# Supplementary material for: Cryptic genetic variation enhances primate L1 retrotransposon survival by enlarging the functional coiled coil sequence space of ORF1p
Source: PLoS Genet. 2020 Aug 14;16(8):e1008991. doi: 10.1371/journal.pgen.1008991 (PMC7449397; doi:10.1371/journal.pgen.1008991)
Supplement: S1 Data — (ZIP) [file pgen.1008991.s012.zip]

Archive with 207 entries (164 files):
- Supplementary_Data_PG/
- Supplementary_Data_PG/retrotransposition_vector/
- Supplementary_Data_PG/retrotransposition_vector/pRTC2_L1.3.1.txt
- __MACOSX/
- __MACOSX/Supplementary_Data_PG/
- __MACOSX/Supplementary_Data_PG/retrotransposition_vector/
- __MACOSX/Supplementary_Data_PG/retrotransposition_vector/._pRTC2_L1.3.1.txt
- Supplementary_Data_PG/orf1_FL/
- Supplementary_Data_PG/orf1_FL/l1pa1/
- Supplementary_Data_PG/orf1_FL/l1pa1/l1hs_orf1_peps_w_cns.fst
- __MACOSX/Supplementary_Data_PG/orf1_FL/
- __MACOSX/Supplementary_Data_PG/orf1_FL/l1pa1/
- __MACOSX/Supplementary_Data_PG/orf1_FL/l1pa1/._l1hs_orf1_peps_w_cns.fst
- Supplementary_Data_PG/orf1_FL/l1pa1/l1hs_orf1_peps-cg-null.1.fst
- __MACOSX/Supplementary_Data_PG/orf1_FL/l1pa1/._l1hs_orf1_peps-cg-null.1.fst
- Supplementary_Data_PG/orf1_FL/l1pa1/l1hs_orf1_seqs_w_cns.fst
- __MACOSX/Supplementary_Data_PG/orf1_FL/l1pa1/._l1hs_orf1_seqs_w_cns.fst
- Supplementary_Data_PG/orf1_FL/l1pa6/
- Supplementary_Data_PG/orf1_FL/l1pa6/6_FLorf1_seqs_w_cns.fst
- __MACOSX/Supplementary_Data_PG/orf1_FL/l1pa6/
- __MACOSX/Supplementary_Data_PG/orf1_FL/l1pa6/._6_FLorf1_seqs_w_cns.fst
- Supplementary_Data_PG/orf1_FL/l1pa7/
- Supplementary_Data_PG/orf1_FL/l1pa7/7_FLorf1_seqs_w_cns.fst
- __MACOSX/Supplementary_Data_PG/orf1_FL/l1pa7/
- __MACOSX/Supplementary_Data_PG/orf1_FL/l1pa7/._7_FLorf1_seqs_w_cns.fst
- Supplementary_Data_PG/orf1_FL/l1pa5/
- Supplementary_Data_PG/orf1_FL/l1pa5/5_FLorf1mod_seqs_w_cn.fst
- __MACOSX/Supplementary_Data_PG/orf1_FL/l1pa5/
- __MACOSX/Supplementary_Data_PG/orf1_FL/l1pa5/._5_FLorf1mod_seqs_w_cn.fst
- Supplementary_Data_PG/orf1_FL/l1pa5/5_FLorf1anc_seqs_w_cn.fst
- __MACOSX/Supplementary_Data_PG/orf1_FL/l1pa5/._5_FLorf1anc_seqs_w_cn.fst
- Supplementary_Data_PG/orf1_FL/l1pa2/
- Supplementary_Data_PG/orf1_FL/l1pa2/l1pa2b_orf1_peps-cg-null.1.fst
- __MACOSX/Supplementary_Data_PG/orf1_FL/l1pa2/
- __MACOSX/Supplementary_Data_PG/orf1_FL/l1pa2/._l1pa2b_orf1_peps-cg-null.1.fst
- Supplementary_Data_PG/orf1_FL/l1pa2/l1pa2ab_orf1_peps-cg-null.1.fst
- __MACOSX/Supplementary_Data_PG/orf1_FL/l1pa2/._l1pa2ab_orf1_peps-cg-null.1.fst
- Supplementary_Data_PG/orf1_FL/l1pa2/l1pa2a_orf1_peps-cg-null.1.fst
- __MACOSX/Supplementary_Data_PG/orf1_FL/l1pa2/._l1pa2a_orf1_peps-cg-null.1.fst
- Supplementary_Data_PG/orf1_FL/l1pa2/l1pa2b_orf1_seqs_w_cns.fst
- __MACOSX/Supplementary_Data_PG/orf1_FL/l1pa2/._l1pa2b_orf1_seqs_w_cns.fst
- Supplementary_Data_PG/orf1_FL/l1pa2/l1pa2a_orf1_seqs_w_cns.fst
- __MACOSX/Supplementary_Data_PG/orf1_FL/l1pa2/._l1pa2a_orf1_seqs_w_cns.fst
- Supplementary_Data_PG/orf1_FL/l1pa2/l1pa2b_orf1_peps_w_cns.fst
- __MACOSX/Supplementary_Data_PG/orf1_FL/l1pa2/._l1pa2b_orf1_peps_w_cns.fst
- Supplementary_Data_PG/orf1_FL/l1pa2/l1pa2a_orf1_peps_w_cns.fst
- __MACOSX/Supplementary_Data_PG/orf1_FL/l1pa2/._l1pa2a_orf1_peps_w_cns.fst
- Supplementary_Data_PG/orf1_FL/l1pa3/
- Supplementary_Data_PG/orf1_FL/l1pa3/3_FLorf1_seqs_w_cn_cg.fst
- __MACOSX/Supplementary_Data_PG/orf1_FL/l1pa3/
- __MACOSX/Supplementary_Data_PG/orf1_FL/l1pa3/._3_FLorf1_seqs_w_cn_cg.fst
- Supplementary_Data_PG/orf1_FL/l1pa4/
- Supplementary_Data_PG/orf1_FL/l1pa4/4_FLorf1_seqs_w_cn_cg.fst
- __MACOSX/Supplementary_Data_PG/orf1_FL/l1pa4/
- __MACOSX/Supplementary_Data_PG/orf1_FL/l1pa4/._4_FLorf1_seqs_w_cn_cg.fst
- Supplementary_Data_PG/orf1_cc_names/
- Supplementary_Data_PG/orf1_cc_names/3_cc_names.1
- __MACOSX/Supplementary_Data_PG/orf1_cc_names/
- __MACOSX/Supplementary_Data_PG/orf1_cc_names/._3_cc_names.1
- Supplementary_Data_PG/orf1_cc_names/1_cc_names
- __MACOSX/Supplementary_Data_PG/orf1_cc_names/._1_cc_names
- Supplementary_Data_PG/orf1_cc_names/5anc_cc_names
- __MACOSX/Supplementary_Data_PG/orf1_cc_names/._5anc_cc_names
- Supplementary_Data_PG/orf1_cc_names/6_cc_names.1
- __MACOSX/Supplementary_Data_PG/orf1_cc_names/._6_cc_names.1
- Supplementary_Data_PG/orf1_cc_names/6_cc_names
- __MACOSX/Supplementary_Data_PG/orf1_cc_names/._6_cc_names
- Supplementary_Data_PG/orf1_cc_names/7_cc_names
- __MACOSX/Supplementary_Data_PG/orf1_cc_names/._7_cc_names
- Supplementary_Data_PG/orf1_cc_names/1_cc_names.1
- __MACOSX/Supplementary_Data_PG/orf1_cc_names/._1_cc_names.1
- Supplementary_Data_PG/orf1_cc_names/2ab_cc_names.1
- __MACOSX/Supplementary_Data_PG/orf1_cc_names/._2ab_cc_names.1
- Supplementary_Data_PG/orf1_cc_names/5mod_cc_names.1
- __MACOSX/Supplementary_Data_PG/orf1_cc_names/._5mod_cc_names.1
- Supplementary_Data_PG/orf1_cc_names/4_cc_names.1
- __MACOSX/Supplementary_Data_PG/orf1_cc_names/._4_cc_names.1
- Supplementary_Data_PG/orf1_cc_names/7_cc_names.1
- __MACOSX/Supplementary_Data_PG/orf1_cc_names/._7_cc_names.1
- Supplementary_Data_PG/orf1_cc_names/3_cc_names
- __MACOSX/Supplementary_Data_PG/orf1_cc_names/._3_cc_names
- Supplementary_Data_PG/orf1_cc_names/ral2ab_names
- __MACOSX/Supplementary_Data_PG/orf1_cc_names/._ral2ab_names
- Supplementary_Data_PG/orf1_cc_names/5mod_cc_names
- __MACOSX/Supplementary_Data_PG/orf1_cc_names/._5mod_cc_names
- Supplementary_Data_PG/orf1_cc_names/5anc_cc_names.1
- __MACOSX/Supplementary_Data_PG/orf1_cc_names/._5anc_cc_names.1
- Supplementary_Data_PG/orf1_cc_names/2ab_cc_names
- __MACOSX/Supplementary_Data_PG/orf1_cc_names/._2ab_cc_names
- Supplementary_Data_PG/orf1_cc_names/4_cc_names
- __MACOSX/Supplementary_Data_PG/orf1_cc_names/._4_cc_names
- Supplementary_Data_PG/Supplementary_Data_README.txt
- __MACOSX/Supplementary_Data_PG/._Supplementary_Data_README.txt
- Supplementary_Data_PG/orf1_coiled_coil/
- Supplementary_Data_PG/orf1_coiled_coil/l1pa1/
- Supplementary_Data_PG/orf1_coiled_coil/l1pa1/1_cc_peps-cg-null.1.fst
- __MACOSX/Supplementary_Data_PG/orf1_coiled_coil/
- __MACOSX/Supplementary_Data_PG/orf1_coiled_coil/l1pa1/
- __MACOSX/Supplementary_Data_PG/orf1_coiled_coil/l1pa1/._1_cc_peps-cg-null.1.fst
- Supplementary_Data_PG/orf1_coiled_coil/l1pa1/cls1L.1.fasta
- __MACOSX/Supplementary_Data_PG/orf1_coiled_coil/l1pa1/._cls1L.1.fasta
- Supplementary_Data_PG/orf1_coiled_coil/l1pa1/1_cc_seqs.1.fst
- __MACOSX/Supplementary_Data_PG/orf1_coiled_coil/l1pa1/._1_cc_seqs.1.fst
- Supplementary_Data_PG/orf1_coiled_coil/l1pa1/1_cc_peps.1.fst
- __MACOSX/Supplementary_Data_PG/orf1_coiled_coil/l1pa1/._1_cc_peps.1.fst
- Supplementary_Data_PG/orf1_coiled_coil/l1pa6/
- Supplementary_Data_PG/orf1_coiled_coil/l1pa6/6_cc_seqs.fst
- __MACOSX/Supplementary_Data_PG/orf1_coiled_coil/l1pa6/
- __MACOSX/Supplementary_Data_PG/orf1_coiled_coil/l1pa6/._6_cc_seqs.fst
- Supplementary_Data_PG/orf1_coiled_coil/l1pa6/cls1234L.6.fasta
- __MACOSX/Supplementary_Data_PG/orf1_coiled_coil/l1pa6/._cls1234L.6.fasta
- Supplementary_Data_PG/orf1_coiled_coil/l1pa6/6_cc_peps-cg-null.1.fst
- __MACOSX/Supplementary_Data_PG/orf1_coiled_coil/l1pa6/._6_cc_peps-cg-null.1.fst
- Supplementary_Data_PG/orf1_coiled_coil/l1pa6/6_cc_peps.fst
- __MACOSX/Supplementary_Data_PG/orf1_coiled_coil/l1pa6/._6_cc_peps.fst
- Supplementary_Data_PG/orf1_coiled_coil/l1pa7/
- Supplementary_Data_PG/orf1_coiled_coil/l1pa7/7_cc_peps.fst
- __MACOSX/Supplementary_Data_PG/orf1_coiled_coil/l1pa7/
- __MACOSX/Supplementary_Data_PG/orf1_coiled_coil/l1pa7/._7_cc_peps.fst
- Supplementary_Data_PG/orf1_coiled_coil/l1pa7/7_cc_peps-cg-null.1.fst
- __MACOSX/Supplementary_Data_PG/orf1_coiled_coil/l1pa7/._7_cc_peps-cg-null.1.fst
- Supplementary_Data_PG/orf1_coiled_coil/l1pa7/cls123L.7.fasta
- __MACOSX/Supplementary_Data_PG/orf1_coiled_coil/l1pa7/._cls123L.7.fasta
- Supplementary_Data_PG/orf1_coiled_coil/l1pa7/7_cc_seqs.fst
- __MACOSX/Supplementary_Data_PG/orf1_coiled_coil/l1pa7/._7_cc_seqs.fst
- Supplementary_Data_PG/orf1_coiled_coil/l1pa5/
- Supplementary_Data_PG/orf1_coiled_coil/l1pa5/5mod_cc_peps-cg-null.1.fst
- __MACOSX/Supplementary_Data_PG/orf1_coiled_coil/l1pa5/
- __MACOSX/Supplementary_Data_PG/orf1_coiled_coil/l1pa5/._5mod_cc_peps-cg-null.1.fst
- Supplementary_Data_PG/orf1_coiled_coil/l1pa5/5anc_cc_seqs.fst
- __MACOSX/Supplementary_Data_PG/orf1_coiled_coil/l1pa5/._5anc_cc_seqs.fst
- Supplementary_Data_PG/orf1_coiled_coil/l1pa5/5mod_cc_seqs.fst
- __MACOSX/Supplementary_Data_PG/orf1_coiled_coil/l1pa5/._5mod_cc_seqs.fst
- Supplementary_Data_PG/orf1_coiled_coil/l1pa5/5anc_cc_peps.fst
- __MACOSX/Supplementary_Data_PG/orf1_coiled_coil/l1pa5/._5anc_cc_peps.fst
- Supplementary_Data_PG/orf1_coiled_coil/l1pa5/5mod_cc_peps.fst
- __MACOSX/Supplementary_Data_PG/orf1_coiled_coil/l1pa5/._5mod_cc_peps.fst
- Supplementary_Data_PG/orf1_coiled_coil/l1pa5/cls123L.5am.fasta
- __MACOSX/Supplementary_Data_PG/orf1_coiled_coil/l1pa5/._cls123L.5am.fasta
- Supplementary_Data_PG/orf1_coiled_coil/l1pa5/5anc_cc_peps-cg-null.1.fst
- __MACOSX/Supplementary_Data_PG/orf1_coiled_coil/l1pa5/._5anc_cc_peps-cg-null.1.fst
- Supplementary_Data_PG/orf1_coiled_coil/l1pa5/5am_cc_peps.fst
- __MACOSX/Supplementary_Data_PG/orf1_coiled_coil/l1pa5/._5am_cc_peps.fst
- Supplementary_Data_PG/orf1_coiled_coil/l1pa2/
- Supplementary_Data_PG/orf1_coiled_coil/l1pa2/2ab_cc_seqs.fst
- __MACOSX/Supplementary_Data_PG/orf1_coiled_coil/l1pa2/
- __MACOSX/Supplementary_Data_PG/orf1_coiled_coil/l1pa2/._2ab_cc_seqs.fst
- Supplementary_Data_PG/orf1_coiled_coil/l1pa2/ral2ab_cc_seqs.fst
- __MACOSX/Supplementary_Data_PG/orf1_coiled_coil/l1pa2/._ral2ab_cc_seqs.fst
- Supplementary_Data_PG/orf1_coiled_coil/l1pa2/ral2ab_cc_peps_in-cg-null.1.fst
- __MACOSX/Supplementary_Data_PG/orf1_coiled_coil/l1pa2/._ral2ab_cc_peps_in-cg-null.1.fst
- Supplementary_Data_PG/orf1_coiled_coil/l1pa2/2ab_cc_peps-cg-null.1.fst
- __MACOSX/Supplementary_Data_PG/orf1_coiled_coil/l1pa2/._2ab_cc_peps-cg-null.1.fst
- Supplementary_Data_PG/orf1_coiled_coil/l1pa2/ral2ab_cc_peps.fst
- __MACOSX/Supplementary_Data_PG/orf1_coiled_coil/l1pa2/._ral2ab_cc_peps.fst
- Supplementary_Data_PG/orf1_coiled_coil/l1pa3/
- Supplementary_Data_PG/orf1_coiled_coil/l1pa3/3_cc_seqs.fst
- __MACOSX/Supplementary_Data_PG/orf1_coiled_coil/l1pa3/
- __MACOSX/Supplementary_Data_PG/orf1_coiled_coil/l1pa3/._3_cc_seqs.fst
- Supplementary_Data_PG/orf1_coiled_coil/l1pa3/3_cc_peps_a-cg-null.1.fst
- __MACOSX/Supplementary_Data_PG/orf1_coiled_coil/l1pa3/._3_cc_peps_a-cg-null.1.fst
- Supplementary_Data_PG/orf1_coiled_coil/l1pa3/3_cc_peps.fst
- __MACOSX/Supplementary_Data_PG/orf1_coiled_coil/l1pa3/._3_cc_peps.fst
- Supplementary_Data_PG/orf1_coiled_coil/l1pa3/cls1L.3.fst
- __MACOSX/Supplementary_Data_PG/orf1_coiled_coil/l1pa3/._cls1L.3.fst
- Supplementary_Data_PG/orf1_coiled_coil/l1pa3/cls123L.3.fst
- __MACOSX/Supplementary_Data_PG/orf1_coiled_coil/l1pa3/._cls123L.3.fst
- Supplementary_Data_PG/orf1_coiled_coil/l1pa4/
- Supplementary_Data_PG/orf1_coiled_coil/l1pa4/cls1234L.4.fasta
- __MACOSX/Supplementary_Data_PG/orf1_coiled_coil/l1pa4/
- __MACOSX/Supplementary_Data_PG/orf1_coiled_coil/l1pa4/._cls1234L.4.fasta
- Supplementary_Data_PG/orf1_coiled_coil/l1pa4/4_cc_peps.fst
- __MACOSX/Supplementary_Data_PG/orf1_coiled_coil/l1pa4/._4_cc_peps.fst
- Supplementary_Data_PG/orf1_coiled_coil/l1pa4/4_cc_peps-cg-null.1.fst
- __MACOSX/Supplementary_Data_PG/orf1_coiled_coil/l1pa4/._4_cc_peps-cg-null.1.fst
- Supplementary_Data_PG/orf1_coiled_coil/l1pa4/4_cc_seqs.fst
- __MACOSX/Supplementary_Data_PG/orf1_coiled_coil/l1pa4/._4_cc_seqs.fst
- Supplementary_Data_PG/orf1_cterm/
- Supplementary_Data_PG/orf1_cterm/5mod_ct.fst
- __MACOSX/Supplementary_Data_PG/orf1_cterm/
- __MACOSX/Supplementary_Data_PG/orf1_cterm/._5mod_ct.fst
- Supplementary_Data_PG/orf1_cterm/6ct.fst
- __MACOSX/Supplementary_Data_PG/orf1_cterm/._6ct.fst
- Supplementary_Data_PG/orf1_cterm/C_term_l1pa2b.fst
- __MACOSX/Supplementary_Data_PG/orf1_cterm/._C_term_l1pa2b.fst
- Supplementary_Data_PG/orf1_cterm/C_term_l1pa2a.fst
- __MACOSX/Supplementary_Data_PG/orf1_cterm/._C_term_l1pa2a.fst
- Supplementary_Data_PG/orf1_cterm/3ct_seq.fst
- __MACOSX/Supplementary_Data_PG/orf1_cterm/._3ct_seq.fst
- Supplementary_Data_PG/orf1_cterm/7_cterm_seqs.fst
- __MACOSX/Supplementary_Data_PG/orf1_cterm/._7_cterm_seqs.fst
- Supplementary_Data_PG/orf1_cterm/C_term_l1pa1.fst
- __MACOSX/Supplementary_Data_PG/orf1_cterm/._C_term_l1pa1.fst
- Supplementary_Data_PG/orf1_cterm/4ct_seq.fst
- __MACOSX/Supplementary_Data_PG/orf1_cterm/._4ct_seq.fst
- Supplementary_Data_PG/orf1_cterm/1-7_cterm_cn_peps.fasta
- __MACOSX/Supplementary_Data_PG/orf1_cterm/._1-7_cterm_cn_peps.fasta
- Supplementary_Data_PG/orf1_cterm/7_cterm_names
- __MACOSX/Supplementary_Data_PG/orf1_cterm/._7_cterm_names
- Supplementary_Data_PG/orf1_cterm/5anc_ct.fst
- __MACOSX/Supplementary_Data_PG/orf1_cterm/._5anc_ct.fst
- Supplementary_Data_PG/orf2/
- Supplementary_Data_PG/orf2/h_1.7_orf2_cn_pep.fasta
- __MACOSX/Supplementary_Data_PG/orf2/
- __MACOSX/Supplementary_Data_PG/orf2/._h_1.7_orf2_cn_pep.fasta
- Supplementary_Data_PG/orf2/ORF2_h_orth_l1pa2-l1pa7.xlsx
- __MACOSX/Supplementary_Data_PG/orf2/._ORF2_h_orth_l1pa2-l1pa7.xlsx
