# Supplementary material for: Cryptic genetic variation enhances primate L1 retrotransposon survival by enlarging the functional coiled coil sequence space of ORF1p
Source: PLoS Genet. 2020 Aug 14;16(8):e1008991. doi: 10.1371/journal.pgen.1008991 (PMC7449397; doi:10.1371/journal.pgen.1008991)
Supplement: S1 Data — (ZIP) [file pgen.1008991.s012.zip › Supplementary_Data_PG/retrotransposition_vector/pRTC2_L1.3.1.txt]

            NruI
            \         KpnI--|--> start SV40 early
          TCGCGAGAAGTAggtaccTTCTGAGGCGGAAAGAACCAGCTGTGGAATGTGTGTCAGTTA
                   10        20        30        40        50        60        
          ----:----|----:----|----:----|----:----|----:----|----:----|

          
          GGGTGTGGAAAGTCCCCAGGCTCCCCAGCAGGCAGAAGTATGCAAAGCATGCATCTCAAT
                   70        80        90        100       110       120       
          ----:----|----:----|----:----|----:----|----:----|----:----|

          
          TAGTCAGCAACCAGGTGTGGAAAGTCCCCAGGCTCCCCAGCAGGCAGAAGTATGCAAAGC
                   130       140       150       160       170       180       
          ----:----|----:----|----:----|----:----|----:----|----:----|

          
          ATGCATCTCAATTAGTCAGCAACCATAGTCCCGCCCCTAACTCCGCCCATCCCGCCCCTA
                   190       200       210       220       230       240       
          ----:----|----:----|----:----|----:----|----:----|----:----|

          
          ACTCCGCCCAGTTCCGCCCATTCTCCGCCCCATGGCTGACTAATTTTTTTTATTTATGCA
                   250       260       270       280       290       300       
          ----:----|----:----|----:----|----:----|----:----|----:----|

                         SfiI 
                         \
          GAGGCCGAGGCCGCCTCGGCCTCTGAGCTATTCCAGAAGTAGTGAGGAGGCTTTTTTGGA
                   310       320       330       340       350       360       
          ----:----|----:----|----:----|----:----|----:----|----:----|

                                                  SplI(BsiWI)
                  SV40 early end>|                \    [-> start 5' UTR L1.3
          GGCCTAGGCTTTTGCAAAaagcttTCAtgcggccgcagaccgtacgGGGAGGAGCCAAGA
                   370       380       390       400       410       420       
          ----:----|----:----|----:----|----:----|----:----|----:----|

          
          TGGCCGAATAGGAACAGCTCCGGTCTACAGCTCCCAGCGTGAGCGACGCAGAAGACGGTG
                   430       440       450       460       470       480       
          ----:----|----:----|----:----|----:----|----:----|----:----|

          
          ATTTCTGCATTTCCATCTGAGGTACCGGGTTCATCTCACTAGGGAGTGCCAGACAGTGGG
                   490       500       510       520       530       540       
          ----:----|----:----|----:----|----:----|----:----|----:----|

                            FspAI
                            \
          CGCAGGCCAGTGTGTGTGCGCACCGTGCGCGAGCCGAAGCAGGGCGAGGCATTGCCTCAC
                   550       560       570       580       590       600       
          ----:----|----:----|----:----|----:----|----:----|----:----|

          
          CTGGGAAGCGCAAGGGGTCAGGGAGTTCCCTTTCTGAGTCAAAGAAAGGGGTGACGGTCG
                   610       620       630       640       650       660       
          ----:----|----:----|----:----|----:----|----:----|----:----|

          
          CACCTGGAAAATCGGGTCACTCCCACCCGAATATTGCGCTTTTCAGACCGGCTTAAGAAA
                   670       680       690       700       710       720       
          ----:----|----:----|----:----|----:----|----:----|----:----|

          
          CGGCGCACCACGAGACTATATCCCACACCTGGCTCGGAGGGTCCTACGCCCACGGAATCT
                   730       740       750       760       770       780       
          ----:----|----:----|----:----|----:----|----:----|----:----|

          
          CGCTGATTGCTAGCACAGCAGTCTGAGATCAAACTGCAAGGCGGCAACGAGGCTGGGGGA
                   790       800       810       820       830       840       
          ----:----|----:----|----:----|----:----|----:----|----:----|

          
          GGGGCGCCCGCCATTGCCCAGGCTTGCTTAGGTAAACAAAGCAGCCGGGAAGCTCGAACT
                   850       860       870       880       890       900       
          ----:----|----:----|----:----|----:----|----:----|----:----|

          
          GGGTGGAGCCCACCACAGCTCAAGGAGGCCTGCCTGCCTCTGTAGGCTCCACCTCTGGGG
                   910       920       930       940       950       960       
          ----:----|----:----|----:----|----:----|----:----|----:----|

          
          GCAGGGCACAGACAAACAAAAAGACAGCAGTAACCTCTGCAGACTTAAGTGTCCCTGTCT
                   970       980       990       1000      1010      1020      
          ----:----|----:----|----:----|----:----|----:----|----:----|

          
          GACAGCTTTGAAGAGAGCAGTGGTTCTCCCAGCACGCAGCTGGAGATCTGAGAACGGGCA
                   1030      1040      1050      1060      1070      1080      
          ----:----|----:----|----:----|----:----|----:----|----:----|

          
          GACAGACTGCCTCCTCAAGTGGGTCCCTGACTCCTGACCCCCGAGCAGCCTAACTGGGAG
                   1090      1100      1110      1120      1130      1140      
          ----:----|----:----|----:----|----:----|----:----|----:----|

          
          GCACCCCCCAGCAGGGGCACACTGACACCTCACACGGCAGGGTATTCCAACAGACCTGCA
                   1150      1160      1170      1180      1190      1200      
          ----:----|----:----|----:----|----:----|----:----|----:----|

          
          GCTGAGGGTCCTGTCTGTTAGAAGGAAAACTAACAACCAGAAAGGACATCTACACCGAAA
                   1210      1220      1230      1240      1250      1260      
          ----:----|----:----|----:----|----:----|----:----|----:----|

												   NotI        |start ORF1 1314  
          ACCCATCTGTACATCACCATCATCAAAGACCAAAAGTAGATgcggccgcAAAGATGGGGA
                   1270      1280      1290      1300      1310      1320      
          ----:----|----:----|----:----|----:----|----:----|----:----|

          
          AAAAACAGAACAGAAAAACTGGAAACTCTAAAACGCAGAGCGCCTCTCCTCCTCCAAAGG
                   1330      1340      1350      1360      1370      1380      
          ----:----|----:----|----:----|----:----|----:----|----:----|

               serserserproalathr
          AACGCAGTTCCTCACCAGCAACGGAACAAAGCTGGATGGAGAATGATTTTGACGAGCTGA
                   1390      1400      1410      1420      1430      1440      
          ----:----|----:----|----:----|----:----|----:----|----:----|

          
          GAGAAGAAGGCTTCAGACGATCAAATTACTCTGAGCTACGGGAGGACATTCAAACCAAAG
                   1450      1460      1470      1480      1490      1500      
          ----:----|----:----|----:----|----:----|----:----|----:----|

          
          GCAAAGAAGTTGAAAACTTTGAAAAAAATTTAGAAGAATGTATAACTAGAATAACCAATA
                   1510      1520      1530      1540      1550      1560      
          ----:----|----:----|----:----|----:----|----:----|----:----|

          
          CAGAGAAGTGCTTAAAGGAGCTGATGGAGCTGAAAACCAAGGCTCGAGAACTACGTGAAG
                   1570      1580      1590      1600      1610      1620      
          ----:----|----:----|----:----|----:----|----:----|----:----|

          
          AATGCAGAAGCCTCAGGAGCCGATGCGATCAACTGGAAGAAAGGGTATCAGCAATGGAAG
                   1630      1640      1650      1660      1670      1680      
          ----:----|----:----|----:----|----:----|----:----|----:----|

          
          ATGAAATGAATGAAATGAAGCGAGAAGGGAAGTTTAGAGAAAAAAGAATAAAAAGAAATG
                   1690      1700      1710      1720      1730      1740      
          ----:----|----:----|----:----|----:----|----:----|----:----|

          
          AGCAAAGCCTCCAAGAAATATGGGACTATGTGAAAAGACCAAATCTACGTCTGATTGGTG
                   1750      1760      1770      1780      1790      1800      
          ----:----|----:----|----:----|----:----|----:----|----:----|

          
          TACCTGAAAGTGATGTGGAGAATGGAACCAAGTTGGAAAACACTCTGCAGGATATTATCC
                   1810      1820      1830      1840      1850      1860      
          ----:----|----:----|----:----|----:----|----:----|----:----|

          
          AGGAGAACTTCCCCAATCTAGCAAGGCAGGCCAACGTTCAGATTCAGGAAATACAGAGAA
                   1870      1880      1890      1900      1910      1920      
          ----:----|----:----|----:----|----:----|----:----|----:----|

          
          CGCCACAAAGATACTCCTCGAGAAGAGCAACTCCAAGACACATAATTGTCAGATTCACCA
                   1930      1940      1950      1960      1970      1980      
          ----:----|----:----|----:----|----:----|----:----|----:----|

          
          AAGTTGAAATGAAGGAAAAAATGTTAAGGGCAGCCAGAGAGAAAGGTCGGGTTACCCTCA
                   1990      2000      2010      2020      2030      2040      
          ----:----|----:----|----:----|----:----|----:----|----:----|

          
          AAGGAAAGCCCATCAGACTAACAGTGGATCTCTCGGCAGAAACCCTACAAGCCAGAAGAG
                   2050      2060      2070      2080      2090      2100      
          ----:----|----:----|----:----|----:----|----:----|----:----|

                                                                  AjuI
                                                                  \
          AGTGGGGGCCAATATTCAACATTCTTAAAGAAAAGAATTTTCAACCCAGAATTTCATATC
                   2110      2120      2130      2140      2150      2160      
          ----:----|----:----|----:----|----:----|----:----|----:----|

                                      AjuI
                                      \
          CAGCCAAACTAAGCTTCATAAGTGAAGGAGAAATAAAATACTTTATAGACAAGCAAATGT
                   2170      2180      2190      2200      2210      2220      
          ----:----|----:----|----:----|----:----|----:----|----:----|

          
          TGAGAGATTTTGTCACCACCAGGCCTGCCCTAAAAGAGCTCCTGAAGGAAGCACTAAACA
                   2230      2240      2250      2260      2270      2280      
          ----:----|----:----|----:----|----:----|----:----|----:----|

                      AgeI
                      \					      ORF1 end->|ter ORF1		
          TGGAAAGGAACAACCGGTACCAGCCGCTGCAAAATCATGCCAAAATGTAAAGACCATCGA
                   2290      2300      2310      2320      2330      2340      
          ----:----|----:----|----:----|----:----|----:----|----:----|

                                                               |-> start ORF2 2394
          GACTAGGAAGAAACTGCATCAACTAATGAGCAAAATcccgggCTAACATCATAATGACAG
                   2350      2360      2370      2380      2390      2400      
          ----:----|----:----|----:----|----:----|----:----|----:----|

          
          GATCAAATTCACACATAACAATATTAACTTTAAATATAAATGGACTAAATTCTGCAATTA
                   2410      2420      2430      2440      2450      2460      
          ----:----|----:----|----:----|----:----|----:----|----:----|

          
          AAAGACACAGACTGGCAAGTTGGATAAAGAGTCAAGACCCATCAGTGTGCTGTATTCAGG
                   2470      2480      2490      2500      2510      2520      
          ----:----|----:----|----:----|----:----|----:----|----:----|

          
          AAACCCATCTCACGTGCAGAGACACACATAGGCTCAAAATAAAAGGATGGAGGAAGATCT
                   2530      2540      2550      2560      2570      2580      
          ----:----|----:----|----:----|----:----|----:----|----:----|

          
          ACCAAGCCAATGGAAAACAAAAAAAGGCAGGGGTTGCAATCCTAGTCTCTGATAAAACAG
                   2590      2600      2610      2620      2630      2640      
          ----:----|----:----|----:----|----:----|----:----|----:----|

          
          ACTTTAAACCAACAAAGATCAAAAGAGACAAAGAAGGCCATTACATAATGGTAAAGGGAT
                   2650      2660      2670      2680      2690      2700      
          ----:----|----:----|----:----|----:----|----:----|----:----|

          
          CAATTCAACAAGAGGAGCTAACTATCCTAAATATTTATGCACCCAATACAGGAGCACCCA
                   2710      2720      2730      2740      2750      2760      
          ----:----|----:----|----:----|----:----|----:----|----:----|

          
          GATTCATAAAGCAAGTCCTCAGTGACCTACAAAGAGACTTAGACTCCCACACATTAATAA
                   2770      2780      2790      2800      2810      2820      
          ----:----|----:----|----:----|----:----|----:----|----:----|

          
          TGGGAGACTTTAACACCCCACTGTCAACATTAGACAGATCAACGAGACAGAAAGTCAACA
                   2830      2840      2850      2860      2870      2880      
          ----:----|----:----|----:----|----:----|----:----|----:----|

          
          AGGATACCCAGGAATTGAACTCAGCTCTGCACCAAGCAGACCTAATAGACATCTACAGAA
                   2890      2900      2910      2920      2930      2940      
          ----:----|----:----|----:----|----:----|----:----|----:----|

          
          CTCTCCACCCCAAATCAACAGAATATACCTTTTTTTCAGCACCACACCACACCTATTCCA
                   2950      2960      2970      2980      2990      3000      
          ----:----|----:----|----:----|----:----|----:----|----:----|

          
          AAATTGACCACATAGTTGGAAGTAAAGCTCTCCTCAGCAAATGTAAAAGAACAGAAATTA
                   3010      3020      3030      3040      3050      3060      
          ----:----|----:----|----:----|----:----|----:----|----:----|

          
          TAACAAACTATCTCTCAGACCACAGTGCAATCAAACTAGAACTCAGGATTAAGAATCTCA
                   3070      3080      3090      3100      3110      3120      
          ----:----|----:----|----:----|----:----|----:----|----:----|

          
          CTCAAAGCCGCTCAACTACATGGAAACTGAACAACCTGCTCCTGAATGACTACTGGGTAC
                   3130      3140      3150      3160      3170      3180      
          ----:----|----:----|----:----|----:----|----:----|----:----|

          
          ATAACGAAATGAAGGCAGAAATAAAGATGTTCTTTGAAACCAACGAGAACAAAGACACCA
                   3190      3200      3210      3220      3230      3240      
          ----:----|----:----|----:----|----:----|----:----|----:----|

          
          CATACCAGAATCTCTGGGACGCATTCAAAGCAGTGTGTAGAGGGAAATTTATAGCACTAA
                   3250      3260      3270      3280      3290      3300      
          ----:----|----:----|----:----|----:----|----:----|----:----|

          
          ATGCCTACAAGAGAAAGCAGGAAAGATCCAAAATTGACACCCTAACATCACAATTAAAAG
                   3310      3320      3330      3340      3350      3360      
          ----:----|----:----|----:----|----:----|----:----|----:----|

          
          AACTAGAAAAGCAAGAGCAAACACATTCAAAAGCTAGCAGAAGGCAAGAAATAACTAAAA
                   3370      3380      3390      3400      3410      3420      
          ----:----|----:----|----:----|----:----|----:----|----:----|

          
          TCAGAGCAGAACTGAAGGAAATAGAGACACAAAAAACCCTTCAAAAAATCAATGAATCCA
                   3430      3440      3450      3460      3470      3480      
          ----:----|----:----|----:----|----:----|----:----|----:----|

          
          GGAGCTGGTTTTTTGAAAGGATCAACAAAATTGATAGACCGCTAGCAAGACTAATAAAGA
                   3490      3500      3510      3520      3530      3540      
          ----:----|----:----|----:----|----:----|----:----|----:----|

          
          AAAAAAGAGAGAAGAATCAAATAGACACAATAAAAAATGATAAAGGGGATATCACCACCG
                   3550      3560      3570      3580      3590      3600      
          ----:----|----:----|----:----|----:----|----:----|----:----|

          
          ATCCCACAGAAATACAAACTACCATCAGAGAATACTACAAACACCTCTACGCAAATAAAC
                   3610      3620      3630      3640      3650      3660      
          ----:----|----:----|----:----|----:----|----:----|----:----|

          
          TAGAAAATCTAGAAGAAATGGATACATTCCTCGACACATACACTCTCCCAAGACTAAACC
                   3670      3680      3690      3700      3710      3720      
          ----:----|----:----|----:----|----:----|----:----|----:----|

          
          AGGAAGAAGTTGAATCTCTGAATAGACCAATAACAGGCTCTGAAATTGTGGCAATAATCA
                   3730      3740      3750      3760      3770      3780      
          ----:----|----:----|----:----|----:----|----:----|----:----|

          
          ATAGTTTACCAACCAAAAAGAGTCCAGGACCAGATGGATTCACAGCCGAATTCTACCAGA
                   3790      3800      3810      3820      3830      3840      
          ----:----|----:----|----:----|----:----|----:----|----:----|

          
          GGTACATGGAGGAACTGGTACCATTCCTTCTGAAACTATTCCAATCAATAGAAAAAGAGG
                   3850      3860      3870      3880      3890      3900      
          ----:----|----:----|----:----|----:----|----:----|----:----|

          
          GAATCCTCCCTAACTCATTTTATGAGGCCAGCATCATTCTGATACCAAAGCCGGGCAGAG
                   3910      3920      3930      3940      3950      3960      
          ----:----|----:----|----:----|----:----|----:----|----:----|

          
          ACACAACCAAAAAAGAGAATTTTAGACCAATATCCTTGATGAACATTGATGCAAAAATCC
                   3970      3980      3990      4000      4010      4020      
          ----:----|----:----|----:----|----:----|----:----|----:----|

                                                                 BclI
                                                                 \
          TCAATAAAATACTGGCAAACCGAATCCAGCAGCACATCAAAAAGCTTATCCACCATGATC
                   4030      4040      4050      4060      4070      4080      
          ----:----|----:----|----:----|----:----|----:----|----:----|

          
          AAGTGGGCTTCATCCCTGGGATGCAAGGCTGGTTCAATATACGCAAATCAATAAATGTAA
                   4090      4100      4110      4120      4130      4140      
          ----:----|----:----|----:----|----:----|----:----|----:----|

          
          TCCAGCATATAAACAGAGCCAAAGACAAAAACCACATGATTATCTCAATAGATGCAGAAA
                   4150      4160      4170      4180      4190      4200      
          ----:----|----:----|----:----|----:----|----:----|----:----|

          
          AAGCCTTTGACAAAATTCAACAACCCTTCATGCTAAAAACTCTCAATAAATTAGGTATTG
                   4210      4220      4230      4240      4250      4260      
          ----:----|----:----|----:----|----:----|----:----|----:----|

          
          ATGGGACGTATTTCAAAATAATAAGAGCTATCTATGACAAACCCACAGCCAATATCATAC
                   4270      4280      4290      4300      4310      4320      
          ----:----|----:----|----:----|----:----|----:----|----:----|

          
          TGAATGGGCAAAAACTGGAAGCATTCCCTTTGAAAACCGGCACAAGACAGGGATGCCCTC
                   4330      4340      4350      4360      4370      4380      
          ----:----|----:----|----:----|----:----|----:----|----:----|

          
          TCTCACCGCTCCTATTCAACATAGTGTTGGAAGTTCTGGCCAGGGCAATCAGGCAGGAGA
                   4390      4400      4410      4420      4430      4440      
          ----:----|----:----|----:----|----:----|----:----|----:----|

          
          AGGAAATAAAGGGTATTCGATTAGGAAAAGAGGAAGTCAAATTGTCCCTGTTTGCAGACG
                   4450      4460      4470      4480      4490      4500      
          ----:----|----:----|----:----|----:----|----:----|----:----|

          
          ACATGATTGTATATCTAGAAAACCCCATCGTCTCAGCCCAAAATCTCCTTAAGCTGATAA
                   4510      4520      4530      4540      4550      4560      
          ----:----|----:----|----:----|----:----|----:----|----:----|

          
          GCAACTTCAGCAAAGTCTCAGGATACAAAATCAATGTACAAAAATCACAAGCATTCTTAT
                   4570      4580      4590      4600      4610      4620      
          ----:----|----:----|----:----|----:----|----:----|----:----|

          
          ACACCAACAACAGACAAACAGAGAGCCAAATCATGGGTGAACTCCCATTCGTAATTGCTT
                   4630      4640      4650      4660      4670      4680      
          ----:----|----:----|----:----|----:----|----:----|----:----|

          
          CAAAGAGAATAAAATACCTAGGAATCCAACTTACAAGGGATGTGAAGGACCTCTTCAAGG
                   4690      4700      4710      4720      4730      4740      
          ----:----|----:----|----:----|----:----|----:----|----:----|

          
          AGAACTACAAACCACTGCTCAAGGAAATAAAAGAGGACACAAACAAATGGAAGAACATTC
                   4750      4760      4770      4780      4790      4800      
          ----:----|----:----|----:----|----:----|----:----|----:----|

          
          CATGCTCATGGGTAGGAAGAATCAATATCGTGAAAATGGCCATACTGCCCAAGGTAATTT
                   4810      4820      4830      4840      4850      4860      
          ----:----|----:----|----:----|----:----|----:----|----:----|

          
          ACAGATTCAATGCCATCCCCATCAAGCTACCAATGACTTTCTTCACAGAATTGGAAAAAA
                   4870      4880      4890      4900      4910      4920      
          ----:----|----:----|----:----|----:----|----:----|----:----|

          
          CTACTTTAAAGTTCATATGGAACCAAAAAAGAGCCCGCATTGCCAAGTCAATCCTAAGCC
                   4930      4940      4950      4960      4970      4980      
          ----:----|----:----|----:----|----:----|----:----|----:----|

          
          AAAAGAACAAAGCTGGAGGCATCACACTACCTGACTTCAAACTATACTACAAGGCTACAG
                   4990      5000      5010      5020      5030      5040      
          ----:----|----:----|----:----|----:----|----:----|----:----|

          
          TAACCAAAACAGCATGGTACTGGTACCAAAACAGAGATATAGATCAATGGAACAGAACAG
                   5050      5060      5070      5080      5090      5100      
          ----:----|----:----|----:----|----:----|----:----|----:----|

          
          AGCCCTCAGAAATAATGCCGCATATCTACAACTATCTGATCTTTGACAAACCTGAGAAAA
                   5110      5120      5130      5140      5150      5160      
          ----:----|----:----|----:----|----:----|----:----|----:----|

          
          ACAAGCAATGGGGAAAGGATTCCCTATTTAATAAATGGTGCTGGGAAAACTGGCTAGCCA
                   5170      5180      5190      5200      5210      5220      
          ----:----|----:----|----:----|----:----|----:----|----:----|

          
          TATGTAGAAAGCTGAAACTGGACCCCTTCCTTACACCTTATACAAAAATCAATTCAAGAT
                   5230      5240      5250      5260      5270      5280      
          ----:----|----:----|----:----|----:----|----:----|----:----|

          
          GGATTAAAGATTTAAACGTTAAACCTAAAACCATAAAAACCCTAGAAGAAAACCTAGGCA
                   5290      5300      5310      5320      5330      5340      
          ----:----|----:----|----:----|----:----|----:----|----:----|

          
          TTACCATTCAGGACATAGGCGTGGGCAAGGACTTCATGTCCAAAACACCAAAAGCAATGG
                   5350      5360      5370      5380      5390      5400      
          ----:----|----:----|----:----|----:----|----:----|----:----|

          
          CAACAAAAGACAAAATTGACAAATGGGATCTAATTAAACTAAAGAGCTTCTGCACAGCAA
                   5410      5420      5430      5440      5450      5460      
          ----:----|----:----|----:----|----:----|----:----|----:----|

          
          AAGAAACTACCATCAGAGTGAACAGGCAACCTACAACATGGGAGAAAATTTTCGCAACCT
                   5470      5480      5490      5500      5510      5520      
          ----:----|----:----|----:----|----:----|----:----|----:----|

          
          ACTCATCTGACAAAGGGCTAATATCCAGAATCTACAATGAACTCAAACAAATTTACAAGA
                   5530      5540      5550      5560      5570      5580      
          ----:----|----:----|----:----|----:----|----:----|----:----|

          
          AAAAAACAAACAACCCCATCAAAAAGTGGGCGAAGGACATGAACAGACACTTCTCAAAAG
                   5590      5600      5610      5620      5630      5640      
          ----:----|----:----|----:----|----:----|----:----|----:----|

          
          AAGACATTTATGCAGCCAAAAAACACATGAAGAAATGCTCATCATCACTGGCCATCAGAG
                   5650      5660      5670      5680      5690      5700      
          ----:----|----:----|----:----|----:----|----:----|----:----|

          
          AAATGCAAATCAAAACCACTATGAGATATCATCTCACACCAGTTAGAATGGCAATCATTA
                   5710      5720      5730      5740      5750      5760      
          ----:----|----:----|----:----|----:----|----:----|----:----|

          
          AAAAGTCAGGAAACAACAGGTGCTGGAGAGGATGCGGAGAAATAGGAACACTTTTACACT
                   5770      5780      5790      5800      5810      5820      
          ----:----|----:----|----:----|----:----|----:----|----:----|

          
          GTTGGTGGGACTGTAAACTAGTTCAACCATTGTGGAAGTCAGTGTGGCGATTCCTCAGGG
                   5830      5840      5850      5860      5870      5880      
          ----:----|----:----|----:----|----:----|----:----|----:----|

          
          ATCTAGAACTAGAAATACCATTTGACCCAGCCATCCCATTACTGGGTATATACCCAAATG
                   5890      5900      5910      5920      5930      5940      
          ----:----|----:----|----:----|----:----|----:----|----:----|

          
          AGTATAAATCATGCTGCTATAAAGACACATGCACACGTATGTTTATTGCGGCACTATTCA
                   5950      5960      5970      5980      5990      6000      
          ----:----|----:----|----:----|----:----|----:----|----:----|

          
          CAATAGCAAAGACTTGGAACCAACCCAAATGTCCAACAATGATAGACTGGATGAAGAAAA
                   6010      6020      6030      6040      6050      6060      
          ----:----|----:----|----:----|----:----|----:----|----:----|

          
          TGTGGCACATATACACCATGGAATACTATGCAGCCATAAAAAATGATGAGTTCATATCCT
                   6070      6080      6090      6100      6110      6120      
          ----:----|----:----|----:----|----:----|----:----|----:----|

          
          TTGTAGGGACATGGATGAAATTGGAAACCATCATTCTCAGTAAACTATCGCAAGAACAAA
                   6130      6140      6150      6160      6170      6180      
          ----:----|----:----|----:----|----:----|----:----|----:----|

                                            end ORF2p>|ter ORF2
          AAACCAAACACCGCATATTCTCACTCATAGGTGGGAATTGAACAATGAGATCACATGGAC
                   6190      6200      6210      6220      6230      6240      
          ----:----|----:----|----:----|----:----|----:----|----:----|

          
          ACAGGAAGGGGAATATCACACTCTGGGGACTGTGGTGGGGTCGGGGGAGGGGGGAGGGAT
                   6250      6260      6270      6280      6290      6300      
          ----:----|----:----|----:----|----:----|----:----|----:----|

                                        ___ Ta char          
          AGCATTGGGAGATATACCTAATGCTAGATGACACATTAGTGGGTGCAGCGCACCAGCATG
                   6310      6320      6330      6340      6350      6360      
          ----:----|----:----|----:----|----:----|----:----|----:----|

                  BssNAI
                  \
          GCACATgtatacATATGTAACTAACCTGCACAATGTGCACATGTACCCTAAAACTTAGAG
                   6370      6380      6390      6400      6410      6420      
          ----:----|----:----|----:----|----:----|----:----|----:----|

        end 3'UTR>| of L1.3
                  | AsuII
                  | \                         |<-3'end Neo AI casette
          TATAATAAAttcgaatatagtTACatatgtaactaaCCCgatccGAACAAACGACCCAAC
                   6430      6440      6450      6460      6470      6480      
          ----:----|----:----|----:----|----:----|----:----|----:----|

          
          ACCCGTGCGTTTTATTCTGTCTTTTTATTGCCGATCCCCTCAGAAGAACTCGTCAAGAAG
                                                <AGT ter Neo gene
                   6490      6500      6510      6520      6530      6540      
          ----:----|----:----|----:----|----:----|----:----|----:----|

          
          GCGATAGAAGGCGATGCGCTGCGAATCGGGAGCGGCGATACCGTAAAGCACGAGGAAGCG
                   6550      6560      6570      6580      6590      6600      
          ----:----|----:----|----:----|----:----|----:----|----:----|

          
          GTCAGCCCATTCGCCGCCAAGCTCTTCAGCAATATCACGGGTAGCCAACGCTATGTCCTG
                   6610      6620      6630      6640      6650      6660      
          ----:----|----:----|----:----|----:----|----:----|----:----|

                              MroNI
               RsrII          | NaeI
               \              \ \
          ATAGCGGTCCGCCACACCCAGCCGGCCACAGTCGATGAATCCAGAAAAGCGGCCATTTTC
                   6670      6680      6690      6700      6710      6720      
          ----:----|----:----|----:----|----:----|----:----|----:----|

          
          CACCATGATATTCGGCAAGCAGGCATCGCCATGGGTCACGACGAGATCATCGCCGTCGGG
                   6730      6740      6750      6760      6770      6780      
          ----:----|----:----|----:----|----:----|----:----|----:----|

          
          CATGCGCGCCTTGAGCCTGGCGAACAGTTCGGCTGGCGCGAGCCCCTGATGCTCTTCGTC
                   6790      6800      6810      6820      6830      6840      
          ----:----|----:----|----:----|----:----|----:----|----:----|

          
          CAGATCATCCTGATCGACAAGACCGGCTTCCATCCGAGTACGTGCTCGCTCGATGCGATG
                   6850      6860      6870      6880      6890      6900      
          ----:----|----:----|----:----|----:----|----:----|----:----|

          
          TTTCGCTTGGTGGTCGAATGGGCAGGTAGCCGGATCAAGCGTATGCAGCCGCCGCATTGC
                   6910      6920      6930      6940      6950      6960      
          ----:----|----:----|----:----|----:----|----:----|----:----|

          
          ATCAGCCATGATGGATACTTTCTCGGCAGGAGCAAGGTGAGATGACAGGAGATCCTGCCC
                   6970      6980      6990      7000      7010      7020      
          ----:----|----:----|----:----|----:----|----:----|----:----|

                                                       Tth111I
                                                       \
          CGGCACTTCGCCCAATAGCAGCCAGTCCCTTCCCGCTTCAGTgacaacgtcgagcacagc
                   7030      7040      7050      7060      7070      7080      
          ----:----|----:----|----:----|----:----|----:----|----:----|

                                                                   SD (splice
          tgcgcaaggaacgcccgtcgtggccagccacgatagccgcgctgcctcgtcctgaaggtg  donor)
                   7090      7100      7110      7120      7130      7140      
          ----:----|----:----|----:----|----:----|----:----|----:----|
                                                                   ^ start AI
          
          agtccaggagatgtttcagcactgttgcctttagtctcgaggcaacttagacaactgagt
                   7150      7160      7170      7180      7190      7200      
          ----:----|----:----|----:----|----:----|----:----|----:----|

          
          attgatctgagcacagcagggtgtgagctgtttgaagatactggggttgggggtgaagaa
                   7210      7220      7230      7240      7250      7260      
          ----:----|----:----|----:----|----:----|----:----|----:----|

          
          actgcagaggactaactgggctgagacccagtggcaatgttttagggcctaaggaatgcc
                   7270      7280      7290      7300      7310      7320      
          ----:----|----:----|----:----|----:----|----:----|----:----|

          
          tctgaaaatctagatggacaactttgactttgagaaaagagaggtggaaatgaggaaaat
                   7330      7340      7350      7360      7370      7380      
          ----:----|----:----|----:----|----:----|----:----|----:----|

          
          gacttttctttattagatttcggtagaaagaactttcacctttcccctatttttgttatt
                   7390      7400      7410      7420      7430      7440      
          ----:----|----:----|----:----|----:----|----:----|----:----|

          
          cgttttaaaacatctatctggaggcaggacaagtatggtcgttaaaaagatgcaggcaga
                   7450      7460      7470      7480      7490      7500      
          ----:----|----:----|----:----|----:----|----:----|----:----|

          
          aggcatatattggctcagtcaaagtgggggaactttggtggccaaacatacattgctaag
                   7510      7520      7530      7540      7550      7560      
          ----:----|----:----|----:----|----:----|----:----|----:----|

          
          gctattcctatatcagctggacacatataaaatgctgctaatgcttcattacaaacttat
                   7570      7580      7590      7600      7610      7620      
          ----:----|----:----|----:----|----:----|----:----|----:----|

          
          atcctttaattccagatgggggcaaagtatgtccaggggtgaggaacaattgaaacattt
                   7630      7640      7650      7660      7670      7680      
          ----:----|----:----|----:----|----:----|----:----|----:----|

          
          gggctggagtagattttgaaagtcagctctgtgtgtgtgtgtgtgtgtgtgtgtgtgtgt
                   7690      7700      7710      7720      7730      7740      
          ----:----|----:----|----:----|----:----|----:----|----:----|

          
          gtgtgcgcgcacgtgtgtttgtgtgtgtgtgagagcgtgtgtttcttttaacgttttcag
                   7750      7760      7770      7780      7790      7800      
          ----:----|----:----|----:----|----:----|----:----|----:----|

                                                      SwaI
                                                      \
          cctacagcatacagggttcatggtggcaagaagataacaagatttaaattatggccagtg
                   7810      7820      7830      7840      7850      7860      
          ----:----|----:----|----:----|----:----|----:----|----:----|

          
          actagtgctgcaagaagaacaactacctgcatttaatgggaaagcaaaatctcaggcttt
                   7870      7880      7890      7900      7910      7920      
          ----:----|----:----|----:----|----:----|----:----|----:----|

          
          gagggaagttaacataggcttgattctgggtggaagctgggtgtgtagttatctggaggc
                   7930      7940      7950      7960      7970      7980      
          ----:----|----:----|----:----|----:----|----:----|----:----|

                                                                    SA (splice
          caggctggagctctcagctcactatgggttcatctttattgtctcctttcatctcaacag  acceptor)
                   7990      8000      8010      8020      8030      8040      
          ----:----|----:----|----:----|----:----|----:----|----:----|

          |< end AI
          ctcattcagggcaccggacaggtcggtcttgacaaaaagaaccgggcgccCCTGCGCTGA
                   8050      8060      8070      8080      8090      8100      
          ----:----|----:----|----:----|----:----|----:----|----:----|

          
          CAGCCGGAACACGGCGGCATCAGAGCAGCCGATTGTCTGTTGTGCCCAGTCATAGCCGAA
                   8110      8120      8130      8140      8150      8160      
          ----:----|----:----|----:----|----:----|----:----|----:----|

          
          TAGCCTCTCCACCCAAGCGGCCGGAGAACCTGCGTGCAATCCATCTTGTTCAATGGCCGA
                   8170      8180      8190      8200      8210      8220      
          ----:----|----:----|----:----|----:----|----:----|----:----|

            <GTA - init codon Neo gene      {<-3' end RSV LTR
          TCCCATATTGGCTACCTCCTCCAGCTGTACGCGTcgtgaagcttggaggtgcacaccaat
                   8230      8240      8250      8260      8270      8280      
          ----:----|----:----|----:----|----:----|----:----|----:----|

          
          gtggtgaatggtcaaatggcgtttattgtatcgagctaggcacttaaatacaattatctc
                   8290      8300      8310      8320      8330      8340      
          ----:----|----:----|----:----|----:----|----:----|----:----|

          
          tgcaatgcggaattcagtggttcgtccaatccatgtcagacctgtctgttgccttcctaa
                   8350      8360      8370      8380      8390      8400      
          ----:----|----:----|----:----|----:----|----:----|----:----|

          
          taaggcacgatcgtaccaccttacttccaccaatcggcatgcacggtgctttttctctcc
                   8410      8420      8430      8440      8450      8460      
          ----:----|----:----|----:----|----:----|----:----|----:----|

          
          ttgtaaggcatgttgctaactcatcgttaccatgttgcaagactacaagtgtattgcata
                   8470      8480      8490      8500      8510      8520      
          ----:----|----:----|----:----|----:----|----:----|----:----|

          
          agactacatttccccctccctatgcaaaagcgaaactactatatcctgaggggactccta
                   8530      8540      8550      8560      8570      8580      
          ----:----|----:----|----:----|----:----|----:----|----:----|

                                                             PacI
                                                             |   BamHI
                                          RSV LTR 5' end}    \   \
          accgcgtacaaccgaagccccgcttttcgcctaaacacaccctagtcttaattaaGGATC
                                                                 ^-begin SV40 polyA
                   8590      8600      8610      8620      8630      8640     site
          ----:----|----:----|----:----|----:----|----:----|----:----|

          
          CAGACATGATAAGATACATTGATGAGTTTGGACAAACCACAACTAGAATGCAGTGAAAAA
                   8650      8660      8670      8680      8690      8700      
          ----:----|----:----|----:----|----:----|----:----|----:----|

          
          AATGCTTTATTTGTGAAATTTGTGATGCTATTGCTTTATTTGTAACCATTATAAGCTGCA
                   8710      8720      8730      8740      8750      8760      
          ----:----|----:----|----:----|----:----|----:----|----:----|

          
          ATAAACAAGTTAACAACAACAATTGCATTCATTTTATGTTTCAGGTTCAGGGGGAGGTGT
                   8770      8780      8790      8800      8810      8820      
          ----:----|----:----|----:----|----:----|----:----|----:----|

          
          GGGAGGTTTTTTAAAGCAAGTAAAACCTCTACAAATGTGGTATGGCTGATTATGATCCGG
                   8830      8840      8850      8860      8870      8880      
          ----:----|----:----|----:----|----:----|----:----|----:----|

          
          CTGCCTCGCGCGTTTCGGTGATGACGGTGAAAACCTCTGACACATGCAGCTCCCGGAGAC
                   8890      8900      8910      8920      8930      8940      
          ----:----|----:----|----:----|----:----|----:----|----:----|

                                                      |<-end SV40 polyA site
          GGTCACAGCTTGTCTGTAAGCGGATGCCGGGAGCAGACAAGCCCGTCAGGCGTCAGCGGG
                   8950      8960      8970      8980      8990      9000      
          ----:----|----:----|----:----|----:----|----:----|----:----|

                                        SalI
                                        \
          TGTTGGCGGGTGTCGGGGCGCAGCCATGAGgtcgacTCTAGAGGATCGATGCCCCGCCCC
                                        ^---------------------------- end retro 
                   9010      9020      9030      9040      9050      9060 cassette     
          ----:----|----:----|----:----|----:----|----:----|----:----|

          
          GGACGAACTAAACCTGACTACGACATCTCTGCCCCTTCTTCGCGGGGCAGTGCATGTAAT
                   9070      9080      9090      9100      9110      9120      
          ----:----|----:----|----:----|----:----|----:----|----:----|

          
          CCCTTCAGTTGGTTGGTACAACTTGCCAACTGGGCCCTGTTCCACATGTGACACGGGGGG
                   9130      9140      9150      9160      9170      9180      
          ----:----|----:----|----:----|----:----|----:----|----:----|

          
          GGACCAAACACAAAGGGGTTCTCTGACTGTAGTTGACATCCTTATAAATGGATGTGCACA
                   9190      9200      9210      9220      9230      9240      
          ----:----|----:----|----:----|----:----|----:----|----:----|

          
          TTTGCCAACACTGAGTGGCTTTCATCCTGGAGCAGACTTTGCAGTCTGTGGACTGCAACA
                   9250      9260      9270      9280      9290      9300      
          ----:----|----:----|----:----|----:----|----:----|----:----|

          
          CAACATTGCCTTTATGTGTAACTCTTGGCTGAAGCTCTTACACCAATGCTGGGGGACATG
                   9310      9320      9330      9340      9350      9360      
          ----:----|----:----|----:----|----:----|----:----|----:----|

          
          TACCTCCCAGGGGCCCAGGAAGACTACGGGAGGCTACACCAACGTCAATCAGAGGGGCCT
                   9370      9380      9390      9400      9410      9420      
          ----:----|----:----|----:----|----:----|----:----|----:----|

          
          GTGTAGCTACCGATAAGCGGACCCTCAAGAGGGCATTAGCAATAGTGTTTATAAGGCCCC
                   9430      9440      9450      9460      9470      9480      
          ----:----|----:----|----:----|----:----|----:----|----:----|

          
          CTTGTTAACCCTAAACGGGTAGCATATGCTTCCCGGGTAGTAGTATATACTATCCAGACT
                   9490      9500      9510      9520      9530      9540      
          ----:----|----:----|----:----|----:----|----:----|----:----|

          
          AACCCTAATTCAATAGCATATGTTACCCAACGGGAAGCATATGCTATCGAATTAGGGTTA
                   9550      9560      9570      9580      9590      9600      
          ----:----|----:----|----:----|----:----|----:----|----:----|

          
          GTAAAAGGGTCCTAAGGAACAGCGATATCTCCCACCCCATGAGCTGTCACGGTTTTATTT
                   9610      9620      9630      9640      9650      9660      
          ----:----|----:----|----:----|----:----|----:----|----:----|

          
          ACATGGGGTCAGGATTCCACGAGGGTAGTGAACCATTTTAGTCACAAGGGCAGTGGCTGA
                   9670      9680      9690      9700      9710      9720      
          ----:----|----:----|----:----|----:----|----:----|----:----|

          
          AGATCAAGGAGCGGGCAGTGAACTCTCCTGAATCTTCGCCTGCTTCTTCATTCTCCTTCG
                   9730      9740      9750      9760      9770      9780      
          ----:----|----:----|----:----|----:----|----:----|----:----|

          
          TTTAGCTAATAGAATAACTGCTGAGTTGTGAACAGTAAGGTGTATGTGAGGTGCTCGAAA
                   9790      9800      9810      9820      9830      9840      
          ----:----|----:----|----:----|----:----|----:----|----:----|

                                     AloI                            AloI
                                     \                               \
          ACAAGGTTTCAGGTGACGCCCCCAGAATAAAATTTGGACGGGGGGTTCAGTGGTGGCATT
                   9850      9860      9870      9880      9890      9900      
          ----:----|----:----|----:----|----:----|----:----|----:----|

          
          GTGCTATGACACCAATATAACCCTCACAAACCCCTTGGGCAATAAATACTAGTGTAGGAA
                   9910      9920      9930      9940      9950      9960      
          ----:----|----:----|----:----|----:----|----:----|----:----|

          
          TGAAACATTCTGAATATCTTTAACAATAGAAATCCATGGGGTGGGGACAAGCCGTAAAGA
                   9970      9980      9990      10000     10010     10020     
          ----:----|----:----|----:----|----:----|----:----|----:----|

          
          CTGGATGTCCATCTCACACGAATTTATGGCTATGGGCAACACATAATCCTAGTGCAATAT
                   10030     10040     10050     10060     10070     10080     
          ----:----|----:----|----:----|----:----|----:----|----:----|

          
          GATACTGGGGTTATTAAGATGTGTCCCAGGCAGGGACCAAGACAGGTGAACCATGTTGTT
                   10090     10100     10110     10120     10130     10140     
          ----:----|----:----|----:----|----:----|----:----|----:----|

          
          ACACTCTATTTGTAACAAGGGGAAAGAGAGTGGACGCCGACAGCAGCGGACTCCACTGGT
                   10150     10160     10170     10180     10190     10200     
          ----:----|----:----|----:----|----:----|----:----|----:----|

          
          TGTCTCTAACACCCCCGAAAATTAAACGGGGCTCCACGCCAATGGGGCCCATAAACAAAG
                   10210     10220     10230     10240     10250     10260     
          ----:----|----:----|----:----|----:----|----:----|----:----|

          
          ACAAGTGGCCACTCTTTTTTTTGAAATTGTGGAGTGGGGGCACGCGTCAGCCCCCACACG
                   10270     10280     10290     10300     10310     10320     
          ----:----|----:----|----:----|----:----|----:----|----:----|

          
          CCGCCCTGCGGTTTTGGACTGTAAAATAAGGGTGTAATAACTTGGCTGATTGTAACCCCG
                   10330     10340     10350     10360     10370     10380     
          ----:----|----:----|----:----|----:----|----:----|----:----|

          
          CTAACCACTGCGGTCAAACCACTTGCCCACAAAACCACTAATGGCACCCCGGGGAATACC
                   10390     10400     10410     10420     10430     10440     
          ----:----|----:----|----:----|----:----|----:----|----:----|

          
          TGCATAAGTAGGTGGGCGGGCCAAGATAGGGGCGCGATTGCTGCGATCTGGAGGACAAAT
                   10450     10460     10470     10480     10490     10500     
          ----:----|----:----|----:----|----:----|----:----|----:----|

          
          TACACACACTTGCGCCTGAGCGCCAAGCACAGGGTTGTTGGTCCTCATATTCACGAGGTC
                   10510     10520     10530     10540     10550     10560     
          ----:----|----:----|----:----|----:----|----:----|----:----|

          
          GCTGAGAGCACGGTGGGCTAATGTTGCCATGGGTAGCATATACTACCCAAATATCTGGAT
                   10570     10580     10590     10600     10610     10620     
          ----:----|----:----|----:----|----:----|----:----|----:----|

          
          AGCATATGCTATCCTAATCTATATCTGGGTAGCATAGGCTATCCTAATCTATATCTGGGT
                   10630     10640     10650     10660     10670     10680     
          ----:----|----:----|----:----|----:----|----:----|----:----|

          
          AGCATATGCTATCCTAATCTATATCTGGGTAGTATATGCTATCCTAATTTATATCTGGGT
                   10690     10700     10710     10720     10730     10740     
          ----:----|----:----|----:----|----:----|----:----|----:----|

          
          AGCATAGGCTATCCTAATCTATATCTGGGTAGCATATGCTATCCTAATCTATATCTGGGT
                   10750     10760     10770     10780     10790     10800     
          ----:----|----:----|----:----|----:----|----:----|----:----|

          
          AGTATATGCTATCCTAATCTGTATCCGGGTAGCATATGCTATCCTAATAGAGATTAGGGT
                   10810     10820     10830     10840     10850     10860     
          ----:----|----:----|----:----|----:----|----:----|----:----|

          
          AGTATATGCTATCCTAATTTATATCTGGGTAGCATATACTACCCAAATATCTGGATAGCA
                   10870     10880     10890     10900     10910     10920     
          ----:----|----:----|----:----|----:----|----:----|----:----|

          
          TATGCTATCCTAATCTATATCTGGGTAGCATATGCTATCCTAATCTATATCTGGGTAGCA
                   10930     10940     10950     10960     10970     10980     
          ----:----|----:----|----:----|----:----|----:----|----:----|

          
          TAGGCTATCCTAATCTATATCTGGGTAGCATATGCTATCCTAATCTATATCTGGGTAGTA
                   10990     11000     11010     11020     11030     11040     
          ----:----|----:----|----:----|----:----|----:----|----:----|

          
          TATGCTATCCTAATTTATATCTGGGTAGCATAGGCTATCCTAATCTATATCTGGGTAGCA
                   11050     11060     11070     11080     11090     11100     
          ----:----|----:----|----:----|----:----|----:----|----:----|

          
          TATGCTATCCTAATCTATATCTGGGTAGTATATGCTATCCTAATCTGTATCCGGGTAGCA
                   11110     11120     11130     11140     11150     11160     
          ----:----|----:----|----:----|----:----|----:----|----:----|

          
          TATGCTATCCTCATGCATATACAGTCAGCATATGATACCCAGTAGTAGAGTGGGAGTGCT
                   11170     11180     11190     11200     11210     11220     
          ----:----|----:----|----:----|----:----|----:----|----:----|

          
          ATCCTTTGCATATGCCGCCACCTCCCAAGGGGGCGTGAATTTTCGCTGCTTGTCCTTTTC
                   11230     11240     11250     11260     11270     11280     
          ----:----|----:----|----:----|----:----|----:----|----:----|

          
          CTGCTGGTTGCTCCCATTCTTAGGTGAATTTAAGGAGGCCAGGCTAAAGCCGTCGCATGT
                   11290     11300     11310     11320     11330     11340     
          ----:----|----:----|----:----|----:----|----:----|----:----|

          
          CTGATTGCTCACCAGGTAAATGTCGCTAATGTTTTCCAACGCGAGAAGGTGTTGAGCGCG
                   11350     11360     11370     11380     11390     11400     
          ----:----|----:----|----:----|----:----|----:----|----:----|

          
          GAGCTGAGTGACGTGACAACATGGGTATGCCCAATTGCCCCATGTTGGGAGGACGAAAAT
                   11410     11420     11430     11440     11450     11460     
          ----:----|----:----|----:----|----:----|----:----|----:----|

          
          GGTGACAAGACAGATGGCCAGAAATACACCAACAGCACGCATGATGTCTACTGGGGATTT
                   11470     11480     11490     11500     11510     11520     
          ----:----|----:----|----:----|----:----|----:----|----:----|

          
          ATTCTTTAGTGCGGGGGAATACACGGCTTTTAATACGATTGAGGGCGTCTCCTAACAAGT
                   11530     11540     11550     11560     11570     11580     
          ----:----|----:----|----:----|----:----|----:----|----:----|

          
          TACATCACTCCTGCCCTTCCTCACCCTCATCTCCATCACCTCCTTCATCTCCGTCATCTC
                   11590     11600     11610     11620     11630     11640     
          ----:----|----:----|----:----|----:----|----:----|----:----|

                         SacII
                         \
          CGTCATCACCCTCCGCGGCAGCCCCTTCCACCATAGGTGGAAACCAGGGAGGCAAATCTA
                   11650     11660     11670     11680     11690     11700     
          ----:----|----:----|----:----|----:----|----:----|----:----|

          
          CTCCATCGTCAAAGCTGCACACAGTCACCCTGATATTGCAGGTAGGAGCGGGCTTTGTCA
                   11710     11720     11730     11740     11750     11760     
          ----:----|----:----|----:----|----:----|----:----|----:----|

          
          TAACAAGGTCCTTAATCGCATCCTTCAAAACCTCAGCAAATATATGAGTTTGTAAAAAGA
                   11770     11780     11790     11800     11810     11820     
          ----:----|----:----|----:----|----:----|----:----|----:----|

          
          CCATGAAATAACAGACAATGGACTCCCTTAGCGGGCCAGGTTGTGGGCCGGGTCCAGGGG
                   11830     11840     11850     11860     11870     11880     
          ----:----|----:----|----:----|----:----|----:----|----:----|

          
          CCATTCCAAAGGGGAGACGACTCAATGGTGTAAGACGACATTGTGGAATAGCAAGGGCAG
                   11890     11900     11910     11920     11930     11940     
          ----:----|----:----|----:----|----:----|----:----|----:----|

                                                              SgrAI
                                                              \
          TTCCTCGCCTTAGGTTGTAAAGGGAGGTCTTACTACCTCCATATACGAACACACCGGCGA
                   11950     11960     11970     11980     11990     12000     
          ----:----|----:----|----:----|----:----|----:----|----:----|

          
          CCCAAGTTCCTTCGTCGGTAGTCCTTTCTACGTGACTCCTAGCCAGGAGAGCTCTTAAAC
                   12010     12020     12030     12040     12050     12060     
          ----:----|----:----|----:----|----:----|----:----|----:----|

          
          CTTCTGCAATGTTCTCAAATTTCGGGTTGGAACCTCCTTGACCACGATGCTTTTCCAAAC
                   12070     12080     12090     12100     12110     12120     
          ----:----|----:----|----:----|----:----|----:----|----:----|

          
          CACCCTCCTTTTTTGCGCCCTGCCTCCATCACCCTGACCCCGGGGTCCAGTGCTTGGGCC
                   12130     12140     12150     12160     12170     12180     
          ----:----|----:----|----:----|----:----|----:----|----:----|

          
          TTCTCCTGGGTCATCTGCGGGGCCCTGCTCTATCGCTCCCGGGGGCACGTCAGGCTCACC
                   12190     12200     12210     12220     12230     12240     
          ----:----|----:----|----:----|----:----|----:----|----:----|

          
          ATCTGGGCCACCTTCTTGGTGGTATTCAAAATAATCGGCTTCCCCTACAGGGTGGAAAAA
                   12250     12260     12270     12280     12290     12300     
          ----:----|----:----|----:----|----:----|----:----|----:----|

          
          TGGCCTTCTACCTGGAGGGGGCCTGCGCGGTGGAGACCCGGATGATGATGACTGACTACT
                   12310     12320     12330     12340     12350     12360     
          ----:----|----:----|----:----|----:----|----:----|----:----|

          
          GGGACTCCTGGGCCTCTTTTCTCCACGTCCACGACCTCTCCCCCTGGCTCTTTCACGACT
                   12370     12380     12390     12400     12410     12420     
          ----:----|----:----|----:----|----:----|----:----|----:----|

          
          TCCCCCCCTGGCTCTTTCACGTCCTCTACCCCGGCGGCCTCCACTACCTCCTCGACCCCG
                   12430     12440     12450     12460     12470     12480     
          ----:----|----:----|----:----|----:----|----:----|----:----|

          
          GCCTCCACTACCTCCTCGACCCCGGCCTCCACTGCCTCCTCGACCCCGGCCTCCACCTCC
                   12490     12500     12510     12520     12530     12540     
          ----:----|----:----|----:----|----:----|----:----|----:----|

          
          TGCTCCTGCCCCTCCTGCTCCTGCCCCTCCTCCTGCTCCTGCCCCTCCTGCCCCTCCTGC
                   12550     12560     12570     12580     12590     12600     
          ----:----|----:----|----:----|----:----|----:----|----:----|

          
          TCCTGCCCCTCCTGCCCCTCCTGCTCCTGCCCCTCCTGCCCCTCCTGCTCCTGCCCCTCC
                   12610     12620     12630     12640     12650     12660     
          ----:----|----:----|----:----|----:----|----:----|----:----|

          
          TGCCCCTCCTCCTGCTCCTGCCCCTCCTGCCCCTCCTCCTGCTCCTGCCCCTCCTGCCCC
                   12670     12680     12690     12700     12710     12720     
          ----:----|----:----|----:----|----:----|----:----|----:----|

          
          TCCTGCTCCTGCCCCTCCTGCCCCTCCTGCTCCTGCCCCTCCTGCCCCTCCTGCTCCTGC
                   12730     12740     12750     12760     12770     12780     
          ----:----|----:----|----:----|----:----|----:----|----:----|

          
          CCCTCCTGCTCCTGCCCCTCCTGCTCCTGCCCCTCCTGCTCCTGCCCCTCCTGCCCCTCC
                   12790     12800     12810     12820     12830     12840     
          ----:----|----:----|----:----|----:----|----:----|----:----|

          
          TGCCCCTCCTCCTGCTCCTGCCCCTCCTGCTCCTGCCCCTCCTGCCCCTCCTGCCCCTCC
                   12850     12860     12870     12880     12890     12900     
          ----:----|----:----|----:----|----:----|----:----|----:----|

          
          TGCTCCTGCCCCTCCTCCTGCTCCTGCCCCTCCTGCCCCTCCTGCCCCTCCTCCTGCTCC
                   12910     12920     12930     12940     12950     12960     
          ----:----|----:----|----:----|----:----|----:----|----:----|

          
          TGCCCCTCCTGCCCCTCCTCCTGCTCCTGCCCCTCCTCCTGCTCCTGCCCCTCCTGCCCC
                   12970     12980     12990     13000     13010     13020     
          ----:----|----:----|----:----|----:----|----:----|----:----|

          
          TCCTGCCCCTCCTCCTGCTCCTGCCCCTCCTGCCCCTCCTCCTGCTCCTGCCCCTCCTCC
                   13030     13040     13050     13060     13070     13080     
          ----:----|----:----|----:----|----:----|----:----|----:----|

          
          TGCTCCTGCCCCTCCTGCCCCTCCTGCCCCTCCTCCTGCTCCTGCCCCTCCTCCTGCTCC
                   13090     13100     13110     13120     13130     13140     
          ----:----|----:----|----:----|----:----|----:----|----:----|

          
          TGCCCCTCCTGCCCCTCCTGCCCCTCCTGCCCCTCCTCCTGCTCCTGCCCCTCCTCCTGC
                   13150     13160     13170     13180     13190     13200     
          ----:----|----:----|----:----|----:----|----:----|----:----|

          
          TCCTGCCCCTCCTGCTCCTGCCCCTCCCGCTCCTGCTCCTGCTCCTGTTCCACCGTGGGT
                   13210     13220     13230     13240     13250     13260     
          ----:----|----:----|----:----|----:----|----:----|----:----|

                                                BspMII
                                                \
          CCCTTTGCAGCCAATGCAACTTGGACGTTTTTGGGGTCTCCGGACACCATCTCTATGTCT
                   13270     13280     13290     13300     13310     13320     
          ----:----|----:----|----:----|----:----|----:----|----:----|

          
          TGGCCCTGATCCTGAGCCGCCCGGGGCTCCTGGTCTTCCGCCTCCTCGTCCTCGTCCTCT
                   13330     13340     13350     13360     13370     13380     
          ----:----|----:----|----:----|----:----|----:----|----:----|

          
          TCCCCGTCCTCGTCCATGGTTATCACCCCCTCTTCTTTGAGGTCCACTGCCGCCGGAGCC
                   13390     13400     13410     13420     13430     13440     
          ----:----|----:----|----:----|----:----|----:----|----:----|

          
          TTCTGGTCCAGATGTGTCTCCCTTCTCTCCTAGGCCATTTCCAGGTCCTGTACCTGGCCC
                   13450     13460     13470     13480     13490     13500     
          ----:----|----:----|----:----|----:----|----:----|----:----|

          
          CTCGTCAGACATGATTCACACTAAAAGAGATCAATAGACATCTTTATTAGACGACGCTCA
                   13510     13520     13530     13540     13550     13560     
          ----:----|----:----|----:----|----:----|----:----|----:----|

          
          GTGAATACAGGGAGTGCAGACTCCTGCCCCCTCCAACAGCCCCCCCACCCTCATCCCCTT
                   13570     13580     13590     13600     13610     13620     
          ----:----|----:----|----:----|----:----|----:----|----:----|

          
          CATGGTCGCTGTCAGACAGATCCAGGTCTGAAAATTCCCCATCCTCCGAACCATCCTCGT
                   13630     13640     13650     13660     13670     13680     
          ----:----|----:----|----:----|----:----|----:----|----:----|

          
          CCTCATCACCAATTACTCGCAGCCCGGAAAACTCCCGCTGAACATCCTCAAGATTTGCGT
                   13690     13700     13710     13720     13730     13740     
          ----:----|----:----|----:----|----:----|----:----|----:----|

                        ArsI                            ArsI
                        \                               \
          CCTGAGCCTCAAGCCAGGCCTCAAATTCCTCGTCCCCCTTTTTGCTGGACGGTAGGGATG
                   13750     13760     13770     13780     13790     13800     
          ----:----|----:----|----:----|----:----|----:----|----:----|

          
          GGGATTCTCGGGACCCCTCCTCTTCCTCTTCAAGGTCACCAGACAGAGATGCTACTGGGG
                   13810     13820     13830     13840     13850     13860     
          ----:----|----:----|----:----|----:----|----:----|----:----|

          
          CAACGGAAGAAAAGCTGGGTGCGGCCTGTGAGGATCAGCTTATCGATGATAAGCTGTCAA
                   13870     13880     13890     13900     13910     13920     
          ----:----|----:----|----:----|----:----|----:----|----:----|

          
          ACATGAGAATTCTTGAAGACGAAAGGGCCTCGTGATACGCCTATTTTTATAGGTTAATGT
                   13930     13940     13950     13960     13970     13980     
          ----:----|----:----|----:----|----:----|----:----|----:----|

                                 ZraI
                                 | AatII
                                 \ \
          CATGATAATAATGGTTTCTTAGACGTCAGGTGGCACTTTTCGGGGAAATGTGCGCGGAAC
                   13990     14000     14010     14020     14030     14040     
          ----:----|----:----|----:----|----:----|----:----|----:----|

          
          CCCTATTTGTTTATTTTTCTAAATACATTCAAATATGTATCCGCTCATGAGACAATAACC
                   14050     14060     14070     14080     14090     14100     
          ----:----|----:----|----:----|----:----|----:----|----:----|

          
          CTGATAAATGCTTCAATAATATTGAAAAAGGAAGAGTATGAGTATTCAACATTTCCGTGT
                   14110     14120     14130     14140     14150     14160     
          ----:----|----:----|----:----|----:----|----:----|----:----|

          
          CGCCCTTATTCCCTTTTTTGCGGCATTTTGCCTTCCTGTTTTTGCTCACCCAGAAACGCT
                   14170     14180     14190     14200     14210     14220     
          ----:----|----:----|----:----|----:----|----:----|----:----|

          
          GGTGAAAGTAAAAGATGCTGAAGATCAGTTGGGTGCACGAGTGGGTTACATCGAACTGGA
                   14230     14240     14250     14260     14270     14280     
          ----:----|----:----|----:----|----:----|----:----|----:----|

          
          TCTCAACAGCGGTAAGATCCTTGAGAGTTTTCGCCCCGAAGAACGTTTTCCAATGATGAG
                   14290     14300     14310     14320     14330     14340     
          ----:----|----:----|----:----|----:----|----:----|----:----|

          
          CACTTTTAAAGTTCTGCTATGTGGCGCGGTATTATCCCGTGTTGACGCCGGGCAAGAGCA
                   14350     14360     14370     14380     14390     14400     
          ----:----|----:----|----:----|----:----|----:----|----:----|

                                                     ScaI
                                                     \
          ACTCGGTCGCCGCATACACTATTCTCAGAATGACTTGGTTGAGTACTCACCAGTCACAGA
                   14410     14420     14430     14440     14450     14460     
          ----:----|----:----|----:----|----:----|----:----|----:----|

          
          AAAGCATCTTACGGATGGCATGACAGTAAGAGAATTATGCAGTGCTGCCATAACCATGAG
                   14470     14480     14490     14500     14510     14520     
          ----:----|----:----|----:----|----:----|----:----|----:----|

          
          TGATAACACTGCGGCCAACTTACTTCTGACAACGATCGGAGGACCGAAGGAGCTAACCGC
                   14530     14540     14550     14560     14570     14580     
          ----:----|----:----|----:----|----:----|----:----|----:----|

          
          TTTTTTGCACAACATGGGGGATCATGTAACTCGCCTTGATCGTTGGGAACCGGAGCTGAA
                   14590     14600     14610     14620     14630     14640     
          ----:----|----:----|----:----|----:----|----:----|----:----|

          
          TGAAGCCATACCAAACGACGAGCGTGACACCACGATGCCTGCAGCAATGGCAACAACGTT
                   14650     14660     14670     14680     14690     14700     
          ----:----|----:----|----:----|----:----|----:----|----:----|

          
          GCGCAAACTATTAACTGGCGAACTACTTACTCTAGCTTCCCGGCAACAATTAATAGACTG
                   14710     14720     14730     14740     14750     14760     
          ----:----|----:----|----:----|----:----|----:----|----:----|

          
          GATGGAGGCGGATAAAGTTGCAGGACCACTTCTGCGCTCGGCCCTTCCGGCTGGCTGGTT
                   14770     14780     14790     14800     14810     14820     
          ----:----|----:----|----:----|----:----|----:----|----:----|

          
          TATTGCTGATAAATCTGGAGCCGGTGAGCGTGGGTCTCGCGGTATCATTGCAGCACTGGG
                   14830     14840     14850     14860     14870     14880     
          ----:----|----:----|----:----|----:----|----:----|----:----|

          
          GCCAGATGGTAAGCCCTCCCGTATCGTAGTTATCTACACGACGGGGAGTCAGGCAACTAT
                   14890     14900     14910     14920     14930     14940     
          ----:----|----:----|----:----|----:----|----:----|----:----|

          
          GGATGAACGAAATAGACAGATCGCTGAGATAGGTGCCTCACTGATTAAGCATTGGTAACT
                   14950     14960     14970     14980     14990     15000     
          ----:----|----:----|----:----|----:----|----:----|----:----|

          
          GTCAGACCAAGTTTACTCATATATACTTTAGATTGATTTAAAACTTCATTTTTAATTTAA
                   15010     15020     15030     15040     15050     15060     
          ----:----|----:----|----:----|----:----|----:----|----:----|

          
          AAGGATCTAGGTGAAGATCCTTTTTGATAATCTCATGACCAAAATCCCTTAACGTGAGTT
                   15070     15080     15090     15100     15110     15120     
          ----:----|----:----|----:----|----:----|----:----|----:----|

          
          TTCGTTCCACTGAGCGTCAGACCCCGTAGAAAAGATCAAAGGATCTTCTTGAGATCCTTT
                   15130     15140     15150     15160     15170     15180     
          ----:----|----:----|----:----|----:----|----:----|----:----|

          
          TTTTCTGCGCGTAATCTGCTGCTTGCAAACAAAAAAACCACCGCTACCAGCGGTGGTTTG
                   15190     15200     15210     15220     15230     15240     
          ----:----|----:----|----:----|----:----|----:----|----:----|

          
          TTTGCCGGATCAAGAGCTACCAACTCTTTTTCCGAAGGTAACTGGCTTCAGCAGAGCGCA
                   15250     15260     15270     15280     15290     15300     
          ----:----|----:----|----:----|----:----|----:----|----:----|

          
          GATACCAAATACTGTCCTTCTAGTGTAGCCGTAGTTAGGCCACCACTTCAAGAACTCTGT
                   15310     15320     15330     15340     15350     15360     
          ----:----|----:----|----:----|----:----|----:----|----:----|

          
          AGCACCGCCTACATACCTCGCTCTGCTAATCCTGTTACCAGTGGCTGCTGCCAGTGGCGA
                   15370     15380     15390     15400     15410     15420     
          ----:----|----:----|----:----|----:----|----:----|----:----|

          
          TAAGTCGTGTCTTACCGGGTTGGACTCAAGACGATAGTTACCGGATAAGGCGCAGCGGTC
                   15430     15440     15450     15460     15470     15480     
          ----:----|----:----|----:----|----:----|----:----|----:----|

          
          GGGCTGAACGGGGGGTTCGTGCACACAGCCCAGCTTGGAGCGAACGACCTACACCGAACT
                   15490     15500     15510     15520     15530     15540     
          ----:----|----:----|----:----|----:----|----:----|----:----|

          
          GAGATACCTACAGCGTGAGCTATGAGAAAGCGCCACGCTTCCCGAAGGGAGAAAGGCGGA
                   15550     15560     15570     15580     15590     15600     
          ----:----|----:----|----:----|----:----|----:----|----:----|

          
          CAGGTATCCGGTAAGCGGCAGGGTCGGAACAGGAGAGCGCACGAGGGAGCTTCCAGGGGG
                   15610     15620     15630     15640     15650     15660     
          ----:----|----:----|----:----|----:----|----:----|----:----|

          
          AAACGCCTGGTATCTTTATAGTCCTGTCGGGTTTCGCCACCTCTGACTTGAGCGTCGATT
                   15670     15680     15690     15700     15710     15720     
          ----:----|----:----|----:----|----:----|----:----|----:----|

          
          TTTGTGATGCTCGTCAGGGGGGCGGAGCCTATGGAAAAACGCCAGCAACGCGGCCTTTTT
                   15730     15740     15750     15760     15770     15780     
          ----:----|----:----|----:----|----:----|----:----|----:----|

          
          ACGGTTCCTGGCCTTTTGCTGGCCTTGAAGCTGTCCCTGATGGTCGTCATCTACCTGCCT
                   15790     15800     15810     15820     15830     15840     
          ----:----|----:----|----:----|----:----|----:----|----:----|

          
          GGACAGCATGGCCTGCAACGCGGGCATCCCGATGCCGCCGGAAGCGAGAAGAATCATAAT
                   15850     15860     15870     15880     15890     15900     
          ----:----|----:----|----:----|----:----|----:----|----:----|

          
          GGGGAAGGCCATCCAGCCTCGCG
                   15910     15920     
          ----:----|----:----|---

lab - name prtc2retrorsvallmod

# Enzymes that cut  Frequency	Isoschizomers
     AatII	    1	
      AgeI	    1	AsiGI,BshTI,CspAI,PinAI
      AjuI	    1	
      AloI	    1	
      ArsI	    1	
     AsuII	    1	Bpu14I,Bsp119I,BspT104I,BstBI,Csp45I,NspV,SfuI
     BamHI	    1	
      BclI	    1	FbaI,Ksp22I
    BspMII	    1	Aor13HI,BseAI,Bsp13I,BspEI,Kpn2I,MroI,AccIII
    BssNAI	    1	Bst1107I,BstZ17I
     FspAI	    1	
     MroNI	    1	NgoMIV
      NaeI	    1	PdiI
      NruI	    1	BtuMI,Bsp68I,RruI
      PacI	    1	
     RsrII	    1	CspI,Rsr2I,CpoI
     SacII	    1	KspI,Cfr42I,Sfr303I,SgrBI,SstII
      SalI	    1	
      ScaI	    1	BmcAI,AssI,ZrmI
      SfiI	    1	
     SgrAI	    1	
      SplI	    1	Pfl23II,PspLI,BsiWI
      SwaI	    1	SmiI
   Tth111I	    1	PflFI,PsyI,AspI
      ZraI	    1	


# Enzymes that do not cut

AarI      AbsI      AscI      Eco47III  EspI      FseI      MauBI     PmeI      
PshAI     PspXI     RigI      SfaAI     SgfI      SgrDI     SnaBI     SrfI      
Sse232I   Sse8387I  
