# Supplementary material for: Cryptic genetic variation enhances primate L1 retrotransposon survival by enlarging the functional coiled coil sequence space of ORF1p
Source: PLoS Genet. 2020 Aug 14;16(8):e1008991. doi: 10.1371/journal.pgen.1008991 (PMC7449397; doi:10.1371/journal.pgen.1008991)
Supplement: S1 Data — (ZIP) [file pgen.1008991.s012.zip › Supplementary_Data_PG/orf1_FL/l1pa1/l1hs_orf1_peps-cg-null.1.fst]

>l1hs_orf1_50_cns
MGKKQNRKTGNSK-QS-SPPPKE-SSSPATEQSWMENDFDELREEGFR-SNYSEL-EDIQTKGKEVENFEKNLEECITRITNTEKCLKELMELKTKA-EL-EECRSLRS-C-QLEERVSAMEDEMNEMK-EGKFREKRIKRNEQSLQEIWDYVKRPNL-LIGVPESDVENGTKLENTLQDIIQENFPNLARQAN-QIQEIQR-PQRYS-RRATPRHIIVRFTKVEMKEKMLRAAREKG-VTLKGKPIRLT-DL-AETLQARREWGPIFNILKEKNFQPRISYPAKLSFISEGEIKYFIDKQMLRDFVTTRPALKELLKE-LNMERNN-YQ-LQNHAKM
>l1hs_orf1_50_cns_1
MGKKQNRKTGNSK-QS-SPPPKE-SSSPATEQSWMENDFDELREEGFR-SNYSEL-EDIQTKGKEVENFEKNLEECITRITNTEKCLKELMELKTKA-EL-EECRSLRS-C-QLEERVSAMEDEMNEMK-EGKFREKRIKRNEQSLQEIWDYVKRPNL-LIGVPESDVENGTKLENTLQDIIQENFPNLARQAN-QIQEIQR-PQRYS-RRATPRHIIVRFTKVEMKEKMLRAAREKG-VTLKGKPIRLT-DL-AETLQARREWGPIFNILKEKNFQPRISYPAKLSFISEGEIKYFIDKQMLRDFVTTRPALKELLKE-LNMERNN-YQ-LQNHAKM
>L1HS::chr8:105971290-105977058(-)_2
MGKKQSTKAENSK-XS-SPPPKE-SSSPATEQSWTXNDFDELREESFR-SNFSEL-EEV*TNGKQVKNLEKRLDEWLTRITSVEKSLNDLMELKTKA-EL-DECTSFSS-F-QLEGRVSVIEDQMNEMK-QGKFREKRVKRNE*SLQEIGDYVKRPNL-LIGVPESDRENETKLENTLQDIMQENFPNLARQAN-QIQEINR-PQRYS-RRATPRHIIVRFTKVEMREKMLRAAREKG-VTQKGKPIRLT-DL-AETLQARREWGPIFNILKEKNFQPRISYPAKLSFISEGEMKYLKXKEMLRDVVTTRLALQELLKE-LNMERNN-YQ-LQKHDKL
>L1HS::chr4:92358642-92364842(+)_3
MGKKQSRKTGYSK-QS-SPPPKE-NSSPATEQSWMENDFDKLREEGFR-SNYSEL-EEIQTKDKEXXNFQKNLDKCITRITNTEKCLKELMELNTKA-EL-EECRRLRS-C-QLEERVSVMEDEMNEMK-EGKFREKRIKRNEQILQEIWDYVKGPNL-LIGVPESDGENGTKLENTLQDIIQENFPNLARHAN-QIQEIQR-PQRYS-RRATPRHIIVRFTKVEMKEKMLRAAREKG-VTPKGKPIRLT-DL-AETLQARREWGPIFNILKEKNFQPRISYPTKLSFISAREIKSFTDKQMLRDFVTTRPALKELLKE-LNMERNN-YQ-LQNHAKL
>L1HS::chr15:89097829-89103494(-)_4
MGKKQSRKTGNSK-QS-SPPPKE-SSSPAMEQSWTENDFDELREEGFR-SNYSEL-EEIQIKGKEVENFEKSLEECITRITNTEKCLKELMELKTKP-EL-EECRSLRS-C-QLEERVSAMEDEVNEMK-EGKFREKRIKRNEQSLQEIYDYVKKPNL-LIGVSESDGENATKLENTLQDIIQENFPNLARQAN-QIQEIQR-PQRYS-RRATPRHIIVRFTKVEMKEKMLRAAREKG-VTHKGKPIRLR-DL-AETLQARREWGTIFNILKEKNLQPRISYPAKLSFINEGEIKYFTDKQMLRDFVTTRPALKELLKE-LNMERKN-YQ-LQNHAKM
>L1HS::chr6:126994696-127000000(+)_5
MGKKQSRKTGNSK-KS-SPPPKE-SSSPATEQSWTENDFDELREEGFR-SNYSEL-EDIQTKGKAVENFEKNLEECITRITNTEKCLKELMELKTKA-EL-EECRSLRS-C-QLEERVSAKEDEMNEMK-EGKFREKRIKRNEQSLQEIWDYVKRPNL-LIGVPESDGENGPKLENYLQDIIQENFPNLARQAN-QIQEIQR-PQRYS-RRATPRHMIVRFTKVEMKENMLRAAREKG-VTLKGKPIRLT-DL-AETLQARREWGPIFNMLKEKNFQPRISYPAKLSLISEGEIKYFTDKQMLRDFVTTRPALKELLKE-LNMERNN-YQ-LQNHAKL
>L1HS::chr3:19000000-19005325(-)_6
MGKKQKRKTGNSK-HS-SPPPKE-SSSPAMEQSWMENDFHELREEGFR-SNYSEL-EDIQTKGKEVENFEKNLEECMTRITNTEKCLKELMELKTKA-EL-EECRSLRR-C-QLKEKVSAMEDEMNEMK-EGKFREKRIKRNEQTLQEIWDYVKRPNL-LSGVPESDGENGTKLENTLQDIIQENFPNVARQAN-QIQEIQR-PQRYS-RRATPRHIIVRFTKAQMKEKMLRAAREKG-VTLKGKPIRLT-DL-AETLQARREWGPIFNILKGKNFQPRISYPAKLSFISEGEIKYFTNKQMLRDFVTTRPALKELLKE-LNMERNN-YQ-LQNHAKM
>L1HS::chr7:90802758-90808832(+)_7
MGKKQNRKTENSK-QS-SPPPKE-SSSPATEQSWMENDFDELREEGFR-SNYSEL-EDIQTKGKEVENFEKNLEECITRITNREKCLKELMELKTKA-EL-EECRSLRS-C-QLEERVSAMEDEMNEMK-EGKFREKRIKRNEQSLQEIWDYVKRPNL-LIGVPESDVENGTKLENTLQDIIQENFPNLARKAN-QIQEIQR-PQRYS-RRATPRHIIARFTKVEMKEKMLRAAREKG-VTLKGKPIRLT-DL-AETLQARREWGPIFNILKEKNFQPRISYPAKLSVISEGEIK*FTDKQMLRDFVTTRPALQELLKE-LNMERNN-YQ-LQNHAKM
>L1HS::chr3:120291868-120298033(+)_8
MGKKQSRKTGNSK-QS-SPPPKE-NSSPATEHSWMENDFDKLREEGFR-SNYSEL-EEIQTKGKEVKNFEKNLDQCITRITNTEKCLKELMELKAKA-EL-EECRSLRS-R-QLEERVSVMEAEMNEMK-EGKFREKRIKRNEQSLQEIWDYVKRPNL-LIGVPESDGENGNKLENTLQDIIQENFPNLARQAN-QIQEIQR-PQRYS-RRATPRHIIVRFTKVEMKEKMLRAAREKG-VTHKGKPIRLT-DL-AETLQARREWGPIFNILIEKSFQPRISYPTKLSFISEGEIKSFTEKQMLRDFVTTRPALKELLKE-LNMEGSN-YQ-QQNHAKL
>L1HS::chr5:104848937-104854975(-)_9
MGKKQNRKTGNSK-QS-SPPPKE-SSSPATEQSWMENDFDELREEGFR-SNYSEL-EDIQTKGKEVENFEKNLEECITRITNTEKCLKQLMELKTKA-EL-EECRSLRS-C-QLEERVSAMEDEMNEMK-EGKFREKRIKRNEQSLQEIWDYVKRPNL-LIGVPESDGENGTKLENTLQDIIQENFPNLARQAN-QIQEIQR-PQRYS-RRATPRRIIVRFTKDEMKEKMLRAAREKG-VTLKGKPIRLT-DL-AETLQARREWGPIFNILKEKNFQPRISYPAKLSFISEGEIKYFTDKQMLRDFVTTRPALQELLKE-LNMERNN-YQ-LQNHAKM
>L1HS::chr2:198500000-198505485(-)_10
MGKKQNRKTGNSK-QS-SPPPKE-SSSPATEQSWMENDFDELREEGFR-SNYSEL-EDIQTKGKEVENFEKNLEECITRITNTEKCLKELMELKTKA-EL-EECRSLRS-C-QLEERVSAMEDEMNEMK-EGKFREKRIKRNEQSLQEIWDYVKRPNL-LAGVPESDAENGTKLENTLQDIIQENFPNLARQAN-QIQEIQR-PQRYS-RRATPRHIIVRFTKVEMKEKMLRAAREKG-VTLKGKPIRLT-DL-AETLQARREWGPIFNILKEKNFQPRISYPAKLSFISEGEIKYFTDKQMLTDFVMTRPAQKELLKE-LNMERNN-YQ-LQNHAKM
>L1HS::chr2:231201784-231207228(-)_11
MGKKQNRKTGNSK-QS-SPPPKE-SSSPATEQSWMENDFDELREEGFR-SNYSEL-ADIQTKGKEVENFEKNLEECITRITNTEKCLKELMELKTKA-EL-EECRSLRS-C-QLEQRVSAMEDEMNEMK-EGKFREKRIKRNEQSLQEIWDYVKRPNL-LIGVPESDGENGTKLENTLQDIIQENFPNLARQAN-QIQEIQR-PQRYS-RRATPRHIIVRFTKVEMKEKMLRAAREKA-VTLKGKPIRLT-DL-AETLQARREWGPIFNILKEKNFQPRISYPAKLSFISEGEIKYFTDKQMLRDFVTTRPALQELLKE-LNMERNN-YQ-LQNHAKM
>L1HS::chr3:90383231-90389253(+)_12
MGKKQNRKPGNSK-QS-SPPPKE-SSSPATEQSWMKNDFDELREEGFR-SNYSEL-EDIQTKGKEIENFEKNLEECITRITNTEKCLKELMELKTKA-EL-EQCRSLRS-C-QLEERVSAMEEEMNEMK-EGKFREKRIKRNEQSLQEIWDYVKRPNL-LIGEPESDVENGTKLENTLQDIIQENFPNLARQAN-HIQEIQR-PQRYS-RRATPRHIIVRFTKVEMKEKMLRATREKG-VTLKGKPIRLT-DL-AETLQARREWGPIFNILKEKNFQPRISYPAKLSFINEGEIKYFIDKQMLRDFVTTRPDLKELLKE-LNMERNN-YQ-LQNHAKM
>L1HS::chrX:75543184-75549215(-)_13
MGKKQNRKTGNSK-QS-SPPPKE-SSSPATEQTWMENDFDELTEEGFR-SNYSEL-EDILTKGKEVENFEKNLEECITRITNREKCLKELMELKTKA-EL-EECRSLRS-C-QLEERVSAMEDEMNEMK-EGKFREKRIKRNEQSLQEI*DYVKRPNL-LIGVPESDVENGTKLENTLQDIIQENFPNLARQTN-QIQEIQR-PQRYS-RRATPRHIIVRFTKVEMKEKMLRAAREKG-VTLKGKPIRLT-DL-AETLQARREWGPIFNILKEKNFQPRISYPAKLSFISEGEIKYFTDKQMLRDFVTTRPALKELLKE-LNMERNN-YQ-LQNHAKM
>L1HS::chr14:52261319-52267350(-)_14
MGKKQNRKTRNSK-QS-SPPPKE-SSSPATEQSWMENDFDELREEGFR-SNYSEL-EDIQTKGKEVENFEKNLEECITRITNTEKCLKELMELKTKA-EL-EECRSLRS-C-QLEERVSAMEDEMNEMK-EGKFREKRIKRNEQSLQEIWDYVKRPNL-LIGVLESDVENGTKLENTLQDIIQENFPNLARQAN-QIQEIQR-PQRYS-RRAIPRHIIVRFTKVEMKEKMLRAAREKG-VTLKGKPIRLT-DL-AETLQARREWGPISNILKEKNFQPRISYPAKLSFISEGEIKYFIDKQMLRDFVTTRPALKELLKE-LNIERNN-YQ-LQNHAKM
>L1HS::chr1:166212290-166218321(-)_15
MGKKQNRKTGNSK-*S-SPPPKE-SSSPATEQSWMENDFDELREEGFR-SN*SEL-EDIQTKGKEVENFEKNLEECITRITNTEKCLKELMELKTKA-EL-EECRSLRS-C-QLEERVSAMEDEMNEMK-EGKFREKRIKRNEQSLQEIWDYVKRPNL-LIGVPESDVENGTKLENTLQDIIQENFPDLARQAN-QIQEIQR-PQRYS-RRATPRHIIVRFTKVEMKEKMLRAAREKG-VTLKGKPIRLT-DL-AETLQARREWGPIFNILKEKNFQPRISYPAKLSFISEGEIKYFIDKQMLRDFVTTRPALKELLKE-LNMERNN-YQ-LQNHAKM
>L1HS::chr18:70633761-70639791(-)_16
MGKKQNRKTGNAK-QS-SPPLKE-SSSPATEQSWMENDFDELREEGFR-SNYSEL-EDIQTKGKEVENFEKNLEECITRITNTEKCLKELMELKTKA-EL-EECRSLRS-C-QLEERVSAMEDEMNEMK-EGKFREKRIKRNEQSLQEIWDYVKRPNL-LIGVPESDAENGTKLENTLQDIIQENFPNLARQAN-QIQEIQR-PQRYS-RRATPRHIIVRFTKVEMKEKMLRAVREKG-VTLKGKPIRLT-DL-AETLQARREWGPIFNILKEKNFQPRISYPAKLSFISEGEIKYFIDKQMLRDFVTTRPALKELLKE-LNMERNN-YQ-LQHHAKM
>L1HS::chr5:119020480-119026509(-)_17
MGKKQNRKTGNSK-QS-SPPPKE-SSSPATEQSWMENDFDELREEAFR-SNYSKL-EDIQTKGKEVENFEKNLEECITRITNTEKCLKELMELKTKA-EL-EECRSLRS-C-QLEERVSAMEDEMNEMK-EGKFREKRIKRNEQSLQEIWDYVKRPNL-LIGVPESDVENGTKLENTLQDIIQENFPNLARQAN-QIQEIQR-PQRYS-RRATPRHIIVRFTKVEMKEKMLRAAREKG-VTLKGKPIRLT-DL-AETLQARREWGPIFNILKEKNFQPRISYPAKLSFISEGEIKYFIDKQMLRDFVTTRPALKELLKE-LNMERNN-YQ-LQNHAKM
>L1HS::chr8:76533566-76539590(-)_18
MGKKQNRKTGNSK-QS-SPPPKE-SSSPATEQSWMENDFDELREEGFR-SNYSEL-EDIQTKGKEVENFEKNLEECITRITNTEKCLKELMELKTKA-EL-EECRSLRS-C-QLEERVSAMEDEMNEMK-EGKFREKRIKRNEQSLQEIWDYVKRPNL-LIGVPESDVENGTKLENTLQDIIQENFPNLARQAN-QIQEIQR-PQRYS-RRATPRHIIVRFTKVEMKEKMLRAAREKG-VTHKGKPIRLT-DL-AETLQARREWGPIFNILKEKNFQPRISYPAKLSFISEGEIKSFIDKQMLRDFVTTRPALKELLKE-LNMERNN-YQ-LQNHAKM
>L1HS::chr1:86392750-86398783(+)_19
MGKKQNRKTGNSK-QS-SPPPKE-SSSPATEQSWMENDFDELREEGFR-SNYSEL-EDIQTKGKEVENFEKNLEECITRITNTEKCLKELMELKTKA-EL-EECRSLRS-C-QLEERVSAMEDEMNEMK-EGKFREKRIKRNEQTLQEIWDYVKRPNL-LIGVPESDVENGTKLENTLQDIIQENVPNLARQAN-QIQEIQR-PQRYS-RRATPRHIIVRFTKVEMKEKMLRAAREKG-VTHKGKPIRLI-DL-AETL*ARREWGPIFNILKGKNFQPRISYPAKLSFISEGEIKYFIDKQMLRDFVTTRPALKELLKE-LNMERNN-YQ-LQNHAKM
>L1HS::chr8:8328369-8334416(+)_20
MGKKQNRKTGNSK-QS-SPPPKE-SSSPATEQSWMENDFDELTEEGFR-SNYSEL-EDIQTKGKEVENFEKNLEDCITRITNTEKCLKELMGLKTKA-EL-EECRSLRS-C-QLEERVSAMEDEMNEMK-EGKFREKRIKRNEQSLQEIWDYVKRPNL-LTGVPESDVENGTKLENTLQDIIQENFPNLARQAN-QIQEIQR-PQRYS-RRATPRHIIVRFTKVEMKEKMLRAAREKG-VTLKGKPIRLT-DL-AETLQARREWGPIFNILKEKNFQPRISYPAKLSFISEGEIKYFIDKQMLRDFVNTRPALKELLKE-LNMERNN-YQ-LQNHAKM
>L1HS::chr13:75000463-75006491(+)_21
MGKKQNRKTGNSK-QS-SPPPKE-SSSPATEQSWMENDFDELREEGFR-SNYSEL-EDIQTKGKEVENFEKNLEECITRITNTEKCLKELMELKTKA-EL-EECRSLRS-C-QLEERVSAMEDEMNEMK-EGKFREKRIKRNEQSLQEIWDYVKRPNL-LIGVPESDGENGTKLENTLQDIIQENFPNLARQAN-QIQEIQK-PQRYS-RRATPRHIIVRFTKVEMXEKMLRAAREKG-VTLKGKPIRLT-DL-AETLQARREWGPIFNILKEKNFQPRISYPAKLSFISEGEIKYFIDKQMLRDFVTTRPALKELLKE-LNMERNN-YQ-LQNHAKM
>L1HS::chr4:63592666-63598687(-)_22
MG*KQNRKTGNSK-QS-SXPPKE-SSSPATEQSWMENDFDELREEGFR-SNYSEL-EDIQTKDKEVENFEKNLEECITRITNTEKCLKELMELKTKA-EL-EECRGLRS-C-QLEERVSAMEEEMNEMK-EGKFREKRIKRNEQSLQEIWDYVKRPNI-LIGVPESDVENGTKLENTLQDIIQENFPNLARQAN-QIQEIQR-PQRYS-RRATPRHIIVRFTKVEMKEKMLRAAREKG-VTLKGKPIRLT-DL-AETLEARREWGPIFNILKEKNFQPRISYPAKLSFISEGEIKYFIDKQMLRDFVTTRPALKELLKE-LNMERNN-YQ-LQNHAKM
>L1HS::chr4:94529434-94535489(-)_23
MGKKQNRKTGNSK-QS-SPPPKE-SSSPATEQSWMENDFDELREEGFR-SNYSEL-EDIQTKGKEVENFEKNLEECITRITNTEKCLKELMDLKTKA-EL-EECRSLRS-C-QLEERVSAMEDEMNEMK-EGKFREKRIKRNEQSLQEIWEYVKRPNL-LIGVPESDVENGTKLENTLQDIILENFPNLARQAN-QIQEIQR-PQRYS-RRATPRHIIVRFTKVEMKEKMLRAAREKG-VTLKGKPIRLT-DL-AETLQARREWGPIFNILKEKNFQPRISYPAKLSFISEGEIKYFIDKQMLRDFVTTRPALKELLKE-LNMERNN-YQ-LQNHAKM
>L1HS::chr5:152450542-152456568(-)_24
MGKKQNRKTGNSK-QS-SPPPKE-SSSSATEQSWMENDFDELREEGFR-SNYSEL-EDIQTKGKEVENFEKNLEECITRITNTEKCLKELMELKTKA-EL-EECRSLRS-C-QLEERVSAMEDEMNEMK-EGKFREKRIKRNEQSLQEIWDYVKRPNL-LIGVPESDGENGTKLENTLQDIIQENFPNLARQAN-QIQEIQR-PQRYS-RRATPRHIIVRFTKVEMKEKMLRAAREKG-VTLKGKPIRLT-DL-AETLQARREWGPIFNILKEKNFQLRISYPAKLSFISEGEIKYFIDKQMLRDFVTTRPALKELLKE-LNMERNN-YQ-LQNHAKM
>L1HS::chr4:48053971-48059991(-)_25
MGKKQNRKTGNSK-QS-SPPPKE-SSSPAMEQSWMENDFDELREEGFR-SNYSEL-KDIQTKGKEVENFEKXLEECITRITNTEKCLKELMELKTKA-EP-EECRSLRS-C-QLEERVSAMEDEMNEMK-EGKFREKRIKRNEQSLQEIWDYVKRPNL-LIGVPESDVEKGTKLENTLQDIIQENFPNLARQAN-QIQEIQR-PQRYS-RRATPRHIIVRFNKVEMKEKMLRAAREKD-VTLKGKPIRLT-DL-AETLQARREWGPIFNILKEKNFQPRISYPAKLSFISEGEIKYFIDKQMLRDFVTTRPALKELLKE-LNMERNN-YQ-LQNHAKM
>L1HS::chr14:19060295-19066341(-)_26
MGKKQNRKTGNSK-QN-SPPPKE-SSSPATEQSWMENDFDELREEGFR-SNYSEL-EDIQTKGKEVENFEKNLEECITRITNTEKCLKELMELKTKA-EL-EECRSLRS-C-QLEERVSAMEDEMNEMK-EGKFREKRVKRNEQSLQEIWDYVKRPNL-LIGVPESDVENGTKLENTLQDIIQENFPNLARQAN-QIQEIQR-PQRYS-RRATPRHIIVRFTKVEMKEKMLRAAREKG-VTLKGKPIRLT-NL-AETLQARREWGPIFTILKEKNFQPRISYPAKLSFISEGEIKYFIDKQMLRDFVTTSPALKELLKE-LNMERNN-YQ-LQNHAKM
>L1HS::chrX:148259696-148265715(-)_27
MGEKQNRKTGNSK-QS-SPPPKE-SSSPATEESWMENDFDELREEGFR-SNYSEL-EDIQTKDKEVENFEKNLEECITRITNTEKCLKELMELKTKA-EL-EECSSLRS-C-QLEERVSAMEDEMNEMK-EGKFREKRIKRNEQSLQEIWDYVKRPNL-LIGVPESDVENGTKLENTLQDIIQENFPNLARQAN-QIQEIQR-PQRYS-RRATPRHIIVRFTKVEMKEKMLRAAREKG-VTLKGKPIRLT-DL-AETLQAXREWGPIFNILKEKNFQPRISYPAKLSFISEGEIKYFTDKQMLRDFVTTRPALKELLKE-LNMERNN-YQ-LQNHAKM
>L1HS::chr16:34842846-34848872(-)_28
MGKKQNRKTGNSK-QR-SPPPKE-SSSPATEQSWMENDFDELREEGFR-SNYSEL-EDIQTKGKEVENFEKNLEECITRITNTEKCLKELMELKTQA-EL-EECRSLRS-C-QLEERVSVMEDQMNEMK-EGKFREKRIKRNAQSLQEIWDYVKRPNL-LIGVPESDVENGTKLENTLQDIIQENFPNLARQAN-QIQEIQR-PQRYS-RRATPRHIIVRFTKVEMKEKMLRAAREKG-VTLKGKPIRLT-DL-AETLQARREWGPIFNILKEKNFQPRISYPAKLSFISEGEIKYFIDKQMLRDFVTTRPALKELLKE-LNLERNN-YQ-LQNHAKM
>L1HS::chr1:239786798-239792823(-)_29
MGXKQNRKTGNSK-QS-SPPPKE-SSSPATEQSWMENDFDELREEGFR-SNYSEL-EDIQTKGKEVENFEKNLEECITRITNTEKCLKELMELNTKA-EL-EECRSLRS-C-QLEERVSAMEDEMNEMK-EGKFREKRIKRNEQSLQEIWDYVKRPHL-LIGVPESDGENGTKLENTLQDIIQENFPNLARQAN-QIQEIQR-PQRYS-RRATPRHIIVRFTKVEMKEKMLRAARENG-VTLKGKPIRLT-DL-AETLQARREWGPIFNVLKEKNFQPRISYPAKLSFISEGEIKYFIDKQMLRDFVTTRPALKELLKE-LNMERNN-YQ-LQNHAKM
>L1HS::chr1:187566803-187572831(+)_30
MGKKQNRKTGNSK-QS-SPPPKE-SSSPATEQSWMENDFDELREEGFR-SNYSEL-EDIQTKGKEVENFEKNLEECITRITNTEKCLKELMELKTKA-EL-EECRSLRS-C-QLEERVSAMEDEMNEMK-EGKFREKRIKRNEQSLQEIWDYVKRPNL-LIGVPESDVENGTKLENTLQDITQENFPNLARQAN-QIQEIQR-PQRYS-RRATPRHIIVRFTKVEMKEKMLRAAREKG-VTLKGKPIRLT-DL-AETLQARREWGPIFNILKKKNFQPIISYPAKLSFISEGEIKYFIDKQMLRDFVNTRPALKELLKE-LNMERNN-YQ-LQNHAKM
>L1HS::chr18:45186744-45192798(+)_31
MGKKQNRKTGNSK-QS-SPRPKE-SSSPAMEQSWMENDFDELREEGFR-SNYSEL-EDIQTKGKEVENFEKNLEECITRITNTEKCLKELMELKTKA-EL-EECRSLRS-C-QLEERVSAMEDEMNEMK-EGKFRQKRIKRNEQSLQEIWDYVKRPNL-LIGVPESDVENGTKLENTLQDIIQENFPNLARQAN-QIQEIQR-PERYS-RRATPRHIIVRFTKVEMKEKMLRAAREKG-VTLKGKPIRLT-DL-AETLQARREWGPIFNILKEKNFQPRISYPAKLSFISEGEIKYFIDKQMLRDFVTTRPALKELLKE-LNMERNN-YQ-LQNHAKM
>L1HS::chr13:49039691-49045702(+)_32
MGKKQNRKTGNSK-QS-SPPPKE-SSSPATEQSWTENDFDELREEGFR-SNYSEL-EDIQTKGKEVENFEKNLEEYITRITNTEKCLKELMELKTKA-EL-EECRSLRS-C-QLEERVSAMEDEMNEMK-EGKFREKRIKRNEQSLQEIWDYVKRPNL-LIGVPESDVENGTKLENTLQDIIQENFPNLARQAN-QIQEIQR-PQRYS-RRATPRHIIVRFTKVEMKEKMLRAAREKG-VTLKGKPIRLT-DL-AETLQARREWGPIFNILKEKNFQPRISYPAKLSFISEGEIKSFTDKQMLRDFVTTRPALKELLKE-LNMERNN-YQ-LQNHAKM
>L1HS::chr2:233013906-233019939(-)_33
MGKKQNRKTGNSK-QS-SPPPKE-SSSPATEQSWMENDFDELREEGFR-SNYSEL-EDIQTKGKEVENFEKNLEECITRITNTEKCLKELMELKTKA-EL-EESRSLRS-C-QLEERVSAMEDEMNEMK-EGKFREKRIKRNKQSLQEIWDYVKRPNL-LIGVLESDGENGTKLENTLQDIIQENFPNLARQAN-QIQEIQR-PQRYS-RRATPRHIIVRFTKVEMKEKMLRAAREKG-VTLKGKPIRLT-DL-AETLQARREWGPIFNILKEKNFQPRISYPAKLSFISEGEIKYFIDKQMLRDFVTTRPALKELLKE-LNMERNN-YQ-LQNHAKM
>L1HS::chr14:45946313-45952372(-)_34
MGKKQNRKTGNSK-HS-SPPPKE-SSSPATEQSWMENDFDELREEGFR-SNYSEL-EDIQTKGKEVENFEKNLEECITRITNTEKCLKELMELKTKA-EL-EECRSLRS-C-QLEERVSAMEDEMNEMK-EGKFREKRIKRNEQSLQEIWDYVKRANL-LIGVPESDVENETKLENTLQDIIQENFPNLARQAN-QIQEIQR-PQRYS-RRATPRHIIVRFTKVEMKEKMLRAAREKG-VTLKGKPIRLT-DL-AETLQARREWGPIFNILKEKNFQPRISYPAKLSFISEGEIKYFIDKQMLRDFVTTRPALQELLKE-INMERNN-YQ-LQNHA*M
>L1HS::chr8:89697934-89703989(+)_35
MGKKQNRKTGNSK-QS-SPPPKE-SSSPATEQSWMENNFDKLREEGFR-*NYSEL-EDIQTKGKEVENFEKNLEECITRITNTEKCLKELMELKTKA-EL-EECRSLRS-C-QLEERVSAMEDEMNEMK-EGKFREKRIKRNEQSLQEIWDYVKRPNL-LIGVPESDVENGTKLENTLQDIIQENFPNLARQAN-QIQEIQR-PQRYS-RRATPRHIIVRFTEVEMKEKMLRAAREKG-VTLKGKPIRLT-DL-AETLQARREWGPIFNILKEKNFQPRISYPAKLSFISEGEIKYFIDKQMLRDFVTTRPALKELLKE-LNMERNN-YQ-LQNHAKM
>L1HS::chr4:53404637-53410664(+)_36
MGKKQNRKTGNSK-QS-SPPPKE-SSSPATEQSWMENDFDELREEGFR-SNYSEL-EDIQTKGKEVENFEKNLEECITRITNTEKCLKELMELKTKA-EL-EECRSLRS-C-QLEERVSAMEDEMNEMK-EGKFREKRIKRNEQSLQEIWDYVKRPNL-LIGVPESDVENGTKLENTLQDIIQENFPNLARQAN-QIQEIQR-PQRYS-RRATPRHIIVRFTKVEMKEKMLRAAREKG-VTLKGKPIRLT-DL-AETLQARREWGPIFNILKEKNFQPRISYPAKLSFISEGEIEYFIDKQMLRDFVTTRPALKELLKE-LNMERNN-YQ-LRNHAKM
>L1HS::chr6:156646114-156652144(-)_37
MGKKQNRKTGNSK-QS-SPPPKE-SSSPATEQSWMENDFDELREEGFR-SNYSEL-EDIQTKGKEVENFEKNLEECITRITNTEKCLKELMELKTKA-EL-EEYRSLRS-C-QLEERVSAMEDEMNEMK-EGKVREKRIKRNEQSLQEIWDYVKRPNL-LMGVPESDVENGTKLENTLQDIIQENFPNLARQAN-QIQEIQR-PQRYS-RRATPRHIIVRFTKVEMKEKMLRAAREKG-VTLKGKPIRLT-DL-AETLQARREWGPIFNILKEKNFQPRISYPAKLSFISEGEIKYFRDKQMLRDFVTTRPALKELLKE-LNMERNN-YQ-LQNHAKM
>L1HS::chr18:39354979-39361010(+)_38
MGKKQNR*TGNSK-QS-SPPPKE-SSSPATEQSWMENDFDELREEGFR-SNYSEL-EDIQTKGKEVENFEKNLEECITRITNTEKCLKELMELKTKA-EL-EECRSLRS-C-QLEERVSAMEDEMNEMK-EGKFREKRIKRNEQSLQEIWDYVKRPNL-LIGVPESDVENGTKLENTLQDIIQENFPNLARQAN-QIQEIQR-PQRYS-RRATPRHIIVRFTKVEMKEKMLRAAREKG-VTLKGKPIRLT-DL-AETLQARREWGPIFNILKEKNFQPRISYPAKLSFISEGEIKSFTDKQMLRDFVTTRPALKELLKE-LNMERNN-YQ-LQNHAKM
>L1HS::chr9:85664454-85670486(-)_39
MGKKQNRKTGNSK-QS-SPPPKE-SSSPATEQSWMENDFDELREEGFR-SNYSEL-EDIQTKGKEVENFEKNLEECITRITNTEKCLKELMELKTKA-EL-EECRSLRS-C-QLEERVSAMEDEMNEMK-EGKFREKRIKRNEQSLQEIWDYVKRPNL-LIGVPESDVENGTKLENTLQDIIQENFPNLARQAN-QIQEIQR-PQRYS-RRATPRHIIVRFTKVEMKEKMLRAAREKG-VTLKGKPIRLT-DL-AETLQARREWGPIFNILKEKNFQPRISYPAKLSFISEGEIKYFIDEQMLRDFVTTRPALKELLKE-LNMERIN-YQ-LQNHAKM
>L1HS::chr6:94575456-94581501(-)_40
MGKKQNRKTGNSK-QS-SPPPKE-SSSPATEQSWMENDFDELREEGFR-SNYSEL-ENIQTKGKEVENFEKNLEECVTRITNTEKCLKELMELKTKA-EL-EECRSLRS-C-QLEERVSAMEDEMNEMK-EGKFREKRIKRNEQSLQEIWDYVKRPNL-LIGVPESDVENGTKLENTLQDIIQENFPNLARQAN-QIQEIQR-PQRYS-RRTTPRHIIVRFTKVEMKEKMLRAAREKG-VTLKGKPIRLT-DL-AETLQARREWGPIFNILKEKNFQTRISYPAKLSFISEGEIKYFIDKQMLRDFVTTRPAIKELLKE-LNMERNN-YQ-LQNHAKM
>L1HS::chr8:136888105-136894133(+)_41
MGKKQNRKTGNSK-QS-SPPPKE-SSSPATEQSWMENDFDELREEGFR-SNYSEL-EDIQTKGKEVENFEKNLEECITRITNTEKCLKELMELKTKA-EL-EECRSLRS-C-QLEERVSAMEDEMNEMK-EGKFREKRIKRNEQSLQEIWDYVKRPNL-LIGVPESDVENGTKLENTLQDIIQENFPNLARQAN-QIQEIQR-PQRYS-RRATPRHIIVRFTKVEMKEKMLRAAREKG-VTLKGKPIRLT-DL-AETLQARREWGPIFNILKEKNFQPRISYPAKLSFISEGEIKYFIDKPMLRDFVTTRPALKELLKE-LNMERNN-YQ-LQNHAKM
>L1HS::chr8:137450317-137456348(-)_42
MRKKQNRKTGNSK-QS-SPPPKE-SSSPATEQSWMENDFDELREEGFR-SNYSEL-EDIQTKGKEVENFEKNLEECITRITNTEKCLKELMELKTKA-EL-EECRSLRS-C-PLEERVSAMEDEMNEMK-EGKFREKRIKRNEQSLQEIWDYVKRPNL-LIGVPESDVEYGTKLENTLQDIIQENFPNLARQAN-QIQEIQR-PQRYS-RRATPRHIIVRFTKVEMKEKMLRAAREKG-VTLKGKPIRLT-DL-AETLQARREWGPIFNILKEKNFQPRISYPAKLSFISEGEMKYFIDKQMLRDFVTTRPALKELLKE-LNMERNN-YQ-LQNHAKM
>L1HS::chr3:4958219-4964276(+)_43
MGKKQNRKTGNSK-QS-SPPPKE-SSSPATEQSWMENDFDELREEGFR-SSYSEL-EDIQTKGKEVENFEKNLEECITRITNTEKCLKELMELKTKA-EL-EECRSLRS-C-QLEERVSVMEDEMNEMK-EGKFREKRIKRNEQSLQEIWDYVKRPNL-LIGVPESDVENGTKLENTLQDIIQENFPNLARQAN-QIQEIQR-PQRYS-RRATPRHIIVRFTKVEMKEKMLRAAREKG-VTLKGKPIRLT-DL-AETLQARREWGPIFNILKEKNFQPRISYPAKLSFISEGEIKYFIDKQMLRDFVTTRPALKELLKE-LNMERNN-YQ-LQNHAKM
>L1HS::chr4:58428482-58434513(-)_44
MGKKQNRKTGNSK-QS-SPPPKE-SSSPATEQSWMENDFDELKEEGFR-SNYSEL-EDIQTKGKEVENFEKNLEECITRITNTEKCLKELMELKTKA-EL-EECRSLRS-C-QLEERVSAMEDEMNEMK-EGKFREKRIKRNEQSLQEIWDYVKRPNL-LIGIPESDVENGTKLENTLQDIIQENFPNLARQAN-QIQEIQR-PQRYS-RRATPRHIIVRFTKVEMKEKMLRAAREKG-VTLKGKPIRLT-DL-AETLQARREWGPIFNILKEKNFQPRISYPAKLSFISEGEIKYFIDKQMLRDFVTTMPALKELLKE-LNMERNN-YQ-LQNHAKM
>L1HS::chr6:85318154-85324181(+)_45
MGKKQNRKTGNSK-QS-SPPPKE-SSSPATEQSWMENDFDELREEGFR-SNYSEL-EDIQTKGKEVENFEKNLEECITRITNTEKCLKELKELKTKA-EL-EECRSLRS-C-QLEERVSAMEDEMNEMK-EGKFREKRIKRNEQSLQEIWDYVKRPNL-LIGVPESDVENGTKLENTLQDIIQENFPNLARQAN-QIQEIQR-P*RYS-RRATPRHIIVRFTKVEMKEKMLRAAREKG-VTLKGKPIRLT-DL-AETLQARREWGPIFNILKEKNFQPRISYPAKLSFITEGEIKYFIDKQMLRDFVTTRPALKELLKE-LNMERNN-YQ-LQNHAKM
>L1HS::chrY:9778739-9784760(+)_46
MGKKQNRKTGNSK-QS-SPPPKE-SSSPATEQSWMENDFDELREEGFR-SNYSEL-EDIQTKGKEVENFEKNLEECITRITNTEKCLKELMELKTKA-EL-EECRSLRS-C-QLEERVSAMEDEMNEMK-EGKFREKRIKRNEQSLQEIWDYVKRPNL-LIGVPESDVENGTKLENTLQDIIQENFPNLARQAN-QIQEIQR-PQRYS-RRATPRHIIVRFTKVEMKEKMLRAARQKG-VTLKGKPIRLT-DL-AETLQARREWGPIFNILKEKNFQPRISYPAKLSFISEGEIKYFIDKQMLRDFVTTRPALKELLKE-LNMQRNN-YQ-LQNHAKM
>L1HS::chrY:3311591-3317606(+)_47
MGKKQNRKTGNSK-QS-SPPPKE-SSSPATEQSWMENDFDELREEGFR-SNYSEL-EDIQTKGKEVENFEKNLEECITRITNTEKCLKELTELKTKA-EL-EECRSLRS-C-QLEERVSAMEDEMNEMK-EGKFREKRIKRNEQSLQEIWDYVKRPNL-LIGVPESDVENGTKLENTLQDIIQENFPNLARQAN-QIQEIQR-PQRYS-RRATPRHIIVRFTKVEMKEKMLRAAREKG-VTLKGKPIRLT-DL-AETLQARREWGPIFNILKEKNFQPRISYPAKLSFISEGEIKYFIDKQMLRDFVTTSPALKELLKE-LNLERNN-YQ-LQNHAKM
>L1HS::chr8:105752079-105758101(-)_48
MGKKQNRKTGNSK-QS-SPPPKE-SSSPVTEQSWMENDFDELREEGFR-SNYSEL-EDIQTKGKEVENFEKNLEECITRITNTEKCLKELMELKTKA-EL-EECRSLRS-C-QLEERVSALEDEMNEMK-EGKFREKRIKRNEQSLQEIWDYVKRPNL-LIGVPESDVENGTKLENTLQDIIQENFPNLARQAN-QIQEIQR-PQRYS-RRATPRHIIVRFTKVEMKEKMLRAAREKA-VTLKGKPIRLT-DL-AEILQARREWGPIFNILKEKNFQPRISYPAKLSFISEGEIKYFIDKQMLRDFVTTRPALKELLKE-LNMERNN-YQ-LQNHAKM
>L1HS::chr7:140761814-140767842(-)_49
MGKKQNRKTGNSK-QS-SPPPKE-SSSPAMEQNWMENDFDELREEGFR-SNYSEL-EDIQTKGKEVENFEKNLEECITRITNTEKCLKELMELKTKA-EL-EECRSLRS-C-QLEERVSAMEDEMNEMK-EGKFREKRIKRNEQSLQEIWDYVKRPNL-LIGVPESDVENGTKLENTLQDIIQENFPNLARQAN-QIQEIER-PQRYS-RRATPRHIIVRFTKVEMKEKMLRAAREKG-VTLKGKPIRLT-VL-AETLQARREWGPIFNILKEKNFQPRISYPAKLSFISEGEIKYFIEKQMLRDFVTTRPALKELLKE-LNMERNN-YQ-LQNHAKM
>L1HS::chr1:184814750-184820775(+)_50
MGKKQNRKTGNSK-QS-SPPPKE-SSSPATEQSWMENDFDELREEGFR-SNYSEL-EDIQTKGKEVENFEKNLEECITRITNTEKCLKELMELKTKA-EL-EECRSLRS-C-QLEERVSAMEDEMNEMR-EGKFREKRIKRNEQSLQEIWDYVKRPNL-LISVPESDVENGTKLENILQDIIQENFPNLARQAN-QIQEIQR-PQRHS-RRATPRHIIVRFTKVEMKEKMLRAAREKG-VTLKGKPIRLT-DL-AETLQARREWGPIFNILKEKNFQPRISYPAKLSFISEGEIKYFTDKQMLRDFVTTRPALKELLKE-LNMERNN-YQ-LQNHAKM
>L1HS::chr3:54428349-54434350(-)_51
MGKKQNRKTGNSK-QS-SPPPKE-SSSPATEQSWMENDFDELREEGFR-SNYSEL-EDIQTKGKEVENFEKNLEECITRITNREKCLKELMELKTKA-EL-EECRSLRS-C-QLEERVSAMEDEMNEMK-EGKFREKRIKRNEQSLQEIWDYVKRPNL-LIGVPESDVENGTKLENTLQDIIQENFPNLARQAN-QIQELQR-PQRYS-RRATPRHIIVRFTKVEMKEKMLRAAREKG-VTLKGKPIRLT-DL-AETLQARREWGPIFNILKEKNFQPRISYPAKLSFISEGEIKYFIDKQMLRDFVTTRPALKELLKE-LNLERNN-YQ-LQNHAKM
>L1HS::chr2:153864280-153870310(-)_52
MGKKQNRKTGNSK-QS-SPPPKE-SSSPATEQSWMENDFDELTEEGFR-SNYSEL-EDIQTKGKEVENFEKNLDECITRITNTEKCLKELMELKTKA-EL-EECRSLRS-C-QLEERVSAMEDEMNEMK-EGKFREKRIKRNEQSLQEIWDYVKRPNL-LIGVPESDVENGTKLENTLQDIIQENFPNLARQAN-QIQEIQR-PQRYS-RRATPRHIIVRFTKVEMKEKMLRAAREKG-VTLKGKPIRLT-DL-AETLQARREWEPIFNILKEKNFQPRISYPAKLSFISEGEIKYFTDKQMLRDFVTTRPALKELLKE-LNMERNN-YQ-LQNHAKM
>L1HS::chr4:53682623-53688653(+)_53
MGKKQNRKTGNSK-QS-SPPPKE-SSSPATEQSWMENDFDKLREEGFR-SNYSEL-EDIQTKGKEVENFEKNLEECITRITNTEKCLKELMELKTKA-EL-EECRSLRS-C-QLEERVSAMEDEMNEMK-EGKFREKRIKRNEQSLQEIWDYVKRPNL-LIGVPESDVENGTKLENTLQDIIQENFPNLARQAN-QIQEIQR-AQRYS-RRATPRHIIVRFTKVEMKEKMLRAAREKG-VTLKGKTIRLT-DL-AEXLQARREWGPIFNILKEKNFQPRISYPAKLSFISEGEIKYFIDKQMLRDFVTTRPALKELLKE-LNMERNN-YQ-LQNHAKM
>L1HS::chr3:4004760-4010794(+)_54
MGKKQNRKTGNSK-QS-SPPPKE-SSSTATEQSWMENDFDELREEGFR-SNYSEL-EDIQTKGKEVENFEKNLEECITRITNTEKCLKELMELKTKA-EL-EECRSLRS-C-QLEERVSAMEDEMNEMK-EGKFREKRIKRNEQSLQEIWDYVKRPNL-LIGVPESDVENGTKLENTLQDIIQENFPNLARQAN-QIQEIQR-PQRYS-RRATPRHIIVRFTKVEMKEKMFRAAREKG-VTLKGKPIRLT-DL-AETLQARREWGPIFNILKEKNFQPRISYPAKLSFISEGEIKYFIDKQMLRDFVTTRHALKELLKE-LNMERNN-YQ-LQNHAKM
>L1HS::chr5:110637936-110643960(+)_55
MGKKQNRKTGNSK-QS-SPPPKE-SSSPATEQSWMENDFDELREEGFR-SDYSEL-EDIQTKGKEVENFEKNLEECITRITNTEKCLKELMELKTKA-EL-EECRSLRS-C-QLEERVSAMEDEMNEMK-EGKFREKRIKRNEQSLQEIWDYVKRPNL-LIGVPESDVENGTKLENTRQDIIQENFPNLARQAN-QIQEIQR-PQRYS-RRATRRHIIVRFTKVEMKEKMLRAAREKG-VTLKGKPIRLT-DL-AETLQAGREWGPIFNILKEKNFQPRISYPAKLSFISEGEIKYFIDKQMLRDFVTTRPALKELLKE-LNMERNN-YQ-LQNHAKM
>L1HS::chr13:98319662-98325694(-)_56
MGKKQNRKTGNSK-QS-SPPPKE-SSSPATEQSWMENDFDELREEGFR-SNYSEL-EDIQTKGKEVENFEKNLEECITRITNTEKCLKELMELKTKA-EL-EECRSLRS-C-QLEERVSAMXDEMNEMK-EGKFREKRIKRNEQSLQEIWDYVKRPNL-LIGVPESDVENGTKLENTLQDIIQENFPNLARQAN-QIQEIQR-PQRYS-RRATPRHIIVRFTKVEMKEKMLRAAREKG-VTLKGKPIRLT-DL-AETLQARREWGPIFNILKEKNFQPRISYPAKLSFISEGEIKYFIDKQMLRDFLTTRPALKELLKE-LNMERNN-YQ-LQNHAKM
>L1HS::chr4:92899362-92905564(+)_57
MGKKQNRKTGNSK-QS-SPPPKE-SSSPATEQSWMENDFDELREEGFR-SNYSEL-EDIQTKGKEVENFEKNLEECITRITNTEKCLKELMELKTKA-EL-EECRSLRS-C-QLEERVSAMEDEMNEMK-EGKFREKRIKRNEQSLQEIWDYVKRPNL-LIGVPESDWENGTKLENTLQDIIQENFPNLARQAN-QIQEIQR-PQRYS-RRATPRHIIVRFTKVEMKEKMIRAAREKG-VTLKGKPIRLT-DL-AETLQARREWGPIFNILKEKNFQPRISYPAKLSIISEGEIKYFIDKQMLRDFVTTRPALKELLKE-LNMERNN-YQ-LQNHAKM
>L1HS::chr17:9519302-9525332(+)_58
MGKKQNRKTGNSK-QS-SPPPKE-SSSPATEQSWMENDFDELREEGFR-SSYSEL-EDIQTKGKEVENFEKNLEECITRITNTEKYLKELMELKTKA-EL-EECRSLRS-C-QLEERVSAMEDEMNEMK-EGKFREKRIKRNEQSLQEIWDYVKRPNL-LIGVPESDVENGTKLENTLQDIIQENFPNLARQAN-QIQEIQR-PQRYS-RRATPRHIIVRFTKVEMKEKMLRAAREKG-VTLKGKPIRLT-DL-AETLQARREWGPIFNILKEKNFQPRISYPAKLSFISEGEIKYFTDKQMLRDFVTTRPALKELLKE-LNMERNN-YQ-LQNHAKM
>L1HS::chr18:13975859-13981890(-)_59
MGKKQNRKTGNSK-QS-SPPPKE-SSSPATEQSWMENDFDELREEGFR-SNYSEL-EDIQTKGKEVENFEKNLEECITRIINTEKCLKELMELKTKA-EL-EECRSLRS-C-QLEERVSAMEDEMNEMK-EGKFREKRIKRNEQSLQEIWDYVKRPNL-LIGVPESDAENGTKLENTLQDIIQENFPNLARQAN-QIQEIQR-PQRYS-RRATPRHIIVRFTKVEMKEKMLRAAREKG-VTLKGKPIRLT-DL-AETLQARREWGPIFNILKEKNFQPRISYPAKLSFISEGEIKYFIDKQMLRDFVTTRPALKELLKE-LNMERNN-YQ-LQNHAKM
>L1HS::chrX:23256633-23262692(+)_60
MGKKQNRKTGNSK-QS-SPPPKE-SSSPATEQSWMENDFDELREEGFR-SNYSEL-EDIQTKGKEVENFEKNLEECITRITNTEKCLKELMELKTKA-EL-EECRSLRS-W-QLEERVSAMEDEMNEMK-EGKFREKRIKRNEQSLQEIWDYVKRPNL-LTGVPESDVENGTTLENTLQDIIQENFPNLARQAN-QIQEIQR-PQRYS-RRATPRHIIVRFTKVEMKEKMLRAARDKG-VTLKGKPIRLT-DL-AETLQARREWGPIFNILKEKNFQPRISYPAKLSFISEGEIKYFIDKQMLRDFVNTRPALKELLKE-LNMERNN-YQ-LQNHAKM
>L1HS::chr11:48869218-48875276(-)_61
MGKKQNRKTGNSK-QS-SPPPKE-SSSPATEQSWMENDFDELREEGFR-SNYSEL-EDIQTKGKEVENFEKNLEECITRITNTEKCLKELMELKTKA-EL-EECRSLRS-C-QLEERVSAMEDEMNEMK-EGKFREKRIKRNEQSLQEIWDYVKRPNL-LIGVPESDVENGTKLENTLQDIIQENVPNLARQAN-QIQEIQR-PQRYS-RRATPRHIIVRFTKVEMKEKMLRAAREKG-VTLKGKPIRLT-DL-AETLQARREWGPIFNILKEKNFQPRISYPAKLNFISEGEIKYFTDKQMLRDFVTTRPALKELLKE-LNMERNN-YQ-LQNHAKM
>L1HS::chr10:19377530-19383547(-)_62
MGKKQNRKTGNSK-QS-SPPPKE-SSSPATEQSWMENDFDELREEGFR-SNYSEL-EDIQTKGKEVENFEKNLEECITRITNTEKCLKELMELKTKA-EL-EECRSLRS-C-QLEERVSAMEDEMNEMK-EGKFREKRIKRNEQSLQEIWDYVKRPNL-LIGVPESDVENGTKLENTLQDIIQENFPNLARQAN-QIQEIQR-PQRYS-RRATPRHIIIRFTKVEMKEKMLRAAREKG-VTLKGKPIRLT-DL-AETLQARREWGPIFNILKEKNFQPRISYPAKLSFISEGEIKYFIDKQMLRDFVTTRPALKELLKE-LNMERNN-YQ-LQNHAKM
>L1HS::chr14:63002569-63008600(+)_63
MGKKQNRKTGNSK-QS-SPPPKE-SSSPATEQSWMENDFDELREEGFR-SNYSEL-EDIQTKGKEVENFEKNLEECITRITNTEKCLKELMELKTKA-EL-EECRSLRS-C-QLEERVSAMEDEMNEMK-EGKFREKRIKRNEQSLQEIWDYVKRPNL-LIGVPESDVENGTKLENTLQDIIQENSPNLARQAN-QIQEIQR-PQRYS-RRATPRHIIVRFTKVEMKEKMLRAAREKG-VTLKGKPIRLT-DL-AETLQARREWGPIFNILKEKNFQPRISYPAKLSFISEGEIKYFIDKQMLRDFVTTRPALKELLKE-LNMERNN-YQ-LQNHAKM
>L1HS::chr7:7504723-7510751(+)_64
MGKKQNRKTGNSK-QS-SPPPKE-SSSPATEQSWMENDFEELREEGFR-SNYSEL-EDIQTKGKEVENFEKNLEECITRITNTEKCLKELMELKTKA-EL-EECRSLRS-C-QLEERVSAMEDEMNEMK-EGKFREKRIKRNEQSLQEIWDYVKRPNL-LIGVPESDVENGTNLENTLQDIIQENFPNLARQAN-QIQEIHR-PQRYS-RRATPRHIIVRFTKVEMKEKMLRAAREKG-VTLKGKPIRLT-DL-AETLQARREWGPIFNILKEKNFQPRISYPAKLSFISEGEIKYFIDKQMLRDFVTTRPALKELLKE-LNMERNN-YQ-LQNHAKM
>L1HS::chr5:160136615-160142646(-)_65
MGKKQNRKTGNSK-QS-SPPPKE-SSSPATEQSWMENDFDELREESFR-SNYSKL-EDIQTKGKEVENFEKNLEECITRITNTEKCLKELMELKTKA-EL-EECRSLRS-C-QLEERVSAMEDEMNEMK-EGKFREKRIKRNEQSLQEIWDYVKRPNL-LIGVPESDVENGTKLENTLQDIIQENFPNLARQAN-QIQEIQR-QQRYS-RRATPRHIIVRFTKVEMKEKMLRAAREKG-VTLKGKPIKLT-DL-AETLQARREWGPIFNILKEKNFQPRISYPAKLSFISEGEIKYFIDKQMLRDFVTTRPALKELLKE-LNMERNN-YQ-LQNHAKM
>L1HS::chr1:71979381-71985425(+)_66
MGKKQNRKTGNSK-QS-SPPPKE-SSSPATEQSWMENDFDELREEGFR-SNYSEL-EDIQTKGKEVENFEKNLEECITRITNTEKCLKELMELKTKA-EL-EECRSLRS-C-QLEESVSAMEDEMNEMK-EGKFREKRIKRNEQSLQKIWDYVKRPNL-LTGVPESDVENGTKLENTLQDIIQENFPNLARQAN-QIQEIQR-PQRYS-RRATPRHIIVRFTKVEMKEKMLRAAREKG-VTLKGKPIRLT-DL-AETLQARREWGPIFNILKEKNFQPRISYPAKLSFISEGEIKYFIDKQMLRDFVTTRPALKELLKE-LNMERNN-YQ-LQNHAKM
>L1HS::chr6:117423294-117429326(+)_67
MGKKQNRKTGNSK-QS-SPPPKE-SSSPATEQSWMENDFDELREEGFR-SNYSEL-EDIQTKGKEVENFEKNLEECITRITNTEKCLKELMELKTKA-EL-EECRSLRS-C-QLEERVSAMEDEMNEMK-EGKFREKRIKRNEQSLQEIWDYVKRSNL-LIGVPESDVENGTKLENTLQDIIQENFPNLARQAN-QIQEIQR-PQRYS-RRAIPRHIIVRFTKVEMKEKMLRAAREKG-VTLKGKPIRLT-DL-AETLQARREWGPIFNILKEKNFQPRISYPAKLSFISEGEIKYFIDKQMLRDFVTTRPALKELLKE-LNMERNN-YQ-LQNHAKM
>L1HS::chr4:107492214-107498227(-)_68
MGKKQNRKTGNSK-QS-SPPPKE-SSSPATEQSWMENDFDELREEGFR-SNYSEL-EDIQTKGKEVENFEKNLEECITRITNTEKCLKELMELKTKA-EL-EECRSLRS-C-QLEERVSAMEDEMNEMK-EGKFREKRIKRNEQSLQEIWDYVKRPNL-LIGVPESDVENGTKLENTLQDIIQENFPNIARQAN-QIQEIQR-PQRYS-RRATPRHIIVRFTKVEMKEKMLRAAREKG-VTLKGKPIRLT-DL-AETLQARREWGPIFNILKEKNFQPRISYPAKLSFISEGEIKYFIDKQMLRDFVTTRPALKELLKE-LNMERNN-YQ-LQNHAKM
>L1HS::chr2:36339649-36345680(-)_69
MGKKQNRKTGNSK-QS-SPPPKE-SSSPATEQSWMENDFDELREEGFR-SNYSEL-EDIXTKGKEVENFEKNLEECITRITNTEKCLKELMELKTKA-EL-EECRSLRS-C-QLEERVSAMEDEMNEMK-EGKFREKRIKRNEQSLQEIWDYVKRPNL-LIGVPESDVENGTKLENTLQDIIQENFPNLARQAN-QIQEIQR-PQRYS-RRATPRHIIVRFTKVEMKEKMLRAAREKG-LTHKGKPIRLT-DL-AETLQARREWGPIFNILKEKNFQPRISYPAKLSFISEGEIKYFIDKQMLRDFVTTRPALKELLKE-LNMERNN-YQ-LQNHAKM
>L1HS::chr1:210087116-210093168(-)_70
MGKKQNRKTGNSK-QS-SPPPKE-SSSPATEQSWMENDFDELREEGFR-SNYSEL-EDIQTKGKEVENFEKNLEECITRITNTEKCLKELMELKTKA-EL-EECRSLRS-C-QLEERVSAMEDEMNEMK-EGKFREKRIKRNEQSLQEIWDYVKRPNL-LIGVPESDGENGTKLENTLQDIIQENFPNLARQAN-QIQEIQR-PQRYS-RRATPRHIIVRFTKVEMKEKMLRAAREKG-VPLKGKPIRLT-DL-AETLQARREWGPIFNILKEKNFQPRISYPAKLSFISEGEIKYFIDKQMLRDFVTTRPALKELLKE-LNMERNN-YQ-LQNHAKM
>L1HS::chr20:7096841-7102846(-)_71
MGKKQNRKTGNSK-QS-SPPPKE-SSSPATEQSWMENDFDELREEGFR-SNYSEL-EDIQTKGKEVENFEKNLEECITRITNTEKCLKELMELKTKA-EL-EECRSLRS-C-QLEERVSAMEDEMNEMK-EGKFREKRIKRNEQSLQEIWDYVKRPNL-LIGVPESDVENGTKLENTLQDIIQENFPNLARQAN-QIQEIQR-PQRYS-RRATPRHIIVRFTKVEMKEKMLRAAREKG-VTLKGKPIRLT-DL-AETLQARREWGPIFNILKEKNFQPRISYPAKLSFISEGEIKSFTDRQMLRDFVTTRPALKELLKE-LNMERNN-YQ-LQNHAKM
>L1HS::chr5:15906624-15912659(-)_72
MGKKQNRKTGNSK-QS-SPPPKE-SSSPATEQSWMENDFDELREEGFR-SNYSDL-EDIQTKGKEVENVEKNLEECITRITNTEKCLKELMELKTKA-EL-EECRSLRS-C-QLEERVSAMEDEMNEMK-EGKFREKRIKRNEQSLQEIWDYVKRPNL-LIGVPESDVENGTKLENTLQDIIQENFPNLARQAN-QIQEIQR-PQRYS-RRATPRHIIVRFTKVEMKEKMLRAAREKG-VTLKGKPIRLT-DL-AETLQARREWGPIFNILKEKNFQPRISYPAKLSFISEGEIKYFIDKQMLRDFVTTRPALKELLKE-LNMERNN-YQ-LQNHAKM
>L1HS::chrX:54145118-54151177(-)_73
MGKKQNRKTGNSK-QS-SPPPKE-SSSPAMEQSWMENDFDELREEGFR-SNYSEL-EDIQTKGKEVENFEKNLEECITRITNTEKCLKELMELKTKA-EL-EECRSLRS-C-QVEERVSAMEDEMNEMK-EGKFREKRIKRNEQSLQEIWDYVKRPNL-LIGVPESDVENGTKLENTLQDIIQENFPNLARQAN-QIQEIQR-PQRYS-RRATPRHIIVRFTKVEMKEKMLRAAREKG-VTLKGKPIRLT-DL-AETLQARREWGPIFNILKEKNFQPRISYPAKLSFISEGEIKYFIDKQMLRDFVTTRPALKELLKE-LNMERND-YQ-LQNHAKM
>L1HS::chr5:152266001-152272033(-)_74
MGKKQNRKTGNSK-QS-SPPPKE-SSSPATEQSWMENDFDELREEGFR-SNYSEL-EDIQTKGKEVENFEKNLEECITRITNTEKCLKELMELKTKA-EL-EECRSLRS-C-QLEERVSAMEDEMNEMK-EGKFREKRIKRNEQSLQEIWDYVKRPNL-LIGVPESDVENGTKLENTLQDIIQENFPNLARQAN-QIQEIQR-PQRYS-RRATPRHIIVRFTKVEMKEKMLRAAREKG-VTLKGKPIRLT-DL-AETLQARREWGPIFNILKEKNFQPRISFPAKLSFISEAEIKYFTDKQMLRDFVTTRPTLKELLKE-LNMERNN-YQ-LQNHAKM
>L1HS::chr5:177199246-177205275(+)_75
MGKKQNRKTGNSK-QS-SPPPKE-SSSPATEQSWMENDFDELREEGFR-SNYSEL-EDIQTKGKEVENFEKNLEECITRITNTEKCLKELMELKTKA-EL-EECRSLRS-C-QLEERVSAMEDEMNEMK-EGKFREKRIKRNEQSLQEIWDYVKRPNL-LIGVPESDVENGTKLENTLQDIIQENFPNLARQAN-QIQEIQR-PQRYS-RRATPRHIIVRFTKVEMKEKMLRAAREKG-VTLKGKPIRLT-DL-AETLQARREWGPIFNILKEKNFQPRISFPAKLSFISEGERKYFTDKQMLRDFVTTRPTLKELLKE-LNMERNN-YQ-LQNHAKM
>L1HS::chr1:87144763-87150794(-)_76
MGKKQNRKTGNSK-QS-SPPPKE-SSSPATEQSWMENDFDELREEGFR-SNYSEL-EDIQTKGKEVENFEKNLEECITRITNTEKCLKELMELKTKA-EL-EECRSLRS-C-QLEERVSAMEDEMNEMK-EGKFREKRIKRNEQSLQEIWDYVKRPNL-LIGVPESDVENGTKLENTLQDIIQENFPNLARQAN-QIQEIQR-PQRYS-RRATPRHIIVRFTKVEMKEKMLRAAREKG-VTLKGKPIRLT-DL-AETLQARREWGPIFNILKEKNFQPRISFPAKLSFISEGERKYFTDKQMLRDFVTTRPTLKELLKE-LNMERNN-YQ-LQNHAKM
>L1HS::chr1:114039842-114045879(+)_77
MGKKQNRKTGNSK-QS-SPPPKE-SSSPATEQSWMENDFDELREEGFR-SNYSEL-EDIQTKGKEVENFEKNLEECITRITNTEKCLKELMELKTKA-EL-EECRSLRS-C-QLEERVSAMEDEMNEMK-EGKFREKRIKRNEQSLQEIWDYVKRPNL-LIGVPESDVENGTKLENTLQDIIQENFPNLARQAN-QIQEIQR-PQRYS-RRATPRHIIVRFTKVEMKEKMLRAAREKG-VTLKGKPIRLT-DL-AETLQARREWGPIFNILKEKNFQPRISFPAKLSFISEGERKYFTDKQMLRDFVTTRPTLKELLKE-LNMERNN-YQ-LQNHAKM
>L1HS::chr15:55218279-55224297(-)_78
MGKKQNRKTGNSK-QS-SPPPKE-SSSPATEQSWMENDFDELREEGFR-SNYSEL-EDIQTKGKEVENFEKNLEECITRITNTEKCLKELMELKTKA-EL-EECRSLRS-C-QLEERVSAMEDEMNEMK-EGKFREKRIKRNEQSLQEIWDYVKRPNL-LIGVPESDVENGTKLENTLQDIIQENFPNLARQAN-QIQEIQR-PQRYS-RRATPRHIIVRFTKVEMKEKMLRAAREKG-VTLKGKPIRLT-DL-AETLQARREWGPIFNILKEKNFQPRISYPAKLSFISEGERKYFTDKQMLRDFVTTRPTLKELLKE-LNMERNN-YQ-LQNHAKM
>L1HS::chr16:16934374-16940413(-)_79
MGKKQNRKTGNSK-QS-SPPPKE-SSSPATEQSWMENDFDELREEGFR-SNYSEL-EDIQTKGKEVENFEKNLEECITRITNTEKCLKELMELKTKA-EL-EECRSLRS-C-QLEERVSAMEDEMNEMK-EGKFREKRIKRNEQSLQEIWDYVKRPNL-LIGVPESDVENGTKLENTLQDIIQENFPNLARQAD-QIQEIQR-PQRYS-RRATPRHIIVRFTKVEMKEKMLRAAREKG-VTLKGKPIRLT-DL-AETLQARREWGPIFNILKEKNFQPRISYPAKLSFISEGERKYFTDKQMLRDFVTTRPTLKELLKE-LNMERNN-YQ-LQNHAKM
>L1HS::chr6:121483862-121489871(+)_80
MGKKQNRKTGNSK-QS-SPPPKE-SSSPATEQSWMENDFDELREEGFR-SNYSEL-EDIQTKGKEVENFEKNLEECITRITNTEKCLKELMELKTKA-EL-EECRSLRS-C-QLEERVSAMEDEMNEMK-EGKFREKRIKRNEQSLQEIWDYVKRPNL-LIGVPESDGENGTKLENTLQDIIQENFPNLARQAN-QIQEIQR-PQRYS-RRATPRHIIVRFTKVEMKEKMLRAAREKG-VTLKGKPIRLT-DL-AETLQATREWGPIFNILKEKNFQPRISYPAKLSFISEGEIKYFIDKQMLRDCVTTRPAL*ELLKE-LNLERNN-YQ-LQNHAKM
>L1HS::chrX:56722317-56728349(+)_81
MGKKQNRKTGNSK-QS-SPPPKE-SSSPATEQSWMENDFDELREEGFR-SNYSEL-EDIQTKGKEVENFEKNLEECITRITNTEKCLKELMELKTKA-EL-EECRSLRS-C-QLEERVSVMEDEMNEMK-EGKFREKRIKRNEQSLQEIWDYVKRPNL-LIGVPESDVENGTKLENTLQDIIQENFPNLARQAN-QIQEIQR-PQRYS-RRATLRHIIVRFTKVEMKEKMLRAAREKG-VTLKGKPIRLT-DL-AETLQARREWGPIFNILKEKNFQPRISYPAKLSFISEGEIKYFIDKQMLRDFVITRPALKELLKE-LNMERNN-YQ-LQNHAKM
>L1HS::chr13:93337814-93343845(-)_82
MGKKQNRKTGNCK-QS-SPPPKE-SSSPATEQSWMENYFDELREEGFR-SNYSEL-EDIQTKGKEVENFEKNLEECITRITNTEKCLKELMELKTKA-EL-EECRSLRS-C-QLEERVSTMEDEMNEMK-EGKFREKRIKRNEQSLQEIWDYVKRPNL-LIGVPESDVENGTKLENTLQDIIQENFPNLARQAN-QIQEIQR-PQRYS-RRATPRHIIVRFTKVEMKEKMLRAAREKG-VTLKGKPIRLT-DL-AETLQARREWGPIFNILKQKNFQPRISYPAKLSFISEGEIKYFIDKQMLRDFVTTRPALKELLKE-LNMERNN-YQ-LQNHAKM
>L1HS::chr11:85035802-85041865(+)_83
MGKKQNRKTGNSK-QS-SPPPKE-SSSPATEQSWMENYFDELREEGFR-SNYSEL-EDIQTKGKEVENFEKNLEECITRITNTEKCLKELMELKTKA-EL-EECRSLRS-C-QLEERVSAMEDEMNEMK-EGKFREKRIKRNEQSLQEIWDYVKRPNL-LIGVPESDVENGTKLENTLQDIIQENFPNLARQAN-QIREIQR-PQRYS-RRATPRHIIVRFTKVEMKEEMLRAAREKG-VTLKGKPIRLT-DL-AETLQARREWGPIFNILKEKNFPPRISYPAKLSFISEGEIKYFIDKQMLRDFVTTRPALKELLKE-LNMERNN-YQ-LQNHAKM
>L1HS::chr5:85806507-85812560(+)_84
MGKKQNRKTGNSK-QS-SPPPKE-SSSPATEQSWMENDFDELREEGFR-SNYSEL-EDIQTKGKEVENFEKNLEECITRIXNTEKCLKELMELKTKA-EL-EECRSLRS-C-QLEERVSAMEDEMNEMK-EGKFREKRIKRNEQSLQEIWDYVKRPNL-LIGVPESDVENGTKLENTLQDIIQENFPNLARQAN-QIQEIQR-PQRYS-RRATPRHIIVRFTKVEMKEKMLRAAREKG-VTLKGKPIRLT-DL-AETLQARREWGPIFNILKEKNFQPRISYPAKLSFISEGEIKYFTDKQMLRDFVTTRPALKELLKE-LNMERNN-YQ-LQNHAKM
>L1HS::chrX:87076407-87082419(+)_85
MGKKQNRKTGNSK-QS-SPPPKE-SSSPATEQSWMENDFDELREEGFR-SNYSEL-EDIQTKGKEVENFEKNLEECITRITNTEKCLKELMELKTKA-EL-EECRSLRS-C-QLEERVSAMEDEMNEMK-EGKFREKRIKRNEQSLQEIWDYVKRPNL-LIGVPESDVENGTKLENTLQDIIQENFPNLARQAN-QIQEIQR-PQRYS-RRATPRHIIVRFTKVEMKEKMLRAAREKG-VTLKGKPIRLT-DL-AETLQARREWGPIFNILKEKNFQPRISYPAKLSFISEGEIKYFIDKQMLRDFVTTRPALKELLKE-LNLERKN-YQ-LQNHAKM
>L1HS::chr1:197676844-197682876(+)_86
MGKKQNRKTGNSK-QS-SPPPKE-SSSPATEQSWMENDFDELREEGFR-SNYSEL-EDIQTKGKEVENFEKNLEECITRITNTEKCLKELMELKTKA-EL-EECRSLRS-C-QLEERVSAMEDEMNEMK-EGKFREKRIKRNEQSLQEIWDYVKRPNL-LIGVPESDGENGTKLENTLQDIIQENFPNLARQAN-QIQEIQR-PQRYS-RRATPRHIIVRFTKVEMKEKMLRAAREKG-VTLKGKPIRLT-DL-AETLQARREWGPIFNILKEKNFQSRISYPAKLSFISEGEIKYFIDKQMLRDFVTTRPALKELLKE-LNMERNN-YQ-LQNHAKM
>L1HS::chr7:62609209-62615237(-)_87
MGKKQNRKPGNSK-QS-SPPPKE-SSSPATEQSWMENDFDELREEGFR-SNYSEL-EDIQTKGKEVENFEKNLEECITRITNTEKCLKELMELKTKA-EL-EECRSLRS-C-QLEERVSAMEDEMNEMK-EGKFREKRIKRNEQSLQEIWDYVKRPNL-LIGVPESDVENGTKLENTLQDIIQENFPNLARQAN-QIQEIQR-PQRYS-RRATPRHIIVRFTKVEMKEKMLGAAREKG-VTLKGKPIRLT-DL-AETLQARREWGPIFNILKEKNFQPRISYPAKLSFISEGEIKYFTDKQMLRDFVTTRPALKELLKE-LNMERNN-YQ-LQNHAKM
>L1HS::chrX:63233147-63239166(-)_88
MGKKQNRKTGNSK-QS-SPPPKE-SSSPATEQSWMENDFDELREEGFR-SNYSEL-EDIQTKGKEVENFEKNLEECITRITNTEKCLKELMELKTKA-EL-EECRSLRS-C-QLEERVSAMEDEMNEMK-EGKFREKRIKRNEQSLQEIWDYVKRPNL-LIGVPESDEENGTKLENTLQDIIQENFPNLARQAN-QIQEIQR-PQRYS-RRATPRHIIVRFTKVEMKEKMLRAAREKG-VTLKGKPIRLT-DL-AETLQARREWGPIFNILKEKNFQPRISYPAKLSFISEGEINYFIDKQMLRDFVTTRPAIKELLKE-LNLERNN-YQ-LQNHAKM
>L1HS::chrX:72325981-72332009(+)_89
MGKKQNRKTGNSK-KS-SPPPKE-SSSPATEQSWMENDFDELREEGFR-SNYSEL-EDIQTKGKEVENFEKNLEECITRITNTEKCLKELMELKTKA-EL-EECRSLRS-C-QLEERVSAMEDEMNEMK-EGKFREKRIKRNEQSLQEIWDYVKRPNL-LIGVPESDVENGTKLENTLQDIIQENFPNLARQAN-QIQEIQR-PQRYS-RRATPRHIIVRFTKVEMKEKMLKAAREKG-VTLKGKPIRLT-DL-AETLQARREWGPIFNILKEKNFQP*ISYPAKLSFISGGEIKYFIDKQMLRDFVTTRPALKELLKE-LNMERNN-YQ-LQNHAKM
>L1HS::chr7:147539683-147545715(-)_90
MGKKQNRKTGNSK-QS-SPPPKE-SSSPATEQSWMENDFDELREEGFR-SNYSEL-EDIQTKGKEVENFEKNLEECITRITNTEKCLKELMELKTKA-EL-EECRSLRS-C-QLEERVSVMEDEMNEMK-EGKFREKRIKRNEQSLQEIWDYVKRPNL-LIGVPESDVENGTKLENTLQDIIQENFPNLARQAN-QIQEIQR-PQRYS-RRATPRHIIVRFTKVEMKEKMLRAAREKG-VTLKGKPIRLT-DL-AETLQARREWGPIFNILKEKNFQPRISYPAKLSFISEGEIKYFIDKQMLRDFVTTRPALKELLKE-LNMERNN-YQ-LQNHAKM
>L1HS::chr11:31337201-31343227(-)_91
MGKKQNRKTGNSK-QS-SPPPKE-SSSPATEQSWMENDFDELREEDFR-SNYSEL-EDIQTKGKEVENFEKNLEECITRITNTEKCLKELMELKTKA-EL-EECRSLRS-C-QLEERVSAMEDEMNEMK-EGKFREKRIKRNEQSLQEIWDYVKRPNL-LIGVPESDVENGTKLENTLQDIIQENFPNLARQAN-QIQEIQR-PQRYS-RRASPRHIIVRFTKVEMKEKMLRAAREKG-VTLKGKPIRLT-DL-AETLQARREWGPIFNILKEKNFQPRISYPAKLSFISEGEIKYFIDKQMLRDFVTTRPALKELLKE-LNMERNN-YQ-LQNHAKM
>L1HS::chr3:108468247-108474272(+)_92
MGKKQNRKTGNSK-QS-SPPPKE-SSSPATEQSWMENDSDELREEGFR-SNYSEL-EDIQTKGKEVENFEKNLEECITRITNTEKCLKELMELKTKA-EL-EECRSLRS-C-QLEERVSAIEDEMNEMK-EGKFREKRIKRNEQSLQEIWDYVKRPNL-LIGVPESDVENGTKLENTLQDIIQENFPNLARQAN-QIQEIQR-PQRYS-RRATPRHIIVRFTKVEMKEKMLRAAREEG-VTLKGKPIRLT-DL-AETLQARREWGPIFNILKEKNFQPRISYPAKLSFISEGEIKYFIDKQMLRDFVTTRPALKELLKE-LNMERNN-YQ-LQNHAKM
>L1HS::chr3:136197898-136203945(-)_93
MGKKQNRKTGNSK-QS-SPPPKE-SSSPATEQSWMENDFDELREEGFR-SNYSEL-EDIQTKGKEVENFEKNLEECITRITNTEKCLKELMELKTKA-EL-EECRSLRS-C-QLEERVSAMEDEMNEMK-EGKFREKRIKRNEQSLQEIWDYVKRPNL-LIGVPESDVENGTKLENTLQDIIQENFPNLARQAN-QIQEIQR-PQRYS-RRAIPRHIIVRFTKVEMKEKMLRAAREKG-VTLKGKPIRLT-DL-AETLQARREWGPIFNILKEKNFQPRISYPAKLSFISEGEIKYFIDKQMLRDFVNTRPALKELLKE-LNMERNN-YQ-LQNHAKM
>L1HS::chr12:51956415-51962441(-)_94
MGKKQNRKTGNSK-QS-SPPPKE-SSSPATEQSWMENDFDELREEGFR-SNYSEL-EDIQTKGKEVENFEKNLEECITRITNTEKCLKELMELKTKA-EL-EECRSLRS-C-QLEERVSAMEDEMNEMK-EGKFREKRIKRNEQSLQEIWDYVKRPNL-LIGVPESDVENGTKLENTLQDIIQENFPNLARQAN-QIQEIQR-PQRYS-RRATPRHIIVRFTKVEMKEKMLRAAREKG-VTLKGKPIRLT-DL-AETLQARREWGPIFNILKEKNFQPRISYPAKLSFISEGEIKYFTDKQMLRHFVTTRPALKELLKE-LNMERNN-YQ-LQNHAKM
>L1HS::chr4:14756738-14762768(+)_95
MGKKQNRKTGNSK-QN-SPPPKE-SSSPATEQSWMENDFDELREEGFR-SNYSEL-EDIQTKGKEVENFEKNLEECITRITNTEKCLKELMELKTKA-EQ-EECRSLRS-C-QLEERVSAMEDEMNEMK-EGKFREKRIKRNEQSLQEIWDYVKRPNL-LIGVPESDVENGTKLENTLQDIIQENFPNLARQAN-QIQEIQR-PQRYS-RRATPRHIIVRFTKVEMKEKMLRAAREKG-VTLKGKPIRLT-DL-AETLQARREWGPIFNILKEKNFQPRISYPAKLSFISEGEIKYFIDKQMLRDFVTTRPALKELLKE-LNMERNN-YQ-LQNHAKM
>L1HS::chr1:196188500-196194532(-)_96
MGKKQNRKTGNSK-QS-SPPPKE-SSSPATEQSWMENDFDELREEGFR-SNYSEL-EDIQTKGKEVENFEKNLEECITRITNTEKCLKELMELKTKA-EL-EECRSLRS-C-QLEERVSAMEDEMNEMK-EGKFREKRIKRNEQSLQEIWDYVKRPNL-LIGVPESDMENGTKLENTLQDIIQENFPNLARQAN-QIQEIQR-PQRHS-RRATPRHIIVRFTKVEMKEKMLRAAREKG-VTLKGKPIRLT-DL-AETLEARREWGPIFNILKEKNFQPRISYPAKLSFISEGEIKYFIDKQMLRDFVTTRPALKELLKE-LNMERNN-YQ-LQNHAKM
>L1HS::chr7:97242968-97249000(+)_97
MGKKQSRKTGNSK-QS-SPPPKE-SSSPATEQSWMENDFDELREEGFR-SNYSEL-EDIQTKGKEVENFEKNLEECITRITNTEKCLKELMELKTKA-EL-EECRSLRS-C-QLEERVSAMEDEMNEMK-EGKFREKRIKRNEQSLQEIWDYVKRPNL-LIGVPESDVENGTKLENTLQDIIQENFPNLQRQAN-QIQKIQR-PQRYS-RRATPRHIIVRFTKVEMKEKMLRAAREKG-VTLKGKPIRLT-DL-AETLQARREWGPIFNILKEKNFQPRISYPAKLSFISEGEIKYFIDKQMLRDFVTTRPALKELLKE-LNMERNN-YQ-LQNHAKM
>L1HS::chr1:86214202-86220231(+)_98
MGKKQNRKTGNSK-QS-SPPPKE-SSSPATEQSWMENDFDELREEGFR-SNYSEL-EDIQTKGKEVENFEKNLEECITRITNTEKCLKELMELKTKT-EL-EECRSLRS-C-QLEERVSAMEDEMNEMK-EGKFREKRTKRNEQSLQEIWDYVKRPNL-LIGVPESDVENGTKLENTLQDIIQENVPNLARQAN-QIQEIQR-PQRYS-RRATPRHIIVRFTKVEMKEKMLRAAREKG-VTLKGKPIRLT-DL-AETLQARREWGPIFNILKEKNFQPRISYPAKLSFISEGEIKYFIDKQMLRDFVTTRPALKELLKE-LNMERNN-YQ-LQNHAKM
>L1HS::chr3:90218717-90224748(-)_99
MGKKQNRKTGNSK-QS-SPPPKE-SSSPATEQSWMENDFDELREEGFR-SNYSEL-EDIQTKGKEVENFEKNLEECITRITNTEKCLKELMELKTKA-EL-EECRSLRS-C-QLEERVSAMEDEMNEMK-EGKFREKRIKRNEQSLQEIWDYVKRPNV-LIGVPESDVENGTKLENTLQDIIQENFPNLARQAN-QIQEIQR-PQRYS-RRATPRHIIVRFTKVEMKEKMLRAAREKG-VTLKGKPIRLT-DL-AETLQARREWGPIFNILKEKNFQTRISYPAKLSFISEGEIKYFIDKQMLRDFVTTRPALKELLKE-LNMERNN-YQ-LQNHAKM
>L1HS::chr14:48656285-48662316(+)_100
MGKKQNRKTGNSK-*S-SPPPKE-SSSPATEQSWMENDFDELREEGFR-SNYSEL-EDIQTKGKEVENFEKNLEECITRITNTEKCLKELMELKTKA-EL-EECRSLRS-C-QLEERVSAMEDEMNEMK-EGKFREKRIKRNEQSLQEIWDYVKRPNL-LIGVPESDVENGTKLENTLQDIIQENFPNLARQAN-QIQEIQR-PQRYS-RRATPRHIIVRFTKVEMKEKMLRAAREKG-VTLKGKPIRLT-DL-AETLQARREWGPIFNILKEKNIQPRISYPAKLSFISEGEIKYFIDKQMLRDFVTTRPALKELLKE-LNMERNN-YQ-LQNHAKM
>L1HS::chrX:65400538-65406570(-)_101
MGKKQNRKTGNSK-QS-SPPPKE-SSAPATEQSWMENDFDELREEGFR-SNYSEL-EDIQTKGKEVENFEKNLEECITRITNTEKCLKELMELKTKA-EL-EECRSLRS-C-QLEERVSAMEDEMNEMK-EGKFREKRIKRNEQSLQEIWDYVKRPNL-LIGVPESDVENGTKLENTLQDIIQENFPNLARQAN-QIQEIQR-PQRYS-RRATPRHIIVRFTKVEMKEKMLRAAREKG-VTLKGKPIRLT-DL-AETLQARREWGPIFNILKEKNFQPRISYPAKLSFISEGEIKYFIDKQMLRDFVTTRPALKELLKE-LNMERNN-YQ-LQNHAKM
>L1HS::chr5:80911909-80917959(+)_102
MGKKQNRKTGNSK-QS-SPPPKE-SSSPATEQSWMENDFDELREEGFR-SNYSEL-EDIQTKGKEVENFEKNLEECITRITNTEKCLKELMELKTKA-EL-EECRSLRS-C-QLEERVSAMEDEMNEMK-EGKFREKRIKRNEQSLQEIWDYVKRPNL-LIGVPESDVENGTKLENTLQDIIQENFPNLARQAN-QIQEIQR-PQRYS-RRATPRHIIVRFTKVEMKEKMLRAARENG-VTLKGKPIRLT-DL-AETLQARREWGPIFNILKEKNFQPRISYPAKLSFISEGEIKYFIDKQMLRDFVTTRPALKELLKQ-LNMERNN-YQ-LQNHAKM
>L1HS::chr8:92534319-92540349(-)_103
MGKKQNRKTGNSK-QS-SPPPKE-SSSPATEQSWMENDFDELREEGFR-SNYSEL-EDIQTKGKEVENFEKNLEECITRITNTEKCLKELMELKTKA-EL-EECRSLRS-C-QLEERVSAMEDEMNEMK-EGKFREKRIKRNEQTLQEIWDYVKRPNL-LLGVPESDGENGTKLENTLQDIIQENFPNLARQAN-QIQEIQR-PQRYS-RRATPRHIIVRFTKVEMKEKMLRAAREKG-VTLKGKPIRLT-DL-AETLQARREWGPIFNILKEKNFQPRISYPAKLSFISEGEIKYFIDKQMLRDFVTTRPALKELLKE-LNMERNN-YQ-LQNHAKM
>L1HS::chr11:87051073-87057103(-)_104
MGKKQNRKTGNSK-QS-SPPPKE-SSSPATEQSWMENDFDELREEGFR-SNYSEL-EDIQTKGKEVENFEKNLEECITRITNTEKCLKELMELKTKA-EL-EECRSLRS-C-QLEERVSAMEDEMNEMK-EGKFREKRIKRNEQSLQEIWDYVKRPNL-LIGVPESDVENGTKLENTLQDIIQENFPNLARQAN-QIQEIQR-P*RYS-RRATPRHIIVRFTKVEMKEKMLRAAREKG-VTLKGKPIRLT-DL-AETLQARREWGPIFNILKEKNFQPRISYPAKLSFISEGEIKYFINKQMLRDFVTTRPALKELLKE-LNMERNN-YQ-LQNHAKM
>L1HS::chrX:82797404-82803428(+)_105
MGKKQNRKTGNSK-QS-SPPPKE-SSSPATEQSWMENDFDELREEGFR-SNYSEL-EDIQTKGKEVENFEKNLEECITRITNTEKCLKELMELKTKA-EL-EECRSLRS-C-QLEERVSAMEDEMNEMK-EGKFREKRIKRNEQSLQEIWDYVKRPNL-LIGVPESDGENGTKLENTLQDIIQENFPNLERQAN-QIQEIQR-PQRYS-RRATPRHIIVRFTKVEMKEKMLRAAREKG-VTLKGKPIRLT-DL-AETLQARREWRPIFNILKEKNFQPRISYPAKLSFISEGEIKYFIDKQMLRDFVTTRPALKELLKE-LNMERNN-YQ-LQNHAKM
>L1HS::chr12:75268648-75274681(+)_106
MGKKQNRKTGNSK-QS-SPPPKE-SSSPATEQSWMENDFDELREEGFR-SNYSEL-EDIQTKGKEVENFEKNLEECITRITNTEKCLKELMELKTKA-EL-EECRSLRS-C-QLEERVSAMEDEMNEMK-EGKFREKRIKRNEQSLQEIWDYVKRPNL-LIGVPESDVENGTKLENTLQDIIQENFPNLARQAN-QIQEIQR-PQTYS-RRATPRHIIVRFTKVEMKEKMLRAAREKG-VTLKGKPIRLT-DL-AETLQARREWGPIFNILKEKNFQPRISYPAKLSFISEGEIKYFIDKQMLRDFVTTRPALKELLKE-LNTERNN-YQ-LQNHAKM
>L1HS::chr4:120869881-120875913(-)_107
MGKKQNRKTGNSK-QS-SPPPKE-SSSPATEQSWMENDFDELREEGFR-SNYSEL-EDIQTKGKEVENFEKNLEECITRITNTEKCLKELMELKTKA-EL-EECRSLRS-C-QLEERVSAMEDEMNEMK-EGKFREKRIKRNEQSLQEIWDYVKRPNL-LIGVPESDVENGTKLENTLQDIIQENFPNLARQAN-QIQEIQR-PQRYS-RRATPRHIIVRFTKVEMKEKMLRATREKG-VTLKGKPIRLT-DL-AETLQARREWGPIFNILKETNFQPRISYPAKLSFISEGEIKYFIDKQMLRDFVTTRPALKELLKE-LNMERNN-YQ-LQNHAKM
>L1HS::chr10:107535278-107541309(-)_108
MGKKQNRKTGNSK-QS-SPPPKE-SSSPATEQSWMENDFDELREEGFR-SNYSEL-EDIQTKGKEVENFEKNLEECITRITNTEKCLKELMELKTKA-EL-EECRSLRS-C-QLEERVSAMEDEMNEMK-EGKFREKRIKRNEQSLQEIWDYVKRPNL-LIGVPESDVENGTKLENTLQDIIQENFPNLARQAN-QIQEIQR-PQRYS-RRATPRHIIVRFTKVEMKEKMLRAAREKG-VTLKGKPIRLT-DL-AETLQARREWGPIFNILKEKNFQPRISYPAKLSFISEGEIKYFIDKQMLRDFVTTRPALKELLKE-LNMERNN-YQ-LQNHAKM
>L1HS::chr3:157737465-157743493(+)_109
MGKKQNRKTGNSK-QS-SPPPKE-SSSPATEQSWMENDFDELREEGFR-SNYSEL-EDIQTKGKEVENFEKNLEECITRITNTEKCLKELMELKTKA-EL-EECRSLRS-C-QLEERVSAMEDEMNEMK-EGKIREKRIKRNEQSLQEIWDYVKRPNL-LIGVPESDVENGTKLENTLQDIIQENFPNLARQAN-QIQEIQR-PQRYS-RRATPRHIIVRFTKVEMKEKMLRAAREKG-VTLKGKPIRLT-DL-AETLQARREWGPIFNILKEKNFQPRISYPAKLSFISEGEIKYFIDKQMLRDFVTTRPALKELLKE-LNMERNN-YQ-LQNHAKM
>L1HS::chr2:181698388-181704416(-)_110
MGKKQNRKTGNSK-QS-SPPPKE-SSSPATEQSWMENDFDELREEGFR-SNYSEL-EDIQTKGKEVENFEKNLEECITRITNTEKCLKELMELKTKA-EL-EECRSLRS-C-QLEERVSAMEDEMNEMK-EGKFREKRIKRNEQSLQEIWDYVKRPNL-LIGVPESDVENGTKLENTLQDIIQENFPNLARQAN-QIQEIQR-PQRYS-RRATPRHIIVRFTKVEMKEKMLRAAREKG-VTLKGKPIRLT-DL-AETLQARREWGPIFNILKEKNFQPRISYPAKLSFISEGEIKYFIDKQMLRDFVTTRPALKELLKE-LNMERNN-YQ-LQNHAKM
>L1HS::chr6:94907713-94913778(-)_111
MGKKQNRKTGNSK-QS-SPPPKE-SSSPATEQSWMENDFDELREEGFR-SNYSEL-EDIQTKGKEVENFEKNLEECITRITNTEKCLKELMELKTKA-EL-EECRSLRS-C-QLEERVSAMEDEMNEMK-EGKFREKRIKRNEQSLQEIWDYVKRPNL-LIGVPESDGENGTKLENTLQDIIQENFPNLARQAS-QIQEIQR-PQRYS-RRATPRHIIVRFTKVEMKEKMLRAAREKG-VTLKGKPIRLT-DL-AETLQARREWGPIFNILKEKNFQPRISYPAKLSFISEGEIKYFIDKQMLRDFVTTRPALKELLKE-LNMERNN-YQ-LQNHAKM
>L1HS::chr2:86882361-86888391(-)_112
MGKKQNRKTGNSK-QS-SPPPKE-SSSPATEQSWMENDFDELREEGFR-SNYSEL-EDIQTKGKEVENFEKNLEECITRITNTEKCLKELMELKTKA-EL-EECRSLRS-C-QLEERVSAMEDEMNEMK-EGKFREKRIKRNEQSLQEIWDYVKRPNL-LIGVPESDVENGTKLENTLQDIIQENFPNLARQAN-QIQEIQR-PQRYS-RRATPRHIIVRFTKVEMKEKMLRAAREKG-VTLKGKPIRLT-DL-AETLQARREWGPIFNILKEKNFQPRISYPAKLSFISEGEIKYFIDKQMLRDFVTTRPALKELLKE-LNMERNN-YQ-LQNHAKM
>L1HS::chr3:103275381-103281413(-)_113
MGKKQNRKTGNSK-QS-SPPPKE-SSSPATEQSCMENDFDELREEGFR-SNYSEL-EDIQTKGKEVENFEKNLEECITRITNTEKCLKELMELKTKA-EL-EECRSLRS-C-QLEERVSAMEDEMNEMK-EGKFREKRIKRNEQSLQEIWDYVKRPNL-LIGVPESDVENGTKLENTLQDIIQENFPNLARQAN-QIQEIQR-PQRYS-RRATPRHIIVRFTKVEMKEKMLRAAREKG-VTLKGKPIRLT-DL-AETLQARREWGPIFNILKEKNFQPRISYPAKLSFISEGEIKYFIDKQMLRDFVTTRPALKELLKE-LNMERNN-YQ-LQNHAKM
>L1HS::chr1:105386455-105392486(-)_114
MGKKQNRKTGNSK-QS-SPPPKE-SSSPATEQSWMENDFDELREEGFR-SNYSEL-EDIQTKGKEVENFEKNLEECITRITNTEKCLKELMELKTKA-EL-EECRSLRS-C-QLEERVSAMEDEMNEMK-EGKFREKRIKRNEQSLQEIWDYVKRPNL-LIGVPESDVENGTKLENTLQDIIQENFPNLARQAN-QIQEIQR-PQRYS-RRATPRHIIVRFTKVEMKEKMLRAAREKG-VTLKGKPIRLT-DL-AETLQARREWGPIFNILKEKNFQPRISFPAKLSFISEGERKYFIDKQMLRDFVTTRPTLKELLKE-LNMERNN-YQ-LQNHAKM
>L1HS::chr2:144618525-144624556(+)_115
MGKKQNRKTGNSK-QS-SPPPKE-SSSPATEQSWMENDFDELREEGFR-SNYSEL-EDIQTKGKEVENFEKNLEECITRITNTEKCLKELMELKTKA-EL-EECRSLRS-C-QLEERVSAMEDEMNEMK-EGKFREKRIKRNEQSLQEIWDYVKRPNL-LIGVPESDVENGTKLENTLQDIIQENFPNLARQAN-QIQEIQR-PQRYS-RRATPRHIMVRFTKVEMKEKMLRAAREKG-VTLKGKPIRLT-DL-AETLQARREWGPIFNILKEKNFQPRISYPAKLSFISEGEIKYFIDKQMLRDFVTTRPALKELLKE-LNMERNN-YQ-LQNHAKM
>L1HS::chr6:84043671-84049700(+)_116
MGKKQNRKTGNSK-QS-SPPPKE-SSSPATEQSWMENDFDELREEGFR-SNYSEL-EDIQTKGKEVENFEKNLEECITRITNTEKCLKELMELKTKA-EL-EECRSLRS-C-QLE*RVSAMEDEMNEMK-EGKFREKRIKRNEQSLQEIWDYVKRPNL-LIGVPESDVENGTKLENTLQDIIQENFPNLARQAN-QIQEIQR-P*RYS-RRATPRHIIVRFTKVEMKEKMLRAAREKG-VTLKGKPIRLT-DL-AETLQARREWGPIFNILKEKNFQTRISYPAKLSFISEGEIKYFIDKQMLRDFVTTRPALKELLKE-LNMERNN-YQ-LQNHAKM
>L1HS::chr11:125406505-125412536(+)_117
MGKKQNRKTGNSK-QS-SPPPKE-SSSPATEQSWMENDFDELREEGFR-SNYSEL-EDIQTKGKEVENFEKNLEECITRITNTEKCLKELMELKTKA-EL-EECRSLRS-C-QLEERVSAMEDEMNEMK-EGKFREKRIKRNEQSLQEIWDYVKRPNL-LIGVPESDVENGTKLENTLQDIIQENFPNLARQAN-QIQEIQR-PQRYS-RRATPRHIIVRFTKVEMKEKMLRAAREKG-VTRKGKPIRLT-DL-AETLQARREWGPIFNILKEKNFQPRISYSAKLSFISEGEIKYFIDKQMLRDFVTTRPALKELLKE-LNMERNN-YQ-LQNHAKM
>L1HS::chr2:214431955-214437986(-)_118
MGKKQNRKTGNSK-QS-SPPPKE-SSSPATEQSWMENDFDELREEGFR-SNYSEL-EDIQTKGKEVENFEKNLEECITRITNPEKCLKELMELKTKA-EL-EECRSLRS-C-QLEERVSAMEDEMNEMK-EGKFREKRIKRNEQSLQELWDYVKRPNL-LIGVPESDVENGTKLENTLQDIIQENFPNLARQAN-QIQEIQR-PQRYS-RRATPRHIIVRFTKVEMKEKMLRAAREKG-VTLKGKPIRLT-DL-AETLQARREWGPIFNILKEKNFQPRISYPAKLSFISEGEIKYFIDKQMLRDFVTTRPALKELLKE-LNMEKNN-YQ-LQNHAKM
>L1HS::chrX:95312823-95318841(-)_119
MGKKQNRKTGNSK-QS-SPPPKE-SSSLATEQSWMENDFDELREEGFR-SNYSEL-EDIQTKGKEVENFEKNLEECITRITNTEKCLKELMELKTKA-EL-EECRSLRS-C-QLEERVSAMEDEMNEMK-EGKFREKRIKRNEQSLQEIWDYVKRPNL-LIGVPESDVENGTKLENTLQDIIQENFPNLARQAN-QIQEIQR-PQRYS-RRATPRHIIVRFTKVEMKEKMLRAAREKG-VTLKGKPIRLT-DL-AETLQARREWGPIFNILKEKNFQPRISYPAKLSFISEGEKKYFIDKQMLRDFVTTRPALKELLKE-LNMERNN-YQ-LQNHAKM
>L1HS::chr4:19079534-19085552(-)_120
MGKKQNRKTGNSK-QS-SPPPKE-SSSLATEQSWMENDFDELREEGFR-SNYSEL-EDIQTKGKEVENFEKNLEECITRITNTEKCLKELMELKTKA-EL-EECRSLRS-C-QLEERVSAMEDEMNEMK-EGKFREKRIKRNEQSLQEIWDYVKRPNL-LIGVPESDVENGTKLENTLQDIIQENFPNLARQAN-QIQEIQR-PQRYS-RRATPRHILVRFTKVEMKEKMLRAAREKG-VTLKGKPIRLT-DL-AETLQARREWGPIFNILKEKNFQPRISYPAKLSFISEGEIKYFIDKQMLRDFVTTRPALKELLKE-LNMERNN-YQ-LQNHAKM
>L1HS::chr1:247850475-247856506(+)_121
MGKKQNRKTGNSK-QS-SPPPKE-SSSLATEQSWMENDFDELREEGFR-SNYSEL-EDIQTKGKEVENFEKNLEECITRITNTEKCLKELMELKTKA-EL-EECRSLRS-C-QLEERVSAMEDEMNEMK-EGKVREKRIKRNEQSLQEIWDYVKRPNL-LIGVPESDVENGTKLENTLQDIIQENFPNLARQAN-QIQEIQR-PQRYS-RRATARHIIVRFTKVEMKEKMLRAAREKG-VTLKGKPIRLT-DL-AETLQARREWGPIFNILKEKNFQPRISYPAKLSFISEGEIKYFIDKQMLRDFVTTRPALKELLKE-LNMERNN-YQ-LQNHAKM
>L1HS::chr4:75642750-75648797(-)_122
MGKKQNRKTGNSK-QS-SPPPKE-SSSLATEQSWMENDFDELREEGFR-SNYSEL-EDIQTKGKEVENFEKNLEECITRITNTEKCLKELMELKTKA-EL-EECRSLRS-C-QLEERVSAMEDEMNEMK-EGKVREKRIKRNEQSLQEIWDYVKRPNL-LIGVPESDVENGTKLENTLQDIIQENFPNLARQAN-QIQEIQR-PQRYS-RRATPRHIIVRFTKVEMKEKMLRAAREKG-VTLKGKPIRLT-DL-AETLQARREWGPIFNILKEKNFQPRISYPAKLSFISEGEIKYFIDKQMLRDFVTTRPALKELLKE-LNMERNN-YQ-LQNHAKM
>L1HS::chr16:18832588-18838378(-)_123
MGKKQNRKTGNSK-QS-SPPPKE-SSSLATEQSWMENDFDELREEGFR-SNYSEL-EDIQTKGKEVENFEKNLEECITRITNTEKCLKELMELKTKA-EL-EECRSLRS-C-QLEERVSAMEDEMNEMK-EGKFREKRIKRNEQSLQEIWDYVKRPNL-LIGVPESDVENGTKLENTLQDIIQENFPNLARQAN-QIQEIQR-PQRYS-RRATPRHIIVRFTKVEMKEKMLRAAREKG-VTLKGKPIRLT-DL-AETLQARREWGPIFNILKEKNFQPRISYPAKLSFISEGEIKYFMDKQMLRDFVTTRPALKELLKE-LNMERNN-YQ-LQNHAKM
>L1HS::chr5:57680001-57686033(+)_124
MGKKQKRKTGNSK-QS-SPPPKE-SSSLATEQSWMENDFDELREEGFR-SNYSEL-EDIQTKGKEVENFEKNLEECITRITNTEKCLKELMELKTKA-EL-EECRSLRS-C-QLEERVSVMEDEMNEMK-EGKFREKRIKRNEQSLQEIWDYVKRPNL-LIGVPESDVENGTKLENTLQDIIQENFPNLARQAN-QIQEIQR-PQRYS-RRATPRHIIVRFTKVEMKEKMLRAAREKG-VTLKGKPIRLT-DL-AETLQARREWGPIFNILKEKNFQPRISYPAKLSFISEGEIKYFIDKQMLRDFVTTRPALKELLKE-LNMERNN-YQ-LQNHAKM
>L1HS::chr10:87115262-87121294(+)_125
MGKKQNRKTGNSK-QS-SPPPKE-SSSLATEQSWMENDFDELREEGFR-SNYSEL-EDIQTKGKEVENFEKNLEECITRITNTEKCLKELMELKTKA-EL-EECRSLRS-C-QLEERVSAMEDEMNEMK-EGKFREKRIKRNEQSLQEIWDYVKRPNL-LIGVPESDVENGTKLENTLQDIIQENFPNLARQAN-QIQEIQR-PQRYS-RRATPRHIIVRFTKVEMKEKMLRAAREKG-VTLKGKPIRLT-DL-AETLQARREWGPIFNILKEKNFQPRISYPAKLSFISEGEIKYFIDKQMLRDFVTTRPALKELLKE-LNMERNN-YQ-LQNHAKM
>L1HS::chr6:19765123-19771149(+)_126
MGKKQNRKTGNSK-QS-SPPPKE-SSSLATEQSWMENDFDELREEGFR-SNYSEL-EDIQTKGKEVENFEKNLEECITRITNTEKCLKELMELKTKA-EL-EECRSLRS-C-QLEERVSAMEDEMNEMK-EGKFREKRIKRNEQSLQEI*DYVKRPNL-LIGVPESDVENGTKLENTLQDIIQENFPNLARQAN-QIQEIQR-PQRYS-RRATPRHIIVRFTKVEMKEKMLRAAREKG-VTLKGKPIRLT-DL-AETLQARREWGPIFNILKEKNFQPRISYPAKLSFISEGEIKYFIDKQMLRDFVTTRPALKELLKE-LNMERNN-YQ-LQNHAKM
>L1HS::chr3:77812828-77818814(-)_127
MGKKQNRKTGNSK-QS-SPPPKE-SSSPATEQSWMENDFDELREEGFR-SNYSEL-EDIQTKGKEVENFEKNLEECITRITNTEKCLKELMELKTKA-EL-EECRSLRS-C-QLEERVSAMEDEMNEMK-EGKFREKRIKRNEQSLQEIWDYVKRPNL-LIGVPESDVENGTKLENTLQDIIQENFPNLARQAN-QIQEIQR-PQRYS-RRATPRHIIVRFTKVEMKEKMLRAAREKG-VTLKGKPIRLT-DL-AETLQARREWGPIFNILKEKNFQPRISYPAKLSFISEGEIKYFIDKQMLRDFVTTRPALKELLKE-LNLERNN-YQ-LQNHAKI
>L1HS::chr18:73558806-73564838(+)_128
MGKKQNRKTGNSK-QS-SPPPKE-SSSPATEQSWMENDFDELREEGFR-SNYSEL-EDIQTKGKEVENFEKNLEECITRITNTEKCLKELMELKTKA-EL-EECRSLRS-C-QLEERVSAMEDEMNEMK-EGKFREKRIKRNEQSLQEIWDYVKRPNL-LIGVPESDAENGTKLENTLQDIIQENFPNLARQAN-QIQEIQR-PQRYS-RRATPRHIIVRFTKVEMKEKMLRAAREKG-VTLKGKPIRLT-DL-AETLQARREWGPIFNILKEKNFQPRISYPAKLSFISEGEIKYFIDKQMLRDFVTTRPALKELLKE-LNMERNN-YQ-LQNHAKM
>L1HS::chr17:64592697-64598713(-)_129
MGKKQNRKTGNSK-QS-SPPPKE-SSSPATEQSWMENDFDELREEGFR-SNYSEL-EDIQTKGKEVENFEKNLEECITRITNTEKCLKELMELKTKA-EL-EECRSLRS-C-QLEERVSAMEDEMNEMK-EGKFREKRIKRNEQSLQEIWDYVKRPNL-LIGVPESDVENGTKLENTLQDIIQENFPNLARQAN-QIQEIQR-PQRYS-RRATPRHIIVRFTKVEMKEKMLRAAREKG-VTLKGKPIRLT-DL-AETLQARRE*GPIFNILKEKNFQPRISYPAKLSFISEGEIKYFIDKQMLRDFVTTRPALKELLKE-LNLERNN-YQ-LQNHAKM
>L1HS::chr5:79074707-79080761(-)_130
MGKKQNRKTGNSK-QS-SPPPKE-SSSPATEQSWMENDFDELREEGFR-SNYSEL-EDIQTKGKEVENFEKNLEECITRITNTEKCLKELMELKTKA-EL-EECRSLRS-C-QLEERVSAMEDEMNEMK-EGKFREKRIKRNEQSLQEIWDYVKRPNL-LIGVPESDVENGTKLENTLQDIIQENFPNLARQAN-QIQEIQR-PQRYS-RRATPRHIIVRFTKVEMKEKMLRAAREKG-VTLKGKPIRLT-DL-AETLQARREWGPIFNILKEKNFQPRISYPAKLSFISEGEIKYFIDKQMLRDFVITRPALKELLKE-LNMERNN-YQ-LQNHAKM
>L1HS::chr3:132664850-132670878(-)_131
MGKKQNRKTGNSK-QS-SPPPKE-SSSPATEQSWMENDFDELREEGFR-SNYSEL-EDIQTKGKEIENFEKNLEECITRITNTEKCLKELMELKTKA-EL-EECRSLRS-C-QLEERVSAMEDEMNEMK-EGKFREKRIKRNEQSLQEIWDYVKRPNL-LIGVPESDVENGTKLENTLQDIIQENFPNLARQAN-QIQEIQR-PQRYS-RRATPRHIIVRFTKVEMKEKMLRAAREKG-VTLKGKPIRLT-DL-AETLQARREWGPIFNILKEKNFQPRISYPAKLSFISEGKIKYFIDKQMRRDFVTTRPALKELLKE-LNMERNN-YQ-LQNHAKM
>L1HS::chr14:71014007-71020039(+)_132
MGKKQNRKTGNSK-QS-SPPPKE-SSSPAMEQSWMENDFDELREEGFR-SNYSEL-EDIQTKGKEVENFEKNLEECITRITNTEKCLKELMELKTKA-EL-EECRSLRS-C-QLEERVSAMEDEMNEMK-EGKFREKRIKRNEQSLQEIWDYVKRPNP-LIGVPESDGENGTKLENTLQDIIQENFPNLARQAN-QIQEIQR-PQRYS-RRATPRHIIVRFTKVEMKEKMLRAAREKG-VTLKGKPMRLT-DL-AETLQARREWGPIFNILKEKNFQPRISYPAKLSFISEGEIKYFIDKQMLRDFVTTRPALKELLKE-LNMERNN-YQ-LQNHAKM
>L1HS::chr5:132918979-132924990(+)_133
MGKKQNRKTGNSK-QS-SPPPKE-SSSPATEQSWMENDFDELREEGFR-SNYSEL-EDIQTKGKEVENFEKNLEECITRITNTEKCLKELMELKTKA-EL-EECRSLRS-C-QLEERVSAMEDEMNEMK-EGKFREKRIKRNEQSLQEIWDYVKRPNL-LIGVPESDVENGTKLENTLQDIIQENFPNLARQAN-QIQEIQR-PQRYS-RRATPRHIIVRFTKVEMEEKMLRAAREKG-VTLKGKPIRLT-DL-AETLQARREWGPIFNILKEKNFQPRISYPAKLSFISEGEIKYFIDKQMLRDFVTTRPALKELLKE-LNLERNN-YQ-LQNHAKM
>L1HS::chrX:49784065-49790114(-)_134
MGKKQNRKTGNSE-QS-SPPPKE-SSSPAMEQSWMENDFDELREEGFR-SNYSEL-EDIQTKGKEVENFKKNLEECITRITNTEKCLKELMELKTKA-EL-EECRSLGS-C-QLEERVSAMEDEMNEMK-EGKFREKRIKRNEQSLQEIWDYVKRPNL-LIGVPESDVENGTKLENTLQDIIQENFPNLARQAN-QIQEIQR-PQRYS-RRATPRHIIVRFTKVEMKEKMLRAAREKG-VTLKGKPIRLT-DL-AETLQARREWGPIFNILKEKNFQPRISYPAKLSFISEGEIKYFIDKQMLRDFVTTRPALKELLKE-LNMERNN-YQ-LQNHAKM
>L1HS::chr2:16774993-16781026(-)_135
MGKKQNRKTGNSK-QS-SPPPKE-SSSPATEQSWMENDFDELREEVFR-SNYSEL-EDIQTKGKEVENFEKNLEECITRITNTEKCLKELMELKTKA-EL-EECRSLRS-C-QLEERVSAMEDEMNEMK-EGKFREKRIKRNEQSLQEIWDYMKRPNL-LIGVPESDVENGTKLENTLQDIIQENFPNLARQAN-QIQEIQR-PQRYS-RRATPRHIIVRFTKVEMKEKMLRAAREKG-VTLKGKPIRLT-DL-AETLQARREWGPIFNILKEKNFQPRISYPAKLSFISEGEIKYFIDKQMLRDFVTTRPALKELLKE-LNMERNN-YQ-LQNHAKM
>L1HS::chr10:6411579-6417629(-)_136
MGKKQNRKTGNSK-QS-SPPPKE-SSSPATEQSWMENDFDQLREEGFR-SNYSEL-EDIQTKGKEVENFEKNLEECITRITNTEKCLKELMELKTKA-EL-EESRSLRS-C-QLEERVSAMEDEMNEMK-EGKFREKRIKRNEQSLQEIWDYVKRPNL-LIGVPESDVENGTKLENTLQDIIQENFPNLARQAN-QIQEIQR-PQRYS-RRATPRHIIVRFTKVEMKEKMLRAAREKG-VTLKGKPIRLT-DL-AETLQARREWGPIFNILKEKNFQPRISYPAKLSFISEGEIKYFIDKQMLRDFVTTRPALKELLKE-LNMERNN-YQ-LQNHAKM
>L1HS::chr7:110347060-110353080(-)_137
MGKKRNRKTGNSK-QS-SPPPKE-SSSPATEQSWMENDFDELREEGFR-SKYSEL-EDIQTKGKEVENFEKNLEECITRITNTEKCLKELMELKTKA-EL-EECRSLRS-C-QLEERVSAMEDEMNEMK-EGKFREKRIKRNEQSLQEIWDYVKRPNL-LIGVPESDVENGTKLENTLQDIIQENFPNLARQAN-QIQEIQR-PQRYS-RRATPRHIIVRFTKVEMKEKMLRAAREKG-VTLKGKPIRLT-DL-AETLQARREWGPIFNILKEKNFQPRISYPAKLSFISEGEIKYFTDKQMLRDFVTTRPALKELLKE-LNMERNN-YQ-LQNHAKM
>L1HS::chr16:9678347-9684379(-)_138
MGKKQNRKTGNSK-QS-SPPPKE-SSSPATEQSWMENDFDELREEGFR-SNYSEL-EDIQTKGKEVENFEKNLEECITRITNTEKCLKELMELKTKA-EL-EECRSLRS-C-QLEERVSAMEDEMNEMK-EGKFREKRIKRNEQSLQEIWDYVKRPNL-LIGVPESDVENGTKLENTLQDIIQENFPNLARQAN-QIQEIQR-PQRYS-RRATPRHIIVRFTKVEMKEKMLRAAREKG-VTLKGKPIRLT-DL-AETLQARREWGPIFNILKDKNFQPRISYPAKLSFVSEGEIKYFTDKQMLRDFVTTRPALKELLKE-LNMERNN-YQ-LQNHAKM
>L1HS::chr15:51709413-51715443(-)_139
MGKKQNRKTGNSK-QS-SPPPKE-SSSPATEQSWMENDFDELREEGFR-SNYSEL-EDIQTKGKEVENFEKNLEECITRITNTEKCLKELMELKTKA-EL-EECRSLRS-C-QLEERVSAMEDEMNEMK-EGKFREKRIKRNEQSLQEIWDYVKRPNL-LIGVPESDGENGTKLENTLQDIIQENFPNLARQAN-QIQEIQR-PQRYS-RRATPRHIIVRFTKVEMKEKMLRAAREKG-VTLKGKPIRLT-DL-AETLQARREWGPIFNILKEKNFQPRISYPAKLSFISEGEIKYFTDKQMLRDFVTTRPALKELLKE-LNMERNN-YQ-LQNHAKM
>L1HS::chr4:80625706-80631735(+)_140
MGKKQNRKTGNSK-QS-SPPPKE-SSSPATEQSWMENDFDELREEGFR-SNYSEL-EDIQTKGKEVENFEKNLEECITRITNTEKCLKELMELKTKA-EL-EECRSLRS-C-QLEERVSAMEDEMNEMK-EGKFREKRIKRNEQSLQEIWDYVKRPNL-LIGVPESDVENGTKLENTLQDIIQENFPNLARQAN-QIQEIQR-PQRYS-RRATPRHIIVRFTKVEMKEKMLRAAREKG-VTLKGKPISLT-DL-AETLQARREWGPIFNILKEKNFQPRISYPAKLSFISEGEIKYFIDKQMLRDFVTTRPALKELLKE-LNMERNN-YQ-LQNHAKM
>L1HS::chr12:70167190-70173221(-)_141
MGKKQYRKTGNSK-QS-SPPPKE-SSSPATEQSWMENDFDELREEGFR-SNYSEL-EDIQTKGKEVENFEKNLEECITRITNTEKCLKELMELKTKA-EL-EECRSLRS-C-QLEERVSAMEDEMNEMK-EGKFREKRIKRNEQSLQEIWDYVKRPNL-LIGVPESDVENGTKLENTLQDIIQENFPNLARQAN-QIQEIQR-PQRYS-RRATPRHIIVRFTKVEMKEKMLRAAREKG-VTLKGKPIRLT-DL-AETLQARREWGPIFNILKEKNFQPRISYPAKLSFISEGEIKYFIDKQMLRDFVTTRPALKELLKE-LNMERNN-YQ-LQNHAKM
>L1HS::chr14:61521803-61527866(-)_142
MGKKQNRKTGNSK-QS-SPPPKE-SSSPATEQSWMENDFDELREEGFR-SNYSEL-EDIQTKGKEVENFEKNLEECITRITNTEKCLKELMELKTKA-EL-EECRSLRS-C-QLEERVSAMEDEMNEMK-EGKFREKRIKRNEQSLQEIWDYVKRPNL-LIGVPESDVENGTKLENTLQDIIQENFPNLARQAN-QIQEIQR-PQRYS-RRATPRHIIVRFTKVEMKEKMLRAAREKG-VTLKGKPIRLT-DL-AETQQARREWGPIFNILKEKNFQPRISYPAKLSFISEGEIKYFIDKQMLRDFVTTRPALKELLKE-LNMERNN-YQ-LQNHAKM
>L1HS::chr16:54076008-54082057(+)_143
MGKKQNRKTGNSK-QS-SPPPKE-SSSPATEQSWMENDFEELREEGFR-SNYSEL-EDIQTKGKEVENFEKNLEECITRITNTEKCLKELMELKTKA-EL-EECRSLRS-C-QLEERVSAMEDEMNEMK-EGKFRDKRIKRNEQSLQEIWDYVKRPNL-LIGVPESDVENGTKLENTLQDIIQENFPSLARQAN-QIQEIQR-PQRYS-RRATPRHIIVRFTKVEMKEKMLRAAREKG-VTLKGKPIRLT-DL-AETLQARREWGPIFNILKEKNFQPRISYPAKLSFISEGEIKYFIDKQMLRDFVTTRPALKELLKE-LNMERNN-YQ-LQNHAKM
>L1HS::chr20:54434622-54440577(+)_144
MGKKQNRKTGNSK-QS-SPPPKE-SSSPATEQSWMENDFDELREEGFR-SNYSEL-EDIQTKGKEVENFEKNLEECITRITNTEKCLKELMELKTKA-EL-EECRSLRS-C-QLEERVSAMEDEMNEMK-EGKFREKRIKRNEQNLQEIWDYVKRPNL-LIGVPESDVENGTKLENTLQDIIQENFPNLARQAN-QIQEIQR-PQRYS-RRATPRHIIVRFTKVEMKEKMLRAAREKG-VTLKGKPIRLT-DL-AETLQARREWGPIFNILKEKNFQPRISYPAKLSFISEGEIKYFIDKQMLRDFVTTRPALKELLKE-LNMERNN-YQ-LQNHAKM
>L1HS::chrX:72600828-72606850(+)_145
MGKKQNRKTGNSK-QS-SPPPKE-SSSPATEQSWMENDFDELREEGFR-SNYSEL-EDIQTKGKEVENFEKNLEECITRITNTEKCLKELMELKTKA-EL-EECRSLRS-C-QLEERVSAMEDEMNEMK-EGKFREKRIKRNEQSLQEIWDYVKRPNL-LIGVPESDVENGTKLENTLQDIIQENFPNLARQAK-QIQEIQR-PQRYS-RRATPRHIIVRFTKVEMKEKMLRAAREKG-VTLKGKPIRLT-DL-AETLQARREWGPIFNILKEKNFQPRISYPAKLSFISEGEIKYFIDKQMLRDFVTTRPALKELLKE-LNMERNN-YQ-LQNHAKM
>L1HS::chr2:148946314-148952342(+)_146
MGKKQNRKTGNSK-QS-SPPPKE-SSSPATEQSWMENDFDELREEGFR-SNYSEL-EDIQTKGKEVENFEKNLEECITRITNTEKCLKELMELKTKA-EL-EECRSLRS-C-QLEERVSAMEDEMNEMK-EGKFREKRIKRNEQSLQEIWDYVKRPNL-LIGVPESDVENGTKLENTLQDIIQENFPNLARQAN-QIQEIQR-PQRYS-RRATPRHIIVRFTKVEMKEKMLRAAREKG-VTLKGKPIRLT-DL-AETLQARREWGPIFNILKEKNFQPRISYPAKLSFISEGEIKYFIDKQMLRDFVTTRPALKELLKE-LNMERNN-YQ-LQNHAKM
>L1HS::chr4:112815957-112821987(+)_147
MGKKQNRKTGNSK-QS-SPPPKE-SSSPATEQSWMENDFDELREEGFR-SNYSEL-EDIQTKGKEVENFEKNLEECITRITNTEKCLKELMELKTKA-EL-EECRSLRS-C-QLEERVSAMEDEMNEMK-EGKFREKRIKRNEQSLQEIWDYVKRPNL-LIGVPESDVENGTKLENTLQDIIQENFPNLARQAN-QIQEIQR-PQRYS-RRATPRHIIVRFTKVEMKEKMLRAAREKG-VTLKGKPIRLT-DL-AETLQARREWGPIFNILKEKNFQPRISYPAKLSFISEGEIKYFIDKQMLRDFVTTRPALKELLKE-LNMERNN-YQ-LQNHAKM
>L1HS::chr11:81866907-81872933(+)_148
MGKKQNRKTGNPK-QS-SPPPKE-SSSPATEQSWMENDFDELREEGFR-SNYSEL-EDIQTKGKEVENFEKNLEECITRITNTEKCLKELMELKTRA-EL-EECRSLRS-C-QLEERVSAMEDEMNEMK-EGKFREKRIKRNEQSLQEIWDYVKRPNL-LIGVPESDVENGTKLENTLQDIIQENFPNLARQAN-QIQEIQR-PQRYS-RRATPRHIIVRFTKVEMKEKMLRAARGKG-VTLKGKPIRLT-DL-AETLQARREWGPIFNILKEKNFQPRISYPAKLSFISEGEIKYFIDKQMLRDFVTTRPALKELLKE-LNMERNN-YQ-LQNHAKM
>L1HS::chr4:99513586-99519614(-)_149
MGKKQNRKTGNSK-QS-SPPPKE-SSSPATEQSWMENDFDELREEAFR-SNYSEL-EDIQTKGKEVENFEKNLEECITRITNTEKCLKELMELKTKA-EL-EECRSLRS-C-QLEERVSAMEDEMNEMK-EGKFREKRIKRNEQSLQEIWDYVKRPNL-LIGVPESDVENGTKLENTLQDIIQENFPNLARQAN-QIQEIQR-PQRYS-RRATPRHIIVRFTKVEMKEKMLRAAREKG-VTLKGKPIRLT-DL-AETLQARREWGPIFNILKEKNFQPRISYPAKLSFISEGEIKYFIDKQMLRDFVTTRPALKELLKE-LNMERNN-YH-LQNHAKM
>L1HS::chr18:68413785-68419817(-)_150
MGKKQNRKTGNSK-QS-SPPPKE-SSSPATEQSWMENDFDELREEGFR-SNYSEL-EDIQTKGKEVENFEKNLEECITRITNTEKCLKELMELKTKA-EL-EECRTLRS-C-QLEERVSAMEDEMNEMK-EGKFREKRIKRNEQSLQEIWDYVKRPNL-LIGVPESDVENGTKLENTLQDIIQENFPNLARQAN-QIQEIQR-PQRYS-RRATPRHIIVRFTKVEMKEKMLREAREKG-VTLKGKPIRLT-DL-AETLQARREWGPIFNILKEKNFQPRISYPAKLSFISEGEIKYFIDKQMLRDFVTTRPALKELLKE-LNMERNN-YQ-LQNHAKM
>L1HS::chr18:47870329-47876357(-)_151
MGKKQNRKTGNSK-QS-SPPPKE-SSSPATEQSCMENDFDELREEGFR-SNYSEL-EDIQTKGKEVENFEKNLEECITRITNTEKCLKELMELKTKA-EL-EECRSLRS-C-QLEERVSAMEDEMNEMK-EGKFREKRIKRNEQSLQEIWDYVKRPNL-LIGVPESDGENGTKLENTLQDIIQENFPNLARQAN-QIQEIQR-SQRYS-RRATPRHIIVRFTKVEMKEKMLRAAREKG-VTLKGKPIRLT-DL-AETLQARREWGPIFNILKEKNFQPRISYPAKLSFISEGEIKYFIDKQMLRDFVTTRPALKELLKE-LNMERNN-YQ-LHNHAKM
>L1HS::chr7:93416936-93422991(-)_152
MGKKQNRKTGNSK-QS-SPPPKE-SSSPATEQSWMENDFDELREEGFR-SNYSEL-EDIQTKGKEVENFEKNLEECITRITNTERCLKELMELKTKA-EL-EECRSLRS-C-QLEERVSAMEDEMNEMK-EGKFREKRIKRNEQSLQEIWDYVKRPNL-LIGVPESDVENGTKLENTLQDIIQENFPNLARQAN-QIQEIQR-PQRYS-RRATPRHIIVRFTKVEMKEKMLRAAREKG-VTLKGKPIRLT-DL-AETLQARREWGPIFNILKEKNFQPRISYPAKLSFISEGEIKYFIDKQMLRDFVTTRPALKELLKE-LNMKRNN-YQ-LQNHAKM
>L1HS::chr11:90133235-90139266(-)_153
MGKKQNRKTGNSK-QS-SPPPKE-SSSPATEQSWMENDFDELREEGFR-SNYSEL-EDIQTKGKEVENFEKNLEECITRITNTEKCLKELMELKTKA-EL-EECRSLRS-C-QLEERVSAMEDEMNEMK-EGKFREKRIKRNEQSLQEIWDYVKRPNL-LIGVPESDVENGTKLENTLQDIIQENFPNLARQAN-QIQEIQR-PQRYS-RRATPRHIIVRFTKVEMKEKMLRAAREKG-VTLKGKPIRLT-DL-AETLQARREWGPIFIILKEKNFQPRISYPAKLSFISEGEIKYFIDKQMLRDFVTTRPALKELLKE-LNMERNN-YQ-LQNHAKM
>L1HS::chr1:193686967-193693022(-)_154
MGKKQNRKTGNSK-QS-SPPPKE-SSSPATEQSWMENDFDELREEGFR-SNYSEL-EDIQTKGKEVENFEKNLEECITRITNTEKCLKELMELKTKA-EL-EECRSLRS-C-QLEERVSAMEDEMNEMK-EGKFREKRIKRNEQSLQEIRDYVKRPNL-LIGVPESDGENGTKLENTLQDIIQENFPNLARQAN-QIQEIQR-PQRYS-RRATPRHIIVRFTKVEMKEKMLRAAREKG-VTLKGKPIRLT-DL-AETLQARREWGPIFNILKEKNFQPRISYPAKLSFISEGEIKYFIDKQMLRDFVTTRPALKELLKE-LNMERNN-YQ-LQNHAKM
>L1HS::chr1:187312896-187318926(-)_155
MGKKQNRKTGNSK-QS-SPPPKE-SSSPATEQSWMENDFDELREEGFR-SNYSEL-EDIQTKGKEVENFEKNLEECITRITNTEKCLKELMELKTKA-EL-EECRSLRS-C-QLEERVSAMEDEMNEMK-EGKFRKKRIKRNEQSLQEIWDYVKRPNL-LIGVPESDVENGTKLENTLQDIIQENFPNLARQAN-QIQEIQR-PQRYS-RRATPRHIIVRFTKVEMKEKMLRAAREKG-VTLKGKPIRLT-DL-AETLQARREWRPIFNILKEKNFQPRISYPAKLSFISEGEIKYFIDKQMLRDFVTTRPALKELLKE-LNMERNN-YQ-LQNHAKM
>L1HS::chr11:99473418-99478844(+)_156
MGKKQNRKTGNSK-QS-SPPPKE-SSSPATEQSWMENDFDELREEGFR-SNYSEL-EDIQTKGKEVENFEKNLEECITRITNTEKCLKELMEQKTKA-EL-EECRSLRS-C-QLEERVSAMEDEMNEMK-EGKFREKRIKRNEQSLQEIWDYVKRPNL-LIGVPESDVENGTKLENTLQDIIQENFPDLARQAN-QIQEIQR-PQRYS-RRATPRHIIVRFTKVEMKEKMLRAAREKG-VTLKGKPIRLT-DL-AETLQARREWGPIFNILKEKNFQPRISYPAKLSFISEGEIKYFIDKQMLRDFVTTRPALKELLKE-LNMERNN-YQ-LQNHAKM
>L1HS::chr12:55182357-55188411(+)_157
MGKKQNRKTGNSK-QS-SPPPKE-SSSPATEQSWMENDFDELREEGFR-SNYSEL-EDIQTKGKEVENFEKNLEECITRITNTEKCLKELMELKTKA-EL-EECRSLRS-C-QLEERVSAMEDEMNEMK-EGKFREKRIKRNAQSLQEIWDYVKRPNL-LIGVPESDVENGTKLENTLQDIIQENFPNLARQAN-QIQEIQR-PQRYS-RRATPRHIIVRFTKVEMKEKMLRAAREKG-VTLKGKPIRLT-DL-AETLQARREWGPIFNILKEKNFQSRISYPAKLSFISEGEIKYFIDKQMLRDFVTTRPALKELLKE-LNMERNN-YQ-LQNHAKM
>L1HS::chrY:4816954-4822979(-)_158
MGKKQNRKTGNSK-QS-SPPPKE-SSSPATEQSWMENDFDELREAGFR-SNYSEL-EDIQTKGKEVENFEKNLEECITRITNTEKCLKELMELKTKA-EL-EECRSLRS-C-QLEERVSAMEDEMNEMK-EGKFREKRIKRNEQSLQEIWDYVKRPNL-LIGVPESDVENGTKLENTLQDIIQENFPNLARQAN-QIQEIQR-PQRYS-RRATPRHIIVRFTKVEMKEKMLRAAREKG-VTLKGKPIRLT-DL-AETLQARREWGPIFNILKEKNFQPRISYPAKLSFISEGEIKYFIDKQMLRDFVTTRPALKELLKE-LNMERNN-YQ-LQNHAKM
>L1HS::chr15:88053122-88059151(+)_159
MGKKQNRKTGNSK-QS-SPPPKE-SSSPATEQSWMENDFDELREEGFR-SNYSEL-EDIQTKGKEVENFEKNLEECITRITNTEKCLKELMELKTKA-EL-EECRSLRS-C-QLEERVSAMEDEMNEMK-EGKFREKRIKRNEQSLQEIWDYVKRPNL-LIGVPESDVENGTKLENTLQDIIQENFPNLARQAN-QIQEIQR-PQRYS-RRATPRHIIVRFTKVEMKEKMLRAAREKG-VTLKGKPIRLT-DL-AETLQARREWGPIFNILKEKNFQPRISYPAKLSFISEGEIKYFIDKQMLRDLVTTRPALKDLLKE-LNMERNN-YQ-LQNHAKM
>L1HS::chrX:129651351-129657381(+)_160
MGKKQNRKTGNSK-QS-SPPPKE-SSSPATEQSWMENDFDELREEGFR-SNYSEL-EDIQTKGKEVENFEKNLEECITRITNTEKCLKELMELKTKA-EL-EECRSLRS-C-QLEERVSAMEDEMNEMK-EGKFREKRIKRNEQSLQEIWDYVKRPNL-LIGVPESDVENGTKLENTLQDIIQENFPNLARQAN-QIQEIQR-PQRYS-RRATPRHIIVRFTKVEMKEKMLRAAREKG-VTLKGKPIRLT-DL-AETLQARREWGPIFNILKEKNFQPRISYPAKLSFISEGEIKYFIDKQMLRDFVTTRPALKELLKE-LNMERNN-YQ-LQNHAKM
>L1HS::chr12:44502023-44508037(-)_161
MGKKQNRKTGNSK-QS-SPPPKE-SSSPATEQSWMENDFDELREEGFR-SNYSEL-EDIQTKGKEVENFEKNLEECITRITNTEKCLKELMELKTKA-EL-EECRSLRS-C-QLEERVSAMEDEMNEMK-EGKFREKRIKRNEQSLQEIWDYVKRPNL-LIGVPESDGENGTKLENTLQDIIQENFPNLARQAN-QIQEIQR-PQRYS-RRATPRHIIVRFTKVEMKEKMLRAAREKG-VTLKGKPIRLT-DL-AETLQARREWGPIFNILKEKNFQPRISYPAKLSFISEGEIKYFIDKQMLRDFVTTRPALKELLKE-LNMERNN-YQ-LQNHAKM
>L1HS::chr4:79026889-79032919(+)_162
MGKKQNRKTGNSK-QS-SPPPKE-SSSPATEQSWMENDFDELREEGFR-SNYSEL-EDIQTKGKEVENFEKNLEECITRITNTEKCLKELMELKTKA-EL-EECRSLRS-C-QLEERVSAMEDEMNEMK-EGKFREKRIKRNEQSLQEIWDYVKRPNL-LIGVPESDVENGTKLENTLQDIIQENFPNLARQAN-QIQEIQR-PQRYS-RRATPRHIIVRFTKVEMKEKMLRAAREKG-VTLKGKPIRLT-DL-AETLQARREWGPIFNILKEKNFQPRISYPAKLSFISEGEIKYFIDKQMLRDFVTTRPALKELLKE-LNMERNN-YQ-LQNHAKM
>L1HS::chrX:43165446-43171039(-)_163
MGKKQNRKTGNSK-QS-SPPPKE-SSSPATEQSWMENDFDELREEGFR-SNYSEL-EDIQTKGKEVENFEKNLEECITRITNTEKCLKELMELKTKA-EL-EECRSLRS-C-QLEERVSAMEDEMNEMK-EGKFREKRIKRNEQSLQEIWDYVKRPNL-LIGVPESDVENGTKLENTLQDIIQENFPNLARQAN-QIQEIQR-PQRYS-RRATPRHIIVRFTKVEMKEKMLRAAREKG-VTLKGKPIRLT-DL-AETLQARREWGPIFNILKEKNFQPRISYPAKLSFISEGEIKYFIDKQMLRDFVSTRPALKELLKE-LNMERNN-YQ-LQNHAKM
>L1HS::chr18:35399701-35405762(+)_164
MGKKQNRKTGNSK-QS-SPPPKE-SSSPATEQSWMENDFDELREEGFR-SNYSEL-EDIQTKGKEVENFEKNLEECITRITNTEKCLKELMELKTKA-EL-EECRSLRS-C-QLEERVSAMEDEMNEMK-EGKFREKRIKRNEQSLQEIWDYVKRPNL-LIGVPESDVENGTKLENTLQDIIQENFPNLARQAN-QIQEIQR-PQRYS-RRATPRHIIVRFTKVEMKEKMLRAAREKG-VTLKGKPIRLT-DL-AETLQARREWGPIFNILKEKNFQPRISYPAKLSFISEGEIKYFIDKQMLRDFVTTRPALKELLKE-LNMERNN-YQ-LQNHAKM
>L1HS::chr2:103182814-103188844(-)_165
MGKKQNRKTGNSK-QS-SPPPKE-RSSPATEQSWMENDFDELREEGFR-SNYSEL-EDIQTKGKEVENFEKNLEECITRITNTEKCLKELMELKTKA-EL-EECRSLRS-C-QLEERVSAMEDEMNEMK-EGKFREKRIKRNEQSLQEIWDYVKRPNL-LIGVPESDVENGTKLENTLQDIIQENFPNLARQTN-QIQEIQR-PQRYS-RRATPRHIIVRFTKVEMKEKMLRAAREKG-VTLKGKPIRLT-DL-AETLQARREWGPIFNILKEKNFQPRISYPAKLSFISEGEIKYFIDKQMLRDFVTTRPALKELLKE-LNMERNN-YQ-LQNHAKM
>L1HS::chr2:167844964-167851019(+)_166
MGKKQNRKTGNSK-QS-SPPPKE-SSSPATEQSWMENDFDELREEGFR-SNYSEL-EDIQTKGKEVENFETNLEECITRITNTEKCLKELMELKTKA-EL-EECRSLRS-C-QLEERVSAMEDEMNEMK-EGKFREKRIKRNEQSLQEIWDYVKRPNL-LIGVPESDVENGTKLENTLQDIIQENFPNLARQAN-QIQEIQR-PQRYS-RRATPRHIIVRFTKVEMKEKMLRAAREKG-VTLKGKPIRLT-DL-AETLQARREWGPIFNILKEKNFQPRISYPAKLSFISEGEIKYFIDKQMLRDFVTTRPALKELLKE-LNMERNN-YQ-LQNHAKM
>L1HS::chr5:166393765-166399820(-)_167
MGKKQNRKTGNSK-QS-SPPPKE-SSSPATEQSWMENDFDELREEGFR-SNYSEL-EDIQTKGKEVENFEKNLEECITRITNTEKCLKELMELKTKA-EL-EECRSLRS-C-QLEERVSAMEDEMNEMK-EGKFREKRIKRNEQSLQEIWDYVKRPNL-LIGVPESDVENGTKLENTLQDIIQENFPNLARQAN-QIQEIQR-PQRYS-RRATPRHIIVRFTKVEMKEKMLRAAREKG-VTLKGKPIRLT-DL-AETLQARREWGPIFNILKEKNFQPRISYPAKLSFISEGEIKYFIDKQMLRDFVTTRPALKELLKE-LNMERNN-YQ-LQNHAKM
>L1HS::chr1:81404888-81410942(-)_168
MGKKQNRKTGNSK-QS-SPPPKE-SSSPATEQSWMENDFDELREEGFR-SNYSEL-EDIQTKGKEVENFEKNLEECITRITNTEKCLKELMELKTKA-EL-EECRSLRS-C-QLEERVSAMEDEMNEMK-EGKFREKRIKRNEQSLQEIWDYVKRPNL-LIGVPESDVENGTKLENTLQDIIQENFPNLARQAN-QIQEIQR-PQRYS-RRATPRHIIVRFTKVEMKEKMLRAAREKG-VTLKGKPIRLT-DL-AETLQARREWGPIFNILKEKNFQPRISYPAKLSFISEGEIKYFIEKQMLRDFVTTRPALKELLKE-LNMERNN-YQ-LQNHAKM
>L1HS::chr10:111572195-111578215(-)_169
MGKKQNRKTGNSK-QS-SPPPKE-SSSPATEQSWMENDFDELREEGFR-SNYSEL-EDIQTKGKEVENFEKNLEECITRITNTEKCLKELMELKTKA-EL-EECRSLRS-C-QLEERVSAMEDEMNEMN-EGKFREKRIKRNEQSLQEIWDYVKRPNL-LIGVPESDVENGTKLENTLQDIIQENFPNLARQAN-QIQEIQR-PQRYS-RRATPRHIIVRFTKVEMKEKMLRAAREKG-VTLKGKPIRLT-DL-AETLQARREWGPIFNILKEKNFQPRISYPAKLSFISEGEIKYFIDKQMLRDFVTTRPALKELLKE-LNMERNN-YQ-LQNHAKM
>L1HS::chr12:3608361-3614394(-)_170
MGKKQNRKTGNSK-QS-SPPPKE-SSSPATEQSWMENDFDELREEGFR-SNYSEL-EDIQTKGKEVENFEKNLEECITRITNTEKCLKELMELKTKA-EL-EECRSLRS-C-QLEERVSAMEDEMNEMK-EGKFREKRIKRNEQSLQEIWDYVKRPNL-LIGVPESDVENGTKLENTLQDIIQENFPNLARQAN-QIQEIQR-PQRYS-RRATPRHIIVRFTKVEMKEKMLRAAREKG-VTLKGKPIRLT-DL-AETLQARREWGPIFNILKEKNFQPRISYPAKLSFISEGEIKYFIDKQMLRDFVTTRPALKELLKE-LNMERNN-YQ-LQNHAKM
>L1HS::chr6:113024947-113030980(+)_171
MGKKQNRKTGNSK-QS-SPPPKE-SSSPATEQSWMENDFDELREEGFR-SNYSEL-EDIQTKGKEVENFEKNLEECITRITNTEKCLKELMELKTKA-EL-EECRSLRS-C-QLEERVSAMEDEMNEMK-EGKFREKRIKRNEQSLQEIWDYVKRPNL-LIGVPESDVENGTKLENTLQDIIQENFPNLARQAN-QIQEIQR-PQRYS-RRATPRHIIVRFTKVEMKEKMLRAAREKG-VTLKGKPIRLT-DL-AETLQARREWGPIFNILKEKNFQPRISYPAKLSFISEGEIKYFIDKQMLRDFVTTRPALKELLKE-LNMERNN-YQ-LQNHAKM
>L1HS::chr5:151456429-151462452(+)_172
MGKKQNRKTGNSK-QS-SPPPKE-SSSPATEQSWMENDFDELREEGFR-SNYSEL-EDIQTKGKEVENFEKNLEECITRITNTEKCLKELMELKTKA-EL-EECRSLRS-C-QLEERVSAMEDEMNEMK-EGKFREKRIKRNEQSLQEIWDYVKRPNL-LIGVPESDGENGTKLENTLQDIIQENFPNLARQAN-QIQEIQR-PQRYS-RRATPRHIIVRFTKVEMKEKMLRAAREKG-VTLKGKPIRLT-DL-AETLQARREWGPIFNILKEKNFQPRISYPAKLSFISEGEIKYFTDKQMMRDFVTTRPALKELLKE-LNMERNN-YQ-LQNHAKM
>L1HS::chr2:197770311-197776360(+)_173
MGKKQNRKTGNSK-QS-SPPPKE-SSSPATEQSWMENDFDKLREEGFR-SNYSEL-EDIQTKGKEVENFEKNLEECITRITNTEKCLKELMELKTKA-EL-EECRSLRS-C-QLEERVSAMEDEMNEMK-EGKFREKRIKRNEQNLQEIWVYVKRPNL-LIGVPERDVENGTKLENTLQDIIQENFPNLARQAN-QIQEIQR-PQRYS-RRATPRHIIVRFTKVEMKEKMLRAAREKG-VTLKGKPIRLT-DL-AETLQARREWGPIFNILKEKNFQPRISYPAKLSFISEGEIKYFIDKQMLRDFVTTRPALKELLKE-LNMERNN-YQ-LQNHAKM
>L1HS::chr8:26971135-26977162(+)_174
MGKKQNRKTGNSK-QS-SPPPKE-SSSPATEQSWMENDFDELREEGFR-SNYSEL-EDIQTKGKEVENFEKNLEECITRITXTEKCLKELMELKTKA-EL-EECRSLRS-C-QLEERVSAMEDEMNEMK-EGKFREKRIKRNEQSLQEIWDYVKRPNL-LIGVPESDVENGTKLENTLQDIIQENFPNLARQAN-QIQEIQR-PQRYS-RRATPRHIIVRFTKVEMKEKMLRAAREKG-VTLKGKPIRLT-DL-AETLQARREWGPIFNILKEKNFQPRISYPAKLSFISEGEIKYFIDKQMLRDFVTTRPALKELLKE-LNMERNN-YQ-LQNHAKM
>L1HS::chr2:71638604-71644631(-)_175
MGKKQNRKTGNSK-QS-SPPPKE-SSSPATEQSWMENDFDELREEGFR-SNYSEL-EDIQTKGKEVENFEKNLEECITRITNTEKCLKELMELKTKA-EL-EECRSLRS-C-QLEERVSAMEDEMNEMK-EGKFREKRIKRNEQSLQEIWDYVKRPNL-LIGVPESDVENGTKLENTLQDIIQENFPNLARQAN-QIQEIQR-PQRYS-RRATPRHIIVRFTKVEMKEKMLRAAREKG-VTLKGKPIRLT-DL-AETLQARREWGPIFNILKEKNFQPRISYPAKLSFISEGEIKYFIDKQMLRDFVTTRPALKELLKE-LNMERNN-YQ-LQNHAKM
>L1HS::chr3:136682535-136688578(-)_176
MGKKQNRKTGNSK-QS-SPPPKE-SSSPATEQSWMENDFDELREEGFR-SNYSEL-EDIQTKGKEVENFEKNLEECITRITNTEKCLKELMELKTKA-EL-EECRSLRS-C-QLEERVSAMEDEMNEMK-EGKFREKRIKRNEQSLQEIWDYVKRPNL-LIGVPESDVENGTKLENTLQDIIQENFPNLARQAN-QIQEIQR-PQRYS-RRATPRHIIVRFTKVEMKEKMLRAAREKG-VTLKGKPIRLT-DL-AETLQARREWGPIFNILKEKNFQPRISYPAKLSFISEGEIKYFIDKQMLRDFVTTRPALKELLKE-LNMERNN-YQ-LQNHAKM
>L1HS::chr1:35031656-35037706(-)_177
MGKKQNRKTGNSK-QS-SPPPKE-SSSPATEQSWMENDFDELREEGFR-SNYSEL-EDIQTKGKEVENFEKNLEECITRITNTEKCLKELMELKTKA-EL-EECRSLRS-C-QLEERVSAMEDEMNEMK-EGKFREKRIKRNEQSLQEIWDYVKRPNL-LIGVPESDVENGTKLENTLQDIIQENFPNLARQAN-QIQEIQR-PQRYS-RRATPRHIIVRFTKVEMKEKMLRAAREKG-VTLKGKPMRLT-DL-AETLQARREWGPIFNILKEKNFQPRISYPAKLSFISEGEIKYFIDKQMLRDFVTTRPALKELLKE-LNMERNN-YQ-LQNHAKM
>L1HS::chr6:73698377-73704409(-)_178
MGKKQNRKTGNSK-QS-SPPPKE-SSSPATEQSWMENDFDELREEGFR-SNYSEL-EDIQTKGKEVENFEKNLEECITRITNTEKCLKELMELKTKA-EL-EECRSLRS-C-QLEERVSAMEDEMNEMK-EGKFREKRIKRNEQSLQEIWDYVKRPNL-LIGVPESDVENGIKLENTLQDIIQENFPNLARQAN-QIQEIQR-PQRYS-RRATPRHIIVRFTKVEMKEKMLRATREKG-VTLKGKPIRLT-DL-AETLQARREWGPIFNILKEKNFQPRISYPAKLSFISEGEIKYFIDKQMLRDFVTTRPALKELLKE-LNMERNN-YQ-LQNHAKM
>L1HS::chr4:170436652-170442683(-)_179
MGKKQNRKTGNSK-QS-SPPPKE-SSSPATEQSWMENDFDELREEGFR-SNYSEL-EDIQTKGKEVENFEKNLEECITRITNTEKCLKELMELKTKA-EL-EECRSLRS-C-QLEERVSAMEDEMNEMK-EGKFREKRIKRNEQSLQEIWDYVKRPNL-LIGVPESDVEKGTKLENTLQDIIQENFPNLARQAN-QIQEIQR-PQRYS-RRATPRHIIVRFTKVEMKEKMLRAAREKG-VTLKGKPIRLT-DL-AETLQARREWGPIFNILKEKNFQPRISYTAKLSFISEGEIKYFIDKQMLRDFVTTRPALKELLKE-LNMERNN-YQ-LQNHAKM
>L1HS::chrX:26332534-26338563(-)_180
MGKKQNRKTGNSK-QS-SPPSKE-SSSPATEQSWMENDFDELREEGFR-SNYSEL-EDIQTKGKEVENFEKNLEECITRITNTEKCLKELMELKTKA-EL-EECRSLRS-C-QLEERVSAMEDEMNEMK-EGKFREKRIKRNEQSLQEIWDYVKRPNL-LIGVPESDVENGTKLENTLQDIIQENFPNLARQAN-QIQEIQR-PQRYS-RRATPRHIIVRFTKVEMKEKMLRAAREKG-VTLKGKPIRLT-DL-AETLQARREWGPIFNILKEKNFQPRISYPAKLSFISEGEIKYFIDKQMLRDFVTTRPALKELVKE-LNMERNN-YQ-LQNHAKM
>L1HS::chr2:173179998-173186025(+)_181
MGKKQNRKTGNSK-QS-SPPPKE-SSSPATEQSWMENDFDELREEGFR-SNYSEL-EDIQTKGKEVENFEKNLEECITRITNTEKCLKELMELKTKA-EL-EECRSLRS-C-QLEERVSAMEDEMNEMK-EGKFREKRIKRNEQSLQEIWDYVKRPNL-LIGVPESDVENGTKLENTLQDIIQENFPNLARQAN-QIQEIQR-PQRYS-RRATPRHIIVRFTKVEMKEKMLRAAREKG-VTLKGKPIRLT-DL-AETLQARREWGPIFNILKEKNFQPRISYPAKLSFISEGEIKYFIDKQMLRDFVTTRPALKELLKE-LNMERNN-YQ-LQNHAKM
>L1HS::chr3:162954729-162960750(+)_182
MGKKQNRKTGNSK-QS-SPPPKE-SSSPATEQSWMENDFDELREEGFR-SNYSEL-EDIQTKGKEVENFEKNLEECITRITNTEKCLKELMELKTKA-EL-EECRSLRS-C-QLEERVSAMEDEMNEMK-EGKFREKRIKRNEQSLQEIWDYVKRPNL-LIGVPESDVENGTKLENTLQDIIQENFPNLARQAN-QIQEIQR-PQRYS-RRATPRHIIVRFTKVEMKEKMLRAAREKG-VTLKGKPIRLT-DL-AETLQARREWGPIFNILKEKNFQPRISYPAKLSFISEGEIKYFIDKQMLRDFVTTRPALTELLKE-LNMERNN-YQ-LQNHAKM
>L1HS::chr2:11136231-11142262(-)_183
MGKKQNRKTGNSK-QS-SPPPKE-SSSPATEQSWMENDFDELREEGFR-SNYSEL-EDIQTKGKEVENFEKNLEECITRITNTEKCLKELMELKTKA-EL-EECRSLRS-C-RLEERVSAMEDEMNEMK-EGKFREKRIKRNEQSLQEIWDYVKRPNL-LIGVPESDVENGTKLENTLQDIIQENFPNLARQAN-QIQEIQR-PQRYS-RRATPRHIIVRFTKVEMKEKMLRAAREKG-VTLKGKPIRLT-DL-AETLQDRREWGPIFNILKEKNFQPRISYPAKLSFISEGEIKYFIDKQMLRDFVTTRPALKELLKE-LNMERNN-YQ-LQNHAKM
>L1HS::chr2:178837800-178843817(+)_184
MGKKQNRKTGNSK-QS-SPPPKE-SSSPATEQSWMENDFDELREEGFR-SNYSEL-EDIQTKGKEVENFEKNLEECITRITNTEKCLKELMELKTKA-EL-EECRSLRS-C-QLEERVSAMEDEMNEMK-EGKFREKIIKRNEQSL*EIWDYVKRPNL-LIGVPESDVENGTKLENTLQDIIQENFPNLARQAN-QIQEIQR-PQRYS-RRATPRHIIVRFTKVEMKEKMLRAAREKG-VTLKGKPIRLT-DL-AETLQARREWGPIFNILKEKNFQPRISYPAKLSFISEGEIKYFIDKQMLRDFVTTRPALKELLKE-LNMERNN-YQ-LQNHAKM
>L1HS::chr22:2905927129065303(+)_185
MGKKQNRKTGNSK-QS-SPPPKE-SSSPATEQSWMENDFDELREEGFR-SNYSEL-EDIQTKGKEIENFEKNLEECITRITNTEKCLKELMELKTKA-EL-EECRSLRS-C-QLEERVSAMEDEMNEMK-EGKFREKRIKRNEQSLQEIWDYVKRPNL-LIGVPESDVENGTKLENTLQDIIQENFPNLARQAN-QIQEVQR-PQRYS-RRATPRHIIVRFTKVEMKEKMLRAAREKG-VTLKGKPIRLT-DL-AETLQARREWGPIFNILKEKNFQPRISYPAKLSFISEGEIKYFIDKQMLRDFVTTRPALKELLKE-LNMERNN-YQ-LQNHAKM
>L1HS::chr11:109048221-109054253(-)_186
MGKKQNRKTGNSK-QS-SPPPKE-SSSPATEQSWMENDFDELREEGFR-SNYSEL-EDIQTKGKEVENFEKNLEECITRITNTEKCLKELMELKTKA-EL-EECRSLRS-C-QLEERVSAMEDEMNEMK-EGKFREKRIKRNEQSLQEIWDYVKRPNL-LIGVPESDGENGTKLENTLQDIIQENFPNLARQAN-QIQEIQR-PQRYS-RRATPRHIIVRFTKVEMKEKMLRAAREKG-VTLKGKPIRLT-DL-AKTLQARREWGPIFNILKEKNFQPRISYPAKLSFISEGEIKYFIDKQMLRDFVTTRPALKELLKE-LNMERNN-YQ-LQNHAKM
>L1HS::chr2:113261389-113267422(-)_187
MGKKQNRKTGNSK-QS-SPPPKE-SSSPATEQSWMENDFDELREEGFR-SNYSEL-EDIQTKGKEVQNFEKNLEECITRITNTEKCLKELMELKTKA-EL-EECRSLRS-C-QLEERVSAMEDEMNEMK-EGKFREKRIKRNEQSLQEIWDYVKRPNL-LIGVPESDVENGTKLENTLQDIIQENFPNLARQAN-QIQEIQR-PQRYS-RRATPRHIIVRFTKVEMKEKMLRAAREKG-VTLKGKPIRLT-DL-AETLQARREWGPIFNILKEKNFQPRISYPAKLSFISEGEIKYFIDKQMLRDFVTTRPALKELLKE-LNMERNN-YQ-LQNHAKM
>L1HS::chr3:26439508-26445536(-)_188
MGKKQNRKTGNSK-QS-SPPPKE-SSSPATEQSWMENDFDELREEGFR-SNYSEL-EDIQTKGKEVENFEKNLEECITRITNTEKCLKELMELKTKA-EL-EECRSLRS-C-QLEERVSAMEDEMNEMK-EGKFREKRIKRNEQSLQEIWDYVKRPNL-LIGVPESDVENGTKLENTLQDIIQENFPNLARQAN-QIQEIQR-RQRYS-RRATPRHIIVRFTKVEMEEKMLRAAREKG-VTLKGKPIRLT-DL-AETLQARREWGPIFNILKEKNFQPRISYPAKLSFISEGEIKYFIDKQMLRDFVTTRPALKELLKE-LNMERNN-YQ-LQNHAKM
>L1HS::chr10:33799773-33805804(-)_189
MGKKQNRKTGNSK-QS-SPPPKE-SSSPATEQSWMENDFDELREEGFR-SNYSEL-EDIQTKGKEVENFEKNLEECITRITNTEKCLKELMELKTKA-EL-EECRSLRS-C-QLEERVSAMEDEMNEMK-EGKFREKRIKRNEQSLQEIWDYVKRPNL-LIGVPESDVENGTKLENTLQDIIQENFPNLARQAN-QIQEIQR-PQRYS-RRATPRHIIVRFTKVEMKEKMLKAAREKG-VTLKGKPIRLT-DL-AETLQARREWGPIFNILKEKNFQPRISYPAKLSFISEGEIKYFIDKQMLRDFVTTRTALKELLKE-LNMERNN-YQ-LQNHAKM
>L1HS::chr20:23406745-23412777(+)_190
MGKKQNRKTGNSK-QS-SPPPKE-SSSPATEQSWMENDFDELREEGVR-SNYSEL-EDIQTKGKEVENFEKNLEECITRITNTEKCLKELMELKTKA-EL-EECRSLRS-C-QLEERVSAMEDEMNEMK-EGKFREKRIKRNEQSLQEIWDYVKRPNL-LIGVPESDVENGTKLENTLQDIIQENFPNLARQAN-QIQEIQR-PQRYS-RRATPRHIIVRFTKVEMKEKMLRAAREKG-VTLKGKPIRLT-DL-AETLQARREWGPIFNILKEKNFQPRISYPAKLSFISEGEIKYFIDKQMLRDFVTTRPALKELLKE-LNMERNN-YQ-LQNHAKM
>L1HS::chrX:154745677-154751709(-)_191
MGKKQNRKTGNSK-QS-SPPPKE-SSSPATEQSWMENDFDELREEGFR-SNYSEL-EDIQTKGKEVENFEKNLEECITRITNTEKCLKELMELKTKA-EL-EECRSLRS-C-QLEERVSAMEDEMNEMK-EGKFREKRIKRNEQSLQEIWDYVKRPNL-LIGVPESDVENGTKLENTLQDIIQENFPNLARQAN-QIQEIQR-PQRYS-RRATPRHIIVRFTKVEMKEKMLRAAREKG-VTLKGKPIRLT-DL-AETLQARREWGPIFNILKEKNFQPRISYPAKLSFISEGEIKYFIDKQMLRDFVTTRPALKELLKE-LNMERNN-YQ-LQNHAKM
>L1HS::chrY:5474185-5480240(-)_192
MGKKQNRKTGNSK-QS-SPPPKE-SSSPATEQIWMENDFDELREEGFR-SNYSEL-EDIQTKGKEVENFEKNLEECITRITNTEKCLKELMELKTKV-EL-EECRSLRS-C-QLEERVSAMEDEMNEMK-EGKFREKRIKRNEQSLQEIWDYVKRPNL-LIGVPESDVENGTKLENTLQDIIQENFPNLARQAN-QIQEIQR-PQRYS-RRATPRHIIVRFTKVEMKEKMLRAAREKG-VTLKGKPIRLT-DL-AETLQARREWGPIFNILKEKNFQPRISYPAKLSFISEGEIKYFIDKQMLRDFVTTRPALKELLKE-LNMERNN-YQ-LQNHAKM
>L1HS::chr13:31876451-31882507(+)_193
MGKKQNRKTGNSK-QS-SPPPKE-SSSPATEQSWMENDFDELREEGFR-SNYSEL-EDIQTKGKEVENFEKNLEECITRITNTEKCLKELMELKTKA-EL-EECRSLRS-C-QLEERVSAMEDEMNEMK-EGKFREKRIKRNEQSLQEIWDYVKRPNL-LIGVPESDVENGTKLENTLQDIIQENFPNLARQAN-QIQEIQR-PQRYS-RRATPRHIIVRFTKVEMKEKMLRAAREKG-VTLKGKPIRLT-DL-AETLQARREWGPILNILKEKNFQPRISYPAKLSFISEGEIKYFIDKQMLRDFVATRPALKELLKE-LNMERNN-YQ-LQNHAKM
>L1HS::chr4:59944565-59950595(+)_194
MGKKQNRKTGNSK-QS-SPPPKE-SSSPATEQSWMENDFDELREEGFR-SNYSEL-EDIQTKGKEVENFEKNLEECITRITNTEKCLKELMELKTKA-EL-EECRSLRS-C-QLEERVSAMEDEMNEMK-EGKFREKRIKRNEQSLQEIWDYVKRPNL-LIGVPESDVENGTKLENTLQDIIQENFPNLARQAN-QIQEIQR-PQRYS-RRATPRHIIVRFTKVEMKEKMLRAAREKG-VTLKGKPIRLT-DL-AETLQARREWGPIFNILKEKNFQPRISYPAKLSFISEGEIKYFIDKQMLRDFVTTRPALKELLKE-LNMERNN-YQ-LQNHAKM
>L1HS::chr5:13416609-13422637(+)_195
MGKKQNRKTGNSK-QS-SPPPKE-SSSPATEQSWMENDFDELREEGFR-SNYSEL-EDIQTKGKEVENFEKNLEECITRITNTEKCLKELMELKTKA-EL-EECRSLRS-C-QLEERVSAMEDEMNEMK-EGKFREKRIKRNEQSLQEIWDYVKRPNL-LIGVPESDVENGTKLENTLQDIIQENFPNLARQAN-QIQEIQR-PQRYS-RRATPRHIIVRFTKVEMKEKMLRAAREKG-VTLKGKPIRLT-DL-AETLQARREWGPIFNILKEKNFQPRISYPAKLSFISEGEIKYFIDKQMLRDFVTTRPALKELLKE-LNMERNN-YQ-LQNHAKM
>L1HS::chr1:218182569-218188594(-)_196
MGKKQNRKTGNSK-QS-SPPPKE-SSSPATEQSWMENDFDELREEGFR-SNYSEL-EDIQTKGKEVENFEKNLEECITRITNTEKCLKELMELKTKA-EL-EECRSLRS-C-QLEERVSAMEDEMNEMK-EGKFREKRIKRNEQSLQEIWDYVKRPNL-LIGVPESDVENGTKLENTLQDIIQENFPNLARQAN-QIQEIQR-PQRYS-RRATPRHIIIRFTKVEMKEKMLRAAREKG-VTLKGKPIRLT-DL-AETLQARREWGPIFNILKEKNFQPRISYPAKLSFISAGEIKYFIDKQMLRDFVTTRPALKELLKE-LNMERNN-YQ-LQNHAKM
>L1HS::chr10:5287317-5293346(+)_197
MGKKQNRKTGNSK-QS-SPPPKE-SSSPATEQSWMENDFDELREEGFR-SNYSEL-EDIQTKGKEVENFEKNLEECITRITNTEKCLKELMELKTKA-EL-EECRSLRS-C-QLEERVSAMEDEMNEMK-EGKFREKRIKRNEQSLQEIWDYVKRPNL-LIGVPESDVENGTKLENTLQDIIQENFPNLARQAN-QIQEIQR-PQRYS-RRATPRHIIVRFTKVEMKEKMLRAAREKG-VTLKGKPIRLT-DL-AETLQARREWGPIFNILKEKNFQPRISYPAKLSFISEGEIKYFIDKQMLRDFVTTRPALKELLKE-LNMERNN-YQ-LQNHAKM
>L1HS::chr4:62805645-62811680(-)_198
MGKKQNRKTGNSK-QS-SPPPKE-SSSTATEQSWMENDFDELREEGFR-SNYSEL-EDIQTKGKEVENFEKNLEECITRITNTEKCLKELMELKTKA-EL-EECRSLRS-C-QLEERVSAMEDEMNEMK-EGKFREKRIKRNEQSLQEIWDYVKRPNL-LIGVPESDVENGTKLENTLQDIIQENFPNLARQAN-QIQEIQR-PQRYS-RRATPRHIIVRFTKVEMKEKMLRAAREKG-VTLKGKPIRLT-DL-AETLQARREWGPIFNILKEKNFQPRISYPAKLSFISEGEIKYFIDKQMLRDFVTTRPALKELLKE-LNMERNN-YQ-LQNHAKM
>L1HS::chr13:35054399-35060431(-)_199
MGKKQNRKTGNSK-QS-SPPPKE-SSSPATEQSWMENDFDELREEGFR-SNYSEL-EDIQTKGKEVENFEKNLEECITRITNTEKCLKELMELKTKA-EL-EECRSLRS-C-QLEERVSAMEDEMNEMK-EGKFREKRIKRNEQSLQEIWDYVKRPNL-LIGVPESDVENGTKLENTLQDIIQENFPNLARQAN-QIQEIQR-PQRYS-RRATPRHIIVRFTKVEMKEKMLRAAREKG-VTLKGKPIRLT-DL-AETLQARREWGPIFNILKEKNFQPRISYPAKLSFISEGEIKYFIDKQMLRDFVTTRPALKELLKE-LNMERNN-YQ-LQNHAKM
>L1HS::chr9:98459867-98465886(+)_200
MGKKQNRKTGNSK-QS-SPPPKE-SSSPATEQSWMENDFDELREEGFR-SNYSEL-EDIQTKGKEVENFEKNLEECITRITNTEKCLKELMELKTKA-EL-EECRSLRS-C-QLEERVSAMEDEMNEMK-EGKFREKRIKRNEQSLQEIWDYVKRPNL-LIGVPESDVENGTKLENTLQDIIQENFPNLARQAN-QIQEIQR-PQRYS-RRATPRHIIVRFTKVEMKEKMLRAAREKG-VTLKGKPIRLT-DL-AETLQARREWGPIFNILKEKNFQPRISYPAKLSFISEGEIKYFIDKQMLRDFVTTRPALQELLKE-LNMERNN-YQ-LQNHAKM
>L1HS::chr4:15843169-15849195(+)_201
MGKKQNRKTGNSK-QS-SPPPKE-SSSPATEQSWMENDFDELREEGFR-SNYSEL-EDIQTKGKEVENFEKNLEECITRITNTEKCLKELMELKTKA-EL-EECRSLRS-C-QLEERVSAMEDEMNEMK-EGKFREKRIKRNEQSLQEIWDYVKRPNL-LIGVPESDVENGTKLENTLQDIIQENFPNLARQAN-QIQEIQR-PQRYS-RRATPRHIIVRFTKVEMKEKMLRAAREKG-VTLKGKPIRLT-DL-AETLQARREWGPIFNILKEKNFQPKISYPAKLSFISEGEIKYFIDKQMLRDFVTTRPALKELLKE-LNMERNN-YQ-LQNHAKM
>L1HS::chr4:94559458-94565488(-)_202
MVKKQNRKTGNSK-QS-SPPPKE-SSSPATEQSWMENDFDELREEGFR-SNYSEL-EDIQTKGKEAENFEKNLEECITRITNTEKCLKELMELKTKA-EL-EECRSLRS-C-QLEGRVSAMEDEMNEMK-EGKFREKRIKRNEQSLQEIWDYVKRPNL-LIGVPESDVENGTKLENTLQDIIQENFPNLARQAN-QIQEIQR-PQRYS-RRATPRHIIVRFTKVEMKEKMLRAAREKG-VTLKGKPIRLT-DL-AETLQARREWGPIFNILKEKNFQPRISYPAKLSFISEGEIKYFIDKQMLRDFVTTRPALKELLKE-LNMERNN-YQ-LQNHAKM
>L1HS::chr5:34147950-34154136(+)_203
MVKKQNRKTGNSK-QS-SPPPKE-SSSPATEQSWMENDFDELREEGFR-SNYSEL-EDIQTKGKEVENFEKNLEECITRITNTEKSLKELMELKTKA-EL-EECRSLRS-C-QLEERVSAMEDEMNEMK-EGKFREKRIKRNEQSLQEIWDYVKRPNL-LIGVPESDVENGTKLENTLQDIIQENFPNLARQAN-QIQEIQR-PQRYS-RRATPRHIIVRFTKVEMKEKMLRAAREKG-VTLKGKPIRLT-DL-AETLQARREWGPIFNILKEKNFQPRISYPAKLSFMSEGEIKYFIDKQMLRDFVTTRPALKELLKE-LNMERNN-YQ-LQNHAKM
>L1HS::chr2:170105133-170111166(+)_204
MGKKQNRKTGNSK-QS-SPPPKE-SSSPGTEQSWMENDFDELREEGFR-SNYSEL-EDIQTKGKEVENFEKNLEECITRITNTEKCLKELMELKTKA-EL-EECRSLRS-C-QLEVRVSAMEDEMNEMK-EGKFREKRIKRNEQSLQEIWDYVKRPNL-LIGVPESDVENGTKLENTLQDIIQENFPNLARQAN-QIQEIQR-PQRYS-RRATPRHIIVRFTKVEMKEKMLRAAREKG-VTLKGKPIRLT-DL-AETLQARREWGPIFNILKEKNFQPRISYPAKLSFISEGEIKYFIDKQMLRDFVTTRPALKELLKE-LNMERNN-YQ-LQNHAKM
>L1HS::chr7:69662314-69668343(+)_205
MGKKQNRKTGNSK-QS-SPPPKE-SSSPATEQSWMENDFDKLREEGFR-SNYSEL-DNIQTKGKEVENFEKNLEECITRITNTEKCLKELMELKTKA-EL-EECRSLRS-C-QLEERVSAMEDEMNEMK-EGKFREKRIKRNEQSLQEIWDYVKRPNL-LIGVPESDVENGTKLENTLQDIIQENFPNLARQAN-QIQEIQR-PQRYS-RRATPRHIIVRFTKVEMKEKMLRATREKG-VTLKGKPIRLT-DL-AETLQARREWGPIFNILKEKNFQPRISYPAKLSFISEGEIKYFIDKQMLRDFVTTRPALKELLKE-LNMERNN-YQ-LQNHAKM
>L1HS::chrX:81096652-81102683(+)_206
MGKKQNRKTGNSK-QS-SPPPKE-RSSPATEQSWMENDFDELREEGFR-SNYSEL-EDIQTKGKEVQNFEKNLEECITRITNTEKCLKELMELKTKA-EL-EECRSLRS-C-QLEERVSAMEDEMNEMK-EGKFREKRIKRNEQSLQEIWDYVKRPNL-LIGVPESDVENGTKLENTLQDIIQENFPNLARQAN-QIQEIQR-PQRYS-RRATPRHIIVRFTKVEMKEKMLRAAREKG-VTLKGKPIRLT-DL-AETLQARREWGPIFNILKEKNFQPRISYPAKLSLISEGEIKYFIDKQMLRDFVTTRPALQELLKE-LNMERNN-YQ-LQNHAKM
>L1HS::chr4:79269134-79275167(+)_207
MGKKQNRKTGNSK-QS-SPPPKE-SSSPATEQSWMENDFDELREEGFR-SNYSEL-EDIQTKGKEVENFEKNLEECITRITNTEKCLKELMELKTKA-EL-EECRSLRS-C-QLEERVSAMEDEMNEMK-EGKFREKRIKRNEQSLQEIWDYVKRPNL-LIGVPESDVENGTKLENTLQDIIQENFPNLARQAN-QIQETQR-PQRYS-RRATPRHIIVRFTKVEMKEKMLRAAREKG-VTLKGKPIRLT-DL-AETLQARREWGPIFNILKGKNFQPRISYPAKLSFISEGEIKYFIDKQMLRDFVTTRPALKELLKE-LNMERNN-YQ-LQSHAKM
>L1HS::chr11:24349497-24355547(+)_208
MGKKQNRKTGNSK-QS-SPPPKE-SSSPATEQSWMENDFDELREEGFR-SNYSEL-EDIQTKGKEVENFEKNLEECITRITNTEKCLKELMELKTKA-EL-EECRSLRS-C-QLEERVSAMEDEMNEMK-EGKFREKRIKRNEQNLQEIWDYVKRPNL-LIGVPESDVENGTKLENTLQDIIQENFPNLARQAN-QIQEIQR-PQRYS-RRATPRHIIVRFTKVEMKEKMLRAAREKG-VTLKGKPIRLT-DL-AETLQARREWGPIFNIVKEKNFQPRISYPAKLSFISEGEIKYFIDKQMLRDFVTTRPALKELLKE-LNMERNN-YQ-LQNHAKM
>L1HS::chr7:113416177-113422207(-)_209
MGKKQNRKTGNSK-QS-SPPPKE-SSSPATEQSWMENDFDELREEGFR-SNYSEL-EDIQTKGKEVENFEKNLEECITRITNTEKCLKELMELKTKA-EL-EECRSLRS-C-QLEERVSAMEDEMNEMK-EEKFREKRIKRNEQNLQEIWDYVKRPNL-LIGVPESDVENGTKLENTLQDIIQENFPNLARQAN-QIQEIQR-PQRYS-RRATPRHIIVRFTKLEMKEKMLRAAREKG-VTLKGKPIRLT-DL-AETLQARREWGPIFNILKEKNFQPRISYPAKLSFISEGEIKYFIDKQMLRDFVTTRPALKELLKE-LNMERNN-YQ-LQNHAKM
>L1HS::chr6:156355269-156361299(+)_210
MGKKQNRKTGNSK-QS-SPPPKE-SSSPATEQSWMENDFDELREEGFR-SNYSEL-EDIQTKGKEVEXFEKNLEECITRITNTEKCLKELMELKTKA-EL-EECRSLRS-C-QLEERVSAMEDEMNEMK-EGKFREKRIKRNEQSLQEIWDYVKRPNL-LIGVPESDVENGTKLENTLQDIIQENFPNLARQAN-QIQEIQR-PQRYS-RRATPRHIIVRFTKVEMKEKMLRAAREKG-VTLKGKPIRLT-DL-AETLQARREWGPIFNILKEKNFQPRISYPAKLSFISEGEIKYFIDKQMLRDFVTTRPALKELLKE-LNMERNN-YQ-LQNHAKM
>L1HS::chr1:237238564-237244593(+)_211
MGKKQNRKTGNSK-QS-SPPPKE-SSSPATEQSWMENDFDELREEGFR-SNYSEL-EDIQTKGKEVENFEKXLEECITRITNTEKCLKELMELKTKA-EL-EECRSLRS-C-QLEERVSAMEDEMNEMK-EGKFREKRIKRNEQSLQEIWDYVKRPNL-LIGVPESDVENGTKLENTLQDIIQENFPNLARQAN-QIQEIQR-PQRYS-RRATPRHIIVRFTKVEMKEKMLRAAREKG-VTLKGKPIRLT-DL-AETLQARREWGPIFNILKEKNFQPRISYPAKLSFISEGEIKYFIDKQMLRDFVTTRPVLKELLKE-LNMERNN-YQ-LQNHAKM
>L1HS::chr20:11613427-11619485(+)_212
MXKKQNRKTGNSK-QS-SPPPKE-SSSPATEQSWMENDFDELREEGFR-SNYSEL-EDIQTKGKEVENFEKNLEECITRITNTEKCLKELMELKTKA-EL-EECRSLRS-C-QLEERVSTMEDEMNEMK-EGKFREKRIKRNEQSLQEIWDYVKRPNL-LIGVPESDVENGTKLENTLQDIIQENFPNLARQAN-QIQEIQR-PQRYS-RRATPRHIIVRFTKVEMKEKMLRAAREKG-VTLKGKPIRLT-DL-AETLQARREWGPIFNILKEKNFQPRISYPAKLSFISEGEIKYFIDKQMLRDFVTTRPALKELLKE-LNMERNN-YQ-LQNHAKM
>L1HS::chr9:113179382-113185406(+)_213
MGKKQNRKTGNSK-QS-SPPPKE-SSSPATEQSWMENDFDELREEGFR-SNYSEL-EDIQTKGKEVENFEKNLEECITRITNTEKCLKELMELKTKA-EL-EECRSLRS-C-QLEERVSAMEDEMNEMK-EGKFREKRIKRNEQSLQEIWDYVKRPNL-LIGVPESDVENGTKLENTLQDIIQENFPNLARQAN-QIQEIQR-PQRYS-RRATPRHIIVRFTKVEMKEKMLRAAREKG-VTLKGKPIRLT-DL-AETLQARREWGPIFNILKEKNFQPRISYXAKLSFISEGEIKYFIDKQMLRDFVTTRPALKELLKE-LNMERNN-YQ-LQNHAKM
>L1HS::chr13:109162820-109168843(-)_214
MGKKQNRKTGNSK-QS-SPPPKE-SSSPATEQSWMENDFDELREEGFR-SNYSEL-EDIQTKGKEVENFEKNLEECITRITNTEKCLKELMELKTKA-EL-EECRSLRS-C-QLEERVSAMEDEMNEMK-EGKFREKRIKRNEQSLQEIWDYVKRPNL-LIGVPESDVENGTKLENTLQDIIQENFPNLARQAN-QIQEIQR-PQRYS-RRATPRHIIVRFTKVEMKEKMLRAAREKG-VTLKGKPIRLT-DL-AETLQARREWGPIFNILKEKNFQPRISYPAKLSFISEGEIKYFIDKQMLRDFVTTRPALKELLKE-LNMERNN-YQ-LQNHAKM
>L1HS::chrX:105712515-105718549(+)_215
MGKKQNRKTGNSK-QS-SPPPKE-SSSPATEQSWMENDFDELREEGFR-SNYSEL-EDIQTKGKEVENFEKNLEECITRITNTEKCLKELMELKTKA-EL-EECRSLRS-C-QLEERVSAMEDEMNEMK-EGKFREKRIKRNEQSLQEIWDYVKRPNL-LIGVPESDVENGTKLENTLQDIIQENFPNLARQAN-QIQEIQR-PQRYS-RRATPRHIIVRFTKVEMKEKMLRAAREKG-VTLKGKPIRLT-DL-AETLQARREWGPIFNILKEKNFQPRISYPAKLSFISEGEIKYFIDKQMLRDFVTTRPALKELLKE-LNMERNN-YQ-LQNHAKM
>L1HS::chr4:23616394-23622416(+)_216
MGKKQNRKTGNSK-QS-SPPPKE-SSSPATEQSWMENDFDELREEGFR-SNYSEL-EDIQTKGKEVENFEKNLEECITRITNTEKCLKELMELKTKA-EL-EECRSLRS-C-QLEERVSAMEDEMNEMK-EGKFREKRIKRNEQSLQEIWDYVKRPNL-LIGVPESDVENGTKLENTLQDIIQENFPNLARQAN-QIQEIQR-PQRYS-RRATPRHIIVRFTKVEMKEKMLRAAREKG-VTLKGKPIRLT-DL-AETLQARREWGPIFNILKEKNFQPRISYPAKLSFISEGEIKYFIDKQMLRDFVTTRPALKELLKE-LNMERNN-YQ-LQNHAKM
>L1HS::chr2:176346679-176352722(-)_217
MGKKQNRKTGNSK-QS-SPPPKE-SSSPATEQSWMENDFDELREEGFR-SNYSEL-EDIQTKGKEVENFEKNLEECITRITNTEKCLKELMEPKTKA-EL-EECRSLRS-C-QLEERVSAMEDEMNEMK-EGKFREKRIKRNEQSLQEIWDYVKRPNL-LIGVPESDVENGTKLENTLQDIIQENFPNLARQAN-QIQEIQR-PQRYS-RRATPRHIIVRFTKVEMKEKMLRAAREKG-VTLKGKPIRLT-DL-AETLQARREWGPIFNILKEKNFQPRISYPDKLSFISEGEIKYFIDKQMLRDFVTTRPALKELLKE-LNMERNN-YQ-LQNHAKM
>L1HS::chr1:121274028-121280059(-)_218
MGKKQNRKTGNSK-QS-SPPPKE-SSSPATEQSWMENDFDELREEGFR-SNYSEL-EDIQTKGKEVENFEKNLEECITRITNTEKCLKELMELKTKA-EL-EECRSLRS-C-QLEERVSAMEDEMNEMK-EGKFRGKRIKRNEQSLQEIWDYVKRPNL-LIGVPESDVENGTKLENTLQDIIQENFPNLARQAN-QIQEIQR-PQRYS-RRATPRHIIVRFTKVEMKEKMLRAAREKG-VTLKGKPIRLT-DL-AETLQARREWGPIFNILKEKNFQPRISYPAKLSFISEGEIKYFIDKQMLRDFVTTRPALKELLKE-LNMERNN-YQ-LQNHAKM
>L1HS::chr16:68617351-68623408(-)_219
MGEKQNRKTGNSK-QS-SPPPKE-SSSPATEQSWMENDFDELREEGFR-SNYSEL-EDIQTKGKEVENFEKNLEECITRITNTEKCLKELMELKTKA-EL-EECRSLRS-C-QLEERVSAMEDEMNEMK-EGKFREKRIKRNEQSLQEIWDYVKRPNL-LIGVPESDVENGTKLENTLQDIIQENFPNLARQAN-QIQEIQR-PQRYS-RRATPRHIIVRFTKVEMKEKMLRAAREKG-VTLKGKPIRLT-DL-AETLQARREWGPIFNILKEKNFQPRISYPAKLSFISEGEIKYFIDKQMLRDFVTTRPALKELLKE-LNMERNN-YQ-LQNHAKM
>L1HS::chr2:194077146-194083174(-)_220
MGKKQNRKTGNSK-QS-SPPPKE-SSSPATEQSWMENDFDELREEVFR-SNYSEL-EDIQTKGKEVENFEKNLEECITRITNTEKCLKELMELKTKA-EL-EECRSLRS-C-QLEERVSAMEDEMNEMK-EGKFREKRIKRNEQSLQEIWDYVKRPNL-LIGVPESDVENGTKLENTLQDIIQENFPNLARQAN-QIQEIQR-PQRYS-RRATPRHIIVRFTKVEMKEKMLRAAREKG-VTLKGKPIRLT-DL-AETLQARREWGPIFNILKEKNFQHRISYPAKLSFISEGEIKYFIDKQMLRDFVTTRPALKELLKE-LNMERNN-YQ-LQNHAKM
>L1HS::chr20:12781665-12787692(-)_221
MGKKQNRKTGNSK-QS-SPPPKE-SSSPATEQSWMENDFDELREEGFR-SNYSEL-EDIQTKGKEVENFEKNLEECITRITNTEKCLKELMELKTKA-EL-EECRSLRS-C-QLEERVSAMEDEMNEMK-EGKFREKRIKRNEQSLQEIWDYVKRPNL-LIGVPESDVENGTKLENTLQDIIQENFPNLARQAN-QIQEIQR-PQRYS-RRATPRHIIVRFTKVEMKEKMLRAAREKG-VTLKGKPIRLT-DL-AETLQARREWGPIFNILKEKNFQPRISYPAKLSFISEGEIKYFTDKQMLRDFVTTRPALKELLKE-LNMERNN-YQ-LQNHAKM
>L1HS::chr15:84119556-84125586(-)_222
MGKKQNRKTGNSK-QS-SPPPKE-SSSPATEQSWMENDFDELREEGFR-SNYSEL-EDIQTKGKEVENFEKNLEECITRITNTEKCLKELMELKTKA-EL-EECRSLRS-C-QLEERVSAMEDEMNEMK-EGKFREKRIKRNEQSLQEIWDYVKRPNL-LIGVPESDVENGTKLENTLQDIIRENFPNLARQAN-QIQEIQR-PQRYS-RRATPRHIIVRFTKVEMKEKMLRAAREKG-VTLKGKPIRLT-DL-AETLQARREWGPIFNILKEKNFQPRISYPAKLSFISEGEIKYFIDKQMLRDFVTTRPALKELLKE-LNMERNN-YQ-LQNHAKM
>L1HS::chr22:4938157349387604(-)_223
MGKKQNRKTGNSK-QS-SPPPKE-SSSPATEQSWMENDFDELREEGFR-SNYSEL-EDIQTKGKEVENFEKNLEECITRITNTEKCLKELMELKTKT-EL-EECRSLRS-C-QLEERVSAMEDEMNEMK-EGKFREKRIKRNEQSLQEIWDYVKRPNL-LIGVPESDVENGTKLENTLQDIIQENFPNLARQAN-QIQEIQR-PQRYS-RRATPRHIIVRFTKVEMKEKMLRAAREKG-VTLKGKPIRLT-DL-AETLQARREWGPIFNILKEKNFQPRISYPAKLSFISEGEIKYFIDKQMLRDFVTTRPALKELLKE-LNMERNN-YQ-LQNHAKM
>L1HS::chr4:167491128-167497159(+)_224
MGKKQNRKTGNSK-QS-SPPPKE-SSSPATEQSWMENDFDELREEGFR-SNYSEL-EDIQTKGKEVENFEKNLEECITRITNTEKCLKELMELKTKA-EL-EECRSLRS-C-QLEERVSAMEDEMNEMK-EGKFREKRIKRNEQSLQEIWDYVKRPNL-LIGVPESDVENGTKLENTLQDIIQENFPNLARQAN-QIQEIQR-PQRYS-RRATPRHIIVRFTKVEMKEKMLRAAREKG-VTLKGKPIRLT-DL-AETLQARREWGPIFNILKEKNFQPRISYPAKLSFISEGEIKYFIDKQMLRDFVTTRPALKELLKE-LNMERNN-YQ-LQNHAKM
>L1HS::chr12:73677447-73683448(-)_225
MGKKQNRKTGNSK-QS-APPPKE-SSSPATEQSWMENDFDELREEGFR-SNYSEL-EDIQTKGKEVENFEKNLEECITRITNTEKCLKELMELKTKA-EL-EECRSLRS-C-QLEERVSAMEDEMNEMK-EGKFREKRIKRNEQSLQEIWDYVKRPNL-LIGVPESDVENGTKLENTLQDIIQENFPNLARQAN-QIQEIQR-PQRYS-TRATPRHIIVRFTKVEMKEKMLRAAREKG-VTLKGKPIRLT-DL-AETLQARREWGPIFNILKEKNFQPRISYPAKLSFISEGEIKYFIDKQMLRDFVTTRPALKELLKE-LNMERNN-YQ-LQNHAKM
>L1HS::chrX:82314592-82320645(-)_226
MGKKQNRKTGNSK-QS-SPPPKE-SSSPATEQSWMENDFDELREEGFR-SNYSEL-EDIQTKGKEVENFEKNLEECITRITNTEKCLKELMELKTKA-EL-EECRSLRS-C-QLEERVSAMEDEMNEMK-EGKFRDKRIKRNEQSLQEIWDYVKRPNL-LIGVPESDVENGTKLENTLQDIIQENFPNLARQAN-QIQEIQR-PQRYS-RRATPRHIIVRFTKVEMKEKMLRAAREKG-VTLKGKPIRLT-DL-AETLQARREWGPIFNILKEKNFQPRISYPAKLSFISEGEIKYFIDKQMLRDFVTTRPALKELLKE-LNMERNN-YQ-LQNHAKM
>L1HS::chr3:158813168-158819183(-)_227
MGKKQNRKTGNSK-QS-SPPPKE-SSSPATEQSWMENDFDELREEGFR-SNYSEL-EDIQTKGKEVENFEKNLEECITRITNTEKCLKELMELKTKA-EL-EECRSLRS-C-QLEEKVSAMEDEMNEMK-EGKFREKRIKRNEQSLQEIWDYVKRPNL-LIGVPESDVENGTKLENTLQDIIQENFPNLARQAN-QIQEIQR-PQRYS-RRATPRHIIVRFTKVEMKEKMLRAAREKG-VTLKGKPIRLT-DL-AETLQARREWGPIFNILKEKNFQPRISYPAKLSFISEGEIKYFIDKQMLRDFVTTRPALKELLKE-LNMERNN-YQ-LQNHAKM
>L1HS::chr7:25081479-25087510(-)_228
MGKKQNRKTGNSK-QS-SPPPKE-SSSPATEQSWMENDFDELREEGFR-SNYSEL-EDIQTKGKEVENFEKNLEECITRITNTEKCLKELMELKTKA-EL-EECRSLRS-C-QLEERVSAMEDEMNEMK-EGKFREKRIKRNEQSLQEIWDYVKRPNL-LIGVPESDVENGTKLENTLQDIIQENFPNLARQAN-QIQEIQR-PQRYS-RRATPRHIIVRFTKVEMKEKMLRAAREKG-VTLKGKPIRLT-DL-AETLQARREWGPIFNILKEKNFQPRISYPAKLSFISEGEIKYFIDKQMLRDFVTTRPALKELLKE-LNMERNN-YQ-LQNHAKM
>L1HS::chr1:105312869-105318900(-)_229
MGKKQNRKTGNSK-QS-SPPPKE-SSSPATEQSWMENDFDQLREEGFR-SNYSEL-EDIQTKGKEVENFEKNLEECITRITNTEKCLKELMELKTKA-EL-EECRSLRS-C-QLEERVSAMEDEMNEMK-EGKFREKRIKRNEQSLQEIWDYVKRPNL-LIGVPESDVENGTKLENTLQDIIQENFPNLARQAN-QIQEIQR-PQRYS-RRATPRHIIVRFTKVEMKEKMLRAAREKG-VTLKGKPIRLT-DL-AETLQARREWGPIFNILKEKNFQPRISYPAKLSFISEGEIKYFIDKQMLRDFVTTRPALKELLKE-LNMERNN-YQ-LQNHAKM
>L1HS::chr1:180835947-180841979(-)_230
MGKKQNRKTGNSK-QS-SPPPKE-SSSPATEQSWMENDFDELREEGFR-SNYSEL-EDIQTKGKEVENFEKNLEECITRITNTEKCLKELMELKTKA-EL-EECRSLRS-C-QLEERVSAMEDEMNEMK-EGKFREKRIKRNEQSLQEIWDYVKRPNL-LIGVPESDVENGTKLENTLQDIIQENFPNLARQAN-QIQEIQR-PQRYS-RRATPRHIIVRFTKVEMKEKMLRAAREKG-VTLKGKPIRLT-DL-AETLQARREWGPIFNILKEKNFQPRISYPAKLSFISEGEIKYFIDKQMLRDFVTTRPALKELLKE-LNMERNN-YQ-LQNHAKM
>L1HS::chr6:2418008-2424037(-)_231
MGKKQNRKTGNSK-QS-SPPPKE-SSSPATEQSWMENDFDELREEGFR-SNYSEL-EDIQTKGKEVENFEKNLEECITRITNTEKCLKELMELKTKA-EL-EECRSLRS-C-QLEERVSAMEDEMNEMK-EGKFREKRIKRNEQSLQEIWDYVKRPNL-LIGVPESDGENGTKLENTLQDIIQENFPNLARQAN-QIQEIQR-PQRYS-RRATPRHIIVRFTKVEMKEKMLRAAREKG-VTLKGKPIRLT-DL-AETLQARREWGPIFNILKEKNFQPRISYPAKLSFISEGEIKYFIDKQMLRDFVTTRPALKELLKE-LNMERNN-YQ-LQNHAKM
>L1HS::chr5:145989048-145995097(+)_232
MGKKQNRKTGNSK-QS-SPPPKE-SSSPATEQSWMENDFDELREEGFR-SNYSEL-EDIQTKGKEVENFEKNLEECITRITNTEKCLKELMELKTKA-EL-EECRSLRS-C-QLEERVSAMEDEMNEMK-EGKFREKRIKRNEQSLQEIWDYVKRPNL-LIGVPESDVENGTKLENTLQDIIQENFPNLARQAN-QIQEIQR-PQRYS-RRATPRHIIVRFTKVEMKEKTLRAAREKG-VTLKGKPIRLT-DL-AETLQARREWGPIFNILKEKNFQPRISYPAKLSFISEGEIKYFIDKQMLRDFVTTRPALKELLKE-LNMERNN-YQ-LQNHAKM
>L1HS::chr9:113553377-113559409(+)_233
MGKKQNRKTGNSK-QS-SPPPKE-SSSPATEQSWMENDFDELREEGFR-SNYSEL-EDIQTKGKEVENFEKNLEECITRITNTEKCLKELMELKTKA-EL-EECRSLRS-C-QLEERVSAMEDEMNEMK-EGKFREKRIKRNEQSLQEIWDYVKRPNL-LIGVPESDVENGTKLENTLQDIIQENFPNLARQAN-QIQEIQR-PQRYS-RRATPRHIIVRFTKVEMKEKMLRAAREKG-VTLKGKPIRLT-DL-AETLQARREWGPIFNILKEKNFQPRISYPAKLSFISEGEIKYFIDKQMLRDFVTTRPALKELLKE-LNMERNN-YQ-LQNHAKM
>L1HS::chr17:68540929-68546936(-)_234
MGKKQNRKTGNSK-QS-SPPPKE-SSSPATEQSWMENDFDELREEGFR-SNYSEL-EDIQTKGKEVENFEKNLEECITRITNTEKCLKELMELKTKA-EL-EECRSLRS-C-QLEERVSAMEDEMNEMK-EGKFREKRIKRNEQSLQEIWDYVKRPNL-LIGVPESDVENGTKLENTLQDIIQENFPNLARQAN-QIQEIQR-PQRYS-RRATPRHIIVRFTKVEMKEKMLRAAREKG-VTLKGKPIRLT-DL-AETLQARREWGPIFNILKEKNFQPRISYPAKLSFISEGEIKYFIDKQMLRDFVTTRPALKELLKE-LNMERNN-YQ-LQNHAKM
>L1HS::chr5:101467060-101473089(+)_235
MGKKQNRKTGNPK-QS-SPPPKE-SSSPATEQSWMENDFDELREEGFR-SNYSEL-EDIQTKGKEVENFEKNLEECITRITNTEKCLKELMELKTKA-EL-EECRSLRS-C-QLEERVSAMEDEMNEMK-EGKFREKRIKRNEQSLQEIWDYVKRPNL-LIGVPESDVENGTKLENTLQDIIQENFPNLARQAN-QIQEIQR-PQRYS-RRATPRHIIVRFTKVEMKEKMLRAAREKG-VTLKGKPIRLT-DL-AETLQARREWGPIFNILKEKNFQPRISYPAKLSFISEGEIKYFIDKQMLRDFVTTRPALKELLKE-LNMERNN-YQ-LQNHAKM
>L1HS::chr9:92911886-92917916(+)_236
MGKKQNRKTGNSK-QS-SPPPKE-SSSPATEQSWMENDFDELREEGFR-SNYSEL-EDIQTKGKEVENFEKNLEECITRITNTEKCLKELMELKTKA-EL-EECRSLRS-C-QLEERVSAMEDEMNEMK-EGKFREKRIKRNEQSLQEIWDYVKRPNL-LIGVPESDVENGTKLENTLQDIIQENFPNLARQAN-QIQEIQR-PQRYS-RRATPRHIMVRFTKVEMKEKMLRAAREKG-VTLKGKPIRLT-DL-AETLQARREWGPIFNILKEKNFQPRISYPAKLSFISEGEIKYFIDKQMLRDFVTTRPALKELLKE-LNMERNN-YQ-LQNHAKM
>L1HS::chr7:30478858-30484890(+)_237
MGKKQNRKTGNSK-QS-SPPPKE-SSSPATEQSWMENDFDELREEGFR-SNYSEL-EDIQTKGKEVENFEKNLEECITRITNTEKCLKELMELKTKA-EL-EECRSLRS-C-QLEERVSAMEDEMNEMK-EGKFREKRIKRNEQSLQEIWDYVKRPNL-LIGVPESDVENGTKLENTLQDIIQENFPNLARQAN-QIQEIQR-PQRYS-RRATPRHIIVRFTKVEMKEKMLRAAREKV-VTLKGKPIRLT-DL-AETLQARREWGPIFNILKEKNFQPRISYPAKLSFISEGEIKYFIDKQMLRDFVTTRPALKELLKE-VNMERNN-YQ-LQNHAKM
>L1HS::chr6:133341830-133347885(-)_238
MGKKQNRKTGNSK-QS-SPPPKE-SSSPATEQSWMENDFDELREEGFR-SNYSEL-EDIQTEGKEVENFEKNLEECITRITNTEKCLKELMELKTKA-EL-EECRSLRS-C-QLEERVSAMEDEMNEMK-EGKFREKRIKRNEQSLQEIWDYVKRPNL-LIGVPESDVENGTKLENTLQDIIQENFPNLARQAN-QIQEIQR-PQRYS-RRATPRHIIVRFTKVEMKEKMLRAAREKG-VTLKGKPIRLT-DL-AETLQARREWGPIFNILKEKNFQPRISYPAKLSFISEGEIKYFIDKQMLRDFVTTRPALKELLKE-LNMERNN-YQ-LQNHAKM
>L1HS::chr9:46439646-46445703(-)_239
MGKKQNRKTGNSK-QS-SPPPKE-SSSPATEQSWMENDFDELREEGFR-SNYSEL-EDIQTKGKEVENFEKNLEECITRITNTEKCLKELMELKTKA-EL-EECRSLRS-C-QLEERVSAMEDEMNEMK-EGKFREKRIKRNEQSLQEIWDYVKRPNL-LIGVPESDVENGTKLENTLQDIIQENFPNLARQAN-QIQEIQR-PQRYS-RRATPRHIIVRFTKVEMKEKMLRAAREKG-VTLKGKPIRLT-DH-AETLQARREWGPIFNILKEKNFQPRISYPAKLSFISEGEIKYFIDKQMLRDFVTTRPALKELLKE-LNMERNN-YQ-LQNHAKM
>L1HS::chr1:67544574-67550598(-)_240
MGKKQNRKTGNSK-QS-SPPPKE-SSSPATEQSRMENDFDELREEGFR-SNYSEL-EDIQTKGKEVENFEKNLEECITRITNTEKCLKELMELKTKA-EL-EECRSLRS-C-QLEERVSAMEDEMNEMK-EGKFREKRIKRNEQSLQEIWDYVKRPNL-LIGVPESDVENGTKLENTLQDIIQENIPNLARQAN-QIQEIQR-PQRYS-RRATPRHIIVRFTKVEMKEKMLRAAREKG-VTLKGKPIRLT-DL-AETLQARREWGPIFNILKEKNFQPRISYPAKLSFISEGEIKYFIDKQMLRDFVTTRPALKELLKE-LNMERNN-YQ-LQNHAKM
>L1HS::chrX:118569431-118575456(-)_241
MGKKQNRKTGNSK-QS-SPPPKE-SSSPATEQSWMENDFDELREEGFR-SNYSEL-EDIQTKGKEVENFEKNLEECITRITNTEKCLKELMELKTKA-EL-EECRSLRS-C-QLEERVSPMEDEMNEMK-EGKFREKRIKRNEQSLQEMWDYVKRPNL-LIGVPESDVENGTKLENTLQDIIQENFPNLARQAN-QIQEIQR-PQRYS-RRATPRHIIVRFTKVEMKEKMLRAAREKG-VTLKGKPIRLT-DL-AETLQARREWGPIFNILKEKNFQPRISYPAKLSFISEGEIKYFIDKQMLRDFVTTRPALKELLKE-LNMERNN-YQ-LQNHAKM
>L1HS::chr4:80858869-80864900(+)_242
MGKKQNRKTGNSK-QS-SPPPKE-SSSPATEQSWMENDFDELREEGFR-SNYSEL-EDIQTKGKEVENFEKNLEECITRITNTEKCLKELMELKTKA-EL-EECRSLRS-C-QLEERVSAMEDEMNEMK-EGKFREKRIKRNEQSLQEIWDYVKRPNL-LIGVPESDVENGTKLENTLQDIIQENFPNLARQAN-QIQEIQR-PQRYS-RRATPRHIIVRFTKVEMKEKMLRAAREKG-VTLKGKPIRLT-DL-AETLQARREWGPIYNILKEKNFQPRISYPAKLSFISEGEIKYFIDKQMLRDFVTTRPALKELLKE-LNMERNN-YQ-LQNHAKM
>L1HS::chr11:93154152-93160197(+)_243
MGKKQNRKTGNSK-QS-SPPPKE-SSSPATEQSWMENDFDELREEGFR-SNYSEL-EDIQNKGKEVENFEKNLEECITRITNTEKCLKELMELKTKA-EL-EECRSLRS-C-QLEERVSAMEDEMNEMK-EGKFREKRIKRNEQSLQEIWDYVKRPNL-LTGVPESDVENGTKLENTLQDIIQENFPNLARQAN-QIQEIQR-PQRYS-RRATPRHIIVRFTKVEMKEKMLRAAREKG-VTLKGKPIRLT-DL-AETLQARREWGPIFNILKEKNFQPRISYPAKLSFISEGEIKYFIDKQMLRDFVTTRPALKELLKE-LNMERNN-YQ-LQNHAKM
>L1HS::chr5:155488929-155494976(-)_244
MGKKQNRKTGNSK-QS-SPPPKE-SSSPATEQSWMENDFDELREEGFR-SNYSEL-EDIQTKGKEVENFEKNLEECVTRITNTEKCLKELMELKTKA-EL-EECRSLRS-C-QLEERVSAMEDEMNEMK-EGKFREKRIKRNEQSLQEIWDYVKRPNL-LIGVPESDVENGTKLENTLQDIIQENFPNLARQAN-QIQEIQR-PQRYS-RRATPRHIIVRFTKVEMKEKMLRAAREKG-VTLKGKPIRLT-DL-AETLQARREWGPIFNILKEKNFQPRISYPAKLSFISEGEIKYFIDKQMLRDFVTTRPALKELLKE-LNMERNN-YQ-LQNHAKM
>L1HS::chr1:174559461-174565517(-)_245
MGKKQNRKTGNSK-QS-SPPPKE-SSSPATEQSWMENDFDELREEGFR-SNYSEL-EDIQTKGKEVENFEKNLEECITRITNTEKCLKELMELKTKA-EL-EECRSLRS-C-QLEERVSAMEDEMNEMK-EGKFREKRIKRNEQSLQEIWDYVKRPNL-LIGVPQSDVENGTKLENTLQDIIQENFPNLARQAN-QIQEIQR-PQRYS-RRATPRHIIVRFTKVEMKEKMLRAAREKG-VTLKGKPIRLT-DL-AETLQARREWGPIFNILKEKNFQPRISYPAKLSFISEGEIKYFIDKQMLRDFVTTRPALKELLKE-LNMERNN-YQ-LQNHAKM
>L1HS::chr3:46824595-46830628(-)_246
MGKKQNRKTGNSK-QS-SPPPKE-SSSPATEQSWMENDFDELREEGFR-SNYSEL-EDIQTKGKEVENFEKNLEECITRITNTEKCLKELMELKTKA-EL-EECRSLRS-C-QLEERVSAMEDEMNEMK-EGKFREKRIKRNEQSLQEIWDYVKRPNL-LIGVPESDVENGTKLENTLQDIIQENFPNLARQAN-QIQEIQR-PQRYS-RRATPRHIIVRFTKVEMKEKMLRAAREKG-VTLKGKPIRLT-DL-AETLQARREWGPIFNILKEKNFQPRISYPAKLSFISEGEIKYFIDKQMLRDFVTTRPALKELLKE-LNMERNN-YQ-LQNHAKM
>L1HS::chr3:108918719-108924750(+)_247
MGKKQNRKTGNSK-QS-SPPPKE-SSSPATEQSWMENDFDELREEGFR-SNYSEL-EDIQTKGKEVENFEKNLEECITRITNTEKCLKELMELKTKA-EL-EECRSLRS-C-QLEERVSAMEDEMNEMK-EGKFREKRIKRNEQSLQEIWDYVKRPNL-LIGVPESDVENGTKLENTLQDIIQENFPNLARQAN-QIQEIQR-PQRYS-RGATPRHIIVRFTKVEMKEKMLRAAREKG-VTLKGKPIRLT-DL-AETLQARREWGPIFNILKEKNFQPRISYPAKLSFISEGEIKYFIDKQMLRDFVTTRPALKELLKE-LNMERNN-YQ-LQNHAKM
>L1HS::chr3:116078846-116084873(+)_248
MGKKQNRKTGNSK-QS-SPPPKE-SSSPATEQSWMENDFDELREEGFR-SNYSEL-EDIQTKGKEVENFEKNLEECITRITNTEKCLKELMELKTKA-EL-EECRSLRS-C-QLEERVSAMEDEMNEMK-EGKFREKRIKRNEQSLQEIWDYVKRPNL-LIGVPESDVENGTKLENTLQDIIQENFPNLARQAN-QIQEIQR-PQRYS-RRATPRHIIVRFTKVEMKEKMLRAAREKG-VTLKGKPIRLT-DL-AETLQARREWGPIFNILKEKNFQPRISYPAKLSFISEGEIKYFIDKQMLRDFVTTRPALKELLKE-LNMERNN-YQ-LQNHAKM
>L1HS::chr6:70720239-70726444(+)_249
MGKKQNRKTGNSK-QS-SPPPKE-SSSPATEQSWMENDFDELREEGFR-SNYSEL-EDIQTKGKEVENFEKNLEECITRITNTEKCLKELMELKTKA-EL-EECRSLRS-C-QLEERVSAMEDEMNEMK-EGKFREKRIKRNEQSLQEIWDYVKRPNL-LIGVPESDVENGTKLENTLQDIIQENFPNLARQAN-QIQEIQR-PQRYS-RRATPRHIIVRFTKVEMKEKMLRAAREKG-VTLKGKPIRLT-DL-AETLQARREWGPIFNILKEKNFQPTISYPAKLSFISEGEIKYFIDKQMLRDFVTTRPALKELLKE-LNMERNN-YQ-LQNHAKM
>L1HS::chr8:135082999-135089016(-)_250
MGKKQNRKTGNSK-QS-SPPPKE-SSSPATEQSWMENDFDELREEGFR-SNYSEL-EDIQTKGKEVENFEKNLEECITRITNTEKCLKELMELKTKA-EL-EECRSLRS-C-QLEERVSAMEDEMNEMK-EGKFREKRIKRNEQSLQEIWDYVKRPNL-LIGVPESDVENGTKLENTLQDIIQENFPNLARQAN-QIQEIQR-PQRYS-RRATPRHIIVRFTKVEMKEKMLRAAREKG-VTLKGKPIRLT-DL-AETLQARREWGPIFNILKEKNFQPRISYPAKLSFISEGEIKYFIDKQMLRDFVTTRPALKELLKE-LNMERNN-YQ-LQNHAKM
>L1HS::chr1:119394974-119401003(+)_251
MGKKQNRKTGNSK-QS-SPPPKE-SSSPATEQSWMENDFDELSEEGFR-SNYSEL-EDIQTKGKEVENFEKNLEECITRITNTEKCLKELMELKTKA-EL-EECRSLRS-C-QLEERVSAMEDEMNEMK-EGKFREKRIKRNEQSLQEIWDYVKRPNL-LIGVPESDVENGTKLENTLQDIIQENFPNLARQAN-QIQEIQR-PQRYS-RRATPRHIIVRFTKVEMKEKMLRAAREKG-VTLKGKPIRLT-DL-AETLQARREWGPIFNILKEKNFQPRISYPAKLSFISEGEIKYFIDKQMLRDFVTTRPALKELLKE-LNMERNN-YQ-LQNHAKM
>L1HS::chrX:146735252-146741285(+)_252
MGKKQNRKTGNSK-QS-SPPPKE-SSSPATEQSWMENDFDELREEGFR-SNYSEL-EDIQTKGKEVENFEKNLEECITRITNTEKCLKELMELKTKA-EL-EECRSLRS-C-QLEERVSAMEDEMNEMK-EGKFREKRIKRNEQSLQEIWDYVKRPNL-LIGVPESDVENGTKLENTLQDIIQENFPNLARQAN-QIQEIQR-PQRYS-RRATPRHIIVRFTKVEMKEKMLRAAREKG-VTLKGKPIRLT-DL-AETL*ARREWGPIFNILKEKNFQPRISYPAKLSFISEGEIKYFIDKQMLRDFVTTRPALKELLKE-LNMERNN-YQ-LQNHAKM
>L1HS::chr4:167677046-167683059(+)_253
MGKKQNRKTGNSK-QS-SPPPKE-SSSPATEQSWMENDFDELREEGFR-SNYSEL-EDIQTKGKEVENFEKNLEECITRITNTEKCLKELMELKTKA-EL-EECRSLRS-C-QLEERVSAMEDEMNEMK-EGKFREKRIKRNEQSLQEIWDYVKRPNL-LIGVPESDVENGTKLENTLQDIIQENFPNLARQAN-QIQEIQR-PQRYS-RRATPRHIIVRFTKVEMKEKMLRAAREKG-VTLKGKPIRLT-DL-AETLQARREWGPIFNILKEKNFQPRISYPAKLSFISEGEIKYFIDKQMLRDFVTTRPALKELLKE-LNMERNN-YQ-LQNHAKM
>L1HS::chr5:172829799-172835831(-)_254
MGKKQNRKTGNSK-QS-SPPPKE-SSSPATEQSWMENDFDELREEGFR-SNYSEL-EDIQTKGKEVENFEKNLEECITRITNTEKCLKELMELKTKA-EL-EECRSLRS-C-QLEERVSAMEDEMNEMK-EGKFREKRIKRNEQSLQEIWDYVKRPNL-LIGVPESDVENGTKLENTLQDIIQENFPNLARQAN-QIQEIQR-PQRYS-RRATPRHIIVRFTKVEMKEKMLRATREKG-VTLKGKPIRLT-DL-AETLQARREWGPIFNILKEKNFQPRISYPAKLSFISEGEIKYFIDKQMLRDFVTTRPALKELLKE-LNMERNN-YQ-LQNHAKM
>L1HS::chr9:115560387-115566439(-)_255
MGKKQNRKTGNSK-QS-SPPPKE-SSSPATEQSWMENDFDELREEGFR-SNYSEL-EDIQTKGKEVENFEKNLEECITRITNTEKCLKELMELKTKA-EL-EECRSLRS-C-QLEERVSTMEDEMNEMK-EGKFREKRIKRNEQSLQEIWDYVKRPNL-LIGVPESDVENGTKLENTLQDIIQENFPNLARQAN-QIQEIQR-PQRYS-RRATPRHIIVRFTKVEMKEKMLRAAREKG-VTLKGKPIRLT-DL-AETLQARREWGPIFNILKEKNFQPRISYPAKLSFISEGEIKYFIDKQMLRDFVTTRPALKELLKE-LNMERNN-YQ-LQNHAKM
>L1HS::chr11:78388817-78394847(-)_256
MGKKQNRKTGNSK-QS-SPPPKE-SSSPATEQSWMENDFDELREEGFR-SNYSEL-EDIQTKGKEVENFEKNLEECITRITNTEKCLKELMELKTKA-EL-EECRSLRS-C-QLEERVSAMEDEMNEMK-EGKFREKRIKRNEQSLQEIWDYVKRPNL-LIGVPESDVENGTKLENTLQDIIQENFPNLARQAN-QIQEIQR-PQRYS-RRATPRHIIVRFTKVEMKEKMLRAAREKG-VTLKGKPIRLT-DL-AETLQARREWGPIFNILKEKNFQPRISYPAKLSFISEGEIKYFIDKQMLRDFVTTRPALKELLKE-VNMERNN-YQ-LQNHAKM
>L1HS::chr9:96875817-96881847(-)_257
MGKKQNRKTGNSK-QS-SPPPKE-SSSPATEQSWMENDFDELREEGFR-SNYSEL-EDIQTKGKEVENFEKNLEECITRITNTEKCLKELMELKTKA-EL-EECRSLRS-C-QLEERVSAMEDEMNEMK-EGKFREKRIKRNEQSLQEIWDYVKRPNL-LIGVPESDVENGTKLENTLQDIIQENFPNLARQAN-QIQEIQR-PQRYS-RRATPRHIIVRFTKVEMKEKMLRAAREKG-VTLKGKPIRLT-DL-AETLQARREWGPIFNILKEKNFQPRISYPAKLSFISEGEIKYFIDKQMLRDFVTTRPALKELLKE-LNMERNN-YQ-LQNHAKM
>L1HS::chr11:36573156-36579186(-)_258
MGKKQNRKTGNSK-QS-SPPPKE-SSSPATEQSWMENDFDELREEGFR-SNYSEL-EDIQTKGKEVENFEKNLEECITRITNTEKCLKELMELKTKA-EL-EECRSLRS-C-QLEERVSAMEDEMNEMK-EGKFREKRIKRNEQSLQEIWDYVKRPNL-LIGVPESDVENGTKLENTLQDIIQENFPNLARQAN-QIQEIQR-PQRYS-RRATPRHIIVRFTKVEMKEKMLRAAREKG-VTLKGKPIRLT-DL-AETLQARREWGPIFNILKEKNFQPRISYPAKLSFISEGEIKYFIDKQMLRDFVTTRPALKELLKE-LNMERNN-YQ-LQNHAKM
>L1HS::chr6:51739581-51745600(+)_259
MGKKQNRKTGNSK-QS-SPPPKE-SSSPATEQSWMENDFDELREEGFR-SNYSEL-EDIQTKGKEVENFEKNLEECITRITNTEKCLKELMELKTKA-EL-EECRSLRS-C-QLEERVSAMEDEMNEMK-EGKFREKRIKRNEQSLQEIWDYVKRPNL-LIGVPESDVENGTKLENTLQDIIQENFPNLARQAN-QIQEIQR-PQRYS-RRATPRHIIVRFTKVEMKEKMLRAAREKG-VTLKGKPIRLT-DL-AETLQARREWGPIFNILKEKNFQPRISYPAKLSFISEGEIKYFIDKQMLRDFVTTRPALKELLKE-LNMERNN-YQ-LQNHAKM
>L1HS::chr15:71022083-71027499(+)_260
MGKKQNRKTGNSK-QS-SPPPKE-SSSPATEQSWMENDFDELREEGFR-SNYSEL-EDIQTKGKEVENFEKNLEECITRITNTEKCLKELMELKTKA-EL-EECRSLRS-C-QLEERVSAMEDEMNEMK-EGKFREKRIKRNEQSLQEIWDYVKRPNL-LIGVPESDVENGTKLENTLQDIIQENFPNLARQAN-QIQEIQR-PQRYS-RRATPRHIIVRFTKVEMKEKMLRAAREKG-VTLKGKPIRLT-DL-AETLQARREWGPIFNILKEKNFQPRISYTAKLSFISEGEIKYFIDKQMLRDFVTTRPALKELLKE-LNMERNN-YQ-LQNHAKM
>L1HS::chr7:141620459-141626512(-)_261
MGKKQNRKTGNSK-QS-SPPPKE-SSSPATEQSWMENDFDELREEGFR-SNYSEL-EDIQTKGKEVENFEKNLEECITRITNTEKCLKELMELKTKA-EL-EECRSLRS-C-QLEERVSAMEDEMNEMK-EGKFREKRIKRNEQSLQEIWDYVKRPNL-LIGVPESDVENGTKLENTLQDIIQENFPNLARQAN-QIQEIQR-PQRYS-RRATPRHIIVRFTKVEMKEKMLRAAREKG-VTLKGKPIRIT-DL-AETLQARREWGPIFNILKEKNFQPRISYPAKLTFISEGEIKYFIDKQMLRDFVTTRPALKELLKE-LNMERNN-YQ-LQNHAKM
>L1HS::chrX:11725368-11731399(+)_262
MGKKQNRKTGNSK-QS-SPPPKE-SSSPATEQSWMENDFDELREEGFR-SNYSEL-EDIQTKGKEVENFEKNLEECITRITNTEKCLKELMELKTKA-EL-EECRSLRS-C-QLEERVSAMEDEMNEMK-EGKFREKRIKRNEQSLQEIWDYVKRPNL-LIGVPESDVENGTKLENTLQDIIQENFPNLARQAN-QIQEIQR-PQRYS-RRATPRHIIVRFTKVEMKEKMLRAAREKG-VTLKGKPIRLT-DL-AETLQARREWGPIFNILKEKNFQPRISYPAKLSFISEGEIKYFIDKQMLRDFVTTRPALKELLKE-LNMERNN-YQ-LQNHAKM
>L1HS::chr2:4781319-4787350(+)_263
IGKKQNRKTGNSK-QS-SPPPKE-SSSPATEQSWMENDFDELREEGFR-SNYSEL-EDIQTKGKEVENFEKNLEECITRITNTEKCLKELMELKTKA-EL-EECRSLRS-C-QLEERVSAMEDEMNEMK-EGKFREKRIKRNEQSLQEIWDYVKRPNL-LIGVPESDVENGTKLENTLQDIIQENFPNLARQAN-QIQEIQR-PQRYS-RRATPRHIIVRFTKVEMKEKMLRAAREKG-VTLKGKPIRLT-DL-AETLQARREWGPIFNILKEKNFQPRISYPAKLSFISEGEIKYFIDKQMLRDFVTTRPALKELLKE-LNMERNN-YQ-LQNHAKM
>L1HS::chr8:126595130-126601133(+)_264
MGKKQNRKTGNSK-QS-SPPPKE-SSSPATEQSWMENDFDELREEGFR-SNYSEL-EDIQTKGKEVENFEKNLEECITRITNTEKCLKELMELKTKA-EL-EECRSLRS-C-QLEERVSAMEDEMNEMK-EGKFREKRIKRNEQSLQEIWDYVKRPNL-LIGVPESDVENGTKLENTLQDIIQENFPNLARQAN-QIQEIQR-PQRYS-RRATPRHIIVRFTKVEMKEKMLRAAREKG-VTLKGKPIRLT-DL-AETLQARREWGPIFNILKEKNFQPRISHPAKLSFISEGEIKYFIDKQMLRDFVTTRPALKELLKE-LNMERNN-YQ-LQNHAKM
>L1HS::chr4:21161013-21167044(+)_265
MGKKQNRKTGNSK-QS-SPPPKE-SSSPATEQSWMENDFDELREEGFR-SNYSEL-EDIQTKGKEVENFEKNLEECITRITNTEKCLKELMELKTKA-EL-EECRSLRS-C-QLEERVSAMEDEMNEMK-EGKFREKRIKRNEQSLQEIWDYVKRPNL-LIGVPESDVENGTKLENTLQDIIQENFPNLARQAN-QIQEIQR-PQRYS-RRATPRHIIVRFTKVEMKEKMLRAAREKG-VTLKGKPIRLT-DL-AETLQARREWGPIFNILKEKNFQPRISYPAKLSFISEGEIKYFIDKQMLRDFVTTRPALKELLKE-LNMERNN-YQ-LQNHAKM
>L1HS::chr11:92869804-92875839(+)_266
MGKKQNRKTGNSK-QS-SPPPKE-SSSPATEQSWMENDFDELREEGFR-SNYSEL-EDIQTKGKEVENFEKNLEECITRITNTEKCLKELMELKTKA-EL-EECRSLRS-C-QLEERVSAMEDEMNEMK-EGKFREKRIKRNEQSLQEIWDYVKRPNL-LTGVPESDVENGTKLENTLQDIIQENFPNLARQAN-QIQEIQR-PQRYS-RRATPRHIIVRFTKVEMKEKMLRAAREKG-VTLKGKPIRLT-DL-AETLQARREWGPIFNILKEKNFQPRISYPAKLSFISEGEIKYFIDKQMLRDFVTTRPALKELLKE-LNMERNN-YQ-LQNHAKM
>L1HS::chr16:33755031-33761079(-)_267
MGKKQNRKTGNSK-QS-SPPPKE-SSSPATEQSWMENDFDELREEGFR-SNYSEL-EDIQTKGKEVENFEKNLEECITRISNTEKCLKELMELKTKA-EL-EECRSLRS-C-QLEERVSAMEDEMNEMK-EGKFREKRIKRNEQSLQEIWDYVKRPNL-LIGVPESDVENGTKLENTLQDIIQENFPNLARQAN-QIQEIQR-PQRYS-RRATPRHIIVRFTKVEMKEKMLRAAREKG-VTLKGKPIRLT-DL-AETLQARREWGPIFNILKEKNFQPRISYPAKLSFISEGEIKYFIDKQMLRDFVTTRPALKELLKE-LNMERNN-YQ-LQNHAKM
>L1HS::chr10:107137104-107143135(-)_268
MGKKQNRKTGNSK-QS-SPPPKE-SSSPATEQSWMENDFDELREEGFR-SNYSEL-EDIQTKGKEVENFEKNLEECITRITNTEKCLKELMELKTKA-EL-EECRSLRS-C-QLEERVSAMEDEMNEMK-EGKFREKRIKRNEQSLQEIWDYVKRPNL-LIGVPESDVENGTKLENTLQDIIQENFPNLARQAN-QIQEIQR-PQRYS-RRATPRHIIVRFTKVEMKEKMLRAAREKG-VTLK*KPIRLT-DL-AETLQARREWGPIFNILKEKNFQPRISYPAKLSFISEGEIKYFIDKQMLRDFVTTRPALKELLKE-LNMERNN-YQ-LQNHAKM
>L1HS::chr16:83670857-83676901(+)_269
MGKKQNRKTGNSK-QS-SPPPKE-SSSPATEQSWLENDFDELREEGFR-SNYSEL-EDIQTKGKEVENFEKNLEECITRITNTEKCLKELMELKTKA-EL-EECRSLRS-C-QLEERVSAMEDEMNEMK-EGKFREKRIKRNEQSLQEIWDYVKRPNL-LIGVPESDVENGTKLENTLQDIIQENFPNLARQAN-QIQEIQR-PQRYS-RRATPRHIIVRFTKVEMKEKMLRAAREKG-VTLKGKPIRLT-DL-AETLQARREWGPIFNILKEKNFQPRISYPAKLSFISEGEIKYFIDKQMLRDFVTTRPALKELLKE-LNMERNN-YQ-LQNHAKM
>L1HS::chr4:88268255-88274298(-)_270
MGEKQNRKTGNSK-QS-SPPPKE-SSSPATEQSWMENDFDELREEGFR-SNYSEL-EDIQTKGKEVENFEKNLEECITRITNTEKCLKELMELKTKA-EL-EECRSLRS-C-QLEERVSAMEDEMNEMK-EGKFREKRIKRNEQSLQEIWDYVKRPNL-LIGVPESDVENGTKLENTLQDIIQENFPNLARQAN-QIQEIQR-PQRYS-RRATPRHIIVRFTKVEMKEKMLRAAREKG-VTLKGKPIRLT-DL-AETLQARREWGPIFNILKEKNFQPRISYPAKLSFISEGEIKYFIDKQMLRDFVTTRPALKELLKE-LNMERNN-YQ-LQNHAKM
>L1HS::chr6:129319530-129325561(+)_271
MGKKQNRKTGNSK-QS-SPPPKE-SSSPATEQSWMENDFDELREEGFR-SNYSEL-EDIQTKGKEVENFEKNLEECITRITNTEKCLKELMELKTKA-EL-EECRSLRS-C-QLEERVSAMEDEMNEMK-EGKFREKRIKRNEQSLQEIWDYVKRPNL-LIGVPESDVENETKLENTLQDIIQENFPNLARQAN-QIQEIQR-PQRYS-RRATPRHIIVRFTKVEMKEKMLRAAREKG-VTLKGKPIRLT-DL-AETLQARREWGPIFNILKEKNFQPRISYPAKLSFISEGEIKYFIDKQMLRDFVTTRPALKELLKE-LNMERNN-YQ-LQNHAKM
>L1HS::chr13:30215843-30221843(-)_272
MGKKQNRKTGNSK-QS-SPPPKE-SSSPATEQSWMENDFDELREEGFR-SNYSEL-EDIQTKGKEVENFEKNLEECITRITNTEKCLKELMELKTKA-EL-EECRSLRS-C-QLEERVSAMEDEMNEMK-EGKFREKRIKRNEQSLQEIWDYVKRPNL-LIGVPESDVENGTKLENTLQDIIQENFPNLARQAN-QIQEIQR-PQRYS-RRATPRHIIVRFTKVEMKEKMLRAAREKG-VTLKGKPIRLT-DL-AETLQARREWGPIFNILKEKNFQPRISYPAKLSFISEGEIKYFIDKQMLRDFVTTRPALKELLKE-LNMERNN-YQ-LQNHAKM
>L1HS::chr1:237182767-237188794(-)_273
MGKKQNRKTGNSK-QS-SPPPKE-SSSPATEQSWMENDFDELREEGFR-SNYSEL-EDIQTKGKEVENFEKNLEECITRITNTEKCLKELMELKTKA-EL-EECRSLRS-C-QLEERVSAMEDEMNEMK-EGKFREKRIKRNEQSLQEIWDYVKRPNL-LIGVPESDVENGTKLENTLQDIIQENFPNLARQAN-QIQEIQR-PQRYS-RRATPRHIIVRFTKVEMKEKMLRAAREKG-VTLKGKPIRLT-DL-AETLQARREWGPIFNILKEKNFQPRISYPAKLSFISEGEIKYFIDKQMLRDFVTTRPALKELLKE-LNMERNN-YQ-LQNHAKM
>L1HS::chr6:86708764-86714791(-)_274
MGKKQNRKTGNSK-QS-SPPPKE-SSSPATEQSWMENDFDELREEGFR-SNYSEL-EDIQTKGKEVENFEKNLEECITRITNTEKCLKELMELKTKA-EL-EECRSLRS-C-QLEERVSAMEDEMNEMK-EGKFREKRIKRNEQSLQEIWDYVKRPNL-LIGVPESDVENGTKLENTLQDIIQENFPNLARQAN-QIQEIQR-PQRYS-RRATPRHIIVRFTKVEMKEKMLRAAREKG-VTLKGKPIRLT-DL-AETLQARREWGPIFNILKEKNFQPRISYPAKLSFISEGEIKYFIDKQMLRDFVTTRPALKELLKE-LNMERNN-YQ-LQNHAKM
>L1HS::chr15:83551633-83557671(-)_275
MGKKQNRKTGNSK-QS-SPPPKE-SSSPATEQSWMENDFDELREEGFR-SNYSEL-EDIQTKGKEVENFEKNLEECITRITNTEKCLKELMELKTKA-EL-EECRSLRS-C-QLEERVSAMEDEMNEMK-EGKFREKRIKRNEQSLQEIWDYVKRPNL-LIGVPESDVENGTKLENTLQDIIQENFPNLARQAN-QIQEIQR-PQRYS-RRATPRHIIVRFTKVEMKEKMLRAAREKG-VTLKGKPIRLT-DL-AETLQARREWGPIFNILKEKNFQPRISYPAKLSFISEGEIKYFIDKQMLRDFVTTRPALKELLKE-LNMERNN-YQ-LQNHAKM
>L1HS::chr8:129465248-129471266(-)_276
MGKKQNRKTGNSK-QS-SPPPKE-SSSPATEQSWMENDFDELREEGFR-SNYSEL-EDIQTKGKEVENFEKNLEECITRITNTEKCLKELMELKTKA-EL-EECRSLRS-C-QLEERVSAMEDEMNEMK-EGKFREKRIKRNEQSLQEIWDYVKRPNL-LIGVPESDVENGTKLENTLQDIIQENFPNLARQAN-QIQEIQR-PQRYS-RRATPRHIIVRFTKVEMKEKMLRAAREKG-VTLKGKPIRLT-DL-AETLQARREWGPIFNILKEKNFQPRISYPAKLSFISEGEIKYFIDKQMLRDFVTTRPALKELLKE-LNMERNN-YQ-LQNHAKM
>L1HS::chr10:100542698-100548728(-)_277
MGKKQNRKTGNSK-QS-SPPPKE-SSSPATEQSWMENDFDELREEGFR-SNYSEL-EDIQTKGKEVENFEKNLEECITRITNTEKCLKELMELKTKA-EL-EECRSLRS-C-QLEERVSAMEDEMNEMK-EGKFREKRIKRNEQSLQEIWDYVKRPNL-LIGVPESDVENGTKLENTLQDIIQENFPNLARQAN-QIQEIQR-PQRYS-RRATPRHIIVRFTKVEMKEKMLRAAREKG-VTLKGKPIRLT-DL-AETLQARREWGPIFNILKEKNFQPRISYPAKLSFISEGEIKYFIDKQMLRDFVTTRPALKELLKE-LNMERNN-YQ-LQNHAKM
>L1HS::chr14:63583424-63589453(-)_278
MGKKQNRKTGNSK-QS-SPPPKE-SSSPATEQSWMENDFDELREEGFR-SNYSEL-EDIQTKGKEVENFEKNLEECITRITNTEKCLKELMELKTKA-EL-EECRSLRS-C-QLEERVSAMEDEMNEMK-EGKFREKRIKRNEQSLQEIWDYVKRPNL-LIGVPESDVENGTKLENTLQDIIQENFPNLARQAN-QIQEIQR-PQRYS-RRATPRHIIVRFTKVEMKEKMLRAAREKG-VTLKGKPIRLT-DL-AETLQARREWGPIFNILKEKNFQPRISYPAKLSFISEGEIKYFIDKQMLRDFVTTRPALKELLKE-LNMERNN-YQ-LQNHAKM
>L1HS::chr17:68455097-68461128(+)_279
MGKKQNRKTGNSK-QS-SPPPKE-SSSPATEQSWMENDFDELREEGFR-SNYSEL-EDIQTKGKEVENFEKNLEECITRITNTEKCLKELMELKTKA-EL-EECRSLRS-C-QLEERVSAMEDEMNEMK-EGKFREKRIKRNEQSLQEIWDYVKRPNL-LIGVPESDVENGTKLENTLQDIIQENFPNLARQAN-QIQEIQR-PQRYS-RRATPRHIIVRFTKVEMKEKMLRAAREKG-VTLKGKPIRLT-DL-AETLQARREWGPIFNILKEKNFQPRISYPAKLSFISEGEIKYFIDKQMLRDFVTTRPALKELLKE-LNMERNN-YQ-LQNHAKM
>L1HS::chr4:71194623-71200024(+)_280
MGKKQNRKTGNSK-QS-SPPPKE-SSSPATEQSWMENDFDELREEGFR-SNYSEL-EDIQTKGKEVENFEKNLEECITRITNTEKCLKELMELKTKA-EL-EECRSLRS-C-QLEERVSAMEDEMNEMK-EGKFREKRIKRNEQSLQEIWDYVKRPNL-LIGVPESDVENGTKLENTLQDIIQENFPNLARQAN-QIQEIQR-PQRYS-RRATPRHIIVRFTKVEMKEKMLRAAREKG-VTLKGKPIRLT-DL-AETLQARREWGPIFNILKEKNFQPRISYPAKLSFISEGEIKYFIDKQMLRDFVTTRPALKELLKE-LNMERNN-YQ-LQNHAKM
>L1HS::chr4:80888061-80894087(+)_281
MGKKQNRKTGNSK-QS-SPPPKE-SSSPATEQSWMENDFDELREEGFR-SNYSEL-EDIQTKGKEVENFEKNLEECITRITNTEKCLKELMELKTKA-EL-EECRSLRS-C-QLEERVSAMEDEMNEMK-EGKFREKRIKRNEQSLQEIWDYVKRPNL-LIGVPESDVENGTKLENTLQDIIQENFPNLARQAN-QIQEIQR-PQRYS-RRATPRHIIVRFTKVEMKEKMLRAAREKG-VTLKGKPIRLT-DL-AETLQARREWGPIFNILKEKNFQPRISYPAKLSFISEGEIKYFIDKQMLRDFVTTRPALKELLKE-LNMERNN-YQ-LQNHAKM
>L1HS::chr5:103854288-103860317(+)_282
MGKKQNRKTGNSK-QS-SPPPKE-SSSPATEQSWMENDFDELREEGFR-SNYSEL-EDIQTKGKEVENFEKNLEECITRITNTEKCLKELMELKTKA-EL-EECRSLRS-C-QLEERVSAMEDEMNEMK-EGKFREKRIKRNEQSLQEIWDYVKRPNL-LIGVPESDVENGTKLENTLQDIIQENFPNLARQAN-QIQEIQR-PQRYS-RRATPRHIIVRFTKVEMKEKMLRAAREKG-VTLKGKPIRLT-DL-AETLQARREWGPIFNILKEKNFQPRISYPAKLSFISEGEIKYFIDKQMLRDFVTTRPALKELLKE-LNMERNN-YQ-LQNHAKM
>L1HS::chr6:24811885-24817934(-)_283
MGKKQNRKTGNSK-QS-SPPPKE-SSSPATEQSWMENDFDELREEGFR-SNYSEL-EDIQTKGKEVENFEKNLEECITRITNTEKCLKELMELKTKA-EL-EECRSLRS-C-QLEERVSAMEDEMNEMK-EGKFREKRIKRNEQSLQEIWDYVKRPNL-LIGVPESDVENGTKLENTLQDIIQENFPNLARQAN-QIQEIQR-PQRYS-RRATPRHIIVRFTKVEMKEKMLRAAREKG-VTLKGKPIRLT-DL-AETLQARREWGPIFNILKEKNFQPRISYPAKLSFISEGEIKYFIDKQMLRDFVTTRPALKELLKE-LNMERNN-YQ-LQNHAKM
>L1HS::chr7:65751840-65757871(-)_284
MGKKQNRKTGNSK-QS-SPPPKE-SSSPATEQSWMENDFDELREEGFR-SNYSEL-EDIQTKGKEVENFEKNLEECITRITNTEKCLKELMELKTKA-EL-EECRSLRS-C-QLEERVSAMEDEMNEMK-EGKFREKRIKRNEQSLQEIWDYVKRPNL-LIGVPESDVENGTKLENTLQDIIQENFPNLARQAN-QIQEIQR-PQRYS-RRATPRHIIVRFTKVEMKEKMLRAAREKG-VTLKGKPIRLT-DL-AETLQARREWGPIFNILKEKNFQPRISYPAKLSFISEGEIKYFIDKQMLRDFVTTRPALKELLKE-LNMERNN-YQ-LQNHAKM
>L1HS::chr7:110883571-110889602(-)_285
MGKKQNRKTGNSK-QS-SPPPKE-SSSPATEQSWMENDFDELREEGFR-SNYSEL-EDIQTKGKEVENFEKNLEECITRITNTEKCLKELMELKTKA-EL-EECRSLRS-C-QLEERVSAMEDEMNEMK-EGKFREKRIKRNEQSLQEIWDYVKRPNL-LIGVPESDVENGTKLENTLQDIIQENFPNLARQAN-QIQEIQR-PQRYS-RRATPRHIIVRFTKVEMKEKMLRAAREKG-VTLKGKPIRLT-DL-AETLQARREWGPIFNILKEKNFQPRISYPAKLSFISEGEIKYFIDKQMLRDFVTTRPALKELLKE-LNMERNN-YQ-LQNHAKM
>L1HS::chr8:73787773-73793823(-)_286
MGKKQNRKTGNSK-QS-SPPPKE-SSSPATEQSWMENDFDELREEGFR-SNYSEL-EDIQTKGKEVENFEKNLEECITRITNTEKCLKELMELKTKA-EL-EECRSLRS-C-QLEERVSAMEDEMNEMK-EGKFREKRIKRNEQSLQEIWDYVKRPNL-LIGVPESDVENGTKLENTLQDIIQENFPNLARQAN-QIQEIQR-PQRYS-RRATPRHIIVRFTKVEMKEKMLRAAREKG-VTLKGKPIRLT-DL-AETLQARREWGPIFNILKEKNFQPRISYPAKLSFISEGEIKYFIDKQMLRDFVTTRPALKELLKE-LNMERNN-YQ-LQNHAKM
>L1HS::chr4:91596890-91602908(-)_287
MGKKQNRKTGNSK-QS-SPPPKE-SSSPATEQSWMENDFDELREEGFR-SNYSEL-EEIQTKGKEVENFEKNLEECITRITNTEKCLKELMELKTKA-EL-EECRSLRS-C-QLEERVSAMEDEMNEMK-EGKFREKRIKRNEQSLQEIWDYVKRPNL-LIGVPESDVENGTKLENTLQDIIQENFPNLARQAN-QIQEIQR-PQRYS-RRATPRHIIVRFTKVEMKEKMLRAAREKG-VTLKGKPIRLT-DL-AETLQARREWGPIFNILKEKNFQPRISYPAKLSFISEGEIKYFIDKQMLRDFVTTRPALKELLKE-LNMERNN-YQ-LQNHAKM
>L1HS::chr1:84518072-84524089(-)_288
MGKKQNRKTGNSK-QS-SPPPKE-SSSPATEQSWMENDFDELREEGFR-SNYSEL-EDIQTKGKEVENFEKNLEECITRITNTEKCLKELMELKTKA-EL-EECRSLRS-C-QLEERVSAMEDEMNEMK-EGKFREKRIKRNEQSLQEIWDYVKRPNL-LIGVPESDVENGTKLENTLQDIIQENFPNLARQAN-QIQEIQR-PQRYS-RRATPRHIIVRFTKVEMKEKMLRAAREKG-VTLKGKPIRLT-DL-AETLQARREWGPIFNILKEKNFQPRISYPAKLSFISEGEIKYFIDKQMLRDFVTTRPALKELLKE-LNMERNN-YQ-LQNHAKM
>L1HS::chr11:95169380-95175410(+)_289
MGKKQNRKTGNSK-QS-SPPPKE-SSSPATEQSWMENDFDELREEGFR-SNYSEL-EDIQTKGKEVENFEKNLEECITRITNTEKCLKELMELKTKA-EL-EECRSLRS-C-QLEERVSAMEDEMNEMK-EGKFREKRIKRNEQSLQEIWDYVKRPNL-LIGVPESDVENGTKLENTLQDIIQENFPNLARQAN-QIQEIQR-PQRYS-RRATPRHIIVRFTKVEMKEKMLRAAREKG-VTLKGKPIRLT-DL-AETLQARREWGPIFNILKEKNFQPRISYPAKLSFISEGEIKYFIDKQMLRDFVTTRPALKELLKE-LNMERNN-YQ-LQNHAKM
>L1HS::chr12:126783569-126789584(-)_290
MGKKQNRKTGNSK-QS-SPPPKE-SSSPATEQSWMENDFDELREEGFR-SNYSEL-EDIQTKGKEVENFEKNLEECITRITNTEKCLKELMELKTKA-EL-EECRSLRS-C-QLEERVSAMEDEMNEMK-EGKFREKRIKRNEQSLQEIWDYVKRPNL-LIGVPESDVENGTKLENTLQDIIQENFPNLARQAN-QIQEIQR-PQRYS-RRATPRHIIVRFTKVEMKEKMLRAAREKG-VTLKGKPIRLT-DL-AETLQARREWGPIFNILKEKNFQPRISYPAKLSFISEGEIKYFIDKQMLRDFVTTRPALKELLKE-LNMERNN-YQ-LQNHAKM
>L1HS::chr3:89509975-89516006(-)_291
MGKKQNRKTGNSK-QS-SPPPKE-SSSPATEQSWMENDFDELREEGFR-SNYSEL-EDIQTKGKEVENFEKNLEECITRITNTEKCLKELMELKTKA-EL-EECRSLRS-C-QLEERVSAMEDEMNEMK-EGKFREKRIKRNEQSLQEIWDYVKRPNL-LIGVPESDVENGTKLENTLQDIIQENFPNLARQAN-QIQEIQR-PQRYS-RRATPRHIIVRFTKVEMKEKMLRAAREKG-VTLKGKPIRLT-DL-AETLQARREWGPIFNILKEKNFQPRISYPAKLSFISEGEIKYFIDKQMLRDFVTTRPALKELLKE-LNMERNN-YQ-LQNHAKM
>L1HS::chr4:137214649-137220701(-)_292
MGKKQNRKTGNSK-QS-SPPPKE-SSSPATEQSWMENDFDELREEGFR-SNYSEL-EDIQTKGKEVENFEKNLEECITRITNTEKCLKELMELKTKA-EL-EECRSLRS-C-QLEERVSAMEDEMNEMK-EGKFREKRIKRNEQSLQEIWDYVKRPNL-LIGVPESDVENGTKLENTLQDIIQENFPNLARQAN-QIQEIQR-PQRYS-RRATPRHIIVRFTKVEMKEKMLRAAREKG-VTLKGKPIRLT-DL-AETLQARREWGPIFNILKEKNFQPRISYPAKLSFISEGEIKYFIDKQMLRDFVTTRPALKELLKE-LNMERNN-YQ-LQNHAKM
>L1HS::chr5:108595088-108601119(+)_293
MGKKQNRKTGNSK-QS-SPPPKE-SSSPATEQSWMENDFDELREEGFR-SNYSEL-EDIQTKGKEVENFEKNLEECITRITNTEKCLKELMELKTKA-EL-EECRSLRS-C-QLEERVSAMEDEMNEMK-EGKFREKRIKRNEQSLQEIWDYVKRPNL-LIGVPESDVENGTKLENTLQDIIQENFPNLARQAN-QIQEIQR-PQRYS-RRATPRHIIVRFTKVEMKEKMLRAAREKG-VTLKGKPIRLT-DL-AETLQARREWGPIFNILKEKNFQPRISYPAKLSFISEGEIKYFIDKQMLRDFVTTRPALKELLKE-LNMERNN-YQ-LQNHAKM
>L1HS::chr7:49719841-49725896(-)_294
MGKKQNRKTGNSK-QS-SPPPKE-SSSPATEQSWMENDFDELREEGFR-SNYSEL-EDIQTKGKEVENFEKNLEECITRITNTEKCLKELMELKTKA-EL-EECRSLRS-C-QLEERVSAMEDEMNEMK-EGKFREKRIKRNEQSLQEIWDYVKRPNL-LIGVPESDVENGTKLENTLQDIIQENFPNLARQAN-QIQEIQR-PQRYS-RRATPRHIIVRFTKVEMKEKMLRAAREKG-VTLKGKPIRLT-DL-AETLQARREWGPIFNILKEKNFQPRISYPAKLSFISEGEIKYFIDKQMLRDFVTTRPALKELLKE-LNMERNN-YQ-LQNHAKM
>L1HS::chr7:96475962-96481992(-)_295
MGKKQNRKTGNSK-QS-SPPPKE-SSSPATEQSWMENDFDELREEGFR-SNYSEL-EDIQTKGKEVENFEKNLEECITRITNTEKCLKELMELKTKA-EL-EECRSLRS-C-QLEERVSAMEDEMNEMK-EGKFREKRIKRNEQSLQEIWDYVKRPNL-LIGVPESDVENGTKLENTLQDIIQENFPNLARQAN-QIQEIQR-PQRYS-RRATPRHIIVRFTKVEMKEKMLRAAREKG-VTLKGKPIRLT-DL-AETLQARREWGPIFNILKEKNFQPRISYPAKLSFISEGEIKYFIDKQMLRDFVTTRPALKELLKE-LNMERNN-YQ-LQNHAKM
>L1HS::chrX:11953415-11959433(-)_296
MGKKQNRKTGNSK-QS-SPPPKE-SSSPATEQSWMENDFDELREEGFR-SNYSEL-EDIQTKGKEVENFEKNLEECITRITNTEKCLKELMELKTKA-EL-EECRSLRS-C-QLEERVSAMEDEMNEMK-EGKFREKRIKRNEQSLQEIWDYVKRPNL-LIGVPESDVENGTKLENTLQDIIQENFPNLARQAN-QIQEIQR-PQRYS-RRATPRHIIVRFTKVEMKEKMLRAAREKG-VTLKGKPIRLT-DL-AETLQARREWGPIFNILKEKNFQPRISYPAKLSFISEGEIKYFIDKQMLRDFVTTRPALKELLKE-LNMERNN-YQ-LQNHAKM
