# Supplementary material for: Cryptic genetic variation enhances primate L1 retrotransposon survival by enlarging the functional coiled coil sequence space of ORF1p
Source: PLoS Genet. 2020 Aug 14;16(8):e1008991. doi: 10.1371/journal.pgen.1008991 (PMC7449397; doi:10.1371/journal.pgen.1008991)
Supplement: S1 Data — (ZIP) [file pgen.1008991.s012.zip › Supplementary_Data_PG/orf1_FL/l1pa6/6_FLorf1_seqs_w_cns.fst]

>l1pa6_50%_cns
ATGGGGAGAAACCAGAGCAGAAAAGCTGAAAATTCTAAAAACCAGAGCGCCTCTTCTCCT
CCAAAGGATCGCAGCTCCTCGCCAGCAANGGAACAAAGCTGGATGGAGAATGACTTTGAC
GAGTTGACAGAAGTAGGCTTCAGAAGGTCGGTAATAACAAACTTCTCCGAGCTAAAGGAG
GATGTTCNAACCCATCGCAAGGAAGCTAAAAACCTTGAAAAAAGATTAGACGAATGGCTA
ACTAGAATAAACAGTGTAGAGAAGACCTTAAATGACCTGATGGAGCTGAAAACCATGGCA
CGAGAACTTCGTGANGCATGCACAAGCTTCAATAGCCGATTCGATCAAGTGGAAGAAAGG
GTATCAGTGATTGAAGATCAAATTAATGAAATAAAGNGAGAAGACAAGTTTAGAGAAAAA
AGAGTAAAAAGAAATGAACAAAGCCTCCAAGAAATATGGGACTATGTGAAAAGACCAAAT
CTACGTTTGATTGGTGTACCTGAAAGTGANGGGGAGAATGGAACCAAGTTGGAAAACACT
CTTCAGGATATTATCCAGGAGAACTTCCCCAACCTAGCAAGGCAGGCCAACATTCAAATT
CAGGAAATACAGAGAACACCACAAAGATACTCCTCGAGAAGAGCAACCCCAAGACACATA
ATTGTCAGATTCACCAAGGTTGAAATGAAGGAAAAAATGTTAAGGGCAGCCAGAGAGAAA
GGTCGGGTTACCCACAAAGGGAAGCCCATCAGACTAACAGCGGATCTCTCGGCAGAAACC
CTACAAGCCAGAAGAGAGTGGGGGCCAATATTCAACATTCTTAAAGAAAAGAATTTTCAA
CCCAGAATTTCATATCCAGCCAAACTAAGCTTCATAAGTGAAGGAGAAATAAAATCCTTT
ACAGACAAGCAAATGCTGAGAGATTTTGTCACCACCAGGCCTGCCTTACAAGAGCTCCTG
AAGGAAGCACTAAACATGGAAAGGAACAACCGGTACCAGCCACTGCAAAAACATGCCAAA
TTG
>lcl|hg18_L1PA6_chr10_62432705_62438798
ATGAGGAGAAACCAGAGCAGAAAGCCTGAAAATTCCAAAAACCAGAATGCCTCTTCTCAT
CCAAAGAAACACAACTCCTCACCAGCAAGGGAGCAAAGCTGCATGGAGAATGAGTTTGAC
GAGCTGACAGAAGTAGGCTTCAGAAGGTCAGTAATAACAA--------TAACTAAAGGAG
CATATTCTAACCCATCGCAAGGAAGCTTAAAACCTTGAAAAAAGGTTAGACGAATGGCTA
ACTAGAATAACCAGTGAAGAGAAGAGCTTAAATGACCTGATGGAGCTGAAAACCACAGTA
CAAGAACTGCGTGAAGCATACACAAGCTTCAATAGCCAATTTGATCAACCAGAAGAAAGG
GTATCAGTGATTGAGGATCAAATTAATGAAATAAAGAGAGAAGACAAGATTAAAAATAAA
AGAGTGAAAAGAAACGAACAAAGCCTCCAAGAAATATGGGACTATGTGAAAAGACCAAAT
CTACGTTTGATTGGTGTACCTGAAAGTGATGGGGAGAATGGAACCAAGTTAGAAAACACT
CTTCAGGATATTATCCAGGAGAACTTCCCCAACCTAGCAAGGCAGGCCAACATTCAAATT
CAGAAAACACAGAGAACACCACAAAGATACTCCTTGAGAAGAGCAACCTCAAGACACCTA
ATTGTCAGATTCACCAAGATTGAAATGAAGAAAGGAATGTTGAGGGAAGCCAGAGAGAAA
GGTCAGGTTACCCACAAAGGGAAGCCTATCAGACTAACAGTGGACCTCTCGGCAGAAACC
CTACAAGCCAGAAAAGGGTGGGGGCCAATATTCAACATTCTTAAAGAAAAGAATTTTCAA
CCCAGAATTTCATATCCAGCCAAACTAAGCTTCATAAGTGAAGGAGAAATAAAATCCTAT
ACAGACAAGCAAATGCTGAGAGATTTTGTCACCACCCGGCCTGCCTTATAGGAGCTCCTG
AAGGAAGCACTAAACATGGAAGGGAACAACCAGTACCAGGCACTGCAAAAACATGCCAAA
TTG
>lcl|hg18_L1PA6_chr10_15954505_15960680
ATGGGGAGAAAGCGGAGCAGAAAAGCTGAAAATTCCAAAAACCAGAGTGCCTC-----CT
CCAAAGGATTGCAGCTCCTCACCATCAAAGGAACAAAACTGGACAGAGAATGAGTTTAAC
GAGTTGACAGAAGTAGGCTTCAGAAGGTTGGTAATAACAAACTTCTCTGAGCTAAAGAAG
CATGTTCTAAGCCATTGCAAAGAAGCTAAAAACCTTGAAAAAAGGTTAGATGAATGGCTA
ACTAGAATAAACAGTGTAGAGAAGACCTTAAATGACCTGATGGAGCTGAAAAACACGGCA
TGAGAACTTCGTGACATATGCAAAAGCTTCAGTAGCTGATTTGATCAAGTGGAAGAAAGG
ATATCACTGAAGGAAGATCAAATTAATGAAATAAAGTGAGAAGACAAGATTAGAGAAAAA
AGAGTGAAAAGAAACAAACAAAGCCTCCAAGAAACATGGGACTATGTGAAAAGACCAAAT
CTACATTTGACTGGTGTTCCTGCAAGTGACGGGGAGAATGGATCCAAGTTAGAAAACACT
CTAAAGGATATTACCCAGGAAAACTTCCCCAAATTAGCAAAGCAGGCCAATATACAAATT
CAGGAAACACAGAGAACCCCACAAAGATACTCCTTGAGAAGAGCCACCCCAAGACACA--
ATTGTCAGATTCACCAAGGTTGAAATGAAGGAAAAAATGTTAAGGGCAGCCAGAGAGAAA
GGTCAGGTTACCCACAAAGGGAAGCCCATCAGACTAACAGCAGATCTCTCAGCAGAAACC
CTACAAGGCAGAAGAGAGTGGGGGTCAATATTCAACATTCTTAAAGAAAAGAATTTTCAA
CACAGAATTTCATATCCAGCCAAATTAAGCTTCATAAGTGAAGGAGAAATAAAATCCTTT
ACAGACTAGCAAATGAGGAGAGATTTTGTCACCACCAGGCCTGCCTTACAAGAGCTCCTG
AAGGAAGCACTAAACGTGAAAAGGAACAACCAGTATCAGCCACTGCAAAAACATGCCAAA
TTG
>lcl|hg18_L1PA6_chr1_190898719_190904847
ATGGGGAGAAACCAGAGCAGAAAGGCTGAAAGTTCCAAAAACCAGAAAGCCTCTTCTCCT
CCAAAGGAACCCAACTCCTCGGCAGCAA-GGAACAAAACTGGATGGAGAATGAGTTTGAC
GAGTTGACAAAACTAAGCTTCAGAAGGTTAGTAATAACAAACTTCACCGAGCTAAAGAAG
CATGTTCTAACCCATCGCAAGGAAGCTAAAAACCTTG-AAAAAGGTTAGATGAATGGCTA
ACTAGAATAAACAGTGTAGAGAAGAGCTTAAATGACCTGATGGAGCTGAAAACCACAGTA
TGAGAACTTCATGAAACATACATAAGCTTCAATAGCTTATTCAGTCAAGTGGAAGAAAGG
ATATCAGTGATTGAAGATTAAATT-----AATAAAGTGAGAAGACAAGATTAGAGAAAAA
AGAGTGAAAAGAAA----CAAAGTGTGCAAGAAATAT-GGACTATGTGAAAAGACCAAAT
CTACATTTGATTGGTGGACCTGAAAGTGATGGGGAGAATGGAACCAAGTTAGATAACACT
CTTCAGGATATAATCCAGGAGAACCTCCCCAATCTAGCAAGGCAGGCCAACATTCAAATT
CAGGAAATACAGAGAACACCACAAAGATATTCCTCCAGAAGAGCAACCCCAAGACACATA
ATTGTCAGATTCACCAAGGTTGAAATGAAGGAAAAAATATTAAAGGCAGCCAGAGAGAAA
GGTTGGGTTACTCACAAAGGGAAGTCCATCAGACTAACAGTGGATCTCTTGGCAGAAACT
TTACAAGCCAGAAGAGAGTGGGGGCCAATATTCAACATTCTCATAGAAAATAATTTTCAA
C-CAGAGTTTTATATCCAGCCAAACTAAGCTTCATAAGTGAAGGAGAAATAAAATCCTTT
ACAGACAAGCAAATGCTGAGAGTGTTTTTCACCACCAGGCCGGCCTTACAAGAACTCCTG
AAGGAAGCATTAAACATGCAAAGGAACAACCAGTACCAGCCACTGCAAAAATATGCCAAA
TTG
>lcl|hg18_L1PA6_chr10_108216983_108223099
ATGGAGAGATACCACAGTAGAAAGGCTGACAATTC-CAAAACCAGAGCACGTCTTCTCCT
CCAAAGGA------------------------ACAAAACTGGACAGAGAATGAGTTTGAC
AAGTTGACAGAAGTAGGCTTCAGAAGGTTGGTAATAATGAACATCTCTGAGCTAAAAAAG
CATATTCTAACCCATCTCAAGGAAGCTAAAAACCTTGAAAAAAGGTTAGACGAATGGCTA
ACTAGAATAACCAGTGTAGAGAAGAGCTTAAATGAACTGATGGAGCTGAAAACCACAGTA
CAAGAACGTTGTGAAGCATACACAAGTTTCAATAGCCAATTTGATCAAGCAGGAGAAAGG
ATATCAATGATTGAAGATAAAATTAATGAAATAAAGTGAGAAGACAAGATTAGAGAAAAA
AGAATGAAAAGAAATGAACAAAGCCTCCAAGAAATATGGGACTATGTGAAAAGACAAAAT
CTATATTTGATTGTTGTACCTGAAAGTGACAGGGAGAATGGAACCAAGTTAGAAAACACT
CTTCAGGATATTATCCAGGAGAACTTCCCCAATCTAGCAAGGCAGACCAACATTCAAATT
CAGAAAATACAGAGAACACCTCAAAGATACTCCTCAAGAAGAGCAACCCCAAGGCACATA
ATTATCAGATTCACCAAGGTTGAAATGAAGGAAAAAATGTTAAGGACAGCCAGAGAGAAA
GGTTGGGTTACCCACAAAGGGAAGCCCATCAGACTAACAGCGGATCTCTCGGCAGAAACC
CTAAAAGCCAGAAGACAGTGGGGGCCAATAGTCAACATTCTTAAAG-----AATTTTCAA
CCCAGAATTTCATATCCAGCCAAACTAAGCTTCATAAGTGAAGGAGAAATAAAATCCTTT
ACAGACAAGCAAGTGCTGAGAGATTTTGTCACCACCAGGCCTGCCTTACAAGAGCTCCTG
AAGGAAGCACTAAACATGGAAAGGAACAACCAGTACCAGACACTGCAAAAATATGGCAAA
TTG
>lcl|hg18_L1PA6_chr10_55718171_55724237
ATGGGGAGAAAACAGAGCAGAAAAGCTGAAAATTCTAAAAACCAGAGTGCCTCTTCTCCT
CCAAAGGAATGCAGCTCCTCACCAGCAACAGAGCAAAGCTGGATGGAGAATGACTTTGAT
GAGTTGACAGAAGTAGGCTTCAGAAGGTCAGTAATAACAAACGTCTCCAAGCTAAAGGAG
CAAGTTTGAACCCATTGCAAGGAAGCTAAAATCCTTGAAAAATGGTTAGACGAATGCCTA
ACCAGAATAAACAGTG-AAGGGAGACCTTAAATGAACTGATGGAGCTGAAAACCATGGCA
CAAGAACTTTGTGATGCATACACAAGCTTCAATGGCCAATTCGATCAAGTGAAAGAAAGG
GTATCAGTGATTGGAGATCAAATTAATGAAATAAAGTGAGAAGAGAAGGTTAGAGAAAAA
GGAGTAAAAAGAAACAAACAAAGCCTCCAAGAAATATAGGACTATGTGAAAAGACCAAAT
CTACATTTGATTGGTGTACCTGAAAGTGATGGGGAGAATGGAACCAAGTTGGAAAACACT
ATTCAGGATATTATCCAGGAGAACCTCCCCAAACTAGCAATGCAGGCCAACATTCAAATT
CAGGAAATACAGAGAACACCAC--AGACACTCCTTGAGAAGAGCATCCCCAAGGCACAAA
ATTGTCAGATTCACCAAGGTTGTAATGAAGGAAAAAGTGTTAAGGGCAGCCAGAGAGAAA
GGTCGAGTTACCCACAAAGGGAAGCCAATCAGACTAACAGTGGGTCTCTCAGCAGAAACC
CTGCAAGCCAGAACAGATTGGGGGCCAATATTCAACGTTCTTAAAGAAAAGAATTTTCAA
CCCAGAATTTCATATCTAGTCAAACTAAGCTTCCTAAGTGAAGGGGAAATAAAATCCTTT
ATGGACAAGCAAATGCTGAGATATTTTGTCACCACCAGGCCTGCCTTACAAGAGCTTCTG
AAGGAAGCAGTAAAGATGGAAAGAAACAACCAATACCAGCCACCTCAAAAACATGCCAAA
TTG
>lcl|hg18_L1PA6_chr10_110881163_110887307
ATGGGGAGAAACCAGAGGAGAAAAGCTGAAAATCCTAAAAACCAGAGCGCCTCTT---CT
CCAAAGGATCACAGCTCCTTGCCTGCAATGGAACAAAGCTGGATGCAGAATGACTTTGAC
GAGTTGACAGAAGTAGGCTTCAGAAGGTTGGTAATAACAAATTTCTCTGAGCTAAAGGAG
AATGTTCTAAACCATCACAAGGAAGCTAAAAACCTTGAAAAAAGATTAGATGAATGGCTA
ACTAGAATAAACAGTGTAGAGAAGACCTCAAATGAACTGATGGAGCTGAAAACCATGGCA
CGAGAACTTCATGATGCATGCACAAGCTTCAATAGCCAATTCGTTCAAGTGGAAGAAAAG
GGATCAGTGATTAAAGATCAAATGAATGAAATAAAGCAAGAAGACAAGTTTAGAGAAAAA
AGAGTAAAAAGAAATGAACAAAGCCTCCAAGAAATATGGCACTATGTGAAAAAACCAAAT
CTACATCTCATTGGTGTACCTGAAAGTGATGGTGAGAATGGAACCAAGTTGGAAGATACT
CTTCAGGATATTATCCAGGAGTACTTCCCCAACCTAGCAA-GCAGGCCAACATCCAAATT
CAAGAAATACAGAGAACACCACAAAGATACTCCTTGAGAAGAGCAACCCCAAGACACATA
GTTGTCAGATACACCAAGGTTGAAAAGAAGGAAAAAATGTTAAGGGCAGCCAGAGAGAAA
TGTCAGGTTACCCACAATGGGAAGCCCATCAGACTAACAGTGGATCTCTCAGCAGAAACC
CTACAAGCCAGAAGAGAGTGGGGGCCAATATTCAACATTCCTAAAGAAAAGAATATTCAA
CCCAGAATTTCATATCCAGCCAAACTAAGCTTCATAAGTGAAGGAGAAATAAAATGCTTT
ACAGACAAGCAAATGCTGAGAGATTTTGTCATCACCAGGCCTGCCTTACGAGAGCTCCTG
AAGGAAGCACTAAACATGGAAAGGAACAACCAGTACCAGCCACTGCAAAAACATGCCAAA
TTG
>lcl|hg18_L1PA6_chr1_147338551_147344716
ATGGGGAGAAACCAGAGCAGAAAGGCTGAAAATTCCAAAAATCAGAATACCTCTTCTCCT
CCAAAGGAACACAAATCCTCACCAGCAAGGGAACAAAACTGGATGGAGAATGAGTTTGAC
AAGGTGACAGAAGTAGGCTTCAGAAGGTCGGTATTAACAAACTTCTCTGGGCTAAAGGAG
CATGTTTTAATCCATTGCAAGGAAGCTGAAAACATTGAAAAAAGGTTAGATGAATGGCTA
ACTAGAATAAACAGTGTAGAGAAGAGCTTAAATGACCTGAAGGAGCTGAAAACCACAGTA
CAAGAACCTAGTGAAGCATACACAAGTTTCAATAGCCAATTCGATCAAGCAGAATAAAGG
ATATCAGTGATTGAAGATCAAATTAATGAAATAAAGCCAGAAGACAAGATTCAAGAAAAA
AGAGTACAAAGAAATGAACAAAGCCTCCAAGAAATATGGGACTATATGAAAAGACCAAAT
CCACATTTGATTGGTGTATCTGAAAGTGATCAGGAGAATGGAACCAAGTTAGAAAACACT
CTTCAGGATATTATTCAGGAGTACTTCCCAAACCTAGCAAGGCAGGCCAACATTCAAATT
CAGGAAATACAGGGAACACCACAAAGATACTCATTGAGAAAAGCAACCCCAAGACACATA
ATTGTCAGATTCACCAAGGTTGAAATGAAAAAAAGAATGTTAAGGGCAGCCAGAGAGAAA
TGTAGGGTTACCCACAAAGGGAAGCTCATCAGACTAACAGCGGATGTCTCAGCAGAAACT
GTACAAGCCAGAAGAAAGTGGGGGCCAATATTCAACATTCTTAAAGAAAAGAATTTTCAA
TCCAGAATTTCATATCCAGCCAAACGAAACTTCATAAATGAAGGAAAAATAAGATACTTT
ACAGACAAGCAAATGCTAAGAGATTTTGTCACCACCAGGCCTACCTTACAAGAGCTCCTG
AAGGGAGCACTAAACATGGAAAGGAACAACCAGTACCAGCCACTGCAAAAACATGCCAAA
TTG
>lcl|hg18_L1PA6_chr10_83388705_83394836
ATGGAGAGAAACCAGAGCAGAAAAGGCGAAAATTCCAAAAACCAGAGCACCTCTTCTCCT
CTAAAGGATCGCAGATGCTTGCAAGCAAGGGGACAAAACTGGACAGAGAATGAGTTTGAT
GAGTTGACAGAAGTAGGCTTCAGAAGGTCAGTAATAACAAACTTCTCCAAGGTGAAGGAG
CATGTTCTAACCCATTGCAAGGAAGTTAAAA-CCTTGATAAAAGATTAGACAAATGGCTA
AGTAGAAGAAACAGTGTAGAGAAGACTTCAAATGACCTGATGGAGCTGAAAACCATAGCA
TGAGAACTTCGTGATGCATGCACAAGCTTCAATAGCTTATTCAATCAAGTAGAAGAAAAG
ACATCATT----GAAGATCGAATTAATGAAATAAGGCAAGAAGACAAAATTAGAGGCAAA
ACAGTAAAAAGAAACAAAGACAGCCTCTGAGAAATATGGGAATAAGTGAAAAGATCAAAT
CTACCTTTGACTGGTGTACCTGAAAGAGACGGGGAGAATGAAACCAACTTAGAAAACGCT
CTTTAGGATATTATCCAGGAGAAATTCCCCAACCTAGCAAGGCAGGCCAACATTCAAATT
CAGGAAATACAGAGAACACCGCAAAGATACTCCTGGAGAAGAGCGACCCCAAAACACA--
ATTGTCAGATGCACCAAGGGTGAAATGAAAGAAAAAATGTCAAGGGCAGCCAGAGAGAAA
GGTCATGTTACCCACAAAGGGAAGCACATCAGACTAACAGCGGATCTCTCAGCAGAAACC
CTACAAGCCAGAAGAGAATGGGGGCCAATATTCAACATTGTTGAAGAACAGAATTTTCTA
CCCAGAATTTCATATCCAGCCAAACTAAGCTTCATAAGTGAAAGAGAAATAAAATCCTTT
ACAGACAAGCAAATGCTGAGAGATTTTG---CCACCAGGCCTGCCTTACAAGAGCTCCTG
AAGGAAGCACTAAACATGGAAAGGATCAGCCAGTACCAGCTACTGCAAAAACATGCCAAA
TTG
>lcl|hg18_L1PA6_chr10_60957966_60964127
ATGGGTAGAGACCAGAGCAGAAAGGCTGAAAATTCCAAAAACCAGAACATCTCTTCTCTT
CCAAAGGAACACAACTCCTCACCAGCAAGGGAACAAAACTGGACAGAGAAGGAGTTTGAC
GAGTTGACAGAAGGAGGCTTCAGAAGGTCGGTAATAACCAAATTCTCTGAGCTAAAGGAG
CATATTCTAACCCTTTGCAAAGGAGCTAAAAACCTTG-AAAAAAGTTAGACGAACGGCTA
ACTAGA-TAAACAGTGTAGAGAAGAGCTTAAATGACCTGATGGAGCTGAAAAGCACAGTA
AGAGAACTTCGTAAAGCATACACAAGCTTCAATAGCTGATTCGATCAAGTGGAAGAAAGG
ATATCAGTGACTAAAGATCAAATTAATGAAATAAAGTGAGAAGACAAGATTAGAGAAAAA
AGAGTGAAAAGAAACAAACAAAGCCTCCAAGAAATATGAGACTATGTGAAAAGACCAAAT
CTACGTTTGATTGGTGTACCTGAAAGTGACTGGGAGAATGGAACCAAGTTAGAAAACACT
CTTCCAAATATTATCCAGGAGAACTTCCCCAACCTACCAGGGCAGGCCAACATTCAAATT
CAGGAAATACAGAGAACACCACGAAGATATTCCTTG-GAAGAGAAGCCCCAAGACACATA
ATTGTCAGATTCACCAAGGTTGAAATGAAGGAAAAAATATTAAGGACAGCCAGAGAGAAA
GGTCAGGTTACCCAAAAAGGGAAGCCGATCACACTAACTGTGGATCTCTCAGCAGAAACT
CTACAAGCCAGAAGGGAGTGGGGGCCAATATTCAACATTCTTAAAGAAAAGAATTTTCAA
CACAGAATTTCATATCTAGCCAAACTAAGCTTTGTAAGTGAAGGAGAAATAAAATTCTTT
ACAGACAAGCAAATGCTGAGAGATTTTGTCACCACCAGGCCTGCCTTACAAGAGCTCCTG
AAGGAAGCACTAAACATGGAAAGGAACAACCGGTACCAGCCACTGCAAAAACATGCCAAA
TTG
>lcl|hg18_L1PA6_chr1_118855933_118862068
ATGGGGATAAATCAGAGCAGAAAAGCTGAAATTTCTAAAAATCAGAGTGCCTCTTCTCCT
CCAAAGGATCGCAGCTCCTCGCCAGCAACAGAACAAAGCTGGGCGGAGAATGACTTTGAC
AAATTGACAGAAGTAGGCTTCAGAAGGTTGGTATTAACAGACTTCTCTGAGCTAAAGAAA
GATGTTCAAACCCATTGAAAGAAAGCTAAAAACCTTGAAAAAAGATTAGACGAATGACTA
ACTAGAGTAAACAGTGTAGAGAAGACCTTAAATGACCTGATGGAGCTGAAAACCATGGCA
CAAGAACTTCGTGACGCATGCAGAAGCTTCAATAGCTGATTCAATCAAGCGGAAGAAAGG
GTATCGGTGATTGAAGATCAAATTAATGAAATAAGGTAAGAAGACAAGGCTAGAGAGAAA
AGAGTAAAAAGAAATGAACAAAGCCTCCAAGAAATTTGGGACTATATAAAAAGACCAAAT
GTACATTTGATTGGTGTACCTGAAAGTGATGGGGAGAATGGAACCAAGTGGGAAAACACT
CTTCAGGATATTATCCAGGAGAACTTCCCCAACCTAGCAAGGCCAGCCAACATTCAAATT
CAGGAAATACAGAGAACAACACAGAGATAATCCTCAAGAAGAGCAACCCCAAGACACATA
ATTGTCAGATTTGCCAGTGTTGAAATGAATGAAAAAGTGTTAAGGGCTGCCAGAGGGAAA
GGTCAAGTTACCCACAAAGGGAAGCCCATTAGACTAACAGCAGATCTCTCAGCAGAAACC
CTACAAGCCAGAAGAGAGTGGGGGCCAATATTCAACATCCTAAAAGAAAAGAATTTTCAA
CCCAGAATTTCATATCCAGCCAAACTAAGCTTCATAAGTGAAGGAGAAATAAAATCCTTT
ACAGATAAGCAAATGCTGAGAGATTTTGTCACCATCAGGCCTGCCTTACAAGAGTTCCTG
AAGGAAACACTAAACATGGAAAGAAACAACCAGTACCAGTCACTGCAAAAACATCGCAAA
TCT
>lcl|hg18_L1PA6_chr1_145800389_145806518
ATGGGGAGAAACCAGAGCAAAAAAGCTGAAAATTCTAAAAACCGGAGCACATCTTCTCTT
CCAAAGGATCGCAGCTCCTTGCCAGCAATGGAACAAAGCTGGACGGAGAATGACTTTGAT
GAATTGACAGAAGTAGGCTTCAGAAGGTCA-TAATAACAAACTTCTCCAAGTTAAAGGAG
CATGTTCAAACCCATCGCAAAAAAGCTAAAAACCTTGAAAAAAGGTTAGACAAAGGGTTA
ACTAGAATAAACAGTGTAGAGAAGACCTTAAATGACCTCACGGAGGTGAAAACCATGGCA
TGAGAACTTTGTGATGCATGCACAACCTTCAATACCCGATTCCATCAAGTGGAAGATAGG
GTATCAGTGATTGAAGATCAAATTAATGAAATGAAGCAACAAAACAAGGTTAGAGAAAAA
AGAGTAAAAAGAAACAAACAAAGCCTCCAAGAAATATGGAACTATGTAAAAAGATCAAAT
CTATGTTTGATAGGTGTACCTGAAAGTGATGGGGAGAATGGAACCAAGTTGGAAAACACT
CTTCAGGATATCATCCAGGAGAACTTCCCCAACCTAGCAAGGCAGGCCAACATTCAAATT
CAGGAAATACAGAGAACACCATAAAGATACTCCTCGAGAAGAGCAACCCCAAGACACATA
ATTGTCAGATTCACCAAGGTTGAAATGAAGGAAAAAATGTTAAGTGCAGTCAGAGAGAAA
GGTTGGGTTACCCACAAAGGGAAGCCCATCAGACTAACAGTGGATCTCTCTGCAGAAACC
CTACAAGCCAGAAGAGAGTGGAGGCCAATATTCAACATTCTTAAAGAAAAGAATTTTCAA
CTCAGAATTTCATATCCAGCCAAACTAAGCTTCAAAAGTGAAAGAGAAATAAAATCCTTT
ACAGACCAGCA-ATGCTGAGAGATTTTGTCACCACCAGGCCTGCCTTACAAGAGGTCCTG
AAGGAAGCACTTAACATGGAAAGGAACAACCAGTACCAGCTACTACAAAAACATGCCAAA
TTG
>lcl|hg18_L1PA6_chr1_206010372_206016457
ATGGG-AGAAACCAGAGCAGAAAAGCTGAAAATTCCAAAAAACAGACTGCCTCTTCTCCT
CCAAAGGATCACAGCTCCTTGCCAGCAAGGGAACAAAACTGGACAGAGAATGAGTTTGAT
GAGTTAACAGAAGTAGGTTTCAGAAGGTCAGTAATAACAAACTTCTCCAAGCTAAG----
-ATGTTCTAACCCATCTCGAGGAAGGTAAAAACCTTGAAAAAAGATTAGATGAATGGCTA
ACTAGAATAAACAGTGTAGAGAAGACCTTAAATGACATGATGGAGCTGAAAACCACGGCA
CAAGAACTTCGTGACGCATGCACAAGCTTCAATAGCTGATTCGATCAAGTGGAAAAAACT
ATATCAGTGATTGAAGATCAGATTAATGAAAAAAAG----AAGACAAGATTAGAGAAAAA
A--GTGAAAAGAAACAAACAAAGCCTCCAAGAAATATGGGACTATGTGAAAACACCAAAT
CTACGTTTGATTGGTGTACCTGAAAGTGACGGGGAGAATGGAATCAAGTTAGAAAACACT
CTTCAGGATATTGTCCACGAGGACTTCCCTAAACTAGCAAGACAGGCCAACATTCAAATT
CAGGAAATACAGAGAACACCACAAAAATACTCCTTGAAAAGTGCAACCCCAAGACACATA
ATCGTCAGATTCACCAAGGTTGAAACGAAGGAAAAAATGTTAAGGGCAGCCAGAGAGAAA
GGTCAGGTTACCCACAAAGGGAAGCCTATCCAACTATCAGCGGATGTCTCAGCAGAAACC
CTACGAGCCTTAAAAGAATGGGGGCCAATATTCAACATTCTTAAAGAAAATAATTTTCAA
CCCAGAATCTCATATCCAGCCAAACTAAGCTTTGTAAGTGAAGAAGAAATAAAATAGTTT
ATAGACAAGCAAATGCTGACAGATTTTGTCGCCACCAGGCCTGCCTTACAAGAGCTCCTG
AAGGAAGCACTAAACATGGAAAGGAACAACCGGTACCAGCCACTGCAAAAACATACCAAA
TGG
>lcl|hg18_L1PA6_chr11_13629377_13635529
ATGGGGAGAACCCATAACAGAAAGGCTGAACATTCCAAAAACCAGAATGCCTCTTCTCCT
TCAAAGGAACAGAATGCCCTGCCGGCAAGGGAACAAAACTGGATGGAGAATAAGTTTGAC
GAGATAACAGAAGAAGGCTTCAGAAAGGCAGTAATAACAAACTTCTCTGAGCTAAAGGAG
CATGTTCTAACCATTTGCAAGGAAGCTAAAAACCTTGAAAAAATGTTAGATGAATGGCTA
TCTAGAATAACCAGTGTACAGAAGAGCTTAAATGACCTGATGGAGCTGAAAACCACAGTA
CAAGAACTTCATGAAGCATACACAAGCTTCAATAGCCAATTTGATCAAGCAGAAGAAAGG
ATAGCAGTGATTGAAGATAAAATTAATGAAATAAAGCGAGAAGACAAGATTAGAGAAAAA
AGAGTGAAAAGAAACAAACAAAGCCTCCAAGAAATATGGGACTATGTGAAAAGACCAAAT
CTACATTTGATTGGTGTACTTGAAAGTGACAGGGAGAATGGAATCAAGTTAGAAAACACT
CTTCAGGATACTATCCAGGAG---TTCCCCAACCTAGCAAGGCAGACCAACATTCAAATT
CAGGAAATACAGAGAACACCACAAAGATACTCCTCCAGAAGAGCAACCCCAAGAGACATG
ATTGTCAGATTCACCAAGGTTGAAATGAAGGAAAAAATGTTAAGGGCAGCCAGAGAGAAA
GGTCGGGTTATCCACAAAGGGAAGCCCATCAGACTAACAGCGGATCTCTCAGCAGAAACC
CTAAAAGCCAGAAGAGAGTGGGGACAAATATTCAACATTCTTAAAGAAAATAATTTTCAA
CCCAGAATTTCATATCCAGCCAAACTAAGCTTCATAAGTGAAGGAGAAATAAAATACTTT
GCAGATAAGCAAATGCTCAGAGATTTTGTCACCACTAGGCCTGTCTTACAAGAGCTCCTG
AAGGAAGCAGGAAACATGGAAAGGAACAACTGGTACCAGCCACTGCAAAAACATGCCAAA
TTG
>lcl|hg18_L1PA6_chr10_43906375_43912510
ATGGGGAGAAACCAGAGAAGGAAAACTGAAAATTCTAAGAACCACAGTGCCCCTT---CT
CCAAAGGATCACAGCTCCTCGCCAGCAATGGAACAAAGCAGGATAGAGAATGACTCTGAC
GAGTTGACAGAAATAGGCTTCAGAAAGTTGGTAATAACAAATTTCTCTGAACTAAAGGAG
GATGTTTGAACCCATTGCAAGGAAGCTCAAAACCTTGAAAAAAGATTAGACAAATGGCTA
ATTAGAATAAACAGTGTAGAGAAGACCTTAAATAACCTGATGGAGCTGAAAACCATGGCA
TGAGAACTACGTA-CACATGCACAAGCTTCAGTAGCCGATTTGATCAAGTGGAAGAAAGG
GTATCAGTGATTGAAGATCAAACTAATGAAATGAAGTGGGAAGAGATGTTTAGAGAAAAA
AGAGTAAAAAGAAACGAACAAAGCCTCCAAGAAATACAGGACAATGTGAAAAGACCAAAT
CTACGTTTGATTGGTGTACCTGAAAGTGATGAGGATAATGGAACCAAGTTGGAAAACACT
CTTAAGGATATTATCCAGGAGACCTTCCTAAACCTAGCAAGGCAGGCCAATATTCAAATT
CAGGAAATACAGAGAACACCACAAAGATACTCCTCAAGAAGAGCAACCCCAAAACACGTA
ATTGTCAGATTCACCAAGGTTGAAATGAAGGGAAAAATGCTAAGGGCAGCCAGAAAGAAA
GGTCGGGTTACCCACAAAGGGAAGCCCATCAGACTAACAGCGGATCTCTTGGCAGAAACC
CAAGAAGCCAGAAGAGAGTGGGGGCCAATATTCAACATTCTTGAAGAAAAGCATTTTCAA
TGCAGAATTTCATATCCAGCCAAACTAAGCTTCACAAGTGAAGGAGAAATAAAATCCTTT
ACAGACAAGCAAATGCTGAGAGATTTTGTGACCACCAGGCCTGCCTTACAAGAGCTCCTG
AAGGAAGCATTAAACATGGAAAGGAACAACCAGTACCAGCCACTGCAAAAACATGCCAAA
TTG
>lcl|hg18_L1PA6_chr1_184781054_184787195
ATGGGGAGAAACCAGAGCAGAAAAGCTGAAAATACTAAAAATGAGAGTGCCTCTTCTCCT
CCAAAGGATCGCAATTCCTCACCAGTAAGGGAACAAAGCTGGACGGAGAATGAGTTTGAC
GAGTTGACAGAAGTAGGCTTCAGAAAGTTGGTAATAACAAACTTCTCCGAGCTAAAGGAG
CATGTTCTGACCGATCACAAGGAAGCTAAAAACCTTGAAAAAAGGTTAGACAAATGGCTA
ACTAGAATAAACAGTGTAGAGACAACCTAAAATGACCTGATGGAGCTGAAAAACATGGCA
CGAGAAATTCGTGAATCATGCACAAGCTTCAATAGCCAATTCAATCAAGTGGAAGAAAGG
ATATCAGTAATTGAAGATCAAATTCATGAAATAAAGCGAGAAGACAAGTTCAGAGAAAAA
AGAGTAAAAAGAAACAAACAAAGCCTCCAAGAAATATGAGACTATGTGAAAAGACCAAAT
CTACATTTGATTGGTGTACCTGTAAGTGACGGGGAGAATGGAACCAAGTTGGAAAACACT
CTTCAGGGTATTATCCAGGAGAACTTCCCCAATCTATCAAGGCAGGCCAACATTCAAATT
CAGGAAATACGGAGAACACCACAAAGATACTCCTCGAGAAGAGCAACCCTAAGACACATA
ATTGTCAGATTCACCAAGGTTGAAATGAAGAAAAAAATGTTAAGGGCAGTCAGAGAGAAA
GGTCAGGTTACCCACAAAGGAAAGGCCATCAGACTAACAGTGGATCTCTTGGCAGAAACC
TTACAAGCCAAAAGAGGGTGGGGGCCAATATTCAACATTCTTAAAGAAAAGAATTTTCAA
TCCAGAATTTCATATCCAGCAAAACTAAGCTTCCTAAGTGAAGGAGAAATAAAATCCTTT
ACAGACAAGCAAATGCTGAGAGATTTTGTCACCACTAGGCCTGCCTTACAAGAGCTCCTG
AAGGAAGCACTAAACATGGAAAGGAACAACTGGTACCAACCACTGCAAAAACATGCCAAA
TTG
>lcl|hg18_L1PA6_chr10_92115562_92121691
ATGGGGAGAAACCAGAGCAGAAAAGATGAAAATTATAAAAACTAGAGTGCCTCTTTTCCT
CCAAAGGATTGCAGCTCCTCACCAGCAACAGAACAAAGCTGGTTGAAGAAAGACTTTGAC
AAGTTAATAGAAGTAGGCTTCAGAAGGTTGATAATAACAAACTTCTCCGAGCTAAAGGAG
CATGTTCAAACCCATCTCAAGGAAGCTAAAAACCTTGAAAAAAGGTTAGACAAATGGCTA
ACTAGAATAAACAGTGTAGAGAAGGCCTCAAATGACCAGATGGAGCTGAAAACGGTGGGA
TGAGAACTTCGTGATGCACGCACAAGCTTCAGTAGCTGATTGAATCAAGTGGAAGAAAGG
GTATCAGTGATTGAAGACC-AATTAATGAAATAAAGTGAGAAGACATGATTAGAGAAAAA
AAAGTAAAAAGAAACAAACGAAGCCTTCAAGAAATATGGGACTATGTGAAAAAGCCAAAT
CTACGTTTGATTGGTGTACCTGAAAGTGATGGGGA--ATGGAACCAAGTTGGAAAACACT
CTTCAGGATATTATCCAGGAGAACTTCCCCAACCTAGCAAGGCAGGCCAACATTCAAATT
CAAGAAATACAGAGAACACAACAAAGATACTCCTTGAGAATGACAACACCAAGACACATA
ATTGTCAGATTCACCAAGGTTGAAATGAAGGAAAAAATGTTAATGGCAGCCAGAGAGAAA
GGTTGGGTTACCCACAAGGGGAAGCCCATCAGACTAATAGCAGATCTCTTGGCAGAAACT
CTACAAGCCAGAAGAGAGG-GGGGCCAATATTCAATGTTCTTAAAGAAAAGAATTTTCAA
CCCAGAATTTCATATCCAGCCAAACTAAGCTTCATAAGTGAAGGAGAAATAAAATCCTTT
ACATACAAGCAAATGCTGAGAGATTCTGTCACCACCAGGCCTGCCTTACAAGAGCTCCTG
AAGGAAGCACTAAACATGAAAAGAAACAACCAGTACCAGCCACTGCAAAGACATGCCAAA
TTG
>lcl|hg18_L1PA6_chr10_91194373_91200506
ATGGGGAGAAACCAGAGCAGAAAAGCTGAAAATTCTAAAAACTGGAGCACTTCTTCTCCT
CCAAAGGATCACAGCTCCTCACCGGCGACAGAACAAAGCTGGACGGATAATGACTTTGAC
AAGTTGACAGAAGTAGGCTTCAGAAGGTCAGTACTAACAAACTTCTCCGAGCTAAAGGAG
GATGTTCGAACCCATCACAAGGAAGCTAAAAACCTTGAAAAACGATTAGAGGAATGGCTA
ATTAGAATAAACAGCATAGAGAAGACCTTAAATGACCTGATGGAGCTGAAAACCATGGTA
TGAGAACTACGTGACGCATACACAAGCTTCAGTAGCCGATTTGATCAAGTGGAAGAAAGG
GTATCAGTGATTGAAGATCAAATTAATGAAATGAAATGAGAAGAGAAGTTTAGAGAAAAA
AGAATAAAAAGAAATGAACAAAGCCTCCAAGAAATATGGGACTATGTGAAAAGACCAAAT
CTACATTTGATTGGCGTCCCTCAAAGTGACAGGGAGAATGGAACCAAGCTGGAAAACACT
CTTCAGGATATTATCCAGGAGAACTTCCCCAATCTAGTGAGGCAGGCCAACATTCAAATT
CAGGAAATACAGAGAACAACACAAAGATACTCCTTGAGAAGAGCAACCCCAAGACACATA
ATTATCAGATTCACCAATGTTGAAATGAAGGAAAAAATGTTAAGGGCAGTCAGAGAGAAA
GGTCGGGTTACCCACAAAGGGAAGCCCATCAGACTAACAGCAGATCTCTTTGCAGAAACC
CTGCAAGCCAGAAGAGAGTGGGGGCCAATATTCAACATTCTTAAAGAAAAGAATTTTCAA
CCCAGAATTTCATATCTGGCCAAACTAAGCTTCATAAGTGAAGGAGAAATAAAATCTTTC
ACACACAAGCAAATGCTGAGAGATTTTGTCACCACCAAGCCTACCTTACAAGAGCTCCTG
AAGGAAGCACTAAACGTGGAAAGGAACAATCGGTACCAGCCACTGCAAAAACATGCCAAA
TTG
>lcl|hg18_L1PA6_chr11_128868590_128874702
ATGGGGAGAAACCAGAGCAGGAAAGTGGAAAACTTCAAAAAACAGAGCACCTCTT---CG
CCAAAGGCTCGCAGCTCCTTGCCAGCAAGGGAACAAAACTGGACGGAGAATGAGTTTGAT
GAGCTGACAGAAGTAGGCTTCAGAAGGTCAGTAATAACGAACTTCTCTGAGCTAAAGGAG
CATGTTCTAACCCATCGCAAGGAAGCTAAAGTCCTTGAAAAAAGGTTAGATGAATGGCTA
ACTAGAATAAACAGTGCAGAGAAGACCTTAAATGACCTGATGGAACTGAAAACCACAGCA
TGAGAGCTTTGTGACACATGCACAAGCTTCAATAGTTGATTTGATCAAGTGGAAGAAAGG
ATATCAGTGACTGAAGATCAAATTAATGAAATAAAGCAAGAAGACAAGATTAGAGAAAGA
AGAGTAAAAAAAAACTGTTAAAGCCTCCAAGAAATATGGGACTATGTGAAAAGACCAAAT
CTACATTTGATTGGTGTACCGGAAAGTGACAGGGAGAATGGAACCAAGTTAGAAAACACT
CTTCAGGATATTATCCAGGAGAACTTCTCTAACCTAGCAAGGCAGGCCAACATTCAAATT
CAGGAAATACAGAGAACGCCACAAAAATACTCCTCGGTAAGAGCAACCTCAAGACATAAA
ATCATCAGATACACCAAGGTTGAAGTGAAGGAAAAAATGTTAAGGGCACCCAGAGAGAAA
GGTCAGGTTACCCACAAAGGGAAGCCCATCAGACTAACAGTGGCTCTCTCAGCAGAAACC
CTACAAGCCAGAAGAGAGTGGGGGCCAACATTCAACATTCTTAAGGAAAAGAATTTTCAA
CCCAGAATCTCATATCCAGCCAAACTAAGCTTCACAAGTGAAGGAGACATAAAATCCTCT
ACAGACAAGCAAATGCTGAGAGATTTTGTCACCACCAGGCCTGCCCTAAAAGAGCTCATG
AAGGAAGCATTAAACACGGAAAGGAACAACTGGTACCAGCCACAGCAAAAACATGCCAAA
TTG
>lcl|hg18_L1PA6_chr10_59208613_59214737
ATGGGGAGAAGCCATAGCAGAAAAGCTGAAAAGCC-AAAAAACAGAGCATCTCTT---CT
CCAAAGGATCGCAGCTCCTCGCCAGCAAGGGAACAAGACCGGACAGAGAATGAGTTTGAT
GAGTTGACAGAAGTAGACAATAGAAGGTCAGTAATAACAAACTTCTCTGAGCTAAAGAAG
CATGTTCTAACCCATCCCAAGGAAGCTAAAAACTTTGAAAAAAGGTTAGATGAATAGCTA
ACTAGAATAAAAAATATAGAGAAGACCTTAAATTACCTGAAGTAGCTGAAAAACACAGCA
CGAGAACTTTGTGATGCATGCACAAGCTTCAATAGCTGATTTGATCAAGTGGGAGAAAGG
ATATTAGTGACTGAAGATCAAATTAATGAAATAAAGTGAGAAGACAAGATTAGAGAAAAA
AGAGTGAAAGGAAATGAACAAAGCCTCCAAGAAATATGGGACTATGTGAAAAGACAAAAT
ATAGGTTTGATTGGTGTACCAGAAAGTGACGGGGAGAATGGAACCAAGTTGGAAAACACT
CTTCAGGATATTATCCAGGAGAACTTCCATAACCTAGAAAGGCAGACCAATATTCAAATT
CAGGAAATACAGAGAACACCAGAAAGATACTCCTTGAGAAGAGCAACCCCAAGACACATA
ATTGCCAGATTCAACAAGGTTGAAATGAAGGAAAAAATGTTAAGCGCAGCCAGAAAGAAA
GGTCGGGTTACCCACAAGGGGAAGCCCATCAGACTAACAGCAGATCTCTTGACAGAAACA
CTACAAGTCAGATAAGAGTGGGGACTAATATTCAACATTCTTAAAGAAAAGAATTTTCAA
CCCAGAATCTCATATCCAGCCAAACTAAGCTTCATAAACGAAGGAA------------TA
ATAGACAAGCAAATGCTGAGAGATTTTGTCACCACCAGGCCTGACTTACAAGAGTTCCTG
AAGGAAGCACTCCACATGGAAAGGAACAACTGGTACCAGCCACTGCAAAACCATGCCAAA
TGG
>lcl|hg18_L1PA6_chr10_45177614_45183627
ATGGGGAAAAAACAGAGCAGAAAAACTAGAAACTCTAAAAGGCAAAGCGCCTCTCCTCCT
CCAAAGGAATGCAGTTCCTCACCAGGAATGGAACAAAGCTGGACGGAGAATGACTTTGAC
GAGCTGAGAGAAGAAGGCTTCAGA-------TGAT--CAAATTACTCCGAACTACGGGAG
GACATTCAAACCAAAGGCAAAGAAGTTGAAAACGTTC-AAAAAATTTAGAAGAATGTATA
ACTAGAATAACCAATACAGAGAAGTGCTTAAAGGAGCTGATGGAGCTGAAAACCAAGGCT
CGAGAACTACGTGA----------AGACTCAGGAGCCGATGCGATCAACTGGAAGAAAGG
GTATCAGCGATGGAAGATGAAATGAATGAAATGAAGTGAGAAGGAAAGTTTAGAGAAAAA
AGAATAAAAAGAAATGAACAAAGCCTCCAAGAAATATGGGACTATGTGAAAAGACCAAAT
CTACATCTGATTGGCGTACCTGAAAGTGACGGGGAGAATGGAACCAAGTTGGAAAACACT
CTGCAGGATATTATCCAGGAGAACTTCCCCAATCTAGCAAGGCAGGCCAACATTCAGATT
CAGGAAATACAGAGAACGCCACAAAGATACTCCTCGAGAAGAGCAACACCAAGACACATA
ATTGTCAGATTCACCAAAGTTGAAATGAAGGGAACAATGTTAAGGGCAGCCAGAGAGAAA
GGTCGGGTTACCCTCAAAGGGAAGCCCATCAGACTAACAGCGGATCTCTCGGCAGAAACT
CTACAAGCCAGAAGAGAGTGGTGGCCAATATTCAACATTCTTAAGGAAAAGAATTTTCAA
ACCAGAATTTCATATACAGCCAAACTAAGCTTCATAAGTGAAGGAGAAATAAAATCCTTT
ACAGACAAGCAAATGCTGAGAAATTTTGTCACCACCAGGCCTGCCCTAAAAGAGCTCCTG
AAGGAAGTGCTAAACATGGAAAGGAACAACCGGTACCAGCCGCTGCAAAATCATGCCAAA
ATG
>lcl|hg18_L1PA6_chr1_143554663_143560784
ATGGGGGAAAAAAAGAACAGAAAAACTGAAAATTCTAAAAATCAGAGTGCCTCTCCTCCT
CCAAAGGAATGCAGCTCCGCACCAGCAATGGAACAAAGCTGGACAGAGAATGACTTTGAT
GAGTTGAGAGAAGAAGGCTTCAGA---------ATATCAAACTACTCCGAACTAAAGGAG
GAAGTTCGAACCCATTGCAAAGAAGTTAAAAACCTTGAAAAAAGATTAGATGAACGACTA
ACTAGAATAACCAATGCAGAGAAGTCCTTAAAGGACCAGGTGGAGCTGAAAACCATGGCA
TGAGAGCTACATGATAAATGCACAAGCTTCAGTGGCCGATTCGATCAACTGGAAGAAAGG
GTATTGGTGATTCAAGATCAAATGAATGAAATGAAGTGAGAAGAGAAGTTTAGAGAAAAA
AGAATAAAAAGAAATGAACAAAGCCTCCAAGAAATATGGGACTATGTGAAAAGACCAAAT
CTATGTCTAATTGGTGTACCTGAAAGTGACAGGGAGAATGGAACCAAGTTGGAAAACACT
CTGCAGGATATTATCCAGGAGAACTTCCCCAACCTAGCAAGGCAGGCCAACATTCAAATT
CAGGAAATACAGAGAACACCACAAAGATACTCCTCGAGAAGAGCAACTCCAAGACACATA
ATTGTCAGATTCACCAAAGTTGAAATGAAGGAAAAAATGTTAAGGGCAGCCAGAGAGAAA
GGTCGGGATACCCACAAAGGGAAGCCCATCAGACTAACAGCTGATCTCTTGGCAGAAACT
CTACAAGCCAGGAGGGAGTGGGGGCTAATATTCGACATTCGTAAAGAAAAGAATTTTCAA
CCCAGAATTTCATATCCAGCCAAATGAAGCTTCATAAGTGAAGGAGAAATAAAATACTTT
ACAGACAAGCAAATGCTGAGAAATTTTGTCACCACCAGGCCTGCCCTAAAAGAGCTCCTG
AAGGAAGCACTAAATATGGAAAGGAAAAACTAGTACCAGCCACTGCAAAAACATGCCAAA
TTG
>lcl|hg18_L1PA6_chr10_42073237_42079376
ATGGGGATAAACCAGAGCAGAAAAGCTGAAAATTCTAAAAATCAGAGCACCCCTTCTCCT
CCAAAGGATCACAGCTCCTTGTCAGCAATGGAACAAAGCTGGACGTAGAATGACTTTGAC
GAGTTGACAGAAGTAGGCTTCAGAAGGTTGGTAATAACAAACTTCTCCGAGCTAAAGGAG
GATGTTGGAACCCATTGCAAGGAAGCTAAAAACCTTGAAAAAAGATTAGACGAATGGCTT
ACAAGAATAAACAGTGTAGAGAAGACCTTAAGTGACCCAATGGAGCTGAAAACCATGGCA
CGAGAACTTTGTGACACATGCACAAGCTTCAATAGCCGATTCAATCAAGTGGAAGAAAGG
GTATCAGTGATTGAAGATCAAATAAATGAAATAAAGTGAGAAGACAAGGTTAGAGAAACA
AGAGTAAAAAGAAATGAAGAAAGCCTCCAAGAAATATGGGACCATGTGAAAAGACCAAAT
CTATATTTGATTGGTGTACCGGAAAGTGATAAGGAGAATGGAACCAAGTTGGAAAACAGT
CTGCAGGATATTATCCAGGAGAACTTCCCCAACCTAGCAAGGCAGGCCAACATTCAACTT
CAGGAAATACAGAGAACAACACAAAGATACTCTCTGAGAAGAGCGATTCCAAGACACATA
ATTGTCAGATTCACCAAGGTTGAAGTGTAGGAAAAAGTGTTAAGGGCAGCCAGAGAGAAA
GGTCAGGTTAGCCACAAAGGGAAGCCCATCAGACTAACAGCTGATCTCTTGGCAGAAACC
CTACAATCCAGAAGAGAGTGGGGGCCAATATTCAACATTCTTAAAGAAAATAATTTTCAA
TCCAGAGTTTCATATCCAGCCAAACTAAGCTTCATAAGTGAAGGAGAAATAAAATTCTTT
ACTGACAAGCAAATGCTGAGAGATTTTGTCACCACCAGGCCTGCCTTACAAGAGCTCCTG
AAGGAAGCACTAAACATGGAAAGAAACACCCGGTACCAGCCAGTGCAAAAACATGCCAAG
TTA
>lcl|hg18_L1PA6_chr1_78845973_78852003
ATGGGGAGAAAACAGAGCAGAAAAATGGAAAATTCTAGAAAACAGAGCACCTCTTCTCCT
TCAAAAGATCGCAGCTCCTCTCCAGCCAGGGAACAAAACTGAGTGGAGAATGAGTTTGAC
AAGTTGACAGAAGCAGGCTTCAGAAGGTCGTGAATAACAAACTTCTTCGAGCTAAAGGAG
CATGTTCTAACCCATTGCAAGGAAGCTAAAA-----------------------------
------------------------------------------------------------
---------------------ACAAGCTTCAATAGCTGATTCGATCAAGTGGAAGAAAGA
ATATCAGTGATTGAAGATCAAATTAATGAATTAAAGCGAGAAGACAAGATTAGAGAAAAA
AGAGTTAAAAGAAATGAACAAAGCCTCCAGGAAATATGGGACTATGTGAAAAGACCAAAT
ATACATTTGATTGGTGTACTGGAAAGTGACTGGGATAATGGAACCAAGTTAGAAAACACT
CTTCAGGATATTATCCAGGAGAACTTCCCTAACCTAGCAAGGCAGGCCAACGTTCAAATT
CAGGAAATACAGAGAACACCACAAAGATACTCCTCGAGAAGAGCAACCCCAAGACACATA
ATCGTCAGATTCACCAAGGTTGAAATGAAGGAAAAAATGTTAAGAGCAGCCAGAGAGAAA
GGTCGGTTTACCCACATAGAGAAGCCCATCAGACTAACAGTGGATCTCTTGGCAGAAACT
CTACAAGCCAGAAGAGAGTGGGGGCCAATATTCAACATTCTTAAAGAAAAGAATTTTCAA
CCCAGAATTTCATATCCAGCCAAACTAAGCTTCATAAGTGAAGGAGAAATAAAATCCTTT
ACAGACAAGCAAACACTGAGAGATTTTGTCACCATCAGACTTGCCTTCCAAGAGCTTCTG
AAGGAAGCACTAAACATGGAAAGGAACAACTGGTACCAGCCACTGCAAAAACATGCCAAA
TGG
>lcl|hg18_L1PA6_chr1_92953634_92959823
ATGAGGAGAAACCAGAGCAGAAAAGCTAAAAATTCTAAAAACCAGAGCGCCTCTTTCCCT
CCAAAGGATCGCAGCTCCTCGCCAGCAACGGAACAAAGCTGGATGGAGAATGACTTTGAG
GAGCTGACAGAAATAGGCTTCAGAAGGTCGGTAATAACAAACTTCTCCAAGCTAAAGGAG
GATGTTCAAACCCATCACAAGGAAGCTAAAAACCCTGAAAAAAGATTAGACGAATGGCTA
ACTAGAATAAACAGTGTAGAGAAGACCTTAAATGACTTGATGGAGCTGAAAACCATGGCA
TGAGAACTACATGACGCATGCACAAGCTTCAATAGCCAATTCGATTAAACCAGAGAAAGG
ATCGCAGCGATGGAGAATGACTTTGAGGAGATGACAGAAATAGAGAAGGTCAGTATAACA
AGAGCAAAGGAGGATGTTCGAACCCATCACAAGGCAGAAAACCTTGAAAAAAGATTAGAC
GAATGGCTAACTAGAATA---AACAGTGTAGAGAAGACCTTAAATGACTTGATGGA----
--GCCGAAAACCATGCATGAGAACTAC---------GTGATGCATACACAAGTTTCAATT
CAAGGGGAAGAAAGGATATCACAAAAATACTCCTCAAGAAGAGCAACCCCAAGACACATA
ATTGTCAGATTCACCAAGGTTGAAATAAAGGAAAAAATGTTAAGGGCAGAC----AGAAA
GGTCGGGTTACCCACAAACGGAAGCCCATCAAACTAACAGCTGATCTCTCAGCAGAAACT
CTACAAGCCAGAAGAGAGTAGGGGCCAATCTTCAACATTCTTAAAGAAAAGAATTTTCAA
CACAGAATTTCATATCCAGCCAAACTAAGCTTCAGAAGTGAAGGAGAAATAAAATCCTTT
ACAGACAAGCAAATGCTGAGAGATTTTGTCACCACCAGGCCTGCCTTACAAGAGCTCCTG
AAGGAAGCACTAAACATGGAAAGGAACAACCGTTACCAGCCTCTGCAAAAACATGACAAA
CTG
>lcl|hg18_L1PA6_chr10_54799887_54805996
ATGGGGAGAAACCAGAGCAAAAAAGCTGAAACTTCCAAAAACCAGAGTGCCTTTTCTCCT
TCAAAGGATCCCAGCTCCTCACCAGCAATGGAACAAAACTGAACAAAGAATGAGTTTGAC
AAGTTGACAGAACTAGGCTTCAGAAGGTCAGTAATAACAAACTTCTCTGAGCTAAAGAAG
CATGTTCTAATGCATTGCAAGGAAGCTAAAAACCTTGAAAAAAGGTAAGATGAATGGCTA
ACAAGAATAAACAGTGTAGAGAAGACCTTAAATAACCTGATGGAGCTGAAAACCACAGCA
GGAGAACTTCATGACCCATTCACAAGCTTCAATAGCTGATTCGATCAAGTGAAAGAAAGG
GTATCAGCGATTGAAGATCAAATTAATGAAATAAAGTGAGAAGACAAGATTAGAGAAGAA
AGAGTGAAAAGAAATGAACAAAGCCTCCAAGAAATATGGGACTATGTGTAAAGGCAAAAT
CTACGTTTGATTGGTATACCCGAAAGTGATGGAGAGAATGGAACCAAGCTGGAAAACACT
CTGCAGGATATTATCCAGGAGAACTTCCCCAACCTAGCAAGGT-GGCCAACATTCAAATT
CAGGAAATATAGAGAACACCACAAAGATACTCCTCAAGAAGAGCAACTTCAAGACACATA
ATTGTCAGATTCACCAAGGTTGAAATGAAGGAAAAAATGTTAAGGGTGGCCAGAGACAAA
GGTCGGGTAACCCACAAAGGGAAGCCCATCAGATGAGCAGTGGATCTCTCAGCAGAAATC
CTAAAAGCCAGAAGAGAGTGGAGGCCAATATTCAACATTATTAAAGAAAAGAATTTTCAA
CCCAGAATTTCATATTCAGCCAAACTAAGCTTCATAAGTGAAGGAGAAATAAAATCCTTT
TCAGACAAGCAAATGCTGAGAGATTTTATCACCACCAGGCCTGCCTTACAAGAGCTCCTG
AAGGAAGCACTAAACATGGAAAGGAACAAC------CAGCCACTGTAAAAACATGCCAAA
TTG
>lcl|hg18_L1PA6_chr10_99926788_99932924
ATGGGGAGAAACCAGAGCAGAAAAGCTGAAAATTCTAAAAACCAGAGCGCTGCTTCTCCT
CGAAAGGATCACAGCTCCTTGCCAGCAACAGAACAAAGCTGGACGGAGAATGACTTTGAC
GAGTTGACAGAAGTAGGCTTCAGAAGGTCGGTAGTAACAAACTTCTCCGAGCTAAAGGAG
GATGTTTGAACCCATCACAAGGAAGCTAAAAATCTTGAAAAAAGATTAGATAAATG--TA
ACTAGAATAAACAGTATAGAGAAGACCTTAAATGACCTGATGGAGCTGAAAACCATGGCA
CAAGAACTATGTGACTCATGCACAAGCTTCAGTAGCCGATTCGATCAACTGGAATAAAGG
GTATCTGTGATTGAAGATCAAATTTATGAAATGAAG-----AGAGAAGTTTAGAGAAAAA
CGAGTAAAAAGAAATGAACAAAGGCTCCAGGAAATATGGGACTATGTGAAAAGACCAAAT
CTACGTTTGAGTGGTATACCTGAAAGTGACGGGGAGAATGGAACCAAGCTGG-AAGCACT
CTTCAGGATATTATCCAGAAGAACTTCCCCAACCTAGCAAGGCAGGCCAACATTCAAATT
CAGGAAATACAGAGACCGCCACAAAGATACTCCTCAAGAAGAGCAACCCCAAGACACATA
ATTGTCAGATTCACCAAGATTGAAATGAAGGAAAAAATGTTAAGGGCAGTC-AAGAGAAA
GGTCGGATTACCCACAAAGGGAAGCCCATCAGACTAACA---GATCTCTTGGCAGAAAAT
CTACAAGCCAGAAGAGAGTGGGGTCCAATATTCAACATTCTTAAAGAAAAGAATTTTCAA
CCCAGAATTTCATATCCAG----------CTTCATAAGTGAAGGAGAAATAAAATCCTTT
ACAGACAAGCAAATGCTGAGAGATTTTGTCACCACCAGGCCTGCCTTACAAGAGCTCCTA
AAGGAAGCACCAAACATGGAAAGGAACAACCGGTACCAGCCACAGCAAAAACAT------
---
>lcl|hg18_L1PA6_chr10_16253584_16259729
ATGGAGAGAAACCAGAGAAGAGAAGCTGAAAATTCTAAAAACCAGAGTGACTCTTCTCCT
TCGAAGGATCACAGCTCCTCACCAGCAATGGAACAAAGCTGGTTGGAGAATGACTTTGAC
AAGATGACAGTAGTAGGCTTCAGAAGGTTGGTAATAACAAACCTCTGCGAGTTAAAGGAG
GATGTTTGAACCCTTCGCAAGGAAGCTAAAAACCTTGAAAAAAGATTGGATGAATGGCTA
ACTAGAATAACCAATGCAGAGAAGTCCTTAAATGACCTGATGGAGCTGAAAACCATGGCA
CGAGAACTACATGATGCATGGACAATCTTCAGTAGCCTATTTGATGAAGTGGAAGAAAAG
GTATCAGTGATTGAAGATCAAATTAATGAAATAAAGCAATAAGAGAAGTTTACAGAAAAA
ACAGTGAAAAGAAATGAGCAGAGCCTCCAAGAAATATGGGACTATGTGAAAAGACCAAAT
CTATGTCTGATTGGTGTACCTGAAAGTGATGTGGAGAATGGAACCAAGTTGGAAAACACT
CTTCAGGATATTATCCAGGAGAACTTCCCCAATTTAGCAAGGTAGGCCAACATTCAAATT
CAGGAAATACAGAGAACACAATAAAGATGCTCATTGAGAAGAGCAACCCCAAGACACATA
ATTGTCAGATTCACCAAGGTTGAAATGAAGGAAAAAATGTTAAGGGCAGCCAGAGAGAAA
GGTCAAGTTACCCACAAAGGGAAGCCCATCAGACTAACAGCGGATCTCTTGGCAGAAACT
CTACAAGCCAGAAGAGAGTGGGGGCTGATATTCAACATTCTTAAAGAAAAGAATTTTCAA
CCCAGAATTTCATATCCAGCCAAATTAAGCTTCATAAGTGAAGGAGAAATAAAATTCTTT
ACAGACAAGCAAATGTGGAGAGATTTTGTCACCACCAGGCCTGCCCTAAAAGAGCTCCTG
AAGGAAGCGCTAAACATGGAAAGGGACAACCGGTACTAGCCACTGGAAAAACATGCCAAA
TTG
>lcl|hg18_L1PA6_chr10_96855046_96861171
ATGGGGAGAAACCAGAGCAGAAAAGCTGAAAATTCTAAAAACCAGAGCA---CTTCTTCT
CTAAAGGATCACAGCTCCTCACCAGAAATGGAACAAAGCTGGACAGAGAATGACTTTGAC
AAGTTGACAGATGTAGGCTTCAGAAGGTCAGTAATGAAAAACTTATCTGAGCTAAAGGAG
CATGTTCAAACCCATTGCAAGGAAGCTAAAAACCTTG-AAAAAAGTTAGACAAATGGCTA
ACTAAAATAAACAGTGAAGAGAAGACCTTAAATGACCTGATAGAGATGAAAACCATGGCA
CAAGAACTTCATGATGTATGCACAAGCTTCAATAGCCAATTCCATCAAGTGGAAGAAAGG
GTGTCAGTGATTGAAGATCAAATCAATGAAATAAAGTGAGAAGACAAAGTTAGAG-AAAA
AGAGTAAAAAGAAATGAATGAAGCCTGCAAGAAATATGGGACTATGTGAAAAAACCAAAT
CTCTGTTGAATTGGTGTACCTGAAAGCAGTGGGGAGAATGGAACCAAGTTGGAAAACCCT
CTTCAGGATATTATCCAGGAGAACTTCC-CAATCTAGCAAGGCAGACCAACATTCAAATT
CAGGAAATACAGAGAACACCACAAAGGTACTCATTGAGAAGAGCAAACCCAAGACA--TA
ATTGTCAGATTCACCAAGGTTGAAAT-AAGGAAAAAATGTTAAGGGCAGCCGGAGAGAAA
GGTCAGGTCACCCACAAAGGGAAGCCCATCAGACTAACAGCAGATCTCTCTGCAAAAACC
CTACAAGCCAGAAGAGAGTGGGGGCCAATAGTCAACGTTCTTAAAGAAAAGAACTTTCAA
CCCAGAACTTCATATCCAGCCAAACTAACCTTCATAAGTGAAGGAGAAATAAAATCCTTT
ACAGACAAGCAGATGCTGAGAGATTTTGTCACCACCAGGCCTGCCTTACAAGAGCTCCTG
AAGGAAACAATAAACATGAAAAGAAACAACTGTTAACAGCCACTGCAAAAACATGCCAAA
TTG
>lcl|hg18_L1PA6_chr11_13547974_13554044
ATGGGGAGAAACCAGAGCAGAAAAGCTGAAAATTCTAAAAACCAGAGTGCCTCTTCTCCT
TCAAAGGATCACACCTCCTCACCAGCAACAGAACATAGCTGGATGGAGAATGACTTTGAT
GAGTTGACAGAAGTAGGCTTCAGAAGGTCAGTAATAACAAACTCCTCTGAGCTAAAGGAG
CATGTTCTAACCCATTGCAAGGAAGCTAAAAACCTTGAAAAAAGGTTAGACGAATGGCTA
ACTAGAATAAGCAGTGTAGAGAAGATCTTAAATGATCTGATGGAGCTGAAAACCATGGCA
TGAGAACTTTGTGACGCATGCACAAGCTTCAATAGCAGATTCTATCAATTGGAAGAAAGG
GCATCAGTGATTGAAGATGAAATTAATGAAATAAAGTGAGAAGACAAGATTAGAGAAAAA
AGAGTGAAAAGAAACAAACAAAGCCTCCAAAAAATATGGGACTATGTGAAAAGACCAATT
CTACATTTGATTGGTGTACCTGAAAGAGATGGGGAGAATGGAACCAAGTTGGAAAACACT
CTTCAGGATATTATTCAGGAGAACTTCCCCAACCTAGCAAGGCAGGCCAACATTCAAATT
CAGGAAAAACAGAGAACACCACTAAGATACTCCTTGAGAAGAGCAACTCAAAGACACATA
ATTGTCAGACTCACCAAGGTTGAAATAAAGGAAAAAATATTAAGGGCAGGC--AGAGAAA
GGTCAGGATACCCACAAAGGGAAGCCCATCAGACTAACACTGGATCTCTCAGCAGAAACC
CTACAAGCCAGAAGAGAGTGGGGTCCAATATTTGACATTCTTAAATAGAAGTATTTTCAA
CCCAGAACTTCATATCCAGCCAAAATAAGCTTCATAAGTGAAGGAGAAATAAAATCTTTT
ACAGAAAAGCAAATGCTGAGAGA-TTTGTCACCATGAGGCCTACCTTACCAGAGCTCCTG
AAGGGAGCACTAAACATGGAAAGGAAAAACCAGTACCAGCCACTGCAAAAACAAGCCAAA
TTG
>lcl|hg18_L1PA6_chr11_130808916_130815045
ATGAGGAGAAACCAGAGCAGAAAAGCTAAAAATTCTAAAAACCAGAGCGTCTCTTCTCCT
CCAAAGGACTGCAGTTCCTCTCCAGCAATGGAACAAAGCTGGATGGAGAATGACTTTGAT
GAGCTGACAGAAGTAGCCTTCAGAAGGTCAGTAATAACAAACTTCTCCAAGCTAAAGGAG
GATGTTCGAATCCATCACAAGGAAGCTAAAAACCTTGAAAAAAGATTAGACGAATGGCTA
ACTACAATAAACAGTGTGAAGAAGACCTTAAATGACCCAACGGAGCTGAAAACCATGGCA
TGAGAACTACGTGACACATGCACAAACTTCAACAGCCGATTCGATCAAGTGGAAGAAAGG
GTATCGGTGATTGAAGGTCAAATTAACGAAATAAAGCAAGAAGCAAAGTTTAGAGAAAAA
AGAGTAAAAGGAAACGAACAAAGTCTCCAAGAAATATGGGACTATGTGAAAAGACCAAAT
CTACGTCTGACTGGTGTACCTGAAAGTGACAGGGAGAATGGAACCAAGTTGGAAAACACT
CTTCAGGACATTATCCAGGAGAACTTCCCCAACCTAGCAAGGCAGGCCAACATTCAAATT
CAGGAAATACAGAGGACACCACAAAGATACTCCTCAAGAAGAGCAACCCCAAGACACATA
ATTGTCAGATTCACCAAGGTTGAAATGAAGGAAAAAATTTTAAGGGCAGCCAGAGAGAAA
GGTCAGGTTAACAGCAAATGGAAGCCCATCAGACT-ACAGAGGATCCCTCGGCAGAAACT
CTACAAGTCAGAAGAGAGTGGGGGCTAATACTCAACATTCTTAAAGAAAAGAATTTTCAA
CCCACAATTTCATATCCAGCCAAACTAAGCTTCATAAGTGAAGGAGAAATAAAATCCTTT
ACAGACAAGCAAATGCTGAGAGATTTTCTCACCACCAGGCCTGCCTTACAAGAGCTCCTG
AAGGAA-CACTAAACATGGAAAGGAAAAACTGGTACCAGCCACTGCAAAAACATGCCAGA
TTG
>lcl|hg18_L1PA6_chr1_195171716_195177852
ATGGGGAGAAACTAGAGCAGAAAAGCTGAAAATTTGAAAAACCAGAGCACCTCTTCTCCT
CCAAA-GATCG-----------------TGGGACAAAGCTGGACAGAAAATGACTTTGAC
GAGTTGACAGAAGTAGGCTTCAGAAGGTCAATAATAACAAACTTCTCCGAGCTAAAGGAG
GATGTTTGAGCCCATTGCAAGGAAGCTAAAAATCTTCAGAAAAGATTAGATGAATGGCTA
ACTAGAATAAACAGCATAGAGAAGACCTTAAATGACCTGATGGAGCTAAACACCATGGCA
CGAGAACTTCGTGACACATGCACAAGCTTCAATAGCTGATGCAATCAAGTGGAAGAAAGG
ATATCAGTGATTGAAGATCAAATTAATGAAATAAAGTGAGAAGAGAAGTTTAGAGAAAAA
AGAGTAAAAATGAATGAACAAAGCCTCCAAGAAATATGGGACTATGTGAAAAGACAAAAT
CTACGTTTGATTGGTGTACCTGAAAGTGACGGGGAGAATGGAACCAAGTTGGAAAATACT
CTTCAGGATATCATCCAGGAGAACTTCTCCAACCTAGCATGGCAGGCCAACATTCAAATT
CAGGAAATACAGAGAACATCACAAAGATACTCCTTGAGAAGAGCAACCCTAAGACACATA
ACTGTCAGATTCACTAAGGGTGAAATGAAGGAAAAAATGTTAAGGGCAGCCAGAGAGAAA
GGCCAGGTTACCCACAAGGGGAAGCCCATCAGACTAACAGCGGATCTCTCAGCAGAAAAT
CTATAAGCCAGAAGACAGTGGGGGCCAATACGCAACAATCTTA----AAAGAATTTTCAA
CCCAGAATTTCATATCCAGCCAAACTAAGCTTCATAAGTGAAGGAGAAATAAAATCCTTT
ACAGACAAGCAAATGCTGAGAGATTTTGTCACCACCAGGCCTGCCTTACAAGTGCTCCTG
AAGGAAGCACTAAACATGGAAAGGAACAACTGACACCAGCCACTGCAAAAACATGCCAAA
TTG
>lcl|hg18_L1PA6_chr11_123200079_123206271
ATGGGGAGAAACCAGAGCAGAAAAGCTGAAAATTCTAAAAACCAGAGCACTTCTTCTCCT
CCAAAGGATCACAGCTCCTTGCCAGCAATGGAACAAAGCTGGAAGGAGAATGACTCTGAC
AAGTTGACAGAAGTAGGCTTCAGAAGGTCGGTAATAACAAACTTCTCTGAGCTAAAGGAG
GATGTTTGAACCCATCACAAGGAAGCTAAAAACCTTGAAAAAAGGTTAGATGAATAGCTA
ACTAGAATAAACAGTGTAGGGAAGACCTTAAATGACCTGACGGAGTTGAAAACCATGGCA
CGAGAACTTCGTGACGCATGCACAAGCTTCAATAGCCGATGCAATCAAGTGGAAGAAAAG
GTATCAGTGATTGAACATCAAATTAATGAAATAAAGCAAGAAGATAAAGTTAGAGAAAAA
AGAGTAAAAAGAAATGAACAAAGCCTCCAAGAAATATGGGACTGTGTGAAAAGACCAAAT
CTATGTTTGATTGGTGTACCTGAAAGTGATGGGGAGAATGGAACCAAGTTGGAAAACACT
CTTCAGGATATTATCCAGGAGAACTTCCCCAACCTAGCAAGGCAGGCCAACATTCAAATT
CAGGAAATACAGAGAACACCACAAAGATACTCCTCGAGAAGAGAAATCCCAAGACACATA
ACTGTCAGATTCACCAAGGTTGAAATCAAGGAAAAAATGTTAAGGGCAGCCAGAGAGAAA
GGTTGGGTTACCCACAAAGGGAAGCCCATCAGACTAACAGCGGATCTCTTGGCAGAAACA
CTACAAGGCAGAAGAGAGTGGAGACCACTATTCAACATTCTTAAAGAAAAGAATTTTCAA
CCCAGAATTTCATATCTAGCCAAACT-AGCTTCATAAGTGAAGGAGAAATAAAATCCTTT
ACAGACAAGCAAATGCTGAGTGATTTTGTCACCACCAGGCCTGCCTTACAAGAACTCGTG
AAGGAAGCACTAAACATGGAAAGAAACAACTGGTATCAGCCTCTGCAAAAACATGCCAAA
TTG
>lcl|hg18_L1PA6_chr1_65700274_65706443
ATGGGGAGAAATGAGAGCAGAAAAGCTGAAAATTCCAAAAAATAGAGCGCCTCTTCTCCT
CCAAAGGAACATAACTCCTTGCCAGCAAGGAAACGAA-CTGGAC-GAGAATGAGTTTGAC
CAGTTGACAGAAGTAGGCTTCAGAAGGTCGGTAATAACAAACTTCCCCGAGCTAAAGCAG
CATGTTCTAACTCATCCCAAGGAAGCTAAAAACCTTGAAAAAAGGTGAGATGAATGGCTA
ACTAGAATAAACAATGTAGAGAAGACCTTAAATGACCTGATGGAGCTGAAAACCATGGCA
CAAGAACTTCGTGATGCATGCACAAGGTTCAATAGCCAATTCAATCAAGTGGAAGAAAGG
ATGTCAGTGATTGAAGATCAAATTAATGAAATAAAGAAAGAAGACAAGATTAGAGAAAAA
AGAGTAAAAAGAAATGAACAAAGCCTCCAAGAAATATGGGACTATGTGAAAAGACCAAAT
CTACATCTGATTGGTGT-ACCAAAAGTGACGGGGAGAATGGAACCAAGTTGGAAAACACT
CTTCAGGATATTATCTAGGAGAACTTCCCCAACCTAGCAAGGCAGGCCAATATTCAAATT
CAGGAAATACAGAGGACACCATAAAGATACTCCTCAACAAGAGCAACCCCAAGACACATA
ATTGTCAGATTCACCAAGGTCGAAATGAAGGAAAAAATGTTAAGGGCAGCCAGACAGAAA
GGTCAGGCTACCCACAAAGAGAAGCCCATCAGACTAACAGCGGATCTCTCGGCAGAAACC
CTACAAGCCAAAAGAGAGTGGGGGCCAATATTCAACCTTCTTAAAGAAAAGCATTTTCAA
CCCAGAATCTCATATGCAGCCAAACTAAGCTTCCTAAGTGAAGGAGAAATAAAATCCTTT
ACAGACAAGCAAATGCTGAGAGATTTTGTCACT-CTAGGCCTGCCTTACAAGAGCTCTTG
AAGGAAGCACTAAACATGGAATGGAACAACCGGTACCAGCCACTATGAAAACATGCCAAA
TGG
>lcl|hg18_L1PA6_chr1_94602404_94608554
ATGGGGAGAAACCAGAGCAGAAAAGCTGAAAATTCTAAAAACCAGAGCGTCTCTTCTCCT
CCAAAGGATTGCAGCTCCTCTCCAGCAACAGAACAAAGCTGGATGGAGAATGACTTTGAC
AAGCTGACAGAAGAAGGCTTCAGAAGGTCAGTAATAGCAAACTCCTCCGAGCTAAAGGAA
GATGTTCGAACCCATCGGAAGGAAGATAAAAACCTTGAAAAAAGATTAGACAAATGGCTT
ACTAGAATAAGCAGTATAGAGAAGACCTTAAATGACCTGATGGAGCTGAAAACTATGGCA
CAAGAACTACATGACACATAAACAAGTTTCAATAGCCAATTCGATCAAGTGGAAAAAAGG
GTATCAGTGATTGAAGATGAAATAAATGAAATAAAGAAAGAAGAGAAGTTTAGAGAAAAA
AGAGTGAAAAGAAACGAACAAATCCTCAAAGAAATATGGGTCTATGTGAAAAGACCAAAT
CTACATCTGATTGGTATACCTGAAAGTGACGGGGAGAATGGAACCAAGCTGGAAAACACT
CTTCAGGATATTATCCAGGAGAACTTCCCCAACCTAGCAAGGCAAGCCAACATTCAAATT
C-GGAAATACAGAGAACACCACAAAAATACTCCTCAAGAAGAGCAACCCCAAGACACATA
ATTGTCAGATTCACCAAGGTTGAAATGAAGGAAAAAATGTTAAGGGCAGCCAGAGAGAAA
GGTCGGGTTACCCACAAAGGGAAGCCCATCAGACTAACAGTGGATCTCTCTGCAGAAACT
CTAAAAGCCAGAAGAGAGTAGGGGCCAACATTCAACTTTCTTGAATAAATGAATTTTCAA
CCCAGAACTTCATATTCAGCCAAACTAAGCTTCATAAATGAAGGAGAAAGAAAATCCTTT
ACAGACAAGCAAATGCTGAGAGATTTTGTCACCACCAGGCCTGCCTTACAAGAGCTCCTG
AAGGAAGCACTTAACATGAAAAGGAACGACCAGTACCAGCCACTGCAAAAACATGCCAAC
TTT
>lcl|hg18_L1PA6_chr1_97595982_97602103
ATGGGGAGAAACCAGAAGAGAAAAGCTGAAAATTCTAAAAATCAGAGTGCCTCTTCTCCT
ACAAAGGATCACAGCTCCTCGGCAGCAACAGAAAAAAGCTGGATGGAGAATGATTTTGAC
AAGTTGACAGAAGTAGGCTTCAGAAGGTTGGTAATAACAAACTTCTCTGAGCTAAAGGAG
GATGTTCGAACCCATCGCAAGGAAGCTTAAAACCTTGAAAAAAGATGAGATGAATGGCCA
CCTAGAATAAACAGTGTGGAGAAAAACTTAAATGACCTGATGGAGTTGAAAACCATGACA
CGAGAACTACGTGACACATGCACAAGCTTCAATAGCCAATTTGATCAAGTGGAAGAAAGG
GTATCAGTGATTGAAGATCAAATTAATGAAATAAAGCAAGAAG-----TTTAGAGAAAAA
AAAGTGAAAATAAACGAACAAAGCCTCCAAGAAATATGGGACTCTGTGAAAATATCAAAT
CTACATTTGATTGGTGTACCTGAAAGTGATGGGGAGAATGGAACCAAGTTGGAAAACACT
CTTCAGGATATTTTCCAGGAGAATTTCCCCAACCTAGCAAGGCAGGCCAACATTCAAATT
CAGGAAATAGAGAGAACACTACAAAGATACTCCTTGAGAAGAGCAACTCCAAGACACATA
ATTGTCAGATTCACCAAGGTTGAAGTGAAGGAAAAAATGTTAAGGGCAGTCAGAGAGAAA
GGTCGGGTTACCAACAAAGAGAAGTCTATCAGACTAACAGTGGATCTCTCAGCAGAAACT
CTACAAGCCAGAAGAGAGTGGGGGCCAATATACAACATTCTTAAAGAAAAGAATTTTCAA
CCCAAA-TTTCATATCCAGCCAAACTAAGCTTCATAAGTGAAGGAGAAATAAAATCCTTT
ACAGACAAGCAAATGCTGAGAGATTTTGTCACCAGCAGGCCTGCCTTACAAGAGCTCCTG
AAGGAAGCACTAAACATGGAAAGGAACAACCAGTACCAGCCACTGCAAAAATATGCCAAA
TTG
>lcl|hg18_L1PA6_chr1_47214233_47220402
ATGGGGAGAAACCAGAGCAGGAAAGCTAAAAATTCTAAAAACCAGGGCACCTCTTCTCCT
CCAAAGGATCACAGCTCCTCACTAGTAATGGAACAAAGCTGGACAGAGAATGACTTTGAT
GAGTTGGCAGAAGTAGGTTTCAGAAGGTCAGTAATAACAAACTTCTCTGAGCTAAAGGAG
GATGTTCAAACCCATCACAAGGAAGCAAAAAGCCTTGAAAAGAGATTAGATGAATGGCTA
ACTAGAATAAACAGTGTAGAGCAGACTTTAAATCACCCAATGGAGCTGAAAACCATGGCA
CGAGAACTATGTGATACATGCACAAGCTTCAGTAGACAATTCGATCAAGTGGAGGAAAGG
GTATCAGTGATTGAAGATCAAATTATTGAAATGAAGTAAGAAGAGAAGTTTAGAGAAAAA
GGAGTAAAAAGAAATGAACAAAGCCTCCAAGAAATATGGGACTATGTGAAAAGATCAAAT
CTACATCAGATTGGTGTACTCGAAAGTGACCGAGAGAATGGAGCCAAGTTGGAAAACACT
CTTCAGGATATTATGTAGGAGAACTTCCCCAACCTAGCAAGGTAGGCCAACATCCAAATT
CAGGAAATACAGAGACCAACAAAAAGATACTCCACGACAAGAGCACCCCCAAGACACATA
ATTGTCAGATTCACCAAGGTTGAAATGAGGGAAAAAATGTTAA-GACAGCCAGAGAGAAC
GGTCGGGTTACCAATAAAGGGAAGCCCATCAGACTAACAGCTGATCTCTCGGCACAAACT
CTACAAGCCAGGAAAGAGTGGGGGTCAATATTCAACATTCTTAAAAAAAAGAATTTTCAA
CCCAGAATTTCATATCCAGCCAAACTAAGCTTCATAAGAGAAGGAGAAATAAAATACTTT
ACAGACAAGCAAATGCTGAGAGATTTTGTCACCACCAGGACTGCCTTACAAGAGCTCCTG
AAGGAAGCACTAAAGATGGAAAGGAACAACCAGTACCAGCCACTGCAAAAACATGCCAGA
TTG
>lcl|hg18_L1PA6_chr10_81000156_81006251
ATGGGGAGAAACCAGAGCAGAAAAGCTGAAAATTCTAAAAACCAGAGTGCCCCTTCTTCT
CCAAAGGATTGCAGCTCCTCACCAGCAACAGAACAAAGCAGGACAGAGAATGACTTTGAT
GAGCTGACAGAAGTAGGCTTCAGAAAGTCGGTAATAACAAACTTCTCCAAGCTAAAGGAG
GATGTTCAAACCCATCACAAGGAAGCTAAAAA-CTTGAAAAAAGATTAGACGAATGGCTA
AGTAGAATAAACAGTGTAGAGAAGACCTTAAATAACCTGATGGAGCTGAAAACCACAGCA
TGAGAACTACGTGATGCGTGCACAAGCTTCAGTAGCGGATTCAATCAAGTGGAAGAAAGG
GTATCAGTGATTGAAGATCAAATTAATGAAAT----------GAGAAGTTTAGAGAAAAA
AGAGTAAAAAGAAATGAACAAAGCCCCCAAGAAATATGGGACTATGTGAAAAGACCAAAT
CTACATCAGATTGGTGTACATGAAAGTGATGGGGAGAATGGAACCAAGCTGGAAAACACT
CTTCAGGATATTATCCAGGAGAACTTCCCCAATGTAGCAAGGCAGGCCAACATTCAAATT
CAGGAAATACAGAGAACACCACAAAGATACTCCTTGAGAAAAGCAACCCCAAGACACATG
TTTGTCAGATTCACCAAGGTTGAAATGAAGGAAAAAATGTTAAGGGCAGCCAGAGAGAAA
GGTCAGGTTACCCACAAAGGGAAGCCCATCAGACTAACAGAGGATCTCTCGGCAGAAACC
CTTCAAGCCAGAAGGGAGTGGGGGCCAATATTCAACATTCTTAAAGAAAAGAATTTTCAA
CCCAGAATTTCATATCCAGCCAAACTAAGCTTCATAAGTGTAGGAAAAATAAACTCCTTT
ACAGACAAGCAAATGCTGAGAGATTTTGTCACCACGAGGCCTGCCCTAAAAGAGCTCCCG
AAGGAAGCACTAAAAATGGAAAGGAACAACCAGTACCAGCCACTGC-AAAACATGCCAAA
CTG
>lcl|hg18_L1PA6_chr10_81320101_81326196
ATGGGGAGAAACCAGAGCAGAAAAGCTGAAAATTCTAAAAACCAGAGTGCCCCTTCTTCT
CCAAAGGATTGCAGCTCCTCACCAGCAACAGAACAAAGCAGGACAGAGAATGACTTTGAT
GAGCTGACAGAAGTAGGCTTCAGAAAGTCGGTAATAACAAACTTCTCCAAGCTAAAGGAG
GATGTTCAAACCCATCACAAGGAAGCTAAAAA-CTTGAAAAAAGATTAGACGAATGGCTA
AGTAGAATAAACAGTGTAGAGAAGACCTTAAATAACCTGATGGAGCTGAAAACCACAGCA
TGAGAACTACGTGATGCGTGCACAAGCTTCAGTAGCGGATTCAATCAAGTGGAAGAAAGG
GTATCAGTGATTGAAGATCAAATTAATGAAAT----------GAGAAGTTTAGAGAAAAA
AGAGTAAAAAGAAATGAACAAAGCCCCCAAGAAATATGGGACTATGTGAAAAGACCAAAT
CTACATCAGATTGGTGTACATGAAAGTGATGGGGAGAATGGAACCAAGCTGGAAAACACT
CTTCAGGATATTATCCAGGAGAACTTCCCCAATGTAGCAAGGCAGGCCAACATTCAAATT
CAGGAAATACAGAGAACACCACAAAGATACTCCTTGAGAAAAGCAACCCCAAGACACATG
TTTGTCAGATTCACCAAGGTTGAAATGAAGGAAAAAATGTTAAGGGCAGCCAGAGAGAAA
GGTCAGGTTACCCACAAAGGGAAGCCCATCAGACTAACAGAGGATCTCTCGGCAGAAACC
CTTCAAGCCAGAAGGGAGTGGGGGCCAATATTCAACATTCTTAAAGAAAAGAATTTTCAA
CCCAGAATTTCATATCCAGCCAAACTAAGCTTCATAAGTGTAGGAAAAATAAACTCCTTT
ACAGACAAGCAAATGCTGAGAGATTTTGTCACCACGAGGCCTGCCCTAAAAGAGCTCCCG
AAGGAAGCACTAAAAATGGAAAGGAACAACCAGTACCAGCCACTGC-AAAACATGCCAAA
CTG
>lcl|hg18_L1PA6_chr1_209193865_209200010
ATGGGGAGAAACCAGAGCAGAAAAGCTGAAAATTCTAAAAACCAGAGCACATTTTCTCCT
CCAAAGGATCGCAGCTCCTCGCCAGAAATGGAACAAAGCTGGATGGAGAATAACTTTGAC
AAGTTGACAGAAGTAGGCTTCAGAAGGCCGGTAATAACAAAGTTATCTGAGCTAAAGGAG
CATGTTCTAACCCATCGCAAGGAAGCTAAAAACCTTGAAAAAAGGTTAGACGAATGGCTA
CCTAGAATAAACAGTGTAGAGAAGACCCTAAATGACCTGATGGAGTTGAAAACCGTGGTA
GGAGAACTTTGTGATGCATGCGCAAGCTTCAGTAGCCAATTTGATCAAGTGGAAGAAAGG
ATATCAGTGATTGAAGATCAAATTAATGAAGTAAAGCAAGAAGACAAGATTAGAGAAAAA
AGAGTAAAAAGAAATGAACAAAGCCTCCAAGAAATTTGGGACTATGTGAAAAGACCAAAT
CTACGTTTGATTGGTGTACCTGAAAGTGATGGGGAGAATGGAACCAGGTTGGAAAACACT
CTGCAGGATATTATCCAGAAGAACTTCCCCAACCAGGCAAGGCAGGCCAACATTCAAATT
CAGGAAATACAGAGAACCCCACAAAGATACTTTTTGAGAAGAGCAACCCCAAGTCACATA
ATTGTCAGATTCACCAACGTTGAAATGAAGGAAAAAATGTTAAGGGCAATCAGAGTGAAA
GGTCAAGTTACCCACAAAGGGACGCCTGTCAGACTAACAGCAGATCTCTCAGCAGAAACC
CTACAAGCCAGAAGAGAGTGGGGCCCAATATTCAACATTCTTA----AAAGAATTTTCAA
CCCAGAATTTCATATCCAGCCAAACTAAGTTTCATAAGTGAAGGAGAAATAAAATCCTTT
ACAGACAAGCAAATGCTGAGAGATTTTGTCACCACCAGGCCTGCCTTACAAGAGCTCCTG
AAGGAAGCACTAAACATGGAAAGGAACAAC-AGTACCAGCCACTACAAAAACATGCCAAA
TTG
>lcl|hg18_L1PA6_chr1_183822160_183828246
ATGGGTAAAAACCAGAGCAAAAAAGGTGAAAATTCTAAAAACCAGAGTACCTCTTCTCCT
ACAAAGGATTGCAGCTCCTCGCCAGCAAAGGAACAAAGCTGGATGGAGAATGACTTTGAC
GAGTTGACAGAAGTAGGCCTCCGAAGGTTGGTAATAACAAACTTCTCTGAGCTAAAGGAG
CACGTTCTAACCCATTG-----AAGCTAAAAACCTTGAAAAATGGTTAGATGAATGGCTA
ACCAGAATAAAT-GTGTATAGAAGACCTTAAATGACCTGACGGAGTTGAAAACCATGGCA
CGAGAACTTCATGAGGCACACGCAAGCTTCAATAGCCAATTTGATCAAGTGAAAGAAAGG
ATATCAGTAATTGAAGATCAAATTAATGAAATAAAGCAAGAAGACAAGATTAGAGAAAAA
AGAGTAAAAAAGAATGAACAAAGCCTCCAAGAAATATGGGACTATGAGAAAAGACCAAAT
CTACGTTTGATTGGTGTACCTGAAAGTGACGGGGAGAATGGAACCAAGTTGAAAAACACT
CTTTAGGATATTATCCAGGAGAACTTCCCCAACCTAGCAAGGCAGGCCAACATTGAAATT
CAGGAAATAGAGAGAGCACCACAAAGGGACTCCTCGAGAAGAGCAACCCCAAGACACATA
ATTGTCAGATTCACCAAGGTTGAAATGAAGGAAAAAATGTTAAGGGCAGTCAGAAAGAAA
GGTTGGGTTACCCACACAGGGAAGCCCATCAGACTAATGGCGGATCTCTCAGCAGAAACC
CTACATGGCAGAAGAGATTGGGAACCTATATTCAACATTCTTAAAGAAAAGAATTTTCAA
CCCAGAATTTCATATCCAGCCAAACTAAGCTTCATAAGTGAAGGAGAAATAAAATCCTTT
ACAGACAAGCAAATGTTGAGAGATTTTGTCACCACCAGGCCTGCCTTACAAGAGATCCTG
AAGGAAGCACTAAACATGGAAAGCAACAACTGGTACCAACCACTGCAAAAACATACCAAA
TTG
>lcl|hg18_L1PA6_chr1_171885871_171892004
ATGGGGAGAAACC-GAGCAGAAAAGCTGAAAATTCTAAAAACAAGAGCACCTCTT---CT
CCAAAGGATCACAGCTCTTCACCAGCAACGGAACAAAGCTGGACGGAGAATGACTTTGAT
GAGTTGACAGAAGTTGGCTTCAGAAGGTCAGTAAAAACAAACTTCTCTGAGCTAAAGAAG
GATGTTTGAACCCATCGCAAGGAAGCTAAAAACCTTGAAAGAAGATTAGACGAATGGCTA
ACTAGAATAAACAGTGTAGAGAAGACATTAAATGACCTGATGGAGCTGAAAATCATGGCA
GGAGAACTATGTGATGCATGCACAAGCTTCAGTAGCCAATTCGATCAAGTGGAAGAAAGG
TTATCAGCGATTGAAGATCAAATTAATGAAATAAAGTGAGAGGACAAAATTAGAG-AAAA
AGAGTAAAAAGAAATGAACAAAGCCTCTAAGAAATATGGGATTATGTGGAGAGACCAAAT
CTACATTTGATTGGTGTACCCGAAAGTGATGGGGAGAATGGAAACAAGTTGGAAAACACT
CTTCAGGATATTATCCAGGAGAACTTCCCCAACCTAGCAAGGCAGGCCAACATTCAAATT
TAGGAAATTCAGAGAACACCACAAAGATAATCCTCAAGAAGGGCAACCCCAAGACACATA
ATTGTCAGATTCACCAAGGTTGAAATGAAGGAAAAAATGTTAAGTGCAGCCAGAGAGAAA
GGTTGGGTTACCCACAAAGGGAAGCCCATCAGACTAACAGCTGATCTCTCGGCAGAAACT
CTATAAGCCAGTAGAGAGTGGGGGCCAATATTCAACATTCTTAAAGAAAAGAATTTTCAA
CCCAGAATTACATATCCAGCCAAACTAAGCTTCGTAAGTAAAGGAGAAATAAAATCCTTT
ACAGACAAGCAAATGCTGAGAGATTTTGTCACCACCAGGCCTGCCTTACAAGAGCTCCTG
AAGGAAGCACTAAACATGGAAAGGAACAACTGGTACCAGCCACTGAAAAAACATGCCATG
TTA
>lcl|hg18_L1PA6_chr1_92517631_92523769
ATGGGGAGAAACCAGAGCAGAAAAGCTGAAAATTCCAAAAAACAGAGCGCCTCTGCTCTT
TCAAAGGATCACAGCTCCTCACCAGCAAGGGAACAAAACTGGACGGAGAATGAGTTTGAT
GAGTTGACAGAAGTAGGCTTCGGAAGGTCGGTAATAACAAACTTCTCCGAGCTAAAGGAG
CATGTTCTAACCCATCACAAGGAGGATAAAAACCTGGAAAAAAGGTAAGACAAATAGCTA
ACTAGAATAAACAGTGTAGAGAAGCACTTAAATGACCTGATGGAGCTGAAAACCATGGCA
CGAGAACTTCATGACGCATGCACAAGCTTCAATAGCCGATTTGATCAAGTGGAAGAAAGG
GTATCAGTGACTGAAGATCCAATTAATGAAATAAAGCAAGAAGACAAGATTAGAGAAAAA
AGAGTGCAAAGAAACGAACAAAGCCTCCAAGAAATATGGGACTATGTGAAAAGACCAAAT
CTATGTTTGATTGGTGCACCGGAAAGTGACAGGGAGAATGGAACAAAGTTAGAAAACACT
CTTCAGGATATTATCCAGGAGAACTTCCATAACCTAGCAAGGCAGGCCAACATTCAAATT
CAGGAAATACAGAGAACACCACAAAGATACTCCTTGAGAAGAGCAACCCCAAGACACATA
ATTGTCAGATTCACCAAGGTGGAAGTGAAGGAAAAACTGTTAAGGGCAGCCAGAGAGAAA
GGTCAGGTTACCCACAAAAGGAAGCCCATCAGACTAACAGCAGATCTCTCAGCAGAAACC
CTACAAGCCAGAAGAGAGTGGGGGCCAAAATTCAACATTCTTAAAGAAAAGAATTTTCAA
CCCAGAATTTCATATCCAGCCAAACTAAGCTGCATAAGTGAAGGAGAAATAAAATCCTTT
ACAGACAAGCAAATGGTGAGAGATTTTGTCACCACCAGGCCTGCCTTACAAAAGCTCCTG
AAGGATTTACTAAACATGAATAGGAACGACCGGTACCAGCTACTGCAAAAACATGCCAAA
TGG
>lcl|hg18_L1PA6_chr1_170537672_170543794
CTGGGGAGAAACCAGAGAAGAAAAGCTGAAAATTCTAAAAACCAGAGCACTTTTTCTCCT
CCAAAGGATCACAGCTCATCACCAGCAATGGAATAAAGCTGGATGGAGAATGACTTTGAT
GAGTTGACAGAAGTAGGCCTCAGAAGGTCAGTAATAACAAACTTCTCCAAGCAAAAGGAG
CATGTTCTAACCCATTGCAAGGAAGCTAAAAACCTTGAAACAAGGTTAGACAAATGGATA
ACTAGAATAAAGAGTGTAGAGAAGACCTTAAATGACCTGATGGAGCTGAAAACCATGGCA
TGAGAACTACATGATGCATGCACAAGCTTCAGTAGCCAATTCAATCAAGTGGAAGAAAGG
GTATCAGTGATGGAAGATCAAATTAATGAAATAAAGCGAGAAGAGAACTTTAGAGAAAAA
AGAGTAAAAAGAAATGAACAAAGCATCAAAGAAATATAGGACTGTGTGAAAAGACCAAAT
CTACATTTGATTGGTGTGCCTGAAAGTGAT-GGGAGAATGGAACCAGGTTGGAAAACACT
CTTCAGGCTATCATCCAGGAGAACTTCC--AACCTAGCAAGGGAGGCCAACTTTCAAATT
CAGGAAATACAGAGAACACCACAAAGATACTCCTTGAGAAGAGCAACCCCAAGACACATA
ACTGTCAGATTCACCAAAGTTCAAATAAAGGAAAAAATGTTAAGGGCAGCCAGAGAGAAA
GGTCGGGTTACCCACAAAGGGAAGCACATCAGACTAACAGCGGATCTCTCAGCAGAAACC
CTACAAGCCAGAAGAGAGTGGGAGCCAATATTCAACATTCTTAAAGAAAAGAATTTTCAA
CCCAGAATTTCATATCCAGCCAAACTAAGCTTCATAAGTGAAGGAGAAATAAAATCCTTT
ACAGACAAGCAAATGCTGAGAGATTTTGTCACCACCAGACCTGCCTTATAAGAGCTTCTG
AAGGAAGCACTAAACTTGGAAAGGAACAACTGGTACCAGACATTGCAAAAACATGCCAAA
TTG
>lcl|hg18_L1PA6_chr10_111296046_111302202
ATGGGGAGAAACCAGAGCAGAAAAACTGAAAATTCTAAACACCAGAGGTCCCCCTCTCCT
CCAAAGGATTGCAGCTCCTCGCCAGCAATGGAACAAAGGAGGATGGAGAGTGACTTTGAC
TATTTGACAGAAATGGGCTTCAGAAAGTTGGTAATAACAAACTTCTCCAAGCTAAAGGAG
CACGTTATAAACCATCGCAAGGAAGCTAAAAACCTTGAAAAAAGATTAGATGAATGGCAA
ACTAGAATAAACAATGTAGGGAAGACCTTAAATGACCTGATGGGGCTGAAAACCATGGCT
CGAGAAATACGTGACGCATGCACAAGCCTCAGTAGCTGATTTGATTGAGTGGAAGAAAGG
ATATCAGTGATTGAAGATCAAATTAATGAAATGAGGTGAGAAG-----TTTGGAGAAAAA
AGAGTAAAAAGAAATGAACAAAGCCTCCAAGAAATATGGGACTATGTGAAAAGACCAAAT
CTACGTTTGATTGATGTACCTGAAAGTGACGGGGAGAATGGAACCAAGCTGGAAAACACT
CTTCAGGATATTATCCAGGAGAACTTCCCCAAACTAGCAAGGCAGGCCAACATTCAAATT
CAGGAAATACAGAGAACACCACAAAGATACTCCTCGAGAACAGCAACCCCAAGACACATA
ATTGTCAGATTTACCAAGGTTGAAATGAAGGAAAAAATGCTAAGGGCAGCCAGAGAGAAA
GGTCAGGTTACCCACAAAGGGAAGCCCATCAGACTAATGGCAGATCTCTCGGCAGAAACC
ATACAAGCCAGAAGAGAGTGGGGGCCGATATTCAACATTCTGAAAGAAAATAATTTTCAA
CCCAGCATTTCATAACCAGCCAAACTAAGCTTCATAAGTGAAGGAGAAATAAAATCCTTT
ACAGACAAGCAAATGCTGAGAGATTTTGTCACGACCAGGCCTACCCTACAAGAGCTCCTG
AAGGAAGCACTGAACATGGGAAGGAACAACTGGTACCAGCCGCTGCAAAAACATGCCAAA
TTG
>lcl|hg18_L1PA6_chr1_160982424_160988567
ATGGGGAGAAACCAGAGCAGAAAAGCTGAAAATTCTAAAAATCAGAGCACCTCTTCTCCT
CCAAAGGAACACAGCTCCTCAAGAGCAATGGAACAAGGATGGACGGAGAATGACTTTGAC
AAGATGACAGAAGTAGGCTTAAAAATATCAGTAATAACAAACTTCTCCAGG--AAGGGAG
GATGTTCAAACCCATCGCAAAGAAGCTAAAAACCTTGAAAAAAGATTAGACGAATGGCTA
ACTAGAATAAACAGTGTAGAGAAGACCTTAAGTGACCTGGTGGAGCTGAAAACCATGGCA
CGAGAACTACGTGATGCATGCACAAGCTTCAGTAGCCAATTTGATCAAGTGG----AAGT
-----------------TCAAGTGAATGAAATGAAGCGAGAAGAGAAGTTTAGAGAAAAA
AGAGTAAAAAAAAATGAACAAAGCCTCCAAGAAATATGAGACTGTGTGAAAAGATCAAAT
CTACATCTGACTGGTGTACCTGAAAGTGACGGGGAGAATGGAACCAAGTTGGAAAACACT
CTTCAGGGTATTATCCAGGAGAACTTCCCCAACCTAGCAAGGCAGGCCAACATTCAAATT
CAAGAAATACAGAGAACGCCACAAAGATACTCCTCGAGAAGAGCAACCCCAAGACACATA
ATTGTCAGATTCACCAAGGTTGAAATAAAGGAAAAAACGTTAAGGGTAGCCAGAGAGAAA
GGTCAGGTTACCCACAAAGGGAAGCCCATCAGCCTAATAGCGGATCTCTCAGCAGAAACT
TTACAAGCCAGAAGAGAGTAAAGGCCAATATTCAACGTTCTTAAAGAAAAGAATTTTTAA
CCCAGAATTTCATATCCAGCCAAACTAAGCTTCATAAGTGAAGGAGAAATAAAATCCTTT
ACAGACAAGCAAATGCTGAGAGATTTTGTCACCACCAGGCCTGCCCTACAAGAGCTCCTG
AAGGAAGTGCTAAACATGGAAAGGAAAAACCAGTATCAGCCACTGCAAAAACATGCCAAA
TTG
>lcl|hg18_L1PA6_chr11_101814563_101820642
ATGGGGAGAAACCAGAGCAGAAAAGCTGAAAATTCTAAAAATCAGAGCGCCTCTTCTCCT
CCAAAGGAATGCAGCTCCTCGCCAGCAACAGAACAAAGCTGGACGGAGAATGACTTTGAC
GAGTTGAGAGAAGAAGGCTTCAGACGATCGGTAATAACAAACTTCTCCGAGCTAAAGGAG
GATGTTCAAACCCATCGCAAAGAAGCTAAAAACCTTGAAAAAAGATTAGACAAATGGCTA
ACTAGAATAAATAGCATAGAGAAGACCTTAAATGACCTGATGGAGCTGAAAACCATGGTG
CAAGAACTACGTGACACATGCACAAGCTTCAGTAGCTGATTCAACTAGAAGA----AAGT
GTATCAGTGATTGAAGATCAAATGAATGAAATGAAGCAAGATTATAAGTTTAGAGAAAAA
ACAGTAAAAAGAAACGAACAAAGCCTTCAAGAAATATGGGACTATGTGAAAAGACCAAAT
CTATGTCTGATTGGTGTAACTGAAAGTGACGGGGAGCGTGGAACCAAGTTGGAAAACACT
CTTCAGGATATTATCCAGGAGAACTTCCCCAACCTAGCAAGGCAGGCCAACATTCAAATT
CAGGAAATACAGAGAACACCACAAAGATACTCCTCGAGAAGAACAACTCCAGGACACATA
ATTGTCAGATTCACCAAAGTTGAAATGAAGGAAAAAATACTAAGGGCAGCCAGAGAGAAA
GGTTGGGTTATCCACAAAGCGAAGCCCATCAGACTAACAGCGGATGTCTCGGCAGAAACT
CCACAAGCCAGAAGAAAGTAGGGGCCAATATTCAACATTCTTAAAGAAAAGAATTTTCAA
CCCAGAATTTCATATCCAGCCAAACTAAGTTTCATAAGTGAAGGAGAAATAAAATCCTTT
ACAGACAAGCAAATGCTGAGAGATTTTGTCACCACCAGGCCTGCCTTATAAGAGCTCCTA
AAGGAAGCACTAAACATGGAAAGGAACAACC-GTACCAGCCACTGCAAAAACATGTCAAA
TTG
>lcl|hg18_L1PA6_chr10_45081256_45087428
ATGGGGAGAAACTAGAGCAGAAAAGCTGAAAATTCCAAAAA-CAGAGTGCCTCTTCTCCC
CAAAAGGATCACAGCTCCTCACCAGCAAGGAAACAAAACTGGATGAAGAATGAGTTTGAT
GAATTGACAGAAATAGGCTTCAGAAGGTCAGTAATAAGAAACTTCTCCAAGCTAAAGGAG
CATGTTCTAACCCAATGCAAGGAAGCTAAAAACCTTA-AAAAAGGTTAGATGAATGGCTA
ACCAGAATAAACAGTGTAGAGAAGACCTTAAATGACCTGATGGAGCTGAAAACTATGGCA
GGAGAATTTCATGATGCATGCACAAGCTTCAATAGTTGATTCCATCAAGTGGAAGAGAGG
ACATCAGTGATGGAAGATCAAATTAATAAAATAAAGCTAGAAGACAAGCTTAGAGAAAAA
AGAGTGAAAAGAAATGATCAAAGCCTCCAAGAAATATGGGACTATGTGAAAAGACCAAAC
ATATGTTTGATTGGTGTACCTGAAAGTGACGGGGAGAATGGAACCAAGTTAGAAAACACT
CTTCAGAATATTATCCAGGAGAACTTCCACAACATAGCAAGGCAGGCCAACATTCAAATT
CAGGAAATACAGAGAACTCCTCTAAGATATTCCTCGAGAACAGCAACCCCAAGACATGTA
ATTGTCAGATTCACCAAGGTTGAAATGAAGGAAAAAATGTTAAGGGCAGCCAGAGAGAAA
GGTCGGGTTACCCACAAAGGGAAGCCCCTCAGACTAACAGTGGATCTCTCAGCAGAAACC
CTACAAGCAGGAAGAGAGTGGTGGGCAATATTCAACATTCTTAAGGGAAAGAAATTTCAA
CCCAGAATCTCATATCCAGCCAAACTAAGCTTCGTAAGTGAAGGAGAAATAAAATCCTTT
ACAGACAAGCAAATGCTGAGAGATTTTGTCGCTACCAGGCCTGCCTTACAAGAGCTCCTG
AAGGAAGCACTAAACATGGAAAGGAACAACCGGTACCAGCCACTGCAAAAACATGCCAAA
TGG
>lcl|hg18_L1PA6_chr10_67811728_67817869
ATGGGAAGAAACCAGAGCAGAAAAGATGGAAATTCTAAAAATCAGAGCACCTCTTCTCCT
CCAAAGGATCGCAACTCCTCACCAGCAATGGAACAAAGCTGGATGGAAAATGACTTTGAT
GAGTTGACAGAAGTAGGCTTCAGAAGTGTGGTAATAACAGACTTCTCTGAGCTAAAGGAG
GATGTTTGAACCCATTGCAAGGAAGCTAAAAACCTTGAAAAAAGATTAGATGAATGGCTA
ACTAGAATAAACAGTGTAGAGAAGATCTTCAATGACCTGATGGAGCTGAAAACCATGGCA
CAAGAACTTCATGACACATGCACAAGCTTCAATAGCAGATTCGATCAAGTGGAAGAAAGG
GTATCAGTGATTGAAGATCAAATTAATGAAATAAAGTGAGAAGACAAGGTTAGACAAAAA
AGAGTAAGAAGAAATGAACAAAGCCTCCAAGAAATATGGGACTATGTGAAAAGACCAAAT
CTATGTTTGATTGGTGCACCTGAAAGTGATGGGAAGAATGGAACCCAGTTGGAAAACACT
CTGCAGGATATTATTCAGGAGAACTTCCCCAACCTAGCAAGGCAGGCCAACATTCAAATT
CAGGAAATACAGAGAACACCACAAAGATACTCCTTGACAAGAGCAACCCCAAGACACATG
ATTGTCAGATTCACCAAGGTTGAAATTAAGGGAAAAGTGTTAACGGCAGCCAGAGAGAAA
GGTTGAGTTACCCACAAAGGGAAGCCCATCAGACTAACAGCAGATCTCTTGGCAGAAACC
CTACAAGCCAGAAGAGAGTAGGGGCCAATATTCAACATTCTTAAAGAAAGGAATTTTCAA
CCCAGAATTTCATATCCAGCCAAACTAAGCTTCATAAGTGAAGGAGAAATAAAACCCTGT
ACAGACAAGCAAATGCTGAGAGATTTTGTCACCATCAGGCCTGCCTTACAAGAGCTCCTG
AAGGAAGCATGAAACATGGAAAGAAACAACTGGTACCAGCCACTGCAAAAACATGCCAAA
TTG
>lcl|hg18_L1PA6_chr1_115727489_115733619
ATGGGGATAAACCAGAGCAGAAAAGCTGAAAATTCTAAAAACCAGAGTGTCTTTTCTCCT
CCAAAGGATCGCAGCTCCTCGCCAGCAAAGGAACAATGCTGGACAGAGAATGACTTTGAA
GAGTTGACAGAAGTAGGCTTCAGAAGGCCGGTAATAACAAACTTCCCCAAGCTAAACGAG
CATGTTCTAACCCATTGCAAAGAAGCTAAAAACCTTGAAAAAAGGGTAGACGAATGGCTA
ACTAGAATAA-------AGAGAAGACCTTAAAAGACCTGATGGAGCTGAAAACCATGGCA
TGAGAACTTCATGATGCATGCACAAGCTTCAATAGCTGATTTGATCAAGTTGAATAAAGG
TTATCAGTGATTGAAGATCAAATTAATGAAATAAAGTGAGAAGACAAGTTTAGAGAAAAA
AGAGTAAAAAGAAATGAACAAAGCCTCCAAGAAATATGGGACTGTGTGAAAAGACCAAAT
CTATGTTTGATTGGTGTACCTGAGAGTGATGGGGAG-ATGGAACCAAGTTGGAAAACACT
TTTCAGGATATTATCCAGGAGAACTTCCCCAACCTATCCATGCAGGCCAACATTCAAATT
GAGGAAATACAGAGGACACC-------------TTGAGAAGAGCAACCCCAAGACACATG
ATTGTCAGATTCACCAAAGTTGAAATGGAGGAAAAAATGTTGCTTGCAGCCAGAGAGAAA
GGTCGGGTTACCCAAAAAGGGAAACCCATCAGACTAACAGTGGATCTCTTGGCAGAAACC
CTACAAGCCAGAAGAGAGTGGAGGCCAATATTCAACATTCTTAAAGAAAATAATTTTCAA
CCAAGAATTTCATATCCAGCCAAACTAAGCTTCATAAGTGAAGGAAAAATAAAATCCTTT
GCAAACAAGCAAATGCTGAGAGATTTTGTCACCACCAGGCCTGCCTTACAAGAGCTCAGG
AAGGAAGCCCGAAACATGGAAAGGAACAACCGGTACCAACCACTGCAAAAACATGCCAAA
TTG
>lcl|hg18_L1PA6_chr1_187646392_187652412
ATGGGGAGAAAACAGAGAAGATAAGCTGAAAATTCTCAAAACCCGAGCATGTCTTCTCCT
CCAAAGGATCGCAGCTCCTCACCACCAATGGAACAAAGATGGATGGAGAATGACTTTCAA
GAGTTGGCAGAAGTAGGCTTCAGAAGGACGGTAATAACAAACTTCTCCTAGCTAAAGGAG
GATGTTCGAACCCATC--------GCTAAAAACCTTGGAAAAAGATTGGACGAATGAGTA
ACTGGAATAAACAGCATAGAGAAGATCTTAAATAACCTGATGGAGCTGAAAACCATGGCA
CAAGAACTACGTGATGCATGCACAAGCTTCAGTAGCTGATTCAATCAAGTGAAAGAAAGA
GTATCAGTGATTGAAGATCAAATTAATGAAATGGAGTCAGAAGAGAAGTTTAGAGAAAGA
AGAGTACAAAGAAATGAACAAATCCTCCAAGAAATATAGGACTATGTGAAAAGACCAAAT
CTGCTTTTGATTGCTGTACCTGAAAGTGACAGGGAGAATGGAACCAAGCTGAAAAACACT
CTTCAGGATATTATCCAGGAGAACTTCCCCAACCTAGCAAGGTAGGCCAACATTCAAATC
CAGAAAATACAGAGAACACCACAAAGATACTCCTTGGGAAGAGCAACCAAAAGACACATA
ATTGTCAGATTCATGAAGGTTGAAATGAAGGAAAAAATGTTAAGGGCAGTCAGAGAGAAA
GGTCAGGTTACCCACAAAGGGAAGCCCATCAGACTAGCAGCAGATCTCTCGGCAGAAACT
CTACAAGCCAGAAGAGAGCGGGGGCCAATATTCAACATTTTTAAAG-AAAGAATTTTCAA
CCCAGAATTTCATATCCAGCCAAACTAAGCTTCATAAGTGAAGGAGAAATAAAATCCTTT
ACAGACAAGCAAATGCTGAGCGATTTTGTCACCTCCAGACCTGCCCTACAAGAGCTCCTG
AAGGAAGCACTAAACACGGAAAGGAACAACCAGTACCAGCCACTGCAAAAACATGCCAAA
TTT
>lcl|hg18_L1PA6_chr1_73724573_73730563
ATGGGGAGAAACCAGAGCAGAAAAGCTGAAAATTCTAAAAACCAGAGCATCTCTTCTCCT
TGAAAGGATAGCAGCTCCTCGACAGCAACAGAACAAAGCTGGACGAAGAATGACTTTGAT
GAGTTGACAGAAGTAGGCTTCAGAAGGTTGGTAATAACAAACTTCTCCGAGCTAAAGGAG
CATGTTCTAACCCATCACAAGGAAGCTAAAAACCTTGAAAAAAGGTTAGACGAATGGCTA
ACTAGAATAAACAGTGTAAAGAAGACGTTAAATGACTTGATGGAGCTGAAAACCATGGCA
CAAGAACTTCGTGACACACGCACAAGCTTCAGTAGCCAATTTGATCAAGTGGAAGAAAAG
ATATCAGTGATTGAAGATTGAATTAATGAAATAAAGCGAGAAGACAAGTTTAGAGAAAAA
AGAGCAAAAAGAAATGAACAAAGCCTCCAAGAAATATGGGACTATGTGGAAAGGCCAAAT
CTGTGTTTGATTGGTGTGCCTGAAAGTGATGGGGAGGATGGAAGCAAGTTGGAAAACACT
CTGCAGTATATTGTCCAGGAAAACTTCCCCAACCTAGCAAGGCAGGCCAACATGCAAATT
CAGGAAATACAGAGAACACCACAAAGATACTCCTTGAGAAGAGCAACCCCAAGACACATA
ATTGTCAGATTCACCAAGGATGAAATGAAGGAAAAAGTGTTAAGGGCAGCCAGAGAGAAA
CGTCAGGTTACCGACAAAGGGAAGCCCGTCAGACTAACAGCGGATCTCTTGGCAGAGACT
CTACAAGCCAGAGGAGAG--GGGGCCAATATTCTAGATTCTT-----AAAGAATTTTCAA
CCCAGAATTTCATATCCAGCCAAACTAAGCTTCATAAATGAAGGAGAAATAAAATCCTTT
ACAGACAAGCAAATGCTGAGAGATTTTGTCACCACCAGGCCTGCCTTACAAGAGCTCCTG
AAGGAAGCACAAAACATGGAAAAGAACAACCAGTACCAGCCACTACAAAAACATGCCAAA
TGG
>lcl|hg18_L1PA6_chr10_68329158_68335283
ATGGGGAGAAACCAGAACAGAAAAGCAGAAAATTTAAAAAAACAGAGTGCCTCTTCTCCC
CCAGAGGATCACAGCTCCTCGCCAGCAATGGAAGAAAGCTGGACGGAGAATGACTTTGAC
AAGTTGACAGAAGTAGGCTTCAGAAAGTCGGTAATAACAAACTTCTCTGAGCTAAAAGAG
CATGTTCTAACCCATGGGAAGGAGAAAAAAAACCTTGAAAAAAGGTTAGATGAATGGCTA
ACTAGAATAAACAGTGTAGAGAAGACCTTCAATGGCCTGATGGAGCTGAAAACCATGGCA
TGAGAACTTCATGACACAGGCACAAGCTTCAGTAGCCAATTCGATCAAGTGGAAGAAGGG
ATATCAGTGATTGAAGATCAAATTAATGAAATAAAGCAAGAAGACAAGATTAGAGAAAAA
AGAGTAAAAAGAAATGAACAAAGTCTCCAAGAAATATGGGACTATGTGAAAAGACCAAAT
CTACATCTGATTGGTGTACCTGAAAGTGACACGGAGAATGGAACCAAATTAGAAAACACT
CTTCAGGATATTATGCAGGAGAACTTCCCCAGTCTAGCAAAGCAGGCCAACATTCACATT
CAGGAAATACAGAGAACACCACAAAGATACTCCTCGAGAAGAGCAACTGCAAGACACATA
CTTGTCAGATTCACCAAGGTTGAAATAAAAGAAAAAATGTTAAGGGCAGCCAGAGAGAAA
GGTCGGGTTACCCACAAAAGGAAGCCCATCAAACTAACAGCGGATCTCTCAGCAGAAACT
CTACAAGCCAGAAGAGAGTGGGGGCCAATATTCAACAT--TTAAAGAAAAGAATTTTCAA
CACAGAATTTCATATCAAGACAAACTACCATTCATAAGTGAAGGGGAAATAAAATCGTTT
ACAGATAAGCAAATGCTGAGAGATTTTGTCACCACCAGGTCTGCCTTACAAGAGCTCCTG
AAGGAAGCACTAAACATGGAAAGGAACAACTGGTACCAGCCACTGCAAAAACATGCCAAA
TTC
>lcl|hg18_L1PA6_chr1_99113783_99119878
ATGGGGAAAAATCAGAGCAGAAAATCTGAAAATTCTAAAAACCAGAGCTCCCCTTCTCCT
CCAAAGGATCACAGCTCCTTGCCAGCAATGGAACAAAGCAGGACAGAGAATGACTTTGAC
GAGTTGACAGAAGTAGGCATCAGAAAGTCGTTAATAACAAACTTCTCCGAGCTAAAGGAG
GATGTTCGAACCCATCACAAGGAAGCTAAAAACCTTGAAAAAAGATTAGATGAATGGCTA
ACCAGAATAAACAGTGTAGAGAAGACCTTAAATGACCTGCTGGAGCTGAAAACCATGGCA
CGAGAACTATGTGACGCATGCACAAGCTTCAGTAGCTGATTTGATCAGGTGGAAGAAAGG
GTGTCAGTGACTGAAGATCAAATTAATGAAATGAAATGAGAAAAGAACTTCAGAGAAAAA
AGAGTAGAAAGAAATGAACAAAGCCTCCAAGAAATATGGGACTATGTGAAAAGACCAAAT
CAATGTTTGATTGGTGTACCTGAAAGTGATGGGGAGAATGGAACCAAGTTGGAAAACACT
CTTCAGGATATTATCCAGGAGAACTTCCCCAACCTAGTAAGGCAGGCCAACATTCAAAT-
CAGGAAATACAGAGAACAACACAAAGATACTCCTCGAGAAGAGCAACTCCAAGACACATA
ATTGTCAGATTCACCAAGGTTGAAATGAAGGAAAAAATGCTAAG-GCAGCCAGAGGGAAA
GATTGGGTTACCCACAAAGGGAAGCCCCTCAGACTAACAGCAGATCTCTCAGCAGAAACC
CTACAAGCCGGAAGAGAGTGGGGGCCAATATTCAACATTCTTAATGAAAAGAAATTTCAA
CCCAGAGTTTCATATCCAGCCAAACTCAGCTTCATAAGTGAAGGAGAAATAAAATCCTTT
ACAGACAAGCA-ATGCTCGGTGATTTTGTCACCACCAAGCCTGCCTTACAAGAGCTCCTG
AGGGAAGCACTAAAGATGGAAAGGAACAACTGGTACCAGCCACTGCAAAACCATGCCAAA
TTA
>lcl|hg18_L1PA6_chr10_60467611_60473756
ATGGGGAGAAACCAGGGCAGAAAAGCTGAAAATTCTAAAAACCAGAGTGCCTCCTCTCCT
CCAAAAGATTGCAGCTCCTCACCAGCAACAGAACAAAGCTGGATGGAGAATAACTTTGAT
GAGCTGACAGAAGTAGGTTTCAGAAGGTCGGTAATAACAAACCTCTCCAAGCTAAAGGAG
GATGTTCAAACCCATCACAACGAAGCTAAAAACCTTGAAAAAAGATTAGATGAATGGCTA
ACTAGAATAAACCATGTAGAGAAGACCTTAAATGACCTGATGGAGCTGAAATCCATGGCA
TGAGAACTATGTGACACATGCACAAGCTTCAATAGCTGATTTGATCAAGTGGAAGAAAGC
GTGTCAGTGATTGAAGACCAAATGAATGAAATGAAGCGAGAAGAGAAGTTTAGAGAAAAA
AGAATAAAAAGAAACAAACAAAGCCTTCAAGAAATATGGGACTATGTGAAAAGACCAAAT
CTACGTCTGATTGGTGCACCTGAAAGTGACGGGGAGAATGGAACCAAGTTGGAAAACACT
CTTCAGGATATTATCCAGGAGAACTTCCCCAATCTAGCAAGGCAGGCCAATATTCAAATT
CAGGAAATACAGAGAACGCCACAGAGATACTCCTCGAGAAGAGCAACTCCAAGACACATA
ATTGTCAGATTCACCAAAGTTGAAATGAAGGAAAAAATGTTAAGGGCAGCCAGAGAGAAA
GGTTGGGTTACCCACAAAGGGGAGCCCATCAGACTAACAGCTGATCTCTCGGCAGAAACT
CTACAAACCAGAAGAGAGTGGAGGCCAATATTCAACATTCTTAAAGAAAAGAATTTTCAA
TCCAGAATTTCATATCCAGCCAAATTAAGCTTCATAAGTGAAGGAGAAATAAAATTCTTT
ACAGAGAAGCAAATGCTGAGAGATTTTGTCACCACTAGGCCTGCCTTACAAGAGCTTCTG
AAGGAAGCACTAAACATGGAAGGGAACAACCGGTACCAGCCACTGCAAAAACATGCCAAA
TTG
>lcl|hg18_L1PA6_chr1_86895714_86901882
ATGGGGAGAAACCAGAGCAGAAAAGCTGAAAATTTGAAAAATCAGAGCGCCTCTTCTCCT
CTAAAGGATCGCAGCTCCTTGCCAACAATGGAACAAAGCTGGACGGAGAATGACTCTGAC
GAGCTGACAGAAGCAGGCTTCAGAAGGTCAGTAAAAACAAACTTCTCCGAGCTAAAGGAG
GAGGTTTCAACCCATCGCAAGGAAGCTAAAAACCTTGAAAAAAGATTAAACGAATGGCTA
ACTAGAATAAACAGTGTAGAGAAGACCTTAAGTGACCTGAGGGAGCTGAAAACCATGGGA
TGAGAACTACATGATGCATGAACAAGCTTCAATAGCCGATTTAATCAAGTGGAAGGAAGG
GTATCAGTGATTGAAGATCAAATTAGTGAAATAAAATGAAAAAAGAAGTTTAGAGAAAAA
AGAGTAAAAATAATTGAACAAAGCCTCCAAGAAATATAGGACTATGTGAAAAGATCAAAT
CTATGTTTGATTGGTGTACCTGAAAGTGATGGGGAGAATGGAACCAAGTTGGAAAACACT
CTGCAGGATACTATCCAGGAGAACTTCCCCAACTTTGCAAGGCAGGCCAACATTCAAATT
CAGGAAATACAGAAAACACCACAAAGATACTCCTCAAGAAGAGCAACACCAAGGCACATA
ATTGTCAGATTCACCAAGGTTGAAATGAAGGAAAAAATATTAAGGGCAACCAGAGAGAAA
GGTTGGGTTACCCACAAAGGGAAGCCCATCAGACTAACAGCTGATCTCTCAGTGGAAGCT
CTACAAGCCAGAAGAGAGTGGGGGCCAATATTCAACATTCTTAAAGAAAAGAATTTTCAA
CCCAGAATTTCATATCCAGTCAAACAAAGCTTCATAAGTGAAGGAGAAATAAAATACTTT
ACAGACAAGCAAATGCTGAGAGATTTTGTCACCACCAGGCCTGTCTTACAAGAGCGCCTG
AAGGAACCACTAAACATGGAAAGGAATGA---GTACCAGCCACTGCAAAAACATGCCAAA
TTC
>lcl|hg18_L1PA6_chr11_31307518_31313663
ATGGAGGGAAACTAGAGCAGAAAAGCTGACAATTCTAAAAACCAGAGCACCTCTTCTCCT
CCAAAGCATCGCAGCTCCTCGCCAGCAATGGAACAAAGCTGGATGGAGAATGACTTTGAC
AAGCTGACAGAAGTAGGCTTCAGAAGGTCGGTAATAACAAACTTCTCTGAGCTAAAGGAG
GATGTTCGAACCCATTGCAAGGAAGCTAAAAACCTTGAAAAAAGATTAGACGAATGGCTA
ACTAGAATAAACAGTATAGACAAGACCTTAAATGACCTGATGGAGCTGAAAACCATGGCA
CAAGAACTATGTGACGCATGCATGAGCTTCAGTAGCTGATTTGATCAAGTAGAAGAAAGA
GTATCAGTGGTTGAAGATCAAATTAATGAAATAAAGTGAGAAGAGAAGTTTAGAGAAAAA
AGAGTAAAAAGAAATGAACAAAGCCTCCAAGAATTATGGGACTATGTGAAAAGACCAAAT
CTACGTTTGATTGGTGTGCCTGAAAGTGACAGGGAGAATGGAACCAAGTTTGAAAACACT
CTTCAGGATATTATCCAGGAGAACTTCCCCAACCTAGCAAAGTAGGCCAACATTCAAGTT
AAGGAAATACAGAGAACACCACAAAGATACTCTTCGAGAAGAGCAACCCCAAGACACATA
ATTGTCAGATTCACTAAGGTTGAAAGG-AGGAAAAAATGTTAAGGGCAGCCAGAGAGAAA
GGTCGGGTTACCCACAAAGGGAAGCCCATCAGACTAACAGCAGATCTCTTGGCAGAAACT
CTACAAACCAGAAGAGTGTGGGGTCCAATATTCATCATTCTTAAAGAAAAGAATTTTTAA
CCCAGAATTTCATATCCAGCCAAACTAAGCTTCATAAATGAAGGAGGAATAAAATCCTTT
ACAGACAAGCAAATGCTGAGAGATTTTGTCACCACCAGGCCTGCCTTACAAGAGCTCCTG
AAGGAAGCACTAAACATGTAAAGAAACAACCAGTACCAGCCACTGCAAAAACATGCCAAA
TTG
>lcl|hg18_L1PA6_chr1_77219295_77225452
ATGGGGAGAAACCAGAGCAGAAAAGCTGAAAATTCTGAAAATCAGAGCACCTCTTCTCCT
CCAAAGGATCACAGCTCCTCGCCAGCAATGGAACAAAGCTGGATGGAGAATGACTTTGAT
GAGTTGACAGAAGTAGTCTTCAGAAGGTCGGTAATAACAAACTTCTCTGAGCTAAAGGAG
TATGTTCAAACCCATCGCAAGGAAGCTAAAAACCCTGAAAAAAGATTAGATGAATGGCTA
ACTAGAATAAACAGTAAAGAGAAGACCTTAAATGACCTGATGGAGCTGAAAACCATGGCA
TGAGAACTTCGTGAAGCATGCACAAGCTTCAATAGCTGAATCAATCAAGTGGAAGAAAGG
GTATCAGTAACTGAAGATCAAATTAATGAAATAAAGCAAGAAGACAAGGTTAGAGCAAAA
AGAGTAAAAAGAAATGAATGAAACCTCCAAGAAATATGGGACTATGTGAAAAGACCAAAT
CTACATCTGATTGGTGTACCTGAAAGTGAT-GGGCGGATGAAGCCAAGTTGGAAAACACT
CTTCAGGATATTATCCAGGAGAACTTCCCTAACCTAGCAAGGCAGGCCAACATTCAAATT
CGGGAAATACAGAGAACACCACAAAGATATTCCTTAAGAAGAGCAACCCCAAGACACATA
ATTGTCAGATTCAACAAGGTTGAAATGAAGGAAAAAGTAT-AAGGGCAGCCAGAAAGAAA
GGTCGGGTTACCCACAAAGGGAAGCCCATCAGACTAACAGCAGATCTCTCAGCGGAAAGC
CTAAAAGCCAGAAGAGAGTGGGGGCCAATATTCAACATTCTTAAAGAGAAGAAATTTCAA
CCCAGA-TTTCATATCCAGCCAAACAAAGCTTCATACGTGAAGGAGAAATAAAATCCTTT
ACAGGCAAGCAAATGCTGAGAGATTTTGTCACCACCAGGCCTGCTTTACAAGAGCTCCTG
AAGGAGGCACTAAACATGGAAAGGAACAACCAGTACCAGCCACTGCAAAAATATGCCAAA
TTG
>lcl|hg18_L1PA6_chr11_101014908_101020984
ATGGGGAGAAACCAGAGCAGAAAAGCTGAAAATTCTAAAAATCAGAGTGCCCCTTCTCCT
CCAAAGGATCGCAGCTCCTCACCAGCAACGGAACAAAGCTGGATGGAGAATGACTTTGAC
AAGTTGACAGAAGTAGGCTTCAGAAAGTCACTAATAACAAACTTCTCTGAGCTGAAGGAG
GATGTTCGAACCCATCACAAGGAAGGTAAAAACCTTG-AAAAACTAT----GAATGGCTA
ACTAGAATAAACAGTGTAGAGAAGACCTTAAATGACCTGATGGAGCTGAAAACCATGGCA
CGAGAACTACGTGACGCATGCACAAGCTTCAATAGACAATTTGATCCAGTGGAACAAAGG
ACATCAGTAACTGAAGATCAAATTAATGAAATAAAGTAAGAAGAGAAGTTTAGAGAAAAA
GGAGTAAAAAGAAATGAACAAA-CCTCCAAGAAATATAAGACTATGTGAAAAGACCAAAT
CTAGGTTTGATTGGTGTTCCTGAAAGTGACAGGGAGAATGCAACCAAGTTGGAAAACACT
ATTCAGGATATTATCCAAGAAAACTTCCCCAACCTAGCAAGGCAGGCCAACATTCAAATT
CAGGAAATACAGAGAATACCACAAAGATACTCCTCGAGAAGAGCAACCCCAAGACACATA
ATTGTCAGATTCACCAAGGCTGAAATGAAGGAAAAAATGTTAAGGGCATCCAGAGAGAAA
GGTCAGGTTACCCACAAAGAGAAGCCCATCAGACTAAAAGAGGGTCTCTCGGCAGAAACT
CTACAAGCCAGAAGAGAGTGGGGGCCAATATTCAACATTCTTAAAGGGAAGAATTTTCAA
CCCAGAATTTCATATCCAGCCAAACTAAGCTTCATAAGTGAGGGAGAAATAAAATCCTTT
ACAGAGAAGCAAATGCTGAGAGATTCTGTCACCACCAGGTCTACTTTACAAGAGCTCCTA
AAGGAAGCGCTAAACATGGAAAGGAACAACCAGTACTAGCCACTGCAGAAACATGCCAAA
TAG
>lcl|hg18_L1PA6_chr1_89266805_89272961
ATGGGGAGAAACCAGAGCAGAAAAATGGAAAATTCTAAAAACCAGAGCACCTCTTCTCTT
CCAGAGGATCACAGCTCCTCGCCAGCAAGAGAACAAAGCTGGACGGAGAATTACTTTGAC
AAGCTGACAGAAGTAGGCTTCAGAAGGTTGGTAATAACAAACATCTCTGAGCTAAAGGAG
GATGTTCGAACCCATTGCAAGGAAGCTAAAACCCTTGAAAAAAGATTAGACGAATGGCTA
ACTAGAATAAACAGTGTAGAGAAGACCTTAGATGACCTGATGGAGCTGAAAATCATGGCA
CGAGAACTATGTAACACATGCACAAGCTTCAACAGCTGATTTGATCAAGTGGAAGAAAAG
GTATCAGTGATTGAAGATCAAATTAATGAAATAAAGTGGGCAGAGAAGTTTAGAGAAAAA
AGAGTAAAAAGAAATGAACAATGCCTCCAAGAAATATGGGACTATGTGAAAAGATCAAAT
CTATGTTTGATTGGCGTACCTGAAAGTGACAGGGAGAATGGAACCAAGTTGGAAAACACT
CTTCTGGATATTATCCAGGAGAACTTCCCCAACCTAGCAAGGCAGGCCAACATTCAAATT
CAGGAACTACAGAGACCACCACAAAGATACTCCTTGAGAAGAGCAACTCCAAGACATGTA
ATTGTCAGATTCACCAAGGTTGA-ATGAAGG-AAAAATGTTAAGCACAGCCAGAGAGAAA
GGTCAGGCTACCCACAAAGGGAAGCCCATCAGACTAACAGCAGATCTCTCAGCAGAAACT
CTACAAGCCAGAAGAGAGTGGGGGCCAATATTCAACATTCTTAAAGAAAAGAATTTTCAA
CCCAGAATTTCATATCCAGTCAAACTAAGCTTCATGAGTGAAGGAGAAATAAAATTCTTT
ACAGACAAGCAAATGCTGAGAGATTTTGTCACCACCAGGCCTGCCTTACAAGAGCTCCTG
AAGGAAGTACTAAACATGGAAAGGAAGAGCTAGTACCAGCCACTGCAAAAACATGCCAAA
TTG
>lcl|hg18_L1PA6_chr1_68325867_68331976
AGGGAGAGAAACCAGAGCAGAAAAGCTGAAAATTCTAAAAACCAGAGTGCCTGTTCTCCT
CCAAAGGATCGCAGCTCCCCACCAGCAATGGAACAAAGCAGGATGGAGAATGACTTTGAC
GAGTTGACAGAAGTAGGCTTCAGAAGGTCGGTAATAACAAACTTCTCCGAGCTAAAGGAG
GATGT-CAAACCCATCGCAAGGAAGCTAAAAACCTTGAAAAAAGATCAGATGAATGGCTA
ACTAGAATTAACAGAGTAGTGAAGACCTTAAATGACCTGATGGAGCAGAAGACCATGGCA
CCAGAACTACATGATGCATGCACAAGCTTCAGTAGCCGATTTGATCAAGTGGAAGAAAGG
GTATCAGTGATTGAAGATCAAATTAATGAAATGAAGCAAGAGGAGAAGTTAAGAGAAAAA
ACAGTAAAAAGAAACGAACAAAGCCTCCCAGGCATATGGGACTATGTGAAAAGACCAAAT
CTACGTTTGATTGGTGTACCTGAAAGTGACGGGGAGAATGGAAACAAGTTGGAAAACACT
CTTCAGGATATTATCCAGGAGAACTTCCCCAACCTAACAAGGCAGGCCAACATTCAAGTT
TAGGAAATGCAGAGAACACCACAAAGATACTCCTCGAGAAGAGAAACTCCAGGACACATA
ATTGTCAGATTCACCAAGGTTAAAATGAAGGAAAAAATGTTAAGGGCAGCCAGAGAGAAA
GGTTGGGTTACCCACAAAGGGAAGCCCATCAGACTAACAGCAGATCTCTCAGCAGAAACT
CTATAAGCCAAAAGAGAGTGGGGGCCAATATTCAACATTCTTAAAGAAAAGATTTTTCAA
ACCAGAATTTCATATCCAGCCAAACTAAGCTTCATAAGTGAAGGAGAAATAAAATCCTTT
ACAGACAAGCAAATGCTGAGAGATTTTGTCACCACCAGGACTGCCTTACAAGAGCTCCTG
AAGGAAGCACTAAACATGGAAAGGAACAACTGGTACCAGCCACTGCAAAAACATGC-AAA
TTG
>lcl|hg18_L1PA6_chr1_49354485_49360607
ATGGGGAGAAACCAAGGCAGAAAAGCTGAAAATTCTACAAACCAGAGTGCCTCTTCTCCT
CCAAAGGATTGCAGCTCCTCGCCGGCAATGGAACAAAGCTGGATGGAGAATGACTTTGAT
GAGTTGACAGAAGTAGCCTTCAGAAGGTTGGTAATAACAAACTTCTCCAAGCTAAAGGAG
CATGTTCGAACCCATCACAAGGAAGCTAAAAACCTTGAAAATAGGTTAGGCAAATGGCTA
ATTAGAATAAACAGTATATAGAAGACCTGAAATGACCTGATGGAGCTGAAAACCATGGCA
TGAGAACTTCATGACACAAGCACAAGCTTCAGTAGCCCATTCGATCAAGTGGAAGAAAGG
GTATCAGTGATTGAAGATCAAATTAATGAAATAAAGCAAGAAGGCAAGGTTAGAGGAAAA
AGAGGAAAAAGAAATTAACAAAGCCTCCAAGAAATATGGGACTATGAGAAAAGACCAAAT
CTATGTTGGATTGGTGAACCTGAAAGTGATGGGGAGAATGGAATCAAGTTAGAAAACACT
CTTCAGGATATTACCCAGGAGAACTTCCCCAACCTAGCAAGACAGGCCAATATTAAAATT
CAGGAAATATAGAGAACACCACAAAGATGCTCCTTGAGAAGAGCAACCCCAAGACACATA
ATTGTCAGTTTCACGAAGGTTGAAATGAAGGAAAAAATGTTAAGGGAAGCCAGAGAGAAA
GGTCAGGTAACTCACAAAGGGAAACCCATCAGACTAACAGCAGATCTCTCGGCAGAAACC
CTGCAAGCCAGAAGAGAGTGGGGGCCAATATTCAACATTCTTGAAGAAAAGACTTTTCAA
CCAAGAATTTCATACCCAGCCAAACTAAGCTTCATAAGTGAAGGAGAAATAAAATCCTTT
ACAGACAGGCAAATGCTGATAGATTTTGTCACAAACAGGCCTGCCTTACAAGAGCTTCTG
AAGGAAGCACTAAACATGGAAAGAAACAACTGGTACCAGCCACTGCAAAAACATGCCAAA
TTG
>lcl|hg18_L1PA6_chr10_43730259_43736354
ATGGGGAGAAACCAGAGCATAAAAGCTGAAAATTCTAAAAACCAGAGTGCCCCTTCTCCT
CCAAAGGATTGCAGCTCCTTGCCAGCAATGGAACAAAGCAGGATGGAGAATGACTTTGAC
AAGTTGACAGAAGTAGGCTTCAGAAATTTGGTAATAACAAACTTTTCTGACCTAAAGGAT
GATGTTCGAACCCATTGCAAGGAAGCTAAAAACCTTGAAAAAAGATTAGACAAATGGCTA
CCTAGAATAAACAGTGTAGAGAAGACCTTAAATGACCTGATGAAGCTGAAAACCATGGCA
CGAGAACTATGTGACACATACACAAGCTTCAGTAGCTGATTCGATCAAGTGAAAGAAAGT
GTATCAGTGACTGAAGATCAAATTCATGAAATGAAGCAAGAAAACAAGATTAGAGAAAAA
AGAGTAAAAAGAAATGAACAAAGCCTCCAAGAAATACGGGACTATGTGAAAAGATCAAAT
CTACATTTGACTGGTGTACCTGAAAGTGACAGGGAGAATGGAACCAAGTTGGAAAACACT
GTTCAGGTTATTATCCAGGAGAAC-TCCACAACCCAGCAAGGCAGGCCAACATTCAAATT
CAGGAAATACAGAGAACACCACAAAGATACTCCTCGAGAAGAGCAACCCCAAGACACATA
ATTGTCAGATTCGCCAAGGTTGAAATGAAGGAAAAAATGTTAAGGGCAGCCAGAGAGAAA
GGTTGGGTTACCTACAAAGGGAAGCCCATCAGACTAACAGTGGATCTCTTGGCAGAAACC
CTACAAGCCAGAAGAGAGTGGGGGCCAATATTCAACATTCTTAAAGAAAAGAATTTTCAA
CCCAGAATTTCACATCAAGCCAAACTAAGCTTCATAAGTGAAGGAGAAATAAAATCCTTT
ACAGACAAGCAAATGCTGAGAGATTTTGTCACCACCAGGCCTGCCCTACAAGAGCTCCTG
AAGGAAGCACTAAACATGGAAAGGAAAAACCGGTATCAGCCACTGCAAAAACATGCCAAA
TTG
>lcl|hg18_L1PA6_chr1_78548332_78554429
ATGGGGAGAAACCAGAGCAGAAAAGCTGAAAATTCTAAGAATCAGAGCACCTCTTCTTCT
CCAAAGGAACGCAGCTCCTCTCCAGCAATGGAGCAAAGCTGGATGGAGAATGACTTTGAC
GAGTTGAGAGGAGAAGGCTTCAGACGATCAGTAATAACAAACTTCTCCAAGCTAAAGGAG
GATGTTCGAACCCATCACAAAGAAGCTAAAAACCTTG-AAAAAAATTAGACAAATGGCTA
ACTAGAATAAACAGTGTAGAGAAGACCTTAAATGACCTGATGGAGCTGAAAACCATGGCA
CGAGAACTACGTGATGCACGCACAAGCTTCAGTAGCCGATTTGATCAAGTGGAGGAAAGG
GTATCAATGATTGAAGATCAAATGAATGAAATGAAGTGAGAAGAGAAGTTTAGAGAAAAA
AGAGTAAAAAGAAATGAACAAAGCCTCCAAAAAATATGGGACTATGTGAAAAGACCAAAT
CTACATCTGATTGGTGTACCTGAAAGTGATGAGGAGAATGGAACCAAGTTGGAAAACACT
CTTTAGGATATTATCCAGGAGAACTTCCCCAACCTAGCGAGGCAGGCCAACATTCAAATT
CAGGAAATACAGAGAACACCACAAAGATACTCCTTGAGAAGAGCAACACCAAGGCACATA
ATTGTCAGATTCACCAAAGTTGAAATGAAGGAAAAAATGTTAAGGGCAGCCAGAGAGAAA
GGTCGGGTTACCAACAAAGGGAAGCCCATCAGACTAACAGCGGATCTCTCGGCAGAAACT
CTACAAGCTAGAAGAGAGTGGGGGCCAATATTCAACATTCTTAAAGAAAAGAATTTTCAA
C-CAGAATTTCATATCCAGCCAAACTAAGCTTCATAAGTGAAGGAGAAATCATATCCTTT
ACAGACAAACAAATGCTGAGAGATTTTGTCACCACCAGGCCTGCCCTAAAAGAGCTCCTG
AAGGAAGCACTAAACATGGAA-----CAACTGGTACCAGCCATTGCAAAAACATGCCAAA
TTG
>lcl|hg18_L1PA6_chr1_68241398_68247494
GTGGGGAGAAACCAGAGCAGAAAAGCTGAAAAATTTAAAAACCAGAGCACCTCTTCTCCT
CCAAAGGATCGCAGCTCCCCACCAGCAATGGAACAAAGCTGGACGGAGAATGACTTTGAT
GAGCTGACAGAAGTAGGCTTCAGAAGGTCGGCAATAACAAACTTCTCTGAGCTAAAGGAG
GATGTTCGAACCCATCGCAAGGAAGCTAAAAACCTTGAAAAAAGATTAGATGAATGGCTA
ACTAGAATAAACAGTGCAGAGAAGACCTTAAATGATCTGATGGAGCTGAAAACCATGACA
CAAGAACTACATGACACATGCACAAGCTTCAATAGCCAATTCGATCAAGTGGAAGAAAGG
GTATCAGTGATTGAAGATCAAATTAATGAAATAAAGTGAGAAGAGAAGTTTAGAGAAAAA
AGAGTAAACAGAAATGAACAAAGGCTCCAAGAAATATGGGACTATGTGAAAAGACCAAAT
CTATGCTTGATTGGTGTACCTGAAAGTGACGGGGAGAATGGAACCAAGTTGGAAAACACT
CTTCAGGATATTATTCAGGAGAACTTTCTGAACCTAGCAAAGCAGGCCAACATTCAAATT
CAGGAAATACAGAGAACACCACAAAGATACTCTTCGAGAAGAGCAACCCCAAGACAATTA
ATTGTCAGATTCACCAAG-TTGAAATCAAGGAAAAAATGTTAAGGGCAGCCAGAGAGAAA
GGTCGGGTTACTCACAAAGGGAAGCCCATCAGACTAACAGCAGATCTCTGGGCAGAAACT
CTACAAGCCAGAAGAGAGTGGGGGCCAATATTCAACATTCTTAAAGAAAAGAATTTTCAT
TCCAGAATTTCATATCCAGCCAAACTAAGCTTCCTAAGTGAAGGAGAAATAAAATCCTTT
ACAGACAAGCAAATGCTGAGAGATTTTGTCACCAGCAGGCCTGCCTTACAAGAGCTCCTA
AAGGAAGCACTAAACATGGAAAGGAACAACTGGTACCAGCCACTGCAAAAACATGCCAAA
TTG
>lcl|hg18_L1PA6_chr10_117003059_117009211
ATGGGGAGAAACCAGAGCAGAAAAGGTGAAAATTCTAAAAATTGGAGTGCCTCTTCTCCT
CCAAAGGATCACAGCTCCTCACCAGCAATGGAACAAAGCTGGATGGAGAATGACTTTGAC
AAGTTAACAGAAGTAGGCTTCAGAAGGTAGGTAATAACAAAATTCTCCGAGCTAAAGGAG
GATGTTCGAACCCATTGCAAGGAAGCTAAAAACCTTGAAAAAAGATTAGACGAATGGCTA
ACTAGGATAAACAGTGTAGAGAAGACCTTAAATGACCTGATGGAGCTGAAAACCATGACA
GGAGAACTTCATGACGCATGCACAAGTTTCAATAGCTGATTCAATCAAGTAGAAGAAAGG
GTATCAGTGACTGAAGATCAAATTAATGAAATAAAGCGAGAAGAAAAAGTAAGAAAAAAC
AGACTAAAAAGAAATGAACAAAGCCTCCAAGAAATATGGGACTATGTGAAAAGACCAAAT
CTACATTTGATTGGTGTACCTGAAAGTGATGGGGAGAATGGAACCAAGTTGGAAAACACT
CTGCAGGATATTATCCAGGAGAACTTTTCCAACCTAGCAAGGCAGGCCAACATTCAGATT
CAGGAAATACAGAGAACACCACAAAGATACTCCTCAAGAAGAGCAACCCCAAGACACATA
ATTGTTGGATTCACCAAGGTTGAGATGATGGAAAAAGTGTTAAGGACAGCCAGAGAGAAA
GGTCAAGTTACCCACAAAGGGAAGCCCATCAAACGAACAGCAGATCTCTCGGCAGAAACC
CTACAAGCCAGAAGAGACTAAGGGCCAAAATTCAACATTCTTAAAGAAAAGAATTTTCAA
CCCAGAATTTCATATCCAGCCAAACTAACCTTCATAAGTGAAGGAGAAATAAAATCCTTT
ACAGACAAGCAAATGCTGAGAGATTTTGTCACCATCAGGCCTGCCTTACAAGAGCTCCTG
AAGGAAGCACTAAACATGGAAAGAAACAAACGGGACTAGCCATTGCAAAAACATGCCAAA
TTA
>lcl|hg18_L1PA6_chr1_169046514_169052655
--------AAACCAGAGCAGAAAAGCTGAAAATTCTAAAAAACAGAGTGCCTCTTCTCCT
TCAAAGGATCGCAGCTCCTTGCCAGCAACGGAACAAAGCTGGATGGAGAATGACTTTGAC
AAGTTGACAGAAGTAGGCTTTAGAAGGTCAGTAATAACAAACTTCTCTGAGCTAAAGGAG
CATGTTCTAACCCATCACAAGGAAGCTAAAAACCTTGAAAAAAGGTTAGACAAATGGCAA
ACTAGAATAAACAGTGTAGAGAAGACCTTAAATGACCTGATGGAGCTGAAAACCATGGCG
TGAGAACGTCGTGAGGCATGCACAAGCTTCAATAGCTGATTACATCAAGTGGAAGAAAGG
GTATCAGTGATTGAAGATCAAATTAATGAAATAAAGTGATAAGACAAGATTAGAG-AAAA
AAAGTAAAAAG-AACAAACAAAGCATCCAAGAAATATGAGACTATGTGAAAACACCAAAT
CTACATTTGATTGGTGCACCTGAAAGTGACGGGGAGCATGGAACCAAGTTGGAAATCACT
CTTCAGGATATTATCCAGGAAAACTTCCCCAACCTAGCAAGGCAGGCCAGTATTCAAATT
CAGCAAATACAGAGAACACCACAAAGATACTCCTCGAGAAGAGCAACCCCAAGACACATA
ATAGTCAGATTCACCAAGATTGAAATGAAGGAAAAAACATTAAGGGCAGCCAGAGAGAAA
GGTTGGGTTACCCACAAAGGGAAGCCCATCAGACTAACAGCAGATTGCTCGGCAGAAACT
CTACAAGCCAGAAGAGAGTGGGGGCCCATATTCAACATTCTTAAAGAGAAGAATTTTCAA
CCCAGAATTTCATATCCAGCCAAACTAAGCTTCATAAGTGAAGGAGAAATAAAATCCTTT
ACAGACAAACAAATGCTGAGAGATTTTGTCACCACCAGGCCTGCCTTACAAGAGCTCCTG
AAGGAAGCACTAAACATAGAAAGAAACAACCAGTACCAGCCAATGCAGAAGCATGCCAAA
TTG
>lcl|hg18_L1PA6_chr11_14572883_14578998
ATGGGGAGAAACCAGAGCAGAAAAGCTGAAAATTCTAAAACTCACAGTGCCTTTTCTCCT
CCAAAGGAACACAGCTCCTAGCCAGCAACGGAACAAAGCTGGGCAGAGAATGACTTTGAT
GAGTGGACAGAAGTAGGCTTCAGAAGGTCGGTAATAACAGACTTCTCCGAGGTAAAGGAG
GATGTTCAAACCCATCTCGAGGAAGCTAAAAACCTTGAAAAAAGATTAGACAAATGGCTA
ACTAGAATAAACAGCAGAGAGAAGACCTTAAATGACCTGATGGAGCTGAAAACCATGGTA
CGAGAACTTCGTGATGCATGCACAAGCTTCAATAGCCAATGTGATCAAGTGGAAGAAAGG
GTATCAGTTACTGAAGATCAAATTAATGAAATAAAGTGAGAAAACAAGATTAGAGAAAAA
AGAGTAAAAAGAAATGAACAAAGCCTCCAAGAAATATGGGACTATGTGAAAAGACCACAT
CTATGTCTGATTGGTGTACTTGAAAGTGACGGGGAGAATGGAGCCAAGTTGGAAAACACT
CTTCAGGATATTATCCAGGAGAACTTCCCCAACCTAGCAAGGCAGGCCAACATTCAAATT
CAGGAAATACAGAAACCACTATAAAGATACTCCTCAAGAAGAGCAACTCCAAGGCACATA
ATTGTCAGATTCACCAAAGTTGAAATGAAGGAAAAAATGTTAAGTGCAGCCAGAGAGAAA
GGTTGGGTTACCCACAAAGGGAAGCCCATCAGACTAACAGCGGATCTCTCAGCAGAAACT
CTAAAAGCCAGAAGAGAATGGGGGCCAATATTCAACATTCTTAAAGAAAAGAATTTTCAA
CCCAGAATTTCATATCCAGCCAAACTAAGCTTCATAAGTGAAGGAGAAATAAGATCCTTT
ACAGAAAA----ATGCTGAGAGATTTTGTCACCACTGAGCCTGCCTTACAAGAGCTCCTG
AAGGAAGCACTAAACATGGAAAGGAACAACCGGTACCAGCCACTGCAAAAACATGCCAAA
TTG
>lcl|hg18_L1PA6_chr1_118342983_118349090
GTGGGGAGAAACCAGAGCAGAAAAGCTGAAAATTCTAAAAATCAGAGTG---CTTCTCCT
CCAAAGGATCACAGCTCCTTACCAGCAACAGAACAAAGCTGGATGGAGACTGACTTTGAT
GAGTTGACAGAAGTAGGCTTCAGAAGGTCAGTTATAACAAACTTCTCTGAGCTAAAGGAA
CATGTTCAAACCCATCGCAAGGAAGCTAAAAACCTTGAAAAAAGCTTAGACGAATGGCTA
AGTAGAATAAACCATGTAGAGAAGACATTAAATGACCTCATGGAGCTGAAAACCATGACA
TGAGAACTTCATGACACATGCACAAGCTTCAATAGCTGATTTGATCAAGTGGAAGAAAGG
GTATAAGTGACTGAAGATCAAATTAATGAAATAAAGTGAGAAAAGAAATTTAGAG-----
----TAAAAAGAAACAAACAAAGCCTCCAAGAAATACAGGACTATGTGAAAAGATGAAAT
CTATGTTTGACTGATGGACCTGAAAGTGATGGGGAGAATGGAACCAAGTTGGGAAACACT
CTTCAGGATATTATCCAGGAGAAC-TCCTCAACCTAGCAAGGCAGGCCAACATTCAAATT
CAGGAAATACAGAGAACATCACAAAGATACTCCTCGAGAAGAGCAACCCCAAGACACA--
AGTGTCAAATTCACCAGGGTTGAAATGAAGGAAAAAATGTTAATGGCAGCCAGAGAGAAA
GGTCGAGTTACC-ACAAAGGGAAGCCCATCAGACTGACAGTGGATCTCTTGGCAGAAACC
CTGCAAGCCAGAAGAGAGTGGGGGCCAATATTCAACATTCTGAAAGAAAAGAGTTTTCAA
CCCCAAATTTCATATCCAGCCAAACTAAGCTTCATAAGTGAAGGAGAAATAAAATCCTTT
ACAGACAAGCAAATGCTGAGAGATTTTGTTACCACTAGGCCTGCCTTACAAGAGCACCCG
AAGGAAGCACTAAACATGGAAAGAAACAACCAGTACCAGCCACTACAAAAACATGCCAAA
TTG
>lcl|hg18_L1PA6_chr10_59659495_59665593
ATGGGAAGAAACTAGAGCAGAAAAGCAGAAAATTCTAAAAATCAGAGTGCCTCCTCTCCT
CCAAAGGATCACAGCTCCTCCCCAGCAATGGAACAAAGCTGGACAGAGAATGACTTTGAC
GAGTTGATAGAAGTAGGCTTCACAAGGTCGGTAATAACAAACTTCTCCGAGCTAAAGGAG
GATGTTCGAACCCATCGTAAGGAAGCTAAAAACCTTGAAAAAAGATTAGATGAATCGCTA
ACTAGAATAAACAGTGTAGAGAAGACCTTAAATGACCTGATGGGGCTGAAAACCATGGCA
AGAGAACTTCATGATTCATGCACAAGCTTCAATACCCAATTCAATCAAGTGGAAGAAAGG
GTATTGGTGATTGAAGAACAAATCAATGAAATAAAGCAAGACGACAAGGTTAGAGAAAAA
AGAGTAAAAAGAAATGAACAAAGCCTCCAAGAAATATGGGACTATGTGAAAAGACCAAAT
CTACATTTGACTGGTATACCTGGAAGCGATGGGGAGAATGGAACCAAGTTAGAAAACACT
CTTCAGGATATTATCCAGGAGAACTTCCCCAATCTAGCAAGGCAGGCCAACATTTAAATT
CAGGAAATACGGAGAATGCCACAAAGATACTCCTCGAGAAGAGCAACCCCAAGACACATA
ATTGTCAGATTCACCAAGGTTGAAATGAAGGAAAAAGTGTCAAGGACAGCCAGAGAGAAA
GGTTGAGTTACCCACAAAGGGAAGCCCATCAGACTAACAGCGGATCTCTCGGCAGAAACC
CTA-AAGCCAGAAGAGAGTGGAGGCCAACATTCAACATACTTAAAGAAAAGAATTTTCAA
CCCAGAATTTCATATCCAGCCAAACTAAGCTTCGTAAGTGAAGGAGAAATAAAATCCTTT
ACAGACAAGTAAATGCTGAGAGACTCTGTCACCACCAGGCCTGCCTTACAAGAGCTCCTC
AAGGAAGCACTAAACATGGAAAGAAACAACCAGTACCAGCCACTGCAAAAACACACCAAA
TTG
>lcl|hg18_L1PA6_chr10_87248785_87254940
ATGGGGAGAAACCAGAGCAGAAAAGCTGAAAATTCCAAAAACCAGAGCATCTCTTCTCCT
CCAAAGGATCACAGCTCCTCGCCAGCAATGGAGCAAAGCTGTACGGAGAATGACTTTGAC
GAGTTGACAGAGGTAGGCTTCAGAAGGTCAGTAATAACAAACTTCTCTGAGCTAAAGGAG
GGTGTTTGAACTCATCACAAGGAAGCTAAAAACCTTGAAAAAATATTAGACAAATGGCTA
ACTAGAATAAACAGTGTAGAGAAGACCTTAAATGACCTCATGGAGCTGAAAACCATGGTA
TAAGAACTACATGATGCATGCATAAACTTCAGTAGCCGATTTGATCAAGTGGCAGAAAGG
GTATCAGTGACTGAAGATCAAATGAATGAAATGAAGCAAGAAG-----TTTAGAGAAAAA
AGAGTAAAAAGAAAGGGACAAAGCCTCCAAGAAATATGGGACTATGTGAAAAGACCAAAT
CTATGTTTGATTGGTGTACCTGAAAGTGACAGAGAGAATGGAACCAAGCTGGAAAACACT
CTTCAGGATATTATCCAGGAAAACTTCCCCAACCTAGCAAGGCAGGCCAACATTCAAATT
CAGAAAATACAGGGAACACCACAAAGATACTCCTCGAGAAGAGCAACCGCAAGACACACA
ATTGTCAGATTCACCAAGGCTGAAATGAAGGAAAAACTGTTAAGGGCAGCCAGAGAGAAA
GGTCGGGTTACCAACAAAGGGAAGCCCATCAGACTAACAGTGGATCTCTCAGCAGAAACC
CTACAAACAAGAA----GTGGGGGGCAATATTCAACATTCTTAAAGAAAAGAATTTTCAA
CCCAGAATTTCATATCCAGCCAAACTAAGCGTCATAAGTGAAGGAGAAATAAAATCCTTT
ACAGACAAGCAAATGCTGAGAGATTTTGTCACCACCAAGCCTGCTTTACAAGAGCTCCTG
AAGGAAGCACTAAACATGGAAAGGAACAACTGGTAGCAGCCATTGCAAAAACATGCCAAA
TTG
>lcl|hg18_L1PA6_chr10_72069243_72075380
ATGGGGAGAAACCAGAATAGAAAAGCTGAGAATTCAAAAAAACAGAGCACCTCTTCTCCT
CCAAAGGATTGGAGCTCCTCGCCAGCAAGGGAACAAAGCTGGATGGAGAATAAGTTTGAC
GAGTTGACAGAAGTAGGCTTCAGAAGGTTGGTAATAACAAACTTCTCAGAGCTAAAAGAG
CATGTTCTAACCCATCACAAGGAAGCTAAAAACCTTGAAAAAAGGTTAGACGAATGGCCA
GCTAGAATAAACAACATAGAGAGGAGCTTAAATGACCTGATGGAGCTGAAAACCATGGCA
TGAGAACTTTGTGATGCATGCACAAGCTTCAATAGCTGATTCAATCAAGTGGAAGAAAGG
ATATCAGTGATGGAAGATCAAATTAATGAAATAAAGCGAGAAGACAAGATTAGAGAAAAG
AGAGTGAAAAGAAATGAACAAAGCCTCCAAGAAATATGAGACTATGTGAAAAGACCAAAT
ATATATTTGATTGGTGTACTGGAAAGTGATGGGGAGAATGGAACCAAGTTAGAAAACACT
CTTCAGGGTAGGATCTAGGAGAACTTCCCTAACCTAGCAAGGCAGGCCAATATTCAAATT
CAGGAAATACAGAGAACACCACAAAGGTACTCCTCCAGAAGAGCAACCCCAAGACACATA
ATTGTCAGATTCACCAAGGTTGAAATGAAGGAAAAAATGTTAAGGGCAGCCAGAGAGAAA
GGTCGGGTTACCCACAAAGGGAAGCCCATCAGACTAACAGCGGATCTCTTGGCAGAAACC
CTACAAGCCAGAAGACAGTGGGGGCCAATATTCAATATTCTTAAAGAAAAGAATTTTCAA
CCCAAAACCTCATATCCAGCCAAACTAAGCTTCATAAGTGAAGGAGAAATAAAATACTTT
ACAGACAAGCAAATGCTGAGAGATTTCGTCACCACCAGGCCTGCCTTATAAGAGCTCCTG
AAGGAAGCACTAAACATGGAAAGGAACAACCAGTACCAGCCACTGCAAAAACATGCTAAA
TGG
>lcl|hg18_L1PA6_chr1_108076386_108082521
ATGAGGAGACACCAGAGCAGTAAAGCTGAAAATTCTAAAAACCAGAGGGCCTCTTCTCCT
CCAAAGGATCGCAGCTCCTCGCCAGCAATGGAACAAAGCTGGATGGAGAATGACTTTGAT
GAGTTGACAGAAGTAGGCTTCAGAAGGTTGGTAATAACAAACTTCTCCAAGCTAAAGGAG
GATGTTCGAACTCATCTCAACGAAGCTAAAAACCTTGAAAAAAGATTAGACGAATGGCTA
ACTAGAATAAACAGTGTAGAGAAGACCTTAAATGACCTGATGGAGCTGAAAACCATGGCA
TGAGAACTACGTGACTCATACACAAGCTTCGGTAGCCGATTCAATCAAGTGGAAGAAAGG
GTATAAATGAGTGAAGATCAAATTAATGAAATGAAGCGAGAAGAGAAGTTTAGAGAAAAA
AAAGTAAAAAGAAACAAACAAAGCCTCCAAGAAATATGGGACTATGTGAAAAGACCAAAT
CTAAATTTGATTGGTGTACCTGAAAGTGACAGGGAGAATGGAATCAAGCTGGAAAACACT
CTTCAAGATATTAACCAGGAGGACGTCCCCAACCTAACAAGGCAGGCCAACATTCAAATT
CAGGAAATACAGAGAACACC---------------------AAGAACACCAA--------
--TGTCAGATTCACTAAGGTTGAAATGAAGGAAAACATGTTAAAGGCAGCCAGAGAGAAA
GGTCAGGTTACCCACAAAGGAAAGCCCATCAGACTAACAGTGGATTTCTCAGCAGAAACT
CTGCAAGCCAGAAGAGAGTGGGGGCCAATATTCAACATTTTTAAAGAACAGAATTTTCAA
CCCAGAATTTCATATCCAGCCAAACTAAGCTTCCTAAGTGAAGGAGAAATAAAATCCTTT
ACAAACAAGCAAATGCTGAGAGATTTTGTCACCACCAGGCCTGCCTTACAAGAGCTCCTG
AAGGAAGCACTAAACACGGAAAGGAACAACCGGTAACAGCCACTGCAAAAACATGCCAAA
TTG
>lcl|hg18_L1PA6_chr10_129911830_129917964
ATGGGGAGAAACCAGAGCAGAAAAGCTGAAAATTCTAAAAACCAGAGTGTCTCTTCTCCT
CCAAAGGATCACAGCTCCTTGCTAGCAACAGAACAAAGTTGGACGGAGAATGACTTTGAT
GAGTTGACAGAAGTAGGCTTCAGAAGGTCAGTAATAACAAACTTCTCTGAGCTAAAGGAG
CATGTTCT-ACCCATCACAAGGAAGCTAAAAACCTTGAAAAAAGGTTAGACGAATGGCTA
ACTATAATAAACAGTGTAGAGAAGACCTTAAATGACCTGACGGAGCTGAAAACCATGGCA
CGAGAACTTCGTGACACATGCACAATCTTCAATAGCCGATTTGATCAAGTGGAAGAAAGG
ATATCGGTGACTGAAGATCAAATTAATAAAATAAAGTGAGAAGACAATGTTAGAGAAAAA
AGAGTAAAAAGAAATGAACAAAGTCTCCAAGAAATATGGGACTATGTGAAAAGACCAAAT
CTACGTTTGATTGGTGTACCTGAAAGTGACGGGGAGAATGGAACCAAGTTGGAAAACACT
CTTCAGGATATTATCCAGGAAAACTTCCCCAACCTAGCAAGGCAGGCCAACATTCAACTT
CAGGAAATACAGAGAACAGCACAAAGATACTCCTCGAGAAGAGCAACCCCAAGACACATA
ATTGTCAGATTCACCAAGGTTGAAATGAAGGAAAACATGTTAAGGGCAGCCAGAGAGAAA
GGTCAGGTTACCCACTAAGGGAAGCCCATCAGACTAACAGTGGATCTCTTGGCAGAAACC
CTACAAGCCAGAAGAGAGTGGGGGCCCATATTCAACGTTCTTAAAGAAAAGAATTTTCAA
CCCAGAATTTCATATCCAGCCACACTAAGCTTCATAAGTGAAGGAGAAATAAAATCCTTT
ACAGACAAGCAAACGCTGAGCGATTTTGTCACCAACAGGCCTGCCTTACAAGAGCTCCTG
AAGGAAGCACTAAACATGAAAACGAACAACCTGTACCAGCCACTGCAAAAACAGGCCAAA
TGG
>lcl|hg18_L1PA6_chr11_116042646_116048789
ATGGGGAGAAACCAGAGCAGAAAAGCTGAAAATTCTAAAAACCACAGCATCCCTTCTCCT
GCAAAGGATTACAGCTCCTTGCCAGCAACGGAATAAAGCTGGACGGAGAATGACTTTGAT
GAGCTGACAGAAGTAGGCTTCAGAAGGTTGGTAATAACAAACTTCTCTGAGTTAAGGGAG
GATATTCGAACCCATCACAAGGAAGCTAAAAGCCTTGCAAACAGATTAGATGAATGGCTA
ACTAGAATAAGCAGTGTAGAGAAGACCTTAAATGACCTGATGGAGCTGAAAACCATGGAA
CAAGAACTATGTGACACATGCACAAGCTTCAGTAGTTGATTCAATAAACTGAAAGAAAGG
GTATCAGTGATTGAAGATCAAATTAATGAAGT----------GAGAAGTTTAGAGAAAAA
AGAGTAAAAAG-AATGAACAAAGCCTCCAAGAAATATGGGACTATGTGAAAACACCAAAT
CTACGTTTGATTGGTGTACCTGAAAGTGACGGGGAGAATGGAACCAAGTTCGAAAACACT
CTTCAGGATATTGTCCAGGAGAACTTCCCCAACCTAGCAAGGCAGGCAAACATTCAAACT
CAGGAAATACAGAGAACACTACCAAGATGCTCCTTGAGAGGAGCAACCCCAAGACACATA
ATTGTCAGATTCACCAAGGTTGAAATGAAGGAAAAAATGTTAATGGCACCCAGAGAGAAA
GGTCGAGTTAGCCACAAAGGGAAGCCCATCAGACTAACAGTGGATCTCTCAACAGAAACT
CTACAAGTCAGAAGAGAGTGGGCACCAATATTCAACATTCTT-----AAAGAATTTTCAA
CCCAGAATTTCATATCCAGCCAAACAAAGCTTCATAA-----GGAGAAATAAAATCCTTT
ATAGACCAGCAAATGCTGAGAGATTTTGTCACCACCAGCCCTGCCTTACAAGAGCTCCTG
AAGGAAGCACTAAACATGGAAAGGAACAACCGGTACCAGCCACTGCAAAAACATGCCAAA
TTG
>lcl|hg18_L1PA6_chr10_22418213_22424421
ATGGGGAGAAATCAGAGCAGAAAAGCTGAAAATTCTAAAAACCAGAGCACGTCTTCTCCT
CCAAAGGATCACAGCTCCTCGCCAGCAATGGCAAAAAGCTGGAGGCTGAATGACTTTGAT
GAGTTGACAGAAGTAGGCTTCAGAAGGTCGGTAATAATAAACTTCTCAGAGCTAAGGGAG
ACTGTTCTAAGCCATCTCAAGGAAGCTAAAAACCTTGCAAAAAGGTCAGACAAATAGCTA
ATTAGAATAAACAGTGTAGAGAAGACCTTAAATGACCTGAAGGAGCTGAAAACCATGGCA
CGAGAACTTTGTGATGCATGCACAAGCTTCGATAGCTGATTCGGTCAAGTGGAAGAAAGG
ATATAAGTGATCGCAGATCAAATTAATGAAATAAAGCAAGAAGACAAGTTTAGAGAAAAA
AGAGTAAAAAGAAATGAACAAAGCCTCCAAGAAATATGAGACTATGTGAAAAGACCAAAT
CTACATTTGATTGGTGTACCTGAAAGTGAC-GGGAGAATGGAACCAAGTTGTAAAGCACT
CTTCCGGATACTATCCAGGAGAAATTCCCCAATCTAGCAAGACAGGCCAATATTCAAATT
CAGGAAATATAGAGACCACCACAAAGATATTCCTCAAGAAGAGCAACCCCAAGGCACATA
ATTGTCAGATTCACCAAGGTTGAAATGAAGGAAAAAATGTTAAGGGCACACAGAGAGAAA
AGTCAGGTTACCCACAAAGGGAAGCCCATCAGACTAACAGCAGATCACCTGGCAGAAAAC
TTACAAGCCAGAAGAGAGTGGAGGCCAATGTGCAACATTCTTAAAGAAAATAATTTTCAA
CCCAGAATTTCATATCCAGCCGAAATAAGCTCCATAAGTGAAGGAGAAATAAAATCCTTT
ACATACAA----ATGCTGAGAGATTTAGTCACCACT-GGCTGGCCTTACAAGAGCTCCTG
AAGGAAGCACTAAACATGGAAAGGAAAAACTGGTACCAGCCACTGCAAAAACATGCCAAA
TTG
>lcl|hg18_L1PA6_chr1_94148881_94154920
ATGGGGAGAAACCAGAACAGAAAAGCTGAGAATTCTAAAAACCAGAGTGCCTCTTCTCCT
CCAAAGGATTGCAGCTCCTCGCCAGCAATGGAACAAAGCTGGATGGAGAACAACTTTGAT
GAGTTGACAGAAATAGGCTTCAGAAGGTCGGTAATAACAAACTTCTCCGAGCTAAAGGAG
GATGTTCAAACCCATTGCAAGGAAGCTAAAAACCTTAAAAAAAGATTAGATGAATGCCTA
ACTAGAATAAACAGTGTACAGAAGCACTTAAATGACTTGATGGAGCTGAAAACCATGGCA
CAAGAACTACCTGATGCATGCACAAGCTTCAGTAGCTGATTTGATCAACTGGAAGAAAGG
GTATTAGTGATTGAAGATCAAATTAATGAAATGAAGCGAGAAGAGAAGTTTAGAGAAAAA
AGAGTAAAAAGAAACTAACAAAGCCTCCAAGAAATATGGGACTATGTGAAAAGACCAAAT
CTACGTCTGACTGGTGTACCTGAAAGTGACGGGGAGAATGGAACCAAGTTGGAAAACACT
CTGCAGGATATTATCCAGGAGAACTTCCCCAACCTAGCAAGGCAGGCCAACATTCAAATT
CAGGAAATACAGAGAACACCACAAAGATACTCCTCGAGAAGAGCAACCCCAAGACACATA
ATTGTTAGATTCACCAAGGTTGAAATGAAGGAAAAAATCTTAAGCGCAGCCAGAGAGAAA
GGTTGGGTTACCCACAAAGGGAAGCCCATCAGACTAACAACAGATCTCTTGGCAGAAACT
CTACAAGCCAGAAGAGAGTGGGGGCCAATATTCAACATTCTCAAAAAAAAGAATTTTCAA
CCCAGAATTTCATATCCAGCCAAACTAAGCTTCATAAGTGAAGGAGAAATAAAATACTTT
ACAGACAAGCAAATGCTGAGAGATTCTGTCACCCCCAGGCCTACCTTACAAGAGCTCCTG
AAGGAAGCACTAAACATGGAAAGGAACCATCAGTACCAGCCACTGCAAAAACATGCCAAA
TTG
>lcl|hg18_L1PA6_chr1_85746623_85752813
ATGGGGAAAAACCAGAACAGAAAA--------TTCTAAAAATCAGAGTACCTATTCTCCT
CCAAAGGACTGCAGCTCCTTGCCAGCAGTGGAACAAAGCTGGACAGAGAATGACTTTGAT
GAGTTGACAGAAGTAGGCTTCAGAAGGCCAGTAATAACAAACTTCTCTGAGCTAAAGGAG
GATGTTCAAACCCATCACAAGGAAGCTAAAAACCTTGAAAAAAGATTAGACAAATGGCTA
ACTAGAATAAACAATGTAGAGAAGACCTTAAATGACCTGATGGAGCTGAAAACCATGGCA
CGAGAACTTTGTGACATATGCACAACCTTCAACAGCCAATTCAATCAAGTGGAAGAAAGG
GTATCAGTGGTTGCAAATCAAATTAATGAAATCAATTGAGACGACAAGGTTAGAGAAAAA
AGAGTAAAAAGAAACAAATAGAGCCTCCAAGAAATATGTGACTATGTGAAAAGACCAAAT
CTACATTTGATTGGTGTACCTGCAAGTGATGGGGAGAATGGAACCAAGTTGGAAAACACT
CTTCAGGATATTAACCAGGAGAACTTCCCCAACCTAGCAAGGCAGGCCAACATTCAAATT
CAGGAAATAGAGAAAACACCACAAAGATACTCCTCGAGAAGGACAACTCCAAGACACATA
ATTGTCAGATTTACCAAGGTTGAAATGAAGGAAAAAGTGTTAAGGGCAGCCGAAGAGAAA
GGTCAAGTTACCCACAAAGGGAAGCCCATCAGACTAACAGCAGATCACTCAGCAGAAACC
CCACAAGCCAGAAGAAAGTGGGGGCCAATATTCAACATTCTTAAAGAAAAGAATTTTCAA
CCCAGAATTTCACATCCAGTCAAACTAAGCTTCATAAGTGAAGGAGAAATAAAATCCTTT
ACAGACAAGCAAATGCTGAGAGAATTTGTCACAACCAGGCTTGCCTTACAAGAGCTCCTG
AAGGAAGCACTAAACATGGAAAGAAAGAACCGGAACCAGCTGCTGCAAAAACATGCCAAT
TTG
>lcl|hg18_L1PA6_chr1_231966535_231972665
ATGGGTAGAAACCAGAGCAGAAAAGCTGAAAAATTTAAAAACCAGAGCACCTCTTCTTCT
CCAAAGGATCACAGCTCCTCGCCAGCAATGGAACAAAGCTGGATGGAGAATGACTTTGAT
GAACTGACAGAACTAGGCTTCAGAAGGTCAGTAATAACAAACTTCTCCGAGCTAAAGGAG
GATGTATGAACCCATCACAAGGAAGCTAAAAATCTTGAAAAAAGATGAGATGAATGGCTA
ACTAGAATAAAC-GTGTAGAGAAGACCTTAAATGACCTGATGGAGCTGAAAACCATGGCA
CAAGAACTATCTGTTTCATGCACAAGCTTCAATAGCTGATTTGATCGAGTGGAAGAAAGA
GTATCAGTGATTGAAGATCAAATTAATGAAATAAAGCAAGAAGAGAAGTTTAGAGAAAAA
AGAGTAAAAAGAAATGAACAAAGCCTCCAAGAAATATGGGACTATGTGAAAAGACCAAAT
CTACATTTGATTGGTATACCTGAAAGTGACAGGGAGAATGGAACCAAGTTGGAAAACACT
CTTCAAGATGTTATCCAGGAGAACTTCCCCAACCTAGCAAGGCAGGCCAACATTCAAATT
CAGGAAATACAGAGAACACCACAAAGATACTCCTCGAGAAGGGCAACTGCAAGACACATA
ATTGTCAGATTCACCAAGGTTGAAATAAAGGAAAAAATGTTAAGGGCAGCCAGAGAGAAA
GGTCGGGTTACCCATAAAGGGAAGCCCATCAGACTAACAGCGGATCTCTCTCCAGAAACT
CTACAAGCTAGAAAAGAGTGGGGGCAAATACTCAACATTCTTAAAGAAAAGAATTTTCAA
CCCAGAATTTCATATCCAGACAAACTAAGCTTCATAAGTGAAGGAGAAATAAAATCCTTT
ACAGACAAGCAAACGCTGAGAGATTTTGTTACCACCAGGCCTGCCTCACAAGAGCTCCTG
AAGGAAGCACTAAACATGGAAAGAAACAACCAGTAGCAGCCACTGCAAAAACATGCCAAA
TTG
>lcl|hg18_L1PA6_chr1_205435972_205442030
ATGGGGAGAAACCAGAGCAGAAAAGCTGAAAATTCTAAAAATTAGAGTGCCTCTTCTCCT
CCAAAGGATTGCAGCTCCTCACCAGCAATGGCACAAAGCTGGATGGATAATGACTTTGAT
GAGCTGACAGAAGTAGGCTTCAGAAGGTCGGTAATAACAAACTTCTCCAAGCTAAAGGAG
GATGTTTGAACCCATCAGAAGGAAGCTAACAACCCTGAAAAAAGATTAGATGAATGGCTA
ACTGGAATAAACAGTGTAGAGAAGACCTTAAATGACCTGATGGAGCTGAAAACCATGGCA
TGAGAAATTCATGATGCATGCACAAGCTT-AATAGCTAATTCGATCAAAAGGAAGAAAGG
GTATCAGTGATTGAAGATCAAATTAATGAAATAAAGTGAGAAGACAAGGTTAGAGACAAA
AGAGTAAAAAGAAATAAAC-AAGCCTTCAAGAAATATGGGGCTATGTGAAAAGGCCAAAT
CTATGTTTGATTGGCGTACCTGAAAGTGATGGGGAGAATGGAACCAAGTTAGAAAACACT
CTTCAGTATATTATCCACGAGAACTTCCCCAACCTAGCAAGACAGGCTAACATTCAAATT
CAAGAAATACAGAGAACACCACAAACATACTCCTTAAGAAGAGCAACCCCAAGACACATA
ATTGTTGGATTCACCAAGGTTGAAATGAAGGAAAAAGTGTTAAGGGCAGCCA--------
--------------------TAAGCCCATCAGACTAACAGTGGATCTCTCGGCAGAAACC
CTACAAGCCAGAAAAGAGGGGGGACCAATATTCAACATTCTTAAAGAAAAGAATTTTCAA
CCCAGAATTTCATATCCAGCCAAACTAAGCTTCATAAGTGAAGGAGAAATAAAATCCTTT
ACAGACAAGCAAATGCTGAAAGATTTTGTCACCACTAGGCCTGCCTTACAAGAGCTCCTG
AAGGAAGCACTAAACATGGAAAGAAACAACCAGTACCAGCCACTGCAAAAACATGCCAAA
TGG
>lcl|hg18_L1PA6_chr11_40683336_40689457
ATGGGGAGAAACCAGAGAAGAAAAGCTGAAAATTCTAAAAACCAGAGAGTCCCATCTCCT
CCAAAGGATCCGAGCTCCTCGCCAACAACGGAACAAAGCAGGATGGAGAATGACTTTGAC
GAGTTGACAGAAGTAGGCTTCAGAAAGTCGGTAATAACAAACTTCTCCGAGCTAAAGGAG
GATGTTCAAACCCATCGCAAAGAAGCTAAAAACCTTGAAAAAAGATTAGACGAATAGCTA
ACTAGAATAAACAGTGTAGAGAAGACCTTAAATGACCTGATGGAGCTGAAAACCATGGCA
TGGGAAGTACGTGATGCATGCACAAGCTTCACTAGCCAATTTGATCAAGTGGAAGAAAGG
GTATCAGTGACTGAAGATCAAATTAATGAAATGAAGTGAGAAAAGAAGTTTAGAGAAAAA
AGAGTAAAAAGAAACGAACAAAGCCTCCAAGAAATATGGGACTATGTGAAACGACCAAAG
CTACATTTGATTGGTGTACCTGAAAGTGACAGGGAGAATGGAACGAAGCTGGAAAACACT
CTTCAGGATATTATCCAGGAGAACTTCCCCAACCTAGCAAGGCAAGCCAACATTCAAATT
CAGGAAATACAGAGAACACCACAAAGATAC-----------------CCCAAGACACATA
ATTGTCAGATTCACCAAGTTTGAAATGAAGGAAAAAATATTAAGGGCAGCCAGAGAGAAA
AGTCGAGTTTCCCACAAAAGGAAGCCCATCAGACTAACAGCAGATCTCTCAGCAGAAAAC
CTACAAGCCAGAAGAGAGTAGGGGTCAATATTCAACATTCTTAAAGAAAAGAATTTTCCA
CCCAGAATTTCATATCCAGCCAAACTAAGCTTCATAAGTGAAGGAGAAATAAAATCCTTT
ACAGACAAGCAGATGCTGAGAGATTTTGTCACCACCAGGCCTGCCTTACAAGAGCTCCTG
AAGGAAGCACTAAACATGGAAAAGAACAACTACTACCAGCCACTGCAAAAACATGCCAAA
TTG
>lcl|hg18_L1PA6_chr1_169786232_169792320
CTGGGGAGAAACCAGAGCAGAAAAGGTGAAAATTCTAAAAACCAGAGCAACTCTTCTCCT
CCAAATGACCACAGCTCCTCGCCAGCAACGGAACAAAGCTAGACAGAGAATGACTTTGAC
AAGTTGATAGAAGTAGGCTTCAGAAGGTTGGTAATAACAAACTTCTCTGAGCTAAAGGAG
GACGTTCAAACCCATCACAAGGAAACTAAAAACCTTGAAAAAAGATTAGACGAATGGCTA
ACTAGAATAAACAGTGTAGAAAAGACCTTAAATGACCTGATGGAGCTGAAAACCATGGCA
CGAGAGCTACGTGACACATGCCCAAGCTTCAGTAGCCGATTCGATCAAGTGGAAGAAAGT
GTATCAGTGACTGAAGATCAAATAAATGAAATGAAGCGAGAAGAGAAGTTTAGAGAAAAA
AGAGTAAAAAGAAACGAACAAAGCCTCCAAGAAATATGGGACTATGTGAAAAGACCAAAT
CTACATTTGATTAGTGTACCTGAAAGTGACGGGGAGAATGGAACCAAGTTGGAAAACATT
CTTCCGGATATTATCCAGGAGAACTTCCCCAACCTAGCAAGGCAGGCTAACATTCAAATT
CAGGAAACACGGAGAACACCACAAAGATACTCCTCGAGAAGAGTAACCCCAAGACACATA
ATTGTCAGATTCACCAAGGTTGAAATGAAGGAAAAAATATTAAGCGCAGCCAGAGAGAAA
GGTCAGGTTACCCTCAAAGGGAAGCCCATCAGACTAACAGCTGATCTCTCGGCAGAAACT
CTATAAGCCAGAAGAGAGTGGGGGCCAATATTCAACATTCTTAAAGAAAAGAATTTTCAA
CCCAGAATTTCATATGCAGCCAAACTAAGCTTCGTAAGTGAAGGAGAAATAAAATCCTTT
ACAGACAAGCAAATGCTGAGAGATTTTGTCAACACCAGGCCTGCCTTACAAGAGCTCCTG
A------CACTAAACATGGAAAGCAAGAACCAGTACTAGTCACTGCAAAAACATGCCAAA
TTG
>lcl|hg18_L1PA6_chr11_16514457_16520596
ATGAGGAGAAATCAGAGCAGAAAAGCTGAAAACTCCAAAAACCAGAGCACTTCTTCTCCT
CCAAAGGATTGCAGCTTCTTGTCAGCACTGGAACAAAACTGGATGGAGAATGAGTTTGAA
GAGTTGACAGAAGTAGGCTTCAGAAGGTCGGTAACAACAAACTTCTCTGAGCTAAAGGAG
CATGTTCTAACCCATCGCAAGGAAGCTAAAAACCTTGAAAAAAGGTTAGATGAATGGCTA
CATAGAATAAACAGTGTAGAGAAGACTTCAAATGACCTGATGGAGCTGAAAACCACAGCA
TGAGAATTGTGTGATGGATACACAAGCTTCAATAGCCGATTCAATCAAGTGGAAGAAAGC
ATATCAGTGATTGCAGATCAAATTAATGAAATAAAGCAAGAACACAAGAATAGAGAAAAA
ACAGTAAAAAGAAATGAACAAAGCCCACAAGAAATATGGGACTGTGTGAAAGCACCAAAT
CTACGTTTGATTGGTGTACCTGAAAGTGATGGGGAGAATGGTACCAAGTTGGAAAACACT
CTTAAGGATATTATCCAGGAGAACTTCCCCAACCTAGCAAGGCAGGCCAACATTCAAATG
CAGGAAATACAGAGAACACCACAATGATACTCCTCAAGAAGAGCAACCCCAAGACACATA
ATTTTCAGATTCACCAAGGTTAAAATGAAGGAAAAAATGTTAAGGGCAGCCAGAGAGAAA
GGTCGGGTTACCCACAAAGGGAAGCCCATAAGACTAACAGCAGATCTCTCTGCAGAAACC
GTACAAGCCAGAAGAGGG-AGGGGCCAATATTCAACACTCTTAAAAAAAAGAATTTTCCA
CCCAGAATTTCATATCCAGCCAAACTAAGCTTCAAAAGTGAAGGAGAAATAAAATCCTTT
ACAGACAAGCAAATGCTGAGAGATTTTGTCACCACCAGCCCTGCCTTACAAGAGCTCCTG
AAGGAAGCACTAAACATGGAAAGGAACAACCAGTAACAACCACTGCAAAAACATTCCAAG
TTG
>lcl|hg18_L1PA6_chr1_118108132_118114244
ATGGGGAGAAACCAGAGCAGAAAAGATGAAAATTCTAAAAACCAGAGCACCTCTTCTCCT
CCAAAGAATCACAGCTCCTTGCCAGTGATGGAACAAAGCTGGACGAAGAATGACTTCGAT
GAGTTGACAGAAGTAGGCTTCAGAAGGTCGGTAATAACAAACTTCTCCGAGCTAAAGGAG
CATGTTCTAACCCATTACAAGGAAGATAAAAACCTTGAAAAAAGGTTAGATGAATGGCTA
ACTAGAATAAACAGTGTAGAGAAGATCTTAAATGACCTGACAGAGCTGAAAACCATGGCA
TGAGAATTTCAGGACACATGCACAAGCTTCAGTAGCCAATTCGATCAAGTGGAAGAAAGG
ATATCATTGATTGAAGATCAAATTAATGAAATAAAGTGAGAAGACAAGTTTACAGAAAAA
AGAGTAAAAAGAAATGAACAAAGCCTCCAAGAAATATGGGACTATGTGAAAAGACCAAAT
CTACGATTGATTGGTGTACCTGAAAGTGACAGGGAGAATGGAACCAAGTTGGAAAACACT
CTGCAGGATATTAACCAGGAGAACTTCCCCAACTTAGCAAGGCAGGCCAACATCCAAATT
CAAGAAATACAGAGAACACTACAAAGATACTCCTCGAGAAGGGCAACTCCAAGACACATA
GTTATCCAATTCACTAAGGTTGAAATGAAGGAAAAAATGTGAAGGGCAGACAGAGAGAAA
GGTCGGGTTACCCACAAAGGGAAGCACATCAGACTAACAGTGGATCTCTCAGCAGAAACC
CTACAAGCCAGAAGAGAGTCAGGGCCAATATTCAACATTCTTAAAGAAAAGAATTTTCAA
CCCAGAATTTCATATCCAGCCAAACTAAGCTTCATAAGTGAAGGAGAAATAAAATCCTTT
ACAGAAAAGTGAATGCTGAGAGATTTTGTCACCACCAGGCCTGCCTTACAAGAGCTCCTG
AAGGAAGCACGAAACATGGAAAGGAACAACAGGTACCAGTCACTGCAAAAACATGCCAAA
TTG
>lcl|hg18_L1PA6_chr10_76945465_76951601
ATGGAGAGAAACCAAAGCAGAAAAGTTGAAAATTCTAAAAACCAGAGCACCTCTTCTCCT
CCAAAGGATCACAGCTCCTCGCCAGCAACAGAACAAAGCAGGACGGAGAATGACTTTGAC
GAGCTGACAGAAGTAGGCTTCAGAAGGTCAGTAATAACAAACTTCTCTGAGCTAAAGGAA
GATGTTCGAACCCATCGCAAGGAAGCTAAAGACCTTGAAAAATGGCTAGACGAATGGCTA
ACTAGAATAAACAGTGTAGAGAAGAACTTAAATGACCTGATGGAGCTGAAAACCATGGCA
CAAGAACTTCACGAGGCAGGCACAAGCTTCAATAGCTGATTCGATCAAGTGGAAGAAAAA
ATATCAGTGATTGAAGATCAAATTAATGAAATAAAGCAAGAGGACAAGTTTAGACAAAAA
AGAGTAAAAAGAAACAAACAAAGCCTCCAAAAAATATGGGACTATGTG-AAAGACCAAAT
CTATGTTTGATGGGTGTACCTGAAAGTGACAG-GAAAATTGAACCAAGTTGGAAGACACT
CTTCAGGATATTATCCAGGAAAACTTCCCCAACCTACCAAGGCAGGCCAACATTCAAATT
CGGGAAATACAGAGAACACCACAAAGATACTCCTCAAGAAGAACAACCTCAAGACACATA
ATTGTCAGATTCACCAAGGTTGAAATGAAGGAAAAAATGTTAAGGGCAGCCAGAGAGAAA
GGTCGGGTTACCCACAAAGGGAAGCCCATCAGACTAACAGTGGATCTCTCAGCAGAAACC
CAACAAGCCAGAAGACAGTGGGGGCCAATATTCAACATTCTTAAAGAAAAGAATTTTCAA
CCCAGAATTTCATATCCAGCCAAACTAAGCTTCATAAGTGAAGGAGAAATAAAATCCTTA
ATAGACAAACAAATGCTGAGAGATTTTGTCACCACCAGAACTGCCTTACA-GAGCTCCTG
AAGGAAGCACTAAACCTGGAAAGGAACAACCGGTACCAGCCACTGCAAAAACATGCCAAA
TT-
>lcl|hg18_L1PA6_chr11_100271784_100277986
ATGGGGAAAAATCAGAGCAGAAAAGCTGAAAATTCTAAAAACCAGACCACCTCTTCTCTT
CCAAAAGATCGCAGCTCCTCGTCAGCAATGGAACAAAGCTGGACAGAGAATGATTTTGAC
GAGTTGACAGAAGTAGGTTTCAGAAGGTCGGTAATAACGAACTTCTCTGAGCTAAAGGAA
CATGTTCAAACCCTT---------------------GAAAAAGGGTTAGACAAATGGCTA
ACTAGAATAAACAGTGTAGAGAAGACCTTAAATGACCTGATGGAGCTGAAAACCATGGCA
AGAGAACTTCATGATGCATACACAAGTTTCAACAGCCGATTCGACCAAGTGGAAGAAAGG
GTATCAGCAACTGAAGATCAAATTAATGAAATAAAGTGAGAAGGCAAGTTTAGGGAAAAA
AGAATGAAAAGAAATGAACAAAGCCTCCAAGAAATATGGGACCATGTGAAAAGACCAAAT
CTATGTTTGATTGGTATACCTTAAAGTGATGGGGAGAATGGAACCAAGCTGGAAAACACT
CTTCAGGATATTATCCAGAAGAACTTCCCCAACCTAGCAAGGCAGGGCCACATTCAAATT
CAGGAAATACAGAGAACACCACAAAGATACTCCTCAAGAAGAGCAACCCCAAAACACATA
ATTGTCAGATTCACCAAGGTTGAAATGAAGGAAAAAATGTTAAGCACAGCCAGAGAGAAA
GGTCAGGTTACCCACTAAGGGAAGCCCATCAGATTAGCAGGAGAACTCTTGGCAGAAACT
CTACAAGCTAGAAGAGAGTGGGGGCCAATACTCAACATTCTTAAAGAAAAGAATTTTCAA
CCCAGAATTTCATATCCAGCCAAACTAAATTTCATAAGTGAAGGAGAAAGAAAATCCTTT
ACAAACAAGCAAATGCCAAGAGATTTTGTCACCACCAGGCCTGCCTTACAAGAGGTCCTG
AAGGTAGCACTAAACATGGAAAGAAACGACCAGTACGAGCCACTCCAAAAACATGCCAAA
TTG
>lcl|hg18_L1PA6_chr1_75413947_75420105
ATGGGGAGAAACCAGAGCAGAAAAGCTGAAAATTCTAAAAACCAGAGTGCCCCTTCTACT
CCAAAGGATTGCAGCTCCTTGCCAGCAGGAGAACAAAGCACGACTGAGAATTAATTTGAT
GAGTTGACAGAAGTAGACTTCAGAAAGTCGGTAATAACAAACTTCTCCGAGCTAAAGAAG
GATGTTCGAACCCATTGCAAGCAAGCTAAAAACT-TG-AAAAAGATTAGACGAATGGCTA
ACTAAAATAGACAGTGTAGAGAAGACCTTAAATGACCTAATGGAGCTGAAAACCATGGCA
TGAGAACTACGTGACACATGCAAAAGCATCAGTACCTGATTCAATCAAGTGGAAGAAAGG
GTATCAGTGATTGAAGATCAAATTAATGAAATGAAGTCAGAAGAGAAGTTTAGAGAAAAA
AGAGTAAAAAGAAATGAACAAAGCCTCCAAGAAATATGGGACTATGTGAAAAGAACAAAC
CTATGTTTGATTGGTGTACCTGAAAGTGACGGGGAGAATGGAACCAAGCTGGAAAACACT
CTTCAGGATATTATCCAGGAGAACTTCCCCAGTCTAGCAAGGCAGGCCAATATTCAAATT
CAGGAAATACAGGGAACACCACAAAGATACTCCTCGAGAAGAGCAACCCCAAGACACATT
ATTGTCAGATTCACCAAGGTTGAAATGAAGGAAAAAATGCTGAGGGCAGCCAGAGAGAAA
GGTCGGGTTACCCACAAAGGGAAGGCTATCAGACTAACAGCTGATCTCTTGGCAGAAACT
CTACAAGCCAGAAGAGAGTAGGGGCCAATATTCAACATTCTTAAAGACAAGAATTTTCAA
TCCAGAATTTCATATCCAGCTAAACTAAGCTTCACAAATGAAGGAGAAATAAAATCCTTT
ACAGACAAGCAAATGCTGAGAGATTTTGTCACCACCAGGCCTGCCTTACAAGAGCTCCTG
AAGGAAGCACTAAACATGGAAAGGAACAACCGGTACCAGCCACTGCAAAAACAGGCCAAA
TTG
>lcl|hg18_L1PA6_chr1_156138299_156144401
ATGGGGAGAGACCAGTGCAGAAAAGCTGAAAATTCTAAAAATGAAAGTGCCTCTTCTCCT
CCAAAGGATCTCAGCTCCTCGCCAGAAATGGAACAAAGCTGGACAGAGAATGACTTTGAT
GAGTTGATAGAAGTAGGCTTCAGAAGGTCAGTAATAAAAAACTTCTCCGAGCTAAAGGAA
GATGTTCAAACCCATCACAAGGAAGCTAAATACCTTGAAAAAAGATTAGACAAATGGCTA
ACTGGAATAAACAGTGTAGAGAAGACCTTAAATGACCTGATGGAGCTGAAAACCATGGCA
TGAGAACTACGTGACACATGCACAAGCTTCAGTAGTTGATTTGATCAAGTGGAAGAAAGG
GTATCAGTGATTGAAGATCAAATTAATGAAATGAAGTGAGAAGAGAAGCTTAGAGAAAAA
AGAGTAAAAAGAAATGAACAAAGCCTCCAAGAAATATGGGACTATGTGAAAAGACGAAAT
CTACG-TTGATTGGTGTACCTGAAAGTGACAGGGAGAATGGAATCAAGCTGGAAAACAGT
CTTCAGGATATTATCCAGGAGAACTTCCCCAACCTAGCAAGGCAGGCCAATATTCAAATT
CAGGAAATACACAGAACACCACAAAGATACTTCTCGAGAAGAGCAAGCCCAAGACACATA
ATTGTCAGATTCACCAAGGTTGAAATGAAGGGAAAAAGGTTAAGGGCAGCCAGAGAGAAA
GATTGGGTTACCCACAAAGGGAAGCCCATCAGACTAACAGCGGATCTCTCAGCAGAAACT
CTATAAGCCAGAAGAGAGTGGGAGCTAATATTCAACATTCTTAAAGGAAAGAACTTTCAA
CTCAGAATTTCATATCCAGCCAAACTAAGCTTCATAAGTGAAGGAGAAATAAAATCCTTT
ACAAACAAGCAAATACTGAGAGATTTTGTCACCACCAGGCCTACCTTAAAAGAGCTCCTG
AAGGAAGCACTAAACATGGAAAGGAAAAACCAGTACCAGCCACTGCAAAAACATGCCAAA
TTG
>lcl|hg18_L1PA6_chr10_89647542_89653718
ATGGGGAGAAAACAGAGCAGAAAAGCTGAAAATTCTAAAACCCAGAGTGCCTCTTCTCCT
CCAAAGGATCACAGCTCCTCACCAGCAATGGAACAAAGCTGGATGAAGAATGACTTTGAC
GAGTTGACAGAAGTAGGCTTCAGAAGGTCAGTAGTAACAAACTTCTCCGAGCTAAAGGAG
GATGTTCAAACCCATCGCAAGGAAGCTAAAAATCTTGAAAAAAGATTAGACAAATGGCTA
ACTAGAATAAACAGTGTACAGAAGACCATAAATGACCTGATGGAGCTGAAAATCATGGCT
CGAGAACTACATGACGCATGCACAAGCTTCAGCAGCCGATTCGATCAAGTGGAAGAAAGG
GTATCAGTAATTGCAGATCAAATGAATGAAATGAAGCAAGAAGAGAAGTTTAGAGAAAAA
ACAGTAAAAAGAAATGAACAAAGCCTCCAAGAAATATGGGACTATGTGAAAAGACCAAAT
CTACGTTTGATTGGTGTACTTGACAGTGACGGGGAGAATGGAACCAAGCTGGAAAACACT
CTTCAGGATATTATCCAGGAGAACTTCCCCAACATAGCAAGGCACGCCAACATTCAAATT
CAGGGAATACAGAGACCACCACAAAGATACTCCTAGAGAAGAGCAACCCCAAGACACATA
ATTGTTAGATTCACCAAGGTGGAAATGCAGGAAAAAATGTAAAGGGCAGCCAGAGAGAAA
GGTCGGGTTACCCACAAAGGGAAGCCCATCAGACTAACAGCAGATCTCTCCGCTGAAACT
CTACAAGCCAGAAGAGAGTGGGGGCCAATAGTCTACATTCTTAAAGAAAAGAATTTTCAA
CCCAGAATTTCATATCCAGCCAAACTAAGCTTCATAAGGGAAGGAGAAATAAAAACCTTT
ACAGACAAGCAAATGCTGAGAGATTTTGTCACTACCAGGCCTGCCTTACAAGAGCTCCTG
AAGGAAGCACTAAACATGGAAAGGAACAACTGGTATCAGCCACTGCAAAAACATGCCAAA
TTG
>lcl|hg18_L1PA6_chr10_73865185_73871328
ATGGGGAGAAACCAGAGCAGAAAAGCTAAAAATTCTAAAAATCAGAGCGCATCTT---CT
CCAAAGGATCGCAGCTCCTTGCCAGCAACAGAACAAAGCTAGACAGAGAATGACTTTGAC
GAGTTGACAGAAGTAGGCTTCAGAAGGTCGGTAATAACAAACTTCTCCAAGATAAAGGAG
CATGTTCGAACCCATCGCAATGAAGCTAAAAACCTTGAAAAAAGATGAGATGAATAGCTA
ATTAGAATAAACAGTGCAGAGAAGACCTTAAATGAACTGATGGAGCTGAAAACCATGGCA
TGAGAACTTCGTGACGTATGCACAAGCTTCAGCAGCCGATTCGATCAAGTGGAAGAAAGG
GTATCAGTGATTGAAGATCAAATTAATGAAATAAAACAAAAAGATAA-------------
-GAGTAAAAA--AACGAACAAAGCCTCCAAGAAATATGGGACTATGTGCAAAGACCAAAT
CTACGTTTGTCTGGTGTACCTAAAAGTGATGGGGAGAATGGAAGCAAGTTGAAAAACACT
CTTCAGGATATTATCCAGGAGAACTTCCCCAACCTAGCAAGGCAGGCCAACATTCAAATT
CAGGAAATACAGAGAATGCCACAAAGATACTCCTCGAGAAGAGCAGCTCCAAGACTCATA
ATGGTCAGATTCACCAAGGTTAAAATGAAGGAAAAAGCGTTAAGGGCAGCCAGAGAGAAA
GGTTGAGTTACCCACAAAGGGAGACCCATCAGACTAACAGCAGATCTCTCGGCAGAAACC
CTACAAGCCAGAAGAGAGTGGGGGCCAATATTCAACATTCTTAAAGAAAAGAATTT--AA
CCCAGAATTTCATATCCAGCCAAACTAAGCTTCATAAGTGAAGGAGAAATAAAATCCTTT
ACAGACAAGCAAATGCCAAGAGATTTTGTCACCACCAGGCCTGACTTACAGGAGCTCCTG
AAGGAAGCACTCAACATAGAAAGGAACAACCGGTACCAGCCACTGCAAAAACTTGCCAAA
TTG
>lcl|hg18_L1PA6_chr1_218845486_218851657
ATGGGGAGAAACCAGAGCGGAAAAGCTGAAAATTCTAAAAATCAGAACACCTCTTCTCCT
CCAAAGGATCGCAGCTCCTTGCCAGCAACAGAACAAAGCTGGACGGAGAACGACTTTGAC
AAGTTGACAGAAGTAGGCTTCAGAAGGTCTGTAATAACAAACTTCTCCAAACTAAAGGAG
GATGTTTGAACCCATCACAAGGAAGCTAAAAACCCTGAAAAAAGATTAGACGAATGGCTA
AGTAGAATAAACAGTGTAGAGAAGACCTTAAATGACCTGATGGAGCTGAAAACCATGGTG
CGAGAACTTCGTGATGCAAGCACAAGCTTCAATAGCCGATTCGATCAAGTGGAAGAAAGG
CTATCAGTGACTGAAGATCAAATTAGTGAAATAAAGCGAGAAGATAAGGTTAGAGAAAAA
AGAGTAGAAAGAAATGAACAAAGCCTCCAAGAAATACGGGACTGTGTGAAAACACCAAAT
CTACATTTCACTGGTGTACCTGAAAGTGACAGGGAGAATGGAACCAAGTTGGAAAACACT
CTTTAGGATATTATCCAGGAGAACTTCCCCAACCTAGCAAGGCAGGCCAACATTCAAATT
CAGGAAATACAGAGAACATC-CAAAGATACTCCTTGAGAAGAACAACCCCAAGACACATA
ATTGTCAGATTCACCAAGGTTGAAATGAAGGAAAAAGTGTTAAGGGGAGCCAGAGAGAAA
GGTTGAGTTACCTACAAAGGGAAGCCCATCAGACTAACAGAGGATCTCTTGGCACAAACC
TTACAAGCTAGAAGAAAGTGGGGGCCAATATTCAACATTCTT-----AAAGAATTTTCAA
CCCAGAATTTCATATTCAGCCAAACTAAGCTTCATAAGTGAAGGAGAAATAAAATCCTTT
ACAGACAAGCAAATGCTGAGAGATTTTGTCACCACCAGGCCTGCCTTACAATAGCTCCTG
AAGGAAGCAGTAAACATGGAAAGAAACAACTGGTACCAGCCACTACAAAAACATGCCACA
TTG
>lcl|hg18_L1PA6_chr1_176221786_176227953
ATGGGGAGAAACCGGAACAGAAAAGCAGAAAAATCTAAAAACCAGAGCACCTCTTCTCTT
CCAAAGGATCGCAGCTCTTTGCCAGCAATGGAACAAAGCGGGACAGAGAATGACTTTGAT
GAGTTGACAGAAGTAGACTTCAGGAAGTCGGTAATAACAAACTTCTCCGAGCTAAAGGAG
CATGTTCAAACCCATCGCGAGGAAGCTAAAAACCTTGAAAAAAGGTTAGACGAATGGCCA
ACTAGAATAAACAGTGTAGAGAAAATCTTAAATGACCTGATGGAGCTGAAAACCATGGCA
CAAGAACTTCATGACGCATGCACAAGCTTCAATAGCCAATTCGATCAAGTGGAAGAAAGG
GTATCAGTGATTGAAGATCAAATTAATGAAATGAAATGAAAAGACAAGGTTAGAGACAAA
AGGGTAAAAAGAAATGAACAAAGCCTCCAGGAAATATAAGACTATGTGAAAAGACCAAAT
CTACATTTGATTGGTGTACCTAAAAGTGATGGGGAGAATGGAACCAAGTTGGAAAACACT
CTTCAGGACATTATCCAGGAGAAATTCCCCAATCTAGCAAGGCAGGCCAACATTCAAATT
CAGGAAATACAGAGAACGCCACAAAGATACTACTCGATAAGAGCAACTCCAAGACACATA
ATTGTCAGATTCACCAAAGTTGAAGTGAAGGAAAAAATGTTAAGGGCAGCCAGAGAGAAA
GGTTGGGTTACCCACAAAGGGAAGCCCATCAGACTAACAGTGGATCTCTTGGCAAAAACC
CTACAAGCCAGAAGAGAGTCAGGGCCAATATTCAACATTCTTAAAGAAAGGAATTTTCAA
CCCAGAATTTCATATCTAGCCAAACTAAGCTTCATAAGTGAAGGAGAAATAAAATCCTTT
ACAGACAAGCAAATGCTGAGAGATTTTGTCACCACCAGGCCTGCCTTACAAGAGCTCCTG
AAGGAAGCACTAAACATGGAAAGGAGCAACCAGTACCAGCCACTGCAAAAACAAACCAAA
ATG
>lcl|hg18_L1PA6_chr1_113817408_113823527
ATGAGGAGAAACCAGAGTGGAAAAGCTGAAAATTCTAAAAATCAGAGCACCTCATCTCCT
CCAAAGGTTTGCAGCTCCTCACCAGCAAATGAACAAAGCTGGACAGGGAATGATTTTGAC
AAGTTGACAAAAGTAGGCTTCAGAAGGTCGGTAATAACAAACTTCTCCAAGCTAAAGGAG
GTTGTTCGAACCCATCACAAGGAAGCTAAAAACCTTGAAAAAAGATTAGATGAATGGCTA
ACTAGAATAAACAGTGTAGAGAAGACCTTAAATGACCTGATGGAGCTGAAAACCATGGCA
CGAGAACTTCGTGACGCCTGCACAAGCTGCATCAGCTAATTCAATCAAGTGGAATAAAGG
GTATCAGTGATTGAAGGTCAAATTAATGAAATAAAGCAAGAAAACAAAGTTAGAGAAAAA
AGAGTAAAAAGAAATGAACAAAGCCTCCAAGAAATATGGGACTATGTGAAAAGACCAAAT
CTACATTTGATTGGTGTACCTGAAAGTGATGGGGAGAATGGAACTAAGTTGGCAAACACT
CTTCAGGATATTATCCAGGAGAACTTCCCCAACATAGCAAGGCAGGCCAACATTCAAATT
CAGGAAATACAGAGAACGCCACAAAGATACTCCTCAAGAAGTGCAACCCCAAGACACATA
ATTGTCAGATGCATCAAGGTTGAAATGAAGGAAAAAGTGTTAAGGGCAGCCAGAGAGAAA
GGTCGAGTTACCCACAAAGGGAAGCCCATCAGACTAACAGCAGATCTCTCAGCAGAAACC
CTACAAGCCAAAAGACAGTGGGGGCCGATATTCAACATTCTTAAAGAAAAGAATTTTCAA
CCCAGAATTTCATATCCAGCCAAAATAAGCTTCATAAGTGAAGGAGAAATAAAATCCTAT
ACAGACAAGCAAATGCTGAGAGATTTTGTCACCACCAGGCCTGCCTTACAAGAGCTCCTG
AAGGAAGCACTAAACATGGAAAGAAACAACCACTACCAGCCACTGCAAAAACAGGCCAAA
TTG
>lcl|hg18_L1PA6_chr1_111737907_111744040
ATGGGGAGAAACCAGAGTAGTAAAGCTGAAAATTCTAAAAATCAGAGTCCCTCTTCTCCT
CCAAAGGATCACAGCTCCTCGCCAGCAAAAGAACAAGGCTGGATGGAGAATGACTTTGAC
GAGTTGACAGAAGTAGGCTTCAGAAGGTCAGTAAAAACAAAC--CTCCAAGCTAAAGGAA
CATGTTTGAACCCATCGCAAGGAAACTAAAAACCTTGAAAAAAGGTCAGACAAATGGCTA
ACTAGAATAAACAGTGTAGAGAAGACCTTAAATGACCTGAAGGAGCTGCAAACCATGGCA
TAAGAACTTCAGGATTCATGCACAAGCTTCAGTAGCCGATTCGATCAAGCAGAAGAAAGG
GTATCAGTGATTGAAGATCAAATTAATGAAATAAAGCAAGAAGACAAGGTTAGAGAAAAA
AGAGAGAAAAGAAATGAACAAAACCTCCAAGAAATATTGGACTGTATGAAAAGA------
CTATGTTTGATTGCTGTACCTGAAAGTGATGGGGAGAATGGAACCAAGTTAGAAAACACT
CTGTAGGATATTATCCAGGAGAACTTCCCCAACCTAGCAAGGCAGGCCAATATTCAAATT
CAGGAAATACAGAGAACACCCCAAAGATACTCCTCGAGAAGAACAACCCCAAGACAAATA
ACTGTCAGATTCACCAAGGTTGAAATGAAGGAAAAAATGTTAAGGGCAGCCAGAGAGAAA
CATCGGGTTACCCACAAAGGGAAGCCCATCAGACTAACAGCGGATCTGTCGGCAGAAACC
CTACGAGCCAGAAGAGAGTGAGGGCCAATATTCAACATTCTTAAAGAAAAGAATTTTCAA
TGCAGAATTTCATATCCAGTCAAACTGAGCTTCATAAGTGAAGGAGAAATAAAATCCTTT
ATAGACAAGCAAATGCTGAGAGATTTTGTCACCACCAGGCCTGCCTTACAAGAGCTCCTG
AAGGAAGCACTAAATGTGGAAAGAAGCAACCATTACCAGCCACTGCAAAAACATGCCAAA
TTG
>lcl|hg18_L1PA6_chr11_111381869_111387899
ATGGGGAGAAACCAGAGCAGAAAAGCTGAAGATTCTAAAAACGAGAGTACCTCTTCTCCT
CCAAAGGATCGCAGCTCCTCACCAGCAAGGGAACAAAGTTGGACGGAGAATGACTTTGAT
GAGTTGACAGAAGTCGGCTTCAGAAGGTCGGTAAT---AAACTTCTCCGAGCTAGAGGAG
GATGTTTGAACCCATTGCAAGGAAGCTAGAAACCTTGAAAAAAGATTAGATGAATGGCTA
ACTAGAATAAACAGTGTAGAGAAGACCTTAAATGACCTGATGGAGCTGAAAACCATGGCA
TGAGAACTTTGTGATGCACGCACAAGCTTCAATAGCCAATGCGATCAAGTGGAAGAAAGG
GTATCAGTGATTGAAGATCAAATTAATGAAATAAAGTGAGAAGAGAAGTTTAGAGAGAAA
AGAGTAAAAAGCAACGAACAAAGCCTCCAAGAAACATGGGACTATGTGAAAAGACCAAAT
CTACGTTTGATTGGTGTACCTGAAAGTGACAGGGAGAATGGAACCAAGTTGGAAAACACT
GTTCAGGATATTATCCAGGAATACTTACCCAATCTAGCAAGGCAGGCCAACATCCAAATC
TAGGAAATACAGAGAACACCACAAAGATACTCCTCAAGAAGAGCAACCCCAAGACACATA
ATTATCAGATTCACCAAGGTGGAAATGAAGGAAAAAATGTTAAGGGCAGCCAGAGAGAAA
GGTCAGGTTACCCACAAAGGGAAACCCATCAGACTAACAGCGGATCTCTCGACAGAAACT
CTACAAGCCAGAAGAGAGTGGGGGCCAATATTCAACATTCTTAAAGAAAAGAGTTTTCAA
CGCAAAATTTCATATCCAGCCAAACTAAGCTTCATAAGTGAAGGAGAAATAAAATCCTTA
ACAGACAAGCAAATGCTAAGAGATTCTGTCACCACCAGGACTGCCTTACAAGAGCTCCTG
AAGGAAGCACTAAACATGGAAAGGAACAACCGGTACCAGCCACTGCAAAAACATGCCAAA
TTG
>lcl|hg18_L1PA6_chr11_124337755_124343899
ATGGGGAGAAACCAGAGCAGAAAAGCTGAAAATTCTAAAAACCAGAGCACTTCTTCTCCT
CCAAAGGATCACAGCTCCTCGCCAGCAACGGAACAAAGCTGGATGGAGAATGACTTTGAC
TAGTTGGCAGAAGTAGGCTTCAGAAGGTCAATAATGACAAACTTCTCCGAGCTAAAGGAG
GATGTTTGAACCCATCGCAAGGAAGCTAAAACCCTTGAAAAAAGATTAGACGAATGGCTA
ACTAGAATAAACAGTGTAGAGAAGATCTTAAATGACCTGATGGAGCTGAAAACCAT-GCA
CGAGAACTACGTGACGAATGCACAAGCTTCAGTAGCCAATTTGATCAAGTGGAAGAAAGG
GTATCAGTGACTGAAGATCAAATTAATGAAATGAAGTGAGAAG-----TTTAGAGAAAAA
AGAATAAAAAGAAATGAACAAAGCCTCCAAGAAATATGGGACTATGTGAAAAGACCAAAT
CTATGTTTGATTGGTGTACCTGAAAGTGACAGCGAGAATGGAACCAAGTTGGAAAACAGT
CGTCAAGATATTATCCAGGAGAACTTCCCCAACCTAGCAAGGCAGGTCAACCTTTAAATT
CAGGAAATACAGAAAACACCACAAAGATACTCCTCGAGAAGAGCAACCCCAAAACACATA
ATTGTCAGATTCACCAAGGTTGAAATGAAGGAAAAAATGTTAAGGTCAGCCAGAG---AA
GGTCGGGTTACCCACAAAGGGAAGCCCATCAGACTAACAGCGGATCTCTCGGCAGAAACT
CTACAAGCCAGAAGAGAGTGGGGGCCAATATTCAACATTCTTATAGAAAAGAATTTTCAA
CCCGGAATTTCATATCCAGCCAAACTAAGCTTCAAAAGTGA---AGAAATAAAATCCTTT
ACAGAGAAGCAAATGCTGAGAGATTTTCTCCCCACCAGGCCTGCCTTACAAGAGCTCCTG
AAGGAAGCACTAAACATGGAAAGGAACAACCAGTACCAGCCACTGCAAAAACATGCCAAA
TTG
>lcl|hg18_L1PA6_chr1_38867416_38873604
ATGGGAAGAAACCAGAGCAGAAAAGCTGAAAATTCTAAAAACCAGAGCACCTCTTGTCCT
CCAAAGGATCACAGCTCCTCGCCAGCAATGGAACAAAGCTAGACAGAGAATGACTTTGAC
AAGTTGACAGATGTAGGCTTCAGAAGGTCGGTAATAACAAACTTCTCCAAGCTAAAGGAG
GATGTTAGAACCCATTGCAAGGAAGCTAAAAACCTTGGAAAAAGATTAGATGAATGGCTA
ACTAGAATAAACAGTGTAGAGAAGACCTTAAATGACCTGATGGAGCTGAAAAACATGGCA
CGAGAACTTTGTGATGCATGTATAAGCTTCAATAGCCAATTTGATCAAGTGGAAGAAAAG
ATGTCAGTGATTGAAGATCAAATTAATGAAATAAAGTGAGAAGAGAAGTTTAGAGAAAAG
AGAATAAAAAGAAATGATCAAAGCCTCCAAGGAATATGGGACTATGTGAAAAGACCAAAT
CTACATTTGATTGGTGTACTTGAAAGTGATGGGGAGAATGGAACCAAGCTGGAAAACACT
CTTCAGGATGTTATCCAAGAGAACTTCCCCAACCTAGCAAGGCAGGCCAACATTCAAATT
CAGGAAATACAGAGAACACCACAAAGATACTCCTTGAGAAGAGCAACCCCAAGACACATA
ATTGTCAGATTCACCAAGGTTCAAATGAAGAAAAAAGTGTTAAGGGCAGCCAGAGAGAAA
GGTCGGGTTACCCGCAAAGGGAAGCCCATCAGACTAACAGCAGATCTCTCGGCAGAAACC
CTACTATCCAGAATAGAGTGGGGGCCAATATCGAACATTTTTAAAGAAAAGAATATTCAA
CCCAGAATTTCATATCCAGCCAAACTAAGCTTCATAAGTGAAGGAGAAATAAAATCTTTT
ACAGACAAGAAAATGCTGAGAAATTTTGTCACCACCAGGCCTGCCTCACAAGAGCT-TTG
AAGGAAGCACTAAACATGGAAAGAAACAACTGGTACCAGCCACAGCAAAAGCATGCCAAA
TTG
>lcl|hg18_L1PA6_chr1_170667379_170673491
ATGGGGAGAAACCAGAGAAGAAAAGCTGAAAATTCTAAAAACCAGAGCGCCTCTTCTCCT
CCAAAGGATCGCAGCTCCTCGCCAGCAATGGAACAAAGCTGGACAGAGAATGACTTTAAT
GAGTTGACAGAAGTAGGCTTCAGAAGGTCAGTAATAACAAACTTTTCTGAGCTAAAGAAG
CATGTTCTAAGCAATCGCAAGGAAGTTAAAAACCTTGAAAAAAGGACAGATGAATGGCTA
ACTAGAATAAACACCATAGACAAGACCTCAAATGACCTGATGGAGCTGAAAACCATGGTA
CGAGAACTATGTGATGCATACACAAGCTTCAATAGCCGATTTGATCAAGTGGAAGAAAAG
GTATCAGTGATTG-AGATCAAATTAATGAAATAAAGCAAGAAGACAAGTTTAGAGAAAAA
AGAGTAAAAAGAAACAAACAAAGCCTCCAAGAAATATGGGACTATGTGAAAAGACCAAAT
CTACGTTTGATTGGTGTACCTGAAAGTGATGGGGAGAATGGAACCAAGTTGGAAAACACT
CTTCAGGATATTATCCAG--------------CCTAGCAAGGCAGGCCAACATTCAAATT
CAGGAAATACACAGAACACCACAAAGATACCCCTTGAGAAGAGCAACCCCAAGACACATA
ACTGTCAGATTCACTAAGGTTGACATGAAGGAAAAAATGTTAAGGGCAGCCAGAAAGAAA
GGTCAGGTTACCCACAAAGGGAAGCACATCAGACTAACAGTAGACCTCTCAGCAGAAACC
CTACAAGCCAGAAGAGAGTGGGGGCCAATATTCAACATTCTTAAACAAAAGAATTTTCAA
CCCAGAACTTCATATCCAGCCAAACTAAGCTTCATAAGTGAAGGAGAAATAAAATCCTTT
ACGGACAAACAAATGCTGAGAGATGTTGTCACCACCAGGCCTGCCTTACAAGAGCTGCTG
AAGGAAGCACTAAACATGGGAAGGAACAACTGGTACCAGCCACTGCGAAAATATGCCAAA
TTG
>lcl|hg18_L1PA6_chr10_126857546_126863680
ATGGGGAGAAACCAGAATAGAAAAGCGGAAAAGTCTAAAAACCAGAGCACCTCTTCTCCT
CCAAAGGATCACAGCTCCTCGCCAGCAATGGAACAAAGCTGGATGGAGAATGACTTTGAC
GAGTTGACAGAAGTAGGCTTCAGAAGGTCAGTAATAACAAACTTCTCCAAGCTGAAGGAG
CATGTTCAAACCCATCGCAAGGAAGCTAAAAACCTTGAAAAAAGGTTAGACGAATGGCTA
ACTAGAATAAGCAGTGTAGAGAAGACCTTAAAAGACCTGATGGAGCTGAAAACCATGGCA
TGAGAACTTTGTGACACATGCACAAGCTTCAATAGCCAATTTGATCAAGTGGAAGAAAGG
GTATCAGTGATTGAAGATCAAATTAATGAAATAAAGCAAGAAGATAAGGTTAGAGAAAAA
AGAGTAAAAAGAAATGAACAAAGCCTCCCAGAAATATGGGACTATGTGAAAAGACCAAAT
CTATGTTTGATAGGTGTACCTGAAAGTGATGGGGAGAATGGAACCAAGTTAGAAAACACT
CTTCAGAATATTAACCAGGAGAACTTCCCCAACCTAGCAAGGCAGGCCAACATTCAAATT
CAGGAAATACAGAGAACATCACAAAGATACTCCTCAAAAAGAGCAATCCCAAGACACATA
ATTGTGAGATTCACCAAGGTTGAAATGAAGGAAAAAATGTTAAGGGCAGCCAGAGAGAAA
GGTCAGGTTACCCACAAAGGGAAGCCCATCAGACTAACAGCAGACCTCTTGGCAGAAACC
CTACAAGCCAGAAGAGAGTGGAGGCCAATACTCAACATTCTTAAAGAAAAGAATTTTCAA
CCCAGAATTTCATATCCAGCCAAACTAAGCTTCATAAGTGAAGGAGAAATAAAATCCTTT
ATAGGCAAGCAAATGCTGAGAGAGTTTGTCACCACCAGGCCTGCCTTACAAGAGCTCCTG
AAGGAAGCACTAAACATGGAAAGAATCAACCGGTACCAGTCACTGCAAGAACATGCCAAA
TTG
>lcl|hg18_L1PA6_chr1_37613212_37619391
ATGGGGAGAAACCAGAGCAGAAAAGCTGAAAATTCTAAAAACCAGAGTGTCTCTTCTCCT
CCAAAGGATCACAGCTCCTCGCCAGCAACAGAACAAAGCTGGATGGAGAATGACTTTGAT
GAGTTGACAGAAGTAGGCTTCAGAAGGTCGGTAATAACAAACTTCTTCAAGCTAAAGGAG
TATGTTCTAACCCATCACAAGGAAGCTAAAAACCTTGAAAAAATGTTAGACGAATGGCTA
ACTAGAATCAACAGTGTAGAGAAGACCTTAAATGACCTGATGGAGCTGAAAAACATGGCA
TGAGAACTTCGTGACACATGCACAAGCTTCAATAGCCGATTTGATCAAGTGGAAGAAAGG
ATATCAGTGATTGAAGATCAAATTAATGAAATAAAGCAAGAAGACAAATTTAGAG--AGA
AGAGTAAAAAGAAACAAACCAAGCCTCCAAGAAATATGGGACTATGTGAAAAGACCAAAC
CGACATTTGAATGGTGTACCTGAAAGTGACAGGGAGAATGGAACCAAGTCACAAAACACT
CTTCAGGATATTATGCAGGAGAACTTCCCCAATCTAGCAAGGTAGGCCAACATTCAAATT
CAGGAAATACAGAGAATACCACAAAGATACTCCTTGAGAAGAGCAACCCCAAGACACATA
ATTGTCAGATTCACCAAGGTTGAAATGAAGGAAAAAATGTTAAAGGCAGCCAGAGAGAAA
GGTCGGGTTACCCACAAAGGGAAGCCCATCAGACTAACAGTGGATCTCTCAGCAGAAACC
TTACAAGCCAGAAGAGTGTGGGGGCCAATATTCAACATTCTTAAAGAAAACAATTTTCAA
CCCAGAATTTCATATCCAGCCAAACTAAACTTCATAAGTGAAGGAGAAATAAAATCCCTT
ACAGACAAGCAAATGCTGAGAGATTTTGTCACCACCAGGCCTGCCTTACAAGAGCTCCTG
AAGGATGCACTAAACATGGAAAGGAACATCTGGTACCAGCCACTGCAAAAACATGCCAAA
TTG
>lcl|hg18_L1PA6_chr10_74451353_74457371
ATGGGGAGAAACCAGAGCAGAAAAGCTGAAACTTCTAAAGATCAGAGCACCTCCTCTCCT
CCAAAGGACTGCAGCTCCTCACAAGCAACAGAACAAAGCTGGACAGAGAATGACTTTGAT
GAGCTGACAGAAGTAGGCTTCAGAAGGTCGGTAATAACAAAC--CTCCCAGCTAAAGAAG
CATGTTCTAAGCCATCGCAAGGAAGCTAAAACCCTTGAAAAAAGGTTAGACGAATGGCTA
ACTAGAACAAACAGTGTAGAGAAGACCTTGAATGACCTGATGGAGCTGAAAACCATGGCA
TAAGAACGTCATGGTGCATGCACAAGCTTCGGTAGCCGATTTGATCAAGTGGAACAAAGG
GTATCAGTGATTGAAGATGGAATTAATGAAATAAAGCAAGAAGACAAGTTTAGAGAAAAA
TGAGTAGAAAGAAACAAATAAAGCCTCCAAGAAATATGGGACTATCTAAAAAGACCAAAT
CTATGTTTGATTGGTGTACCTGAAAGTGACGGGGAGAATGGAAACAGGCTGAAAAACACT
ATTCAGGAAATTATCCAGGAGAATTTCCCCAACCTAGCAAGGCAGGCCAACAGTCAAATT
CA-GAAATACAGAGAACACCACAAAGATACTTCTCGAGAAGAGCAACCACAAGACACGTA
ATTGTCAGATTCACCAAGGCTGAAATGAAGGAAAAAATCTTAAGGGCAGCCAGAGAGAAA
GGTCGGGTTACCCACAAAGGGAGGCCCATCAGACTAACAGTGGATCTCTCTGCAGAAACC
CTACAAGCAAGAAGAGAGTGGGGGCCAATATTCAACATTCTTAAAAAAAAGAATTTTCAA
CCCAGAATTTCATATCCAGCCAAACTAAGCTTTCTAAATAAAGGAGAAATAAAATCCTTT
GCAGACAAGCAAATGCTGAGAGATTTTGTCACCACCAGGCCTGTCTTACAAGAGCTCCTG
AAGGAAGCACTAAACATGGAAAGGAACAACTGGTACCAGCCACTGCAAAAACATGCCAAA
TTA
>lcl|hg18_L1PA6_chr12_61876278_61882396
ATAAGGAAAAACCACCTAAAAAAGGCTAAAAATTCCAAAAATCAGAATGCCTCTTCTCCT
CCAAAGGATCACAACTCCTTGTCAGCAAGGGAACAAAACTGGATGGAGAAAGAGTTTGCT
GAATAGACAAAAGTAGGCTTCAGAAGGTGGGTAATAACAAACTCCTTTGAGCTAAAGGAG
CATG-------------CAAGGAAGCTAAGAACCTTGAAAAAAGGTTGGATGAATAGCTA
ACTAGAATAACCAGTTTAGAGAAGAACATAAATGACCTGATGGAGCTGAAAAACACAGCA
TGAGAACTTCATGAAGCATACACAAGTATCGATAGTCAAATCGATCAAGTGGGAGAAAGG
ATATCAGAGATTGAAGATCACCTTAATGAAATAAGGTATGAAGACAAGATTAGAGAAAAA
AGAATGAAAAGAAATGAACAAAGTCTCCAAGAAATATGGGACTATGTTAAAAGACCAAAC
CTATGTTTGACTGGCATACCTGAAAGTGACAGGGAAAATACAACCAAGCTGGAAAACACT
CTTCAGGATATTATCCAGGAGAACTTCCCCGACCTAGCAAGGCAGGCCAACATTCAAATT
CTGGAAATACAGAGAACATCACAAAGATACTCCTCAAGAAGAGCAACCCCAAGACGTATA
ATCATCAGATTCACCAAGGTTGAAATGAAGGAAAAAATGTTAAGGGCAGCCAGAGAGAAA
GGTCAGGTTACCCACAAAGGGAAGCCAATCAGACTAACAGCAGATCTCTCTGCAGAAACC
CTGCAAGCCAGAAGAGAGTGAGAACCAATATTCAACATACTTAAAGAAAAGAATTTTCAA
CCCAGAATTTCATATCCAGCCAAACTAAGCTTCATAAGTGAAGGAGAAGTAAAATCCTTT
ACAGACAAGCAAATGCTAAGAGATTTTGTCACCACCAGGCCTGCCTTACAAGAGCTCCTG
AGGGAAGCACTAACCATGGAAAGGAAGAACTGGTACCAGCCACTGCAAAAACATACCAAA
TTG
>lcl|hg18_L1PA6_chr11_58508001_58514122
ATGGGGAGAAACCAGAAAAGAAAAGCTGAAAATTCCAAAATCTGGAGCACCTCTTCACCT
CCAAAGGATTGCAGCTTCTTGCCAGCAATGGAACAAAACTGGACGGAGAATGACTTTGAC
GAGTTGACAGAAGTAGGCTTCAGAAGGTCGGTAATAATAAACTTCTCCGAGCTAAAGGAG
CATCTTCTAACCCATTGAAATGAAGCTAAGAACATTTAAAAAAAGTTAGACGAATGGCTA
ACTAGAATAAAGAGTGTAGAGAAGACATTAAATGACCTGATGGAGCTGAAAACCTTGGCA
CGAGAATTTCTTGATGCATTCACAAGCTTCAATAGCCAATTTAATCAAGTGGAAGAAAGG
ATATCAGTGATTGAAGATCAAATTAATGAAATAAAGTGAGAAGACAAAGTGAG--AGAAG
AGAGTAAAAAGAAACAAACA-AGCCTCCAATAAATATGAGACTATGTGAAAAGACCAAAT
CTACGTTTGATTGGTGTATCTGAAAGTGACGGGGGGAATGGAGCCAAGTTAGAAAACACT
CTTCACGATATTATCTAGGAGAACTTCCCCAACCTAGAAAGGCAAGCCAACATCCAAATT
CAGGAAATACAGAGAACACTACAAAGATACTCCTTGAGAAGAGCAACCTCAAGACACATG
ATTGTCAGATTCACCAAGATTGAAATGAG--AAAAAATGTTAAGGGAAGCCAGAGAGAAA
GGTTGGATTACCCACAAAGGGAAGCCCATCAGACTACCAGCGGATCTCTCAGCAGAAAAC
CTACAAACCAGAAGAGAGTAGGGGCCAATATTCAACATTCTTAAAGAAAAGAATTTTCAA
CTTGGAATTTCATATCCAGCCAAACTAAGCTTCATAAGTGAAAGAGAAATAAAATCATTT
ACAGACAAGCAAATGCTAAGAGATTTTGTTACCACAAGGCCT-------AAGAGTTCCTG
AGGGAAGCACTAAACATGGAAAGGAAAAACTGGTACCAGCCACAGAAAAAACGTGCCCAA
TTA
>lcl|hg18_L1PA6_chr14_21298198_21304363
ATGGGGAGAAACCAGAGCAGAAAAGCTGAAAATTCTAAAAAACAGAGCACCTCTTCTCCT
CCAAAGGATTGTAGCTCCTCGCCAGCAAGGGAGCAAAACTGGACAGAGAATGAGTTTGAC
GAGATGACAGAAGCAGGCTTCAGAAGATCTGTAATAACAAACTTCTTTGAGTGAAAGGAC
CATGTCCTAGTCCATCACAAGGAAGCTAAAAACCTTGAAAAAAGGTTTGACGAATGGCTA
ACTAGAATACACAGTGTAGAGAGGACCTTAAATGACCTGACGGAGCTCAAAACCATGGCA
CAAGAACTTCATGATGCACGCACAAGCTTCAATAGCCAATTCAATCAAGTGGAAGAAAGG
ATATCAGTGATTGAAGATCACATTAATGAAATAAAGCAAGAAGATAAGGTTAGAGAAAAA
AGAGTGAAAAGAAATGAAAAAAGGCTTCAAAAAATATG-GACTCTGTGAAAAGACCAAAT
ATATGTTTGACTGGGGTACCGGAAAGTGACAGGGAGAATGGAACCAAGTTAGAAAACACT
CTTCAGGGTATTATCCGGCAGAACTTCCCCAACCTAGCAAGGCAGGCCAACATTCAAAGT
CAAGAAATACAGAGAACACCACAAAGATACTCCTCGAGAAGAGCAACGCCAAGACACATA
ATTGTCAGATTCACCAAGGTTGAAATGAAGGAAAAAGTGTTAAGGGCAGCCAGAGAGAAA
GTCCGGGTTACCCAAAAAGGGAAGCCCATCAAACTAACAGTGGATCTCTCTGCAGAAACC
CTACAAGCCAGAAGAGAGTGGGGGCCAATATTCAGCATTCTTAAAGAAAAGAATTTTCAA
CCCAGAATCTCATATCCAGCCAACCTAATCTTCATAAGTGAAGGAGAAATAAAATCCTTT
ACAGACAAGCAAATTCTGAGAGATTTTATTACCACCAGGCCTGCCTTACAAGAGCTCCTG
AAGGAAGCAATAAACATGGAAAGGAACAAGCAGTACAAGCCACTGCAGAAACATACTAAA
TGG
>lcl|hg18_L1PA6_chr11_48527616_48533663
ATGGGGAGAAACCAGAGCAGAAGAGCTGAAAATTCTAAAAATCAGAGCACCTCTTCCCCT
CCAAAGAAAAGCAGCTCCTCGCCAGCAATGGAACAAAGCTGGATGGAGAATGACTTTGAC
AAGTTGAGAGAAGAAGGCTTCAGATGATCGGTAATAACAAACTTCTCCCAGCTAAAGGAG
GATGTTTGAACCCATTGAAAAGAAGCTAAAAACCTTGAAAAAAGATTAGATGAATGGCTA
ACTACAATAAATAGTGTAGATTAGACCTTAAATGACCTGATGGAGCTGAAAACCATGGCA
CGAGAACTACGTGATGCATGCATAAGCTTTAGTAGCTGATTCAATCAACTGGAAGAAAGG
GTATCAGTGACTGAAGATCAAATAAATGAAGTGAAGTGAGAAGAGAAGTTTAGAGAAAAA
AGAGTAAAAAGAAATGAACAAAACCTCCAAGAAATATGGGACTATGTGAAAAGACCAAAT
CAACGTCTGATTGGTTTACCTGAAAGTGATGGGGAGGATGGAAACAAGTTGGAAAACACT
CTTCAGGATATTATCCAGGAGAACTTCACCAACCTAGCTAGTCAGGCCAACATTCAAATT
CAGGAAATACAGAGAACACCAAAAAGATAGTCCTTGAGAAGAGCAACTCCAAGACACATA
ATTGTCAGATTCACCAAAGTTGATATGAAGGAAAAAATGTTAAGGACAGCAAGAGAGAAA
GGTCGGGTTACCCACAAAGGGAAGCCCATCACACTAACTGCAGATCTCTTGGCAGAAACT
CTACAAGCCAGAAGAGACTGCGGGCCAATATTCAACATTCTTAAAGGAAAAAATTTTCAA
CCCAGAAATTCATATCAAGCCAAACTAAACTTCATGAGTGAAGGAGAAATACAATCCTTT
GCAGAAAAAAAAATGCTGATAGATTTTGTCACCACCAGGCCTGCCTTACAAGAGCTCCTG
AAGGAAGAACTAAACATGGAAAGGAACAACCAGTACCAGCTACTGTGAAAACATGCCAAA
TTA
>lcl|hg18_L1PA6_chr11_54853344_54859482
ATGGGGAGAAACCAGAGCAGAAGAGCTGAAAATTCTAAAAATCAGAGCACCTCTTCTCCT
CCAAAGAAAAGCAGCTCCTCGCCAGCAACAGAACAAAGCTGGATGGAGAATCACTTTGAC
AAATTGAGAGAAGAAGGCTTCGGATGACCGGTAATAACAAACTTCTCCCGGCTAAA-GAG
GGTGTTTGAACCCATTGCAAAGAAGCTAAAAGCCTTGAAAAAAGAACAGATGAATGGCTA
ACTAGAATAAACAGTGTAGATAAGACCTTAAATGATCTGATGGAGCTGAAAACCATGGCA
CAAGAACTACGTCATGTATGCACAAGCTTCAGTAGCTGATTCAATCAGCTGAAAGAAAGG
GTATCAGTGATTGAAGATCAAAT-AATGAAATGAAGCTAGAAGAGAAGTTTAGAGAATAA
AGAGTAAAAAGAAATGAACAAAGCCTCCAAGAAATATGGGACTATGTGAAAAGACCAAAT
CTACGTCTGATTGAGGGACCTGAAAGTGATGGGGAGAATGGAAACAAGTTGGAAAACACT
CTGCAGGATATTACCCTGGAGAACTTCACCAACCTAGCAAGGCAGGCCAACATTCAAATT
CAGAAAATACAGAGAACACCACAAACATACTCCTTGAGAAGAGCAACTCCAAGACACATA
ATTGTCAGACTCACCAAAGTTGATATGAAGGAAAAAATGTTAAGGGAAGCCAGAGAGAAA
GGTCGGGTTACCCACAAAGGGAAGCCCATCAAACTAAAAGTTGATCTCTTGGCAGAAACT
CTATAAGCCAGAAGAGAGTGGGGGCCAATATTCAACATTCTTAAAGAAAAGAATTTTCAA
CCCAGAAATTCATATCCAGCCAAACTAAGCTTCAAAAGTGAAGGAGAAATAAAATCCTTT
ACAGACAAGCAAATGCTGAGAGATTTGGTCACCACGAGGCCTCCCTTACAAGAGCTCCTG
AAGGAAGCACTAAACATGGAAAGGAACAATCAGTACCAGCTACTGCAAAAACATGGCAAA
TTG
>lcl|hg18_L1PA6_chr13_47380103_47386246
ATGGGGAGAAACCAGAGCAGAAAAGCTGAAAATTCTAAAAACCAGAGCACCTATTCTCCT
CCAAAAGGTCGCAGCTCCTCACCAGCAAAGGAACAAAACTGGATGGAGAATGAGTTTGAC
GAGTTGACAGAAGTACGCTTCAGAAGGTCGGTAATAA-GAACTTCTCCAAGCTAAAGGAG
GGTGTTCGAACCCATCTCAAGGAAGCTATAAACCTTGAAAAAAGGTTAGATGGATGGCTA
ACTAGAATAAACAGTGTAGAGAAGACCTTAAATGACCTGATAGAGCAGAAAGACACAGCA
CGAGAACTTCTTGACGCATGCACAAGCTTCAAGAGCCAATTTGATCAAGTGGAAGAAAGG
ATATCAGTGATTGAAGATCAAACGAATGATATAAAGTGAGAAGACAAAATTAGAGAAAAA
AGAGTGAAAAGAAATAAACAAAGCCTCCAAGAAATATGGCACTATGTGAAAAGACCAAAT
CTATGTTTGATTGGTGTTCCTGAAAGTGACGGGGAGAATGGATCCAAGTTAGAAAACACT
CC--AGGATATTATCTAGGAGAACTTCCCCAACCTAGCAAGGCAAGCAAACATTCAAATT
CAGAAAATGCAGAGAACACCACAAAGATACTCCTTGAGAAGAGCAACCGCAATACACTTA
ATTGTCAGATTCTCCAAGGTTGAAATGAAGGAAAAAACGTTAAGGGCAGCCAGAGAGAAA
GGTAGGGTTAC-CACAAAGGGAAGCCCATTAGACTAACAGCAGATCTCGTGGCAGAAACC
CTACAAGCCAGAAGAGAGTAGGGGCCAATATTCAACATTCTTAAAGAAAAGAATTTTCAA
TCAGGAATTTCATATCCAGCCAAACTAAGCTTCATACGCAAAGGAGAAATAAAATCCTTT
ACAGACAAGCAAATGCTGAGAGATTTTGTCACCACCAGGCCTGCCTTACAAGAGCTCCTG
AAGGAAGCACTAAACATGGAAAGGAACAACCGGTACCAGCCACTGCAAAAACATACCAAA
TTG
>lcl|hg18_L1PA6_chr14_40863328_40869450
ATGAGGAGAAACCAGAGCAGAAAAGCTGAAAATTCCAAAAAACAGAGCACCTCTTCTCCT
CCAAAGAATCACAGCCCCTTGCCAGCAAGGGAACACAGATGGACGGCTAATGAGCTTGAT
GAGATGACAGAAGTAGGCTTCAGAAAGTTGGTAATAACAAACTTCTCTGAGGTAAAGAAG
CATGTTCTAACCCATCGTGAGAAAGGTAAAAATCTTGAAAAAAGGTTAGACAAATGGCTA
ATTAGAATAAATAGTGTGGAGAAGACCTTAAATGACCTGATGGAGCTGAAAACCATGGCA
GAAGAACTTCGTGATGCATGCACAAGCTTCAACAGCAGATTCAGTCAAGTGGAAGAAAGG
GTATCAATGATTGAAGATCAAATTAATGAAATAAAGAGAGAAGACAAGATTAGAGAAAAA
ATAGTGAAAAGAAATGAAATAAGCCTCCAAGAAATATGGGAATATGTGAAAAGACAAAAT
ATATGTTTGATTAATGTACTGGAAAGTGATGGGAAGAATGGAACAAAGTTAGAAAACACT
CTTCAGGATATTCTCCAGGAGAACTTCCCTAACTTAGCAAGGCAGGCCAACATTCAAATT
CAGGAAATACAGAGAACACCACAAAGACAATCCTCGAGAAGACCAACCCCAAGACACATA
ATTGTCAGATTCACTAAGGTTGAAATGAAGAAAAAAATGATAAGGGCAGGCAGAGAGAAA
GGTCAGGTTACCCACCAAGGGAAGCCCATCCGACCAACAGCGGATCTCTTGGCAGAAACC
CTACAAGCCAGAAGAGAGTGGGGGCGAATAATTAACATTCTTAAAGAAAAGACTTTTCAA
TCCAGAATCTCATATCCAGCCAAAATAAGCTTCATAAGTGAAGGAGAAATAAAATACTTT
ACAGACAAGCAAATGCTGAGAGATTTTGTCACCATCAGGCCAGCCTTAAAAGAGCTCCTG
AAGGAAGCACTAAACATGGAAAATAACAACCAGTACCAGCCACTGTGAAAACATGCCAAA
CGG
>lcl|hg18_L1PA6_chr12_62016938_62023058
ATGGGGAGAAACCAGAGCACAAAAGCTGAAAATTCCAGAAA-CAGAGCTCCTCTTCTCCT
CCAAAGGATTGCAGCTCCTCACCAGCAAGGGAACAAAACTAAATGGAGAATGAGTTTGAC
AAGTTGACAGAAGTAGGCTTCAGAAGGGCAGTAATAACAAACTTTTCTGAGCTAAAGGAG
CATGTCCTAACCAATTGCAAGGATGCTAAAAATCTTGAAAAAAGGAAAGATGAATGGCTA
AATAGAATAAACAGTGTAGAGAAGACCTTAAATGACCTGGTGGAGCTGAAAACCACAGCA
TGAGGATTTCGTGACACCTGCACAAGCTTCAATAGCCAATTCGATCAAGTGGAAGGAAGG
ATATCAGTGATTGAAGAACAAATTAATGAAATAAAGCAAGAAGACAAGATTAAAGAAAGA
AGAATAAAAAGGAATGAACAAAGCCTCCAAGAAATATGGGACTATGTGAAAAGACCAAAT
ATACATTTGACTGATGTACCAGAAAGTGGTGGGGAGAATGGAACCAAGTAAGAAAACACT
CTTCAGTATATTATCCAGGAAAACTTCCCAAACTTAGCAAGGCAGGCCAAAATTCAAATT
CAGGAAATACAGAGAACACCACAAACATACTCCTCAAGAAGAGCAACCCCAAGACACATA
ATTGTCAGATTCACCAAGGTTGAAACGAAGGAAAAAATGTTAAGGACAGCCAGAGAGAAA
GGTCGGGTTATCCACAAAGGGAAGCCCATCAGACTAACAGCTGATCTCTTGGCAGAAACC
CTACAAGCCAGAAGAGAGTGGGAGCCAATATTCAACATTCTTAAAGAAAAGAA-TTTTAA
CCCAGAATTTCATATACAGCTGACCTAAGCTTCATAAGTGAAGGAGAAATAAAATCCTTT
ACAGACAAGCAAATGCTGAGAGATTTTTTCACCACCAGGCCTGCCTTACAAGAGCTCCTG
AAAGAAGCACTAAACATAGAAAGGAACAACTGGTACCAGCTACTGCAAAAACATGCCAAA
TTG
>lcl|hg18_L1PA6_chr14_57049962_57056167
ATGGAGAGAAACCAGAGCAGAAAAGCTGAAAATTCCAAAAAACAGAGTGCCTCTTCTCCC
CTAAAGGATTGCAGCTCCTCGCAAACAAGGGAACAAAACTAGATGAAGAATGAGTTTGAC
GAGTTGACAGAAGCAGGCTTCAGAAAGTCAGTAATAACAAACTTCTCTGAGCTAAAGGAG
CATGTTCTAACCCATTGCAAGGAAGGTAAAAACCTTGAAAAAAGGTTAGACAGATGGCTA
ACTAGAATAAACAGTGTAGGGAAGTCCTTAAATGACCTGATGGAGCTGAAAACCATGGCA
CAAGTACTTCGTGACGCATGCACAAGCTTCAATAGCCGACTCAATCAAGTGGAAGAAAGG
ATATCAGTGATCGAAG-ATAAATTAATGAAATAAAGTGAGAAGACAATATTAGAGCAAAA
AGAGTGAAAAGAAATGAATAAAGCCTCCAAGAAATATGGGACTATGTAAAAAGACCAAAC
CTACATCTGATAGGTATACCAGAAAGTGATGGGGAGAATGGAACCAAGTTAGAAAACACT
CTTCAAGATATTATCCAGGAGAACTTCCCTAACTTAGCAAAGCAAGCCAACAGCCAAATT
CAGGAAATACAGAGAACACCATAAAGATACTCCTTGAGAAGAGCAACCCTAAGACACATA
ATTGTCAGATTCACCAAGGTTGAAATGAAGGAAAAAATGTTAAGGGCAGCCAGAGAGAAA
GGTTGGGTTACCCACAAAGGGAAGCCCATGAGACTAACAGCAGATCTCTTGGCAGAAACC
CTACAAGCCAGAAGAGAGTGGGGGCGAATATTCAACATTCTTAAAGAGAAGAATTTTTAA
CCCAGAATCTCATATCCAGCAAAACTAAGCTTCATAAGTGAAACAGAAATAAAATCTTTT
ACAAAAAAACAAATGCTGAGAGATTTTGTCACCACCAGGCCTGCCTTAAAAGAGCTCCTG
AAGGAAGCACTAAATGTGGGAAGGAACAACTGGCACCAGCCAGTGCAAAAACATGCCAAA
TAG
>lcl|hg18_L1PA6_chr11_92811913_92818031
ATGGGGAGAAATCAGAGCAGAAAAGCTGAAAATTCCAAAAACTGGAGCACCTCTTTTCCT
CCAAAGGATTGCAGCTCCTCGCCAGCAAAGGAACAAAACTGGACAGAGAATGAGTTTGAC
AAGTTGACAGAAGTAGGCTTCAGAAGGTCGGTAATAACAAACTTCTCCAAGCTAAAGGAG
CATGTTCTAACCCACTGCAAGGAAGTTAAAAACCTTGAAAAAAGGTTAGACAAATGGCTA
ACTAGAATAAACAGTGTAGAGAAGAACTTAAATGACCTGATGGAGGTGAAAACCACAGCA
TGAGAACTTCGTGATGCATGCACAAGCTTTAACAGCCGACTCGATCAAGTGGAAGAAAGG
ATATCAGTGATCAAAGGTCAAATTAATGAAATAAAGCGAGAAGACAGGATTAGAGAAAAA
AGAGTGAAAAGAAACGAACAAAGCCTCCAGGAAATATGGGACTATGTGAAAAGACCAAAT
CTACATTTGATTGGTGTTCCTGAAAGTAACAGGGAGAATGGATCCAAGTTAGAAAACATT
CTTCAGGATATTATCCAGGAGAACTTCCCCAATCTAGCAAGGCAGGCCAACATTCAAATT
CAGGAAATACAGAGAACACCACAAAGATGCTCCTCAAGAAGAGCAACCCCAGGACACATA
ATTGTCAGATTCACCAAGGCTGAAATGAAGGAAAAAATGCTAAGGGCAGCCAGAGAGAAA
GGTCGGGTTACCCACAAAGGGAAGCCCATAAGACTAACAGCGGATCTCTCAGCAGAAACC
CTGCAAGCCAGAAGAAAGTGGGGGCCAATATTCAACATTCTTATAGAAAAGACTTTTCAA
CCCAAAATTTCATATCCAGCCAAACTAAGCTTCATAAGTGAAAGAGAAATAAAATCCTTT
ACAGACAAGCAAATGCTGAGAGATTTTGTCACCACCAGGCTTGCCTTACAAGAGCCCCTG
AAGGAAGCACTAAACATGGAAAGGAACAACAGGTACCAGCCACTGCAAAAACATGCCAAA
TTG
>lcl|hg18_L1PA6_chr13_93976907_93983053
ATGGGGAGAAACCAGAGCAGAAAAGCTGAAAATTCCAAAAAACAGAACACCTCTTCTCCT
CCAAAGGATTGCAGCTCCTCGCCAGCAAGGGAACAAAACTAGACAGAGAATGAGTTTGAC
GAGTTGACAGAAGTCAGCTTCAGAAGGTCGGTAATAACAAACTTCTCCAAGCTAAAGGAG
CATGTTCTAACCCATCACAAGAAAGCTAAAAACCTTGAAAAAAGGTTAGATGAATGGCTA
GCTAGAATAAACAGTGTAGAGAAGACCGTAAATGACCTGATGAAGCTGAAAACCATGGCA
CGAGAACTTCGTGACGCATGCACAAGTTTCAGTAGCCAATTTGATCAAGTGGAAGAAAGG
ATCTCAGTGATTGAATATCAAATTAGTGAAATAAAGTGAGAAGACAAGATTAGAGAAAAA
AGAGTGAAAAGCAATGAACAAAACCTCCAAGAAATATGGGAATATGTGAAAAGACCAAAT
CTGCATTTGATTGGTGTACCAAAAAGTGACGGGGAGAATGGAACCAAGCTGGAAAACACT
CTTTGGGATATTATCCAGGAGAACTTCCCTAACCTAGCAAAGCAGGCCAACATTCAAATT
CAGGAAATAAAGAGAACACCACAAAGATACTCCCTGAGAAGAGCAACCCCAAGACACATA
ATTGTCAGATTCACTAAGGTTGAAATGAAGGAAAAAATGTTAAGGGCACCCAGCAAGAAA
GGTCGGGTTACCCACAAAGGGAAGCCCATCAGACTAACAGTGAATCTCTCGGCAGAAACC
CTGCAAGCCAGAAGAGAGTGGGGGCCAATATTCAACATTCTTAAAGAAAAGAATTTTCAA
CCCAGAATCTCATATCCAGCCAAACTAAGCTTCATAAGTGAAGGAGAAATAAAATCCTTT
ACAGACAAGCAAACGCTGAGAGATTTTGTCACCACCAGGCCTGCCTTACAAGAGCTCCTG
AAGGAAGCACTAAACACAGAAAGGAACAACCGGTACCAGCCATTGGAAAAACATGCCAAA
TGG
>lcl|hg18_L1PA6_chr14_60059731_60065895
ATGAGGAGAAACCAGAGCAGAAAAGCTGAAAATTCCAAAAAACAGTGTGTCTCTTCTCCT
CCAAAGGATTGCAGCTCCTCACCAGCAAGGAAACAAAACTGGACAGAGAATGAGTTTGAC
GAGTTGACAGAAGTAGGTTTCAGGAGGTTGCTAATAACAAACTTCTCTTAGCTAAAGGAG
CATGTTCTAACCCATCACAAGGAAGCTAAAAACCTTGAAAAAAGGATAGATGAATGGCTA
ACTAGAATAAACAGTGTAGAGAAGACCTTAAATGACCTGATGGAGCTGAAAACCATGGCA
AAAGAACTTCGTGACGCATGCACAAGCTTCAATAGCCGATTCAATCAAGTGGAAGAAAGG
ATATCAGTGATCGAAGATCAAATTAATGAAATAAAGCAAGAAGACAAAGTTAGAGAAAAA
AGAGTAAAAAGAAATGAATAAAGTGTCCAGGAAATATGGGACTATGTGAAAAGACCAAAT
CTACGTTTGATTGGTATACCTGAAAGTGATGGGGAGAATGGAACCAAGTTGGAAAACACC
CTTCAGGATATTATCCAGGAGAACTTCCCTAGCCTAGCAAGGCAGGCCAACATTCAAATT
CAGGAAATACAGAGAACACCACAAAGATACTCCTCGAAAAGAGCAACCTCAAGGCACATA
ATTGTCAGATTCACCAAGGTTGAAATGAAGGAAAAAATATTACAGGCAGCCAGAGAGAAA
GCTTGGGTTACCCACAAAGGGAAGCCTATCAGACTAACAGCAGATCTCTCAGCAGAAACC
CTGCAAGCCAGAAGAGAGTGGGGGCCAATATTCAACATTCTTAAAGAAAAGAATTTTGAA
CCCAGAATCTCATATCCAGCCAAACTAAGCTTCATAAGTGAAGGAGAAATAAAATCCTTT
GCAGACAAGCAAATGCTGAGAGATTTTGTCACCATCAGGCCTGTCTTACAAGAGCTCCTG
AAGGAAGCACTAAACATGAAAAGGAACAACTGGTACCAGCCACCGCAAAAACATGCTGAA
TTG
>lcl|hg18_L1PA6_chr15_74859311_74865436
ATGGGGAGAAACCAGAGCAGAAAAGCTGAAAATTCTAAAAACCAGAGCGCCTCTTCTCCT
CCAAAGGATCACAGCTCCCCGCCAGCAATGGAACAAAGCTGGATGGAGGATGACTTTGAC
GAGTTGACAGAAGTAGGCTTCAGAAGGCCAGTAATAACAAACTTCTCCAAACTAAAGGAG
CATGTTCTAACCCAACATAAGGAAGCTAAAAACATTGAAAAAAGGTTCCACGAATGCCTA
ACTAGAATGAACAGTGGAGAGAAGACTTTAAATGACCTGATAGAACTGAAAACCGTGGCA
AGAGAACTTCGTGATGCATGCACAAGCTTCAATAGCGGATTCGATCAAGTGGAAGAAAGG
ATATCAGTGATTGAAGATCGAATTAATAAAACGAAAGGAGAAGACAAGATTAGAGAAAAA
AGAGTAAAAAGAAACGAACAAAGCCTCCAAGAAATATGGGACTATGTGAAAAGACCAAAT
TTACGTATGACTGGTGTACGTGAAAGAGATGGGGAGAATGGAACCAAGTTGGAAAACACT
CTTCAGGATATTATCCAGGAGAACTTCCCCAACCTAGCAAGACAGGCCAACATTCAACTT
CAGGAACTACAGAGAATACCATGAACATACTCCTTGAGAAGAGAAACCCCAAGACACATA
ATTGTCAGATTCATCAAGGTTGAAATGAAGGAAAAAGTGTTAAGGGCAGCCAGAGAGAAA
GGTAGGGTTACCCACAAAGGGAAGCCCATCAGACTAACAGTGGATCTCTCGACAGAAACC
CTACAATCCAGAAGACAGTGGGGGCCAATATTCAACATTATTAAACAAAA-AATTTTCAA
CCCAGAATTTCATATCCAGCCAAACTAAGCTTCATAAGTGAAGGAGAAATAAAATACTTC
ACAGACAAGCAAATGCTGAGAGATTTTCTCACCACCAGGCCTGCCCTAAAAGAGCTCCTG
AAGGAAGAACTAAACATGGAAAAGAACAACCAGTACCAGCCACTGCAAAAACATACCAAA
TGG
>lcl|hg18_L1PA6_chr12_44869999_44876136
ATGGGGAGAAACCAGAGCAGAAAAGCTGAAAATTCCAAAAAACA-AGCACCTCTTCTCCT
CCAAAGGATCGCAGCTCCTTGCCAGCAAGGGAACAAAACTAGACGGAGAATGAGTTTGAC
AAGTTGACAGAAGTAGGCTTCAGAAGGTTGGTAATAACAAACTTCTCTGAGCTAAAGGAG
CATCTTCTAACCCATCGCAAAGAGGCTAAAAACTGTGAAAAAAGGTTAGATGAATGGCTA
ACTAGAATAACCAGTGTAGAGAAGACCTCAAATGACCTGATGAAGCTGAAACCCACAGCA
CAAGAACTTCGAGACTCATGCACAAGCTTCAATAGCCGATTCGATCAAGTGGAAGAAAGG
ATATCAGTGATTGAAGATCAAATTAATGAAATAAAGTGAGAAGAA-----TACAGAAAAA
AGAGTGAAAAGAAATGAACAAAGCCTCCAAGAAATATGGGACTATGTGAAAAGACCAAAT
ATACGTTTGACTGGTGTTCCTGAAAGTGAGGGGGAGAATGGATCCAAGTTAGAAAACACT
CTTCAGGATACTATCGAGGAGAACTTCCCCAATCTAGCAAGGCAGCCCAACATTCAAATT
CAGGAAATACAGAGAACACCACAAAGATACTCC--AAGAAGAGCAACCCCAAGACACATA
ATTGTCAGATTCACCAAGGTTGAAATGGAGGAAACAATGTTAAGGGCAGCCAGAAAGAGA
GGTTGGGTTACCTACAAAAGGAAGCCTGTCAGACTAACAGCCGATCTCTCTGCAGAAACC
CTACAAGCCAGAAGGGAGTGGGGGCCAATATTCAACATTATGAAAGAAAAGAATTTTCAA
CCCGGAATCTCCTATCCAGCCAAACTAAGCTTCATAAGTGAAGGAGAAATAAAATCCTTT
ACAGACAAGCAAATGCTGAGAGATTTTGTCACCACCAGGCTCGCCTTACAAAAGCTCCTG
AAGGAAGCACTAAACATGGAAAGGACCAACCAGTACCAGCCACTGCAAAAACATGCCAAA
TGG
>lcl|hg18_L1PA6_chr13_64907547_64913648
ATGGGGAGAAACCAGAGCAGAAGAGCTGAAAATTCTAAAAAGCAGAGCCCCACTTCTCCT
CCAAAGGATTGCAGCTCCTCGCCAGCAATGGAACAAAGCAGGACGGAGAATGACTTTGAC
GTGTTGACAGAAGTAGGCTTCAGAAGGTCGGTAATAACAAACTTCTCCAAGCTAAAGGAG
GATGTTCAAACCCATCACAAGGACGCTAAAAACCTTGAAAAAAGATACAACGAATGGCTA
ACTAGAATAAACAGTGTAGAGAAGACCTTAAATGACCTGATGGAGCTGAAAACGATGGAA
CGAGAACTACCTGATGCATGCACAAGCTTCAGTAGCCAATTTGATCAAGTGGAAGAAAGG
GTATCCATGATGGAAGATCAAATTAATGAAAT-------GAAGAGAAGTTTAGAGAAAAA
AGAGTAAAAAGAAACAAACAAAGCCTCCAAGAAATATGGGACTATGTGAAAAGACCAAAT
CTACATTTATTTGGTGTACCTGAAAGTGACAGGGAGAATGGAACCAAGCTGGAAAATACT
CTTCAGGATATTATCCAGGAGAACTTCCCCAACCTAGCAAGGCAGGCCAACATTCACATT
CAGGAAATACAGAGAACACCACGAAGATACTCCTCAAGAAGAACATCAGCAAGACACATA
ATTGTCAGATTCATCAAGTTTGAAATGAAGGAAAAAGTTCTAAGGACAGCCAGAGAGAAA
GGTCAGGTTACCCATAAAGGGAAGCCCATCAGACTAACAGTGGATCTCTCAGCAGAAACC
CTACAAGCCAGAAGAGAGTAAGGGCCAATATTCAAAGTTCTTAAAGAAAAGAATTTTCAA
ACCAGAATTTCATATCCAGCCAAACTAAGCTTCATAAGTGAAGGAGAATTAAAATCCTTT
ACAGACAAGCAAATGCTGAGAGATTTTGTCACCACCAGACCCGCCTTACAAGAGCTCCTG
AAGGAAGCTCTAAACATGGAAAGGAAAAACTGGGAACAGCCACTGCAAAAACATACCAAA
TTG
>lcl|hg18_L1PA6_chr15_54640906_54647065
ATGTGGAGAAACCAGAGCAGAAAAGCTGAAAATTCTAAAAACCAGACCACCTCTTCTTCT
CCAAAGGATCGCAGCTTCTTGCCAGCAATGGAACAAAGCTGGACGGAGAATGACTTTGAT
GAGTCAACAGAAGTAGGCTTCAGAAGGTTGGTAATAACAAACTTCTCCAAGCTAAAGGAG
CATGTTCTAACCCATCACAAGGAAGCTAAAAACCTTGAAAAAAGGTTAGACAAATGACTA
ACTAGAATAAACA----------------AAATGACCCGATGGAGCTGAAAATCATGGCA
TGAGAACTTCATGACACAGGCACAAACTTCAATAGCAGATTCGATCAAGTGGAAGAAAGG
ATATCAGTGACTGAAGATCAAATTAATGAAATAAAGCAAGAAGACAAGTTTAGAGAAAAA
AGAGTAAAAAGAAATGAACAAAGCCTCCAAGAAATGTGGGGCTATGTGAAAAGACCAAAT
CTACGTCTGATTGGTGTACCTGAAAGTAACGGGGAAAATGGAACCAAGTTGGAAAACACT
CTGCAGGATATTATCCAGGAGAACTGCCCCAATCTACCAAGGCAGGCCAACATTCAAATT
CAGGAAATACAGAGAACACCACAAAAATACTATTTGAGAAAAGCAACCCCAAGACACATA
ACTGTCAGATTCACCGAGGTTGAAATGAAGGAAAAAATGTTAAGGGCAGCCAGGGAGAAA
GGTCGGGTTACCCACAAAGGGAAGCCCATCAGACTAACAGCAAATCTCTCAGCAGAAACC
TTACAAGCCAGAAGAGAGTGGGGGCCAATATTCAACATTTTTAAAGAAAAGAATTTTCAA
CCCAGAATTTCATATCCAGCGAAACTAAGCTTCACAAGT-AAGGAGAAATAAAATCCTTT
ATAGACAAGCAAATGCTGAGAGATTTTGTCACCACCAGGCCTGCCTTACAAGAGCTCCTG
AAGGAAGCACTAAACATGGAAAGGAACAACCAGTACCAGCCACTGCAAAAACATGCCAAG
TTG
>lcl|hg18_L1PA6_chr12_79974253_79980304
ATGGGGAAAAAACAGAACAGAAAAACTGAAAATTCTAAAAATCAGAGCGCCTCTCCTCCT
CTAAAGGAATGCAGCTCCTCACCAGCAATGCAACAAAGCTGGACGGAGAATGACTTTGAC
GAGTTGAGAGAGGAAGGCTTTAGACGAT---------CAAACTTCTCCGAGCTAAAGGAG
GAAGTTCAAACCCATCACAAAGAAGTT-AAAACCTTGAAAGAAGATTAGACGAATGGCTA
ATTAGAATAACCAATGCAGAGAAGTCCTTAAAGGACCTGATGGAGCTGAAAACCATGGCA
TGAGAACTACATGACGAATGCACAAGCTTCAGTAGCCGATTCAATCAACTGGAAGAAAGG
GTATCAGTGATTGAAGATCAAATGAATGAAATGAAGCGAGAAGAGAAGTTTAGAGAAAAA
AGAATAAAAAGAAATAAACAAAGCCTCCAAGAAATATGGGACTATGTAAAAAGACCAAAT
CTACGTCTGACTGGTGTACCTGAAAGTGACAGGGAGAATGGAACCAAGTTGGAAAACACT
CTGCAGGATATTATCCAGGAGAACCTCCCCAACCTAGCAAGGCAGGTCAACATTCAAATT
CAGGAAATATAGAGAATGCCACAAAGATACTCTGCAAGAAGAGCAACTGCAAGACACATA
ATTGTCAGATTCACCAAAGTTGAAATGAAGGAAAAAATGTTAAGGGCAGCCAGAGAGAAA
GGTCGGGTTACCCACAGAGGGAAGCCCATCAGACTAACAGCTGATCTCTCGGCAGAAACT
CTACAAGCCAGAAGAGAGTGGGGGCCCATATTCAACATTCTTAAAGAAAAGACTTTTCAA
CCCAGAATTTCATACCCAGCCAAACTAAGCTTCATAAGTGAAGGAGAAATAAAATACTTT
ACAGGCAAGCAAATGCTGAGAGATTTTGTCAC-ATCAGGCCTGCCTTACGAGAGCTCCTG
AAGGAAGCACTAAACATGGAAAGGAACAACTGGTACCAGCCACTGCAGATACATGCCAAA
TTG
>lcl|hg18_L1PA6_chr14_37040585_37046714
ATGGGAAGAAACCAGAGCAGAAAATCTGAAAATTCTAAAAACCAGAGCACCTCTTCTGTG
CCAAAGGCTCACAGCTCCTCACCAGCAATGGAACAAAGCTAGATGCAGAATGACTTTGAT
GAGTTGGCAGAAGTAGGCTTCAGAAGGTCGGTAATAACAAAATTCTCTGAGCTAAAGGAG
CATGTTCAAACCCATTACAAGGAAGCTAAAAACCTTGAAAAAAGGTTACATGAATGGCTA
ACTAGAATAAACAGTGTAGAGAAGACCTTAAATGACCTGATGGAGATGAAAACCATGGCA
GGAGAACTTCATGATGCATGCACAAGCTTCAATAGGCGATGCAATCAAGTGCAAGAAAGG
ATATCAGTGATTGAAGATCAAATTAATGAAATAAAGTGAGAAGGCAAGATTAGAG---AA
A-AGTAAAAAGAAACAAACAAAGCCTCCAAGAAATATGGGATTACGTGAAAAGACCAAAT
CT-----TGATTGGTGTACCTGAAAGTGACGGGGAGAATGAAACCAAGTTGGAGAACACT
CTTCAGGATATTATCCAGGAGAAATTCCCCCACCTAGCAAGGCAGGCCAACATTCAAATT
CAGGAAATATACAGAACATCACAAAGATACTCCTTGAGAAGAGCAAACCCATGAAACATA
ATTGTCAAATTCACCAAGGTTGAAATGAAGGAAAAAATGTTAAGGGTAGCCAGGAA----
GGTCGGGTTACCCAGAAAGGGAAGCT-----GACTAACAGTGGATTTCTCGGCAGAAACC
CTACAAGCCAGAAGAGAGTAGGGGCCAATATTCAACATTCTTAAAGAAAAGAATTTTCAA
CCCAGAATTTCATATCCAGCCAAACTAAGCTCCATAAGTGAAGGAGAAATAAAATCCTTT
ACAGACAAGCAAATGTTGAGAGATTTTGTCACCACCAGGCCTGCCTTACAAGAGCTCCTG
AAGGAAGCACTAAACATGGAAAGGAACAATTGGAACAAGCCACTGCAAAAACATGCCAAA
TTG
>lcl|hg18_L1PA6_chr13_47672953_47679090
ATGGGGAGAAACCAGAGCAGAAAGGCTGAAAATTTCAAAAACCAGAATGCCTCTTCTCCT
CCAAAGGATCACAACTCCTCGCCAGCAAGGGAACAAAACTGGACAGAGAATGAGTTTGAT
GAGTTGACAGAAGTAGGTTTCAGAAGGTGAGTATCAACAAACTTCTCTGAGCTAAAGGAG
CATGTTCTAAGCCATTTCAAGGAAGCTAAAAACCTTGAAAAAAGGTTAGATGAATGGCTA
ACCAGAATAACCAGTGTAGAGAA---CATAAATGACCTGATGGAGCTGAAAAACACAGCA
GAAGAACTTTGTGAAGCATACACAAACTTCAATAGCCGATTTGATCAAGCGGAAGAAAGG
ATATCAGTGATTGAAGATCAAATTAATGAAATAAAGCGAGAAG-CAAGATTAGAGAAAAA
AGAGTGAAAAGAAATGAACAAAGCCTCCAAGAAATATGGGACTATGTGAAAAGACCAAAT
CTATGTTTGATTGGTGTACCTGAAAGTGACAGGGAGAATGGAACCCAGTTAGAAAACACT
CTTCAGGATACTCTCCAGGAGAACTTCCCCAGTCTAGCAAGGCAGGCCAACATTCTAATT
CAGGAAATACAGAGAACACCACAAAGATATTCCTTGAGAAGAGCAACCCCAAGACACATA
ATTATCAGATTCACCAAGGTTGAAATGAAGGAAAAAATGTTAAGGGCAGCCAGAAAGAAA
GGTCGGGTTACCCACAAAGGGAAGCCCATCAGACTAACAGCGGATCTCTCAGCAGAAACC
CTACAAGCAAGAAGAGAGGGGGGGCCAATATTCAACATTCTTAAAGAAAAGAATTTTTAA
CTCAGA-TTTTATATCCAGCCAAACTAAGCTTCATAAGTGAAGTAGAAATAAAATCCTTT
ACAGACAAGTGAATGCTGACAGATTTTGTCACCACCAGGCCTGCCTTACAAGAGCTCCTG
AAGGAAGCACTAAACATGGAAAGGAAGAACCGGTACCAGCCATTGCAAAAACATGCCAAA
TTG
>lcl|hg18_L1PA6_chr11_86890903_86897074
ATGGGGAGAAACCAGAGGAGAAAAGCTGAAAATTCTAAAAACCAGAGCACCTGTTCTCCT
CCAAAGGATCGCAGCTTCTCGCACACAACAGAACAAAGCTGGCTGGAGAATGACTTTGAT
GAGTTGACAGAAGTGGGTTTCAGAAGGTCGGTAATAACAAACT-CTCCGAGCTAAAAGAG
CACATTCAAACCTACTGCAAGGAAGCTAAAAACCTTGAAAAACGGTTAGACTAATGGTTA
ACTAGAATAAACAGTGTAGAGAAGACCTTAAATGACCTGATGGAGCTGAAAACCATGGCA
TGAGAACTTTGTGATGCATGCATAAGCTTCAATAGCCAATTCGATCAAGTGGAAGAAAGG
GTATCAGTGATTGAAGATCAAATTAATGAAATAAAGCAAGAAGACAAGGTTAGAGAAAAA
AGAGTAAAAAGAAATGAACAAAGCCTCCAAGAAATATGGGACTATGTGAAAAGACCAAAT
CTACATTTGATTGGCATACGTGAAAGTGAGGGGGAGAATGGAGCCAAGTTGGAAAACACT
CTTGAGAATATTATCCAGGAGAACTTCCCCAACCTAGCAAGGCAGGCCAACATTCAAATT
CAGGAAATACAGAGAACACCACAAAGATAGTCTTCGAGAAGAGCAACCCCAAGACATATA
ATTGTCAGTTTCAACAAGGTTGAAATGAAGGAAAAAATTTTAAGGGCAGCCATAGACAAA
GGTTGGGTTACCCACAAAAGGAAGCCCGTCTGACTAACAGCAGATCTTTCAGCAGAAATC
CTACAAGCCAG-----------------------------------------------AA
TCCAGAATTTCATATCCAGCCAAACTAAGCTTCATAAGTGAAGGAGAAATAAAATCCTTT
ACAGA----CAAATGCTGAAAGATTTTGTCACCACAAGGCCTGCCTTACAAGAGATCCTG
AAGGAAGCACTGAATATGGAAAGGAACAACTGCTACCAGCCACTGCAAAAACATGCCAAA
TTG
>lcl|hg18_L1PA6_chr13_69138965_69145101
ATGGGGAGAAACCAGAGCAGAACAGCTAAAAATTCTAAAAATTAGAGTACCTTTTCTCCT
CCAAAGGATCACAACTCCTCACCAGCAATGGAACAAAGCTAGATGGAGAATGACTTTGAT
GAGTTGACAGAAGTAGGCTTCAGAAGATCAGTGAT---AAAATCCTCTGAGCTAAAAGAG
GATGTTCGAACCCATTACAAGGAAGCTAAAAACCTTGAAAAAAAATTAGACAAATGGCTA
ACTAGAATAAACAGTGTAGAGAAGACCTTAAATGACCTGATGGAGCTGAAAACCATGGCA
CAAGAACTCTGTGACGCATGCACAAGCTTCAATAGCTGATTTGATCAAGTGGAAGAAAGA
GTATCAGTGATTGATGATCAAATTAAGGAAATAAAGCAAGAAAACAAGGTTAGAGAAAAA
AGAGTAAAAAGAAACGAACAAAGCCTCCAAGAAATATGGGACTATGTGAAAAGACCAAAT
CTACGTTTGATTGGTGTACCTGTAAGTGATGGGGAGAATGGAACCAAGTTGGAAAACACT
CTTCAGGATATTATCCAGGAGAACTTCGCCAGCATAGCAAGGT-GGCCAACATTCAAATT
CAGGAAATACAAAGAATACCACAAAGATAATCCTCGAGAAGAGCAACCCCAAGACACATA
ATTGTTAGATTCACCAAGGTTGAAATGAGGGAAAAAATGTTAAGGGCAGCCAGAGAGAAA
GGTTGAGTTACCCACAAAGGGAAGCCCATAAAACTAACAGCGGATCTCTCAGCAGAAACC
CTGCAAGCCAGAAGAGAGTGGGGGCCAATATTCAACATTCTTAAAGAAAATAATTTTCAA
CCCAGAATTTCATATCCAGCCAAATTAAGCTTCATAAGTGAAGGAGAAATAAAATCCTTT
ACAGACAAGCAAATGCTGAGAGATTTTCACACCACCAGGCGTGCCTTACAAGAGCTCCTA
AAGGAAGGACTAAACATGGAAAGAAACAACTGGTACCAGCCA-TGCAAAAACAGGCCAAA
TTG
>lcl|hg18_L1PA6_chr14_41818686_41824730
ATAGGGAGAAACCAGAGCAGAAAGGCTGAAAATTCCAAAAACCAGAATGCATCCTCTCCT
CCAAAGGAATGCAACTCCTCCCCAGCAAGGGAACTAAACTGGATGGAGAATGAGTTTGAA
GAGATAACAGAAGTAGGCTTCAGAAGGTCAGTAATAACAAACTTCTCCTAGCTAAAGGAG
CATGTTCTAACCCATCGCAAGGAAGCTAAAAACCTTGAAAAAAGGATAGACG-ATGGCTA
ACTAGGATACCCAGTGTAGAGAAGAGCTTAAATGACCTGATGAAGCTGAAAACCACAGTA
TGAAAACTTTGTGAAGCACACATAAGCTTCAATAGCCAATTCGATCAAATGGAAGAAAAG
ATATCAGTGATTGAAGATCAAATTAATGAAATAAAGTGAGAAGACAAGATTAG-GAAAAA
AGAGTGAAAAGAAATGAACAAAGCCTCAGAGAAATTTGGGACTACATGAAAAGACCAAAT
CTATGTTTAATTGGTGTACCTGAAAGTGATGGAGAGAATGGAACC-AGTTAGAAAACACT
CTTCACGATATTATCCAGGAGAACTTCCCCAACCTTGAAAGGCAGGCCAACATTCAAATT
CAGGAAATACAGAGAACATCACAAAGATACTCCTCGAGAAGAGCAACCCCAAGACACATA
ATTGTCAGATTCACCAAGGTTGAAATGAAGGAAAAAATGTTAAGGACAGCCAGAGAGAAA
GGTTCAGGTACCCACAAAGGGAAGCCCATCAGACTAACAGCACATCTCTCTGCAGAAACC
CTACAAGCCAGAAGAGAGTGGGGGACAATATTCAACATTCTTAAAGAAAAGAATTTTCAA
TGCAGAATCTCATATCCAGCCAAACTGAACTTCATAAGTGAAGGAGAAATAAAATCCTTT
ACAGACAAGCAAATGCTGAGAGATTTTGTCACCACCAGGCCTGCCTTACAAGAGCTCTTG
AAGGAAGTGCTAAACATGGCAAGGAACAACCGGTACCAGCCACTGCAAAAACATGCCAAA
TTG
>lcl|hg18_L1PA6_chr11_95917818_95923990
ATGGGGAGCAACCAGAGCAGACAAGCTGAAAATTCTAAAAACCATAGTGCCTCTCCTCCT
CCAAAGGATTGCAGCTCCTTGCCAGCAACGGAACAAAGATGGACGGAGAATGACTTTGAT
GAGTTGACAAAAGTAGGGTTCAGAAGGTCGGTAATAACAAACTTCTCCAAGCTAAAGGAG
CATGTTCTAACTCATGGCAAGGAAGCTAAAAACCTTGAAAAAAGGTTAGATGAATGG---
-CTAGAATAAACAGTGTAGAGAACACCTTAAATGACCTGATAGTGCTTAAAACCATGGCA
CAAGAACTTCATGATGCATGCACAAGCTTCAATAGCCAATTCGAACAACTGGAAGAAAGG
GTATCAGTGATTGAAGATCAAATGAATGAAATAAAGTGAGAAGACAAGTTTAAAGAAAAA
AGAGTAAAAATAAATGAACAAAGCCTCCAAGAAATATGGGACTATGTGTAAAGACCAAAT
CTACGTTTGGTTGGTGTACCTGAAAGTGATGGGGAGAATGGAACCAAGTTGGAAAACACT
CTTCAGGGTGTTATTGAGGAGAACTTCCCCAAAGGGGCAATGCAGGCCAGTAATCAAATT
CAGGAAATACAGAGAACAACACAAAGATACTCCTTGAGAAGAGCAACACCAAGACACACA
ATTGTCAGACTCATCAAGGTTGAAATGAAGGAAAAAATGTTAAGGGCAGCCAGAGAGAAA
GGTCAGGTTACCCATAAAGGGAAACCCATCACACTAACAGTGGATCTCTCTGCAGAAATC
CTATAAACTAGAAGAGAGTGGGGGCCAATATTCAACATTCTTAAAGAAAAGATTTTTCAA
CACAGAATTTCATATCCAGCCAAACTAAGCTTTATACATGAAGAAGAAATAAAATCCTTT
ACAGACAAGCAAATGCTGAGAGATTTTGTCACCACCAGGCCTGCCTTACAAGAGCTCCTG
AAGGAAGCACTAAATATGGAAAGGAAAAACCAGTACCAGCCACTCCAAAAACATGCCAAA
TTG
>lcl|hg18_L1PA6_chr12_22006409_22012555
ATGGGGAGAAACCAGAGTAGAAAGGCTGAAAATTCCAAACTCCAGAATGCCTCTTATCCT
CCAAAGGAACACAACTCCTCGCCAACAAGGGAACAAAACTGGACAAAGAATGAGTTTGAC
GAGTTGACAGAAGTAGGCTTCAGAAAGTCGGTAATAACAAACTTCTCTGAGCTAAAGGAG
CATGTTCTAACCCATCACAAAGAAACTAAAAATTTTGAAAAAAGGTTAGACGAATGGCTA
ACTAGAATAAACAGTGTAGAGAACAGCTTAAATGACCTGATGGAGCTGAAAACCACGGTA
CAAGAACTGCATGAAGCATACACAAGCTTCAATAGCCAATTCGATCAAGCAGAAGAAAGG
ATATCAGTGATTGAAAGTCAAATTAATTAAATAAAGCAAGAAGACAAGATTAGAGAAAAA
AGAGTGAAAAGAAATTAACAAAGCCTCCAAGAAATATGCAACTATGTGAAAAGACCAAGT
CTACGTTTGATTGGTGTACCTGAAACTGACGGGGAGAATGGAACCAAGTTAGAAAACACT
CTTCAGGATGTTATTCAGGAGAACTTCCCCAACCTGGGAAGGCAGGCCAACATTCAAATT
CAGGAAATTCAGAGAACACCACAAAGATACTCCTTGAGAAGAGCAACCCCAAGACACATA
ATTGTCAGATTCACTAAGGTTGAAAT-AAGGAAAAAATGTTAAGGGCAGCCAGAGAGAAA
CGTCGGGTTACCCACAAAGGGAAGCCCATCAGACTAATAGCAGATCTCTTGGCAAAAACC
CTACAAGCCAGAAGAGAGTAGGAGCCAATACTCAACATTCTTAAAGAAAAAAATTTTCAA
CCCAGAATTTCATATCCAGCCAAACTAAGCTTCATAAGTGAAGGAGAAATAAAATCCTTT
ACAGACAAGCAAATGCTGAGAGACTTTGTCACCACCAGGCCTGCCTTACAAGAGCTCCTG
AAGGAAGCACTAAATATGGAAAGGAAAAACTGGTACCAGCCACTGCAAAAACATGCCAAA
TTG
>lcl|hg18_L1PA6_chr12_95516925_95523020
ATGGGGAGAAACCAGAGCAGAAGGGCTAAAAATTCCAAAAAACAGAACGCCTCTT---CT
CCAAAGGAACACAACTCCTCACCAGCAAGGGGACAAAACCAGATGGAGAATGAGTTTGAT
GAGTTCACAGAAGTAGGCTTCAGAAGGTCAGTAATAACAAACTTCTCCAAGCTAAAGGAA
CACGTTCTAACCCACCGCAAGGAAGCTAAAAACCTTGAAAAAAGGTTAGACGAACGGCTA
ACTAGAATAAACAGTGTAGAGAAGACCTTAAATGACCTGATGTAGCTGAAAACCACAGTA
CAAGAACTGTGTGAAGCATAAAAAAGCTTCAGTAGCCGATTCGATCAAGTGGAAGAAAGG
ATATCAGTGATTGAAAGTCAAAGTAATGAAATAAAGGGAGAAGACAAGATTAGAGAAAAA
AGAGTAAAAAGAAACGAACAAAGCCTACAAGAAATATGGGACTATGTGAAAAGACCAGAT
CTACGTCTGATTGGTGTACCTGATAGTGAC-GGGAGAATGGAACGAAGTTGGAAAACACT
CTGCAGGATATTATCCAGGAGAATTTCCCCAACCTAGCAAGGCAGTCCAACATTCAAATT
CAGGAAATACAGAGAACGCCACAAAGATACTCCTCAAGAAGAGCAACTCCAAGACACATA
ATTGTCAGATTCACTAAAGTTGAAATGAAGGAAAAAATGTTAAGGGCAGCCAGAGAGAAA
GGTAGGGTTACCCACAAAGGGAAACCCATCAGACTAACAGTGGATCTCTTGGCAGAAACC
CTACAAGCCAGAAGAGAGTGGGGGACAATATTGAACATTCTTAAAGAAAAGAATTTTCAA
ACCAGAATTTCATATCCAGCCAAACTAAGCTTCATAAGT-AAGGAGAAATGAAATCCCTT
ACAGACAAGTAAATGCTGAGAGATTCTGTCACCACCAGGCCTCCCTTACAAGAGCTCCTG
AAGGAAGCACTAAACATAGAAAGGAACAACTGGTACCAGCCACTGCAAAAACATGCCAAA
TTG
>lcl|hg18_L1PA6_chr12_56697195_56703335
ATAGGGAGAAACCACAGCAGAAAGGCTGAAAATTCCAAAAACCAGAACGTCTCTTCTCCT
CGAAAGGAACACAACTCCTCGCCAGCAAGAAAACAAAACTGGATGGAGAATGAGTTTGAT
GAGTTGACAGAAGTAGGCTTCAGAAGGTCGGTAATAACAAACTTCTCCGAGCTAAAGGAG
CATGTTCTAACCCATTGCAAGGAAGCTAAAAACCTTGAAAAAATGTTAGATGAATGGCTA
ACTAGAATAACCAGTGTAGAGAAGAGCTTAAATGACCTGATGGAGCTGAAAACCACAGTA
CAAGAATTTTGTGAAGCATACACAAGCTTCAATGACA-ATTTGATCAAGCGGAAGAAAGG
ATATCAGTGATTGAAGATCAAATTAATGAAATAAAGCAAGAAGACAAGATTAGAGAAAAA
AGAGTGAAAAGAAATGAACAAAGCCTCCAAGAAATTTGGGACTATGTGAAAAGACCAAAT
CTACTTTTGATTGGTGTACCTGAAAGTGACAGAGAGAATGGAACCAAGTTAGAACACACT
CTTCAGGATATCATCCAAGAGAACTTCCCCAACCTAGCAAGGCAGGCCAACATTCAAATT
CAGGAAATACAGAGAACACCACAAAGATACTCCTCAAGAAGAGCAACCCCAAGATACATA
ATTGTCAGATTCACCAAGGTTGAAATGCAGGAAAAAATGTTAAAGGCAGCCAGAGAGAAA
TGTCGGGTTACCCACAAAGGGAAGCCCATCAGACTAACAGCAGATCTCTTGGCAGAAACC
CTATAAGCCAGAAGAGAGAGGGGGTCAATATTCAACATTCTTAAAGGAAAGAATTTTCAA
CCCAGAATTTCATATCCAGCCAAACTAAGCTTCATAAGTGAAGGAGAAATAAAATCCTTT
ACAGACAAGCAAATGCTGAGAGATTTTGTCACCACCAGGCCTGCCTTACAAGAGCTCCTG
AAGGAGGCAC-AAACATGGAAAGGAACAACCGGGACCAGCCACTGCAAAAACATATAAAA
TTG
>lcl|hg18_L1PA6_chr15_36853113_36859205
ATGGGGAGAAACCAGAGCAGAAAAGCTGAAAATTCTAAAAACCAGAGCATCTCTTCTCCT
CCAAAGGATCGCAGCTCCTCGGCAGCAACAGAACAAAGCTGGACACAGAATGACTTTGAA
AAGTTGACAGAAGTAGGCTTCAGAAGGTCAGTAATAACAGACTTCTCCAAGCTAAAGGAG
GATGTTCGAACCCATCGCAAGGAAGCTAAAAACCTTGAAAAACGGTTAGACAAATGGCTA
ACTAGAATAAACAGCATAGAGAAGACCTGAAATGACCTGATGGAGCTGAAAACCATGGCA
CAAGAACTTCGTGACACATGTACAAGCTTCAATAGCCGATTCGATCAAGTGAAAGAAAGG
ATATCAGTGATTGAAGAT-AAATTAATGAAATAAAACAAGAAGACAAGATTAGAGAAAAA
AGAGTAAAAAGAAATGAACAAAGCCTCTGAGAAATATGGGACTATGTGAAAAGACCAAAT
CTACATTTGATTGGTGTACCTGAAAGTGACAGGAAGAAGGGAA-CAAGTTGGAAAACACT
CTTCAGGATATTATCCAGGAGAACTTCCCCAACCTAGCAAGACAGGCCAACATTCACATT
CAGGAAATACAGAGTACAACACAAAGATACTCCTCAAGAAGAGCAACCCCAAGACACATA
ATTGTCATATTCACCTAGGTTGAAATGAAGGAAAAAATGTTAAGGGCAGCCAGAGAGAAA
GGTCGGGTTACCCACAAAGGGAAGCCCATCAGACTAACAGCAGATCTCTCTGCAGAA-CC
CTACAAGCCAGAAGAGAGTGGGGGCCAATATTCAACATTCTTAAAG-----AATTTTCAA
CCCAGAATTTCATATCCAGCCAAACTAAGCTTCATAAGTGAAGGAGAAATAAAATCCTTT
ACAGGCAAGCAAATGCTGAGAGATTTTGTCACCACCAGGCCTGCCCTACAAGACTTCCTG
AAGAAAGCACTAAACATGGAAAGGAACAACCGGTACCAGCCTCTGCAAAAACATACCAAA
TTG
>lcl|hg18_L1PA6_chr14_52127303_52133425
ATGGGGAGAAACCAGAACACAAAAGCTGAAAATTCCAAAAACCAGACTGCCTCTTCTCCT
CCAAAGGATAGCAGATCCTTGCCAGCAATGGAACAAAACTGGATGGAGAACGAGTTTGAC
GAGTTGACAGAAGTAGGCTTCAAAAGGTCAGTAAT--CAAACTTCTCCGAGCTAAAGGAG
CATGTTCTAACCCAATGCAAGAAAGCAAAAAACCTTGAAAAAAGGTCAGGCGAATGGCTA
ACTAGAATAAACAGTGTAGAGAAGACCTTAAATGACCTGATGGAGCTGAAAACCATAGCA
TGAGAACTTCGTGATGCATGCACAAGCTTCAATAGCCGATTCAATCAAGTGGAAGAAAGG
ATATCAGTGATTCAAGAT-AAATTAATAAAACAGAGCGAGGAGACAAGATTAGAGAAAAA
AGAGTAAAAAGAAATGAAAAAAGCCTCCAAGAAATATGGGACTATGTGAAAAGACCAAAT
CTATGTTTGATTGTTGTACCTGAAAGTGATGGGGAGAATGGAACCAAGTTAGAAAACACT
CTTCAGGATATTATCCAGGAGAACTTCCACAACCTAGCAAGGCAGGCCAACATTCAAATC
CAGGAAATTCAGAGAACACCACAAAGATACTCCTCAAGAAGAGGAACCCCAAGACACATA
ATTGTCAGATTCACCAAGGTTGAAATGAAGGAAAAAATGTTAAGGGCAGCCAGAGAGAAA
GGTCGGGTTACCCACGAAGGGAAGCCCATCAGACTAACAGGGGATCTCTCGGCAGAAACC
CCACAAACCAGAAAAGAGTGGGGTTCAATATTCAACATTCTTAAAGAAAAGAATTTTCAA
CCCAGAATTTCATATCCAGACAAACTAAGCTTCATAAGCGAAGGAGAAATAAAATCCTTT
ACAGACAAGCAAATGCTGAGAGATTTTGTCTCCACCAGGCCTGCCTTACAAGAGCTCCTG
AAGGAAGCACTAAACATGGAAAGAAACA-CCGGTACCAGCCACTGCAAAAACATGCCAAA
TTA
>lcl|hg18_L1PA6_chr14_36726722_36732917
ATGGGGAGAAACCAGAGCAGAAAGTCTGAAAATTCCAAAAACCAGAACACCTCTTCTCCT
CCAAAGGATCACAACTCCTCGACAGCAAG-GAACAAAACCGGATGGAGAATGAGTTTCAT
GAGTTGACAGAAGCAGGCTTCAGAAGGTCAGTAATAACAAACTTCTCTGAGCTAAAGGAG
CATGTTCTAACCCATCACAAGGAAGCTAAAAACCTTGAAAAAAGGTTAGATGAATGACTA
ACTAGAATAATCAGTGTAGAGAAGAGCTTAAATGACCTGATGGA-CTGAAAACCACAGTA
TGAGAACTTTGTGAAGCATACAGAAGCTTCAATAACCAATTCGATCAAGCAGAAGAAAGG
ATATCAGTGATTGAAGATCAAATGAATGAAATGAAGCTAGATGAGAAGTTTAGAGAAAAA
AGAGTGAAAAGAAATGAACAAAGCCTCCAAGAAATATGGGACTATGTGAAAAGACCAAAT
CTACGTTTGATTGGTGTACCTGAAAATGACGAGAAGAGTGGAACCAAGTTAGAAGACACT
CTTCAGGATATTATCCAGGAGAACTTCCCCAACCTAGCAAGGCAGGCCAACATTCAAATT
CAGGAAATACAGAGAATGCCACAAAGATACTCCTCGAGAAGAGCAATCCCAAGACACATA
ATCATCAGATTCACCAAGGTTGAAATGAAGGAAAAAAAGTTAAGGGCAGCCAGAGAAAAA
GGTCAGGTTACCCACAAAGGGAAGCCCATCAGACTAACAGCAGATCTCTCGGCAGAAACC
CTACAAGCCAAAAGAGAGTGGGGACCAATATTCAACATTCTTAAAGAAAAGAATTTTCAA
CCCAGAGTTTCATATCCAGCCAAACTAAGCTTCATAAGTGAAGGAGAAATAAAATCCTTT
ACAGACAAGCAAATGCTGAGAGATTTTGTTACCACCAAGCCTGCCTTACAAGAGCTCCTG
AAGGAAGCACTAAACATGGAAAGGAACAATCGGTACCAGCCACAGCAAAAACATGCCAAG
CTG
>lcl|hg18_L1PA6_chr14_85505133_85511293
ATGGGGAGAAACCAGAGCAGAAAAGCTGAAAATTCTAAAAAGCAGAGCACCACTTTTCCT
CCAAAGGATCGCAGCTCCTTGCCAGCAACGGAACAAAGCTGGATGGAGAATGACTTTGAC
AACTTGACAGAAGTAGGCTTCAAAAGGTTGGTAATCACGAATTTCTCTGAGTTAAAGGAG
GATGTTCGAACCCATTGCAAAGAAGCTAATAACCTTGAAATAAGATTAGACAAATGGCTA
ACTAGAATAAACAGTGTAGAGAAGACGTTAAATGACCTGATGGAGCTGAAAACCATGGCA
CGAGAACTACATGACACATGCACAAGCTTCAGGAGCCAATTCGATCAAGTGGAAGAAAGG
GTATCAGTGATTGAAGATCAAATTAATGGAATGAAGCAAGAAGAGAAGTTTAGAGAAAAA
AGAGTTAAAAGGCATGAAAAAAGCCTCCAAGAAATATGGGACTACGTGAAAAGACCAAAT
CTATGTTTGATTGGTGTACCATAAAGTGACAGGCAGAATAGAACCAAGCTGGAAAACACT
CTTCAGGATATAATCCAGGAGAACTTCTCCAAGCTAGCAAGGCAGGCCAACATTCAAATT
CAAGAAATACAGAGAACACCGCAAAGGTACTCCTTGAGAAGAGCAATCCCAAGACACATA
ATTGCCAGATTCACCAAGGTTGAAATGAAGGACAAAATGTTAAGGGCAGCCAGAGAGAAA
GGTCGGGTTACCCACAAAGGGAAGCACATCAGACTAACAGCGGATCTCTTGGCAAAAACT
CTA-AAGCCAGAAGAGAGTGGGGGCCGATATTCAACATTCTTAAAGAAAATAATTTTCAA
TCCAGAATTTCATATCCAGCCAAGCTAAGCTTCATAAGTGAAGGAGAAATAAAATAGTTT
ACAGACAAGCAAATGCTGATAGATTTTGTCACCAAGAGGCCTTCCTTACAAGAGCTCCTT
AAGGAAGCACTAAACAGGGAAAGGAAAAACCAGTAAGAGCCACTGCAAAAACATGCCAAA
CTG
>lcl|hg18_L1PA6_chr14_27706955_27713098
ACAGGGAGAAACCAGAGCAGAACAGCCAAAAATTCTAAAAATCAGAGCACCTCTTCTCCC
CTAAAGGATCGCAGCTCCTCGCCAGCAGTGGAACAAAGCTGGAC-GAGAATGACTGTGA-
--GTTGATAGAAGTAGGCTTCAGAAGGTCAGTAATAACAAACTTCTCTGAGCTAAAGGAG
GATGTTCAAACCCATTGCGAGGAAGCTAAAATCCTTGAAAAATGATTAGATGAACAGCTA
ATTAGAATAAACAGTGGAGAGAAGACCTTAAATGACCTGATGGAGCTGAAAACTATGGCA
TGAGAACTTCATGACACATGCACAAGCTTCAATAGCCGATTCGATCAAGTAGAAGAAACA
GTATCAGTGATTGAAGATCAAATTAATGAAATAAAATGACAAGACAAGGTTAGAGAAAAA
AGAGCAAAAAGAAATGAACAAAGCCTCTAAGAAATATGGGACTATGTGAAAAGACCAAAT
CTATGTTTGACTGGTGTACCTGAAAGTGATGGGGAGAATGGAAACAAGTTGGAAAACACT
--TCAGGATATTATCCAGGAGAACTTCCCCAACCTAGCAAGGCAGGCCAACATTCAAATT
CAGGAAATACAGAGAACACCACAAAGATACTCCTGGAGGAGAGCAACCCCATGACACATA
ATTGTCATATTGACTAAGGTTGAAATGAAGGAAAAAGTGTTAAGGGCAGCCAGAGTGGAA
GGTCAAGTTACCCAGAAAGGGAAGCCCATCAGACTAACAGTGGGTCTCTCAGCAGAAACA
CTGCAAACCAGAGGAGAGTGGGGGCCAATATTCAACATTTTTAAAGAGAGGAATCTTCAA
CCCAGAATTTCATATCTGGCCAAACTAAGCTTCTTAAGTGAAGGAGAAATAAAATCCTTT
ACAGA----CAAAAGCTGAGAGCTTTTGTCACCATCAGGCCTGCCTTACAAGAGCTCCTG
AAGGAAGCACTAAACATGGAAAGAAAAAACCCATACAAGCCACTGCAAAAACATGCCAAA
TTG
>lcl|hg18_L1PA6_chr14_39358989_39365118
ATGGGGAGAAACCAGAGCAGAAAAGCTGAAAATTCTAAAAACCAGAGTGCCTCTTCTCCT
CCAAAGGATTGCAGCTCCTCGCCAGCTATGGAACAAAGCTGGATGGAGAATGACTTTGAC
GAGTTGACAGAAGTAGGCTTCAGAAGGTCAGTAATAACAAACTTCTCCAAGCTAAAGGAG
CATGTTCTAACCCATCGCGAGGAAGCTAAAAACCTTCAAAAAAGGTTAGACAAATGGCTA
ATTAGAATAAACAGTGTAGAGAAGACATTAAATGACCTGATGGAGCTGAAAACCATGGCA
CGAAAACTTCATGATGCATGCACAAGCTTCAGTAGCCGATTTGATCAAGAGGAAGAAAGG
GTATCAGTGATTGAAGATCAAATTAATGAAAAAAAGCAAGAAGACAAGTTTAGAG-AAAA
A-AGTAAAAAGAAACAAACAATGCCTCCAAGAAATATGGGACTATGTGAAAAGACCAAA-
CTACATTTGATTGGTGTACCTGAAAGTGACAGGAAGAATGGAACCAAGTTAGAAAACACT
CTTCAGGATATTATCCAGGAGAATTTCCCCAACCTAGCAAGACAGCCCAACATTCAAATT
CAGGAAATACAGAGAACACCACAAAGATACTCCTCGAGAAGAACAACCCAAAGACACATA
ATTGACAAATTCACCAAGGTTGAAATGAAGGAAAAAATGTTAAGGGCAGCCAGAGGAA--
GGTCGGGTTACCCACAAAGGGAAGCCCATCAGACTAACAGCAGAACTCTCAGCGGAAACT
CTACAAGCCAGAAGAGAGTGGGGAACAACATTCAACATTCT-AAAAAAAAAAATTTTCAA
TCCACAATTTCATAACCAGCCAAACTAAGCTTCATACGTGAAAGAGAAATAAAATCTTTT
ACAAACAAGCAAATGCTGAGAGATTTTGTCACTACCAGGCCTGCCTTACAAGAGCTCCTG
AAGGAAGCACTAAACATGGAAAGGAACAACCGGTACCAGCCACTGCAAAAACATGCCAAA
TTG
>lcl|hg18_L1PA6_chr12_98155839_98161938
ATGG-GAGAAACCACTGCAGAAAAGCTGAAAATTCCAAAAACCAGAATGCCTCTTCTCCT
CCAAAGGATTGCAGCTCCTCGCCAGCAAGTGAACAAAACTAGACAGAGAATGAGTTTGAT
GAGTTGACAGAAGTAGCCTTCAGAAGGTTGG-AATAACAAACTCCTCTGAGCTAAAGGAT
CATATTCTAACCCATCTCAAGGAAGCTAAAAACCCTGAAAAAAGGTTAGACAAATGGCTA
ACTAGAATAAACGGTGTAAAGAAGACTTTAAATGACCTGATGGAACTGAAAACCAAAGCA
CAAGAACCTCATGATGCATGCACAAGCATCAATAGCTGATTTGATCAAGTGGAAGAAAGG
ATAACAGTGATGGAAGATCAAATAAATGAAATAAAGCAAGAAGACAAGATTAGAGAAAAA
AGAGTGAAAAGAAATGAACAAAGCCTCCAAGAAATATGGGACTATGTGAAAAGACCAAAT
ATACATTTGATTGGTGTACCAGAAAGTGACAGGGAGAATG-AACCAAGTTAGAAAACACT
CTTCAGGATATTATCTAGGAGAACTTCCCGAATCTAGCAAGGCAGGCCAACATTCAAATT
CAGGAAATACAGAGAACACCACAAAGATACTCCTCAAGAAGAGCAACCCCAAGACACATA
ATCATCAGATTCAACAAGGTTGAAATGAAGGAAAAAATGTTAAGGGCAGCCAGAGAGAAA
GGTTGGGTTACCCACAAAGGGAAGCCCATTAGACTAACAGTGGATCTCTTGGCAGAAACA
TTACAAGCAAGAAGAGAGTGGGGGCCGATATTCAACATTCTTAAAGAAAAGAATTTTCAA
CCCAGAATCTCATATCCAGCCAAATTATGCTTCATAAATGAAGGAGAAATAAAATCCTTT
ACAGACAAGCAAATGCTGAGAGATTTTGTCACCACCAGGCCTACCTTACAAGAGCTCCTG
AAGAAAGCACTAAACATGGAAAGGAACAACCGGTACCAGCCACTGCAAAAACATGCCAAA
TTG
>lcl|hg18_L1PA6_chr13_67060477_67066603
ATGGGGAGAAACCAGAGCAGAAAAGCTGAAAATTTTAAACACCAGAGTGCCTCTT--TCT
TCAAAGGATCATAGCTCCTCACCAGCAAAGGAACAAAGCTGGATGGAGAATGACTTTGAT
GAGTTGACAGAAGTAGACTTCAGAAAGTTGGTA-TAACAAACGT--CCAAGCTAAAGGAA
GATGTTCGAACCCATCGCAAGAAAGCTAAAAACCTTGAAAAAAGATTAGATGAATGGCTA
ACTAGAATAAACAGTGTAGAGAAGACCTTAAATGACCGGATGGAGCTGAAAACCATGGTA
CGAGAACTACATGACTCATGCACAAGCTTCAGTAGCTGATTTGATCAAGTGGAAGAAAGG
GTATCAGTGATTGAAGTTCAAATGAATGAAATGAAGTGAGAAGAGAAGTTTAGAGAAAAG
AAAGTAAAAAGAAATGAACAAAGCCTCCAAGAAATATGGAACTATGCTAAAAGACCAAAT
GTACGTTGGATTGGTGTATCTGAAAGTGATGGGGAGGATAGAACCAAGCTGGAAAACACT
CTTCAGTATATTATCCAGGAGAACTTCCCCAATCTAGCAAGGCAGGCCAACATTCAGATT
CAGAAAATACAGAGAACACCACAAAGATACTCCTCGAGAAGAGCAACCCCAAGAAACATA
ATTGTCAGATTCACCAAGGTTGAAAGGAAGGAAAAAATATTAAGGGCAGCCAGAGAGAAA
GGTCAGGTTACCCACAAAGGGAAGCCCATCAGACTAACAGCAGATCTCTTGGCAGAAACT
CTACAAGCCAGAAGAGAGTGGGGGCCAATATTCAACATTCTCAAAGAAAAGAATTTTCAA
CCCAGAATTACATATCCCCCCAAACTAAGCTTCATAAGTGAAGGAGAAATAACATCCCTT
ACAGACAAGCAAATGCTGAGAGATTTTGTCACCACCAGGCCTGCCCTACAGGAGCTCCTG
AAGGAAGCACTAAACATGGAAAGGAAAAACCAGTACCAGCCACTGCAAAAACATGCCAAA
TTG
>lcl|hg18_L1PA6_chr15_58316668_58322804
ATGGGGAGAAACCAGAGCAGAAAAGCTGAAGATTCCAAAAAACACAGCACCTCTTCTCCT
CCCAAGGATTGCAACTCCTCACCAGCAAG-GAACAAAACTGGATGGAGAATGAGTTTGAC
GAGTTGACAGAAGTAGGCTTCAGAGGGTCGGTAATAACAAACTTCTCCAAGCTAAAGGAG
CATGTTCTAACCTATCGCAAGGAAGCTAAAAACCTTGAAAAAAGATTAGACAAACGGCTA
ACTAGGATAAACAGTGTAGAGAAGACCTTAAATGACCTGATGGAGCTGAAAACCATGGCA
CAAGAACTTCGTGACCTATGCACAAGCTTCAATAACTGATTTGATCAAGTGGAAGAAAGG
ATATCAGTGACTGAAGATCAAACTAATGAAATAAAGTGAGAAGACAAGATTAGAGAAAGA
AGAGTGAAAGGAAACGAACAAAACCTCCAAGAAATATGGGACTATGTGAAAAGACCAAAT
CTACGTTTGATTGGTGTACCTGAAAGTGATGGGGAGAATGGAACCAAGTTAGGAAACACT
CTTCAGGATATTATCCAGGAGAACTCCCCCAACCTACAAAAGCAGGCCAACATTCAAATT
CAGGAAATACAGAGAACGCCACAAAGACACTCCTCGAGAAGAGCAACCCCAAGACACATA
ATTGTCAGATTCACCAAGGTTAAAATGAAGGAAAAAATATTAAGGGCAGCCAGAGAGAAA
GATCTGGTTACCCACAAAGGGAAGCCCATCAGACTAACAACAGATCTCTCAGCAGAAACC
CTACAAGCCAGAAGAGAGTGCGGGCCAATATTCAACATTCTTAAAC-----AATTTTCAA
CCCAGAATCTCATATCCAGCCAAACTAAGTTTCATAAGTGAAGCAGAAATAAAATCCTTT
ACAGACAAGCAAATGCTGAGAGATTTTGTCACTACCAGGCCTGCTTTACAAGAGCTCCTG
AAGGAAGCACCAAACATGGAAAGGAACTACCAGTACCAGCTATGGCAAAAATATGCCAAA
TGG
>lcl|hg18_L1PA6_chr15_42970037_42976162
ATGGGGAGAAACCAGAGCAGAAAAGTGGAATATTCCAAAAACCAGAGTGCCTCTTCTCCT
CCAAAGTACTGCAGCTCCTCGCCAGCAATGGAACAAAACTGGACAGAGAATAAGTTTGAC
GAGTTGACAGAAGTAGGCTTCAGAAGGTCAGTAATAACAAACTTCTCC-AGCTAAAGGAG
TATGTTCTAACCCATCGCAAGGAAGCTAAAAACCTTGAAAAAAGGTTAGACAAATGGCTA
ACTAGAATAAACAGTGTAGAGAAGACCTGAAATGACCTGATGGAGCTGAAAACCATAGCA
CGAGAACTTTGTGATGCATGCACAAGATTCAATAGCTGATTCGATCAAGTGGAAGAAAGG
ATATCAGTGATTGAAGATCAAATTAATGAAATAAAGCGAGAAGACAAAATTAGAGAAAAA
ACAGTGAAAAGAAATGAACAAAGCCTCCAAGAAATATGGGACTATGTGAAAAGACCAAAT
CTACATTTGATTGGTGTACCTGAAAGTGACAGAGAGAATGGAACCAAGTTAGGGAACACT
TTTCAGGATATTATCTGGGAGAACTTCCCCAACCTAGCAAGGCAGGCCAACATTCAAATT
CAGGAAATACATAGAACACCACAAAGATACTCCTTGAGAAGAGCAATCCCAAGACACACA
ATTGTCAGACGCTCCAAGGTTGAAATGAAGGAAAAAATGTTAAGGGCAGTCAGAGAGAAA
GGTTGGGTAACCCACAAAGGGAAGCCCATCAGACTAACAGCAGATCTCTTGGCAGAAACT
CTACAAGCCAGAAGAGAGTGGGGGACAATATTCAACATTCTTTAAGGAAAGAATTTTCAA
CCCAGAATTTCATATCCAGCCAAACTAAGCTTCCTAAGTGAAGGAGAAATAAAATCCTTT
ACAGACAAGCAAATGC-------TTTTGTCACCCCCAGGCCTGCCTTACAAGAGCTCCTG
AAGGAAACACTAAACATGGAAAGCAACAACCAGTACCAGCCACTGC-AAAATATGCCAAA
TTT
>lcl|hg18_L1PA6_chr15_74966577_74972732
ATGGGGAGAAACCAGAGCAGAAAAGCTGAAAATTCTAAAAACCAGAGTGCTTCTTCTCCT
TCAAAGGATCGCAGCTCCTCACCAGCAACAGAACAAAGCTGGATGGAGAA------TGAT
GAGTTGACAGAAGTAGGCTTCGGAAGGTCGGTAATAACAAACTTCTCCAAACTAAAGGAA
CATGTTCTAACCCATTGCAAGGAAGCTAAAAACCTTGAAAAAAGGTTAGACGAATGGCTA
ACTAGAATGAACAGTGGAGAGAAGACCTTAAATGACCTGATGGAACTGAAAACCATGGCA
AGAGAACTTCGTGACGCATGCATAAGCCTCAGCAGCCGATTCAATCAAGTGGAAGAAAGG
ATATCAGTGATTGAAGATCAAATTAATGAAATGAAGTAAGAAGACAAGATTAGAAAAAAA
AGAGTAAAAAGAAATGAACAAAGCCTTCAAGAAATATGC-ACTATGTGAAAAGACCAAAT
CTACGTCTGACTGGTGTACCTGAAACTGATGGAGTGAATGGAACCAAGTTGGAAAACACT
CTTCAGGGTATTATCCAGGAGAACTTCCCCAACCTAGCAAGGCAGGCCAACATTCAAATT
CAGGAAATACAGAGAACACCACAAACATACTCCTCGAGAAGAGGAACCCCAAGATACATA
ATTGTCAGATTCACCAAGGTTGAAATAAAGGAAAAAATGTTAAGGGCAGCCAGAGAGAAA
GGTCAGGTTATTCACAAAGGGAAGCCCATCAGACCAACAGCAGATCTCCTAGCAGTAACC
CTACAAGGCAGAAGAGAGTAGGGGCCAATATTCAACATTCTTAAAGAAAAGAATTTTCAA
CCCAGAATTTCATATCCAGCCAAACTAAGCTTCAGAAGTGAAGGAGAAATAAAATCCTTT
ACAGACAAGCAAATGCTGAGTGATTTTGTTACCACCAGGCCTGCCTTATAAGAGCTCCTG
AAGGAAGCACTAAACATGGAAAAGAACAACCGGTACCAGACACTGCAAAAACATGCCAAA
TGG
>lcl|hg18_L1PA6_chr14_86281140_86287237
ATCGGGAGAAACCAGAGCAGAAAAGCTGAAAATTCTAAAAACCAGAGCAACTCTTCTCCT
CCAAAGGATCACAGCTCCTCGCCAGCAATGGAACAAAGCTGGATGGAGAATGACTTTGAT
GAGCTGACAGAAGTAGGCTTCAGAAGGTCAGTAATAGCAAACTTCTCCAAGCTAAAGGAG
GATATTCGAACCCATTGCAAGGAAGCTAAAAACCTTGAAAAAAGATTAGATGAATGG---
-CTAGAATAAACAGTGTAGAGAAGACCTTAAATTACCTGATGGAGCTGAAAACTA-----
CAAGAACTATATGATGCATGCACAAGCTTCAATAGCCAATTTGATCAAGTGGAAGAAAGG
------GTGACTGAAGATCAAATTAATGAAATAAAGTGAGAAGAGAAGTTTAGAGAAAAA
AGAGTAAGAAGAAGTGAACATAGCCTTCAAGAAATATGGGACTATGTGAAAAGACCACAT
CTACGTCTGATTGGTGTACCTGAAAGTGATGGGGAGAATGGAACCAAGTTGGAAAACACT
CCGCAGGATATTATCCAGGAGACCTTCCCCAATCTAGAAAGACAGGCCAAAATTCAAATT
CAGGAAATACAGAGAACACCATAAAGATACTCCTTGAGAAGAGCAACCCAAAGACACATA
ATTGTCAGATTCACCAAGGTTGAAATGTAGGAAAAAATGTTAAGGGCAGCCAGAGAGAA-
GGTCAGGTTACCCACAAAGGGAAGCCCATCAGAATAACAGCAGATCTCTTGGCAGAAACA
CTATAAGCCAGAAGAGAGTGGGGGACAATATTCAACATTCTTAAAAAAAAGAATTTTCAA
CCCA----------------CCAACTAAGCTTCATAAGTGAAGGAGAAATAAAATCCTTC
-TTGGCAAGCAAATGCTGAGAGATTTTGTTACCATCAGGCATGACTTACAAGAGCTCTTG
AAGGAAGCACTAAACATGGAAAGGAACAACTGGTACCAGCCACTGCAAAAACATGCCAAA
TTG
>lcl|hg18_L1PA6_chr11_90689123_90695236
ATGGGGAAAAAAGAGAACAGAAAAGCTGAAAATGCTAAAAATCAGAGTGCCTCTCCCCCT
CCAAAGGAATGCAGCTCCTTGAAAGCAACAGAACAAAGCTGGATGGAGAATGACTTTGAC
AATTTGAGAGAAGAAGGCTTCAGATGAT---------CAAACTTCTCCGAGCTAAAGGAG
GAAGTTTGAACCCATCGCAAAGAAGTTAAAGACCTTGAAAAAAGATTAGACGAATGGCTA
ACTAGAATAACCAGTGTAGAGAAGTCCTTAAATGACCTGATGGAGCTCAAAGCCATGGCA
CAAGAACTGCATGACGAATGCACAAGCTTCAGTAGCTGATTCGATCAACTGGAAGAAAAG
GTATCAGTGATTGAACATCAAATGAATGAAATGAAGTGAGAAGAGAAGTTTAGAGAAAAA
AGAGTAAAAAGAAATGAACAAAGCCTCCAAGAAATATGAGACTATGTGAAAAGACCAAAT
CTACGTCTGATTGGTGTACCTGAAAGTGATGGGGAGAATGGAACCAAGTTGGGAAACACT
CTGCAGGATATTATCCAGGAGAACTTCCCCAACCTAGCATGTCAGACCAACATTCAAAGT
CAGGAAATACAGAGAACACCACAAAGATACTCCTTGAGAAGAGCAACTCCAAGACACATA
ATTGTCAGATTCACCAAAGTTGAAATGAAGGAAAAAATATTAAGGGCAGCCAGAGAGAAA
GGTCGGGTTACACACAAAGGGAAGCCCATCAGACTAACAGCGGATCTGTTGGCAGGAACT
CTAGAAGCCAGAAGAGAGTGGGGACCAATATTCAACATTCTTAAAGAAAAGAATTTTCAA
CCCATAATTTCATATCCAGCCAAACTAAGCTTCATAAGTGAAGGAAAAATAAAATACTTT
ACAGACAAACAATTGCTAAGAGATTTTGTCACCACCAGGCCTGCCTTACAAGAGCTCCTG
AAGGAAGCACTAAACATGAAAAGGAACAACCAGTACCAGTCACTGCAAAAACATGCCAAA
TTG
>lcl|hg18_L1PA6_chr14_48893063_48899209
ATGGGGAGAAACCAGAGCAGAAAAGCTGAAAATTTTAAAAACCAGAGCGCCTCTTCTCCT
CCAAAGGATCGCAGCTCCTCGCCAGCAAAGGAACAAAGCTGGACAAAGAATGACTTTGAC
AAGTTGACAGAAGTAGGCTTCAGAAGGTCAGTAATAACAAACTTCTCTGAGCTAAAGGAG
CATGTTCTAACCCATCGCAAGGAAGCTAAAAACCTTCAAAAAAGGTTAGACGAATGGCTA
ACTAGAATAAACAGTGTAGAGAAGACCTTAAATGACCTGACAGAGCTGAAAACCATGCCA
TGAGAACTTTGTGATGCATGCACAAGCTTCAATAGCCAATTCAATCAAGTGGAAGAAAGA
GTATCAGTGATTCAAGATCAAAGTAATGAAATAAAGTGAGAAGACAGGATTACAGAAAAA
AGAGTAAAAAGAAAGAAACAAAGCCTCCAAGAAATGTGGGACTATGTGAAAAGATGAAAT
CTAGATTTGATTGGTGTACCTGAAAGTGATGGAGAGAATGGAACCAAG-TGGAAAACACT
CTTCAGGATATTATTCAGGAGAACTTCCCCAACCTAGCAAGACAGGCAAACATTCAAATT
CAGGAAATGCAAAGAACACCACAAAGATACTCATCGAGAAGAGCAGCCCCAAGACACATA
ATCATCAGATTCACCAAGGTTGAAATGAAGGAAAAAATGTTAAGGGTAGCCAGAGAGAAA
GGTCAGGTTACCCACAAACGGAAGCCCATCAGACTAACAGCAGATCTCTCTGCAGAAACC
CTACAAGGCAGAAGAGAGTGGGGGCCAATATTCAACATTCTTAAAGAAAAGAATTTTCAA
CCCAGAATTTCATATCCAGCCAAACTAAGCTTCAAACGTGAAGGAGAAATAAAATCCTTC
ACAGGCAAGCAAATGCTGAGAAATTTTGTCACCACCAGGCCTACCTTACAAGAGCTCCTG
AAGGAAACACTACACGTGGAAAGGAACAACCAGTACCAGCCACTGCAAAAACATACCAAA
TTG
>lcl|hg18_L1PA6_chr12_33146483_33152657
ATGGGGAAGAAACAGAGCAGAAAAACCAGAAACTCTAAAAAGCAGAGTGCCTCTCCTCCT
CCAAAGGAACGCAGCTCATCACTAGCAACGGAACAAAGCTGGATGGAGAATGACTTTGAT
GAGTTGAGAGGAGAAGGCTTCAGACGAT---------CAAACTACTCTGAGCTACAGGAG
GAAATTCAAACCAATGGCAAAGAAGTTAGAAACTTTGAAAGAAAAATAGACGAATGGCTA
ACTAGAATAACTAATGCAGAGAAGTCCTTGAAGAAGCTGATGGAGGTGAAAACCAAGGCT
CGAGAACTACATGAAGAATGAAGAAGCCTCAGGAGCCGATGCGATCAACTGGAAGAAAGG
GTATCAGTGATGGAAGACGAAATGAATGAAATGAAGTGAGAAAGGAAGTTTAGAGAAAAA
AGAATAAAAAGAAATGAACAAAGCCTCCAAGAAATATGGGACTATGTGAAAAGACCAAAT
CTACGTCTGATTGGTGTACCTGAAAGTGATGGGGAGAATGGAAAAAACTTGGAAAATGCT
CTGCAGGATATTATCCAGGAGAACTTCCCCAATCTAGCAAGGCAGGCCAACATTCAAATT
TGGAAAATACAGAGAACGCCACAAAGATACTCCTCGAGAAGAGCAACACTAAGACACATA
ATTGTCAGATTCACCAAAGTTGAAATGAAGGAAAAAATGTTAAGGGCAGCCAGAGAGAAA
GGTCGGGTTACCCACAAAGGGAAGCACATCAGACAAACAGCGAATCTCTCAGCAGAAACT
CTACAAGCCAGAAGAGAGTGGGGGCCAATATTCAACATTCTTAAAGAAAAGAATTTACAA
CCCAGAATCTCATATCCAGCCAAACTAAGCTTCACAAGCGAAGGAGAAATAAAATCCTTT
ACAGACAAGCAAATGCTGAGAGATTTTGTCACCACCAGGCCTGCCCTAAAAGAGCTCCTG
AAGGAAGCACTAAACATGGAAAGGAACAACCGGTACCAGCCACTGCAAAATCATGCCATA
ATG
>lcl|hg18_L1PA6_chr14_35950685_35956798
ATGGGGAAAAAACA-ATTAGAAAAACTGAAAAATATAAAAATCAGAGCACCTCTCCTCCT
CCAAAGGAACGCAGCTCCTCACCAGCAATGGAACAAAGCTCGACGGAGAATGACTTTGAC
AAGTTGAGAGAAGAAGGCTTCAGACGAT---------CAAACTACTCTGAGCTAAAGGAG
GAAGTGCGAACCCATGGCAAAGAAGATAAAAACCTTGAAAAAAGATTAGATGAATGGCGA
ACTACAACAACCAATGCAGAGAAGTCCTTAAAGGACCTGATGGAGCTGAAAACCATGGCA
CAAGAACTATGTGACGAATGCACAAGCCTTAGTAGCTGATTCGATCAACTGGAAGAAAGG
GTATCAGTGATGGAAGATCAGATGAATGAAATGAAGCAAGAAGAGAAGTTTAGAGAAAAA
AGAATAAAAAGAAATGAACAAAGCCTCCAAGAAATATGGGACTATGTGAAAAGACCAAAT
CTACGTCTGACTGGTGTACCTGAAAGTAATGGGGAGAATGGAACCATGTTGCAAAACACT
CTGCAGGATATTATCCAGCAGAACTTCCCCAATCTAGCAAGGCAGGCCAACATTCAAATT
CAGGAAATACAGAGAACGCCACAAAGATACTCCTCGAGAAGAGCAACTCCAAGACACATA
ATTGTCAGATTCACCAAAGTTGAAATGAAGGAAAAAATGTTAAGGGCAGCCAGAGAGAAA
GGTCGGGTTACCCACAAAGGGAAGCCCATAAGACTAACAGCTGATCTCTCGGCAGAAACT
CTACAAACCAGAAGAGAGTGGGGGCCAATATTCAACATTCTTAAAG-AAAGAATTTTCAA
CCCAGAATTTCATATCCAGCCAAACTAAGCTTCAGAAGTGAAGGAGAAATAAAATCCATT
ACAGACAAGCAAATGCTGAGAGATTTTATCACCACCAGGCCTGCCTTACAAGAGCTCCTG
AAGGAAGCACTAAACATGGAAAGGAACAACTGGTACCAGCCACTGCAAAAACATGCCAAA
TTG
>lcl|hg18_L1PA6_chr11_44989943_44996072
ATGGGGAGAAACCAGAGCAGAAAATCAGAAAATTCCAAAAAACAGAGAACCTCTTCTCCT
CCAAAGGACCACAGCTCCTCACCAGCAAGGGAACAAAACTGGATGGAGAATGAGTTTGAC
AAGTTGATAGAAGTAAGCTTCAGAAGGTCAGTAATAACAAACTT--CCAAGCTAAAGGAG
CATGTTCTAACCTATCGCAAGAAAGCTAAAAACCTTAAAAAAAGGTTAGACGCATGGCTA
ACTAGAATAAACAGTGTAGAGAAGACCTTAAATGACCTGATGGAGCTGAAAACCACAGCA
CGAGAACTTCGTGACTCATGCACAAGTTTCAATAGCTGATTCAATCAAGTGGAAGAAAGG
ATATCAGTGATTGAAGATCAGATTAATGGAATAAACTGTGAAGAGAAGATTAAAGAAAAA
AGAGCCAAAAGAAATGAACAAAGCCTCCAAGAAATATGGGACTTTGTGAAAAGAACAAAT
CTACGTTTGATTGGTGGACCTGAAAGTGACGGGGAGAATGGAACCAAGTTGGAAAACACT
CTGCAGGATATTATCCAGGAGAACTTCCCCAACCTAGCAAGGCAGGCCAACATTCAAATT
CAGGCAATACAGAGAGCACCACAAAGATACTCCTTGAGGAGAGCAACCCCAAGACACATA
ATTGTCAGATTCCCCAAGGTTGAAATGAAGGAAAAAATGTTAAGGACGGCCAGAGAGAAA
GGTCGGGTTACCCACAAGAGGGAGCCCATCAGACTAACAGCAGATTTCTCGGCAGAAACC
CTACAAGCCAGTAGAGAGTGGGGGCCGATATTCAACATTCTTAAAGAAAAGAATTTTCAA
CCCAGAATTTCATATCCAGCCAAACTAAGCTTCATAAGCAAAGGAGAAATAAAATCCTTT
ACAGATAAGCAAATGCTGAGCGATTTTGTCACCACCAGGCCTACCTTACAAGAGCTCCTG
AAGGAAGCACTAAACATGGAAGGGAGCAACTGGTACCAGCCACTGCAAAAACATGCCAAG
TTG
>lcl|hg18_L1PA6_chr14_48109184_48115338
ATGGGGACAAACCAGAGCAGAAAAGCTGAAAATTCTAAAAATCACAGCACCTCTTCTCCT
CCAAAGGAATGCAGCTCCTTACCAGCAACGGAACAAAGCTGGATGGAGAATGACTTTGAT
GAGCTGACAGAAGTAGGCTTCAGAAGATCGGTAATAACAAACTTCTCCGAGCTAAAGGAG
GATGTTCGAACCCATCACAAAGAAGCTGAAAACCTTGAAAACAGATTAGACAAATGGCTA
ACTAGAATAAACAGCACAGAGAAGACTTTAAATGACCTGATGGAGCTGAAAACCGTGGCA
CGAGAACTACATGACACATGCACAAGCATCAGTAACTGATTAGATCAAGTGGAAGAAAGC
GTATCAGTGATTGAAGATAAAATGAATTAAATGAAGTGAGATGAG-AGTTTAGAGAAAAA
AGAGTAAAAAGAAATCAACAAAGCCTCCAAGAAATATGGGACTATGTGAAAAGACCAAAT
CAACGTCTGATTGGTGTACCTGAAAGTGACGGGGAGAATGGAACCAAGTTGGAAAACACT
CTTCAGGATATTATCCAGGAGAACTTCCCCAACCTAGCAAGGCAGGCCAACATTCAAATT
CAGCAAATACAGAGAATGCCACAAAGATACTCCTCGAGAAGAGCAACCCCAAGACATATA
ATTGTCAGATTCACCAAGGTTGAAATGAATGAAAAAATGTTAAGGACAGCCAGAGAGAAA
GGTTGGGTTACCCACAGAGGGAAGCCCATTAGACTAACAGTAGATCTCTCTGCAGAAACT
CTATAAGCCAGAAGAGAGTGAGGGCTAATATTCAACATTCTTAAAGAAAAGAATTTTCAA
CCCAGAATTTCATATCCAGCCAAACTAAGCTTCATAAGTGAAGGAGAACTAAAATACTTT
ACAGACAAGCAAATGCTGAGAGATTTTGTCACCACTGGGCCTACCTTACAAGAGCTTCTG
AAGGAAGGACTAAACATGGAAAGGAACAACCAGTACCAGCCACTGCAAAAACATCCCAAA
TTG
>lcl|hg18_L1PA6_chr14_79574899_79581084
GTGGCAAGAAACCAGAGCAGAAAGCCTGAAAATTCTAAAATCCAGAGTGCCTCTTCTCCT
CCAAAGGATGGCAGCTCCTCACCAGCTATGGAACAAAGCTGGACAGAGAAGGACTTTGAT
GAATTGACAGAAGTAGGCTTCAGAAGGTTGGTAATAACAAACTTCTCTGAGCTAAAGGAA
CATGTTCTAACCCAACACAAGGAGGCGAAAAACCTTGAAAAACAGTTAGATTAATGGCTA
ACTAGAATAAACAGTGTGGAGAAGATGTTAAATGACCTGATGGAGCTGAAAACCATGGCA
CAAGAACTTTGTGACACATGCACAAGTTTCAGTAGCAGATTTGATCAAGTGGAAGAAAGG
ATATCAGTGATTGAATATCAAATTAATGAAATAAAGCAAGAGGAGGAGTTTAGAGAAAAA
AGAGTAAAGAGAGACAAACAAAGCCTCCAAGAAATATGGGACAATGTGAAAAGACCAAAT
CTATGTTTGATTGGTATACCTGAAAGTGATGGGGAGAATGGAACCAAGTTGGAAAACACT
TTTCAGGATATTATCCAGGAGAACTTCCCCAACCTAGCAAGGCAGGCCAACATTCAAATT
CAGGAAATACAGAAAATACCACAAAGATACTCCTTGAGAAGAGCAACCCCAAGACACATA
ATTGTCAGATTCACTAAGGTTGAAATGAAGGAAAAAATGTTAAAAGCAGCCAGAGAGAAA
GGTCAGGTTACCCACAAAGGGAATCCCATCAGACTAACAGTGGATCTCTCAGCAGAAACC
TTAGAAGCCAGAAGAGAGTGGGGACCAATATTCAACATTCTTAAAGAAAAGAATTTTCCA
CCCGGAATCTCATATCCAGCCAAACTAAGCTTCATAAGCAAAGGAGAAATAAAATACTTT
ACAGACAAGCAAATACTGAGAGATTTTGTCACCACCAGGCCTGCCTTACAAGACCTCCTG
AAGGAAGCACTAAACACGGAAAGTAACAACTGGTACCAGCCACTGC-AAAGCATGCCAAA
TTG
>lcl|hg18_L1PA6_chr14_51694242_51700333
ACGGGGAGAAACCAGAGCAGAAAGGCTGAAAATTCTAAAAACCAGAGCACCTCTTCTCCT
CCAAAGGATTGCAGCTCCTCGCCAGCAACAGAACAAAGCTGGATGGAGAATGACTTTGAC
GAGTTGACAGAAGTAGGCTTCAGAAGGTCGGTAATAACAAACTTCTCCAAGCTAAAGGAG
CATGTTCTAACCCATCGCAAGGAAGCTGAAAACCTTGAAAAAAGGTTACAAGAATGGCTA
ACTAGAATAAACAGTGTAGAGAAGACCTTAAATGACCTGATGGAGATGAAAACCATGGCA
CAAGAACTTCGTGACATATGCACAAGCTTCAATAGCTGATTCAATCAAGTGTAAGAAAGG
GTATCAGTGATTGAAGATCAGATTAATGAAATAAAGTGAGAAGACGAGTTTAGAGAAAAA
AGAATAAAAAGAAATGAACAAAGCCTCCAATAAATATGGGACTATGTGAAGACACCAAAT
CTACATTTGATTGGTGCACCTGAAAGTGATGGGGAGAATGGAACCAAGTTGGAAAATACT
TTTTAGGATATTATCCAGCAGAACTTCCCCAACCTAGCAGAGCAGGCCAACATTCAAATT
CAGGAAATACAGAGAACACCACAAAGATACTCCTCAAGAAGAGCAACCCCAAGACACTTA
TTTGTCAGATTCACCAAGATTGAAATGAAGAAAAAAATGTTAAGGGCAGCCAGAGAGAAA
GGTCA-GTTACCCACAAAGGGAAGCCCATCAGACTAAGAGCAGATCTCTTGGCAGAAACC
CTACAAGCCAGAAGAGAGTTGGGGCCAATATTCAACATTCTTAAAGAAAAGAATTTTCAA
CCCAGAATTTCATATTCAGCCAAACTAAGCTTCATAAGTGAAGGAGAAATAAAATCCTTT
ACAGACAAGCAAATGCTGAGAGGTTTTGTCACCACCAGGCCTGCCTTACAAGAGCTCCTG
AAGGAAGCACTAAACACAGAAAGGAACAACTGGTACCAGCTATTGCAAATACATTCCAAA
TTG
>lcl|hg18_L1PA6_chr13_32890107_32896243
ATGGGGAGAAACCAGAGCAGAAAAGCTGAAAATTCTGAAAACCAGAGTGCATCTTCTCCT
CCAAAGGACTGCAGCTCCTAGCCAGCAATGGATCAAAGCTAGATGGAGAATGACTTTGAC
GAGTGGACAGAAGTAAGCTTCAGAAGGTTGGTAAGAACAAACTTGTCCAAGCTAAAGGAA
CATGTTCTAACCCATCACAAGGAAGCTAAAAACCTTGAAAACAGGTTAGATGAATGGGTA
ACTAGAATAAACAGTGTAGAGAAGACCTTAAATGACCTGATGGAGCTGAAAACCATGGCA
CGAGAACTTCATGACACATGCACAAACTTCAATAGCCGATTCAATCAAGTGGAAGAAAGG
ATATCAGTGATTGAAGATCAAATTAATGAAATAAAGGAAGAACACAAGTTTAGATAAAAA
AGAGTAGAAAGAAATGAACAAAGCCTCCAAGAAATACGCGACTATGTGAAAAGACCAAAT
CTACATTTGATTG------------GTGATGGGGAGAATGGATCCAAGTTGGAAAACACT
CTTTAGGATATTATCCAGGAGAACTTCCCCAACCTAGCAAGGCAGGCCAACATTCAAATT
CAGGAAATACAGAGAACACCAGAAAGATACTCTTCAAGAAGAGCAACCCCAAGACACATA
ATTGTCAGATTCACCAAGGTTGAAATGAAGGAAAAAGTGTTAAAAGCAGCCAGAGAGAAA
GGTCGGGTTACCCCCAAAGGGAAGCCCATCAGACTAACAGCAGATCTCTTGGCAGAAACC
CTACAAGCCAGAAGAGAGTGGGGGCCAATA-TCTACATTCTTAAAGAAAAGAATTTTCAA
CCCAGAATGTCATATCCAGCCAAACTAAGCTTCATAAGTGAAGGACAAATAAAATCTTTT
ACAGACAAGCAAATGCTGAGAGATTTTGTCCCCACCAGGCTTGTCTTACAAGAGCTCCTG
AAGGAAGCACTAAACATGGAAAGGAACAAGCAGTACCAGCCACTGCAAAAACATGCCAAA
TGG
>lcl|hg18_L1PA6_chr12_44963567_44969703
ATGGGGAGAAACCAGAGCAGAAAAGCTGAAAAGTCTAAAACCCAGAGCACCACTTCTCCT
---AAGGATGGCAGCTCTTTGCCAGCAACAGAACAAAGCTGGACAGAGAATGAGTTTGAT
GAGTTGACAGAAGTAGGATTCATAAAGTTGATAATAACAAACTTCTCCAAGCTAAAGGAG
GTTGTTCAAAACCATTGCAAGGAAGCTAAAAACCTTGAAAAAACATTAGACGAATGGCTA
ACTAGAATAAACAGTGTAGAGAAGACCTTAAATCAGCTGATGAAGCTGAAAACCATGGCA
CAAGAACTACGTGACGCATGCACAAGCTTCAATAGCCAATTCGATTAAGTGGAAGAAAAG
GTATCAGTGATTGAAGATCAAATGAATGAAATAAAGCCAGAAGAGAAGGTTAGAGAAAAA
GGAGTAAAAAGAAATGAATAAAGCCTACAAGAAACACTGGACTATGTGAAAAGACCAAAT
CTACATCTCACAGGTGTACCTTAAAGTGACAGGGAAAATGGAACCAAGTTGGAAAACACT
CTTCAGGATATTATTCAGGAGAACTGCCCCAAACTAGCAAGGTAGGCCAACATTCAAATT
CAGGAAACACAGCAGACACCACAAAGATGGTCCTCAAGAAGAGCAATCCCAAGACACATA
ATTGTCAGATTCACCAAGGTTAAAATGAAGGAAAAAATGTTAAGCACAGCCAGAGAGAAA
GGTTGAGTTACCCACGAAGAGAAGGCCATCAGACTAACAGCAGATCTCTCAGCAGAAACT
CTACAGGCCAGAAGAGAGTGGGGGCCAATATTCGACATTCTTAAA-AAAAGAATTTTCAA
CCCAGAATTTTATACCCAGCCAAACTAAGCTTCATAAGTGAAGGAGAAATAAAATCCTTT
ACAGACAAGCAAATGCTGAGAGATTTTGTCACCACCAGGCCTGCCTTACAAGAGCTCCTA
AAGGAAGCACTAAACATGGAAAGGAACAACCAGTACCAGCCACTACAAAATCATGCCAAA
TTG
>lcl|hg18_L1PA6_chr15_54478480_54484632
ATGGGGAGAAACCAGAGCAGAAAAGCTGAAAATTCTAAAAACCAGAGCACCTCTTCTTCT
CCAAAGAATTGCAGCTCCTTTCCAGCAACAGAACAAAGCTGCATGGAGAATGAC--CGAC
GAGTTGACAGAAGTAGGCTTCAGAAAGTCAGTAAT---AAACTTCTCTGAGCTAAAGGAT
GATGTTCTAACCCAACACAAGGAAGCTAAAAACCTTGAAAAAAGGTTAGACGAATGGCTA
ACTAGAATAAACAGTGTAGAGAAGACCTTAAATGACCTGATGGAGCTGAAAACCACGGCA
CGAAAACTCCGTGATGCGTGGACAAGCTTCAATAGCCAATTTGATCAAGTGAAAGAAAGG
GTATTAGGGATTGAAGATCTAATTAATGAAATAAAGTGAGAAGACAAGTTTACAGAAAAA
AGAGTAAAAAGAAATCAACAGAGCCTTCAAGAAAAATGGGACTATGTGAAAAGACCAAAT
CTACATTTGATTGGTGTACCTGAAAGTGATGGGGAGAATGGAACCAAGTTGGAAAACACT
CTTCAGGATATTTCCCAGGAGAACTTCCCCAACCTAGCAAGACAGGACAACATTCAAATT
CAGGAAATACAGACAACACCACAAAGATACTCCTCGAGAAGAGCAACACCAAGATACATA
ACTGTCAGATTCACCAAGGTTGAAATGAAGGAAAAAATGTTAAGGGCAGCCAGACAGAAA
GGTCGGGTTACCCACAAAGGGAAGCCCATCAGACTAACGGGAGATCTCTCAGCAGAAACC
CTACAAACCAGAAGAGAGTGGGGACCGATATTCAACATCCTTAAAG-----AATTTTCAA
TCTAGAATTTCATATCTAGCCAAACTAAGCTTCATAAGTGAATGAGAAATAAAATCCTTT
ACAGACAAGCAAATGCTGAGAGATTTTTTCACCACCAGGCCTGCCTTACAAGAGCTCCTG
AAGAAAGCATTAAACATGGAAAGAAACAACTGGTACCAGCCACTGCAAAAACAGGCCAAA
TGG
>lcl|hg18_L1PA6_chr12_92982191_92988307
ATGGGAAGAAACCGGAACAGAAAAGCTGAAAATTCTAAAAACCAGAGTGCCTCTTCTCCT
CCAAATGATCGCAGCTCCTTGCCAACAATGGAACAAAGATGGATGGACAATGACTTTGAT
GAGTTGACAGAAGTAGGCTTCAGAAGGTCGGTAATAACAAACGTCTCCAAGCTAAAGGAG
CATGTTCTAACCCATTGCAAGGAAGCTAAAAACGTTG-AAAAAGATTAGGAAAATGCCTA
ACTAGAATAAACAGTGTAAAGAAGACCTTAAATCACTGGTTGGAGCTGAAAACCATAGCA
CGAGAACTTTGTGATGCATACACAAGCTTCAATAGCCGATTTGATCAAGTGGAAGAAAGG
GTATCAGTGATTGAAGATCAAATTAATGAAATAAAGCAGGAAAACAAGGTTAGAGAAAAA
A-AGTAAAAAGAAACAAACAAAGCCTCCAAGAAATATGGGACTATGTGAAAAGACCAAAT
TTACGTTTGATTGGTGTACCTAAAAGTGATGGGGAGAATGGAACCAAGTTGGAAAACACT
CTGCAGGATATTATCCAGGAGAACTTCCCCAACATAGCAAGGCAGGCCAACATTCAAATT
CAGGAAATACAGAGAACACCTCAAAGATACTCTTTGAGAAAAGCAACCCCAAGACACATA
ATTGTGAGATTCACCAAGGTTGAAGTGAAGGAAAAAGTGTTAAGGGCAGCCAGAGAGAAA
TGTCGAGTTACCCACAAAGAGAAGCCCATCAGACTAACAACGGATCTCTCGGCAGAAACC
CTACAAGCCAGAAGAGAGTGGGGGCCAATATTCAATATTCTTAAAGAAAAGAATTTTCAA
CCCAGAATTTCATATCCAGCCAAACTAAGCTTCTTAAGTGAAGGAGAAATAAAATCCTTT
-CAGACAAGCAAATGCTGAGAGATTTTGTCACCACCAGGCCTGCCTTATAAGGGTTCCTG
AAGGAAGCACTAAACATGGGAAGAAACAACTGGTACCAGCCACTGCAAAAACATACCAAA
TTG
>lcl|hg18_L1PA6_chr14_59979524_59985667
ATGGGGAGAAACCAGAGCAGAAAAGCTGAAAATTCAAAAAACCAGAGTGCCTCTTCTCCT
CAAAAGGATTGCTGCTCCTTGCCAGCAATGGAACAAAACTGGACAGAAAATGACTTTGAC
GAGTTGATGGATGCAGGCTTCAGAAGGTCGGTAATAACAAACTTCTACGAGCTAAAGGAG
CATGTTCTAACCCATCACAAAGAAGCTAAAAACCTTGAAAAAAGGTTAGACGAATGGCTA
ACTAGAATAAACAGCGTAGAGAAGACTTTAAATGGCCTGATGGAGCTGAAAACCATGGCA
CAAGAACTTCAGGACACATACAAAAGCTTCAATAGCCGATTCGATTAAGTGGAAGAAAGG
ATATCAGTGATTGAAGATCAAATTAATGAAATAAAGCAAGAAGACAAGATTAGAGAAAAA
AGAGTAAAAAGAAACAAACGAAGCCTCCAAGAAATATGGGAATATGTGAAAAGACCAAAT
ATACGTTTGATTGGTGTACCTGAAAGTGACGGGGAGAATGGAACCAAGTTAGAAAACACT
CTTCAGGATATTATCCAGGAGAACTTCCCTAATCTAGCAAGGCAGGCCAACATTCAAATT
CAGGAAATGCAGATAACACCACAAAGATACTCCTCGAAAAGAGCAACCCCAAGACACATA
ATTGTCAGATTCACCAAGATTGAAATGAAGGAAACAATGTTAAGGGCAGCCAGAGAGAAA
GGTCGGGTTACCCACAAAGGGAATCCCATCAGACTAACAGCAGATCTCTCAGCAGAAACC
CTACAAGCCAGAAGAGAGTGGGGGCCAATATTCAACATTCTTAAAGAAAAGAATTTTCAA
GCCAGAATCTCATATCCAGCCAAACTAACCTTCATAAGTGAAGGAGAAATAAAATACTTT
ACAGACAAGCAAATGCTGAGAGATTTTGTCACCACCAGGCCTGCCTTACAAGAGCTCCTG
AAGGGAACACTAAACTTGGAAAGGAACAACCAGTACCAGCCACTGCAAAAACATGCCAAA
TTG
>lcl|hg18_L1PA6_chr12_85544654_85550821
ATGGGGAGAAACAAGAGCAGAAAAGCTGAAAATTCTAAAAACCAGAGTGCGCCTTCTCCT
CCAAAGGATTGCAGCTCCTTGCCAGCAATGGAACAAAGCTGGATGGAGAATGACTTTGAG
GAGTTGACAGAAGTAGGCTTCAGAAAGTCAGTAATAACAAACTTCCCTGAGCTAAAGGAG
GATGTTCAAACCCATCACAAGGAAGCTAAAAACCTTGAAAAAAGATTAGATGTATGGCAA
ACTAGAATAAACAGTGTAGAGAAGACGTTAAATGACATGATGGAGCTGAAAACCATGGCA
GGAGAACTATGTGACACATGCACAAGCTTCAGTAGCTGATTCGATCAAGTGGAAGAAAGG
GTATCAGTGATTGAAGATCAAATGAATGAAATGAAGCTAGAAGAGAAGTTTAGAGAAAAA
AGAGTAAAAAGAAACAAACAAAGCCTCCAAGAAATATGGGACTATGTGAAAAGACCGAAT
CTACATTTGATTGGTGTACCTGAAAGTGACGGGGAGAATGGAACTAAGCTGGAAAACACT
CTTCAGTATATTATCCGGGAGAACTTCCCCAACCTAGCAAGTCAGGCCA-CATTCAAATT
CAGGAAATACAGAGAACACCACAAAGATACTCCTCGAGAAGAGCAACCCCAAGACACATA
ATTGTCAGATTAACCAAGGTTGAAATGAAGGAAAAAATGTTAAGGGTAGTCAGAGAGAAA
GGTCGGGTTACACACAAAGGGAAGCCCATCAGACTAATAGCAGATCTGTCGGCAGAAACT
CTACAGGTCAGAAGAGAGTGAGAGCCAATATTCAACATTCCTAAAGAAAATAATTTTCAA
CCCAGAATTTCATATACACCCAAACTAAGCTTCATAAGTGAAGGAGAAATAAAATCCTTT
ACAGACAAGCAAATGCTGAGAGGTTTTGTCACCACCAGGCCCGCCTTACAAGAGCTACTG
AAGGAAGCACTAAACACGGAAAGGAAAAACCAGTGCAAGCCACTGCAAAAACATGCCAAA
TTG
>lcl|hg18_L1PA6_chr14_59918101_59924275
ATGGGGAGAAACCAGAGCAGAAAAGCTAAAAATTCTAAAAATCAGAGCGCCTCTTCTCCT
CCAAAGGATCGCAGCTCCTTACCAGCAATGGAACAAAGCTGGACGGAAAGTGGCTTTGAC
GAGTTGACAGAAGTAGGCTTTAGAAGGTTGGTAATAACAAACTTCACTGAGCTAAAGGAG
GATGTTCAAACCCATTGCAAAGAAGCTAAAAACCTTGAAAAAAGATTAGACAAATGGCTA
ACTAGAATAAACAGTGTAGAGAAGACCATTAATGACC-GATGGAGCTGAAAACAATGGCA
CGAGAACTTCGTGACGCATGCACAAGCTTCAATAGCTGATTCAATCAAGCAGAAGAAAGG
ATATTAGTGATTGAAGATCAAATTAATGAAATAAAGTGAGAAGACAAGGTTAGAGAAAAA
AGAGTAAAAAGAAATGAACAAAGCCTCCAAGAAATATGGGACTATGTGAAAAGACCAAAT
CTATGTCTGATTGGTGTACCTGAAAGTGATGGAGAGAATGGAACCAAGTTGGAAAACACT
CTTCAGGATATTATCCAGGAGAACTTCCCTAACCTAGCAAGGCAGGCCAACATTCAAATT
CAGGAAATGCAGAGAACACCACAAAGATACTCCTCGAGAAGAGCAACCCCAAGACACATA
ATTGTCAGATTCACCAAGGTTGAAATGAAGGCAAAAGTGTTAAGGGCAGCCAGAGAGAAA
GGTCAAGTTACCCTCAAAGGGAAGCCAATTAGACTAACAGCAGATCTCTCAGCAGAAACC
CTACAAGCCAGAAGAGAGTAGGGGCCAATATTCAACATTCTTAAAGAAAAGAATTTTCAA
CCCAGAATTTCATATCCAGCCAAACTAAGCTTCATAAGTGAAGGAGAAATAAAATACTTT
ACAGACAAGCAAATGCTGAGAGATTTTGTCACCACCATGCTTGCCTTTCAAGAGCTCCTG
AAGGAAGCACTAAATATGGAAAGAAACAACCGGTACCAGCCACTGCAAAAACATGCCAAA
TTG
>lcl|hg18_L1PA6_chr12_44071934_44078038
ATGAGGAGAAACCAG--CAGAAAAGCTGAAAATTATAAAAATCAGAGCATCTCTTCCCCT
CCAGAGGATCACAGCTCCTCGCCAGCAACGGAACAAAGCTGGACAGAGAATGACTTTGAC
AAGTTGACAGAAGTAGGCTTCAGAAGGTCGGTAATAACAGACTTCTCTTAGCTAAAAGAT
AATGTTCTAACCCATCGCAAGGAAGCTAAAAATCTTGAAAAAACGTTAGACAAATGGCTA
ACTAGAATAAACAATGTAGAGAAGACCTTAAATGACCTGATGGAGCTGAAAACCATGGCA
CGGGAACTTTGTGTTGCATGCACAAGCTTCAGTAGCCAATTCGATCAAGTGGAAGAAAGG
GTATCAGTGATTGAAGATCAAATTAATGAAATAAAGAGAGAAGACAAGGTTAGAG-GAAA
A-AGTAAAAAGCAACGAACAAAGCCTCCAAGAAATATGGGACTATGTGAAAAGACCAAAT
ATGTGTTTGATTGGCGTATCTGAAAGTGACAGAGAGAATGGAACCAAGTTGGAAAACACT
CTGCAGGATATTATCCAGGAGACCTTCCCCAACCTAGCAAGGCAGGCCAACATTCAAATT
CAGGAAATACAGAGAACACCACAAAGATACTCCTTGAGAAGAGCAACCCCAAGACACATA
ATTGTCAGATTCACCAAGGTTGAAATGAAGGAAAAAGTGTTAAGGGCAGCCAGAGAGAAA
GGCCGAGTTACCCACAAAGGGAAGCCCATCAGACTAACAGCACATCTCTTGGCAGAAACC
CTACGAGCCAGAAGAGAGTGGGGGCCAATATTCAACATTCTTAAAGAAAAGAATTTTCAA
CCCAGAATTTCATATCCAGCCAAACTAAGCTTCATAAGTGAAGGAGAAATAAAATCCTTT
ACAGACAAGCAAATGCTGAGACATTTTGTCACCACCAGGCCTGCCTTACAAGAGCTCCTG
AAACAAGCACTAAACATGGAAAGGAACAACCGGTACCAGCCCCAGCAAAAACATGCCAAA
TTG
>lcl|hg18_L1PA6_chr15_32245452_32251581
ATGGGGAGAAACCAGAGCAGAAAGGCTGAAAATTCAAAAAATCAGAACACCTCTTCTCCA
CCAAAGGAACACAACTCCTCACCAGCAAGAGAACAAAACTGGATGGAGAATGAGTTTGAC
AGGTTGACAGAATTAGGCTTCAGAAGGTCGGTAATAACAAACTTCTCCAAGCTAAAGGAG
CATGTTCTCACTTGTTGCAAGGAAGCCAAAAACCTTGAAAAAAGGTTAGACAAATGGTTA
ACTAGAATAACCAGTGTAGAGAAGAACTTAAATGACATCATGGAGCTGAAAATCACAGTA
CGAGAACTTCATAAAGCATACACAAGCTTTAATAGCTGATTTGATCAAGTGGAAGAAAGG
ATATAAGTGAATGAAGATCAAATTAATGAAATACAGCAAGAAGACAAGATTAGAGAAAAA
AGAGTGAAAAGAAACGAACAAAGCCTCCAAGAAACATGGGACTATGTGAAAAGACCAAAT
CTATGTTTGATTG-TGTACCTGAAAGTGACGGGGAGAATGCAACC-AGTCAGAAAACACT
CTTCAGGGTATTATTCAGTAGAACTTCCCCAACCTAGCAAGGCAGGCCAACGTTCAAATT
CAGGAAATACAGAGAACACCACAAAGATACTCCTCAAGAAGAGCAACCCCAAGACACTTA
ATTGTCAGACTCACTAAGGTTGAAATGAAGGGAAAAATGTTAAGGGCAGCCAGAGAGAAA
GGTCAGGTTACCCACAAAGGGAAG--------ACTAACAGCGCATTTCTCGGCAGAAACC
CTACAAGCCAGAAGAGAGTGGGGGCCAATATTCAACATTCTGAAAGAAAAGAATTTTCAA
CCCAGAATTTCATATCCAGCCAAACTAAGCTTCATAAGTGAAGGAGAAATAAAATCCTTT
ACAGACAAGCAAATACCAAGAGATTTTGTCACCACCAAGCCTGCCTTACAAGAGCTCCTG
AAGGAAGCACTAAACATGGTTACGAACAACCAGTACCAGCCACTGCAAAAATATGCCAAA
TTG
>lcl|hg18_L1PA6_chr14_52960272_52966381
ATGGTGAGAAACCAGAGCAGAAAAGCTGAACATTCTAAAAATCAGAGCACCTCTTCTCTT
CCAAAGGATCGCAGCTCCTCGCCAGCAACAGAACAAAGCTGGACGGAGAATGACTTTAAT
GAGTTGACAGAAGTAGGCTTCAGAAGGTCGGTAATAACAAACTTCTCCAAGCTAAAGGAG
GATGTTCAAACCCATTGCAAGGAAGCTAAAAACCTTG-AAAAAATTTAGACAAATGGTTA
ACTCGAAGAAACAGTGTAGAGAAAACCTTAAATGATCTGATGGAGCTGAAAACCATGGCA
CGAGAACTTCGTGACGCATGCACATGCTTCAATAGCCAATTTGATCAAGTGGAAGAAAGG
GTATCAGTGATTGAAGATCGAATTAATGAAATAAAGTGAGAAGACAAGGTTGGAGAAAAA
AGAGTAAAAAGAAATGAACAAAGCCTCCAAGAAATATGGGACTATATGAAAAGAACAAAT
CTATGTTTGTTTGGTGTACCTGAAAGTGATGGAGAGAATGGAACCAAG-TAGAAAACACT
CTTCAGGATATTATCCAGGAGAACTTCCCTAACCTAGCAAGGCAGGCCAACATTCAAATT
CGGGAAATACAGAGAACACCACAAAGATACTCCTCGAGAAGAGCAACCCCAAGACACATA
ATCATCAGATTCACCAAGGCTGAAATGAAGGAAAAAATGTTAAGGGCAGCCAGAGAGAAA
GATTGGGCTACCCACAAAGGGAAGCCCATCAGACTAACAGAGGATCTCTCTGCAGAAACC
CTACAAGCCAGAAGAGAGTGGGGGCCAATAGTCAACATT-TTAAAGAAAATAATTTTCAA
CCCAGAATTTCATATCCAGCCAAACTAAGC-TCATAAGTGAAGGAGAAATAAAATCCTTT
ACAGACAAGCAAATGCTGAGAGATTTCGAAACCACCCGGCCTGCCTTACAAGAGCTCCTG
AAGGAAGCACTAAACATGGAAAGAAACAACTGGTACCAGCCACTGCAAAAATAGGCCAAA
TTG
>lcl|hg18_L1PA6_chr13_79988998_79995116
ATGGGGAGAAACCAGAACAGAAAAGCTGAAAATTCTAAAAACCAGAGTGCCCCTTCTCCT
TCAAAGGATAACAGCTCCTCACCAGCAATGAAACAAAGCTGGACAGAGAATGACTTTGAT
GAGTTGACAGAAGTAGGCTTCAGAAAGTCGGTAATAACAAACTTCTCTGAGCTAAAGGAG
GAAGTTCAAACCCATCACAAGAAAGCTGAAAACCTTGAAAAAAGATTAGACAAATGGCTA
ACTAGAATAAGCAGTGTAGAGAAGACCTTAAATGACCTGATGGAGCTGAAAACCAAGGCG
CAAGAACTACGTGATGCATGCACAAGCTTCAGTAGCCGATTTGACCAAGTGGAAGAAAGG
GTATCAGTGTTTGAAGATCAAATGAATGAAATGAAGTGAGAAGAGAAGTTTGGAGAAAAA
AGAATAAAAAGAAATGAACAAAGCCTCCAAGAAATATGGGACTATGTGAAAAGACCAAAT
CTACGTTTGATTGGTGTACCTGAAAGTGACAGGGAGAATGCAACCAAGCTGGAAAACACT
CTTCATGATATTATCCAGGAGAACTTCCCTAACCTAGCAAGGCAGGCCAACATTCAAATT
CAGGAAATACAGAGAACACCATCAAGATACTCCTCGAGAAGAGCAACCCCAAGACACATA
ATTGTCAGCTTCACCAAAGTTTAAATGAAGGAAGAAATGTTAAGGGCAGCCAGAGAGAAA
GGTCAGGTTACCCACAAAGGGAAGCCCATCAGACTAGCAGCTGATCTCTCGGCAGGAACC
CTACAAGCCAGAATAGAGTGGGGGCCAATATTCAACATTTTTAAAGAAAAGAATTTTCAA
CCCAGAATTTCATATCCAGCCAAACTAAGCTTCATAAGTGAAGGAGAAATAAAATCCTTT
ACAGACAAGCAAATGCTGAGAGATTTTGTCACCACCAGGCCTGCCTTACAAGAGCTCCTG
AAGGAAGCACTAAACATGGAAAGGAACAACCGGTACCAGCCACTGCAAAAACATGCCAAA
TTG
>lcl|hg18_L1PA6_chr11_58839521_58845640
ATGGGGAGAAACTAGAGCAGAAAAGCTGAAAATTGTAAAAC-CAGAGTGCCCCTTCTCCT
TCAAAGGATTGCAGCTCCTCACCAGCAATGGAACAAAGCAGGACAGAGAATGACTTTGAT
GAGTTGATAGAAGTAGGCTTCAGAAAGTCAGTAATAACGAACTTCTCTGAGCTAAACAAG
GATGTTCGAACCCATCGCAAGGAAGCTAAAAACCTTGAAAAAAGATTAGACAAATGGATA
ACTATAATAAACAGTATAGAGAAGACCTTAAATGGCTTGATGGAGCTAAAAACCATGGCA
TGAGGACTACGTGAAAAATGCACAAACTTCAGTAGCCTATTCCATCAAGTGGAAGA-AGG
GTATCAGTGATCGAAGATCAAATGAATGAAATGAAGCAAGAAGAGAAGTTTAGAGAAAAA
AGAGTAAAAAGAAATGAACAAAGCCTCCAAGAAATATGGGACTATGTGAAAAGACCAAAT
CTGTGTTTGATTGGTGTATCTGAGAGTGACAGGGAGAATGGAACCAAGCTGGAAAACACT
CTTCAGGATATTATCCAGGGGAACTTCCCCAACCTAGCAAGGCAGGGCAACATTCAAATG
CAGGAAATACAGAGAACACCACAAAGATACTCCTCGAGAAGAGCAACCCAAAGACATATA
ATGGTCAGATTCACCAAGGCTGAAATGAAGGGAAAAATGCTAAGGGCAGCCAGAGAGAAA
GGTTGGGTTACCCACAAAGGGAAGCCCATCAGACTAACAGCGGATCTCTTGGCAGAAACT
CTACAAGCCAGAAGAGAGTGGGGGCCAATATTCAACATTCTTAAAGGAAAGAATTTTCAA
CCCAGAATTTCATATCCAGCCAAACTAAGCTTCATAAGTGAAGGAGAAATAAAATCCTTT
ACAGACAAGCAAATGCTGAGAGATTTCATCACCACCAGACCTGCCTTAAAAGAGCTCCTG
AAAGAAGCACTAAACATGGGAAGGAAAAACCGGTACCAGCCACTGCAAAAACATGCCAAA
TTG
>lcl|hg18_L1PA6_chr12_27158433_27164639
ATGGGGAGAAACCAGAGCAGAAAAGCTGAAAATTCTAAAAACCAGAGCACCTCTTCTCCT
CCAAAGGATCATAGCTCCTCGCCAGCAACAGAACAAAG----------AATGACTTTGAC
AAGTTGACAGAAATAGACTTCAGAAGGTTGGTAATAATAAACTTCTTTGAGCTAAAGGAA
CATGTTCTAACCCATCACAAAGAAGGTAAAAACCTTGAAAAAAGGTTAGATGAATGGCTA
ACTAGAATAAGGAGTGTAGGGAAGACCTTAAATGACCTGATGGAGCTGAAAACCATGGCA
TGAGAACTTTGTGATGGATGCATAAGCTTCAATAGCCAATTCCATCAAGTGGAAGGAAGG
GTATCAGTGATTAAAGATCAAATTAATGAAATAAAGCAAGAAGACAAGTTTAGAGAGAAA
AGAGTAAAAAGAAACGAACAAAGCCTCCAAGAAATATGGGACTATGTGAAAAGACCAAAT
CTACGTTTGATTGGTGTACCTGAAAGTGATGGGGAGAATGGAGCCAAGTTGGAAAACACT
CTGCAGGATACTATCCAGAAGAATTTCCCCAACCTAGCAAGGCAGGCCAACATTCAAATT
CAGGAAATACAGAGAACACCACAAAAATACTCCTCGAGAAGAGCAACTCCAAGACACATA
ATTGTCAGATTCACCAAAGTTGAAATGAAGGAAAATATGTTAAGGGCAGCCAGAGAGAAA
GGTCGGGTTACCCACAAAGGGAAGCCCATCAGACTAACAGCTGATCTCTCGGCAGAAACC
CTACAAGCCAGAAGAGGGTGTGGGCCAATATTCAACATTCTTAAAGAAAAGAATTTTCAA
GCCAGAATTTCATA-CCAGCCAAACTAAGCTTCATAAGTGAAGGAAAAATAAAATCCTTT
ACAGACAAGCAAATGCTGAGAGATTTTGTCACCACCAGGCATGCCTTACAAGAGCTCCTG
AAGGAAGCACTAAACATGGAAAGGAACAACCAGTACCAGCCACTGCAAAAGCATGCCAAA
TTA
>lcl|hg18_L1PA6_chr11_88145268_88151403
ATGGGGAGAAACTGGAGCAGAAAAGCTGAAAATTCTAAAAATCAGAGTGCCCCTT---CT
CCAAAGGATTGCAGCTCCTTGCCAGCAATGGAACAAAGCTGGACATAGAATGACTTTGAC
GATTTGACAGAAGTAGGCTGCAGAAGGTTGGTAATAACAAATTTCTCCAAGCTAAAGAAG
GATGCT-GAACCCACTGCAAGGAAGCTAAAAACCTTGAAAAAAGATAAGATGAATGGCTA
GCTAGAATAAACAGCATAGAGAAGACCTTAAATGACCTGATGGAGCTGGAAACCATGGCA
TGAGAACTACGTGATGCATGCATAAGCTTCAATAGCTGATTCAATCAGGTGGAAGAAACG
GTATCAATGATTGAAGATCAAATTAATGAAATAAAGCGAGAAGACAAGGTTAGAG---AA
GGAGTAAAAAGAAATGAACAAAGCCTCCAAGAACTATGGGACTATGTGAAAAGACCAAAT
CTACGTTTGATTGGTGTACCTGAAAGTGAGGGGGAGAATGGAACCAAGTTGGAAAACACT
CTTCAGGATATTATCCAGGAGAACTTCCCCAACCTAGCAAGGCAGGACAACATTCAAATT
CAAGAAATACAGAGAACACCACAAATATTCTCCTCAAGAAGAGCAACCCCAAGACACATA
ATTGTCAGATTTGCCAAGGTTGAAATGAAGGAAAAAGTGTTAAGGGCAGACAGAGAGAAA
GGTCAAGTTACCCACAAAGGGAAGCCCATCAGACTAACAGCAGATCTCTCAGCAGAAACC
CTACAAGCCAGAAGAGAGTGGGGGCCAATATTCAACATTCTTAAAGAAAAGAATTTTCAA
CCCGGAATTTAATATCCAGCCAAACTAAGCTTCATAAGTGAAGGAGAAATAAAATCCTCT
ACAGAGAAGCAAATGCTGAGAGATATTGTCACCACCAGGCCTGCGTTACAAGAGCTCCCG
CAGGAAGCACTAAACATGGAAAGAAACAACCAGTACAAGCCACTGCAAAAATGTGCCAAA
TTG
>lcl|hg18_L1PA6_chr12_33564972_33571066
ATGGGGAGAAACCAGAGCAGAAAAGCTGAAAGTTCTAAAAATCAGAGTGCCTCTTCTCCT
CCGAAGGATTGCAGCTCCTTGCCAACAACGGAACAAAGCTGGACAGATAATGACTTTGAT
GAGTTGACAGAAGCAGGCTTCAGAAGGTTGGTAATAACAGACTTCTCCAAGCTAAAGGAG
GATGTTCGAACCCATTGCAAGGAAGCTAAAAACCTTGAAAAAAGATTAGACGAATGGCTA
ACTAGAATAAACAGTGTAGAGAAGACCTTAAATGACCTAATGGAGCTGAAAACCATGGCA
TGAGAACTTCTTGACTTATGCACAAGCTTCAATAGCTGATTTGATCAAGTGGAAGAAAGG
GTATCAGTGATTGAAGATCAAATTAATGAAATGAAGCGAGA-----AGTTTAGAGAAAAA
AGAGTAAAAAGAAACGAACAAAGCCTCCAAGAAATATGGGACTATATGAAAAGACCAAAT
CTGCATTTGATTGGTGTACCTGAAAGTGATGGGGAGAATGGAACCAAGTTGGAAAACACT
TCTCAGGATATTATCCAGGAGAACTTCCCCAACCTAGCAAGGCAGGCCAACATTCAAATT
CAGGAAATACGGAGAACACCACAAAGATACTCCTTGAGAAAAGCAATCCCAAGACACATA
ATTGTCAGATTCAACAAGGTTGAAATGAAGGAAAAAGTGTTAA-GGCAGCCAGAGAGAAA
GGTCAAGTTACTAACAAAGGAAAGCCCATCAGACTAACAGCAGATCTCTTGGCAGAAACC
CTACAAGCCAGAAGAAAGTGGGTCCCAATATTCAACATTCTTAAAAAAAAGAATTTTCAA
CCCAGAATTTCATATCCAGCCAAACTAAACTTCATAAGTGAAGGAGAAATAAAATCCTTT
ACAGACAAGCAAATGCTGAGAGATTTTGTCACCACCAGGCCTGCCTTACAAGAGCTCATG
AAGGAAGCACTAAACATGGAAAGGAACAATTGGTACCAGCCACTGCAAAAACATGCCAAA
TTG
>lcl|hg18_L1PA6_chr11_92830910_92837014
ATGGGGAGAAGTCAGAGCAGAAAAGCTGAAAATTCTAAAAATCAGAGCACCTCTT---CT
GCAAAGGATTGCAACTCCTCGTCAGCAATGGGACAAAGATGGATGGAGAATGACTTTAAT
GAGTTGACAGAAGTAGGCTTCAGAAGGTCGGTAATAACAAACTTCTCCGAGCTAAAAAAG
GATGTTCAAACCCATTGCAAGGAAGCTAAAAACCTTGAAAAAAGATTGGACGAATAGCTA
ACTAGAATAAACAGTGTAGAGAAGACCTTAAATTGCCTGATGGAGCTGAAAACCATGGCA
TGAGAACTTCGTGACGCATGCACAAGCTTCAATAGCTGATGCGATCAAGCGGAAGAAAGG
GTATCAGTGACTGAAGATCAAATTAATGAAATAAAGCAAGAAGGCAAGATTAGAGAAAAA
AGAGTGAAAAGAAATGAATAAAGCCTCCAAGAAATATGCGACTATGTGAAAAGACCAAAT
CTGCGTTTGACTGGTGTACCTGAAAGTGATGGGAAGAATGGAACCAAGTTGGAAAACACT
CTTCAGGATATTATCCAGGAGAACTTCCCCAATCTAGCAAGGCTGGCCAACATTCAAATT
CAGGAAATACAGAGAACACCACAAAGATACTTCTCGAGAAGAGCAACCCCAAGACACATA
ATTGAGAGATTCGCCAAGGTTGAAATGAAGGAAAAAATGTTAAGGGCAGCCAGAGAGAAA
GGTCGGGTTACCCACAAAGGGAAGCCCATCAGACTAACAGCAGATCCCTCGGCAGAAACT
CTACAAGCCAGAAGAGAGTGGGGGCCAATATTCAACATTCTGAAAGAAAAGGATTTTCAA
C-CAGAATTTCATATCCAGCCAAACTAAGCTTCATAAGTAAAGGAGAAATAAAATCCTTT
ACAGACAAGCAAATGTTGAGAGATTTTGTCACCACCAGGCCTGCCTTACAAGAGCTCCTG
AAGGAAGCACCAAACATGAAAAGAAACAACCAGTACCAACCACTGCAAAAACAGGCCAAA
TTG
>lcl|hg18_L1PA6_chr16_13088209_13094313
ATGGGGAGAAACCAGAGCAGAAAAGCTGAAAATTCTAAAAACCAGAGCGCCTCTTCTCCT
CCAAAGGATCGCAGTTCCTAGCGAGCAACGGAACAAAGCTGGATGGAGAATGACTTTGAC
AAGTTGACAGAAGTAGGCTTCAGAAGGTCGGTAGTAACAAACTTCTCCGAGCTAAAGGAG
GATGTGTGAACCCATTGCAAGGAAGCTAAAAACCTTGAAAAAAGATTAGACGAATGGCTA
ACTAGAATAAACAGTGTAGAGAAGACTTTAAATAACCTGATGGAGCTGAAAACCATGGCA
TGAGAACTTCGTGACACATGCACAAGCTTCAGTAGCTGATTCGATCAAGTGGAAGAAAGG
GTATCAGTGATTGAAGATCAAATTAATGAAATAAAGTGAGAAGAGAAGTTTAGAGAAAAA
ATTGTAAAAAGAAATGAACAAAGCCTCCAAGGAATATGGGACTACATGAAAAGATCAAAT
CTACATTTGATTGGCATACCTGAAAGTGATGGGGAGAATGCAACCAAGTTGGAAAACACT
CTTCAGGATATTATCCAGGAGAACTCCCCCAACCTAGCAAGGCAGGCCAACATTCAAATT
CAGGAAATACAAAGAACACCACAAAGATACTCGTCGAGAAGAGCAACCCCAAGACACATA
ATTGTCAGATTCACCAAGGTTGAAATGAAGGAAAAAGTGTTAAGGGCAGCCAGAGAGAAA
GGTCGAGTTACCCACAAAGGGAAGCCCATCAGACTAACAGTGGATCTCTCAGCAGAAACC
GTGCAAGCCAGAAGAGAGTGGGGGCCAATATTCAACATTCTTAAAGAAAAGAATTTTCAA
CCCAGAATTTTATATCCAGCCAAACTAAGCTTCATAAATGAAGGAGAAATAAAATCCTTT
ACAGACAAGCCAATGCTCAGAGATTTTGTCACCACCAGGCCTGCCTTACAAGGGTT-TTG
AAGGAAGCACTAAACATGGAAAGAAACAACTGGTACCAGCCACTGCAAAAACATGCCAAG
TTG
>lcl|hg18_L1PA6_chr12_116545421_116551522
ATGGGGAGAAACCAGAGCAGAAAAGCTGAAAATTCTAAAAATCAGAGCGCCTCTTCTCCT
CCAAAGGATTGCAGCTCCTCACCAGCAACGGAACAAAGCTGGACAGAGAATGACTTTGAC
GAGTTAACAGAAGTAGGCTTCAGAAGGTCAGTAATAAA------CTCTGAGCTAAAGGAG
GATGTTCGAATCCACCACAAGGAAGCTAAAAACCTTGAAAAAAGATTAGATGAATGGCTA
ACTAGAATAAACAGCATAGAGAAGACCTTAAATGACCTGATGGAGCTGAAAACCATGGCA
CGAGAACTTCGTGACGCGTGCACAAACTTCAATAGCTGATTCGATCAAGTGGAAGAAAGG
GTATCAGTGATTGAAGATCAAATTAATGAAATAAAGCAAGAAAACAAGGTTAGAGAAAAA
AGAGTAAAAAGAAATGAACAAAGCCTCCAAGAAATATGGGACTATGTGAATAGACCAAAT
CTACGTTTGATTGGTGTACCTGAGAGTGATGCAGAGAATGGAACCAAGTTGGAAAACACT
CTTCAGTATATTATCCAGGAGAACTTCTCCAACATAGCAAGGCAGGCCAACATTCAAATT
CAGGAAACACAGAGAACACCACAAAGATACTCCTTGAGAAGGGCAACCCCAAGACACATA
ATTGTCAGATTCACCAAGGTTGAAATGAAGGAAAAAGTGTTAAGGGCAGCCAGAGAGAAA
GGTCAGGTTACCCACAAAGGGAAGCCCATCAGACTAACAGTGGATCTCTCAGCAGAAACC
CTACAAGCCAGAAGAGAGTGGGGGCCAATGTTCAACATTCTTAAAGAAAAGAATTTTCAA
CCCAGAATTTCATATCCAGCCAAACTAGACTTCATAAGTGAAGGAGAAATAAAATCCTTT
ACGGACAAGTAAATGCTGAGAGATTTTGTCACCACCAGGCCTGCCTTACAAGAGTTCCTG
AAGGAAGCACTAAACATGGAAAGAAGTAACTGGTACCAGCCACTGCAAAAACATGCCAAA
TTA
>lcl|hg18_L1PA6_chr14_36232880_36239038
ATGGGGAGAAACCAGATCAGAAAAGCAGAAAATTCTAAAAATCAGAGTGCTTCTACTCCT
CCAAAAGATCGCAGCTCCTTGCCAGCAACAGAACAAAGCTGAACGGAGAATGAGTTTGAC
GAGTTGACAGAAGAGGGCTTCAGAAGGTCAGTAATAACAAACTTCTCTGAGCTAAACGAG
GATATTCGAACCCATCGCAAGGAAGCTAAAAACCTTGAAAAAAGATTAGACGAATGGCTA
ACTAGAATAAACAGTGTAGAGAAGACCTTAAATGACCTGATGCAGCTGAAAACCATGGCA
CGAGAACTTCATGATGCATGCACAAGCTTCAATAGCCAATTCGATCAAGTGGAAGAAAGG
GTATCAGTGACTGAAGATCAAATTAATGAAATTAAGTGAGAAGACCAGGTTAGAGAAAAA
AGAGTAAAAAGAAAAGAAGAAAGCCTCCAAGAAATATGGGACTATGTGAAAAGACCAAAT
TTACGTTTGATTGGTGTACCTGAAAGTGATGGGAAGAATGGAACCAAGTTGGAAAACACT
CTTCACGATATTATTCAGGAGAACTTCCCCAACCTAGCAAGGCAGGCCAACATTCAAATT
CAGGAAATACAGAGAACACCACAAAAATACTCCTCAAGAAGAGCAACCCCAAGACACATA
ATTGTCAGATTCACCAAGGTTGAAATGAAGGAAAAGGTGTTAAGGGCAGCCAGAGAGAAA
GGTCAGGTTACCCAGAAAAGGAAGCCCATCATATTAACAGCAGATTTCTTGGCAGAAA-C
CTACAAGCCAGAAGAGAGTGGGAGCCAATATTCAACATTCTTAAAGAAAGGAGTTTTCAA
CCCAGAATTTCATATCCAGCCAAACTAAGCTTCATAACTGAAGGAGAAATAAAATACTTT
ACAGACAAGCAAATGCCAAGAGATTTTGTCACCACCAGGCCTGCCTTACAAGAGCTCCTG
AAGGAAGCACTAAACGTGGAAAGAAACAACCGGTACCAGCCACTGCAAAAACATGCCAAA
TTG
>lcl|hg18_L1PA6_chr11_82654825_82660945
ATGGGGAAAAACCAGAGCAGAAAAGCTGAAAATTCTAAAAATCATAGTGCCTCTTCTCCT
CCAGAGGATTGCAGCTCCTTGCCAGCAATGGAAGAAAACTGGACTGAGAATGAC--TGAT
GAGTTGACAGAAGCAGGCTTCACAAGGTCGGTAATAACAAACTCCTCCAAGGTAAAGGAG
GATGTTTGAACCCATTGCAAGGAAGCTAAAAACCTTGAAAAAAGATTAGACGAATGGCTA
ACTAGAATAAACAGTGTAGAGAAGACCTTAAATGACCTGATGGAGCTGAAAACCATGGCA
CGAGAACTTCGTGATGCATGCCCAAGCTTCAACAGCTGATACAATCAAGTGGAAGACA-G
GTACCAGTGACTGAAGATCAAATTAATGAAATAAAGCGAGAAGACAAGGTTAGAGAAAAA
AGAGTAAAAAGAAACGAACAAAGCCTCCAAGAAATATGGGACTATGTGAAAAGATCAAAT
CTACGTTTGATTGGTGTACCTGAAAGT----GGGAGAATGGAACCAAGTTGGAAAACACT
T--CAGGATATTATCCAGGAGAACTTCCCCAACCTAGCAAAGCAGGCCAACATTCAAATT
CAGGAAATACAAAGAACATCACAAAGATACTCCTTAAGAAGAGCAACCCCAAGACACATA
ATTATCAGATTCACCAAGGTTGAAATGAAGGAAAAAGTGTTAAGGGCAGCCAGAAAGAAA
GGTCAAGTTACCCACAAAGGGAAGCCCATCAGACTAACAGCGGACCTCTTGGCAGAAACC
CTACAAGCCAGAAGAGAGTGGGGGCCAATATTCAACATTCTT-----ATAGAATTTTCAA
CCCAGAATTTCATATCTAGCCAAACTAAGCCTCATAAGTGAAGGAGAAATAAAATCCTTT
ACAGACAAGCAAATGCTGAGAGATTTTGTCACCACCAGGCCTGCCCTAAAAGAGCTCCTG
AAGGAAGCACTAAACATGGAAAGGAACAACCAGTACCAACCACTGCAAAAACATGCCAAA
TTG
>lcl|hg18_L1PA6_chr12_322234_328345
ATGGGGAGAAACCAGAGCAGAAAAGCTGAAAATTCTAAAAATCAGAGTGCCTCTTCTCCT
CCAAAGGATGGCAGCTCCTTGCCAGCAATGGAACAAAGCTGGATGGAGAATGAC--TGAT
GAGTTGACAGAAGTAGGGTTCAGAAGGTCAGTAAAAACAAACTTCTCCGAGCTAAAGGAG
GATGTTCAAACCCATCGCAAGGAAGCTAAAAACCTTGAAAAAAGATTAGACAAATCGCTA
ACTAGAATAAACAGTGTAGAGAAGACCTTAAATGACCTGATGGAGCTGAAAACCATGGGA
CGAGAACTTCATTACACATGCACAAGCTTCAATAGCCAATTTGATCAAGTGGAAGAAAGG
GTATCAGTGATTGAAGATCAAATTAATGAAATAAAGTGAGAGGACAAGGTTAGAGAAAAA
AGAGTAAGAAGAAACAAACAAAGCCTCCAATAAATATGGGACTATGTGAAAAGACCAAAT
CTACATTTGATTGGTGTACCTTAAAGTGATGGGGAGGATGAAACCCAGTTGGAAAACACT
CTTCAGGATATTATCCAGGAGAACTTCCCCAACCTAGCAAGGCAGGCCAACATTCAAATT
CAGGAAATACAGAGAACACCACAAAAATACTCCTTGAGAAGAGCAAACCCAAGACACATA
ATTGTCAGATTCACCAACGCTGAAATGAAGGAAAAAGTGTTAAGGGCAGCCAGAGAGAAA
GGTCAAGTTACCCACAAAGGGAAGCCCATCAGACTAACAGCGGATCTCTCGGCAGAAACC
CTACAAGCCAGAAGAGAGTGGGGGCCAATATTCAACATTCTTAAAGAAAAGAATTTTCAA
CTCAGAATTTCATAGCCAGCCAAACTAAGCCTCATAAGTGAAGGAGAAATAAAATCCTTT
ACAGACAAGCAAATGCTGAGAGATTTTGTCACCACCAGGCCTGCCTTACAAGAGCTCCTG
AAGGAAGCACTAAACATGGAAGGGAACAACTGGTACCAGCCACTGCAGAAACAAGCCAAA
TTG
>lcl|hg18_L1PA6_chr13_59062818_59068896
ATGGGGAGAAACCAGAGAAGAAAAACCGAAAATTCTAAAAATCAGAGCGCCTCTTCTCCT
CCAAAGGATCATAGCTCCTCGCCAGCAATGGAACAAAGCAGGATGGAGAATGACTTTGAC
GAGTTGACAGAAGTAGGCTTCAGAAGGTCGGTAATAACAAACTTCTCCAAGCTAAAGGAG
GATGTTCAAACCCATCGCAAGGAAG----------------AAGATTAGATGACTGGCTA
ACTAGCATAAACAGTGTAGAGAAGACCTGAAATGACCTGATGGAGCTGAAAACCATGGCA
TGAGAACTTCATGACACATGCACAAGCTTCAATAGCCAATTTGATCAACTGGAAGAAAGG
GTATCAGTGATTGAAGATCAAGTTAATGAAATAAAGCGAGAAGAGAAGTTTAGAGAGACA
AGAATGAAGATGAACAAACAAAGCCTCCAAGAAATATGGGACTATGTGAAAAGACCAAAT
CTACGTTTGATTGTTGTATGTGAAACTGATGGGGA-GATGGAACCAAGTTGGAAAACACT
TTGCAGGATATTATCCAGGAGAACTTCCCCAACCTAGCAAGGCAGGCCAACACTCAAATT
CAGGAAATACAGAGGACACCACAAAGATACTCCTTGAGAAGAGC-AGCCCAAGACACATA
ATGGTCAGATTCACCAAGGTTGAAATGAAGGAAAAAGTGTTAAGGGCAGCCAGAGAGAAA
GGCTGAGTTACCCACAAAGGGAAGCCCATCAGACTAACAGCAGATCTCTCAGCAGAAACC
CTACAAGCCAGAAGAGAGTGGGGACCAATATTCAACATTCTTAAAGAAAAGAATTTTCAA
CCCAGAATTTCATATCCAGCCAAACTAAGCTTCATAAGTGAAGGAGAAATAAAATCCTTT
ACAGACAAGCAAATGCTGAGAGGTTTTGTCACCACCAGGCCTGCCCTACAAGAGCTCCTG
AAGGAAGCACTAAACATGGAAAGAAACAACCAGTACCAGCCACTGCAAAAACACGCCAAA
TTG
>lcl|hg18_L1PA6_chr14_31345582_31351726
ATGGAGAGAAACCAGAGCAGAAAAGGTAAAAATTCTAAAAACCAGAGCACTCCTTCTCCT
CCAAAGGATCACAACTCCTCACCAGCAACGGAACAAAGCAGGACAAAGAATGACTTTGAC
AAGCTGACAGAAGTAGGCTTCAGAAAGTCAGTAATAACAAACTTCTCTGAGCTACAGGAG
GAGGTTTGAACCCATCGTAAGGAAGCTAAAAACCTTG-AAAAAGATTAGACGAATGGCTA
ACT-GAATAAACAGTGCAGAGAAGACCTTAAGTGACCTGAAGGAGCTGAAAACCATGGCA
CAAGAACTATGTGATGCATGCACAAGCTTCAGTAGCCGATTCGATCAAGTGGAAGAAAGG
GTATCAGTGATTGAAGATCAAATTGAAGAAATGAAGCCAGAAGAGAAGTTTAGAGAAAAA
AGAGTAAAAAGAAACAAACAAATCTTCCAAGAAATATGAGACTATGTGAACAGACCAAGT
CTACATGTAATTGGTGTACTAGAAAGTGATGGGGAGAATGGAACCAAGCTGGAAAACACT
CTTCAGGATATTATCCAGGAGAACTTCCCCAGCCCAGCAAGGCAGGCCAACATTCAAATT
CAGGAAGTACAGAGAACACCACAAATATACTCCTTGAAAAGAGCAACCCCAAGACATATA
ATTATCAGATTCACCAAGGTTGAAATGAAGGAAAAAATGCTAAGGGCAGCCAGAGAGAAA
GGGCGGGTTAACCACAAAGGGAAGCCCATCAGACTAACAGTGGATCTCTCGCCAGAAACC
CTACAAGCCAGAAGAGAGTGGGGGCCAATATTCAACATTCTTTAAGAAAAGAATTTTCAA
CCCAGAATTTCATATCCAGCCAAACTAAGCTTCATAAGGGAAGGAGAAATAAAATCCTTT
ACAGACTAGCAAATGCTGAGAGATTTTGTCACCAACAGGCCTGCCTTACAAAAGCTCCTG
AAGGAAGCACTAAACATGGAAAGGAACAATAAGTACCAGCCACTGCAAAAACATGCCAAA
GTG
>lcl|hg18_L1PA6_chr11_45605719_45611863
TTGGGGAGAAACCAGAGCAGAAAAGCTGAAAATTCTAAAAACCAGAGCACCTCTTCTCCT
GTAAAGAATCGCGGCTCCTCACCAGCAATGGAACAAAGCTGGATGGAGAATGACTTTGAC
GAGTTGACAGAAGTAGGCTTCAGAAGATTGGTAATAACAAACTTCTCCGAGCTAAAGGAG
GATGATGGAACCCATCGCAAGGAAGACAAAAACCTTGAAAAAAGATTAGACGAATGACTA
ACTAGAATAATCAGTGTAGAGAAGACCTTAAATGACCTGATGGAGCTGAAAACCATAGCA
TGAGAACTACGTGATGCATGCACAAGCTTCAGTAGCCCATTCAATCAAGTGGAAGAAAGG
GTATCCGTGATTGAAGATCAAATTAATGAAATGAAGTGAGAAGAGAAGTTTAGAGAAAAA
AGAGTAAAAAGACACAAACAAAGCTTCCAAGAAATATGGGACTATGTGAAAAAAACAAGT
CTACGTTTGATTGGTTTACCTGAAAGTGATGGGGAGAATGGAACCAAGTTGGAAAACACT
CTTCAGTATATTACCCAGGAGAACTTCCCCAACCTAGCAAGGCAGGCCAACATTCAAATT
CAGGAAATACAGAGA---CCACGAAGATACTCCTCGAGAAGAGCAACCCCAAGCCACATA
ATTGTCAGATTCCTCAAGGTTGAAATGAAGGAAAAAATATTAAGGGCAGCTAGAAAGAAA
GGTCAGGTTACCCACAAAGGGAAGCCCATCAGACTAACAGTGGATCTCTCAGCAGAAACT
CTACAAGCCAGAAGAGAGTGGGGGCCAATATTCAACATTCTTAAAGAAAATAATTTTCAA
CCCAGAATTTCATATCCAGCCAAACTAAGCTTCATAAGTGAAGGAGAAATAAAATCCTTT
ACAGACAAGCAAATGCTGAGAGATTTTGTCACCACCAGGCCTGCCTTACAAGAGCTCCTG
AAGGAAGCACTAAACATGGAAAGGAACAACTGGTACCAGCCACTGCAAAAATATGCCAAA
TTG
>lcl|hg18_L1PA6_chr15_30219419_30225542
ATGAGGAGA----AGAGCAGAAAAACTGAAAATTCCAAAAACCAGAGCACCCCTTCTTCT
CCAAAGGATCGCAGCTCCTTGCCAGCAATGGAACAAAACTGGATGGAGAATGACTTTGAC
GAGTTGACAGAAGTAGGTTTCAGAAGGTCGGCAATAAGAAACTTCTCCAAGCTAAAGGAG
CATGTTCGAACCCATTGCAAGGAAGCTAAGAACCTTGAAAAAAGGTTAGATGAATGGCTA
ACTAGAATGAATAGTATAGAGAAGACCTGAAATGACCTGATGGAGCTGAAAACCACAGCA
TGAGAACTTCATGACACATGCACAAGCTTCAATAGCCGATTCGATCAAGTGGAAGAAAGG
ATATCAGTGTTTGAAGATCAAATTAATGAAATGAAGTGAGAAGACAAGATTAGAGAAAAA
ACAGTAAAACGAAACAAACAAAGCCTCCAAGAAATATGGGACTATGTGACAAGACCAAAT
CTATGTTTGATTGGTGTACCTGAAAGTGATGAGCAGAATGGAACCAAGTTGGAAAACACC
CTTCAGGATATTATCCAGGAGAACTTCCCCAACCTAGCAAGGCAGGCCAACATTCAAATT
CAGGAAATACAGAGAACACCACAAAGCTACTCTTCAAAAAGAGCAACCCCAAGACACATA
ATTTTCAGATTCACCAAGGTTGAAATGAAGGAAAAAATGTTAACAGCAGCCAGAGGGAAA
AGTCGGGTTACCCACAAAGGGAAGCCCATCAGACTAACAGTGGATCTCTCGGCAGAAACC
CTACAAGCCAGAAGAGAGTGGGGGCCAATATTCAACATTCTTAAAG-----AATTTTCAA
CCCAGAATTTCATATCCAGCCAAACCAAGCTTCATAAGTGAAGGAGAAATAAAATCCTTT
ACAGACAAGCAAATGCTGAGAGATTTTGTCACCACCAGGCCTGCCTTACAAGAGCTCCTG
AAGGAAGCACTTAACATGGAAAGGAACAACTGGTACCAGCCTCTGCAAAAACACGCCAAA
TGG
>lcl|hg18_L1PA6_chr12_76008331_76014504
ATGGGGAGAAACCAGAGCAGAAGAGCTGAAAATTATAAAAACCAGAACTCCTCTTCTCTT
CCAAAGGATCGCAGCTCCTTGCCAGCAATGGGGCAAAGCTGGACGGAGAATGACTTTGAT
GAGCTGACAGAAGTAGGCTTCAGAAGGTCAGTAGTAACACACTTCTCTGAGCTAAAGGAG
CATGTTCTAACCCATTGCAAGGAAGCTAAAAACCTTGAAAAGAGGTTAGACGAATGGCTA
ACTCGAATAGCCCGTGTAGAGAAGAACTTAAATGACATGGTGGAGCTGAAAACCATGGCA
CAAGAACTTCATGACACATGCACAAGCTTCAATGTCTGATTCAATCAAGTGGAAGAAAGG
GTATCAGTGATTGAAGATCAAATTAATGAAATGAAGTGAGAAGACAAGGTTAAAGAAAAA
AGAGTAAAAAGAAATGAATAAAGCCTCCAAGAAATATGGGACTATGTGAAAAGACC-AAT
CTACATTTGATTGGTGTACCTGAAACTTATGGGGAGAATGGAACCAAGTTGAAAAACACT
CTTCAGGATATTATCCAGGAGAACTTCCCCAACCTAGCAAGGCAGGCCAACATTGAAATT
CAGGAAATACAGAGAACACCACAAAGATACTCCTCAAGAAGAGAAACCCCAAGACACATA
ATTGTCAGATTCACCAAGGGTGAAATGAAGGAAAAAATGTTAAGGGCAGCCAGAGAGAAA
GGTTGAGTTACCCACAAAGGGAAGCCCATCAGACTAACAGCAGATCTCTCGGCAGAAACC
CTACAAGCCAGAAGAGAGTGGGGGCCAATATTCAACATTCTTAAAGAAAAGAAATTTCAA
CCCACAATTTCATATCCAGCCAAACTAAGCTTCATAAGTGAAGGAGAAATAAAATCCTTT
ACAGAAAAGCAAATGCTGAGAGATTTTGTCACCACCAGGTCTGCCTTACAAGAGCTCCTG
AAGGAAGCACTAAACATGGAAAGAAACAACTGATACCAGCCACTGCAAAAGCATGCCAAA
TTG
>lcl|hg18_L1PA6_chr16_21247846_21253998
ATGGGGAGAAACCAGAGCAGAAAAGCTGAAAATTCTAAAAATCAGAGTGACTCTTCTCCT
CCAAAGGACTGTAGCTCCTCGCCAGCAACGGAACAAAGCTGGACGGAGAATGACTTTGAC
GAGATGACAGAAGTAGGCTTCAAAAACTTGGTAATAACAAACTTCTCCGAGCTAAAGGAG
GACATTCGAACCCATCGCAAGGAAGCTAAAAACCTTGAAAAAAGATTAGATGAATGGCTA
ACTAGAATAAACAGTGTAGAGA---CCTTAAATGACCTGATGGAGCTGAAAACCATGGCA
CGAGAACTACGTGACACATGCACAAGCTTCAGTAGCTGATTCGTTCAAGTGGAAGAAAGG
GTATCAGTGATTGAGTATCGAAT----GAAATGAAGCAAGAAGAGAACTTTACAGAAAAA
AGAGTAAAAAGAAACAAACAAAGCCTCCAAGAAATATGGGACTATGTGAAAAGAGCAAAT
CTACGTTTGATTGGTGTATCTGAAAGTGATGGGGAGAATGGCACCAAGTTGGAAAACACT
CTTCAGGATGTTATCCAGGAGAACTTCCCCAACCTAGCAAGGCAGGCCAACATTCAAATT
CAGGAAATACAGAGAACACCA-AAAGATACTCCTTGAGAAGAGCAACCCCAAGACACATA
ATTATCAGATTCACCAAGGTTGAAATGAAGGAAAGAATGTTAAGGGCAGCCAGAAACAAA
GGTCAGGTTGCCCACAAAGGGAAGCCCATCAGACTAATAGCAAAACTCTCCGCAGAAACT
CTATAAGCCAGAAGAGAGTGGGGGCCAATATTCAACATTCTTAAAGAAAAGAATTTTCAA
CCAAGAATTTAATATCTAGCCAAACTAAGCTTCATAAGTGAAGGAGAAATAAAATCCTTT
ATTGACAAGCAAATGCTGAGAGATTTTGTCACCACCAGGCCTGCCTTACAAGAGCTCCTG
AAGGAAGCACTAAACATGGAAGGGAACAACCAGTACCAGCGACTGCAAAAACATGCCAAA
TTA
>lcl|hg18_L1PA6_chr12_105463826_105469957
ATGGTGATAAACCAGAACAGAAAAGCTGAAAATTCTAAAAACCAGAGCACCTCTTCTTCT
CCAAAGGATCGCAGCTCCTCACCAGCAACAGAACAAAGTTGGACGGAGAATGTCTTTGAC
AAGTTGACAGAAGTAGACTTCAGAAGATCGGTAATAACAAACTTCTCCAAGCTAAAGGAG
GATGTTCAAACCCATCGCAAGGAAGCTAAAAACCTTGAAAAAAGATTAGAAGAATGGCTA
ACTCGAATAAACAGTGTAGAGATGACCTTAAATGACCTGATGGAGCTGAAAACCATGGCA
CAAGAACTACATGACTCATGCACAAGCTTCAGTAGCCGATTCAATCAAGTGGAAGAAAGG
GTATCAGTGATTGAAGATCAAATGAACGAAATGAAGT-----GAGAAGTTTAGAGAAAAA
AGAGTAAAAAGAAATGAACAAAGCCTCCAAGAAATATGGGACTATATGAAAAGACCAAAT
ATATGTTTGACTGGTGCACCTGAAAGTGACGGGGAGAATGGAACCAAGTTAGAAAACACT
CTTCAGGATATTATCCAGGAGAACTTCCCCAACCTAGCAAGGCAGGCTAACATTCAAATT
CAGGAAATACAGAGAACTCCACAAAGATACTCCTCGAGAAGAGCAACCCCAAGACACATA
ATTGTCAGATTCACCAAGGTTGAAATGAAGGAAAAAATGTTAAGGGCAGCCAGAGAGAAA
GGTCGGGTTACCCACAAAGGGAAGCCCATCAGACTAACAGCAGATCTCTTGGCAGAAACT
CTACAAGCCAGAAGAGAGTGGGGACAAATATTCAACATTCTTAAAGAAAAGAATTTTCAA
CCCAGAATTTCATATCCAGCCAAACTAAGCTTCATAAGTGAAGGAGAAATAAAATTCTTT
ACAGACAAGCAAATGCTGAGAGATTTTGTCACCACCAGGCCTGCCTTACAAGAGCTCCTA
AAGGAAGCACTAAACATGGAAAGGAACAGCCAGTACCAGCCACTGTAAAAACATGCCAAA
TTG
>lcl|hg18_L1PA6_chr11_91382325_91388486
TTGGGGAGAAACCAGAGTAGAAAAGCTGAAAATTCTAAAAACCAGAGTGCCTCTTCTCCT
CTAAAGGAATGCAGCTCCTCGCCAGCAACAGAACAAAGCTGGACAGAGAATGACTCTGAT
GAGTT---------AGGCTTCAGAAGATCGGTAATAACAAACTTCTCTGAGCTAAAGGAG
GATGTTCGAACCCATTGCAAAGAAACTAAAAACCTTGAAAAAAGATGGGATGAATGGCTA
ACTAGAATAAACAGCATAGAGAAAACCTTAAGTGACCTGATGGAGCTGAAAACCATGGCA
CGAGAACTACATGACGCATGCACAAGCTTCAGTAGCTGATTCAATCAAGTGGGAGAAAGA
TTATAAGTGATTGAAGATCAAATGAATGAAATGAAGCGAGAAGAGAAGTTTAGAGAAAAA
AGAGTAAAAAGAAATGAACAAAACCTCCAAGAAATATGGGACTATGTGAAAAGACCAAAT
CTACATTTAATTGGGGTACCTGAAAGTGACGGGGAGAATGGAACCAAGTTGGAAAACACT
CTTCAGGATATTATCCAGGAGAACTTCCCCAAAATAGCAAGGAAGGCCAACATTCAAATT
CAGGAAATACAGAGAATGTCACAAAGATATTCCTCAAGAAGAGCAACTCCAAGACACATA
ATTGTCAGATTCACCAAGGTTGAAATGAAGGAAAAAATGTTAAGGACAGCCAGAGAGAAA
GGTCGGGTTACTCAAAAAGGGAAGCCCATCAGACTAACAGTGGATCTCTCAGCAGAAACT
CTACAAGTCAGAAGAGAGTGTGGGCCAATATTCAACATTCTTAAAGAAA-GAATTTTCAA
CCCAGAGTTTCATATCCAGCCAAATGAAGCTTCATAAGTGAGGGGGAAATAAAATCCTTT
ACAGAGAAGCACATGCTGAGAGATTTTGTTACCACCAGGCCTGCCCTAAAAGAGCTCCTG
AAGGAAGCACTAAACATGGAAAGGAACAACCGGTACCAGCCACTGCAAAAACATGCCAAA
TTG
>lcl|hg18_L1PA6_chr11_8494503_8500591
ATGGGGAGAAACCAGAGCAGAAAAGCTGAAAATTCTAAAAATCAGAGTGCCTCTTCTCCT
CCAAAGCAATGCAGCTCCTCGCCAGCAACGGAACAAAGCTGGACGGAGAATGACTTTGAC
AAGTTGAGAGAAGAAGGCTTCAGACGATCGGTAATAACAAACTTCTCCAAACTAAAGGAG
GATGTTCAAACCCATTGCAAAGAAGCTAAAAACCTTGAAAAAAGATTAGACGAATGGCTA
ACTAGAATAAACAGTGCAGAGAAGTCCTTAAATGACCTGATGGAGCTGAAAATCACAGCA
TGAGAACTACGTGACGCATGCACAAGCTTCAGTAGCCAATTTGATAAAGAGGAGGAAAGG
GTATCAGTGATTGAACATGAAATTAATGAAATGAAGCGAGAAGAGAAGTTTAGAGAAAAA
AGAGTAAAAAGAAACGAATGAAGCCTCCAAGAAATATGGGACTAGGTGAAAAGACCAAAT
CTATGATTGATTGGTGTACCTGAAAGTGAAGGGAAGAATGGAACCAAGTTGGAAAACACT
CTCCAGGATATTATCCAGGAGAACTTCCCCAACCTAGCAAGGCAGGCCAACATTCAAATT
CAGGAAATACAGAGAACACCATAAAGATACTCCTTGAGAAGAGCAACCCCAAGACACATA
ATTGTCAGATTCACCAAAGTTGAAATGAAGGAAAAAATGTTAAGGGCAGCCAGAGAGAAA
GGTCGGGTTACCCACAAAGGGAAGCCCATCAGACTAACAGAGGATCTCTTGGCAGAAACT
CTACAAGCCAGAAGAGAGTGGGGGCAAATATTCAACATTCTTAAAGAAAAGAATTTTCAA
CCCAGAATTTCATATCCAGCCAAACTAAGCTTCATAAGTGAAGGAGAAATAAAATCCTTC
AGAGACAAGCAAATGCTGAGAGATTTTGTCACCACCAGGCCTGCCTTACAAGAGCTCCCG
AAGGAAGTACTAAACATGGAAAGGAACAACCGGTACCAGCCACTGCAAAAACATGCCAAA
TTG
>lcl|hg18_L1PA6_chr11_60074443_60080563
ATAGGGAGAAACCAGAGCAGAAAAGCTGAAAATTCTAAAAATCAAAGCGCCTCTTCTCTT
CCAAAGGATCGCAGCTCCTTGCCAGCAACAGAACAAAGCTGGATGGAGAATGACTTCAAC
AAGTTGACAGAAGTAGGCTTCAGAAGATTAATAATAATAAAC--CTCTGAGCTAAAGGAG
GATGTTCGAACCCATCGCAAGGAAGCTAAAAACCTTGAAAAAAGATTAGACGAATGGCTA
ACTAGAATAAACAGTGTAGAGAAGACCTTAAATGACCTGATGGAGCTGAAAACCATGGCA
CGAGAATTACC---------------------TCGCCAATTTGATCAAGTGGAAGAAAGG
GTATCAGTGATTGAAGATCAAATTAATGAAATGAAGCGAGAAGAGAAGTTGAGAGAAAAA
AGAGTAAAAAGAAACAAACAAAGCCTCCAAGAAATATGGGACTATGTGAAAAGACCAAAT
CTACGTTTGACTGGTGTATCTGAAAGTGATGGGGAGAATGGAACCAAATTGGAAAACACT
CTTCAGGATATTATCTGGGAGAAAGTCCACAACCAAGCAAGGCAGGCCAACATCCAAATT
CAGGAAATACAGAGAACGCCACAAAGATATTCCTCAAGAAGAGCAACCCCAAGACACATA
ATTGTCAAATTCACCAAGGCTGAAATGAAGGAAAAAATGTTGAGGGCAGCCAGAGAGAAA
GGTCAGGTTACCCACAAAGGGAAGCCCATCAGACTA--AGATGGGCTCTCGGCAGAAACT
CTACAAGCCAGAAGAGAGTGGGGGCCAATATTTAACATTCTTAAAGAAAGGAATTTTCAA
CCCAGAATTTCATATCCAGCCAAACTAGGCTTCATAAGTGAAGGAGAAATAAAAGCCTTT
ACAGACAAGCAAATGCTGAGAGATTTTGTCACCACCAGGCCTGCCTTACAAGAGGTCCTG
AAGGAAGCACTAACCATGGAAAGGAACAACTGGTACCAGCCACTGTGAAAACATGCCAAT
TTG
>lcl|hg18_L1PA6_chr12_21404637_21410758
ATGGGGAGAAACCAGAGCAGAAAAGCTGAAAATTCTAAAAATTAGCGCACCTCTTCTCCT
CCAAAGGAACAGAGCTCCTTGCCAGTAATGGAACAAAGCTGGACAGAGAATGACTTTGAC
GAGTTGACAGAAGAAGGCTTCAGAAGATTGGTAATAACAAACTTCTCCGAGCTAAAGGAG
GATGTTTGAACCTATCACAAAGAAGCTAAAAACCTTGAAAAAAGAGTAGACGAATGGCAG
TGTAGAGAAAACAGTGTAGAGAAGTCCTTAAATGACCTGATGGAGCTGAAAATCATGGCA
CAAGGACTACGTGACGCATGTACAAGCTTCAGTAGCCGATTTGATCAAATAGAAGAAAGG
GTATCAGTGATTGAAGATCAAATGAATGAAATGCAGGGAGAAGAGAAGTTTAGAGAAAAA
AGAGTAAAAAGAAATGAACAAAGCCTCCAAGAAATATGGGACTATGTGAAAAGACCAAAT
CTACGTCTGATTGGTGTACCTGAAAATGACGGGGAGAATGGAACCAAGTTGGAAAACACT
CTTCAGGATATCATGCCGGAGAACTTCCCCAACCTAGCGGGGAAGGCCAACATTCAAATT
CAGAAAATACAGAGAATGCCACAAAGATACTCCTCGAGAAGAGAAACTCCAAGACACATA
ATTGTCAGATTCACCAAAGTTGAAATGAAGGAAAAAATGTTAAGGGCAGCCAGAGAGAAA
GGTCAGGTTACCCACAAAGGGAAGCCCATTAGACTAACAGCGGGTCTCTCGGCAGAAACT
CTACAAGCCAGTAGAGAGTGGGGGCCAATATTCAACATTCTTAAAGAAAAGAATTTTCAA
CCCAGAATTTCATACCCAGTCAAACTAAGCTTCATACGTGATGGAGAAATAAAATGCTTT
ACAGACAAACAAATGCTGAGAGATTTTGTCACCACCATGCCTGACTTACAAGAGCTCCTT
AAGGAAGCACTAAACATGGAAAGGAACAACCGGTACGAGCCACTGCAAAAACATGCCAAA
TTG
>lcl|hg18_L1PA6_chr15_76455361_76461498
ATGGGGAGAAACCAGAGCAGAAAAGCTGAAAATTCTAAAAATCAGAGTGCCTCTTCTCCT
CCAAAGGAACACAGCTCCTTGCCAGCAACAGAACAAAGCTGGATGGAGAATGATTTCGAT
GGGTAGAGAGAAAAAGACTTCAGATGATCGGTAATAACAAACTTCTCCGAGCTAAAGGAG
GATGTTCGAACCCATCGCAAAGAAGCTAAAAACCTTGAAAAAAGATTAGATGAATGGCTA
ACTAGAGTGAACAGCATAGAGAAGACTTTAAATGACCTGATGGAGCTGAAAACCATGGCA
TGAGAACTACATGACGCATGCACAAACTTCAGTAGCCGATTTGATCAAGTGGAAGAAAGG
GTATCAGTGATTGAAGATCAAATGAATGAAATGAAGTGAGAAGAGAAGTTTAGAGAAAAA
AGAGTAAAAAGAAATGAACAAAGCCTCCAAGAAATATGGGACTATGTGAAAAAACCAAAT
CTACATCTGATTGGTGTACCTGAAAGTGAAGGGGAGAATGGAACCAAGTTGGAAAACATT
CTTCAGGATATTATCCAGGAGAACTTCCCCAACCTAGCAAGGCAGGCCACCATTCAAATT
CAGGAAATACAGAGAATGCCACAAAGAT----------AAGAGCAACTCCAACACACATA
ATTGTCAGATTCACCAGAGTTGAAATGAAGGAAAAAATGTTAAGGGCAGCCAGAGAGAAA
GGTCAGGTTACCCACAAAGGGAAGCCCGTCAGACTAACAGCAGATATCTTGGCAGAAACT
CTACAAGCCAGAAGAGAGTGGGAGCCAATATTCAACATTCTTAAAGAAAAGAATTTTCAA
CCCAGAATTTCATATCCAGCCAAACTAAGCTTCATAAG---TGGAGAAATAAAATCCTTT
ACAGACAAACAAATGCTGAGAGATTTTGTCACCAGCAGGCCTGCCTTACAAGAGCTCCTG
AAGGAAGCACTAAACATGGAAAGGAATAACTGGTACCAGCCACTGTAAAAACATGCCAAA
TTG
>lcl|hg18_L1PA6_chr12_57384384_57390555
ATGGGGAGAAACCAGAGCAG-AAAGCTGAAAACTCTAAAAACCAGAATGCCCCTTCTCCT
CCAAAGGATCGCAGCTCCTTGCCAGCAATGGAACAAAGCAGGACAGAGAATGACTTTGAT
GAGTTGACAGAAGTAGGTCTCAGAAAGTCGGTAAT---AAACTTCTCTGAGCTAAAGGAA
GATGTTCCAACCCATCACAAGGAGGCTAAAAACCTTGAAAAAAGATTAGATGAACAGCTA
ACTAGAATAAGCAGTGTAGAGAAGACCTTAAATGACATGATGGAGCTGAAAACCATGGCA
AGAGAACTATGTGATGCATGCACAAGCTTCAGTAGCCAATTCGATCAAGTGGAAGAAAGG
GTATCAGTGATTGAAGATCAAATTAATGAAATGAAGTGAGAAGAAAAATTTAGAGAAAAA
AGAGTGAAAAGAAATGAACAAAGCCTCCAAGAAATATGGGAATATGTGAAAAGAAAAAAT
CTACATCTGATTGGTGTATCTGAAAGTGACGGGGAGAATGGAACCAAGTTGGAAAACACT
CTTCAGGATATTATCCAGGACACCTTCTCCAACCTAGCAAGGCAGGCCAATATTCAAATT
CAGGAAATACAGAGATCACCACAAAGATACTCCCCGAGAAAAGCAACCCCAAGACACATA
ATTGTCAGATTCACCAAGGTTGAAATGAAGGAAAAAATGCTAAGGGCAGCCAGAGAGAAA
GGTTAGGTTACCCACAAAGGGAATCCCATCAGACTAACAGTGGATCTCTCGGCAGAAACC
CTACAAGCCAGAATAGATTGGGGGCCAGTATTCAACATGCTTTAAGAAAAGAATTTTCAA
CCCAGAATTTCATATCCAGCCAAACTAAGCTTCATAAGTGAAGGAGAAATAAAATCCTTT
ACAGACAAGCTAATGCTGAGAGATTTTGTCACCACCAGGCCTGCCTTACAAGAGCTCCTG
AAGGAAGCACTAAACATGGAAAGGAACAACTGGTACCAGCCACTGCAAAAACATGCCAAA
TTG
>lcl|hg18_L1PA6_chr12_3830563_3836705
ATGGGGAAAAACCAGAGCAGAAAAGCTGAAAATTCTAAAAACCAGAGCACCTCTTCTCCT
CCAAAGGAACGCAGCTCCTTGCAAGCAACGGAACAAAGCTGGATGGAGAATGACTTTGAC
GAGTTGACAGAAGTTGGCTTCAGAAGGTTGGTAATAACAAACTTCTCCGAGCTAAAGGAA
GATGTTTGAACCCATCGCAAGGAAGCTAAAAACCTTGAAAAAAGATTAGACGAATGGCTA
ACTAGAACAAACAGTGTAGAGAAGACCTTAAATGACCTGATGGAGCTGAAAACCATGGCA
CAAGAACTATGTGACGCATGCACAAGCTTCAGTAGCTGATTCAATCAAGTGGAAGAAAGG
GTATCAGTGACTGAAGATCAAATGAATGAAATGAAGCAAG-----AAGTTTAAAGAAAAA
AGAGTAAAAAGAAATGAACAAAGCCTCCAAAAAATTTGGGACTATGTGAAAAGACCAAAT
CTATGTTTGATTGGTGTACCTGAAAGTGACGGGGCGAATGGAACCAAGCTAGA-AACACT
CTTCAGGATATTATCCAGGAGAACTTCCCCAACCTAGCAAGGCAGGCCAACATTCAAATT
CAGGAAATACAGAGAACACCACAAAGATACTCCTTGAGACGAGCAACCCCAAGATACATA
ATTGCCAGATTCACCAAGGTTGAAATGAAGGAAAAAATGTTAAGGGCAGCCAGAGAGAAA
GGTCAGGTTACCCACAAAGGGAAGCCCATCAGACTAACAGTGGATCTCTCGGCAGAAACT
CTACAAGCCAGAAGAGGGTGGGGGCCAATATTCAGCATTCTTAAAGAAAAGAATTTTCAA
CCCAGAATTTCATATCCAGCCAAACTAAGCTTCATAAGTGAAGGAGAAATAAAATCCTTT
ACAGATAAGCAAATGCTGAGAGATTTTGTCATCACCAGGCCTGCCTTACAAGAGCTCCTG
AAGGAAGCACTAAACATGGAAAGGAACAACCCGTACCAGCCACTGCAAAAACATGCCAAA
CTG
>lcl|hg18_L1PA6_chr15_84550067_84556212
AAGGGGAGAAACCAGAGCAGAAAAGCTGAAAATTCTAAAAACCAGAGTGCCTTTTCTCCT
TCAAAGGATTGCAGCTCCTCACCAACAACGGAACAAACCTGGACGGAGAATGACACTGAC
GAGCTCACAGAAGCAGGCTTCAGAAGGTCAGTAATAACAAACTTCCCTGAGCTAAAGGAG
GATGTTCGAACCCATCTCAAGGAAGCTAAAAACCTTGAAAAAAGATTAGACGAATGGCTA
ACTAAAATAAACAGTGTAGAGAAAACCTCAAATGACCTGATGGAGCTGAAAACCATGGCA
CAAGAACTACGTGACACAAGCTCAAGCTTCAATAGCTGATTAGATCAAGTGGAAGAAAGG
GTATCAGTGATTAAAGATCAAATTAATGAACTAAAGCAAGAGGAGAAGTTTAGAGAAAAA
AGAGTAAAAAGCGACGAACAAAGCCTCCAAGAAATATGGGACTATG-GGAAAGACCAAAT
ATACATTTGATTGGTGTACCTGAAAGTGACAGGGAGAATGAAACCAAGTTGGAAAACACT
CTTCAGGATATTATCCAGGAGAATTTCCCCAACCTAGCAAGGGAGGCCAACATTCAAATT
CAGGAAATACAGAGAACACCACAAAGATACTCCTCGAGAAGAGCAACCCCAAGACACATA
ATTGTCAGGTTCGCCAAGGTTAAAATGAAGGAAAAAATGTTAAGGGCAGCCAGAGAGAAA
GGTCAAGTTACCCACAAAGGGAAGCCCATCAGACTAACAGCGGATCTCCTGGCAGAAACT
CTACAAGCCAGAAGAGAGTGGAGGCCAATATTCAACATTCTTAAAGAAAAGAATTTTCAA
CCCAGAATTTCATATCCGGCCAAACTAAGCTTCATAAGTGAAGGAGAAATAAAATCCTTT
ACAGACAAGTAAATGCTGAGAGATTTTGTCACCACCAGGCCTGCCTTACAAGAGCTCCTG
AAGGAAGCACTAAACATGGAAAGGAACAATCAGTTCCAGCCACTGCAAAAACATGCCAAA
TTG
>lcl|hg18_L1PA6_chr16_26011440_26017567
ATTGGGAGAAACCACAGCAGAAAAGCTGAAAATTCTAAAAATC-GAGCACCTCTTCTCCT
CCAAAGGATCGCAGCTCCTTGCCAGCAACGGAACAAAGCTGGACGGGGAATGACTTTGAC
GAGTTGACAGAAGTAGGCTTCAGAAGGTTGGTAATAACAAACTTGTCCAAGCTAAAGGAG
CTTGTTCAAACCCATCGCAAGGAAGCTAAAAACCTTGAAAAAAGGTTAGATGAATGGCTA
ACTAGAATAAACAGTGTAGAGAAGATCTTAAATGACCTGATGGAGCTGAAAACCATGGCG
CAAGAACTTCGTGATGCATGCACAAGCTTCAATAGCTGACTTGATCAAGTGGAAGAAAGG
GTATCAGTGACTGAAGATCAAATTAATGAAATAAAGTGAGAGGACAAGGTTAGAGAGAAA
AGAGTAAAAAGAAATGAACAAAGCCTCCAAGAAATATGGGACTGTGTGAAAAGACCAAAT
CTACGTTTGATTGGTGTACCTGAAAGTGATGGGGAGAATGGAAACAAGTTGGAAAACACT
CTTCAGGATATTATCCAGGAGAACTTGCCTAACCTAGCAAGGCAGGCCAACATTCAAATT
CAGGAAATGCAGAGAACACCACAAAGATACTCCTCGAGAAGAGCAACCCCAAGACACATA
ATTGTCAGATTCACCAAGGTTGAAATGAAGGAAAAAATGTTAAGGGCAGCAAGAGAGAAA
GGTCGAGTTACCCACAAAGGGAAGCCCATCAGACTAACAGTGGATCTCTTGGCAGAAACC
CTACAAGCCAGAAGAGAGTGGGGGCCAATATTCAACATTCATAAAGGAAAGAATTTTCAA
CCCAGAATTTCATATCCAACCAAACTAAGCTTCATAAGTGAAGGAGAAATAGAATCCTTT
ACAGACAAGCAAATACTGAGAGATTTTGTCACCACCAGGCCTGCTTTACAAGAGCTCCTG
AAGGAAGCACTGAACATGGAAAGAAACAATCAGTACCAGCCACTGCAAAAACATGCTAAA
TTG
>lcl|hg18_L1PA6_chr13_108952657_108958794
ATGGGGAGAAACCAGAGCAGAAAAGCTGAAAATTCTAAAAACCAGAGCGCCTCTTCTCCC
CCAAAGGATTGCCACTCCTCACCAGCAATGGAACAAAGCTGGACAGAGAATGACTTTGAT
GAGCTGACAGAAGTAGCCTTCAGAAGGTCAGTAATAACAAACTTCTCTGAGCTAAAGGAG
GATGTTTGAACCCATTGCAAGGAAGCTAAAAACCTTGAAAAAAGATTAGATGAATGGCTA
ACTAGAAAGAACAGTGTAGAGAAGACCTTAAACGACCTGATGGAGCTGAAAACCATGGCA
TGAGAACTACGTGACACATGCACAAGCTTCAATAGCCAATTCAATCAAGTGGAAGAAAGA
GTATCAGTGATTGAAGATCAAATTAATGAAATAAAATGAGAAGAGAAGTTTAGAGAAAAA
AGAGTAAAAAGAAATGAACAAAGCCTCCAAGAAATATGGGACTATGTGAAAAGACCAAAT
CTACGTTTGATTGATGTGCCTGAAAGTAACGAGGAGAATGGAACCAAGTTGGAAAACACT
CTTCGGGATATTATCCAGGAGAACTTCCCCAATCTAGCAAGGCAGGCCAACATTCAAATT
CAGGAAATACAGAGAACACCACAAAGATAGTCCTCGAGAAGACCAACCCCAAGACACATA
ATTCTCAGATTCACCAAGGTTGAAATGAAGGAAAAAATGTTAAGGGCAGCCAGAGAGAAA
GCTCGAGTTACCCACAAAGGGAAGCCCATTAGACGAATAGCAGATCTCTCGGCAGAAACT
CTGCAAGCTAGAAGAGAGTGGGGGCCGATATTCAACATTCTTAAAGAAAAGAATTTTCAA
CCCAGAATTTCATATCCAGCCAAACTAAGCTTCATAAGTGAAGGAGAAATAAAATACTTT
ACAGACAAGCAAATGCTGAGAGATTTGGTCATGACCAGGCCTGCCTTACAAGAGCTCCTG
AAGGAAGCACTAAACATGGAAAGGAACAACTGGTACCAGCCACTGCACAAACATGCCAAA
TTG
>lcl|hg18_L1PA6_chr13_47206928_47213026
ATGGGGAGAAACCAGAGCAGAAAAGCTGAAAATTCTAAAAACCAGAGCACCTCTTCTTCT
CCAAAGGAGTGCAGCTCCTTGCCAGCAATGGAACAAAGCTGGACGGAGCATGACTTTGAC
AAGTTGACAG-AGTAGGCTTCAGAAGGTTGGTAATATCAAACTTCTCTGAACTAAAGGAG
GATGTTCGAACCCATCACAAGGAAGCTAAAAACCTTGAAAAAAGATTAGATGAATGACTA
ACTAGAACAAACAGTGTAGAGAAGACCTTAAATGACCTGATAGAGCTGGAAACCATGGCA
CAAGAACTATGTGACACATGCACAAGCTTCAGCAGCCGATTCGATCAAGTGGAAGAAAGG
GTATCAGTGATTGAAGATCAAATGAATGAAATGAAGCGAGAAGAGAAGTTTAGAGAAAAA
AGAGTAAAAAGAAATGAACAAAGCATCCAAGAAATATGGGACTATGTGAAAAGACCAAAT
CTACATTTGATTGGTGTACCTGAAAGTGATGGGGAGAATGGAACCAAGTTGGAAAACACT
CTGCAGGATATTATCCAGGAGAACTTTCCCAACCTAGCAAGTCAGGCCAACATTCAAATT
CA-GAAATACAGAGAACACCACAAAGATACTCTTCGAGAAGAGCAACCCCAAGACACATA
ATTGTCAGATTCACCAAGGTTGAAATGAAGGAAAAAATGTTAAGGGCAGCCAGAGAGAAA
GGTCAGGTTACCCACAAAGGGAAGCCCATCAGACTAACAGCCGATCTCTCAGCAGAAACT
CTACAAGCCAGAAGAGAGTGGGGGCCAATATTCAACATTCTTAAAGAAAAGAATTTTCAA
CCCAGAATTGCATATCCAGCCAAACTAAGCTTTATAAGTGAAGGAGAAATAAAATCCTTC
ACAGACAAACAAATGCTGAGAGATTTTGTCACCACCAGGCCTGCCCTAAAAGAGCTCCTG
AAGGAAGCGCTAAACATGGAAAGGAACAACCGGTAACAGCCACTGCAAAAATATGCCAAA
TCG
>lcl|hg18_L1PA6_chr13_79359171_79365372
ATAGGGA-AAACCAGAGCAGAAAAGCTGAAAATTCTAAAAATCAGAACACCCCTTCTCCT
GCAAAGGATCACAGCTCCTCAGCAGCAACAAAACAAAGCTGGACAGAGAAAGACTTTGAC
AAGTTGACAGAAGTAGGCTTCAGAAGGTCAGTAATAACAAACTTCTCCGAGCTAAAGGAG
GATGTTTGAACCCATTGCAAGGAAGCTAAAAACCTTGAAAAAAGATTAGACAAACGGCTA
ACTAGAATAAACAGAGTAGAGAAGAACTTAAATGACCTGATGGAGCTGAAAACCATGGCA
CGAGAACTTTGTGATGCATGCACAAGCTTCAGTAGCTGATTCAATCAAGTGGAAGAAAGG
ATATCAGTGATTGAAGATCAAATTAATGAAATAAAGTGAGAAGACAAGGTTAGAGAAAAA
AGAGTAAACAGAAATGAACAAAGTCTCCAAGAAATATGGGACTATGTGAAAAGAACAAAT
CTACATTTGATTGGTGTACCTGAAAAAGATGGGGAGAATGGAACCAAGTTAGAAAACACC
CTTCAGGATATTATCCAGGAGAACTTCCCCAACCTAGCAAGGCAGGCCAACATTCAAATT
CAGGAAATACAGAGAACACCACCAAGATACTCCCCGAGAAGAGCAACCCCAAGACACATA
ATTGTCAGCTTCACCAAGGTTGAAATGAAGGAAAAAGTGTTAAGGGCAGCCAGAGAGAAA
GGTCGAGTTACCCACAAAGGGAAGCCCATCAGACTAACAGCAGATCTCTTGGCAGAAACT
CCACAAGCCAGAAGAGAGTTGGGGCCAATATTCAACATTCTTAAAGAAAAGAATTTTCAA
CCCAGAATTTCATATCCAGCCAAACGAAGCTTCATAAGTGAAGGAGAAATAAAATCCTTT
ACAGACAAGCAAATGCTGAGAGATTTTGTCACTACCAGGCCTGCCCTACAAGAGCTCCTG
AAGGAAGCACTAAACGTGGAAAGGAACAACCAGTACCAGCCACGGCAAAAACATGCCAAA
TTG
>lcl|hg18_L1PA6_chr11_8468072_8474226
ATGGGGAGAAACCAGAATAGAAAAGCTGAAAATTCTAAAAACCAGAGCACCTCTTCTCCT
CCAAAGGATTGCAGCTCCTCGCCAGTAACAGAACAAAGCTGGACAGACAATGATTTTGAC
AAGTTGACAGAAGTAGGCTTCAGAAGGTCAGGAATAAGAAACTTCTCCAAGCTAAATGAG
GATGTTTGAACCTATCGCAAGGAAGCTAAAAACCTTGAAAAAAGATTAGACGAATAGCTA
ACTAGAATAAACAGTGTAGAAAAGAACTTAAATGACCTGATGGAGCTGAAAACCATGGCG
CAAGAACTACATGATGCATGTACAAGCTTCAGTAGCCGATTTGATCAAGTGGAAGAAAGG
GTATCAGTGACTGAAGATCAAATGAATGAAATAAAGCAAGAGGAGAAGTTTAGAGAAAAA
AGAGTAAACAGAAATGAACAAAGCCTCCAAGAAATATGGGACTAGGTGAAAAGACCAAAT
CTACGTTTGATTGGTGAAACTGAAAGTGACAGGGAGAATGGAACCAAGTTGGAAAACACT
CTTCAGGATATTATCCAGGAGAATTTCCCCAACCTAGCAAGGCAGGCCAACATTCAAATT
CAGGAAATACAGAGAACACCATAAAGATATTCCTTGAGAAGAGCAACCCCAAGACACATA
ATTGTCAGATTTACCAAGATTGAATTGAAGGAAACAATGTTAAGGGCAGCCAGAGAGAAA
GGTCAGGTTACTCACAAAGGGAAGCCCATCAGACTAACAGCAGATCTCTCAGCAGAAACT
CTACAAGCCAGAAGAGAGTGAGAGCCAATATTCAACATTCTTAAAGAAAAGAATTTTCAA
CCCAGAATTTCATATCCAGCCAA-CTAAGCTTCACAAGTGAAGAGGAAATAAAATCCTTT
CTAGACAAGCAAATGCTGAGAGATTTTGTCACCACCAGGCCTGCCCTAAAAGAGCTCCTG
AAGGAAGCACCAAACACGGAAAGGAACAACCAGTACCAGCCACTGCAAAAACACGCCAAA
TTG
>lcl|hg18_L1PA6_chr11_57371906_57378043
ATGGGGAGAAACCAGAGAAGAAAAGCTGAAAATTCTAAAAACCAGAGAGCCTCTTCTCCT
CCAAAGGATTGCAGTTCCTCGCCAGCAATGGAACAAAGCTGGATGGAGAATGACTTTGAT
GAGCTAACAGAAGTAGGCTTCAGAAGGTCAGTAATAACAAACTTCTCCGAGCCAAAGGAG
GATGTTCGAACCCATCGCAAGAAAGCTAAAAACGTTGAAAAAAGATTAGATAAATAGCTA
GCTAGAATAAACAGTGTAGAGAAGACCTTAAATGACCCGATGGAGCTGAAAACCATGGCA
CAAGAACTACGTGACGCATGCACAAGCTTCAGTAGCTGATTCAATCAAGTGGAAGAAAGG
GTATCAGAGATTGAAGATCAAATTAATGAAATAAAGTGAGAAGAGAAGTTTAGAGAAAAA
AGAATTAAAAAAAACAAACAAAGCCTCCAAGAAATATGGGACTATGTGAAAAGACCAAAT
CTACATTTGATTGGTGTACCTGAAAGTGATGGAGAGAATGGAACCAAGCTGGAAAACACG
CTTCAGGATATTATCCAGGAGAACTTCCCCAACTTAGCAAGGCAGGCCAACATTCAAATT
CAGGAAATACAGAGAACACCACAAAGATACTCCTCAAGAAGAGCAACTCCAAGACACGTA
ATTGTCAGATTCACCAAGGTTGAAATGAAGGAAAAAATTTTAAGGGCAGCCAGAGAGAAA
GGTCAGGTTACCCACATAGGGAAGCCTATCAGACTAACAGCAGATCTCTCAGAAGAAACT
CTACAAGCCAGAAGAGAGTGGGGGCCAATATTCAACATTCTTAAGGAAAAGAATTTTCAA
CCCCAAATTTCATATCCAGCCAAACTAAGCTTCATAAGTGAAAGAGAAATAAAATCCTTC
ACAGACAAGCAAATGCTGACAGATTTTGTCACCACCAGGCCTGCCCTAAAAGAGCTCCTG
AAGGAAGCACTAAACATGGAAAGGAAAAGCTGGTACCAGCCACTGCAAAAACATACCAAA
TTG
>lcl|hg18_L1PA6_chr13_108463312_108469301
ATGGGGAGAAACCAGAGCAGAAAAGCTGAAAATTCTAAAAACCAGAGCACCCCTTCTTCT
CCAAAGGATCACAGCTCCTCACCAGCAACAGAACAAAGCAGGACGGAGAATGACTTTGAT
GAGCTGAAAGAAGTAGGCTTCAGAAAGTTGGTGTTAACAAACTTCTCCGGGCTAACAGAG
GATGTTCAAACCCATCACAAAGAAGCTAAAAACCTTGAAAAAAGATTAGACGAATGGCTA
ACTAGAATAACCAGTGTAGAGAAGACCTTAAATGACCTGATGGAGCTGAAAACCATGGCA
TGAAAACTACGTGACGCATGCACAAGCTTCAACAGCTGATTCAATCAACTGGAAGAAAGG
GTGTCAGTGATTGAAGATCAAATTAAGGAAATGAAGTGAGAAGAGAAGTTTAGAGAAAAA
AGAGTAAAAAGAAATGAACAAAGCCTCCAAAAAATATGGGACTATGTGACAAGACCAAAT
CTACGTTTGATTGGTGTACCTGAAAGTGACAGGGAGAAGGGAACCAAGTTGGAAAACACT
CTTCAGGA---TATCCAGGAGAACTTCCCCAACCGAGCAAGGCAGGCCAACATTCAAATT
CAGGAAATACAGAGAACACCATAAAGATACTCCTCAAGAAAAGCAACCCCAAGACACATA
ATTGTCAGATTCACCAAGGTTGAAATGAAGGAAAAAATTCTAAGGGTAGCCAGAGAGAAA
GGTCGGGTTACCCACAAAGGGAAGCCCATCAGACTAACAGTGGATCTCTCGGCAGAAACC
GTAAAAGCCAGAAGAGAGTGGGGGTCAATATTCAACATTCTTAAAGAAAAGAATTTTCAA
CCCAGAATTTCACATCCAGCCAAACTAAGCTTCATAAATGAAGGAGAAATAAAATCCTTT
ATAGACAAGCAAATGCTGAGAGATTTTGTCATCACCAGGCCTGCCTTACAAGAGCTGATG
AAGGAAGCACTAAACATGGAAAGGAAGAACCAGTACCAGCCACTGCTAAAACATGCCAAA
TTG
>lcl|hg18_L1PA6_chr12_45417039_45423193
ATGGGGAGAAACCAGAGCAGAAAAGCTGAAAATTCTAAAAACCAGAGCACCCCTTCTCCT
CCAAAGGATTGCAGCTCCTTGCCAGCAATGGAACAAAGCAGGATGGAGAATGACTTTGAT
GAGTTGACAGAAGTAGGCTTCAGAAAGTCGGTAATAACAAACTTCTCCGAGATAAAAGAG
GATGTTCAAACCCATCATAAGGAAGCTGAAAACCTTGAAAAAAGATTAGATGAATGGCTA
ACTAGAATAAACACTGTAGAGAAGAACTTAAATGACCTGATGGAGCTGGAAACCATGGCA
CGAGAACTATGTGAAACATGTACAAGCTTCAGTAGCTGATTTGATCAAATGGAAGAAAGG
GTATCAGTGATTGAAGGTCAAATTAATGAAAT-------GAAGAGAAGTTTAGAGAAAAA
AGAGTAAAAAGAAATGAACAAAGCCTCCAAGATATATAAGACTATGTGAAAAGACCAAAT
CTACGTCTGATTGGTGTACCTGAAAGTGATGGGGAGAATGGAACCAAGCTGGAAAATGCT
CTTCAGGATATTATCCAGGAGAACGTCCCCAACTTAGCAAGGCAGGCCAACATTCAAAAC
CAGGAAATACAGAGAACATCACAAAGATACTCCTCGAGAACAGCAACCCCAAGACACATA
ATTATCAGATTCACCAAAGTTGAAATGAAGGAAAAAATGCTAAGGGCAGCCAGAGAGAAA
GATTGGGTTAACCACAAACAGAAGCCCATCAGACTAACAGTGGATCTATTGGCAGAAACC
CTACAAGCCAGAAGAGAGTGGGAGCCAATATTCAACATTCTTAAAGAAAAGAATTTTCAA
CCCAGAATTTCATCTCCAGCCAAATTAAGCTTCATGAGTGAAGAAGAAATAAAATTCTTT
ACAGACAAGCAAATGCTAAGAGATTTTGTCACCACCAGGCCTGCCTTACAAGAGCTCCTG
AAGAAAGCACTAAACATGGAAAGAAACAACCGGTACCAGCCACTGCAAAAACATGCCAAA
TTG
>lcl|hg18_L1PA6_chr12_125371155_125377286
ATGGGGAGAAACCAGAGCAGAAAAGCTGAAAATTCTAAAAACCAGAGCGCCCCTTCTCCT
CCAAA-GACTGCAGCTCCTCACCAGCAACAGAATAAAGCAGGACGGAGAAGGACTTTGAT
GAGTTGACAGAAGTAGGCTTCAGAAAGTCGGTAATAACAAACTTCTCTGAGCTAAAGCAG
GATGTTTGAACCCATTGCAAGGAAGCTAAAAACCTTGAAAAAAGATTAGATGAATGGCTA
ATTAGAATAAACAGTGTAGAGAAGACCTTAAATGACCTGATGGAGCTGAAAACCATGGCA
TGAGAACTACGTGATGCACGCACAAGCTTCAGTAGCCGATTCGATCAAGTGGAAGAAAGG
GCATCAGTGATTGAAGGTCAAATTAATGAAATGAAGCAAGAAGAGAAGTTTAGAGAAAAA
AGAGTAAAAATAAACAAACAAAGCCTCCAAGAAATATGGGACTATGAAAAAAGACCAAAT
CTACATTTGATTGGTGTACCTGAAAGTGACTGGGAGAATGGAACCAAGCTGGAAAACACT
CTTCAGGA-ATTATCCAGGAGAACTTCCCCAACCTAGCAAGGCAGGCCAACATTCAAATT
CAGGAAATACAGAGAACACCACAAAGATACTCCTTGAGAAGAG-AACCCCAAGACACGTA
ATTGTCAGATTCACCATGACTGAAATGAAGGAAAAAACGCTAAGGGCAGCCAAAGAGAAA
GGTCGGGTTACCCACAAAGGGAAGCCCATCAGACTGACAGTGGATCTCTCGGCAGAAACC
CTACAAGCCAGAAGAGAGTGGGGGCCAATATTCAACATTCTTAAAGAAAAGAATTTTCAA
CCCAGAATTTCATATGCAGCCAAGCTATGCTTCACAAGTGAAGGAGAAATAAAATCCTTT
ACAGACAAGCAGATGCTGAGAGATTTTGTCACCACCAGGCCTGCCTTACAAGAGCTCCTG
AAGGAAGCACTAAACATGGAAAGGAACAACCAGTACCAGCCACTGCAAAAACATGCCAAA
TTG
>lcl|hg18_L1PA6_chr15_40325786_40331870
ATGGGGAGAAACCAGAGCAGAAAAGCTGAAAATTCTAAAAACCACAGCATCTCTTCTCCT
CCAAAGGATTGCAGCTCCCCGCGAGCAACGGAACAAAGCTGGACAGATAATGAATTTGAC
GAGTTGACAGAAGTAGGCTTCAGAAGGTTGGTAATAACAAACCTCTCTGAGCTAAAGGAG
GATGTTCAAACCCATCACAAGGAAGCTAAAAACCTTGAAAAAAGAGTAGATGAATGGCTA
TCTAGAATAAACAGTGTAGAGAAGACCTTAAATGACCTGATGGAGCTGAAAACCATGGCA
CGAGAACTATGTGATGCATGCACAAGCTTCAGTAGCTGATTCGATCAAGTGGAAGAAAGG
GTATCAGTGATTGAAAATCAAATGAATGAAATGAAGCGAGAAGAGAAGTTTAGAGAAAAA
AGAGTAAAAAGAAATGAAAAAAGCCTGCAAGAAATATGGGACTGTGTGAAAAGGCCAAAT
CTACATCTGATTGGTATACCTGAAAGTGATGGGGAGAATGGAACCAAGCTGGACAACACT
CTTCAGGATATTATCTAGGAGAACTTCCCCCACCTAGCAAGGTAGGCCAACATTCAAATT
CAGGAAATACAGAGAACATCACAAAGATACTCCTCAAGAAGAGCAACCCCAAGACACATA
ATTGTCAGATTCACCAAGGTTGAAATGAAGGAAAAAATGTTAAGGGCAGCCAGAGAGAAA
GGTCGGGTTACCCACAAAGGGAAGGCCATCAGACTAACAGACAATCTGTT----------
----------------AGTGGGGGCCAATATTCAACATTCTTAAAT-----AATTTTCAA
TCCAGAATTTCATATCCAGCCAAACTAAGCTTCATAAGTGAAGGAGAAATAAAATCCTTT
ACAGACAAGCAAATGCTGAGAGATTTTGTCACCACCAGGCCTGCCCTACAAGAGTTCCGG
AAGGAAGCACTAAACGTGGAAAGGAACAACCAGTACCAGCCACTGCAAAAACATGCCAAA
TTG
>lcl|hg18_L1PA6_chr12_102952075_102958213
ATGGGGAGAAACCAGAGCAGAAAAGCTGAAAATTCTAAAAACCAGAGCGCCTCTTCTCCT
CCAAAGGATCACAGCTCCTCGCCAGCAATGGAACAAAGCTGGACGGAGAATGACTTTGAC
GAGCTGACAGAAGTAGGCTTCAGAAGGTTGGTAATAACAAACTTCTCCAAGCTACAGGAG
GATGTTTGAACCCATTATAAGGAAGCTAAAAACCTTGAAAAAAGATTATACAAATGGCAA
ACTAGAACAAACAGTGTACAGAGGACCTTAAATGACCTGATGGAGCTGAAAACCATGGCA
CGAGAACTATGTGATGCATGCACAAGCTTCAATAGCCAATTCGATCAGGTGGAAGAAAGG
GTATCAGCAATTGGAGATCAAATTAATGAAATAAAGTGAGAAGAGAAGTTAAAAGAAAAA
AGAGTAAAAAGAAATGAACAAAACCTACAAGAAATATGGGACTATGTGAAAAGACCAAAT
CTACATTTGATTGGTGTACCTGAAAGTGACGGGGAGAATAGAATCAAGTTGGAAAACACT
CTTCAGGATATTATCCAGGAGAACTTCCCCAACCTAGCAAGGCAGGCCAACATTCAAATT
CAGGAAATACAGAGAGCACCGCAAAGATATTCCTCGAGAGGAGCAACCCCAAGATATATA
ATTGTCAGATTCACCAAGGTTGAAATGAAGGAAAAAATGTTAAGGGCAGCCACAAAGAAA
GGTCAGGTTACCCACAAAGGGAAGCCCATCAGACTAACAGCAGATCTCTCAGCAGAAACT
CTACAAGCTAGAAGAGAGTGGGGGGCAATATTCAACATTCTTAAAGAAAAGAATTTTCAA
CCAAGAATTTCATATCCAGCCAAAC---------TAAGTGAAGGAGAAATAAAATCCTTT
ACAGACAAGCAGATGCTGAGAGATTTTGTCACCACCAGGCTTGCCTTACAAGAGCTCCTG
AAGGGAGCACTAAACATGGAAAGGAAAAACCAGTATCAACCACTGCAAAAACATGCCAAA
TTG
>lcl|hg18_L1PA6_chr15_40843623_40849746
ATGGGAAGAAACCAGAGCAGAAAAGCTGAAAATTCTAAAAACCAGAGCACCTCTTCCCCT
CCAAAGGATTGCAGCTCCTCGCCATCAACGGAACAAAGCTGGACGGAGAATGAATTTGAT
GAGTTGACAGAAGTAGGCTTCAGAAGGTCGCTAATAACAAACTTCTCCGAGCTAAAGGAG
GATGTTTGAACCCATTGCAAGGAAGCTAAAAACCTTGAAAAAAGATTAGACGAATGGCTA
ACTAGAATAAACAGCGTAGAGAAGACCTTAAATGACCTGATGGAGCTGAAAACCATGGCA
CGAGAACTACATGATGCATGCACAAGCTTCAGTAGCCGATTCTATCATGTGGAAGAAAGG
GTATCAGTGATTGAAGATCAAATTAATGAAATGAAGCGAGAAGAGAAGTTTAGAGAAAAA
AGAGTAAAAAGAAATGAACAAAGCCTCCAAGAAATATCGGACTATGTGAAAAGACCAAAT
CTACATTTGATTGGTGTACCTGAAAGTGATGGGGAGAATGGAACCAAGCTGCAAAACACT
CTGCAGGATATTATCCAGGAGAACTTCCCCAATCTAGCAAGGCAGGCCAACATTCAAATT
CAGGAAATACAGAGAACACCACAAAGATACTCCATGAGAAGAGCAACTCCAAGACACAAA
ATTGTCAGATTCACCAAGGTTGAAATGAAGGAAAAAATGTTAAGGGCAGCCAGAGAGAAA
GGCCAGGTTACCCACAGAGGGAAGCCCATCAGACTAACAGCAGATCTCTTGGCAGAAACC
CTACAAGCCAGAAGAGAGTGGGGGCCAATATTCAACATTCTTAAAGAAAAGAATTTTCAA
CCCAGAATTTCATATCCAGCCAAACTAAGCTTCATAAGTGAAGGAGAAATAAAATCCTTT
ACAGACAAGCAAATGTTGAGAGATTTTGTCACCTCCAGGCCTGCCTTACAAGAGTTCCTG
AAAGAAGCACTAAACATGGAAAGGAACAATTGGTACCAGCCACTGCAAAAACATGCCAAA
TTG
>lcl|hg18_L1PA6_chr13_50240423_50246542
ATGGGGAGAAACCAGAGCAGAAAAGCTGAAAATTCTAAAATCCAGAGAGCCTCTTCTCCT
CCAAAGGATCACAGCTCTTTGCCAGCAATGGAACAAAGCTGGATAGAGAATGACTTTGAT
GGGTTAACAAAAGTAGGCTTCAGAAGGTCGGTAATAACAAACTTCTCCAAGCTAAAGGAG
GATGTCTGAACCCATCGCAAGGAAGCTAAAAACCTTGAAAAAAGATTAGACGAATGGCTA
ACTAGAATAAACAGCATAGAGAAGACCTTAAATGACCTGATGGAGCTGAAAACCACGGCA
CGAGAACTACGTGACGCATGCACAAGTTTCAGTATCTGATTCGATCAAGTGGAAGAAAGG
GTATCAGTGACTGTAGAACAAATTAATGAAATGAAGCGAGAAGAGAAGTTTAGAGAAAAA
AGAGTAAAAAGAAAAGAACAAAGCCTCCAAGAAATATAGGACTATGTGAAAAGACCAAAT
CTACATTTGATTGGTGTACCTGAAAGTGATGGGGAGAATGGAACCAAGTTGGAAAATACT
CTGCAGGATATTATCCAGGAGAACTTCCCCAACCTGGCAAGGCAGGCCAACATTCAAATT
CAGGAAATACAGAGAACGCCACAAAGATACTCCTCGAGAAGAGCAACCCCAAGACACATA
ATTGTCAGATTCACCAAGGTTGAAATGAAGGAAAAAATGTTAAGGGCAGCCAGAGAGAAA
GGTCGGGTTACCCACAAAGGGAAGCCCATCAGACTAACAGTGAATCTCTCAGCAGAAACT
CTACAAGCCAGAAGAGAGTGGGGGCCAATATTCAACATTATTAAAGAAAAAAATATTCAA
CCCAGAATTTCATATCCAGCCAAACTAAGCTTCATAAGTGAAGGAGAAATAAAATCCTTT
ACAGACAAGCAAATGCTGAGAGATTTTGTCACTACCAGGCCTGCCTTACAAGAGCTCTTG
AAGGAAGCACTAAACATGGAAAGGAACAACTGGTATCAGCCACTGCAAAAACATGCCAAA
TTG
>lcl|hg18_L1PA6_chr15_99031311_99037424
ATGGGGAGAAACCAGAGCAGAAAAGCTGAAAATTCTAAACACCAGAAAGTCTCTTCTCCT
CCAAAGGGTCGCAGCTCCTCGCCAGCAGCAGAACAAAGCTGGACAAAGAATGACTTTGAC
AAGCTGACAGAAGTAGACTTCAGAAGGTCGGTAATGACAAACTTCTCTGAGCTAAAGGAG
AATGTTTGAACCCATCGCAAGGAAGCTAAAAACCTTGAAAAAAGATTAGACAAATGGCTA
ACTAGAATAAACAGTGTAGAGAAGACCTTAAATGACCTGATAGAGCTGAAAACCATGGCA
TGAGAACTACGTGACACATGCATAAGCTTCAATAGCCAATTTGATCAAGTGGAAGAAAGG
GTATCAGTGATTCAAGATCAAATTAATGAAATAAAGCAAGAAGAGAAGTTTAGAGAAAAA
AGAGTAAAAAGAAATGAACAAAGCCTCCAAGAAATATGGGACTATGTGAAAAGACAAAAT
CTACGTCTGACTGGTGTACCTGAAAGTGACAGGGAGAACAGAACCAAGTTGGAAAACACT
TTTCACGATATTATCCAGGAGAACTTCCCCAACATAGCAAGGCAGGCCAGCATTCAAATT
CAGGAAATACAGAGAACACCACAAAGATACTCCTTGAAAAGAGCAACCCCAAGACACATA
ATTGTCAGATTCACCAAAGTTGAAATGAAGGAAAAAATGTTAAGGGCAGCCAGAGAGAAA
GGTCAGGTTACCCACAAAGGGAAGCCCATCAGACTAACAACAGATATCTTGGCAGAAACT
CTATAAGCCAGAAGAGAGTGGGGACCAATATTCAACATTCTTAAA-AAAAGAATTTTCAA
CCCAGAATTTCATATCCAGCCAAACTAAGCTTCATAAGTGAAGGAGAAATAAAATCCTTT
AAAGACAAGCAAATGCTGAGAGATTTTGTCACCACCGGGCCTGACTTACAAGAGTTCCTG
AAGGAAGCACTGAACATGGAAAGGAACAACCGGTACCAGCCACTGCAAAAACATGCCAAA
TTG
>lcl|hg18_L1PA6_chr12_117590771_117596921
ATGGGGAGAAACCAGAGCAGAAAAGCTGAAAATTCTAAAAACCAGAGTACCTATTCTCCT
CCAAAGGAACACAGCTCCTCACCAGCAATGGAACAAAGCTGGAAGGAGAATGACTTTGAC
AAGTTGACAGAAGTAGGCTTCAGAAGGTTGGTAA-AACAAAATTTTCCGAGCTAAAGGAG
GATGCTTGAACCCATTGCAAGAAAGCTAAAAACCTTGAAAAAAGATTAGATGAATGGCTA
ACTAGAAAAAACAGCGTAGAGAAGACCTTAAATGACCTGAAGGAGCTGAAAACCATGGCA
CGAGAACTACGTTATGCATGCACAAGCTTCAGTAGCCAATTTGATCAAGTGGAAGAAAGG
GTATCAGTGATTGAAGACCAAATTAATGAAATAAAGTGAGAAGAGAAGTTTAGAGAAAAA
AGAGTAAAAAGAAATGAACAAAGCCTCCAAGAAATATGGGACTATGTGAAAAGACCAAAT
CTGCATTTGATTGGTGTACCTGAAAGTGATGGGGAGAATCGAACCAAGTTGGAAAACACT
CTTTAGGATATTATCCAGGAGAACTTCCCCAACCTAGCAAGACAGGCCAACATTCGAATT
CAGGAAATACAGAGAACTCGGCAAAGATACTCCTCGAGAAGAACAACCCAAAGACACATA
ACTGTCAGATTCACCAAGGTTGAAATG-AGGAAAAAATGTTAAGGGCAGCCAGACAGAAA
GGTCGGGTTACCCACAAAGGGAAGCCCATCAGACAAACAGTGGATCTCTCAGCAGAAAGT
TTACCAGCCAGAAGAGAGTGGGGGCCAATATTCAACATTCTTAAAGAAAAGAATTTTCAA
CCCAGAATTTCATATCCAGCCAAATTAAGCTTCATAAGTGAAGGAGAAATAAAATCCTTT
ACAGACAAGCAAATGCTGAGAGATTTTGTCACCACCAGGCCTGCCTTACAAGAGCTCCTG
AAGGAAGCACTAAACATGGAAAGGAACAACTGATACTAGCCACTGCAAAAAAATGCCAAA
TTG
>lcl|hg18_L1PA6_chr14_50949642_50955778
ATGGGGAGAAACCAGAGCAGAAAAGCTGAAAATTCTAAAAACCAGAGAGCCTCTTCTCCT
CCAAAGGATTGCAGCTCCTCACCAGCAATGGAACAAAGCTGGATGGAGAATGATTTTGAC
AAGCTGACAGGAGTAGGCTTCAGAAGGCTGGTAATAACAAACTTCTCCGAGCTAAAGGAG
GATGTTTGAACCCATCACAAGGAAGCTAAAAACCTTGAAAAAAGATTAGATGAATGGCTA
ACTAGAATAAACAGTGTAGAGAAGACCTTAAATGACCTGATGGAGCCGAAAACCGTGGCA
CAAGAACTACATGACACATGCACAAGCTTCAACAGCTGATTCAATCAAGTGGAAGAAAGG
GTATCAGTGACTGAAGATCAAATTAATGAAATAAAGTGAGAAGACAAGGTTAGAGAAAAA
AGAGTAAAAAAAAATGAACAAAGCCTCCAAGAAATATGGGACTATGTGAAAAGACCAAAT
CTAGGTTTGATTGGTTTACCTGAAAGCGACAGGGAGAATGGAACCAAGTTGGAAAACACT
CTTCAGGATGTTATCCAGGAGAACTTCCCCTACCTAGCAAGACAGGCCAACATTCAAATT
CAGGAAATACAGAGAACACCACAAAGATACTCCTTGAGAAGAGCAACCCCAAGACACATA
ATTGTCAGATTCACCCAGG-TGAAATGAAGGAAAAAATGTTAAGGGCAGCCAGAGAGAAA
GGTTGGGTTACCCACAAAGGGAAGCCCATCAGATTAACAGCGGATCTCTCGGCAGAAACT
CTACAAGCCAGAAGAGAGTGGGGGCCAATATTCAACATTCTTAAAGAAAAGAATTTTCAA
CCCAGAACTGCATATCCAGCCAAACTAAGCTTCATAAGTGAAGGAGAACTAAAATCCTTT
ACAGACAAGCAAATGCTGAGAGATTTTGTCACCACCACGCCTGCCCTAAAAGAGCTCCTG
-AGGAAGCACTAAACATGGAAAGGAACAACCGGTACCAGCCACTGCAAAAACATGCCAAA
TTG
>lcl|hg18_L1PA6_chr12_61499850_61505942
ATGGGGAGGAACCAGAGCAGAAAAGCTGAAAATTCTAAAAACCAGAGCACCTCTTCTCCT
CCAAAGGATCACAGCTCCTCTCCAGCAACGGAACAAAGCTGGATGGAGAATGACTTTGAC
AAGCTGACAGAAGTAGGCTTCAGGAGGTCGGTAATAACAAACTTCTCCAAGCTAAAGGAG
GATGCTCGAACCCATTGCAAAGAAGCTAAAAACCTTGAAAAAAGATCAGATGAATGGCTA
ACTAGAATAAACAGTGTAGAGAAGACCTTAAATGACCTGATGGAGCTGAAAACCGTGGCA
AGAGAACTACGTAACGCATGCACAAGCTTCGATAGCCAATTCGATCAAGTGGAAGAAAGG
GTATCAGTGATGGAAGATCAAATTAATGAAACAAAGTGAGAGGAGAAGTTTAGAGAAAAA
AAAGTAAAAAGAAATGAACAAAGCCTCCAAGAAATATGGGACTATGTG-AAAGACCAAAT
CTACATTTGTTTGGTGTACCTGAAAGTGACAGGGAGAATGGAAACAAGTTGGAAAACACT
CTCCAGGATATGATCCAGGAGAACTTCCCCAGCCTAGCAAGGCAGGCCAACATTAAAATT
CAGGAAATACAGAGACCACCACAAAGATACTCCTCAAGAAGAGCAACCCCAAGACACATA
ATTGTCAGATTCACCAAGGTTGAAATGAAGGAAAAAATGTTAAGGGCAGCCAGAGAGAAA
GGTCGGGTTACCTGCAAAGGGAAGCCCATCAAACTAACAGTGGATTTCTCGGCAGAAACT
CTACAAGCCAGAAGAGAGTGGGGGCCAATATTCAACATTCTTAAAG------------AA
CCCAGAATTTCATATCCAGCCAAACTAAGCTTCATAAGTGAAGGAGAAATAAAATCCTTT
ACAGACAAGCAAATGCTGAGAGATTTTGTTACCACCAGGCCTGCCTTACAAGAGCTCCTG
AAGGAAGCACTAAACATGGAAAGGAACAACTGGTACCAGCCACTGCAAAAACATGCCAAA
TTG
>lcl|hg18_L1PA6_chr14_101280337_101286478
ATGGGGAGAAACCAGAGCAGAAAAGCTAAAAATTCTGAAAC-CAGAGCACCTCTTCTCCT
TCAAAGGATCACAGCTCCTCACCAGCAATGGAACAAAGCTGGACAGAGAATGACTTTGAC
GAGCCGACAGAAGTAGGCTTCAGAAAGTCTGTAATAACAAACTTCTCCGAGCTAAAACAG
GATGTTTGAACCCATTGCAAGGAAGCTAAAAACCTTGGAAAAATATTAGATGAATGGCTA
ACTAGAATAAGCAGTGTAGAGAAGACCTTAAATAACCTGATGGAGCTGAAAACCATGGCA
TGAGAACTACGTGACACATACCTAAGCTTCAATAGCCGATTAGATCAAGTGGAAGAAAGG
GTATCACTGATTGAAGATCAAATTAATGAAATAAAGCGAGAGGAGAAGTTTAGAG-AAAA
AGAGTAAAAAGAAATGAACAGAGCCTCCAAGAAATTTGGGACTATGTGAAAAGACCAAAT
CTACATTTGATTGGTGTACCTGAAAGTGACAGGGAGAATGGAACCAAGTTGGAAAACACT
CTTCAGGATATTATCCAGGAGAACTTCCCCAACCTAGCAAGGCAGGCCAACATTCAAATT
CAGGAAATACAGAGAACACCACAAAGATACTCCTCGAGAAGAGCAACCCCAAGACATATA
ATTGTCAGATTCATCAAGGTTGAAATGAAGGAAAAAATGTTAAGGGCAGCCAGAGAGAAA
GATTGGGTTACCCATAAAGGGAAGCACATCAGACTAACAGCGGATCTCTCAGCAGAAACC
CTACAAGCCAGAAGACAGTGGGGGCCAATATTCAACATTCTTAAAGGAAAGAATTTTCAA
CCCAGAATTTCATATCCAGCCAAACTAAGCTTCATAAGTGAAGAAGAAATACAATCCTTT
ACAGACAAGCAAATGCTGAGAGATTTTGTCACCACCAGGCCTGCCTTACAAGAGCTCCTG
AAGGAAGCACTAAACGTGGAAAGGAACAACTGGTACCAGCCACTGCAAAAACATGCCAAA
TTG
>lcl|hg18_L1PA6_chr18_40084242_40090394
ATGAGGAGAAACCAGAGCAGAAAGGCTGAAAATTACAAAAATCAGAATGCCTCTTCTCCT
CTGAAAAAACACAACTACTCACCAGGAAGGGAACAAAACTGGATAGAGAATGAGTTTGAC
AAGTTGACAGAAGTAGGCTTCAGAAAGTCAGT-AAAACAAACTTCTCCGAGCTAAAGGAG
GATGTTCGAACTCATTGCAAGGAAGCTAAAAGCCTTGAAAAAAGGTTAGACAAATGGCTA
GCTAGAATCACCAGTGTAGAGAA---CTTAAATGACCTGATGGAGCTGAAAACCACAGTA
CAAGAACTGCGTGAAGCATACACAAGCTTCAGTGGCTGATTCACTCAAGCAGAAGAAAGG
ATATCAGTGATTCAAGATCAAATTAATGAAATAAAGAAAGAAGACAAGATTAGAGAAAAG
AGAGTGAAAAGAAATGAACAAAGCCTCCAAGAAATATGGGACTATGTGAAAAGACCAAAT
CTACGTTTGATTGGTGTACCTGAAAGGGATGGGGAGAATGGAACCAAGTTAGAAAACATT
CTTCAGGATATTATCCAGGAGAACGTCCCCAACCTAGCAAGGCAGGCCAACATTCAAATT
CAGGAAATACAGAGAAAACCACAAATATACTCCTCGAGAAGAGCAACCCCAAGACAAATA
ATTGTCAGATTCACCAAGGTTGAGATAAAGGAAAAAATGTTAAGGGCAGCCAGAGAGAAA
GTTCGGGTTACCCACAAAGGGAAGCCCATCAGACTAACAGCGGAT-TCTTGGCAGAAACC
CTACAAGCCAGAAGAGAGTGGGGGCCAGTATTC---ATTCTTAAAGAAAATAATTTTCAA
CCCAGAATTTCATATCCAGCCAAACTAAGTTCCATATATGAAGGAGAAATAAAATCCTTT
ACAGACAAACAAATGCTGAGAGATTTTGTCACCACCAGGCTTGCCTTACAAGAGCTCCTG
AAGGAAGCACTAAACATAGAAAGGAACAACTGGTACCAGCCACTGCAAAAACATGCCAAA
GTG
>lcl|hg18_L1PA6_chr17_49499809_49505919
ATGGGGAGAAACCAGAGCAGAAAGGCTGAAAATTCCAAAAACCAGAGCACCTTTTCTCCT
CCAAAGGAACTCAACTCCTCGCCAGCAG-GGAATAAAACTGGACGGATAATGAGTTTGAT
GAGTTGACAGAAGTAGGCTTCAGAAGGTCGGTAATAACCAACTTCTCCAAGCTAAAGGAG
CATGTTCTAACTCATCACAAGGAAGCTAAAAACCTTGAAAAAAGGTTAGACAAATGGCTA
ACTAGAATAATTAGTGTAGAAAAGAGCTTAAATGACCCGATGGATCTGATAACCTTAGTA
CAAGAACATTGGGAAGCATACACAAGCTTCAACAGCTGACTTGATCAAGCAGAAGAAAGG
ACGTCAGTGATTGAAGATCAAATTAATGAAATAAAGTGAGAAGACAAGATTAGAGAAAAA
AGAGTGAAAAGAAATGAACAAAGCCTCCAAGAAATATGGGACTATGTGAAAAGACCAAAT
ATACGTTTGATTGGTGTACCGGAAAGTGATGGGGAGAATGGAACCAAGATAAAAAATACT
CTTCAGGATATTATCCAGGAGAACTTCCCTAACCTAGCAAGGCAGGCCAACATTCAAATT
CAGAAAATACAGAGGACACCACAGAGATACTCCTCAAGAAGAACAACCTCAAGACATATA
ACTGACAGATTCACCCAGGCCGAAATGAAGGAAAAAATGTTAAGGGCAGCCAGAAAGGAA
AGTCAGGTTACCCACAAAGGGAAGCCCATCAGACTAACAGCAGATCTCTCAGCAGAAACC
CTACAAGCCGGAAGAGAGTGGTGGTCAATATTCGACATTCTTAAAGAAAAGAATTTTCAA
CCCAGAATTTCATATCCAGCCAAACTAAGCTTCATAAATGAAGAAGAAATAATAT-----
--------GCAAATGCTGAGAGATTTTGTTACCACCAGGCCCCCCTTACAAGAGCTCTTG
AAGGAAGCACTAAACATGGAAAGGAACAACTGGTACCAGCCCCTGCAAAAGCATGCTAAA
TGG
>lcl|hg18_L1PA6_chr3_105665378_105671510
ATAGGGAAAAACCAGAGCAGATAGCCTGAAAATTCCAAAAACCAGAACACCTCTTCTCCC
CCAAATGAACACAACTCCTCACCAGCAAGGGAACAAAACTGGACAGAGAATGAATTTGAC
AAGTTGACAGGAGTAGCCTTCAGAATGTCAGTAATAACAAACTT-TCCAAGCTAAAGGAT
CATATCCTAACCCATGGCAAGGAAGCTAAAAACCTTGAAAAAAGGTTAGATGAATGGCTA
ACTAGAATAACCAGTGTAAAGAAGAGATTAATTGTCCTGATGGGGCTGAATACCACAGTA
TGAGTACTTTATGAAGCGTACATAAGCTTCAATAGCCGATTTGATCAAGCAGAAGAAAGG
ATATCAGTGATTGAAGATCAAATTAATGAAATAAAGTGAGAAGACAAGATTAAAGAAAAA
AGAGTAAGAAGAAATGAACAAAGCCTCAAAGAAATATGGCACTTTGTGAAAATACCAAAT
CTATATTTGATTGGTGTACCAGAAAGTGATGAGGAGCATGGAACCAAGTTAGAAAACACC
CTTCAGGATATTATCCAGGGGAGCTTCCCCAACCTAGCAAGGTAGGCCAATATTCGAATT
CAGGAAATATAGAGAACACCACAGAGATACTCCTCCAGAAGAGCAACCCCAAGACACAAA
ATTGTCAGATTCACCAAGATTGAAATGAAGGAAAAAATTTTAAGGATAGCCAGAGAGAAA
GGTTGGGTTACCCACAAAGGGAAATCCATCAGACTAACAGCAGATCTCTCTGCAGAAACC
TTACAAGCCAGAAGAGAGCAGGGACAAATATTCAACATTATTAAAGAAAAGAATTTTCAA
CCCAGAATTTCATATCCAGCCAAACTAAGCTTCATCAGTGAAGGAGAAATAAAATCCTTT
ACAGACAAGCAAATGCTGAGAGATTTTGTCACCACCAGGCCTGCCTTACAAGAGCTCCTG
AAGGAAGCACTAAACATGGAAAGGAACAAATGGTACCAGCCACTGCAAAAACATGCCAAA
GTG
>lcl|hg18_L1PA6_chr3_104037799_104043956
ATGGGGAGAAACCAGAGCAGAAAGGCTGAAAATTCCAAAAACCAGAACACCTCTTCTCCT
CCAAAGGAATACAACTCCTCACCAGCAAGAGAACAAAACTGGATGGAGAATGAGTTGCAC
GAGTTGACAGAAGTAGGCTTCAGAAGGTCGGTAATAACAAACTTCTCCGAGCTAAAGGAG
CATGTTCTAACCCATCATAAGGAAGCTAAAAACCTTGAAAAAAGGTTAGATGAATGGCTA
ACTAGAATAACCAGTGTAGACAAGACCTTAAATGACCTGATGGAGCTGAAAACCACAGTA
CAAGAACTTTATGAAGCATTCACAAGCTTCAATAGCCAATTTGATCAAGCAGAAGAAAGG
ATATCTGTGATTGAAGATCAAATTAATGAAATAAAGTGA-AAGGCAAGATTAGAGAAAAA
AGAGTGAAAAGAAACAAACAAATCCTCCAAGAAATATGGGGCTATGTGAAAAGACCAAAT
CTACTTTTGATTGGTGTACCTGAAAGCGACAGGGAGAATAGAA-CAACTTAGAAAACACT
CTTCAGGATATTCTCCAGGAGAACTTACCCAACATAGCAAGGCAGGCCAACATTCAAATT
CAGGAAATAAAGAAAACACCACAAAGATACTCCTCAAGAACAGCAACCCCAAGACACATC
ATTATTAGATTCACCAAGGTTGAAATGAAGGAAAGAATGTTAAGGACAGCCAGAAAGAAA
AGCCAGGTTACCCACAAAGGCAAGCCTATCAGACTAAGAGTGGATCTCTCAGCAGAAACC
CTACAAGCCAGAAGAGAG--GGGGTCAATATTCAACATTCTTAAAGAAAAGAATTTTCAA
CCCAGAATTTGATATACAGCCAAACTAAGCTTCATAAGTGAAGGAGAAATAAAATCCTTT
ATAGACAAGCAAATGCTGAGAGATTTTGTCACCACCAGGCCTGCCTTACAAGAGCTCCTG
AAGGATGCACTAAACATGGAAAAAAACAACTGATACCAGCCACTGCAAAAACATGACAAA
TTG
>lcl|hg18_L1PA6_chr2_116434120_116440198
ATGGGGAGAAACCAGAGTAGAAAAGCTGAAAATTCTAAACACCAGAGTGCCTTTTCTCCT
CCAAATGATCACAGCTCCTCGCCAGCAATGGAACAAACCTGGACGGAGAATGACTTTGAT
GAGCTGACAGAAGTTGGCTTCAGAAGGTCAGTAATAATAAACTACTCTGAGCTAAAGGAG
CATGTTCTAACCCATAGCAAGGAAGCTAAAAACCTTGAAAAAAGGTTAGATGAATGGCTA
ACTAGAATAAACAGTATAGAGAAGACTGTAAATGACCTGATGTAGCTGAAAACCGTGGCG
TAAGAATTTCGTGACACATGCACAAGCTTCAATAGCCAAGTCAATCAAGTGGAAGAAAGG
GTATCAGTGATTGAAGAACAAATTAATGAAATACAGTGAGAAGACGGGTTTAGA-AAAAA
AGAGTAAAACAAAATGAATAAAGCCTCCAAGAAATATGGGACTATGTGAAAAGACCAAAT
CTACATTTGATTGGTGTACCTACAAGTGATGGGGAGAATGGAACCAAGTTGGAAAACACT
CTTCAGGATATTATCCAGGAGAAATTCCCCAACCTAGCAAGGCAGGCCCACATACAAATT
CAGGAAATACAGAGAACACTACGAATATACTCCTCGAGAAGAAAATCCCCAAGACTCATA
ACTGTCAGATTCACCAAGGTTGAAATGATGGAAAAAATGTTAAGGGCAGCCAGAGAGAAA
GGTCAGGTTACCCACAAAGGGAAGCCCATCAGACTAACAGCGGTTCTCCTGGCAGAAACC
CTACAAGCCAGAAGACAGTGGGGGCTAATATTTAATATTCTTAA-----AGTATTTCCAA
CGCAGAATTTCATATCCAGCCAAACTAAGCTTCATAAGTGAAGGAGAAATAAAATCCTTT
ACAGACAAGCAAATGCTGAGAGATTTTGTCACCACCAGGCCCGCCTTACAAGAACTCCTG
AAGGAAGTACTACACATAGAAAGGAACAACTGGTACCAGCCACTGC-AAAAAATGCTAAA
TTG
>lcl|hg18_L1PA6_chr2_186255341_186261453
ATGGGGAGAAACCAGAGAAGAAATGCTGAAAATTCCAAAAACCAGAATGCCTCTTTTCCT
CCAAAGGAACACAACTCCTTGCCAGCAAGTGAACAAAACTGGGTGGAGAATGAGTTTGAC
AAGTTGACAGAAGTAGCCTTCAGAAGGTCGGTAATAACAAACTTCTCCGAGCTAAAGAAG
CATGTTCTAAACCATTGCAAGGAAGCTAAAAACCTTGAAAAAAGGTTAGATGAATGGCTA
AGTAAAATAAACAGTGTAGAGAAGACCTTAAATTACCTGATAGAGCTGAAAACCACAGTA
TGACAACTTTGTGAAGCATGCACAAGCTTCAGTAGCCAATTCAATCAAGTGGAAGAAAGG
ATATCAGTGATTGATGATCAAATTAATGAAATAAAGCGAGAAGACAAGATTAGAGAAAAA
AGAGTGAAAAGAAATGAACAAAACCTCCCAGAAATATGGGACTATGTGAAAAGACCAAAT
CTACATTTGATTGGTGTACCTGAAAGTGACGAGGAGAATGGAACCAAGTTAGAACACACT
CTTCAAGGTACTATCCAGGAGAACTTCCCCAATCTAGCAAGGCAGGCCAACATTCAAATT
CAGGAAATACAGAGAACACTACACAGATATTCCTTGAGAAGAGCAACTCCAAGACACATA
ACTGTCAGATTCACCAAGGTTGAAATGAAGGAAAAAATGTTAAGGGCAGCCAGAGAGAAA
GGTCGGGTTACCCACAAAAGGAAGCCCATCAGACGAAGAGTGGATCTCTCGGAAGAAGCC
CTACAAGCCAGAAGAGAGTGGAGGCCAATATTCAGCATTCTTAAAAAA-AGAGTTTTCAA
CCCAGAATTTCTTATCTAGCCAAAGTAAGCCTCATGAGTGAAGGAGAAATAAAATCCTTT
ACAGAAAAGCAAATGCTGAGAGATATTGTCACCACCAGGCCCACCTTACAAGAGCTCCTG
AAGGAAGCACTAAACATTCAAAGGAACAGCCAGTACCAGACACTGCAAAAACATTCCAAA
TGG
>lcl|hg18_L1PA6_chr17_49518010_49524112
GTGGGGAGAAAACAGAGCAGAAGAGCTGAAAATTCCAAAAAATAGAGCACCTCTTCTCCT
CCAAAGGATTTCAGCGCCTCGCCAGCAAGGGAACAAAACTAGATGGAGAATGAGTTTGAT
GAGTTGACAGAAGTAGGCTTCAGAAGGTCGGTAATAACAAACACCTCTGAGCT-------
------CTAACCCATCACAAGGAAGCTAAAAACCTGGAAAAAAGGTTAGACAAATGGCTA
ACTAGAATAAATAGTGTAGAGAAGACCTTAAATGACCTCATGGAGCTGAAAACCATGGCA
TGAGAACTTCATGAAACATGCACAAGCTTCAACAGCCGATTTGATCAAGTGGAAAAAAGG
ATATCAGTGATTGAAGATCATATTAATGAAATAAAGTGAGAAGACAAGATTAGGGAAAAA
AGAGTGAACAGAAATAAACAAAGCCTCCAAGAAATATTGGACTACGTGAAAAGACCAAAT
CTACATTTCATTGGTGTGCCAGAAAGTGATGGGGAGAATGGAACCAAGTTGGAAAACACT
CTTCAGGATATTATCCAGGAGAACTTCCCCAACCTAGCAAGGCTGGCCAATATTCAAATT
CAGGAAATACAGAGAACACCACAGAGATACTTCTCAAGAAGAGCAACCCCAAGACACATA
ATTGTCAGATTCACCAAGGTTGAAATGAGG-AAAACATGTTAAGGGCAGCCAGAGAGAAA
GGTCGAGTTACCCACAAAGGGAAGCCCATCAGACTAACAGTAGATCTCTTGGCAGGAACC
CTACAAGCCAGAAGAGAAAGGGGACCAATATTCAACATTCTTAAAGAA-AGAATTTTCAA
CCCAGAATCTCATATCCAGCTAAACTAAGCTTCATAAGTGAAGGAGAAATAAAATCCTTT
ACAGACAAGCAAATGTTGACTGATTTTGTCACCACCA----CACCTTATTAGAACTCCTG
AAGGAAGCACTAAACATGGAAAGGAACAATTGGTACCAGCCACTGCAAAAACATGCCAAA
TGG
>lcl|hg18_L1PA6_chr18_5112003_5118134
ATGGGGAAAAACCGGAGCAGAAAAGCTGAAAATTCCAAAAAACAGAGTGCCTCTTCTCCT
CCAAAGGATCACAGCTGCTCGCCAGCAAGGGAACAAAACTGGATGGAGAATGAGTTTGAC
GAGTTGACAGAAGTAGGCTTCAGAAGGTCGGTAATAACAAACTTCTCCGAGCTAAAGAAG
CATGTTCTAACCCATTGCAAGAATGCTAAAACCCTTAAAAAAAGGTTAGACGAATGGCTA
ACTAGAATAAACAGTGTAGAGAAAAGCTTAAATGACCTAATGGAACTGAAAACCATGGCA
CGAGAGCTTTGTGATGCATGCACAAGCTTCAATAGCTGATTCGATCAAGTGGAAGAAAGG
ATGTCAGTGATTGAAGATCAAACTAATGAAATAAAGTGAGAAGACAAGATCAGAGAAAAA
A-AGTGAAAAGAAACGAACAAAGCCTCCAAGAAATATAGGACTATGTGAAAAGACCAAAT
ATACATTTGACTGGTGTACCAGAAAGTGACAGGGAGAATGGAGCCAAGTTAGAAAACACT
CTTCAGTATAT---ATAGGAGAACTTCCCTAACCTAGCAAGGCAGGCCAACATTCAAATT
CAGGAAATACAGAGAATACCACAAAGATACTCCTCGAGAAGAGCAACCTCCCGACACATA
ATTGTCAGATTCACCAAGGTTGAAATGAGGGAAAAAATGTTAAGGACAGCCAGAGAGAAA
GGTCGGGTTACCCACAAAGGGAAGCCCATCAGACTAACAGCTGATCTCTCGGCAGAAACT
CTACAAGCCAGAAGAGAGTTTGGGCCAATATTCAACATTCTTAAAGAAAAGAACTTTCAA
CCTAGAATCTCATATCCAGCCAAACAAAGCTTCATAAGTGAAGGAGAAATAAAAACCTTT
ACAGACAAGCAAATGCTGAGAGATTTTGACACCGCCAGGTCTGCCTCACAAGAGCTCCTG
AAGGAAGCTCTAAACATGGAAAGGAACAACTGGTACTAGCCACTGCAAAAACATGCCAAA
TGG
>lcl|hg18_L1PA6_chr2_135854908_135861040
ATGGGGAAAAAACAGAGCAGAAAAACTGAAAATTCTAAAAATCAGAGCGCCTCTCCTCCT
CCAGAGGAACGCAGCCCCTCACCAGCAACAGAACAAAGCTGGACGGAGAATGACTTTGAC
GAGTTGAGAGAAGAAGGCTTCAGACGAT---------CAAACTTCTTCGAGCTAAAGGAG
GAAGTACGAACCCAATGCAAAGAACTTAAAAACCTTGAAAAAAGATTAGACGAAGGGCTA
ACTAGAATAACCAATGCAGAGAAGTCCTTAAAGGACCTGATGGAGCTGAAAACCATGGCA
CGAGAACTACGTGACGAATGCACAAGCTTCATTAGCCGATTCGATCAACTGGAAGAAAGG
GTATCAGTGATGGAAGATCAAATGAATGAAATGAAGCGAGAAGAGAAGTTTAGAGAAAAA
AGAATAAAAAGAAACGAACAACGCCTCCAAGAAATATGGGACTATGTGAAAAGACCAAAT
CTATGTCTGATTGGTGTACCTGAAAGTGACGGGGCGAATGGAACCAAGTTGGAAAACACT
CTGCAGGATATTATCCAGGAGAACTTCCCCCATCTAGCAAGGCAGGCCAACATTCAAATT
CAGGAAATACAGAGAATGCCACAAAGATACTCCTCGAGAAGAGCAACTCCAAGACACATA
ATTGTCAGATTCACCAAAGTTGAAATGAAGG---AAATGTTAAGGGCAGCCAGAGAGAAA
GGTGGGGTTACCCACAAAGGGAAGCCCATCAGACTAACGGCGGATCTCTCGGCAGAAACT
CTACAAGCCAGAAGAGACTGGGGGCCAATATTCAACATTCCTAAAGAAAAGAATTTTCAA
CCCAGAATTTCATATGCAGCGAAACTAAGCTTCATAAGTGAAGGAGAAATAAAATCCTTT
ACAGACAAGCAAATGCTGAGAGATTTTGTCACCACCAGGTCTGCCCTAAAAGAGCTCCTG
AAGGAAGCACTAAACATGGAAAGGAAAAACCACTACAAGCCACTGCAAAAACATGCCAAA
TTC
>lcl|hg18_L1PA6_chr2_231098403_231104511
ATGGGGAGAAACCACAGCAGAAAAGCTGAAAATTCCAAAAA-CAGAGCGCCTCTTCTCCT
CCAAAGGATTGCAGCTCCTCACCAGCAAGGGAACAAAACTGGACGGAGAATGAGTTTGAC
AAGTTCACAGAAGTAGGCTTCAGAAGGTCAGTAATAGCAAACTTCTCCGAGCTAAAAGGT
CATGTTCTAACCCACCACAAGGAAGCTAAAAACTTTGAAAAAAGGTTAGACGAATAGCTA
ACTAGAATAAACAGTGTGGAGAAGAACTTAAATGACCTGATGGAGCTGAAAACCATGGCA
CGAGAACTTCATGACGCACGCACAAGCTTCAATAGCCGATTCAATCAAGTGGAAGAAAGG
ATATCAGTGATTGAAGATCAAATTAATGAAATAAAGTGAGAAGACAAGACTAGAGAAAAA
AGAATGAAAAGAAACGAACAAAGCCTCCAAGAAATATGGGACTATGTGAAAAGACCAAAC
CTACGTTTGATTAGTGTACCTGAAAGTGACGGGGAGAATGGAACCAAGTTAGAAAACACT
CTTCAGGATATTATCCAGGAGAACTTCCCTAACCTAGCAAGACAGACCAACATTCAAATC
CAGGAAATACAGAGCACACCACAAAAATACTCCTTGAGAAGAGCAACCAGAAGACACGTA
AATGTCAGATTCACCGAGGTTGAAATGAAGAGGAAAATGTTAAGGGCAGCCAGAGAGAAA
GGTCGGGTTACCCACAAAGGGAAGCCCATCAGACTAACAGCAGATCTCTCAGCAGAAACT
CTACAAGCCAGAAGACAGTGGCAGCCAATATTCAACACTCATAAAGAAAAGAATTTTCTA
CCCAGAACCTCATATCCAGCCAAACTAAACTTCATAAGTGAAGGAGAAATAAAATTCTTT
ACAAACAAGCAAATGCTGAGAGATTTTGTCACCACCAGGCTAGCCTTACAAGAGCTCCTG
AAGGAAGCATTAAACATGGAAAGGAACAACCAGTACCAGCCACTGCAAAAACATTCCAAA
TGT
>lcl|hg18_L1PA6_chr2_75449531_75455669
AAGGGGAGAAACCAGAGCAGAAAAGCTGAAAATTCAAAATAACAGAGTGCCTCTTCTCCT
CCAAAGGATCACAGCTCCTTGCCAGCAAAGGAACAAAACTGGATAGAGGATGAGTTTGAC
AAGTTGACAGAAGTAGGCCTCAGAAGGTCGGTAATAACAAACTTCTCCAAGCTAAAGGAA
CATGTTCTAACCCATCACAAGGAAGCTAAAAACCTAGAAAAAAGGTTAGACAAATGGCTA
ACTAGAACGAACAGTGTAGAGGAGACTTTAAATGACCTGATGGAGCTGAAAACCATGGCA
CGAGAACTTTGTGACACATGCACAAGATTCAACAGCCAATTCGATCAAGTAGAAGAAAGG
ATATCAATGATTGAAGATCAAATTAATGAAATAAAGTGAGAAGAGAAGATTAGAGAAAAA
AGAGTGAAAAGA----AACAAAGCCTCCAAGAAATATGGGACTATGTGAAAAGACCAAAT
ATATGTATGATTGGTGTACTGGAAAGCAATGGGGAGAATGGAACCAAGTTAGAAAACACT
CTTCAGGATATTGTCCAGGAGAATTTCCCTAACCTAGCAAGACAGGCCAACATTCAAATT
CAGGAAATACAGAGAATGCCGCAAATATACTCCTTGAGAAGAGCAACCCCAAGACACATA
ATTGTCAGATTCACCAAAGTTGAAATGAAGG-AAAAATGTTAAGGGCAGCCAGAGAGAAA
GGTCAGGTTACCCACAAAGGGAAGCCCATCAGACTAACAGTGGATCTCTCTGCAGAAACC
CTACAAGCCAGAAGAGAGTGGGGGCCAATATTCAACATTCTTAAAGAAAAGAATTTTCAA
CCCAGAATTTTATATCCAGCCAAACTAAGCTTCGTAAGTGAAGGAGAAATAAAATCCTTT
ACAGACAAGAAAATGCTGAGAGATTTTGTCACCACCAGGCCTGCCTTACAAGAGCTCCTG
AAGGAAGCACTAAACATGGAAAGGAACAACCAATATCACCGACTGCAAAAGCGTGCCAAA
TGG
>lcl|hg18_L1PA6_chr2_146420225_146426376
ATGGGGAGAAAGCAGAGCAGGAAAGCTGAAAATTCTAAAAATCAGAGTGCTTCTCCTCCG
CCAAAGGATCACAGCTCCTTGCCAGCAACAGAAAAAAGCAGGATGGAGAATGACTTTGAC
GAGTTGACAGAAGTAGGCTTCAGAAGATCGGTAATAACAAACTTCTCCAAGCTAAAGCAG
GATGTTCGAACCCTTCACAAAGAAGCTAAGAACCTTGAAAAAAGATTCGACAAATGGCTA
ACTAGAATAAACGGAGTAGAGGAGACCTTAAATGACGTGATGCAGC-GAAAACCATGGAA
CGAGAACTAGGTGACGCATGCACAAGCTTCAGTAGCTGATTCGATCAAATGGAAGAAAGG
ATATAAGTGATTGAAGATCAAATGAATGAAATGAAGTGAAAAGAGAAGTTTAGAGAAAAA
AGAGTAAAAAGAAATGAACAAAGCCTCCAAGAAATATGGGACTATGTGAACAGACCAAAT
CTACATTTGATTGGTGTACCTGAAAGTGATGGGGAGAACAGAACCAAGTTGGAAAACACT
CTTCAGGATATTATCCGGGAGAACTTCCCCAACCCAACAAGGCAGGCCCACATTCAAATT
CAGGAAATACAGAGAATGCAACAGAGATACTCCTCAAGAAGAGCAACCCCAACACACATA
ATTGTCAGATTCACCAAGGCTGAAATGAAGGAAAAATTGTTAAGGGCAGCCAGAGAGAAA
GGTCGGGTTACCCACAAAGGGGAGCCCATCAGAATAACAGTGGATTGCTCAGCGGAATCT
CTACAAGACAGAAGAG--TGGGGGCCAATATTCAACATTCTTAAAGAAAAGTATTTTCAA
CCCAGAATTTCATATCCAGCCAAACTAAGCTTCATAAGTGAAGGAGAAATAAAATCATTT
ACAGACAAGCCAATGCTGAGAGATTTTGTCACCACCAGGCCTGTCCTACAAGAGCTCCTG
AAGGAAGTACTAAACATGGAAAGGAACAACTGGTACCAGCCACTGCAAAAACATGCCAAA
TTT
>lcl|hg18_L1PA6_chr18_1019351_1025440
ATGGGGAGAAACCAGAACAGAAAGGCTGAAAATTCCAAAAACCAGAATGCCCCTTCTCCT
CCAAAGGAACACAACTCCTCGCCAGCAAGGAAAAAAAACTGAATGGAGAATGAGTTTGAC
GAGTTGACAGAAGTAGGCTTCAGAAGATTGGCAATAACAAACTTCTCCAAGCTAAAGAAG
CATGTTCTAACCCATTGCAAGGAAGCTAAAAACCTTGAAAAAAGGTTAGGCGAATGGCTA
ACTAGAATAAAT-GCATAGAGAAGACCTTAAATGACCTGATGGAGCTGAAAACCACAGTA
TGAGAACCTCATGAAGCATAAACAAGCTTCAATAGCTAATTCAATCAAGCAGAAGAAAGG
ATATTAGTGATTGAAGATCAAATTAATGAAATAAAGTGTGAAGACAATATTAGAGAAAAA
AG--------------------------------------ACTATGTGAAAAGACCAAAT
CTACATTTGATTGGTGTATCTGAAAGTGATGGGGAGAATGGAACCAAGTTAGAAAACACT
CTTCAGAACATTATCCAGGAGAACTTCCCCAACCTAGCAAGGCAGGCCAACATTCAAATC
CAGGAAATACAGAGAATGCCACAAAGATACTCCTCGAGAATAGCAACTCCAAGACACACA
ACTGTCAGATTCACCAAAGTTGAAATGAAGGAAAAAATGTTAAGGGCAGCCAAAGAGAAA
GGTTGGGTTACCCACAAAGGTAAGCCCATCAGACTAACAGTGGATCTCTCAGCAGAAACC
CTCCAAGCCAGAAGAGAGCGGGGACTAATATTCAACATTCCTAAAGAAAAGAATTTTCAA
CCCAGAATTTCATATCCAGCCAAACTAAGTTTCATAAGTGAAGGAGAAATAAAATCCTTT
ACAGGCAAGCAAATGCTGAGAGATTTTGTCACCACCAGGCCTGCCTTACAAGAGCTCCTG
AAGGAAGCACTAAACATGGAAAGGAACAGCCGGTACCAGCTACTGCAAAAACATGCCAAA
TTG
>lcl|hg18_L1PA6_chr19_20457089_20463221
ATGGGGAGAAACCAGATCAGAAAAGCTGAAAATTCTAAAAACCAGAGTGCCTCTTCTCCT
CCAAAGGATCGCAGCTCCTCGCCAGCAATGGAACAAAGCTGGATAGAGAATGACTTTGAA
GAGCTGACAGAAGTAGGCTTCAGAATATTGGTAGTAACAAACTTCTCTGAGCTAAAGGAG
GATGTTTGAACCTATCACAAGGAAGCTCAATACCTTGAAAAAAGATTAGACAAATGGCTA
TCTAGAATAAACAGTGTAGGAAGGAGCTTAAGTGACCTGATGGAGCTGAAAACCATGGCA
CAAGAACTACATGACACATGCACAAGCTTCAATAGCTGATTCAATCAAGTGGAAGAATGG
GTATCAGTGATTGAAGATCAAATTAATTAAATAAAGTGAGAAGAGAAGTTTAGAGAAAAA
AGAGTAAAAAGAAATGAACAAAGCCTCCCAGAAATATGGGACTACGTGAAAAGACCAATT
CTACGTTTGATTCATGTACCTGAAAGTGACGGGGAGAATGGAA-CGAGGTAGAAAACACT
CTCCAGGATATTAACCAGGAGAACTTCCCCAACCTATCAAGGCAGGCCAATATTCAAATT
CAGGAAATACAGAGAACACCACAAAGATACTCCTCAAGAAGAGCAACCCCAAGACACAAA
ATTGTCAGGTTCACCAAAATTGAAATGAAGGAAAAAATGCTAAGGGCAGCCAGAGAGAAA
GGTCCGGTTACCCACAGACTGAAGCCCAACAGACTAACAGCAGATCTCTTGGCAGAAATG
CGACAAGTCAGAAGAGAGTGGGGGCCAATATTCAACATTCTTAAAGAAAATAATTTTCAA
CCCAGAAT-TCATATCCAGCCAAACTAAGATTCATAAGTGAAGGAGAAATAAAATCCTTT
ACAGACAAGCAAATGCTGAGAGATTTTGTCTCCACCAGGCCTGCCTTACAAGAGCTCCTG
AAGGAAGCACTAAACATGGAAAGGAACCACCAGTTCCAGCCACCACAAAAACATGCTAAA
TTG
>lcl|hg18_L1PA6_chr19_22123012_22129151
GTGGGGAGAAACCAGAGCAGAAAAGCTGAAAATTCTAAAAACCAGGGCACCTCTTCTCGT
CCAAAGGATCACAGCTCCTCACCAGCAATGGAACAAAGCTGGATGGAGAATGGCTTTGAA
GAGTTGACAGAAGTAGGCTTCAGAAGGTCGGTAATAACAAACTTCTCTGAGCTAAAGGAG
CATGTACAAACTCATCACAAGGAAGCTAAAAACCTTAAAGAAAGGGTAGACGAATGGCTA
ACTAGAATAAACAGTGAAGAGAAGACCTTAAATGACCTGATGGAGCTGAAAACCATGGCA
CGAGAACTTAGTGATGCATGCACAAGCTTCAATAGCTGATTCAATCAAGTGGAAGAAAGG
GTATCAGTGATTGAAGATCAAAATAATGACATAAGGTGAGAAGACAAGGTTAGAGAAAAA
GGAGTAGAAAGAAATGAACAAAGCCTCCAAGAAATATGGGACTATGTGAAAAGACCAAAT
CTATGTTTGATAGGTGTACCTGAAAGTGATGGGGAGAATGGAACCAAGTTGGAAAACACT
CTTCAGGATATTATCCAGGAGAATTTCCCCAACCTAGCAAACTGGGCCAACATTCAAATT
CAGGAAATACAGAGAACACCACAAAGATACTCCTTGAGAAGAACAACCCCAAGACAAATA
ATTTTCAGATTCACCATGGTTGAAATGAAGG-AAAAATGTTAAGGGTAGCCAGAGAGAAA
GGTCAGCTTACCCACAAAGGGAAGCCCATCAGACTAGCAGCAGATGTCTCAGCAGAAATC
CTGCAAGCCAGAAGAGAGTGGGGGCCAATATTCAACAATCTTAAAGAAAAGAATTTTCAA
CCCAGAATTTCATATCCAGCAAAACTAAGCTTCATAAGTGAAGGAGAAATAAAATCCTTT
ACAGACAAGGAAATACTGAGAGATTTTGTCACGACCAGGCCTGCTT-ACAAGAGCTCCTG
AAGGAAGTACTAAAAATGGAAAGAAACAACCTGTACCAGCCACTGCAAAAACATGTCAAA
TTG
>lcl|hg18_L1PA6_chr2_179784996_179791112
ATGGGGAGGAACCAGAGCAGAAAAGCTGAAAATTCTAAAAACCAGATCACCTCTTCTCCT
ACAAAGGATCACAGCTCCTAGCCAGCAAAGGAACAAAGCTGGATGGAGAATGACTGTAAC
AAATTGACAGAAGTAGGCTTTAGAAGGTCAGTAATAACAAAGTTCTCCGAGCTAAAGGGG
CATGTTCTAACCCATCGCAAGGAAGCTAAAATTCTTGAAAAAACGTTAGACAAATGGCTA
ATTAGAATAAACAGTATAGAGAAGACCTTAAGTGACCTGATGGAGCTGAAAACCATGGCA
CAAGAACTTCAAGACGCAGGCACAAGCTTCAATAGCCGATTCGATCAAGTGGAAGAAAGG
ATATCAGTGATTGAAGATCAAATTAATGAAATAAAACAGAAAGACAAGCTTAAAGAAAAA
AGAGTAAAAAGAAACGAACAAAGCCTCCAAGAAATATGGGACTATGTGAAAAGACCAAAT
CTACGTTTGATTGGTGTACCTGAAAGTGAGAAGGAGAATGGAACCAAGTTGGAAAACACT
CTTCAGGATATTATCCAGAAGAACTTCCCCAACCTGGCAAGG-AGGCCAATATTCAAATT
TAGGAAATACAAAGAATACCACAAAGATACTACTCAACAAGAGCAACCCAAAGACACATA
ACTGTCAGATTCACCAAGGTTGAAATGAAGGAAAAAATGTTAAAGACAACCATAGAGAAA
GGTTGGGTTACCCACAAAGGATGG------------------AATCTCCTGGCAGAAACC
CTACAAGCCAGAAAAGAGTGGGGGACAATATTCACCATTCTTAAAGAAAAGAATTTTCAA
CCCAGAATTTCATATCCAGCCAAACTAAGCTTCATAAGTGAAGGAGAAATAAAATCCTTC
ACAGACAAGCAAATGCTGAGACATTTTGTCACCACCAGGCCTGCCCCAAAAGAGCTCCTG
AAGGAAGCACTCAACATGGGAAGGAACAACCGGTACCAGCCACTGCAAAAACGTGCCAAT
GTG
>lcl|hg18_L1PA6_chr19_22924159_22930314
ATGGGGAGAAACCAGAGCAGAAAAGCTGAAAATTCTAAAAACCGGGGCATCTTTTCTCCT
CCAAAGGATCACAGCTCCTCACCAGCAATGGAACAAAGTTGAATGGAGAATGACTTTGAT
GAGTTGACAGAAGTAGGCTTCTGAAGGTCGGTAGTAACAAACTTCTCTGAGCTAAAGGAG
CATGTTCAAACCCATTGCAAAGAAGCTAAAAACCTTGAAAAAAGGGGAGATGAATGGCTA
ACTAGAATAAACGGTGAAGAGAAGATCTTAAATGACCTGATGGAGCTGAAAACCATGGCA
CGACAACTTCGTGATGCATGCACAAGCTTCAATAGCCAATTTGATCAAGTGGAAGAAAGG
GTATCAGTGATTGAAGATCAAATTAATGACATAAAGTGAGAAGACAAAGTTAGAGAAAAA
AGAGTAAAAAGAAATGAACAAAGCCTCCAAGAAATATGGGACTATGTGAAAAGACCAAAT
CTACATTTGATAGATGTACCTAAAAGTGATGGGGAGAATGGAACCAAGTTGGAAAGCACT
CTTCAGGATATTATCCAGGAGAACTTCCCCAACCTACCAAGGCAGGCCAACATTCAAATT
CAGGAAATATAGAGAACACCACAAAGATACTCCTTGAGAAGAGCAACCCCAAGACACATA
ATAGTCAGATTCACCAAGGTTGAAATGAGG-AAAAAATGTAAAGGGTAGCCAAAGAGAAA
GGTCAGGTTACCTACAAAGGGAAGCACATCAGACTAACAGTGGATTTCTCGGCAGAAATC
CTACAAGCCAGAAGAGAGTGGGGGCCAATATTCAACAATCTTAAAGGAAAGATTTTTCAA
CCCAGAATTTCATATCCAGCCAAACTAAGCTTCATAAGTGAAGGAGAAATAAAATCCTTT
ACAGACAAGCAAATGCTGAGAGATTTTGTCACCACCAGGCCTGCCCTAAAAGAGCTCCTG
AAGGAAGCACTAAAAATGGAAAGAAACAACTGGTATCAGCCACTGCAAAAACATGTCAAA
TTG
>lcl|hg18_L1PA6_chr2_49308230_49314436
ATAGGGAGAAACCAGAGCAGAAAAGCAGAAAATTCTAAAAACCAGACCGCCTCTTCTCCT
CCAAAGGATCGCAGCTCATCGCCAGCAACAGAACAAAGCTGGACAGAGAATGACTTTGAC
GAGTTTACAGAAGTATGTTTCAGAAGGTCAGTAATAACAAACTTCTCTGAAGTAAAGGAA
GATGTTCGAACCCATCGCAAACAAGCTAAAAACCTTGAGAAAAGATTAGAAGAATGGCTA
ACTAGAATAAACAGTGTAGAGAAGACCTTAAATGACCTGATGGAGCTGAAAACCATCGCA
TGAGAACTACATGAGGCATGCACAAGCTTCAATAGCCGATTTGATCAAGTGGAAGAAAGG
GTATCAGTGATTGAAGATCAAATTAATGAAATAAAGCAAGAAGAGAAGTTTAGAGAAAAA
AGAGTAAAAAGAAATGAACAAAGCCTCCAAGCAATATGGAAGTATGTGAAAAGACCAAAT
CTACATTTGATTGGTGTACCTGAAAGTGACGGGGAGAATGGAACCAAGCTGGAAAACACT
CTTCACGATATTATCCAGGAGAACTTCCCCAACCTAGCAATGCAGGCCAACATTCAAATT
CAGGAAATACAGAGAACACCACAAAGATACTCCTCGAGAAGACCAACCCCAAGATACATA
ATTGTCAGATTCACCAAGGTTGAACAGAAGAAAAAAATGTTAAAGGCAGCCAGAGAGAAA
GGTCAGGCTACCCACAAATGGTAGCCCATCAGACTAACAGTGGATCTCTCAGCAGAAACT
CTACAAGCCAGTAGAGAGTGGGGGCCCATATTCAACATTCTTAACGAAAAGAATTTTCAA
CCCAGAATTTCATATCCAGCCATACTAAGCTTCATAAGTGAAGGAGAAATAAAATCCTTT
ACAGACAAGCAAATGTTGAGAGATTTTGTCACCACCAAGCCTGCCTTACAAGAGCTCCTG
AAGGAAGCACTAATCATGGAAAGGAACAACTGGTACCAGCCACTGCAAAAACATGCCAAA
TTG
>lcl|hg18_L1PA6_chr19_33035449_33041578
ATGGGGAGAAACCAGAACAGACAAGCTGAAAATTCTAAAAACCAGAGTACCCCTTCTCCT
CCAAAGGATTGCAGCTCCTCGCCAGCAATGGAACAAAGCTGGACAGAGAATAACTTTGAC
GAGTTGACAGAAGTAGGCTTCAGAATGTCAGTAATAACAAACTTCTCTGAGCTAAAGGAG
GATGTTTGAACCTATTGCAAGGAAGCTACAAACCTAGAAAAAAGATTAGATGAATGGCTA
ACTAGATTAAACAGTGTACAGAAGACCTTAGATGACCTGATGGCACTGAAAACCATGGCA
CAAGAACTATGTGATGCATGCACAAGCTTCAGTAGCCGATTTGAACAAGTGGAAGAAACG
GTATCAGTGATTGAAGATCAAACTAATGAAATGAAGTGAG-----AAGTTTAGAGAAAAA
AGAGTAAAAAGAAATGAACAAAGCCTCCAAGAAATAT-GGATTATGTGAAAAGACCAAAT
CTATGTTTGATTGGTGTACCTGAAAGTGACAGGGAGAA-GGAACCAAGCTGGAAAACATT
CTTCAGGATATCATCCAGGAGAACTTCCCCAACCTAGCAAGACAGGCCAACATTCAAATT
CAGGAAACACAGAAAATGCCACAAAGATACTCCTTGAGAAGAGTAACTCCAAGACACATA
ATTGCCAGATTCACCAAAGTTGAAATGAAGGAAAAAATGTTAAGGGCAGCCAGAGAGAAA
TGTCGAGTTACCCACAAAGGGAAGCCCATCAGACTAACAGCTGATCTCTCAGCAGAAACT
GTACAAGCCAGAAGAGAGTGGGGGCCAATATTCAACATTCTTAAAGAAAATAATTTTTAA
CCCAGAATTTCATATCCAGCCAAACTAAGCTTCATAAGTGAAGGAGAAATAAAATCCTTT
ACAGACAAACAAATACTGAGAGATTTTTTCACCACCAGGCCTGCCTTACAAGAGCTCCTG
AAGGAAGCACTAAACATGGAAAGAATCAACTGGTACCAGCCACTGCAAAAACATGCCAAA
TTG
>lcl|hg18_L1PA6_chr2_213926869_213932873
ATGGAGAGAAACAAGAGCAGAAAAGTGGAAAATTCTAAAAACCAGAGTGCCTCTTCTCCT
CCAAAGGATCACAACTCCTCACCAGCAATGGAACAAAACTGGATGGAGAATGACTTTGAT
GAGTTGACAAAAGTAGGCTTCAGAAGGTCGGTAATAACAAACTTCTCCAAGCTAAAGGAG
CGTGGTCTAACCCATCGCAAGGAAGCTAAAAACCTTGAAAAAAGGTTAGATGAATGGCTA
ACTATAATAAACAGTACAGAGAAGACCTTAAATGACCTGATGGAGCTGAAAACCACAGCA
CGAAAACGTTGTGATGCATGCACAAGCTTCAGTAACCAATTCAATCAAGTGGAAGAAAGG
ATATCAGTGATTGAAGATCGACTTAATGAAATAAAGTGAGAAGACAAGATTAGAG-AAAA
AGAGTAAAAAGAAATGAACAAAGCCTCCAAGAAATATGGCACTATGTGAAAAGACCAAAT
CTACATTTGATTGGTGTACCTGAAAGTGATGGGGAGAATGGAACCAAGTTAGAAAACACT
CTTCAGGATATTATCCAGGAGAACTTCCCCAACCTAGCAAGGCAGGCCAACATTCAAATT
CAGGAAATACAGAGAACACCATAAAGGTACTCCCCAAGAAGAGTAACCCTAAGACACATA
ATCGTCAGATTCACCAAGGTTGAAATGAAGGAAAAAATGTTAAGGGCCGCCAGAGAGAGA
GGGCAGGTTACATAAAAGGGGAAGCTCATCAGACTAACAGCAGATCTCTCGGCAGAAACC
CTACAAGCCAGAAGAGAGTGGGGGCCAATATTCGACACTCTTAAAGGAAAGAATTTTCAA
CCCAGAATTTCATATCTAGCCAAACTAAGTTTCATAAGTGAAGGAGAAATAAAATCCTTC
ACAGACAAGCAAATGCTAAGGGGTTTTGTTACTACCAGGCCTGCCTTACAAGAGCTCCTG
AAGGAAGCACTAAACATGGAAAGGAACAACCAGTACCAGCCACTGCAAAAACATGCCAAA
TTG
>lcl|hg18_L1PA6_chr2_117475198_117481323
ATGGGGAGAAACCAGAGCAGAAAAGCTGAAAATTCTAAAAACCAGAGTGCATCTTCTCCT
CCAAAGGAATGCAGCTCCTCGTCAGCAATGGAACAAAGCTGGACAGAGAATAACTTTGAT
GAGTTGACGGAAGTAGGCTTCAAAAGATCAGTAATAACAAACTTCTCCCAGCTAAAGGAT
GATGTTCTAACCCATTGCAAAGAAGTTAAA-ACCTTGAAAAAAGATTAGTTGAATGGCTA
ACTAGAATAAACAGCATAGAGAAGACCTTAAATGACCTGATGGAGCTGAAAACCATGGTA
CGAGAAATACGTGACGCATGCACAAGCTTCAGTAGCCAATTCAATCAAGTGGAAGAAAGG
GTACCAGTGACTGAATATCAAACGAATTAAATGAAGC---AAGAAGAGTTTAGAGAAAAA
AGTGTTAAAAGAAACAAATAAATCCTCCAAGAAATATGGGACTATCTGAAAAGACCAAAT
CTATGCCTGATTGGTGTACCTGAAAGTGACGGGGAGAATGGAACGAAGTTGGAAAACACT
CTTCAGGATATTATCCAGGAGAACTTCCCCGACCTAGCAAGGCAGGCCAACATTCAAATT
CAGGAAATACAGAGAATGCCACAAAGATACTCCTCAAGAAGAGCAATCCCAAGACACATA
ATTGTCAGATTCACCAAGGCTGAAATGAAGGAAAAAATCTTAAGGGCAGCCAGAGAGAAA
AGTCAGGTTACCCACAAAGGGAAGCCCATCAGACTAACAGCAGATTTCTCAGCAGAAACT
CTATAAGCCAGAAGAGATTGGGGGCCAATATTCAACATTCTTAAAGAAAAGAATTTTCAA
TCCAGAATTTCATATCCAGCCAAACTAAGCTTCATAAGTGAAGGATAAATAAACTCCTTT
ACAGACAAGCAAATGCTGAGAGAGTTTGTCACCACCAGGTCTGCCTTACAAGAGCTCCTG
AAGGAAGCACTAAACATGGAAAGGAACAACTGGTACCAGCGACTGCAAAAACATGCCAAA
TTG
>lcl|hg18_L1PA6_chr18_39817949_39824157
ATGGGGAGAAACCAGAGCAGAAAAGCTGAAAATTCTAAAAACCAGAGCGCCTCTTCTCCT
TCAAAGGATCGCAGCTCCTCGCCAGCAATGGAACAAAGCTGGATGGAAAACAACTTTGAC
GAGTTCACAGAAGTAGGCTTCAGAAGGTTGGTAATAACACACTTCTCCGCGCTAAAGGAG
GATGTTCAAACCCATCCCAAGGAAACTAAAAACCTTGAAAAAAGATTAAA-GAATACTTA
ACTAGAATAAACAGTGTAGAGAAGAGCTTAAAAGACCTCATGGAGCTGAAAACCATGGCA
CAAGAACTACATGACACATGCACAAGCTTCAGTAGCCGATTCGATCAAGTGGAAGAAAGG
GTATCAGTGATTGAAGATCAAATGTATGAAATGAAATGAGAAGAGAAGTTTAGAGAAAAA
AGACTAAAAAGAAACGAACAGAGCCTTCAAGAAATATGGGACTATGTGAAAGGATCAAAT
CTACATTTGATTGGTGTAC-TGAAAGTGACAGGGAGAATGGAACCAAGCTGCAAAACACT
CTTCCGGATATTATCCAGGAGAACTTCCCCAACCTAACAAGGCAGGCCAGCAATCAAATT
CAGGAAATACAGAAAACACCACAAAGATACTCCTCAAGAAGAGCAACCCCAAGACACATA
ATTGTCAGATTCACCAAGGTTGAAATGAAGGAAAAAATGTTAAGGGCAGTCAGAGAGAAA
GGTCGGGTAACCCACAAAGGGAAGCCCATCAGACTAACAGCTGATCTCTCGGCAGAAACT
CTATAAGCCAGAAGAGAGTGGGGGCCAATATTCAACATTCTTAAAGAAAAGAATTTTCAA
CCCAGAATTTCATATCCAGCCAAACTAAGCTTCATAAATGAAGGAGAAATAAAATACTAT
ATAGACAAGCAAATGCTGAGAGATTTTGTCACCACCAGGCCTGCCTTACAAGAGCTCCTG
AAGGAAGTGCTAAACATGGAAAGGAACAACGGGTACCAGCCAATGCAAAAACATGCCAAA
TTG
>lcl|hg18_L1PA6_chr2_19152509_19158630
ATGGGGAGAAATCAGAGCAGAAAAGCTGAAAATTCTAAACACCATAGCACCTCTTCTCCT
CCAAAGGAATGCAGCTCCTCTCCAGCAACAGAACAAAACTGGAGGGAGAATGAGTTTGAC
GAGTTGACAGAAGTAGGTTTCAGAAGATCAGTAAAAACAAACTTCTTCAAGCTAAAGGAG
CTTGTTCTAACCCATCACAAGGAAGCTAAAAACCTTGAAAAAAGGTTAGACGAATGGCTA
AGTAGAATAAACAGTGTAGAGAAGACCTTAAATGACTTGATGGAGCTGAAAATCATAGCA
CGAGAATTTCATGATGCAGGCACAAGCTTCAATAGCTGATTCGATCAAGAGGAAGAAAGG
GTATCTGTGATTGAAGATCAAAT----GAAATAAAGTGAGAAGACAAGATTAGAGAAGAA
AGAGTGAAAAAA----AACAAAGCCTCCAAGAAATATGGGACTATGTGAAAAGACCAAAT
CTACATTTAATTGGGGTACCTGGAAGTGACGGGGAAAATGGAACCAAGTTAGAAAATACT
CTTCAGGATATTATCCAGGAGAACTTCCACAACCTAGCAAGGCAGGCCAACATTCAAATT
CAGGAAATACAGAGAACACCACAAAGAT---TCTTGAGAAGAGCAACCCCAAGACACATA
ATTGTCAGATTCACCAAAGTTGAAATGAAGGAAAAAATGTTAAGGGCAGATAGGGAGAAA
GTTTGGCTTACCCACAAAGGGAAGCCCATCAGACTAACAGTGGATCTCTCAGCAGAAACC
CTACAAGCCAGAAGAGAGAGGGGGCCACAATTCAACACTCTTAAGGAAAAGAATTTTCAA
ACCATAATTTCATATCCAGCCAAACTAAGCTTCATAAGTGAAGGAAAAATAAAATCCTTT
ACTGACAAGGAAATGCTGAGAGATTTTGTCACCACCAGGCCTGCCTTACAAGAGCTCCTG
AACGAAGCACTAAACATGGAAAGGAACAACCGGTGCCAGCCACTTCCAAAACATGCCAAA
TTA
>lcl|hg18_L1PA6_chr20_16716485_16722630
ATGGGGAAGAAACAGAGCAGAAAAGCTGACAATTCTAAAAATCAGAGCACCTCTCCTC-T
CCAAAGGAACACAGCTCCTCACCAGCAATGGAACAAAGCTGGACGGAGAATGACTTTGAT
GAGTTGAGAGAAGAAGGCTTCAGATGAT---------CAAACTTCTCCGAGCTAAAGGAG
AAAGTTCAAACCCATCGCAAAGAAGTTAAAAACCTTGAAAAAAGATTAGACAAATGGCTA
ACTAGAGTAACTGGTGTAGAGAAGTCCTTAAATGACCTGATGGAGCTGAAAGCCATGGCA
TGAAAACTACATGACAAATGCACAAGCTTCAGTAGCCGATTCGATCAACTGGAAGAAAGG
GTATCAGTGATTAAAGATCAAATGAATGAAATGAAGCAAGAAGAGAAGTTTAGAGAAAAA
AGAGTAAAAAGAAATGAACAAAGCCTCCAAGAAATATGGGACTATGTGAAAAGACCAAAT
CTACATCTTATTGGTGTACCTGAAAGTGACGGGGAGAATGGAACCAAGTTAGAAAACACT
CTGCAGGACATTATCCAGGAGAACTACCCCAACCTAGCAAGGCAGAGCACCATTCAAATT
CAGGAAATACAGAGAACACCACAAAGATACTCCTTGGGAAGAGCAACCCCAAGACATATA
ATTGTCAGATTCACCAAGATTGAAATGAAGAAAAAAATGTTAAGGGCAGCCAGAGAGAAG
GGTCGGGTTACCCACAAAGGGAAGCCTATCAGACTAACAGCAGATGTCTCAGCAGAAACC
CTACAAGCCAGAAGGGAGTGAGGAACAATATTCAACATTATTAAGGAAAGGAATTTTCAA
ACCAGAATTTCATATCCAGCCAAACTAAGCTTCAGAAGTGAAGGAGAAATAAAATCCTTT
ACAGACAAGTAAATGCTGAGAGATTTTGTCACCACCAGGCCTGCCTTACAAGAGCTCCTG
AAGGAAGCACTAAAAATGGAAAGAATCAACTGGTACCAGCCACTGCAAAAACATGTCAAA
TTG
>lcl|hg18_L1PA6_chr3_111198002_111204037
ATGGGGAGAAACTAGAGCAGAAAAGCTGAAAATTCTAAAAATCAGAGCACCTCTCCTCCT
CCAAAGGATAGCAGCTCCTCGCCAGCAATGGAACAAAGCTGGATGGAGAATGAGTTTGAC
GAGTTGACAGAAGTAGGCTTCAGAAGGTCGGTAATAACAAACTTCACCAAGCTAAAGGAG
GATGTTCGAACCCATCACAAGGAAGCTAAAAACCTTGAAAAAAGAATAGACCAATGGCTA
AGTAGAATAAACAGTATAGAGAAGACCTTAAATGACCTGACGGAGCTGAAAACCACGGCA
CGAGAACTTTGTGACGCACGCACAGGCTTCAATAGCCAATTCAATCAAGTGGAAGAAAGG
ATAACAGTGATTGAAAACCAAATTAATGAAATAAAGTGAGAAGACAAAGTTAGAG-AAAA
A-AGTAAAAAGAAACGAACAAAGCCTCCAAGAAATATGGAACTATGTGAAAAGACCAAAT
CTAAGTTTGATTGGTGTACCTGAGAGTGATGGGAAGAATTGAACCAAGTTGGAAAATACT
CTTCAAGATATTATGCAGGAGAATTTCCCCAACCTAGCAAGGCAGGCCAACATTCGAATT
CGGGAAATACAGAGA---CCACAAAGATACTCCTTGAGAAGAGCAACCACAAGACACATA
ATTATCAGATTCACCAATGTTGACATGAAGGAAAAAGTGTTAAGGGCAGCCAGAGAG-AA
GGTCGAGTTACCCACAAAGG-----------GACTAACAGCGGATCTCTTGGCAGAAACC
CTACAAGCCCGAAGAGAGTGGGGGCCAACATTCAACATTCTTAAAGAAAATAATTTTCAA
CCCAGAGTTTCATATCCAGCCAAACTAAGCTTCATAAGTAAAGGAGAAATAAAATCCTTT
ACAGACAAGGAAATGCTGAGAGATTTCATCACCACCAGCCCTGCCTTACAAGAGCTCTTG
AAGGAAGCACTAAACATGGAAAGAAACAACCAGTACCAGCCACTGCAAAAGCATGCCAAA
TTG
>lcl|hg18_L1PA6_chr20_23764098_23770265
ATGGGGAGAAACCAGAGCAGAAAAGCTGAAAATTCTAAAAACCAGAGCATCACTTCTCCT
TCAAAGGATTGCAGCTCCTCGCCAGCAACAAAACAAAGGTGGATGGAGAATGATTTTGAT
GAGTTGATAGAAGTAGGCTTCAGAAGATTACTAACAACAAACTTCTCTGAGCTAAAGCAG
AATATTTGAACCCATCATAAGGAAGCTAAAAATCTTGGGAAAAGATTAGATGAATGGCTA
ACTAGAATTAACAGGGTAGAGAGGACCTTACATGACCCGATGGAGCTGAAAGCCATGGCA
CGAGACATACATGATGCATGCACAAGCTTCAGTAGCCAAATTGATCAAGTGGAAGAAAGG
ATATCAGTGATTGAAGATCAAATTAATGAAATGAAGCAAGAAGAGAAGTTTAGAGAAAAA
AGAGTAAAAACAAATGAACAAAGCCTCCAAGAAATATGTGGCTATGTGAAAAGACCAAAT
CTACGTTTGATTGGTGTGCCTGAAGGTGATGGGGAGAATGGAATCAAGCTGGAAAATACT
CTTCAGGATATTATCCAGGAGAACTTCCCAGACCTAGCAAGGCAGGCCAACATTCAAATT
CAGGAAATACAGAGAACACCACAAAGATACACCTTGAGAAGAGCAACCCCAAGACACATA
ATGGTCAGATTCACCAAGGTTGAAATGAAGGAAAAAATGTTAAGGGAAGCTAGAGAGAAA
GGTTGGGTTACCCACAAAGGGAAGCCCATTAGACTAACAGTGGACCTCTCAAAAGAGACT
CTACAAGCCAGAAGAGAGTGGGCGCCAATATTCAACATTCTTAAAGAAAAGAATTTTCAA
CCTGGAATTTCATATCCAGCCAAACTAAGCTTCATAAGTGAGGGAGAAATAAAATCCCTT
ACAGAAAAGCAAATGCTGAGAGATTTTGTCACCACCAGGCCTGCCTTACAAGAGCTCCTG
AAGGAAGCACTAAACATGGAAAGGAACAACCAGTAGCAGCCACTGCAAAAACATGCCAAA
TTG
>lcl|hg18_L1PA6_chr1_random_1319917_1325947
ATGGGGATAAACCAGAGCAGAAAAGCTGAAAATTCTAAAAACCAGAGTGTCTTTTCTCCT
CCAAAGGATCGCAGCTCCTCGCCAGCAAAGGAACAATGCTGGACAGAGAATGACTTTGAA
GAGTTGACAGAAGTAGGCTTCAGAAGGCCGGTAATAACAAACTTCCCCAAGCTAAACGGG
CATGTTCTAACCCATTGCAAAGAAGCTAAAAACCTTGAAAAAAGGGTAGACGAATGGCTA
ACTAGAATAAA-------GAGAAGACCTTAAAAGACCTGATGGAGCTGAAAACCATGGCA
TGAGAACTTCATGATGCATGCACAAGCTTCAATAGCTGATTTGATCAAGTTGAATAAAGG
TTATCAGTGATTGAAGATCAAATTAATGAAATAAAGTGAGAAGACAAGTTTAGAGAAAAA
AGAGTAAAAAGAAATGAACAAAGCCTCCAAGAAATATGGGACTGTGTGAAAAGACCAAAT
CTATGTTTGATTGGTGTACCTGAGAGTGATGGGGAG-ATGGAACCAAGTTGGAAAACACT
TTTCAGGATATTATCCAGGAGA-CTTCCCCAACCTATCCATGCAGGCCAACATTCAAATT
GAGGAAATACAGAGAACA-------------CCTTGAGAAGAGCAACCCCAAGACACATG
ATTGTCAGATTCACCAAAGTTGAAATGGAGGAAAAAATGTT---GGCAGCCAGAGAGAAA
GGTCGGGTTACCCAAAAAGGGAAACCCATCAGACTAACAGTGGATCTCTTGGCAGAAACC
CTACAAGCCAGAAGAGAGTGGAGGCCAATATTCAACATTCTTAAAGAAAATAATTTTCAA
CCAAGAATTTCATATCCAGCCAAACTAAGCTTCATAAGTGAAGGAAAAATAAAATCCTTT
GCAAACAAGCAAATGCTGAGAGATTTTGTCACCACCAGGCCTGCCTTACAAGAGCTCAGG
AAGGAAGCCCGAAACATGGAAAGGAACAACCGGTACCAACCACTGCAAAAACATGCCAAA
TTG
>lcl|hg18_L1PA6_chr2_124272644_124278753
CTGGGGAGAATTCAGAGCAGAAAAGCTGAAAATTCTAAAAACCAGAGCACCTCTTCTCCT
CCAAAGGATCGCAGCTCCTTGCCAGTGATGGTACAAAGCTGGATGAAGAATGACTTTGAT
GAGTTGACAAAAGTAGGCTTCAGAAGGTCGGTAATAACAAACTTCTCCGAGCTAAAGGAG
GATGTTTGAATCCATTGCAAGGAAGCCAAAAACCTTCAAAAAAGATTAGACGAATGGCTA
CCTAAAATAAACATTGTAGAGAAGACCTTAAATAACCTGATGGAGCTGAAAACCATGGCA
TGAGAACTACGTGACACATGCACAAACTTCAGTAGCCGATTTGATCAAGTGGAAGAAAGG
GTATCAGTGATTGAAGATCAAATGAATGAAATGAAGCAAG-----AAGTTTAGAGAAAAT
AGAGTAAAAGGAAATGAACAAAGCCTCCAAGAAATATGGGCCTATGTGAAAAGACCAAAT
CTACATCTGATTGTTGTACCTGAAAGTGACAGGGAGAATGGAACCAAGTTGGAAAACACT
CTGCAGGATATTATCCAGAGGAACTTCCCCAACCTAGCAAGGCAGGCCGACATTCAAATT
CAGGAAATACAGAGAATGCCACAAAGATAATCATCGAGAAGAGCAACCCAAAGACATATA
ATTGTCAGGTTCACCAAGGTTGAAATGAAGGAAAAAATCTTAAGCGCAGCCAGAGAGAAA
GGTCAGGTTACCCACAAAGGGAAACCCATAAGACTAACAGCATATCTCTCAGCAGAAACT
CTACAAGCCAGAAGATAGTGGGGGCCGATATTCAACATTCTTAAAAAAAAGAATTTTCAA
CCCAGAATTTCATATCAAGCCAAACTAAGCTTCGTAAGTGAAGAAGAGATAAAATCCTTT
GCAGACAAGCAAAAGCTGAGAGATTTTGTCACCACCAGGCATGCCTTACAAGAGCTCCTG
AAGGAAGAACTAAACATGGAAAGGAACAACCAGTACCAGCCGCTGCAAAAACATGCCAAA
TTG
>lcl|hg18_L1PA6_chr18_73478061_73484201
AGGGAGAGAAACCAGAGCAGAAAAGCTGAAAATTCCAAAAACCAGAGCACCTCTTCTCCT
CCAAAGGATCGCAGCTCCTCACCAGCAACGGAACAAAGCTGGAGAGAGAATGACTTTGAC
AAGTTGACAGAAGTAGGCTTCAGAAGGTCGGTAATGACAGACTTCTCCTAGCTAAAGGAG
GAAGTTTGAACCCATGGCAAGGAAGCTAAAAACCTTGAAAAAAGATTAGACGAATGGCTA
ACTAGAATAAACAGTGTAGAGAAGACCTTAAATGACCAAATGGAGCTGAAAAACATGGCA
CGAGAACTACGTTATGCATGCACAAGCTTCAATAGCCAATCCGATCAAGTGGAAGAAAGG
GTATCAGTGATTGAAGATCAAATTAATGAAATAAAGTGAGAAGAGAAGTTTAGAGAAAAA
AGAGTAAAAAGAAACAAACAAAGCCTCCAAGAAATATGGGACTATGAGAAAAGACCAAAT
CTACATTTGATTGGTATACTTGAAAGTGACAGGGAGAATGGAACCAAGTTAGAAAACACT
CCTCAGGATATTATCCAGGAGAACTTCCCCAATCTAGCAAGGCAGGCCAACATTCAAATT
CAGGAAATACAGAGAACACCACAAAGATACTCCTCGAGAAGAGCAACCCCAAAACACATA
ATTATCAGATTCAGCAAGGTTGAAAGGAAGGGAAAAATGTTAAATGCAGCCAGAGAGAAA
GGTTGGGTTACCCACAAAGGGATGCCCATCAGACTAACAGCAGATTTCTCAGCAGAAACT
CTACAAGCCAGAAAAGAGTGGGGGTCAATACTCAACATTCATAAAGAAAAGATTTTTCAA
TCCAGAATTTCATATCCAGCCAAACTAAGCTTCATAAATGAAAAGGAAATAAAATCCTTT
ACAGACAAGCAAATGCTGAGAGATTTTGTCACCACCAGGCCTGCCTTACAAGAGCTCCTG
AAGGAAGAACTAAACATGGAAAGGAACAACCAGTACCAGCCACTGCAAAAACATGCCAAA
TTG
>lcl|hg18_L1PA6_chr2_67669571_67675682
ATGGGGAGAAACCAGAGCAGAAAAGCTGAAAATTCTAAAAACCAGAGCACCTCTTCTCTT
CCAAAGGATCGCAGCTCCTCACCAGCAACGGAACAAAGCTGGACGAAGAATGACTTTGAC
GAGCTGACAGAAGTAGGCTTCAGAAGGTTGGTAATAACAAACTTCTCCGAGCTAAAGAAA
GATGTTCGAACCCATCACAAAGAAGCTAAAAACCTTGAAAAAAGATTAGAGGAATGGCTA
ACTTGAATAAACAGTGTAGAGAAGACCTTAAATGACCTGATGGAGCTGAAAACCATGGCA
TGAGAACTACATGACACATGCACAAGTTTCAATAGCTGATATGGTCAAGTGGAAGAAAGG
GTATCAGTGATTGAA-ATCAAATTAATGAAATAAAGCAAGAAGAGAAGTTTAGAGGAAAA
AGAGTAAAAAGAAATAAACAAAGCCTCCAAGATATATGGGAATATCTG-AAAGACCAAAT
CTATGTTTGATTGGTGTACCTGAAAGTGACAAGGAGAATGGAACCAAGTTGGAAAACACT
CTTCAGGGTATTATCCAAGAGAACTTCCCCAACCTAGCAAGGCAGGCCAACATTCAAATT
CAGGAAATACAAAGAACACCACAAAGATACTCCTTGAGAAGAGCAATCCCAGGACACATA
AATGTCAGATTCACCAAGGTTGAAATGAAGGAAAAAATGTTAAGGGCAGCCAGAGAGAAA
GGTCGGGTTACCCATAAAGGGAAGCCCATCAGACTAACAGCAGATCTCTTAGCAGAAACT
CTACAAGCCAGAAGTGAGTGGGGGCCAATATTCAACATTCTTAAAGAAAAGAATTTTCAA
CCCAGAATTTCATATCCAGCCAAACTATGCTTCATAAGTGAAGGAGAAATAAAATCCTTT
ACAGACAAGCAAATGCTGAGAGATTTTGTCACCACCAGGCCAGCCTTACAAGAGATCCTG
AAGGAAGCACTAAACATGGAAAGGAACAACTGTTATCAGCCACTGCAAAAACATGCCAAA
TTG
>lcl|hg18_L1PA6_chr20_23543975_23550103
ATGGGGAGAAACCAGAGCAGAAAAGCTGAAAATTCCAAAAACCAGAGCGTCTCTTCTCCT
CCAAGGGATTGCAGCTCCTCGCCAGCAACAGAACAAAAATGGACGGAG------TTTAAC
AAGTTGACAGAAGTAGGCTTCAGAAGGTCGGTAATAACAAACATATCTGAGCTAAAGGAG
CATGTTTCAACCCATTGCAAGGAAGCTAAAAACTTTGAAAAAAGGTTAGACAAATGGCTA
ACTAGAATAAACAGTGCAGAGAAGACCTTAAATGACCTGATGGAGCTGAAAACCACAGCA
CGAGAATTTCATGACACATGCAAAAGCTTCAATAGCTGATTCGATTAAGTGGAAGAAAGG
ATATCAGTGATTGAAAGTCAAATTAATAAAATAAAATGAGAAGACAAGATTAGAGAAAAA
AGAGTGAAAAGAAATGAACAAAACCTCCAAGAAATATGGGACTATGTGAAAAGACCAAAT
CTACATTTGATTGGTGTACCTGAAAGTGATGGGGAGAATGGAACCAACTTAGAAAACACT
CTTCAGCATATTATACAGGAGAGCTTCCCCAACCTAGAAAGGCAGACCAACATTCAAACT
CAGGAAATACAGAGAACACCACAAAGATACTCCTCGAGAAGAGCAACCCA----------
ATTGTCAGATTCACCAAGGTTGAAATGAAGGAAAAAATGTTAAGGGCAGCCAGAGAGAAA
GGTTGGGTTACCCACAAAGGGAAGCCCATCAGACTAACAGTGGACCTCTCAGCAGAAACC
CTACAAGCCAGAAGAAAGTGGGAGCCAATATTCAACATTCTTAAATAAAAGAATTTTCAA
CCCAGAATTTCATATCCAGCCAAACTAAGCTTCATAAGTGAAGGACAAATAAAATCCTTT
ATAGACAAGCAAATGCTGAGAGATTTTGTCACCACCAGGCCTGCCTTACAAGAGCTCCTG
AAGGAAGCACAAAACATGGAAAGGAACAACTGGTACCAGACACTGCAAAAACATGCCAAA
TTG
>lcl|hg18_L1PA6_chr2_15373825_15380006
ATGGGGAGAAACCAGAGCAGAAAAGCTGAAAATTCTAAAAACCAGAGCACCTCTTTTCCT
CCAATGGATCACAGCTCCTCACCAGCAATGGAACAAAGATGGATGGAGAATGATTTTGAC
AAGTTAACAGAAGTAAGCTTCAGAAGGTCGGTAATAACAAACTTCTCCGAGCTAAAGGAG
CATGTTCTAATGCATTGCAAGGAAGCTAAAAATCTTGAAAAAGGGTTAGACGAATGTCTA
ACTAGAATAAACAGTGTAGAGAAGACCTTAAATGACCAGATGGAGCTGAAAACCATGGCA
CGAGAACTTCATGATGCATGCACAAGCTTCAGTAGCCAATTTGGTCAAGTGGAAGA----
GTATCAGTGATTGAAGATCAAATTAATGAAATAAAGCAAGAAGACAAGGTTAGAGAAAAA
AGAGTAAAAAGAAACAAACAAAGCCTCCAAGAAATATGGGACTATGTGAAAAGACCAAAT
CTACGTTTGATTGGTGTACCTGAAAGTGACGGGGAGAATGGAAACAAGTTGGAAAACACA
CTTCAGGATATGATCCAGGAGAACTTCCCCAACCTAGCAAGACAGGCTAACATTCAAATT
CAGGAAATACAGAAAACACCACAAAGAGATTCCTCGAGAAGAGCAACCCCAAGACACATA
ATTGTCAGATTCACCAAGGTTGAAATAAAGGAAAAAATGTTAAGGGCAGCCAGCACAAAA
GGTTGGGTTGCCCACAAAGGGAAGCCCATCAGACTAACAGCAGATCTCTTGGAAGAAACC
CTACAAACCAGAAGAGAGTGGGGGCCAATATTCAACATTCTCAAAGAAAAGAATTTTCAA
CCCAGAATTTCATATCCAGACAAACCAAGCTTCATAAGGGAAGGAGAAATAAAATCCTTT
ACAGACAAGCAAATGCTGAGA--TTTTGTCACTACCAGGCCTGCCTTACAAGAGCTCCTG
AAGGGAGCACTAAACATGGAAAGGAACAACTGGTATCAGCCACTGTAAAAACATGCCAAA
TTG
>lcl|hg18_L1PA6_chr2_187469052_187475247
ATGGGGAGAAACCAGAGCAGAAAAGCTGAAAATTCTAAAAATCGGAGTACCTCTTCTCC-
--AAAGGATCGCAGCTCCTCGCCAGCAATGGAACAAAGCTGGATGGAGAATGGCTTTGAC
GAGTTGACAGAAGTAGGCTTCAGAAGGTTGGTAATAACAAACTTCTCCAAGCTAAAGGAG
GATGTTCGAACTCATCACAAGGAAGCTAAAAACCTTGAAAAAAGATTAGATGAATGGCTA
ACTAGAATAAACAGTGTAGAGAAGACCTTAAATGACCTGATGGAGCTGAAAACCATGGCA
TGAGAACTTCGTGAAGCATGCACAAGCTGCAATAGCCAATTCGATCAACTGGAAGAAAGG
GTATCAGTGATTGAAGATCAAATTAATGAAATAAAGCGAGAAGACAAGGTTAGAGAAAAA
AGAGTATAAAGAAACAAACAAAGTCTCCAAGAAATATGGGATGATGTGAAAAGAGCAAAC
CTACATTTGATTGGTGTACCTGAAAGTGATGGGGAGAATGGAACCAAGTTGGAAAACACT
CTGCAGGATATTATCCAGGAGAACTTCCCAAACCTAGCAAGG-AGGCCAACATTCAAATT
CCAGAAATACAGAGAACACCACAAAGATACTCCTCGCGAAGAGCAACCCCAAGATACATA
ATTGTCAGATTCACCAAGGTTGAAATGAAGGAAAAATTGTTAAGGGCAGCCACAGAAAAA
GGTTGAGTTACCCACAAAGGGAAGCCCATCAGACTAACAGCAGATCTCTTGGCCGAAACC
GTACAAGCCAGAAGAGAGTGGGGGCCAATATTCTACATTCTTGAAGAA-AGAATTTTCAA
CCCAGAACTTCATATCCAGCCAAACTAAGCTTCATAAGTGAAGGAGAAATAAAATCCTTT
ACAGGTAAGCAAATGCTGAGAGATTTTGTCACCACCAGGCCTGCCTTACAAGAGCTCCTG
AAGGAAGCACTAAACATGGAAAGGAACAACTGGTACCAGCCACTGCAAAACCATGCCAAA
TTG
>lcl|hg18_L1PA6_chr16_26338071_26344215
ATGGGGAGAAACCAGAGCAGAAAAGCTGAAAATTCTAAAAACCAGAGCACCTCTTCTCCT
GCAAAGTATTGCAGCTCCTCGCCAGCAACGGAACAAAGCTGAATGGAGAATGACTTTGAC
AAGTTGACGGAAGTAGGCTTCAGAAGGCCAGTAATAACAAACTTCTCCAAGATAAAGGAT
TATGTTCTAATCCATCACAA-GAAGCTAAAAACTTTGAAAAAAGGTTAGATGAATGGCTA
AATAGAATACACAGTGTAGAGAAGACTTTAAATGACTTGATGGAGCTGAAAACCACAGAA
CGAGAACTTCATAACACATGCATA-GCTTCAATAGCTGATTCCCTCAAGTGGAAGAAAGG
ATATCAGTGATTGAAAATCAAATTAATGAAATAAAGAGAGAAGACAAGTTTAGAGAAAAA
AGAGTAAAAAGAAATGAACAAAGCCTCCAAGAAATATGGGACTATGTGAAAAGACCAAAT
CTACGTTTGATTGGTGTACCTGAAAGTGACTGGGAGAACGGAACCAAGTTGGAAAACACT
CTTCAGGATATTATCCAGGTGAACTTCCCCAACCTAGCAAGGCAGGCCAACATTCAAATT
CAGGAAATACAGAGAACACCACAAAGATAATCCTCGAGAAGAGCAACCCCAACACACATA
ATTGTCAGATTCACCAAGGTTGAAATGAAGGAAAAAGAATTAAGGGTAGGCAGAGAGAAA
GGTCAGGTTACCCACAAAGGGAAGCCCATCAGACTAACAGTGGATCTCTTGGCAGAAACC
CTACAAACCAGAAGAGAGTGGGGGCCAATATTCAACATTCTTAAAGGAAAGAATTTTCAA
CCCGGAATTTCATATCCAGCCAAACTAAGCTTCATAAGTGCGGTAGAAATAAAATCCTTC
ACATAGAAGCAAATGCTGAGACATTTTGTCACCACCAGGTCTGCCTTACAAGAGCTCCTG
AAGGAAGCACTAAACATGGAAAGGAACAACCAGTACCAGCCACTGCAAAAACATGCCAAA
TGG
>lcl|hg18_L1PA6_chr18_73418700_73424809
ATGGGTAGAAACCAGAGCAGAAAGGCTGAAAATTCCAAAAACCAGAGTGCCTTTTCTCCT
CCAAAGGACTGCAGCTTCTCACCAGCAACAGAACAAAACTGGAGGGTGAATGAGCTTGAC
GAGTTGACAGAAGTAGGCTTCAGAAGGTTGGTAATAACAAACTTCTCGGAGCTAAAGAAG
GATGTTTGAACCCATGGCAAGGAAGCTAAAAACCTTGAAAAAAGGTTAGACGAATGGCTA
ACTAGAATAAACAGTGTAGAGAAGACCTTAAATGACCTGATGGAGCTAAAAACCGCAGCA
TGAGAACTTCGTGATGCATGCACAAGCTTCAATAGCCAATTCGATCAAGTGGAAGAAAGA
ATATCAGTGACTGAAGATCAAATTAATGAAATAAAGCGAGAAGACAAAATTAGAGAAAAA
TGAGTGAAAAGAAACGAACAAAGCTTCCATGAAATATGCAATTCTGTAAAAAGACCAAAT
CTCCGTTTGATTGGTGTACCTGAAAGTGACAGTGAGAATGGAACCAAGTTAGAAAACACT
CTTCAGGATATTATCCAGGAGAACTT-CCCAACCTAGAAAGGCGGGCCAACATTCAAATT
CAGGAAATACAGAGAACACCACAAAGATACTCCTCTAGAAGAGCAACCCCAAGACACATA
ATTGTCAGATTCACCAAGGTTGAAATAAACGGAAAAATGTTAAGGGCAGCCAGAGAGAAA
GGTCAGATTACCCACAAAGGCAAGCCCATCAGACTAACAGTGCATCTCTCGGCAGAAACC
CTACAAGCCAGAAGAGAGTGGGGGCCAATATTCAACATTCTTAAAGAAAAGAATTTTCAA
CCCAGAATTTCATCTCCAGCCAAACTAAGCTTCATAAGTGAAGGAGAAATAAAATCTTTT
ACAGACAAGCAAATGCTGAGAGATTTTGTAACCACCAGACCTGCCTTACAAGAGCTCTTG
AAGGAAGCACTAAACATGGAAAGGAAGAACCGGTACCTGCCACTGCAAAAACATGCCAAA
TTA
>lcl|hg18_L1PA6_chr2_49290543_49296580
ATGGGGAGAAACCAGAGCAGACAACCTGAAAATTCTAAAAATCAGAGTGCCTTTTCTCCT
CCAAAGGATCACAGCTCATCTCCAGCAATGGAACAAAGCTGGACGGAGA--GACTTTGAC
CAGCTGACAGAAGTAGGCTTCAGAAAGTCGGTAATAACAAATTCCTCTGAGCTAAAGGAG
GATGTTCGAGCCCATTGTAAGGAAGCTAAAAACCTTAAAAAAAGATTAGACGAATGGCTA
ACTAGAATAAACAGTGTGGAGAAGACCTTAAATGACCTGATAGACATGAAAACCATGGCA
AGAGAACTACATGATTCAAGCACAACCTTCAATAGCTGATTCGATCAAGTGCAAGAAAGG
GTATCAGTGATTGAAGATCAAATTAATGAAATAAAGCAAGAAGAGAAGTTTAGAGAAAAA
AGAGTAAAAAGAAACAAACAAAGCCTCCAAGAAATATGGGACTATGTGAAAAGACCAAAT
CTACATTTGATTGGTATACCTGAAAGTGACAGGGAGAATGGAACCAAGTTGGAAAACCCT
CTTCAGGATATTATCCAGGAGAACTTCCCCAACCTAGCAAGGCAGGCCAACATTCAAATT
CAGGGAATACAGAGAACACCACAAAGATATACCTC---AAGAGCAACCTCAAGACACATA
ATTGTCAGATTCATCAAGGTTGAAATGAAGGAAAAAATGTTAAGGGCAGCCAGAGAGAAA
GGTCAGGTTACCCACAAAGGGACGCCCATCAAACTAATGGCAGATCTCTCAGCAGAAACT
CTGCAAGACAGAAGAGAGTAGGGGCTAATATTCAATATTTTTAAGCAAAATAATTTGCAA
-------------ATCCGGCCAAACTAAGCTTCATAAATGAAGGAGAAATAAAATCCTTT
ACAGACAAGCAAATGCTGAGAGATTTTGTCACCACCAGGCCTGCCTTACAAGAGCTTCTG
AAGGAAGCACTAAACATGGAAAGGAACAACCAGTACCAGCCACTGCAAAAACATGCCAAA
TTG
>lcl|hg18_L1PA6_chr2_137834283_137840443
ATGGCGAGGAACCAGAGCAGAAAAGCTGAAAGTTCTAAAAACCAGAGCGCCCCTTCTCCT
CCAAAGGAGTGCAGCTCCTCACCAGCAATGGAACAAAGCTAGATGAAGAATGACTTTGAT
GAGTTGACAGAAGTAGGCTTCAGAAAGTCGGTAATGATAAACTTCTCTGAGCTAAAGGAG
GATGTTCAAACCCATCAAAAGGAAGCTAAAAACCTTGAAAAAAGATTAGACGAATGGCTA
ACTAGAATAAACAGTGTAGAGAAGACGTTAAATGACCTTATGGAGCTGAAAACCGTGGCA
CGAGAACTACATGATGCATGCACAAGCTTCAGTAGCTGATTTGATCAAGTGGAAGGAAGG
GTATAAGTGATTGAAGATCAAATGAATGAAATGAAGCGCGAAGAGAAGTTTAAAGTAAAA
ACAGTAAAAATAAATGAACAAACTCTCCAAGAAATATGAGACTACGTGAAAAGACCAAAT
CTACGTTTGATTGGTGTACCTGAAAGTGACGGGGAGAATGGAACCAAGTTGGAAAACACT
CTTCAGGATATTATCCAGGAGAACTTCCCCAACCTAGCAAGGCAGGCCAACATTCAAATT
CAGGAAATACAGAGAACACCACAAAGATACTCCTCGAGAAGAGCAACCCCAAAACACATA
ATTATCAGATTCACCAAGGTTGAAATGAAGGAAAAAATGTTAAGGGCAGCCAGAGACAAA
GGTCAGGTTACCCACAAAGGGAAGCCCATCAGACTAACAGGGGATCTCTCGGTAGAAACT
CTACAAGCCAGAAGAGAGTGGGGGCCAATATTCAACATTCTTAAAGAAAAGAATTTTCAA
CCCAGAATTTCATATCCAGCCAAACTAAGCTTCCTAAGTGAAGGAGAAATAAAATCCTTT
ACAGACAAGCAAATGCTGAGAGATTTTGTCACCACCAGGCCTGCCTTACGAGAACTCCTG
AAGGAAGCACTAAACGTGGAAAGTAACAACCAGTACCAGCCACTGCAAAAACATGCCAAA
TTG
>lcl|hg18_L1PA6_chr3_119718275_119724443
ATGGGGAGAAACCAGAGCAGAAGAGCTGAAAATTCTAAAAACCAGAGCACCGCTTCTCCT
CAAAAGAATCACAGCTCCTCACCAGCAATGGAACAAAGCTGAATGGAGAATGACTTTGAT
GAGTTGACAGAAGTAGGCTTCAGAAGGTTCGTAATAACAAACTCCTCCAAGCTAAAGGAG
CATGTTCTAACCCATCACAAGGAAGCTAAAAACCTTGACAAAATGTTAGATGAATGGCTA
ACTAGAATAAACAGTGTAAAGAAGACGTTAAATGGCCTGATGGAGCTGAAAACCATGGCA
CGAGAACTTCGTGATGCATGCACAAGCTTCAGTAGCCGATTCGATCAAGTGGAAGAAGGA
ATATCAATGACTGAAGATCAAATTCATGAAATAAAACGAGAAGACAAGTTTAGAGGAAAA
AGAGTAAAAAGAAATGAACAAAGCCTCCAAGAAACATGGGACTATGTGAAAAGACCAAAA
CTATGTTTGATTGGTGTACCTGAAAGTGACGGGGAGAATGGAACCAAGTTGAAAAACACT
CTTCAGGATATTATCCAAGAGAACTTCCCCAACCTAGCAAGACAGGCCCACATTCAAATT
CAGGAAATACAGAGAACACCACAAAGATACTCCTTGAGAAGAGCAACCCCAAGACACATT
ATTGTCAGATTCATCAAGATTGGAATGAAGGAAAAAATGTTAAGGGCAGCCAGAGAGGAA
GGTCGGGTTACCCACAAAGGGAAGCCCATCAGACTAACAGCGGATCTCTTGGCAGAAACC
CTACAAGCCAAAAGAGAGTGGGGGTCAATATTCAACATTCTTAAAGAAAAGAATTTTCAA
CTCAGAATCTCATATCCAGTCAAACTAAGCTTCATAAGTGAAGGAGAAATAAAATCCTTT
ACAGACAAGCAAATGCTGAGAGATTTTGTCACCACCAGGCCTGACTTACAAGAACTCCTG
AAGGAAGCACTAAACATGTAAAGGAACAACCAGTACCAGCCACTGCAAAAACATGCCAAA
TAG
>lcl|hg18_L1PA6_chr2_66690282_66696400
ATGGGGAGAAACCAGAGCAGAAAAGCTGAAAATTCTAAAAACCAGAGCACCTCTTCTCTT
CCAAAGGATTGCAGCCCCTCGCCAGCAACAGAACAAAGCTGGACTGAGAATGACTTTGAC
GAGCTGACAGAAGTAGGCTTCAGAAGGTCGGTAATAATAAACTTCTCCGAGCTAAAGGAG
GATGTTTGAACTCATTGCAAGGAAGGGAAAAACCTTGACAAAAGATTATATGAATGGCTA
ACTAGAATAAACAGTGTAGAGAAGACTTTAAATGACCTGATGGAGTTGAAAACCATGGCA
TGAGAACTACACGACACATGCACA-GCTTCAATAGCCAATTCAATCAAGTGGAAGAAAGG
GTATCAGTGATTGAAGATCAAATTAATGAAATAAAGTGAGAAGATAAGTTTAGAGAAAAA
AGAGTAAAAAGAAACGAACAAAGCCTCCAAGAAATATGGGACCATGTGAAAAGGCCAAAT
CTACCTTTGATCGGTGTACCTGAAAGTGATGGGGAGAATGGAACCAAGTTGGAAAACACT
GTT-------------AGGAGAACTTCCCCAACCTAGCAAGGCAGGCCAACATTCAAATT
CAGGAAATACAGAGAACAGCACAAAGATACTCCTCAAGAAGAGCAATTCCAAGACACATA
ATTGTCAGGTTCACCAAGGTTGAAATGAAGG-AAAAATGTTAAGGGCAGCCAGAGAGAAA
GGTTGGGTTACCCTCAAAGGGAAGCCCATCAGACTAACAGCTGATCTCTCAGCAGAAACT
CTACAACCCAGAAGAGAGTGAGGGCCAATATTCAACATTCTTAAAGAAAAGAATTTTCAA
CCCAGAATTTCATATCCAGCCAAACTAAGCTTCATAAGTGAA-GAGAAATAAAATCCTTT
ACAGACAAGCAAATGCTGAGAGATTTTGTCACCACCAGGCCTGCCCTAAAAGAGCTTCTG
AAGGAAGCACTAAACATGGAAAGGAACAACCAATACCAGCCACTGTAAAAACATGCCAAA
TTA
>lcl|hg18_L1PA6_chr2_147115864_147122039
ATGGGGAGAAACCAGAGCAGAAAAGTGGAAAATTCTAAAAACCAGAGCGCCTCTTCTCCT
CCGAAGGATCACAGCTCCTCAGCAACAATGGAACAAAGCTGGAAGGAGAATGACTTTGAC
AAGTTCACAGAGGTAGGCTTCAGAAGGTTGGTAATAACAAACTTCTCCAAGCCAAAGGAG
CATGTTCTAACCCATTGTGAGGAAGCTAAAAACCTTGAAAAAAAGTCAGACGAATGGCTA
ACTAGAATAAACAGTGTAGAGAAGACCTAAAATGACCTGATGGAGCTGAAAACCATGGCA
CTAGAACTTTGTGATGCATGCACAAGCTTCAATAGCCGATTTGATCAAGTGGAAGAAAGG
ATATTAGTGACTGAAGATCAAATTAATGAAATAAAGAAAG-----AAGTTTAGAG-----
----TAAAAAGAAATGAACAAAGCCTAGAAGAAGTAC-GGATGATGTGAAAAGACCAAAT
CTACGTTTGATTGGTGTACCTGAAAGTGATGGGGAGAATGGAACCAAGTTGGAAAACACT
CTGCAGGATACTATGCAGGAGAACTTCCCCAATCTAGCAAGATAGGCCAACATACAAATT
CAGGAACTGCAGAGAATACCACAAAGATACTCCTTGAGAAGAGCAA-TCCAAAGCACATA
ATTGTCAGATTTACCAAGGTTGAAATTAAGGAAAAAATGTTAAGAGCAGCCAGAGAGAAA
GGCAGGGTCACCCACAAAGGGAAGCCCATCAGACTAACAGTGGATCTCTCGGCAGAAGCC
TTAGAAGC-AGAAGAAAGTGGGGACCAATATTCAACATTCTTAAAGAAAAGAATTTTCAA
CCCTGAATTTCATATCCAGCCAAACTAAGCTTCATAAGTGAAGGAGAAATAAAATCCTTT
ACAGACAAGCAAATGCTGAGAGATTTTGTCATCACCAGGCCTGCCTTACAAGAGCTCCTG
AAGGAAGCACTAAACATGGAAAGGAACAATCGGTACCAGCCACTGCAAAAACATGCCAAA
TTG
>lcl|hg18_L1PA6_chr2_95807952_95814094
ATGGAGAGAAACCAGAGCAGGAAAGCTGAAAATTCCAAAAATCAGAGCGCCTCTTCTCC-
--AAAGGATCGCAGCTGCTCACCAGCAACGGAACAAAACTGGACAGAGAATGACTTTAAT
GAGTTGACAGAAGTAGGCTTCAGAAAGTCAGTAGTAACAAACTTCTCTGAGCTAA---AG
AATATTCTAACCCATTGCAAGGAAGCTAAAAACCTTGAAAAAAGATTAGACAAATGGCTA
ACTAGAATAAACAGTGTAGAGAAGATCTTAAATGACTTGATGGAGCTGAAAAGCAGGGCA
CGAGAACTTCATGACGCATGCACAAGCTTCAGTAGCCGATTCGATCAAGTGGAAGAAAGG
GTATCAGTGATTGAAGATGAGTTGAATGAAATGAAGTGAGAAG---AGTTTAGAGAAAAA
AGACTAAAAAGAAATGAACAAAGCCTCCAAGAAATATGGGACTATGTGAAAAGACCAAAT
CTACATTTGATTGGTGTACCTGAAAGTGACAGGGAGAATGGAACCAAGTTGGAAAACACT
CTTCAGGATATTATCCAGGAGAACTTCCCCAACCTAGCAAGGCAGGCCAACATTCAAATT
CAGGAAACACAAAGAACACCACAAAGACACTCCTTGGGAAGAACAACCCCAAGACTCATA
ATTGTCAGATTCACCAAGGTTGAAATGAAGGAAAAAATATTAAGGGCAGCCAGAGAGAAA
GGTCGGGTTACCCACAAAGGGAAGCCCATCAGACTAACAGCGGATCTCTCAGCAGAAACT
CTACAAGCCAGAAGAGAATAGGGGCCAATATTCAACATTCTTAAA----AGAATTTTCAA
GCCAGAATTTCATATCCAGCCAAACTAAGCTTCTTAAGTGAAGGAGAAATAAAATCCTTT
ACAGACAAGCAAATGCTGAGAGATTTTGTCACCACCAAGCCTGCCTTACAAGAGCTCCTG
AAGGAAGCATTAAACATGGAAGGGAACAACCAGTACCAGCCACTGCAAAAACATGCCAAA
TTA
>lcl|hg18_L1PA6_chr2_96069437_96075579
ATGGAGAGAAACCAGAGCAGGAAAGCTGAAAATTCCAAAAATCAGAGCGCCTCTTCTCC-
--AAAGGATCGCAGCTGCTCACCAGCAACGGAACAAAACTGGACAGAGAATGACTTTAAT
GAGTTGACAGAAGTAGGCTTCAGAAAGTCAGTAGTAACAAACTTCTCTGAGCTAA---AG
AATATTCTAACCCATTGCAAGGAAGCTAAAAACCTTGAAAAAAGATTAGACAAATGGCTA
ACTAGAATAAACAGTGTAGAGAAGATCTTAAATGACTTGATGGAGCTGAAAAGCAGGGCA
CGAGAACTTCATGACGCATGCACAAGCTTCAGTAGCCGATTCGATCAAGTGGAAGAAAGG
GTATCAGTGATTGAAGATGAGTTGAATGAAATGAAGTGAGAAG---AGTTTAGAGAAAAA
AGACTAAAAAGAAATGAACAAAGCCTCCAAGAAATATGGGACTATGTGAAAAGACCAAAT
CTACATTTGATTGGTGTACCTGAAAGTGACAGGGAGAATGGAACCAAGTTGGAAAACACT
CTTCAGGATATTATCCAGGAGAACTTCCCCAACCTAGCAAGGCAGGCCAACATTCAAATT
CAGGAAACACAAAGAACACCACAAAGACACTCCTTGGGAAGAACAACCCCAAGACTCATA
ATTGTCAGATTCACCAAGGTTGAAATGAAGGAAAAAATATTAAGGGCAGCCAGAGAGAAA
GGTCGGGTTACCCACAAAGGGAAGCCCATCAGACTAACAGCGGATCTCTCAGCAGAAACT
CTACAAGCCAGAAGAGAATAGGGGCCAATATTCAACATTCTTAAA----AGAATTTTCAA
GCCAGAATTTCATATCCAGCCAAACTAAGCTTCTTAAGTGAAGGAGAAATAAAATCCTTT
ACAGACAAGCAAATGCTGAGAGATTTTGTCACCACCAAGCCTGCCTTACAAGAGCTCCTG
AAGGAAGCATTAAACATGGAAGGGAACAACCAGTACCAGCCACTGCAAAAACATGCCAAA
TTA
>lcl|hg18_L1PA6_chr19_34315357_34321490
ATGGAGAGAAACCAGAGAAGAAAAGCTGAAAATTCTAAAAATCAGAGCA-CTCTTCTCCT
CCAAAGGAATGCAGCTCCTCACCAGCAATGGAACAAAGCTGAATGGAGAATGACTTTGAC
GAGTTGAGAGAAGAAGGCTTCAGACGATTGGTAATAACAAACTTCTCTGAGCTAAAGGAG
GATGTTTGAACCCATTGCAAAGAAGCTAAACACCTTGAAAAAAGATTAGACAAACGGCTA
ACTAGAATAGACAGTGTAGAGAAGATCTTAAATGACCTGATGGAGCTGAAAACCACGGCA
CAAGAACCACATGATGCATGCACAAGCTTCAGTAGATGATACGACCAAGTGGAAGAAAGG
GTATCAGTGATTGAAGATCAAATGAATGAAATGAAGCAGGAAGAGAAGTTTAGAGAAAAA
AAAGTAAAAAGAAATGAGCAAAGCCTCCAAGAAATACGGGACTATGTGAAAAGACCAAAT
CTACATCAGATTGGTGTACCTGAAAGTGACAGGGAGAAAGGAACCAAGTTGGAAAACACT
ATTCAGGATATTATCCAGGAGAACTTCCCCAACCTAGTGAGGCAGGCCAACATTCACATT
CAGGAAATACAGAGAATGCCACAAAGATACTACTTGAGAAGAGCAACTCCAAGACACATA
ATTGTCAG--TCACCAAAGTTGAAATGAAGGAAAAAATATTAAGGGCAGCCAGAGAGAAA
GGTCGGGTTACCCACAAAGGGAAGCCCATCAGACTAACAGCGGATCTCTCGGCAGAAACT
CTACAAGCCAGAAGACAGTGGGGGCCAATATGCAACATTCTTAAAGAAAAGAATTTTCAA
CCCAGAATTTCATATCCAGCGAAGCTAAGCTTCATAAGTGAGGGAGAAATAAAATCCTTT
ACAGACGAGCAAATGCTGAGAGATTTTGTCACCCCCAGGCCTGCCCTAAAAGAGCTCCTG
AAGGAAGCACTAAACATGGAAAGGAACAACCAGTACCAGCCACTGCAAAAACATGACAAA
TTG
>lcl|hg18_L1PA6_chr18_12157135_12163234
ATGGGGAGAAACCAGAGCAGAAAAGCTGAAAATTCTAAAAATCAGAGTGCCTCTTCTCCT
CCAAAGGAACACAGCTCCTCGCCAGCAAGGGAACAAAGTTGGACGGAGAATGACTTTGAC
GAGTTGAGAGAAGAAGGCTTCAGATGATCAGTAATAAGAAACTTCTCTGAGCTAAAGGAG
GATGTTCAAACCCATCCCAGAGAAGCTAAAAACCTTGAAAAAAGATTAGATGAATGGCTA
ACTAGAATAAACATCACAGAGAAGACCGTAAATGACCTGATGGAGCTGAAAACCATGGCA
TGAGAACCACGTGATACATGCACAAGCTTCAGTGGCCAATTCGATCAAGTGGAAGAAAGG
GTATCAGTGATTGAAGATCAAATTAATGAAATGAAGC-----GAGAAGTTTAGAG-AAAA
AAGGTAAAAAGAAATGAACAAAGCCTCCAAGAAATAAGGGACTATGTGAAAAGACCAAAT
CTACGTCTGAGTGGTGTACCTGAAAGTGACAGGGAGAATGGAACCAAGTTGGAAAACACT
CTGCAGGATATTACCCAGGAGAACTTCCCCAACCTAGCAAGATAGGCCAACATTCAAATT
CAGGAAATACAGAAAACATCACAAAGATACTCCTCGAGAAGAGCAACCCCAAGACACATA
ATTGTCAGATTCACCAAGGTTAAAATGAAGGAAAAAAGGCTGAGAGCAGCCAGAGAGAAA
GGTTGGGTTACCCACAAAGGGAAGCCCATCACACTAACAGCGGATCTCTCGGCAGAAACC
CTACAAGCCAGAAGAGAGTGGGGGCCAATATTCAACGTTCTTGAAGAAAAGAATTTTCAA
CCCAGAATTTCATATCCAGCCAAACTAAGTTTCATAAGTGAAGGAGAAATAAAATCCTTT
ACAGAGAAGCAAATGCTGAGAGATTTTGTCACTACCAGGCCTGCCTTACAAGAGCTCCTG
AAGGAAGCACTAAACATGGAAAGGAACAACCGGTACCAGCCACTGCAAAAACATGCCAAA
GTA
>lcl|hg18_L1PA6_chr2_202185569_202191689
ATGGGGAGAAACCACAGCAGAAAAGCTGAAAATTCTAAAAATCAGAGTGCCGTTTCTCCT
ACAAAGGAACACAGCTCCTCGCCAGCAAGGGAACAAAGCTGGACAGAGAATGAATTTGAC
GAGTTGAGAGAAGAAGGCTTCAGATTATCAGTAATAACAAACTTCTCCGAGCTAAAGGAG
GATGTTCGAACCCATTGTAAAGAAGCTAAAAACCTTGAAAAAAGATCAGATGAATGGCTA
ATTAGAATAAACACTGTAGAGAAGTCCTTAAATGACCTGATGGAGCTGAAAACCATGGCA
CGAGAACTATGTGACGCATGCACAAGCTTCAGTAGCCGATTTGATCAAGTGGAAGAAAGG
GTATCAGTGATTGAAGATCAAATGAATGAAATGAAGTGAGAAGAGAAGTTGATAG-AAAA
AAAATAAAAAGAAATGAACAAAGCCTCCAAGAAATATGGGACTACGTGAAAAGACCAAAT
CTATCTCTGATTGGTGTACCTGAAAGTGACAGAGAGAATGGAATCAAGTTGGAAAACACT
CTTCAGGATATTATCCAGGAGAACTTCCCCAACCTAGCGAGGCAGGCCAACATTCAAATT
CAGGAAATACAGAGAATGCCACAAAGATACTCCTCGAGAAGAGGAACTCCAAGATACATA
ATTGTCAGATTCACCAAAGTTGAAAAGTAGGAAAAAATGTTAAGGACAGCCAGAGAGAAA
GGTCGGGTTACCCACAAAGGGAAGCCCATCAGACTAACAGCAGATCTCTTGGCAGAAACT
CTACAAGCCAGAAGAGAGTGGGGGCCAATATTCAACATTTTTAAAGAAAAGAATTTTCAA
CCCAGAATTTCATATCCAGCCAAACTAAACTTCATAAGTGAAGGAGAAATAAAATCCTTT
ACAGACAAACAAATGCTGAGAGATTTTGTCACCACCAGGCCTGCATTAGAAGAGCTCCTG
AATGAAGCACTAAACGTGGAAAGGAACAATCGGTACCAGCCACTGCAAAAACATGCCAAA
TTG
>lcl|hg18_L1PA6_chr2_230685032_230691212
ATGGGGAGAGACCAGAGCAGAAAAGCTGAAAATTCCAAAAACCACAGCACTTCTTCTCCT
CCAAAGGATCGCAGCTCCTCGCCAGCAAGGGAACAAAACTGGAAGGAGAATGAGTTTGAC
GAGTTGACAGAAGTAGGCTTCAGAAGGTCGGTAACAACAAACTTCTCCGAGCTAAAGGAG
CACATTTTAACCCATCGCAAAAAAGCTAAAAACATTGAAAAAAGGTTAGACGAATGGCTA
ACTAGAATAAACAGTGTAGAGAAGACCTTAAATGACCCGATGGAGCTGAAAAACACAGCA
CAAGAACTTTGCAATGCATGCAGAAGCTTCAATAGCCGATTTGATCAAGCATAAGAAAGA
ATATCAGTGATTGAAGATCAAATTAATGAAACAAAGTGAGAAGACAAGATTAGAGAAAAA
AGAGTGAAAATAAATGAACAAAGCCTCCAAGAAATATGGGGCTATGTGAAAAGACCAAAT
ATATGTTTGACTGGTGTACCAGAAAGTGACAGCGAGAATGGAACCAAGTTAGAAAACACA
CTTCAGGATATTATCCAGGAGAACTTCCCTAACCTAGAAAAGCAGGCCAACATTCAAATT
CAGGAAATACAGAGAACACCACAAAGATACTCCTCAATAAGAGCAACCCCAAGACACATA
ATTGTCAGATTCACCAAGGTTGAAATGAAGGAAAAAATGTTAAGGGCAGCCAGGGAGAAA
CGTTGGGTTACCCACAAAGGGAAGCCCATCAGACTAACAGCGGATCTTTCAGCAGAAACC
CTACAAGCCAGAAGAGAGTAGCGGCCAATATTCAACATTCTTAAAGAAAATAATTTTCAA
CCCAGAATCTCATACCCAGCCAAAATAAGCTTCATAAGTGAAGGAGAAATAAAATCCTTT
ACAGACAAGCAAATGCTGAGAGACTTTGTCACCACCAGGCCTGCCTTACAAGAGCTCCTG
AAGGAAGCACTAAACATGGACAGGAACAATCAGTACCAGTCACTGCAAAAACATGCCAAA
TTG
>lcl|hg18_L1PA6_chr17_46737309_46743433
ATGGGGAGAAACCAGAGCAGAAAAGCTGAAAACTCAAAAAACCAGAGTGCCTGTTCTCCT
CCAAATGATCGCATCTCCTCACCAGCAACAGAACAAAGCTGGATGGAAAATGACTTCGAT
GAGTTGACAGAAGTAGGCTTCAGAAGGTCGGTAATAACAAACTTCTCCGAGCTAAAGGAG
CATGTTCTAAACCATTGCAAGGAAGCTAAAAACCTTGAAAAAAGGTTAGAGGAATGGCTA
ACTAGAATAAACAGTGTGGAGAATACCTTAAATGACCTGATGGAGCTGAAAACCATGGCA
TGAGAGCTTCGTGATGCATGCACAAGCTTCAATAGCCGATTCGATCAAGTGGAAGAAAGG
ATGTCAGTGATTGAAGATCAAATTAATGAAATAAAGCAAGAAGACAAGATTAGAGAAAAA
AGAGTAAAAAGAAATGAACAAAGCCTCCAAGAAATATGGGACTATGTGAAAAGACCAAAT
CTACGTTTGATTGGTGTACTTGAAAGTGACGGGGGGAATGGAGCCAAGTTGGAAAGCACT
CTTTAGGATATTGTCCAGGAGAACTTCCCCAACCTAGCAAGGCAGGCCAACATTCAAATT
CAGGAAATACAGAGAACACCAAAAAGATACTCCTCGAGAAGAGCAACCCGAAGACATATA
ATTGTCAGATTCACCAAGGTTGAAATGAAGAGAAAAATGTTAAAGGCAGCCAGAGAGAAA
GGTCGGGTTACCCACAAAGGGAAGCCCATCAGACTAACAGCGGATCTCTTGGCAGAAACT
CTACAAGCCAGAAGAGAGTGGGGGCCAATATTCAACATTCTTAAAGGAAAGAATTTTCAA
CACAGAATTTCATATCCAGCCAAACTAAGCTTCATAAATGAAAGATAAATAAAATCCTCT
ACAGACAAGCAAATGCTGAGAGATTTTGTCACTACCAGGCCTGCCTTACAAGAGCTCCTG
AAGGAAGCACTAAACATGGAAAGGAACAACCGGTACCAGCCACTGCAAAAACATGCCAAA
TTG
>lcl|hg18_L1PA6_chr2_223903473_223909615
ATGGGGAGAAACCAGAGCAGAAAAGCTGAAAATTCTAAAAACCAGAGCACCTCTTTTCCT
CCAATGGATCACAGTTCCTCACCAGCAATGGAACAAAGCTGGACGGAGAATGATTTTGAC
AAGTTGACAGAAGTAAGTTTCAGAAGGTCGGTAACAACAAACTTCTCCAAGCTAAAGGAG
CATGTTCTAACCCACAGCAAGGAAGCTAAAAAGCTTGAAAAAAGGTTAGACGAATGGCTA
ACTAGAATAAACAGTGTAGAGAAGACCTTAAATGACCTGATGGAGCTGAAAACCATGGCA
TGAGAACTTCGTGATGCATGCACAAGCTTCAATAGC-AATTCAATCAAGTGGAAGAAAGG
ATATCAGTGATTGAAGATCAAATTAATGAAATAAATCTAGGAGACAAGACTAGAGAAAAA
GGAGTAAAAATAAACAAACAAATCCTCCAAGAAATATGGGACAATGTGAAAAGACCAAAT
CTACGTTTGACTGGTGTACCTGAAAGTGAGGGGGAGAATGGAACCAAGTTGGAAAACACT
GTTCAGGATATTATCCAGGAGAACTTTCCCGACCTAGCAAGGCAAGCCAACATTCAAATT
CAGGAAATACAGAGAACACCACAGAGGTACTCCTTGAGAAGAGCAACCTGAAGACACTTA
ATTGTCAGATTCACCAAAGTTGAAATGAAGGAAAAAATGTTAAAGGCAGCCAGAGAGAAA
GGTTGGGTTACCCACAAAGAGAAGCCCATCAGACTAACAGCAGATCTCTTGGCAGAAACC
CTACAAGCCAGTTGAGAGTGGGGGTCAATATTCAACATTCTTAAAGAAAAGAATTTTCAA
CCCAGAATTTCATATCCAGCCAAATTAAGCTTCATAAGTGAAGGAGAAATAAAATACTTT
ACACACAAGCAAATGCTGAGAAATTTTGTCACCACCCGGCCTGCCTTAGAAGAGCTCCTC
AATGAAGCACTAAACATGGAAAGGAACAACCAGTACCAGCCACTGCAAAAACATGCCAAA
TTG
>lcl|hg18_L1PA6_chr18_39669461_39675585
ATGG-GAGAAACAAGAGCAGAAAAGCTGAAAATTCTAAAAATCAGAGTGCTTCTTCTCCT
CCAAAGGATCACAGCTCCTCGCCAGCAACGGAACAAAGCTGGATGGAGAATGAATTTGAC
AAGTTGACAGAAGTAGGCTTCAGAAAGTCAGTAATAACAAACTTCTGCGAGCTAAAGGAG
GATGTTTGAACCCATGGCAAGGAAGCTAAAAACCTTGAAAAAAGATTAGACGAATGGCTA
ACTAGAATAAACAGTGTAGAGAAGACCTTAAATGACCTGATGGAGCTGAAAACCATGGCA
CGAGAACTTCGTGATGCATACACAAGTTTCAGTAGCCGATTCAATCAAGTGGAAGAAAGG
ATATCCGTGATTGGAGATCAAATTAATGAAATACAGCGACATGAGAAGTTTAGAGAAAAA
AGAGTAAAAAGAAATGAACAAAGCCTCCAAGAAATATGGGAATACATGAAAAGACCAAAT
CTATGTTTGATTGGTGTACCTGAAAGTGATGGGGAGAATGGAACCAAGTTAGAAAACACT
CTTCAGGATATTATCCAGGAGAACTTCCCCAACCTAGCAAGGCAGGCAAACATTCAAATT
CAGGAAATACAGAGAACACCACAAAGATACCCCTCGAGAAGAGCAACCCCAAGACACATA
ATTATCAGATTCACCAAGGTTGAAATGAAGGAAAAAGTGTTAACGGCAGCCAGAGAGAAA
GATCGAGTTACCCACAAAGGGATTCCCATTAGACTAACAGCAGATCTCTCAGCAGAAACT
CTACAAGCCAGAAGAGGGTGGGGGCCAATATTCAACATTCTTAAATAAAAGAATTTTCAA
ACCTGAATTT---ATGAAG--AAACTAAGCTTCATAAGTGAAGGAGAAATAAAATCCTTT
ACAGACAAGCAATTGATGAGAGATTTTGTCACCACCAGACCTGCCTTACAAGAGCTCCTC
AAGGAAGCACTAAACATGGAAAGAAACAACCAGTACCAGTCACTGCAAAAACATGCCAAA
TTG
>lcl|hg18_L1PA6_chr2_214845269_214851420
ATGGGGAGAAACCAGAGGAGAAAAGATGAAAATTCTAAAAACGAGAGCACCTCTTCTCC-
--AAATTATCGCAGCTCCTCACCAGCAACAGAACAAAGCTGGACAGAGAATAACTTTGAC
GAGTTGACGGAACTAGGCTTCAGAAGGTCGGTAATAACAAGCTAA-AGGAGCTAAAGGAG
GATGTTTGAACCCATCACAAGGAAGCTAAAAACCTTGAAAAAAGATCAGACAAACGGCTA
ACTGGAATAAACAATGTAGAGAAGACATTAAATGACCTGATGGAGCTGAAAACCATGGCA
TGAGAACTACGTGACACATGCACAAGCTTCAGTAGCCGATTCGATCAAGTGGAAGAAAGG
CTATCAGTGATTGAAGATCAAATTAATGAAATAAAGCGAG-----AAGTTTAGAGAAAAC
AGAGTAAAAAGAAATGAACAAAGCCTCCGAGAAATATGGGACTATGTGAAAAAAACAAAT
CTATGTTTGATTAGTGTATCTGAAAGTGACGGGGAGAATGGAACCAAGTTGGAAAACACT
CTGCAGGATATTATCCAGGAGAACTCCCCCAACCTAGTAAGGCAGGCCAACATTGAAATT
CAGGAAATAAAGAGAACACCACAAAGATACTCCTCAAGAAGAGCAACCCCAAGACACATA
ATTGTCAGATTCACCAAGGTTCAAATGAAGGAAAAAATGTTAAGGGCAGCCAGAGAGAAA
GGTCAGGTTACCCACAAAGGGTAAC-TATCAGACTAACAGCAGATCTCTCTGCAGAAACT
CTACAAGCTGGAAGAGGGTGAGGGACAACATTCAACATTCTTAAA----AGAATTTTCAA
CCCAGAATTTCATATCCAGCCAAACTAAGCATCGTAAGTGAAGTAGAAATAAAATCCTTT
ACAGAGAAGCAAATGCTGAGAGATTTTGTCACCACCAGGCCTGCCTTAAAAGAGCTCCTG
AAGGAAGCACTAAACATGGAAAGGAACAACCAGAACTAGCCACTGTAAAAACATGCCAAA
TTG
>lcl|hg18_L1PA6_chr2_160713237_160719338
ATGGGGAGAAACCAGAGCATAAAAGCTGAAAATTCTAAAAATCAGAGTGCCTCTTCTCCT
CCAAAGAATTGCAGCTCCTCACCAGCAATGGAACAAAGCTGGACAGAGAATCACTTTGAC
AAGTTGACAGAAGTAGGCTTCAGAAGGTCGGTAATAGCAGACTTCTCCAAGTTAAATGAG
GATGTTCGAACCCCTTGCAAGGAAGCTAAAAACCTTGAAAAAAGATTGGACAAATGGCTA
ACCAGAATAAACAGTGTAGAGAAGGCCTTAAATGACCTGATGGAGCTGAAAACCATGGCA
CAAGAACTTCGTGATGCATGCACAAGCTTCAATAGCAGGTTCAATCAAGTGGAAGAAAGG
GTATCAGTGATTGAAGATCAAATTAATAAAATAAAGTGAGAAAACAAGGTTAGAGAAAAA
AGAGTAAAAAGAAACCAACAAAGCCTCCAAGAAATAGGGAAGTATGTGAAAAGACCAAAT
CTATGTCTGATTGGTGTACCTGAAAGTGATGGGGAGAACGGAACCAAGTTGGAAAACACT
CTGCAGGATATTATCCAGGAGAACTTCCCCAACATAGCAAGGTAGGCCAACATTCAAATT
CGGGAAATACAGAGAACACTACAAAGATACTCCTCGAGAAGGGAAACCCCAAGACACATA
ATTGTCAGATTCACCAAAGTTGAAATGAATGAAAAAGTGTTAAGGACAGCCAGAGAGAAA
GGTCAGTTTACCCACAAAGGGAAGCCCATCAGATTAACAACAGATCTCTCGGCAGAAACC
CTACAAGCCAGAAGAGAGTGGGGGCCAATATTCAACATCCTTAAAGAAAAGAATTTTCAA
CCCAAAATTTCATATCCAGCCAAACTAAGCTTCATAAGTGAAGGAGAAATAAAATCCTTT
ACAGACAAGCAAATGCTGAGAGATTTTGTCACCACCAGGCCTGCCTTACAAGAGCTCCTG
AAGGAAGAACTAAACATGGAAAGAAACAACCGGTACTAGCCACTGCAAAAACTTGCCAAA
TTG
>lcl|hg18_L1PA6_chr2_18183832_18190032
ATGGGGAGAAATCAGAGCAGAAAAGCTGAAAATTCTAAAAACCAGAGCAACTCTTCTCCT
CCAAAGGATCGCAGCTCCTCACCAGCAACGGAACAAAGCTGGACAGAGAATGACTTTGAC
GAGTTGACAGAAGTAGGCTTCAGAAGGTCGATAATAACAAACTTCTCTGAGCTAAAGGAG
GATGTTCGAACCCATCACAAGGTAGCTAAAAAACTTGAAAAGGGATTAGATGAATGGCTA
ACTAGAATAAACAGTGTAGAGAAGACCTTAAATGACCTGATGGAGCTGAAAACGATGGCA
CGAGAACTACATGAAACATGCACAAGCTTCAATAGCCGATTTGATCAAGTGGAAGAAAGG
GTATCAGTGATTGAAGATCAAATTAATGAAACAAAGCAAGAAGAGGAGTTTAGAGAAAAA
ATAGTAAAAAGAAATGAACAAAGCCTCCAAGAAACATGGGACTATGTGAAAACACCAAAT
CTACATTTGACTGGTGTACCTGAAAGTGACGGGGAGAATGGAACCAAGCTGGAAAACACT
CTGCAGGATATTATCCAGGAGAACATCCCCAACCCAGCAAGGTAGGCCAACATTCAAATT
CAGGAAATACAGAGAACACTACAAAGATACTCCTTGAGAAGAGCAACCCCAAGACACATG
ATTGTCAGATTCACCAAGGTTGAAATAAAGGAAAAAATGTTAAAGGCAGCCAGAGAGAAA
GGTTGGGTTACCCACAAAGGGAAGCCTATCAGACTAACAGTGGATCTCTTAGCAGAAACC
CTACAAGCCAGAAGAGAGTGGGGGCCAATATTCAACATGCTTAAAGAAAAGAATTTTCAA
CCCAGAATTTCATATCCAGCCAAACTAAGCTTCATAAGCAAAGGAGAAATACAATCCTTT
ACAGATAAGCAAATGCTGAGAGATTTTGTTACTACCAGGCCTGCCTTACAAGAGCTCCTG
AAGGAAGCACTAAACATGGAAAGGAACAACTAGTATCAGCCACTGCAAAAACATGCCAAA
TTG
>lcl|hg18_L1PA6_chr2_182371534_182377679
ATGGGGAGAAATCAGAGCAGAAAAGCTGAAAATTCTAAAAATCAGAGCACCTCTTCTACT
CCAAAGGATCGTAGCTCCTCGTCAGCAACGGAACGAAGCTGGACAGAGAATGACTTTGAT
GAGTTGACAGAAGTAGGCTTCAGAAGGTCGGTAATAACAAACTTCTCTGAGCTAAAGGAG
CATGTCCCAGCCCATTGCAAGGAAGCTAAAAATCTTG-GAAAAGGTTAGATGAATGGCTA
ACTAGAATAAACAGTGTACAGAAGACCTTAAATGACCTGATGGATCTG-AAACCATGGCA
CGAGAACTTGGTGACACATGCACAAGCTTCAATAGCCTATTTGATCAAGTGGAAGAAAGG
GTATCAGTGATTGAAGATCAAATTAATGAAATAAAGCAAGAAGACAAGGTTAGAGAAAAA
AGAGTAAAAAGAAATCAACAAAGCTTCCAAGAAATATGGGATTATGTGAAAAGACCAAAT
CTATGTTCGATTGGTGTACCTGAAAGTGATGTGAAGAATGGAACCAAGGTGGAAAACACC
CTTCAGGATATTATCCAGGAGAACTTCCCCAATCTAGCAAGGCAGGCCAACATTCAAATT
CAGGAAATACAGACAACACCATAAAGATACTCCTCAAGAGAAGTAACCCCAAGACACATA
ATTATCAGATTCACCGAGGTTGAAATGAAGGAAAAAGTGTTAAGGGCAGCCAGAGAGAAA
GGTCGAGTTACCCACAAAGCAAAGCCCATCAGACTAACAGCAGATCTATCTGCAGAAACC
CTACAAGTTAGAAGAGAGTGGCGGCCAATATTCAACATTTTTGAAGAAAAGAATTTTCAA
CCCAGAATTTCATATCTGGCCAAACTAAGCTTCATAAGTGAAGGAGAAATACAATTTTTT
ACAGACAAGCAAATGCTGAGAGATTTTGTCACCACCAGGCCTGCCTTATAAGAGCTCCTG
AAGGAAGCACTAAACATAGAAAGGAACAACCAGTACCAGTTGCTGCAAAAACATGCCAAA
TTA
>lcl|hg18_L1PA6_chr2_49379117_49385197
ATGGGGAGAAACCAGAGCAGAAAAGCAGAAAATTCTAAAAACCAAAGAGCCTCTTCTCCT
CCAAAGGATTGCAGCTCTTTACCAGCAATGGAATAAAGCTGGACGGAGAATGACTTTCAC
AAGTTGATAGAAGTAGGCTTCAGAAGGTCGGTAATAACAAACTTCTCTGAGCTAAAGGAG
GATGTTCGAACCTATCACAAGGAAGCTAAAAACCTTGAAAACAGATTAGATGAATGGCTA
ACTAGAATAAACAGTGTAGAGAAGACCTTAAATGACCTGAAGGAGCTGAAAACCATGGCA
CGAGATCTTCATGATGCATGCACAAGCTTCAATAGACGATTTGATCAAGTGGAAGAAAGG
GTAACAGTGACTGAAGATCAAATTAATGAAATAAAGTGAGAAGACAAGGTTAGAGAAAAA
AGGGTAAAAAGAAACAAACAAAGCCTCCAAGAAATATGGGACTATACGAAAAGACCACAT
CTACATTTGATTGGTGTACCTGAAAGTGATGGAGAGAATGGAACCAAGTTGGAAAACACT
CCTCAAGATATTATCCAGGAGAACTTCCCCAATCTAGCAAGGCAGGCCAACATTCAAATT
CAGGAAATACAGAGAACACTACAAAGATACTCCTCGAGAAGAGCAACCCCAAGACACATA
ATTATCAGATTCACCAAGGTTGAAATGAAGGAAAAAGTGTTAAAGGCAGCCAGAGAGAAA
GGTCGAGTTACCTACAAAGGGAAGCCCATCAGACTAACAGCGGATATCTCGGCAGAAATC
CTACAAGCCAGAAGAGAGTGGGGGCCCATATTCAACATTCTCAAAGAAAAGAATTTTCAA
CCCAGAATTTCATATCCAGCCAAACTAAGCTTCATAAGTGAAAGAGAAATAAAATCCTTT
ACAGACAAGCAAATGCTGAGAGATTTTGTCACCACCAGGCCTGCCTTACAAGAGCTCCTG
AAGGAAGCACTAAATATGGAAAGGAACAACCGGTGCCAGCCACTGCAAAAACTTGCCAAA
TTG
>lcl|hg18_L1PA6_chr2_197277525_197283608
ATGGGGAGAAACCAGAGCAGAAAAGCTGAAAATTCTAAAAACCAGAGTGCCTCTTCTCCC
CCAAAGGATCACAGCTCCTCACCAGCAACGGAACAAAGCTGGACAGAGAATGACTTTGAC
TACCTGACAGAAGTAGACTTCAGAAGGTCGGTAATAACAAATTTCTCCGAGCCAAAGGAG
GATGTTCGAACCCATTGCAAGGAAGCTAAAAACCTTGAAAAAACATTAGACGAATGGCTA
ACTAGAAAAAACAGTGTAGAGAAGACCATAAATGACCTGATGGAGCTGAAAACCATGGCA
CGAGAACTACGTGATGCATACACAAGCTTCAATAGCCAATTCGATCAAGTGGAAGAAAGG
GTATCAGTGATTGAAGATCAAATCAGTGAAATAAAGCGAGAAGAGAAGTTTAGAGAAAAA
AGAGTAAAAAGAAATCAACAAAGCCTCCAAGAAATATGGGACTATGTAAAATGACCAAAT
CTACGTTTGATTGGTGTACCTGAAAGTGACAGGGAGCATGGAACCAAGATGGAAAACACT
CTTCAGGATATTATCCAGGAGAACTTCCCCAACCTAGCAAGACAGGACAACATTCAAATT
CAGGATATACAGAGAACACCGCAAAGATACTCCTCAAGAAGAGCAATCCCAAGACACATA
ATTGTCAGATTCACTAAGGTTGAAATGAAGGAAAAAATGTTAACGGCAGCCAGAGAGAAA
GGTCGGGTTACCCACAAAGGAAAGCCCATCAGACTAAGAGCAGATCTCTCAG-AGAAACT
CTACAAGCCAGA---GAGTGGGGGCCAATATTCAACATTCTTAAAGAAAAGAATTTTCAA
CCCAGAATTTAATATCCAGCTAAATTAAGCTTCATAAGTGAAGGAGAAATAAAAACCTTT
ACAGACAAGCAAATGCTGAGATATTTTGTCACCACCAGGTCTGCCTTACAAGAGCTCCTG
AAGGAAGCACTAAACATGGAAAGGAACAACCGGTACCAGCCACTGCAAAAACATGCCAAA
TTG
>lcl|hg18_L1PA6_chr2_176878898_176885006
ATGGGGAGAAACCAGAGCAGAAAAGCTAAAAATTCTAAA--TCAGAGTGCCTCTCCTCCT
CCAAAGGATAGCAGCTCCTCGCCAGCAATGGAACAAAGCTGGACAGAGAATGACTTTCAC
AAGTTGACAGAAGTAGGCTTCAGAAGGTCGGTAATAACAAACTACTGCAAGATAAAGGAG
GATGTTCAAACCCATAGCAAGGAAGCTAAAAACCTTGAAAAAAGGTTAGACGAATGGCTA
ACTAGAATAAACAGTGTAGAGAAGACCTTAAATGACCTGACAGAGCTGAAAACCATGGCA
CGAGAACTTCGTGACGCATGCACAAGATTCAATAGCTGATTCAATCAAGTGGAAGAAAGG
GTATCAGTGATCGAAGATCAAATTAATGAAATAAAGTGAGAAGACAAGGTTAGAGAAAAA
AGAGTCAAAAGGAACAAACAAAGCCTCCAAGAAATATAGGACTATGTGAAAAGACCAAAT
CTACATTGGATTGGTGTATCTGAAAGTGATGGGG--AATGGAACCAACCTGGAAAACACT
CTTCAGGATATTATCCACTAGAACTTTCCCAGCCTAGCAAGGTAGGCCAACATCCAAATT
CAGGAAATACAGAGAACACCACAAAGATACTCCTCAACAAGAGCAACCCCAACACACATA
ATTGTCAGATTCAAC----TTGAAATGAAGGAAAAGATGTTAAGGGCAGCCAGAGAGAAA
GGTCGAGTTACCCACAAAGGGAGGCCCATCAGACTAACAG---ATCTCTCGGCAGAAACC
CTACAAACCAGAAGAGACTGGGGGCCAATATTCAACATTGTTAAAGAAAAGAATTTTCAA
CACAGAATTTCATATCCAGCCAAACTAAGCTTCATAAGTGAAGGAGAAATAAAATCCTTT
ACAGACAAGCAAATGCTGAGAGAGTTTGTCACCACCAGGCCTGCCTTACAAGAGCTCCTG
AAGGAAGCACTAAACATGGAAAGAAACAACCAGTACCAGCCACGGCAAAAACAGGCCAAA
CTG
>lcl|hg18_L1PA6_chr2_167145980_167152133
ATGGGGAGAAACTACAGTAGAAAAGCTGAAAATTCTAAAAACCAGAGCGCCTCTTCTCCT
CCAAAGGATCGCAGCTCCTTGCCAGCAATGGAACAAAACTGGACAGAGAATGACATTGAC
AAGTTGACAGAAGTAGGCTTCAGAAAGTCAGTAATAACAAACTTCTCCAAGCTAAAGGAG
GATGTTTCGACCCATTGCAAGGAAGATAAAAACCTTGAAAAAAGATTAGATGAATGGCTA
ACTAGAACAAACAGTGTAGAGAAGACCTTAAATGACCTGATGGAGCTGAAAACCATGGCA
CAAGAA-TTTGTGATCCATGCACAAGCTTCTATAGCCAATGTGATCAAGTGGAAGAAAGG
GTATCAGTGATTGAAAATCAAATTAATGAAATAAAGTGAGAAGAAAAGTTTAGAGAAAAA
AGAGTAAAAAGAAAGGAACAAAGCCTCCAAGAAATATGGGACTATGTGAAAAGACCAAAT
CTACATTTGACTGGTGTACCTGAAAGTGACAGGGAGAATGGAACCAAGTTGGAAAACACT
CTGCAGAATACTATCCAGGAGAACTTCCCCAACCTAGCAAGGCAGGCCAACATTCAAATT
CAGGAAATACAGAGAACACCACAAAGATTCTCCTCGAGAAGAGCAACCCCAAGACACATA
ATTGTCAGATTCACCAAGGTGGAAATGAAGGAAAAAATGCTAAGGGCAGCCAGAGAGAAA
GTTTGGGTTACCCAGAAAGGGAAGCCCATCAGATTAACAGTGGATATCTCAGCAAAAACT
CTCCAAGCCAGAAGAGACTGGGGGCCAATATTCAACATTCTTAAAGAAAAGAATTTTCAA
CCCAGAATTTCATATCCAGCCAAACTAAGCTTCATAAGTGAAGGAGAAATAAAATCCTTT
ACAGACAAGAAAATGCTGAGAGATTTTGTCACC-CCAGGCCTGCCTTACAAGAGCTCCAG
AAGGAAACACTAGACATGGAAAGGAACAATCAGTACCAGTGATGGCAAAAACACGCCAAA
TTG
>lcl|hg18_L1PA6_chr2_182304622_182310801
ATGGCGAGAAACAAGAGCATAAAAGCTGAAAATTCTAAAGACCAGGGCACCTCTTCTCCT
CCAAAGGATTGCAGCTCCTTTCCAGCAATGGAACAAAGCTGGATGGAGAATGGCTTTGAC
AAGTTGACAGAAGTAGGCTTCAGAAGATCGGTAATAACAAACTTTTCTGAGCTAAAGGAG
GATGTTCAAACCCATTGCAAGGAACCTAAAAATCTTGAAAAGAGATTAGATGAATGTCTA
ACTAGAATAAACAGTGAAGAGAAGACCTTAAATGACCTGATAGAGCTGAAAAACCTGGCA
CAAGCACTATATTACGCATGTACAAGCTTCAATAGCCAATTCGATCAAGTGGAAGAAAGG
GTATCAGTGATTGAAGATCAAATTAATGAAAAAAAGTGAGAAGAGAAGTTTAGAGAAAAA
AGAGTAAAAAGACATGAACAAAAGCTCCAAGAAATATGGGACTATGTGAAAAGACCAAAT
TTACATTTCACTGGTGTCCCTGAAAGTGACAGGGAAAATGG----AAGTTGGAAGACATT
CTTCAGGATATTAGCCAGGAGAAATTCCCCAACCTAGCAAGGCAGGCCAACATTCAAATT
CAGGAAATACAGAGAACACCACAAAGACACTCCTTGAGAAGAGCAAAACCAAGACACACA
ATTGTCAGATTCAACAAGGTTGAAGTGAAGGAAAAAATATTAAGGGCAGCCAGAGAGAAA
GGTCGGGTTACCCACAAAGGGAAGCCAATCAGACTAACAGTGGATCTCTTGGCAGAAACT
CTACAAGCCAGAAGAGAGTGGGGGCCAATATTCAACATTTTCAAAGAAAAGAATTTTCAA
CCCAGAATTTCATATCCAGCCAAAGTAAGCCTCATAAGTGAAGGAGAAATAAAATCTTTT
ACAGACAAGCAAATGCTGAGAGATTTTGTCACCACCAGGCCTGCCTTACAAGAGCTCCTG
AAGGAAGCACTAAACATGGAAAGAAACAACCGGCACCAGCCACTGC-AAAACATGCCAAA
TTG
>lcl|hg18_L1PA6_chr3_120331621_120337764
ATGGAGAGAAATCAGAGCAGAAAACCTGAAAATTCTGAACACAAGAGCGCCTCTTCCCCT
CCAAAGGATCGCAGCTCCTTGCCAGCAACAGAACAAAGCTGGACAGAGAATGACTTTGAC
AAGTTGACAGAAGTAGGGTTCAGAAGATCAGTAATAACAAATTTATCTGAGCTAAAGGAG
GATGTTCTAACCCATCCCAAGGAAGCTAAAAACCTTGAAAAAAGGTTAGATGAATGGGTA
-CTAGAATAAACAGTGGAGAGAAGACCTTAAATGACCTGATAGAGCTGAAAACCATGGCA
CAAGAACTTCATGATGCGTACACAAGCTTCA-CAGCAGATTCATTCAAGTGGAAGAAAGG
ATATCAGTGATTGAAGATCAAATTAATGAAAT--AGCGAGAAGACAAGATTAGAGAAAAC
AGAGTAAAAAGAAGGGAACAAAGCCTCCAAGAAATATGGGACTATGTGAAAAGACCAAAT
CTACGTTTGACTGGTGGACCTGAAAGTGATGGGGAGAATGGAACCAAGTCAGAAAACACT
CTTCAGGATATTATCTAGGAGAACTTCCCCAACCTAGCAAGGCAGGCCAACATTCAAATT
CAGGAAATACAGAGAACACCACAAAGATACTCCTCAAGAAGACTAACCCCAAGACACATA
ATTGTCAGATTCACCAAGGTTGAAATGAAGGGAAAAAGGTTAAGGGCAGCCAGAGAGGAA
GATCAGGTTACCTACAAAGGGAAGCCCATCAGACTAACAGCAGATCTCTTGGCCAAAACC
CTACAAGCCAGAAGAGAGTGAGGGCCAATATTCAACACTCTTGAAGAAAAGAATTTTCAA
CCCAGAATTTCATATCCAGCCAAACTAAGCTTCATAAGTGAAGGAGAAATAAAATCCTTT
ACAGACAAGCAAATGCTGAGAGATTTTGTCACCACCAGGCCTACCTTACAAGAGCTCCTG
AAGGAAGAACTAAATATGGAAAGGAATGACCAGTACCAGCCACTGCAAAAACATGCCAAA
CTG
>lcl|hg18_L1PA6_chr19_44831693_44837723
ATGGGGAGAAGCCAGAGCAGAAAAGCTGAAAATTCTAAAAACCAGAGTGCATCTTCTCCT
CCAAAGGATCACAGCTCCTTGCCAGCACCGGAACAAAGCTAGATGGAGAATGACTTTCAT
GAGCTGACAGAGCTAGGCTTCAGAAGGTCAGTAATAACAAACTTCTCCGAGCTAAAAGAG
GATATTTGAACCCATTGCAAGGAAGCTAAAAATCTTGAAAAAAGATTAGATGAATGGCTA
GCTAGAATAAACAGTGTACAGAAGACCTTAAATGACCTGATGGAGCTGAAAACCATGACA
CGAGAAATACGTGATGCATGCACAAGCTTCAATAGCCAATTCGACCAAGCGGAAGAAAGG
GTATCAGTGATCGAAGATCAAATTAGTGAAATAAAGCAGGAAGTGAAGTTTAGAGAAAAA
AGAGTAAAAAGAAATGAACAAAGCCTCCAAGAAATATGGGACTATGTGAAAAGACCAAAT
CTACGTTTGATTGGTGTACCTGAAAGTGGCGGGGAGAATGGAACCAAGTTGGAAAACACT
CTGCAGGATATTATCCAGGAGAACTTCCCCAACCTAGCAAGGCAAGCCAACATTCAAATT
CAGGAAATACAGAGAACACCACAAAGATACTCCTCGAGAAGAGCAACCCCAAGACACATA
ATTGCCAGATTCACCAAGGTTGAAATGAAGGAAAAAATGTTCAGGGCAGCCAGAGAGAAA
GGTCAGGTTACCCACAAAGGGAAGCCCATCAGACTAACAGCGGATCTCTTGGCAGAAACC
CTACAAGCTAGAAGAGAGTGGGGGCCAATATTCAACATTCTTAAAGAAAAGAATTTTCAA
CCCAGAATTTCATATCCAGCCAAACTAAGCTTCATAAGTGAAGGAGAAATAAAATCCTTT
ACAGACAAGCAAATGCTGAGAGATTTTGTCACCACCAAGCCTGCCTTACAAGAGCTCCTG
AAGGAAGCACTAAACATGGAAAGAAACAACTGGTAACAGCCACTGCAAAAACATGCCAAA
TTG
>lcl|hg18_L1PA6_chr20_22122770_22128911
ATGGGGAGAAACAGGAGTAGAAAAGCTGAAAATACTAAAAACCAGAGTGCCCCTTCTTCT
CCAAAGGATTACGGCTCCTCTCCAGCAATGGAACAAAGCAGGAAAGAGAATGACCTTGAT
GAGTTTACAGAAGTAGGCTTCAGAAAGTAGGTAATAACAAACTTCTCTGAGCTAAAGGAG
GATGTTCAAACTCATTGCAAGGAAGCTAAAAACCTTGAAAAAAGATTGGACGAATGGCTA
ACTAGAATAAACAGTGTAGAGAAGACCTTAAGTGACCTGATGGAGCTGAAAACCATGGCA
CGAGAACTAAATGATACACGCACAAGCTTCGGTAGCCAATTTGATCAAGTGGAAGAAACG
GTATCAGTGATTGAAGATCAAATGAATGAAATGAAGTGAGAAGAGAAGTTTAGAGAAAAA
AGAGTGAAAAGAAATGAACAAAGCCTACAAGAAATATGGGAGTACATGAAAAGACCAAAT
CTATGTCTGATTGGTGTACCTGAAAGTGACGAGGAAAATGGAACCAAGCTGGAAAACACT
CTTCAGGATATTATCCAGGAGAACTTCCCCAACCTAGCAAGGCAGGTCAACATTCAAATT
CAGGAAATACAGAGAACACCACAAAGATGCTCCTTGAGAAAAGCAACCCCAAGACATATA
ATTGTCAGATTCACCAAGGTTGAAATGAAGGAAAAAATGCTAAGGGCAGCCAGAGAGAAA
GGTTGGGTTACCCACAAAGGGAACCCCATCGGACTAACAGCAGCTCTCTTGGCAGAAACC
CTACAAGTCAGAAGAGAGTGGGGGCCAATATTCAACATTCTTACAGAAAAGAAATTTCAA
CCGAGAATTTCATATCCAGCCAAACTAAGCTTCATAAGCGAAGGAGAAATAAAATCCTTT
ACAGACAAGCAAATGCTGAGAGATTTTGTCACCACCAGGCCTGCCTTACAAGAGCTCCTG
AAGGAAGCACTAAACATGGAAAGGAAAAACTGGTACCAGCCACTGCAAAAACATGCTAAA
TTG
>lcl|hg18_L1PA6_chr18_55589572_55595655
ATGGGGGGAAACCAGAGCAGAAAAGCTGAAAATTCTAAAAACCAGAGCACCTCTTCTCCT
CCAAAGGATCACAGCTCCTCGCCAGCGACAGAACAAAGCTGGAGGAAGAATGACTTTGAT
GAGTTGACAGAAGTAGGCTTCAGAAGGTTGGTAATA---AACTTCTCCGAGCTAAAGGAG
AATGTTCTAACCCATCGCAAGGAAGCTAAAAACCTTGAAAAAAGGTTAGAAGAATGACTA
ACTAGAGTAAACAGTATAGAGAAGACCTTAAATGACCTGATGGAGCTGAAAACCATGGCA
CAAGAACTTCATGACACATGCACAGACTTCAATAGCTGATTTGATCAAGTGGAAGAAAGG
ATATCAGTGATTGAAGATCAAATTAATGAAATAAAGCAAGAAAACAAGGTTAGAGAAAAA
AGAGTAAAAAGAAATGAACAAAGCCTCCAAGAAATATGGGAGTATGTGAAAAGACCAAAT
CTATGTTGATTTGGTGTACCTGAAAGTGATGGGGAGAATGGAACCAAGCTGGAAAACACT
CTTCAGGATATCATCTAGGAGAAGTTCCCCAACCTAGCAAGGCAGGCCAACATTCAAGTT
CA-GAAATACGGAAAACACCACAAAGATACTCCTTGACAAGAGCAACCCCAAGACACATA
ATTGTCAGATTCACCAAGGAGGAAATGAAGGAAAAAATGTTAACGGCAGCCAGAGAGAAA
GGTAGGGTTACCCACAAAGGGAATCGCATCAGACTAACAGCGGATTTCTCAGCAGAAACC
TTACAAGCCAGAAGAGAATGGGGGCCAATATTCAACATTCTTAAAGGAAAGAATTTTCAG
CGCAGAATTTCATATCCACCCAAACTAAGCTTCATAAGTGAAGGAGAAATAAAATCCTTT
ACAGACAAGCAAATGCTGAGAGATTTTGTCACCACCAAGCCTGCCTTACAAGAGCTCCTG
AAGGAAGCACTAAACATGGAAAGGAACTACCAGTACCAGCCACTGCAAAAACATTACAAA
TTG
>lcl|hg18_L1PA6_chr17_50071561_50077714
ATGGGGAGAAACCAGAGCAGAAAAGCGGAAAATTCTAAAAACCAGAGCACCTCTTCTCCT
CCAAAGGATTGCAACTCCTCGCCAGCAACAGAACAAAGGTGGATGGAGAATGACTTTGAT
GAGCTGACAGAAGTAGGCTTCAGAAGGTCAGTAATAACAAACTTCTCTGAGCTAAAGGAG
GATGTTCGAACCCATTGCAAGGAAGCTAAAAACCTTAAAAAAAGATTAGAGTAGTAGCTA
ACTAGAATAAACAGTGTAGAGAAAATCTTAAATGACATAATGGAGCTGAAAACCTTGGCA
CGAGAACTATGTGACGCATGCACAAGCTTCACTAGCTGATTCGATCAAGTGGAAGAAAGG
GTATCAGTGATTGAAGATCAAATCAATGAAATAAAATGAGAAGAGAAGTTTAGAGAAAAA
AGAGTGAAAAGAAACAAACAAAGCCTCCAAGAAATATGGGATTATGTGAAAAGACCAAAT
CTATGTCTGATTGGTGTACCTGAAAGTGACGGGGAGAATGGAGCCAAGTTGGAAAACATT
CTTCAGGATACTATCCGGGAGAACTTCCCCAACCTAGCAAGGCAGACCAAC-CTCAAATT
CAGGAAATACAGAGAATGCCACAAAGATACACTTCGATAA-AGCAACCCCAAGACACATA
ATTGTCAGATTCACCAAGGTTGAAATGAAGGAAAAAACGTTTAGGACAACCAGAGAGAAA
GGTCAGGTTACCCACAAAGGGAAGCCCATCAGAGTAACAGCAGATCCCTTGGCAGAAACT
CTACAAGCCAGAAGAGAGTGGGGGCCAATATTCAACATTCTTAAAGAAAAGAATTTTCAA
CCCAGAATTTCATATCCAGCGAAACTAAGCTTCATAAGTGAAGGAGAAATAAAATCCTTT
ACAGACAAGCAAATGCTGAGAGATTTTGTCACCACCAGGCCTGCCTTACAAGAGCTCCTG
AAGGAAGCACTAAACATGGAAAGGCACAACCAGTACCAGCCACTGCAAAAACATGCCACA
TTG
>lcl|hg18_L1PA6_chr2_104936500_104942645
ATGGGGAGAAACCAGAGCAGAAAAGCTGAAAATTCTAAAAACCAGAGTGCCTCTTCTCCT
CCAAAGGATCACAGCTTCTCACCAGCAACAGAACAAAGCTGGATGGAGAATGACTTTGAC
GAGCTGACAGAAGTAGGCTTCAGAAAGTCGGTAATAACAAACTTCTCCAAGCTAAAGGAG
GATGTTCAAACCCATTGCAAGGAAGCTAAAAACCTTGAAAAAAGATTACACGAATGGCTA
ACTAGAATGAACAGTGTAGAGAAGACATTAAATGACCTGATGGAGCTGAAAACCATGGCA
CGAGAACTATGTGATGCATGCATAAGCTTCAATAGTTGATTTGATCAAGTGGAAGAAAGG
GTATCAGTGATTGAAGATCAAATTAATGAAATAAAGCAAGAGGACAAGTTTAGAGAAAAA
AGAGTAAAAAGAAATGAACAAAACCTCCAAGAAATATGGGACTATGTGAAAAGACCAAAT
CTATGTTTGATTGGTGTACCTGAAAGTGACAGGAAAAATGGAACCAAGTTGGAAAACACT
CTTCAGGTTATTATCCAGGAGAACTTCCCCAACCTAGCAAGGCAGGCCAGAATTCAAATT
CAGGAAATACAGAGAACACCACAAAGATACTCCTCGAGAAGAGCAACCCCAAGGCACATA
ATTGTCAGATTCACCAAGGTTGAAATGAGGGAAAAAATGATAAGGGCATCCAGAGAGAAA
GGTTGGGTTACCCACAAAGGGGAGCCCATCAGAGCAACAGCGGATCTCTCAGCAGAAACT
CTACAAGCCAGAAGAGAGTGGGGGCCAATATTCAGCATTCTTAAAGAAAAGAATTTTCAA
CCCAGAATTTCATATCCAGCCAAACTAAGCTTCATAAGTGAAGGTGAAATAAAATCCTTT
ACAGACAAGCAAATGCTGAGAGATTTTGTCACCACCAGGCCTGCCTTACAAGAGCTCCTG
AAGGAAGCACTAAACATGGAAAGGAAAAACCCTTACCAGCCACTGCAAAAACATACCAAA
TTG
>lcl|hg18_L1PA6_chr2_178925087_178931220
ATGGGGAGAAACCAGAGCAGAAAAGCTGAAAATTCTAAAAACCAGAGCACCTCTTCTCCT
CTAAAGGATCACAGCTCCTTGCCAGCAATGGAACAAAGCTGGATGGAGAATGACTTTGAT
GAGTTGGCATAAGTAGGCTTCAGAAGGTCAGTAATAACAAACTTCTCCGAGTTAAAGGAG
CATGTTCTAACCCATCACAAGGAAGCTAAAAACCTTGAAAAAAGGTTAGACGAATGGCTA
TCTAGAATAAATAGTGTGGAGAGGACCTTAAATGACCTGATGGAGCTGAAAACCATGGCA
CAAGAACTTTGTGATGCATGCCCAAGCTTCAGTAGCTGATTCGATCAAGTGGAAGAAAGG
GTATCAGTGATTGAATATCAAATTAATGAAATAAAACAAGAAGACAAGGTTAGAGAAAAA
AGAGTGAAAAGAAATGAACAAAGCCTCCAAGAAGTATGGGACTATGTGAAAAGACCAAAT
CTACATTTGATAGGTTTACCTAAAAGTGATGGGG-TAATTGAACCAAGTTGGAAAACACT
CTTCAGGATATTATCC---AGAACTTCCCCAACCTAGCAAGACAGGCCAACATCGAGATT
CAGGAAATACAGAAAATGCCACAAAGATACTCCTCAACAAGAGCAACCCCAAGGCAAATA
ATTGTCAGATTCACCAAAGTTGAAATGAAGGAAAAAATATTAAGGGCAGCCCAAGAGAAA
GGTCGGGTTACCCACAAAGGGAAGCCCATCAGGCTAACAGTGGATCTCTCAGCAGAAAGC
CTATAAGCCAGAAGACAGTGAAGGCCAATATTCAAGATTCTT-----AAAGAATTTTCAA
CCCAGAATTTCATATCCAGCCAAACTAAGCTTCATAAG--AAAGAGAAATAAAATCCTTT
ACAGACAAGCAAATGCTGGGAGATTTTGTCAACACCAGGCCTGCCTTACATGAGCTCCTG
AAGGAAGCACTAAACATGGAAAGAAACAACTGGTACCAGCCACTGCGAAAACATGCCAAA
TTG
>lcl|hg18_L1PA6_chr17_25757959_25764167
ATAGGGAGAAACCAGGGCTGAAAAGCTGAAAATTCCAAAAACCAGAGCGCCTCTTCTCCT
GAAAAGGATCGCAGCTCCTTGCCAGCAACGGAACAAAACTGGATGGAGAATGACTTTCAC
AAGCTGACAGAAGTAGGCTTCCGAAGGTTGGTAATAACAAACTTCTCCGAGCTAAAGAAA
CATGTTCTAACCCATCGCAAGGAAGCTAAAAACCTTGAAAAAAGGTTAGACGAATGGCTA
ACTAGAATAAACAGTGTAGAGAAGACCTTAAATGACCTGATGGAGCTGAAAACCACAGTA
CGAGAACTTCATGACGCATGCACAAGCTTCAATAGCCAATTCGATTAAGTGGAAGAAAGG
CTATC-GTGGTTGAAGATCAAATTAATGAAATAAAACGAGAAGACAAGATTAGAGAAAAA
AGAGTAAAAAGAAACGAAAAAAGCCTCCAAGAAATATGGGACTATGTAAAAAAACCAAAT
CTACATTTGATTGGTGTACCTGAAAGTGACGGGGAGAATGGAACCAAGTTAGAAAACACT
CTTCAGGATATTATCCAGGAGAACTTCTCCAACCTAGCAAGGCAGGCCAATATTCAAATT
CAGGAAATATGGAGACCACCACAAAGATATTCCTCAAGAAGAGCAACTCCAAGACACATA
ATTGTCAGATTAACCAAGGTTGAAATGAAGGAAAAAATGTTAAAGGCAGCCAGAGAGAAA
GGTCAGGTTACCCACAAAGGGAAGCCCATCGGACTAACAGCAGATCTCTCGTCAGAAACC
CTACAAGCCAGAAGAGAGTGGGGGCCAATATTCAACATTCTTAAAAGAAAGAATTTTCAA
TCCAGAATTTCATATCCAGCCAAACTAAGCTTCGTAAGTGAAGGGCAAATCAAATCCTTT
ACAGACAAGCAAATGCTGAGAGATTTTGTCACCACCAGACCTGCCTTACAAGAGCTCCTA
AAGGAAGCACTAAACATTGAAAAGAGCAACCAGTACCAGCCACCGCAAAAACATGCCAAA
TTG
>lcl|hg18_L1PA6_chr2_199601454_199607566
ATGGGGAGAAACCAGAGCAGAAAAGCTAAAATTTCTAAAAATCAGAGCGCCTCTTCCCCT
CCAAAGGACTGCAGCTCCTCACCAGCAGTGGAACAAAGCTGGATGGAGAATGACTTTGAC
AAGCTGACAGAAGTAGGCTTCAGAAGGCTGGTAATAACAAACTTCACCAAGCTAAAGCAG
GATATTCGAACCCATTGCAAGGAAGCTAAAAACCTTGAAAAAAGATTAGAAGAATGGCTA
ACTAGAATAAACACTGTAGAGAAGACCTTAAATGA-CTGATGGAGCTGAAAAACATGGCA
CAAGAACTTCGCGACACATGCACAAGTTCCAATAGCAGATTCAATCAAGTGGAAGAAAGG
GTATCAGTGATTGAAGATCAAATTAATGAAATAAAGTGAGAAGACAAGATTACAGAAAAA
AGAGTAAAAAGAAATGAACAAAGCCTCCAAGAAATATGGGACTATGTGAAAAGACCAAAT
CTATGTTTGATTGGTGTACCTGAAAGTGACAGGGAGAACGGAACCAAGTTGGAAAACACT
CTTCAGGATATTACCCAGGAGAACTTCCCCAATCTAGCGAGGCAGGTCAACATTCAAATT
CAGGAAATACAGAGAACACCACAAAGATACTCCTTGAGAAGGGCAACCCCAAGACACAGA
GTTGTCAGATTCACCAAGGTTGAAATGAAGGAAAAAGTGTTAAAGGTAGCCAGAGAGAAA
GGTCAAGTTACCCACAAAGGAAAGCCCATCAGACTAACAGCGGATCTCTCAGC-------
-----------AAGAGAGT-GGGGCCAATATTCAACATTCTTAAAGAAAATAATTTTCAA
CCCAGAATTTCATATCCAGCCAAACTAAGCTTCATAAGTGAAGGAGAAATAAAATCCTTT
ACAGACAAGCAAATCCTGAGAGATTTTGTCACCACTAGGCCTGCCTTACAAGAGCTCCTA
AAGGAAGCACTAAACATGGAAAGAAACAACCAGTACCAGCCACTG-AAAAACATGCCAAA
TTG
>lcl|hg18_L1PA6_chr20_2193094_2199252
ATGGGGAGAAACCAGAGCAGAAAAGCTGAAAATTCTAAAAACCAGAGTGCCTCTTCTCCT
CCAAAGGATCACAGCTCCTCGCCAGCAATGGAACAAAGCTGGGTGAAGAATGACTTTGAC
GAGTTGACAGAAGTAGGCTTCAGAAGGTCGGTAATAACAAACTTCTCCGAGCTAAAGGAG
GATGTTCGAACCCATTGCAAGGAAGCTAAAAACCTTGAAAAAAGATTAGATGAATGACTA
ACTAGAATAAATAGTGTAGAGAAGACCTTAAATGACCTGATGGAGCTGAAAACCGTGGTA
TGACAACT-------ACATGCACAAGCTTCAATAGCTGATTCGATCAAGTGGAAGAAAGT
GTATCAGTGATTAAAGATCAAATTAATGAAATAAAGCGAGAAGACAAGGTTAGAGAAAAA
AGAGTAAAAAGAAACGAACAAAGCCTCCAAGAAATATGAGACTATGTGAAAAGACCAAAT
CTACATCTGATTGGTGTACCTGACAGTGATGGGGAGAATAGAACCAAGTTAGAAAACACT
CTTCAGGATATTATCC---AGAACTTCCCCAACCTAGCAAGGCAGGCCAACATTCAAATT
CAGGAAATGCAGAGAACACCACAAAGATACTCCTTGAGAAGAGCAACTCCAAGACACATA
ATCGTCAGATTCACCAAGGTTGAAATGAAGGAAAAAGTGTTAAGGGCAGCCAGAGAGAAA
GGTCGAACTACCCACAAAGGGAAGCCCATCAGTCTAACAGCTGATCTCTCGGCAGAAACC
CTACAAGCTAGAAGGGAGTGGGGGCCAATATTCAACATTCTTTAAGAAAATAATTTTCAA
CCCCAAATTTCATATCCAGCCAAACTAAGCTTCATAAGTAAAGGAGAAATAAAATCCTTT
ACAGACAAGCAAATGCTGAGTGATTTTGTTGCCACCAGGCCTACCTGACAAGAGCTCCTG
AAGGAAGCACGAAACATGGAAAGAAACAACCGGTACCAGCCACTGCAAAAACATGCCAAA
TTA
>lcl|hg18_L1PA6_chr2_24171532_24177632
ATGGGGAGAAACCAGAGCAGAAAAGCTGAAAATTCTAAAAATCAGAGTGCCTCTTCTCCT
CCAAAGGATCGCAACTCCTCGCCAGCAAAGAGACAAAGCTGGATGGAGAATGACTTTGAC
AAGTCGACAGAAGTAGGCTTCAGAAGGTTGGTAAAAACAAACTTCTCCGAGCTAAAGGAG
GACGTTTGAACCCATCGCAAGGAAG-TAAAACCCTTGAAAAAAGATTAGACGAATGGCTA
ACTGGAATAAACAGTGTAGAGAATACCTTAAATGACCTGATGGAGCTGAAAACCACGGCA
CAAGAACTTCGTGACACATGCACAACCTTCAATAGCCGATTCGATCAAGTGGAAGAAAGG
GTATCAGTGATTGAAGATCAAATTAATGAAATAAAGCAAAAAGACAAGGTTACAGGAAAA
AGAGTAAAAAGACATGAACAAAGCCTCCAAGACAAATGGGACTATGTGAAAAGACCAAAT
CTATGTTTGATTGGTGTACCTGGAAGTGATGGGGAGAATGGAACCAACTTGGAAAACACT
CTTCAGGATATTATCCAGGAGAACTTCCCCAACCTAGCAAGGCAGGCCAACATTCAAATT
CAGAAAATACAGAGAACACCACAAAGATACTCCTTGAGAAGAGCAACCCCAAGACACATA
ATTGTCAGATTCACCAAGGTTGAAATGAAGGAAAAAGTGTTAAGGGCAGCCAAAGAGAAA
GGTTGAGTTACCCACAAAGGGACGCCCATCAGACTAACAGTGGATCTCTCTGCAGAAACC
CTACA----AGAAGAGAGTGGGGGCCAATATTCAACATTCTT-----AAAGAATTTTCAA
CCCAGAATTTCATATCTAGCCAAACTAAGCTTCATAAGTAAAGGAAAAATAAAATCCTTT
ACAGACAAGCAAATGCTGAGAGATTTTGTCACCACCAGGCCTGCCTTACGAGAGCTCCTA
AAGGAAGCACTAAACATGGAAAGGAACAACTGGTACCAGCCACTGCAAAAACATGCCAAA
TTG
>lcl|hg18_L1PA6_chr2_70956552_70962722
ATGGGGAGAAACCAGAGCAGAAAAGCTGAAAATTCTAAAAATCAGAGTGCCTCTTCTCCT
CTAAAGAATTGCAGTTCCTTGCCAGCAAAGAGGCAAAGCTGGATGGAGAATGACTTTGAC
AAGTTGACAGAAGTAGGCTTCAGAAGGTCTGTAATAACAAACTTCTCCGAGATAAAGGAG
GATGTTCGAACCCATTGCAAGGAAGCTAAAAACCTTGAAAAAAGATTAGACGAATGGCTA
ACTAGAATAAACAGTGTAGAGAAGACCAT-AATAGCCTGATGGAGCTGAAAACCATGGCA
CAAGAACTTTGTGATGCATGCACAAGTTTCAATAGCTGATTCAATCAAGTGGAAGAAAGG
ATATCAGTGATTGAAGATCAAATTAATTAAATAAAGCAAGAAGAGAAGTTTAGAGTAAAA
AG-GTAAAAAGAAACAAACAAAGCCTCCAAGAAATATGGGTCTATGTGAAAAGACCAAAT
CTACATTTGATTGGTGTACCTGAAAGTGATGAGGAGAATGGAACCAAGTTGGAAAACACT
CTTCAGGATATTATCCAGGAGAACATCCCCAACTTAGCAAGGCAGACCAACATTCAAATT
CAGGAAATACACAGAACACCAAAAAGATACTCCTCAAGAAGAGCAACCCCAAGACACATA
ATTGTCAGATTCACCAAGGTTGAAATGAAGGAAAAAGTGTTAAGGGCAGCCAGAGAGGAA
GGTCGAGTTACCCAGAAAGGGAAGCCCATCAGACTAACAGCAGATCTCTCAGCAAAAACC
TTACAAGCCAGAAGAGAGTGGGGGCCAATATTCAACATTATTAAAGAAAAGAATTTTCAA
-CCAGAATTTCATATCCAGCCAAACTAAGCTTCATAAGTGAAGGAGAAATAAAATCCTTT
ACAGACAAGCAAATGCTGAGAGATTTTGTCACCACCAGACCTGCCTTACGAGAGCTCCTG
AAGGAAGCACTAAGCATGGAAAGGAACAACTGGTACCAGCCACTGCAACAACATGCCAAA
TTG
>lcl|hg18_L1PA6_chr2_37674845_37680974
ATGGAGAGAAACCAGAGCAGAAAAGCTGAAAATTCTAAAACCTAGAGTGCCTCTTCTCCT
GCAAAGGATCGCAGCTCCTTTCCAGCAATGGAACAAAGCTGGATGGAGAATGACTTTGAC
GAGTTCACCTAAGTAGGCCTCAGAAGGTCGGTAATAACAAACTTCTCTGAGCTAAAGGAG
CAGGTTCGAATCCATCGCAAGGAAGCTAAAAACC-TGAAAAAAGGTTA-ACGAATTGCTA
ACTAAAATAAACAGTGTAGAGAAGACCTTAAATGACCTGATGGAGCTGAAAACCATGGCA
CGAGAACTTTGTGATGCATGCACAAGCTTCAAAAGCCGATTCGATCAAGTGGAAGAAAGG
GTATCTGTGACTGAAGATCAAATTAATGAAATGAAGTGAGAAGACAAGGTTAGAGAAAAA
AGAGTAAAAAGAAATGAACAAAGCCTCCAAGAAATATGGGACTATGTGAAAAGACCAAAT
CTACGTTTGATTGGTGTACCTGAAAGTGATGGGGAGAATGGAACCAAGTTGGAAAACTCT
CTGCGGGATATTAAACAGGAGAACTTCCCCAACCTAGAAAGGCAGGCCAACATTCAAATT
CAGGAAATACAGAGAACGCCACAAAGATACTCCTCGAGAAGAGCAACCCCAAGACACATA
ATTGTCAGATTCACCAAAGTTGAAATGAAGGAAAAAATGTTAAGGGCAGACAGAGAGAAA
GGTCGGGTTACCTACAAAGGG-AGCCCATCAGACTAACAGCAGACCTCTCAGCAGAAACC
CTACAAGCCAAAATAGAGTGGAGGCCAATATTCAACCTTCTTAAAGAAAAGACTTTTCAA
CCCAGAATTTCATATCCAGCCAAACTAAGCTTCATAAGTGAAGGAGAAATAAAATCCTTT
ACAGACAAGCAAATGCTGAGAGATTTTGTCACCACCAGGCTTGCCTTACAAGAGCTCCTG
AAGGAAGCACTAAACATGGAAAGGAACAACCGGTACCAGCCACTGCAAAAACATGCCAAA
TTG
>lcl|hg18_L1PA6_chr20_25109484_25115626
GTGGGGAGAAACCAGAGCAGAAAAGCTGAAAATTCTAAAAACCAGAGCACCTCTTCTCCT
TCAAAGGATCGCAGCTCCTCACCAGCAATGGAACAAAGCTGGATGGAGAATGATTTTGAT
GAGCTGA-------AGGCTTCAGAAGGTTGGTAATAACAAACTTCTCTGAGCTAAAGGAG
GATGTTTGAAACCATTACAAGGAAGCTAAACACCTTGAAAAAAGATTAGACGAAGGGCTA
ACTAGAATAAGCAGTGTAGAGAAGACCTTAAATGACGTGATGGAGCTGAAAACCATGGCA
TGAGAACTATGTGTTGCATGCACAAGTTTCAATAGCCAATTCGATCAAGTGGAACAAAGG
GTATCAGTGATTGATGATCAAATTAATGAAATAAAGGGTGAAGAGAAGTTTAGAGAAAAA
AGAGTAAAAAGAAATGAACAAAGCCTCCAAGAAATACAAGACTACGTGAAAAGACCAAAT
CTACATTTGATTGGTATACCTGAAAGTGATGGGGAGAATGGAACCAAGTTGGAAAACACT
CTTCAGGATATTATCCAGGAGAACTTCCCCAACCTAGCAAGGCAGGTCAACATTCAAATT
CAGGAAATACAGAGAACACCACAAAGATACTCCTTGAGAAGAGCAGCCTCAAGACACATA
ATCATCAGATTCACCAAGGTTGAAATGAAGGAAAAAATGTTAAGGCCAGCCAGAGAGAAA
GGTCGGGTTACCCACAAAGGGAAGCCCATCAGATTAACAGGAGATCTCTCAGCAGAAACT
CTACAAGCCAGAAGAGAGTGGGGGCCGATATTTAACATTCTTAAAGAAAAGAATTTTCAA
CCCAGAATCACATATCCAGCCAAACTAAGTTTCATAAGTGAAGGAGAAATAAAATCCTTT
ACAGACAAGCAAATGCTGAGAGATTTTGTCACCACCAGGCCTACCTTACAAGAGCTCCTG
AAAGAAGCACTAAACATGGAAAGGAACAACCAGTACCAGCCACTGCAAAATCATGCCAAA
TTG
>lcl|hg18_L1PA6_chr16_47350103_47356283
ATGGGAAGAAACAAGAGCAGAAAAGCTGAAGATTCCAAAAAACAGAGCACCTCTTCTCCT
CCAAAGGATTGCAGCTCCTCGCCAACAAGGGAACAAGACTAGACAGAGAATGACTTTGAC
AAGTTGACAGAATTAGGCTTCAGAAGGTCGGTAATAACAAACTTCTCCAAGTTAAAGGAG
GATGTTTGAACCCACTGCAAGGAAGCTAAAAACCTCAAAAAAAGGTTACACAAATGGCTA
ACTAGAATAAACAGTGTAGAGAAGACCTTAAATGACATGATGGAGCTGAAAATCATGGCA
TGAGAACTTCATGATGCATGCACAAGCTTCAATAGCCAATTCGATCAAGTGGAAGAAAGG
ATATCAGCGATTGGAGATCAAATTAATGAAATAAAGCAAGAAGACAAGATTAGAGAAAAA
AGAGTGAAAAGAAACTAACAAAGCCTCCAAGAAATATGGGACTATATGAAAGGACCAAAT
CTATGTTTGATTGGTATACCTGAAAGTGACAGGGAGAATGGAACCAAGTTGGAAAACACT
TTTCAGGATATTATCCAGGAGAAGTTCCCCAACCTAGCAAGGCAGGCCAACATTCAAATT
CAGGAAATACAGAGGACACCTCAAAGATACTCCTCGAGAAGAGCAACTCCAAGACACATA
ATTGTCAGATTCACCAAAGTTGAAATGAAGGAAAAAATGTTAAGGGCAGCCAGAGAGAAA
GGTCGGGTTACCCAC-AAGGGAAACCCATCAGACTAACAGTGGATCTCTCAGCAGAAACT
CTACAAGCCAGAACAGAGTGGGGGCCAATATTCAACATTCTTAAAGAAAAGAATTTTCAA
CCCAGAATTTCATATCCAGCCAAACTAAGCTTCATAAGTGAAGGAGAAATAAAATCCTTT
ACAGACAAGCAAATGCTGAGAGATTTTGTCACCACCAGGCCTGCCCTAAAAGAGCTCCTG
AAGGAAGCACTAAACATGGAAAAGAACAACTGGTACCAGCCACTGCAAAAACATGCCAAA
TTG
>lcl|hg18_L1PA6_chr21_17328342_17334444
ATGGGGAGAAACCAGAGCAGAAAAGCTGAAAGTTCTAAAAACCAGAGCACCTCTTCTCCT
CCAAAGGATCACAGCTCCTCGCCAGCAATGGAACAAAGCTGGATGGAGAATGACTTTGAT
GAGTTGACAGAAGTAGGCTTCAGAAGGTCGGTAATAGCAAACTTCTCCAAGATAAAGGAG
GAAGTTTCAACACATCGCAAGGTAGCTAAAAACCTTGAAAAAAGATTAGATGAATGGCTA
ACTAGAATAAACAGTGTAGAGAAGATCTTAAATGACCTGATAGAGCTGAAAACCATGGCA
CGAGAACTACGTTACACATGCACAAGCTTCAATAGCCGATTCGATCAAGTGGAAGAAAGG
GTATCAGTGATTGAAGATCAAATTAACGAAATAAAGCGAGAAGAGAAGTTTAGAGAAAAA
AGAGTAAAA-------------------AAGAAATATGGGACTATGTGAAAAGACCAAAT
CTACATTTGATTGGTATACCTGAAAGTGAGGAGGAGAATGAAACCAAGTTGGAAAACACT
CTTCAGGATATTATCCAGGACAACTTCCCCAACCTAGCAAGGCAGGCCGACATTCAAATT
CAGGAAATACAGAGAACACCAC--AGATACTCCTCGAGAAGAGCAACCACAAGACACATA
ATTGTCAGATTCACCAAGGTTGAAATGAAGGAAAAAATGTTAAGGGCAGCCAGAGAGAAA
GGTCGGGTTACCCACAAAGGGAAGCCCATCAGACTAACAGCAGATCTCTCTGCAGAAATC
CTAGAAGCC-GAAGAGAGTGGGGGCCAATATTCAACATTCTTAAAGAAAAGAATTTTCAA
CCCAGAATTTCATATGAAGCCAAACTAACCTTCACAAGTGAAGGAGAAATAAAATACTTT
ACAGACAAGCAAATGCTGAGAGATTTTGTCACCACCAGGTCTCTCTTACAAGAGCTCCTG
AAGGAAGAACTAAACATGGAAAGGAACAACCAGTACCAGTCACTGAAAAAAAAAAACAAA
TTG
>lcl|hg18_L1PA6_chr16_58400723_58406909
ATGGGGAGAAACCAGACCAGAAAAGCTGAAAATTCTAAAAACCAGAGAGCCTCTTCTCCT
CCAAAGGATCACAGCTCCTTGCCAGCAACAGAACAATGCTGGATGGAGAATGACTTTGAA
GAGCTGACAGAAGTAGGCTTCAGAAGGTCAGTAATAACAAACTTCTCCGGGCTAAAGGAA
GATGTTCAAACCCATTGCAAGGAAGCTAAAAACCTTAAAAAAAGATTAGATGAATGGCTA
ACTAGAATAAACAGTGTAGAGAAGACCTTAAATGACCTGATGGAGCTGAAAACCATGGCA
CGAGAACTATGTGACACATGCGCAAGCTTCAATAGCCATTTTGATCAAGTGAAAGAAAGG
GTATCAGTGATTGAAGATCAAATTAATGAAATGGAGCAAGAAGAGAAGATTAGAGAAAAA
AGAGTAAAAAGAAACAAACAAAGCCTCCAAGAAATATGGGACTATGTGAAAAGACCAAAT
CTACGTTTGATTGTTGTACCTGAAAGTGATGGGGAGAATGGAACCAAGTCGGAAAACACT
CTTCAGGATATTATCCAGGAGAACTTCCCCAATCTAGCAAGGCAGGCCAATGTTCAAATT
CAGGAAATACAGAGAACACCACAAAGATACTCCTCGAGAAGAGCAACTCCAAGACACATA
ATTGTCAGATTCACCAAGATTGAAATGAAGGAAAAAATGTTAAGGGCAGCCAGAGAGAAA
GGTCGGAGTACCCACAAAGGGAAGCCCATCAGACTAACAGCGGATCTCTCGCCAGAAA--
CTAGAAGCCCGAAGAGAGTGGGGGCCAATATTCAACATTCTTAAAGAAAAGCATTTTCAA
CCCTGAATTTCATATCCAGCCAAACTAAGCTTCATAAGTGAAGGAGAAATAAAATCTGTT
ACAGACAAACAAATGCTGAGATATCTTGTCACCACCAGGCCTGCCTTACAAGAGCTCCTG
AAGGAAGCACTAAACATGGAAAGGAACAACTGGTACCAGCTACTGCAAAAACATGCCAAA
TTG
>lcl|hg18_L1PA6_chr3_110866281_110872483
GTGGGGAGAAACCAGAGCAGAAAAGCTGAAAATTCTAATAACCAGAGCTCTCCTTCTCCT
TCAAAGGATCACAGCTCCTTGCCAGAAACGGAGCAAAGCAGGACGGAGAATGACTTTGAT
GAGTTGACAGAAGTAGGCTTCAGAAAATCGGTAATAACAAATTTCTCCGAGCTAAAGGAG
GATGTTCGAACCCATTGCAAGGAAACTAAAAACCTTGAAGAAAGATTAGATGAATGGCTA
ACTAGAATAAACAGTGTAGAGAAGACCATAAATGACCTAACAGAGATGAAAACCATGGCA
CAAGAACTACGCGACACATGCACAAGCTTCAGTAGCCGATTTGATCAAGTGGAAGAAAGA
GTATCAGTGATTGAAGATCAAATTAATGAAAAGAAGTGAGAAGAGAAGTTTGGAGAAAAA
AGAGTAAAAAGAAATGAACAAAGCCTCCAAGAAATATGGGACTATGTGAAAAGACCAAAT
CTACATTTGACTGGTGTACCTGAAAGTGACAGGGAGAATGGAACCAAGCTGGAAAACACT
CTTCAGGATATTATCCAGGAGAACTTCCCCAACCTAGCAAGGCAGGCCAACATTCAGATG
CAGGAAATTCAGAGAACATGACAAAGATAATCTTTGAGAAGAGCAACTCCAAGACATATA
ATTGTCAGATTCACCAAGGTTGAAATGAAGGAAAAAATGCTAAAGGCAGCCAGAGAGAAA
GGTCAGGTTACCCACAAAGGGAAGCCCATCAAACTAACAGTGGATCCCTTGGCAGAAACC
CTACAAGCCAGAAGAGAGTGGGGGCCAATATTAAACATTCTTAAAGAAAAGTATTTTCAA
CCCAGAATTTCATATCCAGCCAAACTAAGCTTCATAAGTGAAGGAGAAATAAAATCCTCT
ACAGACAAGCAAATGCTGAGAGATTTTGTCACCACCAGGCCTGCCTTACAAGAGCTCCTG
AAGGAAGCACTAAACATGGAAAGGAAAAACCGGTACCAGCCACTGCAAAAACATGCCAAA
TTG
>lcl|hg18_L1PA6_chr20_4424456_4430612
ATGGGGAGAAACCAGAGCAGAAAACCTGAAAATTCTAAAAACCAGAGTGTCCCTTCTCCT
CCAAAGGATCACAGCTCCTCGCCAGCAATGAAACAAAGGAGGATGGAGAATGACTTTGAC
GAGTTGACAGAAGTAGGCTTCAGAAAGTCAGTAATAACAAACTTCTCTGAGCTAAAGGAG
GTTGTTTGAACCCATTGCAAGGAAGCTAAAAA-CTTGAAAAAAGATTAGACGAATGGCTA
ACTAGAATAAACAGTGTATAGAAGACCTTAAATGACCTGATGGAGCTGAAAACCATGGCA
C--AAACTACGTGACGCATGCACAAGCTTCAGTAGGCGATTCAATCAAGTGGAAGAAAGG
GTATCAGTGATTGAAGATCAAATTAATGAAATGAAGCAAGAAGAGAAGTATAGAGGAAAA
AGAGTAAAAAGAAATGAACAAAGCCTCCAAGAAATATGGGACTATGTGAAAAGACCAAAT
CTAAGTTTGATTGGTGTACATGAAAGTGATGGGGAGAATGGAACCAAGCTGG-AAACACT
CTTCAGGATATTATCCAGGAGAAGTTCCCCAACCTAGTGAGGCAGGCCAACATTCAAATT
CAGGAAAGACACAGAACACCACAAAGACACTCCTAGAGAAGAGCAACCTCAAGCCACATA
ATTGTCAGATTCACCAAGGTCAAAATGAAGGAAAAAATGCTAAGAGCAGCCAGAAAGAAA
AGTCAGGTTACCCACAAAGGGAAGCCCATCAGACTAACAGCAGATCTCTCTACAGAAACC
CTACAAGACAGAAGAGAGTGGGAGCCAATATTCAACATTCTTAAAGAAAAGGATTTTCAA
CCCAGAATTTCATATCCAGCCAAACTAAGCTTCATAAGTGAAGGAGAAATAAAATCCTTT
ACAGACAAGCAAATGCTGAGAGATTTTGTCACCACCAGGCCTGCCTTACAAGAGCTCCTG
AAGGAAGCTCTAAACATGGAAAGGAACAACTGATACCAGCCACTGCAAAAACATGCCAAA
CTG
>lcl|hg18_L1PA6_chr2_146256434_146262522
ATGGGGAGAAACCAGAGCAGAAAAGCTGAAAATTCTAAAAACCAGAGTGCCTATTCTCCT
CCAAAGGATTGCAGCTCTTCAACAGCAATGGAACAAAGCAGGACGGAGAATGACTTTGAC
GAGTTAACAGAAGTAGGCTTCAGAAAGTCTGTAATAACAAACTTCTCTGAGCTAAAGGAG
GATGTCCAAACCCATCGCAAGGAAGCTAAAAACCTTGAAAAAAGATTAGATGAATGGCTA
ACTAGAATAAACAGTGTAGAGAAGACCTTAAATGACCTGATGGAGCTGAAAACCGTGGCA
TGAGAACTACGTGACACATGCACAAGCTTCAGTAGCCGATTCGATCAAGTGGAAGAAAGG
ATATCAGTGATTGAAGATCAAATGAATGAAATGAAGCAAGAAGAGAAGTTTAGATAAAGA
AGAGTAAAAAGAAATGAACAAAGCCTCCAAGAAATATGGGACTATGTGAAAAGACCAAAT
CTACTTTTGATTGGTGTACCTGAAAGTGATGGGAAGAATGGAATTAAGCTGGAAAACACT
ATTCAGGATATTATCCAGGAGAACTTCCCCAACCTAGCAAGACAGGCCAACATTCAAATT
CAGGAAATACAGAGAACACCACAAAGATACTCCTCAAGAAGAGCAACCCCAAGAC----A
ATTGTCAGCCTCACCAAGGTTGAAATGAAGGAAAAAATGCTAAGAGCAGCCAGAGAGAAA
GGTCGGGTTACCCACAAAGGGAATCCCATCAGACTAACTGCAGGT-TCTTGGCAGAAACA
CTACAAGACAGAAGAGAGTGGGGGCCAATATTCAACATTCTTAAAGAAAAGAATTTTCAA
CCCAGAATTTCATATCCAGCCAAACTAAGTTTCATAAGTGAGGAAGAAATAAAATCCTTA
ACAGACAAGCAAATGCTGAGAGATTTTGTCATGACCAGGACTGCCTTACAAGAGATCCTG
AAGGAAGCACTAAACATGGAAAGGAACAACTGGTACCAGCCACTGCAAAAACATGCCAAA
TTG
>lcl|hg18_L1PA6_chr17_22600366_22606505
ATGGGGAGAAATCAGAG--------CTGAAAATTCTAAAAACCAGAGTGCCTCTTCTCCT
CCAAAGGATGGCAGCTCCTCACCAGCAATGGAACAAAGCTGGATGGAGAATGACTTTGAC
GAGTTGACAGAAGTAGGCTTCAGAAGGTCAATAATAACAAACTTCTCCGAGCTAAAGGAG
GATGTTTGAACCCATCGCAAGGAAGCTAAAAACCTTGAAAAAAGATTAGATGAGTGGCTA
ACTAGAATAAACAGAGTAAAGAAGACCTTAAATGACCTGATGGAGCTGAAAACCATGGCA
GGAGAACTACGTGACACATGCACAAGATTCAGTAGCCGATTCGATCAAGTGGAAGAAAGT
GTATCAGTGATTGAAGATCAAATTAATGAAATGAAGCAAGAAGAGAAGTTTAGAGAAAAA
AGAGTAAAAAGAAACGAACAAAGCCTCCGAGAAATATGGGACTACA-GGAAAGACCAAAT
CTACATTTGGCTGCTGTACCTGAAAGTGACAGGGAGAATGGAACCAAGCTGGAAAACACT
CTTCAGGGTATTATCCAGGAGAACTTCCCCAACCTAGCAAGGCAGGCCAACATTCAAATT
TAGGAAATACAGACAACACCACAAAGATACTCCTCAAGAAGAGCAACCCCAAGACACATA
ATTGTCAGATTCACCAAGGTTGAAATGAAGGAAAAAATGTTAAGGGCAGCCACAGAGAAA
GGTCAGGTTATCCAGAAAGGGAAGCCCATCAGACTAACAGCTGATCTCTTGTCAGAAACT
CTATAAGCCAGAAGAGAGTGGGGGCCAACATTCAACATTCTTAAAGAAAGGAATTTTCAA
CCCAGAATTTGATATCCAGCCAAACTAAGCTTCATAAGTGAAGGAGAAATAAAATACTTT
ACAGACAAGCAAATGCTGAGAGATTTTGTTACCACCAAGCCTGCCTTACAAGAGCTCCTG
AAGGAAGCTCTAAACATGGAAAGGAACAACCGGTACCAGCCACTGCAAAACCATGCCAAA
TTC
>lcl|hg18_L1PA6_chr2_199812577_199818699
ATGGGGAGAAACCAGAGCAGAAAACCTGAAAATTCTAAAAACCAGAGTGCCCCTTCTCCT
CCAAAGGATTACAGCTCCTCACCAGCAATGGAACAAAGCAGGACAGAGAATGATGTTGAC
AAGTTGACAGAAGTAGGCTTCAGAAAGTTGGTAATAACAAAATTCTCCAAGCTAGAGGAG
GATGTTTGAATCCATCACAAGGAATCTAAAAACCTGGAAAAAAGATTAGACGAACAGCTA
ACTAGAATAAACAGTGTAGAGAGGACCTTAAATGACCTGATGGAGCTGAAAACCATGGCA
CGAGAACTACGTGATGCACGCACAAGCTTCAGTAGCCAATTCAATCAAGTGGAAGAAAGG
GTATCAGTGATTGAAGATCAAATTAACGAAATAAAGTGAGAAGAGAAGTTTAGAGAAAAA
AGAGTAAAAAGAAATGAACAAAGCCACCAAGAAATATGGGTCTATGTGAAAAGACCAAAT
CTACATTTGACTGGTGTACCTGAAAGTGACAGGGAGAATGGAACCAAGCTGGAAAACACT
CTTCAGAATATTAACCAGGAGAACTTCCCCAACCTAGCAAAGCAGGCCAACATTCAAATT
CAGGAAATACAGAGAACACCACAAAGATACTCCTCAAGAAGAGCCACCCCAAGACACATA
ATTGTCAGATTCACCAAGGTTGAAATGAAGGAAAAAATGCTAAGGGCAGCCAGAGAGAAA
GGTCGGGTTACCAACAAAGGGAAGCCCATCAGACTAACAGCTGATCTCTTGGCAGAAACT
CTACAAGCCAGAAGAAAGTGGGGGCCAATATTCAACATTCTTAAAGAAAAGAATTTTCAA
TCCAGAATTTCATATCCAGCCAAATTAAGCTTCATAAGTGAAGGAGAAATAAAATCCTTT
ACAGACAAGCAAATGCTGAGAGATTTTGTCACCACCAAGCCTGCCTTACAAGAGCTCCTG
AAGGAAGCACTAAACTTGGAAAGGAACAACTGGTACCAGCCACTGAAAAAACATGCCAAA
TTG
>lcl|hg18_L1PA6_chr2_70922837_70928958
ATGGGGAGAAACCAGAGCAGAAAAGCTGAAAATTCTAAAGAACAGAGCACCTCTTCTCCT
CCAAAGGATCGCAGCTCCTCGCCAGCAACAGAACAAAACTGGGTGGAAAATGACTTTGAC
GAGTTGACAGAAGTAGGCTTCAGAAGGTCGATAATAACAAACTTCTCTGAGTTAAAGGAG
CATGAGCTAACCCATTGCAAGGAAGCTAGAAACCTTGAAAAAAGGTTAGACGAATGGCTA
ACTAGAATAAACAGTGTAGAGAAGACCTTAAATGACCTGATGGAGCTGAAAACCATGGCA
CGAGAACTTCGTAACACATGCACAAACTTCAATAGCTGATTCGATCAAGTGGAAGAAAGG
ATATCCGTGATTGAAGATCAAATTAATGAAATAAAGCGAGAAGACAAGATTAGAGAAAAA
AGAGTAAAAAGAAACAAACAAAGCCTACAAGAAATATGGGACTATGTGAAAAGACCAAAT
CTACGTTTGATTGGTGTACCTGAAAGTGATGGGGAGAATGGAACCAAGTTGGAAAACACT
CTTCAGGATATTATCCAGGAGAACTTCCCCAACCTAGCAAGGCAGACCAACATTCAAATT
CAGGAAATACAGAGAACACCACAAAGATACTCCTCAAGAAGAGCAACGCCAAGACACATA
ATTGTCAGATTCACCAAAGTTTAAATGAAGGAAAAAATGTTAAGGCCAGCCAGAGAGAAA
AGTCGAGTTACCGAGAAAGGGAAGCCCATCAGACTAACAGCGGATCTCTCAGCAGAAACC
CTACAAGCCAGAAGAGAGTGGGGGCCAATATTCAACATTCTTAAAGAAAAGAATTTTTAA
CCCAGAATTTCATATCCAGCCAAACTAAGCTTCATAAGTGAAGGAGAAATAAAATCCTTT
ACAGACAAGCAAATGCTGAGAGATTTTGTCACCACCAGGCCTGCCTTACAAGAGCTCCTG
AAGGAAGCACTAAACATGGAGAGGAACAACTGGTACCAGCCACTGCAAAAACATGCCAAA
TTG
>lcl|hg18_L1PA6_chr2_157838582_157844714
ATGGGGAGAAACCAGGGCAGAAAAGCTGAAAATCCTAAAAACCAGAGCACCTCTTCTCCT
CCAAAGGATTGCAGCTCCTAGCCAGCGATGGAACAAAGCTGGATGGAGAATGACTTTGAC
AAATTGATAGAAGTAGGCTTCAGAAGGTCGGTAATAACAAACTTCTCTGAGCTAAAGGAG
CATGTTTAAACCCATCAAAAGGAAGCTAAAAACCTTGAAAAAACACTAGACGAATGGCTA
ACTAGAATAAACAGTGTAGAGAAGACCTGAAATGGCCTGATGGAGCTGAAAACCATGGCA
AGAGAACTTCGTGATGCATGCACAAGCTTCAATAGCCGATTTAATCAAGTGGAAGAAAGG
GTATCAGTGATTGAAGATCAAATTAATGAAATGGGGTGAGAAGACAAGTTTAGAGGAAAA
AGAGGAAAAAGAAATGAACAAAGCCTCCAAGAAATATGGGACTATGTGAAAAGACCAAAT
CTATGTTTGATTAGTGTACCTGAAAGTGATGGGGAGAATGGAACCAAGTTGGAAAACACA
CTTCAGGATATTATCCAGGAGAATGTCCCCAACCTA---------GCCAACATTCAAATT
CAGGAAATACAGAGAACACCACAAAGATACTCCATGAGAAGAGCAACTCCAAGACACATA
ATTTTCAGATTCACCAAAGTTGAAATGAAGGGAAAAATGTTAAGGACAGCCAGATAGAAA
GGTTGGCTTACCCACAAAGGGAAGCCGATCAGACTAATGGTGGATCTCTCGGCAGAAACT
CTACAAGCCAGACGAGAGTGAGGGCCAAAATTCAACATTCTTAAAGAAAAGAACTTTCAA
CCCAGAATTTCATATCCAGCCAAACTAAGCTTCATGAGTGAAGGAAAAATAAAATCCTTT
ATAGACAAGCAAATGCTGAGAGATTTTGTCACCACCAGGCCTGCCTTACAAGAGCTCCTG
AAGGAAGCACTAAACATGGAAAGAAACAACTGGTACCAGCCACTGCAAAAACAGACCAAA
TTG
>lcl|hg18_L1PA6_chr2_155403709_155409842
ATGGGGAGAAACCAGAGCAGAAAAGCTGAAAATTCTAAAAATCAGAGGGCCTGTTCTCCT
CCAAAGGATCGCAGCTCCTCGCCAGCAATGGAACAAAGCTGGATGGAGAACGACTTTGAC
GAGTTGACAGAAGTAGGCTTCAGAAGGCCGGTAATAACAAACTTCTCTGAGCTAAAGGAG
GATGTTAGAACCCATAGCAAGGAAGGTAAAAACCTTGAAGAAAGATTAGACGAATGGCTA
ACTAGAATAAACAGTGTGGAGAAGACCTTAAAAGACCTGATGGAGCTGAAAACCATGGCA
TGAGAACTTCGTGACACATGCACAAGCTTCAGTAGCCGATTTGATCAAGTGGAATAAAGG
GTATCAGTGATTGAAGATCAAATCAATGAAATAAAATGTGAAGACGAGGTTAGAGAAAAA
AGAGTAAAAAGAAATGATCAAAGCCTCCAAGAAATATGGGATTATGTGAAAAGATCAAAT
CTACATTTGATTGGTGTACCTGAAAGTGATGGGGAGAATGGAACCAAGTTGGAAAACATT
CTTCAGGATATTATACAGGAGAACTTCCCCAACCTAGCAAGGCAGGCCAACATTCAAATT
CAGGAAATACAGAGAACACCACAAAGATACTCCTCGAGAAGAGCAACCCCAAGACACATA
ATTGTCAGATTCACCAAAGTTGAAATGAAGGAAAAAGTGTTAAGGGCAGCCAGAGAGAAA
GGTTGAGTTACCCACAAAGGGAAGCCCAGCATACTAACAACGGATCTCTCAGCAAAAACC
AAGCAAGCCAGAAGAGAGTGGAGGCCAATATTCAACATTCTCAAAGCAAAGAATTTTCAA
CCCAGAATTTCAGATCCAGCCAAACTAAGCTTCATAAGTGAAGGAGAAATAAAATCCTTT
ACAGACAAGCAAATGCTGAGAGATTTTGTCACCACCAGGCCTGCCCTACAAGAGCTCCTG
AAGGAAGCACTAAACATGGAAAGAAACAACCAGTACTAGCCACTGCAAAAACATG-TAAA
TTG
>lcl|hg18_L1PA6_chr17_56193359_56199473
ATGGGGAGAAACCAGAGCAGAAAAGCTGAAAATTCTAAAAACCAGAGCGCTTCTTCTCCA
CCAAAGGATCACAGCTCCTTGCCAGCAACGTAACAAAGCAGGACAGAGAATGACTTTGAT
GAGCTGACATAAGTAGGCTTCAGAAAGTCGGTAATAATAAACTTCTCCAAGCTAAAGGAG
GATGTTCGAACCCATCGCAAGGAAGCTAAAAACCTTGAAAAAAGATTAGACAAATGGCTA
ACTAGAATAAACAGTGTAAAGAAGACCTTAAATGACCTGATGGAGCTGAAAACCATGGCA
CGAGAACTACGTGACACATGCACATGCTTCAGTAGCCGATTCGATCTAATGGAAGAAAGG
ATATCAGTGATTGAAGATCAAATTAATGAAATGAAGT-----GAGAAGTTTAGAGAAAAA
AGAGTAAAATGAAACAAACAAAGCCTCCAAGAAATATAGGACTATGTGAAAAGACCAAAT
CTACGTTTGATTGGTGTATCTGAAAGCGACA-GGAGAATGGAACCAAGCTGGAAAACACT
CTTCAGGATATTATCCAGGAGAACTCCCCCAACATAGCAAGGCAGGCCAACATTCAAATT
CAGGAAATACAGAGAACACCACAAAGATACTCCTCAAGAAGAGCAACCCCAAGACACATA
ATTGTCAGATTCACCAAGGATGAAATGAAGGAAAAAATGTTTAGGGCAGCCAGAGAGAAA
GGTCAAGTTACCCACAAAGGGAAGCCCATCAGACTAACAGCTGATCTCTCAGCAGAAACT
CTACAAGCCAGAAGAGAGTGGGGGCCAATATTCAACATTTTTAAAGAAAAGAATTTTCAA
CCCAGAATTTCATATCCAGCCAAACTAAGCTTCATAAGTGAAGGAGAAATAAAATCCTTT
ACAGACAAGCAAATGCTGAGAGATTTTGTCACCACCAGGCCTGCCTTACAAGAGCTCCTG
AAGGAATCACTAAACATAGAAAGGAACAACCGGTACCAGCCACTGCAAAAAGATGCCAAA
TTG
>lcl|hg18_L1PA6_chr2_55912169_55918322
ATGGGGAGAAACCAGAGCAGAAAAGCTGAAAATTGTAAAAACTAGAGCACCTCTTCTCCT
CCAAAGGATCACAGCTCCTCGCCAGCAATGGAACAAAGCTGGACGGAGAATGATGTTGAG
GAGTTGACAGAAGTAGGCTTCAGAAGGTCGGTAATAACAAACTTCTCCAAGCTAAAGGAG
CATGTTCTAACCCATCACAAGGAAGCTAAAAACCTTG-AAAAAAGTTACACAAATGGCAA
ACTACAATAAATTGTATAGAGAAGACCTTAAATGGCCTGATGGAGCTGAAAACCATGGCA
TGAGAACTTCATGATGCATGCACAAGCTTCAATAGCCAATTTGATCAAATGAAAGAAAGG
ATATCAGTGATTGAAGATCAAATTAATGAAATAAAGCAGGAAGACAAGACTAGAGAAAAA
AGAGTAATAA-AAATGAACAATGCCTCCAAGAAATATGGGACTATGTGAAAAGACCAAAT
CTACATTTGATTGGTGTACCAGAAAGTGACGGGGATAATGGAACCAAGTTGGAAAACACT
CTTCAGGATATTATCCAGGAGAACTTCCCCAGCCTAGCAAGGCAGGCCAACATTCAAATT
TGGGAAACACAGAGAACACCATAAAGATACTCCTTGACAAGAGCAACCTCAAGACACATA
ATTGTCAGATTCACCAAGGTTGAAATGA-GGAAAAAATGTTAAGGGCAGCCAGAGACAAA
GGTCGGGTTACCCACAAAGGGAAGCCCATTAGACTAACAGCAGATCTCTCAGCAGAAACC
CTACAAGCCAGAAGAGAGTGGGGGCCAATATTCAACATTCTTAAAGAAAAGAATTTTCAA
CCCAGAATTTCATATCCAGCCAAACTAAGCTTCATAAGTGAAGGAGAAATAAAATACTTT
ACAGACAAGCAAATACTGAGAGATTTTGTCACCACCAGGCCTGCCCTAAAAGAGCTCCTG
AAGGGAGCACTAAACACGGAAAGGAACAACCAGTACTGGCCACTGCAAAAACATGCCAAA
TTG
>lcl|hg18_L1PA6_chr2_55542802_55548950
ATGGGGAGAAACCAGAGCAGAAAAGCTGAAAATTCTAAAAACCAGAGCGCCTCTTCTCCT
CCAAAGGATCGCAATTCCTTGCCAGCAACGGAACAAAGCGGGACAGAGAATGACTTTGTT
AAGTTGACAGAAGTAGGCTTCAGAAGGTCAGTAATAACAAACTTCTCCGAGCTAAAAGAG
GATGTTCGAACCCATTGCAAGGAAGCTAAAAACCTGGAAAAAAGATCAGACGAATGGCTA
ACTAGAATAAACAGCATGGAGAAGACCTTAAATGACCTGATGGAGCTGAAAACCATGGCA
TAAGAACTACGTGACGCATGCACAAGCTTCAGTAGCCAATTCGATCAAGTGGAAGAAAGG
GTATCAGTGATTGAAGATCAAATTAATGAAGTGAAGCAAGAAGAGAAGTTTAGAG-AAAA
A-AGCAAAAATAAATGAACAAAGCCTCCAAGAAATATGGGACTATGTGAAAAGACCAAAT
CTGCGTTTGATTGGTGTACCTGAAAGTGACAGGGAGAATGGAACCAAGTTGGAAAACACT
CTTCAGGATATTGTCCAGGAGAACTTCCCCAGCCTA-CAAGGCAGGCCAACATTCAAATT
CACGAAATACAGAGAACACCACAAAGATACTCCTCGAGAACAGCAACCTCAGGACACATA
ATTGTCAGATTCGCCAAGGTTGAAATGAAGGAAAAAATGTCAAGGGCAGCCAGAGAGAAA
GGTCGGGTTACCCACAAAGGGAAGCCCATCAGACTAACAGCGGATCTCTCGGCAGAAACT
CTACAAGCCAGAAGAGAGTGGAGTCCAACGTTCAACAATCTCAAAGAAAAGAATTTTCAA
CTCAGAATTTCATATCCAGCCAAACTAAGCTTCATAAGTGAAGGAGAAATAAAATCCTTT
ACAGACAAGCAAATGCTGAGAGATTTTGTCACCACCAGGCCTGCCCTACAAGAGCTCCTG
AAGGAAGCACTAAACATGGAAAGGAA-AATTGGTACCAGCCTCTGCAAAAACATGCCAAA
TTA
>lcl|hg18_L1PA6_chr3_114568129_114574277
ATGGGGAGAAACCAGAGCAGAAAAGCTGAAAATTCCAAAAACCAGAGCACCTCTTCTCCT
CCAAAGGATCACAGCTCCTCACCAGCAATGGAACAAAGCTGAATGGAGAATGATTTTGAT
GAGTTGACAGAAGTAGGCTTCAGAAGGTTGGTAATAACAAACTTCTCCGAGCTAAAGGAG
CATGTTCTAACCCATTGCAAAGAAGCTAAAAACCTTGAAAAAAGGTTAGATGAATGGCTA
ACTAGAATGAACAGTGTAGAGAAGATCTTAAATGACCTCCTGGAGCTGAAAACCACAGGA
CGAGAACTTCGTGACGCATGCACAAGCTTCAATAGCTGATTCAATCAAGTGGAAGAAAGG
ATATCAGTGATTGAAGATCAAATTAATGAAATAAAGCAAGAAGACAAGATTAGAGAAAAA
AGAGTAAAAAGAAATGAACAAAGTCTCCAAGAAATATGGGACTATGTGAAAAGACCAAAT
CTACATTTGATTGGTGTACCTGAAAGTGATGGGGAAAATGGAACCAAGTTAGAAAACACT
CTTCAGGATATCATCCAGGAGAACTTCCCCAACCTAGCAAGGCAGGCCAACATTCAAGTT
CAGGAAATACAGAGAACACCACAAAGATTCTCCTTGAAAAGAGCAACCCCAAGACACATA
ATTGTCAGATTCACCAAGGTTGCAATGAAGGAAAAAATTGTAAGAGCAGCCAGAGAGAAA
GGTCGGGTTACCCACAAAGGGAAGACCGTCAGACTAACAGCAGATCTCTCGGCAGAAACC
CTACAAGCCAGAAGAGAGTGTGGGCCAATATTCAATATTCTTAAAGAAAAGAATTTTCAA
CACAGAATTTCATATCCAGTCAAACTAAGCTTCATCAGTGAAGGAGAAATAAAATACTTT
ACAGACAAGCAAATGCTGAGAGATTTTGTCACCACCAGGCCTGCCTTACAAGAGCTCCTG
AAGGAAGCACTAAACATGGAAAGGAACAACCGGTACCAGCCACTGCAAAAACATTCCAAA
TTG
>lcl|hg18_L1PA6_chr20_9389935_9396102
ATGGGGAGAAACCAGAGCAGAAATGTTGAAAATTCTAAAAACCAGAGCACCTCTTCTCCT
CCAAAGGATCGCAGCTCCTTGCCAGCAATGGAACAAAGCTGGATGGAGAAGGACTTTGAC
AAGTTGACAGAAGTGGGCTTCAAAAGGTCAGTAATAACAAACTTCTCTGAGCTAAAGGAG
CATGTTCAAACCCATCGCAAGGAAGCTAAAAACCTTGAAAAAAGGCTAGATGAATGGATA
ACTATAATAAACAGTGTAGAGAAGACCTTAAATGACCTGACGGAGCTGAAAACCATGGCA
CGAGAGCTTCGTGACACATGCACAAGCTTCAATAGCTGATTCGATCAAGTGGAAGAAAGG
GTATCAGTGATTGAAGATCAAATTAATGAAATAAAGCAAGAAGAAAAGATTAGAGAAGAA
AGAGTAAAAAGAAAGGAACAAAGCCTCCAAGAAATATGGGACTATGTGAAAAGACCAAAT
CTGTGTTTGATTGGTGTACCCAAAAGTGATGGGGAGAATGGAACCAAGTTGGAAAACACT
CTTTAGGATATCATCCAGTAGAACTTCCCCAACTTAGCAAGGCATGCCAACATTCAAATT
CAAGAAAGACAGAGAACACCGCAAAGATACTCCTCGAGAAGAGCAACCCTAAGACACATA
ATTGTCAGATTCACCAAGGTTGAAATGATGGAAAAAATGTTAAGGGCAGCCAGAGAGAAA
GGTCGGGTTACCCACAAAGGAAAGTCTATCAGACTAACAGCGGACCTCTCGGCAGAAACC
CTACAAGCCAGAAGAAAGTAGGGGCCAATATTCAACATTCTTAAAGAA-AGGATTTTCAA
CCCAGAATTTCATATCCAGCCAAACTAAGCTTCATAAGTGAAGGAGAAATAAAATCCTTT
ACAGGCAAGCAAATGCTGAAAGATTTTGTCACCGCCAGGCCTGCCTTATAAGAGCTCCTG
AAGGAAGCATTAAACATGGAAAGAAACAACCGGTACCAGCCACTGCAAAAACATGCCAAA
TTG
>lcl|hg18_L1PA6_chr2_172837680_172843838
ATGGGGAGAAGCCAGAGCAGAAAAGCTGAAAATTATAAAAACCAGAACGCCTCTTCTCTT
CCAAAGGATTGCAGCTCCTCGCCAGCAACAGAACAAAGCTGGACAGAAAATGAC------
GAGTTGACAGAAATAGGCTTCAG-AGGTCAGTAATAACAAACTTCTCCGAGCTAAAGGAG
CATATTTTAACCCATAACAAGGAAGCTAAAAATCTTCAAAAAAGGTTAGATGAATGGCTA
ACTAGAATAAACAGTGTAAAGAAGACCTTAAATGACCTGATGGAGCTGAAAACTATGGCA
CGAGAACTTCGTGACACATGCACAAGCTTCAATAGCTGATTTGATCAAATGGAAGAAAGG
ATATCAGTGATTGAAGATCAAATTAATGAAATAAAGTCAGAGGACAAGATTAGAGAAAAA
AGAGTAAAAAGAAATAAACAAAGCCTCCAAGAAATATGGGACTATGTGAAAATACCAAAT
CTACATTTGATTGGTGTACCTGAAAGTGATGGGGAGAATGGAATCAAGTTGGAAAACACT
CTTCAGGGTATTATCCAGGAGAACTTCCCCAACCTAGCAAGGCAGGCCAACATTCAAATC
CAGGTAATACAGAGAACACCACAAAGACACTCCTCAAGAAGAGCAACTCCAAGACACATA
ATTGTCAGATTGACCAAAGTTGAGATGAAGGAAAAAATGTTAAGGGCAGCC----AGAAA
GGTCAGGTTGCCTAAAAAGGGAAGCCCATCAGACTAACAGCAGATCTCCCAGCAGTAACC
CCACAAGCCAGAAGAGAGTGGGGGCCAATATTCAACGTTCTGAAAGGAAAGAATTTTCAA
CCCAGAATTTCATATCCAGCCAAACTAAGCTTCATAAGTGAAGGAGAAATAAAATCCTTT
ACAGACAAGCAAATGCTGAGAGATTTTGTCACCACCAGGCCTGCCTTACAAGAGCTCCTG
AAGGAAGCACTAAACATGGAAGGGAAAAACCAGTACCAGCCACTGCAAAAACATGCCAAA
TGG
>lcl|hg18_L1PA6_chr18_44429355_44435504
ATAGGGAGAAACCAGAGCAGAAAAGCTGAAAATTCTAAAAACAAGAGCGCCTCTTCTCCT
CCAAAGGATTGCAGCTCCTCGCCAGCAATGGAACAAAGCTGGATGGAGAATGACTTTGAT
GAGCTGACAGAAGTAGGCTTCAGAAGGTCGGTAATAACAAACTTCTCCTAGCTAAAGGAG
GATGTTTGAACCCATCATAAGGAAGCTAAAACCCTTGAAAAAAGATTAGACAAATGGCTA
ACTAGAATAAAGAGTGTGGAGAAGACCTTAAATGACCTGATGGAGCTGAAAACCATGGCA
TGAGAAC-TCGTGACGCATGCACAAGCTTTAATAGTCAATTTGATCAAGTGTAACAAAGG
ATATCAGTGATTGAAGATCAAATCAATGAAATAAAGTGAGAAGAGAAGTTTAGAGAAAAA
AGAATAAAAAGAAACAAACAAAGCCTCCAAGAAATATAGGACTATGTGAAAAGACCAAAT
CTATGTTTGATTGGTGTACCTGAAAGCAAAAGGGA-----GAACCAAGTTGGAAAACACT
CTTCAGGATATTATCCAGGAGAACTTCCCCAACCTAGCAAGGCAGGCCAACATTCAAATT
CAGGAAATACAGAGAACACCATAAAGATACTCCTTGAGAAGAGCAACCCTAAGACACAAA
ATTGTCAGATTCACCAAGGTTGAAACGAAGGAAAAAATGTTAAGGGCAGCCATAGAGAAA
GGTCGGGTTACCCACGAAAGAAAGCCCATCAGACTAACAGCAGATCTCTTGGCAGAAACT
CTACAAGCCAGAAGAGAGTGGAGGCCAATATTCAACATTCTTAAAGAAAAGAATTTTCAA
CCGAGAATTTCACATCCAGCCAAACTAAGCTTCACAAGAGAAGGAGAAATAAAACCCTTC
ACAGACAAGCAAATGCTGAGAGATTTTGTCACCACCAGGCCTGCCTTACAGGAGCTCCTG
AAGGAAGCACTAAACGTGGAAAGGAACACCCAGTACCAGCCACTGCAAAAACATGCCAAA
TTC
>lcl|hg18_L1PA6_chr20_17339761_17345828
ATGGGGAGAAACCAGAGCAGAAAAGCTGAAAATTCTAAAAAC--GAGTGCCTCTTCTCCT
CCAAAGGACCGCAGCTCCTCGACAGCAACAGAACAAAGCTGGATGGAAAATGACTTTGAT
GAGTTGACAGAAGTAGGCTTCAGAAGCTCAGTAATAACAAACTTGTCCAAGCTAAAGGAG
CATATTCTAACCCATTGCAAGGAAGCTAAAAACCTTGAAAAAAGGTTAGATGAATGGCTA
ACCAGAATAAACAGTGTAGAGAAGACTTTAAATGACCTGATGGAGCTGAAAACCATGGCA
CGAGAACTTCGTGACGCATGCAAAAGCTTCAATAGCCGATTTGATCAAGTGGAAGAAAGG
GTAACAGTGATTGAAGATCAAATTAATGAAATAAAGTGAGAAGACAAGGTTAGAGAAAAA
AGAGTAAAAAGAAATGAAAAAACCCTCCAAGAAATATGGGACTATGTGAAAAGATCAAAT
CTACGTTTGATTAGTGTACTTGAAACTGACAGGGAGAATGGAACCAAGTTGGAAAACACT
CTTCAGGATATTATCCAGGAGAACTTCCCCAACCTAGCAAGGCAGGCCAACATTCAGATT
CAGGAAATACAGAGAACACCACAAAGATACTCCTCAAGAAGAGGAACTCCAAGACACATA
CTTGTCAGATTCACCAAAGTTGAAATGAAGGAAAAAATGTTAAGGGTAGCCAGAGAGAAA
GGTCGGGTTACCCACAAAGGGAAGCCCATCAGACTAACAGCAGATCTCTCAGCAGAAACC
CTACAAGCCAGAGGAGAGTGGGGACCAATATTCAACATTCTTAAAGAAAAGAATTTTCAA
CCCAGAATTTCATATCCAGCCAAACTAAGCTTCATAAGTGAAGGAGAAATAAAATCCTTT
ACAGACAAGCAAATGCTGAGAGATTTTGTCACCACCAGGCCTGCCTTACAAGAGCTCCTG
AAGGAAGCACTAAACATGGAAAGGAACAACCAGTACCAGCCACTGCAAAAACACCCCAAA
TTG
>lcl|hg18_L1PA6_chr3_11878462_11884604
ATGGGGAGAAACCAAAGCAGAAAAGCTGAAAATTCTAAAAACGAGAGTGCCTCTTCTCCT
CCAAAGGATCTCAGCTCCTCACCAGCAACGGAACAAAGCTGGATGGAGAATGACTTTGAT
GAGTTGACAGAAGTAGGCTTCAGAAGATCGGTAATAACGAACTTCTCCGAGCTAAAGGAG
GATGTTCGAACCCATCCAAAGAAAGCTAAAAACCTTGAAAAAAGGTTAGACGAATTGCTA
ACTAGAATAAACCGTGTAGAGAAGGCCTTAAATGACCTGATG-----GAAAACCATGGCA
TGAGAACTTTGTGATGCATGCACAAGCTTCAATAGCCAATGTGATCAAGTGGAAGAAAGG
GTATCAGTGATTGAAGATCAAATGAATGAAATAAAGCAAGAAGACAAGAATAGAGAAAAT
AGAGTAAAAAGAAATGAACAAAGCCTCTAAGAAGTATGGGACTATGTGAAAAGACCAAAT
CTACATTTGATTGGTGTACCTGAAAGTGACATGGAGAATGGAACCAAGTTGGAAAACACT
GTTCGGGATATTATCCAGGAGAACTTCCACAACCTAGCAAGGCAGGCCAACACTCAAATT
CAGGAAATATAGAGAACGCCACAAAAATTCTCCTCCAGAAGAACAACTCCAAGACACATA
ATTGTCAGATTCACCGAGGTTGAAATGAAGGAAAAAATGTTAAGGGCAGCCAGAGAGAAA
GGTCAGGTTACCCACAAAGGGAAGCCCATTAGACTAACAGCAGATCTCTTGGCAGAAACT
GTACAAGCCAGAAGACAGTGGGGGTCAATACTCAACATTCTTAAAGAGAAGAGTTTTCAA
CCCAGAACTTCATATCCAGCCAAACTAAGCTTCATAAGTGAAGGAGAAATAAAATCCTTT
ACAGACAAGCAAATGCTGAGAGATTTTGTCACCAACAGGCCTGCCTTACAAGAGCTCCTG
AAGGAAGCACTAAACATGGAAAGGAACAACTGGTACCAGCCACTGCAAAAACATGCCAAA
TTG
>lcl|hg18_L1PA6_chr2_81437603_81443735
ATGGGGAGAAACTAGAGCAGAAAAACTGA-AATTCTAAAGAACAGAGTGCCTCTTCTCCT
CCAAAGGAATGCAGCTCCTTGCCAGCAACAGAACAAAGCTGGACAGAGAATGATTTTGAC
GAGTTGACAGAAGTAGGCTTCAGAAGGTTGGTAATAACAAACTTCTCCGAGCTAAAGGAG
GATGTTCTAACCCATCAAAAGGAAGCTAAAAACCTTGAAAAAAGATTAGACGAATGGCTA
ACTAGAATAAACAGCATAGAGAAGACCTTAAATGATCAGATGGAGCTGAAAACCATGGCA
AGAGAACTACGTGACACATGCACAAGCTTCAGTAGCTGATTCAATCAAGTGGAAGAAAGG
GTATCAGTGATTGAGGAGCAAA-----AAAATGAAATGAGAAGAGAAGTTTTGAGAAAAA
AGAGTAAAAAGAAATAAACAAATCCTCCAAGAAATGTGGGACTATGTGAAAAGACAAGAT
CTACATCTGATTGGTGCACCTG-ATGTGATGGGGAGAATGAAACCAAGTTGGAAAACACT
CTGCAGGATATTATCCAGGAGAACTTCCCCAACCTAGCAAGGCAGGCCAACATTCAAATA
CAGGAAATACAGACAATGCCACAAAGATACTCCTCAAGAAGAGCAACCCCAAGACACATA
ATTGTCAGATTCACCAAGGTTGAAATGAAGGAAAAAATGTTAAGGGCAGCCAAAGAGAAA
GATCGGGTTACCCATAAAGGAAAGCCCATCAGACTAACAGCAGATATCTCAGCAGAAACT
CTACAAGCCAGAAGAGAGTGGGGGCCAATATTCAACATTCTTAAGGAAGAGAATTGTCAA
CACAGAATTTCATATCCAGCCAAACTAAGCTTCATAAGTGAGGGAGAAATAAAATCCTTT
ATAGACAAGCAAATGCTGAGAGATTTCATCACCACCAGGCCTGCCTTACAAGAGCTCCTG
AAGGAAGCATTAAACATGGAAAAGAACAACCAGTACCAGCCACTGCAAAAACATGCCAAA
TTG
>lcl|hg18_L1PA6_chr2_86744320_86750480
ATGGGGAGAAACCAGAGCAGAAAAGCTGAAAATTCTAAAAACCAGAGCACCTCTTCTCCT
CCAAAGGATCACAGCTCCTCACCAGCAAAGGAACAAAGCTGGATGGAGAATCACTTTGAT
GAGCTGACAAAAGTAGTCTTCGGAAAGTTGGTAATAACAAACTTCTCCAAGCTAAAGGAG
GATGTTTGAACCCATTGCAAAGAAGCTAAAAACCTTGAAAAAAGATTAGACAAATGGCTG
ACTAGAATAAACAGTGTAGAGAAGACCTTAAGTGACCTGATGGAGCTGAAAACCATGGCA
TGAGAACTACATGACACATGCACAAGCTTCAATAGCTGATTTGATCAAGTGGAAGAAAGA
GTATCAGTGATTGAAGATCAAATTAGTGAAATAAGGTGAGAAGAGAAGTTTAGAGAAAAA
AAAGTAAAAAGAAACAAACAAAGCCTCCAAGAAATATGGGACTATGTGAAAAGATCAAAT
CTACATTTGATTGGTGTACCTGAAAGTGACGGGGAGAATGGAACCAAATTGGAAAACACT
TTTCAGGATATTATCCAGGAGAACTTCCCCAACCTAGCAAGGCAGACCAACATTCAAATT
CAGGAAATACAGAGAACACCACAAAGATACTCCTCAAGAAGAGCAACCCCAAGACACATA
ATTGTCAGATTCACCAAGGTTGAAATGAAGGAAAAAATGTTAAGGGCAGCCAGAGAGAAA
GGTCGGGTTACCCACAAAGGGAAGCCCATCAGACTAACAGCGGATCTCTCGGCAGAAACT
CTACAAGCCAGAAGAGAGTGGGGGCCAATATTC--CATTCTTAAAGAAAAGAATTTTCAA
CCCAGAATTTCATATCCAGCCAAACTAAGCTTCATAAGTGAAGGAGAAATAAAATCCTTT
ACAGACAAGCAAATGCTGAGAGATTTTGTCACCACCAGGCCTACCTTACAAGAGCTCCTG
AAGGAAGCACTAAACATGGGAAGGAACAACCAGTACCAGTCACTGCAAAAACATGCTAAA
TTG
>lcl|hg18_L1PA6_chr18_13068650_13074760
ATGGGGAGAAACCAGAGCAGAAAAGCTGAAAATTCTAAAAACCAGAGCACCTCTTCTCCT
CCAAAAGATCGCAGCTCCTCACCAGCAACAGAACAAAGCTGCATGGACAATGACTTTGAT
GAGCTGACAGCAGTAGGCTTCAGAAGGTCGGTAATAACAAACTTCTCCGAGCTAAAGGAG
AATGTTCGAACCCATCGCAAGGAAGCTAAAAACTTTGAAAAAAGATTAGACGAATGGCTA
ACTAGAATAAACATCACAGAGAAGACCACAAATGACCTGATGGAGCTGAAAAACATGGCA
CAAGAACTACGTGATGCATGCACAAGCTTCAATAGCCAACTCGATCAAGTGGGCGAAAGG
ATATCAGTGATTGAAGATCAAATGAATGAAATAAAGTGAGAAGAGAAGTTT--AGGACAA
AAAGTAAAAAGA----AACAAAGCCTCCAAGAAATATGGGACTATGTGAAAACATCAAAT
CTACATCTGATTGGTGTACCTGAAAGTGACAGGAAGAATGGAACCAAGTTGGAAAACACA
CTGCAGGATATTATCCAGGAGAACTTCCCC-ACCTAGCAAGGCAGGCCAACATTCAAATT
CAGGAAATACAGAGAACACCACAAAGATACTCCTCGAGAAGAGCAACCCCAAGGCACATA
ATTGTCAGATTCACCAAGGTTGGAATGAAGGAAAAAATGTTAAGGGCAGCCAGAGACAAA
GGTCGGGTTACCCACAAAGGGAAGCACATCAGACTAACAGCTGATCTCTCAGCAGAAACT
CTACAAGCCAGAACAGAGTGGGGGCCAATATTCAACA-TATTAAAGGAAAGAATTTTCAA
CCCAGAATTTCATATCCAGCCAAACGAAGCTTCATAAGTGAAGGAGAAATAAAATCCTTT
ACAGACAAGCAAACGCTGAGAGATTTTGTCACCACCAGGCCTGCCTTACAAGAGCTCCTG
AAGGAAGCACTAAACATGGAAAGGAACAACTGGTACTAGCCACTGCAAAAACATGCCAAA
TTG
>lcl|hg18_L1PA6_chr2_67819607_67825740
ATGGGGAGAAACCAGATCAGGAAAGCTGAAAATTCTAAAATCCGGAGTGCCTCTTCTCCT
CCAAAGGATCACAGCTCCTCACTAGCAATGGAACAAAGGTGGATGGAGAATGACTTTGAA
GAGCTGACAGAAGTAGGCTTCAGAAGGTCGGTAATAACAAACTTCTCCGAGCTAAAGGAG
GATGTTCGAACCCATTGCAAGGAAGCTAAAAACCTTAAAAAAAGATTAGATGAATGGCTA
ACTAGAATAAACAGTGTAGAGGAGACCTTAAGTGACCTGACAGAGCTGAAAACCATGGCA
CGAGAACTACGTGCCACATACACAAGCTTCAATAGCCGATTTGATCAAGTGGAAGAAAGG
GTATCAGTGATTGAAGATCAAATTAATGAGATAAAGCA-----AGAAGTTTAGAGAAAAA
AGAGTAAAGAGAAATGAACAAAGCCTCCAAGCAATATGGGACTATGTGAAAAGACCAAAT
CTATGTTTGATTGGTGTACTTGAAAGTAATGGGGAGAATGGAACCAAGTTGGAAAACACT
CTTCAGGATATTATCCAGGAGAACTTCCCCAACCTAGCAAGGCAGGCCAACATTCAAATT
CAGGAAATACAAAGAACACCACAAAGATACTCCTCAAGAAGAGCAACCCCAAGACACATA
ATTGTCAGATTCACCAAGGTTGAAATGAAGGAAAAAATGTTAAGGGCAGCCAGAGAGAAA
GGTCAGGTTACCCACAAAGGGAAGCCCATCAGAGTAACAGCTGATCTCTCGGCAGAAACT
CTACAAGCCAGAAGAGAGTGGGGGCCAATATTCAACATTCTTAAAGAAAAGAATTTTCAA
CCCAGAATTTCATATCCAGCCAAACTAAGCTTCATAAGTGAAGGAGAAATAAAATCCTTT
ACAGACAAGCAAATGCTGAGAGATTTTATCACCACCAGGCCAGCCTTACAAGAGATCCTG
AAGGAAGCACTAAACATGGAAAGGAACAACTGGAACCA-CCACTGCAAAAACATGCCAAA
TTG
>lcl|hg18_L1PA6_chr2_110067823_110073959
ATGGGGAGAAACCAGAGCAGAAAATCTGAAAATTGTAAAATCCAGAGCACCTCTTCTCCT
CCAAAGGATTGCAGCTCCTCACCAGCAACGGAACAAAGCTGGACAGAGAATGACTTTGAC
GAGTTGACAGAAATAGGCTTCAGAAGGTCGGTAATAACAAACTTCTCTGAGCTAAAGGAG
GATGTTTGAACCCATCGCAAGGAAGCTAAAAACCTTGAAAAAAGATTAGACGAATGGCTA
ACTAGAATAAACGGCGTAGAGAAGACCTTAAATGACCTGATGGAGCTGAAAACCGTGGCA
CAATAACTATGTGACGCATGAAGAAGCTTCAGTAGCCAATTCGATCAAGTGGAAGAAAGG
GTATCAGTGATTGAAAATCAAATTAATGAAATGAAGTGAGAAGAGAAGTTTAGAGAAACA
AGAGTAAAAAGAAATGAACAAAGCCTCCAAGAAATATGGGACTATGTGAAAAGACCAAAT
CTATGTTTGATTGGTGTACCTCAAAGTTATGGGGAGAATGGAACCAAGCTGGAAAACACT
TGTCAGGATGTTATCCAGAAGAACTTCCCCAACCTAGCAAGGCAGGCCAACATTCAAATT
CAGGAAATACAGAGAACACCACAAAGATACTCCTCGAGAAGAGCAACCGCAAGATACATA
ATTGTCAGATTCACCAAAGTTGAAATGAAGGAAAAAATGTTAAGGGCAGCCAGAGAGAAA
GGCCGGGTTACCCACAAAGGGAAGCCCATCAGACTAACAGCGGATCTCTCGGCAGAAA--
CTACAAGCCAGAAGAGAGTGGGGGCCAATATTCAACATTCTTAAAGAAAAGAATTTTCAA
CCCAGAATTTCATATCCAGCCAAACTAAGCTTCATAAATGAAGGATAAATAAAATCCTTA
ACAGACAAACAAATGCTGAGAGATTTTGTCACCACCAGGCCTGCCTTACAAGAGCTCCTG
AAGGAAGCACTAAACATGGAAAGGAACAACCGGTACCAGCCACTGCAAAAACATGCCAAA
TTG
>lcl|hg18_L1PA6_chr2_110604510_110610646
ATGGGGAGAAACCAGAGCAGAAAATCTGAAAATTGTAAAATCCAGAGCACCTCTTCTCCT
CCAAAGGATTGCAGCTCCTCACCAGCAACGGAACAAAGCTGGACAGAGAATGACTTTGAC
GAGTTGACAGAAATAGGCTTCAGAAGGTCGGTAATAACAAACTTCTCTGAGCTAAAGGAG
GATGTTTGAACCCATCGCAAGGAAGCTAAAAACCTTGAAAAAAGATTAGACGAATGGCTA
ACTAGAATAAACGGCGTAGAGAAGACCTTAAATGACCTGATGGAGCTGAAAACCGTGGCA
CAATAACTATGTGACGCATGAAGAAGCTTCAGTAGCCAATTCGATCAAGTGGAAGAAAGG
GTATCAGTGATTGAAAATCAAATTAATGAAATGAAGTGAGAAGAGAAGTTTAGAGAAACA
AGAGTAAAAAGAAATGAACAAAGCCTCCAAGAAATATGGGACTATGTGAAAAGACCAAAT
CTATGTTTGATTGGTGTACCTCAAAGTTATGGGGAGAATGGAACCAAGCTGGAAAACACT
TGTCAGGATGTTATCCAGAAGAACTTCCCCAACCTAGCAAGGCAGGCCAACATTCAAATT
CAGGAAATACAGAGAACACCACAAAGATACTCCTCGAGAAGAGCAACCGCAAGATACATA
ATTGTCAGATTCACCAAAGTTGAAATGAAGGAAAAAATGTTAAGGGCAGCCAGAGAGAAA
GGCCGGGTTACCCACAAAGGGAAGCCCATCAGACTAACAGCGGATCTCTCGGCAGAAA--
CTACAAGCCAGAAGAGAGTGGGGGCCAATATTCAACATTCTTAAAGAAAAGAATTTTCAA
CCCAGAATTTCATATCCAGCCAAACTAAGCTTCATAAATGAAGGATAAATAAAATCCTTA
ACAGACAAACAAATGCTGAGAGATTTTGTCACCACCAGGCCTGCCTTACAAGAGCTCCTG
AAGGAAGCACTAAACATGGAAAGGAACAACCGGTACCAGCCACTGCAAAAACATGCCAAA
TTG
>lcl|hg18_L1PA6_chr2_191665548_191671740
CCGGGGAGAAACAAGAGCAGAAAAGCTGAGAATTCTAAAAATCAGAGTGCCTCTTCTCCT
CCAAGGGATCACAGCTCCTTGCCAGCAACAGAACAAAGCTGGACGGAGAATGACTTTGAC
GAGCTGACAGAAGTAGGCTTCAGAAGGTCAGTAATAACAAACTTCTCCGAGCTAAAGGAG
GATGTTCGAACCCATCGTGAGGAAGCTAAAAACCTTGAAAAAAGATTAGACGAATGGCTA
ACTTGAATGA--AGTATAGAGAAGACCTTAAATGATCCGATGTTGCTGAAAACCATGGCA
TGGGAACCATGTGAGGCATGCACAAGCTTCAATAGCCAATTCAATCAAGTGGAAGAAAGG
GTAACCGTGATTGAAGATCAAATTAATGAAATAAAGCAAGAAGAGAAGTTTAGAGAAAAA
AGAGTAAAAAGAAAAGAACAAAGCCTCCAAGAAATATGGGACTATGTGAAAAGACCAAAT
CTACATTTGATTGGTGTGCCTGAAAGTGACAGGGAGAATGGAACCAAGTTGGAAAACACT
CTTCAGGATATTATCCGGGAGAACTTTCCCAACCTAGGGAGGCAGGCCTACATTAAAATT
CAGGAAATACAGAGAACGCCACAAAGATACTCCTTGAGAAGACCAAATCCAAGACACATA
ATTATCAGATTCACCAAAGTTGAAATGAAGGATAAATTGTTAAGGGCAGCCAGAGAGAAA
GGTTGGGTTACCCACAAAGGGAAGCCCATCAGACTAACAGCGTATCTCTCAGCAGAAACT
CTACAAGCCAGAAGAGAGTGGGGGCCAATACTCAACATTCCTAAAGAAAAGAATTTTCAA
ACCAGAATTTCATATCCAGCCAAACTAAGCTTCATAAGTGAAGGAGAAATAAAATCCTTT
ACAGACAAGCAAATGCTGAAAGATTTTGTCACTACCAGACCTGCCTTACAAGAGCTCCTG
AAGGAAGCACTAAAAATGGGAGGGAACAACCGGTACCAGCCAATGCAAAAACATGCCAAA
TTG
>lcl|hg18_L1PA6_chr2_95122216_95128324
ATGGGGAGAAACCAGAGCAGAAAACCTGAAAATTCTAAAAACCAGAGCGCCTCTTCTCCA
CCAAAGGATCCCAGCTCCTCGCCAGCAACAGAACAAAGCTGGATGGAGAATGACTTTGAC
AAGTTGGCAGAAGTAGACTTCAGAAGGTCGGTAATAACAAACTTCTCCAAGTTAAAGGAG
AATGTTCAAACCCATCACAAGGAAGCTAAAAATCTTGAAAAAAGATTAGACAAATGGCTA
ACTAGAATAAACAGTGTAGAGAGTACTTTAAATGACCTGATGGAGCTGAAAACCATGGCA
CGAGAACTACGTGATGCATGCATAAGCTTCAGTAGCCAATTCAATCAAGTGGAAGAAAGG
GTATCAGTGATTGAAGATCAAATTAATGAAATGAAGCAATAAGAGAAGTTTAGAGAAAAA
AGAGTAAAA--AAACGAACAAAACCTCCAAGAAATATGGGACTATGTGAAAAGACCAAAT
CTACATTTGATTGGTGTACCTGGAAGTGACAGGGAGAATGGAACCAAGTTCGAAAACACT
CTTCAGGATATCATCCAAGAGAACTTCCCCAACCTAGCAAGGCAGGCAAACATTTAAATT
CAGGAAATACAGAGAACACCACAAAAATACTCCTTGAGAAGAGCAACCCCAAGACACATA
ATTATCAGATTCACCAAGGTTGAAATGAAGGAAAAAATATCAAGGGCAGCCAGAGAGAAA
GGTCGGGTTATCCACAAAGGGAAGCCCATCAGACTAACAGCGGATCTCTCAGCAGAAATT
CTATAAGCCAGAAGAGAGTGGGGGCCAATATTCAACATTCTT----AAAAGAATTTTCAA
CCCAGAATTTCATATCCAGCCAAACTAAGCTTCATAAGTGAAGGAGAAATAAAATCCTTT
ACACACAAGCAAATACTGAGAGATTCTGTCACTACCAGGCCTGCCTTACAAGAACTCCTG
AAGGAAGCACTCAACATGGAAAGGAACAACCGGTACCAGCCACTGCAAAAACATGCCAAA
TTG
>lcl|hg18_L1PA6_chr4_143106313_143112450
ATGGGGAGAAACCAGAGCAGAAAGGCTGAAAATTCCAAAAACCAGAACACCACTTCTCCT
CCAAAGGAACACAGGTCCTTGCCAGCAAGGGAACAAAATTGGATGGAGATTGAGTTTGAC
CAG-TGACAGAAGTAGACTTCAGAAGCTTGGTAATAAGAAACCTCTCTGAGCTAAAGGAG
CATGTTCTAACCCATCACAAGGAAGCTAAAAATCTTG--AGAAGTTTAGATGAATGGCTA
ACTAGAATAACCAGTATAGAGAAGAGCTTAAATGACCTGATGGAGCTGAAAACCACAGTA
TGAGAGCTTTGTGAAGCATACATGAGCTTCAGTAGCTGATTTGATCAAGCAGAAGAAAGG
ATATCCATGAATGAAGATCAAATTAATGAA-TAAAGCAAGAAGACAAGATTAGAGGGAAA
AGACTGAAAAGAAATGAACAAACCCTCCAAGAAATATGGGACTATGTGAAAAGACCAAAT
CTACGTTTGATTGGTGTACCTGAAAGTGATGGGGAGAAAGGAACCAAGTTAGAAAACACT
CTTCAGGATATTATCTGGGAGAACTTCCCCAACCTAGCAAGATAGGCCAACATTCAAGTT
CAGGAAATCCAGATAACATCATGAAGATACTCCTTGAGAAGAGCAATCGCAAGACACATA
ATTATCAGATTCATCATGGTGGAAATGGAGGAAAAAATGTTAAGGGTGACCAGAGAGAAA
GGTTGGGCTACCCACAAAGGGAAGCCCATCAAACTAACAGTGGATCTCTCTGCAGAACCC
CTACAAGCCAGAAGAGAATGGGGACC-ATATTCAACATTCTTAAAGAGAAGAATTTTCAA
CCCAGAATTTAATATCCAGCCAAACTAAGCTTCATAAGTGAAGGAGAAATAAAATCTTTT
ATGTACAAGCAAATGCTGAGAGGCTTTGTCACCACCAGGCCTGCCTTACAAGATCCCCTG
AAGGAAGCACTAAACATGGAAAGGAGTAACCGGTACCAGCCACTGCAAAAACATGCCAAA
TTT
>lcl|hg18_L1PA6_chr3_68080931_68087060
ATGGGGAGAAACCAGAGCAGAAAAGCTGAAAATTTCAAAAAACAGAGTGCCTCTTCTCCT
CCAAAGGATCGCAGCTCCTTGCCAGCAAAGGAACAAAACTGGACAGAGAATGAGTTAGAT
GAGTTGACAGAAGTAGACTTCAGAAGGTCAGTAATAACAAACTTCTCTGAGCTAAAGGAG
CATGTTCTAACCCATCGCAAGGAAGCTAAAAAGCTTGAAAAAAGTTTAGACAAATGGCTA
ACTAGAAAAAACAGTGTAGAGAAGACCTTACATGAACTGATGGAGGTGAAAAACATGGCA
CAAGAATTTCATGACACATGCACAAGCTTCAATAGCCAATTCGATCAAGTGGAAGAAAGG
ATATCAGTGATTGAAGATCAAATTAATGAAATAAAGTGAGAATACAAGATTAAAGAAAAA
AAAGTGAAAAGAAATGAACAAAGCTTCCAAGAAATATGGGACTATGTGAAAAGACCAAAT
ATACATTTGATTGGTGTACCAGAAAGTGACGGGGAGAATGGAATCAAGTTAGAAAACACT
CTTCAGGATATTATCCAGGAGAACTTCCCTAACCTAGCAAAGCAGGCCAACATTCAAATT
CAGGAAATACAGAGAACAACACAAAGATACTCCTCGAGAAGAGCAACCCCAAGACACGTA
ATTGTCAGATTCACCAAGATTGAAATAAAGGAAAAATTGCTAAGGGTAGCCAGTGAGAAA
GCTCGGGTTACCCACAAAGGGAAGCCTATCAGACTAACAGCAGATCTCTCGGCAGATACC
CTACAAGCTAGAAGAGAGTGGGGGCCAATATTCACCATTCTTAAAGAAAAGAACTTTCAA
CCCAGAATCCCATATCCAGCCAAACTAAGCTTCACAACTGAAGGGGACATAAAATCCTTT
ACAGACAAGCGAATGCTGAGCTATTTTGTCACCACCAGGCCTGCCTTACAAGAACTCCTG
AAGGAAGCACTAAACATGGAAAGGAACAACCGGTACCAGCCACTGCAAAACCATGCCAAA
TGG
>lcl|hg18_L1PA6_chr3_random_477808_483937
ATGGGGAGAAACCAGAGCAGAAAAGCTGAAAATTTCAAAAAACAGAGTGCCTCTTCTCCT
CCAAAGGATCGCAGCTCCTTGCCAGCAAAGGAACAAAACTGGACAGAGAATGAGTTAGAT
GAGTTGACAGAAGTAGACTTCAGAAGGTCAGTAATAACAAACTTCTCTGAGCTAAAGGAG
CATGTTCTAACCCATCGCAAGGAAGCTAAAAAGCTTGAAAAAAGTTTAGACAAATGGCTA
ACTAGAAAAAACAGTGTAGAGAAGACCTTACATGAACTGATGGAGGTGAAAAACATGGCA
CAAGAATTTCATGACACATGCACAAGCTTCAATAGCCAATTCGATCAAGTGGAAGAAAGG
ATATCAGTGATTGAAGATCAAATTAATGAAATAAAGTGAGAATACAAGATTAAAGAAAAA
AAAGTGAAAAGAAATGAACAAAGCTTCCAAGAAATATGGGACTATGTGAAAAGACCAAAT
ATACATTTGATTGGTGTACCAGAAAGTGACGGGGAGAATGGAATCAAGTTAGAAAACACT
CTTCAGGATATTATCCAGGAGAACTTCCCTAACCTAGCAAAGCAGGCCAACATTCAAATT
CAGGAAATACAGAGAACAACACAAAGATACTCCTCGAGAAGAGCAACCCCAAGACACGTA
ATTGTCAGATTCACCAAGATTGAAATAAAGGAAAAATTGCTAAGGGTAGCCAGTGAGAAA
GCTCGGGTTACCCACAAAGGGAAGCCTATCAGACTAACAGCAGATCTCTCGGCAGATACC
CTACAAGCTAGAAGAGAGTGGGGGCCAATATTCACCATTCTTAAAGAAAAGAACTTTCAA
CCCAGAATCCCATATCCAGCCAAACTAAGCTTCACAACTGAAGGGGACATAAAATCCTTT
ACAGACAAGCGAATGCTGAGCTATTTTGTCACCACCAGGCCTGCCTTACAAGAACTCCTG
AAGGAAGCACTAAACATGGAAAGGAACAACCGGTACCAGCCACTGCAAAACCATGCCAAA
TGG
>lcl|hg18_L1PA6_chr3_24992265_24998414
ATGGGGAGAAACCAGAGCAGAAAGGCTGAAAATTCCAAAAACCTGAATGCCTCTTCTCCT
CCAAAGGAACACAACTCCTCTCCAGCAAGGGAACAAAACTGGACAGAGAATGAGTTTGAC
GAGTTGACAGAAGTAGGCTTCAGAAGGTCAG-AATAACAAACTTATCTGAGCTAAAGGAG
CATGTTCTAACCCATCATAAAGAAGCTAAAAACCATGAAAAAAGGTTAGACGAATGGCTA
ACTAGAATAACC-ATGTAGAGAAGAGCTTAAATGACCTGATGGAACTGAAAACCACAGTA
TGAGAACTGTGTGAAGCATACACAAGCTTCACAAGCCGATTCGATCAAGTGGAAGAAAGG
ATTTGATCGACTGAAGATCAAATT----AAATAAAGTGAGAAGACAAGATTAGAG---AA
A----GAAGAGAAACAAATAAAGCCTCCAAGAAATATGGGACTATGTGAAAAGACCAAAT
CTACATTTGATTGGTGTACCTGAAAGTGAGAGGGAGAATGGAACCAAGTTAGAAAACACC
CTTCAGGATAGTAATAAGGAGAACTTCCCCAAGCTAGCAAGGCAGGACAACATTCAAATT
CAGGAAATACAGAGAACACCACAAAGATACTCCTTGAGAAGAGCAACCCGAAGACACATA
ATTGTCAGATTCACCAAGGTTGAAATGAAGGAAAAAATGTTAAGGGCAGCCAGAGAGAAA
GGTCAGGTTACCTACAAAGGGAAGCTCATCAGTGTAACAGCAGATCTCTTTGCAGAAACC
CTACAAACAAGACGAGAGTGGGGGCCAATATTCGACATTCTTAAAGAAAAGAATTTTCAA
CCTAGAATTTCATATCCAGCCAAACTAAGCTTCATAAGTGAAGGAGAAATAAAATCCTTT
ACAGACAAGGAAATGCTGAAAGATTTTGTCACCACCAGGCCTGCCTTACAAGAGCTCCTG
AAGGAAGC-----ATGTGGAAATAAAGAACCAATACCAGCTACTGCAAAAACATGCCAAA
TTG
>lcl|hg18_L1PA6_chr4_131577426_131583624
ATAGGGAGAACCCAGAGCAGAAAAGCTGAAAATTCCAAAAAACAGAGCACCTCTTCTCCT
CCAAAGGATCTCAGCTCCTTGCTAGCAAGAGAACAAAACTGAATGGATAATGAGTTTGAC
GAGTTGACAGAAGTAGGCTTCAGAAGGTTGGTCATAACAAACTTCTCTGAGCTAAAGGAG
CATGTTCTAACCTATCACAAGGAAGCCAAAAACCTTGAAAAAAGGTTAGATGAATGGGTA
ACAATAATCAACATTGTAGGGAAGACCTTAAATGAGCTGATGGAGCTGAAAACCATGGCA
CGAGAACTTTGTGATGCATTCACAAGCTCCAATAGCCAAT-CGATCAAGTGGAAGAGAGG
ATATCAGTCATTGAAGATCAAATTAATGAAATAAAGCAAGAAGACAAGATTGGAG-AAAA
AAAGTCAAAAAAAATCAATAAAGCCTCCAAGATATATGGGACTATGTGGAAAGATCAAAT
TTACGTTTGATTGGTGTACCGGAAAGTGACAAGGAGAATGGAACCAAGTTAGAAAACACT
TTGCAGGATATTATCCAGGAGAACTTCCCTGATCTGGCAAGGCAGGCCAACATTCAAATT
CAGGAAATACAGAGAACACCACAAAGGTACTCCTCGAGAAGAGCAACCCCAAGACACATA
ATTGTCAGATTCACCAAGGTTGAAATGAAGGAAAAAATGTTAAGGGCAGCCAAAGAGAAA
GGTTGGGTTACCCACAAAGGGAAGCCCATCAGACTTACAGTGGATCTCTTGGCAGGAACC
CTACAAGCCAGAAGAGAGTGGGGGCCAATATTCAACATTGTTAAAGAAAAGAATTTTCAA
CCCAGAATCTCATATTCAGCCAAACTAAGCTTCATAAGTGAAGGAGAAATAAAATCCTTT
ACGGACAAGCAAATGCTGAGAGATTTTGTCACCACGAGGCCTGCCTTACAAGAGCTCCTG
AAGGAAGCACTAAATATGGAAAGGAAAAACCAGTACCAGCCACTGCAAAAACATACCAAA
TTG
>lcl|hg18_L1PA6_chr4_102002969_102009110
ATGGGGAGAAACCA-AGCAGAAAACCTGAAAATTCCAAAAAATAGAGCACCACTTC---T
CCAAAGAATCACAGCTCCTTACCAGTAAGGGAACAAGACTGG-CGAAGAATGAGTTTGAT
GAGTTGACAGAAGTAGGCTTCAGAAGGTTAGTAATAACAAACTTCTCTGAGCTAAAGGAG
CATGTTCTAACCCATCAAAAGGAAGCTAAAAACCTTGAAAAAAGGTTAGACAAATGGCTA
AGTAGAATAAAGAGTGTAGAGAAAACCTTAAATGACCTGATGGAGCTGAAAACTGTGGCA
CAAGAAATTCGTGACAAATGCACAAGCTTCAGTAGTCGATTCGATCATGTGGAAGAAAGG
ATATCAGTGATTGAAGATCAAAGTAATGAAATGAAGCGAGAAGACAAGATTAGAG-AAAA
AGAGTGAAAAGAAATGAACAAAGTCTCCAAGAAATATGGCATTATGTGAAAAGACCAAAT
CTACGTTTGATTGTTGTACCAGAAAGTGATGGGGAGAATGGAACCAAGTTAGAAAACACT
CTTCAGGATATTATCCTGGAAAACTTCCCTAATCTAGCAAGGCAGGCCAACATTCAAATT
CAGGAAATACAGAGAGCACCACAAAGATACTCCCTGAGAAGAGCAGCCCCAAGACACAAA
ATTGTCAGATTCACCAAGGTTGAAATGAAGGAAAAAATGTTAAGGGCAGCCAGAGAGAAA
GGTCAGGTTATCCACAGAGGGAAGCTCATCAGACTAACAGTGGATATCTCGGCAGAAAGC
CTA-----------AGAGTGGGGGCCAATATTCAACATTCTTAAAGAAAAGAATTTTCAA
CCCAGATTCTCATATCCAGCCAAACTAAGCTTCATAAGTGAAGGAGAAATAAAATCCTTT
ACAGACAAGCAAATGCTGAGAGATTTTGTCACCACCAGGCCTGCCTTACACGAGCTCCAG
AAGGAAGCACTAAACATGGAAAGGAACAACCAGTACCAGCCACTGCAAAAACATGCCAAA
TGG
>lcl|hg18_L1PA6_chr4_180042078_180048227
GTGGGGAGAAACCAGAGAAGAAAAGCCAAAAATTCAAAAAAACAGAGTGCCTCTTCTCCT
CCAAAGGGTCACAGCTCCTTGCCAGCAAGGGAATAAAACTGGGTGGAGAATGAATTTGAT
GAGTTGACAGAAGTAGGCTTCAGAAGGTCAGTAATAACAAACTATTTTGAGCTAAAGGAG
CATGTTCTAACCCATCGCAAGGAAGCTAAAAACCTTGAAAAAATGTTAGATGAATGGCTG
TCTAGAATAAACCATGTAGAGAAGACCTTAAATGACCTGATGGCTCTGAAAACCATGTCA
CAAGAGCTTGGTGATGCATGCACAAGCTTCAATAGCCGATTCAATCAAGTGGAAGAAAGG
ATATCAGTGATTGAAGATCAAATTAATGAAGTGAAGCAAGAAGACAAGATTAAAGAAAAA
AGAGTGAAAAAAAACAAACAAAGCCTCCAAGAAATATGGGACAATGTGAAAAGACCAAAT
GTGTATTTCACTGGTGTACTGGAAAGTGACAGGGAGAATGGAACCAAGTTAGAAAACACT
TTTCAGGATATTATCCAGGAGAACTTCCCTAACCTAGCAAGGCAGGCCAACATTCATATA
CAGGAAATAAAGAGAACACCACAAAGATACTCCTTGAAAACAGCAACCCCAAGACACATA
ATTTTCAGATTCACCAAGGTTGAAATGAAGGAAAAAATGTTAAGAGCAGCCAGAGAGAAA
GGTCAGGTTACCCACAAAGGGAAACCCATCAGACTAACAGCAGATATCTCAGCAGAAACT
CTACAAGCCAGAAGATAGTGGGGTCCAATATTCAACATTCTTAAAGACAAGAATTTTCAA
CCCAGAATCTTATATCCAGCCAAA-TAAGCTTCATAAGTGAAGGAGAAATAAAATCCTTT
ACAGACAAGCACATGTGGAGAGATTTTGTCATCACCAGCCCTGCCTTACAAGAGCTCCTG
AAGGAAGCACTAAAGATGGAAAGGAAAAACCAGTAACAGCCACTGCAAAAGCATGCCAAA
TGA
>lcl|hg18_L1PA6_chr3_85016819_85022984
ATGGGGAGAAACCAGAGCAGAAAAGCTGAAAATTCTAAAAAGCAGAGCACTTATTCTCCT
CCAAAGGATTGCAGCTCCTCACCAGCAACGGAACAAAGCTGGACAGAGAATGACTTTGAA
GAGTTGACAGAAGTAGGCTTCAGAAGGTCAGTAATAACAAACTTCTCTGAGCCAAAGGAG
GATGTTTGAACCCATTGCAAGGAAGCTAAAAACCTTGAAAAAAGATTAGATGAATGGCTA
AGTACTATAAACAGTGTAGAGAAGACCTTAAATGACCTGATGGAGCTGAAAACAATGGCA
CGAGAACTTCGTGACACATGCACAAGCTGCAATAGCCAATTCGATCAAGTGGAAGAAAGG
GTATCAGTGATTGAAGATCAAATTTATGAAATAAAGTGAGAAAACAAGGTTAGAG-AAAA
AAAGTGAAAAGAAACAAACAAAGCCTCCAAGAAGTATGGGACTATGGGAAAAGACCAAAT
CTACGTTTGAGTGGTGTACATGAAAACAATGGGGAGAATGGAACCAAGTTGGAGAACACT
CTTCAGGATATTGTCCAGAAGAACTTCCCTAACCTAGCAACCTAGGCCAACATTCAAATT
CAGGAAATACACAGAACACCACAAAGATACTCCTCGAAAAGGTCAATGCCAAG--ACATG
ATTGTCAGATTCAACAAGGTGGAAATGAAGGAAAAAGTGTTAAGAGCAACCAGAGAGAAA
GGTCGAGTTACCCACAAAGGGAAGCCCATCAGACTAACAGGGGCTCTATCAGGAGAAACC
CTACAAGCCAGAAGAGAGGGGGGGCCAATATTCAACATCCTTAAAGAAAAGAATTTTCAA
CCCATAATTTCATATCCAGCCAGACTAAGCTTCATAAGTGAAGGA-AAATAAAATCCTTT
AAAGGTAAGCAAATACTGAGAGATTCTGTCACCACCAGGCGTGCCTTAAAAGGGCTCCAG
AAGGAAGCACTAAACATGGAAAGAAACAACCAGTACCAGCCACTGCAAAAACATGCCAAA
TTG
>lcl|hg18_L1PA6_chr4_190398143_190404302
ATGGGGAGAAACCAGAGAAGAAAGGCTGAAAATTCCAAAAACCAGAATGCCTCTTCTCCT
CCAAAGGAACACAACTCCTTGCCAGCAAGGGAACAAAACTGGATGGAGAATGAGTTTGAC
AAGTTGACGGAAGTAGGCTTCAGAAGATTGGTAATAACAAACTTCTCTGAGCTAAAGGAG
CATGTTCTAACCCATTGCAAGGAAGCTAAAAACCTTGAAAAAAGGTTAGATGTATGGCTA
ACTAGAATAACCAGTGTAGAAAAGAGCTCAAGTGACCTAATGGAGCTGAAAACCACAGTA
TGAGAACTTTGTGAAGCATACACAAGCTTCAAAAGCCAATTCGATCAAGCAGAAGAAAGG
ATATCAGTGATTGAAGATCAAATTAATGAAATAAAGCATGGCTACAAGATTAGAC--AAA
AGAGTGAAAAGAAACGAACAAAGCCTCCAAGAAATATGGGACTATGTGAAAAGACGAAAT
CTACGTTTGATTGCTGTACCTGCAAGTGATGGGGAGAATGGAACCAGGTTGGAAAACACT
CTTCAGGATATCATGCAGGAGAACTTCCCCAACCTAGCAAGGCAGGCCAACATTCAAATT
CAGGAAATACAGAGAACACCACAAAGATACTCCTCAAGAAGAGCAATCCCAAGACACATA
ATTGTCAGATTCACCAAAGTTGAAATGAAGGAAAAAATGTTAAGGGCAGCCAGAGAGAAA
GGTGGAATTACCCATAAAGGGAAGCCCATCAGATTAACAGAAGATCTCTTCGCAGAAACC
CTACAAGCCAGAAGAGAGTGGGGGTCAATATTCAACATTCTTAAAGAAAAGAATTTTCAA
CCCAGAATTTCAAATCCAGCCAAACTAAACTTCATAAGTGAAAGAGAAATAAAATCATTT
CCAGACAAGCAAATGCTGAGAGATTTTGCCACCACCAGGCCTGCCTTATAAGAGCACCTG
AAGGAAGCACTAAACATGGAAAGGAACAACCGGTACCAGCCACTGCAAAAACATGCCAAA
GTG
>lcl|hg18_L1PA6_chr4_44802024_44808023
ATAGGGAGAAACCAGAGCAGAAAAGATGAAAATTCTAAAAACCAGAGTGCCCCTTCTCCT
CCAAAGGATTGCAGCTCCTCACCAGCAATGGAAC----------AAAGAATGACTTTGAC
AAGTTGACAGAAGCAGGCTTCAGAAGGTCGATAATAACAAACTCCTCTGAGCTAAAGGAG
CATGTTCTAACCCATCGCAAGGAAGCTAAAAATCTTGAAAAAAGGTTAGACTAATGGCTA
ACTAGAATAAACAGCATAGTGAACACCTTAAATGACCTGATGGAGCTGAAAACCATGGCA
TGAGAACTTCATGATGCATGTACAAGCTTCAGTAGCCGATTTGATCAAGTGGAAGAAAGG
GTATCAGTGATTGAAGATCAAATTAATGAAATAAAGTGAGAAGTGAAGTTTAGAGAAAAA
AGAGTAAAAAGAAATGAACAAAGCCTCCAAGAAATATGGGACTATGTGAAAAGACCAAAT
CTGCGTTTGATTGGTGTTCCTGAAAGTAAC-GGGAGAATGGAACCAAGTTGGAAAACACT
CTTCAGGATATTATCCAGGAGAACTTCCCCAACCTAGCAAGTCAGGCCAAGATTCAAATT
CAGGAAATACAGAGAACACCACAAAGATAATCCTCGAGAAGAGTAATCCCAAGCCATATA
ATTGTCAGCTTCACCAAGGTTGAAATGAAGGAAAAAATGTTAAGGGCAGCCAGAGAGGAA
GGATGGGTTACCCCCAAAGGGAAGCCCATCAGAATAACAGTGGATCTCTCAGCAGAAACC
TTACAAGCCAGAAGAGAGTGGGGGCCAATATTCAACATTCTTAATGAAAAGAATTTTCAA
CCCAGAATTTTATATCCAGCCAAACTAAGCTTCATAAG------------CAAATCCTTT
ACAGACAAGCAAATGCTGAGAGATTTTGTCACCACCAGGCCTGTCTCATAAGAGCTCCTG
AAGGAATCACTAAACATGGATAGGAAGAACTGGTACCAGCCACTGAAAATATGTGCCAAA
TTG
>lcl|hg18_L1PA6_chr3_1930193_1936329
ATGGGGAGAAACCAGAGCAGAAAAGCTGAAAACTATCAAAACCAGAGCGCCTCTTCTCCT
CCAAAGGATCGCAGCTCCTCACCAGCAATGGAACAAAGCAGGACAAAGAATGACTTTGAC
GAGTTGACAGAAGTAGGCATCAGAAGGTCGGTAAAAACAAACTTCTGTGAGCTAAAGGAG
GATGCTCTAACCCATCAGAAGGAAGCTAAAAACCTTGAAAA-AGGTTAGACAAATGGCTA
ACTAAGATAAACAGTGTAGAGAAGACCTTAAATGACCTGATGGAGCTGAAAATGGTGTCA
TGAAAACTTCGTGATGCATGCACAAGCTTCAATAGCCAATTCAATCAAGCGGAAGAAAGT
ATATCAGTGATTGAAGATTAAATTAATGAAACACAGCGAGAAAACAAGTTTAGAG--AAA
AAAGTAAAAAGAAACGAGCAAAGCCTACAAGAAATATAGGACTATGTGAAAAGACCAAAT
CTGCCTTTGATTGGTGCACCTGAAAGTGCTGGGGAGAACGGAACCAAGTTGGAAAACACT
CTGCAGGATATTATCCAGGAAAACTTCACCAATCTAGCAAGGCAGGCCAACATTCAAATT
CAGGAAATACAGAGAACACCACAAAGATAATCCTCAAGAAGAGCAACCCCAAGACAAATA
ATTGTCAGATTCGCCAAGGTTGAAATGAAGGAAAATATTTTAAGGGCAGCCAGAGAGAAA
GGTTGGGTTACCCACCAAGAGAAGCCTATCAGATTAACAGTGGATCTCTTGGCAGAAACC
CTATGAGCCAC---AGAGTGGGAGTCAATATTCAGCATTCTTAAGGAAAAGAATTTTCAA
CCCAGAATTTCATATCCAGCCAAACTAAGCTTCATAAGAGAAGGA-----AAAATCCTTT
ACAGACAAGCTAATGCTGAGAGATTTTGTCACGACCAAGCCTGCCTTACAAGAGGTCCTG
AAGGAAGCACTAAACATGGAAAGGAA-AACTGGTACCAGCCACTGCAAAAACATGCCAAA
TTG
>lcl|hg18_L1PA6_chr4_135577750_135583885
ATGAGAAGAAACCAGAGCAGAAAAGCTGAAAATTCCCAAAACTAGAGTGCCTCTTCTCCT
CCAAAGGATCGCAACTCCTCACCAGGAACAGAACAAAACTGAACAGAGAATGACTTTGAC
GAGCTGACAGAAGTAGGCTTCAGAAGGTCGGTAATAACAAACTTCTCCGAGCTAAAGGAG
CATGTTCTAACCCATCGTGAGCAATCTAAAAACCTTGAAAAAAGGTTAGACAAATGGCTA
ACTAGAATAAACAGTGTAGTGAAGACCTTAAATGACTTGATGGAGCTGAAAAACACAGCA
CGAGAACTTCGTGATGTATGCACAAGCTTCAATAGGCGATTCAATCAAGTGGAAGAAAGG
AGATCAGTGATTGAAGATCAAATTAATGAAATAAAGTGAGAAGACAAGATTAGAGAAAAT
AGAGTAAAAAGAAATGAACAAAGCCTCCAAGAAATATGGGACTATGTGAAAAGACCAAAT
CTACGTTTGATTGGTGTTCCTGAAAGTGATGGGGAGAATGGAACCAAGTTAGAAAACACT
CTTCAGGATATTATCCAGGAGAACTTCCCCAATGTAGCAAGGCAGGCCAACATTCAAATT
CAAGAAATACAGAGAACACCACAAAGATACTCCTCGAGAAGAGCAACCCCAAGACACATA
ATTGTCAGATTCACCAAGGTTGAAATGAAGGAAAAAATATTAAAGGCAGCCACGGAGCAA
GGTCGAGTTACCCACAAAGAGAAGCCCATCAGATTAACAGAGGATCTCTCGGCAGAAACC
CTACAAGCCTCAAGAGAGTCGGAGCCAATATTCAACATTCTTAAAGAAAAGAATTTTCAA
CTCAGAATTTCATATCCAGCCAAACTAAGCTTCATAAATGAAGGAGAAATAAAATTCTTT
ACAGACAAGCAAATGCTGAGAGATTTTGTCACCACCAGGCCTGCCATATAAGAGTTCCTG
AAGGAAGCACTAAACATGGAAAGGAACAACCAGTATAAGCCACTGCAAAAACATGCCAAA
GTG
>lcl|hg18_L1PA6_chr4_67816532_67822649
ATGGGGAGAAACCAGGGCAGAAAAGCTGAAAATTCCAAAAA-CAAAGCACCTCTTCTCCT
TCAAAGGATCACAGCTCCTCGTCAGTAAGGGAACAAAACTGGATGGAGAATGAGTTTGAC
AAGTTGACATAAGTAGGTTTCAAAAGGTTGGTAATAATGAACTTCTCCAAGGTAAAGGAG
CATGTTCTAACCCATTGCAAGAAAGCTAGAAACCTTGAAAAAAGGTTAGATGAATGGCTA
AGTAGAATAAACAGTGTAGAGAAGACCTTAAATGACCTGATGGACCTGAAAACCATGGCG
TGAAAACTTCGTGATGCATGCAGAAACTTCAATAGCTGATTCGATCACGTGGAAGTAAGG
ATATCAGTGATTGAAGATCAAATTAATGAAATAAAGCAAGAAGACTAGATTAGAGACGAA
AGAGTGAAAAGAAATGAACAAAGCCTCCAAGAAATATGGAACTATGTGAAAAGACCAAAT
ATACATTTGATTGGTGTACCAGAAAGTGATGGGGAGAATGGAACCAAGTTAGAAAACACT
TTTCAGGATATTATCCAGGAGAACTTCCCCAACCTAGCAAGGCAGGCCAACATTCAAATT
CAGGAAATACAGAGAACACCACAAAGATAATCCTCGAGAAGAGCAACCTGAAGACACATA
ATTGTCAGATTAACCAAGGTTGAAATGAAGGAAAAAATGTTAAGGGCAGCCAGAAAGAAA
GGTTGGGTTACCCACAAAGGGAAGCCCATCAGACTAACAGCTCATCTCTCGGCAGAAACT
CTACAAGCCAGAAGAGAGTGGGGGCCAATATTCAACATTCTTAAAGAAAAGAATTTTCAA
CCCAGAATTTCATATCCAGCCAAACTAAACTTCATAAGTGAAGGAGAAATAAAATACTTT
ACAGACAAGCAAACGCTGAGAGATTTTGTCACCACCAGGCCTGCCTTACAAGAGCTCCTG
AAGGAAGCACTAAACATGGAAAGTAACAACCAGTACCAGCCACTGCAAAAACATGCCAAA
TGA
>lcl|hg18_L1PA6_chr4_46101460_46107584
ATGGGGAGAAACCAGAGCAGAAAAGCAGAAAATTCCAAAAACCAGAGTGCCTCTTCTCCT
CCAGAGGATCTCAGCTCCTCGCCAGCAAGAGAACAAAACTGGATGGAGAATGAGTTTGAT
GAGTTGACAGAAGTAGGCTTCAAAAGGTAGGCAATAACAAACTTCTCTGAGCTAAAGGAG
CATGTTCTAACCCATCACAAGGAAGCTAAAAACCTTGAAAAAAGGTTAGACAAATGGCTA
ACTAGAAC----AGTGTGGAGAAGACCTTAAATTACTTGATGGAGCTGAAAACCACAGCA
TGAGAACTTTGTGACACATGCACAAACTTCAATAGCCAATTTGATCAAGCGGAAGAAAGG
ATATCAGTGATTGAAAATCAAATTAATGAAATAAAGTGAGAAGACAAGATTAGAGAAAAA
AGAGTGAAAAGAAATGAATAAAGCTTTGAAGAAATATGGCACTATGTGAAAAGACCAAAT
ATACATTTGATTGGTATACCAGAAAGTGACGAGGAGAATGGAACCAAGTTAGAAAACACT
CTTCCAGATATTATCCAGGAGAACTCCCCTAACCTAGCAAGGCAGGCAAATATTCAAATT
CAGGAAATACAGAAAATGCCACAAGGATACTCCTTGAGAAGAGCAACCCCAAGACACATA
ATTGTCAGATTCACCAAGGTTGAAATGAAGGAAAAAATTTTAAGGGCAGCCAGAGAGAAA
GGTCAGGTTGCCTACATAAGGAAGCCCATCAGACTAACAGTGGATCCCTTGGCAGAAACC
CTACAATCCAGAAGAGACT-GGGGCCAATATTAAACATTCTTAAAGAAAAGAATTTTCAA
C-CAGAATCTCATATCCAGCCAAACTAAGCTTCATAAGTGAAGGAGAAATAAAATTCTTT
ACAGACAAGCAAATGCTGAGAGATTTTGTCACCATCAGGCCTGCCTTACAAGAGCTCCTG
AAGGAAGCACTAAACATGGAAAGGAACAACTGGTACCAGCCACTGCAGAAATATGCCAAA
TCG
>lcl|hg18_L1PA6_chr3_166364320_166370437
ATGGGGAGAAACCAAAGCAGAAAAGCTGAAAATTCTAAATACCAGAGCACCTTTCCTCCC
CCAGAGGATTGCAGCTCCTTGACAGCAATGGAACAAAACTGGATGGAGAATGACATTGAC
AAGTTGACAGAAATAGGCTTCAGAAGGACAGTAATAACAAACTTCTCTGAGCTAAAGGAG
CAGGTTCTAACCCATCACAAGGAAGCTAAAAACCTTGAAAAAACATTAGACGAATGGCTG
ACTAGAATAAACAGTACAGAGAAGACCTTAAATGACCTGATGGAGCTGAAAACCATGAAA
CGAAAACCTTGTGACTCATGCACAAGCTTCAGTAGCTAATTAGATCAACTGGAAGAAAAG
GTATCAGTGATTGAAGATCAAATGAATGAAATAAAGCAAGAAGACAAGGTTAGAGAAAAA
AGAGTAAAAAAAAATGAAC-AAACCTCCTAGAAACATGGGACTATGTGAAAAGACAAAAT
CTATATTTGATTGGTGTACCTGAAAGTGATGGGGAGAGTGGAACCAAGTTGGAAAACACT
TATCAGGATATTATCCAGGAAAACTTGCCCAACCTAGCAAGGCAGGCCAACATTCAAATT
CAGGAAATACAGAGAACACCACAAAGATACTCATCGCGAAGAGCAACCCCAAGACACATA
ACTGTCAGATTCACCAAGGTTGAAATGAAGGAAAAAATGTTAAGGGTAGCCAGAGATAAA
GGTCTGGTTACCCACAAAGGGAAGCCCATTAGACT-TCGGTGGATCACTTGGCAGAATCC
CTACAAGCCAGGAGAGAGTAGGGGCCAATATTCAACATTCTTAAAGAAAAGAATTTTCAA
CCCAGAATTTCATATCCAGCCAAACTAAGCTTCATAAGTGAAGGAGAAATAAAATCCTTT
ACAAACAAGCAAATGCTGAGAGATTTTGTCACCACCAGGCCTGCCTTATAAGAGCTCCTG
AAGGAAGCACTAAACATAGAAAGGAATACCCAGTACCAGCCACAGCAAAAACACGCCAAA
TTG
>lcl|hg18_L1PA6_chr3_68712946_68719119
ATGGGGAGAAACTAGAGCAGAAAAGCTGATAATTGTAGAAACCGGAGTGCCTCTTCTCCT
CCAAAGGATCACAGCTCCTCACCAGCAATGGAACAAAACTGGATGAAGAATGACTTTGAT
GAGTTGACAAAAGTAAGCTTCAGAAGGTCGGTAATAATAAACTTCTCTGAGCTAAAGGAA
CATGTTCTAACCCATGACAAGGAAGCTAAAAACCTTGAAAAAAAGTTAGACGAATGGCTA
ACTAGAATAAACAGTGTAGAGAAGACATTAAATGACCTGATGGAGCTGAAAACCATGGCA
TGAGAACTTCATGACACATGCAAAATCTCCAATAGCTGATTCGATCAAGTGGAAGAACAG
ATATCAGTGATTGAAGATCAAATTAATGAAATAAAGTGAGAAGACAAGATTAGAGAAAAA
AGGGTAAAAAGAAACCAACAAAGCATCCAAGAAATATGGGACTATGTGAAAAGACCAAAT
GTACATTTGACTGGTGTACCTGAAAGTGGCAGGAAGAATGGAACCAAGTTGGAAAACACT
CTTCAGGATATTATCCAGGAGAACTTCCCCAACCTAGCAAGGAAGTCCAACATTCAAATT
CAGGAAATACAGAGAATACCACAAAGATACTCCTTGAGAAGAGTAACCCCAAGACAAATA
ATTGTCAGATTCACCAAGGTTGAAATGAGGGAAAACATGTTAAGGGCAGCCAGAGAGAAA
GGTCGGGTTACCCACAAAGGGAAGCCCATCAGACTAACAGCGGATCTCTTGGCAGAAACC
CTACAATCCAGAAGAGACTGGAGGTCAATATTCAACATTCTTAAAGAAAAGAATTTCCAA
CCCAGGATTTCATATCCAGCCAAACTAAGCTTCATAAGTGAAGGAGAAATAAAATCCTTT
ACAGACAAGCAAATGCTGAGAGATTTTATCACCACCAGGCCTGCCTTACAAGAGCTCCTG
AAGGAAGCACTAAACATAGAGAGGGACAACTGGTAGCAGCCACTGCTAAAACATGCCAAA
TTG
>lcl|hg18_L1PA6_chr3_138745134_138751329
TTGGGGAGAAACCAGAGCAGAAAAGCTGAAAATTCTAAAAACCAGAGCGCCCCTTCTCCT
CCAAAGGATCACAGCTCCTTGCCAGCAACAGAACAAAGCTGGACGGAGAATGACTTTGAT
CAATTAACAAAAGTAGGTTTCAGAAGGTCGGTAATAACAAACTTCTCTGAGCCAAAGGAG
CATGTTCAAACCCATCACAAGGAAGCTAAAAACCTTGAAAAAAGGTTAGACAAATGGCTA
ACTAGAACAAACAGTGTAGAGAAGACCTTAAATGACCTGATGGAGCTGAAAACCATGGCA
TGAGAACTACATGACGAATGCACAAGCTTCAATAGCCGATTTGATCAAGTGGCAGAAAAG
GTATCAGTGATTGAAAATCAAATTAATGAAATAAAGCAAGAAGAGAAGTTTAGAGAAAAA
CGAGTAAAAACAAACAAACAAAGCCTCCAAGAAATATGAGACTATGTGAAAAGACCAAAC
CTACGTTTGATTGGTGTACCTGAAAGTGACAGGGAGAATGGAACCAAGTTGGAAAACACT
CTTCAGGATATTATCCGGAAGAACTTCCCCAAACTAGAAAGGCAGGCCAACATTCAAATT
CAGGAAATACAGAGAACACCATAAAGA----------GAAGAGCAACCCCAAGACACATA
ATTGGCAGATTCACCAAGGTTGAAATGAAGGAAAAAAGGTTAAGGGCAGGCAGAGAGAAA
GGTCGGGTTACCCACAAAGGGAAGCCCATCAGATTAACAGCGGATCTCTCAGCAGAAACC
CTACAAGCCAGAAGAGAGTGGGGGCCAATATTCGACATTCTTAAAGAAAAGAATATTCAA
CCCAGAATTTCATATCCAGCCAAACTAAGCTTCCTAAGTGAAGGAGAAATAAAATCCTTT
ACAAACAAGCAAATGCTGAGAGATTTTGTCACCACCAGGCCTGCCTTACAAGAGCTCCTG
AAGGAAGCACTAAACGTGGAAAGGAACAACTGGTACCAGCCACTGAAAAAACATGCCAAA
TTA
>lcl|hg18_L1PA6_chr4_72700376_72706523
ATGGGGAGAAACCAGAGCAGAAAAGCTGAAAATTCTAAAAACCAGAGTGCCTCTTCTGCT
CCAAAGGATTGCAGCTCCTTGCCAGTGATGGAACAAAGTTGGATGAAGAATGACATTGAT
CAGTTGACAGAAATAGGCTTCAGAAGGTGAGTAAAAACAAACTTCTCTGAGCTAAAGGAG
CATGTTCTAACCCATCTCAAAGAAGCTAAAAGCCTTGAAAAAAGATTAGACGAATGGCTA
ACTAGAATAAACAGTGTAGAGAAGAACTTAAAGGACCTGATGGAGCTCAAAACCATGGAA
CGAGAACTTTGTAACACATGCACAAGCTTCAATAGCTGATTCAATCAAGTGGAAGAAAGG
ATATCAGTGATTGAAGATCAAATGAATGAAATAAACCAAGAAGACAAGTGTGGAGAAAAA
AGAGTAAAAAGAACTGAACAAGGCCTCCAAGAAATATGAGACTATGTGAAAAGACCAAAT
CTATGTTTGATTGGTGTACCTGAAAGTGACAGGGAGAATGGAACCAAATTGGAAAACACT
CTTCAGGATATTATCCAGGAGAACTTCCCCAACCTAGCAAGGCAGGCCAACATTCAAATT
CAGAAAATATAGAAAACACCGCAAAGATACTCCTTGAGAAGAGCAACCCCAAGACACATA
ATTATCAGATGTACCAAGGTTGAAATGAAGGAAAAAATGTTAAGGGCAGCCAGAGAGAAA
GATCAGGTTACCCATAAAGGGAAGCCCATCAGACTAACAGCAGATCTCTTGGCAGAAACC
CTACAAGCAGGAAGAGAGTGAGGACTAACATTCAACATTCTTAAAGAAAAGAATTTTCAA
CCCAGAATCTCATATACAGCCAAGTTAAGCTTCATAAGTGAAGGAGAAATAAAATCCTTT
ACAGACAACAAAATGCTGAGAGATTTTGTCACCACCAGGCCTGCCCTACAAGAGCTCCTG
AAGGAAGTACTGAACATGGAAAGGAACAACCGGTACCAGCCACTGCAAAAACATGCCAAA
TTG
>lcl|hg18_L1PA6_chr3_26970132_26976317
ATGGGGAGAAACCAGAGCAGAAAAGCTGAAAATTCCAAAAACCAGAGTTTCTCTTCTCCT
CCAAAGGATCGCAGCTCCTCGCCAGCAATGGAATAAAACTGGACAGAGAATGAGTTTGAC
GAGTTGACAGAAGTAGGCTCCAGAAGGTCAGTAATAACAAACTTCTCCAAGCTAAAGGAG
CATATTCTAACCCATTGCAAGGAAGCCAAAAATCTTGAAAAAAGGTTAGATGAATGGCTA
ACTAGAATAAACAGTGTAGAGGAGAACTTAAATGACCTGATGGAGCTGAAAACCACAGTA
CAAGAACTTTGTGATGTATGCACAAGCTTCAATAGCCAATTCAGTCAAGTGGAAGGAAGG
ATATCAGTGATTGAAGATCAAATTAATGAAATAAAGCAAGAAGACAAGATTAGAGAATAA
AGAGTAAAAAGAAATGGACAAAGCCTCCAAGAAATATGGGACCATGTGAAAAGAACAAAT
CTATGTTGGATTGGTGTACCCGAAAGTGACAGGGATAATGGAACCAAGTTAGAAAACACT
CTTTAGGATATTATACAGGAGAACTTTCCCAACCTAGCAAGGCAGACCAATATTCAAATT
CAGGAAATACTGAGAACACTACAAAGATACTCCTCGAGAAGAGCAACCCCAAGACACATA
ATTCTCAGATTCACCAAGGTTGAAATGAAGGAAAAAATGTTAAGGGCAGCCAGAGAGAAA
GGTTGGGTTACTCACAAAGGGAAGACCATCAGACTAATAGCAGATCTGTTGGCAGAAACC
CTACAAGCCAGAAGAGAGT-GGGGCCAAAATAT-ACGTTCTTAAAGAAAAGAATTTTCAA
CCCAGAATTTCATATCCAGCCAAACTAAGATTTATAAGTGAAGGAGAAATAAAATCCTTT
ATAGACAAGTAAATGCTGAGAGGTTTTGTCACCACCAGACCTGCCTTACAAGAGCTCCTG
AAGGAAGCACTAAACATGGAAAGGAACAACCGGTACCATCCACTGCAAAAACATGCCAAA
TTG
>lcl|hg18_L1PA6_chr4_75589912_75596055
ATGAGGAGAAACCAGAGCAGAAAAGCTGAAAATTCCAAAAAACAGAGCACTTCTTCTCCT
CCAAGGGATCACAGCTCCTCACCAGCAAGGGAACAAAACTGGACGGAGAATGAGTTTGAC
AAGGTGACAGAAGTAGGCTTCAGAAGGTCAGTAATAACAAACTTCTCTGAGCTAAAGAAG
CATGTTCTAAACCAACATAAAGAAGATAAAAACCTTGAAAGAAGGTTAGATGAATGGCTA
ACTAGAATAAACAGTGTAGAGAAGACCTTAAATTACCTCATGGAGCTGAAAACCATGGCA
CAAGAACTTCGTGACACATACACAAGCATCAATAGCTGATTCAATCAAGTGGAAGAAAGG
ATATCAGTGATTGAAGATCAAATTAATGAAACAAAGCAAGAAGACAAGATTAGAGAAAAA
AGAGTGAAAAGAAACAAACAAATCCTCCAAGACATATGGGACTATGTGAAAAGACCAAAT
ATACGTTTGATTGGTGTACCTGAAAGTGACTGGGAGAATGGAACCAAGTTAGGAAACACT
CTTCAGGATATTATCCAGGAGAACTTCCCTAACCTAGCAAGGAAGGCCAACATTCAAATT
CAGGAAATAAAGAGAACACCACAAAGATACTCTTTGAGAAGAGCAACCTCAAGAAACAAG
ATTGTCAGCTTCACCAAGGTTAAAATGAAGGAAAAAATGTTAAGGGCAGCCAG----AAA
GCTCGGGTCACCCACAAAGGGAAGCCCATCAGACTAACAGCTGATCTCTTGGCAGAAACC
ATACAAGCCAGAAGAGAGTGGGGGCCAACATTCAATGTTCTTGAAGAAAATAACTTTCAA
CCCAGAATCTCATATCCAGCCAAACTAAGCTTCATAAGTGAAGGAGAAATAAAATCCTGT
ACAGACAAGCAAATGCTGAGAGATTTTGTCACCACCAGGCCTGCCTTACAAGAGCTCCTG
AAGAAAGCACTAAACGTGGAAAGGAACAACTGGTATGAGCCACTGCATAAACATGACAAA
TGG
>lcl|hg18_L1PA6_chr3_17629388_17635535
ATGGGGAGAAACCAGAGCAGAAAAGCTGAAAGTTCTAAAAACTGGAGCGCCTGTTCTCCT
CCAAAACATCGCAGCTCCTTGCCAGCAACAGAATAAAGCTGTATGGAGGAAGACTTTGAT
GAGTTGACAGAAGTAGGCTTCAGAAGGTCAGTAATAACAAACTTCTTTGAGCTAAAGGGC
CATGCTCTAACACATCGCAAGGAAGCTAAAAACCTTGAAAAAAGGTTAGACGAATGGCTA
ACTAGAATAAACAGCATAGAGAAGACCTTAAATGACCTGATGGAGCTGAAAACCATGGCA
CGAGAACTTCGTGATGCACGCACAAGCTTCAATAGCAGATTTGATCAAGTGGAAGAAAGG
GTATCAGTGATTGAAGATCAAATTAATGAAATAAAGCGAGAAGACAAGTTTAGAGAGAAA
AGAGTAAAAAGAAGCAAACGAAGCCTACAAGAAATATGGGACTGTGTGCAAAGACCAAAT
CTACGTTTGATTGGTGTACCTGAAGCTGACATGGAGAATGGACCCAAGTTGGAAAACAGT
CTTCAGGATATTATCCAGGAGAACTTCCCCAACCTAGCAAGGCAGGCCAACATTCAAATT
CAGGAAATACAGAGAACACCACAAAGATACTCCTTGAGAAGAGCAACCCCAAGACATATA
ATTGTCAGATTCACCAAGGTTGAAATGAAGGAAAAAATGTTAAGGGCAGCCAGACAGAAA
GGTCGAGTTACCCACAAAGGGGAGCCCATCAGACTAACAGCGGATCTCTCGGCAGAAACC
CTATAAGCCAGAAGAGAGTGGGAGCCAATATTCAACATTCTTAAAGAA-----TTTTCAA
CCCAGAATTTCATATCCAACCAAACTAAGCTTCATAAGTGAAGGAGAAATAAAATCCTTC
ACAAC----TAAATGCTGAGAGATTTTGTCATCACCAGGCCTCCCTTACAAGAGCTCCTG
AAGGAAGCAGTAAACATGGAAAGAAACAAC-GATATGAGCAACTGCAAAAACATGCCAAA
TTG
>lcl|hg18_L1PA6_chr4_47613822_47619885
ATGGGGAGAAACCAGAGCAGAAAGGCTGAAAATTCCAAAAACCAGAATGCCTCTTCTCCT
CCAAAGGAACACAACTCCTCGCCAGCAAGGAAACAAAACTGGATGGAGAATGAGTTTGAC
GAGTTGACAGAAGTAGGCTTCAGAAGATCAGTAATAACAAACTTCTCCGCGCTAAAGGAG
CATGTTCTAACCCATCGCAAGGAAGCTAAAAACCTTGAAAAAAGATTAGAGGAATGGCTA
ACTAGCATAACCAGTGTAGAGAAAAGCTTAAATGACCTGATGGAGCTGAAAGCCACAGTA
CGAGAACTGCGTGAAGCATACACAAGCTTCATGAGTCAATTCGATCAAGCGGAAGAAAGG
ATATCAGTGATTGAAGACCAAATTAATGAAATAAAGTGAGAAGACAAGATTAGAGAAAAA
AGAGTGAAAAGAAACA----AAGCCTCCCAGAAATATGGGACTATCTGAAAAGACCAAAT
CTACATTTAATTGGCATACCTGAAGGTGATGGGGAAAATGGAAAGAAGTTAGAAAACATT
CTTCAGGATATTATCCAGGAGAACTTCCCCAACCTAGCAAGGCAGGCCAACATTCAAATT
CAGGAAATACAGAGAACACTACAAAGATACTCCTCGAGAAGAGCAACCCCAAGACACATA
ATTGTCAGATGCACTGAGGTTGAAATGAAGGAAAAAATGTTAAGGGCAGCCAGAGAGAAA
GGTCGGATTACCCACAAAGGGAAGCCCATCAGACTAACAGTGGATCTCTTGGCAGAAACC
CTACAAGCCAGAAGAGAGTGGGGGCCAATATTCAACATTCTTAAACAAAAGAATTTTCAA
TGCAGAATTTCATATCCAGCCAAACTAAGCTTCATAAGTGAAGGAGAAATAAAATCCTTT
AGAGACAAGCAAATGCTGAGAGATTTTGTCACCACCAGGCCTGCCTTACAACAGCTCCTG
AAGGAAGCACTAAACGTGGAAAGGAACAACCAGTACCAGCCACTGCAAAAACATGCCAAA
TTG
>lcl|hg18_L1PA6_chr4_143788803_143794986
ATGGGGAGAAACTAGAACAGAAAAGCTGAAAATTCTAAAAACCAGAGTGCCTCTTCTCCT
CCAAAGGATCTCAGCTCCTTGCCAGCAATGGAACAAAGCTGGAGAGAGAAAGACTTTGAC
AAGTTGACAGAAGTAGGCTTCAGAAGGTCGGTAATAACAAACTTCTCCGAGCTAAAGAAG
CATGTCCAAACCCATTGCAAGTAAGCTAAAAACCTTG-AAAAAGGTTATATGGAAGGCTA
ACTAGGATAAACAGTGTAGAGAAGACCTTAAATG--------GAGCTAAAAACCATGGCA
CAAGAACTTCGTGATGCATACATAAGCTTCAATACCTGATTTCATCAAGTGGAAGAAAGA
GTATCAGTGATTGAAGATCAAATTAATGAAATGAAGTGAGAAGAAAAGGTTAGAGAGAAA
AGAGTAAAAAGAAATGAACAAAACCTCCAAGAAATACAGGACTATGTGAAAAGACCAAAT
CTATGTTTAATAGATATATCTGAAAGTGATGGGGAGAATGGATCCAAGTTGAAAAACGCT
CTTCAGGATATTATCCAGGACAACTTCCCCAACCTAGCAAAGCAGGCCAACATTCAAATT
CAGAAAACACAGAGAACACCACAAAGATACTCCTCGAGGAGAGCAACCTCAAGACACATA
ATTGTCAGATTCACCAAGGTTGAAATGAAGGAAAAAATGTTAAGGGCAGCCAGAGAGAAA
GGTTGGGTTACCCACAAAGGGAAGCCCATCAGACAAACTGTGGATCTCTCAGGAGAAACC
CTTCAAGCCAGAATAGAGTGGGGGCTAATATTCAACATCCTTAAAGAAAATAATTTTCAA
CCCAGAATTTCACATCCAGCCAAACTAAGCTTCATAAGAGAAGGAGAAATAAAATCCTTT
ACAGACAAGCAAATGCTGAGAGATTCTGTCACCACCAGGCCTGCCTTGCAAGAGCTCCTG
AAGGAAGCACTAAACATGGAAAGAAACAATTGGTACCAGCCACTGCAAAAACATGCCAAA
TTG
>lcl|hg18_L1PA6_chr4_17830035_17836228
ACAGGGAGAAACCAGAGTAGAAAGGCTGAAAATTCCAAAAACCAGAACGCCTCTTCTCCT
CCAAAGGATCACAACTCCTCGCCAGCAAGGGAACAAAACTGGATGGAGAATGAGTTTGAT
GAGTTGACAGAAGTAGGCTTCAGAAGGTGAGTAATAACAAACTTCTCTGAGCTAAAGGAG
CATGTTCTAACCCATTGCAAGGAAGCTAAAAACCTTGAAAAAAAGTTAGACAAATGGCTA
ACTAGAATAACAAGTGTAGAGAAGAACATAAATGACCTGATGGAGCTGAAAAACA--GCA
CGAGAACTTTGTGAAGCATACACAGGCTTCAATAGCCAATTTGATCAAGCGGAAGAAAGA
ATATCAGTGATTGAAGATCAAATTAATGAAATAAAGCGACAAGAG-----TTGAGAAAAA
AGTGTGAAAAGAAATGAACAAAGCCTCCAAGAAATATGGGACTATATGAAAAGACCAAAT
CTACGTCTGATTGGTGTACCAGAAAGTGACAGGGAGAATCGAACCAAGTTAGAAAACACT
CTTCAGGATATTATCCAGGAGAACTTCCCCAACCTAGCAAGGCAGGCCAACATTCAAATT
TGGGAAATACAGAGAATACCACAAAGATATTCCTCAAGAATAGCAACCCCAAGACCCATA
ATCATCAGACTCACCAAGGTTGAAATGAAGGAAAAAATGTTAAAGGCAGCCAG----AAA
GGTCAGGTTACCCAAAAAGGGAAGCCCATCAGACTAACAGCTGATCTCTCTGCAGAAACC
GTACAAGCCAGAAGAGAGTGGGGTCCAATATTCAACATTCTTAAAGAAAAGAATTTTCAA
CCTAGAATTTCATATCCAGCCAAACTCAGCTTCATAAGTGAAGGAGGAATAAAATCCTTT
ACAGACAAGCAAATGCTGAGAGATTTTGTCACCACCAGGCCTGCCTTACAAGAACTCCTG
AAGGAAGACCTAAACGTGGAAAGGAGCAACCAGTATCAGCCACTGCAAAAGCATGCCAAA
TTG
>lcl|hg18_L1PA6_chr3_86835141_86841344
ATGGGGAGAAACTAGAGCAGAAAAGCTGAAAATTCCAAAAACCAGAGTGCTTCTTCTCTT
CCAAAGGATTGCATCTCCTCACCAGCAACAGACTAAAACTGGATGGAGAATGAGTTTGAT
GAGTTGACAGAAGTAGGCTTCAGGAGGTTGGTAATAACAAACTTCTCCGAGCTAAAGGAG
CATGTTCTAATCCATCACAAGGAAGCTAAAAACCTTGAAAAAAGGTTAGATGAATGGCTA
ACTAGAATAAACAGTGTAGAGAAGACCTTAAATGATCTGATGGAGCTGAAAACCATAGCA
TGAGTACTTCATGATGCATGCACAAGCTTCAATAGCCGATTCAATCAAGTGGAAGAAAGG
ATATCAATGAATGAAGATCAAATTAATGAAATAAATTGAGAAGACAGGTTTAGAGAGAAA
AGAGTAAAAAGAAACAAACAAAGCCTCCAAGAAATATGGGACTATGTGAAAAGACCAAAT
CTACATTTGACTGGTGTACCTGAAATTGATGAGGAGAATGGAAACAAGTTAGAAAACACT
CTTCAGGATATTATCCAGGAGAACTTCCCAAACCTAGCAAGGCAGGCCAACATTCAAATT
CAGGAAATACAAAGAACATCACTAAGATACTCCTTGAGAAGAGCGACCCCAAGGCACATA
ATTGTCAGATTCACCAAGGTTGAAATGAAGGAAAAAATGTTAAGGGCAGCCAGAGAGAAA
GGTCGGGTTACCCACAAAGGGAAGCACATCAGACAAACATCAGATCTCTCAGCAGAAACC
CTTCAAGCCAGAAGAGAGTAGGGGCCAATATTCAACATTCTTAAAGAAAAGAATTTTCAA
CACAGAATCTCATATCCAGCCAAACTAAGCTTCATAAGTGAAAGAGAAATAAAAT-CTTT
ACAGACAAGCAAAGGCTGAGAGATTTTGTCACCACCAGGCCTGCCTTACAAGAGCTCCTG
AAGGAAGCACTAAAAATGGAAAGGAACACCTGGTACCAGCCACTGCAAAAACATGCCAAA
TTG
>lcl|hg18_L1PA6_chr3_122162812_122168965
ATGGGGAGAAACCAGAGCAGAAAAGCTGAAAATTCTAAAAATCAAACTGCCACTTCCCCT
CCAAAGGATCACAGCTCCTCGCCAGCAACGGAACAAAGCTGGACGGAGAATGACTTTGAC
AAGTTGACAGAAGTAGGCTTCGGAAGGTCAGTAATAACAAACTTCTCCGAGCTAAAGGAG
GATGTTTGAACCCATTGCAAGGAAGCTAAAAACCTTGACAAAAGATAAGATGAATGGCTA
ACTAGAATAAACAGTGTATAGAAGACCTTAAATGACCTGATGGAGCTGAAAACCATGGCA
CAAGAACTTTGTGACGCATGCACAAGCTTCAAAAGCTGATTCGATCAAGTGGAAGAAAGG
GTATCAGTGATGGAAGATCAAAATAATGAAATAAAGTCACAGGAGAAGTTTAGAGAAAAA
AGAGTGAAAAGAAACGAACAAAGCCTTTAAGAAATATGGGACTATGTGAAGAGACCAATT
CTACATTTGATTGGTGTATCTGAAAGTGATGGGGAGAATGGCACCAAGTTGGAAAACACT
CTTCAGGTTATTATCCAGGAGAATTTCCCCAACCTAGCAAGACAAGCCAACACTCAATTT
CAGGAAATAAAGAGAAGATCATAAAGATACTCTTTGAGAAGAGCAACCCCAAGACACATA
ACTGTCAGATTCAACAAGGTTGAAATGAAGGAAAAAATGTTAAGGGCAGCCAGAGAGAAA
GGTCAAGTTACCCACAAAGGGAAGCCCATCAGACTAACAACAGATCTCTCAGCAGAAAGC
CTACAAGCCAGAAGAGAGTGGGGGCCAATATCCAACATTCTTACAGAAAAGAATTTTCAA
TGGAGAATATCATATCCAGCCAAACTAGGCTTCATAAATGAAGGAGAATTAAAATTCTTT
ACAGACAAGCAAATGCTCAGAAATTTTGTCAC-ACCAGGCCTGCCTTAAAAGAGCTCCTC
AAGGAAGCACTAAACATAGAAAGAAACAACCAGTATCAGCCACTGCAAAAACAGGCCAAA
TTA
>lcl|hg18_L1PA6_chr4_78435699_78441797
ATGAGGAGAAACCAGAGGAAAAAAGCTGAAAATTCTAAAAATCGGAGCACCTTTTCTCCT
CCAAAGGAAGGCAGCTCCTTGCCAGCAACTGAAAAAAGCTGGATGGAGAATGACTTTGAA
AAGATGAGAGAAGAAGGCTTCAGACAATCGGTAATAACAAACTTCTCCAAGCTGAAGGAG
GATGTTTGAACCCATCACAAAGAAGCTAAAAACATTGAAAAAAGATTAGATGAATGGTTA
ACTAGAACAAACAGCATAGAGAAGACTTTAAATGACCTGCTGGAGCTAAAAATCATGGCA
AGAGAACTACATGACAAACGCATGAGCTTCAGTAGCCAATTCAATCAACTAGAAGAAAGG
GTATCAGTGATTGAAGATCAAATGAGGGAAATGAAGTGAGAAGAGAAGTTTAGACAAAAA
AGAGTAAAAAGAAATGAACAAAGCCTCCAAGAAATACGGGACTATGTGAAAAGACCAAAT
CTATGCCTGATTGGTGTATCTGAAATTGACAGGGAGAATGGAACCAAGTTGGAAAACACT
CCTCAGGATATTACCCAGGAGAACTTCCCCAACCTAGAAAGGCAGGTCAACATTCAAATT
CAGGAAATACAGAGAACTCCACAAAGATACTCCTTGAGAAGAGCAACACCAAGACACATA
ATTGTCAGATTCACCAAAGTTGAAATGAAGG-AAAAATATTAAGGGCAGCCAGAGAGAAT
GGTCGGATTACCCACAAAGGGAAGCCC---AGACTAACAGCAGATCTCTTGGCAGAAACT
CTACAAGTCAGAAGAGAGTGGGGGGCAATATTCAAAATTCTT----AAAAGAATTTTCAA
CCCAGAATTTCACATCCAGCCAAACTAAGCTTCATAAGTGAAGGAGAAATAAAATCCTTT
ACAGACAAGCAAATGCTGAGACATTTTGTCACCACTAGGCCTGCTTTACAAGAGCTCCTG
AAGGAAGCACTAAACATGGAAAGGAACAACGGGTACCAGCCACTGCAAAAGCAT-CCAAA
TTG
>lcl|hg18_L1PA6_chr4_48704251_48710395
ATGGGGAGAAACCAGATCAGAAAAGCCAAAAATTCTAAAAACCAGAGTGCCTCTTCTCCT
CCAAAGGATCACAGCTCCTCACCAGCAATGGAACAAAGCTGGACGGAGAATGACTTTGAT
GAGTTGACAGAAGTAAGCTTCAGAAGGTGGCTAATAACAAACTTCTCCGAGCTAAAGGAG
CTTGTTCTAACCCATTGCAAGGAAGCCAAAAACCTTG-AAAAATGTTAGACGAATGGCTA
ACTAGAATAAAC-GTGTAGAGAAGACCCTAAATGACCTGATGGAGTTGAAAACAATGGCA
CAAGAACTTCGTGATTCATGCACAAGCTTCAATAGCTGATTTGATCAAGTGGAAGGAGGA
-TATCAGTGATTGAAGATCAAATTAATGAAATAAAGTCAGAAGACAAGTTTAGAGAAAAA
AGAGTGAAAAGAAATGAACAAATCCTCCAAGAACTTTGGAACTATGTGAAAAGACCAAAT
CTAGGTTTGATTGGTGTACCTGAAAGTGACGGGGAGAATGGAACCAAGTTGGAAAACACT
CTTCAGGATATTATCCAGAAGAACTTCCCCAACCTAGCAAGGCAAGCCAACATTCAAATT
CAGGAAATACAGAGAACACCACAAAGATATTCCTCAAGAAGAGCAACCCCAAGACACATG
ACTGTCAGATTCACCAAGGTTGAAATAAAGGAAAAAATGTTAAGGGCAGCCAGAGAGAAA
TGTTGGGTTACCCAAAAAGGGAAGCCCATCAGACTAACAGCGGATCTTTTGTCAGAAACC
CTACAAGCCAGAAGAGAGTGGAGACCAATATTCAACATTCTTAAAGAAAAGAATTTTCAA
CCCAGAATTTTAT---------AACTAAGCTTCATAAGTGAAGGAGAAATAAAATACTTT
ACAGACAAGCAAATGCTGAGAGATTTTGCCACCACCAGGCCTGCCCTAAAAGAGCTCCTG
AAGGAAGCACTAAACATGGACAGGAACAACCGGTACCTGCCCATGCAAAAACATGCCAAA
TTG
>lcl|hg18_L1PA6_chr3_90319514_90325602
ATGAGGAGAAACCAGAGCATAAAAGC-GGAAATTCTGAAAACCACAGCACTTCTTCTCCT
CTAAAGGATCACAGCTACTCGTCAGCAACGGAACAAAGCTGGATGGAGAATGACTTTGAC
AAGTTGAGAGAAGAAGGCTTCAGACGATCAGTAATAATGAACTTCTCTGAGCTAAAGGAG
GATGTTCGAACCCATCACAAGGAAGCTAAAAACCTTGAAAAAAGATTAGATGAATAGCTA
ACTAGAATAAACAGTGTAGAGAAGACCTTAAATGAACTGATGGAGCTGAAAACCATGGCA
CGAGAACTATGAGATGCATGAACAAGCCTCAATAGCTGATTCAATCAAGTGGAAGAAAGG
GTATCAATGTTTGAAGATCAAATTAATGAAATAAAGCAAGAAGACAAGTTTAGAGAAAAA
AGAGCAAAAAGAAACGAACAAAACCTCCAAGAAATATGGGACTATGTGAAAAGACCAAAT
CTACATTTGACTGGTTTATCTGAAAGTGACGGGGAGAATGGAAACAAGTTGGAAAACACT
CCTCAGGATATTATCCAGGAGACCTTCCCCAACCTAGCAAGGCAGGCCAACATTCAGATT
CAGGAAATACAGAGTACACCACAA------------------------------------
--------------------TGAAATGAAGGAAAAAATGTTAATGGCAGCCAGAGAGAAA
GGTTGGGTTACCCACAAAGGGAAGCCCATCAGACTAACAGCGGATCTCTCAGCAGAAACC
CTACAAGCCAGAAGAGAGTGGGGGCCAATATTCAATATTCTTAAAGAAAAGAATTTTCAA
CCCAGAATTTCATATCCAGCCAAACTAAGCTTCAGAAGTGAAGGAGAAATAAAATCTTTT
ACAGACAAGCAAATGCTGAGAGATTTTGTCACCACCAGGCCTGCCCTAAAAGAGCTCCTG
AAGGAAGCACTAAACATGGAAAGGAACAACCAGTACTAGCCATTGCAAAAACATGCCAAA
TTG
>lcl|hg18_L1PA6_chr3_95048305_95054432
ATGGGGAGAAACCAGAGCAGAAAAGCTGAAAATTCTAAAAACCACAGCACCTCTTCTCCT
TTAAAGGGTTGCAGCTACTCGTCAGCAACAGAACAAAGCTGGATGGAGAATGACTTTGAC
AAGTTGAGAGAAGAAGGCTTCAGATGATCAGTAATAACAAACTTCTCTGAGCTAAAGGAG
GATGTTTGAACCCATCACAAGCAAGCTAAAAACCTTGAAAAAAGATTAGACAAATAGCTA
ACTAGAATAAACAGTGTAGAGAAGACCTTAAATGACCTGATGGAGCTGAAAACAACTTCA
TGAGAACTATGTGATGCATGCACAAG-CTTAATAGCTGATTCGATCAAGTGGAAGAAAGG
GTATCAGTGATTGAAGATCAAATTAATGAAATAAAGCAAGAAGACAAGTTTAGAGAAAAA
AGAGTAAAAAGAAACAAACAAAGCCTCCAACAAATATGGGACTATGTGAAAAGACCAAAT
TTACATTTGATTGGTTTACCTGAAAGTGACAGGGAGAATGGAACCAAGTTGGAAAATATA
CCTCAGGATATTATCCAGGAGACCTTCCCCAACCTAG-AAGGCAGGCTAACATTCAAATT
CAGGAAATAAAGAGTACACCACAAAGGTGCTCCTTCAGAACGGCAACCCCAAGACACATA
ATTGTCAGATTCACCAAGGTTGAAATGAAGGAAAAAATGTTAA-GGCAGCCAGAGAGAAA
GGTTGGGTTACCCACCAAGGGAAGCCCATCAGACTAACAGCGGATCTCTTTGCAGAAACC
CTACAAGCCAGAAGAGAGTGGGGACCAATATTCAACATTCTTAAAGAAAATAATTTTCAC
CCCAGAATTTCATATCCAGCCAAACTAAGCTTCATAAGTGAAGGAGAAATAAAATCTTTT
ACAAATAAGCAAATGCTGAGAGATTTTGTCACCACCAAGCCTGCCTTACAAGAGCTCCTG
AAGGAAGCACTAAACATGG-AAGGAACAATCAGTACCAGCCATTGCAAAAACATGCCAAA
TTG
>lcl|hg18_L1PA6_chr4_87864995_87871111
--------------GAGCAGAAAAGCTGAAAATTCTAAAAACCAGAGTGCTTCTTCTCCT
CCAAAGGACTGCAGCTCCTCACCAGCAAACGAACAAAGCTGGACAGAGAATGACTTTGGC
AAGTTGACAGAAGTAGGCTTCAGAAGGTCGGTAATAATAAACTTCTCTGAGCTAAAGGAG
CATGTTCAAACCCATCACAAGGAAGCTAAAAACCTTGCAAAAAGGTTAGAGGAATGGCTA
ACTAGAATAAACAGTGTAGAGAAGACCTTAAATGACCTGATGGAGCAGAAAACCATGGCA
CAAGAACTTTGTGACACATGCACAAGTTTCAATAGCTGATTTGATCAAGTGGAAGAAAGG
GTATCACTGATTGAAGATCAAATTAATGAAATAAAGCGAGAAGACAAGATTAGAGAAAAA
ATAGTAAAAAGAAACGAACAAAGCCTCCAAGAAACACGGAA-TATGTGAAAAGACCAAAT
CTATATCTGATTGGTGTACCTGACAGTGACAGGGAAAATGGAATCAAGTTGGAAAACACT
CTGCAGGATATTATCCAGGAGAACTTCTCCAACCTAGAAAGGCAGGTCAACATTCAAATT
CAGGAAATAAAGAGAACACCACAAAGATACTCCTTGAGAAGAACAATCCCAAGACACATA
ATTGTCAGATTCACCAAGGTTGAAATGAAGGAAAAAATGGTAAGGGCAGCCAGAGAGAAA
GGTCGGGTTACCCACAAAGGGAAGCCCATCAGACTAACAGC-GATCTCTCGGCAGAAACC
CTACAAGCCAGAAGAGAGTGGGGGCCAATATTCAACATTCTTAAAGAAATAA-TTTTCAA
CCCATAATTTCACATCCAGCCAAACTAAGCTTCATAAGTGAAGGGGAAATAAAATCCTTT
ACAGACAAGCAAATGCTGACAGATTTTGTCACCATCAGGCCTGCCTTACAAAAATTCCTG
AAGGAAGCACTAAACATGGATAGGAACAACCAGTACCAGCCACTGCAAAAACATGCCAAA
TTG
>lcl|hg18_L1PA6_chr3_37441849_37448011
ATGGAGAAAAACCAGAGCAGAAAAGCTGAAAATTCCAAAAACCAAAG---CACTTCTCCT
CCAAAGGATCACAGCTCCTCAGCAGCAATGAAACAAAACTGGTCAGAGAATGAGTTTGAC
AAGTTGACAGAAGTAGGCTTCAGAAAGTCAGTAATAACAAACTTCTTCGAGCTAAAGGAG
CATGTTCTAACCCATTGCAAGGAAGCTAAAAACCTTGAAAAAAGGTTAGACAAATGGCTA
ACTAGAATAAACAGTGTAGAGAAGACCTTAAATGACCCGATGGAGCTGAAAACCACAGCA
TGAGAACTTCGTGACACATGAGCAAGCTTCAACAGCCGATTCAATCAAGTGAAAGAAAGG
ATATCAGTGATTGAAGATCAAATTAATTAAATAAAGCGAGAAGACAATATTAGAGAAAAA
AAAGTGAAAAGAAATGAACAAAGCCTCCAAGAAATATAGGACTATGTGAAAAAAACAAAT
CTACATTTAATTGGTGTTCCTGAAAGTGACAGGGAGAATAAAACCAAGTTGGAAAACACT
CTTCAGGATATTATCCAGGAGAACTTCCCCAACCTGGCAAGGCAAGCCAACATTCAAATT
CAGGAAATACAGAGAACACC-CATAGATACTCCTCGAGAAGAGCAACCCCAAGATACATA
ATTGTCAGATTCACCAAGGTTGAAATGAAGGAAAAAATGTTAAGGGCAGCCAGAGAGAAA
GGTCAGGTTACCCACAAAGGGAAGCCCATCAGACTAACAGCGGAACTCTCGGCAGAAACC
CTACAAGCCAGAAGAGAGTGGGGGCCAACATTCAACATTCTTAAAGAAAAGATTTTTCAA
CCCAGAATTTCACATCCAGCCAAACTAAGCTTCATAAGTGAAGGAGAAATAAAATCCTTT
ACAGACAA------ACTGAGAGATTTAGTCACCACCAGGCCTGCCTTACAAGAGTTACGG
AAGGAAGAACTAAACATGGAAAGGAGCAACTGGTACCAGACACTGCAAAAACATGACAAA
TTG
>lcl|hg18_L1PA6_chr3_40961795_40967900
ACAGGGAGAAACCAGAGCAGAAAAGCTGAAAATTCCAAAAACCAGAGTGCCTCTTCTCCT
CCAAAGGATCACAGCTCCTTGCCAGCAACAGAATAAAACTGGACAGAGAATGAGTTTGAT
GAGTTGACAGAAGTAGGCTTCAGATGGTCGATAATAACAAACTTCTTCTAGCTAAAGGAG
CATGTTCTAACCTATCGCAAAAAAGCTAAAAAACTTGAAAAAAGGTTAGACAAATGGCTA
CCTAGAATGAACAGTGTAGAGAAGACCTTAAATGACCTGATGGAACTGAAAACCACAGCA
CGAGAACTTCATGATGCATGCACAAGCTTCAATAGCCAATTTGATCAAGTGGAAGAAAGG
ATGTCAGTGATTGAAGATCAAATTAATGAAATAAAGTGAGAAGACAAAATCAGAGAAAAA
AGAGCAAAAAGAAATGAACAAAGCCTCCAAGAAATATGGGATTATGTGAAAAGACCAAAT
CTACATTTGATTGGTGTACCTGAAAGTGATAGGGACAATGGAACCAAGTTGGAAAACACT
CTTCAGGATATTATCCAGGAGAACTTCCCCAACCTAGCAAGGCAGGCCAACACTCAAATT
CAGGAAATATGGAGAACACCATAAAGATACTCGTTGAGAAGAGCAA-CACATGACACATA
ATTGTCAGATTCACCAAGGTTGAAATGAAGGAAAAAATGTTAAGCGCAGCCAGAAAGAAA
GGTCAGGTTACCCACAAAGGGAAGCTCATCAGACTAACAGCAGATCTCTTGGCAGAAGCC
CTACAAGCCAGAAGAGAGTGGGAGCCAATATTCAACCTCCTTAAAGAAAAGAATTTTTAA
CCCAGAATTTCATATCCAGCCAAAATAAGCTTCATAAGTGAGGGAGAAATAAAATCCTTT
ACAGACAAGCAAATGCTGAGAGAT---GTCACCACCAGGTCTGCCTTACAAGAGCTTCTG
AAGGAAGCACTAAACATAGAAAGGAACAACCGGTACCAGCCACTGCAAAAACATGCCAAA
TTA
>lcl|hg18_L1PA6_chr4_87548081_87554224
ACAGGGAAAAACTAGAGCAGAAAAGCTGAAAATGCCAAAAACCGGAGCGCCTCTTCTCCT
CCAAAGGATTGCAGCTCCTTGCCAGCAAGGGAACGAAACTTGACGGAGAATAACTTTGAT
GAGTTTACAGAAGTAGACTTCAGAAGGTCGGTAATAACAAACTTCTCCAAGCTAAAGGAG
CATGTTCTAACCCATCGCAAGGAAGCTAAAAACCTTGAAGAAAGGTTAGATGAATGACTA
ACTAGAATAAACAGTGTAGAGAAGACCTTAAATGACCCGATGGAGTTGAAAACCACAGCA
CGAGAACTTTGTGACACATGCACAAGCTTCAATAGCCAATTTGATCAAGTGGAAGAAAGG
ATATCAGTGATTTAAGATCAAATAAATGAAATAAAGTGAGAAGACAAGATTAGAGAAAAA
AGAATGAAAAGAAACGAAGAAAGCCTCCAAGAAATATGGGACTATGTGAAAAGACTAAAT
CTACGTTTGATTGGTGTACCAGAAAGTGACAGGGAGAATGGAACCAAGTTAGAAAACACT
CTTCAGGATATTATCCAGGAGAACTTCACTAACCTAGCAAGGCAGGCCAACATTCAAATT
CAGGAAATACGGAGAACACCACAAAGATGTTCCTTGAGAAGAGCAACCCCAAGACACATA
ATCATCAGATTCACCAACGTTGAAATGAAGGAAAAAATGTAAAGGGCAGCCAGAGAGAAA
AGTAGGGTTACCCACAAAGGGAAGTCCATCAGACTAACAGCAGATCTCTCAGCAGAAACC
CTACAAGCCAGAAGAGAGTGGGGGCCAATATTCAACATTCTTAAAGGAAAGAATTTTCAA
CCCAGAATCTCATATCCAGCCAAACTAAGCTTCATAAGTGAAGGAGAAATAAAATCCTTT
ACAGATAAGCAAATGCTGAGAGATTTTGTCACCACCAGGCCTGCCTTACAAGAACTCCTG
AAGAAAGTACTAAACATGGAAAGGGACAACCGGTACTAGCCACTGCAAAAACATGCCAAA
TTG
>lcl|hg18_L1PA6_chr3_23046913_23053038
ATGGAGAGAAACCAGAGCAGAAAAGCTGAAAATTCTAAAAACCAGAGTGCCTCTTCTCCT
GCAAAGGATCGCAGCTCCTCACCAGCAATGGAACAAAGCTGGATGGAGAATGATTTTGAC
GGGTTGACAGAAGTAGGCTTCAGAAGGTGGGTAATAACAGACTTCTCCAAGCTAAAGGAG
CATGTTCAAACCCATCACTAGGAAGCTAAAAACCTTGAAAAAAGGTTAGATGAATGGCTA
ACTAGAATAAACAGTGTAGAGAAGACCTTCAGTGACCTGATGGAGCTGAAAACCATGGCA
TGAGAACTTTGTGAGGCATGCACAAGCTTCAATAGCCGATTTGATCAAGTGGAAGAAAGG
GTATC-GTGATCGAAAATCAAATTAATGAAATGAAGCGAGAAAACAAGGTTAGAGAAAAA
AGAGTAAAAAGAAATGAACAAAGCCTCCAAGAAATATGGGACTATGGGAAAAGACCAAAT
CTACGTTTGATTGATGTATCTGAAAATGATGGGGTGAATGGAACCAAGTTAGAAAACACT
CTTCAGGATATTATCCAGGAGAACTCCCCCAACCTAGCAAGGCAGGCCAACATTCGAATT
CAGGAAATACAGAGAACACCACAAAGATACTCCTCGAGAAGAGCAACCCCAAGACATATA
ATTGTCAGATTCACCAAGGTTGAAATGAAGGAAAAAATTTTAAGGGCAGCCAGAGAGAAA
GGTTGGGTTACCCACAAAAGGAAACCCATCAGACTAAAAGTGAATCTGTCTGCAGAAAC-
---CAAGCCAGAAGAGAGTGGGGGCCAATATTCAACATTCTTAAAGAAAAGAATTTTCAA
CCCAGAATTTCATATCCAGCCAAACTAAGCTTCATAAGTGAAGGAGAAATAAAATCCTTT
ACAGACAAGCAAATGCTGAGAGATTTTGTCACCACCAGGCTTGCCTTACAAGAGCTCCTG
AAAGAAGCACTAAATATGGAAAGAAACAACCAGTAGCAGCCACTGCAAAAACATGCCAAA
TTG
>lcl|hg18_L1PA6_chr4_122136668_122142755
ATGGGGAGAAACCAGAGCAGAAAAGCTGAAAATTCTAAAAACCTGAGTGCCTCTTCTCCT
CCAAAGGATCACAGCTCCTCACCAGCAACTGAACAAAGCTAGGCGGAGGATGACTTTGAT
AAGTTGACAGAAGT-GGCTTCAGAAGGTCGGTAATAACAAACTTCTCTGAGCTAAAGGAG
GATGTTCTAACTCATCGCAAGGAAGCTAAAAACCTTGAAAAAAGGTTAGACGAATGGCTA
ACTAGAATAAACAGTGTAGAGAAAACCTTAAATGACCTGATGGAGCTGAAAACCATGGCA
TGAGAACTTCGTTACACATACACAAGCTTCAATAGCTGATTCGATCAAGTGGAAGAAAGA
GTATCAGTGATTGAAGATCAAATTAATGAAATAAAGCGAGAAGACAAGTTTAGAGAAAAA
AGAGTAAAAATAAATGAACAAAACCTCCAAGAAATATGGGTCTATGTGAAAAGACCAAAT
CTACATTTGTTTGGTTTACCTGAAAGTGACGGGGAGAATGGAACAAAGTTAGAAAACACT
CTTCAGGATATTAT--------------CCAACCTAGCAAGGCAGGCCAACATTCAAATT
CAGGAAACACAGAGAATACCACAAAGATACTCCTCAAGAAGAGCAACCCCAAGGCATATA
ATTCTCAGATTCACCAAGGTTGAAATGAAGGAAAAAATGTTAAGGGCAGCCAGAAAGAAA
GGTCGGATTA-CCACAAAGCAAAGCCCATCAGACTAACAGCAGATCTCTCGGCAAAAATC
CTACAAGCCAGAAGAGAGTGGGGGCCAATATTCAACATTCTTAAGAAAAAAAA--TTCAA
CCCAGAATTTCATATACCACCAAAATAAGCTTCATAAATAAAGGAAAAACAAAATCCTTT
ACAGACAAGCAAATGCTCAAAGATTTTGTCACCACCAGGCCTGCCCTACAAGAACTCCTG
AAGGAAGCACTAAACATGGAAAAGAACAGCCAGTACCAATCACTGCAAAAACATGCCAAA
TTG
>lcl|hg18_L1PA6_chr4_136063626_136069811
ATGGAGATAGAAAAGGGCAGAAAAGCTGAAAATTCTAAAAACCAGAGTGCCTCTTCTCCT
CCAAAGGATTGCAGCTCCTCACCAGCAATGGAACAGAGCTGGTCAGAGAATGACTTTGAT
GAGTTGATAGAAGCAGACTTCAGAAGGTCGGTAATAACAAACTTCTCCAAGCTAAATGAG
CATATTCTAAGTCATAGCAAGGAAGCTAAAAAGGTTAAAACAAGGTTAGAAGAATGCCTA
ACTAGAATAAACAGCATAGAGAAGACTTTAAATGACCTGATGGAGCTGAAAACCATGACA
TGAGAACTTCGTGATGTGTGCACTAGCTTCAATAGCCGATTCAATTAAGTGAAAGAAAGG
GGATCAGTGATTGAAGATCAAATTAATCAAATAAAGTGAGAAGACAAGTTTAGAGAAAAA
AGAGTAAAAAGAAACTAACAAAGCCTCCAAGAAATATGGGACTGTGTGAAAAGGCCAAAT
CTACGTTTGATTGGTGTATCTGAAAGTGATGGGGAGGATGGATCCAAGTTGGAAAACACT
CTTCACAATATTATACAGGAGAAATTCCCCAACCTAGAAAGGCAGGCCAACATTCAAATT
CAGGAAATACACAGAACACCACAAAGGTATTCCTTGAGAAGAGCAACCCCAAGACACATA
ATTGTCAGATTCACCATGGTTGAAATGACGGAAAAAATGTTAAGGGAAACCAGAGAGAAA
GGTCGGACTACCCACAAAGGGAAGCCCATCAGAGGAACAGCAGATTACTCTGTAGAAACC
CTACAAGCCAGAAGAAA---GGGGCCAGTATTCAACATTCTTAAAGAAAAGAATTTTCAA
CCCAGAATTTCATATCCAGCCAAACTAAGCTTCATAAGTGAAAGAGAAATAAAATCCTTT
ACAGACAAGCAAATGCTGAGAGATTTCATCACCACCAGGCCTGACTTACAAGAGCTCCTG
AAGGAAGCACTAAACATGGAAAGGAACAACTGGTACCAGTCACTGCAAAAACATGCCAAA
GGG
>lcl|hg18_L1PA6_chr3_34482837_34488860
ATGGGGAGAAACCAGAGCAGAAAAGCTGAAAAATC-AAAAATCAGAGCATCTCTTC---T
CCAAAGGATCGCAGCTCCACACCAGCAATGGAACAAATGTGGACGGAGAATGACTTTGAC
GAATTGACAGAAGTAGGCTTCAGAAGGTCAGTAATAACAAACCACTCTGAGCTAAAGGAG
GATGTTCAAAACTATCACAAGGAAGCTAAAAACCTTGAAAAAAGATTAGACGAATGGCTA
ATTAGAATGAACAGTGTAGAGAAGAACTTAAATGACCTGATGGAGCTGAAAACCATGGCA
TGAGAACTTCATGATGCATGCACAAGCTTCAATAGCTGATTTGATATGGTGGAAGAAAGG
GTATCAGTGATTGAAAATCAAATTAATGAAATAAAGCAAGAAGACGAGGTTAGAGAAAAA
AGAGT-AAAAAAAAAGAACAAAGCCTCCAAGGAATATGGGATTATGTGAAAAGACCAAAT
CTATGTTTGATTGGTGTACCTGAAAGTGATGGGGAGAATGGAACCAAGTTGGAAAACACT
CTTCACGGTATTATCCAGGAGAATTTCCCCAACATAGCAAGGCAGGTCAACATACAAATT
CAGGAAATACAGAGAACACCACAAAGATATGCCTCGAGAAGAGCAACCCCAAGACACATA
ATTGTCAGAATCACCAAGGTTGAAATTAAGG-AAAAGTGTTAAGGGCAGCCAGAGAGAAA
GGTCGAGTGACCCACAAAGGGAAGCCCTTCAGACTAACAGTGGATCTCTTGGCAGAAACC
CAACAAGCCAGAACAGATTGGGGACCAATATTCAACATTCTTAAAGAAAAGAATTTTCAA
CCCAGAATTCCATATCTAGCCAAACTAAGCTTCATAAGTGAAGGAGAAATAAAATCGTTT
ACAGACAAGCAAATGCTGAGAGATTTTGTTACCACCAGGCCTACCTTACAAGAGCTCCTG
AAGGAAGCGCTAAACATGGAAAGAAGAAACTGGTACCAGCCACCACAAAAACATGCCAAA
TTG
>lcl|hg18_L1PA6_chr3_69763210_69769325
ATGGGGAGAAACCAGAGCAGAAAAGCTGAAAATTCCAAAAACCAGAGTGCCTCTTCTCCT
CCAAAGGATTGCAGCTCCTTGACAGGAAGGGAAGAAGACTGGATGGAGAATGAGTTTGAC
AAGTTGACAGAAGTAGGCTTCAGAAGGTCGGTAATAACAAACTTCTCTGAGCTAAAGAAG
CATGTTGTAACCCATCTCAAGGAAGCTAAAAACCTTGAAAAAAGGTTAGACGAATAGCTC
ACTAGAATAAACAGTGTAGAGAAGAACTTAAATGAGCTGACATAGCTGAAAACCACGGCA
TGAGAGCTTCGTGACGCATGCACAAGCTTCAATAGCCAATTCAATCAAGTGGAAGAAAAG
ATATCAGTGACTGAAAATCAAATTCATGAAATAAAGAGAGAAGACAAGATTAGAGAAAAA
AGAGTAAAAAGAAACGAACAAAGCCTCCAAGAAATATGGGACTATGTGAAAAGACCAAAT
CTATGTTTGATTGGTGTACCTGAAAGTGACGGGGAGAATGGAACCTAGTTGGAAAACACT
CTTCAGGATATTATCCAGGAGAGCTTCCCCAATCTAGCAAGGCAGGCCAACATCC-AATT
CAAGAAACACAGAGAACACCACAAAGATACACCTCAAGAAGTGCAACCCCAAGACACACA
ATTGTCAGATTCACCAAGGTTGAAATGAAGGAAAAAATGTTAAGGGCAGCCAGAGAGAAA
GGTCAGGTTATCCACAAAGGGAAGCCCATCAGACTAACAGCGGATCTCTTGGCAGAAACC
CTACAAGCCAGAAGAGAGTGGGGGCCTATATTCAACATTCTTAAAGAAGAGAATTTTCAA
CCCAGAATTTCATATTCAGCCAAACTAAGCTTCATAAGTGAAGGAGAAATAAAATCCTTT
ATAGACAAGGAAATGCTGAGAGATTTTGTCACTACCAGGCCTGCCTTACAAGAGCTCCTG
AAGGAAGCACTAAACATGGAAAGGAACAACCAGTACCAGCCACTACAAAAACACGCCAAA
TTG
>lcl|hg18_L1PA6_chr3_156145644_156151836
ATGAGGAGAAACCAG--------AGCTGAAAATTCTAAAAACCAGAGCACCTCTTCTCCT
CCAAAGTATCGAAGCTCCTCACCAGCAATTGAACAAAGCTGGACGGAGAATGACTTTGAT
GAGCTGACAGAAGTAAGCTTCAGAAGGTTGGTAAT---AAACTTCTCCAAGCTAAAGGAG
GATGTTCAAACCCATCAAAAGGAAGCTAAAAACCTTGAAAAAAGATTAGACCAATGGCTA
ACTGGAATAAACAGTGTAGAGATGACCTTAAATGATCTGATGGAGCTGCAAACCATGGCA
CAAGAACTATGTGACATATGCACAAGCTTCAGTAGCCGATTCGATCAAGGGGAAGAAAGG
GTATCAATGACTGAAGATCAAATTAATGAAATAAAGTGAGAAGAGAAGTTGAGAGAAAAA
AGAGTAAAAAGTAACAAACAAAGCCTCCAAGAAATATGGGACTATGTGAAAACACCAAAT
CTACATTTGATTGGTGTACCTGAAAGTGACGGGGAGAATGGAATCAAGTAGGAAAACACT
CTTCAAGATATTATCCAGGAGAACTTCCCCAACCTAACAACGCAGGCCAACATTCAAATT
CAGAAAATACAGAGAACACCACAAAGATACTCCTTGAAAAGAGCAACCCCAAGACACATA
ATTTTCAGATGCACCAAGGTTGAAATGAAGGAAAAAATGTTAAGGGCAGCCAGAGAGAAA
GGTCGGGTTACCGACAAACGGAAGCCCATTATACTAACAGTGGATTTCTTGGCAGAAACT
CTACAAGCTAAAAGAGACTGTGGGCCAATATTCAACATTCTTAAAGAA-----TTCTCAA
CCCAGAATTTCATATCCAGCCAAACTAAGCTCCATAAGTGAAGGAGAAATAAAATCCTTT
ACAGACAAGCAAATGCTGAGAGATTTTCTCACCACCAGGCCTGCCTTACAAGAGCTCCTG
AAGGAAGCACTAAACATGGAAAGAAACAACCGGTACCAGCCACTGCAAAAACATGCCAAA
TTG
>lcl|hg18_L1PA6_chr3_121182767_121188870
ATGAGGAGA-ACCAGAGCAGAAAAGCTGAAAATTCTAAAAT-CAGAGCACCTCTTCACCT
CCAAAGGATGGCAGCTCCTCGCCAGCAACAGAAAAAAGCTGGAAGGAGAATGACTTTGAC
GAGTTGACAGAAGTAGGCTTCATAAGGTCGGTAATAACAGACTTCTCCGAGTTAAAGGAG
AATGTTCAAACCCATCGCAAGGAAGCTAATAACCTTGAAAAAAGATTAGACTAATGGCTA
ACTAGAATAAACAGTGTAGAGAAGACATTAAATAAACTGATGGAGCTGAAAATCATGGCA
CAAGAACGTCATGACATATGCACAAGCTTCAATAGCTGATTCGATCAAGTGGAAGAAAGG
GTATCAGTCACTGAAGATCATATTAATGAAATAAAGCGAG-----AAGGTTAGAGAAAAA
AGACTGAAAAGAAATGAATAAAGCCTCCAAGAAATATGGGACTATGTGAAAAGACCAAAT
CTACGTTTGATTGGTGTA---GAAAGTGATGGGGAGAAGGGAACCAAGTTGGAAAACACT
CTGCAGGATATTATCCAGGAGAACTTCCCTAACCTAGGAAGGCAGGCCAACATCCAAATT
CAGGAAATAGAGAGAACACCACAAAGATACTCCAAGAGAAGAGCAACCCCAAGACACATA
ATTGACAGATTCACCAAGGTTGAAATGAAGGAAAAACTGTTAAGGGCAGCCATAGAGAAA
GGTCGAGTTAATCACAATCGGAAGGCCATCAGACTAACAGTGGATCTCTCGGCAGAAACC
CTACAAGCCAGAAGAAAGTGGAGGCCAATATTCAAAATTCTTAAAGAA--GAATTTTCAA
CCCAGAATCTCATATCCAGCCAAACTAAGCTTCATAAGTGAAGGAGAAATAAAATCCTTT
ACAGACAAGCAAATGCTGAGAGACTTTGTCACCACCAGGCCTGCCTTACAAGAGCTCCTG
AAGGAGGAACTAAACATGGAAAGGAACAACTGGTACCAGCTACTGCAAAAACATGCCAAA
TTG
>lcl|hg18_L1PA6_chr4_20962874_20969052
ATGGGGAGAAACCAGAGCAGAAAAGCTGAAAACTCTAAAAACCAGAGCACCTCTTCTCCT
CCAAAGGATCGCAGCTCCTCACCTGTAATGGAACAATGCTGGATGGAGGATGACTTTGAC
GAATTGACAGAAGTAGGCTTCAGAAGGTCAGTAATAACAAACTTCTCTGAGCTAAAGGAG
CATGTTCTAACCCATTGCAAGGAAGGTAAAAACCTTGAAAAAAGGTTAGATGAATGGCTA
ACTAGACTAAACAGTGTAGAGAAGACCTTAAATGATGTGATGGAGCTGAACACCATGGCC
CAAGAACTTCATGATGCATACACAAGCTTCAATAGCTGATTTGATCAAGTGGAAGAAAGG
ATATCAGTGATTGAATATCAAATTAATGAAATAAAGCAAGAAGACAAGATTAGAGAAAAA
TAAGTAAAAAGAAATGAACAAAGCCTCCAAGAAATATGGGATTATGTGAAAAGACCAAAT
CTACATTTGATTGGTGTACCTGAAAGTGACAAGGAGAATGGAAACAAGTGTGAAAACACT
CTTCAGGATATTATCCAGGAGAACTTCCTCAACCTAGCAAGGTAGGACAACATTCAAATT
CAGGAAATACAGAGAACACCACAAAGATACGCCTTGAGAAGAGCAACCCCAAGACACACA
ATTATCAGATTCACCAAGGTTGAAATGAAGGAAAAAGTGTTAAGGGCAGCCAGAAAGAAA
GGTCGGGTTACCCACAAAGGGAAGCCCATTAGACTAACAGTGGATCTCTTGGCAGAAACC
CTACAACCCAGAAGATAGTGGGGGCCAATATTCAATATTCTTAAAGAAAACAATTTTCAA
CCCAGAATTTCATATCCATCCAAACTAAGCTTCATAAGTGTGGGAGAAACAAAATTCTTT
ACAGACAAGCAAATGCTGAGAGATTTTGTCACCACCAGGCCTGCCCTACAAGACCTCCTG
AAGGAAGCAATAAACAGGGAAAGGAACAACTGGTACCAGCCACTGCAAAAACATGCCAAA
TTG
>lcl|hg18_L1PA6_chr4_55858086_55864210
ATGGGGAGAAACCAGAGCAGAAAAGCTGAAAATTCCAAAAAACAGA--------TCTCCT
CCAAAGGATCACAGCTCCTCACCAGCAAGGGAACAGAACTGGATGGAGAATGAGTTTGAC
AAGTTGACAGAAGTAGGCTTCAGAAGCTCAGTAATAACAAACTTCTCCAAGCTAAAGGAT
CATGTTCTAACCCATCGCGAGGAAGCTAAAAACCTTGAAAAAAGGTTAGACGAATGGCTA
ACT-GAATAAACAATGTACAGAAGACCTTAAATGACCTGATGGAGCTGAAAACCATGGCA
TGAGAACTACGTGATGCATGCACAAGCTTCAATAGCTGATTTGATCAAGTGGAAGAAAGG
ATATCAGTGATTGAAGATCAAATTAATGAAATAAAGCGAGAAGACAAGATTAGAGAAAAA
AGAGTAAAAAGAAATGAACAAAGCCTCCAAGAAATATGGGACCATGTGAAAAGACCAAAC
ATACGTTTGATTGGTGTACCTGAAAGTGACTGGGAGAATGGAACCAAGTTAGAAAACACT
CTTCAGGGTATTATCCAGGAAAACTTCCCTAACCTAGCAAGGCAGGCCAACATTCAAATT
CAGGAATGACAGAGAACACCACAGAGACACTCCTCGAGAAGACCAACCCCAACACACATA
ACTGTCAGATTCACTAAGGTTGAAAGGCAGGAAAAAATGTTAAGGGCAGCCAGAGAGGAA
GGTCAGGTTAACCACAGAGGCAAGCCCATCGGACTAACAGCGGATCTCATGGCAGAAACC
CTACAAGCCAGAAGAGAGTGGGGGCCAACATTGAACATTCTTGAAGAAAAGAATTTTCAA
CCCCAAATCTCATATCCAGCCAAATTAAACTTCATAAGTGAAGGACAAATAAAATCCTTT
ACAGACAAGCAAATGCTGAGAGATTTTGTCACCACCATGCCTGCCCTACAAGAGCTCCTG
AAGGAAGCGCTAAACATGGAAAGGAACAACT-GTACCAGCCACTGCAAAAACATGCCAAA
TTG
>lcl|hg18_L1PA6_chr4_72876248_72882384
ATGGGGAGAAACCAGAGCAGAAAAGCTGAAAATTCTAAAAACCAGAGCACCTCTTCTCCT
CCAAAGGATTGCAGCTCCTCGCCAGCAACGGAAAAAAGTTGGATGGAGAATGACTTTGAC
GAACTGACAGAAGTAGGCTTCAGAAGGTCAGTAATAACAAACTTCACCAAACTAAAGGAG
CATGTTCTAACCCATCACAAGGAAGCTCAAAACCTTGAAAAAAGGTTAGATGAATGGCTA
ACTAGAATAAACAGTGTAAAGAAGACCATAAATGACCTGATGGAGCTGAAAACCATGGCA
AGAGAACTTTGTGACGCATCTACAAGCTTCAGTGGCTGATTCGATCAAATGGAAGAAAGG
ATATCAGCGATTGAAGATCAAATTAATGAAATAGAGTGAAAAGACAAATTAAGAGAAAAA
AGAGTAAACAGAAACAAACAAAGCCTCCAAGAAATATGGGGCTATGTGAAAAGACCAAAT
CTACATTTGATTGCTGTACCTGAAAGTGACGGGGAGAATGGAACCAAGTTAGAAAACACT
CTTAAGGATATTATCCAGGAGAACTTCCCCAAACCAGCAAGGCAGGCCAACATTCAAATT
CGGGAAATACAGAAAACACTGCAAAGATACTCCTCAAGAAGTGCAACTCCAAGCAACATA
ATTGTCAGATCCACCAAGGTTGAAATAAAGGAAAAAGTGTTAAGGGCAGCCAGAGAGAAA
GGTCGGGTTACCCACAAATGGAAAACCATCACACTAACAGCGGATCTCTCAGCAGAAACT
CTACAAGCCAGAAAAGAGTGGGGGCCAATATTCAAAATTCTTAAAGAAAAGAATTGTCAA
CCCAGAATTTCATATCCAGCCAAACTAAGCTTCATAAATGAAGGAGAAATAAAATCCTTT
ACAGACAAGCAAATGCTGACAGATTTTGTTACCACCAGACCTGCCTTACAAGAGCTCTTG
AAGGAAGCACTAAACATGGAAAGGAACAACTGGTTCCAGCCATGGCAAAAACATGCCAAA
TTG
>lcl|hg18_L1PA6_chr4_122756837_122762983
ATGAGGAGAGACCAGAGCAGAAAAGCTGAAAATTCTGAAAATCAGAGCACCTCTACTCCT
CCAAAGGATCACAGCTCCTCACCAGCAATGGAACAAAGCTGGTTGGAGAATGCCTTTGAT
GAGTTGACAGAAGTAGGC-TCGGAGGGTCGGTAATAACAAACTTCTCTGAGCTAAATGAG
CATGTTCTAACCCATCACAAGGAAGCTAAAAACCTTGAAAAAAGGTTAGCTGAATTACTA
ACTTGAATAAACAGTGTAGAAAAGAACATAAATGACCTGATGGAGCTGAAAACCATGGCA
TGAGAACTTCATGATGCATGCACAAGCTTCAATAGCTGATACAATCAAGTGGAAAAAAGG
GTATCAGTGATGGAAGATCAAATTAATGAAATATGGTGAGAACACAAGGTTAGAGAAAAA
AGAGTAAAAAGAAATGAACAAAGGCTTCAAGAAACATGGGACTATGTGAAAAGACTAAAT
CTACATTTGATTGGTGTACCTGAAAGTGAT---GAGAATGGAACCAAGTTGGAAAACACT
CTGCAAGATATTATACAGGAGAACTTCCCCAACCTAGCAAAGCAGGCCAACATTCAAACT
CAGGAAATACAGAGAACACCACAAAGATACTCCTCGAGAAGAGCAACCCCAAGATACGTA
ATTATCAGATTTGCCAAGGTTGAAATAAAGGAAAAAATGTTAACGGCAGCCAGACAGAAA
GGTCGGGTTACCCACAAAGGGAAGCCCATCAGACTAACAGCGGATCACTCAGCAGAAGCA
CTACAAGCCAGAAGAGAGTAGGGGCCAACATTCAACATTCTTAAAGAAAAGAATTTTCAA
CCCAGAATTTCATTTCCAGCCAAACTAAGCTTCGTAAGTGAAGGAGAAATAAAATCCTTT
ATAGATGAGCAAATGCTGAGAGATTTTGTCATCACCAGGCCTGCCTTACAAGAGCTCCTG
AAGGAAGCACTAAACATGGAAAGGAATAACTGGTACCAGCCACCATAAAAACATGCCAAA
TTG
>lcl|hg18_L1PA6_chr3_138632039_138638226
ATGGGGATAAACCAGAGCAGAAAAGCTAAAAATTCTAAAAATCAGAGTGCCCTTTCTCCT
CCAAAGGATCACAACTCCTCGCCAGCAATGGAACAAAGCTGGGCAGAGAATGACTTTGAT
GAGTTGATAGAAGTAGGCTTCAGAAGGTCGGTAATAACAAACTTCTCTGAGCTAAAGGAG
CATGTTCAAA-CCATCACAAGGAAGCTAAAAACCTTGAAAAAAGGTTAGATGAAGGGTTA
ACTAGAGTAAACGGTGTAGAGAAGACCTTAAATGACCTGATGGAGCTGAAAACCATGGCA
CGAGAACTTCGTGATGCATGCACAAGCTTCAATAGCTGGTTCGATCAAGTGGAAGAAACG
GTATCAGTGATTGAAGATCAAATTAATGAAATAAAGCAAGATGACAAGGTTAGAGAAAAA
AGAGTAAAAGGAAATGAACAAAGCCTCCAAGAAATATTGGACTATGTGAAAATACCAAAT
CTACATCTGATTGGTGTACCTGAAAGTGATGGGGAGAATGGAGCCAAGTTGAAAAACAGT
CTTCAGGATATTATCTGGGAGAACCTCCCCAACCTAGAAAGGCAGGCCAACATTCAAATT
CAGGAAATACAGAAAACACCACAAAGATACTCTTCCAGATGAGCAACCCCAAGACACATA
ATTGTCAGATTCACCAAGGTTGAAATGAAGGAAAAAATGTTAAGGGCAGCCAGAAAGAAT
GGTTGAGTTACCCAAAAAGAGAAGCCCATCAGAATAACAGCGGATCTCTCAGCAGAAACC
CTACAAGCCAGAAGAGAGTGGAGGCCAATATTCAACATTCTTAAAGAAAAGAATTTTCAA
CCCAGAGTTTCATATCCAGCCAAACTAAGCTTCATAAGTGAAGGAGAAATAAAATCCTTT
ACAGAAAAGCAAATGCTGAAAGATTTTGTCACCACAAGGCCTGCCTTACAGGAGCTCCTG
AAGGAAGCATTAAACGTGGAAAGAAACAACCGGTACCAGCCACTGCAAAAACATACCAAA
TTG
>lcl|hg18_L1PA6_chr3_26140966_26147112
ACGGGGAGAAACCAGAGCAGAAAAGCTGAAAATTCTAAAAACCAGAGCACCTCTTCTCCT
CCAAAGGACTGCAACTCCTCACGAGCAACAGAACAAAGCTGGACGGAGAATGACTTTGAC
GAGTTGACAGAAGTAGGCTTCAGAATGTCAGTAATAACAAACTGCTCCAAGCTAAAGGAG
CGTGTTCAAACCCATCACAAGGAAGCTAAAAGCCTTGAAAAAAGGTTAGACGAATGGCTA
ACTAGAATAAATAGTGTAGAGAAGACCTTAAATGACCTGATGGAGCTGAAAACCATGACA
TGAGAACTTTGTGGTGCATGCACAAACTTCAATAGCTGATTCGATCAAGTGGAAGAAAGG
GTATCAGTGATTGAAGATCACATGAATGAAATTAAGCGAGAACACTAGGTTAGAGAAAGA
AGAGTAAAAAGAAACAAACAAAGCCTCCAAGAAATATGGGACTATGTGAAAAGACCAAAT
CTACACTTGATTGGTGTACCTGAAAGTGATGGAGAAAATGAAACTAAGTTGGAAAACACT
CTTCAGGATATTATCCAGGAGAACTTCCCCAAC-GAGCAAGGCAGGCCAACATTCAAATT
CAGGAAATACAGAGAACACCATAAAGATACTCCTCGAGAAGAGAAACCCCAGCACACATA
ATTGTCAGATTCACCAAGGTTGAAATGAAGGAAAAAATGTTAAGGGCAGCCAGAGAGAAA
GGTCGGGTTACCCACAAAGGGAAGCCCATCAGACTAAAAGTGGATCTCTCAGCAGAAACC
CTACAAGCCAGAAGAGAGTGGGGGCCAATATTCAACATACTTAAAGAAAAGAATTTTCAA
CCCAGAATTTCAAATCCAGCCAAACTAAGCTTCATAAGTGAAGGAGAAATAAAATCCTTT
ACAGACAAGCAAATGCTGAGAGATTTTTTCATCACCAGGCCTGCCTTACAAGAGTTCCTG
AAGGAAGCACTAAATATGGAAAGAAACAACCAGTACCAGCCACTGAAAAAACATACCAAA
TTG
>lcl|hg18_L1PA6_chr4_71107522_71113664
ATGGGGAGAAACCAGAGCAGAAAAGGTGAAAATTCTAAAAATCAGAGTGCCTCTTCTCCT
CCAAAGGATTGCAGCTCCTTTCCAGCAATGGAACAAAGCTGGATGGAGAATGGCTTTGAC
AAGTTGACAG-AGTAGGCTTCAGAAGATAGGTAATAACAAACTTCTCCGAGCTAAAGGAG
GATGTTTGAACCCATCACAAAGAAGCTAAAAACCTAGAGAAAAGATTAGATGAATGGCTA
ACTGGAATAAACAGTGTAGACAAGACCTTAAATGACCTGATGGAGCTGAAAACCATGGCA
CGAGAACTTTGTGATGCACGCACAAGCTTCAATAGCCGATTTGATCAAGTGGAAGAAAGG
GTATCAGTGATTGAAGATCAAATGAATGAAA-AAAGTGAGGAGACAAGGTTAGAGAAAAA
AGAGTAAAAATAAATGAATAAAGCCTCCAAGAAATATGGGACTATGTGAAAAGACCAAAT
CTATATCTGATTGGTGTACCTGAAAGTGATGGGGAGAATGGAACCAAGTTGGAAAACACT
TTTCAGGGTATTATTGAGGAGAACTTCCTCAACCTAGAGACGTAGGCCAACATTCAAATT
CAGGAAATACAGAGAACACCTCAAAGATACTCCTAGAGAAGAGCAACCCCAAGACACATA
ATTGTCAGATTCACCAAAGTTGAAATGAAGGAAAAAGTGTTAAGGGCAGCCAGAGAGAAA
GGTCAAGTTACCCACAAAGGGAAGCCCATCAGACTAACAACAGGTCTCTCAGCAGAAACA
CTACAAGTCAGAAGAGAGTGGGGGCCAATATTCAGCACTCTTAAAGAAAAGAATTTTCAA
CCCAGAATTTCATATCCAGCCAAACTAAGCTTCATAAGTGAAGGAGAAATAAAATCCTTT
ACAGGCAAGCAAATGCTGAGAGATTTTGTCACCACCAGGCCTGCTTTA-AAGAGCTCCTG
AAGGATGCACTAAACATGGAAAGAAAGAAGCAGTACCAGCCAGTGTAAAAACATGCCCAA
TTG
>lcl|hg18_L1PA6_chr4_115427645_115433775
ATGGGGAGAAAACAGAGCAGAAAAGCTGAAAATTCTAATAATCAGAGTGCCTCTTCTCCT
CCAAAGGATCATAGCTCCTCACCAGCAATGCAATGAAGCTGGATGGAGAATGACTTTGAT
GAGTTGACAGAAGTAGGCTTCAGAAGGTCGATAATAACAAACTTCTCTGAGCTAAAGGAG
GATGCTTGAACCCATCTCAAGGAAGCTTAAAACCTTGAAAAAAAATTAGACAAATGGCTA
ACTAGAATAAACAGTGTAGAGAAGACTTTAAATGATCTGATGGAGCTGAAAACCATGGCA
CAAGAACTTTGTGACGCATGCACAAGCTTCAATAGTGAAATCGATCAAGTGGAAGAAAGG
GTATCAGTGATTGAATATCAAATTAATGAAATAAAGTGAGAAGACAAGGTTAGAGAAAAA
AGACTAAAAGAAAATGAACAAAGCCTCCAAGAAATATGAGACTATGTGAAAAGACCAAAT
CTACATTTGATTGGT--ACCTGAAAGTGATAGGGAGAATGGAACCAAGTTGGAAAACACT
CTTCAGGGTATTAGCGAGGAGAACTTCCCCAACTTAGCAAGGCAGGCCAACATTCAAATT
GAGGAAATACAGAGAACACCACAAAGATACCCCTTGAGAAGAGCAACCCCAAGACACATA
ATTGTCAGATTCACCAAGGTTGAAATGAAGGAAAAAGTGTTAGCAGCAGCCAGAGAGAAA
GGTTGAGTTACCCACAAAGGGAAGCCCATCAGACTAACAGCAGATCTCTCAGCAGAAACC
CTACAAGCAGGAAGAGAGTGGGGGCCAATATTCAACATTCTTAAAGAAAAGAATTTTCAA
CCTACAATTTCATATCCAGCCAAACTAAGCTTCATAAGTGAAGGAGAAATAAA--CCCCT
ACAGACAAGCAAATGCTGAGAGATTTTGTCACCACCAGACCTGCCCTAAAACAGCTCCTG
AAGGAAGCACTAAACATGGAAAGAAACAACTGGTACCAGCCACTGCAAAAATG-ACCCAA
TTG
>lcl|hg18_L1PA6_chr4_13027487_13033639
ATGGGGAGAAACCAGAGGAGAAAAGCTGAAAATTCTAAAGACCAGAACACCTCTTCTCCT
GCAAAGGATTGCAGCTCCTCGCCAGCAACGGAACAAAGCTTGATGGAGAATGACTTTGAT
GAGCTGACAGAAGCAGGCTTCAGAAGGTTGGTAATAACAAACTTCTCTGAGCTAAAGGAG
GATGTTCGAGCCCCTCGCAAGGAAGCTAAACACCTTGAAAAAAGATTAGACGAATGGCTA
ACTAGAATAAACAGTGTTGAGAAGACCTTAAATGACCTGATGGAGCTGAAAACCAGGGCA
CAAGAACTATGTGAGGCATGAACAAACTTCAACAGCTGATTCGATCAAGTGGAAGCAAGG
GTATCAGCGATTGAAGATCAAATTAATGAAATAAAGCAAGAGGAGAAATTAAGAGAAAAA
AGAGTAAAAAGAAATGAACAAAGCCTCCAAGAAATATGGGACTATGTGAAAAGACCAAAT
CTACATTTGATTGGTGTACCTGAAAGTGATGGGGAGAATGGAACCAAGTTAGAAAACACT
CTTCAGGATATTATCCAGGAGAACTTCCCCAACCCAGCAAGGCAGGCCAACATTCAAAAT
CAGGAAATACAGAGAACACCACAAAGACACTCCTCAAGAAGAGCAACCCCAAGACACATA
ATTGTCAGATTCACCAAGGTTGAAATGAAGGAAAAAATGTTAAGGGCAGCCAGAGAGAAA
AGTCGGGTTACTCACAAGGGGAAGCCCATCAG-CTAACAGCGGATCTCTTGGCAGAAACT
CTACAAGCCAGAAGACAGCAGGGGCCAATATTCAACATTCTTAAAGAAAAGAATTTTCAA
CCCAGAATTTCATATCCAGCCAAACTAAGCTTCATAAGTGAAGGAGAAATAAAATCCTTT
ACAGTCAAGCAAATGCTGAGAGATTTTGTCATCACCAGGCCTCCCTTACAAGAGCTCCTG
AAGGAAGCACTAAACATGGAAAGGAGTAACGAGTACCAGCCACTGCAAAAACATGTCAAA
TTG
>lcl|hg18_L1PA6_chr4_110134591_110140731
ATGGGAAGAAACCAGAGCAGAAAAGCTGAAAATTCAAAAAAACAGAGTGCCTCTTCTCCT
CCAAAGGATCACAGCTGGTCACCAACAAGGCAACAAAACTGGATGGAGAATGAGTTTGAC
GAGTTAACAGAAGTAGGCTTCAGAAGGTTGGTAATAACAAACTTCTCCGAGCTGAAGGAG
CATATTTTAACCCGTTACAAGGAAGCTAAAAACCTTGACAAAAGGTTAGATGAATGGCTA
ACTAGAATAACCAGTGTAGAGAAGAGCTTAAATGACCTGATGGAGCTGAAAACCATGGCA
CAAGAACTTCGTGACACGTGCACAAGCTTCAATAGTCGATTCAATCAAGTGGAAGAAAGG
ATATCAGTGATTGAAGATCAAATTAATGAAATAAAGTGAGAAGACAAGATTAGAGAAAAA
AGAGTGAAAAGAAATGAACAAAGCCTCCAGGAAATATGGGACTATGTGAAAAGACCAAAT
ATGTATTTGATTGGTGTACCAGAAAGTGACGGGGAGAATGGAACCAAATTAGAAAACACT
CTTCAGGATGTTATTCAGGAGAACCTCCCCAACCTAGCAAGGCAGGCCAACATTCAAATT
CAGGAAATA-ATTGAACACCACAAAGAAACTCCTCGAGAAGAGCAACTCCAAGACACCTA
ATTGTCAGATTCACCAAGGTTGAAATGAACGAAAAAATGTTAAGGGCAGCCAGAGAGAAA
GGTCAGGTTACCCACAAAGGGAAGCCCATCAGACTAACAGTGGATCTCTCGGCAGAAACC
CTATAAGCCAGAAGAGAGTGGGGGCCAATATTCAACATTCTTAAAGAAAAGAATTTTCAA
CCCAGAATCTCATGTCCAGCCAAAATAAGCTTCATAAGTGAAGGAGAAATAAAATCCCTT
ACAAACAAGGAAATGCTGAGAGATTTTGTCACCACCAGGCCTGCCTTACAAAAGCTCCTG
AAGGAAGCACTAAATATGGAAAGGAACAACCGGTACCAGCCACTGCAAAAACACGACAAA
CTG
>lcl|hg18_L1PA6_chr3_4191250_4197368
ATGGGGAGAAACCACAGCAGAAAAGCTCAAAATTCTAAAAATC-GAGCA-GTTTTCTTCT
CCAAAGAATCGCAGCTCCTTGCCAGCAGTGGAA-AAAGGTGGACAGAGAATGACTTTGAC
AGGATGACAGAAGTAGGCTTCAGAAGGTCAGTAATAACAAACTTCTCCGAGCTAAAGGAG
GATGTTCAAACCCATCACAAGGAAGCTAAAAGCCTTGAAAACACATTAGACAAATGGCTA
ACTAGAATAAACAGTGTAGAGAAGACCTTAAATGACCTGGTGGAGCTGAAAACCATGGCA
CGAGAACTTCATGACACATGCACAAGCTTCAATAGCCGATTTGATAAAGCGGAAGAAAGG
GTATCAGTGAATGAAGATTAAATTAATGAAAT-AAGCAAGAAAACAAGGTTAGAGAAAGA
AGAGTAAAAAGAAATGAACAAAGCCTCCAAGAAATATGGGACTATGTGAAAAGACCAAAT
CTACATTTGATTGTTGTACCTGAAAGTGATGGGGAGAGTGGAACCAAGATGGAAAACACT
CTTCAGGATATTATCCAGGAGAACTTTCCCAACCTAAGAAGACAGGCCAACATTCAAATT
CAGGAAATACAGAGAACACCACAAAGATACTCCTCAAGAAGAGCAACCCCAAGACACATA
ATCATCAGATTCACCAAGGTTGAAATGAAGGAAAAAGTATTAAGGGCAGCCAGAGAGAAA
GGTCGAGTTACTCACAAAGGGAAGCCCATCAGACTAACAGCAGATCTCTTGGCAGAAACC
CTACAAGCTAGAAGAGAGTGGGGGCCAATATTCAACGTTCTTAAAGAAAAGAATTTCCAA
AACAGAATTTCATATCCAGCTATACTAAGCTTCATAATTGAAGGAGAAATAAAATCCTTT
ACAGAAAAGCAAATGCTGAGAGATTTTGTCACCACCAGGCCTGCCTTACAATAGCTGCTG
AAGGAAGCACTAAACATGGAAAGGAACAACCAGTACCAGCTACTGAAAAAACAGGCCAAA
TTG
>lcl|hg18_L1PA6_chr4_81810162_81816353
ATGGGGAGAAATCAGAGGAGAAAAGCTGAAAATTCTAAAAACCAAAGCACCTCTTCTGGT
CCAAAGGATCACAGCTCCTCACCAGCAATGCAACAAAGCTGGATGGAGAATGACTTTGAT
GAGCTGATAGAAGTAGGCTTCAGAAGGTCGGTAATAACAAACTTCTCCAAGCTAAAGGAG
GATGTTCAAACACATTGCAAGGAAGCTAAAAACCTTGAAAAAAGATTAGATGAATGGCTA
ACTAGAATAAACAGTGTAGAAAAGACCTTAAATGACATGATGGAGCTGAAAAC-ATGGCA
AGAGAACTACGTGATGCATGCATAAGCTTCAATAGCCGATTCGATCAAGTTGAATAATGT
GTATCAATGATTGAATATAAAATTAATAAAATAAAGCAAGAGGAGAAGTTTAGAGAAAAA
AGAGTAAAAAGAAATGAAAAAAAC-TCCAAGAAATATGGGACAATGTGAAAAGACCAAAT
CTTCGTTTGATCAGTGTACGTGAAAGTGACGGGGAGAATGGAACCAATTTGGAAAACACT
CTTCAGGATATTATCCAGGAGAACTTCTGCAACCTAGCAAGGCACGCCAACATTCAAATT
CAGGAAATATGGAGAACACCACAAAGATACTCCTCGAGAAGAGCAACCCCAAGACACATA
ATTGTCAGATTCATCAAGGTTGAAATGAGGGAAAAAATGTTAAGGGCAGCCAGAGAGAAA
GGTCAGGTTACCCACAAAGGGAAGACCATCAGACTAATAGCAGATCACTTGGGAGAAACT
CTATAAGCCAGAAGAGAGTGGGGGCCAATATTCAACATTATTAAAGAAAAGAATTTTCAA
CCCAGAATTTCATATCCAGCCAAACCATGCTTCATAAGTGAAGGGGAAATAAAATCCTTT
ACAGACAAGCAAATGCTGAGAGATTTTGTCACCACCAGGCCTGCCCTAAAAGAGCTCCTG
AAAGAAGCACTAAACATGAAAAGTAAACACCAGTACCAGCCACTGCAAAAACATGCCAAA
TTG
>lcl|hg18_L1PA6_chr4_53900914_53907041
ATGGGGAAAAAACAGAGCAGAAAAGCTGAAAATTCTAAAAATCAGAGCACCTCTTCACCT
CCAAAGGAACACAGCTCCTCGTCAGCAACGGAACAAAGCTGGACAGACAATGAC--TGAC
AAGTTGAGAGAAGGCGGCTTTAGATG---------ACCAAACTTCTCCAAGCTAAAGGAG
GATGTTCGAAACCATCACAAAGAAGCTAAAAACCTTGAAAAAAGATTAGACAAATGGCTA
ACTAGAATAACCAGTGTAGAGAAGTACTTAAATGACCTGGTGGAGCTGAAAACCATGGCA
CAAGAACTATATGACACATGCACAAGCTTCAGTAGCCAATTCGATCAAGTGGAAGAAAGG
GTATCAGTGATTGAAGGTCAAATGAACGAAATGAAGCAAGAAGAGAAGTTTAGAGAAAAA
AGAGTGAGAAGAAATGAACAAAGCCTCCAAGAAATATGGGACTATGTGAAAAGACCAAAT
CTACGTCTGATTGGTGTACCTGAAAGTGACAGGGAGAATGGAACCAAGTTGGAAAAGACT
CTGCAGGATATTTTCCAGGAAAACTTCCCCAACCTAGCAAGGCAGGCCAACATTCAAATT
CAGGAAATACAGAAAACGCCACAAAGACACTCTTCGAGAAGAGCAACTCCAAGACACATA
ATTGTCAGATTCACCAAAGTTGAAATGAAGGAAAAAATGTTCAGGGCCACCAGAGAGAAA
GGTCGGGTTACCCACAAAGGGAAGCCCATCAGACTAACAGCAGATCTCTCGGCAGAAACT
CTACAAGCCAGAAGAGAGTAGGGGCCAATATTCAACATGCTTAAAGAAAAGAATTTTCAA
CCCAGAATTTCATATCCAGCCAAACTAAGCTTCAGAAGTGAAGGAGAAATAAAATCCTTT
GCACACAAGCAAATGCTGAGAGATTTTGTCACCACCAGGTCTGCTTTACAAGAGCTCCTG
AAAGAAGCACTAAACATGGAAAGGAACAACCGGTACCAGCCACTGCAGAAACATACCAAA
TTG
>lcl|hg18_L1PA6_chr3_53400223_53406351
ATGGGGAGAAACCAGAGCAGAAAAGCTGAAAATTCTAAAAGCCAGAGCACCTCTTCTCCT
CCAAAGGATTACAGCTCCTCACCAGCAATGGAACAAAGCTGGATGGACTATGACTTTGAC
GAGTTGACAGAAGTAGGCTTCAGAAGGTCAGTAATAACAAACTTCTCCAGTCTAAAGGAG
GATGTTCAAACCCATCACAAGGAAGCTAAAAACCTTGAAAAAAGATTAGATGAATGGCTA
ACTAGAATAAACAGTGTAGAG-AGACCTTAAAGGAACTGATGGAGCTGAAAAACATGGCA
TAAGAACTACGTGACGCATGCACACGCTTC-GTAGCTAATTTGATCAAGTGGAAGAAAGG
GTATCAGCGATTGAAGATCAAATGAATAAAATGAAGCGAGAAGAGAAGTTTAGAGAAAAA
AGAGTAAAAAGAAGTGAACAAAGCCTCCAAGAAATATGGGATTATGTGAAAAGACCAAAT
CTACATCTGACTGGTGTACCTGAAAGTGACGGGGAGAATGGAGCCAAGTTGGAAAACACT
CTTCAGGATACTATCCAGGAGAACTTCCCCAACCTAGCAAGGCAGGCCAACATTCAAATT
CAGGAAATACAGAGAACAACACAAAGATACTCCTTGAGAAGAGCAACCCCAAGACACATA
ATTGTCAGATTTACCAAGGTTGAAATGAAGGAAAAAATGCTAAGGGCAGCCAGAGAGAAA
GGTCGGGTTACCCACAAAGGGAAGCCCATCAAACTAACAGCTGATATCTTGGCAGAAACT
CTATAAGCCAGAAGAGAGTGGTGGCTAATATTCAACATTCTT----AAAAGAACTTTCAA
CCCAGAATTTCATATCCAGCCAAAGTAAGATTCATAAGTGAAGCAGAAATAAAATCCTTT
ACACACAAGCAAATGCTGAGAGATTTTGTCACCACCAGGCCTGCCTTACAAGAGCTCCTG
AAAGAAGCACTAAACATGGAAAGGAACAACCAGTGCCAGCCACTGCAAAAACATGCCAAA
TTG
>lcl|hg18_L1PA6_chr4_125148992_125155146
ATGGGGAGAAACCAGGGCAGAAAAGCTGAAAATTCTAAAAACCAGAGTGCCTCTTCTCCT
CGAAAGGATCACAGCTCCTCGCCAGCAGTGGATCAAAGCTGGATGGAGAAGGGCTTTCAG
AAGTTGATAGAAGTAGGCTTCAGAAGGTCTGTAAT---AAACTTCTCAGAGCTAAAGGAG
CATGTTCTAACCCATTGCAAG--------GAACCTTGAAAAAAGGTTAGATGAATGGCTA
GCTAGAATAAACAGTGTAGAGAAAACCTTAAATGACCTGATAGAGCAGAAAACCATGGCA
CAAGAACTTCGTGACACATGCACAAGCTTCAGTAGCCAATTTGATCAAGTGGAAGAAAGG
ATATCGGTGATTGAAGATCAAATTAATGAAATAAAGTGAGAAGACAAAGTTAGAGAAAAA
AGAGTAAAAAGAAAAGAAA-AAACCTCCAAGAAATATGGGACTATGTCAAAAGATTAAAT
CTATGTTTGATTGGTGTACCCGAAAGTGATGGGGAGAATGGAACAAATTTGGAAAACACT
CTTCAGGATATTATCCAGGAGGACTTCCCCAACCTAGCAAAGCAGGCTAACATTCAAATT
CAGGAAACACAGAGAACACCACAAAGATACTCCTTTAGAAGAGCAACCCCAAGACACATA
GTTGTCAGATTCACCAAGGTTGAAATGAAGGAAAAAATGTTAAGGGCAGCCAGAGAGACA
GGTCAGGTAACCCACAAAGGGAAGCCTATCAGACTAACAGCAGATCTCTTGGCAGAAACC
CTACAAGCCAGAAGAGAGTGGGGGCCAATATTCAACATTCTTAAAGAAAAGAATTTTCAA
CTGATAATTTCATGTCCAGCCAAACTAAGCTTCATAAGTGAAGGAAAAATAAAATCCTCT
ACAGACAAGCAAATGCTAAGAGATTCTGTCACCACCAGGCCTGCCCTAAAAGAGCTCCTG
AAGGAAGCACTAAACATGGAAAGGAACAACTGGTACCAGCCACTGCAAAAACATGCCAAA
TTG
>lcl|hg18_L1PA6_chr3_74925980_74932189
ATGGGGAGAAACCAGAGCAGAAAAGCTGAAAATTCTAAAAATCAGAGCGCCTCTTCTCCT
CCAAAGGAACGCAACTCCTCACCAGCAACAGAACAAAGCTGGATGGAGGATGACTTTGAC
AAGTTGACAGAAGTAGACTTCAGAAGATCGGTAATAACAAACTTCTCCAAGCTAAAGGAG
GATCTTCGAACCCATCACAAAGAAGCTAAAAACCTTGAAAAAAGATTAGACAAACGGCTA
ACTAGAATAAACAGTGCAGAGAAGACCTTAAATGACCTGATGGAGCTGAAAACCATGGCA
AGAGAACTACATGATGCATGCACAAGCTTCAGTAGCAGATTGGATCAAGTGGAAGAAAGG
GTGTCAGTGAATGAAGATCAAATGAATGAAATGAAGCGAGAAAAGAAGTTTAGAGAAAAA
AGAATAAAAACAAATGAACAAAACCTCCAAGAAATATGGGCCTATGTGAAAAGACCAAAT
CTATGTCTGATTGGTGTACCTGAAATTGACAGTGAGAATGGAACCAAGTTGGAAGACATT
CTTCAGGATATTATCCAGGAGAACTTACCCAACCTAGCAAGGCAGGCCAACATTCAAATT
CAGGAAATACAGAGAATGCCACAAAGATACTCCTCGAGAAGAGCAAACACAAGACACATA
ATTGTCAGATTCAGCAAGGTTGAAATGAAGAAGAAAATGTTAAGGGCAGCCTGAGAGAAA
GGTCGGGTTACCCACAAAGGGAAGTCCATCAGACTAACAGCAGATCTCTCAGCAGAAACT
CTACAAACCAGAAGAGAGTGGGGGCCAATGTG-AAGATTTTTAAAGCAAAGAATTTTCAA
CCCAGAATTTCATATCCAGCCAAACTAAGCTTCATAAGTGAAGGACAAATAAAATCCTTT
ACAGACAAGCAAATGTTGAGAGATTTTGTCACCACCAGGCCTGCCTTACAAAAGCTCCTG
AAGGAAGCACTA-ACATGGAAAGGAACAATCGGTACCAGCCACTCCAAAAACATGCCAAA
TTG
>lcl|hg18_L1PA6_chr4_89679125_89685226
ATGGGGAGAAACCAGAGCAGAAAAGCTGAAAATTCTAAAAACCAGAGCACCTCTTCTCCT
CCAAAGGATCGCAGCTTCTTGCCAGCAACAGAACAAAACTGGACAGAGAATGACTTTGAT
GAGTTGACAGAAGTAGGCTTCAGAAGATTGGTAATAACAAACTTCTCTGAGCTAAAAGAG
CATGTTCTAACCCATCACAAGGAGGTTAAAAATCTTGAAAAAAGGTTAGACGAATGGCTA
ACTAGAATAAACAGTGTAGAGAAGACCTTAAATGACCTGATGGAGCTGAAAACCACAGTG
CGAGAACTTCGTGACACACACACAAGCTTCAATAGCCAATTTGATCAAGTGGAAGAAAAG
ATATCAGTGATTGAAGATCAAATTAATGAAATAAAGTGAGAAGACAAGTTTAGAG-AAAA
AAAGTAGAAAGAAATGAACAAAGCATCCGAGAAATATGGGACTATGTGAAAAGACCAAAT
CTACGTTTGACTGGTGTACCTGAAAGTGACAGGGAGAATGGAACCAAGTTAGAAAACACT
CTTCAGGATATTATCAAGGAGAACTTCCCTCACCTAGGAAGGCAGGCCAGCATTCAAATT
CAGAAAATACAGAGAACACCACAAAGATACTCCTTGAGAAGAGCAACCCCAAGACACATA
ATTGTCAGATTCACCAAGGTTGAAATGAAGGAAAAAATGTTAAGGGCAGCCAGAGAGAAA
GGTCGGGTTACCCAC-AAGGGAAGCCCATCAGACTAACAGCAGATCTCTCGGCAGAAACT
CTATAAGCCAGAAGAGAGTGGGAGCCAATATTCAACATTCTTAAAAAAA----TTTTCAA
TCCAGAATTTCATATCCAGCCAAACTAAGCTTCATAAGTGAAGGAGAAATAAAATACTTT
ATAGACAAGAAAAGGCTGAGAGATTTTGTCCCCACCAGGCCTGCCTTACAAGAGCTCCTG
AAGGAAGCACTAAATATCGAAAGGAACAACCAGTACCAGCCACTGCAAAAACATGCCAAA
TTG
>lcl|hg18_L1PA6_chr3_24583285_24589442
ATGGGGAGAAACCAGAGCAGAATAGCTGAAAATTCTAAAAACCAGAGGGCCCCTTCTCCT
CCAAAGGATCGCAGCTCCTCACCAGCAACGCAACAAAGCAGGAAGGAGAATGATTTTGAC
GAGTTGACAGAAGTAGGCTTCAGAAAGTCGGTAATAACAAAGTTCTCCAAGCTGAAGGAG
GATGTTGAAACCCATCGCAAAGAAGCTAAAAACCTTG-AAAAAGATTAGACGAAGGGCTA
ACTAGAATAAAAAGTGTAGAGAAGACCTTAAATGACCTGATGGAGCTGAAAACCATGGCA
CGAGAACTACGTGATGCATGCACAAGCTTCAGTAGCTGATTTGATTAAGTGGAAGAAAGG
GTATCAATGATTGAAGATCAAATTAATGAAATGAAGCAAGAAGAGAAG-TTAGAGAAAAA
AGAGTAAAAAGAAATGAACAAAGCCTCCAAGAAATATGGGACTATGTG-AAAGACCAAAT
CTACATTTGATTGGTGTACCTGAAAGTGATGGGGAGAATGGAACCAAGCTGGAAAACACT
CTTCAGGATATTATCCAGGAGAACCTCCCCAACCTAGCAAGGCAGGCCAACATTGAAATT
CAGGAAATGCAGAGAACACCACAAAGATACTCCTCGAGAAAAGCAACCCTAAGACACATA
ATTGTCAGATTCACCAAGGTTGAAATGAAGGAAAAAATGCTAAGGGCAGCCAGAGAGAAA
GGTCAGGTTACCCACAAAGGGAAGCCCACCAGACTAACAGCGGATCTCTCAGCAGAAACC
CTACAAGCCAGAAGAGAGGGGGGGCCAATATTCAACATTTTTAAAGAAGAGAATTTTCAA
CCCAGAATTTCATATCCAGCCAAACTAAGCTTCATAAGTGAAGGATAAATAAAATCCTTT
ACAGACAAGCAAATGCTGAGAGATTTTGTCACCACCAGGCCTGCCTTACAAGAGCTCCTG
AAAGAAGCCCTAAACATGGAAAGGAACAATCGGTACCAGCCACTGCAAAAACATGCCAAA
TTG
>lcl|hg18_L1PA6_chr4_26580975_26587099
ATGGGGAAAAACCAGAGCAGAAAAGCTGAAAATTCTAAAAACCAGAGTGCCCCTTCTCCT
CCAAAGGATTGCAGCTCCTCGCCAGCAATGGAACAAAGCAGGACAGAGAATGACTGTGAC
AAGTTGACAGAAGTAGGCTTCAGAAGGTCGGTAATAACAAACTTCTCCGAGCTAATGCAG
GATGTTCGAACCCATCGCAAGGAAGCTAAAAACCTTGAAAAAAGATTAGACGAATGGCTA
ACTAGAATAAACAGTGTAGGGAAGACCTTAAATGACCTGATGGAGCTGAAAACTATGGCA
CGAGAACTTCATGACACATGCACAAGCTTCAATAGCCAATTTGATCAAGTAGAAGAAAGG
AGATCAGTGATTGAAGATCAAAGTAATGAAATAAAGTGAGAAGACAAGGTCAGAGAAAAA
AGAGTAAAAAGAAACGAACAAAGCCTCCAAGAAATATGGAACTATGTGAAAAGACCAAAT
CTACATTTGATTGGTGTACCTGAAAGTGATGGGGGGAATGGACCCAAGTTGGAAAACACT
CTTCAGTATATTATCCAGGAGAACACCCCCAACCTAGCAAGGCAGGCCAACATTCAAATT
CAGGAAATACAGAGACCACCACAAAGATACTCCTTGAGAAGAGCAACACCAAGACGCATA
ATTGTCAGATTCACCAAGGTTGAAATGAAGGAAAAAATGTTAAGG-CAGCCAGAGAGAAA
GGTCGGGTTACCCACAAAGGGAAGCCCATCAGACTAACAGCGAATCTCTTGGCAGAAACC
CTACAAGCCACAAGAGAGTGGAGGTCGATATTCAACATTCTTAAAGAAAAGAATTTTGAA
CCCAGAATTTCATATCCAGCCAAACTAAGCTTCATAACTGAAGGAGAAATAAAATCCTTT
ACAGACAAGCAAATGCTGAGAGATTCTGTCACCACCAGGCCTGCCTTACAAGAGCTCCTG
AAGGAAGCACTAAACATGGAAAGAAAAAACCGGTACTAGCCACTGCAAAAACATGCCAAA
TTG
>lcl|hg18_L1PA6_chr4_107208758_107214855
ATAGGGAGAAACCAGAGCAGAAAAGCTGAAAATTCTAAAAACCAGAGCACCTCTCCTCCT
GCAAAAGATTACAGCTTCTTGCCAGCAACAGAACAAAGGTGGACGGAGAATGACTTTGAC
AAGTTGACAGAAGTAGCCTTCAGAAGGTCAATAATAACAAACTTCTCCAAGCTAAAGGAG
GATGTTCGAACCCATCGCAAGGAAGCTAAAATCCTTGAAAAAGGATTAGACGAATGGCTA
ACTAGAATAAACAGTGTAGAGAAGACCTTAAGTGACCTGATGGAGCTGAAAACCATGGCA
CGAGAGCTATGTGACACATGCACAAGCTTCAGTAGCTGATTCGATCAAGTGGAAAGAAGC
GTATCAGTGATTGAAGATCAAATTAATGAAATGAAGAGAGAAGAGAAGTTTAGAGAAAAA
AGAATAAAAAGAAACGAACAAAGCCTCCAAGAAATATGGGACTCTGTGAAAAGACCAAAT
CTCTGTTTGATTGGTGTACTTGAAAGTGACAGGGAGAATGGAACCAAGCTGGAAAACACT
CTTCAGGCTATTATCCAGGAGAACTTCCCCAACCTAGCAAGGCAGGCCAACATTCAAATT
CAGAAGATACAGAGAACACTACAAACATACTCCTTGAGAAGAGCAACCCCAACACACATA
ATTTTCGGATTAACCAAGGTTAAAATGAAGGAAAAAATGTTAACAGGCACCAGAGAGAAA
GATTGGGTTACCCACAAAGGGAAGCCCATCAAACTAACAGCAGATCTCTCGGCAGACACT
CTACCAGCCAGAAGAGAGTAGGGGCCAATATTCAACATTCTCAAAGAAAAGAATTTTCAA
CCCAGAATTTCATATCCAGCCAAACTAAGTTTCATAAGTGAAGGAGAAATAAAATCCTTT
ACAGACAAGCAAATGCTGAGAGATTTTGTCGCCAACAGGCCTACCTTACAAGAGCCCCTA
AAGGAAGCACTAAACATGGAAAGGAACAACCAGTACCAGCCACTGCAAAAACATGCCAAA
TTG
>lcl|hg18_L1PA6_chr4_147182874_147189041
ACGGGGAGAAACCAGAGCAGAAAAGCTGAAAATTCTAAAAACCAGAGCACCTCTTCTCCT
CCAAAGGATCGCAGCTCCTCGCCGGCAACGGAACAAACCTGAATGGAGAATGACTTTG-C
GAGTTGACAGAAGTAGGCTTCAGAAGGTCGGTAATAACAAACTTCTCCAAGCTAAAGGAG
GATATTTGAACACATCGCAAGGAAGCTAAAAATCTTGAAAAAAGATTAGATGAATGGGTA
ACTAGAATAATCAGTGTAGAGAAGACCTTAAATGACCTGATGGAGCTGAAAACCATGGCA
CGAGAACTACGTGATGCATGCACAAGCTTCAGTAGCTGATTCGATCAAGTGGAAGAAAGG
GTATCACTGATTAAAGATCAAATTAATGAAATGAAGTAAGAAGAGAAGTTTAGAGAAAAA
AGAGTAAAAAGAAATCAACAAAGCCTCCAAGAAATATGGGACTATATGCAAAGACCAAAT
CTATGTTTGATTGGTGTACCTGAAAGTGATGGGGAGAATGGAACCAAGCTGGAAAACACT
CTTCAGGATATTATCCAGGAGAACTTCCCCAGCCTACCAAGGCAGGCCAACATTCAAACA
CAGGAAATACAGAGAACACCACGAACATACTCCTCGAGAAGAGCAATTCCAAGACATGTA
ATTGTCAGATTCACCAAGGTTGAAATGAAGGAAAAAATGTTAAGGGCAGTCAG----AAA
GGTCGGGTTACCCACAAAGGGAAGCCCATCAGACTAACAGCAAATCTCTCGGCAGAAACT
CTACAAGCCACAGGAGAGTGGAGGCCAATATTCAACATTCATAAAGAAAACAATTTTCAA
TCCAGAATTTAATATCCAGCCAAACTAAGCTTCATAAGTGAAGGAGAAATAAAATCTTTT
ACTGACAAGCAAATGCTAAGAGATTTTGTCACCACCAGGCCTGCCCTGCAAGAGCTCCTG
AAGGAAGCACTAAACATGGAAAGGAAAAACTGCTACCAGCCACTGCAAAAACATGCCAAA
TTG
>lcl|hg18_L1PA6_chr4_54394276_54400431
ATGGGGAGAAACCAGAGCAGTAAAGCTGAAAATTCTAAAAACCG----ACCACCTCTTCT
CCAAAGGATCACAGCTCCTTGCCAGCAATGGAACAAAGCTGGATGGAGAATGACTTTGAT
GAGTTAACAGAAGTAGGCTTCAGAAGGTTGGTAATAATAAACTTCTCCAAGCTAAAGGAG
CATGTTCGAATCCATTGCAAGGAAGCTAAAAACCTTG-AAAAAAGTTAGACGAATGGCTA
ACTAGAATAAGCAGTGTAGAAAAGACCTTAAATGACCTGAAGAAGCTAAAAACCATGGCA
CAAGAACTTCTTGATGCATGCACAAGCTTCAATAGCAGATTCGATCAAGTGGAAGAAAGG
ATATCAGTGATTGAAGATCAAATTAATGAAATAAAGTGAGAAGACAAGTTTAGAGAAAAA
AGAGTAAAAAGAAACAAACAAAGCCTACAAGAAATATGTGACTATGTGAAAAGGTCAAAT
CTACATTTGATTGGTGTAACTGAAAGTAATGGGGAGAATGGAACCAAGTTGGAAAACACT
CTGCAGGATATTATCCAGGAGAACTTCCCCAACCTAGCAAGGCAGGTGAACATTCAAATT
CAGGAAATACAGAGACCACCACAAAGATACTCCTCGAGAAGAGCAACTCCAAGACACATA
ATTGTCAGATTCACCAAGGTTGAAATGAAGGAAAAAATGTTAAGGGCAGCCAGAGAGAAA
GGTCAGGTTACCCACAAAGGGAAGCCCATCAGACTAACAGCAGATCTCTTGGCAGAAACT
CTACAAGCCAGAAGAGATTGGGGGCCAATATTCAACATTCTTAAAGAAAAGAATTTTCAA
CCCAGAATTTCATATCCAGCCAAACTAATCTTCATAATTGAAAGAGAAATAAAATACTTT
ACAGACAAGCAAATGCTGAGAGATTTTGTCACCACCAGGCCTGCCTTACAAGAGCTCCTG
AAGGAAGCACTAAACATGGAAAGAAACAACCGGTACAAGTCACTAGAAAAACATGCCAAA
TTG
>lcl|hg18_L1PA6_chr4_145623073_145629175
ATGGGGAGAAACAAGAGCAGAAAAGCTGAAAATTCTAAAAATCAGAGCACCTCTTCTCCT
CCAAAGGATTTCAGCTCCTCACTAGCAACGGAACAAAGCTGGATGGAGAATGACTTTGAT
GAGTTGATAGGAGTAGGCTTCAGAAGGTTGGTAATCACAAACTTCTCCGAGCTAAAGGAG
GATGTTCGAACCCATCGCAAGGAAGCTAAAACACTTGAAAAAAGATTAGACGAATGGCTA
ACTAGAATAAGCAGTGTAGAGAAGACCTTAAATGACCTGATGGAGCTGAGAACCATGGCA
GAAGAACTTCGTGATGCATGCACAAGCTTCAACAGCTGATTCAATCAATTGGAAGAAAGG
GTATAAGCAATTGAAGATCAAATTAATGAAATAAAGTGAGAAGACAAGATTAGAGAAAAA
AGAGTAAAAAGAAACAAACAAAGC--CCAGGAAATACAGGATTATGTGAAAAGACCAAAT
CTATGTTTGATTGGTGTACCTGAAAGTGATGGGGAGAATGGAACCAAGTTGGAAAACACT
CTTCAGGATATTATCCAGGGGAAATTCCCTAACCTAGCAAGGCAGGCCAACATTCAAATT
CAGGAAATACAGAGAACACCACAAAGATACTCCTTGAGAAAAGCAACCCCGAGACACATA
ATTGTCAGATTCACCAAGATTGAAATGAAGGAAAAAGTGTTAAGGGTAACCAGAGAGAAA
GGTCA-GTTATCCACAAAGGGAAGTCCTTCAGACTAACAGCGGATCTCTCCAAGGAAAAC
CTACAAGCCAGAAGAGAGTGGAGGCCAATATTCAACATTCTTAAAGAAAAGAATTTTCAA
CCCAGAATTTCATATCCAGCCAAACTAAGCTTCATAAGTGAAGGAGAAATAAAATCCTTT
ACAGACATGCAAATGCTGAGAGATTTTGTCACCACCAGGCCTGCCTTACAAGAGCTCCTG
AAGGAAGCACTAAACATGGAAAGGAATAACCAGTACCAGCCAATGCAAAAACATGCCAAA
TTT
>lcl|hg18_L1PA6_chr3_95832163_95838313
ATGAGGAAAAGCCAGAGCAGAAAAGCTGAAAATTCTAAAAACAGGAGCACTCTTTCTCCT
TCAAAGGATTGCAGCTCCTTGCCAGAAATGGAACAAAGAAGGACAGAGAATAACTTTGAC
GAGTTGACAGAAGTAGGCTTCAGAAAGGCAGTAATTACAAACTTCTCCAAGCTAAAGGAG
GATGTTTGAAACCATTGCAAGGAAGCTAAAAACCTTGAAAAAAGATTAGATGAATGGCTA
ACTAGAATAAACAGTGTAGAGAAGACCTAAAATGACCTGATGGAGCTGAAAACCATGACA
TGAGAACTACGTGATGCATGAACAAGCTTCAGTAGCCAATTCGATCAAGTGGAAGAAAGG
GTATCAGAGATTGAAGATCAAATTAATGAAATGAAGTGAGAAGAGAAGTTTAGAGAAAAG
AGAGCAAAAAGGAATGAACAAAGCCTCCAAGAAATATGGGACTATGTGAAAAGACCAAGT
CTACATTTAATTGGTGCACCTGAAAGTGACGGGGAGAATGGAACCAAGCTGGAATAAACT
CTTCAGGATATTATCCAGGAGAACTTCCCCAACCTAGCAAGGCAGGCCAAGATTCCAATT
CAGGAAATACAGGGAACACTACAAAGATACTCCTCAAGAAGAGCAAGCCCAAGACACACA
ATTGTCAGATTTACCAAGGTTGAAATGAAGGAAAAAATGCTAAGGAAAGCCAGAGAGAAA
GGTCAGGCTACCCACAAAGAGAAGCCCATCAGACTAACAGTGGATCTCTTGGTAGAAACC
CTACAAGCCAGAAGAGAGTGGGGGCCAATATTCAACATTCTTAAAGAAAAGAATTTCCAA
C-CAGAATTTCATATCCAGCCAAACTAAGCTTCATAAGCGAAGGAGAAATAAAATCCTTT
ACAGACAAGCAAATGCTGAGAGATTTCGTCACCACCAGACCTGCCTTACAAGAGCTCCTG
AAGGAAGCACTAAACATGGAAAGGAACAACCAGTACCAGCCACTGGAAAAACATGCCAAA
TTG
>lcl|hg18_L1PA6_chr3_160769654_160775717
ATGGGGAGAAATCAGAGCAGAAAAGCTGAAAATTCTAAAAACCAGAGTGCCTCTTCTCCT
CCAAAGGATTGCAGCTCCTCGCCAGCAACGGAACAAAGCTGGATGGAGAATGACTTTGAC
AAGTTGACAGAAGTAGGCTTCAGAAGGTTGTTAGTAATAAACTTCTCTGAGCCAAAGGAG
GATGTTCAAACCCATCGCAAGGCAGCTAAAAACCTTGAAAAAAGATTAGATGAATGGCTA
ACTAGAATAAACAGTGTAGAGAAGACCTTAAATGACCTGATGGAGCTGAAAACCATGGCA
CGAGAACTTTGTGATGCATGCACAAGCTTTAATAGCCGATTTGATCAAGTGGAAGAAAGG
GTATCCATGATTGAAGATCAAATTAATGAAATAAAGTGAGAAAACAAGGTTAGAGAAAAA
AGAGTAAAAAGAAACGAACAAAGCCTCCAAGAAATATGGGACTATATGAAAAGACCAAAT
CTACATTTGATTGGTTTATCTGAAAGTGATGAGGAGAATGGAACCAAGATGGAACACACT
CTGCAGGATAGTATCCAGCAGAACTTCCCAAACCTAGCAAGGCAGGCCAATATTCAAATT
CAGGAAATACAGAGAATGCCACAAAGATATTCCTCGAGAAGAGCAACCCCAAGACACATA
ATCTTCAGATTCATCAAGGATGAAATGAAGGAAAAAGTGTTAAGGGCAGCCAGAGAGGAA
GATCGAGTTACCCACAAAAGGAAGCCCATCAGACTAACAGTGGATCTCTCAGCAGAAACC
CTACAAGCCAGAAGAGAGTGGGGGCCAATATTCAACATTCTT----AAAAGAATTTTCAA
CCCAGAATTTAATATCCAGCCAAACAAAGCTTCATAAGTGAAGGAGAAATAGAATCCTTT
ATAGACAAGCAAATGCTGAGAGATTTTGCCATCACCAGGCCTGCCTTACAAGAGCTCCTG
AAGGAAGCACTAAACATGGAAAGAAACAACTGGTACCAGCCACTGCAAAAACATGCCAAA
TTG
>lcl|hg18_L1PA6_chr3_143336939_143343034
ATGGGGAGAAACCAGAGCAGAAAAGCTGAGAATTCTAAAAACCAGAGTGCCTCTTCTCCT
CCAAAGGATTGCAGCTCCTCGTCAGCAACGGCATAAAGCTGGACGGAGAATGACTTTGAT
GAGTTGACAGAAGCAGGCTTCAGAAGGTTGGTAATAACAAACTTCTCTGAGCTAAAGAAG
CATGTTCTAACCCATCGCAAGGAAGCTAAAAACCTTGAAAAAAGGTT------ATGGCTA
ACTAGAATAAACAGTGTAGAGGAGACCTTAAATGACCTGATGGAGCTGAAAACCATGGCA
TGAGAACTTCGTGAGGCATGCACAAGCTTCAAAGGCCGATTTGATCAAGTGGAAGAAAGG
ATATCAGTGATTAAAGATCAAATTAATGAAATAAAGCGAGAAGACAAGTTTAGCGAAAAA
AGAGTAAAAAGAAATGAACAAAGCCTCCAGGAAATATGGGACTATGTGAAAAGACCAAAT
CTGTGTTTGATTGGTGTACCTGAAAGTGACGGGGACAATGGAACCAAGTTGGAAAACACT
CTTCAGGGTATTATCCAGGAGAACTTCCCCAACCTAGCAAGGTAGGCCAACATTGAAATT
CAGGAAATACAGAGAACACCACAAAGATACTCCT-GAGAAGAGCAACCCCAAGATACATA
ACTGTCAGATTCACCAACGTTGAAATGAAAGAAAAAGTGTTAAGGACAGCCAGAGAGAAA
CATCAGGTTACCCAAAAAGGGAAGCCCATCAGACTAACAGCGGATCTCTCGGCAGAAACC
CTACAAGCCAGAAGAGAGTGGGGGCCATTATTCAACATTCTTAAAGAAAATAATTTTCAA
CCCAGAATCTCATATCCAGCCAAACTAAGCTTCATAAGTGAAGGAGAAATAAAATCCTTT
ATAGACAGACAAATGCTGAGAGATTTTTTCACCACCAGGCCTGCCTTACAAGAACTCCTG
AAGGAAGTGCTAAACGTAGAAAGGAACAATCGGTACCAGCCACTGCAAAAACATGCCAAA
TTT
>lcl|hg18_L1PA6_chr3_138412564_138418704
ATGGGGAGAAACCAGAGCAGAAAAGCTGAAAATTCCAAAAATCAGAGCGCCTCTTCTCCT
CCAAAGGATTGCAACTTCTCGCCAGCAATGGAACAAATCTGGACGGAGAATGACTTTGAC
GAGTTGACAGAAGTTGGCTTCAGAAGGTCAGTAATAACAAACTTCTCTGAGCTAAAGGAG
GATGTTCAAACCCATTGCAAG-AAGCTAAAAACCTTGAAAAAAGATTAGATGAATGGCTA
ACTAGAATAAACCGTGTAGAGAAGACCTGAAATGACCTGACATAGCTGAAAACTATGGCA
CGAGAACTTTGCAATGCATGCACAAGCTTCAATAGCTGATTCGATCAAGTGGAAGAAAGG
GTATCAGTGATTGAAGATCAAATTAATGAAATGAAGCGAGAAGACAAAGTTTGAGAAAAA
AGAGTGAAAAGAAATGAACAAAGCATCCAAGAAACATGGGACTATGTGAAAAGACCAAAT
CTATGTTTGATTGGTGTATCTGAAAGTGACAGGGAGAATGGAACCAAGTTACAAAATACT
CTTCAGGATATTATCCAGGAGAACTTCCCCAACCTAGCAAGGCAGGCCAATATTCAAATT
CAGGAAATACAGAGAACACCACAAAGATACTCCTTGAGAAGAGCAACCCCAAGACACATA
ATTGTCAGATTCACCAAGGTTGAAATGAAGGAAAAAGTGTTAAGGGCAGCCAGAGAGAAA
GGTCGAGTTACCCACAAAGGGAAGCCCATCAGACTAACAGCGGATCTCTTGGCAGAAACC
CTACAAGCCAGAAGAGAGTGGGGACCAATATTTAATATTCTTAAAGAAAAGAATTTTCAA
CTCAGAATTTCATATCCAGCCAAACTAAGCTTCATAAGTGAAGGAGAAATAAAATCCTTT
ACAGACAAGCAAACGCTGAGAGATTTTGTCACCACCAGGCCTGCCTTACAAGAGCTCCTG
AAGGAAGCACTAAGCATGGAAATAAACAACTGGTACCAGCCATTGCAAAAACATGCCAAA
TTG
>lcl|hg18_L1PA6_chr3_58236411_58242496
ATGGGGAGAAACCAGAGCAGAAAAGCTGAAAATTCTAAAAACCAGAGCGCCTCTTCTCCT
CCAAATGATTGCAGCTCCTCGCCAGCAACGGAACAAAGCTGGATGGAAAATGACTTTGCT
GAGCTGACAGAAGTAGGCTTCAGAAGGTCAGTAATAACAAACTTCTCCGTGCTAAAGGAG
CATGTTTGAACCCATTATAAGGAAGCTAAAAACCTTGAAAAAAGGTTAGACAAATGGCTA
ACTAGAATAAACAGTGTAGAGAAGACCTTAAATGACCCGATGGAGCTGAAAACCATGGCA
CGAGAACTTCATGATGCATGCACAAGCTTCAATAGCCAATTTGATGAAGTGAAAGAAAGG
GTATCCGTGATTGAAGATAAAATTAATAAAATAAAGTGAGAAGACAAGGTTAGAGAAAAA
AAAGTAAAAAGAAACAAAAAAAGCTTCCAAGAAATACGGGACTATGTGAAAATACCAAAT
CTATGTTTGACTGATGTACCTGGAAATGATGGGAAGAATGGAACCAAGTTGGAAAACACT
CTTCAGGATATTATCCAGGAGAACTTCCCCAACCTAGCAAGGCAGGCCAACATTCAAATT
CAGGAAATACACAGAACACCATAAAGATACTACTCGAGAATAGCAACCCCAAGACACATA
ATTGTCAGATTCAGCAAGGTTGAAATGAAGGAAAAAGTGTTAAGGGCAGCCAGAGAGAAA
GGTCAGG-TACCCACAAAGGGAAGCCCATCAGACTAACAGCGGATCTCTTGGCAGAAACC
CTACAAGCCAGAAGAGACTGCGGGCTAATATTCAACATTCTTAAAGAAAAGAATTTTCAA
CCCAGAATTTCATATCCAGCCAAACTAAGCTTCATAAGTGAGGGAGAAATAAAATCCTTT
ACAGACAAGCAAACGCTGAGAGATTCTGTCACCACCAGGCCTGTCTTACAAGAGCTCCTG
AAGGAAGCACTAAACATGGAAAGGAACAACCGGTATGAGCCACTGCAAAAACATGCCAAA
TTG
[truncated: 350,147 more chars]
