# Supplementary material for: Cryptic genetic variation enhances primate L1 retrotransposon survival by enlarging the functional coiled coil sequence space of ORF1p
Source: PLoS Genet. 2020 Aug 14;16(8):e1008991. doi: 10.1371/journal.pgen.1008991 (PMC7449397; doi:10.1371/journal.pgen.1008991)
Supplement: S1 Data — (ZIP) [file pgen.1008991.s012.zip › Supplementary_Data_PG/orf1_FL/l1pa7/7_FLorf1_seqs_w_cns.fst]

>l1pa7_FLorf1_cns
ATGGGGAGAAACCAGNGCAAAAAGGCTGAAAATTCCAAAAACCAGAANGCCTCTTCTCCT
CCAAAGGATCACAACTCCTCACCAGCAAGGGAACAAAACTGGATGGAGAATGAGTTTGAC
GAATTGACAGAAGTAGGCTTCAGAAGGTGGGTAATAACAAACTNCTCCGAGCTAAAGGAG
CATGTTCTAACCCAATGCAAGGAAGCTAAAAACCTTGAAAAAAGGTTAGANGAATTGCTA
ACTAGAATAACCAGTNTAGAGAAGANCATAAATGACCTGATGGAGCTGAAAAACACAGCA
CGAGAACTTCGTGAAGCATACACAAGTNTCAATAGCCGAATCGATCAAGCGGAAGAAAGG
ATATCAGNGATTGAAGATCAACTTAATGAAATAAAGCGAGAAGACAAGATTAGAGAAAAA
AGAATGAAAAGAAATGAACAAAGCCTCCAAGAAATATGGGACTATGTGAAAAGACCAAAT
CTACGTTTGATTGGTGTACCTGAAAGTGACGGGGAGAATGGAACCAAGTTGGAAAACACT
CTTCAGGATATTATCCAGGAGAACTTCCCCAACCTAGCAAGGCAGGCCAACATTCAAATT
CAGGAAATACAGAGAACACCACAAAGATACTCCTCGAGAAGAGCAACCCCAAGACACATA
ATTGTCAGATTCACCAAGGTTGAAATGAAGGAAAAAATGTTAAGGGCAGCCAGAGAGAAA
GGTCGGGTTACCCACAAAGGGAAGCCCATCAGACTAACAGCGGATCTCTCTGCAGAAACC
CTACAAGCCAGAAGAGAGTGGGGGCCAATATTCAACATTCTTAAAGAAAAGAATTTTCAA
CCCAGAATTTCATATCCAGCCAAACTAAGCTTCATAAGTGAAGGAGAAATAAAATCCTTT
ACAGACAAGCAAATGCTGAGAGATTTTGTCACCACCAGGCCTGCCTTACAAGAGCTCCTG
AAGGAAGCACTAAACATGGAAAGGAACAACCGGTACCAGCCACTGCAAAAACATGCCAAA
TTG
>lcl|hg18_L1PA7_chr11_48426178_48432210
ATGGAGAGAAACCAGTGCAGAAAGGCTGAAAATTCCAAAAACCAGAATACCTCTTCTCCT
CCAAAGGAACACAACTCCTCATAAACAAGGGAACAAATCTGGATGGAGAATGAGTTTGAC
AAATTGACAGAAGTAGGCTTCAGAAGGTGGGTAATAACATACTCCTCCAAGCTAAAGGAG
CATGTTCTAACCCAATACAAGAAAGCTAAGAACCTTGAAAAAAGGTGAGAGGAATTGCTA
ACTAGAATAACCAATGTCTAGAGGAGCTTAAATGACCTGATGGAGCTGAAAAACACAGCA
AGAGAACTTTGTGAAGCATACACAAGTTTCAATACCTGAATCAATCAAGTGGAAAAAAGG
ATATCAGTGATTGAAGATCAACTTAATGAAATAAAGCAAGAAGACAAGATTAGAGAAAAA
AGAGTGAAAAGAAATGAACAAAGCCTCCAAGAAATATGGGACTATGTGAAAAGACCAAAT
CTACGCTTGGTTGGTGTACCTGAAAGTGACAGGGAGAATGCAACCAAGTTTGAAAACACT
CTTCAGGATATTATCCAGGAGAACTTCCCCAACCTAGCAAGGCAGGCCAACATTCAAATT
CAGGAAATACAGAGAACAAAACAAAGATATGCCTCAAGAAGAGCAACCGAAAGACACATA
ATTGTCAGATTCACCAAGGTTGAAATGAAGGAAAAAGTGTTAAGGGCAGCCAGAGGGAAA
AGTCAGGTTACCCACAATGAAAAGGCAATCAGACTAAC--TGAATCTCTCTGCAGAAACC
ATACAAGCTAGAAGAGGGTGGGGGCCCATATTCAACATTCTTAAAGAAAAGAATTTTCAA
CCCAGAATTTCATATCCAGCTAAGCTAAGCTTCATAAGTGAAGGAAAAACAAAATCCTTT
ACAGAGAAGCAAATGCTGAGAGATTTTGTCACCATCAGGCCTGCCTTACAAGAGCTCCTG
AAGGAAGCACTAAAAATAGAAAGGAAGAACCAGTACCAGCCACTGCAAAAACATGCCAAA
TTG
>lcl|hg18_L1PA7_chr11_51350844_51356875
ATGGGGAGAAATCAGTGCAGAAAAGCTGAAAATTCAAAAAACCAGAATGCCTCTTCTCCT
CCAAAGGAACACAACTCCTCATAAACAAGGGAACAAAACTGGATGGAGAATGAGTTTGAC
AAATTGACAGAAGTAGGCTCCAGAAGGTGAGTAATATCATACTCCTCCAAGCTAAAGAAG
CATGTTCTAACCCAATACAAGGAAGCTAAGAACCTTGAAAAAACGTTAGAGGAATTGCTA
ACTAGAATAACCAATGTCAAGAGGAGCTTAAATGACCTGATAGAGCTGAAAAACACAGCA
AGAGAACTGTGTGAAG-ATACACAAGTTTCAATACCTGAATCAATCAAGTGGAAAAAAGG
ATATCAGTAATTGAAGATCAACTTAATGAAATAAAGCAAGAAGACAAGATTAGAGAAAAA
AGAGTGAAAAGAAATGAACAAAGCCTCCAAGAAATATGAGACTATGTGAAAATACCAAAT
CTATGCTTGGTTGGTGTACCTGAAAGTGACAGGGAGAATAGAACCAAGTTTGAAAACACT
CTTCAGGATATTATCCAGGAGAACTTCCCCAACCTTGCAAGGCAGGCCAACATTCAAATT
CAGGAAATACAGAGAACACCACAAAGATATGCCTCAAGAAGAGCAACCCAAAGACACATA
ATTCTCAGATTCACCAAGGTTGAAATGAAGGAAAAAGTGTTAAGGGCAGCCAGAGGGAAA
AGTCAGGTTACCCACAATGAAAAGGCAATCAGACTAACAGTGAATCTCTCTGCAGAAACC
CTACAAGCCAGAAGAGGGTGGGGGCCAATATTCAACATTCTTAAAGAAAAGAATTTTCAA
CACAGAATTTCATATCCAGTTAAGCTAAGCTTCATAAGTGAAGGAAAAACAAAATCCATT
ACAGACAAGCAAATGCTGAGAGATTTTGTCACCATGAGGCCTGCCTTACAAGAGCTCCTG
AAGGAAGCACTAAACATAGAAAGGAACAACCAGTACCAGCCACTGCAAAAACATGCCAAA
TTG
>lcl|hg18_L1PA7_chr4_66272995_66279046
ATGGGGAGAAACCAGAGCAGAAAGGATGAAAATTCCAAAAACCAGAATGCCTCTTCTCTT
CCAAAGGAACACAACTCCTTGCCAGAAAGGGAATAAAACTGGATGGAGAATGAGTTTGTC
AAGTTGACAGAAGTAGGCTTTAGAAGGTCAGTAATAACAAGCTTCTCCGAGCTAAAGGAG
CGTGTTCTAACTCATCGCAAGGAAGCTAAAAACCGTGAAAAAAAGTTAGGTGAATGGCTA
ACTAGAATAATCAGTGTAGAGAAGAGCTTAAATGACCTGATAGAGCTGAAAACCACAGTT
TGAGAAGTTCGTGAAGCATACACAAGCTTCAATAGCTGATTCGATCAAACGGAAGAAAGG
ATATCAGTGATTGAAGATCAGATTAATGAAATAAAGTGAGAAGACAAAATTAGAGAAAAA
AGCGTGAAAA-------------CCTCCAAGAAATATGGGACT--ATGA------CAAAT
CTACATTTGACTGGTGTACCTGAAAGTGACAGGGAGTATGGAATCAAGTTAGAAAACATT
CTTCAGGATATTATCCAGGAGAAATTCCCCAACTTAGCAAAGCAGGCCAACATTCAAATT
CCAGAAATGCAGAGAACACCACAAAGATACTCCTTGAGAAGAGCAACCCCAAGACACATA
ATTATCAGATTCACCAAGGTTGAAATGAAGGAAAAAATATTAAGGGTAATCAGAGAGAAA
GGCTGGGTTACCCAAAAAGGGAAGCCCATCAGACTAACAGTAGATATCTCTGCAGAAACT
CTACAAGCCAGAAGAGAGTGGTGGCAAATATTTGACATTATT----AAAACAATTTTCAG
CCCTGAATCTCATATCCAGCCAAACTAAGCTTAATAAGTGAAGGAGAAATAAGATCCTTT
ACAGACAAGCAAATGCTGAGAGATTTTGTCACCACCAGGCCTGCCTTACAAGAGCTCCTG
AAGGAACCACTAAACATGGAAAGGAACAACCAGTATCAGCCACTGCAAAAATATTCCAAA
TTG
>lcl|hg18_L1PA7_chr8_77511221_77517360
ATAGGGAGAAACCAGAGCAGAAAGGCTGAAAATTCCAAGAACCAGAACACGTCTTCTTCT
CCAAAGGAACACAACTCCTCACCAGCATGGGAACAAAACTGGATGGAGAATGAGTTTGAT
GAGTTGACAGAAGTAGGCTTCAGCAGGTTGGTAATAACAAACTTCTCTGAGCTGAAGCAG
CATGTTCTAACCCATCGCATGGAAGCTAAAAACCTTGAAAAAAGATTAGACAAATGGATA
ACTTGAATAACCAGTGTAGAGAAGAGTTTAAATGACCTGATGGAGTTGAAAACCACAGTG
CAAGAACTTCATGAAGCATAGACAAGCTTCAGTGGCTGATTCTATCAAGTGGAAGACAGG
ATACCAATGACTGAAGATAAAATTAATGAAATAAAGCGAGAAGACAAGGTTAGAGAAAAA
AGAGTGAAAAGAAACGAACAAAGCCTCCAAGAAATATGGGACTGTGTGAAAAGACCAAAT
CTACATTTGATTATTGTACCTGAAAGTGATGGGGAAAATGGAACCAAGTTAGAAAACACT
CTTCAGGATATTATCCAGGAGAATTTTCCCAACTTAGCAAGGCAT---------------
----TAATACAGAGAACACCACAAAGACACTACTCAAGAAGAGCAACCCCAAGACACATA
AGTGTCAGATTCACCAAGGTTGAAATGAAGGAAAAAATGTTAAGGGCAGCCAGAGAGAAA
GGTCGGGTTATCCACAAAGGGAAGCCCCTCAGACTAACAGTGAATTTCTCTGCAGAAACC
CTACATGTCAGAAGAGAGTGTGGGCCAATATTCAACATTCTTAAAGAAAAGAATTTTCAA
CCCAGAATTTCATATGCAGCTAAACAAATCTTTATAAGTGAAGGAGAAATAAAATCCTTT
AGAGACAGAGAAATGCTGAGATATTTCATCACCATCAGGCCTGCCTTACAAGAGCTCCTG
AAGTAAGCACTAAACATAGAAAGGAACAACTGGTACCAGCCACTGGAAAAACATGCCAAA
TGG
>lcl|hg18_L1PA7_chr4_122425422_122431528
ATTGGGAGAAACCAGAGT-GAAAGGCTAAAAATTCCAAAAACCAGAACACCTCTTCTCTT
CCAAAGGAACACAACTCCTCCCCAGCAAAGGAAAAAAACTGGATGGAGAATGAGTTTGAC
AAGTTGACAGAAGTAGGCTTCAGAAGGTCGGTAATAACAAACTTCTCTGAGCTAAAGGAG
CATGTTCTAACCCATCGCAAGGAAGCTAAAAACCTTGAAAAAAGGTTAGATGAATGGCTA
AGTAGAATAACTTGTGCAGAGAAGAGCTTAAATGACCTGATGGAGCTGAAAACCACAGTA
TGAGAACTTTGTGAAGTATAAACAAGCTTCAATAGTCAATTCAATCAAGTGGAAGAAAGG
ATATCAGTGATTGAAGATCAAATTAATGAAATAAAATGAGAAGACAAGAGTAGAGAAAAA
AGAGTGAAAAGAAATGAACAAAGCCTCCAAGAAATAAGGGACTATGTGAAAAGACCAAAT
GTTTGTTTGATTAGTGTACCTGAAAGTGATGGGGAGAATGGAAATAAGTTAGAAAACACT
CTTCAGGATATTATCCAGTAGAACTTCCCCAACCTAGCAAAGCAGGCCAACATTCAAATT
CAGGAAATACAAAGAACACCACAAAGATACTCCTTGAGAAGAGTAAACCCAAGACACGTA
ATTGTCAGATTCACCAAGATTGAAATGAAGGAAAAAATGTTAAGGGCAGCCAGAGAGAAA
AGTCAGGTTATGCATAAAGGGAAGCCC--------AACAGTGGATCTCTTGGCAGAAACC
CTACAAGCCAGAAGAGAATGGGGGCCAATATTCAACATTCTGGAAGAAAAGAATTTTCAA
CCCAGATTTTCATGTCCAGCTAAACTAAGATTCATAAGTGAAGGAGAAATAAAATCCTTT
ACAGAGAAGCAAATGATGAGAGATTTTGTCACCATGAGCCCTGTCTTACAAGAGCTCCTG
AAGGAAGCACTAAACATGGAAAGAAACAACAAGTACCAGTCACTGCAAAAACATGTCAAA
TTG
>lcl|hg18_L1PA7_chr7_12845712_12851858
ATGGGGAGAAACGAGAGCAGAAAAGCTGAACATTCCAACAACCAGAACGCTTCTTCTACT
CCGAAGGAACACAACTCCTTGCCAGCAAGGGAACAAAACTGGATGGAAAATGAGTTTGAT
GAGTTGACAGAAGTAGGATTCAGAAGGTTGGTAATAACAAACTTCTCCGAGCTAAAGGAG
CATGTTCTAACCCATCACAAGGAAGCTAAAAGCCTTGCAAAAAGGTTAGATGAATGGCTA
ACTAGAATAACCAGTGTAGAGAAGAGCTTAAATGACATGATGGAGCGGAAAACCACAGTA
TGAGAACTTCAAGAAGCATACACAAGCTTCAGTAGCCAACTCAGTCAAGCGGAAGAAAGG
ATATCAGTGATTGAAGATCAAATTAATGAAATAAAGCAAGAACACAAGATCAAAGGAAAA
AGAATAAAAAGAAATAAACAAAGCCTCCAATAAATATGGAACTATGTGAAAAGACCAAAT
CTACATTTGATTGGTGTACCTGAAAGTGACAGGGAGAATGGAACCAACTTAGAAAACACT
CTTCAGGATATTATCCAGGAGAACTTCCCCAACCTAACAAGGCAGGCCAACATTCAAATT
CAGGAAATGCAGAGAACACCGCAAAGATACTCCTTGAAAAGAGCAACCCCAAGACACATA
ATTGTCAGATTCACCAAGGTTGAAATGAAGGAAAAATTGTTAAGGAAAGCCATAGACAAA
GCTCAGGTTACCCACAAAGGGAAGCACATCAGACTAACAGCAGATCTCTCTGCAGAAACC
CTATAAGCCAGAAGAGAGTGGTGGCCAATATTCAACCTTCTTAAAGAAAAGAATTTTCAA
CCCAGAATCTCATATCTGGCCAAACTACGCTTAACACATGAAGGAGAAATAAAATCCTTT
ACAGACAAGCAAATGCTGAGAGA-TTTGTCACCAACAGGCCTGCCTTACAAGAGCTCCTG
AAGGAAGCACTAAACATGGATAGGAACAACCAGTACCAGCCACTGCAAAAACATGCCAAA
TTG
>lcl|hg18_L1PA7_chr1_76094563_76100691
ATGGGGAGAAGCCAGAGCAGAAAGGCTGAAAATACCAAAAACCAGAACACCTTTTCTCCT
CCAAAGGAACACAACTCCTCACCAGCAAGGGAACAAAACTGGATGCAGAATGAGTTTGAC
GACTTGACAGAAGTAGGCTTCAGAAGGTCGGTAATAACAAACTTCTCCAAGCTAAAGGAG
CAGGTTCTAACCCATCAAAAGGAAGCTAAAAACCTTGAAAAAAAGTTAGATGAATGGCTA
ACTAGAATAACCA-TGTAGAGAAGAGCTTAAATGTCCTGATGGAGTTGAAAAGCACAATA
TGAGAACTTCCTGAAGCATACACAAGTTTCAATAGCTGATTCGATCAAGTGA-AGAAAGG
ATATCAGTGACTGAAGATCAGATTAATGAAATAAAGAGAGAAGACAAGATTAGAGAAAAA
AGAGTGAAAAGAAACAAACAAAGCCTCCAAGAAATATGGGACTAGGTGAAAAGACCAAAT
CTACATTTGATTGGTGTACCTGAAAGTGACTGGGAGAATGGCCCCAAGTTAGAAAACACT
CTTCAGGATATTATCCAGGAGAACTTCCCCAACCTAGCAAGACAGGCCAACATTCAAATT
CAAGAAATACAGAGAACATCACAAAGATACTCCTCAAGAAGAGCAACCCCAAGACACATA
ATTGGCAGATTCACCAAGGTTGAAATGAAGGAAAAAATGTTAAGGGCAGCC--AGAGAAA
GGTCAGGTTACCCACAAAGGGAAGCCCATCAGACTAACAGCGGATCTCTCGGCAGAAACC
CTACAAGCCAGAAGACAGTGGGGGCCAATATTCAACATTCTTAAAGAAAAGAATTTTCAA
CCCATAATTTCATATCCAGCCAAACTAAGATTCATAAGTGAAGGAGAAATAAAATCCTTT
AGCGAGAAGCAAATGCTGAGAGATTTTGTCACCACCAGGCCTGCCTTACAAGAGCTCCTG
CAGGAAGCACTAAACATGGATAGGAATAACCAGTACCAACCACTGCAAACACATGCCAAA
TTG
>lcl|hg18_L1PA7_chr12_78779253_78785394
ATGGGGAAAAACCAGAGCAGAAAGGCTGAAAATTCTAAAAACCAGAGCACCTCTACTCCT
CCAAAGGAACACAACTCCTCACCAGCAAGGGAACAAAACTGGGCAGAGAATGAGTTCGAC
AAAGTGACAGAAGTCAGCTTCAGAAGGTCGGTAATAACAAACTTCTCCGAGCTAAAAGAG
CATGTTCTAACCCATAGCAAGAAAGCTAAAAACCTTGAAAAAAGGTTAGACAAATGACTA
GCTAGAATAACCAGTGTAGAGAAGAGC-TAAATGACCTGATGGAGCTGAAAACCACAGTA
CGAGAACTTCATGAAGCATACACAAGCTTCAATAGCCAATTCGATCAGGCAGAAGAAATG
ATATCAGTGATGGAAGATCAAATTAATGAAATAAAGGAAAAAGAGAAGTTTAGAGAAAAA
ACAGTAAAAAGAAATGAATAAAGCCTCCAAGAAATATGGGACTATGTGAAAAAACGAAAT
CAATGTTTGATTGGTATACCTGAAAGTGACGGGGAGAATGGAACCAAGTTGGAAAACACT
CTGCAGGATATTATCCAGGAGAACTTCCCCAACCTAGCAAGGCAGGCCAACATTCAAATT
CAGGAAATACAGAGAACACCACAAAGATACTCCTCGAGAAGAGCAACCCCAAGACACACA
ATTGTCAGGTTCACCAAAGTTGAAATGAAGGAAAAAATGTTAAGGGCAGCCAGAGAGAAA
GGCTGGGTTACCCACAAAGGGTAA-CCATCAGACTAACAGCAGATCTCTTGGCAGAAACC
CTAGAAGCCAGAAGAGAGTGGGGGCCGATATTCAACATTCTTAAAGAAAAGAATTTTCAA
CCCAGAATTTCATATCCAGCCAAACTAAGCTTCATAAGTGAAGGAGAAATAAAATCCTTT
ACAGACAAGCAAATGCTGAGAGATTTTGTCACCACCATGTCTGCCTTACAAGAGCTCCTG
AAGGAAGCACTAAACATGGAAAGGTACAACTGGTACCAGCCACTGCAAAAACATGCCAAA
TTG
>lcl|hg18_L1PA7_chr11_96163712_96169893
ATAGGGAGAAACCAGAGCAGAAAGGCTGAAAATTCCAAAAACCAGAATGCCTCTTCTCCT
CCAAAGGAACACAACTCGTCGCCAGCAAGGGAACAAAACTGGACAGAGAAAGAGTTTGAT
GAGTTGACAGAAGTAGGCTTCAGAAGGTCAGTAATAACAAACTTCTCTGAGCTAAAGGAG
CATATTCTAACCCATTGCAAGGAAGCTAAAAACCTTGAAAAAAGTTTAGACTAATGGCTA
ACTAGAATAACCAGTGTAGAGAAGAGCTTAAATGACCTGATGGAGCTGAAAATCGTGGCA
TGAGAACTTTGTTAAGCATACACAAACTTCCATAGCCAATTTGATCAAGTGAAAGAAAGG
GTATCAGTGATTGAAGATCATATTAACAAAATAAAGCTAGAAGACGAGATTAGAG-----
--------AAGAAACGAACAAAGCCTCTAAGAAATATGGGACTATGTGAATAGACCAAAT
CTACGTTTGACTGGTGTACCTGAAAGTGATGGGGAGAATGGAACCAAGTTAGAAAACACT
CTTCAGGATATTATCCAGGAGAACTTCCCCAATCTAGCAAGGCAGGCCAACATTCAAATT
CAGGAAATACAGAGAACACCACAAAGATACTCCTTGAGAATAGCAACCCCAAGACACATA
ATTGTCAGACTCACCAAAGTTGAAATGAAGGGAAAAATGTTAAGGGCAGCCAGACAGAAA
GATCGGGTTACCCAAAAAGGGAAGCCCATCAGACTAACAGTGGATCTCTCGGCAGAAACC
CTACAAGCCAGAAGAGAATGGGGGCCAATATTCAACATTCTTAAAGAAAAGAATTTTTTA
ACCAGAATTTCATATCCAGCCAAATTAAGCTTCATAAGTGAAGGAGAAATAAAATCCTTC
ACAGACACGCAAATGCTGAGAGATTGTGTCACCACCAGGCTTGTCTTACAAGAGCTCCTG
AATGAAGCACTAAACATGGAAAGGAACAACCAGTACCAGCCACTGCAAAAACATGCCAAA
TTG
>lcl|hg18_L1PA7_chr11_98088373_98094551
ATGGGGAGAAACCAGAGAAGAAAGGCCGAAAATTCCAAAAACCAGAACACCTCTTCTCCT
-CAAAGAAACACAACTGCTTGCCAGCAAAGGAACAAAACTGGATGGAGAATGAGTTTGAC
TAGTTGACAGAAGTAGGCTTCAGAAGGTAAGTAGGAACAAACTTCTCCGAGCTAAAGGAG
CATGTTCTAACCCATTGCAAGGAAGCTAAAAACCTTGAAAAAAAGTTAGATGAATGGCTA
ACTAGAATAACCAGTGTAGA-AAGAGCTTAAATGACCTGAAGGAGCTGAAAACCACAGTA
AGAGAACTTGGTGAAGCATACACAAGCTTCAATAGCCAATTCAAACAAGCAGAAGAAAGC
ATATCAGTGACTGAAGATCAAATTAATGAAATAAAGTGAGAAGATAAGATTGGAGAAAAA
AGAGTGAAAAGAAATGAACAAAGCCTCCAGGAAACATGGGACTATGTAAAAAGACCAAAT
CTACATTTGATTGGTGTACCTGAAAGTGACAGGGAGAATGGAACCAAGTTAGGAAACACA
CTTCAGGATATTGCCCAGGAGAACTCCCCCAACCTAGCAAGGCAGGCCAAAATTCAACTT
CACGAAATACAGAGAACACCACAACGATACTCCTCGAGAAGAGCAACCCCAAGACAC--A
ATTGTCAGATTCACCAAGGTTGAAATGAAGGAAAAAATGTTAAGGGCAGCTAGAGAGGAA
GGTCCAGTTACCCAAAAAAAGAAGCCCATCAGACTAACAGCGGATCTCTCTGCAGAAACC
CTAAGAGCCAGAAGAGAGTGGGGGACAATATTCAACATTCTTAAAGAAAAGAATTTTCAA
CCCAGAATTTCATATCCAGCCAAACTAAGCTTCATAAGTGATGGAGAAATAAAATCCTTT
AGAGACAAGCAAATGCTGAGAGATTTTATCACCACCAGGCCTGCCTTACAAGAGCTCCTG
AAGGAAGCACTAAACATGGAGAGGAAAAACTGGTACCAGCCACTGCAAAAACATGCCAAA
TTA
>lcl|hg18_L1PA7_chr4_138924265_138930407
ATGAGGAGAAACCACAGCAGAAATGCTGAAAATTCCAAAAACCAGATCACCTCTTCTCCT
CCAAAGGAACAAAGCTCCTCACCAGCAAGGGAACAAAACTAGATGGAGAATGAGTTTGAT
GAGTTGACAGAAGTAGGCTTCAGAAGGTCGGTAATAACAAACTTCTCCAAGCTAAAGGAG
CATGTTCTAACCGATCACAAGGAAGCTAAAAACCTTGAAAAAAGGTTAGACGAATGGTTA
ACTAGAATAAACAGTGTAGAGAAGACCTTAAATGATCTGATGGAGCTGAAAACCACAGTA
CGAGAACTTCGTGAAGAATACACAAGCTTCAATAGCTGATTTGATCAAGCGGAAGAAAGG
ATATCAGTGATTGAAGATCAAACTAATGAAACGAAGTGAGACAACAAGATTAGAG--AAA
ACAGTGAAAA---ATGAACAAAGCTTCCAAGAAATACGGGACTATGTGAAAAGACCAATT
CTAGGTTTGATTGGTGTACCTGAAAGTGATGGGGAGAATGGAACCAAGTTGGGAAACACT
TTTCAGGATATGATCCAGGAGAACTTCCCCATCCTAGCAAGGCAGGCCAACATTCAAATT
CAGGAAATACAGAGAAAACCACAAAGATACTCCTCGAAAAGAGCAACCCCAAGACACACA
ATTGTCAGATTCACCAAGGTTGAAATGAAGGAAAAAATGTTAAGGACAGCCAGAGAGAAA
GGTCGGGTTACCCACAAAGGGAAACCCATCAGACTAACAGTGGATCTCTTGGCAGAAACT
CTACAAGCCAGAAGAGAGT-GGGGGCAGTATTCAACATTCTTAAAGAAAAGAATTTTCAA
CCCAGAATTTCATATCCAGCCAAACTA-----CATAAGTGATGAAGAAATAAAATACTTT
ACAGACAAGCAAATGCTGACAGATTTTGTCACCACTAGGCCTGCCTTACAGGAGCTCCTG
AAGGAAGCACCAAACATGGAGAAGAACAACTCTTAACAGCCACTGCAAAAACATGCCAAA
TTC
>lcl|hg18_L1PA7_chr6_105311143_105317276
ATGGGGAGAAACCAGAGCAGAAAGGCTGAAAATACCAAAAACCAGAACACCTCTTCACCT
CCAAAGGAACACAACTCCTGGCCAGCAATGGAACAAAACTGGATGGAGAATGAGTTTGAT
GAACTGACAGAAGTAGGCTTCAGAAGGTTGGTAATAACAAACTTCTCCAAATTAAAGGAG
CATGTTCTAACCCATCACCAGGAAGCTAAAAACCTTGAAAAAAGGTTAAACGAATGGCTA
ACTAGAATAACCAGTGTAGAGAAGAGCTTAAATGACCTGATGGAGCTGAAAACCACAGTA
TGAAAACTTCATGAAGCATACATAAGCTCCAATAGCCGATTCGATCAAGTGGAAGAAAGG
ATGTCAATGACTGAAGATCAAATCAATGAAATAAAGTGAAAAGACAAGATTAGAGAAAAA
AGAATGAAAAGAAACTAACAAAGCCTCCAAGAAATATGGGACTATGTGAAAAGACCAAAT
ATACATTTGATTGGTGTGCCTGAGAGTGACGGGGAGAATGGAACCAAGTTAGAAAACACT
CTTCAGGATATTATCCAGGAGAACTTCCCCAACCTAGCAAGGGAGGCCAACATTCAAATT
CAGGAAATACAGAGAACACCACAAAGATACTCCTCGAGAAGAGCAACCCCAAGACATATA
AATGTCAGATTCACCAAGGTTGAAATGAAGGAAAAAATGTTAAGGGCAGCCAGAGAGAAA
GGTCGGGTTACCCACAAAGGGAAGCCCATCAGACTATCAGCAGATCTCTCTGCAGAAACC
CTACAAACCAGAAGAGAATGGGGGCCAATATTCAGTATTCTTAAAGAAAAGAATTTTCAA
CCCAGAATTTCATATCCAGCCAAACTAAGCTTCATAAGTGAAAGAGAAATAAAATCCTTT
CCAGACAAGCAAATGCTGAGAGACTTTGTCACCACCAGGCCTGACTTGCAAGAGCTCCTG
AAGGAAGCACTAAACATGGAAAGTAACAACCGGTACCAGCCACTGCAAAAACAAGCCAAA
CTG
>lcl|hg18_L1PA7_chr12_92920250_92926371
ATGGGGAGAAACCAGAGCAGAAAGGCTGAAAATTCCAAAAACTGGAAAGCCTCTTCTCCT
CCAAAGGAACACAACTCTTCACCAGCAAGGGAACAAAACTGGATGGAGAGTGAGTTTGAC
AAGTTGACACAAGTAGGCTTCAGAAGGTCAGGAATAACAAACTTATCTGAGCTAAAGGAG
CATGTTCTAACCCATCGCAAGGAAGCTAAAAACCTTGAAAAAAGGTTAGATGAATAGCTA
ACTAGAATAAACAGTGTAGAGAAGAGCTTAAATGACCAGATGGAGCTGAAAACCACAGTA
CAAGAACTTCGTGAAGCATACATAAGCTTCAATAGCCAAATCAATCAAGCGGAAAAAAGG
ATATCAGTGATTGAAGATCAAATTAATGAAATAAAGTGAGAAGACAAGATTAGAGAAAAA
AGAGTGAAAAGAAACGAACAAAGCCTCCAAGAAATATGGGACTATGTGAAAAGACCAAAT
CTACATTTGATTGGTGTACCTGAAACTGACAGGGAGAACAGAACCAAGTTAGAAAACACT
CTTCAGGATATTATCCAGGAGAACTTCCCCAACCTAGCAAGGCAGGCCAACATTCAAATT
CAGGAAATACAGAGAACACCACAAAGATACTCCTTGAGAAGAGCAACTCCAAGACACATA
ATTATCAGATTCACCAAGGTTGAAATGAAGGAAAAAATGTTAAGGGCAGCCAGAAAGAAA
GGTCGGGTTACCCACAAAGGGAAGCCCATCAGACTAA--GTGGATCTCTCTGCAGAAACC
CTACAAGCCAGAAGAGAGTTGGGGCCAATATTAAACATTCTTAAGGAAAAGAATTTTTAA
CCCATAATTTCATATCCAGCCAAACTAAGCTTCATAAGTCAAGGAGAAATAAAATCCTTT
ATAGACAAGCAAATGCTGAGAGATTTTGTCACCACCAGGCCTGCTTTACAAGAGCTCCTG
AAGGAAGCACTAAACATGGAAAGGAACGACCAGTATCAGCCACTGCAAAAACAGGCCAAA
TTA
>lcl|hg18_L1PA7_chr15_32366490_32372641
ATGGGAAGAAACCAGAGCAGAAAGGCTAAAAATTCCAAAAACCAGAATGCCTCTTCTTCT
CCAAAGAAACACAACTCCTCACCAGCAAGGGAACAAAACTGGATGGAGAATGAGTTTGAC
AGGTTGACAGAAGTAGGCTTCAGAAGGTCGGTAATAACAAACTTCTCCGAGCTAAAGGAG
CATGTTCTCACCCATTGCAAGGAAGCTAAAATCTTTGAAAAAAGGTAGGACAAATGGTTA
ACTAGAATAACCAGTGTAGAGAAGAGCTTAAATGACATGATGGATCTGAAAACCACAGTA
CAAGAACTTAGTGAAGCATACACAAGCTTCAATAGCCGATTCAATCAAGCGGAAGAAAGG
ATATCAGTGATCGAAGATCAAATTAATGAAATAAAGTGAGAAGACAAGATTAGAGAAAAA
AAAGTGAAAAGAAATGAACAGAGCCTCCAAGAAATATGGGACTATGTGAAAAGACCAAAT
CTACGTTTGATTGGTGTACCTGAAAGTGACAGGGAGAATGAAACCAAGTTAGAAAACACT
CTTCAGGATATTATTCAGGAGAACATCCCCAACCTAGCAAGGCAGGCCAACATTCAAATT
CAGTAAATACAGAGAACACCGCAAAGATGCTCCTCAAAAAGAGCAACCCTAAGACACTTA
ATTGTCAGATTCACCAAGGTTGAAATGAAGGGAAAAATGTTAAGCACAGCCAGAGAGAAA
GGTCAGGTTACCCACAAAAGGAAACCCATCAGACTAACAGTGCATCTCTCAGCAGAAACC
CTACAAGCCAGAAGAGAGTGGGAGCCAACATTCAACATTCTGAAAGAAAAGAATTTTCAA
CCCAGAATTTCATATCCAGCCAAACTAAGCTTCATAAGTGAAGGAGAAATAAAATCCTTT
ACAGACAAGCAAGTGCTGAGAGATTTTGTCACCACCAAGTCTGTCTTAGAAGAGCTCCTG
AAGGAAGCACTAAACGTGGATACGAACAACTGGTACCAGCCACTGCAACAACATACCAAA
TTG
>lcl|hg18_L1PA7_chr4_158895427_158901570
ATAGGGAGAAACCAGAGTAAAAAGGCTGAAAATTCCAAAAACTAGAATGCCTCTTCTCCT
CCAAAGGAATACAACTCCTCGCCAGCAAGGGAACAAAACTGGACAGAGAATGAGTTTGAC
AAGTTGACAGAAGTAGGCTTCAGAAAGTCAGTAATAACAAACTTCTCTGAGCCAAAGGAG
CATGTTCTAACCCATTGCAAGGAAGCTAAAAACCTTGAAAAAAAGTTAGATGAATGGCTA
ACTAGAATAACCATTGTAGAGAAAAGCTTAAATGACCTGATGGAGCTGAAAACCACAATA
CGAGAACTTCGTGAAGCATAGACAAGCTTCAATAGCCAATTCAATCAAGCAGAAGAAAGG
ATATCAGTGATTGAAGATCAAATCAATGAAATAAAGCAAGAAGACAATATTAGAGAAGAA
AGAGTGAAAAG-----AACAAAGCCTCCAAGAAATATGAGACTATGTGAAAAGACCAAAT
CTATGTTTGATTGATATACCTGAAAGTGACAGGGAGAATGGAACCAAGTTAGAAAACACT
CTTTAGGGTGTTATCCAGGAGAACTTCCCAAACCTAGCAAAGCAAGCCAACATTCAAATT
CAGGAAATACAGAGAACACCACAAAGATACTCCTCGAGAAGAGCAAACTCAAGACACATA
ATTGTCAGATTCACCAAGGATGAAATGAAGGAAAAAATGTTAAGGGCAGCCAGAGAGAAA
GATTGAGTTACGCACAAAGGGAAGCCCATCAGACTAACAGCGGATCTCTCGGCAGAAATC
CTACAAGCCAGAAGAGAGTGGGGGCCAATATTCAACATTCTTAAAGAAAAGAATTTTCAA
CCCAGAATTTCATATCCAGCCAAACAAAGCTTCATAAGTGAAGGAGAAATAAAATCCTTT
ACAGACAAGCAACTGCTGAGAGATTTTGTCACCACCAGGCCTGCCTTACAAGAGCTCCAG
AAGGAAGCGCTAAACATGGAAAGGAACAACCGGTACCAGCTACTGCAAAAACATGCCAAA
TTG
>lcl|hg18_L1PA7_chr10_34396425_34402539
ATGGGGAGAAACCAGAGCAGAAAGGCTAAAAATTCCAAAAACCAGAATGCCTCTTCTCCT
CCAAAGGAACCCAACTCCTTGCCAGCAAGGGAACAAAACTGGACATAGAATAAGCTTGAT
GAGTTGACAGAAGTATGCTTCAGAAGGTCAGTAATAACAAACTTCTCCGAGCTAAAGAAG
CATGTTCTAACCCATTGCAAGGAAGCTAAAAACCTTGAAAAAAGGTTAGACGGATGGCTA
ACTAGAATAACCAGTGTAGAGAAGAGCTTAAATAACATGATGGAGCTGAAAACCACAATA
CGAGAACTTCGTGAAGCATACACAAGCTTCAATAGCCGATTTGATCAAGCAGAAGAAAGG
ATATCAGTGATTGAAGATCAAATTAATGAAATAAAGTGAGAAGACAAGATTAAAGAAAAA
AGAGTGAAAAGAAAAAAACAAAGCCTCTAAGAAATATGGGACTATGTGAAAAGACCAAAT
CTATGTTTGATTGGTGTACCTGAAAGTGACGGGGAGAATGGAAGCAAGTTGGAAAACACT
CTTCAGGATATTATCCAGGAGAACTTCCCCAACCTAGCAAAGCAGGCCAACATTCAAATT
CAGGAAATACAGAGAACATCACAAAGATACTCCTCAAGAAGAACAACCCCAAGACACATA
ATTGTCAGATTCACCAAGGTTGAAATGCAGGAAAAAATGTTAAGGGCAGCCGGAGAGAAA
GGTCAGGTTACCCACAAAGGGAAGCCCATCAGACTAACAGCAGATGTCTTGGCAGAAACC
CTACAAGCCAGA---GAGTGGGGGCCAATATTCAACATTCTTAAAGGAAAGAATTTTCAA
CCCAGAATTTCATATCCAGCCAAACTAAGCTTCATAAGTGAAGGAGAAATAAAATCCTTT
ACAGACAAGCAAATGCTGAGAGATTTTGTCACCACCAGGCCTGCCTTACAAGAGCTCCTG
AAGGAAGCACTAAACATGGAAAGGAACAACCAGTACCAACCACTGCAAAAACATGCCAAA
TTG
>lcl|hg18_L1PA7_chr5_113636477_113642599
ATGGGAAGAAACCAGAGCAAAAAGGCTGAAAATTCCAAAAACCAGAATGCCTTTTCTCCT
CCAAAGGAAAACGACTCCTCGACAGCAAGGGAACAAAACTGGATGGAGAATGAGTTTGAC
ATGTTGACAGAATTGGACTTCAGAAGGTCGGTAATAACAAACTTCTCCAAGCTAAAGGAG
CATGTTCTAACCCATCACAAGGCAGCTAAAAACCTTGAAAAAAGGTTAGACAAATGGCTA
ACTAGAATAAACAGTGTAGAGAAGACCTTAAATTACCTGATGGAGCTGAAAACCACAGTA
CGAGAACTTTGTGAAGCATGCACAAGCTTCAGTAGCTGATTTGATCAAGCAAAAGAAAGG
ATATCAGTGATTGAAAATCAAATTAATGAAATAAAGCAAGAAGACAAGATTAGAGACAAC
ACAGTGAAAACAAAT-AACAAAGCCTCCAGGAAATATGGGACTATGTGAAAAGACCAAAT
CTATGTTTGATTGGTGTACCTAAAAGTGACGGGGAGAATGGACCCAACTTAGAAAACGCT
CTTCAGGATATTATCCAAGAGAACTTCCCCAACCTAGCAAGGCAGGCCAACATCCAAATT
CAGGAAACACAGAGAACACCACAAAGATAATTCTCAAGAAGAGAAACCCCAAGACACATA
ATTGTCAGATTCACCAAGGTTGAAATGAAGGAAAAAATGTTAAGGGCAGTCAGAGAGAAA
GGCTGGGTTACCCACAAAGGAAAGCCCATCAGACTAACAGCTGATCTCTCTGCAGAAACC
CTACAAGCCAGAAGAGATTGGGGGCAAATATTCAACAATCTCATAGAAAAGAATTTTCAA
CCCAGAATTTCATATCCAGCCAAAATAAGCTTCATAAGTGAAGAAGATATAAAATCCCTT
ACAGACAAGAAAATGCTGAGAGATTTTGTCACCACCAGGCCTGCCCTACAAGAGCTCCTG
AAGGAAGCACTAAACATGGAAAGGAACAACCGGT---AGCCACTGCAAAAACATGCCAAA
CTG
>lcl|hg18_L1PA7_chr6_84053596_84059715
ATGTGTAGAAACCAGAGCAGAAAGGCTGAAAATTCCAAAAAACAGAACACCTCTTC---T
CCAAAGGAACACAACTTCTCTCCAGTGAGGGAACAAAACTGGATGGAGAATGAATTTGAT
GAATTGACAGAAGTAGGCTTCAGAAGGTTGATAATAACAAACTTATCTGAGCTAAAGGAG
CATGTTCTAACCCATCGCAAGGAAGCTAAAAACCTTGAAAAAATATTACACGAATGGCTA
ACTAGAATTACCAGTGTAGAGAAGAGCTTAAATGACTTGATGGAGCTGGAAAGCACACTA
CAAGAACTTCGCGAAGCAAACACAAGCTTCAATAGCCGATTCGATCAAGCAGAAGAAAGG
ATATCAATGATTGAAGATCAAATTAATGAAATAAAGCGAGAAGACAAGATTAGAGAAAAA
AGAGTGAAAAGAAACGAACAAAACCTCCAAGAAATATGGGACTACGTGAAAAGACCAAAT
CTACATTTGACTGGTGTACCTGAAAGTGACAGGGAGAATGGAACCAAGTTAGAAAACACT
CTTCAGGATATTATGCAGGAGAACTTCCCCAACCTAGCAAGGCAGGCCAACATTCAAATT
CAGGAAATACAGAGAACACCACAGAGATACTCCTCAAGAAGAGCAAC-CCGAGACACATA
ATTATCAGATTCACCAAGGTTGAAATGAAGGAAAAAATGTTAAGGGCAGTGAGAGAGAAA
GGTTGGGTTACCCACAAAGGGAAGCCAATCAGACTAACAGTGGATCTCTCTGCAGAAACC
CTACAAACCAGAAGAGGCTAGGGGCCAATATTCAACATTCTTAAAGCAAAGAATTCTCAA
CCTAGAATTTCATATCCAGCCAAACTAAGCTTCATAAGTGAAGGAGAAATAAAATGCTTT
ACAGACAAGCAAATGCTGAGAGATTTTGTCACCACCAGGCCTGCCTTACAAGAGCTTCTG
AAGGAAGCACTAAACATGGATAGGAACAACTGGTACCAGCCACTGCAAAAACAGGCCAAA
TTG
>lcl|hg18_L1PA7_chr5_79242574_79248687
ATGGGGAGAACCTAGAGCAGAAAGGCTGAAAATTCCAAAAACCAGAATGCCTCTTCTCCT
CCAAATGAACACAAGTCCTCACCAGCAAGCGAACAAAACTGGATGGAGAATGAGTTTGAT
GAGTTGACAGAAGTAGGCTTCAGAAGATCAGTAATAACAAACTTCTCCGAGCTAAAGGAG
CATGTTCTGACCTATCGCAAGGAAGCTAAAAACCTCGAAAAAAGATTAGACGAATGGCTA
ACTAGAATAAACAGTGTAGAGAAGACCTTAAATGACCTGATGGTGCTGAAAACCACAGTA
CAAGAACTGCGTGAAGCATACACAAGCTTCAATAGCCGATTAAATC-AGCAGAAGAAAGG
ATATCAGTGACTAAAGATCAAATTAATGAAATAAAGCGAGAAGACAAGATTAGAGAACAA
AGAGTGAAAAGAAACGGACAAAGCCTCCAAGAAATATGGGGCTATGTGAAAAGACAAAAT
CTGTGTTTGATTGGTGTACCTGAAAGTGATGGGGAGAATGGAACCAAGTTAGAAAACACT
CTTCAGGATATTATCCAGGAGAACTTCCCCAACCTAGCAAGGCAGGCCAACATTCAAATT
CAGGAAATAC--ACAACATCACAAAGATACTCCTTGAGAAGAGCAACCCCAAGACACATA
ATCATCAGATTCACCAAGGTTGAAATGTAGGAAAAAATGTTAAGGGTAGCCAAAGAGAAA
GGTCGGGTTACACACAAAGGGAACCCCATCAAACTAACAGTGGATCTCTCTGCATAAACC
CTACAGGCCAGAAGAGAGTGGAGGCCAATATTCAACATTCTTAAAGAAAAGAATTTTCAA
CCCAGAATTTCATATCCAACCAAACTAAGCTTCATAAGCGAAGGAGAAATAAAATCCTTT
ACAGACAAGCAAATGCTGAGAGATTTTGTCACCACTGGGCTTGCCTTACAAGAGCTCCTG
GCGGAAGCACTAAACATAGAAAGGAAAAACCGGTACCAGCCACTGCAAAAACATGCCAAA
TTG
>lcl|hg18_L1PA7_chr11_22003112_22009217
ATGGGGAGAAACCAGAGCAGAAAGGCTGAAAATTCAAAAAATGAGAATGCTTCTTC---T
CCAAAGGAACACAACTCCTTGCCACCAAGGGCACAAAACTAGATGGAGAATGAGTTTGAT
GAGCTGACAGAAGTGAGCTTCAGAAGGTTGATAATAACAAACTTCTCTGAGCTAAAGGAG
CGTGTTCTAACCCATTGCAAGGAAGCTAAAAACCTTGAAAAATGGTTAAAAGAATGGCTA
CCTAGAATAATCAGTGTAGAGAAGAGCTTAAATGACCTGATGAAGCTGAAAACTACAGTA
TGAGAACTGCATGAAGCATACACAAGCTTCAATAGCCAATTCAATCAAGCAGAAGAAAGG
ATATCAGTGATTGAAGATCAAATTAAGGAAATAAAGCAAGAAGATAATATTAGAGAAGAA
AGAGTGAAAAGAAAGTAACAAAGCCTTCAAGAAATATGGGACTATGTGAAAAGACCAAAT
CTACGTTTGATTGGTATACCTGACAGTGACGGGGAGAATGGAACCAAGTTAGAAAACACT
CTTCAGGATATTATTTAGGAGAACTTCCCCAACCTAGCAAGGCAGGCCAACGTTCTAATT
CAGGAAATACAGAGAACACCACAAAGATACTCCTCAAGAAGAGCAAC-CCAAGACACATA
ATTGTCAGATTCACCAAGGTTGAAATGAAGGAAAAAATTTTAAGGGCAGCCAGAGAGAAA
GGTCGGGTTACCCACAAAGGGAAGCCCATCAGACTAACAGCAGATTTCTCTGCAGGAACC
CTACAGGACAGAAGAGAGTGGGGGCCAATATTCAACATTCTTAAAGAAAAGAATTTTCAA
CCCAGAATTTCATATCAGACCAAACTAAGTTTCATAAGTGAAAGAGAAATAAAATCCTTT
ACAGACAAGCAAATGCTGAGAGATTTTGTTACCACCAGGTCTGCCTTACAAAAGCTCCTG
AAGGAAGCACTAAACATGGACAGGAACAACCGGTACCAGCCACTGCAAAAACATACCAAA
CTG
>lcl|hg18_L1PA7_chr2_64007155_64013303
ATGGGGAGAAACCAGAGTAGAAATGCTGAAGACTCCAAAAGCCAGAATACCTCTTCTCCT
CCAAAGGAACACAAATCCTCACCAGCAAGGGAACAAAACTGGACGGAGAATGAGTTAGAC
GAGCTGACGGAAGTAGGCTTCAGAAGGTCGGTAATAACAAACTTCTCTGAGCTAAAGGAG
CATGTTCTAGCCCATTGCAAGGGAGCTAAAAACCTTGAAAGAAGATTAGATGAGTGGCTA
ACTAGAATAACCAGTCTAGAGAAAAGCTTAAATGACCTGATGGAGCTGAGAACCACAGTA
CAAGAACTTTGTGAAGCATACACAAGCTTCAATAGCCGATTCAATCAAGTGGAAGAAAGG
GTATCAGTGACTGAAGATCAAATTAGTGAAATAAAGCGAGAAGACAAGATTAGAGAAAAA
AGAGTGAAAAGAAATGAATAAAGCCTCCAAGAAATATGGGACTATGTGAAAAGACCAAAT
CTACGTTTGATTGGTGTACCTGAAAGTGATGGGAAGAGTGGAACCAAGTTAGAAAACACT
CTTCAGGATACTATCCAGCAGAACTTCCCCAACCTAGCAAGGCAGGCCAACATTCACATT
CAGGAAATACAGAGAACACCACAAAGATACTTCTTGAGAAGAACAACCCCAAGACACATA
ATTGTCGGATTCACCAAGGGTGAAATGAAGGAAAAAATGTTAAGGGCAGCCAGAGAGAAA
GGTCAGGTTACCCACAAAGGGAAGCCCATCAGACTAACAGCGGATGTCTCTGCAGAAATC
CTAGAAGCCAGAAGAGAGTGGGGGCCAAGATTCAACATTCTT-----AAAGAATTTTCAA
CCCAGAATTTCATATCCAGCCAAACTAAGCTTCATAAGTGAAGGAGAAATAAAAGCCTTT
ACAGACAAGCAAATGCTGAGAGATTTTGTCACCACCAGGCCTGCCTTACAAGAGCTCCTG
AAGGAAGCACTAAACATGGAAAGGAACAACTGGTACCAGACACTGCAAAAACAGGCCAAA
TTG
>lcl|hg18_L1PA7_chr12_105383378_105389506
ATGGGGAGAAACCAGAGCAGAAAGGCTGAAAATTCCAAAAACCAGAATGCCTCTTCTCCT
CCAAAGGAACACAACTCCTTGCCAGCAAGGGAACAAAACTGGATGGAGAATGAGTTTGAC
GAGTTGACAGAAGTAGGCTTCAGAAAGTCAGTAATAACAAACCTCTCCAAGCTAAAGGAG
TGTGTTCTAACCCATTGCGAGGAAGCTGAAAACCTTGAAAAAAGGTTAGATGAATGGCTA
ACTAGAACAATCAGTGTAGAGAAGAGCTTAAATGACCTGATGTAACTGAAAACCACAGTA
CGAGAACTTCGTGAAGCATACACAAGCTTCAATAGCCAATTCGATCAAGCGGAAGAAAGG
ATATCAGTGATTGAAGATCAAAGTAATGAAATAAATCAAGAAGACAAGATTAGAGAAAAA
AGAGTGAAAAGAAATGAACAAAGCCTCCAAGAAATATGCGACTACGTGAAAAGACCAAAT
CTACGTTTGATTGATGTACCTGAAAGTGATGAGGAGAATGGAACCAAGTTAGGAAACACT
CTTCAGGATATTATCCAGGAGAACTTCCCCAACCTAGCAAGGCAGGCCAACATTCAAATT
CAGGAAATACAGAGAACACCACAAAGATACTCCTCGAGAAGAGCAACCTCGAGACATGTA
ATTGTCAGATTCACCAAGGTTGAAATGACGGAAAAAGTGTTAAGGGCAGCCAGAGAGAAA
GCTCGGGTTACCCACAAAGGGAACCCCATTAGACTAACAGCAGATCTCTCTGCAGAAACC
CTACAAGCCAGAAGAGAGTAGGCGCCAATATTCAACATTCTTAAAGAAAAGAATTTTCAA
CCCAGAATTTCATATCCAGCCAAACTAAGCTTCATAAGTGAAGGAGAAATAAAATCCTTT
ACAGACAAACAAATGCTGAGACATTTTGTCACCACCAGGCCTGCCTTACAAGAGCTCCTG
AAGGAAGCACTAAACATGGAAAGGAACAACCGGTACCAGCCGCTGCAAAAACATGCCAAA
TTG
>lcl|hg18_L1PA7_chr3_121205314_121211390
ATGGGGAGAAACCACAGCAGAAAGGTTGAAAATTCCAAAAACCATAACGCCTCTTCTCCT
CCAAAGAAACACAACTACTCGCCAGCAAGGGAACAAAACTGGATGCAGAATGAGTTTGAC
AAGATGACAGAAGTAGGCTTCAGAAGGTCAGTAATAACAAACTTCTCCAAGTTAAAGAAG
TATGTTCTAACCCATTGCAAGGAAGCTAAAAACCTTGACAAAAGGTTAGACGAATGGCTA
ACTAGAATAAACAGTGTAGAGAAGAGCTTAAATGACCTGATGAAGCTGAAAACCAGAGTA
TGAGAACATGGTGAAGCATACACAAGCTTCAGTAGCTGATTCAATCAAGCAGAAGAAAGG
ATATCAGTGACTGAAGATCAAATTAATGAAATAAAGCGAGAAGACAAGATTAGAAAAAAA
AGAGTGAAAAGAAATGAACAAAGCCTTCAAGAAATACGGCATTATGTGAAAAGACCAAAT
CTACGTTTGAATGGTGTACCTGAAAGTGATGGGGAGAATGGAATCAAGTTAGAAACCACT
CTTAAGGATATTCACCAGGAGAACTTCCCCAACATAGCAAGGCAGGCCAACATTCAAATT
CAGGAAATACAGAGACCACCACAAAGATACTCCTCAAGAAGAGCAACCCCAAGACACATA
ATTGTCAGATTCACCAAGGTTTAAATGAAGGAAAAAATGTTAAGGGCAGCC--AGAGAAA
GGTTGGGTTACCCACAAAGGGAAGGCCATCAGACTAACAGCAGATCTCTCGGCAGAAACT
CTACAAGCCAGAAGAGAGTGGGGGAAAATATTCAACATTCTTAAAGAAAAGAATTTTCAA
CCCAGAATTTCATATCCCGCCAAACTAAGCTTCATAAGTGAAGGAGAAATAAAATCCTTT
ACGGACAAGCAAATGCTGAGAGATTTTGTCACCACCAGGCCTGCCTTACAAGAGCTCCTG
AAGGAAGCACTAAACATGGATAGCAACAACCGGTAGCAGCCATTGCAAAAACATGCCAAA
TTA
>lcl|hg18_L1PA7_chr2_207467177_207473319
ATGGGGAGAAACCAGAGCAGAAAGGCTGAAAATTCCAAACACCAGAATGCCTCTTCTCCT
CCAAAGGAACACAACTCCTCACCAGCAAGGGAACAAAACTGAATGGAGAATGAGTTTGAC
GAACTGACAGAAGTAGGCTTCAGAAGGTCGGGAATAACAAACTTCTCC-AACTAAAGGAG
CATATTCTAACCCATTGCAAGGAAGCCAAAAACCTTGAAAAAAGGTTAGATGAATGGCTA
ACTAGAATAATCAGTGTAGAGAAGAGCTTAAATGACCTGAT-GAGCTGAAAACCACAGTA
TGAGAACTTCGTAAAGCATACACAAGTTTCAGTAGCCAATTTGATCAAGCAGAAGAAAGG
ATATCAGTGATTGAAGATCAAAATAATGAAATAAAGTGAGATGACAAGATTGGAGAAAAA
AGAGTAAAAAGAAATGAACAAAGCCTCCAAGAAATATGGGACTATGTGAAAAGATCAAAT
CTACGTTTGATTGGTGTACCTGAAAGTGACGGGGAGAATGGAACCAAGTGAGAAAACACT
CTTCAGGATATTATCCAGAAAAACTTCCCCAACCTAGCAAGGCAGGCCAACATTCAAATT
CAGGAAATACAGAGAACACCATAAACATACTCCTCGAGAAGATCAACCCCAAGACAT--A
ATTGTCAGATTCACCAAGGTTGAAATGAAGGAAAAAGTGTTAAGGGCAGCCAGAAAGAAA
GGTCGAGTTACCCACAAAGGGAAGCCCATCAGACTAACAGTGGATCTCTCTGCAGAAACC
C-ACAAGCCAGAAGAGAGTGGGGGCCAATGTTCAACATTCTTAAAGAAAAGAATTTTTAA
CCCAGAATTTCATATCCAGCCAAACTAAGCTTCATAAGTAAAGGAGAAATAAAATCCTTT
ACAGACAAGCAAATGCTGAGAGATTTTGTCACCTCCAGGCGTGCCTTACAAGAGCTCCTG
AAGGAAGCATTAAATATGGATAGGAACAACCGGTACCAGCCACTGCAAAAACATACCAAA
TTG
>lcl|hg18_L1PA7_chr19_37964714_37970817
ATGGGGAGAAACCAGAGCAAAAAGGCTGAAAATTCCAAAAACCAGAACGTCTCTTCTCCT
CCAAAGGAACACAACTCCTCGCCAGCAACAGAACAAAACTGGATGGAGAATGAGTTTGAT
GAGTTGACAGAAGTAAGCTTCAGAAGGTCAGTAATAACAAACTTCTCTGAGCTGAAGAAG
CATGTTCTAACCCATCGTAAGGAAGCTAAAAACCTTGAAAAAAGGTCAGATGAATGGCTA
ACTAGAATAACCAGTGTAGAGAAGAGCTTAAATGACCTGATGGAGCTGAAAACCACAGTA
CGGGAACTTCGTGATGCATGCACAAGCTTCAACAGCCAATTCGATCAAGTGGAAGAAAGG
ATATCAGTGATTGAAGGTCAAATTAATGAAATAAAGTGATAAGACAAGATTAGAGAAAAA
AGAGTAAAAAGAAATGAACAAAGCCTCCAAGAAATATGGGACTATGTGAAAAGACCAAAT
CTATGTTTGATTGGTGTACCTGAAAGCAACGGGGAGAATGGTGCCAAGTTAGAAAACATT
CTTCAGGATATTATCCAGGAGAACTTCCCCAACCTAGCAAGGCAGGCCAACATTCAAATT
CAGGAAATACAGAGAACACTACAAAGATACT-TTCGAGAAGAGCAACCCCAAGACACACA
ATTGTCAGATTCA-CAAGGTTGAAATGAAAGCAAAAATGTTAAGGGCACCCAGAGAGAAA
GGTCAGGTTACCCACAAAGGGAAGCCCAGCAGACTAACAGTGGATCTCTCTGCAGAAA--
CTATAAGCCAGAAGAGAGTGGGGGCCAATATTCAACATTCTT---GAAAAGAATTTTCAA
CCCAGAATTTCATATCCAGCCAAATTAAGCTTCATAAGTAAAGAAGAAATAAAATCCCTT
ACAGACAAACAAATGCTGAGAGATTTTGTCACCACCAGGCCTGCCTTCCAAGAGCTCCTG
AAGGAAGTACTAAACATGGATAGGAACAATCGGTACCAGCCACTGCAAAAACATGCCAAA
TTG
>lcl|hg18_L1PA7_chr1_92626548_92632630
ATGGGGAGAAACCAGACCAGAAAGGCTGAAAATTCCAAAAACCAGAATGCCTCTTCTCCT
CCAAAGGAACACAACTCCTTGCCAGCAAGGGAACAAAACTGGACAGAGAATGAGTTTGAC
AAGTTGACAGAAGTAGGCTTCAGAAGGTCGGTAATAACAAACTTCTCCAAGCTAAAGGAG
CATGTTCTAATGCGTCGCAAGGAAGCTAAAAATCTTGAAAAAAGGTTAGACAAATGGCTA
ACTAGAATAACCAGTGTAGAGAAGAGCTTAAATGACCTGATGGAGCTGAAAACCACAGTA
CGGGAACTTCGTGAAGCATACACAAGCTTCAATAGCCAATTCGATCAAGTGGAAGAAAGG
ATATCAGTAACTGAAGATCAAATTAATGAAATAAAGCGAGAGGACAAGATTAGAGAAAAA
AGAGTGAAAAGAAATGAACAAAGCCTCCAAGAAATATGAGACTATGTGAAAAGACCAAAT
CTATGTTTGATTGGTGTACCTGAAAGTGATGGGGAGAACAGAACCAAGTTTGAAAACACT
CTTCAGGATATTATCCAGGAGAGCTTCCCCAACCTAGCAAGGAAGGCCAACATTCAAATT
CAGGAAATACAGAGAACACCACAAAGATACTCCTCAAGAAGAGCAACCCCAAGACACATA
ATTGTCAGATTCACCAAGGTTGAAATGAAGGAAAAACTGTTAAGGGCAGCCAGAGAGAAA
GGTCAGGTTACCCACAAAGGGAAGCCCATCAGATTAACAGCGGACCTCTGGGCAGAAACC
CTACAAGCCAGAAGAGAATGGGGGCCAATATTCAACATTCTTAAAGAAAAGAATTTTCAA
CCCAGAATCTCATATCCAGCCAAACTAAGCTTCTTAAGTGAAGGAGAAATAAAATCCTTT
ACAGACAAGCAAATGCTGAGAGATTTTGTCACCACCAGGCCTGCCTTACAAGAGCTCCTG
AAGTAAGCACTAAA-ATGGACAGGAACAACCAGTACCAGCCACTGCAAAAACATGCCAAA
TGG
>lcl|hg18_L1PA7_chr4_3132446_3138598
ATGGGGAGAAACCATAGCAGAAAGGCTGAAAATTCCAAAAACCAGAACACCTCTTCTCCT
CCAAAGGATCACAACTCCTCACCAGCAAGGGAACAAAACTGGATGGAGAATGAGTTTGAT
GAATTGACAGAAGTAGGCTTCAGAAGGTCGGTAATAACAAACTTCTCCGAGCTAAAGGAG
CATGTTCTAACCCATCACAAGGAAGCTAAAAACCTTGAAAAAAAGTTAGACTAATGG---
-CTAGAATAACCAGTGTAGAGAAGAGCTTAAATGACCTGATGGAGCTAAAAACCACAGAA
CGAGAATTTTGTGAAGTATACACAAGCTTCGACAGCCGATTCAATCAAGCAGAAGAAAGG
ATATCAGTGATTGAAGATCAAATTAATGAAATAAAGCGAGAAGACAAGATTAGAGAAAAA
AGAGTGAAAAGAAATGAACCAAGCCTCCAAGAAATATGGGACTATGTGAAAAGACCAAAT
CTACGTTTGATTGGTGTACCTGAAAGTGATGGGGAGAATAGAACCAAGTTAGAAAACACT
CTTCAGGATATTATCCAGGAGAACTTCCCCAACCTAGCAAGGCAGACCAACATTCAAATT
CAGGAAATACAGAGAACACCACAAAGATACTCCTCGAGAAGAGCAACCCCAAGACACATA
ATCATCAGATCCACCAAGATTGAAATGAAGGA---------AAGGGCAGCCAGAGAGAAA
GGTCGGGTTACCCACAAAGGGAAGCCCATCAGACTAACAGCAGATCTCTCTGCAGAAATC
CTACAAGCCAGAAAAGAGTGGGAGCCAATATTCAACATTCTTTAAAAAAAGTATTTTCAA
CCCAGAATTTCATATCCAGCCAAACTAAGCTTCATAAGTGAACGAGAAATAAAATCCTTT
ACAGACAAGCAAATGC--AGAGATTTTGTCACCACCAGGCCTGCCTTACAAGAGCTCCTG
AAGGAAGCACTAAACATGGAAAGGAACAACCAGTACCAGCCACTGCAAAAACATGCCAAA
TTG
>lcl|hg18_L1PA7_chr6_86669473_86675601
ATGGAGAGAAACCAGAGCAGAAATGCTGAAAATTCTAAAAATCAGAATGCCTCTTCTCCT
CCAAAGGATCACAGCTCCTCACCAGCAACAGAACAAAGCTGGACGGAGAATGACTTTGAT
GAGTTGACACAAATAGGCTTCAGAAGGTCAGTGATAACAAACTTCTCCGAGCCAAAGGAG
GATGTTTGAACCCATCATAAGGAAGCTAAAAACCTTGAAAAAAAATTAGATGAATGGCTA
ACTAGAATAAACAGTGTAGAGAAGACCTTAAATGATGTGATGCAGCTGAAAACCATGGCA
CAAGAACTACGTGATGCATGCACAAACTTCAATAGCCAATTTGATCAAGTGGAAGAAATG
GTATCAGTAATTGAAGATCAAATTAATGAAAAAGAGTGAGAAGAGGACTTCAGAGAAAAA
AGAGTAAAAAGACACAAACAAAGTCTCCAAGAAATAGGGGACTATGTGA-----------
-TATGTTTGATTGATGTACCTGAAAGTGACGGGGAAAATGGAACCAAGTTGGAAAACAGT
CTGCAGGATATTATCCAGGAGAACTTCCCCAACGTAGCAAGGCAGGGCAATGTTCAAATT
CAGGAAATACACAGAACACCACAAAGATACTCCTCAGGAAGAGCAACCCCAAGACACGTA
ACTCTCAGATTCACCAAGGTTGAAACGTAGGAAAAAATGTTAAGGGCAACCAGAGAGGAA
GGTCGGGGTACCCAAAAAGGGAAGCCCATCAGACTAACAGCGGATCTCTCAGCAGAAACT
CTACAAGCCAGAAGAGAGT-GGGGCCAATATTTAACATTCTTAAAGAAAAGAATTTTCAA
CCCAGAATTTCATATCCAGCCAAACTAAGCTTCATAAGTGAAGGAGAAATAAAATCCTTT
ACAGACAAGCAAATGCTGAGAGATTTTGTCACCACCAGGCCTGCCTTGCAAGAGCTCCTG
AAGGAAGCACTAAACATGGAAAGGAACAACCAGTACCAGCCACTGCAAAAACATGCCAAA
TTG
>lcl|hg18_L1PA7_chr10_96538150_96544234
ATGGG-AGTAACGAGAGCAGAAAATCTGAAAATTCTAAAAATCAGAGCACCTCTTCTCCT
CCAAAGGAA-GCAGCTCCTTGCCAGCAACAGAAGATAGCTGGACAGAGAATGACTTTCAC
GAGTTGAGAGAAGAAGGCTTCAGATGATCGGTAATAACAAACTTCTCCAAGCTAAAGGAA
GATGTTTGAACCCATCACAAAGAAG-TTAAAACCTTGAAAAAAGATTAGACGAATGGCTA
ACTAGAATAAACAGCATAGGGAAGACCTTAAATGACCTGATGGAACTGAAAACCATGTCA
TGAGAACTATGTGATGCATGCACAAGCTTCAGTAGCCGATTCAATCTAGTGGAAGAAAGG
GTATCAGAGACTGAAGATCAAATGAATGAAATGAAGCTAGAAGGGAAGTTTAGAGAAAAA
AGAGTAAAAAGAAATGAACAAAGCCTCTAAGAAATATTTGACTATGTGAAAAGACCAAAT
CTACATCTGATTGGTGTACCTGAAAGTGATGGGGAGAATGGAACCAAGTTGGAAAACACT
CTTCAGAATATTATCCAGGAGAACTTCCCCAACCTAGCAAGAGAGGCCAACATTCACATT
CAGGAAATACAGAAAATGCCACAAAGATACTCCTCGAGAAGAGCAACCCCATGACACATA
ATTGTCAGATTCACCAAAGTTGAAATGAAGGAATAAATATTTAGGGCAGCCAGAGAGAAA
GGTTGGGTTACCCCCAAAGGGAAGCCCATCAGACTAACAGCGGATCTCTCAGCAGAAACT
CTACAAGCCAGAAGAGAATGGGAGCCAATATTCAACATTCTTAAAGAAAAGAGTTTTCAA
CCCAGAATTTCATATCCAGCCAAATTAAGCTTCATAAACGAAGGAGAAATAAAATCCTTT
ACAGACGAGCTAATGCTGAAGAATTTTGTCACCACCAGGCCTGCCTTACAAGAGCTCCTG
CAGGAGGTGCTAAACATGGAAAGGAACAACTGGTATGAGCCACTGTAAAAAAGTGTCAAA
TTG
>lcl|hg18_L1PA7_chr12_118454627_118460742
GTGGGGAGAAACCAGAGCAGAAAAGCTGAAAATTCTAAAAACTGGAGCACCTCTTCTCCT
CCAAAGGATCGCAACTCCTTGCCAGCAATGGAACAAAGCGGGATGGAGAATGACTTTGAC
GAGCTGACAGAAGTAGGCTTCAGAAGGTCGGTAATAACAAACTTCTCCAAGCTAAAGGAG
GATGTTTGAACCCATTGCAAGGAAGCTAAAAACCTTGAAAAAAGATTAGACGAATGGCGA
ACTAGAATAAACAGTGAAGAGAAGACCTTAAATGACCTGATGGAGCTGAAAACCAAGGCA
CAAGAACTACGTGAAGAATTCACAAGCTTCAGTAGCCGATTCAATCTAGTGGAAGAAAGG
GTATCAGTGGTTGAAGATCAAATTAATGAAATAAAGTGAGAAGAGAAGTTTAGAG--AAA
AGAGTAAAAAGAAATGAACAAAGCCTCCAAGACATATGGGACTATGTGAAAAGACCAAAA
CTATGTTTGATTGGTGTACCTGAAAGTGATGGGGAGAATGGAACCAAGTTGGAAAATATT
CTGCAGGATATTATCCAGGAGAACTTCCCCAACCGAGCAAGGCAGGCCAACATTCAAATT
CACAAAATACAGAGAACACCACAAAGATACTCCTTGAGAAGAGCAAGCCCAAGACACATA
ATTGTCAGATTTACCAAGGTTGAAATGAAGGAAAAAATGTTAAGGGCAGTC----AGAAA
GTTCAGGTTACCCACAAA-GGAAGCCCATCAGACTAACAGTGGATCTCTCAGCAGAAACT
CTACAAGCCAGAAGAGAGTAAGGGCCAATATTCAGCATTCTTAAAGAAAAGGATTTTCAA
CCCAGAATTTCATATCCAGCCAAACTAAGCTTCATAAGTGAAGGAGAAATAAAATCCTTT
ACAGACAAGCAAATGGTGAGAGATTTTGTCACCACCAGGCCTGCCTTACAACAGTGCCTG
AAGGAAGCACTAAACATAAAAAGGAACAACCGGTACCAGCCACTGCAAAAACATGCCAAA
TTG
>lcl|hg18_L1PA7_chr8_62324033_62330167
ATGGGGAAAAAACAAAGCAGAAAAACTGAAAATTCTAAAAATCAGAGCGCCTCTCCGCCT
CCAAAGGAATGCAGCTCCTCACCAGCAACGGAACAAAGCTGGATGGAGAATGACTTTGAC
GAGTTGAGAGAAGAAGGCTTCAGACAAT---------CAAACTACTCCGAGCTAAAGAAG
GAAGTTCGAACCCATGGCAAAGAGG-TTAAAACCTTGAAAAAAGATAAGACAAATGGCTA
ACTAGAATAACCAATGCAGAGAAGTGCTTAAAGGACCTGATGGAGCTGAAAACCATGGCA
CAAGAACTACGTGACGAATGCATAAGCCTCAGTAGCTGATTTGATCAACTGGAAGAAAGG
GTATCAGTGATGGAAGATCAAATGAATTAAATGAAGCAAGAAGAGAAGTTTAGAGAAAAA
ATAATAAAAAGAAATGAACAAAGCCTCCAAGAAATATGGTACTATGTGAAAAGACCAAAT
CTACGTCTGATTGGTGTACCTGAAAGTGACAGGGAGAATGGAACCAAGTTGGAAAACACT
CTGCAGGATATTATCCAGGAGAACTTCCCCAATCTAGAAAGGCAGGCCAACATTCAAATT
CAGGAAATACAGAGAATGCCACAAAGTTACTCCTCGAGAAGAGCAACTCCAAGACGTATA
ATTGTCAGATTCACCAAAGTTGAAATGAAGGAAAAAATGTTAAAGGCAGCCAGAGAGAAA
GGTCAGGTTACCCATAAAGGGAAGTCCATCAGACTAACAGCTGATCTCTTGGCAAAAACT
CTACAAGCCAGAAGAGAGTGGGGGCCAATTCTCAACATTCTTAAAGAAAAGAATTTTCAA
CCCAAAATTTCATATCCAGCCAAACTAAGCTTCATAAGTGAAGGAGAAATAAAATACTTT
TCAGACAAGCAAATGCTGAGAGATTTTGTCACCACCAGGCCTGCCCTAAAAGAGCTCCTG
AAGGAAGCACTAAACATGGAAAGGAAAAACCAGTACCAGCCACTATAAAAACATGCCAAA
TTG
>lcl|hg18_L1PA7_chr14_37319599_37325723
ATGGGGATAAACCAGAGCAGAAAAGCTGAACATTCTAAAAATTAGAGCACCTCTTCTCCT
CCAAAGGAACGCAGCTCCTCGCCAGCAACGGAACAAAGCTGGATGAGGAATGACTTCGAC
GAGTTGAGAGAAAAAGGCTTCAGACGATCGGTAAAAACAAACTTCTCTGAGCTAAAGGAG
GATATTCAAACCCAAAGCAAAGCAGCTAAAAACCTTGAGAAAAGATTACACGAATGGCTA
ACTAGAATAAACAGCATAGAGAAGACCTTAAATGACCTGATGGAGTTCAAAACAATGGCA
CAAGAACTACGTGATGCATGCACAAGCTTCAGTAGCCAATTCAATCAACTGGAAGAAAGG
GTATCAGTGATTGAAGATCAAATTAATGAAATGAAGTGAAAAGT-----TTAGAGAAAAA
AGAGTAAAAAGAAATAAACAAAGCCTCCAAGAAATATGGGACTATGTGAAAAGACCAAAT
CTATGTCTGATTGGTGTACCTGAAAGTGATGGGGAGAATGAAACCAAGTTGGAAAACACT
CTTCAGGATATTATCCAGGAGAACTTCCCCAACCTAGCAAGGCAGGCTACCATTCAAATT
CAGGAAACACAGAGAATGTCACAAAGATACCCCTTGAGAAGAGCAACTCCAAGACACATA
ATTGTCAGATTCACCAAAGTTGAAATGAAGGAAAAAATCTTAAGTGCAGCCAAAGAGAAA
GTTCAGGTTACCCACAAAGGGAAGCCCATCAGATTAACAGCTGATCTCTCAGCAGAAACT
CTACAAGCCAGAAGAGAGTGGGGGCCAATATTCAACATTCTTAAAGAAAAGAATTTTCAA
CCCAGAATTTCATATCCAGCCAAACAAAGCTTCAAAGGTGAAGGAGAAATAAAATCCTTT
ACAGACAAGCAAATGCTGAGAGATTTTGTCACCACCAGGCCTGCCTTACAGGAGCTCCTG
AAGGAAGCACTAAACATGGATATGAACAACCAGTACCAGCCACTGCAAAAACATGACAAA
TTG
>lcl|hg18_L1PA7_chr7_92386485_92392610
ATGGGGAGAAACCAGAGCAGAAAAGTTGAAAATTCTAAAAACCAGAGCACCTCTTCTCCT
CCAAAGGATTGCAGCTCCTCACCAGTGATGGAACAAAGTTGGACAGAGAATGACTTTGAT
GAGTTGACAGAAGTAGGCTTCAGAAGGTTGGTAATAACAAACTTCTCCAAGCTAAAGGAG
AATGTTCGAACCCATCGCAAAGAAGCTAAAAACCTTGAAAAAAAATTAGAAGAATGGCTA
ACTAGAATAAACAACGTAGAGAAGACCTCAAATGACCTGATGGAGCTGAAAACCATGGCA
CGAGAACTATGTAACACATGCACAAGCTTCAGTAGCAGATTCGGTCAAGTAGAAGAAAGG
GTATCAGTGATGGAAGATCAAATGAATGAAATGAAGAGAGAAGAGAACTTTAGAGAAAAA
AGAGTAAAAAGAAATGAACAAAGCCTCCAAGAAACAAGGGACTATGTGAAAAGTTCAAAT
CTACATTTGATTGGTGTACCTGAAAGTGACGGGGAGAATGGAACCAAGTTGGAAAACACT
CTTCAAGATATTATCCAGGAGAACTTCCCCAACATAGCAAGGCAGGCCAACATTCAAATT
CAGGAAATACAGAGAACGCCACAAAGATACTCCTTGAGAAGAGCAACACCAAGACTCATA
ATTGTCAGATTCACCAAGGTTGAAATGAAGGAAAAAATATTAAGGACAGCCAGAGAGAAA
GGTCGGGTTACCCGTAAAGGGAAGCCCATCAGACTAACAGTGGATCTCTCAGCAGAAACT
CTACAAGCCAGAAGAGAGTGGGGGCCAATATTCAACATTCTTAAAGAAAAGAATCTTCAA
CCCAGAATTTCATATCCAGCCAAATTAAGCTTCATAAGTGAAGGAGAAATAAAATCCTTT
ACAGACAAGCAAATGCTGAGAAATTTTGTCACCACCAGGCCTGCCTTACAAGAGCTCCTA
AAGGAAGCACTAAACATGGAAAGGAACAACTGGTACCAGCCACTGCAAAAACATGCCAAA
TTG
>lcl|hg18_L1PA7_chr19_23426402_23432530
ATGGGGAAAAAACAGAACAGAAAAGTTGAAAATTCTAAAAATCAGAGCACCTCTCCCCCT
CCAAAGGAATGCAGCTCC-----AGCAACAGAACAAAGCTGGACAGAGAATGACTTTGAT
GAGTTGAGAGAAGAAGGCTTCAGATGAT---------CAAACTTCTCCGAGCTAAAGGAG
GAAGTTCGAACCCAATGCAAAGAAGCTAAAAACCTTGAAAAAAGATTAGATGAATGGCTA
ACTAGAATAACTAGTGCAGAGAAGTCCTTAAATGACCTGATGGAGCTGAAAACCATGGCA
CAAGAACTACGTGACGAATGCACAAGCTTCAGTAGCTGATTCGATCAACTGGAAGAA--G
GTATCAGTGATTGAAGATCAAATGAATGAAATGAAGTGAGAAGAGAAGTTCAGAGAAAAA
AGAGTGAAAAGAAATGAACAAA-CCTCCAAGAAATATGGGACTATATGAAAAGACCAAAT
CTACACCTGATTGGTGTACCTGAAAGTGATGGGGAGAATGGAACCAAGTTGGAAAACACT
CTGCAGGGTATTATCCAGGAGAACTTCCCCAATCTAGCAAGGCAGGCCAACATTCAAATT
CAGGAAATACAGAGAATGCCACAAAGATACTCCTCGAGAAGAGCAACTCCAAGACACATA
TTTGTCAGATTCCTCAAAGTTAAAATGAAGGAAAAAATGTTAAGGGCAGCCAGAGAGAAA
GGTCGGGTTACCCACAAAGGGAAACCCATCAGACTAACAGCGGATCTCTCAGCAGATACT
CTAGAAGCCAGAAGAGAGAGGGGACCAATATTCAACATTCTTAAAGAAATGAATTTTCAA
CCCAGAATTTCGTATCCAGCCAAACTAAGCTTCATAAGTGAAGGAGAAATAAAATCCTTT
ACAGACAAGCAAATGCTGAGAGATTTTGTCACCACCAGGCCTGCGCTACAAGAGCTGCTG
AAGGAAGCACTAGACATGGAAAGGAACAACCGGTACCAGCCACTGTAAAAACATGACAAA
TTG
>lcl|hg18_L1PA7_chr14_28174628_28180752
ATGGAGAAAAAACAGAACATAAAAACTGAAAATTCTAAAAATCAGAGTGCCTCTCCTCTT
CCAAAGGAATGCAGCTCCTCACCAGCAATGGAGCAAAGCTGGATGGAGAATGA------T
GAGTTGAGGGAAGAAGGCTTCAGACGAT---------CAAACTTCTCTGAGCTAAAGGAG
GAAGTTGGAACCCATTGCAAAGAAGTTAAAAACCTGGAAAAAAGATTAGATGAATGGCTA
ACTAGAATAACCAATGCAGAGAAGTCCTTAAAGGACCTGATGGAGCTGAAAACCATGGCA
CGAGAACTACGTGACGAATGCACAAGCTTCAGTAGCCGATTCGATCAACTGGAAGAAAGG
GTATCAGTGATTGAAGATCAAATTAATGAAATGAAGTGAGAAGAGAAGTTTAGAGAAAAA
AGAATAAAAAGAAACAAACAAAGCCTCCAAGAAATATGGGACTATGTGAAAAGACCAAAT
CTATGTCTGATTGGTGTACCTGAAAGTGACGGGGAGAATGGAACCAAGTTGGAAAACACT
CTGCAGGATATTATCCAGGAGAACTTCCCCAACCTAGCAAGGCAAGCCAACATTCAAATT
CAGGAAATACAGAGAATGCCACAAAGATATTCTTCAAGAAGAGCAACTCCAAGACACATA
ATTGTCAGATTCACCAAAGTTGAAATGAAGGAAAAAATGTTAAGGGCAGCCAGAGATAAA
AGTCAGGTTACCCACAAAGGGAAGCCCATCAGACTAACAGCTGATCTTTCGGCAGAAACT
CTACAAGCCAGAAGAGAGTGGGGGCCAATATTTAACATTCTTAAAGAAAATAATTTTCAA
CCTAGAATTTCATATCCAGCCAAACTAAGCTTCATAAGTGAAGGAGAAATAAAACCCTTT
ACAGAGAGGCAAGTGCTGAGAGATTTTGTCACCACCAGGCCTGCCCTA---GTGCTCCTG
AAGGAAGCACTAAACATGGAAAGGAACAACTGGTACCAGCCACTGCAACAACATGCCAAA
TTG
>lcl|hg18_L1PA7_chr3_66896786_66902919
ACGGGGAAAAAACAGAACAGAAAAACTGAAAATTCTAAAAATCAGAGTGCCTCTCCTCCT
CCAAAGGAACACAGCTCCTCACCAGCAATGGAACAAAGCTGGATGGAGAATGACTTTGAC
GAGCTGAGAGAAGAAGGTTTCAGATGAT---------CAAACTTCTCCCAGCTAAAGGAG
GAAGTTCGAACCCATAGCAAAGAAGTTAAAAACCTTGAAAAAAGATTAGACGAATGGCTA
GCTAGAATACCCAATGCAGAGAAGTCCTTAAAGGACTTGATGGAGCTGAAAACCAAGGCA
CAAGAACTACGTGACAAATGCACAAGCCTCAGTATCCAATTTGATCAACTGGAAGAAAGG
ATATCAGTGATTGAAGATCAAATGAATGAAATGAAGTGAGAAGAGAAGTTTAGAGAAAAA
AGAATAAAAAGAAATGAACAAAGCCTCCAAGAAATATGGGACTATGTGAAAAGACCAAAT
CTATGTCTGATTGGTGTACCTGAAAGTGATGGGGAGAATGGAACCAAGTTGGAAAACACT
CTGCAGGATATTATCCAGGAGAACTTCCCCAACCTAGCAAGGCAGGCCAACATTCAAATT
CAGGAAATACAGAGAACTCCACAGAGATACTCCTCGAGAAGAGCAACTCCAAGACACATA
ATTGTCAGATTCACCAAAGTTGAAATGAAGGAAAAAATGTTAAGGGCAGCCAGAGAGAAA
GGTCCGGTTACCCA-AAAGGGAAGCCCATCAGACTAACAGCTGATCTCTTGGCAGAAAAT
CTACAAGCCAGAAGAGAGTGGGGGCCAATATTCAACATTCTTAAAGAAAAGAATTTTCAA
CCCAGAATTTCATATCCAGCCAAACTAAGCTTTATAAGTGAAGGAGAAATAAAATCCTTT
ACAAACAAGCAAACGCTGAGAAATTTTGTCACCACCAGGCCTGCCCTAAAAGAGCTCCTG
AAAGAAGCACTAAACATGGAAAGGAGCAACTGGTACCAGCCACTGCAAAAACATGCCAAA
TTG
>lcl|hg18_L1PA7_chr7_40954601_40960714
ATGGGGAAAAAACAGAGCAGAAAAACTGAAAATTCTAAAAGTCAGAAGACCTCTCCTCCT
CCAAAGGAACGCAGTTCCTCACCAGCAATGGAACAAAGCTGGACAGAGAATGACTTTGAT
GAGTTGAAAGAAGAAGGCTTCAGACAAT---------CAAACGTCTCCAAGCTAAAGGAG
GAAGTTCAAACCCATTGCAAAGAAGTTGAAAACCTTGAAAAAAGATGAGACAAATGGCTA
ACTAGAATAACCAATGTAGAGAAGTCCTTAAATGACCTGATGGAGCTGAAAACCATGGCA
CGAGAACTACATAATGGATGCACAAGCTTCAGTAGCCGATTCGATCAACTGGAAGAAAGG
GTATCAGTGATTGAAGATCAAATGAATGAAATGAAGCGAGAAGAGAAGTTTAGAGGAAAA
AGAATAAAAAGAAATGAACAAAGCCTCCAAGAAATATAGAACTATGTGAAAAGACCAAAT
CTACGTCTGATTGGTGTAACTGAAAGGGACGGGAAGAATGGAACCAAGTTGGAAAACACT
CTTCAGGATATTATCCAG-AGAACTTCCCCAATCTAGCAAGGCAGGCCAACATTCAAATT
CAGGAAATAGAAAGAAGGCCACAAAGATACTCCTCGAGAAGAGCAACTCCAAGACACCTA
ATTGTCAGATTCACCAAAGTTGAAATGAAGGAAAAAATGTTAAGGGCAGCCAGAGAGAAA
GGTTGGGTTACCCACAAAGGGAAGCCCATCAGACTAACAGTGGATCTGTCAGCAGAAACT
CTACAAGCCAGAAGAGAGTGGGGGCCAATATTCAAC-CTCTTAAAGAAAATAATTTTCAA
TCCAGAATTTCATATCCAGCCAAACTAAGCTTCATAAGTGAAGGAGAAATAAAATCCTTT
ACGGACAAGCAAACACTGAGAGATTTTGTCACCACCAGGTCTGCCCTACAAGAGCTCCTG
AAGGAAGCACTAAACATGGAAAGGAACAACTGGTACCAGCCACTGCAAAAACATGCCAAA
TTG
>lcl|hg18_L1PA7_chr4_109643727_109649841
ATGGGGAAAAAACAGAGCCGAAAAACTGGAAACTCTAAAAAGGAGAGCGCCTCTCCTCCT
CCAAAGGAACACACTTCCTCACCAGCAACGGAACAAAGCTGGACGGACAATGACTTTGAC
GAGTTGAGAGAAGAAGGCTTCAGATGAT---------CAAACTACTCCAAGCTACAGGAG
GAAATTCAAATCAAAGGCAAAGAAGTTAAAAACTTTGAAAAAAATTTAGACGAATGTATA
ACTAGAATAACCAATACATAGAAGCGCTTAAAGGAGCTGATGGAGCTGAAAGCCAAGGCT
CGAGAACTACGTGAAGAATGCAGAAGCCTCAGGAGCTGATGCGATCAACTGGAAGAAAGG
GTATCAGTGATGGAAGATCAAATGAATGAAATGAAGAAAGAAGGGAAGTTTACAGAAAAA
AGAATAAAAAGAAATGAACAAAGCCTCCAAGATATGTGGGACTATGTGAAAAGACCAAAT
CTATGTCTCATTGGTGTACCTGAAAGTGACGGGGAAAATGGAACCAAGTTGGAAAACACT
CTGCAGGATATTATCC---AGAACTTCCCCAATCTAGCAAGGCAGGCCAACATTCAGATT
CAGGAAATACAGAGAACGCCACAAAGATACTCCTTGAGAAGAGCAACTCCAAGACACATA
ATTGTCAGATTCACCAAGGTTGAAAT-CAAGAAAAAATGTTAAGGGCAGCCAGAGAGAAA
GGTCGGGTTACCTACAAAGGGAAGCCCATCAGACTAACGGTGGATCTCTCGGCAGAAACC
CTACAAGCCAGAAGAGAGTGGGGGCCAATATTCAACATTCTTAAAGAAAAGAATTTTCAA
CTCAGAATTTCATTTCCAGCCAAACTAAGCTTCATAAGTGAAGGAGAAATAAAAACCTTT
ATGGACAAGCGAATGCTGAGAGATTTTGTCACCACCAGGCCTGCCTTACAAGAGCTCCTG
AAGGAAGCACTAAACACGGAAAGGAACAACTGGTACCAGCCACTGCAAAAACATACAAAA
TTG
>lcl|hg18_L1PA7_chr3_27832479_27838478
ATGGGGAAAAAACAGGACAGAAAAACGGGAAACTCTAAAACGCAGAGCGCCTCTCCTCCT
CCAAAGAAACGCAGTTCCTCACCAGCAACGGAACAAAGCTGGATGGAGAATGACTTTGAC
GAGTTGAGAGAAGAAGGCTTCAGACGAT---------CAAATTACTCTGAGCTACGGGAG
GACATTCAAACCAAAGGCAAAGAAGTAGAAAACTTTGAAAAAAATTTAGAAGAATGTATA
ACTAGAATAACCAATACAGAGAAGTGCTTAAAGGAGCTGATGGAGCTGAAAACCAAGGCT
CGAGAAGTACATGAAGAATGCAGAAGCCTCAGGAGCCGATGCGATCAACTGGAAGAAAGG
ATATCAGCGATGGAAGATGAAATGAATGAAATGAAGCGAGAAGGGAAGTTTAGAGAAAAA
AGAATGAAAAGAAATGAGCAGAGCCTCCAAGAAATATGGGACTATGTGAAAAGACCAAAT
CTACATCTGATTGGTGTACCTGAAAGTGATGGGGAGAATGGAACCAAGTTGGAAAACACT
CTGCAGGATATTATCCAGGAGAACTTCCCCAATCTAGCAAGGCAGGCCAACGTTCAGATT
CAGGAAATACAGAGAACGCCACAAAGATACTCCTCGAGAAGAGCAACTCCAAGACACATA
ATTGTCAGATTCACCAAAGTTGAAATGAATGAAAAAATGTTAAGGGCAGCCAGAGAGAAA
GGTCGGGTTACCCTCAAAGGAAAGCCCATCAGACTAACAGCGGATCTCTCAGCAGAAACC
CTACAAGCCAGAAGAGAGTGGGGGCCAATATTCAACATTCTTAAAGAAAAGAATTTTCAA
CCCAGAATTTCATATCCAGCCAAACTAAGCTTCATAAGTGAAGGAGAAATAAAATACTTT
ACAGACAAGCAAATGCTGAGAGATTTTGTCACCACCAGGCCTGCCCTAAAAGAGCTCCTG
AAGGAAGCGCTAAACATGGAAAGGAACAACTGGTACCAGCCGCTGCAAAATCATGCCAAA
ATG
>lcl|hg18_L1PA7_chr2_213329619_213335771
ACTAGGAAAACACACAGCAGAAAAGCTGGAAACT--AAAAATCAGAGCACCTCTCCTCCT
CCAAAGGAATGCAGCTCCTCAGCAGCAATGGAACAAAGCTGTACGGAGAATGACTTTGAC
AAGTTGAGAGAGGAAGATTTCAGAGGAT---------CAAACTACTCCGAGATAAAGGAG
TAAGTTTGAACCAATGGCAAAGAAGTTAAAAACTTGGGAAAAAAATTAGACGAATGGATA
ACTAGAATAACCGATGCAGAGAAGCCCTTAAAGGACCTGATGGAGCTGAAAACCATGGCA
CGAGAACTATGTGACGAATGCACAAGCCTCAGTAACCGATGAAATCAACTGGAAGAAAGG
GTATCAGCAATGGAAGA---------TGAAATGAAGCATGAAGAGAAGTTTAGAGAAAAA
AGAATAAAAAGAAACAAACAAAGCCTCCAAGAAATATGGCACTATGTGAAAAGACCAAAT
CTACGTCTAATTGGTGTACCTGAAAGTGATGGGGAGAATGGAACCAAGTTGGAAAACACT
CTGCAGGAGATTATCCAGGAGAACTTCCCCAATCTAGCAAGGCAGGCCCACATTCAAATT
CAGGAAATACAGAGAATGCCACAAAGATACTCCTCAAGAAGAGCAACTCCAAGACACATA
ATTGTCAGATTCACCAAAGTTGAAATGAAGGAAAAAATGTTAAGGGCAGCCAGAGAGAAA
GGTCGGGATACCCACAAAGGGAAG-CCATCAGACTAACAGCTGATCTCTCAGCAGAAACT
CTACAAGCCAGAAGAGAGTGGGGGCCAATATTCAACATTCTTAAAGAAAAGAATTTTCAA
CACAGAATTTCATATCCAGCCAAACTAAGCTTCATAAGTGAAGGAGAAATAAAATACTTT
AAAGACAAGCAAATGCTGAGAGATTTTGTCACCACCAGGCCTGCCTTACAAGACCTCCTG
AAGGAAGCACTAAACATGGAAAGGAACAACCGGTACCAGCCGCTGCAAAAACATGCCAAA
TTG
>lcl|hg18_L1PA7_chr11_98123857_98129942
ATGGTGAGAAACCAGCACAAAAAAGCTGAAAATTCCAAAATACAGAACGTCTCTTCTTGT
GCAAAGGATCACAACTCCTCACTAGCAAAGGAACAAAACTGGATGGAGAATGAGCTTGAC
GAATTAGCAGAAGTCGGCTTCAGAAGGTGCATAACAACAAACTTCTCCAAGCTAAAGGAT
CAAGTTCTAACCCAATGCAAGGAAGCTAAGAACGTGGAAAAAATTTTAGATGAATTGCTA
ACTAGAATAACCAGCTTAGAGAAGAACATCAGTGACCTGATGGAGCT-AAAAACACAGCA
TGAGAACTTCGTGAAGCATACACAAGTATCAATAGCTGAATCGATCGAGCAGAAGAAAGG
ATATCAGGGATTGAAGATCAACTCAATGAAATAAAGACAGAAGACAAGATTAGGAAAAAA
AGAGTTAAAAGAAATGAACAAAGCCTCCAAGAAATATGGGACTATGAGAAAAGACCAAAT
CTATGTTTGATTGGTGTACCTGAACGTGATCGGGAGAATGGAACCAAGTTAGAAAACACT
CTTCATGATATCACCCAGGATAACTTCCCCAACCTAGCAAGGCAGGCCAACATTCAAATT
CAGGAAATACAGAGAACACCACAAAGATACTCTACGAGAAGAGCAACCCCAAGACATATA
ATTTTCAGATTCCCCAAGGTTGAAATGAAGGAAAAAATATTAAGGGCAGCCAGAGAGAAA
GGTCAGGTTACCCACAAAGGGAAGCCCATCAGACTGACAGTGGATCTCTCAGCAGAAACC
CTACAAACCAGAAGAGAGTAGGGGCCAATATTCAATATTCTTAAAGAAAAGAATTTTCAA
CCCAGAATTTCATATCCAGCCAAACTAAGCTTCATAAGCAAAGGAGAAATAAAATCCCTT
ACAGATAAGCAAATGCTGAGAGA--TTTTCACCATGAGGCCTGCCTTACAAGAGCTCCTG
AAGGAAGCACTAAACATGGAAAGGAACAACCAGTACCAGCCACTGCAAAAACATGCCAAA
CTG
>lcl|hg18_L1PA7_chr4_112763352_112769545
ATGAGGAAAAACCAGCA-AAAAAGGCTGAACATTCCAAAAACCGGAACACCCCTTGTCCT
CCAAAGGATCACAGCTCCTCACTAGCAAGGGAATAAAACTGGTTGGAGAATGAGTTTGAT
GAATTGACAGAAGTAGGCTTCAGAAGGTGGGTAATAACCAATTCCTCTGAGCTAAAGGAG
CATGTTCTAACCCAATGCAAGGAAGCTAAGAACCTTGAAAAAGGGTTGGAAGAATTGCTA
ACTAGAATAACCAGTTTAGAGAAGAACATAAATGACCTGATGGAGCTGAAAAACACAGCA
CAAGAACTTTGTGAAGCATACACAAGTATCAATAGCTGAATCAACCAAGCAGAAGAAAGG
ATATCAGAGATTGACGATCCACTTAATGAAATAAAGCGTGAAGACAAGATTAGAGGAAAA
AAAATGAAAAGGAACGAACAAAGCCTCCGAGAAATATGGGACTTTGTGAAAAGATCAATC
CTACATTTCACTGGTGTACCTGAAAGTGATGGGGAGAATGGAACCAAGTTGGAAAACACT
CTGCAGGATATTGTCC---AGAACTTCCTTAACCTAGCAAGGCAGGCCAACATTCAAATT
CAGAAAATACAGAGAATACCACAAAGATACTCCTTGAGAGGAGCAACCCCAAGACACATA
ATCGTCAGATTCACCAAGGTTGAAATGAAGGAAAAAATGTTAAGGGCAGCCAGAGATAAA
GGTCGGGTTACCCACAAAGGGAAGCTCATCAGATTAACAGCAGATCTCTCTGCAGAAACC
CTGCAAGTCAGAAAAGAGTGGGGGCCAATATTCAACAGCGTTAAAGAAAAGAA-TTTCAA
CCCAGAATTTCATATCCAGCCAAACTAAGCTTCATAAGTGAAGGAGAAATAAAATCCTTT
ACAGACAAGCAAATGCTGAGAGATTTTGTCACCACCAGGCCTGCCTTACAGGAGCTCCTG
AAGGAAGCACTAAACATGGAAAGAAAAAGCAAGTGCCAGCCACTGCAAAAACATACCAAA
TTG
>lcl|hg18_L1PA7_chr4_32054602_32060630
ATGAGGAAAAACCAGTGCAAAAAGGCTGAAGATTTCCAAAACCAGAATGCTTCTTC---T
CCAAAGGATCACACCTCCTCACCAGCAAGGGAATAAAACTGAACAAAGAATGAGTTTGGC
AAATTGACAGAAGAAGGCTTCAGAAGGTGGGTAATAACAAACTCTTCTGAGCTAAAGGAT
CATGTCTTAATCCAATACAAGGATGCTAAGAACTTTGAAAAAAAGTTAAAGGAATTGCTA
ACTAGAATAACCAGTTTAGAGAAGAACATAAATGAG---------CTGAAAAACACAGCA
CAAGAACTTTATGAAGCATACACAAGTATCGATAGCCAAATCAATCAAGTGGGAGAAAGG
ATATCAGGGATTGAAGATCAGCTTAATGAAATAAACCATAAAGA----------------
---ATCAAAAGGAATGAACAAAGCCTCCAAGAAATTTGGGACAATGTGAAAAGACCAAAC
CTATATTTGATTGGTGTACCTGAAAGTGACAGGGAGAATAGAACCAAGCTGGAAAACACT
CTTCAGGATACTATCCATGAGGACTTCACCAACCTGACAAGACAGGCCAACATTCAAATT
CAAGAAATACAGAGAACACCACAAAGGCACTCCTCAAGAAGAGCAACCCCAAGACACATA
ATCGTAAGATTCACTGAAGTTGAAATGAAGGAAAAAATGTTAAGGGTAGCCAGAGAGAAA
AGTCGGGTTACCCACAAGGGGAAGCCCCTCAGACTAACAGCAGATCTCTTGGCAGAAACC
CTACAAGCCAGAAGAGAGTGGGGGCCAATATTCAACATTCTTAAAGAAAAGAATTTTCAA
CCCAGAATTTCATATCCAGCCAAACTAAGCTTCATAAGTGAAGGAGAAATAAAATCCTTT
A-AGACAAGCAAATGCTGAGAGATGTTGTCACCACTAGGCCTGCCTTACAAGAGATCCTG
AAGGAAGTACTAAATATGGAAAGGAAAAACCGGTTCCAGCCTCTGCAAACACATACAAAA
TTG
>lcl|hg18_L1PA7_chr4_59140554_59146666
ATGGG-AGAAACCAGCGCAAAAAAGCTGAAAATTCCAAAAACTAGAATGGCTCTTCTCCT
TCAAAGGATCACAACTCCTCACCAGCAAGGGAACAAAACTGGACAGAGAATGAGTTTGAT
GAGTTGACAAAAGTAGGCTTCAGAAGGTGGGTAATAACAAACTCCTTTGAGGTAAAGGAG
CATGTTCTAACCCAATGCAAGGAAGTTAAGAACCTTAAAAAAAGGTTAGAAAAATTGCTA
ACTAGAATAACCAGCTGAAAGAAGAACATAAATGACCTGATGGAGAAGAAAAACACAGCA
CAAGAACTTCATGAAGCATATACAAGTATCAATAGCTGAATGCATCAAGCAGAAGAAAGG
ATATCAGAGAATGAAGGTCAACTCAATGAAATAAAGTGAGAAGACAAGATTAGAGAAAAA
AGAGTGAAAAGAAATGAACAAAGCCTCCAAGAAATATGGGACTATGTGAAAAGAACAAAT
CTGTATTTGATTGGTGTACCTGAAAGTGACGGGGAGAATGGAACCAAGTTGGAAAACACT
TTTCAGGATATTATTCAGGAGAATTTCTCCAACCTAGCAAGGCAGGCCAACATTCAAATT
CAGGAAATACGGAGAACACCACAAAGATATTCCTCGAGAAGAGCAACCCCAAGATACAT-
-----AAGATTCACCAAGGTTGAAATAAAGTTAAAAATGGTAAGGGCAGCCAGAGAGAAA
GGTCAGGTTACCCACAAAGGGAAGCCCACCAGACTAACAGCAGATCTCTCTGCAGAAACC
CTGCAAGCCAGAAGAGAGTGGAGGCCAATATTCGACATTCTTAAAGAAAAACATTATCAA
ACCAAAATTTCATATCCAGCCAAACTAACCTTCATAAATGAAGGAGAAATAAAATCCTTT
ACAGACAAGCAAATGCTGAGA--TTTTGTGACCACCAAGCCTGCCTTACAAGAGCTCCTG
AAGGAAGCACTAAACATGGAAAGGAACAACAGTTACCAGCCACTGCAAAAAC----CAAA
TTG
>lcl|hg18_L1PA7_chr13_80161733_80167886
ATGAGGAAAAACCAGTGCAAAAGGGCTGAAAATTCCAAAAACCAGAATGCCTCTTCTCCT
CCAACGGATCACAGCTCCTCACCAGCAAGGGAACAAAACTGGATGGAGAATGAGTTTGAC
TAATTGACAGAAGTAGGCTTCAGGAGCTGGGTAATAACAAACTCCTCTGAGCTAAAGGAG
CATGTTCTAACCCAAGGCAAGGAAGCTAAGAATGTTGATAAAAGGTTTGAGGAATTGCTA
ACTAGAATAACCAGTTTAGAGAAGAACATAAATGACCTGATGGAGCTGAAAAACACAGCA
CAAGAATGTCATGGAGCATGCACAAGTATCAATAGCTGAATTGATCAAGTAGAAGAAAGG
ATATCAGAGATTAAAGATCAATTTAATGAAATAAAGTGTGAAGACAAGATTAGAGAAAAA
AGAATGAAAAGGAATGAAAAAAGCCTCCAAGAAACATAGGCCTATGTAGAAAGAGCAAAC
CTACATTTGATTGGTGTACCTGAAAGTGATGGAGAGAATGGAACCAAGTTGGAAAACACA
CTTCAGGATAGTATGCAGGAGAACTTCCCCAACCTAGCAAGATAGGCCAACATTCAAATT
CAGGAAATACAGAGAACACCACAAAGATACTCCTTGAGAAGAGCAACCCCAAGTCACATA
GTCGTCAGATTCACCAAGGTTGAAATG-AGGAAAAAATGTTAAGGGTAGCCAGAGAGAAA
GGTTGGATTGCCCACAAA------CCCATCAGACTAACAGCAGATCTCTCTGCATAAATC
CTACCAGCCAGAAGAGAGTGGGGGCCAATGTTCAACATTCTTAAAGAAAAGAATTTTCAA
CCCAGAATTTTATATCCAGCCAAACTAAGCTTCATAGTGGAAGGATAAATAAAATCGTTT
ACAGAAAAGCAAATGCTGAGGAATTTTGTCACCACCAAGCCTGCCTTACAAGAGCTCCTG
AAGGAAGCACTACATATGGAAAGGAAAAACTGGTATGAACTACTGCAAAAACAAACCAAA
ATG
>lcl|hg18_L1PA7_chr1_47157952_47164112
ATGAGGAAAAACCAGTGCAAAAATGCCAAAAATTCAAAAAACCAGAATGCCTCTTCTCCC
CCAAATGATCACAACTCCTCTCCAGCAAGAACACAAAACTGGACAGCGAATGAATTTGAT
GGATTGACAGAAGTAGGCTTCAGAAGGTGGGTAATAGCAAACTCCTCTGAACTAACAGAG
CATGTTCTAACCCAATGCAAGGAGGCTAAGAATCTTGAAAAAGGGTTACAAGAACTGCTA
ACTAGAATAACCAGTTTAGAGAAGAATAAAAATGACCTGATGGAGTTGAAAAACACACCA
AAATCACTTTGTGAAGCATATACAAGTATCAGTAGCTGAATGAATCAATCGAAAGGAAGG
ATAGCAGAGATTGAAGATCATCTTAATGAAATAAAGTATGAAGACAAGATTGGAGAAAAA
AGA-TGGAAAGGAAAAAACAAAGCCTCCAAGAAATATGGGACTATGTGAAAAGAACAAAC
CTATGATTGATTAGGGTCCCTGAAACTGTTGGGGAGAATAGACCCAAGCTGGAAAATGCA
CTTCAGGATATTATCCAGGAGAACTTCCCCAACCTAGCAAGACAGGCCAACATTCAAATT
CAGGAAATACAGAGAACACCACAAAGATACTCCTCGAGAAGAGCTACCCCAAGACATATA
ATCATCAGATTT-CCAAAGTTGAAATGAAGGAAAAAATGTTAAGGACAGCCAGAGAGAAA
AGCCAGGTTACCTACAAAGGAAAGCCCATCAGACTAACAGTGGATCTCTCTACAGAAACC
CTACAAGCCAGAAGAGAGTGGGGACCAATATTCAACATTCTTAAAGAAAAGAATTTTCAA
CCCAGAATTTTATATCCAGCCAAACTAAGCTTCATAAGTGAAGGAGAAATCAAATCCTTT
ACAAACAAGCAAATGCTGAGGGATTTTGTCACCACCAGGCCTACCTTACAAGAGCTCCTG
AAGGAAGCACTAACTATGGAAAGGAAAAACCGGTACCAGCCACTGCAAAAATACACCAAA
ATA
>lcl|hg18_L1PA7_chr5_21261197_21267273
ATGGAAAGAAACCAGCGCAAAAAGGCTAAAAACTCCAAAAACCAGAACACCTCTTCCCCT
CCAAAGGATCACAAACCCTCACCAGCAAGGGAACAAAACTGGACGAAGAATGAGTTTGAC
GAATTGACAGAAGTAGGCTTCAGAAGGTGGGTAACGACAAACTCCTCTGAGCTAAAGGAG
CATGTTCTAATCCAATGCAAGGAAGCTAAGAACCTTGAAGAAAGGTTAGATGAATTGCTA
ACTAGAATAACCAGTTTAGAGAAGA-CATAAATGACCTGATGGAGCTGAAAAACACAGCA
TGGGAACTTCACGAAGCATACACAAGTATCAATAGCTGAATCAATCAAGTGGAAGAAAGG
ATATCAAAGTTTGAAGATCAACTCAATGAAATAAAGCGAGAAGAAAAGATTAGAGAAAAA
AGAGTGAAAAGAAACGAACAAAGCCTCCAAGAAATATGGGACTATGTGAAAAGACCAAAT
CTACATTTGATTGGTGTACCTGAAAGTGATGGGGAGGATGGAACCAAATGGGAAAACACT
TTTCAGGATATTATCCAGGAGAACTTCCCCAACCTAGCAAGGCAGACCAACATTCAAATT
CAGGAAATACGGAGAACACCACAAAGATACTCCTCGAGAAGAGCAACCCCAAGATACATA
AT--TCAGATTCACCAAGGTT-GAATGAAGGAAAAAATGTTAAGGGAAGCCAGAAAGAAA
GGCCGGGTTACCCACACAGGGAAGCCCATCAGACTAACAGTGGATCTCTCGGCAGAAACC
CTACAAGCCAGAGGAGAGTGGGGGCCACTATTCAACATTCTGAAAGAAAATGATTTTCAA
CCCAGAATTTCATATCCAGCCAAACTAAGCTTCATAAGCAAAGGAGAAATAAAATCCTTT
ACAGACAAGCAAATGCTGAGAGATTTTCTCACCACCATGCCTGCCTTACAAGAACTCCTG
AAGGAAGCACTAAACAGGGAAAGAAACAACTGGTACCAGCCATTGCAAAAATATACCAAA
TTG
>lcl|hg18_L1PA7_chr12_23863630_23869731
ATGAGGAAAAAACAGCTCAAAAAGGCTGAAAATTCCAAAAACCAGAATGGCTCTTCTCCT
ACAAAGGATCACAACTCCTCGCCAGCAAGGGAACAAAACTGGATGGAGAATGAATTTGAT
GAATTGACAGAAGTAGGCTTCAGAAGGTGAGTAATAGCAAACTCCTCCAAACTAAAGGAG
CATGTTCTAACCCAATGCAAGGAAACTAAGAACATTGAAAAAAGGTTAGACAAATTGCTA
ACTAGAATAACCAGTTTAGAGAAGAACATAAATGACGTGATGGAGCTGAAAAACATAGCA
CAAGAACTTCGTGAAGCATACGCAAGTATCAACAGCTGAATCAAATAAACGAAAGAAAGG
CTATCAGAGATTGAAGATCAACTTAATGAAATAAAGCATGAAGACAAGATTAGAGAAAAA
AGAATGAAATGGAATGAACATAGCCTCCAAGAAATATGGGACTATGTGA-AAGACCAAAC
CTACGTTTGATTGGTGTACCTGAAAGTGGCGGGGAGAATAGAACCTAATTGAAAAACACA
TTTCAGGATATTATCCAGGAGAACTTCCCCAACCTAGCAAGGCAGACCAACATTCATATT
CAGGAAATACAGAAAACACCACAAAGATACTGCTCTAGAAGAGCAACCCCAAGACACGTA
ATCGTCAGATTCATCAAGGTTGAAATGAAGGAAAAAATGGTAAGGGCAGCCAGAGAGAAA
AGTAGGGTTACCCACAAAGGGAAGCCCATCAGACTAATAGCATATCTCTCTGCAGAAACC
CTACAAGCCAGAAGAGAGTGGGGACCAATATTCAACACTCTTAAAGAAAAGAATTTTCAA
CCCAGAATTTCATATCCAGCCAAACTAAGCTTTATAAGTGAAGGAGAAATAAAATCCTTT
ACAGACAAGCAAATGCTGAGAAATTTTGTCACCACCAGGCCTGCCTTACTGGAGCTCCTG
AAGGAAGCAC-AAATTTGAAAAGGAAAAATGGGTACCAGCCACTGCAAAAACAAACCAAA
ATG
>lcl|hg18_L1PA7_chr12_105124717_105130764
ATGGGGAAACACCAGCGCAAGAAGGCTGAAAATTCCCAAAACCAGAACACCTGTCCTCCT
CCAAACGATCACAACTCCTCACCAGCAAGGGAACAAAACTGGATGGGGAATGAGTTTGAT
GAACTGACAGAAGTAGGCTTCAGCAGGTGGGTAAGAACAAACTCCTCGGAGCTAAAGGAG
CATGTTTTAACCCAATGCAAGGAAGCTAAGAACCTTGAAAAAAGGATAGTTAAATTGCTA
ACTAGAATAACCGATGTAGAGAAGAACAAAAATGACCTGATGGAGTTGACAAACACAGCA
TGAGAACTTTGTGAAGAATACACAAGTATCAATAGCTGAATCAATCAAGTGGAAGAAAGG
ATATCAGAGATTGATGATCAACTTAATGAAATAGA----GAAAACAAGATTAGAGAAAAA
AGAATAAAAAGGAATGAACAAAGCCTCCAAGAAATATGGGACTATGTGAATAGACCAAAT
CTACATTTGATTGGTGTACCTGAAAGTGACAGGGAAAATGGAACCAAGTTGGAAAACACT
CTTCAGGATATTATCCAGGAGAACTTCCCCGACCTAGCAAGACAGGCGAACATTCAAATT
CAGGAAATACAGAGAACACCACAAAGATACTCCTCAAGAAGGGCAACCCCAAGACACGTA
ATCATCAGATTCACCAAAGTTGAAATGAAGGAAAAAGTGTTAAGGGCAGCCAAAGAG-AA
GGTCAGGTTACCCACAAAGGGAAGCCCATCAGACTAACAGTGGATCTCTCTGCAGAAACC
TTGCAAGCCAGAAGAGAGTGGGGGCCAATATTCAACGTTCTCAAAGAAAAGAATTTTCAA
CCCAGAATTTCATAGCAAGCCAAACTAAGCTTCATAAGCGAAGGAGAAATAAAATCCTTT
ACAGACAAGCAAATGCTGAGGGATTTTGTCACCACCAGACCTGCCTTACGAGAGCTCTTG
AAGGAACCACCAAACATGGAAAGGAACAACCAATACCAGCCACTGCAAAAACATACCAAA
TTG
>lcl|hg18_L1PA7_chr19_44800974_44807111
ATGGGGAGAAACCAGCACAAAAAGGCTTAAAATTCAAAATACAAGAACACCTCTTCTCCT
CCAAAGGATCACAACCCCTCACCAGCCAGAGAACAAAACTGGTCAGAGAACGAGTTTGAC
GAGTTGACAGAAGTAGGCTTCAGAAGGTTGGTAAT----AACTCCTCTGAGCTAAAGGAG
CATGTTCTAACCCAATGTAAGGAAGCTAAGAACCTTGAGAAAAGGCTAGAT-AATTGCTA
ACTAGAATAACCAGTTTAGAGAAGAACATAGATGACCCGATGGAGCTGAAAAACACAGCA
TGAAAACTTCATGAAGCATAAACAAGTATTAATAGCCTCATCAATTGAGTGGAAGAAAGG
ATATCAGCAACTGAAGATCAACTTTATGAAATGAAGTGAGAAGACAAGATTGGAG-AAAA
AGAATGAAAAGGAATGAAGAAAGCCTCCAA-AAATTTGGGATTATGTGAAAAGACCAAAT
CTACATTTGATTGGTGTACCTGAAAGTGATGAGGAGAATGGAACCAAGTTGGAAAACACT
CTTTAGGATATTATCCAGGAGAGTTTCCCCAATTTAGCAAGACAGGCCAACATTCAAATT
CAGGAAATACAGAGAACACCACAAAGAAACTCCTCAAGAAGAGCAACCCCAAGACACATA
ATTGTCAGACTCACCAAGGTTGAAATGAAGGAAAAAATATTAAGGGCGGCCAGAGAGAAA
GGCTGGGTTACCCACAAATGGAAGCCCATCAGACTAACAGTGGATTTCTCAGCAGAAACC
CTACAAACCAGAAAAGAGTGGGTGCCAATATTCAACATTCTTAAATAGAAGAATTTTCAA
CCCAGAATTTCATATCCAGCCAAACTACACTTCATAAGTGAAGGAGAAATAAAATCTTTT
ACAGACAAGCAAATGTTGAGAGATTTTGTCACCACCAGGCCTGCCTTACAAGAGCTCATG
AAAGAAGCATTAAGCTTGGAAAGAA-TAACTGGTACCAGCCACTGCAAAAATATACCAAA
TTG
>lcl|hg18_L1PA7_chr4_14329387_14335582
TTAAGGAAAAACCAGCACAAAAAGGCTAAAAATTCCAAAAACCAGAATGCCTCTTCTCCT
CCAAAGGATCACAACTCCTCAACAGCAAGGGAACAAAACTGGACAGAGAATGAGTTTGAT
GAATTGACAGAAGCAAGCTTCAGAAGGTGGGTAATAACAAACTTCTCTGAGCTAAAGGAT
CATCTTCTAACCCATGGCAAGGAAGCTAAGAACCTTGATAAATGCTTACAGGAATTGCTA
ACTAGAATAATCAGTTTAGAGAAGAACATAAGTGACCTGACAGAGCTGAAAAATACAGCA
CGAGAATTTTGTGAAGCATACGCAAGTATAAATAGCCGAATTGATTAAGCAGAAGAAAGG
ATATCAGAGATTGAAGATCAACTGAATGAAATAAAGCATGTAGGCAAGATTAGGG-AAAA
AGAATGAAAAGGAACAAACAGAGACTCCAAGAAATATGGGATTATGTGAAAAGACCAAAC
CTACATTTGATTGGTGTACCTGAAAATGATGGGGAGAATGGAACCAAGTTGGAAAACACA
CTTCAGGATATTGTCCAG-AGAACTTCCCCAATATAGCAAGACAGGCAAACATTCGAATT
CAGGAAATACAGAGAACACCACAAAGATACTCCTCAAGAAGAACGACCCCAAGACACATG
ATTGTCAGATTCACCAAGGTTGAAATGAAGGAAAAA-TATTAAGGACAGCCAGACAGAAA
GGTCAGCTTACCCACAAAGGGAAGCCCATCAGACTAACAGCAGATCTGTCTGCAGAAACC
CTACAAGCCAGAAAAGAGCATGGGCCAATATTCAACATTCTTAAAGAAAAGAATTTTCAG
TCAAGAATTTCATATCCAGCCAAACTAAGCTTCATAAGTGCAGGAGAAATAAAATATTTT
ACAAACAATAAAATGCTGAGAGATTTTGTCACCACCAGGCCGGCCTTACACGAGCTCCTG
AAGGAAGCACTAAACATGGAAAGGAAAAACCAGTGCCAGCCACT-TAAAAACAAATGAAA
AAA
>lcl|hg18_L1PA7_chr10_86395133_86401289
ATCAGGAGAAAACAGTGCAAACAGGATGAAAATTCCAAAATCCAGAATGCCTCTTCTCCT
CCAAAGGATCACAACTCCTCATCAGCAAGGGAACAAAACTGGACAGAGAATGAGTTTGAT
GAATTGACAGACGTAGGTCTCAGAAGGTGGGTAATAACAAACTGCTCTGAGCTAAAAAAG
CATGTTCTAACCCAATGAAAGAAAGCTAAGAACCTTGATAAAAGGTTACAGGAACTGCTA
ACTAGAATCACCAGTGGAGAAAA---CATAAATGACCTAATGGAACTGAAAAACACAGCA
CAAGAACTTTGTGAAGCATACACAAGTATCAATAGCCAAATCGATCAAGCAGAAGAAAGG
ATATCAGAGATTGAAGGTCAACTTAATGAAATAAAGCATGAAGACAACATTAGAGAAAAA
CAAATGAAAAG----------AGCCCCCAAGAAATATGGAACTATGTGAAAAGAAC-AAC
ATATATTTGACTGGTGTACCTGAAAGTGATGGGGAGAATGGAACCAAGTTGGAAAACACA
CTTCAGGATATTATCCAGGAGAACTTCCCCAACCTGGCAAGACAGGCCAACATTCAAATT
CAGGAAATACAGAGAACACCACTAAGATACTCCTCAAGAAGAGCAACCACAAGACACATA
ATCATCAGATTCACCAAGGTTGAAATGAAGGAAAAAATGTTAAGGGCAGCCAGAGAGAAA
GGTCAGGTTACCCACAAAGGGAAGCCCATCAGACTAACAGTGGATCTCTCTGCAAAAACC
ATATAAGCCAGAATAGAGTAGGGGCCAATATTTAACATTCTTAAAGAAAAGAATTTTCAA
CCCAGAATTTCATATCCGGCCAAATTAAGCTTCATAAGAGAAGGAGAAATACAATCCTTT
ACAGACAAGCAAATGCTGAGAGATTTTGTCACCACCAGGCCATCCTTACAAGAGCTGCTG
AAGGAAGCACTAAACATGGAAAGGAAAAACCTGTACCAGTCACAGCAAAAACATGCAAAA
TTA
>lcl|hg18_L1PA7_chr8_2270087_2276185
ATGAGGAAAACCCAGCACAGAATGGCTGAAAATTCCAAAAACTAGAATGCTGCTTCTCTT
CCAAAGGATCACAACTCCTCACCAGCAAAGAAACAAAACTAGACAGAGAATGAGTTTGAC
AAATTGATGGAAGTAGGCTTCCGAAGGTGGGTAAT---AAACTCCTCTGAGCTAAAGGAG
CATGTTCTAACCCAATGCAAGGAAGCTAAGAACCTTAATAAAAGGTTAGAAGAATTGCTA
ACTAGAATATCCAGTTTAGAGAAGAACATAAATGAACTGATGGAGCTGAAAA-CACAGCA
CAAAAACTTCGTGAAGCATATACAAGTATCAATACTAGAATTGATCAAGTGGGAGAAATC
ATATCAGAGATTGAAGATCAACTTAATGAAATAAAGCATGAAGACAAGATTAGAGAAAAA
AGAATGAAAAGGAATGAACAAAGCCTCCAAGAACTATGGGACTATGTGAAAAGACCAAAC
CTACGTTTGATTGGTGTACCTGAAAGTGACGGGGAGAATGGAGCCAAGTTGGAAAACACA
CTTCAGGATATTATCCAGGAGAACCTCCCCAGTCTAGCAAGACAGGCCAACATTCAAATT
CAGGAAATACAGAGAACACCACAAAGATACTCCTGGAGAAGAACAACCCCAAGACACATA
ATCATCAGATTCACCAAGTTTGAAATGAAGGAAAAAATGTTAAGGGCAGCCAGAAACAGA
GGTTGGGTTACCCACAAAAGGAAGCCCATCAGATTAACAGTGGATCTCTCTGCAGAAACC
CTACAAGCCAGAAGAGAGGGGGGGCCAAGATTCAACATTATTAAATAAAAGAATTTTTAA
CCCAGAATTTCATATCCAGCCAAACTAAACTTCATAAGTGAAGGAGAAATAAAATCTCTT
ACAGACCAGAAAATGCTGAGGGGTTTTGTCACCAGCAGGCCTGTCTTACAAGAGCTCCTC
AAGGAAGCACTAAATATGGAAAGGAAAAACCAGTACCAGCCACTGCAAAAACAAACCAAA
ATG
>lcl|hg18_L1PA7_chr5_162506014_162512140
TTGAGGAGAAACCAGTACAAAAAGGCTGAAAACTCCAAAAACCAGAATGCCTCTTCTCCT
CCAAAGGATCACAACTCCTCACCAGCAAGGGAACAAAACTGGATGGAGAATGAGTTTGAT
GAACTGACAGAAGTAGGCTCTGGAAGATGGGTAATAACAAACTCCTCCAAGCTAAAGGAG
CATGTTCTAACCCAATGCAAGGAAGCTAAGAACCTAGATAAAAGGTTACAGAAACTGCTA
ACTAGAATAACCAGTTTAGAGACGAACATAAATGACTTGATGGAGCTGAAAAACACAGCA
TGAGAACTTTGTGAAGCAGACACATGTATCAATAGCTGAATTGACCAAGTGGAAGAAAGG
ATATCAGAAATTGAAGATCAACTTAATAAAATAAACCCTGAAGACAAGATTAGAGAAAAA
AGAATG-AAAGGAATGAACAAAGCCTTCAAGAAATATGGGACTATGTGAAGAGACCAAAC
CTACGTTTGATTGGTGTAGCCAAAAGTGATGGGGAAAATGGAACCAAGTTAGAAAACACT
CTTCAAGATATTATCCAGGAGAACTTCCCCAATCTAGCAAGATAGGCCAACATTCAAATT
CAGGAAATATGAAGAACACCACAAAGATACTCCTTGAGAAGAGCAACTCCAAGACACATA
ATTGTCAGATTCAGAAAGGTTGAAATGAAGGAAAAAATGTTAAGGGCAGCCAGAGAGAAA
GATCAGGCTACCCACAAAGGGAAGCGCATCAGACTAACAGCAGATGTCTCTGCAGAAACC
CTACAAGCCAGAAGACAGTGGGGACCAACATTCAACATTCTTAAAGAAAAGAATTTTCAA
CCCAGAATGGTATATCCAGCCAAATTAAGCTTCGTAAGTGAAGGAGAAATAAAATCCTTT
ACAGACAAGCAAATGCTGAGGGATTTTGTCATGACCAGGCCTGCCTTACAAGAGCTCCTG
AAGGAAGCACTAAATATAGAAAGGAAAAACCAGTACCAGCTACTGCAAAAACAAACCAAA
TTG
>lcl|hg18_L1PA7_chr6_67255559_67261768
ATGGGGAGAAACCAGCACAAACTGGCTGAAAATTCCAAAATCCACAATGCTTCTTCTCCT
CCAAAGGATCACAACTCCTTGCCAGCAAGGGAACAAAACTGAACAGACAATGAGATTGAC
AAATTGACAGAAGTAGGTTTCAGAAGGTGGGTAATAACAAACTCCTCCGAGCTGAAGGAG
CATGTTCTAACCCAATACAGGGAAGCTAAAAACCTTGAAAAAAGGTTAGACAAATTGCTA
ACTAGAATAAGCAATTTTGAGAAGGAAATAAATGACTTGATAGAGCTGAAAAACATGGCA
AGAGAACTTCGTGAAGCATACACAAGTATCAATAGCCAAATTGATCAAGCGGAAGAAAGG
ATATCACGGATTGAAGATCAACTTAATGAAATAAAGAGAGATGACAAGATTAGAGAAAAA
AGAATAAAAAGGAACGAACAAAACCTCCAAGAAATATAGGTCC-------------AAAT
CTATGTTTGATTGGTATACCTGAAAGTGATGGGGAGAATGGAACCAAGTTGGAAAACACT
TTTCAGGATATTATCCAGGAGAATTTCCCCAACCTAGCAAGACAAGCCAACATTCAAATT
CAGGAAATACAGAGAACACCACAAAGATACTCCTCGAGAAGTGCAACCCCAAGACTCATA
ACTATCAGATTCACCAAGGTTGAAATGAAGGAAAAAATATTAAGGGCAGCCAGAGAGAAA
GGGTGGGTTACCCACAAAGGGAAGCCCATCAGACTAACAGTGGATCTCTCAGCAGAAGCA
CTACAAGCCAGAAGAGAATGGGGGCCAATATTTAATATTCTT-AAGAAAAGAATTTTCAA
TGCAGAATTTCATATCCAGTCAAACTAAGCCTCATAAGTGAAGGAAAAGTAAAATCTTTT
ACAGACAAGCAAATGCTGA----TTTTGTCATC--TAGGCCTGCCTTACAAGAGCTCCTG
AAGGAAGCACTAAACATGGAAAAGAACAACTGGTGCCATTCAGTGCAAAAACATACCAAA
TTG
>lcl|hg18_L1PA7_chr3_41386852_41392908
ATGAGGAAAAATCAGCGCAAAAAGGATGAAAATTCCAAAAACCAGAATGCCTATTC---T
CCAAATGATCATAACTCCTCGCCAGTGAGGAAACAAAACTGGATGGAGAACGAGTTTGAT
GAATTGACAGAAGTAGGCTTCAGAAGGTGGGTAATAATAAACTCCTCCAAGCTAAAG-AG
CATCTTCTAGCCCAATGCAAGGAAGCTGAGAACCTTGATAAAAGGTTAGAGGAATTGCTA
ACTAAAATAACCAGTTTAGAGAAGAACATAAATGACCTGATGGAGCTGAATAACACAGTA
CAAGAACTTCGTGAAGCATACACAAGTATCAATAACCGAATCAATCAAGCAGAAGAAAGG
ATATCAGAGATTGAAGATCAACTTAATGAAATAAAGTGTGAAGACAAGATTAGAGAAAAA
AGAATGAAAAGGAACAAACAAAGCCTCCAAGAAATATGGGATTATGTGAAAAGACCAAAC
CTACATTTGATTGGTGTACCTGAAAGCGATGGAAAGAATGGAACCAAGTTGGAAAACACT
CTGCAGGATATTATCCAGGAGAACTTCCCCAACCTAGCAAGACAGGACAACATTCAAATT
CAGGAAATACGGAGAACACCACAAAGATACTCCTCAGGAAGAGCAACCCCAAGAAACACA
ATTGTCAAATTCACCAAGGTTAAAATAAAGGAAAAAATGTTAAGGGGAGCCAGAGAGAAA
GGTCGGGTTACCCACAAAGGGAAGCCCATCAGACTAACAGCAGATATCTCTGCAGAAACC
CTACAAGCCAGAAAAGAGTGGGGGCCAATATTCAACATTCTT-----AAAGAATTTTCAA
CCCAGAATTTCATATCCAGCCAAACTAAGCTTCATAAGTAAAGGAGAAATAAAATCCTTT
ACAGACAAGCAAATGCTGAGGGATTTTGTCACCACCAGGCCTGCCTTACAAGAGCTCCTG
AAGGAAGCACTAAATATGGAAAGGAAAAGCCAGTACCAGCCACTGCAGAAACAAACCAAA
ATG
>lcl|hg18_L1PA7_chr8_51590460_51596531
ATGAGGAAAAACCAGCACACAAAGTCTGAAAATTCCAAAAACCAGAACACCACTTCTTCT
CCAAATTATCACAACTCCTCACCAGCAAGGGAACAAAACTGGATGGAGAATGAGTTTGAT
GAATTGACAGTAGTAGTCTTCAGAAGGTGGGTAATAACAAACTCCTCTGAGCTAAGGGAT
CATGTCCTATCCCAATGCAAGGAAGATAAAAACCTTTAAAAAAAGTTAGAGGAATTGCTA
ACTAGAATAA---GTTTAGAGAAGAATATAAATGACCTGATGGAGCTGAAAAACACAGCA
TGAGAACTTTGTGAAGCATGCACAAGTATCAATAGCCAAATTGATCAAATAGAAGAAAGG
ATATCAGAGATTGAAGATTAACTTAATGAAATAAAGTATAAAGACAAGATTAGAGAAAAA
AGAATGAAAAGGAATGAACAAAGTCTTCAAGAAATATGGGACTATGTGAAAAGACCAAAC
CTACATTTGATTGGTGTGCCTAAAAGTGAAAGGGAGAATGAAACCAAGTTGGAAATCACT
CTTCAAGATATTATCCAGGAGAACTTCCCCTACATAGCAAGGCAGGCCAACATTCAAATT
CAGGAAATACAGAGAACACCACAAAGACAGTTATCAAGAAGAGCAATCCCAAGACACATA
GTCATCAGATTCAACACGGTTGAAATGAAGGAAAAAATGTTAAGAGCAGCCAGAGAGAAA
GGTCGTGTTACCAACAAAGGGAAGCCCATCAGACTAACAGCAGATGTCTCCGCAGAAACT
CAACAAGCCAGAAGAGAGTGGGGGCTAATATTCAACATTCTTAAAGAAAAGAATTTTCAA
CCCAGAATTACATATCCAGCCAAACTAAGCTCCATAAGCGAAGGAAAACTAAAATTCTTT
ACAGAAAAGCAATTGCTGAGAAATTTTGTCATCACTAAATCTGCCTTACAAGAGTTCCTG
AAAAAAGTGCTAAATATGGAAAGGAAAAACCGATACCAGCCACTGCAAAAGTATACCAAA
TTG
>lcl|hg18_L1PA7_chr21_16421679_16427837
ATGAGGAAAAACCAGCACAAAAAGTCTGAAAAATC-CAAAACCAGAATGCCTCTTCTCCT
CCAAAGGATCACAACTCCTTGCTAGTGAGGGGACAAAATAGGATGGAGAATGAGTTTGAT
GAACTGACAGAAGTAGGCTTTAGAAGGTGGGTAATAACGAACTCCTCCAAGCTAAAGAAG
CATGTTCCTACCCAATGGAAGGAAGCTAAGAACCTG-ATAAAAAGTTAGAGGAATTGATA
ACTAGAACAACCAGTTTAGAGAAGAACCAAGATGACCTGATGGAGCTGAAAAACACAGCA
CGAGAACATCATGAACCATACACAAGTATCACTAGCCGAATCGATCAAGTGAAAGAAAGG
ATATCAGAGATTGAAGATTGACT-AATGAAATAAAGCGTGAAGACAAGATTAGAGAAAAA
AGAATAAAAAGGAATGAACAAAACCTCCAAGAAATATGGGACTATGTGGAAAGACCAAAC
CTACATTTTATTGGTGTCCTTGAAAGTGACAGGCAGAATGGAACCAAGTTGGAAAACACA
CTTCGGGATATTATCCAGGAGAACTTTCCCAACCTAGCAAGACAGGCCAACATTCAAATT
GAGGAAATACAGAAAACACCACAAAGATACTCCTCGAAAAGAGAAACCCCAAGACACATA
ATCATCAGATCCACCAAGGTTGAAATGAAGGAAGAA-TGTTCAGGGCAGTCAGAGAAAAA
GGTCAGGTTACCCACAAAGGGAAGCCCATCAGACTAACAGTGGGTTTCTCTGCAGAAATC
CCACAAGCCAGAAGAGAGTGGGTGCCAATATCTGACCTTCTTAAAGAAAAGAATTTTCAA
CCCAGAATTTCATATGCAGCCAAACTAAGCTTCATAAGCGAAGCAGAAATAAAATTCTTT
ACAGACAAGCAAATGCTGAGAGATTTTGTCACCACCAGGCCTGCCTTAGAAGAGCTCCTG
AAGGAAGCACTAAATATGGAAAGGAAAAACCGGTGCCAGCCACTGCAAAAACAAACCAAA
ATG
>lcl|hg18_L1PA7_chr3_68973402_68979555
ATGAGGAAAAACCAGTGCAAAAAGGCTGAAAATTCCAAAAACCAGAATGCCTCTTCTCTT
TCAAAGGATCACAACTCCTTGCCAGCAACGGAACAAAACTGGATGGAGAATGAGTTTGAC
GAGTTGACAGAAGTAGGCCTCAAAAGATGGGCAATAACAGACTCCTCCGAGCTAAAGGAG
CATGTTCTAACACAATGCAAGGAAGATAAGAACCTTGAAAAAAGGTTAGATGAATTGCTA
ACTAGAATAACCAGTTTGGAGAAGAACATAAATGACCTGATGGAGCTGAAAAACACAGCA
CAAGAACTTCCTGAAGCGTACACAAGTATCAATAGCTGAATCAATCAAGCAGAAGAAAGG
ATATCAGAGATTGAAGATCAACTTAATGAAATAGAGCATGAAGACAAGATTAGAGGAAAA
AGAGTGAAAAGGAACGAACAAAGCCTCCAAGAAATCTGGGACTATGTGAGAAGAACAAAT
CTACGTTTGATTGGTGTACCTGAAAGTGACAGGGTGAATGGAACCAAGCTGGAAAACACT
CTTCAGAATATTATCCAGGAGAACTTCCCCAACCTAGCAAGACAGGCCA-CATTCAAATT
CAGGAAATACAGAGAACACCACAAAGATACTCCTCAAGACGACCAACCCCAAGACACGTA
ATTGCCAGATTGACCAAGGTTGAAATGAAGGAAAAAATGTTAAGAGCATCCAGAGAGAAA
GGTCGGGTTACCCACAAAGGGAAGACCATCAGACTAACAGCGGATCTCTCAGCAGAAACC
CTACAATCCAGAAGAGAGTGGGGGCCAATATTCAACATCCTT----AAAAGAATTTTCAA
CCCAGAATTTCACATCCAGCCAAACTAAGCTTCATAAGTGAAGGAGAAATGAAATCCTTT
ACAGACAAGCAAATGCTGAGAGATTTTATCACCACCAGGCCAGCCTTATAAGAGCTCCTG
AAGGAAGCACTAAACATGGAAAGGAAAAACTGGTACCAGCCGCTGCATAAACATGCCAAA
TTG
>lcl|hg18_L1PA7_chr6_101603105_101609202
ATGAGGAAAAACCAGCACAAAAAGCCTGAAAATTCCAAAAACTAGAACGCCTCTTC---T
CCAAAGGAATACAACTCCTTGCCAGCAAGGGAACAAAACTGGATGAAGAATGAGTTTGAC
AAATTGACAGAAGTAGGCTTCACAAGATGGGTAATAATAAACTCCTCTGAGCTAAAAGAG
CATGTTCTAACCCAATGCAAGGAAGCTAAGAACCTTGAAAAAAGGTTAGAGGAATTGCTT
ACTAAAATAATCAGTTTAGAGAA---CATAAATGACCTGATGGAGCTGAAAAACACAGCA
AAAGAACTTTGTAAAGCATACAGAAGTATCAATAGCTGAATTGATCAAGCAGAAGAAAGG
ATATCAGAGATTGAAGATCAACTTA--GAAATAAAGTATGAAGACAAGATTAGAGAAAAA
AGAATACAAAGGAACCAACAAAGCCTCCAAGAAATATGAAACTATGTGAAAAGGCCAAAC
CTACGTTTCATTGGTGTACCTGAAAGTGATGGGGAGAATGGCAGAAAGTTGGAAAATACA
CTTCAGGATATTATCCAGGAGAACTTTCCCAACCTAGCAAGACAGGCTAACATTCAAATT
CAGGAAATACAGAGAACACCACAAAGATAATCCTCAAGAAGAGCAACCCCAAGACACATA
ATAGTCAGATTCACTGAGGTTGAAATGAGGAAAAAAATGTTAAGGACAGCCAGAGAGAAA
GATCAGGTTACCCACAAAGGGAAGCCCATCAGACTAACAGCAGATCTCTCTGCAGAAACC
CAACAAGCCAAAAGTGAGTTGGGTCCAATATTCACAATTCTTAAGAAAAAGAATTTTCAA
CGCAGAATTTCATATCCAGCCAAACTAAGCTTCATAAGCGAAGGAGAAATAAAATCCTTT
CCAGACAAGCTGATGCTGAGGGATTTTGTCACCACCAGGCCTGCCTTACAAGAATTCCTG
AAGGAAGCTCTAAATATGGAGAGGAAAAACCAGTACCAGCCACTGCAAAAGCATGCCGAA
TTG
>lcl|hg18_L1PA7_chr4_174236566_174242664
ATGAGGAAAAGCCAGTGCAAAAAGGCTGAAAATTCCAAAAACAAGAATGCCTCTTCTCCT
ACAAAGGATCACAACTCCTTGCCAGCAAGGGAACAAAACTGGATAGAGAATGAGTTTGAT
GAATAGATAGAAGTAGGCTTCAGAAGGTGGGTAATAAAAAACTCCTCTGAGCTAAAGGAG
CATGTTCTAACCCAATGCAAGGAAGCTAAGAACCTTGATAAAAGGTTACAGGAACAGCTA
ACTAGAATAACCAGTTTAGAGAAGAACATTAATGACCTGATGGAGCTGAAAAACAGAGCA
TGAGAACTTCGTGAATCATACACAAGTATCAATAGCCAAATCTATCAAGCAGAAGAAAGG
ATATCAGAGATTGAAGATCAACTTAATGAAATAAAGCATGAAGACAAGATTAGAGAAAAA
AGAATGAAAAGGAATGAACAAAGCTTCCAAGGAATATGGGACTATGTGAAAAGACCAAAC
CTACGTTTGATTGATGTACATGAAAGTGACAGGGAGAATGGAACCAAGTTGGAAAACACC
CTTCAGGAAATTATCCAGGAGAACTTCCCTAACCTAGCAAGACAAGCCAACATTCAAATT
CAGG--------AAAGCTCTGATAAGGGTCAGACTGAGAAGAGCAACCCCAAGACACATA
ATTTTCAGATTCACCAAGGTTGAAATGATGGAAAAAATATTAAGGGTAGCCAGAGAGAAA
GATCGGGTTGTGCACAAAGGGAAGCCC--------AACAATGGATCTCTCGGCAGAAATT
CTACAAGCCAGAAGTGAGTGGGGGCCAGTATTCAACATTCTTAAAGAAAAGAATTTTCAA
CCCAGAATTTCATATCCAGTCAAACTAAGCTTCATAAATGAAGGAGAAATAAAATCCTTT
ACAGACAAGCAAATGCTGAGGGATTTTGTCACCAACAGGCCTGCCTTACAAGAGGCCCTG
AAGGAATCACTAAATATGGAAAGGAAAAACTGGTACCAGCCACTGCAAAAATACACCAAA
ATG
>lcl|hg18_L1PA7_chr12_79028278_79034426
ATGAGGAAAAACCAGGGCAAAAAGGCTGAAAATTACAAAAACCAGAATGCCTCTTC---T
CCAAAGGATAACAACTCCTCACCATCAAGGGAACAAAACTGGACAGAGAATGAGTTTGAC
GAATTGACAGAAGTAGCCTTCAGAAGGTGGGTCAT---AAACTTCTCTGAGCT-----TG
CATGTTCTAACCCAATGCAAGGAAGCTAAGAACCTTGATAAAAGGTTAGAGGAATTACTA
ACT------------TTAGAGAAGAACATAAATGACCTGATGGAGCTGAAAAACACAGCA
CAAGAACTTCATGAAGTATACACAAGTATCAATAGCTGAATTGATCAAGCAGAAGAAAGG
ATATAAGAGATTGAAGATCAACTTAATGAAATAAAGTGTAAAGACAAGATTAGAGAAAAA
AAAATGAAAAGGAACAAACAAAGCCTCCAACAAATATGGGACTACGTGAAAAGACCAAAC
CTACATTTGATTGGTATACATGAAAGTGATGGGGAGAATGGAACCAAGTTGAAAAACACA
CTTCAGGATATTATCCAGGAGAACTTCCCCAACCTAGCAATACCAGCCAACACTCAAATT
CAGGAAATACAGAGAACACCACAAAGACACTCCTCGAGAAGAGCAACCCCAGGACACATA
ATTGTCAGATTCACCAAGGTTGAAATGTGGAAAAAAACGTTAAGGGCAGCCAGAGAGAAA
GGTCAGGTTACCCACAAAGGGAAGCCCATCAGACTAAT-GCAGATCTCTTGGCAGAAACC
CTACAAGCCAGAAAAGTGTAGGGGCTAATATGCAACGTTCTTAAAGAAAAGAATTTTCAA
CCCAGAATTTCATATCCAGCCAAACTAAGCTTCATAAGAGAAGAAGAAATAAAATCCTTT
ACAGACAAGCAAATGCTGAGGGATTTTGTCACCACCAGACCTGCCTAACAAGAGCTCCTG
AAGGAAGCACTAAATATGGAAAGGAAAAACTGGTACCAGCCACTGCAAAAACAAACCAAA
ATG
>lcl|hg18_L1PA7_chr3_156075514_156081631
ATGGGGAGAAACCACAGCAGAATGGCTGAAAATTCCAAAAACCAGAACACCTGTTCTCCT
CCAAAGGCTCACAACTCCTTACCAGCAAGGGAACAAAACTGGATGGAGAATGAGTTTGAC
GAATTGACAGAAGTAGGCTTCAGA-GGTAGGTAATAACAAACTCCTCCAAGCTAAAGGAG
CATGTTCTAAACCAATGCAAGGAAGCTAAGAACCTTGAAAAAATGTTAGACGAAATGCTA
ACTAGAAAAACCAGTGTAGAGAAGAACATAAACGACCTGATGGAGCTGAAAAACACAGCA
TGAGAACTTCATGAACCATACACAAGTTTCAATAGCCAAATCGTTCAAGCAGAAGAAAGG
ATATCAGTGACTGAAGATCAACTTAATGAAATTAAGCAAGGAGACAAGATTAGAG-AAAA
AGAGTAAAAAGAAATGAACAAAGCCTCCAAGAAATATGGGACTATGTGAAATGACCAAAT
TTATGTTTGATTGGTATACCTGAAAGTGACAAGGAGAAGGGAACTAAGCCGGAAAACACT
CTTCAGGATATTATCCAGGAGAACCTCCCCAACCTAGCAAGGCAGTCCAACATTCACATT
CAGGAAATACAAAGAACAGCACAAAGATATTCCTTGAAAAGAGCAACCCCAAGACACATA
ATCATTAGATTTACCAAGGTTGAAATAAAGGAAAAAATGTTAAGGGCAGCCAGAGAGAAA
GGTTGGGTTACCCACAAAGGGAAGCCCATCACACAAACAGCGGATTTCTCGGCAGAAACT
CTACAAGCCAGAAGAGAGTGGGGGCCAATATTCAGCATTCTTAAAGAAAAGAATTTTCAA
CTCAGAATTTCATATCCAGCCAGACTAAGCTTCATAAGAGAAGGAGAAATAAAATCCTTT
ACAGACAAGCAAATGCTGAGAGATTTTGTCACCACCAGGCCTGCCTTACAAGAGCTCTTG
AAGGAAGCGCTAAACATGGAAAGGAACAACCAGTACCAGCCACTGCAAAAACATGTCAAA
TTG
>lcl|hg18_L1PA7_chr11_21177770_21183838
ATGGGGAGAAACCAGCGTAAAAAGACTGAAAATTCAGAAAAAAAGAACTCCTCTTCTTCT
CCAAAGGATCACAACTCCTCACCAGCAAGGGAACAAAACTGGACAGAGAATGAGTTTGAC
AAATTCAGAGAAGTAGGCTTCAGAAGGTGGATAATAACAAACTCCTCCGAGCTAAAGGAG
CATGTTCTACCCCAATGCAAGGAAGCTAAGAATCTTGAAAAAAGGTTAGAGGAATTGCTA
ACTAGAATAACCAATTTAGAGAAGAACATAAATGACCTGATGGAGCTGAAAAACACAGCA
TGAGAACATCCTGAAGCATACATTGGTATCAATAGCTGAATAGATCAAGCAGAAGAAAGG
ATATCAGAGATTGAAGATCAACTTAATGAAATAAAGCGTGAAGACAAGATTAGAGAAAAA
AGAATGAAAAGGAACGAATAAAGCCTCCAAGAAATACGGGACTGTGTGAAAAAACTAAAT
CTACATTTGATTGGTGTACCTGAAAGTGACAGGG-GAATGGAACCAAGTTGGAAAACACT
CTGCAGGATATTATCCAGGAGAACTTCCCCAACCTAGCAAGACAGACCAACATTCAAATT
CAGGAAATACAGAGACCACCACAAAAATACTCTTCGAGAAGAGCAACCCCAAGACACATA
ATTGTCAGATTCACCAAGGATGAAATGAAGGAAAAAATGTTAAGGGCAGCCAGAGAGTAA
GGTCGGGTTACCCACAAAGGGAAGCCCATCAGACTAACTGTGGATCTCTCTAAAGAAACC
CTACAAGCTAGAAGAGAGTGGGGGCCAATATTCAACATTCTTAGAGAAACAAATTTTCAA
CCCAGAAGATCATCTCCAGCCAAACTAAGCTTCATAAGCAAAGGAGAAATAAAATACTTT
ACAGACAGGCAAATGCTGACAGATTTTGTCACCACCAGACCGGCCTTACAAGAGTTCCTG
AAGGAAGCACTAAACATGAAAAGGA---ACCAGTAGCAGCCACTGCAAAAACATATCAAA
TTG
>lcl|hg18_L1PA7_chr4_100839361_100845379
ATGAGAAAAAAACAGAGCAAAAAGGCTGAAAATTCCAAAAACCAGAATGCCTCTTCTCCT
CCAAAGGATCACAACTCCTTGCCAGCAAGGGAACAAGACTGGATGGAGAATGAGTTTGAT
GAATTGACAGAAGTAGGCTTCAGAAGGTGGGTAATAACAAACTCCTCTGAGCTAAAGGAG
CATGTTCTAACCCAATGCAAGGAAGCTAAGAACCTTGATAATAGGTTAGAGGAATTGCTA
ACTAGTATAACCAGTTTAGAGAAGAACATAAATGACCTGACTGAGCTGAAAAACACAGCA
TGAGAACTTCGTGAAGCGTACACAAGTATCAACAGTCAAATCGATCAAGTGGAAGAAAGA
ATATCAGAGATTGAAGATTAACTTAATGAAATAAAGCATGAAGACAAGATTAGAGAAAAA
AGAATGAAAAGGAATGAACAAAGCCTCCAAGAAATATGGAACTATGTGAAAAGACCAAAT
CTATGTTTGATTGGTGTACCTGAAAGTGACAGGGAGAATGGAACCAAGTTGGAAAACACT
CTTCAGAGTATTATCCAGGAGAACTTCCCCAATCTAGCAAGACAGGCCAACATTCAAATT
CAGGAAATACAGAGAACACAATAAAGATACTCCTCAAGAACAGCAACCCCAAGACACATA
ATTGTCAGATTCACCAAGGTAGAAATGAAGAAAAAAATGTTAAGGGCAGCCTGAGGGAAA
GGTCAGGTTACTCACAAAGGGAAGCCCATCAGACTAACAGCAGATCTCTCTGCAGAAACG
CTGCAAGCCAGAAGAGAAG---------AATTTAACATACTTAAAGACAAGAATTTTCAA
CCCAGAATTTCATATTAAGCCAAACTAAGCTTCATAAGTGAAGGAGAAATAAAATCCTTT
AAAGGCAAGCAAATGCTAAGGGATTATGTCACCACCAGGCCTGCCTTACAAGAGCTCCTG
TAGGAAGCACTAAATATGGAAAGGAAAAATCAGTACCAGCCATGGCAAAAACAACCCAAA
ATG
>lcl|hg18_L1PA7_chr1_213667120_213673152
ATGGGGAGAAACCAGTGCGAAAAGGCTGAAAATTCCAAAAACCAGAATGCCTCTTCTCCT
CCAAAGGATCACAACTCTTCACCAGGAAGGGAAGAAAATTGGATGGAGAATGAGTTTGAT
GAATTGACAGAAGTAGGCTTCAGAAGGTGGGTAATAACAAATTCATCCGAGTGAAAGCAG
CATGTTCTAACCCAATGCAAGGAAACTAAGAACCTTGAAAAAAGGTTAGAGGAATTGCTA
ATTAGAATAACCACTTTAGAGAAGAAAATAAACGACCTGATGGAGCTGAAAACCACAGCA
CAAGAACTTTGTGAAGCATACACAAGTTTCAATAGCTGAATTGATCAAGTGGAAGAAAGG
ATATCAGAGATTGAAGAACAACTTAATTAAATAAAGTAAGAAGACAAGATTAGAGAAAAA
AGAATGAAAAGGAATGAATAAAGCCT-CAAGAAATATGGGACTACGTGAAAAGACCAAAT
CTATGTTTGATTGGTATACCTGAAAGTGATGGGGAGAATGAAACCAAGTTGGAAAACACT
CTTCAGTATATTATGCAGGAGAACTTCCCCAACCTAGCAAGACAGGCCAACATTCAAATT
CAGGAAATACAGAGAACACCACAAAAATACTCCGTGAGAAGAGCAACCCCAAGAAACATA
ATTGTCAAAATCACCAAGGTTGAAATGTAGGAAAAAATGTTAAGGGCAGCCAGAGAGAAA
CCTTGCGTTACCCACAAAGGGAAGCTCATCAGACTAACAGCAGATCTCTCTGCAGAAACC
CTATAAGCCAGAAAAGAGTGGGAGTCAATATTCAACGTTCTTAAAGAAAAGAATTTTTAA
CACAGAATTTCATATCCAGGCAAACTAAACTTCATAAGCAAAGGAGAAATAAAATCCTTT
ACAGAGAAGCAAATGCTGAGAGATTTCATCACCTCCAGGCCTGCCTTACAAGAGCTCCTG
AAGGAAGCATTAAACATGGAAAGGAACAACTGGTACCAGCCACAGCAAAAACATACCAAA
TTG
>lcl|hg18_L1PA7_chr8_135755402_135761527
ATGTGGAGAAACCAGCGCAAAAAGGCTGAAAATTCCAAAAACCAGAAAGCCTCTTCTCCT
CCAAAGGATCACAACTCCTCGCCAGCGAGGGGACAAAGCTGGACGGAGAATGAGTTTGAC
AAATTGACAGAAGTAGGCTTCAGAAGGTGGGTAAT---AAATTCCTCCAAGCTAAAGGAG
CATGTTCTAACCCAATGCAAGGAAGCTAAAAACCTGGAAAAAAGGTTAGACACATTCCTA
ACTAGAACAACCAGCTTAGAGAAGAAAATAAATGACCTGATGGAGCTGAAAAACACAGCA
CGAAAATTTCATGAAGCATATACAAGTATCAATAGCCAAATCGATCAAGTAGAAGAAAGG
ATATCAGAAATTGAAGATCAACTCAATGAAATAAAGTGAGAAGACAAGATTAGAGAAAAA
AGGGTGAAAAGAAGCAAACAAAGCCTCCAAGAAATATGGGACTACGTGAAAAGATCAAAT
CTACGTTTGATTGGTATACCTGAAAGTGATAGAGAGAATGGAACCAAGTTGGAAAACACT
CTGCAGGATATTATCCAGGAGAACTTCCCCAACCTAGCAAGGCCGGCCAACATTCAAATT
CAAGAAATGCAGAGAACACCCTAAGAATATTCCTCGAGAAGAGCAACCCCAAGACACATA
ATCATCAAATTCACCAAGGTTGAAATGAAGGCA------------ACAGCCAGAGAGAAA
GGTCGGGTTAGCCACAAAGGGAAGCCCATCTGACTAACAGCGGATCTCTCGGCAGAAACC
CTACAAGCCAGAAGAGAGTAGGAGCCAATATTCAACATTCTTGAAGAAAAGAAATTTCAA
CCCAGAATTTCATATCCGGCCAAACTAAGCTTCATAAGTGAAGGAGAAATAAAATCCTTT
ACAGACAAGCAAACACTGAGAGATTTTGTCACCACCAGGCCTGCCCTACAAGACCTCCTG
AAGGAAGCACTAAACATAGAAAGGAACAACCAGCACCAGCCACTGCAAAAACATACCAAG
TTG
>lcl|hg18_L1PA7_chr3_134402846_134408969
ATGAGGAAAAACCTGCCCAAAAAGGCTGAAAATTCCAAAAACCAGAACACCTCTTCTCCT
CCAAAGGATCACAACTCCTCGCCAGCAAGGGAACAAAACTGGATGGAGAACGAGTTTGAC
AAATTGACAGAAGTAGGCTTCAGAAGGTGGGTAATAACAAACTCCTCCGAGCTAAAGGAG
CATGTTCTAACCCAATGCAAGGAAGCTAAGAACCTTGATAAAAGGTTAGAGGAATTGTTA
ACTGGAATAACCAGTTTAGAGAAGAACATAAATGACCTGATGGAGCTGAAAAACACAGCA
CGAGAACTTCGTGATGCATACAGAAGTATCAATAGCTGAATTGATCAGGCAGCAGAAAGG
ATATCAGAGATTGAGGATCAACTTAATGAAATAAACTGTGAAGACAAGATTAAAGAAAAA
AGAATGAAAAGGAATGAACAAAGCCTCCAACAAATATGGGACTATGTGAAAACACC-AAC
CTATATTTGATTGGTGTACCTGAAAGTGACGGGGAGAATGGAACCAAGTTGGAAAACACT
CTTCAGGATATTATCCAGGAGAACTTCCCCAATCTAGCAAGACAGGCCAACATTCAAATT
CAGGAAATACAGAGAGCACCACAAAGATACTCCTTGAGAAGAGCAACCCCAAGACATACA
GTCATCAGATTCACCAAGGTTGAAAAGAATGAAAAAATGTGAAGGGCAGCCAGAAAGAAA
GGTCGGGTTACCCACAAAGGGAAGTGCATCAGACTAGCAGCA-ATCTTTCAGCAGAAACC
CTACAAGCCAGAAGAGAGTGGGGATCAATATTCAACATTCTT-----AAAGAATTTTCAA
CCCAGAATTTCATATCCAGCCAAACTAAGCTTCAGAAGCGAAGGAGAAATAAAATCCTTT
ACAGACAAGCAAATACTGAGAGATTTTGTCACCACCAGGCCTGCCTTACAAGAGCTCCTG
AAGGAAGCACTAAATATGGAAAGGAAAAACCAGTACCAGCCACTCCAAAAACATACCAAA
TTA
>lcl|hg18_L1PA7_chr15_36198914_36204983
ATGAGGATAAAACAATGCAAAGAGACTGAAAATTTCAAAAACCAGAATGCCTCTTCTCCT
CCAAAGGATGACAACTCCTCGCCAGCAAGGGAAAAAAACTGGATGGAGAATGAGTTTGAC
AAATTGACAGAAGTAGGCTTCAGAAGGTGGGTAATAACAAACTCCTCCAAGCTAAAAGAG
CATGTTCTAACCCAATGCAAGAAAGCTAAGAACCTTGAAAAAAGGTTAGAAGAATTGCTG
ACTAGAATAACCAGTTTAGAGAAGAACATAAATGACCTGATGGAACTGAAAAACACAGCA
CGAGAACTTTGTGAAGCATACACAAGTATCAATAGCCCAGTCGATCAAGCAGAAGAAAGG
ATACCAGAGATTGAAGATCAACTTAATGAAATAAAGCATGAAGACAAGATTAGAGAAAAA
AGAATGAAAAGGAATGAACAAAGCCTACAAGAAATATGGGACTATGTGAAAAGACCGAAC
CTATGTTTGATTGGTGTACCTGAAAGTAATGGGGAGAATGGAACCAAGTTGGAAAACACT
CTTCAGGATATTATCCAGGAGAACTTCCCCAACCTAACCAGACAGGCCAACATTCAAATT
CAGGAAATGCAGAGAACAGCACAAAGATACTCCTTGAGAAGAGTAACCCCAAGACACATA
ATCATCAGATTCACCATGGTTTAAATGAAGGAAAAAATGTTCAGCATGGCCAGAGAGAAA
GGTCGGGTTACTCACAAAGGGAAGCCCATCAGACTGTCAGCGGATCCCTCTGCAGAAATG
CTACAAGCCAGGAGAGAGTGGAGGCCAATATTCAACATTCTTAAAGAAAAGAATTTTCAA
CCCAGAATTTCATATCCAGCCAAACTAAGCTTCATAAGCGAAGAAGAAATAAAATCCTTT
ACAGACAAGCAAATGTTGAGAGATTTTGCCACCATCAGGCCTGCCTTACAAGAGCTCCTG
AAGGAAGC-----------AAAGGAAAAACTAGTACCAGCCACTGCAAAAACATACCAAA
TTG
>lcl|hg18_L1PA7_chr2_209092850_209098955
ATGAGGAAAAACCAGCGCAAAAAGGCTAAAAATTCCTAAAACCAGAACAACTCTTCTCCT
GCAAAGGA----------TCACCAG-AAGGGAACAAAACTGGATGGAGAATGAGTTTGAC
GAATTGA---AAGAAGGCTTCAGAAGGTAGGTAATAACAAACTCCTCCGAGCTAAAGAAG
CAAGTTCTAACCCAATGCAAGGAAGATAAGAACCTTGAAAAAAG-TGAGACGAATTGCTA
ACTAGAATAACCAGTTTAGAGAAAAACATAAATGACCTGATGGAGCTGAAAAACACAGCA
CGAGAACTTCGTGAAGCATACACAAGTATCAATAGCTGAATTGATCAAGAAGAAGAAAGG
ATATAAGTGATTGAAGATCAAATGAATGAAATGAAGCAAGAAGAGAAGTTTAGAGAAAAA
AGAGTAAAAAGAAATGAACAAAGCCTCCAAGAAATATGGGACTATGTGAAAAGACCAAAC
ATAGGTTTGATTGGTGTACCTGAAAGTGACAGGGAGAATGGAACCAAGTTGGAAAACACT
CTTCAGGATATAATCCAGGAGAAGTTCCCCAACCTAGAAACACAGGCCAACATTCAAACT
CAGCAAATACAGAGAACACCTTTAAGATATTCCT-AAGAAGAGCAACCCCAGGACACATA
CTCATCAGATTTGCCAAGGTTAAAATGAAGCAAAAAATGTTAAGGGCAGCCAGAGAGAAA
GATCAGGTTACCCACAAATGGAAACCCATCAGACCAACGGTGGATCTCTCTGCAGAAACC
CTACAAACCAGAAGAGAGTGGGGGCCAATATTCAACATTCTTAAAGAAAAGAATTTCCAA
CCCAGAATTTCATATCCAGCCAAACTAAGCTTCATAAGCGAAGGAGAAATAAAATCCTTT
ACAGACAAGCAAATGCTGAGAGATTTTGTCACCTCCAGGCCTGCCTTACAAGAGCTCCTG
AAGGAAGCACTAAATACGGAAAGGGAAAACCAGTACCAGCTACTGAAATAACACACCAAA
TTG
>lcl|hg18_L1PA7_chr11_100942795_100948959
ATGGGGAGAAACCAGCGCA-AAAGGCTGAAAATTCCAAAAACCAGAATGCCTCTTCTCCT
CCAAAGGATCACAACTCCTCACCAGCAAGGGAACAAAACTAGATGGAGAATGAGTTTGAC
GAACTGACAGAAATAGGCTTCAGAAGGTGGGTAATAACAAACTCCTCAGACCTAAAGGAG
TATGTTCTAAGCCAATGCAAGGAAGCTAAGAACCTTGAAAAAAGGCTAGAAGAATTGCTA
ACTAGAATAACCAGTTTAGAGAAGAACATAAATGACCTGATGGAGCTGAAAAACACAGCA
CGAGAACTTCGTGAAGCATGCACAAGTATCAACAGCCAAATTGATCAAGTGGAAGAAACT
GTATCA------GAAGATCAACT---CGAAATAAAGCATGAAGACAAGATTAGAGAAAAA
AGAGTGAAAATAAACGAACAAAGCCTCCAAGAAATATGGGACTATGTGAAAAGACCAAAT
CTATGTTTGATTGGTGTACCTGAAAGTGATGGGAAGAATGGAACCAAGTTGGAAAACATT
CTTCAGAATATTATCCAGGAGAACTTCCCCAACCTAGCAAGGCAGGCCAACATTCAAATT
CAGGAAATACAGAGAATACCACAAAGGTATTCCTCAAGAATAGCAACACCAAGACACATA
ATCGTCAGATTCACCAAGGGTGAAATGAAGGAAAAAATGTTAAGGGCAGGCAGAGAGAAA
GACTGGGTTACCCACATAGGGAAGCCCATCAGACTAACAGCGAATCTCTTGGCAGAAACC
CTACAAGCTAGGAGAGAGGAGGGGCCAATATTCAACATTCTTAAACAAAC-AATTTTCAA
ACCAGAATTTCATATCCAGCCAAACTAAGCTTCATAAGCGAAGGGCAAATAAAATCCTTT
ACAGACCAGCAAATGCTGAGAGATTGTGTCACCACCAGGCCTGCCTTATAAGAGCTCCTG
AAGGAAACACTCAACATGGAAAGAAACAACCGATACAAGCCACTGCAAAAACATACCAAA
TTG
>lcl|hg18_L1PA7_chr6_76863931_76869974
ATGAGGAAAAACCAGCATGAAAAGACTGAAAATTCCAAAGAACAGAATGTCTCTTCTCTT
CCAAAGGATCACAACTCCTCTCT-GCAAGGGAACAAAACTACATGGAGAAAGAGTTTGAT
GAATTGACAGAAGTAGGCTTCAGAAGGTGGATAATAACAAACTCCTTTGAGCTAAAGAAG
CATGTTCTAACCCAATGCAAGGAAGTTAAGAACCTTGAAACAAGGTTAGAGGAATTTCTA
ACTAGAATAACCAGTTTGGAGAAGAACATAAATGACCTGATGGAGCTGAAAAACACAGCA
CGAGAACTTCATGAAGAATACACAAGTATCAATAGCTGAATCGATCAAGCAGAATAAAGG
ATAGCATGGATTGAAGATCAACTTAATGAAATAAAGCATAAAGACAAGATTACAG-AAAA
AGAATGAAAAGGAATGAACAAAGCCTATAAGAAATATGGGACTATGTGAAAAGACCAAAC
CTATGTTTGATTGGTGTATGTGAAAGTGACGGGGAGAATGGAACCAAGTTGGAAAATACT
CTTCAGAATATTATCCAGGAGAACTACCCCAACCTAGCAAGACAGGCCAACATTCAAATT
CAGGAAATACAGAGAACACCACAAAGATACTCTTTGAAAAGAGCAACCCCAAGACACATA
ATCATCAGATTCACCAAGGTTGAAATGAAGGAAAAAATATTAAGAGCAGCCAGATAGAAA
GGTTGGGTTACCCACAAAAGGGAGCCCATCAGACTAACAGCTGATCTCTCTGCAGAAACC
CTACATGCCAGAAGAGAGTGGGGCCCAACATTCAACATTCTTAAAGAAAAGAATTTTCAA
CCCAGAATTTCATATCCAGCCAAACTAAGCTTCACAAGTGAAGGAGAAATAAAATCCCTT
ACAGACAAGCAAATGCCAAGAGATTTTGTCACCCCCAGGCCTGCCTTACAAGAG------
---------CTAATCATCAAAAGGAGCAACTGGTACCAGCCACTGCAAAAACGTACCAAA
TTC
>lcl|hg18_L1PA7_chr2_201942695_201948742
ATGGGGAGAAACCAGTGCAAAAAGGCTGAAAACTCCAAAAACCAGAATGCCTATTCTCCT
ACAAAGGATCACAACTTCTTGCCAGCAAGGGAACAAAACTGGACGGAGAGTGAGTTTGAT
GAATTGACAGAAGTAGGCTTCAGAAGGTGGGTAATAACAAACTCCTCCGAGCTAAAGGAG
CATGTTCTAACCCAATGCAAGGAAGCTAAGAACCTTGAAAAAAGGTTAGATGAATTGCTA
ATTAGAATAACCAGTTCAGAGAAGAACATAAATGACCTGATGGAGGTGAAAAACACAGCA
CAAGAACTTCGAGAAGCATACACAGGTATCAATAGCTGAATCGATCAAGCAGAAGAAAGG
ATATCAGAGATTGAAGATCAACTCAATGAAATAAAGTGAGAAGACAAGATTAGAG-AAAA
AGAGGGAAAAGAAACGAACAAAGCCTCCGAGAAATATGGGACTATGTGAAAAGACCAAAT
CTACATTTGATTGGTGTACCTGAAAGTGACAGGGAGAATGGAACCAAGTTGG-AAACACT
CTTCAGCATATTATCCAGGAGAACTTCCCCAACCTAGCAAGGCAGGCCAACATTCAAATT
CAGGAAATACAGAGAACACCACAAAGATACTCCTCGAGAAGAGCAACCCCAAGATACATA
ATCGTCAGATTCACCAAAGTTGAAATGAAGGAAAAAATGTTAAGGGCAGCCAGAGAGAAA
GTTTGGGTTACCCACAAAGGGAAGCTCATCAGACTAACAGTGGATCTCTCAGCAGAAACC
CTACAAGACAGAAGAGAGGGGGGGCCAATATTCAACATTCTTAACGAAAAGTATTTTCAA
CCCAGAAATTCATATTCAGCCAAACTAAGCTTCATTAGCGAAGGAGAAATAAAATCCTTT
ACAGACAAGCAAATGCTGAGAGATTTTGTCACCACCAAGCCTGCCTTACAAGAGCTCCTG
AAGGAAATACTAAACATGGAAAGGAAAAACCACTACCAGCCTCTGCAAAAACATACCAAA
CTG
>lcl|hg18_L1PA7_chr12_40550299_40556365
ATAAGGAACAGCCAGCACAAAAAGGTTGAAAATTCCAAAAACCAGAATGCCTCTTCTCCT
CCAAAGGATCACAACTCCTTGCCAGCAAGGGAACAAAACCGGACTGAGAATGAGTTTGAT
GAATTGACAGAAGTAGGCTTCAGAAGGTGGGTAATAACAAACTCCTCTGAGCTAAAGGAG
CACATTCTAACCCAATGCAAGGAAGCTAAGAACCTTGAAAAAAGATTACAGGAATTGCTA
ACTAGAATAACCAGTTCAGGGAAGAACATAAATTACCTGATGGAGCTGAAAATCACAGCA
CAAGAACTTAATGAAGCACACGTAAGTATCAATAGCGAAATCGATCAAGTGGAAGAAAGA
ATATCAGAGATTGAAGATCAACTTAATGAAAGAAAGCATGAAGACAAGATTAGAGAAAAA
ACAATGAAAAG----GAACAAAGCCTCCAAGAAATATGGCACTATGTGAAAAGACCAAAC
CTACGCTTGATTGGTGTACCTGAAAATGACGGGAAGAATGGTACCAAGTTGGAAAACACT
CTTCAGGATATTATCCAGGAGAACTTTCCCAACCTAGCAAGACAGGCCAACATTCAAATT
CAGGAAATAAAGAGAACATCACAAAGATACTCCTCAATAAGAACAACCCCAAGACACATA
ATTGTCAGACTGACCAAGGCTGAAATGAAGGAAAAAATGTTAAGGGCAGCCAGAGAGAAA
GGTCGGGTTACCCACAAAGGGAAG---ACCAGACTAACAGCCAATCTCTCTGCAGAAACC
CTACAAGCCAAACGAGAGTGGGAGCTAATAGTCAATATTCTTAAAGAAAAGAATTTTCAA
CCCAGAATTTCATATCCAGCCAAACTAAGCTTCAAAAGTGAAGGAGAAATAAAATCCTTT
ATAGATAACTAAATGCTGAGGGATTTTGTCACCACCAGGCCTGCCTTACAAAAGCTCCTG
ATGGAAGCACTAAATATGGAAAGGAAAAACCGGTACCAGCCACTGCAAAAACATACCAAA
ATG
>lcl|hg18_L1PA7_chr2_18502955_18509070
ATGGAGAGAAATCAGCGCAAAAAGGCTGAAAATTGCAAAAACCAGAATGCCTCTTCTCCT
TCAAAGGATTACAACTCCTCCCCAGCAAGGGAACAAAACTGGATGGAGAATGAGTTTAAT
GAATTGATAGAAGTGGGCTTCAGAAGGTAGGTAATAATGAACTCCTCCAACATAAAGGAG
AATGTTCTAACCCAATGCAAGGAAGCTAACAACCTTGAAAAAAGGTTAGACAAATTGCTA
ACTAAAATAACCAGTTTAGAGAAGAACACAAATGACCTGATAAAGCTGAAAAACACATCA
TGAGAACTTCGTGAAGCATACACAAGTATCAATAGCCAAATCGACCAAGCGGAAGAAAGG
ATATCAGAGATTGAAGATCAACTTAATGAAATAAAGCGTGAAGGCAAGATTAGAGAAAAA
AGAATGAAAAGGAATCAACAAAGCCTCCAAGAAATATGGGACTATACGGAAAGACCAAAC
CTATGTTTGATTGGTGTACCTGAAAGTGATGGGGAGAATGGAACCAAGTTGGAAAACACT
TTTCAGGATATTATCCAGGAGGACTTCCCCAATGTAGCAAGACAGGCCAATATTCAAATT
CAGAAAATACAGAAAACACCACAAAGATACTCCTCGAGAAGAGCAACCCCAAGACAGATA
ATCATCAGATTCACCAAGGTTGAAATGAAGGAGAAAATGTTAAGGGCAGCCAGAGAGAAA
GGTTGGATTACCCACAAAGTGAATCCCATCAGACTAACAGCAGGTCTCTCTGCAGAAACC
CTACAAGCCAGAAGAGAGTGGGGGCCAATATTCAACATTCTTAAAAAAAAGAATTTTCAA
CCCAGAATTTCATATCCAGCCAAACTAAGCATCATAAGTGAAGGAGAAATAAAACCCTTT
ACAGACAAGCAAATGCTGAGAGATTTTGTCACCACCAGGCCTGCCTTACAAGAGCTCCTG
AAGAAAGCACTAAACATGGAAAGGAACAACTGGTACCAGCAACTGCAAAAACATACCAAA
TTG
>lcl|hg18_L1PA7_chr11_19390243_19396257
ATGAGGAAAAACCAGCACAAAAAGGCTGAAAATTCCAAAAACCAGATGACCTCTTCCCCT
ACAAAGGATCACAACTCCTCACCAGCAAGGGAACAAAACTGGACGGAGAATGAGTTTGAA
AAATTGACAGAAGTAGGCCTCAGAAGGTGGGTAATAACAAACTCCTTCCAGCTAAGGGAG
CATGTTCTAACCCAATGCAAGGAAGCTAAGAACCTTGAAAAAAGGTTAGAGGAATTGGTA
ACGAGAATAACCAGTTTAGAAA---GCATAAATGACCTGATGGAGCTGAAAAACACAGTA
CGAGAACTTCGTGAAGCATAAACAAGTATCAATACCCAAATCAATCAAGTGGAAGAAAGG
ATATCAGAGATTGAGGATCAACTTAATGAAATAAAGCATGAAGACAAGATTAGAGAAAAA
AGAATGAAAAGGAATGAACAAATCCTCCAAGAAATATGGGACTATGTGAAAAGACCAAAC
CTACGTTTGATTGGTGTACCTGAAAGTGATGGGGAGAATGAAACCAAGTTGGTAAACACT
CTTCAGGATATTATCCAGAAGAACTTCCACATCCTATCAAAACAGGCCAACGTTCAAATT
CAGGAAATACAGAGAACACCACAAAGATACTCCTCGAGAAGAGCAACCCCAAAACACATA
ATCATCAAATCCACTAAGGTTGAAATGAAGGAAAAAATGTTAAGGGCAGCCAGAGAGAAA
GGTCTGGTTACCCATAAAGGGAAGCCCATCAGACTAACTGCAGATCTCTCTGTAGAAACC
CTACAAGCCAGAAGAGAGTGGGGGCCAATATTCAATATTTTTAAAGAAAAGAATTTTCAG
CCCAGAATTTCATATCCAGCCAAACTAAGCCTCACAAGCGAAGGAGAAATAAAATCCATT
AGAGACAAGCAAATGCTGA----TTTTACCACCACCAGGCCTGCTTTATAAGA--TTCTG
AAGGAAGCACTAAATATGGAAAGGAAAAACCAATACCAGTCCCTGCAAAAACATACCAAA
TTG
>lcl|hg18_L1PA7_chr3_182519739_182525914
ATGAGGAAAAAGCAGTGCAAAAAGGCTGCAAATTCCAAAAACCAGAACCCCTCTACTCCT
TCAAAGGATCACAATTCCTCGCCAGCAAGGGAACAAAACTGGATGGACAATGAGTTTGAT
GAATTCACAGAAGTAGGCTTCAGAAGGTGGATAATAACAAACTCCTCCAAGCTAAAGGAG
CATGTTCTACGCTAATGCAAATAAGCTAAGAACCTTGGAAAAATGTTAGATGAATTGCTA
ACTAGAATAAACAGTTTAGAGAAGAATATAAATGACCTGTTGGAGCTGAAAAAC-CAGCA
CAAGAACTTCATGAGGCATACACAAGTTTCTATAGCTGAATCGATCAAGCAGAAGGAAGG
ATATCAGAGACTGAAGATCAACTTAATGAGATAAAGTGTGAAGACAAGATTAGAGAAAAA
AGAATGAAAAGG-ATGAACAAAGCCCCCAAGAAATATGGGACTATGTGAAAAGACCAACA
CTATGTTTGATTGATATACCTGAAAGTGAAGGGGAGAATGAAACCAAATTGGAAAACACT
CTTCAGGATATTATCCAGGAGAACTTCCCCAATCTAGCAAGGCAGGCCAACATTCAAATT
CAGGAAATACAGAGAACACCACCAAGATACTCCTCGAGAAAAGCAACCCCGAGACACATA
ATTGTCAGATTCACCAAGGTTGAAATGAAGGAAAAAATGCTAAGGGCGGCCAGAGAGAAA
GGCTGGGTTACCCACAAAGGGAAGCTCATCAGACTAACAGCAGATCTCTCTGCAGAAATC
CTACAAGCCAGAAGAGAGTGGGGGCCAATATTCAACATTCTTAAAGAAATGAATTTTCAA
CCCAGAATTTCATATCCAGCCAAACTAAGCTTCATAAGCAAAGGAGAAATAAAATCCTTT
ACAGACAAGGAAATGCTGAGAGATTTTGTCACCACGAGGCCTGCCTTACAAGAGTTCCTG
AAGGTAGAACTAAATATGGAAAGGAAAAACCAATACTAGCCACTGCAAAAAGATACCAAA
TTG
>lcl|hg18_L1PA7_chr3_99883522_99889545
ATGAGACAAAACCAGTGTAAAACGGCTGAAAATTCCAAAAACTAGACTGCCTCTTCTCTT
CCAAAAGATCACAACTCCTCGCCAGCAAGGGAACAAAACTGGACGGAGAATGAATTTGAA
GAATTGACAGAAGTAGGCTTCAGAAGGTGAGTAATGACAAACTCCTCCAAGCTAAAGGAG
CATGTTCTAACACAATGCAAGGAAGCTAAGAACCTTGAAAAAAGGTTGGAGGAATTGCTA
ACTAGAATAACTAATTTAGAGAAGAACATAAATGACCTGATGGAGCTGAAAAACATAGCA
CAAGAACTTCGTGAAGCATACACAAGTATCAATAGCTGAATGGATCAAGCAGAAGAAAAG
ATGTCAGAGATTGAAGATCAACTTAATGAGATGAAGTGTGAAGACAAGATTAGAGAAAAA
AGAATGAAAAGCAACAACCAAAACCTACAAGATATATGGGACTATGTGAAAAGACCAAAC
CTACGTTTTACTGGTGTGCCTGAAACTGACGGGGAGAATGGAATCAAGTTGGAAAACACT
CTTCAGGATATTATCCAGGAGAACTTCCCCAACCTAGCAAGACAGGCCAACATTCAAATT
CAGGAAATACAGAGAACACCACAAAGATACTCCTCGAGAAGAGTAACCCCAAGACACATA
ATCTTCATATTCACCAAGGTTGAAATGAAGGAAAAAATGTTAATAGCAGCCAGAGAGAAA
GATCAGGTTACCCACAGAGGGAAGCCCATCAGACTAACAGCAGATCTCTCTGCAGAAACC
CTACAAGCCAGAAGAGAGTGGGGGCCAATATTCAACATTCTTAAAGAGAAGAATTTTCAA
CACAGAATTTCATATCCAGCCAAACTAAGCTTCATAAGCAAAGGAGAAATAAAATCCTTT
ACAGACAAGCAAATGGTGAGAGATTTTGTCACCACCAGGCCTACCTTGCAAGAGCTCCTG
AAGGAAGCACTAAATATGGAAAGGAAAAACCAGTACCAGCCACTGCAAAAACATATCAAA
TTG
>lcl|hg18_L1PA7_chr6_83278758_83284859
ATGAGGAAAAACCAGCACAAAAAGGCTGAAAATTGCAAAAATAAGGATGCCTCTTCTCCT
TCAAAGGATCACAACTCCTCACCAGCAAGGGAACAAACA-GTATGGAGAATAAGTTTCAC
GAATTGACAGAAGTAGGCTTCAGAAAGTGGGTAATAACATACGCCTCTGAGC--------
----TTCTAACCCAATGCAAGGAAGCTGAGAACCTTGAAAAAAG-TCAGTTGAATTTCTA
ACTAGAATAACCAGTTTAGAGAAGAACATAAATGACCTGATGGAGCTGAAAAACACAGCA
CGAGAACTTCGTGAAGCATACACAAGTATCAAGAGCAGAATTGATCAGGCGAAAGAAAGC
ATATCAGAGATTGAAGATCAGCTTAATGAAATAAAATGTGAAGACAAGGTTAGAGAAAAA
AGAATGAAAAGCAACAAACAAAACTTCCAAGAAATATGGGACTATGTGAAAAGACCAAAC
CTACGTTTGACTGGTGTACCTGAAAGTGACAGGGAGAATGGAACCAAGTTGGAAAACACT
CTTCAGGAGATTATCCAGGAGAACTTCCCCAACCTAGCAAGACAGGCCAACATTCAAATT
CAGGAAATACAGAGAACAGCACAAAGACAATCCTCGAGTAGAGCAACCCCAATACACATA
ATCGTCAGATTCGCCAAGTTTGAAATAAAGGAAAAAATGTTAAGGGCAGCCAGAGAGAAA
GGTCAGGTCACCTACAAAGGGAAG-CCATCAGACTAACAGCAGATCTCTCTGCAGAAACC
CTACAAGCCAGAAGAGCATAGGTGTCAATATTCAACATTCTTAAAGAAAAGAATTTTCAA
CCCAGAATTTCATATCCAGCCAAACTAAGCTTCATAAATGAAGGAGAAATAAAATCCTTT
ACAGATAAGCAAATGCTGACAGATTTTGTCACCACCAGGCCTACCTTACAAGAGC-----
AAGGAGGCACTAAATATGGAAAGGAAAAACCGGTACCAGCCACTGCAAAAACATACCAAA
TTG
>lcl|hg18_L1PA7_chr11_85929529_85935646
ATGAGGAAAAAGCAGCGCAAAAATGCTGAAAATTCCAAAAACCAGAATGCCTCTTCTGCT
CCAAAGGATCACAACTCCTTGCCAGCAAGGGAACAAAACTGGACAGAGCATGACTTTGAT
TAATTGACAGAAGTAGGCTTCAGAAGGTGGGTAATAACAAACTCCTCTGAGCTAAAGAAG
CATGTTCTAACCCAATGCAAGGAAGCTAAGAACCTTGAAAAAAAGTTAGAGGAATTGCTA
ACTAGAATAACCA-TTTAGAGAAGAACATAAATGACCTGATGGACCTGAAACACACAGCA
TGAGAACTTCATGAACAATACACAAGTATCAACAGCAGAATTGATTAAGCGG-TAGAAGG
GTATCAAAGATGGAAGATCAACTTAATGAAATAAAGCGTGAAGACAAGATTAGAGAAAAA
ATAATGAAAAGGAATGAAGGAAGCCTCCAAGAAATATGGTA-TATGTGAAAAGACCAAAA
CTATGTTTGATTGGTGTACCTGAAAGTGACGAGGAGAATGGAACCAAGTTGGAAAACACT
CTGCAGGATGTTATCCAGGAGAATTTCCCAAACCTAGCAAGGCAGGCCAACATTCAAATA
CAGGAAATACATAGAACACCACAAAGATACACCTCAAGAAGAGCAACCCCAAGACACATA
ATTGTCAGATTCACCAAGGTTGAAATGAAGGAAAAAATGTTAAGGGCAGCCAGAGAGAAA
TGTCAGGTTACCCATAAAGGGAAGCCCATCGGACTAACAGAGGATCTTTCTGCAGAAACC
CTACATGCCAGAAGAGAATGGGAGTCAATATTCAACATTCTTAAAGAAAACAATTTTCAA
CCCAGAATTTCATATCCAGCCAAACTAAGCTTCATAAGTGAAGGAGAAATAAAATCCTTT
ACAGACAAGCAAATGCTGAGAGATTTTGTCACCCTCAGGCCTGTCTTACAAGAGCTCCTG
GAGGAAGCATTAAATATGGAAAGGAAAAGCTGGTACCAGCCACTGCACAAACATACAAAA
ATG
>lcl|hg18_L1PA7_chr6_44954340_44960341
ATGAGAAAAAAGTAGAGCAAAAAGGCTGAAAATTCCAAAAACCAGAATGCCTCTTC---T
CCAAAAAATCACAACTCCTCGCCAGCAAGGGAACAAAACTGGATGGAGAATGAGTTTGAC
GAACTGACAGAAGTAGGCTTCAGAAGGTGGGTAATAACAAACTTCTCCGAGCTAAAGGAG
CATATTCCAACCCAAAGCAAGAAAGCTGAGAACCCTGAAAAAAGGTTAGAGGAATTGCTG
TCTAGAATAACCAGTTTAGAGAAGAATATAAATGACCTGATAGAGCTGAAAAACACAGCA
TGAGAACTTCATGAAGCATTCACAAGTATCAGTAGCCGAATCGATCAAGCGGAAGAAAGG
ATATCAGAGATTGAAGATCAACTTGAAGAAATAAAGTGTGAAGACAACATTAGAGAAAAA
AGAATGAAAAGGAGTGAACAAAGCCTCCAAGAAATATGGGACTATGTGAAAAGACCAAAC
CTACACTTGATTGGTGTACCTGAAAGTGACGGGGAGAATGGAACCAAGTTGGAAAACACT
CTGCAGGATATTATCCAGGAGAACTTCCCCAGCCTAGCAAGGCAGGCCAACATTCAAATT
CTGGAAATACAGAGAACACCACAAAGATATTCCTTTAGAAGAGCAACTTCAAGACACATA
ATCATCAGATTCACCAAGGTTGAAATGAAGTAAAAAATATTAAGGGCAGCCAGAGAGTAA
GAAAGGGTTACCGACAAAGGGAAGCCCATCAGACTAACAGCAGATCTCTCTGCAGAAACC
CTACAAGCCAGAAGAGAGTGGGGGCCAATATTCAACATTCTTAAAGAAAAGAATTTTCAA
CCCAGAATTTCATATCCAGCCAAACTAAGCTTCATAAGTGAAGGAAAAATAAAATCCTTT
ACGGACAATCAAATGCTGA----TTTTGTCACCACCAGGCCTACGTTACAAGAGCTCCTG
AAGGAAGCACTAAATATGGAAAGGAACAACCAGTACCAGCCATTGCAAAAACATACCAAA
TTC
>lcl|hg18_L1PA7_chr1_86310092_86316263
ATCAGGAAAAACCAGTGCAAAAGGGCAGAAAATTCCGAAAACCAGAACGCCTCTTC---T
CCAGAGGATCACAACTCCTCGCCAGCAAGTGAACAAAACTGGATGGAGAATGAGTTTGAC
AAACTGACAGAAGGAGGCTTCAGAAGGTGGGTAATAACAAACTCCTCCAAGCTAAAGGAG
CATGTTCTAACCTAATGCAAGGAAGCTAAGAACCTTGAAAAAAGGTTAGAGGAATTGCTA
ACTGGATTAACCAGTTTAGAGAAGAACATAAATGACCTGATGGAGCTGAAAAACACAGCA
CAAGAACTTGGTGAAGCATAGACA-GTATCAAGAATCAAACCAATCAAGC--AAAAGAGG
ATATCAGAGATTGAAGATCAGTTTAATGAAATAAAGCGTGAAGACAAGATTAGAGAAAAA
AGAATGAAAAGGAATGAACAAAGCCTCCAAGAAATATGGGACTATGTGAAAAGACCAAAC
CTACGTTTGATTGGTGTACCTAAAAGTGACAGGGAAGATGCAACCAAGTTGGAAAACACT
TTTCAGGACATTATGC---AGAACTTCCCCAACCTAGCAAGACAGACCAACATTCAAATT
CAGGAAATACAGAGAACACCACAATGATACTCCTTGAGAAGAGCAACCCCAAGGCACATA
ATTGTCAGATTCACCAAGGTTGAAATAAAGGAAAAAATGCTAAGGACAGCCAGAGAGAAA
GGTCAGGTTACTCACAAAGGGAACCCCATCAGACTAACAGCAGATCTCTCAGTGGAAACC
CTACAAGACAGAAGAGAGTGGGGGCTAATATTCAGCATGCTTAAAGAAAAGAATTTTCAA
CCCAGAATTTCATATCCAATCAAACTAAGCTTCATAAATGAAGGATAAATAAAATCCTTT
ATAGACAAGCAAATGGTGAGAGATTTTGTCACCACCAGGCCTGCCTTACAAG--------
GAGGGAGCATTAAATATGGAAAGGAAAAATCAGTACCAGCCACTGCAAAAACATACCAAA
TTG
>lcl|hg18_L1PA7_chr7_91226449_91232436
ATGGGGAGAAACCAGCACAAAAAGGCTGAAAATTCCAAAAACCAGAACGCCTCTTC---T
CCAAAGGATCACAACTCCTTACCAGTAAGGGAACAAAACTGGAAGGAGGATGATTTTGAT
GAATTGACAGAAGTAGGCTTTAGAAGGTGGGTAATAACAAACTCCTCTGAGCTAAAGGAG
CATGTTCTAACCCAATGCAAGGAAGTTAGGAACCTTGAAAAAAGGTTAGAGGAATTGCTA
ACTAGAATAACCAGTTTAGAGAAGAACATAAATGACCCGATGGAGCTGAAAAACACAGCA
CGAGAACTTCGTGAGGCATACACAAGTATCAATAGTCAAATTGATCAAGCAGAAGAGAGG
ATATCGGTGATTGAAGATCAAATTAATAAGATAAAGCATGAAGACAAGATTAGAGAAAAA
AGAATAAAAAGGAATGAATAACACCTCCAAGAAATATGGAACTATGAGAAAAGACCAAAC
CTACATTTGATTGGTATGCCTGAAAGTGACAGGAAGAATGGAACCAAGTTGGAAAACACT
CTTCAGGATATTATCCAGGAGACCTTCCCCAACCTAGCAAGACAGGCCAACATTCAAATT
CAGGAAATACAGACAACACCACAAAGATACTCCTTGAGAAGAGCAACCCCAAGACTCATA
ATCGTCAGATTCACCAAGGTTGAAATGAAGGAAAAA-TGTTAAGGGCAGCCAGAGAGAAA
GGTTGGGTTACCTACAAAGGGAAGCCCATCAGACTAACAGCAGATATCTCTGCAGAAATC
CTACAAGCCAGAAGAGAGTGGGGGCCAATATTCAACATTCTTAAAGAAAAGAA-TTTCAA
CCCAGAATTTCATATCCAGCTAAACTAAGCTTTATAAGTGAAGGAGAAATGAAATCCTTT
ACAGACAAGCAGATGCTGA----TTTTGTCACCACTAGGCCTGCCTTAGAAGAGCTCCTG
AAGGAAGCACTAAACATGGAAAGGAATAACCGGTACCAGCCACTGCAAAATCATACCAAA
TTG
>lcl|hg18_L1PA7_chr4_139920275_139926304
ATGAGGAAAAACCATTGCAAAAAGCCTGAAAATTCCCAAAACCAGAATGCCTCTTCTCCT
TTGAAGGATCACAACTCCTCACCAGCAAGGGAACAAAACTGGATAGAGAATGAGTTTGAT
GAATTGGCAGAAGTAGCCTTCAGACGGTGGGTAATAACAAACTCCTCCAAGCTAAAGGAG
CATGTTCTAGCCCAATTCAAGGAAGCTAAGAACCTTGAAAAAAGGTTAGAGGAATTGCTA
ACTAGAATAACCCTTTTAGACAAGAACAAAAATAACCTGATGGAGCTGAAAAACACAGCA
CAAGAACTTCATGAAGCATACGAAAGTATCAATAACGGAATTGATCAAGCAGAAGAAAGG
ATATCAGAGATTGAAAATCAACTTAATGAAATAAAGTGAGAAGACAAGATTAGAGAAAAA
AGAATGAAAAGAAATGAACAGAGCCTCCAAGAAATATGGGTCTATGTGAAAAGACCAAAC
CTACATTTGATTGGTGTACCTGAAAGTGACAGAGAGAATGGAACCAAGTTGGAAAACACT
CTTCAGGATATTATCCAGGAGAACTTCCCCAGCCTAGCAAGACAGACCAACATTCAAATT
CAGGAAATACAGAGAACACAACAAAGATTCACCTCGAGAAGGTCAACCACAAGACACATA
ATCGTCAGATTCACCAAGGTTGAAATGAAGAAAAAAATGTTAAGAGCAGCCAGAGAGCAA
GGTCGGGTTACCCACAAAGGGAAGCCCATCAGACTAACAGTGGATCTCTCTGCAGAAACC
CTACAAGCCAGAAGAGAGTGGGGGCCAATATTCAACATTCTTAAAGAAAAGAATTTTCAA
CCCAGAATTTCTTGTCCAGCCAAACTAAGCTTCATAAGTGAAGAAGAAATAAAATCCTTT
ACAGACAAGCAAATGCTGAGAGATTTTGTCACCACAAGGCCTGCCTTACAAGAACTCCTG
AAGGAAGCACTAAATATGGAAAGGAAAAACTGGTACCAGTCACTGCAAAAACATACCAAA
TTG
>lcl|hg18_L1PA7_chr6_134293485_134299690
ATGAGGAGAAACCAGTGCAAAAAGGCTGAAAATTCCAAAAACCAGAAAGCCTCTTCTCCT
CCAAAGGAACACAACTCCTGGAGAGCAAGGGAACAAAACTGGACAGAGAATGAGTTTGAC
AAATTGACGGAAGTAGGCTTCAGAAGGTGGGTAATAACAAACTCCTCTGAGCTAAAGGAG
CATATTCTAACCCAATGCAAGGAAGCTAAGAACCTTGAAAAAACATTAGAGGAATTGCTA
ACTAGAATAACCAGTTTAGAGAAGAACATAAATGACCTGATGAAGCTGAAAAACACAGCA
TGAGAACTTCACAAAGCATACACAAGTATCAATAGCCAAATCAATCAAGTGGCAGAAAGG
ATGTCAGAGATTGAAGATCAACTTAATGAAATAAAACAAGAAGAAAAGATTAGAGAAAAA
AGA-TGAAAACGAACAAACAAAGCCTCCAAGAAATACAGGATTACGTAA-AAAACCAAAC
CTATGTTTGATTGGTGTACCTGAAAGTGATGAGGAGCATGGAACCAAGTTGGAAAACACA
CTTCAGGCTATTATCCAAGAGAACTTCCCCAACCTAGCAGGACAGACCAACATTCAAATT
CAGGAAATACAGAGAACACCACAAAGATACTCCTTGAGAAGAGCAATCCCAAGACACATA
ATCATCAGATTCACCAAAGTTGAAATGAAGGAAAAAATGTTAAGGGCAGCCAGAGAGAAA
GGTAGGGTTACCCACAAAGGGAAGCCCATCAGACTAACAGCTGATCTCGCTGGAGAAGCT
CTACAAGCCAGAAGAGAGTGGGAGCCAAAATTCAACATTCTTAAAGAAAATAATTTTCAA
TCCAGAATTTCATATCCAGGCAAACTAAGCTTCATAAGTGAAGGAGAAATAAAATCCTTC
ACAGACAAGCAAATGCTGAGAGACTTTGTCACCACCAGGCCTGCCTTACAAGAGCTCCTG
AAGGAAGCACTAAACATGGAAAGGAACAACCGGTACCAGCCACTGCAAAAACTTACCAAA
TTG
>lcl|hg18_L1PA7_chr11_77986130_77992320
ATGAGGAAAAACCAGCGCA-AAAGGCTGAAAATTCCAAAAAGAAGAACACCTCTTCTCCT
CCAAAGGATCACAACTCCTCACCACCAAGGGAACAAAACTGGACGGAGAATAAATTTGAT
TAATTTACAGAAGTAGGCTTCAAAAGGTGGGTAATAACAAACTTATCCGAGCTAAAAAAG
CATGTTCTAACCCAATGCAAGCAAGCTAAGAACCTTGAAAAAAGGTTAGATGAATTGCTA
ACTAGAATAACCAGTTTAAAGAAGAACATAAATGGCCTGATGGAGCTGAAAAACACAGCA
CGAGAATGTCGTGAAGCATATACAAGTATCAATAGCCAAATAAATCAAGTGGAAGAAAGG
ATATTAGAGATTGAAGATCAACTT-----AATAAAGTGTGAAGACAAGATTAGAGAAAAA
AGAATGAAAAGGAATGAACAAAGCCTCCAAGAAATATGGGACTATGTGAAAAGACCAAAT
GTACATTTGATTGGTGTGCCTGAAAGTGACGGGGAGAACAGAACCAAGTTGGAAAACACT
CTTCAGGATATTCTCCAGGAGAAGTTCCCCAACCTAGCAAGACAGGCAAACATTCAAATT
CAGGAAATACAGAGAACACCACAAAGATACTCCTCAAGAAGAGCAACCCCAAGACACATA
ATTGTCAGGTTCACCAAGGTTAAAATGAAGGAAAAAATGTTAACAGCAGCCAGAGAGAAA
GGTCGGGTTATCCACAAAGGGAAGCCCATCAGAC-AACAGCGGATCTCTCTGCAGAAACC
CTACAAGCCAGGAGAGAGTGGGAGCCAATATTCAACATTCTTAAAGAAAAGAATTTTCAA
CCCAGAATTTCATATCCAGTCAAACTAAGCTTCATAAGTGAAGGAGAAATAAAATCCTTT
ACAGACAAGCAAATGCTGAGAGATTTTGCCACCACCAGGCTTGCCTTACACAAGCTCCTG
AAGGAAGCACTAAATATGGAAAGGAACAACCAGTACCAGCCACTGCAAAAACATACCAAA
TTG
>lcl|hg18_L1PA7_chr5_111074792_111080837
ATGGGAAGAAACCAGCATAAAAAGGCTGAAAATTCCAAAAACCAAAACACCTCTTCTCCT
CCAAAGGATCACAACTCCTTGCCAGCAAGGGAACAAAATTGGACAGAGAATGAGTTTGAT
GAATTGACAGAAGTAGGCTTCAGAAGGTGGGTAATAACAAACTCCTCTGAGCTAAAGGAG
CATGTTCTAACCCAATGCAAGGAAGCTAAGAACCTTGACAAAAG------------GTTA
ACTAGAATAACCAGTTTAGAAAAGAACATAAATGACCCAATGGAGCTGAAAAACACAGCA
CGAAAACTTCGTGAAGCATACACAAGTATCAATAGCCAAATCAATCAAGCGTAAGAAAGG
ATATCAGAGATTGAAGATCAACTTAATGAAATAAAACAGGAAGACAAGATTAGAGAAAAA
AGAATGAAAAGGAATAAACAAAGCTTCCAAGAAATATGGGACTATGTGAAAAGACCATAT
ATACATTTGATTGGTGTACCTGAAAGTGATGGGGAGAAAGGAACCAAGTTGGAAAACACT
CTTCAGGATATTATCCAGGAGGACTTCCCCAACCTAACATGACAGGCCAACATTCAAATT
CAGGAAATACAGAGAACCCCACAAAGATATGCCTCGAGAAGAGCAACCCCAAGATACATA
ATCATCAGATTCACCAAGATTGAAATGAAGGAATAAATGTTAAGGGCAGCCAGAGAGAAA
GGTTGGGTTACCCACAAAGGGAAGCCCATCAGACTAACAGCAGATCTCTCAGTAAAAAC-
CTACAAGCCAGAAGAGAGTGGGGGCCAATATTTAACATTCTT----AAAAGAAGTTTCAA
CCCAGAAATTCATATCCAGCCAAACTAAGCTTCATAAGTGAAGAAGAAATAAAATCCTTT
ACAGACACGCAAATGCTGAGAGATTTTGTCAACAGCAAGCCTGCCTTACAAGAGCTCCTG
AAGGAAGCACTAAACATGGAAAGGAACAACTGGTACCAGCCAGTACAAAAACATACCAAA
TGG
>lcl|hg18_L1PA7_chrX_71961774_71967964
ATGTGGAGAAACCAGCGCAAAAAGGCTGAAAATTCCAAAAACCAGAACACCTCTTCTCCT
CCAAAGGATCACAACTCCTCACCATCAAGGGAACAAAACTGGACGGAGAATGAGTTTGAC
TAATTGACCGAAGTAGGCTTCAGAAGGTGGGTAATAACAAACTCCTCCAAGCTAAAGGAG
CACGTTCTAACCCAACGCAAGGAAGCTAAGGACCTTGAAAAAGGGTTCGATGAATTGCTA
ACTAGGATAACCAGTTTAGAGAAGAACATGGATGACCTGATGGAGCTGAAAAAAACAGCA
CGAGAACTTCGTGAAGCATACACAAGTATCAATAGCCGAATCAATCAAGTGGAAGAAAGG
ATATCAGAGATTGAAGATCAACTCAATGAAATAAAGCGAGAAGACAAGATTAGAGAAAAA
AGGGTGAAAAGAAACGAACAAAGTCTCCAAGAAATATGGGACTATGTGAAAAGACCAAAC
CTACGTTTGATTGGTGTACCTGAAGGTGACGGGGAGAATGGAACCAAGTTGGAAGACACT
CTTCAGGATATTATCCAAGAGAACTTCCCCAACCTAGCAAGACAGGCCAACATTCAAATT
CGGGAAATACAGAGAACACCACAAAGATATTCCTCAAGAAGAGCAAACCCAAGACACATA
ATCGTCAGATTCACCAAGGTTGAAATGAAGGAAAAAATGTTAAAGACAGCCAGAGAGAAA
GGCCGGGTTACCCACAAAGGGAATCCCATCAGACTAACAGCGGATCTCTCTGAAGAAATC
CTACAAGCCAGAAGAGAGTGGGGCTCAATATTCAACATTCTTACAGAAAAGGATTTTCAA
CCCAGAATTTCATATCCAGCCAAACTAAGCTTCATAAGTGAAGGAGAAATAAAATCCTTT
ACAGACAAGCAAATGCTGAGAGATTTGGTCACCACCAGGCCTGCCTTACAAGAGCTCCTG
AGGGAAGCACTCAATACGGAAAGGAACAACCGGTATCAGCCACTGCAAAAACATGCCAAA
TTG
>lcl|hg18_L1PA7_chrX_72025980_72032180
ATGTGGAGAAACCAGCGCAAAAAGGCTGAAAATTCCAAAAACCAGAACACCTCTTCTCCT
CCAAAGGATCACAACTCCTCACCATCAAGGGAACAAAACTGGACGGAGAATGAGTTTGAC
TAATTGACCGAAGTAGGCTTCAGAAGGTGGGTAATAACAAACTCCTCCAAGCTAAAGGAG
CACGTTCTAACCCAACGCAAGGAAGCTAAGGACCTTGAAAAAGGGTTCGATGAATTGCTA
ACTAGGATAACCAGTTTAGAGAAGAACATGGATGACCTGATGGAGCTGAAAAAAACAGCA
CGAGAACTTCGTGAAGCATACACAAGTATCAATAGCCGAATCAATCAAGTGGAAGAAAGG
ATATCAGAGATTGAAGATCAACTCAATGAAATAAAGCGAGAAGACAAGATTAGAGAAAAA
AGGGTGAAAAGAAACGAACAAAGTCTCCAAGAAATATGGGACTATGTGAAAAGACCAAAC
CTACGTTTGATTGGTGTACCTGAAGGTGACGGGGAGAATGGAACCAAGTTGGAAGACACT
CTTCAGGATATTATCCAAGAGAACTTCCCCAACCTAGCAAGACAGGCCAACATTCAAATT
CGGGAAATACAGAGAACACCACAAAGATATTCCTCAAGAAGAGCAAACCCAAGACACATA
ATCGTCAGATTCACCAAGGTTGAAATGAAGGAAAAAATGTTAAAGACAGCCAGAGAGAAA
GGCCGGGTTACCCACAAAGGGAATCCCATCAGACTAACAGCGGATCTCTCTGAAGAAATC
CTACAAGCCAGAAGAGAGTGGGGCTCAATATTCAACATTCTTACAGAAAAGGATTTTCAA
CCCAGAATTTCATATCCAGCCAAACTAAGCTTCATAAGTGAAGGAGAAATAAAATCCTTT
ACAGACAAGCAAATGCTGAGAGATTTGGTCACCACCAGGCCTGCCTTACAAGAGCTCCTG
AGGGAAGCACTCAATACGGAAAGGAACAACCGGTATCAGCCACTGCAAAAACATGCCAAA
TTG
>lcl|hg18_L1PA7_chrX_72628601_72634645
ATGAGGAAAAAACAGTGCAAAAAGGCTGAAAATTCCAAAAACCAGACGGCCTCTTCTCCT
CCAGAGGATCACAACTCCTTGCCAGCAAAGGAACAAAACTGGATGGAGAATG--TTTGAC
GAATTGACAGAAGTAGGCTTCAGAAGGTGGGTAATAAGAAACACCTCCAAACTAAAGGAG
CATGTTCTAGCCCAATGCAAGGAAGCTAAAAACCTTG-AAAAAGGTTAGAGGAATTGCTA
AGTAGAATAACCAGTTTAGAGAAGAACGTAAATGATCTGATGGAGCTGAAAAACACAGCA
CAAGAACTTTATGAAGCATACACAAGCATCAATAGCCAAATCGATAAAGCAGAAGAAAGC
ACATCAGAGACTGAATATCAACTTAATGAAATAAAGCCTGAAGACAAGATTAGAGAAAAA
AGAATGAAAAGGAACGAACAAAGCCTCCAAGTTATGTGGGACTATGTGAAAAGACCAAAC
TTAAGTTTGATGGGTGTACCTGAAGGTTACAGGGAGAATGGAAGCAAGCTGGAAAACACT
ATTCAGGATATTATACAGGAGGACTTCCCCAACCTAGCAAGACAAGCCAACATTCAAATT
CTGGAAATACAGAGAACACCACAAAGATACTCCTCGAGAAGAGCAAACCCAAGACACATA
ATTGCCAGATTCACGAAAGTTGAAATGCAGGAAAAAATGTTAAGGGCAGCCAGAGAGAAA
GGTTGGGTAACCCACAAAGGGAAGCCCATCAGACTAACAGCAAATCTCTATGTAGAAACC
CTATAAGCCAGAAGAGAGTGGGGACCAATATTCAACATTCTTAAAAAAAAGAATTTTCAA
CTCAGAATTTCATATTCAGCCAAACTAAGCTTCATAAGTGAAGGAGAAGTAAAATTCTTT
ACAGACAAGCAAATGCTGAGAGATTTTGTCACCACCAGGTCTGCCTTACAAAAGCTCCTG
AAGGAGGCAGTACATATGGAAAGGAAAAACTTGTACCAGCCACTGCAAAAACATATTGAA
TTG
>lcl|hg18_L1PA7_chr9_115239662_115245691
ATGGGGAAAAAACAGAACAGAAAAACTGGAAACTCTAAAACACAGAGCGCCTCTCCTCCT
CCAAAGGAACGCAGTTCCTCACCAGCAACAGAACAAAGCTGGATGGAGAATGATTTTGAC
GAGCTGAGAGAAGAAGGCTTCAGACGAT---------CAAATTACTCTGAGCTACGGGAG
GACATTCAAACCAAAGGCAAAGAAGTTGAAAACTTTGAAAAAAATTTAG---AATGTATA
ACTAGAATAACCAATACAGAGAAGTGCTTAAAGGAGCTGATGGAGCTGAAAACCAAGGCT
CGAGAACTACGTGAAGAATGCAGAAGCCTCAGGAGCCGATGCGATCAACTGGAAGAAAGG
GTATCAGCAATGGAAGATGAAATGAATGAAATGAAGCGAGAAGGGAAGTTTAGAGAAAAA
AAAATAAAAAGAAATGAGCAAAGCCTCCAAGAAATATGGGACTATGTGAAAAGACCAAAT
CTACGTCTGATTGGTGTACCTGAAAGTGATGTGGAGAATGGAACCAAGTTGGAAAACACT
CTGCAGGATATTATCCAGGAGAACTTCCCCAATCTAGCAAGGCAGGCCAACGTTCAGATT
CAGGAAATACAGAGAACGCCACAAAGATACTCCTCGAGAAGAGCAACTCCAAGACACATA
ATTGTCAGATTCACCAAAGTTGAAATGAAGGAAAAAATGTTAAGGGCAGCCAGAGAGAAA
GGTCGGGTTACCCTCAAAGGAAAGCCCATCAGACTAACAGCGGATCTCTCGGCAGAAACC
CTACAAGCCAGAAGAGAGTGGGGGCCAATATTCAACATTCTTAAAGAAAAGAATTTTCAA
CCCAGAATTTCATATCCAGCCAAACTAAGCTTCATAAGTGAAGAAGAAATAAAATACTTT
ATAGACAAGCAAATGCTGAGAGATTTTGTCACCACCAGGCCTGCCCTAAAAGAGCTCCTG
AAGGAAGCGCTAAACATGGAAAGGAACAACCGGTACCAGCCGCTGCAAAATCATGCCAAA
ATG
>lcl|hg18_L1PA7_chrX_51870959_51877101
ATGGGGAAAAGACAGAACAGAAAAACTGGAAACTCTAAAAATCAGAGTGCCTATCCTCCT
CCAAAGGAACGCAGCTCCTCACCAGCAATGGAACAAAGCTGGATGGAGAATGACTTTGAT
GAGTTGAGAGAAGAAGGCTTCAGATGAT---------CAAACTACTCCGAGCTAAAGGAG
GAAGTTTGAACCCATGGCAAAGAAGTTAAAAAACTTGAAAAAAAATTAGACGAATGGCTA
GCTAGAATAACCAACGCAGACAAGTCCTTAAG-GACTTGATGGAGCTGAAAACTAAGGCA
CAAGAACTACGTGACGAATGCACAAGCCTCAGTAGCCAATGCGATCAACTGGAATAAAGG
GTATCAGTGATGGAAGGTCAAAGGAATGAAATGAAGCAAGAAGAGAAGTTTAGAGAAAAA
AGAATAAAAAGAAATGAAGAAAGCCTCCAAGAAATATGGGACTATGTGAAAAGACTAAAT
CTACATCTGATTGCTGTACCTGAAAGTGACAGGGATAATGAAATCAAGTTGGAAAACACT
CTGCAGGATATTATCCAGGAGAATTTCCCCAATCTAGCAAGGCACGCCAACATTCAAATT
CAGGAAATACAGAGAACACCACAAAGATACTCCTCAAGAAGAGCAACCCCAAGACACATA
ATTGTCAGATTCGCTAAAGTTGAAATGGAGGAAAAAATGTTAAGGGCAGCCAGAGAAAAA
GATCGGGTTACCCACAAAGGGAAGCCCATCAGACTAACAGCTGATCTCTCGGCAGATATT
CTACAAGCCAGAAGACAGTGGGGACCAATATTCAACATTCTTAAAGAAAAGAATTTTAAA
GCCAGAATTTCATATTCAGCCAAACTAAGCTTCATAAGTGAAGGAGAAATAAAATCCTTT
ACAGACAAGAAAATGTTGAGAGATTTTGTCACCACCAGGCCTATGCTAAAAGAGCTCCTG
ACGGAAGCACTAAACACGGAAACGGAAAACCAGTACCAGCCACTGCAAAATCATGCCAAA
TTG
>lcl|hg18_L1PA7_chr9_72038756_72044886
ATGGGGAAAAAACAGAACAGAAAAACTGAAAATTCTAAAAATCAGAGCACCTCTCCTCCT
CCAAAGGAAGGCAGCTCCTCATCAGCAACAGAACAAAGCTGGATGGAGAATGACTTTGAC
CAGTTGAGAGAAGAAGGCTTCAGATGAT---------CAAAATTCTCCGAGCTAAAGGAG
GAAGTTCGAACCCATCACAAATAAGTTAAAAACCTTGAAAAAAGATTAGATGAATGGCTA
ACTAGAATAACCAATGCAAAGAAGTCCTTAATGGATCTGATGGAGCTGAAAACCATGGCA
CGAGAACTACGTGACGAATGCACAAGCTTCAGTAGCCAATTCGATCAAATGGAAGAAAGC
GTTTCCATGATGGAAGGTCAAATGAATGAAATGAAGTGAGAAAAGAAGTTTAGAGAAAAA
AGAGTAAAAATAAACAAACAAAGCCTCCAAGAAATATGGGACTATGTGAAAACACCGAAT
CTATGTCTGCTTGGTGTACCTGAAAGTGACAGGGAGAATGGAACCAAGTTGGAAAACACT
CTGCAGGATGTTATCCAGGAGAACTTCCCCAACCTAGCAAGGCAGGCCAACGTTCAAATT
CAGGAAATACAGAGAATGCCACAAAGATACTCCTTGAGAAGAGCAACTCCAAGACACATA
ATTGTCAGATTCACCAAAGTGGAAATGAAGGAACAAATGTTAAGGGCAGCCAGAGAGAAA
GGTCAGGTTACCCACAAAGGGAAGCCCATCAGACTAACAGCTGATCTCTTGGCAGAAACT
CTACTAGCCAGAAGAGAGTCGGGGCCAATATTCAACATTCTTAAAGAAAAGAATTTTCAA
CCCAGAATTTCATATCCAGCCAAACTAAGCTTCACAAGTGAAGGAGAAATAAAATCCTTT
ACGGACAAGCAAATGCCGACAGATTTTGTCACCACCAGGCCTGTCCTACAAGAGCTCCTG
AAGGAAGCACTAAACATGGAAAGGAACAACCAGTACCAGCCACTGCAAAAACATGCCAAA
TTG
>lcl|hg18_L1PA7_chr9_77058443_77064560
ATGGGGAAGAAACAGAGCAGAAAAGCTGAAAATTCTAAAAATCAGAGTGCCTCTACACCT
CCAAAGGAATGTAGCCCCTCGCCAGCAACAGAACAAAGCTGGACAGAGAATGACTTTGAC
AAGTTGAGAAAAGAAGGCTTCAGACAAT---------CAAATTTCTCCGAGCTAAAGGAG
GAAGTTCGAACCCATCGCAAAGAAGCTAAAAACCTTGAAAAAAGACTAGACAAATGGCTA
ACTAGAATAATCAGTGTGGAGAAGTCCTTAAATGACCTGAGGGAGCTGAAAACCATGGCA
CAAGAACTACGTGACACATGCACAAGCTTCAGTAGCCGATTCAATCAACTGGAAGAAAGG
GTATCAGTGATTGAAGATCAAATGAATGAAATGAAGCGAGAAGAGAAGTTTAGAGAAAAA
AGAGTAAAAATAAATGAACAAAGCCTCCAAGAAATATGGGACTATGTGAAAAGACCAAAT
CTACATCTGACTGGTGTACCTGAACGTGATGAGGAGAATGGAACCAAGTTGGAAAACACT
CTGCAGGATATTATCCAGGAGAACTTCCCCAACCTAGCAAGGCAGGCCAACATTCAAATT
CAGGAAATACAGAGAACGCCACAAAGATACTCCTCGAGAAGAGCAACTCCAAGACACATA
ATTGTCAGATTCACCAAAGTTGAAATGAAGGAAAAAAT-TTAAGGGCAGCCAGAGAGAAA
GGTCAGGTTACCCACAAAGGGAAGCCCATCAGACTAACAGCTGATCCCTGGGCAGAAACT
CTACAAGCCAGAAGAGAGTGGGACCCAATATTCAACATTCTTAAAGAAAAGAATTTTCAA
CCCAGAATTTCATATGCAGCCAAACTAATCTTCATAAGTGAAGGAGAAATAAAATCCTTT
ACAGACAAGTAAATGCTGAGAGATTTTGTCACCACCAGGCCTGCCCTACAAGAGCTCCTG
AAGGAAGCACTAAACATGGAAAGGAACAACAGGTACCAGCCACTGCAAAAACATGCCAAA
TTG
>lcl|hg18_L1PA7_chr9_110515590_110521688
ATGGGAAGTAACCAGAGCAGAAAAGCTGAAAATTCTAAAAATCAGAGTGCCTCTTATCCT
CCAAAGGATCACAGCTCCACGCCAGCAACGGAACAAAACTGGAAGGAGAATGACTTTGAC
GAGTTGACAGAAGGAGGCTTCAGAAATTCAGTAATAACAAACTTCTCTGAGCGAAAGGAG
GATGTTCAAACCCATAGCAAGGAAGCTAAAAACCTTGAAAAAAGATTAGACAAATGGCTA
ATTAGAATAAACAGTGTAGAGAAGACCTTCAACGACCTGAGGGAGCTGAAAACCATGGCA
CAAGAACTTTGTGACGCATGCACAAGCTTCAATAGCTGATTCGATCAAGTGGAAGAAAGG
GTATCAGTGATTGAAGATCAAATTAATGAAATAAAGTGAGAAAACAAGGTTAGAGAATAA
AGAGTAAAAAGAAATGAACAAAGCCTTCAAGAAATATGAGACTATGTGAAAAGACCAAAT
CTACATTTGATTGGTGTACCTGAAAGTGATGGGGAGAATGGAACCAAGTTGGAAAACACT
CTGCAAGATATTATCCAGGAGAACTTCCCCAACCTAGCAAGTCAAGCCAACATTCAAATT
CAGGAAATACAGAGACCACCACAAAGATACTCCTCAAGAAGAGCAACCCCAACACACAAA
ACTGTCAGATTCACCAAGGTTGAAATGAAGGAAAAAGTGTTAAGGGCAGCCAGAGAGAAA
GGTCGAGTTACCCACGAAGGGAAGCCCATCAGACTAACAGCGGATCTCTCAGAAGAAGCC
CTACAAGCCAGAAGAGAATGGGGACCAATATTCAACATTCTTAAAGAAA-GAACTTTCAA
CCCAGAATTTCATATCCAGCCAAACTAAGCTTCATAAGTGAAAGAGAAATAAAATCCTTT
ATAGACAAGCAAATGCTGAGAGATTTTGTCACCACCAGGCCTGCCCTAAAAGAGCTCCTG
AATGAAGCACTAAACATGGAAAGAAACAACTGGTACCAGCCATTGCAAAAACATGCCAAA
TTG
>lcl|hg18_L1PA7_chrX_80407364_80413537
ATGGTGAGAAACCAGAGCAGAAAGGTGGAAAATTGCAAAAACCAGAACGCCTCTTC---T
ACAAAGGAACACAACTCCACACCAGCAAGGGAACAAAACTGGATGGAAAATGAGTTTGAC
GAGGAGACAGAAACAGGATTCAGAAGGTCTGTAATAACAAACTTCCCCGAGCTAAAGGAG
CATGTTTTAGCCCATCACAAGGAGGATAAAAACCTTGACAAAAGGTTAGATGAATGGCTA
AGTAGAATAACAAGTGTAGAGAAGAGCTTAAATGACCAGATGGAGCTGAAAACCACAGAA
CAAGAACTTCGTGAAGCATACACAAGCTTCAATGGCTCATTCAATCAAGCAGAGGAAAGG
ATATCACTGACTGAAGATCAAATTAATGAAATAAAGTAAGAAGACAAGATTAGAGAAAAA
AGAGTAAAAAGAAATGAACGAAGCCTCCAAGAAATATAGGACTATGTGAAAAGACCAAAT
CTACGTCTGATTGGTGTACCTGAAAGTGATGGGGAGAGTGGAAACAAGTTGGAAAACACT
CTGCAGGATATTATCCAGGAGAACTTCCCCAATCTAGCAAGACAGGCCAACATTCAAATT
CGGGAAATACAGAGAACACCACAAAGATACCCCTCAAGAAGAGCAACTCCAAGACACATA
ATCATCAGATTCACCAAGGTTGAAATGAAGGAAAAAATGTTAAGGGCAGCCAGGGAGAAA
GGTCGGGTTACCCACAAAGGGAAGCCCATCAGACTAACAGTGGATCTCTCAGCAGAAACC
CTACAAGCCAGAAGAGAGTGGGGGCCAATATTCAACATTCTTAAAGAAAAGAATTTTCAA
TCCAGAATTTCATATCCAGCGAAACTAAGCTTCATAAGTGAAGGAGAAATAAAATAGTTT
ACAGACAAGCAAATGCTGAGAGATTTTGTCACCACCAGGCCTGCCCTAAAAGAGCTCCTG
AAGGAATTACTAAACTTGGAAAGGAGCAACTGGTACCAACCACTGCAAAAACGTGCCAAA
TTA
>lcl|hg18_L1PA7_chrX_56716859_56723009
ATAGGGAGAAGCCAGAGCAGAAAGGCTGAAAATAACAAAAAACAGAATGTCTCTTCTCCT
CCAGAGCAACACAACTCCTTGCCAGCAAGGGAACAAAACTGGAAGAAGAATGAGTTTGAT
GAATTGACAGAAGTAGGCTTCAGAAGGTCGGTAATAACAAACCTCTATGAGCTAAAGGAG
CATGTTCTAACCCATTGCAAGGAAGCTAAAACCCTTGAAAAAAGGTTAGACGAACAGCTA
ACTAGAATAACCAGTGTAGAGAAGAGCTTAAATGACCTGATGGAGCTGAAAACCACAGTA
CGAGAACTTCCTGAAGCATACACAAGCTTCAATAGCTGATTCAATCAAGTGGAAGAAAGG
ATATCAGTGATTGAAGATCAAATTAATGAAATAAACTGAGAAGACAAGATTAAAGAAAAA
TGAGGCAAAAGAAACAAACAAAGCCTCCAAGAAATATGGGACTATGTGAAAAAACCAAAT
CTACGTCTGATTGGCGTGCCTGAAAGTGACAGAGAGAATAGAACCAAGTTAGAAAACACT
CTTCAGGATATTATCCAGGAGAATTTTTCCAACGTAGCAACGCAGGCCAACATTCAAATT
CAGAAAATACAGAGAATACCACAAAGATATTCCTCGAGAACAGCAACCCCAAGACACATA
ATTGTCAGATCCACCAATGTGGAAATGAAGGAAAAAATGTTAAGGGCAGCCAGAGAGAAA
GGTCCTGTTATCCACAAAGGGAAGCCCAACAGATTAACAGCAGATCTCTCTGCAGAAATG
CTACAAACCAGAAGAGAGTGGGGGCCAATAGTCAACATTCTTAAAGAAAAGAATTTTCAA
CACAGAATTTTGTA-CCAGCCAAAC----ATTCATAAGTGAAGGACAAATAAAATCCTTT
CCAGACAAGCAAATGCTGAGAGATTTTGTTGCCACCAGGCCTGCCTTACAAGAGCTCCTG
AAGGAAGCATTAAACACTGATAGGAACAACCAGTACCAGCAACTGCAAAAACATGCCAAA
TTG
>lcl|hg18_L1PA7_chrX_106096211_106102357
ATGGGGAGAAACCAGAGCAGAAAGGCTGAAAATTCCAAAAACCAGAACACCTCTTCTCCT
CCAAAGGAACACAACTCCTTGCCAGCAAGGGAACAAAACTGGATGGAGAATGAGTTTGAC
AAGTTGACAGAAGTAGGCTTCAGAAGGTGGGTAATAACAAACTACTCTGAGCTAAAGGAA
-ATGTTCTGACCCATAGTAAGGAAGCTAAAAACCTAGAAAAAAGGTTAGACGAATGGCTA
ATTAGAACAACCAGTGTAGAGAAGAGCTTTAATGACCTGATAGAGCTAAAAACCACAGTA
TGAGAACTTCGTGAAGCATACACAAGCTTCAATAGCAGATTTGATGAAGCGGAAGAAAGG
AAATCAGTGATTGAAGATAAAATTAATGAAATAAAGTGAGAAGACAAGATTAGAGAAAAA
AGAGTGAAAAGAAACAAACAAAGCCTCCAAGAAATATGGGACTATGTGAAAAGACCAAAT
CCACGTTTGACTGGTGATCCTGAAAGTGACAGGAA-AATGGAACCAAGTTAGAAAACACT
CTTCAGGATATTATCCAGGAGAACTTCCCCAACCTAGAAAGACAGGCCAACATTCAAATT
CAGGAAATACAGAGAACACCACAAAGATACTCCTCGAGAAGAGCAACCCCAAGACACACA
ATGGTCAGATTCACCAAGGTTGAAATGAAGGAAAAACTGTTAAGAGCAGCCAGAGAGAAA
GGGCGGGATACCCACAAAGGGAAGCCCATCAGACTAACAGTGGATCTCTGTGCAGAAACC
CTATAAGCCAGAAGAGAGTAGGGGCCAATATTCAACATTCTTAAAGAAAAGAATTTTCAA
ACGAGAATTTCATATACAGCCAAACTAAGCTTCATAAGTGAAGGAGAAATAAAATCCTTT
ACAGACAAGCAAATGATGAGAGATTACGTCACCACCAGGCCTGCCTTACAAGAGCTCCTG
AAGGAAGCACTAAACATGGATAGGAACAACTGGTACCAGCCACTGCAAAAACATGCCAAA
TTA
>lcl|hg18_L1PA7_chrX_111591695_111597857
ATGGGTAGAAACCAGAGCAAAAAGGCTGAAAATTGCAAAAACCAGAGCACCACTTCTCCT
CCAAAGGAACACAACTCCTTGCCAGCTAGGGAACAAAACTGGACAGAGAATGAGTTTGAT
GAGTTGACAGAAGTAGGCTTCAGAAGGTTGGCAATAACAAACTTTTGCGAGCTAAAGGAG
CATGTTCTAACCCATCACAAGGAAGCTAAAAACCTTGAAAAAAGGTTAGACGAATAGCTA
ACTAGAATAACCAGTGTAGAGAAGAGCTTAAATGACCTGATGGAGCTGAAAACCACAGTA
CGAGAACTTCATGAAGCCTATACAAGCTTCAATAGCCGATTCAATCAAGAAGAAATAAGG
ATATCAGTGATTGAAGATCAACTTAATGAAACAAAGCAAGAAGACAAGATTAAAGAAAAA
AGACTGAAAAGAAATGAACAAGGCCTCCAAGAAATATGGGACTATGTGAAAAGACCAAAT
CTACATCTGATTGCTGTACCAGAAAGTGACGGGGAGAATGGAACCAAGTTGGAAAACACT
CTTCAGGATATTACCCAGGAGAACATCCCCAACCTAG-AAGGCAGGCCAACATTCAAATT
CAGGAAATACAGAGAACACTACAAAGATATTCCTTGAGAAGAGCAAACCCAAGACACATA
ATAGTCAGATTCACCAAGGTTGAAATGAAGGAAAAAATGTTAAGGGCAGCCAGAGAGAAA
GGTCGGGTTACCCACAAAGGGAAGCCCATCAGACTAACAGCTGATCTCTCAGCAGAAACC
CTACAAGCCAGAAGAGAGTGGGGGCCAATATTCAACATTCTT-AAGAAAAGAATTTTCAA
CCCAGAATTTCATATCCAGCCAAACTAAGTTTCATAAGTGAAGGAGAAATAAAATCCTTT
ACAGACAAGCAAATGCTGAGAGATTTTGTCACCACCAGGCCTGCCCTAAAAGAGCTCCTG
AAGGAAGCACTAAACATGGAAAGGAACAACCGGTACCAGCCACTGCAAAAACATGCCAAA
TTG
>lcl|hg18_L1PA7_chr9_3608349_3614383
ATGAGGAAAAACCAGCACAAACAGGCTGAAAATTCCAAAAAACAGAATGCCTCTTCTCCT
CCAAAGGATCACAACTCCTTGCCAGCAAGGGTACGAAATTGGATGGAGAATGAGTTTGAT
CAATTGTCAGAAGTAGGCTTCAGAAGGTGGGCAATAACAAACTCCTCCAAGCTAAAGGAG
CATGTTCTAACCCAATGCAAGGAAGCTAAGAACTTTGATGAAAGGTTAGAGGAATTGCTA
ACTAGAATAACCAGTTTAGAGAAGAAAATAAATGACCAGATGGAGTTGAAAAACACAGCA
TGAGAACTTCGTGAAGCATACATGATTATCAATAGCTGAATTA-TCAAGTGGAAGAAATG
ACACCAGAGATTGAAGATCAACTTAATGAAATACAGTGTGGAGACAAGATTAGAGAAAAA
AGAACAAAAAGGAATGAACATAGCCTCCAAGAAATATGGGACTATCTGAAAAGACCAAAC
CTACATTTGATTGGTTTAACTGAAAGTGACAGGGAGAATGGAACCATGTTGGAAAACACA
CTTCAGG-TATTATCCAGGAGAAATTCCCCAACCTAGCAAGACAGGCCAACATTCAAGTT
CAGGAAATACAGAGAACACCACAGAGATATTCTTCGAGAAGAGCAACCCCAAGACACATA
ATCATCAGATTCACCAAGGTTGAAATGAAGGAAAAAATGTTAAGGGCAGACAGAGAGAAT
GGTTGGGTTACCCACAAAAGGAAGCACATCAGACTAAGAGCGGATCTCTCTGCAGAAATG
CT--AAGCTAGAAGAGAGTGGGAGACAATATTCAACATTCTTAAAGAAAGGAATTTTCAA
CCCAGAATTTCATATGTAGCCAAACTTAGCTTCATAAGTGTAGGAGAAATAAAATCCTTT
CCAGACAAACAAATGCTGAGGAATTTTGTCACCACCAGGCCTGGCTTACAAGAGCTCCTG
AAGGAGGCATTAAATATGGAAAGGAAAAACTGGTACTAGC-ACTGAAAAAACAAACCAAA
ATG
>lcl|hg18_L1PA7_chrX_95356297_95362322
ATGAAGAAAAACCAGCGCAAAAAGACTGAAAATTCCAAAAACCAGAAGGCCTCTTCTCTT
ACTAAGGATCACAATTCCTCGCCAGCAAGGGAACGAAACTGGACAGAGATTGAGTTTGAT
AAATTGACAGAAGTAGGCTTCAGAAGGTGGGTAATAACAAACTCCTCTGAACTAAAGGAG
CATGTTCTAGCCCAATGCAATGAAGCTAAGAACCTTGAAAAAAGGTTAGACAAATTGCTA
ACTAGAATAACCAGTTTAGAGAAGAACATAAATGAACTGATGGAACTGAAAAACACAGCA
CGAGAACTTTGTGAAGCATACACAAGTATCAATAGCCAAATTGATCAAGCGGAAGAAAGG
ATGTCAGAGATTGAAGATCAACTTAATGAAATAAAGCATGAAGACAAGATTAGAGAAAGA
AGAATGAAAAGTAATGAACAAAGCCTCCAAGAAATATGAGACTATGTGAAAAGACCAAAC
CTATGTTTGGTTGGTGTACCTGAAATTGACGAGGAGAATGGAACCAATTCC---------
------AATATTTTCCAAGAGAACATCCCCAGCCTAGCAAAACATACCAACATTCAAATT
CAGGAAATACAGAGAACATCACAAAGATACTGCTCGAAATGAGCAACTCAAAGACACGTA
ATCATCAAATTCACCAAGGGTGAAGTGAAGAAAAAAATGTTAAGGGCAGCCAGAGAGAAA
AGTCCTGTTACCCACAAAAGGAAGCCCATCAGACTGGCAGCGGATCTCTCTGCAGAAATT
CTACAAGCCAGAAGGGAGTGGGAGCCAATATTCAACATTCTT----AAAAGAATTTTCAA
CCCAGAATTTCATATCCAGCCAAACTAAGCTTCATAAGCAAAGGAGAAATGAAATCCTTT
ACAGACAAGTAAATGCTGAAAGATTCTGTTACCACAAGGACTGCCTTACAAGAGCTTCTG
AATGAAGAACTAAACGTGGAAGGGAAAAACTGGTACATGCCACTGCAGGAGTATACCAAA
TTG
>lcl|hg18_L1PA7_chrX_97835170_97841231
ATAAGGGAAAACCAGGGCAAAAAGGCT-GAAATTCCAAAAACCAGAACGACTCTTCTCCT
CCAAAGGATCACAACTCCTCACCAGCAAGAAAACAAAACTGGACGGAGAATGAGTTTGAT
GAATTGACAGAAGTAGGCTTCAGAAGCTGCGTAATAGCAAACTCCTCCAAGCTAAAGGAG
CATGTTCTAACACAACGCAAGGAAGCTAAGAACTTTGAAAAAAGGTTAG-TGGATTGCTA
ACTAGAATCACCATTTTAGAGAA---CAGAAATGACCTGATGGAGCTGAAAAACACAGCA
AGAGAACTTTGTGAAGCATGCACAACTATCAATAACCGAATTGATCAAGCAAAAGACAGG
ATATCAGAGATTGAAGATCAACTTAATGAAATAAAGCGTGAAGACAAGATTAGAGAAAAA
ACAATGAAAAGGAGCAAAGCAAGCCTCCAAGAAATATGGGACTATGTGAAAAGACCAAAT
CTACGTTTGATTGGTGTACCTGAAAGTGATGGGGAGAATGGAACCAAGTTGGAAAACATT
CTTCAGGATATTATCCAGGAGAACTTCCCCAACCTAGCAAGACAGGCCAACATTCAAATT
CAGGAAGTACAGAGAACACCACAAAGATACTCCTCGAGAAGAACAAACCCAAGACACATA
ATCGTGAGATGCACCAAGGTTGAAATGAAGGAAAAAATGTTAAGAGCAGCCAGAGAGAAA
GGTCGGGTTACCTACAAAGGGAAGCCCATCAGACTAACAGTGGATGTCTCTGTGGAAACA
CTACAAGCCAGAAGAGTGTGGGGACCTATATTCAACATTCTTAAAGGAAAGAATTTTCAA
CCCAGAATTTCATATTCAGCCAAATTAAGCTTCATAAGTGAAGGAGAAATAAAATCCTTT
TCAGACAAGCAAATGCTGAGAGATTTTGTCACCACTAGGCATGCGTTACAAGAGCTCCTA
AAGGAAGCACTAAATATGAAAAGGAAAAACAGATACCAGCCACTGCAAAAACATACCAAA
TTC
