# Supplementary material for: Cryptic genetic variation enhances primate L1 retrotransposon survival by enlarging the functional coiled coil sequence space of ORF1p
Source: PLoS Genet. 2020 Aug 14;16(8):e1008991. doi: 10.1371/journal.pgen.1008991 (PMC7449397; doi:10.1371/journal.pgen.1008991)
Supplement: S1 Data — (ZIP) [file pgen.1008991.s012.zip › Supplementary_Data_PG/orf1_FL/l1pa5/5_FLorf1mod_seqs_w_cn.fst]

>5_FLorf1_mod_cn_50_cg_rest
ATGGGGAAAAAACAGAGCAGAAAAGCTGAAAATTCTAAAAATCAGAGCGCCTCTCCCCCT
CCAAAGGAACGCAGCTCCTCACCAGCAACGGAACAAAGCTGGACGGAGAATGACTTTGAC
GAGTTGAGAGAAGAAGGCTTCAGACGATCAAACTTCTCCGAGCTAAAGGAGGAAGTTCGA
ACCCATCGCAAAGAAGCTAAAAACCTTGAAAAAAGATTAGACGAATGGCTAACTAGAATA
ACCANTGTAGAGAAGTCCTTAAATGACCTGATGGAGCTGAAAACCATGGCACGAGAACTA
CGTGACGAATGCACAAGCTTCAGTAGCCGATTCGATCAACTGGAAGAAAGGGTATCAGTG
ATTGAAGATCAAATGAATGAAATGAAGCGAGAAGAGAAGTTTAGAGAAAAAAGAGTAAAA
AGAAATGAACAAAGCCTCCAAGAAATATGGGACTATGTGAAAAGACCAAATCTACGTCTG
ATTGGTGTACCTGAAAGTGACGGGGAGAATGGAACCAAGTTGGAAAACACTCTGCAGGAT
ATTATCCAGGAGAACTTCCCCAACCTAGCAAGGCAGGCCAACATTCAAATTCAGGAAATA
CAGAGAACGCCACAAAGATACTCCTCGAGAAGAGCAACTCCAAGACACATAATTGTCAGA
TTCACCAAAGTTGAAATGAAGGAAAAAATGTTAAGGGCAGCCAGAGAGAAAGGTCGGGTT
ACCCACAAAGGGAAGCCCATCAGACTAACAGCGGATCTCTCGGCAGAAACTCTACAAGCC
AGAAGAGAGTGGGGGCCAATATTCAACATTCTTAAAGAAAAGAATTTTCAACCCAGAATT
TCATATCCAGCCAAACTAAGCTTCATAAGTGAAGGAGAAATAAAATCCTTTACAGACAAG
CAAATGCTGAGAGATTTTGTCACCACCAGGCCTGCCCTACAAGAGCTCCTGAAGGAAGCA
CTAAACATGGAAAGGAACAACCGGTACCAGCCACTGCAAAAACATGCCAAATTG
>lcl|hg18_L1PA5_chr3_100060365_100066400
ATGGGGAAAAAACAGAGCAGAAAATCTGAAAATTCTAAAAATCAGAGCACCTCTCCCCCC
ACAAAGGAACGCAGCTCCTCGCCAGCAACGGAACAAAGCTGGACGGAGAATGACTTTGAC
GAGTTGAGAGAAGAAGGCTTCAGACCATCAAACTTCTCTGAGCTAAAGGAAGAAGTTTGA
ACACAACACAAAGAAGCTAAAAACCTTGAGAAAAGATTAGACGAATGGCTAACTAGAATA
ACCAGTGTAGAGAAGTCCTTAAATGACCTGATAGAGCTGAAAACCATGGCATGAGAACTA
CGTGACGAATGCACAAGCTTCAGTAGATAATTCAATCAACTGGAAGAAAGGGTATCGGTG
ATAGAAGATCAAATGAATGAAATGAAGCCAGAAGAGAAATTTGGAGAAAAAAGACTAAAA
AGAAATGAACAAAGCCTCCAAGAAATATGGGACTAGGTGAAAAGACCAAATCTACGTCTG
ATTGGTGTACCTGAAAGTGATGGGGAGAATGGAACCAAGTTGGAAAACACTCTGCAGGAT
ATTATCCAGGAGAACTTCCCCAACCTAGCAAGGCAGGCCAACACTCAAATTCAGGAAATA
CAGAGAATGCCACAAAGATACTCCTCGAGAAGAGCAACTTCATGACACATAATTGTCAGA
TTCACCAAAGTTGAAATGAAGGAAAAAATGATGAGAGCAGCCAGAGAGAAAGGTTGGGTT
ACCCACGAAGGGAAGCCCATCAGACTAACAGCAGATCTTTCAGGAGAAACTCTACAAGCC
AGAAGACAGTAGGGGCCAATATTCAACATTCTTAAAGGAAAGAATTTTCAACCCGGAATT
TCATATCCAGCCAAACTAAGCTTCATAAGTGAAGGAGAAATAAAATACTTTACAGACAAG
CAAACGCTGACAGATTTTGTCACCACCAGGCCTGCCCTAAAAGAGCTCCTAAAGGAAGCA
CTAAACATGGAAAGGAACAACCAATACCAGCCACTGCAAAAACATGACAAATTG
>lcl|hg18_L1PA5_chrX_23488700_23494831
ATGGGGAAAAAACAGAACAGAAAAACTGAAAATTCTAAAAATCAGAGCCCCTCTTCTCCT
TCAAAGGAACACAGCTCCTTACCAGCAATGGAACAAAGCTGGTCGGAGAATGACTTTGAT
GAGTTGAGAGA---AGGCTTCAGACGATCAAACTTCTCCGAGCTAAAGGAGGAAGTTCGA
ACCCATTGCAAAGAAGTTAAAAACCTTGAAAAAAGATTAGATGAATGGCTGACTAGAATA
AACAATGTAGAGAAGGCCTTAAATGACCTGAAGGAGCTGAAAACCATGGCGTGAGAACAA
CGTGAAGAATGCACAAACTTCAGTAGCCGATTCGATCAGCTGGAAGAAAGGGTATCAGTG
ATGGAAGATCAAATGAATGAAATGAAGCGAGAACAGAAGTTTAGAGAGAAAAGAATAAAA
AGAAGTGAACAAAGCCTCCAAGAAATATGGGACTATGTGAAAAGACCAAATCTACGTCTG
ATTGGTGTACCTGAAAGTGACGGGGAGAATGGAACCAAGTTGGAAAACACTCTGCAGGAT
AGTATCTAGGAGAACTTCCCCAATCTAGCAAGGCAGGCCAACATTCAAATTCAGGAAATA
CAGAGAATGCCACAAAGATACTCCTCGAGAAGAGCAACTCCAAGACACAAAATTGTCAGA
TTCACCAAAGTTGAAATGAAGGAAAAAATGTTAAGGGCAGCCAGAGAGAAAGGTCGGGTT
ACCCACAAAGGGAAGCCCATCAGACTAACGGCAGATCTCTCAGCAGAAACTCTACAAGCC
AGAAGAGAGTGGGGGCCAATATTCAACATTCTTAAAGAAAAGAATTTTCAAGCCAGAATT
TCATATCCAGCCAAACTAAGCTTCATAAGTGAAGGAGAAATAAAATACTTTACAGACAAG
CAAATGCTGAGAGATTTTGTCACCACCAGGCCTGCCCTAAAAGAGCTCCTGAAGGAAACA
CTAAACATGGAAAGGAACAACTGATACCAGCCACTGCAAAAACATGCCAAATTG
>lcl|hg18_L1PA5_chr1_91235716_91241841
ATGGGGAAAGAACAGAGCAGAAAAGCTGAAAATTCTAAAAATCAGAGCGCCTCTCCCCCT
CCAAAGGAACGCAGCTCCTCGCCAGCAACAGAACAAAGCTGGACAGAGAATGACTTTGAC
GAGTTGAGAGAAGAAGGCTTCAGACAATCAAACTTCTCTGAGCTAAAGGAGGAAGTTCAA
ACCCATTGCAAAGAAGCTAAAAACCTTGAAAAAAGACTAGACAAATGGCTAAC-AGAATA
ACCAGTGTAGAGAAGTCCTTACATGACCTGATGGAGCTGAAAACCATGGCACGAGAACTA
CGTGATGAATGCACAAGCTTCAGTAGCCGATCTGATCAACTGGAAGAAAGGGTATCAGTG
ACTGAAGATCAAATGAATGAAATGAAATGAGAAG-----TTTAGAGAAAAAAGAGTAAAA
AGAAGTGAACAAAGCCTTCAGGAAATATGGGACTATGTGAAAAGACCAAATCTACGCCTG
ATTGGTGTACCTTAAAGTGACAAGAAGAATGAAACCAAGTAGGAAAACACTCTGCAGGAT
ATTATCCAGGAGAACTTTCCCAACCTAGCAAGGCAGGCCAACATTCAAATTCAGGAAATA
CAGAGAACACCACAAAGATACTCCTCGAGAAGAGCAACTCCAAGACACATAATTGTCAGA
TTCACCAAAGTTGAAATGAAGG-AAAAATGTTAAGGGCAGCCAGACAGAAAGGTCAGGTT
ACCCACAAAGGAAAGCCCAACAGACTAACAGTGGATCTCTCGGCAGAAACTCTACAAGCC
AGAAGAGAGTGGTGGCAAATATTCAACATTCTTAACAAAAAGAATTTTCAACCCAGAATT
TCATAGCCAGCCAAACTAAGCTTCATAAGTGAAGGAGAAATAAAATCCTTTACAGAGAAG
CAAATGCTGAGAGA-TTTGTCACCACCAGGCCTG----TCAACAGCTCCTGAAGGAAGCA
CTAAACATGGAAAGGAACATCCGGTACCAGCCACTGCAAAAACATGCCCAATTG
>lcl|hg18_L1PA5_chr11_58340028_58346138
ATGGAGAAAAAACAGAGCAGAACAAATGAAAATTCTAAAAATCAGAGTGCCTCTCCTCCT
CCAAAGGAACGCAGCTCCTCATCAGCAATGGAACAAAGCTGGACAGAGAATGACTTTGAT
GAGTTGAGAGAAGAAGGTTTCAGACAACCAACCTTCTCCAAGCTAAAGGAGGAAGTTCAA
ACCCATCACAAAGAAGTTAAAAACCTTGAAAAAAGAATAGATGAATGGCTAACTAGAATA
AACAATATAGAGAAGTCCTTAAATGACCTGACAGAGCTGAAAACCATGGCACAAGAACTA
CGTGATGAAAGCACAAGCTTCAATAGCTGATTCAATCAACTGGAAGAAAGGATATCAGTG
ATGGAAGATCAAATGAATGAAATGAAGTGAGAAGAGAAGTTTAGAGAAAAAAGAATTTAA
AAAACTGAACAAAGCATCCAAGAAAGATGGGACTATCTGAAAAGATCAAATCTACGTCTG
ATTGGAGTATGTGAAAGTGATGGGGAGAATGGAATCAAGTTGGAAAACACTCTGCAGGAT
ATTATCCAGGAGAACTTTCCCAATCTAGCAAGACAGGCCAATATTCAAATTCAGGAAATA
CAGAGAA-GCCACAAAGACACACCTTGAGAAGAGCAATGCCAAGACACATAATTGTCAGA
TTCACCAAAGTTGAAATGGAGGAAAAAATGTTAAGGGCAGCCAGAGAGAAAGGTCGGGTT
ACCCACAAAGGGAAGCCCATCAGACTAATAGCTGATATCTCGGCAGAAATTCTCCAAGCC
AGAAGAGAGTGGGGGCCAATATTCAACATTCTTAAAGAAAAGAATTTTCAACCCAGAATT
TCATATCCAGCCAAACTAAGCTTCATAAGTGAAGGAGAAATAAAATACTTTACAGACAAG
CAAATGCTGAGAGATTTTGTCACCACCAGGCCTGCCTTACAAGAGCTCCTGAAGGAAGCA
CTAAACACGGCAAGGAAAAACCAGTACCAGCCACTGCAAAAACATGCCAAATTG
>lcl|hg18_L1PA5_chr2_120519719_120525864
ATAGGGAGAAACCAGAGCAGAAAAGCCAAAAATTCTAAAAATCAGAGCGCCTCTCCCCCT
CCAAAGGAACGCAGCTCCTCGCCACAAACGGAACAAAGCTGGATGGAGAATGACTTTGAC
AAGTTGCGAGAAGTAGGCTTCAGACGATCAAACTTCTCCGAGCTAAAGGAGGATGTTCGA
ACCCATCACAAAGAAGCTAAAAACCTTGAAAAAAGATTAGACGAATGGCTAACTAGAATA
ACTAGTGTAGACAAGTCCTTAAATGACCTGATGGAGCTGAAAACCATGGCACGAGAATGA
CGTGATGCATGCACAAGCTTCAGTAGCTGATTTGATCAACTGGAAGAAAGGGTATCAGTG
ATTGAAGATCAAATGAATGAAATGAAGTGAGAAG-----TTTAGAGAAAAAAGA-TAAAA
AGAAATGAATAAAGCCTCCAAGAAATATGGGACTACATGAAAAGACCAAATCTATGTCTG
ATTGGTGTACCTGAAAGTGAAGGGGAGAATGGAACCAAGCTGGAAAACACTCTGCAGGAT
ATCATCCAGGAGAACTTCCCCAACCTAGCGAGGCAGGCCAACATTCAAATTCAGGAAATA
GAGAGAACGCCACAAAGATACTCCTCGAGAAGAGCAACTCCAAGACATATAATTGTCAGA
TTCACCAAAGTTGAAATGAAGGAAAAAATGTTAAGGGCAGCCAGAGAGAAAGGTCAGGTT
ACCCACAAAGGGAAGCCCATCAGACTAACAGTGGATCTCTTGGCAGAAACTCTACAAGCC
AGAAGACAGTGGGGGCCAATATTCAACATTCTTAAAGAAAAGAATTTTCAACCCAGAATT
TCATATCCAGCCAAACTAAGCTTCATAAGTGAAGGAGAAATAAAATCCTTTACAGACAAG
CAAATGGTGAGAGATTTTGTCACCACGAGGCATGCCTTACAAGAGCTCCTGAAGGAAGCA
CTAAACACGGAAAGGAACAACTGGTACCAGCCACTGCAAAACCATGCCAAATTG
>lcl|hg18_L1PA5_chr16_46501310_46507416
ATGGGGAAAAAACAGAGCAGAAAAGCTAAAAATTGTAAAAATCAGAGTGCCTCTTCCCCT
CCAAAGGAATGCAGCTCCTCACCAGCAACGGAACAAAGCTGGACAGAGAATGACTTTGAC
GAGTTGAGAGAAGAAGGCTTCAGACAATCAAACTTCTCCGAGCTAAAGGAGGAAGTTTGA
ACCCATCACAAAGAAGCTAAAAACCTTGAAAAAAGTTTAGACGAATGGCTAACTAGAATA
ACCAGTGTAGAGAAGTCCTTAAATGACCTGATGGAGCTGAAAACCATGGCATGAGAACTA
TGTGATGAATGCACAAGCTTAAGCAGCTGATTTGATTAACTGGAAGAAAGGGTATCAGTG
ATTGAAGATCAAATGAATGAAATGAAGCAAGAAGAGAAATTCAGAGAAAAAAGAGTAAAA
AGAAATGAACAAAGCCTCCAAGAAATATGGGACTATGTGAAAAGACCAAATCTACGTCTG
ATTGGTGTACCTGAAAGTGACAGGGAGAATGGAACCAAGTTGGAAAACACTCTTCAGGAT
ATTATCCAGGAGAACTTCCCCAACCTAGCAGGGCAGGCCAACATTGAAATTCAGGAAATA
TAGAGAATGCCACAAAGATACTCCTCGAGAAGAGCAACTCCAAGACACATAATTGTCAGA
TTCACCAAAGTTGAAATGAAGGAAAAAATGTTAAGGGCAGCCAGAGAGAAAGGTCGGGTT
ACCCACAAAGGGAAGCCCATCAGACTAACAGCAGATCTCTTGGCAGAAACTCTACAAGCC
AGAAGAGAGTGGGGGCCAATATTCAACATTCTTAAAGAAAATAATTTTCAACTCAGAATT
TCATATCCAGCCAAACTAAGCTTCATAAGTGAAGGAGAAAAAAAATACTTTACAGACAAG
CAAATGCTGAGAGATTTTGTCACCACGAGGTCTGCCCTAAAAGAGCTCCTGAAGGAAGCA
CTAAACATGGAAAGGAACAACTGACACCAGCCAC-GCAAAAACATGCCAAATTG
>lcl|hg18_L1PA5_chr2_137070106_137076218
ATGGGGAAAAAACAGAGCAGAAAAGTTGAAAATTCTAAAAATCAGAGCACCTCTCCGCCT
CCAAAGGAACACAGCTCCTCACCAGCAACAGAACAAAGCTGGATGGAGAATGACTTTGAC
AAGTTGAGAGAAGAAGGCTTCAGATGA-CAAACTTCTCTGAGCTAAAGGAGGAAGTCCAA
ACCCATCACAAAGAAGCTAAAAACCTTGAAAAAAGATTAGACGAATGGCTAACTAGAATA
ACCAGTGTAGAGAAGTCCTTAAAGGACCTGATGGAGCTGAAAACCATGGCATGAGAACTA
CGTGACAAATGCACAAGCTTCAGTAGCCGATTTGATCAACTGGAAGAAAGGGTGTCAGTG
ATTGAAGATCAAATGAATGAAATGAAGTGAGAAGAGAAGTTTAGAGAAAAAAGAGTAAAA
AGAAACAAATGAAGCCTCCAAGAAATATGGGACTATAGGGAAAGACCAAATCTACGTCTG
ATTGGCATACCTGAAAGTGACAGGGAGAATGGAACCAAGGTGGAATACACTCTTCAGGAT
ATTATCCAGGAGAACTTCCCCAACCTAGCAAGGCAGGCCAACATTCAAATTCATGAAATA
CAGAGAATGCCACAAAGATACTCCTCGAGAAGAGCAACTCCCAGACACATAATTGTCAGA
TTCACCAAAGTTGAAATGAAGCAAAAAATGTTAAGGGCAGCCAGAGAGAAAGGTTGGGTT
ACCCACAAAGAGAAGCCCGTCAGACTAACAGCTGATCTCTCGGCAGAAACTCTACAAGCC
AGAAGAGAGTGGGGGCCAATATTCAACATTCTTCAAGAAAAGAATTTTCAACCCAGAATT
TCATATCCAGCCAAACTAAGCTTCACAAGTGAAGGAGAAATAAAATCATTTACAGACAAG
CAAATGTGGAGAGATTTTGTCACCACCAGGCCTGCCCTAAAAGAGCTCTTGAAGGAAGCA
CTAAACATGGAAAGGAACAACTGATACCAGCCAAGGCAAAAACATGCCAAATTG
>lcl|hg18_L1PA5_chr2_21597379_21603467
ATGTGGAAAAAACAGAGCAGAAAAACTGAAAATCCTAAAAATCAGAGCACTTCTCCTCCT
CCAAAGGAAGGCAGCTCCTCACCAGCAATGGAACAAAGCTGGATGGAGAATGACTTTGAT
GAGTTGAGAGAAGAAGGCTTCAGATGACCAAACTTCTCTGAGCTAAAGGAGGAAGTTCGA
ACCCATCTCAAAGAAGTTAAAAACCTTGAAAAAAGATTAGACAAATGGATAACTAGAATA
ACCAATGTAGAGAAGGCCTTAAATGACCTGATGGAGCTGAAAACCATGGCACGAGAACTA
CATGACAAACGCACAAGCTTCATTAGCCGATTCAATCAGCTGGAAGAAAGGGTATCAGTG
ATGGAAGATCAAATGAATGAAATCAAGCGAGAAGAGAACTTTAGAGATAAAAGAATAAAA
AGAAATGAACAAAGCCTCCAAGAAATATGGGGCTGTATGAAAAGACCAAATCTATGTCTG
ATTGGTGTATCTAAAAGTGAC-GGGAGAATGGAACCAAGTTGGGAAACACTCTGCAGGAT
ATTATCCAGGAGAAGTTCCCCAACCCAGCAAGGCAGGCCAACATTCAAATTCAGGAAATA
CAGAGAATGCCATAAAGATACTCCTCGAGAAGTGCAACTCAAAGACACATAATTGTCAGG
TTCACTAAAGTTGAAATGAAGGAAAAAATGTTAAGGGCAGCCAGAGGGAAAGGCTGGGTT
ACCCACAAAGGGAAGCCGATCAGACTGACAGCTGATCTCTTGGCAGAAACTCTACAAGCC
AGAAGCGAGTGGGGGCCAATATTCAACATTCTTAAAGAAAAGAATTTTCAACCCAGATTT
TCATATCCAGCCAAACTAAGCTTCATAAGTGAAGAAGAAATAGAATCCTTCACAGACAAA
CAAACGCTGAGAGATTTTGTCACCACCAGGCCTGCCCTAAAAGAGCTCCTGAAGGAAGCA
CTAAACATGGAAAGGAACAACCGGTGCCAGCCACTGCAAAAACATGCCAAATTG
>lcl|hg18_L1PA5_chr6_127089124_127095233
ATGGGGAAAAAACAGAACAGAAAAATTGAAAATTCTAAAAATCAGAGCACCTCTCCTCCT
CCAAAGGAACACAGCCCCTCGCCAGCAACGGAACAAAGCTGGATGGAGAATGACTTTGAT
GAGTTCAGAGAAGAAAGCTTCAGATGATCAAACTTCTCCGAGCTAAAGGAGGAAGTTCGA
ACCCATCGCAAAGAAGTTAAAAACCTTGAAAAAAGATTAGATGAATGGCTAACCAGAATA
ACCAGTGCAGAGAAGTCCTTAAAGGACCTGATGGAGCTGAAAACCATGGCATGAGAAC--
-GTGATGAATGCACAAGCTTCAGTAGCTGATTCAATCAACTGGAAGAAAGGGAATCAGTG
ACTGAAGATCAAATGAATGAAATGAAGTGAGAAGAGAAGTTTAGAGAAAAAAGAATAAAA
AGAAATGAACAAAGCCTCTGAGAAATATGGGACTATGTGAAAAGACCAAATCTACATCTG
ACTGGTGTATCTGAAAGTGATGGGGAGAATGGAACCAAGTTGGAAAACACTCTGCAGGAT
ATTATCAAGGAGAACTGCCCCAACCTAGCAAGGCAGGCCAACATTCAAATTCAGGAAATA
GAGAGAACACCACAAAGATACTCCTCGAGAAGAACAACTCCAAGACACATAATTGTCAGA
TTCACCAAAGTTGAAATGAAGGAAAAAATGTTAAGGGCAGCCAGAGAGAAAGGTCAGGTT
ACCCACAAAGGGAAGCCCATCAGACTAATAGCTGATCTCTCGGCAGATGCTCTACAAGCC
AGAAAATAGTGGGGGCCAATATTCAACATTCTTAAATGAAAGAATTTTCAACCCAGAATT
TCATATCCAGCCAAACTAAGCTTCATAAGTGAAGGAGAAATAAAATCCTT-ATAGACAAG
CAAATGCTGAGAGATTTTGTCACCACCAGGCCTGCCCTAAAAGAGCTCCTGAAGGAAGCA
CTAAACATGGAAAGGAACAACTGGTACCAGACACTGCAAAAACATGCCAAATTG
>lcl|hg18_L1PA5_chr7_102444011_102450170
ACGGGGAAAAAACAGAGCAGAAAAGCTGAAAATTCTAAAAATCAGAGCACCTCTCCCCCT
CCAAAGGAATGCAGCTCCTCGCCAGGAACAGAACAAAGCTAGATGGAGAATGACTTTGAC
AAGTTGAGAGAAGAAGGCTTCAGACGATCAAACTTCTCCAAGCTAAAG-AGGAAGTTCGA
ACCCATCGTAAAGACGCTAAAAACCTTGAAAAAAGATTAGATGAATAGCTAACTAGAATA
ACTAGTGTAGAGAAGTCCTTAAATGATCTGATGGAGCTTAAAACCATGACACGAGAAATA
TGTGACACATGCATAAGCTTCAGTAGCTGATTCCATCAAGTGGAAGAAAGGGTATCAGTG
ATTGAAGATCAAATGAATGAAATGAAGTGAGAAGACAAGTTTAGAGAAAAAAGAGTAAAA
AGAAATGAACAAAGCCTCCAAGAAATATGGGATTATGTGAAAAGACCAAACCTAGTTCTG
ATTGGTGTACCTGAAAGTGACAGGGAGAA--GAATCAAGTTGGAAAACACTCTTTGGGAT
ATTATCCAGGAGAACTTCCCCAATCTAGCAAGGCAGGCCAACATTCAAATTCAGGAAATA
CCGAGAACGCCACAAAGATACTCCTCGAGAAGAGCAACTCCAAGACACATAATTGTCAGA
TTCACCAAAGTTGAAATGAAGGAAAAAATGTTAAGGGCAGCCAGAAAGAAAGGTCAGGTT
ACCCACAAAGGGAATCCCATCAGAATAACAGCGGATCTCTTGGCAGAAATTCTACAAGCC
AGAAGAGAGTGGGGGCCAATATTCAAAATTCTTAAAGAAAAGAATTTTCAACCCAGAATT
TCATATCCAGCCAAACTAAGCTTCATAAGTGAAGGAGAAATAAAATCCTTTACAGACAAG
CAAATACTGAGAGATTTTGTCACCACTAGGCCTGCCTTACAAGAGCTCCTGAAGGAAGCA
CTAAACACGGAAAGGAACAACCGGTACCAGCCACTGCAAAAACATGCCAAATTG
>lcl|hg18_L1PA5_chr9_29260220_29266347
ATGGGGAAAAAACAGAGCAGAAAAACTGAAAATTCTAAAAATCAGAGCACCTCTCCTCCT
CCAAAGGAATGCAGCTCCTCACCAGCAATGGAACAAAGCTGAACGGAGAATGACTTTGAT
GATTTGAGAGAAGAAGGCTTCAGGCAATCAAACTACTCTGATCTAAAGGAGGAAGTTCGA
ACCAATCTCAAAGAAGTTAAAAACCTTCAAAAAA-ATTAGACAAATGGGTAACTAGAAAA
ACCAATGTAGAGAAGTCCTTAAATGACCTGATGGAGCTGAAAACCATGGCACGAGAACTG
CACGATGAATGCACAAGCTTCAGTAGCCGATGCGATCAACTGGAAGAAAGGGTATCAGTG
ATGGAAGACCAAATGAATGAAATGAAGTGAGAAGAGAAGTTTAGAGAAAAAAGAATACAA
AGAAATGAACAAAGCCTCCAAGAAATATGGGACTGTGTGAAAAGACCAAATCTACATCTG
ACTGGTGTACCTGAAAGTGACGGGGAGAATGGAACCAAGTTGGAAAACACTCTGCAGGAT
ATTATCCAGGAGAACTTCCCCAACCTAGCAAGGCAAGCCAATATTCAAATTCAGGCAATA
CAGAGAACGCCACAAAGATACTCCTCGAGAAGAGAAACTCTAAGACCCATAATTGTCAGA
TTCACCAAAGTTGAAATGAAGGAAAAAATGTTAAGGGCAGCCAGAGAGAAAGGTCGGGTT
ACCCACAAAGGGAAGCCCATCAGACTAACAGCTGATCTCTTGGCAGAAACTCTACAAGCC
AGAAGAGAGTGGGGGCCAATATTCAACATTCTTAAAGAAACGAATTTTCAACCCAGAATT
TCATATCCAGTCAAACTAAACTTCATAAGTGAAGGAGAAATAAAATCCTTTACAGACAAG
CAAATGCTGAGAGATTTTGTCACGACCAGGCCTGCCCTACAAGAGCTCCTGAAGGAAGCA
CTAAACATGGAAAGGAACAACCAGCACCAGCCACTGCAAAAACATGCCAAATTA
>lcl|hg18_L1PA5_chrX_154813576_154819681
ATAGGGAAAAAACAG--CAGAAAAACTGAAAATTCTAAAAATCAGAGCGCCTCTCCTCCT
CCAAAGGAACGCAGCTCCTCACCAGCAACAGAACAAAGGTAGACAGAGAATGACTTTGAC
GAGTTGAGAAAAGAAGGCTTCAGATGATCAAACTTCTCTGAGCTAAAGGAGGAAGTTTGA
ACCCAGCACAAAGAAGCTAAAAACCTTGAAAAAAGATTAGATGAATGGCTAACTAGAATA
ACCAATGTAGACAAGTCCTTAAATGACCTGATGGAGCTGAAAACCATGGCACGAGAACTA
AGTGACGAATGCACAAACTTCAGTAGCCGATTCGAACAACTGGAAGAAAGGGTATCCGTG
ATTGAAGACCAAATGAATGAAATGAAGCGAGAAGAGAAGTTTAGAGAAAAAAGAATAAAA
AGAAACGAAAAAAGCCTCCAAGAAATATGGGACTATGTGAAAAGACCAAATCTACGTCTG
ATTGGTGTACCTGAAAGTGATGGGGAGAATGGAACCAAGTTGGAAAACACTCTGCAGGAT
ATTAGCCAGGAGAACTTCCCCAACCTAGCAAGGCAGGCCAACATTCAAATTCAGGAAATA
CAGAGAACGCCACAAAGATACTCCTCGAGAAGAGCAACTCCGAGACACATAATTGTCAGA
-TCACCAAAGTTGAAATGAAGGAAAAAATGTTAAGGGCAGCCAGAGAGAAAGGTCGGGTT
ACCCACAAAGGGAAGCCCATCAGACTAACAGCTGATCTCTCGGCAGAAACTCTACAAGCC
AGAAGAGAGTGGGGGCCAATATCCAAAATTCTTAAAGAAAAGAATTTTCAACCCAGAATT
TCATATCCAGCCAAACTAAGCTTCATAGGTGAAGGAAAAATAAAATCCTTTACAGACAAG
CAAATGCTGAGAGATTTTGTCACCACCAGGCCTGCCTTACAAGAGCTCCTGAAGGAAGCA
CTAAACATGGAAAGGAACAACACATACCAGCCACTGGAAAAACATGCCAAATTG
>lcl|hg18_L1PA5_chrX_65925614_65931735
ATGGGGAAAAAACAGAGCAGAAAAGCTGAAAATTCTAAAAATCAGAGCACCTCTCCTTCT
CCAAAGGAACACAGCTCCTCATCAGCAATGGAACAAAGCTGGACAGAGAATGACTTTGAT
GAGTTGAGAGAAGAAGGCTTCAGAAGATCAAACTACTCCGAGCTAAAGGAGGAAGTTCAA
ACCCATGGCAAAGAAGTTAAAAACCGTGAAAAAAAATTAGATGAATGGCTAACTAGAATA
ACCAATGCAGAGAAGTCCTTAAAGGACCTGATGAAGCTGAAAACCATGGCATGAGAACTA
CGTGATGAATGCACAAGGCTCAGTAGCCAATTCAATAAACTGGAAGAAAGGGTTTCAGTG
ATGGAAGATGAAATTAATGAAATGAAATGAGAAGATAAGTTTAGAGGAAAAAGAATAAAA
AGAAACGAGCAAGGCCTCCAAGAAATATGGGACTGTGTGAAAAGACCAAGTCTACATCTG
ATTGGTGTACCTGAAAGCGACGGGGAGAATGGAATGAAGTTGGAAAACACTCTGCAGGAT
ATTATACAGGAGAACTTCCCCAATCTAGCAAGGCAGGCAAACATTAAAATTCAGAAAATA
CAGAAACCACCACAAATATACTCCTCGAGAAGAGCAACTCCAAGACACATAACTCTTGGA
TTCACTAAAGTTGAAACGAAGGAAAAAATGTTAAGGGCAGCCAGAGAGAAAG----GGTT
ACCCACAAAGGGAAGCTCATCAGACTAACAACTGATCTCTCCGCAGAAACTCTACAAGCC
AGAAGAGAGTGGGGGCCAATATTCAACATTCTTAAAGAAAGGAATTTTCAAACCAGAATT
TCACATCCAGCCAAACTAAGCTTCATAAGTGAAGGAGAAATAAAATACTTTACAGATAAG
CAAATGCTGAGAGATTTTGTCATCACCAGGCCTGCCCTACAAGAGCTCCTGAAGGAGGCA
CTAAACATGGAAAGGAACAACCGGTACCAGCCACTGCAAAAACATGCCAAATTG
>lcl|hg18_L1PA5_chrY_57672776_57678881
ATAGGGAAAAAACAG--CAGAAAAACTGAAAATTCTAAAAATCAGAGCGCCTCTCCTCCT
CCAAAGGAACGCAGCTCCTCACCAGCAACAGAACAAAGGTAGACAGAGAATGACTTTGAC
GAGTTGAGAAAAGAAGGCTTCAGATGATCAAACTTCTCTGAGCTAAAGGAGGAAGTTTGA
ACCCAGCACAAAGAAGCTAAAAACCTTGAAAAAAGATTAGATGAATGGCTAACTAGAATA
ACCAATGTAGACAAGTCCTTAAATGACCTGATGGAGCTGAAAACCATGGCACGAGAACTA
AGTGACGAATGCACAAACTTCAGTAGCCGATTCGAACAACTGGAAGAAAGGGTATCCGTG
ATTGAAGACCAAATGAATGAAATGAAGCGAGAAGAGAAGTTTAGAGAAAAAAGAATAAAA
AGAAACGAAAAAAGCCTCCAAGAAATATGGGACTATGTGAAAAGACCAAATCTACGTCTG
ATTGGTGTACCTGAAAGTGATGGGGAGAATGGAACCAAGTTGGAAAACACTCTGCAGGAT
ATTAGCCAGGAGAACTTCCCCAACCTAGCAAGGCAGGCCAACATTCAAATTCAGGAAATA
CAGAGAACGCCACAAAGATACTCCTCGAGAAGAGCAACTCCGAGACACATAATTGTCAGA
-TCACCAAAGTTGAAATGAAGGAAAAAATGTTAAGGGCAGCCAGAGAGAAAGGTCGGGTT
ACCCACAAAGGGAAGCCCATCAGACTAACAGCTGATCTCTCGGCAGAAACTCTACAAGCC
AGAAGAGAGTGGGGGCCAATATCCAAAATTCTTAAAGAAAAGAATTTTCAACCCAGAATT
TCATATCCAGCCAAACTAAGCTTCATAGGTGAAGGAAAAATAAAATCCTTTACAGACAAG
CAAATGCTGAGAGATTTTGTCACCACCAGGCCTGCCTTACAAGAGCTCCTGAAGGAAGCA
CTAAACATGGAAAGGAACAACACATACCAGCCACTGGAAAAACATGCCAAATTG
>lcl|hg18_L1PA5_chr5_43438408_43444506
ATGGAGAAAAAACAGAGCAGAAAAACTGACAAATCTAAAAATCAGAGTGCCTTTCCTCCT
CCAAAGGAACGCAGCTCCTCACCAGCAATGGAACAAAGCTGGATGGAAAATGACTTTGAC
AAGTTGAGAGAAGAAGGCTTCAGATGATCAAACTACTCCGAGCTAAAGGAGGAAGTTCGA
ACCCATGGCAAAGAAGTTAAAAACCTTGAAAAAAGATTAGATGAATGGCTAACTATAATA
ACCAATGCAGAGAAGTCCTTAAAGGACCTGATGGAGCTGAAAACCACAGCACGAGAACTA
CGTGACGAATGCAGAAGCCTCAGTAGCCGATTCGACCAACTGGAAGGAAGGGTAT-GGTG
ATGGAAGATGAAATGAATGAAATGAAGTGAGAAGAGAAGTTTAGAGAAAAAAGAATAAAA
AGAAATGAACAAAGCCTCCAAGAAATATGGGACTATGTGAAAAGACCAAATCTACGTCTG
ATTGGTGTATCTGAAAGTGACGGGGAGAATGGAACCAAGTTGGAAAACACTCTTCAGGAT
ATCATCCAGGAGAACTTCCCCAACCTAGCAAGGCAGGCCAACATTCAAATTCAGGAAATA
CAGAGAATGCCACAAA-ATACTCCTCAAGAAGAGCAACTCTGAGACACATAATTGTCAGA
TTCACCAAAGTTGAAATGAAGGAAAAAATGTTAAGGGCAGCCAGAGAGAAAGGTCGGGTT
ACCCACAAAGGGAAGCCCATCAGACTAACAGCTGATCCCTCAGCAGAAACTCTACAAGCC
AGAAGAGAGTAGGGGCCAATATTCAACATTCTTAAAGAAAAGAATTTTCAACTCAGAATC
TCATATCCACCCAAACTAAGCTTCATAAGTGAAGGAGAAATAAACCCCTTTACAGACAAG
CAAATGCTGAGAGATTTTGTCACCACCAGGCCTGTCTTACAAGAGCTCCTGAAGGGAGCA
CTAAACATGGAAAGAAAGAACCAGTACCAGCCACTGCAAAAACATGCCAAATTG
>lcl|hg18_L1PA5_chr7_104157436_104163524
ATGGGGAAAAAACAGAACAGAAAAACTGAAAATTCTAAAAATCAGAGCACCTCTCCTCCT
CCAAAGGAACGCAGCTCCTCACCAGCAACGGAACAAAGCTGGATGGAGAATGACTTTGAC
GAGTTGAGAGAAGAAGGCTTCAGATGATCAAATTTCTCCGAGCTAAA-GAGGAAGTTTGA
ACCCATGGCAAAGAAGTTAAAAACCTTGAAAAAAGATTAGACGAATGGCTAACTAGAATA
ACCAATGCAGAGAAGTCCTTAAAGGACCTGATGGAGCTGAAAACCAAGGCACAAGAACTA
TGTGACGAATGCACAAGCTTCAGTAGCTGATTCAATCAACTGGAAGAAAGGGTATCAGTG
ATTGAAGATCAAATGAATGAAATGAAGTGAGAAGAGAGGTTTAGAGAAAAAAGAATAAAA
AGAAACGAACAAGGTCTCCAAGAAATATGGGACTATGTGAAAAGACCAAATCTATGTCTG
ATTGGTGTAGCTTAAAGTGACGGGGAGAATGGAACCAAGTTGGAAAACACTCTGCAGGAT
ATTATCCAGGAGAACTTCCCCAACCTAGCAAGGCAGGCCAACATTCAAATTCAGGAGATA
CAGAGAATGCCACAAAGATACTCCCTGAGAGGAGCAACTCCAAGATACATAATTGTCAGA
GTCACCAAAGTTGAAATGA---AAAAAATGTTAAGGGCAGCCAGAGAGAAAGGTCGGGTT
ACCCACAAAGGGAAGCCCATCAGACTAACAGCTGATCTCTCAGCAGAAACTCTACAAGCC
AGAAGAGAGTGGGGGCCAATATTCAACATTCTTAAAGAAAAGAATTTTCAACCCAGAATT
TCATATCCAGCCAAACTAAGCTTCATAAGTGAAGGAGAAATAAAATCCTTTACAGACGAG
CAAATGCTGAGAGATTTTGTCACCACCAGGCCTGCCCTACAAGAGCTCCTGAAGGAAGCA
CTAAATATGGAAAGGAATAACCGGTCCCAGCCACTGCAAAGACATGCCAAACTG
>lcl|hg18_L1PA5_chr4_113615207_113621300
ATGGGGAAAAAACAGAGCAGAAAAGCTGAAAATTCTAAAAATCAGAGCACCTCTCCCCCT
CCAAAGGAACACAGATCCTCACCAGCAACGGAACAAAGCTGGACGGAGAATGACTTTGAC
GAGTTGAGAG----AGGCTTCAGACCT-CAAACTTCTCCGAGCTAAAGGAGGAAGTTCGA
ACCCATCGCAAAGAAGCTAAAAACCTTGAAAAAAGATTAGATGAATGGCTAACTAGAATG
ACCAGTGTAGAGAAGTCCTTAAATGACCTGATGGAGCTGAAAAACATGGAACGAGAACTA
CGTGACGAATGCACAAGCTTCAGTAGCTGATTCGATCAACTGGAAGAAAGGGTATCAGTG
ATTGAAGATCAAATGAATGAAATGAAGCGAGAAGAGAAGTTTAGAGAAAAAAGAGTAGAA
AGAAATGAACCAAGCCTCCAAGAAATATGGGACTATGTGAAAAGACCAAATCTATGTCTG
ATTGGTGTACCTGAAAGTGACAGGGAGAATGGAACCAAGTTGGAAAACACTCTGCAGGAT
ATTATCCAGGAAAACTTCCCCAATCTAGCAAGGCAGGCCAACATTCAAATTCAGGAAATA
CAGAGAACACCACAAAGAT-ATCCCCAAGAAGAGCAACTCCAAGACACATAATTGTCAGA
TTCACCAAAGTTGAAATGAAGGAAAAAATGTTAAGGGCGGCCAAAGAGAAAGGTTGGGTT
ACCCACAAAGGGAAGCCCATCAGACTAACAGCGGATCTCTCGGCAGAAACTCAACAAGCC
AGAAGAGAGTGGGGGCCAATATTCAACATTCTTAAAGAAAAAAATTTTCAACCCAGAATT
TCATATCCAGCCAAACTAAGCTTCATAAGTGAAGGAGAAATAAAATCCTTCACAGACAAG
CAAATTCTGAGAGATTTTGTCACCACCAGGCCTGCCCTAAAAGAGCTCCTGAAGGAAGCA
CTAAACATGGAAAGGAACAACCGGTACCAGCCACTGCAAAAACATGCCAAATTG
>lcl|hg18_L1PA5_chr3_2683279_2689419
ATGGGGAAAAAACAGAGCAGAAAAACTGAAAATTCTAAAAATCAGCGCGCCTCTCCTCCT
CCAAAGGAACGCAGCTCCTCACCAGCAACAGAACAAAGC-AGATGGAAAATGACTTTGAT
GAGTTGAGAGAAGAAGGCTTCAGATGATCAAACTTCTTCAAGCTAAAGGAGGAAGTTTGA
AACCATGGCAAAGAAGTTAAAAACCTTGAAAAAAGATTACATGAATGGCTAACTAGAATA
ACCAATGAAGGGAAGTCCTTAAAGGACCTGATGGAGCTGAAAACCATGGCACGAGAACTA
TGTGACGAACGCACAAGCTTCAGTAGCCGATTCGATCAACTGGAAGAAAGGGTATCAGTG
ATGGAAGATCAAATGAGTGAAATGAAGTGAGAAGAGAAGTTTAGAGAAAAAAGAATAAAA
TGAAATGAACAAAGCCTCCAAGAAAAATGGGACTATGTGAAAAGACCAAATCTACGTCTG
TTTGGTGTACCTGAAAGTGACGGGGAGAATGGAACCAAGTTGGAAAACACTCTGCAGGAT
ATTATCCAG---AACTTCCCCAATCTAGCAAGGCAGGCCAACATTCAAATTCAGGAAATA
CAGAGAACGCCACAAAGATACTCCTCGAGAAGAGCAACTCCAAGACACATAATTGTCAGA
TTCACCAAAGTTGAAATGAAGGAAAAAATGTTAAGGGCAGACAGAGAGAAAGGTCGGGTT
ACCCACAAAGGGAAGCCCATCAGACTAACAGCTGATCTCTCCGCAGAAA--CTACAAGCC
AGAAGAGAGTGGGGGCCAATATTCAACATTCTTAAAGAAAAGAATTTTCAAACCAGAATT
TCATATCCAGCCAAACTAAGCTTCATAAGTGAAGGAGAAATAAAATCCTTTACAGACAAG
CAAATGCTGAGAGATTTTGTCACCACCAGGCCTGTCCTAAAAGAGCTCCTGAAGGAAGCA
CTAAACATGGAAAGGAACAACCGGTACCAGCCACTGCAAAAACATGCCAAATTG
>lcl|hg18_L1PA5_chr16_80794877_80800991
ATGGGGAAAAAACAGAGCAGAAAAGCTGAAAATTCTAAAAATCACAGCACCTC-CCCCCT
CCAAAGGAACGCAGCTCCTCACCAGCAACGGAACAAAGCTGGACGGAGAATAACTTTGAC
GAGTTGAGAGAAGAAGGCTTCAGACAATCAAACATCTCCAAGCTAAAGGAGGAAGTTCGA
ACCCAATGCAAAGAAGCTAAAAACCTTGAAAAAAGATTAGACGAATGGCTAACTAGAATA
AACAGTGTAGAAAAGTC-TTAAATGACCTGATGGCACTGAAAACCATGGCATGAGAACTA
CGTGACAAATGCACAAGCTTCAGTAGCCAATTCGATCAACTGGAAGAAACGGTATCAGTG
ATTGAAGATCAAATGAATGAAATGAAGCAAGAAGAGAAGTTTAGAGAAAAAAGGGTAAAA
AGAAACGAGCAAAGCCTCCAAGAAATATGGGACTATGTGAAAAGACCAAATCTATGTCTG
ATTGGTGTACCTGAAAGTGACGGGGAGAATGGAACCAAGTTGGGAAACACTCTGCAGGAT
ATTATCCAGGAGAACTTCCCCAATCTAGCAAGGCAGGCCAACGTTCAAATTCAGGAAATA
CAGAGAACACCAAAAAGATTCTCCTCGAGAAGAGCAACTCCAAGACACATAATTGTCAGA
TTCACCAAAGTTGAAATGAAGGAAAAACTGTTAAGCGCAGCCAGAGAGAAAGGTCGGGTT
ACCCACAAAGGGAAACCCATCAGACTAACAGCTGATCTCTCAGCAGAAACTCTACAAGCC
AGAAGAGAGTGGGGGCCAATATTCAACATTCTTAAAGCAAAGAATTTTCAACCCAGAATT
TCATATCCAGCCAAACTAAGCTTCATAAGTGAAGGAGAAATAAAATCCTTTACAGACAAG
CAAATGCTGACAGATTTTGTCACCACGAGGCCTGCCCTACAAGAGCTCCTGAAGGAAGCG
CTAAACACGGAAAGGAACAACCAGTACCAGCCACTGCAAAAACATGACAAATTG
>lcl|hg18_L1PA5_chr2_181158592_181164689
ATGGAGAAAAAAAAGAGCAGAAAAACTGAAAATTCTAAAAATCAGAGTGCCTCTCCCCCT
CCAAAGGAATGCAGCTCCTCGCCAGCAATGGAACAAAGCTAGACGGAGAATGACTTTGAC
AAGTTGAGAGAAGAAGGCTTCAGACGTTCAAACTTCTCCAAGCTAAAGGAGGAAGTTCAA
ACCCATTGCAAAGAAGCTAAAAACCTTGAAAAAAGATTAGACAAATGGCTGACTAGAACA
AACAGTGTAGAGAAGACCTTAAATGACCTGATGGAGCTGAAAACCATCGCACCAGAACTA
TGTGACAAATGCACAAACTTCAGTAGCCAATTCGATCAAGTGGAAAAAAGGGTATCAGTG
ATTGAAGATCGAATGAATGAAATGAAGCAAGAAGAGAAGTTTAGAGAAAAAAGAGTAAAA
AGAAATGAACAAAGCCTCCAGGAAATATGGGGCTATGTGAAAAGACCAAATCTATGTCTG
ATTGGTGTACCTGAAAGTGACGGGGAGAATGGAACCAAATTGGCAAACACTCTGCAGGAT
ATTATCCAGGAGAACTTCCCCAACCTAGAAAGGCAGCCCAACATTCAAATTCAGGAAATA
CAGAGAACGCCACAAAGATACTCCTTGAGAAGTGCAACTCCAAGGTACATAATTGTCAGA
TTCACCAAAGTTGAAATGAAGGAAAAATTGTGAAGGGCAGCCAGAGAGGAAGGTCGGGTT
ACCCAC-AAGGGAAGCCCATCAGACTAACAGCAGATCTCTCGGCAGAAACTCTACAAGCC
AGAAGAGAGTGGCGGCTAATATTTGGCATTCTTAAAGAAAACAATTTTCAACCCAGAATT
TCATATCCAGCCAAACTAAGCCTCATAAGTGAGGGAGAAATAAAATCCTTTACAGACAAG
CAAATGATGAGAGATTTTTTCACCACCAGGCCTGCCTTACAAGAGCTCCTGAAGGAAGCA
CTAAACATGGAAAGGAACAACTGGTACCAGCCACTGCAAAAACATGCCAAATTG
>lcl|hg18_L1PA5_chr21_14915367_14921478
ATGGGGTAAAAACAG--CAGAAAAGCTGAAAATTCTAAAAACCAGAGTGCCTCTCCTCCT
CCAAAGGAATGCAGCTCCTCGCCAGCAATGGAACAAAGCTGGATGGACAATGACTTTGAC
AAGTTGAGAGAAGAAGGCTTCAGATGATCAAACTTCTCCGAGCTAAAGGAAGAAGTTTGA
ACCCACCGCAAAGAAGCTAAAAAGCTTGGGAAAAGATTAGACGAATGGCTAACTAGAATA
ACCAGTGTAGAGAAGTCCTTAAATGACCTGATGGAGCTGAAAACCATGGTACAAGAACTA
CGTGACGAATCCACAAGTTTCAGTAGCCAATTCAATCAACAGGAAGAAAGGATATCAGTG
ATTGAAGATCAAATGAATGAAATGAAATGAGAAGAGAAGTTTAGACAAAAAAGAGTAAAA
AGAAATGAAC--AGCCTCTAAGAATTATGGGACTATGTGAAAAGACCAAATCTACATCTG
ATTGGTGTACCTGAAAGTGACGGGGAGAATGGAACCAAGTTGGAAAACACTCTGCAGGAT
ATTATCAAGGAGAACTTCCCCAACCTAGCAAGGCAGGCCAACATTCAAATTCAGGAAATA
CAGAGAATGCCACAAAGATACTCCTTGAGAAGAGCAACTCCAAGACACATAATTGTCAGA
TTCACCAAAGTTGAAATGAAGGAAAAAATGTTAAGGGCAGCCAGAGAGAAAAGTCAGGTT
ACCCACAAAGGGAAGCCCATCTGACTAACAGCGGACCTCTCAGCAGAAACTCCACAAGCC
AGAAGAGAGTGGGGGCCAATATTCAACATTCTTAAAGAAAAGAATTTTCAACCCAGAATT
TCATATCCAGTCAAACCAAGCTTTATAAGTGAAGGAGAAATAAAATCCTTTACAGACAAG
CAAATGCTGAGAGAATTTGTCACCACCAGGCCTGCCCTACAAGAGCTCCT-AAGGAAGCA
CTAAACATGGAAAGGAACAACCAGTACCAGCCACTGCAAAAACATGACAAATTG
>lcl|hg18_L1PA5_chr3_139181392_139187481
CTGGGGAAAAAACAGAGCAGAGAAACTGAAAATTCTAAAAATCAGAGCGCCTCTCTTTCT
CCAAAGGAAGACAGCTCCTCACCAGCAACGGAACAAAGCTGGACGGAGAATGATTTTGAC
GAGTTGAGAGAAGAAGGCTTCAGATGATCAAACTCCTCTGAGCTAAAGGAGAAAGTTCAA
ACCTATCGCAAAGAAGTTAAAAACCTTGAAAAAAAATTAGACGAATGGCTAACTAGAATA
ACCAATGCAGAGAAGTCCTTAAAGGGCCTGATGGAGCTGAAAACCATGGCATGAGAACTA
CATGACAAATGCACAAGCTTCAGTAGCTGATTCGATCAACTGGAAGAAAGGGTATCAGTG
ATTGAAGATCAAATGAATGAAATGAAGTGAGAAGAGAAGTTTAGAGAAAAAAGAATAAAA
AGAAATGAACAAAGCCTCCAAGGAATGTGGGACTACATGAAAAGACCAAATCTACATCTG
ATTGGTGTACCTGAAAGTGACAAGGAGAATGGAACCAAGTTGGAAAACACTCTGCAGGAT
ATTATCCAGGAGAACTTCCCCAACCTAGCAAGGCAGGCCAACATTCAAATTCAGGAAATA
CAGAGAACGCCACAAAGATACTCCTCGAGAGGAGCAACTCCAAGACACATAACTGTCAGA
TTCACCAAAGATGAAATGAAGAAAAAAGTGTTAAGGGCAGCCAGAGAGAAAGGTCGGGTT
ACCCACAAAGGGAAGCCCATCAGACTAACAGCTGATCTCTCAGCAGAAACTCTACAAGCC
AGAAGAGAGTGGGGGCCAATATTCAACATTCTTAAAGAAAAGAATTTTCTATCCAGAATT
TCATATCCAGCCAAACTAAGCTTCATAAGTGAAGGAGAAATAAAATCCTTTACAAACAAG
CAAATGCTGAGAGATTTTGTCACCACCAGGCCTGCCCTACAAGAGCTCCTGAAGGAAGCA
CTAAACATGGAAAGGAACAACCAGTACCAGCCACTGCAAAAACATGCCAAATTG
>lcl|hg18_L1PA5_chr4_96931579_96937683
ACGGGGAAAAAACA--ACAGAAAAACTGAAAATTCTAAAAATCAGAGTGCCTCTCCTCCT
CCAAAGGAACGCAGCCCCTTGCCAGCAGTGGAACAAAGCTGGACGGAGAATAACTTTGAC
ACGTTGAGAGAAGAAGGCTTCAAATGATCAAACTTCTCCCAGCTAAAGGAGGAAGTTCGA
ACCCATTGCAAAGAAGTTAAAA-CCTCGAAAAAAGATTAGACGAATGGCTAACTAGAATA
ACCAATGAAGAGAAGTCCTTAAAGGACATGATGGAGCTGAAAACCTTGGCATGAGAACTA
CAGGACAAATGCATAAGAACCAGTAGCTGATTTGATCAACTGGAAGAAAGGGTATCAGTG
ATGGAAGATCAAATGAATGAAATGAAATGAGAAGAGAAGCTTAGAGAAAAAAGAATAAAA
---AATGAACAAAGCCTCGAAGAAATATGGGACTATGTGAAAAGACCAAATCTATGTCTG
ATTGGTGTACCTGAAAGTGACGGGGAGAATGGAACCAAGTTGGAAAACACTCTGCAGGAT
ATTATACAGGGGAACTTCCCCAATCTAGCAAGGCAGGCCAACATTCAAATTCAGGAAATA
CACAGAATGCCACAGAGATACTCCTCGAGAAGAGTAACTCCAAGACACATAATTGTCAGA
TTCACCAAAGTTGAAATGAAGGAAAAAATGTTAAGGACAGCCAGAGAGAAAGGTCAGGTT
ACTCACAAAGGGAAGCCCATCAGACTAACAGTGGATCTCTTAGCAGAAACTCTACAAGCC
AGAAGAGAGTGGGGGTCAATATTCAACATTCTTAAAGAAAAGAATGTTCAACCCAGAATT
TCATATCCAGCCAAACTAAGCATCATAAGTGAAGGAGAAATAAAATCCTTTGCAGACAAG
CAAATGCTGAGAGATTTTGTCACCACCAGGCCTGCCCTACAAGAGCTCCTGAAGGAAACA
CTAAACATGGAAAGGAACAACCGGTCCAAGCCACTGCAAAAACATGCCAAACTG
>lcl|hg18_L1PA5_chr9_31873171_31879272
ATGGGGAAAAAACAGAGCAGAAAAACTGAAAATTCTACAAATCAGAGTGCTTCTCCTCCT
CCAAAGGAACGCAGCTCCTCACCAGCAATGGAACAAAGCTGGACGGAGAATTACTTTGAC
CAGTTGAGAGAAGAAGGCTTCAGATGATCAAACTTCTCTGAGCTAAAGGAGGAAGTTCGA
ACCCATGGCAAAGAAGTTAAAAACCTTGAAAAAAGATTAGACAAATGGCTAACTAGAATA
ACCAATGTAGAGAAGGCCTTAAATGAACTGATGGAGCTGGAAACCATGGCACGAGAACTA
GGTGATGAATGCATAAACTTCAGTAGCCAATTTGATCAGCTGGAAGAAAGGGTATCAGTG
ATGGAAGATCAAATGAATGAAATGAAGCGAGAAGAGAAGTTTAGAGAAAAAAGAATAAAA
AGAAACGAACAAAGCCTGCAAGAAATATGGGACTATGTGAAAAGACTAAATCTATGTCTG
ATTGGTGTACCTGAAAGTGGCAGGGAGAATGGAACCAAGTTGGAAAACACTCTGCAGGAT
ATTATCCAGGGAAACTTCCCCAACCTAGCAAGGCAGGCCAACATTCAAATTCAGGAAATA
CAGAGAATGCCACAAAGATACTCCTCGAGAAGAGCGACTCCAAGACACATAATTGTCAGA
TTCACCAAAGTTGAAATGAAGGAAAAAATG-TAAGGGCAGCCAGAGAGAAAGGTTGGGTT
ACCCACAAAGGGAAGCCCATCAGACTAACAGCTGATCTCTCAGCAGAAACACTACAAGCC
AGAAGAGAGTGGGGGCCAATATTCAACATTCTTAAAGAAAAGACTTTTCAACCCAGAATT
TCATATCCAGCCAAACTAAGCTTCATAAGTGAAGGAGAAATAAAATCCTTTACAGACAAA
CAAATGCTGAGAGATTTTGTCACCACCAGGCCTGCCCTAAAAGAGCTCCTGAAGGAAGCA
CTAAACGTGGAAAGGAACAACCGGTACCAGCCACTGCAAAATCATGCCAAATTG
>lcl|hg18_L1PA5_chrX_78168748_78174879
GTGGGAAAAAAACAGAGCAGAAAAGCTGAAAATTCTAAAAATCAGAGCAGCTCTCTCCCT
TGAAAGGAACACAGCTCCTTGCCAGCAACAGAACAAAGCTGGACAGAGAATGACTTTGAT
GAGTTGAGAGAAGAAGGCTTCAGATGATCAAACTACTCCGAGCTAAAGGAGGAAGTTCAA
ACCCAACGCAAAGAAGCTAAAAACCTTGAAAAAAGATTAGACGAATGGCCAACTAGAATA
ACCAGTGTAGAGAAGTCCTTAAATGACCCGATGGAGCTGAAAACCATGGCATGAGAACTA
CATGACGAATGCGCAAGCTTCAGTAGCCGATTCGATCAACTAGAAGAAAGGGTATCAGTG
ATTGAAGATAAAATGAATGAAATGAAGCAAGAAG-----TTTAGAGAAAAAAGAGTAAAA
AGAAATGAACGAAGCCTCCAAGAAATATTGGACTATTTGAAAAGACCAAATCTACATCTG
ATTGGTGTACCTGAAATTGACGGGGAGAATGGAACCAAGTTAGAAAACACTCTTCAGGAT
---ATTCAGGAGAACTTCCCCAATCTAGCAAGGCAGGCCAACATTCAAATTCAGGAAATA
CAGAGAATGCCACAAAGATACTCCTTGAGAAGAGCAACTCCAAGACACATAATTGTCAGA
TTCACCAAAGTTGAAATGAAGGAAAAAATTTAAAGGGCAGCCAGAGAGAAAGGTCAGGTT
ACCCACAAAGGGAAGCCCATCAGACTAACAGCAGATCTCTTGGCAGAAACTCTACAAGCC
AGAAGAGAGTGGGGGCCAATATTCAACATTCTTAAAGAAAAGAAGTTTCAACCCAGAATT
TCATATCCAGCCAAACTAAGCTTCATAAGTGAAGGAGAAATAAAATACTTTACAGACAAG
CAAATGCTGAGAGATTTTGTCACCACCAGGCCTGCCCTAAAAGAGCTCCTGAAGGAAGCA
CTAAACATGGAAAGGAAAAAAAGGTACCAGCCACGGCAAAAAGATGACAAATTG
>lcl|hg18_L1PA5_chr8_52061600_52067719
ATGGGGAAAAAACAGAGCAGAAAAGCTGAAAATTCTAAAACTCAGAGTGCCTCTACCCCT
CCAAAGGAACGCAGCTCCTCACCAGCAATGGAGCAAAGCAGGATGGAGAATGACTTTGAC
GAGTTGAAAGAAGAAGGCTTCAGACGATGAAACTACTCCGAGCTAAAGGAGGAAGTTTGA
ACCAATGGCAAA-AAGGTAAAAACCTTGAAAAAAAATTAGACTAATGGCTAAGTAGAATA
ACCAATGCAGAGAAGTCCTTAAAGGACCTGATGGAGCTGAAAACCAAGGCACGAGAACTA
CGTGATGAATGTGCAAGCTTCAGTAGCCGATTCAATCAAGTGGAAGAAAGGGTATCAGAG
ATTGAAGATCAAATGAATGAAATGAAGCGCTAAGAGAAGTTTAGAGAAACAAGAATAAAA
AGAAATGAACAAAGCCTCCAATAAATATGGGACTATGTGAAAAGACCAAATCTACATCTG
ATTGGTGTACCTGAAAGTGACAGGGAGAATGGAACCAAGTTGGAAAACACTCTTCAGGAT
ATTATCCAGGAGAACTTCACCAACCTAGCAAGGCAGGCCAACATTCAAATTCAGGAAATA
CAGAGAATTCCACGATGATACTCCTCGAGAAGAGCAACTCGAAGACACATAATTCTCAGA
TTCACCAAAGTTGAAATGAAGGAAAAAATGTTAAGGGCAGCCAGAGAGAAAGGTCGGGTT
ACCCAAAAAGGGAAGCCAATCAGACTAACAGCAGATCTCTTAGCAGAAACTCTACAAGCC
AGAAGAGAGTGGGGGCCAATATTCAACATTCTTAAAGAAAAGAATTTTCAACCCAGAATT
TCATATACAGCCAAATTAAGCTTCATAAGTGACGGAGAAATAAAATCCTTTACAGACAAG
CAAATGCTAAGGGATTTTGTCAACACCAGGCCTGCCCTAAAAGAGTTCCTGAAGGAAGCA
TGAAACATGGAAAGGAACAACTGGTACCAGCCACTGCAAAAACATGCCAAATTG
>lcl|hg18_L1PA5_chr3_75976900_75982967
ATGGAGAAAAAACAGAGGAGAAAAACTGGAAACTCTAAAAATCAGAGCACCTCTCCTCCT
CCAAAGAAATGCAGCTACTCACCAGCAACGGAACAAAGCTGGATGGTGAATGACTTTGAT
GAGCTCAGAGAGGAAGGCTTCAGAAGATCAAACTACTCCAAGCTAAAGGAGGAAGTTCAA
ACCAATGGCAAATAAGTTAAAAACTTTGAAAAAAAATTAGATGAATGGATAACTAGAATA
ACCGATGCAGAGAACTCCTTAAAGGACCTGATGGAGCTGAAAACCACATCACAAGAACTA
AGTGACAAATGCACAAGCCTCCATAACCGATGCGGTCAACTGGAAGAAGGGATATCAGCA
ATGGAAGAAGAAATGAATGAAATGAAGCGTGAAGAGAAGTTTAGAGAAAAAAGAATAAAA
AGAAATGAACAAAGCCTCCAAGAAATATGGGACTATGTGAAAAGACCAAACCTACATCTA
ATTGGTGTACCTGAAAGTGATGGGGAGAATGGAACCAAGTTGGAAAACACTCTGCAGGAT
ATTATCCAGGAGAACTTCCCCAATCTAGCAAGGCAGGCCAACATTCAAATTCAGGAAATA
CAGAGAACGCCACAAAGATACTCCTTGAGAAGAGCAACTCCAAGACACATAATTGTCATA
TTCACCAAAGTTGAAATGAAGGAAAAAATGTTAAGGGCAGCCAGAGAGAAAGGTCAGGTT
ACCCACAAAGGGAAACCCATCAGACTAACTGCTGATCTCTCGGCAGAAACTCTACAAGCC
AGAAGAGAGT-GGGGCCAATATTCAACATTCTTAAAGAAATGAATTTTCAACCCAGAATT
TCATATCCAGCCAAACTAAGCTTCAGAAGTGAAGGAGAAATAAAATACTTCACGGACAAG
CAAATGCTGAGAGATTTTGTCACCACCAGACCTGCCCTAAAAGAGGTCCTGAAGGAAGCA
CTAAACATGGAAAGGAACAACTGGTACCAGCCACTGCAAAATCATGCCAAATTG
>lcl|hg18_L1PA5_chr1_209235962_209242106
ATGGGGAAAAAATAGAGCAGAAAAACTGGAAACTCTAAAAAGCAGAGTGCCTCTCCTCCT
CGAAAGAAACACAGCTCCTCACCAGCAACGGAACAAAGCTGGACGGAGAATGACTTTGAT
TAGCTGACAGAAGAAGGCTTCAGACGATCAAACTACTCCGAGCTACAGGAGGAAATTCAA
ACCAATGGCAAACAAGTTAAAAACTTTGAAAAAAAATTAGACGAATGGAAAACTAGAATA
ACCAACGCAGAGAAGTCCTTAAAGGAGCTGATGCAGCTGAAAGCCAAGGCTCCAGAACTA
CGTGAAGAATGCAGAAGCCTCAGGAGCCAATGCAATCAACTGGAAGAAAGGGTATCAGTG
ATGGAAGATGAAATGAATGAAACGAAGCGAGAAGGTAAGTTTAGAGAAAAAAGAATAAAA
AGAAATGAACAAAGCTTCCAAGAAATATGGGACTATGTGAAAAGACCAAATCTACGTCTG
ATTGGTGTACCTGAAAGTGACAGGGAGAATGGAACCAAGTTGGAAAACACTCTGCAGGAT
ATTATCCAGGAGAACTTCCCCAATTTAGCACGACAGGCCAACATGCAGATTCAGGAAATA
CAGGGAATGCCACAAAGATACTCCTCGAGAAGAGCAACTCCAAGACACATAATTGTCAGA
TTCACCAACGTTGAAATGAAGGAAAAAATGTTAAGGGCAGCCAGAGAGAATGATCGGGTT
ATCCACAAAGGGAAGCCCATCAGACTAACAGCTGATCTCTCGGCAGAAATTCTACAAGCC
AGAAGAGAGTGGGGGCCGATATTCAACATTCTTAAAGAAAAGAATTTTCAGCGCAGAATT
TCATATCCAGCCAAACTAAGCTTCATAAGTGAAGGAGAAATAAAATCCTTTACAGACAAG
CAAATGCTGAGAGATTTTGTCACCACCAGGCCTGCCCTAAAAGAGCTCCTGAAGGAAGCA
CTAAACATGGAAAGGAACAACCGGTACCAGCCACTGCAAAAACATGCCAAGTTG
>lcl|hg18_L1PA5_chr1_59196389_59202543
ATGGGGAAAAAACAGAGCAGAAAAACTGGAAACTCTAAAAAGCAGAACACCTCTCCTCCT
CCAAAGGAACGGAGTTCCTCACCAGCAACGGAACAAAGCTGGATGGGGAATGACTTTGAT
GAGTTGAGAGAAGAAGGCTTCAGATGATCAAACTACTCCAAGCTACAGGAGGAAATTCAA
ACCAAAGGCAAAGAAGTTGAAAACTCTGAAAAAAATTTAGAAGAATGTATAACTAGAATA
ACCAATACAGAGAAGTGCTTAAAGGAGCTGATGGAGCTGAAAGCCAAGGCTCGAGAACTA
CGTGAAGAATGCAGAAGCCTCAGGAACCGATGCGATCAACTGGAAGAAA--GTATCAGTG
ATGGAAGATGAAATGAATGAAATGAAGCAAGAAGGGAAGTTTAGAGAAAAAAAAATAAAA
AGAAATGAACAAAGTCTCCAAGAAATATGGGACTATGTGAAAAGACCAAATCTACGTCTG
ATTGGTGTACCTGAAAGTGACAGGGAGAATGGAACCAAGTTGGAAAACACTCTGCAGGAT
ATTATCCAGGAGAACTTCCCCAATCTAGCAAGGCAGGCCAACATTCAAATTCAGGAAATA
CAGAGAATGCCACAAAGATACTCCTCGAGAAGAGCAACTCCAAGACACATAATTGTCAGA
TTCACCAAAGTTGAAATGAAGGAAAAAATGTTAAGGGCAGCCAGAGAGAAAGGTCGCGTT
ACCCACAAAGGGAAGCCCATTAGACTAACAGTGGCTCTCTCGGCAGAAACTCTACAAGTC
AGAAGAGAGTGGGGGCCAATATTCAACATTCTTAAAGAAAAGAATTTTCAATCCAGAATT
TCATATCCAGCCAAACTAAGCTTCATAAGTGAAGGAGAAATAAAATAATTTACAGACAAG
CAAATGCTGAGAGATTTTGTCACCACCAGGCCTACCCTAAAAGAGCTCCTGAAGGAAGCA
CTAAACATGGAAAGGAACAACAGGTACCAGCCACTGCAAAATCATGCCAAAATG
>lcl|hg18_L1PA5_chr10_68988270_68994408
ATGGGGAAAAAACAGAGCAGAAAAACTGGAAACTCTAAAAAGCACAGTGCCTCTCCTCCT
CCAAAGGAACACAGCTCCTCACCAGCAACGGAACGAAGCTGGACGGAGAATGACTTTGAC
AAGTTGAGAGA---AGGCTTCAGACGATCAAACTACTCCGAGCTACAGGAGGAAATTCAA
ATCAAAGGCAAAGAAGTTAAAAACTTTGAAAAAAATATAGACGAATGTACAACTAGAATA
ACCAATACAGAGAAGTGCTTAAAGGAGCTAATGGAGCTGAAAACCAAGGTTCGAGAATTA
CGTGAAGAATGCAGAAGCCTCAGGAGCCGATGCGATCAACTGGAAGAAAGGGTATCAGTG
ATAGAAGATGAAATGAATGAAATGAAGCGAGAAGGGAAGTTTAGAGAAAAAAGAATGAAA
AGAAATGAACGAAGCCTCCAAGAAATAGGGGACTATGTGAAAAGACCAAATCTACGTCTG
ATTGGTGTACCTGAAAGTGATGGGGAGAATGGAACCAAGTTGGAAAACACTCTGCAGGAT
ATTATCCAGGAGAACTTCCCCAATCTAGCAAGGCAGGCCAACATTCAGATTCAGGAAATA
CAGAGAACACCACAAAGATACTCCTCGAGAAGAGCAACTCCAAGACACATAATTGTTAGA
TTCACCAAAGTTGAAATGAAGGAAAAAACGGTAAGGGCAGCCAGAGAGAAAGGTCGGGTT
ACCCACAAAGGGAAGCCCAGCAGACTAACAGCGGATGTCTCGGCAGAAACTCTACAAACC
AGAAGAGAGTGGGGGCCAATATTCAACATTCTTAAAGAAAAGAATTTTCAACCCAGAATT
TCATATCCAGCCAAACTAAGCTTCATAAGTGAAGGAGAAATAAAATACTTTACAGACAAG
CAAATGCTGAGAGATTTTGTCACCAACAGGCCTGCCCTAAAACAGCTCCTGAAGGAAGCA
CTAAACATGGAAAGGAACAACCGGTACCAGCTACTGCAAAAACATGCCAAATTC
>lcl|hg18_L1PA5_chr10_110254159_110260274
ACGGGGAAAAAACAGAGCAGAAAAGCTAAAAATTCTAAAAATCAGAGCGCCCCTCCCCCT
CCAAAGGAATGCAGCTCCTCCCCAGCAACAGAACAAAGCTGGACAGAGAACAACTTTGAC
AAGTTGAGAGA---AGGCTTCAGATGATCAAACTTCTCTGAGGTAAAGGAGGAAGTTTGA
ACCCATCACAAAGAAGCTAAAAACTTTGAAAAAAGATTAGACGAATGGCTTACTAGAATA
AACAGTGTAGAGAAGTCCTTAAATGACCTGATGGAGCTGAAAACCATGGCACGAGTACTA
CGTGATGCATGCACAAGCTTCAGTAGCTGATTCGATCAACTGGAAGAAAGGGTATCAGTG
ATTGAAGATCAAATTAATGAAATGAAGCAAGAAGAGAAGATCAGAGAAAAAAGAGTAAAA
AGAAATGGACAAAGCCTCCAAGAAATGTGGGACTACATGAAAAGACGAAATCTACGTCTG
ATTGGTGTACCTGAAAATGATGGGGAGAATGGAACCAAGTTGGAAAATACTCTGCAGGAT
ATTATCCAGGAGAACTTCCCCAACCTAGCAAGGCAGGCCATCATTCAAATTCAGGAAATA
CAGAGAATGCCACAAAGATACTCCTCGAGAAGAGCAACTCCAAGACACATAATTGTCAGA
TTCACCAAAGTTGAAATGAAGGAAAAAATGTTAAGGGCAGCCAGAGACAAAAGTTGGGTT
ACCCCCAAAGGGAAGCCCATCAGACAAACAGAGGATCTCTCAGCAGAAACTCTACAAGCC
AGAAGAGAGTGGGGGCCAATATCCAACATTCTTAAAGAAAAGAATTTTCAACCCAGAGTT
TCATATCCAACCAAACTAAGCTTCATAAGTGAAGGAGAAATAAAATCCTTTACAGACAAG
CAAATGCTGAGAGATTTTGTCACCACCAGGCCTACCCTACAAGAGCTCCTGAAGGAAGCA
CTAAACATGGAAAGGAACAACCGGTACCAGCCACTGCAAAAACATGCCAAATTG
>lcl|hg18_L1PA5_chr1_61010801_61016935
ATGGTGAAAAAACAGATCAAAAAAACTGGAAACTCTAAAAATTAGAGCACCTCTCCTCCT
CCAAAGGAACGCAGCTCCTCCCCAGCAATGGAATGAAGCTGGATGGAGAATGACTTTGAT
GAGTTGAGAGAAGAAGGCTTCAGATGATCAAACTAATCCGAGCTAAAGGAGGAAGTTCAA
ACCCATGGCAAAGAAGTTAAAAACCTTGAAAAAAAATTAGACGAATGGCTAACTAGAATA
ACCAATGCAGAGAACTCCTTAAAGGACCTGATGGC-CTGAAAACCACGGCACGAGAACTA
CGTGATGAATGCACAAGCTTCAGTAGCCGATTTGATCAACTGGAAGAAAGGGTATCAGTG
ATGGAAGATGAAGTGAATGAAATGCAGTGAGAAGAGAATTTTAGAGAAAAAAGAATAAAA
AGAAATGAACAAAGCCTCCAAGAAATATGGGACTATGTGAAAAGACCAAATCTATGTCTC
ACT-GTGTACCTAAAAGTGGCGGGGAGAATGGAACCAAGTTGGAAAACACTCTGCAGGAT
ATTATCCAGGAGAACTTCCCCAATCTAGCAAGGCAGGCCAATATTCAAATTCAGGAAATA
CAGAGAATGCCACGAAGATACTCCTGGAGAAGAGCAACTCCAAGACACATAACTGTCAGA
TTCACCAAGGTTGAAATGAAGGAAAAAATGTTAAGGGCAGCCAGAGAGAAAGGTCGGGTT
ACCCACAAAGGGAAGCCCATCAGACTA--AGCTCATCTCTCGGCAGAAACTCTACAAGCC
AGAAGAGAATGGGGGCCAATATTCAACGTTCTTAAAGAAAAGAATTTTCAACCCAGTATT
TCATATCCAGCCAAATTAAGCTTCATAAGTGAAGGAGAAATACAATCCTTTACAGACAAG
-AAATGCTGAGAGATTTTGTCACCACTAGGCCTGCCCTAAAAGAGCTCCTGAAGGAAGCG
CTAAACATGGAAAGGAACAACCGGTACAGGCCCCAGAAAAAACATGCCAAATTG
>lcl|hg18_L1PA5_chr1_189678564_189684642
ATGGG--AAAAACAGAGAAGAAAAGCTGAAAATTCTAAAAATCAGAGTGCCTCTCCCCCT
CCAAAGGTATGCAGCTCCTCACCAGCAATGGAACAAAGCTGGATGGAGAATGACTTTGAT
GAATTGAGAGAAGAAGGCTTCAGATGATCAAACTTCTCTGAGCTAAAGGAGGAAGTTCGA
ACCCATCGCAAAGAAGCTAAAAACCTTGAAAAAAGATTAGACGAATGGCTAACTAGAATA
ACCAGTGCAGAGAAGTCCTTAAATGACCTGATGGAGCTGAAA-CCATGGCACAAGAACTA
CGTGATGAATGCACAAGCTTCAGTAGCAGATTTGATCAACTGGAAGAAAGGGTATCAGTG
ATTGAAGATCAAATGAATGAAACGAAGCAAGAAGAGAAGTTTAGAGAAAAAAGAGTAAAA
AGAAATGAACAAAGCCTCCAAGAAATATGGGACTATGTGAAAAGACCAAATCTATGTCTG
ATTGGTGTACCTGAAAGTGACAGGGAGAATGGAACCAAGTTGGAAAACACTCAGCAGGGT
ATTATCCAGGAGAACTTCCTCAACCTAGCAAGACAAGCCAACATTCAAATTTAGGAAATA
CAGAGAATGCCACAAAGATATTCCTCGAGAAGAGCAACTCCAAGACACATAATTGTCGGA
TTCACCAAAGTTGAAATGAAGGAAAAAATGTTAAGGACAGCCAGAAAGAAAGGTCAGGTT
ACCCACAAAGGGAAGCCCATCAGACTAACAGCTGATCTCTCGGCAGAAATCCTACAAGCC
AGGAGAGAGTGGGGGCCAATATTCAACATTCTTAAAGAAAGGAATTCTCAACCCAGATTT
TCATATCCAGCCAAGCTAAGCTTCATAAGTGAAGAAGAAATAAAATCCATTACAGTCAAG
CAAATGCTGAGAGATTTTGTCACCACCAGGTCTTCCCTACAAGAGCACCTGAAGGAAGCA
CTAAACATGGAAAGGAACAACTGGTACCAGCCACTGCAAAAACATGCCAAATTG
>lcl|hg18_L1PA5_chr1_106673570_106679682
ATGGGGAAAAAACAGAACAGAAAAACTGAAAATTCTAAAAATCAGAGCACCTCTCCTCCT
CCAAAGGAACACAGCTCCTCACCAGCAACCAAACAAAGCTGGACAGAGAATGACTTTGAC
GAGTTGAGAGCAGAAGGCTTCAGATGATCAAACTCCTCCGAGCTAAAAGAGGAAGTTCAA
ACCCATCGCAAAGAAGTTAAAAACCTTGAAAAAAGATTAGACGAATGGCTAACTAGAATA
ACCAATGCAGAGAAGTCCTTAAAGGACCTGGTGGAACTGAAAACCATGGCACGAGAGCTA
CATGACGAATGCAAAAGCTTCAGTAGCCGATTCGATCAACTGGAAGAAAGGGTATCAGTA
AGTGAAGATCAAATGAATGAAATGAAGCGAGAAGAGAAGTTTAGAGAAAAAAGAATAAAA
AGGAACTAACAAAGCCTCCAAGAAATATGCGACAATGTGAAAAGACCAAATCAGCATCTG
ATTGGTGTATCTGAAAGTGACGGGGAGAATGGAACCAAGTTGGAAAACACTCTGCAGGAT
ATTATCTAGGATAAC-TGCACAATCTATCAAGGCAGGCCAACATTCAAATTCAGGAAATA
CAGAGAATGCCACAAAGATACTCCTCGAGAAGAGCAACTCCAAGACACATAACTGTCAGA
TTCACCAAAGTTGAAATGAAGGAAAAAATGTTAAGGGGAGCCAGAGAGAAAGGTCCGGTT
ACCCACAAAGGGAAGCCCATCAGACTAACAGCTGATCTCTTGGCAGAAACT-TAAAAGTG
AGAAGAGAGTGGGGGCCAATATTCAACATTCTTAAAGAAAAGAATTTTCAACCAAGAATT
TCATATCCAGCCAAACTAAACTTCATGAGTGAAGGAGAAATAAAATCCTTTACACACAAG
CAAATGCTGAGAGATTTTGTTACCACCAGGCCTGCCCTAAAAGAGCTCCTGAAGGAAGCA
TTAAACATGGAAAGGAAAAACTGGTACCAGCCACTG-AAAAACATGCCAAATTT
>lcl|hg18_L1PA5_chr1_184014102_184020256
--GGGGAAAAAACAGAGCAGAAAAACTGAAAATTCTAAAAATCAGAGCACCTCTCCCCCT
CCAAAGAAACGTAGCTCCTCACCAGCAACAAAACAAAGCTGGATGGAGAATGACTTTGAT
AAGTTGAGAGAAGAAGGCTTCAAATGATCAAACTTCTCCAAGCTAAAGGACGAACTTTGA
ACCCATCGCAAAGAAGCTAAAAACCTTGATAAAAGATTAGATGAATGGGTAACTAGAATA
AGCAGTGTAGACAAGTCCTTAAATGACCTGATGGAGCTGAAAACCATGGCACAAGAACTA
CGTGACGAATGCACAAGCTTCAGTAGCCGATTCGATGAACTGGAAAAAAGGATATCAGTG
ATTGAAGATCAAATGAATGAAATGAATCAAGAAGAGAAGTTTAGAGAAAAAAGAGTAAAA
ATAAACGAACAAAGTCTCCAGGAAATATGGGACTATATGAAAAGACCAAATGTGCGTCTG
ATTGGTGTACCTGAAAGCAATGGGGAGAATGGAACCAAGTTGGAAAACACTCTGCAGGAT
ATTATCCAGGAGAACTTCCCCAACCTAGCAAAGCAGACCAACATTCAAATTCAGGAAATA
CAGAGAACGCCACAAAGATACTCCTCAAGAAGAGCAACTCCAAGACACATAATTGTCAGA
TTCACCAAGGTTGAAATGAAGGAAAAAATGTTAAGGGCACCCAGAGACAAAGGTGGGATT
ACCCACAAAGGGAAGCCCATCAGACTAACAGCGGATCTCTCAGCAGAAACTCTACAAGCC
AGAAGAGAGT-GGGGCCAATATTCAACATTCTTAAAGAAAAGAATTTTCAACCCAGAATT
TCATATCCAGCCAAACTAAGCTTCATAAGTGAAGGAGAAATTAAATACTTTACAGACAAG
CAAATGCTGAGAGATTTTGTCACCACCAGGCCTGCCCTAAAAGAGCTCCTGAAGGAAGCA
CTAAACATGGAAAGAAACAACTGATACCAACCACTGCAAAGACATGCCAAACTG
>lcl|hg18_L1PA5_chr1_209642256_209648376
ATGGGGATAAAACAGAGCAGAAAAACCGGAAACTCTAAAAATCAGAGCCTCTCTCCTTCT
CCAATGGAACGCAGCTCCTCACCAGCAACGGAACAAAGCTGGATGGAGAATGACTTTGAC
AAGTTGAGAGAAGAAGTTTTCAGAAGATCAAACTACTCCGAGCTAAAGGAGGAAGTTCAA
ACCAATGGCAAAGAAGTTAAAAACTTTGAAAAAAACTTAGACAAATGGATAACTAGAATA
ATCAATGGAGAGAAGTCCTTAAAGTACCTGATGGAGCTGAAAACCACGGCACGAGAACTA
CGTGACAAATGCACAAGCCTCAGTAACTGATGCAATCAACTGGAAGAAAGGGTATCAGCG
--------TGAAATGAATGAAATGAAGCATGAAGAGAAGTTTAGAGAAAAAAGAATAAAA
AGAAACGAACAAAGCCTCCAAGAAATATGGGACTATGTGAAAAGACCAAATCTACGTCTA
ATTGGTGTACCTGAAAGTGACGGGGAGAATGGAACCAAGTTGGAAAGCACTCTTCAGGAT
ATTATCCAGGAGAACTTCCCCAATCTAGCAAGGCAGGCCAACATTCAAATTCAGGAAATA
CAGAGAACGCCACAAAGATACTCCTCGAGAAAAGCAACTCCAAGACACATAATTGTCAGA
TTCACCAAAGTTGAAATGAAGGAAAAAATGTTAAGGGCAGCCAGAGAGAAAGGTCCGGTT
ACCCACAAAGGGAAGCCCATCAGACTAACAGCTCATCTCTCAGCAGAAACTCGACAAGCC
AGAAGAGAGTGGGAGCAAATATTCAACATTCTTAAAGAAAAGAATTTTTAACCCAGAATT
TCATATCCAGCCAAACTAAGCTTCATAAGTGAAGGAGAAATAAAATACTTTACAGACAAG
CAAATGCTGAGAGATTTTGTCACCACCAGGCCTGCCCTAAAAGAGCTCCTGAAGGAGGCA
CTAAACATGGAAAGGAATGACCAATACCAGCCACTGCAAAAACATGCCATGTTT
>lcl|hg18_L1PA5_chr10_38545203_38551334
ATGGGGAAAAAACAGAACAGAAAAACTGAAAATTCTAAAAATCAGAGTGCTTCTCCTCCT
CCAAAGGAATGCAGCTCCTCACCAACAAAGGAACAAAGCTGGATGGAGAATGGCTTTGAT
GAGTTGAGAGAAGAAGGCTTCAGACGATCAAACTTCTCCAAGCTAAAGGAGGAAGTTTGA
ACCCATTGCAAAGAAGTTAAAAACCTTCAAAAAAGATTAAACAAATGGCTAACTAGAATA
ACCGATGAAGAGAAGTCCTTAAAGGACCTGCTGGAGCTGAAAACCATGGGATAAGAACTA
CATGATGAATGCACAAGCTTCAGTAGCCAATTTGATCACCTGGAAGAAAGGGTATCAGTG
ATCGAAGATCAAATGAATGATACGAAGCGAGAAAAGAAGTTTAGAGAAAAAAGAGTAAAA
AGAAATGAACAAAGCCTCCAAGAAATATGGGACTATGTGAAAAGACCAAATCTACGTCTC
ATTGGTGTACCTGAAAGTGACGGGGAGACTGGAAACAAGTTGGAAAACACTCTGCAGGAT
ATTATCCATGAGAACTTCCCCAACCTAGCAAGGCAGGCCAACATTCAAATTCAGGAAATA
CAGAGAACTCCACAAAGATACTCCTCAAGAAGAGCAACTCCAAGGCAAATAATTTTCAGA
CTCACCAAAGTTGAAATGAAGGAAAAAATGTTAAGGGCAGTCAGAGAGAAAGGTCAGGTT
ACCCAGAAAGGGAAGCCCATCAGACCAACAGCAGATCTCTCAGCAGAAACTCTACAAGCC
AGAAGAGAGTGGGGGCCAATATTCAACATTCTTAAAGAAAAGGATTTTCAACCCAGAATT
TCATATCCAGCCAAACTAAGCTTCATAAGTGAAGGAGAAATAAAATCCTTTACAGACAAG
CAAATGCTGAGAGATTTTGTCACCACCAGGCCTACCCTAAAAGAGCTCCTGAAAGAAGCA
CTAAACATGGAAAGGAACAACCGGTACCAGCCACTGCAAAATCATGCCAAATTG
>lcl|hg18_L1PA5_chr1_69334800_69340939
ATGGGGAAAATGCAGAGCAGAAAAGCTGAAAATT-TAAAAATCAGAGCGCCTTTCCCCCT
CCAATGGAACACAGCTCCTTGCCAGCAATGGAACAAAGCTGGATGGAGAATGACTTTGAC
GAGTTGAGAGAAGAAGGCTTCAGATGATCAAACTTCTCTGAACTAAAGGAGGAAGTTCAA
ACCCATTGCAAAGAAGCTAAAAACCTTGAAAAAAGACTAGACAAATGGCTAACTAGAATA
ACAAGTGTAGAGAAGTCCTTAAATGACCTGATGGAGCTGAAAACCATGGCATGAGAACTA
CATGACAAATGCACAAGCTTCAGTAGCTGATTTGATCAACAGGAAGAAAGGGTATCAGTG
ACTGAAGATCAAATGAATGAAATGAAGTGAGAAGAGAAGTTTAGAGAAAAAAGAGTAAAA
AGAAACGAACAGA--CTCCAAGATATATGGGACTATGTGAAAAGACCAAATCTACATCTG
ATTGGTGTACCTGAAAGTGACGGAGAGAATGGAACCAAGTTGG-AAACACTCTGCAGGAT
ATTATCCAGGAGAACTTCCCCAACCTAGTAAGGCAGGCCAACATTCAAATTCAGGAAATA
CAGAGAATGCCACAAAGATACTCCTCAAGAAGAGCAACTCCAAGACACATAATTGTCAGA
TTCACCAAAGTTGAAATGAAGGAAAAAATGTTAAGGGCAGCCAGAGAGAAAGATCAGGTT
ACCCACAAAGGGAAGCCCATCAGACTAACAGCGGATCTCTCGGCAGAAACTCTACAAGCC
AGAAGAGAGTGGGGGCCAATATTCAACATTCTTAAAGAAAAGAATTTTCAACCCAGAATT
TCATATCCAGCTAAACTAAGCTTCATAAGTGAAGGAGAAATAAAATGCTTTACAGACAAG
CAAATGCTGAGAGTATTTGTCACCACCAGGCCTGCCCTAAAAGAGCTCCTGAAGGAAGCA
CTAAACATGGAAAGGAACAACCGATACCAGCCACTGCAAAAACATGGCAAATTG
>lcl|hg18_L1PA5_chr1_145281372_145287489
ATGGGGAAAAAACAGAGCAGAAAAGCTGAAAATTCTAAAAATCAGAGCGCCTCT---CCT
CCAAAGGAACGCAGCTCCTTGCCATCAATGGAACAAAGCTGGATGGAGAATGACTTTGAG
AAGTTGTGAGAAGAAGGCTTCCGATGATCAAACTTCTCTGAGCTAAAGAAGGAAGTTCGA
ACCCATTGCAAAGAAGCTAAAAACATTGAAAAAAGATTAGACGAATGGCTAACTAGCATA
ATCAGTGTAGAGAAGTCCTTAAAGGACCTGATGGAGCTGAAAACCATGGCAAGAGAACTA
CGTGACAAATGCACAAGCTTCAGTAGCCAAATTGATCAACTAGAAGAAAGGGTATCAGTG
ACTGAAGATCAAATGAATGAAATGAAGCAAGAAGAGAAGTTTAGAGAAAAAAGAGTAAAA
AGAAATGAACAAAGCCTCCAAGAAATATGGGACTATGTGAAAAGACCAAATCCACGTCTG
ATCAGTGTACCTGAAAGTGACAGGGAGAATGGAACCAAGTTGGAAAACACTCTGCAAGAT
ATTATCCAGGAGAATTTCCCCAATCTAGCAAGCCAGGCCAACATTCAAATTCACGAAATA
CAGAGAACACCACAAAGACACTCCTCGAGAAGAGCAACTCCAAGACACATAATTGTCACA
TTCACCAAAGTGGAAATGAAGGAACAAATGTTAAGGGCAGCCAGAGAGAAAGGTCGGGTT
ACCCACAAAGCGAAGCCCAAAAGACTAACAGCAGATCTCTCGGCAGAAACTATACAAGTC
TGAAGGGAGTGGGGGCCAATATTCAACATTCTTCAAGAAAAGAATTTTCAACCCAGAATT
TCATATCCAGCCAAACTAAGCTTCATAAGTGAAGGAGAAATAAAATCCTTTACAGACAAG
CAAATGCTGACAGATTTTGTCACCACCAGGCCTGCCCTAGAAGAGCTCCTGAAGGAAGCA
CTAAACATGGAAAGGAACAACCGGTACCAGCCACTACAAAAACATGCCAAATTG
>lcl|hg18_L1PA5_chr11_103190750_103196882
ATGGGGAAAAAACAGAGCAGAAAAGCTGAAAATTCTAAAAATCAGAGCACCTCTGCCCCT
CCAAAGGAATGCAGCTCCTCGCCAGCAACAGAACAAAGCTGGACAGAGAATGACTTTGAT
GAGTTGAGAGAAGTAGGCTTCAGATGATCAGACTTCTCCAAGGTAAAGGAGGAAGTTCTA
ACCCATCACAAAGAAGCTAAAAACCTTGAAAAAAGATTAGGTGAATGGCTCACTAGAATA
ACCAGTGTAGAGAAGTCCTTAAATGACCTGATGGAGCTGAAAAGCATGGCATGAGAACTA
CGTGATGAATGCACAAGCTTCAGTAGCCAATTTGATCAACTGGAAGAAAGTGTATCAGTG
ATTGAATATCAAATGAATGA-----AGTGAGAAGAGAAGTTTAGAGAAAAAAGAGTAAAA
AGAAATGAACAAAGCATCCAAGAAATATGGGACTATGTGAAAAGACCAAATCTCCGTCTG
ATTGGTGTACCTGAAAGTGACAGGGAGAATGCAACCAAGTTGGAAAACACACTGCAGGAT
GTTATCCAGGAGAACTTCCTCAACCTAGCAAAGCAGGCCAACATTCACATTCAGGAAATA
CAGAGAATGGCACAAAGATATTCCTCGAGAAGAGCAACTCCAAGACA-AGAATTGTCAGA
TTCACCAAAGTTGAAATGAAGG-AAAAATGTTAAAGGCAGCCAGAGAGAAAGGTCGAGTT
ACCCACAAAGGAAAGCCAATCAGACTAACAGGGGATCTCTCAGCAGAAACTCTACAAGCC
ACAAGAGAGTGGGGGCCGATCTTCCACATTCTTAAAGAAAAGAATTTTTAATCCAGAATT
TCATATCCAGCCAAACTAAGCTTCATAAGTGAAGGAGAAATAAAATTCTTTACAGACGAG
CAAATGCTGAGAGATTTTGTCACCACCAGGCCTGCCCTACTAGAGCTTCTGAAGGAAGCA
CTCAACATGGAAAGGAACAACCAGTACCAGCCACTGCAAAAACATGCCAAATTG
>lcl|hg18_L1PA5_chr1_143759172_143765312
ATGGGGAAAAA-TAGAGCAGAAAAACTGGAAACTCTAAAAATCAGAGTGCCTTTCCTCCT
CCAAAGGAACGCAGCTCCTCCCCAGCAATGGAACAAAGCTGGATGGAGAATGACTTTGAC
AAGTTGAGGGAAGAAGGCTTCAGACAATCAAACTACTCCGAGCTAAAGGAGGAAGTTCGA
ACCCATGGCAAAGAAGTTAAAAACCTTGAAAAAAAATTAGACCAATGGCTAACTAGAATA
ACCAATACAGAGAAGTCCTTAAAGGACCTGATGGAGCTGAAAACCAAGGCACGAGAACTA
CGTGACAAATGCACAAGCCTCAGTAGCCGATTCGATCAACTGGAAGAAAGGGTATCAGTG
ATGGAAGATGAAATGAATGAAATGAAGCAAGAAGAGAAGTTTAAAGAAAAAAGAATAAAA
CGAAATGAACAAAGCCTTCAAGAAATATGGGGCTATGTGAAAAGACCAAATCTACGTCTG
ATTGGTGTACCTGAAAGTGACAGGGAGAATGGAACCAAGTTGGAAAACACTCGGCAGGAT
AATAACCAGGAGAACCTCCCCAATCTAGCAAGGCAGGCCAACATTCAAATTCAGGAAATA
CAGAGAATGCCACAAAGATACTCCTTGAGAAGAGCAACTCCAAGACAAATAATTGTCAGA
TTCACCGAAGTTGAAATGAAGGAAAAAATGTTAAGGGCAGCCAGAGAGAAAGGTCGGGTT
ACCCTCAAAGGGAAGCCCATCAGACTAACAGCGGATCTCTTGGCAGAAACTCTACAAGCC
AGAAGAGAGTGGGGGCTAATATTCAACATTCTTAAAGAAAAGAATTTTCAA-CCAGAATT
TCATATCCAGCCAAATGAAGCTTCATAAGTGAAGGAGAAATAAAATACTTTACAGACAAG
CAAATGCGGAGAGATTTTGTCACCACCAGGCCTGCCCTAAAAGAGCTCCTGAAGGAAGCA
CTAAACATGGAAAGGAACAACCGGTACCAGCCACTGCAAAAACATGCCAAATTG
>lcl|hg18_L1PA5_chr1_47244706_47250827
ATGGGGAAAAAACAAAGCAGCAAAACTGGAAACTCTAAAAATCAGAGTGCCTCTCCTCTT
CCAAAGGAACACAGCTCCTCACCAGCAATGGAACAAAGCTGGACGGAGAATGACTTTGAC
GAGTTGAGAGAAGAAGGCTTCAGATGATCAAACTACTCCAAGCTAAAGGAGGAAGTTCAA
ACCCATGGCAAAGAAGTTAAAAACCTTGAAAAAAAATTAGACGAATGGCTAACTAGAATA
ACCAATGCAGGGAAGTCCTTAAAGGACCTGACGGAGCCGAAAACCATGGCACGAGAACTA
CGTGATGAATGCACAAGCCTCAGTAGCCAATTCGATCAACTGGAAGAAAGGGTATCAGTG
ATGGAACATCAAATGAATGAAATGAAGTGAGAAG-----TTTAGAGAAAAAAGAATAAAA
AGAAATGAACAAAGCCTCCAAGAAATATGGGACTATGTGAAAAGACTGAATCTATGTATG
ATTGGTGTACCTGAAAGTGATGGGGAGAAGGGAACCAAGTTGGAAAACACTCTTCAGGAT
ATTATCCAGGAGAACTTCCCCAATCTAGCAAGGCAGGCCAACATTCAGATTCAGGAAATA
CAGAGAATGCCACAAAGATACTCCTCGAGAAGAGCAACTCCAAGACACATAATTGTCAGA
TTCACCAAAGTTGCAATGAAGGAAAAAAGGTTAAGGGCAGCCAGAGAGAAAGGTCGGGTT
ACCCACAAAGGGAAGCCCATCAGACTAACAGCTGATCTCTCGGCACAAACTCTACAAGCC
AGAAGAGAGTGGGGGCCAATATTCAACATTCTTAAAGAAAAGAATTTTCAACCCAGAATT
TCATATCCAGCCAAACTAAACTTCATAAGTGAAGGAGAAATAAAATACTTTACAGACAAG
CAAATGCTGAGAGATTTTGTCACCAGCAGGCCTGCCTTACAAGAGCTCCTGAAGGAAGCA
CTAAACATGGAAAGGAACAACCAGTACCAGCCACTGCAAAAACATGCCACATTG
>lcl|hg18_L1PA5_chr1_50153368_50159515
ATGGGGAAAAAACAGAGCAGAAAAGCTGAAAATTCTAAAAATCTGAGCGCCCCTCCCCTT
CAAAAGGAACACAGCTCCTCGCCAGCAACGGAACAAAGCTGGATGGAGAATGACTTTGAT
GAGTTGAGAGAAGAGGGCTTCAGACAATCAAAGTTCTCCAAGCTAAAGGAGGAAGTTCGA
ACCCATCACAAAGAAGCTAAAAACCTTGAAAAAAGATTAGATGAATGACTAACTACAATA
ACCAGTGTAGAGAAGTCCTTAAATGATCTGATGGAGCTGAAAACCATGGCACAAGAACTA
CGTGATGAATGCACAAGCTTCAGTAACCAATTCGATCAACTCAAAGAAAGGGTATCAGTG
ATTGAAGATCAAATGAATGAAATGAAGTGACAAGGGAAGTCTAGAGAAAAAAGAGTAAAA
AGAAAAGAACAAAGCCTCCAAGAAATATGTGACTTTGTGAAAACACCAAATCTACGTCTG
ATTGGTATACCTGAAAGTGACGGGGAGAATGGAACCAAGTTGGAAAACACTCTGCAGGAT
ATTATCCAGGAGAACTTCCCCAACCTAGCAAGGCAGGCCAACATTCACATTCAGGAAATA
CAGAGAACGCCACAAAGATACTCCTTGAGAAGAGCAACTCCAGGACACATAATTATCAGA
TTCACCAAAGTTGAAATGAAGGAAAAAATGTTAAGGGCAGCCAGAGAGAAAGGTCAGGTT
ACCCACAAAGGGAAGCCCATCAGACTAACAGCGGATCTCTCGGCAGAAACCCTACAAGCC
AGAAGAGAGTGGGGGCCAATATTCAACATTCTTAAAGAAAAGAATTTTCAACCTAGAATT
TT-TATCCACCCAAACTAAGCTTCATAAGTGAAGGAGAAATAAAATCCTTTACAGACAAG
CAAATGCTGAGAGATTTTGTCACCACCAGGCCTGCCCAACAAGAGCTCCTGAAAGAAGCA
CTAAACATGCAAAGGAACAACCGGTACCAGCCACTGCAAAATCATGCCAAATTA
>lcl|hg18_L1PA5_chr1_30699016_30705152
ATGGGGAAAAAACAGAGCAGAAAAGCTGAAAATTCTAAAAATCAGAGCGCCTCTCCCCCT
CCAAAGGAATGCAGCTCCTCGCCAGCAACTGAACAAAGTTGGATGGAGAATGACTTTGAT
GAGTTGAGAGAAGAAGGCTTCAGACAATCAAACTTCTCCGAGCTAAAGGAGGAAGTTTGA
ACCCATCGCAAAGAAGTTAAAAACCTTGAAAAAAGATTAGACGAATGGCTAACTAGAATA
ACCAGTGTAGAGAAGTCCTTAAATGACTGGATGGAGCTGAAAACCATGGCAAAAGAACTA
CATGACAAATGCACAAGCTTCAGTAGCCAATTTGATCAACTGGAAGAAAGGGTATCAGTG
ATTGAAGATCAAATGAATGAAATGAAGCAAGAAGAGAAGTTTAGAGAAAAAAGAGTAAAA
AGAAATGAACAAAGCCTCCAAGAAATATGGGACTATGTGAAAAGACCAAATCTACGTCTG
ATTGGTGTACCTGAAAGTGATGGGGAGAATGGAACCAAGTTGGAAAACACTCTGCAGGAT
ATTATCCAGGAGAACTTCCCCAATCTAGCAAGGCAGGCAAACATGCAGATTCAGGAAATA
CAGAGAATGCCACAAAGATACTCCTTGAGAAGAGCAACTTCAAGACACGTAACTGTCAGA
TTCACCAACGTTGAAATGAAGGAAAAAATGTTAAGGGCAGCCAGAGAGAAAGGTTGGGTT
ACCCACAAAGGGAAGCCCATCAGACTAACAGTGGATCTCTCAGCAGAAACTCTACAAGCC
AGAAGAGAGTGGGGGCCAATATTCAACATTCTTAAAGAAAAGAATTTTCAACCCAGGATT
TCATATCCAGCCAAACTAAGCTTCATAAGTGAAGGAGAAATAAAATCCTTTACAGACAAG
CAAATGTTGAGAGATTTTATCACCACCAGACCTGCCCTAAAAGAGCTCCTGAAGGAAGCA
CTAAACATGGAAAGGAGGAGCCGGTACAAGCCACTGCAAAAACATACCAAATTG
>lcl|hg18_L1PA5_chr1_117318884_117325010
ATGGGGAAAAAACAGAGCAGAAAAGCTGAAAATTCTAAAAATCAGAGCACCTCTCCCCCT
CCAAAGGAACGCAGCTCTTCTCCAGCAACGGAACAAAGCTGGACCGAGAATGATTTTGAC
AAGTTGAGAGAAGAAGGCTTCAGATGATCAAACTTCTCTGAGCTAAAGGAGGAAGTTCGA
ATCCATCGCAAAGAAGCTAAAAACGTTGAAAAAAGATTAGACGAATGGCTAAATAGAATA
ACCAGTGTAGAGAAGTCCTTAAATGACCTTATGGAGCTGAAAACCATGGCATGAGAACTA
CGTGACAAATGCATAAGCTTTAGTAGCTGATTCGGTCAACTGGAAGAAAGGGTATCAGTG
ATTGAAGATCAAACGAATGAAATGAAGCGAGAAGAGAAGTTTAGAGAAAAAAGAGTAAAA
AGAAATGAACAAAGCCTCCAAGAAATATGGGACTATGTGAAAAGACCAAATCTGTGTCTG
ATTGGTGTACCTGAAAGTGATGGGGAGAATGGAACCAAGTTGGAAAACACTCTGCAGGAT
ATTGTCCAGTAGAACTTCCCCAACCTAGCAAGGCAGGCCAACATTCAACTTCAGGAAATA
CAGAGAACGCCACAAAGATACTCCTCGAGAAGAGGAACTCCAAGACACAAAACTGTCAGA
TTCACCAAAGTTGAAATGAAGGAAAAAATGTTAAGGGCTGCCAGAGAGAAAGGTTGGGTT
ACCCACAAAGGGAAGCCCATCAGATTAACAGCGGATCTCTTGGCAGAAACTCTACAAGCC
AGAAGAGAGTCGGGGCCAATATTTAACATTCTTAAAGAAAAGCATTTTCAACCCAGAATT
TCATATCCAGCCAAACTAAGCTTCAGAAGTGAAGAAGAAATAAAATCCTTTACAGACAAG
CAAATGCTGAGAGATTTTGTCACCACCAGGCCTGCCCTACAAGAGCTCCTGAAGGAAGCA
CTAAACATGGAAAGGATCAGCCGGTACCAGCCACTGCAAAAACATGCCAAATTG
>lcl|hg18_L1PA5_chr1_242036973_242043115
ATAGGAAAAAA--AGAGCAGAAAAACTGAAAATTCTAAAAATCAGAGCACCTCTCCTCCT
CCAAAGGAACGCAGCTCCTCACCAGGAACGGAACAAAGCTGGAAGGAGGATGACTTTGAC
GAGTTGAGAGCAGAAGGCTTCAGACAATCAAACTTCTCAGAGCTAAAGGAGGAAGTTGGA
ACCCAACACAAAGAAGTTAAAAACCTTGAAAAAAGATTAGATGAATGGCTAACTAGAATA
ACCAATGCAGAGAAGTCCTTAAAGGACCTGATGGAGCTGAAAACCATGGCACGAGAACTA
CGTGACGAATGCACAAGCTTCAGTAGCCGATTCGATCAACTGGAAGAAAGGGTATCAGTG
ATGGAAGATCAAATGAATGAAATGAAGCGAGAAGAGAAGTTTAGAGAAAAAAGAATAAAA
AGAAATGAACAAAGCTTCCAAGAAATATGGGACTATGTGAAAAGACCAAATCTACGTCTG
ATTGGTGCACCTGAAAGTGACAGGGAGAATGGAACCAAGTTGGAAAACACTCTACAGGAT
ATTATCCAGGAGAACTTCCCCAATCCAGCAAGGCAGGCCAACATTCAGATTCAGGAAATA
CAGAAAACGCCACAAAGATACTCCTCAAGAAGAGCAACTCCAAGACACATAATTGTCAGA
TTCGCCAAAGTTGAAATGAAGGGAAAAATGTTAAGGGCAGCCAGAGAGAAAGGTCGGGTT
ACCCACAAAGGGAAGCCCATCAGACTAACAGCTGATCTCTCGGCAGAAACTCTGTAAGCC
AGAAGAGTGTGGGGGCCAATATTCAACATACTTAAAGAAAAGAATTTTCAATCCAGAATT
TCACATCCAGCCAAACTAAGCTTCGTAAGTGAAGGAGAAATAAAATACTTTACAGACAAG
TAAATGCTGAGAGATTTTGTCACCACCAGGTCTGCCCTAAAAGAGCTCCTGAAGGAGGCG
CTAAACATGGAAAGGAACAACCAGTACCAGCCACTGCAAAAACATGCCAAATTG
>lcl|hg18_L1PA5_chr10_113386857_113392990
ATGGGGAAAAAACAGAGCAGAAAAACTGAAAATTCTAAAAATCAGAATGCCTCTCCCCCT
CCAAAGGAACACAGCTCCTCACCAGCAACAGAACAAAGCTGGACAGAGAATGA-TTTGAT
GAGCTGAGAGAAGAAGGCTTCACACGATCAAACTTCTCTGAGCTAAAGGAGGAAGTTCGA
ACCCATCGCAAAGAAGCTAAAAACCTTGAAAAAAGATTAGATGAATGGCTAACTAGAATA
AAC-GTGTAGAGAAGTACTTAAATGACCTGACGGAGCCGAAAACCATGGCACGAGAACTA
CATGACAAATGCACAAGCTTCAGTAGCCAATTCAATCAACTGGAAGAAAGGATATCAGTG
ATTGAAGATCACATGAATGAAATGAAGTGAGAAGAGAAGTTTAGAGAAAAAAGAGTAAAA
AGAAATGAACAAAGCCTCCAAGAAATATGGGACTATGTGAAAAGACCAAATCTATGTCCA
ATTGGTGTACCTGAAAGTGACGGGGAAAATGGAACCAAACTGGGAAACATTCTGCAGGAT
ATTATCCAGGAGAACTTCCCCAGTCTAGCAGGGCAGGCTGACATTCAAATTCAGGAAATA
CAGAGAACACCACAAAGATACTCCTCGAGATGAGCAACTCCAAGACACATAATTGTCAGA
TTCACCAAAGTTGAAATGAAGGAAAAAATGTTAAGGGCAGCCAGAGAGAAAAGTCAGGTT
ACCCACAAAGGGAAGCCCATCAGACTAACAGCAGATCTCTCAGCAGAAACTCTACAAGCC
AGAAGAGAGTGGGGGCCAATATTCAACATTCTTAAAGGAAAGAATTTTCAACCCAGAATT
TCATATCCAGCCAAACTAAGCTTCATAAGTGAAGGAAAAGTAAAATCCTTTACGGACAAG
CAAATGCTGAGAGAATCTGTAACCACCAGGCCTGCCCTACAAGAGCTCCTGAAAGAAGCA
CTAAACATGGAAAGGAACAACCAGTACCAGCCACTGCAAAAACATGCCAAATTG
>lcl|hg18_L1PA5_chr1_111417677_111423800
ATGGGGAAAAAACAGAGCAGAAAACCTGAAAATTCTAAAAATCAGAGCGCCTCTCCCGCT
CCAAAGGAACGCAACTCCTCGCCAGCAATGGAACATAGCTGGATGGAGAATGACTTTGAT
GAGTTGAGAGA---AGGCTTCAAACGATCAAACTTCTCCAAGCTAAAAGAGGAAATTTGA
ACCCATTGCAAAGAAGTTAAAAACCTTGAAAATAGATTAGATGAATAGCTAACTAAAATA
ATCAATGTAGAGAAGTCCTTAAATGACCTGATGGAGCTGAAAAACATGACACAAGAACTA
CGTGATGAATGCATAAGCTTCAGTAGCCGATTCGATCAACTAGGAGAAAGAGTATCAGTG
ATTGAAGATCAAATGAATGAAATGAAGTGAGAAGAGAAGTTTAGAGAAAAAAGAGTAAAA
AGAAATGAACAAAGCCTCCAAGAAATATGGGACTATGTGAAAAGACCAAATCTACATCGG
ATTGGTGTATCTGAAAGTGACCCGGAGAGTGGAACCAAGTTGGAAAACACTCTGCAGGAT
ATTATCCAGGAGAAATTCCCCAACCTAGCAAAGCAGGCCAACATTCAAATTCAGGAAATA
CAGAGAATGCCACAAAGATACTCCTTGAGAAGAGCAACTCCAAGACACATAATTGTCAGA
TTCACCAAAGCTGAAATGAAAGAAAAAATGTTAAGGGCAGCCAGAGAGAAAGGTCGGGTT
ACCCACAAAGGGAAGCCCATCAGACTAACAGCTGATCTCTCAGCATAAACTCTACAAGCC
AGAAGAGAGTGGGGACCAATATTCAACATTCTTAAAGAAAA---TTTTCAACCCAGAATT
TCATATCCAGCCAAACTAAGCTTCATAAGTGAAAGAGAAATAAAATACTTTACAGACAAG
CAAATGCTGAGAGATTTTGTCACCACAGGGCCTGCCCTAAAAGAGCTCCTGAAGAAAGCA
CTAAACATGGAAAAGAACATCTGGTACCAGCCACTGCAAAAACATGACAAATTG
>lcl|hg18_L1PA5_chr10_100848764_100854821
ATGGGGAAAAAACAGAGCAGAAAAGCTGAAAATTCTAAAAATCAGAGCACCTCTACTCCT
CCAAAGGAACGCAGCTCCTTGTCAGCAATGGAACAAAGCTGGGTGGAGAATGACTTTGAC
AAGTTGAGAGAAGAAGGCTTCAGACAATCAAACTTCTCCGAGCTAAAGAAGGAAGTTCGA
ATCCATCGCAAAGAAGCTAAAAACCTTGAAAAAAGATTAGATGAATGGCTTACTAGAATA
ACCAGCATAGAGAAGTCCTTAAATGACCTGATGGAGCTAAAAACCATGGCACAAGAACTA
CATGACAAATACATAAGCTTCAGTACCCAACTCGATCAACTGGAAGAAAGGGTATCAGTG
ACTGAAGATCAAATGAATGAAATGAAGTGAGAAGAGAAGTTTAGAGAAAAAAGAGTAAAA
AGAAACAAATAAAACCTCCAAGAAATAGGGGACTATGTGAAAAGACCAAATCTACATCTG
ACTGGTGTACCTGAAAGTGACGGGGAGAACGGAACCAAGTTGGAAAACACTCTGCAGGAT
ATTAGCCAGGAGAACTTTCCCAATCTAGCAAGGCAGACCAACATTCAAATTCAGGAAATA
CAGATAACGCCACAAAGATACTCCTCAAAAACAGCAACTCCAAGACACATAATTGTCAGA
TTCACCAAAGTTGAAATGAAGGAAAAAATGTTAAGGGCAGCCAGAGAGAAAGGTCGGGTT
ACCCTCAAAGGGAAGCCCATCAGACTAACAGCAGATCTCTCGTCAGAAACTCTACAAGCC
AGAAGAGAGTAGGGGCCAATATTCAACATTCTTAAAGAAAAGAATTTTCAACCCAGAATT
TCATATCCAGCCAAACTAAGCTTCATAAGTGAAGGAGAAATAAAATACTTTACACACAAG
CAAAGGCT----GATTTTGTCACCACCAGGCCTGCCCTAAAAGAGCTCCTGAAGGAAGCA
CTAAACATGGAAAGGAACAACCGGTACCAGCCACTGCAAAAACATGCCAAATTG
>lcl|hg18_L1PA5_chr11_109758745_109764846
ATGAGGAAAAAATAGAGCAGAAAAACTGAAAATTCTAAAAATCAGAGCGCCTATCCTCCT
TCAAAGGAACGCAACTCCTCACCAGCAATGGAACAAAGCTGGATGGAGAATGACTTTGAT
GAGTTGAGAGAAGAAGGCTTCAGACGATCAAACTTCTCTGAGCAAAAGGAGGAAGTTTGA
ACCCAACACAAAGAAGTTAAAAACCTTGAAAAAAGATTAGATGAATGGCTAACTAGAATA
ACCAATGCAGAGAAGTCCCTAAAGGACCTGATGGAGCTGAAAACCATGGCATGAGAACTA
TGTGATGAATGCACAAGCTTCAGTGGCCGATTCAATCAATTGGAAG-AAGGGTATCAGTG
ATAGAAGATCAAATGAATGAAATAAAGTGAGAAGAGAAGTTTTGAGAAAAAAGAGTAATA
AGAAATGAACAAAGCCTCCAAGAAATATGGGACTATGTGAAATGACCAAATCTACCACTG
ATTGGTGTACCTGAAAGTGACGGGGAGAATGGAATCAAGTTGGAAAACACTCTGCAGGAT
ATTATCCAG---AACTTCCCCAACCTAGCAAGGCAGGCCAACATTCAAATTCAGGAAATA
CAGAGAACACCACAGAGATACTCCTCGAGAAGAGCAACTCCAAGACACATCATTGTCAGA
TTCACCAAAGTTGAAATGAAGGAAAAAATGTTAAGGGCAGCCAGAGAGAAAGGTTGGGTT
ACCCACAAAGGGAAGCCCATCAGACTAA-AGTGGATCTCTTGGAAGAAACTCTACAAGCC
AGAAGAGAGTGGGGGCCAATATTCAACATTCTTAAAGAAAAGAATTTTCAACCCAGAATT
TCATATCCAGCCAAACTAAGCTTCATAAGTGAAGGAGAAATAAAATCCTTTACAGACAAG
CAAATGTTGACAGATTTTGTCACCACCAGGCATGCCCTAAAAGAGCTCCTGAAGGAAGCA
CTAAACATGGAAAGGAACAACTGGTACCAGCTACTGCAAAAACATGCCAAATTG
>lcl|hg18_L1PA5_chr10_22389660_22395794
ATGGGGAAAAAACAGAGCAGAAAAACTGGAAACTCTAAAAATCAGAGTGCCTCTCCTCCT
CCAAAGGAACGCAGCTCCTCACCAGCAATGGAACAAACCTGGACGGAGAATGACTTTGAC
GAGTTGAGAGAAGAAGGCTTCAGATGATCAAACTACTCTGAGCTAAAGGAGGAAGTTCGA
ACCCATGGCAAAGAAGTTAAAAACATTGAAAAAAAATTAGATGAATGGCTAACTAGAATA
ACCAATGCAGAGAAGTCCTTAAAGGACCTGATGGAGCTGAAAACCATGGCACGAGAACTA
CGTGATGAATGCACAAGCCTCAGTAGTCGATGCGATCAACTGGAAGAAAGGGTATCAGTG
GTGGAAGATGAAATGAATGAAATGAAGTGAGAAGAGAAATTTAGAGAAAAAAGAATAAAA
AGAAATGAACAAAGCCTCCAAGAAATATGGGACTATGTGAAAAGACTAAATCTACATCTG
ATTGGTGTACCTGAAAGTGACAGGGAGAATGGAACCAAGTTGGAAAACACTCTGCAGGAT
ATTATCCAGGAGAACTTCCCCAATCTAGCAAGGCAGGCCAACATTGAGATTCAGGAAATA
CAGAGAATGCCACAAAGATACTCCTCGAGAAGAGCAACTCCAAGACACATAATTGTCAGA
TTCACCAAAGTTGAAATGAAGGAAAAAATGTTAAGGGCAGCCAGAGAGAAAGGTCAGGTT
ACCCACAAAGGGAAGCCCATCAGACTAACAGCTGATCTCTCGGCAGAAACTCTACAAGCC
AGAAGAGAGTGGGGGCCAATATTCAACATTCTTCAAGAAAAGAATTTTCAACTGAGAATT
TCATATCCAGCCAAACTAAGCTTCATAAGTGAAGGAGAAATAAAATCCTTTACAGACAAG
CAAATGCTGAGAGATTTTGTCACCACCAGGCCTGTCCTAAAAGAGCTCCTGAAGGAAGCG
CTAAACATGGAAAGAAACAACCGATACCAGCTGCTGCAAAATCATGCCAAAATG
>lcl|hg18_L1PA5_chr10_133751205_133757368
ATGGGGAAAAAACAGAGCAGAAAAGCTGGAAATTCTAAAAATCAGAGCGCCTCTCCCCCT
CCAAAGGAATGCAGCTCCTCGCCAGCAATGGAACAAAGCTGGATAGAGAATGACTTTGAT
GAGTTGACAGAAGTAGGCTTCCGATGATCAAACTTCTCCGAGCTAAATGAGGAAGTTCAA
ACCCATCACAGAGAAGCTAAAAACCTTGAAAAAAGATTAGACAAATGGCTAACTAGAATA
ACCAATGTAGAGAAGTCCTTAAATGACCTGATGGAGCTGAAAAACATGGCACGAGAACTA
CGTGACAAATGCACAAGCTTCAGTAGCCGATTCGATCAACTGGAAGAAAGGGTATCAGTG
ATTGAAGACCAAATGAATGAAATGAAGCAAGAAGAGAAGTTTAGAGAAAAAAGAGTAAAA
AGAAATGAACGAAGCCTCCAAGAAATATGGGACTATGTGAAAAGACCAAATCAATGTCTG
ACTGATGTACCTGAAAGTGATGGGGAGAATGGAACCAAGTTGGAAAACACTCTGCAGGAT
ATTATCCAGGAGAACTTCCCCAACCTAGCAAGGCAGGCCAACATTCAAATTCAGGAAATA
CAGAGAACACCACAAAGATACTCCTCAAGAAGAGCAACTCCAAGACACATAATTGTCAGA
TTCACCAAAGTTGAAATGAAGGAAAAAATGTTAAGGGCAGCCAGAGAGAAAGGTCGGGTT
ACCCACAAAGGGAAGCCCATCAGACTAACAGTGGATCTCTCGGCAGAAACTCTACAAGCC
AGAAGAGAGTGGGGGCCAGTATTCAACATTCTTAAAT-----AATTTTCAACCCAGAATT
TCATATCCAGCCAAACTAAGCTTCATAAGTGAAGGAGAAATAAAATCCTTCACAGACAAG
CAAATGCTGAGAGATTTTGTCACCACCAGGCCTGCCCTACAAGAGCTCCTGAAGGAAACA
CTAAACATGGAAAGGAACAACCAGTACCAGCCACTGCAGAAACATGCCAAATTG
>lcl|hg18_L1PA5_chr10_50297655_50303826
ATGGGGAAAAAACAGAGCAGAAAAACTGAAAATTCTAAAAATCAGAGCGCCTCTCCTCCT
CCAAAGGAACGCAGCTCCTCACCAGCAACGGAACAAAGCTGGATGGACAATGACTTTCAC
AAGTTGAGAGAGGAAGGCTCCAGACGATCAAACTTCTCTGAGCTAAAGGAGGAAGTTCGA
ACCCATAGCAAAGAAGTTACAAACCTTGAAAAAAGGTTAGACGAATGGCTAACTAGAATA
ACCAATGCAGAGAAGTCCTTAAAGGACCTGATGGAGCTGAAAACCATGGCACGAGAACTA
CGTGATGAATGCACAAGCTTCAGTAGCTGATTCGATCAACTGTAAGAAAGGGTATCAGTG
ATGACAGATCAAATGAATGAAATGAAGCAAGAAGACAAGTTTAGAGAAAAAAGAATAAAA
AGAAACGAACGAAGGCTCCAAGAAATATGGGACTATGTGAAAAGACCAAATCTACGTCTG
ATTGGTGTACTCGAAAGTGATGGCGAGAATGGAAGCAAGTTGGAAAACACTCTGCAGGAT
ATTATCCAGAAGAACTTTCCCAACCTAGCAAGGCAGGCCAACATTCAAATTCAGGAAATA
CAGAGAATGCCACAGAGATACTCCTCGAGAAGAGCAACTCCAAGACACATAATTGTCAGA
TTCATCAAAGTTGAAATGAAGGAAAAAATGTTAAGGGCAGCCAGAGAGAAAGCTCGGGTT
ACCCACAAAGGGAAGCCCATCAGACTAACAGCTGATCTCTCGACAGAAACTCTACAAGCC
AGAAGAGAGTGGGGGCCAATATTCAGCATACTTAAAGAAAAGAATTTTCAACCCAGAATT
TCATATCCAGCCAAACTAAGCTTCATAAGTAAAGAAGAAATAAAATACTTTACAGACAAG
CAAATGCTGAGAGATTTTGTCACCACCAGGCCTGTCCTACAAGAGCTCCTGAAGGAAGCA
CTAAACATGGAAAGGAACAACCGTTACCAGCCACTGCAAAAACATGCCAAATTG
>lcl|hg18_L1PA5_chr11_112599880_112606026
ATGGGGAAAAAACAGAACAGAAAAACTGAAAATTCTAAAAATCAGAGAACCTCTTCTTCT
CCAAAGGAACGCAGCTCCTCACCAGCAGCGGAACAAAGCTGGATGGAGAATGACTTTGAT
GAGTTGAGAGAAGAAGGCTTCAGACGATCAAACTTCTCCGAGCTAAAGGAGGAAGTTCGA
ACCCATGGCAAAGAAGTCAAAAACCTTGAAAAAAGATTAGACAAATGGCTAACTAGAATA
ACTAATACACAGAAGTCCTTAAAGGACCTGATGGAGCTGAAAACCACGGCACGAGAACTA
CATGATGAATGCACAAGCCTCACTAACCAATTCGATCAACTGGAAGAAAGGGTATC-TTG
ATGGAAGATCAAATGAATGAAATGAAGTGAGAAGAGAAGTTTAGAGAAAAAAGAATAAAA
AGAAACAAACAAACCCTCCAAGAAATATGGGACTATGTGAAAAGACCAAATCTACATCTG
ATTGGTGTACCTGAAAGTGACGGGGAGAATGGAACCAAGTTGGAAAACACTCTGCAGGAA
ATTATGCAGGAGAACTTCCCCAATCCAGCAAGGCAGGCTAACATTCAAATTCAGGAAATA
CAGAGAAGTCCACAAAGATACTCCTTGAGAAGGACAACTCCAAGACACTTAATTGTCAGA
TTCACCAAAGTGGAAATGAAGGAAAAAATGTTAAGGGCAGCCAGAGACAAAGGTCGGGTT
ACCCACAAAGGGAAGCCCATCAGACTAATAGCTGATCGCTCGGCAGAAATTCTACAAGCC
AGAAGAGAGTGGGGGCCAATATTCAACATTCTTAAAGAAAAGAATTTTCAACACAGAATT
TCATATCCAGCCAAACTAAGCCTCATAAGTGAAGGAGAAATAAAATCCTTTACAGACAAG
CAAATGCTGAGAGATTTTGTCACCACCAGGCCTGCCCTACAAGAGCTCCTGAAGGAAGCA
CTAAACATGGAAAGGAACAACTGGTACCAGCCACTGCAAAAACATGCCAAATCG
>lcl|hg18_L1PA5_chr1_209693367_209699459
ACGGGGAAAAAACAGAGCAGAAAAGCTGAAAATTCTAAAAATCAGAGTGCTTCTCTCCCT
CCAAAGGAATGCAGCTCCTCGCCAGCAATGGAACAAAGCTGGATGGAGAATGACTTTGAC
GAGTTGAGAGAAGAAGGCTTCAGAAGATCAAACTTCTCTGAGCTAAAGGAGGAAGTTTGA
ACCCATCGCAAAGAACATAAAAACCTTGAAAAAAGATTAGACGAATGGCTAACTAGAATA
ACCAATGTAGAGAAGTCCTTAAATGACCTGATGGAGCTGAAAAATATGGCACGAGAACTA
CGTGACGAATGCACAAGCTTCAGTAGCCGATTTGATCAACTGGAAGAAAGGGTATCAGTG
ATTGAAGATCAAATGAGTGAAACGAAGCAAGAAGAGAAGTTTAGAGAAAAAAGGATACAA
AGAAACGAACAAAGCCTCCAAGAAATATGGGACTATGTGAAAAGACCAAATCTACATCTG
ATTGGTGTACCTGAAAGTGATGGGATGAATGGAACCAAGTTGGAAAACACTCTGCAGGAT
ATTATCCAGGAGAACTTCCCCAATCTAGCAAGGCAGGCCAACATTCAAATTCAGGAAATA
CAGAGAACACCACAAAGATACTCTTCGAGAAAAGCAACTCCAAGACACATAATTGTCAGA
TTCACCAAAGTTGAAATGAAGGAAAAAATGTTAAGGGCAGCCAGAGGGAAAGGTTGGGTT
ACCCACAAAGGGAAGCCCATCAGACTAACAGCAGATCTCTTGGCAAAAACTCTACAAGCA
AGAAGAGAGTGGGGGCCAATATTCAACATTCTTAAAGGAAAGAATTTTCAACCCAGAATT
TCGTATCCAGCCAAACTAAGCTTCATAAGTGAAGGAGAAATAAAATCATTTACAGACAAA
CAAATGCTGAGAGATTTTGTCACCACCAGGCCTGCCCTACAAGAGCTCCTGAAGGAAGCA
CTAAACATGGAAAGGAACAACCAGTACCAGCCACTGCAAAAACATGCCAAATTG
>lcl|hg18_L1PA5_chr1_86400632_86406760
ATGGGGAAAAAACAGAGCAGAAAAACTGAAAATTCTAAAAATCAGAGCGCCTCTCCTCCT
CCAAAGGAATGCAGCTCCTCACCAGCAATGGAACAAAGCTGGACAGAGAACGACTTTGAC
GAATTGAGAGAAGAAGTCTTCAGATGATCAAACTTCTCCGAGCTAAAGGAGGAAGTTCAA
ACCGATCGCAAAGAAGTTAAAAACCTTGACAAAAGATTAGACGAATGGCTAACTAGAATA
ACCAATGTAGAGAATTCCTTAAATGACCTGATGGAGCTGAAAACCATGGCACGAGAACTA
CATTGTGAATGCACAAGCTTCAGTAGCCCATTTGATCAACTGGAAGAAAGGGTATCAGTG
ATTGGAGATCAAATGAATGAAATGAAGCGAGAAGAGAAGTTTAGAGAAAAAAGAATAAAA
AGAAATGAACAAAGCCTCCAAGAAATATGGGACTATATGAAAAAACCAAATCTACATCTG
ATTGGTGTACCTGAAAGTGATGGGGAGAATGAAACCAAGTTGGAAAACACTCTGCAGGAT
ATTATCCAGGAGAACTTCTGCAACCTCGCAAGGCAGGCCAACATCCAAATTCAGGAAATA
CAGAGAATGCCACAAAGATACTCCTCGAGAAGAGCAACTCCAAGACACATAATTCTCAGA
TTCACCAAAGTTGAAATGAAGGAAAAAATGTTAAGGGCAGCCAGAGAGAAAGGTCGGGTT
AACCACAAAGGGAAGCCCATCAGACTAACAGTGGATCACTTGGCAGAAACTCTACAAGCC
AGAAGAGAGTGGGGGCCAATATTCAACATTCTTAAAGAAAAGAATTTTCAACCCAGAATT
TCATATCCAGCAAAACTAAGCTTCATAAGTGAAGGAGAAATAAAATCCTTTATGGACAAA
CAAATTCTGAGAGATTTTGTCACCACCAGGCCTGCCCTAAAAGAGCTCCTGAAGGAAGCA
CTAAACATGGAAAGGAACAACCAGTACCAGCCACTGCAAAAACATGCCAAATTG
>lcl|hg18_L1PA5_chr1_175928288_175934419
ATAGGGAAAAAACAGAACAGAAAAACTGAAAATTCTAAAAATCAAAGCACCTCTCCTCCT
CCAAAGGAACGCAGCTCCTCACCAGCAATGGAACAAAGCTGGATGGAGAATGACTTTCGT
GAGTTGAGAGAAGAAGGCTTCAGATAATCAAACTTCTCTGAGCTAAAGGAGGAAGTTTGA
ACCCATCGCAAAGAAGCTAAAAACCTTGAAAAAAGATTAGACAAATGGCTAACTAGAATA
ACCAATGAAGAGAAGTCCTTAAAGGACCTGATGGAGCTGAAAACCACGGCACGAAAACTA
CATGACGAATGCACAAGATTCAGTAGGCAATTCCATCAGCTGGAAGAAAGCGTATCAGTG
ATTGAAGATCAAATCAATGAAATGAAGCGAGAAAAGAAGTATAGGGAAAAAAGAATAAAA
AGAAAAGAACAAAACCTCCAAGAAATATGCGACCATGTGAAAAGACCAAATCTACGTCTG
ATTGGTGTACCTGAAAGTGATGGGGAGAATGGAACCAAGTTGGAAAATATTCTGCAGGAT
ATTATCCAGGAGAACTTCCCCAATCTAGCAAGGCAGGCCAACATTCAAATTCAGGAAATA
CAGAGAACACCACAAAGATACTCCTCGAGAAGAACAACTTCAAGACACATAATTGTCAGA
TTCACCAAAGTTGAAATGAAGGAAAAAATGTTAAGGGCAGCCAGAGAGAAAGGTCGGGTT
ACCCACAAAGGGAAGCCCATCAGACTAACAGCTGATCTCTTGGCAGACACTCTACAAGCC
AGAAGAGAGTGGGGGCCAATATTCAACATTCTTAAAGAAAAGAATTTTTGACCCAGTATT
TCATATCT-GCCAAACTAAGCTTCATAAGTGAAGGAGAAATAAAATACTTTACAGACAAG
CAAATGCTGAGAGATTTTGTCACCACCAGGCCTGCCCTAAAAGAGCTCCTGAAGGAAGCA
CTAAACATGGAAAGGAACAACCGGTACCAGCCATTGCAAAAACATGACAAATTG
>lcl|hg18_L1PA5_chr1_219623030_219629173
ATGGGGAAAAAACAGAGCAGAAAA-CTGAAAATTCTAAAAATCAGAGCACCTCTCCTCCT
CCAAAGGAACACAGCTCCTCACCAGCAATGGAACAAAGCTGGATGGAGAATGACTTTGAC
GAGTTGAGAGAAGAAGGCTTCAGACGATCAAACTTCTCCGAGCTAAAGGAGCA-GTTTGA
ACCCATGGCAAAGAAGTTAAAAACCTTGAAAAAAGATCAGATGAATGGCTAACTAGAATA
ACCAATGCAGAGAAGTCCTTAAAGGACCTGATGGAGCTGAAAACCATGGCACGAGAACTA
CGCGACGAATGCACAAGCTTCAGTAGCTGATGCAATCAACTGGAAGAAAGGGTATCAGTG
ATGGAAGATCAAATGAATGAAATGAAGTGAGAAGAGAAGTTTAGAGAAAAAA---TAAAA
AGAAATGAACAAAGCCTCCAAGAAATATGGGAATATGTGAAAAGACCAAATCTACATTTG
ATTGGTGTACCTGAAAGTGGCAGGGAGAATGGAACCAAGTTGGAAAACACTCTGCAGGAT
ATTATCCAGGAGAACTTCCCCAATCTAGCAAGGCAGGCCAACATTCAAATTCAGGAAATA
CAGAGAACGCCACAAAGATACACCTCGAGAAGAGAAACTCCAAGACACATAATTGTCAGA
TTCACCAAAGCTGAAATGAAGGAAAAAATGTTAAGGGCAGCCAGAGAGAAAGGTCAGGTT
ACCCACAAAGGGAAGCCAATCAGACTAAAAGCTGATCTCTCGGCAGAAAATCTATAAGCC
AGAAGAGAGTGGCGACCAATATTCAACATTCTTAAAGAAAAGAATTTTCAAACCAGAATG
TCATATCCAGCCAAACTAAGCTTCATAAGTGAAGGAGAAATAAAATCCTTTACACACAAG
CAAATGCTGAGAGATTTTGCCACCACCAGACCTGCCCTAAAAGAGCTCCTGAAGGAAGCA
CTAAACATGGAAAGGAACAACCAGTACCAGCCACTGCAAAAACATGCCAAATTG
>lcl|hg18_L1PA5_chr1_178569330_178575452
ATGGGAAAAAAACAGAGCAGAAAAACTGGAAACTCTAAAAATCAGAGCGCTTCTCCTCCT
CCAAAGGAACGCAGCTCCTCACCAGCAATGGAAGAAAGCTGGACGGAGAATGACTTTGAT
GAGTTGAGAGAAGAAGGCTTCAGACGATCAAACTACTTTGAGCTAAAGGAGGAAGTGCAA
ACCCATGGCAAAGAAGTTAAAAACCTTGAAAAAAAATTAGACGAATGGCTAACTAGAATA
ACCAATGCAGAGAAGTCCTTAAAGGACCTGATGGAGCTGAAAACCATGGCACGAGAACTA
CGTGACGAATGCACAAGCCTCAGTAGCCGATTCAATCAACTGGAAGAAAGGGTATCAGTG
ATAGGAGATCAAATGAATGAAATGAAGCGAGAAGAGAAGTTTAGAGAAAAAAGAATAAAA
AGAAACGAACAAAGCCTCCAAGAAATATGGGACTACGTGAAAAGACCAAATCTACTTCTG
ATTGGTGTACCTGAAAGTGATGGGGAGAAGGGAACCAAGTTGGAAAACACTCTGCAGGAT
ATTATCCAGGAGAACTTCCCCAAACTAGCAAGGCAGGCCAACATTCAAATTCAGGAAATA
CAGAGAATGCCACAAAGATACTCCTCGAGAAGAACAACCCCAAGACACATAATTGTCAGA
TTCACCAAAGTTGAAATGAAGGAAAAAATGTTAAGGGCGGCCAGAGAGAAAGGTCAGGTA
ACCCACAAAGGGAAGCCCGTCATACTAACAGCTGATCTCTCGGCAGAAACTCTACAAGCC
AGGAGAGAGTGGGGGCCAATATTCAACATTCTTAAAGAAAAGAATTTTCAACCCAGAATT
TCATATCCAGCCAAACTAAGCTTCATAAGTGAAGGAGAAATAAAATCCTTTACAGACAAG
CAAATGCTGAGAGATTTTGTCACCACCAGGCCTGCTTTACAACAGCTCCTGAAGGAAGCA
CTAAACATGGAAAGGAACAACAGGTACCAGCCACTGCAAAAACATGCCAAATTG
>lcl|hg18_L1PA5_chr1_108702466_108708562
AAGGGGAAAAAACAGGACAGAAAAACTGAAAATTCTAAAAATCAGAGCACCTCTCCTCCT
CCAAAGGAAAGCAGCTCCTCACCAGCAACAGAACAAAGCTGGATGGAGAATGACTTTGAC
GAGTTGAGAGAAGAAGGCTTCAGATGATCAAACTTCTCCGAGCTAAAGGAGGAAGTTTGA
ACCCATCTCAAAGAAGTTAAAAATCTTGAAAAAAGATTAGATGAGTGGCTAACTAGAATA
ACCAATGCAGAGAAGTCCTTAAAGGACCTGATGGAGCTGAAAACCATGGCACGAGAACTA
CATGATGAATGCACAAGCTTCAGTAGCCAATTCGATCAACTGGAAGAAAGGCTATCAGTG
ACTGAAGATCAAATGAATGAAATGAGGCGAGAAGATAAGTTTAGAGAAAAAAGAATAAAA
AGAAACAAACAAAGCCTCCAAGAAATATGGGAATATGTGAAAAGACCAAATCTACATCTG
ATTGGTGTACCTGAAAGTGACGGGGAGAATGGAACCAAGTTGGAAAACACTCTACAGGAT
ATTATCCAGGAGAACTTCCCTAACCTAGCAAGGGAGGCCAACATTCAAATTCAGGAAATA
CAGAAAATGCCACAAAGATACTCCTCGAGAAGAGCAACTCCAAGACACATAATTGTCAGA
TTCACCAAAGTTGAAATGAAGGAAAAAATGTTAAGGGCAGCCAGAGAGAAAGGTCGGGTT
ACCCACAAAGGGAAGCCTATCAGACTAACAGCTGATCTCTCGGCAGAAACTCTACAAGCC
AGAAGAGAGTGGGGGCCAATATTCAACATTCTTAAAGAAAAGAATTTTCAACCCAGAATT
TCATATCCAGCCAAACTAAGCTTCATAAGTGAAGGAGAAATAAAATCCTTTACAGACAAG
CAAATGCTGAGAGATTTTGTCACCACCAGGCCTGCCCTATAAGAGCTCCTGAAGGAAGCA
CTAAACATGGAAAGGAACAACTGGTACCAGCCACTGCAAAAGCATGCCAAATTG
>lcl|hg18_L1PA5_chr1_210630431_210636553
ATGGGGAAAAAACAGAACAGAAAAACTGAAAATTCTAAAAATCAGAGTGCCTCTCCTCCT
CCAAAGGAACGCAGCTCCTCACCAGCAACGGAACAAAGCTGGACAGAGAATGACTTTGAT
GTGTTGAGAGAAGAAGTCTTCAGACGATCAAACTTCTCCAAGCTAAAGGAGGAAGTTCAA
ACCCAACGCAAAGAAGTTAAAAACCTTGAAAAAAGATTAGACGAATGGCTAACTAGAATA
ACCAATGCAGAGAAGTCCTTAAAGGACCTGATGGAGCTGAAACCCATGGCATGAGAACTA
CATGATGAATGCACAAGCTTCAGTAGCCGATTCAACCAACTGGAAGAAAGGGTATCAGTG
ATGGAAGATCAAATGAATGAAATGAAGCGAGAAGAGAAGTTTAGAGAAAAAAGAATTTAA
AAAAACGAACAAAGCCTCCAAGAAATATGGGACTATGTGAAAAGACCAAATCTACGTCTG
ATTGGTGTACCTGAAAGTGACGGGGAGAATGGAACCAAGTTGGAAAACACTCTGCAGGAT
ATTATCCAGGAGAACTTCCCCAACCAAGCAAGGCAGGCCAACATTCAAATTCAGGAAATA
CAGAGAATGCCACAAAGATACTCCTCGAGAAGAGCAACTCTCAGACACATAATTGTCAGA
TTCACCAAAGTTGAAATGAAGGAAAAAATGTTAAGGGCAACCAGAGAGAAAGGTCGGGTT
ACCCACAAAGGGAAGCCCATCAGACTAACAGCTGATCTCTCAGCAGAAACTCTACAAGCC
AGAAGA--GTGGGGGCCAATATTCAACATTCTTAAAGAAAAGAATTTTCAACCCAGAATT
TCATATCCAGCCAAACTAAGCTTCATAAGTGAAGGAGAAATAAAATACTTTACAGACAAG
CAAATGCTGAGAGATTTTATCACCACCAGGCCTGCCCTAAAAGAGCTCCTGAAGGAAGCA
CTAAACATGGAAACGAACAACTGGTACCAGCCACTGCAAAAACATGCTAAATTG
>lcl|hg18_L1PA5_chr10_122194571_122200716
ATGGGGAAAAAACAGAACAGAAAAACTGAAAATTCTAAAAATCAGAGTGCCTGTCCTCCT
CCAAAGGAACGCAGCTCCTCACCAGCAATGGAACAAAGCTGGACGGAGAATGACTTTGAC
GAGTTGAGAGAAGAAGGCTTCAGATGATCAAACTTCTCTGAGGTAAAGGAGGAAGTTCAA
ACCCATCACAAATAAGTTAAAAACGTTGAAAAAAGATTAGATGTATGGCTAACTAGAATA
ACCAATGCAGAGAAGTCCTTAAAGGACCTGATGGAGCTGAAAACCATGGCACGAGAACTA
CGTGATGAATGCACAAGCTTCAGTAGCCAATTTGATCAACTGGAAGAAAGGGTATCAGTG
ATTGAAGATCAAATGAATGAAATGAAGCGAGAAG-----TTTAGAGAAAAAAGAATAAAA
AGAAATGAACAAACCCTCCAAGAAATATGGGACTATGTGAAAAGACCAAATCTACATCTG
ATTGGTGTACCTGAAAGTGGCGGGGAGAATGGAAGCAAGTTGGAAAACACGCTCCAGGAT
ATTATCCAGGAGAACTTCCCCAATCTAGCAAGGCAGGCCAACATTCAAATTCAGGAAATA
CAGAGAATGCCACAAAGATACTCCTCAAGAAGAGCAACTCCAAGACACGTAGTTGTCAGA
TTCACCAAAGTTGAAATGAAGGAAAAAATGTTAAGGGCAGCCAGAGAGAAAGGTCGGGTT
ACCCACAAAGGGAAGCCCATCAGACTAATAGCTGATCTCTCAGCAGAAACTCTGCAAGCC
AGAAGAGAGTGGGGGCCAATATGCAACATTCTTAAAGAAAAGAATTTTCAACCCAGAATT
TCATATCCAGCCAAACTAAGCTTCATAAGTGAAGGAGAAATAAAATACTTTTCAGACAAG
CAAATGCTGAGAGATTTTGTCACCACCAGGCCCGCCCTAAAAGAGCTCCTGAAGGAAGCG
CTAAACATGGAAAGGAACAGCTGGTACCAGCCGCTGCAAAATCATGCCAAAATG
>lcl|hg18_L1PA5_chr11_24195236_24201379
ATGGAGAAAAAACAGAGAAGAAATGCTGAAAATTTTAAAAATCAGAGTGCCTCTCCCCCT
CCAAAGGAACACACCTCCTTGCCAGCAACAGAACAAAGCTGAACAGAGAACGACTTTGAG
GAGTTGATAAA---AGGCTTCAGATGATCAAACTTCTCCGAGCTAAAGGAGGAAGTTTGA
ACCCATTGCAAAGAAGTTAAAAACCTTGAAAAAAGATTAGACGAATGGCTAACTACAATA
ACCAGTGTAGAGAAATCCTTAAATGACCTGATGGAGCTGAAAACCATGGGACAAGAACTA
TGTGATGCATGCACAAGCCTCAGTAGTGGATTCAATCAACTGGAAGAAAGCATATCAGTG
ATAGAAGATCAAATGAATGAAATGAAGTGAGAAG-----TTTAGATAAAAAAGAGTAGAA
AGAAACAAACAAAGCCTCCAAGAAACATAGGACTACATAAAAAGACCAAATCTACATCTG
ATTGGTGTACCTGAAAGTGATGGGGAGAATGGAACCAAGTTGGAAAACACTCTGCAGGAT
ATTATCCAGGAGAACTTCCCCAACCTAGCAAGGCAGGCTAACATTCAAATTCAGGAAATA
CAGAGAATGCCACAAAGATAATCCTTGAGAAGAGAAACTCCAAGACATATAATTGTCAGA
TTCACCAAACTTGAAATGAAGGAAAAAATGTTAAGGGCAGCCAGAGAGAAAGGTCGGGTT
ACCCACAAAGGGAAGCCCATCAGACTAACAACGGATCTCTCAGCAGAAACTCTACAAGCC
AGAAGACAGTGGGAGCCAATATTCAACATTCTTAAAGAAAAGAATTTCCAACCCAGAATT
TCAAATCCAGCCAAACTAAGCTTCATAAGTGAAGGAGAAATAAAATCCTTTACAGACAAG
CAAATGCTGAGAGATTTTGTCACCACCAGGACTGCCCTAAAAGAGCTCCTGAAGGAAGCA
CTAAACATGGAAAGGAACAACCTGTACCAGCCACTGCAAAAACATGCCAAATTG
>lcl|hg18_L1PA5_chr11_87146949_87153084
ATGGGGAAAAAACAGAGCAGAAAAACTGGAAACTCTAAAAATCAGAGCACCTCTCCCCCT
CCAAAGGAATGCAGCTCCTCGCGAGCAACGGAACAAAGCCGGATGGAGAATGACTTTGAT
TAGTTGAGAGAAGAAGGCTTCAGATGATCAAACTTCTCTGAGCTAAAGGAGGAAGTTTGA
ACCCATCGCAAAGAAGCTAAAAACCTTGAAAAAAGATTAGATGAATGGCTAACTAGAATA
ACCAATGCAGAGAAGTCCTTAAAGGACCTGATGGAGCTGAAAACCATGGTACGAGAACTA
TGTGATGAATCGACAAGCTTCAGTAGCTGATTCGATCAACTGGAAGAAAGAGTATCAGTG
ATTGAAGATCAAATGAATGAAATGAAGTGAGAAGAGAAGTTTAGAGAAAAAAGAATTAAA
AGAAACAAACAAAGCCTCCAACAAATATGGGACTATGTGAAAAGACCAAATCTACGTCTG
ATTGGTGTACCTGAAAGTGATGGGGAGAACAGAACAAAGCTGGAAAACACTCTGCAGGAT
ATTATCCAGGAGAACTTCCCTAATCTAGCAAGGCAGGCCAACATTCAAATTCAGGAAATA
CAGAGAACACCACAAAGATATTCCTTGAGAAGAGCAACTCCAAGACACATAATTGTCAGA
TTCACCAAAGTTGAAATGAAGGAAAAAACGTTAAGGGCAGCCAGAGAGAAAGGTCGGGTT
ACCCACAAAGGGAATCCCATCAGACTAACAGCAGATCTCTCGACAGAAACTCTACAAGCC
AGAAGACAGT-AGGGCCAATATTCAACATTCTTAAAGAAAAGAATTCTCAACCTAGAATT
TCATATCCAGCCAAACTAAGCTTCATAAGTGAAAGAGAGATAAAATCCTTTACACACAAG
CAAATGCTGAGAGATTCTGTCACCACCAGGCCTGCCCTACAAGAGCTCCTGAAGGAAGCA
CTAAACATGTAAAGGAACAATCGGTACCAGCTACTGCAAAAACATGCCAAATAG
>lcl|hg18_L1PA5_chr11_42354950_42361080
ATGGGGAGAAACCAGAGCAGAAAAGCTGAAAATTCTAAAAATCAGAGCACCTCTTCTCCT
CCAAAGGAACACAGCTCCTCACCAGAAACGGAACAAAGCTGGAAGGAGAATGACTTTGAT
GGGTTGACAGAAGAAGGCTTCAGATGATCAAACTTCTCCGAGCTAAAGGAGGATGTTCGA
AGCCATGGCAAAGAAGCTAAAAACCTTGAAAAAAGATCAGACAAATGGCTAACTAGAATA
ACCAGTGTAGAGAAGACCTTAAATGACCTGATGGAGCTGAAAACCATGGCACGAGAACTA
CGTGATGAATGCACAAGCTTCAGTAGCTGATTCGATCAAGTGGAATAAAGGGTATCAGTG
ATGGAATATCAAATGAATGAAATGAAGTGAGAAG-----TTTAGAGAAAAAAGGGTAAAA
AGAAACGAACAAAGCCTCCACGAAATACGGGACTATGTGAAAAGACCAAATCTATGTCTG
ATTGGTGTACCTGAAACTGACGGGGAGAATGGAACCAAGCGGGAAAACACTCTTCAGGAT
ATTATCCAGGAGAACTTTCCCAATCTAGCAAGGCAGGCCAACATTCAGATTCAGGAAATA
CAGAGAATGCCACAAAGATATTCCTTGAGAAGAGAAACTCCAAGACACATAATTGTCAGA
TTCACCAAAGTTCAAATGAAACAAAAAATGTTAAGGGCTGCCAGAGAGAAAAGTTGGGTT
ACCAACAAAGGGAAGCCCATCAGACTAACAGTGGCTCTCTTGGCAGAAACTCTACAAGCC
AGAAGAGAATGGGGGCCAATATTCAACATTCTTAAAGAAAAGAATTTTCAACCCAGAATT
TCATATCCAGCCAAACTATGCTTCACAAGTGAAGGAGAAATAAAATCTTTTACAGACAAG
CAAATGCTGAGAGACTTTGTCACCACCAGGACTGCCTTACAACAGCTCCTGAAGGAAGCA
ATAAACATGGAAAGGAACAACCGGTACCAGCCACTGCAAAAACATGCCAAATTG
>lcl|hg18_L1PA5_chr11_28194687_28200824
ATGGGGAAAAAACAGAGCAGAAAAACTGGAAATTCTAAAAATAAGAGTGCCTCTCCTCCT
CCAAGGGAACACAGCTCCTCACCACCAACGGAA--------AACAGAGAATGACTTTGAC
AAGTTGAGAGAAGAAGGCTTCAGACGATCAAACTTCTCCGAGCTAAAGGAGGAAGTACAA
ACCCATGGCAAAGAAGTTAAAAACCTTGAAAAAAAATTAGATGAATGGTTAACTAGAATA
ACCAATGCAGACAAGTCCTTAAAGAACCTGATGGAGCTGAAAACCATGGCACGAGAACTG
CGTAACGAATGCACAAGCTTCAGTAGCCGATTCGATCAACTGGATCAAAGGGTATCAGTG
ATGGAAGATCAAATGAATGAAATGAAGCGAGAAGAGAAATTTAGAGAAAAAAGAATAAAA
AGAAATGAACAAAGCCTCCAAGAAATATGGGACTATGTGAAAAGACCAAATCTACATCTG
ATTGGTGTACCTGAAAGTGATGGGGAGAATGGAACCAAGTTGGAAAACAGTCTGCAGGAT
ACTATCCAGGAGAACTTCCTCAATCTAGCAAGGTAGGCCAACATTCAAATGCAGGAAACA
CAGAGAACACCACAAAGATACTCCACGAGAATAGCAACTCCAAGACACATAACTGTCAGA
TTCACCAAAGTTGAAATGAAGGAAAAAATGTTAAGGGCAGCCAGAGAGAAAGGTCCGGTT
ACCCACAAAGGGAAGCCCATCAGACTAACAGTTGATCTCTCCGCAAAA-CTCTACAAGCC
AGAAGAGAGTGGGGGCCAATATTCAACATTCTTAAAGAAAACAATTTTCAATCCAGAATT
TCATATCCAGCCAAACTAAGCTTCGTGAGTGAAGGAGAAATAAGATACTTTACAGACAAG
CAAATACTGAGAGATTCTGTCACCACCAGCCCTGCCCTACAAGAGCTCCTGAAGGAAGCA
CTAAACATGGAAACGAACAACCGGTACCAGCCACTGCAAAAACATGCCAAATTG
>lcl|hg18_L1PA5_chr11_48208802_48214929
ATGGGGAAAAA-CAGAGCAGAAAAACTGGAAACTCTAAAAATCACAGCACCTCTCCTCCT
CCAAAGGAATGCAGCTCCTCACCAGCAACAGAATAAAACTGGATGGAGAATGACTTTGAT
GAGTTGAGAGACAAAGGCTTTAGATGATCAAACTACTCCAAGCTAAAGGAGGAAGTTCGA
ACCCATGGCAAAGAAGTTAAAAACCTTGAAAAAAAATTAGATGAATGGCTAACTAGAATA
ACCAATGCAGGGAAGCCCTTAAAGGACCTGACAGAGCTGAAAACCATGGCACAAGAACTA
TGTGACAAATGTACAAGCCTCAGTAGCCGATTTGATCAACTGGAAGAAAGGGTATCAGTG
ATGGAAGATCAAATGAATGAAATGAAGTGAGAAG-----TTTAGAGAAAAAAGAATAAAA
AGAAACAAACAAAGCCACAAAAAAATATGGGACTATGTGAAAAGACCAAATCTACGTCTG
ACTGGTGTACCTGAAAGTGATGGGGAAAATGGAACCAAGTTGGAAAACACTCTGCAGGGT
ACTATCCAGGAGAACTTCCCCAGTTTAGCAAGGCAGGCCAACATTCAAATTCAGGAAATA
CAGAGAACCCCACAAAGATACTCCTCGAGAACAGCAACTCCAAGACACATAATTGTCAGA
TTCAACAAACTTGAAATGAAGGAAAAAATGTTAAGGGCAGCCAGAGAGAAAGGTCGAGTT
ACCCTCAAAGGGAAGCCCATCAGACTAACAGCTGATCTCTCAGCAGAAACTCTACAAGCC
AGAAGAGAGTGGGGGACAATATCGAACATTCTTAAAGCAAAGAATTTTCAACCCAGAATT
TCATATCCAGCCAAACTAAGCTTCATAAGTGAAGGAGAAATAAAATACTTTAAAGACAAG
CAAATGCTGAGAGATTTTGTCACCACCAGGCCGGCCCTAAAAGAGCTCCTGAAGGAAGCA
CTAAACATGGAAAGGAACAACTGGTACCAGCCACTGAAAACACATGCCAAATTG
>lcl|hg18_L1PA5_chr12_33974657_33980768
ATGGGGAAAAAACAGAGCAGAAAAACTGGAAACTCTAAAAATCAGAGCGTCTCTCCTGCT
CCAAAGGAACGCAGCTCCTCACCAGGAATGGAACAAAGCTGGATGGAGGATGACTTTGAC
AAGTTGAGAGAAGAAGGCTTCAGATGATCAAACTTCTCCGAGTTAA-GGAGGAAGTTTGA
ACCCATGGCAAAGAAGATAAAAACCTTGAAAAAAGATTAGACGAATGGCTAACTAGAATA
ACCAATGCAGAGAAGTCCTTAAAGGACCTGATGGAGCTGAAAACCAAGGCACGAGAACTA
CGTGACGAACGCACAAGCCTCAGTAGCCGATTGGATCAACTGGAAGAATGGGTATCAGTG
ATGGAAGATCAAATGAATGAAATGAAGCGAGAAGAGAAGTTTAGAGAAAAAA-AATAAAA
AGAAACCAATAAGGCCTCCAAGGAATATGGGACTATGTGAAAAGACCAAATCTATGTCTG
ATTGGTGTACCTGAAAGTGATGGGGAGAATTGAACCAAGTTGGAAAACACTCTGTTAGAT
ATTATCCAGGTGAAATTCCCCAATCTAGCAAGGCAGGACAGTATTGAAATTCAGAAAATA
CAGAGAACAACACAAAGATACTCCTTGAGAAGAGCAACTCCAAGACACATAATTGTCAGA
TTCACCAAAGTTGAAATGAAGGAGAAAATGTTAAGGGCAGCCAGAGAGAAAGGTCGGGTC
ACTCACAAAGGGAAGCCCATCAGACTAACAGCTGATCTCTCGGCAGAAACTCTACAAGCC
AGAAGACAGTGGGGGCCAGTATTCAACATTCTTAAAGAAAAGAATTTTCAACCCAGAATT
TCATATCCAGCCAAACTAAGCTTCATAAGTGAAGGAGAAATAAAATACTTTACAGAC-AA
CAAATGCTGAGGAATTTTGTCACCACCAGGCCTCCCCTAAAAGAGCTCCTGAAGGAAACA
CTAAACATGGAAAGGAAAAACCAGTACCAGCCACAGCAAAAACATGCCAAAATG
>lcl|hg18_L1PA5_chr13_91731016_91737138
ATGGGGAGAAAACAGAGCAGAAAAGCTGAAAATTCTAAAAATCAGACCACCTCTTCTCCT
CCAAAGGAATGCAGCTCCTTGCCAGCAATGTAACAAAGCTGTATGGAGAATGACTTTGAC
AGGTTGAGAGAAGAAGGCTTCAGACGATCAAACTTCTCTGAGCTAAAGGAGGAAGTTCAA
TCCCAACACAAAGAAGCTAAAAACCTTGAAAAAAGATTAGACAAATGGCTAACCAGAATA
ACGAGTGCAGAGAAGTCCTTAAATGACCTGATGGAGCTGAAAACCATGGCACGAGAACTA
TGTGACGAATGCACAAGCTTCAGTAGCCGATTCGATCAACTGGAAGAAAGGGTATCAGTA
ATTGAAGATCAAATGAATGAAATGAAGTGAGAAGAGAAGTTTAGAGAAAAAAGAGTAAAA
AGAAATGAACAAAGCCTCCAAGAAATATGGGACTATGTGAAAAGACCAAATCTACATCTG
ATTGGTGTCCCTGAAAGTGACGGGGAGAATGGAACCAAGTTGGAAAACACTCTGCAGGAT
ATTATTCAGGAGAACTTCCCCAACCTAGCAAGGCAGGCCAACATTCAAATTCAGGAAATA
CGGAGAACGCCACAAAGATACTCCTTGAGAAGAGCAACTCCAAGACACATAATTGTCAGA
TTCACCAAAGTTGAAATGAAGGAAAAAATGTTAAGGGCAGCAAGAGAGAAAGGTCGGATT
ACCCACAAAGGGAACCTCAACAGACTAACAGCGGATCTTTTGGCAGAAAATCTACAAGCC
AGAAGAGAAGGGGGGCCAATATTCAACATTCTTAAAG-----AATTTTCAACCCAGAATT
TCATATCCAGCCAAACTAAGCTTCATAAGTGAAGGAGAAATAAAATGCTTTACAGACAAG
CAAATGCTGAGAGATTTTGTCACCACCAGGCCTGCCCTACAAGAGTTCAGGAAGGAAACA
CTAAACATGGAAAGGAACAAAAGATACCGGCCACTGCAATAACATGCCAAATTG
>lcl|hg18_L1PA5_chr12_72178088_72184255
ATGGGGAAAAAACAGAGCAGAAAATATGAAAATTCTAAAAATAAGAGTGCCTCTCCCCCT
CCAAAGGAACGTAGCTCCTCACCAGCAACAGAATAAAGCTAGACAGGAAATGACTTTGAG
GAGTTAAGAGAAGAAGGCTTCAAATGATCAAACTTCTCCGAGCTAAAGGAGGAAGTTTGA
ATCCATCACAAAGAAGCTAAAAACCTTGAAAAAAGATTAGATGAATGGCTAACTAGAATA
ACCAGTGTAGAGAAGTCCTTAAATGACCTGATGGAGCAGAAAACTATGGCTTGAGAACTA
CATGATGAATGCACAAGCTTCAGTAGCCAAGTCAATCAACTGGAAGAAAGGGTATCAGTG
ATTGAAGATCAAATGAATGAAATGAAGCAAGAAGAGAAGTTTAGAGAAAAAAGAGTAAAA
AGAAATGAACAAAGCCTCCAAGAAATATGGGACTATGTGAAAAGACCAAATCTGTGTCTG
ATTGGTGTACATGAAAATGATGGGGAGAATGGAACCAAGTTGGAAAACACTTTGCAGGAT
GTTATTCAGGAAGACGTCCTGAACCTAGCAAGGCAGGCCAACATTCAAATTCAGGAAATA
CAGAGAACGCCACAAAGATACTCGGCGAGAAGAGCAACTCTAAGATACATAATTGTCAGA
CTGGCCAAAGTTGAAATGAAGGAAAAAATGTTAAAGGCAGCCAGAGAGAAAGGTCAGGTT
ACCCACAAAGGGAAGCCCATCAGACTAACAGCTGATCTCTCGGCAGAAACTCTACAAGCC
AGAAGAGAGTGGGAGCCAATATTCAACATTCTTAAAG-----AATTTTCAACCCAGAATT
TCATATCCAGCCAAACTAAGCTTCATAAGTGAAGGAGAAATAAAATACTTTACAAACAAG
CAAATGCTGAGAGATTTTGTCACCACCAGGCCTGCCCTACAAGAGCTTCTGAAGGAAGCA
AGAAACATGGAAAGGAACAACTGGTACCAGCCACTGCAAATACATGCCAAATTG
>lcl|hg18_L1PA5_chr12_29892661_29898818
ATGGAGAAAAAACAGAGCAGAAAACCTGAGAATTCTAAAAATT-GAGTGCCTCTCCCGCT
CCAAAGGAATGCAGCTCCTCACCAGCAATGGAACAAAGCTGCACAGAGAATGACTTTAAA
GAGTTGAGAGAAGAAAGCTTCAGATGATCAAACTTCTCCAAGCTAAAGAAGGAACTTCGA
ACCTATCACAAAGAAGCTAAAAACCTTGAAAAAAAATC-GACGAATGGGTAACTAGAATA
ACCAGTGTAGAGAAGTCATTAAATGACCTGATGGAGCTGAAAACCATGGCACGAGAACTA
CGTGTTGAATGTACAAGCTTCAGTAGCCAATTCGATCAACTGGAAGAAAGGTTATCAGTG
ATGGAAGATCAAATGAATGAAATGAAGCGAGAAGAGAAGTTTAGAGAAAAAAGGGTAAAA
AGAAACTGACAAAGACTCCAAGAAATATGGGACTATGTGAAATGACCAAATCTATGTATG
ATCGGTGTACCTGAAAGTGACGGGGAGCATGGAACCAAGTTGGAAAACACTCTTCAGGAT
ATTATCCAGGAGAACTTCCCCAACCTAGCAAGGCAGGCCAACATTCAAATTCAGGAAATA
CATAGAATGCCACAAAGATACTCCTTGAGAAGAGCAACCCCAAGACACATAATTGTCAGA
TTCACCAAAGTTGAAATGAAGGAAAAAATGTTAAGGGCAGCCAGAGAGAAAGGTCGGGTT
ACTCACAAAGGGAAGCCCGTCAGACTAACAGCAGATCTCTCGGCAGAAACCCTACAAGCC
AGAAGAGAGTGGGGGCCAATATTCAACATTCTTAAGGAAAAGAATTTTCAACCCAGAATT
TCATATCCAGCCAAACTAAGCTTCATAAGTGAAGGAGAAATGAAATCCTTTACAGACAAG
CAAATGCTAAGAGATTTTGTCACCACCAGGCCTGCCCTAAAAGAGCTCCTGAAGGAAGCA
CTAAACATGGAAAGGAACAACTTGTACCAGCCACTGCAAAAACATGCCAAATTG
>lcl|hg18_L1PA5_chr11_25809418_25815541
ATGGGGGAAAAATAGAGCAGAAAAGCTGAAAATTCTAAAAATCAGAGTGCCTCTCCCCCA
CCAAAGGAACACAGCTCCTTGCCAGCAACGGAACAAAGTGGGACAGAGAATGACTTTGAT
GAGTTGAGAGAAGAAGGCTTCAGATGATCAAACTTCTCTGAGCTAAAGGAGGAAGTTCAA
ACCCACCGCAAAGAAGATAAAA-CCTTGAAAACAGATTAGATGAATGGCTAACTAGAATA
ACCAGTGTAGAGAAGTCCTTAAATGACCTGATGGAGCTGAAAACCATGGCACGAGAACTA
TGTGACGAATGCACAAGTTTCAGTAGCTGATTCAATCGACTGGAAGAAAGGGTATCAGTG
ATGGAAAATCAAATGAATGAAATGAAGCAAGAAGAGAAGTTCAGAGAGAAAAGAGTAAAA
AGAAACGATCAAAGCCTCCAAGAAATATGGGACTATGTGAAAAGACCAAATCTATGTCTG
ATTGGTGTACCTGAAAGTGATGGGGAGAATGGAACCAAGCTGGAAAACACTCTGCAGAAT
ATTATCCCAGAGAACTTCCCCAACCTAGCAAGGCAGGCCAACATTCAAACTCAGGAAATA
CAGAGAACGCCACAAAGATACTCCTCGAGAAGAGCAACTACAAGACACATAATGGTCAGA
TTCACCAAAGTTGAAATGAAGGAAAAAATGTTAAGGGCAGCCAGAGAGAAATGTCGGGTT
ACCCACAAAGGGAAGCCCATCAGACTAACAGCTGATCTCTTGGCAGAAACTCTACAAGCC
AGAAGAGAGTGGGGGCCAATATTCAACATTCTTAAAGAAAACAATTTTCAACTCAGAATT
ACATATCCAGCCAAACTAAGCTTCATAAAAGAAGGAGAAATAAAATCCTTTACAGACAAA
CAAATGCTGAGAGATTTTGTCACCACCAGGCCTGCCCTAAAAGAGCTCCTGAAGGAAGCA
CTAAACATGGAAAGAAACAACTGGTACCAGCCACTGCAAAAACATGCCAAACTG
>lcl|hg18_L1PA5_chr13_29295853_29301974
ATGGGGAAAAAACAGAGCAGAAAAGCCGAAAATTCTAAAAATCAGAGCGCCTGTTTCCCT
CCAAAC-AATGCAGCTCCTCGCCAGCAAGGGAACAAAGCTGGACGGAGAATGACTTTGAC
GAGTTGAGAGAAGAAGGCTTCAGATGATCAGACTTCTCCGAGCTAAAGGAGGAAGTTTGA
ACCCATTGCAGAGAAGCTAAAAACCTTGAAAAAAGATTAGACGAATGGCTAACTAGAATA
ACCAGTGTAGAGAAGTCCTTAAATGACCTGATGGAGCTGAAAACCATGGCATGAGAACTA
CGTGACAAATGCACAAGCCTCAGTAGCCGATTCGATCAGCTGGAAGAAAGGGTGTCAGTG
ATTGAAGATCAAATGAATGAAATGAAGGGGGAAGAGAAGTTTAGAGAAAAAAGAGTAAAA
---AACGAACAAAGCCTCCAAGAAATACGGGACTATGTGAATAGACCAAATCTACATCTG
ATTGGTGTACCTGAAAGTGATGGGGAGAATGGAACCAAGTTGGAAAACACTCTGCAGAAT
ATTATCCAGGAGAACTTCCCCAACCTAGCAATGCAGGCCAACATTCAAATTCAGGAAATA
CAGAGGATGCCACAAAGATACTCCTCGAGAAGGGCAACTCCAAGACACATAATTATCAGA
TTCACCAA-GTTGAAATGAAGGAAAAAATGTTAAGGGCAGCCAGAGAGAAAGGTCGGGTT
ACCCACAAAGGGAAGCCCATCAGACTAACAGCTGATCTCTTGGCAGAAACTCTACAAGCC
AGAAGAGAGTGGGGGCCAATATTCAACATTCTTAAAGAAAAGAATTTTCAACCCAGAATT
TCATATCCAGCCAAACTAAGCTTCGTAAGTGAAGAAGAAATAAAATCCTTTACAAACAAG
CAAATGCTGAGAGATTTTGTCACCACCAGGCCTGCCCTAAAAGAGCTCCTGAAGGAAGCA
CTAAACATGGAAAGCAACAACAGGTACCAGCCACTGCAAAAACATGCCAAATAG
>lcl|hg18_L1PA5_chr12_36887397_36893404
ATGGGGAAAAA-CAGAGCAGGAAAACTGGAAACTCTAAAAATAAGAGCACCTCTCCTCCT
CCAAAGGAATGCAGCTCCTCACCAGCAACGGAACAAAGCTGGACAGAGAATGACTTTGAC
AAGTTGAGAGAAGAAGGCTTAGGACAATCAAACTACTCCGAGCTAAAGGAAGAAGTTCGA
ACCTATGGCAAAGAAGTTAAAA-CCTTGAAAAAAAATTACATGAATGGCTAAATAGAATA
ACCAATGCAGAGAAGTCCTTAAAGGACCTGATGGAGCTGAAAACCAAGGCATGAGAACTA
CGTGACAAATGCACAAGCCTCAGGAGCTGATTCGATCAACTGGAAGAAAGGCCATCAGTG
ATGGGAGATGAAACGAATGAAACAAAGAAAGAAAAGAAGTTTAGAGAAAAAAGAATAAAA
AGAAACCAACAAAGCCTCCAATAAATATGGGATTATGTGAAAAGACCAAATCTACATCTG
ATTGGTGTACC-GAAAGTGACGGGGAGAATGGAACCAAGTTGGAAAACACTCTGCAGAAT
ATTATCCAGGAGAACATCTCCAATCTAGCAAGGCAGGCCAACATTCAAATTCAGGAAATA
CAGAGAACACCACAAAGATATTCCTTGAGAAGAGCAACTCCAAGACACATAATTGTCAGA
TTCACCAAAGTTGAAATGAAGGGAAAAATGTTAAGGGCAGCCAGAGAGAAAGGTCGGGTT
ACCCACAAAGGGAAGCCCATCAGACTAACAGATGATCTCTCAGCAGAAAATCTACAAGCT
AGAAGAGAGTGGGGGCCAATAGTCAACTTTCTTAAAGAAAAGAATTTTCAACCCAGAATT
TCATATCCAGCCAAACTAAGCTTCATAAGTGAAGGAGAAATAAAATACTTTACAGACAAG
CAAATGCTGAGAGATTTTCACACCACCAGGCCTGCCCTAAAAGAGCTCCTGAAGGAAGCA
CTAAACATGGAAAGGAACAACGGGTACCACCCACTGCAAAAACATGCCAAATTG
>lcl|hg18_L1PA5_chr11_98372393_98378523
ATGGTGGAAAAACAGAGCAGAAAAGCTGAAAATACTAAAAATCAGAACACCTCTCCCTCT
CCAAAGGAACGCAGCTCCTTGCCAGCAATGGAACAAAGCTGGATGGAGAATGACTTTGAC
AAGCTGAGAAAAGAAGCCTTCAGATGATCAAACTACTCCGAGCTAAAGGAGGAAGTTCAA
ACCCATCGCGAAGAAGCTAAAAACCTTGAAAAAAGATTAGACAAATGGCTAACTAGAATA
AACAGTGTAGAGAAGTCCTTAAATGACCTGATGGAGCTGAAAACCATGGCACGAGAACTA
CATGATGAATGCACAAGCTTCATTAGCTGATTCGATCAACTGGAAGGAAGGGTATCAGTG
ATTGAAGATCAAATGAATGAAATGAAGCAAGAAGAGAATTTTAGAGAAAAAAGAGTAAAA
AGAAATGAACAAAGCCTCCAAGAAATATGGGACTATGTGAAAAGACCAAATCTACATCTG
ATTGGTGTACCTGAAAGTGACGGGGAGAATGGAATCAATTTGGAAAACACTCTGCAGGAT
ATTATCCAGGAGAACTTCCCCAACCTAGCAAGGCAGGCCAACATTCAAATTCAGGAAATA
CAGAGAATGCCACAAAGATACTCCTCGAGAAAAGCAACTCCAAGACACGTAATTGTCAGA
TTCACCAAAGTTGAAATGAAGGAAAAAATGTTAAGGGCAGCCAGAGAGAAAGGTCGGGTT
ACCCACAAAGGGAAGCCCATCAGACTAACAGCAGATCTCTCAGCAGAAACTCTACAAGCC
AGAAGAGAGTGGGGGCCAATATTCAACATTCTTAAAGGGAAAAATTTTCAACCCAGAATT
TCTTATCCAGCCAAATTAAGTTTCATAAATGAAGGAGAAATAAAATTCTTTACAGACAAG
CAAATGCTGAGAGATTTTCTCACCACCAGGCCTGCCCTAAAAGAGCTTCTGAAGGAAGCA
CTAAACGTGGAAAGGAACAACCGATACTAGCCACTGCAAAAACATG-CAAATTG
>lcl|hg18_L1PA5_chr13_40514445_40520550
ATGGGGAAAAAACAGAGCAGAAAAACCAAGAATTCTAAAAATCAGAGCACTTCTCCCCCT
CCAAAGGAATGCAGCTCCTCGCCAGCAACGGAACAAAGCTGGACGGAGAATGACTTTGAC
GAGTTGAGAGAAGAAGGCTTCAGACGATCAAACTTCTCTGAGCTAAAGCAGGAAGTTTGA
ACCCATGGCAAAGAAGCTAAAAACCTTGAAAAAAGATTAGACAAATGGCTACCTAGAATA
ACCAGTGTAGAGAAGTCCTTAAACGACCTGATGGAGCTGAAAACCATGGCAGGAGAACTA
CGTGACGAATGCACAAGCTTCAGTAGCCGATTTGATCAACTGGAAGAAAGGGTATCAGTG
ATTGAAGATCAAAT-----AAATGAAGCGAGAAGAGAAGTTTAGAGAAAAAAG--TAAAA
AGAAACGAACAAAGCCTCCAAGAAATGTGGGACTATGTGAAAAGACCAAATCTGCGTCTC
ATTGGTGTACCTGAAAGTGACGGGGAGAATGGAACCAAGTTGGAAAACACTCTTCAGGAT
ATAATCCAGGAGAACTCCCCCAATCTGGCAAGGCAGGCCAACATTCAAATTTGGGAAATA
CAGAGAACACCACAAAGATACTCCTTGAGAAGAGCAACTCTAAGACACATAATCGTCAGA
TTCACCAAAGTTGAAATGAAGGAAAAACTGTTAAGGGCAGCCAGAGAAAAAGGTCGGGTT
ACCCACAGAGGGAAGCCCATCAGACTAACAGCAGATCTCTCAGCAGAAACTCTACAAGCC
AGAAGAGAGTGGGGGCCGATATTCAACATTATTAAAGAAAAGAGTTTTCAACCCAGAATT
TCATATCCAGCCAAACTAAGCTTCATAAGTGAAGGAGAAATAAAATCCTTTACAGACAAG
CAAATGCTGAGAGATTTTGTCACCACCAGGCCTGCGCTGCAAGAGCTCCTGAAGGAAGCA
CTAAACATGGAAAGGAACAACTGGTACCAGCCACTGCAAAAACATGCCAAATTG
>lcl|hg18_L1PA5_chr12_84703335_84709450
ATGGGGAAAAAACAGAGCAGAAAAACTGAAAATTCTAAAAATCAGAGTGCCTCTCCCCCT
CCAAAGGAACGAAGCTTCTCGCCAACAATGGAACAAAGCTGTAAGGAGAATGACTTTGAC
AAGTTGAGAGAAGAAGGCTTCAGACAATCAAACTTCTCCGAGCTAAAGGAGGAAGTTCGA
ACACATCGCAAAGAAGCTAAAAACCATGAAAA-AGATTAGACGAATGGCTAACTAGAATA
ACTAGTGTAGAGAAGTCCTTAAATGACCTGATGGAGCTGAAAACCATGGCATGAGAACTA
CATGACAAATGCACAAGCTTCAGTAGCCAATTCAATCAACTGGAAGTAAGGGTATCAGTG
ATTGAAGATCAAATGAATGAAATGAAGTGAGAAGAGAAGTTTAGAGAAAAAAGAGTAAAA
AGAAATGATCAAAGGCTCCAAGAAATATGGGACTATGTGAAAAGACCAAATCTACGTCTG
ATTGGTGTACCTGAAAGTGACGGGGAGAATGGAACCAAGTTGGAAAGCAATCTGCAGGAT
ATTATCCAGGAGAACTTCCCCAACCTATCAAGGCAGGCCAACATTCAAATTCAGGAAATA
CAGAGAACACCACAAAGATACTCCTCGAGAAGAGCAAGTCCAAGACACATATTTGTCAGA
TTCACCAAAGTTGAAATGAAGGAAAAAATGTTAAGGGCAGCCAGAGAGAAAGGTCGGGTT
ACCCACAAAGGGAAGCCCATCAGACTAACAGTGGATCTCTCGGCAGAAACTCTACAAGCC
AGAAGAGAGTGGGGGCCAATATTCAACATTCTTAAAGAAAAGAATTTTTAACCCAGAATT
TCATATCCAGCCAAACTAAGCTAAATAAGTGAAGTAGAAATAAAATACTTTATAGACAAG
CAAATGCTGAGACATTTTGTCACCACCAAGCCTGCCCCACAAGAGCTCCTGAAGGAAGCA
CTAAATATGGAAAGGAACAACCGCTACCAGCCACTGCAAAAACATGCCAAATTG
>lcl|hg18_L1PA5_chr14_29314122_29320258
ATGGGGATAAACCAGAGCAGAAAAGCTGAAAATTCTAAAAATCAGAGCGCCTCTTCTCCT
CCAAAGGAATGCAGCTCCTCACCAGCAACTGAACAAAGCTGGACGGAGAATGACTTTGAT
GAGTTGAGAGAAGAAGGCTTCAGACGATCAAACTTCTCCGAGCTAAAGGAGGATGTTCGA
ACCCATCACAAAGAAGCTAAAAACCTTGAAAAAAGATTACACGAATGGCTAACTAGAATA
AGTAGTGTAGAGAAGTCCTTAAATGACCTGATGGAGCTGAAAACCATGGCACAAGAACTA
CGGGACGCATGCACAAGCTTCAGTACCCGATTCAATCAACTGGAAGAAAGGGTATCAGTG
ATTGAAGATCAAATTAATGAAATGAAGCAAGAAGAGAAGTTTAGAGAAAAAGGAGTAAAA
-GAAATGAATAAAGCGTCCAAGAAATATGGAACTATGTGAAAAGACCAAATCTAGATCTG
ATTGCTGTACCTGAAAGTGATGGGGAGAATGGAACCAAGTTGGAAAACACTCTGTAGGAT
ATTATCCAGGAGAACTTCCCCAAACTAGCAAGGCACACCAACATTCAAATTCAGGAAACA
CAGAGAACACCACAAAGACAATCCTCGAGAAGAGCAACTCCAAGACACATAATTGTCAGA
TTCACCAAAGTTGAAATGAAGGAAAAAATGTTAAGGGCAGCCAGAGAGAAAGGTCGGGTT
ACCCTCAAAGGGAAGCCCATCAGACTAAGAGCGGATCTCTCTGCAGAAACCCTACAAGCC
AGAAGAGAGTGGGGGCCAATATTCAACATTCTTAAAGAAAAGAATTTTCAACTCAGAATT
TCATATCCAGTCAAACTAAGCTTTAGAAGTGAAGGAGAAATAAAATCCTTTACAGACAAG
CAAATGCTGAGAGATTTTGTCACCACCAGGCCTGCCTTACAAGAGCTCCTGAAGGAAGCA
CTAAACATGGAAAGGAAGAACTGGTACCAGCCACTGCAAAAACATGCCAAATTG
>lcl|hg18_L1PA5_chr12_21943537_21949624
ATGGGGAAAAAACAGAGCAGAAAAACTGAAAATTCTAAAAATCAGAGCACCTCTCCCCCT
CCAAAAGAACGCAGCTCCTCACCAGCAACGGAACAAAGCAGGACGGAGAATGACTTTGAC
GAGTTGACAGAAGAAGGCTTCAGACGATCAAACTTCTCTGAGCTAAAGGAGGAAGTTCAA
ACCCATCGCAAACAAGCTAAAAACCTTGAAAAAAGATTAGACAAATGACTAACTAGAATA
ACCAGTGTAGAGAAGTCCTTCAATGACCTGATGGATCTGAAAACCATGGCACCAGAACTA
CATGACGCATGCACAAGCTTCAGTAGCTGATTTGATCAACTGGAGGAAAGGATATCAGTG
ATGGAAGATCAAATGAATGAAATGAAGTGAGAAC-----TTTAGAGAAAAAAGAGTAAAA
AGAAAAGAAC-AAGCCTCCAAGAAATATGGGACTATATGAAAAGACCAAATCTACGTCTG
ATTGGGGTACCTGAAAGTGACAGGGAGAATGGAACCAAGCTAGAAAACACTCTGCAGGAT
ATTATCCAGGAGGACCTCCCCAACCTAGCAAGGCAGGCCAACATTCAAATTCAGGAAATA
CAGAGAACGCCACAAAGATAATCCTCGAGAAGAGCAACTCCAAGACACATAATTGTCAGA
TTCACCAAAGTTGAAATGAAGGAAAAAATGTTAAGGGCAGCCAGAGAGAAAGGTCGGGTT
ACCCACAAAGAGAAGCCCATCAGACTAACAGGGGATCTCTCGACAGAAACTCTACAAGCC
AGAAGAGAGTGAGGACCAATATTTGACATTCTTAAAGTAGAGAATTTTCAACCCAGAATT
TCATATCCAGCCAAACTAAGCTTCATAAGTGAAGGAGAAATAAAATACTTTACAGATAAG
CAAATGCTGAGAGATTTTGTCACCACCAGACCTGCCCTACAAGAGCTCCTGAAGGAAGCA
ATAAACATGGAAGGGAACAACTGGTACCAGCCACGGCAAAAACATGCCAAATTT
>lcl|hg18_L1PA5_chr12_53456821_53462933
ATGGGGAAAAAGCAGAGCAGAAAAGCTGAAAATTCTAAAAATCAGAGCGCCCCTCCCCTT
CAAAAGGAGTGCAGCTCCTCACCAGCAACAGAACAAAGCTGGATGGAGAATGGCTTTGAT
GAATTGAGAGAAGAAGGCTTCAGATGATCAAGCTTCTCCGAGCTAAAGGAGGAAGATCGA
AACCATTGCAAAGAAGACAAAAACCTTGAAAAAAGATTAGACGAATGGCTAACTAGAATA
ACCAGTGTAGAGAAGTCCTTAAAAGA--------AGCTGAAAGCCATGGCATAAGAACTA
CGTGATGAATGCACAAGCTTCAGTAGCCAATTCAACCAACTAGAAGAAAGGGTATCAGTG
ATTGGAGATCAAATGAATGAAATGAAGTGAGAAGAGAAGTTTAGAGAAAGAAGAGTAAAA
AGAAATGAACAAAGCCTCCAAGAAATATGGGACTATGGGAAAAGACCAAATCTATGCCTG
ATTGGTGTACCTGCAAGTGACAGGGAGAATGAAATCAAGTTGGAAAACACTCTGCAGGAT
ATTACGCAGGAGAACTTCCCCTACCTAGCAAGGCAGGCCAACATTCAAATTCAGGAAATA
CAGAGAACACCACAAAGATACTCCTCGAGAAGAGCAACTCCAAGACACATAATTGTCAGA
TTCACTGAAGTTGAAATCAAGGAAAAAATGTTAACAGCAGCCAGAGAGAAAGGTTGGGTT
ACCCACAAGGGGAAGCCCATCAGACTAACAGCGGATCTCTCGGCAGAAACTCTGCAAGCC
AGAAGAGAGTGGGGGCCAAAATTCAACATTCTTAAAGAAAAGAATTTTCAACCCAGAATT
TCATATCCAGCCAAACTAAGCTTCATAAGTGAAGGAGAAATAAAATCCTTTACAGACAAG
CAAATGCTGAGGGATTTTGTCATCACCAGGCTTGCCTTACAAGAGCTCCTGAAGGAAGCA
CTAAGCATGGAAAGGAACAACCGTTACCAGCCACTGCAAAAACTTACCAAATTG
>lcl|hg18_L1PA5_chr11_93466831_93472974
ATGGGGAAAAAACAGAGCAGAAAAGCTGAAAATTCTAAAAATCAGAGTGCCTCTCCCCCA
CCAAAGGAACGCAGCTCCTAGCCAGCAACAGAACAAAGCTGGATGGAGAATGACTTTGAC
GAGTTGAGAGAAGAAGGCTTCAGACGATCAGACTTCTCCAAGCTAAAGGAGGATGTTCGA
ACCCATCGCAAAGAAGCTAAAAACCTTGAAAAAAGATTAGATGAATGGCTAACTAGAATA
ACCAGTGTAGAGAAGTCCTTAAATGACCTGATAGAGCTGAAAACCATGGCACGAGAACTA
CATAATGAATGCACAAGCTTCAGTAGCCGATTCGATCAACTGGAAGAAAGGGTATCAGTG
ATTGAAGATCAAATGAATGAAATGAAGTGAGAAGAGAAGTTTAGAGAAAAAAGAGTAAAA
AGAAACGAACAAAGCCTCCAAGAAATATAGGACTATGTGAAAAGACCAAATCTGCGTCTG
ACTGGTGTACCTGAAAGTGACGAGGAGAATGGAATCAAGTTGGAAAACACTCTGCAGGAT
ATTATCCAGGAGAACTTCCCCAACCTAGCAAGGCAGGCCAACATTCAGATTCAGGAAATA
CAGAGAATGCCACAAAGATACTCCTCGAGAAGAGCAACTACAAGACACATAATTGTCAGA
TTCACCAAAGCTGAAATGAAGGAAAAAATGTTATGGGCAGCCAGAGAGAAAGGTCGGGTT
ACCCACAAAGGGAAGCCCATCAGACTAACAGCGGATCTCTCAGCAGAAACTCTACAAGCC
AGAAGAGAGTGGGGGCCAATATTCAACATACTTAAAGAAAAGAATTTTCAACTCAGAATT
TCATATCCAGCCAAACTAAGCTTCATAAGT---GGAGAAATAAAATCCTTTACAGACAAG
CAAATGCTGAGAGATTTTGTCACCACCAGGCCTGCATTACAAGAGCTCCTGAAGGAAGCA
CTAAACATGGAAAGGAACAATCAGTACCAGCCACTGCAAAAACATGCCAAATTG
>lcl|hg18_L1PA5_chr11_49018335_49024457
ATGGGGAAAAAGCAGAGCAGAAAAACTGAAAATTCTAAAAATCAGAGCACCTCTCCCCCT
CCAAAGGAATGCAGATCCTCACCAGCAATGGAACAAAGCTGGATGGAGAATGATTTTGAC
AAGTTGAGAGAAGAAGTCTTCAGACGATCAAACTTCTCCAAGCTAAAGGAGGAAATTCGA
ATCCATTGCAAAGAAGCTAAAAACCTTGAAAAAAGATTAGATGAATGGCTAACTAGAAAA
ACCAATGTAGAGAAGTCCTTAAATGACCTGATGGAGGTGAAAACCATGGCAGGAGAACTA
CGTGATGAATGCACAATCTTCAGTAGCCAATTTGATCAACTGGAAGAAAGGGTACCAGTG
ATTGAAGAACAAATGAATGAAATGAAGTGAGAAGAGAAGTTTAGAGAGAAAAGAGTAAAA
AGAAGTGAACAAAGCCTCCAAGAAATATGGGACAATGTGAAAAGACCAAATCTATGTCTG
ATTGGTG---ATGAAAGTGATGGGGAGTATGGAACCAAGTTGGAAAACACTCTGCAGGAT
ATTATCCAGGAGAACTTCCCCAACCTAGCAAGGCAGGCCAACATTCAAATTCAGGAAATA
CAGAGAATACCACAAAGATACTCCTCAAGAAGAGCAACTCCCAGATACATAATTGTCAGA
TTCACCAAAGTTGAAATGAAGGAAAAAATGTTACAGGCAACCAGACAGAAAGGTCAGGTT
ACCCACAAAGGGAAGCCCGTCAGACTAACAGCAGAACTCTCGGCAGAAACTCTACAAGCC
AGAAGTGAGTGGGGGCCAATATTCAACATTCTTAAAGAAAAGAATTTTCAACCCGGAATA
TCATATCCAGCCAAACTAAGCTTCATACGTGAAGGAGAAATAAAATCCTGTATAGACAAG
CAAATGCTGAGAGATTTTGTCACCACCAGGCCTGCCCTACAAGAGCTCCTAAAGGAAGCA
CTAAACATGGAAAGGAAGAACCAGTACCAGCCACTGCAAAAACATGCCAAATTG
>lcl|hg18_L1PA5_chr11_89162597_89168712
ATGGGGAAAAAACAGAGCAGAAAAACTGAAAATTCTAAAAATCAGAGCACCTCTCCCCCT
CCAAAGGAATGCAGATCCTCACCAGCAATGGAACGAAGCTGGATGGAGAATGATTTTGAC
AAGTTGAGAGAAGAAGTCTTCAGACGATCAAACTTCTCCAAGCTAAAGGAGGAAGTTCGA
ATCCATTGCAAAGAAGCTAAAAACCTTGAAAAAAGATTAGATGAATGGCTAACTAG---A
ACCAATGTAGAGAAGTCCTTAAATGACCTGATGGAGGTGAAAACCATGGCAGGAGAACTA
CGTGATGAATGCACAATCTTCAGTAGCTGATTCGATCAACTGGAAGAAAGGGTATCAGTG
ATTGAAGAACAAATGAATGAAATGAAGTGAGAAGAGAAGTTTAGAGAGAAAAGAGTAAAA
AGAAGTGAACAAAGCCTCCAAGAAATATGGGACAATGTGAAAAGACCAAATCTGTGTCTG
ATTGGTG---ATGAAAGTGATGGGGAGTATGGATACGAGTTGGAAAACACTCTGCAGGAT
ATTATCCAGGAGAACTTCCCCAACCTAGCAAGGCAGGCCAACATTCAAATTCAGGAAATA
TAGAGAATACCACAAAGATACTCCTCAAGAAGAGCAACTCCCAAACACATAATTGTCAGA
TTCACCAAAGTTGAAATGAAGGAAAAAATGTTACAGGCAACCAGACAGAAAGGTCAGGTT
ACCCACAAAGGGAAGCCCATCAGACTAACAGCAGAGCTCTCGGCAGAAACTCTACAAGCC
AGAAGTGAGTGGGGGCCAATATTCAACATTCTTACAGAGAAGAATTTTCAACCCAGAATA
TCATATCCAGCCAAACTAAGCTTCATAAGTGAAGGAGAAATAAACTCCTGTATAGACAAG
CAAATGCTGAGAGATTTTGTCACCACCAGGCCTGCCCTAAAAGAGCTCCTAAAGGAAGCA
CTAAACATGGAAAGGAAGAACCAGCACCAGCCACTGCAAAAACATGCCAAATTG
>lcl|hg18_L1PA5_chr11_89416598_89422712
ATGGGGAAAAAACAGAGCAGAAAAACTGAAAATTCTAAAAATCAGAGCACCTCTCCCCCT
CCAAAGGAATGCAGATCCTCACCAGCAATGGAACAAAGCTGGATGGAGAATGATTTTGAC
AAGTTGAGAGAAGAAGTCTTCAGACAATCAAACTTCTCCAAGCTAAAGGAGGAAGTTCGA
ATCCATTGCAAAGAAGCTAAAAACCTTGAAAAAAGATTAGATGAATGGCTAACTAGAATA
ACCAAGGTAGAGAAGTCCTTAAATGACCTGATGGAGGTGAAAACCATGGCAGGAGAACTA
CGTGATGAATGCACAATCTTCAGTAGCTGATTCGATCAACTGGAAGAAAGGGTATCAGTG
ATTGAAGAACAAATGAATGAAATGAAGTGAGAAGAGAAGTTTAGAGAGAAAAGAGTAAAA
AGAAGTGAACAAAGCCTCCAAGAAATATGGGACAATGTGAAAAGACCAAATCTGTGTCTG
ATTGGTG---ATGAAAGTGATGGGGAGTATGGAAACGAGTTGGAAAACACTCTGCAGGAT
ATTATCCAGGAGAACATCCCCAACCTAGCAAGGCAGGCCAACATTCAAATTCAGGAAATA
TAGAGAATACCACAAAGATACTCCTCAAGAAGAGCAACTCCCAAACACATAATTGTCAGA
TTCACCAAAGTTGAAATGAAGGAAAAAATGTTACAGGCAACCAGACAGAAAGGTCAGGTT
ACCCACAAAGGGAAGCCCATCAGACTAACAGCAGAGCTCTCGGCAGAAACTCTACAAGCC
AGAAGTGAGTGGGGGCCAATATTCAACATTCTTACAGAGAAGAATTTTCAACCCAGAATA
TCATATCCAGCCAAACTAAGCTTCATAAGTGAAGGAGAAATAAACTCCTGTATAGACAAG
CAAATGCTGAGAGATTTTGTCACCACCAGGCCTGCCCTACAAGAGCTCCTAAAGGAAGCA
CTAAACATGGAAAGGAAGAACCAGTACCAGCCACTGCAAAAACATGCCAAATTG
>lcl|hg18_L1PA5_chr12_15987907_15994038
ATGGGGGAAAAACAGAGCAGAAAAGCTGAAAATTCTAAAAATCAGAGTGCCTCTCCCCGT
CCAAAGGAACGCAGCTTCTCGCCAGCAACAGAACAAAGCTGGACAGAGAATGACTTTGAC
GAGTTGAGAGAAGATAGCTTCAGATGATCAAACTACTCCGAGCTAAAAGAGGAAGTTCG-
ACCAGTCGCAAAGAAGATAAAAACCTTCAAAAAAGATTAGACGAATTGCTAACTAGAATA
ACCAGTGTAGAGAAGTCCTTAAATGACCTGATGGAGCTGAAAACCATGGCACGAGAGCTA
CATGATGAATACACAAGCTTCAGTAGCTGATTCGATCAACTGGAAGAAAGGGTATCAATG
ATTCAAGATCAAATGTATGAAATGAAGTGAGAAG-----TTTAGAGAAAAAAGAGTAAAA
AGAAACAAACAAAGCCTCCAAGAAATATGGGACTATGTGAAAAGACCAAATCTACACCTG
ATTGGTGTACCTGAAAGTGATGGGGAGAATGGAACCAAGTTGGAAAACACTCTGCAGGAT
ATTATCCAGGAGAACTTCCCCAACCTAGCAAGGCAGGCCAACATTCAAATTCAGGAAATA
CAGAGAACGCCACAAAGATACTCCTCGAGAAGAGCAACTCCAAGACACCTAACTGTCAGA
TTCACCAAAGTTGAAATGAAGGAAAAAATGTTAAAGGCAGCCAGAGAGAAAGGTTGGGTT
ACCCATAAAGGGAAGCCCATCAGACAAACAGTTGATCTCTCAGCAGAAACTCTACAAGCC
TGAAGAGAATGGGGGCCAATATTCAACATTCTTAAAGAAAAGAATTTTCAACCCAGAATT
TCATAACCAGCCAAACTAAGCTTC--CAGTGAAGGAGAAATAAAATTCTT----GACAAG
CAAATGCTGAGAGATTTTCTCACCACCAGGCCTGCCCTAAAAGAGCTCCTGAAGGAAGCA
CTAAATGTGGAAAGGAACAACCGGTACCAGCCACTGAAAAAACATGCCAAATTG
>lcl|hg18_L1PA5_chr13_35940447_35946571
ATGGGGAAAAAACAGAGCAGAAAAGCTGAAAATTCTAAAAATCAGAGCACCTCTCC-CCT
CCAAAGGAACGCAGCTCCTTGCCAGCAATGGAACAAAGCTGGATGGAGAATGACTTTGAT
AAGTTGAGAGAAGAAGGCTTCAGATGATCAAACTTCTACCAGCTAAAGGAGGAAGTTCGA
ACCCATCACAAAGAAACTAAAAACCTTGAAAAAAGATTAGATGAATGGCTAACT-GAATA
-----CGTAGAGAAGTCTTTAAATGACCTGATGGAGCTGAAAACCATGTCACAAGAACTA
GCTGATGAATGCACAAACTTCAGTAGCCAATTCAATCAACTGGAAGAAAGGGTACCAGTG
ATTGAAGATCAAATGAATGAAATGAAGTGAGAAGAGAAGTTTAGAGAAAAAAGAGTAAAA
AGAGATGAACAAAGCCTCCAAGAAATATGGGACTATGTGAAAAGACAAAATCTACGTCTG
ATTGGTGTACCTGAAAGTGACGGGGAGAATGGAACCAAGTTGGAAAACACTCTGCAGGAT
ATTATCCAGGAGAAATTCCCCAACCTAGCAAGGCAGGCCAACATTCAAATTCAGGAAATA
CAGAGAACGCCAAAAAGATAGTCCTAGAGAAGAGCAACTCCAAGACACATAATTGTCAGA
TTCACCAAAGTTGAAATGAAGGAAAAAATGTTAAGGGCAGCCAGAGGGAAAGGTCGGGTT
ACCCACAAAGGGAAGCCCATCAGACTAACAGCTGATATCTCGGCAGAAAGTCTACAAGCC
AGAAGAGAGTGGGGGCCAATATTCAACATTCTTAAAGGAAAGAATTTTCAACCCAGAATT
TCATATCCAGCCAAACTAAGCTTCATAAGTGAAGGAGAAATAAAATACTTTACAGAGAAG
CAAATGCTGAGAGATTTTGTCACCAGCA-GCCTGCCCTAAAAGAGCTCCTGAAGGAAGCA
CTGAACATGGAAAGGAACAACTGGTGCCAGCCACTGCAAAAACATGGCAAATTG
>lcl|hg18_L1PA5_chr11_62560366_62566481
ATGGGGAAAAAACAGAGCAGAAAAGCTGAAAATTCTAAAAATCAGAGCGCCTCTCCCCCT
CCAAAGGAATGCAGCTCCTCGCCAGCAATGGAACAAAGCTGGATGGAAAATGACTTTGAC
GAGTTGAGAGAAGAAGGCTTCAGATGATCAAACTTCTCTGAGCTAAAGGAGGAAGATCGC
ACTCATCACAAAGAAGCTAAAAACCGTGAAAAAAGATTAGACAAATGGCTAACTAGAATA
ACCAGTGTAGAGAAGTCCTTAGATGACCTGATGGAGCTGAAAACCATGGCATGAGAACTA
TGTGACGAACGCACAAGCTTCAGTAGCTGATTTGATCAACTGGAAGAAAGGGTATCAGTG
ATGGAAGATGAAATGAATGAAATGAAGTGAGAAGAGAAGTTTAGAGAAAAAAGAGAAAAA
AGAAATGAACAAAGACTGCAAGAAATATGGGACTATGTGAAAAGACCAAATCTACATCTG
ACTGGTGTACCTGAAAGTGACGGGGAGAATGGAACCAAGTTGGAAAACACTCTGCAGGAT
ATTATGCAGGAGAACTTCCCCAATCTAGCAAGGCAGGCCAACATTCAAATTCAGGAAATA
CAGAGAATGCCACAAAGATACTCCTCAAGAAGAGCAACTCCAAGACACATAATTGTCAGA
TTCACCAAAGCTGAAATGAAGGGAAAAATGTTAAGGGCAGCCAGAGAGAAAGCTTGGGTT
ACCCACAAAGGGAAGCCCATCAGACTAACAGCAGATCTCTCGGCAGAAACTCCACAGGCC
AAAAGAGAGTGGGGGCCAATATTCAACATTCTTAAAGAAAAGAATTTTCAACCCAGAATT
TCATACCCAACCAAACTAAGCTTCATAAGTGAAGGAGAAATAAAATTCTTTACACACAAG
CAAA-ACTGAGAGATTTTGTCACCACCAGGCCTGCCCTACAAGAGCTCCTGAAGGAAGCA
CTAAACATGGAAAGGAACAACCAGTACCAGCCACTGCAAAAACATGCCAAATTG
>lcl|hg18_L1PA5_chr11_32639835_32645932
ATGGGGAAAAAACAGAGCAGAAAAGCTGAAAATTCTAAACATCAGAGTACCTCTCCCCCT
CCAAAGGAACGCAGCTCCTCGCCAGCAATGGAACAAAGCTGGATGGAGAATGACTTTGAC
GGGTTGAGAGCAGAAGGCTTCAGACAATCAAACTTCTCCGAGCTAAAGGAGGAAGGTCGA
ACCCATCGCAAAGAAGCTAAAAACCTTGAAAAAAGATGAGATGAATGGCTAACTAGAATA
ACCAGTTTAGAAAAGTCCTTAAATGACCTGATGGAGCTGAAAACCACGGCACGAGAACTA
CATGACGAATGCACAAGCTTCAGTAGCCGATTCGATTAACTGGAAGAAAGAGTACCAGTG
ATTGAAGATCAAATGAATAAAATGAAGTGAGAAGAGAAGTTTAGGGAAAA-AGAGTAAAA
AGAAATGAATAAAGCCTCCAAGAAATATGGGACTATGTGAAAAGACCAAATCTATGCCTG
GTTGGTGTACCTGAAAGTGACGGGGAGAATGGAACCAAGTTGAAAACCACTCAGCAGGGT
ATTATCCAGGAGAACTTCCCCAACCTAGCAAGGCAGGCCAACATTCAAATTCAGGAAATA
CAGAGAATGCCACAAAGATACTCTTTGAGAAGAGCAACTCCAAGAAACATAATTGTCAGA
TTCACCAAAGTTGAAATGAAGGAAAAAATGTTAAGGGCAGCCAGAGAGAAACATCAGGTT
ACCCACAAAGGGAAGCCCATCAGACTAACAGCAGATATCTCAGCAGAAACACTACAAGCC
AGAAGAGAGTGTGGGCCAATATTCAACATTCTTAAAGAAAATAATTTTCAACCCAGAATT
TCATATCCAGCCAAACTAAGCTTCATAAGTGAAGGAGAAATAAAATCCTTTATAGACAAG
CAAATGCTGAGAGATTTTGTCACTACCAGGCCTGCCCTACCAGAGCTCCTGAAGGAAGCA
CTAAACATGGGAAGGAACAACCAGTACCAGCCACCGCAAAAACATGCCAAAATG
>lcl|hg18_L1PA5_chr11_88799064_88805240
ATGGGGAAAAAACAGAGCAGAAAAGCTGAAAATTCTAAAAATCAGAGCGCCTCTCCCCCT
CCAAAGGAACGCAGCTCCTCACTAGCAATGGAACAAAGCTGCACAAAGAATGATTTTGAC
GAGTTGAGAGAAGAAGGCTTCAGATGATCAAACTTCTCTGAGCTAAAGGAGGAAGTTCGA
ACCCATTGCAAAGAAGCTAAAAACCTTGAAAAAAAATTAGACGAATGGCTAACTAGAATA
ACCAGTGTAGAGAAGTCCTTAAATGACCTGATGGAGCTGAAAACCATGGCACGAGAACTA
CGTGACGAATG-ACAAGCTTCAGTAGCCGATTCAATCAACTGGAAGAAAGGGTATCAGTG
ATTGAAGATCAAATGAATGAAATGAAGTGAGAAG---AGTTTAGAGAGAAAAGAGTAAAA
AGAAATGAACAAAGCCTCCAAGAATTATGGGACTATGTGAGAAGACCAAAACTACGTCTG
ATTGGCGTACCTGAAAGTGACGGCGAGAATGGAACCAAGTTGGAAAACACCATGCAAGAT
ATTATCCAGGAGAACTTCCCCAACCTAGTAAGGCAGGCCAATATTCAAATTCAGGAAATA
CAGAGAACGCCACAAAGATACTCCTCGAGAAGACCAACTCAAAGACACATAATTGTCAGA
TTCACCAAAGTTGAAATAAAGGAAAAAATGTTAAGGGCAGCCAGAGAGAAAGGTGGGGTT
GCCCACAAACGGAAGCCCATCAGACTAACAGCTGATCTCTCAGCAGAAACTCTACAAGCC
AGAAGAGAGTGAGGGCCAACATTCAACATTCTTAAAGAAAAGAATTTTCAACCCAGAATT
TCATATCCAACCAAACTAAGCTTCATAAGTGAAGGAGAAACAAAATCCTTTACAGACAAG
CAAATGCTGAGAGATTTTGGCACCACCAGGCCTCCCCTAAAAGAGCTCCTGAAGGAAGCA
CTAAACATGGAAAGGAACAACCGGTACCAGCCACAGCAGAAACACACCAAATTG
>lcl|hg18_L1PA5_chr12_38426028_38432129
ATGGGGAAAAAACAAAGCAGAAAAGCTGAAAATTCTAAAAATCAGAGCACCTCTCCCCCT
CCAAAGGAATGCAGCTCCTCACCAGCAATGGAACAAAGCTGGACAGAGAATGACTTTGAC
AAGTTGAGAGAAGAAGGCTTCAGATGATCAGACTTCTCTGAGCTAAAGGAGGAAGTTCAA
ACCCATCACAAATAAGCTAAAAATCTTGAAAAAAGATTAGATGAATAGCTAACTAGAATA
ACCAGTGTAGAGAAGTCCTTAAATGACCTGATGGAGCTGAAAACCATGGCATGAGAACTA
CATGACGAATGCACAAGCTTCAGTAGCCAATTTGATCAACTGGAAGAAAGGGTATCAGTG
ATTGAAGATCAAATGAATGAAATGAAGTGAGAAGAGAAGTTTAGAGAAAAAAGAGTAAAA
AGAAATGAACAAAGCCTCCAATAAATACGGGACTATGTGAAAAGACCAAAGCTATGTCTG
ATTGGTGTACCTGAAAGTGATGGGGAGAATGGAACCAAGTTGGAAAACACTCTGCAGGAT
ATTATCCAGAAGAACTTCCTCAACCTAGCAAGGCAGGCCAACATTCAAATTCAGGAAATA
CAGAGAACGCCACAAAGATACTCCTCGAGAAGAGCAACTCCAAGACACATAATTGTCAGA
TTCACCAAAGCTGAAATGAAGGAAAAAATGTTAAGGGCAGCCAGAGAGAAAGGTTGGGTT
ACCCACAAAGGGAAGCCCATCAGACTAACAGCTGATCTTTCAGCAGAAACTCTACAAGCC
AGAAGAGAGTGGGGGCCAATATTCAACATTCTTAAAGAAAAGAATTTTCAACCCAGAATT
TCATATCCAGCCAAACTAAGCTTCATAAGTGAAGGAGAAATCAAATCCTTTACAGACAAG
CAAATGCTGAGAGATTTTGTCACCACCAGGCCTGCCCTAAAAGAGCTCCTGAAGGAAGCA
ATAAACATGGAAAGGAACAACCGGTACCAGCCACTGCAAAATCTTGCCAAATTG
>lcl|hg18_L1PA5_chr11_99864647_99870755
ATGGGGAAAAAACAGAGCAGAAAAACTGAAAATTCTAAAAATCAGAGTGCCTCTCCTCCC
ACAAAGGAACGCAGCTCCTTACCAGTAATGGAACAAAGCTGGATGGAGAATGTCTTTGAC
GAGTTGAGAGAAGAAGGCTTCAGACTATCAAACTACTCCGAGCTAAAGGAGGAAGTTTGA
AGCCATGGCAAAGAAGTTAAAAACCTTGAAAAAAGATTAGACGGATGGCTAACTAGAAAA
ACCAATGCGGAGAAGTCCTTAAAGGACCTGATGGAGCTGACAACCACAGCATGAGAACTA
CAAGACAAATGCACAAGCCTCAGTAGCCAATTCGATCAACTGGAAGAAAGGGTATCAGTG
ATGGAAGATCAAATGAATGAAATGAAGCAAGAAGAGAAGTTTAGAGCAAAAAGAATAAAA
AGAAATGAACAAAGCCTCCAAGAAATATGGGACTATGTGAAAAGGCCAAATCTACATCTG
ATTGGTGTACCTGAAAGTGATGGGGAGAATGGAACCAAGTTGGAAAACACTCTGCAGGAT
ATTATCCAGGAGAACTTCCCCAATCTAGCAGGGCAGGCCAACATTCAGATTCAGGAAATA
CAGAGAATGCCACAAAGAAACTCCTCGAGAAGAGCAACTCCAAGACACATAATTGTCACA
TTCACCAAAGATGAAATGAAGGAAAAAATGTTAAGGGCAGCCAGAGAGAAAGGTCGGGTT
ACCCACAAAGGGAAGTCCATCAGACTAACAGCTAATCTCTCAGCAGAAACTCTACAAGCA
AGAAGAGAGTGGGGGCCAATATTCAACATTCTTAAAGGAAAGAATTTTCAACCCAGAATT
TTATATCAAGCCAAACTAAGCTTCATAAGTGAAGGAGAAATAAAATACTTTACAGACAAG
CAAATGCTGAGAGATTTTGTCACCACCAGGCCTGCCCTAAAAGAGCTCCTGAAGGAAGCA
CTAAACATGGAAAGGGACAACTCGTACCAGCCACTGCAAAAACATACCAAATTG
>lcl|hg18_L1PA5_chr13_50981855_50987975
ATGGGGAAAAAACAGAGCAGAAATACTGAAAATTCTAAAAATCAGAGCACCTCTTCCCCT
CCAAAGGAACGCAGCTCCTCACCAGCAACCGAACAAAGCTGGATGGAGAATGACTTTGAT
GAGTTGAGAGAAGAAGGCTTCAGACAATCAAACTTCTCCAAGCTAAAGGAGGAAGTTCGA
ACCCATGGCAAAGAAGTTAAAAACCTTGAAAAAAGATTAGACGAATGGCTAACTAAAATA
ACCAATGCAGAGAAGTCCTTAAAGGACCTGATGGAGCTGAAAACCACGGCATGAGAACTA
CATGATGAATGCACAAGCCTCAGTAGCTGATTCGATCAACTGGAAGAAAGGGTATCAGTG
ATGGAAGATCAAATGAATGAAATGAAGCAAGAAGAGAAGTTTAGAGAAAAAAGAATAAAA
AGAAACTAACAAAGCCGCCAAGAAATACAGGACTATGTGAAAAGACCAAATCTACGTCTG
ATTGGTGTACCTGAAAGTGACAGGGAGAATGGAACCAAGTTGGAAAACACTCTGCAGGAT
ATTATCCAGGAGAACTTCCCCAATCTAGCAAGGCAGGCCAACATTCAGATTCAGGAAATA
CAGAGATCACCACAAAGATACTCCTCGAGAAGAGCAACTCCAAGACACATAATTGTCAGA
TTCACCAAAGTTGAAATGAAGGAAAAAATGTTAAGAGCAGCCAGAGAGAAAGGTC-GGTT
ACCCACAAAGGGAAGCCCATCAGACTAACAGCTGATCTCTCAGTAGAAACTCTACAAGCC
AGAAGAGAGTGGGGGCCAATATTCAACATTCTTAAAGAAAAGAATTTTCAACCCAGAATT
TCATATCCAGCC-AACTAAGCTTCATAAGTGAAGGAGAAATAAAATCCTTTACAGACAAG
CAAATGCTGAGAGATTTTGTCACCACCAGGCCTGCCCTAAAAGAGCTCTTGAAGGAAGCA
CTAAGCATGGAAAGGAACAACTGGTACCAGCCACTGCAAACCCATGCCACATTG
>lcl|hg18_L1PA5_chr11_16119511_16125635
ATGGGGGAAAAACAGAGCAGAAAAGCTGAAAATTCTAAAAATCAGAGCACCTCTCCTGCT
CCAAAGGAACACAGCTCCTCACCAGCAACAGAACAAAGCTGGACAGAGAATGACTTTGAC
GAGTTCAGAGAAAAAGGCTTCAGATGATCAAACTTCTCTGAGCTAAAGGAGGAAATTCGA
ACCCATCACAAAGAAGCTAAAAACCTTGAAAAAATATTAGACGAATGGCTAACTAGAATA
ACCAGTGTAGAGAAGTCCTTAAATGACCTGAGGGAGCTGAA-ACCATGGCATGAGAACTA
CGTGACGAATGCCCAAGCTTAAGTAGCCAATTCGATCAACGGGAATAAAGGGTATCAGTG
ATGGAAGATCAAATGAATGAAATGAAGGGAAAAGAGAAGTTTAGAGAAAAAAGAATAAAA
AGAAATGAACAAAGCCACCAAGAAATATGGGACTATGTGAAAAGAGCAAATCTACGTCTG
ATTGGTATACCTGAAAGTGATGGGGAGAATGGAACCAAGTTGGAAAACACTCTGCAGGAT
ATCATCCAGGAGAATATCCCCAACCTAGCAAGGCAGGCCAACATTCAAATTCAGGAAATA
CAGAGAACACCACAAAGATACTCCTCGAGAAGAGCAACTCCAAGACACATAATTGTCAGA
TTCACCGAAGTTAAAATGAAGGAAAAAATGTTAAGGGCAGCCAGAGAGAAAGGTCGGGTT
ACCCACAAAGGGAAACCCATCAGACTAACAGCGGATCTCTCAGCAGAAACTCTACAAGCC
AGAATAGAGTGGGGGCCAATATTCAACATTCTTAAAGAAAAGAATTTTCAACCCAGAATT
CCATATCCAGCCAAACTAAGCTTCATAAGTGAAGGAGAAATAAAATCCTTTACAGAGAAG
CAAATGCTGAGAGATTTTGTCACCACCAGGCCTGCCCTAAAAGAGCTCCTGAAGGAAGCA
CTAAACATGGAAAGGAACAACTGGTACCAGCCACTGCAAAAACATGCCAAATTG
>lcl|hg18_L1PA5_chr13_23251609_23257776
ATGAGGAAAAAACAGAGCAGAAAAGCTGAAAATTCTAAAAATCAGAGCGCCTCTCCCCCT
CCAAAGGAACACAGCTCCTCACCAGCAACGGAATAAAGCTGGATGGAGAATGACTTTGAT
GAGTTGAGAGAAGAAGGCTTCAGATGATCAAACTTCTCCGAGCTAAAGGAAGATGTTCAA
ACCCATTGCAAAGAAGCTAAAAACCTTGAAAAAAGATTAGACGAATGGCTAACTAGAATA
ACCAGTGTAGAGAAGTCCTTAAATGACCTGATGGAGTTGAAAACTACGGCACAAGAACTA
CGTGACGAATGCACAAGCTTCAGTAGCCCATTCGATCAACTGGAAGAAAGGGTATCAGTG
ATTAAAGATCAAATGAATGAAATGAAGCGAGAAGAGAAGTTTAGAAAAAAAAGGGTAAAA
AGAAATGAACAAAGCCTCCAAGAAATAAGGGACTATGCGAAAAGACCAAATCTACGTCTG
ATTGGTGTACCTGAAAGTGACGGGGAGAATGGAACCAAGTTGGAAAACACTCTGCAGGAT
ATTATCCAGGAGAACTTCCCGAACTTAGCAAGGCAGGCCAACATTCAAATTCAGGAAATA
CAGAGAACACCACAAAGATACTCCTCGAGAAGAGCAACTCCAAGACACATAATTATCAGA
TTCACCAAAGTTGAAATGACGGAAAAAATGTTAAGGGCAGCCAGAGAGAAAGGTCGGGTT
ACCCACAAAAGGAAACCCATCAGACTAACAGCAAATCTCTTGGCAGAAACTCTACAAGCC
AGAAGAGAGTGGGGGCCAATATTCAACATTCTTAAAGAAAAGAATTTTCAACCCAGAATT
TCATATCCAGCCAAACTAAGCTTCATAAGTGAAGGAGAAATAAAATACTTTACAGACAAG
CAAATGCTGGGAGATTTTGTCACCACCAGGCTTGCCCTACAAGAGCTCCCAAAGGAAGCA
CTAAACATGGAAAGGAACAACTGGTACCAGCCACTGCAAAAACATGCCAAATTG
>lcl|hg18_L1PA5_chr13_110946457_110952620
ATGGGGAAAAAACAGAGCAGAAAAGGTGAAAATTCTAAAAATCAGGGTGCTTCTCCCCCT
CCAAAGGAACACAGCTCCTCAGCAGCAATGGAACAAAGCTGGACAGAGAATGACTTTGAC
GAGTTGAGAGAAGAAGTCTTCAGAAGATCAAATTTCTCCAAGCTAAAGGAGGAAGTTCGA
ACCCATCACAAAGAAGCCAAAAACTGTGAAAAAAGATTAGACAAATGGCTAACTAGAATA
ACCAGTGTGGAGAAGTCCTTAAATGACCTGATGAAGCTGAAAACCATGGCATGAGAACTA
CGTGATGAATGCACAAGCTTCAGTAGCCGATTCGATCAACTGAAGGAAAGGGTATCAGTG
ATTGAAGATCAAATGAATGAAATGAAGTGAGAAGAGAAGCTTAGAGAAAAAGGAGTAAAA
AGAAATGAACAAAGCCTCCAAGAAATATGGGAATATGTGAAAAGACCAAATCTATGTCTG
ATTGGTGTACCTGAAAGTGACGGGGAGAATGGAACCAAGTTGGAAAACACTCTGCAGGAT
ATTATCCAGGAGAACTTCCCCAACCTAGCAAGGCAGGCCAACATTCAAATTCAGGAAATA
CACAGAACACCGCAAAGATACTCCTCAAGAAGAGCAACTCCAAGACACGTAATTGTCAGA
TTCACCAAAGTTGAAATGAAGGAAAAAATGTTAAGGGCGGCCAGAGAGAAAGCTCAGGTT
ACCCACAAAGGGAAGCCCATCAGACTAACAGCGGATCTCTCGGCAGAAACTCTACAAGCC
AGAAGAGAGTGGGGGCCAATATTCAACATTCTTAAAGAAAAGAACTTTCAACCCAGAATT
TCATATCCAGCCAAACTAAGCTTCATAAGTGAAGGAGAAATAAAACCCTTTACAGACAAG
CAAATGCTGAGAGATTTTGTCACCACCAGGCCTGCCCTACAAGAGCTCCTGAAGGAAGCA
CTACACATGGAAAGGAACAACTGGTACCAGCCACTGCAAAAACATGCCAAATTG
>lcl|hg18_L1PA5_chr11_8867391_8873524
ATGGGGAAAAAACAGAGCAGAAAAGCTGAAAATTCTAAAAATCAGAGCACATCTCCCCCT
CCAAAGGAACGAAGCTCCTCGCCAGCAACAGAAC-AAGCTGGATGGAGAATGACTTTGAC
AAGTTGAGAGAAGAAGGCTTCAGATGATCAAACTTCTCTGAGCTAAAGGAGGAAGTTTGA
ACCCATCGAGAAGAAGCTAAAAACCTTGAAAAAAGATTAGACGAATGGCTAACTAGAATA
ACCAGTGTAGAGAAGTCCTTAAATGACCTGATGGAGCTGAAAACCATGGCATGAGAACTA
CGTGATGAATGCACAAGCTTCAGTAGCCAATTCAGTCAACTGGAAGAAAGGGTATCAGTG
ATTGAAGATCAAATTAATGAAATGAAGTGAGAAGAGAAGTTTAGAGAAAAAAGAGTAAAA
AGAAATGAACAAAGCCTTCAAGAAATATAAGACTACATGAAAAGACCAAATCTACATCTG
AGTGGTGTACCTGAAAGTGACAGGGAGAATGGAACCAAGTTGGAAAACACTCTGCAGGAT
ATTATCCAGGAGAACTTCCCCAACCTAGCAAGGCAGGCCAACATTCAAATTCAGGAAATA
CAGAGAACACCACAAAGATACTCCTCGAGAAGAGCAACTCCAAGACACATAATTGTCAGA
TTCACCAAAGTTGAAATGAAGGAAAAAATGTTAAGGGCAGCCAGAAAGAAAGGTCAGGTT
ACCCTCAAAGTGAAGCCCATCAGACTAACAGTGGATCTCTTGGTAGAAACTATACAAGCC
AGAAAAGAGTGGGGGCCAATATTCAACATTCTTAAAGAAAAGAATTTTCAACCCAGAATT
TCATATCCAGCC-AACTAAGCTTCATAAGTGAAGGAGAAATAAAATTCTTTACAGACAAG
CAAATGCTAAGACATTTTGTCACCACCAGGCCTGCCCTACAAGAGCTCCTGAAGGAAGCA
ATAAACATGGAAAGGAACAACCGGTACCAGCCACTGCAAAAACATGCCAAATTG
>lcl|hg18_L1PA5_chr12_127542349_127548473
ATCGGGAAAAAACAGAGCAGAAAAGCTGAAAATTCTAAAAATCAGAGCACCTCTCCCCTT
CCAAAAGAATGCAGCTCCTCGCCAGCAATGGAACAAAGCTGGATGGAGAATGACTTTGAC
GAGTTGAGAGAAGAAGGCTTCAGATAATCAAACTTCTCCGAGCTAAAGGAAGAAGTTCGA
ACCCAAAGCAAAGAAGCTAAAT-CCTTGAAAAAAGATTAGATGAATGGCTAACTAGAATA
ACCAGTGTAGTGAAGTCCTTAAATGACCTGATGGAGCTGAAAACCATGGCACGAGAACTA
TGTGACGAATGCACAAGCTTCAGTAGCCGATTTGATCAACTGGAAGAAAGGGTATCAGTG
ATTGAAGATCAAATGAATGAAATGAAGTGAGAAGAGAAGTTTATAGAAAAAAGAATAAAA
AGAAATGAATAAAGCCTCCAAGAAATATGGGACTATGTGAAAAGACCAAATCTACATCTG
ATTGGTGTACCTGAAAGTGATGGGGAGAATGGAACCAAGTTGGAAAACACTCTGCAGGAT
ATTATCCAGGAGAACTTCCCCAATCTAGTAAGGCAGGCCAACATTCAAATTCAGGAAATA
CAGAGAACGCCACAAAGATACTCCTGGAGAAGAGCAACTCCAAGACACATAATTGTCAGA
TTCACCAAAGTTGAAATGAAGGAAAAAATGTTAAGTGCAGCCAAAGAGAAAGGTCGGGTT
ACCCACAAAAGGAAGCTCATCAGACTAACAGTGGATCTCTCAGCAGAAACTCTACAAGCC
AGAAGAGATTGGGGGCCAATATTCAACATTCTTAAAGAAAAGAATTTTCAACCCAGAATT
TCATATCCAGCCAAACTAAGCTTCATAAGTGAAGGAGAAATAAAATACTTTACAGACAAG
CAAATGCTGAGAGATTTTGTCACCACCAGGCCTGTCCTAAAAGAGCTCCTGAAGGAAGCA
CTAAACATGGAAAGAAACAACCGGTACTAGCCACTGCAAAAACATGCCAAGTTG
>lcl|hg18_L1PA5_chr12_94693115_94699227
ATGGGGAAAAAACAGAGGAGAAAAACTGGAAGTTCTAAAAATCAGAACACCTCTCCTCCT
CCAAAGGAACGCAGCTCCTCACCAGCAACAGAACAAAGCTGGATGGAGAATGACTTTGAT
GAGTTGAGAGAAGAAGGCTTCAGACGACCAAACTTCTCCGAGCTAAAGGAGGAAGTTCGA
ACCCATCGCAAAGAAGTTAAAAACCTTGGAAAAAGATTAGACGAATGGCTAACTAGAATA
ACCAATGTAGAGAAGTCCTTAAATGACCTGATGGAGCTGAAAACCGTGGCATGAGAACTA
CGTGACACATGCATAAGCTTCAGTAGCCGATTCGATCAACTGGAAGAAAGGATATCAGTG
ATTGAAGATCAAATGAGTGAAATGAAGCGAGAAGAGAAGTTTAGAGAAAAAGGAATTAAA
AGAAACGAACAAAGCCTCCAAGAAATATGGGACTATGTGAAAAGATCAAATCTACATCTG
ATTGGTGTGCCTGAAAGTGATGGGGAGAATGGAACCAGGTAAGAAAACACTCTGCAGGAT
ATTATCCAGGAGAACTTCCCCAACCTAGCAAGGCAGGCCAACATTCAAATTCAGGAAATA
CAGAGAACACCAAAAAGATACTCCTCGAGAAGAGCAACTCCAAGACACATAATTGTCAGA
TTCCCCAAAGTTGAAATGAAGGAAAAAATGTTAAGAGCAGCCAGAGAGAAAGGTCAGGTT
ACCCACAAAGGGAAGTCCATCAGAGTAACAGCTGATCTCTTGGTGGAAACTCTGCAAGCC
AGAAGAGAGTGGGGGCAAATATTCAACATTCTTAAAGAAAAGAATTTTCAACCTAGAATT
TCATATCCAGCCAAACTAAGCTTCATAAGTGAAGAAGAAATAAAATCCTTTACAGACAAG
CAAATGCTGAGAGATTTTGTCACCACCAGGCCTGCCCTACAAGAGCTCCTGAAGGAAGCA
CTAAACATGGAAAGGAACAACCAGTACCAGCCACTGCAAAAACATGCCAAATTG
>lcl|hg18_L1PA5_chr12_29954126_29960296
ATGGGGAAAAAACAGAGCAGAAAAACTGAAAATTCTAAAAATCAGAGTGCCTCTCCTCCT
CCAAAGGAATGCAGCTCCTCACCAGCAAAGGAACAAAGCTGGACGGAGCATGACGTTGAC
AAGTTGAGAAAAGAAGGCTACAGACGATCAAACTTCTCTGAGCTAAAGGAGGAAGTTCGA
ACCCAACGCAAAGAAGTTAAAAACCTTGAAAAAAGATTAGATGAATGGCTAACTAGAATA
ATCAATGCAGAGTAGTCCTTAAAGGACTTGATGGAGCTGAAAACCATGGCACGAGAACTA
CATGACGAATGCACAACCTTCAGTAGCCAATTCGATCGACTGGAAGAAAGGGTATCAGTG
ATGGAAGATCAAATGAATGAAATGAAGTGAGAAGACAAGTTCAGAGAAAAAAGAATAAAA
AGAAACTAACAAAGCCTCCAAGAAATATGGGACTATGTGAAAAGACCAAATCTACATCTG
ATTGGTGTACCTGAAAGTGATAGGGAGCATGGAACCAAGTTAGAAAACACTCTGCAGGAT
ATTATCCAGGAGAACGTCCCCAACGTAGCAAGGCAGGCTGATATCCAAATTCAGGAAATA
CAGAGAATGCCACACAGATACTCCTTGAGAAGAGCAACTCCAAGACACATAATTGTCAGA
TTCACCAAAGTAGAAATGAAGGAAAAACTGTTAAGGGCAGCCAGAGAGAAAGGTCGGGTT
ACCCACAAAGGGAAGCCCATCAGACTAACAGATGATCTCTCGGCAGAAACTCTACAAGCA
AGAAGAGACTGGGGATCAATATTCAACATTCTTAAAGGAAAGAATTTTCAACCCAGAATT
TCATATCCAGCCAAACTAAGCTTCATAAGTGAAGGAGAAATAAAATACTTTACAGACAAG
CAAATGCTGAGAGATTCTGTCACCACCAGGACTGCCCTACAAGAGCTCCTGAAGGAAGCA
CTAAACATGGAAAGGAACAACTGGTACCAGCCACTGCAAAAACATGCCAAATTA
>lcl|hg18_L1PA5_chr12_49652577_49658704
A-GGGGAAAAAACAGAGCAGAAAAACTGAAAATTCAAAAAATCAGAGCATCTCTCCTCCT
CCAAAGGAATGCAGCTCCTCACCAGCAATGGAACAAAGCTGGATGGAGAATGACTTTGAC
AAGTTGAGAGAAGAAGGCTACAGATGATCGAATTTCTCCGAGCTAAAGGAGGAAGTTCAA
ACCCAACACAAAGAAGTTAAAAACCTTGAAAAAAGATTAGACGAATGGCTAACTAGAATC
ACCAATGCAGATAAGTCCTTAAAGGACCTGATGGAGCTGAAAACCATGGCACAAGAACTA
CGTGACGAATGCACAAGCTTCAGTAGCTGATTCGATCAACTAGAAGAAAGGGTATCAGTG
ATGGAAGATCAAATGAATGAAATGAAGTGAGAAGAGAAGTTTAGAGAAAAAAGAATAAAA
AGAAATGAACAAAGCCTCCAAGAAATATGGGACTATGTGAAAAGACCAAATCTACGTCTG
ATTGGTGTACCTGAAAGTGACAGGGAGAATGGAACCAAGTTGGAAAACACTCTGCAGGAT
ATTATCCAGGAGAACTTCCCCAACCTAGCAAGGCAGGCCAACATTCAAATTCAGGAAATA
CAGAGAATGCCACAAAGATACTCCTCGAGAAGAGCAACTCCAAGACACATAATTGTCAGA
TTCACCAAAGTTGAAATGAAGGCAAAAATGTTAAGGGCAGCCAGAGAGAAAGGTCGGGTT
ACCCACAAAGGGAAGCCCATCAGACTAACAGCTGATCTCTTGGCAGAAACTCTACAAGCC
AGAAGAGAGTGGGGGCCAATATTCAGCATTCTTAAAGAAAAGAATGTTCAACCCAGAATT
TCATATCCAGCCAAACTAAGCTTCATAAGTGAAGGAGAAATAAAATACTTTACAGACAAG
CAAATGCTGAGAGATTCTGTCACCACCAGGCCTGCCCTACAAGAACTCCTGAAGGAAGCA
TTAAACATAGAAAGGAACAACTGGTACCAGCCACTGCAAAAACATGCCAAATTG
>lcl|hg18_L1PA5_chr16_34807669_34813835
ATGGGAAAAAAACAGAACAGAAAAACTGAAAATTCTAAAAATCAGAGCACCTCTCCTTCT
CCAAAGGAACACAGCTCCTCACCAGCAATGGAATAAAGTTGGATGGAGAATGACTTTGAC
GAGATGAGCAAAGAAGGCTTCAGATGATCAAACTTCTCTGAGCTAAAGGAGGAAGTTCAA
ACCCATGGCAAAGAAGTTAAAAACCTTGAAAAAAATTTAGATGAATAGATAACTAGAATA
ACCAATGCAGAGAAATCCTTAAAGGACCTGATGGAGCTGAAAACCATGGAATGAGAACCA
TGTGATGAAAGTACAAGCTTCAGTAGCTGATTTGATCAACTGGAAGAAAGGGTATCAGTG
ATGGAAGATCAAATGAATGAAATGAAGTGAGAAAAGAATTTTAGAGAAAAAAGAATAAAA
AGAAACCAACAAAGCCTGCAGGAAATGTGGGACTATGTGAAAAGACCAAATCTACATCTA
ATTGGTGTACCTGAAAGTGACAGGGAGAATGGAATCAAGTTGGAAAACACTCTGCACGAT
ATTACCCAGGAGAACTTCCACAACCTAGCAAGGCAGGCCAACATTCAAATTCAGGAAATA
CAGAGAATGCCACAAAGATACTCCTCGAGAAGAGCAACTCCAAGACACATAATTGTCAGA
TTCATCAAAGTTGAAATGAAGGAAAAAATGTTAAGGGCAGCCAGAGAGAAAGGTTGGGTT
ACCCACAAAGGCAAGCCTATCAGACTAACAGCTGATATCTTGGCACAAACTCTACAAGCC
AGAAGACAGTGTGGGCTGACATTCAACATTCTTAAAGAAAAGAATTTTCAACACAGAATT
TCATATCCAGCCAAAAGAAACTTCATAAGTAAAGGAGAAATAAAATCCTTTACAGACAAG
CAAATGCTGAGAGATTTTGTCACTGCCAGGCCTGCCCTACAAGAGCTCCTGAAAGAAGCA
CTAAACATGGAAAGGAACAACTGGTACCAGCCACTGCAAAAACATGCCAAATTG
>lcl|hg18_L1PA5_chr18_49608751_49614858
ATGGGGAAAGAACACAGCAGAAAAGCTGAAAACTGTAAAAATCAGCGTGCCTTTCCTCCT
CCAGAGGAATGCAGCTCCTCGCCAGCAAGGGAACAAAGCTGGATGGAGAATGACTTTGAT
GAGTTGAGAGAAGAAGGCTTCAGACGATCAAACTTTTCCCAGCTAAAGGAGGAAGTTCAA
ACCCATGACAAACAAGCTAAAAATCTGGAAAAAAGATTAGACGAATGGCTAACTAGAATA
ACCAGTGTAGAGAAGTCCTTACATGACCTAATGGAGCTGAAAACCATGGCACGAGATCTA
CGTGACAAATGCATAAGCTTCAGTAGCTGATTTGATCAACTGGAAGAAAGGGTGTCAGCG
ATGGAAGATCAAATGAATGAAATGAAGCAAGAAGAGAAGTTTAGAGAAAAAAGAGTAAAA
ACAAATGAACAAAGCCTCCAAGAAATATGGGACTATGTGAAAAGACCAAATCTACGTCTT
ACTGGTGTACCTGAAAGTGACAGGGAGAATGGAACCAAGTTGGAAAACACTCTGCAGGAT
ATTATCCCGGAGAACTTCCCCAATCTAGCAAGGCAGGCCAACATTC-AAATCAGGAAATA
CAGAGAATGCCACAAAGATACTCCTTGAGAAAAGCAACTCCAAGACACATAATTGTCAGA
TTCACCAAAGTTGAAATGAAAGAAAAAATGTTAAGGGCAGCCAGAGAGAAAGGTCGGGTT
ACCCACAAAGGGAAGCCCATCAGACTAACAGCTGATCTCTCGGCAGAAACTCTACAAGCC
AGAAGAGAGTGGGAGCCAATATTCAACATTCTTAAAGAAAAGAATTTTCAACCCAGAATT
TCATATCCAGCCAAAATAAGCTTCATAAGTGAAGGAGAAATAAAATCCTTTAGAGACAAG
CAAATGCTGAGAGATTTTGTCACCACCAGGCCTGCCCCACAAGAGCTCCTGAAGGAAGCA
CTAAACATGGAAAGGAACAACTAGTACCAGCCACTGCAAAAACATGCCAAATTG
>lcl|hg18_L1PA5_chr17_36649709_36655796
ATGGGGAGAAA-CAGAGCAGAAAAGCTGAAAATTCTAAAAATCAG-GTGCCTCTCACCTT
CCAGAGGAGCACAGCTCCTTGCCAGCAACGGAACAAAGCTGGATGGAGAATGACTTTGAT
GAGTTGAGAGAAGAAGGCTTCAGATGAACAAACTTCTCCAAGCTAAAAGAGGAAGTTCGA
ACCCATTGCAAAGAAGCTAAAAACCTTGAAAAAAGATTAGACAAATGGCTAACTAAAATA
ACCAGTGTAGAGAAGTCCTTAAATGACCTGATGGAGCTGAAAACCATGGCATGAGAACTA
CGTGACGAATGCACAAGCTTCAGTAGCAAATTCAATCAACTGGAAGAAAGGGTATCAGTG
ATTGAAGATCACAGGAATGAAATGAAGAGAGAAGAGAAGTTTAGAGAAAAAAGAGTAAAA
AGAAAGGAACAAAGCCTCCAAGAAATATGGGACTATCTGAAAAGACCAAATCTACATCTG
ATTGGTGTACCTGAAAGTGACGGGGAGAATGAAACCGAGTTGGAAAACACTCTGCAGGAT
ATTATCGAGGAGAACTTCCCCAACCTAGCAAGACAGGCGAATATTCAAATTCAGGAAATA
CAGAGAACACCACAAAGATACTCCTCGAGAAGAGCAACTCCAAGACACATAATTGTCAGA
TTCACCAAAGTTGAAATGAAGGAAAAAATGTTAAGGGCAGCCAGAGAGAAACGTCGGGTT
ACCCACAAAGGGAAGCCCATCAGACTAACAGCAGATCTCTCGGCAGAAACTCTACAAGCC
AGAAGAGAGTGGGGGCCAATATTCAACATTCTTAAAGAAAAGAATTTTCAACCCAGAATT
TCATATCCAGCCAAACTAAGCTTCATAAGTGAAGGAGAAATAAAATACTTTACAGACAGG
CAAATGCTGAGAGATTTTGTCACCACCAGGCCTGCCTTACAAGAGCTCCTGAAGGAAGCA
CTAAACATAGAAAGGAACAACTGGTACCAGCCACTGCAAAAACATGCCAAATTG
>lcl|hg18_L1PA5_chr14_44859196_44865328
ATGGGGAAAAAAGAGAGCAGAAAAGCTGAAAATTCTAAAAATCAGAGTGCCTCTCTCCCT
CCAAAGGAAGGCAGCTCCTCGCCAGCAACAGAACGAAGCTGGATGGAGAATGACTTTGAT
GAGTTGAGAAAAGAGGGCTTCACATGATCAAATTTCTCCGAGCTAAAGGAGGAAGTTTGA
ACCCATTGCAAACAAGCTAAAAAC-TTGAAAAAAGATTAGACAAATGGCTACCTAGAAAA
ACCAGTGTAGAGAAGATGTTAAATGACACGATGGAGCTGAAAACCATGGCACGAGAACTA
CGCAACAGATGCACAAGCTTCAGTAGCCGAT-CAATCAACTGGAAGAAAGGGTATCAGCG
ATGGAAGATCAAATGAATGAAATGAAGCGAAAAGAGAAGTTTAGAGAAAAAAGAGTAAAA
AGAAACGAACAAAGCCTCCAAGAAATATGGGACTATGTGAAAAGACCAAATCTACATCTG
ATTGGTGTACCTGAAAGTGACGGGGAGAATGGAACCAAGTTGGAAAACACACTTCAGGAT
GTTATCCAGGAGAACTTCCCCAACCTAGTAAGGCAGGCCAACATTCAAATTCAGGAAATA
CAGAGAACACCACAAAGATACCCCTCTAGAATAGCAACTCCAAGACACATAATTGTCAGA
TTCACCAAAGTTGACATGAAGGAAAAAATATTAAGGGCAGTCAGAGGGAAAGGTTGGGTT
ACCCACAAAGGGAAGCCCATCAGACTAGCAGCAGATATCTCGCCAGAAACTCTACAAGCC
AGAAGAGAGTAGGGGCCAATATTCAACAATCTTAAAGAAAAGAATTTTCAACCCAGAATT
TCATATCCAGCCAAACTAAGCTTCATAAGTGAAGGAGAAATAAAATCCTTTACAGACAAG
CAAATGCTGAGAGATTTTGTCATCACCAGGCCTGCCCAACAAGAGCTCCTGAAAGAAGCA
CTGAACATGGAAAGGAACAACCGGTACCAGCCACTACAAAAACATGCCAAATTG
>lcl|hg18_L1PA5_chr14_32627019_32633083
ATGAGGAAGAAACAGAGCAGAAAAGCTGAAAATTCTAAAAATCAGAGTGCCTCTCCCCCT
CCAAAGGAACGCAGCTGCTCGCCAGCAATGGAACAAACCTGGACGGAGAATATCTTTGAC
GAGTTGAGAGAAGAAGGCTTCAGACAATCAAACTTCTCCAAGCTAAAGGAGGAAATTAGA
ACCCATCGCAAAGAAGCTAAAAGCTTTGAGAAAAGATTAGATGAATGGCTAACTAGTATA
ACCAGTGTGGAGAAGTCCTTAAGTGACCTGATGGAGCTGAACACCATGGCACAAGAACTA
TGTGATGAATGCACAAGCCTCAGTAGCTGATTCAATCAACTGGAAGAAAGGATATCAGTG
ATTGAAGATCAAATGAATGAAATGAAGTGAGAAGAGAAGTTTAGAGAAAAAAGAGTAAAA
AGAAATGAACAAAGCCTCCAAGAAATATGGGACTATGTGAAAAGGCCAAATCTACATCTG
ATTGGTGTACCTGAAACTGACGGGGAGAGTGGAACCAAGTTGGAAAACACTCTGCAGGAT
ATTATCCAGGAGAACTTCCCCAACCTAGC-AGGCAGGCCAACATTCAAATTGAGGAAATA
CAGAGAACACCACAAAGATACTCCTCGAGAAGAGCAACTCCAAGACACATAATTGTCAGA
TTCACCAAAGTTGAAATGAGGGAAAAAATGTTAAGGGCAGCCAGAGAGAAAGGTCGGGTT
ACCCACAAAGGGAAGCCCATCAGACTAACAGCAGATCTCTCGGCAGAAACTCTACAAGCC
AGAAGAGAGTGGAGGCCAATATTCAACATTCTTAAAGAAAAGAATTTTCAACCTAAAATT
TCATATCCAGCCAAACTAAGCTTCATAAGTGAAGGAGAAATAAAATCCTTTACAGACAGG
CAAATGCTGAGAGATTTTGTCACCACCAGGTCTGCCCTACAAGAGCTCCTAAAGGAAGCA
CTAAACATGGAAAGGAACAACCACTACTAACCACTGCAAAAACATGTCAAAATG
>lcl|hg18_L1PA5_chr14_54484544_54490590
TTGGGGAAAAAACAGAGCAAAAAAGCTGAAAATTCTAAAAATCAGAGCACCTCTCCCCCC
CCAAAGGAACGCAGCTCCTCACCAGCAACGGAACAAAGCTGGACGGAGAATGACTTTGAC
GAGTTGAGAGAAGAAGGCTTCAGACGATCAAACCTCTCCGAGCTAAAGGAGGAAGTTCGA
ACGCATCGCAAAGGAGCTAAAAACCTTGAAAAAAGATTAGACGAATGGCTAACTAGAATA
ACCAGTGTAGAGAACTCCTCAAATGACCTGATGGAGCTGAAAACCATGGCACGAGAACTA
CGTGACGAATGCACAAGCCTCAGTAGCCAATTCAATCAACTGGAAGAAAGGGTATCAGTG
ATCAAAGATCAAATGAATGAAATGAAGCGAGAAGAAAAGTTTAGAGAAAAAAGAGTAAAA
AGAAACAAACAAAGCCTCCAAGAAATATGGGACTATGTGAAAAGACCAAATCTACGTTTG
TTTGGTGTACCTGAAAGTGACAGGGAGAATGGAACCAAGTTGGAAAACACTCTGCAGGAT
ACTATCCAGGAGAACTTCCCCAACCTAGCAAGGCAGGCCAACATTCAAATTCAGGAAATA
CAGAGAATGCCACAAAGATACTCCTCGAGAAGAGCAACTCCAAGACACATAATTGTCAGA
TTCACCAAAGTTGAAATGAAAGAAAAAATGTT---------CAGAGAGAAAGGTTAGGTT
ACCCACAAAGGGAAGCCCATCAGACTAACAGCTGATCTCTCGGCAGAAACTCTATGAGCC
AGAAGAGAGTGGGGGCCAATATTCAACATTCTTAAAGAAAAGAATTTTCAACTCAGAATT
TCATATCCAGCCAAACTAAGCTTCATAAGTGAAGGAGAAATAAAATCCTTTACAGACAAG
CAAATGCTGAGAGATTTTGTCACCACCACGCCTGCCCTACAAGAGCTCCTGAAAGAAGCA
CTAAACATGGAAAGGAACAACCGGTACCAGCCACTGAAAAAACATGCCAAATTG
>lcl|hg18_L1PA5_chr16_74840693_74846868
ATGGGGAAAAAACAGAGCAGAAAAGCTGAAAATTCTAAAAATCAGAGCACCTCTCCCCCT
CCAAACGAACGCAGCTCCTCACCAGCAATGGAACAAAGCTGGATGGAGAATGACTTTGAC
GAGTTGAGATAAGAAGGCTTCAGATGATCAAACTACTCCGAGCAAAAGGAGGAAGTTCGA
ACCCATCGCAAAGAAGCTAAAAACCTTGAAAATAGATTAGACGAATGGCTAACTAGAATA
ACCAGTGTAGAGAAGTCCTTAAATGACCTGATGGAGCTGAAAACTATGGCACAAGAACTG
CATGATGAATGCACAAGCTTCAGTAGCCAATTCGATCAACTGGAAGAAAGGGTATCAGTA
ATTGAAGATCAAATGAATGAAATGAAGCGAGAAGAGGAGTTTAGAGAAAAAAGAGTAAAA
AGAAATGAACAAAGCCTCCAAGAAGTATGGGACTATGTGAAAAAACCAAATCTACGTCTG
ATTGGTGTACCTGAAAGTGACCGGGAGAATGGAACCAAGTTGGAAAACACTCTGCAGGAT
ATTATCCAGGAGAATTTCCCCAACCTAGCAAGGCAGGCCGACAGTCAAATTCAGGAAATA
CAGAGAACACCACAGAGATATTCCTCGAGAACAGCAACTCCAAGACACATAATTTTCAGA
CTCACAAAAGTTGAAATGAAGGAAAAAAGGTTAAGGGCAGCCAGAGAGAAAGGTCGGGTT
ACCCACAAAGGGAAGCCCATCAGACTAACAGTGGATCTCTCGGCAGAAACTCTACCAGCC
AGAAGAGAGTGGGGGCCAATATTTAACATTCTTAAAGAAAAGAATTTTCAACCCAGAATT
TCATATCCAGCCAAACTAAGCTTCATAAGTGAAGGAGAAATAAGATGACTTACAGACAAG
CAAATGCTGAGAGATTTTGTCACCACCAGGCCTGCCCTAAAAGAGCTCCTGAAGGAAGCA
CTAAACATGGAAAGGAACAACCGGTACCAGCCACTGCAAAAACATGCCAAATTG
>lcl|hg18_L1PA5_chr15_84904380_84910502
ATGGGGAAAAAACAGAGCAGGAAAGCTGAAAATTCTAAAAATCAGAGTGCCTCTCCCCCT
CCAAAGGAACGCAGCTCCTCGCCAGCAATGGAACAAAGCTGGACAGAGAATGACTTTGAC
GATTTGAGAGAAGAAGGCTTCAGACGATCAAACTTCTCCGAGCTAAAGGAGGAAATTCAA
ACCCATCGCAAAGAAGCTAAAAACCTCGAAAACAGATTAAACAAATGGCTAACTAGAATA
ACTAGTGTAGAGAAGTCCTTAAAGGACCTGATGGAGCTGAAAACCATGGCACGAGATCTA
TGTGACAGATGCACAAGCTCCAGTAGGCAATTCGATCAACTGGAAGAAAAGGTATCAGTG
ACTGAAGATCAAATGAATGAAATGAAGGGAGAAGAGAAGTTTAGAGAAAAAAGAGTGAAA
ACAAACAAACAAAGCCTCCAAGAAATATGGGACTATGTGAAAAGACCAAATCTACATCTG
ATTGGTGTACCTGAAAGTGATGGGGTGAATGGAACCAAGTTGGAAAACACTCTGCAAGAT
ATTATCCAGGAGAACTTCCCCAACCTAGCAAGGCAGGCCAACATTCAAATTCATGAAATA
CAGAGAACGCCACAAAGATATTCCTTGAGAAGAGCAACTCGAAGACACATAATTGTCAGA
TTCACCAAAGTTGAAATGAAGGAAAAAATGTTAAGGGCAGCCAGAGAGAAAGGTCGGGTT
ACCCACAAAGGGAAGCCCATCAGACTAACAGCAGATCTCTCGGCAGAAACTCTACAAGCC
AGAAGAGAGTGGGGGCCAACATTCAACATTCTTAAAGAAAAGAATTTTCAACCCAGAATT
TCATATCCAGCCAAACTAAGCTTCATAAATGAAGGAGAAATAAAATCCTTTACAGACAAG
CAAATGCTGAGAGATTGTGTCACCTCCAGGCCTGCCCTACAAGAGCTCCTGAAGGAAGCA
CTAAACATGGAAAGGAACAACCAGTACCAGCCACTGCAAAAACGTGCCAAATTG
>lcl|hg18_L1PA5_chr16_57371293_57377401
ATGGGGAAAAAACAGAGCAGAAAAGTTGAAAATTCTAAAAATCAGAGCATCTCTCCCCCT
CCAAAGGAACGCAGCTCCTCACCAGCAAGTGAACAAAGCTGGACAGAGAATGACTTTGAT
CAGTTGCGAGAAGAAGGATTCAGATGATCAAACTTCTCCGAGCTAAAGGAGGAAGTTCAA
ACCCATCACAAACAAGCTAAAAACCTTGAAAAAAAATTAGACAAATGGCTAACTAGAATA
ACCAGTGTAGAGAAGTCCTTAAATGACCTGATGGAGCTGAAAACCATGGCACCAGAACTA
CGTGATGAATGCACAAGCTTCAGTAACTGATTTGATCAACTGGAAGAAAGGGTATCAGTG
ATTGAAGATCTAATGAATGAAATGAAGCGAGAAGAGAAGTTTAGAGAAAAAAGAGTAAAA
AGAAATGAACAAAGCCTCCAGGAAATATGGGACTATGTGAAAAGACCAAATCTACCTCTG
ATTGGTGTACCTGAAAGTGATGGGGAGAATGGAACCAAGTTGGAAAACACTCTGCAGGAT
ATTATCCAGGAGAACTTCCCCAATCTAGCAATGCAGGCCAACATTCATATTCAGGAAATA
CAGAGAATGCCACAAAGACACTCCTTGAGAAGAGCAACTCCAAGACACATAATTGTCAGA
TTCACCAAAGTTGAAATGAAGGAAAAAATGTTAAGGGCAGCCAGAGAGAAAGCTCGGGTT
ACCCACAAAGAGAAGCCCATCAGATTAACAGTGGATCTCTCAGCATAAACTCTACAAGCC
AGAAGAGAGTGGGGGCCACTATTCAACATTCTT----AAAAGAATTTCCAACCTAGAATT
TCATATCCAGCCAAACTAAGCTTCATAAGTGAAGGAGAAATAAAATCCTTTACAGACAAG
CAAATGCTGAGAGATTTTATCACCACCAGGCCTGCCTTACAAGAGCTCCTGAAGGAAGCA
CTAAACATGGAAAGGAACAACTGGTACCAGCCACTGCAAAAACATGCCAAAATG
>lcl|hg18_L1PA5_chr2_129417352_129423475
TTGGGGAAAAAACAGAGCAGAAAAGCCAAAAATTCTAAAAATCAGAGTACTCCTCCCCCT
CCAAAGGAATGCAGCTCCTCACCAGCAACGGAACAAAGCTGGACGGAGAATGACTTTGAT
GAGTTGAGAGAAGAAGGCTTCAGACGATCAAACTTCTCTGAGCTAAAGGAGGAAGTTTGA
ACCCACGGCAAAGAAGCTAAAAGCCTT-AAAAAAGATTACACGAATGGCTAACTAGAATA
ACCAGTGTAGAGAAGTCCTTAAATGACCTGATGGAGCTGAAAACCACGGCACAAGAACTA
CGTGACGAAAGGACAAGCTTCAGTAGCCGATTTGATCAAGTGGAAGAAAGAGTAT----G
ATTGAAGATCAAATGAATGAAATGAAGCGAGAAGAGAAGTTTAGAGAAAAAAGAGTAAAA
AGAAATGAACAAAGCCTCCAAGAAATATGGGACTATGTGAAAAGACCAAATCTATGTCTG
ATTGGTGTACCTGAAAGTGACAGGGAGAATGGAACCAAGTTGGAAAACACTCTGCAGGAT
ATTATCCAGGAGAACTCCCCCAATCTAGCAAGGCAGGCCAACATTCAAATTCAGGAAATA
CAGAGAACACCACAAAGATACTCCTCGAGAAGAGCAACTCCAAGACACATAATTGTCAGA
TTCACCAAAGTTGAAATGAAGGAAAAAGTGTTAAGGGCAGCTAGAGAGAAAGGTCGGGTT
ACCCACAAAGGGTAACCAATCAGACTAACAGTGGATCTCTCAGCAGAAACTCTACAAGCC
AGAAGAGAGTGGGGGCCAATATTCAACATTCTTAAAGAAAAGAATTTTCAACCCAGAATT
TCATATCCAGCCAAACAAAGCCTCATAAGTGAAGGAGAAATAAAATCCTTTACAGACAAG
CAAATGCT----GATTTTGTCACCACAAGGCCTGCCCTACAAGAGCTCCTGAAGGAAGCA
CTAAACATGGAAAGGAACAACAGGTACCAGCCACTGCAAACACATGACAAATTG
>lcl|hg18_L1PA5_chr16_5734955_5741000
ATGGGGAAAAAACAGAGCAGAAAAGCTGAAAATTCTAAAAATCAGAGTACCTCTCCCCCT
CTAAAGGAACGCAGCTCCTCACCAGCAATGGAAAAAAGCTAGACGGAGAATGACTTCGAC
GAGTTGAGAGAAGAAGGCTTCAGACGATCAAACTTCTCTGAACTAACGGAGGAAGTTCGA
ACCCATCGCAAAGAAGCTAAAAACCTTGAAAAAAGATTAGATAAATGCCTAACTAGAATA
ACCAGTGTAGAGAAGTCCTTAAATGACCTGATGGAACTGAAAACCATGGCACAAGAACTA
CGTGACGAATGCATAAGCTTCAGCAGCCGATTCGATCAACTGGAAGAAAGGGTATCAGTG
ATTGAAGATCAAATGAATGAAATGAAGCGAGAAGAGAAGTTTAGAGAAAAAAGAGTAAAA
AGAAACGAACAAAGCCTCCAAGAAATATGGGACTATGTGAAAAGACCAAATCTACATCTG
ATTGGTGTACCTGAAAGTGACAGGGAGAATGGCACCAAGTTGGAAAACACTCTGCAGGAT
ATTATCCAGGAGAACTTCCCCAACCTAGCATGGCAGGCCAACATTCAAATTCAGGAAATA
CAGAGAATGCCACAAAGATACTCCTCGAGAAGAGCAACTCCAAGACAAATAATTGTCAGA
TTCACCGAAGTTGAAATGAAGGAAAAAATGTTAAGGGCAGCCAGAGAGAAAGGTCGGGTT
ACACACAAAGGGAAGCCTATTAGACTAACAGCAGATCTCTCGGCAGAAACTCTACAAACC
AAAAGGGGGTGGGGGC-AATATTCAACATTCTTAAAG-----AATTTTCAACCCAGAACT
TCATATCCAGCAAAACTAAGCTTCATAAGTGAAAGAGAAATAAAATCCTTTACAGACAAG
CAAATCCTGAGAGATTTTGTCACCACCAGGCCTGCCCTAAAAGAGCTCCTGAAGGAAGCA
CTCAACATGGAAAAGAACAACCGATACCAGCCACTGCAAAAACATGCCAAATTG
>lcl|hg18_L1PA5_chr15_52524313_52530407
ATGGGGAAAAAACAGAGCAGAAAAACTGAAAATTCTAAAAATCAGAGTGCCTCTCCTCCT
CCAAAGGAATGCAGCTCCTCACCAGCAGTGGAACAAAGCTGGACGGAGAATGAC--TGAT
GAGCTGAGAGAAGAAGGCTTCTGACGATCAAACTTCTCCAAGCTAAAGGAGGAAGTTTGA
ACCCATTGCAAAGAAGTTAAAAACCTTGAAAAATGATTAGTCGAATGGCTAACTAGAATA
ACCAATGCAGAGAAGTCCTTAAAGGACCTGATGGAGCTGAAAACCATGGCTCGAGAACTA
TGTGATGAATGCACAAGCTTCAGTAGCTGATTTGATCAGCTGGAAGAAAGGGTATCAGTG
ATTGAATATCAAATGAATTAAATGAAGCGAGAAGAGAAGTTTAGAGAAAAAAGAAGAAAA
CGAAACAAACAAAGCCTCAAGGAAATATGGGACTGTGCGAAAAGACCAAATCTACATCTG
ATTGGTGTACCTGAAAGTGACAGAGAGAATGGAACCAAGTTGGAAAACACTGTGCAGGAT
ATTATCCGGGAGAACTTCCCCAACCTAGCAAGGCAGGCCAACATTCAAATTCAGGAAGTA
CAGAGAAGGCTACAAAGATACTCCTTGAGAAGAGCAACTCCAAGACACATAATTGTCAGA
TTCACCAAAGTTGAAATGAAGGAAAAAATTTTAAGGGCAGCCAGAGAGAAAAGTCGGGTT
ACCCACAAAGGGAAGCCCATAAGACTAACAGTGGATCTCTCGGCAGAAACTCCACAAGCC
AGAAGAGAGTGGGGGCCAATATTCAACATTCTTAAAGAAAAGAATTTTCAACCCAGAATT
TCATATCCAGCCAAACTAAGCTTCATAAATGAAGGAGAAATAAAATCCTTTACAGACAAG
CAAATGCTGAGGGATTTTGTCATCACCAGGCCTGCCCTGCAAGAGCTCCTGAAGGAAGCA
CTAAACATGGAAAGGAACAACCGGTACCAGCCACTGCAAAAACATGTCAAATTG
>lcl|hg18_L1PA5_chr14_38892532_38898655
ATGGGGGAAAAACAGACCAGAAAAACTGAAAATTCTAAAAATCAGAGAGCCTCTCCTCCT
CCAAAGGAACACAGCTCCTCACCAACAACAGAACAAAGCTGGACAGAGAATGACTTTAAC
GGGTTGAGAGA---AGGCTTCAGACAATCAAACTTCTCCAAGCTAAAGGAGGAAGTTCGA
ACCCATGGCAAAGAAGTTAAAAACCTTCAAAAAAGATTAGACAAATGGCGAACTAGAATA
ACCAATGCAGAGAAATCCCTAAAGGACCTGATGGAACTGAACACCATGGCACAAGAACTA
CGTGACGAATGCACAAGCTTCAGTAGCCGATTTGATCAACTGGAAGAAAGGGTATGAGTG
ATGGAAGATTAAATGAATGAAATGAAGCGAGAAGAAAAGTTTAGGGAAAAAAGAATAAAA
AGAAACGAACAAAGCCTCCAAGAAATATGGGACTATGTGAAAAGACCAAATCTATGTCTG
ATTGGTGTACCTGAAAGTGACGGGGAGAATGGAACCAAGTTGGAAAACACTCTGCAGGAT
ATTATCCAGGAGAACTTCCCCAGTCTAGCAAGGCAAGCCAACATTCAAATTCAGGAAATA
CAGAGACCACCACAAAGATACTCCTTGAGAAGAGCAACTCCAAGACACATAATTGTCAGA
TTCACCAAAGTCGAAATGAAGGAAAAAATGTTAAGGGCAGCCAGAGAGAAAGGTCGGGTT
ACCCACAAAGGGAAGTCCATCAGACTAACAGCTGATCTCTCGGCAGAATCTTTACAAGCC
AGAAGAGAGTGCGGGCCAATATTCAACATTCTTAAAGAAAAGAATTTTCAACCCAGAATT
TCATAGCCAGCCAAACTAAGCTTCATAAGTGAAGGAGAAATAAAATACTTTACAGACAAG
CAAATGCTGAGAGATTTTGTCACCACCAGGCCTGCCCTACGGGAGCTCCTGAAGGAAGCA
CTACACATGGAAAGGAACAACCTGTAACAGCCACTGCAAAAACATGCCAAATTG
>lcl|hg18_L1PA5_chr16_47620097_47626257
ATGGGGAAAAAGCAGAGCAGAAAAGCTGAAAATTCTAAAAATCAGAGTGCCTCTCCCCCT
TCAAAGGAATGCAGCTCCTCGCCAGCAACAAAACAAAGCTGGGCAGAGAATGACTTTGAC
GAGTTGAGAGAAGAAGTCTTCAGACGATCAAACTTCTCCGAGCTAAAGGAGGAAGTTCGA
ACCCATCGCAAAGAAGCTAAAAACCTTGAAAAAACATTAGACGAATGGCTAACTAGAATA
ACCAGTGTAGAGAAATCCTTAAATGACCTGATGGAGCCGAAAACCATGGTACGAGAACTA
CTTGACGAATGCACAAGCTTCAGTAGCTGATTCGATCAACTGGAAGAAAGGGTATCAGTT
ATTGAAGATCAAATGAATGAAATGAAGCAAGAAGAGAAGTTTAGAGAAAAAAGAATAAAA
AGAAATGAACAAAGCCTCCAAGAAATATGGGACTATGTGAAAAGACCAAGTCTACGTCTG
AATGGTGTACCTGAAAGTGGCGGGGAGTATGGAACCAAGCTGGAAAACACTCTTCAGGAT
ATTATCCAGGAGAACTTCCCCAACCTAGCAAGGCAGGCCAACATTCAAATTCATGAAATA
CAGAGAACACCACAAAGATACTCCTTGAGAAGAGCAACCCCAAGACACACAATTGTCAGA
TTCACCAAGGTTGAAATGGAGGAAAAAATGTTAAGGGCAGCCAGAGAGAAAGGTCGGGTT
ACCCACAAAGGGAAGCCCATCAGACTAACAGCGGATGTCTCAGCAGAAACTCTACAAGCC
AGAAGAGAGTGGGGACCAATATTCAACATTCTTAAAGAAAAGAATTTTCAACCCAGAATT
TCATATCCAGCCAAACTAAGCTTCATAAGTGAAGAAGAAATAAAATCCTTTACAGACAAG
GAAATGCTGAGAGATTTTGTCACCACTAGGCCTGCCCTACAAGAGCTCCTGAAGGAAGCA
CTAAACATGGAAAGGAACAACCAGTACCAGCCACTGGAAAAACACGCCAAATTG
>lcl|hg18_L1PA5_chr16_50924823_50930947
ATGGGGAAAAAACAGAGCAGAAAAGCCGAAAATTCTAAAAATCAGAGTGCCCCTCCCCCT
CCAAAGGAATGCAGCTCCTCGCCAGCAATGAAACAAAGCTGGACAGAGAATGACTTTGAC
GAATTGAGAGAAGAAGGCTTCAGACGATCAAACTTCTCCTAGCTAAAGGAAGAAGTTCGA
AACCATTGCAAAGAAGCTAAAAACCTTGAAAAAAGATTAGACGAATGGCTAACTAGAATA
AACATTGTGGAGAAGTCCTTAAATGACCTGATGGAGCTGAAAACCATGGCACGAGAACTA
CATGACGAATGCACAAGCTTCAGTAGCTGATTCAATCAACTGGAAGAAAGGGTATCAGTG
ATTGAAGATAAAATGAATGAAATGAAGCGAGAAGAGAAGTTTAGAGAAAAAAGAGTAAAA
AGAAATGAAAAAAATCTCCAAGAAATACGGGACTATGTGAAAAGACCAAATCTATGTCTG
GTTGGTGTACCTGAAAGTGATGGGGAGAATGGAACCAAGTTGGAAAACACTCTGCAGGAT
ATTATCCAGGAGAACTTCCCCAACCTAGCAAGGCAGGCCAACATTCAAATTCAGGAAATA
CAGGGAACGCCACAAAGATACTCCTCTAGAAGAGCAACTCTAAGACACATAATTGTCAGA
TTCACCAGAGTTGAAATGAAGGAAAAAATGTTAAGGGCAGCCAGAGAGAAAGGTCGGGTT
ACCCACAAAGGGAAGACCATCAGACTAACAGCAGCTCTCTTGGCAGAAATTCTACAAGCC
AGAAGAGAGTGGGGGCCAATATTCAACATTATTAAAGAAAAGAATTTTCAACCCAGAATT
GCATATCCAGGCAAACTAAGCTTCATAAGTGAAGGAGAAATAAAATCCATTACAGACAAG
CAAAGGCTGACAGATTTTGTCACCACCAGACCTGCCCTACAAGAGCTCCTGAAGGAAGCA
CTAAACATGGAAAGGAAAAACCGGTACAAGCCACTGCACAAACATGCCAAATTG
>lcl|hg18_L1PA5_chr18_14054986_14061099
ATGGGGAAAAAACAGAGCAGCAAAACTGAAAATTCTAAAAATCAGAGCACCTCTCCTCCT
CCAAAAGAACACAGCTCCTCACCAGCAATGGAGCAAAGCTGGATGGAGAATGACTTTCAT
GAGTTGAGAGAAGAAGGCTTCAGACGATCAAACTTCTCCAAGCTAAAGGAGGAAGTTCGC
ACCCATCGCAAAGAAGTTGAAAACCTTGAAAAAAGATTAGACGAATGGCTAACTAGAATA
ACCAAAGTAGAGAAGGCCTTAAATGACCTGATGGAGCTAAAAACCATGGCACGAGAATGA
CATGACGAATGCACAAGCTTCAGTAGCCAATTTGATCAGCTGTAAGAAAGGGTATCAGTG
ATGGAAGATCAAATGAATGAAGTGAAGCAAGAAGAGAAGTTTAGAGAAAAAAGAATAAAA
AGAAACGAACAAAGCCTCCAAGAAATATGGGACTATGTGAAAAGACCAAATCTATGTCTG
ATTGGTGTACATGAAAGTGACGGGGAGAATGGAACCAAGTTGGAAAACACTCTGCAGGAT
ATTACCCAGGAGAACTTCCCCAACCTAGCAAGGCAGGCCAACATTCAAATTCAGGAGATA
CAGAGAATGCCACAAAGATACTCCTCGAGAAGAGCAACTCCAAGACACATAATTGTCAGA
TTCACCAAAGTTGAAATGAAGGAAAAAATGTTAAGGGCAGCCAGAGAGAAAGGTCGGGTT
ACCCACAAAGGGAAGCCCATCAGACTAACAGTGGATCTCTCAGCAGAAACTCTACAAGCC
AGAAGAGAGTGGGGACCAATATTCAACATTTTTAAAGAAAAGAATTTTCAACCCAGAATT
TCATATCCAGCCAAACTAAGCTTCATAACTGAAGGAGAAATAAAATACTTTACAGACAAA
CAAATGCTGAGAGATTTTGTCACCACCAGGCCTGCCCTACAAGAGCTCCTGAAGGAAGCA
CTAAACATGGAAAGGAACAACTGGTAACAGCCACTGCAAAAACATGCCAAATTG
>lcl|hg18_L1PA5_chr14_65720208_65726338
ATGGGGAAAAAACAGAGCAGAAAAACCAGAAACTCTAAAAATCAGAGCGCCTCTCCTCCT
CCAAAGGAACGCAGCTCCTCACCAGCAATGGAACGAAGCTGGACGGAGAATGACTTTGAC
GAGTTGAGAGAAGAAGGCTTCAGAACATCAAACTACTCCGAGCTAAAGGAGGAAGTTTGA
ACCAATGGCAAGGATGTTAAAAACCTTGAAAAAAAATTAGATGAATGGCTAACTAGAATA
ACCAATACAGAGAAGTCCTTAAAGGACCTGATGGAGCTGAAAATCATGGCACGACAACTA
CGTGACGAATGCACAAGCCTCAGTAACCGATGCGATCAACTGGAAGAAAGGGTATCAGTG
ATGGAAGACAAAATGAATGAAATGAAGCAAGAAGAGAAGTTTAGAGAAAAAAAAATAGAA
AGAAACGAACAAAGCCTCCAAGAAATATGGGACTATGTGAAAAGACCAAATCAACGTCTG
ATTGGTGTACCTGAAAGTGACGGGGAGAATGGAACCAAGTTGGAAAACACCCTGCAGGAC
ATTATCCAGGAGAACTTCCCCAATCTAGCAAGGCAGCCCAACATTCAGATTCAGGAAATA
CAGAGAACGCCACAAAGATACTCCTCGAGAAGAGCAACTCCAAGACACATAATTGCCAGA
TTCACCAAAGTTGAAATGAAGGAAAAAATGTTAAGGGCAGCCAGAGAGAAAGGTCGGGTT
ACCCACAAAGGGAAGCCCATCAGACTAACAGCTGATCTCTCGGCAGAAACCCTACAAGCC
AGAAGAGAGTGGGGGCCAATATTCCACATTCTTAAAGAAAATAATCTTCAACCCAGAATT
TCATATCCAGCCAAACTAAGCTTCATAAGTGAAGGAGAAACAAAATACTTTACAGACAAG
CAAATGCTGAGAGATTTTGTCACCACCAGGCCTGCCCTAAAAGAGCTCCTGAAGGAAGCA
CTAAACATGGAAAGGAACAACCGGTACCAGCCACTGCAAAAACATGCCAAATTG
>lcl|hg18_L1PA5_chr1_random_1631651_1637722
ATGGGGAAAAAACAGAGCAGAAAAACCGGAAACTCTAAAGATCAGAGCGCCTCTCCTCCT
CCAAAGGAATGCAGCTCCTCACCAGCAACGGAACAAAGCTGGATGGAGAATGACTTAGAT
GAGCTGAGAGAGGAAGGCTTCAGAAGATCAAACTACTCTGAGCGAAAGGAGGAAGTTTGA
ACCAATGGCAAAGAAGTTAAAAACTTTGAAAAAATATTAGACGAATGGATAACTAGAATA
ATCAATGCAGAGAAGTCCTTAAAGGACCTGATGGAGCTGAAAACCATGGCATGAGAAATA
CACGATGAACGCACAAGCCTCAGGAACCGATGCAATCAACTGGAAGAAAGGGTATCAGTG
ATGGAAGACGAAATGAATGAAATGAAGCGTGAAGAGAAGTTTACAGAAAACAGAAGAAAA
AGAAGGAAACAAAGCCTCCAAGAAATATGGGACTATGTGAAAAGACCAAATCTACATCTG
ATTGGTGTACCTGAAAGTGACGGGGAAAATGGAACCAAGTTGGAAAACACTCTGCAGGAT
ATTATCCAGGAGAACTTCCCCAATCTAGCAAGACAGGCCAACATTCAAATTCAGGAAATA
CAGAGAACGCCACAAAGATACTCCTCGAGAAGAGCAACTCCAAGACACATAATTATCAGA
TTCACCAAAGATGAAATGAAGGAAAAAATGTTAAGGGTAGCCAGAGAGAAAGGTCGGGTT
ACCCACAAAGGGAAGCCAGTCAGACTAACAGCGGATCTCTCGGCAGAAACTCTACAAACC
AGAAGAGAGTGGGGGCCAATATTCAACATTCTTAAAGAAAAGAATTTTCAACCCAGAATT
TCATATCCAGCCAAACTAAGCTTCATAAGTGAAGGAGAAATAAAATACTTTACAGACAAG
CAAATGCTGAGAGATTTTGTCACCACCAGGCCTGCCCTAAAAGAGCTCCTGAAGGAAGTA
CTAAACATGGAAAGGAACAACCGGTACCAGCCACTGCAAAAACATACCAAATTG
>lcl|hg18_L1PA5_chr15_29697272_29703398
ATGGGGAAAAAACAGAGCAGAAAAACTGAAAATTCTAAAAATCAGAGTGCCTCTCCTCCT
CCAAAGGAACGAAGCTCCTCACCAGCAATGGAACAAAGCTGGACGGAGAATGACTTTGAC
GAGTTGAGAGAAGAAGGCTTCAGACGATCAAACTTTTCTGAGCTAAAGGAGGAAGTTAGA
ACCCATCACAAAGAAGTTAAAAACCTTGAAAAAAGATTAGACGAATGGCTAGCTAGAATA
ACCAATGCAGAGAAGTCCTTAAATGACCTGATGGAGCTGAAAACCATGGCATGAGAACTA
CGCGACGAATGCACAAGCTTCAGTAGCCAATTCCATCAACTGGAAGAAAGGGTATCAGTG
ATTGAAGATCAAATGAATGATATGAAGCAAGAAGAGAAGTTTAGAGAAAAAAGAATAAAA
AGAAACAAACAAAGCCTCCAAGAAATATGGGACTATGTGAAAAGACCAAATCCACGTCTG
ATTGGTGTACCTGAAAGTGAGGGGGCGAATGGAACCAAGTTGGAAAACACTCTGCAGGAT
ATTATCCAGGAGAACTTCCCCAACCTAGCAAGGCAGGCCAACATTCACATTCAGGAAATA
CAGAGAACACCACAAAGATACTCCTTGAGAAGAGCAACTCCAAGACACATAATTGTCAGA
TTCACCAAAGTTGAAATGAAGGAAAAAATGTTAAGGGCAACCAGAAAGAAAAGTCGGGTT
ACCTACAAAGGGAAGCCCATCAGACTAACAGCTGATCTCTCGGCAGAAACTCCACAAGCC
AGAAGAGAGTGGGGGCCAATATTCAACATTGTTAAAGAAAAGAATTTTCAACCCAGAATT
TCATATCCAGCCAAACTAAGCTTCATAAGTGAAGGAGAAAT-AAATCCTTTACAGACAAG
CCAATGCTGAGAGATTTTGCCACCACCAGACCTGCCCTACAAGAGCTCCTGAAGGAAGCA
CTAAATGTGGAAAGGAACAACTGGTAC-AGCCACTGCAAAAACATGCCAAATTG
>lcl|hg18_L1PA5_chr18_66554086_66560192
ATGGGGAAAAAACAGAGAAGACAAGCTGAAAATTCTAAAAATCAGAGCACCTCTCCCCCT
CCAAAGGAACACAGCTCCTCGCCAGGAATGGAACCTAGCTGGATGGAGAATGACTTTGAT
GAGTTGAGAGAAGAAGGCTTCAGACAATCAAACTTCTCCGAGCTAAAGAAGGAAATTTGA
ACCCATTGCAAAGAAGCTAAAAACCTTGAAAAAAGATTAGACGAATGGCTAACTAGAATA
ACCAATGTAGAGAAGTCCTTAAATAACCTGATGGAGCTGAAAACCATGGCATGAGAACTA
CGTGACAAATGCACAAGCTTCAGTAGCTGATTCAATCAACTGGAAGAAAGGGTATCAGTG
ATTGAAGATCAAATGAATGAAATGAAGTGAGAAGAGAAGTTTGGAGAAAAAAGAGTAAAG
AGAAATGAACAAAGCCTCCAAGAAATATGGGAATATGTGAAAAGACCAAATCTACGTCTG
ATTGGTGTACCTCAAAGTGATGGGGAGAATGGAACCAAGTTAGAAAATACTCTGCAGGAT
ATTATCCAGGAGAACTTCCCCAACCTAGCAAGGCAGGGCAACATTCAAATTCAGAAAATA
CAGAGAACGCCACAAAGATACTCCTCAAGAAGAGCAACTCCAAGACACATAATTGTCAGA
TTCACCAAAGTTGAAATGAAGGAAAAAATGTTAAGGGCAGCCAGAGAGAAAGGTCTGGTT
ACCCACAAAGGGAAGCCCATCAGATTAACAGCAGATCTCTCTGCAGAAACTCTACAAGCC
TGAAGAGAGTGGGGGCCAATATTCAACATTCTTAAAAAACAGAATTTTCAACCCAGAGTT
TCATATCCAGCCAAACTAAGCTTCA-AAGTCAAGGAGAAATAAAATCCTTTACAGACAAG
CAAATGCTGA-AGATTTTGTCACCACCAGGCCTGCCCTACAAGAGCTCCTGAAGGAAGCA
CTACACATGGAAAGGAACAACCAATACCAGCCACTGCAAAAACATGCCAAATTG
>lcl|hg18_L1PA5_chr14_51744643_51750760
ATGGGGAAATAACAGAGCAGAAAAACTGAAAATTCTAAAAATCAGAGTGCCTCTCCTCCT
CCAAAGGAACGCAGCTCCTCGCCAGCAAAGGAACAAAACTGGATGGAGAATGACTCTGAC
GAGTTGAGAGAAGAAGGCTTCAGATGATCAAACTTCTCTGAGCTAAAGGAGGAAGTTTGA
ACCCATGGCAAAGAAGTTAAAAACCTTGAAAAAAGATTAGATGAATGGCTAACTAGAATA
ACCAATGTAGAGAAGTCCTTAAATGACCTGATGGAGCTGAAAACCATGGCACGAGAACTG
CGTGACGAATGCACAAGCTTCAGTAACTGATTCGATCAAATGGAAGAAAGGGTTTCAGTG
ATGGAAGATCAAATGAATGAAATGAAGTGAGAAGAGAAGTTTAGAGAAAAAAGAATAAAA
AGAAATGAACAAAGCCTCCAAGAAATATGGGACTATGTGAAAAGACCAAATCTACATCTG
ATTGGTGTACCTGAAAGTGATGGGGAGAATGGAACCAAGTTGGAAAACACTCTGCAGGAT
ATTATCCAGGAGAACTTTCCCAACCTAGCAAGGCAGGCCAACATTCAAATTCAGGAAATA
CAGAGAACGCCACAAAGATACTCCTCGAGAAGAGCAACTCCAAGACACATAATTGTCAGA
TTCACCAAAGTTGAAATGAAGGAAAAAATGTTAAGGGCAGCCAGAGAGAAAGGTCAGGTT
ACTCACAAAGGGAAGCCCATCAGACCAACACCTGATCTTTCAGCAGAAACTCTACAAGCC
AGAAGAGAGTGGGGACCAATATCCAACATTCTTAAAGAAAAGAATTTTCAACCCAGAATT
TCATATCCAGACAAACTAAGCTTCATAAGTGAAGGAGAAATAAAATACTTTACAGACAAG
CAAATGCTGAGAGATTTTGCCACCACCAGGCCTGCCCTAAAAGAGCTCCTGAAGGAAGCA
ATAAACATGGAAAGGAACAACCGGTACCAGCCACTGCAAAATCATGCCAAATTG
>lcl|hg18_L1PA5_chr18_31624583_31630710
ATGGGGAAAAAACAGAACAGAAAAACTGAAAATTCTAAAAATCAGAGCTCCTCTCCTCCT
CCAAAGGAATGCAGCTCCTCACCAGCAATGGAACACAGCTGGACGGAGAATGACTTTGAC
AAGTTGAGAGAAGAAGGCTACAGACAATCAACCTTCTCTGAGTTAAAGGAGGAAGTTCGA
ACCCATCATAAAGAAGTTAGAAACCTTGAAATAAGATTACAGGAATTGCTAACTAGAATA
ACCAATGCAGATAAGTCCTTAAAGGACCTGATGGAGATGAAAACCATGGCATGAGAACTA
CGTGACGGATGCACAACCTTCAGTAGCTGATTTGATCAACTGGAAGAAAGGGTATCAGTG
ATGGAACATCAAATGAATGAAATGAAGTGAGAAGAGAAGTTTAGAGAAAAAACAATAAAA
AGAAAC----AAAGCCTCCAAGAAATATAGGAATATGTGAATAGACCAAATCTACGTCTG
ATTGGTGTACCTGAAAGTGATGGGGAGAACAGAACCAAGCTGGAAAACACTCTGCAGGAT
ATTACCCAGGAGAACTTCCCCAACCTAGCAAGGCAGGCCAACACTCAAATTCAGGAAATA
CAGAGAATGCCACAAAGATACTCCTCGAGAAGAGCAACTCCAAGACACATAATTGTCAGA
TTCACCAAAGTTGAAATGAAGGAAAAAATGTTAAGGGCAGCCAGAGAGAACGGTCAGGTT
ACCCACAAAGGGAAGCCCATCAGACTAACAGCTGATCTCTTGGCAGAAACTCTACAAGCC
AGAAGAGAGTGGGGGCCAATATTCAACGTGCTTAAAG-----AATTTTCAAGCCAGAATT
TCATATCCAGCCAAACTAAGCTTCATAATTGAAGGAGAAGTAAAATACTTTACAGACAAG
CAAATGCTGAGAGATTTTGTCACTACCAGGCCTGCCCTAAAAGAGCTCCTGAAGGAAGCA
CTAAACATGGAAAGGAACAACT-GTACCAGCCACTGCAAAAACATGCCAAATTG
>lcl|hg18_L1PA5_chr14_87311564_87317673
ATGGGGAAAAAACAGAACAGAAAAACTGAAAATTCTAAAAATCAGAGCGCCTCTCCTCCT
CCAAAGGAACACAGCTACTCACCAGCAACGGAACAAAGCTGGACGGAGAATGACTTTGAC
AAGCTGAGAGAAGAAGGCTTCAGACAATCAAACTTCTCCGAGCTAAAGGAAGAAGTTCAA
ACCCTTCACAAAGAAGTTAAAAACCTTGAAAAAAAATTAGACGAATGGCTAACTAGAATA
ACGAATGCAGAGAAGTCTTTAAAGGA-CTGATAGAGTTGAAAACCATGGCACGAGAACTA
CGTAACGAATGCACAAGCTTCAGTAGCCGATTCAATCAACTGGAAGAAAGGGTATCAGTG
ATTGAAGATCAAATGAATGAAATGGTGCAAGAAGAGAAGTTCAGAGAAAAAAGAATAAAA
AGAAATGAACAAAGCCTCCAAGAAATACGGGACTATGTGAAAAGACCAAATCTATGTCTG
ATTGGTGTACCTGAAAGTGATGGGGAGAATGGAACCAAGTTGGAAAACACTCTGCAGGAT
ATTATCCAGGAGAACTTCCCCAATCTAGCAAGGCAGGCCAACATTCAAATTCAGGAAATA
CAGAGAATGCCACAAAGATACTCCTCGAGACGAGCAAATCCAAGACACATAATTGTCAGA
TTCACCAAAGTTGAAATGAAGGAAAAAATGTTAAGGGCAGCCAGAGAGAAAGGTTGGGTT
ACCCATAAAGGGAAGCCCATCAGACTAACAGTGGATCTCTTGGCAGAAACTCTACAAGCC
AGAAGAGAGTTGGGGCCAATATTCAACATTTTTAAAGAAAAGAATTTTCAACCCAGAATT
TCATATCCAGCCAAACTATGCTTCATAAGTGAAGGAGAAATAAAATACTTTACAGACAAG
CAAATGCTGAGAGATTTTGTCA-CACCAGGCCTGCCCTACAAGAGCTCCTGAAGGAAGCA
CTAAACATGGAAAGGAACAACCGGTACCAGCCACTGCAAAAACATGCCAAATTG
>lcl|hg18_L1PA5_chr14_70037785_70043911
ATGGGGAAAAAACAGAACAGAAATACTGAAAATTCTAAAAATCAGAGCGCCTCTTCTCCT
CCAAAGGAACACAGCTCCTCACCAGCAACAGAACAAAGCTGGACGGAGAATGACTTTGAT
AAGTTGAGAGAAGAAGGCTTCAGATGATCAAACTTCTCCGAGCTAAAGGAGGAAGTTTGA
ACCCTTTGCAAAGAAGCTAAAAACCTTGAAAAAAGATTAGATGAATGGCTAACTAGAATA
ACCAATGCAGAGAAGTCCTTAAAGGACCTGATGGAGCTGAAAACCATGGCACAAGAACTA
CGTGATGAATACACAAGCTTCAGTAGCCGATTTGATCAAGTGAAAGAAAAGGTATCAGTG
ATTGGAGATCAAATGAATGAAATGAAGCGAGAAGAGAAGTTTAGAGAAAAAAG----AAA
AGAAATGAACAAAGCCTCCAAGAAATATGGGACTATGTGAAAAGACCAAATCTACGTCTG
ACTGGTGTACCTGAAAGCGACGGGGAGAATGGAACCAAGTTGGAAAACACTCTGCAGGAT
ATTTTCTAGGAGAACTTCCCCAACCTAGCAAGGCAGGCCAACATTCAAATTCAGGAAATA
CAGAGAATGCCATAAAGATACTCCTCGAGAAGAGCAACTCCAAGACACATAATTGTCAGA
TTCACCAAAGTTGAAATGAAGAAAAAAATATTAACAGCAGCCAGAGAGAAAGGTTCGGTT
ACCCAAAAAGGGAAGCC-ATCAGACTAACAGCAGATCTCTCAG-AGAAACTCTACAAGCC
AGAAGAGCATGGGGGCCAATATTCAGCATTCTTAAAGAAAAGAATTTTCAACCCAGAATT
TCATATCCAGCCAAACTAAGCTTCATAAGTGAAG-AGAAATAAAATACTTTACAGACAAG
CAAATGCTGAGAGATTTTGTCTCCACCAGGCCTGCCCTACAAGAGCTCCTGAAGGAAGCA
CTAAACATGGAAAGGAACAACCAGTACTAGCCACTGCAAAGACATGCCAAATTG
>lcl|hg18_L1PA5_chr15_53222677_53228805
ATGGGGAAAAAACAGAGCAGAAAACCTGAAAATTCTAAATATCAGAGTGCCTGTCCCCCT
CCAAAGGAACGCAGCTCCTCGCCAGCAACGGAACAAAGCTGGATGGAGAATGACTTTGAC
GAGTTAAGAGA---AGGCTTCAGACGATCAAACTACTCCAAGCTAAAGGAGGAAGTTCAA
ACCCATTGCAAAGAAGCTAAAAACCTTGAAAAAAGATTAGACGAATGGATAACTAGAATA
ACCAATGTAGAGAAGTCCTTAAATGACCTGATGGAGCTAAAAAACATGGCAAAAGAACTA
CGTGATGAACGCACAAGCTTCAGTAGCGAATTCAATCAACTGGAAGAAAGGGTATCAGTG
ATTGAAAATCAAATGAACGAAATGAAGCGAGAAGAGAAGTTTAGAGAAAAAAGAGTAAAA
AGAAATGAACAAAGCCTCCAAGAAATATGGGACTATGTGAAAAGACCAGATCTACATCTG
ATTGGTGTACCTGAAAGTGACAGAGAGAATGGAACCAAGTTGGAAAACACTCTGCAGGA-
ATTATCCAGGAGAACTTCCCCAACCTAGCAAGGCAGGCCAACATTCAAATTCAGGAGATA
CAGAGAATGCCACAAAGATATTCCTCGAGAAGAGCAACTCCAAGACACATAATTGTCAGA
TTCACCAAAGTTGAAATGAAGGAAAAAACGTTAAGGGCAGCCAGAGAGAAAGGTCGGGTT
ACCCACAAAGGGAAGCCCATCAGACTAACAGCGGATCTCTTGGCAGAAACTCTACAAGCC
AGAAGAGAGTAGGGGCAAATATTCAACATTCTTAAAGAAAAGAATTTTCAACCCAGAATT
TCATATCC-----AACTAAGCTTCATAAGTGAAGGAGAAATAAAATCCTTTATAGACAAG
CAAATGCTGAGAGATTTTGTCACCACCAGGCCTGCCCTACAAGAGCTCCTGAAGGAAGCA
CTAAACATGGAAAGGAACAACCGGTACCAGCCACTGCAAAAACATGCCAAATTG
>lcl|hg18_L1PA5_chr17_484387_490528
ATGGGGAAAAAACAG--CAGAAAAGCTGAAAATTCTAAAAATCAGAGCACCTCTCCCCCT
CCAAAGGAACAAAGCACCTCGCCAGCAATGGAACAAAGCTGGACGGAGAATGACTTTGAC
GAGTTGAGAGAAGAAGGCTTCAGACGATCAAACTTCTCTGAGCTAAAGGAGGAAGTTTGA
ACCCATCACAAAGAAGCTAAAAACCTTGAAAAAAGATTAGACGAATGGCTAACTAGAATA
ACCAGTCTAGAGAAGTCCTTAAATGACCTAATGGAGCTGAAAACCATGGCACAAGAACTA
CCTGACGAGCGCACAAGCTTCAGTAGCCAATTCGATCAACTGGAAGAAAGGGTATCAGTG
ATTGAAGATCGAATGAATGAAATGAAGCAAGAAGAGAAGTTTAGAGAATAAAGAGTAAAA
AGAAATGAACAAAGCCTCCAAGAAATACGGGACTATGTGAAAAGACCAAATCTACGTCTT
ATTGGTGTACCTGAAAGTGATGGGGAGAATGGAACCAAGTTGGAAAACACTCTGCAGGAT
ATTATTCAGGAGAACTTCCCCAACCTAGCAAGGCAGGCCAACATTCAAATTCAGGAAATA
CAGAGAACACCACAAAGATATTCCTCGAGAAGAGCAATTCCAAGACACATAACTGTCAGA
CTCACCAAAGTTGAAATGAAGGAAAAAATGTTAAAGGCAGTCAGAGAGAAAGGTCAGGTT
ACCCACAAAGGGAAGCCCATCAGACTAACAGCGGATCTTTCGGCAGAAACTCTATAAGCC
AGAAGAGAGTGGGGGCCAATATTCAACATTCTTGAAGAAAAGAATTTTCAACCCAGAATT
TCATATCCAGCCAAACTAAGCTTCATAAGTGAAGGAGAAATAAAATCCTTTACAGACAAG
CAAATGCTGAGAGATTTTTTCACCACCAGGCCTGCCCTACAAGAGCTCCTGAAGGAAGCA
CTAAACATGGAAAGGAACAACCGGTACTAGCCACTGCAAAAACATGCCAAATTG
>lcl|hg18_L1PA5_chr15_91734211_91740326
ATGGGGAAAAAACAGACCAGAAAAACTGAAAATTCTAAAAATCAGAGCGCCTCTCCTCCT
CCAAAGGAATGCAGCTCCTCACCAGCAACGAAACAAAGCTGGATGGAGAATGACTTTGAT
GAGTTGAGAGAAGAAGGCTACAGACGATCAAACTTCTCCGAGCTAAAGGAGGAAGTTCGA
ACCCATGGCAAAGAAGTTAAAAACCTTGAAAAAAGATTAGACGAATGGCTAACTAGAATA
ACCAATGCAGAGAAGTCCTTAAAGGACCTGATGGAGCTGAAAACCATGGCACGAGAACTA
CGTGACAAATGCACAAGCTTCAGTAGCCGATTTCATCAACTGGAAGAAAGGGTATCAGTG
ATGGAAGATCAAATGAACGAAATGAAGCCAGAAGTGAAGTTTAGAGAAAAAAGAATTAAA
AGAAACGAACAAAGCCTCCAAGAAATATGGGACTATGTGAAAAGACCAACTCTACGTCTG
ATTGGTGTACCTGAAAGTGACGGGGAGAATGGAACCAAGTTGGAAAACACTCTGCAGGAT
ATTATCCAGGAGAACTTCCCCAACCCAGCAAGGCAAGCCAACATTCAAATTCAGGAAATA
CAGAGAACACCACAAAGATACTCCTCAAGAAGAACAATTCCAAGACACATAATTGTCAGA
TTCACCAAAGTTGAAATGAAGGAAAAAATGTTAAGGGCAGCCAGAGAGAAAGGTCGGGTT
ACCCACAAAGGGAAGCCCATCAGACTAACAGCGGATTTCTTGGCAGAAACTCTACAAGCC
AGAAGAGAGTGGGGGCCAATAGTCAACATTCTTA----AAAGAATTTTCAACCCAGAATT
TCCTATCTAGCCAGACCAAGCTTCAGAAGTGAAGGAGAAATAAAATACTTTACAGACAAG
CAAATGCTGAGAGATTTTGTCACCAGCAGGCCTGCCCTA-AAGAGCTCCTGAAGGAAGCA
CTAAACATGGAAAGGAACAAACGGTACCAGCCACTGCAAAAACATGCCAAATTG
>lcl|hg18_L1PA5_chr14_38460654_38466786
ATGGGGAAAAAACAAAGCAGAAAAGCTGAAAATTCTAAAAATCAGAGCGCCCCTCCCCCT
CCAAAGCTACGCAGCTCCTCGCCAGCAATGGAACAAAGCTGAATGGAGAATGACTTTGAC
GAGTTGAGAGAAGAAGGCTTCAGACAATCAAACTTCTCTGAGCTAAAGGAGGAAGTTCAA
ACCCATCGCAAAGAAGCTAAAAACCTTGAAAAAAGATTAGACGAATGGCTAACTAGAATA
ACCAATGCAGAGAAGTCCTTAAAGGACCTGATACAGCTGAAAAACATGGCACGAGAACTA
CGTGACACA-GCACAAGCTTCAGTAGCTGATTTGATCAACTGGAAAAAAGGGTATCGGTG
ATTGAAGATCAAATGCATGAAATGAAGTGAGAAGAGAAGTTTAGAGAAAAAAGAGTAAAA
CGAAACAAACAAAGCCTCCAAGAAATATGGGACTATGTGAAAAGACCAAATCTATGTCTG
ATTGGTGTACCTGAAAGTGACAGGGAGAATGGAACCAAGTTGGAAAACACTCTGCAGGAT
ATTATCTAGGAGAACTTCCCCAATCTAGCAAGGCAGGCCAACATTCAAACTCAGGAAATA
CAGAGAATGCCACAGAGATACTCCTCGAGAAGAGCAACTCCAAGACACACAATTGTCAGA
TTCACCAAAGTTGAAATGAAGGAAAAACTGTTAAGGGCAGCCAGAGAGAAAGGTCAGGTT
ACCCACAAAGGGAAGCCCATTAGACTAATAGCGGATCTCTCGGCAGAAACTCTACAAGCC
AGAAGAGAGTGGGGGCCAATATTCAACATTCTTAAAGAAAATAATTTTCAACCCAGAATT
TCATATCCAGCCAAACTAAGCTTCATAAGTGAAGGAGAAATAAAATCCTTTACAGACAAG
CAAATGCTGAGAGATTTTGTCACCACCAGACCTGCCCTACAAGAGCTCCTGAAGGAAGCA
CTAAACATGGAAAGGAACAACCAGTAGCAGCCACTGCAAAACCATGCCAAATTG
>lcl|hg18_L1PA5_chr14_62675484_62681588
ATGGGGAAAAAACAGAGCAGAAAAGCTGAAAATTCTAAAAATCAGAGCTCCTTTCCCCCT
CCAAAGGAACGCGGCTCCTCGCCAGCAATGGAACAAAGCTGGATGGAGAACGACTTTGAC
GAGTTGAGAGAAGAAGGCTTCAGACGATCAAACTTCTCCGAGCTAAAGGAGGAAGTTCGA
ACCCAATGCAAAGAAGCTAAAAACCTTGAAAAAAGATTAGATGAATGGTTAACTAGAATA
ACCAGTGTAGAGAAGTCCTTAAATGACCTGATG-AGCTGAAAACCATGGCACGAGAACTA
TGTGATGAATGCACAAGCTTCAGTAGCTGATTCGATCAACTGGAAGAAAGGGTATCAGTG
ATTGAAGATCAAATGAGTGAAATGAAGCGAGAAGAGAAGTTTGGAGAAAAAAGAGTAAAA
AGAAATGAACAAAGCCTCCAAGAAATATGGGACTGTGTGAAAAGACCAAATCTACGTCTG
ATTGGTGTACCTGAAAGTGATAGGGAGAATGGAACCAAGTTGGAAAACACTCGGCAGGAT
ATTATCCAGGAGAACTTCCCCAATCTAGCAAGGCAGGCCAACATTCAAATTCAGGAAATA
CAGAGAACACCAAAAAGATACTCCTCGAGAAGAGCAACTCCAAGACACATAATTGTCAGA
TTCACCAAAGTTGAAATGAAGGAAAAAATATTAAGGGCAGCCAAAGAGAAAGGTCAGGTT
ACCCACAGAAGGAAGCCCATCAGACTAACAGCAGATCTCTGGGCAGAAACTCTACAAGCC
AGAAGAGAGTGGGGGCCAACATTCAACATTCTTAAAGAAAAGAGTTTTCAACCCAGAATT
TAATATTCAGCCAAACTAAGCTTCATAAGCGAAGGAGAAATAAAATCCTTTACAGACAAG
CAAATGCTGAGAGATTTTGTCACCACTAAGCCTGCCCTACAAGAGCTCCTGAAGGAAGCA
CTAAACATGGAAAGAAACAACTGGTACCAGCCACTGCAAAAACATGCCAAATTG
>lcl|hg18_L1PA5_chr14_58945922_58952080
ATGGGGAAAAAACAGAGCAGAAAAACTGAAAATTCTAAAAATCAGAGCACCTCTCCTCCT
CCAAAGGAACACAGCTCCTCACCAGCAATGGAACAAAGCTGGATGGAGAATGACTTTGAC
AAGCTGAGAGAAGAAGGCTTCAGATGGTCAAACTTGTCTGAGCTAAAGGAGGAAGTTTGA
ACCCAACGCAAAGAAGTTAAAAACCTTGAAAAAAGATTAGATGAACGGCTAACTAGAATA
ACCAATGCAGATAAGTCCTTAAAGGACCTGATGGAGCTGAAAACCATGGCAGGAGAACTA
CATGATGAATGAACAAGCTTCAGTAGACAATTCAATCAAATGAAAGAAAGGGTATCAGTG
ATGGAAGATGAAATGAATGAAATGAAGCAAGAAGAGAAGTTTAGAGAAAAAAGAACAAAA
AGAAACGAACAAAGCCTCCAAGAAATATGGGACTATGTGAAAAGACCAAATCTACGCTTA
ATTGGTGTACCTGAAAGTGACGGGGAGAATGGAACCAAGTTGGAAAACACTCTGAAGGAT
ATTATCCAGGAGAACTTCCCCAACCTAGCAAGGCAGGCCAACATTCAAATTCAGGAAATA
CAGAGAACACCACAAAGATACTCCTCAAGAAGAGTAACTCCAAGACACATAATTGTCAGA
TTCGCCAAGGTTGAAATGAAGGAAAAAATGTTAAGGGCAGCCAGAGAGAAAGGTCGGGTT
ACCCACAAAGGGAAGCCCATCAGACCAACAGCTGATCTCTCGGCAGAAACTCTACAAGCC
AGAAGAGAGTGGGGGCCAAAATTCAACATTCTTAAAGGAAAGAATTTTCAACCCAGAATT
TCATATCCAGCCAAACTAAGTTTCATAAGTGAAGAAGAAATAAAATCCTTTACAGACAAG
CAAAGGATGAGAGATTTTGTCACCACCAGGCCTGCCCTACAAGAGCTCCTGAAGGAAGCA
CTAAACATGGAAAGGAACAACTGGTACCAGCCAATGCAAAAACATACCAAATTG
>lcl|hg18_L1PA5_chr14_59087962_59094099
ATGGGGAAAAAACAGAGCAGAAAAGCTGAAAATTCTAAAAATCAGAGCACCTCCCCCCCT
CCAAAAGAACACAGCTCCTCACCAGCAATGGAACAAAGCTGGATGGAGAATGAC--TGAC
AAGTTGAGAGAAGAAGGCCACAGATGATCAAACTTCTCCAAGCTAAAGGAGGAAATTCGA
ACTCATCACAAAGAAGCTAAAAACCTCGAAAAAAGATTAGACGAATGGCTAACTAGAATA
ACCAGTGTAGAAAAGTCCTTAAATGACCTCATGGAGCTGAAAACCATGGTACGTGAACTA
CGTGACAAATGCACAAGCTTCAGTAGCTGATTTCATCAACTGGAAGAAAGGGTATCAGTG
ATTGAA-ATCAAATGAATGAAATGAAGCGAGAAGAGAAGTTTAGAGAAAAAACAGTAAAA
AGAAATGAACAAAGCCTCCAAGAAATATGGGACTATGTGAAAAGACCACATCTACGTCTG
ATTGGTGTACCTGAAAGTGACAGGGAGAATGGAACCAAGTTGGAAAACACTCTGCAGGGA
ATTATTCAGGAGAAC-TTCCCAACCTAGCAAGGCAGGCCAACATTCAAATTCAGGAAATA
CAGAGAACGCCACAAAGATACTCCTCCAGAAGAGCAACTCCAAGACACATAATTGTCAGA
TTCACCAAAGTTGAAATGAAGGAAAAAATGTTAAGGGCAGCCAGAGAGAAAGGTTGGGTT
ACCCACAAAGGGAAGCCCAGCAGATTAACAGCTGATCTCTCAGCAGAAACTCTACAAGCC
AGAAGAGAGTGGGGACCAATATTCAACATTCTTAAAGGAAAGAATTTTCAACCCAGAATT
TCATATCCAGCCAAACTAAGCTTCATAAGTGAAGGAGAAATAAAATCCTTTACAGACAAG
CAAATGATGAGAGATTTTGTCACCACCAGGCCTGCCCTACAAGAGCTCTTGAAGGAAGCA
CTAAACATGGAAAGGAAGAACCGGCACCAGCCACTGCAAAAACATGCCAAATTG
>lcl|hg18_L1PA5_chr14_67965236_67971361
ATGGGGAAAAAACAGAGCAGAAAAGCTGAAAATTCTAAAAATCAGAGTGCCTCTCCCCCT
CCAAAGGAACGCAGCTCCTCGCCAGCAATGGAACAAAGCTGGACGGAGAATGACCTTGAC
GAGTTGAGAGAAGAAGGCTTCAGATGATCAAACTTCTCCGAGCTAAAGGAGGAAGTTCAA
GCCCATCGCAAAGAAGCTAAAAACCTTGAAAAAAGATTAGACGAATGGCTAACTAGAATA
ACCAGTGTAGAGAAGTCCTTAAATGACCTGATGGAGCTGAGAACCATGGCATGAGAACTA
CGTGATGAATGCATAAGCTTCAGGAGCCGAGTCGATCAACTGGAAGAAAGGGTATCAGCG
ATTGAAGATCAAATGAATGAAATAAAGCAAGAAGAGAAGTTTAGAGAAAAAAGAATAAAA
AGAAATGAACAAAGCCTCCAAGAAATATGGGACTATGTGAAAAGACCAAATCTACGTCTG
ATTGGTGTACCTGAAAGTGATGGGGAGAATGGAACCAAGTTGGAAAACACTCTGCAGGAT
ATTACCCAGGAGAACTTCTCCAACCTAGCAAGGCAGGCCAACATTC-AATTCAGGAAATA
CAGAGAACGCCACAAAGATACTCCTCAAGAAGAGCAACTCCAAGACACATAATTGTCAGA
TTCACCAAAGTTGAAATAAAGGAAAAAATGTTAAGGGCAGCCAGAGAGAAAGGTCAGGTT
ACCCACAAAGGGAAGCCCATCAAACTAACAGCTGATCTCTCAGCAGAAACTCTACAAGCT
AGAAGAGAGTGGGGGCCAATATTCAACATTCTTAAAG-AAAGAATTTTCAGCCCAGAATT
TCATATCCAGCCAAACTAAGCTTCATAAGTGAAGGAAAAATAAAATACTTTACAGACAAG
CAAATGCTGAGAGATTTTGTCACCACCAGGCCTGCCCTAAAAGAGCTCCTGAAGGAAACA
CTAAACATGGAAAGGAATAACTGGTACCAGCCACTGCAAAAGCACGCCAAATTG
>lcl|hg18_L1PA5_chr15_26073513_26079622
ATGGAGAAAAAACAGAGCAGAAAAACTGAAAATTCTAAAAATCAGAGCATCTCTCCTCCT
CCAAAGGAACGCAGCTCCTCACCAGCAATGGAACAAAGCTGGAAGGAGAATGACTTTGAT
GAGCTGAGAGAGGAAGGCTTCAGACGATCAAACTTCTCCGAGCTAAAGGAGGAAGTTCGA
ACCCATTGCAAAGAAGTTAAAAACCTTGAAAAAAGATTAGACGAATGGCTAACTAGAATA
ACCAATGCAGAGAAGTCCTTAAAGGAGCTGATGGAGCTGAAAACCATGGCATGAGAACTA
CGTGACAAATGCACACACTTCAGTAGCCAATTCGATCACCTGGAGGAAGGGGTATCAGTG
ATTGAAGATCAAATGAATGAAATGAAGCGAGAAG-----TTTAGAGAAAAAAGAATAAAA
AGAAATGAACAAAACCTCCAAGAAATATGGGACTATGTGAAAAGACCAAATCTATGACTG
ATTGGTGCACCTGAAAGTGATGGGGAGAATGGAACCAAGTTGGAAAACACTCTGCAGGAT
ATTATCCAGGAGAACTTCCCCAATCTAGCAAGGCAGGCCAACATTAAAATTCAGGAAGTA
CAGAGAATGCCACAAAGATACTCCTCGAGAAGAGCAACTCCAAGACACATAATTGTCAGA
TTCACCAAAGTTGAAATGAAGGAAAAAATGTTAAGGGCAGCCAGAGAGAAAGGTCGGGTT
ACCCACAAAGGGAAGCCCATCAGACTAACAGCGGATCTCTGGGCAGAAACTCTACAAGCC
AGAAGAGAGTGGGGGCCAATATTCAACATTCTTAAAGAGAAGAATTTTCAACCCAGAATT
TCATATCCAGCCAAACTAAGCTTCATAAGTGAAGGAGAAATAAAATCCTTTACAGACAAG
CAAATGCTGAGAGATTTTGTCACCACCAGGCCTGCCCTAAAAGAACTCCTGAAGGAAGCA
CTAAACATGGAAAGGAACAACCGGTACCAACCACTGCAAAAACATGCCAAATTG
>lcl|hg18_L1PA5_chr18_31461551_31467667
ATGGGGAAAAAACAGAGCAGAAAAAATGAAAATTCTCAAAATCAGAGCACCTCTCCTCCT
CCAAGGGAACACAGCTCCTCACCAGCAACGGAACAAAGCTGGACAGAGAATGACTTTGAC
GAGTTGAGTGAAGAAGGCTGCAGACGATCAAACTTCTCCGAGCTAAAGGAGGAAGTTCGA
ACCCAACGCAAAGAAGTTAAAAACCTTGAAAAAAGATTAGACGAATGGCTAACTAGAATA
ACCAATGCAGAGAAGTCCTTAAAGGACCTGATGGAGCTGAAAACCACAGCACGAGAACTA
CATGACGAATGCGCAAGCTTCAGTAGCTGATTCGATCAACTGGAAGAAAGGGTATCAGTG
ATGGAAGATCAAATGAATGAAATGAAGTGAGAAGAGAAGTTTGGAGAAAAAAGAATAAAA
AGAAATGAACAAAGCCTCCAAGAAATATGGGACTATGTGAAAAGACCAAATCTACATCTG
ATTGGTGTACCTGAAAGTGATGGGGAGAATGGAACCAAGTTGGAAAACACTCTGCAGGAT
ATTATCCAGGAGAACTTCCCCAACCAAGCAAGGCAGGCCAACATTCAGATTCAGGAAATA
CAGAGAACGCCACAAAGATACTCCTCCAGAAGAGCAACTCCAAGACACATAATTGTCAGA
TTCACCAAAGTCAAAATGAAGGAAAAAATATTAAGGGCAGCCAGAGAGAAAGGTCGGGTT
ACCCACAAAGGGAATCCCATCAGACTAACAGCTGATCTCTCAGCAGAAACTCTACAAGCC
AGAAGAGAGTGGGGGCCAATATTCAACATTCTTAAAGAAAAGAATTTTCAACCCAGAATT
TCATATCCAGCCAAACTAAGCTTCAC-AGTGAAGGAGAAATAAAATACTTTACAGACAAG
CAAATGCTGAGAGATTTTGTCACCACCAGGCCTGCCCTACGAGAGCTCCTAAAGGAAACA
CTAAACATGGAAAGGAAGAACCGGTACCAGCCACTGCAAAAACATGCCAAATTG
>lcl|hg18_L1PA5_chr19_19889760_19895864
ATGGGGAAAAA-CAGAGCAGAAAAACTGAAAATTATAAAAATCAGAGTGCCTCTCCCCCT
CCAAAGGAACACAGCTCCTCACCAGCAATGGAACAAAGCTGAATGGAGAATGACTTTGAT
GAGTTAAGAGA---AGGCTTCAGACGATCAAACTTCTCCAAGCTAAAGGAGGAAGTTCAA
ACCCATGGCAAAGAAGTTAAAAACCTTGAAAAAAGATTAGACGAATGGCTAACTAAAGGA
ACCAATGCAGAGAAGTCCTTAAAGGACCTGATGGAGCTGAAAACCATGGCACGAGAACTA
TGTGACAAATGCATAAGCATCAGTAGCTGATTTGATCAACTGGAAGAAAGGGTGTCAGTG
ATGGATGATCAAATGAATGAAATGAAGCGAGAAGGGAAGTTTAGAGAAAAAAGAATAAAA
AGAAATGAACAAAGCCTCCAAGAAATATGAGACTATGTGAAAAGACCAAATCTACATCTG
ATTAGTGTACCTGAAAGTGATGGGGAGAATGGAACCAAGCTGGAAAACACTCTGCAGGAT
ATTATCCAGGAGAACTTCCCCAATCTAGCAAGGCAGCCCAACATTCAAATTCAGGAAATA
CAGAGAATGCCACAAAGATACTCCTCAAGAAGAGCAACTCCAAGACACATAATTGTCAGA
TTCACCAAAGTTGAAATGAAGGAAAAA------AGGGCAGCCAGAGAGAAAGGTCAGGTT
ACCCACAAAGGGAAGCCCATCAGACTAACAGCTGACCTCTCGGCAGAAACTCTACAAGCC
AGAAGAGAGTGGGGGCCAATATTCAACATTCTTAAAGAAAAGAATTTTTAACCCAGAATT
TCATACCCAGCCAAACTAAGCTTCATCAGTGAAGGAGAAATAAAATCCTTTACAGACAAG
CAAATGCTGAGAGATTTTGTCACCACCAGGCCTGCTCTACAAGAGCTCCTGAAGGAAGCA
CTAAACATGGAAAGGAACAACTGGTACCAGCCACTGCAAAAACATGCCAAATAG
>lcl|hg18_L1PA5_chr18_73373086_73379244
ATGGGGAAAAAACAGAGCAGAAGAACGGAAAATTCTAAAAATCAGAGAGCCTCTCCTCCT
AAAAAGGAACGCAGCTCCTCACCAGCAATGGAACAAAGCTGGATGGAGAATGACTCTGAC
GAGCTGAGAGAAGAAGGCTTCAGATGATCAAACTTCTCCGAGCTAAAGGATGACGTTCGA
ACCCATCACAAAGAAGTTAAAAACCTTGAAAAAAGATTAGATGAATGGCTAACTAGAATA
ACCAATGTAGAGAAGTCCTTAAATGACCTGATGGAGCTGAAAACCATGGCACGAGAAATA
CTTGATGAATGCACAAGCTTCAGTAGCCTATTTGATCAACTGGAAGAAAGGGTATCAGTG
AGTGAAGATCAAATTAATGAAATAAAGTGAGAAGAGAAGTTTAGAGAAAAAAGAATAAAA
AGAAATCAACGAAGCCTCCAAGAAATATGGGACTATGTGAAAAGACCAAATCTATGTCTG
ATTGGTGTACCTGAAAGTGACAGGAAGAATGGAACCAAGTTGGAAAACACTCTACAGGAT
ATTATCCAGGAGAACTTCCCCAACCTAGCAAGGCAGGCCAACATTCAAATTCAGGAAATA
CAGAGAACACCACAAAGATACTCCTCGAGAAGAGCAACTCCAAGACACGTAATTGTCAGA
TTCACCAAAGTTGAAATGGAGGAAAAAATGTTAAGGGCAGCCAGAGAGAAAAGTCGGGTT
ACCCACAAAGGGAAGCCCAACAGACTAACAGCGGATCTCTCAGTAGAAACCCTACAAGCC
AAAAGAGAGTGGGGGCCAATATTCAACATTCTTAAAGAAAAGAATTTTCAACCCAAAATT
TCATATCCAGCCAAACTAAGCTTCATAAGTGAAGGGGAAATAAAATCCTTTACAGACAAG
CAAATGCTGAGAGATTTTGTCACCACCAGGCCTGCCCTACAAGAGCTCCTGAAGGAAGCA
CTGAACATGGAAAGGAACAACCGGTACCAGCCACTGAAAAAACAGGCCAAATTG
>lcl|hg18_L1PA5_chr18_6689818_6695943
ATGGGGAAAAAACAGAGCAGAAAAACTGAAAATTCTAAAAATCAGAGCTCCTCTCCTCCT
CCAAAGGAATGCAGCTCCTCACCAGCAATGGAACAAAGCTGGACAGAGAATGACTTTGAC
AAGTTGAGAGAAGAAGGCTTCAGATGATCAAACTTCTCCAAGCTAAAGGAGGAAGTTCAA
ACCCATCGCAAAGAAGTTAAAAACCTTGAAAAAAGATTAGACGAATGGCTAACTAGAATA
ACCAATGTGGAGAAGTCCTTAAATGACCTGATGGAGCTGAAAACCAAGGCACGAGAACTA
CGTGATGAATGCACAAGCTTCAGTAGCCGATTCGATCAACTGGAAGAAAGGGTATCAGTG
ATTGAAGATCAAATGAATGAAATGAAGAGAGAAGAGAAGTTTAGAAAAAAAAGAATAAAA
AGAAACGATCAAAGCCTCCAAGAAATAGAGGACTATGTAAAAAGACCAAATCTATGTCTG
ATTGGTGTACCTGAAAGTGACGGGGAGAATGGAACCAAGTTGGAAAACACTCTGCAGGAT
ATTATCCAGGAGAACTTCCCCAACCTAGCAAGGCAGGCCAACATTCAAATTCAGGAAAT-
---AGAATGCCACAAAGATATTCCTTGAGAAGAGCAACTCCAAGACACATAATTGTCAGA
TTCACCAAAGTTGAAATGA-GGAAAAAACGTTAAGGGCAGCAAGAGAGAAAGGTTGGGTT
ACCCACAAAGGGAAGCCCATCAGACTAACAGCTGATCTCTCAGCAGAAACTCTACAAGCC
AGAAGAGAGTGGGGTCCAGTATTCAACATTCTTAAAGAAAAGAATTTTCAACCGAGAATT
TCATATCCAGCCAAACTAAGCTTCATAAGTGAAGGAGAAATAAAATCCTTTACAGACAAG
CAAATGCTGAGAGATTTTTTCACCACCAGGCCTGCCCTAAAAGAGCTCCTGAAGGAAGCA
CTAAACATGGAAAGGAACAACTGGTACCAGCCACTGCAAAAACATGCCAAATTG
>lcl|hg18_L1PA5_chr18_18719357_18725481
ATGGGGAAAAAACAGAGCAGAAAAGCTGAAAATTCTAAAAATCAGAGCGCCTCTCCTCCT
CCAAAGGAACGCAGCTCCTCACCAGCAACGGAACAAAGCAGGATGGAGAATGATTTTGAT
GGGTTGAGAGAAGAAGGCTTCAGAAGATCAAACTTCTCCAAGCTAAAGGAGGAAGTCCAA
ACCCATCTCAAAGAAGCTAAAAACCTTGAAAAAAGATTAGACGAATGGCTAACTAGAATA
ACCAATGTACAGAAGTCCTTAAATGACCTGATGGAGCTGAAAAACACGGCATGAGAACTA
CGTGATGAATGCACAAGCTTCAGTAGCCGATTTGATCAACTGGAAGAAAGGGTATCAGTG
ATTGAAGATCCAATGACTGAAATGAAGTAAGAAG-----TTTAGAGAAAAAAGAGTAAAA
AGAAAGGAACAAAGCCTCCAAGAAACATGGGACTATGTGAAAAGACCAAATCTACGTCTG
ATTGGTGTACCTGAAAGTGACAGGGAGAATGGAACCAAGTTGGAAAACACTTTGCAGGAT
ACTATCCAGGAGAACTTCCCCAATCTAGCAAGGCATGCCAACATTCAAATTCAGGAAATA
CAGAGAACGCCACAGAGATACTCCTTGAGAAGAGCAACTCCAAGACACATAATTCTCAGA
TTCACCAAAGTTGAAATGAAGGAAAAAATGTTAAGGGCAGCCAGAGGCAAAGGTCGGGTT
ACCCACAAAGGGAAGCCCATCAGACTAACAGCGGATCTCTTGGGAGAAACTCTACAAGCC
AGAAGAGAGTGGAGGCCAATATTCAACATTCCTAAAGAAAAGAATTTTGAACCCAGAATT
TCATATCCAGCCAAACTAAGCTTCATAAGCGAAGGAGAAATAAAATCTTTTACAGACAAG
CAAATGCTGAGAGATTTTGTCACCACCAGGCCTGCCCTAAAAGAGCTCCTGAAGGAAGCG
CTAAACATGGAAAGGAACAACCAGTACCAGCCATTGCAAAAACATGCCAAATTG
>lcl|hg18_L1PA5_chr21_9897106_9903238
ACGGAGAAAAAACAGAGCAGAAAAACTGAAAATTCTAAAAATCAGAGTGCCTCTCCTTCT
CCAAAGGAATGCAGCTCCTCACCAGCAATGGAAAAAAGCTGGATGGAGAATGACTTTGAT
GAGTTGAGAGAAGAAGGCTTCAGACTATCAAACTTCTCCAAGCTAAAGGAGGAAGCTCAA
ACCCATGGCAAACAAGTTAAAAACCTTGAAAAAAGATTAGACGAATGACTAACTAGAATA
ACCAATGCAGAGAAGTCCTTAAAGGATCTGAAGGAGCTAAAAATCATGACACAAGAACTG
TGTGATGAATGCATGAGCTTCAGTAGCTGATTCAATCAACTGGAAGAAAGGTTATCAGTG
ATGGAAGGTCAAATGAATGAAATGAAGTGAGAAAAGAAGTTTAGAGAAAAAGGAATAAAA
A-----GAACAAAGCCTTCAAGAAATATGGGACTATGTGAAAAGACCAAATCTATGTCTG
ATTGGTGTACCTGAAAGTGACGGGGAGAATGGAACCAAGTTGCAAAACACTCTGCAGGCT
ATTATCCAG---AACTTCCCCAATCTAGAAAGGCAGACCAACATTCAAATTCAGGAAATA
CAGAGAATGTCACAAAGATACTCCTCAAGAACAGCAACTCCAAGACACATAATTGTCAGA
TTCACCAAAGTTGAAATGAAGGAAAAAATGTTAAGGGAAGCCAGAGAGAAAGGTTGGGTT
ACCCACAAAGGGAAGCCCATCGGACTAACAGTGGATCTCTCGGCAGAAACTCTACAAGCC
AGAAGAGAGTGGGGGCCAATATTCAACATTCTTAAAGAAAATAA-TTTCAACCCAGAATT
TCATATCCAGCCAAACTAAGCTCCATAAGTGAGGGAGAAATACAATCCTTTACAGACAAG
CAAATGATGAGAGATTTTGTCACCACCAGGCCTGCCCTAAAAGAGCTCCTGAAGGAAGCA
CTAAACATGGAAAGGAACAACCGGTAACAGCCACTGCAAAAACATGCCAAATTG
>lcl|hg18_L1PA5_chr3_104679686_104685834
ATCGGAAAAAAACAGAGCAGAAAAGCTG-AAATTCT-AAAATCAGATCGCCTCTCACCCT
CCAAAGGAATGCAACTCCTCACCAGCAATGAAACAAAGCTGGACGGAGAATGACTTTGAC
AAGTTGAGAGAGGAAGGCTTCAGATGATCAAACTTCTCCGAGCTAAAGGAGGAAGTTCAA
ACCCATTGCAAA-AAGCTAAAAACCTTGAAAAAAGATTAGACGAATGGCTAACTAGAATA
ACCAGTGTAGAGAAGTCCTAAAATGACCTGATGGAGCTGAAAACCATGGCACAAGAACTA
CGTGACAAATGCACAAGCTTCAGTAACCGATTTGATCAACTGGAAGAAAAGGTGTCAGTG
ATTGAAGACCAAATGAATGAAATGAAGTGAGAAGAGAAGTTTAGAGAAAAAAGAGTAAAA
AGAAAGGAACAAAGCCTCCAAGAAATATGGGACTATGTGAAAAGACCAAATCTACGTCTG
ATTGGTCTACCTGAAAGTGACGGGGAGAATGGAACCAAGTTGGGAAACACCCTGCAGGAT
ATTATCCAGGAGAACTTCCCCAACCTAGCAAGGCAGGCTAACATTCAAATTCAGGAAATA
CAGAGAACACCACAAAGATACTCCTCGAGAAGAGCAACTCCAAGACACATAATTGTCAGA
TTCACCAAAGTTGAAATGAAGGAAAAAATGTTAAAGGTAGCCAGAGAGAAAGGTTGGGTT
ACCCACAAAGGGAAGCCCATCAGACTAACAGCAGATCTCTCAGCAGAAACTCTACAAGCC
AGAAGAGAGTGGGGGCCAATAGTCAACATTCTTAAAGAAAGGAATTTTCTACCCAGAATT
TCATATCCAGCCAAATTAACCTTCATAAGTGAAGGAGAAATAAAATCCTTTACAGACAAG
CAAATGCTGAGAGATTTTGTCACCACCAGGCCTGCCCTACAAGAGCTCCTGAAGGAAACA
ATAAACATGGAAAGGAACAACTGGTAACAGCTACTGCAAAAATATGCCAAAATG
>lcl|hg18_L1PA5_chr3_121934087_121940160
ATGGGGAAAAAACAGAGCAGAAAAGCTGAAAAGTCTAAAAATCAGAGCACCTCTCCCCCT
GCAAAGAAACGCAGCTCCTCGCCAGCAAAGGAACAAAGCTGGATGGAGAATGACTTTCAC
AAGTTGAGAGAAGAAGTCTTCAGATGATCAAACTTCTCCGAGCTAAAGGACGAAGTTCAA
ACCCATTGCAAAGAAGCTAAAAACCTTGAAAAAAGATTAGCTGAATGGCTAACTAGAATA
ACCAATGTAGAGAAGTCCTTAAATGACCTGTTGGAGCTGAAAACCATGGCACAAGAACTA
CGTGATG-ATGCACAAGCTTCAGTAGCCGATTTGATCAACTGGAAGAAAGGGTATCAGTG
ATGGAAGATCAAATGTATGAAATTAAGTGAGAAGAGAAGTTTAGAGAAAAAAGAGTAAAA
AGA-ACGAACAAAGGCTCCAAGAAATATGGGACTATGTGCAAATACCAAATCTATGTCTG
ATTGGTGTACCTGAAAGTGACAGGGAGAATGGAACCAAGTTGGAAAACACTCTGCAGGAT
ATTATCCAGGAGAAGTTCCCCAACGTAGCAAGGCAGGCCAACATTCAAATTCAGGAAATA
CAGAGAACGCCACAAAGATACTCCTCAAGAGGAGCAACTCCAAGACATGTAATTGTCAGA
TTCACCAAAGTTGAAATGAAGGAAAAAATGTTAAGGGCAGCCAGAGAGAAAAGTCAGGTT
ACCCACAAAGGGAAGCCCATC--------AGCGTATCTCTCAGCAGAAACTCTACAAACC
AGAAGAGAGTGAGGACCAATATTCAACATTCTTAAAGAAAAGAATTTTCAACCCAGAATT
TCATATCCAGCCAAACTAAGCTTCATAAATGAAGGAGAAATAAAATACTTGACAGACAAG
CAAATGCTGAGAGATTTTGTCACCACCAGGCCTGCCCTAAAAGAGCTCCTGAAGGAAGCA
CTAAACATGGAAAGGAACAACTGGTACCAGCCACTGCAAAAACATGCCAAATTG
>lcl|hg18_L1PA5_chr2_212627790_212633985
ATGGGGAAAAAACAGAGGACAAAAGCCGAAAATTCTAAAAATTAGACCACCTCTCCCCGT
CCAAAGGAGCGCAGCTCCTCACCAGCAATGGAACAAAGCTGGATGGAGAATGACTTTGAC
AAGTTGACAGAAGAAGGCTTCAGAAGATCAAACTTCTCTGAGCTAAGGGAGGAAGTCTGA
ACCCATCGCAAAGAAGCTAAAAACCTTGAAAAAAGATTAGACAAATGGGTAACTAGAATA
ACCAATGTAGAGAAGTCCTTAAATGACCTGATGGAGCTGAAAAACATGGCACGAGAACTA
CGTGACGAATACACAAGCTTCAGTAGCCGATTTGATCAACTGGAAGAAAGGGTATCAGTG
ATTGAAGATCAAATTAATGAAATGAAGTGAGAAGAGAAGTTTAGAGAAAAAAGAGTAAAA
AGAAATGAACAAAGCCTCCAAGAAATATGGGACTATGTGAAAACACCAAATCTACATCTG
ATTGGTGTACCTGAAAGTGACGGGGAGAATGGAACCAAGTTGGAAAACACTCTGCAGGGT
ATTATCCAGGAGAACTTCCCCAACCTAGCAAGGCAGGCCAACATTCAAATTCAGGAAATA
GAGAGAACACCACAAAGAGACTCCTCGAGAAGAGCAGCTCCAAGACACATAATTGTCAGA
TTCACCAAAGTTGAAATGAAGGAAAAAATGTTAAGGGCAGCCAGAGAGAAAGGTCGGGTT
ACCCATAAAGGGAAGCCCATCAGACTAACAGTGGATCTCTTGGCAGAAACTCTACAAGAC
AGAAGAGAGTGGAGACCAATATTCAACATTCTTAAAGAAAAGAATTTTCAACCCAGAATT
TCATATCCAGCCAAACTGAGCTTCCTAAGTGAAGGAGAAATAAAGACCTTTATAGACAAG
CAAATGCTGAGAGATTTTGTCACCACTAGGCCTGCCCTACAGGAGCTCTTGAAGGAAGCA
CTAAACATGGAAAGGAACAACTGGTATCAGCCACTGCAAAAACATGCCAAACTG
>lcl|hg18_L1PA5_chr20_22663309_22669423
ATGGGGAAAAAACAGAGCAGAAAAGCTGAAAATTCTAAAAATCAGAGCATCTCTCCCCTT
CAAAAGGAATACAGCTCCTCGCCAGCAATGGGACAAAGCTGGATGGAGAATGACTTTGAC
GACTTGAGAGAAGAAGGCTTCAGACGATCAAACTCCTCTGAGCTAAAGGAGGAAGTTTGA
ACCCAATGCAAAGAAGCTAAAAACCTTGAAAAAAGATTAGGCGAATGGCTAACTAGAATA
ACTAGTGTAGAGAAGTCCTTAAATGACCTGATGGAGCTGAAAACCATGGCATGAGA-CTA
CATGAAGAATGCACAAGCTTCAGTAGCCAATTCCATCAACTGGAAGAAAGGGTATCAGAG
ATGGAAGAACAAATGAATGAAATGAAGTGAGAAGAGAAGTTTAGAGAAAAAGG-GTAAAA
AGAAATGAACAAAGCCTCCAAGAAATATGGGACTATGTGAAAAGACCAAATCTATGTCTG
ATTGGTGTACCTGAAAGTGATGGGGAGAATGGAACCAAGTTGGAAAACACTCTGCAGGAT
ATTATCCAGGAGAACTTCTCCAACCTAGCAAGGCAGGCCAACATTCAAATTCCAGAAATA
CAGAGAACACCACAAAGATACTCCTCGAGAAGAGCACCTCCAAGACACATAATTCTCAGA
TTCACCAAAGTTGAAATGAAGGAAAAAATGTTAAGGGCAGCCAGAGAGAAAGGTCGGGTT
ACTCACAAAGGGAAACCCATCAGACTAACAGCGAATCTCTCTGCAGAAACTCTGCAAGCC
AGAAGGAAGTGGGGGACAATATTCAACATTCTTAAAGAAAAGAATTTTCAACCCAGAATT
TCATGTCCAGCCAAACTAAGCTTCATAAGTGAAGGAGAAATAAAATCCTTTACAGACAAG
CAAATGCTGAGAGATTTTGTCATCACCAGGCCTGCCCTAAAAGAGCCCCCGAAGGAAGCA
CTAAACATGGAAAGGAACAACCAGTACCAGTCACTGCAAAAACATGCCAAATTG
>lcl|hg18_L1PA5_chr20_18789861_18795993
ATGGGGAAAAAACAGAACAGAAACACTGAAAATTCTAAAAATTAGAGCGCCTCTCCTCCT
CCAAAGGAATGCAGCTCCTCACCAGCAACAGAACAAAGCTGGATGGAGAATGACTTTGAC
AAGTTGAGAGAAGAAGGCTTCAGATGATCAAACTTCTCTGAGCTAAAGGAGGAAGTTCGA
ACCCATCACAAAGAAGTTAAAAATCTTGAAAAAAGATTAGACAAATGGCTAACTAGAATA
ACCAATACAGAGAAGTCCTTAAAGGACCTGATGGAGCTGAAAACCATGGCATGAGAACTA
CATGACAAATGCACAAGCTTCAGTAGCCGATTCGATCAACTGGAAGAAAGGATATCAGTG
ACTGAAGATCAAATGAATGAAATGAAGCGAGAGGAGAAGTTTAGAGAAAAAAGAATAAAA
AGAAATGAACAAAGACTCCAAGAAATATAGGACTATGTGAAAAGACCAAATCTACGTCTG
ATTGGTATACCAGAAAGTGATGGGGAGAATGGAACCAAGTTGGAAAACACTCTGCAGGAT
ATTATGCAGGAGAACTTCCCCAGCCTAGCAAGGCAGGCCAACATTCACATTCAGGAAATA
CAGAGAACTCCACAAAGATACTCCTCGAGAAGAGTGACTACAAGACACATAATTCTCAGA
TTCACCAAAGTTGAAATGAAGGAAAAATTGTTAAGGGCAGCCAGAGAGAAAGGTCGGGTT
ACCCACAAAGGGAAGCCCATCAGACTAACAGCGGATCTCTCAGCAGAAACCCTACAAGCC
AGAAGAGAGTGGGGGCCAATATTCAACATTCTTAAAGAAAAGAATTTTCAACTCAGAATT
TCATATCCAGCCAAACTAAGCTTCATAAGTGAAGGAGACATAAAATACTTTACAGACAAG
CAAATGCTGAGAGATTTGGGCACCACCAGGCCTGCCCTAAAAGAGCTCCTGAAGGAAGCC
CTAAATGTGGAAAGGAACAACCGGTACCAGTGACTGCAAAAACATGCCAAATTG
>lcl|hg18_L1PA5_chr2_189892162_189898295
ATGGGGATAAAACAGAGCAGAAAAACTGAAAATTCTAAAAATCAGAGCGCCTCTCCTCCT
CCAAAGGAATGCAGCTCCTCACCAGCAACAGAACAAAGCTGGACAGAGAATGACTTTGAT
GAGTTGAGAGAAGAAGGCTTCAGACGATCAAACGTCTCCGAGCTAAAGGGGGAAGTTTGA
ACCCATTGCAAAGAAGTTAAAAACCTTGAAAAAAGATTACACGAATGGCTAACTAGAATA
ACCAATGCAGAGAAGTCCTTAAAGGACCTGATGGGGCTGAAAACCATGGCACGAGAACTA
CGTGACAAATGCACAAGCTTCAGTAGCCGACTCGATCAACTGGAAGAAAGAGTATCAGTG
ATTGAAGATCAAATGAATGAAATAAAGTGAGAAAAGAAGTTTAGAGAAAAAAGAATAAGA
AGAAATCAACAAAGCCTCCAAGAAATATGGGACTATGTGAAAAGACCAAATCTACGTCTG
ATTGGTGTACCTGAAAGTGATGGGGAGAATGGAACCAAGTTGGAAAACATTCTTCAGGTT
ATTATCCAGGAGAACTTCCCCAACCTAGCAAGGAAGGCCAACATTCAAATTCAAGAAATA
CAGAGAACGCCACAAAGATACTCCTCGAGAAGAGCAACTCCAAGACACATAATTGTCAGA
TTCACCAAAGTTGAAATGAAGGAAAAAATGTTAAGGGCAGCCAGAGAGAAAGGTCGGGTT
ACCCACACAGGGAAGCCTATCAGACTAACAGTGGATCTCTGGGCAGAAACTCTACAAGCC
AGAAGAGAGTGGGGGCCAATATTCAACATTCTTAAAGAAAAGAATTTTCAACCCAGAATT
TCATATCCAGCCAAACTAAGCTTCATAAGTGAAGGAGAAATAAAATCCTTTATAGACAAG
CAAATGCTGAGAGATTTTATCACCACCAGGCCTGCCCTACAACAGCTCCTGAAGGAAGCA
CTAAACATGGAGAGGAACAACCAGTACCAGCCACTGCAAAAACATGCCAAATTG
>lcl|hg18_L1PA5_chr2_138056384_138062474
ATGGGGAAAAAACAGAGCAGAAAAGCTGAAAATTCTAAAAATCAGAGTGCCTCTCCCCCT
CCAAAGGAACACAGGCCCTCGCCAGCAACGGAACAAAGCTAGATGGATAATAACTTTGAC
GAGTTGACAGAAGAAGGCTTCAGACAACGAAACTTCTCCGAGCTAAAGGAGGAAGTTTGA
ACCCATCACAAAGAAGCTAAAAACCTTGAAAAAAGATTAGACGAATGGCTAACTAGAATA
ACCAGTGTAGAGAAGTCCTTAAAGGACCTGATGGAGGTGAAAACCATGGCACGAGAACTA
CGTGACAAATGCACAAGCTTCAGTAGCCGATTCGATCAACTGGAAGAAAGGGTATCAGTG
ATTGAAGATCAAATGAATGAAATGAAGTGAGAAGAGAAGTTTAGAGAAAGAAGAGTAAAA
AGAAATGAACAAAACCTCCAAGAAATATGGGACTATGTGAAAAGACCAAATCTATGTCTG
ATTGGTGTACCTGAAAGTGACAGGGAGAATGGAACCAAGTTGGAAAACACTCTGCAGGAT
ATTTTCCAGGAGAACTTACCCAACCTAGCAAGGCAGGCCAACATTCAAATTCAGGAAATA
CAGAGAACGCCACAAAGATATTCCTCAAGGAGAGCAACTCCAAGACACACAATTGTCAGA
TTCACGAAAGTTGAAATGAAGGTAAAAATGCTAAGGGCAGCCAGAGAGAAAGGTTGGGTT
ACCCACAAAGGGAAGCCCATCAGACTAACAGCTGATCTCTCTGCAGAAACTCTACAAGCC
AGAAGAGAGTGGGGGCCAATATTCAACATTCTTAAAGAAAAGAATTTTCAACCCAGAATT
TCATATCCAGCCAAACTAAGCTTCAGAAGTGAAGGAAAAATAAAATCCTTTACAGACAAG
CAAATGCTGAGAGATTATGTCACCACCAAGCCTGCCCTATAAGAGCTCCTGAAGGAAGCA
CTAAACATGGAAAGGAACAACCGGTACCACCCACTGCACAAACATGCCAAATTG
>lcl|hg18_L1PA5_chr3_155183882_155190006
ATGGGGAAAAAGCAGAGCAGAAAAGCTGAAAATTCTAAAAATCAGAGCACCTCTCCCCCT
CCAAAGGAATGCAGCTCCTCGCCAGCAATGGAACAAAGCTGGATGAAGAATGACTTTGAC
AAGTTGAGAGAAGAAGGCTTCAGACGATCAAACTTCTCTGAGCTAAAAGAGAAAGTTCGA
ACCCATTACAAAGAAGCTAAAAACCTTGAAAAAAGATTAGATGAATGGCTAACTAGAATA
ACCAGTGTAGAGAAGTCCTTAAATGATCTGACGTAGCTGAAAAACATGGCACGAGAACTA
CGTGATGAATGCACAAGCTTCAGTAGCCGATTCGCTCAACTGGAAGGAAGTGTGTCGGTG
ATTGAAGATCAAATGAATGAAATGAAGCGAGAAGAGAAGTTTAGAGAAAAAAGAGTAAAA
AGAAATGAACAAAGCCTCCAAGAAATAAGGGACTATGTGAAAAGACCAAATCTACGTCTG
ATTAGTGTACCTGAAAGTGACGGGGAGAATGGAACCAAGTTGGAAAACACTCTGCAGGAT
ATTATCCAGGAGAACTTCCCCAATCTAGCAAGGCAGGCCAACATCCAAATTCAGGAGATA
CAGAGAACACCACAAAGATACTCCTCAAGAAAAGCAACTCCAAGACACATAATTGTCAGA
GTCGCCAAAGTTGAAATGAAGGAAAAAACGTTAAGGGCAGCCAGAGAGAAAGATCGGGTT
ACCCATAAAGGGAAGCCCATCAGACTAACAGCTGATCTCTCAGCAGAAACTCAACAAGCC
AGAAGAGAGTGGGGGCCAATATTCAACATTCTTAAAGAAAAGAGTTTTCAACCCAGAATT
TCATATCCAGCCAAACTAAGCTTCATAAGTGAAGGAGAAATAAAATCCTTTACAGACAAG
CATATGCTGAGAGATTTTGTCACCATCAGGCCTGCCCTAAAAGAGCTCCTGAAGGAAGCA
CTAAACATGGAAAGGAACAACCAGTACCAGCCACTGCAGAAACATGCCAAATTG
>lcl|hg18_L1PA5_chr2_84343015_84349157
ATGGGGAAAAAACAGAGCAGAAAAACTGAAAATTCTAAAAATCAGAGTGCCTTTCCTCCT
CCAAAGGAATGCAGCTCCTCACCAGCAATGGAACAAAGCTGGACGGAGAATGACTTTGAA
GAGTTGACAGAAAAAGGCTACAGACGATCAAACTTCTCCAAGCTAAAGGCGGAGGTTCAA
ACCCAATGCAAAGAAGTTAAAAACCTTGAAAAAAGATTAGATGAATGGCTAACTAGAATA
ACCAATGCAGAGAAGTCCTTAAAGGACCTGATGGAGCTGAAAACCATGGCATGAGAACTA
TGTGATGAATGCACAAGCTTCAGTAGCCAATTTGATGAACTGGAAGAAAGGGTATCAGTG
ATGGAAGATCAAATGATAGAAATGAAGTGAGAAG-----TTTAGAGAAAAAAGAGTAAAA
AGAAACGAACAAAGCCTCCAAGAAATAGGGAACTGTGTGAAAAGACCAAATCTACGTCTG
ATTGGTGCACCTGAAAGTGATGGGGAGAATGGAACCAAGTTGGAAAACATTCTGCAGGAT
ACTATCCAGGAGGACCTCCCAAAACTAGCAAGGCAGGCCAACATTCAAATTCAGGAAATA
CAGAGAACACCACAAAGATACTCCTCGAGA-GAGCAACTCCAAGACACGTAATTGTCAGA
TTTAACAAAGTTGAAATGAAGTAAAAAATGTTAAGGGCAGCCAAAGAGAAAGGTTGGGTT
ACCCACAAAGGGACGCCCATCAGACTAACAGCTGATCTCTCAGCAGAAACTC----AGCC
AGAAGAGAGTGGGGGCCAATATTCAACATTCTTAAAGAAAAGAATTTTCAACCCAGAATT
TCATATCCAGTCAAACTAAGCTTCATAAGTGAAGGAGAAATAAAATCCTTTACAGACAAG
CAAATGCTGAGAGATTTTGTCACCACCAGGCCTGCCCTAAAAGAGCTCCTGAAGGAAGCA
CTAAACATGGAAAGGAACAACCAGTACCAGCCACTGCAAAAACATGCCAAATAG
>lcl|hg18_L1PA5_chr3_113412759_113418896
ATGGGGAAAAAACAGAGCAGAAAAGCTGAAAATTCCAAAAATCAGAGCACCTCTCCCCCT
CCAAAAGAACATAGCTCCTCACCAGCAACAGAACAAAGCCGGATGGAGAATGACTTTGAT
GAGTTGAGAGAAGAAGGTTTCAGATGATCAAACTTCTCCGAGCTAAAGGAGGAAGTTCGA
ACCCATGGCAAAGAAGCTATAAACCTTGAAAAAAGATTAGACAAATGGCTAACTAGAATA
ACCAGTGTAGAGAAGTCCTTAAAGGACCTGATGGAGGTGAAAACCATGGCACAAGAACTA
CATGATGAATGCACAAGCTTCAGTAGCCAATTAGATCAACTGGAAGAAAGGGTATCAGTG
ATTGAAGATCAAATAAATGAAATGAAGCAAGAAGAGAAGTTTAGAGAAAAAAGAGTAAAA
AGAAATGAATAAAGCCTCCAAGAAATATGGGACTATGTGAAAAGACCAAATCTACATCCG
ATTGGTATACCTGAAAGTGACAGGGAGAATGGAATCAAGTTGGAAAACACTCTGCAGGAT
ATTATCCAGGAGAGATTCCCCAACCTAGCAAGGCAGGCCAACATTCAAATTCAGGAAATA
CAGAGAATGCCACAAAGATACTCCTCAAGAAGAACAACCCCAAGACACATAATTGTCAGA
TCCACCAAAGTTGAAATGAAGGAAAAAATGTAAAAGGCAACCAGAGAGAAAGGTCAGGTT
ACCCACAAAGGGAAGCCCATCAGAATAATAGCAGATCTCTCAGCAGAAACTCTACAAGGC
AGAAGACAATGGGGGCCAATATTCAACATTCTTAAAGAAAAGAATTTTCAACCCAGGATT
TCATGTCCAGCCAAACTAAGCTTCATAAGTGAAGGAGAAATAAAATCCTTTACAGAAAAG
CAAATGCTGAGAGACTTTGTCACCACCAGGCCTGCCCTACAAGAGCTCCTGAAGGAAGTA
CTAAACATGGAAAGGAACAACTGGTAGCAGCCACAGCAAAAACAAGCCAAATTG
>lcl|hg18_L1PA5_chr21_15228070_15234143
ATGGGGAAAAAACAGAGCAGAAAAGCTGAAAATTCCAAGAATCAGAGCACCTCTCCCCCT
CCAAACGAACACACCTCCTTGCCAGCAGCAGAACAAAGCTGGATGGGGAATGAC--TGAC
GAGTTGAGAGAAGAAGGCTTCAGATGATTAAACTTCTCCGAGCTAAAGGAGGAAGTTCGA
ACCCATCGCAAAGAAGCTTAAAACCTTGAAAAAAGATTAGATGAATGACTAACTGGAATA
ACCAGTGTAGAGAAGTCCTTAAAGGACCTGATGGAGCTGAAAACCATGGCACGAGAACTA
CATGAAACATGCACAAGCTTCAGTAGCCGATTTGATCAACTGGAAGAAAGGGTATCAGTG
ATGGAAGATCAAATGAATGAAATGAAGTGAGAAGAGAAGTTTAGAGAAAACAGAGTAAAA
AGAAACGAATAAAGCCTCCAAGAAATATGGGACTATGTGAAAAGACCAAATCTATGTCTG
ATTGGTGTACCTGAAAGTGACGGGGAGAATGGAACCAAGTTGGAAAACACTCTGCAGGAC
ATTATCCAGGAGAACATCCCCAACCTAGCAAGGCAGGCCAACATTCAAATTCAGGAAATA
CAGAGAACACCACAAAGATACTCCTCGAGAAGAGCAACTCCAAAACACATAATTGTCAGA
TTCACCAAAGTTGAAATGAAGGAAAAAATTTTAA-GGCAGCCAGAGAGAAAGGTCGGGTT
ACCCACAAAGGGAAGCCCATCAGACGAACCGTGGATCTC--GGCAGAAACTCTATAAGCC
AGAAGAGAGTGGGGGCCAATATTCAACATTCTTAAAGAAAAGAATTTTCAACCCAGAATT
TCATATCCAGCCAAACTAAGCTTCATAAGTGAAGGAGAAATAAAATCCTTTACAGACAAG
CAAATGCTGACAGATTTTGTCACCACCAGGCCTGCCCTACAAGAGCTCCTGAAGGAAGCA
CTAAACATGGAAAGGAACAACCGGTACCATCCACTGCAAAAACATGCCAAATTG
>lcl|hg18_L1PA5_chr2_62829625_62835776
ATGGGGAAAAAACAGAGCAGAAGAGCTGAAAATTCTAAAAATCAGAGCACCTCTCCCCCT
CCAAAGGAACGGAGCTCCTCGCCAGCAACGAAACAAACCTGGACGGATCATGACATTGAC
AAGTTGAGAGAAGAAGGCTTCAGACGATCAAACTTCTCCAAGCTAAAGGAGGAAGTTCGA
ACCCATCGCAAAGGAGCTAAAAACTTTGAAGAAAGATTAGACGAATGTCTAACTAGAATA
ACCAGTGTAGAGGACTCTTTAAATGACCAGATGGAGCTGAAAACCATGGCATGAGAACTA
CGTGACAAATGCACAAGCTTCAGTAGCCGATTCAATCAACTGGAAGAAAGGGTATCAGTG
ATTGCAGGTCAATTGAATGAAATGAAGTGAGAAG-----TTTAGAGAAAAAAGAACAAAA
AGAAAC----AAAGCCTCCAACAAATACGGGACTATGTGAAAAGACCAAATCTACGTCTG
ATTGGTGTACCTGAGAGTGACAGGGAGAATGGAACCAAGTTGGAAAACACTCTCCAGGAT
ATTAACCAGGAGAACTGCCCCAACCTAGCAAGGCAGGCCAACATTCAAATTCAGGAAATA
CAGAGAACGCCACAAAGACACTCCTCAAGAAGAGCAACTCCAAGACATATAATTGTCAGA
CTCACCAAAGTTGAAATAAAGGAAAAAATGTTAAGGGCAGCCACAGAGAAAGGTCGGGTT
ACCCACAAAGGGAAGCCCATCAGACTAATAGCAGATCTCTCGGCAGAAACTCTACAAGCC
AGAAGAGAGTGGGGGCCAATATTCAACATTCTTAAAGAAAAGAATTTTCAACCCAGAATT
TCATATCCAGCCAAACTAAGCTTCATAAGTGAAGGAGAAATAAAATACTTTACAGACAAG
CAAATGCTGAGAGATTTTGTCACCATCAGGCCTGCCCTACAAGAGCTCATGAAGGAAGCA
CTAAACATACAAAGGAACAACCAGTACCAGCCACTGTAAAAACATGCCAAATTG
>lcl|hg18_L1PA5_chr20_16836083_16842222
ATGGGGAAAATA-AGAGCAGAAAAGCTGAAAATTCTAAAAATCAGAGCGCCTCTCCCCCT
CCAAAGGAACGCAGCTCCTCACCAGCAATGGAACAAAGCTTGATGGAGAATGACTTTGAC
AAGTTGAGAGAAGAAGGCTTCAGACGATCAAACTTCTCCGAGCTAAAGGAGGAAGTTCAA
ACCCATTGCAAAGAAGCCAAAAACCTTGAAAAAAGATTAGACGAATGGCTAACTAGAATA
ACTGGTGTAGAGAAGTCCTTAAATGACCTGATGGAGGTGAAAACCATGGCACGAGAACTA
CGTGACAAATGCACAAGCTTCAGTAGCTGATTCAATCAGCTGGAAGAAAGGGTATCAGTG
ATTGAAGATCAAATGAATGAAATGAAGCGAGAAGAGAAGTTTAGAGAAAAAAGAGTAAAA
AGAAATGAACAAAGCCTCCAAGAAATATGGGACTATATGAAAAGACCAAATCTATGTCTG
ATTGGTGTACCTGAAATTGACAGGAAGAATGGAACCAAGTTGGAAAACACTATGCAGGAT
ATTATCTAGGAGAACTTCCCCAACCTAGCAAGGCAGGGCAACATTCAAATTCAGGAAATA
CAGAGAATGCCACAAAGATACTCCTCGAGAAGAGCAACTCCAAAACACATAATTGTCAGA
TTCACCAAAGTTGAAATGAAGGAAAAAATGTTAAGGGTAGCCAGAGAGAAAGGTCGGGTT
ACCCACAAAGGGAAGCCCATAAGACTAACAGTGGATCTCTTGGCAGAAACTCTACAAGCC
AGAAGAGAGTGGGGGCCAATATTCAACATTCTTAAAGAAAAGAATTTTCAACCAAGAATG
TCATATCCAGCCAAACTAAACTTCATAAGTGAAGGAGAAATAAAATCCTTTATAGACAAG
CAAATGCTGAGAGATTTTGTAACCACCAGGCCTGCCCTACAAGAGCTTCTGAAGGAAGCA
CTAAACATGGAAAGGAACAACCGGTACCAGCCACTGCAAAAACATGCCAAATTG
>lcl|hg18_L1PA5_chr2_198769230_198775384
ATGGGGAAAAAACAGAGCAGAAAAGCTGAAAATTCTAAAAATCAGAGCTCCTCTCCCCCT
CCAAAGGAACACAGCTCCTCTCCAGCAACGGAACAATGCTGGATGGAGAATGACTTTGAT
GAGTTGAGAGTAGAAGGCTTCAGATGATCAAACTTCTCCGAGCTAAAGGAGGAAGTGCGA
ACCCAGCGCAAAGAAGCTAAAAACCTTGAAAAAAGATTGGACGAATGGCTAACTAGAATA
ACCAGTGTAGAGAAGTCCTCAAATGACCTGATGGAGCTGAAAACCATGGCACGAGAACTA
CGTGCTGAATGCACAAGCTTCAGTAGCCGATTTGATCAACTGGAAGAAAGAGTATCAGTG
ATTGAAGATCAAATGAATGAAATGAAGTGA-AAGAGAAGTTTAGAGAAAACAGAGTAAAA
AGAAACAAACAAAGCCTCTAAGAAATATGGGACTATTTGAAAAGACCAAATCTAAGTCTG
ATTGGTGTACCTGAAAATGATGAGGAGAATGGAACCAAGCTGGAAAACACTCTGCAGGTT
ATTATCTAGGAGAACTTCCCCAACCTAGCAAGGCAGGCCAACATTCAAATTCAGGAAATA
CAGAGAATGCCACAAAGATACTCCTCGAGAAGAGCAACTCCAAGACACGTAATTGTCAGA
GTCACCAAAGTTGAAATGAAGGAAAAAATGTTAAGGGCAGCCAGAGAGAAATGTTGGGTT
ACCCTGAAAGGGAAGCCCATCAGACTAACAGCGGATCTCTTGGCAGAAACTCTACAAGCC
AGAAGAGAGTGGGGACCAATATTCAACATACTTAAAGAAAAGAATTTTCAACCCAGAATT
TCATATCCAGCCAAACTAAGCTTCATAAGTGAAGGAGAAATAAAATACTTTACAGACAAG
CAAATGCTGAGAGATTTTGTCACCACCAGGCCTGCCCTACAAGAGCTCCTGAAGGAAGCA
CTAAACATGGAAAGGAACAACCGGTACCAGCCACTGCAAAAACATGCCAAATTG
>lcl|hg18_L1PA5_chr3_1494176_1500309
ATGGGGAAAAAACAGAGCAGAAAAACTGAAAATTCTAAAAATCAGAGCGCCTCTCCTCCT
CCAAAGGAATGCAGCTCCTCATCAGCAATGGAACAAAGCTGGATGGAGAATGACTTTGAT
GAGTTGAGAGAAGAAGGCTTCAGACTATCAAACTTCTCTGAGCTAAAGGAGAAAGTCTGA
ACTCATTGCAAAGAAGCTAAAAACCTTGAAAAAAAATTAGATGAATGGCTCACTAGAATA
ACCAGTGTAGAGAAGTCCTTAAATGACCTGATGGAGCTGAAAACCATGGCATGAGAACTA
TGCGGCAAATGCACAAGCTTCAGTAGCTGATTTCATCAACTAGAATAGAGGGTATCAGTG
ATTGAAGATCAAATGAATGAAATGAAGTGAGAAGAGAAGTTCAGAGAAAAAAGAGTAAAA
ACAATC----AAAGCCTCCAAGAAATATGGGACTAGGTGAAAAGACCAAATGTACGTCTG
ATTGGTGTACCTGAAAGTGACGGGGAGA--GGAACCAAGTTGAAAAACACTCTGCAGGAT
ATTATCCAGGAGAACTTCCCCAACCCAGAAAGGCAGGCCAAAATTCAAATTCAGGAAATA
CAGAGAACACCACAAAGATACTCCTCGGGAAGAACAACTCCAAGACACATAATTGTAAGA
TTCACCAAAGTTGAAATGAGGGAAAAAATGCTAAGGGCAGACAGAGAGAAAGGTCAGGTT
ACCCACAAAGGGAAGCCCATCAGACTAACAGCGGATCTCTCGGCAGAAACTCTACAAGCC
AGAAGAGAGTGGGGGCCAATATTCAACATTCTTAAAGAAAAGAATTTTCAACCCAGAATT
TCATATCCAGCCAAACTAAGCTTCATAAGTGAAGGAGAAATAAAATCCTTTACAGACAAG
CAAATGCTGAGAGATTTTGTCACCACCAGGCCTACCCTAAAAGAGCTCCTGAAGGAAGCA
CTAAACATGGGAAGGAATGACTGGTACCAGCCACTGCAAAAACATGCCAAATTG
>lcl|hg18_L1PA5_chr2_66427521_66433662
ACGGGGAAAAAACAGAGCAGAAAAGCGGAAAATTCTAAAAATCAGAGCGCCTCTCCCCCT
CCAAAGAAC--CAGCTCCTCACCAGCAATGGAACAAAGCTGGAAGGAGAATGACTTTGAT
GAGTTGAGAGAAGAAGGCTTCAGATGATCAAACTTCCCTGAGCTAAGGCAGGAAGCTCAA
ACCCATTGCAAAGAAGCTAAAAACCTTGAAAAAAGATTAGAAGAATAGCTATCTAGTATA
ACCAGTGTAGAGAAGTCCTTAAATGACCTGATGGAGCTGAAAACCATGGCATGAGAACTA
CGTGACGCATGCACAAGCTTCAGTAGCTAATTCGATAAATTGGAAGAAAGAGTATCAGTG
ATTGAACATCAAATGAATGAAATGAAGTGAGAAGAGAAGTTTAGAGAAAAAAGAGTAAAA
AGAAATGAACAAAGCCTCCAAGAAATATGGGACTATGTGAAAAGACCAAATCTACGTCTG
ATTGGTATACCTGAAAGTGACGAGGAGAATGGAATCAAGTTGGAAAACACTTTGCAGGAT
ATTATCCAGGAGAACTTCCCCAATCCAGCAAGGCAGGCCAACATTCAAATTCAGGAAATA
CGCAGAATGCCACAAAGATACTCCTTGAGAAGAGTAACTCCAAGACACATCATTCTCCGA
TTCACCAAAGTTGAAATGAAAGAAAAAATGTTAAGGGCAGCTAGAGAGAAAGGTCAGGTT
ACCCACAAAGGGAAACCCATCAGACTAACAGCTGATCTTTCAGCAGAAACTCTACAAGCC
AGAAGAGAGT-GGGGCCAATATTCAACATTCTTAAAGAAAAGAATTTTCAACCCAGAATT
TCATATCCAGCCAAACTAAGCTTCATAAGTGAAGGAGAAATAAAATCCTTTACAGACAAG
CAAATGCTGAGAGATTTTGTCACCACCAGGCCTGCCCTAAAAGAGCTCCTGAAGGAAGCA
CTAAACATGGAAAGGAACAACCGGTACCAGCCACTGCAAAAACATGGCAAATTG
>lcl|hg18_L1PA5_chr2_150355391_150361513
ATGGGGAAAAAACAG-----AAAAACTGAAAATTCTTAAAATCAGAGCACCTCTTCTCCT
CCAAAGGAACACAGCTCCTCACCAGCAATGGAACAAAGCTGGACAGAGAATGACTTTGAT
GAGTTGAGACAAGAAGTCTGCAGACGATCAAACTTCTCCGAGCTAAAGGAGGAAGTTTGA
ACCCATTGCAAAGAAGTTAAAAACCTTGAAAAAAGATTAAACGAATGGCTAACTAGAATA
ACCAATGCAGAGAAGTCCTTAAAGGACCTGATGGAGATGAAAACCATGTCACGAGAACTA
CGTGACACATGCACAGGCTTCAGTAGCTGATTTGATCAGCTGGAAGAAAGGGTATCAGTG
ACTGAAGATCAAACGAATGAAATGAAGCAAGAAGAGAAGTTTAGAGAAAAAAGAATAAAA
AGAAATGAACAAAGCCTCCAAGAAATATGGGACTATGTAAAAAGACCAAATCTACGTCTG
ATTGGTGTACCTGAAAGTGATGGGGAGAATGGAACCAAGTTGGAAAACACCCTGCAGGAT
ATTATCCAGGAGAACTTCCCCAACCTAGCAAGGCAGGCCAACATTCAAATTCAGGAAATA
CAGAGAATACCACAAAGATACTCCTTGAGAAGAGCAACTCCAAGACACATAATTGTCAGA
TTCATCAAAGTTGAAATGAAGGAAAAAATGTTAAGGGCAGCCAGAGAGACAGGTCCCGTT
ACCCACAAAGGGAAGCCCATCAGACTAACAGCGGATCTCTCGGCAGAAACTCTACAAGCC
AGAAGAGAGTGGGCGCCAATATTCAAAATTCTTAGAGAAACGAATTTTCAACCCAGAATT
TCATATCCAGCCAAACTAAGCTCCATAAGTGAAGGAGAAATAAAATACTTTACACACAAG
CAAATGCTGAGAGATTTTTTCACCACCAGGCCTGCCCTAAAAGAGCTCCTGAAGGAAGCA
CTAAACATGGAAAGGAACAACCAGTACCAGCCACTGCAAAAACATGCCAAATTG
>lcl|hg18_L1PA5_chr3_113435021_113441130
ATGGGGAAAAAACAGAACAGAAAAACTGAAAATTCTAAAAATCAGAGCACCTCTCCTCCT
CCAAAGGAACGCAGCTCCTCACCAGCAACAGAAAAAAGCTGGACAGAGAATGAATATGAC
GAGTTGAGAGAAGAAGGCTTCAGATGATCAAACATCTCCAAGCTAAAGGAGGAAGTTCGA
ACCCATCGCAGAGAAGTTAAAAAACTTGAAAAAAGATTAGACGAATGGCTAACTAGAATA
ACCATTGCAGAGAAGTCCTTAAAGGACCTGATGGAGCTGAAAACCATGGCACGAGAACTA
CGTGACGAATGCACAAGCTTCAGTAGCCGATTCAATCAACTGGAAGAAAGGGTATCAGTG
ATGGAAGATCAAATGAATGAAATGAAGTGAGAAGAGAAGTTTAGAGAAAACAGAATAAAA
AGAAATGAACAAAGTCTCCAAGAAATATGGGACTATGTGAAAAGACCAAATCTACGTCTG
ATTGGTATACCTGAAAGTGACGAGGAGAATGGAACCAAGTTGGAAAACACTCTGCAGGAT
ATTATCTAGGAGAACTTCCTCAATCTAGCAAGGCAGGCCAACATTCAAATTCAGGAAATA
CAGAGAATGCCACAAAGATACTTCTCGAGAAGAGCAACTCCAAGACACATAATTGTCAGA
TTCACCGAAGTTGAAATGAAAGAAAAAATGTTAAGGGCAGCCAGAGAGAAAAGTTGGGTT
ACCCACAAAGGGAAGACCATCAGACTAACAGCTGATCTCACGGCAGAAATTCTACAAGCC
AGAACAGAGTGGGGGCCAATATTCAACATTCTCAGAGAAAAGAATTTTCAACCCAGAATT
TGATATCCAGCCAAACTAAGCTTCATAAGCAAAGGAGAAATAAAATCCTTTACAGACAAG
CAAATGCTGAGAGATTTTGTCACCACCAGGCCTGCCCTACAAGAGCTCCTGAAGGAAGCA
CTAAACCTGGAAAGGAACAACCGGTACCAGCCACTGCAGAAACATGCCAAATTG
>lcl|hg18_L1PA5_chr2_190543958_190550096
ATGGGGAAAAAACAGAGCAG-GAAGCTG-AAATTCTAAAAATCAGAGCACCTCTCCCCCT
CCAA-GGAACGCCGCTTCTCACCAGCAATGGAACAAAGCTGGACGGAGAATGAC--TGAC
TAGTTGAGAGAAGAGGGCTTCAGACGATCAAACTTCTCTGAGCTAAAGGAGGAAGTCTGA
ACCCAACACAAAGAAGCTAAAAACCTTGAAAAAAGATTAGACGAATGGCTAACTAGAATA
ACCAGTGTACAGAAGTCCTTAAATGACCTGATGGAGCTGAAAACCATGGCACGAGAACTA
CTTGACGAATGCACAAGCTTCAGTAGCCGATTCGATCAACTGGAAGAAAGGGTATCAGTG
ACTGAAGATCAAATGAGTGAAATGAAGCGAGAAGAGAAGTCTAGAGAAAAAAGAGTAAAA
AGAAATGAACAAAGCTTCCAAGATATATGGGACTATGTGAAAAGACCAAATCTACACCTG
ATTGGTGTACCTGAAAGTGATGGGGAGGATGGAACCAAGTTGGAAAACACTCTGCAGGAT
ATCATCCAGGAGAACTTCCCCAACCTAGTAAGGCAGGCCAACATTCAAATTCAGGAAATA
CAGAGAACGCCACAAAGATACTCCTCGAGAAGAGCAACTCCAAGACACATAATTGTCAGA
TTCACCAAAGTTGAAATGAAGGAAAAAACGTTAAGGGCAGCCAGAGAGAAAGGTCGGGTT
ACCCACAAAGGGAAGCCCATCAGACTAACAGGGGATCTCTCAGCAGAAACTCTACAAGCC
AGAAGAGAGTGGGGGCCAATATTCAACATTCTTAAAGAAAAGAATTTTCAACCCAGAATT
TCATATCCAGCCAAACTAAGCTTCATAAGTGAAGGAGAAATAAAATCCTTTACACACAAG
CAAATGCTGAGAGATTTTTTCACCACCAGGCCTGCCCTACAAAAGTTCCTGAAGGAAGAA
CTAAACACGGAAAGGAACAACTGGTACCAGCCACTGCAAAAACATGCCAAATTG
>lcl|hg18_L1PA5_chr3_103241458_103247587
ATGGGGAAAAAACAGAGCAGAAAAACTGAAAATTGTAAAAATCAGAGCACCTCTCCTCCT
CCAAAGGAACGCAGCTCCTCACCAGCAATGGAACAAAGCTGGATGGAGAGTGACTTTGAC
GAGTTGAGAGAAGAAGGCTTTAGATGATCAAACTACTCTGAGCTAAAGGAGGAAGTTCGA
ACTCATTGCAAAGAAGTTAAAAACCTTGAAAAAAAATTAGACGAATGGCTAACTAGAATA
ACCAATGCAGATAATTCCTTAAAGGTCCTGATGGAGCTGAAAACCATGGCACGAGAAATA
CATGATGAATGCACAAGCCTCAGTAGCCGATTCGATCAACTGGAAGAAAGGATATCAGTG
ATGGAAGATGAAATGAATGAAATGAAGCAAGAAGAGAAGTTTAGAGAAAAAAGAATAAAA
AGAAATCAACAAAGCCTCCAAGAAATATGGGACTATGTGAAAAGAGCAAATCTACGTCAG
ATTGGTGTACGTGAAAGTGACAGGGAGAATGGAACAAAGTTGGAAAACAGTCTGCAGGAT
ATTATCCAGGAGAACTTCCCCAATCTAGCAAGGCAGGCCAACATTCAAATTTAGGAAATA
CAGAGAATGCCACAAAGATACTCCTTGAGAAGAGCAACTCCAAGACACATAATTGTCAGA
TTCACCAAGGTTGAAATGAAGGAAAAAATGTTAAGTGCAGCCAGAGAGAAAGGTCAGGTT
ACCCACAAAGGGAAGCCCATCAGACTAACAGCTGATCTCTTAGCAGAAACTCTACAAGCC
AGAAGAGAGTGGGGGCCAATATTCAACATTCTTAAAGGAAAGAATTTTGAAGCCAGAATT
TCATATCCAGCCAAACTAAGCTTCATAAGTGAAGGAGAAATAAAATCCTTTACAGACAAG
CAAATGCTGAGAGATTTTGTCACCACCAGGCTTGCCCTAAAAGAGCTCCTGAAGGAAGCA
CTAAACATGGAAAGGAACAACCAGCAAAAGCCACTGCAAAAACATGCCAAATTG
>lcl|hg18_L1PA5_chr22_20872244_20878371
ATGGGGAAAAAACAGGGCAGAAAAACTGAAAATTCTAAAAATCAGAGTGCCTCTCCTCCT
CCAAAGGAATGCAGCTCCTCACCAGCAATGGAACTAAGCTGGACAGAGGATGACTTTGAG
GAGTTGAGAGAAGAAGGCTTCAGACAATCAAACTTCTCCGAGCTAAAGGAGGAAGTTTGA
ACCCATCACAAAGAAGTTAAAAATCTTGAAAAAATATTAGACAAATGGCTAACTAGAATA
ACCAATGTAGAGAAGTCCTTAAAGGATCTGAAGGAGCTGAAAACCATGGCACGAGAACTA
CGTGACGAATGCACAAGCTTCTGTAGCCGATTTGATCAGCTGGA-GAAAGGGTATCAGTG
ATTGAAGATCAAATGAATGAAATGAAGAGAGAAGAGAAGTTTAGAGAAAAAAGAATAAAA
AGAAATGAACAAAGCCTCCAAGAAGTATGGGACTATGTGAAAAGAGCAAATCTACATCTG
ATTGGTGTACCTGAAAGTGATGGGGAGAATGGAACCAAGTTGGAAAACACTCTGCATGAT
ATTATCCAGGAGAACTTCCCCAACCTAGCAAGGCAGGCCAACATTCAAATTCAGGAAATA
CAGAGAATGCCACAAAGATACTCCTCGAGAAGAGCAACTCCAAGACACATAATTTTCAAA
TTCACCAGAGTTGAAATGAAGGAAAAAATGTTAAGGGCAGCCAGAGAGCAAGGTCAGGTT
ACCCACAAAGGGGAGCCCATCAGACTAACAGCTGATCTCTCGGCAGAAACTCTGCAAGCC
AGAAGAGAGTGGGGGCCAAAATTCAATATTCTTAAAGAAAAGAATTTTCAACCCAGAATT
TCATATCCAGCCAAACTAAGCTTCATAAGTGAAGGAGAAATAAAATCCTTTACAGACAAA
CAAATGCTGAGAGATTTTGTAACCACCAGGCCTGCCCTAGAAGAGCTCCTGAAGGAAGCA
CTAAACATGGAAAGGAACAACCGGTACCAGCCACTGCAAAAACATGCCAAATTG
>lcl|hg18_L1PA5_chr2_183259527_183265644
ATGGGGAAAAAACAGAACAGAAAAACTGAAAATTCTAAAAATC-GAGCACCTCTCCTCCT
CCAAAGGAACGCAGCTCCTCACCAGCAACGAAACAAAGCTGGACGGAGAATGACTTTGAT
GAGTTGAGAGAAGAAGGTTTCAGACAATTAAACTTCTCCAAGCTGAAG---GAAGTTCGA
ACCCATCGCAAACAAGTTAAAAACCTTGAAAAAAGATTAGACGAATGGCTAACTAGAACA
ACCAATGCAGAGAAGTCCTTAAAGGACCTGATGGAGCTGAAAACCATGGCACAAGAACTA
TGCGATGAATGCAAAAGCTTC-GTAGCCGATTCGATCAACTGGAAAAAAGGGTATCACTG
ATTGAAGATCAAATGAATGAAATGAAGTGAGAAGAGAAGTTTAGAGAAAAAGGAATAAAA
AGAAATGAACAAAGCCTCCAAGAAATATGGGACTATGTGAAAAGACCAAATCTAGGTCTG
ACTGGTGTACCTGAAAGTGACAGGGAGAATGGAACCAAGTTGGAAAACATTCTGCAGGAT
ATTATCCAGGAGAACTTCCCCAACCTAGCAAGGCAGGCCAACATTCAAATTCAGGAAATA
CAGAGAATGCAACAAAGATACTCCTTGAGAAGAGCAACTCCAAGACACAAAATTGTCAGA
TTCACCAAAGTTGAAATGAAGGAAAAAACATTAAGGGGAGCCAGAGAGAAAGATCCGGTT
ACCCACAAAGGGAAGCCCATCAGACTAACAGCTGATCTCTCGGCAGAAACTCTACAAGCC
AGAAAAGAGTGGGGGCCAATATACAACATTCTTAAAGAAAACAATTTTCAACCCAGAAGT
TCATATCCAGCCAAACTAAGCTTCATAAGTGAAGGAGAAATAAAATACTTTACACACAAG
CAAATGCCGAGAGATTTTGTCACCACTAGGCCTACCCTACAAGAGCTCCTGAAGGAAGCA
CTAAACATGGAAAGGAACAACCGGTATCAGCCACTGCAAAAACATGCCAAATTG
>lcl|hg18_L1PA5_chr2_138028601_138034755
ATGGGGAAAAAACAGAGCAGAAAAATTGAAAATTCTAAAAATCAGAGGGCCTCTCTTCCT
CCAAAGGAACACAGCTCCTCACCAGCAACGGAACAAAGCTGGACAGAGAATGACCTTAAT
GAGTTGAGAGAAGAAGGCTTCAGATGACTAAACTTCTCGGAGCTAAAGGAAGAAATTTGA
ACCCATCGCAAAGAAGTTAAAAACCTTGAAAAAAGACTAGACGAATGGCTAGCTAGAATA
ACCAATGCAGAGAAGTCCTTAAAGGACCTCATGGAGCTGAAAACCATGGCATGAGAACTA
CGTGACGAATGCACAAGCTTCAGTAGCCATTTTGATTAACTGGAAGAAAGGGTATCAGTG
ATTGAAGATCAAATGAATGAAATGTAGCGAGAAGAGAAGTTTAGAGAAAGAAGAG-AAAA
AGAAACGAACAAAGCCTCCAAGAAATATGGGAATATGTGAAAAGACCAAATCTACGTCTA
ATTGGTGTACGTAAAAGTGATGGAGAGAAAGGAACCAAGTTGGAAAACACCCTGCAGGAT
ATTATCCAGGAGAACTTCCCCAACCTAGCAAGACAGGCCAACATTCAAATTCAGGAAATA
CAGAGAATGCCACAAAGATACTCTTCGAGAAGAGCAACTCCCAGACACATAACTGTCAGA
TTCACCAAAGTTGAAATGAAGCAAAAAATGTTAAGGGCAGACAGAGAGAAAGGTCGGGTT
ACCCACAAAGGGAAGCCCATCAGACTAACAGCTGATCTCTCAGCAGAAACTCTACAAGCC
AAAAGAGAGTGGGGGCCAATATTCAACATTCTTAAAGAAAAGAATTTTCAACCCAGAATT
TCATATCCAGCCAAACTAAGCTTCCTAAGTGAAGGAGAAATAAAATCCTTTACAGACAAG
CAAATGCTGAGAGATTTTGTCACCACCAGGCCTGCCCTAAAAGAGCTCCTGAAGAAAGCA
CTAAACATGGAAAGGAACCAGCGGTACCAGCCACTGCAAAAACATGCCAAATTG
>lcl|hg18_L1PA5_chr2_133857114_133863227
ATGGGGAAAAAA-ATAACAGAAAATCTGAAAATTCTAAAAATCAGAGCACCTCTCTTCCT
CCAAAGGAACACAGCTCCTCACCAGCAATGGAACAAAGCTGGATGGAGAATTACGTTGAT
GAGTTGAGAGAAGAAGGCTTCAGATGATCAAACTTTTCTGAGCTAAAGGAGGAAGATCGA
ACCCATCGCAAAGAAGTTAAAAACCTTGAAAAAAGATTGGATGAATGGCTAACTAGAATA
ACCAATGCAGAGAAGTCCTTAAAGGAGCTGATGGAGCTGAAAACCATGGCACAAGAACTA
TGTGATGAATGCACAATCTTCAGTAGCCGATTTGATCAACTGGAAGAAAGGATATCAGTG
ACTGAAGATCAAATGAATGAAATGAAGCAAGAAGAGAAATTTCGAGAAAAAAGAATAAAA
AGAAATGAACAAAGCCTCCAAGAAATATGGGACCATTTGAAAAGACCAAATCTACGTCTG
ACTGGTATACCTGAAAGTGACAGGGAGAATGAAACCAAGCTGGAAAACACTCTTCAGGAT
ATTATCCCG---AACTTCCCCAACTTAGCAAGGCAGGCCAACATTCAAATTCAGGAAATA
CAGAGAATGCTACAAAGATACTCCTCGAGAAGAGCAACTCCAAGACACATAATTGTCAGA
TTCATCAAAGTTGAAAGGAAGGAAAAAATGTTAAGGGCAGCCAGACAGAAAGGTCGGGTT
ACCCACAAAGGGAAGCCCATCAGACTAACAGCTGATCTCTCGGCAGAAACTCTATGAGCC
AGAAGAGAGTGGGGGCCAATATTCAACATTCTTAAAGAAAAGAATTTTCAACCCAGAATT
TCATATCCAGCCAAACTAAGCTTCATAAGTGAAGGAGAAATAAAATCCTTTACAGACAAG
CAACTGCTGAGAGATTTTGTCACCACCAGGCCTGCCCTACAAGAGCTCCTGAAGGAAGCA
CTAAACATGGAAAGGAACAACCAGTACCAGCCACTGCAAAAACATGCCAAATTG
>lcl|hg18_L1PA5_chr20_39863352_39869451
ATGGGGAAAAAACAGAGCAGAAAAACTGAAAATTCTAAAAATCAGAGTGCCTCTCCTCCT
CCAAAGGAACGCAGCTGCTCACCAGCAATGGAACAAAGCTGGACAGAGAATGACTTTGAC
GAGCTGAGAGAAGAAGGCTTCAGAAGATCAAACTTCCCCAAGCTAAAGGAGGAAGTTCGA
ACCCATCGCAAAGAAGTTAAAAGCCTTGAAAAAAGATTAGATGAATGGCTAACTAGAATA
ACCAATGCAGAGAAGTCCTTAAAGGACTTGATGGAGCTGAAAACCATGGCACAAGAACTA
CATGATGAATGCACAAGCTTCAGCAGCCAATTCAATCAACTGGAAGAAAGGGTATCAGCC
ACTGAAGATCAAATGAATGAAATGAAGTGAAAAGAGAAGTTTAGAGAAAAAAG-------
--AAACGAACAAAGCCTCCAAGGAATATGAGACTATGTGCAAAGACCAAATCTACGTCTG
ATTGGTGTACCTGAAAGTGACGGGGAGAATGGAACCAAGTTGGAAAACACTCTTCAGGAT
ATTATCCAGGAGAACTTCCCCAACCTAGCGAGGCAGGCCAACATTAAAATTCAAGAAATA
CAGAGAACGCCACAAAGATACTCCCTGAGAAGAGCAACTTCAAGACACATAATTGTCAGA
TTCACCAAAGTTGAAATGAAGGAAAACATGTTAAAGGCAGCCAGAGAGAAAGGTCGGGTT
ACCCACAAAGGGAAGCCCATCAGACTAACAGCTGATCTCTCGGCAGAAACTCTACAAGCC
AGAAGAGAGTGGGGACCAATATTCAACATTCTTAAAGAAAAGAATTTTCAAACCAGAAAT
TCATATCCAGCCAAACTAAGCTTCATAAGTGAAGGAGAAATAAAATACTTTACAGACAAG
CAACTGCTGAGAGATTTTGTCACCACCAGGCCTGCCCTAAAACAGCTCCTGAAGGAAGCA
CTAAACATGGAAAGGAACAACTGGTACCAGCCACTGCAAAAACATGCCAAATTG
>lcl|hg18_L1PA5_chr3_120764718_120770854
ATGGGGAAAAAACAGAGCAGAAAAGCTGAAAATTCTAGAAATCAGAGCGCCTCTCCCCCT
CCAAAGGTATGCAGCTCCTTACCAGCAACAGAACAAAGCTGGATGGAGAATGACTTTGAT
CAGTTGAGAGAAAAAGTCTTCAGATGATCAAACTTCTCCGAGCTAAAGGAAGAAGTTTGA
ACCCATCTCAAAGAAGCTAAAAACCTTGAAAAAAGATTAGACAAATGGCTAACTAGAATA
ACCAGTGTAGAGAAGTCCTTAAATGACCTGTTGGAGCTGAAAACCGTGGTACGAGAACTA
CATGACGAATGCACAAGCTTCAGTAGCCGATTAGATCAACTGGAAGAAAGAGTGTCAGTG
ATGGAAGATGAAATGAATGAAATGAAGCAAGAAGAGAAGTTTAGAGAAAAAAGAGTAAAA
AGAAATGAACAAAGCCTCCAAGAAATATGGGACTATGTGAAAAGACCAAATCTACGTCTG
ATTGGTGTACCTGAAAGTGATGGGGAGAATGGAACCAAGTTGGAAAACACTCTACAGGAT
ATTATCCAGGAGAACTTCCCCAACCTAGCAAGACAGGCCAACATTCAAATTCAAGAAATA
CAGAGAACACTATGAAGTTACTCCTCGAGATGAGCAACTCCAAGACACATAATTGTCAGA
TTCACCAAAGTTGAAATGAAGGAAAAACTGTTAAGGGCAGCCAGAGAGAAAGGTCGGGTT
TTCCACAAAGGGAAGCCCACCAGACTAATAGCGGATCTCTCAGCAGAAACTCTATAAGCC
AGAAGAGAGTGGGGGCCAACATTCAACATTCTTAAAGAAAAGAATTTTCAACCCAGAATT
TCATATCCAGCCAAACTAAGCTTCATAAGTGAAGGACAAATAAAATCCGTTACAGACAAG
CAAATGCTGAGAGATTTTGTCACCACCAGGCCTGCCCTAAAAGAGCTCCTGAAGGAAGCA
CTAAACATGGAAAGGAAAAACCAGTACCAGCCACTGCAAAAACATGCCAAATTG
>lcl|hg18_L1PA5_chr22_33514701_33520829
ATGGGGAAAAAACAGAACAGAAAAACTGAAAATTCTAAAAATCAGAGCACCTCTTCTCCT
CCAAAGGAATGCAGCTCCTCACCAGGAACGGAACAAAGCCACACAGAGAATGACTTTGAC
GAGTTGAGAGAAAAAGGCTTCAGATGATCAAAATTCTCCGAGCTAAAGGAGGAAGTTTGA
ACCCATCGCAAATGAGTTAAAAACCTTGAAAAAAGATTAGACAAATGGCTAACTAGAATA
AGCAATGCAGAGAAGTCCATAAAGGACCTGATGGAGCTGAAAACCATGGCATGAGAACTA
TCTGATGAATGCACTAGCTTCAGTAGCTGATTCGATCAACTGGAAGAAAGGGTGTCAGTG
ATTGAAGAGCAAATGAATGAAATGGAGCGAGAAGAGAAGTTTAGAGAAAAAAGAATTAAA
ATAAACGAACAAAACTGCCAAGAAATATGGGACTATGTGAAAAGACAAAATCTACGTCAG
ATTGGTGTACCTGAAAGTGATGGGGAGAATGGAACCAAGTTGGAAAGCACTCTGCAGGAT
ATTATCCAGGAGAACATCCCCAATCTAGCAAGGCAGGCCAACATTCAAATTCAGGAAATA
CAGAGAATGCCACAAAGATACTCCTCGAGAAGAGCAACTTCAAGACACATAATTGTCAGA
CTCACCAAAGTTGAAATGAAGGAAAAAATGTTAAGGGCAGCCAGAGAGAAAGGTCGGGTT
ACCCACAAAGGGAAGCCCATCAGACTAACAGCTGATCTCTTGGCAGAAACTCTACAAGCC
AGAAGACAGTGGGGGCCAATATTCAACATTCT-----GAAAGAATTTTCAACCCAGAATT
TCATATCCAGCCAAACTAAGCTTCATAAGTGAAGGAGAAATAAAATACTTTACAGACAAG
CAAATGCTGAGAGATTCTGTCACCACCAGGCCTTCCCTACAAGAGCTCCTGAAGAAAGCA
CTAAACATGGAAAGAAACAACTGGTACCAGCCACTGAAAAAACATGCCAAATTG
>lcl|hg18_L1PA5_chr22_33542791_33548914
ATGGGGAAAAAACGTAACAGGAAAACTGAAAATTCTAAAAATCAGAGCGCCTCTTCTCCT
CCAAAGGAATGCAGCTTCTCAGCAGCAATGGAACAAAGCTCGACAGAGAATGACTTTGAC
GAGTTGAGAGAA-AAGGCTTCAGACGATCAAACATCTCCGAGCTAAAG-AGGAAGTTCGA
ACCCATCACAAAGAAGTTAAAAACCTTGAAAAAAGATTAGACAAATGGCTAACTAGAATA
AGCAATGCAGAGAAGTCCTTAAAGGACCTGATGGAGCTGAAAACCATGGCACAAGAACTA
TGTGACGAATGCACAAGCCTCAGTAGCCGATTCAGTCAACTGGAAGAAAGGGTATCAGTG
ATTGAAGATCAAATGAATGAAATGAAGTGAGAAGAAAAGTTTAGAGAAAAAAGAATAAAA
AGAAATCAACAAGGCCTCCAAGAAATATGGGACTATGTGAAAAGACCAAATCTACATCTG
ATTGGTGTACCTGAAAGTGATGGGGAGAATGGAACCAAGTTGGAAAACACTCTGCAGGAT
ATTATCCAGGAGAACTTCCCAAACCTAGCAAGGCAGGCAAACATTCAAATTCAGGAAATA
CAGAGAATGCCACAAAGATACTCCTCCAGAAGAGCAACTCCAAGACACATAATTGTCAGA
TTCACCAAAGTTGAAATGAAGGAAAAAATGTTAAGGGCAGCCAGAGAGAAAGGTCGGGTT
ACCCACAAAGGGAAGTCCATCAGACTAACAGTTGATCTCTTGGCAGAAACTCTACAAGCC
AGAAGAGAGTGGGGGCCTATATTCAACATTCTGAAAGAAAAGAATTTTCAACCCAGAATT
TCATATCCAGCCAAACTAAGCTTCATAAGTGAAGGAGAAATAAAATACCTTACAGACAAG
CAAATGCTGAGAGATTTTGTCAACACCAGGCCTGCCTTACAAGAGCTCCTGAAGGAAGCA
CTAAACATGGAAAGGAACAACTGCTACCAGCCACTACAAAAACATGCCAAATTG
>lcl|hg18_L1PA5_chr21_36910713_36916841
ATGGGAAAAAAACAGAGCAGAAAAACTGAAAATTCTGAAAACCGGAGCTTCTCTCCTCCT
CCAAAGGAACGCAGCTCCTCACCAGCAACGGAACAAAGCTGGAGGGAGAATGACTTTGAC
AAGTTGAGAGAAGAGGGCTACAGATGATCAAAATTCTCTGAGCTAAAGGAGGAAGTTTGA
ACCCAATGCAAATAAGTTAAAAACCTTGAAAAAAGATTAGACAAATGGCTAACTAGAATA
ACCAATGCAGAGAAGTCCTTAAAGGACCCGATGGAGCTGAAAACCATGGCATGAGAACTA
CGTGACGAATGCACAAGCTTCAGTAGCCGATTTGATCAACTGGAAGACAGGGCATCAGTG
ACGGAAGATCAAATGAATGAAATGAAGCAAGAAGAGAAGTTAAGAGAAAAAAGAGTAAAA
-----TGAACAAAGCCTCCAAGAAATATGGGACTATGTGAAAAGACCAAATCTACGTCTG
ATCAGTGTACCTGAAAGTGACGGGGAGAATGGAACCAAGTTGGAAAACACTCTGCAGGAT
ATTATCCAGGAGAACTTCCCCAACCTATCAAGGCAGGCCAACATTCAAATTCAGGAAATA
CAGA---CGTCACAAAGATATTCCTCGAGAAGAGCAACTCCAAGACACATAATTGTCAGA
TTCACCAAAGTTGAAATGAAGGAAAAAATGTTAAGGGCAGCCAGAGAGAAAGGTCGGGTT
ACCCACAAAGGGAAGCCCATCAGACTAACAGCTGATCTCTCGGTAGAAACTCTACAAGCC
AGAAGAGAGTGGGGGCAAATATTCAACATTCTTAAAGAAAAGAATTTTCAACCCAGAATT
TCATATCCAGCCAAACTAAGCTTTATAAGTGAAGGAGAAATAAAATACTTTACAGACAAG
CAAATGCTGAGAGATTTTGTCACCACCAGGCCTGCCCTACAAGAGCTCCTGAAGGAAGCA
CTAAACATGGAAAGGAACAACCAGTACCAGCCACTGCAAAAACATGCCAAATTG
>lcl|hg18_L1PA5_chr2_1365514_1371628
ATGAGGAAAAAACAGAACAGAAAAACTGAAAATTCTAAAAATC-GAGTGCCTCTCCTCCT
CCAAAGGAACGCAGCTCCTCACCAGCAATGGAACAAAGCTGGACAAAGAATGACTTTGAC
GAGCTGAGAGAAGAAAGCTTCAGATAATCAAACTTCTCCAAGCTAAAGGAGGAAGTTCGA
GCCCATCGCAAAGAAGTTAAAAACCTTGAAAAAAGATTAGACGAATGGCTAACTAGAATA
ACCAATGCAGAGAAGTCCTTAAAGGACCTGCTGAAGCTGAAAACCAAGGCACAAGAACTA
TGTGATGAATGCACAAGCTTCAGTAGCCAATTCGATCAACTGGAAGAAAGGGTATCAGTG
ATTGAAGATCAAATGAATGAAGTGAAGTGAGAAGAGAAGTTTAGAGAAAAAAGAATAAAA
AGAAATGAACAAAGCCTCCAAGAAATATGGGACTATGTGAAAAGACCAAATCTATGTCTG
ATTGGTGTACCTGAAAGTGATGGGGACAATGGAACCAAGTTGGAAAACACTCTGCAGTAT
ATTATCCAGGAGAACATCCCCAACCTAGCAAGGCAGGCCAACATTCAAATT-AGGAAATA
CAGAGAATACCACAAAGATACTCCTCGAGAAGAGCAACTCCAAGACACATAATTGTCAGA
TTCACCAAAGTTGAAATGAAGGAAAAAATGTTAAGGGCAGCCAGAGAGAAAGGTCGGGTT
ACCCACAAAGGGAGGCCCATCAGACTAACAGCTGATCTCTTGGCAGAAACTCTACAAGCC
AGAAGAGAGTGGGGGCCAATATTCAACATACTTAAAGAAAAGAATTTTCAACCCAGAATT
TCAGATCCAGCCAAACTAAGCTTTGTAAGTGAAAGAGAAATAAAATCCTTTACAGACAAG
CAAATGCTGAGAGATTTTGTCACCACCAGGCCTGCCCTAAAAGAGTTCCTGAAGGAAGCA
CTAAACATGGAAAGGAACAACTGGTACCAGCCACTGCAAAAACATGCCAAATTG
>lcl|hg18_L1PA5_chr3_143676638_143682766
ATGGGGAAAAAACAGAACAGAAAAACTGAAAATTCTAAAAATCAGAGGGCCTCTCCTCCT
CCAAAGGAACGCAGCTCCTCACCAGCAACGGAACAAAGCTGGACAGAGAATGACTTTGAC
GAGTTGAGAGAAGAAGGCTTCAGATGATCAAACTTCTCCGAGCTAAAGGAGGAAGTTGGA
ACCCATGGCAAAGAAGTTAAAAACCTTGAAAAAAGATTAGACGAATGGCTGACTAGAATA
ACCAATGCAGAGAAATCCTTAAAGGACCTGATGGAGCTGAAATCCACGGCACAGGAACTA
CGTGACGAATGCACAAGCTTCAGTAGCCGATTCGATCAACTGGAAGAAAGGGTATCAGTG
ATTGAAGATCAAATGAATGAAATGAAGCGAGAAGAGAAGTTTAGAGAAAAAAGAATAAAA
AGAAACGAACAAAGCCTCCAAGAAATATGGGACTATGTGAAAAGACCAAATCTATGTCTG
ATTGGTGTACCTGAAAGTGATGGGGA-AATGGAAACAAGTTGGAAAACACTCTGCAGGAT
ATAATCCAGGAGAACTTCCCCAACCTAGCAAGGCAGGCCAACATTCAAATTCAGGAAATA
CAGAGAACGCCACAAAGATACTCCTCGAGAAGAGCAACTCCAAGACACATAATTGTCAGA
TTCACCAAAGTTGAAATGAAGGAACGAACGTTAAGGGCAGCCAGAGAGAAAGGTCGGGTT
ACCCACAAAGGGAACCCCATCAGACTAACAGCTGATCTCTCGGCAGAAATTCTACAAGCC
AGAAGAGAGTGGGGGCCAATATTCAAAATTCTTAAGGAAAAGAATTTTCAACCCAGAATT
TCATATCCAGCCAAACTAAGCTTCAAAAGTGAAGGAGAAATAAAATCCTTTACAGACAAG
CAAATGCTGAGAGATTTTGTCACCACCAGGCCTGTCCTAAAAGAGCTCCTGAAGGAAGCA
CTAAACATGGAAAGGAACAATCGGTACCAGCCACTGCAGAAACATGCCAAATTG
>lcl|hg18_L1PA5_chr3_158540530_158546652
ATGGGGAAAAAACAGAGCAGAAAAGCTGAAAATTCTAAAAATCAGAGAGCCTCTCCCCCT
CCAAAGGAACACAGCTCCTCACCAGCAATGGAACAAAGCTGGATGGAGAATGACTTTGAC
GAGTTGAGAGAAGAAGGCTTCAGATGATCAAACTTCTCCGAGCTAAAGGAGGAAGCTCAA
ACCCATAGCAAAGAAGCTAAAAACCTTGAAAAAAGATTAGACGAAGGGCCAACTAGAATA
ACCAGTGTAGAGAAGTCCTTAAATGACTTGATGGAGCTGAAAACCATGGCATGAGAACTA
TATGACGAATGCACAAGCTTCAGTAGCCGATTCAATCAACTGGAAGAAAGGGTATCAGTG
ATTGAAGATCAAATCAATGGAACGAAGTGACAAGAGAAGTTTAGAGAAAAAAGGGTAAAA
AGAAACAAACAAAGCCTCCAAGAAATATGGGACTATGTGAAACGACCAAATCTATGTCTG
ATTGGTGTACCTGAAAGTGACGGGGAGAATGGAACCAAGTTGGAAAACACTCTTCAGGAT
ATTATCCAGGAGAACTTCCCCAACCTAACAAGGCAGGCCAACATTCAAATTCAGGAAATA
CAGAGAACGTGACAAAGATACTCCTCGAGAAGAGCAACTCCAAGACACATAATTGTCAGA
TTCACCAAAGTTGAAATGAAGGAAAAAATGTTAAGGGCAGCCAGAGAGAAAGGTCGGGTT
ACCCACAAAGGGAAGCCCATCAGACTAACAGCTGATCTCTCGGCAGAAACTCTACAAGCC
AGAAGAGAGTGGGGGCCAATATTCAACATTCTTAAAGAAAAGAATTTTCAACCCAGAATT
TCATATCCAGCCAAACTAAACTTCATAAGTGAAGGAGAAATAAAATCCTTTACAGACAAG
CAAATGCTGAGAGATTTTGTCACCACCAGGCCTGCCCTACAAGAGCTCCTGAAGGAAGCA
CTAAACCTGGAAACAAACAACTGCTACCAGCCACTGCAAAAACATGCCAAATTG
>lcl|hg18_L1PA5_chr2_17948196_17954344
ATGGGGAAAAAACAGAGCAGAAAAACTGAAAATTCTAAAAATCAGAGTACCTCTCCCCCT
CCATAGGGATGCAGCTCCACGCCAGCAACGGAACAAAGCTGGATGGAGAATGTCTTTGAC
GAGTTGAGAAAAGAAGGCTTCAGACGATCAAACTTCTCCGAGCTAAAGGAGGAAGTTCGA
ACCCATGGCAAAGAAGCTAAAAACCTTGAAAAAAGATTAGAAGAATGGCTAACGAGAATA
ATCGGGGTAGAGAAGTCCTTAAATGACCTGACGGAGCTGAAAACCATGGCACGAGAACTA
CATGACGAATGCACAAGCTTCAGTAGCCGATTCAATCAACTGGAAGAAAGGGTATCAGTG
ATTGAAGATTAAATGAATGAAATGAAGTGAGAAGAGAAGTTTAGAGAAAAAAGAGTAAAG
AGAAATGAACAAAGCCTCCAAGAAATATGGGACTATGTGAAAAGACCAAATCTACGTCTG
ATTGGTGTACCTAAAAGTGACGGGGAGAATGGAACCAAGTTCGAAAACACTCTGCAGGAT
ATTATCCAGGAGAACATCCCCAACCCAGAAAGGTAGGCCAACATTCAAATTCAGGAAATA
CAGAGAATGCCACAAAGATACTCCTCGAGAAGAGCAACTCCAAGACACACAATTGTCAGA
TCCACCAAAGTTGAAATGAAGGAAAAAATGTTAAGGGCAGCCAGAGAGAAAGGTCGGGTT
GCCCACAAAGGGAAACCCATCAGACTAACAGCGGATCTCTTAGCAGAAACTCTACAACCC
AGAAGAGAGTGGGGGCCAATATTCAACATTCTTAAGGAAAAGAATTTTCAACCCAGAATT
TCATATCCAGCCAAACTAAGCTTCTTAAGCGAAGGAGAAATAAAATCCTTTACAGACAAG
CAAATGCTGAGAGATTTTGTCACCACCAGGCCTGCCTTACAAGAGCTCCTGAAGGAAGCA
CTAAACATGGAAAGGAACAACCAGTACCAGCCACTGCAAAAACATGACAAATTG
>lcl|hg18_L1PA5_chr21_32108404_32114545
ATGTGGAAAAAACAGAGCAGAAAAGCTGAAAATTCTAAAAATCAGAGCACCTCTCCCCCT
CCAAAGGAACACAGCTCCTCGCCAGCAATGGAACAAAGCTGGATGGAGAATGCCTTTGAC
GAGTTGAGAGAAGAAGATTTCAGATGATCAAACTTCTCTGAGCTAAAGGAGGAAGTTCAA
ACCCAACACAAAGAAGCTAAAAACCTTGAAAAAAGATTAGACGAATGGCTAACTAGAATA
ACCAGTGTAGAGAAGTCCTTAAATGACCTGATGGAGCTGAAAACCATCGCACGAGAACTA
TGAGACGAATGCACAAGCTTCAGTAGCTGATTCGATCAACTGGAAGAAAGGGTATCAGTG
ATTGAACATCAAATGAATGAAATGAAGCGAGAAGAGAAATTTAGAGAAAAAAGAGTAAAA
AGAAATGAACAAAGCCTCCAAGAAATATGGGACTATGTGAAAACACCAAATCTACATCTG
ATTGGTGTACCTGAAAGTGATGGGGAGAATGGAACCAAGTTGGAAATCACTCTGCAGGAT
ATTATCCAGGAGAACTTCCCCAATCTAGCAAGGCAGGCCAACATTCAAATTCAGGAAATA
CAGAGAATGCCACAAAGATACTCCTCGAGAAGAGCAACTCCAAGACACATAATTGTCAGA
TTCACCAAATTTGAAATGAAGGAACAAATGTTAACGGCAGCCAG--AGAAAGGTCAGGTT
ACCCACAAAGGGAAGCCCATCAGACTAACAGTGGATCTCTTGGCAGAAACTCTACAAGCC
AGAAGAGAGTGGGGGCCAATATTCAACATTCTTAAAGAAAAGAATTTTCAACCCAGAATT
TCATATCCAGCCAAACTAAGCTTCATAAGTGAAGGAGAAATAAAATCCTTTACAGACAAG
CAAATGCT--GAGATTTTGTCACCACCAGCCCTGCCCTACAAGAGCTCCTGAAGGAAGCA
CTAAACATGGAAAGGAACAACCGGTATCAGCCACTGCAAAAACATGCCAAATTG
>lcl|hg18_L1PA5_chr3_142189116_142195202
ATGGGGAAAAAACAGAGCAAAAAAGCTGAAAATTCTAAAAATCAGAGCGCCTCTCCCCCT
CCAAAGGAATGGAGCTCCTTGCCAGCAATGGAACAAAGCTGGATAGAGAATGACTTTGAC
GAGTTGAGAGAAGAAGGCTTCAGACAATCAAACTTCTCCGAGCTAAAGGAGGAAGGTCGA
ACCCATCACAAAGAAGCTAAAAACCTTGAAAAAAGATAAGACGAATGGCTAGCTAGAATA
ACCAGTGTAGAGAAGTCCTTAAATGACCTGATGGAGCTGAAAAACATTGCATGAGAACTA
CGTGACGAATGCACAAGCTTCAGTAGCCGATTCCATCAATTGGAAGAAAAGCTATCAGTG
ATTGAAGATCAAATGAATGAAATGAAGCCAGAAGAGAAGTTTAGAGAAAAAAGAGTAAAA
AGAAACAAACAAAGCCTCCAAGAAATATGGGACTATGTGAAAAGACCAAATCTACGTCTG
ATTGGTGTACCTGAAAGTGACGGGGGGAATTGAACCAAGTTGGAAAACACTCTACGGGAT
ATTATCCAGGAGAACTTCCCCAACCTAGCAAGGCAGGCCAACATTCAAATTCAGGAAATA
CAAAGAGCACCACAAAGATACTCCTCGAGAAGAGCAACTCCAAGACACGTAATTGTTAGA
TTCACTGAAGTTGAAATGAAGGAAAAAATGTTAAAGGCAGCCAGAGAGAAAGGTTGGGTT
ACCCACAAAGGGAAGCCCATCAGACTAACAGCTGAGCTCTCAGCAGAAACTCTACATGCC
AGAAGAGAGTGGGGGCCAATATTCAACATTCTTAAAGAAAAGAATTTTCAACCCAGAATT
TCATATCCAGCCAAACTAAGCTTCATAAGTGAAGGAGAAATAAAATCCTTTACAGACAAG
CAAATGCTGAGAGATTTTGTCACCATCAGGCCTGCCCTAAAAGAGCTCCTGAAGGAAGCA
CTAAACATGGAAAGGAAGAACTGGTACCAGCCACTGCAAAAACATGCCAAATTG
>lcl|hg18_L1PA5_chr2_39655663_39661796
ATGGGGAAAAAACAGAACAGAAAAAATGAAAATTCTAAAAATCAGAGTGCCTCTCCTCCT
CCAAAGGAACGCAGCTCCTCACCAGCAATGGAACAAAGCTGGATGGAGAATGACTTTGAC
GAGTTGAGAGAAGAAGGCTTCAGATGATCAAACTTCTCCGAGCTAAAGGAGGAAGTCTGA
ACCCATCGCAAAGAAGTTAAAAACCTTGAAAAAAGATTAGACGAATGGCCAACTAGGATA
ACCAATGCAGAGAAGTTCTTAAAGGACCTGATGGAGCTGAAAACCATGGCACGAGAACTA
TGTGAAGAATGCACAAGCTTCAGTAGCCGATTTGATCAACTGGAAGAAAGGGTATCAGTG
ATTGAAGATCAAATGAATGAAATGAAGCAAGAAGAGAAGTTTAGAGAAAAAAGAATAAAA
AGAAACGCACAAAGCCTCCAAGAAATACGGCACTATGAGAAAAGACCAAATCTACCTCTG
ATTGGTGTACCTGAAAGTGATGGGGAGAATGGAACCAAGTTGGAAAACACTCTGCAGGAT
ATTATCCAGGAGAACTTCCCCAACCTACCAAGGCAGGCCAACATTCAAATTCAGGAAATA
CAGAGAATGCCACAAAGATACTCCTCGAGAAGAGCAACTCCAAGACACATAATTGTCAGA
TTCACCAAAGTTGAAATGAAGGAAAAAGTGTTAAGGGCAGCCAGACAGAAAGGTCGAGTT
ACCCACAAAGGGAAGCCCATCAGACTAACAGCTGATCTCTCGCCAGAAACCCTACAAGCC
ACAAGAGAGT-GGGGCCAATATTCAACGTTCTTAAAGAAAAGAATTTTCAACCCAGAATT
TCATATCCAGCCAAACTAAGCTTCATAAGTGAAGGAGAAATAAAATCCTTTACAGACAAG
CAAATGCTGAGAGATTTTCTCACCACCAGGCCTGCCCTACAAGAGCTCCTAGAGGTAGCA
CTAAACATGGAAAGGAAAAACCGGTACCAGCTACTGCAAAAACATGCCAAATTG
>lcl|hg18_L1PA5_chr3_142497073_142503122
ATGGGGAAAAAACAGAGCAGAAAAACTGAAAGTTCTAAAAATCAGAGCGCCTCTCCCCCT
CTAAAGGAACGCAGCTCCTCGCCAGCAACAGAACAAAGCTGGGTGGAAAATGACTTTGAC
GAGTAGAGAGAAGAAGGCTTCAGACGATCAAACTCCTCCGAGCTCAAGGAGGAAGATTGA
ACCCATTGCAAAGAAGCAAAAAACCTTGAAAAAAGATTAGACGAATGGCTAACTAGAATA
ACCAGTGTAGAGAAGTCCTTAAATGACCTGATGGAGCTGAAAACCATGGCACGAGAACTA
TGTGATGAACGCACAAGCTTCAGTAGCCGATTCGATCAATGGGAAGAAAGGGTATCAGTG
ATTGAAGATCAAATGAATGAAATGAAGCCAGAAGAGAAGTTTAGAGAAAAAAGAGTAAAA
AGAAACAAACAAACCCTCCAAGAAATATGGGACTATGTGAAAAGACCAAATCTACATCTG
ATTGGTGTACCTGAAAGTGACGGGGAGAATGGAACCAAGTTGGAAAACACTCTGCAGGAT
ATTATCCAGGAGAACTTCCCCAACCTAGCAAGGCAGGCCAACATTCGAATTCAGGAAATA
CACAGAACACCACAAAGATACTCCTCGAGAAGAGCAACTCCAAGACACATAACTGTCAGA
TTCACCAAAGTTGAAATGAAGGAAAAAATGTTAAGGGCAGCCAGAGAGAAAGGTCGGGTT
ACCCACAAAGGGAAGCCCATCAGACTAACAGCTGATCTCTCAGCAGAAACCCTACAAGCC
AGAAGAGAGTGGGGGCCAATATTCAACATTCTTAAAGAAAAGAATTTTCAATCCAGAATT
TCATATCCAGCCAAACTAAGCTTCATAAGTGAAGGAGAAATAAAATCCTTTACAGACAAG
CAAATGCTGAGAGATTTTGTCACCACCAGGCCTGCCCTAAAAGAGCTGCTGAAGGAAGCA
CTAAACATGGAAAGGAACAACTGGTACCAGCCACTGCAAAAACATGCCAAATTG
>lcl|hg18_L1PA5_chr2_217027684_217033810
ATGGGGAAAAAACAGAGCAGAAAAACTGAAAATTCTAAAAATCAGAGTGCCTCTCCTCCT
CCAAAGGAATGCAGCTCCTCACCAGCAATGGAACAAAGCTGGACGGAGAATGACTTTGAC
GAGTTGAGAGAAGAAGGCTTCAGATGATCAGATTTCTCTGAGCTAAAGGAGGAAGTTTGA
ACCCATCGCAAAGAAGTTAAAAACCTTGAAAAAAGATTAGACGAATGGCTAACTAGAATA
ACCAATGCAGAGAAGTCCTTAAAGGACCTGATGGAGCTTAAAACCATGGCACGAGAACTA
CGTGACGAATGCATAAGCTTCAGTAGCCGATTTGATCAACTGGAAGAAAGGGTATCAGTG
ATTGAAGATCAAATGAATGAAATGAAGCAAGAAGAGAAGTTTAGAGAAAAAAGAATAAAA
A-----GAACAAAGCCTCCAAGAAATATGGGACTATGTGAAAAGACCAAATCTACATCTG
ATTGGTGTACCTGAAAGTGACGGGGAGAATGGAACCAAGTTGGAAAACACTCTGCAGGAT
ATTATCCAGGAGAACTTCCCCAACCTAGCAAGGCAGGCCAACATTCAAATTCAGTAAATA
CAGAGAACGCCACAAAGATACTCCTTGAGAAGAGCAACTCCAAGACACATAATTGTCAGA
TTCACCAAAGTTGAAATGAAGGAAAAAATGTTAAAGGCAGCCAGAGAGAAAGGTTGGGTT
ACCCACAAAGGGAAGCCCATCAGACTAACAGTTGATCTCTCGGCAGAAACTCTACAAGCC
AGAAGAGAGTGGGGGCCAATATTCAACATTCTT-AAGAAAAGAATTTTCAACCCAGAATT
TCATATCCAGCCAAACTAAGCTTCATAAGTGAAGGAGAAATAAAATCCTTTACAGACAAG
CAAATGCTGAGAGATTTTGTCACCACCAGGCCTGCCCTACAAGGGCTCCTGAAGGAAGCA
CTAAACATGGAAAGGAACAACCAGTATCAGCCACTGCAAAAACATGCCAAATTG
>lcl|hg18_L1PA5_chr2_37803804_37809917
ATGGGGAAAAAATAGAACAGAAAAAATGAAAATTCTAAAAATCAGAGCACCTCTCCTCCT
CCAAAGGAACGCAGCTCCTCACCAGCAATGGAACAAAGCTGGATGGAGAATGACTTTGAT
GAGTTGAGAGAAGAAGGCTTCAGACTATCAAACTTCTCCGAGCTAAAGGAGGAAGTTCGA
ACCCATGGCAAAGAAGTTAAAAACCTTGAAAAAAGATTAGATGAATGGCTAACTAGAATA
ACCAATGCAGAGAAGTCCTTAAAGGACCTGATAGAGCTGAAAACCATGGCACGAGAACTA
CGTGACGAATGCACAAGCTTCAGTAGCCAATTCGATCAACTGGAAGAAAGGGTATCAGTG
ATGGAAGATCAAATGAACGAAATGAAGCGAGAAGAGAAGTTTAGAGAAAA-AGAATAAAA
AGAAATGAACAAAGCCTCCAAGAAATATGGGACTATGTGAAAAGATCAAATCTACGTCTG
ATTGGTGTACCTGAAAGTGATGGGGAGAATGGAACCAAGTTGGAAAACACTCTTCGGGAT
ATTATCCAGGAGAACTTCCCCAACCTAGCAAGGCAGGCCAACATTCAAATTCAGGAAATA
CAGAGAACACCACAAAGATACTCCTCGAGAAGAGCAACCCCAAGACACATAATTGTCAGA
TTCACCAAAGTTGAAATGAAGGAAAAAATGTTAAGGGCAGGCAGAGAGAAAGGTCGGGTT
ACCCACAAAGGGAAGCCCATCAGACTAACAGCTGATCTCTCAGCAGAAACTCTACAAGCC
AGAAGAGAGTGGGGGCCAATATTCCACATTCTTAAAGAAAAGAATTTTCAACCCAGAATT
TCATATCCAGCCAAATTAAGCTTCATAAGTGAAGGAGAAATAAAATCCTTTACAGACAAG
CAAATGCTGAGAGATTTTGTCACCACCAGGCCTGCCCTAAAAGAGCTCCTGAAGGAAGCA
CTAAATATGGAAAGCAATAACCAGTACCAGCCACTGCAAAAACATGCCAAATTG
>lcl|hg18_L1PA5_chr4_73920086_73926243
ATGGGGATAAAACAGAGCAGAAAAGATGAAAATTCTAAGAATCTGAGCAGCTCTCCCCCT
CCAAAGGAATGCAGCTCCTTGCCAGCAATGGAATAAAGCTGGACAGAGAATGACTTTGAT
GAATTGAGAGAAGAAGGCTTCAGATGATCAAACTTCTCCAACCTAAAGGAGGAAGTTTGA
ACCCAACACAAAGAAGCTAAAATCCTTGAAAAAAGATTAGACAAATGGCTAACTAGAATA
ACCAGCATAGAGAAGTCCTTAAGTGACCTGGTGGAGCTGAAAACCATGGCACAAGAACTA
TGTGAGGAATGCACAAGCTTCAGT------TTTGATCAACTGGAAGAAAGGGTATCAGTG
ATTGAAGATAAAATGAATGAAATGAAGCAAGAAG-----TTTAGAGAAAAAAGAGTAAAA
AAAAAAAAACAAAGCCTCCAAGAAATATGGGACTATGTGAAAAGACCAAATCTACGTCTG
ATTGGTGTACCTGAAAGTGACAGGGAGAATGGAACCAAGTAGGAAAACACTCTGCAGGAT
ATTATCCAGGAGAATTTCCCCAACCTAGCAAGGCAGGCCAATATTCAAATTCAGGAAATA
CAGAGAACACCACAAAGATACTCCTCAAGAAGAGCAACTCTAAGACACATAATTGTCAGA
CTCACCAAAGTTGAAATGAAGGAAAAAATGTTAAGGGCAGCCAGAGAGAAAGGTCGGGTT
AGCCACAAGGGGAAGCCTATCAGACTAACAGTGGATCTTTTGGCAAAAACTTTACAAGCC
AGAAGAGAATGGAGGCCAATATT-AATATCCTTAAAGAAAAGAATTTTCAACCCAGAATT
TCATATCCAGCCAAACCAAGCTTCATAAGTGAAGGAGAAATAAAATACTTTACAGACATG
CAAATGCTGAGAGATTTTGTCACCACCAGGCCTACCTTACAAGAGCTCCTGAAGGAAGCA
CTAAACATGGAAAGGAACAACGGCTACCAGCCACTGCAAAAACATGCCAAATTG
>lcl|hg18_L1PA5_chr3_90236827_90242976
ATAGGGAAAAAACAAAGGAGAAAAACTGAAAATACTAAAAATCAGAGCACGTCTCCTCCT
CCAAAGGAATGCAGTTCCTC-CCAGCAACGGAACAAAGCTGGACAGAGAATGACTTTGAC
GAGTTGAGAGAAGAAGGTTTCAGATGATCAAACTACTCCAAGCTAAAGGAGGAAGTTAGA
ACCCATTGCAAAGAAGTTAAAAACCTTGAAAAAAGATTAGACAAATGGCTAAGTAGAATA
ACCAATGTAGAGAAGGCCTTAAATGATCTGATGGAGCGGAGAACCAGGGCACGAGAACTG
C--GATGAATGCACAAGCTTCAGTAGCCGATTCGATCAGCTGGAAGAAAGGGTATCAGTG
ATTGAAGATCAAATGAATGAAATGAAGTGAGAAGAGAAGTTTAGAGAAAAAAGAATAAAA
AGAAATGAACAAAGCCTCCAAGAAATATGGGACCATGTGAAAAGACCAAATCTACGTCTG
ATTGGTGTACCTGTAAGTGATGGGGAGAATGAAACCACGTTGGAAAACACTCTGCAGGAT
ATGATCCAGGAGAACTTCCCCAACCTAGCAAGGCAGGCCAACATTCAAATTCAGGAAATA
CAGAGAATGCCACAAAGATACTCCTCCAGAAGAGCAACTCCAAGACACATAATTGTCAGA
TTCACCAAAGTTGAAATGAAGGAAAAAATGTTAAGGGCATCCAGAGAGAAAGGTTGGGTT
ACCCAAAAAGGGAAGCCCATCAGACTAATAGCTGATCACTCAGCAGAAAGTCTACAAGCC
AGAAGAGAGTGGGGGCCAATATTCAACATTCTTAAAGAAAATAATTTTCAACTCAGAATT
TCATATCCAGCCAAACTAAGCTTCAGAAGTGAAGGAGAAATAAAATCCTTTACAGACAAA
CAAATGCTGAGATATTTTGTTACCACCAGGCCTGCCCTACAAGAGCTCATGAAGGAAGCA
CTAAACATGGGAAGGAAAAAACGGTAGCAGCCACTGCAAAAACATGTCAAATTG
>lcl|hg18_L1PA5_chr4_69668520_69674676
ATGGGGAAAAAACAGAGCAGAAAAGTTGAAAATTATAAAAATCACAGTGCCTCTCCCCCT
CCAAAGGAACACAGCTCCTCATCAGCAATGGAACAAAGCTGGATGGAGAATGACTTTGAA
GAGTTGAGAGAAGAAGGCTTCAGATGATCAATCTTCTCCAAGCTAAAGGAGAAAGTTTGA
ACCTATCACAAAGAAGCTAAAAACCTTGAAAAAAGATTAGACAAAGGGCTAACTAGAATA
ACCAGTGTAGAGAAGTCCTTAAATGACCTGATGGAGCTGAAAACCATGGCAGGAGAACTA
TGTGACACATGCATAAGCTTCAGTAGCTGATTCGATCAACTGGAAGACAGGGTATCAGTG
ATTGAAGATCAAATGACTGAAATGAAGCGAGAAGAGAAGTTTAGAGAAAAAAGAGTAAAA
TGAAATGAACAAAGCCTCCAAGAAATATGGGACTATGTGAAAATACCAAATCTATGTCTG
ACTGGTGTACCTGAAAGTGATAGGGAGAATGGAACCAAGTTGGAAACCACTCTGCAGGAT
ATTATCCAGGAGAACTTCCCCAACCTAGCAAGGCAGGCCAACATTCAAATTCACGAAATA
CAGAGAATGCCACAAAGATACTCCTCAAGAAGAGTAACTCAAATACACATAATTGTCAGA
TTCACCAAAGTTGAAATGAAGGAAAAAATATTAAGGGCAGCCAGAGAGAAAGGTCGGGTT
ACCCACAAAGGGAAGCCCATCAGACTAACAGTGGATCTCTCAGCAGAAACTCCATAAGCC
GGAAGAGAGTGGGGGCCAATATTCAACATTCCTAAAGAAAAGAATTTTCAACCCAGAATG
TCATATCCAGCCAAACTAAGCTTCATAAGTCAAGGAGAAGTAAAACACTTTGTAGACAAG
CAAATGCTGAGAGATTTTGTGGCCACCAGTCCTGTCTTACAAGAGCTCCTGAAAGAAGCA
CTAAACATGGAAAGGAACAACTGGTACCAGCCAGTGCAAAAACATGACAAATTT
>lcl|hg18_L1PA5_chr3_51019096_51025254
ATGGGGAAAAAACAGAGCAGAAAAGCTGAAAATTCTAAAAATCAGTGTGCCTCTTCCCCT
CCAAAGGAATGCAGCTCCTCGCCCGCAATGCAACAAAGCTGGATAGAGAATGACTTTGAC
AAGTTGAGAGAAGAAGGCTTCAGACAATCAAACTTCTCTGAGCTAAAGGAGGAAGTTCAA
ACTCATCACAAAGAAGCTAAAAACCTTGAAAAAAGATTAGACGAATGGCTAACTAGAATA
ACCAGTGTAGAGAAATCCTTAAACGACCTGATGGAGCTGAAAACCATGGCAGGAAAACTA
TGTGACGAATGCACAAGCTTCAGTAGCCAACTTGAACAACTGGAAGAAAGGGTATCAGTG
ACTGAAGATCAAATGAATGAAATGAAGCGAGAAGAGAATTTCAGAGAAAAAAGAATAAAA
AGAAATGAACAAAGCCTCCAAGAAATATGGGACTATGTGTAAAGACCAATTACACGTCTG
ATTGGTATACCTGAAAGTGACGGGGAGAACGGAACCAAGTTGGAAAACACTCTGCAGGAT
ATTATCCAGGAGAACTTCCCCAACCTAGCAAGACACGCCAACATTCAAATTCAGGAAATA
CAAAGAACACCATAAAGACACTCCTCGAGAAGAGCAACTCCAAGACACATAATTGTCAGA
TTCACCAAAGTTGAAATGAAGGAAAACATGTTAAGGGCAGCCAGAGAGAAAGGTCGGGTT
ACCCACAAAGGGAAGCCCGTCAGACTAACAGTGGATCTCTCGGCAGAAACCCCACAAGCG
AGAAGAGAGAGGGGGCCAACATTCAACATTCTTAAAGGAAAGAATTTTCCACCCAGAATT
TCATATCCAGCCAAACTAAGCTTCATAAGTGAAGGAGAAATAAAATCCTTTACAGACAAG
AAAATGCTGAGAGATTTTGTCACCACCAAGCCTGCCCTACAAGAGCTCCTGATGGAAGCA
GTAAATACGAAAAGTAACAACCAGTACCAGTCACTGAAAAAGCGTGCCAAATTG
>lcl|hg18_L1PA5_chr4_21607371_21613495
ATGGGGAAAAAACAGAGCAGAAAAGCTGAAAATTCTAAAAATCACAGCGCCTCTCCTCCT
CCAAAGGAACGCAGCTCCTCACCACCAATGGAACAAAGCTGGATGGAGAATGACTTTGAG
GAGTTGAGAGAAGAAGGCTTCAGACGATCAAACTTCTCTGAGCTAAAGGAGGAAGTTGGA
ACCCATCACAAAGAAGCTAAAAACCTTGAAAAAAGATTAGATGAATGGCTAACTAGAATA
ACCAATGTAGAGAAGTCCTTAAATGACCTGAAGGAGCTGAAAAACATGGCATGAGAACTA
CATGATGAATGCACAAGCTTCAGTAGCTGATTTGACCAACTGGAGGAAAGGGTATCAGTG
ATTGAAGATCAAATGAATGAAATGAAGCGAGAAGAGAAGTTTAGAGAAAAAAGAGTAAAA
AGAAATGAACAAAGCCTCCAAGAAATATGGGACTAAGTGAAAAGACCAAATCTACATCTG
ATTGGTGTACCTGAAAGTGACAGGGAGAATGGAACCAAGTTGGAAAACACTCTGCAGGAT
ATTATCCAGGAGAACTTCCCCAACCTAGCAAGGCAGGCCAACATTCAAATTCAGGAAATT
CAGAGAACACCTCAAAGATACTCCTCGAGAAGAGCAACTCCAAGACACATAATTGTCAGA
TTCACTAAGGTTGAAATGAAGGAAAAAATATTAAGGGCAGCCAGAGAGAAAGGTCGGATT
ACCCACAAAGGGAAGCCCATCAGACTAACAGCGGATATCTCAGCAGAAACTCTACAAGCC
AGAAGACAGTGAGGGCCAATATTCAACATTCTTAAAGGAAAGAATTTTCAACCAAGAATT
TCATATCCAGCCAAACTAAGCTTCACAAGTGAAGGTGAAATAAAATCCTTTACAGAGAAG
CAAATGCTGAGAGATTTTGTCACCACCAGGCCTGCCCTCAAAGAGCTCCTGAAGGAAGCA
CTAAACATGGAAAGGAACAACCGGTACTGGCCACTGCAAAAACATGCCAAATTG
>lcl|hg18_L1PA5_chr4_53774585_53780708
ATGGGGAAAAAGCAGAGCAGAAAAGCTGAAAAATCTAAAAATCAGAGCGCCTCTCCCCCT
CCAAAGGAATGCAGCTCGTCGCCAGCAACGGAAGAAAGCTGGACGGAGAATGTCTTTGAC
GAGTTGAGAGAAGAAGGCTTCAGACGATCAAACTTCTCTGAGCTAAAGTAGGAAGTGCAA
ACCCATCGCAAAGAAGCTAAAAACCTTGAAAAAAGATTAGATGAATGCCTAACTAGAATA
ATCAATGCAGAGAAGTCCTTAAAGGACCTGATGGAGCTGAAAACCATGACATGAGAACCA
TGTGACGAATGCACAAGCTTCAGTAGCCAATTTGAACAACTGGAAGAAAGGGTATCAGTG
ACAGAAGATCAAATGAATGAAATGAAGCGAGAAGAGAAGTTTAGAGAAAAAAGAGTAAAA
AGAAATGAACACAGCTTCCAAGAAATATGGGAC-ATGTGAAAAGACCAAATCTACATCTG
ATTGGTGTACCTGAAAGTGACGAGGAGAATGGAACCAAGGTGGAAAACACTCTTCAGGAT
ATTATCCAGGAGAACTTCCCCAATCTAGCAAGGCAGGCCAACATTCCAATTCCGGAAATA
CAGAGAATGACACAAAGATACTCCTTGAGAAGAGCAACTCCAAGACACATAATTGTCAGA
TTCACCAAAGTTGAAATGAAGGAAAAAATGTTCAGGGCAGCCAGAGAGAAAGGTCGGGTT
ACCCACAAAGGGAAGCCCAACAGAGTAACAGCAGATCTCTTGGCAGAAACGCTACAAGCC
AGAAGAGAGTGGGGGCCAATATTCAACATTGTTAAAGAAAATGATTTTCAACCCAGAATT
TCATATCCAGCCAAACTAAGCTTCATAAGTGAAGGAGAAATAAAATCCTTTACAGACAAG
CAAATGCTGAGAGATTTTGTCACCACCAGGCCTGCCCTAAAAGAGCTCCTGAAGGAAGCA
CTAAACATGGAAAGGAACAACCGTTACCAGCCACTACAAAAACATGCCAAATTG
>lcl|hg18_L1PA5_chr4_167921924_167928050
ATGGGGAAAAAACAGAGCAGAAAAGCTGAAAATACTAAAAATCAGAGCACCTCTCCCCCT
CCAAAGGAACGCAGCTCCTCCCCAGCAACAGAAGACAGCTGGACAGCGAATAACTTTGAC
GAGTTGAGAGAAGAAGGCTTCAGACACTCAAACTTCTCCGAGCTAAAGGAGGAAGTTTGA
ACCCAACAAAAAGAAGCTAAAAACCTTGAAAAAACATTAGACAAATGGCTAACTAGAATA
ACCACTGTAGAGAAGTCCTTAAATCACCTGATAGAGCTGAAAACCATGGCAAGAGAACTA
CATGATGAATGCACAAGCTTCAGTAGCTGATTTGATCAACTGGAAGAAAGAGTATCAGTG
ATGGAAGATCAAATGAATGAAATGAAGTGAGAAGAGAAGCTTGGAGAAAAAAGGGTAAAA
AGAAATGAACAAAGCTTCCAACAAATATGGGACTATGTGAAAACACCAAATTTACATCTG
ACTGGTGTACCTGAAAGTGATGGGGAGAATGGAACCAAGTTGGAAAACACTCTGCAGGAT
ATTATGCAGGAGAATTTCCCCAACCTAGCAAGGCAGGCCAACATTCAAATTCATGAAATA
CAGAGAACGCCACAAAGATACTCCTCAAGAAGAGCAACTCCAAGATACGTAATTATCAGA
TTCATCAAAGTTTAAATGAAGGAAAAAATGTTAAGGGCAGCCAGAGAGAAAGGTCAGGTT
TCCCACAAAGGGAAACCCATCAGACTAACAGCAGATCTCTTGACAGAAGCTCTAAAAGGC
AGAAGAGAGTGGGGGCCAATATTCAACATTCTTAAAGGAAAGAATTTTCAACCCAGAATT
TCATATCCAGCCAAACTA-GCTTCATAAGTGAAGGAGAAATAAAATCCTTTACAGACAAG
CAAATGCTGAGGGATTTTCTCACCACCAGGCCTGCCCTACAAGAGCTCCTGAAGGAAGCA
CTAAACATGGA-AGGAACAATCGGTACCAGCCACTGCAAAAACATGACAAATTG
>lcl|hg18_L1PA5_chr4_130856105_130862231
ATGGGGAAAAAACAGAGCAGAAAAACTGAAAATTCTACAAATCAGAGCACCTCTCCCCCT
CCAAAGGAAGACAGCTCCTCGCCAGCAACAGAACAAAGCTGGACAGAGAATGACTTTGAT
GAGTTGAGAGAAGAAGGCTTCAGACAATCAAACTTCTCCGAGCTAAAGGAGGAAGTTCGA
ACCCATCACAAAGAAGTTAAAAACCTTGAAAAAAGATTAGACGAATGGCTAACTAGAATA
ACCAACGCAGAGAAGTCTTTAAAGGACATGATGCAGCTGAAAACCATAGCACGAGAACTA
CGTGACGAATGCACAAGCTTCAGTAGCCGATTCGATCAACTGGAAGAAAGGGTATCAGTG
ATGGAAGATCAAATGAATGAAATGAAGTGAGAAGAGAAGTTTAGAGAAAAAAGAGTAAAA
AGAAAGGAACAAAGCCTCCAAGAAATATGGGACTATGTGAAAAGACCAAATCTACATCTG
ATTGGTGTACCTGAAAGTGACAGGGAGAATGGAACCAAGTTGGAAAACACTCTTCAGGAT
ATTATCCAGGAGAACTTCCCCAACCTAGCAAGGCAGGCCAAAATTCAAATTCAGAAAATA
CAGAGAATGCCACAAAGATAATCCTCGAGAAGAGCAATGCCAAGACACATAATTGTCGGA
TTCACCAAAGTTGAAATGGAGGAAAAAATGTTAAGGGCAGCCAGAGAGAAAGGTTGGGTT
ACCCACAAACGGAAGCCCATCAAACTAACAGTGGATCTCTCAGCAGAAACTCTACAAGCA
AGAAGAGAATGGGGGTCAATATTCAACATTTTTAAAGAAAATAATTTTCAACCGAGAATT
TCATATCCAGCCAAAGTAAGCTTCATAAGTGAAGGAGAAATAAAATCCTTTATAGACAAG
CAAATGCTGACAGGTTTTGTCACCATCAGGCCTGCCCTACAAGAGCTCTTGAAGGAAGCA
CTAAACATGGAAAGGAACAACCAGTACCAGCCACAGCAACAACATGACAAATTG
>lcl|hg18_L1PA5_chr4_52726115_52732260
ATGGGGAAAAAACAGAGCAGAAGAGCTGAAAATTCTAAAAATCAGAGCACCTCTCCCGCT
CCAAAGGAACACAGCTCCTTGCCAGCAATGGAACAAAGCTGGACACAGAATGACTTTGAT
GAGTTGAGAGAAGAAGGCTACAGATGATCAAACTTCTCTGAGCTAAAGGAGACAGTTCGA
ACCCATCGCAAGGAAGATAAAAACCTTGAAAAAAGATTAGACCAATGGCTAACTAGAATA
ACCAGTGTAGAGAAGTCCTTATATGACCTGATGGAGCTGAAAACCATGGCATGAGAACTA
CATGATGAAAACACAAGCTTCAGTAACCGATTTGATCAACTGGAAGAAAGGGTATCAGTG
ATGGAAGGTCAAATGAATGAAATGAAGAGAGAAGAGAACTTTAGAGAAAAAAGAGTAAAA
AGAAATGAACAAAACTTCCAAGAAATATGGGACTATGTGAAAAGACCAAATCTACATCTG
ATTGGTGTACCTGAAAGTGATGGGGAGAATGGAAACAAGCGGGAAAACACTCTTCAGGAT
ATCATCCAGGAGGATTTCCTCAACCTAGCAAGGAAGGCCAACATTCAAATTCAGGAAATA
GAGAGAACACCACACAGATACTCCTGGAGAAGAGGAACTCCAAGACACATAATTGTCAGA
TTCACCAAAGTTGAAATGAAGGAAAAAATGTTCACAGCAGCCAGAGAGAAAGGTCAGGTT
ACCCACAAAGGGAAGCCCATCAGACTAACAGCTGATCTCTTGGCAGAAACTCTACAAGCC
AGAAGAGAGTGGGGGCCAATACACAATATTCTTAAAGAAAAGAACTTTCAACCCA-AATT
TCATATCCAGCCAAACTAAGCTTCATAAGTGAAGGAGAAATAAAATCCTTTACAGACAAA
CAAATGCTGAGAGATTTTGTCACTACCAGGCCTGCCCTGAGAGAGCTCCTGAAGGAAGCA
CTAAACATGGAAAGGAACAACCAATACCAGCCACCGCAAAAACATGTCAAATTG
>lcl|hg18_L1PA5_chr3_70807510_70813639
ATGGGGAAAAAACAGAGCAGAAAAACTGAAAATTCTAAAAATCAGAAGGTCTATCCTCCT
CCAAAGGAATGCAGTGCCTCACCAGCAATGGAACAAAGCTGGATGGAGAATGACTTTGAG
GAGTTGAGAGAAGAAGTCTTCAGATGATCAAACTACTCCGAGCTAAAGGAGGAAGTTGGA
ACCCATTGCAAAGAAGATAAAAACCTTGAAAAAAGATTAAAAAAATGGCTAACTGGAATA
ACCAATGTAGAGAAGTCCTTAAATGACCTGATGGAGCTGAACACCATGGCATGAGAACTA
CGTGACGAATGCACA-GCTTCAGTAGCTGATTCGATCAACTGGAAGAAGGGGTATCAGTG
ATTGAAGATCAAATGAATGAAATGAAGTGAGAAGAGAAGTTTAGAGAAAAAAGAATAAAA
ATAAATGAACAAAGCCTCCAAGAAATATGGGACTATGTGAAAAGGCCAAATCTACATCTA
ACTGGTGTACCTGAAAGTGACGGGGAGAAGAGAATCAAGTTGGAAAACACTCTGCAGGAT
ATTACCCAGGAGAACTTCCCCAATCCAGCAAGGCAGGCCAACATTCAGATTCCGGAAATA
CAGAGAACACCACAAAGATACTCCTCGAGAAGAGCAACTCCAAGACGCATAACTGTCAGA
GTCACCAAAGTTGAAATGAAGGAAAAAATGTTAAGCACAGCCAGAAAGAAAGGTCGCGTT
ACCCACAAAGGGAAGCCCGTCAGACTAATAGCTGATCTCTCAGCAGAAACTCTACAAGCC
AGAAGAGAGTGGGGTCCAATATTCAAAAACGTTAAAGAAAAGAATTTCCAACCTAGAATT
TCATATCCAGCCAAACTAAGCTTCATAAGTGAAGGAGAAATAAAATCCTTTACAGACAAG
CAAATGCTGAGAGATTTTGTCACCACCAGGCCTGCCCTACAAGAGCTCCTGAAGGAAGCA
CTAAACATGGAAAGGAAAAACTGGTACCAGCCACTGCAAAAACATGCCAAATTG
>lcl|hg18_L1PA5_chr3_86428871_86435014
ATGGGGAAAAAACTGAACAGAAAAACTGGAAATACTAAAAATCAGAGCACCTCTCCTCCT
CCAAAGGAACGCAGCTCCTCACCAGCAATGGAACAAAGCTGGACGGAGAATGACTTTGAC
GAGTTGAGAGAAGAAGGCTTCAGACAAT-GAAATTCTCCGAGCTAAAGGAGGAAGTTGGA
ACCCATAGCAAAGAAGTTAAAAACCTTGAAAAAAGATTAGACAAATGGCTAACTAGAATA
ACCAATGGAGAGAAGTCCTTAAAGGAACTGATAGAGCTGAAAACCATGGCACGAGAACTA
TGTGACGAGTGCACAAGCTTCAGTAGCCGATTCGATCAACTAGAAGAAAGGGTATCGTTG
ATTGAAGATCAAATGAATGAAATGAAGTGAGAAGAGAAGTTTAGAGAAAAAAGAGTAAAA
AGAAATGAACAAAGCCTCCAAGAAATATGGGACTATGTGAAAAGACCAAATCTGTGTCTG
ATTGATGTACCTGAAAGTGACAGGGAGAATGGAACCAAGTTGGAAAACACTCTGCAGGAT
ATTATCCAGGAGAATTTCCCCAGCCTAGCAAGGCAGGCTAACATTCAAATTCAGGAAATA
CAGAGAACGCCACAAAGATACTCCTCAAGAAGACCAACTCCAAGACACATAATTGTCAGA
TTCACCAAAATTGAAATGAAGGAAAAAATGTTAAGGGCAGCCAGAGAGAAAGGTCGGGTT
ACCCTCAAAGGGAAGCACATCAGAATAACA-CTGATCTCTCGGCAGAAATTCTACAAGAC
AGAAGAGAGTGGAGGCCAATATTCAACATTCTTAAAGAAAAGAATTTTCAACCCAGAATT
TCATATCCAGCCAAACTAAGCTTCATAACTGAAGGAGAAATAAAATACTTTACAGACAAG
CAAATGCTGAGAGATTTTGTCACCACCAGGCCTGCCCTAAAAGAGCTCCTGAAGGAAACA
CTAAACATGGAAAAGAACAACCAGTACCAGCCACTGCAAAAAAATGCCAAATTG
>lcl|hg18_L1PA5_chr3_84941609_84947740
ATGGGGAAAAAACAGAACAGAAAAGCTGATAATTCTAAAAATCAGAATGCCTCTCCCCCT
CCAAAGGAATGCAACTCCTTGCCAGCAATGGAACATAGCTGGATGGAGAATGACTTTGAC
GAGTTGAGAGAAGAAGGCTTCAGATGATCAAACTTCTCTGAGCTAAAGGAGGAAGTTCGA
ACTCATCGCAAAGAAGATAAAAACCCTGAAAAAAGATTAGATGAATGGCTAACTAGAATA
ACCTGTGTAGAGAAGTCCTTAAATGATCTGCTGGAGCTGAAAACCATGACACGAGAACTA
TGCGACAAATGCACAAGCTTCAGTAGCCCATTTGATCAACTGGAAGAAAGGGTATCAGTG
ATTGAAGATCAAATGAATGAAATGAAGCGAGAACAGAGGTGTAGAGAAAAAAGAGTAAAA
AGAAATGATCAAAGCCTCCAAGAAATATGGGACTATGTGAAAAGACCAAATCTACATCTG
ATTGGTGTACCTGAAAGTGACGGGGAGAATGGAATCAAGTTGGAAAACACTGTGCAGGAA
ACTATCCAGGAGAACTTCCCAAACCTAGCAAGGCAGGCCAACATTC-AATTCAGGAATTA
CAGAGAACATCACAAAGATACTCCTTGAGAAGAGCAACTCCAAGACACATAATTGTCAGA
TTCACCAAAGTTGAAATGGAGGAAAAAATGTTAAGGGCAGCCAGAGAGAAAAGTCGGGTT
ACCCACAAAGGGAAGCCCATCAGACTAAGAGCTGATCTGTCGGCAAAAACTCTACAAGCC
AGAAGAGAGTGGGGGCCAATATTCAACATTCTTAAAGAAAAGAA-TTTCAACCCACAATT
TCATATCCAGCCAAACTAAGCTTCATAAGTGAAGGAGAAATAAAATACTTTACAGACAAG
CAAATGCTGAGAGATTTTGTCACCACCAGGCCTGCCCTAAAAGAGCTCCTGAAGAAAGCA
CTAAACATGGAAAGGAACAACCGGTACCAGCCACTGCAAAAACATGCCAAATTG
>lcl|hg18_L1PA5_chr3_5607493_5613638
ATGGGGAAAAAACAGAGCAGAAAAACTGGAAACTCTAAAAAGCAGAGCACCTCTCCTCCT
CCAAAGGAACACAGTTCCTCACCAGCAATGGAACAAAGCTGGACAGAGAATGACTTTGAC
AAGTCGAGAGAAGAAGGCTTCAGATGATCAAACTACTCCGAGCCATGGGAGGAAATTCAA
ACCAATGGCAAAGAAGTTAAAAACTTTGAAAAAAAATTAGATGAATGTATAACTAGAATA
ACCAATGCAGAGAAGTCCTTAAAGGAGGTGATGGAGCTGAAAGCCAAGGTTCGAGAACTA
CGTGAAGAATGCAGAAGCCTCAGGAGCTGATGCGATCAACTGGAAGAAAGCGTACCAATG
TTGGAAGATGAAATGAATGAAATGAAGCGAGAAGGGAAGTTTAGAGAAAAAAGAATAAAA
AGAAACGAACAAAGCCTCCAAGAAATATGGGACTATGTGAAAAGACCAAATCTCTGTCTG
ATTGGTGTACCTGAAAGTGACGGGGAGAATAGAACCAAGTTGGAAAACAGTCTGCAGGAT
ATCATCCAGGAGAACTTCCCCAATCTAGCAAGGCAGGCCAACATTCAGATTCAGGAAATA
CAGAGAATGCCACAAAGATACTCCTCGAGAAGAGCAACTCCAAGACACATAATTGTCATA
TTCACCAAAGTTGAAATGAAGGAAAAAAAGTTAAGGGCAGCCAGAGAGAAAGGTCAGGTT
ACCCACAAAGGAAAGCCCATCAGACTAACAGCTCATCTCCCAGCAGAAACTCTACAAGCC
AGAAGAGAGTGGGGGCCAAGATTCAACCTTCTTAAAGAAAAGATTTTTTAACCCAGAATT
TCATATCCATCCAAACTAAGCTTCATAAGTGAAGGAGAAATAAAATCTTTTACAGACAAG
CAAATGCTGAGAGATTTTGTCACCACCAGGCCTGCCATAAAAGAGCTCCTGAAGGAAGCA
CTAAACATGGACATGAACAATCGATACCAGCCACTGCAAAAACATGCCAAATTG
>lcl|hg18_L1PA5_chr4_61244190_61250264
ATGGGGAAAAA-CGGAGCAGAAAAGCTGAAAATTCTAAAAATCAGAGCACCTCTCCCCTG
CCAAAGGAATACAACTCCTCGCCAGCAGCGGAACAAAGCTGGACAGAGAATGACTTTGAC
AAGTTGAGAGAAAAACGCTTCAGACTATCAAACTTCTCCGAGCTAAAGGAGGAAGTTCGA
AACCATGACAAAGAAGCTAAAAACCTTGAAAAAAGATTAGACAAATTGCTAACTAGAATA
ACCAGTGTAGAGAAGACCGTAAATGACCTGTTGGAGCTGAAAACCATGGCACAAGAACTA
TGTGACACATGCATAAGCTTCAGTAGCTGATTCAATCAACCAGAAGAAAGGGTATCAGTG
ATGGAAGATCAAATGAAAGAAATAAAGCAAGAAGAGAAGTTTAGAGAAAAAAGAATAAAA
AGAAACAAACAAAGCCTCCAAGAAATATGGGACTATGTAAAAAGACCAAATTTATGTCTG
ATTGGTGTACCTGAAAGTGACGGGGAGAATGCAACCAAGTTGGAAAACACTCTACAGGGT
ATTATCCAAGAGAACTTCCCCAACCTAGCAAAGCAGGCCAACATTCAAATTCAGGAAATA
CAGAGAATGCCACAAAGATACTCCTCGAGAAGAGCAACTCCAAGACACATAATTGTCAGA
TTCACCAAAGTTGAAATGAAGGAAAAAATGTTAAGGGCAGCCAGAGAGAAAGGTCGGGTT
ACCCTCAAAGGGAAGCCCATCAGACTAACAGCTGATCTCTCGGCAGAAACTCTACAAACC
AGAAGAGAGTGGGGGCCAATATTCAACATTCTTAAAGAAAAGTACTTTCAACCCAGAATT
TCATATCCAGCCAAACTAAGCTTCATAAGTGAAGGAGAAATAAAATCCATTACAGACAAG
CAAATGCTGAGAGATTTTGTCACCACCAGGCCTGTCCTACAAGAGCTCCTGAAGGAAGCC
CTAAACATGGAAAGGAACAACCAGTACCAGCCACTGCAAAAAAGT-CCATATCA
>lcl|hg18_L1PA5_chr3_20831929_20838027
ATGGGGAAAAAACAGAGCACAAAAGCTGAAAATTCTAAAAATCAGAGCACCTCTCCCACT
CCAAAGGAACGCAGCTCCTCACCAGCAATGGAACAAAGCTGGATGGAGAATGACTTTGAC
AAGTTGAGAGAAGAAGGCTTCAGACAATCAAACTTCTCCGAGCTAAAGGAGGAAGTTTGA
ACCCATTGCAAAGAAGCTAAAAACCTTGAAAAAAGATTAGACAAATGGCTAACCAGAATA
ACCAGTATAGAGAAGTCCTTAAA-GACCTGATGAAGCTGAAAACCATGGCATGAGAACTA
TGTGACGAATGCACAAGCTTCAGTAGCCGATTCGATCAACTGGAAGAAAAGGTATCAGTG
ATTGAAGATCAAATGAATGAAATGAAGCAAGAAGAGAAGTTTAGAGAAAAAAGAGTAAAA
AGAAACAAGCAAAGCCTCCAAGAAATATGGGACTATGTGAAAAGATGAAATCTATGTCTG
ATTGGTGTACCTGAAAGTGATCGGGAGAATGGAACCAAGTTGGAAAACACTCTGCAGGAT
ATTATCCGGGAGGACTTCCCCAACCT--CAAGGCAGGCCAACACTCAAATTCAGGAAATA
CAGAGAACACCACAAAGATACTCCTTGAGAAGAGCAACTCCAAGACACATAATTGTCAGA
TTCAACAAAGTTGAAATGAAGGAAAAAATGTTAAGGGCAGCCAGAGAGAAAGGTCGGGTT
ACCCACAAAGGGAAGCCCATCAGACTAACAGCAGATCTCTTGGCAGAAACTCTACAAGCC
AGAGGAGAGTGGGGGCCAATATTCAACATTCTTAAAGAAAAGAATTTTCAACCCAGAATT
TCATGTCTAGCCAAACTAAGCTTCATAAGTGAAGGAGAAATAAAATACTTTACAGACAAG
CAAATGCTGAGAGATTTTGTCACCACCAGGCCTGCCCTAAAAGAGCTCCTGAAGGAAGCA
CTAAACATAGAAAGGAACAACTGGTACCACCCACTGCAAAAACATGGCAAATTG
>lcl|hg18_L1PA5_chr4_104378682_104384828
ATGGGGAAAAAACAGAGCAGAAAAGCTGAAAATTCTAAAAATTAGAGCGCCTCTCCCCCT
CCAAAGGAATGCAGATCCTTGCCAGCAATGGAACAAAGCTGGTCAGAGAATGACTTTGAC
GAGTTGGGAGA---AGGCTTCAGATGATCAAACTTGTCTGAGCTAAAGGAGGTAGTTCGA
ACCCAACACAAAGAAGCTAAAAACCTTGAGAAAAGATCAGACAAACGGCTAACTAGAATA
ATCAGTGTAGAGAAGTCCTTAAATGACCTGATGGAGCTGAAAACCATGGCACGAGAACTA
CATTACAAATGCACAAGTTTCCGTAACTGATTCGAACAATTGGAAGAAAGGGTATCAGTG
ATTGAAGATCAAAGGAATGAAATGAAGTGAGAAAAGAAGTTTAGAGAAAAAAGAATAAAA
AGAAATGAACAAAGCCTCCAAGAAATATGGGACTATGTGAAAAGACCAAATCTATGTCTG
ATTGGTGTACCTGAAAGTGATGGGGAGAATGGAACCAACTTGGAAAACACTCTGCAGGAT
ATTATCCAGGAGAACTTCCCCAACCTAGCAAGGCAGGCCAACATTCAAACTCAGGAAATA
CAGAGAACACCACAAAGATACTACTCAAGAAGAGCAACTCCAAGACACATAATTTTCAGA
TTCACCAAAGTCGAAATGAAGGAAAAAATGTTAAGGGCAGCCAGAGAGAAAGGTTGGGTT
ACCCAC-AAAGGAAGCACATCAGGCTAAGAGCAGATCTCTCGGCAGAAACTCTACAAGCC
AGAAGAGAGAGGGGGCCAATATTCAACATTCTTAAAG-----AATTTTCAACCCAGAATT
TCATATCCTGCCAAACTAAGCTTCATATGTGAAGGAGAAATAAAATCCTTTACAGACAAG
CAAATGCTGAGAGATTTTGTCACCACCAGGCCTGCCCTACAAGAGCTCCTGAAGGACACA
CTAAACAGGGAAAGGGACAACTGGTACCACCCACTGCAAAAACATGCCAAATTG
>lcl|hg18_L1PA5_chr4_116952281_116958431
ATGGGGAAAAAACAGAGCAGAAAAACTGAAAATTCTAAAAATCAGAACACCTCTCCTCCT
CCAAAGGAACGCAGCTCCTCATCAGCAACAGAACAAAGCTGGATAGAGAATGACTTTGAT
GAGTTGAGAGAAGAAGGCTTCAGATGATCAAACTTCTCCGAGCTAAAGGAGGAAGTTCGA
ACCCATGGCAAAGAAGTTAAAAACGTTGAAAAAAGATTAGACGAATGGCTAACTAGAATA
ACCAATGCAGAGAAGTCCATAAAGGACCTGATGGAGCTGAAAACCATGGCACAAGAACTA
CATAGCAAATGCAGAAGCTTCAGTAGCCAATTCGATCAAGTGGAAGGAAGGGTATCAGTG
ATGGAAGAACAAATGAATGAAATGAAGTGAGAAGAGAAGTTTAGAGAAAAAAGAATAAAA
AGAAATGAACAAAGCCTCCAAGAAATATGGGAATATGTGAAAAGACCAAATCTACATCTG
ATTGGTGTACCTGAAAGTGACGGGGAGAATGGAACCAAGCTGGAAAACACTCTGCATGAT
ATTATCCAGGAGAACTCCCCCAATGTAGCAAGGCAGGCGAACATTCAAATTCAGGAAATA
CAGAGAATGCCACAAAGATACTCCTCGAGAAGAGCAACTCCAAGACACGTAATAGTCAGA
TTCACCAAAGTTGAAATGAAGGAAAAAATGTTAAGGGCAGCCAGAGAGAAAGGTCAGGTT
ACCCACAAAGGGAAG-CCATCAAATTAACAGCTGATCTCTTGGCAGAAACTCTACAAGCC
AGAAGAGAGTGGGGACCGATATTCAACATTCTTAAAGAAAAGAGTTTTCAACCCAGAATT
TCATATCCAGCCAAACTAAGCTTCATAAGTGAAGGAGAAATAAAATACTTTACAGATAAG
CAAATGCTGAGAGATTTTGTCACCACCAGGCCTGCCCTAAAAGAGCTCCTGAAGGAAACA
TTAAATATGGAAAGGAACAATTGGTACCAGCCACTGCAAAAATATGCCAAATTT
>lcl|hg18_L1PA5_chr3_86224804_86230932
ATGGGGAAAAAACAGAGCAGAAAAGCTGAAAATTCTAAAAATCAGAGCACCTCTTCCCCT
CCAAAGGAACGCAGCTCCTCGCCAGCAACGGAACAAAGCTGGATGGAGAATGACTTTGAC
GAGTTGAGAGA---AGGCTTCAGACGATCAAACTTCTCCAAGCTGAAGGAGGAAGTTCGA
ACCCATGGCAAAGAAGTTAAAAACCTTAAAAAAAGATTAGATGAATGGCTAACTAGAATA
ACCAGTGTAGAGAAGTCATTAAATGACCTGATGGAGCTGAAAGCCATGGCACGAGAACTA
CTTGATGAAGGCACAAGCCTCAGTAGCCGATTAGATCAACTGGAAGAAAGGGTATCAGTG
ATTGAAGATCAAATGAATGAAATGAAGCGAGAAGAGAAGTTTAGAGAAAAAAGAATAAAA
-GAAATGAACAAAGCCTCCAAGAAATATGGGACTATGTGAAAAGACCAAACCTATATCTG
ACTGGTGTACCTGAAAGTGATGGGGAGAATGGAACCAAGTTGGAAAACACTCTGCAGGAT
ATTATCCAGGAGAACTTCCCCAACCTAGCAAGGCAAGCCAACATTCAAATTCAGGAAATA
CAGAGAATGCCAAAAAGATGCTCCTCGAGAAGAGCAACTCCAAGACACATAATTATCAGA
TTCAACAAAATTGAAATGAAGGAAAAAATGGTAAGGGCAGCCAGAAAGAAAGGTCGGGTT
ACCCACAGAGGGAAACCCATCAGACTAACAGTTGATCTCTCAGCAGAAACTCTACAAGCC
AGAAGAGAGTGGGGGCCAATATTCAACATTCTTGAAGAAATGAATTTTCAACCCAGAATT
TCATATCCAGCCAAACTAAGCTTCATAAGTGAAGGAGAAATAAAATCCTTTACAGACAAG
CAAATACTGAGAGATTTTGTCACCACCAGATCTGCCCTACAAGAGCTCCTGAAGGAAGTA
CTAAACACGGAAAGGAACAACCGGTAACAGCCAATGCAAAAAAATGCCAAATTG
>lcl|hg18_L1PA5_chr3_97802871_97809021
ATGGGGAAAAAACAGAGCAGAAAAACTGAAAATTCT-AAAATCAGAGCACCTCTCCTCCT
CCAAAGGAACACAGCTCCTTACCAGCAATGGAACAAAGCTGGACGGAGAATGACTTTGAT
GAGTTGAGAGAAGAAGGCTTCAGACGACCAAACTTCTCCGAGCTAAAGAAGGAAGTTCAA
ACCCATCGCAAAGAAGTTAAAAACCTTAAAAAAAGATTAAACGAATGGCAAACTAGGATA
ACCAATGTAGAGAAGTCCTTAAATGACCTGATGGAGCTGAAAACCAAGGCATGAGAACTA
TGTGACGAATGCACAAGCTTCAGTAGCTGATTTGATCAACTGGAAGAAAGGGTATCAGTG
ATTGAATATCAAATGAATGAAATGAAGCGAGAAGAGAAGTTTAGAGAAAAAAGAATAAAA
AGAAATGAACAAATCCTCCAAGAAATATAGGACTATGTGAAAAGATCAAATCTATGTCTG
ATTGGTGTACCTGAAAGTGATGGGGAGAATGGAAACAAGCTGGAAAACACTCTTCAGCAT
ATTATCCAGGAGAACTTCCCCAATCTAGCAAGGCAGGCCAACATTCAAATTCAGGAAATA
CAGAGAATGCCACAGAGATACTCCTCAAGAAGAGCAACTCCAAGACATACAATTGTCAGA
TTCACCAAAGTTGAAATGAAGGAAAAAATGTAAAGGGCAGCCAGAGAGAAAGGTCAGGTT
ACCCACAAAAGGAAGCCCATTGGACTAACAGTGGATCTCTCGGCAGAAACTTTACAAGCC
AGAAGAGAGTGGGGGCCAATATTCAACATTCTTAAAGAAAAGAATCTTCAACACGGAATT
TCATATCAAGCCAAACTAAGCTTCATAAGTGAAGGAGAAATAAAATACTTTACAGACCAG
CAAATGCTGAGAGATTTTGTTACCACCAGGCCTGCCCTACAAGAGCTCCTGAAGGAAGCA
CTAAACATGGAAAGGAACAACTGGTACCAGCCATTGCAAAAACATGCCAAATTG
>lcl|hg18_L1PA5_chr4_20327070_20333194
ATGGGGAAAAAACAGAGCAGAAAACCTGAAAATTCTAAAAATCAAAGCGCCTCTCCCCCT
CCAAAGGAACACAACTCCTCACCAGAAACGGAACTAAGCTGGACGGAGAATGACTTTGAC
GAGGTGACAAAAGAAGGCTTCAGACGATCAAACTTTTGCGAGCAAAAGGAGGAAGTTTGA
ACCCATTGCAAAGAAGCTAAAAACATTGAAAAAAGATTAGATGAATGGCTAACTAGAATA
ACCAGTGTAGAGAGGACCTTAAATGACCTGATGGAGCTGAACACCATGGCACGAGAACTA
CATGACGAATGCACAAGCTTCAGTAGCCGACTCAATCGAGTGGAAGAAAGGGTATCAGTG
ATTGAAGATCAAATGAATGAAATGAAGCGAGAAGTGAAGTTTAGAGAAAAAAGAGTAAAA
AGAAAGGAACAAAGCCTCCAAGAAATATGGAACTATGTGAAAAGACCAAATCTACGTCTG
ATTGGTGTACCTGAAAGTGACAGGGAGAATGGAACCAAGTTGGAAAACACGCTGCAGGAT
ATTATCCAGGAGAACTTTCCCAACTTAGCAAGGCAGGCCAACATTGAAATTCAGGAAATA
CAGAGAATGCCACCAAGATACTTCTTGAGAAGAGCAACTCCAAGACACATAATTGTCAGA
TTCACCAAGGTTGAAATGAAGGAAAAAATATTAAGGGCAGCCAGAAGGAAAGGCTGGGTT
ACCCACAAAGGGAAGCCCATCAGACTAACAGCAGAACTCGTGGCAGACACTCTACAAGCC
AGAAGAGAGT-GGGGCCAATATTCAACATCCTTAAAGAAAAGAATTTTCAACCCAAAATT
TCATATCCAGCCAAACTAAGCTTCATAAGCGAAGGACAAATAAAATCCTTTACAGACAAG
CAAATGCT----GATTTTGTTACCACAAGGCCTGCCTTACAAGAGCTCCTGAAGGAAACA
CTAAACATGGAAAGGAACAACCTGTACCAGCCACTGCAAAAACAAGCCAAATTG
>lcl|hg18_L1PA5_chr4_164859636_164865754
ATGGGGAAAAAACAGAGCAGAAAAGCTGAAAATTCTAAAAATTAGAGTACCTCTCCCCCT
CCAAAGGAACACAGCTCCTCGCCAGCAATGGAACAAAGCTGGATGGAGAATGACTTTGAC
GAGTTGAGAGAAGAAGGCTTCAGACGATCAAACTTCTCCGAGCTAAAGGAGGAAGTTTGA
ACCCAAGGCAAAGAAGCTAAAAACCTTGAAAAAAGATTAGACGAATGGCTAACTAAAATA
ACCAGTGTAGAGAAGTCCTTAAATGACCTGATGGAGCTGAAAACCATGGCACAAGAACTA
CGTGACAAATGCACAAGCTTCAGTAGCCGATTCGTTCAACTGGAAGAAAGGGTATCAGTG
ATTGAAGATCAAATGAACGAAATGAAGCGAGAAGAGAAGTTTAGAGAAAAAAGAGTAAAA
AGACATGAACAAAGCCTCCAAGAAATATGGGACTATGTGAAAAGACCAAATCTACATCTG
TTTGGTGTACCTGAAAGTGATGGGGAGAATGGAACCAAGTTGGAAAACACTCTTCAGGGT
ATTATCTGGGAGAACTTCCCCAACCTAGCAAGGCAGGCCAACATTCAAATTCAGGAAATA
CAGAGAACGCCACAAAGATACTCCTCGAGAAGAGCAACTCCAAGACACATAATTGTCAGA
TTCACCAAAGTTGAAATGAAGGAAAAAATGTTAAGGGCAGCCAGAGAGAAAGATCGGGTT
ACCCACACAGGGAAGCCCACCAGACTAACAGCTGATCTCTCAGCAGAAACTCTACAAGCC
AGAAGAGAGTGGGGGCCAATATTCAACATTTTTAAAGAAAAGAATTTTCAACCCAGAATT
TCATATCCAGCCAAACTAAGCTTCATAAGTGAAGGAGAAATAAAATCCTTTACAGACAAG
CAAATGCTGAGAGATTTTGTCACCACCAGGCCTGCCCTAAAAGAGCTCCTGAAGGAAGCA
CTAAATATGGAAAG-AACAACTGGTACCAGCCAGTGCAAAACCATGCCAAACTG
>lcl|hg18_L1PA5_chr3_82502151_82508275
ATGGGGAAAAAACAGAGCAGAAAAACTGGAAACTCTAAAAATCAGAGTACCTCTCCTCCT
CCAAAGGAATGCCGCTCCTCACCAGCAATGGAAAAAAGCTGGACGGAGAATGACTTTGAC
GACTTGAGAGAAGAAGGCTACAGATGATCAAACTTCCCCAAGCTAAAGGAGGAAGTTCGA
ACCTAATGCAAAGAAGTTAAACACCTTGAGAAAAGATTAGACGAATGGCTAACTAGAATA
ACCAATGCAGAGAAGTCCTTAAAGGACCTGATGGAGCTGAAAACCATGGCACGGGAACTA
CGTGATGAATGCACAAGCTTCAGAAGCTGATTCGATCAACCGGAAGAAAGGGTATCAGTG
ATAGAAGATCAAATGAATGAAATGAAGCTAGACGAGAAGTTTAGAGAAAAAAGAATAAAA
AGAAATGAACAAAGCCTCCAAGAAATATGGGACTATGTGAAAAGACCAAATCTATGTCTG
ATTGGTGTACCTGAAAGTCATGGAGAGATTGGAACCAAATTGGAAAACACTCTGCAAGAT
ATTATCCAGGAGAACTTCCCCAACCTGGCAAGGCAGGCCAACATTC-AATTCAGGAAATA
CAGAGAACACCATAAAGATACTCCTCGAGAAGAGCAACTCCAAGACACATAATTGTCAGA
TTCACCAAAGTTGAAATGAAGGAAAAAATGTTAAGGACAGCCAGAGAGAAAGGTCAGCTT
ACCCACAAAGGAAAGCCCATCAGACTAACAGCGGATCTCTCGGCAGAAACTCTACAAGCC
AGAAGAGAGTGGGGGC-AATATCCAACATTCTTGAAGAGAAGAATTTTCAACCCAGAATT
TCCTATCCAGCCAAACTAAGCTTCATAAGTGAAGGAGAAATAAAATCCTTTACAGAGAAG
CAAATGCTGAGAGA-TTTGTCACCACCAGGCACGCCCTGCAAGAGCTCCTGAAGGAAGCA
CTAAACATGGGAAGGAACAACCGGTATCAGCCATTGCAAAAACATGCCAAATTG
>lcl|hg18_L1PA5_chr3_98180595_98186732
ATGGGAAAAAAACAGAGGAGAAAAGCTGAAAATTCTAAAAACCAGAGCACCTCTCCCCCT
CCAAAGGAATGCAGTTCCTCGCCAGCAACGGAAAAAAGCTGGACGGAGAATGACGTTGAC
GAGTTGAGAGAAGAAGGCTTCAGATAATCAAACTTCTCCGAGCTAAAGAAGGAAGTTAGA
ACCCATCGCAAAGAAGCTAAAAACCTTGAAAACAGATGAAATGAATGGCTAACTAGAATA
ACCAGTGCAGAGAAGTCCTTGAATGACCTGATGGAGTGGAAAACCATGGCATGAGAACTA
TGTGATGAATTCACAAGCTTCAGTAGCTGATTCAATCAACTGGAAAAAAGGGTATCAGTG
ATTGAAGATCAAATGAATGAAAAGAAGTCAGAAGAGAAGTTTAGAGAAAACAGAATAAAA
AGAAATGAACAAAGCCTCCAAGAAATATGGGACTATGTGAAAAGACAAAATCTACATCTG
ATTGGTGTACCTGAAAGTGATGGGGAGAATGGAACCAAGTTGGAAAACACTCTGCAGGAC
ATTATCCAGAAGAACCTCCCCAACCTAGCAAGGCAGGCCAACATTCAAATTCAGGAAATA
CAGAGAATGCCACAAAGATATTCCTCGAGAAGAGCAACTCCAAGACACATAATTGTCAGA
TTCACCAAAGTTGAAATGGAGGAAAAAATGTTAAGGGCAGCCAGAGAGAAAGGTCACATT
ACCCACAAAGGGAAACCCATCAGACTAACAGCTGATCTCTCCGCAGAAACTCTACAAGCC
AGAAGAGAGTGGGGGCCAATATTCAACATTCTAAAAGAAAAGAATTTACAACCCAGAATT
TCATATCCAGCCAAACTAAGCTTCATAAGTGAAGGAGAAATAAAATACTTTACAGACAAA
CAAATGCTGCTAGTTTTTGTCACCAGCAGGCCTGCCCTACAAGAGCTCCTGAAGGAAGCA
CTAAACATAGAAAGGAACAACCGGTACCAGCCACTGCAAAAACATGCCAGATTG
>lcl|hg18_L1PA5_chr4_175120673_175126761
ATGGGGAAAAAATAGAGAAGAAAAGCTGAAAATTCTAAAAATCAGAGCACCTCTGCCCCT
CCAAAGGAATGCAGCTCCTCACCAGCAATGGAACAAAGCTGGAAGGAGAATGACTTTGAT
GAGTTGAGAGAAGAAAGCTTCAGATGATCAAACTTCTCTGAACTAAAGGAGGAAGTTCGA
ACCCAACGCAAAGAAGCTAAAAAGCTTGAAAAAATATTAGATGAATGGCTAACTAGAATA
ACCAGTGTAGAGAAGTCCTTAAATGACCTGATGGAGCTGAAAACTATGGCACGAGAACTA
GGTGACAAATGCACAAGCTTCAGTAGGTGATTCGATCAACTGGAAGAAAGGGTATCAGTA
ATTGGAGATGAAATGAATGAAATGAAGCAAGAAGAGAAGTTTAGAGAAAAAAGAGTAAAA
AGAAACGAACAAAGCCTCCAAGAAATATGGGACTACGTGAAAAGACCAAATCTACATCTG
ATTGGTGTACCTGAAAGTGACAGGGAGAATGGAACCAATTTGGAAAACACTCTTCAGGGT
ATGATCCAGGAGAACTTCCCCAACCTAGCAATGCAGGCCAACATTCAAATTCAGGAAATA
CAGAGAATGCCATAAAGATACTCCTCAAGAAGAGCAACTCCAAAACACATAATTGTCAGA
TTCACCAAAGTTGAAATGAAGGAAAAAATATTAAGGGCAGCCAGAGACAAAAGTCGGGTT
ACCCATAAAGAGAAACCCATCAGACTAACAGCGGATCTCTCGGCAGAAACTCTACAAGCC
AGAAGAGACTGGGGGACAATATCCAACATTCTTAAAGAAAAGAATTTTCAACCCAGAATT
TCATATCCAGCTAAACTAAGCTTCATAAGTGAAGGAGAAATAAAATACTTTACAGATAAG
CAAATGCTGAGAGATTTTGTCACCACCAGGCCTGCATTACAAGAGCTCCTCAAGGAAACA
CTAAACATGGAAAGGAAAAACCAGTACCAGCCACTGCAAAAACATGCCAAATTG
>lcl|hg18_L1PA5_chr3_177648638_177654780
ATGGGGAAAAAACAGAGCAGAAAAACCGGAAACTCTAAAAATCAGAGCACCTCTCCTCCT
CCAAAGGAACACAGCCCCTCACCAGCAATGGAACAAAGATGGACGGAGAATGACTTTGAC
TAGTTGAGAGAGGAAGGCTTCAGAAGATCAAACTATGCCAAGCTAAAGGAGGACGTTCAA
ACCAATGGCAAAGAAGTTAAAAACCTTGAAAAAAGATTAGATGAATGGCTAACTAGAATA
ACCAATGTAGAGAAGTCCTTAAAGGACCTGATGGAGCTGAAAACCATGGCACGAGAACTA
CATGATGAATGCTCAAGCTTCAGTAGCTGATTCGATCAACTGGAAGAAAGGGTATCAGTG
ATGGAAGATCAAATGAATGAAATGAAGCAAGAAGAGAAGTTTAGAGAAAAAAGAATAAAA
AGAAATGAACAAAGCCTCCAAGAAATATGGGACTATGTGAAAATACCAAATCTACGTCTG
ATTGGTGTACCAGAAAGTGACGAGGAGAATGGAACCAAGTTGGAAAACACTCTGCAGGAT
AATATCCAGGAGAACTTCCCCAACCTAGCAAGGCAAGCCAACATTCAAATTCAGGGAATA
CAGAGAACACCACAAAGATACTCCTTAAGAAGAGCAACTCCAAGACACATAATTGTCAGA
TTTGCCAAAGTTGAAATGAAGGAAAAAATGTTAAGGGCAGCCAGAGAGAAAGGTCAGGTT
ACCCACAAAGGGAAGCCCATCAGACTAACAGCTGATCTCTCGGCAGAAACTCTACAAGCC
AGAAGAGAGTGGGGGCCAATATTCAACATTCTTAAAGAAAAGAATTTTCAACCCAGAATT
TCATATCCAGCCAAACGAAGCTTCATAAGTGAAGGAGAAATAAAACCCTTTACAGTAAAG
CAAATGCTGAGAGATTTTGTCACCACCAGGCCTGCCATACAAGAGCTCCTGAAGGAAGCA
CTAAACATGGAAAGGAACAACCAGTACCAGCCACTGCAAAAACATGCCAAATTG
>lcl|hg18_L1PA5_chr3_168329835_168336010
ATGGGGAAAAA-CAGAGCAGAGAAGCTGATAATTCTAAAAATCAGAGGATCTCTCCCCCT
CCAAAGGAAAGCAGCTCCTCACCAGCAACGGAACAAAGCTTGATGGAGAATGAC--TGAT
GGGTTGAGAGAAGAAGGCTTCAGATGATCAAACTTCTCCAAGCTAAAGGAAGAAGTTCAA
ACCCACTGCAAAGAAGCTAAAAATCTTGAATAAAGATTAGATGAGTGGCTAACTAGAATA
ATCAGTGCAGAGAAGTCCTGAAATGACCGGATAGAGCTGAAAACCATGGCATGAGAACTA
CGTGACAAATGCACAAGCTTCAGTAGCCAATTCAATCAACTGGAAGAAAGGGTATCCGTG
CTTGAAGATCAGATGAATGAAATGAAGCGAGAAGAGAAGTTTAGAGTAAAAAGAGTAAAA
AGAAATGACCAAAG----CAAGAAATATGGGACTATGTGAAAAGGCCAAATCTACGTCTG
ATTGCTGTACCTGAAAGTGACGGGGAGAATGGAACCAACTTGGAAAACACTCTGCAAGAT
ATTGTCCAGGAGAACTTCCCCAACCTAGCAAGGCAGGCCAACATTCAAATTCAGGAAATA
CAGAGAATGCCACAAAGATACTCCTCGAGAAGAGCAACTCCAAGATACATAATTGTCAGA
TTCACCAAAGTTGAAATGAAGGAAAAAATGTTAAGGGCAGCCAGAGAGAAAGGTCGGGTT
ACCCACAAAGGGAAGCCCATCAGACTAGCAGCAGATCTCTTGGCAGGA-CTCTACAAGCC
AGAAGAAAGTGGGGGCCAATGTTCGACATTCTTAAAGAAAAGAATTTTCAACCCAGAATT
TCATATCCAGCCAATCTAAGTTTCATAGGTGACGGAGAAATAAAATCCTTTAAAGG-GAG
GAAATGCTGAGAGATTTTGTCACCACCAGGCCTGCCCTAGAAGAGCTCCTAAAGGAAGCA
CTAAACATGGAAAGGAACAACCGATACCATCCACTGCAAAAACATGCCAAATTG
>lcl|hg18_L1PA5_chr4_107675707_107681852
GTGGGGAAAAAACAGAGCAGAAAAGCTGAAAATTCTAAAAATCAGAGCGCCTCTCCCTCT
CCAAAGGAACGCAGCTCCTTGCCAGCAACAGAACAAAGCTGGACCGAGAATAACTTTGAC
GAGTTGAGAGAAGAAGGCTTCAGATGATCAAACTTCTCTGAGCTAAAGGAGGA-GTTTGA
ACCCATTGAAAAGAAGCTAAAAACCTTGAAAAAAGATTAGATGAATGGCTAACTAGAATA
ACCAGTGCAGAGAAGTCCTTAAATGACCTGATGGAGCTAAACACCACAGCACAAGAACTA
CAAGACAAATGCACAAGCTTCAGTAGCCAATTTGATCAACTGGAAGAAAGGGTATCAGTG
ATGGAAGATCAAATGAATGAAATGAAGTGAGAAGAGAAGTTTAGAGAAAAAAGAGTAAAA
AGAAATGAACAAATCCTCCAAGAAATATGGGACTATGTGAAAAGACCAGATCTACGTTTG
ATTGGTGTACCTGAAAGTGATGGGGAGAATGGAACCAAGTAGGAAAACACTCTGCATGAT
ATTATCCAGGAGAACTTCCCCAACTTAGCAAGGCAGGCCAACATTCAAATTCAGGAAATA
CAGAGAATGCCACAAAGATACTCCTCAAGAAGAGCAACTCCAAGACACATAATTATCAGA
TTCACCAAAGTTGAAATGAAGGAAACAATGTTAAGGGCAGCCAGAGAGAAAGACTGGGTT
ACTCACAAAGGGAAGCCCATCAGACTAACAGCTGATCTCTCAGCAGAAACTCTACAAGCC
AGATGAGAGTGGGGGCCAATATTCAACATTCTTAAAGAAAAGAA--TTTAACCCAGAATT
TCATATCCAGCCAAACTAAGCTTCATAAGTGAAGGAGAAATAAAATCCTTTACAGACAAG
CAAATGCTGAGAGATTGTGTCACCATCAGGCCTGCCCTTCAAGAGGTCCTAAAGGAAGCA
CTAAACATGGAAAGGAACAACCAGTACCAGCCACTACAAAAACATGCCAAATTG
>lcl|hg18_L1PA5_chr3_69476702_69482834
ATGGGGAAAAAACAGAGCAGAAAAGCTGAAAATTCTAAAAAGCAGAGCGCCTCCCCACCT
CCAAAGGAACGCAGCTACTTGCCAGCAATGCAACAAAGCTGGACAGAGAATGACTTTGAT
GAGTTGAGAGAAGAAGGCTTCAGATGACCAAACTTCTCCAAGCTAAAGGAGGAAGTTTGA
ACCCATCGCAAAGAAGCTAAAATCCCTGAAAAAAGATTAGACAAATGGCTAACTAGAATA
ACCAGTGTAGAGATGTCCTTAAATGACCTGATGGAGCTGAAAACCATGGCACAAGAAATA
CATGATGAATGCACAAGCTCCAGTAGC-GATTCGATCAAGCGGAAGAAAGGGTATGAGTG
ATTGAAGATTAAATGAATGAAATGAAGCGAGAAGAGAAGTTTAGAGAAAAAAGAGTAAAA
AGAAATGAACAAAGCCTCCAAGAAATATGGGACTATGTGAAAAGACCAAATCTAGGTCTG
ATTGGTATACCTGAAAGTGACGGGGAGAATGGAACCAAGTTGGAAAACACTCTGCAAGAT
ATTATCCAGGAGAACTTCCCCAACCTAGCAGGGCAGGCCAACCTTCAAATTCAGGAAATA
CAGAGAATGCCACAAAGATACTCCTCGAGAAGAGCAACTCCAAGACACATAATTGTCAGA
TTCACCAAAGTTGAAATGAAGGAAAAAATGTTAAGGGCAGCCAGAGAGAAAGGTTGGGTT
ACCCACAAAGGGAAGCCCATCAGACTAATAGGGGATCTCTCGGCAGAAACTCTACAAGCC
AGAAGAGAGTGGGGGCCAATATTCAACATTCTTAAAGAAAAGAATTTCCAACCCAGAATT
TCATATCCAGCCAAACTAAGCTTCATAAGTGAAGGAGAAATAAAATCCTTTACAGACAAG
CAAATGCTGAGAGGTTTTGTCACCACCAGGCCTGCCCTAAAAGAGCTCCTGAAGGAAGCA
CTAAACATGGAAAGGAAAAACCCATACCAGCCACTGCAAAATCAAGCCAAATTG
>lcl|hg18_L1PA5_chr4_100932833_100938944
ATGGGGAAAAAACAGAGCAGAAAAACTGAAAATTCTAAAAATCAGAGTGCCGCTCCTCCT
CCAAAGGAACGCAGCTCCTCACTAGCAATGGAACAAAGCTGGACAGAGAATGACTTTGAT
GAGTTGAGAGAAGAAGGTTTCAGACGATCAAACTACTCCGAGCTAAAGGAGGAAGTTCGA
ACCCATCGCAAAGAAGTTAAAAACCTTGAAAAAAGATTACATGAATGGCTAACTAGAATA
ACCAATGCAGAGAAGTCCTTAAAGGACCTGATGGAGCTGAAAACCATGGCACGAGAACTA
CGTGATGAATGCACAAGCTTCAGTAGCTGATTTGATCAATCGGAAGAAAAGGTATCAGTG
ATTGAAGATCAAATGAATGAAATGAAGCAAGAAGAGAAGTTTAGAGAAAAAAGAATAAAA
---AACGAACAAAGCCTCCAAGAAATATGGGACTATGTGAAAAGACCAAATCTACGTCTC
ATTGGTGTACCTGAAAGTGAGGGGGAGAATGGAACCAAGCTGGAAAACACTCTGCAGAAT
ATTACCCAGGAGAACTTCCCCAACCTAGCAAGGCAGGCCAACATTCAAATTCAGGAAATG
CAGAGAATGCCATGAAGATACTCCTCGAGAAGAGCAACTCCAAGACACATAATTGTCAGA
TTCACCAAAGTTGAAATGAAGGAAAAAATGTTAAGGGCAGCCAGAGAGAAAGGTCGGGTT
ACCCACAAAGGGAAGCCCATCAGACTAACAGCGGATCTCTCGGCAGAAACCCTACAAGCC
AGAAGAGAGTGGGGGCCAATATTCAACATTCTTAAAGAAAAGAATTTTCAAACCAGAATT
TCATTTCCAGCAAAACTAAGCTTCGTAAGTGAAGGAGAAATAAAATACTTTACAGACAAG
CAAATGCTGAGAGATTTTGTCACCACCAGGCCTGCCCTACAAGAGCTCCTGTAGGAAGTA
CTAAACATGGAAAGGAGCAACCAGTACCAGCCACTGCAAAAACATGCCAAATTG
>lcl|hg18_L1PA5_chr4_135970268_135976399
TTGGGGAAAAAACAGAACAGAAAA-CTGAAAATTCTAAAAATCAGAGCACCTCTCCTCCT
CCAAAGGAATGCAGCTTCTCACCAGCAATGGAACAAAGCTGGATGGAGAATGACTTTGAC
AAGTTGAGAGAAGAAGGCTTCAGATGATCGAACTTCTCCAAGCCAAAGGAGGAAGTTGGA
ACCCATCGCAAAGAAGTTAAAAACCTTGAAAAAAGATAAGATGAATGGCTAACTAGAATA
ACCAATGCCGGGAAGTCCTTAAAGGAGCTGATGAAGCGGAAAACCATGGCATGAGTACTA
CATGACGAATGCACAAGCTTCAGTAGCCGATTCGATCAACTGGAAGACAGGGTATCAGTG
ATGGAAGATCAAATGAATGAAATGAAGTGAGAAGAGAAGTTTAGAGAAAAAAGAATAAAA
AGAAATGAACAAAGCCTCCAAGAAATATGGGACTATGTGAACAGACCAAATCTACATCTG
ATTGGTGTACCTGAAAGTGACAGGGAGAATAGAAGCAAGTTGGAAAACACTCTGCAGGAT
ATTATCCAGGAGAACTTCCCCAACCTAGCAAGGCAAGCCAACATTCAAATTCAGGAAATA
CAGAGAACGCCACAAAGATACTCCTCGAGAAAAGCTACTCCAAGACACATAATTGTCAGA
TTCACCAAAGGTGAAATGAAGATAAAAATGTTAAGGGCAGCCAGAGAGAAAGGTTGGGTT
ACCCACAAAGTGAAGCCCATCAGAGTAATAGCTGATCTCTTGGCAGAAACTCTACAAGCC
AGAAGAGAGTGGGAGCCAGTATTCAACAATCTTAAAGAAAAGAATTTTCAGCCCAGAATT
TCATATCCAGCCAAACTAAGCTTCATAAGTGAAGGAGAAATAAAATCCTTTACAGACAAG
CAAATGCTGAGAGATTTTGTCACCACCAGGCCTGCTCTACAAGAGCTCCTGAAGGAAGCA
CTAAACATGGAAAGGAACAACTGATACCAGCCACTGCAAAAACATACCAAATTT
>lcl|hg18_L1PA5_chr3_160705962_160712099
ATGGGGAAAAAACAGAGCAGAAAAACCGGAAACTCTAAAAATCAGAGCGCCTCTCCTCCT
CCAAAGGAACGCAGCTCCTTACCAGCAACGGAACAAAGCTGGACAAAGAATGACTTTGAC
GAGTTGAGAGAAGAAGGCTTCAGACTATCAAACTTCCCCGAGCTAAAGGAGGAAGTTCGA
ACCCATGGCAAATAAGTTAAAAACCTTGAAAAAAGATTAGACGAATGGGTAACTAGAATA
ACCAATGCAGAGAAGTCCTTAAAGGACTTGATGGAGCTGAAAACCATGGCACGAGAACTA
TGTGATGAAAGCACAAGCTTCAGTAGCCGATTCAATCAACTGGAAGAAAGGGTATCAGTG
AAGGAAGATCAAATAAATGAAATGAAATGAGAAGAGAAGTTTAGAGAAAAAAGAATAAAA
AGAAATGAACATAGCCTCCAAGAAATATGGGACTATGTGAAAAGACCAAATCTACGTCTG
ATTGGTGTACCTGCAAGTGATGGCGAGAATGGAACCAAGTTGGAAAACACTCTGCAGGAT
ATTATCCAGGAGAACTTCCCCAACCTAGCAAGGCAGGCCAACATTAAAATTCAGGAAATA
CAGAGAATGCCACAAAGATACTCCTTGAGAAGAGCAACTCCAAGACACATAATTGTCAGA
TTCACCAAAGTTGAAATGAAGGAAAAAATGTTAAGGGCAGCCAGAGAGAAAGGTCGGGTT
ACCCACAAAGGGAAGCCCATCAGACTAACAGAGGATCTCTCAGCAGAAACTCTACAAGCC
AGAAGAGAGTGGGGAACAATAGTCAACATTCTTAAAGAAAAGAAGTTTCAACCCAGAATT
TCATATCCAGCCAAACTAAGTTTCACAAGTGAAGGAGAAATAAAATACTTTACAGACAAG
CAAATGCTGAGTGATTTTGTCACCACCAGGCCTGCCCTAAAAGAGCTCCTGAAGGAAGTA
CTAAACGTGGAAAGGAACAACCAGTACCAGCCACTGCAAAAACATGCCAAATTG
>lcl|hg18_L1PA5_chr4_38154510_38160558
ATGGGGAAAAAACAGAACAGAAAAACTGAAAATTCTAAAAATC--AGCACCTCTCCTCCT
CCAAAGGAACACAGCTCCTCACCAGCAACGGAACAAAGCTGGACAGAGAATGACTTTGAC
GAGTTGAGAGAAGAGGGCTTCAGATAATCAAACTACTCTGAG-TACAGGAGAAAATTCAA
ACCAAAGGCAAAGAAGTTGAAAACTTTGAAAAAAATTTAGACGAATATATAACTAGAATA
ACCAATACAGAGAAGTGCTTAAAGGAGCCAATGGAGCTGAAAGCCAAGGCTCAAGAACTA
CGTGAAGAATGCAGAAGCCTCAGGAGCCAATGCAATCAACTGGAAGAAAGGGTATCAGTG
ATGGAAGATGAAATGAATGAAATGAAGTGAGAAGGGAAGTTTACAGAAAAAAGAATAAAA
AGAAACAAACAAAGCCTCCAAGAAATATGGGACTATGTGAAAAGACCAAATCTGCATCTG
ATTGGTGTACCTGAAAGTGACGGGGAGAATGGAACCAAGTTGGAAAACACTCTGCAGGAT
ATTATCCAGGAGAACTTCCCCAATCTAGCAAGGCAGGCCAACATTCAGATTCAGGAAACA
CAGAGAACACCACAAAGATACTCCTCGAGAAGAGCAACTCCAAGACACATAACTGTCAGA
TTCACCAAAGTTGAAATGAAGGAAAAAGTGTTAAGGGAAGCCAAAGAGAAAGGTCGGGTT
ACCCA-AAAGGGAAGCCCATCAGACTAACAGCTGATCTCTCTGCAGAAAATCTACAAGCC
AGAAGAGAGTGGGGGCCAATATTCAACATTCTGAAAGAAAAGAATTTTCAACCCAGAATT
TCATATCCAGCCAAACTAAGCTTCACAAGTGAAGGAGAAATAAAATCCTTTACAGACAAG
CAAATGCTGAGAGATTTTGCCACCACTAGGCCTGCCCTAAAAGAGCTCCTGAAGGAAGCA
CTAAACATGGGAAGGAAC-ACCAGTACCAGCCACTGCAAAAACATGCCAAATTG
>lcl|hg18_L1PA5_chr3_59574622_59580719
ATGGGGAAAAAACAGAACAGAAATACTGAAAATTCTAAAAATCAGAGAACCTCTCCTCCT
CCTAAAGAACGCAGCTCCTCACCAGCAACAGAACAAAGCTGGATGCAGAATGACTTTGAC
AAGTTGAGAGAAGAAGGCTTCAGACCATCAACCTTCTCCGAGCTAAAGGAGGAAGTTCGA
ACCCATGGCAAAGAAGTTAAAAACCTTAAAAAAAGATTAGAAGAATGGCTAACTGGAATA
ACCAATGCAGAGAAGTCCTTAAAGGACCTGATGGAGCTGAAAACCATGGCACGAGAACTA
CGTGATGAAAGCACAAGCTTCAGTAGCCAATTCGATCAACTGGAAGAAAGGGTATCAGTG
ATTGAAGATAAAATGAATGAAATGAAGCAAGAAGAGAAGTTTAGAGTAAAAAGAATAAAA
AGAAACAAACAAAGCCTCCAAGAAATATGGGACTATGTGAAAAGACCAAATCTACGTCTG
ATTGGTGTACCTGAAAGTGACGGGGAGAATGGAACCAAGTTGGAAAACACTCTGCAGGAT
ATTATCCAGGAGAACTTCCCCAATCGAGCAAGGCAGGCCAACATTAAAATTCAGGAAATA
CAGAGAATGCCACAATGGTATTCCTCAAGAAGAGCAACTCCAAGACACATAATTGTCAGA
TTCACCAAAGTTGAAATGAAGGAAAAAATGTTAAGGGCAGCCAGAGAGAAAGGCCGGGTT
ACCCACAAAGGGAAGCCCATCAGAATAACAGCTGATCTCTCAGCAGAAACTCTACAAGCC
AGAAGAGAGTGGGGGCCAATATTCAACATTCTTAAAGAAAAGAATTTTCAACCCAGAATT
TCATATCCAGGCAAACTAAGCTTCATAAGTGAAGGAGAAATAAAATCCTTTACAGACAAG
CAAATGCTGAGAGATTTTGTCACCACCAGGCCTACCCAACAAGAGCTCCTGAAGGAAGCA
CTAAACATGGAAAGGAACAACCAGTACCAGCCACTGCAAAAACATGCCAAATTT
>lcl|hg18_L1PA5_chr4_123709783_123715933
ATGGGGAAAAAACAGAGCAGAAAAACTGAAAATTCTAAAAATCAGAGCACCTCTCCTCCT
CCAAAGGAATGCAGCTCCTCACCAGCAACGGCACAAAGCTGGACGGAGAATGACTTTGAC
GAGTTGAGAGAAGAAGGCTTCAGACGATCAAACTACTCTGAGCTAAAGGAGGAAGTTCGA
ACCCAACGCAAAGAAGTTAAAAACCTTGAAAACAGATCAGACGAATGGCTAACTGGAATA
ACCAATACAGAGAAGTCCTTAAAGGACTGGATGGAGCTGAAAACCATGGCACGAGAACTA
CGTGACAAATGCACAAGCTTCAGTAGCCGATTCAATCAACTGGAAGGAAGGGTATTAGTG
ATTGAAGATCAAATGAACAAAATGAAGCAAGAAGAGAAGTTTAGAGAAAAAAGAACAAAA
AGAAATGAACAAAGCCTCCAAGAAATATGGGACCATCTGAAAAGACCAACTCTACATCTG
ATTGGTGTACCTGAAAGTGACGGGGAGAATGGAACCAAGTTGGAAAACACTCTGCAGGAT
ATTATCCAGGAGAACTTCCCCAATCCAGCAAGGCAGGCCAACATTCAAATTCAGGAAATA
CAGAGAACGCCACAAAGATACTCCTTGAGAAGAGCAACTCCAAGACACATAATTGTCAGA
TTCACTAAACTTAAAATGAAGGAAAAAATGTTAAGGGCAGCCAGAGAGAGAGGTCGGGTT
ACTCACAAAGGAAAGCCCATCAGACTAACAACGGAGCTCTCAGCAGAAACTCTACAAGCC
AGAAGAGAGTGGGGGCCAATATTCAACATTCTTAAAGAAAAGAATTTTCAAACCAGAATT
TCATATCCAGCCAAACTAAGCTTCATAAGTGAAGGAGAAATAAAAAACTTTACAGACAAG
CAAATGCTGAGAGATTTTGTCACCACCAGGCCTGCCCTACAAGAGCTCCTGAAGGAAGCA
CTAAACATGGAAAGGAACAACCAGTTCCAGCCACTGCAAAAACATGCCAAATTG
>lcl|hg18_L1PA5_chr4_112705745_112711850
ATGGGGAAAAAACAGAGCAGAAAAGCTGAAAATTATAAAAATCAGAGTGCCTCTCCCCCT
CCAAAGGAACGCAGCTCCTCACCAGCAATGGAACAAAGCTGGATGGAGAATGACTTTGAC
AAGTTGAGAGAAGAAGGCTTCAGATAATCAAACTACTCCGAGCTAAAGGAGGAAGTTCAA
ACCCATCGCAAAGAAGCTAAAAACCTTGAAAAAAGATTAGACGAATGGCTAACTAGAATA
ACCAGTGTAGAGAAGTCCTTAAATGACCTGACGGAGCTGAAAACCATGGCACGAGAACTA
CGTGACAAATGCACAAGCTTCAGTAGCCAATTCGATCAACTGGAAGAAATGGTATCATTG
ATTGAAGATCAAATGAATGAAATGAAACGAGAAGAGAAGTTTAGAGAAAAAAGACTAAAA
AGAAACAAACAAAGCCTCCAATAAATATGGAACTATGTGAAAAGACCAAATCTACATCTG
ACTGGTTTACCTGAAAGGGATGGGGAGAATGGAACCAAGCTGGAAAACACTCTGCAGGAT
ATTATCCAGGAAAACTTCCCCAACCTAGCAAGGCAGGCCAACATTCAAATTCAGGAAATA
CAGAGAACGCCACAAACATACTCCTCGAGAAGAGCAACTCCAAGACACATAATTGTCAGA
TTCACCAAAGTTGAAATGAAGGAAAAAATGTTAAGGGCAGCCACAGAGAAAGGTCGGGTT
ACCCACAAAGGGAAGCCCATCAGACTAACAGCGGATCTCTCAGCAGAAACTCTACAAGCC
AGAAGAGAGTGTGGTCCAACATTCAACATTCCTAAAGAAAAGAATTTTCAACCCAGAATT
TCATATCCAGCCAAACTAAGCTTCATAAGTGAAGGACAAATAAAATCCTTTACAGACAAG
CAAATGCTGAGAGATTTTGTCACCACCAGGCCTGCCCTAAAAGAGCTCCTGAAGGAAGCA
CTAAACATGGAAAGGAACAACTGGTACCAGCCACTGCAAAAACATGACAAATTG
>lcl|hg18_L1PA5_chr4_106870350_106876436
GTGGGGAAAAAACAGAGCAGAAAAGCTGAAAATTCTAAAAATCAGAGCACCTCTCCCCCT
CCAAAGGAATGCAGCTCCTACCCAGCAATAGAACAAAGATGGACAGAGAATGACTTTGAC
GAGTTGAAAGAAGAAGGCTTCAGACAATCAAACTTCTCTGAGCTAAAGGAGGA-------
ACCCATTGCAAAGAAGCTAAAAACGTTGCAAAAAGATTAGACGAATGGCTAACTAGAATA
ACCAGAGTAGAGAAGTCCTTAAATGACCTGATGGAGCTGAAAACCATGGCAAGAGAACTA
CATGATGAATGCACAAGCTTCAGTAGCTGATTCGATAAAATGGAAGAAAGGGAATCAGTG
ACTGAAGATCAAATGAATGAAATGAAGCAAGAAGAGAAGTTTAGAGAAAAAAGAGTAAAA
AGAAATGAACAAAGCCTCCAAGAAATATGGGACTATGTGAAAAGACCAAATCCATGGCTG
ATTGGTTTACCTGAAAGTGACGGGGAGAATGGAACCAAGTTGGAAAACACGCTGCAGGAT
ATTATCCAGGAGAACTTCCCCAACCTAGCAAGGCAGGCCAACATTCAAATTCAGGAAATA
CGGAGAATGCCACAAAGATGTTCCTCGAGAAGAGCAACTCCAAGACACATAATTGTCAGA
TTCACCAAAGTTGAAATGAAGGAAAAAATGTTAAGGGCAGCCAGAGAGAAAGGTCGGGGT
ACCCACAAAAGGAAGCCCATCAGACTAACAGCTGATCTCTCAGCAGAAATCCTACAAGCC
AGAAGAGAGTGGGGGCCAATATTCAACATTCTTAAAGAAAAGAATTTTCAACCCAGAATT
TCATATCCAGCCAAACTAAGCTTCATAAGTGAAGGAGAAATAAAATCCGTTACAGACAAG
CAAATGCTGAGAGATTTTGTCACCACCAGGCCTGCCCTAAAAGAGCTCCTGAAGGAAGCA
CTAAACATGGAAAGGAAAAACCGCTACCAGCCACTGCAAAAACATGCCAAATTG
>lcl|hg18_L1PA5_chr4_57273569_57279693
ATGGGGAGAAACCAGAGCAGAAAAGCTGAAAATACTAAAAATCAGAGTGCCTCTTCTCCT
CCAAAGGAACACAGCTCCTCACCAGCAACAGAACAAAGCTGGATGGAGAATGACTTTGAT
GAGTTGACAGAAGAAGGCTTCAGATGATCAAACTTCTCCGAGCTAAAGGAGGATGTTCAA
ACCCATCGCAAAGAAGCTAAAA-CCTTGAAAAAAGATTAGACGAATGGCTAACTAGAAAA
ACCAGCATAGAGAAGTCCTTAAATGACCTGATGGAGCTGAAAACCATGGCACGAGAACTT
CATGATGCATGCGCAAGCTTCAGTAGCCGATTCAATCAACTGGAAGAAAGGGTATCAATG
ATTGAATATCAAATGAATGAAATGAAGTGAGAAGAGAAGTTTAGAGAAAAAAGAGTAAAA
AGAAATGAACAAAGCTTCCAAGAAATATGACACTATGTGAAAAGACCAAATCTATGTCTG
ACTGGTGTACCTGAAAGTGACGGGGAGAATGGAACCAAGTTGGAAAACACTCTTCAGGAT
ATTATCCAGGAGAACTTCCCCAACCTAGCAAGGCAGGCCAACATTCAAATTCAGGAAATA
CAGAGAATGCCACAAAGATACTCCTTGAGAAGAGCAACTCCAAGACACACAATTGTCAGA
TTCACCAAGGTTGAAATGAAGGAAAAAATGTTAAGGGCAGCCAGAGAGAAAGGTTGGGTT
ACCCACAAAGGGAAGCCCATCAGACTATCAGCAGATCTCTCGGCAGAAACTCTACAAGCC
AGAAGAGAGTGGGGGCCAATATTCAACATTCTTAAAGAAAAGAATTTTCAACCCAGAATT
TCATATCCAGCCAAACTAAGCTTCATAAGTGAAGGAGAAATAAAATCCTTTACAGACAAG
CAAATGCTGAGAGATTTTGTCACCACCAGGCCTGCCTTAGAAGAGTTCCTGAAGGAAGCA
CTAAACATGGAAAGGAACAACTGGTACTAGCCACTGCAAAAACATGCCTAATTG
>lcl|hg18_L1PA5_chr3_72842183_72848328
ATGGGGAAAAAACAGAGCAGAAAAGCTGAAAATTCTAAAAATCAGAGCACGTCTCCCCCT
CCAAAGGAACACAGCTCCTCACCAGCAACGCAACAAAACTGGATGGACAATGACTTTGAC
GAGTTGAGAGAAGAAGTCTTCAGACACTCGAACTTCTCTGAGCTAAAGGAGGAAGCTCCA
ACCCAACGCAAAGAAGTTAAAAACCTTGGAAAAAGATTAGATGAATGGCTAACTAGAATA
ACCAGTGTGGAGAAGTCCTTAAATGACCTGATTGAGCTGAAAACCATGGCACGAGAACTA
CGTGACGAATGCACAAGCTTCAGTAGCCAATTTGATCAACTGGAAGAAAGGGTATCAGTG
ATTGAAGATCAAATGAATGAAATGAAGTGAGAACAGAAGTGTAGAGAAAAAAGAATAAAA
AGAAATGAACAAAGCCTCCAAGAAATATGGGACTATGTGAAAAGAC-AACTCTACGTCTG
ATTGGTGTACCTGAAAGTGATGGGGAGAATGGAACCAAGTTGGAAAACACTCTTCAGGAT
ATTATGCAGGAGAACTTCCCCAACCTAGCAAGGCAGGCCAACATTCAAATTAAGGAAATA
GAGAGAACACCCCAAAGATACTCCTTGAGAAGAGCACCTCCAAGACACATAATCGTCAGA
TTCACCAAAGTTGAAATGAGGGAAAAAATGTTAAGGGCAGCCAGAGGGAAAGGTCAGGTT
ACCCAGAAAGGGAAACCCATCAGACTAACAGTGGATCTCTTGGCAGAAACTCTACAAGCC
AGAAGAGAGT-TGGGCCAATATTCAATATTCATAAAGAAAAGAATTTTCAACCCAGAATT
TCATATCCAGCCAAACTAAGCTTCATAAGTGAAGGAGAAATAAAATCCTTTACAGACAAG
CAAATGCTGAGAGATTTTGTCACCGCCAGGCCTGCCCTACAAGAGCTCCTGAAGGAAGCA
CTAAACATGGAAAGGAACAACCGGTACCAGCCACTGCAAAAACATGCCAAATTG
>lcl|hg18_L1PA5_chr4_133598403_133604492
ATGGGGAAAAAACAGAGCAGAAAAGCTGAAAATTCTAAAAATCAGAGCAACTCTCCCCCT
CCAAAGGATCACAGCTCCTTGCCAGCAACAGAAAAAAGCTGGATGGAGAATGACTTTGAC
GAGTTGAGAGAAGAAGGCTTCAGACGATCAAACTTCTCCGAGCTAAAGGAGGAAGTTCGA
ACCCACTGCAAAGAAGCTAAAAACCTTGAAAAAAGATTAGACGAATGGATAACTAGAATA
ACCAGTGTAGAGAAGTCCTTAAATGACCTGATGGAGCTGAAAACCATGGCACAAGAACTA
TATGACAAATGCACAAGCTTCAGTAGCCGATTCAATCAACTGGAAGAAAGGGTATCAGTG
ACTGAAGATCAAATGAATGAAATGAAGCGAGAAGAGAAGTTTAGAGAAAAAAGAGTAAAA
AGAAATGAATAAAGC-TCCAAGAAATATGGGACTATGTGAAAAGACCAAATCTACGTCTG
ATTGGTGTACCTGAAAGTGACGGGGAGAGTGTTTCCAAGTTGGAAGGCACTCTGCAGGAT
ATTATCCAGGAGAACTTCCCCAAACTAGCAAGGCAGGCCAACATTCAAATTCAGGAAATA
CAGAGAATGCCACAAAGATACTCCTCCAGAAGAGCAACTCCAAGACGCATAATTGTCAGA
TTCATCAAAGTTGAAATGAAGGAAAAAATGTTAAGGACAGCCAGAGAGAAAGGTCGGGTT
ACCCACAAAGGGAAGCCCGTCAGACTAACAGTGGATCTCTTGGCAGAAACTCTACAAGCC
AGAAGAGAATGAGGGCCAATATTCAACATTCTTAAAGAAAAGAATTTTCAACCCAGAATT
TCATATCCAGCCAAACTAAGCTTCATAAGTTAAGGAGAAATAAAATCCTTTACAGACAAG
CAAATGCTGAGAGATTTTGTCACCACCAGGCCTGCCCTACAAGAGCTCCTGAAGGAAGCA
CTCAACATGGAAAGGAACAACCGGTACCAGCCACTGCAAAAACATGCCAAATTG
>lcl|hg18_L1PA5_chr5_84763045_84769162
ATGGGGAAAAAACAGAGCAGAAAAGCTGAAAATTCTAAAAATCAGAGTGCCTCTCCCCCT
GCAAAGGAATGCAGCTCCTTGCCAGCAATGGAACAAAGCTGGATGGAGAATGACTTTGAC
GAGTTGAGAGAAGAAGGCTTCAGATGATCAAACTTCTCTGAGCTAAAGGAGGCAGTTTGA
ACCCATTGCGAAGAAGCTAAAAACCTTGAAAAAAGATTAGACACATGACTAACTATAATA
ACCAGTGCAGAGAAGTCCTTAAATGACCTGATGGAGCTGAAAACCAGGGCACGAGAACTA
TGTGACAAATGCACAAGTTTCAGTAGCCGATTTGATCAACTGGAAG--AGAGTATCAGTG
ATTGAAGATCAAATGAATGAAATGAGGTGAGAAGAGAAGTTTAAAGAAAAAAGAGTAAAA
AGAAATGAACAAAGCCTCCAAGAAATATGGGACTATGTGAAAAGACCAAATCTACCTCTG
ATTGGTGTACCTGAAAGTGACGGGGAGAATGGAACCAAGTTGGAAAACATTCTGCAGGAT
ATAATCCAAGAGAACTTCCCCAACCTAGCAAGGCAGGACAACATTCAAATTCAGGAAATA
CAGACAACGCCACAAAGATACTCCTCGAGAAGAGCAACTCCAAGACACATAATTGTTAGA
TTCACCAAGGTTGAAATGAAGGAAAAAATGTTAAGCACAGCCAGAGAGAAAGGTTGGGTT
ACCCACAAAGGGAAGCCCATCAGACTAACAGCAGATCTCTTGGCAGAAACTCTATAAGCC
AGAAGAGAGTGGGGGCCAATATTCAACATTCTTAAAGAAAATAATTTTCAACCCAGAATT
TCATATCCAGCCAAACTAAGCTTCATAAGTGAAGGA-AAATAAAACACTTTACAGACAAG
CAAATGCTGAGAGATTTTGTCACCACCAGGCCTGCCCTACAAGAGCTCCTGAAGGAAGCA
CTAAACATGGAAAGGAACAACTGGTACCAGCCACTGTAAAAACATGCCCAATTG
>lcl|hg18_L1PA5_chr6_115649939_115656076
ATGGGGAAAAAACAGAACAGAAAAGCTGAAAATTCTAAAAATCAGAGCGCTTCTCCCCCT
CCAAAGGAATGCAGCTCCTCACCATCAATGGAACAAAGTTGGATGGAGAATGACTTTGAT
GAGTTGAGAGAAGAAGGCTTCAGGTGATGAAAGTTCTCCGAGCTAAAGAAGGAAGTTTGA
ACCCATCACAAAGAAGGTAAAAACCTTGAAAAAAGATTAGATGAATGGCTAACTAGAATA
AGCAGTGTACAGAAGTCCTTAAATGACCTCATGAAGCTGAAAACCACAGCATGAGAACTA
TGTGACAAATGAAAAAGCTTCAGTAGCTGATTTGATCAACTGGAAGAAAAGGTATCAGTG
ATTGAAGATCAAATGAATGAAATGAAGCAAGAAGAGAAGTTTAGAGAAAAAAGAGTAAAA
ATAAATGAACAAA-CCTCCAAGAAATATGGGACTATGTGAAAAGACCAAATCTATGTCTG
ATTGGTGTACCTGAAAGTGACGGGGAGAATGGAACCAAGTTGGAAAACACTCTGCAGGAT
ATTATCCAGGAGAACTTCCCCA-CCTAGCAAGGCAGACCAACATTCAAATTCAGGAAATA
CAGAGAATGCCACAAAGATACTCCCAGAGAAGAGCAACTCCAAGACACATAACTGTCAGA
TTCACCAAAGTTGAAATGAAGGAAAAAATGTTAAGGGCATTCAGAGAGAGAGGTCAGGCT
AACCACAAAGGGAAGCCCATTGGACTAACAGCAGATCTCTCAGCAGAAACTCTGCAAGCC
AGAAGATAGT-GGGGCCAATATTCAACATTCTTAAAGAAAAGAATTTTCAACCCACAATT
TCATATCCAGCCAAAATAAGCTTCATAAGTGAAGGAGAAATAAAATCTTTTACAGACAAG
CAAATGCTGAGAGATTTTGTCACCACCAGGCCTGCCCTACAAGAGCTCCTAAAGGAAGCA
CTAAACATGGAAAGGAACAACCAGTACCAGCCACTGCAAAAACATGCCAAATTG
>lcl|hg18_L1PA5_chr6_117523125_117529265
ATGGGCAGAAACCAGAGCAGAAAAGCTGAAAATTCTAAAAATCAGAAGGCCTTTTATCCT
CCAAAGGAACACAGCTCCTCACCAGCAACAGAACAAAGCTGGGTGGAGAATGACTTTGAC
AAGTTGAGAGTAGAAGGCTTCAGACGATCAAACTTCTCCGAGCTAAAGGAGGATGTTCAA
ACCCATTGCAAAGAAGCTAAAAACCTTGAAAAAC-ATTAGACGAATGGCTAACTAGAATA
ATCAGTGTAGAGAAGTCCTTAAATGGCCTGATGGAGCTGAAAACCATGGCACGAGAACTA
CGTGATGCATGCACAAGCTTCAGTAGCTGATTCGATCAACTGAAAGAAAGGGTATCAGTG
ATTGAAGATCAAATGAATGATATGAAGTGAGAAGAGAAGTTTAGAGAAAAAAGAGTAAAA
AGAAATGAACAAAGCCTCCAAGAAATATGGAATTATGTGAAAAGACCAAATCTAGGTCAG
ATTAGTGTACCTGAAAGTGATGGGGAGAATGGAACTAAATTGGAAAACACTCTTCAGGAT
ATTATCCAGGAGAATTTCCCCAACATAGCAAGGCAGGCCAACATTCAAATTCAGGAAATA
CAGAGAATGCCACAAAGATACTCCTCAAGAAGAGCAACTCCAAGATGCATAATTATCAGA
TTCCCCAAAGTTGAAATGAAGGAAAAAATGTTAAGGGCAGCCAAAGAGAAAGGTCGGGTT
ACCCACAAAGGGAAGCCCATCAGACTAACAGTGGATCTCTCGGCAGAAACTCTACAAGCC
AGAAGAGAGTGGGGGCCAATATTCAACATTCTTAAAGAAAAGAATTTTCAACCCAGAATT
TCATGTCCAGCCAAACTAAGCTTCATAAGTGAAAGAGAAATAAAATACTTTACAGACAAG
CAAATGCTGAGAGATTTTGTCACCACCAGGCTTGCCTTACAAGAGTTCCTGAAGGAAGCA
CTAAACATGGA-AGGAACAACCGGTACCAGCCACGGCAAAAACATGCCAAATTG
>lcl|hg18_L1PA5_chr4_98918102_98924254
ATGGGGAAAAAACAGAGTAGAAAAGCCGAAAATTCTAAAAATCAGAGCACCTCCTCCCCT
GCAAAGGAACACAGCTCCTCACCAGCAATGGAACAAAGCTGGGTGGAGAATGGTTTTGAT
GAGTTGAGAGAAGAAGTCTTCAGACGATCAAACTTCTCCGAGGTAAAGGAAGAAAGTCGA
ACCCAACCCAAAGAAGCTGAAAACCTTGAAACAAGATTAGATGAATGGCTAACTAGAATA
ACCAGTGTAGAGAAGTCCTTAAATGACCTGATGGAACTGAAAGCCATGGCATGAGAACTA
CATGACAAATGTACAAGCTTCAGTAACCGATTCGATCAACTGGAAGAAAGGGTATCAGTG
ATTGAAGATCAAATGAATGAAATGAAGTGAGAAGAGAAGTTTAGAGAAAAAAGGGTAAAA
AGAAATGAACAAAGCCTCCAAGAAATACACGACTATGT--ATAGACCAAATCTATATCTG
ATCGGTGTACCTGAAAGTGATGGGGAGAATGGAACCAAACTGGAAAACACTCTGCAGGAT
ATTATCCAGGAGAACTTCCCCAACCTAGCAAGGCAGGCCAACATTCAAATTCAGGACATA
CAGAGACCACCACAAAGATACTCCTCAACAAGAGCAACTCCAAGACACATAATTGTCAGT
TTCACCAAAGTTCAAATGAAAGAAAAAATATTAAGGGCAGCCAGAGAGAAAGATCGAGTT
ACCCACAAATGGAAGTCCATCAGACTAACAGCGGATAACTCAGCAGAAACTCTACAAGCC
AGAAGAGAGTGGGGGCCAATATACAACGTTCTTAAAGAAAAGAATTTTCAACCTAGAAAT
TCATATCCAGCCAAACTAAGCTTCATAAGTGAAGGAGAAATAAAATCCTTTACAGACAAG
CAAATGCTGAGAGATTCTGTCACCACCAGGCCTGCCCTAAAAGAGCTCCTGAAAGAAGCA
CTAAACATGGAAAGGAACAACCGGTACCAGCCACTGCAAAAACATGCCGAACTG
>lcl|hg18_L1PA5_chr4_98935373_98941503
CTGGGGAAAAAACAGAGCAGAGAAACTGAAAATTCTAAAAATCAGAGCACCTCTCCTCCT
CCAAAGGAACGCAGCTCCTTGCCAGTAATGGAACGAAGCTGGACAGAGAATGACTTTGAC
GAGTTGAGAGAAGAAGGCTTCAGACGATCAAAGTACTCCGAGCTAAAGGAGGAAGTTCAA
ATCCATCGCAAAGAAGCTAAAAACCTTGAAAAAAGGTTAGATGAATGGCTAACTAGAATA
ATCAGTGTAGAGAAGTCCTTAAATGACCTGATGGAACTGAAAACCATGGCACGAGAACTA
CGTGACAAATTCACAAGCTTCAGCAGCCGATTTGATCAATTGGAAGGAAGGGTATCAGTG
ATGGAAGAT-AAATGAATGAAATGAAGCGAGAAGAGAAGTTTAGAGAAAAAAGGGTAAAA
AGAAATGAACAAAGCCTCCAAGAAATATGGGACTATGTGAAAAGACCAAATCTATGTCTG
ACTGGTGTACCTGAAAGTGACGGGGAGAATGGAACCAAGCTGGAAAACACTCTGCAGAAT
ATTATCCAGGAAAACTTCGCCAACCTAGCAAGGCAGGCCAACATTCAAATTCAGGAAATA
CAGAGAATGCCACAAAGATACTCCTTGAGAAGAGCAACTCCAAGACACATAATTGTCAGT
TTCACCAAAGTTGAAATGGAGGAAAAAATGTTAAGGGCAGCCAGAGAGAAAGGTCGGGTT
ACCCACAAAGGGAAGCCCATCAGACTAACAGCGGATCTCTCGGCAGAAACTCTACAAGCC
AGAAGAGAGTGGGGGCCAATATTCAACATCCTTTAAGAAAAGAATTTTCAACCCAAAATT
TCATATCCAGCCAAACAAAGTTTCATAAGTGAAGGAGAAATAAAATCCTTTACAGACAAG
CAAATGCTGAGAGATTTTGTCACCACCAGGCCTGTCCTACAAGAGCTCCTGAAGGAAGCA
CTAAACATGGAAAGGAACAACTTGTACCAGCCACTGCAAAAACATGCCAAACTG
>lcl|hg18_L1PA5_chr5_66929921_66936046
ATGGGGGAAAAAAAGAGTAGAAAAGCTGAAAATTCTAAAAATCAGAGCGCCTCTCCCCCT
GCAAAGGAACGCAGCTCCTCGCCAGCAACGGAACAAAGCTGGACGGAGAATGACTTTGAC
GAGTTGAGAGAAGAAGGCTTCAGACGATCAAACTTCTCCGAGCTAAAGGAGGAAGTTTGA
ACCCACGGCAAAGAAGTTCAAAACATTGAAAAAAGATTAGATGAATGGCTAACTAGAATA
ATCAATGTAGAGAAGTCCTTAAATGACCTGATGGAGCTGAAAACCATGGCACGAGAACTA
TGTGATGAATGCACAATCCTCAGTAGCCGATTCGATCAACTGGAAGAAAGGGTTTCAGCG
ACGGAAGATCAGATGAATGAAATGAAGTGAGAAGAGAAGTTTAGAGAAAAAAGAGTAAAA
AGAAATGAACAAAGCCTCCAAGAAATATAAGACTATGTGAAAAGACCAAATTTACGTCTG
ATTGGTGTACCTGAAAGTGACAGGGAGAATGGAACCAAGTTAGAAAACACTCTGAAGGTT
ATTATCCAAGAGAACTTCCCAAACCTAGCAAGGCAGGCCAACATTCAAATTCAGGAAATA
CAGAGAATGCCACAAAGATACTCCTCGAGAAGAGCAATTCCAAGACATATAATTGTCAGA
TTCACCAAAGTTGAAATGAAGGAAAAAATGTTAAGAGCAGCCAGAGAGAAAGGTCGGGTT
ACCGTCAAAGGGAAGCCCATCAGACTAACAGCTGATCTCTCAGCAGAAAATCTGCAAGCC
AGAAGAGAGTGGGGGCCAATATTCAACATTCTTAAAGAAAAGAATTTTCAACCCAGAATT
TCATATCCAGCCAAACTAAGCTTCATAAATAAAGGAGAAATAATATCCTTTACAGACAAG
CAAATGCTGAGAGATTTTGTCACCACCAGGCCTGCCCTAAAAGAGCTCCTGAAGGAAGCA
CTAAACATGGAAAGGAACAACCAGTACCAGCCACAGCAAAAACATGCCAAATTG
>lcl|hg18_L1PA5_chr5_66992459_66998547
ATGGGAAAAAAACAGAACAGAAAAGCTGAAAAATCTAAAAATCAGAGCACCTCTCCCCCT
CCAAAGGAACGCAGCTCCTCACCAGCAACAGAACAAAGCTGGACAGAGAATGACTTTGAC
AAGTTGAGAGAAGAAGGCTTCAGACGATCAAACTTCTCCGAGCTAAAGGAGGAAGTTTGA
ACCCATCAAAAAGAAGCTAAAAACCTTAAAAAAAAATTAGATGAATGACTAACTAGAATA
ATCAGTGTAGAGAAGTCCTTAAATGACCTGATGGAGGTGAAAACAATGGCATGAGAACTA
CGTGACGAATGCACAAGTTTCTGTAGCCTATTCGATCAACTGGAAGAAAGGGTATCAGTG
ATTGAAGATCAGATGAATGAAATGAAGTGACAAGAGAAGTTTAGAGAAAAAAGAGTAAAA
AGAAACGAACAAAGCCTCCAAGAAATATGGCACTATATGAAAAGACCAAATCTACGTCTA
ATTGGTGTACCTGAAAGTGACAGGGAGAATGGAACCAAGTTGGAAAACACTCTGCAGGAT
ATTATCCAAGAGAACTTCCCCAATCTAGCAAGGCAGGCCAACATCCAAATTCAGGAAATA
CAGAGAATGCCACAAAGATACTCCTCGAGAAGAGCAACTCCAAGACACATAATTGTCAGA
TTCATCAAAGTTGATATGAAGGAAAAAATGTTAAGGGCAGCCAGAGAGAAAGGTCGGGTT
ACCCACAAAGGGAAGCCCATCAGACTAACAGATGATCTCTCAGCAGAAACTCCACAAGCC
AGAAGAGAGTGGGGGCCAATATTCAACATTCTTAAAGAAAAGAATTTTCAACCCAGAATT
TCATGTCCAGCCAAATTAAGCTTCATAAGTAAAGGAGAAATAAAATTCTTTACAGACAAG
CAAACGCTGAGAGATTTTGTCACCACCAGGCCTGCCCTACAAGAACTCCTGAAGGAAGCA
CTAAACATGGAAAGGAACAACCGGTAGCAGCCACTGCAAAAACATGCCAAATTG
>lcl|hg18_L1PA5_chr5_86057407_86063535
ATGGGGGAAAAACAGAGCAGAAAAGCTGAAAATTCTAAAAATCAGAGTGCCTCTCCCCCT
CCAAAGGAACACAGCTCCTCACCAGCAACAGAACAAAGCTGGACAGAGAATGACTTTGAT
GAGTTGAGAGAAGAAGGCTTCAGACGATCAAACTTCTCCAAGCTAAAGGAGGAACTTAGA
ACCCATCGCAAAGAAGCTAAAAACCTTGAAAAAAGATTAGACGAATGGCTAACTAGAATA
ACCAGTGTACACAAATCCTTAAATGACCTGATGGAGCTGAAAACCATGGCATGAGAACTA
CGTGATGAATGCACAAGCTTCAGTAGCTGATTTGATCAACTGGAAGTAAGGGTATCAGTG
ATTGAAGATCAAATGAATGAAATGAAGTGAGAAGAGAAGTTTAGAGAAAAAAGAGTAAAA
AGAAATGAACAAAGCCTGCAAGAAATATGGGACTATATGAAAAGACCAAATCTACGTCTG
ATTGGTGTACCCGAAAGTGATGGGGAGAATGGAACCAAGTTGGAAAACAGTCTGCAGGAT
ATTATCCAGGAGAACTTCCCCAACCTAGCAAGACAGGCCAACATTCCAATTCAGGAAATA
CAGAGAAAGCCACAAAGATACTCCTT-----GAGTAACTCCAAGACACATAATTGTCAGA
TTCACCAAAGCTGAAATGAAGGAAAAAGTGTTAAGGGAAGCCAGAGAGAAAGGTTGGGTT
ACCCACAAAGGGAAGCCCATCAGACTAACAGTGGATCTCTCAGCAGAAACTCTACAAGCC
AGAAGAGAGTGAGGGCCATTATTCAACATTCTTAAAGGAAAGAATTTTCAACCCAGAATT
TCATATCCAGCCAAACTAAGCTTCATAAGTGAAGGAGAAATAAAATATTTTACAGACAAG
CAAACGCTGAGAGACTTTGTCACCATCAGGCCTGCCCTGCAAGACCTCCTGAAGGAAGCA
CTAAACATGGAAAGGAAAAACCAGTACCAGCCACTGCAAAAACATGCCAAATTG
>lcl|hg18_L1PA5_chr4_92602549_92608687
ATGGGGAAAAAACAGAGCAAAAAAGCTGAAAATTCTAAAAATCAGAGCACCTCTCCTCCT
CCAAAGGAATGCAGCTCCTCACCAGCAACAGAACAAAGGTGGACAGAGAATGACTTTGAC
GAGTTGAGAGA---AGGCGTCAGACGATCAAACTTCTCTGAGCTAAAGGAGGAAGTTCGA
ACCCATCGCAAAGAAGCTACAAACCTTCAAAAAAGATTAGACGAATGGCTAATTAGAATA
ACCAGTGTAGAGAAGTCCTTAAATGACCTGATGGAGCTGAAAACCATGGCACGAGAGCTA
CGTGATTAATGCACAAGCTTCAGAAGCTGATTCGATCAATGGGAAGAAAGGGTATCAGTG
ATTGAAGATCAAATGAATGAAATGAAGTGGGAAGAGAAGTTTAGAGAAAAAAGAGTAAAA
AGAAATGAACAAAGCCTCCAAGAAATATGGGACTATGTGAAAAGACCAAATCTAGGTCTG
ATTGGTGTACCTGAAAGTAACAGGGAGAATGGAACCAAGTTGGCAAACACTCTGCAGGAT
ATTATCCAGGAGAACTTCCCCAACCTAGCAAGGCAGGCCAACATTCAAATTCAGGAAATA
CAGAGAATGCCACAAAGATATTCCTCGAGAAGAGCAACTCCAAGACACATAATTGTCAGA
TTTACTGAAGTTGAAATAAAGGAAAAAATGTTAAGGGCAGCCAGTGAGAAAGGTCACGTT
ACCCACATAGGGAAGCCCATCAAACTAACAGCGGATCTCTCAGCAGAAACTCTACAAGCC
AGAAGAGAGTGGGGGCCAATATTCAACATT-TTAAAGAAAAGTATTTTCAAACCAGAATT
TCATATCCAGCCAAACTAAGCTTCATAAGTGAAGGAGAAGTAAAATCCTTTACAGACAAG
CAAATGCTGAGAGATTTTGTCACCAAAAGGCCTGCCCTACAAGAGCTCCTAAAGGAAGCA
CTAAACATGCAAAGGAACAACCGGTACCAGCCACTGCAAAAATATGCCAAAATA
>lcl|hg18_L1PA5_chr5_35291918_35297945
ATGGGGAAAAAACAGAGCAGAAAAGCTGAAAATTCTAAAAATAAGAGCACCTCTCCCCCT
CCAAAGGAATGCAGCTCCTCGCCAGCAAAGGAACAAAGTAGGATGGAGAATGACTTTGAC
GAGTTGAGAGAAGAAGGCTTCAGGTGATCAAACTTCTCTGAGCTAAAGGAGGAAGTTCGA
ACCCAACACAAAGAAGTTAAAAACCTTGAAAAAAGATTAGACGAATGGCTAACTAGTATA
ACCAGTGTAGAGAAGTCCTCAAATGACCTGACTGAGCTGAAAACCATGGAATGAGAACTA
CATGATGAATGCACAAGCTTCAGTAGCCGATTTGATCAACTGGAAGAAAGGGTAACAGTG
ATTGAAGATCAAATGAATGAAATGAAGTGAGAAGAGAAGTTCAGAGAAAAAAGAGTAAAA
AGAAATGAAC-AAGCCTCCAAGAAATATGGGACTATGTGAAAAGATCAAATCTA----TG
ATTGGTGTACCTGAAAGTGACAGGGAGAATGGAACCAAGCTGGAAAACACTCTTCAGGAT
ATTATCCAGGAGAACTTCCCCAACCTAGCAAGGCAGGCCAACATTCAAATCCAGGAAATA
CAGAGAACAGCAAAAAGATACTCCTCAAGAACAGCAACTCCAAGACACATAATTGTCAGA
TTCACCAAAGTTGAAATGAAGGAAAAAATGTTAAGGGCAGTCAGAGAGAGAGGTTGGGTT
ACCCACAAAGGGAAACCCATCAGACTAACAGCGTATGTCTCGGCAGAAACTCTACAAGCC
AGAAGACAGTGGGGGCCAATATTCAACTTCCTTAAAGAAAAGAATTTTCAA-CCAGAATT
TCACATTCAGCCAAACTAACCTTCATAAGTCAAGGAGAAATAAAATCCTTTACAGACAAG
CAAATGCTGAGAGATTTTGTCACCACCAGGCATGCCCTAAAAGAGCTCCTGAAGGAAGCA
CTAAACATGGAAAGGAACAACCGGTACCAGCCGCTGCAAAAACATGACAAATTA
>lcl|hg18_L1PA5_chr5_145010538_145016667
ATGGGGAAAAAACAGAGCAGAAAAGCTGAAAATTCTAAAAATCAGACTGCCTCTCCCCAT
CCAAAGGAACGCAGCTCCTCGCCAGCAATGGAACAAAGCTGGATGGAGAATGACTTTGAC
AAGTTGAGAGATAAAGGCTTCAGAAGATCAAACTTCTATGAGCTAAAGGAGGAAGTTTGA
ACCCATCGCAAAGAAGCTAAAAACCATGAAAAAAGTTTAGACAGATGGCTAACCAAAATA
ACCAGTGTAGAGAAGTCCTTAAAAGACCTGATGGAGCTGAAAACCATGGCACGAGAACTA
CATGATGAATGCACAAGCTTCAGTAGCAGAATCAATCAACTGGAAGAAAGGGTATCAGGG
ATTGAAGATCAAATGAATGAAATTAAGCAAGAAGAGAAGTTTAGA-AAAAAAGAATAAAA
AGAAACAAACAAAGCCTCCAAGAAATATGGGACTATGTGAAAAGACCAAATCTATGTCTG
ATTGGCATACCTGAAAGTGACAGGGAAAATGGAACCAAGTTGGAAAACACTCTGCAGGAT
GTTATCCAG---AACTTCCACAACCTAGCAAGGCAGGCCAACATTCAAATTCAGGAAATA
CAGAGAACACCACAAAGATACTCCTTGAGAAGAGCAACTCCAAGACACATAACTGTCAGA
TTCACCAAAGTTGCAATGAAGGAAAAAATGTTAAGGGCAGCCAGAGAGAAAGGTCGGGTT
ACCCACAAGGGGAAGCCCATGAGACTAACAGCTGATCTCTCGGCAGAAACTCTACAAGAC
AGAAGAGAGTGGGGGCCAATATTCGACATTCTAAAAGAAAAGAATTTTCAACCCAGAATT
TCATATCCAGCCAAACTAAGCTTCATAAGTGAAGGAGAAATAAAATCCTTTACAGACAAG
CAAATGCTGAGAGATTTTGTGACCACCAGGCCTGCCCTACAAGAGCTCCTGGAGGAAGCA
CTAAACATGGAAAGGAACAACCAGTACCAGCCACTGCAAAAACATGCCAAAGTG
>lcl|hg18_L1PA5_chr6_100225401_100231536
ATGGGGCAAAA-CAGAGCAGAAAAGCTGAAAATTCTAAAAATCAGAGCACCTCTCCCCCT
CCAAAGGAACACAGCTCCTCACCAGCAACGGAACAAAGCTGGATGGAGAAGGACTTTGAC
AAGTTGAGAGAAGAAGGCTTCAGATGATCAAACTTCTCCAAGCTAAAGGAGGAAGTTTAA
ACCCATTGCAAAGAAGCTAAAAACCTTGAAAACAGATTAGACGAATGGATACCTAGAATA
ACCAGGGTAGAGAAGTCCTTAAATGACCTGATGGAGCTGAAAACCACGGCACGAGAACTA
TGTGACGAATGCACAAGCTTCAGTAGCCGATTCGATCAACTGGAAGAAATAGTATCAGTG
ATTGAAGATCAAATGAATGAAATGAAGCAAGAAGAGAAGTTTAGAGAAAAAAGAGTAAAA
AGAAATGAACAAAGCCTCCAAGAAATATGGGACTATGTGAAAAGACCAAATCTACATCTG
ATTGCTGTACCTGAAAGTGACGAGGAGAATGAAACCAAGTTGGAAAACATTCTGCAGGAT
ATTAACCAGGAGAACTTCCCCAACCTAGCAAGGCAGGCCAACATTCAAATTCAGAAAATA
CAGAGAACACCACAGAGATACTCCTTGAGAAGAGCAACTCCAAGACACATAATTGTCAGA
TTCACCAAAGTTGAAATGAAGGAAAAAATGTTAAGGGCAGCCAGAGAAAAAGGTCAGGTT
ACCCACAAAGGGAAGCCCATCAGACTAACAGTGGATCTCTCGGCAGAAACTCTACAAGCC
AGAAGAGAGCGGGGGCCAATAGTCAACATTCTTAAAGAAAAGAATTTTCAACCCAGCGTT
TCATATCCAGCCAAACTAAGCTTCATAAGTGAAGGAGAAATAAAATCCTTCACAGATAAG
CAAATGCTGAAAGATTTTGTCACCACCAGGCCTGCCCTACAAGAGCTCCTGAAGGAAGCA
CTAAACATGGAAAGGAACAACTGGTACCAGCCACTGCAAAAACATGCCAAATTG
>lcl|hg18_L1PA5_chr5_110349339_110355341
ATGGGGGAAAAACAGAGCAGAAAAACTGGAAACTCTAAAAAGCAGAGTGCCTCTCCTCCT
CCAAAGGAACGCAGCTCCTCACCAGCAACGGAACAAAGCTGGACGGAGAATGACTTTGAT
GAGCTGAGAGAAGAAGGCTTCAGATGATAGAATTACTCCGAGCTACAGGAGGACATTCAA
ACCAAAGGCAAAGAAGTTGAAAACTTTGAAAAAAATTTAGAAGAATATATAACTAGAATA
ACCAATACAGAGAAGTGCTTAAAGGAGCTGATGGAGCTGAAAACCAAGGCTCGACAACTA
CGTGAAGAATGCAGAAGCCTCAGCAGACAATGCGATCAACTGGAAGAAAGGGTATCAGTA
ATGGAAGATGAAATGAATGAAATGAAGCAAGAAGGGAAGTTTAGAGATAAAAGAATAAAA
AGAAATGAGCAAAGCCTCCAAGAAATATGGGACTATGTGAAAAGACCAAATCTACGTCTC
ATTGGTGTACCTGAAAGTGACATGGAGAATGGAACCAAGTTGGAAAACACTCTGCAGGAT
ATTATCCAGGAGAACTTCCCCAATCTAGCAAGGCAGGCCAACATTCAGATTCAAGAAATA
CAGAGAATGCCACAAAGATAATCCTCAAGAAGAGCAACTCGAAGACACATAATTGTCAGA
TTCACCAAAGTTGAAATGAAGGAAAAAATGTTAAGGGCAGCCAGAGAGAAAGGTCGGGTT
ACCCTCAAAGGGAAGCCCATCAGACTTACAGCTGATCTCTCCGCAGAAACTCTACAAGCC
AGAAGAGAGTGGGGGCCAATATTCAACATTCTTAAAGAAAAGAATTTTCAACCCAGAATT
TCATATCCAGCCAAACTAAGCTTCATAAGTGAAGGAGAAATAAAATACTTTACAGAGAAG
CAAATGCTCAGAGATTTTGTCACCACCAGGCCTGCCCTAAAAGAGCTCCTGAAGGAAGCA
CTAAACATGGAAAGGAACAACCAGTACCAGCCACTGCAAAATCATGCCAAAATG
>lcl|hg18_L1PA5_chr6_165115457_165121481
ATGGGGAAAAAACAGAACAGAAAAACTGGAAACTCTAAAACTCAGAGCGCCTCTCCTCCT
CCAAAGGAACGCAGTTCCTCACCAGCAACGGAACAAAACTGGATGGAGAATGACTTTGAC
GAGCTGAGAGAAGAAGGCTTCAGATGATCAAATTACTCTGAGCTACGGGAGGACATTCAA
ACCAAAGGCAAAAAAGTTGAAAACTTTGAAAAAAATTTAGAAGAATGTATAACTAGAATA
ACCAATACAGAGAAGTGCTTAAAGGAGCTGATGGAGCTGAAAACCAAGGCTTGAGAACTA
CGTGAAGAATGCAGAAGCCTCAGGAGCCAATGCGATCAACTGGAAGAAAGGGTATCAGCA
ATGGAAGATGAACTGAATGAAATGAAGCGAGAAGGGAAGTTTAGAGAAAAAAGAATAAAA
AGAAATGAGCAAAGCCTCCAAGAAATATGGGACTGTGTGAAAAGACCAAATCTACGTCTG
ATTGGTGTACCTGAAAGTGATGGGGAGAATGGAACCAAGTTGGAAAACACTCTGCAGGAT
ATTATCCAGGAGAACTTCCCCAATCTAGCAAGGCAGGCCAACGTTCAGATTCAGGAAATA
CAGAGAACGCCAAAAAGATACTCCTCGAGAAGAGCAACTCCAAGACACATAATTGTCAGA
TTCACCAAAGTTGAAATGAAGGAAAAAATGTTAAGGGCAGCCAGAGAGAAAGGTCGGGTT
ACCCTCAAAGGGAAGCCCATCAGACTAACAGCGGATCTCTCAGCAGAAACCCTACAAGCC
AGAAGAGAGTGGGGGCCAATACTCAACATTCTTAAAGAAAAGAATTTTCAACCCAGAATT
TCATATCCAGCCAAACTAAGCTTCATAAGTGAAGGAGAAATAAAATCCTTTACAGACAAG
CAAATGCTGAGAGATTTTGTCACCACCAGGCCTGCCCTAAAAGAGCTCCTGAAGGAAGTG
CTAAACACGGAAAGGAACAACCGATACCAGCCGCTGCAAAATCATGCCAAAATG
>lcl|hg18_L1PA5_chr4_92516936_92523029
ATGGGGATAAAACAGAGCAGAAAAGCTGAAAGTTCTAAAAATCAGAGTGCCAGTCACCCT
CCAAAGAAACTCAGATCCTCACCAGCAATGGAGCAAAGCTGGACAGAGAATGACTTTGAC
GAGTTGAGAGAAGAAGGCTTCAGACAATCAAACTTCTCCGAGC-AAAGGAGGAAGCTTGA
ACCCATCACAAAGAAGCTAAAAACCTTGAAAAAAGATTAGACGAATGGCTAACTAGAATA
ATCAGTGTAGAGAAGTCCTTAAATGACCTGATGGAGCTGAAAACCATGGCACGAGAACTA
CCTGATGAATGCACAAGCTTTAGTAGCCGATTTGATCAATGGGAAGAAAGGGTATCAGTG
ATTGAAGATCAAATAAATGAAATGAAGTGAGAA---AAGTTTACAGAAAAAAGAGTAAAA
ATAAATGAACAAAGCCTCGAAGAAATATGGGACTATGTGAAAAGACCAAATCTAGGTCTG
ATTGGTGTACCTGAAAGTGACGGGGAGAATGGAACCAAGTTGGAAAACACTCTGCAGGAT
ATTATCCAGGAGAACTTCCCCAATCTAGCAAGGCAGGCCAACATTCAGATTCAGGAAACC
CAGAGAATGCCACAAAGATACTCCTCGAGAAGAGCAACCCCAAGACACATAATTGTCAGA
TTCACCAAAGTTGAAATGAAGGAAAAAATGTTAACGGCAGCCATAGAGAAAGGTCAGGTT
ACCCACAAAGGGAAGCCCATCAGAGTAATGGCGGATCTCATGGCAGAAGCTCTATAATCC
AGAAGAGAGTGGGGGCCAATATTCAACATTCTTAAAGAAAAGAATTTTCAACTCAGAATT
TCATAACCAGCCAAAATAAGCTTCATCAGTGAAGGAGAAATAAAATCCTTTATAGACAAG
CAAATGCTGAGAGATTTTGTCACCACTAGGCCTGTCCTATAAGAGCTCCTGAAGGAAGCA
CTAAACATGGAAAGGAACAACCAGTACCAGCCACTGCAAAAACATGACAAATTG
>lcl|hg18_L1PA5_chr5_57254439_57260566
AAGGGGAAAAAACAGAGCAGAAAAACTGAAACTTCTAAAAATCAGAGTGCTTCTCTTCCT
CCAAAGGAACGCAGCTCCTCATCAGTAATGGAACAAAGCTGGATGGAGAATGACTTTGAT
GAGTTGAGAAAAGAAGGCTTCAGACAATAAAACTTCTCCAAGCTAAAGGAGGAAGTTCAA
ACCCATCACAAAGAAGTTAAAAACCTTGAAAAAAGATTAGACGAATGGCTAACTAGAATA
ACCAATGCAGAGAAGTCCTTAAAGGACCTGATGGAGCTCAAAACCATGGCACAAGAACTA
TGTGATCAATGCACAAGCTTCAGTAGCCGATGCGATCAACTGGAAGAAAGAGTATCAGTG
ATTGAAGATCAAATGAATGAAATGAAGTGAGAAGACAAGTTTACAGGAAAAAGAATAAAA
AGAAATGAACAAAGCCTCCAAGAAATAAGGGACTATGTGAAAAGATCAAATCTATGTCTG
ATTGGTGTACCTGAGAGTGACGGAGAGAATGGAACCAGGTTGGAAAACACTCTGCAGGAT
ATTACCCAGGAGAACTTCCCCAACCTAGCAAGGCAAGCCAACATTCAAATTCAGGAAATA
CAGAGAATACCACAAAGATACTTCTCGAGAAGAGCAACTCCAAGACACATAAGTGTCAGA
TTCACCAAAGTTGAAATGAAGGAAAAAAGGTTAAGGGCAGCCAGAGAGAAAGGTCGGGTT
ACCCACAAAGGGAAGCCCATCAGACTAATAGCTGATCTCTTGGCAGAAACTCTACAAGCC
AGAAGAGAGTGGGGGCCAATATTCAACATTCTTAAAGAAAAGAATTTCCGACCCAGAATT
TCATATCCAGCCAAACTAAGCTTCATAAGTGAAGGAGAAATAAAATCCTTTACAGACAAG
CAAATGCTGAGAGATTTTGTCACCACCAGGCCTGCCCTACAAGAGCTCCTGAAGGAAGCA
CTAAACATGGAAAGGAACAACAGTTACCAGCCACTGCAAAAACATGCCAAATTG
>lcl|hg18_L1PA5_chr4_79411497_79417641
ATGGGGAAAAAACAGAGCAGTAAAGCTGAAAATTTTAAAAATCAGAGCACCTCTACCCCT
CCAAAGGAACACAGCTCCTCGCCAGCAATGGAACAAAGGTGGATTGAGAATGACTTTGAC
GAGCTGAGAGAAGAAGGCTTCAGATGATCAAACTTCTCCAAGCTAAAGGAGGGAGTTCAA
ATCCATGGCAAAGAAGATAAAAACCTTGAAAAAAGATTAGACAAATGGCTAACCAGAACA
ACCAGTGTAGAGAAGTCCTTAAATGACCTGATGGAGCTGAAAACCATGGCATGAGAACTA
CGTGATGAATGCACAAGCTTCAGTAGCTGATTTGATCAACTGGAAGAAAGAGTATCAGTG
ATTGAAGATCAAATGAATGAAATGAAGCGAGAAGGGAAGTTTAGAGAAAAAAGAATAAAA
AGAAATGAACAAAGCCTCCAAGAAATAAGGGACTATGTGAAAAGACCAAATCTATGTCTG
ATTGGTGTACCTAAAAGTGACGGGGAGAATGGAACCAACTTGGAAAACACTCTGCAGTAT
ATTATCCAGGAGAACTTCCCCAATCTAGCAAAGCAGGCCAACATTCAAATTGAGGAAATA
CAGAGAACGCCACAAAGATACTCCTCAAGAAGAGCAACCCCAAGACACATAATTGTCAGA
TTCACCAAAGTTGAAATGAAGGAAAAAATGTTAAGGGCGGTCAGAGAGAAAGGTCAGGTT
GCCCACAAAGGGAAGCCCATCAGACTAACAGCTGATCTCTTGGCAGAAACTATACAAGCC
AGAAGAGAGTGGGGGCCAATTTTCAACATTCTTAAAGAAAAGAATTCTCAACCCAGAATT
TCATATCCAGCCAAACTAAGCTTCGTAAGTTAAGGAGAAATAAAATCCTTTAGAGACAAG
CAAATGCTGAGAGATTTTGTCACCACCAGGCCTGCCCTAAAAGAGCTCCTGAAGGAAGCA
CTAAACATGGAAAGGAACAACCGGTGCCAGCCACTGCAAAAACATGCCAAATTG
>lcl|hg18_L1PA5_chr6_120795432_120801557
ATGGGGAAAAAACAGAGCACAAAAGCTGAAAATTCTAAAAATCAGAGCGCCTCTCGCCCT
GCAAAAGAATGCAGCTCCTTGCCAGCAATGGAACAAAGCTGGATGGAGAATGACTTCGAC
AAGTTGAGAAAAGAAGGCTTCAGATGATCAAACTTCTCCAAGCTAAAGGAGGAAGTTCGA
ACCCATTGCAAAGAAGCTAAAAACCTTGAAAAAAGATTAGATGAATGGCTAACTAGAACA
ACCAATGTAGACAAGTCCTTAAATGACCTGATGGAGCTGAAACACATGGCAAAAGAACTA
CGTGACAAATGCACAAACTTCAGTAGCCAATTTGATCAACTGGAAGAAAGGGAATCAGTG
ATTGAAGATCAAATGAATGAAATGAAGTGAGAAGAGAAGTT-AGAGAAAAAAGAGCAAAA
AGAAACAAACAAAGCCTACGAGAAATATGGGACTATGTGAAAAAACTCAATCTACATCTG
ATTGGTGTACCTGAAAGTGACGGGGAGAATGGAACCAAGCTGGAAAACACTCTGCAGGAT
ATTATGCAGGAGAACTTCCCCAACCTAGCAAGGCAGGCCAACATTCAAAATCAGGAAATA
CAGAGAATGCCACAGAGATACTCCTCGAGAAGAGCAACTCCAAGACACATAATTGTCAGA
TTCACCAAAATTGAAATGAAGGAAAAAATGTTAAGGGCAGCCAGAGAGAAAGGTCAGGTT
ACCCAC-AAAGGAAGCCCATCAGACTAACAGCTGATCTCTTGGCAGAAACTCTACAAGCC
AGAAGAGAGTGGGGGC-AATATTCAACATTCTTAAAGAAAAGAATTTTCAACCCAGAATT
TCATATCCAGCCAAACTAGGCTTCATAAGTAAAGGAGAAATAAAATCCTTTACAGACAAG
CAAATGCTGAGAGATTTTGTCACCACCAGGCCTGCCCTACAATAGCTCCTGAAGGAAGCA
CAAATCATGGAAAGGAACAACTGGTACCAGCCACTGCAAAAACATGCCAAATTG
>lcl|hg18_L1PA5_chr6_129585188_129591290
ATGGGGAAAAAACAGAGCAGAGAAGCTGAAAACTCTAAAAATCAGAGCGCCTCTCCTCCT
CCAAAGGAATGAAGCTCCTTGCCAGCAATGGAACAAAGCTGGATGGAGAATGACTTTGAG
GAGTTGAGAGAAGAAGGCTTCAGACGATCAAACTTCTCTGAGCTAAAGGAGGAAGTTCGA
ACCCATCACAAAGAAGCTAAAAACCTTGAAAAAAGATAGGACAAATGGCTACCTAGAATA
ACCAGTGTAGAGAAGTCCTTAAATGACCTGATGGAGCTGAAAACTATGGCACGAGAAGTA
CCTGACAAATGCACAAGCCTCAGGAGCTGATTCGATCAACTGGAAGAAAGGGTATCAGTG
ATTGAAGATCAAATGAATGAAATGAAGTGAGAAGAGAAGTTTAGAGAAAAAAGAGTAAAA
GGAAACGAACAAAGCCTCCAAGAAATATGGGACTATGTGAAAAGACCAAATCTATGCCTG
ATTGG-GTACATGAAAGTGGCGGGGAGAATGGAACCAAGTTGGAAAACATTCTGCAGGAT
ATTATCCAGGAGAACTTCCCCAACCTAGCAAGGCAGGCCAACATTCAAATTCAGGAAACA
CAGAGAATGCCACAAAGATACTCCTCGAGAAGAGCAACTTCAAGACACATAATTGTCAGA
TTCACCAAAGTTGAAATGAAGGAAAAAATGTTAAGGGCAGCCAGAGAGAAAGGTCGGGTT
ACCCTCAAAGGGAAGCCCATCAGACTAACAGCAGATCGCTCGGCAGAAACTCTACAAGCC
GGAAGAGAGTGGGGGCCAATATTCAACATTCTTAAAGAAAAGAATTTTCAACCCAGAATT
TCATATCCAGCCAAACTAAGCTTCATAAGTGAAGGAGAAATAAAATACTTTACAGACAAG
CAAATGCTGAGAGATTTTGTCACCACCAGGCCTGCCCTAAAAGAGCTCCTGAAGGAAGTG
CTAAACATGGAAAGGAACAACCAGTACCAGCCACTGCAAAAACATGCCAAATTG
>lcl|hg18_L1PA5_chr4_91840162_91846235
ATGGGGAAAAAACAGAGCAAAAAAGCTGAAAATTCTAAAAATCAAAGCACCTCTCTCCCT
CCAAAGGAACACAGCTCCTCACCAGCAGTGGAACAAAGCTGGATGGAGAATGACTTTGAC
GAGTTGAGAAAAGAAGGCTTAAGATGATCAAACTTCTCCAAGCTACAGAAGGAAGTTCGA
ACCCATTA-AAAGAAGCTAAAAACCTTGAAAAAAGATTAGATGAATGGCTAACAAGAATA
ACCAGTGTAGAGAAGTCCTTATATGACCTGATGGAGCTGAAAACCATGCCATGAGAACTA
CGTGACAAATGCACAAGCTTCAGTAGCGAATTCAATCAACTGGAAGAAATGGTATCAGTG
ATTAAAGATCAAATGAATGAAATGAAGTGAGAAGAGAAGTTCAAAGAATAAAGAGCAAAA
AGAAATGAACAAAGCCTCCAAGAAATATGGGACTATGTGAAAAGACCAAATCTAGGTCTG
ATTGGTATACCTGAAAGTGATGGGGAGAATGGAACCAACTTGGAAAACACTCTGCAGGAT
ATTATCCAAGAGAACTTCCCCAACCTAGCAAGGCAGGCCAACATTCAAATTCAGGAAATG
CAGAGAACGCCACAAAGATACTCCTCGAGAAGAGCAACTTCAAGCCACATAATTGTCAGA
TTCACCAAAGTTGAAATGAAGGAAAAAATGTTAAGGGCAGCCAGAGAGAAAGGTCGGGTT
ACCCACAAAGGGAAGCCCAACAGACTAACAGCTGATATCTCGGCAGAAACTCTACATGCC
AGAAGAGAGTAGGGGCCAATATTCAACATTCTAAAAGAAAAGAATTTTCAACCCAGAATT
TCATATCCAGCCAAACTAAGCTTCATAAGTGAAGGAGAAATAAAATCCTTTACACACAAG
CAAATGCTGAGAGATTTTGTCATCACCAGGCCTGCCCTAAAAGAGCTCCTGAAGGAAGCA
CTAAATATGGAAAGGAACAACCGGTACCAGCCACTGCAAAAACATGCCAAATGG
>lcl|hg18_L1PA5_chr5_92528022_92534152
ATGGGGAAAAAACAGAGCAGAAAAGCTGAAAATTCTAAAAATCAAAGCGCCTCTCCCCCT
CCAAAGGAATGCAGCTCCTCGCCAGCAACGGAACAAAGCTGGACGGAGAATGACTTTGAC
GCGTTGAGAGGAGAAGTCTTCAGATGATCAAACTTCTCCGAGCTAAAG---GAAGTTTGG
ACCCATCACAAAGAAGCTAAAAACCTTGAAAAAAGATTAGACGAATGGCTGACTAGAATA
ACCAGTATAGAGAAGTCCTTAAATGACCTGATGGAGGTGAAAAGCATGGCACGAGAACTA
TGTGACAAATGCACAAGCTTCAGTAGCCGATTCGATCAACTGGAAGAAAGGGTGTCAGTG
ATT-AAGATCAAATGAATGAAATGAAGTGAGAAGAGAAGTTTAGAGAAAAAAGAGTAAAA
AGAAATGAACAAAGCCTCCAAGAAATATGGGACTATGCGAAAAGACCAAATCTACATCTG
ATTGGTGTACCTGAAAGTGACAGGGAGAATGGAACCACGTTGG---ACACTCTTCAGGAT
ATTATCCAGGAGAACTTCCCCAACCTAGCAAGGCAGGCCAACATTCAAATTCAGGAAATA
CAGAGAACGCCACATAGATACTTCTCGAGAAGAACAACTCCAACACACCTAATTGTCAGA
TTCACCAAAGTTGAAATGAAGGAAAAAATGTGAAGGGCAGCCTGAGAGACAGGTCGAGTT
ACCCACAAAGGGAAGCCCATCAGACTAACAGTGGATCTCTTGGCAGAAACTCTACAAGCC
AGAAGAGAGTGGGGGCCAATATTCAACATTCTTAAAGAAAAGAATTTTCAACCCAGAATT
TCATATTCAGCCAAACTAAGCTTCATAAGTGAAGGAGAAATAAAATCCTTTATAGACAAG
CAAATGCGGAGAGATTTTGTTACCACCAGGCCTGCCCTAAAAGAGCTCCTGAAGGAAGCA
CTAAACATGGAAAGGAAAAAGCAGTACCAGCCGCTGCAAAAACATGCCAAATTG
>lcl|hg18_L1PA5_chr5_86415995_86422138
ATGGGGAAAAAACAGAGCAGAAAAGCTGAAAATTCTAAAAATCAGAGCACCTCTCCCCCT
CCAAAGGAATGCAGCTCCTCACCAGCAACAGAACAAAGCTGGATGGAGAATGACTTTGAC
GAGTTGAGAGAAGA---CTTCAGTCTATCAAACCTCTCCGAGCTAAAGGAGGAAGTTCGA
AACCATCACAAAGAAGCTAAAAACCTTGAAAAAAGATTAGATGAATGGCTAACTAGAATA
ACCAGTGTAGAGAAGTCCTTAAATGACCAGATGGAGCTGAAAACCATGACGTGAGAACTA
CATGATGAATGCACAAGCTTCAGTAGCCGATTCGATCAACTGGAAGAAAGGGTATCAGTG
ATTGAAGATCAAATGAATAAGATGAAACAAGAAGAGAAGTTTAGAGAAAAAAGAGGAAAA
AGAAATGAACAAAGCCTCCAAGAAATATGGGACTATGTGAAAAGACCAAATCTACGTCTG
ATTGGTGTACCTGAAAGTGACGGAGAGAATTGAACCAAGCTGGAAAACACTCTGCAGGAT
ATTATCCAGGAGTACTTCCCCAACCTAGCAAGGCAGGCCAACATTC-AAATCAGGAAATA
CAGAGAATGCCACAAAGATATTCC-CGAGAAGAGCAACTCCAAGATACATAATTGTCAGA
TTCACCAAAGTTGAAATGAAAGAAAAAATGTTAAGGGCAGTCAGAGAGAAAGGTCGGGTT
ATCCACAAAGGGAAGCCCATCAGAATAACAGTGGATCTCTTGGCAGAAACTCTACAAGCC
AGAAGAGAATGGTGGCCAATATTCAACATTCTTAAAGAAAAGAATTTTCAACCCAGAATT
TCATATCCAGCCAAATCAAGCTTCGTTAGTGAAGGAGAAATAAAATCCTTTACAGACAAG
CAAATGCTGAAAGATTTTGTCACCACCAGGCCTGCTCTGCAAGAGCTCCTGAAGAAAGCA
TTAAACATGGAAAGGAACAACTGGTACCAGCCACTGCAAAAACATGCCAAACTG
>lcl|hg18_L1PA5_chr5_45348240_45354430
GTGGGGAAAAAACAGAGCAGAAAAGCTAAAAATTCTAAAAATCAGAGCACCTCTCCTCCT
CCAAAGGAATGCAGCTCCTCGCCAGCACCAGAACAAAGCTGGATGGAGAATGACTTCGAT
GAGTTGAGAGAAGAAGGCTTCAGACGATAAAACTTCTCCAAGCTAAAGGAGGAAGTGCAA
ATCCACCGCAAAGAAGCTAAAAACCTTGAAGAAATATTAGACGAATGGCTAACTAGAACA
ACCAGTGTAGAGAAGTCCTTAAATGACCTGATGGAGCTGAAAACCATGGCACGAGAACTA
AGGGACGAATGCACAAGCTTCAGTAGCCAATTCGATCAACTGGAAGAAAGGGTATCTGTG
ACTGAAGATCAAATTAATGAAATGAAGTGAGAAGAGAAGTTTAGAGAAAGAAAAGTAAAA
AGAAATGAACAAAGCCTCCAAGAAATATGGGACTATGTGAAAAGACCAAATCTACATCTG
ATTGGTGTACCTGAAAGTGACGGAGAGAATACAACCAAGTTGGAAAACACTCTGCAGGAT
ATTATCCAGGAGAACTTCCCCAACCTAGCAAGGCAGGCCAACATTCAAATTCAGGAAATA
CAGAGAATGCCACAAAGATAC-----GAGAAGAGCAACTCCAAGACAAATAATTGTCAGA
TTCACCAAAGTTGAAATGAAGGAAAAAATGGTAAGGGCAGCCAGAGAGAAAGGTCGGGTT
ACCCACAAAGAGAAGCCCACCAGACTAACAGCGAATCTCTCGGCAGAAACTCTACAAGCC
AGAAGACAGTGAAGGCCCATATTCAACATTCTTAAAG-AAAGAATTTTCAACCCAGAATT
TCATATCCAGCCAAACTAAGCTTCATAAGTGAAGGAGAAATAAAATACTTTACAGACAAG
CAAATGCTGAGAGATTATGTCACCACCAGGCCTGCCCTACAAGAGATCCTGAAAGAAGCA
CTAAACATGGAAAGGAACGACCGGTACCAGCCATTGCAAAAACATGCCACATTG
>lcl|hg18_L1PA5_chr5_90301313_90307439
ATGGGGAAAAAACACAGCAGAAAAGCTGAAAATTCTAAAAGTCAGAGCACCTCTCCCCCT
CCAAAGGAGCACAGCTCCTCACCAGCAACAGAACAAAGCTAGACGGAGAATGACTTTGAC
AAGTTGAGAGAAGAAGGCATGAGATGATCAAACTTCTCTGAGCTAAAGGAGGAAGTTTGA
ACCCATCGCAAAGAAGCTAAAAACCTTGAAAAAAGATTTGACAAATGGCTAGCTACAATA
ACCAGTGTAGAGAAGTCCTTAAATGACCTGATGGAGCTGAAAACCATGGCACAAGAACTA
CGTGATGAATGCACAAGCCTCCGTAGCCGATTTGATCAACTGGAAGAAAGGGTATCAGTG
ATGGAAGATGAAATGAATGAAATGAAGCAAGAAGAGAAGTTTAGAGAAAA-AGAGTAAAA
AGAAAC----AAAGACTCCAAGAAACATGGGACTATGTGAAAAGACCAAATCTACGTCTG
ATTGGTGTACCTGAAAGTGATGGGGAGAATGGAACCAAGTTGGAAAACACTTTGCAGGAT
ATTATCCAGGAGGACTTCCCCAACTTAGCAAGGCAGGCCAACATTCAAATTCAGGAAATA
CAGAGAATGCCACAAAGATATTCCTCGAGAAAAGCAACTCGAAGACACATAATTGTCAGA
TTCACCAAAGATGAGATGAAGGAAAAAATGTTAAGGGCAGCCAGAGAGAAAGGTTGGGTT
ACCCACAAAGGGAAGCCCATCAGACTAACAGCAGATCTCTCCGCAGAAACTCTACAAGCC
AGAAGAGAGTGGGGACCAATATTCAACATTCTTAAAGAAAAGAATTTTCAACCCAGAATT
TCATATCCAGCCAAACTAAGCTTTGTAAGTGAAGGAGAAATAAAATCCTTTACAGACAAG
CAAATGCTGAGAGATTTCGTCACCACGAGGCCTGCCCTACAAGGGGTCCTGAAGGAAGCA
CTAAACATGGAAAGGAACAACTGGTACCAGCCACTGCAAAAACATGACAAATTG
>lcl|hg18_L1PA5_chr5_29026946_29033025
ATGGGGAAAAAACAGAGGAGGAAAGCTGAAAACTGTAAAAGTCAGAGTGACTCTCCACCT
CCAAAGGAACGCAGCTCTTCACCAGCAATGGAGCAAAGCTGGACGGAGAATGACTTTGAC
GAGTTGAGAGAAGAAGGCTACAGATGATCAAACTTCTCTGAGCTAAAGGAGGAAGTTCGA
ACCCAATGCAAAGAAGCTAAAAACCTTGAAAAAAGATTAGACGAATGGCTAACTAGAATA
ACCAGTGTAGTGAAGTCCTTAAATGACCTAATGGAGCTGAAAACCATGGCACGAGAACTA
CATGACAAATGCACAAGCTTCAGCAGCCGATTTGATCAACTGGAAGAAAGTGTATCAGTG
ATGGATGATCAAATGAATGAAATGAAGTGAGAAGAGCAGCATAGAGAAAAAAGAATAAAA
AGAAATGAACAAAGCCTCTAAGAAATATGGGACTATGTGAAAAGACAAAATCTACGTCTG
ATTGGTGTACCTGAAAGTGACGGGGAGAATGGAACCAAGTTGGAAAACACTCTGCAGGAT
ATTATCCAGGAGAACTTCCCCAACCTAGCAAGGCAGGCCAACATTCAAATTCAGGAAATA
CAGAGAATGCTTCAAAGATACTCCTCGAGAAGAGCAACTCCAAGACACAAACTTGCCAGA
TTCACCAAAGATGAAATGAAGGAAAAAATGTTAAGGGCAGCCAGAGAGAAAGATTGGGTT
ACCCAAAAAGGGAAGCCCATCAGACTAACAGTGGAGCTCTCTGCAGAAACTCTGCAAGCC
AGAAGAAAGTGGGGGCCTACATTCAACATTCTTAAAGAAAAGAATTTTCAAGCTAGAATT
TCATATCCAGCCAAACTAAGCTTCTTAAGTGAAGGAGAAATGAAATCCTTTACTGACAAA
CAAAAGCTGAGAGATTTTGTCACCACCAGGCCTGCCTTACAAGAGC-----AAGGAAGCT
CTAAACATGGAAAGGAACAACCTGTACCAGTCACTGCAAAAACATACCAAATTG
>lcl|hg18_L1PA5_chr5_116475392_116481518
ATGGGGAAAAAACAGAGCAGAAAAACTGAAAATTCTGAAAATCAGAGCGCCTCT---CCT
CCAAAGGAACGAAGCTCCTCACCAGCAAAGGAACAAAGCTGGACGGAGAATGACTTTGAT
GAGTTGAGAGAAGAAGGCTTCAGATGATCAAATTTCTCCGAGCTAAAGGAGGAAGTTTGA
ACCCATCACAAAGAAGTGAAAAACCTTGAAAAAAGATTAGACAAATGGCTAACTAGAATA
AACAGTGTAGAGAAGCCCTTAAATGACCCGATGGAGATGAAAACCATGGCACGACAACTA
TGTGACAAATGCACAAGCTTCAGTAGCTGATTCGAACAGCTGGAAGAAAGAGTATCAGTG
ATTGAAGATCAAATGAATGAAATCAAGAGAGAAGAGAAGTTTAGAGAAAACAGAGTAAAA
AGAAATGAACAAAGCCTCCAAGAAATATGGGACTATGTGAAAAGACCAAATCTACGTCTG
ATTGGTGTATCTGAAAGTGACGGGGAGAATGGAACCAAGTTGGAAAACACTCTGCAGGTT
ATTACCCAGGAGAATTTCCCCAACCCAGCAAGGCAGGCCAACATTCAAATTCAGGAAATA
CAAAGAACACCACAAAGATACTCCTCGAGAAGAGCAACTTCAAGACACATAATTGTCAGA
TTCACCAA-GTTGAAATGAAGGAAAAAATGTTAAGGGCAGCCAGAGAGAAACATCGCATT
ACCCACAAAGGGAAGCCCAACAGACTAACAGCGGATCTCTCGGCAGAAACACTACAAGCC
AGAAGAGAGTGGGGGACAATATTCAACATTCTTAAAGAAAAGAATTTTCAACCGAGAATT
TCATGTCCAGCCAAACTAAGCTTCATAAGCGAAGGAGAAATAAAATCCTTTAC----AAT
CAAATGCTGAGAGATTTTGTCACCACCAGGCCTGCCCTAAAAGAGCTCCTGAAGGAAGCA
TTAAACATGGAAAGGAACAACTGGTACCAGCCACTGTAAAAATATGCCAAATTG
>lcl|hg18_L1PA5_chr5_113894260_113900391
ATGGGGGAATAAAAGAACAGAAAAACTGAAAATTCTAAAAATCAGAGCACCTCTTCTCTT
CCAAAGGAATGCAGCTCCTCACCTGCAATGGAACAAAGCTGGATAGAGAATGACTTTGAC
AAGTTGAGAGAAGAAGGCTTCAGATAATCAAACTTCTCCAAGCTAAAGGAGGAAGTTCAA
ACCCATCACAAAGAAGTTAAAAACCTTGAAAAAAGACTAGACAAATGGCTAACTAGAATA
ACCAATGCAGAGAAGTCCTTAAAGGACCTGATGGAGCTGAAAACCATGGCACGAGAACTA
TGTGACAAATGCACATGCTTCAGTAATCAATTCGATCAACTGGAAGAAGGGGTATCAGTG
ATTGAAGATAAAATCAATGAAATGAAGCAAGAAGAGAAGTTTAGAGAAAAAAGAATAAAA
ATCAAGGAACAAAGCCTCCAAGAAATATGGGACTATGGGAAAAGACCAAATCTACATCTG
ATTGGTGTACCTGAAAGTGACAGGGAGAATGGAACCAAGTTGGAAAACATTCTTCAGGAT
ATTGTTCAGGAGAACATCCCCAGCCTAGCAAGACAGGCCAACATTCAAATTCAGGAAATA
CAGAGAACACCACAAAGATACTCCTTGAGAAGACCAACTCCGAGACACATGATTGTCAGA
TTCACCAAAGTTGAAATGAAGGAAAAAATGTTAAGTGCAGCCAGAGAGAAAGGTCGGGAT
ACCAACAAAGGGAAGCCCATCAGACTAACAGCTGATCTCTCTGCAGAAACTCTATAAGCA
AGAAGACAGTGGGGACCAATATTTAACATTCTTAAAGAAAATAATTTTCAACCCAGAATT
TCATACCCAGCCAAACTAAGCTTCATAAATGAAGAAGAAATAAAATACTTTACAGACAAA
CAAATGCTGAGAGATTTTGTCACCACCAGGCCTTCCCTACAAGAGCTCCTGAAGGAAGCA
CTCAACATGGAAAGGAACAATTGGTACTAGCCACTGCAAAAACATTCCAAATTG
>lcl|hg18_L1PA5_chr5_36220123_36226225
ATAGGGAAAAAACAGAGCAGAAAAGCTGAAAATTCTAAAAATCAGAGCACCTCTCCCCCT
CCAAAGGAACAAAGCTCCTCGCCAGCAATGGA-CAAAGCTGGATGGAGAAAGACTTTGAC
GAGTTGAGAGAAGAAGGCTTCAGATGATCAAACTTCTCCGAGCTAAAGGAGGAAGTTTGA
ACCCATGGCAAAGAAGCTAAAAACTTTGAAAAAAGATTAGACGAATGGCTAACTAGAATA
ACCAGTGTAGAGAAGTCCTTAAATAACCTGATGGAGCTGAAAACCATGGCACAAGAACTG
CATGATGCATGAACAAGCTTCAGTAGCCAATTTGATCAAGTGGAAGAAAGGGTATCAGTG
ATTGAAGATAAAATGAATGAAATGAAGTGAGAAG-----TTTAGAGAAAAAAGAGTAAAA
AGAAACGAACAAAGCCTCCAAGAAATATGGGACTATGTGAAAAGACCAAATCTATGTATG
ATTGGGGTACCTGAAAGTGACGGGGAGAATGGAACCAAGTTGGAAAACACTCTGCAGGAT
ATTATCCAGGAGAATGTCCCCAACTTACAAAGGCAGGCCAACATTCAAATTCAGGAAATA
CAGAGAACACCACAAAGAAACTCCTCGAGAAGAGCAACCCGAAGGCACATAATTGTCAGA
TTCACCAAGGTTGAAATGAAGGAAAAAATGTTAAGGGCAGCCAGAGAGAAAGGTCGGGTT
ACCCATAAAGGGAAGCCCATCAGACTAACAGTGGATTTCTCGGCAGAAACTCTACAAGCC
AGAAGAGAGTGGGGGCCAATATTCAACATTCTTAAAGAAAAGAATTTTCAACCCAGAATT
TCATATCCAGCCAAACTAAGCTTCATAAGTGAAGGAAAAATAAAATCCTTTACAGACAAG
CAAATGCTGAGAGATTTTCTCGCCACCAGGCCTGCCCTGCAAGAGCTCCTAAAGGAAGCA
CTAAACATGGAAAGGAACAACCGGTACCAGCCACTGCAAAAACATGCCAAATTG
>lcl|hg18_L1PA5_chr5_162476399_162482562
ATGGGGAAAAAACAGGGGAGAAAAACTGAAAATTCTACAAATCAGAGCGCCTCTCCTCCT
CCAAAGGAACGCAGCTCCTCACCAGCAATGGAACAAAGCAGGATGGAGAATAACTTTGAC
AAGTTGAGAGAAGGA---TTCAGATGATCAAACTTCTCCGAGCTAAAGGAGGAAGTTCGA
ACCCATGGTAAAGAAGTTAAAAACCTTGAAAAAAGATTAGATGAATGGCTAACTAGAATA
ACCAATGCAGAAAAGTCCTTAAAGGACCTGATGGAGCCGAAAACCAAGGCACGAGAACTA
CGTGATGAATGCACAAGCTTCAGTAGCTGATTCGATCAACTGGAAGAAACAGTATCAGTG
ATGGAAGATCAAATGAATGAAATGAAGCAAGAAGAGAAGTTTAGAGAAAAAAGAATAAAA
AGAAATGAATAAAGCCTCCAAGAAATATGCTACTATGTGAAAAGACCAAATCTACGTCTG
AATGGTGTACCTGAAAGTGACGGGGAGAATGGAACCAAGCTGGAAAACACTCTGCCGGAT
ATTATCCAGGAGAACTTCCCCAATCTAGCAAGGCAGGCCAACATTCAAATTCAGGAAATA
CAGAGAATGCCACAAAGACACTCCTCGAGAAGAGCAACTCTAAGACACATAACTGGCAGA
TTGACCAAAGTTGAAATGAAGGAAAAAATGTTAAGGGCAGCCAGAGAGAAAGGTCAGGTT
ACCCACAAAGGGAAGCCCATCAGACTAACAACTGATCTCTCGGCAGAAACTCTACAAGCC
AGAAGAGAGTGGGGGCCAATATTCAACATTCTTAAAGAAAAGAATTTTCAACCCAGAATT
TCATATCCAGCCAAACTAAGCTTCATAAGTGAAGGAGAAATAAAATACTTTACAGACAAG
CAAATGCTGAGAGATTTTGTCACCACCAGGCCTGCCCT-AAAGAGCTCCTGAAGGAAGCA
CTAAACATGGAAAGGAACAACTGGTACTAGCTACTGCAAAAACATGTCAAATTG
>lcl|hg18_L1PA5_chr5_89478344_89484458
ATGGGGAAAAAACAGAGCAGAAAAGCCGAAAATTCTAAAAATCAGAGCGCCTCTCCCCTG
CCAAAGGAACGCAGCTCCTTGCCAGCAACAGAACAAAGCTGGACAGAGAAAGACTTTGAC
GAGTGGAGAGACGAAGGCTTCAGACAATCAAACTTCTCCGAGCTAAAGGAGGAAGTTTGA
ACCCATCACAAAGAAGCTAAAAACCTTGAAAAAATATTAGACAAATGGCTAACTAGAATA
ACCAGTGTAGAGAAGTCCTTAAATTACCTGACGGAGCTGAAAACCATGGCACGAGAACTA
CGTGATGAATCCACAAGCTTCCATAGCCAATTCGATCAACTGAAAGAAAGGGTATCAGTC
ATGGAAGATGAAATGAATGAAGTGAAGTGAGAAGAGAAGTTTAGAGAAAAAAGAGTAAAA
AGAAATGAA-AAAGTCTCCAAGAAATATGGGACAGTGTGAAAAGACCAAATCGACGTCTG
ATTGGTGTACCTGAAAGTGATGGGGAGAATGGAACCAAGTTGGAAAACACTCTTCAGGAT
ATTATCCAAGACAAATTCCCCAATCTAGCAAGGCAGGCCAATATTCAACTTCAGGAAATA
CAGAGAACGCCACAAAGATACTCCTCGAGAAGAGCAACTCCAAGACACATAATTGTCAGA
TTCACCAAAGTTGGAATGAAGGAAAAAATGTTAAGGGTAGCCAGAGA-AAAGGACAGGTT
ACCCACAAAGGGAAGCCCATCAGACTAACAGCAGATCTCTTGGCAGAAACTCTACAAGCC
AGAAAAGAGTGGGGGCCAATATTCAACATTCTTAAAGAAAAGAACTTTCAACCCAGAATT
TCTTATCCAGCCAAACTAAGCTTCATAAGTAAAGGAGAAATAAAATACTTTACACACAA-
-----GCTGAGAGATTTTGTCACCACCAGGCCTGCCCTAAAAGAGCTCCTGAAGGAAGCA
CTAAACATGGAAAGAAAAAACCAGTACAAGCCACTGCAAAAACATGCCAAATTG
>lcl|hg18_L1PA5_chr6_129192301_129198484
TTGGGGAAAAAACAGAGCAGAAAA-CTGAAAATTCTAAAAATCAGAGTGCCTCTCCCCCT
CCAAAGGAACACAGCTCCTCACCAGTAATGGAGCAATGCTGGATGGAGAATGACTTTGAC
GAACTGAGAGAAGAAGGCTTCAGATGATCAAACTTCTCTGAGCTAAAGGAAGAAGTTTGA
ACCCATCGCAAAGAAGCTAAAAACCTTGAAAAAAGATTAGATGAATGGCTAACTGGAATA
ACCAGTGTAGAGAAGTCCTTAAATGACCTGATGGAGCTGAAAACCATGGCACAAGAACTA
CGTGACGAATGCACAAGCTTCAGTAACTGATTTGATCAAGTGGAAGAAAGGGTATCAGTG
ATTGAAGATCAAATGAATGAAATGAAGCGAGAAGAGAAGTTTAGAGAAAAAAGAGTAGAA
AGAAACGAACAAAGCCTCCAAGAAATATGGGACTATGTGAAAAGACCAAATCTACGTCTG
ATTGGTGTACCTGAAAGTGAAGGGGAGAATGAAACCAAGTTAGAAAACACTCTGCAGGAT
ATTATCCAGGAGAACTTACCTAACCTAGCAAGGCAGGCCAATGTTCAAATTCACGAAATA
CAGAGAACGCCACAGAGATACTCCTCGAGAAGAACAACTCCAAGACACATAATTGTCAGA
TTCACCAAAGTTGAAATGAAGGAAAAAATGTTAAGGGCAGCCAGAGAGAAAGGTCGGCTT
ACCCACAAAAAGAAGCCCATCAGACTAACAGTGGATCAGTCAGCAGAAACTCTACAAGCC
AGAAGAGAGGGGGGGCCAATATTCAACATTCATAAAGGAAAGAATTTTCAACCCAGAATT
TGATATACAGCCAAACTAAGCTTCATAAGTGAAGGAGAAATAAAATCTTTTATAGACAAG
CAAATGCTGAGAGATTTTGTCACCACCAGGCCTGCCCTACAAGAGCTCCTGAAGGAAGCA
CTAAACATGGAAAGGAACAACCAGTACCAGCCACTGCAAAAACATGCCAAAATG
>lcl|hg18_L1PA5_chr5_43703135_43709281
ATGGGGAAAATACAGAGCAGAAAAGCTGAAAATTCTAAAAATCAGAGCGCCTCTCCCCCT
CCAAAGGAACGCAGCTCCTCGCCAGCAATGGAACAAAGCTGGATGGAGAATGACTTTGAC
AAGTTGAGAGAAGAAGGCTTCAGACGATCCAACTTCTCCAAGCTAAAGGAGGAAGTTTGA
ACCCATCACAAA-AAGCTAAAAACCTTGAAAAAATATTAGACGAATGGCTAACTAGAATA
AACAGTGTAGAGAAGTACTTAAATGACCTGATGGAGCTGAAAACCATGGCACAAAAACTA
CGTGATGAATGCACAAGTTTCAGTAGCCAATTCGATCAACTGGAAGAAAGGGTATCAGTG
ATTGAAGATCGAATGAATGAAATGAAGCGAGAAGAGAAGTTTAGAGAAAAAATAGTAAAA
AGAAATGAAGAAAGCCTCCAAGAAATATGGGACTATGTGAAAAGACCAAATCTACGTCTC
ATTGGTGTACCTGAAAGTGATGAGGAGAATGGAACCAAGTTGGAAAACACTCTGCAGGAT
ATTATCCGGGAGAACTTCCCCAACCTAGCAAGGCAGGCCAACATTCAAATTCAGGAAATA
CAGAGAATACCACAGAGATACTCCTCAAGAAGAGCAACTCCAAGACACATAATTGTCACA
TTCACCAAAGTTGAAATGAAGGAAAAAATGTTAAGGGCAGCCAGAAAGAAAGGTCGGGTT
ACCCACAAAGGGAAGCCCATCAGACTAACAGCTGATCTCTCAGCAGAAACTCTACAAGCC
AGAAGAGAGTGGGGGCCAATATTCAACATTCTTAAAGAAAAGAATTTTCAACCCAGAATT
TCATATCCAGCCAAACTAAGCTTCATAAGTCAAGGAGAAATAAAATCCTTTACAGAAAAG
CAAATGCTGAGAGATTTTGTCACCGCCAGGCCTGCCTTACAAGAGCTCCTGAAGGAAGCA
CTACACATGGAAAGGAACAACCAGTACCAGCTACTGCAAAAACATGCCAAATTG
>lcl|hg18_L1PA5_chr5_39378919_39385040
ATGGGGGAAAAACAGAGCAGAAAAGCTGAAAATTCTAAAAATCAGAGCACCTCTCCCCCT
CCAAAGGAACACAGCTCCTCACCAGCAATGGAACAAAGCTGGATGGAGAATGACTTTGAT
GAGATGAGAGAAGAAGGCTACAGACGATCAGACTTATCTGAGCTAAAGGAGGAAGTTCGA
ACCCAATGCAAAGAAGCTAAAA-CATTGAAAAAAGATTAGACAAATGGCTAACTAGAATA
ACCACTGTAGAGAAGTCCTTAAATGACCTGATGGAGCTGAAAACCATGGCACGAGAACTA
CGTGATGAATGCACAAGCTTCAGTAGCTGATTCGATCAACTGGAAGAAAGGGTATCAGTG
ATTGAAGATCAAATGAATGAAATGAAGTGAGAAGAGAAGTTTAGAGACAAAAGGATAAAA
AGAAATGAACAAAGCCTCCAAGAAATATGGGACTATGTGAAAAGATCAAATCTATGTCTG
ATTGGTGTACCTGAAAGTGACAGGGAGAATGGAACCAAGTTGGAAAACACTCTGCAGGAT
ATTATCCAGGAGAACTTCCCCAACCTAGCACAGCAGGCCAACATTCAAGTTCAGGAAATA
CAGAGAATGCCACAAAGATACTCCTCGAGAAGAGCAACTCCAAGACACATAATTGTCAGA
TTTACCAAAGCTGAAATGAAGGAAAAAATGTTAAGGGCAGTCAGAGAGAAAGGTCAGCTT
ACCCATAAAGGGAAACCCATCAGACTAACAGCAGATCTCTCGGCAGAAACTCTACAAGCC
AGAAGAGAGTGGGGGCAA-TATTCAACATTCTTAAAGAAAAGAATTTTCAACCCAGAATT
TCATATCCAGCCAAACTAAGCTTCACAAGTGAAGGAGAAATATAATACTTTACAGACAAG
CAAATGCAGAGAGATTTTGTCACCACCAGCCCTGCCCTACAGGAGCTCCTGAAGGAAGCA
CCAAACATGAAAAGAAACAACCAGTACCAGCCACTGCAAAAACATGGCAAATTG
>lcl|hg18_L1PA5_chr5_95723296_95729432
ATGGGGAAAAAACAGAGCAGAAAAACTGAAAATTCTAAAAATCAGAGCGCCTCTCCCCCT
CCAAAGGAATGCAGCTCCTCACCAGCAACAGAACAAAGCTGGATGGAGAATGACTTTGAC
ATGTTGAGAGAAGAAGGCTTCAGATGATAAAACTTCTCTGAGCTAAAGGAGGAAGTTTGA
ACCCATCGTAAAGAAGCTAAAAACCTTGAAAAAAGATTAGGTGAGTGGCTAACTAGAATA
ATCAGTGTAGAGAAGTACTTAAATGACCTGATGGAGCTGAAAACCATGGCACAAGAACTA
CATGACAAATGCACAAGCTTCAGTAGCTGATTCGATCAACTGGAAGAAAGGGTATCAGTG
ATTGAAGATCAAATGAATGAAATGAAGTGAGAAGAGAAGTTTAGAGAAAAAGGAGTAAAA
AGAAAGGAACAAAGCCTCCAAGAAATATGGGACTATGTGAAAAGACCAAATCTACGTCTC
ATTGGTGTACCTGAAAGTGATGGGGAGAATGGAACCAAATTGGAAAACACTCTGCAGGAT
ATTATCCAGGAGAACTTCCCCAACCTAGCAAGGCAGGCCAACATTCAAATTCAGGAAATA
CAGAGAATGCCACAAAGATACTCCTCAAGAAGAGCAACCCCAAGACATATAATCGTCAGA
TTTGCCAAAGTTGAAATGAAGGAAAAAATGTTAAGCGCAGCCAGAGAGAAAGGTCAGATT
ACCCACAAAGGGAAGCCCATCAGACTAACAGTGGATCTCTCTGCAGAAACTCTACAAGAC
AGAAGAGGGTGGGGGCCAATATTCAACATTCTTAAAGAAAAGAATTTTCAACCCAGAATT
TCATATCCAGCCAAACTAAGCTTCATAAGCAAAGGAGAAATAAAATACTTTGCAGACAAG
CAAATGCTGAGAGATTTTGTCACCAACAGGCCTGCCCTAAAAGAGCTCCTGAAGGAAGCA
CTAAACATGGAAAGGAACAACTGGTACCAGCCACTGCAAAAACATGCCAAATTG
>lcl|hg18_L1PA5_chr5_143409704_143415820
ATGGGGAAAAAACAGAGCAGAAAAGCTGAAAATTCTAAAAATCAGAGGGCCTCTCCCCCT
CCAAAGGAATGCAGCTCTTCACCAGGAATGGAACAAAGCTGGATGGAGAATGACTTTGAC
GAGTTGAGAGAAGAAGGCTTCAGACAGTCAAACTTCTCTGAGCAAAAGGAGCAAGTTCAA
ACCCAACACAAAGAAGCTAAAAACCTTGAAAAAAGATTAGATGAGTGGCTAATTAGAATA
ACCAGTGTAGAGAAGTCCTTAAATGACCTGATGGAGCTGAAAACCATGGCACGAGAACTC
TGTGACAAATGCACAAGCTTCAGTGGCCAATTTGATCACCTGGAAGAAAAAGTATCAGTG
ACTGAAGATCAAATGAATGAAATGAAGTGAGAAGAGAAGTTTAGAGAAAAAAGAGTAAAA
AGAAATGGACAAAGCCTCCAAGAAATATGGGACTATGTGAAAAGACCAAATCTATGTCTA
ATTGGTGTACCTGAAAGTGACAGGGAGAATGGAACCAAGTTGGGAAACACTCTGCAGGAT
ATTATCCAGGAGAACTTCCCCAACCTAGCAAGGCAGGCCAACATTCAAATTCAGGAAATA
CAGAGAATGCCACAAAGATACTCCTCAAGAAGAGCAACTCCAAGACACGTAATTGTCAGA
TTCACCAAAGTTGAAATGAAGGAAAAAATGTTAAGGGCAGCCAGAGAGAAAGGTCGAGTT
AACCACAAAGGGAAGCCCATCAGACTAACAGTGGATCTCTCGGCAGAAACTCTACAAGCT
AGAAGAGAGTGGGGGCCAATACTCAACATTCTTAAATAAAAGAATTTTCAACCCAGAATT
TCATATCCAGCCAAACTAAGCTTCATAAGTGAAGGAGAAATAAAATCCTTTACAGAAAAG
CAAATGCTGAGAGATTTTGTCACCACCAGGCCTGCCCTAAAAGAGCTCCTGAAGGAAGCA
CTAAACATGGAAAGGAACAACCGGTACCAGCCACTGCAAAAACATGCCAAATTA
>lcl|hg18_L1PA5_chr5_111824341_111830478
ATGGGGAAAAAACAGAGCAGAAAAACTGAAAATTCTAAAAATCAGAGCGCTTCTCCTCCT
CCAAAGGAATGCAGCTCCTCACCAGCAACAGAACAAAGCTGGATGGAGAATGACTTTGAC
AAGTTGAGAGAAGAAGGCTACGGACAATCAAACTTCTCTGAGCTAAAGGAGGAAGTTCAA
ACCCAATGCAAAGAAGTTAAAAACCTTGAAAAAGGATTAGACGAATGGCTAACTAGAATA
ACCAATGCAGAGAAGTCCTTAAAAGAACTGATGGAGCTGAAAACCACGGCATAAGAACTA
CGTGATGAATGCACAAGCTTCAGTGGCCTATTTGATAAACTGGAAGAAAGGGTATCAGTG
ATGGAAGATCGAATGAATGAAATGAAGTGAGAAGAGAAGTTTAGAGAAAAAAGAATAAAA
AGAAATGAACAAAGCCTCCAAAAAATATGGGACTATGTGAAAAGACCAAACCTGCATCTG
AATGGTGTACCTGAAAGTGGTGGGGAGCATGGAACCAAGTTGGAAAACACTCTGCAGGAT
ATTATCCAGGAGAACTTCCCCAATCTAGCAAGGCAGGCCAACATTCAAATTCAGGAAATA
CAGAGAACGCCACAAAGCTATTCCTCAAGAAGAGCAACTCCAAGACACATAATTGTCAGA
TTCACCAACGTTGAAATGAAGGAAAAAATGTTAAGGGCAGCCAGAGAGAAAGGTCGGGTT
ACCCACAAAGGGAAGCCCATCAGACTAACAGCTGATCTCTCGGCAGAACCTCTACAAGCC
AGAAGAGAGT-GGGGCCAATATTCAACATTCTTAAAGAAAAGAATTTTCAACCCAGAATT
TCATATCCAGCCAAACTAAGCTTCAAAAGTGAAGGAGAAATAAAATACTTTACAGAGAAG
TAAATACTGAGAGATTTTGTCACCACCAGGCCTGCCCTAAAAGAGCTCCTGAAGGAAGCA
CTAAACATGGAAAGGAACAACCGGTACCAGCCACTGCAAAAACATGCCATACTG
>lcl|hg18_L1PA5_chr5_79722720_79728840
ATGGGGAAAAAACAGAGCAGAAAAGCTGAAAATCCTAAAAATCAGAGCGCCTCTCCCCCT
CCAAAGGAACACAGCTCCTCACCAGCAACGTAACAAAGCTGGATGGAGAATGACTTTGAC
GAGTTGAGAGAAGAAGGCTTCAGACGATCAAACTTCTCTGAGCTAAAGGAGGAAGTTCGA
ACCCATTGCAAAGAAGCTAAAAACCTTGAAAAAAGATTAGACGAATGGCTAACTAGAATA
ACCCATGTAGAGAAGTCCTTAAATGACCTGAGGGAGCTGAAAACCATGGCACAAGAACTA
CGTGACGAATGCACAAGCTTCAGTAGCCGATTCAATCAACTGGAATAAAGGGTATCAGTG
ATTGAAGATTAAATGAATGAAATGAAGCGAGAAG-----TTTAGAGAAAATAGAGTAAAA
AGAAACGAAGAAAGCCTCCAAGAAATGTGGGACTATGTGAGAAGACCAAATCTACGTCTG
ATTGGTGTACCTGAAAGTGACAGGGAGAATGGAACCAAGTTAGAAAACACTCTGCAGGAT
ATTATCCAGGAGACCATCCCCAATCTAGCAAGGCAGGCCAACATTCAACTTCAGGAAATA
CAGAGAACGCCACAAAGATACTCCTCCAGAAGAGCAACTCCAAGACACATAATTGTCAGA
TTCATCAAAGTTGAAATGAAGGAAAAAATGTTAAGGGCAGCCAGAGAGAATGGTCAGGTT
ACCCACAAAGGGAAGCCCATCAGACTAATAGCGGACCCCTCGGCAGAAACTCTACAAGCC
AGAAGAGAGTGGGGGCCAATATTCAACATTCTTAAAGAAAAGAATTTTCAATCCAGAATT
TCGTGTCCAGCCAAACTAAGCTTCATAAGTGAAGGAGAAAAAAACTCCTTTACAGACAAG
CAAATCCTGAGATATTTTGACACCACCAGGCCTGCCCTACAAGAGCGCCTGAAGGAAGCA
GTAAACATGGAAAGGAACAACTGGTACCAGCCACTGCAAAAGCATGCCAAATTG
>lcl|hg18_L1PA5_chr4_98677243_98683303
ATGGGGAAAAAACAAAATACAAAAACTGAAAATTCTAAAAATCAGATTGCCTCTCCTCCT
CCAAAGGAATGCAGCTCCTCACCAGCAATGGAACAAAGCTGGACGGAGAATGACTTTGAC
GAGTTGAGAGAAGAAGGCTTCAGACAATCAAACTTCTCCGAGCTAAAGGAGGAAGTTCAA
ACCCATCGCAAA---GTTAAAAACCTTGAAAAAAGATTAGATGAATGGCTAATGAGAACA
ACCGATGCAGAGAACTCCTTAAATAACCTAATGGAGCTGAAAACCATGGCACAACAACTA
CGTGACAAATGCACAAGCTTCAGTAGCCAATTCGAACAACTGGAAGAAAGGATATCAGGG
ATCGAAGATCAAATGAATGAAATGAAGCAAGAAGAGAAGTTCAGAGAAAAAAGAATACGA
AGAAATGAACAAAGCCTCCAAGAAATATGGGACTATGTGAAAAGACCAAATCTACGTCTC
ATTGGTGTACCTGAAAGTGATGGGGAGAATGGAGCCAAGTTGGAAAACACTCTACAGCAT
ATTATCCAGGAGAACTTCCCCAACCTAGCAAGGCAGGCCAAAATTCAAATTCAGGAAATA
CAGAGAATGCCACAAAGATACTCCTCAAGAAGAGCAACTCCAAGACACATAATTGTCAGA
TTCACCAAAGTTCAAATGAAGGAAAAAATGTTAAGGGCAGCCAGAGAGAAAGGTTAGGTT
ACCCACAAAGGGAAGCACATCAGACTAACAGCTGATCTCTCAGCAGAAACTTTACAAGCC
AGAAGAGAGTGGGGGCCAATATTCAACATTCTTAAAGAAAAGAATTTTCAACCCAGAATT
TCATATCCAGCCAAACTAAGCTTCATAAGTGGAGGAGAAATAAAATCCTTTACAGATAAG
CAAATGCTGAGAGATTTTGTCACCACCAGGCCTGTCCTACAAGAGCTCCTGAAGGAAGCA
CTAAACATGGAAAGGAAAAACTGGTACCAGCCACTGCAAAAACATACCAAATTG
>lcl|hg18_L1PA5_chr5_136186617_136192738
ATGGAGAAAAAACAGAGCAGAAAAGCTGAAAATTCTAAAAATCACAGCACCTCTCCCCCT
CCAAAGGAATGCAGCTCCTTACCAGCAACGGAACAAAGCTGAATGGAGAATGACTTTGAT
GAGTTGAGAGAAGAAGGCTTCAGATGATCAAACTTCTCCGAGCTAAAGAAGGAAGTTCAA
ACCCATTGCAAAGAAGCTAAAAACCTTGAAAAAAGATTAGATAAATGGCTAACTAGAATA
ACCAATCCAGAGAAGTCCTTAAATGACCTGATGGAGTTGAAAACCACGGCATGAGAACTA
CGTGACAAATGCACAAGCTTCAGTAGCCGATTCAATCAACTGGAAGAAAGTGTATCAGTG
ATTGAAGATCAAATGAATGAAATAAAGTGAGAAGAGAAGCTTAGAGAAAAAAGAGTAAAA
AGA--------AAGCCTACAAGAAATATGGGACTATGTGAAAAGACCAAATCTACACCTG
ATTGGTGTACCTGAAAGTGATGGGGAGAATGGAACCAAGTTGGAAAACACTCTGCAGGAT
ATTATCCAGGAGAACTTCCCCAACCTAGCAAGACAGGCCAGCATTCAAATTCAGGAAATA
CACAGAATGCCACAAAGATACTCCTCGAGAAGAGCAACTCCAAGACACATAATTGTCAGA
TTCACCAA-GTTGAAATGAAGGAAAAAATTTTAAGGGCAGCCAGAGAGAAAGGTCGGGTT
ACCCACAAAGGGAAGCCCATCAGACTAACAGCGGATCTCTCAGCAGAAACTCTACAAGTC
AGAAGAGAGTGGGGACCAATATTCAACATTCTGAAAGAAAAGAGTTTTCAACCCAGAATT
TCATATCCAGCCAAACTAAGCCTCATAAGTGAAGGAGAAATAAAATCCTTTACAGACAAG
CAAATGCTGAGAGATTTTGTCACCACCAGGCCTGCCCTAAAAGAGCTCCTGAAGGAAGCA
CTAAACACGGAAAGGAACAACCCGTACCAGCCACTGCAAAAACAGGCCAAATCG
>lcl|hg18_L1PA5_chr5_97474911_97481056
ATGGGGAAAAAACAGAGCATAAAAACTGAAAATTCTGAAAATCAGAGTGCCTCTCCTCCT
CCAAAGGAATGCAATTCCTCACCAGCAATGGAACAAAGCTGGATGGAGAATGACTTTGAC
GAGTTGAGAGAAGAAGGCTTCAGACGATCAAACTTCTCTGAACTAAAGGAGGAAGTTCAA
ACCCATGGCAAAGAACTTAAAAACCTTGAAAAAAGATTAGATGAATGGCTAACTAGAATA
ACCAAGGCAGAGAAGTCCTTAAACGACCTGATGGAGCTGAAAACCACAGCAAGAGAACTA
CATGACGAATGCACAAGCTTCAGTAACCGATTTGATCAACTGGAAGAAAGGTTATCAGTG
ATGGAAGATCAAATGAATGAAATGAAGTGAGAAGAGGAGTTTAGAGAAAAAAGAATAAAA
ATAAACAAACAAAGCCTCCAAGAAATATGGGACTATGTGAAAAGACCAAATCAACGTCTG
ATTGGTGTACCTGAAAGTGACAGGGAGAACGGAACCAAGTTGGAAAACACTCTGCAGGAT
ATTATCCAGGAGAACTTCCCCAATCTAGCAAAGCAGGCCAACATTCAGATTCAGGAAATA
CAGACAACACCACAAAGATATTCCTCCAGAAGAGCAACTCCAAGACACATA--TATCAGA
TTCACCAAAGTTGAAATGAAGGAAAAAATGTTAAGGGCAGCCAGAGAGAAAGGTCGGGTT
ACCCACAAAAGGAAGACCATCAGACTAACAGCTGATCTCTCAGCAGAAACTCTACAAGCC
AGAAGAGAGTGGGGGACAATATTCAACATTCTTAAAGAAAAGAATTTTCAACCCAGAATT
TCATATCCAGCCAGACTAAGCTTCATAAGTGAAGGAGAAATAAAATCCTTTACAGACAAG
CAAATGCTGAGAGATTTTGTCACCACCAGGCCTGCCCTAAAAGAGCTCCTGAAGGAAGCA
CTAAACATGGAAAGGAACAACTGGTACCAGCCACTGCAAAAACATGCCAAATTG
>lcl|hg18_L1PA5_chr5_134361508_134367685
ATGGGGAGAAACCAGAGCAGAAAAACTGAAAATTCTAAAAATCAGAGCACCTGTCCCCCT
CCAAAGGAACGCAGCTCCTCACCAGCAATGGAACAAAGCTGGATGGAGAATGACTTTGAT
GAGTTGAGAGAAGAAGGCTTCAGACGATCAAACTTCTCCAAGCTAAAGGAGGATGTTCGA
ACCCATCACAAAGAAGCTAAAAACCTTGAAAAAAGATTAGACAAATGGCTAACTAGAATA
ACCAGTGTAGAGAAGGCCTTAAATGACCTGACGGAGCTGAAAACCATGGTACGAGAACTA
CGCGATGCATGCACAAGCTTCAGTAGCCGATTCAATCAACTGGAAGAAAGGGTATCAGTG
ATTGAAGATCAAATGAATGAAATGAAGCGAGAAG-----TTTAGAGAAAAAAGAGTAAAA
-----CGAACAAAGCCTCCAAGAAATATGGGACTATGTGAAAAGACCAAACCTATGTCTG
ATTGGTGTACCTGAAAGTGACAGGGAGAATGGAACCAAGTTGGAAAACACTCTGCAGGAT
ATTATCCAGGGGAACTTCCCCAACCTAGCAAGGCAGGCCAACACTCAAATTCAGGAAATA
CAGAGAACACCACAAAGATACTCCTCGAGAAGAGCAACTCCAAGACTCATAATTGTCAGA
TTCACCAAAGTTGAAATGAAGGAAAAAATGTTAAGGGCAGCCAGAGAGAAAGGTCGGGTT
ACCCACAAAGGGAAGCCCATCAGACTAACAGCTGATCTCTCGGCAGAAATTCTACAAGCC
AGAAGAGAGTGGGGGCCAATATTCAACATTCTGAAAGAAAAGAATTTTCAACCCAGAATT
TCATATCCAGCCAAACTAAGCTTCATAAGTGAAGGAGAAATAAAATACTTTACAGACAAG
CAAATGCTGAGAGATTTTGTCACCACCAGGCCTCCCCTAAAAGAGCTCCTGAAGGAAGCA
CTAAACATGGAAAGGAACAACCAGTAACAGCCACTGCAAAAACATGCCAAATTG
>lcl|hg18_L1PA5_chr5_175411367_175417490
ATGGGGGAAAAACAG--CAGAAAAACTG-AAATTCTAAAAATCAGAGCACCTCTCCTCCT
CCAAAGGAATGCAGCTCCTCACCAGCAATGGAACAAAGCTGGATGGAGGATGACTATGAC
GAGTTGAGAGAAGAAGGCTTCAGATGATCAAACTTCTCCAAGCTAAAGGAGGAAGTGCAA
ACCCATCACAAAGAAGTTAAAAACCTTGAACGAAGATTAGACGAATGGCTAACTAGAATA
ACCAATGTAGAGAAGGCCTTAAATGACCTGATGGAGCTGAAAACCATGGCATGAGAACTA
CGTGACATATGCAAAAGCTTCAGTAGCCGATTTGATCAACTGGAAGAAAGGGTATCACTG
ATGGAAGATCAAATGAATGAAATGAAGCGAGAAGAGAAGTTTAGAGAAAAAAGAATAAAA
AGAAACAAACAAAGCCTCCAAGAAATATGGGACTATGTGAAAAGACCAAATCTATGTCTG
ATTGGTGTACCTGAAAGTGACGGGGAGAATGGAACCAAGTTGGAAAACACTCTGCAGGAT
ATTATCCAGGAGAACTTCCCCAATCTAGCAAGGCAGGCCAACATTCAAATTCAGGAAATA
CAGAGAATGCCACAAAGATACTCCTCGAGAAGAGTAACTCCAAGACACATAATTGTCAGA
TTCACCAAAGCTGAAATGAAGGAAAAAATGTTAAGGGCAGCCAGAGAGAAAGGTCAGGTT
ACTCACAAAGGGAAGCCCATCAGACTAACAGCTGGTCTCTCGGCAGAAACTCTACAAGCC
AGAAGAGAGTGGGGGCCAATATTCAACATTCTTAAAGAAAAGAATTTTCAACCCAGAATT
TCATATCCAGCCAAACTAAGCTTCATAAGTGAAGGAGAAATAAAATCCTTTACAGACAAG
CAAATGCTGAGAGATTTTGTCACCACCAGGCCTGCCCTACAAGAGCTCCTGAAGGAAGCA
CTAAACATGGAAAGGAACAACCGGTACCAGCCACTGCAAAACCATGCCAAATTG
>lcl|hg18_L1PA5_chr5_177145806_177151923
ATGGGGGAAAAACAG--CAGAAAAACTG-AAATTCTAAAAATCAGAGCACCTCTCCTCCT
CCAAAGGAATGCAGCTCCTCACCAGCAATGGAACAAAGCTGGATGGAGGATGACTATGAC
GAGTTGAGAGAAGAAGGCTTCAGATGATCAAACTTCTCCAAGCTAAAGGAGGAAGTGCAA
ACCCATCACAAAGAAGTTAAAAACCTTGAACGAAGATTAGACGAATGGCTAACTAGAATA
ACCAATGTAGAGAAGGCCTTAAATGACCTGATGGAGCTGAAAACCATGGCATGAGAACTA
CGTGACAAATGCAAAAGCTTCAGTAGCCGATTTGATCAACTGGGAGAAAGGGTATCACTG
ATGGAAGATCAAATGAATGAAATGAAGCGAGAAGAGAAGTTTAGAGAAAAAAGAATAAAA
AGAAACAAACAAAGCCTCCAAGAAATATGGGACTATGTGAAAACACCAAATCTACATGTG
ATTGGTGTACCTGAAAGTGACGGGGAGAATGGAACCAAGTTGGAAAACACTCTGCAGGAT
ATTATCCAGGAGAACTTCCCCAGTCTAGCAAGGCAGGCCAACATTCAAATTCAGGAAATA
CAGAGAATGCCACAAAGATACTCCTTGAGAAGAGCAACTCCAAGACACATAATTGTCAGA
TTCACCAAAGCTGAAATGAAGGAAAAAATGTTAAGGGCAGCCAGAGAGAAAGGTCAGGTT
ACTCACAAAGGGAAGCCCATCAGACTAACAGCTGGTCTCTCGGCAGAAACTCTACAAGCC
AGAAGAGAGTGGGGGCCAATATTCAGCATTCTTAAAGAAAAGAATTTTCAACCCAGAATT
TCATATCCAGCCAAACTAAGCTTCATAAGTGAAGGAGAAATAAAATCCTTTACAGACAAG
CAAATGCTGAGAGATTTTGTCACCACCAGGCCTGCCCTACAAGAGCTCCTAAAGGAAGCA
CTAAACATGGAAAGGAACAACCGGTACCAGCCACTGCAAAACCATGCCAAATTG
>lcl|hg18_L1PA5_chr6_160011637_160017777
ATGGGGAAAAAACAGAGCAGAAAAGCTGAAAATTCTAAAAATCAGAGCGCCTCTCCCCCT
CCAAAGGAACATAGCTCCTTGCCAGCAACAGAACAAAGCTGGACGGAGAATGACTTTGAC
GAGTTGAGAGAAGAAGGCTTCAGATGATCAAACTTCTCCAAGCTAAAAGAGGAAGTTCGA
ACCCATCACAAAGAACCTAAAAACCTTGAAAAAAGATTAGACAAATGGCTAACTAGAATA
ACCAGCATAGAGAAGTCCTTAAATGACCTGATGGAGCTGAAAACCATGGCATGAGAACTA
CGTGACGAATGCACAAGCTTCAGTAGCCAATTCGATCAACTGGAAGAAAGGTTATCAGTG
ATTGAAGATCAGATGAATGAAATGAAGTGAGAAGAGAAGTTAAGAGAAAAAAGAGTAAAA
AGAAACGAACAAAGCTTCCAAGAAATATGGGACTATGTGAAAAGACCAAATCTACGTCTG
ATTGGTGTACCTGAAAGTGACGGGGAGAATGGAACCAAGCTGGAAAACACTCTGCAGGAT
ATTATCCAGGAGAACTTCCCCAATCTAGCAAGGGAGGACAACATTCAAATTCAGGAAATA
CAGAGAACGCCACAAAGATACTCCTCGAGAAGAGCAACTCCAAGACACATAATTGTCAGA
TTCACCAAAGTTGAAATGAAGGAAAAAATGTTAAGGGCAGCCAGAGAGAAAGGTCGGGTT
ACCCACAAAGGGAAGCCCATCAGACTAACAGCTGATCTCTCAGCAGAAACTCTACAAGCC
AGAAGAGAGTGGGGGTCAATATTCAACGTTCTTGAAGAAAAGAATTTTCAACCCAGAATT
TCATATCCAGCCAAACTAAGCTTCATAAGTGAAGGAGAAATAAAATCCTTTACAAACAAG
CAAATGCTGAGAGATTTTGTCACCACCAGGCCTGCCTTACAAGAGCTCCTGAAGGAAGCA
CTAAACATGGAATGGAACAACCAGTATCAGCCACTGCAAAAACATGCCAAATTG
>lcl|hg18_L1PA5_chr5_121956137_121962256
ATGGGGAAAAAACAAAGCAGAAAAGGTGAAAATTCTAAATATCAGAGCACCTCTCCCCCT
CCAAAGGAACGCAGCTCCTTGCCAGCAATGGAACAAAGCTGGACAGAGAATGACTTTGAT
GAGTTGAGAGA---AGGCTTCAGATGATCAAACTTCTCCAAGCTAAAGGAGGAAGTTTGA
ACCCATTGCAAAGAAGCTAAAAACCTTGAAATAAGATTAGACAAATGGCTAACTAGAATA
ACCAATGCAGAGAAGTCCTTAAAGGACCTGATGGAGCTGAAAACCATGGCACGAGAACTA
CGTGATGAATGCA----CTGAAGTAGCCGACTTGATCAAGGAGAAGAAAGGATATCAGTG
ATTGAAGATCAAATGAATGAAATGAAGCGAGAAGAGAAGTTTAGAGAAAAAATAGTAAAA
AGAAATGAACAAAGCCTCCAAGAAATATGGGACTATGTGAAAAGACCAAATCTGCATCTG
ATTGGTGCACCTGAAAGTGATGGGGACAATGGAACCAAGTTGGAAAACACTCTTCAGGAT
ATTATCCAGGAGAACTTCCCCAACCTAGCAAGGCAGGCCAACATTCAAATTCAGGAAATA
CAGAGAACACCACAAAGATACGCCTTGAGAAGAGCAACTCAAAGACACATAACTGTTAGA
TTCACCAAAGTTGAAATGAAAGAAAAAATGTTAAGGGCAGCCAGAGAGAAAGGTTGGGTT
ACCCATGAAGGGAAGCCCATCAGACTAAGAGATGATCTCTCGGCAGAAACTCTACAAGCC
AGAAGAGAGTGGGGATCAATATTCAACATTCTTAAAGAAAAGAATTTTCAACCCAGAATT
TCATATCCAGCCAAACTAAGCTTCATAAGTGAAGGAGAAATAAAATACTTTACAGACAAG
CAAATGCTGAGAGATTTTGTCACCACCAGGCCTGCCCTAAAGGAGCTCCTGAAGGAAGCA
CTAAACATGGAAAGGAACAATTGGTACCAGTCACTGCAAAAACATGCCAAATTG
>lcl|hg18_L1PA5_chr5_169179227_169185357
ATGGGGAAAAAACAGAGCAGAAAAACTGAAAATTCTAAAAATCAGAGCACCTCTTCTCCT
CCAAAGGAAAGCAGCTCCTCACCAGCAAAGGAACAAAGCTGGACAGAGAATGACTTTGAC
GAGCTGAGAGAAGAAGGCTTCAGACGATCAAACTACTCTGAGCTAAAGGAGGAAGTTCGA
ACCAATGGCAAAGAAGTTAAAAACCTTGAAAAAAGATTAGATGAATGGCTAACTAGAATA
ACCAATGCAGAGAAGTCCTTAAAGGACCTGATGGAGCTGAAAACCACGGCACGAGAACTA
CGTGACGAATGCACAAGCTTCAGTAGCCGATTCAATCAACTGGAAGAACGGGTATCTGTG
ATGGAAGATCAAATGAATGAAATGAAGCGAGCAGAGAAGTTTAGAGAAAAAAGAATAAAA
AGAAACAAACAAACCTTCAAAGAAATATGGGACTATGTGAAAAGACCAAATCTACGTCTG
ATTGGTGTACCTGAAAGTGACGTAGAGAATGAAACCAAGTTGGAAAACACTCTGCAGGAT
ATTATCCAGGAGAACTTCCCCAACCTAGCAAGGCAGGCCAACACTCAAATTCCAGAAATA
CAGAGAACGCCACAAAGATACTCCTCGAGAAGAGCAACTCCAAGACACATAATTGTCACA
TTCACCAAAGTTGAAATGAAGGAAAAAATGTTAAGGGCAGCCAGAGAGAAAGGTCGGGTT
ACCCACAAAGGGAAGCCCATCAGACTAACAGCTGATCTCTCGGCAGAAACTCTACAAGCC
AGAAGAGAGTGGGGGCCAATATTCAACATTCTTAAAGAAAAGAATTTTCAACCCAGAATT
TCATATCCAGCCAAACTAAGCTTCATAAGTGAAGGAGAAATAAAATCCTTTACAGACAAG
CAAATGCTAAGAGATTTTGTCACTGCCAGGCCTGCCCTAAAAGAGCTCCTGAAGTAAGCA
CTAAACATGGAAAGGAACAACCAGTACCAGCCACTGCAAAAACATGTCAAATTG
>lcl|hg18_L1PA5_chr6_109962501_109968624
ATGGGGAAAAAACAGAGCAGAAAAGCTGAAAATTCTAAAAATCAGAGCGCCTCTCCTCCT
CCAAAGGAACACAGCTCCTTGCCAGCAATGGAACAAAGCTGGACAGAGAATGACTTTGAC
AAGTTGAGAGAAGAAGGCTTGAGATGATCAAACTTCTCCGAGCTAAAGGAGGAAGTTTGA
ACCCATAGCAAAGAAGCTGAAAACTTTGAAAAAAGATTAGACGAATGGCTAACTAGAATA
ACCAGTGTAGAGAACTCCTTAAAGGACCTGATGAAGCTGAAAACCATGGCACGAGAACTA
CGTGATGAATGCACAAGCTTCAGTAGCCAATTCGATCAACTGGAAGAAAGGGTATCAGTG
ATTGAAGATCAAATGAATGAAATGAAGCGAGAAGAGAAGATTAGAGAAAAAAGAGTAAAA
AGAAATGAACAAAGCCTCCAAGAAATATGGGACTATGTGAAAAGACCAAATCTACGTCTG
ATTGGTGTACCTGAAAGTGACAGGGAGAATGGAACCAAGTTGGAAAACA--CTGCAGGAT
ATTATCCAGGAGAATTTCCCCAACCTAGCAAGGCAGGCCAACATTCAAATTCAGGAAATA
CAGAGAACGCCACAAAGATACTCCTCGAGAAGAGCAACTCCAAGACACATAATTGTCAGA
TTCACCAAAGTTGAAATGAAGGAGAAAATTTTAAGGGCAGCCAGAGAGAAAGGTCGGGTT
AACCAAAAAGGGAAGCCCACCAGACTAACAGCGGATCTCTCGGCAGAAACTCTACAAGCC
AGAAGAGAGTGGGGGCCAATATTCAACATTCTTAAAGAAAAGAATTTTCAACCCAGAATT
TCATATCCAGCCAAACTAAGCTTCATAACTGAAGGAGAAATAAAATCCTTTACAGACAAG
CAAATGCTGAGAGATTTTGTCACCACCAGGCCTGCCCTACAAGAGCTCCTGAAGGAAGCA
CTAAACATGGAAAGGAACAACCGGTACCAGCCACTGC-AAAACATGCCAAATTG
>lcl|hg18_L1PA5_chr6_110025983_110032106
ATGGGGAAAAAACAGAGCAGAAAAACTGAAAATTCTAAAAATCAGAGTGCCTCTCCCCCT
CCAAAGGGATGCAGCTCCTTGCCAGCAACGGAACAAAGCTGGACAGAGAATGACCTTGAC
GAGCGGAGAGAAGAAGGCTTCAGACAATCAAACTTCTCTGAGCTAAAGGAGGAAGTTCGA
ACCCATCGCAAAGAAGCTAAAAACCTTGAAAAAAGATTAGACGAATGGCTAACTAGAATA
ACCAATGCAGAGAAGTCCTTAGAGGACCTGATGGAGCTGAAAACCATGGCACGAGAACTA
CGTGACGAATACACAAGCTTCAGTAGCCAATTCGATCAACTGGAAGAAAGGGTATCAGTG
ATTAAAGATCAAATGAATGAAATGAAGTGAGAAGAGAAGTTTAGAGAAAAAAGAATAAAA
AGAAATGAACAAAGCCTCCAAGAAATATGGGACTATGTGAAAAGACCAAATCTACGTCTG
ATTGGTGTACCTGAAAGTGACAGGGAGAATGGAACCAAGTTGGAAAACA--CTGCAGGAT
ATTATCCAGGAGAATTTCTCCAACCTAGCAAGGCAGGCCAACATTCAAATTCAGGAAATA
CAGAGAACGCCACAAAGATACTCCTCGAGAAGAGCAACTCCAAGACACATAATTGTCAGA
TTCACCAAAGTTGAAATGAAGGAAAAAATGTTAAGGGCAGCCAGAGAGAAAGGTCGGGTT
ACCCACAAAGAGAAGCCCACCAGACTAACAGCGGATCTCTCGGCAGAAACTCTACAAGCC
AGAAGAGAGTGGGGGCCAATATTCAACATTCTTAAAGAAAAGAATTTTCAACCCAGAATT
TCATATCCAGCCAAACTAAGCTTCATAACAGAAGGAGAAATAAAATCCTTTATAGACAAG
CAAATGCTGAGAGATTTTGTCACCACCAGGCCTGCCCTACAAGAGCTCCTGAAGGAAGCA
CTAAACATGGAAAGGAACAACCAGTACCAGCCACTGCAAAAACATGCCAAATTG
>lcl|hg18_L1PA5_chr5_150749167_150755310
AT-GGGAAAAAACAGAGCAGAAAAGCTGAAAATTCTAAAAATCAGAGAGCCTCTCCCTCT
CCAAAGGAGTGCAGCTCCTCGCCAGCAATGGAACAAAGCTGGACGGAGAATGACTTTGAC
GAGTTGAGGGAAGAAGGCTTCAGATGATCAAACTTCTCCGAGCTAAAGGGGTAAGTTCAA
ACCCATCACAAAGAAGCTAAAAACCTTGGAAAAAGATTAGACAAATGGCTAACTAGAATA
ACCAGTGTAGAGAAGTCCTTAAATGACCTGATGGAGCTGAAAACCATGGCATGAGAACTA
CGTGATGAATGCACAAGCTTCAGTAGCTGATTCAATCAACTGGAAGAAAGGGTATCAGTG
ACTGAAGATCAAATGAATGAAATGAAGCGAGAAGAGAAGTTTAGAGAAAAAAGAGTAAAA
GGAAACAAACAAAACCTCCAAGAAATATGGGACTATGTGAAAAGACCAAATCTACGTCTG
ATTGGCGTACCTGAAAGTGATGGGGAGAATGGAACCAAGTTGGAAAATACTCTGTAGGAT
ATTATCCAGGAGAACTTCCCCAACCTAGCAAGGCAGGCCAACATTCAAATTCAGGAAATA
CAGTGAATGCCACAAAGATACTCCTCGAGAAGAACAACTCCAAGACACATAATTGTCAGA
TTCACCAAAGTTGAAATGAAGGAAAAAATGTTAAGGGCAGCCAGAGAGAAAGGTCGGGTT
ACCCACAAAGGGAAGCCCATCAGACTAACAGCTGATCTCTTGGCAGAAACTCTACAAGCC
AGAAGAGAGTGGGGGCCAATATTCAACATTCTTAAAGAAAAGAATTTTCAACCCAGAATT
TCATATCCAGCCAAACTAAGCTTCATAAGTGAAGGAGAAATAAAATCCTTTACAGACAAG
CAAATGCTGAGAGATTTAGTCATCACCAGGCCTGCCCTAAAAGAGCTCCTGAAGGAAGGA
CTCAACATGGAAAGGAACAACTGGTACCAGCCACTGCAAAAACATGACAAATTG
>lcl|hg18_L1PA5_chr5_39311604_39317745
ATGGGGAAAAAACAGAGCAGAAAAACTGAAAATTCTAAAAATCAGAGGGCCTCTCCTCCT
CCAAAGGAACGCAGCTCCTCACAAGCAACAGAACAAAGCTGGTTGGAGAATGACTTTGAC
GAGTTGAGAGAAGAAGGCTTCAGAAGATCAAACTACTCCGAGCTAAAGGAGGAAGTTAGA
ACCCATGGCAAAGAAGTTAAAAACCCTGAAAAAAGATTAGACGGATGGCTAACTAGAAAA
ATTGATGCAGAGAGGTCCTTAAAGGATCTGTTGGAGCTGAAAACCATGGCACAAGAACTA
CATGATGAATGCACAAGCATCAGTAGCCGATTCAATCAACTGGAAGAAAGGGTATCAGTG
ACGGAAGATCAAATGAATGAAATGAAGCGAGAAGAGAAGTTTAGAGAAAAAAGAATAAAG
AGAAACGAACAAAGCCTCCAAGAAATATGGGACTATGTGAAAAGACCAAATCTATGTCTG
ATTGGTGCACCTGAAAGTGACGGGGAGAACGGAACCAAGTTGGAAAACACTCTGCAGGAT
ATTATCCAGGAGAACTTCCCCAATCTAGCAAGGCAGGCCAACATTCAGATTCAGGAAATA
AAGAGAACGCCACAAAGATACTTCTCGAGAAGAGCAACTCCAAGACACATAATTGTCAGA
TTCACCAAAGTTGAAATGAAGGAAAAAATGTTAAGGGCAGCCAGAGAGAAAGGTCTGGTT
ACCCACAAAGGGAAGCCCATCAGACTAACAGCTGATCTCTCAGCAGAAACTCTACAAGCC
AGAAGAGAGTGGGGGCCAATATTCAACATTCTTAAAGAAAAGAATTTTCAATGCAGAATT
TCATATCCAGCTAAACTAAGCTTCATAAGTGAAGGAGACATAAAATACTTTACAGACAAG
CAAATGCTGAGAGATTATGTCACTACCAGGACTGCCCTAAAAGAGCTCCTGAAGGAAGCA
CCAAACATGGAAAGGAACAACCGGTACCAGCCACTGCAAAAACATGCCAAATTG
>lcl|hg18_L1PA5_chr6_160045163_160051283
ATGGGGAAAAAACAGAGCAGAAAAGCTGAAAATTCTAAAAATCAGAGCACCTCTCCATCT
CCAAAGGAACACAGCTCCTCACCAGCAATGGAACAAAGCTGGACAGAGAATGACTTTGAC
GAGTTGAGAGAAGAAGGCTTCAGACGATCAAACTTCTCCGAGCTAAAGAAGGAAGTCTGA
ACCCATCGCAAAGAAGTTAAAAACCATGAAAAAAGATTAGACGAATGGCTAACTAGAATA
ACTAATGCAGAGAAGTCCTTAAAGGACCTGATGGAGCTGAAAACCATGGCACAAGAACTA
CGTGACGAATGCACAAGCTTCAGTAGCCGATTCGATCAACTGGAAGAAAGGGTATCAGTG
ATTGAAGATCAAATGAATGAAATGAAGCAAGAAGAGAAGTTAAGAGAAAAAAGAGTAAAA
AGAAAC----AAAGCCTCCAAGAAATATGGGACTATGTGAAAAGACCAAATCTACGTCTG
ATTGGTGTACCTGAAAGTGACAGGGAGAATGGAACCAAGCTGGAAAACACTCTGCAGGAT
ATTATCCAGGAGAACTTCCCCAACCTAGCAAGGCAGGCCAACATTCAAATTCAGGAAATA
CAGAGAATGCCACAAAGATACTCCTCAAGAAGAGCAACTCCAAGACACATAATTGTCAGA
TTCACCAAAGTTGAAATGAAGGAAAAAATGTTAAGGGCAGCCAGAGAGAAAGGTCGGGTT
ACCCACAAAGGGAAGCCCATCAGACTAACAGCTGATCTCTCAGCAGAAACTCTACAAGCC
AGAAGAGAGTGGGGGCCAATATTCAACGTTTTTAAAGAAAAGAATTTTCAACCCAGAATT
TCATATCCAGCCAAACTAAGCTTCATAAGTGAAGGAGAAATAAAATCCTTTACAAACAAG
CAAATGCTGAGAGATTTTGTCACCACCAGGCCTGCCCTACAAGAGCTCCTGAAGGAAGCA
CTAAACATAGAAAGGAACAACTGGTACCAGCCACTGCAAAAACATGCCAAATTG
>lcl|hg18_L1PA5_chr5_83381913_83388054
ATGGGGAAAAAACAGAATAGAAAAATTGAAAATTCTAAAAATCAGAGCACCTCTCCTCCT
GCAAAGGAACGCAGCTCCTCACCAGCAACGGAACAAAGCTGGACAGAGAACGACTTTGAC
GAGTTGAGAGAAGAAGGCTTCAGATGATCAAACTTCTCCGAACTAAAGGAGGAAGTTCGA
ACCCATTGCAAAGAAGCTAAAAACCTTGAAAAATGATTAAACAAATGGCTAACTAGAATA
ACCAATGCAAAGAAGTCCTTAAAGGACCTGATGGAGCTGAATACCATGGCATGAGAACTA
CGTGACAAATGCACAAGCTTCACTAGCCGATTTGATCAACTGGAAGAAAGGGTATCAGTG
ACTGAAGATCAAATGAATGAAATGAAGCGAGAAGAGAAGTTTAGAGAAAAAAGAATAAAA
AGAAACGAACAAAGCCTCCAAGAAATATGGGACTATGTGAAAAGACCAAATCTACGTCTG
ATTGGTGTACCTGAAAGTGACGGGGAGAATGGAACCAAGTTGGAAAACAGTCTGCAGGAT
ATCATCCAGGAGAACTTCCCCAACCTAGCAAAGCAGACCAACATTCAAATTCAGGAAATA
CAGAGAATGCCACAAAGATACTCCTCGAGAAGAGCAACTACAAGACACATAATTGTCAGA
TTCACCAAAGATGAAATGAAGGAAAAAACGTTAAGGGCAGCCAGAGAGAAAGGTGGGGTT
ACCCACAAAGGGAAGCCCATCAGACTAACAGCGGATCTCTCGGCAGAAACTCTACAAGCC
AGAAGAGAGTGGGGGCCAATATTTAACATTCTTAAAGAAAAGAATTTTCAACCCAGAATT
TCATATCCAGCCAAACTAAGCTTCATAAGTGAAGGAGAAATAAAATCCTTTACAGACAAG
CAAATGCTGAGAGATTTTGTCACCATCAGGCCTGCCTTACAAGAGCTCCTGAAGGAAGCA
ATGAACATGGAAAGGAACAACCAGTACCAGCCACTGCAAAAACATGCCAAATTG
>lcl|hg18_L1PA5_chr6_152390987_152397147
ATGGGGAAAAAACAGAGTAGAAAAACAGAAAGTTCTAAAAATCAGAGCACCTCTCCTCCT
CCAAAGGAACGCAGCTCCTCACCAGCAACGGAACAAAGCTGGATGGAGAATGACTTTGAC
TAATTGAGAAAAGAAGGCTTCAGACGATGAAAATTTTCTGAACTAAAGGAGGAAGTTCGA
ACCCACGGCAAAGAAGTTAAAAACCTTGAAAAAAGATTAGACGAATGGCTACCTAGAATA
ACCAATGCACAGAAGTCCTTAAAGGACCTGATGGAGCTGACAACCAAGGCACAAGAACTA
TGTGACGAATGCACAAGCTTCAGTAGCTGATTCAATCAACTGGAAGAAAGGTTATCAGTG
ATGGAAGATCAAATGAATGAAATGAAGTGAGAAGAGAAGTTTAGAGAAAGAAGAATAAAA
AGAAATGAACAAAGCCTCCAAGAAATATGGGACTATGTGAAAAGACCAAATCTACGTCTG
ATTGGTGTACCTGAAAGTGATGGGGAGAATGGAACCAAGTTGGAAAACACTCTGCAGGAT
ATTATCCAGGAGAACTTCCCCAATCTAGCAAGGCAGGCCAACATTCACATTCAGGAAATA
CAGAGAACACCACAAAGATACTCCTTGAGAAGAGCAACTCCAAGACACATAATTGACAGA
TTCACCAAAGTTGAAATGAAGGAAAAAATGTTAAGGGCAGCCAGAGAGAAAGATTGGGTT
ACCCACAAAGGGAAGCCCATCAGACTAACAGCGGATCTCTTGGCAGAAACTCTACAAGCC
AGAAGAGAGTGGGGGCCGATATTACACATTCTTAAAGAAAAGAATTTTCAACCCAGAATC
TCATATCCAGCCAAACTAAGCTTCATAAGTGAAGGAGAAATAAAATACTTTACAGACAAG
CAAATGCTGAGAGATTTTGTCACCACCAGGCCTGCCCTACAAGAGCTCCTGAAGGAAGCA
CTAAACACGGAAAGGAACAACTAGTACCAGCCACTGCAAAAACATG-CAAATTG
>lcl|hg18_L1PA5_chr4_83437713_83443863
ATAGGGAAAAAACAGAGCAGAAAAACTGAAAATTCTGAAAATCAGAGCGCCTCTCCCCCT
CCAAAGGAATGCAGCTCCTCACCAGCAGCAGAACAAAGCTGGATGGAGAATGACTTTGAC
GAGTTGAGAGAAGAAGGCTTCAGACGATCAAACTTCTCCGAGCTAAAGGAGGAAGTTCAA
ACCCAATGCAAAGAAGTTAAAAACCTTGAAAAAAGATTAGACGAATGGCTAACTAGAATA
ACCAATGCAGAGAAGTCCTTAAAGGACCTGATGGAGCTGAAAACCATGGCACAAGAACTA
CGTGACAAATGCACAAACTTCAGTAGCTGATTTGATCAACTGGAAGAAAGGGTATCAGTG
ATGGAAGATCAAATGAATGTAATGAAGCGAGAAGAGAAGTTTAGAGAAAAAAGAATAAAA
AGAAATGAACAAAGCCTTCAAGAAATATGGGACTATGTGAAAAGACTAAATCTACGTCTG
ATTGGTGTACCTGAAAGTGACGGGGAGAATGGAACCAAGTTGGAAAACACTCTGCAGGAT
ATTATCCAGGAGAACTTCCCCAACCTAGCAAGGCAGGCCAACATTCAAATTCAGAAAATA
CAGAGAACGCCACAAAGATACTCCTCGAGAAGAGCAACTCCAAGACACATAATTGTCAGA
TTCACCAAAGTTGAAATGAAGGAAAAAATGTTAAGGGCAGCCAGAGAGAAACATCGGGTT
ACCCACAAAGGGAAGCCCATCAGACTAACAGCGGATCTCTCGGCAGAAACTCTACAAGCC
AGAAGAGAGTGGGGGCCAATATTCAACATTCTTAAAGAAAAGAATTTTCAACCCAGAATT
TCGTATCCAGCCAAACTAAGCTTCATAAGTGAAGGAGAAATAAAATCCTTTACAGACAAG
CAAATGCTGAGAGATTTTGTCACCACCAGGCCTGCCCTACAAGAGCTCCTGAAGGAAGCA
CTAAACATGGAAAGGAACAACTGGTGCCAGTCATTGCAAAAACATGCCAAATTG
>lcl|hg18_L1PA5_chr5_150323895_150330030
ATGGGGAAAAAACAGAGCAGAAAAACTGAATATTCTAAAAATCAGAGTGCCTCTCCTCCT
CCAAAGGAACACAGCTCCTCACCCGCAATGGAACAAAGCTGGATGGAGAATGACTTTGAC
AAGTTGAGAGAAGAAGTCTACAGATGGTCAAACTTCTCCAAGCTAAAGGAGGAAGTTCAA
ACCCAATGCAAAGAAGTTAAAACCCTTGAAAAAAGATTAGATGAATGGCTAACTAGAATA
ACCAATGCAGAGAAGTCCTTAAAGGACCTGATGGAGCTGAAAACCATGGCACAAGAACTA
TGTGATGAATGCACAAGCTTGAGTAGCTGATTTGATCAACTGGAAGAAAGGGTATCAGTG
ATGGAAGATCAAATGAATGAAATGAAGTAAGAAGAGAAGTTTAAAGAAAAAATAATACAA
AGAAATGAACAAAGCCTCCAAGAAATATAGGACTATGTGAAAATACCAAATCTACATCTG
ATTGGTGTACCTGAAAGTGATGGAGAGAATGGAACCAAGTTGGAAAACTCTCTGCAGGAT
ATTATCCAGGAGAACATCCCCAACCTAGCAAGGCAGGCCAACATTCAAATTCAGGAAATA
CAGAGAATGCCACAAAGATACTCCTTGAGAAGAGTAACTCCAAGACACATAACTGTCAGA
TTCATCAAAGTTGAAATGAAAGAAAAAATGTTAAGGGCAGCCAGAGAGAAAGGTCGGGTT
ACCCACAAAGGGAAGCCCATCAGACTAACAGCTGATCTCTTGGCAGAAACTCTACAAGCC
AGAAGAGAGTGGGGGCCAATTTTCAACATTCTTAAAGAAAAGATTTTTCAACCCAGAATT
TCATATGCAGCCAAACTAAGCTTCATAAGTGAAGGAGAAATAAAATACTTTACAGACAAG
CAAATGATGAGAGATTTTGTCACCACCAGGCCTGCCCTACAAGAGCTCCTGAAGGAAGCA
TTAAACATGGAAAGGAACAACCGGTACCAGCCACTGCAAAAACATGCCAAATTG
>lcl|hg18_L1PA5_chr7_61834613_61840724
ATGGGGAAAAAACAGAGCAGAAAAGCTGAAAATTCTAAAAATCAGAGCACCTCTCCCCCT
CCAAAGGAATGCAGCTCCTTGCCAGCAATGGAACAAAGCTGGATGGAGAATGACTTTGGT
GAGTTG---GAAGAAGGCTTCAGATGATCACACTTCTCTGAGCTAAAGGAGGAAGTTCGA
ACCCATTGCAAAGAAGCTAAAAACCTTGAAAAAACATTAGAAGAATGGCTATCCAGAATA
ACCCTTGTAAAGAAGCCCATAAACGACCTGATGGAGCTGAAAACCACTGCACGAGAACTA
CTTGATGAATCCACAAGCTTCAGTAACCAATTTCATCAACTGGAAGAAAGGGTATCAGTG
ATTGAAGATAAAGTGAATGAAATGAAGCAGGAAGATTACCTTAGAGAAAAAAGAGTGAAA
AGAAATGAACAAAGTCTCGAAGACATATGGGACTATGTGAAAAAACCAAATCTACATCTG
ATTGGTGTACCTGAAAGTGACAGAGAGAATGGAACCAAGTTGGAAAACACTCTGCAGGAT
ATTATCCAGGAGAATTTCCCCAACCTAGCAAGGCAGGACAACATTCAAATTCAGGAAATA
AGGAGAATGCCACAAAGATACTCCTCGAGAAGAGCAACCACAAGACACATAATTGACAGA
TTCCTCAAAGTTGAAATGAAGGAAAAAGTGTTAAGGTCAGCCACAGAGAAAGGTTGTGTT
ACCCACAAAGGGAAGCCCATCAGACTAAGAGCTGATCTCTTGGCAGAAACTCTACAAGCC
AGAAGAGACTGGGGGCCAATAGTCAACATTCTTAAAGAAAAGAATTTTCAAACCAGAATT
TCATATCCAGCCAAACTAAACTTCATAAGTGAAGGAGAAATAAAATCCTTTACAGACAAG
CAAATGCTGAGAGACTTCATCACTACCAGGCCTGCCCTACAAGAGCACCTGAAGGAAGCA
CTAAACATGGAAAGGAACAACCGGTACCAGCCACTGCAAAAACATGGCAAATTG
>lcl|hg18_L1PA5_chr7_62091026_62097165
ATGGGGAAGGAACAGGGCAGAAAAACTGGAAACTCTAAAAATCAGAATGCCTCTCCTCCT
CCAAAGGAATGCAGCTCCTCACCAGCAATGGAACAAAGCTAGATCGAGAATGACTTTGAC
AAGTTGAGAGAAGAAGGCTTCAGAAGACCAAACTACTTCGAGTTAAAGGAGGAAGTTTGA
GCCGATGGCAAAGAAATTAAAAACCTTGAGAAAAAATCAGACAAATGGCTAATGAGACTA
ACCAATGCAGAGAAGTCCTTAAAGGACCTGATGGAACTGAAAACCATGGCATGAAAACTA
AGTGACGAATGCACAAGCCTCAGTAGCTGATGCAATCAACTGGAAGAAAAGGTATCAGTG
ATTGAAGATGCAATGAATGAAATGAAGCAAAAAGAGACGTTTAGAGAAAAAAGAGTGAAA
AGAAATGAACAAAGTCTGAAAGATGTATGGGACTATGTAAAAAGACCAAATCTACGTCTG
ATTGGTGTACCTGAAAGTGACAGGGAGAATGGAACCAAGTTGGAAAACACTCTGCAGGAT
ATTATCCAGGAGAACTTCCCCAAACTAGCAAGGCATGCCAACATTCAAATTCAGGAAATA
CAGAGAACACTACAAAGATACTCCTTGAGAAGAGAAACTCCGAGACACATAATTGTCAGA
TTCTTCAAAGTTGAAATGAAGGAAAAAATGTTAAGTTCAGCCAGAGAGAAAGGTCGGGTT
ACCCACAAAGGGAAGCCCATCAGACTAAAAGTGGATCTCTCAGCAGACACTCTACAAGCC
AGAAGAGAGTGGGGGCCATTATTCAACATTGTTAAAGAAAAGAATTTTCAACCCAGAATT
TCATATCCAGCCAAACTAAGGTTCATAAGTGAAGGAGAAATAAACTACTTTACAGACAAG
CAAATGTTGAGAGATTTTGTCACTACCAGGCCTGCCCTACAAGAGCTCCTGAAGGAAGCA
CTAAACATGGAAAGGAACAACCAGTACCAGCCACTGCAAAAACATATCAAATTG
>lcl|hg18_L1PA5_chr6_random_198332_204469
ATGGGGAAAAAACAGAACAGAAAAGCTGAAAATTCTAAAAATCAGAGCGCTTCTCCCCCT
CCAAAGGAATGCAGCTCCTCACCATCAATGGAACAAAGTTGGATGGAGAATGACTTTGAT
GAGTTGAGAGAAGAAGGCTTCAGGTGATGAAAGTTCTCCGAGCTAAAGAAGGAAGTTTGA
ACCCATCACAAAGAAGGTAAAAACCTTGAAAAAAGATTAGATGAATGGCTAACTAGAATA
AGCAGTGTACAGAAGTCCTTAAATGACCTCATGAAGCTGAAAACCACAGCATGAGAACTA
TGTGACAAATGAAAAAGCTTCAGTAGCTGATTTGATCAACTGGAAGAAAAGGTATCAGTG
ATTGAAGATCAAATGAATGAAATGAAGCAAGAAGAGAAGTTTAGAGAAAAAAGAGTAAAA
ATAAATGAACAAA-CCTCCAAGAAATATGGGACTATGTGAAAAGACCAAATCTATGTCTG
ATTGGTGTACCTGAAAGTGACGGGGAGAATGGAACCAAGTTGGAAAACACTCTGCAGGAT
ATTATCCAGGAGAACTTCCCCA-CCTAGCAAGGCAGACCAACATTCAAATTCAGGAAATA
CAGAGAATGCCACAAAGATACTCCCAGAGAAGAGCAACTCCAAGACACATAACTGTCAGA
TTCACCAAAGTTGAAATGAAGGAAAAAATGTTAAGGGCATTCAGAGAGAGAGGTCAGGCT
AACCACAAAGGGAAGCCCATTGGACTAACAGCAGATCTCTCAGCAGAAACTCTGCAAGCC
AGAAGATAGT-GGGGCCAATATTCAACATTCTTAAAGAAAAGAATTTTCAACCCACAATT
TCATATCCAGCCAAAATAAGCTTCATAAGTGAAGGAGAAATAAAATCTTTTACAGACAAG
CAAATGCTGAGAGATTTTGTCACCACCAGGCCTGCCCTACAAGAGCTCCTAAAGGAAGCA
CTAAACATGGAAAGGAACAACCAGTACCAGCCACTGCAAAAACATGCCAAATTG
>lcl|hg18_L1PA5_chr8_129841277_129847423
ATGGGGAAAAAACAGAACAGAAAAACTGGAAACTCTAAAAAGCAGAGTGCCTCTCCTCCT
CCAAAGGAATGCAGTTCCTCACCAGCAACAAAACAAAGCTGGACAGAGAATGACTGTGAC
GAGTTGAGAGAAGAAGGCTTCAGACAATCAAACTACTCCGAGCTACAGGAGGAAATTCAA
ACCAAAGGAAAAGAAGTTAAAAACTTTGAAAAAA--TTAGACGAATGTATAACTAGAATA
ACCAATACAGAGAAGTGCTTAAAGGAGCTGATGGAGCTGAAAGCCAAGGCTCGAGAACTA
CATGAAGAATGCAGAAGCCTCAGGAGCCGACGCGATCAACTGGAAAAAAGGGCATCAGCG
ATGGAAGATGAAGTGAATGAAATGAAGCGAGAAGGAAAGTTTAGAGAAAAAAGAATAAAA
AGAAATGAACAAAGCCTCCAAGAAATATGGGACTATGTGAAAAGGCCAAATCTACGTCTG
ATTGGTGTACCTGAAAGTGACGGGGAGAATGGAACCAAGTTGGAAAACACTCTGCAGGAT
ATCATCCAGGAGAACTTCCCCAATCTAGCAAGGCAGGCCAACGTTCAGATTCAGGAAATA
CAGAGAACGCCACAAAGATACTCCTCGAGAAGAATAACTCCAAGACACATAATTGTTATA
TGCACCAAAGTTGAAATGAAGGAAAAAATGTTAAGGGCAGCCAGAGAGAAAGGTCGGGTT
ACCCACAAAGGGAAGCCCACCAGGCTAACAGCTGATCTCTCGGCAGAAACTCTACAAGCC
AGAAGAGAGTGGGAGCCAATATTCAACATTCTTAAAGAAAAGAATTTTCAACCCCGAATT
TCATATCCAGCCAAATGAAGCTTCATAAGTGAAGGAGAAATAAAATACTTTACAGACAAG
CAAAGGCTGAGAGATTTTGTCACCACCAGGCCTGCCCTAAAAGACCTCCTGAAGGAAGTG
CTAAACATGGAAAGGAACAACTGGTACCAGTCACTGCAAAAGCATGCCAAATTG
>lcl|hg18_L1PA5_chr7_79408344_79414488
ATGGGGAAAAAACAGAGCAGAAAAGCTGAAAACTCTAAAAATCAGAGTGCCTC-CCCCCT
CCAAAGGAACGCAGATCCTTGCCAGCAATGGAACAAAACTGGATGGAGAATGACTTTGAT
GAGTTGAGAGAAGG----CTCAGATGATCAAACTTCTCCAAGCTAAAGGAGGAAGTTCGA
ACCCATCACAAAGAAGCTAAAAACCTTGAAAAAAGATTAGACGAATGGCTAACTAGAATA
AAAAGTGTAGAGAAGTCCTTAAAGGATGTGATGTAGTTGAAAACCATGGCACAAGAACTA
CATGATGCATGCACAAGCTTCAGTAGCTGATTTGATCAGCTGGAAGGAAGAGTATCAGTG
ATTGAAGATCAAATGAATGAAATGAAGTGAGAAGAGAAGTTTAGAGAAAAAA-AGTAAAA
AGAAATGAACAAAGCCTTCCAGAAATATGGGACTATGTGAAAAGACCAAATCTACGTCTG
ATTGGTGTACCTGAAAGTGACAGGGAGAATGGAACCAAGCTGGAAAACACTCTGCAGGAT
ATTATCCAGGAGAACTTCCCCAACCTATCAAGGCAGGCCAACATTCAAATTCAGGAAATA
CAGAGAATGCCACAAAGATACTCCTCGAGAAGAGCAACTCCAAGACACATAATTGTCAGA
TTCACCAAAGTTGAAATGAAGGAAAAAATGTTAAGGGCAGCCAGAGAGAAAGGTCGGATT
ACCCACAAAAGGAAGCCCATCAGACTAACAGCTGATCTCTCAGCAGAAACTCTTTAAGCC
AGAAGAGAGTGGGGGACAATATTCAACATTCTTAAAGAAAATAATTTTCAACCCAGAATT
TCATATCCAGCCAAATTAAGCTTCATAAGTGAAGGAGAAATAAAATCCTTTACAGACAAG
CAAATGCTGAGAGATTTTGTCACCACCAGGTCTGCCATACAAGAGCTCCCGAAGGAAGCA
CTGGACAAGAAAAGGAACAACCGGTACCAGCCACTGCAAAAACATGCCAAATTG
>lcl|hg18_L1PA5_chr8_50029023_50035135
ATGGGGAAAAAACAGAGCTGAAAAACTGAAAATTCTAAAAATCAGAGCAGCTGTCCTCCT
CCAAAGGAACACAGCTCCTCACCAACAATGGAACAAAGCTGGATGGAGAATGACTTTGAA
GAGTCGA---AAGAAGGCTTCAGATGATCAAACTTCTCAGAGCTAAAGGAAGAAGTTCAA
ACCCATCGCAAAGAAGTTAAAAACCTTGAAAAAAGATTAGACAAATGACTAAATAGAACA
ACCAATTTAGAGAAGGCCTCAAATGACCTGATGGAGCTGAAAACCATGGCACGAGAACTA
TGTGATGAATACACAAGCTTAAGTAGCCAATTCGATCAGCTGGAAGAAAGGGTATCAGAG
ATTGAAGATCAAATGAATGAAATGAAGTGAGAAG-----TTTAGAGAAAAAAGAATAAAA
AGAAATGAACAAAGCCTCCAAGAAATATGGGAATATGTGAAAAGACCAAATCTACATCTG
ATTGGTGTACCTGAAAGTAATGGGTAGAATGGAACCAAGCTGGAAAACACTCTGCAGGAT
ATTATCCATGAGAACTTCCCCAACCTAACAAGGCAGGCCAACATTCACATTCAGGAAATA
CAGAGAATGCCACAAAGATACTCCTCGAGAAGAGCAACTCCAAGACACAAAATTGTCAGA
TTCACCAAAGTTGAAATGAAGGAAAAAATGTTCAGGGCACCCAGAGAGAAAGGTTGGGTT
ACCCACAAAGGGAAGCCCATCAGACGAACAGCTGATCTCTCGGCAGAAACTCTACAAGCC
AGAAGA--GTGGGGGCCAATATTCAACATTCTTAAAGGAAAGAATTTTCAACCCAGAATT
TCATATCCAGCCAAACTAAGCTTCATAAGTGAAGGAGAAATAAAATCCTTTACAGACAAA
CAAATGCTGAGAGATTTTGTCACCACCAGCCCTGTGCTAAAAGAGCTCCTGAAGGAAGCA
CTAAACATGGAAAGGAACAACCAGTACCAGCCACTGCAAAAACATGCTAAATTG
>lcl|hg18_L1PA5_chr7_107815250_107821412
ATGGGGAGAAACCAGAGCAGAAAAGCTGAAAATTCTACAAATCAGAGCACATCTTC---T
CCAAAGGAACACAGCTCCTTGCCAGCAACGGAACAAAGCTGGACGGAGAATGACTTTGAC
GAGTTGAGAGAAGAGGGCTTCAGACGATCAAACTTCTCTGAGCTAAAGGAGGATGTTCAA
ACCCATCGCAAAGAAGCCAAAAACCTTGAAAAAAGATTAGACGAATGGCTAACTAGAATA
ACCAGTGTAGAGAAATCCTTAAATGACCTGATGGAGCTGAAAACCATGGCACGAGAACTA
CGTGACGCATGAACAAGCATTAGTAGCCAATTTGATCAACTGTAAGAAAGGGTATCAGTG
ATTGAAGATCAAATGAATGAAATGAAGTGAGAAGAGAAGTTTAGAGAAAAAAG--TAAAA
AGAAATGAACAAAGCCTCCAAGAAATATGGGACTATGTGAATAGACCAAATCTACGTCTG
ATTGGTATACCTGAAAGTGACGAGGAGAATGGAACCAAGTTGGAAAACACTCTGCAGGAT
ATTATCCAGGAGAACTTCCCCAACATAGCAAGGCAGGCCAACATTCAAATTCAGGAAATA
CAGAGAACACCACAAAGATACTCCTTGAGAAGAGCAACTCCAAGACACATAATTGTCAGA
TTCACCAAAGTTGAAATGAAGGAAAAAAGGTTAAGGGCAGCCAGAGAGAAAGGTTGGGTT
ACCAACAAAGGGAAGCCCATCAGACTAACAGCGGATCTCTCGGCAGAAACTCTGCAAGCC
AGAAGAGAGT-GGGGCCAATATTCAACATTCTTAAAGAAAAGAATTTTCAACCCGGAATT
TCATATCCAGCCAAACTAGGCTTCATAAGTGAAGGAGAAATAAAATCCTTTACTGACAAG
CAAATGCTGAGAGATTTTGTCACCACCAGGCCTGCCTTACAGGAGCTCCTGAAGGAAGCA
CTAAACATGGAAAGGAATAACCGGCACCAGCCACTGCAAAAACATGCCAAATTG
>lcl|hg18_L1PA5_chr8_107104733_107110838
ATGGGGAAAAAACAGAATAGAAAAAATGAAAATTCTAAAAATCAGAGCACCTCTCCTCCT
CCAAAGGAACGCAGCTCCTCACCATTAACGGAAGAAAGCTGGAAGGAGAATGACTTTGAT
GAGTTGAGAGAAGAAGGTTTCAGACGACCAAACTTCTCTTAGCTAAAGGAGGAAGTTCAA
ACCCATCACAAAGAAGTTAAAAACCCTGAAAAAAGATTAGATGAATGGCTAACTAGAATA
ACCAATGCAGAGAAGTCCTTAAATGACCTGATGGAGCTGAAAACCAGAGCACGAGAACTA
CATGACGAATGCACAAGCTTCAGTAGCCAATTTGATCAACTAGAAGAAAGGGTATCAGTG
ATTGAAGATCAAATGAATGAAATGAAGCGAGAAGAGAAGTTTAGTGAAAAAAGAATAAAA
AGAAATGAACAAAGCCTCCAAGAAATATGGGACTATGTGAAAAGATCAAATCTACATCTG
ATTAGTGTACCTGAAAGTGATGGGGAGAATGGAACCAAGTTGGAAAACACTCTGCAGGAT
ATTATCCAGGAGAACTTCCCCAACCTAGCAAGGCAGGCCAACATTCAAATTCAGGAAATA
CAGAGAAAGCCACAAAGATACTCCTCGAGAAGAGCAACTCCAAGACACATAATTGTAAGA
TTC-CCAAAGTTGAAATGAAGGAAAAAATGTTAAGGGTAGCCAGAAAGAATGGTCAGGTT
ACCCACCAAGGGCAGCCCATCAGACTAACAGGTGATCTCTCGGCAGAAACTCTACAAGCC
AGAAGAGAGTGGCGGCCAATATTCAACATTCTTAAAGAAAAGAATTTTCAACCCAGAATT
TCATATCCAGCCAAACTAAGCTTCAAAAGTGAAGGAGAAATAAAGTCCTTTACAGACAAG
CAAATGCTGAGAGATTCTGTCACCACCAGTCCTGCCCTACAAGAGCTTCTGAAGGAAGCA
CTAAACATGGAAAGGAACAACCAGTACCAGCCACTGAAAAAAGATGCCAAATTG
>lcl|hg18_L1PA5_chr7_102672280_102678426
ATGGGGAAAAAACAGAGCAGAAAAACTGAAAACCCTAAAAATCAGAGTGCCTCTCCTCCT
CCAAAGGAACGCTGCTCCTCACCAGCAACGGAACAAAGCTGGATGGAGAATGACTTTGAC
GAGTTGAGAGAAGAAGGCTTCAGATGATCGAACTACTCTGAGCTAA---AGGGAGTTTGA
ACCCATGGCAAAGAAGTTAAAAACCTTGAAAAAAAATTAGACGAATGGCTAACTAGAATA
ACCAATGCAGAGGAGTCCTTAAAGGACCTGATGGAGCTGAAAACCAAGGCACGAGAACTA
CATGACGAATGCACAAGCCTCAGTAGCCAATTCGATCAACTGGAAGAAAGGGTATCAGTG
ATGGACAATCAAATGAATGAAATGAAGCGAGAAGAGAAGTTTAGAGAAAAAACAATAAAA
AGAAACGAACAAAGCCTCCAAGAAATATGGGACTATGTGAAAAGACCAAATCTACATCTG
ATTGGTGTACCTGAAAGTGACAGGGAGAATGGAACCAAGTTGGAAAACACTCTGCAGGAT
ATTATCCAGGAGAACTTCCCCAGTCTAGCAAGGCAGGCCAACACTCAAATTCAGGAAATA
CAGAGAATGCCACAAAGATACTCCTCGAGAAGAGCAACTCCAAGACACAGAATTGTCAGA
TTCACCAAAATGGAAATGCAGGAAAAATTGTTAAGGGCAGCCAGAGAGAAAGGTCAGGTT
ACCCACAAAGGGAAGCCCATGAGACTAACAGCGGATCTCTCAGCAGAAACTCTACAAGCC
AGAAGTGAATGCGGGCCAATATTCAACATTCTTAAAGAAAAGAATTTTCAACCCAGAATT
TCATATCCAGCCAAACTAAGCTTCGTAAGTGAAGGAGAAATAAAATCCTTTACAGACAAG
CAAATGCTGAGAGATTTTGTCACCACCAGGCCTGCCCTAAAAGAGCTCCTGAAGGAAGCA
CTAAATATGGAAAGGAACAACTGGTACCAGCCACTGCAAAAACAAGCCAAATTG
>lcl|hg18_L1PA5_chr7_35157954_35164094
ATGGGGAAAAAACAGAGCAGAAAAACTGGAAACTCTAAAAATCAGAGTGCCTCTCCTCCT
CCAAAGGAACACAGCTCCTCACCAGCAATGGAACAAAGCTGGATGGAGAATGACTTTGAG
GAGTTGAGAGAAGAAGGCTTCAGATGATCAAACTACTCCGAGCTAAAGGAGGAAGTTCGA
ACACATGGCAAAGAAGTTAAAAACCTTGAAAAACAATTAGACGAATGGCTAACTAGAATA
ACCAATGCAGAGAAGTCCTTAAAGGACCTGATGGAGCTGAAAACCAAGGCACAAGAACTA
CATGACGAATGCACAAGCCTCAGTAGCCAATTCGATCAACTGGAAGAAAGGGTATCAGTG
ACGGATGATCAAATGAATGAAATGAAGTGAGAAGAGAAGTTTAGAGAAAAAAGAATAAAA
AGAAACGAACAAAGCCTCCAAGAAATATGGGACTACGTGAAAAGACCAAATCTACGTCTG
ATTGGTGTACCTGAAACTGACGGGGAGAATGGAACCAAGTTGGAAAACACTCTGCAGGAT
ACTATCCAGGAGAACTTCCCCAGTCTAGCAAGGCAGGCCAACATTCAAATTCAGGAAATA
CAGAGAACGCCACAAAGATACTCCTTGAGAAGAGCAACTCCAAGACACATAATTGTCAGA
TTCACCAAAATGGAAATGCAGGAAAAATTGTTAAGGGCAGCCAGAGAGAAAGGTCAGGTT
ACCCACAAAGGGAAGCCCATCAGACTAACAGCTGATCTCTTGGCAGAAACTCTACAAGCC
AGAAGAGAGTGGGGGACAATATTCAACATTCTTAAAGGAAAGAATTTTCAACCCAGAATT
TCATATCCAGACAAACTAAGCTTCATAAGTGAAGGAGAAATAAAATCCTTTAGAGACAAG
CAAATGCTGAGAGATTTTGTCACCACTAGGCCTGCCCTAAAAGAGCTCCTGAAGGAAGCG
CTAAACATGGAAAGGAACAACCAGTACCAGCCGCTGCAAAATCAAGCCAAAATG
>lcl|hg18_L1PA5_chr6_49674229_49680345
ATGGGGAAAAAACAGAACAGAAAAACAGAAAATTCTATAAATCAGAGTGCCTCTCCTCCT
CCAAAGGAACGCAGTTCCTCACCAGCAACAGAACAAAGCTGGATGGAGAATAACTTTGAC
GAGTTGAGAGA---AGGCTTCAGATGATCAAACTTCTCTGAGCTAAAGGAGGAAGTTTGA
ACCCATCGCAAAGAAACTAAAAACCTTGAAAAAAGATTAGACGAATGGCTAACTATAATA
ACCAACACAGAGAAGTCCTTAAAGGACCTGATGGAGCTGAAAACCATGGCACGAGAACTA
TGTGACGAATGCACAGGCTTCAGTAGCCGATTCGATCACCTGGAAGAAAGGGTATCAGTG
ATTGAAGATCAAATGAATGAAATGAAGTGAGAAGAGAAGTTTAGAGAAAAAAGAGTAAAA
AGAAATGAACAAAGCCTCCAAGAAATATGGGACTTTGTGAAAAGACCAAATGTACGTCTG
ATTGGTGTACCTGAAAGTGACGAGGAGAATGGAACCAAGTTGGAAAACACTCTGCAGGAT
ATTATCCAGGAGAACTTCCCCAACCTAGCAAGGCAGGCCAACATTCAAATTCGGGAAATA
CAGAGAACTCCACAAAGATACTCCTCGAAAAGAGCAACTCCAAGACACATACTTGTCAGA
TTCACCAAAGTTGAAATGAAGGAAAAAACGTTAAGGGCAGCCAGAGAGAAAGGCTGGGTT
ACCCACAAAGGGAAGACCATCAGACTAACAGCAGATCTCTTGGCAGAAACT------GCC
AGAAGAGAGTGCGGGCCAATATTCAACATTCTTAAAGAAAAGAATTTTCAACCCAGAATT
TCATATCCAGCCAAACTAAGCCTCATAAGTGAAAGAGAAATAAAATCCTTTACAGACAAA
CAAACGCTGGGAGATTTTGTCACCACCAGGCCTGCCCTAAAAGAGCTCCTGAAGGAAGCA
CTAAACATGGAAAAGAACAACTGGTACAAGCCACTGCAAAACCATACCAAATTG
>lcl|hg18_L1PA5_chr7_113482227_113488360
ATGGGGAAAAAACAGAGCAGAAAAACTGAAAATTCTAAAAATCAGAGCACCTCTCCTCCT
CCAAAGGAATGCAGCTCCTCACCAGCAATGGAACAAAGCTGGATGGAGAATGACTTTGAT
GAGTTGAGAGAAGAAGGCTTCAGATGATCAAACTTCTCTGAGCTACAGGAGGAAGTTCGA
ATCCATGGCAAAGAAGTTAAAAACCTTGAAAAAAGATTAGATGAATGGCTAACTAGAATA
ACCAATGCAAAGAAGTCCTTAAAGGACCTGATGGAGCTGAAAACCACAGCACAAGAACTA
CATGATGAAAGCACAAGCCTCAGTAGCCGATTCGATCAACTGGAAGAAAGGGTATCAGTG
ATGGAAGATCAAATCAATTAAATGAAAAGAGAAGAGAAGTTTAGAGAAAAAAGAATAAAA
AGAAACAAACAAAGCCTCCAAGAAATACGGGACTATGTGAAAATACCAAATCTACATCTG
ATTGGTGTACCTGAAAGTGACAGGGAGAATGGAAACAAGTTGGAAAACACTCTGAAGGAT
ATTATCCAGGAGAACTTCCCCAATCTAGCAAGGCAGGCCAACCTTCAGATTCAGGAAATA
CAGAGAACGCCACAAAGATACTCCTCAAGAAGAGCAACTCCAAGACACATAACTGTCAGA
TTCACCAAAGTTGAAACGAAGGAAAAAATGTTAAGGGCAGCCAGACAGAAAGGTCGGGTT
ACCCACAAAGGGAAGCCCATCAGATTAACAGCTGACCTCTCGGCAGAAACTCTACAAGCC
AGAAGAGAGTGGGGGCCAATATTCAACATTCTTAAACAAAAGAATTTTCAACCCAGAATT
TCATATACAGCCAAACTAAGCTTCATAAGTGAAGGAGAAATAAAATCCTTTACAGACATG
CAAATGCTGAGAGATTTTGTCACCACCAGGCCTGCCTTACAAGAGCTCCTGAATGAAGCA
CTAAACATGAAAAGGAACAACTGGTACCAGCCACTGTAAAAACATGCCAAATTG
>lcl|hg18_L1PA5_chr6_82345000_82351132
ATGGGAAAAAAACAGAGCAGAAAAACTGAAAATTCTAAAAATCAGAGCTCCTCTCCTCCT
CCAAAGGAATGCATCTCCTCACCAGCAATGGAATGAAGCTGGACGGAGAATGACTTTGAC
GAGTTGAGAGAAGAAGGCTTCAGACGATCAGATTTCTCTGAGCTAAAGGAGGAAGTTCGA
ACCCATGGCAAAGAAGTTAAAAACCTTGAAAAAAGATTAGACGAATGGCTAACTAGAATA
ACCAATGCAGAGAAGTCCTTAAAGGACCTGATGGAGCTGAAAACCACAGCATGAGAACTA
CCTGACAAGTGCACAAGCCTCAGTAGCCAATTTGATCAACTGGAAGAAAGGGTATCAGTG
ATGGAAGATAAAATGAATAAAATGAAGTGAGAAGAGAAGTTTAGAGAAAAAAGAATAAAA
-GAAATGAACAAAGCCTCCAAGAAATATGGGACTATGTGAAAAGACCAAATCTACGTCTG
ATTTGTGTACCTGAAAGTGATGGGGAGAATGGAACCAAGTTGGAAAACA--CTGCAGGAT
ATTATGCAGGAGAACTTCCCCAACCTAGCAAGGCAGGCCAACATTCAAATTCAGGAAATA
CAGAGAATGCCACAAAGACACTCCTCGAGAAGAGCAACTCCAAGACACATAATTGTCAGA
TTCACCAAAGTTGAAATGAAGGAAAAAATGGTAAGGGCAGCCAGAGAGAAAGGTCGGGTT
ACCCACAAAGGGAAGCACATCAGACTAACAGCTGATCTCTCGGCAGAAACTCTACAAGCC
AGAAGAGAGTGGGGGCCGATATTCAACATTCTTAAAGAAAAGAATTTTCAACCCAGAATT
TCATATCCAGCCAAACTAAG-TTCATAAGTGAAGGAGAAATAAAATACTTTACAGACAAG
CAAATGCTGAGAGATTTTGTCACCACCAGGCCTGCCCTAAAAGATCTCCTGAAGGAAGCA
CTAAACATGGAAAGGAACAACTGATACCAGCCACTGCAAAATCCTGCCAAAACG
>lcl|hg18_L1PA5_chr6_qbl_hap2_1002317_1008352
ACGGGGAAAAAACAGAGCAGAAAAACTGAAAATTCTAAAAATCAGAGTGCCTCTCCTCCT
CCAAAGGAATGTAGCTCCTCACTAGCAATGGAACAAAGCTGGAAGGAGAATGACTCTGAT
AGGTTGAGAGAAGAAGGCTTCAGACGATCAAACTTCTCCGAGCTAAAGGAGGAAGTTCGA
ACCCATGACAAAGAAGTTAAAAACCTTGAAAAAAGATGAGATGAATGGCTAACTAGAATA
ACCAATGCAGAGAAGTCCTTAAAGGACATGATGGAGCTGAAAACTACGGCACGAGAACTA
AGTGATGAATGCACAAGCTTCAGTAGCTGATTCGATCAACTGGAAGAAAGGTTATCAGTG
ATGGAAGATCAAATGAATGAAATGAAGTGAGAAGAGAAGTTTAGAGAAAAAAGAATAAAA
AGAAATGAACAAAGCCTCCAAGAAATATGGGACTATGTGAAAAGACCAAATCTGCATCTG
ATTGGTGTACCTGCAAGTGACGGAGAGAATGGAACCAAGTTGGAAAACACTCTGCAGGAT
ATTATCCAGGAGAACTTCCCCAATCTAGCAAGGCAGGCCAACATTCAAATTCAGGAAATA
GAGAGAACACAACAAAGATACTCCTCAAGAAGAGCAACTCCAAGACACATAATTGTCAGA
TTCACCAAAGTTGAAATTAAGGAAAAAATGTTAAGGGAAGACAGAGAGAAAGGTCGGGCT
ACCCACAAAGGGAAACCCATCAGACTAACAGCTGATCTCTCAGCAGAAACTCTACAAGGC
AGAAGAGAGTAGGGGCCAATATTCAACTTTCTTAAAGAAAAGAATTTTCAGCCCAGAATT
TCAAATCCAGCCAAACTAAGCTTTGTAAGTGAAGGAGAAATAAAATCCTTTACAGACAAG
CAAATCCTGAGAGATTTTGTCACCACCAGGCCTGCCTTACAAGAGCTCCTGAAGGAAGCA
CTAAACATGGAAAGGAACAACTGGTACCAGCCACTGCAAAAACATGCCAAATAG
>lcl|hg18_L1PA5_chr7_10507123_10513305
ACGGGGAAAAAACAGAGCAGAAAAACTGAAAATTCTTAAAATCAGAGTGCCTCTCCAACT
CCAAAGGAACGCAGCTCCTCACAAGCAACAGAACAAAGCTGGATGCAGAATGACTTTGAT
GAGTTGAGAGAAGAAGGCTACAGATGATCAAACTTCTCCGGGCTAAAGGAGGAAGTTTGA
ACCCATGGCAAAGAAGTTAAAACCCTTGGAAAAAGATTAGACGAATGGCTAACTAGAATA
ACCAATGCAGAGAAGTCCTTAATGGACTTGATGGAGCTGAAAACCATGGCAGGAGAACGA
CGTGATGAATGCACAAGCCTCAGTAGCAGACTCAATCAAGTGGAAGAAAGGGTATCAGTG
ATTGAAGATCAAATGAATGAAATGAAGCAAGAACAGAAGTTTACAGAAAAAAGAATAAAA
ACAAATAAACAAAGCCTCGAAGAAATATGGGACTATGTGAAAAGACCAAATCTACGTCTG
ACTGGTGTACCTGAAAGTGATGGGGAGAATGGAACCAAGTTGGAAAACACTCTGCGAGAT
ATTATCCAGGAGAAATGCCCCAACCTAGCAAGGCAGGCCAACATTCTGATTCAGGAAATA
CAGAGAATGCCACAAACATACTCCACAAGAAGAGCAACTCCAAGACACATAATTGTCACA
TTCACCAAAGTTGAAATGAAGGAAAAATTATTAAGGGCAGCCAGAGATAAAGGTTGGGTC
ACCCACAAAGGGAAGCCCATCAGACTAACAGTGGATCTCTCAGCAGAAACTCTACAAGCC
AGAAGAGAGTGGGGGCCAATATTCAACATTCTTAAAGAAAAGAATTTTCAATCCAGAATT
TCATATCCAGCCAAACTAAGCTTCATAAGTGAAGGAGAAATAAAATCCTTTACAGACAAG
CAAATGCTGAGAGATTTTGTCACCATCATGCCTGCCCTACAAGAGCTCCTGAAGAAAGCA
CTAAACAAGGAAAGGAACAACTGGTACCAGCCACTGCAAAAACATGCCAAATTG
>lcl|hg18_L1PA5_chr7_94846476_94852606
ATGGGGAAAAAACAGAACAGAAAAATTGAAAATTCTAAAAATCAGAGCACCTCTCCTCCT
CCAAACGAATGCAGCTCCTCACCAGCAATGGAACAAAGCTGGATGGAAAAGGACTTTGAT
GAGTTGAGAGAAGAAGGTTTCAGACAACCAAACTTCTCTGAGCTAAAGGAGGAAGTTCAA
ACTCATGACAAAGAAGTTAAAAACCTTGAAAAAAGATTAGATGAATGGCTAACTAGAGTA
ACCAATGCAGAGAAGTCCTTAAAGGACCTGATGGAGCTGAAAACCATGGCATGAGAACTA
CGTGATGAATGCACAAGCTTCAGTAGCCAATTCGATCAAGTGGAAGAAAGGGTAACAATG
ATTGAAGATCAAATGAATAAAATGAAACAACAAGAGAAGTTTAGAGCAAAAAGAATAAAA
AGAAATGAACAAAGCCTCCAAGAAATATGGGACTATGTGAAAAGACCAAATCTGCGTCTG
ATTGGTGTACCTGAAAGTGACGGGGAGAATGGAACCAAGTTGGAAAACACTCTGCAGGAT
ATTATCCAGGAGAACTTCCCCAACCTAGCAAGGTAGGCCAACATTCAAATTCAGGAAATA
CAGAGAATGCCACAAAGATATTCCTCGAGAACAGCAACTCCAAGACACATAATTGTCAGA
TTCACCAAGGTTGAAATGAAGGAAAAAATGTTAAGGGCAGCCAGAGAGAAAGGTCCAGTT
ACCGACAAAGGGAAGCCCATCAGACTAACAGCTGATCTCTTGGCAGAAACTCTACAAGCC
AGAAGAGGGTGGGGGCCAATATTCAACGATATTAAAGAAAAGAATTTTCAACCCAGAATT
TCATATCCAGCCAAACTAAGCTTCACAAGTGAAGGAGAAATAAAATCCTTTACAGACAAG
CAAATGCAGAGAAATTTGGTCACCACCAGGCCTGCCCTACAAGAGCTCCTGAAGGAAGCA
CTAAACATGGAAAGGAACAACCAGTACCAGCCACTGCAAAAACATGCCAAATTG
>lcl|hg18_L1PA5_chr7_122261607_122267733
ATGGGGAAAAAGCAGAGCAGAAAAGCTGAAAATTCTAAAAATCAGAGCACCTCTCCCCCT
CCAAAGGAACGCAGCTCCTCGCCAGCAATGGAACAAAGCTGGATGGAGAATGACTTTGAC
GAGTTGAGAGAAGAAGGCTTCAGATAATCAAACTTCTCTGAGCTAAAGGCAGAAGTTCGA
ACCCAACGCAAAGAAGCTAAAAACCTTGAAAAAAGATTAGACGAACGGATAACTAGAATA
CCCAGTGTAGAGAAGTCCTTAAATGACCTGATGGAACTGAAAACCATGGCATGAGAACTA
CGTGATGAATGTACAAGCTTCAGTAGCCGATTCAATCAACTGGAAGAAAGGGTATCAGTG
ATGGAAGATCAAATAAATGAAATGAAGTGAGAAG-----TTTAGAGAAAAAAGGGTAAAA
ATAAATGAACAAAGCCTCCAAGAAATATGGGACTATATGAAAAGACCAAACCTATGTCTG
ATTGGTGCACCTGAAAGTGACGGGGAGAATGGAACCAAGTTGGAAAACACTCTGAAGGAT
ATTATCCGGGAGAACTTCCCCAATCTAGCAAGGCAGGCCAACATTCAAACTCAGGAAATA
CAGAGAACGCCACAAAGATACTCCTCGAGAAGAGCAACTCCAAGACACATAATTGTCAGA
TTCACCAAAGTTGAAATGAAGGAAAAAATGTTAAGGGCAGCCAGAGAGAAAGGTCGGGTT
ACCCACAAAGGGAAGCACATCAGACTAACAGTGGATCTCTCAGCAGAAACTCTACAAGCC
AGAAGAGAGTGGGGGCCAATATTCAACATTCTTAAAGAAAACAATTTTCAACCCAGAATT
TCATATGCAGCCAAACTAAGCTTCATAAGTGAAGGAGAAATAAAATCCTTTACAGACAAG
CAAATGATAAGAGATTTTGTCACCACCAGGCCTGCCCTAAAAGAGCTCCTGAAGGAAGCA
CTAAACATGGAAAGGAACAAACAGCACCAGCCACTGCAAAAACATGCCAAATTG
>lcl|hg18_L1PA5_chr7_122506634_122512726
ATGGGGAAAAAACAGAGCAGAAAAGTTGAAAATTCAAAAAATCAGAGTGCCTCTCCCCCT
CCAAAGGAATGCAGATCCTCACCAGCAACAGAAAAAAGCTGGATGGAGAATGACTTTGAC
GAGTTGAGAGAAGAAGGCTTCAGATGATCAAACTTCTCCAAGCTAAAGGAGGAAGTTCGA
ACCCATCACAAAGAAGCTAAAAACCTTGAAAAAAGATTAAACAAATAGCTAACTAGAATA
ACTAGTGTAGAGAAGTTCTTAAATGACCTGATGGAGCTGAAAACAATGGCACGAGAACTA
CGTGACGAATGCACAAGCTTCAGTAGCCGATTTGATCAACTGGAAGAAAGGGTATCAGTG
ATGGAAGATGAAATGAATGAAATGAAGCAGGAAGAGAAGTTTAGAGAAAAAAGAGTGAAA
AGAAACGAACAAAGCCTCCAAAAAATATGGGACTATGTGAAAAGACCAAATCTACGTCTG
ATTGGTGTACCTGAAAGTGACGGGGAGAATGGAACCAAGTTGGAAAACACTCTGAAGGAT
ATTATCCAGGAGAACTTACCCAACCTCGCAAGGCAGGCCAACATTCAAATTCAGGAAATA
CAGAGAACGCTACAAAGATACTCCTCGAGAAGAGCAACTCCAAGACGCATAATTGTCAGA
TTCACCAAAGTTGAAATGAAGGAAAAAATATTAAGGGCAGCCAGAGAGAAAGGTTGGGTT
ACCCACAAAGGGAAGCCCATCAGATTAACAGCGGATCTCTCAGCAGAAACTCTACAAGCC
AGAAGAGAGTGGGGGCCAATATTCAACGTTCTTAAAGAAAAGAATTTTCAACCCAGAATT
TCATATCCAGCCAAACTAAGCTTCATAAGTGAAGGAGAAATAAAATCCTTTACAGAAAAC
CAAATGCTGAGAGATTTTGTCACCACCAGGCCTGTCCTACAAGAGCTCCTGAAGGAAGCA
CTAAACATGGAAAGGAAAAACCGGTATCAGCCACTGTAAAAACATGCCAAATTG
>lcl|hg18_L1PA5_chr8_53581598_53587731
ATGGGGAAAAAACAGAGCAGAAAAACTGAAAACTCTAAAAATCAGAGCACCTCTCCTCCT
CCAAAGGAACGCAGCTCCTTACCAGCAATGGAACAAAGCTGGTTGGAGAATGACTTTGAC
GAGCTGAGAGAAGAAGGCTTCAGACAATCGAACTTCTCCGAGCTTAAGGAGGAAGTTCAA
ACCCATGGCAAAGAAGTCAAAAACCTTGAAAAAAGATTAGACGAATGGCTAACTAGAACA
ATCAATGCAGAGAAGTCCTTAAAGAACCTGATGGAGCTGAAAACCATGGCACGAGAACTA
CGTGACGAATGTACAAGCTCCAGTAGCTGATGCGATCAACCGGAAGAAAGGGTATCAGCG
ATGGAAGATGAAATGAATGAAATGAAGTGAGAAGAGAAGTTTAGAGAAAAAAGAATACAA
AGAAACGAACAAAGCCTCCAAGAAATATGGTAATATGTGAAAAGACCAAATCTACGTCTG
ATTGGTGTACCTGAAAGTGACGGGGAGAATGGAACCAACTTGGAAAACACTCTGCAGGGT
ATTATCCAGGAGAACTTCCCCAATCTAGCAAGGCAGGCCAACATTCAAATTCAGGAAATA
CAGAACACGCCACAGAGATACTCCTCGAGAAGAGCAACTCCAAGACATGTAATTGTCAGA
TTCACCAAAGTTGAAATGAAGGAAAAAATGTTAAGGGCAGCCAGAGAGAAAGGTCGGGTT
ACCCACAAGGAGAAGCCCATCAGACTAACAGCTGATCTCTCAGCAGAAACTCTACAAGCC
AGAAGAGAGTGGGGGCCAATATTCAACATTCTTAAAGAAAAGAATTTTCAACCCAGAATT
TCATATCCAGCCAAACTAAGCTTCATAAGTGAAGGAGAAATAAAACCCTTTACAGACAAG
CAAATGCTGAGAGACTTTGTCACCACCAGGCCTGCCCTACAAGAGCTCCTGAAGGAAGCA
CTAAACATAGAAAGGAACAACCAGTACCAGCCACTGCAAAAACATGCCAAATTG
>lcl|hg18_L1PA5_chr7_27008590_27014739
ATGGGGGAAAAACAGAACAGAAAAACTGAAAATTCTAAAAATCAGAGTACCTCTCCTCCT
CCAAAGGAACACAGCTCCTCACCAGCAATGGAACAAAGCTGGACAGAGAACGACTTTGAC
GAGTTGAGAGAAGAAGGCTTCAGACAATCAAACTTCTCCGAGCTAAAGGAGAAAGTTTGA
ACCCATTGCAAAGAAGTTAAAAACCTTGAAAAAAGATTAGACGAATGGCTAACTAGAATA
ACCAATGCAGAGGAGTCCTTAAATGACCTGATGGAGCTGAAAACCAGGGCACGAGAACTA
CATGACAAATGCACAAGCTTCAGTAGCCGATTTGATCAACTGGAAGAAAAGGTATCAGGG
ATGGAAGATGAAATGAATGAAATGAAGTGAGAAGAGAAGTTTAGAGAAAAAAGAATGAAA
AGAAATGAACAAAGCCTCCGAGAAATATGGGACTATGTGAAAAGACCAAATCTACGTCTG
TTTGGTGTACCTGAAAGTGACGGGGAGAATGGAACCAAGTTGGAAAACACTCTGCAGGAT
ATTATCCAGGAGAACTTCCCCAACCTAGCAAGGCAGGCCAACATTCAAATTCAGGAAATA
CAGAGAACGCCACGAAGATACCCCTCGAGAAGAGCAACTCCAAAACACATAATTGTCAGA
TTCACCGAAGTCGAAATGAAGGAAAAAATGTTAAGGGCAGCCAGGGAGAAAGGTTGGGTT
ACCCACAAAGGGAAGTCCATCAGACTAACAGCTGATCTCTCAGCAGAAACTCTACAAGCC
AGAAGAGAGTGGGGGCCAATATTCAACATTCTTAAAG-AAAGAATTTTCAACCCAGAATT
TCATATGCAGCCAAACTAAGCTTCATAAGTGAAGGAGAAATAAAATCCTTTACAGACAAG
CAAATGCTGAGAGATTTTGTCACCACCAGGCCTGCCCGACAAGAACTCCTGAAGGAAGCA
CTAAACATGGAAAGGAACAGCCGGTACCAGCCACTGCAAAAACATGCCAAATTG
>lcl|hg18_L1PA5_chr7_71244937_71251077
ATGGGGAAAAAACAGAGCAGAAAAACTGAAAATTCTAAAAATCAAAGTGCCTCTCCTCCT
CCAAAGGAATGCAGCTCCTCACCAGCAACAGAACAAAGCTGGACAGAGAATGACTTTGAC
GAGTTGAGAGAAGAAGGCTACAGACGATCAAACTTCTCCGAGCTAAAGGAGGAAGTTTGA
ACCCAACGCAAAGAAGTTAAAAACCTTGAAAAAAGATGAGACGAATGGCTTACTAGAATA
ACCAATGCAGAGAAGTCCTTAAAGGACCTGATGGAGCTGAAAACCATGGCACGAGAACTA
CGTGAAGAATGCACAAGCTTCAGTAGCCGATTCGATCAACGGGAAGAAAGGGTATCAGTG
AAGGAAGATCAAATGAATGAAATGAAGCTAGAAGAGAACTTTAGAGAAAAAAGAATAAAA
AGAAATGAACAAAGCCTCCAAAAAATATGGGACTATGTGAAAAGACCAAATCTACGACTG
ATTGGTGTACCTGAAAGTGACGGGGAGAATGGAACCAAGTTGGAAAACACTCTGCAGGAT
ATTATCCAGGAGAACTTCCCCAATCTAGCAAGGCAGGCCAACATTCAAATTCAGGAAATA
CAGAGAACGCTACAAAGATACTCCTCGAGAAGAGCAACTCCAAGACACATAATTGTCAGA
TTCACCAAAGTTGAAATGAAGAAAAAAATGTTAAGGGCAGCCAGAGAGAAAGGTCGGGTT
ACCCACAAAGGGAAGCCCATCAGACTAACAGCTGATCTCTCGGCAGAAACTCTACAAGCC
AGAAGAGAGTGGGGACCAATATTCAACATTCTTAAAGAAAAGAATTTTCAACCCAGAATT
TCATATCCAGCCAAACTAAGCTTCATAAGTGAAGGAGAAATAAAATACTTTACAGACAAG
CAAATGCTGAGAGATTTTATCACCACCAGGCCTGCCCTACAAGAGCTCCTGAATGAAGCA
CTAAACATGGAAAGGAACAACTGGTACTAGCCACTGCAAAAACATGCCAAACTG
>lcl|hg18_L1PA5_chr8_101483225_101489349
ATGGGGAAAAAACAGAGCAGAAAAACTGAAAATTCTAAAAATCAGAGCACCTCTCCTTCT
CCAAAGGAACACAGCTCCTCACCAGCAATGGAACAAAACTGGATGGAGAATGACTTTGAA
GAGTTGAGAGAAGAAGGCTTCAGATGATCAAACTTCTCCAAGCTAAAGGAGGAAGTTTGA
ACCCAATGCAAAGAATTTAAAAACCTTGAAAAAAGATTACACAAATGGCTAACTAGAATA
ACCA-TGCACAGAAGTCCTTAAAGGAACGGATGGAGCTGAAAACCATGGCACGAGAACTA
CGTGACGAATACACAAGCTTCAGTAGCCGATTCGATCAACTGGAAGAAAGGGTATCAGTG
ATGGAAGATCAAATGAGTGAAATGAAGCAAGAAGAGAAGTTTAGAGAAAAAAGAATAAAA
AGAAATGAACAAAGCCTCCAAGAAATATGGGACTATGTGAAAAGACCAAATCGACGTCTG
ATTGGTGTACCTGAAAGTGACGGGGAGAATGGAACCGAGTTGGAAAACTCTCTGCAGGAT
ATTATCCAGGAGAACTTCCCCAACCTAAGCAGGCAGGCCAACATTCAAATTCAGGAAATA
CAGAGAACACCACAAAGATACTCCTCGAGAAGAGCAACTCCAAGACACATAATTGTCAGA
TTCACCAAAGTTGAGATGAAGGAAAAAATGTTAAGGGCAGCCAGAGAGAAAGGTCATGTT
ACCCACAAAGGGAAGCCCATCAGACTAACAGCTGATCTCTCGGCAGAAACTCTACAAGCC
AGAAGAGAGTGGGGGCCAATATTCAACATTCTTAAGGAAAAGAATTTTCAAACCAGAATT
TCATATCCAGCCAAACTAATCTTCATAAGTGAAGGAGAAATAAAATCCTTTACAGACAAG
CAAATGCTGAGAGATTTTGTCACCACCAGGCCTGCCCTAAAAGAGCTCCTGAAGGAAGCA
CTAAACATGGAAAGGAACAACCGGTACCAGCCACTGCAAAAACATGCCAA-TTG
>lcl|hg18_L1PA5_chr7_142567434_142573570
ATGGGGAAGACACAGAACAGAAAAATTGAAAATTCTAAAAATCAGAGCACCTCTCCTCCT
CCAAAGGAACACAGCTCATCACTAGCAATGGAACAAAGCTGGATGGAGAATGACTTTGAC
GAGTGGAGAGAAGAAGGCATCAGATGATCAAACTTCTCTGAGCTAAAGGAAGAAGTTCAA
AACCATTGCAAAGGAGTTAAAAACTTTGAAAAAAGATTAGATGAATGGCTAACTAGAATA
ACCAATGCAGAGAAGTCCTTAAAGGACCTGATGGAGCTGAAAACCATGGCACGAGAACTA
CCTGACAAATGCACAACCTTCAGTC-CTGATTCGATCAACTGGAAAAAA-GGTATCACTG
ATTGAAGATCAAATTAAGGAAATGAAGCAAGAAGAGAAGTTTAGAGAAAAAAGAATAAAA
AGAAATGAACAAAGCCTCCAAGAAATATGGGACTATGTGAAAAGACCAAATCTATGTCTG
ATTGGTGTACCTGAAAGTGATGGGGAGAATGGAACCAAGTTGGAAAACACTGTGCAGGAT
ATTATCCAGGAGAACTTCC------TAGCAAGGCAGGCCAACATTCAAATTCAGGAAATA
CAGAGAACACTACAAAGATACTCCCTGAGAAGAGCAACTCCGAGACACATAATTGTCAGA
TTCATCAAAGTTGAAATGAAGG-AAGAATGTTAAGAGCAGCCAGAGAGAAAGGTCAGGTT
ACCCACAAAGGGAAGCCCATCAGACTAACAGCTGATCTCTTGGCAGAAACTCTACAAGCC
AGAAGACAGCGGGGGCCAGTATTCAACGTTCTTAAAGAAAAGAATTTTCAACCCAGAATT
TCATATCCAGCCAAACTAAGCTTCATAAGTGAAGTAGAAATAAAATCCTTTACAGACAAG
CAAATGCTGAGAGATTCTGTCACCACCAGGCCTGCCCTAAAAGAGCTCCTGAAGGAAGCA
CTAAACATGGAAAGGAACAACTGGTACCAGCCACTGCAAAAACATGCCAAATTG
>lcl|hg18_L1PA5_chr6_81878502_81884619
ATGGGGAAAAAACAGAACAGAAAAACTGAAAATTCTAAAAATCAGAGTGCCACTCCTTCT
CCAAAGGAACACAGCTCTGCACCAGCAACAGAACAAAGCTGGACAGAGAACAACTTTGAC
AAGTTGAGAGA---AGGCTTCAGACGATCAAACTTCTCCGAGCTAAAGGAGGAAGTTTGA
ACCCATCGCAAAGAAGTTAAAAACCTTGAAAAAAGATTAGACGAATGGCTAACTAGAATA
ACCAATGCAGAGAAGTCCTTAAAGGACCTGATGAAGCTCAAAACCATGGCACGAGAACTA
CGTGATGAATGCACAAGCTTCAGTAGCCAATTTGATCAACTGGAAGAAATGGTATCAGTG
ATTGAAGATCAAATGAATGAAATGAAGCAAGAAGAGAAGTTTAGAGAAAAAAGAATAAAA
AGAAATGAACAACGCCTCCAAGAAATATGGGAGTATGTGAAAAGACCAAATCTACGTCTG
ATTGGTGTACCTGAAAGTGATGGGGAGAATGGAACCAAGTTGGAAAACACTCTGCAGGAT
ATTATCCAGGAGAACTTCCCCAATCTAGCAAGGCAGGCCAACATTCAAATTCAGGAAATA
CAGAGAACACCACTAAGATACTCCTCGAGAAGAGCAACTCCAAGAAACATAATTGTCAGA
TTCACCAAAGTTGAAATGAAGGAAAAAATGTTAAGGGCAGCCAGAGAGAAAGGTCGGGTT
ACCCACAAAGGGAAGCCCATCACACTAACAGCTGGTCTCTCAGCAGAAACTCTACAAGCC
AGAAGAGAGTGGGGACCAATATTCAACATTCTTGAAGAAAAGAATTTTCAAACCAGAATT
TCATATCCAGCCAAAATAAGCTTCATAAGTAAAACAGAAATAAAATCCTTTACAGACAAG
CAAATGCAGAGAGATTTTGTCACCACCAGGCCTTCCCTAAAAGAGCTCCTGAAGAAAGCA
CTAAACATGGAAAGGAACAACCAGTACCAGCCATTGAAAAAACATGCCAAATTG
>lcl|hg18_L1PA5_chr8_29362652_29368779
ATGGGGAAAAAATGGAACAGAAAAACTGAAAATTCTAAAAATCAGAGCACCTCTCCTCCT
CCAAAGGAATGCAGCTCCTCACCAGCAATGGAACAAAGCTGAGTGGAGAATGACTTTGAC
AAGTTCAGAGAAGAAGGCTTCAGATGATCAAACTTCTCCAAGCTAAAGGAGGAAGTTCGA
ACCCATCGCAAAGAAGTTAAAAACCTTGAAAAAAGATTAGACAAATGGCTAACTAGAATA
ACCAATGCAGAGAAGTCCTTAAAGGACCTGATGGAGCTGCAAACCATGGCATGAGAACTA
CGTGACAAATGCACAAGCCTCAGTAGCCGATTCGATCAACTGGAAGAAAGGGTATCAGTG
ATGGAAGATCAAATGAAAGAAATGAAGCGAGAAGAGAAGTTTAGAGAAAAAACAACAAAA
ACAAATGAACAAAGCCTCCAAGAAATATGGGACTATGTGAAAAGACCAAATCTACGTCTG
ATTGGTGTACCTGAAAGTGACGGGGAGAATGGAACCAAGTTGGAAAACACTCTGCAGGAT
ATTATCCAGGAGAACTTCCCCAACCTATCAAGTCATGCCAACATTAAAATTCAGGAAATA
CAGAGAACACCACAAAGATACTCCTCGAGAAGAGCGACTCCAAGACACATAATTGTCAGA
TTCACCAAAGTTGAAATGAAGGAAAATATGTTAAGGGCAGCCAGAGAGAAAAGTCGGGTT
ACCCACAAAGGGAAGCCCATCAGACTAACAGCTGATCTCTCGGCAGAAATTCTACAAGCC
AGAAGAGAGTGGGGGCCGATATTCAACATTCTTAAAGAAAAGAATTTTCAACCCAGAATT
TCATAGCCAGCCAAACTAAGCTTTGTAAGGGAAGGAGAAATAAAATGCTTTACAGACAAG
CAAATGCTGAAAGATTTTGTCACCACCAGGCCTGCCCTACAAGAGCTCCTGAAGGAAGCA
CTAAACATGGAAAGGAACAACCAGTACCAGCCACTGCAAAAACATGCCAAATTG
>lcl|hg18_L1PA5_chr6_46195154_46201276
ATGGGGAAAAAACAGAACAGAAAAACTGAAAATTCTAAAAATCAGAGTGCCTCTCCTCCT
CCAAAGGAATGCAGCTCCTCAACAGCAATGGACCAAAGCTGGACGGAGAATAACTTTGAC
AAGTTGAGAGAAGAAGGCTTCAGATGATCAAACTTCTCCGAGCTAAAGGAGGAAGTACGA
ACCCATCATAAAGAAGTTAAAAACACTGAAAAAAGATTAGATGAATGGCTAACTAGAATA
ACCAATGCAGAGAAGTCCTTAAAGGACCTGATGGAGCTGAAAACCATGGCACGAGAACTA
CATGATGAATGCACAAGCTTCAGTAGCCGATTCGATCAACTGGAAGAAAGGATATCAGTG
ATTGAAGATCAAATTAATGAAATGAAGCAAGAAGAGAAGTTTAGAGAAAAAAGAATAAAA
AGAAATGAACAAAGCCTCCAAGAAATATGGGACTATGTGAAAAGACCAAATCTATGTCTA
ATTGGT-TACCTGAAAGTGACGGGGAGAATGGAACCAAGTTGGAAAACACTCTGCAGGAT
ATTATCCAGGAGAACTTCCCCAATCTAGCAAGGCAGGCCAACATTCAAATTCAGGAAATA
CAGAGAATGCCACCAAGATACTCCTCAAGAAGAACAACTCCGAGACACATCATTGTCAAA
TTCACCAAAGTTGAAATGAAGGAAAAAATGTTAAGGGCAGCCAGAGAGAAAGGTCGGGTT
ACTCACAAAGGGAAGCCCATCAGACTAACAGCTAATCTCTCGGCAGAAACTCTACAAGCC
AGAAGAGAGTGGGGGCCAATATTCAACATTCTTAAAGAAAAGAATTTTCAACCCAGAATT
TCATATCCAGCCAAACTAAGCTTCACAAGTGAAGGAGAAATAAAATCCTTTACAGACAAG
CAAATGCTGAGAGATTTTGTCACCACCAGGCCTGCCCTAAAAGAGCTCCTGAAGGAAGCA
CTAAACATGGAAAGGAACAACCGGTACCAGCCACTACAAAAACATGCCAAATTT
>lcl|hg18_L1PA5_chr7_63258347_63264446
ATGGGGAAAAAACAGAGCAGAAAAACTGAAAATTCTAAAAATCAGAGCGCCTCTCCTCCT
CCAAAGGAATGCAGCTCCTCACCAGCAACGGAACAAACCTGGATGAAGAATGACTTTGAC
GAGTTGAGAGA---AGGCTTCAGATGATCAAACTTCTCCAAGCTAAAGGAGAAGGTTTGA
ACCCATCACAAAGAAGTTAAAAACCTTGAAAAAAGATTAGACAGATGGCTAACTAGAATA
ACCAATGCAGAGAAGTCCTTAAAGGACCTGATGGAGCTGAAAACCATGGCATGAGAACTA
TGTGACGAATGCACAAGCTTCAGTAGCCGATTTGATCAACTGGAAGAAAGGGTATCAGTG
ATTGAAGATCAAATCAATGAAATGAAGCGAGAA---AAGTTTGGAGAAAAAGAAGTAAAA
AGAAAC----AAAGCCTCCAAGAAATATAGGACTATGTGAAAAGACCAAATCTACATCTG
ATTGGTGTACCTGAAAGTGACAGGGAGATTGGAAGCAAGATGGAAAACACTCTGCAGGAT
ATTATCCAGGAGAACTTCCCCAACCTAGCAAGACAGGTCAACATTCAAATTCAGGAAATA
CAGAGAATGCCACAAAGATATTCCTCGAGAAGAGCAACTCCAAGACACATAATTGTCAGA
TTCACCAAAGTTGAAATGAAGGAAAAAATGTTAAGGGCAGCCAGAGAGAAAGGTCGGGTT
ACCCACAAAGGGAAGCCCATCAGACTAATAGCAGATCTCTCGGCAGAAACTCTACAAGCC
AGAAGAGAGTGGGGGCTGATATTCAACCTTCTTAAAGAAAAGAATTTTCAACCCAGAATT
TCATATCCAGCCAAACTAAGCTTCATAAATGAAGGAGAAATAAAATCCTTTACAGACAAG
CAAATGCTGAGAGATTTTGTCACCACCAGGCCTGCCCTAAAAGAGCTCCTGAAGAAAGCA
CTAAATATGGAAAAGAACAACCGGTACCAGCCACTGCAAAAACATGCCAAATTG
>lcl|hg18_L1PA5_chr8_100389586_100395720
ATGCAGAAAAAACAGACCAGAAAAGCTGAAAATTCTAAAAATCAGAGCGCTTCTCCCCCT
CCAAAGGAACGCAGCTCCTCACCAGCAATGGAACAAAGCTGGATGGAGAACGACTTTGAC
GAGTTGAGAGAAGAAGGCTTCAGACGATCAAACTTCTCCGAGCTAAAGAAGGAAGTTCGA
ACCCATCTCAAAGAAGCTGAAAACCTTGAAAAAAGATTAGATGAATGGCTAACTAGAATA
ACCAATGCAGAGAAGTCCTTAAATGACCTGATGGAGCTGACAAACATGGCACGAGAACTA
CGTGACAAATGCACAACCTTCCTTAGCCGATTCGATCAACTGGAAGAAAGGGCATCAGGG
ATTGAAGATCAAATGAATGAAATGAAGCGAGAAGAGAAGTTTACAGAAAAAAGAGTAAAA
AGAAATGAACAAAGCCTCCAAGAAATATGGGACTATGTGAAAAGACCAAATCTATGTCTG
ATTGGTGTACTTGAAAGTGACGGGGAGAATGGAACCAAGTCAGAAAACAATCTGCAAGAT
ATTATCC-GGAGAACTTCCCCAACCTAGCAAGGCAGGCCAACATTCAAATTCAGGAAATA
CAGAGAACGCCACAAAGATACTCCTCAAGAGGAGCAACTCCAAGACACATAATTGTCAGA
TTCACCAAAGTTGAAATGAAGGAAAAAATGTTAAGGGCAGCCAGAGAGAAAGGTCCGGTT
ACCCACAAAGGGAAGCCCATCGGACCAACAGCTGATCTCTTGGCAGAAATTCTACAAGCC
AGAAGAGAGTGGGGGCCAATATTCAACATTCTTAAAGAAAATAATTTTCAACCCAGAATT
TCATATTCAGCCAAACTAAGCTTGATAAGTGAAGGAGAAATAAAACACTTTACAGACAAG
CAAATGCTGAGAGATTTTGTCACCACCAGGCCTGCCCTAAAAGAGCTCCTGAAGGAAGCA
ATAAACATGGAAAGGAACAACTGGTAGCAGCCACTGGAAAAACATGCCAAATTG
>lcl|hg18_L1PA5_chr8_48559987_48566121
ATGGGGAAAAAACAGAGCAGAAAAGCTGAAAATTCTACAAATCAGAGCGCCTGTCCCCCT
CTAAAGGAATGCAGCTCCTCGCCAGCAACGGAACAAAGCTGGACAGAGAATGACTTTGAC
GAGTTGAGAGATGAAGGCTTCAGATGATCAAACTTCTCTGAGCTAAAGGAAGAAGTTTGA
ACCCATCGCAAAGCAGCTAAAAACCTTGAAAAAAGATTAGACGAATGGCTAACTAGAATA
ACCAGTGTAGAGAAGTCCTTAAATGACCTGATTGAGCTGAAAACCACGGCACAAGAACTA
TGTGACAAATGCACAAGCTTCAGAAGCCTATTTGATCAACTGAAAGAAAAGGTATCAGAG
ACTGGAGATCAAATGAATGAAATGAAGCAACAAAAGAAGTTTAGAGAAAAAAGAGCAAAA
AGAAGCAAACAAAGCCTCCAAGAAATATGGGACTATGTGAAAAGACCAAATCTACGTCTG
ATTGGTGTACCTGAAAGTGACGGGGAGAATGGAACCAACCTGGAAAACACTCTGC-GGAT
ATTATCCAGGAGAACTTCCCCAACCTAGTGAGGCAGACCAACATTCAAATTCAGGAAAT-
-AGAGAACGCCACAAAGATACTCCTCGAGAAGAGCAACTCCAAGACACATAATTGTCACA
TTCACCAAGGTTGAAATGGAGGAAAAAATGTTAAGAGCACCCAGAGAGAAAGGTCGGGTT
ACCCACAAAGGGAAGCCCATCAGACTAACAGCGGATCTCTCGGCAGACACTCCGCAAGCC
AGAAGAGAGTGGGGGCCGATATTCAACATTCTTAAAGAAAAGAATTTTCAACCCAGAATT
TCATATCCAGCCAAACTACGCTTCATAAGTGAAGGAGAAATAAAATCCTTTACAGACAAG
CAAATGCTGAGAGATTTTGTCACCACCAGGCCTGCCCTAAAAGAGCTCCTGAAGGAAGCA
CTAAACGCGGAAAGGAACAACTGGTAGCAGCCACTGCAAAAACATGCCAAATTG
>lcl|hg18_L1PA5_chr6_23362492_23368626
ATGGGGAGAAACCAGAGAAGAAAAGCTGAAAATTCTAAAAATCAGAGCACCTCTTCCCCT
CCAAAGGAACGCAGCTCCTCGCCTACAACAGAACAAAGCTGGATGGAGAATGACTTTGAC
GAGTTGCAAGAATAAGGCTTCAGACAATCAAACTTCTCTGAGCTAAAGAAGGAAGTTCAA
ACCCATTGCAAAGAAGCTAAAAACCTTGAAAAAAGATTAGAAGAATGGCTAACTAGAATA
ACCAATGGAGAAAAGTCCTTAAATGACCTGATGGAGCTGAAAACCGTGGCACGAGAACTA
CGCGACGCATGCACAAGCTTCAGTAGCCAAATCGATCAACTGGAAGAAAGGGTATCAGTG
ATTGAAGATTAAATGAATGAAATGAAGCGAGAAGAGAAGTTTAGAGAAAAAAGAGTAAAA
AGAAATGAACAAAGCCTCCAAGAAATATGAGACTATGTGAAAAGACCAAAAATACGTCCG
ACTGGTGTACCTGAAAGTGACGGGGAGAATAAAACCAAATTGGAAAACACTCTTTAGGAT
ATTATCCAGGAGAACTTCCCCAACCTAGCAAGGCAGGCCAACATTCAGATTCAGGAAATA
CAGAGAACACCACAAAGATACTCCTCGAGAAGAGCAACTACAAGACACATAATTGTCAGA
TTCACCAAAGTTGAAATGAAGGAAAAAATGTTAAGGGCAGCCAGAGAGAAAGGTCAGGTG
ACCCACAAAGGGAAGCTCATCAGACTAACAGCGGATCTCTCAGCAGAAACTCTACAAGCC
AGAAGAGAGTGGGGGCCAATATTCAACATTCTTAAAGAAAAGAATTTTCAACCCAGAATT
TCATATCCAGCCAAGCTAAGCTTCATAAGTGAAGGAGAAATAAAATTCTTTACAGACAAG
CAAATGCTGACAGATTTTGTCACCACCAGGCCTGCCTTACAAGAGCTCCTGAAGGAAGCA
CT-AACATGGAAAGGAACAACCGGTACCAGCCACTGCAAAAACATGCCAAATCG
>lcl|hg18_L1PA5_chr8_146210032_146216153
ATGGGGAGAAGCCAGAGCAGAAAAGCTGAAAATTCTAAAAATCAGAGCACCTCTTCTCCT
CCAAAGGAATGCAGCTCCTCACCAGCAATAGATCAAACCTGGATGGAGAATGACTTTGAT
GAGTTGAGAGAAGAAAGCTTCAGATGATCAAACTTCTCTGAGCTAAAGGAGGATGTTTGA
ACCCATCACAAAGAAGCTAAAAACCTTGAAAAAAGATTAGACGAATGGCTAACT-GAATA
ACCAGGGTAGAGAAGACCTTAAATGACCTGATGGAGCTGAAAGCCATGGCACGAGAACTA
C-------ATGTGCAAGCTTCAGTAGCTGATTCAATCAACTGGAAGAAAGGGTATCAGTG
ATTGAAGATCAAATGAATGAAATGATGTGAGAAGAGAAGTTTAGAGAAAAAAGAGTAAAA
AGAAATGAACAAAGCCTCCAAGAAATATGGGACTATGTGAAAAGACCAAATCTACATCTG
ATTGGTGTACCTGAAAGTGATGGGGAGAATGGAACAAAGTTGGAAAACAGTTTTCAGGAT
ATTATCCAGGAGAATTTCCTCAACCTACCAAGGCAGGCCAACATTCAAATTCAGGAAATA
CAGAGAATGCCACAAAGATACTCCTCAAGTAGAGCAACTCCAAGACACATAATTGTCAGA
TTCACCCAAGTTGAAATGAAGGAAAAAATGTTAAGGGCAGCCAGAGAGAAAGGTCGAGTT
ACCCACAAAGGGAAGCCCACCAGACTAACAGTGGATCTCTCAGCAGAATCTCTACAAGCC
AGAAGAGAGTGGAGGCCAATATTCAACATTCTTAAAGCAAAGAATTTTCAACCCAGAGTT
TCATATCCAGCCAAACTAAGCTTCATAAGTGAAGGAGAAATAAAATCCTTTACAGACAAG
CAAATGCTGAGAGATTTTGTCACCACTGGGCCTGCCTTACAAGAGCTCCTGAAGGAAGCA
CTAAACATGGAAAGGAAAAACCAGTACCAGCCACTGCAAAAACATGCCAAATTG
>lcl|hg18_L1PA5_chr7_83178679_83184776
ATAATGAGAAACCAAAGCAGAAAAGCTGAAAATTTTAAAAATT-GAGCTCCTCTTCTCCT
CCAAAGGAACACAGCTCCTCGCCAGCAGCAGAATACAGCTGGACGGAGAATGACTTTGAT
GAGTTGAGAGAAGAAGGCTTCAGATGATCAAACTTCTCTGAGCTAACGGAGGATGTTCGA
ACCCATTGCAAAGAAGATAAAACCCTTGAAAAAAGATTACATGAATGGCTAAGTAGAATA
ACCAGTGTAGAAAAGATCTTAAATGACCTGATGGGGCTGAAAACCATGGCTTGAAAACTA
CGTGACACATGCACAAGCTTCAGTAGCCGATTCCATCAACTGGAAGAAAGGGTATCAGTG
ATTGAAGATCAAATGAATGAAATGAAGTGAGAAGAGAAGTTTAGAGAAAAAAGAGTAAAA
AGAAAC----AAAGCCTCCAAGAAATATGGGACTATGGGAAAAGACCAACTCAATGTCTG
ATTGGTGTACCTGAAAGCAACGGGGAGAATGGAAGCAAGTTGGAAAACACTCTGCAGGAT
ATTATCTGGGAGAACTTCCCCAATCTAGCAAGGCAGGCCAGCATTCAAATTCAGGAAATA
CAGAGAATGCCACAAAGATACTCCTCGAGCAGAGCAACTCCAAGACACATAATTGTCAGA
TTCACCAAAGTTCGAATGAAGGAAAAAATGTTAAGGGCAGCCAGAGAGAAAGGTCGGGTT
ACCCACAAAGGGAAGCCCATCAGACTAACAGTGGATCTCTCGGCAGAAACTCTACAAGCC
AGAAGAGAGTGGGGGCCAATATTCAACATTCTTAAAGAAAAGAATTTTCAACCCAGAATT
TCATATCCAGCCAAACTAAGCTTCATAAGTGAAGGAGAAATAAAATCCTTTACAAACAAG
CAAATGCTGAGAGATTTTGTCACCACCAGGCCTGCCTTACAAGAGCTCCTGAAGGAAGCA
CTAAACATGGAAAGGAACAACCAGTACCAGCCACTTCAAAAACATGCAAAATTG
>lcl|hg18_L1PA5_chr7_45321407_45327543
ATGGGGAAAAAACAGAGCAGAAAAGCTGAAAATTCTAAAAATCAGAGCTCCTCTCCCCCT
CCAAAGAAATGTAGCTCTTTGCCAGCAATGGAACAAAACTGGATGGAGAATGACTTTGAC
GAGTTGAGAGAAGAAGGCTTCAGACAATCAAACTTCTCCAAGCTAAAGGAGGAAGTTCAA
ACTCAACGCAAAGAAGTTAAAAACCTTGAAAAAA-ATTAGACGAATGGCTAACTAGAATA
ACCAATGTAGAGAAGTCCTTAAATGACCTGATGGAGCTGAAAAACATGGCACGAGAACTA
TGTGACGAATGCACAAGCTTCAGTAGCTGATTCGATCAATTGGAAGAAAGGGTATCAGTG
ATGGAAGATCAAACGAATGAAATGAAGTGAGAAGAGAAGTTTAGAGAAAAAAGAGTAAAA
AGGAATGAACATAGCCTCCAAGAAATATGGGACTATGTGAAAAGACCAAATCTACGTCTG
ATTGGTGTACCTGAAAGTGACAGGGAGAAAGGAACCAAGTTGGAAAACACTCTTCAGGAT
ATTTTCCAGGAGAACTTCCCCAATGTAGCCAGGCAGGCCAACATTCAAATTCAGGAAATA
CAGAGAATGCCACAAAGATACTCCTCAAGAAGAGCAACTCCAAGACACATAATTGTCAGA
TTCACCAAAGTTGAAATGAAGGAAAAAATGTTAAGGGCAGCCAGAGAGAAAGGTTGGGTT
ACCCTCAAAGGGAAACCCATCAGACTAACAGCTGATCTCTCAGCAGAAACTCTACAAGCC
AGAAAAGAGTGGGGGCCAATATTCAACATTCTTAAAGAAAGGAATTTTCAACCCAGAATT
TCATATCCAGCCAAACTAAGCTTCATAAGTGAAGGAGAAATAAAATATTTTACAGACAAG
CAAATGCTGAGAGATTTTGTCACCACCAGGCCTGCCCTAAAAGAGTTCCTGAAGGAAGCA
CTAAACATGAAAAGGAACAACCGGTACCAACCACTGCAAAAACATGCCAAATTG
>lcl|hg18_L1PA5_chr8_54118282_54124404
ATGGGGAAAAAACAGAGCAGAAAAGCTGAAAATTCTAAAAATCAGAGCACCTCTCCCCCT
CCAAAGGAATGCAGCTCCTTGCCAACAATAGAAGAAAGCTGGATGGAGAATGACTTTGAT
GAGTTGAGAGAAGAAGGTTTCAGAAGATCAAACTTCTCCGAGCTAAAGGAGGAAGTTCAA
AC--ATCGCAAACAAGCTAAAAACCTTGAAAAAAGATTAGATGAATGGCTAACTAGAATA
ACCAATAAAGAGAAGTCCCTAAGTGACCTGATGGAGCTGAAAAACGTGGCGCAAGAAC-A
TGTGACGAATGCACAAGCTTCAGTAGCTGATTCGATCAACTGGAAGAAAGGGTATCAGTG
ATTGAAGATCAAATGAATGAAATGAAGCAAGAAGAGAAATTTAGAGAAAAAAGAATAAAA
AGAAATGAACAAAGCCTCCAAGAAATATGGGACTATGTGAAAAGACCAAGTCTACGTCTG
ATTGGTGTACCTGAAAGTGACAGGGAGGATGGAACCAAGTTGGAAAACACTCTGCAGGAT
ATTATCCAGGAGAAATTCCCCAACCTAGCAAGCCAGGCAAACATTCAAATTCAGGAAATA
CAGAGAATGCCACAAAGATACTCCTTGAGAAGAGCAACTCCAAGAAAGATAATTTTCAGA
TTCACCAAAGTTGAAATGAAGGAAGAAATGTTAAGGGCAGCCAGAGAGAAAGGTTGGCTT
ACTTACAAAGGGAAGCCCATCAGAATAACAGCTGATCTCTCGGTAGAAACTCTACAAGCC
AGAAGAGAGTGGGGGCCGATATTCAACGTTCTTAAAGAAAAGAATATTCAATCCAGAATT
TCCTATCCAGCCAAACTAAGCTTCATAAGTGAAGGAGAAATAAAATCCTTTACAGGCAAA
CAAAAGATGAGAGATTTTGTCACCACCAGGCCTGCCCTACAAGAGCTCCTGAAGGAAACA
CTAAACATGGAAAGGAAAAACCAGTACCAGCCACTGCAAAAACATGCCAAATTG
>lcl|hg18_L1PA5_chr7_148901844_148907972
ATGGGGAAAAAACAGAGCAGAAAAGGTGAAAATTTTTAAAATCAGAACACTACTCCCCCT
CCAAAGGAACGCAGCTCCTTGCCAGCAACGGAACGAAGCTGGATGGAGAATGACTTTGAC
AAGTTGAGAGAAGAAGGTTTCAGATGATCAGACTTCTCCGAGCTAAGGGAGGAAGTTCAA
ACCCATCGCAAAGAAGCTAAAAACCTTGGAAAAAGATTAGACGAATGGCTAACTAGAATA
ACCAGTGTAGAGAAGTTCTTCAATGACCTCATGGAGCTGAAAACCATGGCACAAGAACTA
CGTGACGAATGCACAAGCTTCAGTAGCCGATTCAATCAACTGTAAGAAAGGGTATCAGTG
ATTGAAGATCCAATGAATGAAATGAAGCAAGAAGAGAAGTTTAGAGAAAAAAGAGTAAAA
AGAAATGAACAAAGCCCCCAAGAAATACGGAACTATGTGAAAAGACCGAATCTACGTCTG
ATTGGTGTACCCGAAAGTGACAGAGAGAATGGAACCAAGTTGGAAAACACTGTGCAGAAT
ATTATCCAGGAGAACTTCCCCAGCCTAGCAAGGCAGGCCAACATTCAAAATCAGGAAATA
CAGAGAATGCCACAAAGATACTCCTTGAGAAGAACAACTCCAAGACACATAATTGTCAGA
TTCACCGAAGTTGAAATGAAGGAAAAAATGTTAAGGGCAGCCAGAGAGAAAGATCGGGTT
ACCCACAAAGGGAAGCCCATCAGACTAACAACAGATCTCTCGGCAGAAACTCTGCAAGCC
AGAAGAGAGTGGGGGCCAATATTCAACATTCTTAAAGAAAAGACTTTTCAACCGAGAATT
TCATATCCAGCCAAACTAAGCTTCATAAGTGAAGGGGAAATAAAATCCTTTACAGACAAG
CAAATGCTGAGAGATTTTGTCACCACCAAGCCTGCCCTACAAGAGCTCCTGAAGGAAGCA
CTAAACATGGAAAGGAACAACTGGTACCAGCCACTGCAAAAACATGCCACATTA
>lcl|hg18_L1PA5_chr6_82719472_82725600
ATGGGGAAAAAACAGAGCAGAAAAGCTGAAAATTCTAAAAATCAGAGCGCCTCTCCTCCT
CCAAAGGAATGTAGCTCCTCACCAGCAACAGGACAAAGCTGGATGGAGAATGACTTTGAT
GAGTTGAGAGAAGAAGGCTTTAGACGATCAAACTTCTCCGAACTAAAGGAGGAAGTTCGA
GCCCATCGCAAAGAAGCTAAAAACCTTGAAAAAAGATTAGACTAATGGCTAACTAGAATA
AACACTGTAGATAAGTACTTAAATGACCTGATGAAGCTGAAAACCATGGCACGAGAACTA
CCTGACAAGTGCACAAGCTTCATTAGCCGATTCGATCAACTGGAAGAAAGGGTATCAGTG
ATTGAAGATCAAATGAATGAAATGAAGCGAGAAGAGAAGTTTAGAGAAAAAAGAGTAAAA
AGAAATGAACAAAGCCTCCAAGAAATATGGGACTGTGTGAAAAGACCAAATCTACATCTG
ATTGGTGTACCTGAAAGTGACAGGGAGAATCGAGCAAAGTTGGAAAACA--CTGCAGGAT
ATTATGCAGGAGAACTTTCCCAACCTAGCAAGGCAGGCCAACATTCAAATTCAGGAAATA
CAGAGAACACCACAAAGATACTCCTCGAGAAGAGCAACTCCAAGCCACATAATTGTCAGA
TTCACCAAAGTTGAAATGAAGGAAAAAATGTTAAGGGCAGACAGAGAGAAAGGTTGGGTT
AACTACAAAGGGAAGCCCATCAGACTAACAGAGGATCTCTCAGCAGAAACTCTACAAGCC
AGAAGACACTGGGGGCCAATATTCAACATTCTTAAAGAAAAGAATTTTCAACCCAGAATT
TCATATCCAGCCAAACTAAGCTTCGTAAGTGAAGGAGAAATAAAATCCTTTACAGACAAG
CAAATGCTGAGAGATTTTGTCACCACCTGGCC-ACCCTACAAGAGCTACTGAAGGAAGCA
CTAAACATGGA-AGGAAAAACCGGTACCAGCCACTGCAAAATCATGCCAAATTG
>lcl|hg18_L1PA5_chr7_113677090_113683230
ACGGGGAAAAA-CAGAGCAGAAAAGCTGAAAATTCTAAAAATGAGAGCGCGTCTCCCCCT
CCAAAGGAACGCAGCTCCTCGCCAGCAATGGAACAAAGCTGGACGGAGAATGACTTTGAC
GAGTTGAGAGAAGAAGGCTTCAGACGATCAAACTTCTCTGAGCTAAAGGAGGAAATTCGA
ATGCATCACAAAGAAGCTAAAAACCTTGAAAAAAGATTAGACGAATGGCTAACTAGAATA
ACCAGTGTAGGGAAGTCCTTAAATGAACTGATGGAGCTGAAAACCATGGCACTAGAACTA
CGTGACGAATGCCCAAGCTTCAGTAGCTGATTTGATCAACTGGAAGAAAGGGTATCAGTG
ATTGAAGATCAAATGAATGAAATGAAGCGAGAAGAGAAGTTTAGAGAAAAAAGAGTAAAA
AGAAATGAACAAAGTTTGCAAGAAATATGGGACTATGTGAAAAGACCAAATCTATGTCTG
ATTGGTGTACCTGAAAGTGACGGGGAGAATGGAACCAAGTTGGAAAACACTCTGCAGGAT
ATTATCCAGGAGAACTTCCCCAACCTAGCATGGCAGGCCAACATTCAAATTCAGGAAATA
CAGAGAACGCCACAAAGATACTCCTAAAGAAGAGCAACTCCAAGACAC-TAATTGTCAGA
TTCACCAAAGTTGAAATGAAGGAAAAAATGTTAAGGGCAGCCAGAGAGAAAGGTCGGGTT
ACCCACAAAGGGAAGCCCATCAGACTAACAGCAGATCTCTCTGCAGAAACTCTACAAGCC
AGAAGAGAGTGGGGGCCAATATTCAACATTCTTAAAGAAAAGAATTTTCAACCCAGAATT
TCATATACAGCCAAACTAAGCTTCATAAGTGAAGGAGAAATAAAATCCTTCACAGACAAG
CAAATGCTGAGAGATTTTGTCACCATCAGGCCTGCCCTACAAGGGCTCCTGAAGGAAGCA
CTAAACATGGAAAAGAAAAACTGGTACCAGCCACTGCAAAAACATGCCAAATTG
>lcl|hg18_L1PA5_chr6_19589952_19596100
ATGGGGAGAAACCAGAGAAGAAAACCTGAAAATTCTAGAAATCAGAGCGCCTCTTCTCCT
CCAAAGGAACGCACCTCCTCATCAGCAATGGAACAAAGCTGGACAGAGAATGACTTTGAC
GAGTTGAGAGAAGAAGGCTTCAGATGATCAAACTTCTCTGAGCTAAAGGAGGAAGTTCAA
ACCCATTGCAAAGAAGTTAAAAACCTTGAAAAAAAATTAGACGAATGGCTAACTAGAATA
ACCAATGCAGAGAAGTCCTTAAAGGACCTGATGGAGGTGAAAACTATTGCACGAGAACTA
CGTGAAGAATGCACAAGCCGCAGTGGCCGATGTGATCAACTGAAAGAAAGGGTATCAGTG
ATGGAAGATGAAATGAATGAAATGAAGTGAGAAGAGAAATTTAGAGAAAAAAGAATAAAA
AGAAATGATCAAAGCCTCCAAGAAATATGGGACTATGTGAAAAGACCAAATCTACATCTG
ATTGGTGTACCTGAAAGTGACGGGGAGAATGGAACCAAGCTGAAAAGCACTCTGCAGGAT
ACTATCCAGAAGAACTTCCCCAACCTAGCAAGGCAGGCCAACATTCAAATTCAGGAAATA
CAGAGAAAGCCACAGAGATACTCTTCGAGAAGAGCAACTCCAAGACACATAATTGTCAGA
TTCACCAAAGTTGAAATGAAGGAAAAAATGTTAAGGGCAGCCAGAGAGAAAGGTCAGGTT
ACCCACAAAGGGAAGCCCATCAGACTAACAGGAGATCTCTCAGCAGAAACTCTACAAGCC
AGAACAGAGTGGGGGCCAATATTCAACATTCTTAGAGAAAAGAATTTTCAAACCAGAATT
TCATATCCAGCCAAACTAAGCTTCATAAGTGAAGGAGAAATAAAATACTTTACAGACAAG
CAAATGCTCAGAGATTTTGTCACCACCAGGCCTGCCCTAAAAGAGCTCCTGAAGGAAGCA
CTAAACATGGAAAGGAACAACCAGTACCAGCCACTGCAAAAACATGTCAAATTG
>lcl|hg18_L1PA5_chr6_78017969_78024105
ATGGGGAAAAAATGGAGCAGAAAAGCTGAAAACTCTAAAAATCAGAGCGCCTCTCCCCCT
CTGAAGGAATGCAGCTCCTCACCAGCAATGGAACAAAACTGGACAAAGAATGACTTTGAA
GAGTTGAGAGTAGAAGGCTTCAGAAGATCAAACTTCTCCAAGGTAAAGGAGGAAGTTCGA
ACCCATCGCAAAGAAGCTAAAAACCTTGAACAAAGATTAGATGAATGGCTAACTAAAATA
ACCAATGTAGAGAAGTCCTTAAATGACCTGATGGAGCTGAAAAACATGCCATCAGAACTA
CGTGATGAATGCACAAGCCTCAGTAGCTGATTCAATCAACTGGAAGAAAGGGTATGAGTG
ATTGAAGATCAAATGAATGAAATGAAGCGAGAAGAGAAGTTTAGAGAAAAAAGAGTAAAA
AGAAACGAACAAAGCCTCCAAGAAATATGGGACTATGTGAAAAGACCAAATCTACATCTG
ATTGGTATACCTG-AAGTGGTGGGGAGAACAGAACCAAATTGGAAAACACTCTGCAGGAT
ATTATCCAGGAGAACTTCCCCAACCTAGCAAGGCAGGCCAACATTCAAATTCAGGAAATA
CAGAGAATTCCACAAAGATACTCCTCAAGAAGAGCAACTCCAAGACACAAAATTATCAGA
TTCACCAAAGTTGAAATGAAGGAAAAAATGTTAAGGGCAGCCAGAGAGAAAGGTCAGGTT
ACCCACAAAGGGAAGCCCATCAGACTAACAGCGGATCTCTCAGCAGAAACTCTACAAGCC
AGATGAGAGTGGGGGCCAACATTCAACACTCTTCAAGAAAAGAATTTTCAACCCAGAATT
TCATATGCAGCCAAACTAAGCTTCACAAGTGAAGGAGAAATAAAATAGTTTACAGACAAG
CAAATGCTGAGAGATTTTGCTACCACTAGGCCCGCCCTACAAGAGCTCATGAAGGAAGCA
CTAAACATGGAAAGGAACAACCGGTACCAGCCACTGCAAAAACATGCCAAATTG
>lcl|hg18_L1PA5_chr7_137866535_137872653
ATGGGGAAAAAACAGAGCAGAAAAGCTGAAAATTCTAAAAATCAGAGCGCCTCTCCCCCT
CCAAAGGAACGCAGCTCCTAGACAGCAACGGAACAAAGCTGGACAGAGAATGACCTTGAT
GAGTTGAGAGAAGAAGGCTTTAGACGATGAAACTCCTCCGAGCTAAAGGAGGAAGTTTGA
ACCCATTGCAAAGAAGCTAAAAACCTTGAAAAAAGATTAGATGAATGGCTAACTAGAATA
ACCAGTGTAGAGAAGTCCTAAAATGACCCGATGGAGCTGAAAACCATGGCACAAGAAGTA
CGTGACGAATGCACAAGCTTCAGTACCTGATTCAATCAACTGGAAGAAAGGGTATCAGTG
ATTGAAGATCAAATGAATGAAACGAAGCAAGAAGAGAAGTTTAGAGAAAAAAGAGTAAAA
AGAAACGAACAAAGCCACCAAGAAATATGGGACTATGTGAAAAGACCAAATCTATGTCTG
ATTGGTGTACCTGAAAGTGACGGGGAGAATGGAACCAAGGTGGAAAATGCTCTGCAGGTT
ATTATCCAGGAGAACTTCGCCAACCTAGCAAGGCAGGCCAACATTCAAATTCAGGAAATA
CGGAGAATGCCACAAAGATACTCCTTGAGAAGAGCAACTCCAAGACACATAATTATCAGA
TTCACCAAAGTTGAAATGAAGGAAAAAATGTTAAGGGCAGCCAGAGAGAAAGATCGGTTT
ACCCACAAAGGGAAGCCCATCAGACTAACAGTGGATCTCTCGGCAGAAACTCTACAAGAC
AGAAGAGAGTAGGGGCCAATATTCAACAGCCTTAAAGAAAAGAATTTTCAACCCAGAATT
TCATATCTAGCCAAACTAAGCTTCATAAGTGAAGGAAAAATAAAATCCGTTATAGACAAG
CAAAGGCTGAGAGATTTTGTCACCACCAGGCCTGCCATACCAGAGCTCCTGAAGGAAGCA
CTAAACATGGAAAGGAACAACTGAGACCAGCCACTGCAAAAACATGCCAAATCA
>lcl|hg18_L1PA5_chr6_84262109_84268237
ATGGGGAAAAAACAGAGCAGAAAAGCTGAAAATTCTAAAAATCAGAGCATCTCTCCCCCT
CCAAAGGAATGCAGCTCCTCACCAGCAAGGGAACAAAGCTGGATGGAGAAGGACTTTGAC
AAGTTGAGAGAAGAAGGCTTCAGACGATCAAACATCTCCGAGGTAAAGGAGGAAGTTTGA
ACCCATCGCAAAGAAGCTAAAAACCTTGAAAAAAGATTAGACGAATGGCTAACTAGAATA
ACCAGTGTAGAGAAGTCCTTAAATGACCTGATGGAGCTGAAAACCACGGCACAAGAACTA
CGTGATGCATGCACAAGCTTCAGTAGCCAATTCGATCAACTGGAAGAAAGGGTATCAGTG
ATTGAAGGTCAAATCAATGAAATGAAGTCAGAAGAGAAGTTTAGAGAAAAAAGAATAGAA
AGAAATGAACAAAGCCTCCAAGAAATATGGGACTGTGTGAAAAGACCAAATCTGCATCTG
ATTGGTGTACCTGAAAGTGACGGGGAGAATGGAACCAAGTTGGAAAACACTCTTCAGTAG
ATTATCCAGGAGAACTTCACCAACCTAGCAAGGCTGGCCAACATTCAAATTCAGGAAATA
CAGAGAAGACCACAAAGATACTCCTTGAGAAGAGCAACTCCAAGACACATAATTGTCAGA
TTCACCAAAGTTGAAATGAAGGAAAAAATGTTAAGGGCAGACAGAGAGAAAGGTTGGGTT
ACCCACAAAGGGAAGCCCATCAGACTAACAGATGATCTCTTGGCAGAAACTCTACAAGCC
AGAAGA--GTGGGGACAAATATTCAACATTCTTAAAGAAAAGAATTTTCAACCCAGAATT
TCACATCCAGCCAAACTAAGATTCATAAGTGAAGGAGAAATAAAATCCTTTACAGACAAG
CAAATGCTGAGAGA-TTTGTCACCACCAGGCCTCCCCTACAAGAGCTCCTGAAGG--GCT
CTGAACATGGAAAGGAACAACAGCTACCAGCCACTGCAAAAACATGCCAAATTG
>lcl|hg18_L1PA5_chr7_76609700_76615811
ACAGGGAAAAAACAGAGCAGAAAAGCTGAAAATTCTAAAAATCAGAGCACCTCTCCCCCT
CCAAAGGAACACAGCTCCTCGCCAGGAACGGAACAAAGCTGGAAGGAGAATGACTTTGAC
GAGTTGAGAGAAGAAGGCTTCAGATGATCAAACTTCTCCGAGCTAAAGGAGGAAGTTCGA
ACCCAGTGCAAAGAAGTTAAAAACCTTGAAAAAAGATTAGACGAATGGCTAAGTAGAATA
ACCAATGAAGAGAAGTCCTTAAAGGACCTGATGGAGCTGAAAACCATGGCATGAGAACTA
CATGATGAATGCACAAGCTTCAGTAGCTGATTTGATCAACTGGAAGAAAGGGTATCAGTG
ATTGAAGATCAAATGAATGAAATGAAGTAAGAACAGAAGTTTAGAGAAAAAAGAGTAAAA
AGAAACGAACAAAGTACCCGAGAAATACGGGACTATGTGACAAGACCAAATCTACATCTG
ATTGGTGTAGCTTAAAGTGACGGGGAGAATGGAACCAAGTTGGAAAACACTCTGCAGGAT
ATTTTCCAGGAGAACTTCCCCAACCTAGCAAGGCAGGCCAACATTCAAATTCAGGAAATA
CAGAGAATGCCACAAAGATACTCCTCGAGAGGAGCAACTCCAAGATACATAATTGTCAGA
TTCACCAAAGTTGAAATGAAGGAAAAAATGTTAAGGGCAGCCAGAGAGAAAGGTCGGGTT
ACCCACAAAGGGAAACCCATCAGACTAACAGTGGATCTCTTGGCAGAAACTCTACAAGCC
AGAAGTTAGTGGGGGCCAATATTCAACATTCTTAAAGAAAATTATTTTCAACCCAGAATT
TCATATCCAGCCAAACTAAGCTTCATAAGTGAAGGAGAAATAAAATACTTTACAGACAAG
CAAATGCTGAGAGATTTTGTCACCACCAGGCTTTCCCTAAAAGAGCTCCTGAAGGAAGCA
CTAAACATGGAAAGGAACAACTGGTATGAGCCACTGCAAAAACATGCCAAATTG
>lcl|hg18_L1PA5_chr7_151388496_151394605
ATAGG--AAAAACACAGCAGAAAAGCTGAAAATTCTAAAAATCAGAGTGCCTCTCCCCTT
CCAAAGGAATGCAGTTCCTCACCAGCAATAGAACAAAGCTGGATGGAGAATGACTTTGAC
GAGTTGAGAGA---AGGGTTCAGACGATCAAACTACTCCGAGCTAAAGGAGGAAGTTCGA
ATGCATCGCAAAGAAGCTAAAAACCTTGAAAAAAGATTAGACAAATGGCTAACTAGAAT-
------GTAGAGAAGTTCTTATATGACCTGATGGAGCTGAAAACCATGGCACGAGAACTA
CGTGATGAATGCACAAGCTTCAATAGCTGATTAGATCAACTGGAAGAAAGGGTATCAGTA
ATTGAAGATCAAATGAATGAAATGAAGCAAGAAGAGAAGTTTAGAGAAAAAAGAGTAAAA
AGAAATGAACGAAGCCTCCAAGAAATATGAGACTATGTGAAAAGACCAAATCTACGTCTG
ATTGGTGTGCCTGAAAGTGACGGGGAGAATGGAACCAAGTTGGAAAACACTCTGCAGGAT
ATTATCCAGGAGAATTTCCCCAACCTAGCAAGGCAGGCCAACATTCAAATTCAGGAAATA
CAGAGAACGCCACAAAGATACTCCTTGAGAAGAGCAACTCCAAGGCACATAATTGGCGGA
TTCACCAAATTTGAAATGAAGGAAAAAATGTTAAGGGCAGCCAGAGACAAAGGTCGAGTT
ACCCACAAAGGGAAGCCCATCAGACTAACAGCGGATCTCTCAGCAGAAACTCTACAAGCC
AGAAGAGAGTGGGGACCA-TATTCAACGTTCTTAAAGAAAAGAAATTTCAACCCAGAATT
TCATATCCAGCCAAACTAAGCTTCATAAGTGAAGGAGAAATAAAATCCTTTACAGACAAG
CAAATGCTGAGAGATTTTGTCACCATCAGGCCTGCCCTAAAAGAGCTCCTGAAGGAAGCA
CTAAAGATGGAGAGGAACAACCGGTACCAGACACTGCAAAAACATGCCAAATTG
>lcl|hg18_L1PA5_chr6_9990543_9996667
ATGGGGAAAAACCAGAGCAGAAAAGCTGAAAATTCTAAAAATCAGAGTGCCTCTCCCTCT
CCAAAGGAATGCAGCTCCTTGGCAGCAACGGAACAAAGCTGGACGGAGAATGACTTTGAC
GAGTTGAGAGAAGAAGGCTTCAGATTATTAAACTTCTCCGAGCTAAAGGAGGAAGTTCGA
ACCCATGGCAAAGGAGCTAAAAACCATGAAAAAAGATTAGACAAATGGCTAACTGGAATA
ACCAGTGTAGAGAAGTCCTTAAATGACCTGATGGAGCTGAAAACCATGGCACAAGAACTA
CGTGATGAATACACAAGCTTCAGTAGCCAATTCGATCAACTGGAAGAAAGGGTATAAGTG
ATTGAAGATCAAATTAATGAAATGAAGCGAGAAGAGAAGTTTAGAGAAAAAAGAGTAAAA
AGAAATTAACAAAGCCTCCAAGAAATATGAGACTATGTGAAAAGACCAAATCTATGTCTG
ATTGGTGTACCTGAAAGTGATGGGGAGAATGGAACCAAGTTGGAAAACACGCTGCAGGAT
ATTATCCAGGAGAAGTTCCCCAATCTAGCAAGGCAGGCCAACATTCAAATTCAGGAAATA
CAGAGAACGCCACAAAGATACACCTCAAGAAGAGCAACTCCAAGACACGTAATTGTCAGA
TTCACCAAAGTTGAAATGAAGGAAAAAATGTTAAGGGCAGCCAGAGAGAAAGGTCAGGTT
ACCCACAAAGGGAAGCCCATCAGACTAACAGCAGATCTCTCGGCAGAAACTCTACAAGCC
AGAAGAGAGTGGGGGTCAATATTCAACATTCTTAAAGAAAAGAATTTTCAACCCAGAATT
TCATATCCAGCCAAACTAAGCTTCATAAGGGAAGGAGAAATAAAATCCTTTACAGACAAG
CAAAGGCTGAGAGATTTTGTCATCACCAGGCCTGCCTTACAAGAGCTCCTGAAGGAAGCA
CTAAACATGGAAAGGAACAACCGGTACCAGCCACTGCAAAAACATGCCAAATTG
>lcl|hg18_L1PA5_chr6_44659888_44666028
ATGGGGAAAAAACAGAGCAGAAAAGCTGAAAATTCTAAAAATCAGAGCGCCTCTCCGCCT
CCAAAGGAACGCAGCTCCTCACCAGCAACGGAACAAAGCTGGACGGAGAATGACTTTGAC
AAGTTGAGAGAAGAAAGCTTCAGATGATCAAACTTCTCCGAGCTAAAGGAGGAAGTTCGA
ACACATCGCAAAGAAGCTAAAAACCTTGAAAAAAGATTAGACAAATGGCTAACTAGAATA
ACCAGTGTAGAGAAGTCCTTAAATGACCTGATGGAGCTGAAAACCATGGCACGAGAACTA
CGTGATGAATGCACAAGCCTCAGTAGCCAATTCAGTCATCTGGAAGAAAGGGTACCAGTG
ATTGAAGAGCAAATGAATGAAATGAAGCGAGAAGAGAAGTTTAGAGAAAAAAGAGTAAAA
AAAAATAAACAAAGCCTCCAAGAAATATAGGACTATGTGAAAAGACCAAATCTACATCTG
ATTTGTGTACCTGAAAGTGATGGGGAGAATGGAACCAAGTTGAAAAACACTCTGCAGGAC
ATTATCCAGGAGAACTTCCCCAATCTAGCAAGGCAGGCCAACATTCAAATTCAGGAAATA
CAGAGAACCCCACAAAGATACTCCTCAAGAAGAGCAACTCCAAGACATGTAATTGTCAGA
TTCACCAAAGTTGAAATGAAGGAAAAAATGTTAAGGGCAGCCAGAAAGAAAGGTTGGGTT
ACCCAAAAACGGAAGCCCATCAGACTAACAGCTGATCTCTTGGCAGAAACTCTACAAGCC
AGAAGAGACTGGGGGCCAATATTCAACATTCTTAAAGAAAAGAATTTTCAACCCAGAATT
TCATATCCAGCCAAACTAAGCTTCATAAGTGAAGGAGAAATAAAATCCTTTACAGACAAG
CAAATGCTGAGAGATTTTGTCACCACCAGGCCTGCCCTACAAGAGCTCCTGAAGGAAGCA
ATAAACATGGAAAGGAACAACCGCTACCAGCCACTGCAAAAACATGCCAAATTG
>lcl|hg18_L1PA5_chr7_106112073_106118200
ATGAGGAAAAAACAGAGCAGAAAAGCTGAAAACTCTAAAAATGAGAGTGCCTCTTCTCCT
CCAAAGGAACGCAGCTCCTTGCCAGCAATGGAACAAAGCTGGATTGAGAATGACTTTGAC
GAGTTGAGAAAAGAAGTCTTCAGACGATCAAACTTCTCCGAGCTAAAGAAGGAAGTTCAA
ACCCAATGCAAAGAAGCTAAAAACCTTGAAAAAAGATTAGACGAATGGCTAACTAGAATA
ACCAGTGTAGAGAAGTCCTTAAATGACCTGATGGAGCTGAAAACCATGGCACGAGAACTA
CGTAATGCATGCACAAGCTTCAGTAGCCAATTCGATCAACTGGAAGAAAGGGTATCAGTG
ATTGAAGATCAAATGAATGAAATTAAGTGAGAAGAGAAGTTTAGAGAAAA-AGAGTAAAA
AG-----AACAAAGCCTCCAAGAAATATGGGACTATGTGAATAGACCAAATCTACGTCTG
ATTGGTGTACCTGAAAGTGACGGGGAGAATGTAACCAAGTTGGAAAACACTCTTCAGGAT
ATTATCCAGGAGAACTTCCCCAACCTAGCAAGGCAGACCAACATTCAAATTCAGGAAATA
CAGAGAACACCACAAAGATACTCCTCAAGAAGAGCAACCACAAGACACATAATTGTCAGA
CTCACCAAGGTTGATATGAAGGAAATAATGTTAAGGGCAGCCAGAGAGAAAGGTCGGTTT
ACCCACAAAGGGAAGCCCATCAGACTAACAGCAGATCTCTCAGCAGAAACTCTACAAGCC
AGAAGAGAGTGGGGGCCAATATTCAACATTCTTAAAGAAAAGAATTTTCAACCCAGAATT
TCATATCCAGGCAAACTAAGCTTCATAAGTGAAGGAGAAATAAAATCCTTTACAGACAAA
CAAATGCTGAGAGATTTTGTCTCCACCAGGCCTGCCCTAAAAGAGCTCCTGAAGGAAGCA
CTAAACATGGAAAGGAATAACCAGCACCAGCCACTGCAAAAACATGCCAAATTA
>lcl|hg18_L1PA5_chr7_126040692_126046812
ATGGGGAAAAAACAGAGCTGAAAAGCTGAAAATTCTAAAAATCAGAGCACCTCTCCCCCT
CCAAAGGAACGCAGCTCCTCACCAGCAATGGAACAAAGCTGGATGGAGAATGACTTTGAC
AAGCTGAGAGA---AGGCTTCAGATGATCAAACTTCTCTGAGCTAAAGGAGGAAGTTCGA
ACCCAATGCAAAGAAGTTAAAAACCTTGAAAAAAGATTAGACAAATGGCTAACTAGAATA
ACCAGTGTAGAGAAGTCCTTAAATGACCTGATGGAGCTGAAAACTATGGCACGAGAAATA
CGTGATGAATGCACAAGCTTCAGTAGCTGATTTGATCAACTGGAAGAAAGGGTATCAGTG
ATTGAAGATCAAATGAATGCAATGAAGCGAGAACAGAAGTTTAGAGAAAAAAGAGTAAAA
AGGAAAGAACAAAGCCTCTAAGAAATACGGGACTATGTGAAAAGACCAAATCTACGTCTG
ATTGGTGTACCTGAAAGTGACAGGGAGAATGGAACCAAGTTGGAAAACACTCTGCAGGAT
ATTATCCAGGAGAACTTCCCCAACCTAGCAAGGCAGGACAACATTCAAATTCAGGAAATA
CAGAGAACACCACAAAGATACTCCTCGAGAAGAGCAACTCCAAGACACATAATTGTCAGA
TTCACCAAAGTTGAAATGAGGGAAAAAATGTTAAGGGCAGCCAGAGAGAAATGTAGGGTT
ACCCACAAAGGGAAACCAATTAGACTAATAGCAGATCTCTCGGCAGAAACTCTACAAGCC
AGAAGAGAGTGGGGGCCAATATTCAACATTCTTAAAGAAAAGAATTTTCAACCCAGAATT
TCATATCCAGCCAAACTAAGCTTCATAAGTGAAGGAGAAATAAAATCCTTTAGAGACAAG
CAAATGCTGAGAGATTTTGTCACCACCAGGCCTGCCCTACAAGAGCTCCTGAAGGAAGCA
CTAAACATGGAAAGGAACAACCAGTACCAGCCACTGCAAAAACATGCCAAATTG
>lcl|hg18_L1PA5_chr7_40339885_40346016
ATGGGGAAAAAACAGGGCAGAAAAACTGAAAATTCTAAAACTCCAAGCACCCCTCC-CCT
ACAAAGGAATGCAGCTCCTTGCCAGCAATGGAACAAAGCTGAATGGAGAATGACTTTGAC
GAGTTGAGAGGAGAAGGCTTCAGACGATCAAACTTCTCCAAGCTAAAGCAGAAAGTTCAA
ACCCATCGCAAAGAAGATAAAAACCTTGAAAAAAGATAAGACGAATGGCTAACTAGAATA
ACCAGTGTAGAGAAGACCTTAAATGACCTGATGGAGCTGAAAACCATGGCACGAGAACTA
GGTGATGAATGCACAAGCTTCAGCAGCCGATTCGATCCACTGGAAGAAAGGCTATCAGTG
ATTGAAGATCAAATGAATGAAATGAAGTGAGAAGAGAAGTTTAGAGAAAAAAGAATATAA
AGAGACGAACAAAGCCTCCAAGAAATATGGGACTATGTGAAAAGACCAAATCTACGTCTG
ATTGGTGTACCTGAAAGTGACGGGGAGAATGGAACCAAGTTGGAAAACACTCTGCAGGAT
ATTATCCAGGAGAATTTCCCCAACCTAGCAAGGCAGGCCAACATTCAAATTCAGGAAATA
CAGAGAATGCCACAAAGATACTCCTCGAGAAAAGC-ACTCCAAGACACATAATTGTCAGA
TTCACCAAACTTGAAATGAAGGAAAAAATGTTAAGGGCAGCCAGAGAGAAAGGTTGGGTT
ACCCACAAAGGGAAGCCCATCAGACTAACAGCGGATCTATTGGCAGAAACTCTACAAGCC
AGAAGAGAGTGGGGGCCAATATTCAACATTCTTAAAGAAAAGAATTTTCAACCCAGAATT
TCATATCCACCCAAACTAAGCTTCATAAGTGAAGGAGAAATAAAATCCTTAACAGACAAG
CAAATGCTGAGAGATTTTGTCACCACCAGGCCTGTCCTACAAGAGCTCCTGAATGAAGCA
CTAAACATGGAAAGGAACAACCTGTACCAGCCACTGCAAAAACATGCCAAATTG
>lcl|hg18_L1PA5_chr6_93761622_93767753
ATGGGGAAAAAACAGGGCAGAAAAGCTGAAAATTCTAAAAATCAGAGCATCTCTCCCCCT
CCAAAGGAGCGCAGCTCCTCACCAGCAATGGAACAAAGCTGGACAGAGAATGACTTTGAC
GAGTTGAGAGAAGAAGGCTTCAGACGATCAAACTTCTCCGAGCTAAACGAGGAAGTTCAA
ATCCATCGCAAAGAAGCTAAAAACCTTGAAAAAGGATTAGACGAATGGCTAACTAGAATA
ACCAGTATAGAGACGTCCTTAAATGACCTGATGGAGCTGAAAACCATGGCACGGGAACTA
TGCGACAAATGCACAAGCTTCAGCAGCCGATTCAACCAACTGGAAGAAAGGGTATCAGTG
ATTGAAGATCAAATGAATGAAATGAAGCGAGAGG---AGTTTAGAGAAAGAAGAGTATAA
AGAAATGAACAAAACCTCCAAGAAATATGGGACTATGTGAAAAGACCAAATCTACATCTG
ATTGGTGTACCTGAAAGTGACAGGGAGAATGGAACCAAGTTGGAAAACACTCTGCAGGAT
ATTATCCAGGAGAACTTCCCCAACCTAGCAAGGCAGGCCAACATTCAAATTCAGGAAATA
CAGAGAACGCCACAAAGATACTCCTCAAGAAGAGCAACTCCAAGACACATAATTGTCAGA
TTCACCAAAGTTGAAATGAGGGAAAAAATGTTAAGGGCAGCCAGAGAGAAAGGTCGGGTT
ACCCACAAAGGGAAACCAATGAAAGTAACAGCAGATCTCTTGGCAGAAACTCTATAAGCC
AGAAGAGAGTGGGGGCCAATATTCAACATTCTTAAAGAAAAGAATTTTCAACCCAGAATT
TCATATCCAACCAACCTAAGCTTCCTAAGTGAAGGAGAAATAAAATCCTTTACAGACAAG
CAAACACTGAGAGATTCTGACACAACCAGGCCTGCCCTAAAAGAGCTCCTGAAGGAAGCA
CTAAACGTGGAAAGGAACAACCAGTACCAGCCACTGCAAAAACATGCCAATTTG
>lcl|hg18_L1PA5_chr8_39176292_39182443
ATGGGGATAAAACAGAGCAGAAAAGCTGAAAATTCTAAAAATCAGAGTGCCTCTACCCCT
CCAAAGGAACACAGCTCCTCGCCAGCAATGGAACAAAGCTGTATGGAGAATGACTTTGAT
GAGTTGAGAGA---AGGCTTCAGATGATCAAACTTCCCCAAGCTAAAGGAGGAAGTTTGA
ACCTATCACAAAGAAGCTAAAAAGCTTGAAAAAATATTAGACGAATGGCTAACTAGAATA
ACCAGTGTAGAGAAGTCCTTAAATGACCTGATGGAGCTGAAAACCATGGCACGAGAACTA
CGTGACAAATGCACAAGCTTCAGTAGCTGATTCGATCAACTGGAAGAAAGAGTATCAGTG
ATTGAAGATCAAATGAATGAAATGAAGCGAGAA-AGAAGTTTAGAGAAAAAACAGTGAAA
AGAAATGAACAAAGTCTCCAAGAAATATGGGACTATGTGAAAAGACCAAATCTACGTCTG
ATTGGTGTACCTGAAAGTGATGGTGAGAATGGAACCAAGTTGGAAAACACTGTGCAGGAT
ATTATCCAGGAGAACTTCCCCAATCTAGCAAGGCAGGCCAACATTCAAATTCAGGAAATA
CAGAGAATGCCACACAGATACTCCTTGAGAACAGCAACTCCAAGACACATAATTGTCAGA
TTCACCAAAGTTGAAATGAAGGAAAAAATGTTAAGGGCAGCCAGAGAGACGGGTCCGGTT
ACCCACAAAGGGAAGCCCATCAGACTAACAGCGGATCTCTCAGCAGAAACTCTACAAGCC
AGAAGAGAGTGGGGGCCAATATTCAACATTCTTAAAGAAAAGAATTTTCAACCCAGAATT
TCATATCCAGCCAAACTAAGCTTCATAAGTGAAGGAGAAATAAAATCCTTTACAGACAAG
CAAATGCTGAGAGATTTTGTCACCACCAGGCCTGCCTTATAAGAGCTCCTAAAGGAAGCA
CTAAACATGGAAAGGAACAATCAGTACCAGCCACTGCAAAAACATGACAAATTG
>lcl|hg18_L1PA5_chr8_39993074_39999223
ATGGGGAGAAACGAGAGCAGAAAAGCTGAAAATTCTAAAAATCAGAGTGCCTCTCCTCCT
CCAAAGGAACGCAGCTCCTCACCAGCAACGGAACAAAGCTGGATGGAGAATGACTTTGAT
GAGTTGAGAGAAGAAGGCTTCAGACAATCAAACTTCTCCGAGCTAAAGGAGGATGTTCAA
ACCCATTGCAAAGAAGCTAAAAACCTTGAAAAAAGAGTAGACGAATGGCTAACTAGAATA
ACCAGTGTAGAGAAGTCCTTAAATGACCTGATGGAGCTGAAAACCATGGCACAAGAACTA
CGTGACACATGCACAAGCTTCAGTAGCTGATTCGATCAACTGGAAGAAAGGGTATCAGTG
ATTGAAGATCAAATGAATGAAATGAAGTGAGAAGAGAAGTTTAGAGAAAAAAGAGTAAAA
AGAAACTAACAAAGCCTCCAAGAAATATGGGACTATGTGAAAAGACCAAATCTACGTCTC
ATTGGTGTACCTGAAATTGACGGGGAGAATGGAACCAAGTTGGAAAACACTCTGCAGGAT
ATTATCCAGGAGAACATCCCCAACCTAGAAAGGCAGGCCAACATTCAAATTCAGGAAATA
CAGAGAATGCCACAAAGATACTCCTCAAGAAGAGTAACTCCAAGACACATAATGGTCAGA
TTCACCAAGGTTGAAATGAAGGAAAAAATGTTAAGGGCAGCCAGAGAGAAAGGTCAGGTT
ACCCACAAAGGGAAGCCCATCAGACTAACAGCTGATCTCTCGGCAGAAACTCTACAAGCC
AGAATAGAGTGGGGGCCAATATTCAACATTCTTAAAGAAAAGAATTTTCAACACAGAATT
TCCTATCCAGCCAAACTAAGCTTCATAAGTGAAGGAGAAATAAAATCCTTTACAGAAAAG
CAAATGCTGAGAGATTTTCTCACCACCAGGCCTGCCTTACAAGAGCTCCTGAAGGAAGCA
CTAAACATGGAAAGGAAAAATCGGTACCAGCCACTGCAAAAACATGTCAAATTG
>lcl|hg18_L1PA5_chr6_25266405_25272516
ATGGGGAAAAAACAGAGCAGAAAAGCTGAAAATTCTAAAAATCAGAGCACCTCTCCCCCT
CCAAAAGAACACAGCTCCTTACCAGCAATGGAACAAAGCTGGACGGAGAATGACTTTGAC
AAGTTGCGAGAAGAGGTCTTCAGACGATCAAACTTTTCCGAGCTAAAGGAAGAAGTTCGA
ACCCATCGCAAAGAAGCTAAAAACCTTGAAAAAGGATTAGATGAATGGCTAACTAGAATA
ACCAGTGTAGAGAAGTCTTTAAATGACTTGATGGAGCTGAAAACCA-GGCACAAGAACTA
CGTGACAAATGCACAAGCTTCGGTAGCTGATTCGATCAACTGGAAGAAAGGGTATCAGTG
ATGGAAGATCAAATGAATGAAATGAAGCGAGAAGAGAAGTTTAGAGAAAAAAGAATGAAA
AGAAACGAAGAAAGCCTCCAAGAAATATGGGACTATGTGAAAATACCAAATCTACGTCTG
ATTGGTGTACCTGAAAGTGACAGGAAGAACGGAACCAAGTTGGAAAACATTCTTCAGGAT
ATTATCCAGGAGAACTTCCCCAATCTAGCAAGGCAGGCCAACATTCAGATTCAGGAAATA
CAGAGAATGCCACAAAGATACTCCTCGAGAAGAGCAACTCCAAGACACATAATTGTCAGA
TTTACCAAAGTTGAAATGAAGGAAAAAATGTTAAGGGCAGCCAGAGAGAAAGGTCGGGTT
ACCCACAAAGGGAAGCCCATCAGACTAACAGCGGATCTCTTGGCAGAAACTCTACAAGCC
AGAAGAGAGTGGGGGCCCATATTCAACATTCTTAAAGAAAAGAATTTTCAACCCAGAATT
TCATATCCTGCCAAACTAAGCTTCATAAGTGAAGGAGAAATAAAATCCTTTACAGACAAG
CAAATGCTGAGAGATTCTGTCACCGCCAGGCCTGCCCTACAAGAGCTCCTGAAGGAAGTA
CTAAACATGGAAAGGAACAACTGGTACCAGCCACTGCAAAAACATGCCAAATGG
>lcl|hg18_L1PA5_chr8_51223529_51229624
ATGGGGAAAAAACAGAGCAGAAAAGCTGAAAATTCTAAAAATCAGAGTACCTCTCCCCCT
CCAAAGGAACACAGCTCCTCGCCAGCAGTGGAACAAAACTGGAGAGAGAATGATGCTGAC
GAGTTGAGAGAATA---CTTCAGACAATCAAACTTCTCTGAGCTAACGGAGGAAGTTTGA
ACCCAATGCAAAGAAGCTAAAAACCTTGAAAAAAGAATAGACAAATGGCTAACTAGAATA
ACCAGTGTAGAGAAGTCCTTAAATGACCTGATGGAGCTGAAAACCGTGGCACAAGAACTA
TTTGATGCATGCACAAGCTTCAGTAGCCAATTCGATCAAGTGGAAGAAAGGGTATCAGTG
ATTGAAGATCGAATGAATAAAATGAAGTGAGAAGAGAAGTTTAGAGAAAAAAGAGTAAAA
AGAAACGAACAAGGCCTCCAAGAAATATGGTACTATGTGAAAAGACCAAATCTACGTCTG
ATTGGTGTACCTGAAAGTGACGGGGAGAATAGAACCAAGTTGGAAAACACTCCTCATGAT
ATTATCCAGGAGAACTTCCCCAACCTAGCAAGGCAGGCCAACATTCAAATTCAGGAAATA
CAGAGAACACCACAAAGATACTCCTCGAGAAGAGCAACTCCAAGACACATAATTGGCAGA
TTCACCAAAGTTGAAATGGAGGAAAAAATGTTAAGGGCAGCCAGAGAGAAAAGTCTGGTT
ACTCACAAAGGGAAACCCATCAGACTAACAGCTGATCTCTCGGCAGAAA--CTACAAGCC
AGAAGAGAGTGGGGGCCAATATTCAACATTCTTAAAGAAAATAATTTTCAACCCAGAATT
TCATATCCAGTCAAATTAAGTTTCATAAGTGAAGGAGAAATAAAATCCTTTACAGACAAG
CAAATGCTGAGAGATTTTCTCACCACCAGGCCTGCCCTAAAAGAGCTCCTGAAGGAAGCA
CTAAACATAGAAAGGAACAACCGGTACCAGCCACTGCAAAACCATTCCAAATTG
>lcl|hg18_L1PA5_chr7_47165799_47171917
ATGGGGAAAAAACAGAGCAGAAAAGGTGAAAATTCTGAAAATCAGAGCACCTCTCCCACT
CCAAAGGAACACAGCTCCTTGCCAGCAACAGAACAAAGCTGGATGGAGAATGACTTTGAT
GAGTTGAGAGAAGCAGGCTTCAGATGATCAAACTTCTCCGAGCTAAAGGAGGAAGTTCGA
ATCCAACACAAAGAAGCTTAACACCTTGAAAAAAGATTAGACGAATGGCTAACTAGAATA
ACCAGTGTAGAGAAGTCCTTAAATGACCTGATGGAGCTGAAAACTATGGCATGAGAACTA
TGTGATGAATGCACAAGCTTCAGTAGCCAATTCGATCAACTGGAAGAAAGGGGATCAGTG
AATGAAGATCAAATGAATGAAATGAAGCAAGAAGAGAAGTTTAGAGAATAAAGAATAAAA
AGAAATGAACAAAGCCTCCAAGAAATATGGGACTATGTGAAAAGACCAAATCTACGTCTG
ATTGGTGTACCTGAAAGTGACGGGGAGAATGGAACCAAGTTGGAAAACACTCTTCAGGAT
ATTACCCAGGAGAACTTCCCCAATCTAGCAAGGCAGGCCAACATTCAAATTCAGGAAATA
CAGAGAACGCCACAAAGATACTCCTCAAGAAGAGCAACTCCAAGACACATAATTGTCAGA
TTCACCAAAGTTGAAATGAAGGAAAAAATGTTAAGTGCAGCCAGAGAGAAAGGTCAGGTT
ACCCACAAAGGGAAACCCATCAGTCTAACAGCGGATCTCTCAGCAGAAACTCTACAAGCC
AGAAGAGAGTGGGGGCCAGTATTCAACATTCTTAAAGAAAAGAATTTTCAACCCAGAATT
TCATATCCAGCCAAACTAAGCTTCATAAGTGAAGGAGAAATAAAATCCTTTACAGACAAG
CAAATGCTGAGAGATTTTGTCACCACCAGGCCTGCCCTACAAGAGTTCCTGAAGGAAGCA
CTAAACATGGAAAGGAAAAACTGGTACCAGCCACTGCAAAAACATGCCAAATTG
>lcl|hg18_L1PA5_chr8_23287413_23293535
ATGGGGAAAAAACAGAGCAGAAAAGCTGAAAATTCTAAAAACCAGAGCACCTCTCCCCCT
CCAAAGGAACACAGCTCCTCGCCAGCAATGGAACAAAGCTGGACAGAGAATGAC--TGAC
AAGTTGAGAGAAGAAGGCTTCAGACGATCAAACTACTCCAAGCTAAAGGAGGAATTTCAA
ACCCA----ACATAAGCTAAAAACCTTGAAAAAAGATTAGATGAATGGCTAACTAGAATA
ACCAGTGTAGAGAAGTCCTTAAATGACCTGATGGAGCTGAAAACCATGGCACGAGAACTA
CGTGACGAATGCACAAGCTTCAGTAGCCGTTTCGATCAACCAGAAGAAAGGGTATCAGTG
ATTGAAGATCAAATGAATGAAATGAAGCGAGAAGAGAAGTTTAGAGAAAAAAGAGTAAAA
AGAAACGAACAAAGCCTCCAAGAAATATGGGACTATGTGAAAAGACCAAAGCTACATCTG
ATTGGTGTACCTGAAAGTGACGGGGAGAATGGAACCAAGTTGGAAAACACTCTGCAGGAT
ATTATCCAGGAGAACTTCCCCAACCTAGCAGGGCAGGCCAACGTTCAAATTCGGGAAATA
CAGAGAATGCCACAAAGATACTCCTGGAGAAGAGCAACTCCAAGACACATAATTGTCAGA
TTCACCAAAGTTGAAATGAAGGAAAAAATGTTAAGGACAGCCAGAGAGAAAGGTCAGGTT
ACCCACAAAAGGAAACCCATCAGACTAGCAGCAGATCTCTCAGCAGAAACTCTACAAACC
AGAAGAGAGTGGGGGCCAATATTCAACATTCTTAAAGAAAAGAATTTTCAACCCAGAATT
TCATATCCAGCCAAACTAAGCTTCATAAGTGAAGGAGAAATAAAATCCTTTACAGACAAG
CAAATGCTGAGAGATTGTGTCACCACCAGGCCTGCCCTACAAGAGCTCCTGAAGGAAGCA
CTAAACATGGAAAGGAACAACCAGTACCAGCCACTTCAAAAACATGCCAAATTG
>lcl|hg18_L1PA5_chr8_26971287_26977417
ATGGGGAAAAAACAGAGCAGAAAAGCTGAAAATTCTAAAAATCAGAGCACCTCTCCCCCT
CCAATGGAACGCAGCTCCTTGCCAGCAATGGAACAAAGCTGGACGGAGAATGACTTTGAC
AAGTTGAGAGAAGAAGGCTTCAGATGATCAAACTTCTCCAAACTAAAGGAGGAAGTTCAA
ACCCATTGCAAAGAAGCTAAAAACCTTGAAAAAAGATTAGACGAATGGCTAACTAGAATA
ACCAGTGTAGAGAAGTCTTTAAAGGACCTGATGGAGCTGAAAACCATGGCACGAGAACTA
CGTGACGAATGCACAAGCCTCAGTAGCCGATTCGATCAACCGGAAGAAAGGGTATCAGTG
ATTGAAGATCAAATGAATGAAACGAAGCGAGAAGAGAAGTTTAGAGAAAAAAGAGTAAAA
AGAAATGAACAAAGCCTCCAAGAAATATGGGACTATGTGAAAAGACCAAATCTACATCTG
ATTGATGTACCTTAAAGTGACGGACAGAATGGAACCAAGTTGGAAAACACTCTTCAGGAC
ATTATCCAGGAGAACTTCTCCAACCTAGCAAGGCAGGCCAACATTCAAATTCAGGGAATA
CAGAGAATGCCACAAAGATACTCCTCGAGAAGAGCAACTCCAAGACACATAATTGTCAGA
TTCACCAAAGTTGAAATGAAGGAAAAAATGTTAAGGGCAGCCAGAGAGAAAGGTCGGGTT
ACCCACAAAGGGAAGCCCATCAGACTAACAGCTGATCTCTCGGCAGAAACTCCACAAGCC
AGAAGAGAGTGGGGGCCAACATTCAACATTCTTAAAGAAAAGAATTTTCAATCCAGAATT
TCATATTCAGCCAAACTAAGCTTCATAAGTGAAGGAGAAATAAAATCCTTTACAGACAAG
CAAATGCTGAGAGATTTTGTCACCACCAGGCCTGCCCTACAAGACCTCCTGAAGGAAGCA
CTAAACATGGAAAAGAACAACCGGTACCAGCCGCTGCAAAAACATGCCAAATTG
>lcl|hg18_L1PA5_chrX_57544915_57551050
ATGGGGAAAAAACAGAGCAGAAAAGCTGAAAATTCTACAAATCAGAGTGCTTTTCCCCCT
ACAAAGGAACACAGCTCCTCACCAGCAGCAGAACAAAGCTGGATGGAGAATGACTTTGAC
AAATTGAGAGAAGAAGGCTTCAGATGATCAAACTTCTCTGAGCTAAAGAAGGAAGTTCGA
ACCCATGGCAAAGAAGTTAAGAACCTTGAGAAAAGATTAGACGAATGGCTAAATAGAATA
ACCAATGTAGAGAAGGCCTCAAATGATATCTTGGAGCTGAAAACCATGGCATGAGAACTA
TGCAATGAATGCACAAACTTCAGTAGCTGATTCGATAAACTGGAAGAAAGGGTATCAGTG
ATTGAAGG-CAAATGAATGAACTGAAGCAAGAAG-----TTTAGAGAAAAAAGAGTAAAA
AGAAATGAACAAAGCCTCCAAGAAATATGGGACTATGTGAAAAGACCAAATCTACCTCTG
ATTGGTGTACCTGAAAGTGACAGGGAAAATGGAACCAAGTTGGAAAACACTCTGCATGAT
ATTACCCAGGAGAACTTTCCCAATCTAGCAAGGCAGGCCAATACTCAAATTCAGGAAATA
CAGAGAACCCCACAAAGATAATCTTTGAGAACAGCAACTCCAAGACACATAATTGTCAGA
TTCACCAATGACGAAATGAAGGAAAAAAGGTTAAGGGCAGCCAGAGAGAAAGGTCAGGTT
ACCCACAAAGGGAAGCCCACCAGAATAACAGCGGATCTATTGGCAGAAACTCTACAAGAC
AGAAGGGAGTGGGGGCCAATATTCAACACTCTTAAAATAAAGAATTTTCAACCCAGAATT
TCATATCCAGCCAAACTAAGCTTCATAAGTGAAGGAGAAATAAAATCCTTTACAGA-AAA
AAAATGCTGAGAGATTTTGTCACCACTGGGCCTGCTGTACAAGAGCTCCTGAAGGAAGCA
CTAAACATGGAAAGGAAAAACTGGTACCAGCCACTGCAAAAACATGCCAAATTG
>lcl|hg18_L1PA5_chr8_86518332_86524472
ATGGGGAAAAAACAGAGCAGAAAAACTAGAAACTCTAAAAATCAGAGCACCTCTCCTCCT
CCAAAGGAACGCAGCTCCTCACCAGCAGTGGAACAAAGCTGGACGGAGAATGACTTTGAC
GAGTTGAGAGAAGAAGGCTTCAGAGGATCAAACTACTCCAAGCTACAGGAGGAAGTTCAA
ACAAATGGCAAAGAAGTTAAAAACTTTTAAAAAA-ATTAGACAAATGGATAACTAGAATA
ACCAATGCAGAGAAGTCCTTAAAGGACCTGAAGGAGCTGAAAACCAAGGCACGAGAACTA
CGTGAAGAATGCAGAAGCCTCAGTAGCCAATGCAATCAACTGGAAGAAAGGGTATCAGTG
ATGGAAGACGAAATGAATGAAATGAAGCGAGAAGAGAAGTTTAGAGAAAAAAGATTAAAA
AGAAACGAACAAAGCCTCCAAGAAATATGGGACTATG-GAAAAGACCAAATCTGCGTCTG
ATTGGTGTACCTGAAAGTGACAGGGAGAATGGAACCAAGCTGGAAAACACTCTGCAGGAT
ATTATCCAGGAAAACTTCCCCAATCTAGCAAGGCAGGCGAACATTCAAATTCAGGAAATA
CAGAGAATACCACAAAGATACTCCTCGAGAAGAGCAACTCCAAGACACATAATTGTCAGA
TTCACCAAAGTGGAAATGAAGGAAAAAACGTTAAGGGCAGCCAGAGAGAAAGGTCAAGTT
ACCCAC-AAAGGAAGCCCATCAGACTAACAGCTGATCTCTCAGCAGAAACTCTACGAGAC
AGAAGAGAGTGGGGGCCAATATTCAACATTCTTAAAGAAAAGAATTTTCAACCCAGAATT
TCATATCCAGCCAAACTAAGCTTCATAAGTGAAGGAGAAATAAAATACTTTACAGAGAAA
CAAATGCTGAGAGATTTTGTCACCACCAGGCCTGCCCTAAAAGAGCTCCTGAAGGAAGCA
CTAAACATGTAAAGGAACAACCGGTACCAGCCACTGCAAAAACATGCCAAATTG
>lcl|hg18_L1PA5_chrX_62628697_62634857
ATGGGGAAAAAACAGAGCAGAAAAGCTGAAAATTCTAAAAATCAGAGTACCTCTCCGCCT
CCAAAGAAATGCAGCTCCTCGACAGCAACGGAACAAAGCTGGAGGGAGAATGACTTTGAC
AAGTGGAGAGAAGAAGGCTTCAGAAGATCAAACTTCTCTGAGCTAAAGGAGGAAGTTCAA
ACCCATCACAAAGAAGCTAAAAACCTTGAAAAAAGATTAAACGAATGGCTAACTACAATA
ACCAGTGTAGAAAAGTCCTTAAATGACCTGATGGAGCTGAAAACCATGGCACGAGAACTA
TGTGACAAATGCACAAGCTTCAGTAGCCGATTCGATCAACTGGAAGAAAGGGTATCAGTG
ATTGAAGATCAAATGAATGAAATTAAGCGAGAAGAGAAGTTTAGAGAAAAAAGAGTAAAA
AGAAACGAACAAAGCCTCCAAAAAATATGGGACTATGTGAAAAGACCAAACCTACGTCTG
ACTGGTATACCTGAAAGTGACAGGGAGAATGGAAAAAAGTTGGAAAACA--CTGCAGGAT
ATTATCCAGGAGAACTTCCCCAACCTAGCAAGGCAGGTCAACATTCAAATTCAGGAAATA
CAGAGAACGCCACAAAGATAATCCTCGAGAAGAGCAACTCCAAGA-ACATACTTGTCAGA
TTCACGAAAGTCGAAATGAAGGAACAAATGTTAAGGGCAGCCAGAGACAAAGGTCAGGTT
ACCCACAAAGGGAAGCCCATCAGACTAACAGCTGATCTCTTGGCAGAAACTCTACAAGCC
AGAAGAGAGTGGGGGACAATATTCAACATTCTTACAGAAAAGAATTTTCAACCCAGAATT
TCATGTCCAGCCAAACTAAGCTTCATAAGTGAAGGAGAAATAAAATCCTTTACAGACAAG
CAAATGCTGAGAGATTTTGTCACCACCAGGCCTGCCCTAAAAGACCTCCTGAAGGAAGCA
CAAAACATGGAAAGGAACAACCAGTACCAGCCACTGCAAAATCATGCCAAATTG
>lcl|hg18_L1PA5_chrX_57906353_57912464
ATGGGGAAAAAACAGAAAAGAAAAACTGAAAATTCTAAAAATCAGAGTGCCTCTCCCCCT
CCAAAGGAACACAGCTCCTCACCAGCAATGGAACAAAACTGGATGGAGAATGACTCTGAC
AAGTTGAGAGAAGAAGGCTTCAGATGATTAAACTTCTCTGAGATAAAGGAGGAAGATCGC
ACCCATCGCAAAGAAGCTAAAAACCTTGAAAAAAGATCAGACGAATGGCTAACCAGAAAA
ACCAGTGTAGAGAAGTCCTTAAATGACCTTATGGAGCTGAAAACCACGGCACGAGAACTA
TGTGACGAATGCACAAGCTTCAGTAGCTGATTTGATCAACTGGAAGAAAGGGCATCAGTG
ATTGAAGATC---------AAATAAAGCGAGAAGAGAAGTTTAGATAAAAAAGAGTAAAA
AGAAATGAACGAAGCCTCCAAGAAATATGGGACTATGTGAAAAGACCAAATCTACATCTC
ATTTGTGTACTTGAAAGTTATGGGGAGAATGGAACCAAGTTGGAAAACACTCTGCAGGAT
ATTATCCAGGAGAACTTCTCCAACTTAGCAAGGCATGCCAACATTCAAATTCAGGAAATA
CAGAGAATGTCACAAAGATATTCCTCAAGAAGAGCAACTCCAAGACACATAATTGTCAGA
TTCACCAAAGTTGAAATGAAGGAGAAAATGTTAAGGGCAGCCAGAGAGAAAGGTCGGGTT
ACCCACAAAGGGAAGTCCATCAGACTAACAGCAGATCTCTCGGCAGAAACTCTACAAGCC
AGAAGAGAGTGGGGGCCAATACTCAACATTCTTAAAGAAAATAATTTTCAACCCAGGATT
TCATATCCAGCCAAACTAAGCTTCGTAAGTGAAGGAGAAATAAAATCCTT-ACAGATAAG
CAAATGCTGAAAGATTCTGTCATCACCAGGTCTGCCCTACAAGAGCTCCTGAAGGAAGCA
CTAAACAT----AGGAACAACCAGTACCAACCACTGCAAAAACATGCCAAATTT
>lcl|hg18_L1PA5_chr9_6366265_6372430
ATGGGGGAAAAAAAGAGCAGAAAAACTGGAAACTCTAAAAATCAGAGTGCCTCTCCTCCT
CCAAAGGAATGCAGCTCCTCACCAGCAATGGAACAAAGCTGAATGGAGAATGACTTTGAC
GAGTTGAGAGAAGAAGGCTTCAGACGATCAAACTACTCTGAGCTAAAGGAGGAAATTCGA
ACCAATGGCAAAGAAGTTAAAAGCTTTGAAAAAAAATTAGACGAATGGATAAGTAGAATA
ACTAATGCAGAGAAGTCCTTAAAGGACCTGATGGAGCTGAAAACCAAGGCACGAGAGCTA
TGTGAGGAATGCAGAAGCCTCAGTACCCGATGTGATCAACTAGAAGAAAGGGTATCAGTG
ATGGAAGATGAAATGAATGAAATGAAGTGAGAAAAGAAGTTTAGAGAAAAAAGGATAAAA
AGAAACGAACAAAGCCTCCAAGAAATATAGGACTATGTGAAAACACCAAATCTACGTCTG
ATTGGTGTACCTGAAAGTGACGGGGAGAATGGAACCAAGTTGGAAAACACTCTGCAGGAT
ATTATCCAGGAGAACTTCCCCAATCTACCAAGGCAGGCCAACATTCAAATTCAGGAAATA
CAGAGAACGCCACAAAGATACTCCCCGAGAAGAGCAACTCCAAGACACAGAATTGTCAGA
TTCACCAAAGTTGAAATGAAGGAAAAAATGTTAAGGGCGGCCTGAGAGAAAGGTCGGGTT
ACCCACAAAGGGAAGCCCATCAGACTAACAACTGATCTCTCGGCAGAAACTCTACAAGCC
AGAAGACAGTGGGGACCAATATTCAACATTCTTAAAGAAAAGAATTTTCAACCCAGAATT
TCATATCCAGCCAAACTAAGCTTCGTAAGTGAAGGACAAATAAAATCCTTTACAGACAAG
CAAATGCTGAGAGAATATGTCGCCACGAGGCCTGCCCTAAAAGAGCTCCTGAATGAAGCA
CTAAACGTGGAAAGGAACAACCGGTATGAGCCACTGCAAAAACATGCCAAATTG
>lcl|hg18_L1PA5_chr9_25092005_25098066
ATGGGGAAAAAACAGAGCAGAAAAACTGCAAATTCTAAAAATCAGAGTGCCTCACCTCCT
CCAAAGGAACACAGCTCCTCACCAGCAACGGAACAAAGCGTGACAGAGAATGAATTTGAC
TAGTTGAGAGAAGAAGGCTTCAGATGAACAAACTACTCCAAGCTAAAGGAGGAAGTTCGA
ACCCATGGCAAAGGAGTTAAAAACCTTGAAAAAAGGTTAGATGAATGGCTAACTAGAATA
ACCCATGCAGAGAAGTCCTTAAAGGACCTGATGGAGCGGAAAACCGTGGCACGAGAACTA
CGTGACAAATGCAGAAGCCTCAGTAGCTGATTCAATCAACTGGAAGAAAGGGTATCAGTG
ATGGAAGATCAAATGAATGAAATGAAGCGAGAAGAGAAGTTTAGAGAAAAAAGAATAGAA
AGAAACAAACAAAGCCTCCAAGAAATATGGGACTCTGTGAAAAGAACAAATCTACGTCTG
ATCGGTGTACCTGAAAGTGACGGGGAGAATGGAACCAAGTTGGAAAGCACTCTGCAGGAT
ATTATCCAGGAGAACTTCCCCAATCTAGCAAGGCAGGCCCACATTCAGATTCAGGAAATA
CAGAGAATGCCACGAAGATACTCCTCGAGAAGAGCAACTCCAAGACACATAATTGTCAGA
TTCACCAAAGTTGAAATGAAGGAAAAAATGTTAAGGGCAGCCAGAGAGAAAGGTTGGGTT
ACCCACAAAGGGAAGCCCATCAGACTAACAGCTGATCTCTCCACAGAAACTCTACAAGCC
AGAAGAGATTGGGGGCCAATATTCAACATTCTTAAAGAAAAGAATTTTCAACCCAGAATT
TCATATCCGGCCAAACTAACCTTCATAAGTGAAGGAGAAATAAAATCCTTTACAGACAAG
CAAATGCTGAGAGATTTTGTCACCACCAGACCTGCCCTACAAGAGCTCCTGAAGGAAGCA
CTAAACATGGAAAGGAACAACCAGTACCAGCCACTGCAAAAACATGACAAATTG
>lcl|hg18_L1PA5_chr8_72656408_72662551
ATGGGGAAAAAACAGAGCAGAAAAGCAGAACATTCTAAAAATCAGAGCACCTCTCCCAAT
CCAAAGGAATGCAGCTGCTCGCCAGCAATGAAACAAAACTGGATGGAGAATGACTTTGAC
AAGTTGAGAGAAGAAGGCTTCAGACAATCAAACTTCTCTGAGCTAAAGGAGGAAGTTTGA
ACCCAACGCGAAGAAGTTAAAAACCTTGAAAAAAGATTAGATGAATGGCTAACTAGAATA
ACCAGCATAGAGAAATCCTTAAATGACCTGATAGAGCTGAAAACCATGGCACGAGAACTA
CATGACAAATGCACAAGCTTCAGTAGCCAATTCAATCAACTCGAAGAAAGGGTATCAGTG
ACTGAAGATCAAATGAATGAAATGAAGTGAGAAGAGAAGTTTAGAGAAAAAAGAGTAAAA
ACAAACAAACAAAGCCTCCAAGAAATATGGAACTATGTGAAAAGACCAAATCTACGTCTG
ACTGGTTTACCTGAAAGTGACAGGGAGAATGGAACCAAGTTGGAAAACATTCTGCAGGAT
ATTATCCAGGAGAATTTCCCCAACCTGGCAAAGCAGGCCAACATCCAAATTCAGGAAATA
CAGAGAACACCACAAAGATACTCCTTGAGAAGAGCAACTCCAAGACACATAATTGTCAGA
TTCACCAAAGTTGAAATGAAGGAAAAAATGTGAAAGGCAGCCAGAGAGAAAGTTCGGGTT
ACTCACAAAGGGAAGCCCATCAGACTAACAGCTGATCTCTTGGCAGAAACTCTACAAGCC
AGAAGAGAATGGGGGCCAATATTCAACATTCTTAAAGAAAAGAATTTTCAACACAGAATT
TCATATCCAGCCAAACTAAGCTTCATAAGTGAAGGAGAAATAAAATCCTTTACAGACAAG
CAAATGCTGAGAGATTTTGTCACCACCAGGCCTGCCCTAAAAGAGCTCCTGAA-GAAGCA
CTAAACATGGAAAGGAACAACCGGTACCAGCCACTGCAAAAACATGCCAAATTG
>lcl|hg18_L1PA5_chr8_85151594_85157791
ATGGGGAAAAAACAGAGCAGAAAAGCTGAAAACCCTAAAAATCAGAGTACCTCTCCCCCT
CCAAAGGAACGCAGCTTCTCACCAGCAACGGAACAAAGCTGGATGGAGAATGACTTTGAT
GAGTTGAGGGA---AGGCTTCAGATGATCAAACTTCTCTGAGCTAAAGGAGGAAGTTCGA
ACCCATCACAAAGAAGCTAAAAACCTTGAAAAAGGATAAGACGAATGGCTAATTAGAATA
ACCAGTGTAGAGAAGTCTTTAAATGACCTGACGGAGCTGAAAACCATGGCACGAGAACTA
TGCGACGAATGCACAAGCTTCAGTAGCCGATTTGATCAAGTGGAAGAAAGGGTATCAGTG
ATTGAAGATCAAATGAATGAAATGAAGCCAGGAGAGAAGTTTAGAGAAAAAAGAGTAAAA
AGAAACGAACAAAGCCTCCAAGAAACATGGGACTATGTGAAAAGACCAAATCTATGTCTG
ATTGGCATACCTGAAAGTGATGGGGAGAATGGAACCAAGTTGGAAAACACTCTGCAGGAT
ATTATCCAGGAGAACTTCCCCAACCTAGCAAGGCAGGCCAACATTCAAATTCAGGAAATA
CAGAGAATGCCACAAAGATACTCCTCGAGAAGAGCAACTCCAAGACACATAATTGTCAGA
TTCACCAAAGTTGAAAAGAAAGAAAAAATGTTAAGGGCAGCCAGAGAGAAAGGTCAGGTT
ACCCACAAAGGGAATCCCATCAGACTAACAGCGGATTTCTCGGCAGAAACTCTACAAGCC
AGAAGAGAGTAGGGGCCAATATTCAACATTCTTAAAGAAAAGAATTTTGAACCCAGAATT
TCATATCCAGCCAAACTAAGCTTCATAAGTGAAGAAGAAATAAAATCCTTTACAGACAAG
CAAATGCTGAGATATTTTGTCACCACCAGGCGTGCCCTAAAAGAGCCCCTGAAGGAAGCA
CTAAACATGGAAAGGAACAACCGGTATTAGCTGCTGCAAAAACATGCCAAATTG
>lcl|hg18_L1PA5_chrX_108459701_108465854
ATGGGGAGAAACCAGAGCAGAAAAGCTGAAAATTCTAAAAATCAGAGTGCCTCTTCTCCT
CTGAAGGAATGCAGCTCCTTGCCAGCAATGGAATAAAGCTGGATGGAGAATGACTTTGAC
GAGTTGACAGAAGAAGGCTTCAGATGATCAAACTTCTCTGAGCTAAAGGAGGATGTTCAA
ACCCATCACAAAGAAGCTAAAAACCTTGAAAAAAGATGAGATGAATGGCTAACTAGAATA
ACAAGTGTAGAGAAGTCCTTAAATGACCTGATGGAGCTGAAAACCATGGCATGAGAACTA
CATGACACATGCACAAGCTTCAGTAGCTGATTTGATCAACTGGAAGAAAGGGTATCAGTG
ATTGAAGATCAAATGAATGAAATGAAGTGAGAAGAAAAGTTTAGAGAAAAAAGAGTAAAA
AGAAATGAACAAAGCCTCCAAGAAACATGGGACCATGTGAAAAGACCAAATCTACATCTG
ATTGGTGCACCTGACAGTGAAGGGAAGAATGGAACCAAGTAGGAAAATACTCTTCAGGAT
ATTATCCAAGAGAACTTCCCTAATCTAGCAAGGCAGGCCAACATTCAAATTCAGGAAATA
CAGAGAATGCCACAGAGATACTCCTTGAGAAGAGCAACTGCAAGACACATAATTGTCAGA
TTCACCAAAGTTGAAATGAAGGAAAAAATATTAAGGGCAGCAAGAGAGAAAGGTCGGGTT
ACCCACAAAGGGAAGCCCATCAGACTAACAGCGGATCTCTTGGCAGAAACTCTACAAGCC
AGAAGGCAGTGGGGGCCAATATTCAACATTCTTAAAGAAAAGAATTTTCAACACAGAATT
TCATATCCAGCCAAACTAAACTTCATAAATGAAGGAGAAATAAAATCCTTCACAGACAGG
TGAATGCTGATAGATTTTGTCACCACCAGGCCTGCCTTAAAAGAGCTCCTGAAGGAAGCC
TGAAACATGGAAAGGAGAAACCGGTACCAGCCACTGCAAAAGTATGCCAAATTG
>lcl|hg18_L1PA5_chrX_51930614_51936760
ATGGGGAAAAAACAGAGCAGAAAAGCTGAAAATTCTGAAAATCAGAGTGCCTCTCCTCCT
CCAAAGGAACACAGCTCCTTGCCAGCAACCGAATAAAGCTGCACGGAGAATGACTTTGAC
AAGTTGAGGGAAGAAGACTTCAGATGATCAAACTTCTCCAAGCTAAAAGAGGAAGTTCGA
ACCCATCGCAAAGAAGCTAAAAACCTTGAAAAAAGATTAGATGAACCGCGAACTAGAATA
ACCAGTGAAGAGAAGTCCTTAAATTACCTGAAGGAGCTGAAAACCATGGCACGAGAACTA
CAGGATGAATGCACAAGATTCAGTAGCCGATTCAATCAACTGGAAGAAAGGGTATCAGTG
ATTGAAGACCAAATGAATGAAATGAAGTGAGAAGAGAAGTTTAGAGAAAAAAGAGTAAAA
AGAAATGAATAAAGTCTCCAAGAAATATGGGACTATGTGAAAAGACCAAATCTACGTCTG
ATTGGTGTACCTGAAAGTCACAGGGAGAATGGAACCAAGTTGGAAATCACTCTTCAGGAT
ATTGTCCAGGAGAACTTCCTCAACCTAGCAAGGCAGGCCAACATTCAAATTCAGGAAATA
CAGAGGACATCACAAAGATACTCCTCGAGAAGAGCAACTCCAAGACACATAATTGTCAGA
TTCACCAAAGTTGAAATGAAGGAAAAAATGTTAAGGGCAGCCAGAGAGAAAGGTCAGGTT
ACCCACAAAGGGAAGCCCATCAGACTAACATCTGATCTCTCGGCAGAAACTCTACAAGCC
AGGAGAGAGTGGGGGCCAATATTCAACACTCTTAAAGAAAAGAATTTTCAACCCAGAATT
TCATATCCAGCCAAACTAAGTTCCATAAGTGAAGGAGAGATAAAATACTTTACAGACAAG
CAAATGCTGAGAGATTTTGTCACCACTGGGCCTGCCCTAAAAGAGCTCCTGAAGGAAGCA
CTAAACATGGAAAGGAACAACCTGTACCAGCCACTGCAAAATCATGCCAAATTG
>lcl|hg18_L1PA5_chrX_104021142_104027271
ATGGGGAAAAAACGGAGCAGAAAAGCTGAAAATACTAAAAATCAGAGTGCCTCTCCCCCT
CCAAAGGAACACAGTTCCTTGCCAGCAATGGAACAAAGCTGGATGGAGAATGACTTTGAT
GAGTTGAGACAAGAAGGCTTCAGATGATCAAACTTCTCAAAGCTAAAGGAGGAAGTTTGA
AACCATTGCAAAGAAGCTAAAAACCTGGAAAAAAGATTAGATGAATGGCTAACTAGAATA
ACCAATGTAGAGAAGTCCTTAAATGACCTGATGGAGCTGAAAAACATGGCACAAGAACTA
CATGATGAATGCACAAGATTCAGTAGCCGATTCGATCAACTGGAAGAAAAGATATCAGTG
ATGGAAGATCAAATGAATGAAATGAAGTGAGAAGAGAAGTTTAGAGAAAAAAGAGTAAAA
AGAAACAAATAAAGCCTCCAAGAAATATGGGACTACGTGAAAAGACCAAATCTACATCTG
ATTGGTGTACCAGAAAGTGACAAGGAGAATGGAACCAAGTTGAAAAATACTCCGCAGGAT
ATTATCCAGGAGAAGTTCCCCAACCTAGCAAGGCAGGCCAACATTCAAATTCAGGAAATA
CAGAGAATGCCACAAAGATGCTCCTCGAGAAGAGCAACTCCAAGACACAAAATTGTCAGA
TTCACCAAAGTTGAAATGAAGGAAAAAATGTTAAGGGCAGCCAGAGAGAAAGGTCGGGTT
ACCCACAAAGGGAAGCCCATCAAACTAATAGCGGATGTCTCGGCAGAAA--CTATAAGCC
AGAAGAGAGTGGTGGCCAATATCCAACATACTTAAG-AAAAGAATTTCCAACCCAGAATT
TCATATCCAGCCAAACCAAGCTTCATAAGTGAAGGAGAAATAAAATACTTTACAGACAAG
CAAATGCTGAGAGATTTTATAACCACTAGACCTGCCCTAAAAGAGCTCCTGAAGGAGGGA
CTAAACATGGAAAGGAACAACCGGTACCAGCCACTGCAAAAACATGCCAAATTT
>lcl|hg18_L1PA5_chrX_55439673_55445817
ATGAGGAAAAAACAGAGCAGAGAAACTGGAAACTCTAAAAAACAGAGTGCCTCTCCTCCT
ACAAAGGAACGTAGCTACTCACCAGCAACGGAACAAAGCTGGACAGAGAATGACTTTGAC
AAGCTGAGAGAAGAAGGCTTCAGATGATCAAACTACTCCAAGCTACAGGAGGAAATTCAA
ACCAATGGCAAAGAAGTTAGAAACTTTGAAAAAAAATTAGAGGAATGGATAACTAGAATA
ACCAATGCAGAGAAGTCCTTAAAGGAGCTGATGGAGCTGAAAGCCAAGGCTCAAGAACTA
CGTGAAGAATTCAGAAGCCTCAGGAGCCAATGCGATCAACTGGAAGAAAGGGTATCAGTG
ATGGAAGATGAAGTGAATGAAATGAAGTGAGAAGGGAAGTTTAGACAAAAAAGAATAAAA
ATAAATGAACAAAGCCTCCAAGAAATATGGGACTATGTGAAAAGACCAAATCAGCGTCTG
ATTGGTGTACCTGAAAGGGACGGGGAGAATGGAACCAAGTTGGAAAACACTCTGCAGGAT
ATTATCCAGGAGAACTTCCCCAACCTAGCAAGGCAGGCCAACATTCAGATTCAGGAAATA
CAGAGAACGCCACAAAGATACTCCTCGAGAAGAGCAACTCCAAGACAAATAATTGTCAGA
TTCACCAAAGTTGAAATGAAGGAAAAAATGTTAAGGGCAGCCAGAGAGAAAGATTGGGTT
ACCAACAAAGGGAAGCCTATCAGACTAACAGCTGATCTGTCAGCAGGCACTCTACAAGAC
AGAAGAGAGTGGGGGCCAATATTCAACATTCTT----AAAAGAATTTTCAACCCAGAATT
TCGTATCCAGCCAAACTAAGCTTCATAAGTGAAGGAGAAATAAAATACTTTACAGAGAAG
AAAATGCTGAGAGATTTTGTCACCACCAGGCCTGCCCTAAAAGAGTTCCTGAAGGAAGCA
CTAAACATGGAAAGGAACAACCAGTACCAGCCACTGCAAAAACATGCCAAAATG
>lcl|hg18_L1PA5_chr9_118311116_118317233
ATGGGGAAAAAACAGAGCAGAAAAGCTGAAAATTCTAAAAATCAGAGCACCTCTCCACCT
CCAAAGGAACGCAGCTCCTCACCAGCAACAGAACAAAGCTGGACGGAGAAAGACTTTGAG
GAGTTGAGAGAAGAAGGCTTCAGAAAACCAAACTTCTCCGAGCTAAAGGAGGAAGTTCGA
ACCCATCGCAAAGAAGATAAAAACCTTGAAAAAAGATTAGAAGAATGGCTAACTAGAATA
ACCAATGCAGAGAAGTCCTTAAATGACCTGATGGAGCTGAAAACCATGGCACGATAACTA
CGTGACGAATGCACAAGCTTCAGTAGCCGATTTGATCAGCTGGAAGAAAGGGTATCAGTG
ATTGAAGATCAAATGAATGAAATGAAGCAAGAAGAGAAGTTTAGAGAAAAAAGAATAAAA
AGAAACAAACAAAGCCTCCAAGAAATATGGGACTATGTGAAAAGACCAAATCTACGTCTG
ATAGGTGTACCTGAAAGTGACAGGGAGAATGGAACCAAGTTGGAAAACACTCTGCAGGAT
AATATCCAGAAGAGCTTCCCCAACCTAGCAAGGCAGGCCAACATTCAAATTCAGGAAATA
CAGAGAAAGCCACAAAGA-ACTCCTTGAGAAGAGCAACTCCAAGACACATAATTATCAGA
TTCACCAAAGTTGAAATGAAGGAAAAAATGTTAAGGGCAGTCAGAGAGAAAGGTTGGGTT
ATCCACAAAGGGAAGCCCACCAGACTAACAGCTGATCTCTCGGCAGAAACTCTACAAGCC
AGAAGAGAGTGGGGGCCAATATTCAACATTCTTAAATAAAAGAATTTTCCACCCAGAATT
TCATATCCAGCGAAACTAAGCTTCATAAGTGAAGGAGAAATAAAATCCTTTATAGACAAG
CAAATGCTGAGAGATTTTGTCACCACCAGGCCTGCCCTACAAGAGCTCCTGAAAGAAGAA
CTAAACATGGAAAGGAACAGCTGGTACCAGCCACTACAAAAACATGCCAAATTG
>lcl|hg18_L1PA5_chr9_15978447_15984587
ATGGGGAAAAAACAGAGCAGAAAAGCCGAAAATTCTAAAAATCCGAGGGCCTCTCCCCCT
CCAAAGGAACGCAGCTCCTTGCCAGCAACAGAACAAAACTGGATGGAGAATGACTTTGAC
GAGTTGAGAGAAGAAGGTTTCAGATGATCAAACTTCTCCGAGCTAAAGGAGGAAGTTGGA
ACCCATCTCAAAGAAGCTAAAAACCTTGAAAAAAGATTAGACAAATGGCTAACTAGAATA
ACCAGTGTAGAGAAGTCCTTAAATGACCTGATGGAGCTGAAAACCCTGGCACGAGAACTA
GGTGACAAATGCACAAGCTTCAGTAGCTGATTCTGTCAACTGGAGGAAAGGGTATCAGTG
ATTGAAGATCAAATGAATGAAATGAAGTGAGAAGAGAAGTTTAGAGAAAAAAGAGTAAAA
AGAAATGAGCAAAGCCTCCAAGAAATATGGGACTATGTGAAAAGACCATATCTATGTCTG
ATTGGTGTACTTGAAAGTGACGGGGAGAAAGGAACCAAGTTGGAAAACACTCTGCAGGAT
ATTATCCAGGAGAACTTCCCCAACCTAGCAAGGCAGGCCAACATTCAAATTCAGGAAATA
CAGAGAACACCACAAAGATACTCCTCAAGAAGAGCAACTCCAAGACACATAATTGTCAGA
TTCACCAAAGTTGAAATGAAGGAAAAAATGTTAAGGGCAGCCAGAGAGAAAGGTCGGGTT
ACCCACAAAGGGAAGCCCATCAGACTGACAGCAGATCTCTTGGCAGAAACTCTACAAGCC
AGAAGAGAGTGGGGGCCAATATTCAACATTCTT----AAAAGAATTTTCAACCCAGAATT
TCATATCCAGCCAAACTAAGCTTCATAAGCGAAGGAGAAATAAAATCCTTAACAGACAAG
CAAATGCTGAGAGTTTTTGTCACCATCAAGCCTGCCTTACAAGAGTTCCTGAAGGAAGCA
CTAAACATGGAAAGGAACAACCAGTACCAGCCACTGCAAAAACATGCCAAATTG
>lcl|hg18_L1PA5_chr8_72526583_72532683
ATCGGGAAAAAACAGAGCAGAAAAGCTGAAAATTCT-AAATTCAGAGTGCCTCTCCCCCT
CCAAAGGAATGCAGCTCCTTGCCAGCAACGGAACAAAGCTGGATGGAGAATGACTTTGAC
AAGTTGAGAGAAGAAGGCTTCAGACAATCAAACTTCTCTGAGCTAAAGGAGGAAGTACAA
ACTCATCATAAAGAAGCTAAAAACCTTGAAAAAAGATTAGGTGAATGGCTAACTAGAATA
ACCAGTGTAAAGAAGTCCTTAAATGGCCTGATGGAGCTGAAAACCATGGCACAAGAACTA
CGTGACGAATGCACAAGCTTCAGTAGATGATTCCATCAACTGGAAGAAAGGGTATCAGTG
ATTGAAGATCAAATGAATGAAATGAAGTGAGAAGAGAACTTTAGAGAAAAAGGAGTAAAA
AGAAAAGAACAAAGCCTCCAATAAATATGAGACTATGTGAAAACACCAACTCTACGTCTA
ATTGGTGAGCCTGATAGTGACGGGGAGAATGGAACCAAGTTGGAAAACACTCTGCAGGAT
ATTATCCAGGAGAACTTCCCCAGCCTAGCAAGGCAGGCCAACATTCAAATTCAGGAAATA
CAGAGAACGCCACAAAGATACTCCTTGAGAAGAGCAACTCCAATACACATAATTGTCAGA
TTCATCAAAGTTGAAATGAAGGAAAAAATGTTAAGGGCAGGCAGAAAGAAAGGTAGGATT
ACCCACGAAGGGAAGCCCATCAGACTAACAGCTGATCTCTTGGCAGAAACTCTACAAGCC
AGAAGAGAATGGGGGCCAATATTCAACATTCTTAAACAAAAGAATTTTCAACCCAGAATT
TCATATCCAGCCAAACTAAGCTTCATAAGTGAAGGAGAAATAAAATCCTTTATGGACAAG
CAAATGCTGAGAGACTTTGTCACCACCAGACCTGCCCTACAAGCGCTCCTGAAGGAAACA
CTAAACATGGAAAGGAACAACAGGTACGAGCCACTGCAAAAATATGCCGAATTG
>lcl|hg18_L1PA5_chrX_63419446_63425628
ATGGGGAAAAAACAGAAGAGAAAAACTGAAAATTCTAAAAATCAGAGCGCCTCTCCTTCT
CCAAAGGAACGCAGCTCCTCAACAGCAATGGAACAAAGCTGGATGGAGAAGGACTTTGAC
GAGTTGAGAGAAGAAGGCTTCAGATGATCAAACTACTACCAGCTAAAGGAGGAAGTTCGA
ACCCATGGCAAAGAAGTTAAAAACACTGAAAACAGATTAGATGAATGGCTAACTAGAATA
ACCAATGCAGAGAAGTCCTTAAATGACCAGATGGAGCTGAAAACCATGGCACAAGAACTA
TGTGACGTACGCACAAGCTTCAGTAGATGATTCGATCAATTGGAAGAAAGGGTATCAATG
ATTGAAGACCACATGAATGAAATGAAGTGAGAAGAGAAGTTTAGAGAAAAAAGAATAAAA
AGAAACGAATAAAGCCTCTAAAAAATATGGGACTATGTGAAAAGACCAAATCTATGTCTG
ATTGGTGTACCTGACAGTGACAGGGAGAATGGAACCAAGTTGGAAAACACTCTGCAGGAT
ATTATCCAGGAGAACTTCCCCAATCTAGCAAGGCAGGCCAACATTCAAATTCTGGAAATA
CAGAGAACACAACAAAGATACTCTTCGAGAAGAGCAATTCCAAGACACATAATTGTCAGA
TTCATCAAAGTTGAAATGAAGGAAAAAATGTTAAGGGCAGCCAGAGAGAAAGGTCACATT
ACCCACAAAGGGAACCCCATCACACTAACAGAGAATCTCTCAGCAGAAACTCTACAAGCC
AGAAGAGAGTGGGGGCCAATATTCAACATTCTTAAAGAAAAGAATTTTCAACCCAGAATT
TCATGTCCAGCCAAACTAAGCTTCATAAGTGAAGGAGAAATAAAATCCTTTACAGACAAG
CAAATGCTGAGAGATTTTGTCACCACCAGGCCTGCCCTACAAGAGCTCCTGAAGGAAGCA
CTAAACATGGAAAGGAACAGCCATTACCAGCCACTGCAAAAACAGGCTAAATCG
>lcl|hg18_L1PA5_chr8_86949631_86955748
ATGGGGAAAAAACAGAGCAGAAAAGCTGAAAATTCTAAAAATCAGAGCAACTCTCTCCCT
TCAAAGGAACGCAGCTCCTCACCAGCAATGGAACAAAGCTGGATGGAGAATGATTTTGAC
AAGTTGAGAGAAGAAGGCTTCAGATGATCAAACTTCTCCGAGCTAAAGGAAGAAGTTTGA
ACCCATCGCAAAGAAGCTTAAAACCTTGAAAAAAAATTAGACAAATGGCTAACTAGAATA
ACCAGTGTAGAGAAGTCCTTAAATGACCTGATGGAGCTGAAAGCCATGGCACGAGAACTA
TGTGACAAATGTACAAGCTTCAGTAGCCAATTCAATCAACTGGAAGAAAGGGTATCAGTG
ATTGAAGATCAAATGAATGAAATGAAGTGAGAAGAGAAGTTTAGAGGAAAAAGAGTAAAA
AGAAATGAACAAAGCCTCCAAGAAACATGCGACTATGTGAAAAGACCAAATCTACATCTG
ATTGCTGTACCTGAAAGTGACGAAGAGAATGGAACCAAGTTGGAAAACACTCTGCAGGAT
ATTATCCAGGAGAACCTCCCCAACCTAGCAAGGCAGGCTAACATTCAAATTCAGGAAATA
CAGAGAATGCCACA-AGATACTCCTCGAGAAGAGCAACTCCAAGACACATAATTGTCAGA
TTCACCAAAGTTGAAATGAAGGAAAAAATGTTAAGGGCAGCCAGAGAGAAAGGTCTAGTT
ACCCACAAAGGGAAGCCCATCAGACTAACAGCTGATCTCTCAGCAGAAACTCTGCAAGCC
AGAGGAGAGTGGGGACCAATATTCAACATTCTAGAAGAAAAGAATTTTCAACCCAGAATT
TCATATCCAGCCAAACTAAGCTTCATAAGTGAAGGAGAAATAAAATCCATTACAGACAAG
CAAATGCTGAGAGATTTTGTCACCACCAGGCCTGCCCTACAAGAGCTCCTGAAGGAAGCA
CTAAACATGGAAAGGAACAACTGGTATCAGCCACTGCAAAAACATGCCAAAGTG
>lcl|hg18_L1PA5_chr9_17200062_17206199
ATGGGGAAAAAACAGAGCAGAAAAGCTGAAAATTCTAAAAATCAGAGCTCCTCTCCTCCT
CCAAAGGAATGCAGCTCCTCGCCAGCAACGGAACAAAGCTGGATGGAGAATCACTTTAAC
GAGTTGAGAAAAGAAGGCTTCAGACAATCAAACTTCTCCCAGCTAAAGGAGGAAGTTCGA
ACCCATCACAAAGAAGCTAAAAACCTTCAAAAAAGATTAGACAAATGGCTAACTAGAATA
ACCAGTGTACAGAAGTCCTTAAATGACCTGATGGAGCTGAAAACCATGGCACGAGGACTA
CGTAATGAATGCACAAGTTTCAGTAGCCAATTTGATCAACTGGAAGAAAGGGTATCAGTG
ATTGAAGATCAAATGAATGAAATGAAGTGAGAAGAGAAGTTTAGAGAAAAAAG--TAAAA
AGAAATGAACAAAGCCTCCAAGAAATACATGACTATGTGAAAAGACCAAATCTACATCTA
ATTGGTGTACCTGAAAATGATGGGGACAATGGAACCAAGATGGAAAACACTCTGCAGGAT
ATTATCCAGAAGAACTTCCCCAACCTAGTGAGGCAGGCCAACATTCAAATTCAGGAAATA
CAGAGAACGCCACAAAGATACTCCTCGAGAAGAGCAACTCCAAGACACATAATTGTCAGA
TTCACCAAAGTTGAAATGACGGAAAAAATATTAAGGGCAGCCAGAGAGAAAGGTCGGGTT
ACCCACAAAGGGAAGCCCATCAGAATAACAGCAGATCTCCTGGCAGAAACTCTGCAAGCC
AGAAGAGAGTGGGTGCCTATATTCAACATTCTTAAAGAAAATAATTTTCAACCCAGAATT
TCATATCCAGCCAAACTAAGCTTCATAAGTGAAGGAGAAATAAAATACTTTACAGACAAG
CAAATGCTGAGAGATTTTGTCACCACCAGGCCTGCCCTACAAGACCTCCTGAAGGAAGCA
CTAAACATGGAAAGGAACAACCGGTACCAGTCACTGCAAAAACATGCCAAAGTG
>lcl|hg18_L1PA5_chr8_97151821_97157959
ATGGGGAAAAAACAGAGCAGAAAAGCTGAAAATTCCAAAAATCAGAGCACCTCTCCCCCT
CCAAGAGAACGCAGCTCCTCGCCAGCAGTGGAACAAAGCTGGAAGGAGAAGAACTTTGAC
AAGTTGAGAGAAGAAGGCTTCAGACGATCAAACTTTTCCGAGCTAAAGGAGGAAGTTCGA
ACCCATCACAAAGAAGCTAAAAACCTTAAAAAAATATTAGATGAATGGCTAACTACAATA
ACCAGTGTAGAGAAGTCCTTAAAGGACCTGATGGAGGTGAAACCCATGG-ACGAGAACTA
CGTGATGAATGCACAAGCTTCAGTAGCAGATTCTATCAACTGGAAGAAAGGGTATCAGTG
ATGGAAGATCAAATGAATGAAATGAAGCAAGAAGAGAAGTTTAGAGAAAAAAGAGTAAAA
AGAAATGAACAAAGCCTCCAAGAAATATGGGACTATGTGAAAAGACCAAATCTACGTCTG
ATTGGTGTACCTGAAAGTGACGGGGAGAATGGAACCAAGTTGGAAAACACTCTTCATGAT
ATTATCCAGGAGAATTTCCCCAACCTAGCAAGGCAGGCCAACATTCAAATTCAGGAAATA
CTGAGAACGCCACAAAGATACTCCTCGAGAAGAGCAACTCCAAGACACATAATTGTCAGA
TTCACCAAAGCTGAAATGAAGGAAAAAATGTTAAGGGCAGCCAGAGAGAAACGTTGGGTT
ACCCACAAAGGGAAGCCCATCAGACTAACAGTGCATCTCTCGGCAGAAACCCTACAAGCC
AGAAGAGAGTGGGGGCCAATACTCAACATTCTTAAAGAAAAGAATTTTCAACCCAGAATT
TAATATCCAGCCAAACTAAGCCTCATAAGTGAAGGAGAAATAAAATCCTTTACAGACAAG
CAAATGCTGAGAGATTTTGCCACCACCAGGCCTGCCCTACAAGAGCTCCTGAAGGAAGCA
CTAAACATAGAAAGGAAAAACTGGTACCAGCCACTGCAAAAACATGCCAAATTA
>lcl|hg18_L1PA5_chrX_130486146_130492274
ATGGGGACAAAACCGAAAAGAAAAACTGAAAATTCTAAAAATCAGAGCACCTCTCCTCCT
CCAAAGGAACGCAGCTCCTCACCAGCAATGGAACAAAGCTGGACGGAGAATGACTTTGAT
GAGTTGAGAGGAGAAGGCTTCAGATGATCAAACTTCTCTGAGCTAAAGGAGGAAGTTCAA
ATCCATCACAAAGAAGTTAAAACCATTGAAAAAAGATTAGACGAATGGCTAATTAGACTA
ACCAATGCAGAGAAGTCCTTAAAGGATGTGATGGAGCTGAAAACCATGGCACGAGAACTA
CAGGACAAATGCACAAGCTTCAGTAGCCAATTCTATCAACTGGAAGAAAGGCTATCAGTG
ATGGAAGATCAAATGAATGACATGAAGTGAGAAGAGAAGTTTAGAGAAAAAAG--TAAAA
AGAAATGAACAAAGCCTCCAAGAAAAATGGGACGATGTGAAAAGACCAAATCTACATCTC
ATTGGTGTACCTGAAAGTGACGGGGAGAATGGAACCAAGTTGGAAAACACTCTGCAGGAT
ATTATCAAAGAGAACTTCCCCAACCTAGAAAGGCAGGCCAACATTCAAATTCAGGAAATA
CACAGAACGCCACAAAGATACTCCTCGAGAAGAGCAACTCCAAGAAACATAACTGTCAGA
TTCACCGAAGTTGAAATGAAGGAAAAAATGTTAAGGGCAGCCAGAGAGAAAGGTCGGGTT
ACCCACAAAGGGAAGCCCATCAGACTAACAACAGATCTCTCGGCAGAAACTCTACAAGCC
AGAAGAGAGAGGGGGCCAATATTCAACATTCTTAGAGAAAAGAATTTTCAACCCAGAATT
TCATATCCAGCCAAACTAAGCTTCATAAGTGAAAGAGAAATAAAATCTTTTACAGACAAG
CAAATCCTGAGAGATTTTGTCACCACCAGGCCTACCTTACAAGAGCTCCTGAAGGAAGCA
CTAAACATAGAAAGGAACAACTGGTACCAGCCACTGCAAAAACACGCCGAGTTG
>lcl|hg18_L1PA5_chrX_55340813_55346948
ATGTGGAAAAAACAGAGCAGAAAAACCGGAAACTCTAAAAATCAGAGAGCCTCTCCTCCT
---AAGGAACGCAGCTCATCACCAGCAACAGAAGAAAGCTGGACGGAGAATGACTTTGAC
AAGTTGAGAGAAGAAGGCTTCAGACGATTAAACTTCTCCGAGCTACAGGAGGAAGTTTGA
ACCCATCGCAAAGAAGCTAATAACCTTGAAAAAAGATTACATGAATGGCTAACTGGAATA
ACCAATGCAGAGAAGTCCTTAAAGGACCTGATGAAGCTGAAAACCATGGCACGAGAACTA
CATGATGAATGCACAAGCTTCAGTAGCCGATTCGATCAACTGGAAGAAAGGGTATCACTG
ATGGAAGACAAAATGAATGAAATGAAGCGAGAAAAGAAGTTTAGAGAAAAAAGAATAAAA
AGAAACAAACAAAGCCTCCAAGAAATATAGGACTATGTGAAAAGACCAAATCTACGTCTG
ATTGGTGTACCTGAAAGTGACGGCAACAATGGAACCAAGTTGGAAAACACTCTGCAGGAT
ATTATCCAGGAGAACTTCCCCAACCTACCAAGGCAGGCCAACATTCAATTTCAGGAAATA
CAGACAACGCCACAAAGATACTCCTTGAGAAGAGCAACTCCAAGACACATAATTGTCAGA
TTCACCAAAGTTGAAATGAAGGAAAAAAGG-------TAGCCAGAGAGAAAGGTCGGGTT
ACTTACAAAGGGAAACCCATCAGATTAACAGTGGATCTCTCAGCAGAAACTCTACAAGCC
AGAAGAGAGTGGGGGCCAATATTCAACATTCTTAAAGAAAAGAATTTTCAACCCGGAATT
TCATATCCAGCCAAACTAAGCTTCATAAGTGAAAGAGAAATAAAATCCTTTGCAGACAAG
CAAATGCTGAGAGATTTTGTCACCACCAGGCCTGCCCTACAAGAGCTCCTGAAGGAAGCA
CTAAATATGGAAAGGAAAAACTGATACCAGCCACTGCAAAAACATGCCAAATTG
>lcl|hg18_L1PA5_chrX_112609197_112615331
ATGGGGAAAAAACAGAATAGAAAAACTGAAAATTCTAAAAATCAGAGCGCCTATCCTCCT
CCAAAGGAACGCAGCTCCTCACCAGCAATGGAACAAAGCTGGATGGAGAATGACTTTGAC
AAGTTGAGAGAAGAAGGCTTCAGACAATCAAACTTCTCCAAGCTAAAGGAGGAAGTTCGA
ACCCATTGCAACGAAGTTAAAAACCTTGAAAAAAGATTAGATGAATGGCTAACTAGAATA
ACCAATGCAGAGAAGTCCTTAAAGGACCTGATGGAGCTGAAAACCATGGCACGAGAACTG
CGTGATGAATGCACAAGCTTCAGTAGCCGATTCGATCAACTGGAAGAAAGGGTATCAGTG
ATGGAAGATCAAATGAATGAAATGAAGCAAGAACAGAAGTTTAGAGAAAAAAGAGTAAAA
AGAAACGAGCAAAGCCTCCAAGAAATAGGGGACTATGTGAAAAGACCAAATCTACGTCTG
ATTGGTGTACCTGAAAGTGACAGGGAGAATGGAACCAAGTTAGAAAACACTCTGCATTAC
GTTATCCAGGAGAACTTCCCCAACCTAGCAAGGCAGGTCAACATTCAAATTCAGGAAATA
CAGAGAACGCCACAAAGATACTCCTCAAGAAGAGCAACTGCAAGACACATAATTGTCAGA
TTCACCAAAGTTGAAATGAGGG-GAAAATGTTAAGGGCAGTCAGAGAGAAAGGTTGGGTT
ACCCACAAAGGGAAGCCCATCAGACTAACAGCAGATCTCTCGGCAGAAACTCTACAAGCC
AGCAGAGAGTGGGGGCCAATATTCAACATTCTTAAAGAAAAGAATTTCCAACCCAGAATT
TCCTATCCAGCCAAACTAAGCTTCAAAAGTGAAGGAGAAATAAAATCCTTTACAGACAAG
CAACTGCTGAGAGATTTTGTCACCACCAGGCCTGCCCTACAAGAGATCCTGAAGGAAGCA
CTAAACATGGAAAGGAACAGCCGGTACCAACCACTGCAAAAACATGCCAAATTG
>lcl|hg18_L1PA5_chr8_76399012_76405015
ATGGGGAAAAAACAGAACAGAAAAACTGGAAACTCTAAAAAGCAGAGCGCCTCTCCTCCT
CCAAAGGAACGCAGTTCCTCACCAGCAACGGAACAAAGCTGGATGGAGAATGACTTTGAT
GAGCTGAGAGAAGAAGGCTTCAGACGATCAAATTACTCTGAGCTATGGGAGGACATTCAA
ACCAAAGGCAAAGAAGTTGAAAACTTTGAAAAAAATTTAGAAGAATGTATAACTAGAATA
ACCAATACAGAGAAGTGCTTAAAGGAGCTGATGGAGCTGAAAACCAAGACTCGAGAACTA
CATGAAGAATGCAGAAGCCTCAGGAGCTGATGCGATCAACTGGAAGAAAGGGTATCAGCA
ATGGAAGATGAAATGAATGAAATGAAGTGAGAAGGGAAGTTTAGAGAAAAAAGAATAAAA
AGAAATGAGCAAAGCCTCCAAGAAATATGGGACTATGTGAAAAGACCAAATCTACATCTG
ATTGGTGTACCTGAAAGTGATGGGGAGAATGGAACCAAGTTGGAAAACACTCTGCAGGAT
ATTATCCAGGAGAACTTCCCCAATCTAGCAAGGCAGGCCAACGTTCAGATTCAGGAAATA
CAGAGAACGCCACAGAGATACTCCTCGAGAAGAGCAACTCCAAGACACGTAATTGTCAGA
TTCACCAAAGTTGAAATGAAGGAAAAAATGTTAAGGGCAGCCAGAGAGAAAGGTCGGGTT
ACCCACAAAGGGAAGCCCATCAGACTAACAGCGGATCTCTCGGCAGAAACCCTACAAGCC
AGAAGAGAGTGGGGGCCAATATTCAACATTCTTAAAGAAAAGAATTTTCAACCCAGAATT
TCATATCCAGCCAAACTAAGCTTCATAAATGAAGGAGAAATAAAATCCTTTACAGACAAG
CAAATGCTGAGAGATTTTGTCACCACCAGGCCTGCCCTAAAAGAGCTCCTGAAGGAAGCG
CTAAACATGGAAAGGAACAACCGGTACCAGCCGCTGCAAAATCATGCCAAAATG
>lcl|hg18_L1PA5_chr9_104139306_104145457
ATGGGGAAAAAC---AGCAGAAAAACTGAAAATTCTAAAAATCAGAGTGCCTCTCCTCCT
CCAAGGGAATGCAGCTCCTCACCAGCAATGGAGCAAAGGTGGAGGGAGAATGACTTTGAC
GAGCTGAGAGAAGAAGGCTTCAGATGATCAAACTTCTCCAAGCTAAAGGAGGAAGTTTGA
ACCCATCACAAAGAAGTTAAAAATCTTGAAAAAAGATTAGACAAATGGCTAACTAGAATA
ACCAATGTAGAGAAGTCCTTAAATGACCTGATGGAGCTGAAAACCATGGCACAAGAACTA
AGTGACGAATGCACAAGCTTCACTGTCCGATTCGATCAACTGGAAGAAAGGGTATCAGTG
ATAGAAGATCAAATGAATGAAATGAAGCAAGAAGAGAAGTTTAGAGAAAAAAGAATAAAA
AGAAACTAGCAAAGCCTCCAAGAAATATGGGACTATGTGAAAAGACCAAATCTATGTCTG
ACTAGTGTACCTGAAGGTGACAGGGAGAATGGAACCAAGTTGGAAAACACCCTGCAGGAT
ATTATCCAGGAGAACTTCCCCATCTTAGCAAGGCAGGCCAACATTCAAATTCAGGATATA
CAGAGAACGCCACAGAGATATTCCTCGAGAAGAGCAACTCCAAAACACATAATTGTCAGA
TTCACCAAAGGTGAAATGAAGGAAAAAATGTTAAGGGCAGCCAGAGAGAAAGGTTGGGTT
ACCCACAAAGGGAAGACCATCAGACTAAAAGCTGATCTCTCGGCAGAAACTCTACAAGCC
AGAAGAGAGTGGGGGCCAATATTCAACATTCTT----AAAAGAATTTTCAACCCAGAATT
TCATATCCAGCCAAACTAAGCTTCATAAGTGAAGGAGAAATAAAATACTTTACAGACAAG
CAAATGCTGAGAGATTTTGTCACCACCAAGCCTGCCCTAAAAGAGCTCCTGAAGGAAGCA
CTAAACATGGAAAGGAACAACCAGTACCAGCCACTGCAAAAACATGCCAAATTG
>lcl|hg18_L1PA5_chrX_27686624_27692824
ATGGTGAAAAACCAGAGCAGAAAAGCTGAAAATTCTAAAAATCAGAGCGCCTCTCCCCCT
CCAAAGGAATGCAGCTCCTCGCCAGCAACAGAACAAAGCTGGATGGAGAATGACTTTGAC
GAGTTGAGAGAAGAAGGCTTCAGATGATCAAACCTCTCCGAGCTAAAGGAGGAAGTTCGA
ACCCATCGCAAAGAAGTTAAAAACCTTGAAAAAAGATTAGACGAATGGCTAACTAGAATA
ACCAGTGTAGAGAAGTCCTTAAATGACCTGATGGAGCTAAAAACCATGGCACGAGAACTA
TGTGATGAATGCAAAAGCTTCAGTAGCCAATTCGATCAACTGGAAGAAAGGGTATCAG-G
ACTGAAGATCAAATGAATGAAATGAAGCAAGAAGAGAAGTTCAGAGAAAAAAGAGTAAAA
AGAAATGAACAAAGCCTCCAAGAAATATGGGACTATGTGAAAACACCAAATCTACATCTG
ATTGGTGTACCTGAAAGTGACGGGGAGAATGGAACCAAGTTGGAAAACACTCTGCAGGGT
ATTATCAAGGAGAACTTCCCAAACCTAGCAAGGCAGGCCAACACTCAAATTCGGGAAATA
CAGAGAAGGCCACAAAGATACTCCTTGAGAAGAGCAACTCCAAGACACATAATTGTCAGA
TTCACCAAAGCTGAAATGAAGGAAAAAATGTTAAGGGTAGCCAGAGAGAAAGGTTGGGTT
ACCCACAAAGGGAAGCCCATCAGACTAACAGCGGATCTCTCGGCAGAAACTCTGCAAGCC
AGAAGAGAGTGGGGACCAATATTCAACATTCTTAAAGAAAAGAATTTTCAACCCAGAATT
TCATATCCAGACAAACTAAGCTTCATAAGCGAAGGAGAAATAAAATCCTTTACAAACAAG
CAAATGTGGAGAGATTTTGTCACCACCAGGCCTGCCCTACAAGAGCTCCTGAAGGAAGCA
CTAAACATGGAAAGGAACAACTGGTACAAGTCACTGCAAAAGCATGACAAATTG
>lcl|hg18_L1PA5_chrX_103491977_103498124
GTGGGGAGAAACCAGAGCAGAAAAGCTGAAAATTCTAAAAATCAGAGCGCCTCTTCTCCT
CCAAAGGGACGCAGCTCCTCGCCAGCAACAGAACAAAGCTGGACGGAGGACGACTTTGAT
GAGTGGAGAGAAGAAGGCTTCAGACAATCAAACTTCTCCAAGCTAAAGGAAAATGTTCCA
ACCCATCACAAAGAAGCTAAAAACCTTGAAAAAAGATTAGATGAATGGCTAACTAGAATA
ACCAGTGTAGAAAAGTTCTTAAATGAACTGATGGAGC-GGAAACCGTGGCATGAGAACTA
CGTGACGCATGCACAAGCTTCAGTAGCCAATTCGATCAACTGGAAGAAAGGTTATCAGTG
ATGGAAGATCAAATGAATGAAATGAAGCGAGAAGAGAAGTTTAGAGAAAGAAGAGTAAAA
AGAAACAAACGAAGCCTCCAAGAAATATGGGACTATGTGAAAAGACCAAATCTATGTCTA
ATTGGTGTACCTGAGAGTGACAGGGAGAGTGGAACCAAGTTGGAAAACACTCTGCAAGAT
ATTACCCAGGAGAACTTCCCCAATCTAGCAAGGCAGGCCAACATTCAAATTCAGGAAATA
CAGAGAACACCACAAAGATACTCCTTGAGAAGAGCAACTCCAAGACACATAATTGTCAGA
TTCACCAAAGTTGAAATGAAGGAAAAAATGTTAAGGACAGCCAGAGAGAAAGGTCGGGTT
ACCCACAAAGGGAGGCCCATCAGACTAACAGCTGATCTCTCGGCAGAAACTCTACAAGCC
AGAAGAGAGTGGGGGCCAATATTCAACATTCTTAAAGAAAAGAATTTTCAGCACAGAATT
TCATATCCAGCCAAACTAAGCTTCATAAGTGAAGGAGAAATAAAAGCCTTTACAGACAAG
CAAATGCTGAGAGATTTTGTCACCACCAGGCCTGCCTTACAAGAGCTCCTGAAGGAAGCA
CT-AACATGGAAAGGAACAACTGGTACCAGCCACTGCAAAAACATGCCAAATTG
>lcl|hg18_L1PA5_chr9_22167101_22173144
ATGGGGAAAAAACAGAGCAGAAAAGCTGAAAATTCTCCAAATCAGAGCGCCTCTCCCCCT
CCAAAGGAACGTAGCTCCTCACCAGCAATGGAACAAAGCTGGATGGAGAATGACTTTGAC
AAGTTGAGAGAAGTAGGCTTCAGATAATCAAACTTCTCCGAGCTAAAGGAGGAAGTTCAA
ACCCATTGCAAAGAAGCTAAAAATCTTGAAAAAAGATTAGACGAATGACTAACTAGAATA
ACCAGTGTAGAGAAGTCCTTAAAGGACCTGATGGAGCTGAAAACCATGGCACGAGAAATA
TGTGACGAATGCACAAGCTTCAGTAGCTGATTCAATCAACTGGAAGAAAGGGTATCAGTG
ATTGAAGATCAAATGAATGAAATGAAGCGAGAAGAGAAGTTTAGAGAAAACAGAGTAAAA
AGAAACGAACAAAGCCTCCAAGAAATATGGAACTATGTGAAAAGACCAAATCTACAACTG
ATTGGTGTACCTGAAAGTGATAGGGAGAATGGAACCAAGTCGGAAAACACTCTGCAGGAT
ATTATCCAGGAGAACTTCCCCAACCTAGCAAGGCAGGCCAACATTCAAATTCAGGAAATA
CAGAGAATGCCATAAAGATACTCCTTGAGAAGAGCAACTCCAAGACACATAATTGTCAGA
TTCACCAAAGTTGAAATGAAGGAAAAAATGTTAAGGGCAGCCAGAGAGAAAGGTTGGGTT
ACCCACAAAGGGGAGCCCATCAGACTAACAGCACATCTCTCAGCAGAAACTCTACAAGCC
AGAAGAGAGTGGGGGCCAATATTCAACATTCTTAAAGAAAACAATTTTCAACCCAGAATT
TCATATCCAGCCAAACTAAGGTTCGTAAGTGAAGGAGAAATAAAATCCTTTACAGGCAAG
CAAATGCTGAGAGATTTTGTCACCACCAGACCTGCCCTACAAGAGCTCCTAAAGGAAGCA
CTAAACATGGAAAGGAACAACCGGTACCAGCCACTGCAAAAACATGCCAAATTG
>lcl|hg18_L1PA5_chrX_127160595_127166665
ATGGGGAAAAAACAGAGCAGAAAAACCGGAAACTCTAAAGATCAGAGCGCCTCTCCTCCT
CCAAAGGAATGCAGCTCCTCACCAGCAACGGAACAAAGCTGGATGGAGAATGACTTAGAT
GAGCTGAGAGAGGAAGGCTTCAGAAGATCAAACTACTCTGAGCGAAAGGAGGAAGTTTGA
ACCAATGGCAAAGAAGTTAAAAACTTTGAAAAAATATTAGACGAATGGATAACTAGAATA
ATCAATGCAGAGAAGTCCTTAAAGGACCTGATGGAGCTGAAAACCATGGCATGAGAAATA
CACGATGAACGCACAAGCCTCAGGAACCGATGCAATCAACTGGAAGAAAGGGTATCAGTG
ATGGAAGACGAAATGAATGAAATGAAGCGTGAAGAGAAGTTTACAGAAAACAGAAGAAAA
AGAAGGAAACAAAGCCTCCAAGAAATATGGGACTATGTGAAAAGACCAAATCTACATCTG
ATTGGTGTACCTGAAAGTGACGGGGAAAATGGAACCAAGTTGGAAAACACTCTGCAGGAT
ATTATCCAGGAGAACTTCCCCAATCTAGCAAGACAGGCCAACATTCAAATTCAGGAAATA
CAGAGAACGCCACAAAGATACTCCTCGAGAAGAGCAACTCCAAGACACATAATTATCAGA
TTCACCAAAGATGAAATGAAGGAAAAAATGTTAAGGGTAGCCAGAGAGAAAGGTCGGGTT
ACCCACAAAGGGAAGCCAGTCAGACTAACAGCGGATCTCTCGGCAGAAACTCTACAAACC
AGAAGAGAGTGGGGGCCAATATTCAACATTCTTAAAGAAAAGAATTTTCAACCCAGAATT
TCATATCCAGCCAAACTAAGCTTCATAAGTGAAGGAGAAATAAAATACTTTACAGACAAG
CAAATGCTGAGAGATTTTGTCACCACCAGGCCTGCCCTAAAAGAGCTCCTGAAGGAAGTA
CTAAACATGGAAAGGAACAACCGGTACCAGCCACTGCAAAAACATACCAAATTG
>lcl|hg18_L1PA5_chr9_111637495_111643628
ATGGGGAAAAAACAGAGCAGAAAACCTGAAAATTCTAAAAATCAGAGTGCCCCTCCTCCA
CCAAAGGAATGCAGCTCCTTGCCAGCAATGGAACAAAGCTGGACAGAGAATGACTTTGAT
GAGTTGAGAGAAGAAGGCTTCAGATGATCAAACTTCTCCGAGCTAAAGGAGGAAGTTCAA
ACCCATCGCAAAGAAGCTAAAACCCTTGAAAAAAGATTAGACAAATGGCTAACTAGAATA
ACCAGTGTAGAGAAGTCCTTAAATGACCTGATGGAGCTGAAAACCATGGCATGAGAACTA
CGTGGCGAATGCCCAAGCCTCAGTAGCTGATTCGATCAACTGGAAGAAAGGGTATCAGTG
ATGGAAGATCGAATGAATGAAATGAAGTGAGAAGAGAAGTTTAGAGAAAAAAGAGTAAAA
AGAAATGAACAAAGCCTCCAAGGAATGTGCGACTATGTGAAAAAAACAAATCTACATCTG
ATTGGTGTACCTGAAAGTGACGGGGAGAATGGAACCAAATTGGAAAACACTCTGCAGGAT
ATTATCCAGGAGAACTTCCCCAACATAGCAATGCAGGCCAACATTCAAATTCAGGAAATA
CAGAGAACGCCACAAAGATACTCCTCGAGAAGAGCAACTCCAAGACACATAATTGTCAGA
TTCACCAAAGTTGAAATGAAGGAAAAAATGTTAAGGGCAGCCAGAGA-AAAGGTCAGGTT
ACCCACAAAGGGAAGCCCATCAGACTAACAGTGGATCTCTCTGCAGAAACTCTACAAGCC
AGAAGAGAGTGGGGGCCAATATTCAACATTCTTAAAGAAAAGAATTTTCAATGCAGAATT
TCATATCCAGCCAAACTAAGCTTCATTAGTGAAGGAGAAATAAAATCCTTTACAGAGAAG
CAAATGATGAGAGATTTTGTCACCACCAGGCCTGCCCTAAAAGAGCTCCTGAAGGAAGCA
CTAAACATGGAAAGGAAGAACCAGTACCAGCCACTGCAAAAACATGCCAAATTG
>lcl|hg18_L1PA5_chrX_131246178_131252326
ATGGGGAAAAAACAGAGCAGAAAAACTGAAAATTCTAAAAATCAGAGCACCTCTACTCCT
CCAAAGAAATGCAGCTCCTCACCAGCAACGGAACAAAGCTGGATGGAGAATGACTTTGAC
GAGTTGAGAGAAGAAGGCTTCAGACGATGAAACTTCACCGAGCTAAAGGAGGAAGTTCGA
ACCCATGGCAAAGAAGTTAAAAACCTTGAAAAAAGACTAGACGAATGGCTAACTAGAATA
ACCAATGCAGAGAAGTCCCTAAAGGAACTGACGGAGCTGAAAACCATGGCACAAGAACTA
CGTGAAGAATGCACAAACCTCAGTAGCCAATTCGATCAACTGGAAGAAAGGGTATCAGTG
ATGGAAGATCAAATGAATGAAATGAAGTGAGAAGAGAAGTTTAGAGAAAAAAGAATAAAA
AGAAATGAACAAAGCCTCCAAGAAATATGGGACTATGTGAAAAGACCAAATCTACGTCCG
AATGGTGTACCTGAAAGTGACGGGGAGAATGCAACCAAGTTGGAAAACACTCTGCAGGAT
ATTATCCAGGAGAACTTCCCCAATCTAGCAAGGCAAGCCAACATTCAAATTCAGGAAATA
CAGAGAATGCCACAAAGATGCTCCTCGAGAAGAGCAACTCCAAGGCACATAAAGATCAGA
TTCACCAAAGTAGAAGTGAAGGAAAAAATGTCAAGGGCAGCCAGAGAGAAAGGTCAGGTT
ACCCACAAAGGGAAGCCCATCAGACTAACAGCTGATCTCTCGGCAGAAACTCTACAAGCC
AGAAGAGAGCGGGGGCCGATATTCAACATTCTTAAAGAAAAGAATTTTCAA-CCAGAATT
TCATATCCAGCCAAACTAAGCTTCATAAGTGAAGGAGAAATAAAATACTTTACAGACAAG
CAAATGCTGAGAGATTTTGTCACCACCAGGCCTGCCCTAAAAGAGCTCCTGAAGGAAGCA
CTAAACATGGAAAGGAACAACCGGTACCAGCCCCTGCAAAAACATGCCAAATTG
>lcl|hg18_L1PA5_chr9_107587178_107593312
ATGGGGAAAAACCAGAGCAGAAAAGCTGAAAATTCTTAAAATCAGAGCACCTCTCCCCCT
CCAAAGGAACGCAGCTCCTTGCCAGCAACGGAACAAAGCTGGATGGAGAACGACTTTGAC
GAGTTGAGAGA---AGGCATCAGACAATCAAACTTCTCCAAGCTAAAGGAGGAAGTTTGA
ACTCATTGCAAAGAAGCTAAAAACCTTGAAAAAAGATTAGACGAAAGACTAACTAGAATA
ACCAGTGTAGAGAAGTCCTTAAATGACCTGATGGAGCTGAAAACCATGGCACAAGAACTA
CATGACGAATGCGCAAGCTTCAGTAGCCGATTTGATCAACTGGGAGAAAGGGTATCAGTG
ATTGAAGATTAAATGAATGAAATGAAGCGAGAAGAGAAGTTTAGAGAAAAAAGAGTAAAA
AGAAACGAAGAAAGCCTCCAAGAAATATGGGACTATGTGAAAAGACCAAATCTACAACTG
ATTGGTGTACCTGAAAGTGACAGGGAGAATGGAACCAAGCTGGAAAACACTCTGCAGGAT
ATTATCCAGGAGAACTTCCCCAATCTAGCAAGGCAGGCCAACATTCACATTCAGGAAATA
CAGAGAACGCTACAAAGATATTCCTCGAGAAGAGCAACTCCAAGACACGTAACTGTCAGA
TTCACCAAAGTTGAAATGAAGGAAAAAATGTTAAGGGCAGCCAGAGAGAAACGTCGAGTT
ACCCACAAAGGGAAGCCCATCAGACTAACAGCTGATCTCTCGGCAGAAATTCTACAAGCC
AGAACAGAGTGGGGGCCAATATTCAACATTCTTAAAGAAAAGAATTTTCAAACTAGAATT
TCATATCCAGCCAAACTAAGCTTCATAAGTGAAGGAGAAATAAAATCCTTTATAGACAAG
CAAATGCTGAGAGATTTTGTCACCACCAGGCCTGCCCTAAAAGAGCTCCTGAAGGAAGCA
CTAAACGTGGAAAGGAACAACCAGTACCAGCCACTGCAAAAACATGCCAAATTG
>lcl|hg18_L1PA5_chr9_10768294_10774424
ATGGGGAAAAAACAGAGCAGAAAAGCTGAAAATTCTAAAAATCACAGCGCCTCCCCACTT
TCAAAGGAATGCAGCTCCTTGCCAGCAATGGAACAAAGCTGGATGGAGAATGACTTTGAC
GAGTTGAGAGAAGAAGGCTTCAGACGATCAAACTTCTCCGAGATAAAGGAGGAAGTTCGA
ACCCATTGCAAAGAAGCTAAAAACTTTAAAAAAAGATTAGACGAATTGCTAACTAGAATA
ACCAATGTAGAGAAGGCCTTAAATGACCTAATGGAGCTGAAAACCATGGGACGAGAACTA
CATGACAAATGCACAAGCTTCAGTAGCCAATTAGATCAGCTGGAAGAAAGGGTATGAGTG
ATTGAAGATCAAATGAATGAAGTGAAGTGAGAAGAGAAGTTTAGAGTAAAAAGAGTAAAA
AGAAATGAACAAAGCCTCCAAGAAATATGAGACTATGTGAAAAGACCAAATCTACGTCTG
ATTGGTGTACCTGAAAGTGACGGGGAGAATTGAACCAACTTGGAAAACACTCTGCAGGAT
ATTGTCCAGGAGAACTTCCCCAATCTAGCAAGGCAGGCCAACATTCAGATTCAGGAAATA
CAGAGAACACAACAAGGATACTCCTTGAGAAGGGCAACTCCAAGACACATAATTGTCAGA
TTCACCAAATT-GACATGAAGGAAAAAATGTACAGGGCAGCCAGAAAGAAAGGTCGGGTT
ACCCTCAAAGGGAAGCCCATCAGACTAACAGCGGATCTCTCAGCAGAAACTCTACAAGCC
AGAAGAGAGTGGGGGCCAATATTCAACATACATAAAGAGAAGAATTTTCAACACAGAATT
TCATATCCAGGCAAACTAAACTTCAT-AGTGAAGGAGAAATAAAATCCTTTATAGACAAG
TAAATGCTGAGAGATTTTGTCACCACCAGGCCTGCCCTACAAGAGCTCCTGAAGGAAGCA
CTAAACATGGAAAGGAACAACCGGTACCGGACACTGCAAAAACATGCCAAATTG
>lcl|hg18_L1PA5_chr9_108407091_108413232
ATGGGGAAAAAACAGAGCAGAAAAACTGAAAATTCTAAAAATCAGAGCCCCTCTCCCCCT
CCAAAGGAATGCAGCTCCTTGCCAGCAATGGAACAAAGCTGGACTGAGAATGACTTTGAT
GAGTTGAGAGAAGAAGGCTTCAGAAGATCAAACTTCTCCGAGCCAAAGGAGGAAGTTTGA
ACCCATCGCAAAGAAGCTAAAAACCTTGAAAAAAGATTAGACGAATGGCTAACTAGAATA
ACCAGTGTAAAGAAGTCCTTAAATGACCTGATGGAGCTGAAAACCATGGCACAAGAACTA
CGTGACGAATGCACAAGCTTCAGTAGCTGATTCTATCAATGGGAAGAAAGGGTATCAGTG
ATTGAAGATCAAATTAATGAAATGAAGCGAGAAGAGAAGTTTAGAGAAAAAAGAACAAAA
AGAAACGAACAAAGCCTCCAAGAAATATGGGACTATGTGAAAAGACCAAATCTACGTCTG
ATTGGTGTACCTGAAAGTGACTGGGAGAATGGAACCAAGTTGGAAAACACTCTGCAGGAT
ATTATCCAGGAGAACTTCCCCAATATAGCAAGACAGGCCAACATTCAAATTCAGAAAATA
CAGAGAACACCACAAAGATACTCCTTGAGAAGAGCAACTCCAAGACACATAATTGTCAGA
TTCACCAAAATTGAAATGAAGGAAAAAATGTTAACGGCAGTCAGAGAGAAAAGTCAGGTT
ACCCACAAAGGGAAGCCCATCAGACTAACAGCTGATCTCTTGGCAGAAACTCTGCAAGCC
AGAAGAGAGTAGGGGCCAATATTCAACATTCTTAAAGGAAAGAATTTTCAACCCAGAATT
TCATATCCAGCCAAACTAAGCTTCATAAGTGAAGGAGAAATAAAATCCTTTACAGACAAG
CAAATGCTGAGAGATTTTGTCACCACCAGGCCTGCCCTAAAAGAGCTCCTGAAGGAAGCA
CTAAACATGGAAAGGAACAACCGGTACCAGCCACTGCAAAAACATGACAAATTG
>lcl|hg18_L1PA5_chrX_138169377_138175496
GCGGGGACAAAACAGGGCAGAAAAGCTGAAAATTCTAAAAATCAGAGCACCTCTCCCCCT
CCAAAGGAATGCAGCTCCTCCCCATCAATGGAACAAAGCTGGATGGAGAATGACTTTGAC
GAGCTGAGAGAAGAAGGCTTCAGGTGATCAAACTTCTCCAAGCTAAAGGAGGAAGCTCAA
ACCCAATGCAAAGAAGTTAAAA-CCTTGAAAAAAGATTAGACGAATGGCTAACTAGAATA
ACCAGTGTAGAGAAGTCCTTAAATGACCTGATGGAGCTGAAAACCATGGCACAAGATCTA
CATGATGAATGCACAAGCTTCAGTAGCTGATTTGATCAACTGGAAGAAAGGCTATCAATG
ATTGAAGATCAAATGAATGAAATGAAGTGAGAAGAGAAGTTTAGAGAAAAAAGAATAAAA
AGAAATGAACAAAGCCTCCAGGAAATATGCGACTATGTGAAAAGACCAAATCTACGTCTG
ATTGGTGTACCTGAAAGTGAC-GGGAGAAAGGAACCAAGTTGGAAAACACTCTTCAGGAT
ATGATCCAGGAGAACTTCCCCAACCTAGGAAGGCAGGCCAACATTCAAATTCAGGAAATA
CAAAGAACGCCACAAATATCCTCCTCGAGAAGAGCAACTCCAAGACACATAATTGTCAGA
TTCACCAAAGTTGAAATGAAGGAAAAAATGTTAAGGGCAGACAGAGAGAAAGGTCAGGTT
ACCCACAAAGGGAAGCTCATCAGACTAACAGCAGATCTCTCAGCAGAAACTCTACAAGTC
AGAAGAGAGTGGAGGCCAATATTCACTGTTCTTAAAGAAAAGAATTTTCAACCCAGAATT
TCATATCCAGCCAAACTAAGCTTCATAAGTGAAGGATAAATAAAATCCTTTACAGACAAG
CAAATGCTGACAGATTTTGTCACAACCAGGCCTGCCCTATAAGAGCTCCTGAAGGAAGCA
CTAAACATGGAAAGGAACAACCAATATCAGCCACTGCAAAAACATGCCAAATTG
>lcl|hg18_L1PA5_chrX_51382734_51388853
ATGGGGAAAAAACAGAGCAGAAAAGCTGAAAATTCTAAAAATCCGAGTGCCTCTCCCCCT
CGAAAGGAATGCAGCTCCTCACCAGCAATGGAACAAAGCTGGACAGAGAATGACTTTGAC
GAATTGAGACAAGAAGGCTTCAGACGATCAAACCTCTCTGAGCTAAAGGAGGAAGTTAGA
ACCCATTGCAAAGAAGCTAAAAACCTTGAAAAAAGATTAGTCGAATGGCTAACTAGAATA
ACCAGTGTAGAGAAGTCCTTAAATGACCTGATGGAGTTGAAAACCATGACACGAGAACTA
TGTGACAAATGCACAAGCTTCAGTGGCCTATTTGATCAACTGGAAGAAAGGGTATCAGTG
ATTGAAGATCAAATGAATGACATGAAGTGAGAAAAGAAGTTTAGAGAAAAAAGAGTAAAA
AAAAACGAACAAAGCCTCCAAGAAATATGGGACTATGTGAAAAGACCAAATCTACGTCTG
ATTGGTGTACCTGAAAGTGACGGGGAGAATGGAACCAAGTTGGAAAACACTCTGCAGGAT
ATTATCCAGGAGAACTTCCCCAACCTAGCAAGGCAGACCAACATTCAAATTCAGGAAATA
CAGAGAACACCACAAAGATACTCCTCGAGAAGAGCAACTCCAAGACACATAATTGCCAGA
TTCACCAAAGTAGAAATGAGG-AAAAAATGTTAAGGGCAGCCAGAGAGAAAGGTCGGGAT
ACCCTCAAAGGGAAGCCCATCAGACTAACAGCAGATCTCTCAGCAGAAACTCCACAAGCC
AGAAGAGAGTGGGGGCAAATAGTCAACATTCTTAAAGAAAATAATTTTCAACCCAGAATT
TCATATCCAGCCAAAGTAAGCTTCATAAGTGAAGGAGAAATAAAATACTTTACAGACAAG
CAAATGCTGAGAGATTTTATCACCACCAGGCCTTCCCTACAAGAGCTCCTGAAGGAAGCA
CTAAACATGGAAAGGAACAACTGGTACCAGCCACTGCAAAAACATGCCAAATTG
>lcl|hg18_L1PA5_chr8_9336228_9342375
ATAGGGAAAAAACAGAACAGAAAAGCTGAAAATTCTAAAAATCAGAGCACTTCTCCCCCT
CCAAAGGAACGCAGCTCCTTGACAGCAACGGAACAAAGCTTCATGGAGAATGACTTTGAC
GAGTTGAGAGAAGAAGGCTTCAGACGATCAAACTTCTCCAAGCTAAAGGAGGAAGTTCGA
ACCCAACGCAAAGAAGTTAAAAACCTTGAAAAAAGATTAGACGAATGGCTAACTAGAATA
ACCAGTGTAGAGAAGTCCTTAAATGACCTGACTGAGCTGAAAAACATGGCACGAGAACTA
CCTGATGAATACATAAGCTTCGGTAACCGATTTGATCAACTGGAAGAAAGGGTATCAGTG
ACTGAAGATCAAATGAATGAAATGAAGGGAGAAGAGAAGTTTAGAGAAAAAAGAGTAAAA
AGAAATGAACAAAGCCTCCAAAAAATATGAGACTATGTGTAAAGACCAAATCTACGTCTG
ATTGGTGTACCTGAAAGTGACGGGGAGAATGGAACCAAGTTGGAAAACACTCTGCAGGAT
AGTATCCAGGAGAACTTCCCCAACCTAGCAAGACAGGCTAATATTCAAATTCAGGAAATA
CAGAGAACACCACAAAGATACTCCTCGAGAAGAGCAACTCCAAGACACATAATTGTCAAA
TTCACCAAAGTTGAAATGAGGGAAAAAATGTTAAGGGCAGCCAGAGAGAAAGGTCAGGTT
ACCCACAAAGGGAAACCCATCAGACTAACAGCTGATCTCTTGGCAGAAACTCTATAAGCC
AGAAGACAGTGGGGGCCAATATTCAACATTCTTAAATAAAAGAATTTTCTACCCAGAATT
TCATAACCAGCCAGACTAAGCTTCATAGGTCAAGGAGAAATAAAATCCTTTACAGACAAG
CAAATGCTGAGAGATTTTGTCACCACCAGGCCTACCCTACAAGAGCTCCTGAAGGAAGCA
CTAAACATGGAAAGGAACAACCGGTACCAGCCACTGCAAAAACATGCCAAATTG
>lcl|hg18_L1PA5_chrX_38924567_38930696
ATGGGGAAAAAACAGAGCAGAAAAGCTGAAAATTCTAAAAATCAGAGCACCTGTCTGCCT
CCAAAGAAACACAGCTCTTTGCCAGCAACGGAACAAAGCTGGACGGAGAATGACTTTAAC
GAGTTGAGAGAAGAAGGCTTCAGACAATCAAACTTCTCCGAGCTAAAGGAGGAAGTTCGA
ACCCAACGCAAAGAAGCTAAAAACCTTGAAAAAAGATTAGACGAATGGCTAACTAGAATA
ACCAGTGTAGAGAAGTCCTTAAATGACCTGATGGAGCTGAAAACCATAGCACGAGAACTA
CGTGATGAATGCACAAGCTTCAGTAGCTGATTCAATTAACTGGAAGAAACAGTATCAGTG
ATAGAAGATCAAATGAATGAAATGAAGCGAGAAGAGAAGTTTAGAGAAAAAAGGACAAAA
AGAAATGAACAAAGCTTCCAAGAGATATGGGACTATGTGAAAAGACCAAGTCTACGTCTG
ATTGGTGAACATGAAAGTGACGGGGAGAATGGAACCAAGTTGGAAAACACTCTGCAGGAT
ATTATCCAGGAGAACTTCCCCAACCTAGCAAAGCAGGCCAACATTCAAATTCAGGAAATA
CAGAGAACACCACAAAGATACTTCTTGAGAAGAGCAACCCCAAGATACATAATTGTCAGA
TTCACCAAAGTTGAAATGAAGGAAAAAATGTTAAGGGCAGCTGGAGAGAAAGGTCGGGTT
ACCCACAAAGGGAAACCCATCAGACTAACAGCTAATCTCTCGTCAGAAA--CTACAAGCC
AGAAGAGAGTGGGGGTCATTATTAAACATTCTTAAAGAAAAGAATTTTCAACCAAGAATT
TCATATCCAGCCAAACTAAGCTTCAT-----AAGGAGAAATAAAATCCTTTACAGAGAAG
CAAATGCTGAGAGATTTTGTCACCACCAGGCCTGTCCTAAAAGAGTTCCTGAAGGAAGCA
CTCAACATGGAAAGGAACAACCAGTACCAGCTACTGCAAAAACATGCCAAATTG
>lcl|hg18_L1PA5_chrX_135886956_135893097
ATGGGGAAAAAACAGAGCAGAAAAACTGAAAATTCTAAAAATCAGAGCACCTCTCCTCCT
CCAAAGGAATACAGCTCCTCACCAGCAACGGAACAAAGGTGGAAAGAGAATGACTTCGGC
AAGTTGAGAGAAGAAGGCTACAGATGATCAAACTTCTTTGAGCTAAAGGAGGAAGTTCAA
ACCCATGGCAAAGAAGTTAAAAATCTTAAAAAAAGACTAGACGAATGGCTAACTAGAATA
ACCAATTCAGAGAAGTCCTTAAAGGACCAGATGGAGCTGAAAACCAGGGCACAAGAGCTA
CGTGACAAAGGCACATGCCTCAGTAGTCGATTCAATCAACTGGAAGAAAGGGTATCAGTG
ATGGAAGATCAAATGAATGAAATGAAGAGAGAAGAGAAATTTAGAGAAAAAAGAATAAAA
AGAAACAAAGAAAGCCTCCAAGAAATATGGGACTCTGTGAAAAGACCAAATCTACATCTG
ATTGGTGTACCTGAAAGTGACGGGGAGAATGGAACCAAGTTGGAAAACACTCTGCAGGAT
ATTATACAGGAGAACTTTCCCAACCTAGCAAGGCAGGCAAACATTCAAATTCAGGAAATA
CAGAGAACACCACAAAGATACTCCTCGAGAAGAGCAACTCCAAGACACATGATTGTCAAA
TTCACCAAAGTTGAAATGAAGGAAAAAATGTTAACGGCAGCCAGAGAGAAAGGTCAGGTT
ACCCACAAAGGGAAGCCCATCAGACTAACAGAGCATCTCTCGGCAGAAACTCTACAAGCC
AGAAGAGAGTGGGGGTCAATATTCAACATTCTTAAAGAAAAGAATCTTCAACCCAGAATT
TCATATCCAGCCAAACTAAGATTCATAAGAGAAGGAGAAATAAAATACTTTACAGACAAG
CAAATGATGAGGGATTTTGTGACCACCAGGCCTGCCGTAAAAGAGCTTCTGAAGGATGCA
TTAAACATGGAAAGGAACAACCAGTACCAGCCACTGCAAAATCATGCCAAATTG
>lcl|hg18_L1PA5_chr8_73395930_73401919
ATGGGGAACAAACAGAGCAGAAAAGCTGAAAATTCTAAAAATCAGAGCACCTCTCCCCCT
CTAAAAGAACGCAGCTCCTCACCAGCAATGGAACAAAGCTGGATAGAGAATGACTTTGA-
----TGAGAGAAGAAGGCTTCAGACGATCAAACTTCTCCAAGCTAAAGGAGGAAGTTTGA
ACCCATCACAAAGAAGTTAAAAACCTTGAAAAAAGATTAGATGAATGGCTAACTAGAATA
ACGAATGTAGAGAAGTCCTTAAATGACCTGATGGAGCTGAAAACTATGGCACGAGAACTG
TGTGACAAATGCACAAGCTTCAGTAGCCAATTCGATCAACTGGAAGAAAGGGTATCAGTG
ATTGAAGATCAAATGAATGAAATGAAGCAAG--GAGAAGTTTTGAGAAAAAAGAGTAAAA
ACAAAGGAACAAAGCCTCCAAGAAGTATGGGACTATGTGAAAAGACCAAATCTACATCTG
ATTGTTGTACCTGAAAGTGACGGGGAGAATGGAACCAAATTGGAAAAAGCTCTGCAGGAT
TTTATCCAGGAGAACTTCCCCAACCTAGCAAGGTAAGCCAATATTCAAATTCAGGAAATA
CAGAGAACGCCACAAAGATACTCATCGAGAAGAGCAACTCCAAGACACATAATTGTCACA
TTTACTAAAGTTGAAATGAAGGAAAAAATGTTAAGGGCAGCCAGAGAGAAAGGTCGGGTT
ACCAACAAAGGGAAGCCCATCAGACTAACAGTGGATCTCTTGGCAGAAACACTACAAGCC
AGAAGACAGTGGGGGCCAATATTCAACGTTCTTAAAGAAAATAATTTTCAACCCAGAATT
TCATATCCAGCCAAACTAAGCTTCATAAGTGAAGGAGAAATAAAATCCTTTACAGATAAG
CAAATGCTGAGAGATTTTGTCACGACCAGGCCTGCCCTACAAGAGCTCCTGAAGGAAGCA
CTAAACATGGAAAGGAATAACCGGTACCAGCTACTGCAAAAACATGCCAAAGTG
>lcl|hg18_L1PA5_chrX_147236154_147242248
ATGGGGAAAAAACAGAGCAGAAAAACTGAAAATTCTAAAAATCAGAGCGCCTCTCCTCCT
CCAAAGGAATGCAGCTCTTCACCAGCAATGGAACAAAGCTGGACGGAGAATGACTTTGAT
-------GAGAAGAAGGCTTCAGATGATCAAACTTCTCTGAGCTAAAGGAGGAAATTCGA
ACCCATTGCAAAGAGGTTAAAAACCTAGAAAA-AGATTAGACGAATGGCTAACTAGAATA
ACCAACGCAGAGAAGTCCTTAAAGGACCTGATGGAGCTGAAAACCATGGCACGAGAACTA
CGTGATGAATGCACAAGCTTCAGTAGCCGATTCAATCAACTGGAAGAAAGGGTATCAGTA
ATGGAAGATCAAATGAATGAAATGAAGCGAGAAGAGAAGTTAAGAGAAAAAAGAATAAAA
AGAAAAGAACAAGGCCTCCAAGAAATATGGGACTATGTGAAAAGACCAAATCTACGTCTG
ATTGGTGTACCTGACAGTGACGGGGAGAATGAAACCAAGTTGGAAAACACTCTGCAGGAT
ATTATCCAGGAGAACTTCCCCAATCTAGCAAGGCAGGCCAACATTCAAATTCAAGAAATA
CAGAGAATGCCACAAAGATACTCCTCGAGAAGAGCAACTCCAAGACACATAATTGTCAGA
TTCATGGAAGTTGAAATGAAGGAAAAAATGTTAAGGGTGGCCAGAGAGAAAGGTTGGGTT
ACCCACAAAGGCAAGCCCATCAGACTAACAGCTGATCTCTCAGCAGAAACTCTACAAGCC
AGAAGACAGTGGGGGCCCATATTCAACATTCTTAAAGAAAAGAATTTTCAACCCAGAATT
TCATATCCAGCCAAACTAAGCTTCATAAGTGAAGGAGAAATAAAATCATTTACAGACAAG
CAAATGCTGAGAGATTTTGTCACCACCAGGCCTGCCCTACAAGAGCTCCTGAAGGAAGCA
CTAAACATGGAAAGGAACAACCAGTACTAGCCACTGCAAAAACATGTGAAATTG
>lcl|hg18_L1PA5_chrX_12786347_12792481
ATGGGGAAAAAACAGAACAGAAAAACTGAAAATTCTAAAAATCAGAGTGCTTCTCCTCCT
CCAAAGGAATGCAGCCCCTCACCAGCAACGGAACAAAGCTGGATGGAGAATGACTTTGAC
GAGTTGAGAGAAGAAGGCTTCAGACGATCAAACTTCTCCGAGCTAAAGGAGGAAGTTCAA
ACTCATCACAAAGAAGTTAAAAACCTTGAAAAAAAATTAGACGAATGGCTAACTAGAATA
ACCAATGCAGAGAAGTCCTTAAAGGACCCGATGGAGCTGAAAACCATGGCACGAGAACTA
TGTGATGAATGCACAAGCTTCAGTAGCTGATTCGATCAACTGGAAGAAAGAGTATCAGTG
ATTGACGATCAAATGAATGAAATGAAGCGAGAAGAGAAGTTTAGAGAAAAAAGAATAAAA
AGAAAGAAACAAAGCCTCCAAGAAATATGGGACTATGTGAAAAGACCAAATCTGCATCTG
ATTGGTGTACCTGAAAGTGACGGGGAGAATGGAACCAAGTTGGAAAACACTCTTCTGGAT
ATTATCCAGGACAACTTCCCCAACCTAGCAAGGCAGGCCAACATTCATATTCAGGAAATA
CAGAGAACGCCACAAAGATACTCCTCGAGAAGAGCAACTCCAAGACACATAATTGTCAGA
TTCACCAAAGTTGAAATGAAGGAAAAAATGTTAAGGGCAGCCAGAGAGAAAGGTTGGGTT
ACCCAC-AAGGGAAGCCCATCAGACTGACAGCTGATCACTCGGCAGAAACTCTATAAGCC
AGAAGAGAGTGGGGGCCAATATTCAACATTCTTAAAGAAAAGAATTTTCAACCCAGAATT
TCATATCCAGCCAAACTAACATTCATAAGTGAAGAAGAAATAAAATCCTTTACAGACAAG
CAAATGCTGAGAGATTTTGTCACCACCAGGCCTGCCCTACAAGAGCTCCTGAAGGAAGCA
CTAAACATGGAAAGGAACAGCCGGTACAAGCCACTGCAAAAACATACCAAATTG
>lcl|hg18_L1PA5_chrX_37325962_37332108
ATGGGGAAAAACCAGAGCAGAAAACCTGAAAATTCTAAAAATC-GAGCGCCTCTCCTCCT
CCAAAGGAATGCAGCTCCTCACCAGCAACGGAATAAAGCTGGACAGAGAATGACTTTGAT
GAGTTGAGAGAAGAAGGCTTCAGACGATCAAACTTCTCCGAGCTAAAGGGGGAAGTTTGA
ACCCATCGCAAAGAAGTTTAAAACCTTGAAAGAAGATTAGATGAATGGCTAACTAGAACA
ACTAGTGTAGAGAGGTCCTTAAATGACCTGATGGAGCTGAAAACCATGGCACGAGAACTA
CGTGACGAATGCACAAGCTTCAGTAGCCAATTTGATCAACGGGAAGAAAGGGTATCAGTG
ATGGAAGATGAAATGAATGCAATAAAGCGAGAAGAGAAGTTTAGAGAAAAAAGAATAAAA
AGAAACGAACAAAGCCTCCAAGAAATATGGGACTATGTGAAAAGACCAAATGTACGTCTG
ATTAGTGTACCTGAAAGTGATGGGGAGAATGGAACCAAGCTGGAAAACACTCTGCAGGAT
ATTATCCAGGAGAACTTCCCCAACCTAGCAAGGCAGGCCAACATTCAAATTCAGGAAATG
CAGAGAACGTCACAAAGATACTCCTCAAGAACAGCAACTCCAAGACACATAACGGTCAGA
TTCACCAAAGTTGAAATGAAGGAAAAAACGTTAAGGGTAGCCAGAGAAAAAGGTCGGGTT
ACCCACAAAGGGAAGCCCATCAAACTCACAGTGGATCTCTCGGCAGAAACTCTACAAGCC
AGAAGAGAGTGGGGGCCAATATTCAACATTCTTAAAGAAAAGAATTTTCAACCGAGAATT
TCCTATCCAGCCAAACTAAGCTTCATAAGTGAAGGAGAAATAAAATCCTTTACAGACAAG
CAAATGCTGAGAGATTTTGTCACCACCAGGCCTGCCCTAAAAGAGCTCCTGAAGGAAGCA
CTCAACATGGAAAGGAACAACCGGTACCAGCCACTGTAAAAACATGCCAAATTG
>lcl|hg18_L1PA5_chrX_153724266_153730402
ATGGGGAAAAAACAGAGCAGAAAAGCTGAAAATTCTAAAAATCAGAGTACCTCTCCTACT
CCAAAGGAACGCAGCTCCTCGCCAGCAACGGAACAAAGCTGGACAGAAAATGACTTTGAC
GAGTTGAGAGAAGAAGGCTTCAGATGATCAAACTTCTCTGAGCTAAAGGAGGAAGTTCGA
ACCCATCACAAAGAAGCTAAAAACCTTGAAAAAAGGTTAGATGAATGGCTAACTAGAATA
ACCAGTATAGAGAAGTCCTTAAATGACCTGATGGAGCTGAAAACCATGGCACGAGAACTA
TGTGACGAATGCATAAGCTTTAGTAGCCGATGCGATCAACTGGAAGAAAGGGTATCAGTG
ATTGAAGATCAAATGAATGAAATGAAGCGAGAAGAGAAGTTTAGAGAAAAAAGAATAAAA
AGAAATGAACAAAGCCTCCAAGAAATATGGGACTATGTGAAAAGACCAAATCTATGTCTG
ATTAGTGTACCTGAAAGTGACAGGGAGAATGGAACCAAGTTGGAAAACACTCTGCAGGAT
ATTATCCAGGAGAACTTCCCCAACCTAGCAAGGCAGGCCAACATTCAAATTCAGGAAATA
CAGAGAACGCCACAAAGATACTCCTTGAGAAGAGCAACTCCAAGACACATAACTGTCAGA
TTCACCAAAGTTGAAATGAAGGAAAAAATGTTAAGGGCAGCCAGACAGAAAGTTCGGGTT
ACCCGCAAAGGGAAGCCCATCAGACTAACAGCTGATCTCTTGGCAGAAACTCTACAAGCC
AGAAGAGAGTGGGGGCCAATATTCAACATTCTTAAAGAAAAGAATTTTCAACCCAGAATT
TCATATCCAGCCAAACTAAGCTTCATAAGTGAAGGAGAAATAAAATCCTTTACAGACAAG
CAAATGCTGAGAGATTTTGTCACCACCAGGCTTGCCCTACAAGAGCTCCTGAAGGAAGCA
CTAAACATAGAAAGGAACAACCGGTACCAGCCACTGCAAAAACATCCCAAATTG
>lcl|hg18_L1PA5_chrX_41552783_41558949
ATAGGGAAAAAACAGAGCAGAAAAGCTGAAAATTCTAAAAATCAGAGTGCCTCTCCCCCT
CCAAAGGAACGCAGCTCCTTGCCAGCAACGGAACAAAGCTGGACAGAGAATGACTTTGAC
GAGTTGAGAGAAGAAGGCTTCGGATGATTAAACTTCTCTGAGCTAAAGGAGGAAGTTTGA
ACCCATCGCAAAGAAGCTAAAAACCTTGAAAAAAGATGAGACGAATGGCTAACTAGAATA
ACTAATGTAGAAAAGTCCTTAAATGACCTGATGGAGCTGAAAATCATGGCACGAGAACTA
CGTGACAAATGCACAAGCTTCAGTAGCCGATTTGATCAACTGGAAGAAAGGGTATCAGTG
ACTGAAGATCAAATGAATGAAATGAAGCGAGAAGAGAAGTTTAGAGAAAAAAGAGTAAAA
AGAAACGAACAAAGCCTTCAAGAAATATGGGACTATGTGAAAAGACCAAATCTACGTCTG
ATTGGTGTACCTGAAAGTGATGGGGAGAGTGGAACCAAGTTGGAAAACACTCTGCAGGAT
ATTATCCAGGAGAACTTCCCCAACCTAGCAAGGCAGGCCAACATTCAAATTCAGGAAATA
CAGAGACCACCACAAAGATACTCCTCGCGAAGAGCAACTCCAAGATACATAACTGTCAGA
TTCACCAAAGTT-----GAAGGAAAAAATGCTAAGGGCAGCCAGAGAGAAAGGTCAGGTT
ACCCACAAAGGGAAGCCCATCAGACTAGCAGCAGATCTCTCAGCAGAAACTCTACAAGCC
AGAAGAGAGTGGGGGCCAATATTCAACATTCTTAAAGAAAAGAATTTTCAACCCGGAATT
TCATATCCAGCCAAACTAAGCTTCATAAGTGAAAGAGAAATAAAATCCTTTGCAGACAAG
CAAATGCTGAGAGATTTTGTCACCACCAGGCCTGCCCTACAAGAGCTCCTGAAGGAAGCA
CTAAATATAGAAAGGAAAAACTGATACCAGCCACTGCAAAAACATGCCAAATTG
>lcl|hg18_L1PA5_chrX_107671996_107678141
ATGGGGAAAAAACAGAGCAGAAAAACTGAAAATTCTAAAAGTCAGAGTGCCTCTCCTCCT
CCAAAGGAACGCAGCTCCTCACCAGCAACAGAACAAAGCTGGAAGGAGAATGACTTTGAA
GAGTTGAGAGAAGAAGGCTACAGATGATCAAACTTCTTTGAGCTAAAGGAGGAAGTTCGA
ACCCAATGCAAACAAGTTAAAAACCTTGAAAAAAGATTAGACGAATGGCTAACTAGAATA
ACCAATGCAGAGAAGTCCTTAAAGGACCTGATGGGGCTGAAAACCATGGCACGAGAACTA
CGTGATGAATGCACAAGTTTCAGTAGCCAATTCGATCAACTGGAAGAAAGGGTATCAGTG
ATTGAAGATCAAATGAATGAAATGAAGTGAGAAGAGAAGTTTAGAGAAAAAAGAATAAAA
AGAAACGAACAAAGCCTCCAAGAAATATGGGACTATGTGAAAAGACCAAATCTACATCTG
[truncated: 21,949 more chars]
