# Supplementary material for: Cryptic genetic variation enhances primate L1 retrotransposon survival by enlarging the functional coiled coil sequence space of ORF1p
Source: PLoS Genet. 2020 Aug 14;16(8):e1008991. doi: 10.1371/journal.pgen.1008991 (PMC7449397; doi:10.1371/journal.pgen.1008991)
Supplement: S1 Data — (ZIP) [file pgen.1008991.s012.zip › Supplementary_Data_PG/orf1_FL/l1pa5/5_FLorf1anc_seqs_w_cn.fst]

>5_FLorf1anc_50_cg_rest
ATGGGGAGAAACCAGAGCAGAAAAGCTGAAAATTCTAAAAATCAGAGCGCCTCTTCTCCT
CCAAAGGAACGCAGCTCCTCGCCAGCAACGGAACAAAGCTGGACGGAGAATGACTTTGAC
GAGTTGAGAGAAGAAGGCTTCAGACGATCGGTAATAACAAACTTCTCCGAGCTAAAGGAG
GATGTTCGAACCCATCGCAAAGAAGCTAAAAACCTTGAAAAAAGATTAGACGAATGGCTA
ACTAGAATAAACAGCGTAGAGAAGACCTTAAATGACCTGATGGAGCTGAAAACCATGGCA
CGAGAACTACGTGACGCATGCACAAGCTTCAGTAGCCGATTCGATCAAGTGGAAGAAAGG
GTATCAGTGATTGAAGATCAAATGAATGAAATGAAGCGAGAAGAGAAGTTTAGAGAAAAA
AGAGTAAAAAGAAACGAACAAAGCCTCCAAGAAATATGGGACTATGTGAAAAGACCAAAT
CTACGTCTGATTGGTGTACCTGAAAGTGACGGGGAGAATGGAACCAAGTTGGAAAACACT
CTTCAGGATATTATCCAGGAGAACTTCCCCAACCTAGCAAGGCAGGCCAACATTCAAATT
CAGGAAATACAGAGAACGCCACAAAGATACTCCTCGAGAAGAGCAACTCCAAGACACATA
ATTGTCAGATTCACCAAAGTTGAAATGAAGGAAAAAATGTTAAGGGCAGCCAGAGAGAAA
GGTCGGGTTACCCACAAAGGGAAGCCCATCAGACTAACAGCGGATCTCTCGGCAGAAACT
CTACAAGCCAGAAGAGAGTGGGGGCCAATATTCAACATTCTTAAAGAAAAGAATTTTCAA
CCCAGAATTTCATATCCAGCCAAACTAAGCTTCATAAGTGAAGGAGAAATAAAATCCTTT
ACAGACAAGCAAATGCTGAGAGATTTTGTCACCACCAGGCCTGCCTTACAAGAGCTCCTG
AAGGAAGCACTAAACATGGAAAGGAACAACCGGTACCAGCCACTGCAAAAACATGCCAAA
TTG
>lcl|hg18_L1PA5_chr5_114480910_114487013
ATGGGGAGAAACCAGAGCAGAAAAGCTGAAAATTCTAAAAATCAGAGCGCCTCTTCTCCT
CCAAAGGAACACAGATCCTCGCCAGCAATGGAACAAAGCTGGACAGACAATGACTTTGAT
GAGTTCAAAGAAGAAGGCTTCAGACGATCGGAAATAACAAACTGCTCCGAGCTAAAGGAG
GATGTTCGAACCCATCGCAAAGAAGCTAAAAACCTTGAAAAAAGAGTAGACGAATGGCTA
ACTAGAATAAACAGTGTAGAGAAGTCTTTAAATGACCTGATGGAGCTGAAAACCATGGCA
CAAGAACTACGTGACACATGCACAAGCTTCAGTAGCCAATTCAATCAAGTGGAAGAAAGG
GTATCAGTGACTGAAGAGCAAATGAATGAAATGAAGCAAGAAGAGAAGTTTAGAGAAAAA
AG--TAAAAAGAAATGAATAAAGCCTCCAAGAAATATGGGACTATGTGAAAAGACCAAAT
CTACATCTGATTGGTGTAACTGAAAGAGATGGGGAGAATGGAACCCAGTTGGAAAACACT
CTTCAGGGTATTATCCAGGAGAACTTTCACAACCTAGCAAGGCAGGCCAACATTCAAATT
CA-GGAATACAGAGAATGTCACAAAGATACTCCTCGAGAAGAGCAACTCCAAGACACATA
ATTGTCAGATTCACCAAAGTTGAAATGAAGGAAAAAATGTTAAGGGCAGCCAGAGAGAAA
GGTCGGGTTACCCACAAAGGGAAGCCCATCAGACTAACAGCAGATCTCTCAGCAGAAACT
CTACAAGCCAGAAGAAAGTGGGGGCCAATATTCAACATTCTTAAAGAAAAGAATTTTCAG
CCCAGAATTTCATATCCAGCCAAACTAAGCTTCGTAAGTGGAAGAGAAATAAAATCCTCT
ACAGACAAGCAAATGCTGAAAGATTTTGTCACCACCAGGCCTGCCTTACAAGAGCTCCTG
AAGGAAGCACTAAACATGGAAAGCAACAACTGGTACCAGCCACTGCAAAAACATGCGAAA
TTG
>lcl|hg18_L1PA5_chr6_108838713_108844832
ATGGGGAGAAACCAGAGCAGAGAAGCTGAAAATGCTAAAAATCAGAGCGCCTCTTCTCCT
CCAAAGGAACGCAGCTCCTCGCCAGCAACGGAACAAAGCTGGACAGAGAATGACTTTGAT
GACTTGAGAGAAGAAGCCTTCAGACAATCGGTAATAACAAACTTCTCCAAGCTAAAGGAG
GATGTTTGAACCCATCTCAAAGAAGCTAAAAACCTTGAAAAAAGATTAGATGAATGTCTA
ACTAGAAAAAACAGTTCAGAGAAGTCCTTAAATGACCTGATGGAGCTGAAAACCATGGCA
CGAGAACTATGTGATGCATGCACAAGCTTCAATGGCCGATTTGATCAAGTGGAAGAAAGG
GTATCAGTGATTGAAGATCAAATGAATGAAATGAAGCCAGAAGAGAAGTTTAGAGAAAAA
AGAGTAAAAAGCAACAAACAAAGCCTCCAAGAAATATGGGACTATGTGAAAAGACCAAAT
CTACATCTGATTGGTGTATCTGAAAGTGACGGGGAGAATGGAACCAAGTTGGAAAATACT
CTTCAGGGTATTATCCAGGAGAACTTCCCAAACCTAGTGAGGCAGGCCAACATTCAAATT
CAGGAAATACAGAGAACGCCACAAAGATACTCCTCGAGAAGAGCAACTCCAAGACACGTA
ATTGTCAGATTCACCAAAGTTGAAATGAAGGAAAAAATGTTAAGGGCAGCCAGAGAGAAA
GGTTGGGTTACCCACAAAGGGAAGCCCATCAGACTAACAGCGGATCTCTCAGCAGAAATC
CTTCAAGCCAGAAGAGAGTGGGGGCCAATATTCAACATTCTTAAAGAAAAGAATTTTCAA
CCCAGAATTTTATATCCAGCCAAACTAAGCTTCATAAGTGAAGGAGAAATAAAATCCTTT
ACAGACAAACAACTGCTGACAGGTTTTGTCACCACCAGGCCTGCCCTAAAAGAGCTCCTG
AAGGAAGCACTAAACATGGAAAGGAACAACTGGTACCAGCCACTGCAAAATCATGCCAAA
TTG
>lcl|hg18_L1PA5_chr5_72059222_72065317
ATGGGGAGAAATCAGAGCAGAAAAGCTGAAAATTCTAAAAATCAGAGCACCTCTTCTCCT
CCAAAGGAATGCAGCTCCTCACCAGCAATGGAACAAAGCTGGACAGAGAATGACTTTGAC
AAGCTGAGAGA---AGGCTTCAGACGATCGGTAATAACAAACTTCTCCAAGCTAAAGGAG
CATGTTCTAACCCATCACAAAGAAGCTAAAAACCTTGAAAAAAGATGAGAAGAATGGCTA
ACTACAATCAACAGTGTAGAGAAGTCCTTAAATGACCTGATGGAGCTGAAAACCATGGCA
CGAGAACTATGTGATGCATGCACAATCTTCAGTAGCCGGTTCAATCAACTGGAAGAAAGG
ATATCAGTGATTGAAAATCAAATGAATGAAATGAAGTGAGAATGGAAGTTTAGAGAAAAA
AGAATAAAAAGAAATGGACAAAGCCTCCAAGAATTATGGGACTATGTGAAAAGACCAAAT
CTACATCTGATTGGTGTACCTGAAAGTGATGGGGAGAATGGAACCAAGTTGGAAAACACT
CTGCAGGATATTATCCAGGAGAACTTCCCCAACCTAGCAAGTCAGGCCAACATTCAAATT
CAGGAAATACAGAGAATGCCACAAAGATACTCCTTGAGAAGAGCAACTCCAAGACACATA
ATTGTCAGATTCACCAAAGTTGAAATGAAGGAAAAAATGTTAAGGGCAGCCAGAGAGAAA
GGTTGGGCTACCCACAAAGGGAAGCCCAACAGACTAACAGCAGATCTCTCAGCAGAAACT
CTACAAGTCAGAAGAGAGTGGGAGCCAATATTCAACATTGTTAAAGAAAAGAATTTTCAA
CCCAGAATTTCATATCCAGCCAAACTAAGCTTCCTAAATGAAGGAGAAATAAAATCCTTT
ACAGACAAACAAATGCTGAGAGGTTTTGTCACCACCAGGCCTGCCTTACAAGAGCTCCTG
AAGGAAGCACTAAACATGGAAAGGAACAACCAGTACCAGCCACTGC-AAAACATGCCAAA
TTG
>lcl|hg18_L1PA5_chr6_167218290_167224475
ATAGGGAGAAACCAGAGCAGAAAAGCTGAAAATTCTAAAAATCAGAGCACCTCTTCTCCT
CCAAAGGAATGCAGCTCCTCACCAGCAATGGAACAAAGCTGGATGGAGAATGACTTTGAT
GAGTTGAGAGAAGAAGGCTTCAGACGATCAGTAATAACAAACTTCTCCAAGCTAAAGGAG
GATGTTTGAACCCATTGCAAAGAAGCTAAAAACCTTCAAACAAGATTAGACGAATGGCTA
ACTAGAATAAACAGTGTAGAGAAGTCCTTAAATGACCTCACAGAGCTGAAAACCATAGCA
CGAGAACTGTGTGACAAATGCACAAGCTTCAGTAGCCAATTTGATCAGGGGGGAGAAAGG
GTATCAGTGATTGCAGATCAAATGAATGAAATGAAGCAAGAAGAGAAGTTTAGAGAAAAA
GGAGTAAAAAGAAACGAACAAAGCCTCCAAGAAATATGGGCCTATGTGAAAAGACTAAAT
CTACATCTGATTGGTCTACCTGAAAGTGACGGGGAGAATGGAACCAAGTTGGAAAACACT
CTGCAGGATATTATCCAGGAGAAATTCCCCAACCTAGCAAGGCAGGCCAACATTTAAATT
CAGAAAATACAGAGAAGGCCACAAAGATACTCCTCGAAAAGAGCAACTCCAAGACACATA
ACTGTCAGATTCACCAAAATTGAAATGAAGGAAAAAATGTTAAGGGCAGCCAAAGAGAAA
GGTCGGGTTACCCACAAAGGGAAGCCCATCAGACTAACAGCAGATCTCTCAGCAGAAACT
CTACAAGCCAGAAGACAGTGGGGGCCAATATTCAACATTCTGAAAGAAAAGACTTTCCAA
CCCAGAATTTCATATCCAGCCAAACTACGCTTCATAAGTGAAGGAGAAATAAAATTCTTT
ACAGACAAACAAATGCTGAGAGATTTTGTCACCACCAGGTCTGCCTTACAAGAGCTCCTG
AAGGAAGCACTAAACATGGAAAGGAACAGCAGATATCAGCCACTGCAAAAACATGCCAAA
TTC
>lcl|hg18_L1PA5_chr7_85641298_85647358
GTGGGGAGAAACCAGAGCAGAAAAGCTGAAAATTCTAAAAATCAGCACACATCTTCTCCT
CCAAAGGAACGCAGCTCCTTCCCAGCAAAGAAACAAAGCTGGATGGAGAATGAATTTGAT
AAGTTGAGAGAAAAAGGCTTCAGACGATCAGTAATAACAAACTTCTCTGAGCTAAAGGAC
GAAGTTCGAACTCATCGCAAAGAAGCTAAAAACCTTGAAAAAAGATTAGATGAATGGCTA
ACTAAAATAAACAGTGTAGAGACGTCCTTAAATGACTGGATGGAGCTGAAAATCATGGCA
CGAGAACTAAAGGATGCATGCACAATCTTCAGTAGCCAATTTGATCAAGTGGAAGAAAGG
GTATCAGTGATTGAAGATCAAATGAATGAAATGAAGCGAGAAGAGAAGTTTAGAGAAAAA
AGAGTAAAAAGAAATGAACAAAGCCTCCAAGAAATATGGGACTATGTGAAAAGACCAAAT
CTACATTTGATTGGTGTACATCAAAGTGACGGGGAGAATGGAACCAAGTTGGAAAACACT
CTACAGGATATTATCCAGGAGAACTTCCCCAACCTAGCAAAGCAAGCCAACATTCAAATT
CAGGAAACACAGAGAACACCACAAAGTTACTCCTCAAGAAGAGCAACTCCAAGACACATA
ATTGTCAGATTCACCAAAGTTGAAATGAAGGAAAAAATGTTAAGG-TAGCCAGAGAGAAA
GGTCGGGTTACCCACAAAGGGAAGCCCATCAGACTAACAGCAGATCTCTCGGCAGAAACT
CTACAAGCCAGAAGAGAGTGGGGGCCAAAATTCAACATTGTTAAAGAAAACAATTTTCAA
CCCAGAATTTCATATCCAGCCAATCTAAGCTTCATAAGTGAAGGAGAAATAAAATCTTTT
A------AAAAAATGCTGAGAGATTTTGTCAACACCAGGCCTGCCTCACGAGAGCTCCTG
AAGGAAGCACTAACCATGGAAAGGAACAACTGGTACCAGCCACTGCAAAAACTTGCCAAA
TCG
>lcl|hg18_L1PA5_chr8_25522805_25528907
ATGGGGAGAAACCAGAGTAGAAAAGCTGAAAATTCTAAAAATCAGGGCACCTCTTCTCCT
CCAAAGGAATGCAGCTCCTCGCCAGCAGTGGAACAAAGCTGGATGGAGAATGACTTTGAG
CAGCTGAGAGAAGAAAGCTTCAGACAATCACTAATAAGAAACTTCTCTGAGCTAAAGGAG
GATGTTCAAACCCATCGCAAAGAAGCTAAAAACCTTGAAAAAAGATTAGACGGATGGCTA
ACTGGAATAAACAGTGTAGAGAAGTCCTTAAATGACCTTATGGAGCTGAAAACCATGGCA
CGAGAACTAAGTGATGCATGCACAAGCTTCAATAGCTGACTTGATCAAGTGGAAGAAAGG
GTATCAGTGATTGAAGATCAAATGAATGAAATGCAGCGAGAAGAGAAGTTTAGAGAAAAA
AGACTAAAAAGAAACGAACAAAGACTCCAAGAAATATGGGACTATGTGAAAAGACCAAAT
CTACGTCTGATTGATGTACCTGAAAGTGATGGAGAGAATGGAACCAAGTTGGCAAACACT
CTTCAGGATATTATCCAGGAGAACTTCCCCATCCTAGTGAGGCAGGCCAACATTCAAATT
CAGGAAACACAGAGAATGCCACAAAGATACTCCTTGAGAAGAGCAACTCCAAGACACATA
ATTGTCAGATTCACCAAAGTTGAAATGGAGGAAAAAATGTTAAGGGCAGCCAGAGAGAAA
GGTT-GGTTACCTGCAAACAGAAGCTCATCAGACTAACAGCAGATCTCTTGGCAGAAACT
CTACAAGCCAGTAGAGAGTGGGGGCCAATATTCAACATTCTTAAAGGAAAGAATTTTCAA
CACAGAATTTCATATCCAGCCAAATTAACCTTCATAAGTGAAGGAGAAATAAAATCCTTT
ATAGACAAACAAATGCTGAGAGATTTTGTCACCACCAGGCCTGCCCTAAAAGAGCTCCTG
AAGGAAGCACTAAACATGGAAAGGAACAACCAGTACCAGCCACTGCAAAAATATGCCAAA
TTG
>lcl|hg18_L1PA5_chr6_64596962_64603066
ATGGGGAGAAACCAGAGCAGAAAAGTTGAAAATTCTAAAAATCGGAGTGTCTCTTCTCCT
CCAAAGGAAAACAGCTCTTCACCAGCAACTGAACAAAGCTGGACGGAG-ATGACTTTGAC
AAGTTGAGAGAAGAAGGCTTCAGACGATTGCTATTTACAGACTCCTCCCAGCTAAAGGAG
GACATTCGAACCTATCGCAAAAAAGTTAAAAACCTTGATAAAAGATTAGACGAATGGCTA
AGTAGAATAAACAGTGTAAAGAAGACCTTAAATGACCTGATGGAGCTGAAAACCATGGCA
CGAGAACTACATGATGCATGCACAAGCCTCAGTAGCCAATTTGATCAAGTGGAAGAAAGG
GTATCAGTGATTGAAGATCAAATGAATGAAATGAAGCAAGAAGAGAAGTTTAGAGAAAAA
AGAGTAAAAAGAAAC----AAAGCCTCCAAGAAATATGGGACTATGTGAAAAGACCAAAT
CTATGTCTGATTGGTGTACCTGAAAGTGATGGGGAGAATGGAACCAAGTTGGAAAACACT
CTTCAGGATATTATCCAGGAGAACTTCCCCAACCTAGCAAGGCAGGCCAACATTCAAATT
CAGGAAATACAGAGAACTCCACAAAGATACTCCTTGAGAAGAGCAACTCCAAGACACATA
ATTGTCAGATTCACCAAAGTCGAAATGAAGGGAAAAATGTTAAGGGCAGCCAGAGAGAAA
GGTCAGGTTACCCACAAAGGGAAGCCCATCAGAGTAACAGCGGATTTCTTGGCAGAAACT
CTTAAAGCCAGGAGAGAGTGGAGGCCAGTATTCAACATTCTTAAAGAAAAGGATTTTCAA
CCCAGAATTTCATATCCAGCCAAACTAAGCTTCATAAGTGAAGGAGAAATAAAATCCTTT
ACAGACAAACAAATGCTGAGAGATTTTGTCACCACCAGGCCTGCCTTACAAGAGCTCCTG
AAGGAAGCACTAAACATGGAAAGGGAAAACCAGTACCAGCCATTGCAAAAACATGCCAAA
TTG
>lcl|hg18_L1PA5_chr8_63363355_63369458
ACAGAGAGAAACCATAGCAGAAAAGCTGAGAATTCTAAAAATCAGAGCGCCTCTTCTCCT
CCAAAGGAACGCAGCTCCTCGCCAGCAACGGAACAAAGCTGGACGGAGAATGAC--TGAT
AAGTTGAGAGAAGAAGGCTTCAGACAATTGGTAATAACAAACTTCTCCGAGAAAAAGGAG
GATATTCGAACCCATCGAAAAGAAGCTAAAAACCTTGAAAAAAGATTAGACGAATAGCTA
ACTAGAATAAACAGTGTAGAGAAGTCCTTAAATGACCTGATGGAGCTGAAAACCATGGCA
TCAGAACTACACGATGCATGCACAAGCTTCAGTAGCCAATTTGATCAAGTGGAAGAAAGG
GTATCAATGACCGAAGATCAAATGAATGAAATGAAGTGAGAAGACAAGTTTAAA--AAAA
AGAGTAAAAAGAAACAAACAAAGCCTCCAAGAAATATGGGACTATGTGAAAAGACCAAAT
CTACGTCTGATTGCTGTGCCTGAAAGTGATGGGGAGAATGGAACCAAGTTGGAAAACACT
CTTCAGGATATTATCCAC---AACTTCCCCAACCTAGTGAGGCAGGCCAACATTCAAATT
CAGGAAATACAGAGAACACCACAAAGATATTC---AAGAAGAGCAACTCCAAGACACATA
ATTGTCAGATTCACCAAAGTTGAAATGAAGGAAAAAATGTTAAGAGCAGCCAGAGAGAAA
GGTTGAGTTACCCACAAAGGGAAGCCCATCAGACTAACGGTGGATCTCTCAGCAGAAACT
CTACAAGCCAGAAGAGATTAGGGGCCAATATTCAACATTCTTAAAGAAAAGAATTTTCAA
CCCAGAATTTCATATCCAGCCAAACTAAGCTTCATAAGTGAAGGAGAAATAAAATCCTTT
ACAGACAAACAAAAGCTGAGAGATTTTGTCACCATCAGGCCTGCCTTACAAGAGCTCCTC
AAGGAAGCAATAAACATGGAAAGGAACAACTGGTACCAGCCACTGCAAAAACATGCAAAA
TTG
>lcl|hg18_L1PA5_chr1_76067105_76073207
ATGGGGAGAAACCAGAGCAGAAAAGCTGAAAATTCTAAAAATCAGAGCACCTTTTCTCCT
CCAAAGGAACGCAGCTCCTTGCCAGCAACGGAACAAAGCTGGAAGGAGAATGACATTGA-
----TGAGAGAATAAGGCTTCAGACGATCGGTAATAGCAGACTTCTCCAAGCTAAAGGAG
GATGGTCGAACCCATAACAAAGAAGCTAAAAACTTTGAAAAAAGATGAGACATATGGCTA
ACTAGAACAAACATTGTAGAGAAGTCCTTAAGTGACCTGATGGAGCTGAAAACCGTGGCA
CGAGAACTTCTTGATGCGTGCACAAGCTTCAGTAGCTGATTTGATCAAGTGGAAGAAAGG
CTATCAGTGATTGAAGATCAAATGAATGAAATGAAGCAAAAAGACAAGTTTAGAGAAAAA
AGGGTAAAAAAAACCGAACAAAGCCTACAAGAAATGTGGCACTATGTGAAAAAACCAAAT
CTACATCTCATTGGTGTACCTAAAAGTGACGGGGAGAATGGAACCAAGTTGGAAAACACT
CTTCAGGATATTATCCAGGAGAACTTCCCCAGCCTAGCAAGGCAGGCCAACATTCAAATT
CAGGAAATACAGAGAACGCCGCAAAGATACTCCTCAAGAAGAGCAATTCCAAGACACATA
ATTGTCAGATTCACCAAAGTTGAAATGAAGGAAAAAATGTTAAGGGCAACCAGAGAGAAA
GGTCAGGTTACCCACAAAGGGAAGCCCATCAGACTAACAGCGGATCTCCCAGCAGAAACT
CTACAAGCCAGAAGAGAGTGGAGGCCAATATTCAACATTCTTAAAGAAAAGAATTTTCAA
CCCAGAATTTCATATCCAGCCAAACTAAGCTTCATAAGTGAAGGAGAAATAAAATCCTTT
A-AGACAAACAAATGCTGAGAGATTCTGTCACCACCAGGCCTGCCTTACAAGAGCTCCTG
AAGAAAGCACTAAACATGGAAAGGAACAACCAGTACCAGCCACTGCAAAAACATGCCAAA
TTG
>lcl|hg18_L1PA5_chr4_58894287_58900393
ATGGGGAGAAACCAGAGCAGAAAAGGTGAAAATTCTAAAAATCAGAGCATCTCTTC---T
CCAAAGGAACAAAGCTCCTCACCAGCAATGGAACAAAGCTGGATGGAGAATGACTTTGAT
GAGTTGAGAGAAGAAGGCTTCAGACGATTGGTAATAACAAACTTCTCCAAGCTAAAGGAG
GATGTTCAAACCCACTGCAAAGAAGCTAAAAACCTTGAAAAAAGATTAAACAAATGGCTC
ACTAGAATAAACAGTGTAGCGAAGTCTTTAAATGACCTGATGGAGCTGAAAACCATGGCA
TGAGAACTATGTGATGCATGCACAAGCTTCAGTAGCCAATTTGATCAAGTGAAAGAAAGA
GTATCAGTAATTGAAGATCAAATGAATGAAATAAAGCAAGAA------TTTAGAGAAAAA
AGAGTACAAAGAAATGAACAAATCCTCCAAGAAATATGGGACTATGTGAAAAGACAAAAT
ATACGTCTGATTGGTGTACCTGAAAGTGACAGGGAGAATGGAACCAAG-TGGAAAGCACT
CTTCAGGATATTACCCAGGAGAACGTCCCCAACCTAGTGAGCCAGGTCAACATTCAAATT
CAGGAAATATAGAGAATGCAACAAAGATACTCCTTGAGAAGAGCAACTCCAAAACACATA
ATTGTCAGATTCGCCAAAGTTGAAATGAAGGAAAAAATGTTAAGGGCAGCCAGAGAGAAA
GGTTGGGTTACCCACAAAGGGAAACCCATCAGACTAACAGCGGATCTCTCAGCAGAAACT
CTACCAACCAGAAGAGAGAGGAGGCCAATATTCAACATTCTTAAAGAAAAGAATTTTCAA
CCCAGAATCTCATATCCAGCCAAACTAAGCTTCATAAGTGAAGGCGAAATAAAATCCTTT
ACAGACAAGCAAATGCTAAGAGATTTTGTCACCACCAGGCCTGCCTTACAAGAGCTCCTG
AAGGAAGCGTTAAACATGGAAAAGAACAACTGGTACCAGCCACTGCAAAAACATGCCAAA
TTG
>lcl|hg18_L1PA5_chr3_34920656_34926730
ATGGGGAGAAACCAGAGCAG-AAAGCTGAAAATTCTAAAAAGCAGAGTGCCTCTTCTCCT
CCAAAGGAACATAGCTCCTCGCCAGCAATGGAACAAAGCTGGATGGGGAATGACTTTGAT
GAGTTGAGAGAAGTAGGCTTCAGATGATCGGTAATAACAAACTTCTCCAAGTTAAAGGAG
GATGTTTGAACCCACCGCAAAGAAGCTAAAAACCTTGAAAAAAGATTAGACGAATGGCTA
ACTAGAATAAACAGTGTAGAGAAGTCTTTAAATGACCTGATGGAGCTGAAAACTATGGCA
TGAGAACCACGTGATGCATGCATAAGCTTCCGTAGCTGATTTGATCAAGTGGAAGAAAGG
GTATCAGTGATTGAAGATCAAATGAATGAAATGAAGCAAGAAGAGAAGTTTACAGAAAAA
AGAGTAAAAAGAAAGGAACAAATCCTCCAAGAAATATGGGGCTATGTGAAAAGACCAAAT
CTACGTGTGACTGGTGTACCTGAAAGTGACTGGGAGAATGGAACCAAGTTGGAAAACACT
CCTCAGGATATTATCCAGGAGAACTTCCCCAACTTAGGGAGGCAGGCCAACATTCAAATT
CAGGAAATACAGAGAACGTCACAAAGATAATCCTCGAGAAGAGCAACTGCAAGACACATA
ACTGTCAGATTCACCAAAGTTGAAATGAAGGAAAAAATGTTAAGGGCAGCCAGAGAGAAA
TGTCAAGTTACCCAAAAAGGGAAGCCCATCAGACTAACAGCGGATCTCCTGGCAGAAACT
CTACAAGCCAGAAGAGAGTGGGGGCCAATATTCAACATTCTTAAG-AAAAGAATTTTCAA
CCCAGAATTTCATATCCAGCCAAACTAAGCTTCATAAATGAAGGAGAAATAAAATCCTTT
GCAGACAAACAAATGCTGAGATATTTTGTCACCACCAGGCCTGTCTTACAAGAGCTCCTG
AAGGAAGCACTAAACATGGAAAGGAACAACTGGTACCAGCCACTGCAAAAACATGCCAAA
TTG
>lcl|hg18_L1PA5_chr4_150608625_150614738
ATGGGGAGAAATGAGAGCAGTAAAACTGGAAACTCTAAAAATCAGATTGGCTCTTC---T
CCAAAGGAACACAGCTCCTCGCCAGCAATGGAACAAAGGTGGACAGAGAATGACTTCAAC
GAGTTGAGAGA---AGGCTTCAGACGATCGGTAATAACAAACTTCTCTGAGCTAAAGGAG
GAT-TTTGAACCCACCGTAAAGAAGCTAAAAACCTTGAAAAAAGATTAGACAAATGGCTA
ACTAGAATAAACAGTGTGGAGAAGTCCTTAAATAACCTGATGGAGCTGAAAACCATGGCA
CAAGAACTACGTGACGAATCCACAAGCTTCAGCAGCTGATTCAATCAAGTGGAAGAAAGG
GTATCAGTGATTGAAGATCAAATGAATGAAATGAAGCAAGAAGAGAAGTTTAGAGAAAAA
AGAATAAAAAGAAATGAACAAAGCCT-CAAGAAATATGGGACTATGTGAAAAGACCAAAT
CTACATCTGATTGGTATACCTGAAAGTGACGGGGAGAATGGAAGCAAGTTGGAAAACATT
CTGCAGAATATTATCCAGGAGAACTTCCCCAACCTAGTGAGGCAGGCCAACATTCAATTT
CAGGAAACACAGAGAATGCCACAAAGATATTCCTCGAGAAGAGCAACTCCAAGACACATA
ATTGTCAGATTCACCAAAGTTGAAATGAAGGAAAAAATGTTAAGGGCAGCCAGAGAGAAA
GGTCGGGTTACCCACAAAGGGAAGCCCATCAGACTAACAGCGGATCTCTCGGCAGAAACT
CTACAAGCGAGAAGAGAGTGGAGACCAATATTCAACATTGTTAAAGAAAAGAATTTTCAA
CCCAGAATTTCATATCCAGCCAAACTAAGCTTCATAAGTGAAGGAGAAATAAAATCCTTT
ACAGACAAACAAAGGCTGAGAGATTTTGTCACCACCAGGCCTGCCTTACAAGAGCTCCTG
AAGGAAGCACTAAACATGGAAAGGAACAACCAGTACCAGCCACTGCAAAAACATGCCACA
TTG
>lcl|hg18_L1PA5_chr5_62084022_62090107
ATGGGGAGAAACCAGAGCAGAAAAGCTGAAAATTCTAAAAATCAGAGTGTCTCTTCTCCT
CCAAAGGAGTGCAGCTCCTCAACAGCAATGGAACAAAGCTGGATGGAGAATGACTTTGAT
GAGTTGAGAGAAGAAGGCTTCAGACGATCAGTAATAACAAACTTCTCTGAGCTAAAGGAG
GAAGTTCGAACCCATCGCAAA-AAGCTAAAAACCTTGAAAAAAGATTAGACGAATGGCTA
ACTCGAATAACCAGTGTAGAGAAGTCCTTAAATGACCTGATGGAGCTGAAAACCATGGCA
CGAGAACTACGTGACACATGCACAACCTGCAGTAGCTGATTTGATCAAGTGGAAGAAAGG
GTATCCGTGATTGAAGATCAAATAAATGAAACGAAGCGAGAAG-----TTTAGAGACAAA
AGAATAAAAAGAAACGAACAAAGCCTCCAAGAAATATGGGACTATGTGAAAAGACCAAAT
CTATGTCTGATTGATGTACCTGAAAGTGACGGGGAGAATAGAGCCAAGTTGGAAAACACT
CTTCGGGATATTATCCAGGAGAACTTCCCCAACCTAGCAAGGCAGGCCAACATTCAAATT
CAGGAAATAGAGAGAATGCCACAAAGATACTCCTCGAGAAGAGCAACTCCAAGACACATA
GTTGTCAGATTCACCAAAGTTGAAATGAAGGAAAAAATGTTAAGGGCAGCCAGAGAGAAA
GGTTGGGTTACCCACAAAGGGAAACCCATCAGACTAATAGCTGATCTCTCTGCAGAAACT
CTACAAGCCAGAAGAGAGTAGGGGCCAATATTCAACATTCTTAAAGGAAAGAATTTTCAA
CCCAGAATTTCATATCCAGCCAAACTAAGCTTCATAAGTGAAGGAGAAATAAAATACTTT
ACAGACAAGCAAATGCTGAGAGATTTTGTCACCACCAGGCCTGCCTTACAAGTGCTCCTG
AAGGAAGCACTGAACATGGAAAGGAACAACCAGTACCAGTCACTGCAAAAACATGTCAAA
TTA
>lcl|hg18_L1PA5_chr1_96671584_96677735
ATGGGGAGAAACCAGAGCAGAAAAGCTGGAAATTCTAAAAATCAGAGCGCTTCTTCTCCT
CCAAAGGAAAGCAGCTCCTTGCCAGCAACGGAACAAAGCTGGACAGAGAATGACTTTGAC
GAGTTGAGAGGAGAAGGCTTCAGATGATCAGTAA---TAAACTTCTCTGAGCCAAAGGAG
GATATTGGAACCCATCGCAAAGAAGCTAAAAACCTTGAAAAAAGATTAGACGAATGGCTA
ACTAGAATAAGCAGTGCAGAGAAGTCCTTAAATGACCTGATGGAGCTGAAAACCATAACA
CAAGAACTACGTGATGCATGCACAAGCTTCAGTAGCTGATTTGATCAAGTGGAAGAAAGA
GTATTAGTGATTGAAGGTAAAATGAATGAAATGAAGC-AGAAGAGAATTTTAGAGAAAAA
AGAGTAAAAAGAAATGAACAAAGCCTCTAAGAAATATGTGACTATGTGAAAAGACCAAAT
CTACGTCTGACTGGTGTACCTGAAAGTGATGGGGAGAATGGAACCAAGTTGGAAAACACT
CTGCAGGATATTATCCAGGAGAACTTCCCCAACCCAGCAAGGCAGGCCAACATTCAAATT
CAAGAAATACAGAGAACACCACAAAGATACTCCTCGAGAAGAGTAACTCCAAGACACATA
ATTGTCAGATTCACCAAAGTTGAAATGAAGGAAAAAATGTTAAGGGCAGCCAGAGAGAAA
GGTCGGGTTACCCTCAAAGGGAAGCCCATCAGACTAACAGCGGATCTCTCGGCAGAAACC
CTACAAGCCAGAAGAGAGTAGGGGCCAATATTCAACATTCTTAAAGAAAAGAATTTTCAA
CCCAGAATTTCATATGCAGCCAAACTAAGCTTCATAAGTGAAGGAGAAATAAAATCCTTT
ACAGACAAGCAAATGCTGAGAGATTTTGTCGCCACCAGGCCTGCCTTACAACAGCTCCTG
AAGGAAGCACTAAACATGGAAAGGAACCACCAGTACCAGCCACTGCAAAAACATGCCAAA
TTG
>lcl|hg18_L1PA5_chr10_111117018_111123153
ATGGGGAGAAACCAGAGCAGAAAAGTTGAAAATTCTAAAAATCGGAGCAGCTCTTCTCCT
CCAAAGGAATGCAGCTCCTCGCCAGCAACGGAACAAAGCTGGACAGAGAATGACTTCGAC
AAGTTGAGAGAAGCAGGTTTCAGGCGATCGGTAGTAACAAACACCTCCAAGCTAAAGGAG
GATGTTCAAATCCATCACAAAGAAGCTAAACACCTTGAAAAAAGATTAGATGAATGGCTA
ACTAGAAAAAACAGGGTAGGGAAGTCCTTAAATGACCTGATAGAGC--AAAACCATGACA
CAAGAACTATGTGATGCATGCACAAGCTTCAGTAGCTGATTTGATCAAGTGGAAGAGAGG
GTATCAGTGACTGAAGATCAAATGAATGAAATGAAGCAAGAAGAGAAGTTTAGAGAAAAA
AGAGTAAGAAGAAATGAACAAAGCCTCCAAGAAATATGGGACTATGTGAAAAGACCAAAT
CTACATCTGATTGGTGTACCTGAAAGTGACGGGGAGAATGGAACCAAGTTGGAAAACACT
CTTCAGGATATTATCCAGGAGAACTTCCCCAACCTAGTGAGGCAGGCCAACATTCAAATT
CAGGAAATAAAGAGAACACCACAAAGATACTCCTCAAGAAGAGCAACTCCAAGACACATA
ATTGTCAGATTCACCAAGGTTGAAATGAAGGAAAAATTGTTAAGGGCAGCCGGAGAGAAA
GGTCAGGTTACACACAAAGGGAAGCCCATTAGACTAACAGCAGATCTCTCAGCAGAAACT
GTACATGCCAGAAGAGAGTGGGGGCCGATATTCAACATTCTGAAAGAAAAGAATTTTCAA
CCCAGAATTTCATATCCAGCCAAACTAAGCTTCATAAGTGAAGGAGAAATAAAATACTTT
CCAGACAAGCAAATGCTGAGAGATTTTGTCATCACCAGGCCTGCCTTACAAGAGCTCCTG
AAGGAAGCACTTAACATGGA-AGGAACAACTGGTACCAGCCACTGCAAAAACATGCCAAA
TTG
>lcl|hg18_L1PA5_chr1_62181401_62187484
ATGGGGAGAAACCAGAGCAGAAAAGCTGAAAATTCTAAAAATCAGACCGCCTCTTCTCCT
CCAAAGAAACGCAGCTCCTCACCAGCAACGGAACAAAGCTGGACAGAGAATGACTTTGAC
GAATTGAGAGAAGAAGGCTTCAGACGATTGGTAATAACAAACTTCTCCGAGCTAAAGGAG
GATGTTTGAACCAATTGCAAAGAAGCTAAAATCCTTGAAAAAAGATTAGGCGAATGGCCA
ACTAGAATAACCAGTGTAGAGAAGTCCTTAAATGACCTGTTGGAGCTGAAAATCATGGCA
CGAGAAGTACGTGACGAATGCACAAGCTTCAGTAGCCGATTTGATCAAGTGGAAGAAAGG
GTATCAGTGATTGAAGATCAAAGGAATGAAATGAAGGGAGAAGAGAAGCTTAGAGAACAA
AGAGTACAAAGAAACGAATAAAGTCTCCAAGAAATATAGGACTATGTGAAAAGACCAAAT
CTACGTCTGATTGGTGTACCTGAAAGTGACAGGGAGAATGGAACCAAGTTGGAAAACACT
CTGCAGGATATTATCCAGGAGAACTTCCCTAACCTAGGGAGGCAGGCCAACATTCAAATT
CAGGAAATACAGAGAACACCACAAAGATACTCCTCAAGAAGAGCAACCCCAAGACACAAA
ATTGTCAGATTCACCGAAGTTGAAATGAAGGAAAAAATGTTAAGGGCAGCCAGAGAGAAA
GGTTGGGTTACCCACAAAGGGAAGCCCATCAGACTAACAGCGGATCTCTCAGCAGAGACT
CTACAAGCCAGAAGAGAGTGGGTGCCAATATTCAACATTCTTAAAGAAAAGAATTTTCAA
CCCAGAATTTCATATCCAGCCAAACTAAGCTTCATAAGTGAAGGAGAAATAAAATCCTTT
ACAGACAAACAAATGCTAAGAGATTTTGTCACCACCAGGCCTGCCTTACAAGAGCTCCTG
AAGGAAGCACTAAACATGGAAAGTAACAACCGATACCAGCCACTGCAAAAACAAGCCAAA
TTG
>lcl|hg18_L1PA5_chrX_64302651_64308762
ATGAGGAGAAACCA-AGCAGAAAAGCTGAAAATTCTAAAAATCAGAGTGCCTCTTCTCCT
CCAAAAAAACACAGCTCCTCTCTAGCAATGGAACAAAGCTGGATGGAGAATGACTCTGAC
AAGTTGAGAGAAGAAGGCTTCACACAATCGGTAATAACAAACTTCTCTGAGCTAAAGGAG
GATGTTCTAACCCATCACAAATAAGCTAAAAACCTTGAAAAAATATTAGACGAATGGCTA
ACTAGAATAAACAGTATAGAGAAGAACTTAAATGACCTGATGGAGCTGAAAACCATGGTA
CGAGAACTAGGTGACGCATGCACAAGCTTCAGTAGCTGATTTGATCAACAGGAAGCAAGG
ATATCAGTGATTGAAGATCAAATGAATGAAATGAAGTGAGAAGAGAAGTTTAGAGAAAAA
GGAGTGAAAAGAAATGAACAAAGCCTCCAAGAAATATGGGACTATGTGAAAAGACCAAAC
CTACGTCTCATTGGTGTACCTGAAAGTGACAGGGAGAATGGAACCAAGATGGAAAACACT
CTTCAGGATATTATCCAGGAGAACTTCCCCAACCTAGAAAGGCAGGCCAACATTCAAATT
CAGGAAATACAGAGAATGCCACAAAGATACTCCTAGAGAAGAGCAATTCCAAGACAAATA
ATTGTCAGATTCACCAAAGTTGAAAAGAAGGGAAAAATGTTAAGGGCAGCCAGAGAGAAA
GGTCGGGTTACCTACAAAGGGAAGCCCATCAGACTAACAGCAGATCTCTCGGCAGAAACT
CTAAAAGCCAGAAGACAGTGGGGGCAAATATTCAACAATCTTAAATAAAATAATTTTCAA
CCCAGAATTTCATATCCAGCCAAATTAAGCTTCATAAGTGAAGGAGAAATAAAATACTTT
ACAGACAAACAAGTGCTGAGAGATTTTGTCACCACCGGGCCTGCCTTACAAGAGCTCATG
AAAAAAGCACTAACCATGGAAAGGAACAATTGGTACCAGCCACGGCAAAAACATGCCAAA
TTG
>lcl|hg18_L1PA5_chr6_133480491_133486606
ATGGGGAGAAACCAGAGCAGAAAAGCTGAAAATTCTAAAAATCAGAGTGCCTCTTCTCCT
CCAAAGGAATGCAGCTCCTCGCCAGCAATGGAACAAAGCTGGATGGAGAATGACTTTGAT
GAGTTGAGAGAAGAAGGCTTCAGATGATCGGTAATAACAAACTTCTCCAAGCTAAGGGAG
GATGTTCGAACCCATCGCAAAGAAGCTAAAAACCTTAAAAAAAGATTAGACGAATGGCTA
ACAAGAATAAACAGCGTAGAGAAGACCTTAAATGACCTGATGGAGCTGAAAACCATAGCA
CGAGAACTACATGATGCATGCACAAGCTTCAGTAGCTGATTCAATCAAGTGGAAGAA--G
GTATCAGAGATTGAAGATCAAATGAATGAAATGAAGCGAGAAGAGAAGTTTAGAGAAAAA
AGAGTAAAAAGAAACCAACAAAGCCTCCAAGAAATACGGGACTATGTGAAAAGACAAAAT
CTATGTCTGATTGGTGTACCTGAAAGTGACAGGGAGAATGGAACCAAGTTGGAAAACACT
T--CAAGATGTTATCCAGGAGAACTTCCCCAACTTAGCAAGGCAGGCCAACGTTCAAATT
CAGGAAATACAGAGAATGCCACAAAGACACTCCTCAAGAAGAGCAACTCCAAGACACATA
ATTGTCAGATTCACTAAGGTTGAAATGAAGGAAAAAATGTTAAGGGCAGCCAGAGAGAAA
GGTCAGGTTACCCACGAAGGGAAGCCCATCAGACTAACAGTGGATCTCTCAGCAGAAA--
CTACCAGCCAGAAGAGAGTGGGGGCCAATATTCAACATTCTTAAAGAAAAGAATTTTTAA
CCCAGAATTTCATATCCAGCTAAACTAAGCTTCATAAGTGAAGGAGAAATAAAATACTTC
ACAGATAAGCAAATGCTGAGAGATTTTGTCACCACCAGGCCTGCCTTACAAGAGCTCCTG
AAGGAAGCACTAAACATGGAAAGGAACAACCAGTACCAGCCACTGCAAAAACATGCCAAA
TCG
>lcl|hg18_L1PA5_chr7_133574389_133580489
ATGGGGAGAAACCAGAGCAGAAAAGCTGAAAATTCTAAAAATCAGAGCACCTTTTCTCCT
CCAAAGGAACGCAGCTCCTTGCCAGCAATGGAACAAAGCTGGACGGAGAATGACTTTGAC
-----GAGAGAAGAAGGCTTCAGATGATCGGTAATAACAAACTTCTCCAAGCTAAAGGAG
GATGCTGGAACCCATTGCAAAGAAGCTAAAAACCTTGATGAAAGATTAGACGAATGGCTA
ACTAGAATAAACAGTGTAGAGAAGTTCTTAAATGACCTGATGGAGCTGAAAACCATGGCA
CAAGAACTACATTATGCATGCACAAGCTTCAGTAGCCAATTTGATCAACTGGAAGAAAGG
GTATCAGTGATTGAAAATCAAATGAGTGAAATGAAGCGAGAAGAGAAGTTTAGAGAAAAA
AGAGTAAAAAGAAATGAACAAAGCCTCCAAAAAATATGGGACTATGTGAAAAGACCAAAT
CTACGTCTGACTGGTGTACCTGAAAGTGACTGGGAGAATGGAACCAAGTTGGAAAACAGT
CTGCAGGATATTATCCAGGAGAACTTCCCCAACCTAGCGAGGCAGGCCAACATTCATATT
CAGGAAATACAGAGAATGCCACAAAGATACTCCTCTAGAAGAGCAACTCCAAGACACTTA
ATTGTCAGATTCACCAAATTTGAAATGACGGAAAAAATGGTAAGGGCAGCCAGAGAGAAA
GGTCAGGTTACCCACAAAGGGAAGCCCATCAGAATAACAGCGGATATCTCAGCAGAAACT
CTACAAGCCAGAAGAGAGTGGGGGCCAATATTCAACATTCTTAAAGAAAAGAATTTTCAA
CCCAGAATTTCATATCCAGCCAAACTAAGCTTCATAAGTGAAGGAGAAATAAAATCCTTT
ACAGACAAACAAATGCTAAGAGATTTTGTCACCACCAGGCCTACCTTACAAGAGCTCCTG
AAGGAAGCACTAAA-ATGGAAAGGAACAACCAGTACCAGCCACTGCAAAAACATGCCAAA
TTG
>lcl|hg18_L1PA5_chrX_136983268_136989377
ATGGGGAGAAACCAGGGCAGAAAAGCTGAAAATTCTAAAAATCAGAGCACCTCTTCTCCT
CCAAAGGAATGCAGCTCCTTGCCAGCAATGGAACAAAGCTGTATGGAGAATGACTTTGAC
GAGTTGAGAGAAGAAGGCTTCAGATGATCAGTAATAACAAACTTCTCTGAGCTAAAGGAG
GATGTTCGAACCCATTGCAAAGAAGGTAAAAACCTTGGAAAAAGATTAGACAAATGGCTA
ACTAGAATAACCAGTGTAGAGAAGTCCTGAAATGACCTGATGGAGCTGAAAACCATGGCA
CGAGAACTACGTGACACATGCACAAGCTTCAGTAGCCAATTTGATCAGGTGGAAGAAAGG
-TATCATTGACTGAAGATCAAATGAATGAAATGAAGTGAGAAGAGAAGTTTAGAGAAAAA
AGAGTAAAAAGAAATGAACAAAGCCTCTAAGAAATATGGGACTATGTGAAAAGACCAAAT
CTACATCTGATTGGTGTACCTGAAAGTGATGGGGAGAATGGAACCAAGTTGGAAAACACT
CTTCAGGATACTATACAAGAGAACTTCCCCAACCTAGCAAAGCAGGCCAACATTCAAATT
CAGGAAACACAGAGAACACCACAAAGATACTCCTCGAGAAGAGCAACTCCAAGACACATA
ATTGTCAGATTCACCAAAGTTGAAATGAAGGAAAAAATGTTAAGAGCAGCCAGAGAGAAA
GGTCCGGTTACCCACAAAGAGAAGCCCATCAGACTAACAGCTGATCTCTCAGCAGAAACT
CTACAAGCCAGAAGAGAGTGGGGGCCAATATTCAACATTCTTAAAGAAAAGAATTTTCAA
CACAGAATTTCATATCCAGCCAACCTAAGCTTCATAAGTGAAGGAGAAATAAAATCCTTT
ACAGACAAACAAATGCTGAGAGATTTTGTCACCACTAGGCCTGCCTTACAAGAGCTCCTG
AAGGAAGCACTAAACATGCAAAGGAACAACCGGTACCAGCCACTACAAAAACATGCCAAA
TTG
>lcl|hg18_L1PA5_chr8_72468103_72474198
GTGGGAAGAAACCAGAGCAGAAAAGCTGAAAATTCTAAAAATCAGAGTGCCTTTTCTCCT
CCAAAGGAACGCAGGTCCTGGCCAGCAATGGAACAAAGCTGGACAGAGAATGACTTTGAC
GAGTTGAGAGAAGAAGGCTTCGGACAATAAGTAATAACAAACTTATCTGAGCTAAAGGAG
GATGTTTGAACCCATTGCAAAGAAGCTAAAAACCTTGGAAAAAGATTAGATGAATGGCTA
ACTAGAATAAACAGTGTAGAGAAGTCCTTAAATGACCTGATGGGGCTGAAAACCATGGCA
CAAGAACTACGTGACACATGCACAAGCATAAGTACAAGATTTGATCAAGTGGAAGACAGG
GTGTCAGTGATTGAAAACCAAATGAATGAAATGAAGTGAGAAGAGAAGTTGAGAGAAAAA
AGATTAAAAAGAAATGAACAAAGCCTCCAAGAAATATGGAACTATGTGAAAACACCAAAT
CTATGTCTGATTGGTGTACCTGAAAGTGACGGGGAGAATGGAACCAAGTTGGAAAACACT
CTGCAGGATGTTATCCAGGAGAACTTCCACAACGTGGCAAGGCAGGCCAACATTCAAATT
CAGGAAATACAGAGAACACCACAGAGATACTCCTCGAGAAGAGCCACTCCAAGACACACA
ATTGTTAGATTTGCCAAAGTTGAAATGAGGGAAAAAATGTTAAGGGCAGCCAGAGAGAAA
GGTTGGGTTACTCACAAAGGGAAGCCCATCAGACTAACAGTGGATCTCTCAGCAGAAACT
CTATAAGCCAAAAGAGAGTGGGGGCCAATATTCAACATTCTTAAAGAAAAGAATTTTCAA
CCCAGAATTTCATATCCAGCCAAACTAAACTTCATATGTGAAGGAGAAATAAAATCTTTT
ACAGACAAATAAGTGCTGAGAGATTTTGTCAACACCAGGCCTGCCTTACAAGAGCTCCTG
AAGGAAGCACTAAACATGGAAAGGAACAACTAGTACCAGCCACTGCAAAAACATGCCAAA
TTG
>lcl|hg18_L1PA5_chr9_1573449_1579502
ATGGGGAGAAACCAGAGCAGAAAAGCTGAAAATTCTAAAAATCAGAGTGCCTCTTCTCCT
CCAAAGGAACATAGCCTCTTGCCAGC-----AACAAAGCTGGACAGGGAATGACTTTGAT
GAGTTGAGACAAGAAGGCTTCAGACGATCAGTAATAACAAACTTCTCCGAGCTAAAGGAG
GATGTTCAAACCCATCACAAAGAAGCTAAAAACCTTGAAAAAAGATTACACGAATGGATA
ACTAGAATAAACAATCTAGAGAAGTCCTTAAATGACCTGATTGAGCTGAAAACCATGGCA
CGAGGACTACATGATGCATGCACAAGCTTGAGTAGCCGATTTGATCAAGTGGAAGAAAGG
GTATCAGTGATTGCAGATCAAATGAATGAAATGAAGTGAGAAGAGAAGTTTGGAGAAAAA
AGAGTAAAAAGAAACGAACAAAGCCTCCAAGAAATATGGGGCTGTGTGAAAATACCAAAT
CTGCATCTGATCGGTGTACCTGAAAGTGACGGGGAGAATGGAGCCAAGTTGGAAAACACT
CTGCAGGATACTATCCAGGAGAACTTCCCCAACCTAGTGAGGCAGGCCAACACTCACATT
CAGAAAATACAGAGAACACCACAAAGATCCTCCTCGAGAAGAGCAACTCCAAGACACATA
ATTGTCAGATTCACCAAGGTTGAAATGAAGGAAAAAACATTAAGGGCAGCCAGAGAGAAA
GGTTGGGTTACCCACAAAGGGAAGCCCATCAGACTAACAGCTGATCTCTCGGCAGAAACT
CTACAAGACAGAAGAGAGTGGGGGCCAATATTCAGCATTCTTAAAG-----AATTTTCAA
CCCAGAATTTCATATCTAGCCAAACTAAGCTTCATAAGTGAAGGAGAAATAAAATCCTTT
ACAGACAAGCAAATGCTGAGAGATTTTGTCACCACCAGACCTGCCTTACAAGAGCTCCTG
AAGGAAGCACTAAACATGGAAAGGAAAGACCAGTACCAGCTACTGCAAAAACATGCCAAA
TTG
>lcl|hg18_L1PA5_chr9_6325883_6332007
ATGGGGAGAAACCAGAGCAGAAAAGCTGAAAATTCTAAACATCACAGCCCCTCTTCCCCT
CCAAAGGAATGCAGCCGCTCACCAGGAACGGAACAAAGCTGGACGGAGATTGACTCTGAT
GAGTTGAGAGAAGAAGGCTTCAGAAGATTGGTAATAACAAACTTCTCTGAGCTAAAGGAG
GATATTTGAACCCATTGCAAAGAAGCTAAAAACCTTGAAAAAAGATTGGACGAATGGCTA
ACTAGAATAAACAGTGTAGAGAAGTCCTTAAATGACCTGATGGAGCTGAAAACCATGGCA
CAAGAACTACCTGACGCATGCACAAGCTTCAGAAGCTGATTTCATCAAGTAGAAGAAAGG
GCATCAGTGATTGAAGATCAAATAAATGAAATGAAGTGAGAAGATAAGTTTAGAGAAAAA
AGAGTAAAAAGAAACAAACAAAGCCTCTGAGAAATATGGGACTATGTGAAAAGACCAAAT
CTATGTCTGATTGCTGTACCTGAAAGTGATGGGGAGAATGGAACCAAGATGGAAAATACT
CTTCAGGATATTATCCAGGAGAACTTCCTCAACCTAGCAAGGGAGGCCAACATTCAAATT
CACAAAATACAGAGAACACCACAAAGATACTCCTCAAGAAGAGCAACTCCAAGACACATA
ATTGTCAGATTCACCAAAGTTGAAATGAAGGAAAAAATGTTAAGGGCGGCCAGAGAGAAA
GGTCAGGTTACCCCCAAAGGGAAGCCCATAAGACTAACAGCGGATCTCTTGGCAGAAACT
CTACAAGCCAGAAGAGAGTGGGGGCCAATATTCAACATTCTTAAAGAAAAGAATTTTCAA
CCCAGAATTTCATATCCAGCCAAACTAAGCTTCATAAGTGAAGGAGAAATAAAATACTTT
ACAGACAAGCAAATGCTGAGAAATCTTGTCACCACCAGGCCTGCCTTACAAGAGCTCCTG
AAGGAAGCAGTGAACATGGAAAGGAACAACTGGTAAAAGCCACTGCAAAAACATGCCAAA
TTG
>lcl|hg18_L1PA5_chrX_133041190_133047299
ATGAGGAGAAACCAGAGCAGAAAAGCTGAAAATACTACAAATCAGAGTGCCCCTTCTCCT
CCAAAGGAATGCAGCTCTTCGCCAGCAATGGAACAAAGCTGGACGGAGAATGACTTTGAA
GAGTTGAGAGAAGAAGGCTTCAGACGATTGGCAATAACAAGCTTCTCCAAGCCAAAGGAG
GATGTTCAAACCCATCGCAAAGAAGCTAAAAACCTTGAAAAAAGATTAGACGAATGGCTA
ACTAGAATAAACAGTGTAGAGAAGTCCGTAAATGACCTGATGGAGCTGAAAACCATGGCA
CGAGAACTATGTGATGCATGCAGAAGCTTCAGTAGCCGATTTGATCAAGTGGAAGAAAGG
GTATCAGTGATGGAAGATCAATGGAATGAAATGAAGGGAGAAGACAAGTTTAGAGAAAAA
AGAGTAAAAAGAAACAAAGAAAGCCTCCAAGAAATATGGGACTATGTGAAAAGACCAAAT
ATGCATCTGATTGGTGTACCTGAAAGTGATGGGGAGAATGGAACCAAGTTGGAAAACACT
CTTCAGGATATTATCCAGGAGAACTTCCCCAACCTAGCGAGGCAGGCCAACATTCAAATT
CAGGAAACACAGAGAACACCACAAAGATACTCCTCAAGAACAGCAACTCCAAGACACATA
ACTGTCAGATTCACCAAAGTTGAAATGAAGGAAAAAATGTTAATGGTAGCCAGAGAGAAA
GGTCTGGTTACCCACAAAGGGAAGCCCATCAGACTAACAGCGGATCTCTTGGCAGAAACT
CTACAAGCCAGAAGAGAGTGGGGGCCAATATTCAACATTCTTAAAGAAAAGAATTTTCAA
CCCAGAATTTCATATCCAGCCAAACTAAGCTTCATAAGTGAAGGAGAAATAAAATCCTTT
ACAGACACGCAAATGCTGAGAGATTTTGTCACCAACAGGCCAGCCTTACAAGAGCTCCTG
AAGGAAGCACTAAACATGGAAAGGAACAACCAGTATCAGCCACTGCAAAAACATGCCAAA
TTG
>lcl|hg18_L1PA5_chr1_79652462_79658574
ATGGGGAGAAACCAGGGCAGAAAAGCTGAAAATTCTAAGAATTAGAGCACCTTTTCTCCT
CCAAAGGAACGCAGCTCCTCACCAGCAGGGGAACAAAGCTGGACTGAGAATAACTTTGAC
AAGTTGAGAGAAGAAGTCTTCAGACGATCAGTAATAACAAACTTCTCCGAGCTAAAGGAA
GATGTTCAAACCCATTGCAAAAAAGCTAAAAAACTTGAAAAAAGATTAGATGAATGGCTA
ACTAGAATAAACAGTGTAGAGAAAACCTTAAATGACCTGATGGAGCTGAAAAGCATGGCA
TGAAAACTACGTGATGCATGCACAAGCTTCAGTAGCCGATTCAATCAAGTGGAAGAAAGG
GTATCAGTGATGGAAGATCAAATGAATAAAATGAAGCGAGAAGAGAAGTTTAGAGAAAAA
AGAGTAAAAATAAATGAACAAAGCCTCCAAGAAATATGGGACTATGTGAAAAGACCAAAT
ATACATCAGATTGGTGTACCTGAAAGTGACAGGGAGAATGGAACCAAGTTGGAAAACACT
CTTCAGGATACTATCCAGGAGAACTTCCCCAATCTAGCAAGGCAGGCCAACATTCAAATT
CAGGAAATACAGAGAATGCCACAAAGATACTCCTCGAGAAGAGCAACTCCAAGAAACATA
ATTGTCAGATTCACCAAAGTTGAAATGAAGGAAAAAATGTCAAGGGCAGCCAG----AAA
GGTCGGGTTACCAACAAAGGGAAGCCCATCAGACTAACAGCAGATCTCTTGGCAGAAACT
TTACAAGCCAGAAGAGAGTGGGGGCCAATATTCAACATTCTTAAAGAAAAGAATTTTCAA
CCCAGAATTTCATCTCCAGCCAAACTAAGCTTCAAAAGTGAAGGAGAAATAAAATCCTTT
ACAGACAAGCAAATGCTGAGAGATTTTGTCACCACCAGGCCTGCCTTACAAGAGCTCCTG
AAGGGAGCACTAAACATGGAAAGGAACAACCAGTACCAGCCACTGCAAAAACATGCCATA
TTG
>lcl|hg18_L1PA5_chr1_167636560_167642659
ATGGGGAGAAACCAGAGTAGAAAAGCTGAAAATTCTAAAAATCAGAGTGCCTCTTC---T
CCAAAGGAATGCAGCTCTTCCCCAGCAATGGAACAAAGCTGGATGGAGAATGACTTTGAT
GAGTTGAGAGAAGAAGGCTTCAGACAATCGGTAATAACAAACTTCTCCGAGCTAAAGAAG
GATGTTTGAACCCATCGCAAAGAAGCTAAAAACCTTGAAAAAAGATTAGACGAATGGCTA
ACTAGAATAAACAGTGTAGAGGAGACCTTAAATGACCCGATGGAGCTGAAAACCATGGCA
CAAGAACTACGCGATGCATGCACAACCTTCAGTAGCCAATTTGATCAAGTGGAAGAAAGG
GTATCTGTGATTGAAGATCAAATGAATGAAATGAAGTGAGAAGAGAAGTTTAGAGAAAAA
AGGGTAAAAAGAAATGAACAAAGCCTCCAAGAAATATGGGACTATGTGAAAAGACCAAAT
CTACGTCTGATTGGTGTACCTGAAAGTGACGGGGAGAACGGAACCAAGTTAGAAAACACT
CTTCTGGATATGATCCAGGAGAACTTCCCCAAGCTAGCAAGGCAGGCCAACATTCAAATT
CAGGAAATACAGCAAATACCACAAAGATACTCCTCAAGAAGAGCAACTCCAAGACACATA
ATTGTCAGATTTACTAAAGTTGAAATGAAGGAAAAAATGTTAAGGGCAGCCAGAGAGAAA
GGTTGGGTTACCCACAAAGGGAAGCCCATCAGACTAACAGCGGATCTCTCGGCAGAAACT
CTACAAGCCAGAAGAGAGTGGGGGCCAATATTCAACATTCTTAAAGAAAAGAATTTTCAA
CCCAGAATTTCATATCCAGCCAAACTAAGCTTCATAAGTGAAGGAGAAATAAAATACCTT
ACAGACAAGCAAATGCTGAGAGATTTTGTCACCACCAGGCCTGCCCTAAAAGAGCTCCTG
AAGGAAGCACTAAACATGGAAAGGAACAACCAGTACCAGCCACCACAAAAACATGCCAAA
ATG
>lcl|hg18_L1PA5_chr10_59847546_59853610
ATGGGGAGAAACCAGAGCAGAAAAGCTGAAAATTCTAAAAATCAGAGCGCCTCTTCTCCT
CCAAAGGAACACAGCTCCTTGCCAGCAATGGAACAAAGATGGACGGAGAATGACTTTGAT
GAGTTGAGAGAAGAAGGCTTCAGACAATAAGTAATAACAAACTTCTCCAAGCTAAAGGAG
GATGTTCGAACCCATCACAAAGGAGATAAAAACCTTGAAAAAAGATTAGATGAATGGCTA
ACTAGAATAAACAGTGTAGAGAAGTCCTTAAATGACCTGATGGAGCTGAAAACCATGGCA
CAAGAACTACATGATGCATGCACAAGCTTCAGTAGCCAATTTGATCAAGTGGAAGAAAGG
GTGTCAGTGATTGAAGATCAAATGAATGAAATGAAGCAAGAAGAGAAGTTTAGAGAAAAA
AGAGTAAAAAGAAAC----AAAGCCGCCAAGAAATATGGGACTATGTGAAAAGACCAAAT
CTATGTCTAATTGGCGTATCTGAAAGTGACAGGGAGAATGGAACCAAGTTGGAAAACACT
CTGCAGGATATTATCCAGGAGAACTTCCCCAACTTAGTGAGGCAGGCCAACACTGAAATT
CAGGAAATACAGAGAATGCCACAAAGATACTCCTCGAGAAGAGCAACTCCAAGACACATA
ATTGTCAGATTCACCAAGGTTGAAATGAAGGAAAAAATGTTAAGGGCAACCAGAGAGAAA
GATTGGGTTACCCACAAAGGGAAGCCCATCAGACTAACAGCAGATCTCTCAGCAGAAACT
CTACAAGCCAGAAGA-AGTGGGGACCAATATTCAACAATCTTAAAG-----AATTTTCAA
CCCAGAATTTCATATCCAGCCAAACTAAGCTTCATAAGTGAAGGAGAAATAAAATCCTTT
ACAGACAAACAAATACTGAGAGATTTTGTCACCACCAGGCCTGCCTTACAAGAGCTCCTG
AAGGAAGCACTAAACATGGAAAGGGACAACTGGTACCAGCCACTGCAAAAACATGCCAAA
GTG
>lcl|hg18_L1PA5_chr1_112555814_112561950
ATGGGGAGAAACCAGAGCAGAAAAGCTGAAAATTCTAAAAATCAGAGCACCTCTTCTCCT
CCAAAGGAACACAACTCCTCACCAGCAATGGAACAAAGCTGGACGGAGAATGACTTTGAT
GACTTCAGAGAAGAAGGCTTCAGACGATCGGTAATAATAAACTTCTCCGAGCTAAAGGAT
GATGTTCGAACCCATCGCAAGGAAGCTAAAAACCTTGAAAAAAGATTAGATGAATGGGTA
ACTAGAATAAATAATGTAGAGAAGACCTTAAATGACCTGATGGAGCTGAAAACCATGGCA
CAAGAACTATGTGACACATGCACAAGCTTCAGTAGCTGATTTGAACAAGTGGAAGAGAGG
GTATCAGTGATTGAAGATCAAATGAATGAAATGAAGCAAGAAGAGAAATTTAGAGAAAAA
AGAGTAAAAAGAAATGAACAAAGCCTCCAAGAAAGAAGGGATTATAAGAAAAGACCAAAT
CAACGTCTGATTGGTGTACCTGAAAGTGACAGGAAGAATGGAACCAAGTTGGAAAACACT
CTTCAGGATTTTATCCAGGAGAACTTCCACAACCTAGCAAGGCAGGCCAACATTCAAATT
CAGGAATTACAGAGAATGCCACAAAGATACTCCTTGAGAAGAGCAACTCCAAGACACATA
ATTGTCAGAGTCACCAAAGTTGAAATGAAGGAAAAAATGTTAAGGGCAGCCAGAGAGGAA
GGTCGGGTTACCCACAAAGGGAAGCCCATCAGACTAACAGTGGATCTGTCAGCAGAAACT
CTACAAGCCAGAAGAGAGTGGGGGCCAATATTTAACATTCTAAAAGAAAAGAATTTTCAA
ACCAGAATGTCATATCCAGCCAAACTAAGCTTCATAAGTGAAGGAGAAATAAAATCCTTT
ACAGACAAACAAATGCTGAGAGATTTTGTCACCCCCAGGCCTGCCTTACAACAGCTCCTG
AAGGAAGCACTAAACATGGAAAGGAACAACCGGTACTAGCCACTGCAAAAACATGCCAAA
TTG
>lcl|hg18_L1PA5_chr13_31104577_31110678
ATGGGGAGAAACCAGAGCAGAAAAGCTGAAAATTCTAAAAATCAGAGTGCCTCTTCTCCT
CCAAAGGAATGCAGCTCCTTGACAACAACGGAACAAAGCTGGACGGAGAATGACTTTGAT
GAGTTGAGAGAAGAAGGCTTCAGACAATTGGCAATAACAAACTTCTCCAAGCTAAATGAG
GAAGCTCAAACCCATCGCAAAGAAGCTAAAAACCTTGAAAAATGATTACACGAATGGCTA
ACTAGAATAAACAGTCTAAATAAGTCCTTAAATGACCTGATGGAGCTGAAAACCATGGCA
CGAGAACTATATGACACATGCAAAAGCTTCAGTAGCTGATTTGATCAAGTGGAAGAAAGG
GTATCAGTGACAGAAGATCAAATGAACGAAATGAAGTGAGAAGAGAAGTTTAGAGAAAAA
AGAGCAAAAAGAAACAAACAAAACCTCCAAGAAATATGGGACTATGTGAGAAGATCAGAT
CTACCTCTGACTGGTGTACCTGAAAGTGATAGGGAGAATGGAACGAAGTTGGAAAACACT
CTGCAGGATATTATCCAGGAGAACTTCCCCAACCTAGCGAGGCAAGCCAACATTCAAATT
CAGGAAAT----AGAACGCCACAAAGATACTGCTCGAGAAGAGCAACTCCAATACACATA
ATTGTCAAATTCACCAAACTTGAATCAAAGGAAAAAATGTTAAGGGCAGCCAGAGAGAAA
GGTCGGGTTACCAACAAAGGGAAGCCCATCAGACTAACAGCAGATCTCTCAGCAGAAACT
CTACAAGCCAGAAGAGAGTGGGAGCCAATATTCAACATTCTTAAAGAAAAGAATTGTCAA
CCCAGAATTTCATATACAGCCAAATTAAGCTTCATAAGTGAAGGAGAAATAAAATCCTTT
ACAGACAGGCAAAGGCTGTGAGACTTTGTCACCGCCAGGCCTGCATTACAAGAGCTCCTG
AAGGAAGCACTAAACATGGAAAGGAATAACTGGTACCAGCCACTGCAAAAACATGCCAAA
TTG
>lcl|hg18_L1PA5_chr2_57351506_57357590
ATGGGGAGAAACCAGAGTAGAAAAGCTGAAAATTCTAAAAATCAGAATGCCTGTTCTCCT
CCAAAGGAACACAGCTCCTCACCAGTAATGGAACAAGGCTGGATGGAGAATGACTTTGAT
GAGTCGAGAGATGAAGGCTTCAGATGATCGGTAATAACAGACTTCTCCGAGCTAAAGGAA
GATGTTTGAACCCATCACAAAGAAGCTAAAAACCTTGAAAAAAG--TAGGCAAATGGCTA
ACTAGAATAAATAGTGTAGAGAAGTCCTTAAATGACCTGATGGAGCTGAAAACCATGGCA
CGAGAACTACGTAACACATGCACAAGCTTCAGTAGCAGATTTGATCAAATGGAAGAAAGG
ATATCAGTGATTGAAGATCAACTGAATGAAATGAAGTGAGACGAGAAGTTTAGAGACAAA
AGAGTAAAAAGAAATGAATAAAGCCTCCAAGAAATATGGGACTATGTGAAAAGACCAAAT
CTATGTCTGGTTGGTGTACCGGAAAGTGATGGGGAGAATGAAACCAAGTTGGAAAACACT
CTTCAGGATATCATCTAGGAGAACTTCCCCAACCTAGTGAGGCAAGCCAACATTAAAATT
CAGGAAATACAGAGAACGCCAGAAAGATACTCCTTGAGAAGAGCAACTCCAAGACAC--A
ATTGTCAGATTCACCAAAGTTGAAACAAAGGAAAAAATATTAAGGACAGCCAGAGAGAAA
GGTCGGGTTACCCACAATGGGAAGCCCATCAGACTAACAGCAGATCTCTTGGCAGGAACT
CTACAAGCCAGAAGAGAGTGGGGGCCAATGTTCAACATTCTTAAAGAAAAGAATTTTCAA
CCCAGAATTTCATATTCGGCCAAACTAAGCTCCATAAATGATAGAGAAATAAAACACTTT
ACAGAGAAAAAAATGCTGAGAGATTTTGTAACCACCAGGCCTGCCTTACAAGAGCTCCTG
AAGGAAACACTAAACATGGGAAGGAACAACCTGTACCAGCCACTGCAAAAACATGCCAA-
---
>lcl|hg18_L1PA5_chr2_1742743_1748821
ATGAGGAGAAACCAGAGCAGAAAAGCTGAAAATTCTGAAAATCAGAGTGCCTCTTCTCCT
CCAAAGGAAAGCAGCTCCTTGTCAGCAATGGAACAAAGCTGGATGGAGAATGACTTTGAC
GAGTTGAGAGAAGAAGGCTTCAGACAATCGGTAATAACAAACTTCTCCGAGCTAAAGGAG
GATGTTCGAACCCATCGCAAAGAAGCTAAAAACCTTGAAAAAAGATTAGACGAATGGCTA
ACTAGAATAAACAGCATACAGAAGACCTTAAATGACCTGATGGAGCTGAAAACCATGTCA
TGAGAACTACGTGACGCATGCACAAGCTTCAGCAGCTGATTCGATCAAGTGGAAGAAAAG
GTATCAGTGATTGAAGATCAAATGAATGAAATGAAGCGAGAAGAGAAGTTTAGAGAAAAA
AGAGTAAAAAGAAATGAACAAAGCCTCCAAGAAATATGGGACTGTGTGAAAAGACCAAAT
CTATGTCTGATTGGTGTACCTGAAAGTGACGAGGAGAATGGAACCAAGTTGGAAAACACT
CTTCAGGATATTATCCAGGAGAACTTCCCCAGCCTAGCAAGGCAGGCCAACATTCAAATT
CAGGAAATACAGAGAATGCCACAAAGATACTCCTCGAGAAGAGCAACTCCAAGACACATA
ATTGTCAGATTCACCAAAGCTGATATGAAGGAAAAAATGTTAAGGGCGGCCAAAGAGAAA
GGTCGGGTTACCCACAAAGGGAAGCCCATCAGACTAACAGCGGATCTCTTCGCAGAAACT
CTACAAGCCAGAAGAGAGTGGGGGCCAATATTCAACATTCTTAAAGAAAAGAATTTTCAA
CCCAGAATTTCATATCCAGTCGAACTAAGCTTCATAAGTGAAGGAGAAATAAAATACTT-
ACAGACAAGCAAATGCTGAGAGATTTTGTCACCACCAGGCCTGCCCTAAAAGAGCTCCTG
AAGGAAGCACTAAACATGGAAAGGAACA-CTGGTACCAGCCACTGCAAAAACATGCCAAA
TTG
>lcl|hg18_L1PA5_chr2_135220555_135226671
AT-GGGAGAAACCAGAGCAGAAAAGCTGAAAATTCTAGAAATTAGAGCACCCCTTCTCCT
CCAAAGGAATGCAGCTCCTCGCCAGCAACGGAACAAAGCTGGACAGAGAATGACTTTGAC
GAGTTTAGAGAAGAAGGCTTCAGACGATCAGTAATAACAAACTTCTCCGAGCTAAAGGAG
GATGTTCGAACCCATCGCAAAGAAGCTAAAAACCTTGAAAAGAGATTAGATGAATGGCTA
ACTAAAATAAACAGTGTAGAGAAGTCCTTAAATGACCTGATGGAGCTGAAAACCAAGGCA
TGAGAACTATGTGATGCATGCACAAGTTTCAGTAGCGGATTTGATCAAGTGGAAGAAAGG
GTATCAGTGATTGAAGATGAAATGAAAGAAATGAAGCGAGAAG-----TTTAGAGTAAAA
AGAGTAGAAAGAAACTAACAAAGCCTCTAAGACATATGGGACTATGTGAAAAGACCAAAT
CTGTGTCTGATTGGTGTACCTGAAAGTGACGGGGAGAATGGAACTAAGTTGGAAAACACT
CTTCAGGATATTATCCAGGAGAACTTCCTCAACCTAGCAAGGCAGGCCAACATTCAAATT
CAGGAAATGCAGAGAACACCACAAAGATACTCCTCGAGAAGAGCAACTCCAAGACACATA
ATTGTCAGATTCACCAAAGCTGAAATGAAAGAAAAAATGTTAAGGGCAGCCAGAGAGAAA
GGTCGGGTTACCCACAATGGGAAGCCCATCAGACTAACAGCTGGTCGCTTGGCAGAAACT
CTACAAGCCAGAAGAGAGTGGGGGCTAATATTCAACATTCTTTAAGAAAAGAATTTTCAA
CCCAGAATTTCATATCCAGCCAAACTAAGCTTCATAAGTGAAGGAGAAATGAAATCCTTT
ACAGACCAACAAATGCTGAGAGATTTTGTCACCACCAGGCCTGCCTTACAAGAGCTCCTG
AAGGAAGCACTAAACATGGAAAGGAACAACCAGTACAAGCCACTGCAAAAACATGCCAAA
TTG
>lcl|hg18_L1PA5_chr3_156020479_156026573
ATGGGGAGAAACCAGAGCAGAAAAGCTGAAAATTCGAAAAATCAGAGTGCCTCTTC---T
CCAAAGGAACGCAGATCCTCGCCAGCAAGGGAACAAAGCTTGACGGAGAATGACTATCAC
GAGTGTAGAGAAGAAGGCTTCAGACGATCGGTAATAACAAACTTCTCCGAGCTAAAGGAG
GATGTTCAAACCCATCGCAAAGAAGCTAAAAACCTTGAAAAAAGATTAGATGGATGGCTA
ACTAGAATAAACAGTGTAGAGAAGTCCTTAAATGACCTGATGGAGCTGAAAACTATTGCA
AGAGAACTACGTGATGCATGCACAAGCTTCAGTAGCTGATTTGATCAAGAGGAAGAAAGG
GTATCAGTGATTCAAGATCAAATGAATGAAAAGAAGCAAGAAGAGAAGTTTAGAGAACAA
AGAGTAAAAAGACATGAACAAAGCCTCCAAGAAATATGGGACTATGTGAAAAGACCAAAT
CTACGTCTGATTGGTATACCTGAAAGTGAACAGGAGAATGGAACCAAGTTGGAAAACACT
CTGCAGGATATTATCCAGGAGAACTTCCCCAATCTAGCAAGGCAGGCCAACATTCAAATT
CAGGAAATACAGAGAATGCCACAAAGATACTCCTCGAGAAGAACAACTCCAAGACACATA
ATTGTCAGACTCACCAAAGTTGAAATGAAGGAAAAAATGTTAAGGGCAGCTAGAGAGAAA
TGTCGGGTTACCCACAAAGGGAAGCCCATCAGACCAACAGCGGATCTTTCGGCAGAAACT
CTACAAGTCAGAAGAGAGTGGGGGCCAGTATTCAACATTCTGAAAGAAAAGAATTTTCAA
CCCAGAATTTCATATCCAGCCAAACTAAGCTTCATAAGTGAAGGAGAAATAAAATACTTT
ACAGACAAATAAATGCTGAGAGATTTTGTCACCACCAGGCCTGCCTTACAAGAGCTCCTG
AAGGAAGCACTAAACGTGGAAAGGAACAACCAGTACCAGCCACTGCAAAAACATGCCAAG
TTG
>lcl|hg18_L1PA5_chr4_59968007_59974103
ATGGGGAGAAACCAGAGCAGAACAGCTGAAAATTCTAAAAATCAGAGTGCCTCTTCTCCT
TCAAAGAAACACAGCTCCTCGCCAGCAATGGAACAAACCTGGATGGAGAACGACTTTGAC
GAGTTGAGAGAAGAAAGCTTCAGACAATCAGTAATAACAAACTTCTCTAAGCTAAAGGAG
GATGTTTGAACCCATCGCAAAGAAGGTAAAAACCTTGAAAA-AGAGTAGACGAATGGCTA
ACTAGAATAAACAGTTTAAAGAAGTCCTTAAATGACCTGTTGAGGCTGAAAACCATGGCA
GAAGAACTATGTGACGCATGCACAAGCTTCAGTAGCTGATTTGATCAAGTGGAAGAAAGG
GTATCAGTGATTGAAGATCAAATGAATGAAATGAAGTGAGAAGAGAAGTTTAGAGAAAAA
AGAGTAAAAAGAAACAAATAAAGCCTCCAAGAAATATGGGACTATGTGAAAAGATCAAAT
CTACGTCTGACTGGTGTACCTGAAAGTGATGGGGAGAATGGATCCAAGTTGGAAAACACT
CTTCAGGATATCATCCAGGAGAGCTTCCCCAACCTAGCAAGGCAGGCCAACATTCAAATT
CAGGAAATACAGAGAATGCCACAAACATACTCCTCGAAAAGAGCAACTCCAAGACACATA
ATTGTCAGATTCACCAATGCTGAAATGAAGGAAAAAATGTTAAGGGCAGCCAGAGAGAAA
GGTCAGGTTACCCACAAAGGAAAGCCCATCAGACTAACAGCAGATCTCTCAGCAGAAATC
CTACAAGTGAGAAGAGAGTGGGGGCCAATATTCAACATTCTTAAAGAAAAGAATTTTCAA
CCCAGAATTTCATATCCAGACAAACTAAGATTCATAAGTGATGGAGAAATAAAATACTTT
ACAG--AAACAAATGGTGAGAGACTTTGTCACCACCAGGCCTGCACTAAAAGAGCTCCTG
AAGGAAGCACTAAACATGGAAAGGAACAACCAGTACCAGTCACTGCAAAACCATGACAAA
TTG
>lcl|hg18_L1PA5_chr5_56107899_56114019
ATGGGGAGAAACCAGAGCAGAAAAGCTGAAAATTCTAAAAATCAGAGTGCCTCTTCTCCT
CCAAAGGAACACAGCTCCTCACCAGCAACGGAACAAAGATGGACAGAGAATGACTTTGAC
GAGTTAAGAGAAGAAGGCTTCAGACGATCGGTAATAAGAAACTTCTCTGAGCTAAAGGAA
GAGGTTCAAACCCATCACAAAGAAGCTAAAAACCTTGAAAAATGATTAGACAAATGGCTA
GCTAGAATAAACAGTGGAGAGAAGTCCTTAAAGGACCTGATGGAGCTGAAAACCACGGCA
CAAGAACTACGTGACGTATGTACAAGCTTCAGTAGCTGATTTGATCAAGTGGAAGAAAGG
GTATCAGTGATTGAAGATCAAATGAATGAAATGAAGTGAGAAGAGAAGTTTAGAGAAAAA
AGAGTAAAAAGAAATGAACAAAGTCTCCAAGAAATACGGGACTATGTGAAAAGACCAAAT
CTACGTCTGATTGGCATACCTGAAAGTGACGGGGAGAATGCAAACAAGTTGGAAAACACT
CTTCAGGATATTATCGCAGAGAACTTCCCCAACCTAGTGAGGCAGGCCAACATTCAAATT
CAGGAAACACAGAGAATGCCACAAAGATACTCCTCGAGAAGAGCAACTCCAAGACACATA
ATTGTCAGATTCACCAAAGTTGAAATGAAGGAAAAAATGTTAAGGGCAGCCAGAAAGAAA
GGTTGGGTTACCCAAAAAGGGAAGCCCATCAGACTAACATCAGATCTCTCAGCAGAAACT
CTACAAGCCAGAAGAGAGTAGGGGCCAATATTCAACATTCTTAAAGAAAAGAATTTTCAA
CCCAGAATTTCATATCCAGCCAAACTAAGCTTCATAAGTGAAGGAGCAATAAAATCCTTT
ACAGACAAACAAATGCTGAGAGATTTTGTCACCACCAGGCCTGCCTTACAAGAGCTCCTG
AAGGAAGCACTAAACATGGAAAGGAACAACCAGTACCAGCCACTGCAAAAACATGCCAAA
TTG
>lcl|hg18_L1PA5_chr5_68023224_68029244
ACGGGGAGAAACCAGAGCAGAAAAGCTGAAAATTCTAAAAATCAGAGTGCCTCATCTCCT
CCAAAGGAATGCAGCTCCTCACCAGCAATGGAACAAAGCTGGACAGAGAATGAC--TGAC
GAGTTGAGAGAAGAAGGCTTCAGATGATCGGTAATAACAAACTTCTCTGAGCTAAAGGAA
GAAGTTCAAACCCAACGCAGAGAAGCTAAAAACCTTGAAAACAGAGTAGATGAATGGCCA
ACTAGAATAAACAGTGTAGAGAAGTCCTTAAATGACCTGATGGAGCTGAAAAACATGGCA
CAAGAACTACGTGACACATGCACAAGCTTCAGTAGCAGGTTTGACCAAATGGAAGAAAGG
GTAACAGTGATTGAAGATCAAATGAATGAAATGAAACGAGAAGAGAAGTTTAGAGAAAAA
AGAGTAAAAAGAAACAAACACAGCCTCCAAGAAATATGGGACTACATGAAAAGACCAAAT
CTACGTCTGATTGGTTTACCAGAAAGTGACAGGGAGAATGGAACCAAGTTGGAAAACACT
CTTCAGGATATCATCCAGGAGAACTTCCTCAACCTAGCAAGGCAGGCCAACATTCAAATT
CAGGAAATACAGAGAACACCACAAAGGTACTCCTTGAGAAGAGCAACTCCAAGACACATA
ATTGTCAGATTCACCAAAGTGGAAATAAAGGAAAAAATGTTAAGGGCAGCCAGAGAGAAA
GGTCGGGTTACCCTCAAAGGGAAGCCCATCAGACTAACAACGGATCTCTCAGCAGAAACT
CTACAAGCCAGAAGAGAGTGGGGGCCAGTATTCAACATTCTTAAAGAAAAGAATTTTCAA
CCCAGAATTTCATATCCAGCCAAACTAAGCTTCATAAGTGATGGAGAAATAAAATACTTT
ATAGACAAGCAAATGCTGAGAGATTTTGTCACCACCAGGCCTGCCTTACAAGAGCTCCTG
AAGGAAGCACTAAACATGGA-AGGAACAACTAGTACCAGCCACTGCAAAAACATGCCAAA
T--
>lcl|hg18_L1PA5_chr10_60111631_60117750
ATGGGGAGAAACCCGAGCAGAAAAGCTGAAAATTCTAAAAATCAGAGCGCCTCTTCTCC-
-AAAAAGAACGCGCCTCCTCGCCAGCAATGGAACAAAGCTAGATGGACAATGACTTTGAC
GAGTTGAAAGAAGAAGGCTTCAGACGATTGGTAATAACAAACTTCTCTGAGCTAAAGAAG
GATGTTCGAACCCATCGCAAAGAAGCTGAAAACCTTGAAAAAAGATTAGACGAATGGCTA
ACTAGAATAAACAGTGTAGAGAAGACCTTAAATAACCTTATGAAACTGAAAACCATGGCA
CAAGAACTACATGACGCATGCACAAGCTTCAGTAGCCGATTTGATCAAGGGTAAGAAAGG
GTATAAGTGATTGAAGATCAAATGAATGAAATGAAGTAAGAAGAGAAGTTTAGA-AAAAA
AGAGTAAAAAGACATAAACAAAGCCTCCAAGAAATACAGGACTATGTGAAAAGACCAAAT
CTACATTTGACTGGTGTACCTGAAAGTGATGGGGAGAATGGAACCAAATTGGAAAACATT
CTTCAGGATATTATCCAGGGAAATTTCCCCAAACTAGCAAGGCAGGCCAACATTCAAATT
CAGGAAATACAGAGAATGCCACAAAGATACTCCTCGAGAAGAGCAACTCCAAGACACATA
ATTGTCAGATTCACCAAAGTTGAAATGAAGGAAAAAATGTTAAGGGCAGCCAGAGAGAAA
GGTCGGGTTACCCACAAAGGGAATCCCATCAGACTAACAGCAGATCTCTCGGCAGAAACT
CTACAAGCCAGAATAGAGTGGGGTCCAATATTCAACATTCTTAAAGAAAAGAATTTTCAA
CCCAGAATTTCATATCCAGCCAAACTAAGCTTCATAAGTGAAGGAGAAATAAAATCCTTT
ACAGACAAACAAATGCTGAGAGATTTTGTCACCACCAGGCCTGCCTTACAAGAGCTCCTG
AAGGAAGCACTAACCAAGGAAAGGAACAACTGGTACCAGCCACTGCAGAAACGTGCCAAA
TTG
>lcl|hg18_L1PA5_chr10_60838092_60844220
ATGGGGAGAAACCAGAGCAGAGAAGCTGAAAATTCTAAATATCAGAGTGCCTATTCCCCT
CCGAAGGAATGCAGCTCCTCGCCAGCAATGGAAAAAGGCTGGATGGAGAATGACTTTGAC
GAGTTGAGAGAAGAAGGCTTCAGACAATCGGTAATAACA-ACTTCTCTGAGCTAAAGGAG
GATGTTTGAACCCATCACAAAGAAGCAAAAATCCTTGAAAAAAGATTAGATGAATGGCTA
ACTAGAATAAAGAGTGTAGAGAAGTCCTTAAATGACCTGATGGAGCTGCAAACCAT-CCA
CGAGAACTACGTGATACGTGCACAAGCTACAGTAGCCGATTTGATCAAGTGGAAGAAAGG
GTATCAGTGATTGAATATCAAATGAATGAAATGAAGCGAGAAGAGAAGTTTAGAGAAAAA
AGAGTAAAAAGAAATGAACAAAGCCTCCAAGAAATATGGGACTATGTGAAAAGACCAAAT
CTACATCTTATTGGTGTACCTGAAAGTGACAGGGAGAATGGAACCAAGCCAGAAAACACT
CTTCAGGATATTATCCAGAAAAACTTCCCCAACCTAGCATGGCAGGCCAACATTCAAATT
CAGGAAATACAGAGAACACCACAAAGATACTCCTCGAAAAGAGCAACTCCAAGACACATA
ATAGTTAGATTCACCAAAGTTGAAATTAAGGAAAAAATGTTAAGGGCAGGCAGAGAGAAA
GGTTGGGTTACCTGCAAAGGGAAGCCCATCAGACAAACAGCAGATCTCTTGGCAGAAACT
CTACAAGCCAGAAGAGAGTGGAGGCCAATATTCAACATACTTAAAGACAAGAATTTTCAA
CCCAGAATTTCATATCCAGCCAAACTAAGCTTCATAAGTGAAGGAGAAGTGAAATCCTTT
ACAGACAAACAAATGCTGAGAGATTTTGTCAGCACCAGGCCTGCCTTACAAGAGCTCCTG
AA-GAAGCACTAAACATGGAAAGGAACAACCAGTACCAGCAACTGCAAAAACATGTCCAA
TTG
>lcl|hg18_L1PA5_chr10_85087106_85093231
ATGGGGAGAAACCAGAGCAGAAAAACTGAAAATTCTAAAAATCAGACCACCTCTTCTCTT
CCAAATGAATTCAGCTCCTCACCAGCAATGGAACAAAGCTGGATGGAGAATGACTTTGAT
GAGTTGAGAGAAGAAGGCTTCAGACGATTGGTAATAATAAACTTCTCCAAGCTAAAGGAG
GATGTTCGAACCCATGGCAAAGAAGCTAAAAACCTTGAAGAAAAATTAGACAAATGGTTA
ACTAGAATAAACAGCATAGAGAAGACCTTAAATGACCTGATGGAGCTGAAAACCATGGCA
CGAGAACTACGTGACACATGCACAAGCTTCAGTAGCCGATTTGATCAAGTGGAAGAAAGG
GTATCAGTGATTGAAGATCAAATAAATGAAATGAAGTGAGAAGAGAAGTTTAGAGAAAAA
TGAGTAAAAAGAAACAAACAAAGCCTCCAAGAAATATGGGACTATGTGAAAAGACCAAAT
CTACTTCTGATTGGTGTACCTGAAAGTGACGGGGAGAATGGAAGCAAGTTGGAAAACACT
CT-TAGGATACTATCCAGGAGAACTTCCCCAACCTAGCAAGGCA-GCCAACATTCAAATT
CAGGAAATACAGAGAACACCAGAAAGATACTCCTCAAGAAGAGCAACTCCAAGACACATA
ATTGTCAGATTCACCAAAGTTGAAATGAAGGAAAAAATGTTAAGAGCAGCCAGAGAGAAA
GGTTGGGTTACCCACAAAGGGAAGCCCATCAGACTAACAGCAGATTTCTT-GCAGAAACT
CTATAAGCCAGAAGAGAGTGGGGGCCAATATTCAACATTCTTGAAGAAAAGCATTTCCAA
CCCAGAATTTCACATCCAGCCAAACTAAGCTTCACTAGTGAAGGAGAAATAATACCCTTT
ACAGACAAACAAATGCAGAGAGATTTTGTCACCACCAGGCCTGCCTTACAAGAGCTCCTG
AAGGAAGCACTAAACATGGAAAGGAACAACTGGTACCAGCCACTGCAAAAACATGCCAAA
TTG
>lcl|hg18_L1PA5_chr12_98233587_98239717
ATGGGGAGAAACCAGAGCACAAAAGTTGAAAATTCTAAAAATCAGAGCACCTCTTCTCCT
CCAAAGGAACACAGCTCCTTGCCAGCAACAGAACAAAGCTGAACGGAAAATGACTTTGAT
GAGTTGAGAGAAGAAGGCTTCAGATGATCAGTAATAACAAACCTCTCTGTGCTAAAGGAA
GATGTTCACACCCTTTGCAAAGAAGCTAAAAACCTTGAAAAAAGATTAGACGAATGGCTA
ACTAGGATAAACAGTGTAGAGAAGACCTTAAATGACCGGATGGAGCTGAAAACCATGCCA
CGAGAACTACATGATGCATGCACAAGCTTCAGTAGCCGATTCGATCAAGTGGAAGAAAGG
GTATCAGTGATTGAAGATCAAATGAATGAAATGAAGCGAGAAGAGAAGTTTAGAGGAAAA
AGATTAAAAAGAAATGAACAAAGCCTCCAAAAAGTATGGGACTATGTGAAAAGACCAAAT
CTACATCTGATTGTTGTACCAGAAAGTGACGGGGAGAACAGAACCAAGTTGGAAAACACT
CTGCGAGATATTATCCAGGAGAACTTCCCCAACCTAGCAAGGCAGGCCAACATTCAAATT
CAGGAGATACAGAGAATGCCACAAAGATATTCCTCAAGAAGAGCAACTTCAAGACACATA
ATTGTCAGATTCACCAAAATTGAAATGAAGGAAAAAATATTAAGGGCAGCCAGAGAGAAA
GGGCAGGTTACCCACAAAGGGAAGCCGATCAGACTAAGAGTGGATCTCTCAGCAGAAGCT
CTACAAGCCAGAAGAGAGTGGGGGCCAATATTCAACATTCTTAAAGAAAAGAACTTTCAA
CCCAGAATTTCATATCCAGCCAAACTAACCTTCATAAGTGAAGGATAAATAAAATCCTTT
ACAGACAAACAAATGCTGAGAGACTTTGTCACCACTAGGCCTGCTTTACAGGAGCTCCTG
AAGGAAGCACTAAACATGGAAAGGAACAACCGGTACCAGCCACTGCAAAAATGTGCCAAA
TTG
>lcl|hg18_L1PA5_chr2_124596997_124603120
ATGGAGAGAAACCAGAGAAGAAAAGCTGAAAATACTAAAAATCAGAGCACCTCTCCTCCT
CCAAAGTAATGCAACTCTTCTCCAGCAACGGAACAAAGCTGGATGGAGAATGATTTTGAC
AAGTTGAGAGAAGGAGGCTTCAGACGATTGGTAATAACAAACTTCTCTGAGCTAAAGGAA
GGTGTTCGAACCCACTGCAAAGAAGCTAAAATACTTGAAAAAAGATTAGATGAATGGCTA
ACTAAAATAAACAGTGTAGAGAAGACCTTAAATGACCTGATGGAGCTGAAAATCATGGCA
CGAGAACTATGTGACGCATGTGCAAGCTTCAGTAGATGATTTGATCAAGTGGAAGAAAGG
GTATCAGTGATGGAAGATCAAATGAATGAAATGAAGTGAAAAGAGAAGTTTAGAGAAAAA
AGAGTAAGAAGAAATGAACAAAGCCTCCAAGAAATATGGGACTATGTGAAAAGACCAAAT
CTACGTCTGATTGGTGTACCTAAAAGAGACGGGGAGAATGGAACCAAGTTGGAAAACACT
CTGCAGCATATTATCCTGGAGAACTTCCCCAATCTAGCAAGGCAGGCCTACGTTCAAATT
CAGGAAACAGAGAGAATGCCACAGAGATACTCCTCAAGAAGAGCAACTCCAAGACACATA
ATTGTCAGATTCACCAAAGTTGAAATGAAGGAAAAAATCTTAAGGGCAGCCAGAGAGAAA
GGTCGGGTTACCCACAAAGGGAAGCCCATCAGACTAACAGCAGATCTCTCAGAAGAAACT
CTACAAGCCAGAAGAGAGTGGGGGCCAATATTCAACATTCTTAAAGAAAAGAATTTTCAA
CCCAGAATTTCATATCCAGCCAAACTAAGCTTCACAAGTGGAGGAGAAATAAAATCCTTT
ACAGACAAACAAATGCTGAGAGATTATGTCACCACCAGGCCTGCCCTACAAGAGCTTCTG
AAGGAAGCACTAAACATAGAAAGGAACAACCAGTATGAGCCACTGCAAAAACATGCCAAA
TTG
>lcl|hg18_L1PA5_chr2_84742785_84748886
ATGGGGAGAAACCAGAGCAGAAAAGCTGAAAATTCTAAAAATCAGAGCACCTCTTCTCCT
CCAAAGGAACACAGCTCCTCGCCAGCAATGGAAGAAATCTGGATGGAGAATGACTTTGAC
GAGTTGAGAGAAGAAGGCCTCAGACGATCAGTAATAACAAACTCCTCCGAGCTAAAGGAG
GATGTTCAAACCCATCACAAAGAATCTAAAAACCTTGAAAAAAGATTAGACAAATGACTG
ACTAGAATAAACAGCATGAAGAAGACCTTAAATGACCTGATGGAGCTGAAAACCATGGCA
CGAGAACTACGTGACACATGCACAAGCTTCAGCAGCCGATTCTATCAATTGGAAGAAAGG
GTATCAGAGATTGAAGATCAAATGAATGAAATGAAGTGAGAAGAGAAGTTTAGAGAAAAA
AGAGTAAAAAGAAATGAACAAAGCCTCCAAGATATATGGGACTGTGTGAAAAGACCAAAT
CTACGTCTGATTGGTGTACCTGAAAGTGACGGGGAGAATGGAACCAAGTTGGAAAACACT
CTGCAGGATATTATCCAGGAGAACTTCCCCAACCTAGCAAGACAGGCCAACATTCAGATT
CAGGAAATACAGAGAACGCCACAAAGATACTCCTTGTGAAGAGCAACTCCAAGACACACA
ATTGTCAGATTCACCAAAGTTAAAATAAAGGAAAAAATATTAAGGGCAGCTAGAGAGAAA
GGTCGGGTTACCCACAAAGGGAAGCCCATCAGACTAACAGCTGATCTCTCATCAGAAACT
CTAAAAGCCAAAAGAGAGTGGTGGCCAATATTCAACATTCTTAAAGAAAGCAATTTTCAA
CCCAGAATTTCATATCCAGCCAAACTGAGCTTCATAAGTGAAAGAGAAATAAAATCCTTT
ACAGACAAGCAAATACTGAGAGATTTTGTCACCACCAGGCCAGCCTTGCAAGAGCTCCTG
AAGGAAGCACTAAACATGGAAAGGAATAACCGGTACCAGCCACTGCAAAAACATGCCAAA
TAG
>lcl|hg18_L1PA5_chr4_171662781_171668920
ATAGGGACAAACCAGAGCAGAAAAGCTGAAAATTCTAAAAATCAGAGTGCCTCTTCTCCT
CCAAAGGAATGCAGCTCCTCACCAGCAATGGAACAAAGCTGGGTGGAGAATGACTTTGAC
AAGTTGAGAGAAGAAGGCTTCAGACAATCAGTAATAACAAACTCCTCCGAGCTAAAGGAG
GATGTTCGAACCCATTGCAAAGAAGCTAAAAACCCTGAAAAAAGATTAGACGAATGGCTA
ACTAGAATAAGCAGTGTAGAGAAGACCTTAAATGACCTGATGGAGCTGAAAACCATGGCA
CAAGAACTACGTGACACAGGCACAAGCTTCAGTAGCCGATTTGATCAG-TAGAAGAAAGG
GTATCAGTGATTAAAGAACAAGTGAATGAAATGAAGTGAGAAGAGAAGTTTAGAGAAAAA
AGAGTAAAAAGAAATGAACAAAGTCTCCAAGAAATATGGGACTATGTGAAAAGACCAAAT
CTACGTCTGATTGGTGTACCTGAAAGTGACGGGGAGAATGGAACCAAGTTGGAAAACACT
CTGCAGGATATTATACAGGAGAATTTCCCCAACCTAGAAAGGAAGGCCAACATTCAAATT
CAGGAAATACAGAGAATGCCACAAAGATACTCCTCGAGAAGAGCAACTCCAAGACACATA
A-TGTCAGATTCACCAAAGTTGAAGTAAAGGAAAAAATGTTAAGGGTACCCAGAGAGAAA
TGTCATGTTACCCACAAAGGGAAGCCCATCAGACTAACAGCAGATCTCTTGGCAGAAACT
CTACAAGCCAGAAGAGAGTGGGGGCCCATATTCAACATTCTTAAAGAAAAGAATTTTCAA
CCCAGAATTTCATATCCAGCCAAACCAAGCTTCATAAGTGAAGGAGAAATAAAATCCTTT
ACAGACAAGCAAATGCTGAGAGATTTTGTCATCACGTGGCCTGCCTTACAAGAGCTCCTG
AAGGAAGCACTAAACATGGGAAGGAACAACCAGTACCAGCCACTGCAAAAATATGCCAAA
TTG
>lcl|hg18_L1PA5_chr4_109097337_109103428
ATGGGGAGAAACCAGAGAAGAAAAGCTGAAAATTCTAAAAATCAGAGCACCTCTTCTCCT
CCAAAGGAACACAGCTCCTCGTCAGCAACGGAACAAAGCTGGACAGAGAATGACTTTGAT
GAATTGAGAGAAGAAGGCTTCAGATGATTGGTAATAACAAACTTCTCCAAGCTAAAGG-G
AATGTTCGAACCCATTGCAAAGAAGCTAAAAACCTTGAAAAAATATTACATGAATGGCTA
ACTAGAATAAACAGTGTAGAGAAGACCTTAAATGACCTGATGGAGCTAAAAACCATGGCA
CAAGAACTACGTGACGCATGTACAAGCTTCAGTAGCCGATTCGATCAACTGGAAGAAAGG
GTATCAGTGATTGAAGAGCAAATGAATGAAATGAAGCGAGAAGAGAAGTTTAGAGAAAAA
AGTGTAAAAAGAAACAAACAAAGCCTCCAAGAAATATGGGACGAGGTAAAAAGACCAAAT
CTACGTCTGACTGGTGTACCTGAAAGTGACGGGGAGAATGGAACCAAGTTGGAAAACACT
CTGCAGGATATTATCTAGGAGAACTTCCCCAACCTAGCAAGGCAGGCCAACATTCAAATT
CAGGAAATACAGACAATGCTACAAAGATACTCCTCGAGAAGAGCAACTCCAAGACACACA
ATTGTCAGGTTCACCAAAGTTGAAATGAAGGAAAAAATGTTAAGGGCAGCCAGAGAGAAA
GGTCGGGTTATCCTCAAAGGGAAGCCCATCAGAATAACAACGACTCTCTCGGCAGAAACT
CTACAAGCCAGAAGAGAGTGGGGGCCAATATTCAACATTCTTAAAGAAAAAAATTTTCAA
TGCAGAATTTCATATCCAGCCAAACTAAGTTTCATAAGTGAAGGAGAAATAAAATCCTTT
ACAGACAAGCTAATGCTAAGAGATTTTGTCACCACCAGGCCTGCCTTACAAGTGCTCCTA
AAGGAAGCACTAAACATGGAAAGGAATAACAGGTACCAGCCACTGCAAAAATACGCCAAA
TTG
>lcl|hg18_L1PA5_chr4_158297948_158304052
ATAGGGAGAAACCAGAGTAGAAAAGCTGAAAATTCTAAAAATCAGAGCTCCTCTTCTCCT
CCAAAGAAATGCAGCTCCTCGCCAGCAACGGAACAAAGCTGGATGGAGAATGACTTTGAC
GAGTTGAGAGAAGAAGGCTTCAGATGATTGGTGGTAATAAACTTCTCTGAGCTAAAGGAG
GATGTTCAAACCCATTGCAAAGAAACTAAAAACCTTGAAAAAAGACGAGATGAATGGTTA
ACTGAAATAAACAGTGTAGAGAAATCCTTAAATGACCTGATGGAGCTGAAAACCATGGCA
CGAGAACTACGTGATGCATTCACAAGCTTCAGTCGCCGATTTGATCAACTGGAAGAAAGG
GTATCAGTGATTGAAGATCAAATGAATGAAATGAAGCGAGAAGAGAAGTTTAGATAAAAA
AGAGTAAAAACAAATGAACAAAGCCTCCAAGAAATATGGGACTATGTGAAAAGACCAAAT
CTACGTCTGACTGGTGTACCTGAAAGTAACGGGGAGAATGGAAACAAGTTGGAAAACACT
CTGCAGGATATTATCCAGGAGAACTTCCCCAACCTAGCAGGGCAGGCCAACATTCAAATT
CAGGAAATACAGAGAATGCCACAAAGATACTCCACGAGAAGAGCAACTCCAAGACACATA
ATTGTCAGATTCACTAAAGTTGAAATGAAGGAAAAAATGTTAAGGGCAGCCAGAGAGAAA
GGTCAGATTACCCACAAAGGGAAGCCCATCAGACTAACAGCGGATCTCTTGGCAGAAACT
CTACAAGCTAGAAGAGAGTGGGGGCCAATAGTCAACATTCTTAAAGAGAAGAATTTTCAA
CTCAGAATTTCATATCCAGCCAAACTAAGCTTCATAAGTGAAGGAGAAATAAAATCCTTT
ACAGACAAGCAAATGCTGAGAGATTTTGTCACCACCAGGCCTGCCCTAAAAGAGCTCCTG
AAGGAAGCACTAAACATGGAAAGGAACAACCTGTACCAGCCACTGCAAAAACATGCTGAA
TTG
>lcl|hg18_L1PA5_chr4_159062250_159068369
ATGGGGAGAAACCAGAGCAGAAAAGCTGAAAA-TCCAAAAATCAGAGCGCCTCTTCTCCT
CCAGAGGAACACAACTCCTCGCCAGCAATGGAACAAAGCTGGATGGAGAATGACTTTGAC
AAGTTGAGAGAAGAAGGCTTCAGATGATTGGTAATAACAACCTTCTCCGAGCTAAAGGAG
GATGTTTGAACCCATCACAAAGAAGCTAAAAACCTTGAAAAAAGGTTGGACGAATAGCTA
ACTAGAATAAA-AGCATAGAGAAGACCTTAAATGACCTGATGGAGCTGAAAACCATGGCA
CGAGAACTACGTGACGCATGCACAAGCTTCAGCAACCAATTCGATCAAGTGGAAGAAAGG
GTATCAGTGATTGAAGATCAAATGAATGAAATGAAGTGAGAAGAGAAGTTTAGAGAAAAA
AGAGTAAAAAGAAACGAGCAAAGCCTCCAAGAAATATGGGACTATGTGAAAAGACCAAAT
CTATGTCTGATTGGTGTACCTGAAAGTGTTGGGGAGAAAGGAACCAAGCTGGAAAACACT
CTTCAGGATATTATCCAGGAGAACTTCCCCAACCTAGCAAGGAAGGCCAACATTCAAATT
CAGGAAACACAGAGAACACCACAAAGATACTCCTCGAGAACAGCAACTCCAAGACACATA
ATTGTCAGATTCACCAAGGTTGAAATGAAGGAAAAAATATTAAGGGCAGCCAGAGAG-AA
AGTCGGGTTACCCACAAAGGGAAGCCCATCAGATTAACAGCGGATCTCTTGGCAGAAACT
CTACAAACCAGGAGAGAGTGGGGGCAAATATTCAATATTCTTAAAGAAACGAATTTTCAA
CCCAAAATTTCATATCCAGACAAACTAAGCTTCATAATTGAAGGAGAAATAAAATACTTT
ACAGACAAGCAAATGCTGAGAGATTTTGTCACCACCAGGCCTGCCTTACAAGAGCTCCTG
AAGGAAGCAGTAAACATGGAAAGGAACAACCGGTACCAGCCACTGCAAAAACATGCCAAA
TTG
>lcl|hg18_L1PA5_chr10_102204238_102210312
ATGGGGAGAAACCAGAGCAGAAAAGCTGAAAATTCTAAAAATCAGAGCGCCTCTTC---T
CCAAAGGAACGCAGCTCCTCGCCAGCAGCGGAACAAAGCTGGACGGAGAATGACTTTGAC
GAGTTGAGAGAAGAAGGCTTCAGATGATCTGTAATAACAAACTTCTCCAAGCTAAAGGAG
GATGTTTGAACCCATCGCAGAGTAGCTAAAAACCTTGAAAAAAGATCAGACAAATGGCTA
ACTAGAATAAACAGTGTAGAGAAGTCCTTAAATGACCTGATGGAGCTGAAAACCATGGCA
CAAGAACTACGTGATGCATGCACAAGCTTCAGTAGCTGATTTGATCAAGTGGAAGAAAGG
GTACCAGTGATTGAAGATCAAATGAATGAAATGAAGTGAGAGGAGAAGTTTAGAGAAAAA
AGAGTAAAAAGAAATGAACAAAGCCTCCAAGAAATATGCGACTATGTGAAAAGACCAAAT
CTATGTCTGATTGGTGTACCTGAAAGTGACAGGGAGAATGGAACCAAGTTGGAAAACATT
CTTTAGGATATTATCCAGGAGAACTTCCCCTACCTAGCGAGGAAGGCCAACATTCAAATT
CAGGAAATACAGAGAATGCCACAAAGATACTCCTTGAAAAGAGCAACTCCAAGACACATA
ATTGTCAGATTCACCAAAGTTGAAATGAAGGAAAAAATGTTAAGGGCAGCCAGAGAGAAA
GGTCGGGTTACCCACAAAGGGAAGCCCATCAGTCTAACAGCGGATCTCTCGGCAGAAACT
CTACAAGCCAGAAGAGAGTGGGGGCCAATATTCAACATTCTTAAAGAAAAGAATTTTCAA
CCCAGAATTTCATATCCAGCCAAACTAAGCTTCATAAGTGAAGGAGAAATAAAATCCTTT
ACAGACAAGCAAATGCTGAGAGATTTTGTCCCCACCAGGCCTGCCTTACAAAAGCTCCTG
AAGGAAGCACTAAACATGGAAAGGAACAACCAGTACCAGCCACTACAAAAACATGCCAAA
TTG
>lcl|hg18_L1PA5_chr12_96609234_96615347
ATGGGGAGAAACCAGAATAGAAAAGCTGAAAATTCTAAAAATCAGAGTGCCTCTTCTCCA
CCAAAGGAACACAGCTCCTCGCCAGCAATGGAACAAAGCGGGATGAAGAATAACTTTGAC
GAGTTGAGAGAAAAAGGCTTCAGATGATCGGTAATAACAAACTTCTCCAAGCTAAAAGAG
TATGTTTGAACCCATTGCAAAGAAGCTAAAAACCTTGAAAAAAGATTAGATGAATGTCTA
ACTAGAATAAACAGTGTAGAGAAGTCCTTAAATGACCTGATGGAGCTGAAAACCATGGCA
CGAGAACTACGTGATGCATGCACAAGCTTCAGTAGCCAATTTGATCAAGTGGAAGAAAGG
GTATCAGTGATTGAAGATCAAATGAATGGAATGAAGCCAGAAGAGAAGTTTAGAGAAAAA
AGAGTATAAAGAAATGAACAAAGCCTCCAAGAAATATGGGACTATGTGAAAAGACCAAAT
CTACATCTGATTGGTGTACCTGAAAGTGATGGAGAGAAAGGAACCAAGTTGGAAAACACT
CTTCAGGATATTATCCAGGAGAACTTCCCCAACTGAGTGAGGCAGGCCAACATTCAAATT
CAGGAAATACAAAGAATGCCACAAAGATAATCCTCGAGAAGAGCAACTCCAAGACACATA
ATTGTCAGATTCACCAAAGTTGAAATGAAGGAAAAAATGTTAAGGGCAGCCAGAGAGACA
GGTAGGGTTACCCACAAGGGGAAACCCATCAGACTAACAGCAGATCTATCTGCAGAAACC
CTACAAACCAGAAGAGAGTGAGGGCCAATATTCAACGTTCTTAAAGAAAAGAATTTTCAA
CCCAGAATTTCATATCCAGCCAAACTAAGCTTCATAAGTGGAGGAGAAATAAAATCCTTT
ACAGACAAGCAAATGCTGAGAGACTTTATAACCACCAGGCCTGTCATACAGGAGCTCCTG
AAGGAAGCACTAAACATGGAAAGGAACAGCCAGTACCAGCCACTGCAAAAACATGCCAAA
TTG
>lcl|hg18_L1PA5_chr13_86812991_86819113
ATGGGGAGAAACCCAGGCAGAAAAGCTGAAAATTCTAAAAATCACAGCACCTCTTCTCCT
CCAAAAGAATGCAGCTCCTCACCAGCAACGGAATAAAGCTGGATGGAGAATGACATTGAT
GAGTTGAGAGAAGACGGCTTCAGACGATTGGTAATAACAAACTTCTCCAAGCTAAAGGAG
GATGTTTGAACCCATCGCAA---AGCTAAAAACCTTGAAAAAAGATAAGATGAATGGCTA
ACTAGAATAAACAGTGTAGAGAAGTCCTTAAATGACCTGATGGAGCTGAAAACCACGGCA
CAAGAACTACATGATGCATGCACGAGCTTCAGCAGCCAATTTGATCAAGTAGAAGAAAGG
GTATCAGTGATTGAAGATCAAATGAATGAAATGAAGCGAGAAGAGAAGTTTAGAGAAAAA
AGAGTAAAAAGAAACAAATAAAGCCTCCAAGAAATACGGGACTATGTGAAAAGACCAAAT
CTACGTCTGACTGGTGTACTTGAAAGTGACGGAGATAATGGAACCAAGTTGGAAAACACT
CTTCAGGAT---TTCCAGGAGAACTTCGCCAACCTAGCGAGGCAGGCCAACATTCAAATT
CAGGAAATACAGAGAACGCCACAAAGATACTCCTCGAGAAGAGCAACTCCAAGACAAATA
ATTATCAGATTCACCAAAGTTGAAATGAAGGAAAAAATGTTAAGGGCAGCCAGAGAGAAA
GGTCGGGTCACCAATGAAGGGAAGCAATTCAGACTAACAGCAGATCTCTCGGCAGAAACT
CTACAAGCCAGAAAAGAGTGGGGGCCAATATTCAACATTCTTAAAGAAAAGAATTTTCAA
CCCAGAATTTCATAACCAGCCAAACTAAGCTTCATAAGTGAAGGAGAAATAAAATTCTTT
ACAGACAAACAAATGCTGAGAGATTTTGTCACCACTGGGCCTGCCTTACAAGAGCTCCTG
AAGGAAGCACTAAACATGGAAAGGAACAACTGGTACCAGCCACTGTGAAAACATGCCAAA
TTG
>lcl|hg18_L1PA5_chr14_22211101_22217204
ATGGGGAGAAACCAGAGCAGAACAGCTGAAAATTCTAAAAATTGGAGTGCCTCTTCCCCT
CCAAAGGAACGCAGCTCCTCGCCAGCCAAGGAGCAAAGCTAGAAGGAGAATGACTTTGTC
AAGTTGAGAGAAGAAGGCTTCAGACGATCAGTAATAACAAACTTCTCTAAGCTAAAAGAG
GATGTTCGAACCCATCACAAAGAAGCTAAAAACCTTGAAAAAAGATTAGTTGAATGGCTA
ACTAGAATAAACAGTGCAGAGAAGACCTTAACTGACGTGATGGAACTGAAAACCATGGCA
CAAGAACTACATGATGCATGCACAAGCTTTAGTAGCTGATTTGATCAAGTGGAAGAAAGG
GTATCAGTGATTAAAGATTAAATGAATGAAATGAAATGAGAAGAGAAGTTTACAGAAAAA
AGAATAAAAAGAAACAAACAAAGCCTCCAAGAAATATGGGACTATGTGAAAAGACCAA-T
CTACATCTGATTGGTGTACCTGAAAGTGACGGGGAGAATGGAACCAAGTTGGAAAACACT
CTGCAGGATATTATCCAGGAGAACCTACCGAACCTAGCAAGGCAGGCCAACATTCAAATT
CAGGAAATACAGAGAATGCCACAAAGATACTCCTCAAGAAGAGCAACTCCAACACCCATA
ATTGTCAGATTCACCAAAGTTGAAATGAAGGAAAAACTGTTAAGGGCAGTCAGAGACAAA
GGTCGGGTTACCCACAAAGGGAAGCCCATCAGACTAACAGCTGATCTCTCGGCAGAAACT
CTACAAGCCAGAAAAGAGTGGGGGCCAATATTCAACATTCTTAAAGAAAAGAATTTTCAA
CCCAGAATTTCATATCCAGACAAATTAAGCTTCATAAGGGAAGGAGAAATAAAATCCTTT
ACAGACAAGCAAATGCTGAGACATTTTGTCACCACCAGGCCTGCCCTAAAAGAGCTCCTG
AAGGAAGCACTAAACATGGAAAGGAACAACCAGTACCAGCCACTGCAAAAACATGTCAAA
TTG
>lcl|hg18_L1PA5_chr13_78772203_78778199
ATGGGGAGAAACCAGAGCAGAAAAGCTGAAAATTCTAAAAATCAGAGTGCCTCTTCTCCT
CCAAAGGAATGCAGCTCCTTGCCAGCAACAGAACAAAGCTGGACGGAGAATGACTTTGAC
AAGTTGAGAGAAAAAGGCTTTAGATGATTGGAAATAACAAACTTCTCCGAGCTAAAGGAG
GATGTTTGAACCCATTGCAAATAAGCTAAAAACCTTGAAAAAAGATTAGAAGAATGGCTA
ACTAGAACAAACAGTGTAGAGAAGACCTTAAATGACCTGATGGAGCTGAAAACCATGGCA
TGAGAACTACATGATGCATGCACAAGCTTCACTATCCGATTTGATCAAGGGGGAGAAAGG
GTATCAGTGATTGAAGATCAAATGAAGGAAATGAAGCAAGAAGAGAAGTTTAGAGAAAAA
AGAGTAAAAAGAAATGAACAAAGCCTCCAAGAAATATGTGACTATGCGAAAAGACCAAAT
CTATGTCTGATTGGTGTACCTGAAAGTGACAGGGAGAATGGAACCAAGTTGGAAAACACT
CTTCAGGATATTATCCAGGAGAACTTCCGCAACCTAGCAAAGCAGGCCAACATTCAAATT
CAGGAAATACAGAGAACACCGCAAAGATACTCCTCGAGAAGAGCAACTCCAAGACACATA
ATTGTTAGATTCACCAAAGTTGAAATGAAGGAAAAAATGTTAAGGGCAGCCAGAGAGAAA
GGTTGGGTTTCCCACAAACGGAAGCCCATCAGACTACCAACGGATCTCTCAGCAGAAACT
CTACAAGCCAGAAGAGAGTGGGGGCCAATATTCAACATTCTTAAAGAAAAGAATTTTCAA
CCCAGAATTTCATATCCAGCCAAACTAAGCTTCATAAGTGAAGGAGAAATAAAATCCTTT
ACAGACAAGCTAATGCTGAGAGATGTTGTCACCACCAGGCTTACCTTACAAGTGCTCCTG
AAGGAAGCACTAAACATGGAAAGGAACAACTGGTACCAGCCACTGCAAACACATGCCAAA
TTG
>lcl|hg18_L1PA5_chr14_48145696_48151801
ATGGGGAGAAACCAGAGCAGAAAACCTGAAAATTCTAAAAATCAGAGCATCTCTCAGCCT
CCAAAGGAAGGCAGCTCCTCGCCAGCAAAGGAACAAAGCTGGATGGAGAATGACTTTGAC
GAGGTGAGAGAAG-AGGCTTCAGATGATAGCTAATAACAAACTTCTCCGAGCTAAAGGAG
GATGTTCAAACCCATCACAAAGAAGCTAAAAACCTTGAAAAAA-ATTAGAGAAATGGATA
ACTAGAATAAACAGTGTACAGAAGTCCTTAAATGACCCGATGGAGCTGAAAACCATGGCA
CAAGAACTACATGATGCATGCACAAGCTTCAGTAGCCAATTTGATCAAGTAGAAGAAACG
GTATCAGTGATTGAAGATCAAATGAATTAAATGAAATGAGAAGAGAAGTTTAGAGAAAAA
AGAGTAAAAAGAAATGAACAAAGCCTCCAAGAAATTTGGGAGTATGAGAAAAGACCAAAT
CTACATCTGACTGGTGAACCTGAAAGTGATGGGGAGAATGGAACCAAGTTGGAAAACACT
CTGCAGGATATTATCCAGGAGAACTTCCCCAACATAGCAAGGCAGGCCAACATTCAAATT
CAGGAAATATAAAGAATGCCACAAAGACACTCGTCGAGAAGAGCAACCCCAAGACACATA
ATTGTCAGGTTCACCAAAGTTGAAATGAAGGAAAAAATGTTAAGGGCAGCCAGAGAAAAA
GGTCAGGTTACCCACAAAGGGAAGCCCATCAGACTAAAAGCTGATCTCTCGGCAGAAACT
CTACAAGCCAGAAGAGAGTGGGGGACAATATTCAACATTCTTAAAG-----AATTTTCAA
CCCAGAATTTCATATCCAGCCAAACTAACCTTCATAAGTGAAGGAGAACTAAAATCCTTT
ACAAACCAGCAAATGCTGAGAGATTTTGTCACCACCAGGCCTGCCCTAAAAGAGCTCCTG
AGGGAAGCACTGAACATGGAAAGGAACAACCAGTACTAGCCACTGCAAAAACATGCCAAA
T--
>lcl|hg18_L1PA5_chr19_35367408_35373505
ATGTGGAGAAACAAGAGCAGAAAAGCTGAAAATTCTAAAAATCAGAGCACCTCGTCTCCT
TCAAGGGATCACAGCTCCTCGCCAGCAATGGAACAAAGCTGGATGGAGAATGACTTTAAC
AAGTTGAGAGTAGAAGGCTTCAGATGATTGGTAATAACAAACTTCTCTGAGCTAAAGAAG
GATGTTCAAACCCATTGCAAAGAAGCTAAAAACCTTGAGAAAAGATTAGATGAATGGCTG
ACTAGAATAAACAGTGTAGAGAAGTCCTTAAAGGACCTGATGGAGCTGAAAACCATGGTA
CAAGAACTACGTGACACAAGCACAAGCTTCAGTAGCCAATTTGATCAAGTGGAAGAAAGG
GTATCAGAGATTGAAGATCAAATGAATGAAATGAAGTGAGAAGAGAAGGTTAGAGAAAAA
AGAGTAAAGAGAAATGAACAAAGCCTCTAAGAAATACAGGACTATGTGAAAAGACCAAAT
CTACGTCTGATTGGTGTACCTGAAAGTGACAGGGAGAATGGAACCAAGTTGGAAAACACT
CTTCAGGATATTATCCAGGAGAACTTCCACAACCTAGCAAGGCAGGCCAACATTCAAGTT
CAGGAAATACAGAGAACACCACAAAGATACTCCTCGAGAAGAGCAACTCCAAGACACATA
ATTGTCAGATTCACCAAAGTTGAAATGAAGGAAAAAATGTTAAGGGCAGCCAGAGAGAAA
GGTCAGGTCACCCACAAAGGGAAGCCCACCAGGCTAAAAGTGGATCTCTTGGCAGAAACT
CTACAAGCCAGAAGAGAGTGGGGGCCAATATTCAACATTCTTAAAGAAAATAATTTTCAA
CCCAGAATTTCACATCCAGCCAAATTAAGCTTCATAAGTGAAGGAGAAATAAAATCCTTT
ACAGACAAACAAATGCTGAGAGATTTTGTCACCACCAGGCCTGCCTTACAAGAGCTCCTG
AAGGAAGCACTAAACATGGAAAGGAATAACTGGTACCAGTTACTGCAAAAACATGCCAAA
TTG
>lcl|hg18_L1PA5_chr17_54278414_54284538
ATGGGGACAAACCAGAGCAGAAAAGCTGAAAATTCTAAAAATCAGAGTGCCTCTTCTCCT
CCAAAGGAACACAGCTCCTCGTCAGCAACAGAACAAAGCTGGACGGAGAATGACTTTGAT
GAGTTGAGAGA---AGGCTTCAGACGATCGGTAATAACAAACTTCTCCGAGCTACAGGAG
GGTGTTCGAACCCATCTCCAGGAAGCTAAAAACCTTGAAAAAAGATTAGATGAACGGCTA
ACTAGAATAAACATTGTAGAGAAGCCCTTAAATGACCTGATGGAGCTGAAAACCATGGCA
CGAGAACTACGTGATGCATGCACAAGCTTCGGTAGCCGATTTGATCAAGTGGAAGAAAGG
GTATCAGTGACTGAAGATCAAATGAATGAAATGAAGCCAGAAGAGAAGTTTAGAGAAAAA
AG--TAAAAAGAAATGAACAAAGCCTCCAAGAAATATGGGACTACGTGAAAAGACCAAAT
CTCTGTCTGACTGGTGTACCTGAAAGTGACGGGGAGAATGGAACCAAGTTGGAAAACACT
CTTCAGGATATTATCCAGGAGAACTTCCCCAACGTAGCAAGGCAGGCCAACATTCAAATT
CAGGAAATACAGAGAACATCACAAAGATACTCCTTGAGAAGAGCAACTCCAAGACACATA
ATTGTCAGATTCACCAAAGTTGAAATGAAGGAAAAAATGTTAAGGGCAGCCAGAGAGAAA
GGTTGGGTTACTCACAAAGGGAAGCCCATCAGACTAATAGCGGATCTCTTGGCAGAAACT
CTACAAGCCAGAAGAGAGTGGGGGCCAATATTCAACATTCTTACAGAAAAGAATTTTCAA
CCCAGAATTTCATATCCAGCCAAACTAAGCTTCATAAGTGAAGGAGAAATAAAATCCTTT
ACAGACAAACAAATGCTGAGAGATTTTGTCACCACCAGGCCTGCCTTACAAGAGCTCCTG
AAGGAAGCACTAAACTTGGAAGGGAACAACCAGTACCAGCCACTGCAAAAACATGCCAAA
TTG
>lcl|hg18_L1PA5_chr15_62036609_62042718
ATGGGGAGAAATCAGAGCAGAAAAGCTGAAAATTCTAGAAATCAGAGGGCCTCTTCTCCT
CCAAAGGAACGCAGCTCCTCGCCAGCAATGGAACAAAGCTGGACGGAGAATGACTTTGAC
AAGTTGAGAGAAGAAGGCTTCAGACGATCGGTAATAACAAACTTCTCTGAGCTAAAGGAG
GATGTTCGAACCCATCGCAAATAAGCTAAAAACCTTGAAAAAAGATTAGACGAATGGCTG
ACTAGAATAAACAGTGTAGAGAAGTCCTTAAATGACCTGATGGAGCTGAAAACCCTGGCA
CGAGAACTATGTGACGCATACACAAGCTTCAGTAGCTGATTTGATCAAGTGGAAGAAAGG
GTATCAGTGATTGAAGATCAAATGAATGAAATGAAGTGAGAAGAGAAGTTTAGAGGAAAA
AGAGTAAAAAGAAACAAAAAAAGCCTCCAAGAAATATG-GACTACGTGAAAAGACCAAAT
CTACGTTTGATTAGTGTACCTGAAAGTGACGGGGAGAGTGGAACCAGGTTGGAAAACACT
CTTCAGGATATTATCCAGTAGAACTTCCCCAACCTAGTGAGACAGGCCAACATTCAAATT
CAGGAAATACAGAGAACGCCACAAAGATACTCCTCAAGAAGAGCAAATCCAAGACACATA
ATTGTCAGATTCACCAAAGTTGAAATAAAGGAAAAAATGTTAATGGCAGCCAGAGAGAAA
GGTCGGGTTACCCACAAAGGGAAGCCCGTCAGACTAACAGCAGATCTCTCGGCAGAAACC
CTACAAGCCAGAAGAGAGTGGGGGCCAATATTCAACATTCTTAAAGAAAAGAATTTTCAA
CCCAGAATCTCACATCTAG-CAAACTAAGCTTCATAAGTGAAGGAGAAATAAAATCCTTT
ACAGACAAACAAATGCTGAGAGATGTTGTCACCACCAGGCCTGCCTTACAAGAGCTCCTG
AAGGAAGCACTAAATATGGAAAGGAACAACTGGTACCAGCCACTGCAAAAACATGCCAAA
TTG
>lcl|hg18_L1PA5_chr18_13679803_13685872
AAGGGGAGAAACCAGAGCAGAAAAGCTGAAAATACT---CATCAGAGCACCTCTTCTCCT
CCAAGGGAACACAGCTCCTCACCAGCAACAGGACAAAGCTGGACGGAGAATGACTTTGAC
AAGTTG--AGAAGAAGGCTTCAGACGATCGGTAATAACAAACTTCTCCAAGCTAAAGGAA
GATGTTCGAACCCATCGCAAAGAAGCTAAAAACCTTGAAAAAAGATTAGACAAATGGCTA
ACTAGAATAAACAGTGAAGAGAAGTCCTTAAATGACCCGATGGAGCTGAAAACCATAGCA
CGAGAACTACGTGACGTGTGCAAAAGCTTCAGTAACCAATTTGATCAAGTGGAAGAAAGG
GTATCAGTGATTGAAGATCAAATGAATGAAATGAAGCAAGAAGAGAAGTTTAGAGAAAAA
AGAATACAAAGACATGAAGAAATCCTCCAAGAAATATGGAACTATGTGAAAAGACCAAAT
CTACGTCTGATTGGTGTACCTGAAAGTGATGGGGAGAATGAAACCAAGTGGGAAAACATT
CTTCAGGATATTATCGAGGAGAACTTCCCCAGCCTAGCAAGGCAAGCCAACATTCAAATT
CAGGAAATACAGAGAACGCCACAAAGATACTCCACAAGAAGAGCAACTCTGAGACACATA
ATTGTCAGATTCGCCAAAGTTGAAATGAAGGAAAAAACGTTAAGGGCAGCCAGAGAGAAA
GACTGGGTTACCCACAAAGGGAAGCCCATCAGACTAACAGCTGATCTCTCAGCAGAAACT
CTACAAGCCAGAAGAGAGTGGGGGTCAATATTCAACATTCTT----AAAAGAATTTTCAA
CCCAGAATTTCATATCCAGCCAAACTAAGCTTCATAAGTGAAGGAGAAATAAAATACTTT
ACAGACAAGCAAATGCTGAGAGATTTTGTCACCACCAGGCCTGCCTTACAAGAGCTCCTG
AAGGAGGCACTAAACATGGAAAGGAACAACCAGTACCAGCCACTGCAAAAACATGCCAAA
TTA
>lcl|hg18_L1PA5_chr17_27016046_27022167
ATGAGGAGAAACCAGAGCAGCAAAGCTGAAAATTCTAAAAATCAGAGCACCTCTTCTCCT
CCAAAGGAATGCAGCTCCTCAGCAGCAATGGAACAAGGCTGGATGGAGAATGACTTTGAC
AAGTTGAGAGAAGAAGGCTTCAGGCGATTGGTAATAACAAACTTCTCCAAGCTAAAGGAG
GATGTTCAAACC---TGCAAAGAAGCTAAAAACCTTGAAAAAAGATTAGACGAATGGCTA
ACTAGAATAAACAGTATAGAGAAGACCTTAAATGACCTGATGGAGCTGAAAACCATGGCA
CAAGAACCACGTGACACATGCACAAGCTTCAGTAGCCAATTCGATCAAGTGGAAGAAAGG
GTATCAGTGATTGAAGATCAAATGAATGAAATGAAGCGAGAAGAGAAGTTTAGAGAAAAA
AGAGTAAGAAGAAATGAACAAAACCTCCAAGAAATATGGGACTATGTGAAAAGACCAAAT
CTACCTCTGATTGGTGTACCTGAAAGTGTCGGGGAGAATGGAACCAAGTTGGAAAACACT
CTTCAGGATATTATCTAGGAGAACTTCCCCAACCTAGCAAGGCAGGCCAACATTCAAATT
CAGGAAATACAGAGAATGCCACAAAGACACTCCTTGAGAAAAGCAACTCCAAGACACATA
ATTGTCAGTCTCACCAAAGTTGAAATGAAGGAAAAAATGTTAAGGGCAGCCAGAGAGAAA
GGTCGGGATACCCTCAAAGGGAAGTCCATCAGACTAACAGTGGATCTCTCGGCAGAAACT
CTACAAGCCAGAAGAGAGT-GGGGCCAATATTCAACATTCTTAAAGAAAAGAATTTTCAA
CCCAGAATTTCATATCCAGCCAAACTACGCTTCATAAATGAAGGAGAAATAAAATCCTTT
ACAGACAAGCAAATGCTGAGAGATTTTGTCACCACCAGGCCTGCCTTACAAGAGCTCCTG
AAGGAAGCACTAAGCATGGAAAGGAACAACCGGTACCAGCCACTGCAAAAACATGCCAAA
TTG
>lcl|hg18_L1PA5_chr17_39225409_39231502
ATGGGGAGAAACCAGAGCAGAAAAGCTGAAAATTCTAAAAATCAGAGCGCCTCTTCTCCT
CCAAAGGAATGCAGCTCCTCGCCAGCAATGGAACAAAGCTGGACAGAGAATGACTTCGAT
GAGTTGAGAGAAGAAGGCTTCAGATGATCGGTAATAACAGACTTCTCCGAGCTAAAGGAG
GATGTTCAAACCCATCGCAAAGCAGCTAAAAACCTTGAAAAAAGATTAGACGAATGGGTA
ACTAGAATAAACAGTGTAGAGAAGTCCTTAAATGACCTGATGGAGCTGAAAACCATGGCA
TGAGAACTACATGACGCATGCACAAGCTTCAGTAGCTGATTTGATCAAGTGGGAGAAAGG
GTATCAGTGATTGAAGATCAAATGAAGGAAATGAAGCGAGAAAAGAAGTTTAGAGAAAAA
AGAGTAAAAAGAAATGAACAAAGCCTCCAAGAAATATGGGACTATGTGAAAAGACCAAAC
CTACGTCTGATTGGTGTACCCGAAAGTGATGGGGAGAATGGAACCAAGTTGGAAAACACT
CTTCAGGATATTATGCGGGAGAACTTCCCCAATCGAGCAAGGCAGGCCAACATTCAAATT
CAGGAAATACAGAGAATGCCACAAAGATACTCCTCGAGAAGAGCAACCCCAAGACACATA
ATTATCAGATTCACCAAAGTTGAAATGAAGGAGAAAATGTTAAGGGCAGCCAGAGAGAAA
GGTTGGGTTACCCACAAAGGGAAGCCCATCAGACTAACAGCGGATCTCTTGGCAGAAACT
CTACAAGCCAGAAGAGAGTGGGAGCCAATATTCAACATTCTTAAAGGAAAGAATTTTCAA
CCCAGAATTTCATATCCAGCCAAACTAAACTTCATAAGTGAAGGAGAAATAAAATCCTTT
ACAGACAAACAAATGCTAAGAGATTTTGTCATCACCAGGCCTGCCTTACAAGAGCTCCTG
AAGGAAGCACTAAACCTGGAAAGGAACAACTGGTACCAGCCACTGCAAAAACATGCCAAA
TTG
>lcl|hg18_L1PA5_chr3_148324683_148330760
ATGGGGAGAAACCAGAGCAGAAAAGCTGAAAATTCTAAAAAACAGAGCGCTTCTTCTCCT
CCAAAAGAACGCAGCTCCTCACCAGCAACGGAACAAAGCTGGACGGAGAATGACTTTGAT
GAGTTGAGAGAAGAGGGCTTCAGACGATCGGTAATAACAAACTTCTCCGAGCTAAAGGAG
GATGTTTGAACCCATCGCAAAGAAGCTAAAAACCTTGAAAAAAGATTAGACCAATGGCTA
ACTAGTATAACCAATGTAGAGAAGTCCTTAAATGACCTGATGAAGCTGAAAACCATGGCA
CGAGAACTACAGGACACATGTACAAGCTTAAGTAGACAATTTGATCAAGTGGAAGAATGG
GTATCAGTGATGGAAGATCAAATGAATGAAATGAAGCTAGAAGAGAAGTTTAGAGAAAAA
AGAATAAAAAGAAATGAACACAGCCTCCAAGAAACATGGGACTATGTGAAAAGACCAAAT
CTACGTCTGATTGGTGTACCTGAAAGTGACGGGGAGAATGGAACCAACTTGGAAAACACT
CTTCAGGATATTATCTAGGAGAACTTCCCCAACCTAGCAAGGCAGGCCAACATTCAAATT
CAGGAAATACAGAGAACGCCACAAAGATATTCCTTGAGAAGAGCAACTCCAAGACACATA
ATTGTCAGATCCACCGAAGTGGAAATGAAGGAAAAAGTGTTAAGGGCAGCCAGAGAGAAA
GGTTGGGTTACTCACAAAGGGAAGCCCATCAGACTAACAGCTGATCTCTCGGAAGAAACT
CTACAAGCCAGAAGAGAGTGGGGGCCAATATTCAACATTCTTAAAGAAAAGAATTTTCAA
CCCAGAATTTCATATCCAGCCAAACTAAGCTTCGTAAGTGAAGGAGAAATAAAATCTTTT
ACAGACAAACAAATGCTAAGAGATTTTGTCACCACCAGGCCTGCACTAAAAGAACTCCTG
AAGGAAGCACTAAACATGGAAAGGAACAATCGGTACCAGCCACTGCAAAAACATGCCAAA
TTG
>lcl|hg18_L1PA5_chr2_152308128_152314270
ATGGGGAGAAACCAGAACAGAAAAGCAGAAAATTCTAAAAATCAGAGCGCGTCTTCTCCT
CCAAAGGAATACAGCTCCTCACCAGCAACGGAACAAAGCCAGATGGAGAATGACTTTGAT
GAGCTGAGAGAAGAAGTCTTCAGACGATCGGTAATAATAAACTTCTCCGAGCTAAAGGAG
GATGTATGAACCCATCGCAAAGAAGCTAAAAACCTTGAAAA-AGATTAGATGAATGGCTA
ACTAGAATAAACAGTGTAGAGAAGTCCGTAAATGACCTGATGGAGCTGAAAACCATGGCA
CAAGAACTACGTGACACATGCACAAGCTTCAGTAGCTGATTTGATCAAGTGGAAGAACGG
GTATCAGTGATTGAAGATTAAATGAATGAAATGAAGCAAGAAGAGAAGTTTAGAGAAAAA
AGAGTAAAAAGAAACGAACAAAGCCTCCAAGAAATATGGGACTATGTGAAAAGACCAAAT
CTACGTCTGATTGGTGTACCTGAAAGTGATGGGGAGAATGGAACCAAGTTGGAAAACACT
CTTCAGGATATTATCCAGGAGAACTTCCCCAACCTAGCAAGGCAGGCCAACATTCAAATT
CAGGAAATACAGAGAACACCACAAAGATACTCCTTGAGAAGAGCAACCCCAAGACACATA
AATGTCAGATTCACTAAAGTTGAAATGAAGGAAAAAATGTTAAGGGCAGCCAGAGAGAAA
GGTCAGGTTACCCACAAAGGGAAGCCCATCAGACTAACAGCTGATCTCTTGGCAGAAACT
CTACAAGCCACAAGAGAGTGGGGGCCAATATTCAACATTCTTAAAGAAAAGAATTTTCAA
CCCAGAATTTCATATCCAGCCAAACTAAGCTTCATAAGTGAAGGAGAAATAAAATCCTTT
ACAGACAAATAAATGCTGAGAGATTTTGTCACCACCAGGCCTGCCCTAAAAGAGCTCCTG
AAGGAAGCACTAAACATGGAAAGGAACAACCGCTATCAGCCACTGCAAAAACATGCCAAA
TTG
>lcl|hg18_L1PA5_chr2_68144427_68150532
ATGGGGATAAATCAGAGCAGAAAAGCCGAAAATTCTAAAAATCAGAGCGCCTCTTCTCCT
CCAAAGGAATGCAGCTCCTCACCAGCAATGGAACAAACCTGGACAGAGAATGACTTTGAC
AAATTGAGAGAAGAAAGCTTCAGACGACTGGTAATAACAAACTTCTCCGAGCTAAAGGAG
GATGTTTGAACCCATTGCAAAGAAGCTAAAAACCTTGAAAAAAGATTAGACGAATGGCTA
ACTAGAATAAACAGTGTAGAGAAGTCCTTAAATGA-CTGATGGAACTGAAAATCGTGGCA
CGAGAAGAACGTGACGCATGCACAAGCTTCAGTAGCCGATTTGATCAAGTGGAAGAAAGA
GTATCAGTGATTGAAGATCAAATGAATGAAATGAAGCAAGAAGAGAAGTTTAGAGAAAAA
AGAGTAAAAAGAAATGAACAAAGCCTCCAAGAAATATGAGACTTTGTGAAAAGACCAAAT
CTGCATCTGAATTGTGTACCTGAAAGTGACTGGGAGAATGGAACCAAGTTGGAAAACACT
CTTCAGGATATCATCCAGGAGAACTTCCCCAACCTAGTGAAGCTGGCCAACATGCAAATT
CAGGAAATACAGAGAACACCACAAAGATACTCGTCGAGAAGAGCAACTCCAAGACACATA
ATTGTCAGATTCACCAAAGTTGAAATGAAGGAAAAAATGTTAAGGGCAGCCAG----AAA
GGTCAGGTTACCCACAAAGGGAAGCCCATCATAGTAACAGCTGATCTCTCGGCAGAAACT
CTACAAGCCAGAAGAGAGTGGGGGCCAATATTCAACATTCTTAAAGAAAAGAATTTTCAA
CCCAGAATATCATATCCAGCCAAACTAAGCTTCATAAGTGAAGGAGAAATAAAATCCTTT
ACAGACAA--ATATACTGAGAGATTTTGTCACCACCAGGCCTGCCTTACAAGAACTCCTG
AAGGAAGCACTAAAGATGGAAAGGAACAACTGGTACCAGCCACTGCAAAAACATGCCAA-
TTG
>lcl|hg18_L1PA5_chr2_218675574_218681651
ATGGGGAGAAACCAGAGCAGAAAAACTGAAAATTATAAAAATGAGAGTGCCTCTTCTCCT
CCAGAGGAATGCAGCTCCTTGCCAGGAATGGAACAAAGTTGGATGGAGAATGACTTTGAC
GAGTTGAGAGAAGAAGGCTTCAGACAATCGGTAATAACAAATTTCTCTGAGCTAAAGGAA
GATGTTGGAACCCATCACAAAGAAGCTAAAAACCTTGAAAAAAGATGAGACGAATGACTA
ACTAGAATAAACAGTGTAGAGAAGTCCTTAAATGACCTGATGGAGCTGAAAACCATGGCA
CAAGAACTACGTGATGCATGCACAAACTTCAGTAGCCAATTTGATCAAGTGGAAGAAAGG
GTATCAGTGATTGAAGATCAAATGAATGAAATGAAGTGAGAAGAGAAGTTTAGAGAAAAA
AGAGTAAAAAGAAATGAACAAAGCCTCCAAAAAATATGGGACTATGTGAAAAGACCAAAT
CTACATCTGATTGGTGTACCTTAAAGTGACGAGGAGAATCAAACCAAGTTGGAAAACACT
CTTCATGATATTACCCAGGAGAACTTCCCCAA-CTAGAAAGGCAGGCCAACATTCAAATT
CAGGAAATACAGAGAACGCCACAAAGATACTCCTCAAGAAGAGCAACTCCAAGACACATA
ATTGTCAGATTCGCCAAAGTTGAAATGAAGGAAAAAATGTTAAGGGCAGCCAGAGAGAAA
GGTCAGGTTACCCACAAAGGGAAGCCCTTCAGACTAACAGTGGATCTCTCAGCAGAAACT
CTACAAGCCAGAAGGGAGTGGGGGCTAATATTCAACATTCTTAAAGAAAAGAATTTTCAA
TCCAGAATTTCATATCCAGCCAAACTAAGCTTCATAAGTGAAGCAGAAATAAAATCCTTT
ACAGACAAACAAATGCTGAGAGATTTTGTCACCACCAGGCCTGCCTTACAAGAGCTCCTG
AAGGAAGCACTAAACATGGAAAGGAACAACCGGTACCAGCCACTGCAAAAGCATGCCAAA
TTG
>lcl|hg18_L1PA5_chr2_220955183_220961308
ATGGGGAGAAACCAGAGCAGAAAAGCTGAAAATTCTAAAAATCAGAGTGCCTCTTCTCCT
CCAAAGGAATGCAACTCCTTGACAGCAATGGAACAAAGCTGGACGGAGAATGACTTTGAT
GAGTTGAGAGAAGAAGACTTCAGATGATCGGTAATAACAAACTTCTCCGAGCTAAAGGAG
AATTTTCGAACCCATCGCAAAGAAGCTAAAAACCTTGAAAAAAGATTAGACAAATGGCTA
ACTAGAATAAACAGTGTACAGAAGTCCTTAAATGACCTGATGGAGCTGGAAACTATGGCA
CGAGAACTATGTGATGCATGCACAAGCTTCAGTAGCTGATTTGATCAAGTGGAAGAAAGG
GTATCAGTGACTGAAGATCAAATGAATGAAATGAAGTGAGAAGAGAAGTTTAGAGAAAAA
AGAGTAAAAAGAAACAAACAAAGCCTCCAAGAAATATGGGACTATGTGAAAAGACCAAAT
CTATGTCTGATTGGTGTACCTGAAAGTGACGGAGAGAATGGAACCAAGTTGGAAAACACT
CTCCAGCATTTTATCCAGGAGAACATCCCCAACGTAGTGAGGCAGGACAACATTCAAATT
CAGGAAATACAGAGAACGTCGCAAAGATACTCCTCAAGAAGAGCAACTCCAAGACACATA
ATTGTCAGATTCACCAAAGTTGAAATGAAGGAAAAAATGTTAAGGGCAACCAGAGAGAAA
GGTCGGGTTACCCACAAAGGGAAGCCCATCAGACTAACAGCTGATTTCTCAGCAGAAACT
CTACAAGCCAGAAGAGAGTGGGGACCAATATTCAACATTCTTAAAGAAAAGAATTTTCAA
CCCAGAATTTCATATCCAGCCAAACTAAGCTTCATAAGTGAAGGAGAAATAAAATCCTTT
ACAGACAAGCAAATGCTGAGAGATTTTGTCACCACCAGGCCTGCCTTACAAGAGCTCCTG
AAGGAAGCACTAAACATGGAAAGGAACAACCAGTACCAGCCACTGCAAAAACATGCCAAA
TTG
>lcl|hg18_L1PA5_chr3_56585475_56591596
ATGGGGAGAAACCAGAGCAGAAAAGCTGAAAATTCTAAAAATCAGAGCACCTCTTCTCCT
CCAAAGGAACATAGCTCCTCACTAGCAATGGAACAAAGCTGGACAGAGAATGACTTTGAT
GAGTTGAGAGAAGAAGGCTTCAGACGATCGGTAATAACAAACTTCTCCAAGCTAAAGGAG
GATGTTCCAACCCATTGCAAAGAAGCTAAAAACCTTGAAAAAAGATTAGACAAATGGCTA
ACTAGAATAAACAGTGTAGAGAAGTCCTTAAATGACCTGATGGAGCTGAAAACCATGGCA
CGAGAACTACATGACAAATGCACAAGCTTCAGTAGCTAATTTGATCAAGTGGAAGAAAGG
GTATCAGTGACTGAAGATCAAATGAATGAAATGAAGCAAGAAGAGAAGTTTAGAGAAAAA
AGAGTAAAAAGAAACAAACAAAGCCTCCAAGAAATATGGGACTATGTGAAAAGACCAAAT
CTACATCTC----GTGTACCTGAAAGTGATGGGGAGAATGGAACCAAGTTGGAAAACACT
CTGCAGGATATCATCCAGGAGAACTTCCCCAACCTAGCAAGGCAGGCCAACATTCAAATT
CAGGAAATACAGAGAACACCACAAAGATACTCCTCAAGAAGAGCAACCCCAAGACACATA
ATTGTCAGATTCACCAAAGTTGAAA-GAAGGAAAAAATGTTAAGGGCAGCCAGAGAGAAA
GGTCAGGTTACCCACAAAGGGAAGCCCATCGGACTAACAGTGGATCCCTAAGCAGAAACT
CTACAAGCCAGAAGACAGTGGGGGCCAATATTCAACATTCTTAAAGAAAAGAATTTTCAA
CCCAGAATTTCATATCCAGCCAAACTAAGCTTCATAAATGAAGGAGAAATAAAATCCTTT
ACAAACAAACAAATGCTGAGAGATTTTGTCACCACCAGGCCTGCCTTACAAGAGCTCCTG
AAGGAAGCACTAAACATGGAAAGGAACAACCGGTACCAGCCACTGCAAAAACATGCCAAA
TTG
>lcl|hg18_L1PA5_chr8_79519676_79525781
ATGGGGAGAAACCAGAGCAGAAAAGCTGAAAATTCTAAAAATCAGAGTGCCCCTTCTCCT
CCAAAGGAACGCAGTTCCTCTCCAGCAATGGAACAAAGCTGGATGGAGAATGACTTTGAC
GAGTTGAGAGAAGAAGGTTTCAGATGATTGGTAATAACAAACTTCTCCGAGCTAA-GGAG
GACGTTTGAACCCATCACAAAGAAGCTAAAAACCTTGAAAAAAGATTAGACGAATGGCTA
ACTAGAATAACCAGTGTAGAGAAGACCTTAAATGACCTGATGGAGCTGAAAACCATGGCA
TGAGAACTGCGTGACACATGCACAAGCTTCATTAGCCAATTCGATCAAGTGGAAGACAGG
GTATCAGTGATTGAAGATCAAATGAATGAAATGAAGTGAGAAGAGAAGTTTAGAGAAAAA
AGAGTAAAAAGAAACCAACAAAGCATCCAAGAAATATGGGACTATGTGAAAAGACCAAAT
CTACGTCTGATTGGTGTACCTGAAAGTGATGGGGAGAATGGAACCAAGTTGGAAAACACT
T--CAGGATATTATCCAGGAGAACATCCCCAACCTAGCGAGGGAGGCCAACATTCAAATT
CAGGAAATGCAGAGAACACCACAAAGATACTCCTTGAGAAGAGCAACTCCAAGACACATA
ATTGTCAGATTCACCAAGGTAGAAATGAAGGAAAAAATGTTAAGGGCAGCCAGAGAGAAA
GGTCGGGTTATCTACAAAGGGAAACCCATCAGACTAACAGCAGATCTCTTGGTGGAAACA
CTATGAGCCAGAAGAGAGTGCGGGCCAATATTCAACATTCTTAAT-AAAAGAATTTTCAA
CCCAGAATTTCATATCCAGTCAAACTAAGCTTCATAAGTGAAGGAGAAATATAATCCTTT
ACAGATAAACAAATGCTGAGAGATTTTCTCACCACTAGGCCTGCCTTACAAGAGCTCATG
AAGGAAGCACTAAACATGGAAAGGAACAACCAGTACTAGTCACTGCAAAAACATGCCAAA
TTG
>lcl|hg18_L1PA5_chr9_94795570_94801691
ATGGGGAGAAACCAGAGCAGAAAAGCTGAAAATTCTAAAAATCAGAGCACCTCTTCTCCT
CCAAAGGAACACAGCTCCTTGCCAGCAACGGAACAAAGCTGGAAGGAGAATGACTTTGGT
GAGTTGACGAAAGTAAGCTTCAGATGATTGGTAATAACAAACTTCTCCAAGCTAAAGGAG
GATGTTTGAACCCATCGCAAAGAAGCTAAAAACCTTGAAAAAAGGTTAGACGAATAGCTA
ACTAGAATAACCAGTGTAGAGAAGTCCTTAAATGACCTGATGGAGCTGAAAACCATGGCA
GGAGAACTACGTGACGCATGCACAAGCTTCAGTAGCTGATTTGATCAAGTGGAAGAAAGG
GTATCAGTGATTGAAGATCAAATGAATGAAATGAAGTGAGAAGAGAAGTTTAGAGAAAAA
AGAGTAAAAAGAAACAAACAAAGCCTCCAAGAAATATGAGACTATGTGAAAAGACCAAAC
CTCTGTCTGATTGGTGTACCTGAAAGTGACGGGGAGAATGGAACCAAGTTGGAAAACACT
CTGCAGGATATTATCCAGGAGAACTTCGCCAACCTAGTGAGGCAGGCCAACATTCAAATT
CAGGAAATACAGAGAATGCCACAAAGATACTCCTTGAGAAGAGCAACTCCAAGACACATA
ATTGTCAGATTCACCAAAGTTGAAATGAAGGAAAAAATGTTAAGGGCAGCCAGAGAGAAA
GGTTGGGTTATCCACAAAGGGAAGCCCATCAGACTAACAGTGGATCTCTCGGCAGAAACT
CTACAAGCCAGAAGAGAGTGGGGGCCAATATTCAACATTCTTAAAG-----TATTTTCAA
CCCAGAATTTCATATCCAGCCAAACTAAGCTTCACAAGTGAAGGAGAAATAAAATCCTTT
ACAGACAAACAAATGCTGAGAGGTTTTGTTACCACCAGGCCTGCCTTACAAGAGGTCCTG
AAGGAAGCACTAAATATGGAAAGGAACAACCGGTACCAGCCACTGCAAAAACGTGCCAAA
TTA
>lcl|hg18_L1PA5_chrX_10566125_10572207
ATGGGGAGAAACCAGAGCAGAAAAGCTGAAAATTCTAAAAACCAGCACACGTCTTCTCCT
CCAAAGGAACGCAGGTCCTTGCCAGCAATGGAACAAAGCTGGACAGAGAATGACTTTGAC
GAGTTGAGAGAAGAAGGCTTCAGGTGATCAGTAATAACAAACTTCTCCGAGCTAAAGGAG
GATGTTTGAACCCATCACAAAGAAGCTAAAAACCTTGCAAAAAGATGAGATGAATGGCTA
ACTAGAATAAACAGTGTAGAGAAGTCCTTAAATGACCTGACTGAGCTGAAAACCATGGCA
TGAGAACTACGTGATGCACGCACAAGCTTCAGTAGCCAATTTGATCAAGTGGAAGAAAGG
GTATCAGTGATTGAAGATCAAATGAGTGAAATGAAGCGAAAAGAGAACTTTAGAGAAAAA
AGAGTAAAAAGAAATGAACAAAGCCTCCAAGAATTATGGCACTATGTGAAAAGACCAAAT
CTACGTCGGATTGGTGTGCCTGAAAGTGACGGGGAGAATGGAACCAAGTTGGAAAACACT
CTTCAGGATATTATCCAGGAGAACCTCCCCAACCTAGTGAGGCAGGCCAACATTCAAATT
CAGGAAATACAGAGAATGCCACAAAGATACTCCTTGAGAAGAGCAATTCCAAGACACATA
ATTGTCAGATTCACCATGGTCGAAATGAAGGAAAAAATGTTAAGGGCAGCCAGAGAGAAA
GGTCGGGTTACCCACAAAGGGAAGCCCATCAGACTAACAGCTGATCTGTCGGCAGAAACT
CTACAAGCCAGAAGGGAGTGAGGGCCAATATTCAACATTCTTGAAGAAAAGAATTTTCAA
CCCAGAATTTCATATCCAGCCAAACTAAGCTTCATAAGTGAAGGAGAAATAAAATCCTTT
ACAGACAAGCAAATGCTGAGAGATTTTGTCACCACCAGGCCTGCCTTACAAGAGCTCCTG
AAGGAAGCACTAAACATGGAGAGGAACAACAGGTACCAGCCACAGCAAAAACATGCCAAA
TTG
>lcl|hg18_L1PA5_chrY_21186136_21192208
ATAGGGAAAAACCAGAGAAGAAAAGCCGAAAATACTAAAAATCAGAACACGTCTTCTCCT
CCAAAGGAATGCAGCTCCTTACCATCAATGAAACAAAGCTGGAGGGAGAATGACTTTGAC
GAGGTGAGAGAAGAAGGCATCAGACAATCAGTAATAACAAACTTCTCCAAGCTAAAAGAG
GATG-TCGAACCCATCGCAAATAAGAAAAAAACCTTGACAAAAGATTAGACAAATGGCTA
ACTAGAATAAACAGTGTAGAGAAGTCCTTAAATGACCTGATGGAGCTGAAAACCATGGCA
TGAAAACTACGTGATGCATGCACAAGATTCAATAGCCGATTTGATCAACTGGAAGAAAGG
GTATCAGTGATTGCAGATCAAATGAATGAAATGAAGCAAGAAGAGAAGTTTAGAGAAAAA
AGAGCAAAAAGAAATGAACAAA-CCTCCAAGAAATATGGGATTATGTGAAAAGACCAAAT
TTATGTCCGATTAGTGTACCCGAAAGTGACGGGGAGAATGGAACCAAGTTGGAGAACACT
CTTCAGGATATTATCCAGGAGAACTTCCCCAACCTAGTGAGGCAGGCCAACATTTAAATT
CAGGAAATACACAGAACACCACAAAGATACTCCTCGAGAAGAGCAACTCCAAGAC--ATA
ATTGTCAGATTCACCAAAGCTGAAATAAAGGAAAAAATGTTAAAGACAGCCAG----AAA
GGTCAGGTTACCCACAAAGGGAGGCCCATCAGACTAACAGCAGATCTCTCTGCAGAAACC
CTATAAGCCAGAAGAGAGTGGGGGCCAATATTCAACATTCTTAAAG-----AATTTTCAA
CACAGAATTTAATATCCAGCCAAACTAAGCTTCATAAGTGAAGGAAAAATAAAATCCTTT
ACAGAT----AAATGCTGAGAGATTTTGTCACCACCACGCCTGCCCTAAAAGAGCTCCTG
AAGGAAGCATTAAACATGTAAAGGAACAGCAGGTACCAGCCACTGCAAAAACATGCCAAA
TTG
>lcl|hg18_L1PA5_chrX_68886748_68892749
ACGGGGAGAAACCAGAGCAGAAAACATGAAAATTCTAAAAATCAGAGCGCCTCTTCTCCT
CCAAAGGAACTCAGCTCCTCACCAGCAATGGAACAAAGCTGGACACAGAGTGAATTTGAT
GAGTTGAGAGAAGAAGGCTTCAGATGATCAGTAACAACAAACTTCTCCAAGCTAAAGGAG
GACGTTCAAACCCATCGCAAAGAAGCTAAAAACCTTGAAAAAAGACTAGACAAATGGCTA
ACTAGAATAAACAGTGTAGAGAAGTCCTTAAATGACCTGATGGAGCTGAAGACCTTGGCA
CGAGAACTACATGATGCATGCACAAGCTTCAGTAGCTGATTTGATCAAATGGAAGAAAGG
GTATCAGTGATTGAAGATCAAATTAATGAAATGAAGTGAGAAG-----TTTAGAGAAAAA
AGAGTAAAAAGAAAG----AAAGTCTCCAAGAAATATGGGACTATGTGAAAAGACCAAAT
CTATGACTGATTGCTGTACCTGAAAGTGACGGGGAGAATGGAACCAACTTGGAAAACACT
CTTCAGGATATTATCCAGGAGAACTTCCCTAACCTAGCAAGGCAGGCCAACATTCAAATT
CAGGAAATACAGAGAACACCACAAAGATACTC---GAGAACAGCAACTCCAATACATATA
ATTGTCAGATTCACCAAAGTTGAAATGAAGGAAAAAATGTTAAGGGCAGCCAGACAGAAA
GGTCGGGTTACTCACAAAGGGTAGCTCATCAGACTAAAAGCTGATCTCTCGGCAGAAACT
CTACAAGTCAGAAGAGAGTGGGGGCCAATATTCAACATTCTTGAAGAAAAGAATTTTCAA
CCCAGAATTTCATACCCAGCCAAACTAAGCTTCAT-AGTGAAGGAGAAATAAAATCCTTT
ACAGACAAACAAATGCT----GATTTTGTCACCACCAGGCCTGCCTTACAAGAGCTCCTG
AAGGAAGCACTAAACATGGAAAGGAACAACCAGTACCAGCCACTGCAAAAGCATGTCAAA
TTG
>lcl|hg18_L1PA5_chrX_96939572_96945684
ATGGGGAGAAACCAGAGCAGAAAAGGTGAAAATTCTAACAATCAGAGCACCTCTTC---T
CCAAAGGAATGCAGCTCCTCGCCAGCAACAGAACAAAGCTAGACAGAGAAAGACTTTGAC
GAGTTGAGAGAAGAAGTCTTCAGACGATCGGTAATAACAAACTTCTCCGAGCTAAAGGAG
GATGTTCGAACCCATCGCAAAGAAGCTAAAAATCTTGAAAAAAGATTGGAC-AATGGCTA
ACTAGAATAAACAGTGTAGAGAAGACCTCAAATGACCTGATGGAGCTAAAAACCATGGCA
CGAGAACTACGTGAAGCATGCACAAGCTTCAGTAGCCAATTTGATCAAGTGGAAGAAAGG
GTATCAGTGATTGAAGATCAAATGAATGAAATGAAGTGAGAAG-----TTTAGAGAAAAA
AGAGTAAAAAGAAATGAACAAATCCTCCAAGAAATATGGGACTATGTGAAAAGACCAAAT
CCATGTCAGATTGGTGTACCTGAAAGTAATGGGGAGAATGGAGCCAAGTTGGAAAACACT
CTTCAGGATATTATCCAGGAGAACTTCCCCAAATTAGCAAGGCAGGCCAACATTCAAATT
CAGGAAATACAGAGAATGCCACAGAGATACTCCTCGAGAAGATCAACTCCAAGACACATA
ATTGTCAGATTCACCAAAGTTGAAATGAAAGAAAAAATGTTAAGGGCAGCCAGAGAGAAA
GGTCGGGTTACCCACAAAGGGAAGCCCATCAGACTAACAGTGCATCTCTCAGCAGAAACT
CTACAAGCCAGAAGAGAGTGGGGGCCAATATTCAACATTCTTAAAGAAAAGAATTTTCAA
CCCAGAATTTCATATCCAGCCAAACTAAGCTTCATAAGTGAAGGAGAAATAAAATACTTT
ACAGGCAAACAAATGCTGAGAGATTGTGTCACCACCAGGCCTGCCTTACAAGAGCTCCTG
AAGGAAGCACTAAACGTGGAAAGGAACAACCAGTACCAGCTACTGCAAAAACATGCCAAA
TTG
>lcl|hg18_L1PA5_chr3_148794323_148800433
ATGGGGAGAAACCTGAGCAGAAAAGCTGAAAATTCTAAAAATCAGAGTGTCTCTTCTCCT
CCAAAGGAATGTAGCCCCTCGCCAGCAGTGGAACAAAGCTTGATGGAGAATGACTTTGAC
GAGTTGAGAGAAGAAGGCTTCAGACAATTGGTAATAACAAACTTCTCTGAGCTACAGGAG
GAAGTTCAAACCCATTGCAAAGAACCTAAAAACCTTGAAAAAAGATTAGAAGAATGGCTA
ACTAGAATAACCAATGTAGAAAAGTCCTTAAATGACCTGATGGAGCTGAAAACCATGGCA
CGAGAACTACGTGACATATGCACAAGCTTCAGTAGCCGATTCAATCAACTGGAAAAAAGG
TTATCAGTGATGGAAGATCAAATGAATGAAATGAAGCGAGAAGAGAAGTTTAGAGAAAAA
AGAATAAAAAGAAATGAACAAAGCCTCCAAGAAATATGGGACTATGTGAAAAGACCGAAT
GTACATCTGATTGGTGTACCTGAAAGTGATGGGGAGAATGCAACCAAGTTGGAAAATGC-
CTTCACAATACTATCCAGGAGAACTTCCCCAACCTAGTGAGGCAGGCCAACATTCAAATT
CAGGAAATACAGAGAACGCCACAAAGATGCTCCTCATGAAGAGCAACTCCAAGACACATA
ATTGTCATATTCACCAACACTGAAATGAAGGAAAAAATGTTAAGAGAAAACAGAGAGAAA
GGTTGGGTTACTCACAAAGGGAAGCCCATCAGATTAACAGTGGATCTCTCAGCAGAAAGT
CTACAATCCAGAAGAGAGTGGGGGCCAATATTCAACATTCTTAAAGAAAAGAATTTTCCA
CCCAGAATTTTATATCCTGCCAAACTAAGCTTCATAAGTGAAGGAGAAATAAAATCCTTT
ACAGACAAGCAAATGCTGAGAGATTTTGTCACCACCAGGCCTGCCCTAAAAGAGCTCCTG
AAGGAAGCACTAAACATGGAAAGGAACAACCAGTACCAGCCACTGCAAAAACATGCCAAA
TTG
>lcl|hg18_L1PA5_chr1_100836383_100842528
ATGGGGAGAAACCATAGTGGAAAAGCTGAAAATTCTAAAAATCAGAGTGCCTCTTCTTCT
TCAAAGGAACACACCTCATTGCCAGCAATGGAACAAAGCTGGATGGAGAATGACTTTGAC
GAGTTGAGAGAAGAAGGCTTCAGATGGTCGGTAATAACAAGCTTCTCTGAGCTAAAAGAG
GATGTTCAAACCCATTGCAAAGAAGCTAAAAACCTTGGAAAAAGAGTAGATGAATGGCTA
ACTAGAATAAACAGTGTAGAGAAGACCTTAAATGACCTGATGGAGCTGAAAATCATGGCA
CGAGAACTACGTGACACATGCACAAGCTTCAGGAGCCAATTCAATCAACTGGAAGAAAGG
ATATCAGTGATTGAAGATCAAACAAATGAAATGAAGTGAGAAGAGAAGTTTAGAGAAAAA
AGAGTGAAAAGAAATGAACAAAGCCTCCAAGAAATATGGGACTATGTAAAAAGGCGAAAT
CTACATTCAATTGGTGTACCTGAACGTGACGAGGAGAATGGAACCAAGCTGGAAAACACT
CTTCAGGATATTATCCAGGAGAACTTCCCTAGCCTAGCGAGGCAGGCCAACACTAAAATT
CAGGAAATACAGAGAACACCACAAAGATACTCCTCAAGAAGAGCAACTCCAAGACACATA
ATTGTCAGATTCACCAAAGTTGAAATGAAGGAAAAAATATTAAGGGCAGCCAGAGAAAAA
GGTTGAGTTACCCACAAAGGGAAGCCCATCAGACTAACAGCAGATCTCTCAGCAGAAACT
CTACAAGCCAGAAGACAGTGGGGGCCAATATTCAACATTCTTAAAGAAAAGAATTTTCAA
CCCAGAATTTCATATCCAGCCAAACCAAACTTCATAAGTGAAAGAGAAATAAAATCCTTT
ACAGACCAGCAAATGCTGAGAGATTCTGTCACCACCAGGCCTGCCTTACAAGACCTCCTA
AAGGAAGCACTAAACATGGAAAGGAACGACTGGTACCAACCACCACAAAAACATGACAAA
TTG
>lcl|hg18_L1PA5_chr1_197883110_197889223
ATGGGGAAAAAACAG--CAGAAAAGCTGAAAATTCTAAAAATCAGAGCACCTCTTCTCCT
CCAAAGGAAGGCAGCTCCTTGCCAGGAATGGAAAAAAGCTGGACGGAGAATGACTTTGAC
GAGTAGAGAGAAGAAGCCTTCAGATGATCGGTAATAACAAACTTCTCTGAGCTAAAGAAG
GATGTTCGAACCCATCGCAAACAAGCTAAAAACCTTGTAAAAAGATTAGATGAATGGCTA
ACTAGAATAAACAGTGTAGAGAAGACCTTAAATGACCTGATGGAGCTGAAAACCATGGCA
CGAGAACTATGTGATGCATGCATAAGCTTCAGTAGCCAATTTGATCAAGTGGAAGAAAGG
GTATCAGTGATTGAAGATCAAATTAATGAAATGAAGTGAGAAGAGAAGTTTAGAGAAAAA
ACAGTAAAAAGAAAC----AAAGCCTCCAAGAAATCTGGGACTATGTGAAAAGACCAAAT
CTATATCTGATTGGTGTACCTGAAAGTGATGGGGAGAATGGAACCAAGTTGGAAAACACT
CTTCAAGACATTATCCAGGAGAACTTTGCCAACCTACCAAAGCAGGCCAACATTCAAATT
CAGGAAATACAGAGAATGCCACAAAGATACTCCTCAAGAAGAGAAACTCCAAGACACATA
AATGTCAGATTCACCAAAGTTGAAATGAAGGAAAAAATGTTAAGGGCAGCCAGAGAGAAA
TGTCGGGTTACCCACAAAGGGAAGCCCATCAGACTAACAGCTGATCTCTTGGCAGAAACT
CTACAAGCCAGAAGAGAGT-GGGGCCAATATTCAACAATCTTAAATAAAAGAATTTTCAA
CCCAGAATTTCATATCCAGCCAAACTA-GCTTCATAAGTGAAGGAGAAATAAAATCCTTT
ACAGACAAACAAATGCTGAGAGATTTTGTCACCACCAGGCCTGCCTTACAAAAGGTCTTG
AAGGAAGCACTAAACATGGAAAGGAACAACCAGTACCAGCCACTGCAAAAACATGCCAAA
TTG
>lcl|hg18_L1PA5_chr6_64640856_64646944
ATAGGGAGAAACCAGAGCAGAAAAGCTGAAAATTCTAAAAGTCAGAGTGCCTCTTCTCCT
CCAAAGGAACACAGCTCCTCACCAGCAATAGAACAAAGCTGGATGGAGAATTATTTTGAC
GAGTTGAGAGAAGAAGGCTTCAGATGATCGGTAATAACAAACTTCTCTGAGCTAAAGGAG
GATGTTCGAACCCATTGCAAAGAAGCTAAAAACCTT-CAAAAAGGTTAGATGAATGGCTA
ACTAGAATAAACAGTGTAGAGAAGACCTTAATTGACCTGATGGAGCTGAAAACCATGGCA
CAAGAACTACGTGATGCATGCACAAGCTTCAGTAGCCGATTTGATCAAGTGGAAGAAAGG
GTAACAGCGACTGAAGATCAAATGAATGAAATGAAGCAAGAAGAGAAGTTTA-AGAAAAA
AGAGTAAAAAGAAATGAACAAAGCCTCCAAGAAATATGGGGCTATGTAAAAAAAACAAAT
CTACGTCTGATTGGTGTACCTGAAAGTGTTGGGAAGAATGGAACCAAGTTGGAAAACACT
CT-CAGGATATTATCCAGGAGAACTTCCCCAACCTAGCAAGGCAGCCCAACAGTCAAATT
CAGGAAATACAGAGAACGCCACAAAGAAACTCCTTGAGAAGTGCAACTCCAAGACACGTA
ATTGTCAGATTCACCAAAGTTGAAATGAAGGAAAAAACATTAAGGGCGGCCAGAGAGAAA
GGTCAGGTTACCTACAAAGGGAAGCCCATCAGAATAACAGCAGATCACTCAGCAGAAACT
CTACAAGCCAGAAGAGAGTGGGGGCCAATATTCAACATTCTTAAGGAAAAGAATGTTCAA
CCCAGAATTTCATATCCAGCCAAACTAAGCTTCATAAGTGAAGGAGAAATAAAATACTTT
ACAGACAAGCAAATGCTGAGAGATTTTGTCACCACCAGGCCTGCCCTAAAAGAGCTCCTG
AAGGAAGCACTAAACATGGAAAGGAACAACCAGTACCAGCCGCTGCAAAATCATGCCAAA
TTG
>lcl|hg18_L1PA5_chr7_106521194_106527309
ATGGGGAGAAACCAGAGCAGAAAAGCTAACGATTCTAAAAATCAGAGCGCCTCTTCTCCT
CCAAAAGAACACAGCTCCTCGCCACCAACAGAACAAAGCAGGAAAGAGAATGACTTTGAC
GAGTTGAGAGAAGGCGGCTTCAGACAATCAGTAATAACAAACTTCTCCAAGCTAAAGGAG
GATGTTCGAACCCACTGCAAAGAAGCTAAAAACCTTCAAAAAAGATTAGACAAATGGCTA
ACTAGAATAAACAGTACAGACAAGACCTTAAATGACCTGATGGAGCTGAAAACCATGGCA
CAAGAACTACGTGATGCATGCACAAGATTCAGTAGCCAATTTGATCAAGTGGAAGAAAGG
GTATCAGTGACTGAAGATCAAATGAATGAAATGAAGCGAGAAGACAAGTTTAGAGAAAAA
AGAGTGAAAAGAAATGAACAAAGCCTCCAAGAAATATGGGACTATGTGAA-AGACCAAAT
CTGCGTCTGATTGTTGTACCTGAAAGTGACGGGGAGAAAGGAACCAAGTTGGAAAACACT
CTTCAGGATATTATCCAGGAGAACTTCCCTAACCTAGCAAGGCAGGCTAACACTCAAATT
CAGGAAATACAGAGAATGCCACAAAGATACTCCTCGAGAAAAGCAACTCCAAGACACATA
ACTGTCAGATTCACCAAAGTTGAAATGAAGGAAAAAATGTTAAGGGCAGCCAGAGAGAAA
GGTCGGGTTACCCACAAAGGGAAGCCCATCAGACTAACAGTGGATCTCTCGGCAGAAACT
CTACAAGCCAGAAGAGAATGGGGGCCAATATTCAACATTCTTAAAGAAAAGAATTTTCAA
CCCAGAATTTCATATCCAGCCAAACTAAGCTTCATAAGTGGAGGAGAAATAAAATCCTTT
ACAGACAAGCAAATGCTGAGAGATTTTGTCACCACCAGGCCTGCCCTAAAAGAGCTCCTG
AAGGAAGCACTAAACATGGAAAGGAACAACTGGTACCAGCCACTGCAAAAACATGCCAAA
TTG
>lcl|hg18_L1PA5_chr7_78322520_78328611
ATGGGGATAAACCAGAGCAGAAAAGCTGAAAATTCTAAAAATCAGAGCGCCTCTTC---T
CCAAAGGAATGCAGCTCCTCCTCAGCAATGGAACAAATCTGGATGGAGAATGACTTTGAA
GAGTTGAGAGAAGAAGGCTTCAGATGATCGGTAATAACAAACTTCTCCAAGCTAAAGGAG
AATGTTTGAACCCATAGCAAAGAAGCTAAAAACCTTGAAAAAAGATTAGACGAATGGCTA
ACCAGAATAAACAGCGTAGAGAAGACCTTAAATGACCTGATGGAGCTGAAAACCATGGCA
CGAGAACTACGTGACATATGCACAAGCTTCAGTAGCTGATTTGATCAAGTGGAAGAAAGA
GTATCAGTGACTGAAGATCAAATGAATGAAATGAAGAGAGAAGAGAAGTTTAGAGAAAAA
AGAGTAAAAAGAAATGAACAAAACCTCCAAGAAATATGGGACTAGGTGAAAAGACCAAAT
CTAAGTCTGATTGGTGTACCTGAAAGTGATGGGGTGAATGGAACCAACTTGGAAAACACT
CTTCAGGATACTATCCAGGAGAACTACCCCAACCTAGTGAGGCAGGCCAACATTCAAATT
CAGGAAATACAGAGAACGCCATGAAGATACTCCTCAAGAAGATCAACTCCAAGACACATA
ATTGTCAGATT-AACAAAGTTGAAATGAAGGAAATAGTGTTAAGGGCAGCCAGAGAGAAA
GGTCGGGTTACCCACAAAGGGAAGCCCATTGGACAAACCCTGGATCTCTCAGCAGAAACT
CTACAAGCCAGAAGAGAGTGGGGGCCAATATTCAACATTCCTAAAGAAAAGAATTTTCAA
CCCAGAATTTCATATCCAGTCAAACTAAGCTTCATAAGTGAAGGAGAAATAAAATCCTTT
ACAGACGAACAAATGCTGAGAGATTTTGTCACCACCAGGCCTGCCCTAAAAGACCTCCTG
AAGGAAGAACTAAACATGGAAAGGAACAACTGATACCAGCCACTGCAACAACATGCCAAA
TTG
>lcl|hg18_L1PA5_chr7_30543655_30549775
ATGGGGAGAAACCAGAACAGAAAAGCTGAAAATTCTAAAAATCTGAGCACCTCTTCTCCT
CCAAAGGAATGCAGCTCCTCACCAGCAATGGAACAAAGCTGGACAGAGAATGACTTTGAC
GAATTGGGAGAAGAAGGTTTCAGATGATCGGTAATAACAAACTTCTCTGAGCTAAAGGAG
GATGTTCAAACCCATCGCAAAGAAGCTAAAAACCTTGAAAAAAGATTAGATGAATGGATA
ACTAGAATAAGCAGCGTAGAGAAGACCTTAAATGACCTGATGGAGCTGAAAACCATGGCA
TGAGAACTACGTGACGCATGCACAAGCTTCAGTAGCCAATTCAATCAAGCAGAAGAAAGG
GTATCAGTGATTGAAGATCAAATGAATGAAATGAAGTGAGAAG---AGTTTAGAAAAAAA
AGAGTAAAAAGAAATGAACAAGGCCTCCAAGAAATATGGGACTATGTGAAAAGACCAAAT
CTATGTCTGATTGGTGTACCTGAAAGTGACAGGGCGAATGGAACCAAGTTGGAAAACACT
GTTCAGGATATTATCCAGGAGAACTTCCCCAACCTAGCAAGGCAGGCCAACATTCAAATT
CAGGAAATACAGAGAATGCCACAAAGATACTCCTCAAGAAGAGCAACTCCAAAACACATA
ATTGTCAGATTCACCAAAGTTGAAATGAAGGAAAAAATGTTAAGGGCAGCCAGAGAGAAA
GGTCGGCATACCCACAAAGGGAAGTCCATCAAACTAATAGCGGATCTCTTGGCAGAAACT
CTACAAGCCAGAAGAGAGAGGGGGCCAATATTCAACATTCTTAAAGAAAAGAATTTTCAA
CCCAGAATTTCATATCCAGCCAAATTAAGCTTCATACATGAAGGAGAAATAAAGTCCTTT
ACAGACAAACAAATGCTGAGAGATTTTGTCACCACCAGGCCTGCCTTACAAGAGCTCCTG
AAGGAAGCACTAAACATGGAAAGGAACAACTGGTACCAGCCACTGCAAAAACATGCAAAA
TTG
>lcl|hg18_L1PA5_chr6_46300485_46306588
ATGGGGAGAAACCAGAGCAGAAAAGCTGAAAATTCTAAAAATCAGAGCACCTCTTCTCCT
CCAAAGGAACGCAGCTCCTCACCAGCAATGGAACAAAGCTGGATGGAGAATGACTTTGAC
GAGTTGAGAGAAGAAGGCTTCAGATGATTGGTAAGAACAAACTTCTCCAAGCTAAAGGAG
GAAGTTCGAACCCATCACAAAGAAGCTAAAAACCTTGAAAAAAGATTAGACAAATGGCTA
ACTAGAATAAACAGCATAGAGAAGACGTTAAATGACCTGATGGAGCTGAAAACCATGGCA
AGAGAACTATGTGATGCATACAAAAGCTTCAGTAGCCAATTTGATCAGGTGGAAGAAAGG
GTATCAGTGATTGAAGATCAAATGAATGAAATGAAGCGAGAAGAGAAGTTTAGAGAAAAA
AGAATAAAAAGAAATGAAC-AAGCCTCCAAGAAATAAGCGACTATGTGAAAAGACCAAAT
CTACATCTGATTGGTGTGCCTGAAAGTGACGGGGAGAATGGAACCAAGTTGGAAAACACT
CTTCAGGATATCAGCCAGGAGAACTTCCCCAACCTAGCAAGTCAGGCCAACATTCAAATT
CAGGAAATACAGAGAACGCCACAAAGATACTCCATGAGAAGAGCAACTCCAAGAAACATA
ATTGTCAGATTCTCCAAAGTTGAAATGAAGGAAAAAATGTTAAGGGCAGCAAGAAAGAAA
GGTCAGGTTACCCACAAAGGAAAGCCCACCAGACTAACAGCTGATCTCTCAGCAGAAACT
CTACAAGCCAGAAGAGAGTGGGCGCCAATATTCAACATTCTTAAAGAGAAGAATTTTCAA
CCCAGAATTTCATATCCAGCCAAACTAAGCTTCATAAGTGAAGGAGAAATAAAATACTTT
ACAGACAAGCAAATGCTGAGAGATTTTGTCATCACCAGGCCTGCCCTAAAAGAGCTCCTG
AAGGAAGCACTAAACATGGAAAGGAACAACTGGTACCAGCCACTGCAAAAACATGCCAAA
CTG
>lcl|hg18_L1PA5_chr9_104396983_104403070
ATGGGGAGAAACCAGAGCCAAAAAGCTGAAAATTCTAAAAATCAGAGCGCCTCTTCTCCT
CCAAAGGAATGCAGC-CCTTGCCAGCCATGGAACAAAGCTGGATGGAGAATGGCTTTGAC
GAGTTGAGAGAAGAAGGCTTCAGACGATCAGTAATCACAAACTTCTCCAAGCTAAAGGAG
GATGTTCCAACCCATCACAAAGAAGCTAAAAACCTTGAAAAAA-----GACGAATGGCTA
ACTAGTATAAACAGTGTAGAGAAGTCATTAAATGACCTGATGAAGCTGAAAACCATGG--
TGTGAACTACGTGACACATGCACAAGCTTCAGTAGCCGATTTGATCAAGTGGAAGAAAGG
GTATCAGTCATTGAAGATCAAATTAATGAAATGAAGTGAGAAG-----TTTAGAGAAAAA
AGAGTAAAAGGAAATGAACAAAGCCTCCAAGAAATAAGGGACTATATAAAAAGACTAAAT
CTATGTCTGATTGGTGTACCTAAAAGTGGCAGGGAGAATGGAACCAAGTTGGAAAACACT
CTGCAGGATATTATCCAGGAGAACTTCCCCAACCTAGGGAGGCAGGCCAACATTCAAATT
CAGGAAATACAGAGAACACCACGAAGATACTCCTTGAGAAGAGAAACTCCAAGACCTATA
ATTGTCAGATTCACTAAAGTTGAAATGAAGGAAAAAATGTTAAGGGAAGCCAGAGAGAAA
GGTTGGGTTACCCACAAAGGAAAGCCCATCAGACTAACAGCTGATCTCTTGGCAGAAACT
CTACAAGCCAGAAGAGAGTGGGGGCAAATATTCAACATTCTTGAAGAAAAGAATTTTCAA
CCGATAATTTCATATCCACCCAAACTAAGCTTCATAAGTGGAGGAGAAATAAAATTCTTT
GCAGACAAACAAATGCTGAGAGATTTTGTCACTACCAGGCCTGCCTTACAAGAGCTCCTG
AAGGAAGCAATAAACATGGAAAGGAACAACCAATACCAGCCACTGCAAAAACATGCCTAA
TTG
>lcl|hg18_L1PA5_chr9_94370175_94376317
ATGGGGAGAAACCAGAGCAGAAAAGCTGAAAATTCTAAAAATCAGAACGCCTCTTCTCCT
CCAAAGGAACGCAGCTCCTCGCCAGCAAGGGAACAAAGCTGGACGGAGAATGACTTTGAC
GAGTTGAGAGAAGAAGGCTTCAGACGACTGGTAATAACAAACTTTGCTGAGCTAAAGGAG
GATGTTCGAACCCATCGCAAAGAAGCTAAAAACCTTGAAAAAAGATTAGACGAATGGCTA
ACTAGAATAAACAGCATAGAGAAGACCTTAAATGACCTGATGGAGCTGAAAACCATGGCA
CAAGAACTACATGACACATGCACAAGCCTCAGTAGCCGATTTGATCAAGTGGAAGAAAGG
GTATCAGTGATTGAAGATCAAATGAATGAAATGAAGTGAGAAGAGAAGTTTAGAGAAAAA
AGAATAAAAAGAAATGAACAAAGCCTCCAAGAAATATGGGACTATGTGAAAAGACCAAAT
CTACATCTGATTGGTGTACCTGAAAGTGACGGGGAGAATGGAACCAAGTTGGAAAACACT
CTGCAGGATATTATCCAGGAGAACTTCCCCAACATAGCAAGGCAGGCCAACATTCAAATT
CAGGAAATACAGAGAACGCCACAAAGATACTCCTCGAGAAGAGCAACTCCAAGACACATA
ATTGTCAGATTCACCAAAGCTGAAATGAAGGAAAAAATGTTAAGAGCAGCCAGAGAGAAA
GGTCGGGTTACCCACAAAGGGAAGCCCATCAGACTAACAGCGGATCTCTCGGCAGAAACT
CTACAAGCAAGAAGAGAGTGGGGGCCGATATTCAACATTCTTAAAGAAAAGAATTTTCAA
CCCAGAATTTCATATCCAGCCAAACTAAACTTCATAAGTGAAGGAGGAATAAAATCCTTT
ACAGACAAACAAATGCTGAGAGATTTTGTCACTGCCAGGCCTGCCTTACAAGAGCTCCTG
AAGGAAGCACTAAATGTGGAAAGGAACAACCGGTACCAGTTACTGCAAAAACGTGCCAAA
TTG
>lcl|hg18_L1PA5_chr8_43157949_43164042
ATGGGGAGAAAACAGAGCAGAAAAGCTGAAAATTCTAAAAATCAGAGCGCCTCTTCTCCT
CCAAAGGAACGCAGCACCTCGCCAGCAATGGAACAAACCTGGTTGGAGAATGACTTTGAT
GAGTTGAGAGAAGAAGGCTTCAGATGAATGGTAATAACAAACTTCTCCGAGCTAAAGGAG
GATGTTTGAACCCATCTCAAAGAAGCTAAAAACCTTGAGAAAAGATTAGACAAATGGGTA
ACTAGAATCAACAGTGTAGAAAAGACCTTAAATGACCTGATGGAGCTGAAAACTGTGGCA
CAAGAACTACGTGATGCATGCACAAGCTTCAGTAGCCAATTCAGTCAAGTGGAAGAAAGG
GTATCAGTGATTGAAGATCAAATGAATGAAATGAAGCGAGAAAAGAAGTTTGGAGAAAAA
AGAGTAAAAAGAAATGAACAAAG-CTCCAAGAAATATGGGACTATGTGAAAAGATCAAAT
CTGTGTCTGATTGGTGTACCTGAAAGTGACGGGGAGAACAGAACCAAGTCGGAAAAAACT
CTTCAGGATATTATCTAGGAGAACTTCCGCAACCCAGCAAGGCAGGCCAACATTCAAATT
CAGGAAATACAGAGAACACCACAAAGATACTCCTCAAGAAGAGCAACTCCAAGACACATA
ATTGTCAGATTCACCAAAGTTGAAATGAAGGAAAAAATGTTAAGGGCAGCCAGAGAGAAA
GGTCAGGTTACCCATAAAGGGAAGTCCATCAGACTAACAGCAGATCTCTCAGCAGAAACT
CTACAAGCCACAAGACAGTGGGGGCCAATATCCAACATTCTTAAAGAAAAGGATTTTCAG
TCTAGAATTTCATATCCAGCCAAACTAAGCTTCATAAGTGAAAGAGAAATAAAATACTTT
ACAGACAAACAAATACTGAAAGATTTTGTCACCAGCAGGCCTACCTTACAAGAGCTCCTC
AAGGAAGCACTAAACATGGAAAGGAACAACCGGTACCAGACACTGCAAAAACATGCCAAA
TTG
>lcl|hg18_L1PA5_chr8_41328628_41334707
ATGGGGAGAAACCAGAGCAGAAAAGCTGAACATTCTAAAATTCAGAGCGCCTCTTCTCCT
CCAAAGGAACACAGCTCCTCACCAGCAATGGAACAAAGCTGGATGGAGAATGACTTTGAT
GAGTTGAGAGAAAAAGGCTTCAGACAATAGGTAATAACAAACTTCTCCAAGCTAAAGGAG
GATGTTCGAACCCATTGCAAAGAAGCTAAAAACCTTGAAAAAAGATTAGACGAATGGCTA
ACTAGAATAAACAGTGTAGAGAAGTCCTTAAATGACCTGATGGAGCTGAAAACCATGGCA
CGAGAACTACATGATGCATGTACGAGCTTCAGTAGCTGATTTGATCAAGTGGAAGAAAGA
GTATCAGTGATTGAAGATCAAATGAATGAAATGAAGTGAGAAGAGAAGTTTAGAGAAAAA
AGAGTATAAAGAAATGAACAAAGCCTCCAAGAAATATGGGACTATGTGAAAAGACCAAAT
CTACATCTCATTGGTGTACCTGAAAGTGACGGGAAGAATGGAACCAAGTTGGAAAACACT
CCGCAGGATATTATCCAGGAGAACTTCCACAAACTAGCGAGGCAGGCCAACATTCAAATT
CAGGAAATACAGAGAACACCATAAAGATACTCCTCGAGAAGAGCAACTCCAAAACACATA
ATTGTCAGATTCACCAAAGTTGAAATGAAGGAAAAAATGTCAAGGGCAGCCAGAGAGAAA
GGTCGGGTTACCCACAAAGGGAAGCCCATCAGACTAATAGCAGATCTCTCGGCAGAAACT
CTACAAGCCAGAAGAGAGTGGGGGCCAATATTCAACATTCTTAAAGAAAAGAATTTTCAA
CCCAGAATTTCACATCCAGCCAAACTAAGCTTCATAAGTGAAGGAGAAATAAAATGATTT
ATAGACAAACAAATGCTGAGAGATTTTGTAACCACCAGGCCTGCCTTACAAGAGCTCCTG
AAGGAAGCACTAAAAATGGAAAGGAACAATTGGTACCAACCACTGCAAAAACATGCCAAA
TTG
>lcl|hg18_L1PA5_chr10_32921490_32927552
ATGGGGAGAAACCAGAGCAGAAAAGCTGAATATTCTAAAAATCAGA-CACCTCTTCTCCT
CCAAAGAAACAGAGCTCCTCACCAGCAACCGAACAAAGCTGGATGGAGAATGACTTTGAT
GAGTCGAGACAAGA---CTTCAGATGATCAGTAATAACATACTTCTCCGAGCTAAAGGAG
GATGTTCGAACCCATCGC-AAGAAGCTAAAAACCTTGAAAAAAGAGTAGACGAATGGCTA
ACTAGAATAAACAGTGTAGAGAAGTCCTTAAATGACTTGATGGAGCTGAAAACCATGGCA
CGAGAACTGCATGACACATGCACAAACTTCAGTAGCCGATTTGATCAAATTGAAGAAACA
TTATCAGTGATTGAAGATCAAACGAATGAAATGAAGCAAGAAG-----TTTAGAGAAAAA
AGAGTCAAAAGAAATGAACAAAGCCTCCAAGAAATATGGGACTATGTGAAAAG-CCAAAT
CTAAGTCTGATTGGTGTACCTGAAAGTAACAGGGAGAATGGAACCAAGTTGGAAAACACT
CTTCAGGATACTATCCAGGAGAACTTCCCCAACCTAGTGAGGCAGGCCAACATTCAAATT
CGGGAAATACAGAGAACGCCACAAAGATATTCCTTGAGAAGAGCAACCCCAAGACGCATA
ATTGTCAAATTCACCAACGTTGAAATGAAAAAAAAAATGTTAAGGGCAGCCAG----AAA
GGTCGGGTTACCCACAAAGGGAAGCCCATCAGACTAACAGCAGATGTCTCGGCAGAAACT
CTACAAGCCAGAAGAGAGTGGGGGCCAATATTCAACATTCTTAAAGAAAAGAATTTTCAA
CCCAGAATTTCATATCCAGCCAAACTAAGCTTCATAAGTGATGGAGAAATAAAATACTTT
ACAGACAAACAAATGCGGAGAGATTTTGTTATCACAACGCCTGCCTTACAAGAGCTCCTG
AAGGAAGCACTAAACATGGAAAGGAACAAC------CAGCCACTGCAAAAACATGCCAAA
TTG
>lcl|hg18_L1PA5_chr1_223466199_223472342
GAGGGGAGAAACCAGAGCAGAAAAGCTGAAAATTCTAAAAATCAGAGCGCCTCTTCTCCT
CCAAAGGAATGAAGCTCCTCTACAGCAACGGAACAAAGCTGGATGGAGAATGACTTTGAT
GAGTTGATAGAAGAAGGCATCAGATGATCAGTAATAACAAACTTCTCTGAGCTATTGGAG
GATGTTCGAACCCATTGCAAAGAAGCTAAAAACCTTGAAAAAAGATTAGACGAATGGCTA
ACTAGAATAAACAGTGTAGAGAAGTCATTAAATGACCTGATGGAGCTGAAAACCATGGCA
CAAGAACTACATGACAGATGCACAAGCTTCAGTAGCCAATTTGATCAAGTGGAAGAAAGG
GTATAACTGATTGAAGATCAAATGAATGAAATGAAGTGAGAAGAGAAGTTTAGAGAAAAA
AGAGTAAAAAGAAATGAACAAAACCTCCACGAAATATGGGATTATGTGAAAAGACCAAAT
CTACGTCTGATTGGTGTACCAGAAAGTGACTGGGAGAATGGAACCAAGGTGGAAAACACT
CTGCAAGATATTATCCAGGAGAACTTCCACAACCTAGCAAGGCAGGCCAACATTCAAATT
CAGGAAATACAGAGAATGCCACAAAGATACTCCTCGAGAAGAGCAACTCCAAGACACAT-
ACTGTCAGATTCACCAAAGTTGAAATGAAGGAAAAAACATTAAGGGCAGCCAGAGAGAAA
GGTTGGGTTACCCACAAAGGGAAGCCCATCAGACTAACAGTGGATCTCTTGGCAGAAACT
CTACAAGCCAGAAGAGAGTGGGAGCCAATATTCAACATTCTTAAAGGAAAGAATTTTCAA
CCCAGAATTTCATATCCAGCCAAACTAAGCTTCGTAAGTGAAGGAGAAATAAAATCCTTT
ACAGACAAGCAAATGCTGAGACATTTTGTCACCGTCAGGCCTGCCTTACAAGAGCTCCTG
AAGGAAGCACTAAACATGGAAAGGAACAATCAGTACTAGCCACTGCAAAAACATGCCAAA
TTG
>lcl|hg18_L1PA5_chr11_23299110_23305252
ATGGGGAAAAAACAGAGCAGAAAAGCTGAAAATTCT-AAAATCAGAGTGCCTCTTCTCCT
CCAAAGGAATGAAGCTCCTCGCCAGCAACAGAACAAAGCTGGATGGAGAATGATTTTGAT
GAGTTGAGAGAAGAAGGGTTCAGACCATCAGTAATAACAAACTTTTCCGAGCTAAAGGAG
GATGTTCGAACCCATCACAAAGAAGCTAAAAACCTTGAGAAAAGATTAGATGAATGGCTA
ACTAGAATAAACAGTGTAGAGAAGACCTTAAATGACCTGATGGAGCTGAAAACCATGGCA
TGAGAACTACGTGACAAATGCATAAGCTTCAGTAGCCGATTTGATCAAGTGGAAGAAAGG
GTGTCAGTTATTGAAGATCAAATGAATGAAATGAAGTGAGAAGAGAAGTTTAGACAAAAA
AGAGTGAAAAGCAATGAATAAAGACTCCAAGAAACATGGGACTATGTGAAAAGACCAAAT
CTACGTCTGATTGGTGTACCTGAAAGTGATGGGGAGAATGGAAGCAAG-TGGAAAACACT
CTTCAGGATATTATCCAGGAAAGCTTCCCCAACCTAGCAAGGCAGGCCAACATTCAAATT
CAGGAAATACAGAGAACGCCACAAAGATACTCCTCGAGAAGAGCAACTCCAAGACACATA
ATTGTCAGATTCACCAAAGTTGAAATGAAGGAAAAAATGTTAAGGGCAGCCAGAGAGAAC
GGTCGGGTTACCCACAAAGGGAAGCCCATCAGACTAACAGCAGATTTCTCAGCAGAAACT
CTACAAGCCAGAAGAGAGTGGGGGCCAATATTCAACATTTTTAAAGAAAAGAATTTTCAA
CCCAGAATTTCATATCCAGCCAAACTAAGTTTCATAAGTAAAGGAGAAATAAAATCCTTT
ACAGACAAACAAATGCTGAGAGATTTTGTCACCACCAGGCCTGCCTTACAAGAGCTCCTG
AAGGAAGCACTAAACATGGAAAGGAACAACAGATACCAGCCACTGCGAAAACATGCCAAA
TTG
>lcl|hg18_L1PA5_chr17_3187327_3193435
ATGGGGAGAAACCAGAGGAGAAAAGCTGAAAATTCTAAAAACCAGAGCTCCTCTTCTCCT
CCAAAGGATTGCAGCTCCTCGCCAGCAACAGAACAAAGCTGGACAGAGAATGACTTTGAC
GAGTTGACAGAAGTAGGCTTCAGAAAGTCGGTAATAACAAACTTCTCTGAGCTAAAGGAG
GGTGTTTGAACCCATTGCAAGGAAGCTAAAAACCTTGAAAAAAGATTAGACAAATGGCTA
ACTAGAATAAACAGTGTAGAGAAGACTTTAAATGACCTGATGGAGCTGAAAACCGTGACA
CAAGAACTACGTGACGCATGCACAAGCTTCAGTAGCCGATTTGATCAAGTGGAAGAAAGA
GTATTAGTGATTGAAGATCAAATTAATGAAATAAAGCAAGAAGAGAAGTTTAGAGAAAAA
AGAGTAAAAAGAAACGAACAAAGCCTTCAAGAAATATGGGACTATGTGAAAAGACAAAAT
CTACATTTGATTGGTGTACCTGAAAGTGATGTGGAAAATGGAACGAAGCTGGAAAACACT
CTTCAAGATATTATCCAGGAGAACTTCCCCAACCTAGCAAGGCAGTCCAAAATTCAAATT
CAGGAAATACAGAGAACACCACAAAGATACTCCTCCAGAAGAGCAACTCCAAGACACATA
ATTGTCAGATTCACCAAGGTTGAAATGAAAGAAAAAATGTTAAGGGCAGCCAGAGAGAAA
GGTCGGGTTACCCACAAAGGGAAGCCCATCAGACTAACAGTGGATCTCTCAGCAGAAACT
CTACAAGCCAGAAGAGAGTGGGGGCCAATATTCAACATTCTTAAAGAAAAGAATTTTCAA
CCCAGAATTTCATATCTAGCCAAACTAAGCTTCATAAGTGAAGGAGAAATAAAATCCTTT
ACAGACAAGCAAATGCTGAGAGATTTTGTCACCACCAGGCCTGCCTAACAAGAGCTCCTG
AAGGAAACACTAAACGTGGAAAGGAAAAACCGGTACTAGCCACTGCAGAAACATGCCAAA
TTG
>lcl|hg18_L1PA5_chr17_13699538_13705641
ATGAGAAGAAACCTGAGCAGAAAAGCTGAAAATTCTAAAAACCAGAGCACCTCTTCTCCT
ACAAAGGATCACAGCTCCTCGCCAGCAATGGAACAAAGCTGGATGGAGAGTGACTTTCAC
AAGTTGACAGAAGTAGGCTTCAGAAGGTCAGTAATAACAAACTTCTCCGAGCTAAAGGAG
GATGTTCGAACCCATCGCAAAGAAGCTAAAAACCTTGAAAAAAGATTAGATGAATGGCTA
ACTAGAATAAACAGTGTAGAGAAGACCTTAAATGACCTGATGGAGCTGAAAACCATGGCA
CAAGAACTACGTGACGCATGCACAAGCTTCAGTAGCCGATTCGATCAAGTGGAAGAAAGG
GTATCAGTGATTGAAGATCCAATGAACGAAATAAAGCAAGAAGAGAAATTTAGAGAAAAA
AGAGTAGAAAGAAATGAACTAAGCCTCCAAGAAATATGGGACTATGTGAAAAGACCA--T
CTATGTTTGATTGGTGTACCTGAAAGCGACGGGGAAAATGGAACCAAGTTGGAAAACACT
CTTCAGGATATTATCCAGGAGAACTTCCCCAACCTAGCAAGGCAGGCAGACATTCAAATT
CAGGAAATACAGAGAACACCACAAAGATACTCCTTGAGAAGATCAACCTCAAGACACATA
ATTGTCAGATTCACCAAGGTTGAAATGAAGGAAGAAATTTTAAGGGCAGCCAGAAAGAAA
GGTCGGGTTACCCACAAAGGGAAGCCCATCAGACTAACAGTGGATCTCTTGGCAGAAACC
CTACAAGCCAGAAGAGAGTGGGGGCCAATATTCAACATTCTTAAAGAAAAGAATTTTCAA
CCCAGAATTTCATATCCAGCTAAACTAAGCTTCATAAGTGAAGGAAAAATAAAATCCTTT
ACAGACAAGCAAATGCTGAGAGATTTTGTCACCACCAGGCCTGCCTTACAAGAGTTCCTG
AAGGAAGCACTGAACATGGAAAGGAACAACTGGTACCAGCCACTGCAAAAACATGCCAAA
TTG
>lcl|hg18_L1PA5_chr3_21828727_21834835
ATGGGGAGAAACCAGCACAGAAAAGCTGAAAATTCTAAGAATCAGAGCACCTCTTCTCCT
CTAAAGGAACACAGCTCCTCGCCAGCAATGGAACAAAGCTGGACAAAGAATGACTTTGAC
GAGTTGACAGAAGTAGGCCTCAGAAGAGTGGTAATAACAAACTTCTCCGAGCTAAAGGAG
GATGTCTGAACCCATCGCAAAGAAGCGAAAAACCTTCAAAAAAGATTAGGTGAATGGCTA
ACTAGAATCAACAGTGTACAGAAGACCTTAAATGACCTGATGGAGCTGAAAACCATGGCA
CGAGAATTATGCGACTCATGCACAAGCTTCAGTAGCTGATTTGATCAAGTGGAAGAAAGG
GTATCGATGATTGAAGATCAAATGAATGAAATGAAGTGAGAAGAGAAGTTTAGAGAAAAA
AGAGTAAAAAGAAATGAACAAAGCCTCCAAGAAATATGGGACTCTGTGAAAAGACCAAAT
CTACGTCTGATTGGTGTACCTGACAGTGACGGGGAGAATGGAACCAAGTTGGAAAACAGT
CTGCAGGATATTATCCAGGAGAACCTCCCCAATCTAGCAAGGCAGGCCAACATTGAAATT
CAGGAAATACAGAGAATGCCACAAAGATAGTCCTCGAGAAGAGCAACTCCAAGACACATA
ATTGTCAGATTCACCAAAGTTGAAATGAAGGTAAAAATGTTAAGGGCAGCCAGAGAGAAA
GGTCGGGTTACCCACAAAGGGAAGCCCATCAGACTAACAGCAGATCTCTCGGCAGAAACC
ATACAAGCCAGAAGAGAGTGGGGGCCAATATTCAACATTCTTA---AAAAGAATTTTCAA
CCCAGAATTTCATATCCAGCCAAACTAAGCTTCATAAGTGAAGGAGAAATAAAATCCTTT
ACAGACAAGCAAATGCTGAGAGATTTTGTCACCAACAGGCCTGTCTTGCAAGAGCTCCTG
AAGGAAGCACTAAACATGGAAAGGAACAACTGGTACCAGCCACTGCAAAAATATGCCAAA
TTG
>lcl|hg18_L1PA5_chr8_57221266_57227402
ATGGGGAGAAACCAGAGCAGAAAAGCTGAAAATTCTAAACATCAGAGCGCCTCTTCTCCT
CCAAAGGAATGCAGCTCCTCGCCAGCGATGGAACAAAGCTGGATGGAGAATGACTCTGAG
GAGTTGAGAGAAGAAGGCTTCAAACGGTCAGTAATAACAAACTTCTCCAAGCTAAAGGAG
GATGTTTGAACCCATCGCAAAGAAGCTAAAAACCTTGAAAAAAGATTAGACCAATGGCTA
ACTAGAATAAACAGCTTAGAGAAGACCTTAAATGACCTGATGGAGCTGAAAACCTTGGCA
AGAGAACCACGTGATGCATGCACAAGCTTCAGTAGCCAATTCGATCACGTGGAAGAAAGG
GTATCAGTGATTGAAGATCAAATGAATGAAATGAAGAGAGAAGAGAAGTTTAGAGAAAAA
ATAGTAAAAAGAAATGAACAAAGCCTCCAAGAAATATGGGACTATGTGAAAAGACCAAAT
CTACTTCTGATTGGTGTACCTGAAAGTGATGGGGAGAATGGAACCAAGTTGGAAAACACT
CTGCAGGATGTTATCCAGGAGAACGTCCCCAACCTAGCAAGGCAGGCCAACATTCAAATT
CAGGAAATACAGAGAATGCCACAAAAATACTCCTCGAGAAGAGCAACTCCAAGACACATA
ATTGTCAGATTCACCAAAGTTGAAATGAGGGAAAAAATGTTAAGGGCAGAGAGACAGAAA
GGTCGGGTTACCCACAAAGGGAAGCCCATCAGACTAACAGCTGATCTCTCTGCAGAAACT
CTACAAGCCAGAAGAGAGTGGGGGCCAATATTCAACATTCTTAAAGTAAAGAATTTGCAA
CCCAGAATTTCATATCCAGCCAAACTAAGCTTCATAAGTGAAGGAGAAATAAAGTCCTTT
ACAGACAATCAAATGCTGAGAGATTCTGCCACCACCAGGCCTGCCTTACAAGAGCTCCTG
AAGGAAGCACTAAACATGGAAAGGAATAACAGGTACCAGCCACTGCAAAAACATGCCAAA
TTG
>lcl|hg18_L1PA5_chrX_134845686_134851691
ATGGGGAGAAACCAGGGCAG-AAAGCTGAAAATTCTAAAAATAAGAGCACCACTTCTCCT
CCAAAGTAATACAGCTCCTTGCCAGCAACAGAACAAAGCTGGATGGAGAATGACTTTGAC
TAGTTGAGAGAAGAAGGCTTCAGATGATTGGTAATAACAAACTTCTCCAAGCTAAAGGAG
GATATTCAAACCCATCGTAAAGAAGCTAAAAACCTTGAAAAAAGATTAGATGAATGGCTA
GCTAGAATAAACAGCATAGAGAAGACCTTAAATGACCTAATGGAGCTGAAAACCATGGCA
TGAGAACTACGTGACGCATGCACAAGCTTCAGTAGCCGATTCGATCAAGTGGAAGAAAGG
GTATCAGTGATTGAAGATCAAATGAATGAAATGAAGCGAAAAGAGAAGTTTAGAGAAAAA
AGAGCAAAAAGAAATGAACAAAGCCTCCAAGAAATATGGGACTATGTGAAAAGACCAAAT
CTACATCTGATTGGTGTACCCAAAAGTGACGGGGAGAATGGAACCAAGTTGGAAAATACT
CTTCAGGATATCATCCAGGAGAACTTCCCCAACTTAGGAAGGCAGGCCAACATTCAAATT
CAGGAAATACAGAGAACGCCACAAAGATACTCCTCGAGAAGAGCAACTCCAAGACACATA
ATTGTCAGATTCACCAAAGTTGAAATGAAGGAAAAAATATTAAGGGCAGCCAGAGAGAAA
GGTCAGGTTACCCAC-AAAGGAAGCCCATCAGACTAACAGCGGATCTCTCGGCAGAAACT
CTACAAGCCAGAAGAGAGTGGGGGCCAATATTCAACATTCTTAAAGAAAAGAATTTTCGA
TCCAGAATTTCATATCCAGCCAAACTAAGCTTCATAAGTGAAGGAGAAATAAGATACTTT
ACAGACAAGCAAATGCTGAGAGATTTTGTCACCGCCAGGCCTGCCTTACAAGAGCTCCTG
AAGGAAGCACTAAACATGGAAAGGAACAACTGGTACCAGCCACTGCAAAAACATGCCAAA
TTG
>lcl|hg18_L1PA5_chr9_5461815_5467960
ATGGGGAGAAACTATAGCAGAAAAGCTGAAAATTCTAAAAATCAGAGCACCTTTTCTTCT
CCAAAGGAACGCAGCTCCTCACCAGAAATGGAACAAAGCTGGACGGAGAATGACTTTGAC
GAGTTGACAGAAGAAGGCTTCAGACTACTGGTAATAACAAACTTCTCTGAGCTAAAGGAG
GATGTTTGAACCCATCGCAAACAAGCTAAAAACCTTGAAAAAAGATTAGACAAATGGCTA
ACTATAATAAACAGCATAGAGAAGACCTTAAATGACTGGATGAAGCTGAAAAACATGGCA
TGAGAACTATGTGACACATGCACAAGCTTCAATAGCCAATTCGATCAACTGGAAGAAAGG
GTATCAGTGATTGAAGATCAAATGAATGAAATGAAGCAAGAAGAGAAGTTTAGAGAAAAA
AGAGTAAAATGAAATGAACAAAACCTCCCAGAAATATGGGACTATGTGAAAAGACCAAAT
CTACGTCTTACTGGTGTACCTGAAAGTGATGGTGAGAATGGAACCAAGTTGGAAAACACT
CTTCAGGATATTATCCAGGAGAACTTCCCCAACCTAGCAAGGCAGGCCAACATTCAAATT
CAGGAAATACAGAGAACACCACAAAGATACTTCTTGAGAAGAGCAACTCCAAGACACATA
ATTTTCAAATTCACCAAAATTGAAATGAAGGAAAAAATGTTAAGGGCAGCCAGAGAGAAA
GGTCGAGTTACCCACAAAGGGAAGCCCATCAGACTAACAGCGGATCTCTCAGCAGAAACT
CTACAAGCCAGAAGAGAGTGGGGGCCAATATTCAACATTCCTAAAGAAAAGAATTTTCAA
CCCAGAATTTCATATCCAGCCAAACTAAGCTTCATAAGTGAAAGAGAAATAAAATCCTTT
ATAGACAAGCAAATGCTGAGAGATTTTGTCACCACCAGGCCTGCATTACAAGAGCTCCTG
AAGGAAGCACTAAACATGGAAAGGAACAACCAGTACCAGCCACTGCAAAAACATGCCAAA
TTG
>lcl|hg18_L1PA5_chr1_229848471_229854594
ATGGGGAGAAACCAGAGCAGAAAAGCTGAAAATCCTAAAAACCAGAGCACCTCTTCTCCT
CCAAAGGATCACAGCTCCTCGCCAGCAACAGAACAAAGCTGGACAGAGAATGACTTTGAC
GAGCTGACACAAGTAGACTTCAGAAGGTCAGTAATAACAAACTTCTCCGAGCTAAAGGAG
GACATTTGAACCCATTGCTAGGAAGCTAAAACCCTTGAAAAAAAATTAGACAAATGGCTA
ACTAGAATAAACAGTGTAGAGAAGACCATAAATGAACTGATGAAGCTGAAAACCATGGCA
CAAGAACTACATGACGCATGCACAAGCTTCAATAGCTGATTTGACCAAGTGGAAGAAAGG
GTATCAGCGACTGAAGATCAAATTAATGAAATAAGGCGAGAAGAGAAGTTTAGAGAAAAA
AGAGTAAAAAGAAACAAATAAAGCCTCCAAGAAATATGAGACTATGTGAAAAGACCAAAT
CTACGTTTGACTGGTGTACCTGAAAGTGACGGGGAGAATGGAACCAAGTTGGAAAACACT
CTGCAGGATACTATCCAGGAGAACTTCCCCAACCTAGCAAGGCAGGCCAACATTCAAATT
CAGGAAATACAGAGAACACCACAAAGATACTCCTCAAGAAGAGCAACCCCAAGACATATA
ATTGTCAGATTCACCAAGGTTGAAATGAAGGAAAAAATGTTAAGTGCAGCCAGAGAGAAA
GGTCGGGTTACCCACAAAGGGAAGTCTGAT-GACTAACAGTGGATATCTCAGCAGAAACT
CTACAAGCCAGAAGAGAGTGGGGGCCAATATTCAATATTCTTAAAGAAATGAATTTTCAG
CCCAGAATTTCATATCCAGCCAAACTAAGCTTCATAAGTGAAGGAGAAATAGAATCCTTT
ACAGACAAGCAAATGCTCAGAGATTTTGTTACCACTAGGTCTGCCTTACAAGAGCTCCTG
AAGGAAGCACTAAACATGGAAAGGAACAACGGGTACCAGCCACTGCAAAAACATGCCAAA
CTG
>lcl|hg18_L1PA5_chr10_58976049_58982135
ATGGGAAGAAACCAGAGCAGAAAAGCTGAAACTTCTAAAAATCAGAGCGCCTACTCTCCT
CCAAAGGAATGCAGCTCCTCACCAGCGATGGGAAAAAGCTGGATGGAGAATGACTTTGAC
GAGTTGACAGA---AGGCTTCAGACGATCGGTAATAACAAACTTCTCCAGGCTAAAGGAG
GATGTTTGAATTCATTGCAAAGAAGCTAAAAACCTTGAAAAAAGATAAGACAAATGGCTA
ACTAGAATAAACAACATAGAGAAGACCTTAAATGACCT-ATGGAGCTGAAAACCATGGCA
CAAGAGCTATGTGACACATGAACAAGCTTCAGTAGCCGATTCGATCAAGTGGAGGAAAGG
GTGTCAGTGATTGAAGATCAAATGAATGAAAGGAAGCAAGAAGAGAAGTTGAGAGAAAAA
AAAGTAAAAAGAAATGAACAAAGCCTCTAAAAAATATGGGACTA--TGAAAAGACCAAAT
CTACGTCTGATTGGTGTACCTGAAAGTGACAGGGAGAAGGGAACCAAGTTGGAAAACACT
CTGCAGGATATTATCCAGGAGAACTTCCCCAACCTAGCAAGGTAGGCCAACATTCAAATT
CAGGAAATACAGAGAACACCACAAAGATACTCCTCGGGAAGAGCAACTCCAAGACACATA
ATTGTCAGATTCGCCAAAGTTGAAATGAAGGAAAAAATATTAAGGGCAGCCAGAGAGAAA
GGTCAGGTTACCCACAAAGGGAAGCCCATCAGACTAACAGTGGATCTCTCGTCAGAAACT
CTGCAAGCCAGAAGAGAGTGGGGGCCAATATTCAACATTCTTAAAGAAAAGAATTTTCAA
CCCAGAATTTCATATCTAGCCAAACTAAGCTTCATAAGTGAAGGAGAAATAAAATCTTTG
GCAGACAAGCAAATGCTAAGAGATTTTGTCACCACCAGACCTGCCTTACAAGAGCTCCTG
AAGGAAGCACTAGACAAGGAAAGGAACAACCGGTACCAGCCACTGCAAAAACATGCCAAA
TTG
>lcl|hg18_L1PA5_chr1_219497419_219503580
ACGGGGAGAAACCAGAGCAGAAAAGCTGAAAATTCTAAAAACCAGAGCACCTCTTCTCCT
CCAAAGGAACGCAGTTCCTCGCCAGCAACAGAACAAAGCTGGATGGAGAATGACGTTGAC
AAGTTGACAGAAGTAGGCTTCAGAAGATCGGTAATAACAAACTTCTCCGAGCTAAAGGAG
GATGTTGAAACCCATTGCAAATAAGCTAAAAACCTTGAAAAAAGATTAGACGAATGGCTA
ACTAGAATAAACAGTGTAGAGAAGACCTTAAATGACCTGATGGAGCTGAGAACCATGGCA
CAAGAACTACGTGACGAATGCACAAACTTCAGTAGCTGATTTGATCAAGTGGAAGAAAGG
GTATCAGTGATTGAAGATCAAATGAATGAAAAGAGGCGAGAAGAGAAGTTTAGGGAAAAA
AGAGTAAAAAGAAATGAACAAAGCC-CCAAGAAATATGGGACTATGTGAAAAGACTAAAT
CTACGTCTGATTTGTGTACCTGAAAGTGATGGGGAGAATGGAACCAAGTTGGAAAACACT
CTGCAGGATATTATCCAGGAGAACTTCCCCAACCTAGCAAAGCAGGCTAACATTCAAATT
CAGGAAATACAGAGAATGCCACAAAGATACTCCTCTAGAAGAGCAATCCAAAGACACATA
ATCGTCAGATTCACCAAGGTTGAAATGTAGGAAAAAATGTTAAGGGCAGCCAGAGAG-AA
AGTCGGGTTACCCACAAAGGGAAGCCCATCAGACTAACAGCGGATCTCTCACCAGAAATT
CTACAAGCCAGAAGAGAGTGGGGGCCAATATTCAACATTCTTAAAGAAAATAATTTTCAG
CCCAGAATTTCATATCCAGTCAAACTAAGCTTCATAAGTGAAGAAGAAATAAAATCCTTT
ACAGACAAGCAAATGCTGAGAGATTTTGTCACCACCAGGCCTGCCTTACAAGAGCTCCTG
AAGGAAGCACTAAACATGGAAAGGAACAACCGGTACCAGCCACTGCAAAAACATGCCAAA
TTG
>lcl|hg18_L1PA5_chr1_51143147_51149269
ATGGCGAGAAACCAGAGCAG-AAAGCTGAAAATTCTAAAAATCAGAGTGCCTCTTCTCCT
CCAGAGGAATGCAGCTCCTCACCAGCAACGGAACAAAGCTGGATGGAGAATGACTTTGAC
GAGTTGAGACAAGAAGGCTTCAGACAATCGGTAATAACAAACTTCTCCGAGCTAAAGGGG
GATCTTCAAACCCATCGCAAAGAAGCTAAAAACCTTGAAAAAAGATTAGACGAATGGCTA
ACCAGAATAAACAGCGTAGAGAAGACCTTAAATGACCTGATGAAGCTGAAAACCATGGCA
TGAGAACTACATGATGCATGCACAACCTTCAATAGCTGATTTGATCAACTGGAAGAAAGG
GTATCAGTGATTGAAGCTCAAATGAATGAAATGAAGCAAGAAGAGAAGTTTAGAGAAAAA
AGAGCAAAAAGAAACAAACAAAGCCTCCAAGAAATATGGGACTATGTGAAAAGACCAAAT
CTGCATCTGATTGGTGTACCTGAAAGTGACGAGAAGACTGGAACCAAGTTGGAAAACACT
CTAAAGGATATTACCCAGGAGAACTTCCCCAACCTAGCAAGGCAGGCCAACATTCAAATT
CAGGAAATACAGAGAACACCACAAAGATACTCCTCGAGAAGAGCAACTCCAAGACACATA
ATTGTCAGATTCACCAAAGTTGAAATGAAGGAAAAGATGTTAAGGGTAGCCAGAGAGAAA
GGTCGAGTTACCCACAAAGGGAAGTCCATCAGACTAACAGCGGATCTCTGGGCAGAAACT
CTACCAGCCAGAAGAGAGTGGGGTCCAATATTCAACATTCTTAAAGAAAAGAATTTTCAA
CCCAGAATTTCATATCCAGCCAAACTAAGCTTCATAAGTGTAGGAGAAATAAAATCCCTT
ACAGACAAGCAAATGCTGAGAGATTTTGTTACCACCAGGCCTACCTTACAAGAGCTTCTG
AAGGAAGCACTAAACGTGGAAAGGAACAACCAATACTGGACACTGCAAAAACATGCCAAA
TTG
>lcl|hg18_L1PA5_chr3_123059210_123065365
ATGGGGAGAAACCAGAGCAGAAAAGCTGAAAATTCCAAAAATCAGAGTGCCTCTTCTCCT
CCAAAGGAATGCAGCTCCTCGCCAGCAATGGAATAAAGCTGGACAGAGAACGACTTTGAC
GAATAGAGAGAAGAAGGCTTCAGACAATTGGTGATAACAAACTTCTCCAAGCTAAAGGAG
GATGTTCGAACCCATCGCAAAGAAGCTAAAAACCTTGAAAAAAGATTAAACAAATGGCTA
ACTAGAATAAACAGCATAGAGAAGACCTTAAATGACCTGATGGAGCTGAAAACCGTGGCA
CGAGAACTACGTGATGCTTCCACAAGCTTCAGTAGCCAATTAGATCAAGTGGAAGAAAGG
GTTTCAGTGATTGAAGATCAAATGAATGAAATGAAGTGAGAAGAGAAGTTTAGAGTAAAA
AGAGTAAAAAGAAATGAACAAAGCCTCCAGGA-ATACGGGACAATGTGAAAAGACCAAAT
CTACGTTTGATTGGTGTATCTGAAAGTGACAGAGAGAATGGAAACAAGTTGGAAAACACT
CTTCAGGATATTATCCAGGAGAACTTCCCCAACCTAGCAAGGCAGGCCAACATTCAAATT
CAGGAAATACAGAGAATACCACAAAGATACTCCTGGAGAAGAGCAACTCCAAGACACATA
ATTGTCAGATTCACCAATGTTGAAATGAAGGAAAAAATGTTAAAGGAAGCCAGAGAGAAA
GGTCGGGTTACCCACAAAGCGAAGCCCATCAGACTAACAGCAGATCTCTCGGCAGAAACT
CTACAAGCCAGAAGAGCATGGGGGCCAATATTCAACATTCTTAAAGAAAATAATTTGCAA
CACAGAATTTCATATCCAGCCACACTAAGCTTCATAAGTGAAGGAGAAATAAAATCCTTT
ACAGACAAGCAAATGCTGAGAGATTTTGTCACCACCAGGCCTGCCTTACAAGAGCTCCTG
AAGGAAGCACTAAACATGGAAAGGAACAGCCGGTACCAGCCACTACAAAAACATGCCAAA
TTG
>lcl|hg18_L1PA5_chr1_48194500_48200634
ATGGGGAGAAACCAGAGCAGAAAAGCTGAAAATTCTAAAAATCAGAGTGTCTCTTCTCCT
CCAAAGAAACGCAGCTCCTCACCAGCAACAGAACAAAGCTGGATGGAGAATGACTTCGAC
GAGTTGAGAGAAGAAGGTGTCAGATGATCAGTAATAACAAATTTCTCCGAGCTAAAGGAG
GATGATTCAATCCATCACAAAAAAGCTAAAAACCTTGAAAAAAGATTAAACGAATGGCTA
ACTAGAATAAACAGCATACAGAAGACCTTAAATGACCTGATGGAGCTGAAAACCATGGCA
TGAGAACTTCATGACGCATGCACAAGCTTCAGTAGCCGATTCGATCAACTGGAAGAAAGG
GTATCAGTGATTGAAGATCAAATGAATTAAATGAAGTGAGAAG-----TTTAGAGAAAAA
AGAGTAAAAAGAAACAAAAAAAGCCTCCAAGAAATATGGGACTATGTGAAAAGACCAAAT
CTACATCTGATTGGTGTACCTGAAAGTGACGGGGAGAATGGAACCAAGTTGGAAAACACT
CTGCAGGATATTATCCAGGAGAACTTCCCCAACCTAGCAACGCAGGCCAACATTCAAATT
CAGTAAATACAGAGACCACCACGAAGATATTCTTCGATAAGAGCAACTCCAAGACACATA
ATTGTCAAATTCACCAAAGTTGAAATGAGGGAAGAAATGTTAAGGGCAGCCAGAGAGAAA
GGTCGGGTTACCCACAAAGGGAAGCCCATCAGACTAACAGCTGATCTCTTGGCAGAAACT
CTACAAGCCAGAATAGAGTAGGGGTCAATATTCAACATTCTTAAAGAAAAGAATTTTCAA
CCCAGAATTTCATATCCAGCCAAACTAAGCTTCATAAGTGAAGGAGAAATAAAATACTTT
ACAGACAAGCAAATGCTGAGAGATTTTGTCACCACCAGGCCTGCCTTACAAGAGCTCCTG
AAGGAAGCACTAAACATGGAAAGGAACAACCGGTACCAGCCACTGCAAAAACATGCCAAA
TTG
>lcl|hg18_L1PA5_chr1_177695802_177702007
--GGGGAGAAACCAGAGTAGAGAAGCTGAAAATTCTAAAAATCAGAGCATCTCTTCTCCT
CCAAAGGCACACAGCTCCTCAACAGCAACGGAACAAACCTGGATGGAGAATGACTTTGAT
GAGTTGAGAGAAGAAGGCTTCAGATGATCAGTAATAACAAATTTCTCTGAGCTAAAGGAG
GATGTTCAAACCCATTGCAAAGAAGCTAAAAACCTTGAAAAAAGATTAGATGAATGGCTA
ACTAAAATAAACAGTGTACAGAAGACCTTAAGTGACCTGATGGAGCTGAAAACCATGGCA
TAAGAACTACGTGATGCATGCAGAAGCTTCAGTAGCTGATTTGATCAAGTGGAAGAAAGA
GTATCAGTGATTGAAGATCGAATGAATGAAATGAAGCAAAAAGAGAAGTTTAGAGAAAAA
AGAGTAAAAAGAAACAAACAAAGCCTCCAAGAAATATGCGACTATGTGAAAAGACCAAAT
CTACGTCT-ATTGGTGTATCTGAAAGTGACAGGGAGAATGGAACCAAGTTGGAAAACACT
CTTCAGGATATTATCCAGGAGAACTTCCCCAACCTAGCAAGGCAGGCCAACATTCAAATT
CAGGAAATACAGAGAATGCCACAAAGATACTCCTCGAGAAGAGCAACTCCAAAACACATA
ATTGTCAGATTCACCAAAGTTGAAATGAAGGAAAAAATGTTAAGGGCAGCCACAGAGAAA
AGTCGGGTTACTCACAAAGGGAAGTCCATCAGATTAAAAGCGGATCTCTTGGCAGAAGCT
CTACAAGCCAGAAGAGAGTGGGGGCCAATATTCAACATTCTTAAAGAAAAGAATTTTCAA
CCCAGAATTTCATATCCAGTAAAACTAAGCTTCATAAGTGAAGGAGAAATAAAATCCTTT
ACAGACAAGCAAATGCTGAGAGATTTTATCACCACCAGGCCTGCCTTACAAGAGCTCCTG
AAGGAAGCACTAAACATGGAAAGGAACAACTGGCACCAGCCACTGCAAAAACATGCCAAA
TTG
>lcl|hg18_L1PA5_chr1_115276581_115282703
ATGGGGAGAAACCAGAGCAGAAAAGCTGAAAATTGTAAAAATCAGAGTGCCTCTTCTCCT
CCAAAGGAATGCAGCTCCTCGCCAGCAATGGAACAAAGCTGGATGGAGAATGATTTTGAT
GAGTTGAGAGAAGAAGGCTTCAGATGATCAGTAATAACAAACTTCTCCGAGCTAAAGGAG
GATGTTCGAACCCATTGCAAAGAAGCTAAAAACCTTGAGAAAAGATTAGACAGACGGCTA
ACTAGAATAAACAGCATAGAGAAGACCTTAAATGACCGGATGGAGCTGAAAACCATGGCA
TGAGAACTATGTGATGCATGCACAAGCTTCAGTAGCTGATTCGATCAAGTGGAAGAAAGG
GTATCAGTGATTGAAGATCAAATGAATGAAATGAAGCGAGAAGAGAAGTTTAGAGAAAAA
AGAGTAAAAAGAAATGAATAAATCCTCCAAGAAATATGGGACTATGTGAAAAGACCAAAT
CTACGTCTGATTGGTGTACCTGAAAGTGATGGGGAGAATGGAACAAAGTTGGAAAACACT
CTGCAGGATATTATCCAGGAGAACTTCCCCAACCTAGCAAGGCAGGCCAACATTCAAATT
CAGGAAATACAGAGAACACCACAAAGATACTCCTCGAGAAGAGCAACTCCAAGATACATA
ATTGTCAGATTCACCAAAGTTGAAATGAAGGAAAAAATGTTAAGGGCAGCCAGAGAGAAA
GGTCAGGTTACCTACAAAGGGAAGGCCATCAGACTAACAGCGGATCTCT--GGAGAAACT
CTACAAGCCAGAAGAGAGTGGGGGCCAATATTCAACATTCTTAAAGAAAAGAATTTTCAA
CCCAGAATTTCATATCCAGCCAAACTAAACTTCATAAGTGAAGGAGAAATAAAATCCTTT
ACAGACAAGCAAATGCTGAGAGATTTTGTCACCACCAGGCCTGCCTTACAAGAGCTCATG
AAGGAAGCACTAAACATGGAAAAGAACAACCGGTACCAGCCACTGCAAAAACATGCCAAA
TTA
>lcl|hg18_L1PA5_chr10_33241111_33247289
ATGGGGAGAAACCAGAGCAGAAAAGCTGAAAATTCTAAAATTT-GAGCACCTCTTCTCCT
CCAAAGAAATGCACCTCCTCACCAGCAACGGAACAAAGCCGGACGGAGAATGACTTTGAC
AAGTTGAGAGAAGAAGGCTTCAGATAATCGGTAATAACAAACTTGTCCGAGCTAAAGGAG
GATATTCAAACCCATCGCAAAGAAGCTAAAAACCTTGAAAAAAGACTAGACGAATGGCTA
ATTAGAATAAAGAGCGTAGAGAAGACCTTAAATGACCTGATGGAGCGGAAAACCATGGCA
TGAGAACCATGTGATGCATGCACAAGCTTCAGTAGCCGATTCGATCCAGTGGAAGAAAGG
ATATCAGTGATTGAAGATCAAATGAATGAAATGAAGTGAGAAG-----TTTAGAGAAAAA
AGAGTAAAAAGAAACGAACAAAGCCTCCAAGAAATATGGGACTATGTGAAAAGACCAAAT
CGATGTCTGATTGGTGTACCAGAAAGTGACAGGGAGAATGGAACCAAGTTGGAAAACATT
TTTCAGGATATTATCCAGGAGAACTTCCCCAACCTAGCAAGGCAGGCCAACATTCAAATT
CAGGAAATACAGAGAAAGCCACAAAGATACTCCTTGAGAAGAGCAACTCCAAGACACATG
ATTGTCAGATTCACCAAAGTTGAAATGAAGGAAAAAATGTTAAGGGCAGCCAGAGAGAAA
GGTTGGGTTACCCACAAAGGGAAGCCCATCAGACTAGCAGCAGATCTCTCGGCAGAAACT
CTACAAGCCAGAAGAGAGTGGGGGCCAATATTTAACATTCTTAAAGAAAAGAATTTTCAA
CCCAGAATTTCATATTAAGCCAAACTAAGCTTT--AAGTGAAAGAGAAATAAAATCCTTT
ACAGACAAGCAAATGCTGAGAGATTGTGTCACCACCAGGCCTGCCTTACAAGAGCTCCTG
AAGGAAGCACTAAACATGGAAAGGAACAACTGGTACCAGCCACTGCAAAAACATGCCAAA
TTG
>lcl|hg18_L1PA5_chr1_148190589_148196694
ATGGGGAGAAACCAGAGCAGAAAAGCTGAAAATTCTAAAAATCAGAGTGCCTCTTCTCCT
CCAAAGGAACGCAGCTCCTCACCAGCAACAGAACAAAGCTGGACGGAGAATGACTTTGAC
GAGTTGAGAGAAGAAGGCTTCAGACGATCGGTAATAACAAA---CTCTGAGCTAAAGGAG
GATGTTCGAACCCATCGCAAAGAAGCTAAAAACCTTGAAAAAAGATTAGACGAATGGCTA
ACTAGAATAAACAGCATAGAGAAGACCTTAAACGACCTGATGGAGCTGAAAACCATGGCA
TAAGAACTATGTGACGCGTGCACAAGCTTCAGTAGCTGATTCAATCAAGTGGAAGAAAGG
GTATCAGTGATTGAAGATCAAATGAATGAAATGAAGTGAGAAGAGAAGTTCAGAGAAAAA
AGAGTAAAAAGAAACAAACAAATCCTCAAAGAAATATGGGACTATGTGAAAAGACCAAAT
CTATGTCTGATTGGTGTACCTGAAAGTGACGGGGAGAATGGAACCAAGTTGGAAAACACT
CTTCGGGATATTATACAGGAGAACTTCCCCAACCTAGCAAGGCAGGCCGACATTCAAATT
CAGGGAATACAGAGAACGCCACAAAGATACTCCTTGAGAAGAGCAACTCTGAAATACATA
ATTGTCAGATTC-CCAAAGTTGAAATGAAGGAAAAAATGCTAAGGGCAGCCAGAGAGAAA
GGTCGGGTTACCCACAAAGGGAAGCCCATCAGACTAACAGCAGATCTCTCGGCAGAAACT
CTGCAAGCCAGAAGAGCGTGGGGGCCAATATTCAACAGTCTTAAAGAAAAGAATTTTCAA
CCCAGAATTTCGTATCCAGCCAAACTAAGCTTCATAAGTGAAGGAGAAATAAAATCCTTT
ACAGACACGCAAATGCTGAGAGATTTTGTCACCACCAGGCCTGCCTTACAAGAGCTCCTG
AAAGAAGCACTAAACATGGAAAGGAACAACCGATACCAGCCACTGCAAAAACATGCCAAA
TT-
>lcl|hg18_L1PA5_chr1_53242923_53249042
ATGAGGAGAAACTAGAGCAGAAAAGCTGAAAATTCTAAAAATCAGAGTGCCTCTTC-CCT
CCAAAGGAGCACAGCTCCTCACCAGCAATGGAACAAATTTGGACGCAGAGTGACTTTGAT
GAGTTGAGAGAAGAAGGCTTCAGATGATCGGTAATAACAAACTTCTCTGAGCTAAAGGAG
GATGTTCAAACCCATCGCAAAGAAGCTAAAAACCTTGAAAAAAGATTAGACGAATGGCTA
ATTAGAATAAACAGCATAGAGAAGACCTTAAATGACCTGATGGAGCTGAAAACCATGGCA
CAAGAACTATGTGACACATGCCAAAGCTTCAGTAGCCGATTTGATCAAGTGGAAGAAAGG
GTATCAGTGATTGAAGATCAAATGAATGAAATGAAGTGAGAAGAGAAGTTCAGAGAAAAA
AGAATAAAAAGAAATGAACAAAGCCTCCAAGAAATATGGGACTATGTGAAAAGACCAAAT
CTACGTCTGACTGGTGTACCTGAAAGTGAGGGGGAGAATGGAACCAAGTTGGAAAACACT
CTTCAGGATATTATCCAGGAGAACTTCCCCAACCTAGCAAGGCAGGCCAACATTCAAATT
CAGGAAATACATAGAACGCCACAAAGATACTCCTCGAGAAGAGCAACTCCAAGACACGTA
ATTGTCAGATTCACTAAAGTTGAAATGAAGGAAAAAATATTAAGGGCAGCCACAGAGAAA
GGTCGGGTTACCCACAAAGGGAAGCCCAACAGACTAACAGCGGATCTCTCGGCAGAAACT
CTACAAGCCAGAAGAGAGTGGGGGCCAATATTCAACATTCTTAAAGAAAAGAATTTTCAA
CCCAAAATTTCATATCCAGCCAAACTAAGCTTCATAAGTGAAGGAGAAATAAAATCCTTT
ACACACAGGCAAATGCTGAGAGATTTTGTCACCACCAGGCCTGCCTTACAAGAGCTCCTG
AAGGAAGTACTAAACATGGAAAGGAACAACTGGTACCAGCCACTGAAAAAACATGCCAAA
TTG
>lcl|hg18_L1PA5_chr12_86089316_86095480
ATAGGAAGAAACCAGAGCAGAAAAGCTGAAAATTCTAAAAACAAGAGCACCTCTTCTCCT
CCAAAGGATCGCAGCTCCTAGCCAGCAACAGAACAAAGCTGGATAGAGAATGAATTTGAC
GAGTTGACAGAAGTAGGCTTCAGAAGGTCAGTAAAAACAATCTTCTCTGAGCTAAAGGAG
GATGTTTGAACCCATTGCAAGGAAGCTAAAAACCTTGAAAAAAGATTAGATGAATGGCTA
ACTAGAATAAACAGCGTAGAGAAGACCTTAAATGACCTGATGGAGCTGAAAACTATGGCA
TGAGAACTGCATGAAGGATGCACAAGCTTCAGTAGCCAATTCGATCAAGTGGAAGAAAGG
ATATCAGTGATTGTAGGTAAAGTGAATAAAATGAAGCGAAAAGAGAAGTTTAGAGAAAAA
TGAGTAAAAAGAAACGAACAAACCATCCAAGAAATATGGGACTATGTGAAAAGACCAAAT
CTACTTTTGACTGGTGTACCTGAAAGTGACAGGGAGGATGGAACCAAGTTGAAAAACACT
CTTCAGGATATTATCCAAGGGAACTTCCCCAACCTAGCAAGGCAGGCCAACATCCAAATT
CAGAAAATACAGAGAACACCACAAAGACACTTCTTGAGAAGAGCAACCCCAAGACACAT-
ATTGTCAGATTAACCAAGGTTGAAATGAAGGAAAAAATGTTAAAGGCAGCCAGAGAGAAA
GGTCTGGTTACCCACAAAGGATAGCCCATCAGACTAACAGCTGATCTCTTGGAAGAAACT
CTACAAGCCAAAAGAGAGTGGGGACCAATATTCAACGTTCTTAAAGAAAAGAATCTTCAA
CTCAGAATTTCATATCCAGCCAAACTAAGCTTCATAACTGAAGGAGAAATAAAATCCTTT
AAAGACAAGAAAATGCTGAGAGATTGTGTCCCCACCAAGCCTGTCTTACAAGAGCTCCTG
AAGGAAGCACTAAACATGGAAAGGAATAACCGGTACCAGCCACTGCAAAAACATGCCAAA
TTG
>lcl|hg18_L1PA5_chr13_68950000_68956123
ATGGGGAGAAACCAGAGCAGAAAAGCTGAAAATTCTAAAAATCAGAGCACCTCTTCTCCT
CCAAAGGAATGCAGCTCCTCACCAGCAACAGAACAAAGCTTGTCAGAGAATGACTTTGAA
GAGTTGAGAGA-GAAGGCTTCAGACGATCGGTAATAATAAACTTCTCCAAGCTAAAGGAG
GATGTTTGAACCCATCACAAAGAAGCTAAAAACCTTGAAAAAAGATGAGATGAATGGCTA
ACTAGAATAAACAGTGTAGAGAAGACCTCAAATGACTTGATGGAGCTGAAAACCATGGCA
CGAGAACTACGTGATGCATGAACAAGCTTCAGTAGCTGATTCGATCAACTGGAAGAAAGG
GTATCAGTGATTGAAGATCAAATGAATGAAATGAAGCCAGAAGAGAAGTTTAGAGAAAAA
AGAGTAAAAGGAAATGAACAAAGCCTCCAAGAAATATGGGACTATGTGAAAAGACCAAAT
CTACATCTGATTGATGTACCTGAGAGTGACAGGGAGAATGGAACCAATTTGGAAAACATT
CTTCAGTATATTAACCAGGAGAACTTCCCCAACCTAGCAAGGCAGGCCAACATTCAAATT
CAGGAAATACAGAGAACGCCACAAAGATACTCCTCGAGAAGAGCAACTCCAAGACATATA
ATTGTCAGATTCACCAAAGTTGAAATGAAGGAAAAAATATTAAGGGCAGCCAGAGAGAAA
GGTCGGGTTACCCACAAAGGGAAGCCCATCAGACTAACAGCTGATCTCTCGGCAGAAACT
CTAAAAGCCAGAAGAGAATGGGGACCAATATTCAACATTTTTAAATAAAAGAATTTTCAA
CCCAGAATTTCATATCCAGCCAAACTAAGCTTCATAAATGAAGGAGAAATAAAATCCTTT
ACAGACAAGCAAATGCTGAGAGATTTTGTCACCACCAGGCCTGCCTCACAAGAGCTTCTG
AAGGAAGCACTAAACATGGAAAGGAACAATCAGTACCAGCCACTGCAAAAACATGCCAAA
TTG
>lcl|hg18_L1PA5_chr12_118027006_118033141
ATGGGGAGAAACCAGAGCAGAAAAGCT-AAAATTCTAAAAATCAGAGAGCCTCTTCTCCT
CCAAAGGAACGCAGCTCCTTGCCAACAATGGAACAAAGCTGGACGGAGAATGACTTTGAC
AAGTTGAGGGAAGAAGCTTTCAGATGATCAGTGATTACAAACTTCTCTGCGCTAAAGGAG
GATGTTTGAACCCATCGCAAAGAAGCTAAAAACCTTGAAAAAAGATTAGACGAATGGCTA
ACTAGAATAAACAGTGTAGAGAAGACCTTAAATGACCTGATGGAGCTGAAAATCATGGCA
CGAGAACTACATGATACATGCACAAGCTTCAGTAGCCAATTCAATCAAGTGGAAGAAAGG
GTATCAGTGATTGAAGATCAAATGAATGAAATGAAGTGAGAAGAGAAGTTTAGAGAAAAA
AGAGTAAAAAGAAATGAACAAAGCCTCCAAGAAATATGGGACTATGTGAAAAGACCAAAT
CTATGTCTGATTGGTATACCTGAAAGTGACGGGGAGAATGGAACCAAGTTGGAAAACACT
CTTCAGGATATTATCCAG---AACTTCCCCAACCTAGCGGGGCAGGCCAACATTCAAATT
CAGGAAATACAGAGAACGCCACA-AGATACTCCTCAAGAAGAGCAACTCCAAGACACATA
ACTGTCAGATTCACCAAAGTTGAAATGAAGGAAAAAATGTTAAGGGCAGCCAGAGAGAAA
GGTCGGGTTACCCACAAAGGGAAGCCCATCAGACTAACAGCTGATCTCTCGGCAGAAACT
CTACAAGCCAGAAGAGGGTGGGGGCCAATATTCAACATTCTTAAAGAAAAGAATTTTCAA
CCCAGAATTTCATATCCAGCCAAACTAGGCTTCATAAGTGAAGGAGAAATAAAATCCTTT
ACAGACAAGCAAATGCTGAGAGACTTTGTCACCACCAGGCCTGCCTTACAAGAGCTCCTG
AAGGAAGCACTAAACATGGAAAGGAACAACTGATACTAGCCACTGCAAAAACATGCCAAA
TTG
>lcl|hg18_L1PA5_chr1_144944704_144950855
ATGGGGAGAAACCAGAGCAGAAAGGCTGAAAATTCCAAAAACCAGAACACCTCTTCTCCT
CCAAAGGAACACAAGTCCTCACCAGCAAGGGAACAAAACTGGATGGAGAATTAGTTTGAT
GAGGTGACAGAAGCAGGCTTCAGAAGGTCGGTAATAACAAACTTCTCCGGGCTAAAGGAG
CATGTTCTAACCCATCACAAGGAAGCTGAAAACCTTGAAAAAAGGTTAGATGAATGGCTA
ACTAGAATAAACAGTGTAGAGAAGAGCTTAAGTGACCTGAAGGAGCTGAAAACCACAGTA
TGAGAACCTCGTGAAGCATAAACAAGATTCAATAGCCAATTCAATCAAGCAGAATAAAGA
ATATCAGTGATTGAAGATCAAATTAATGAAATAAAGCGAGAAGACAAGATTAGAGAAAAA
AGAGTAAAAAGAAATGAACAAAGACTCCAATAAATATGGGACTATGTAAAAAGACCAAAT
CTACATTTGATAGCTGTAC-TGAAAGTGACAGAGAGAATGGAATCAAGTTGGAAAACGCT
CTGCAGGATATTATCCAGGAGAACTTCCCCAATCTAGCAAGGCAGGCCAACATTCAAATT
CAGGAAATACAGAGAACGCCACAAAGATACTCCCCGAAAAGAGCAACTCCAAGACACATA
ATTGTCAGATTCACCAAAGTTGAAATGAAGGAAAAAATGTTAAGGGCAGCCAGAGAGAAA
GGTCGGGATACCCACAAAGGGAAGCCCATCAGACTAACAGCTGATCTCTTGGCAGAAACT
CTACAAGCCAGGAGGGAGTGGGGGCTAATATTCGACAATCTTAAAGAAAAGAATTTTCAA
CACAGAATTTCATATCCAGCCAAATGAAGCTTCATAAGTGAAGGAGAAATAAAATACTTT
ACAGACAAGAAAATGCTGAGAAATTTTGTCACCACCAGGCCTGCCCTAAAAGAGCTCCTG
AAGGAAGCACTAAATATGGAAAGGAACAACTAGTACCAGCCACTGCAAAAACATGCCAAA
TTG
>lcl|hg18_L1PA5_chr11_106669666_106675756
ATGGGGAGAAACCAGAGCAGAAAAGCTGAAAATTCTAAAAATCAGAACGCCTCTTCTCCT
CCAAAGGATCGCAGCTCCTCGCCAGCAACAGAACAAAGCTGGATGGAGAATGACTTTGCT
GAGTTGACAGAAGTAGGCCTCAGAAGGTCGGTAACAACAAACTTCTCCAAGCTAAAGGAA
CATGTTTGAACCCATCGCAAGGAAGCTAAAAACCTTGAAAAAATGTTAGACAAATGTCTA
ACTAGAATAAACAGTGTAGAGAAGAATTTAAATGACCTGATGGAGCTGAAAACCATGGCA
TGAGAACTTCGTCCCGCATGTACAAGCTTCAGTAGCCAATTCCATCAAGTGGAAGAAAGG
GTATCAGTGATTGAAGATCAAATTAATGAAATAAAGCGAGAAGGCAAGGTTAGAGAAAAA
AGAGTAAAAAGAAATGAACAAAACCTCCAAGAAACATGGGACTATGTGAAAAGACCAAAT
CTATGTTTGATTGGCATACCTGAAAGTGATGGGGAGAATGGAACCAAGTTGGAAAACACT
CTTCAGGATATTATCCAGGAGAAC-TTTCCAACCTAACAAGGCAGGCCAACATTCAAACT
CAGGAAACACAGAGAACACCACAAAGATACTCCTCGAGAAGAGAAACCCCAAGACACATA
ATTGTCAGATTCACCATGGTTGAAATGAAGGAAAAAATGTTAAGTGCAGCCAGAAAGAAA
GGTCGGGTTACCCACAAAGGGAAGCCCATCAGGCTAACAGCAGATCTCTTGTCAGAAATG
CTACAAACCAGAAGAGAATGGGGGCCAATATTCAATATTCTTAAAGAAAAGAACTTTCAA
CCCAGAATTTCATATCCAGACAAACTAAGCTTCATAAGTGAAGGAGAAATAAAATCACTT
ACAGACAAGCAAATGCTGAGAGATTGTGTTACCACCAGGCCTGCCTTACAAGAGCTCCTG
AAGGAAGCACTAAACACAGAAAGAAACAACTGGTATCAGCCACTGCAAAAACATGCCAAA
TTG
>lcl|hg18_L1PA5_chr12_103796241_103802382
ATGGGGAGAAACCAGAGCAGAAAAGCTGAAAATTCTAAAAACC-GAACGCCTCTTCTCCT
CCAAAGATTCACAGCTCCT---CAGCAATGGAACAAAACTGGATGGAGAATGACTTTGAC
GAGTTGACTAAAGTAGGCTTCAGAAGATTGGTAATAACAGACTTCTCCAAAGTACAGGAG
GATGTTCAAACCCATTGCAAGGAAGCTAAAAACCTTGAAAAAAGACTAGATGAATGGCTA
ACTAGAATAAACAGTGTAGAGAAGACCTTAAATGACCCAATGGAGCCGAAAACCATGGCA
TGAGAACTACATGATGCATGCACAAGCTTCAGTAGCCGATTTGATCAAGTGGAAGAAAGG
GTATCAGTGATTGAAGATCAAATGAATGAAATGAAGCAAGAAGAGAAGTTTAGAGAAAAA
AGAGTAAAAAGAAATGAACAAAGCCTCCAAGAAATATGGGACTATGTGAAAAGACCAAAT
CTACATTTGATTGGTATACCTGAAAGTGATGAGGAGAATGGAACCAAGTTGGAAAACACT
CTTCAGGATATTATCCAGGAGAACTTCCCCAACCTAGCAAGACAGGCCAACATTCAAATT
CAGGAAATACAGAGAACGTCACAAAGATACTCCTTGAGAAGAGCAACCCCAAGACACATA
ATTGTCAGATTCACCAAGGTTGAAATGAAGGAAAAAATGTTAAAGGCAGCCAGAGAGAAA
GGTTGGGTTACCCACAAAGGGAAGCCCATCAGACTAACAGTGGATCTCTCAGCAGAAACT
CTACAAGCCAGAAGAGAGTGGGGGCCAATATTCAACATTCTTAAAGAAAAGAATTTTCAA
CCCAGAATTTCATATCCAGCCAAACTAAGCTTCATAAGTGAAGGAGAAATAAAATACTTT
ACAGACAAGCAAATGCTGAGAGATTTTGTCACCACCAGGCCTGCCCTAAAAGAGCTCCTG
AAGGAAGCACTAAACATGGAAAGGAAAAACCAGTACCAGCCACTGCAAAAACATGCCAAA
TTG
>lcl|hg18_L1PA5_chr16_32330617_32336759
ATGGGGATAAACCAGAGCAGAAAAGCTGAAAATTCTAAAAATCAGAGCACCTCTTCGCCT
CCAAAGGATCACCACTCCTTGTCAGCAATGGAACAAAGCTGGACAGAGAATGACTTTGAT
GAGTTGACAGAAGTAGGCTTCAGAAAGTTGGTAATAACAAACTTCTCCGAGCTAAAGGAG
GATGTTGGAACCCATTGCAAGGAAGTTAAAAACCTTGAAAA-AGATTAGACGAATGGCTT
ACAAGAATAAACAGTGTAGAGAAGACCTTAAGTGACCCAATGGAGCTGAAAACCATGGCA
CAAGAACTTTATGACTCATGCACAAGCTTCAATAGCCGATTCAATCAAGTGGAAGAAAGG
GTATCAGTGATTGAAG-TCAAATAAATGAAATAAAGTGAGAAGACAAGGTTAGAGAAACA
AGAGTAAAAAGAAATGAACAAAGCCTCCAAGAAATATGGGACTATGTGAAAAGACCAAAT
CTATATTTGATTGGTGTACCGGAAAGTGATGAGGAGAATGGAACCAAGTTGGAAAACACT
CTTCAGGATATTATCCAGGAGAATTTCCCCAACCTAGCAAGGCAGGCCAACATTCAACTT
CAGGAAATACAGAGAACAACACAAAGATACTCTTTGAGAAGAGCGATTCCAAGACACATA
ATTGTCAGATTCACCAAGGTTGAAGTGTAGGAAAAAGTGTTAAGGGCAGCCAGAGAGAAA
GGTCAGGTTAGCCACAAAGGGAAGCCCATCAGACTAACAGCTGATCTCTTGGCAGAAACC
CTACAATCCAGAAGAGAGTGGGGGCCAATATTCAACATTCTTAAAGAAAATAATTTTCAA
TCCAGAGTTTCATATCCAGCCAAACTAAGCTTCATAAGTGAAGGAGAAATAAAATTCTTT
ACTGACAAGCAAATGCTGAGAGATTTTGTCACCACCAGGCCTGCCTTACAAGAGCTCCTG
AAAGAAGCACTAAACATGGAAAGAAACACCTGGTACCACCCAGTGCAAAAACATGCCAAG
TTG
>lcl|hg18_L1PA5_chr19_22130143_22136295
ATGGGGAGAAACCAGAGCAGAAAAGCTGAAAATTCTAAAAATCAGAGCACCTCTTCTCCT
CCAAAGGAACACAGCTCCTCATCAGCAATGGAAAAAAGGTGGATGGAAAATGACTTAGAT
GAGTTGAGAGA---AGGCTTCAGATGATCAATAATAACAGCCTTATCCAAGCTAAAGGAG
GATGTTCAAACCCATCGCAAAGAAGCTAAAAACCTTGAAAAAAGATTAGAAGAG-AGCTA
ACTAGAGTAAACAGCATAGAGAAGACCTTAAATGACCTGATGGAGCTGAAAACCATGGCA
CAAGAACTACGTGATGCATGCACAAGCTTCAGGAGCCGATTTGATCAAGTGGAAGAAAGG
GTATCAGTGATTGAAGATCAAATAAATGAAATGAAGTGAGAAGAGAAGTTTAGAGATACA
AGAGTAAAAAGAAATGAACAAAGCCTCCAAGAAATACGAGACTACGTGAAAAGACTTAAT
CTATGTCTGATTGGTGTACCTGAAAATGACGGGGAGAATGGAACCAAGTTGCAAAACACT
CTTCAAGATATTATCCAGGAGAACTTCCCCAACCTAGCAAGGCAGGCCAAAATTCAAATT
CAGGAAACACAGAGAACACCACAAAGATACTCCTTGAGAAGAGTAACTCCAAGACA-ATA
ATTGTCAGGTTCGCCAAAGTTGAAATGAAGGAAAAAATGTTAAGGGCAGCCAGAGAGAAA
GATCGGGTTACCCACAAAGGGAAACCCATCAGACTAACAGTGGATCTCTCAACAGAAACT
CTACAAGCCAGAAGAGAGTGGGGGCCAATATTCAACATTCTTAAAGAAAAGAATTTTCAA
-CCAGAATTTCATATCCAGCAAAATTAAGCTGCATAAGTGAAGGAGAAATAAAATCCTTT
ACAGACAAGCAAATGCTGAGAGATTTTGTTACTACCAGGCCTGCCTTACAAGAGCTCCTG
AAAGAAGCACTAAATATGGAAAGGAAAAACTGGTACCAGCCACTGCAAAAACATGCCAAA
TTC
>lcl|hg18_L1PA5_chr18_40133862_40139951
AAGGGGAGAGACCAGAGCAGAAAAGCTGAAAATTCTAAAAATCAGAGTGCCTCTTCTCCT
CCAAAGGAATGCAGCTCCTCGCCAGCAATGGAACAAAGCTGGATGGAGAATGAATTTGAC
GAGTTGAGAGAAGAAGAATTGAGATGATCGGTAATAACAAACTTCTCCAAGGTAAAGGAG
GATGTTAGAACCCATCGCAAAGAAGCTAAGAACCTTGAAAAAAGATTAGATGAATGGCTA
ACTAGAATAAACAGCA-AGAGAAGACCTTAAATAACCTGATGGAGCTGAAAACCATGGCA
TAAGAACTACATGACGCATACACAAGCTTCAGTAGCTGATTCCATCAAGTGGAAGAAAGG
GTATCAGTGATTGAAGATCAAGTGAATGAAATGAATCAAGAAGAGAAGTTTAGAGAAAA-
-GAGTAAAAAGAAAC----AAAGCCTCAAAGAAATGTGGGACTATGTGAAAAGACCAAAT
CTAAGTCTGATTGGTGTACCTGAAAGAGACAGGGAGAATGGAAACAGGTTGGAAAACAGT
CTTCAGGATATTATCCAGGAGAACTTCCCCAAGCTAGCAA-GCAGGACAACATTCAAATT
CAGGAAACACAGAGAATGCCACAAAGATACTCCTCGAGAAGAGCAACTCCAAGACACATA
ATTGTCAGATTTACCAAAGTTGAAATGAAGGAAAAAATATTAAGGGCAGCCAGACGGAAA
GGTCGGGTTATACACAAAGGGAAGCCCATCAGACTAAC--TGGATCTCTCGGCAGAAACA
CTACAAGCTAGAAGAGAGTGGAGGCCAATATTCAATATTCTTAAAGAAAAGAATTTTCAA
CCCAGAATTTCATGTCCAGCCAAACTAAGCTTCAGAAGTGAAGGAGAAATAAAATCCTTT
ACAGACAAGGAAATGCTGAGAAATTTTGTCACCGCCAGGCCTGCCCTACAAGAACTCCTC
AAAAAAGCACTAAACATGGAAAGGAACAACCAGTACCAGCCACTGCAAAAACATGCCAAA
TTG
>lcl|hg18_L1PA5_chr14_55765105_55771218
ATGGGGAGAAACCAGAGCAGAAAAGCTGAAAATTCTAAAAACCAGAGTGCCTCTTCTCCC
CCAAAGGAATGCAGCTCCTCACCAGCAACAGAACAAAGCTGGACAGTGAATGACTTTCAC
GAGTTGACAGAAGTGGGCTTCAGACGATCGGTAATAATAAACTTCTCTGAGCTAAAGGAC
GATGTTCAAACCCATTGCAAAGATGCTAAAAACCTTGAAAAAAGATTGGACAAATGGCTA
ACCAGAATAAACAGCCTAGAGAAGACCTTAAATGACTTGATGGAGCTGAAAACCATGGCA
CGAGAACTGCGTGATGCATGCAGAAGCTTCAGTAGCTGATTCAATCAAGTTGAAGACAGG
GTGTCAGTGATTGAAGATCAAATGAATGAAATGAAGCGAGAAGAAAAGTTTAGAGAAAAA
AGAGTAAAAAGAAACGAACAAAGCCTCCAAGAAATACAAGACTATGTGAAAAGACCAAAT
CCATTTCTGATTGGTGTACGTGAAAGTGAAGGGGAGAATGGAACCAAGTTGGGAAACACT
CTTCAGGGTATTATCCAGGAGAACTTCCCCAACCTAGCAAGGCAGGCCAGCATTCAAATT
CATGAAATACAGAGAATGCCACAAAGATACTCCTCTAGAAGAGCAACTCCAAGACACATG
ATTGTCAGATTCACCAAAGTTGAAATGAAGGAAAAAATGTTAAGGGCAGCCAGAGAGAAA
GGTCGGGTTACCCACAAAGGGAAGCCCATCAGACTAACAGCAGATCTCTCGGCAGAAACC
CTACAAGCCAGAAGAGAGTGGGGGCCAGTATTCAACATTCTTAAAGAAAAGAGTTTTCAT
GCCAGAATTTCATATCCAGCCAAACTAAGCTTCAGAAGTGAAGGAGAAATAAAATCCTTT
ACACACAAGCAAATGCTGAGAGATTTTGTGACCACGAGGCCTGCCTTACAAGAGCTCCTG
AAGGAAGCACTAAACATGGAAAGGAACAACTGGTACCAGCCACTGCAAAAACATGCCAAA
TTG
>lcl|hg18_L1PA5_chr14_70472601_70478728
ATGGGGAGAAACCAGAGCAGAAAAGATGAAAATTCTAAAAATCAGAGTGCCTCTTCTCCT
CCAAAGGAATGCAGCTCCTCGCCAGCAATGGAACAAAG--GGACAGAGAATGAGTTTGAC
GAGTTGACAGAAGTAGGCTTCAAAAGATCAGTAATAACAAACTTCTCCGAGCTAAAGGAG
GATGTTCGAACCCATCACAAAGAAGCTAAAAACCTTGAAAAAAGATTAGACAAATGGCTA
ACTAGAATAAACAATGTAGAGAAGACCTTAAATGACCTGATGGAGCTGAAAACCATGGCA
TGAGAACTACGTGATGCATGCACAACCTTCAGTAGCCGATTCGATCAAGTGGAAGAAAGG
GTATCAGTGATTG---ATCAAATGAATGAAATGAAGTGAGAAGAGAAGTTTAGAGAAAAA
AGAGTAAAAAGAAAAGAACAAAACCTCCAAGAAATATGGGACTATGTGAAAAGACCAAAT
CTATGTCTGACTGGTGTACCTGAAAGTGACAGGGAGAATGGCACCAAGTTGGAAGACACT
CTTCAGGATATTATCCAGGAGAACTTCCCCAACCTAGCAAAGCAGGCCAACATTCAAATT
CAGGAAATACAGAGAATGCCACAAAGATACTCCTCAAGAAGAGCAACTCCAAGACACATA
ATTGTCAGATTCACCAAAGTTGAAATGAAGAAAAAAATATTAAGGGCAGCCAGAGAGAAA
GGTCAGGTTACCCACAAAGGGAAGCCCATCAGACTAACAGCTGATCTCTTGGCAGAAACT
CTACAATCAAGAAGAGAGTGGGGGCCAATATTCAACATTCTTAAAGAAAAGAATTTTCAA
CCCAGAATTTCATATCCAGCCAAACTAAGCTTCATATGTGAAGGAGAAATAAAATCCTTT
ACAGACAAGCAAATGCTGAGAGATTTTGTCACC---AGGCCTGCCTTACAAGAGCTCCTG
AAGGAAGCACTAAACATGGAAAGGAACAACCAGTAGCAACCACTGCAAAAACATGCCAAA
TTG
>lcl|hg18_L1PA5_chr18_22072553_22078665
ATGGAAAGAAACCAGAGCAGAAAAGCTGAAAATTCTAAAATTCAGAGCGCCTTTTCTCCT
CCAAAGGAACGCAGCTCCTCACCAGCAATGGAACGAAGCTGGACGGAGAATGACTTTGAT
GAGTTGAGAGAAGAAGGCTTCAGACGACCAGTAATAACACACTTCTCTGAGCTAAAGGAG
GATGTTTGAACCCACTGCAAAGAAGCTAAAAAC-TTGAAAAAAGATTAGACGAATGACTA
ACTAGAATAAACAGTGTAGAAAAGACCTTAAATGACCTGAGGGAGCTGAAAACCATGGCA
CGAGAACTACGTG----ATGCACAAGCTTCAGTAGCCGATTCGATCAACTGGAAGAAAGG
GTATCAGTGATTGAAGATCAAATGAATTAAATGAAGCAAGAAGAGAAGTTTAGAGAAAAA
AGAATAAAAAAAAATAAACAAAGCCTCCAGGAAATATGGGACTATGTAAAAAGACCAAAT
CTACATCTGATTGGTGTACCTGAAAGTGATGGGGAGAATGGAACCAAGTTGGAAAACACT
CTGCAGGATATTAACCAGGAGAACTTCCCCAACCTAGCAAGGCAGGCCAACATTCAAATT
CAGGAAATACAGAGAACGCCACAAAGATACTCCTCGAGAAGAGCAACTGCAAGACACATA
ATTGTCAGATTCACCAAAGTTGAAATGAAGGAAAAAATATTAAGGGCAGCCAGAGAGAAA
GGTCAGGTTACCTACAAGGGGAAGCCCATCAGACTAACAGCAGATATCTTGGCAGAAACT
CTACAAGCCAGAAGACAGTGGGGGCCAATATTCAACATTCTTAAAG-AAAGAATTTTCAA
GTCAGAATTTCATATCCAGCCAAACTAAGCTTCATAAGTGAAGGAGAAATAAAATCCTTT
ACAGACAAACAAATGCTGAGAGATTTTGTCACCACCAGGCCTGCCTTACAAGAGCTCCTG
AAGGAAGCACTAAACACAGCAAGGAACAACCAGTATCAGCCACTGCAAAAACATGCCAAA
TTG
>lcl|hg18_L1PA5_chr16_31197560_31203675
ATGGGGAGAAACCAGAGCAGAAAAGCTGAAAATTTTAAAAATCAGAGCACCTCTTCTCCT
CCAAAGGAGCACAGCTCCTCACCAGCAATGGAACGAAGCTGGACGGAGAATGACTTTAAC
GAGTTGAGAGGAGAAGGCTTCAGATGATCGGTAATAACAAACTTCTCCGAGCTAAAGGAG
GATGTTCAAACCCATCACAAAGAAGCTAAAAACCTTGTAAAAAGATTAGACGAATGGCTA
ACTAGAATAAACAGCATAGAGAAGACCTTAAATGACCTGATGGAGCTGAAAACCATGGCA
TGAGAATTACGTGATGCATGCACAAGCTTCAGTAGCCAATTCAATCAAGTGGA-GAAAGG
GTATCAGTGATTGAAGATCAAATGAATGAAATGAGGCAAGAAGAGAAGTTCAGAGAAAAA
AGAGTAAAAAGAAATGAACAAAGCCTCCAAGAAATATGGGACTATGTGAAAAGACCAAAT
CTACGTCTGATTGGTGTACCTGAAAGTGACAGGGCGAATGGAACCAAGTTGGAAAACACT
CTTCAGGGTATTATCCAGGAGAACTTCCCCAATCTAGCAAGGCAGGCCAACATTCAAATT
CAGGAAATACAGAGAACACCACAAAGATACTCCTCAAGAAGAGCAACTCCAAGACACATA
ATTGTCAGATTCACCAAAGTTGAAATGGAGGAAAAAATGTTAAGGGCAGCCAGAGAGAAA
GGTCAGGTTACCCACAAAGGGAAGCCCATCAGACTAGCAGCTGATCTCTCAGCAGAAACC
CTACAAGCCAGAAGAGAGTGGGGGCCAATATTCAACATTCTTAGAGAAAAGAATTTTCAA
CCCAGAACTTCATATCCAGCCAAACTAAGCTTCATAAGTGAAGGAGAAATAAAATACTTT
ACAGACAAGCAAATGCTGAGAGATTTTGTCACCACCAGGCCTGCCCTAAAAGAGCTCCTG
AAGGAAGCACTAAACATGGAAAGGAAAAACCAGTGCCAGCCACTGCAAAAACATACCAAA
TTG
>lcl|hg18_L1PA5_chr16_47819516_47825650
ATGGGGAGAAACAAGAGCAGAAAAGCTGAAAATTCTAAAAATCAGAGCGCCTCTTCTCCT
CTAAAGGAATGCAGCTCCTTGCCAGCAACGGAACAAAGCCGGACAGAGAATGACTTTGAT
GAGTTGAGAGAAGAAGGCTTCAGATGATCAGTAATAACAAACTTCTCCGAGCTAAAGGAG
GATGTTCGAACCCATCACAAAGAAGCCAAAAGCCTTGAAAAAAGATTAGATGAATGGCTA
ATTAGAATAAACAGCATAGAAAAGACCTTCAATGAACTGATGGAGCTGAAAACCATGGCA
CGAGAACTACGTGATGCATGCACAAGCTTCAGTAGCTGATTCGATCAAGTGGAAGAAAAG
GTATCAGTGATTGAAGATCAAATGAATGAAATGAAGCCAGAAGAGAAGTTTAGAAAAAAA
AGAGTAAAAAGAAAGGAACAAAGCCTCCAAGAAATAAGGAACTATGTGAAAAGACCAAAT
CTATATCTGAATGGTGTACCTGAAAATGACAAGGAGAATGGAACCAAGTTGGAAAACACT
CTTCAGGATATTATCCAGGAGAACTTCCCCAACCTAGCAAGGCAGGCCAATATTCAAATT
CATGAAATACAGAGAATTCCGCAAAGATACTCCTTGAGATGAGCAACTCCAAGACACATA
ATTGTCAAATTCACCACAGTTGAAATGAAGGAAAAAATGTTAAGGGCAGCCAGAAAGAAA
GGTCTGGTTACCCACAAAGGGAAGCCCATCAGACTAACAGCAGATCTCTCAGCAGAAACT
CTACAAGCCAGAATAGAGTGGGGGCCTATATTCAGAATTCTTAAAGAAAAGAATTTTCAA
CCCAGAATTTCACATCCAGTCAAGCTAAGCTTCATAAGTGAAGGAGAAATAAAATCCTTT
ACAGACAAGCAAATGCTGAGAGATTTTGTCGCCACTAGGCCTGCCCTACAAGAGCTCCTG
AAGGAAGCACTAAACATGGAAAGGAACAACAAGTACCAGCCACTGGAAAAACACGCCAAA
TTG
>lcl|hg18_L1PA5_chr14_84554505_84560576
ATTGGGAGAAA-CTGAGTAGAAAAGCCGACAATTCTAAAAATCAGAGAGCCTCTTCTCCT
CCAAGCGAACACGGCTCCTCACCAGCAACGGAACAAAGCTGGATAGAGAATGACTTTGAG
GAGTTGAGAGA---AGGCTTCGGACGACCGGTAATAACAAAATTCTCCGAGCTAAATGAG
TATGTTCGAACCCATTGCAAAGAAGCTAAAAACCTTGAAAAAAGATTAGATGAATGGATA
ACTAGAATAAACAGTGTAGAGAAGACCTTAAATGACCTGATGGAGCTGAAAACCATGGCA
CTAGAACTATGTGACACATGCACAAGCTTCAGTAGTAGATTCGATCAAGTGGAAGAAAGG
GTATCAGTGATTGAAGATCAACTGAATGAAATGAAGTGAGAAGAGAAGTTTAGAGAAAAA
AGAGTAAAAAGAAATGAACAAAGCCTCCAAGAAATATGGGACTATGTGAAAAGACCAAAT
CTACATCTGACTGGTGTACCTGAAAGTGATGGGGAGAATGGAACCAAGTTGGAAAACACT
CTGCAGGATATTTGACAGGAGAACTTCCCCAACCTAGCAAGGCAGGCCAACATTCAAATT
CGGGAAATACAGAGAATGCCACAAAGATATTCTTTGAGAAGAGCAACTCCAAGACACATA
ATTGTCAGATTCACCAAAGTTGAAATGAAAGAAAAAATGTTAAGGGCAGCCAGAGAGAAA
GGTCGGGTTACCCACAAAGGGAAGCCCATCAGACTAACAGCTGATCTCTCGGCAGAAACT
CTACAAGCCAGAAGAGAGTGGGGGCCAATATTCAACATTCTTAAAGAAACGAATTTTCAA
CCCAGAATTTCATATCCAGCCAAACTAAGTTTCATAAGTGAAAGAGA-ATAAAATCCTTT
ACAGACAAACAAATGCTGAGAGATTTTGTCACCACCAGGCCTGCCTTACAAGAGCTCCTG
AAGGAAGCACTAAACATGGAAGGGAATAACTGGTACCAGCTACTGAAAAAACATGCCAAA
TTG
>lcl|hg18_L1PA5_chr15_52828765_52834905
ATGGGGAGAAACCAGAGCAGAAAAGCTGAAAATTCTAAAAATCAGAGCGCCTTTTCTCCT
CCAAAGGAACGCAGCTCCCCACCAGCAATGGAACAAAGCTGGGCAGAGAATGACTTTGAC
GAGTTGAAAGAAGAAAGCTTCAGATGATCAGTAATAACAAACTTCTCCGAGCTAAAGGAG
GATGTTTGAACCCATTGCAAAGAAGCTAAAAACCTTGAAAAAAGATTAAACAAATGGCTA
ACTAGATTAAACAGCATAGAGAAGTCCTTAAATGACCTGATGGAGCTGAAAACCGTGGCA
CAAGAACTATGTGACGAATGCACAAGCTTCAGTAGCCAATTCAATCAAGTGGAAGAAAGG
GTATCAAAGATTGAGGATCAAATGAATGAAATGAAGCAAGAAGAGAAGTTTAGAGAAAAA
AGAATAAAAAGAAATGAACAAAGCCTACAAGAAATATGAGACTATGTGAAAACACCAAAT
CTACATCTGATTGGTGTACCTGAAAGTGATGGGGAGAATGGAACCAAGTTGGAAAACACT
CTGCAGGATATTATCCAGGAGAACTTCCCCAACCTAGCAAGGCAGGCCAACATTTAAATT
CAGGAAATACAGAGAATGCTACAAAGGTACTCCGTAAGAAGAGCAACTCCAAGACACATA
ACTGTCAGATTCACCAAAGTTGAAATGAAGGAAAAAATATTAAGGGCAGCCACAGAGAAA
GGTGGGGTTACCCACAAAGGGAAGCCCATCAGACTAACAGCAGATCTCTCAGAAGAAACC
CTATAAGCCATAAGAGAGTGGGGGCCAATATTCAACATTCTGAAAGAAAAGAATTTTCAA
CCCAGAATTTCATATCCAGCCAAACTAAGCTTCATAAGTGAAGGAGAAATAAAATCCTTT
ACAGACAAGCAAACGCTTAGAGATTCTGTCACCACCAGACCTGCCTTATAAGAGCTCCTG
AAGGAAGCACTAAACATGGAAAGGAACAATTGGTACCAGCCACTGAAAAAACATGCCAGA
TTG
>lcl|hg18_L1PA5_chr18_1325219_1331362
ATGGGGAGAAACCAGAGCAGAAAAGCTGAAAATTCTAAAAATCAGAGTGCTTCTTCTCCT
CCAAGGGAATGCAGCTCCTCACCAGCAACGGAACGAAGCTGGATGGAGAATGACTTTGAT
GAGTTGACAGAAGTAGGCTTCAAAAGATCAGTAATAACAAACTTCTCCAAGCTAAAGGAG
GATGTTTGAACCCATCACAAAGGTGCTAAAAACCTTGAAAAAAGATTACATGAATGGCTA
----GAATAAACAGCATAGAGAAGACCTTAAATGACCTGATGGAGCTGAAAACCATGGCA
TGAGAACTACGTGATGCATGCACAATGTTCAGCAGCCGATTCAATCAAGTGGAAGATAGG
GCATCAGTGATTGAAGATCAAATGAATGAAATGAAGTGAGAATAGAAGTTTAGAGAAAAA
AGAATTAAAAGAAACGAGCAAAGCCTCCAAGAAATATGGGACTATGTGAAAACACCAAAT
CTATGTCTGATGGGTGTACCTAAAAGTGATGAGGAGAATGGAACCAAGTTGG-AAACACT
CTACAGGATGTTATCCAGGAGAACTTCCCCAATCTAGCAAGGCAGGCCAACGTTCAAATC
CAGGAAATACAGAGAATGCCACAAAGATACTCCTCGAGAAGAGCAATCCCAAGACACGTA
ATTGTCAGATTCACCAAGGTTGAAATGAAGGAAAAAATGTTCAGGGCAGCCAGAGAGAAA
GGTTGGGTTACCCACAAAGGGAAGCCCATCAGACTAACAGCTGATCTCTCGGCAGAAACT
CTACAAGTCAGAAGAGAGTGGGGGCCAATATTCAACATTCTTAAAGAAAAGAATTTTCAA
CCCAGAATTTCATATCCAGCCAAACTAAGCTTCATAAGTGAAGGAGAAATAAAATACTTT
ACAGACAAGCAAATGCTGAGAGATTTTGTCACCACCAGGCCTGCCCTAAAAGAGCTCCTG
AAGGAAGCACTAAACATGGAAAGGAAGAACTGGTACCAGCCACTGCAAAAACATGCCAAA
ATG
>lcl|hg18_L1PA5_chr14_32056271_32062284
ATAGGGAGAAACCAGAGCAGAAAAGCTGAAAATTCTAAAAATCAGAGCACCTCTTTTCCT
CCAAAGGAAAGCAGTTCCTCACCAGCAATGGAACAAAGCTGGATGGGGAATGACTTTGA-
----TGAGAGAAGAAGGCTTCAGAGGATCGGTAATAACAGACTTCTCTGAGCTAAAGGAG
GATGTTTGAACCCATCGCAAAGAAGATAAAAACCTTGAAAAAAGATTAGACGAATGGCTA
ACTAGAATAAACAGCATAGAAAAGACCTTAAATGAACTGTTGGAGCTGAAAACCATGGCA
CGAGAACTACGTGACACATGCACAAGCTTCAGTAGCCAATTCGATCAAGTGGAAGAAAGG
GTATCAGTGATTGAAGATCAAATGTATGAAATGAAGCGAGAAGAGAAGTTTAGAAGAAAA
AGAGTAAAAAGAAACGAACAAAGCCTCCAAGAAATATGGGACTATGTGAAAAGACCAAAT
CTACGTCTGATTGGTGTACCTGAAAGTGACGGGGAGAATGGAACCAAGTTGGAAAACACT
ATTCAGGATATTATCCAGGAGAACTTCACCAACCTAGAAAGGCAGACCAACATTCAAATT
CAGGAAATACAGAGAATGCCACAAAGATACTCCTTGAGAAGAGAAACTCCAAGACACATA
ATTGTCAGATTCACCAAAGTTGAAATGAAGAAAAACATGTTAAGGGCAGCCAGAGAGAAA
GGTCGGGTTACCCACAAAGGGAAGCCCATCAGACTAACAGCAGATCTCTCAGCAGAAACT
CTACAAGCCAGAAGAGAGTGGGAGCCAATATTCAACAT-CTTAAAGAAAAGAATTTTCAA
CCCAGAATTTCTTATCCAGCCAAACTAAGCTTCAGAAGTGAAGGAGAAATAAAATCCTTT
ACAGACAAGCAAATGCTGAGAGATTTTGTCACCACCAGGCCTGCCTTACAAGAACTCCTG
AAGGAAGCACTGAACATGGAAAGGAACGACCAGTACCAGCCACTGCAAAAACATGCCAAA
TTG
>lcl|hg18_L1PA5_chr14_91763530_91769665
GTGGGGAGAAACCAGACCAGAAAAGCTGAAAATTCTAAAAATCAGAGTCCCTCTTCTCCT
CCAAAGGAATGCAGCTCCTTGCCAGCAATGGAATAAAGCTGGACAGAGAATGACTTCGAC
GAGCTGAGAGAAGAAGGCTTCAGACGATCAGTAATAACAAACTTCTCCAAGCTAAAGGAG
GATGTTCGAACCCATCGCAAAGAAGCTAAAAACCTTGAAAAAAGATTAGACGAATGGCTA
ACTAGAATAAACAGTGTAGAGAAGACCTTAAATGACCTGATGGAGCTGAAAACCATGGCA
CAAGAACTACGTGACACATACACAAGCTTCAGTAGCCGATTTGATCAAGTGGAAGAAAGG
GTATCAGTGATTGAAGATCAAATGAATGACATGAAGCGAGAAGAGAAGTTTAGAGAAAAA
AGAGTAAAAAGAAACGAACAAAGCCTCCAAGAAATATGGGACTATGTGAAAAGACCAAAT
CTACGTCTGATTGGTGTACCTGAAAGTGACAGGGAGAATGGAA-CAAGTTGGAAAACACT
CTGCAGGATATTATCCAGGAGAACTTCCCCAACCTAGCGAGGCAGGCCAACATTCAAATT
CAGGAAATACAGAGAACACCACAAAGATACTCCTCGAGAAGAGCCACTCCAAGACACATA
ATTGTCAGATTCACCAAAGTTTAAATGAAGGAAAAAATGTTAAGGGCAGCCAGAGAGAAA
GGCTGGGTTACCCACAAAGGGGAGCCCATCAGACTAACAGTGGATCTCTTGGCAGAAATT
CTACAAGCCAGAAGACAGTGGGGGCCAATATTCAACACTCTTAAAGAAAAGAATTTTCAA
CCCAGAATTTCATATCCAGCCAAACTAAGCTTCGTAAGTGAAGGAGAAATAAAATACTTT
ACAGATAAGCAAATGCTGAGAGATTTTGTCACCACCAGGCCTGCCTTACAAGAGCTCCTG
AAGGAAGCACTAAACATGGAAAGGAACAATCAGTACCAGCCACTGCAAAAACATGCCAAA
TTG
>lcl|hg18_L1PA5_chr16_48934752_48940815
ACGGGGAGAAACCAGAGCGGAAAAGCTGAAAATTCTACAAATCAGAGCACCTCTTCTCCT
CCAAAGGAACGCAGCTCCTTGCCAGCAACGGAACAAAGCTGGAGGGAGAAAGACTTTGAT
GAGTTGAGAGAAGAATGCTTCAGACGATCAGTAATAACAAACTTCTCTGAGCTCAAGGAA
GATGTTTGAACCCATTGCAAAGAAGCTAAAAACCTTGAAAAAAGATTAGACGAATGGCTA
ACTACATTAAATAGGGTAGAGAAGACCTTAACTGACCTGATGGAGCTGAAAATCATGGCA
CGAGGACTACGTGATGCATGCACAAGTTTCAGTAGCCGATTTGATCAAGTGGAAGAAAGG
GTATCAATGATTGAAGATCAAATGAATGAAATGAAGCAAAAAGAGAAGTTTAGAGGAAAA
GGAGTGAAAAGAAATGAACAAAGCCTCCAAGAAATATTGGACTATGTGAAAAGGCCAAAT
CTACATCTGATTGGTGTACCTGAAAGTGATGGGGAGAATGGAACCAAGTTGGAAAACACT
CTTCAGGATATTATCCAGGAGAACTTCCCCAACCTAGCAAGGCAGGCCAATATTCAAATT
CAGGAAATACAGAGAATGCCACAAAGATACTCCTCGAGAAGAGCAACTCCAAGACACATA
ATTGTCAGATTCACCAAAGTTGAAATGAAGGAAAAAATGTTAAGGGCAGCCAGAGAGAAA
GGTCAGGTTACCCACAAAGGGAAGCCCATCAGACTAACAGCAGATCTCTCAGCAGAAACC
CTATAAGCCAGAAGAGAGTGGGAGCCAATATTCAACATTCTTAAAGAAAAGAATTTTCAA
CCCAGAATTTCATATCCAGCCAAACTAAGCTTCATAAGTGAAGGAGAAATAAAATCTTTT
ACAGACAAACAAATGCTGACAGATTTTGTCATCACCAGGCCTGTCTTACAAGAGCTTCTG
AAGGAAGCACTAAACGTGGAAAGGAATAACCAGTACCAGCCACTGCAAAAACAGGCCAAA
TTG
>lcl|hg18_L1PA5_chr22_15307966_15314100
ATGGGGATAAACCAGAGCACAAAAGCTGAAAATACTAAAAATCAGAGCACCTCTTCTCCT
CCAAAGGATCACAGCTCCTTGTCAGCAATGGAACAAAGCTGGACGGAGAATGACTTTGAC
GAGTTGACAGAAGTAGGCTTCAGAAGGTTGGTAATAACAAACGTCTCCAAGCTAAAGGAG
GATGTTGGAACCCATTGCAAGGAAGCTAAAAACCTTGAAAAAAGATTAGACGAATGGCTT
ACAAGAATAAACAGTGTAGAGAGGACCTTAAGTGACCCAATGGAGCTGAAAACCATGGCA
CGAGAACTTTGTGACGCATGCACAAGCTTCAATAGCCAATTCAATCAAGTGGAAGAAAGG
GTATCAGTGATTGAAGATCAAATAAATGAAATAAAGTGAGAAGACAAGGTTAGAGAAACA
AGAGTAAAAAGAAATGAAGAAAGCCTCCAAGAAATATGGGACCATGTGCAAAGACCAAAT
ATATATTTGATTGGTGTACCAGAAAGTGATGAGGAGAATGGAACCAAGTTGGAAAACACT
CTTCAGGATATTATCCAGGAGAACTTCCCCAACCTAGCAAGGCAGGCCAACATTCAACTT
CAGGAAATACAGAGAACAACACAAAGATACTCTTTGAGAGGAGTGATTCCAAGACACATA
ATTGTCAGATTCACCAAGGTTGAAGTGTAGGAAAAAGTGTTAAGGGCAGCCAGAGAGAAA
GGTCAGGTTAGCCACAAAGGGAAGCCCATCAGACTAACAGCTGATCTCTTGGCGGAAACC
CTACAATCCAGAAGAGAGTGGGGGCCAATATTCAACATTCTTAAAGAAAATAATTTTCAA
TCCAGAGTTTCATATCCAGCCAAACTAAGATTCATAAGTGAAAGAGAAATAAAATTCTTT
ACTGACAAGCAAATGTTGAGAGATTTTGTCACCACCAGGCCTGCCTTACAAGAGCTCCTG
AGGGAAGCACTAAACATGGAAAGAAACACCCGGTAACAGCCAGTGCAAAAACATGCCAAG
TTG
>lcl|hg18_L1PA5_chr2_60210816_60216979
ATAGGGAGAAACCAGAGCAGAAAAGGTGAAAATTCTAAAAACCAGAGTGCCTCTTCTCCT
CCAAAGGAACGCAGCTCCTCACCAGCAACAGAACAAAGCTGGATGGAGATTGACTTTATC
GAGTTGACAGAAGTAGGCTTCAGAAGGTCGGTAATAATGAACTTCTCTGAGCTAAAGGAG
GATGTTTGAACCCATCGCAAGGAAGCTAAAAACCTTGAAAAAACATTAGACAAATGGCTA
ACTAGAATAAACAGTGTAGAGAAGACCTTAAACGACCTGATGGAGCTGAAAACCACGGCA
CAAGAACTACATGATGCATGCACAAGCTTCAGTAGCCAATTTGATCAAGTGGAAGAAAGG
GTATCAGTGATTGAAGATCAAATTAATGAAATGAAATGAGAAGAGAAGTTTAGAGAAAAA
GGAGTAAAAAGAAATGAACAAAACCTCCAAGAAATATGGGACTATGTGAAAAGACCGAAT
TTACGTTTGATTGGTGTACCTGGAAGTGATGGGGAGAATGGAACCAAGTTAGAAAACACT
CTTCAGGATATTATCCAGGAGAACTTCCCCAACCTAGCAAGGCAGGCCAATATTCCAATT
CAGGAAATACAGAGAACACCACAAAGGTACTCCTCAAGAAGAGCAACCCCAAGACACATA
ATTATCAGATTCACTGAGGTTGAAATGAAGGAAAACATGTTAAGGGCAGCCAGAAAGAAA
GGTCAGGTTACCTTCAAAAGGAAGCCCATCAGACTAACAGTGGATCTCTCGGCAGAAACT
CTACAAGCCAGCAGAGAGTGGGGGCCAATATTCAACATTCTTAAAGAAAAGAACTTTCAA
CCCAGAATTTCATGTCCCGCCAAACTAAGCTTCATAAGTGAAGGAGAAATAAAATACTTT
ACAGACAAGCAAATGCTGGGGGATTTTGTCACCACCAGGCCTGCCTTACAAGAGCTCCTG
AAGGAGGCACTAAACATGGAAAGGAACAACCAGTACCAGCCACTGCAAAAACATGCCAAA
TTG
>lcl|hg18_L1PA5_chr3_144863866_144870020
ATGGGGAGAAACAAGAGCAGAAAAGCTGAAATTTCTTAAAATCAGAGCACCTCTTCTCCT
CCAAAGAATCGCAGCTTCTCGCCAACAACGGAACAAAGCTGGATGGAGAACGAATTCGAC
GAGTTGATAGAAGTAGGCTTCAGAAGATTGGTAATAACAAATTTCTCTGAGCTAAAGGTG
GACGTTTGAACCCATCACGAAGAAGTTAAAAACCTTGAAAAAAGATTAGATGAATGGCTA
ACTAGAATAACCAGTGTAGAGAAGACCTTAAATGACCTGGTGGAGCTGCAAACCATGGCC
CAAGAACTACGTGACGCATGCACAAGTTTCAGTAGCCGATTCCATCAAGTGGAAGAAAGG
GTATCAGTGATGGAAGATCAAATTAATGACATGAAGTGAGAAGAGAAGTTTAGAGAAAAA
AGAGTAAAAAGAAATGAACAAAGCCTCCAAGAAATATGGGATTATGTGAAAAGACTAAAT
CTACGTTTGATTGGTGTACCTGAAAGTGATGGGGAGAATGGAACCAACTTGGAAAACACT
CTGCAGGATATTATCCAGGAGAACTTCCCCAGTCTAGCAAGGCAGGCCAACATTCAAATT
CAGGAAATACAGAGAACGCCACAAAGATACTCCTTGAGAAGACCAACCCCGAGACACGTA
ATTGTCAGATTCACCAAGGTTGAAATGAAGGAAAAAATGTTAAGGGCAGCCAGAGAGAAA
GGTCAGGTTGCCCACAAAGGGAATCCCAACAGACTAACAGCGGATCTCTCTGCAGAAACT
CTACAAGCCAGAATAGAGTGGGGGCCAATATTCAACATTCTTAAAGAAAAGAATTTTCAA
CCCAGAATCTCATATCCAGCCACACCAAGCTTCATAAGTGAAGGAGAAATAAAATCCTTT
CCAGACAAGCAAATGCTGAGAGGTTTTGTCACCACCAAGCCTGCCTTGCAAAA-CTCCTA
AAGGAAGCAGTAAACATGGAAAGGAACAACCGGTACCAGCCACTGCAAAAACATGCCAAA
TTG
>lcl|hg18_L1PA5_chr2_51849674_51855847
ATGGGGAGAAACCAGAGCAGAAGACCTGAAAATTCTAAAAATCAGAGCACCTCTTCTCCT
CCAAAGGATCGCAGCTCTTCGCCAGCAACGGAACAAAGCTGGATGGAGAATGACTTTGAC
GAGCTGAGAGAAGAAGGCTTCAGAAGATCGGTAACAACAAACTTCTCTGAGCTAAATGAA
GATGTTCGAACCCAACACAAAGAAGCTAAAAACCTTGAAAAAAGATTAGATGAATGGCTA
ACTAGAATAAACAGCACAGAGAAGACCTTAAATAACATGATGGAGCTGAAAACCATGTCA
CGAGAACTACGTGACGCAGGCACAAGCTTCAGTAGCCAATTCGATCAAGTGGAAGAAAGG
GTATCAGTGATTGAAGATCAAGTGAATGAAACGAAGCGAGAAGAAAAGTTTAGAGAAAAA
AGAGTAAAAAGATATGAACAAAGCCTCTGAGAAATACGGGACTATATGAAAAGACCAAAT
CC-CGTTTAATTGGTGTACCAGAAAGTGACGGGGAGAATGGAACCAAGTTGGAAAATGTT
CTTCAGGATATCATCCAGGAGAACATCCCCAACCTAGCAAGGCAGACCAACATTCAAATT
CAGGAAATACAGAGAACACCACAAAGATACTCCTTGAGAAGAGCAACTCTAAGACACATA
ATTTTCAGATTCACCAAGGTTGAAATGAAGGAAAAAATGTTAAGGGCAGCCAGAGAGAAA
AGTCAGGTTAACCACAAAGGGAAGCCCGTCAGACTAACAGCATATCTGTCAGCAGAAACT
CTAAAAGCCAGAAGAGAGTGGGGGCCAATATTCAACATTCTTAAAGAAAAGAATTTTCAG
CCCAGAATTTCATATCCAGCCAAACTAAGCTTCATAAGTGAAGGAGAAATAAAATACTTT
ACAGACAAGCAAATGCTGAGAGATTTTGTCACCACCAGGCCTACCTTTCGAGAGCTCCTG
AAGGAAGCACTAAACATGGAAAGGAACAACCGGTATCAGCCACTGCAAAAACATGCCAAA
TTG
>lcl|hg18_L1PA5_chr2_73745136_73751265
ATGGGGAGAAACCAGAGCAGAACAGCTGAAAATTCTAAAAATCAGAGCACCTCTTCCCCT
CCAAAGCAACAAAGCTGCTTTCCAGCAATGGAACAAAGCTGGATGGAGAATGACTTTGAC
GAGTTGACAGAAGTAAGCATCAGATGATTGGTAATAACAAACTTCTCTGAGCAAAAGGAG
GATGTTCGAACCCATTGCAAAGAAGCTAAAAACCTTGAAAAAAGATTAGATGAATGGCTA
ACTAGAATAAACAGCATAGAGAAGACCTTAAATGACCTGATGGAGCTAAAAACCATGGCA
CGTGAACTATGTGAGAGATGCCCAAGCTTCAGTAGCTGATTCAATCAAGTGGAAGAAAGA
GAATCAGTGATTGAAGATCAAATGAATGAAATGAAGTGAGAAG-----TTTAGAGAAAAA
AGAGTAAAAAGAAATGAACAAAGCCTCCAAGAAATATGGGACTATGTGAAAAGACCAAAT
CTATGTCTGATTGGTGTACCTGAAAGTGATGAGGAGAATGGAACCAAGTTGGAAAACACT
CTGCAGGATATTACCCAGGAGAACTTCCCCAGCCTAGCAAGGCAGGCCAACATTCAAATT
CAGGAAATACAGAGAATGCCACAAAGATACTCCTCGAGAAAAGCAACTCCAAGACACATA
ATTGTCAGATTCACCAAAGCTGAAATGAAGGAAAAAATCTTAAGGGCAGCCAGACAGAAA
GGTCAGGTTACCCACAAAGGGAAGCCCATCAGACTAACAACTGATCTCTCAGCAGAAACT
CTACAAGCCAGAAAGGAGTGGGGGCCAATATTCAACATTCTTAAAGAAAAGAATTTTCAA
CCTAGAATTTCATATCCAGCCAAACTAAGCTTCATAAGTGAAGGAGAAATAAAATCCTTT
ACAGACAAACAAATGCTGAGAGATTTTCTCACCACCAGGCCTGTCTCACAAGAGCTCCTG
AAGGAAGCACTAAATATGGAAAGGAACAACCGGTACCAGCCACTGCAAACGTATGCCAAA
TTG
>lcl|hg18_L1PA5_chr3_149981115_149987244
ATGGGGAGAAACCAGAGCAGAAAAGCTGAAAATTCTAAAAATCAGAGTGCCTCTTCTCCT
CCAAAGGAAAGCAGCTCCTTGCCAGCAACGGAACAAAGCTGGACAGAGAATGACTTTGAC
GAGTTGAGAGAAGAAGGCTTCAGACGATTGGTAATAACAAACTTCTCCAAGCTAAAGGAG
GATGTTTGAACCCATTGCAAAGAAGCTAAAAACCTTGAAAAAAGATTAGATGAATGGCTA
ACTAGAATAAACGGCATAGAGAAGACCTTAAATGACCTGATGGAGCTGAAAACCATGGCA
CAAGAACTACGTGACACATGCACAAGCTTCAGTAGCCAATTCAATCAAGTGGAAGAAAGG
GTATTAGTGATTGAAGATCAAATGAATGAAATGAAGCGAGAAGAGAAATTTGGAGAAAAA
AGAGTAAAAAGAAACGAACAAAGCCTCCAAGAAATATGGAACTATGTGAAAAGACCAAAT
CTACGTCTGATTGGCGTAACTGAAAGTGACGGGGAGAATGAAACCAAGTTGCAAAACACT
CTTCAGGGTATTATCTAGGAGAACTTCCCCAACTTAGCAAGGCAGGCCAACATTGAAATT
CAGGAAATACAGAGAAAGCCACAAAGATACTCCTTGAGAAGAGCAACTCCAAGATACATA
ATTGTCAGATTCACCAAAGTTGAAATGAAGGAAAAAATGTTAAGGGCAGCCAGAGACAAA
GGTC-GGTTACCCACAAAGGGAAGCCCATTAGACTAACAGCTGATCTCTTGGCAGAAATT
CTACAAGCCAGAAGAGAGAGGGGGCCAATATTCAACATTTTTAAAGACAAGAATTTTCAA
CCCAGAATTTCATATCCAGCCAAACTAAGCTTCATAAGTGAAGGAGAAATAAAATCCTTT
ACAGACAAGCAAATGCTGAGAGATTTTGTCACCACCAGGCCTGCCTTACAAGAGCTCCTG
AAGGAGGCACTAAACATGGAAAGGAACAACTGGTACCAGCCACTGCAAAAACATGCCAAA
TTG
>lcl|hg18_L1PA5_chr2_156935043_156941147
ATGGGGAGAAACCAGAGCAGAAAAGCTGAAAATTCTAAAAATCAGACTGCCTCTTCTCCT
CCAAAGGAATGCAGCTCCTTGCCAGCAATGGAACAAAGCTGGATGGAGAATGACTTTGAT
GAGTTGAGAGAAGAAGGCTTCAGACGATCGGTAACAACAAACTTCTCCAAGCTAAAGGAG
GATGTTCGAACCCATCGCAAAGAAGCTAAAAACCTTGAAAAAAGATTAGACGAATGGCTA
ACTATAATAAACAGTGTAGAGAAGACCTTAAATGACCTGATGGAGCTGAAAACCATGGCA
CAAGAACTATGTGACGCATGCACAAGCTTCAGTAGCTGATTCGATCAAGTGGAAGAAATG
GTATCAGTGATTGAAGATCAAATGAATGAAATGAAGCGAGAATAGAAGTTTAGAGAAAAA
AGAATAAAAAGAAATGAACAAAGCCTCCAAGAAATATGGGACCATGTGAAAAGACCAAAT
CTATGTCTGATTGGTGTACCTGAAAGTGACGGGGAGAATGGACCCAAGTTGGAAAACACT
CTGCAGGATATTATCCAGGAGAACTTCCCCAACTTAGCAAGGCAGGCCAACATTCAAATT
CAGGAAATACAGAGAACACCACAAAGATACTCCACAAGAAGAGCAACTCCAAGACACATA
ATTATCAGATTCATCAAAGTTGAAATGCAACAAAAAATGTTAAGGGCAGCCAGAGAGAAA
GGT-GGGTTACCCAAAAAGGGAAGCCCATCAGACTAACAGCGGATCTCTCGGCAGAAACT
CTACAAGCCAGAAGAGAGTGGGGGCCAATATTCAACATACTTAAAGAAAATAATTTTCAA
CCCAGAATTTCATATCCAGCCAAACTAGGCTTCATAAGTGAAGGAGAAATAAAATACTTT
ACAGACAAGCAAATGCTGAGAGATTTTGTCACCACCAGGCCTACCTTACAAGAGTTCCTG
AAGGAAGCACTAAACATGGAAAGGAACAACTGGTACCAGCCACTGCAAAAACATGCCAAA
TTG
>lcl|hg18_L1PA5_chr3_155463089_155469207
--GGGGAGAAATCAGAGCAGAAAAGCTGAAAACTCTAAAAACCAGAGCACCTCTTCTCCT
CCAAAGGATTGCAGCTCCTCGCTAGCAACAGAACAAAGCTGGACAAAGAGTGACTTTGAT
GAGTTGAGAGAAGTAGGCTTCAGAAAGTCGGTAATAACAAACTTTCCCGAGCTAAAGGAA
GATGTTCGAACCCATCGCAAGGAAGCTAAAAACCTTGAAAA-GGATTAGACGAATGGCTA
ACTAGAATAAACAGTGCAGAGAGGTTCTTAAATGACCTGAAGGAGCTGAAAACCATGGCA
CGAGAACTACGTGACACATGCACAAGCTTCAGTAGCCGATTCGATTGAGTGGAAGAAAGG
GTATCAGTGATTGACGATCAAAAGAATGAAATAAAGCAAGAAGAGAAGTTGAGA-AAAAA
AGAGTAAAAAGAAACAAACAAAACCTCCAAGAAATATCAGACTATGTGAAAAGACCAAAT
CTATGTTTGATTGGTGTACCTCAAAGTGACGGGGAGAATGGAACCAAGTTGGAAAACA--
CTGCAGGATATTATCCAGGAGAACTTCCCCAACCTAGCAAGGCAGGCCAACATTCAAATA
TAGGAAACACACAGA-TGCCACAAAGATACTCCTCGAGAAGAGCAACCCTGAGACACATA
ATTCTCACATTGACCAAGGTTGAAATGAAGGAAAAAATCTTAAAGACAGCCAGAGAGAAA
GGTCAGGTT-ACCATAAAGGGAAGCACATCAGACTAACAGCAGATCTCTCAGCAGAAACT
CTACAAGCCAGAAGAGAGTGGGTGCCAATATTCAACATTCTTAAAGAAAAGAATTTTCAA
CCCAGAAATTCATATCCAGCCAAACTAAGCTTCATAAGTGAAGGAGAAATAAAATCCTTT
ACAGC-AAGCAAATGCTGAGAGA-TTTGTCA-CACCAGGCCTGCCTTACAAGAGCTCCTG
AAGGAAGCACTAAACGTAGAAAGGAACAACTGGTAGCAGCCACTGCAAAAACATGCCAAA
TTG
>lcl|hg18_L1PA5_chr2_35979492_35985589
ATGGGGAGAAACCAGAGCAGAAAAGCTGAAAATTCTAAAAATCAGAGTGCCTCCTCTCCT
CCAAAGGAGCGCAGCTCCTCGCCAGCAACGGGACAAAGCTGGACGGAGAATGACTTTGAC
GAGTTGAGAGAAGAAGGCTTCAGACGATCGCTAATAATGAACTTCTCTGAGCTAAGGGAG
GATGTTCGAACCCACTGCAAAGAAGTTAAAAACCTTGAAAAAAGATTAGATGAATGGCTA
ATGAGAAAAAACAGCATAGAGAAGACCTTAAATGATCTGATGGAGCTGCAAACTGTGTCA
CAAGAACTACATGACGCAGGCACAAGCTTCAGTAGCCGATTCGATCAAGTGGAAGAAAGG
GTATCAGTGATTGAAGATCAAATGAATGAAATGAAGCTACAAGAGAAGTTTAGAGAAAAA
AGAGTAAAAAGAAATGAAAAAAACCTCCAAGAAATATGGGACTATGTGAAAAGACCAAAT
CTACATCTGATTGGTGTACCTGAAAGTGACGGGGAGAATGGAACCAAATTGGAAAACATT
CTTCAGGATATTATTCAGGAGAATTTCCCCAACCTAGCAAGGCAGGCCAACATTCAAATT
TAGGAAATACAGAGAATGCCACAAAGATACTCCTCGAGAAGAGCAACTGCAAGACACATA
ATTGACAGATTCACCAAAGTTGAAATGAAGGAAAAAATGTTAAGGGCAGCCAGAGAGAAA
GGTCGGGTTACCCACAAAGGGAAGCCCATCAGACTAACAGCAGATCTCTCAGCAGAAACT
CTACAAGCCAGAAGAGAGTGGGGGCCAATATTCAACATTCTTAAAGGAAAGAGTTTTCAA
CCCAGAATTTCATATCCAGCCAAAATAAGCTTCATAAGTGAAGGAGAAATAAAATACTTC
ACAGACAAGCAAATGCTGAGAGATTTTGTCACCATCAAATCTGCCTTAGAAGAGCTTCTG
AAGGAAGCACTAAACATGGAAAGGAACAACCAGTACCAGCCACTGCAAAAACATGCCAAA
TTG
>lcl|hg18_L1PA5_chr20_19090290_19096456
ATGGGGAGAAACCAGAGCAGAAAAGCTGAAAATTCTAAAAACCAGAGCACCTATTCTTCT
CCAAAGGATCGCAGCTCCTCGCCAGCAATGGAACAAAGCTCAATGGAGAATGACTTTGAC
AAGTTGACAGAAGTAGGCTTCAGAAGACCGGTAATAACAAACTTCTCCAAGCTAAAGG-G
GATGTTCGAACCCATTGCAAGGGAGCTAAAAACCTTGAAAAAAGATTAGAAAAATGGCTA
AGTAGAATAAACAGCATAGAGAAGACCTTAAACGACCTGATGGAGATGAAAACCATGGCA
GGAGAACTATGTGACACATGCACAAGCTTCAGTAGCCAATTCGATCAACTGGAAGAAGGG
TTATCAGTGATTGAAGATCAAATGAGTGAAATGAAGAGAGAAGAGAAGTTTTGAGAAAAA
AGAGTAAAAAGAAATGAACAAAGCCTCCAAGAAATATGGGACTAAGTGAAATGACCAAAT
CTATGTTTGTTTGGTGTACCTGAAAGTGATGGGGAGAATGGAACTAAGTTGGAAAACACT
CTTCAGGATATTATCCAGGAGAACTTCCCCAATCTAGCAAGGCAGGCCAACATTCAAATT
CAGGAAATACAGAGAATGCCACAGAGATACTCCTTGAGAAGAGCAACCCCAAGACACATA
ATTGTCAGATTCACCAAGTTTGAAATGAAGGAAAAAATATTAAGGGCAGCCAGAGAGAAA
GGTTGGCTTACCCACAAAGGGAAGCCCATCAGACTAACAGCAGATCTCTCCGCAGAAAAT
CTACAAGCCAGAAGAAAGTGGGGGCCAATATTCAACATTCTTAAAGAAAAGAATTTTCAA
CCCAGAATTTCATATCCAGCCAAACTAAGCTTCATAAGTGAAGGAGAAATAAATACCTTT
ACAGACAAGCAAATGCTGAGAGATTTTGTCACCACCAGGCCTGCCTTACAAGAGTTCCTG
AAGGAAGCACTAAACATGAAAAGGAACAACTGGTACCAGCCACTGCAAAAACATGCCAAA
TTG
>lcl|hg18_L1PA5_chr2_213448691_213454857
ATGGGGAGAAACCACAGCAGAAAAGCTGAAAATTCTAAAAATCAAAGCGCCTCTTCTCCT
CCAAAGAAACGCAGCTCCTCGCCAGCAACAGAACAAAGCTGGATGGATAATGACTTTGAT
GAGTTCAGAGAAGAAGGCTTCACAAGAACAGTAATAACAAATTTCTCTGAGCTAAAGGAG
GATGTTCGAACCCATCACAAACAAGCTAAAAACCTTGAAAAAAGATTAGTTGAATGGCTA
ACTAGAATAAACAGCATAGAGAAGACCTTAAATGACCTGATGGAGCCGAAAACCATGGCA
CGAGAGCTTCATGACGTATGGACAAGCTTCAGTAGCCAATTTGATCAAGTGGAAGAAAGA
GTATCAGTGATTGAAGATCAAATGAATGAAATGAAGCAAGGAGAGAAGTTTAGGGAAAAA
AGAGTAAAAAGAAACGAATAAAGCCTCCAAGAAATATGGGACTATGTGAAAAGACCAAAT
CTACGTCTGATTAGTGTATCTGAAAGTGATGGGGAGAATGGAACCAATTTGGAAAACACT
CTTCAGGATATTATCCAGGAGAACTTCCCCAACCTCGCGAGGCAGGCCAACATTCAAATT
CAGGAAATACAGAGAATGCCACAAAGATACTCCTCGAGAAGAGCAACTCCAAGACACATA
ATTGTCAGATTCACCAAAGCTGAAATGAAGGAAAAAATGTTAAGGGCAGCCAGAGAGACA
GGTCCGGTTACCCACAAAGGGAAGCCCATCAGACTAACAGCTGATCTCTCAGCAGAAACT
CTACAAGCCAGAAGAGAGTGGGGGCCAATATTCAACATTCTGAAAGAAAAGAATTTTCAA
CCAGGAATTTCATATCCAGCCAAACTAAGCTTTCTAAGTGAAGGAGAAATAAAATCCTTT
ACAGACAAGCAAATGCTGGGAGATTTTGTCACCACCAGGCCTGCCTTACAAGAGCTCCTG
AAGGAAGCACTAAACATGGAAAGGAATAACCGGTACCAGCCACTGCAAAAACATACCAAA
TTG
>lcl|hg18_L1PA5_chr2_223157341_223163489
ATGGGGAGAAACCAGAGCAGAAAAGCTGAAAATTCTAAAAATCAGAGCACCTCTTCTCTT
CCAAAGGAATGCAGCTCTTCGCCAGCAATGGAACAAGGCTGAACAGAGAATGACTTTGAC
AAGTTGACAGAAGTAGGCTTCAGAAGATCGGTAATAACAAACTTCTCTGAGCTAAAGGAG
GATGCTCGAACACATCGCAAAGAAGCTAAAAACCTTGAAAAAAGATTAG---AATGGCTA
AGTAGAATAAACAGCATAGAGAAGACCTTAAATGACCTGATGGAGCTGAAAACCATGGCA
AGAGAACTATGTGACGCATGCACAAGCTTCAGTAGCTGATTGGATCAAGGGGAAGAAAG-
------GTGACTGAAGATCAAATGAATGAAATGAAGCCAGAAGAGAAGTTTAGAGAAAAA
AGAGTAAAAAGAAATGAACAAAGCCTCCAAGAAATATGGGACTATGTGAAAAGACCAAAT
CTACGTTTGATTGGTGTACCTGAAAGTGACGGGGAGAATGGAACCAAGTTGGAAAACACT
CTACAGGATATTATCCAGGAGAACTTCCCCAACCTAGCAAGGCAGGCCACCATTC-AATT
CAGGAAATACAGAGAACCCCACAAAGGTACTCCTCAAGAAGAGCAACTCCAAGACATATA
ATTGTCAGATTCACCAAGGGTGAAATGAAGGAAAAAATGTTAAGGGCAGCCAG----AAA
GGTCCAGTTACCCACAAAGGGAACCCCATCAGACTAACAGCGGATCTCTCAGGAGAAACT
CTACAAACCAGAAGAGAGTGGGGGCAAATATTCAACATTCTTAAAGAAAAGAATTTTCTA
CCCAGAATTTCATATCCAGCCAAACTAAGCTCCATAAGTGAAGGAGAAATAAAATCCTTT
ACAGACAAGCAAATGCTGAGAGATTTTGTCACCACCAGGCCTACCTTACAAGAGCTCCTG
AAGGAAGCACTAAACATGGAAAGGAACAACCGGTACCAGCCACTGCAAAAACATACCAAA
TTG
>lcl|hg18_L1PA5_chr2_46552702_46558747
ATGGGGAGAAACCAGAGCAGAAAAGCTGAAAATTCTAAAAATCAGAGCACCTCTTC---T
CCAAAGGAATGCAGCTCCTCGCGAGCAATGGAACAAAGCTGGACGGAGAATGAATTTGAT
GAGTTGAGAGAAGAAGGCTTCAGACGATCAGTAATAACACACTGC---GAGCTAAAGGAG
GATGTTTGAACCCATCACAAAGAAGCTAAAAACCTTGAAAAAAGATTAGACAAATGGCTA
ACTGGAATAAACAGCATACAGAAGACCTTAAATGACCTGAAGGAGCTGAAAACCATGGCA
CAAGAACTACATGACGCATGCAGAAGCTTCAGTAGCCGATTTGATCAAGTGGAAGAAAGG
GTATCAGTGATTGAAGATCAAATGAATGAAATGAAGTAAGAAGAGAATTTTAGAGAAAAA
AGAGTAAAAAGAAACGAACAAAGCCTCTAAGAAATATGGGACTATGTGAAAAGACCAAAT
CTACATCTGATTGGTGTACCTGAAAGTGACAGGGAGAATGGAACCAGGTTGGAAAACACT
CTGCAGGATATTATCCAGGAGAACTTCCCCAACCTAGCAAGGCAGGCCAACATTCAAATT
CAGGAAATACAGAGAATGCTACAAAGATACTTCTCGAGAAGAGTAACTCCAAGACACATA
ATTGTCAGATTCACCAAAGTT-----GAAGGAAAAAATGTTAAGGGCAGCCAGAGAGAAA
GGTCAGGTTACCCACAAAGGGAAGCCCATCAGACTAACAGCAGATCTCTTGGCAGAAACT
CTACAGGCCAGAAGAGAGTAGGGGCCAATACTCAACATTCTTAAAG----GAATTTTCAA
CCCGGAATTTCATATCCAGCCAAACTAAGCTTCATAAATGAAGGAGAAATAAAATGCTTT
ACAGACAAGCAAATGCTGAGAAATTCTGTCACCATCAGGCCTGCCTTACAAGAGCTCCTG
AAGGAAGCACTAAACATGGAAAGGAACAACTGGTACCAGCCACTGCAAAAACATGCCAAA
TTG
>lcl|hg18_L1PA5_chr2_62596160_62602294
ATGGGGAGAAACCAGAGCAGAAAAGCTGAAAATTCTAAAAACCAGAGCACCTCTTCTCCT
CCAAAGGAATGCAGCTCCTCACCAGCAATGGAACAAAGCTGGATGGCGAATAACTTTGAC
GAGTTGAGAGAAGAAGGCTTCAGACGATCAGTAATAACAAACTTCTCCGAGCTGAAGGAG
GATGTTCCAATCCATCACAAAGAAGCTAAAAACCTT-AAAAAAGATTAGACGAATGACTA
ACTAGAATAAACAGCCTAGAGAAGACCTTAAATGACCTGATGGAGCTGAAAACCATGACA
CAAGAACTATGTGACGAATGCACAAGCTTCAGTAGCCGATTTGATCAAGTGGAAGAAAGG
GTATCACTGATTGAAGATCAAATGAATGAAATACAGAGACAAGAGAAGTTTAGAGAAAAA
AGAATAAAAAGAAACAAACAAAGCCTTCAAGAAATATGGGACTATGTGAAAAGACCAAAT
CTACGTCTGATTGGTGTACCTGAAAGTGACGGGGAGAATGGAACCAAGTTGGAAAACACT
CTGCAGGATATTATCCAGGAGAACTTCCCCAATCTAGCAAGGCAGGCCAACATTCAAATT
CAGGAAATACAGAGAATGCCATAAAGATACTCCTCGAGAAGAGCAACTCCAAGACACATA
ATTATCAGATTCACCAAAGTTGAAATGAAGGAAAAAATGTTAAGGGCAGCCAGAGAGAAA
GGTCAGGTTACCCACAAAGGGAAGCCCATCAGACTAACAGCTGATCTCTCAGCACAAACT
CTACAAGCCAGAAGAGAGTGGGGGCCAATATTCAACATCCTTAAAGAAAAGAATGTTCAA
CCCAGAATTTCATATCCAGCCAAACTAAGCTTCATAAGTGAAGGAGAAATAAAATACTTT
ACAGACAAACAAATGCTGAGAGATTTTGTCACCACCAGGCCTGCCTTACAAGAGCTCCTG
AAGGAAGCACTAAGCATGGAAAGGAACAACTGGTACCAGCCACTGCAACAACATGCCAAA
TTG
>lcl|hg18_L1PA5_chr20_41933220_41939325
ATGGGGAGAAACTAGAGCAGAAAGGCTGAAAATTCTAAAAATCAGAGTGCCTCTTCTCCT
CCAAAGGAACGCAGCTCCTCACCAGCAACAGAACAAAGCTGGACAGAGCATGACTTTGAC
AAGTTGACAGAAGTAGGCTTCAGACGATCAGTAATAACAAACTTCTCCGAGCTAAAGAAG
GATGTTCAAACCCATCACAGAGAAGCTAAAAACCTTGAAAAGAGATTAGATGAATAGCTA
ACTAGAATAAACAGCATAGAGAAGACCTTAAATGACCTGATGGAGCTGAAAACCATGGCA
TGAGAACTACATAATGTATGCACAAGCTTCAGTAGCCGATTCAGTCAAGTGGAAGAAAGA
GTGTCAGTGATTGAAGATTAAATGAATGAAATGAAGCGAGAAGGAAAGTTTAGAGATAAA
AGAGTAAAAAGAAACTAACAAAGCCTCCAAGAAATATGGGACTATGTGAAAAGACCAAAT
CTACATCTGATTGGTATACCTGAAAGTGACAGGGAGAATGGAACCAAGTTGGAAAACACT
CTGCAGGATATTATCCAGGAGAACTTCCCCAACCTAGCAAGGCAGGCCAACATTCAAATT
CAGGAAATACAGAGAATGCCACAAAGATAGTCCTCGAGAAGAGCAACTCCAAGACACATA
ATTGTCAGATTCACCAAAGTTGAAATGAAGGAAAAAATGTTAAGGGCAGCCAGAGAGAAA
GGTCAGGTTACCCACAAAGGGAAGCCCATCAGACTAACAGCAAATCTCTCGGCAGAAACT
CTACAAGCCAGAAAAGAGTGGGGGCCAATATTCATCATTCTTAAAGGAAAGAATTTGCAA
ACCAGAATTTCATATCCAGCCAAACTAAGCTTCATAAGTGAAGGAGAAATAAAATCCTTT
ACAGACAAGCAAATGCTGAGAGATTTTGTCACCACCAGGCCTGCCTTACAAGAGCTCCTG
AAGGAAGCACTAAACATGGAAAGGAACAACCGGTACCAGCCACTGCAAAAATATGCCAAA
TTG
>lcl|hg18_L1PA5_chr4_71332057_71338162
ATGGGGAGAAACCAGAACAGAAAAGCTGAAAATTCCAAAAACCAAAACGCCTCTTTTCCT
CCAAAGGAACACAGCTCCTTGCCAGCAAGGAAACAAAGCTGGACAAAGAATGAGTTTGAC
GAATTGACAGAAGTAGGCTTCAGAAGGTTGGTAATAACAAACTTCTCTGAGCTAAAGGAG
CATGTTCTAACCCATTGCAAGGAAGCTAAAAACATTGAAAAAAGGTTAGACGAATGGCTA
ACTAGAATAACAAGTGTAGAGAAGA----GAATGACCTGATGGAGCTGAAAACCACAGCA
TGAGAACTTTTTGAAGCATACACAAGCTTCAATAGCCGATTTTATCAAGC-GAAGGAAGG
GTATCAATGATTGAAGATCAAATTAATGAAATAAAGTGAGAAGACAAGACTAGAGAAAAA
AAAGTGAAAAGAAATGAACAAAGCCTCCAGGAAATATGGGACTATGTGAAAAGACCAAAT
CTACGTTTGATTGGTATACCTTAAAGTGATGGTGAGAATGGAACCAAATTAGAAAACACT
CTTCAGGATAT-ATCCAGGAGAACTTCCCCAACCTAGC-AGGCAGGCCAACATTCAAATT
CAGGAAATACAGAGAACACCAGAAAGATACTCCTCGAGAAGAGCAACCCCAAGACACATG
ATTGTCAGATTCACCAAGGTTGAAATGAAGGCAAAAATGTTAAGGGCAGCCAGAGAGAAA
GGTTAGGCTACTCACAAAGGGAAGCTCATCAGACTAACAGCAGATCTGTGGGCAGAAACC
CTACAAGCCAGAAGAGAGTGGGGGCCAATATTCAACATTCTTAAAGAAAATAATTTTCAA
CCTGGAATTTCATATCCAGCCAAACTAAGCTTCATAAGTGAAGGAGAAATAAAATCCTTT
ACAGACAAGCAAATGTGAAGAGATTTTATCACCACCAGGCCTGCCTTACAAGAGTTCCTG
AAGGAAGCACTAAACATGGAGAGGAAAAACCGGTACCAACCACTGCAAAAACATGCCAAA
GTG
>lcl|hg18_L1PA5_chr3_182785905_182792034
ATGGGGAGAAACCAGAGCAGAAAAGCTGAAAATTCTAAAAATCAGAGCACCTCTTCTCCT
CCAAAGGATCGCAGCTCCTTGCCAGCAATGGAACAAAGCTGGATGGAGAATGACTTTGAC
GAGTTGACAGAAGTAGGCTTCAGAAGGTCGGTAATAACAAACTTCTCCGACCTAAAGGAG
GATGTTCAAACCCATCGCAAGGAAGCTAAAAACCTGGAAAAAAGATTAGACGAATGGCTA
ACCAGAATAAACAGTGTAGAGAAGACCTTAAATGACCTGATGGAGCTGAAAACCATGGCA
CGAGAACTTCGTGACGAATGCACAAGCTTCAGTAGCTGATTTGATCAAGTGGAAGAAAGG
GTATCAGTGATTGAAGATCAAATTAATGAAATAAAGTGAGAAAACAAGGTTAGAGAAAAA
AGAGTAAAAAGAAATGAACAAAGCCTCCAAGAAATATGGGACTATGTGAATAGACCAAAT
CTACATTTGATTGGTGTACCTGAAAGTGATGGGGAGAATGGAACCACGCTGGAAAACATT
CTTCAGAATATTATCCAGGAGAACTTCCCCAACATAGCAAGGCAGGACAACATTCAAATT
CAGGAAATACAGAGAACACCAGAAAGATACTCCTCGAGAAGAGCAACCCCAAGACACATA
ATTGTCAGATTCACCAAGGTTGAAATGAAGGAAAAAATGTTAAGGGCAGCCAGAGAGAAA
GGTCAAGTTACCCACAAAGGGAAGCCCATCAGACTAACAGCGGATCTCTCTGCAGAAACC
CTACAAGCCAGAAGAGAGT-GGGGCCAATATTCAACATTCTTAAAGAGAAGAATTTTCAA
CGCAGAATTTCATATCCAGAC-AACTAAGATTCATAAGCGAAGGAGAAATAAAATCCTTT
ACAGACAAGCAAATGCTGAATGATTTTATCATCACCAGGGCTGCCTTGCAAGAGCTCCTG
AAGGAAGCACTAAATATGGAAAGAAACAACTGGTACCAGCCACTGCAAAAACAGGCCAAA
TTG
>lcl|hg18_L1PA5_chr3_96846588_96852763
ATTGGGAGAAAACAGAGCAGAAAAACTGAAAATTCTAAAAACCAGGGTGCCTCTTCTCCT
CCAAAGTATTGCAGCTCCTTGCCAGTAACAGAGCAAAGCTAGATGGAGAATGACTTTGAT
GAGTTGACAGAAGTAGGCTTCAGA-GGTCAGTAATAACAAATTTCTCTGAGCTAAAGGAG
GATGATCTAACCCATCTCAAAGAAACTAAAAACCTTGAAAAAAGATTAGATGAATGGCTA
ACTAGAATAAACAGTATAGAGAAGACCTTAAATGACCTGACGGAGCTGAAAAGCATGGCA
CAAGAACTACACGACACATGCACAAACTTCAGTAGCCGATTTGATAGGGTGGAAGAAAGA
GTATCAGTGATTGAAGATCAAATGAATGAAATGAAGTGAGATGAGAAGTTTAGAGAAAAA
AGAGTAAAATTAAATAAACAAAGCCTCCAAGAAATATGGGACTATGTGAAAAGACCAAAT
CTACGTTTGATTGGTGTACCTGAAAGTGAGAGGGAGAATGGGACGAAGCTGGAAAACACT
CCTCAGGATATTATCCAGGAGAACTTCCCCAACCTAGCAAGGCAGGCCAACATTCAAATT
CAGGAAATACAGAGAATGTCACAAAGATACTCCCTGAGAAGAGCAACCCC-AGACACATA
ATTGTCAGATTCACCAAGGTTGAAATGAAGGAAAAAATGTTAAGGGCAACCAGAGAGAAA
GGTCGGGTTACCCACAAAGGGAAGCCCATCAGACTAACAGTGGATCTCTTGGCAGAAACT
CTACAAGCCAGAAGAGAGTGGGGGCCAATATTCAACATTCTTAACGAAAAGAATTTTCAA
CCCAGAATTTCATATCCAGCCAAACTAAGCTTCATAAGTGAAGGAGAAATAAAATCCTTT
ACAGACAAGCAAATGCTGAGGGATTTTGTCACTACTAGGCCTGCTTTACAAGAGCTCCTG
AAGGAAGCACTAAACATGGAAAGGGACAACTGGTACCAGCCACTGCAAAAACTTGCCAAA
CTG
>lcl|hg18_L1PA5_chr3_166334901_166340986
ATGGGGAGAAACCAGAGCAGAAAAGCTGAAAATCGTAAAAATCAGAGTACCTCTTCTCCT
CCAAAGGAATGTAGTTCCTTGCCAGCAACAGAACAAAGCTGGATGGAGACTGATTTTGAC
GAGTTGAGAGAAGAAGTCTTCAGATGATTGATAATAACAAACTTCTCCGAGCTAAAGAAG
GATGTTCGAACCCATCGCAAAGAAGCTAAAAACCTTGAAAAAAGATTAGACGAATGGCAA
ACTAGAATAAACAGCATCGAGAAGACCTTAAATTACCTGAAGGAGCTGAAAACCATGACA
CGACAACTACGAGATGCATGCACAAGCTTCAGTAGCCAATTCGATCAAGTAGAAGAAAGG
GTATCAGTCATTGAAGATCAAATGAATGAAATGAAGCAAGAAGAGAAGTTTAGAGAAAAA
AGAGTGAAAAGAAATGAACAAAGCCTCCAAGAAATATGGGACTATGTGAAAAGACCAAAT
CTACGTCTGATTGGTGTACCTGAAAGTGATGGTGAGAATGGAACCAAGTTGGAAAACACT
CTTCAGGATATTATCCAGGAGAACCTCCCCAACCTAGCAAGGCAGGCCAACATTCAAATT
CAGGAAATACAGAGAATGCCACAAAGATACTCCTCGAGAAGAGCTACTCCAAGACACATA
ATTGTCAGATTCACCAAAGTTGAAATGAAGGAAAAAATGTTAAGGGCAGCCACAGATAAA
GGTCGGGTTACCCACAAAGGGAAACCCATCAGACTAACAGCTGATCTCTCAGCAGAAACT
CTACAAGCCAGAAGAAAGTGGGGGCCAATATTCAACAAGCTTAAAGAAAAGACTTTTCAA
CCCAGAATTTCATATCCAGCCAAACTAAGCTTCATAAGTGAAGGAGAAATAAAATCCTTT
ACAGATGAGTAAATGCTGAGAGATTTTGTCACCACCAGGCCTGCCGTACAAGAGCTCCTG
AAGGAAGCACTAAATATGGAAAGGAACAACTGGTACCAGCCACTGCAAAAACATGCCAAA
TTG
>lcl|hg18_L1PA5_chr4_19473524_19479689
ATGGGGAGAAACTAGAGCAGAAAAGCAGAAAATTCTAAAAATAAGAGTGCCTCTTT---T
CCAAAGGATCGCAGCTGCTCACCAGCAAGAGAACAAAACTGGTTGGAGAATGAC--TGAC
AAGTCGACAGAAGTAGGCTTCAGAAGGTTTGTAATAATGAACTTCTGCGAGCTAAAGAAG
GATGTTCGAACCCATCGCAAGGAAGCTAAAAATCTTGAAAAAAGATTAGATGAATGGCTA
ACTAGAATAAACAGTTTGGAGAAGACCTTAAATGACTTGATGGAGCTGAAAACCATGGCA
CAAGAACTACGTGATGCATTCACAAGCTTTAGTAGCCGATTTGATCAAGTGGAAGAAAGG
GTATCAGTGACTGAAGATCAAATTAATGAAATAAAACAAGAAGAGAAGTTTAAAGAAAAA
AGAGTAAAAAGAAATGAACAAATCCTCCAAGAAATATGGGACTATGTGAAAAAACCAAAT
CTACGTCTGATTGGTGTACCTGAAGGTGATGGGGAGAATGAAATCAAGTTGGAAAACACT
CTTCAGGATATTATCCAGGAGAACTTCCCCAACCTAGCAAGGCAGGCCAACATTCATATT
CAGGAAAAACACAGAACACCAGAAAGATATTCCTCGAGAAGAGCAACCCCAAGACAAATA
ATCGTCAGATTCACCAAGGTTGAAATGAAGGAAAAAATGTTAAGGGCAGCCAGAGAAAAA
GGTTAGATTACCCACAAAGTGAAGCCCATCAAACTAGCAGCAGATCTCTAGGCAAAAACT
CTACAAGCCAGAAGAGAATGAGGGCCAACATTCAACATTCTCAAAGAAAAGAATTTTCAA
CCCAGAGTTTCATATCCAGCCAAACTAAGCTTCATAAGTGAAGGAGAAATAAAATCCTTT
ACAGACAAGCAAATGCTGAGAGATTATGTCAACACCAGGCCTGCCTTACAAGAGCTCCTG
AAGGAAGCACTAAACATGGAAAGGAACAACCGGTATGAGCCACTGCAAAAACATGCCAAA
TTG
>lcl|hg18_L1PA5_chr3_29686781_29692926
ATGGGGAGAAACCAGAGCAGAAAATCTGAAAATTCTAAAAATCAGAGTGCCTCTTCTCCT
CCAAACGAACACAGCTCCTCGCTAGCAATAGAACAAAGCTGGACGGAGAATGACTTTGAC
AAGTTGACAAAAGTAGGCTTCAGAAGATCAGTAATAACAAACTTCTCCAATCTAAAGCAG
GATGTTCGAACCCATCGCAAAGAAGCTAAAAACCTTGAAAAAAGATTAGACGAATGGCTA
ACTAGAATAAACAGCATAGAGAAGACCTTAAATGACCTGACAGAGTTGAAAACCATGGCA
CAAGAACTACGTGACACATGCACAAGCTTCAGTAGCTAATTCGATCAAGTGGAAGAAAGG
GTATCAGTGATTGAAGATCAAATTAATGAAATGAAGCGAGAAGAGAAGTTTAGAGAAAAA
AGAGTAAAAAGCAACAAACAAAGCCTCCAAGAAATATGGTACTATGTGAAGAGACCAAAT
CTACATCTGATTGGTGTACCTGAAAGTGACGGGGAGAATGGAACCAAGCTGGAAAACACT
CTTCAGGGTATTATCCAGGAGAACTTCCCCAACCTAGCAAGGCAGGCCAACATTCAAATT
AAGGAAATACATAGAACACCACAAAGATACTCCTTGAGAAGAGCAACCCCTAGACACATA
ATTGTCAGATTCACAAAGGTTGTAATGAAGGAAAATATGTTAAGGGCAGCCAGAGAGAAA
GGTCAGGTTACCCATAAATGGAAGCCCATCAGACTAACAGTAGATCTCTCAACAGGAACT
CTATAAGCCAGAAGAGAGTGGGGGCCGATATTCAACATTCTTAAAGAAAAGAATTTTCAA
CCCAGAATTTCATATCCAGCCAAACTAAGCTTCATAAGTGAAGGAGAAATAAAATTCTTT
ACAGACAAGCAAATGCTGAGAGATTTTATCACCACCAGGCCTGCCTTACAAGAGCTCCTA
AAGGAAGCAGTAAACATGGAAAGGAATAACCGGTACCAGCCACTGCAAAAATATGCCAAA
TTG
>lcl|hg18_L1PA5_chr3_61003701_61009842
ATGGGGAGAAACCAGAGTAGAAAAGCTGAAAATTCTAAAAATCAGAGCGCCTCTTCTCCT
CGAAAGGAACGCAGCTGCTCGCCAGCAAGGGAACAAAGCTGGATGGAGAATGAATTTGAC
GAGTTGAGAGA---AGGCTTCAGACGATTGTTAGTAACAAACTTCTCCAAGCTAAAGGAG
GATGTTCGAACCCATCACAAAGAAGCTAAAAACCTTGAAAAAAGATTACATGAATGGCTA
ACTAGAATAACCAGTGTAGAGAAGTCCTTAAATGACCTGGTGGAGCTGAAAACCATGGCT
CAAGAACTACATGACACATGCACAAGTTTCGGTAGCCAATTCGATCAAGTGGAAGAAAGG
GTATCACTGATTGAAGACCAAATGAATGAAATGAAGTGAGAAGAGAAGTTTAGAGAAAAA
AGAGTAAAAAGAGATGAACAAAGCCTCCAAGTAATACGGGACTATGTGAAAAGACCAAAT
CTACATCTGATTGGTGTACCTGAAAGTGATGAGGAGAATGGAACCAAGTTGGAAAACACT
CTGCAGGATATTATCCAGGAGAACTTCCCCAATCTAGCAATGCAGGCCAAAATTCAAATT
CAGGAAATACAGAGA-CGCCACAAAGATACTCCTCGAGAAGAGCAAATCCAAGACACATA
ATTGTCAGATTCACCAAAGTTGAAATGAAGGAAAAAATATTAAGGGCAGCCAGAGAGAAA
GGTCCGGTTACCCACAAAGGGAAGCACATCAGACTAACAGCGGATCTCTCAGCAGAAACT
CTAGAAGCCAGAAGAGAGTGGAGGCCAATATCCAGCATTCTTAAAGAAAAGAATTTTCAA
CCCAGAATTTCATAACTAGCCAAACTAATCTTCACAAGTGAAGGAGAAATAAAATCCTTT
ACAGACAAGCCAATACTGAGAGATTTAGCCACCACCAGGCCTGCCTTACAAGAGCTCCTG
AAGGAAGCACTAAACATGGAAAGGAACAACCAGTACCAGCCACTGCAAAAACATGCCACA
CTA
>lcl|hg18_L1PA5_chr4_44289891_44296005
ATGGGGAGAAACCAGAGCAGAAAAGCTGAAAATTCTAAAAATCAGAGTGTCTCTTCTCCT
CCAAAGAAACACAGCTCCTCTCCAGCAATGGAAAAAAGCTGGATGGAGAATGACTTCGA-
GAGCTGATAGAAGTAGGCATCAGATGATCGGTAATAACAAACTTCTCCAAGCTAAAGGAG
GATGTTTGAACCCATCGCAAGGAAGCTAAAAACCTTGAAGAAAGATTGGACGAATGGCTA
ACTAGAATAAATAGCATAGAGAAGACCTTAAATTACCTGATGGAGCTGAAAACCATGGCA
CGAGAACTACGTGATGCATGCACAAGCTTCAGTAGCTGATTCGATCAAGCGGAAGAAATG
ATATAAGTGATTGAAGATCAAAAGAATGAAATGAAATAAGAAGAGAAGTTTAGAGAAAAA
AGAGTAAAAAGAAATGAACAAAGCCTCCAAGAAATATGGGACTATGTGAAAAGACTAAAT
TTACATCTGATTAGTGTACCTGAAAGTGGCAGGGAGAATAGAACCAAGTTGGAAAACACT
CTTCAGGATATTATCCAGGAGAACTTCCCCAACCTAGCAAGGCAGGCCAACATTCAAATT
CAGGAAATAAAGAGAACGCCACAAAGATACTACTCGAGAAGAGCAACTCGAAGACACATA
ATTGTCCGATTCTTTAAAGTTGAAATGAAGGAAAAAATGGTAAGGGCAGCCAGTGAGAAA
GGTTGAGTTACCCACAAAGGGAAGCCCATCAGACTAAGAACGGATCTCTCAGCAGAAAGT
CTACAAGCCAGAAAAGAGTGGGGGCCAATATTCAACATTCTTAAAGAAAAGAATTTTCAA
CCCAGAATTTCATATCCAGCCAAACTAAGCTTCATAAGTGAAGGAGAAAAAAAATCCTTT
ACAGACAAGCAAATGCTGAGAGATTGTGTCACCACCAGGCCTGCCTTACAAGAGCGCCTC
AAGGAAGCACTAAACATGGAAAGAAACAACCAGTACCAGCCACTGCAAAAGCATGCCAAA
TTG
>lcl|hg18_L1PA5_chr4_171364834_171370989
ATGGGGAGAAACCAGAGCAGAAAAGTTGAAAATTCCAAAAATCAGAGCTCCTCTTCTCCT
CCAAAGGAATGCAGCTCCTCACCAGCAATGGAACAAAGCTGGATGGAGAATGACTTTGAT
GAGTTGAGAGAAGAAGGCTTCATATGATTGGTAATAACAAACTCCTCCAACCTAAAGGAG
GAT-TTTGAACCTATCACAAAGAAGCTAAAAACCTTGAAAAAAGATTAGACAAATGGCTA
ACTAGAATAAACAGTGTAAAGAAGACCTTAAATGACCTAATGGAGCTGAAAATCATGGCA
TGAGAACTAGGTGACGCATGCACAAGCTTCAGTAGCCAATTTGATCAAGTGGAAGAAAGG
GTATCAGTGATTGAAGATCAAATGAATGAAATGAAGTGAGAAGAGAAGTTTAGAGAAAAA
AGAGTAAAAGGAAATGAACAAAGCCTCCAAAAAATATGGGACTATGTGAAAAGACCAAAT
CTATGTCTGAGTGGTGTACCTGAAAGTGATGGGGAGAATGGAACCAAGTTGGAAAACACT
GTTCAGGATGTTATCCAGGAGAACTTCCTCAACCTATCAAAGCAGGCCAACATTCAAATT
CAGGAAATACAGAGAACACCACAAAGATACTCCTTGAGAAGAGCAACTCCAAGACACATA
ATTGTCAGATTCACCAAAGTTGAAATGAAGGAAAAAATGTTAAGGGCAGCCAGAGAGAAA
GGTCAGGTTACCCACAAAGGGAAGCCCATCATACTAACAGTGGATCTCTCAGCAGAAACT
CTACAAGCCAGAAGAGAGTGGGGGCCAATATTCAACATTCTTAAAGAAAAGAATTTTCAA
ACCAGAATTTAATATCCAGCCAAACTAAGATTCATAAGTGAAGGAGAAATAAAATCCTTT
ACAGACAAACAAATGCTGAGAGATTTTGTCACCACCAGGCTGACCTTACAAGAGCTCCTG
AAGGAAGCACTAAACATGGAAAGGAACAACCGGTACCAGCCACTGCAAAAACATGCCAAA
TTG
>lcl|hg18_L1PA5_chr3_60921138_60927278
ATGGGGAGAAACCAGAGCAGAAAAGCTGAAAATTCTAAAAATCAGAGTGCCTCTTCTCCT
ACAAAGGAACCTAGCTCCTCGCCAGCAAGGGAACAAAGCTGGATGGAGAATGACTTTGAC
AAGTTGAGTGAAGAAGGCTTCAGAAGAT-CAGAATAACAAACTTCTCCAAGCTAAAGGAG
GATGTTCGAACCCATCGCAAAGAAGCTAAAAACCTTGAAAAAAGATTAGACGAATCGCTA
ACTAGAATAATCAGTGTAGAGAAGAACTTAAATGACCTGATGGAGCTGAAAACCATGGCA
TGAGAACTACGTGATGCATGCACAAGCTTCAGTAGCCAATTCGATCAAGTGGAAGAAAGA
ATATCAGTGATTGAAGAACAAATGAATGAAATGAAGCCGGAAGAGACGTTTAGAGAAAAA
AGAGTAAAAAGAAATGAACAAAGCCTCCAGGAAATATGGGACTATGTGAAAAGACCAAAT
CTACGTCTGCTTGGTGTACCTGAAAGTGATGAGGAGAATGGAACCAAGTTGGAAAACACT
CTGCAGGATATTATCCAGGAGAACTTCCCAAACCTAGCAAGGCAGGCCAACATTCAAATT
CAGGAAATACAGAGACAACCACAAAGATACTCCTCAAGAAGAGCAACTCCAAGACACATA
ATTGTCAGATTCACCAAAGTTGAAATGAAGGAAAAAATGTTAAGAGCAGCCAGAGAGAAA
GGTCAGGTTACCCACAAAGGGAAGCCCATCAGACTAACAACAGATCTCTTGGCAGAAACT
CTACAAGCCAGAAGAGAATGGGGGCCA--ATTCAACATTCTTAAAGACAAGAATTTTCAA
CCCAGAATTTCATATCCAGCCAAACTAAGCTTCAGAAGTGAAGGAGAAATAAAATCCTTT
ACAGACAAGCAAATGCTGAGAGACTTTGTCACCACCAGGCCTGCCTTACAAGAGCTCCTG
AAGGAAGCATTAAACATGGAAAGGAACAACCAGTAACAGCCACTGCAAAAACATGCCAAA
TTG
>lcl|hg18_L1PA5_chr4_139495380_139501498
ACAGGGAGAAACCAGAGAAGAAAAGCTGAAAATTCTAAAAATCAGAGCGCCTCTTCTCCT
CCAAAGGAACACAGCTCCTCACCAGCAACGGAACAAAGCTGGATGGAGAATGACTTTGAC
AAGTTGAGAGAAGAAGGCTTCAGACAATTGGTAATAACAGACTTCTCCGAGCTAAAGGAA
GATGTTTGAACCCATCGCAAAGAAGCTAAAAACCTTGAAAAAAGATTAGACGAATGGCTA
ACTAGAACAAACAGTGCAGAGAAGACCTTAAATGACCTGATGGAGCTGAAAACCATGGCA
CGAGAACTACATGATGCATGTACAAGCTTCAGTAGCTAGTTTGATCAAGTGGAAGAAATG
GTATCAGTGATTGAAGATCAAATGAATGAAATGAAGTGAGAAG-----TTTAGAGAAAAA
AGAGTAAAAAGAAACAAACAAAGCCTCCAAGAAATATGGGACTATGTGAAAAGACCAAAT
CTACATCTGATTGTTGTACCTGAAAGCGATGGGGAGAATGGGACCAAGTTGGAAAACACT
CTGCAGGATATTATCCAGGAGAACTCCCTCAACCTAGCAAGGCAGGCCAACATTCAAATT
CAGGAAATACAGAGAATGCCACAAAGATACTCCTCAAGAAGAGCAACTCCAGGACACATA
ATTGTCAGATTCACCAAAGTTGAAATGAAGGAAAAAATGTAAAGGGCAGCCAGAGAGAAA
AGTCAGGTTACCCAAAAAAGGAAGCCCATCAGACTAACAGCTGATCTCTTGGCAGAAACT
CTACAAGCCAGAAGAGAGTGGGGGCCAATATTCAACATTCTTAAAGTAAAGAATTTTCAA
CCCAGAATTTCATATCCAGCCAAACTAAGCTTCATAAGTGAAGGAGAAATAAAATCCTTT
ACAGACAAGTAAATGCTGAGAGATTTTGTCACCACCAGGCCTGCCCTAAAAGAGCTCCTG
AAGGAAGCACTAAACATGGAAAGGAACAACCGGTACCAGCTGCTGCAAAAACATGCCAAA
TTG
>lcl|hg18_L1PA5_chr10_69008829_69014958
ATGGGAAGAAACCAGAGCAGAAAAGCTGAAAATTCTAAAAATCAGAGCACCTCTTTTCCT
CCAAAGGAATGCAGCTCCTTGCCAGCAACGGAACAAAGCTGGATGGAGAATGACTTTGAT
GAATTGAGAGAAAAAGGCTTCAGATGATCAGGAATAACAAACTTCTCCAAGCTAAAGGAG
GATGTTCAAACCCATCACAAAGTAGCTAAAAACCTTGAAAAAAGATTAGACAAATGGCCA
ACTAGAATAAGCAGCATAGAGAAGACCTTAAATGACCTGATAGAGCTGAAAACCATGGCA
CGAGAACTACGTGACGAATGCACAAGCTTCAGTAGCCGATTCAATCAAGTGGAAGAAAGG
GTATCAGCGATTGAAGATCAAATGAATTAAACGAAGCGAGAAGAGAAGTTTAGAGAAAAA
AGAGTGAAAAGAAATGAACAAAGCCTCCAAGAAATAGGGGACTATGTGAAAAGACCACAT
CTACGTCTGATTGGTGTACCTGAAAGTGACGGGGAGAATGGAACCAAGTTGGAAAACACT
CCTCAGGATATTATCCAGGAGAACTTCCACAACCTAGCAAGGCAGGCCAACATTCAAATT
CAGGAAATACAGAGAACACCACAAAGATACTACTCAACAAGAGCAACTACAAGACATATA
ATTGTCAGATTCACCAAAATTGAAATGAAGGAAAAAATGTTAAGGGCAGCCAGAGAGAAA
GATCAGGTTACCCACAAAGGGAAGCCCATCAGACAAACAGTGGATCTCTCAGCAGAAACT
CTACAAGCCAGAAGAGAGTGGGGACCAATATTCAACATTCTTAAAGAAAAGAATTTTCAA
TCCAGAATTTCATATCCAGCCAAACTAAGCTTCATAAGTGAAGGAGAAATAAAATATTTT
ACAGACAAGCAAATGCTGAGAGATTTTGTCACCAGCAGGCCTGCCCTAAAAGAGCTCCTG
AAGGAAGCACTAAACATGGAAAGGAACAACCGGTACCAGCCACTGCAAAACCATGCCAA-
TTG
>lcl|hg18_L1PA5_chr4_53329098_53335215
ATGGGGAGAAACCAGAGCAGAAAAGCTGAAAATTCTAAAAATCAGAGCTCCTCTTCTCCT
CCAAAGGAATGGAGCCCCTCGCCAGCAACGGAACAAAGCTGGACGGAGAATGAATTTGAA
GAGTTGAGAGAAGAAGGCTTCAGACAATCGGTAATAATAAACTTCTCCGAGCTAAAGGAG
GATGTTCGAACCCATCGCAAACAAGCTAAAAACCTTGAAAAAAGATTAGATGAATTGCTA
ACTAGAATAAACTGTATAGAGAAGACCTTAAATGACTGGAAGGGGCTGAAAACCATGGCA
CGAGAACTACGTGATGCACGCAGGAGCTTCAGTAGCTGATTCGATCAAGTGGAAGAAAGG
GTAT-AGTGATTGAAGGTCAAATGAATGAAATGAAACGAGAAGAGAAGTTTAGAGAAAAA
AGAGTAAAAAGAAATGAACAAAGCCTCCAAGAAATATGGGACTATGTGAAAAGACCAAAT
CTATGTCTGATTGGTGTACCTGAAAGTGACGGGGAGAATGGAACCAAGTTGGAAAACACT
TTGCAGGATATTATCCAGGAGAATTTCCCCAATCTAGCAAGGCAGGCCAACATTCAAATT
CAGGAAATACAAAGAATGCCACACAGATACACTTCAAGAAGAGCAACTCCAAGACACATA
ATTGTCAGATAAACCAAAGTTGAAATGAAGGGAAAAATGTTAAGGGCAGCCAGAGAGAAC
GATCAGGTTACCCACAAAGGGAAACCCACCAGACTAAAAGTGGATCTCTCGGCAGAAA--
GTACAAGCCAGAAGAGAGTGGGGGCCAATATTCAACATTCTTAAAGAAAAGAATTTTCAA
CCCAGAATTTCATATCCAGCCAAACTAAGCTTCATAAGTGAAGGAGAAATAAAATACTTT
ACAGACAATCAAATGCTGAGAGATTTTGTTACCACCAGGCCTGCCTTACAAGAGCTCCTG
ACAGAAGCACTAAACATGGAAAGGAACAACTGGTACCAGCCACTGCAAAAACATGCCAAA
TTG
>lcl|hg18_L1PA5_chr3_53449826_53455969
ATGGGGAGAAACCAGAGCAGAAAAGCTGAAAATTCTAAAAATCAGAGTGCCTCTTCTCCT
CCAAAGGAACGCAGCTCCTCTCCAGCAACAGAAAAAAGCTGGACGGAGAATGACTTTGAC
GAGTTGAGAGAAGAAGGCTTCAGACAATCAGCAATAACAAACTTCTCCAAGCTAAAGGAG
GATGTTCAAACCCATTGCAAAGAAGCTAAAAACCTTGAAAAAAGATTAGACGAATGGCTG
ACTAGAATAAACAGCATAGAGAAGACCTTAAATGACCTCATGGAGCTGAAAACCACGGCA
CGAGAACTACGTGACACATGCACAAGCTTCAGTAGCCGATTCGATCAAGTGGAAGAAAGG
GTATCAGTGACTGAATATCAAATGAATGAAATGAAGCGAGAAGAGAAGTTTAGAGAAAAA
AGAGTAAAAAGAAATGAACAAAGCCTTCAAGAAATATGGGACTATGTGAAAAGACCAAAT
CTAAGTCTAATTAGTGTACCTGAAAGTGACAGGGAGAAGGGACCCAAGTTGGAAAACACT
CTTCAGGATATTATCCAGGAGAACTTCCCCAACCTAGCAAGGCAGGTAAACATTCAAATT
CAGGAAATACAGAGAACGCCACAAAGATACTCCTTGAGAAGAGCAACCCCAAGACACATA
ATTATCAGATTCACCAAAGTTGAAATGAAGGAAAAAATATTAAGGGCAGCCAGAGAGGAG
GGTCGGGTTACCCACAAAGGGAAGCCCATCAGACTAACAGTGGATCTCTCGGCAGAAACT
CTACAAGCCAGAAGAGAGTGGGGGCCAATATTCAGCATTCTTAAAGAAAAGAATTTTCAA
CCCAGAATTTCATATCCAGCCAAACTAAGCTTCATAAGTGAAGGAGAAATAAAATCCTTA
ACAGACAAGCAAATGCTGAGAGATTTTGTCACCACCAGGCCTGCCTTACAAGAGCTCCTG
AAGGAAGCACTAAACATGGAAAGGAACAACCTGTACAAGCCACTGCAAAAACATGCCAAA
TTG
>lcl|hg18_L1PA5_chr3_178061797_178067905
ATGGGGAGAAACCAGAGAAGAAAAGCTGAAAATTTGAAAAACCAGAGCTCCTCTTCTCCT
CCAAAGGAATGCAGCTCCTCACCAGCAACAGAACAAAGCTGGAAGGAGAATGACTTTGAT
GAGTTGAGAGAAGAAGGCTTCAGACGATTGGTAATAACAAACTTCTCTGTGCTAAAGGAC
GATGTACGAACCCATCACAAAGAAGCTAAAAACCTTGAAGAAAGATTAGATGAATGGCTA
ACTAGAATAAATAGCGTAGAGAAGCCCTTAAATGACCTGATGGAGCTGAAAACCATGGTA
CAAGAACTGCATGATGCATGCACAAGCTTCAGTAGCCCATTTGATCAAGTGGAAGAAAGG
GTATCAGTGATTGAAGATCAAATGAATGAAATGAAGCAAGAAGAGAAGTTTAGAGAAAAA
AGAGTAAAAAGAAATGAACAAAGCCTCCAAGAAATATGCGACTATGTGAAAAGACCAAAT
CTACATCTGATTGGTGTACCTGAAAGTGACGGGGTGAATGGAACCAAGCTGGAAAACACT
CTTCAGGATATTATCCAGGAGAATTTCCCCAACCTAGCAAGGCAGGCCAGCATTCAAATT
CAGAAAATACAGAGAATGCCACAAAGATACTCCTCAAGAAGAGCAACTCCAAGATACATA
ATTTTCAGATTCACCAAAGTTGAAATGAAGGAAAAAATATCAAGGGCAGCCAGAGAGAAA
GGTCAGGTTACCTAAAAAGGGAAGCCCATCAGACCTACAGTGGATCTCTCGGCAGAAATT
CTACAAGCCAGCAGAGAGTGGGGGCCAATATTCAACATTCTTAAAGAAAAGAATTTTCAA
CCCAGAATTTCATATCCACCCAAACTAAGCTTCATAAGTGAAGGAGAAATAAAATACTTT
ACAGACAAGCAAATGCTGAGAGATTTTGTCACCACCAGGCCTGCCTCACAAGAGCTCCTG
AAGGAAGCACTAAACATGGAAAGGAACAACCTGTATGAGCCACTGCAAAAACATGCCAAA
TTG
>lcl|hg18_L1PA5_chr3_39970058_39976181
ATGGGGAGAAACCAGAGCAGAAAAGCTGAAAATTCTAAAAATCAGAGCACCTCTTCTCCT
CCAAAGGAATGCAGCCCCTTGCCAGCAACGGAGCAAAGCTGGACGGGGAATGCTTCTGAC
GAGTTGACAGAAGTAGGCCTCAGACAATCGGTAATAACAAACTTCTCCAAGCTGAAGGAG
GATGTTCAAACCCATCGCAAAGAAGCTAAAAACCTTGAAAAAAGATTAGACAAATGGCTA
ACTAGAATACACAGCATGGAGAAAACCTTAAATGACCTGATGGAGCTGAAACCCATGGCA
CGAGAACTACGTGACAAATGCACAAGCTTCAGTAGCTGATTTGATCAAGTGGAAGAAAGG
GTATCAGTGATTGAAGATCAAATTAATAAAGTGAAGCAAGAAGAGAAGTTTAGAAAAAAA
AGAGAGAAAAGAAACGAACAAAGCCTCCAAGAAATGTGGGACTATGTGAAAAGACCAAAT
CTACATCTGATTGGCGTACCTGAAAGTGACGGGGAGAATGAAACCAAGTTGGAAAACACT
CTGCAGGATATTATACAGGAGAACTTCCCCAATCTAGCAAGACAGGCCAACATTCAAATT
CAGGAAATACAGAGAATGCCACAAAGATACTCCTCGAGAAGAGCAACTCCATGACACATA
ATTGTCAGATTCACCAAACTTGAAATTAAGGAAAAAATGTTAGGGGCAGCCAGAGAGAAA
GGTCAGGTTACCCACAAAGGGAAGCCCATCAGACTAACAATGGATCTCTCTGCAGAAACT
CTACAAGCCAGAAGAGAGTGGGGGCCAATATTCAACATTCTTAAAGAAAAGAATTTTCAA
CCCAGAATTTCATATCCAGCCAAACTAAGCTTCATAAATGAAGGAGAAATAAAATCCTTT
ACAGACAAGCAAATGCTGAGAGATTCTGTCACCACCAGGCCTGCCATACAAGAGCTCCTG
AAGGAAGCACTAAACATGGAAAAGAACAACCGGTACCAGCCACTGCAAAAACATGTCAAA
TTA
>lcl|hg18_L1PA5_chr4_107020788_107026802
ATGGGGAGAAACCAGAACAG-AAAGCTGAAAATTCTAAAAATCAGAGCGCCTCTTCTCCT
CCAAAGGAATGCAGCTCCTCACCAGCAACAGACCAAAGCTGGATGGAGAATGACTTTGAC
GAGTTGAAAGAAGAAGGCTTCAGACGATTGGTAATAACAAACTTCTCCGAGCTAAAGGAG
GATGTTTGAACCCATCGCAAAGAAGCTAAAAACCTTGAAAAAAGATTAGACGAATGGCTA
ACTAGAATAAACAGCAAAGAGAAGACCATAAATGACCTGATGGAGCTGAAAACTATGGCA
CGAGAATTAGGTGATGCATGCACAAGCTTCAGTAGCTGATTCAATCAAGTGGAAGAAAGG
GTATCGGTGATTGAAGATCAAATGAACAAAATGAAGCGAGAAGAGAAGTTTATAGAAAAA
AGAATAAAAAGAAACAAACAAAGCCTCTAAGAAATATGGGACTATGTGAAAAGAACAACT
CCACATCTGATTGGTGTACCTGAAAGTGATGGGGAGAATGGAACCAAGTTGGAAAACACT
CCTCAGGATATTATCCAGGAGAACTTCCCCAACCTAGCAAGGCAGGCCAACATTCAAATT
CAGGAAATACAGAGAACACCATAAAGATACTTCTCGAGAAGAGCAACTCCAAGACACATA
ATTGTCAGATTCACCAAAGTTGAAATGAAGGAAAAAATGTTAAGGGCAGCCAGAGAGAAA
GGTTGGGTTACTCACAAAGGGAAGCCCATCAGACTAACAGCTGAACTCTTGGCAGAAACT
ATACAAGCCAGAAAAGAGTGGGGGCCAATATTCAACATTCTTAAAG-----AATTTTCAA
CACAGAATTTCATATACAGCCAAACTAAGCTACATAAGTGGAGCAGAAATAAAATCCTTT
ACAGACAAGCAAATGCTGAGAGATTTTGTAACCACCAGGCCTGCCCTACAAGAGCTCCTG
AAGGAAGCACTAAACATGGAAAGGAATAACCGGTACCAGCCACTACAAAAACATGCCAAA
TTG
>lcl|hg18_L1PA5_chr5_80172485_80178624
ACAGGGAGAAACCACAGCAGAAAAGCAGAAACTTCCGAAAACCAGAGCGCCTCTTCTCCT
CCAAAGGATTGCAGCTCCTCAGCAGCAATGGAACAAAACTGGGCAGAGAATGAGTTTGAT
GAGTTGACAGAAGTAGGCTTCAGAAGGTCGGTAATAACAAACTTCTCCAAGCAAAAGGAG
CATGTTCTAACCCATCACATGGAAGCTGAAAACCTTGAAAAAAGGTTAGATGAATGGCTA
ACTAGAATAAACAGTGTCGAGAAGACCTTAAATGACCTGATGGAGCTGAAAACCACGGCA
TGAGAACTTCATGATGCATGCACAATCTTCAATAGCCGATTTGACCAAGTGGAAGAAAGG
ATATCAGCGACCGAAGATCAAATTAATGAAATAAAGTGAGAAGACAAGATTAGAGAAAAA
AGAGTGAAAAGAAATCAACAAAGCCTCCATGAAATATGGGACTATGTGAAAAGACCAAAT
ATACATTTGATTGGTGTACTGGAAAGTGACGGGGAGAATGGAACTAAGTTAGAAAACACT
CTTCAGGATATTATCTAGGAGAAGTTCCCTAACCTAGCAAGGCAGGCCAACATTCAAATT
CAGGAAATACAGAGAACACCACAAAGATACTCCTCGAGAAGAGCAACTCCAAGACACATA
ATTGTCAGATTCACCAAGGTTGAAATGAAAGAAAAAATGTTAAGGGCAGTCAGAGAGAAA
GGTCCGGTTACCCACAAAGGGAAGCCCATCAGACTAACAGTGGATCTCTTGGCAGAAACC
ACACAAGCCAGAAGAGAGTGGGGGCCAATATTCAACACTCTTAAAGAAAAGAATTTTCAA
CCCAGAATCTCATATCCAGCCAAACTAAGCTTCATATGTGGGGGAGAAGTAAAATCCTTC
ACAGACAACCAAATGCTGAGAGATTTTGTCACCACCAGGTCTGCCTTACAAGAGCTCCTA
AAGGAAGCACTAAACATGGAAAGGAACAATCAGTACCAGCCACTGCAAAAACATGCCAAA
TTG
>lcl|hg18_L1PA5_chr6_115351039_115357198
ATGGGGAGAAATGAGAGCAGAAAAGCTGAAAATTCTAAAAATCAGAGAGCCTCTTCTCCT
CCAAAGGAACACAGCTCCTCGCCAGCAACGGAACAAAGCTGGATGGAGAATGACTTTGAT
GAATTGACAGAAGTAGCCTTCAGATGATCGGTGATAAAAAACTTCTCTGAGCTAAAGGAA
GAAGTTCGAATCCATCACAAAGAAACCAAAAACCTTGAAAAAAGATTAGACAAATGGCTA
ACTAGAATAAACAGTGTAGAGAAGAGCTTAAATGACCAGATGGAGCTGAAAACCATGACA
GGAGAACTATTTGACACATGCACAAGCTTCAGTAGCTGATTCGATCAACTGGAAGAAAGG
GTATCAGTGATTGAAGATCAAATGAATGAAATGAAGCAAGAAGAGAAGTTTAGAGAAAAA
AGAGTAAAAAGAAACAAACAAATTCTCCAAGAAATATGGGACTATGTGAAAAGACCAAAT
CTATGTCTGATTGGTGTACCTGGAAGTGACAGGGAGAATGGAACCAAGTTGGAAAACACT
CTGCAGGATATTATCCAGGAGAACTTCCCCAACCTAGCAAGGCAGGCCAACATTCAAATT
CAGGAAATACAGAGAATGCCACAAAGATACTCCTCCAGAAGAGCAACTCCAAGACACATA
ATTGTCAGATTCACCAAAGTTGAAATGAAGGAAAAATTGTTAAGGGCAGCCAGAGAGAAA
GGTGAGGTTACCCACAAAGGGAAGCCCATCAGACTGTCAGCGGATCTCTCGGCAGACACT
CTACAAGCCAGAAAAGAGTGGGAGCCAATATTCAACATTCTTAAAG-AAAGAATTCTCAA
CCCAGAATTTCATATCCAGCCAAACTAAGCTTTGTAAGTGAAGGAGAAATAAAATACTTT
ACAAACAAGCAAATGCTGAGAGATTTTGTCAACACCAGGCCTGCCTTACAAGAGCTCCTG
AAGGAAGTACTAAACATGGAAAGGAACAACCAGTACCAGCCAATGCAAAAACATGCCAAA
TTG
>lcl|hg18_L1PA5_chr4_95459942_95466095
ATGGGGAGAAACCAGAGCAGAAAAGCTGAAAATTCTAAAAATCAGAACACCCCTTCTTGT
CCAAAGGATCGCAGCTCCTTGCGAGCAATGGAAC-AAGCTGGATGGAGAATGACTTTGAC
GAGTTGACATAAGTAGGCTTCAGAAGGTCGGTAGTAACAAACTTCTCTGAGCTAAAGGAG
GATGTTTGAACCCATCACAAGGAAGCTGAAA-CCTTGAAAAAAGATTAGACGAATGGTTA
ATTAGAATAAACAGTGTAGAGAAGACCTTAAATGACTTGATGGAGCTGAAAACCATGGGA
TGAGAACATCATGATGCGTGCACAAGCTTCAGTAGCCGATTTGATCAAGTGGAAGAAAGG
GTATCAGTGATTGAAGATCAAATTAATGAAATGAAGTGAGAAGAGAAGTTTAGAGAGAAA
AGAGTAAAAAGAAATGAACAAAGTCTCCAAGAAACATGCGACTATGTGAAAAGACCAGAT
CTACATTTGATTGGTATACCTAAACATGATGGGGAGAATGGAACCAAGCTGGAAAACACT
C--CAGTATATTATCCAGGAGAACTTCCCCAACCTAGCAAGACAGGCCAACATGCAAATT
CAGGAAATACAGAGAACACCACAAAGACATTCCTTGAGAAGAACAACTCCAAGACATGTA
ATCGTCAGATTCACCAAGGTTGAAATGAAGGAAAAAATGTTAAGGGCAACCAGAGAGAAA
GGTCAGGTTACCCACAAAGGGAAGCCCATCAGACTAACAGCTGATCTCTCAGCAGAAACT
CTACAAGCCAGAAGAGAGTGGGGGCCAATATTCAACATGCTTAAATAAAACAATTTTCAA
CCCAGAATTTCATATCCTGCCAAACTAAGCTTCATAAGTGAAGGAGAAATAAAATCCTTC
ACAGAGAAGCAAATGCTGAGAGATTTTGTCAATACCAGGTCTGCTT-ACAAGAGCTCCTG
AAGGAAGCACTAAACATGGAAAGAAACAACCGGTACCAGCCCCTGCAAAAACATGCCAAA
TTG
>lcl|hg18_L1PA5_chr5_35110932_35117060
ATGGGGAGAAACCAGAGCAGAAAAGCTGAACATTTTAAAAATCAGAGCACCTCTTCTCCT
CCAAAGGAATGCAGTTCCTCGCCAGCAACGAAACAAAGCTGGACGGAGAATGACTTTGAC
GAGCTGAGAGAAGAAGGCTTCAGACGATTGGTAATAACAAACTTCTCTGAGCTAAAGGAG
GATGTTTGAACCCATCACAAAGAAGCTAAAAACCTC-AAAAAAGATTAGACAAATGGCTA
ACTAGAATAAACAGCATAGAGAAGACCTTAAATGACCTGATAAAGCTGAAAACCATGGCA
CGAGAACTATGTGATGCATGCACAAGCATCAGTAGCCGATTTGTTCAAGTGGAAGAAAGG
GTATCAGTGATTGAAGATAAAATGAATGAAATGAAGTGAGAAGAGAAGTTTAGAGAAAAA
AGAGTAAAAAGAAATGAACAAGGCCTCCAAGATATACGGGACTATGTGAAAAGACCAAAT
CGACATCTGATTGGTGTACCTGAAAGTGACAGGGAGAATGGAACCAAGTTGGAAAACACT
CTGCAGGATATTATCCAGGAGTACTTCTCCAACCTAGAAAGGCAAGCCAACATTCAAATT
CAGGAAATACAGAGAATGCCACAAAGGTACTCCTCGAGAAGAGCAACTCCAAGACACGTA
ATTGTCAGATTCACCAAAGTTAAAATAAAGGAAAAAACATTAAGGGCAGCCAGAGAGAAA
GGTCAGGCTACCCACAAAGGGAAGCCCATCAGACTAACAGTGGATCTCTTGGCAGAAACT
CTAAAACCCAGAAGAGAGTGGGGGCCAATATTCAACATTCTCAAAGAAAAGAATTTTCAA
CCCAGAATTTCATATCCAGCCAAACTAAGCTTCATAAGTGAAGGAGAAATAAAATACTTT
ACAGACAAGCAAATGCTGAGAGATTTTGTCACTACCAGGCCTGCCTTACAAGAGCTCCTG
AAGGAAGCACTAAACATGGAAAGGAACAACCGGTACCAGCCACTGCAAAAACATGCCAAA
TTG
>lcl|hg18_L1PA5_chr5_35140115_35146234
ATGGGGAGAAACCAGAGCAGAAAAGCTGAAAATTCTAAAAATCAGAGTGCCTCTTCTCCT
CCAAAGGAATGCAGCTCCTCGCCAGCAATGGAACAAAGATGGACAGAGAATGATGTTGAC
GAGTTGACAGAAGTAGGCTTCAGATGATTGGCAATAACAAACTTCTCTGAGCTAAAGGAG
GGTGTTCAAACCCATCGCAAAGAAGCTAAAAACCTTGAAAA-AGATTAGATGAATGGCTA
ACTAGAATAAACAGTGTAGAGAAGACCTTAAATGACCTGATGAAGCTGAAAACCATGGCA
CGAGAACTATATGACGCATGCACAAGCTTCAGTAGCTGATTTGATCAAGTGGAAGAAAGG
GTATCAGTGACTGAAGATCAAATGAATGAAATGAAGTGAGAAGAGAAGTTTAGAGAAAAA
AGAGTAAAAAGAAAC----AAAGCCTCCAAGAAATACGGGACTATGTGAAAAGACCAAAT
CTATGTCTGATTGGTGTACCTGAAAGTAACAAGGAGAATGGAACCAAGTTGGAAAACACT
CTGCAGGATATTATCCAGGAGTACTTCCCCAACCTAGCAAGGCAGGCCAACATTCAAATT
CAGGAAATACAGAGAACGCCACAAAGATACTCCTCGAGAAGAGCAACTCCAAGACACATA
ATTGTCAGATTCACCAAAGTTGAAATGAAGGAAAAAATGTTACGGGCAGCCAGAGAGAAA
GGTTGGGTTACCCACAAAGGGAAGCCCATCAGACTAACAGTGGATCTCTTGGCAGAAACT
CTGCAAGCCAGAAGAGAGTGGGGGCCAATATTCAACATTCTTAAAGAAAAGAATTTTCAA
CCCAGAATTTCATATCCAGCCAAACTAAGCTTCATAAGTGAAGGAGAAATAAAATCCTTT
ACAGACAAGCAAGTGCTGAGAGATTTTGTCACCACCAGGCCTGCCTTACAAGAGCTCCTG
AAGGAAGCACTAAACATGGGAAGGAACAACTGGTACCAGCCACTGCAAAAACATGCCAAA
TTG
>lcl|hg18_L1PA5_chr5_90886966_90893106
ATGGGGAGAAACCAGAGCAGAAAAGCGGAAAATTCTAAAAATCAGAGCACCTCTTCTTCT
CCAAAGGAATGCAGCTCCTTGCCAGCAACGGAACAAAGCTGGATGGAGAATGACTTTGAT
GAGTTGAGAGAAGAAGGCTTCAGATGATCAGTATTAACAAACTTCTCCGAGCCAAAGGAG
GATGTTCGAACCCATTGCAAAGAAGCTAAAAACCTTGGAAAAAGATTAGACGAATGGCTA
ACTAGAAAAAACACTGTAGAGAAGACCTTAAATGACCTGGTGGAGCTGAAAACCATGGCA
TGAGAACTACGTGACACATGCACAAGCTTCAGTAGCCAATTTGATCACATGGAAGAAAGG
GTATCAGTGATTGAAGATCAAATGAATGAAATGAAATGAGAAGAGAAGTTTAGAGAAAAA
GGAGTAAAAAGAAACAAATGAAGCCTCCAAGAAATATGGGACGATGTGAAAAGATCAAAT
CTATGTCTGACTGGTGTACCTGGAAGTGACGGGGAGAATGGAACCAAGTTGGAAAACACT
CTTCAGGATATTATCCAGGAGAACTTCCCCAACCTAGCAAGGCAGCCCAACATTCAAATT
CAGGAAATACAGAGACTGCCACAAAGATACTCCTCAAAAAGAGCAACTCCGAGACACATA
ATTGTCAGATTCACCAAAGTTGAAATGAAGGAAGAAATGTTAAGGGTGGCGAGAGAGAAA
GGTCGGGTTATCCACAAAGGGAAGCCCATCAGACTAACAGCAGATCTCTCAGCAGAAACC
CTATAAGCCAGAAGAGAGTGGGGGCCAATATTCAACATTCTTAAAG-AAATAATTTTCAA
GTCAGAATTTCATATCCAGCCAAACTAAGCTTCATAAGTGAAGGAGGAATAAAATACTTT
ACAGACAAGCAAATGCTGAGAGATTTTGTCACCACCAGGCCTGCCCTACAAGAGCTCCTG
AAGGAAGCACTCAACATGGAAAGGAACAACCGGTACCAGCCACTGCAAAAACATGCCAAA
TTA
>lcl|hg18_L1PA5_chr5_43296473_43302607
ATGGGGAGAAACCAGAGCAGAAAAGCTGAAAATTCTAAGAATCAGAGTGCCTCTTCTCCT
CCAAAGGAATGCAGCTCCTTGCCAGCCATAGAACAAAGCTGGACGGAGAATGAATTTGAT
GAGTTGAGAGAAGAAGGCTCCAGACAATTGGTAATAACAAACTTCTCCAAGCTAAAGGAG
GATGTTCGAACCCATCTCAAAGAAGCTAAAAACCTTGAAAAAGGATTAGACAAATGGCTA
ACTAGAATAAAAAGCATAGAGAAGACCTTAAATGACCTGATGGAGCTGAAAACCATGGCA
CAAGAACTATGTGATGCATGCACAAGCTTCAGTAGCCAATTCGATCAAATGGAAGAAAAG
GTATCAGTGATTGAAGATCAAATGAATGAAATGAAGTGAGAAGAGAATTTTAGAGAAAAA
AGAGTAAAAAGAAATAAACAAAGCCTCCAAGAAATATGGGACTATATGAAAAGACCAAAT
CTACGTCTGATTGGTGTACCTGAAAGTGACGGAGAGAATGGAACCAAGTTGGAAAACACT
CTGCAGGATATTATCCAGGAGAACTTCCCCAACCTAGCAAGGCAGGCCAACATTCAAATT
CAGGAAGTGCAGAGAACATCACAAAGATACTCCTCGAAAAGAGCAATTCCAAGACAC--A
ATTGTCAGATTCACCAAAGTTGAAATGAAGGCAAAAATGTTAAGGGCAGCCAGAGAGACA
GGTTGGGTTACCTGCAAAGGGAAGCCCATCAGACTAACAGCAGATCTCTCGGCAGAAACT
CTACAAGCCAGAAGAGAGTGGGGGCCAATATTCAACATTCTTAAAGAAAAGAATTTTCCA
TCCAGAATTCCATAGCCAGTCAAACTAAGCTTCATAAGTGAAGAAGAAATAAAATCCTTT
ACAGAC-AAAAAATGCTGAGAGATTTTGTCACCACCAGGCCTGCCTT-CAAGAGCTCCTG
AAGGAAGCACTAAACATGGAAAGGAACAACCAGTACCAGCCACTGCAAAAACATGCCAAA
TTG
>lcl|hg18_L1PA5_chr1_213772168_213778337
ATGGGGAGAAACCAGAGCAGAAAAGCTGAAAATTCTAAAAATCAGAGTGCCTCTTCTCCT
CCAAAGGAATGCAGCTCCTCGCCAGCAACAGAATAAAACTGGACGGAGAATGATTTTGAC
AAGTTGACTGAAGTAGGCTTCAGACGATCAGTAATGACAAACTTCTCCGAGCCAAAGGAG
GATGGTCGAACCCTTCACAAAGGAACTAAAAACCTTGAAAAAAGATTAGATGAATGGCTG
ACCAGAATAAACAGTGTAGAGAAGACCTTAAATGACCTGATGGAGCTGAAAACCATGGCA
AGAGCAATATGTGACACATGCACAAGCTTCAGTAACCAATTCAATCAAGTGGAAGAAAGG
GTATCAGTGATTGAATATCAAATGAATGAAATGAAGCAAGAAGAGAAGTTTAGAGAAAAA
AGAGTAAAAAGAAATGAACAAAGTCTCCAAGAAATATGGGACTATGTGAAAAGACCAAAT
CTACATCTGATTGGTGTACCTGAAAGTGACGGGGAGAATGGAACCAAGTTGGAAAACACT
CTTCAGGATATTAACCAGGAGAATTTCCCCAACCTAGCAAGGCAGGCCAACATTCAAATT
CAGGAAATACAGTGAACGCCACAAAGATACTCCTCGAGAAGAACAACTCCAAGACACATA
GTTGTCAGATTCACCAAAGTTGAAATGAAGGGAAAAATGTTAAAGGCAGCCAGAGAGAAA
CGTCAGGTAAACCACAATGGCAAGCCCATCAGACTAACAGCGGCTCTCTCGACAGAAACT
CTACAAGCCAGAAGAGAGTGGGGGCCAATATTCAACATTCTTAAAG-AAAGAATTTTCAA
CCCAGAATTTCACATCCAGCCAAACTAAGCT-CATAAGTGAAGGAGAAATAAAAGCCTTT
ACAGACAAGCAAATGCTGAGAGATTTTGTCGCCACCAGGCCTGCCTTACAAGAGCTCCTG
AAGGAAGCACTAAACATGGAAAGGAAAAACGAGTTCCAGCCACTGCAAAACCATGCCAAA
TTG
>lcl|hg18_L1PA5_chr10_95677447_95683573
ATGGGGAGAAACTAGAGCACAAAAGCGGAAAATTCTAAAAATCAGAGAGCCTCTTCTCCT
CCAAAGGAAAACAGCTCCTCTCCAGCAACAGAACAAAGCTGGATGGAGAATGACTTTGAC
GAGTTGAGAGAAGAAGGCTTCAGACCATCGGTAATAACAAATTTCTCCAAGCTAAAGGAG
GATGTTCGAACCCATCGCAAACAAGCTAAAAACCTTGAAAAAAGATTAGATGAATGGCTA
ACTAGAATAAACAGCATAGAGAAGACCTTAAATGACCTGATGGAGCTGAAAACCATGACA
CGAGAACTACGTGATGCATGCACAAGCTTCAGTAGCTGATTCGATCAAGTGGAAGAAAGC
ATATTGGTGACTGAAGATCAAATGAATGAAATGAAGCAAGAAGAGAAGTTTAGAGAAAAA
AGAGTAAAAAGAAATGAACAAAGCCTCCAAGAAATATGGGACTATGTGAAAAGGCCAAAT
CTACATCTGATTGGTGTACCTGAAAGTGATGGGGAGAATGGAACCAAGTGGAAAAACACT
CCGCAGGATATTATCCAGGAGAACTTCCCCAACCTAGCAAGGCA-GCCAATATTCAAATT
CAGGAAATACAGAGAACGCCACAAAGATACTCCTCAAGAAGAGCAACTCCAAGACACATA
ACTGTCAGATTCACCAAGGTTGAAATGAAGGAAAAAATGTTAAGGGCAGCCAGAAAGAAA
GGTTGGGTTACCCACAATGGGAAGCCCATCAGACTAATAGTGGATCTCTCAGCAGAAACT
CTACAAGCCAGAAGAGAGTGGGGGCCAATATTCAACATTCTTAAAGAAAAGAATTTTCAA
CTCAGAATTTCACATCCAGCCAAACAAAGCTTCATAAGTGAAGGAGAAATAAAATCCTTT
ACAGACAAGCAAACGCTGAGAGATTTTGTCACCACCAGGCCTCCCTTACAAGAGCTCCTG
AAGGAAGCACTAAACATGGAAAGGAACAACCGGTACCAGCCACTGCAAAAACATGCCAAA
TTG
>lcl|hg18_L1PA5_chr1_170827038_170833177
ATGGGGAGAAACCAGAGCAGAAAAGCTGAAAATTCTAAAAATGAGAGCGCCTCTTCTCCT
CCAAAGGAATGCAGCTCCTCGCCAGCAACAGAACAAAGCTGGATGGAGAATGACTTTGAC
AAGTACACAGAAGTAGGCTTCAGACAACTGGTAATAACAAACTTCTCTGAGCTAAAGGAA
GATGTTCAAACCCATCACAAAGAAGCTAAAAATCTTGAAAAAAGATTAGACGAATGGCTA
ACTAGAATAAACAGCATAGAGAATACCTTAATTGATCTGATGGAGCTGAAAACCATGGCA
CGAGAACTACGTGACTCATGCACAAGCTTCAGTAGACAATTCGATCAAGTGGAGGAAAGG
GTATCAGTGATTGAAGATCAAATGAACGAAATGAAGCGAGAAGAGAAGTTTAGAGAAAAA
AGAGTAAAAACAAATGAACAAGGACTCCAAGAAATATGGGACTATGTGAAAAGACCAAAT
CTACATTTGAATGGTGTACCTGAAAGTGACGGGGAAAATGGAACCAAGTTGGAAAACATG
CTGCAGGGTATTATCCACGAGAACTTCCCCAACCTAGCAAGGCAGGCCAACATTCAAATT
CAGGAAATACACAGAACGCCACAAAGATACTCCTCGAGAAGAGCAACTCCAAGACACATA
ATTGTCAGATTCACCAAAGTTGAAATGAAGGAAAAAATATTAAGGGCAGCCAGAGAGAAA
GGTCGGGTTACCCACAAAGGGAAGCCCATCAGACTAACAGTGGATCTCTTGGCAGAAACT
CTACAAGTCAGAAGAGAGTGGGGGCCAATATTCAACATTCTTAAAGAAAGGAATTTTCAA
CCCAGAACTTCATATCCAGCCAAACTAAGCTTCATAAGTGAAGGAGAAACAAACTGCTTT
ACAGACAAGCAAAC---GTGAGATTTTGTCACCACCAGGCCTGCCTTACAAGAGCTCCTG
AAGGAAGCACGAAAAGTGGAAAGGAACGATTGGTACCAGCCACTGCAAAAACATGCCAAA
TTG
>lcl|hg18_L1PA5_chr10_19769282_19775278
ATGGGGAGAAACCAGAGCAGAAAAGCTGAAAATTCTAAAAATCAGAGTGTCTCTTCTCCT
CCAAAGGAACGCAGCTCCTAGTCAGCAACGGAACAAAGGTGGATGGAGAATAACTTTGAC
AAATTGACAGAAGTAAGCTTCAGACGATTGGTAACAACAAACTTCTCCGGGCTAAAGGAG
GATGTTCGAACGCATTGCAAAGAAGCTAAAAACCTTGAAAAAAGATTAGATGAAAGGCTA
ACTAGAAAAAACAGCATAAATAAGACCTTAAATGACCTGGTGGAGCTGAAAATCATGGCA
CGAGAGCTATGTGATACATGCACAAGCTTCAGTAGCCGATTCAATCAACTGGAAGAAAGG
GTATCAGTGACTGAAGATCAAATGAATGCAATGAAGCAAGAAAACAAGGTTAGAGAAAAA
AGAGTAAAAAGAAATGAACAAAGCCTCCAAGAAATATGGGACTATGTGAAAAGACCAAAT
CTACATCTGATTGGTGTACCTGAAAGTGATGGGGAGAATGGAACCAAGTTGGAAAATACT
CTGCAGGATATTATCCAG---AACTTCCCCAACCTAGCAAGGCAGGCCAACATTCAAATT
CAGGAGATACAGAGAATGCCACAAAGATACTCCTTGAGAAGAGCAACTCCAAGACACATA
ATTGTCAGATACACCAAAGTTGAAATGAAGGAAAAAATGTTAAGGGCAGCCAGAGAGAAA
GGTTGGGTTACCCACAAAGGGATGCCCATCAGATTAACAATGGATCTTTCCACAGAAAGT
CTACAAGCCAGAAGAGAGTGAGGGCCAATATTCAACATTCTTAAAGAAAATAATTTTCAA
CCCAGAATTTCATATCCAGCCAAACTAAGCTTCATAAGTGAAAGAGAAATAAAATCCTTT
ACAGACAAGCAAATGCGGAGAGATTTTGTCACCACCAAGCCTGCCTTACAATAGCTCCTG
AAGGAAGCAATAAACATGGAAAG-AACGACTGGTACCAGGCACTGCAAAAACATGCCAAA
TTG
>lcl|hg18_L1PA5_chr10_91681274_91687387
ATGGGGAGAAACCAGAGCAGAAAAGCTGAAAATTCTAAAAATCAGAGCACCTCTTCTCCT
CCAAAGGAACACAGCTTCTCAACAGCAATGGAACAAAGCTGGACAGACAATGACTTTGAT
GAGTTGAGAGAAGAAAGCTTCAGACGATCAATAATAACAAACTCCTCCGAGCTAAAGGAG
GATGTTCAAACCCATTGCAAAGAAGTTAAAA-CCTTGAAAAAAGATTAGACAAATGGTTA
ATTAGAACAAACAGCATAGAGAAGACCTTAAATGACCTGATGGAGCTGAAAAGCACGGCA
CGAGAACTACATGACGCATACACAAGCTTCAGTAGCCAATTCGATCAAGTGGAAGAAAGG
ATATCAGTGATTGAAGATCAAATGAATGAAATGAAGTGAGAAGAGAAGTTTAGAGAAAAA
AGAGTAAAAAGAAATGAACAAAGCCTCCAAGAAATACGGAAATATGTGAAAAGACCAAAT
CTACATCTGATTGGTGTACCTGAAAGTGATGGGGAGAATTGAACCAAGTTGGAAAACACT
CTTCAGGATATTATCCAGGAAAACTTCCCCAATCTAGCAAGGCAGGCCAACATTCAAATT
CAGGAAATACAGAGAATGCCACAAAGATACTCCTCGAGAAGAGCAACTCCGAGACACATA
ATTGTCAGATTCACCAAGGTTGAAATGAAGGAAAAAATGTTAAGGGCAGCCAGAGAGAAA
GGTCGGGTTACTCACAAAGGGAAGTCCGTCAGACTAACAGCGGATCTCTCGGCAGAAACA
CTACAAGCCAGAAGAGAGTGAGGGCCAATATTCAACATTCTTAAAGAAAAGAATTTTCAA
CCCAGAATTTCATATCCAGTGAAACAAAGCTTCATAAATGAAGAAGAAACAAAACCCTTC
ACAGACAAGCAAATGCTGAGAGATTTTGTCACCACCAGGCCTGCTTTACAAGAGCTCCTG
AAGGAAGCACTAAACATGGAAAGGAACAACCAGTACCACCCACCGCAAAAACATGCCAAA
TTG
>lcl|hg18_L1PA5_chr10_67383152_67389284
ATGGGGAGAAACCACAGCAGAAAAGCTGAAAATTCTAAAAATCAGAGCATCTCTTCTCCT
ACAAAGGAACGCAGCGCCTCACCAGCAATGGAACAAAGCTGGACGGGGAATGACTTTGAC
GAGTTGAGAGAAGAAGGCTTCAGATGATCGGTAATAACAAACTTCTCCAAGCTAAAGGAG
GATGTTTGAACCCATTGCAAAGAAGCTAAAAACCTTGAAAAAAAATTTGACGAATGGCTA
ACTAGAATAAACAGCATAGAGAAGACCTTAAATGACCTGATGGAGCTGAAAACCATGGCA
CGAGAACTACATGGCACATGCACAAGCTTCAGCAGCTGGTTCAATCAAGTGGAAGAAAGG
GTATCAGTGATTGAAGATCAAATGAATGAAATGAAGTGAGAAGAGAAGTTTAGAGAAAAA
AGAGTAAAAAGAAACAAATAAAGCCTCCAAGAAATATGGGACTATGTGAAAAGACCAAAT
CTACATCTGATTGGTGTACCTGAAAGTGACGGGGAGAATAGAACCAAGCTGGAAAACACT
CTTCAGGGTATTATCCAGGTGAACTTCCCCAACCTAGCAAGGCAGGCCAACATTCAAATT
CAGGAAATACAGAGAACACCACAAAGATACTCCTCAAGAAGAACAGTTCCAAGACACATA
ATTGTCAGATTCACCAAAGTTGAAATGAAGGAAAAAA--TTAAGGGCAACCAGAGAGAAA
GGTCGGGTTACCCACAGAGGGAAGCCCATCAGACTAACAGCAGATCTCTCGGCAGAAACT
CTACAAGCCAGAAGA----GAGGGCCAATATTCAACATTCTTAAAGAAAAGAATATTCAA
CCCAGAATTTGATATCCAGCCAAACTAAGCTTCATAAGTGAAGGAGGTATAAAATCCTTT
ACAGACAAGCAAATGCTGAGATATTTTGTCACCACCAGGCCTGCCTTACAAGAGCTCCTG
AAGGAAGCACTAAACATGGAAAGGAACAACCGGTACCAGCCACTGCAAAAACATGCTAAA
TTG
>lcl|hg18_L1PA5_chr1_207231426_207237547
ATGGGGAGAAACCAGAGCAGAAAAGCTGAAAATTATAAAAATCAGAGTGCCTCTTCTCCT
CCAAAGGAAAGCAGCTCCTCACCAGCAATGGAACAAAGCTGGATGGAGAATGACTTTGAC
GAGTTGAGAGAAGAAGGCTTCAGATGATCGGTA-TAACAAACTTCTCCAAGCTAAAGGAG
GATGTTCGAACCCATCGCAAAGAAGCTAAAAACCTTGAAGAAA-ATTAGATTAATGGCTA
ATTAGAATAAACAGTGTAGAGAAGACCTTAAATGACCTGATGGAGCTGAAAACTATGGCA
CGAGAACTATGTGATGCATGCACAAGCTTCAGTAGCCAATTAGATGAAGTGGAAGAAAGG
GTATCAGTGATTGAAGATCAAATGAATGAAATGAAGCGAGAAGAGAAGTTTAGAGAAAAA
AGAATAAAAAGAAATGAACAAAGCTTCCAAGAAATATGGGACTATGTGAAAAGACCAAAT
CTACATCTGATTGGTGTACCTGAAAGTGACGGGCAGAATGGAACCAAGTTGGAAAACACT
CTTCAGGATATCATCCAGGAGAACTTCCCCATCCTAGCAAGGCAGGCCAACATTCAAATT
CAGGAAATACAGAGAACGCCACAAAGATACTCCTCGAGAAGAGCAACTCCAAGACACGTA
ATTGTCAGATTCACCAAAGTTGAAATGAAGGAAAAAATATTAAGGGCAGCCAGACAGAAA
GGTCAGGTTACCCACAAAGGGAAGCCCATCAGACTGATAGCAGATCTCTTGGCAGAAACT
CTACAAGCCAGAAGAGAGTGGGGGCCAATATTTAACATTCTTAAAGAAAAGAATTTTCAC
CCCAGAATTTCATATCCAGCCAAACTAAGCTTCATAAGTGGAGAAGAAATAAAATCCTTT
ACAGACAAAGAAACACTGAGAGATTTTGTCACCACCAGGCCTGCCTTACAAGAGCTCCTG
AAGGAAGCACTAAACATGGAAAAGAACAACTGATAACAGCCACTGCAAAAACATGCCAAA
TTG
>lcl|hg18_L1PA5_chr12_81463096_81469256
GTGGGGAGAAACTAGAGCAGAAGAGCTGAAAATTCTAAAAATCAGAGCACCTATTCTCCT
CCAAAGGATCACAGCTCTGCCCCAGCAACAGAACAAAACTGGATGGAAAATGACTTTGAA
GAGTTGACAGAAGTAGGCTTCAGAAGGTCAGTAATAACAAACTTCTCCGAGCTAAAGGAG
GATGTTCGAACCCATCACAAGGAAGCTAAAAACCTTGAAAAAAGATTAGATGAATGGTTA
ACTAGAATACACAGTGTAGAGAAGACCATAAATGACCTGATGGAGCTGGAAATCATGGCA
CAAGAACTACGTGATGCATGCACAAGCTTCAGTAGCCAATTCGATCAACTGGAAGAAAGG
GTATAAGTGATTGAAGATCAAATTAATGAAATGAAGTGAAAAGAGAAGTTTAGGGAAAAA
AGAGTAAAAAGAAACAAACAAAGCCTCCAAGAAATATAGAACTATGTGAAAAGACCAAAT
CTACATTGGATTGGTGTACCTGAAAGTCACGGGGAGAATGAAACCAAGCAGGAAAACACT
CTTCAGAATATTATCCAGGAGAACTTCCCCAACCTAGCAAGGCAGGCCAACATTCAAATT
CAGGAAATACAGAGAATGCCACAAAGATACTCCTTGAGAATAGCAACCCCAAGACACATA
ATTGTCAGATTCACCAAAGTTGAAATGAAGGAAAAAATGTTAAGGGCAGCCAGACTGAAA
GGTTGGGTTACCCACAAAGGGAAGCCCATCAGACTAATAGCAGATCTGTCAGCAGAAACT
CTACAAGCCAGAAGACAGTGGGGGCTAATATTCAACATTCTTAAAGAAAAGAATTTTCAA
CCCAGAATTTCATACCCAGCCAAACTAAGCTTCATAAGTGAAGGAGAAATAAAATTCTTT
GCAGACAAGCAAATGCTGAGAGATTTTGTCACTACCAGGCCTGCCATACAAGAGCTCCTG
AAGAAAGCACCAAACATAGAAAGAAACAACCAGTACCAGCCACTGCAAAAACATGCCAAA
TTG
>lcl|hg18_L1PA5_chr12_37887820_37893961
ATGAGTAGAAACCAGAGCAGAAAAGCTGAAAATTCTAAAAACCAGAGCGCCTCTTCTCCT
CCAAAGGATCGCAGCTCGTTGCCAGCAATGAAACAAAGCTGGATGGAAAATGACTTTGAT
GAGTTAACAAAAGTAGGCTTCAGAAGGCTGGTAATAACAAA-TTATCCTAGCTAAAGGAG
GATGTTCAAACCCACCGCAAGGAAGCTAAAAACCTTGAAAAAAGATTAGATGAATGGCGA
ACTAGAATAAACAGCATAGAGAAGACGTTAAATGACCTGATGGAG-TGAAAACCATGACA
TGAGAACTATGTGATGCATGCACAAGCTTCAGTAGCCAATTCAATCAAGTGAAAGAAAGG
GTATCAGTAATAGAAGATCAAATGAATGAAATGAAGTGAGAAGAGAAGTTTAGAGAAAAA
AGAGTAAAAAGAAATGAACAAAGCCTCCAAGACATATGGGATTATGTGAAAAGACCAAAT
CTACATTAGATTGGTGTACCTGAAAGTGATGGGGAGAATGGAACCAAGTTGGAAAACACC
CTTCAGGACATTATCCAGGAGAACTTCCCCAACCTAGCGAGACAGGCCAACATTCAAAGT
CAAGAAATACAGAGAACACCACAAAGATACTCCTTGAGAAGAGCAACCACAAGACACATG
ATTGTCAGATTCACCCAGATTGAAATGAAGGAAAAAATGTTAAGGGCAGCCAGAGAGAAA
GGTTGGGTTACCCACAACGGGAAGCCCATCAGACTAACAGCAGATCCCTCGGCAGAAACT
CTACAAGCCAGAAGAGAGTGGGGTCCAATATTCAACATTCTTAAAGAAAAGAATTTTCAA
GCCACAATTTCATATCCAGCCAAACTAAGCTTCACAAGTGAAGGAGAAATAAAATCCTTT
ACAAACAAGCAGATGCTGAGAGATTTTGTCACCACCAGACCTGCCTCACAAGAGCTCCTG
AAGGAAGTGCTAAACATGGAAAGGAACAACCGGTACCAGCCACTGCAAAAACATGCCAAA
TTG
>lcl|hg18_L1PA5_chr13_65057309_65063457
ACGGAGAGAAGTCAGAGCAGAAAAGCTGAAAATTCTAAAAACCAGAGCGCCTCTTCTCTT
CCAAAGGATCGCAGCTCCTTGCCAGCAACGGAACAAAGCTGGACTGAGAAGGACTTTGAC
AAGTTCACAGCAGTAGGCTTCAGAAGGTCGGTAATAACAAACATCTCCGAGCTAAAGGAG
GATGTTCGAACCCATCGCAAGGAAGCTAAAAACCTTGAAAAAAGATTAGATGAATGGCTA
ACTAGAACAAACAGCATAGAGAAGACCTTAAATGACCTGATGGAACTGAAAACCATGACA
CTAGAACTACGTGACACATGCACAAGCTTCAGTAGCCGATTCGATCAAGTGGAAGAAAGG
GTACCAGTGATTGAAGATGAAATGAATGAAATGAAGTGAGAAG-----TTTAGAGAAAAA
AGAATAAAAAGAAATGAACAAGGCCTCCAAGAAATATGGGACTATGTGAAAAGACCAAAT
CTATGTTTGATTGGTGTACCTCAAAGTGACAGGGAGAATGGAACCAAGTTAGAAAACACT
CTTCAGGATATTATCCAGGAGAACTTCCCCAGCTGTGGAAGGCAGGCCAACATTCAAATT
CAGGAAATACAGAGAACACCACAAAGATACTCCTTGAGGAGAACAACCCCAAGACACATA
ATCTTCAGATTCACCAAGGTTGAAATGAAGGAAAAAGTGTTAAGGGCAGCCAGAGAGAAA
GGTCAAGTTACCCACAAAGGGAAGCCCATTAGACTAACAGTGGATCTCTTGGGAGAAACC
CTACATGCCAGAAGGGAGTGGGGGCCAATATTCAACATTCTTAAAGGAAAGAATTTTCAA
CCCAGAATTTCATATACAGCCAAACTAAGCTTCATAAGTGAAGGAGAAATAAAATCCCTT
ACAGACAAGCAAATGCTGAGAGATTTTGTCACCACCATGTCTGCCCTAGAAGAGGTCCTG
AAGGAAGCACTAAACATGGAAAGGAACAACCGGTACCAGCCACTGCAAAAACATGCCAAA
TTG
>lcl|hg18_L1PA5_chr13_60795706_60801877
ATGTGGAAAAACCAGAGCAGAAAAGCTGAAAATTCTAAAAACCACAGTGCCTCTTCTCTT
CCAAAGGATCACAGCTCCTTGCCAGCAATGGAACAAAGCTGGACAGAGAATGACTTTGAC
GAGTTGACAAAAGTAGGCTTCAGAAGGCTGGTAATAACAAACTTCTCTGAGCTAAAGGAG
GATGTTCGAACCCATCACAAGGAAGCTAAAAATCTTGAAAAAAGATGAGAAGAATGGCTA
ACT-GAATAAACAGCATAGAGAAGACCTTAAATGACCTGATGGAGCTGAAAACCATGGCA
CGAGTACTACGTGATGCATGCACAAGCTTCAGTAGCCAATTCGATCAAGTGGAAGAAAGG
GTATCAGTGATTGAAGATCAAATGAATGAAATGAACTGAGAAGAGAAGTGTAGAGAAAAA
AGAGTAAAAGGAAATGAACAAAGCCTCCAAGAAATATGGGATT-TGTGGAAAGACCAAAT
CTACATTTGATTGGTGTACCTGAAAGTGATGGGGAGAATGGAACTAAGTTGGAAAACACT
CTTGAGGATATTATCCAGGAGAACTTCCCCAATCTAGCAAGGCAGGCCAACATTCAAATT
CAGGAAATACAGAGAACACCACAAAGATACTCCTCGAGAAGGGCAACCCCAAGACACAT-
---GTCAGATTCACCAAGGTTGAAATGAAGGAAAAAATGTTAAGGGCAGCTAGAGAGAAA
GGTCGGGTTACCCATAAAGGGAAGCCCATCAGGCTAACAGCAGATCTCTCAGCAGAAACT
CTAAAAGCCAAAAGAGAGTGAGGGCCAATATTCAACATTCTTAAAGAAAAGAATTTTCAA
CCCAGAATTTTATATCCTGCCAAACTAAGCTTCATAAGTGAAGGAAAAATAAAATCCTTT
ACAGACAAGCAAATGCTGAGAGATTTTGTCACCACCAGGCCTGCCTTACAAGAGCTCCTG
AAGGAAGCACTAAAAATGGAAAGGAATAACCAGTACCAGCCACTGCAAAAACATGCCAAA
TTG
>lcl|hg18_L1PA5_chr13_18455911_18462015
ACAGGGAGAAACCAGAGCAGAAAAGCTCAAAATTCTAAAAATCAGAGTGCCTCTTCTCCT
CCAAAGGAACACAGCTCCTCGCCAGCAATGGAACAAAGCTGGACGAAAAATGACTTTGAC
GAGTTGACAGAAGCAGGCTTCAGACCACTGGTAATAACAAACATCTCCGAGCTAAAGGAC
GATGTTTGAATCCATCGCAAAGAAGCTAAAAACTTTGAAAAAAGACTAGATGAAAGGCTA
ACTAGAATAAACAGTGTAGAGAAGTCCTTAAATGACCTGATGGAGCTGAAAACCATGGCA
CGAGAACTACGTGACACATGCACAAGCTTCAGTAGCCGATTCGATCAAGTGGAAGAAACG
GTATCAGTGATTGAAGATCAAATGAATGAAATGAAATGAGAAGAGAAGTTTAGAGAAAAA
AGAGTAAAAAGAAATGAACAAAGCCTCAAAGAAATATGGGACTATGTGAAAAAACCAAAT
CTACGTCTCATCGGTGTACCCGAAAGTGACAGGGAGAATGGAACCAAGTTGGAAAACACT
CTGCAGGATATTATCCAGGAGAACTTCCCCAACCTAGTGAGGCAGGCCAACATTCAAATT
CAGAAAATACAGAGAATGCCACAAAGATACTCCTCGAGAAGAGCAACTCCAAGACGCATA
ATTGTCACATTCACCAAAGTTGAAATGAAGGAAAAAATGTTAAGGGCAGCCAGAGAGAAA
GGTTGGGTTACCCACAAATGGAAGCCCATCAGACTAACAGCTGATCTCTGAGCACAAACT
CTACAAGCCAGAAGAGAGTTGGAGCCAATATTCAACATTCTTAAAGAAAAGAATTTTCAA
CCCAGAATTTCATATCCAGCCAAACTAAGCTTCATGAGTGAAGGAGAAATAAAATCCTTT
ACAGACAAGCAAATGCTGAGAGATTTTGTCATCACCAGGTCTGCCTTACAAGAGCTCCTG
AAGGAAGCACTAAACATGGAAAGGAACAACCGGTACCAGCCACTGCAAAAACATGCCAAA
TTG
>lcl|hg18_L1PA5_chr13_54744680_54750846
ATGGGGAGAAATCAGAGCAGAAAAGCAGAAAATTCTGAAAATCAGAGGACCTCTTTTACT
CTAAGGGAACGCAGCTCCTCGCCAGCAATGGAGTGAAACTGGACAGAGAATGACTTTGAC
GAGTTGATGGAAGTAGGCTTCAGATAATCAGTAATAACAAACTACTCCGAGCTAAAGGAG
GATGCTAAAACCCATTGCAAAGAAGCTAAAAACCTTGAAAAAA-ATTAGATGAATGGCTA
ACCAGAATAAACAGCATAGAGAAGACCTTAAATGACCTGATGGAGCTTAAAACCACGGCA
TGAGAACTACGTGATGCATGCACAAGCTTCAGTAGCTGATTCGATCAAGTGGAAGGAAGG
CTATCAGTGATTGAAGATCAAATGAATGAAATGAAGTGAGAAG-----TTTAGAGAAAAA
AGAGTAAAAAGAAATGAACAAAGCCCCCAAGAAATATGGGACTATGTGAAAAGACCAAAT
CTACATCTGATCGGTGTACCTGAAAGTGATGGAGAGAATGGAACCAAGTTGGAAAACACT
CTTCAGGGTATTATCCAGGAGAACTTCCCCAACCTAGCAAGGCAGGCCAACATTCAAATT
CAGGAAATACAGAGAACACCACAAAGATACTCCTCAAGAAGAGCAACTCCAAGACACATA
ATTGTCAGATTCACCAAAGTTGAAATGAAGAAAAAAATGTTAAGTGCAGCCAGAGAGAAA
GGTCAAGATACCCACAAAGGGAAGCCCATCAGACTAACAGCTGATCTCTCAGCAGAAACT
CTACAAGCCAGAAGAAAATGGGGGCCAATATTCAACATTCTTAAAGAAAAGAATTTTCAA
CCCAGAATTTCCTATCCAGCCAAACTAAGCATCATAATTGAAGGAGAAATAAAATCCTTT
AGGGACAAGCAAATGCTGACAGATTTTGTTACCACCAGGACTGCCTTACAAGAGCTCCTG
AAGGAAGCACTAAACATGGAAAGGAACAACAAGTACCAGCCACTGTAAAATCATGCCAAA
TTG
>lcl|hg18_L1PA5_chr12_85274265_85280403
ACGGGGAGAAACTAGAGCAGAAAAGTGGAAAATTCTAAAAATCAGAGCACCTCTTCTCCT
CCAATGGAATGCTGCTCCTCGTCAGCAATGGAACAAAGCTGGATAGAGAATGACTTTGAC
AAGTTGAGAGAAGAAGGCTTCAGACCATCAGTAATAACAAACTTCTCCGAGCTAAAGGAG
GATGTTCAAACCCATCGCAAAGAAGCTAAAAACCTTGAAAAAAGATTAGATGAATGGCTA
ACTAGAAGGAACAGTGTAGAGAAGAACTTAAATGACCTGATGGAGCTGAAAACCATGGCA
CAAGAACTATGTGACACAGGTACAAGCTTCAGTAGCCTATTTGATCAAGTGGAAGAAAGG
GTATCAGTGATTGAAGATCAAATGAATGAAATGAAGCAAGAAGAGAAGTTTAAAGAAAAA
AGAGTAAAAAGAATCGAACAAAGCCTGCAAGAAACATGGGACTATGTGAAAAGACCAAAT
CTATGTCTGATTGGTGTACCTGAAAGTGATGGGGAGAATGGAACCAAGTTGGAAAATATT
CTTCAGGATATTATCCAGGAGAACTTCCCCAACCTAGCAAGGCAGGCCAACATTCAAATT
CAGGAAATACAGAGAACACCACAGCGATACTCCTCGAGAAGAACAACCCCAAAACACATA
ATTGTCAGATTCACCAAAATTGAAATGAAGGAAAAAATGTTAAGGGCAGCCAGAGAGAAA
GGTCAGGTTACTGACAAAGGGAAGCCCATCAGATTAATAGCTGATCTCTCAGCAGAAACT
CTCCAAGCCAGAAGAGAGTGGGGGCCAATATACAACATTCTTAAAGAAAAGAATTTTCAA
CCCAGAATTTCATATCCAGCCAAACTAAGCTTCGTAAGTGAAGGAGAAATAAAATACTTT
ACAGACAAGTAAATATTGAGA--TTTTGTCACCACCAGGCCTGCCTTCCAAGAGGTCCTG
AAGGAAGCACTAAACATGGAAAGGAACAACCACTACCAGCCACTGCAAAAACATGCCAAA
TTG
>lcl|hg18_L1PA5_chr12_98928669_98934711
ATGGGGAGAAAACAGAGCAGAAAAGCTGAAAATTCTAAAAATCAGAGCAACTCTTCTCCT
CCAAAGGAACGCAGCTCCTCACCAGCAACGGAACAAAGCTGGACGGAGAATGACTTTGAC
GAGTTGAGAGAAGAAGGCTTCAGACAATCAGTAATAACAAACTTCTCTGAGCTAAAGGAG
GATGTTCGAACCCATCGCAAAGAAGCTAAAAACCTTGAAAAAAGATTAGACAAATGGCTA
ACTAGAATAAACAGCATAGAGAAGATGTTAAATGACCTGATGGAGCTGAAAACCATGGCA
CGAGAACTACATGATGCATGCACAAGCTTCAGTAGCCAATTCGATCAAGTGGAAGAAAGG
GTATCAGTGATTGAAGATCAAATGAATGAAATGAAGCGAGAAGAGAAGTTTAGAGAAAAA
AGATTAAAAAGAAACGAACAAAGCCTCCAAGAAATATGGGACTATGTGAAAAGACCAAAT
CTACATCTGATTGGTGTACCTGAAAGTGACGGGGAGAATGGAACCAAGTTGGAAAACACT
CTGCAGGATATCATCCAGGAGAACTTCCCCAACCTAGCAAGGCAGGCCAACATTCAAATT
CAGGAAATACTGAGAATGCCACAAAGATACTCCTCGAGAAGAGCAACTCCAAGACACATA
ATTGTCAGATTCACCAAAGTTGAAATGAAGTAAAAAATGTTAATGGCAACCAGAGAGAAA
GGTCGGGTTACCCACAAAGGGAAGCCAATCAGACTAACAGCGGATCTCTCGGCAGAAACT
CTACAAGCCAGAAGAGAGTGGGGGCCAATATTCAACATTCTTAAAGAAAAGAATTTTCAA
CCCAGAATTTCATATCCAGCCAAACTAAGCTTCATAAGTGAAAGAGAAATAAAATCCTTT
ACAGACAAACAAATGCTGAGAGATTTTGCCACCACCAGACTTCCCTTACAAGAGCTCCTG
AAGGAAGCACTAAACATGGAAGGGAACAACCGGTACCAGCCACTGCAAAAACATGCCAAA
TTG
>lcl|hg18_L1PA5_chr18_10640016_10646137
ATGGGGAGAATCCAGAGCAGAAAAGCTGAAAATTCTAAAAATCAGAGTGCCTCTTC---T
CCAAAGGAACACAGCTCCTCGCCAGCAAGGGAACAAAGTTGGACGGAGAATGACTTTGAC
GAGTTGAGAGAAGAAGGCTTCAGATGATCAGTAATAACAAACTTCTCTGAGCTAAAGGAG
GATGTTTGAACCCATCGCAGAGAAGCTAAAAACCTTGAAAAAAGATTAGATGAATGGCTA
ACTAGAATAAACATCACAGAGAAGACCGTAAATGACCTGATGGAGCTGAAAACCATGGCA
TGAGAACCACGTGACACATGCACAAGCTTCAGTGACCAATTCGATCAAGTGGAAGAAAGG
GTATCAGTGATTGAAGATCAAATTAATGAAATGAAGCGAGAAG-----TTTAGAGAAAAA
AGGGTAAAAAGAAACGAACAAAGCCTCCAAGAAATATGGGACTATGTGAAAAGACCAAAT
CTACGTCTGAGTGGTGTACCTGAAAGTGACAGGGAGAAAGGAACCAAGTTGGAAAACACT
CTGCAGGATATTACCCAGGAGAACTTCCCCAACCTAGCAAGATAGGCCAACATTCAAATT
CAGGAAATACAGAAAACATCACAAAGATACTCCTCGAGAAGAGCAACCCCAAGACACATA
ATTGTCAGATTCACCAAGGTTGAAATGAAGGAAAAAAGGCTGAGAGCAGCCAGAGAGAAA
GGTTGGGTTAGCCACAAAGGGAAGCCCATCACACTAACAGCGGATCTCTCGGCAGAAACC
CTACGAGCCAGAAGAGAGTGGGGGCCAATATACAGCCTTCTTAAAGAAAAGAATTTTCAA
CCCAGAATTTCATATCCAGCCAAGCTAAGCTTCATAAGTGAAGGAGAAATAAAATCCTTT
ACAGACAAGCAAATGCTGAGAGATTTTGTCACTACCAGGCCTGCCTTACAAGAGCTCCTG
AAGGAAGCACTAAACATGGAAAGGAAAAACCAGTACCAGCCACTGCAAAAACATGCCAAA
GTA
>lcl|hg18_L1PA5_chr2_167250592_167256695
ATGGGGAGAAACCAGAG--AGAAAACTGAAAATTCTAAAAATCAGACCACCTCTTCTCCT
CCAAAGGAACACAGCTCCTCACAAGCAATGGAACAAAGCTGGACGGAGAATGACTTTGAC
GAGTTGAGAGAAGAAGGCTTCAGAAGATCAGTAATAACAAAATCCTCCAAGCTAAAGGAG
GTCGTTCAAACCCATCGCAAAGAAGCTAAAAACCTTGAAAAAATATTAGATGAATGGCTA
ACTAAAATAAACAGCATAGAGAAGACCTTAAATGACCTGATGAAGCTGAAAACCATGGCA
CGAGAACTATGCGATGCATGTACAATCTTCAGTAGCCGATTTGATCAAGTGGAAGAAAGG
GTATCAGTGATTGAAGATCAAATGAATGAAATGAAGTGAGAAGAGAAGTTTAGAGAAAAA
AGAGTAAAAAGAAATGAACAAAGCCTCCAAGAAATATGGGACTATGTGAAAAGACCAAAT
CTACGTCTGATTGGTGTACTTGTAAGTGAAGGGAATAATGGAACAAAGTTGGAAAACACT
CTGCAGGATATTATCCAGGAGAACTTCCCCAACCTAGGAAGGCAGGCCAACATTCAAATT
CAGGAAATACAGAGAACACCTCAAAGATACTCCTCGAGAAGAGCAACTCCAAGACACATA
ATTGTCAGATTCACCAAGGTGGAAATGAAGG-AAAAATGTTAAGGGCAGCAAGAGAGAAA
GGTCCGTTTACCCACAAAGGGAAGCCCAGCAGACTAACAGCAGATCTCTTGGCAGAAACC
CTACAAGCCAGAAGAGAGTGGGGGCCAATATTCAACATTCTTAAAGAAAAGCATTTTCAA
CCCAGAATTTCATATACAGCCACACAAAGCTTCATAAGTGAAGGAGAAATAATATCCTTT
ACAGACAAGCAAATGCTGAGAGATTTTGTCACCACCAGGCCTGCCTTACAAGAGCTCCTG
AAGGAAGCACTAAACATGGAAAGGAACAATCGGTATCAGCCACTGAAAAAACATGCCAAA
TTG
>lcl|hg18_L1PA5_chr6_121629998_121636112
ATGGGGAGAAACCAGAGCAGAAAAGC-GAAAATTCTAAAAATCAGAGCACTTCTTCTCCT
CCAAAGGAATGCAGCTCCTCGCCAGCAACAGAACAAAGCTGAATGGAGAATGACATTGAT
GAGTTGAGAGAAGAAGGCTTCAGATGATCGGTAATAACAAACTGCTCCAAGCTAAAGGAG
GATGTTCAAACCCATTGCAAACAAGCTAAAAATCTTCAGAAAAGATTAGATGAATGGCTA
ACTAGAATAAACAGCACAGAGAAGATCTTAAATGACCTGATGGAACTGAAAACCATGGCA
TGAGAACTACGTGACGCATGCAAAAGCTTCAGTAGCCAGTTCGATCAACTGGAAGAAAGG
GTAACAGTGAATGAAGATCAAATGCATGAAATTACGCAAGAAGAGAAGTTTAGAGAAAA-
-GACTAAAAAGAAATGAACAAAGCCTCCAAGAAATATGGGACTACGTGAAAAGACCAAAT
CTACGTCTGACTGATGTACCTGAAAGTGACGGGGAGAATGAAACCAAGTTGGAAAACGTT
CTTCAGGATATTATCCAGGAGAACTTCCCCAACCTAGCAAGGCAGGCCAACATTCAAATT
CAGGAAGTACAGAGAACACCACAAAGATACTCCTCAAGAAGAGCAACTGCAAGACACATA
ATTGTCAGATTCACCAAAGTTCAAATGAAGGAAAAAATGTTAAGGGCAGCCAGAGATAAA
GGTCGGGTTATTCACAAAGAGAAGCCCATCAGACTAACAGCGGATCTCTCGGCAGACACT
CTGCAAGCCAGAAGAGAGTAGCAGCCAATATTCAACCTTCTTGAAGAAAAGAATTTTCAA
CCCAGAATTTCATGTCCAGCCAAACTAAGCTTCAAAAGTGAAGGAGAAATCAAATCCTTT
GCAGACAAACAAATGCTGAGAGATTTTGTCACCACCAGGCCTGCCTTACAAGAGCTGCTG
AAGGAAGCACTAAACATGGAATGGAACAACTGGTACCAGCCACTGCAAAAACATGCCAAC
TTG
>lcl|hg18_L1PA5_chr6_161513667_161519777
ATGGGGAGAAACCAGAGCAGAAAAGCTGAAAATTCTAAAAATCAGAGTGCCTCTTCTACT
CCAAAGGAATGCAGCTCCTCG-CAGCAATGGAAGAAAGCTGGACGGAGAATGACTTTGAC
ATGTTGAGAAAAGAAGGCTTCAGACGATCAGTAATAACAAACTTCTCCGAGCTAAAGGAG
GATGTTTGAACCAATCGCAAAGAAGCTAAAAACCTTGAAAAAAGATTAGATGAATGGCTA
ACTAGAATAAACAGCGTAGAGAAGACCTTAAATGACCTGATGGAGCTGAAAACCATGGCT
TGAGAACTACGTGACACATGCACAAGTTTCAGTGGCCGATTCGATCAAGTGGAAGAAACG
ATATCAGTGATTGAAGATCAAATTAATGAAATGAAGCGAGAAGAGAAGTTTAGAGAAAGA
AGAGTAAAAAGAAACAAACAAAGCCTCCAAGAAATATGGGACTATGTGAAAAGACCAAAT
CTACGTCTGATTGATGTACCTGAAAGTGACGGGGAGAATGGAACCACGTTGGAAAACACT
CTACAGGATATTATCCAGGATAACTTCCCCAACCTATCAAGGCAGGCCAACATTCAAATT
CAGGAAATACAGAGAACGCCACAAAGATACTCCTCGAGAAGAGCAACTCTAAGACACATA
ATTGTCAGATTCACCAAAGTTGAAATGAAGGAAAAAATGTTAAGGGCAGTCAGAGAGAAA
GATCAATTTACCCACAAAAGGAAGCCCATCAGACTAACAGCAGATCTCTCGGCAGAAGCT
CTACACGCCAGAAGAGAGTGGGGGCCAATATTGAACATTCTTAAAGAAAAGAATTTTCAA
CCCAGAATTTCATATCCAGCCAAACTAAGCTTCATAAGTAAAGGAGAAATAAAATCCTTT
ACAGACAAGCAAATGCTGAGAGATTTTGTCACCACCAGGCCTGCCTTAAAAGAGCTCCTG
AAGGAAGCACTAAACATGGAATGGAACAACCGGTACCAGCCACTACAAAAACATGCCAAA
TTG
>lcl|hg18_L1PA5_chr6_149221327_149227459
ATGGGGAGAAACCAGAGCAGAAAAGCCAAAAATTCTAAAAAT-AGAGTGCCTCTTCTCCT
CCAGAGGAATGCAGCTCCTTGGTAGCAACGGAACAAAGCTGGACGGAGAATGACTTTGGC
GAGTTGAGAGAAGAAGGCTTCAGACAATCAGTAATAACAAACTTCTCCGAGCTAAAGGAG
GATGCTCGAACCCATCGCAAAGAAGCTAAAAACCTTGAAAAAAGATTAGACAAATGGCTA
ACTAGAATAAACAGCATAGAGAAGACCTTAAATAACCTGATGGAGCTGAAAACCATGGCA
TGAGAACTACGTGATGCATGCACAAGCTTCAGTAGCCAATTCGATCAAGTGGAAGAAAGG
GTATAAGTGATTGAAGATCAAATGAATGAAAAGAAGCAAGAAGAGAAGTTTAGAGAAAAA
AGAGTAAAAATAAACGAACAAAGCCTCCAAGAAATATGGGACTATATGAAAAGACCAAAT
CTACGTCTGATTGGTGTACCTGAAAGTGACGGGGAGAATGGAACCAAGTTGGAAAACACT
CTGCAGGATATTATCCAGGAGAACTGCCCCAACCTAGCAAGGCAGGCCAACATTCAAATT
CAGGAAATAGAGGGAATGCCACAAAGATACTCCTCGAGAAGAGCAACTCCAAGACACCTA
ATTGTCAGATTCACCAAAGTTGAAATGAAGGAAAAAATGTTAAGGG-CGCCAGAGAGAAA
GGTCAGGTTACCCACAAAGGGAAGCCCATCAGACTAACAGCTGGTCTCTTGGCAGAAACT
CTACAAGCCAGAAGAGAGTGGGGGCCAATATTCAACATTCTTAAAGAAGAGAATTTTCAA
CCCAGAATTTCACATCCAGCCAAACTAAGCTTCATAAGTGAAGGAGAAATAAAATTCTTT
ACAGACAAGCAAATGCTGAGAGATTTTGTCACCACCAGGCCTGCCCTAAAAGAGCTCCCG
AAGGAAGCCCTAAACATGGAAAGGAACAACCAGTACCAGCCACTGCAAAAACATGCCAAA
TTG
>lcl|hg18_L1PA5_chr8_18368678_18374855
ATGGGGAGAAACCAGAGCAGAAAAGGTGAAAATTCTAAAAACCAGAGCACCTCTTCTCCT
CCAAAGGATCACAGCTCATCACCAGCAATGGAACAAAACTGGACAGAGAATGACTTTGAT
GAGCTGACAGAAGTAGGCTTCAGAAGGTTGCTAATAACAAACTTCTCCAAGCTAAAGGAG
GATGTTCGAATCCATTGCAAGGAAGCTAAAAACCTTGCAAAAAGATTAGACGAATGGCTA
ACTAGAATAAACAGCATAGAAAAGACCTTAAATGACCAGATGGAGCTGAAAACCATGGCA
TGAGAACTATGTGACGCATGCACAAACTTCAGTAGCCGATTCGATCAAGTGGAAGAAAGG
GTATCAGTGATTGAAGATCAAATGAACAATATAAAGTGAGAAGAGAAGTTTAGAGAAAAA
AGAGTAAAAAGAAACAAACAAAGCCTCCAAGAAATATGGGACTATGTGAAAAGACCAAAT
CTACGTCTGATTGGTGTACCTGAAATTGACGGGGAGAATGGAACCAAGTTGGAAAACACT
CTTCAGGATATTATCTAAGAGAACTTCCCCAACCTAGCAAGGCAGGCCAACATTCAAATT
CATGAAATACAGACAACACCACAAAGATACTCCTCGAGAAGAGCAACCCCAAGACACATA
ATTGTCAGGTACACCAAGGTTGAAATGAAGGAAAAAATGTTAAGGGGAGCCAGAGAGAAA
AGTCGGGTTACCCACCAATGGAAGCCCATCAGACTAACAGTGGATCTTTCAGCAGAAACC
CCACAAGCCAGAAGAGAGTGGGGGCCAATATACAACATTCTTAAAGAAAAGAATTTTCAA
CCCAGAATTTCATATCCAGCCAAACTAAGCTTCATAGGTGAAGGAGAAATAAAATCCTTT
AGAGACAAGCCAATGCTGAGAGATTTTGTCACAACCAGGCCTGCTTTACAAGAGTTCCTG
AAGGAAGCACTAAACATAGAAAGGAACAACCGGTACCAGCCACTGCAAAAACACGCCAAA
TTG
>lcl|hg18_L1PA5_chr7_124327824_124333942
GTCAGGAGAAACCAGAGCAGAAAAGCTGAAAATTCTAAAAATCAGAGCACCTCTTCTCCT
CCAAAGGATCACAGCTCCTCGCCAGCAATGGAACAAAGCTGGACAGAGAATAACTTTGAT
GAGTTGGCAGAAGTAGGCTTCAGAAGATCAGTAATAATAAACTTTTCCAAGTTAAAGGAG
GATGTTTGAACCCATCGCACATAAGCTAAAAACCTTGAAAACAGATTAGACGAATGGCTA
ACTAGAATAA-----ATAGAGAAGACCTTAAATGACCTGATGAAGTGGAAAACCATGGCA
CAAGAACTACATGATGCATGCACAAGCTTCAGTAGTTGATTGGATCAAGTGGAAGAAAGG
GTATCAGTGACTGAAGATCAAATGAATGAAATAAACTGAGAAGAGAAGTTTACAGAAAAA
AGAGTAAAAAGAAATGAACAAAGCCTCCAAGAAATATGGGACTATAAGAAAAGACCAAAT
CTACATTTGATTGGTGTACCTAAAAGTGATGGGGAGAATAGATCCAAATTGGAAAACACT
CTCCAGGATATTATCCAGGAGAACTTCTCCAATCCAGCAAGGCAGGCCAACATTCAAATT
CAGGAAATACAGAGAACGCCACAAAGATGCTCCTCGAGAAGAGCAACCTCAAGACACATA
ACTGTCAGATTCACCAAGGCTGAAATGAAGGAAAAAATGTTAAGAGCAGCCAGAGAAAAA
GGTCAGGTTACCCACAAAGGGAAGCCCATCAGACTAATAGTGGATCTCTCAGGAGAAACT
CTACAAGCCAGAAGAGAGTTGGGGCCAATATTCAACATTCTTAAA-AAAAGAATTTTCAA
CCCAGAATTTCATATCCAGCCAAACTAAGCTTCTTAAGTGAAGGAGAAATAAAATCCTTT
ACAGACAAGCAAATGCTGAAAGATTTTGTCACCACCAGACCTGCCTTACAAGAGCTCCCG
AAGGAAGCACTAAACATGGAAAGGAACAATTGGTACCAGCCAATGCAAAAACATGCCAAA
TTG
>lcl|hg18_L1PA5_chr7_139449588_139455665
ATGGGGAAAAAACAGAGCAGAAAAGCTGAAAATTCCAAAAATCAGAGTGCCTCTTCCCCT
CCAGAGGAACGCAGCTTCTCGTCAGCAACGGAACGAAGCTGGACGGAGAATGACTTTGAC
AAGTTGACAGAAGTAGGCCTCAGAAGATCAGTAATAACAAACTTCTCTGAGCTAAAGGAG
GATGTTCAAACCCATCGCAAAGAAGCTAAAAACCTTGAAAAAAGATATGACAAATGGCTA
ACTAGAATAAGCAGCACAGAGAAAACCTTAAATGACCTGATGGAGCTGAAAACCATGGCA
AAAGAACTATGTGACGCATGCACAAGCTTCGGTAGCCGATTTGATCAAGTGGAAGAAAGG
GTATCAGTGATTGAAGATCAAATGAATGAAATGAAGCAAGAAGAGAAGTTTAGAGAAAAA
AGAGTAAAAAGAAACAAACAAAGCCTCCAAGAAATATGGGACTATATGAAAAGACCAAAT
GTACGTCTGATAGGTGTACCTGAAAGTGACGGGGAGAATGGAACCAAGTTGGAAAACACT
CTTCAGGATATTATCCAGGAGAACTTCCCCAACCTAGCAAGGCGGGCCAACATTCAAATT
CAGGAAATACAGAGAACGCCACAAAGATACTTCTTGAGAAGAGCAACTCCAAGACACGTA
ATTGTCAGATTCACCAAAGTTGAAATGAAGGAAAAAATGTTAAGGGCAGCCAGAGAGAAA
GGTCGGGTTACCCACAAAGGGAAGCCCATCAGACTGACAGCGGATCTCTCGGCAGAAACT
CTACAAGCCAGAAGAGAGTGGGGGCCAATATTCAACATTCTTGAAGAAAACAATTTTCAA
CCCAGAATTTCATATCCAGCCAAACTAAGCTTCATAAGTGAAGGAGAAATAAAATCCTTT
ACAGAGAAGCAAATGCTGAGAGATTTTGTCACCACCAGGCCTGCCTTACAAGAGCTCCTG
AAGGAAGCACTAAACATGGAAAGGAACAACTGAGACCAGCCACTGCAAAAACATGCCAAA
TTG
>lcl|hg18_L1PA5_chr6_87159041_87165167
ATGGGGAGAAACGAGAGCAGAAAAGGTGAAAATTCTGAAAATCAGAGCACCTCTTCTCCT
CCAAAGGAATGCAGCTCCTCAACAGCAACAGAACAAAGCTGGACAGAGAATGACTTTGAT
GAGTTGAGAGAAGAAGTCTTCAGACGGTCGGTAATAACAAACTTTTCTGTGCTAAAGGAG
GATGTTCAAACCCATCACAAAGAAGCTAAAAACCTTGGAAAAAGATTAGACAAATGGCTA
ACTAGAATAAACAGCATAGAGAAGACCTTAAATGACCTGATGGAGCTGAAAACCATGGCA
CAAGAACTACGTGACACATGCACAAGCTTCAGTAGCTGATTCAATCAACTGGAAGAAAGG
GTATCAGTGATTGAAGACCAAATGAATGAAATGAAGTGAGAAGAGAAGTTTAGAGAAAAA
AGAGTAAAAAGAAATGAACAAAGACTCCAAGAAATATGGGACCATGGGAAAAGATAAAAT
CTACCTCTGATTGGTGTACCTGAAAGTGATGGGGAGAATGCAACCAAGTTGGAAAACACT
CTTCAGGACATTATCCAGGAGAACTTCCCTAACCTAGCAAGGCAGGCCAACATTCAAATT
CAGGAAATGCAGAGAACTCCACAAA-ATACTCCTCAAGAAGAGCAACTCCAAGACACATA
ATTGTCAGATTCACCAAAGTTGAAATGAAGGAAAAAATGTTAAGGGCAGCCAGAGAGAAA
GGTCGGGTTACCCACAAATGGAAGCCCATCAGACTAACAGCGGATGTCTCAGCAGAAACT
CTACAAGCCAGAAGAGAGTGGGGGCCAATATTCAACATTCTTAAAGAAAAGAATTTTCAA
CCCAGAATTTCATATCTAGCCAAACTAAGCTTCATAAGTGAAGGTGAAATAAAATCTTTT
ACAGACAAGCAAATGCTGAGAGATTTTGTCACCACCAGGCTTGCCCTACAAGAGCTCCTG
AAGGAAGCACTAAACATGGAAAGGAACAACCAGTACCAGCCACTGTAAAAACATGCCAAA
TTG
>lcl|hg18_L1PA5_chr8_19811831_19817919
ATGGGGAGAAACCAGAGCAGAAAAGCTGAAAATTCTAAAAATCAGAGCACCTCTTCTCCT
CCAAAGGATCGCAGCTCCTCCCCACCAACAGAACAAAGCTGGATGGAGAATGACTTAGTC
AAGTTGAGAGAAGAAGGCTTCAGACAATCAGTAATAACAAACTTCTTTGAGCTAAAGGAG
GAT-TTCGAACTCATCACAAAGAAGCTAAAAACCTTGAAAAAAGATTAGACGAATGGCTA
ATCAGAATAAACAGCTTAGAGAAGACATTAAGCGACCTGATGGAGCTGAAAACCATGGCA
TGAGAACTACGTGATGCATGCACAAGCTTCAATAGGCAATTCGATCAAGTGGAAGAAAGG
GTATCAGTGATTGAAGATCAGATGAATGAAATGAAGCGAGAAGAGAAGTTTAGAGAAAAA
AGAGTAAAAAGAAACAAACAAAGCCTCCAAGAAATATGGGAGTATGTGAAAAGACCACAT
GTACATCTGATTGGCATACCTGAAAGTGACGGGGAGAATGGAACCAAGTTGGAAAACACT
CTGCAGGATATTATCCATGAGAACTTCCCCAATCTAGCGAGGCAGGCCAACATTCAAATT
CAGGAAACAGAGAGAATGCCACAAAGATACTCCTCGAGAAGAGCAACCTCAAGACACATA
ATTATCAGACTCACCAAAGTTGAAATGAAGGAAAAAATATTAAGGTCAGCCAGAGAGAAA
GGTCGGGCTACCCACAAAGGGAAGCCCATCAGACTAACAGCAGATCTCTTGGCAGAAACA
CTACAAGCCATAAGAGAGTGGGGGCCA-TATTCAACATTTTTAAAGAAAAGAATTTTCAA
CCCAGAATTTCGTATCCAGCCAAACTAAACTTCATAAGTGAAGGAGAAATAAAATCCTTT
ACAGACAAACAAATGCTGAGAGATTTTGTCATCACCAAGCCTGCCTTACAAGAGCTCCTG
AAGGAAGCACTAAACATGGAAAGGAACAACCGGTACCAGCCACTGCAAAAACATGCCAAA
TTG
>lcl|hg18_L1PA5_chr8_120602425_120608576
ATGGGGAGAAGCCAGAGCAGAAAAGCTGAAAATTCTAAAAATCAGAGCTCCTCTTC---T
TCAAAGGAATGCAGCTCCTCGCCAGCAACAGAACAAAGCTGGATGGAGAATGACTTTGAC
GAGTTGAGAGAAGAAGGCTTCAGATGACTGGTAATAACAAACTTCTCTGAGCTAAAGGAG
GATGTTCGAACTCATCATAAAGAAGCTAAAAATCTTAAAAAAAGATTAGATGAATGGCTA
ACCAGAATAAACAGTGTAGAGAAGACCTTAAATGACCTGATGGAGCTGAAAACCATGGCA
CAAGAACTATGTGATGCATGCACAAGCTTCAGGAGCCGATTCGATCAAGTGGAAGAAAGG
GTATCACTGGTTGAAGATCAAATGAATGAAATGAAGCAAGAAGAGAAGTTGAGAGAAAAA
AGAGTAAAAAGAAATGAACAAAGCCTCCAAGAAATATGGGACTATGTGAAAAGACCAAAT
ATACATCTGACTGGTGTACCTGAAAGTGACAGGGAGAATGGAACCAAGTTGGAAAACACT
CTGCAGGATATTATCCAGGAGAACATCCCCAACATAGCAAGGCAGGCCAACATTCACATT
CAGGAAATACAGAGAATGCCACAAAGATACTCCTCGAGAAGAGCAACTCCAAGACACATA
ATTGTCAGATTTACCAAAGTTGAAATGAAGAAAAAAATGTTAAGGGCAGCCAGAGAGAAA
GGTCAGGTTACCCACAAAGAGAAGCCCATCAGACTAACAGTGGATCTCTCGGCAGAAACT
CTACAAGCCAGAAGAGAGTAGGAGCCAATATTCAACATTCTTAAAGAAAAGAATTTTCAA
CCCAGAATTTCATATCCAGCCAAACTAAGCTTCATAAATGAAGAAGAAATGAAATCCTTT
ACAGACAAGCAAATGCCGAGAGATTTTGTCACCACCAGGCCTGCCTTACAAGAGCTCCTA
AAGGAAGCACTAAACATGGAAAGGAACAACTGGTATCAACCACTGCAAAAAGATGCCAAA
TTA
>lcl|hg18_L1PA5_chr7_92575585_92581695
ATGGGAAGAAACCAGAGCAGAAAAGCTGAAAATTCTGAAAATCAGAGCACCTCTTCTCCT
CCAAAGGAATGCAACTCCTCGCCAGCAACGGAACAAAGCTGGACAGAGAATGACTTCTAT
GAGATGAGAGAAGAAGTCTTCAAACGACTGGTAATAACAAACTTCTCTGAGCTAAAGGAG
GATGTTTGAACCCATTGCAAAGATGTTAAAA-CCTTGACAAAAGATTAGATGAATGGCTA
ACTAGAATAAACAGCATAGAGAAGACCTTAAATGACCTGATGGAGCTGAAAACCATGGCA
CAAGAACTACGTGACGCATGCACAAGCTTCAGTAGCTGATTCTATCAAGTGGAAGAAAGG
GTATCAGTGATTGATGATCAAATTAATGAAATGAAGCCAGAAGAGAAGTTTAGAGAAAAA
GAAGTAAAAAGAAACAAACAAAGCCTCCAAGAAATAAGGGACTATATGAAAAGACCAAAT
CTACGTTTGATTTGTGTACCTGAAAGTGACGGGGAGAATGGAACCAAGTTGGAAAACACT
CTTCAGGATATTATCCAGGAGAACTTCCCCAACCTAGCAAGGGAGGCCAACATTCAAATT
CAGAAAATACAGAGAATGCCACAAAGATACTCCTCGGGGAGAGCAACTCCAAGACACATA
ATTGTCAGATTCACCAAAGTTGAAATGAAGGAAAAAATATTAAGGGCAGCCAGAAAGAAA
GGTCCGGTTACCCACAAAGGGGAGCCCATCAGATTAACAGCAGATCTCTTGGCAGAAACT
CTACAAACCAGAAGAGAGTGGGGGCCAATATTAAACATTCTTAAAGAAAAGAATTTTCAA
CCCAGAATTTCATATCCAGCCAAACTAAGCTTCATAAGTGAAGGAGAAATAAAATCCTTT
ACAGACAAGCAAATGCCGAGAAATTTTGTTACCACCAGGCCTGCCTTACAAGAGCTCCTG
AAGGAAGCACTAAACATGGAAAGGAAAATCCGGTACCAGCCACTGCAAAAACATGCCAAA
TTG
>lcl|hg18_L1PA5_chr8_139785088_139791217
ATGGGGAGAAACCAGAGCAGAAAAGCTGAAAATTCTAAAAATCAGAGCGCCTCGCCTCCT
CCAAAGGAATGCAGCTCCTCGCCAGCAATGGAACAAAGCTGGATTGAGAATGACTTTGAT
GAGTTGATAGAAGTAGGCTTCAGACGATCGGTAATAACAAACTTCACTGAGCTAAAGGAG
GATGTTCGAACCCATTGCAAAGAAGCTAAAAACCTTGAAAAAAGATTAGACGAATGGCTA
ACTAGAATAAACAGCATAGAGAAGACCTTAAATAACCTGATGGAGCTGAAAACCATGGCA
TGAGAACTACGTGATGCATGCCCAAGCTTCAGTAGCTGATTCAATCAAGTGGAAGAAAGG
GTATCAATGATTGAAGATCAAATGAATGAAATGAAGCAAGAAGAGAAGTTTAGAGAAAAA
AGAGTAAAGACAAATGAACAAAGCCTCCAGGAAATATGGGACTATGTGAAAAGACCAAAT
CTACACCTGATTGGTGTACCTGAAAGTGACGGGGAGAATGGAACCAAGTTGGAAAACACT
CTTCAGGATATTATCCAGGAGAACTTCCCCAACTTAGCGAGGCAGGCCAACGTTCAAATT
CAGGAAATACAGAGAACACCACAAAGATACTCCTCGAGAAGAGCAACTCCAAGACACATA
ATTGTCAGATTCACCAAAGTTGAAATGAAGGAAAAAATGTTAAGGGCAGCCAGAGGGAAA
GGTCGGTTT-ACCACAAAGGGAAGCTCATCAGACTAACAGCGGATCTCTCAGCAGAAACT
CTACAAGCCAGAAGAGAGTAGGGGCCAATATTCAACATTCTTAAAGAAAAGAATTTTCAA
CCCAGAATTTCATATCCAGCCAAACTAAGCTTCATAAGTGAAGGAGAAATAAAATCCTTT
ACAGACAAGCAAATGCTGAGAGATTTTGTCACCACCAGGCCTGCCTTATGAGAGCTCTTG
AAGGAAGCACTAAACATGGAAAGGAATAACCGGTACCAGCCACTGCAAAAACATGCCAAA
TTG
>lcl|hg18_L1PA5_chr9_11896456_11902459
ATGAGAAAAAAACAGGGCA-AAAGGGTAAAAATTCCAAAAACCAGAATACCTCTTCTCCT
CCAAAGGATTACAACTCCTCACCAGCAAGGGAACAAAACTGGATGGAGAATGAGTTTAAG
AAATTGACAGAAGTAAGCTTCAGAAGGTGGGTAATAATAAACTCTTCTGAGCTAAAGGAG
CATGTACTAGCCCAATGCAAGGAAGGCAAGAAACTTGATAAAAGGTTAGAGGAATTGCTA
ACTAGAATAACCACTTTAGAGAAGAACATGAATGACCCGATGGAGCTGAAAAACACAGTA
TGAGAACTTCACGAAGCATACACAAGTATCAGTAGCCGAATCAATCAAGCAGAACAAAGG
ATATCAGAGATTGAAGATCAACTTAATGAAATAAAGCATGAAGACAAGATTAGAGAAAAA
AGAATAATAAGGAACAAAC-AAGCCTCCAAGAAATATGGGACTTTGTGAAAAGACCAAGC
CTATGTTTGATTGGTGTACCTGAAAGTGACGGGGAGAATGGAACCAAGTTGGAAAACACA
CTTTAGGATATTGTCCAGGAGCACTTCCCCAACCTAGCAAGACAGGCCAACATTCAAATT
TAGGAAATACAGAGAACACCACAAACATACTCCTTGAGAAGAGTAAACCCAAGACACATA
ATTGTCAGATTTGCCAAGGTTAAAATGAAGGAAAAAATGTTAAGGGCAGCCAGAGAGAAA
GGTCAGGTTACCCACAAAAGGAAGCCCATAAGACTAACAGCAGATCTCTCTGCAGATA-T
CTACAAGCCAGAAGAGAGTAGGTGCCAACATACAACATTCTTAG--AAAAGAACTTTCAA
ACCAGAATTTCATATCCAGCCAAACTAAGCTTCATAAGCGAAGGAGAAATAAAATTCTTT
ACAGAAAAGCAAATGCTGCAGGATTTTGTCACCACCAGGCCTGCCCTACAAGAGCTCCTG
AAGGAAGTACTAAATATGGAAAGGAAAAACCAGCACCAGCCACTGCAAAAACATACCAAA
-TA
>lcl|hg18_L1PA5_chrX_62239114_62245257
ATGGGGAGAAACCAGAATA-AAAATCTGAAAATTCTAAAAATCAGAGTGCCTCTTCTCCT
CCAAAGGAACACAGCTCCTCACCAGCAATGGAACAAAGCTGGACAGAGAATGATTTTGAT
GAGTTGACAAAAGTAGGCTTCAGAAGATTGGTAATAAAAAACTTCTCCAAGCTAA-GGAG
GATGTTCAAACCTATCAAAAAGAAGCTAAAAACCTTGAAAAAAGATTAGATGAATGACTA
ACTAGAATAAACAGCATAGAGAAGAACTTAAATGACCTGAAAGAGCTGAAAACCAAGGCA
CAAGAACTACGTGACACATGAACAAGTTTCAGTAGCCGATTCAATCAAGTGGAAGAAAGG
GTATCAGTGATTAAA-ATCAAATGAATGAAATGAAGTGAGAAAAGAAGTTTAAAGAAAAA
AGAGTAAAAAGAAATGAACAAAAGCTCCAAGAAGTATAGGACTACGTGAAAAGACCAAAT
CTACTTTTGATTGGTATACCTGAAAGTGACAGGGAGAATGGAACCAAGTTGGAAAACACT
CTGCAGGATATTATCCAGGAGAAATTCCCCAACCTAGCAAGGCAGGCCAACATTCAAATT
CAGGAAATGCAGAGAATGCCACAAAGATACTGCTCGAGAAGAGAAACCCCAAGTCACATA
ATTGTCAGATTCATCAAGGTTGAAATGAAGGAAAAAATGTTAAGGGCAGCCAGAGATAAA
GGCCGGTTTATCCACAAAGGGAAGCCCATCAGACTAACAGCGGATCTCTCAGCAGAAACT
CTACAAGCCAGAAGAGAGTGGGGGCCAATATTCAACATTCTTAAAGAAAAGAATTTTCAA
CCCAGAATTTCGTATCCAGCCAAACTAAGCTTCATAAGTGAAGGA-AAATAAAATCCTTT
ACAGACAAGCAAATGCTGAGAGATTTTGTCACCACCAGCCCTGACTTACAAGAGCTCCCG
AAGGAAACACTAAACATGGAAAGGAACAACCGGTACCAGCCACTGCAAAAACACGCCAAA
ATG
>lcl|hg18_L1PA5_chrX_150118957_150125125
ATGGGGAGAAACCAGAGCAGAATAGCTGAAAATTCTAAAAACAAGAGTGCCTCTTCTCTT
CCAAAGGATCACAGCTCCTCGCCAGCA--------AAGCTGGACGGAAAATGACTTTGAC
AAGTTGACAGAAGCAGGCTTCAGAAGGTCGGTAATAACAAACTTCTCCAAGCTAAAAGAG
CATGTTCT-ACCCATCACAAGGAAGCTAAAAACCTTGAAAAAAGGTTAGACGAATGGCTA
ACTAGAATAAACAGTGTAGAGAAGACCTTAAATGACCTGATGGAGCTGAAAACCATGGCA
CGGGAACTACGTGACACACGCACAACCTTCAATAGCCGATTCGATTAAATGGAAGAAAGG
ATATCAGTGAATGAAGATCAAATTAATGAAATAAAGCGAGAAGACGAGTTTAGAGAAAAA
AGAGGAAAAAGAAACAAACAAAGCCTCCAAGAAATATAGGACTATGTGAAAAGACCAAAT
CTACATTTGATTGGTGTACCTGAAAGTGACAGGGAGAATGGAATCAAGTTGGAAAACACT
ATTCAGAATATTATCCAGGAGAACTTCCCCAACCTAGCAAGACAGGCCAACATTCAAATT
CAGGAAATGCAGAGAACACCACAAAGATACTCCTCAAGAAGGGCAACCCCAAGACACATA
ATTGTCAGATTCACCAAGGTTTAAATGTAGGAAAAAATGTAAAGGGCAGCCAGAGAGAAA
GGTTGGGTTACCCACAAAGGGAAGCCCATCAGACTAACAGCGGACGTCTCGGCAGAAACC
TTACAAGCCAGAAGAGAGTAGGGGCCAATATTCAACATTCTTAAAGAAAAGAATTTTCAA
CCCAGAATTTCATATCCAGCCAAAGTAAGCAACATAAGTGAAGGTGAAATAAAATCCTTT
ATGGACAAGCAAATGCTGAGAGATTTTGTCATCACCAGGCCTGCCTTACAAGAGCTCCTG
AAGGAAACACTAAACATGGAAAGGAACAACTGGTACCAGCCACTGCAAAAACATGCCAAA
TTG
>lcl|hg18_L1PA5_chrX_137108137_137114258
ATGGGGAGAAACCAAAGCAGAAAAGTGGAAAATTCTAAAAATCAGAGCACCTCTTCTTCT
CTAAAGGAACGCAGCTCCTCACCAGCCATGGAACAAAGCTGTACAGAGAATGACTTTGAC
AAGTTGAGAGAAGAAGGCTTCAGACGATCGGTAACAACAAACTTCTCCAAGCTAAAGGAG
GATGTTCGAACCCATTGCAAAGAAGCTAAAAACCTTGAAAAAAGATTAGACAAATGTCTA
ACTACAATAAACAATGTAGAGAAGACCTTAAATGACCTAATGGAGCTGAAAACCACGGCA
TGAGAACTACGTGACGCATGCACAAGCTTCAGTAGCTGATTCGATCAAGTGGAAGAAACG
GTATCAGTGATTGAAGATCAAATGAATGGAATGAAGCGAGAAGAGAAGTTTAGAGAAAAA
AGAGTAAAACAAAATGAACAAAGCCTCCAAGAAATATGGTACTATGTCAAAAGACCAAAT
CTACGTCTGACTGGTGTTCCTGAAAGTGACAGGGGGAATGGAACCAAGTTGGAAAACACT
CTGCAGGATATTATCCAGGAGAACTTCCCAAACCTAGCAAGGCAGACCAACATTAAAATT
CAGGAAATACAGAGAACGCCACAAAGATATTCCTCGAGAAGAGCAACTCCAAGACACATA
ACTGTCAGATTCACCAAAGTTGAAATGAAGGAAAAAATATTAAGGTCAGCGAGATAGAAA
GGTCGGGTT-ACTACAAAGGGAAGCCCATC-GACCAACAGCAGATCTCTCAGCAGAAGTT
CTACAAGCCAGAAGAGAATGGGGGCCAATATTCAACATTCTTAAAGAAAAGAATTTTCAA
CCCAGAATTTCATATCCAGCCAAACTAAGCTTCATAAGTGAAGGAGAAATAAAATCCTTT
ATAGACAAGCAAGTGCTGAGGGCTTTTGTAACCACCAGGCCTCCCTTAGAAGAGCTCCTG
AAGGAAGGAATAAACATGGAAAGGAACAACCGGTGCCAGCCACTGCAAAAACATGCCAAA
TTG
>lcl|hg18_L1PA5_chrX_63945010_63951135
ATAAGGAGAAACTAGAGCAGAAAAGCTGAAAATTCTAAAAATCAGAGTGCCTCTTCTCCT
CCAAAGGAACACAGCTCCTCACCAGCAATGGATCAAAGATGGATGGAGAACGACTTTGAT
GGGTTGACAGAAGAAGGGTTCAGATGATCAGTAATAACAAACTTCTCTGGGCTAAAGGAG
GATGTTCCGACCCATTGCAAAGAAGCTAAAAACGTTGAAAAAAGATTAGACAAATGGCTA
CCTACAATAAACAGCATAGAGAAGACCTTAAATGACCTAATGGAGCTGAAAACCATGGCA
TGAGAACTATGTGATGCATGCACAAGCTTGAGTAGCTGATTCAATCAAGTGGAAGAAAGG
GTATGAGTGATTGGAGTTCAAATGAATGAAAAGAAGTAAGAAAAGAAGTTTAGAGAAAAA
AGAGTAAAAAGAAATGAACAAAGCCTCAAAGAAATATGGGATTATGTGAAAAGACCAAAT
CTATGTCTGATTGGTGTACCTGAAATGGACAGGGAGAATGGAACCAAGTTGGAAAACACT
CTGCAGGATATTATCCAGGAGAACTTCCCCAACCTAGCGACGGAGGCCAACACTCAAATT
CAGGAAATTCGGAGAATGCCACAAAGATACTCCTCGAGAAGAGCAACTCCAAGGCACGTA
ATTGTCAGATTCACCAAAGTTGAAATGAAG-AAAAAATGTTAAGGGCAGCCAGAGAAAAA
GATCAGGCTACCCACAAAGGGAAGCCCATCAGATTAACAGCAGACCTCTCGGCAGAAACT
CTACAAGCCAAAAGAGAGTTGGGGCCAATATTCAACATCCTTAAAGAAAAGAATTTTCAA
CCCAGAATTTTATATCCACCCAAACTAAGCTTCGTAAGTGAAGGAGAAATAAAATACTTT
ACAGACAAGCAAAGGCTAAGAGATTTTGTCACCACCAGGCCTGCCTTACAAGAGCTCCTG
AAGGAAGCACTAAACATGGAAAGGAACAACCAGTACTAGCCACTGCCAAAAAATGCCAAA
TTG
>lcl|hg18_L1PA5_chr9_72011366_72017491
ATAGGGAGAAACCAGAGCAGAAAAGCTGAAAATTCTAAAAATCAGAGCACCTCTTCTATT
CCAGAGGAACGTAGCTCCTCATCAGTAACGGAACAAAGCTGGATGGAGAATGACTTTGAC
GAGTTGAGAGAAGAAGGCTTCAGACGATCGGTAATAACTAAT-------AGCTAAAGGTG
GATGTTTGAACCCATCACAAAGAAGCTAAAAACCTTGAAAAAAGATTAGATGAATGGCTA
ACTAGAATAAACAGTATAGAGAAGACCTTAAATGACTTGATGGAGCTGAAAACCATGGCA
AGAGAACTATGTGATGCATGCACAAGCTTCAGTAGCTGATTCGATGAAATGGAAGAAAGG
TAATCAGTGATTGAAGATCAAATTAATGAAATGAAGTGAGAAGAGACGTTTAGAGAAAAA
AGAGTGAAAAGAAATGAACAAAGCCTCCAAGAAATATGGGACTATGTCAAAAGACCAAAT
CTACATCTGATTGGTGTACCTGAAAGTGACGGGGAGGATGGAACCAAGTTGGAAAACAGT
CTTCAGGATATTATCCAGGAGAACTTCCCCAACCTACCAAGGCAAGCCAACATAGAAATT
CAGGAAATTCAGAGAACGCCACAAAGATACTCCTCGAGAAGAGCAATCCCAAGACACATA
ATTGTCAGATTCACCAAAGTGGAAATGGAGG-AAAAATGTTAAGGGCAGCCAG----AAA
GGTCAGGTTACCCATAAAGGGAAGCCCATCAAACTAATAGCTGATCTCTTGGCAGAAACT
CTACAAGCCAGAAGAGAGTGGGGGCCAATATTCAACATTCTTAAAGAAAAGAATTTTCAA
CCCAGAATTTCATATCCAGCCAAACTAAGCTTCATAAGTGAAGGAGAAATAAAATCCTTT
ATAGACAAACAAATGCTGAGAGGTTTTGTCACTACCAGGCCTGTCTTACA-GAGCTCCCG
AAGGAAGCACTAAACATGAAAAGGAACAACCGGTACCAGCCACTGCAAAAACATGCCAAA
TTG
>lcl|hg18_L1PA5_chrX_62583069_62589087
ATGGGGAGAAACCAGAGCAGAAAAGCTGAAAATTCTAAAAATCAGAGTGCCTCTTCTCCT
CCAAAGGATCGCAGCTCCACGCCAGCAATGGAACAAAGCTCGACGGAGAATGACTTTGAT
GAGTTGAGAAAAGAAGGCTTCAGATGATCGGAAATAACAAACTTCTCCGAGCTAAAGGAG
GATGTTTGAACCCATCGCAAGG-AGCTAAAAACCTT-AAAAAAAATTAGAAAAATGGCTA
ACTAGAATAAGCAGTGTAGAGGAGACCTTAAATGACCTGATGGAGCTGAAAACCATGGCA
CGAGAATTACATGACGCACTCACAAGCTTCAGTAGCCAATTCAATCAAATGTAAGAAATG
GTATCAGTGATTGAAGATCAAATGAATGAAATGAACCGAGAAGAGAAGTTTAGAGAAAAA
AGAGTAAAAAGAACTGAACAAAGCCTCCAAGAAATATGGGACTATGGGAAAAAACCAAAT
CTACATCTGATTGGTGTACCTGAAAGTGACGGGGAGAATGGAACCAAGTTGGAAAACACT
CTCCAGGATATTATCCAGGAGAACTTCCCCAACCTAGCAAGGCAGGCCAACATTCAAATT
CAAGAAATACAGAGAATGCCACAAAGATAGGCCTTGAGAAGAGCAAGTCCAAGACACATA
ATTTTCAGATTCACCAAAGTTGAAATGAAGGAAAAAATGTTAAGGGCAGCCAGAGAGAAA
GGTTGGGTTACCCACAAAGGGAAGCCCATCAGACTAACAGTGGATCTCTCGGCAGAAACT
CTACAAGCCAGAAGAGAGTTGGGGCCAATATTCAACATTATTAAGG-AAAGAATTTTCAA
TCCAGAATTTCATATCCAGCCAAACTAACCTTCATGAGAGAAGGAGAAATAAAATTCTTT
ACAGACAAGCAAATGCTGCAAAATTTTGTCACCACCAGGCCTGCCTTACAAGAGCTCTTG
AAGGAAGCATTAAACATGGAAACGAACAACCAGTACCAGCCACTGCAAAAACATGCCAAA
TTG
>lcl|hg18_L1PA5_chrX_14897045_14903165
ATGGGGAGAAACTAGAGCAGAAAAGCTGATAATTCTAAAATTCAGAGTGCCTCTTCTCCT
CCAAAGGAATGCAGCTCCTTGCCAGCAATGGAACAAAGGTGGACGGAGAATGACTTTGAC
GAGTTGAGAGAAGAAGGCTTCAGACGATTGGTAATAACGAACTTCTCAGAGCTAAAGGAG
GATGTTTGAACCCATCACAAAGAAGTTAAAA--CTTGAAAAAAGATTAGATGAATGGCTA
ACTAGAATAAACAGCGTAGAGAAGACCTTAAATGACCTGATGGAGCTGAAAACCATGGCA
TGAGAACTACATGACGCATGCACAAGCTTCAGTAGCTGATTTGATCAACTGGGAGAAAGG
GTATCAGTGATTGAAGATCAAATGAATGAAACGAAGCGAGAAGAGATGTTTAGAGAAAAA
AGAGTAAAAAGAAATGAACAAAGCCTCCAAGAAATATGGGAATATGTGAAAAGACCAAAT
CTACGTCTGATTGGTGTACCTGAAAGTGATGGGGATAATGGAACCAAGTTGGAAAACACT
CTTCAGGATATTATCCAGCAATACTTCCCCAACCTAGCAAGGCAGGCCAACATTCAAATT
CAGGAAATACAGAGAATGCCACAAAGATGCTCCTCAAGAAGAGCAGCTCCAAGACACATA
ATTGTCAGATTCACCAAAGCTGAAATGAAGGAAAAAATGTTAAGGGCAGCCAGAGGGAAA
GGTCGGGTTACCCACAAAGGGAAGCCCATCAGACTAAAAGTGGATGTCTTGGCAGAAACT
CTACAAGCCAGAAGAGAGTGGGGGCCAATATTCAACATTCTTAAAGAAAAGAATTTTCAA
CCCAGAATTTCATTTCCAGCCAAACTAAGCTTCATAAGTAAAGGAGAAATAAAATCCTTT
ACAGACAAGGAAATGCTGAGAGATTTTGTCACCACCAGGCCTGCCTTACAAGAGCTCCTG
AAGGAAGCACTAAACATGGAAAGGAACAACCGGTACCAGCCCCAGCAAAAACATGCCAAA
TTG
>lcl|hg18_L1PA5_chr9_34868247_34874382
ATGGGGAGAAACCAGAGCAGAAAAGCTG-AAATTCTAAAAATCAGAGCACCCCTTCTCCT
CCAAAGGAATGCAGCTCCTCACCAGCAACAGAACAAAGCTGGACAGAGAATGACTTTGAT
GAGTTGAGAGAAGAAGGCTTCAGATGATAGGTAATAACAAACTTCTCCAAGCTAAAGGAA
GATATTCGAACCCATCACAAAGAAGCTAAAAACCTTGAAAAAAGATTAGACGAATGGCTA
ACT-----AAACAGTATAGA-----CCTTAAATGACCTGATGGAGCTGAAAACCATGGCA
CAGGAACTACGTGACGTGTGCACAAGCTTCAGTAGCTGATTCGATCAAGTGGAAGAAAAG
GTATCAGTGATTGAAGATCAAATGAATGAAATGAAGCGAGAAGAGAAGTTTAGAGAAAAA
AGAGTAAAAAGAAAC----AAAACCTCCAAGAAATATGGGACTATGTGAAAAGACCAAAT
CTATGTCTGACTGGTGTACCTGAAAGAGACGGGGAGAATGGAACCAAGTTGGAAAACACT
CTTCAGGATATTATCCAGGAGAACTTCCCCAATCTAGCAAGGCAGGCCAACATTCACATT
CAGGAAATACAGAGAACGCCACAAAGATACTCCTCGAGAAGAGCAACTCCAAGACACATA
ATTATCAGATTCACCAAAGTTGAAATGAAGGAAAAAATATTAAGGGTAGCCAGAGAGAAA
GGTCAGGTTACCCACAAAGGGAAGCCCATCAGACTAACAGCAGATATCTCAGCAGAAACT
CTACAAGCCAGAAGAGAGTGGGGGCCAATATTCAACATTCTTAAAGAAAAGAATTTTCAA
CCCAGAATTTCATATCCAGCCAAACTAAGCTTCATAAGTGAAGGAGAAATAAAATCCTTT
ACAGACAAGCAAATACTGAGAGATTTTGTCACCACCAGGCCTGCCTTACAAGAGCTCCTG
AAGGAAGCACTAAACATGGAAAGGAACAACCGGTACCAGCCACTGCAAAAACGTGCCAAA
TTG
>lcl|hg18_L1PA5_chrX_18662171_18668301
ATGCGGAGAAACCAGAGCAGAAAAGCTGAAAATTCTAAAACTCAGAGTGCCTCTTCTCCT
CCAAAGGAACGCAGCTCCTCGCCAGCAATGGAACAAAGCTGGACAGAGAAGGACTTTGAT
GAGTTGACAGCCGTAGGCCTCGGATGATCGGTAATAACAAACTTCTCCGAGCTAAAGGAG
GATGTTCGAACCCATCGCAAAGAAGTTAAAAACCTTGAAAAAAGATTAGACGAATGGCTA
ACTAGAATAAACAGCGTAGAGAAGACCTTAAATGACCTGATGGAGCTGAAAACCACGGCA
CGAGAATTACATGACGCATGCACAAGCTTCAGTAGCTGATTTGATCAAGTGGAAGAAAGG
GTATCAGTGATTGAAGATCAAATGAATGAAATGAAGCGAGAAGAGAAGTTCAGAGAAAAA
AGAGTAATAAGAAATGAACAAAGCCTCCAAGAAATATGGGACTATGTGAAAAGACTAAAT
CTGCATCTGATTGGTGTACCTGAAAGTGACTGGGAGAATGGAACCAAGTTGGAAAACACT
CTTCAGGATATTATCCAGGAGAACTTCCCCAATCTAGCAAGGCAGGCCAACATTCAGATT
CAGGAAATACAGAGAATGCCACAAAGATACTCCTCGAGAAGAACAACTCCAAGACACATA
ATTGTCAGATTCACCAAAGTTGAAATGAAGGAAAAAATGTTAAGGGCAGCCAGAGAGAAA
GGTCGGGTTACCCACAAAGGGAAGCCTATCAGACTAACAGCGGATCTCTCGGCAGAAACT
CTACAAGCCAGAAGAGGGTGGGAGCCAATATTCAACATTCTTAAAGAAAAGAATTTTCAA
CCCAGAATTTCATATCCAGCCAAACTAAGCTTCGTAAGTGAAGGAGAAACAAAATCCTTT
AAAGACAAGCAAATGCTGAGAGATTTTGTCACCACCAGGCCTGCCTTACAAGAGCTCCTG
AAGGAAGCACTAAACATGGAAAGGAACAACTGGTACCAGCCACTGCAAAAACATGCCAAA
TTG
>lcl|hg18_L1PA5_chrX_109220594_109226697
ATGGGGAGAAACCAGAGCAGAAAAGCTGAAAATTCCAAACATCAGAGCGCCTCTTCTCCT
CCAAAGGAACATAGCTCCTCGCTAGCAATGGAACAAAGCTGGATGGAGAATGACTTTGAT
AAGTTTAGAGCAGAAGGCTTCAGACGATCGGTAATAACAAACTTCTCCAAGCTAAAG-AG
GATGTTCGAACCCATCGCAAAGAAGCTAAAAACCTTGAAAAAAGATTAGACGAATGGCTA
ACTAGAATAAACAGTGTAGAGAAGACCTTAAATAACCTGATGGAGCTGAAAACCATGACA
TGAGAACTAGGTGACACATGCACAAGCTTCAGTAGCTGATTCAATCAAGTGGAAGAAAGG
GTATCAGTGATTAAAGACCAAATGAATGAAATGCAATGAGAAGAGAAGTTTAGAGAAAAA
AGAATAAAAAGAAACGAACAAAGCCTCCAAGAAATATGGGACTATGTGAAAAGACCAAAT
CTACGTCTGATTGGTGTACCTGAAAGTGATGGGGAGAATGGAGCCAAGTTGGAAAACACT
CTGCAGCATATTATCCAGGAGAACTTCCCCAACCTAGCAAGGCAGGCCAACATTCAAATT
CAGGAAATACAGAGAACACCGCAAAGATACTCCTCAAGAAGAGCAAATCCAAGACACATA
ATTGTCAGATTCACCAAAGTTGAAATGAAGGAAAAAATGTTAAGGGCAGCCAGAGAGAAA
GGTCGGGTTACCCACAAAGGGAAGCCAATCAGACTAACAGCAGATCTTGCGGCAGAAACT
CTACAAGCCAGAAGAGAATGGGGGCCAATATTCAACATTCTTAAAGAAAAGAATTTTCAA
CCCAGAATTTCATATCCAGCCAAACTAAGCTTCATAAGTGAAGGAGAAATAAAATCCTTT
ACAGACAAGCAAATGCTGAGAGATTTTGTCACCACCAGGCCTGCCTTACAAGAGCTCCTG
AAAGAAACACTAAACATGGAAAGAAACAACCGGTACCAGCCACTGCAAAAACATACCAAA
TTG
>lcl|hg18_L1PA5_chr9_102055519_102061653
ATGGGGAGAAACCAGAGTAGAAAAGCTGAAAATTCTAAAAATCAGAGTGCCTCTTCTCCT
TCAAAGGAACACAGCTCCTCGCTAGCAACACAACAAAGCTGGATGGAGAATGACTTTGAC
GAGTCGACAGAAGTAGGCTTCAGACGATCGGTAATTACAAACTTCTCCGAGCTAAAGGAG
CATGTTCGAACCCATTGCAAAGAAGATAAAAACTTTGGAAAAAGATTAGACGAATGGCTA
ACTAGAATAAAAAGCATAGAAACGACCTTAAATGACCTGATGGAGCTGAAAACCATGGCA
CAAGAACTACATGAGGCATGCACAAGCTTCAGTAGCCAATTCGATCAAGTGGAAGAAAGG
GTATCAGTGATTGAAGATCAAATGAAGGAAATGAAGTGAGAAG-----TTTAGAGAAAAA
AGAGTAAAAAGAAATGAACAAAGCCTCCAAGAAATATGGGTCTATGTGAAAAGACCAAAT
CTACATCTGATTGGTGTACCTGAAAGTGACGGGAAGAATGGAACCAAGTTGGAAAACACT
GTTCAGGATATTATCCAGGAGAACTTCCCCAACCTAGAAAGGCAGGCCAACATTCAAATT
CAGGAAATACAGAGAATGCCACAAAGATACTCCTCGAGAAGAGCAACTCCAAGACACATA
ATTGTCAGATTCACCAAAGTTGAAATGAAGGAAAAAATGTTAAGGGCAGCCAGAGAGATA
GGTCGGGTTACCCACAAAGGGAAGCCCATCAGACTAACAGCAGATCTCTTGGCAGAAACT
CTACAAGCCAGAAGAGAGTGGGGGCCGATATTCAACATTCTTAAAGAAAAGAATTGTCAA
ACCAGAACTTCATATCCAGCCAAACTAAGCTTCATAAGTGAAGGAGAAATAAAATCCTTT
ACAGACAAGCAAATGCTGAGAGATTTTGTTAGCACCAGGCCTGCCTGACAAGAGTTCCTG
AAGGAAGCAGTAAACATGGAAAGGAACAACTGGTACTAGCCACTACAAAAGCATGCCAAA
TTG
>lcl|hg18_L1PA5_chrX_67020532_67026659
ATGGCGAGAAACCAGTTCAGAAAAGCTGAAAATTCTAAAAATCAGAGTGCCTCTTCTCCT
CCAAAGGAACGTAGCTCCTCGCCAGCAATAGAACAAAGCTGGATAGAGAAAGACTTTGAT
GAGTTGAGAGAAGAAGGCTTCAGATGATTGGTAATAACAAACTTC-CCGAGCTAAAGGAG
GATGTTTGAACCCATCGTGTAGAAGCTAAAAACCTTGAAAAAAGATTAGACAAATGGCTA
ACTAGAATAACCAGTGTAGAGAAGACCTTACATGACCTGATGGAGCTGAAAACAATGGCA
TGAGAACTATGTGATGCATGTACAAGCTTCAGTAGCCAATTCAATCAAGTGGAAGAAAGG
GTATCAGTGATTGAAGATCAGATGAATGAAATGAAGTGAGAAGAGAAGTTTAGAGAAAAA
AGAGTAAAAAGAAACGAACAAAGCCTCCAAGAAATATGGGAATATGTGAAAAGACCAAAT
CTAAGTCTGATTGGTGTACTTGAAAGTGACGGGGAGAATGGAACCAACTTGGAAAACACT
CTGCAGGATAATAACCAGGAGAACTTCCGCAACCTAGCAAGGCAGGCCAATATTCAAATT
CAGGAAATATAGAGAACACCACAAAGATACTCCTCAAGAAGAGCAACTCCAGGACACATA
ATTATCACATTCACCAAAGTTGAAATGAAGGAAAAAATGTTAAGGGACGCCAGAGAGAAA
GGTCGGGTTACCAA-AAAGGGAAGCCCATCAGACTAACAGCGGATCTCTCAGTAGAAACT
CTACAAGCCAGTAGAGAGTGGGGGCCAATATTCAACATTCTTAAAGAAAAGAAATTTCAA
CCCAGAATTTCATATCCAGCCAAACTAAGCTTCATAAGTAAAGGAGAAATAAAATCCTTA
ACAGACAAGCAAATGCTGAGAGATTTTATCACCACCAAGCGTACCTTACAAGAGCTCCTG
AAGGAAGCACTAAACATGGAAAGGAACAACTGGTACCAGCCACCGCAAACACATGCCAAA
TTG
>lcl|hg18_L1PA5_chrX_69651694_69657848
ATGGGGAGAAACCAGAGTAGAAAAGCTGAAAATTCTAAAAACCAGAGCACCTCTTCTCCT
CCAAAGGGTCACAGCTCCTCGCCAGCAACAGAACAAAGCTGGACAGAGAATGACTTTGAT
GAGTTCACAGAACTAGGCTTCGGAAGGTCGGTAACAACAAACTTCTCCAAGCTAAAGGAG
GATGTTCGAACCCATTGCAAGGAAGCTAAAAACCTTGAAACAAGATTAGACAAATGGCTA
ACTAGAATAAACAGTGTAGAGAAGACCTTAAATGACCTGATGGAGCTTAAAACCATGGCA
TGAGAACTACGTGACGCATGCACAAGCTTCAGTAGCCAATTTGATCAAGTGGAAGAAAGG
GTATCAGTGATTGAAGATCAAATTAATGAAATGCAGTGAGAAGAGAAGTTTAGAGAAAAA
AGAGTAAAAAGAAACAGACAAATCCTCCAAGAAATATGGGACTATGTGAAAAAACCAAAT
CTACGTTTGATTGGTGTACCTGAAAGTGATGGGGAGAATGGAACCAAGTTGGAAAACACT
CTGCAGGATATTATCCAGGAAAACTTCCCAAACCTAATAAGGCAGGCCAGAATTCAAATT
CAGGAAATTCCGAGAACACCACTAAGATACTCCTCTAGAAGAGCAACCCCAAGACATATA
ATTGTCAGATTCACCAAGGTTGAAATGAAGGAAACAATGTTAAGGGCAGCCAGAGAGAAA
GGTTAGGTGACCCACAAAGGGAAGCCCATTGGACTAACAGCTGATCTCTCAGCAGAAACT
CTACAAGCCAGAAGAGAGTGGGGGCCAATATTCAACATTCTTGAAGAAAAGAATTTTCAA
CCCAGAATTTCATATCCAGCCAAACTAAGCTTCATAAGTGAAAGAGAAATGAAATCCTTT
ACACACAAACAAATGCTGAGAGATTTTGTCACCAGCAGGCCTCCCTTACAAGAGCTCCTG
AAGGAAGCACTAAACATGGAAAGGAACAACCCGTACCAGCCACTGCAAAAACATGCCAAA
TTG
>lcl|hg18_L1PA5_chr3_73464692_73470831
ATGGAGAGAAACCAGAGCAGAAAAGCTGAAAATTCTAAAAATCAGAGCACCTCTTCTCCT
CCAAAGGAATGCATCTCCTCGACAGCAATGGAACAAAGCTGGATGGAGAATGACTTTGAC
AAGCTGGCAGAAGTAGGCCTCAGAAAATCGGTAGTAACAAACTTCTCAGAGCTAAAAGAG
GATGTTCGAACCCATTGCAAAGAAGCTAAAA-CCTTCAGAAAAGATTAGATGAATGGCTA
ACTAGAATAAACAGTGTAGACAAGACCTTAAATGACCTGATGGAGCTGAAAACCATGGCA
CGAGAACTATGTGACGCATGCTCAAGCTTCAGTAGCCAATTAGATCGAGTGGAACAAAGG
GTTTCAGTGACTGAAGATCAAATGAATGAAATGAAGTCAGAAGAGAAGTTTAGAGAAAAT
AAAGTAAAAAGAAATGAAGAAAGCCTCCAAGAAATATGGGACTATGTGAAAAGACCAAAT
CTACATCTGATTGGTGTACCTGAAAGTGATGGGGAGAATGGAACTCAGTTGGAAAACACT
CTTCAGGACACTATCCAGGAGAACTTCCCCAACCTAGCAAGGCAGGCCAACATTCAAATT
CAGGAAATACAGAGAATGCCACAAAGATACTCCTTGAGAAGAGCACCTCCAAGACATGTA
ATTGTCAGCTTCGCCAAAGTTGAAATGAAGGAAAAAATGTTAAGCACAGCCAGAGAGAAA
GGTCGGGTTACCCACAAAGGGAAGCCCATCAGACTAACAGCTGATCTCTCGGCAGAAACT
CTGCAAGCCAGAAGAGAGTGGGGGCCAATATTCAACATTCTTAAAGAAAAGAATTTTCAA
CCCAGAATTTCATATCCAGCCAAACTAAGCTTCATAAGTGAAGGAAAAATAAAATCCTTT
ACAGACAAGCAACTGCTGAGAGATTTTGTCACCACCAGGCCTGCCTTACAAGAGCTCCTG
AAGGAAGCACTAAACATGGAAAGGAACAACCGGTACCAGCCACTGCAAAAACATGCCAAA
TTG
>lcl|hg18_L1PA5_chr6_105969580_105975722
ATGGGGAGAAACCAGAGCTGAAAAGCTGAAAATTCTAAAAACCAGAGTGACTCTTCTCCT
CCAAAGGATTGCAGCTCCTCGCCAGCAGCAGAA-AAACCTGGACAGAGAATGACTTTTAC
GAGTTGGCAGAAGTAGGCTTCGGAAAGTCAGTAATAACAAACTTCTCCAAGCTAAAGGAG
GATGTTCGAACCCATCGCAAGGAAGCTAAA--CCTTGAAAAAAGATTAGACGAATGGCTA
ACTAGAATAAACAGCATAGAGAAGACCTTAAATGACCTGATAGAGCTGAAAACCACAGCA
TGAGAACTACATGATGCATGCACAAGCTTCATTAGCCGATTCAATCAAGTGGAAGAAAGA
GTATCAGTGACTGAAGATCAAATTAATGAAACGAAGTGACAAGAGAAGTTTAGAGAAGAA
AGAGTAAAAAGAAATGAAAAAAGCCTCCAAGAAATATGGGACTATGTGAAAAGACCAAAT
GTACATTTGATTGGTATACCTGAAAGTGATGGGGAGAATGGAACCAAGCTGGAAAATACT
CTTCAGGATAGTATCCAGGAGAACTTCCCCAACCTAGCAAGGCAGGCCAACATTCAAATT
CACGAAATACAGAGAACACCACAAAGATACTCCTCAAGAAGAGCAACCCCAAGGCACATA
ATTGTCAGATTCACCAAGGTTGAAATGAAGGAAAAAATGTTAAAGGCAGCCAGAGAGAAA
GGTCAGGTTACTCACAAAGGGAAGCCCATCAGACTAACAGCAGATCTCTCAGCAGAAACT
CTACAAGCCAGAAGAGAGTGGGGGCCAATATTCAACATTCTTAAAGAAAAGAATTTTGAA
ACCAGAATTTCATATACAGCCAAAGTAAGCTTCATAAGTGAAGGAGAAAGAAAATCCTTT
ACAGACAAGCAAATGCTGAGAGATTTTGTCACCATGAGGCCTGTCTTAGAAGAGGTCCTG
AAGGAAGCAATAAAAATGGAAAGGAACAACCAGTACCAGCCACTGCAAAAACATGCCAAA
TTT
>lcl|hg18_L1PA5_chr5_160300662_160306799
ATGGAGAGAAACCAGAGCAGAAAAGCTGAAAATTCTAAACATCAGAGCACCTCTTCTCCT
CCAAAGGAACACAGCTCCTCACCAGCAATGGAACAAAGGTGGACGGAGAATGAATTTGAT
GAGTTGAGAGAAGAAGGCTTCAGACAATCGGTAAAAACAACCTTCTCCAAGCTAAAGGAG
GATGTTCAAACCCATCAGAAAGAAGCGAAAAACCTTGAAAAAAGATTAGACAAAAAGCTA
ACTAGAATAAACAGCATAAAGAAGACCTTAAATGACCTGATGGAGCTGAAAACCATGGCA
CGAGAACTATGTGATGCATACACAAGCTTCAGTAGCCGATTTGATCAAGTGGAAGAAAGG
GTGTCAGTGATTGAAGATCAAATGAATGAAATGAAGTGAGAAGAGAAGTTTAGAGAAAAA
AGAATAAAAAGAAATGAACAAAGCCTCCAAGAAATATGGGACTATGTGAAAAGACCAAAT
CTACTTCGGATTGGTGTACCTGAAAGTGACGAGGAGAATGGAACCAAGTTGGAAAACACT
CTGCAGGATATTATCCAGGAGAATTTCCCCAATCTAGCAAGGCAGGCCAACATTCAAATT
CAGGAAATTCAGAGAACGCCACAAAGATTCTCCTCAAGAAGAGAAACTACAAGACACGTA
ATAGTCAGATTCACCAAAGTTGAAATGAAGGAAAAAATGTTAAGGGCAGCCAGAGAGTAA
GGTTGGGTTACCCACAAAGGGAAGCCCATCAGACTAACAGCAGATGTCTCAGCAGAAAAC
CTACACACCAGAAGAGAGTGGGAGCCAATATTCAACATTCTTAAAGAAAATAATTTTCAA
CCCAGAATTTCATATCCAGCCAAAGTAAGATTCATAATTGAAAGAGAAATAAAATCCTTT
ACAGACAAACAAATGCTGAAAGATTTTGTCACCACCAGTCCTGCCTTAAAAGAGCTCCTG
AAGGAAGCACTAAACATGGAAAGGAACAATCAGTACCAGCCACTGCAAAACCATGCCAAA
TTG
>lcl|hg18_L1PA5_chr5_41241117_41247255
ATGGGGAGAAACCAGAGCAGAAAAGCTGAAAATTCTAAAAATCAGAGCACCTCTTCTCCT
CCAAAGGAACGCAGCTCCTTGCATGTAAAGGAACAAAGCTGAACGGAGAATGACTTTGAC
CAGCTGAGAGAAGAAGGCTTCAGACGATTGGTAATAACAGACTTCTCTGAGCTAAAGGAG
GATGTTTGAACCCATTGCAAAGAGGCTAAAAACCTTGAAAAAAGATTAGACAAATGGCTA
ACTAGAATAAACAGCATAGAGAAGACCTTAAATGACCTGATGGAGCTGAAAACCATGGCA
CAAGAACTACATGACGCATGCACAAGCTTCAGTAGCCAATTCAATCACATGGAAGAAAGG
GTTTCAGTGATTGAAGATCAAATGAATGAAATGAAGTGAGAAGAGAAGTTTAGAGAAAAA
AGAGTAAAAAGAAATGAACGAAGCCTCCAAGAAATATGGGACTATGTGAAAAGACCAAAT
CTACGTCTGATTGGTGTACCTGAAAGTGACAGGGCGAGTGGAACCGAGTTGGAAAACACT
CTGCAGGATATTATCCAGGAGAACTTCCCCAACCTAGAAAGGCAGGCCAACATTCAAATT
CAGGAAATGCAGAGAATGCCACAAAGATGCTCCTTGAGAAGAGCAACTCTAAGACACATA
ATTGTCAGATACACCAAAGTTGAAATGAAGGAAAAAATGTTAAGGGCAGCCAGAGAGAAA
GGTCGGGTTACCCACAAAGGGAAGCCCATCAGACTAAAAGCAGTTCTCTCAGCAGAAACT
CTACAAGCCAGAAGAGAGTAGGGGCCAATATACAACATTCTTAAAGAAAAGAATTTTCAA
CCCAGAATTTCGTATCCAGCCAAACTAAGCTTCATAAGTGAAGGAGAAATAAAATACTTT
ACAGACAAGGAAATGCTCAGAGATTTTGTCACCACCAGGCCTGCCTTACAAGAGCTCCTG
AAGGAAGCACTAAACATAGAAAGGAAAAACTGGTACCAGCCACTGCAAAAACATGCCAAA
TTG
>lcl|hg18_L1PA5_chr4_96274053_96280238
ATGGGGAGAAACCAGAGCAAGAAAGCTGAAAATTCTAAAAATC-GAGCACCTCTTCTCCT
CCAAAGGAAGGGAGCTCCTCACCAGCAATGGAACAAAGCTGCACGGAGAATGACTTTGAC
GAGTTGAGAGAAGAAGGCTTCAGACAATCGGCATTAACAAACTTCTCCGAGCTAAAGGAG
GATGGCCAAACTCATTGCAAAGAAGCTAAAAACCTTGAAAAAAGATTAGACGAATGGCTA
ACTAGAATAAACAGCATGGAGAAGATCTTAAATGACTTGATGGAGCTGAAAACCATGGCA
CAAGAACTACGTGATGCATGCACAAGCTTCAGTAGTCGATTCGATCAAGTGAAAGAAAGG
GTATCAGTGATGGAAGATCAAATGAATGAAATGAAGTGAGAAGAGAAGTGTAGAGAAAAA
AGAGTAAAAAGTAATGAACAAACCCTCCAAGAAATATGGGACTATGTGAGAAGACCAAAT
CTACGTCTGATTGGTGTACCTGAAAGTGATGGGGAGAATGGAACCAAGTTGGAAGACACT
CTTCAGGACATTATCCAGGAGAACTTCCCCAACCTAGCAAGGCAAGCCAACATTCAAATT
CAGGAAATACAGAAAACACCACAAAGATACTCCTCAAGAAGAGCAACTCCAAGACACAGA
ATTGTGAAATTCACCAAAATTGAAATGAAGGAAAAAATGTTAAGGGCAGTCAGAGAGAAA
GGTCGGGTTAGCCACAAAGGGAAGCCCATCAGACTAACAGCTGATCTCTCAGCAGAAACT
CCACAAGCCAGAAGAGAGTGGGGGCCAATATTCAACATTCTTAAAGAAAAGAATGTTCAG
CCCAGAATTTCACATCCAGCCAAACTAAGCTTCATAAGTGAAAGAGAAATAAAATACTTT
ACAGACAAGCAAATGCTGAGAGATTTTGTCACCATCAGGCCTGCCTTACAAGAGCTCCTG
AAGGAAGCACTAAACATAGAAAGGAACAACCGGTAGCAGCCACTGCAAAAACATGCCAAA
TTG
>lcl|hg18_L1PA5_chrX_67361324_67367491
ATGGGGAGAAACCAGAGCAGAAAAGCTGAAAATTCTAAAAATCAGAGCACCTCTTCTCCT
CCAAAGGAACGTAGCTCCTCACCAGCAATGGAAGAAAGCTGCATGGAGAATGACTTTGAT
GAGTTGAGAGAAGAAGGCTTCAGATGATCGGTAATAACAAACTTCTCCAAGCTAAAGGAG
GATGCTCAAACCCAACGCAAAGAAGCTAAAAACCTTGAAAAAAGATAAGACGAATGGCTA
ACTAGAATAAACAGCATAGAGAAGACCTTAAATGACCTGATGCAGCTGAAAACCAAGGCA
TGAGAACTACATGACACATGCACAAGCTTCAGTAGCCGATTCGATCAAATGGAAGAAACG
GTATCAGTGATGGAAGATGAAATGAATGAAATGAAGTGAGAAGAGAAGTTTAGAGAAAAA
AGAATAAAAAGAAACGAGCAAAGCCTCCAAGAAATATGGGACTATGGGAAAAGACCAAAT
CTACGCCTGATTTGTGTACCTGAAAGTGACGGCGAGAATGGAACCAAGTTGGAAAACACT
CTGCAGGATATTATCCAGGAGAACTTCCCCAATCTAGCAAGGCAGGCCAACATTCACATT
CAGGAAATACAGAGAATGCCACAAAGATACTGCTTGAGAAGAGCAACTCCAAGACACATA
ATTGTCAGATTCACCAAAGTTGAAATGAAGGAAAAAATGTTAAGGGCAGCCAGAGAGAAA
GGTCAGGTTACCCACAAAGGGAAGCCCATCAGACTAACAGCTGATTTCTCGGCAGAAACT
CTACAAGCCAGAAGAGAGTAGGGGCCAATATTCAACTTTCTTAATGAAAAGAATTTTCAA
CCCAGAATTTCATAACTAGCCAAACTAAGCTTCATAAGTAAAGGCGAAATAAAATACTTT
ACAGACAAGCAAATGCTGAGAGATTCTGTCACTACCAGTCCTGCCTTACAAGAGCTCCTA
AAGGAAGCACTAAACATGGAAAGGAACAACCAGTACCAGCCACTGCAAAGACATGCCAAA
TTG
>lcl|hg18_L1PA5_chr3_33981186_33987270
ATGGGGAGAAAACAGAGCAGAAAAGCTGAAAATTCTAAAAATCAGAGCGCCTCTTCTCCT
CCAAAGGAATGCAGCTGCTCGTCAGCAACAGAACAAAGCTGGACGGATAATGACTTTGAC
GAATTCAGAGAAGAAGGCTTCAAACGATCAGTAATAAGAAACTTCTCCGAGTTAAAGGAG
GATGTCCGAACCCATCACAAAGGAGCTAAAAACCTTGAAAAAAGATTAGACAAATGGCTA
ACTAGAATAAACAGTGTAGAGAAGAACTTAAATGACCTGATGGAGCTGAAAACCATGGCT
CAAGAACTACATGATGCATGCACAAGCTTCAGTAGCCAATTCAATCAAGTGGAAGAAATG
GTATCAGTGATTGAAGATCAAATGAATGAAATGAAGTGAGAAGAGAAGTTTAAAGAAAAA
AGAGTAAAAAGAAACGAACAAAGCCTCCAAGAAATATGCGACTATGTGAAAAGACCAAAT
CTACATCTGATTGGTGTACCTGAAAGTGACAGGGAGAATGGAACCAAGTTGGAAAACACT
CTTCAGGATATTGTCCAGGAGAACTTCCCCAACCTAGCAAGGCAGGCCAATATTCAGATT
CAGGAAATACGGAGAATGCCACAAAGATAATCCTTGAGAAGAGCAACTCCAAGACACATA
ATTGTCAAATGCACCAAAGTTGAAATGAAGGAAAAAATGTTAAAGGCAGCCAGAGAGAAA
GGTCGGGTTACCCACAAAGGGAAGCCCATCAGACTAACAGCTGATCTCTTGGTAGAAACT
CTACAAGCCAGAAGAGAGTGGGCGCCAATATTCAACATTCTTAAAGAAAAGAATTTTCAA
CCCAGAATTTCATATCCAGCCAAACTAAGCTTCAGAAGTGAAGGAGAAATAAAATCCTTT
ACAAACAAGCAAATGCTGAGAGATTTTGTCACCACCAGGCCTGCCTTAAAAGAGCTCCTG
AAGGAAGCACTAAACATGGAAAGGAACAACCTGTACCAGCCACTGCAAAAACATGCCAAA
TTG
>lcl|hg18_L1PA5_chr3_34096208_34102340
ATGGGGAGAAACCAGAGCAGAAAAGCTGAAAATTCTAAAAATCAGAGTGCCTCTTCTCCT
CCAAAGGAACACAGGTCCTCACCAGCAACAGAACAAAGCTGGATGGATAATGAC--TGAC
GAATTCAGAGAAGAAGGCTTCAAATGATTGGTAATAACAAACTTCTCTGAGCTAAAGGAG
TATGTTCGAACCCATTGCAAAGAAGCTAAAAACCTTGAAAAAAGATTAGACGAACAGCTA
ACTA-AATAAACAGTGTAGAGAAGACCTTAAATGGCCTGATGGAGCTGAAAACCACGGCA
ACAGAACTACATGATGCATGCATAAGCTTCAGTAGCCAATTTGATCAAGTGGAAGAAAGG
GTATCAGTGATGGAAGATCGAATTAATGAAATGAAGCGAGAGGAGAAGTTTAGAGAAAAA
AGAGTAAAAAGAAACTAACAAAGCCTCCAAGAAATATGTGACTATGTGAAAAGACCAAAT
CTATATCTGATTGGTGCACCTGAAAGTGACAGGGAGAATGGAACTAAGTTGGAAAACACT
CTGCAGGATATTATCCAGGAGAACTTCCCCAACCTTGCAAGGCAGGCCAACATTCAAATT
CAGAAAATACAGAGAACACCACAAAGATAGACCTCGAGAAGAGCAACTCCAAGACACATA
ATTGTCAGATTCACCAAAGTTAAAATGAACGAAAAAATGTTAAGGGCAGCCAGAGAGAAA
GGTACGGTTACCCACAAAGGGAAGCCCATCAGACTAACAGCGGATGTCTCGGCAGAAATT
CTGCAAGCCAGAAGAAAGTGGGGGCCAATATTCAACATTCTTAAAGAAAAGAATTTTCAA
CCCAGAAATTCATATCCAGCCAAACTAAGCTTCATAAGTGAAGCAGAAATAAAATCCTTT
ACAGACAAACAAATGCTGAGAGATTTTGTCACCACCAGGCCTGCCTTAAAAGAGCTCCCG
CAGGAAGCATTAAACATGGAAAGGAACAACTGGTACCCGCCACTGCAAAAACATGCCAAA
TTG
>lcl|hg18_L1PA5_chr4_78461833_78467919
ATGAGAAGAAACCAGACCAGAAAAGCTGAAAATTCTAAAAATCAGAGCACCATTTCTCCT
CCAAAGGAAGGCAGCTCCTTGCCAGCAATGGAACAAAGCTGGAAGGAGAATGACTTTGAT
GAATTGAGAGAAGAAGGCTTCAGAAAATCAGTAATAACAAACTTCTCCAAGCTGAAGGGG
GATGTTCGAACCCATCACAAAGAAGCTAAAACACTTAAAAAAAGATTAGGTGAATGGCTA
ACTAGAACAAACAGCATAGAGAAGACCTTAAATGACCTGATGGAGCTGAAAACCATGGCA
AGAGAACTACTTGACGCATGCACAAGCTTCAGTAACCAATTTGATCAAGTGGAAGAAAGG
GTATCAGTGATTGAAGATCAAATGAATGAAATTAAGTGAGAAGAGAAGTTTAGAGAAAAA
AGAGTAAAAAGAAATGAACAAAGCCTCCAAGAAATATGGGACTATGTGAAAAGACCAAGT
CTATGTCTGATTGGTGTATGTGAAAGTGACAGGGAGAATG-AACCAAGTTGGAAAACACT
CTTCAGGATATTATCCAGGAGAACTTCCCCAACCTAGCAAGGCATGCCAACATTCAAATT
AAGGAAATGCAGAGAACACCACGAAGATACTCCTTGAAAAGAGCAACACCAAGACACATA
ATTGTCAGATTCACCAAAGTTAAAATGAAGG-AAAAATATTAAGGGCAGCCAGAGAGGAA
GGTCAGATTACCCACAAAGGGAAGCCCATCAGACTAACAGCCAATCTCTCGGCAGAAATT
CTACAAGCCAGAAGAGAGTGGGGGACAATATTCAACATTCTTAAAGAAAAGAATTTACAA
TCCAGAATTTCATATCCAGCCAAACTAAACTTCATAAGTGAAGGAGAAATAAAATCCTTT
ACAGACAAGCAAATGCTGAGAGATTCTCTCACCAGCAGAACTACCTTACAAGAGCTCCTG
AAGGAAGGACTAAACATGGAAAGGAACAACCAGTACCAGCCACTGCAAAAACATGCCAAA
TTG
>lcl|hg18_L1PA5_chr5_10043871_10049992
CTGGGGAGAAACCAGAGCAGAAAAACTGAAAATTCTAAAAATCAGAGCGCCTCTTCTCCT
AGAAAGGAACGCAACTCCTTGCCAGCAATGGAACAAAGCTAGATGGAGAATGACTTTCAC
GAGTTGAGAGAAGAAGGATTCAGACGATTAGTAAACAGAAACTTCTCTGAGCTACATGAG
GATGTTCGAACCAATCACAAAGAAGATAAAAACCTTGAAAAAAGATTAGATGAATGGCTA
ACTAGAATAAACAGCATAGAGAAGACCTTAAATGACCTCATGGAGCTGAAAACCACGGCA
CAAGAACTACGTGATGCATGCACAAGCTTCAGCCGCCGATTAGATCAAGTGGAAGAAAGG
GTATCAGTAATTGAAGATCAAATGAATGAAAAGAAGCGAGAAGAGAAGTTTAGAGAAAAA
GGAGTAAAAAGAAATGAACAAAGGCTCCAAGAAATATGGGACTATATGAAAAGACCAAAT
CTACATCTGATTGATGTACCTGAAAATGACGCGGAGAATGGAACCAATGTGGAAAACATT
CTGCAGGATATTATCCAGGAGAACTTCCCCAACCTAGCAAAGCAGGCCAACATTCAAATT
CAGGAAATACAGAGAATGCCACAAAGATACTCCTTGAGAAGAGAAACTCCAAGACACATA
ATTGTCAGATTTACCAAGGTTGAAATGGAGGAAAAAATGTTAAGGGAAGCCAGAGAGAAA
GGCTGGGTTACCCACAAAGGGAAGCCCATCAAACTAACAGCAGATCTCTCTGAAGAAACT
CTACAAGCCAGAAGAGAATGGGGGCCAATATTCAACATTCTTAAAGAAAAGAATTTTCAA
CCCAGAATTTCATATCCAGCCAAACTAAGCTTCAT-AGTGAAGGAGAAATAAAATCCTTT
AAAGACAAGCAAATGCTGACAGATTTTGTCAGCACCAGGCCTGCCTTACAAGAGCTCCTG
AAGGAAGCACTAAACATGGAAAGGAACAACTGGTACAAGCCACTGCAAAAACATGCCA--
TCG
>lcl|hg18_L1PA5_chr7_115416570_115422647
ATCGGGAGAAACCAAAGCAGAAAAGCTGAAAATTCT-AAAATCAGAGCGCTTCTTCTCCA
CCAAAGGAGCGCGGCTCCTCACCAGCAACGGAACAAACCTGGATGGAGAATGACTTTGAG
GAGTTGAGAGAAGAAGGCTTCAGAAGATCGGTAATAACAAACTTCCCTGAGCTAAAGGAG
GATGTTCGAACTCATCACAAAATAGCTAAAAACCTTGAAAAGAGATTAGACGAATGGCTA
GCTAGAATGAACAGCATAGAGAAGACCTTGAATGACCTGATGGAGCTGAAAACCATGGCA
CGAGAATTACGTGATGAATGCACAAGCTTCAGTAGCTGATTTGATCAAGTGGAAGAAAGG
GTATCAGTGATTGAAGATCAAAGGAATGAAATGAAATGAGAAGAGAAGTTTAGA--AAAA
AGAGTAAAAAGAAATGAACAAAGCCATCAAGAAATATGGGACTATGTAAAAAGACCAAAT
CTACATCTGATTGGTGTACCTGAAAGTGACGGGGAGAATGGAACCAAGTTGGAAAACACT
CTTCAGGATATCATCCAGGAGAACTTCCCCAATCTAGCAAGGCAGGCCAACATTCAAATT
CAGGAAATGCAGAGAACGCCACAAAGATACTCCTCGAGAAGAGCAACTCTAAGACACATA
ATTGTGAGATTCGCCAAAGTTGAAATGAAGGAAAAAATGTTAAAGGGAGCCAGAGAGAAA
GGTCAGGTTACCCACAAAGGGAAGCCCATCAGACTAACAGCTGATCTCTCCACAGAAACT
CTACAAGCTAGAAGAGAG-GGGGGCCAGTACTCAAAATTCATAAAGAAAAGAATTTTCAA
CCCAGAATTTCATATCCAGCCAAACTAAGCTTCAT----AAAGGAGAAATAAAATCCTTT
ACAGACAAGCAAATGCTGA-AGATTTTGTCACCACCAGGTCTGCTTTACAAGAGCTCCTG
AAGGAAGCACTAAACATGGAAAGGAACAACTAGTACAAGCCACTGCAAGAACATGCCAAA
TTG
>lcl|hg18_L1PA5_chr1_47063398_47069571
ATGGGGAGAAATCAGAGCAGAAAAGCTGAAAATTCTAAAAACCAGAGTGCCTCTTCTCCT
CCAAAGGACTGCAGCTCCTCGCCAGCAATGGAACAAAGCTGGACAGAGAATGACTTTGAC
GAGTTGATAGAAGTAAGCTCCAGAAGGTCGGTAATAACAAACTTCTCCGAGCTAAAGGAG
CATGTTCTAACCCATTGTAAGGAAGCTAAAAACCTTGAAAAAAGGTTAGATGAATGGCTA
AGTAGAATAAACAGTGTAGAGAAGACTTTAAATGACCTGATGGAGCTGAAAACTATGGCA
CGAGAACTTCATGACACATGCGCAAGCTTCAATAGCCAACTTGATCAAGCGGAAGAAAGG
GTATCAGTGATTGAAGATCAAATTCATGAAATAAAGTGAGAGGACAAGTTTAGAGAAAAA
AGAGTAAAAAGAAATGAACAAAGCCTATAAGAAATATGGGACTATGTGAAAAGACCAAAT
ATACATTTGATTGGTGTACCTGAAAGTGATGGGGAGAATGGAACCAAGATGGAAAACACT
CTTCAGGATATTATCCAG---AACTTCCCCAACCTAGCAAGGCAGGCCAACATTCAAATT
CAGAAAATACAGAGAACACCACACAGATACTCCTCGAGAAGAGCAACTCCAAGACACACA
ATTGTCAGATTCACCAAGGTTGAAATGAGGGAAAGAATGTTAAGGGCAGCCAGAGAGAAA
GGTCAGGTTACCCACAAAGGGAAGCCCATCAGACTAACCGTGGATCTCTCGGCAGAAACC
CTACAAGCCAGAAGAGAGTGGGGGCCAATATTCAGCATTCTTAAAGAAAAGAATTTTCAA
CCCAGAATTTCACATCCAGCCAAACTCAGCTTCATAAGTGAAGGGGAAATAAAATCCTTT
ACAGACAAGCAAAGGCTGAGAGATTTTGTCAACACCAGGCCTGCCTTACAAGAGCTCCTG
AAGGAAGCACTAAACATGGAAAGGAACAACTGGTACCAACCACTGCAAAAACAAGCCAAA
TTG
>lcl|hg18_L1PA5_chr3_25345054_25351188
ATGGGGAGAAACCAGAGCAGAAAAGCTGAAAATTCTAAAAATCAGACTGCCTCTACTCCT
CCAAAGGAATGCAGCTGCTCGACAGCAATGGAACAAAGCTGGATGGAGAATGACTTTGAT
GAGTTGAGAGAAGAAGACTTCAGACGATCAGTAATAACAAACTCCTCCAAGCTAAAGGAG
GATGTTGAAACCCATCGCAAAGAAGCTAAAAGCCTTGAAAAAAGATTAGACAAATGGCTA
ACTAGAATAACCAGTGTAGAGAAGTCCTTAAATGGCCTGATGGAGCTAAAAACCATGGCA
CGAGAACTACGTGATGCATGCACAAGCTTCAGTAGCTGATTCAATCAAGTGGAAGAAAGG
GTATCAGTGATTGAAGATCAAATGAATGAAATGAAGTGAGAAGAGAAGTTTAGAGAAAAA
TTAATAAAAAGAAATGAACAAATCCTCCAAGAAATATGGGACTATGTGAAAAGACCAAAT
CTACATCTGATTGGTGTACCTGAAAGTGACGGGGACAATGGAACCAAGTTGGAAAACACT
CTGCAGGATATTAATGAGAAGAGCTTCCCCAAGCCAGCAAGACAGGCCAACATTCCAATT
CAGGAAATACAGAGAACTCCACAAAGATACTCCCCGAGAAGAGCAACCCCAAGACACATA
ATTGTCAGATTCA-CAAAGTTGAAATGAAGGAAAAAGTGTTAAGGGCAGCCAGAGAGAAA
GGTCAGGTTACCCACAAAGGGAAGCCCATCAGACTAACAGCGGATCTCTCGGCAGACACT
CTGCAAGCCAGAAGAGAGTGGGGGCCAATATTCAACATTCTTAAAGAAAAGAATTTTCAA
CCCAGAATTTCATATCCAGCCAAACTAAGCTTCATAAGTGAAGGAGAAATAAAATCCTTT
ACAGACAAGCAAATGCTGAGAGATTTTGTCACAACCAGGCCTGCCCTACAAGAGCTCCTG
AAGGAAGCACTAAACATGGAAAGGAACAACCAGTACCAGCCACTA-AAAAACATGCCAAA
TTG
>lcl|hg18_L1PA5_chr4_167901216_167907375
ATGGGAAGAAACCAGAGCAGAAAAGCTGAAAATTCTAAAAACCAGAGCGCCTATTCTCCT
CCAAAGGAACGCAGCTCCTCACCAGCAACAGAACAAAGCTGGATGGAGAATGACTTTGAC
GAGTTGACAGAAGTAGGCTTCAGAAGATCAATAATAAGAAACTTTTCCAAGATAAGGGAG
GATGTTCGAACCCATTGCAAGGCAGCTAAAAACTTTGAAAAAAGATTAGACAAATGGCTA
ACAGGAATAAACAGCATAGGGAAGACCTTAAGTGACCTGATGGAGCTGAAAACCATGGCA
TGAGAACTACGTGATGCGTGCATAAGCTTTAGTAGCCGATTCGATCAAGTGGAAGAAAGG
GTATCAGTGATTGAAGATCAAATGAATGAAATGAAGCGAGAAGACAAGTTTAGAGAAAAA
AAAGTAAAAATAAACGAACAAAGCCTCCAAGAAATATGGGACTATGTGAAGAGACCAAAT
CTACATTTGATTGGTGTACGTGAAAGTGATGGGGAGAATGGAACCAAGTTGGAAAACACT
CTGCACGATATTAACCAGGAGAACTTCCCCAACCTAGCAAGGTAGGCCAACATTCAAATT
CAGGATATACAGAGAACACCACAAAGACATTCCTCAAGAAGAGCAACCCCAAGACACATA
ATTTTCATATGCACCAAGGTGGAAATGAAGGAAAAAATGTTAAGGGCAGCCAGAGAGAAA
GGTCGGGTTACCCACAAAGGGAAGCCCATCAGACTAACAGCGGATCTCTCAGCAGAAACT
CTATGAGCCAGAAGAGAGTGGGGGCCAATATTCAACATTCTTAAAGAAAAGTATTTTCAA
CCCAGTATTTCATATCCAGCCAAACTAAATTTCATAAGTGAAGGAGAAATAAAATCCTTT
ACAGACAAGCAAATGCTGAGGGATTTTCTCACCACCAGGCCTGCCTTATAAGAGCTCCTG
AAGAAAGCACTAAACATGGAAAGGAACAACCAGTAACAGCCACTGCAAAAACATGCCAAA
TTG
>lcl|hg18_L1PA5_chr1_239125188_239131321
ATGGGGAGTAACCAGAGCAGAAAAGCTGAAAATTCTAAAAATCAGAGTGCCTCTTCTCCT
CCAAAGGAATGCAGCTCCTCGCCAGCAACGGAACAAAGCTGGATGGAGAATGACTTTGAG
GAGTTGGGAGAAGAAGGCTTCAGACGATCGGTAATAACAAACTTCTCTGAGCTAAAGGAG
GATGTTCAAACCCATTTCAAAGAAGCTAAAAACCTTGAAAAAAGATTAGACGAATGGCTA
ACTAGAATAAACAGCGTAGAGAAGACCTTAAATGACCTGATGTAGCTGAAAACCGTGGCA
TGAGAACTACGTGACACATACACAAGCTTCAATAGCCGATTCGATCAAGTGGAAGAAAGG
GTATCAGTGATTGAAGATCAAATGAATGAAATGGAGCGAGAAGAGAAGTTTAGAGAAAAA
AGAGTATAAAGAAATGAACAAAGCCT-CAAGAAATATGGAACTATGTGAAAAGACCAAAT
CTTCATCTGATTGGTGTATCTGAAATTGACAGGGAGAATGGAACCAAGTTGGAAAACACT
CTTCAGGATATTTTCCAGGAGAACTTCACCTACCTAGCAAGGCAGGCCAACATTCAAATT
CAGGAAATACAGAGAACGCCACAAAGATACACCTCGAGAAGAGCAACTCTAAGACACATA
ATTGTCAGATTCACCAAAGTTGAAATGAAGGAAAAAATGTTAAGGGCAGCCAGAGAGAAA
GGTCAGGTTACCCACAAAGGGAAGCCCATCAGACTAACAGCTGATCTCTCAGCAGAAACT
CTACAAGCCAGAAGAGAGTAGGGGCCAACATTCAACATTCTTAAAGAAAAGAATTTTCAA
CCCAGAATTTCATATGCAGCCAAACTAAGCTTCCTAAGTGAAGGAGAAATAAAATCCTTT
ACGGACAAGCAATTGCTGAGAGATTTTGTCACCACCAGGCCTGCCTTATAAGAGCTCCTG
AAGGAAGCACTAAACATGGAAAGGAACAACTGGTACCAGCCATTGCTAAAACATGCCAAA
TTG
>lcl|hg18_L1PA5_chr1_95396636_95402771
ATGGGGAGAAACTAGAGCAGAAAAGCTGAAAATTCTAAAAATCAGAGCACCTATTCTCCT
CCAAAGTAACGCAGCTCCTCGCCAGCAGCAGAACAAAGCTGGACAGAGAACAACTTTGAC
AAGTTGAGAGAAGAAGGCTTCAAACGATCAGTAATAACAAACTTCTCCGAGCTAAAGGAG
GATGTTCGAACCCATCGCAAAAAAGCTAAAAACATGCAAAAAAGAGTAGACGAATGGCTA
ACTACAATAAACAGCATACAGAAGACCTCAGGT-ACCCAATGGAGCTGAAAACCATGGCA
CGAGAACTATATGACACATGCACAAGCTTCAGTAGCCGATTTGATCAAGTGGAAGAAAGG
GTATCAGTGATTGTAGATCAAATGAATGAAATGAAGTGAGAAG---AGTTTAGAGAAAAA
AGAGTAAAAAGAAATGAACGAAGCCTCTGAGAAATATGAGACTATGTGAAGAGACCAAAT
CTACGTTTGACTGGTATACCTGAAAGTGATGGGGAGAATGGAACCAAGTTGGAAAACACT
CTTCAGGGTATTATCCAGGAGAACTTCCCCAACCTAGCAAGGCAGGCCAACATTCAAATT
CAGGAAATACAGAGAACACCACAAAGATACTCCTCGAGAAGAGCAACTCCAAGACACATA
ATTGTCAGATTCACCAAAGCTGAAATGAAGGAAAAAATGTTAAGGGCAGCCAGAGAGAAA
GGTTGGGTTACCCACAAAGGGAAGCCCAACAGACTAACAGCGGATCTCTCGGCAGAAACT
CTACAAGCCAGAACAGAGTGGGGGCCAATGTTCAACATTCTTAAAGTAAAGAACTTTCAA
TCCAGAATTTCATATCCAGCTAAACTAAGCTTCATAAGTGAAGGAGAAATAAAATCCTTT
ACAGACAAGCAAATGCTGAGACATTCTGTCACCACCACGCCTGCCTTACAAGAGCTCCTG
AAGGAAGCACTAAACATGGAAAGGAACAACCAGTACTAACCACTGCAAAAACATGCCAAA
TTG
>lcl|hg18_L1PA5_chr10_26426325_26432447
ATGGGGAGAAACTAGAGCAGAAAAGCTGAAAATTCTAAAAATCAGAGGGCCACTTCTCCT
CCAAAGGAATGCAGCTCCTCACCAGCAACGGAACAAAGCTGGACGGAGAATCACTTTGAT
GAGTTGAGAGAAGAAGACTTCAGATGATCGGTAATAACAGACTTCTCCGAGCTAAAGGAG
GATGTTTGAAC----TGCAAAGAAGCTAAAAACCTTGAAAAAAGATTAGACAAATGGCTA
ACTAGAATAAACAGTGTAGAGAAGACCTTAAACGATCTGATGGAGCTGAAAACCATGGCA
CGAGAACTATGTGACGCATGCAAAAGCTTCAGTAGCTGATTCAATCAAGTGGAAGAAAGA
GTATCAGTGATTGAAGATCAAATGAATGAAATGAAGCGAGAAGAGAAGTTTAGAGAAAAA
AGAGTAAAAAGAAACAAACAAAGCTTCCAAGAAATATGGGATGATGTGAAAAGATCAAAT
CTACGTCTGATTGGTGTACCTGAAAGTGACAGGGACAATGGAACCAAGTTGGAAAACACT
CTTTAGGATATTATCCAGGAGAACTTCCCTAACCAAGCAAGGCAGGACAACATTCAAATT
CAGGAAATACAGAAAATGCCACAAAGATACTCCTCCAGAAGAGCAACTCCAAAACACATA
ATTGTCAGATTCACCAAGGTTGAAATGAAGGAAAAAATATTAAGGGCAGCCAGAGAGAAA
GGTCGGCTTACCCACAAAGGGAAGTCCATCAGACTAACAGCGGATCTCCTGGCAGAAACT
CTACAAGCCAGAAAAGAGTGGGGGCCAATATTCAAAATTCTTAAAGAAAAGAATTTTCAA
CCCAGAATTTCATATCCAGCCAAACTAAGCTTCATAAGTGAAGGAGAAAGAAAATCCTTT
ACAGACAAGCAAATGCTGAGAGATTTTGTCACCACCAGGCCTGCCTTACAAGAGCTCCTG
AAGGAAGCACTAAACGTGGAAAGGAACAACTGGTACCAGCCACTGCAAAAACATGCCAAA
TTG
>lcl|hg18_L1PA5_chr1_45400614_45406741
ATGGGCAGAAACCAGGGCAGAAAAGCTGAAAATTCTAAAAATCAGAGTGCCTCTTCTCCT
TCAAAGGAACACAGCTCCTTGCCAGCAACAGAACAAAGCTAGACAGAGAATGACTTTGAC
GAGTTGAGAGA---AGGCTTCAGAAGATCGGTAATAACAAACTTCTCCGAGCTAAAGGAG
GATGTTCGAACCCATCGCAAAGAAGTTGAAAACCTTGAAAAAAGATTGGACGAATTGCTA
ACTAGAATAAACAGCATAGAGAAGACCTTAAATGACCTGATGGAGCTGAAAACCATGGCA
CGAGAACTATGTGACGCATGCATAAGCTTCAGTAGCTGATTCAATCAACTGGAAGAAACG
GTATCAGTGATGGAAGATCAAATGAATG-----AAGTCAGAAGAGAAGCTTAGAGAAAAA
AGAGTAAAAAGAAATGAACAAAGCCTCCAAGAAATATGGGACAATGTGAAAAGACCAAAT
CTACGTCTGATTGGCGTACCTGAAAGTGACAGGGAGAATGGAACCAAGTTGGAAAACACT
CTTCAGGATGTTATCCAGGAGAACTTCCCCAACCTAGCAAGGCAGGCCAACATTCAAATT
CAGGAAATACATAGAACGCCACAAAGATAGTCCTCCAGAAGAGCAACTCCAAGACACATA
ATTGTCAGATTCACCAAAGTTGAAATGAAGGAAAAAATGTTGAGGGCAGCCAGAGAGAAA
GGTTGGGTTACCCATAAAGGGAAGCCCATCAGACTAACAGTGGATCTCTCGGCAGAAACT
CTAAAAGCCAGAAGAGAGTGGGGGCCAATATTCAGCATTCTTAAAGAAAAGAATTTTCAA
CCCAGAATTTCATAACCAGCCAAACTAAGCTTCACAGGTGAAGGAGAAATAAAATCCTTT
ACAGACAAGCAAATGCTGAGAGATTTTGTCACCACCAGGCCTGCCCTACAAGAGCTCCTG
AAGGAAGCACTAAACATGGAAAGGAACAACCGGTACCAGCCACTGCAAAAACATGACAAA
TTG
>lcl|hg18_L1PA5_chr10_91065840_91071964
ATGGGGAGAAACCAGAGCAGAAAAGCTGAAAATTCTAAAAATCAGAGTGCCTCTTCTCCT
CCAAAGGAATGCAGCTGCTTGCCAGCAATGGAACAAAGCTGGACGGAGAATGACTTTGAT
GAGTTGAGAGAAGAAGGCTGCAGACAATCGGTAATAACAAATTTCTTCGAGCTAAGGGAG
GATGTTTGAACCCATGGCAAAGAAGCTAATAACCTTGAAAAAAGATTCGACGAATGGCTA
ACTAGAATAAAGAGCGTAGAGAAGACCTTAAATGATGTGATGGAGCTGAAAACCATGGCA
TGAGAACTATATGACGCATGCACAACCTTCAGTAGCCAATTC-ATCAACTGGAAGAAAGG
GTATTAGTGATTGAAGATCAAATGAATGAAATGAAGTGAGAAGAGAAGTTTAGAGAAAAA
AGAGTAAAAAGAAATGAACAAAGCCTCCAAGAAATATGGGACTATGTGAAAAGACCAAAC
ATACATCTGACTGGTGTACCTGAAAGTGACACGGAGAATGGAACCAAGTTGGAAAACACT
CTGCAGGATATTATGCAGGAGAACTTCCCCAACCTAGCAAGGGAGGCTAACATTCAAATT
CAGGAAATACGGAGAACGCCACAAAGATATTCCTCGAGAAGAGCAATTCCAAGACACATA
ATTAGCAGATTCACCAAAGTTGAAATGAAGGAAAAAATGTTAAAGGCAGCCAGAGAGAAG
GGTCAGGTTACCCACAAAGGGAAGCCCATCAGACTAACAGCAGATGTCTCGGCAGAAACT
CTACAAGCCAGAAGAGAGTGGGGGCCAATATTCAACATTCTTAAAGAGAAGAATTTTCAA
CCCAGAATTTCATATCCAGCCAAACTAAGCTTCATAAGTGAAGGAGAAATAAAATCCTTT
ACAGACAAGCAAAGGCTGAGAGATTTTGTCACCACCAGGCCTGCCTTACAAGAGCTCCTG
AAGGAAGCACTAAACATGGAAAGGAACAACCGGTACCAGCCACTGC-AAAACATGTCAAA
GTG
>lcl|hg18_L1PA5_chr10_101390313_101396434
ATGGAGAGAAACCAGAGCAGAAAAGCTGAAAACTCTAAAAATCAGAGCACCTCTTCTCCT
CCAAAGGAAAGCAGCTCCTCGCCAGCAATGGAACAAAGCTGGACGGAGAATGACTTTGAC
GAGTTGAGAGAAGAAGGCTTTGGACGATCGGTAATAACAAACTTCTCTAAGCTAAAGGAG
AATGTTCGAACCCACCGCAAAGTAGCCAAAAACCTTGAAAAAAGATTAGATGAATGGCTA
ACTAGAATAAACAGCATAGAGAAGACCTTAAATGACCTGATGGAGCTGAAAACCACGGCA
TGAAAACT--GTGACAAATGCACAATCTTCAGTAGCTGATTCGATCAAGTGGAAGAAAGG
GTATCAGTGATTGAAGATCCAATGAATGAAATGAAGCAAGAAGATAAGTTTAGAGAAAAA
AGAGTAAAAAGCCACTAACAAAGCCTCCAAGAAATATGGGACTATGTGAAAAGACCAAAT
CTACATCTGATTGGTGTACCTGAAAGTGATGGGGAGAATGGAACCAAGTTGGAAAACACT
CTTCAGGATATTATCCAGGAGAACTTCCCCAACCTAGCAAGGCAGGCCAACATTCAAATT
CAGGAAATACAGAGAACACCGCAAAGATACTCCTCAAGAAGAGCAACTCCAAGACACATA
ATTGTCAGATTCACCAAAGTAGAAATGAAGGAAAAAATGTTAAGGGCAGCCAGAGAGAAA
GGTCGGGTTACCCACAAAGGCAAGCCCATCAAACTAACAGCGGATCTCTCA-CAGAAACT
CTACAAGCCAGAAGAGAGTGGGGGCCAATATTCAACATTCTTAAAGAAAAGAATTTTCAA
CCCAGAATTTCATATCCAGCCAAACTAAGCTACATACATGAAGGAGAAATAAAATCCTTT
ACAGACAAGGAAATGCTGAGAGATTTTGTCACCACCAGGCCTGCCTTACAAGAGCTCCTG
AAGGCAGCACTAAACATGGAAAGGAACAACTGGTACCAGCCACTGCAAAAACATGCCAAA
TTG
>lcl|hg18_L1PA5_chr1_232251996_232258153
ATGGGGAGAAACCAGAGCAGAAAAGCTGAAAATTCTAAAAATCAGAGCGCCTCTTCTCCT
CCAAAGGAACGCAGCTCTTTGCCAACAACAGAACAAAGCCGGACAGAGAATGACTTTGAT
GAGTTGACAGAAGAAGGCTTCAGACAATCGGTAA---TAAACTTCTCTGAACTAAAGGAG
AATGTTCGAACCCATCACAAAGAAGCTAAAAACCTTGAAAAAACATTAGATGAATGGCTA
ACTAGAATAAACAGCATAGAGAAGACCTTAAATGACCTGATGGAGTTGAAAACCATGGCA
CGAGAACTACATGATGCATGCACAAGCTTCAGTAGCCGATTCGATCAAGTGGAAGAAAGA
G--TCAGTGATTGAACATCAAATGAATGAAATGAAGTGAGAAGAGAAGTTTAGAGAAAAA
AGAGTAAAAAGAAACAAACAAAGTCTCCAAGAAATATGGGACTATGTGAAAACACCAAAT
CTACGTCTGAATGGTGTACCTGAAAGTGACAGGGAGAATGGAACCAAGTTGGAAAACACT
TTGCAGGATATTATCCAGGAGAACTTCCCCAACCTAGCAAGGCAGGCCAACATTCAAATT
CAGGAAATACAGAGAATGCCACAAAGATACTCCTCGAGAGGAGCAACTCCAAGACACATA
ATTGTCAGATTCACCAAAGTTGAAATGAAGGAAAAAATGTTAAGGG-TGCCAGAGAGAAA
GGTCTGGTTACCCACAAAGGGAAGCCCATCAGACTAACAGCAAATCTCTCAGCAGAAACT
CTACAAGCCAGAAGAGAGTGGGGGCCAATATTCAACATTCTTAAAGAAAAGAATTTTCAA
CCCAGAATTTCATATCAAGCCAAACTAAGCTTCATAATTGAAGGAGAAATAAAATCCTTT
ACAGACAAGCAAATGCTCAGAGATTCTGTCACCACCAGGCCTGCCTTACAAGAGCTCCTG
AAGGAAGCACTAAACATGGAAAGGAACAAATGGTACCAGCCACTGCAAAAACATGCCAAA
TTG
>lcl|hg18_L1PA5_chr12_11378615_11384751
ATGGGGAGAAACCAGAGAAGAAAAGCTGAAAATTCTAAAAACC-GAGCATCTCTTCTCCT
CCAAAGGATCGCAGCTCCTTGCCAGCAATGGAACAAAGCTGGACAGAAAATGACTTTGAC
AAGTTGACAGAAGTAGGCTTCAGAAGAATGGTAATAACAAACTTCCCTGAGCTAAAGGAG
GATGTTTGAACCCATCACAATGAAGCTAAAAACCTTGAAAAAAGATGAGAAGAATGGCTA
CCTAGAATAAACAGCATAGAGAAGACCTTAAATGAACTGATGGAGCTGAAAACCATGGCA
CGAGAACTACATGACACATCCACAAGCTTCAGTGGCTGATTTGATCAAGTGGAAGAAAGG
TTATCAGTGATGGAAGACCAAATGGAAGAAATGAAGTGAGAAGA-AAGCTTAGAGAAAAA
AGAGTAAAAAGAAAC----AAAGCCTCCAAGAAATATGGGACTATGTGAAAAGACCAAAT
CTACATTTGATTGGTGTATCCGAAAGTGATGGGGAGAATGGAACCAAGTTGAAAAACACT
CTGCAGGATATTATCCAGGAGAACTTCCTCAACATAGTAAGGCAGGCCAATATTCAAATT
CAGGAAATACAGAGAACGCCACAGAGATACCCCTCGAGAAGAGCAACCCCAAGACACATA
ATTGTCAGATTCACCAAGGTTGAAATGAAAGAAAAAATGTTAAGGGCAGCCAGAGAGAAA
GGTCAGGTTACCCACAAAGGGAAGCCCATCAGACTAACAGCTGATCTCTCGGCAGGAATT
CTACAAGCCAGAAGAGAGTGGGGACCAATATTCAACATTCTTAAAGAGAAGGATTTTCAA
CCCAGAATTTCATATCCAGCCAAACTAAGCTTCATAAGTGAAGGAGAAATAAAATCCTTT
ACAGGCAAGCAAATGCTGAGAGATTTTGTCACCACCAGGCTTGCCTTACAAGAGCTCTTG
AAGGAAGCACTAAACATGGAAAGGAACAACCGGTACCAGCAACAGCAAAAACATGCCAAA
TTG
>lcl|hg18_L1PA5_chr12_101055433_101061521
ATGGGGAGAAACCAGAGCAGAAAAGCCAAATATTCTAAAAAGCAGAGTGCCTCTTCTCCT
CCAAAGGAATGCAGCTCCTCACCAGCAATGGAACAAAGCTGGACAGAGAATGACTTTGAC
GAGTTGAGAGAAGAAGACTTCAGACGATTGGTAATAACAAACTTATCTGAGCTAAAGGAG
GATGTTTAAACCCATTGCAAAGAAGGTAAAAAC-TTGAAAAAAGATTAGACGATTAGCTA
ACTAGAATAAACAGGGTAGAGAATACCTTAAATGACCTGATGGAGCTGAAAACCATGGCA
CGAGAACTATGAGATGCATGCACAAGCTTCAGTGGCTGATTC-ATCAAGTGGAAGAAAGG
GTATCAGTGATTGAAGATCAAATTAATGAAATGAAGCGAGAAGACAAGTTTAGAGAAAAA
AGAGTAAAAAGAAACAAACAAAGCCTCCAAGAAATATGGGACTATATGAAAAGACCAAAT
TTACATCTGATTGGTGTACCTGAAAGTGACGGGGAGAATGGAACCAAGTTGGAAAACACT
CTGCAGGATATTATCCAGGAGAACTTCCCCAACCTAGCAGGGCAGGCCAACATTCAAATT
CAGGAAATACAGAGAACTCCACAAAGATACTCCTCGAGAAGACCAACTCCAAGACACATA
ATTATCAGATTCACCAAAGTTGAACTGAAGGAAAAAATGTTAAGGGCAGCCAGAGAGAAA
GGTCAGGTTACTCACAAAGGGAAGCCCATCAGACTAACAGCAGATCTCTCGGCAGAAACG
CTACAAGCCAGAAGACAGTGGGGGCCAATATTCAACATTCTTAAAGAAAAGAATTTTCAA
CCCAGAATTTCATAGCCAGCCAAACTAAGCTTCATAAGTGAAGGAGAAATAAAATCCTTT
ACAGACAAGCAAATGCTGAGAGATTTTGTCACCACCAGACCTGCCTTACAAGAGCTCCTG
AAGGAAGTACTAAACATGGAAAGGAAAAACTGGTACCAGCCACTGCAAAAACATGCCAAA
TTT
>lcl|hg18_L1PA5_chr13_77998208_78004335
ATGGGAAGAAATCAGAGCAGAAAAGCTGAAAATTCTAAAAACCAGAGCATCTCTTCTCCT
CCAAAGGAACGCAACTCCTTTCCAGCAAAGGAACAAAGCTGGATGGAAAAAGACTTTGAC
GAGTTGAGAGAAGAAGACTTCAGGTGATCAATAATACCAAACTTCTCAGAGCTAAAGGAG
GATGTTCGAACCCATTGCAAAGAAGATAAAAACATTGAAAAAAGATCAGACGAATGGCTA
ACTAGAATAAAGAGCGTAGAGAAGACCTTAAATGACCTGCTGGAGCTGAAAACCATGGCA
TGGGAAGTATGTGACACATGCACGAGCTTCAGTAGCCGATTCGATCAAATGGAAGAAAGG
GTATCAGTGATTGAAGAGCAAATGAATGAAATGAAGTGAGAAGAGAAGTTTAGAGAAAAA
AGAGTAAAAAGAAATGAACAAATCCTCCAAAAAATATGGGACTATGTGAAAAGACCAAAT
CTACATCTGATTGGTGTACCTGAAAGTGACAGGGAGAATGGAACCAAGTTGGAAAACACT
CTTCAGGATATTATCCAGGAGAACTTCCCCAATCTAGCAAGGCAGGCCAACATTCAAATT
CAGGAAAGACAGAGAACGCCACAAAGATACTCCCTGAGAAGAGTAACTCCAAGACACATA
ATTGTCAGATTCACCAAAGTTGAAATGAAGGAAAAAATGTTAAGCACAGCCAGAGAGAAA
GGTCAGGTTATCTACAAAGGGAAGCCCATCAGACTAAGAATGGATCTCTTGGCAGAAATT
CTACAAGCCAGAAGAGAGTGGGGGCCAATATTCAACATTCTTAAAGAAAAGAATTTTCAA
CCCAGAATTTCATATCCAGCCAAACTAATCTTCATAAGTGAAGGAGAAATAAAATCCTTT
ATAGACAAGCAAATGCTGAGAGATTTTGTCACCACCAGGCCTGCCTTACAAGAGCTCCTG
AAGGAAGCACTAAACATGG-----AACAACCAATACCAGCCACTGCAAAAACATGCCAAA
TTG
>lcl|hg18_L1PA5_chr13_39320413_39326541
ATGGGGAGAAACCAGAGCAGAAAAGCTGAAAATTATAAAAATCAGAGTGCCTCTTCTCCT
CCAAAGGAACGCAGCTCCTTGCCAGCAATGGAACAAAGCTGGACAGAGAATGACTTTGAC
GAGTTGAGAGAAGACGGCTTCACACAATCGGTAATAACAAACTTCTCCAAGCTAAAGGAG
GATGTTCAAACCCATTGCAAGGAAGCTAAAAACCTTGGAAAAAGATTAGACCAATGGCTA
ACTAGAATAAACAGCATAGAGAGGACCTTAAATGACCTGATGGATCTGAAAACCATGGCA
CAAGAACTACGTGACGCATGCACAAGCTTCAGTAGCCGATTCCATCAAGTGGCAGAAAGG
GTATCAGTGATTGAAGATCAAATGAATGAAATGAAGCCAGAAGAGAAGTTTAGAGAAAAA
AGAGTAAAAAGAAATGAACAAAGCCTCCAAGAAATATGGGACTATGTGAAAAGACCAAAT
CTACATCTGATTAGTGTACCTGAAAGTGATGGGGAGAATGGAACCAAGTTGGAAAACATT
CTTCAGGATAGTATCCAGGAGAATTTCCCCAACCTAGCAAGGCAGGCCAACATTCAAATT
CAGGAAATACAGAGAACGCCCCAAAGATACTCCTCGAGAAGAGCAACTCCAAGACACATA
ATTGTCAGATTCACCAAAGTTGAAATGAAGGAAAAACTGTTAAGGGCAGCCAGAGAGAAA
GGTCTGGTGACCCACAAAGGGAAGCCCATCAGACTAACAGTGGATCTCTCGGGAGAAACT
CTACAAGCCAGAAGAGAGTGGGGGCCAATATTCGACATTCTTAAAGAAAAGAATTTTCAA
CCCAGAATTTCATACCCAGCCAAACTAAGCTTCATAAGTGAAGGAGAAATAAAATCCTTT
ACAGACAAACAAATGCTGAGAGATTTTGTCACCACCAGGCCTGCCTTACAAGAGCTCCTG
AAGGAAGCACTAAACATGGAAAGGAACAACCAGTACCAGCCACTGCAAAAACATGCCAAA
TTG
>lcl|hg18_L1PA5_chr12_93740727_93746919
ATGGGGAGAAACCAGAGCAGAAAAGCTGAAAATTCTAAAAATCAGAGCGCCTCTTCTCCA
CCAAAGGAACGCAGCTCCTCGCCAGCAATGGAACAAAGCTGGACGGAGAATGACTTTGAC
AAGCTGACAGAAGTAGGCTTCAGACGATTGGTAATAACAAACTTCTCTGAGCTAAAGGAG
GATGTTCAAACCCATCACAAAGAAACTAAAAACTTTGAAAAAAGATTAGACGAATGGCTA
ACTAGAATAAAT-GCGTAGATAAAAGCTTAAATGACCTGATGGAGCTGAAAACCATGGCA
CAAGAACTATGTGATGCATGCACAAGCTTCAGTAGCCGATTCAATCAACTGGAAGAAAGG
GTATTAGTGACTGAAGATCAAATGAATGAAATGAAGTGAGAAGAGAAGTTTAGAGAAAAA
AGAGTAAAAAGAAACAAACAAAGCCTCCAAGAAATATGGGACTATGTGAAAAGACCAAAT
CTATGTCTGATTGGTGTACCTGAAAGTGACAGGGAGAATGGAACCAAGTTGGAAAATACT
CCTCAGGACATTATCCAGGAGAACTTCCCCAACCTAGCAAGGCAGGCCAACATTCAAATT
CAGGAAATACAGAGAACACCACAGAGATACTCCTCGAGAAGAGCAGCTCCAAGACACATA
ATTGTCAGATTCACCAAAGTTGAAATGAAGGAAAAAATGTTAAGGGCAGCCAGAGAGAAA
TGTCAGGTTACCCACAAAGGGAAGCCCATCAGACTAACAGCAGATCTCTCAGCAGAAACT
CTACAAGCCAGAAGAGAGTGGGGGTCAATATTCAACATTCTTAAAGAAAAGAATTTTCAA
CCCAAAATTTCATATCCAGCCAAACTAAGCTTCATAAGTGAAGGAGAAATAAAATACTTT
ACAGACAAGCAAATGCTGAGAGATTTTGTCACCACCAGGCCTGCCCTACAAGAGCTCCTG
AAGAAAGCACTAAACATGGAAAGGAACAGCCAGTACCAGACACTGCAAAAACATGCCAAA
TTT
>lcl|hg18_L1PA5_chr13_110119944_110126065
ATGGGGAGAAACCAGAGCAGAAAAGCTGAAAATTCTAAAAATCAGAGCGCCTCTTCTCCT
CCAAAGAAACGCAGCTCCTCACCAGCAATGGAACAAAGCTGGACAGAGAATGACTTTGAT
GAGTTGAGAGAAGAAGGCTTCAGACGATCGGTAATAACAAACTTCTCCGAGCTAAAGGAG
GATGTTTGAACCCATCATAAAGAAGCTAAAAACCTTCAAAAAAGATTAGACGAATGGCTA
ACCAGAATAAACAGCATAGACAAGACCTTAAATGACCTGATGGAGCTGAAAACCATGGCA
CAACAACTATGTGATGCATGCACAAGCTTCAGTAGCCGATTTGATCAAGTGGAAGAAAGG
GTATCAGTGATTGAAGATCAAATGAATGAAATGAAGCAGGAAGAGAAGTTTAGAGAAAAA
AGAGTAAAAAGAAATGAACAAAGCCTCCGAGAAATATGGGACTATGTGAAAAGACCAAAT
CTGCGTCTGATTGGTGTACCTGAAAGTGACAGGGAGAATGGAACCAAGTTGGAAAACACT
CTTCAGGATATTATCCAGGAGAACTTCCCCAACCTGACAAGGCAGGCCAACATTCACATT
CAGAAAATACAGAGAACGCCACAGAGATACTCCTCGAGAAGAGCAACTCCATGACACATA
ATTGTCAGATTCACCAAAGTTGAAATGAAGGAAAAAATGTTAAGGGCAGCCAGAGAGAAA
GGTCGGGTTACCCACAAAGGGAAGCCCATCAGACTAACAGCAGATCTCCTGGCAGAACCT
CTATAAGCCAGAAGAGAGTGGGGGCCAATATTCAACGTTCTTAAAGAAAAGAATTTTTAA
CCCAGAATTTCATATCCAGCCAAACTAAGATTCATAGGTGAAGGAGAAATAAAATCCTTT
ACAGACAAGCAAATGCTGAGAGATGTTGTCACCACCAGGCCTGCCTTACAAGAGCTCCTG
AAGGAAGCACTAAACATGGAAAGGAACAACCAGTACCAGCCACTGCAAAAACATGCCGAA
TTG
>lcl|hg18_L1PA5_chr18_32945518_32951614
ATGGGGAGAAACCAGAGCAGAAAAGCTGAAAATTCTAAAAATCAGAGCGCCTCTTCTCCT
CCAAAGGAACGCAGGTCCTCACCTGCAACGGAACAAAGCTGGACAGAGAATGACTTTGAC
GAGTTGAGAGAAGAAGGCTTCAGAAGATCGGTAATAACAAACCTCTCCAAGTGAAAGGAG
GATTTTCGAACCAATCGCAAAGAAGCTGAATACCTTGAAAAAAGATTGGATGAGTGGCTA
ACTAGAATAAACAGTGTAGAGAAAGCCTTAAGTGACCTGATGGAGCTGAAAACCATGGCA
CAAACACTACGTGATGCATGCACAAGCTTCAGTAGCTGATTCGATCAAGTGGAAGAAAGG
GTGTCAGTGATTGAAGATCAAATGAATGAAATGAAGTGAGAAGAGAAGTTTAGAGAAAAA
AGAGTAAAAAGAAATGAAAAAAGCCTCCAAGAAATATGGGACTATGTGAAAAGACCAAAT
CTACGTTTGACTGGTGTACCTGAAAGGGACGGGGAGAATGGAACCAAGTTGGAAAATACT
CTTCAGGATATCAACCAGGAGAACTTCCCCAACCTAGCAAGGCAGGCCAACATTCAAATT
CAGGAAATACAGAGAATGCCACAAAGAT-ATCCTCGAGAAGAGCAACTCCAAGACACATA
ATTGTCAGATTCACCAAAGTTGAAATGAAGAAAAAAGTGTTAAGGGCAGCCACAGAGAAA
GGTCAGGTTAATCATAAAGGGAAGCCCATCAGACTACCAGCGGATCTCTGGGCAGAAACT
CTACAAGCCAGAAGAGAGTGGGGGCCAATATTCAACAAACTTAAAGAAAATAATTTTCAA
CCCAGAATTTCATATCCAGCCAAACTAAGCTTCATAAGCAAAGGAGAAATAAAATCCTTT
ACAGACAAGCAAATGCTGAAAGACTTTGTCACTACCAGACTTGCCTTACAAGAGCTCCTG
AAGGAATCACTGAACGTGGAAAGGAACAACTGGTACCAGCCACTGCAAAAACATGCCAAA
TTG
>lcl|hg18_L1PA5_chr14_46916201_46922309
ATGGGGAAAAAACAGAGCAGAAAAGCTGAAAATTCTAAAAATCAGAGCACCTCTTCTTCT
CCAAAGGAACGCAGCTCCTTGCCAGCAATGGAACAAAGCTGGACAGAGAATGAATTTGAT
GAGTTGAGTGAATAAGGCTTCAGACGATCGGTAATAAGAAACTTCTCCGAGCTAAAGGCA
GATGTTTGAACCCATCGCAAAGAAGCTAAAAACCTTGAAAAAAGATTAGATGAATGGCTA
ACTAGAATAAACAGTATAGAGAAGAGCTTAAATGACCTGATAGAGCTGAAAACCATGGCA
GGAGAACTAAGTGATGCATGCACAAGCTTCAGTAGCCGATTCGATCAAGTGGAAGAAAGG
GTATCAGTGATTGAAGATCAAATGAATGAAATGAAGTGAGAAGAGAAGTTTAGAGAAAAA
AGACTAAAAAAAATTGAACAAAGCCTCCAAGAAATATGGGACTATGTGAAAAGACCAAAT
CTACGTCTGATTGGTGTACATTAAAGTGGCAAAGAGAATGGAACCAAGTTGGAAAACACT
CTTCAGGATATTATCCAGGAGAACTTCCCCAACCTAGCAAGGGAGGCCAACATTCAAATT
CAGGAAATACAGAGAACGCCACAAAGATACTCCTCAAGAAGAGCAACTCCAAGACACATA
ATTGTCAGATTCACCAAAGTTGAAATGAAGGAAAAAATGATAAGGGCAGCCAGAGAGAAA
GGTC-GGTTACCCACAAAGGGAAGCCCATCAGACTAACAGCGGATCTCTTGGCAGAAACT
CTACAAGCCAGAAGAGAGTGGGGGCCAATATTCAACATTCTTAAAGAAAAGAATTTTCAA
CCTAGAATTTCATATCCAGCCAAACTAAGCTTCATAAGTGAAGGAGAAATAAAATCCTTT
ACAGACAAGCAAATGCTGA--GATTTTGTCACCACCAGGCCTGCCTTACAAGAGCTCCTG
AAGGAAGCGCTAAACATGGAAAGGAACAACTGGTAGCAGCCACTGCAAAAACATGCCAAA
TTG
>lcl|hg18_L1PA5_chr14_56636951_56643102
ATGGGAAGAAACCAGAGCAAAAAAGCTGAAAATTCTAAAAATCAGAGCGCCTCTTCTCCT
CCAAAAGAATGCAGCTCCTCACCAGCAATGGAACAAAGCTGGATGGAGAATGACTTTGAC
AAGTTGAGAGAAGAAAGCTTCAGAAGATCGGTAATAACAAACTTCTCCAAGCTAAAG-AG
GATGTTCAAACCCATCGCAAACAAGCTAAAAACCTTGAAAAAAGATTAGATCAATGGCTA
CCTAGAATAAACAGCATAGAGAAGACCTTAAGTGACCTGAAGGAGCTGAAAACCATGGCA
CGAGAACTACATGATGCATGCACAAGCTCCAGTAGCCGATTCGATCAACTGGAAGAAAGG
GTATCAGTGACTGAAGATCAAATGAATGAAATGAAGTGAGAAG-----TTTAGAGAAAAA
AGAGTAAAAAGAAATGAACAAAGCCTCCAAGAAATATGGGACTATGTGAAAAGACCAAAT
CTACGTCTGATTGGTGTACCTGAAAGTGACGGGGAGAATGGAATCAAGTTGGAAAACACT
CTGCAGGATATTATCCAGGAGAACTTCCCCAACCTAGCAAGGCAGGCCAACATTCAAATT
CAGGAAATACAGAGAATGCCACAAAGATACTCCTCGAGAAGAGCAACTCCAAGACACATA
ATTGTCAGATTCACCAAAGTTGAAATGAAGGAAAAAATGTTAAGGGGAGCCAGAGAGAAA
GGTCGGGTTACCCACAAAGGGAAGCCCATCAGACTAACAGTGGATCTCTTGGAAGAAATT
CTACAAGCCAGAAGAGAGTGGGGGCCAATACTCAACATTCTTAAAGAAAAGAATTTTCAA
CCCAGAATTTCATATCCAGCCAAACTAAGCTTCATAAGTGAAGGAGAAATAAAATCCTTT
ACAGACAAGCAAATGCTGAGAGATTTTGTCACAACCAGGCCTACCTTACAATAGCTCCTG
AAGGAAGCACTAAACACGGAAAGGAACAGCCAGTACCAGCCACTGAAAAAACATGCCAAA
TTG
>lcl|hg18_L1PA5_chr15_36660229_36666361
ATCGGGAAAAACCAGAGCAGAAAAGCTGAAAATTCTAAAAATCAGACCGCCTCTCCTCCT
CCAAAGAAACACAGCTCCTCGCCAGCAACGGAACAAAGCTGGAAGAAGAATGACTTTGAT
GAGTTGAGAGA---AGGCTTCAGATGATCGGTAATAACAAACTTCTCCCAGCTAAAGGAG
GATGTTCGAACCCATTACAAAGAAGCTAAAAGCCTTGAAAAAAGATTAGACAAACGGCTA
AATAGAATAAATAGCGTAGAGAAGACCTTAAATGACCTGATGGAGCTGAAAACCATGGCA
CAAGAACTATGTAACGCATGCACAAGCTTCAGTAGCCGATTCGATCAAGTGGAAGAAAGG
GTATCAGTGATTGAAGATCAAATGAATGAAATGAAGCGAGAAGAGAAGTTTAGAGAAAAA
AGAGTAAAAAGAAACAAACAAAGCCTCCAAGAAATATGGGACTATGTGAAAAGACCAAAT
CTACGTCTGATTGGTCTACCTGAAAGTGACAGGGGGAAGGGAATCAAGTTGGAAAACACT
CTTCAGGATATTATCCAGGAGAATTTCCCCAACCTAGCAAGACAGGCCAACATTCAAATT
CAGGAAATACAGAGAATGCCACAAAGATACTCCTTGAGAAGAGCAACTCCAAGAC--ATA
ATTGTCAGATACACCAAAGTTGAAATGAAGGAAAAAATGTTAAGGGCAGCCAGAGAGAAA
GGCCGGGTTACCCACAAAGGGAAACCCATCAGACTAATAGTGGATTTCTCGGCGGAAACT
CTACAAGCCAGTAGAGAGTGGGGGCCAATATTCAACATTCTTGAAGAAAAGAATTTTCAA
CCCAGAATTTCATATCCAGACAAACTAAACTTCATAAGTGAAGGAGAAATAAAATCCTTT
ACAGACAAGCAAATGCTGAGAGATTTTGTCACCACTAGGCCTGCTTTACAAGAGCTCCTG
AAGGAAGCACTAAACATGGAAAGGAAAAACCGGTACCAGCCACTGCAAAAACATGCCAAA
TTG
>lcl|hg18_L1PA5_chr14_60628743_60634865
GTGGGGAGAAACCAGAGCAGAAAAGCTGAAAATTCTAAAAATCAGAGTGCCTCTTCTCCT
CCAAAAGAACGCAGCTCCTTGCCAGCAACAGAACAAAGCTGGATGGAGAAAGGCTTTGAT
GAGTTGAGAGAAGAAGGCTTCAGATGATCGGTAATAACAAACTACTCCGAGCTAAAGGAG
GATGTTCGAACCCATCGCAAAGAAGCTAAAAAC-TTGAAAAAAGATTAGATGAAAGGCTA
ACTAGAATAAACAGCATAG-GAAGACCTTAAATGACCTGATGGTGCTGAAAACCATGGCA
CGAGAACTACGTGATGCATGCACAAGCTTCAGTAGCTGATTCGATCAAGGGGAAGAAAGG
GTATCAGTGACGGAAGATCAAATGAATGAAATGAAGTGAGAAGAGAAGTTTAGAGAAAAA
AGAGTAAAAAGAAATGAACAAAGCCTCCAAGAAATATGGGAGTATGCGAAAAGACCAAAT
CTACATCTGATTGGTGTACTTGAAAGTGACAGGGAGAATGGAACCAAGTTGGAAATCACT
CTGCAGGATATTATTCAGGAGAACTCCCCCAACCTAGCAAGGAAGGCCAACATTCAAATT
CAGGAAACACAGAGAATACCACAAAGATACTCCTTGAGAATAGCAACTCCAAGACACATA
ATTGTCAGATTCACCAAAGTTGAAATGAAGGAAAAAATGTTAAGGGCAGCCAGAGAGAAA
GGTCGGGTTACCCACAAAGGGAAGCCCATCAGACTAACAGCTGATCTCTCAGCAGAAACT
CTACAAGCCAGAAGAGAGTGGGGGCCAATATTCAACATTCTTAAAGAAAAGAATTTTCAA
CCCAGAATTTAGTATCCAGCCAAACTAAGCTTCATAAGTGAAGGAGAAATAAAATACTTT
ACAGACAAGCAAATGCTGAGAGATTTTGTCACCACCAGGCCTGCCTTATAAGAGCTCCTG
AAGTAAGCACTAAACATGGAAAGGAACAACCGGTACCAGCCATTGCAAAAACATGCCAAA
TTG
>lcl|hg18_L1PA5_chr20_33122748_33128856
ATAGGGAGAAACCAGAGCAGAAAAGCTGAAAATTCTAAAAATCAGAGCGCCTCTTCTCCT
CCAAAGGAACACAGCTCCTCACCAGCAACGGAACAAAGCTGGATGGAGAATGACTTTGAT
GAGTTGAGAGA---AGGCTTCAGATGATCAGTAATAACAAACTTCTCCGAGCTAAAGGAG
GATGTTTGAACCCATCATAAAGAAGCTAAAAACCTTGACAAAAGATTAGACGAATGGCTA
ACTAGAATAAACAGCATAGAAAAGACCTTAAATGACCTGATGGAGCTGAACACCATGGCT
CGAAAACTACGTGACGCATGCACAAGCTTCAGTAGCCAATTCGATCAAGTGGAAGAAAGG
GTATCAGTGATTGAAGATCAAATGAATGAAATGAAGCGAGAAGAGAAGTTTAGAGAAAAA
AGAATAAAAAGAAACAAACAAAGCCTCCAAGAAATATGGGACTGTGTGAAAAGACCAAAT
CTACGTCTGATTGGTGTACCTGAAAGTGACGGGGAGAATGGAACCAAGTTGGAAAACACT
CTTCAGGATATTATCCAGGAGAACTTCCCCAATCTAGCAAGGCAGGTCAACATTCAAATT
CAGGAAATACAGAGAACGCCACAAAGATACTCCTCGAGGAGAGGAACTCCAAGACACATA
ATTGTCAGATTCACCAAAGTTGAAATTAAGGAAAAAATATTAAGGGCAGCCAGAGAGAAA
GGTCGGGTTACCCACAAAGGGAAGCCCATCAGACTAACAGCGGTTCTCTTGGCAGAAACT
CTACAAGCCAGAAGAGAGTGGGGGCCAATATTCAACATTCTTAAAGAAAAGAATTTTCAA
CCCAGAGTTTCATATCCAGCCAAACTAAGCTTCATAAGTGAAGGAGAAGTAAAATCCTTT
ACAGACAAGCAAATGCTGAGAGATTTTGTCACCACCAGGCCTGCCTTACAAGAGCTCCTG
AAGGAAGCGCTAAACATGGAAAGGAACAACCGATACCAACTACTGCAAAAACATGCCAAA
TTG
>lcl|hg18_L1PA5_chr2_32179041_32185159
ATGGGGAGAAACCAGAGCAGAAAAGCTGAAAATTCTAAAATTCAGAGCGCCTCTTCTCCT
CCAAAGGAACACAGCTCCTCACCAGCAACGGAACAAAGCTAGACAGAGAAAGACTTTGAC
AAGCTGACAGAAGTAGGCCTCAGACGATGGGTAATAACAAAGTTCTCCGAGCTAAAGGAG
GATGTTCGAAACCATTGCAAAGAAGCTAAAAACCTTGAAAAAAGATTAGACAAATGGCTA
ACTAGAATAAACAGCATGGAGAAGACCTTAAATGGCCTGATGGAGCTGAAAACCATGGCA
CGAAAACTACGTGATGCATGCATGAGCTTCAGTAGCCGATTCGATCAAGTGGAAGAAAGG
GTATCAGTGATTGAAGATCAAATGAATGAAATGAAGCCAGAAGAGAAGTTTAGAGAAAAA
AGAGTAAAAGGAAACGAACAGAACCTCCAAGAAATATAGGACTATGTGAAAAGACCAAAT
CTATGTCTGACGGGTGTACCTGAAAGTGACGGGGAGAATGGAACCAAGTTGGAAAACACT
CTGCAGGATATTATCCAGGAGAAGTTCCCCAACCTAGCAAGGCAGGCCAACATTCAAATT
CAGGAAATACAGAGAATGCCACAAAGATACTACTCAAGAAGAGCAACTCCAAGACACATA
ATTGTCAGATTCACCAAAGTTGAAATGTAGGAAAAAATGTTAAGGGCAGCCAGAGAGAAA
GGTCGGGTTACCCACAAAGGGAAGCCCATCAGACTAACAGCTGATCTCTTGGCAGAAACT
CTAAAAACCAGAAGAGAGTGGGGGCCAATATTCAACATTCTTAAAGGAAAGAATTTTCAA
CCCAGAGTTTCATATCCAGCCAAACTAAGCTTCATAAGTGAAGGAGAAATAAAATCCTTT
AAAGACAAGCAAATGCTGACAGATTTTGTAACTACCAGGCCTGCCTTACAGGAGCTCCTG
AAGGAAGCACTGAACATGGAAATGAACAACCGGTACAAGCCACTGCAAAAACATGCCAAA
TTG
>lcl|hg18_L1PA5_chr22_27254936_27261063
ATGGGGAAAAACCAGAGCAGAAAAGCTTCAAATTCTAAAAATAAGAGCACCTCTTCTCCT
CCAAAGGAACGAAGCTCCTCGCCAGCAACGGAACAAAGCTGAACAGAGAATGACTTCGAC
G-GTTGAGAGAAGAAGGCTTCAGATGATCGGTAGTAACAAACTTCTCCGAGCTAAAGGAG
GATGTTCGAAACCACTGCAAAGAAGCTAAAAACCTTGAAAAAAGATTGGATGAATGGCTA
ACTAGAATAAACAGCGTAGAGAAGATGTTAAATGACCTGATGGAGCTGAAAACCATGGCA
TGAGAACTACGTGACACATGCACAAGCTTCAGCAGCCGATTCGATCAAGTGGAAGAAAGG
GTATCAGTGATTGAAGATCAAATGAATGAAATGAAGCGAGAAGACAAGTTTAGAGAAAAA
AGAGTGAAAAGAAATGAACAGAGCCTCCAAGAAATATGGGACTATGTGAAAAGACCAAAT
CTACGTCTGATTGGTGTACTTGAAAGTCATGGGGAGAATGGAACCAAGTTGGAAAACACT
CT-CAGGATATTATCCAGGAGAACTTCCCCAACCTAGCAAGGCAGGCCAACATTCAAATT
CAGGAAATACAGAGAACGCCACAAAGATACTCCTCCAGAAGAGCAACTCTAAGACACGTA
ATTGTCAGATTCACCAAAGTTGAAATGAAGGAAAAAATATTAAGGGCAGCCAGAGAGAAA
GGTCGGGTTGCCCACAAAGGGAAGCCCATCAGACTAACAGCAGATGTCTCGGCAGAAACT
CTACAAGCCAGAAGAGAGTGGGGGCCAATATTCAACATTCTTAAAGAAAAGAATTTTCAA
CCAAGAATTTCATACCCAGCCAAACTAAGCTTCATAAGTGAAGGAGAAATAAAATCCTTT
ACAGACAAGCAAATGCTGAGAGATTTTGTCACCACCAGGCCTGCCTTACAA-AGCTCCTG
GAGGAAGCACTAAACATGGAAAGGAACAACCGGTACCAGCCACTGCAAAAACATGCCAAA
CTG
>lcl|hg18_L1PA5_chrX_80029767_80035903
ATGGGGAGAAAACAGAGCAGAAAAGCTTAAAATTCTAAAAATCAGAGTGCCTCTTCTCTT
CCAAAGGAATGCAGCTCCTCACTAGCAATGGAACAAAGCTGGATGGAGACTGACTTTGAC
GAGTTGAGAGAACAAGGCTTCAGACGATCAGGAATAAGAAACTTCCCTGAGCTAAAGGAG
GATGTTTGAACCCATAGCAAAGAAGCTAAAAACCATGAAAAAAGATTAGACGAATTGCTA
ACTAGAATAAACAGCGTAGAGAAGACCTTAAATGACTTGATGGGGCTGAAAACCGTGGCA
CAAGAACTATCTGACGAATGCACAAGCTTCAGTAGCCGAATTGATCAAGTGGAAG----G
GTATCAGTGACTGAAGATCAAATGAATGAAATGAAGTGAGAAGAGAAGTTTAGAGAAAAA
AGAGTAAAAAGAAA-GAACAATGCCTCCAAGAAATATGGGACTACGTGAAAAGACCAAAT
CTATGTCTGATTGGTATACCTGAAAGTGATGGCAAGAATGGAACCAAGTTGGAAAACACT
CTACAGGATATTATCCACGAGAACTTCCTCAACCTGGCAGGGCAGGCCAACATTCAAATC
GAGAAAATACAGAGAACACAACAAAGATAATCCTCCAGAAGAGTAACTCCAAGACACATA
ACTGTCAGATTCACCAAAGTTGAAATGAAGGAAAAAATGTTAAGGGCAGCCAGAGAGAAA
GGTCGGGTTACCCACAAAGAGAAGCCCCTCAGACTAACAGCGGATCTCTCGGCAGAAACT
CTACAAGCCAGAAGAGAGTGGGGGCCAATATTCAACATTCTTAAAGAAAAGAATTTTCAA
CCCAGAATTTCATATCCAGCCAAACTAAGCTTCATAAGTGAAGGAGAAATAAAATACTTT
ACAAACAAGCAAATGCTGAGAGATTTTGTCACCACCAGGCCAGGCTTACAAGAGCTCGTG
AAGGAAGCACTAGACATGGAAAGGAACAATCGGTACCAGCCACTACAAAAACATGCCAAA
TTG
>lcl|hg18_L1PA5_chr6_91328549_91334660
ATGGGGAGAAACCAGAGCAGAAAAGCTGAAAATTCTAAAAATCAGAGCACCTCTTCTCCT
CCAAAG--------CTCCTTGCCAGCAACGGAACAAAGCTGGATGGAGAATGACTTTGAT
GAGTTGAGAGAAGAAGGCTTCAGACAATCGGTAATAACAAACTTCTCCAAGCGAAAGGAG
GATGTTTGAACCCATCACAAACAAGCTAAATACCTTGAAAAGAGATTAGCTGAATGGCTA
ACTAGAATAAACAGCATAGAGAAGACCTTAAATGACCTGATGGAGCTGAAAACCATGGCA
CAAGAACTACGTGACACATGCACAAGCTTCAGTAGCTGATTTGATCAAGTGGAAGAAAGG
GTATCAGTGATTGAAGATCAAATGAATGAAATGAAGCAAGAAGAGAAGTTTAGAGAAAAA
AGAGTAAAAAGAAAC----AAAGACTCCAAGAAATATGGGACTATGTGAAAAGACCAAAT
CTACATCTCATTAGTGTACCTGAAAGTGATGGAGAGAATGGAACCAAGTTGGAAAACCCT
CTTCAGGATA--ATCCAGGAGAACTTCCCCAACCTAGCAACGCAGGCCAACATTCAAATT
CAGGAAATACAGAGAACGCCACAAAGATACTCCTCGAGAAGAGCAACTCCAAGATACATA
ATCGTCAGATTCACCAAAGTTGAAATGAAGGAAAAAATGTTAAGGGCAGCCAGAGAGAAA
GGTCGGGTTACCCACAAAGGGAAGCCCATCAGACTAACAGTGGATCTCTCAGCAGAAACT
CTATAAGCCAGAAGAGAGTGGGGGCCAATAGTCAACATTCTTAAAGAAAAGAATTTTCAA
CCCAGAATTTCATATCCAGCCAAACTAAGCTTCATAGGTGAGGGAGAAATAAAATCCTTT
ACAGACAAACAAATGCTGACAGATTTTGTCACTACCAGGCCTGCTGAACAAGAGCTCCTG
AAGGAAGCACTAAACATGGAAAGGAACAACCGGTACCAGCCATTGCAAAAACATGCCAAA
TTG
>lcl|hg18_L1PA5_chr7_55612376_55618500
ATGGGGAGAAACCAGAGCAGAAAAGCTGAAAATTCTAAAAATCAGAGAGCCTCTCCTGCT
CCAAAGGAATGCAGCTCCTCGCCAGCAACGGAACAAAGCTGGACGGAGAATGACTTAGAC
AAGTTGTGAGAAGAAGGCTTCAGGTGATCAGTAATAACAAATTTCTCCAAGCTAAAGGAC
GATGTTCGAACCGATTGCAAAGAAGCTCAAAACCTTGAAAAAAGATTAGACGAATGGCTA
ATTAGAATAAACAGTGTAGAGAAGTCCTTAAATGACCTGATGGAGCTGAAAACCATGGCA
CGAGAACTATGTGACGCATGCACAAGCTTCAGTAGCCGATTTGATCAACTGGAAGAAAGG
GTATCAGTGATTGAAGATCAAATGAATGAAATG-----AGAAGAGAAGTTTAGAGAAGAG
AGAGTAAAAAGAAACGAATAAAGCCTCCAAGAAATATGGGACTATGTGAAAAGACCAAAT
TTACGTCTGATTGGTGTACCTGAAGGTGACGGGGAGAATGGAACCAAGTTGGAAAACACT
CTGCAGGATATTATCCAGAAGAATTTCCCCAACCTAGCGAGGCAGGCCAATCTTCAAATT
CAGGAAATACAGAGAACACCACAGAGATACTCCTTGAGAAGAGCAACCCCAAGACACATA
ATTGTCAGATTCACCAAAGTTGAAATGAAGGAAAAAATATTAAGGGCAGCCAGAGAGAAA
GGTCAGGTTACCCACAAAGGAAAGCCCATCAGACTAACAGAGGATCTCTCTGCAGAAACC
CTCTAATCCAGAAGAGAGTGGGGGCCAATATTCAACATTCTTAAAGAAAAGAATTTTCAA
CCCAGAATTTCATATCCAGCCAAACTAAGTTTCAGAAGTGAAGGAGAAATAAAATCCTTT
ACAGACAAACAAATGCTGAGAGATTTTGTCACTACCAGGCCTGCCTTACAAGAGCTCCTG
AAGGAAGCACTAAACATAGAAAGGAACAACTGGTACCAGCCACTGCAAAAACATGCCAAA
TTA
>lcl|hg18_L1PA5_chrX_115059876_115066003
CTGGGGAGAAACCAGAGCAGAAAAGCTGAAAATTCTAAAAATCAGAGTGCCTCTTCTCCT
CCAAAGGAACACAGCTCCTCACCAGCAATGGAACAAAGATGGATGGAGAATGACTTTGAT
GAGTTGAGAGAAGAAGGCTTCAGATGATCAGTAACAACAAACTTCTCCGAGCTAAAGGAG
GATGTTCGAACCCATTGCAAAGAAGCTAAAAACCTTGAAAAAAGATTA---------TTA
ACTAGAATAAACAACATAGAGAAGACCTTAAATGACCTGATGGAGCTGAAAACCATGTCA
CGAGAACTACTTGATGCATGCACAAGCTTCAGTAACCGATTCATTCAAGTGGAAGAAAGG
GTATCAGTGATTGAAGATCAAATGAATGAAATGAAGTGAGAAGAGAAGTTCAGAGAAAAA
AGAGTAAAAAGAAACAAATAAAGCCTCCGAGAAATGTGGGACTATGTGAAAAGACCAAAT
CTATGTCTGATTGGTATACCTGAAAGTAACAGGGAGAATGGAACCAAGTTGGAAAACACT
CTTCAGGATATTATCCAGGAGAACTTCCCCAACCTAGCAAGGCAGGCCAACATTCAAATT
CAGGAAATACAGAGAATGCCACAAAGATACTCCTCAAGAAGCGCAACTCCAAGACACATA
ATTGTCAGATTCACCAAAGTCGAAATGAAGGAGAAAATGTTAAGGGCAGCCAGAGAGAAA
AGTCGGGTTACCCACAAAGGGAAGCCCATCAGACTAACAGCAGATCTCTCGGCAGAAACT
CTACAAGCCAGAAGAAAGTGGGGGCCAATATTCAACATTATTAAAGAAAAGAATTTTCAA
CCCAGAATTTTATATCCAGCCAAACTAAGCTTCAAAAGTGAAGGAGAAATAAAATACTTT
ACAGACAAGCAAATGCTGAGAGATTTTGTCACCACCAGGCCTGCCTTACAAGAGCTCCTG
AAGGAAGTACTAAACATGGAAAGGAAAAACTGATACCAGCCACTGCAATAGCATGCCAAA
TTG
>lcl|hg18_L1PA5_chr8_94564667_94570801
ATGGGGAGAAACCAAAGCAGAGAAGCTGAAAATTCTAAAAATCAGAGTGCCTCTTCTTCT
CCAAAGGAACGCAGCTCCTCACCAGCAATGGAACAAAGCTGGATAGAGAATGACTTTGAC
---------GAAGAAGGCTTCAGTCAATCAGTAATAGCAAACTTCTCCGAGCTAAAGGAG
GATGTTCGAACCCATCACAAAGAAGCTAAAAACCTTGAAAAAAGATTAGATGAATGGCTA
TCTAGAATAAACAGCATAGAGAAGACCTTAAATGACCTGATGGAGCTGAAAACCATGGCA
CGAGAACTACGTGATGCATGCACAAGCTTCAGTAGCCGATTCAATCAAGTGGAAGAAAGG
GTATGAGTGATTGAAGATCACATGAATGAAATGAAGTGAGAAGAGAAGTTTAGAGAAAAA
GGAGTAAAAAGAAATGAACAAATCATCCAAAAAATATGGGACTATGTGAAAAGACCAAAT
CTACTTCTGACTGGTATACCTGAAAGTGATGGGGAGAATGGAACCAAGTTGGAAAACATT
CTTTAGGATATTAT-CAGGAGAACTTCCCCAACCTAGCAAGGCAGGTCAACATTCAAATT
CAGGAAATACAGAGAACACCACAAAGATACTACTCGAGAAGAGAAACTCCAAGACACATA
ATTGTTAGATTCACCAAAGTTGAAATGAAGGAAAAAATGTTAAGGGCAGCCAGAGAGAAA
GGTCGGGTTACCCACAAAGGGAAGCCCATCAGACTAACAGCTGATCTCTCGGCAGAAACT
CTACAAGCCAGAAGAGAGTGGGGGCCAATATTCAACGTTCTTAAAGAAAAGAATTTTCAA
CCCAGAATTTCATATCCAGCCAAACTAAGCTTCATAAATGAAGGAGAAATAAAATCCTTT
ACAGACAAGCAAATGCTGAGGGATTTTGTCACCACCAGGCCTGCCTTACAAGAACTCCTG
AAGGAAGCACTAAACATGGAAAGGAACAACCCGTACCAGACACTCCAAAAACATGCCAAA
TTG
>lcl|hg18_L1PA5_chr1_69627721_69633865
ATGGGGCGAAACCAGAGCAGAAAAGCTGAAAATTCTAAAAATCAGAGTGCCTCTTCTCCT
CCAAAGGATCGTAGCTCCTCACCCGTAATGGAACAAAGCTGGATGGAGAATGACTTTGAT
GAGTTGACAGAAGTAGGCTTCAGAAGATCGGTAATAACAAACTTCTCTGAGCTAAAGGGG
GATGCTCAAACCCATCACAAAGAAGCTAAACAACTTGAAAAAAGATTAGATGAATGGCTT
ACTAGAATAAACAGAGTAGAGAAGACCTTAAATGACCTGATGGAGCTGAAAACCATGGCA
CAAGAACTATGTGATCAATGCACAAGCTTCAGTAGATGATTAGATCAAGTGGAAGAAAGG
GTATCA-TGATTGACGATCAAATGAAT----TAAAGTGAGAAGAGAAGTTCAGAGGAAAA
AGAGAAAAAAGAAACGAACAAAGCCTTCAAGAAATGTGGGACTATGTGAAAAGACAAAAT
CTATGTTTGATTGGTGTACCTGAAAGTGACGGGGAGAATGGAACCAAGTTGGAAAACACT
CTGCAGGATATTAGCCAGGAGAACTTCCCCAACCTAGCAAGGCAGGCCAACATTCAAATT
CAGGAAATACAGAGAACACCACAAAGATACTCCTCGAGAAGAACAACTCCAAGACACATA
ATTGTCAGATTCACCAAGGTTGAAATGAAGGAAAAAATGTTAAGGGCAGCCAGAGAGAAA
GGTCAGGTTACCCACAAAGGGAAGCCCATCAGACTAACAGCAGATCTCTCAGCAGAAACT
CTACAAGGCAGAAGAGAGTGGGGGCCAATATTCAACATTCTTAAAGAAAAGAATTTTCAA
ACCAGAATTTCATATCCAGCCAAACTAAGCTTCATAAGTGAAGGAGAAATAAAATCCTTT
ATAGACAAGCAAATGCTGAGAGATTTTATCATCATCAGGCCTGCCTTGCAAGAGCTACTG
AAGGAAGCACTAAACACGGAAAGGAAAAACCGGTACCAGCCACTGCAAAAGCATGCCAAA
TTG
>lcl|hg18_L1PA5_chr4_44193186_44199304
ATGGGGAGAAACCAGAGCAGAAAAGCTGAAAATTGTAAAAATCAGAGCACCTCTTCTCCT
CCAAAGGAATGCAGCTCCTCACCAGCAAAGAAACAAAGCTGGAAGGAGAATGACTTTGAT
GAGTTGAGAGAAGAAGGCTTCCGACGATTGGTAATAATAAACTTATCTGAGCTAAAGGAG
AATGTTCGAAACCATTGCAAAGAAGCTGAAAACCTTGAGAAAAGATTAGACAAATGGCTA
ACTAGAATAAACAGCAGAGAGAAGACCTTAAATGACTTGATGGAGCTGAAAACCATGGCA
TGAGAACTACGTGATGCATGCACAAGCTTCAGTAGCCAATTTGATCAAGTGGAAGAAAGG
GTATCAGTGATTGAAGATTAAATTAATGAAATGAAGTGAGAAGAGAAGTTTAGAGAAAAA
AGAGTAAAAAGAAATGAACAAAGCCTCCAAGAAATATGGGACTAAGTGAAAAGACCAAAT
TTATGTCAGATTGGTGTACCTGAAAGTGACAGGGAGAATGGAACCAAGTTGCAAAACACT
CTTCAGGGTATTATCCAGGAGAACTTCCCCAACCTAGCAAGGCAGGCCAACATTCAAATT
CAAGAAATACAGAGAATGCCACAAAGATACTCCTTGAGAAGAGCAACTACAAGACACGTA
ATTGTCAGATTCGCCAAAGTTGAAATGAAGGAAAAAATGTTAAGGGCAGCCAGAGAGAAA
GGTCGGGTTACCCACAAAGGGAAGCACATCAGACTAACAGCAGATCTCTTGGCAGAAACT
CTACAAGCCAGAAGAGAGTGGGGGCCAATATTCAACATTCTTAAAGAAAAGAATTTTCAA
CCCAGAATTTCATATCCAGCCAAACTAAGCT-CATAAGTGAAGGAGAAATAAAATCCTTT
ACAGACAAGCAAATGCTGAGAGATTTTGTCACCACCAGGCCTGCCTTACAAGAGCTCTTG
AAGGAAGCACTAAACATGGAAAGGAACAACCAGTAACAGCCACTGCAAAAACATGCCAAA
TTG
>lcl|hg18_L1PA5_chr10_38992327_38998467
ATGGGGATAAACCAGAGCAGAAAAGCTGAAAATTCTAAAAATCAGAGCACCTCTTCTCCT
CCAAAGGATCACAGCTCCTTGTCAGCAATGGAACAAAGCTGGACAGAGAATGACTTTGAC
GAGTTGACAGAAGTAGGCTTCAGAAGGTTGGTAATAAGAAACTTCTCCGAGCTAAAGGAG
GACGTTGGAACCCATTGCAAGGAAGCTAAAAACCTTGAAAAAAGATTAGACGAAAGGCTT
ACAAGAATAAACAGTGTAGAGAAGACCTTAAGTGACCCAATGGAGCTGAAAACCATGGCA
TGAGAACTTTGTGACGCATGCACAAGCTTCAATAGCCGATTCAATCAAGTGGAAGAAAGG
GTATCAGTGATTGAAGATCAAATAAATGAAATAAAGTGAGAAGACAAGGTT-GAGAAACA
AGAGTAAAAAGAAATGAAGAAAGCCTCCAAGAAATATGAGACCATGTAAAAAGACCAAAT
CTACATTTGATTGGTGTACCGGAAAGTGATGAGGAGAATGGAACCAAGTTGGAAAACACT
CTGTAGGATATTATCCAGGAGAACTTCCCCAATCTAGCAAGGCAGGCCAACATTCAACTT
CAGGAAATACAGAGAACAACACAAAGATACTCTTTGAGAAGAGCAATTCCAAGACACATA
ATTGTCAGATTCACCAAGGTTGAAGTGTAGGAAAAAGTGTTAAGGGCAGCCAGAGAGAAA
GGTCAGGTTAGCCACAAAGAGAAGCCCATCAGACTAACAGCTGATCTCTTGGCAGAAACC
CTACAATCCAGAAGAGAGTGGGGGCCAATATTCAACATTCTTAAAGAAAATAATTTTCAA
ACCAGAGTTTCATATCCAGCCAAACTAAGCGTCATAAGTGAAGGAGAAATAAAATTCTTT
ACTGACAAGCAAATGCTGAGAGATTTTGTCACCACCAGGCCTGCCTTACAAGAGCTCCTG
AAGGAAGCACTAAACATGGAAAGAAACACCCGGTACCAGCCAGTGCAAAAACATGCCAAG
TTG
>lcl|hg18_L1PA5_chr12_71487627_71493745
ATGGGGAGAAACGAGAGGAGAAAAGCTGAAAATTCTAAAAATCAGAGCACGTCTTCTCCT
GCAAAGGAACGCAGCTGCTCACCAGCAACGGAACAAAGCTGGATGGAGAATGACTTTGAC
GAGTTGAGAGAAGAAGGCCTCTGACGAT---TGCTAATAAACTTCTCTGAGCTAAAGGAG
GATGTTCAAACCCATTGCAAAGAAGCTAAAAACCTTGAAAAAAGATTAGACGAATGGGTA
ACTAGAATAAACAGCATAGAGAAGACCTTAAATGATCTGACGGAGCTGAAAATCATGGCA
TGAGAACTACGTGATGCATGCACAAGCTTCAGTAGCTGATTCAATCAAGTGGAAGAAAGG
GTATCTGTGATTGAAGATCAAATGAATGACATGAAGTGAGAAGAGAAGTTTAGAGAAAAA
AGAGTAAAAAGAAATGAACAAAGTCTCCAAGAAATATGGGACTATGTGAAAAAACCAAGT
CTACATGTGATTGGTGTACCTGAAAGTGACGGGGTAAATGGACCCAAGTTGGAAAACACT
CTGCAGGATATTATCCAGAAGAACTTCCCCAACCTAGCAAGGCAGGCCAGCATTCAAATT
CAGGAAATACAGAGAATGCCACAAAGGCACTCCTGGAGAAGAGCAACTCCAAGACACATA
ATTTTCAGATTCACCAAAGTTGAAATGAAGGAAAAAATG-TCAGGGCAGCCAGAGAGAAA
GGTTGGGTTACCCACAAAGGGAAGCCCATCAGACTAACAGCGGATCTCTCAGCAGAAACT
CTACAAGCCAGAAGAGAGTGGGTGCCAATATTCAAAATTCTTAAAGAAAAGAATTTTCAA
CCCAGAATTTCATATCCAGCCAAACTAATCTTCATAAATGAAGGAGAAATAAAATCCTTT
ACAGACAAGCAAATGCTGAGAGATTTTGTCACCACCAAGCCTGCCTTACAAGAGCTCCTG
AAGGAAGCACTAAACATGGAAAGGAACAACCAGTACCAGCCACTGCAAAAACATGCCAAA
TTG
>lcl|hg18_L1PA5_chr10_86721694_86727845
ATGGGGAGAAACCAGAGCAGAAAAGTTGAAAATTCTAAAAATCAGAGTGCCTCTTCTCCT
CCAAAGGACCGTAGCTCCTTACCAGCAATGGAACAAAGCTGGATGGAGAATGAC-TTGAC
CAGTTGAGAGAAGAAGGCTTCAGGCAATCAGTAATAACAAACTTCTCCCAGCTAAAGGAG
GATATTCGAACCCATTGCAAAGAAGCTGAAAACCTTGAAAAAAGATTAGACCAATGGCTA
ACT-GAATAAACAATGTAGAGAAGACCTTAAATGACCTGATGGAGCTGAAAACCATGGCA
CGAGAACTACGTGACGCAAGCACAAGCTTCAGTAGCCGATTCAATCAATTGGAAGAAAGG
GTATCAGTGATTGAAGATTAAATGAATGAAATGAAGCAAGAAGAGAAGTTTAGAGAAAAA
AGAGTAAAAGGAAACGAACATAGCCTCCAAGAAATATGGGACTGTGTGAAAAGACCAAGT
CTATGTCTGATTGGTATACCTGAAAGTGACAAGGAGAATGGAACCAAGTTGGAAAACACT
CTGCAGGATATTATCCAGGAGAACTTCCCCAACCTAGCAAGGCAGGCCAACATTCAAATT
CAGGAAATACAGAGAATGCCACAAACATACGCCTCGAGAAGAGCAACTCCAAGACACATA
ATTGTCAGATTCACCAAAGTTGAAATGAAGGAAAAAATGTTAAGGGCAGCCAGAGAGAAA
GGTCGGGTTACCCACAAAGGAAAGCCCATCAGACTAACAGTGGATCTCTCCGCAGAAACT
CTACAAGCCAGAAGAGAGTGGGGGCCAATATTCAACATTCTTAAAGAAAAGAATTTTCAA
ACCAGAATTTCATATCCAGCTAAACTAAGCTTCATAAGTGAAGGAGAAATAAAATCCTTT
ACAGACAATCAAATGCTGAGAGATTTTGTCACCACCAGG-CTGCCTTACAAGAGCTCCTG
AATGAAGCACTTAACATGGGAAGGAACAACCAGTACCAGCCACTGCAAAAACATGCCAAA
TTG
>lcl|hg18_L1PA5_chr11_14755798_14761895
ATGGGGAGAAACCAGAGCAGAAAAGCTGAAAATTCTAAAAATCAGAGTGCCCCTTCTCCT
CCAAAGGAACGCAGCTCCTCGCCAGCAATGGAACAAAGCTGGACGGAGAATGACTTTGAC
GAGTTGAGAGAAGAAGGCTTCAGATGATTGGTAATAACAAACTTCTGTGAGCTGAAGGAG
AATGTTCGAACCCATCGCAAAGAAGCCAAAAACCTTGAAAAAAGATTAGACGAATGGCTA
ACTAAAATAAACAGTGTATAGAAGACTTTAAATGACCTGTTGGAGCTGAACACCATGGCA
TGAGAACTGCGTGACACATGCACAAGCTTCAGTAGCCGATTCGATCAAGTAGAAGAAAGG
GTGTCAGTGATTGAAGATCAGATGAATGAAATGAAGCGAGAAGAGAAATTTAGAGAAAAA
AG-----AAAGAAATGAGCAAAGCCTCCAAGAAATATGGGACTATATGAAAAGACCAAAT
CTACGTCTGATGGGTGTACCTGAAAGTGACGGGGAGAATGGAACCAAGTTGGAAAACACT
CTTCAGGATATTATCCAGGAGAACTTCCCCAACCTAGCAAGGAAGGCCAACATTCAAATT
CAGGAAATACAGAGAACACCACAAAGATACTCCTCGAGAAGAGCAACTCCAAAACACATA
ATTGTCAGATTCACCAAAGTTGAAATAAAGGAAAAAATGTTAAGGGCAGCCAGAGAGAAA
GGTCGGGTTACCCACAAAGGGAAGCCCATCAGACTAACAGCGGATCTCTCGGCAGAAACT
CTACAAGCCAGGAGAGAGTGGGGTCCAATATTCAGTACTCTTCAACAAAAGAATTTTCAA
CCCAGAATTTCATATCCATCCCAACTAAGCTTCATAAGTGAAGGAGAAATAAAATCCTTT
ACAGACAAGCAAATGCTGAGAGATTTTGTCACCACCAGGCCTGCCTTACAAGAGCTCCTG
AAGGAAGCACTAAACATGGAAAGGAACAACTGCTACCAGCCACTGCAAAAACATGCCAAA
TTG
>lcl|hg18_L1PA5_chr10_67016876_67023005
ATGGGGAGAAATCAGAGCAGAAAAGCTGAAAATTCT-AAAATCAGAGCACCTCTTCTCCT
CCAGAGGAATGCAGCTTCTCACCAGCAATGGAACAAAGCTGGACAGAGAATGACTTTGAC
AAGTTGAGAGAAGAAGGCTTCAAAAGATTGGTAATAACAAACTTCTCTGAGCTACAGGAG
GATGTTCGAGCCCATCACAAAGAAGCTAAAAATCTTGAAAAAAGATTGGACAAATGGCTA
ACTAGAATAAACAGCGTAGAGAAGACCTTAAATGACCTGATGGAGCTGAAAACCATGGCG
CAAGAACTACGTGATGTATGCCCAAGCCTCAGTAGCCGATTCGATCAACTGGAAGAAAGG
ATATCAGTGATTGAAGATCAAATAAATGAAATGAAGCAAGAAGAGAAGTTTAGAGAAAAA
AGAGTAAAAGGAGAGGAACAAAACCTCCAAGAAATATGGGAATATGTGAAAAGACCAAAT
CTACATCTTATTGGTGTACCTGAAAGTGACAGGCAGAATGGAACTAAGTTGGAAAACACT
CTTCAGGATATTATCCAGGAAAACTTCCCCAACCTAGCAAGGCAGAACAACATTCAAATT
CAGGAAATACAGAGAACACCACAAAGATACTCCTCAAAAAGAGCAACTCCAAGACATGTA
ATTGTCAGATTCACCAAAGTTGAAATGAAGGAAAAAATGGTAAGGGCAGCCAGAGAGAAA
GGTCAGGTTACCCACATAGGGAAGCCCATCAGACTAACAGCTGATATCTCAGCAGAAACT
CTACAAGCCAGAAGAGAGTGGGGGCCAATATTCAACATTCTTAAAGAAAAGAATTTTCAA
TCTGGAATTTCATATCCAGCCAAACTAAGCTTCATAAGTGAAGGAGAAATAAAATCTTTT
ACAAACAAGCAAATGCTGAGAGATTTTGTCACCACCAGGCCTGCCTTACAAGAGCTCCTG
AAGGAAGCACTAAACATGGAAAAGAACAACCGGTACCAGCCACTGCAAAAGCATGCCAAA
TTG
>lcl|hg18_L1PA5_chr1_151646097_151652238
ATGGGGAGAAGCCAGAGCAGAAAAGCTGAAAACTCTAAAAATCAGAGCACCTCTTCTCCT
CCAAAGGAACGCAGCTCCTCACCAGCAACGGAACAAAGTTGGATGGAGAATGACTTTGAC
GAGTTGAGAGAAGAAGGCTTCAGATGATCAGTAATAACAAACTTCTCCGAGCTAAAGGAG
TTTGTTCAAACCCATCGCAAAGAAGCTAAAAACTTTGAAAAAAGATTAAATGAATGGCTA
ACTAGAATAGACAGCATAGAGAAGACCTTAAATGACCTGATGGAGCTGAAAACCATGGCA
CGAGAACTACATGACTCATGCACAAGCTTCAGTAGCCAATTTGATCAACAGGAAGAAAGG
GTAGCAGTGATTGCAGATCAAATGAATGAAATGAAGTGAGAAGAGAAGTTTAGAGAAAAA
AGAGTAAAAAGAAATGGACAAAGCCTCCAAGAAATATGGGACTATGTGAAAAGACCAAAT
CTAAGTCTGCTTGGTGTACATGAAAGTGAGGAGGAGAATGGAACCAAGCTGGAAAACAGT
CTGCAGGATATTATCCAGGAGAACTTCCCCAATCTAGCAAGGCAGGCTAACATTCAAATT
CAGGAAATACAGAGAGGGCCACAAAGATACTCCTCGAAAAGAGCAACTACAAGACACATA
ATTGTCAGATTCACCAAAGTTGAAATGAAGGAAAAAATCTTAAGGGCAGCCAGAGAGAAA
GCTCAGGGTACCCACAAAGGGAAGCCCATCACACTAACAGAGGATCTCTTGGCAGAAACT
CTACAAGCCAGAAGAGAGTCGGGGCCAATATTCAACATTCTTAAAGAAAAGAATTTTCAA
CCCAGAATTTCATATCCAGCCAAATTAAGCTTCATAAGTGGAGGAGAAATAAAATCCTTT
ACAGACAAGCAAATGCTGAGAGATTTTGTCACCACCAGGCCTGCCTTACAAGAGCTCCTG
AAGGAAGCACTAAACATGGAAAGGAACAACCGTTACCAGCCACTACAAAAACATGCCAAA
CTG
>lcl|hg18_L1PA5_chr1_177919811_177925953
ATGGGGAGAAACCAGAGCAGAAAAGCTGAAAATTCTAAAAATCAGAGCTCCTCTTCTCCT
CCAAAGGAACGCAGCTCCTCACCAGCAATGGAACAAAGCTGGATGGAGAATGACTTTGAC
GAGTTGAGAGAAGATGGCTTCAGATGATCGGTAATAACAAACTTCTCTGAGCTAAAGGAG
GATGTTCGAACCCATAGCAAAGAAGCTAAAAACCTTGAAAAAAGATTAGATGAATGGCTA
ACTAGAATAAACATCATAGAGAAGACCTTAAA-GACTTGATGGAGCTGAAAACCATGGTA
TGAGAACTGCGTGATGCATGCACAAGCTTCAGTAGCTGATTCGATCAACTGGAAGAAAGG
GTATCAGTGACTGAAGATCAAATGAATGAAATGAAGCAAGAAGAGAAGTTTAGAGAAAAA
AGAGTAAAAAGAAATGAACAAAGCCTCCAAGAAATATGGGACTATGTGAAAAGACCAAAT
CTACGTCTGATTGGTGTACCTGAAAGTGATGGGGAGAATGGAACCAAGTTGGAAAACACT
CTGCAGGATATTATCCAGGAGAACTTCCCCAACCTAGCAAGGCAGGCCAACATTCAAATT
CAGGAAACACAGAGAACACCACAAAGATACTCCTTGAGAAGAGCAACTCCAAGAAACATA
ATTGTCAGATTCACCAAAGTTGAAATTAAGGAAAAAATGTTAAACGCAGCCAGAGAGAAA
GGTCAGGTTACCCACAAAGGGAAGGCCATCAGACTAACAGCGTATCTCTCTGCACAAACT
CTACAAACCAGAAGAGAGTGGGGGATAATATTCAACATTCTTAAAGAAAAGAATTTTCAA
CCCAGAATTTCATATCCAGCCAAACTAAGCTTCATAAGTGAAGGAGAAATAAAATCCTTT
ACAGACAAGCAAATGCTGAGAGATTTTGTCACCACCAGGCCTGCTTTACAACAGCTCCTG
AAGGAAGCACTAAACATGGAAAGGAACAACTGGTACCAGCCACTGCAAAAACGTGCCAAA
TTG
>lcl|hg18_L1PA5_chr13_63683196_63689311
ATGGGGAGAAACCAGAGCAG-AAAGCTGAAAATTCTAAAAATCAGAGAGCCTTTTCTCCT
CCAAAGGAACACAGCTCCTTGCCAGCAACGGAACAAAGCTGGACAGAGAATGACTTTGAC
AAGTTGAGAGAAGAAGGCTTCAGAAGATCGGTAATAACAAACTTCTCCGAGCTAAACGAG
GATGTTTGAACCCAGTGCGAAGAAGCTAAAAAGCTTGAAAAACGATTAGATGAATGGCTA
ACTGGAATAAACAGCGTAGAGAAGATCTTAAATGACCAGATGGAGCTGAAAACCATGGCA
TAAGAACTGCGTGACGCATGCACAAGCTTCAGTAGCCAATTCGATCAACTGGAAGAAAGG
GTATCAGTGATTGAAGATCAAATGAATGAAATGAAGCGAGAAGAGAAGTTTACAGAAACA
AGAGTAAAAAGAAATGAACAAAGCCTCCAAGAAATATGGGACTATGTGAAGACAACAAAT
CTACGTCTGATTGGTGTACCTGAAAGTGACGGGGAGAATGGAACCAAGTTGGAAAACACT
CTTCAGGATATTATCCAGGAGAACTTCCCCAACCTAGCAAGGCAGGCCAGCATTCAAATT
CAGGAAATACAGAGAACACCACAAAGATACTCCCTGAGAAGAGCAACTCCAAGACACATA
ATTGTCAGATTCACCAAAGTTAAAATGAAGGAAAAAATGTTAAGGGCAGCCAGAGAGAAA
GTTCGGGTTACCCACAAAAGGAAGCCCATCAGACTAACAGTGGATCTCTCAGCAGAAACT
CTACAAGCCAGAAGAGAGTGGGGGCCAATATTCAACATTCTTAAAGAAGAGTATTTTCAC
CCCAGAATTTCAAATCCAGCAAAACTAAGCTTCATAAGTGAAGGAGAAATAAATTCCTTT
ACAGACAAGCAAATGCTGGGAGATTTTGTCACTACCAGACCTGCCTTACAAGAGCTCCTG
AAGGAAGCACTAAACATGGAAAGGAACAAACAGTACCAGCCACTGCAAAAATATGCCAAA
TTG
>lcl|hg18_L1PA5_chr12_22444303_22450378
ATGGGGAGAAGCCAGAGCAGAAAAGCTGAAAATTCTAAAAATCACAGCGCCTCTTCTCCA
CCAAAGGAATGCAGCTCCTCACAAACAATGGAACAAAGCTGGATGGAGAATGACATTGAC
GAGTTGAGAGAAGAAGGCTTCAGACAATCGGGAATAACAAACTTCTCCGAGCTAAAGGAG
GATGTTTGAACCCATTGCAAAGAAGCTAAAAACCTTGAAAAAAGATTAGACGAATGGCTA
ACGAGAATAAGCAGCATACAGAAGACCTTAAATGACCTAATGGAGCTGAAAACCATGGCA
TGAGAACTATGTGACGCATGCACAAGCTTCAGTAGCCAATTCGATCAAGTGGAAGAAAGG
GTATCAGTGATTGAAGATC---------AAATGAAGCGAGAAGAGAAGTTTAGAGAAAAA
AGAGTAAAAAGAAACGAACAAAGCCTCCAAGAAATATGGGACTATGTGAAAAGACCAAAT
CTACTTCTGATTGGTGCACCTGAAAGTGACAGGGAGAATAGAACCAAGTTGGAAAACACT
CTTCAGGATATTATCCAGGAGAA---------CCTAGTAAAGCAGGCCAACATTCAAATT
CAGGAAATACAGAGAACACCACAAAGATACTCCTCGAGAAGAGCAAATCCAAGACACATA
ATTATCAGATTAACCAAGGTTGAAACAAAGGAAAAAATGTTAAAGGCAGCTAGAGAGAAA
GGTCGGGTTACCCTCAAAGGGAAGCCCATCAGACTAACAGCGGATCTCTCAGCAGAAACT
CTACAAGCCAGAAGAGAGTGGGGACCAATATTCAACATTCTTAAAGAAAAGAATTTTCAA
CCCAGAATTTCATATCCAGCCCAACTAAGCTTCATAAGTGAAGGAGAAATAAAATACTTT
ACAGACAAGCAAATGCTGAGAGATTTTGTCACCATCAGGCCTGCCCTAAAAGAACTCCTG
AAGGAAGCACTAAACATGGAAAGGAACAACTGGTACCAGCCACTGGAAAAACATGCCAAA
TTG
>lcl|hg18_L1PA5_chr11_39962141_39968319
ATGGGGAGAAACAAGAGCACAAAACCTGAAAATTCTAAAAGTCAGAGCAACTCTTC---T
CCAAAGGAACACAGCACCTTGCCAGCAATGGAACAAAGCTGGATGGAGAATGACCTTGAT
GAGTTCAGAGAAGAAGGCTTCAGATGATGGGTAATAACAAACTTCTCCGAGCTAACGGAG
GATATTCGAACCCATCGCAAAGCAGCTAAAAACCTTGAAAAAAGATTAGACAGATGGCCA
ACTAGAATAAACAGTGTGGAGAAGACCTTAAATGACCTGATGGAACTGAAAACCATGGCA
TGAGAACTACGTGGCATGTGCACAAGATTCAGTACCCGATTTGATGAACTAGAAGAAAGG
GTATCAGTGACTGAAGATCAAATGAATGAAATGAAGTGACAAGAGAAGTTTAGAGAAACA
AGAATAAAAAGAAATGAACAAAGCCTCCAAAAAATATGGGAATATATGAAAAGACCAAAT
CTACATCTGATTGGTGTACCTGAAAGTGACGAGGAGAATGAAAGCAAGTTGGAAAACATT
CTTCAGTATATTATCTAGGAGAACTTCCCCAACCCGGCAAGGCAGGCCAACATTCAAATT
CAGGAAATACAGAGAATGCCACAAAGATACTCCTCGAGAAGAGCAACTCCAAGACACATA
ATTGTCAGATTCACCAAAGTTGAAATGAAGGAAAAAATGTTCAGGGCAACCAGAGAGAAA
GGTCGGGTTACCCACAAAGGGAAGCCCATCAGACTAACAGCTGATCTCTCGGCAGAAACT
CTACAAGCCAGAAGAGAGTGGGGGCCAATATTCAACATTCTTAAAGAAAAGAATTTTCAA
CCCAGAATTTCATATCCAGCCAAACTAATCTTCATAAGTGAAGGAGAAATGAAATCCCTT
ACAGACAAGCAAATGCTGAGAGATTTTGTCACCACCAGGCCTGCCTTACAAGAGCTCCCG
AAGGAAGCACTAAACATGGAAAGGAACAACTGGTACCAGCTACTGCAAAAACATGCCAAA
TTG
>lcl|hg18_L1PA5_chr14_24030475_24036615
-CGGGGAGAAACGAGAGCAGAAAAGCTGAAAATTCTAAAAATCGGAGCACCTCTTCTCCT
CCAAAGGAATGTAGCTCCTCACCAGCAATGGAACAAAGCTGGATGGAGAATGCCTTTGAT
GAGTTGAGAGA---AGGCTTCAGAAGATCGGTAATAACAAACTTCTCCGAGCTAAAGGAG
GATGTTCAAACCCATTGCAAAGAAGATAAAAACCTTGAAAAAAGATTAGACGAATGCCTA
ACTAGAATAAACCGCATAAAGAAGACCTTAAATGACCTGATGGAGCTGAAAACCATGGCA
TGAGAACTATGTGACACATGCACAAGCTTCAGTAGCCGATTTGATCAAGTGGAAGAAAGG
GTATCAGTGATTGAGGATCAAATGAATGAAATGAAGTGAGAAGAGAAGCTTAGAGAAAAA
AGAGTAAAAAGAAATGAACAAAGCCTCCAAGAAATATGAGACTATGTGACAAGACCAAAT
CTCCGTCTGACTGGTGTACCTGAAAGTGACGGGGAGAATGGAACCAAGTTGGAAAACACT
CTGCAGGATATTATCCAGGAGAACTTCCCCAACCTAGCAAGGCAGGCTAACATTCAAATT
CAGGAAATACAGAGAACACAACAAAGATACTCCTCAAGAAGAGCAACTCCAAGACACATA
ATTGTCAGATTCACCAAAGTTGAAATGAAGGAAAAAATGTGAAGGGCAGCCAGAGAGAAA
GGTCGTGTTACCCACAAAGGGAAGCCCATCATACTAACAGTGGATCTCTCAGCAGAAACT
CTACAAGCCAGAAGAGAGTGGGGGCCAATATTCAACATTCTTAAAGAAAATAATCTTCAA
TCCAGAATTTCATATCCAGCTAAACGAAGCTTCATAAGTGAAGGAGGAATAAAATCCTTT
ACAGACAAGCAAATGCTGAGAGATTTTGTCACCACCAGACCTGCCTTAGAAGAGCTCCTG
AAGGAAGCAGTAAACATGGAAAGGAACAACCGGTATCAGCCACTGCAAAAACATGCCAAT
TTG
>lcl|hg18_L1PA5_chr11_18636921_18643035
ATGGGGAGAAACCAGAGCAGAAAAGCTGAAAATTCTAAACATCAGAATGCCTCTTCTCCT
CCAAAGGAATGCAGCTCCTCGCCAGGAATGGAACAAAGCTGGACAGAGAATGACTTTGAC
AAGTTGAGAGAAGAAGGCTTCAGAAGATCGGTAATAATAAACTTCTCTGAGCTAAAAGAG
GATGTTCCAACCCATTGCAAAGAAACTAAAAACCTTGAAAAAAGATTGGATGAATGGCTA
ACTAGAATAAACAGCATAGAGAAGACCTTAAATGACCTGATGGAGCTGAAAACCATGGCA
CGAGAACTATCTGATGCATGCACAAGCTTTAGTAGCCGATTCGATCAAATGGAAGAAGGG
GTATCAGTGATTGAAAATCAAATGAATGAAATGAAGCGAGAAGAGAAGTTTAGAGAAAAA
AGAGTAAAAAGAAATGAACAAAGCCACCAAGAAATATGGGACTATGTGAAAAGACCAAAT
CTACATCTGATTGGTGTACCTGAAAGTGACAGGGAGAATGGAACCAAGTTGGAAAACACT
CCTCAGGATATTATCCAGGAGAACTTCCCCAACCTAGCAAGGCAGGCCAACATTCAAATT
CA-GAAATACAGAGAACGCCACAAAGACACTCCTTGAGAAGAGCAACTCCAAGACACATA
ATTGTCAGATTCACCAAAGTTGAAATGCAGGAAAAAATGTTAAGGGCAGCCAGAGAGAAA
GGTCGGGTTACCCACAAAGGGAAGCCCATCAGACTAACAGCTGATCTCTCAGCAGAAACT
CTACAAGCCAGAAGAGAGTGGGGGCCACTATTCAACATTCTTAAAGAAAAGAATTTTCAA
CCCAGAATTTCATACCCAGCCAAAAGAAGCTTCATAAGTGAAGGAGAGATAAAATCCTTC
ACAGACAAGCAAATGCTGAGAGATTTTGTCATCACCAGGCCTGCCTTACAAGAGCTCCTG
AAGGAAGCACTAAACATGGAAAGGAACAACTGGTACCAGCCACTGCAAAAACATGCCAAA
TTG
>lcl|hg18_L1PA5_chr14_20398123_20404267
ATGGGGAGAAACCAGAGCAGAAAAGCTGAAAATTCTAAAAATCAGAGTGCCTCTTCTCCT
CCAGAGGAGCACAGCTCCTCGCCAGCAACAGAACAAAGCTGGACGGAGAATCACTTTGAC
AAGTTGAGAGAAGAAGGCTTCGGACAATCGGTAATAACAAACTTCTCCGAGCCAAAGGAG
GATGTTCGAACCCATCGCAAAGAAGCTAAAAACCTTGAAAAAAGATTAGACAAATGGCTA
ATTAGAATAAACAGCATAGAGAAGACCTTAAATGACCTGATGGAGCTGAAAACCATGGCA
CGAGAACTACGTGACACATGCAAAAGCTTCAGTAGCCAATTCGATCAACTGGAAGAAAGG
GTATCAGTGATGGAAGATCAAATGAATGAAATGAAGCGAGAAGAGAAGTTTAGAGAAAAA
AGAGTAAAAAGAAATGAACAAAGCCTCCAAAAAATATGGGACTATGTGAAAAGACCAAAT
CTACATCTGATTAGTGTACCTGAAAGTGACGGGGAGAATGCAACCAAGTTGGAAAACACT
CTGCAGGATATTATCCAGGAGAACTTCCCCAACCTAGCAAGGCAGGCCAAGATTCAAATT
CAGGAAATACAGAGAACGCCACAAAGATACTCCTTGAGAAGAGCAACTCTAAGACACACA
ATTGTCGGATTCACCAAAGTTGAAATGAAGGAAAAAATGTTAAGGGCAGCCAGAGAGAAA
GGTCGGGTTACCCACAAAGGGAAGCCCATCAGACTAACAGCTGATCTCTCGGCAGAAACT
CTACAAGCCA-AAGAGAGTGGGGGCCAATATTCAACATTCTTAAAG-----AATTTTCAA
CCCAGAATTTCATACCCAGCCAAACCAAGCTTCATAAGTGAAGGAGAAAAAAAATCCTTT
ACAGACAAGCAAATGCTGAGAGATTTTGTCACCACCAGGCCTGCTTTACAAGAGCTCCTG
AAGGAAGCACTAAACATGGAAAGGAACAACCGGTACCAGCCACTGCAAAAACATGCCAAA
TTG
>lcl|hg18_L1PA5_chr18_60242493_60248619
ATGGGGAGAAACCAGAGCAGAAAAGCTGAAAATTCTAAAAATCAGAGCATCTCTTCTCCT
CCAAAGGAACGCAGCTTCTTGCCAGCAACGGAATAAAGCTGGACGGAGAATGACTTTGAC
GAGTTGAGAGAAGAAGGCTTCAGAAGATTGGCAATAACAAACTTCTCCGAGCTAAAGGAG
GATGTTTAAACCCATCGCAAAGAAGCTAAAAACCTTAAAAAAAGATTGGATGAATGGCTA
ACTAGAATCAACAGCATAGAGAAGACATTAAATTACCTGATGGAGCTGAAAACCATGCCA
CGAGAACTATGTGACGCATGCAGAAGCTTCAGTAGCCGATTCGATCAACTGGAAGAAAGG
GAATCAGTGATTGAAGATCAAGTGAATGAAATGCAGCGAGAAGAGAAGTTTAGAGAAAAA
AGAGTAAAAAGAAAT----AAAGCCTTCAAGAAATATGGGACTATGTGAAAAGACCAAAT
CTACGTCTGACTGGTGTACCTGAAAGTGATGGGGAGAATGGAATCAAGTTGGAAAACACT
CTGCAGGGTATTATCCAGGAGAACTTCCCCAACCTAGCAAGGCAGGCCAACATTCAAATT
TAGGAAATACAGAGAACACCACAAAGATACTCCTCGAGAAGAGCAACTCCAAGACACATA
ATTGTCAGATTCACCAAAGTTGAAATGAAGGAAAAAATGTTAAGGGTCGCCAGAGAGAAA
GGTTGGGTTACCCACAAAGGGAAGCCCATCAGACTAACAGCAGATCTCTTGGCAGAAACT
CTACAAGTCAGAAGAGAGTGGGGGCCAATATTCAACATTCTTAAAGAAAAGAATTTTCAA
CCCAGAATTTCATATCAAGCCAAACTAAGCTTCATAAGTGAAGGAGACATAAAATCCTTT
ACAGACAAGCAAATGCTGAGAGGTTGTGTCACCACCAGGCCTGTCTCAAAAGAGCTCCTG
AAGGAAGCACTAAACATGGAAAGGAATGACTGATACCAGCCACTGCAAAAACATGCCAAA
TTG
>lcl|hg18_L1PA5_chr15_44504420_44510550
ATGGGGAGAAAACAGAGCAGAAAAGCTGAAAATTCTAAAAATCAGAGTGCCTCTTCTCCT
CCAGAGGAATGCAGCTCCTCGCCAGCAATGGAACAAAGCTGGACAGAGAATGACTTTGAC
GAATTGAGAGAAGAAGTCTTCAGACAATCAATAATAACAAATTTCTCTGAGCTAAAAGAG
GAAGTTCGAACCCATCACAAAGAAGCTAAAAGCCTTGAAAAAAGATTAGACGAATGGCTA
ACTAGAATAAACAGTATAGAGAAGACCTTAAATGACCTGATGGAGCTGAAAACCATGGCA
AGAGAACTATGTGACACATGCACAAGCTTCAGTAGCCGATTCAATCAACTGGAAGAAAGG
GTATCAGTGACTGAAGATCAAATGAATGAAATGAAGTGAGAAGGAAAGTTTAGAGAAAAA
AGAGTAAAGAGAAATGAATAAAGCCTCCAAGAAATATGGGACTATGTGAAACGACCAAAT
CTACGTCTGATTGGTGTACCTGAAAGTGATGGGGAGAATGGAACCAAGTTGGAAAACACT
CTGCAGGATATTATCCAGGAGAACTTCCCCAACCTAGCAAGGCAGGCCAACACTGAAATT
CAGGAAATACAGAGAACACCACAAAGATACACCTCAAGAAGAGCAACTCCAAGACACATA
ATTGTCAGATTCACCAAAGTTGAAATAAAGGAAAAAATGTTAAGGGCAGCCACAGAGAAA
GGTCAGCTTACCCACAAAGGGAAGCCCATCAGAGTAATAGCAGATCTCACGGCAGAAACG
CTACAAGCCAGAAGAGAGTGGGGGCCGATAAGCAACATTCTTAAAGAAAAGAATTTTCAA
CCCAGAATTTCATATCCAGCCAAACTAAGCTTCATAAGTGAAGGAGAAATAAAATCCTTT
ACAGACAAGCAAATGCTGAGAGATTTTGTCACCACCAGGCCTGCCTTACAAGAGCTCCTG
AAGCAAGCACTAAACATGGAAAGGAACAACTGGTACCAGCCACTGCAAAAACATGCCGAC
TTG
>lcl|hg18_L1PA5_chr16_57464548_57470671
ATGGGGAGAAACCAGAGCAGAAAAGCTGAAAATTCTAAAAATCAGAGGGCCTCTACTCTT
CCAAAGGAATGCAGCTCCTTGCCAGCAACAGAACAAACCTGGATGGAGAATGACTTTGAC
GAGTTGAGAGAAGAAGGCTTCAGAGGATCGGTAATAACAAAGTTCTCCAAGCTAAAGGAG
GATGTTCGAACCCATCACAAAGAAGGTAAAAACCTTGAAAAAAGATTAGACGAATGGCTA
ACTAGAATAAAGAATGTAGAGAAGACCTTAAATGACCTGATGGAGCTGAAAACCATGGCA
CCAGAACTACATGGCGCATGCACAAGCTTCAGTAGCCGATTCGATCAACTGGAAGAAAGG
GTATCAGTGATTAAAGTTCAAATGAATGAAATAAAGCAAGAAGAGAAGTTCAGAGAAAAA
AGAGTAAAAAGAAATGAACAAAGCCTCCAAGACATGTGGGACTATGTGAAAAGACCAAAT
CTACGTCTGATTGGTGTACCTGAAAGTGATGGGGAGAATGGAACCAAGTTGGAAAACACT
CTTCAGGATATTATCCAGGAGAACGTCCCCAACCTAGCAAGGCAGGCCAACATTCAACTT
CAGGAAATACAGAGAACACCACAAAGATATTCCTCGAGAAGATCAACTTCAAGACACATA
ATTGTCAGATTCACCAAAGTTGAAATGAAGGAAAAAATGTTAAGGGCAGCCAGAGAGAAA
CATCAGGTTACCCACAAAGGGAAGCCCATCAGACTAACAGCGGATCTCTCGGCAGAAACT
CTACAAGCCAGAAGAGAGTGGGGCCCAATATTCAAGATTCTTAAAGAAAAGAATTTTCAA
CCCAGAATTTCATATCCAGCCAAACTAAGCTGCATAAGTGAAGGTGAAATAAAATCCTTT
ACAGACAAGCAAATGCTGAGAGATTTTATCACCACCAGGCCTGCCTTACAAGAGCTCCTG
AAGGAAGCACTAAACATGGAAAGGAACAACCGGTACCAGCCACTGCAAAAACATGCCAAA
ATG
>lcl|hg18_L1PA5_chr15_56272860_56279041
ATGGGGAAAAACAAGAGCACAAAAGCTGAAAAGTCTAAAAAGCAGAGTGCCTCTTCTCCT
CCAAAGGAACGCAGCTTCTCGCCAGCAACAGACCAAAGCTGGATGGAGAATGACTTTGAC
GAGTTGAGAGAAGAAGGCTTCGGAAGATCAGTAATAACAAACTTCTGGGAGCTAAAGGAG
AATGTTCGAACCAATTGCAAAGAAGCTAAAAACCTTGAAATAAGATTGGACAAATGGCTA
ACTAGAATAAACAGTGTAGAGAAGAACTTAAATGACCTGACTGAGCTGAAAACCATGGCA
CGAGAACTACGTGACGCATGCACAAGCTTCAGTAGCCGATTCGATCAACTGGAAGAAAAG
GTATCAGTGATTGAAGATCAAATGAATGAAATGAAGCAAGAAGAGAAGTTTAGAGAAAAA
AGAGTAAAAAGAAATGAACGAAGCTTCCAAGAAATATGGGACTACGTGAAAAGACCAAAT
CTACGTCTGATTGGTGTACCTCGAAGTGACGGGGAGAACGGAATCAAGTTGGAAAACACT
CTTCAGGATATTATCCAGGAGAACTTCCCCAACCTAGAAAGGCAAGCTAACATTCAAATT
CAGGAAATACAGAGAATGCCACAAAGATACTCCTCGAGAAGAGCAACCCCAAGACACATA
ATTGTCAGATTCACCAAGGTTGAAATGAAGGAAAAAATGTTAAGGGCAGCCAGAGAGAAA
GGTCATGTTACCCACAAAGGGAAGCCCATCAAACTAACAGCTGATCTCTCGGCAGAAACT
CTACAAGCCAAAAGAGAGTGGGGGCCAAAATTCAACATTCTTAAAGAAAAGAATTTTCAA
CCCAGAATTTCATATCCAGCCAAACTAAGCTTCATAAGTGAAGGAGAAATAAAATCCTTT
ACAGACAAGCAAATGCTGAGACATTTTGTCACCACCAGGCCTGCCCTACAAGAGCTCCTG
AAGGAAGCTCTAAACATGGAAAGGAACAACCAGTACCTG-CACTGCAAAAACATACCAAA
TTG
>lcl|hg18_L1PA5_chr3_110739744_110745863
ATGGGGAGAAACCAGAGCAGAAAAGCTGAAAATTCTAAAAATCAGAGTGCCTCTTTTCCT
CCAAAGGAATGCAGCTCCTTGCCAGCAACGGAACAAAGCTGGACGGAGAATGACTTTGAC
GAGTTGAGAGAAGAAGGCTTCAGACAATCGGTAATAACAAACTTCTCAGAGCTAAAGGAG
GATGTTTGAACCCATCACAAAGAAGCTAAAAACCTTGAAAAAAGATTAGATAAATGGCTA
ACTAGAATAACCAGCACAGAGAAGACCTTAAATGACCTGATGGAGCTGAAAACCATGGCA
-GAGAACTACGTGATGCATGCACAAGCTTCAGTAGGGGATTTGATCAAGTGGAAGAAAGG
GTATCAGTGATTGAAGATCAAATGAATGAAATGAAGTGAGAAGAGAAGTTTAGAGAAAAA
AGAGTAAAAAGAAATGAATAAAGCCTCCAAGAAATACGGGACTATGTGAAAAGACCAAAT
CTACGTCTGATTGGTGTACGTGAAAGTGATGGGGAGAATGGAACCAAGTTGGAAAACACT
CCGTAGGATATTATCCAGGAGAACTTCCCCAATCTAGCAAGGCAGGCCAACATTCAAATT
CAGGAAATACAGAGAACACCACAAAGATACGCCTCGAGAAGAGCAACTCCAAGACACATA
ATTGTCAGATTCACCAAAGTTGAAATGAAGGAAAAAATGTTAAGGGCAGCCAGAGAGAAA
GTTCAGGTTACCCATAAAGGGAAGCCCATCAGACTAACAGCAGATCTCTTGGCAGAAACT
CTACAAGCCAGAAGAGAGTGGGGGCTAATATTCAACATTCTTAGAGAAAAGAATTTTCAA
CCCAGAATTTCATATGCAGCCAAACTAAGCTTCATAAGTGAAGGAGAAATAAAATCCTTT
ATAGACAAGCAAATGCTGAGAGATTTTCTCACCACCAGGCTTGCCTTACAAGAACTCCTG
AAGGAAGCACTAAACATGGAAAGGAACAACTGGTACCAGCCACTGCAAAAACATGCCAAA
TTG
>lcl|hg18_L1PA5_chr2_194403838_194409973
TTGGGGAGAAACCAGAGCAGAAAAGCTGAAAATTCTAAAAATTAGAGCACCTCTTCTCCT
CCAAAGGAACGCAGCTCCCCACCAGCAACAGAACAAAGCTGGATGGAGAATGACTTTGAC
GAGTTGAGAGAAGAAGGCTTCAGACGATCGGTAAAAACAAACTTCTCCGAGCTAAAGAAG
GATGTTCGAACCCATCGCAAAGAAGCTGAAAACCTTGAAAAAAGATTAGATGAATGGCTA
ACTAGAATGAACAACATAGAGAAGACCTTAAATGACCTGATGGAGCTGAAAACCATGGCA
CGAGAACTATGTGATTCATGCACAAGCTTCAGTAGCCGATTGGATCAAGTGGAAGAAAGG
GTATCAGTGATTGAAAATCAAATGAATGAAATGAAGCAAAAAGAGAAGTTTAGAGAAAAA
AGAGTAAAAAGAAACAAACAAAGCCTCCAAGAAATACGGGACTATGTGAAAAGACCAAAT
TTACGTCTCATTGGTATACCTGAAAGTGACGGGGAGAATGGAACCAAGATGGAAAACACT
CTGAAGGATATTATCCAGGAGAACTTCCCCAACTTAG----GCAGGCCAACATTCAAATT
CAGGAAATACAGAGAATGCCACAAAGATACTTCTCGAGAAGAGCAACTCCAAGACACATA
ATTGTCAGATTCACCAAAGTTGAAATGAAGGAAAAAATGTTAAGGGCAGACAGAGAGAAA
AGTAGGGTTACCCACAAAGGGAAGCCCATCAGACTAACAGCTGATCTCTCGGCAGAAACT
CTACAAGCCAGAAAAGAGTGGGGGCCAATGTTCAACATTCTTAAAGAAAAGAATTTTCAA
CCCAGAATTTCATACCCAGCCAAACTAAACTTCATAAGTGAAGGAGAAATAAAATCCTTT
ACAGACAAGCAAATGCTGAGAGATTTTGTCACCACCAGGCCTGCCCTAAAAGAGCTCCTG
AAGGAAACACTAAACATGGAAAGGAACAGCTGGTATCAGCCACTGCAAAAACAGGCCAAA
TTG
>lcl|hg18_L1PA5_chr2_178622345_178628483
ACGGGGAGAAACCAGAGCAGAAAAGCTGAAAATTCTAAAAATCAGAGTGCCTCTTCTCCT
CTAACGGAACGCAGCTCCTCACCAGCAATGGAACAAAGCTGGACAGAAAATGACTTTGAC
GAGTTGAGAGAAGAAGGCTTCAGAAGATCGGTAATAACAAACTTCTCTGAGCTAAAGGAG
GGTGTTCGAACCC-CTGCAAAGAAGCTAAAAACCTTGAAAAAAGATTGGAAGAATGGCTA
AATAGAATAAACAGTGTAGAGAAGACCTTAAATGACCTGATGGAGCTGAAAACCATGGCA
CGAGAACTACGTGACGCATGCACAAGATTCAGTAGCCGATTCGATCAACTGGAAGAAAGG
GTATCAGTGATTGAAGATCAAATGAATGAAATGAAGTGAGAAGAGAAGCTTAGAGAAAAA
AGAGTAAAAAGAAATGAACAAAGCCTCCAAGAAATATGGGACTATGTGAAAAGACCAAAT
CTACGTCTGATTGGTATACCTGAAAGTGACGGGGAGAATGGAACCAAGTTGGAAAACAAT
CTTTAGGATATTATGCAGGAGAACTTCCCCAACCTAGCAAGGCAGACCAACATTCAAATT
CAGGAAACAGAGAGAACGCCACAAAGATACTCCTTGAGAAGAGCAACTCCAAGACACATA
ATTAACAGATTCACCAAAGTTGAAATGAAG-AAAAAATGCTAAGGGCAGCCAGAGAGAAA
GGTCATGTTACCCACAAAGGGAAGCCCATCAGACTAACAGTGGATCTCTCAGCAGAAACT
CTGCAAGCCAGAAGAGAGTGGGGGCCAATATTCAACATTCTTAAAGAAAAGAATTTTCAA
CCCAGAATTTCATATCCAGCCAAACTAAGCTTCATAAGTGAAGGAGAAATAAAATCCTTT
ACAGACAAGCAAATGCTGAGAGATTTTGTCAACACCAGGCCTGCCTTACAAGAGCTCCTG
AAGGAAGCACTAAATATGGAAAGGAACAACTGGTACCAGCCACTGCAAAAATATGCCAAA
TTA
>lcl|hg18_L1PA5_chr3_134882756_134888890
ATGGAGAGAAACCAGAGCAGAAAAGCTGAAAATTCTAAAAATCAGAGCACCCTTTCTCCT
CCAAAGGAATGCAGCTCCCCACCAGCAACGGAATAAAGCTGGACAGAGAATGACTTTGAC
GAGTTGAGAGAAGAAGGCTTCAGACAATCGGTAATAATAAACTTCTCCGAGCTAAAGAAG
GATGTTCAAACCCATTGCAAAGAAGCTAAAAACCTTGAAAAAAGGTTAGATGAATGGCTA
ACTAGAATAAACAGCATAGAGAAGACCTTAAATGACCTGATGGAGCTGAAAACCATGGCA
CGAGAACTACGTGACGCATGCACAAGCTTCAGTAGCCAATTCGATCAAGTGGAAGAAAGA
GTATCAGTGATTGAAGATCAAATGAATGAAATGAAGTGAGAACAGAAGTTTAGAGAAAAA
AGAGTAAAAAGAAACGAACAAAGCCTCCAAGAAATATGGGACTATGTGAAAAGACAAAAT
CTACGTCTGATTGGTGTACCTGAAAGTGACGGGGAG--TGGAACCAAGTTGGAAAACACT
CTTCAGGATATTATTCAGGAGAACTTCCCCAACCTAGCAAGGCAGGCCAACATTCAAATT
CAGGAAATACAGAGAATGCCACAAAGATACTCCTCAAGAAAAGCATCTCCAAGACACATA
ATTGTCAGATTC----AAGTTGAAATGAGGGAAAAAATGTTGAGGGCAGCCAGAGAGAAA
GGTTGGGTTACCCACAAAGGGAAGCTCATCAGGCTAACAGCTGATCTCGCGGCAGAAACT
CTACAAGCCAAAAGAGAGTGGGGGCCAATATTCAACATTTTTAAAGAAAAGAATTTTCAA
CCCAGAATTTCATATCCAGCCAAACTAAGGTTCCTAAGTGAAGGAGAAATAAAATCCTTT
ACAGACAAGCAAATGCTGAGAGCTTTTGTCAACATCAGGCCTGCCTTACAAGAGCTCCTG
AAGGAAGCACTAAACATGGAAAGGAAAAACCGGTACCAGCCACTGCAAAAACATGCCAAA
TTG
>lcl|hg18_L1PA5_chr2_64971665_64977713
ATGGGGAGAAACCAGAGCAGAATAGCTGAAAATTCTAAAAACCAGAGCACCTCTCCTCCT
CCAAAGGAACACATCTCCTCACCAGCAACAGAACAAAGCTGGATGGAGAAGGACTTTGAC
GAGTTGACAGA---AGGCTTCAGAGTATTGGTAA---TAAACTTCTCTGAGCTAGAGGAG
GATGTCGGAACCCATCACAAAGAAGCTAAAAACCTTGAAAAAAGATTAGATGAATGGCTA
ACTAGAATAAACAGTGTAGAGAAGACCTTAAATGACCTGATGGAGCTGAAAACCATGACA
CAAGAACTACGTGACGCATACACAAGCTTCAGTAGCTGATTCGATCAACTGGAAGAAAGG
GTATCAGTGACTGAAGATCAAATGAATGAAATGAAGTTAGAAGGGAAGTTTAGAGAAAAA
AGAGTAAAAACAAACAAACAAAGCCTCCAAGAAATATGGGACTATGTGAAAAGACCAAAT
CAACGTCTGATTGGTGTACCTGAAAGTGACGGGGAGAATGGAACCAAGTTGGAAAACACT
CTGCAGGATATTATCCAGGAGAACTTCCCCAACCTAGCAAGGCATGCCAACATTCAAATT
CAGGAAATACAGAGAATGCCATAAAGATACTCCTCAAGAAGAGCAACTCCAAGACACATA
ATTATCAGATTCACCAAAGTTGAAATGAAGGAAAAAATGTT-AGGGCAGCCAGAGTGAAA
GGTTGGGTTACCCCCAAAGGGAAGCCCATTGGACTAACAGCGGATCTCTCAGCAGAAACT
CTACAAGCCAGAAGAGAGTGGGGGCCAATATTCAACATTCTTAGAGAAAAGAAGGTTCAA
CCCAGAATTTCATATCCAGCCAAACTAAGCTTCATAAGTGAAGGAAAAATAAAAT-CTTT
ACAGACAAACAAATGCTGAGAGATTTTGTCACCATCAGGCCTGCCTTACAAGAGCTCCTG
AAGGAAGCACTAAATATGGAAAGGAACAACCGGTGCCAGCCACTGCAAAAACATGCCAAA
TTG
>lcl|hg18_L1PA5_chr2_201134015_201140179
ATGGGGAGAAACCAGAGCAG-AAAGCTGAAAATTCTAAAAATTAGAGCACCTCTTCCCCT
CAAAAGGAATGCAGCTCCTTGCCAGCCACGGAACAAAGCTGAATGGAGAATGACTTTGAT
GAGTGGAGAGAAGAAGGTTTTAGACGATCTGTAATAACAAACTTCTCCGAGCTAAAGGAG
GATGTTCAAACCCATCGCAAAGAAGCTAAAACCCTTGAAAACAGATTAGACAAATGGCTA
ACTAGAATAAACAGCATAGAGAAGACCTTAAATGACCTGATGGAGCTGAAAACCATGGCA
TGAGAACTATGTGATGCATGCACAAGCTTCAGTAGCTGATTTGATCAACTGGAAGAAAGG
GTATCAGTGATTGAAGATCAAATGAATGAAATGAAGCAAGAAGAGAAGTTTAGAGAAAAA
AGAGTATAAAGAAATGAATAAAGCCTCCAAGAAATATGGGACTATGTGAAAAGACCAAAT
CTACGTCTGACTGGTGTACCTGAAAGTGACGGGGAGAATGGAACCAAGTTGGAAAACACT
CTTCCGGATATTATCCAGGAAAACTTCCCCAGCCTAGCAAGGCAGGCCAACATTCAAATT
TAGGAAATACAGAGAATGCCACAAAGATACTCCTTGAGAAGAGCAACTCCAAGACACATA
ATTGTCAGATTCACCAAAGTTGAAATGAAGGAAAAAATGTTAAGGGCAGCCAGAGAGAAA
GGTTGGGTTACTCACAAAGGGAAGCCCATTAGACTAACAGCAGAACTCTCAGCAGAAACT
CTACAAGCCAGAAGAGAGTGGGGGCCAATATTCAACATTCTTAAAGAAAAGAATTTTCAA
CCCAGAATTTCATATCCAGCCAAACTAAGCTTCATAAGTGAAGGAGAAATAAAATCCTTT
ACAGACAAGCAAATACTGAGCGATTTTGTCACCACCAGGACTGCCCTAAAAGAGATCCTG
AAGGAAGCGCTAAACATTGAAAGGAACAACTGGTACCAGCCACTGCAAAAACATGCCAAA
TTG
>lcl|hg18_L1PA5_chr2_235348870_235355026
ATGGGGAGAAACCAGAGCAGAAAAGCTGGAGATTCTAAATATCACAGTGCCTCTTCTCCT
CAAAAGGAATGCAGCTCCTTGCCAGCAATAGAACAAAGCTAGATGGAGAATGATTTTAAC
GAGTTGAGAGAAGAAGGCTTCAGACGATTGGTAATAACAACTTTCTCTGAGATAAAGGAG
GATGTTCGAACCAATGGCAAAGAAGCTAAAAACCTTGAAAAAAGATTAGACGAATGGCTA
ACTGGAATAAACAGCATAGAGAAGACCTTAAATGACCTGATGGAGCTGAAAACCGTGGCA
CAAGAACTACATGATGCATGCACAAGCTTCAGTAGCTGATTTGATCAACTGGAAGAAAGG
GTATCAGTGATTGAAGATCAAATGAATGAAATGAAGCAAGAAGAGAAGTTTAGAGAAAAA
ACAGTAAAAAGAAATGAACCAAGCCTTCAAGAAATATGGGACTATGTGAAAAGACCAAAT
CTATGTCTGATTGGTGTACCTGAAAGTGACGGGGAGAATGGAACCAAATTGGAAAACACT
CTTCAGGATATTATCCAGGAGAACTTCCCCAACCTAGCCAGGCAGGCCAACATTCAAATC
CAAGAAATACAGAGAATGCCACAAAGATACTCCTCAAGAAGAGCAACTCCAAAACACATA
ATTGTCAGATTCACCAAAGTTGAAATGAAGGAAAAAATGTTAAGGGCAGCCAGAGAGAAA
GGTCGGGTTACCCACAAAAGGAAGCCCATCAGACTAACAGCGGATCTCTCAGCAGAAACT
CTACAAGCCAGAAGAGAGTGGGGGCCAATATTCAACATTCTTAAAGAAAAGAATTTTCAA
CCCAGAATTTCATATCCAGACAAACTAAGCTTCATATGTGAAGGAGAAATAAAATCCTTT
ACAGACAAATAAATGCTGAGAGATTTTGTCACCAGTAGGCCTGCCTTACAAGAGCTCCTG
AAGGAAGCACTAAATATGGAAAGGAACAACCGGTACCAGCCACTGCAAAAACATGCCAAA
TTG
>lcl|hg18_L1PA5_chr3_172133401_172139555
ATGGGGAGAAACCAGATGAGAAAAGCTGAAAATTCTAAAAATCAGAGTGCCTCTTCTCCT
CCAAAGGAACGCAGCTCCTCACCAGCAACAGAACAAAGCTGAATGGAGAATGACTTTGAC
AAGTTGAGAGAAGAAGGTTTCAGAAGATTGGTAGTAACAGACTTCTCTGAGCTAAAGGAG
GATGTTCGAACCCATCACAAAGAAGCTAAAAACCTTGAAAAAAGATTGGACGAGTGGCTA
ACTAGAACAAACAGCATAGAGAAGACCTTAAAAGACCTGATGGACCTGAAAACCATGGCA
CGAGAACTACGTGACGCATGCACAAGCTTCAGTAGCCGATTCGACCAACTGGAAGAAAGG
GTATCAGTGATTGAAGATCAAATGAATGAAATGAAGTGAGAAGAG-AGTTTAGAGAAAAA
AGAGTAAAAAGAAATGAACAAAGCCCCCAAGAAATATGGAACTATGTGAAAAGACCAAAT
CTACATCTGATTGGTGTACCTGAAAGTGACAGGGAGAATGGAACCAAGTTGAAAAACACT
CTGCAGGATGTTATCCAGGAGAACTTCCCCAACCTAGCAAGGCAGGCCAACATTCAGATT
CAGGAAATACAGAGAACGCCACAAAGATACTCCTTGAGAACAGCAACTCCAAGACACATA
ATTGTCAGATTCACCAAAGTTGAAATGAAGGAACAAATGTTAAGGGCAGCCAGAGAGAAA
GGTCGGGTTACCCACAAAGGGAAGCCCATCAGACAAAGAGTGGATCTCTCGGCAGAAACT
CTACAAGCCAGAAGAGAGTGGGGGCCAATATTCAACATTCTTAAAGAAAAGAATTTTCAA
CCCAGAATTTCATATCCAGCCAAACTAAGCTTCATAAGTGAAGGAGAAATAAAATACTTT
ACAGACAAGCAAATGCTGAGAGATTTTGTCACCACCAGGCCTGCCCTAAAAGAGCTCCTG
AAGGAAGCACTAAATTTGGAAAAGAACAACCGGTATCAGCCACTGCAAAATCATGCCAAA
TTG
>lcl|hg18_L1PA5_chr3_2440749_2446825
ATGGGGAGAAAGCAGAGCAGAAAACCTGAAAATTCTAAAAATCAGAGGGCCTCTTTGCCT
TCAAAGGAATGCAGCTCCTCGCCAGCAATGGAACAAACCTGGATGGAGAATTACTTTGAC
AAGTTGAGAGAAGAAGGCTTCAGACGATCGGTAATAACAAACCTCTCTGAGCAAAAGAAG
GATGTCCGAACCCATCACAAAGAAGCTAAAAACCTTGAAAAAAGATTAGATGAATGGCTA
ACTAGAATCAACAGCGCAGAGAAGTCCTTAAATGACCTGATGGAGCTGAAAACCATGGCA
CGAGTACTACCTGATGCATGCATAAGCTTCAGTAGCCGATTCGATCAACTGGAAGACAGG
GTATCAGTAACTGAAGATCAGATGAATGAAATGAAGCAAGAAGAGAAGTTTAGAGAAAAA
AGAGTAAAAAGAAACGAACAAAGCCTCCAAGGAATATGGGACTATGTGAAAAGACCAAAT
CCACGTCTGATTGGTGTACCTGAAAGTGACGGGGAGAATGGAACCAAGTTGGAAAACACT
CTGCAGGATATTATCTGGGAGAACTTCCCCAA-CTAGCAAGGCAAGCCAACATTCAAATT
CAGGAAATACAGAGAATGCAACAAAGATACTCCTCGAGAAGAGCAACTCCAAGACTCATA
ATTGTCAGATTCACCAAAGTTGAAATGAAGGAAAAAATGTTAAGGGCAGCCAGAGAGAAA
GGTTGGGTTACCCGCTAAGAGAAGCCCATCAGACTAACAGCTGATCTCTCGGCAGAAACT
CTACAAGCCAGAAGAGAGTGGGGGCCAATATTCAACATTCTTAAAGCAAAGAATTTTCAA
TCCAGAATTTCATATCCAGCCAAACTAAGCTTCATAAGTGAAGGAGAAATAAAATCCTTT
ACAGACAAGCAAATGCTGAGAGATTTTCTCACCACCAGGCCTGCCTTACAAGAGCTCCTG
AAGAAAGCACTAAACATGGAAAGCAACAACCGGTACCAGCCACTGCAAAAACATGCCAAA
TTG
>lcl|hg18_L1PA5_chr4_44440764_44446906
ATGGGGAGAAACCAGAGCAGAAAAGCTGAAAATTCTAAAAATCACGGCACCTCTTC---T
CCAAAGGAACGCAGCTCCTCGCCAGCAATGGAACAAAGCTGGACAGAGAATGACTTTGAT
GAGTTGAGAGAAGAAGGCTTCAGAAGATGAGCAATAACGAACTTCTCTGAGCTAAAGGGG
GATATTCGAACCCACTGCAAAGA---TAAAAACCTTGTAAAAAGATTGGACGAATGGCTA
ACTAGAATAAATAACATAGAGAAGACCTTAAATGACCTGATGGAGCTGAAAACCACGGCA
CAAGAACTACAAGATGCATGAAAAAGCTTCAGTAGACAATTCAATCAACTGGAAGAAAGG
GTATCAGTGAATGAAGATCAAATGAATGAAATCAAGCAAGAAGAGAAGTTTAGAGAAAAA
AGAGTAAAAAGAAATGAGCAAAGCCTCCAAGAAATATGGGACTATGTGAAAACACCAAAT
CTATGTCTGATTGGTGTACCTGAAAGTGATGGGGAAAATGGAATCAAGTTGGAAAACACT
CTTCAGGATATTATCCAGGAGAATTTCCCCAACCTAGCAAGGCAGGCCAACATTCAAATT
CAGGAAATACAGAGAATGCCACAAAGATACTCCTCAAGAAGAGCAACTCCAATACACATA
ATTGTCAGATTCACCAAAGTTGAAATGAAGG-AAAAATGTTAAGGGCAGACAGAGAGAAA
GGTCAAGTTACCCACAAAGGGAAGCCCATCAGACTAACAATGTATCTCTCGGCAGAAACT
CTACAAGCCAGAAGAGAGTGGGGGCCAATATTCAACATTCTTAAAGAAAAGAATTTTCAA
CCCAGAATTTCATATCCAGCCAAACTAAGCTTCATAAGTGAAGCAGAAATAAAATCCTTT
ACAGACAAGCAAATGCCGAGAGATTTTGTCACCACCAGGCCTGCCTTACAAGAGCTCCTG
AAGGAAGCACTAAACATGGAAAGGAACAACCAGTAACAGCCACTGCAAAAACATGCCAAA
TTG
>lcl|hg18_L1PA5_chr4_43588316_43594414
ATGGGGAGAAACCAGAGCAGAAAAGCTGAAAATTCTAAAAATCAGAACGCCTCTTCTCCT
CCAAAGGAACACAGCTCCTTGCCAGCAATGGAACAAAGCTGGACAGAGAATGACTTTGAC
GATTTGAGAGAAAAAGGCTTCAGATGATCAGTAATAACAAACTTCTCTGAGCTAAAGGAG
GATGTTCAAACCCATCACAAAGAAGCTAAAAACCTTGAAAAAAGATTAGACGAATGGCTA
ACTAGAATAAGCAGCATAGAGAAGACCTTAAATGACCTGATGGAGCTGAAAACCATGACA
TGAGAAGTACGTGACACATGCACATGCTTCAGTAGCTGAATCAATCAACTGGAAGAAAGG
GTATCAGTTATTGAAGATCAAATGAATGAAATAAAGTGAGAAGAGAAGTTTAGAGAAAAA
AGAATAAAAAGAAATGAACAAAGCCTCCAAGAAATATGGGAATATGTGAAAAAACCAAAT
CTACGTCTGATTGGTGTACCTGAAAGTGACGGGGAGAATGGAACCAAGTTGGAAAACACT
CTGCAGGATATTATCCAGGAGAACTTCCCCA-CCTAGCAAGGGAGGCCAACATTCAAATT
CAGGAAGTGCAGAGAACGCCACAAAGATACTCCTCGAGAAGAGCAACTCCAAGACAAATA
ATTGTCAGATTCACCAAAGTTGAAATGAAGGAAAAAATGTTAAGGGCAGTCAGAGAGAAA
GGTCGGGTTACCCACAAAGGGAAGCCCATCACACTAACAGCGGATGTCTCAGCAGAAACT
CTACAAGCCAGAAGACAGTGGGGGCCAATACTCAACATTCTTAAAGAAAAGAATTTTCAA
CCCAGAATTTCATATCCAGCCAAACTAAGCTTCATAACTGAAGGAGAAATAAAATACTTT
ACAGACAAGCAAATGCTGAGAGATTTTGTCACCACCAGGCCTGCCTTACAAGAGCTCCTG
AAGGAAGCAGTAAACATGGAAAGGAACAACTGGTACCAGCCACTGCAAAAACATGCCAAA
TTG
>lcl|hg18_L1PA5_chr4_28462248_28468388
ATGGGGAGAAACCAGAGCAGAAAAGCTGAAAATTCTAAAAATCAGAGCGCCTCTTATCCT
CCAAAGGAAAGCAGCTCCTCGTCAGCAAAGGAACAAAGCTGGAC--AGAATGACTTTGAT
GAATTGAGAGAAGAAGGCTTCAGAAGATCGGTAATAACAAACTTCTCCGAGCTAAAAGAG
GATGTTCGAACCCATTGCAAAGAAGCTAAAAACCTTGAAAAAAGATCGGACTAATGGCTA
ATTAGAATAAACAGCATAGAGAAGACCTTAAATTACCTGATGGAGCTGAAAACCATGGCA
CAAGAACTACGTAATGCATGCACAAGCTTCAGTAGCCGAGTCGATCAACTGGAAGAAATG
GTATCAGTGATTGAAGATCAAATGAATGAAATGAAGTGAGAAGAGAAGTTTAGAGAAAAA
AGAGTAGAAAGAAATGAACAAAGCCTCCAAGAAATATGGGACTATGTGAAAAGACCAAAT
GTACGTCTGATTGGTGTACCCAAAAGTGATGGGGAGAATGGAACCAAGTTGGAAAACACT
CTGAAGGATATTATCCAGGAGAACGTCCCCAATCTAGCAAGGCAGGCCAACATTCAAATT
CAGGAAATACAGAGAACACCACAAATATACTCCTCGAGAAGAGCAACTCCAAGACACATA
ATTGTCAGATTCATCAAAGTTGAAATGAAGGGAAAAATATTAAGGGCAGCCAGAGAGAAA
GGTCAGGATACCCACAAAGGGAAGCCCATCAGACTAACAGCAGATCTCTTGGCAGAAAGT
CTACAAGCCAGAAGAGAGTGGGGGCCAATATTCAACATTCTTAAAGAAAAGAATTTTCAA
CCCAGAATTTCCTATCCAGCCAAACTAAGCTTCATAAGTGAAGGAGAAATAAAATCCTTC
ACAGACAAGCAAATGCTGAGAGATTTTGTCACCACCAGGCCTGCCCTACAAGAGCTCCTG
AAGGAAGCACTAAACATGGAAAGGAACAACCGGTACCAGCCACTACAAAAACGTGACAAA
TTG
>lcl|hg18_L1PA5_chr3_160914749_160920880
ATGGGGAGAAACCAGAGCAGAAAAGCTGAAACTTCTAAAAATCGGAGCGCCTCTAATCCT
CCAAAGGAATGCAGCTCCTCAGCAGCAACAGAACAAAGCTGGACGGAGAATGACTTTGAC
GAGTTGAGAGAAGAAGGCTTCAGAAGATCAGTAATAACAAACCTCTCTGAGCTAAAGGAG
GATATTTGAACCCATCGCAAAGAAGCTAAAAACCTTGAAAAAAGATTGGACAAATGGCTA
ACTAGAATAAACAGCGTAGAGAAGACCTTAAATGACCTGATGGAGCTGAAAACCATGGCA
CGAGAACTACGTGATGCATGCACAAGCTTCAGTAGCCAATTTGATCAACTGGAAGAAAGG
GTATCAGTGATTGAAGATCAAATAAATGAAATGAAGTGAGAAGAGAAGTTCAGAGAAAA-
AGAGTAAAAAGAAATGAACTAAGCCTCCAAGAAATATGGGACTATGTGAAAAGACCAAAT
CTACATCTGATTGGTATACCTGAAAGTGATGGGGAGAATGGAACCAAGTTGGAAAACACT
CTGCAGGATATTATCCAGGAGAACTTCCTCA-CCTAGCAAGGCAGGCCAACATTCAAATT
CAGGAAATAGAGAGAATGCCACAAAGATACTCCTCAAGAAGAACAACTCCAAGACACATA
ATTGTCAGATTCACCAAAGTTGAAATGAAGGAAAAAATGTTAAGGGCAGCCAGAGAGAAA
GGTCAGGTTACCCACAAAGGGAAGCCCATCAGACTAACAGAGGATCTCTCAGCAGAAACT
CTACAAGCCAGAAGAGAGTGAGGGCCAATATTCAACATTCTTAAAGAAAAGAATTTTCAA
CCCAGAATTTCATATCCAGCCAAACTAAGCTTCATACGTGAAGGAGAAATAAAATCCTTT
ACAGACAAGCAAATGCTGACAGATTTTGACACCATCAGGTCTGCCTTACAAGAGCTCCTG
AAGGAAGCACTAAACATGGAAAGGAACAACTGGTATCAGCCACTGCAAAAATATGCCAAA
TTG
>lcl|hg18_L1PA5_chr4_141648805_141654870
ATGGGGAGAAACCAGAGCAGAAAAGCTGAAAATTCTAAAAATCAGAGTGCTTCTTCTCCT
CCAAAGGAACGCACCTCCTCACCAGCAACAGAACAAAGCTGCATGGAGAATGACTTTGAT
GAGTTGAGAGAAGAAGGCTTCAGACGATCGGTAATAACAAACTTCTCCGAGCTAAAGGAG
GATGTTCAAACCCATCACAAAGAAGCTAAAAACCTTGAAAAAAGATTAGACAAATGGCTA
ACTAGAATAAACAGTGTAGAGAAGTCCTTAAATGACTGGATGGAGCTGAAAACCATGGCA
TGAGAACTACATAATGCATGCACAAGCTTTAGTAGCCGATACGATCAAGTGGAAGAAAGG
GTATCAGTGATTGAAGATCAAATGAATGAAATGCAGCGAGAAGAGAAGTGTAGAGAAAAA
AGAATAAAAAGAAATGAACAAAGCCTCCAAGAAATACGGGACTATGTGAAAAGACCAAAT
CTATGTCTGATTGGTGTACCTGAAAGTGACAGGGAGAATGGAACCAAGTTGGAAAATACT
CTTCAGGATATTATCCAGGAGAATTTCCCCAATCTAGCAAGGCAGGCCAACATTCAAATT
CAGGAAATAGAGAGAATGCCACAAAGATACTCCGTGAGAAGAGCAACTCCAAGACACATA
ATTGTCAGATTCACCAAAGTGGAAATGAAGGAAAAAATGTTAAGGGAAGCCAGAGAGAAA
GGTCGGGTTGCCCACAAAGGGAAGCCCATCAGACTAACAGTGGATCTCTCCGCAGAAACT
CTACAAGCCAGAAGAGAGTGGGGGCCAATACTCAACATTCGTAAAGAAAAGAATTTTCAA
CCCAGAATTTCACACCCGACCAAACTAAGCTTCATAAGTGAAGGAGAAATAAAATCCTTT
ACAGACATGCAAATGCTGAGAGATTTTGTCACCACCAGGCCAGCCTTACATG-GCTCCTG
AAGGGAGCACTAAACGTGGAAAGGAATAACCAGTACCAGCCACTGCAAAAACATGCCAAA
TTG
>lcl|hg18_L1PA5_chr4_92288645_92294838
ATGGGGAGAAACCAGAGCAAAAAAGCTGAAAACTCTAAAAATCAGAGTGCC--------T
TCAAAGGAATGCAGCTCCTTGCCAGCAACAGGACAAAGCTGGATGGAGAATGACTTTGAC
AAGTTGAGAGAAGAAGGCTTCAGAAGATCGGTAATAACAAACTTCTCTAAGCTAAAGGAA
GATGTCTGAACCCATTGCAAAGAAGCTAAAAACATTGAAAAAAGATTAGACG-ATGGCTA
ACTAGAATAAACAGCGTAGAGAAGACCTTAAATGACCTGATGGAGCTGAAAACCATGGCA
TGAGAACTACGTGATGCATGCACAAGCTTCAAGAGCCGATTCGATCAAGTGGAAGAAAGG
GTATCAGTAATTGAAGATCAAATGAATGAAATGAAGTGAGAAGAGAGGTTTAGAGAAAAA
ACAGTAACAAGAAATGAACAAAGCCTCTAAGAAATATGGGACTATGTGAAAAGACTAAAT
CTACATCTGATTGGTATATCTGAAAGTGATGGGGAGAATGGAACCAAGTTGGAAAACACT
CTGCGGGATATTATCCAGGAGAACTTCCCCAAATTAGCAA-GCAGGCCAACATTCAAATT
CAGGAAATACAGAGAACGCCACAAAGATACTCCTTGAGAAGAGCAACTCCAAGACACATA
ATTGTTAGATTCACCAAAGTAGAAATGAAGGAAAAAATGTTGAGGGCAATGAGAGAGAAA
GGATGGGTTACCCAAATAGGGAAGCC--------TAACAGCGGATCCCTCGGCAGAAACT
CTACAAGCCAGAAGAGAGTGGGGGCTAATATTCAACATTCTTAAAGAAAAGAATCTTCAA
CTCAGAATTTCATAACCAGCCAAACTAAGCTTCATAAGGGAAGGAGAAACAAAATCCTTT
ACAGACAAGCAAATGCTGAGAGATTTTGTCACTACAAGGCCTGCCTTACAGGAGCTCCTG
AAGGAAGCACTAAACATGGAAAGGAACAACTGGTACCAGCCACTGCAAAAACATGCCAAA
TTG
>lcl|hg18_L1PA5_chr5_100293692_100299831
ATTGGGAGAAACCAGAGCAGAAAAGCTGAAAATTCTAAAAATCAGAGCGCCTCTTCTCCT
CCAAAGGAACACAGCTCCTTGCCAGCAACAGAGCAAAGCTGGACAGAGAATGACTCTGAT
GAGTTGAAAGAAGAAGTCTTCAGATGATCAGTAATAACAAATTTCTCCGAGCTAAAGGAG
GATGTTTGAACCCATGGCAAAGAAGCTAAAAACCTTGAAAAAAAATTGGACAAATGGCTA
ACTAGAATAAGCAGCATAGAGAAGACCTTAAATGACCTGAAGGAGCTGAAAACTATGGCA
CAAGAACTATGTGATGCATGCACAACCTTCAGTAGCCAATTC-------TGGAAGAAAGG
GTATCAGTGATTGAAGATCAAACCAATGAAATGAAGGGAGAAGTGAAGTTCAGAGAAGAA
AGAGTAAAAAGAAATGAACAAAGCCTCCAAGAAATATGAGACTATGTGAAAAGACCAAAT
TTACGTCTGATTGGTGTACCTGAAAGTTACGGGGAGAATGTAACCAAGTTGGAAAACACT
CTTCAGGATATTATCCAGGAGAACTTCCCCAATCTAGCAAGGCAGACCAACATTCAAATT
CAGGAAATACAGAGAACGCCACAAAGATACTCCTCGAGAAGAGCAACTCTAAGACACATA
ATTGTCAGATTCACCGAAGTTGAAATGAAGGAAAAAATGTTAAGGGCAGCCAGAGATAAA
GGTCAGGTT-ACCACAAAGGGAAATCCATCAGACTAACAGCTGATCTCTCAGCAGATACT
CTACAAACCAGAAGAGAGTGGGGGCCAATATTCAACATTCTTAAAGAAAATAATTTTCAA
CCTAGAATTTCATATCCAGCCAAACTAAGCTTCATAAGTGAAGGAGAAATAAAATCCTTT
ACAGACAAGCACATGCTGAGAGATTTTGTCACCATCAGGCCTGCCTCAGTAGAGCTCCTG
AAGGAAGCACTAAACATGGAAAGGAACAACCAGTACCAGCCACTGCAAAAACATGCCAAA
TTG
>lcl|hg18_L1PA5_chr6_104356411_104362567
ATGGGGAGAAACCAGAGCAGAAAAGCTGAAAATTCTAAAAATCGGAGCGCCTCTTCTCCT
CCAAAGGATCGCAGCTCCTCGCCAGCCACGGAACAAAGCTGGACCAAGAATGACTTTGAC
AAGTTGAAACAAGTTGGCTTCAGAAGATCAGTAATAACAAACTTCTCCGAGCTAAAGGAG
GATGTTCGAACCCATCTCAAAGAAGCTAAAAACATAGAAAAAAGATTAGACGAACGGCTA
ACTAGAATGAACAGTATAGAGACGACCTTAAATGACCTGATGGAGCTGAAAAACATGGCA
CGAGACCTATGTGATGTACGCACAAGTTTCAGTAGCCAATTCGATCAAATGGAAGAAAGG
GTATCAGTGATTGAAGATCAAATGACTGAAATGAAGTGAGAAGAGAAGTTTAGAGAAAAA
AGAGTAAAAAGAAACGAATAAAGCCTCCAAGAAATATGGGACTATGGGAAAAGACCAAAT
CTACGTCTCATTGGTATACCTGAAAGTGACGGTGAGAATGGAACCAAGTTGGAAAACACT
CTTCAGGATATTATCCAGGAGAACTTCCCCAACCTAGAAAGGCAGGCCAATATTCAAATT
CAGGAAATACAGAGAACTCCACAAAGATACTCCTCAAGAAGAGC-ACCCCAAGACACATA
ATTGTCAGATTCACCAAGGTTGAAATGAAGGAAAAAATATTAAGGGCAGCCAGAGAGAAA
GGTCGGGTTACCCACAAAGGGAAGCCCATCAGACTAACAGCGGATCTCTCAGTAGAAACT
CTACAAGCCAGAAGAGAGTGGGGGCCAATATTCAACATTCTTAAAGAAAACAATTTTCAA
CCCAGAATTTCATATCCAGCCAAACTAAGCTTCATAAGTGAAGGAGAAATAAAATCATTT
ACAGACAAGCAGATTCTGAGAGATTTTGTCACCACCAGGCCTACCTTACAAGAGCTCCTG
AAGGAAGCACTAAACATGGAAAGGAACAACCACTACCAACTACTGCAAAAGCATTCCAAA
TTG
>lcl|hg18_L1PA5_chr6_131449170_131455294
ATGGGGAGAAACCAGAGAAGAAAAGCTGACAATTCTAAAAATCA-AGCTCCTCTTCTCCT
CCAAAGGAATGCAGCTCCTCACCAACAATGGAACAAAGCTGAACAGAGAATGACTTTGAC
AAGTTGAGAGAAGAAGGCTTCAGATGACCAGTAATAACAAACTCCTCTGAGCTAAAGGAG
GATGTTCAACCCCATCACAAAGAAGCTAAAAACCTTGAAAAAAGATTAGATGAATGCCTA
AGTAGAATCAACAGTGTAGAGAAGACCTTAAATGACCTGATGGAGCTGAAAACCATGGCA
CAAGAACTACGTGACGCATGCACAAGCTTCAGTAGCCCATTCAATCAACTGGAAGAAAGG
GTATCAGTGATTGAAGATCAAATGAATGAAATGAAGCAAGAAGAGAAGTTTAGAGAAAAA
AGAGTAGAAAGAAGTGAACAAAGCCTCCAAGAAATATGGGACTATGTGAAAAGACCAAAT
CTACATTTGATTGGTGTACCTGAAAGTGATGAGGAGAATGGAACCAAGTTGGAAAACTCT
CTTCAGGATATTATCCAGGAGAACTTCCCCAA-CTAGCAAGGCAGGCCAACATTCAAATT
CAGGAAATACAGAGAATGCCACAAAGATACTCCTTGAGAAGAGTAACTCCAAGACACATA
ATTGTCAGATTCACCAAAGTTGAAATGAAGGAAAAAATGTTAAGGGCAGCCAGAGAGAAA
GGTTGGGTTACCCACAAAGGGAAGCCCATCAGACTAACAGCGGATCTCTTGGCAGAGACT
CTACAAGCCAGAAGAGAGTCAAGGCCAATATTCAACATTCTTCAAGAAAAGAATTTTCAA
CCCAGAATTTCATATCCAGCCAAACTAAGCTTCATAAGTGAAAGAGAAATAAAATCCTTT
ACAGATAAGCAAATGCTGAGAGA-TTTGTCACCACCAGGCCTGCCTTACAAGAGCTCCTG
AAGGAAGTACTAAACATGGAAAGGAACAACAGGTACCAGCCACTGCAAAAGCATGCCAAA
TTG
>lcl|hg18_L1PA5_chr5_123721845_123727993
ATGGGGAAAAACCAGAGCAGAAAAGCGGAAAATTCTAAAAATCAGAGCACCTCTTCTCCT
CCAAAGGAATGCAGCTCCTTGCCAGCAATGGAACAAAGCTGGTTGGAGAATGACTTCGAT
GAGTTGAGAGAAGAAGGCTTCAGACGATCGGTAATAACAAACTTCTCCGAGCTAAAGGAG
GATGTTCGAACCCATTGCAAAGAAGCTAAAAACCTTGAAAAAAGATCAGATGAATGGCTA
ACTAGAATAAACAGTGTAGAGAAGACCTTAAATGACCTGACAGAGTTGAAAACCATGGAA
CAAGAGCTACAAGACACATGTACAAGCTTCAGTAGCCAATTCGATCAACTGGAAGAAAGG
GTATCAGTGATTGAAGATCAAATGAATGAAATGAAGTGAGAAGAGAAGTTTACAGAAAAA
AGAATAAAAGGAAATGAACAAAGCCTCCAAGAAATATGGGAATATGAGAAAAGACCAAAT
CTATGTCTGATTGGTGTACCTGAAAGTGAAGGGGAGAATGGAACCAAGTTGG-AAACACT
CTTCAGGATATTATCCAGGAGAACTTCCCCAACCTAGCAAGGCAGGCCAACATTCAAATT
CAGGAAATACAGAGAATGCCACAAAGATACTCCTTGAGAAGAGCAACTCCAAGACACATA
ATTGTCAGATTCACCAAAGTTGAAATGAAGGAAAAAATGTTAAGGGTGGCCAGACAGAAA
GGTCAGGTTACCCACAAAGGGAAGCCCATCACACTAACAGCGGATGTCTTGGCAGAAACT
CTACAAGCCAAAAGTGAGTGGGGGCCAGTATTCAACATTCTTAAAGAAAAGAATTTTAAA
CCCAGAATTTCATATCCAGCCAAACTAAGCTTCATAAGTGAAGGAGACATAAAATCCTTT
ACAGACAAGCAAATGCTGAGAGATTTTGTCACCACCAGGCCTGCCTTACAAGAGCTCCTG
AAGGAAGCACTAAACATGGAAAGGAAAAACTGGTACCAGCCACTGAAAAAACATGCCAAA
TTG
>lcl|hg18_L1PA5_chr4_84304240_84310385
ATGGGGAGAAAACAGAGCAGAAAAGCTGAAAATTCTACAAATCAGAGCACCTCTTCTCCT
CCTAAAGAACGCAGCTCCTTGCCAGCAATGGAACAAAGCTGGATGGAGAATGACTTTGAA
AATTTGAGAGAAGAAGGCTTCAGAAGATCGGTAATAACAAACTTCTCTGAGCTAAAGGAA
GATGTTCGAATCCATTGCAAAGAAGCTAAAAACCTTGAGAAAACATTGGATGAATGGCTA
ACTAGAAAAAATAGCATAGAGAAAACCTTAAATGACCAGATGGAGGTGAAAACCATGGCA
CGAGAACTACGTGACGCATGCACAAGGTTAAGTAGCCGTTTTGATCAACTTGAAGAAAGG
GTATCAGTGATTGAAGATCAAATGAATGAAATGAAGCAAGAAGAGAAGTTTAGAGAGAAA
AGAGTAAAAAGAAATGAACAAAGCCTCCAAGAAATATGGGACTATGTGAAAAGACCAAAT
CTACATCTGATTGGTGTACTTGAAAGTGACAGGGAGAATGGGACCAAGTTGGAAAACACT
CTTCAGGATATTATCCAGGAGAACTTCCCCAACCTAGCAAGGCAGGCCAACATTCAAATT
CAGGAAATACAGAGAATGCCACAAAGATACTCCTCGAGAAGAGCAACTCCAAGACACATA
ATTGTCAGCTTCACTGAAGTTGAAATGAAGGAAAAAATGTTAAGGGCAGCCAGAGAGAAA
GGTTGGGTTACCCACAAAGGGAAACCCATCAGACTAACAGTGGATCTCTTGGCAAAAACT
CTACAAGCCAGAAGACAGTGGAGGCCAATATTCAACATTCTTAAAGAAAAGAATTATCAA
CCCAGAATTTCATATCCAGCCAAACTAGGCTTCGTAAGTGAAGGAGAAATAAAATCCTTT
ACAGAAAAGCAAACGCTGAGAGATTTTGTCACCACCAGGCCTGCCTTACAAGAGCTCCTG
AAGGAAGCACTAAACATGGAAAGGAACAACCGGTACTAGCCATTGCAAAAACACGCCAAA
TTG
>lcl|hg18_L1PA5_chr5_88961627_88967652
ATGGGGGGAAACCAGAACAGAAAAGCTGAAAATTCTAAAAATCAGAGTGCCTCTTATCTT
CCAAAGGAATGCAGCTCCTCATCAGCAACAGAAAAAACCTGGACAGAGAATGACTTTGAC
GAGTTGAGAGAAGAAGGCTTCAGAAGATCAGTAATAACAAACTTCTCTGAGCTAAAGGAG
GATGTTCGAACCCATGGCAAAGAAGCTAAAAACCTTGAAAAAAGACTGGACGAATGGCTA
ACTAGAATAAACAGTGTAGAGAAGACCTTAAATGACCTGATGGAGCTGAAAACCATGGCA
TGAGAACTACGTGATGCATGCACAAGCTTCAGTAGCCAATTCGATCAACTGGAAGAAAGG
GTATCAGTGACTGAAGATCAAATGAATGAAATGAAGCAAGAAGAGAAGTTTAGAGAAAAA
AGAGTAAAAAGAAATGAACAAAGCCTCCAAGAAATATGGGGCTATGTGAAAAGACCAAAT
CTACGTCTGATTGGTGTACCTGAAAGTGACAGGGAGAATGGAACCAAGCTGGAAAACACT
CTTCAGGATATTATCCAGGAGAACTTCCTCAACCTAGCAAGGCAGGCCAACATTCAGATT
CAGGAAATACAGAGAATGCCACAAAGATACTCCTCCAGAAGAGCAGCTCCAAGACGCATA
GTTGTCAGATTCACTAAAGTTGAAATAAAGGAAAAAATGTTAAGGGCAGCCAGAAAGAAA
GGTTGGTTTACCCACAAAGGGAAGCCCATCAGACTAACAGTGAATCTCTTGGCAGAAACT
CTACAAGCCAGAAGAGAGTGGGGGCGAATATTCAACATTCTTAAAGAAAAGAATTTTCAA
CCCAGAATTTCACATCCAGCCAAACCAAGCTTCATCAGTGAAGGAGAAAAAAAATACTTT
ACAGACAAGCAAATGCTGAGAGATTTTGTCACCACCAGGCCTGCCTTATAAGAGCTCCTG
AAGGAAGTACTAAACATGGAAAGGAACAACTGGTACCACCCACTGCAAAAACATGCCAAA
TTG
>lcl|hg18_L1PA5_chr5_55552951_55559084
ATTGGGAGAAACCAGAGCAGAAAAGCTGAAAATTCTAAAAATCAGAGGGCCTCTTCTCCA
CCAAAGGAATGCAGCTCCTCGCCAGCAATGAAACAAAGCTGGACGGAGAATGACTTTGAT
GAGTTGAGAGAAAAAGGCTTCAGAAGATCAGTAATAACAAACTTCTCTGAGCTAAAGGAG
GATGTTCGAACCCATCACAAAGAAGCTAAAAACCTTGAAAAAAGATTGGACGAATGGCTA
ACT-GAATAAATAGCGTAGAGAAGACCTTAAATGACTTGATGGAGCTGAAAACCAAGGCA
CGAGAACTATGTGACACATGCACAAGCTTCAGTAGCTGATTCGATCAACTGGAAGAAAGG
GTATCAGTGATTGAAGATCAAATGAATGAAATGAAGCCAGAAGAGAAGTTTAGAGAAAAA
AGAGTAAAAAGAAATGAACAAAGCCTCCAAGAAATATGGGACTATGTGAAAAGACCAAAT
CTACGTCTGATTGGTGTACCTGAAAGTGACGGGGAGAATGGAACCAAGTTGGAAAACACT
CTTCAGGATATTATCCAGGAGAACGTCCCCAACCTAGGAAGGCAGGCCAACATTCAAATT
CAGGAAATACAGAGAATGCCACAAAGATACTCCTCAAGAAGACCAACTCCAAGACACATA
ATTGTCAGATTCACCAAAGTTGAAATGAAGGAAAAAATGTTAAGGGCAGCCAGAGAGAAA
GGTCGGGTTACCCACAAAGGGAAGCCCATCAAACCAATAGATGATCTCTTGGCAGAAACT
CTACAAGCCAGAAGAGAGTGAGGGCCAATATTCAACATTCTTAAAGAAAAGAATTTTCAA
CCCAGAATTTCATATCCAGCCAAACTAAGCTTCATAAGTGAAGGAGAAATAAAATCCTTT
GCAGACAAGCAAATGCTGAGAGATTTTGTCACCACCAGGCCTGCCCTAAAAGAGCTCCTG
AAGGAAGCACTAAACATGGAAAGGAACAACTGGTATCAGCCACTGCAAAAACATGACAAA
TTG
>lcl|hg18_L1PA5_chr8_67067641_67073710
ATGGGGAAAAACCAGAGCAGAAAAGCTGAAAATTCTAAAAATCAGAGTGCCTCTTCTTCT
CGAAAGGAACGCAGCTCCTCGCCAGCAACAGAACAAAGCTGGACGGAGAACGACTTTGAC
GAGTTGAGAGAAGAAGGCTCCAGAAGATCGGTAATAACAAACTTCTCTGAGCTAAAGGAG
GATGTTCAAACCCATTGCAAAGAAGCTAAAAACCTTGAAAAAAGAT--------TGGCTA
ACTAGAATAAACAGTATAGAGAAGACCTTAAATGACTTGATGTAGCTGAAAACTGTGGCA
CAAGAACTACATGATGCATGCACAAGCTTCAGTAGCCGATTCGATCAACTGGAAGAAAGG
GTATCAGTGATTGAAGATCAAATGAATGAAATGAAGTGAGAAGAGAAATTTAGAGAAAAA
AGAGTAAAAAGAAATGAACAAATCCTCCAAGAAATATGGGACTATGTGAAAAGACCAAAT
CTACGTCTGATTGGTATACCTGAAAGTGACGGGGAGAATGGAACCAAGTTGGAAAACACT
CTGCAGGATATTATCCAGGAGAACTTCCCCAACCTAGAAAGGCAGGCCAACATTCAAATT
CAGGAAATACAGAGAATGCCAGTAAGATACTCCTCGAGAAGAGCAACTCCAAGACACATA
ATTGTCAGATTTACCAAAGTTGAAATGAAGGAAAAAATGTTAAGCGCAGCCAGAGAGAAA
TGTCAAGTTACCCACAAGGGGAAGCCCATCAGACTAACAGTGGATCTCTCAGCAGAAACT
CTAGAAGCCAGAAGAGAGTGGGGGCCAATATTCAACATTCTTAAAGGAAAGAATTTTCAA
CCCAGAATTTCATATCCAGCCAAACTAAGCTTCATAAGTGAAGGAGAAATAAAATCCTTT
ACAGACAAGTAAATGCTGAGAGATTTTGTCATCACCAGGCCTGCCCTAAAAGAGCTCCCG
AAGGAAGCACTAAACATGGAAAGGAACAACTGGTACCAGCCACTGCAAAAACATGCCAAA
TTG
>lcl|hg18_L1PA5_chr8_84972562_84978714
ATGGGGAGAAACAAGAGCAGAAAAGCTGAAAACTCTAAAAATCACAGCATCTTTTCTCCT
CCAAAGGAAAACAGCTCCTCACCAGCAATGGAACAAAGCTGGATGGAGAATGACTTTGAC
GAGTTGAGAGA---AGGCTTCAGAAGATCAGAAACAACAAACTTCTCCGAGCTAAAGTAG
GATGTTCGAACCCATTGCAAAGAAGCTAAAAACCTTGAAAAAAGATTAGGCAAATGGCTA
ACTAGAATAAACAGCATAGAGAAGACCTTAAATGACCTGATGGAGATGAAAACCATGGCA
TGAGAACTACATGATACATGCACAGTCTTTAGTAGCTGAGTCAATCAACTGGAAGAAAGG
GTAGCAGTGAATGAAGATCAAACGAAAGAAATGAAGTGAGAAGAGAAGTTTAGAAAAGAA
AGAGTAAAAAGAAATGAATAAAGACTCCAAGAAATATGGGAATATGTGAAAAGACCAAAT
CTACATCTGATTGCTGTACCTGAAAGTCATGGGGAGAATGGAACCAAGTTGGAAAATGCT
CTTCAGGATGTTATCCAGGAGAACTTCCCCAACCTAGTAAGGCAGGCCAACATTCAAATT
CAGGAAATACAGAGAATGCCACAAAGATACTCCTCGAGAAGAGCAACTCCAAGACACATA
ATTGTCAGATTCACCAAAGTAGAAATGAAGGAAAAAATGTTAAGGGTAGCCAAAGAAAAA
GGTCGGGTTACCCACAAGGGGAAGCCCATCAGACTAACAGCGGATCTCTCAGCAGAAACT
CTACAAGCCAGAAGAGAGTGAGGGCCAATATTCAACATTCTTAAAGAAAAGAATTTTGAA
CCCAGAATTTCATTTACAGCCAAACTAATCTTCATAACTGAAGGAGAAATAAAATCCTTT
ACAGATGAGCAAATGCTGAGA--TTTTGTCACCACCAGGCTTGCCTTACAAGAGCTCCTG
AAGGAAGCACTAAACATGGAAAGGAAAAACTAGTACCAGTCACTGCAAAAACATGCCAAA
TTG
>lcl|hg18_L1PA5_chr9_9415929_9422047
ATGGGGAAAAAACAGAGCAGAAAAGATGAAAAATCTAAAAATCAGAACACCTCTTCTCCT
CCAAAGGAATGTAGCTCCTCGCCAGCAATGGAACAAAGCTGAACGGAGAATGAC--TGAC
AAGTTGAGAGAAGAAGGCTTCAGACGATCGGTAATAACAAACTTCTCCGAGCTAAAGGAG
GATGTTTGAACCCGTTACAAAGAAGCTAAAAACCTTGAAAAAAGATTAGACGAATGGCTG
ACTAGAATAACCAGCTTAGAGAAGACCTTAAATGACCTGATGGAGCTGAAAACCATGGCA
TGAGAACTACGTGACAAATGCACAAGCTTCAGTAGCCGATTTGATCAACTGGAAGAAAGG
GTATCAGTGATGGAAGATCAAATGAATGAAATGAAGCGAGAAGAGAAGTTTAGAGAAAAA
AGAGTAAAAAGAAATGAACAAAGCCTCCAAGAAATATGGGACTATGTGAAAAGACCAAAT
CTACGTCTGATTGGTGTACGTAAAAGTGACAGGGAGAATGGAACCAAGTTGGAAAACACT
CTTCAGGATATTATCCAGGAGAACTTACCCAACCTAGCAAGGCAGGCCAACATTG-AAAT
CAGGAAACACAGAAAATGCCACAAAGATACTCTTCAAGAAGAGCAACTCCAAGACACATA
ATTGTCAGATTTACCAAAGTTGAAAAGAAGGAGAAAATGTTAAGGGCAGCCAGAGAGAAA
GGTTGGGTTACCCACAAAGGGAAGCCCATCAGACTAACAGCTGATCTCTCGGCAGAAACT
CTACAAGCCAGAAGAGAGTGGGGGCCACTACTCAACATGCTTAAAGAAAGGAATTTTCAA
CCCAGAATTTCATATCCAGCCAAACTAAGCTTCATACGTGAAAGAGAAATAAAATCCTTT
ACAGACAAACAAATGCTGAGAGATTTTGTCACCACCAGGCCTGCCTTACAAGAGCTCCTG
AAAGAAGCACTAAACGTGGAAAGGAACAACCGTTACCAGCCACTGCAAAGACATGCCGAA
TTG
>lcl|hg18_L1PA5_chrX_51878992_51885148
ATGGGGAGAAACCAGAGCAGAAAAGCTGAAAATTCTAAAAATCAGAGCACCTCTCCCCCT
TCAAAGGAATGCAGCTCCTCGCCAGCAACAGAACAACGCTGGACGGACAATGACTTTGAT
GAGTTGAGAGAAGAAACTTTCAGACGATCGGTAATAACAAACTTCTCCAAGCTAAAGGAG
GATGTTGGAACCCATAGCAAAGAAGCTAAAAACCTTGAAAAAAGATTAGACAAACGGCTA
ACTAGAATAAACAGCATAGAGAAGACTTTAAATGACCTGTTGGAGCTGAAAAACATGGCA
CGAGAACTATGTGATGAATGCACAAGCTTCAGTAGACGATTCAATCAACTGGAAGGAAGG
GTATCAGTGATTGAAGATCAAATGAATGAAATTAAGTGAGAAGAGAAGTTTAGAGAAAAA
AAAGTAAAAAGAAACAAACAAAGCCTCCAAGAAATATGGGACTATGTTAAAAGACCAAAT
CTATGTCTGACTGGTGTACCTGAAACTGACGGGGAGAATGGAACCAAGTTGGAAAACACT
CTGCAGGATATTATCCAGGAGAACTTCTCCAATCTAGCAAGGCAGGCCAACATTCAAATT
CAGGAAATACAGAGAACGCCACAAAGATACTCCCCGAGAAGAGCAACTCGAAGACACGTA
ATTGTCAGATTCACCAAACTTGGAATGAAGGAAAAAATGTCAAGGGCAGCCAGAGAAAAA
GGACGGGTTACCCACAAAGGGAAGCCCATCAGACTAACACCTGATCTCTCAGCAGAAACT
CTACAAGCCAAAAGAGAGTAGAGGCCAATATTCAACATTCTTAAAGAAAAGAATTTTCAA
CCCAGAATTTCATATCCAGCCAAACTAAGCTTCACAAGTGAAGGAGAAATAAAATCCTTT
ACAGACAAGCAAATGCTGAGAGATATTGTCAACAC-AGGCCTGCCTTACAAGAGCTGCTG
AAGGAAGCACTAAACATGGAAAGGACCAACCAGTACCAGCCACTGCAAAAACATGCCAAA
TTG
>lcl|hg18_L1PA5_chr9_15634265_15640409
ATGGGGAAAAAACAGAGCAGAAAAGCTGAAAATTCTAAAAATCAGAGCTCTTCTACCTCT
CCAAAGGAACTCAGCTCCTCCCCAGCAACAGAACAAAGCTGGACAGAGAATGACTTTGAG
GAGTTGAGAGAAGAAGGCTTTAGATGATCGGTAATAACAAACTGCTCTGAGCTAAAGGAG
GATGTTCGAGCCCATTGTGAAGAAGCTAAAAATGTTGAAAAAAGGTTGGACGAATGGCTA
ACTAGAATAAACAGTGTAGAGAAGTCCTTAAATAACCTGACTGAGCTGAAAACCATGGCA
CGAGAACTACGTGATGCATGCACAAGGTTCAGTAGCCGATTTGAACAAGTGAAAGAAAGG
GTATCAGTGATTGAAGATCAGATGAATGAAATGAAGTGATAAGAGAAGTTTAGAGAAAAA
AGAGTAAAAAGAAACGAACGGAACGTCCAAGAAATATGGGACTATGTGAAAAGACCACAT
CTACGTCTGATTGGTGTACCTGAAAGTGACAGGGAGAATGGAACCGAGTTGGAAAACACT
CTTCAGGATATTATCCAGGAGAATTTCCCCAACCTAGTGAGGCAGGCCAACATTCAAATT
CAGGAAATACAGAGAACGCCACAAAGATACTCCTCGAGAAGAGCAATTCCAAGACACATA
ATTGTCAGATTCACCAAAGTTGAAATGAAGATAAAAATGTTAAGGGCAACCAGAGAGAAA
GGTCGGGTTACCCACAAAGGGAAGCCCATCAGACTAACAGTGGATCTCTCAGCAGAAACT
CTACAAGCCAGAAGAGAGTGGGGGCCAATATTCAACATGCTTAAAGAAAAGAATTTTCAA
CCCAGAATTTCTTATCCAGCCAAACTAAGCTTCATAAGTGAAGGAGAAATAAAATCCTTT
ACAGACAAGCAAATGCTGAGAGATTTTGTCACCACCAGGCCTGCCTTACAAGAGCTCCTG
AAGGAAGCAATAAACATGGAAAGGAAAAACTGATACGAGCCCCTGCAAAAATATGCCAAA
TTG
>lcl|hg18_L1PA5_chrX_45742698_45748860
ATGGGGAGAAACCAGAGTAGAAAAGCTGAAAATTCTAAAAATGAGAGTGCCTCTTCTCCT
CCAAATGAACGCAGCTCCTTGCCAGCAATGGAACAAAGCTGGATGGAGAATGACTTTGAC
GAGTTGAGAGAAGAAGGCTTCAGACGATAGTTAATAACAAACGTCTCTGAGCCAAAGGAG
GATGTTCGAACCCATCGCAAGGAAGCTAAAAACCTTGAAAAAAGATTAGATGAATGGCTA
ACTAGAATAAACAGCATAGAGAAGACCTTAAATGACCTGATGGAGCTGAAAACCATGGCA
CAAGAACTACGTGAAGCATGCACAAGCTTCAGTAGCTGATTCGATCAAATGGAAGAAGGG
GTATCAGTGATTGAAGGTCAAATGAATGAAATGAAGTGAGAAGAGAAGTTTAGAGAAAAA
AGAGTAAAAAGAAATGAACAAAGCCTCCAAGAAATATGGGACTATGTGAAAAGACCAAAT
CTACGTCTGATTGGTGTACCTGAAAGTGACGGGGAGAATGGAACCAAGTTGGAGAACACT
CTGCAGGTTATTATCCAGGAGAACTTCCCCAACCTAGTGAGGCAGGCCAACATTCAAATT
CAGGAAATATAGAGAACGCCACAAAGATACTCCTCAAGAAGAGCAACTCCAAGACACATA
ATTGTCAGACCCACCAAAGTTGAAATGAAGGAAAAAATGTTAAGGGTAGCCAGAGAGAAA
GGTCAGGTTACCCACAAACGGAAGCCCATCAGACTAAAAATGGATCTCTCAGCAGACACA
CTACAAGCCAGAAGAGAGTGGGGGCCAATATTCAACGTTCTTAAAGAAAAGAATTTTCAA
CCCAGAATTTCATATCCAGCCAAACTAAGCTTCATTAGCAAAGGAGAAATATAATCCTTC
ACAGACAAGCAAATGTTGAGATATTTTATCACCACTAGGCCTGCCTTACAAGAGCTCCTG
AAGGAAGCACTAAACATGGAAAGGAACAACCGGTACCAGCCACTGCAAAAACATGCCAAA
TTG
