# Supplementary material for: Cryptic genetic variation enhances primate L1 retrotransposon survival by enlarging the functional coiled coil sequence space of ORF1p
Source: PLoS Genet. 2020 Aug 14;16(8):e1008991. doi: 10.1371/journal.pgen.1008991 (PMC7449397; doi:10.1371/journal.pgen.1008991)
Supplement: S1 Data — (ZIP) [file pgen.1008991.s012.zip › Supplementary_Data_PG/orf1_FL/l1pa2/l1pa2b_orf1_peps-cg-null.1.fst]

>l1pa2b_50_cns
MGKKQNRKTGNSK-QS-SPPPKE-SSSPA-EQSWMENDFDELREEGFR-SNYSEL-EDIQTKGKEVENFEKNLEECITRITNTEKCLKELMELKTKA-EL-EECRSLRS-C-QLEERVSAMEDEMNEMK-EGKFREKRIKRNEQSLQEIWDYVKRPNL-LIGVPESDGENGTKLENTLQDIIQENFPNLARQAN-QIQEIQR-PQRYS-RRATPRHIIVRFTKVEMKEKMLRAAREKG-VTLKGKPIRLT-DL-AETLQARREWGPIFNILKEKNFQPRISYPAKLSFISEGEIKYFTDKQMLRDFVTTRPALKELLKE-LNMERNN-YQ-LQNHAKM
>l1pa2b_50_cns_1
MGKKQNRKTGNSK-QS-SPPPKE-SSSPA-EQSWMENDFDELREEGFR-SNYSEL-EDIQTKGKEVENFEKNLEECITRITNTEKCLKELMELKTKA-EL-EECRSLRS-C-QLEERVSAMEDEMNEMK-EGKFREKRIKRNEQSLQEIWDYVKRPNL-LIGVPESDGENGTKLENTLQDIIQENFPNLARQAN-QIQEIQR-PQRYS-RRATPRHIIVRFTKVEMKEKMLRAAREKG-VTLKGKPIRLT-DL-AETLQARREWGPIFNILKEKNFQPRISYPAKLSFISEGEIKYFTDKQMLRDFVTTRPALKELLKE-LNMERNN-YQ-LQNHAKM
>b_L1PA2::chrY:23225627-23231644(+)_2
MGKKQNRKTGNSK-QS-SPPLKE-SSSPA-EQSSTKNDFDELREEMFR-SNYSEL-KDIQTKGKEVENFEKNSEECTTRITNTEKFLKELMELKTKA-EL-EECRSLRS-C-QLEERVSAMEDEMNERK-EGKFREKRIERNEQSLQEIWDYVKRPNL-LIGVPESDGENGTKLENTLQDIIQENFPNLARQAN-QIQEIQR-PQRYS-RRATPRHIIVRCTKVEKKEKMLRAAREKG-VTLKGKPIRLT-DL-AETLQARREWGSIFNILKEKNSQPRISYPAKLSFISEGEVKYFTDKQMLRDFVTTRPALKELLKE-LNMERNN-YQ-LQNHAKM
>b_L1PA2::chr6:142067162-142073173(+)_3
MGKKQNRKTGNSK-QS-SPPPKE-SSSPA-EQSWMENDFEELREEGFR-SSYSEL-EDIQTKGKEVENFEKDLEECITRITNTEKCLKELMELKTKA-EL-EECRSLRS-C-QLEERVSAMEDEMNEMK-EAKVREKRIKRNE*SLQEIWDYVKRPNL-LIGVPESDGENGTKLENTLQDIIQENFPNLARQAN-QIQEIQR-PQRYS-RRATPRHIIVRFTKVEMKEKMLRTAREKG-VTLKRKPIRLT-DL-AETLQARREWGPIFNILKEKNFQPRISYPAKLSFISEGEIKYFTDKQMLRDFVTTRPALKELLKE-LNMEMNN-YQ-LQNHAKL
>b_L1PA2::chr2:148906509-148912525(-)_4
MGKKQNRKTGNSK-QS-SPPPKE-SSSPA-EQSWMENDFDELREEGFR-SNYSEL-EDIQTKGKEVENFEKNLEECITRITNTEKCLKELMELKTKA-EL-EECRSLRS-C-QLEERVSVMEDEMNEMK-EGKFREKRIKRNEQSLQEIWDYVKRPNL-LIGVPESDVENGTKLENTLQDIIQENFPNLARQAN-QIQEIQR-PQRYS-RRATPRHIIVRFTKVEMKEKMLRAAREKG-FSLKGKPIRLT-DL-AETLQARREWGPIFNILKEKNFQPRIS*PAKLSFISEGEIKYFTDKQMLRDFVTTRPALKELLKE-LNMERNN-YQ-LQNHAKM
>b_L1PA2::chr8:64396864-64402894(-)_5
MGKKQNRKTGNSK-QS-SPPPKE-SSSPA-EQSWMENDFDELREEGFR-SNYSEL-EDIQTKGKEVENFEKNLEECITRITNTEKCLKELMELKTKA-EL-EECRSLRS-C-QLEERVSVMED*MNEMK-EGKFREKRIKRNEQSLQEIWDYVKRPNL-PIGVPESDRENGTKLESTLQDIIQENFPNLARQAN-QIQEIQR-PQRYS-RRATPRHIIVRFTKVEMKEKMLRSAREKG-VTLKGKPIRLT-DL-AETLQARREWGPIFNILKDKNFQPRISYAAKLSFISEGEIKYFTDKQMLRDFVTTRPALKELLKE-LNMERNN-YQ-LQNHAKM
>b_L1PA2::chr4:27071825-27077886(-)_6
MGKKQNRKTGNSK-QS-SPPPKE-SSSPV-EQSWMENDFDELREEGFR-SNYSEL-EDIQTKGKEVENFEKNLEECITRITNTEKCLKELMELKTKA-EL-EECRSLRS-*-QLEERVSAMEDEMNEMK-EGKFREKRIKRNEQSLQEMWDYVKRPNL-LIGVPESDGENGTKLENSLQDIIQENFPNLARQAN-QIQEIQR-PQRYS-RRATPRHTIVRFTKVEMKEKMLRAAREKG-VTLKGKPIRLT-DL-AETLQARREWGPIFNILKEKNFQPRISYSAKLSFISEGEIKYFTDKQMLRDFVTTRPALKELLKE-LNMERNN-YQ-LQNHAKM
>b_L1PA2::chrY:22529878-22535904(+)_7
TGKKQNRKTGNSK-QS-SPPPXK-SSSPA-EQSWMENDFDELREEGYR-SNYSEL-EDIQTKGKEVENFEKNLEECVTRITNTEKCLKELIELKTKA-EL-EECRSLRS-C-QLEERVSAMEDEMNDMK-EGKVREKRIKRNEQSLQEIWDYVKRPNL-LIGVPESDAENGTKLENTLQDIIQENFPNLAKQAN-QIQEIQR-PQRYS-RRATPRHIILRFTKVEMKEKMLRAAREKG-VTLKGKPIRLT-DL-AETLQARREWGPIFNILKEKNFQPRISYPAKLSFISEGEIKYFTDKQMLRDFVTTRPALKELLKE-LNMERNN-YQ-LQNHAKM
>b_L1PA2::chr7:9438387-9444411(-)_8
MGKKQNRKTGNSK-QS-SPPPKE-SSSPA-EQSWMENDFDELKEEGFR-SNYSEL-EDIQTKGKEVENFEKNLEECITRITNTEKCLKELMELKTKA-EL-EECRSLRS-C-QLEERVSAMEDEMKEMK-EGKFREKRMKRNERSLQEIWDYVKRPNL-LIGVPESDGENGTKLENTLQDIIQENFPNLARQAN-QIQEIQR-PQRYS-RRATPRHIIVRFTKVEMKEKMLRAAREKG-VIHKGKPIRLT-DL-AETLQARRE*GPIFNILKEKNFQPRISFPAKLSFIGEGEIKYFTDKQMLRDFVTTRPALKELLKE-LNMERNN-YQ-LQNHAKM
>b_L1PA2::chrX:106607566-106613579(+)_9
MGKKQNRKTGNSK-QS-SPPPKE-SSSPA-EQSWMENDFDELREEGFR-SNYSEL-EDIQTKGKEVENFEKNLEECITRITNTEKCLKELMELKTKA-EL-EECRSLRS-C-QLEERVSAMEDEMNEMK-EGKFKEKRIKRNEQSLQEIWDYVKRPNL-LIGVPESDGENATKLENTLQDIIQENFPNLARQAN-QIQEIQR-PQRYS-RRATPRHIIVRFTKVEMKEKMLRAAREKG-VTLKGKPIRLT-DL-AETLQARREWGPIFNILKEKNFQPRISYPAKLSFISEGEIKSFTDKQMLRDFVTTRPALQELLKE-LNMERNN-YQ-PQNHAKM
>b_L1PA2::chr5:57848096-57854110(-)_10
MGKKQNRKTGNSK-QS-SSPPKE-SSSPA-EQSWMENDFEELREEGFR-SNYSEL-EDIQTKGKEVENFEKNLDECITRITNTEKCLKELMELKTKA-EL-EECRSLRS-C-QLEERVSAMEDEMNEMK-EGKVRAKTIKRNEQSLQEKWDYVKRPNL-LIGVTESDGENGTKLENTLQDIIQENFPNLARQAN-QIQEIQR-PQRYS-RRATPRHIIVRFTKVEMKEKMLRAAREKG-VTLKGKPIRLT-DL-AETLQARREWGPIFNILKEKNFQPRISYPAKLSFISEREIKYFTDKQMLRDFVTTRPALKELLKK-LNMERNN-YR-LQNHAKM
>b_L1PA2::chr2:182889952-182895966(-)_11
MGKKQNRKTGNSK-QS-SPPPKE-SSSPA-EQSWMENDFDELREEGFR-SNYPEL-EDIQTKGKEVENFEKNLEECITRITNTEKCLKELMELKTKA-EL-EECRSLRS-C-QLEERVSAMEDEMNEMK-EGKFREKRIKRNEQSLQEIWDYVKRPNL-LIGVPESDGENGTKLENTLQDIIQENFPNLARQAN-QIQEIHR-PQRYS-RRATPRHIIVRFTKVEMKEKMLRAAREKG-VTLKGKPIRLT-DL-AETLQARREWGPIFNILKEKNFQPRISYPAKLRFISEGEIKYFTDKQMLRDLVTTRPALKELLKE-LNMERNN-YQ-LQNHAKM
>b_L1PA2::chr3:58827880-58833905(+)_12
MGKKQNRKTGNSK-QS-SLPPKE-SSSPA-E*SWMENDFDELREEGFR-SNDSEL-EDIQTKGKEVKNFEKNLEECITRITNTEKCLKELMELKTKA-EL-EECRSLRS-C-QLEERVSAMEDEMNEMK-EGKFREKRIKRNEQSLQEIWDYVKRPNL-LIGVPESNGENGTKLENTLQDIIQENFPNLERQAN-QIQEIQR-PQRYS-RRATPRHIIVRFTKVEMKEKMLREAREKG-VTLKGKPIRLT-DL-AETLQARREWGPIFNILKEKNFQPRISYPAKLSFISEGEIKYFTDKQMLRDFVTTRPALKELLKE-LNMERNN-YQ-LQNHAKM
>b_L1PA2::chrX:47643070-47649096(-)_13
MGKKQNRKTGNSK-QG-SPPPKE-SSSPA-EQSWMENDFDELREEGFR-SNYSEL-EDIQTKRKEVENFEKNLEECITRITNTEKCLKELMELKTKA-EL-EECRSLRS-C-QLEERVSAMEDEMNEMK-EGKFREKRIKRNEQSLQEIWDYVKRPNL-LIGVPESDAENGTKLENTLQDIIQENFPNLARQAN-QIQEIQR-PQRYS-RRATPRHIIVTFTKVEMKEKMLRAAREKG-VTLKGKPIRLK-DL-AETLQARREWGPIFNILKEKNFQPRISYPAKLSFISEGEIKYFTDKQMLRDFVTTRPALKELLKE-LNMERNN-YQ-RQNHAKL
>b_L1PA2::chr7:146602876-146608909(+)_14
MGRKQNRKTGNSK-QN-SPPPKE-SSSPA-EQSWMENDFDELREEGFR-SNYSEL-EDIQTKGKEVENFEKNLEECITRITNTEKCLKELMELKTKA-EL-EECRSLRS-C-QPEERVSAMEDEMNEMK-EGKFREKRIKRNEQSLQEIWDCXKRPNL-LIGVPENDVENGTKLENTLQDIIQENFPNLARQAN-QIQEIQR-PQRYS-RRATPRHIIVRFTEVEMKEKMLRAAREKG-VTLKGKPIRLT-DL-AETLQARREWGPIFNILKEKNFQPRISYPAKLSFISEGEIKYFTDKQMLRDFVTTKPALKELLKE-LNMERNN-YQ-LQNHAKM
>b_L1PA2::chr2:161707243-161713259(-)_15
MGKKQNRKTGNSK-QS-SPPPKX-SSSPA-EQSWMENDFDELREEGFR-SNYSEL-EDIQTKGKEVENFEKNLEECITRITNTEKCLKELMELKTKA-EL-EECRSLRS-C-QLEERVSAMEDEMNEMK-EGKVREKRIKRNEQSLQEIWDYVKRPNL-LIGVPESDAENGTKLENTLQDIIQENFPNLARQAK-QLQEIQR-PQRYS-RRATPRHIIVRFTKVEMKEKMLRAAREKG-VTLKGKPIRLT-DL-AETLQARREWGPIFNILKEKNFQPRISYPAKLSLISEGEIKYFTDKQMLRDFVTTRPALKELLKE-LNMERNN-YQ-LQYHAKM
>b_L1PA2::chrX:79182296-79188325(+)_16
MGKKQNRKTGNSK-QS-SPPPKE-SSSPA-EQSWMENDFDELREEGFR-SNYSDL-EDIQTKGKEVENFEKNLEECITRITNTEKCLKELMELKTKA-EL-EECRSLRS-C-QLEERVSAMEDEMNEMK-EGKVREKRIKRNEQSLQEIWDYVKRPNL-LIGVPESDAENGTKLENTL*DIIQENFPNLARQAN-QIQEIQR-PQRYS-RRATPRHIIVRFTKVEMKEKMLRAAREKG-VTLKGKPIRLT-DL-AETLQARREWGPVFNILKEKNFQPRISYPAKISFISEGEIKYFTDKQMLRDFVTTRPALKELLKE-LNMERNN-YQ-LQNHAKT
>b_L1PA2::chr4:68042760-68048776(+)_17
MGEKQNRKTGNSK-QS-SPPPKE-SSSPA-EQSWMENDFDELREEGFR-SNYSEL-EDIQTKGKEVENFEKNLEECITRITNTEKCF-XLMELKTKA-EL-EECRSLRS-C-QLEERVSAMEDEMNEMK-EGKFREKRIKRNEQSLQEIWDYVKRPNL-LIGVPESDAENGTKLENTLQDIIQENFPNLARQAN-QIQEIQR-PQRYS-RRATPRHIIVRFTKVEMKEKMLRAAREKG-VTVKGKPIRLT-DL-AETLQARREWGPIFNILKEKNFQPRISYPAKRSFISEAEIKYFTDKQMLRDFVTTKPALKELLKE-LNMERHN-YQ-LQNHAKM
>b_L1PA2::chr6:141887242-141893273(+)_18
LGKKQNRKTGNSK-QS-SPPPKE-SSSPA-EQSWMENDFDELREEDFR-SNYSEL-EDIQTKGKEVENFEKNLEECITRITNTEKCLKELMELKTKA-EL-EECRSLRS-C-QLEERVSAMEDEMNEMK-EGKVREKRIKRNEQSLQEIWDYVKRPNL-LIGVPESDAENGTKLEHTLQDIIQENFPNLARQAN-QIQEIQR-PQRYS-RRATPRHIIVRFTKVEMKEKMLRAAREKG-VTLKGKPIRLT-DL-AETLQARREWGPIFNILKEKNFQPRISYPAKLSFISEGEIKYFTDKQMLRDFVTTRPALKELLKE-LNMERNN-YQ-LQNHAKM
>b_L1PA2::chr3:110737563-110743592(+)_19
MGKKQNRKTGNSK-QS-SPPPKE-SSSPA-EQSWMENDFDELREEGFR-SNYSEL-EDIQTKGKEVENFEKNLEECITRITNTEKCLKELMELKTKA-EL-EECRSLRS-C-QLEERVSAMEDEMNEMK-EGKFREKRIKRNEQSLQEIWDYVKRPKL-LIGVPESDAENGTKLENTLQDIIQENFPNLARQAN-QIQEIQR-PQRYS-RRATPRHIIVRFTKVEMKEKMLRAARKKG-VTLKGKPIRLT-DL-AETLQARREWGPIFNILKEKNFQPRISYPAKLSFISEGEIKYFTDKQMLRDFVTTRPALKELLKE-LNMETNN-YQ-LQNHAKM
>b_L1PA2::chr5:33122476-33128501(+)_20
MGKKQNRKTGNSK-QS-SPPLKE-SSSPA-EQSWMENDFDELREEGFR-SNYSEL-EDIQTKGKEVENFEKNLEECITRITNTEKSLKELMELKTKA-EL-EECRSLRS-C-QLEERVSAMEDEMNEMK-EGKVREKRIKRNEQSLQEIWDYVKRPNL-LIGVPESDAENGTKLENTLQDIIQENFPNLARQAN-*IQEIQR-PQRYS-RRATPRHIIVRFTKVEMKEKMLRAAREKG-VTLKGKPIRLT-DL-AETLQARREWGPIFNILKEKNFQPTISYPAKLSFISEGEIKSFTDKQMLRDFVTTRPALKELLKE-LNMERNN-YL-LQNHAKM
>b_L1PA2::chr3:118720317-118726337(-)_21
MGKKQNRKTGNSK-QS-SPPPKE-SSSAA-EQSWMENDFDELREEGFR-SNYSEL-EDIQTKGKEVENFEKNLEECITRITNTEKCLKELMELKTKA-EL-EECRSLRS-C-QLEERVSAMEDEMNEKK-EGKFREKRIKRNEQSLQEIWDYVKRPNL-LIGVPESDAENGTKLENTLQDIIQENFPNLARQAN-QIQEIQR-PQRYS-RRTTPRHIIVRFTKVEMKEKVLRAAREKG-VTLKGKPIRLT-DL-AETLQARREWGPIFNILKEKNFQPRISYPAKLSFISEGEIKYFTDKQMLRDFVTTRPALKELLKE-LNMERNN-YQ-LQNHAKM
>b_L1PA2::chr2:158225047-158231078(+)_22
MGKKQNRKTGNSK-QS-SPPPKE-SSSPA-EQSWMENDFDELREEGFR-SNYSEL-EDIQTKGKEVENFEKNLEECITRITNTEKCLKELMELKTKA-EL-EECRSLRS-C-QLEERVSAMEDEMNEIK-EGKVREKRIKRNEQSLQEIWDYVKRPNL-LIGVPESDGKNGTKLENTLQDIIQENFPNLARQAN-QIQEIQR-PQRYS-RRATPRHIIVRFTKVEMKEKMLRAAREKG-VTLKGKPIRLT-DL-AETLQARREWGPIFNILKEKNFQPRISYPAKLSFISEGEIKYFTDKQMLRDFVTTRPALKELLKE-LNMERNN-YQ-LQNHAKM
>b_L1PA2::chr13:67311614-67317639(+)_23
MGKKQDRKTGNCK-QS-SPPPKE-SSSPA-EQSWMENDFDELREEGFR-SNYSEL-EDIQTKGKEVENFEKNLEECITRRTNTEKCLKELMELKTKA-EL-EECRSLRS-*-QLEDRVSAMEDEMNEMK-EGKFRXKKIKRNEQSLQEIWDYVKRPNL-LIGVPESDAENGTKLENTLQDIIQENFPNLARQAN-QIQEIQR-PQRYS-RRATPRHIIVRFTKVEMKEKMLRAAREKG-VTLKGKPIRLT-DL-AETLQARREWGPIFNILKEKNFQPRISYPAKLSFISEGEIKYFTDKQMLRDFVTTRPALKELLKE-LSMERNN-YQ-LQNHAKI
>b_L1PA2::chr3:118633090-118639118(+)_24
MGKKQNRKTGNSK-QS-SPPPKE-SSSPA-EQSWMEKDFDELREEGFR-SNYSEL-EDIQTKGKEVENFEKNLEECITRITNTEKCLKELMELKTKA-EL-EECRSLRS-C-QLEERVSAMEDEMNEMK-EGKFREKRIKRNEQSLQEIWDYVKRPNL-LIGVPESDAENGTKLENTLQDIIQENFPNLARQAN-QIQEIQR-PQRYS-RRATPRHIIVRFTKVEMKEKMLRAAREKG-VTLKGKPIRLT-DL-AETLQARREWGPIFNILKEKNFQPRISYPAKLSFISEGEIKYFTDKQMLRDFVTTKPALKELLKE-LNMERNN-*Q-LQNHAKM
>b_L1PA2::chr18:12202443-12208457(-)_25
MGKKQNRKTGNSK-QS-SPPPKE-SSSPA-EQSWMENDFDELREEGFR-SNYSEL-EDIQTKGKEVENFEKNLEECITRITNTEKCLKELMELKAKA-EL-EEFRSLRS-C-QLEERVSAMEDKMNEMK-EGKVREKRIKRNEQSLQEIWDYVKRPNL-LIGVPESDAENGTKLENTLQDIIQENFPNLARQAN-QIQEIQR-PQRYS-RRATPRHIIVRFTKVEMKEKMLRAA-XKG-VTLKGKPIRLT-DL-AETLQARREWGPIFNILKEKNFQPRISYPAKLSFISEGEIKYFTDKQMLRDFVTTRPALKELLKE-LNMERNN-YQ-LQNHAKM
>b_L1PA2::chr6:156682388-156688410(+)_26
MGKKQNRKTGNSK-QS-SPPPKE-SFSPA-EQSWMENDFDVLREEGFR-SNYSEL-EDIQTKGKEVENFEKNLEECITRITNTEKCLKELMELKTKA-EL-EECRSLRS-C-QLEERVSAMEDEMNEMK-EGKVREKRIKRNEQSLQEIWDYVKRPNL-LIGVPESDAENGTKLENTLQDIIQENFPNLARQAN-QIQEIQR-PQRYS-RRATPRHIIVRFTKVEMKEKMLREAREKG-VTLKGKPIRLT-DL-AETLQTRREWGPIFNILKEKNFQPRISYPAKLSFISEGEIKYFTDKQMLRDFVTTRPALKELLKE-LNMERKN-YQ-LQNHAKM
>b_L1PA2::chr12:70406845-70412860(+)_27
MGKKQNRKTGNSK-QS-SPPPKE-SSSPA-EQSWMENDFDELREEGFR-SNYSEL-EDIQTKGKEVENFEKNLEECITRITNTEKCLKELMELKTKA-EL-EECRSLRS-C-QLEERVSAMEDEMNEMK-EGKVREKRIKRNEQSLQEIWDYVKRPNL-LIGVPESDAENGTKLENTLQDIIQENFPNLARQAN-QIQEIQR-PQRYS-RRATPRHIIVRFTEVEMKEKM*RAAREKG-VTLKGKPIRLT-DL-AETLQARREWGPIFNILKEKNFHPRISYPAKLSFISEGEIKYFTDKQMLRDFVTTRPALKELLKE-LNMERNN-YQ-LQNHAKM
>b_L1PA2::chrX:103281434-103287465(-)_28
MGKKQNRKTGNSK-QS-SPPPKE-SSSPA-EQSWTENDFDELREEGFR-SNYSEL-EDIQTKGKEVENFEKNLEECITRISNTEKCLKELMELKTKA-EL-EECRSLRS-C-QLEERVSAMEDEMNEMK-EGKVREKRIKRNKQSLQEIWDYVKRPNL-LIGVPESDAENGTKLENTLQDIIQENFPNLARQAN-QIQEIQR-PQRYS-RRTTPRHIIVRFTKVEMKEKMLRVAREKG-VTLKGKPIRLT-DL-AETLQARREWGPIFNILKEKNFQPRISYPDKLSFISEGEIKYFTDKQMLRDFVTTRPALKEVLKE-LNMERNN-YQ-LQNHAKM
>b_L1PA2::chr12:43864776-43870811(+)_29
MGKKQNRKTGNSK-QS-SPPPKE-SSSPA-EQSWMENDFDELREEGFR-SNYSEL-EDIQTKGREVENFEKNLEECITRITNTEKCLKELMELKTKA-EL-EECRSLRS-C-QLEERVSVMEDEMNEMK-EGKFTEKRMKRNEQSLQEIWDYVKRPNL-LIGVPESDAENGTKLENTLQDIIQENFPNLARQAN-QIQEIQR-PQRYS-RRATPRHIIVRFTKVEMKEKM*RAAREKS-VTLKGKPIRLT-DL-AETLQARREWGPIFNILKEKNFQARISYPAKLSFISEGEIKYFTNKQMLRDFVTTKPALKELLKE-LNMERNN-YQ-LQNHAKM
>b_L1PA2::chr5:19161445-19167469(+)_30
MGKKQNSKTGNSK-QS-SPPPKE-SSSPA-EQSWMENDFDELREEGFR-SNYSEL-EDIQTKGKEVENFEKNLEECITRITNTEKCLKELMELKTKA-EL-EECRSLRS-C-QLEERVSAMEDEMNEMK-EGKVREKRIKRNEQSLQDIWDYVERPNL-LIGVPESDAENGTKLENTLQDIIQENFPNLARQAN-QIQEIQR-PQRYS-RRATPRHIIVRFTKVEMKEKMLRAAREKG-VTRKGKPIRLT-DL-AKTLQASREWRPIFNILKEKNFQPRISYPAKLSFISEGEIKYFTDKQMLRDFVTTRPALKELLKE-LNMERNN-YQ-LQNHAKM
>b_L1PA2::chr8:1555743-1561721(+)_31
MGKKQNRKTGNSK-QS-SPPPKE-SSSPA-EQSWMENDFDELREEGFR-SNYSEL-EDIQTKGKEVENFEKNLEECITRITNTEKCLKELMELKTKA-EL-EECRSLRS-C-QLEERVSAVEDEMNEMK-EGKVREKRIKRNEQSLQEIWDYVKRPNL-LIGVPESDGANGTKLENTLQDIIQENFPNLARQAN-QIQEIQR-PQRYS-RRATPRHIIVRFTKMEMKEKMLRAAREKG-VTLKGKPIRLT-DL-AETLQARREWGPIFNILEEKNFQPRISYPAKLSFISEGEIKYFTDKQMLRDFVTTRPALKELLKE-LNMERND-YQ-LQNHAKM
>b_L1PA2::chr9:1223881-1229900(+)_32
MGRKQNRKTGNSK-QS-SPPPKE-SSSPA-EQSWMENDFDELREEGFR-SNYSEL-EDIQTKGKEVENFEKNLEECITRITNTEKCLKELMELKTKA-EL-EECRSLRS-C-QLEERVSAMEDEMNEMK-EGKFREKRIKRNEQSLQEIWDYVKRPNL-LTGVPESDAENGTKLENTLQDIIQENFPNLARQAN-QIQEIQR-PQRYS-RRATPRHINVRFTKVEMKEKMLRAAREKG-VTLKGKPIRLT-DL-AETLQARREWGPIFNILKEKNFQPRISYPAKLSFISEGEIKYFTDKQMLRDFVTTKPALKELLKE-LNMERNN-YQ-LQNHAKM
>b_L1PA2::chr13:39574954-39581012(-)_33
MGRKQNRKTGNSK-QS-SPPPKE-SSSPA-EQSWMENDFDELREEGFR-SNYSEL-EDIQTKGKEVENFEKNLEECITRITNTEKCLKELMELKTKA-EL-EECRSLRS-C-QLEERVSAMEDEMNEMK-EGKFREKRIKRNEQSLQEIWDYVKRPNL-LIGVPESDAENGTKLENTLQDIIQENFPNLARQAN-QIQEIQR-PQRYS-RRATPRHIIVRFTKVEMKEKMLRAARKKG-VTLKGKPIRLT-DL-AETLQARREWGPIFNILKEKNFQPRISYPAKLSFISEGEIKYFTDKQMLRDFVTTKPALKQLLKE-LNMERNN-YQ-LQNHAKM
>b_L1PA2::chr20:42443101-42449131(+)_34
MGKKQNRKTGNSK-QS-SPPPKE-SSSPA-EQSWMENDFDELREEGFR-SNYSEL-EDIQTKGKEVENFEKNLEEYITRITNTEKCLKELMELKTKA-EL-EECRSLRS-C-QLEERVSAMEDEMNEMK-EGKFREKRIKRNEQSLQEIWDYVKRPNL-LIGVPESDAENGTKLENTLQDIIQENFPNLARQAN-QIQEIQR-PQRYS-RRATPRHIIVRFTKVEMKEKMLRAAREKG-VTLKGKPIRLT-DL-AETLQARREWGPIFNILKEKNFQPRISYPAKLSFIS*G*IKYFTDKQMLRDFVTTKPALKELLKE-LNMERNN-YQ-LQNHAKM
>b_L1PA2::chr11:43367651-43373668(-)_35
MGKKQNRKTGNSK-QS-SPPPKE-SSSPA-EKSWMENDFDELREEGFR-SNYSEL-EDIQTKGKEVENFEKNLEECITRITNTEKCLKELMELKTKA-EL-EECRSLRR-C-QLEERVSAMEDEMNEMK-EGKFREKRIKRNEQTLQEIWDYVKRPNL-LIGVPESDAENGTKLENTLQDIIQENFPNLARQAK-QIPEIQR-P*RYS-RRATPRHIIVRFTKVEMKEKMLRAVREKG-VTLKGKPIRLT-DL-AETLQARREWGPIFNILKEKNFQPRISYPAKLSFISEGEIKYFTDKQMLRDFVTTKPALKELLKE-LNMERNN-YQ-LQNHAKM
>b_L1PA2::chr4:133865600-133871588(+)_36
MGKKQNRKTGNSK-QS-SPPPKE-SSSPA-EQSWMENDFDELREEGFR-SNYSEL-EDIQTKGKEVENFEKNLEECITRITNTEKCLKELMELKTKA-EL-EECRSLRS-C-QLEERVSAMEDEMNEMK-EGKVRXKRIKRNEQSLQEIWDYVKRPNL-LIGVPESDAENGTKLENTLQDIIQENFPNLARQAN-QIQEIQR-PQRYS-RRATPRHIIVRFTKVEMKEKMLRAAREKG-VTLKGKPITLT-DL-AETLQARREWGPIFNILKEKNFQPRISYPAKLSFISEGEIKYFTDKQMLRNFVTTRPALKELLKE-LNMERNN-YQ-LQNHAKM
>b_L1PA2::chr6:163410769-163416794(-)_37
MGKKQNRKTGNSK-QS-SPPPKE-SSLPA-EQSWMENDFDELREEGFR-SNYSEL-EDIQTKGKEVENFEKNLEECITRITNTEKCLKELMEXKTKA-EL-EECRSLKS-C-QLEERVSAMEDEMNEMK-EGKVREKRIKRNEQSLQEIWDYVKRPNL-LIGVPESDAENGTKLENTLQDIIQENFPNLARQAN-QIQEIQR-PQRYS-RRATPRHIIVRFTKVEMKEKMLRAAREKG-VTLKGKPIRLT-DL-AETLQARREWGPIFNILKEKNFQPRISYPAKLSFISEGEIKYFTDKQMLRDFVTTRPALKELLKE-LNMERNN-YQ-LQNHAKM
>b_L1PA2::chr18:67116795-67122308(+)_38
MGKKQNRKTGNSK-QS-SPPPKE-SSSPA-EQSWMENDFDELREEGFG-SNYSEL-EDIQTKGKEVENFEKNLEECITRITNTEKCLKELMELKTKA-EL-EECRSLRS-C-QLEERVSAMEDEMNEMK-EGKFREKRIKRNEQSLQEIWDYVKRPNL-LIGVPESDAENGTKLENTLQDIIQENFPNLARQAN-QIQEIQR-SQRYS-RRATPRHIIVRFTKVEMKENMLRAAREKG-VTLKGKPIRLT-DL-AETLQARREWGPIFNILKEKNFQPRISYPAKLSFISEGEIKYFTDKQMLRDFVTTRPALKELLKE-LNMERNN-YQ-LQNHAKM
>b_L1PA2::chr3:192457002-192463031(-)_39
MGKKQNRKTGNSK-QS-SPPPKE-SSSPA-EQSWMENDFDELREEGFR-SNYSEL-EDIQTKGKEVENFEKNLEECITRITNTEKCLKELMELKTKA-EL-EECRSLRS-C-QLEERVSAMEDEMNEMK-EGKVREKRIKRNEQSLQEIWGYVKRPNL-LIGVPESDGENGTKLENTLQDIIQENFPNLARQAN-QIQEIQR-PQRYS-RRATPRHIIVRFTKVEMKEKMLRAAREKG-VTLKGKPIRLT-DL-AETLQARREWGPIFNILKEKNFQPRISYPAKLSFISEGEIKYFTDKQMLRDFVTTRPALKELLKE-LNMERNN-YQ-LQNHAKM
>b_L1PA2::chr2:129616558-129622590(-)_40
MGKKQNRKTGNSK-QS-SPPPKE-SSSPA-EQSWMENDFDELREEGFR-SNYSEL-EDIQTKGKEVENFEKNLEECITRITNTEKCLKELMELKTKA-EL-EECRSLRS-C-QLEERVSAMEDEMNEMN-EGKVREKRIKRNEQSLQEIWDYVKRPNL-LIGVPESDAENGTKLENTLQDIIQENFPNLARQAN-QIQEIHR-PQRYS-RRATPRHIIVRFTKVEMKEKMLRAAREKG-VTLKGKPIRLT-DI-AETVQARREWGPIFNILKEKNFQPRISYPAKLSFISEGEIKYFTDKQMLRDFVTTRPALKELLKE-LNMERNN-YQ-LQNHAKM
>b_L1PA2::chr3:141475971-141481995(-)_41
MGIKQNRKTGNSK-QS-SPPPKE-SSSPA-EQSWMENDFDELREEGFR-SNYSEL-EDIQTKGKEVENFEKNLEECITRITNTEKCLKELMELKTKA-EL-EECRSLRS-C-QLEERVSAMEDEMNEMK-EGKVREKRIKRNEQSLQEIWDYVKRPNL-LIGVPESDAENGTKLENTLQDIIQENFPSLARQAN-QIQEIQR-PQRYS-RRATPRHIIVRFTKVEMKEKMLRAAREKG-VTLKGKPIRLT-DL-AETLQARREWGPIFNILKEKNFQPRISYPAKLSFISEGEIKYFTDKQMLRDFVTTRPALKELLKE-LNMERNN-YQ-LQNHAKM
>b_L1PA2::chr1:91677144-91682504(+)_42
MGKKQNRKTGNSK-QS-SPPPKE-SSSPA-EQSWLENDFDELREEAFR-SNYSEL-EDIQTKGKEVENFEKNLEECITRITNTEKCLKELMELKTKV-EL-EECRSLRS-C-QLEERVSAMEDEMNEMK-EGKVREKRIKRNEQSLQEIWDYVKRPNL-LIGVPESDGENGTKLENTLQDIIQENFPNLARQAN-QIQEIQR-PQRYS-RRATPRHIIVRFTKVEMKEKMLRAAREKG-FTLKGKPIRLT-DL-AETLQARREWGPIFNILKEKNFQSRISYPAKLSFISEGEIKYFTDKQMLRDFVTTRPALKELLKE-LNMERNN-YQ-LQNHAKM
>b_L1PA2::chr6:104937268-104943299(+)_43
MGKKQNRKTGNSK-QS-SPPPKE-SSSPA-EQSWMENDFDKLREEGFR-SNYSEL-EDIQTKGKEVENFEKNLEECITRITNTEKCLKELMELKTKA-EL-EECRSLRS-C-QLEERVSAMEDEMNEMK-EGKVREKRIKRHEQSLQEIWDYVKRPNL-LIGVPESDAENGTKLENTLQDIIQENFPSLARQAN-QIQEIQR-PQRYS-RRATPRHIIVRFTKVEMKEKMLRAAREKG-VTLKGKPIRLT-DL-AETLQARREWGPIFNILKEKNFQPRISYPAKLSFISEGEIKYFTDKKMLRDFVTTRPALKELLKE-LNMERNN-YQ-LQNHAKM
>b_L1PA2::chr3:187608008-187614002(+)_44
MGKKQNRKTGNSK-QS-SPPPKE-SSSPA-EQRWMENDFDELREEGFR-SNYSEL-EDIQTKGKEVENFEKNLEECLTRITNTEKCLKELMELKTKA-EL-EECRSLRS-C-QLEERVSAMEDEMNEMK-EGKFREKRIKRNEQSLQEIWDYVIRPNL-LTGVPESDGENGTKLENTLQDIIQENFPNLARQAN-QIQEI*R-PQRYY-RRATPGHIIVRFTKVEMKEKMLRAAREKG-VALKGKPIRLT-DL-AETLQARREWGPIFNILKDKNFQPRISYPAKLSFISEGEIKYFTDKQMLRDFVNTRPALKELLKE-LNMETNN-YQ-LENHAKM
>b_L1PA2::chr21:35297910-35303910(-)_45
MGKKQNRKTGSSK-QS-SPPPKE-SSSPA-EQSWMENDFDELREEGFR-SNYSEL-EDIQTKGKEVENFEKNLEEYITRITNAEKCLKELMELKTKA-EL-EECRSLRS-W-QLEERVSVMEDEMNEMK-EGKFREKRIKRNEQSLQEIWDYVKRPNL-LIGVPESDGENGTKLENTLQDIIQENFPNLARQAN-QIQEIQR-PQRYS-RRATPRHIIVRFTKVEMKEKMLRAAREKG-VTLKGKPIRLT-DL-AETLQARREWGPIFNILKEKNFQPRISYPAKLSFISEGEIKYFTDKQMLSDFVTTRPALKELLKE-LNMERNN-YQ-LQNHAKM
>b_L1PA2::chr7:30676424-30682446(-)_46
MGKKQNRKTGNPK-QS-SPPPKE-SSSPA-EQSWMENDFDELREEGFR-SNYSEL-EDIQTKGKEVENFENNLEECITRITNTEKCLKELMELKTKA-EL-EECRSLRS-C-QLEERVSAMEDEMNEMK-EGKFREKRIKRNEQSLQEIWDYVKRPNL-LIGVPESDGENGTKLENTLQDIIQENFPNLARQAN-QIQEIQR-PQRYS-RRATPRRIIVRFTKVEMKEKMLRAAREKG-VTLKGKPIRLT-DL-AETLQARREWGPIFNILKEKNFQPRISYPAKLSFISEGEIKYFTDKQMLRDFVTTRPALKELLKE-LNMERNN-YQ-LQNHAKM
>b_L1PA2::chr12:85706197-85712237(-)_47
MGKKQNRKTGNSK-QS-SPPPKE-SSSPA-EQSWMENDFDELREEGFR-SNYSEL-EDIQTKGKEVENFEKNLEECITRITNTEKCLKELMELKTKA-EL-EECRSLRS-C-QLEERVSAMEDEMNEMK-EGKFREKRIKRNEQSLQEIWDYVKRPNL-LIGVPESDGENGTKLENTLQDIIQENFPSVARQAN-QIQEIQR-PQRYS-RRATPRHIIVRFTKVEMKEKMLRAAREKG-VTLKGKPIRLT-DL-AETLQARREWGPIFNILKEKNFQPRISYPAKLSFISEGEIKYFTDKQMLRDFVTTRPALKELLKE-LNMERNN-YQ-LQNHAKM
>b_L1PA2::chr3:135303567-135309597(+)_48
MGKKQNRKTGNSK-QS-SPPPGE-SSSPA-EQSWMENDFDELREEGFR-SNYSEL-EDIQTKGKEVENFEKNLEKCITRITNTEKCLKELMELKTKA-EL-EECRSLRS-C-QLEERVSAMEDEMNEMK-EGKFREKRIKRNEQSLQEIWDYVKRPNL-LIGVPESDGENGTKLENTLQDIIQESFPSLARQAN-QFQETQR-PQRYS-RXATPRHIIVRFTKVEMKEKMLRAAREKG-VTLKGKPIRLT-DL-AETLQARRE*GPIFNILKEKNFQPRISYPAKLSFISEGEIKYFTDKQMLRDFVTTRPALKELLKE-LNMERNN-YQ-LQNHAKM
>b_L1PA2::chr11:42450813-42456836(-)_49
MGKKQNRKTGNSK-QS-SPPPKE-SSSPA-EKSWLENDFDELREEDFR-SNYSEL-EDIQTKGKEVENFEKNLEECINRIINTEKCLKELMELKTKS-EL-EECRSLRS-C-QLEERVSAMEDEMNEMK-EGKFREKRIKRNEQSLQEIWDYVKRPNL-LIGVPESDGENGTKLENTLQDIIQENFPNLARQAN-QIQEIQR-PQRYS-RRATPRHIIVRFTKVEMKEKMLRAAREKG-VTLKGKPIRLT-DF-AETLQARREWGPIFNILKDKNFQPRISYPAKLSFISEGEIKSFTDKQMLRDFVTTRPALKELLKE-LNMERNN-YQ-LQNHAKM
>b_L1PA2::chr14:41678541-41684561(-)_50
MGKK*NRKTGNSK-QS-SPPPKE-SSSPA-EQSWMENDFDKLREEGFR-SNYSEL-EDIQTKGKEVENVEKNLEECITRITNTEKCLKELMELKTKA-EL-EECRSLRS-C-QLEERVSAMEDEMNEMK-EGKFREKRIRRNEQSLQEIWDYVKRPNL-LIGVPESDGENGTKLENTLQDIIQENFPNLARQAN-QIQEIQK-PQRYS-RRATPRHIIVRFTKVEMKEKMLRAAREKG-VTLKGKPIRLT-DL-AETLQARREWGPIFNTLKDKNFQPRISYPAKQSFISEGEIKSFTDKQMLRDFVTTRPXLKELLKE-LNMERNN-YQ-LQNHAKM
>b_L1PA2::chr12:23223570-23229586(-)_51
MGKKQNRKTGNSK-QS-SPPPKE-SSSPA-EQSWMENDFDELREEAFR-SNYSAL-EDIQTKGKEVENFEKNLEECITRITNTEKCLKELMGLKTKA-EL-EECRSLRS-C-QLEERVSAMEDEMNEMK-EGKFREKRIKRNEQSLQEIWDYVKRPNL-LIGVPESDGENGTKLENTLQDIIQENFPNLARQAN-QIQEIQR-PQRYS-RRATPRHIIVRFTKVEMKEKMLRAAREKG-VTHKGKPIRLT-DL-AETLQARREWGPIFNILKEKNFQPRISYPAKLSFISEGEIKYFTDKQMLRDFVTTRPALKELLKE-LNMERNN-YQ-LQNHAKM
>b_L1PA2::chr12:98044911-98050945(-)_52
MGKKQNRKTGNSK-QS-SPPPKE-SSSPA-EQSWMENDFDELREEGFR-SNYSEL-EDIQTKGKEVKNFEKNLEECITRITNTEKCLKELMELKTKA-EL-EECRSLRS-C-QLEERVSAMEDEMNEMK-EGKFREKRIKRNEQSLQEIWDYVKRPNL-LIGVPESDGENGTKLENTLQDIIQENFPNLARQAN-QIQEIQR-TQRYS-RRATPRHIIVRFTKVEMKEKMLRAAREKG-VTHKGKPIRLT-DL-AETLQARREWGPIFNILKEKNFQPRISHPAKLSFISEGEIKSFTDKQMLRDFVTTRPALKELLKE-LNMERKN-YQ-LQNHAKM
>b_L1PA2::chr13:107581679-107587711(-)_53
MGKKQSRKTGNSK-QS-SPPPKE-SSSLA-EQSWMENDFDELREKGFR-SNYSEL-EDIQTKGKEVENFEKNLEECITRITNKEKCLKELMELKTKA-EL-EECRSLRS-C-QLEERVSAMEDEMNEMK-EGKFREKRIKKNEQSLQEIWDHVKRPNL-LIGVPESDGENGTKLENTLQDIIQENFPNLARQAN-QILEIQR-PQRYS-RRATPRHIIVRFTKVEMKEKMLRAAREKG-VTLKGKPIRLT-DL-AETLQVRREWGPIFXILKEKNFQPRISYPAKLSFISEGEIKYFTEKQMLRDFVTTRPALKELLKE-LNMERNN-YQ-PQNHAKI
>b_L1PA2::chr7:84959003-84965055(-)_54
MGKKQNR*TGNSK-QS-SPPPKE-SSSPA-*QSWMENDFDELREEGFR-SNYSEL-EDIQTKGKEVENFEKNLEECITRITNTEKCLKELMELKTKA-EL-EECRSLRS-C-QLEERVSAMEDEMNEMK-EGKFREKRIKRNEQSLQEIWDYVKRPNL-LIGVPESDGENGTKLENTLQDIIQENFPNLARQAN-QIQEIQR-PQRYS-RRATPRHIIVRFTKVEMKEKIL*AAREKG-VTLKGKPIRLT-DL-AETLQARREWGPIFNMLKENNFQPRISYPAKLSFISEGETKYFTDKQMLRDFVTTRPALKELLKE-LNMERNN-YQ-LQNHAKM
>b_L1PA2::chr5:102382456-102388473(+)_55
MGKKQNRKTGNSK-QS-SPPPKE-SSSPP-EQSWMENDFDELREEGFR-SNYSEL-EDIQTKGKEVENFEKNLQECITRITNTEKCLKELMEMKTKA-EL-EEHRSLRS-C-QLEGRVSAMEDEINEMK-EGKFREKRIKRNEQSLQEIWDYVKRPNL-LIGVPESDGENGTKLENTLQDIIQENFPNLARQAN-QIQEIQR-PQRYS-RRATLRHIIVRFTKVEIKEKMLRAAREKG-VTLKGKPIRLT-DL-AETLQARREWGPIFNILKEKNFKPRISYPAKLSFISEGEIKYFTDKQMLRDFVTTRPALKELLKE-LNMERNN-YQ-LQNHAKI
>b_L1PA2::chr4:76195789-76201817(-)_56
MRKKQNRKTGNSK-QS-SPPPKE-SSSPA-EQSWMENDFDELREEGFR-SNYSTL-EDIQTKGKEVENFEKNLEECITRISNTEKCLKELMELKTKA-EL-EECRSLRS-C-QLEERVSAMEDEMNEMK-EGKFREKRIKRNEQSLQEIWDYVKRPNL-LIGVPESDGENGTKLENTLQDIIQENFPNLARQAY-QIQEIQR-PQRYS-RRPTPRHIIVRFTKVEMKEKMIRAAREKG-VTLKGKPIRLT-DL-AETLQARREWGPIFNILKEKNFQPRISYPAKLSFISEGEIKSFTDKQMLRDFVTTRPALKELLKE-LNMERNN-YQ-LQNHAQM
>b_L1PA2::chr2:209676345-209682372(+)_57
MGKKQNRKTGNSK-QS-SPPPKE-SSSPA-EQRWIENDFDELRKEGFR-SNYSEL-EDIQTKGKEVEKLEKNLEECITRITNTEKCLKELMELKTKA-EL-EECRSLRS-C-QLEERVSAMEDEMNEMK-EGKFREKRIKRNEQSLQEIWDYVKRPNL-LIGVPESDGENGTKLENTLQDIIQENFPNLARQAN-QIQEIQR-PQRYS-RRATPRHIIVRFTKVEMKEKMLRAAREKG-VTLKGKPIRLT-DL-AETLQARREWGPIFNILKEKNFQPRISYPAKLSFISEGEIKHFTDKQMLRDFVT-RPALKALLKE-LNMERKN-YQ-LQNHAKM
>b_L1PA2::chr14:26248069-26254078(-)_58
MGKKQNRKTGNSK-QS-SPPPKE-SSSPA-EQSWVENDFDELRXXGFR-SNYFEL-EDIQTKGKEVENFEKSLEECITRITNTEKCLKELMELKTKA-EL-EECRSLRS-C-QLEERVSAMEDEMNEMK-EGKFREKRIKRNEQSLQEIWDYVKRPNL-LIGVPESDGENGTKLENTLQDIIQENFPNLARQAN-QIQEIQR-PQRYS-RRATPRHIIVRFTKVEMKEKMLRAAREKG-VTLKGKPIRLT-DL-AETLQARREWGPIFNILKEKNFQPRISYPAKLSFISEGEIKYFTDKQVLRDFVTTRPALKELLKE-LNMERNN-YE-LQNHAKM
>b_L1PA2::chrX:108356537-108362593(+)_59
MGKKQNRKTGNSK-QS-SPLPKE-SSSPA-EQSWMENDFDELREEGFR-SNYSEL-EDIQTKGKEVEHFEKNLEECITRITNTEKCLKELMELKTKA-EL-EECRSLRS-C-QLEERVSAMEDEMNEMK-EGKFREKRIKRNEQSLQEIWDYVKRPNL-LIGVPESDGENATKLENTLPDIIQEDFPNLARQAN-QIQEIQR-PQRYS-RRATPRHIIVRFTKVEMKEKMLRAAREKG-VTLKGKPIRRT-DL-AETLQARREWGPIFNIPKEKNFQPRISYPAKLSFISEGEIKSFTDKQMLRDFVTTRPALKELLKE-LNMERNN-YQ-LQNHAKM
>b_L1PA2::chr10:57442836-57448852(-)_60
MGKKQNRKTGNSK-QS-SPPPKE-SSSPA-EQSWMENDFNELREEGFR-SNYSEL-EDIQTKGKEVENFEKNLEECITRITNTEKCLKELMELKTKA-EL-EECRSLRS-C-QLEERVSAMEDEMNEMK-EGKFREKRIKRNEQSLQEIWDYVKRPNL-LIGVPESDGENGTKLENTLQDIIQENFPNLARQAN-QIQEIQR-PQRYS-RRATPRHIIVRFTKVEMKEKMLREAREKG-VTLKGKPIRLR-DL-AETLQARREWGPIFNILKEKNFQPRISYPAKLSFISEGEIKYFTDKQMLRDFVTTRPALKELLKE-LNMERNK-YQ-LQNHAKM
>b_L1PA2::chr13:19677852-19683864(-)_61
MGKKQNRKTGNSK-QT-SPPPKE-SSSPA-EQSWTENDFDELREEGFR-SNYSEL-EDIQTKGKEVENFEKNLEEGITRITNTEKCLKELTELKTKA-EL-EECRSLRS-C-QLEERVSAMGDEMNEMK-EGKFREKRIKRNEQSLQEIWDYVKRPNL-LIGVPESDGENGTKLENTLQDIIQENFPNLARQAN-QIQEIQR-PQRYS-RRATPRXXIVRFTKVEMKEKMLRAARQKG-VTLKGKPVRLT-DL-AETLQARREWGPIFSILKEKNFQPRISYPAKLSFISEGEIKYFTDKQMLRDFVTTRPALKELLKE-LNMERNN-YQ-LQSHAKM
>b_L1PA2::chr7:32737265-32743157(-)_62
MGKKQNRKTGNSK-QS-SPPPKE-SSSPA-EQSWMENDFDELREEGFR-SNYSEL-EDIQTKGKEVENFEQNLEECITRITNTEKCLKELMELKTKA-EL-EECRSLRS-C-QLEERI*AMEDEMNEMK-EGKFREKRIKRNEQNLQEIWDYVKRPNL-LIGVPESDEENGTKLENTLQDIIQENFPNLARQAN-QIQERQR-PQRYS-RRATPRHIIVRFTKVEMKEKMLRAAREKG-VTLKGKPIRLT-DL-AETLQARREWGPIFNILKEKNFQPRISYPVKLSFISEGEIKYFTDKQMLTDFVTTRPALKELLKE-LNMERNN-YQ-LQNHAKI
>b_L1PA2::chr2:186729324-186735383(+)_63
MGKKQNRKTGNSK-QS-SPPPKE-SSSPA-EKSWMENDFDELREEGFR-SNYSEL-EDIQTKGKEVENFEKNLEECITRITNTEKCLKELMELKTKA-EL-EECRSLRS-C-QLEERVSAMEDEMNEMK-*GKFREKRIKRNEQSLQEIGDYVKRPNL-LIGVPESDGENGTKLENTLQDIIQENFPNLARQAN-QIQEI*R-PQRYS-RRATPRHIIVRFTKVEMKEKMLRAAREKG-VTLKGKPIRLT-DL-AETLQARREWGPIFNILKEKNFQPRISYPAKLSFISEGEIKYFTDKQMLRDFVTTRPALKELLKE-LNMERNN-YQ-PQNHAKM
>b_L1PA2::chr1:60113419-60119451(-)_64
MGKKQNRKTGKSK-QS-SPPPKE-SSSPA-EQSWMENDFDELREEGFR-SNYSEL-EDIQTKGKEVENFEKNLEECITRITNTEKCLKEPMELKTKA-EL-EECRSLRS-C-QLEERVSAMEDEMNEMK-EGKFREKRIKRNEQSLQEIWDYVKRPNL-LIGVPESDGENGTKLQNTLQDIIQENFPNLARQAN-QIQEIQR-PQRYS-RRATPRHIIVRFTKVEMKEKMLRAAREKG-VTLKGKPIRLT-DL-AETLQARREWGPIFNILKEKNFQPRISYPAKLSFISEGEIKYFTDKQMLRDFVTTRPALKELLKE-LKMERNN-YQ-LQNHVKM
>b_L1PA2::chr7:15979856-15985880(+)_65
MGKRQNRKTGNSK-QS-SPLPKE-SSSPA-EQSWMENDFDELREEGFR-SNYSEL-EDIQTKGKEVENFEKNLEECITRITNTEKCLKELMELKTKA-EL-EECRSLRS-C-QLEERVSAMEDEMNEMK-EGKLREKRIKRNEQSLQEIWDYVKRPNL-LIGVPESDGENGTKLENTLQDIIQENFPNLARQAN-QIQEIQR-PQRYS-RRATPRHIIVRFTKVEMKEKMLRAAREKG-VTLKGKPIRLT-DL-AETLQARREWGPIFNILKDKNFQPRISYPAKLSFISEGEIKYFTNKQMLRDFVTTRPALQELLKE-LNMERNN-YQ-LQNHAKK
>b_L1PA2::chr4:105708145-105714171(+)_66
MGKKQNRKTGNSK-QS-SPPPKE-SSSPA-EQSWMENDFDKLREEGFR-SNYSEL-EDIQTKGKEVENFEKNLEECITRITNTEKCLKELMELKTKA-EL-EECRSLRS-C-QLEERVSAMEDEMNAMK-EGKFREKRIKRNGQSLQEIWDYVKRPNL-LIGVPESDGENGTKLENTLQDIMQENFPNLARQAN-QIQEIQR-PQRYS-RRATPRHIIVRFTKVEMKEKMLRAAREKG-VTLKGKPIRLT-DL-AETLQARREWGPIFNILKKKNFQPRISYPAKLSFISKGEIKYFTDKQMLTDFVTTRPALKELLKE-RNMERNN-YQ-LQNRAKM
>b_L1PA2::chr8:113606234-113612259(+)_67
MGKKQNRKTGNSK-QS-SPPPKE-SSSPA-EQS*MENDFDELREEGFR-SNYSEL-EDIQTKGKEVENFEKNLEECITRITNTEKCLKELMELKTKA-EL-EECRSLRS-C-QLEERVSAMEDETNEMK-EGKFREKRITRNEQSLQEIWDYVKRPNL-LIGVPESDGENGTKLENTLQDIIQENFPNLARQAN-QIQEIQR-P*RYS-RRATPRHIIVRFTKVEMKEKMLRAAREKG-VTLKGKPIRLT-DL-AETLQARREWGPIFNILKDKNFQPRISYPAKLSFISEGEIKYFTDKQMLTDFVTTRPALKELLKE-LNMERNN-YQ-LQNHAKM
>b_L1PA2::chr8:15413490-15419537(-)_68
MGKKQNRKTGNSK-QS-SPPPKE-SSSPT-EQSWMENDFDELREEGFR-SNYSQL-EDIQTKGKEVENFEKNLEECITRITNTEKCLKELMELKTKA-EL-EECRSLRS-C-QLEERVSAMEDEMNEMK-EGKFREKRIKRNEQSLQEIWDYVKRPNL-LIGVPESDGENGTKLENTLQDIIQENFPNLARQAN-QIQETQR-PQRYF-RRATPRHIMVRFTKVEMKEKMLRAAREKG-VTLKGKPIRLT-DL-AETLQARREWGPIFNILKDKKFQPRISYPAKLSFISEGEIKYLTDKQMLRDFVTTRPALKELLKE-LNMERNN-YQ-LQNHAKM
>b_L1PA2::chr2:18193282-18199290(-)_69
MGKKQSRKTGNSK-QS-SPPPKE-SSSPA-EQSWMENDFDELREEGFR-SNYSEL-DDIQIKGKEVENFGKNLEECITRITNIEKCLKELMELKTKA-EL-EECRSLRS-C-QLEERVSAMEDEVNEMK-EGKFREKRIKRNEQSLQEVWDYVKRPNL-LIGVPESDGENGTKLENTLQDIIQENFPNLARQPN-QIQEIQR-PQRYS-RRATPRHIIVRFTKVEMKEKMLRAAREKG-VTLKGKPIXXT-DL-AETLQARREWGPIFNILK*ENFQPRISYPAKLSFISEGEIKYFTDKQMLRDFVTTRPALKELLKE-LNMERNN-YQ-LQNHAKM
>b_L1PA2::chr8:127992746-127998276(-)_70
MGKKQSRKTGNSK-QS-SPPPKE-SSSPA-EQSWMENDFDELREEGFR-SNYSEI-EDIQTKGKEVENFEKNLEECITRITNTEKCLKELMELKTKA-EL-EECRSLRS-C-QLEERVSAMEDEMNEMK-EGKFREKRIKRNEQSLQEIWDYVKRPNL-LIGVPESDGENGTKLENTLQDIIQENFPKQARQAN-QIQEIQI-PQRYS-RRATPRHIIVRFTKVEMKEKMLRAAREKG-VTLKGKPIRLT-DL-AETL*ARREWGPIFNILKEKNFQPRISYPAKLSFISEGEIKYFTDKQMLRDFVTTRPALKELLKE-LNMERNN-YL-LQNHAKM
>b_L1PA2::chr3:125655481-125661539(+)_71
MGKKQNRKMGNSK-QS-SPPPKE-SSSPA-EQSWMENDFDKLREEGFR-SNYSEL-EDIQTKGKEVENFEKNLEECITRITNTEKCLKELMELKTKA-EL-EECRSLRS-C-QLEEMVSAMEDEMNEMK-EGKFREKRIKRNEQSLQEIWDYVKRPNL-LIGVPESDGENGTKLENTLQDIIQENFPNLARQAK-QIQEIQR-PQRYS-RRATPRHIIVRFTKVEMKEKMLRAAREKG-VTLKGKPIRLT-DL-AEILQARREWGPIFNILKEKNFQPRISYPAKLSFISEGEIKYFRDKQMLRDFVTTRPALKELLKE-LNMERNN-YQ-LQNHAKM
>b_L1PA2::chr13:37724089-37730119(-)_72
MGKKQNRKTGNSK-QS-SPPPKE-SSSPA-EQSWMENDFDELREEGFR-SNYSEL-EDIQTKGKEVENFEKNLEECITRITNTEKCLKEVMELKTKA-EL-EECRSLRS-C-QLEERVSAMEDEMNEMK-EGKFREKRIKRNQQSLQEIWDYVKRPNL-WIGVPESDGENGTKLENTLQDIIQENFPNLARQAN-QIQEIQR-PQRYS-RRTTPRHIIVRLTKVEMKEKTLRAAREKG-VTLKGKPIRLT-DL-AETL*ARREWGPIFNILKEKNFQPRISHPAKLSFISEGEIKYFTDKQMLRDFVTTRPALTELLKE-LNMERNN-YQ-LQNHAKM
>b_L1PA2::chr15:84052403-84058368(+)_73
MGKKQNRKTGNSK-QS-SPPPKE-SSSPA-EQSWMENDFDELREEGFR-SNYSEL-EDIQTKGKEVENFEKNLEECITRITNTEKCLKELMELKTKA-EL-EECRSLRS-C-QLEERVSAMEDEMNEMK-EGKFREKRIKRNEQSLQEIWDYVKRPNL-LIGVPESEGENGTKLENTLQDIIQENFPNLARQAN-QIQEIQR-PQRYS-RRATPRHIIVRFTKVEIKEKMLRAAREKG-VTLKGKPIRLT-DL-AETLQARREWGPIFNILKEKNFQPRISYPAKLSFISEGEIKYFTDKQMLRDFLTTRPALKEFLKE-LNMERNN-YQ-LQNHAKI
>b_L1PA2::chr12:18008502-18014499(+)_74
MGKKQNRKTGNSK-QS-SPPPKE-SSSPA-EQSWMENDFDELREEGFR-SNYSEL-EDIQTKGKEVENXEKNLEECITRITNTEKCLKELMELKTKA-EL-EECRSLRS-C-QLEERVSAMEDEMNEMK-EGKFREKRIKRNEQSLQEIWDYVKRPNL-LIGVPESDGENGTKLENTLQDII*ENFPNLARQAN-QIQEIQR-PQRYS-RRATPRHIIVRFTKVEMKEKMLREAREKG-VTLKGKPIRLT-DL-AETLQARREWGPIFNILKEKNFQPRISYPAKLSFISEGEIKYFTDKQMLRDFVTTRPPLKELLKE-LNMERNN-YQ-LQNHAKV
>b_L1PA2::chr1:77465171-77471200(-)_75
MGKKQNRKTGNSK-QS-SPPPKE-SSSPA-EQSWMENDFDELREEGFR-SNYSEL-EDIQTKGKEVENFXKNLEECITRITNTEKCLKELMELKTKA-EL-EECRSLRS-C-QLEERVSAMEDEMNEMK-EGKFREKRIKRNEKSLQEIWDYVKRPNL-LIGVLESDGENGTKLENTLQDIIQENFPNLARQAN-QIQEIQR-PQRYS-RRATPRHIIVRFTKVEMKEKMLRAAREKG-VTLKGKPIRLT-DL-AETLQARREWGPIFNILKEKNFPPRISYPAKLSFISEGEIKSFTDKQMLRDFVTTRPALQELLKE-LNMERNN-YQ-LQNHAKM
>b_L1PA2::chr7:121878574-121884605(+)_76
VGKKQNRKTGNSK-QS-SPPPKE-SSSPA-EQSWMENDFDELREEGFR-SNYSEL-EDIQTKGKEVENFEKILEECITRITNTEKCLKELMELKTKA-EL-EECRSLRS-C-QLEERVSAMEDERNEMK-EGKFREKRIKRNEQSLQEIWDYVKRPNL-LIGVPESDGENGTKLENTLQDIIQENFPNLARQAN-QIQEIQR-PQRYS-TRATPRHIIVRFTKVEMKEKMLRAAREKG-VTLKGKPIRLT-GL-AETLQARREWGPIFNILKEKNFQPRISHPAKLSFISEGEIKSFTDKQMLRDFVTTRPALQELLKE-LNMERNK-YQ-LQNHAKM
>b_L1PA2::chr3:162123654-162129681(-)_77
MGKKQNRKTGNSK-QS-SPPPKE-SSSPA-EQSWMENDFDELREEGFR-SNYSEL-EDIQTKGKEVENFEKNLEECITRITNTEKCLKELMELKTKA-EL-EECRSLRS-C-QLEERVSAMEDEMNEMK-EGKFREKRIKRNEQSLQEIWDYVKRPNL-LIGVPESDGENGTKLENTLQGIIQENFPNLARQAN-QIQEIQR-PQRYS-RRATPRHIIVRFTKVEMKEKMLRAAREKG-VTLKGKPIRLT-DH-AETLQARREWGPIFNILKEKNFQPRISYPAKLSFISEGEIKYFTDKQMLTDFVTTRPALKELLKE-LNMERNN-YQ-LQNHAKM
>b_L1PA2::chr17:3079824-3085851(+)_78
MGKKQNRKTGNSK-QS-SPPPKE-SSSPA-EQSWMENDFDELREEGFR-SNYSEL-EDFQTKGKEVENFEKNLEEYITRITNTEKCLKELMELKTKA-EL-EECRSLRS-C-QLEERVSAMEDEMNEMK-EGKFREKRIKRNEQSLQEIWDYVKRPNL-LIGVPESDGENGTKLENTLQDIIQENFPNLARQAN-QIQEIQR-PQRYS-RRATPRHVIVRFTKVEMKEKMLRAAREKG-VTLKGKPIRLT-DL-AETLQARRQWGPIFNILKDKNFQPRISYPAKLSFISEGEKKSFTDKQMLRDFVTTRPALKELLKE-LNMERNN-YQ-LQNHAKM
>b_L1PA2::chr14:72309681-72315713(-)_79
MGKKQNRKTGNAK-QS-SPPPKE-SSSPA-EQSWMENDFDELREEGFK-SNYSEI-EDIQTKGKEVENFEKNL*ECITRITNTEKCSKELMELKTKA-EL-EECRSLRS-C-QLEERVSAMEDEMNEMK-EGKFREKRIKRNEQSLQEIWDYVKRPNL-LIGVPESDGENRTKLENTLQDIIQENFPNLARQAN-QIQEIQR-PQRYS-RRATPRHIIVRFTKVEMKEKMLRAAREKG-VTLKGKPIRLT-DL-AETLQARREWGPIFNILKEKNFQPRISCPAKLSFISEGEIKSFTDKQMLRDFVTTRPALKELLKE-LNMERNN-YQ-LQNHAKM
>b_L1PA2::chr8:84359377-84365404(+)_80
MGKKQNRKTGNSK-QS-SPPPKE-SSSPA-EQSWMENDFDELRXXGFR-SNYSEL-EDIQTKGKEVENFEKNLEECITRINNTEKCLKELMELKTKA-EL-EECRSLRS-C-QLEERVSAMEDEMNEMK-EGKFREKRIKRNEQSLQEIWDYVKRPNL-LIGVPESDGENGTKLENTLQDIIQENFPNLARQAN-QIQEIQR-PQSYS-RRATPRHIIVRFTKVEMKEKMLRAAREKG-VTLKGKPVRLT-DL-AETLQARREWGPIFNILKEKNFQPRISYPAKLSFISEGEIKYFTDKQMLRDFVTNRPALKELLKE-LNMERNN-YQ-LQNHAKM
>b_L1PA2::chr3:75141110-75147165(-)_81
MGKKQNRKTGNSK-QS-SPPPKE-SSSLA-EQSWMENDFDELRKEGFR-SNYSEL-EDIKTKGKELENFEKNLEECITRITNTEKCLKELMELKTKA-EL-EECRSLRS-C-QLEERVSAMEDEMNEMK-EGKFREKRIKRNEQSLQEIWDYVKRPNL-LIGVPESDGENGTKLENTLQDIIQENFPNLARQAN-QIQEIQR-PQRFS-RRATPRHIIVRLTKVEMKEKMLRAAREKG-VTLKGKPIRLT-DL-AETLQARREWGPIFNILKEKNFQPRISYPAKLSFISEGDIKYFTDKQMLRDFVTTRPALKELLKE-LNMERNN-YH-LQNHAKM
>b_L1PA2::chr2:144419131-144425180(+)_82
MGKKQKRKXGNSK-QS-SPPPKE-SSSPA-EQSWMENDFDEPREEGFR-SNYSEL-EDIQTKGKEVENFEKNLEECITRITNTEKCLKELMELKTKA-EL-EECRSLRS-C-QLEERVSAMEDEMNEMK-EGKFREKRIKRNEQSLQEIWDYVKRPTL-LIGVPESDGENGTKLENTLQDIIQENFPNLARQAN-QIQEIQR-PQRYS-RRATPRHIIVRFTKVEMKEKMLRAAREKG-VTLKGKPIRLT-DL-AETLQARREWGPIFNILKEKNFQPRISYPAKLSFIREGEIKYFTDKQMLRDFVTTRPALKELLKE-LNMERNN-YQ-LQNHAKM
>b_L1PA2::chr8:123338909-123344331(-)_83
MGKKQNRKTGNSK-QS-SPTPKE-SSSPA-EQSWMENDFDELREEGFR-SNYSEL-EDIQTKGKEVENFEKNLEECITRITNTEKCLKELMELKTKA-EL-EECRSLRS-C-QLEERVSAMEDEMNEMK-EGKSREKRIKRNEQSLQEIWDYVKRPNP-LIGVPESDGENGTKLENTLQDIIQENFPNLARQAN-QIQEIQR-PQRYS-RRATPRHIIVRFTKVEMKEKMLRAAREKG-VTLKGKPIRLT-DL-AETLQARREWGPIFNILKEKNFQPRISYPAKLSFISEGEIKYFTDKQMLRDFVTTRPALQELLKE-LNMERNN-CQ-LQNHAKM
>b_L1PA2::chr20:21868293-21874323(+)_84
MGKKQNRKTGNSK-QS-FPPPKE-SSSPA-EQSWMENDFDELREEGFR-SNYSEL-EDIQTKGKEVENFEKNLEECITRITNTEKCLKELMELKTKA-EL-EECRSLRS-C-QLEERVSAMEDEMNEMK-EEKSXEKRIKRNEQSLQEIWDYVKRPNL-LIGVPESDGENGTKLENTLQDIIQENFPNLARQAN-QIQEIQR-PQRYS-RRATPRHIIVRFTKVEMKEKMLRAAREKG-VTLKGKPIRLT-DL-AETLQARREWGPIFNILKEKNFQPRISYPAKLSFISEGEIKYFTDKQMLTDFVTTRPALKELLKE-LSMERNN-YX-LQNHAKM
>b_L1PA2::chr14:101732536-101738564(+)_85
MGKKQNRKTGNSK-QS-SPLPKE-SSSPA-EQSWMENDFDELREEGFR-SNYSEL-EDIQTKGKEVENFEKKLEECITRITNTEKCLKELMELKTKA-EL-EECRSLRS-C-QLEEKVSAMEDEMNEMK-EGKFREKRIKRNEQSLQEIWDYVKRPNL-LIGVPESDEKNGTKLETTLQDIIQENFPNLAR*AN-QIQEIQR-PQRYS-RRATPRHIIVRFTKVEMKEKLSRAAREKG-VTLKGKPIRLT-DL-AETLQARREWGPIFNILKEKNFQPRISYPAKLSFISEGEIKYFTDKQMLRDFVTTRPALKELLKE-LNMERNN-YQ-LQDHAKM
>b_L1PA2::chr5:136118488-136124518(-)_86
MGEKQNRKTGNSK-QS-SPPPKE-SSSPA-EQSWMENDFDELREEGFR-SNYSEL-EDIQTKGKEVENFEKNLEECITRITNTEKCLKELMELKTXA-EL-EECRSLRS-C-QLEERVSAMEDEMNEMK-EGKFREKRIKRNEQSLQEIWDYVKRPNL-LIGVPESDGENGTKLENTLQDIIQENFPNLARQAN-QIQEIQR-PQRYS-RRATPRHIIVRFTKVEMKEKMLKAAREKG-VTHKGKPIRLT-DL-AETLQARREWGPIFNILKEKNFQPRISYTAKLSFISEGEIKYFTDKQMLRDFVTTRPALKELLKE-LNMERNN-YQ-LQNHAKM
>b_L1PA2::chr17:39357119-39363152(-)_87
MGKKQNRKTGNSK-QS-SPPPKE-SSSPA-EQSWMENDFDELREEGFR-SNYSEL-EDIQTKGKEVENFEKNLEECITRITNTEKCLKELMELKTKA-EL-EECRSLRS-C-QLEERVSAMEDEMNEMK-EGKFREKRIKRNEQSLQEIWDYVKRPNL-LIGVPESDGENGTKLENTLQDIIQENFPNLTRQAN-QIQEIQR-PQRYS-RRATPRHIIVRFTKVEMKEKMLRAAREKG-VTLKGKPIRLT-DL-AETLQARRE*GPIFNILKEKNFQPRISYPAKLSFISEGEIKYFTDKQMLRDFVTTRPALKELLKE-LNMERNN-YQ-LQNHAKM
>b_L1PA2::chr12:109434752-109440778(+)_88
MGKKQNRKTGNSK-QS-SPPPKE-SSSPA-EQSWMENDFDELREEGFR-SNYSEL-EDIQTKGKEVENFEKNLEERITRITNTEKCLKELMELKTKA-EL-EECRSLRS-C-QLEERVSAMEDEMNEMK-EGKFREKRIKRNEQSLQEIWDYVKRPNL-LIGIPESDGENGTKLENTLQDIIQENFPNLARQAN-QIQEIQR-PQRYS-RRATPRHIIVRFTKVEMKEKMLRAA*EKG-VTLKGKPIRLT-DL-AETLQAIREWGPIFNILKEKNFQPRISYPAKLSFISEGEIKYFTDKQMLRDFVTTRPALKELLKE-LNMERNN-YQ-LQNHAKM
>b_L1PA2::chr7:78859110-78865127(-)_89
IGKKQNRKTGNSK-QS-SPPPKE-SSSPA-EQSWMENDFDELREEGFR-SNYSEL-EDIQTKGKEVENFEKN*EECITRITNTEKCLKELMELKTKA-DL-EECRSLRS-C-QLEERVSAMEDEMNEMK-EGKFREKRIKRNEXSLQEIWDYVKRPNL-LIGVPESDGENGTKLENTLQDIVQENFPNLTRQAN-QIQEIQR-PQRYS-RRATPRHIIVRFTKVEMKEKMLRAAREKG-VTLKGKPIRLT-DL-AETLQARREWGPIFNILKEKNFQPRISYPAKLSFISEGEIKYFTDKQMLRDFVTTRPALKELLKE-LNMERNN-Y*-LQNQAKM
>b_L1PA2::chr18:25317690-25323714(-)_90
MGXKQNRKTGISK-QS-SPPPKE-SSSPA-EQSWMENDFDELREEGFR-SNYSEL-EDIQTKGKEVENFEKNLEECITRITNTEKCLKELMELKTKA-EL-EECRSLRS-C-*LEERVSAMEDEMN*MK-EGKFRERRIKRNEQSLQEIWDYVKRPNQ-LIGVPESDGENGTKLENTLQDIIPENFPNLARQAN-QIQEIQR-PQRYS-RRATPRHIIVRFTKVEMKEKMLRAAREKG-VTLKGKPIRLT-DL-AETLQARREWGPIFNILKEKNFQPRISYPAKLSFISEGEIKYFTDKQMLRDFVTTRHALKELLKE-LNMERNN-YQ-LQNHAKM
>b_L1PA2::chr7:53094014-53100029(-)_91
MGKKQNRKXGNSK-QS-SPPPKE-SSSPA-EQSWMENDFDELREEGFR-SNYSEL-EDIQTKGKEVENFEKNLEECITRIANTEKCLKELMELKTKA-EL-EECRSLRS-C-QLEERVSAMEDEMNEMK-EGKFREKRIKRNEQSLPEVWDYVKRPNL-LIGVPESDVENGTKLENTLQDIIQENFPNLARQAN-QIQEIQR-PQRYS-RRATPRHIIVRFTKVEMKEKMFRAAREKG-VTLKGKPIRLT-DL-AETLQARREWGPIFNILKEKNFQPRISYPAKLSFISEGEIKYFTDKQMLRDFVTTRPALKELLKE-LNMESNN-YQ-LQNHAQT
>b_L1PA2::chr11:75459661-75465694(+)_92
MGKKQNRKTGNSK-QS-SPPPKE-SSSPA-EQSRMENDFDELREEGFR-SNYSEL-EDIQTKGKEVENFEKNLEECITRITNTEKCLKELMELKTKA-EL-EECRSLRS-C-QLEERVSAMEDEMNEMK-EGKFREKRIKRNEQSLQEVWDYVKRPNL-LIGVPESDGENGTKLENTLQDIIQENFPNLARQAN-QIQEIQR-PQRYS-RRATPRHIIVRFTKVEMKEKMLRAAREKG-VTLKGKPIRLT-DL-AETLQARREWGPMFNILKEKNFQPRISYPAKLSFISEGEIKYFTDKQMLRDFVTTRPALKELLKE-LNMESNN-YQ-LQNHAQM
>b_L1PA2::chr2:152555382-152561403(-)_93
MGKKQNRKTGNSK-QS-SPPPKE-SSSPA-E*SWMENDFDELREEGFR-SNYSEL-EDIQTKGKEVENFEKNLEECITRITNTEKCLKELMELKTKA-EL-EECRSLRS-C-QLEERVSAMEDEMNEMK-EGKFREKRIKRNEQSLQEVWDYVKRPNL-LIGVPESDGENGTKLENTLQDIIQENFPNLARQAN-QIQEIQR-PQRYS-RRATPRHIIVRFTKVEMKEKMLRAAREKG-VTLKGKPIRLT-DL-AETLQARRQWGPIFNILKEKNFQPRISYPAKLSFISEGEIKYFTDKQMLRDFVTTRPALKELLKE-LNMESNN-YQ-LQNHAQM
>b_L1PA2::chr15:82163008-82169040(+)_94
MGKKQNRKTGNSK-QS-SPPPKE-SSSPA-EQSWMENDFYELREEGFR-SNYSEL-EDIQTKGKEVENFEKNLEECITRITNTEKCLKELMELKTKA-EL-EECRSLRS-C-QLEERVSAMEDEMNEMK-EGKFREKRIKRNEQSLQEIWDHVKRPNL-LIGVPESDGENGTKLENTLQDIIQENFPNLARQAN-HIQEIQR-PQRYS-RRATPRHIIVRFTKVEMKEKMLRAAREKG-VTLKGKPIRLT-DL-AETLQARREWGPIFNILKEKNFQPRISYPAKLSFISEGELKYFTDKQMLRDFVTTRPALKEPLKE-LTMERNN-YQ-LQNHAKM
>b_L1PA2::chr15:82287507-82293537(+)_95
MGKKQNRKTGNSK-QS-SPPPKE-SSSPA-EQSWMENDFDELREEGFR-SNYSEL-EDIQSKGKEVENFEKNLEECITRITNTEKCLKELMELKTKA-EL-EECRSLRS-C-QLEERVSAMEDEMNEMK-EGKFREKRIKRNEQSLQEIWDYVKRPNL-LIGVPESDGENGTKLENTLQDIIQENFPNLARQAN-QIQEIQR-PQRYS-RRATPRHIIVRFTKVEMNEKMLRAAREKG-VTLKGKPIRLT-DL-AETLQARREWGPIFNILKEKNFQPRISYPAKLSFISEGEIKYFTDKQMLRDFVTTRPALKELLKE-LNMERNN-YQ-LQNHAKM
>b_L1PA2::chr10:64362509-64368514(-)_96
MGKKQNRKTGNSK-QS-SPPPKE-SSSPA-EQSWMENDFDELREEGFR-SNYSEL-EDIQTKGNEVENFEKNLEECITRITNTEKCLKELMELKTKA-EL-EECRSLRR-C-QLEERVSAMEDEMNEMK-EGKFREKRIKRNEQSLQEIWDYVKRPNL-LIGVPESDGENGTKLENTLQDIIQENFPNLARQAN-QIQEIQR-PQRYS-RRATPRHIIVRFTKVEMKEKMLRAAREKG-VTLKGKPIRLT-DL-AETLQARREWGPIFNILKEKNFQPRISYPAKLSFISEGEIKYFTDKQMLRDFVATRPAVKELLKE-LNMERNN-YQ-LQNHAKM
>b_L1PA2::chr9:77039190-77045220(+)_97
MRKKQNRKTGNSK-QS-SPPPKE-SSSPA-EQSWMENDFDELREEGFR-SNYSEL-EDIQTKGKEVENFEKNLEECITRITNTEKCLKELMEQKTKA-EL-EECRSLRS-C-QLEERVSAMEDEMNEMK-EGKFREKRVKINEQSLQEIWDYVKRPNL-LIGVPESDGENGTKLENTLQDIIQENFPNLARQAN-QIQEIQR-PRRYS-RRATPRHIIVRFTKVEMKEKMLRAAREKG-VTLKGKPIRLT-DL-AETLQARREWGPIFNILKEKNFQPRISYPAKLSFISEGEIKYFTDKQMLRDFVTIRPALKELLKE-LNMERNN-YQ-LQNHAKM
>b_L1PA2::chr3:22842869-22848894(+)_98
MGKKQNRKTGNSK-QS-PPPPKE-SSSPA-EQSWMENDFDELREEGFR-SNYSEL-EDIQTKGKEVENFEKNLEECITRITNTEKCLKELMELKTKA-EL-EECRSLRG-C-QLEERV*AMKDEMNEMK-EGKFREKRIKRNEQSLQEIWDYVKRPNL-LIGVPESDGENGTKLENTLQDIIQENFPNLARQAN-QIQEIQK-PQRYS-RRATPRHIIVIFTKVQMKEKMLRAAREKG-VTLKGKPIRLT-DL-AETLQARREWGPIFNILKEKNFQPRISYPAKLSFISEGEIKYFTDKQMLRDFVTTRPALKELLKE-LNMERNN-YQ-LQNHAKM
>b_L1PA2::chr17:59187590-59193599(+)_99
MGKKQNRKTGNSK-QS-SPPPKE-SSSPA-EQRWMENDFDKLREEGFR-SNYSEL-EDIQTTGKEVENFEKNLEECITRITNTEKCLKELMELKTKA-EL-EECRSLRS-C-QLEERVSATEDEMNEMK-EGKFREKRIKRNEQSLQEIWDYVKRPNL-LIGVPESDGENGTKLENTLQDIIQENFPNLARQAN-QIQEIQR-PQRYS-RRATPRHIIVRFTKVEMKEKMLRAAREKG-VTLKGKPIRLT-DL-AETLQARREWVPIFNILKEKNFQPRISYPAKLSFISEGEIKSFTDKQMLRDFVTTRPALKELLKE-LNMERNN-YQ-LQNHAKM
>b_L1PA2::chr19:56333767-56339795(+)_100
MGKKQNRKTGNSK-QS-SPPPKE-SSSPE-EQSWMENDFEELREEGFR-SNYSEL-EDIQTKGKEVENFEKNLEECITRITNTEKCLKELMELKTKA-EL-EECRSLRS-Y-QLEERVSAMEDEMNEMK-EGKFREKQIKRNEQSLQEIWDYVKRPNL-LIGVPESDGENGTKLENALQDIIQENFPNLARQAN-QIQEIQR-PQRYS-RRATPRHIIVRFTKVEMKEKMLRAAREKG-VTLKGKPIRLT-DL-AETLQARREWGPIFNILKEKNFQPRISYPPKLSFISEGEIKHFTDKQMLRDFVTTRPALKELLKE-LNMERNN-YQ-LQNHAKM
>b_L1PA2::chr6:113134223-113140249(+)_101
MGKKQNRKTGNSK-QN-SPPPKE-SSSPA-EQSWMENDFDELREEGFR-SNYSEL-EDIQTKGKEVENFEKNLEECITRITNTEKCLKELMELKTKA-EL-EECRSLRS-C-QLEERVSAMEDEMNEMK-EGKFREKRIKRNEQSLQEICDYVKRPNL-LIGAPESDGENGTKLENTLQDIIQENFPNLARQAN-QIQEIQR-PQRCS-RRATPRHIIVRFTKVEMKEKMLRAAREKG-VTLKEKPIRLT-DL-AETLQARREWGPIFNILKEKNFQPRISYPAKLSFISEGEIKYFTDKQMLRDFVTTRPALKELLKE-LTMERNN-YE-LQNHAKM
>b_L1PA2::chr17:58958801-58964835(-)_102
MGKKQNRKTGNSK-QR-SPPPKE-SSSPA-EQRWMENDFDKLREEGFR-SNYSEL-EDIQTKGKEVENFEKNLEECITRITNTEKCLKELMELKTKA-EL-EECRSLRS-C-QLEERVSAMEDEMNEMK-EGKFREKRIKRNEQSLQEIWDYVKRPNL-LIGVPESDGENGTKLENTLQDIIQENFPNLARQAN-QIQEIQR-PQRYS-RRATPRHIIVRFTKIEMKEKMLRAAREKG-VTLKGKPIRLT-DL-AETLQARRERGPIFNILKEKNFQPRISYPAKLSFISEGEIKYFTDKQMLRDFVTTRPALKELLKE-LNMERNN-YQ-LQNHAKM
>b_L1PA2::chr3:154837205-154843233(-)_103
MGKKQNRKTGNSK-QS-SPPPKE-SSSPA-EQSWMENDFDELREEGFR-SNYSEL-EDIQTKGKEVENFQKNLEECITRITNTEKCLKELMELKTKA-EL-EECRSLRS-C-QLEERVSAMEDEMNEMK-EGKFREKRIKRNEQSLQEIWDYVKTPNL-LIGIPESDGENGTKLENTLQDIIQENFPNLARQAN-QIQEIQR-PQRYS-RRATPRHIIVRFTKVEMKEKMLRAAREKG-VTLKGKPIRLT-DL-AETLQARREWGPVFNILKEKNFQPRISYPAKLSFISEGEIKYFTDKQMLRDFVTTRPALKELLKE-LNMERNN-YQ-LQNHAKM
>b_L1PA2::chr3:137352556-137358574(-)_104
MGKKQNRKTGNSK-QS-SPPPKE-SSSPA-EQSWMENDFDELREEGFR-SNYSEL-EDIQTKGKEVENFEKNLEECITRITNTEKCLKELMELKTKA-EL-EECRSLRS-C-QLEERVSAMEDEMNEMK-EGKFREKRIKRNEQSLQEIWDYVKRPNL-LIGVPESDGENGTKLENTLQDIIQENFPNLARQAN-QIQEIQR-PQRYS-RRATPRHIIVRFTKVEMKEKMLRAAREKG-VTLKGKPIRLT-DL-AETLQARREWGPIFNILKEKNFQPRISYPAKLSFISEGEIKYFTDKQMLRDFVTTRPALKELLKE-LNMERNN-YQ-LQNHAKM
>b_L1PA2::chr2:143763611-143769645(+)_105
MGKKQNRKTGNSK-QS-SPPPKE-SSSPA-EQSWMENDFDELREEGFR-SNYSEL-EDIQTKGKEVENFEKNLEECITRITNTEKCLKELMELKTKA-EL-EECRSLRN-C-QLEERVSAMEDEMNEMK-EGKFREKRIKRNEQSLQEIWDYVKRPNL-LIGVPESDGENGTKLENTLQDIIQENFPNLARQAN-QIQEIQR-PQRYS-RRATPRHIIVRFTKVEMKEKMLRAAREKG-VTVKGKPIRLT-DL-AETLQARREWGPIFNILKENNFQPRISYPAKLSFISEGEIKYFTDKQMLRDFVTTRPALKELLKE-LNMERNN-YQ-LQNHAKM
>b_L1PA2::chrX:141425909-141431936(+)_106
MGKKQNRKTGNSK-QS-SPPPKE-SSSPA-EQSWMENDFDELREEGFR-SNYSEL-EDIQTKGKEVENFEKNLEECITRITNTEKC*KELMELKTKA-EL-EECRSLRS-C-QLEERVSAMEDEMNEMK-KGKFREKRIKRNEQSLQEIWDYVKRPNL-LIGVPESDGENGTKLENTLQDIIQENFPNLARQAN-QIQEIQR-PQRYS-RRATPRHIIVRFTKVEMKEKKLRAAREKG-VTLKGKPIRLT-DL-AETLQARREWGPIFNILKEKNFQPRISYPAKLSFISEGEIKYFTDKQMLRDFVTTRPALKELLKE-LNMERNN-YQ-LQNHAKM
>b_L1PA2::chr8:64709941-64715996(-)_107
MGKKQNRKTGNSK-QS-SPPPKE-SSSPA-EQSWMENDFDELREEGFR-SNYSEL-EDIQTKGKEVENFEKNLEECITRITNTEKCLKELMELKTKA-EL-EECRSLRS-C-QLEERVSAMEDEMNEMK-EGKFREKRIKRNEQSLQEIWDYVKRPNL-LIGVPESDGENGTKLENTLQDIIQENFPNLARQAN-QIQEIQR-PQRYS-RRATPRHIXVRFTKVEMKEKMLKAAREKG-VTLKGKPIRLT-DL-SETLQARREWGPIFNILKEKNFQPRISYPAKLSFISEGEIKYFTDKQMLRDFVTTRPALKELLKE-LNMERNN-YQ-LQNHAKM
>b_L1PA2::chr12:64589367-64595418(+)_108
MGKKQNRKTGNSK-QS-SPPPKE-SSSPA-EQSWMENDFDELREEGFR-SNYSEL-EDIQTKGKEVENFEKNLEECITRITNTEKCLKELMELKTKA-EL-EECRSLRS-C-QLEERVSAMEDEMNEMK-EGKFREKRIKRNQQSLQEIWDYVKRPNL-LIGVPESDGENGTKLENTLQDIIQENFPNLARQAN-QIQKIQR-PQRYS-RRATPRHIIVRFTKVEMKEKMLRAAREKG-VTLKGKPIRLT-DL-SETLQARREWGPIFNILKEKNFQPRISYPAKLSFISEGEIKYFTDKQMLRDFVTTRPALKELLKE-LNMERNN-YQ-LQNHAKM
>b_L1PA2::chr1:66024247-66030259(-)_109
MGKKQNRKTGNSK-QS-SPPPKE-SSSPA-EQSWMENDFDELREEGFR-SNYSEL-EDIQTKGKEVENFEKNLEECITRITNTEKCLKELMELKTKA-EL-EECRSLRS-C-QLEERVSAMEDEMNEMK-EGKFREKRIKRNEQSLQEIWDYVKRPNL-LIGVPESDGENGTKLEKTLQDIIQENFPNLARQAN-QIQEIQR-PQRYS-RRATPRHIIVRFTKVEMKEKMLKAAREKG-VTLKGKPIRLT-DL-SETLQARREWGPIFNILKEKNFQPRISYPAKLSFIGEGEIKSFTDKQMLRDFVTTRPALKELLKE-LNMERNN-YQ-LQNHAKM
>b_L1PA2::chr17:31214155-31220202(+)_110
MGKKQNRKTGNSK-QS-SPPPKE-SSSPA-EQSWMENDFDELREEGFR-SNYSEL-EDIQTKGKEVENFEKNLEECITRITNTEKCLKELMELKTKA-DL-EECRSLRS-C-QLEERVSVMEDEMNEMK-EGKFREKRIKRNEQSLQEIWDYVKRPNL-LIGVPESDGENGTKLENTLQDIIQENFPNLARQAN-QIQEIQR-PQRYS-RRATPRHIIVRFTKVEMKEKMLKAAREKG-VTLKGKPIRLT-DL-SETLQARREWGPIFNILKEKNFQPRISYPAKLSFISEGEIKSFTDKQMLRDFVTTRPALKELLKE-LNMERNN-YQ-LQNHAKM
>b_L1PA2::chr1:88807525-88813550(+)_111
MGKKQNRKTGNSK-QS-SPPPKE-SSSPA-EQSWMENDFDELREEGFR-SNYSEL-EDIQTKGKEVENFEKNLEECITRITNTEKCLKELMELQTKA-EL-EECRSLRS-C-QLEERVSAMEDEINEMK-EGKFREKRIKRNEQSLQEIWDYVKRPNL-LIGVPESDGENGTKLENTLQDIIQENFPNLARQAN-QIQEIQR-PQRYS-RRATPRHIIVRFTKVEMKEKMLRAAREKG-VTLKGKPIRLT-DL-AETLQARREWGPIFNILKEKNFQPRISYPAKLSFKSEGEIKYFTDKQMLRDFLTTRPALKELLKE-LNMERNN-YQ-LQNHAKM
>b_L1PA2::chrX:117007959-117013986(-)_112
MGKKQNRKTGNSK-QS-SPPPKE-SSSPA-EQSWMENDFDELREEGFR-SNYSEL-EDIQTKGKEVENFEKNLEECITRIINTEKCLKELMELKTKA-EL-EECRSLRS-C-QLEERVSAMEDEMNEMK-EGKFREKRIKRNEQSLQEIWDYVKRPNL-LIGIPKSDGENGTKLENTLQDIIQENFPNLARQAN-QIQEIQR-PQRYS-RRATPRHIIVRFTKVEMKEKMLRAAREKG-VTLKGKPIRLT-DL-AETLQARREWGPIFNILKEKNFQPRISYPAKLSFISEGEIKYFTDKQMLRHFVTTRPALKELLKE-LNMERNN-YQ-LQNHAKM
>b_L1PA2::chr7:121918969-121924999(-)_113
MGKKQNRKTGNSK-QS-SPPPKE-SSSPA-EQSWMENDFDELREEGFR-SNYSEL-EDIQTKGKEVENFEKILEECITRITNTEKCLKELMELKTKA-EL-EECRSLRS-C-QLEERVSAMEDERNEMK-EGKFREKRIKRNEQSLQEIWDYVKRPNL-LIGVPESDGENGTKLENTLQDIIQENFPNLARQAN-QIQEIQR-PQRYS-TRATPRHIIVRFTKVEMKEKMLRAAREKG-VTLKGKPIRLT-GL-AETLQARREWGPIFNILKEKNFQPRISYPAKLSFISEGEIKSFTDKQMLRDFVTTRPALKELLKE-LNMERNN-YQ-LQNHAKM
>b_L1PA2::chr20:8575748-8581774(-)_114
MGKKQNRKTGNSK-QS-SPPPKE-SSSPA-EQSWMENDFDELREEGFR-SNYSEL-EDIQTKGKEVENFEKNLEECITRITNTEKCLKELMELKTKA-EL-EECRSLRS-C-QLEERVSVMEDEMNEMK-EGKFREKRIKRNEQSLQEIWDYVKRPNL-LIGVPESDGENGTKLENTLQDIIQENFPNLARQAN-QIQEIQR-PQRYS-RRATPRHTIVRFTKVEMKEKMLRAAREKG-VTLKGKPIRLS-DL-AETLQARREWGPIFNILKEKNFQPRISYPAKLSFISEGEIKYFTDKQMLRDFVTTRPALKELLKE-LNMERNN-YQ-LQNHAKM
>b_L1PA2::chr6:8770704-8776745(-)_115
MGKKENRKTGNSK-QS-SPPPKE-SSSPA-EQSWMENDFDELREEGFR-SNYSEL-EDIQTKGKEVENFEKNLEECITRITNTEKCLKELMELKTKA-EL-EECRSLRS-C-QLEERVSVMEDEMNEMK-EGKFREKRIKRNEQSLQEIWDYVKRPNL-LIGVPESDGENGTKLENTLQDIIQENFPNLARQAN-QIQEIQR-PQRYS-RRATPRHIIVRFTKVEMKEKMLRAAREKG-VTLKGKPIRLS-DL-AETLQARREWGPIFNILKEKNFQPRISYPAKLSFISEGEIKYFTDKQMLSDFVTTRPALKELLKE-LNMERNN-YQ-LQNHAKM
>b_L1PA2::chr13:50754431-50760466(-)_116
MGKKQNRKTGNSK-QS-SPPPKE-SSSPA-EQSWMENDFDELREEGFR-SNYSEL-EDIQTKGKEVENFEKNLEECITRITNTEKCLKEMMEMKTKA-EL-EECRSLRS-C-QLEERVSAMEDQINEMK-EGKFREKRIKRNEQSLQEIWDYVKRPNL-LIGVPEIDGENGTKLENTLQDITQENFPNLARQAN-QIQEIQR-PQRYS-RRATPRHIIVRFTKVEMKEKMLRAAREKG-VTLKGKPIRLT-DL-AETLQARREWGPIFNILKEKNFQPRISYPAKLSFISEGEIKYFTDKQMLRDFVTTRPALKELLKE-LNMERNN-YQ-LQNHAKM
>b_L1PA2::chr6:163259624-163265652(-)_117
MGKKQNRKTGNSK-QS-SPPPKE-SSSPA-EQSWMENDFDELREEGFR-SNYSEL-EDIQTKGKEVENFEKNLEECITRITNTEKCLKELMELKTKA-EL-EECRSLRS-C-QLEERVSAMEDEMNEMK-EGKFREKRIKRNEQSLQEIWDYVKRPNL-LIGVPESDGENGTKLENTLQDIIQENFPNLARQAN-QIQEIQR-PQRYS-RRATPRHIIVRFTKVEMKEKMLRAAREKG-VTLKGKPIRLT-DL-AETLQARREWGPIFNILKEKNFQPRISYPAKLSFISEGEIKYFTDKQMLRDFVTTRTALKELLKE-LNMERNN-YQ-LQNHAKM
>b_L1PA2::chr8:85331780-85337808(-)_118
MGKKQNRKTGNSK-QS-SPPPKE-SSSPA-EQSWMENDFDELREEGFR-SNYSEL-KDIQTEGKEVENFEKNLEECITRITNTEKCLKELMELQTKA-EL-EECRSLRS-C-QLEERVSAMEDEMNEMK-EGKFREKRIKTNEQSLQEIWDYVKRPNL-LIGVPESDGENGTKLENTLHDIIQENFPNLARQAN-QIQEIER-PQRYS-RRATPRHIIVRFTKVEMKEKMLRAAREKG-VTLKGKPIRLT-DL-AETLQARREWGPIFNILKEKNFQPRISYPAKLSFISEGEIKYFTDKQMLTDFVTTRPALKELLKE-LNMERNN-YQ-LQNHAKM
>b_L1PA2::chr12:106022039-106028228(+)_119
MGKKQNRKTGNSK-QS-SPPPKE-SSSPA-EQSWMENDFDELREEGFR-SNYSEL-EDIQTKGKEVENFEKNLAECITRITNTEKCLKELMELKTKA-EL-EECRSLRS-F-QLEERVSAMEDEINEMK-EGKFREKRIKRNEQSLQEIWDYVKRPNL-LIGVPESDGENGTKLENTLQDIIQENFPNLARQAN-QIQEIQR-PQRYS-RRATPRHIIVRFTKVEMKEKMLRAAREKG-VTLKGKPIRLT-DL-AETLQARREWGPIFNILKEKNFQPRISYPAKLSFISEGEIKYFTDKQMLRDFVTIRPALKELLKE-LNMERNN-YQ-LQNHAKM
>b_L1PA2::chr8:15433831-15439832(-)_120
MGKKQN*KTGNSK-QS-SPPPKE-SSSPA-EQSWMENDFDELREEGFR-SNYSQL-EDIQTKGKEVENFEKNLEECITRITNTEKCLKELMELKTKA-EL-EECRSLRS-C-QLEERVSAMEDEMNEMK-EGKFREKRIKRNEQSLQEIWDYVKRPNL-LIGVPESDGENGTKLENTLQDIIQENFPNLARQAN-QIKEIQG-PQRYS-RRATPRHIIVRFTKVEMKEKMLRAAREKG-VTLKGKPIRLT-DL-AETLQARREWGPIFNILKEKNFQPRISYPAKLSFISEGEIKYFTDKQMLRDFVTTRPALKELLKE-LNMERNN-YQ-LQNHAKM
>b_L1PA2::chr3:89394765-89400790(-)_121
MGKKQNRKTGNSK-QS-SPPPKE-SSSPA-EQSWMENDFDELREEGFR-SNYSEL-EDIQTKGKEVENFEKNLEECITRITNTEKCLKELMKLKTKA-EL-EECRSLRR-C-QLEERVSVMEDEMNEMK-EGKFREKRIKRNEQSLQEIWDYVKRPNL-LIGVPESDGENGTKLENTLQDIIQENFPNLARQAN-HIQEIQR-PQRYS-RRATPRHIIIRFTKVEMKEKMLRAAREKG-VTLKGKPIRLT-DL-AETLQARREWGPIFNILKEKNFQPRISYPAKLSFISEGEIKYFTDKQMLRDFVTTRPALKELLKE-LNMERNN-YQ-LQNHAKM
>b_L1PA2::chr18:55386480-55392496(+)_122
MGKKQNRKTGNSK-QS-SPPPKE-SSSPA-EQSWMENDFDELREEGFR-SNYSEL-EDIQTKGKEVENFEKNLEECITRITNTEKCLKELMELKTKA-EL-EECRSLRS-C-QLEERVSAMEDEMNEMK-EGNFREKRIKRNEQSLQEIWDYVKRPNL-LIGVPESDGENGTKLENTLQDIIQENFPNLARQAN-QIQEIQR-PQRYS-RRATPRHIIVRFTKVEMKEKMLRAPREKG-VTLKGKPIRLT-DL-AETLQARREWGPVFNILKEKNFQPRISYPAKLSFISEGEIKYFTDKQMLRDFVTTRPALKELLKE-LNMERNN-YQ-LQNHAKM
>b_L1PA2::chr4:120195268-120201282(-)_123
MGKKQNRKTGNSK-QS-SPPSKE-SSSPA-EQSWMENDFDELREEGFR-SNYSEL-EDIQTKGKEVENFEKSLEECITRITNTEKCLKELMELKTKA-EL-EECRSLRS-C-QLEERVSAMEDEMNEMK-EGKVREKRIKRNEQSLQEIWDYVKRPNL-LIGVPESDGENGTKLENTLQDIIQENFPNLARQAN-QIQEIQR-PQRYS-RRATPRHIIVRFTKVEMKEKMLRAAREKG-VTLKGKPIRLT-DL-AETLQARREWGPIFNILKEKNFQPRISYPAKLSFISEGEIKYFTDKQMLTDFVTTRPALKELLKE-LNMERNN-YQ-LQNHAKM
>b_L1PA2::chr6:45030184-45036213(+)_124
MGKKQNXETGNSK-QS-SPPPKE-SSSPA-EQSWTENDFDELREEGFR-SNYSEL-EDIQTKGKEVENFEKNLEECITRITNTEKCLKELMELKTKA-EL-EECRSLRS-C-QLEERVSAMEDEMNEMK-EGKVREKRVKRNEQSLQEIWDYVKRPNL-LIGVPESDRENGTKLENTLQDIIQENFPNLARQAN-QIQEIQR-PQRYS-RRATPRHIIVRFTKVEMKEKMLRAAREKG-VTLKGKPIRLT-DL-AETLQARREWGPIFNILKEKNFQPRISYPAKLSFISEGEIKYFTDKQMLRDFVTTRPALKELLKE-LNMERNN-YQ-LQNHAKM
>b_L1PA2::chr5:40541407-40547437(+)_125
MGKKQNRKTGNSK-QS-SPPPKE-SSSPA-EQSWMENDFDELREEGFR-SNYSEL-EDIQTKGKEVENFEKNLEECITRITNTEKCLKELMELKTKA-EL-EECRSLRS-C-QLEERVSAM*DEMNEMK-EGKVREKRIKRNEQSL*EIWDYVKRPNL-LIGAPESDGENGTKLENTLQDIIQENFPNLARQAN-QIQEIQR-PQRYS-RRATPRHIIVRFTKVEMKEKMLRAAREKG-VTLKGKPIRLT-DL-AETLQARREWEPIFNILKEKNFQPTISYPAKLSFISEGEIKYFTDKQMLRDFVTTRPALKELLKE-LNMERNN-YQ-LQNHAKM
>b_L1PA2::chr6:89934982-89941006(-)_126
MGKKQNRKTGNSK-QS-SPPPKE-SSSPA-EQSWMENDFDELREEGFR-SNYSEL-EDIQTKGKEVENFEKNLEECITRITNTEKCLKELMELKTKA-EL-EECRSLRS-C-QLEERVSAMEDEMNEMK-EGKFREKRIKRNEQSLQEIWDYVKRPNL-LIGVPDSDGENGTKLENTLQDIIQENFPNLARQAN-QIQEIQR-PQRYS-RRATPRHIIVRFTKVEMKEKMLRAAREKG-VTLKGKPIRLT-DL-AETLQARREWGPIFNILKEKNFQCRISYPAKLSFISEGEIKYFTDKQMLRDFVTTRPALKELLKE-LNMERNN-YQ-LQNHAKM
>b_L1PA2::chr14:82813893-82819912(+)_127
MGKKQHRKTGNSK-QX-SPPPTE-SSSPA-EQSWMENDFDELREEGFR-SNYSEL-EDIQTKGKEVENFEKNLEECITRITNTEKCLKKLMELKTKA-EL-EECRSLRS-C-QLEERVSAMEDEMNEMK-EGKFREKRIKRNEQSLQEIWDYVKRPNL-LIGVPESDVENGTKLENTLQDIIQENFPNLARQAN-QIQEIQR-PQRYS-RRATXRHIIVRFTKVEMKEKM*RAAREKG-VTLKGKPIRLT-DL-AETLQARREWGPIFNILKEKNFQPRISYPAKLSFISEGEIKYFTDKQMLRDFVTTRPALKELLKE-LNMERNN-YQ-LQNHAKM
>b_L1PA2::chr4:127849410-127855439(+)_128
MGKKQNRKTGNSK-QS-SPLPKE-SSSPA-EQSWMENDFDELREEGFR-SNYSEL-EDIQTKGKEVENFEKNLEECITRITNTEKCLKELMELKTKA-EL-EECRSLRS-C-QLEERVSAMEDEMNEMK-EGKFREKRIKRNEQSLQEIWDYVKRPNL-LIGVPESDGENGTKLENTLQDIIQENFPNLARQAN-QIQEIQR-PQRYS-RRATPRHIIVRFTKVEMKEKMLRAAREKG-VTLKGKPIRLR-DL-AETLQARREWGPIFNILKEKSFQPRISYPAKLSFISEGEIKYFTDKQMLRDFVTTRPALKELLKE-LNMERNN-YQ-LQNHAKM
>b_L1PA2::chr10:11773435-11779464(-)_129
MGKKKHRKTGNSK-QS-SPPPKE-SSSPA-EQSWMENDFDELREEGFR-SNYSEV-EDIQTKGKEVENFEKNLEECITRITNTEKCLKELMELKTKA-EL-EECRSLRS-C-QLEERVSAMEDEMNEMK-EGKFREKRIKRNEQSLQEIWDYVKRPNL-LIGVPESDAENGTKLENTLQDIIQENFPNLARQAN-QIQEIQR-PQRYS-RRATPRHIIVRFTKVEMKEKMLRAAREKG-VTLKGKPIRLT-DL-AETLQARREWGPIFNILKEKNFQPRISYPAKLSFISEGEIKDFTDKQMLRDFVTSRPALKELLKE-LNMERNN-YQ-LQNHAKM
>b_L1PA2::chrX:63516462-63522471(-)_130
MGKKQNRKTGNSK-QS-SPPPKE-SSSPA-EQSWMENDFDELREEGFR-SNYSEL-EDIQTKGKEVKNFEKNLEECITRITNTEKCLKELMELKTKA-EL-EECRSLRS-C-QLEERVSAMEDEMNEMK-EGKFREKRIKRNEQSLQEIWDYVKRPNL-LIGVPESDEENGTKLANTLQDIIQENFPNLARQAN-QIQEIQR-PQRYS-RRATPRHIIVRFTKVEMKEKMLRAAREKG-VTLKGKPIRLT-DL-AETLQATREWRPIFNILKGKNFQPRISYPAKLSFISEGEIKYFTDKQMLRDFVTTRPALQELLKE-LNMERNN-YQ-LQNHAKM
>b_L1PA2::chr20:18582167-18587583(+)_131
MGKKQNRKTGNSK-QS-SPPPKE-SSSPA-EQSWMENDFDELREEGFR-SNYSEL-EDIQTKGKEVENFEKNLEECITRITNTEKCLKELMELKTKA-EL-EECRSLRS-C-QLEERVSAMEDEMNEMK-EGKFREKRIKRNEQSLQEIWDYVKRPNL-LIGVPESDGENGTKLENTLQDIIQENFPNLARQAN-QIQEIQR-PQRYS-RRATPRHIIVRFTKVEMKEKMLRAAREKG-VTLKGKPIRLT-DL-AETLQARREWGPIFNILKEKNFQPRISYPAKLSFISEGEIKYFTDKQMLRDFVTTRPALKELLKE-LNMERNN-YQ-LQNHAKM
>b_L1PA2::chr16:61835359-61841393(+)_132
MGKKQNRKTGNSK-QS-SPPPKE-SSSPA-EQSWMENDFDELREEGFR-SNYSEL-EDIQTKGKEVENFEKNLEECITRITNTEKCLKELMELKTKA-EL-EECRSLRS-C-QLEERVSAMEDEMNEMK-EGKVREKRIKRNEQSLQEIWDYVKRPNL-LIGVPESDRENGTKLENTLQDIIQENFPNLARQAN-QIQEIQR-PQRYS-RRATPRHIIVRFTKVEMKEKMLRAAREKG-VTLKGKPIRLT-DL-AETLQARREWGPIFNILKEKNFQPRISYPAKLSFISEGEIKYFTDKQMLRDLVTTRPALKELLKE-LNMERNN-YQ-LQNHAKM
>b_L1PA2::chr16:61815982-61822005(+)_133
MGKKQNRKTGNSK-QS-SPPPKE-SSSPA-EQSWMENDFDELREEGFR-SNYSEL-EDIQTKGKEVENFEKNLEECITRITNTEKCLKELMELKTKA-EL-EECRSLRS-C-QLEERVSAMEDEMNEMK-EGKVREKRIKRNEQSLQEIWDYVKRPNL-LIGVPESDGENGTKLENTLQDIIQENFRNLARQAN-QIQEIQR-PQRYS-RRATPRHIIVRFTKVEMKEKMLRAAREKG-VTLKGKPIRLT-DL-AETLQARREXGPIFNILKEKNFQPRISCPAKLSFISEGEIKYFTDKQMLTDFVTTRTAL*ELLKE-LNMERNN-YQ-LQNHAKM
>b_L1PA2::chr9:17285001-17291032(-)_134
MGKKQNRKTRHS*-QS-SPPPKE-SSSPA-EKSWMENDSDELREEGFR-SNYSEL-EDIQTKGKEVENFEKNLEECIPRITNTEKCLKELMELKTKA-EL-EQCRSLRS-C-QLEERVSAMEDEMNEMK-EGKVREKRIKRNEQSLQEIWDYVKRPNL-LIGVPESDGENGTKLENTLQDIIQENFPNLARQAN-QIQEIQR-PQRHS-RRATPRHIIVRFTKVEMKEKMLRAAREKG-VTLKGKPIRLT-DL-AETLQARREWGPIFNILKEKNFQPRISYPAKLSFISEGEIKYFTDKQMLRDFVTTRPALKELLKE-LNMERNN-YQ-LQNHAKM
>b_L1PA2::chr1:58734685-58740704(-)_135
MGKKQNRKTGNSK-QS-SPPPKE-SSSPA-EQSWMENDFDELREEGFR-SNYSEL-EDIQTKGKEVENFEKNLEECITRITNTEKCLKELMELKTKA-EI-EECRSLRS-C-QLEERVSAMEDEMNEMK-EGKFREKRIKSSEQSLQEIWDYVKRPNL-LIGVPESDGENGTKLENTLQDIIQENFPNLARQAN-QIQEIQR-PQRYS-RRATPRHIIVRFTKVEMKEKMLRAAREKG-VTLKGKPIRLT-DL-AETLQARREWGPIFNILKEKNFQPRISYPAKLSFISEGEIKYFTDKQMLTDFVTTRPALKELLKE-LNMERNN-YQ-LQNHAKM
>b_L1PA2::chr2:212753261-212759296(+)_136
MGKKQNRKTGNSK-QS-SPPPKE-SSSPA-EQSWMENDFDELREEGFR-SNYSEL-EDIQTKGKEVENFEKNLEECITRITNTEKCLKQLMELKTKA-EL-EECRSLRS-C-QLEERVSAM*XEMNEMK-EGKVREKRIKRNEQSLQEIWDYVKRPNL-LIGVPESDGENGTKLENTLQDIIQENFPNLARQAN-QIQEIQR-PQRYS-RRATPRHIIVRFTKVEMKEKMLRAAREKG-VTLKGKPIRLT-DL-AETLQARREWGPIFNILKEKNFQPRISYPAKLSFISEGEIKYFTDKQMLRDFVTTRPALKELLKE-LNMERNN-YQ-LQNHAKM
>b_L1PA2::chr5:21107521-21113539(+)_137
MGKKQNRKTGNSK-QS-SPPPKE-SSSPA-DQSWMENDFDELREEGFR-SNYSEL-EDIQTKGKEVENFEKNLEECITRITNTEKCLKELMELKTKA-EL-EECRSLRS-C-QLEERVSAMEDEMNAMK-EGKVREKRIKRNEQSLQEIWDYVKRTNL-LIGVPESDGENGTKLENTLQDIIQENFPNLARQAN-QIQEIQR-PQRYS-RRATPRHIIVRFTKVEMKEKMLRAAREKG-VTLKGKPIRLT-DL-AETLQARREWGPIFNILKEKNFQPRISYPAKLSFISEGEIKYFTDKQMLRDFVTTRPALKELLKE-LNMERNN-YQ-LQNHAKM
>b_L1PA2::chr12:64681129-64687157(-)_138
MGKKQNRKTGNSK-QS-SPPPKE-SSSPA-EQSWVENDFDELREEGFR-SNYSEL-EDIQTKGKEVENFEKNLEECITRITNTEKCLKELMELKTKA-EL-EECRSLRS-C-QLEERVSAMEDEMNEMK-EGKVREKRIKRNEQSLQEIWDYVKRPNL-LIGVPESDGENGTKLENTLQDIIQENFPNLARQAN-QIQEIQR-PQRYS-RRATPRHIIVRFTKVEMKEKMLRAAREKG-VTLKGKPIRLT-DL-AETLQARREWGPIFNILKEKNFQPRISYPAKLSFISEGEIKYFTDKQMLRDFVTTRPALKELLKE-LNMERNN-YQ-LQNHAKM
>b_L1PA2::chr12:77567161-77573204(-)_139
MGKKQNRKTGNSK-QS-SPPPKE-SSSPA-EQSWMENDFDELREEGFR-SNYSEL-EDIQTKGKEVENFEKNLEECITRITNTEKCLKELMELKTKA-EL-EECRSLRS-C-QLEERVSAMEDEMNEMK-EGKVREKRIKRNEQSLQEIWDYVKRPNL-LIGVPESDRENGTKLENTLQDVIQENFPNLAR*AN-QIQEIQR-PQRYS-RRATPRHIIVRFTKVEMKEKMLRAAREKG-VTLKGKPIRLT-DL-AETLQARREWGSIFNILKEKNFQPRISYPAKLSFISEGEIKYFTDKQMLRDFVTTRPALKELLKE-LNMERNN-YQ-LQNHAKM
>b_L1PA2::chr2:135408078-135414144(-)_140
MGKKQNRKTGNSK-QS-SPPPKE-SSSPA-EQSWMENDFDKLREEGFR-SNYSEL-EDIQTKGKEVENFEKNLEECITRITNTEKCLKELMELKTKA-EL-EECRSLRS-C-QLEERVSAMEDEMNEMK-EGKVREKRINRNEQSLQEIWDYVKRPNL-LIGVPESDGENGTKLENTLQDIIQENFTNLARQAN-QIQEIQR-PQRYS-RRATPRHIIVRFTKVEMKEKMLRAAREKG-VTLKGKPIRLT-DL-AETLQARREWGPIFNILKEKNFQPRISYPAKLSFISEGEIKYFTDKQMLRDFVTTRPALKELLKE-LNMERNN-YQ-LQNHAKM
>b_L1PA2::chr9:14663993-14670013(+)_141
MGKKQNRKTGNSK-QS-SPPPKE-SSSPA-EQSWMENDFDELREEGFR-SNYSEL-KDIQTKGKEVENFEKNLEECITRITNTEKCLKELMELKTKA-EL-EECRSLRS-C-QLEERVSAMEDEMNEMK-EGKFREKRIKRNEQSLQEIWDYVKRPNL-LIGVPESDGENGTKLENTLQDIIQENFPNLARQAN-QIQEIQR-PQRYS-RRKTPRHIIVRFTKVEMKEKMLRAAREKG-VTLKGKPIRLT-DL-AETLQARREWGPIFNILKEKNFQPRISYPAKLSFISEGEIKSFTDKQMLTNFVTTRPALKELLKE-LNMERNN-YQ-LQNHAKM
>b_L1PA2::chr2:116806517-116812543(-)_142
MGKKQNRKTGNSK-QS-SPPPKE-SSSPA-EQSWMENDFDELREEGFR-SNYSEL-EDIQTKGKEVENFXKNLEECITRITNTEKCLKELMELKTKA-EL-EECRSLRS-C-QLEEGVSAMEDEMNEMK-EGKFREKRIKRNEQSLQEIWDYVKRPNL-LIGVPESDGENGTKLENTLQDIIQENFPNLARQAN-QIQEIQR-PQRYS-RRATPRHIIVRFTKVEMKEKMLRAAREKG-VTLKGKPIRLT-DL-AETLQARREWRPIFNILKEKNFQPRISYPAKLSFISEGEIKYFTDKQMLTDFVTTRPALKELLKE-LNMERNN-YQ-LQNHAKM
>b_L1PA2::chr3:169397275-169403305(+)_143
MGKK*NRKTGNSK-QS-SPPSKE-SSSPA-EQSWMENDFDELREEGFR-SNYSEL-EDIQTKGKEVENFEKNLEECITRITNTEKCLKELMELKTKA-EL-EECRSLRS-C-QLEERVSAMEDEMNEMK-EGKFREKRIKRNEQSLQEIWDYVKRPNL-LIGVPESDGENGTKLENTLQDIIQENFPNLARQAN-QIQEIQR-PQRYS-RRATPRHIIVRFTKVEMKEKMLRAAREKG-VTLKGKPIRLT-DL-AETLQARREWGPIFNILKEKNFQTRISYPAKLSFISEGEIKYFTDKQMLTDFVTTRPALKELLKE-LNMERNN-YQ-LQNHATM
>b_L1PA2::chr2:175269186-175275210(-)_144
MGKKQNRKTGNSK-QS-SPPPKE-SSSPA-EQSWMENDFDELREEGFR-SNYSEL-EDIQTKGKEVKNFEKNLEECITRITNTEKCVKELMELKTKA-EL-EECRSLRS-R-QLEERVSAMEDEMNEMK-EGKFREKRIKRNEQSLQEIWDYVKRPNL-LIGVPESDGENGTKLENTLQDIIQENFPNLARQAN-QIQEIQR-PQRYS-RRATPRHIIVRFTKVEMKEKMLRAAREKG-VTLKGKPIRLT-DL-AETLQARREWGPIFNILKQKNFQPRISYPAKLSFISEGEIKYFTDKQMLTDFVTTRPALKELLKE-LNMERNN-YQ-LQNHAKM
>b_L1PA2::chr9:122383582-122389628(-)_145
MGKKQNRKTGNSK-QS-SPPPKE-SSSPA-EQSWMENDFDELREEGFR-SNYSEL-EDIQTKGKEVENFEKNLEECITRITNTEKCLKELMELKTKA-EL-EECRSLRS-C-QLEERVSAMEDEMNEMK-EGKFREKRIKRNEQSLQEIWDYVKRTNL-LIGVPESDGENGTKLENTLQDIIQENFPNLARQAN-QIQEIQR-PQRYS-RRATPRHIIVRFTKVEMKEKMLRAAREKG-VTLKGKPIRLT-DL-AETLQARREWEPIFKILKEKNFQPRISYPAKLSFISEGEIKYFTDKQMLTDFVTTRPALKELLKE-LNMERNN-YQ-LQNHAKM
>b_L1PA2::chrY:26440568-26446586(-)_146
IGKKQNRKTGNSK-QS-SPPPKE-SSSPA-E*SWMENDFDELREEGFR-SNYSEL-EDIQTKGKEVENFEKNLEECITGITNTEKCLKERMKLKTKA-EL-EECRSLRS-C-QLEERVSAMEDEMNEMK-EGKFREKRIKRNEQSLQEIWNYVKRSNL-LIGVPESDGENGTKLENTLQDIIQENFPNLARQAN-QIQEIQR-PQRHS-RRATPRHIIVRFTKVEMKEKMLRAAREKG-VTLKGKPIRLT-DL-AETLQARREWGPIFNILKXKNFQPRISYPAKLSFISEGEIKYFTDKQMLRDFVTTRPALKELPKE-LNMERQN-YQ-LQNHAQI
>b_L1PA2::chrY:27515849-27521868(+)_147
IGKKQNRKTGNSK-QS-SPPPKE-SSSPA-E*SWMENDFDELREEGFR-SNYSEL-EDIQTKGKEVENFEKNLEECITGITNTEKCLKERMKLKTKA-EL-EECRSLRS-C-QLEERVSAMEDEMNEMK-EGKFREKRIKRNEQSLQEIWNYVKRSNL-LIGVPESDGENGTKLENTLQDIIQENFPNLARQAN-QIQEIQR-PQRHS-RRATPRHIIVRFTKVEMKEKMLRAAREKG-VTLKGKPIRLT-DL-AETLQARREWGPIFNILKXKNFQPRISYPAKLSFISEGEIKYFTDKQMLRDFVTTRPALKELPKE-LNMERQN-YQ-LQNHAQI
>b_L1PA2::chr11:49746835-49752869(+)_148
MGRKQNRKTGNSK-QS-SPPPKE-SSSPA-EQSWTENDFEELREEGFR-SNYSEL-ENIQTKGKEVENFEKNLEECITRITNTEKCLKELMQLKTKA-EL-EECKSLRN-C-QLEERVSAMEDEMNEMK-EGKFREKRIKRNDQSLQEI*DYVKRPNL-LIGVPESDGENGTKLENTLQDIIQENFPNLARQAD-QIQEIQR-PQRYS-RRATPRHIIVRFTKVEMKEKMLRAAREKG-VTLKGKPIRLT-DL-AETLQARREWGPIFNILKEKNFQPRISYPAKLSFISEGEIKYFTDKQMLRDFVTTRPALKELLKE-LNMERNN-YQ-LQHHAKM
>b_L1PA2::chrY:7117600-7123554(-)_149
MGKKQNRKTGNSK-QS-SPPPKE-SSSPA-EQSWMENDFDELREEGFR-SNYSEL-EDIQTKGKEVENFEKNLEECITRITNTEKCLKELMELKTKA-EL-EECRSLRS-C-QLEERVSAMEDEMNEMK-EGKFREKRMKRNEQSLQEIWDYVKRPNL-LIGVPESDGENGTKLENTLQDIIQENFPNLARQAN-QIQEIQR-PQRYS-RRATPRHIIVRVTKVEMKEKMLRAAREKG-VTHKGKPIRLT-DL-AETLQARREWGPIFNILKEKNFQPRISYPAKLSFISEGEIKYFTDKQMLRDFVTTRPALKELLKE-LNMERNN-YQ-LQNHAKM
>b_L1PA2::chr12:103828166-103834189(+)_150
MGKKQNRKTGNSK-QS-SPPPKE-SSSPA-EQSWMENDFDELREEGFR-SNYSEL-EDIQTKGKEVENFEKNLE*CITRITNTEKCLKEVMELKTKA-EL-EECKSLRS-C-QLEERVSAMEDEMNEMK-EGKFREKRIKRNEQSLQEIWDYVKRPNL-LIGVPESDGENGTKLENTLKDIIQENFPNLARQAN-QIQEIQR-PQRYS-RRATPRHIIVRFTKVEMKEKMLRAAREKG-DILKGKPIRLT-DL-AETLQARREWWQLFNILKEKNFQPRISYPAKLSFISEGEIKYFTDKQMLRDFVTTRPALKELLKE-LNMERNN-YQ-LQNHAKM
>b_L1PA2::chrX:75487804-75493828(+)_151
MGKKQNRKTGNSK-QS-SPPPKE-SSSPA-EQSWMENDFDKLREEGFR-SNYSEL-EDIQTKGKEVENFEKNLEECITRITNTEKCLKELMELKTKA-EL-EECRSLRS-C-QLEERVSVMEDEMNEMK-EVKFREKRMKGNEQSLQEI*DYVKRPNL-LIGVPESDGENGTKLENTLQDIIQENFPNLARQAN-QIQEIQR-TQRYP-RRATPRHIIVRFTKVGMKEKMLRAAREKG-VTLKGKPIRLT-DL-AETLQARGEWGPIFNILKEKNFQPRISYPAKLSFKSEGEIKYFTDKQMLRDFVTTRPALKELLKE-LNVERNN-YQ-LQNHAKM
>b_L1PA2::chr3:3761070-3767066(+)_152
MGKKQNRKTGNSK-QS-SPPPKE-SSSTA-EQSWTENDFDELREEGFR-SNYSEL-EDIQTKGKEVENFEKYLEEYITRITNTEKCLKELMELKTKA-EL-EESRSLRS-R-QLEERVSAMEDEMNEMK-EGKFREKRIKRNEQSLQEIWDYVKRPNL-LIGVPESDGENGTKLENTLQDIIQENFPNLARQAN-QIQEIQR-PQRYS-KRATPRHIIVRFTKVEMKEKMFRAAREKG-VTLKGKPIRLT-DL-AETLQARREWGPIFNILKEKNFQPRISYPAKLSFISEGEIKYFTXKQMQRDFVTTRPALKELLKE-LNMERNN-*Q-PQNHAKM
>b_L1PA2::chr11:100279772-100285800(+)_153
MGKKQSRKTGNSK-QS-SPPPKE-SSLPA-EQSWMENDFDKLREKGFR-SNYFEL-EDTQTKGKEVENFEKNLEECITRITNTEKCLKELMELKTKA-EL-EECRSLRS-C-QLEERVSAMEDEMNEMK-EGKFREKRIKRNEQSLQEIWDYVKRPNL-LIGVPESDGENGTKLANXLQDIIQENLPNLARQAN-QIQEVQR-PQRYS-RRATARHLIVRFTKVEMKEKMLRAAREKG-VTLKGKPIRLT-DL-AETLQARREWGPIFNILKEKNFQPRISYPTKPSFTSEGEIKYFTDKQMLRDFVTTKPALKELLKE-LNMERNN-YQ-LQNHAKM
>b_L1PA2::chrX:113954924-113960940(-)_154
MXKKQSRKTGNSK-QS-SPPPKE-SSSPA-EESWMENDFDELREEGSR-SNYSEL-EEIQTKGKEVENFEKNLEECITRITNTEKSLKELMELKAKA-EL-EECRSLRS-C-QLEERVSVMEDEMNEMK-EGKFREKRIKRNQQSLQEIWDYVKRPNL-LIGVPESDRENGTKLENTLQDIIQENFPNLARQAN-QIQEIQR-PQRYS-RRATLRHTLVRFTKVEMKEKMLKAAREKG-VTLKGKPIRLT-DL-AETLQARREWGPIFNILKERNFQPRISYPAKLSFISEGEIKYFTGKQMLRDFVTISPALKELLKE-LNMERNN-YQ-LQNHAKL
>b_L1PA2::chr7:136459503-136465530(-)_155
MGKKQNRKTGNSK-QS-SPPPKE-SSSPA-EQSWMENDFDELREEGFR-SNYSEL-EDIQTKGKEVENFEKNLEEYITRITNTEKCLKELMELKTKA-EL-EECRSLRS-C-QLEERVSAMEDEMNEMK-EGKFREKRIKRNEQSLQEIWDYVKRPNL-LIGVPETDGENGTKLENTLQDIIQENFPNLARQAN-QIQEIQR-PQRYS-RRATPRHIIVRFTKVEMKEKMLRAAREKG-VTLKGKPIRLT-DL-AETLQARREWGPIFNILKEKNFQPRISYPAKLSFISEGEIKYFTDKQMLRDFVTTRPALKELLKE-LNMERNN-YQ-LQNHAKM
>b_L1PA2::chr7:91212585-91218615(+)_156
MGKKQNRKTENSK-QS-SPPPKE-SSSPA-EQSWMENDFDELREEGFR-SNYSEL-EDIQTKGKEVENFEKNLEECITRITNTEKCLKEMMELKTKA-EL-EECRSLRS-C-QLEERVLVMEDEMNEMK-EGKSREKRIKRNEQSLQEIWDYVKRPNL-LIGVPESDGENGTKLENTLQDIIQENFPNLARQAN-QIQEIQR-PQR*S-RRATPRHIIVRFTKVEMKEKMLRAARKKG-VTLKGKPIRLT-DL-AETLQARREWGPIFNILKEKNFQPRISYPAKLSFISEGEIKYFTDKQMLRHFVTTRPALQELLKE-LNLERNN-YQ-LQNHANM
>b_L1PA2::chr2:167938456-167944477(-)_157
MGKKQNRKTGNSK-QS-SPPPKE-SSSPA-EQSWMENDFGQLTEEGFR-SNYSEL-EDIQTKGKEVENFEKNLEECITRITNTEKCLKELMELKTKA-EL-EECRSLRS-C-QLGERVSAMEDEMNEMK-EGKFREKTIKRNEQSLQEIWDYVKRPNL-LIGVPESDEENGTKLENTLQDIIQENFPNLARQAN-QIQEIQR-PQRYS-RRATPRHIIVRFTKVEMKEKM*RAAREKG-VTLKGKPIRLT-DL-AETLQARREWGPISNILKEKNFQPRISYPAKLSFISAGEIKYFTDKQMLRDFVTTRPALKELLKE-LNMERNN-YQ-LQNHAKM
>b_L1PA2::chr3:19896540-19902567(+)_158
MGKKQNRKTGNSK-QS-SPPPKE-SSSPA-EQSWMENDFDELREEGFR-SNYSEL-EDIQTKGKEVENFEKNLEECITRITNTEKCLKELMELKTKA-EL-EECRSLRS-C-QLEERVSAMEDEMNEMK-EGKFREKRIKTNEQSLQEIWDYVKRPNL-LIGVPESDGENGTKLENTLQDIIQENFPNLARQAN-QIQEIQR-PQRYS-RRATPTHIIVRLTKVEMKEKMLRAAREKG-VTLKGKPIRLT-DL-AETLQARREWGPIFIILKEKNFQPRISYPAKLSFISEGEIKYFTDKLMLRDFVTTRPALKELLKE-LNMERNN-YQ-LQNHAKM
>b_L1PA2::chr8:102903728-102909757(+)_159
TGKKQNRKTGNSK-QS-SPPPKE-SSSPA-EQSWMENDFDKLREEGFR-SNYSEL-EEIQTKGKEVEHFEKNIEECITRITNTEKCLKELMKLKTKA-EL-EECRSLRS-C-QLEERVSAMEDEMNGMK-EGKFREKRIQRNKQSLQEIWDYVKKPNL-LIGVPESDGENGTKLENTLQDIIQENFPNLARQAN-QIQEIQR-PQRYS-RRATPRHIIVRFTKVEMKEKMLRAAREKG-VTHKGKPIRLT-DL-AETLQARREWGPIFNILKEKNCQPRISYLAKLSFISEGEIKYFTDKQMLRDFVTTRPDLKELLKE-LNMERNN-YQ-LQNHAKM
>b_L1PA2::chr14:43531537-43537566(+)_160
MGKKQNRKTGNSK-QR-SPPPKE-SSSPA-EQS*MENNFDELREEGFR-SNYSEP-EDIQTKGKEVENFEKNLEECITRITNTKKCLKELMELKTKA-EL-EECRSLRS-Y-QLEERVSAMEDEMNDMK-EGKFREKRIKRNEQSLQEIWDYVKRPNL-LIGVPESDGENGTKLENTLQDIIQENFPNLARQAN-QIQEIQR-PQRYS-RRATPRHIIIRFTKVEMKEKMLRAAREKG-VTLKGKPIRLT-DL-AETLQARREWGPIFNILKEKNFQPRISYPAKLSFISEGEIKYFTEKQMLRDCVTTRPALKELLKE-LNMERNN-YQ-LQNHAKM
>b_L1PA2::chr7:35132569-35138584(+)_161
MGKKQNRKTGNPK-QS-SPPPKE-SSSPA-EQSWMENDFDELREEGFR-SDYSEL-EDIQTKGKEVENFEKNLEECITRITNTEKCLKELMELKTKA-EL-EECRSLRS-C-QLEERVSAMEDEMNEXK-EGKFREKRIKRNEQSLQEIWDYVKRPNL-LIGVPETDGENGTKLENTLQDIIQENLPNLARQAN-QIQEIQR-PQRYS-RRATPRHIIVRFTKVEMKEKMLRAAREKG-VTLKGKPIRLT-DL-AETLQARREWGPIFNILKGKNFQPRISYPAKLSFISEGEIKSFRDKQMLRDFVTTRPALKELLKE-LNMERNN-YQ-LQNQAKM
>b_L1PA2::chrY:24485759-24491792(-)_162
MGKKQNRKTGNSK-QS-SPPPKE-SSSPA-EQSWMENDFDELREEGFR-SNYSEL-EDIQTKGKEVENFEKNLEECITRITNTEKCLKELMELKTKV-EL-EECRSLRS-C-QLEERISVMEDEMNEMK-EGKFREKTIKRNEQSLHEIWYYVKRPNL-LIGVPESDGENGTKLENTLQDIIQENFPNLARQAN-QIQEIQR-PQRYS-RRATPRHIIVRFTKVEMKEKMLRAAREKG-VTLKGKPIRLT-DL-AETLQARREWGPIFNILKEKNFQPRISYPAKLSFISEGAIKYLTEMQMLRHFVTTRPALQELLKE-LNMERNN-YQ-LQNHAKM
>b_L1PA2::chr11:7882581-7888617(+)_163
MGKKQNRKTGNSK-QS-SPPPKE-SSSPA-EQSWMENDFDELREEGFR-SNYSEL-EDIQTKGKEVENFEKNLEECITRITNTEKCLKELMELKTKA-EL-EECRSLRS-C-QLEERVSVMEDEMNEMK-EGKFREKRIKRNEQSLQEIWDYVKRPNL-LIGVPESDGENGTKLENTLQDITQENFPNLARQAN-QIQEIQR-PQRYS-RRATPRHIIVRFTKVEMKEKMLRAAREKG-VTLKGKPIRLT-DL-AETLQARREWGPIFNILKDKNFQPRISYPTKLSFISEGEIKYFADKQMLRHFVTTRPALKELLKE-LNMERNN-YQ-LQNHAKM
>b_L1PA2::chr3:88918983-88925013(+)_164
MGKNQNRKIGNSK-QS-SPPPKE-SSSPA-EQSWMENDFDELRXGGFR-SNYSEL-EDIQTKGKEVENFEKNLEECITRITNTEKCLKELMELKTKA-EL-EECRSLRR-C-QLEERVSAMEDEMNEMK-EGKFREKRIKRNEQSLQEIWDYVKRPNL-LIGVPESDGENGTKLENTLQGIIQENFPNLARQAN-HIQEIQR-PQRYS-RRATPRHIIVRFTKVEMKEKMLRAAREKG-VTLKGKPVRLT-DL-AETLQARRERGPIFNILKEKNFQPRISYPAKLSFISEGEIKYFTDKQMLRDFVTTRPALKELLKE-LNMERNN-YQ-LQTHAKM
>b_L1PA2::chr9:32710377-32716386(+)_165
MGKKQNRKTGNSK-QS-SPPPKE-SSSPA-EQSWMENDFDKLREGGFR-SNYSEL-EDIQTKGKEVENFEKNLEECITRITNTEKCLKELMELKTKA-EL-EECRSLRS-C-QLEERVSAMEDEMNEMK-EGKFREKRIKRNEQSLQEIWDYVKRPNL-LISVPESDGENGTKLENTLQDIIQENFPNLPRQAN-EIQEIQR-PQRYS-RRATPRHIIVRFTKVEMKEKMLRAAREKG-VTLKGKPIRLT-DL-AEILQARREWGPIFNILKDKNFQPRISYPAKLSFISEGEIKSFTDKQMLRDFVTTRPALKELLKE-LNMERNN-YQ-LQNHAKM
>b_L1PA2::chr7:19228664-19234670(-)_166
MGKKQNRKTGNSK-QS-SPPPKE-SSSPA-EQSWMENDFDELREEGFR-SNYSEL-EDIQTKGKEVENFEKNLEECITRITNTEKCLKELMELKTKA-EL-EECRSLRS-C-QLEERVSAMEDEMNEMK-EGKFREKSIRRNEQSLQEVWDYVKRPNL-LIGVPESDGENGTKLENTLQDIIQENFPNLARQAN-QIQEIQR-PQRYS-RRATPRHIIVRFTKVEMKEKTLRAAREKG-VTLKGKPLRLT-NL-AETLQDRREWGPIFNILKEKNFQPRISYPAKLSFISEGEIKSFTDKQMLRDFVTTRPALKELLKE-LNMERNN-YQ-LQNHAKM
>b_L1PA2::chr8:60782358-60788381(-)_167
MGKKQNRKTGNSK-QS-SPPPKE-SSSPA-EQSWMENDFDELRXXGFR-SNYSEL-EEIQTKGKEVENFEKNLEECITRITNTEKCLKELMELKTKA-EL-EECRSLRS-C-QLEERVSAMEDEMNEMK-EGKFREKRIKRNEQSLQEIWDYVKRPNL-LIGVPESDGDNGTKLENTLQDIIQENFPNLARQAN-QIQEIQR-PQRYS-RRATPRHIIVRFTKVEMKEKMLRAAREKG-VTLKGKPIRLT-DL-AETLQARREWGPIFNILKEKNFQPRISYPAKLSFISEGEIKSFTDKQMLRDFVTTRPALKELLKE-LNMERNN-YQ-LQNHAKM
>b_L1PA2::chr6:77792194-77798213(-)_168
MGKKQNRKTGNSK-QS-SPPPKE-SSSPA-EQSWMENDFDELREEGFR-*NYSEL-EDIQTKGKEVENFEKNLEECITRITNTEKCLKELMELKTKA-EL-EECRSLRS-*-QLEERVSAMEDEMNEMK-EGKFREKRIKRNEQSLQEVWDYVKRPNL-LIDVPESDGENGTKLENTLQDIIRENFXNLARQAN-QIQEIQR-PQRYS-RRATPRHIIVRFTKVEMKEKMLRAAREKG-VTLKGKPIRLT-DL-AETLPARREWGPVFNILQEKNFQPRISYPAKLSFISEGEIKYFTDKQMLRDFVTTRPALKELLKE-LNIERNN-YQ-LQNHAKM
>b_L1PA2::chr16:80119959-80125554(-)_169
MGKKQNRKTGNSK-HS-SPPPKE-SSSPA-EQRWMEKDFDELREEGFR-SNYSEL-EDIQTKGKEVENSEKNLEECTTRITNTEKCLKELMELKTKA-EL-EECRSLSS-C-QLEERVSVIEDQMNEMK-EGKFREKRIKRNEQSLQEIWDYVKRPNL-LIGVPESDGENGTKLENTLQDIMQENFPNLARQAN-QIQEIQR-PQRYS-RRATPRHIIVRFTKVKMKEKMLRAAREKG-VTLKGKPIRLT-DL-AETLQARREWGPIFSILKEKNFQPRISYPAKLSFISEGEIKYSTDKQMLRDFVTSRPALKELLKE-LNMERNN-Y*-LQNHAKM
>b_L1PA2::chr4:157205692-157211751(-)_170
MGKKQNRRTGNSK-QS-SPPPKE-SSSPA-EQSWMENDFDELREEGFR-SNYSEL-EDIQTKGKEVENFEKNLEECITRITNTEKCLKELMELKTKA-EL-EECRSLRS-C-QLEERVSAIEDEMNEMK-EGKFGEKRIKRNEQSLQEIWDYVKRPNL-LIGVPESDGENGTKLENTLQDIIQKNFPNLVSQAN-QIQEIQR-PQRYS-RRATPRHIIVRFTKVEMKEKMLRAAREKG-VTLKGKPIRLT-DL-AETLQARREWGPIFNILKEKNFQPRVSYPAKISFISEGEIKYFTDKQMLRDFVTTRPALKELLKE-LNMERNN-YQ-LQNHAKM
>b_L1PA2::chr5:62094801-62100824(-)_171
MGKKQNRKTGNSK-QS-SPPPKE-SSSPA-EQSWMENDFDELREEGFR-SNYSEL-EDIQTKGKEAENFEKNLEECITRITNTEKCLKEMMELKTKA-EL-EECRSLRS-R-QLEERVSAMEDEMNEMK-EVKSREKRIKRNEQSLQEIWDYVKRPNL-LIGVPESDAENGTKLENTLQDIIQENFPNLARQTN-QIQEIQR-PQRYS-RRATPRHIIVRFTKVEMKEKMLRAAREKG-VTLKGKPIRLT-DL-AETLQARREWGPIFNILKEKNFQPRISYPAKLSFISEGEIKSFTDKQMLRDFVTTRPALQELLKE-LNMERNN-YQ-LQNHGKM
>b_L1PA2::chrX:42284112-42290142(-)_172
MGKKQNRKTGNSK-QS-SPPPKE-SSSPA-EQSWMENDFDELRXXGFR-SNYSEL-EDIQTKGKEVENFEKNL*ECITRITNTEKCLKELMELKTKA-EL-EECRSLRS-C-QLEERVSAMEDEMNEMK-EGKFREKRIKRNEQSLQEIWDYVKRPNL-LIGVPESDGVNGTKLENTPQDIIQENFPNLARQAN-QIQEIQR-LQRYS-RRATPRHIIVRFTKVEMKEKMLRAATEKG-VTLKGKPIRLT-DL-AETLQARREWGPIFNILKEKNFQPRISYPAKLSFISEGEIKYFRDKQMLRDFVTTRPALKELLKE-LNMERNN-YQ-LQNHAKM
>b_L1PA2::chr7:145710651-145716685(-)_173
MRKKQNRKTGNSK-QS-SPPPKE-SSSPA-EQSWMENDFDELREEGFR-SNYSEL-EDIQTKGKEGGNFEKNLEECITRITNTEKGLKELMELKTKA-EL-EECRSHRS-C-QLEERVSAMEDEMNEMK-EGKFREKRIKRNEQSLQEIWDYEKRPNL-LIDVPESEGENATKLENTLQDIIQENFPNIVRQAN-QIQEIQR-PQRFS-RRATPRHIIVRFNKVEMKEKMLRAAREKG-FTLKGKPIRLT-DL-AETLQARREWGPIFNILKENNFQPRISYPAKLSFISEGEIKYFTHKQMLRDFVTTRPALKELLKE-LNMERNN-YQ-LQNHAKM
>b_L1PA2::chr14:43961388-43967404(+)_174
MGKKQNRKTGNSK-QS-SPPPKE-SSSPA-EQSWMENDFDELREEGFR-SNYSEL-DDIQIKGKEVENFGKNLEECITRITNIEKCLKELMELKTKA-EL-EECRSLRS-W-QLEERVSAMEDEMNEMK-EGKFRXKRIKRNEQSLQEIWDYVKRPNL-LIGVPESDGENGTKLENTLQDIIQENFPNLARQAN-QIKEIQR-PQRYS-RRATPRHIIVRFTKVAMKEKMLRAAREKG-VTLKGKPNRLT-DL-TETLQARREWGPIFNILKDKNFQPRISYPAKLSFISEGEIKYFTDKQMLRDFVTTRPALKELLKE-LNMERNN-YQ-LQNHAKM
>b_L1PA2::chr18:54926927-54932959(+)_175
MGKKQNRKTGNSK-QS-SPAPNE-SSSPA-EQS*MENDFDELRKEGFR-SNYSEL-EDIQTKGKEVKNFEKNLEECITRITNTEKCLKELMELKTKA-EL-EERRSLRS-C-QLEERVSAMEEEMNEMK-EGKFREKRIKRNKQSLQEIWDYVKRPNL-LTGVPESDGENGTKLENSLQDIIQENFPNLARQAN-QIQEIQR-PQRYS-RRATPRHIIVRFTKVEMKEKMLRAAREKG-VTLKGKPIRLT-DL-AETLQVRREWGPIFNILKEKNFQPRISYPAKLSFISEGEIKSFTDKQMLRDFVTTRPALKELLKE-LNMERNN-YQ-LQNHAKM
>b_L1PA2::chr3:94464313-94470340(+)_176
MGKKQNRKTGNSK-QS-SPPPKE-SSSPE-EQSWMENDFDELGEEGFR-SNYSEL-EDIQTKGKEVENFXKNLEECITRITNTEKCLKELMELKTKA-EL-EECRSLRS-C-QLEERVSAMEDEMNEMK-EGKFREKRIKRNEQSLQEIWDYAKRPNL-LIGVPESDGENGTNLENTLQDIIQENFPNLARQAN-QIQEI*R-PQRYT-RRATPRHVIVRFTKVEMKEKMLRAAREKG-VTLKGKPIRLI-DL-AETLQARREWGPIFNILKXKNFQPRISYPAKLSFISEGEIKYFTDKQMLRDFVTTRPALKELLKE-LNMERNN-*K-LQNHAKM
>b_L1PA2::chrX:87462886-87468920(+)_177
MGKKQNRKTGNSK-QS-SPPPKE-SSSPA-EQSWMENDFDELREEGFR-SNYSEL-EDIQTKGKEVKNFEKNLEECITRITNTEKCLKELMELKTKA-EL-EECRSLRS-S-QLEERVSAMEDEMNEMK-EGKSREKRIKRNEQSLQEIWDYVKRPNL-LIGVPESDGENGTKLENTLQDIIQENFPNLARQAN-QIQEIQR-PQRYS-RRATPRHIIVRFTKVEMKEKMLRAAREKG-VTLKGKHIRLT-DL-AETLQARREWGPIFNILKEKNFQLRISYPAKLSFISEGEIKYFTDKQMLRDFVTTRPALQELLKE-LNMERNN-YQ-LQNNAKM
>b_L1PA2::chr11:93965690-93971694(-)_178
MGKKQNRKTGNSK-QS-SPPPKE-RSSPA-EQSWMENDFDELREEGFR-SNYSEL-EDIQTKGKEVENFEKNLEECITRITNTEKCLKELMELKTKA-EL-EECRSLRS-C-QLEERVSAMEDEMNEMK-EGKFREKRIKRNEQSLQEIWDYVKRPNL-LIGVPESDGENGTKLENTLQDIIQENFPNLARQAN-QIQEIQR-PQRYS-RRATPRHIIVRFTKVEMKEKMLRAAREKG-VTLKGKPIRLT-DL-AETLQARREWGPIFNILKEKNFQPRISYPAKLSFISEGEIKSFTDKQMLRDFVTTRPALKELLKE-LNMERNN-YQ-LQNHAKM
>b_L1PA2::chr5:160300531-160306556(+)_179
MGKKQNRKTGNSK-QS-SPPPKE-SSSSA-DQSWMENDFDELREEGFR-SNYSEL-EDIQTKGKEVENFEKNVEECITRIINTEKRLKELMELKTKA-EL-EECRSLRS-C-QLEERVSAMEDEMNEMK-EGKFREKRIKRNEQSLQEIWDYVKRPNL-LIGVPESDGENGTKLENTLQDIIQENFPNLARQAN-QIQEIQR-PQRYS-RRATPRHIIVRFTKVEMKEKMLRAAREKG-VTLKGKPITLT-DL-AETLQARREWGPIFNILKENNFQPRISYPAKLSFISEGEIKYFTDKQMLRDFVTTRPALKELLKE-LNMERNN-YQ-LQNHAKM
>b_L1PA2::chr3:1429244-1435255(+)_180
MGKKQNRKTGNSK-QS-SPPPRE-SSSPA-EQSWTENDFDELREEGFR-SNYSEL-EDIQTKGKEVENFEKNLEECITRITNIEKCLKELMELKTKA-EL-EECRSLRS-C-QLEERVSAMEDEMNEMK-EGKFREKRIKRNEQSLQEIWDYVKRPNL-LIGVPESDGENGTKLENTLQDIIQENFPNLARQAN-QIQEIQR-PQRYS-RRATPRHIIVRFTKVEMKEKMLTAAREKG-VTLKGKPIRLT-DL-AESLQARREWGPIFNILKENXFQPRISYPAKLSFISEGEIKYFTDKQMLRDFVTTRPALKVLLKE-LNMERNN-YQ-LQNHAKM
>b_L1PA2::chr8:115012508-115018536(-)_181
MGKKQNRKTGNPK-QS-SPPPKE-SSSPA-EQSWMENDFDELREEGFR-SNYSEL-EDIQTKGKEVENFEKNLEECITRITNTEKCLKELMELKTKA-EL-EECRSLRS-C-QLEERVSAMEDEMNEMK-EGKFREKRITRNEQSLQEIGDYVKRPNL-LIGVPESDGENGTKLKNTLQDIIQENFPNLSRQAK-QIQEIQR-PQRNS-RRATPRHIIVRFTKVEMKEKMLRAAREKG-VTLKGKPIRLT-DL-AETLQARREWGPIFNILKEKNFQPRISYPVKLSFISEGEIKYFTDKQILRDFVNTRPALKELLKE-LNTERNN-YQ-LQNHAKM
>b_L1PA2::chr11:96642827-96648820(-)_182
MGKKQNRKTGNSK-QS-SPPPKE-SSSPA-EQSWMENDFDELREEGFR-SNYSEL-EDIQTKGKEVENFEKNLEGCITRITNTEKCLKELMELKTKA-EL-EECRSLRS-R-QLEERVSAMEDEMSEMK-EGKFREKRIKRNEQSLQEIWDYVKRPNL-LIGVPESDGENGTKLENTLQDIIQENFPNLARQAN-QIQEIQR-PQRYS-RRATPRHIIVRFTKVEMKEKMLRAATEKG-VTLKGKPIRLT-DL-AETLQARREWGPIFNILKEKNFQPRISYPAKLSFISEGEIKHFTDTQMLRDSVTTRPALKELLKE-LNMERNN-YQ-LQNHAKM
>b_L1PA2::chr3:153224192-153230194(+)_183
MGKKQNRKTGNSK-QS-SPPPKE-SSSPA-EQSWMENDFDKLREEGFR-*NYYEL-EDTQTKGKEVENFEKNLEECITRITNTEKCLKELMELKTKA-EL-EECRSLRS-C-QLEERVSVMEDEMNEMK-EGKFREKRIKRNEQSLQEIWDYVKRPNL-LIGVPESDGENGTKLENTLQDIIQENFPNLARQAN-QIQEIQR-PQRYS-RRATPRHIIVRFTKVEMKEKMLRAAKEKG-VTLKGKPIRLT-DL-AETLQARRE*GPIFSILKEKNFQPRISYPAKLSFISEGEIKYFTDKQMLRDFVTTRPALKELLME-LNMERNN-YQ-LQNHAKM
>b_L1PA2::chrX:86224634-86230654(+)_184
MGKKQNRKTGNSK-QS-SPPPKE-SSSPA-EQSWMENDFDELREEGFR-SNYSEL-EDIQTKGKEVENFEKNLEECITRITNTEKCLKELMELKTKA-EL-EECRSLRS-C-QLEERVSAMEDEMNEMK-EGKFREKRKKRNEQSLQEIWDYVKRPNL-LIGVPESDGENGTKLENTLQDIIQENFPNLARQAN-QIQEIQR-PQRYS-RRATPRHIIVRFTKVEMKEEKLRAAREKG-VTLNGKPIRLT-DL-AETLRARREWGPIFNILKEKNFQARISYPAKLSFISEGEIKYFTDKQMLRDFVTTRPALKELLKE-LNMERNN-YQ-LQNHAKM
>b_L1PA2::chrY:15671152-15677172(-)_185
MGKKQNRKTGNSK-QS-SPPPKE-SSSPA-ERSWMENDFDELRXXGFR-SNYSEL-EDIQTKGKEVENFEKNLEECITRITNTEKCLKELMELKTKA-EL-EECRSLRS-C-QLEERVSAMEDEMNEMK-EGKFREKRIKRNEQSLQEIWDYVKRPNL-LIGVPESDGENGTKLENTLQDIIQENFPNLARQAN-QIQEIQR-PQRYS-RRATPRHIIVRFTKVEMKEKMLRAAREKG-VTLKGKPIRLT-DL-AETLQARREWGPIFNILKEKNFQPRISYPAKLSFISEGEIKYFTDKQMLRDFVTNRPALKELLKE-LNMETNN-YQ-LQNHAKM
>b_L1PA2::chr2:157111030-157117044(+)_186
MGKKQNRKTGNSK-QS-SPPPKE-SSSPA-EQSRMENDFDELREEGFR-SNYSEL-EDIQTKGKELENFEKNLEECITRITNTEKCLKELMELKTKA-DL-EECRSLRS-C-QLEERVSAMEDEMNEMK-EGKFREKRIKRNEQSLQEIWDYVKRPNL-LIGVPESDGENGTKLENTLQDIIQENFPYLARQAN-QIQEIQR-PQRYS-RRATPRHXXVRFTKVEMKEKMLRAAREKG-VTLKGKPIRLT-NV-AETLQARREWGPIFNILKEKNFQPRISYPAKLSFISEGEIKYFTDKQMLRDFVTSRPALKELLKE-LNMERNN-YQ-LQNHAKM
>b_L1PA2::chr7:136515938-136521963(+)_187
MGKKQNRKTGNSK-QS-SPPPKE-TSSPA-EQSWMENDFDKLREEGFR-SNYSEL-EDIQTKGKEVENFEKNLEECITRITNTEKCLKELMELKTRA-EL-EECRSLRS-C-QLEERVSAMEDEMNEMK-EGKFREKRIKRNEQSLQELWDYVKRPNL-LLGVPESDGENGTKLENTLQDIIQENFPNLARQAN-QIQEIQR-PQRYS-RRATPRHIIVRFTKVEMKEKMLRAAREKG-VTLKGKPIRLT-DL-AETLQARREWGPILNILKDKNFQPRISYPAKLSFISEGEIKYFTDKQMPRNSVTTRPALKELLKE-LNMERNN-NQ-LQNHAKM
>b_L1PA2::chr1:61105684-61111709(+)_188
MGKKQNRKTGNCK-HS-SPPPKE-SSSPA-EQSWMENDFDELREEGFR-SNYSEL-EDIQTKGKEVETFEKNLEECITRITNTEKCLKELMELKTKA-EL-EECRSLRS-C-QLEERVSAMEDEMNEMK-EGKFRDKRIKRNEQSLQEIWDYVKRPNL-LIGVPESDGDNGTKLENTLQDIIQENFPNLARKAN-QIQEIQR-PQRYS-RRATPRHIIVRFTKVEMKEKMLRAAREKG-VTLKGKPIRLT-DL-AETLQARREWGQIFNILKEKNFQPRISYPAKLSFISEGEIKSFTDKXMLRDFVTTRPTLKELLKE-PNMERNN-YQ-LQNHAKM
>b_L1PA2::chr1:70348296-70354326(-)_189
MGKKQNRKTGNSK-QS-SPPPKE-SSSPA-EQSWTENDFGELREEGFR-SNYSEL-EDIQTKGKEVENFEKNLDECITRITNREKCLKELMELKTKA-EL-EECRSLRS-C-QLEERVSAMEDEMNEMK-EGKFREKRIKRNEQSLQEIWDYVKRPNL-LIGVPESDGENGTKLENTLQDIIQENFPNLARQAN-QIQEIQR-PQRYS-RRATPRHIIVRFTKVEM*EKMLRAAREKG-VTHKGKPIRLT-DL-AETLQATREWGPIFNILKEKNFRPRISYPAKLSFISEGEIKYFTDKQMLRDFVTTRPALKELLKE-LNMERNN-YQ-LQNHAKM
>b_L1PA2::chr17:3229848-3236020(-)_190
MGKKQNRKTGNSK-QS-SPPPKE-SSSPA-EQSWMENDFDELREEGFR-SNYSEL-EDIQTKGKEVENFERNLEECISRITNTEKCLKELMELKTKA-EL-EECRSLRS-C-QLEERVSAMEDEMNEMK-EGKFREKRIKRNEQSLQEIWDYVKRPNL-RIGVPESDGENGTKLENTLQDVIQENFPNLARQAN-QIQEIQR-PQSYS-RRATPRHIIVRFTEVEMKEKMLRAAREKG-VTLKGKPIRLT-DL-AETLQARREWGPIVNILKEKNFQPRISYPAKLSFISEGEIKSFTDKQMLRDFVTTRPALKELLKE-LNMERNN-YQ-LQNHAKI
>b_L1PA2::chr1:158922530-158928587(+)_191
MGKKQNRKTGNSK-HS-SPPPKK-SSSPA-EQSWMENDFDELRKEGFR-SNYSEL-EDIQTKGKEVENFEKKLEECITRITNTEKCLKELMELKTKA-EL-EECRSLRS-C-QLEERVSAMEDEMNEMK-EGKFREKRIKRNEQSLQEIWDYVKRPNL-LIGVPESDGENGTKLENTLQDIIQENFPNLARQAN-QIQEIQR-PQRYS-RRATPRHIIGRFTKVEMKEKMLRAAREKG-VTLKGKPIRLT-DL-AETLQARREWGPIFNILKEKNFQPRISYPAKLSFISEGEIKYITDKQMLRDFVTTRPALKELLKE-LNMESNN-YQ-LQNHAKM
>b_L1PA2::chr20:40834909-40840957(+)_192
MGKKQNRKTGNSK-QS-SPPPKE-SSSPA-EQSWMENDFDELREEGFR-SNYSEL-EDIQTKGKEVENFEKNLEECITRITNTEKCLKELMELKTKA-EL-EECRSLRS-C-QLEERVSAMEDEMNEMK-EGKFREKRIKRNEQSLQEIWDYVKRPNL-LIGVPESDGENGTKLENTLQGIIQENFPNLARQAN-QIQEIQR-PQRYS-RRATPRHIIVRFTKVEMKEKMLRAAREKG-VTLKGKPIRLT-DL-AETLQARREWGPIFNILKEKNFQPRISYPAKLSFISEGEIKYFTDKQMLRDFVTTRPALKELLKE-LNMERSN-YQ-LQNHAKM
>b_L1PA2::chr11:108227658-108233694(+)_193
MGKKQNRKTGNSK-QS-SPPPKE-SSSPA-EQSWMENDFDELREEGFR-SNYSEL-EDIQTKGK*VDNFEKNLEECITRITNTEKCLKELMELKIKA-EL-EECRSLRS-C-QLEERVSAMEDEMNEMK-EGKFREKRIKRNEQSLQEIWDYVKRPNL-LIGVPESDGENGTKLENTLQDIIQENFPNLARQAN-QIQEIQR-PQRYS-RRATPRHIIVRFTKVEMKEKMLRAAREKG-VTLKGKPIRLT-DL-AETLQARREWGPIFNILKEKNFQPRISYPAKLSFISEVEIKYFTDKQMLRDFVTTRPTLKELLKE-LNMERNN-YQ-LQNHAKM
>b_L1PA2::chrX:74008787-74014835(-)_194
MGKKQNRKTGNSK-QS-SPPPKE-SSSPA-KQSWVENDFDELREEGFR-SNYSEL-EDIQTKGKEVENFEKNLEECITRITNTEKCLKELMELKTKA-EL-EECRSLRS-C-QLEERVSAMEDEMNEMK-EGKFREKRIKRNKQSLQEIWDYVKRPNL-LIGVPESDGENGTKLENTLQDILQENFPNLARQSN-QIQEIQR-PQRYS-RRATPRHIIVRFTKVEMKEKMLRAAREKG-VTLKGKPIRLT-DL-AETLQARREWGPIFNMLKEKNFQPRISYPAKLSFISEGEIKYFTDKQMLRDFVTTRPALKELLKE-LNMERNN-NQ-LQNHAKM
>b_L1PA2::chr3:90006983-90013005(+)_195
TGKKQNRKNGNSK-QS-SPPPKE-SSSPA-EQSWMENDFDELREEGFR-SNYSEL-EDIQTKGKEVENFEKNLDECITRITNTEKCLKELMELKTKA-EL-EECRSLRS-C-QLEERVSAMEDEMNEMK-EGKFREKRIKRNEQSLQEIWDYVKRPNV-LIGVPESDGENGTKLENTLQDIIQENFPNLARQAN-QIQEIQR-PQRYS-RRATPRHIIVRFTKVEMRXKMLRAARK*G-LTLKGKPIRLT-DL-AETLQARRECGPIFNILKEKNSQPRISYPAKLSFISEGEIKYFTDKQMLRNFVTTRPALKELLKE-LNMERNN-YQ-LQNHAKM
>b_L1PA2::chr4:85047938-85053967(+)_196
MGKKQNRKTGNSK-QS-SPPPKE-SSSPA-EQSWMENDFDELREEGFR-SNYSEL-EDIQTKGKEVENFEKNLEECITRITNTEKCLKELMELKTKA-EL-EECRSLRS-C-QLEETVSAVEDEMNEMK-EGKFREKRIKRNEQSFQELWDYVKRPNL-LIGVPESDGENGTKLENTLQDIIQENFPNLARQAN-QIQEIQR-PQRYS-RRATPRHIIVRFTKVEMKEKMLRAAREKG-VTHKGKPIRLT-DL-TETLQARREWGPIFNILKEKNFQPRISYPAKLSFISEGEIKYFTDKQMLRDFXTTRPALKELLKE-LYMERNN-YQ-LQNHAKM
>b_L1PA2::chr13:48356023-48362047(+)_197
MGKKQNRKTGNSK-QS-SPPPKE-SSSPA-EQSWTENNFNELREEGFR-SNYSEL-EDIQTKGKEVENFEKNLEEYITRITNTEKCLKELMELKTKA-EL-EECRSLRS-C-QLEERISAMEDEMNEMK-EGKFREKRIKRNEQSLQEIWDYVKRPNL-LIGVPESDGENGTKLENTLQDIIQENFPNLARQAN-QIQEIQR-PQRYS-RRAIPRHIIVRFTKVEMKEKMLRAAREKG-VTLKGKPIRLT-DL-AETLQARREWGPIFNILKEKNFQPRIAYTAKLSFISEGEIKYFTDKQMLRDFVTTRPALKELLKE-LNMERNN-YQ-LQTHAKM
>b_L1PA2::chr8:49706464-49712489(-)_198
MGKKQNRKTGNSK-QS-SPPPKE-SSSPA-EQSWMENDFDELREEGFR-SNYSEL-EDIQTEGKEVENFEKNLEECITRITNTEKCFKELMELKTKA-EQ-EECRSLRS-C-QLEQRVSVMEDEINEMK-EGKFREKRIKRNEQSLQEIWDYVKRPNL-LIGVPESDGENGTKLENMLQDIIQENFPNLARQAN-QIQEIQR-PQRYS-RRATPRHIIFRFTKVEMKEKMLRAAREKG-VTLKGKPIRLT-DL-AETLQARREWGPIFNILKEKNFQPRISYPAKLSFISEGEIKSFTDKQMLTDFVTTMPALKELXKE-LNMERNN-YQ-LQNHAKM
>b_L1PA2::chr8:16801477-16807504(+)_199
MGKKQNRKTGNSK-LS-SPPPKE-SSSPA-EQSWMENDFDELREEGFR-SNYSEL-EDIQTKGKEVENFEKNLEECITRITNTEKCLKLLLELKTKA-EL-EERRSLRS-C-QLEERVSAMEDEMNEMK-EGKFREKRIKRNEQSLQEIWDYVKRPNL-LTGVPESDGENGTKLENTLQDIIQENFPNLARQAN-QMQEIQR-PQRYS-RRATPRHIIVRFTEVEMKEKMLRAAREKG-VTLKGKPIRLT-DL-AETLQARREWRPIFNILKEKNFQPRISYPAKLSFISEGEIKYFTDKQMLRDFVTSRPALKELLKE-LNMERNN-YQ-LQNHAKM
>b_L1PA2::chr1:69389169-69395194(+)_200
MGKKQNRKTGNSK-QS-SPPPKE-SSSPA-EQSWMENDFDELREEGFR-SNYSEL-EDIQTKGKEVENFEKNLEECITRITNTEKCLKELMELKTKA-EL-EECRSLRS-C-QLEERLSAMEDEMNEMK-EGKFREKRIKRNEQSLQEIWDYMKRPNL-LIGVPESDVENGTKLENILQDIIQENFPSLARQAN-QIQEIQR-PQRYS-RRATPRHIIVRFTKVEMKENMLRAAREKG-VTLRGKPIRLT-DL-AETLQARREWGPIFNILKEKNFQPRISYPAKLIFISEGEIKYFTDKQMLRDFVTTRPALKELLKE-LNMERNN-YQ-LQNYAKM
>b_L1PA2::chr2:143365350-143371381(-)_201
MGKKQNRKTGNSK-QS-SPPPKE-SSSPA-EQSWMANDFDELREEGFR-SNYSEL-EDIQTKGKEVENFEKNLEDCITRITNTEKCLKELMELKTKA-EL-EEC*SLRS-C-QLEERVSAMEDEVNEMK-EGKFREKRIKRNEQSLQEIWDYVKRPNL-LIGVPESDGEHGTKLENTLQDIIQENFPNLARQAN-QIQEIQR-PQRYS-RRATPRHIIVRFTKVEMKEKMLRAAREKG-VTLKGKPIRLT-DL-AETLQARREWGPIFNILKEKNFQPRISYPAKLSFIREGEIKYFTDKQMLRDFVTTRPALKELLKE-LNMERNI-YQ-LQNHAKM
>b_L1PA2::chr4:54194898-54200929(+)_202
IGKKQNRKSRNSK-QS-SPPPKE-SSSPA-EQSWMENDFDELREEGFR-SNYSEL-EDTQTKGKEVENFEKNLEECITRITNTEKCLKELMQLKTKA-EL-EECRSLRS-C-QLEERVSAMEDEMNEMK-EGKFREKRIKRNKQSLQEIWDYVKRPNL-LIAVPESDGENGTKLENTLQDIIQENFPNLARQAN-QIQEIQR-PQRYS-RRATPRHIIVRFTKVEMKEKMFRAAREKG-VTLKGKPIRLT-YL-AETLQARREWGAIFNILKEKNFQPRISHPAKLSFRSEGQIKYFTDKQMLRDFVTTRPALQELLKE-LNMERNN-YQ-LQNHAKM
>b_L1PA2::chr2:186706447-186712483(-)_203
MGKKQNRKTGNSK-QS-SPPPKE-SSSPA-EQSWMENDFDELREEGFR-SNYSEL-EDIQTKGKEVENFEKNLEECITRITNTEKCLKELMELKTKA-EL-EECRSLRS-C-QLEERVSAMEDEMNEMK-*GKFREKRIKRNEQSLQEIGDYVKRPNL-LIGVPESDGENGTKLENTLQDIIQENFPNLARQAN-QIQEI*R-PQRYS-RRATPRHIVVRFTKVEMKEKMLRAAREKG-VNLKGKPISLT-DL-AESLQARREWGPIFNILKEKNFQPRISYPAKLSFISEGEIKYFTDKQMLRDFVTTRPALKEFLKE-LNMERNN-YQ-LQNHAKM
>b_L1PA2::chr3:152953545-152959571(-)_204
MGKKQNRKTGNSK-QR-SPPPKE-SSSPA-EQSWMENDFDKLREEGFR-SNYSEL-EDIQTKGKEVENFQKNLEECITRITNTEKCLKELMELKTKA-EL-EECRSLRS-C-QLEERVSAMEDEMNEMK-EGKFREKRIKRNEQSLQEIWDYVKRPNL-LIGVPESDGENGTKLENTLQDIIQENFPNLARQAN-QNQEIQR-PQRYS-RRATPRHIIIRFTKVEMKEKMLRAAREKG-VTLKGKPIRLT-DL-AETLQARRECGPIFNIVKEKNFQPRISYPAKLSFISEGEIKYFTDKQMLRDFVTTRPALKELLKE-LNMERNN-YQ-LQNHAKM
>b_L1PA2::chr4:113007619-113013657(+)_205
MGKKQNRKTGNPK-HS-SPPPKE-SSSPA-EQSWMENDFDEVREEGFR-SNYSEL-EDIQTKGKKVENFEKNLEECITRITNTEKCLKELMELKTKA-EL-EECRSLRS-C-QLEERVSAMEDEMNEMK-EGKFREKRIKRNEQSLQEIWDYVKRPNL-LIGVPESDGENGTKLENTLQDIIQENFPNLARQAN-QIQEIWR-PQRYS-RRAIPRHIIVRFTKVEMKEKVLRAAREKG-VTLKGKPIRLT-DL-AETLQARREWGPIFNILKEKNFQPRISYPVKLRFISEGEIKYFTDKQMLRDFVTTRPALKELLKE-LNMERNN-YQ-LQNHAKM
>b_L1PA2::chr21:18699801-18705819(+)_206
MGEKQNRKTGNSK-QS-SPPPKE-SSSPA-EQSWMENDFDELREEGFR-SNYSEL-KDIQTKGKEVENFEKNLEECITRITNTEKCLKELMELKTKA-EL-EECRSLRS-C-QLEERVSAMEDKMNEMK-KGKFREKRIKRNEQSLQEIWDCVKRPNL-LIGVPESDGENGTKLENTLQDIIQENFPNLARQAN-QIQEIQR-PQRCS-RRATPRHIIIRFTKVEMKEKMLRAAREKG-VTLKGQPIRLT-DL-AETLQARREWGPIFNILKEKNFQPRISYPAKLSFISEGEIKYFTDKQMLRDFVTTSPALKELLKE-LNMERNN-YQ-LQNHAKM
>b_L1PA2::chr2:125113883-125119911(-)_207
MGKKQNRKSGNSK-QS-SPPPKE-SSSPA-EQSWMENDFDELREGGFR-SNYSEL-EDIQTKGKEVENFEKNLEECITRITNTEKCLKELMELKPKA-EL-EECRSLRS-C-QLEERVSAMEDETNEMK-EGKFREKRIKRNEQSLQEIWDYVKRPNL-LIGVPESDGEKGTKLENTLQDIIQENFPNLARQAN-QIQEIQR-PQRYS-RRATPRHIIVRFTKVEMKEKMLRAAREKG-VTLKGKPIRLT-DL-AETLQARRERGPIFNILKEKNFQPRISYPAKLSFISEGEIKSFTDKQMLRDFVTTRPALKELLKE-LNMERNN-YQ-LQNQAKM
>b_L1PA2::chr2:23207025-23213040(+)_208
MGKKQNRKTGNSK-QS-SPPPKE-SSSPA-EQSWMENDFDELREEGFR-SNYSEL-EDIQTKGKEVENFEKNLEECITRINNTEKCLKELMELKTKA-EL-EECRSLRR-C-QLEERVSAMEDEMNEMK-EGKFREKRIKRNEQSLQEIWDYVKRPNL-LIGVPESDGENGTKLENTLQDIIQENFPNLARQAN-QIQEIQR-PQRYS-RRATPRHIIVRFTKVEMKEQMLRAAREKG-VTLKRKPIRLT-YL-AETLQARREWGPIFNILKEKNFQPRISYPAKRSFISEGEIKYFTDKQMLRDFVTTRPALKELLKE-LNMERNN-YQ-LQNHAKM
>b_L1PA2::chr15:55356191-55362189(+)_209
MGKKQNRKTGNSK-QS-SPPPKE-SSSPA-EQSWMENDFDELREEGFR-SNYSEL-EDIQTKDKEVENFEKNLEECITRISNTEKCLKQLMELKTKV-EL-EECRSLRS-C-QLEEKVSVMEDEMNEMK-EGKFREKRIKRNEQSLQEIWDYVKRPNL-LIGVPESDGENGTKLENTLQDIIQENFPNLARQAN-QIQEIQR-PQRYS-RRATPRHIIVRFTKVEMKEKMLRAAREKG-VTLKGKPIRLT-DL-AETLQARREWGPIFNILKEKNFQPRISYPAKLSFISEGEIKYFTDKQMLRDFVTTRPALKELLKE-LNMERNN-YQ-LQNHAKM
>b_L1PA2::chr2:58608677-58614701(-)_210
MGKKQSRKTGNSK-QS-SPPPKE-SSSPA-EQSWMENDFDELREEGFR-SNYSEL-EDIQTKGKEVENXEKNLEECITRITNTEKCLKELMELKTKA-EL-EECRSLRR-C-QLEERVSAMEDEMNEMK-EGKFREKRIKRNEQSLQEIRDYVKRPNL-LIGVPESDGENGTKLENTLQDIIQENFPNLARQAN-QIQEIQR-PQRYX-RRATPRPIIVRFTKFEMKEKMLRAAREKG-VTLKGKPIRLT-DL-AETLQARREWGPIFNILKEKNFQPRISYPAKLSFISEGEIKSFTDKQTLRDFVTTRPALKELLKE-LNMERNN-YQ-LQNHAKM
>b_L1PA2::chr6:83099136-83105142(-)_211
MGKKQNRKTGNSK-QS-SPPPKE-SSSPA-EKSWMENDFDELREEGFR-SNYSEL-EDIQTKGKEVENFEKNLEECITRITNTEKCLKELMELKTKA-EL-EECRSLRS-C-QLEERISAMEDEMNEMK-EGKFREKRIKRNEQSLQEIWDYVKRPNL-LIGVPESDGENGTKLENTLQDIIQENFPNLARQAN-QIQEIQR-PQRYS-RRATPRHIIVIFTKVEMKEKMLRAAREKG-VTLKGKPIRLT-DL-AETLQAKREWGPIFNILKEKNFQPTISYPAKLSFISEGEIKYFTDKQMLRDFVTSKPALKELLKE-LNMERNN-YQ-LQNHAKM
>b_L1PA2::chr11:107232536-107238565(+)_212
MGKKQNRKTGNSK-QS-SPPPKE-SSSPA-EQSWMENDFDELREEGFR-SNYSDL-EDTRTKGKEVENFEKNLAECITRTTNTEKCLKELMELKTKA-EL-EECRSLRS-*-QLEERVSAMEDEMNEMK-EGKFREKRIKRNEQSLQEIWDYVKRPNL-RIGVPESDRENGTKLENTLRDIIQENFPNLARQAN-QIQEVQR-PQRYS-RRATPGHIIVRFTKVEMKXKMLRAAREKG-VTLKGKPIRLP-DL-AETLQARREWGPIFNILKEKNFQPRISYPAKLSFLSEGEIKYFTDKQMLRDSVTTRPALKELLKE-LNMERNN-YQ-LQNHAKM
>b_L1PA2::chr9:108338448-108344473(-)_213
MGKKQNRKTGNSK-QS-SPPTKE-SSSPA-EQSWMENDFDELREEGFR-SNYSEL-EDIQTKGKEVKNFEKN*EECITRITNTEKYLKELMELKTKA-EL-EECRSLRS-C-QLEERVSAMEDEMNEMK-EGKFREKRIKRNEQSLQEIWDYVKRPNL-LIGVPESDGENGTKLENTLQDIIQENFPNLARQAN-QIQEIQR-PQRYS-RRATPRHIIVRFTKVEMKEKMLRAAREKG-VTLKGKPIRLT-DL-AETLQARREWGPIFNILKEKNFQPRISYPAKLSFISEGEIKYFTDKQMLRDFVTTRPALKELLKE-LNMERNN-YQ-LQNHAKM
>b_L1PA2::chr4:128571375-128577400(-)_214
MGKKQNRKTRNSK-QS-SPPPTE-SSSPA-EQSWMENDFDELREEGFR-*NYSEL-EDIQTKGKEVENFEKNLDECITRITSIEKCLKELMELKTKA-EL-EECRSLRS-C-QLEERVSAMEDEMNEMK-EGKFREKRIKRNEQSLQEIWDYVKRPNL-LIGVPESDGENGTKLENTLQDIIQENFPNLARQAN-QIQEIQR-PQRYS-RRATPRHIIVRFTKVEMKEKMLRAAREKG-VTLKGKPIRLT-GL-AETLRARREWGPIFNILKEKNFQPRISYPAKLSFISKGEIKYFTDKQMLRDFVTTRPALKELLKE-LNMERNN-YR-LQNHAKM
>b_L1PA2::chr2:19505600-19511623(+)_215
MGKKQNRKTGNSK-QS-SPPPKE-SSSPA-EQSWMENDFDELREEGFR-SNXSEL-EDIQTKCK*VENFEKNLEECITRITNTEKCLKELMELKTKA-EL-EECRSLRS-C-QLEERVSAMEDEMNEMK-EGKFRDKRIKRNEQSLQEIWDYVKRPNL-LIGVPESDGENGTKLENTLQDIIQENFPNLARQAN-QIQEIQR-PQRYS-RRATPRHIIVRFTKVEMKEKMLRAAREKG-VTLKGKPIRLT-DL-AEILQARREWGPIFNILKEKNFQPRISYPAKLSFISEGEIKSFTDKQMLTDFVTTRPAIKELLKE-LNMERNN-YQ-LQNHAKM
>b_L1PA2::chr3:120091462-120097487(-)_216
MGKKQNRKTGNSK-QS-SPPPKE-SSSPA-EQSWMENDFDELREEGFR-SNYSEL-EDIQTKGKEVENFEKNLEECITRITNTEKCLKELMELKTKA-EL-EECRSLRS-C-QLEERVSAMEDEMNEMK-EGKFREKRIKRNEQSLQEIWDYVKRPNL-LTGVPESDGENGTKLENTLQDIIQENFPNLARQAN-QIQEIQR-PQRYS-RRATPRHIIVRFTKVEMKEKMLRIARENG-VTLKGKPIRLT-DL-AETLQARREWGPIFNILKEKNFQPRISYPAKLSFISEGEIKSFTDKQMLRDFVTTRPALKELLKE-LNMERNN-YQ-LQNQAKM
>b_L1PA2::chr20:52089183-52095192(+)_217
MGKKQNRKTGNSK-QS-SPPPKE-SSSPA-EQSWMENDFDELREKGFR-SNYSEL-EDIQTKGKEVENFEKTLEECITRITNTEKCLKELMELKTKA-EL-EEGRNLRK-C-QLEERVSAMEDEMNEMK-EEKFREKRIKRNEQSLQEIWDYVKRPNL-LIGVPESDGENGTKLENTLQDIIQENFPNLARQAN-QIQEMQR-PQRYS-RRATPRHIIVRFTRVEMKEKMLRAAREKG-VTLKGKPIRLT-DL-AETLQARREWGPIFNILKEKNFQPRISYPAKLSFISEGEIKYFTDKQMLRDFVTTRPALKELLKE-LNMEKNN-YQ-LQNHAKM
>b_L1PA2::chr8:23502706-23508732(-)_218
MGKKQNRKTGNSK-QS-SPPPKE-SSSPA-EQSWMENDFDELREEGFR-SNYSEL-EDIQTKGKEVENFEKNLEECITRITNTEKCLKELMELKTKA-EL-EECRSLRR-C-QLEERVSVMEDEMNEMK-EGKFREKRIKRNEQSLQEIWGYVKRQNL-LIGVPEXDGENGTKLENTLQDIIQENFPNLARQAN-QIQEIQR-PQRYS-RRATPRHIIVRFTKVEMKEKMLRAAREKG-VTLKGKPIRLT-DL-AETLQARREWRPIFNILKEKNFQPRISYPAKLSFISEGEIKSFTDKQMLRDFVTTRPALQELLKE-LNMERNN-YQ-LQKHAKL
>b_L1PA2::chr15:100957276-100963301(+)_219
MGKKQNTKTGNSK-QS-SPPPKE-SSSPA-EQSWMENDFDELREEGFR-SNYSEL-EDIQTKGKEVENFEKNLEECVTRITNTEKGLKELMELKTKA-EL-EECRSLRS-C-QLEERVSGMEDEMNEMK-EGKFREKRIKRNEQSLQEIWDYVKRPNL-LIGVPESDGENGTKLENTLQDIIQENFPNLARQAN-QIQEIQR-PQRYS-RRATPRHITVRFTKVEIKEKMLRAAREKG-VTLKGKPIRLT-DL-AETLQARREWGPIFNILKEKNFQPRISYPAKLSFISEGEIKYYTDKQMLRDFVTTRPALQELLKE-LNMERNN-YQ-LQNRAKL
>b_L1PA2::chr5:28798897-28804921(+)_220
MGKKQKRKTGDSK-QS-SPPPKE-SSSPA-EQSWMENDFDELREEGFR-SNYSEL-EDIQTKGKEVENFEKNLEECITRITNTEKCLKELMELKTKA-EL-EECRSLRS-C-QLEERVSAMEDEINEMK-EGKFREKRTKRNEQSLQEIWDYVKRPNL-LIGVPETDGENGTKLENTLQDIIHENFPNLARQAN-QIQEIQR-PQRYS-RRATPRHIIVRFTKVEMKEKMLRAAREKG-VTLKGKPIRLT-DL-AETLQARREWGPIFNILKEKNFQPRISYPAKLSFISEGEIKYFTDKQMLRDSVTTRPALKELLKE-LNMERNN-YQ-LQNHAKI
>b_L1PA2::chr4:76052015-76058048(+)_221
MGKKQNRKTGNPK-QS-SPPPKE-SSSPA-EQSWMENDFDELREEGFR-SNYSEL-EDIQTKGKEVENFEKNLEECITRISNTEKCLKELMELKTKA-EL-EECRSLRS-C-QLEERVSAMEDEMNEMK-EGKFREKRIKRNEQSLQEIWDDVKRPNL-LIGVPESDGENGTKLENTLQDIIQENFPNLARQAN-QIQEIQR-PQRYS-RRATPRHIIVRFTKVEMKEKMLRAAREKG-VTLKGKSIRLT-DL-AETLQARREWGPIFNILKEKNFQPRISYPAKLSFISEGEIKYFTDKQMLRDFVTTRPALKELLKE-LNMERNN-YQ-LQNHAKM
>b_L1PA2::chr7:39047127-39053152(-)_222
MGKKQNRKTGNSK-QS-SPPLKE-SSSPA-EQSWMENDFDELREEGFR-SNYSEL-EDIQTKGKEVENFEKNLEECITRITNTEKCLKELMELKTKA-EL-EECRRLRS-C-QLEERVSAMEDEMNEMK-EEKSREKRIKRNEQRLQEIWDYVKRPNL-LIGVPESDGENGTKLENTLQDIIQENFPNLARQAN-QIQGIQR-PQRYS-RRATPRHIIVSFTKVEMKEKMLRAAREKG-VTLKGKPIRRT-DL-AETLQARREWGPIFNILKEKNFQPRISYPAKLSFISEGEIKYFTDKQMLRDFVTTRPALQELLKE-LNMERNN-YQ-LQNHAKM
>b_L1PA2::chr10:117121846-117128053(-)_223
MGKKQNRKTGNSK-QS-SPPPKG-SSSPA-EQSWMENDFDELREEGFR-SNYSEL-EDIQTKGKEVENFEKNLEECITRITNTEKCLKELMELKTKA-EL-EECRSLRS-C-QLEERVSAMEDEMNEMK-EGKFREKRIKRNEQSLQEIWDYVKRPNL-LIGVPESDGENGTKLENTLQDIIQENFPNLARQAN-QIQEIQR-PQRYS-RRATPRHIIVRFTKVEMKEKMLRAAREKG-VTHKGKPIRLT-DL-AETLQARREWGPIFNILKEKNFQPRISYPAKLSFISEGEIKYFTDKQMLTDFVTTRPALKELLKE-LNMERNN-YQ-LQNHAKM
>b_L1PA2::chr8:127811862-127817891(-)_224
MGKKQNRKTGSSK-QS-SPPPKE-SSSPA-EQSWMGNDFDELREEGFR-SNYSEL-EDIQTKGKEVENFEKNLEECITRITNTEKCLKELMELKTKA-EL-EECRSLRS-C-QLEERVSAMEDEMNEMK-EGKFREKRIKRNEQSLQEIWVYVKRPNL-LIGVPESDGENGTKLENTLQDIIQENFPNLARQAN-QIQEIQI-PQRXS-RRATPRHIIVRFTKVEMKEKMLRAAREKG-VTLKGKPIRLT-DL-TETLQARREWGPIFNILKEKNFQPRISYPAKLSFINEGEIKSFTDKQMLRDFVTTRPALKELLKE-LNMERNN-YQ-LQNHAKM
>b_L1PA2::chr5:103782076-103788107(-)_225
MGKKQSRKTGNSK-QS-SPPPKE-SSSPA-EQSWMENDFDELREEGFR-SNYSEL-EDIQTKGKEVENFEKNLEECITRITNTEKCLKQLMELKTKA-EL-EECRSLRS-C-QLEERVSAMEDEMNEMK-EGKSREKRIKRNEQSLQEIWDYVKRPNL-LIGVPESDGENGTKLENTLQDIIQENFPNLARQAN-QIQEIQR-PQRYS-RRATPRHIIVRFTKVEMKEKMLRAAREKG-VTLKGKPIRLT-DL-AETLQARREWGPTFNILKEKNFQPRISYPAKLSFISKGEIKYFTDKQMLRDFVTTKPALKELLKE-LNMQRNN-YQ-LQNHSKM
>b_L1PA2::chr16:82172856-82178863(+)_226
MGKKQNRKTGNSK-QS-SPPPKE-SSSPA-EQSWMENDFDELREEGFR-SNYSEL-EDIQTKGKEVENFEKNLEECITRITNTEKCLKELMELKTKA-EL-DECRSLRS-C-QLEERVSVMEDEMNEMK-EGKFREKRIKRNEQSLQEIWDYVKRPNL-LIGVPESDGENGTKLENTLQDIIQENFPNLARQAN-QFQEIQR-PQRYS-RRATPRHIIVRFTKVEMKEKMLRAAREKG-ITLKGNPIKLT-DL-GETLQARREWGPIFSILKEKNFQPRISYPAKLSFINEGEIKYFTDKQMLRDFVTTRPALQELLKE-LNMERNN----LQNQAKM
>b_L1PA2::chr12:55877792-55883802(+)_227
MGKKHNRKTGNSK-QS-SPPPKE-SSSPA-EQSWMENDFDELREEGFR-SNYSEP-EDIQTKGKEVETFEKNLEECITRITNTEKCLKEPMELKTKA-EL-EECRSLRS-C-QLEERISAMEDEMNEMK-EGKFREKRIKRNEQSLQEIWDYVKRPNL-LIGVPESDVENGTKLENTLQDIIQENFPNLARQAN-QIQEIQR-PQRYS-RRATPRHIIVRFTKVDMKEKMLRAAREKG-VTLKGKPIRLT-DL-AETLQARREWGPIFNILKEKNFQPRISYPAKLSFISEGEIKYFTDKQMLRDFVTTRPDLKELLKE-LNMERNN-YQ-LQNHAKM
>b_L1PA2::chr7:34209181-34215199(-)_228
MGKKQNRKTGNSK-QS-SPPPKE-SSSPA-EQSWMENDFDELREEGFK-SNYSEL-EDIQTKGKEVENFEKNLEECITRITNTEKCLKELMELKTKA-EL-EECRSLRS-C-QLEERVSAMEDEMNEIK-EGKFREKRIKRNQQSLQEIWDYVKRPNL-LIGVPESDGENGTNLENTLQDIIQENFPNLARQAN-QIQEIQR-PQRYS-RRATPRHIIVRFTKVKMKEKMLRAAREKG-VTLKGKPIRLT-DL-AETLQARREWGPIFNILKEKNFQPRISYPAKLSFIREGEIKYFTDKQMLRDFVTTRPALKELLKE-LNMERNN-YQ-LQNHAKM
>b_L1PA2::chrX:130379518-130385548(-)_229
MGKKQNRKTGNTK-QS-SPPPXE-SSSPA-EQSWMENDFDELREEGFR-SNYSEL-EDIQTKGKEVENFEKNLEECITRITNREKCLKELMELKTKA-EL-EECRSLRS-C-QLEERVSAMEDEMNEMK-EGKFREKRIKRNEQSLQEIWDYVKRPNL-LTGVPESDGENGTKLENTLQDIIQENFPNLARQAN-QIQEIQR-PQRSS-RRATPRHIIVRFTKVEMKEKMLRAAREKG-VTLKGKPIRLT-DL-AETLQARREWGPIFNILKEKNFQPRISYPAKLSFISEGEIKYFTDKQMLRDFVTTRPALKELLKE-LNMERNN-YQ-RQNHAKM
>b_L1PA2::chr7:91532996-91539020(-)_230
MGKKQNRKTGNSK-QS-SPPPKE-SSSPA-EQSWMENDFDELREEGFR-SNYSEL-EDIQTKGKEVENFEKNLEECITRITNRDKCLKELMELKTKA-EP-EECRSLRS-C-QLEERVLVVEDEMNEMK-EGKFREKRIKRNEQSLQEIWDYVKRPNL-LIGVPESDGENGTKLENTLQDIIQENFPNLARQAN-QIQEIQR-PQRYS-RRATPRHIIVRFTKVEMKEKMLRAAREKG-VTHKGKPIRLT-DL-AETLQARREWGPIFNILKEKNFQPRISYPAKLSFISEGEIKYFTDKQMLRDFVTTRPALKELLKE-LNMERNN-YQ-LQNHAKM
>b_L1PA2::chr4:85219933-85225963(+)_231
MGKKQNRKPGNSK-QS-SPPPKE-SSSPA-EQSWMENDFDKLREEGFR-SNYSEL-EDIQTKGKEVENFEKNLEECITRITNTEKCLKELMELKTKA-EL-EECRSLRS-C-QLEERVSAMEDEMNEMK-EGKFREKRIKRNEQSLQEIWDYVKRPNL-LIGVPESDGENGTKLENTLQDVIQENFPNLARQAN-QIQETQR-PQRYS-RRATPRHIIVRFTKVEMKEKMLRAAREKG-VTLKGKPIRLT-DV-AETLQARREWGPIFNILKEKNFQPRISYPAKLSFISEGEIKYFTDKQMLRDFVTTKPALKELLKE-LNVERNN-YQ-LQNHAKM
>b_L1PA2::chr9:108539341-108545359(-)_232
MGKKQNRKTGNSK-QS-SPPPKE-SSSPA-EQSWMENDFDELREEGFR-SNYSEL-EDIQTKGKEVENFEKN*EECITRITNTEKCLKELMQLKTKA-EL-EECRSLRS-C-QLEERVSAMEDEMNEMK-EGKFREKRIKRNEQSLQEIWDYVKRPNL-LIGVPESDGENGTKLENALQDIIQENFPNLARQAN-QIQEIQR-PQRYS-RRATPRHIIVRFTKVEMKEKMLRAAREKR-VTLKGKPIRLT-DL-AETLQARREWGPIFNILKEKNFQPRISYPAKLSFISEGEIKYFTDNQMLRDFVTTRPALKELLKE-LNVERNN-YQ-LQNHAKM
>b_L1PA2::chr15:53832830-53838874(+)_233
MGKKQNRKTGYSK-QS-SPPPKE-SSSPA-EQSWMENDFDELREEGFR-SNYSEL-EDIQTKGKEVENFEKNLEECITRITNTEKCLKELMELKTKA-EL-EECRSLRS-C-QLEERVSAMEDEMNEMK-EGKFREKRIKRNEQSLQEIWDYVKRPNL-LIGVPESDGENGTKLENTLQDIIQENFPNLARQAN-QNQEIQR-PQRYS-RRATPRHIIVRFTKVEMKEKMLRAAREKG-VTLKGKPIRLT-DL-AETLQARREWGPIFNILKEKNFQPRISYPAKLSFISEGEIKYFTDKQMLRDFVTTRPALKELLKE-LNMERNN-YQ-LQNHAKM
>b_L1PA2::chr13:106865889-106871904(+)_234
MGKKQNRKTGNSK-QS-SPPPKE-SSSPA-EQSWMENDXDELREEGFR-SNYSEL-EDIQTKGKEVENFEKNLEECITRITNTEKCLKELMELKTKA-EL-EECRSLRS-C-QLEERVSAMEDEMNEMK-EGKFREKRIKRNEQSLQEIWDYVKRPNL-LIGVPESDGENGTKLENTLQDIIQENFPNLARQAN-QIQEIQR-PQRYS-RRATPRHIIVRFTKVEMKEKMLRAARDKG-VTLKGKPIRLT-DL-AETLQARREWGPIFNILKEKNFQPRISYPAKLSFISEGEIKSFTDKQMLRDFVTTRPALKELLKE-LNKERNN-YQ-LQNHAKM
>b_L1PA2::chr5:77748008-77754033(-)_235
TGKKQNRKTGNSK-QS-SPLPKE-SSSPA-EQSWMENDFDELREEGFR-SNYSEL-EDIQTKGKEVENFEKNLEECITRITNTEKCLKELMELKTKA-EL-EECRSLRS-C-QLEERVSAMEDEMNEMK-EGKFREKRIKRNEQSLQEIWDYVKRPNL-LIGVPESDGENGTKLENTLQDIIQENFPNLARQAN-QIQEIQR-PQRYS-RRATPRHIIVRFTKVEMKEKMLRAAREKG-VTLKGKPIRLT-DL-AETLQARREWGPIFNILKEKNFQPRISYPAKLNFISEGEIKYFTNKQMLRDFVTTRPALKEFLKE-LNMEKNN-YQ-LQNHAKM
>b_L1PA2::chr15:81960854-81966845(-)_236
MGKKQNRKTGNSK-QS-SPPPKE-SSSPA-EQSWMENDFDELREEGFR-SNYSEL-EDIQSKGKEVENFEKNLEECITRITNTEKCLKELMELKTKA-EL-EECRSLRS-C-QLEERVSAMEGEMNEMK-EGKFREKRIKRNEQSLQEIWDYVKRPNL-LIGVPESDGENGTKLENTLQDIIQENFPNLARQAN-QIQEIQR-PQRYS-RRATPRHIIVRFTKVEMKEKMLRAAREKG-VTLKGKPIRLT-DL-AETPQARREWGPIFNILKEKNCQPRISHPAKLSFISEGEIKSFTDKQMLRDFVTTRPALQELLKE-LNMERNN-YQ-LQNHAKM
>b_L1PA2::chr6:22175069-22181103(-)_237
MGKKQNRKTGNSK-QS-YPPPKE-SSSPA-EQSWMENDFDELREEGFR-SNYSEL-EDIQTKGKEVENFEKNLEECITRKTNTEKCLKELMELKTKA-EL-EECRSLRS-C-QLEERVSVMEDEMNELK-EGKFREKRIQRNEQSFQEIWDYVKRPNL-LIGVPESDGENGTKLENTLQDIIQENFPNLARQAN-QIQEIQR-PQRYS-RRATPRHIIVRFTKVEMKEKMLRAAREKG-VTLKGKPIRLT-DL-AETLQTRREWGPIFNILKEKNFQPRISYPAKLSFISEGEIKYFTDKQMLRDFVTTRPALKELLKE-LNMERNN-YQ-LQNHAKL
>b_L1PA2::chr3:80940797-80946816(-)_238
MGKKQNRKTGNSK-QS-SPPPKE-SSSPA-KQSWMENDFDELREEGFR-SNYSEL-EDIQTKGKKVENFEKNLEECITRITNTEKCLKELMELKTKA-EL-EECRSLRS-C-QLEERVSAMEDEKNEMK-EGKFREKRIKKKEQSLQEIWDYVKRPNL-LIGVPESDGENGTKLENTLQDIIQENFPNLARQAN-QIQEIQR-PQRYS-RRATPRHIIVRFTKVEMKEKMLRAAREKG-VTLKGKPIRLT-DL-AETLQARREWGPIFNILKEKNFQPRISYPAKLSFISEGEIKSFTDKQMLRDFVTTRPAVQELLKE-LNMERNN-YK-LQNHAKM
>b_L1PA2::chr14:28657648-28663676(+)_239
MGKKQNRKTGNSK-QS-SPPPKE-SSSPA-EQSWMENDFDELRXEGFR-SNYSEL-EDIQTKGKEVENFEKNLEECITRITNTEKCLKELMELKTKA-EL-EECRSLRS-C-QLEERVSAMEDEMNEMK-EGKFREKRIKRNEQSLQEIWDYVKRPNL-LIGVPESDGENGTKLENILQDII*ENFPNLARQAN-QIQEIQR-PQRYS-RRATPRHIIVRFTKVEMKEKMLRAAREKG-VTLKGKPIRQT-DL-AETLQARREWGPIFNILKEKNFQPRISYPAKLSFISEG*IKYFTDKQMLTDFVTTRPALKELLKE-LNMERNN-YQ-LQNHATM
>b_L1PA2::chr7:15586934-15592958(+)_240
MGKKQNRKTGNSK-QS-SPPPKE-SSSPA-EQSWMENDFDELREEGFR-SNYSEL-EDIQTKGKEVENFEKNLEECITRITNTEKCLKELMELKTKA-EL-EECRRLRS-C-QLEERVSAMEDEMNEMK-EGKFREKIIKRNEQSLQEIWDYVKRPNL-LIGVPEGDGENGTKLENTLQDIIQENFPNLARQAN-QFQEIQR-PQRYS-RRATPRHIIVRFTKVEMKEKMLRAAREKG-VTLKGKPIRLT-DL-AETLQARREWGPIFNIVKEKNFQPRISYPAKLSFISEGEIKYFTDKQMLRDFVTTRPALKELLKE-LNMERNN-YQ-LQNHAKM
>b_L1PA2::chr6:94341306-94347327(-)_241
LGKKQNRKTGNSK-QS-SPPPKE-SSSPA-EQSWMENDFDELREEGFR-SNYSEL-EDIQTKGKEVENFEKNLEECVTRITNTEKCLKELMELKTKA-EL-EECRSLRS-C-QLEERVSAMEDEMNEMK-EGKFREKRIKRNEQSLHEIWDYVKRPNL-LIGVPESDGENGTKLENTLQDIIQENFPNLARQAN-QIQEIQR-PQRYS-RRATPRHIIVRFTKVEMKEKMLRAAREKG-VTLKGKPIRLT-DL-AETLQARREWGPIFNILKEKNFQTRISYPAKLSFISEGEIKYFTDKQMLRDFVTSRPAIKELLKE-LNMERNN-YQ-LQNQAKM
>b_L1PA2::chr2:72291105-72297127(+)_242
MGKKQNRKTGNSK-QS-SPPPKE-SSSPA-EQSWMENDFDELREEGFR-SKYSEL-EDIQTKGKEVENFEKSLEECITRITNTEKCLKELMELKTKA-EL-EECRSLRS-C-QLEERVSAMEDEMNEMK-EGKFREKRIKRNEQSLQEIWDYVKRPNL-LIGVPESDGENGTKLENTLQDIIQENFPNLARQAN-QIQEIQR-PQRYS-RRATPRHIIVRFTKVEMKEKMLRAAREKG-VTLKGKPIRLT-DL-AETLQARREWGPTFNILKEKNFQPRISYPAKLSFISEGEIKYFTDKQMLRDFVTTRPALKELLKE-LNMERNN-YQ-LQNHAKM
>b_L1PA2::chr4:187031547-187037574(-)_243
MGKKQNRKTGNSK-QS-SPPPKE-SSSPA-EQSWMENDFDELREGGFR-SNYSEL-EDIQTKGKEVENFEKNLEECITRITNTEKCLKELMELKTKA-EL-EECRRLRS-C-QLEERVSAMEDEMNEMK-EGKFREKRIKRNEQSLQEIWDYVKRPNL-LIGVPESDGENGTKLENTLQDIIQENFPNLARQAN-QIQEIQR-PKRYS-RRATPRHIIVRFTKVEMKEKMLRAAREKG-VNLKGKPIRLT-DL-AETLQARREWGPIFNILKEKNFQPRISYPAKLSFISEGEIKYFTDKQMLRDFVTTRPALKELLKE-LNRERNN-YQ-LQSHAKM
>b_L1PA2::chr7:16256053-16262082(+)_244
MGKRQNRKTGNSK-QS-SPPPKE-SSSPA-EQSWMENDFDELREEGFR-SNYSEL-EDIQTKGKEVENFEKNLEECITRITNTEKCLKELMELKAKA-EL-EECRSLRS-C-QLEERVSAMEDEMNEMK-EGKFREKRIKRNEQSLQEIWDYVKRPNL-LIGVPESDGENGTKLEKTLQDIIQENFPNLARQAN-QIQEIQR-PQRYS-RRATPRHIIVRFTKDEMKEKMLRAAREKG-VTLKGKPIRLT-DL-AETLQARRQWGPIFNILKEKKFQPRISYPAKLSFISEGEIKYFTDKQMLRDFVTTRPALQELLKE-LNMERNN-YQ-LQNHAKM
>b_L1PA2::chr8:35028990-35035026(-)_245
MGKKQNRKSGNSK-QG-SPPPKE-SSSPA-EQSWMENDFDELREEGFR-SNYSEL-EDIQTKGKEVENFEKNLEECITRITNTEKCLKELMELKTKA-EL-EECRSLRS-C-QLEERVSAMEDEMNEMK-EGKFREKRIKRNEQSLQEIWDYVKRPNL-LIGVPESDGENGTKLENTLQDIIQENFPNLARQAN-QIQEIQR-PQRYS-RRATPRHIIVRFTKVEMKEKMLRAAREKG-VTLKGKPIRLT-DL-AETLQARREWGPIFNILKEKNFQPRISYPAKLSFISEGEIKSFTDKQMLRDFVTTRPALKDLLKE-LNMERNN-YQ-LQNHAKM
>b_L1PA2::chr4:66153955-66159979(-)_246
MGKKQNRKTGNSK-QS-SPPPKE-SSSPA-EQSWMENDFDELREEGFR-SNYSEL-EDIQTKGKEVENFEKNLEECITRITNTEKCLKELMELKTKA-EV-EECRSLRS-C-QLEERVSAMEDEMNEMK-EGKFREKRIKRNEQSLQEIWDYVKRPNL-LIGVPESDAENGIKLENTLQDIIQENFPNLARQAN-QIQEIQR-PQRYS-RRATPRHIIVRFTKVEMK*KMLRAAREKG-VTLKGKPIRLI-DL-AETLQARREWGPIFNILKEKNFQPRISYLAKLSFISEGEIKYFTDKQMLRDFVTTRPALKELLKE-LNMERKN-YQ-LQNHAKM
>b_L1PA2::chr6:121009885-121015914(+)_247
MGKKQNRKTGNSK-QS-SPPPKE-SSSPA-EQSWMENDFDELREEGFR-SNYSEL-EDIQTKGKEVKNFEKNLEECITRITNTEKCLKELMELKTKA-EL-EECRSLRS-C-QLEERVSAMEDQMNEMK-EGKFREKRIKRNEQSLQEIWDYVKRPNL-LIGVPESDGENGTKLENTLQDIIQENFPNLARQAN-QIQEIQR-PQRYS-RRATPRHIIVRFTKVEMKEKMLRAAREKG-VTFKGKPIRLT-DL-AETLQARREWGPIFNILEEKNFQHRISYPAKLSFISEGEIKYFTDKQMLTDFVTTRPALKELLKE-LNMERNN-YQ-LQNHAKM
>b_L1PA2::chrX:112581049-112587080(-)_248
MGKKQNRKTGNST-QS-SPPPKE-SSSPA-EQSWMENDFDELREEGFR-SNYSEL-EDIQTKGKEVENFEKNLEECITRITNTEKCLKELMELKTKA-EL-EECRSLRS-C-QLEERVSAMEDEMNEMK-EGKFREKRIKRNEQSLQEIWDYVKRPNL-LIGVPESDGENGTKLENTLQDIIQENFPNLARQAN-QIQEIQR-PQRYS-RRATPRHIIVRFTKVEMKEKMLRAAREKG-VTHKGKPIRLT-DL-AETLQARREWGPIFNILKEKNFQPRISYPAKLSFISEGEIKYFTDKQMLRGFVTTRPALKELLKE-LNMERNN-YQ-LQNHAKM
>b_L1PA2::chr4:86991543-86997572(-)_249
MGKKQNRKTGNSK-QS-SPPPKE-SSSPA-EQSWMENDFDELREEGFR-SNYSEL-EDIQTKGKEVKNFEKNLEECITRITNTEKCLKELMELKTKA-EL-EECRSLRS-C-QLEERVSVMEDEMNEMK-EGKFREKRIKRNEQSLQEIWDYMKRPNL-LIGVPESDEENGTKLENTLQDIIQENFPNLARQAN-QIQEIQR-PQRYS-RRATPRHIIVRFTKVEMKEKMLRAAREKG-VTLKGKPIRLT-DL-AETLQARREWGLIFNILKEKNFQPRISYQAKLSFISEGEIKYFTDKQMLTDFVTTRPALKELLKE-LNMERNN-YQ-LQNHAKM
>b_L1PA2::chrX:51965232-51971252(+)_250
MGKKQNRKTGNSK-QS-SAPPKE-SSSPA-EQSRMENDFDELREEGFR-TNYSEL-EDIQTKXKEVENFEKNLEECITRITNTEKCLKELMELKTKA-EL-EECRTLRS-C-QLEERVSAMEDERNEMK-EGKFREKRIKRNEQSLQEIWDYVKRQNL-LIGVPESDGENGTKLENTLQDIIQENFPNLARQAN-QIQEIQR-PQRYS-RRATPRHIIVRFTKVEMKEKMLRAAREKG-VTLKGKPIRLT-DL-AGTLQARREWGPIFNILKEKNFQPRISYPAKLSFISEGEIKYFTDKQMLRDFVTTRPALKELLKE-LNMERNN-YQ-LQNHAKM
>b_L1PA2::chr9:24574534-24580562(-)_251
MGKKQNRKTGNSK-QS-SPPPKE-SSSPA-EQSWMENDFDELREEGFR-SNYSEL-EDIQTKGKEVENFEKNLEECITRITNTEKCLKELMELKTKA-EL-EECRSLRS-C-QLEERVSAMEDEMNEMK-EGKVREKRIKRNEQSLQEIWDYVKRPNL-LIGVPESDGENGTNLENTLQDIIQENFPNLAGQAN-QIQEIQR-PQRYS-RRATPRHIIVRFTKVEMKEKMLRAAREKG-VTLKGKPIRLT-DL-AETLXARREWGPIFNILKEKNFQPRISYPDKLSFISEGEIKYFTDKQMLRDFVTTRPALQELLKE-LNMERNN-YQ-LQNHAKM
>b_L1PA2::chr11:6206580-6212596(+)_252
MGKKQNRKTGNSK-QS-SPPPKE-SSSPA-EQSWMENDFDELREEGFR-SNYSEL-EDIQTKGKEVENFEKNLEECITRITNTEKCLKELMELKTKA-EL-EECRSLRS-C-QLEERV*AMEDEMNEMK-EGKFREKRIKRNEQSLQEIWDYVKRPNL-LIGGPESDGENGTKLENTLQDIIQENFPSLARQAN-QIQEIQR-PQRYS-RRGTPRHTIVRFTKVEMKEKMLRAAREKG-VTIKGKPIRLT-DL-AETVQARREWGPIFNILKEKNFQPRISYPAKLSFISEGEIKYFTDKQMLRDFVTTRPALQELLKE-LNMERNN-YQ-LQNHAKI
>b_L1PA2::chr3:182143880-182149898(+)_253
MRKKQNRKTGNSK-QS-SPPPKE-SSSPA-EQSWRENDFDELREEGFR-SNYSEL-EDIQTKGKEVENFEKNLEECITRITNTEKCLKELMELKTKA-EL-EECRSLRS-C-QLEERVSAMEEEMNEMK-EGKFREKRIKRNEQSLQEIWDYVNRPNL-LIGVPESDGENGTKLENTLQYIMQENFPNLARQAN-QIQEIQR-PQRYS-RRATPRHIIVRFTKVEMKEKMLRAAREKG-VTLKGKPIRLT-DL-AETLQARREWGPIFNILKEKNFQPRISYPAKLSFISEGEIKYFTDKQMLRDFVTTRPALKELLKE-LNMERNN-YQ-LQNHAKI
>b_L1PA2::chr2:210610904-210616932(-)_254
MGKKQNRKTGNSK-QS-SPPPKE-SSSPA-EQSWMENDFDELREEGFR-SNYSEL-EDIQTKGKEVENFEKNLEECITRITNTEKCLKELMELKTKA-EL-EECRSHRS-C-QLEERVSAMEDEMNEMK-ERKFREKRIKRNEQSLQEIWDYVKRPNL-LIGVPESDGENGNKLENTLQDIIQENFPNLARQAN-QIQEIQR-PQRYS-RRATPRHIIVRFTKVEMKEKMLRAAREKG-VTLKRKPIILT-DL-AETLQARREWGPIFNILKEKNFQPRISYPAKLSFISEGEIKYFTDKQMLRDFVTTRPALKELLKE-LNMERNN-YQ-LQNHAKM
>b_L1PA2::chr14:48264168-48269850(+)_255
MGKKQNRKTGNSK-QS-SPPPKE-SSSPA-EQSWMENDFDELREEGFR-SNYSEL-EDIQTKGKEVENFEKNLEECITRITNTEKCLKELMELKTKA-EL-EECRSLRS-C-QLEERVSAMEDEMNEMK-EGKLREKSIKRNEQSLQEIWDYVKRPNL-LIGVPESDGENGTKLENTLQDIIQENFPNLARQAN-QI*EIQR-PQRYS-RRATPRHIIVRFTKVEMKXKMLRAAREKG-VTLKGKPIRLT-DL-AETLQARREWGPIFNILKEKNFQPRISYPAKLSFISEGEIKYFTDKQMLRDFVTTRPALKELLKE-LSMERNK-YQ-LQNHAKM
>b_L1PA2::chr5:121713239-121719258(-)_256
MGKKQNRKTGNSK-QS-SPPPKE-SSSPA-EQSWMENDFDEVREEGFR-SNYSEL-EDIQTKGKEVENFENNLEECITRITNTEKCLKELMELKTKA-EL-EECRSLRS-C-QLEERVSAMEDEMNEMK-EGKFREKRIKRNEQSLQEIWDYVKRPNL-LIGVPESDGENGNKLENTLQDIIQENFPNLARKAN-QIKEIQR-PQR*S-RRATPRHIIVRFTKVEMKEKMLRAAREKG-FTYKGKPIRLT-DL-AETLQARREWGPIFNILKDKNFQPRISYPDKLSFISEGEIKYFTDKQMLRDFVTTRPALKELLKE-LNMERNN-YQ-LQNHAKM
>b_L1PA2::chr3:155186851-155192877(+)_257
IGKKQNRKTGNSK-QN-SPPPKE-SSSPA-EQSWMENDFDELREEGFR-SNYSEL-DDIQTKGKEVENFEKNLEECITRITNTEKCLKELMELKTKA-EL-EEYRSLRS-C-QLEERVSAIEDEMNEMK-EGKFREKRIKRNE*SLQEIWDYVKRPNL-LIGVPESDGENGTKLENTLQDIIQENFPNLPRQAN-QIQEIQK-PQRYS-RRATPRHIIVRFTKVQMKEKMLRAAREKG-VTLKGKPTRLT-DL-AETLQARREWGPIFNILKEKNFQPRISYPAKLSFISEGEIK*FTNKQMLRDFVTTRPALKELLKE-LNMERNN-YQ-LQNHAKM
>b_L1PA2::chr6:113852319-113858349(+)_258
MGKKQNRKTGNSK-QS-SPPPKE-SSSPA-EQSWMENDFDKLREEGFR-SNYSEL-EDIQTKGKEVENFEKNLEECITRITNTEKCLKELMELKTKA-EL-EECRSLRS-C-QLEERVSAMEDEMNEMK-EGKFREKRIKRNEQSLQEIWDYVKRPNL-LIGVPESDGENGTKLENTLQDIIQENFPNLARQAN-QIQEIQR-PQRYS-RRATPRHITVRFTKVEMKEKMLRAAREKG-VTLKGKPIRLT-DL-AETLQARREWGPIFNILKEKNFQPRISYPAKLRFISEGEIKSFTDKQMLRDFVTTRPALKELLKE-LNMERNN-YQ-LQNHAKM
>b_L1PA2::chrX:151712997-151719022(+)_259
MEKKQNRKTGNSK-QS-SPPPKE-SSSPA-EQSWMENDFDELREEGFR-SNYSEL-EDIQTKGKEVENFEKNLEEYITRITNTEKCLKELMELKTKA-EL-EECRSFSS-F-QLEERVSAMEDEMNEMK-EGKFREKRIKRNEQSLQKIWDYVKRPNL-LIGVPESDGENGTKLENTLQDIIQENFPNLARQAN-QIQEIQR-PQRYS-RRATPRHIIVRFTKVEMKEKMLRAAREKG-VTHKGKPIRLT-DL-AETLQARREWGPIFNILKEKNFQPRISYPAKLSFISEGEIKSFTDKQMLRDFLTTRPALQELLKE-LNMERNN-YQ-LQNHAKM
>b_L1PA2::chr5:148321836-148327853(+)_260
MGKKQNRKTGNSK-QS-SLPPKE-SSSPA-EQSWMENDFDELREEGFR-SNYSEL-EDIQTKGKEVENFEKNLEDCITRITNTEKCLKELMELKTKA-EL-EECRSLRS-*-QLEERVSAMEDEMNEMK-EGKFREKRIKRNEQSLQEIWDYVKRPNL-LIAVPESDGENGTKLENTLQDIIQENFPNLARQAN-QIQEILR-PQRYS-RRATPRHIIVRFTKVEMKEKMLRAAREKG-VTLKGKPIRLT-DL-AETLQARKEWGPIFNILKEKNFQPRISYPAKLSFISEGEIKYFTDKQMLRDFVTTRPALKELLKE-LNTERNN-YQ-LQNHAKM
>b_L1PA2::chr10:82482265-82488300(-)_261
MGKKQNRKTGNSK-QS-SPPPKE-SSSPA-EQSWMENDFHELREEGFR-SNYSEL-EDIQTKGKEVENFEKNLEECITRITNTEKYLKELMELKTKA-EL-EECRSLRS-C-QLEERVSAMEDEMNEMK-EGKFREKRIKRNEQSLQEIWDYVKRPNL-LIGVPESDGENGTKLENTLQDIIQENFPNLARQAN-QIQEIQR-PQRYS-RRATPRHVIVRFTKVEMKEKMLRAAREKG-VTLKGKPIRLT-DL-AETLQARREWGPIFNILKEKNFQPRISYPAKLSFISEGEIKYFTDKQMLRDFVTTRPALKELLKE-LNMERNN-YQ-LQNHAKM
>b_L1PA2::chr18:37767603-37773621(-)_262
MGKKQNRKTGNSK-QS-SPPPKE-SSSPA-EQSWMENDFDELRGEGFR-SNYSEL-EDIQTKGKEVENFEKNLEECITRITNTE*CLKELMELKTKA-EL-EECRSLRS-C-QLEERVSAMEDEMNEMK-EGKFREKRIKRNEQSLQEIWDYVKRPNL-LIGVPESDGENGTKLENTLQDIIQENFPNLARQAN-QIQEIQR-PQRYS-RRATPRHIIVRLTEVEMKEKMLRAAREKG-VTLKGKPIRLT-DL-AETLQARREWGPIFNILKEKNFQPRISYPAKLSFISEGEIKYFTDKQMLRDFITTRPALKELLKE-LNMERNN-YQ-LQNHDKM
>b_L1PA2::chr20:52120390-52126413(+)_263
MGKKQNRKTGNSK-QS-SPPPKE-SSSPA-EQSWMENDFDQLREEGFR-SNYSEL-EDIQTKGKEVENFEKNLEECITRITNTEKCLKELMELKTKA-EL-EECRSLRS-C-QLEERVSAMEDEINEMK-EGKFREKRIKRNEQSLQEIWDYVKRPNL-LIGIPESDGENGTKLENTLQDIIQENFPNLARQAN-QIQEIQR-PQRYS-RRATPRHIIVRFTRVEMKEKMLRAAREKG-VTLKGKPIRLT-DL-AETLQARREWGPIFNILKEKNFQPRISYPAKLSFISEGEIKYFTDKQMLRDFVTTRPALKELLKE-LNMERNN-YQ-LQNHAKI
>b_L1PA2::chr12:42066254-42072271(+)_264
MGKKHNRKTGNSK-QS-SPPPKE-SSSPA-EQSWMENDFDELREEGFR-SNYSEL-EDIQTKGKEVENFEKNLEECITRITNTEKCLKELMQLKTKA-EL-EECRSLRS-C-QLEERVSAMEDEMNEMK-EGKFREKRIKRNEQSLQEIWDYVKRPNL-LIGVPESDGENGTKLENTLQDSIQENFPNLARQAN-QIQEIQR-PQRYS-RRATPRHIIVRFTKVEMKEKMLRAAREKG-VTLKGKPIRLT-DL-AETLQARREWGPIFNILKEKNFQPRISYPAKLSFISEGEIKYFTDKQMLRDFVXTRPALKELLKE-LNMERNN-YQ-LQNHAKM
>b_L1PA2::chr5:30818076-30824103(-)_265
MGKKQNRKTGNSK-QS-SPPPKE-SSSPA-EQSWMENDFDELREEGFR-SKYSEL-EDIETKVKEVENFEKNLEECITRITNTEKCLKELMELKTKA-EL-EECRSLRS-C-QLEERVSAMEDEMSEMK-EGKFREKRIKRNEQSLEEIWDYVKRPNL-LIGVPESDGENGTKLENTLQDIIQENFPSLARQAN-QIQEIQR-PQRYS-RRATPRHIIVRFTKVEMKEKMLRAAREKG-VTLKGKPIRLT-DL-AETLQARREWGPIFNILKEKNFQPRISYPAKLSFISEGEIKSFTDKQMLRDFVTTRPALKELLKE-LNMERNN-YQ-LQNHAKM
>b_L1PA2::chr4:11380364-11386394(-)_266
MGKKQNRKTGSSK-QS-SPPPKE-SSSPA-EQSWMENDFDELREEGFR-SNYSEL-EDIQTKGKEVENFEKNLEECITRITNTEKCLKELMELKTKA-EL-EECRSLRS-*-QLEERVSAMEDEMNEMK-EGKFREKRIKRNEQSLQEIWDYVKRPNL-LIGVPESDGENGTKLENTLQDIIQENFPNLARQAN-QIQEIQI-PQRYS-RRATPRHIIVRFTKVEKKEKMLRAAREKG-VTLKGKPIRLT-DL-AETLQARREWGPIFNILKEKNFQPRISYPAKLSFISEGEIKSFTDKQMLRDFVTTRPALKELLKE-LNMKRNN-YE-LQNHAKM
>b_L1PA2::chr9:31294063-31300085(+)_267
MGKKQNRKTGNSK-QS-SPPPKE-NSSPA-EQSWMENDFDELREEDFR-SNYSEL-EDIQTKGKEVENFEKTLEECITRITNTEKCLKELMELKTKA-EL-EECRSLRS-C-QLEERVSAMEDEMNKMN-DGKFREKRMKRNEQSLQEIWDYVKRPNL-VIGVPESDGENGTKLENTLQDIIQENFPNLARQAN-QIQEIQR-PQRYS-RRATPRHIIVRFTNVEMKEKMLRAAREKG-VTHKGKPIRLT-DL-AETLQARREWGPIFNILKEKNFQPRISYPAKLSFISEGEIKYFTDKQMLKDFVTTRPALKELLKE-LHMERNN-YQ-LQNHAKM
>b_L1PA2::chr18:39211706-39217733(+)_268
MGEKENRKTGNSK-QS-SPPPKE-SSSPA-EQSWMENDFDKLREEGFR-SNYSEL-EAIQTKGKEVENFEKNLEECITRITNTEKCLKELMELKTKA-EL-EECRSLRS-C-QLEERVLAMEDEMNEMK-EGKFREKRIKKNEQSLQEIWDYVKRPNL-LIGVPESDGENGTKLENILQDIIQENFPNLARQAN-QIQEIQR-PQRYS-RGATPRHIIVRFTKVEMKEKMLRAAREKG-VTLKGKPIRLT-DL-AETLQARREWWPIFNILKEKNFQPRISYPAKLSFISEGEIKSFTDKQMLRDFVTTKPALKELLKE-LNMERNN-YQ-LQNHAKM
>b_L1PA2::chr14:49563432-49569450(+)_269
MGKKQNRKTGNSK-QS-SPPPKE-SSSPA-EQSWMENDFDELREGGFR-SNYSEL-EDIQTKGKEVENFEKNLEECITRITNTEKCLKELMELKTKA-EL-EECRSLRS-C-QLEERVSAMEDEMNEMK-EGKFREKRIKRNEQSLQEIWDYVKRPNL-LTGVPESDGENGTKLENTLQDIIQENFPNLARQAN-QIQEIQR-PQRYS-RRATPRHIIVRFTKVEMKEKMLRAAREKG-VTLKGKPIGLT-DL-AETLQARREWGPIFNILKDKNFQPRISYPAKLSFISEGEIKYFTDKQMLRDFVTTRPALKELLKE-LNMERNN-YQ-LQNHAKM
>b_L1PA2::chr5:170510967-170516977(-)_270
MGKKQSRKTGNSK-QS-SPPPKE-SSSPA-EQSWMENDFDELREEGFR-SNYSEL-EDIQTKGKEVENFEKNLDECITRITNKEKYLKELMELKTKA-EL-EECRSLRS-C-QLEERVSVMEDEMNEIK-EGKFREKRIKRKEQSLQEIWDYVKRPNL-LIGVPESDGENGNKLENTLQDIIQENFPNLARQAN-QIQEIQR-PQRYS-RRATPRHIIVTSSKVEMQKKMLRAAREKG-VTYKGKPTKPT-NL-AETL*ARXEWGPIFNILKEKNFQPRISYPAKLSFISEGEIKYFTDKQMLTDFVTTRPALKELLKE-LNMERNN-YQ-LQNHAKM
>b_L1PA2::chr2:92109199-92115230(+)_271
MEKKQNRKTGNPK-QS-SPPPKE-SSSLA-EQSWMENDFDELREEGFR-SNYSEL-EDIQTKGKEVENFEQNSEECITRITNTEKCLKELMELKTKA-EL-EECRSLRS-C-QLEERVSAMEDEMNEMK-EGKFREKRIKRNEQSLQEIWDYEKRPNL-LIGVPESDGENGTKLENTLQDIIQENFPNLARQAN-QIQEKQR-PQRYS-RRATPRHKIVRFTKVEMKEKMLRTAREKG-VTLKGKPIRLT-DL-AETLQARREWGPIFNILKEKNFQPRISYPAKLSFISEGEIKYSTDKQMLTHFVTTRPALKELLKE-LNMERNN-YQ-LQNHAKM
>b_L1PA2::chr20:41243577-41249607(-)_272
MGKKQNRKTGNSK-QS-SPPPKE-SSSPA-EQSWMQNDFDELREEGFR-SNYSEL-EDIQTKGKEVENFEKNLEECITRITNTEKCLKELMELKTKA-EL-EECRSLRS-C-QLEERASAMKDEMNEMK-EGKFREKRIKRNEQSLQEIWDYVKRPNL-LIGVPESDRENGTKLENTLQDIIQENFPNLARQAN-QIQEIQR-PQRYS-RRATPRHIIVRFTKVEMKEKMLRAAREKG-VTLKGKPIRLT-DL-AETLQARREWGPIFNILKEKNFQPRISYPAKLSFISEGEIKYFTDKQMLRHFVTTRPALKELLKE-LNMERSN-YQ-LQNHAKM
>b_L1PA2::chr2:222849281-222855305(+)_273
MGKKQNRETGNSK-QS-SPPPKE-SSSPA-EQSWMENDFDELREEGFR-SNYSEL-EDVQTKGKEVENFEKNLEECITRITNTEKCLKELMELKTKA-EL-EECRSLRS-C-QLEERVSAMEDEMNEMK-EGKFRDKRIKRNEQSLQEIWDYVKRPNL-LIGVPESDGENGTKLENTLQDIIQENFPNLARQAN-QIQEIQR-PQRYS-RRATPRHIIVRFTKVEMKEKMLRAAREKG-VTLKGKPIRLT-DL-AETLQARREWGPIFNILKEKNFQPRISYPAKLSFISEGEIKYFTDKQMLRDFVTTRPALKELLKE-LNMKRNN-YQ-LQNHAKM
>b_L1PA2::chr10:86039723-86045762(+)_274
MGKKQNRKTGNSK-QS-SPPPK*-SSSPA-EQSWMENDFDELREEGFR-SNYSEL-EDIQTKGKEVENFEKNLEECITRITNTEKCLKELMELKTKA-EL-EECRSLRS-C-QLEERLSAMEDEMNEMK-EGKFREKRIKRNEQSLQEIWDYVKRPNL-MIGVPESDGENGTKLENTLQDIIQENFPNLARQAN-QIQEIQR-PQRYS-RRATPRHVIVSFTKVEMKEKMLRAAREKG-VTLKGKPIRLT-DL-AETLQARREWGPIFNILKEKNFQPRISYPAKLSFISEGEIKYFTDKQMLRDFVTTRPALKELLKE-LNMERNN-YQ-LQNHAKM
>b_L1PA2::chr3:102939292-102945320(+)_275
MGKKQNRKTGNSK-QS-SPPPKE-SSSPA-EQSWMENDFDELREEGFR-SNYSEL-EDIQTKGKEVENFEKNLEECITRITNTEKCLKELMELKTKA-EL-EECRSLRN-C-QLEERVSAMEDEMNEMK-EGKFREKRIKRNEQSLQEIWDYVKRPNL-LIGVPESDVENGTKLENTLQDIIQENFPNLARQAN-QIPEIQR-PQRYS-RRATPRHIIVRFTKVEMKEKMLRAAREKG-VTLKGKPIRLT-DL-TETLQARREWGPIFNILKDKNFQPRISYPAKLSFISEGEIKYFTDKQMLRDFVTTRPALKELLKE-LNMERNN-YQ-LQNHAKM
>b_L1PA2::chr11:100322589-100328604(+)_276
MGKKQNRKTGNSK-QS-SPPPKE-SSSPA-EQSWMENDFDELREEGFR-SNYSEL-EDIQTKGKEVENFEKNLEECITRITNTEKCLKELMELKTKA-EL-EECRSLRS-C-QLEERVSAMEDEX-XMK-EGKFREKRIKRNEQSLQEIWDYVKRPNL-LIGVPESDAENGTKLENTLQDIIQENFPNLARQAN-QIQEIQR-PQRYS-RRATPRHIIVRFTKVEMKEKMLRAAREKG-VTLNGKRIRLT-DL-AETLQARREWGPIFNILKEKNFQPRISYPAKLSFISEGEIKYFTDKQMLRDFVTTKPALKELLKE-LNMERNN-YQ-LQNHAKI
>b_L1PA2::chr1:171342725-171348706(+)_277
MGKKQNRKTGNSK-QS-SPPPKE-SSSPA-E*SWVENDFDELREEGFR-SNYSEL-EDIQTKGKEVENFEKNLEECITRITNTEKCLKELMELKTKA-EL-EECRSLRS-C-QLEERVSAMEDEMNEMK-EEKFREKRIKRNEQTLQEIWDYVKRPNL-LIGVPESDGENGTKLENTLQDIIQENFPNLARQAN-QIQEIQR-PQRYS-RRATPRHIIVRFTKVEMKEKMLRAAREKG-VTLKGKPIRLT-DL-AETLQARREWGPIFNILKEKNFQPRISYPAKLSFISEGEIKYFTDKQMLRDFVTTRPALKELLKE-LNMERNN-YQ-LQNHAKM
>b_L1PA2::chr11:49796671-49802703(-)_278
MGKKQNRKTGNSK-QS-SPPPKE-SSSPA-EQSWMENDFDELREEGFR-SNYSEL-EDIQTKGKEVENFEKNLEECITRITNTEKCLKELMELKTKA-EL-EECRSLRS-C-QLEERVSAMEDEMNEMK-EGKFREKRIKRNEQSLQEIWDYVKRPNL-LIGVPESDAENGTKLENTLQDIIQENFPNLARQAD-QIQEKQR-PQRYS-RRATPRHIIVRFTKVEMKEKMLRAAREKG-VTLKGNPIRLT-DL-AETLQARREWGPIFNILKENNFQPRISYPAKLSFISEGEIKYFTDKQMLRDFVTTRPALKELLKE-LNMERNN-YQ-LQNHAKM
>b_L1PA2::chr8:129903734-129909767(-)_279
MGKKQNRKTGNSK-QS-SPPPKE-SSSPA-EQSWMENDFDELREEGFR-SNYSEL-EDIQTKGKEVDNFEKNLEECITRTTNTEKCLKELMELKTKA-EL-EECRRLRS-C-QLEERVSAMEDEMNEMK-EGKFREKRIKRNEQSLQEIWDYVKRPNL-LIGVPESDGENGTKLENTLQDIIQENFPNLARQAN-QIQEIQR-PQRYS-RRATPRHIILRFTKVEMKEKMLRAAREKG-VTLKGKPIRLT-DL-AETLQARREWGPIFNILKEKNFQPRTSYPA*LSFISEGEIKSFTDKQMLRDFVTTRPALK*LLKE-LNMERKN-YQ-LQNHAKM
>b_L1PA2::chr16:75855857-75861879(-)_280
MGKKQNRKTGNSK-QS-SPPPKE-SSSPA-EQSWMENDFDELREEGFR-SNYSEL-EDIQTKGKEVENFEKNLEECITRITNTEKCLKELMELKTKA-EL-EECRSLRS-C-QLEERVSAMEDEMNEMK-EGKFREKRLKRNE*SLQEIWDYVKRPNL-LIGVPEGHRENGTKLENTLQHIIQENFPNLARQAN-QIQEIQR-PQRYS-RRATPRHIIVRFTKVEMKEKMLRAAREKG-VTLKGKPIRLT-DL-AETLQARRQWGPILNILKEKNFQPRVSYPAKLSFISEGEIKYFTDKQMLRDFVTTRPALKELLKE-LNMERNN-YQ-LQNHAKM
>b_L1PA2::chr4:14011078-14017110(-)_281
MGKKQNRKTGNSK-QS-SPPPKE-SSSPA-EQSWMENDFDELREEGFR-SNYSEL-EDIQTKGKEVENFEKNLEECITRITNTEKCLKELMELKTKT-EL-EESRSLRS-C-QLEERVSAMEDEMNEMK-EGKFREKRINRNEQSLQEIRDYVKRPNL-LIGVPESDGENGTKLENTLQDIIQENFSNLARQAN-QIQEIQR-PQRYS-RRATPRHIIVRFTKVEMKEKMLRAAREKG-VTLKGKPIRLT-DL-AETLQARREWGPIFNILKEKNFQPRISYPAKLSFISEGEIKYXTDKQMLTDFVTTRPALKELLKE-LNMERNN-YH-LQNHAKM
>b_L1PA2::chr2:207772759-207778776(+)_282
MGEKQNRKTGNSK-QS-SPPPKE-SSSPA-EQSWMENDFDELREEGFR-SNYSEL-EDIQTKGKEVENFEKNLEECITRITNTEKCLKELMELKTKA-EL-EECRSLRS-C-QLEERVSAMEDEMNEMK-EGKFREKRIKRNEQSLQEIWDYVKRPNL-LIGVPESDGENGTKLENTLQEIIQENFPNLARQAN-QIQEIQR-PQRYS-RRATPRHIIVRFTKVEMKEKMLRAAREKG-VTLKGKPIRLT-DL-AETLQARREWGPIFNILKEKNFQPRISYPAKLSFISEGEIKYFTNKQMLGDFVTTRPALKELLKE-LNMERNN-YQ-LQNHAKM
>b_L1PA2::chr7:130262069-130267780(+)_283
MGKKQNRKTGNSK-QS-SPPPKE-SSSPA-EQSWMENDFDELREEGFR-SNYSEL-EDIQTKGKEVESFEKNLEECITRITNTEKCLKEVMELKTKA-EL-EECRSLRS-C-QLEERVSAMED*MNEMK-EGKFREKRIKRNEQSLQEIWDYVKRPNL-LIGVPESDGENGTKLENTLQDIIQQNFPNLARQAN-QIQEIQR-PQRYS-RRATPRHIIVRFTKVEMKEKMLRAAREKG-VTLKGKPIRLT-DL-AETLQARREWGPIFNILKEKNFQPRISYPAKLSFISEEEIKYFTDKQMLRDFVTTRPALKELLKE-LNMERNN-YQ-LQNHAKM
>b_L1PA2::chr5:122572305-122578310(-)_284
MGKKQNRKTGNSK-QS-SPPPKE-SSSPA-EQSWMENDFDELREEGFR-SNYSEL-EDIQTKGKEVENFEKNLEECITRITNTEKCLKELMELKTKA-EL-EEHRSLRS-C-QLEESVSAMEDEMNEMK-EGKFREKRIKRNEQSLQEIWDCVKRPNL-LIGVPESDGENGTKLENTLQDIIQENFPNLARQAN-QIPEIQR-PQRYS-RRATPRHIIVRFTKVEMKEKMLRAAREKG-VTLKGKPIRLT-DL-AETLQARREWGPIFNILKDKNFQPRISYPAKLSFISEGEIKYFTEKQMLRDFVITRPALKELLKE-LNMERNN-YQ-LQNHAKT
>b_L1PA2::chr12:73788589-73794610(+)_285
MGKKQNRKTGNSK-QS-SPPPKE-SSSPA-EQSWMENDFDELREEGFR-SNYSEL-EDIQTKSKEVENFEKNLEECITRITNTEKCLKELMELKTKA-EL-EECRSRRS-C-QLEERVSAMEDEMNEMK-EGKFREKRIKRNEQSLQEIWDYVKRPNL-LIGVPESDGENGTKLENTLQDIIQENFPNLARQAN-QIQEIQR-PQRYS-RRATPRHIIVRFTKVEMKEKMLRATR-XG-VTLKGKPIRLT-DL-AETLQARREWGPIFNNLKEKNFQARISFPAKLSFISEGEIKYFTDKQMLRHFVTARPALKELLKE-LNMERNN-YQ-LQNHAKM
>b_L1PA2::chr5:130067787-130073802(+)_286
MGKKQSRKTGNSK-QS-SPPPKE-SSSPA-EESWMENDFEELREEGFR-SNYSEL-EDIQTKGKEVENFENNLEECITRITNTEKCLKELMELKTKA-EL-EE*RSLRS-C-QLEERVSAMEDEMNEMK-EGKFREKRIKRNEQSLQEIWDYVKRPNL-LIGVPESDGENGTKLENTLQDIIQENFPNLARQAN-HIQEIQR-PQRYS-RRATPRHIIVRFTKVEMKEKMLRAAREKG-VTLKGKPIRLT-DL-AETLQARREWGPIFNILKEKNFQPRISYPAKLSFISEGEIKYFTDKQMLRDFVTTRPALKELLKE-LNMERNN-YQ-LQNHDKM
>b_L1PA2::chrX:151404469-151410500(-)_287
MGKKQNRKTGNSK-QS-SPPPKE-SSSPA-EQSWMENDFDELREEGFR-SNYSEL-EDIQTKGKEVENFEKNLEECITRITNTEKYLKELMELKTKA-EL-EECRSLRS-C-QLEERVSVMEDEMNEMK-EGKFREKRIKRYEQSLQEIWDYVKRPNL-LIDVPESDGENGTKLENTLQDIIQENFPNLARQAN-QIQEIQR-PQRYS-RRATPRHIIVRFTKVEMKEKMLRAAREKG-VTLKGKPIRLT-DL-AETLQARREWGPIFNVLKEKNFQTRISYPAKLSFISEGEIKYFTDKPMLRDFVTTRPALKVLLKE-LNMERNN-YQ-LQNHAKM
>b_L1PA2::chr12:68293988-68300004(+)_288
MGKKQNRKTGNSK-QS-SPPPKE-SSSPA-EQSWMENDFEELREEGFR-SNYSEL-EDIQTKGKEVENFENNLEECITRITNTEKCLKELMELKTKA-EL-EECRSLRS-C-QLEERVSAMEDEMNEMK-EGKFREKRIKRNEQSLQEIWDYVKRPNL-LIGVLESDGENGTKLENTLQDIIQENFPNLARQAN-QIQEIQR-PQRYS-RRATPRHIIVRFTKVEMKEKMLRAAREKX-VTLKGKPIRLT-DL-AETLQARREWGPIFNILKEKNFQPRITYPAKLSFISEGEIKYFTDKQILRDFVTTRPALKELLKE-LNMERNN-YQ-LQNHAKM
>b_L1PA2::chr11:102239897-102245923(-)_289
MGEKQNRKAGNSK-QS-SPLPKE-SSSPA-EQSWMENDFDELREEGFR-SNYSEL-EDIQTKGKEVENFEKNLEECITRITNTEKCLKELMELKTKA-EL-EECRSLRS-C-QLEERVSAMEDEMNEMK-EGKFREKRIKRNEQSLQEIWDYVKRPNL-LIGVPESDGEIGTKLENTLQDIIQENFPNLARQAN-QIQEI*R-PQRYS-RRATPRHIIVRFTKVEMKEKMLRAAREKG-VTLKGKPIRLT-DL-AETLQARREWGPIFNILKEKNFQPRISYPAKLSFISEGEIKYFTDKQMVRDFVTTRPALKELRKE-LNMERNN-YQ-LQNHAKM
>b_L1PA2::chrX:97679323-97685355(-)_290
MGKKQNRKTGNSK-QS-SPPPKE-SSSPA-EQS*MENDFDELREEDFR-SNYSDL-EDIQTKGKEVENFEKNLEECITRITNTEKCLKELMELKTKA-EL-EECRSLRS-W-QLEERVSAMEDEMNEMK-EGKFREKRIKRNEQSLQEIWEYVKRPNL-LIGVPESDRENGTKLENTLQDIIQENFPNLARQAN-QIQEIQR-PQRYS-RRATPTHIIVRFTKLEMKEKMLRAAREKG-VTLKGKPIRLT-DL-AETLQARREWGPIFNILKEKNSQPRISYPAKLSFISEGEIKYFTDEQMLRDFVTTRPALKELLKE-LNMERNN-YQ-LQNHAKM
>b_L1PA2::chr10:31732341-31738366(-)_291
MGKKQNRKSGNSK-QS-SPPPKE-SSSPA-EQSWMENDFDELREEGFR-SNYSEL-EDIQTKGKEVENFEKNLEECITRITNTEKCLKELMELKTKA-EL-EECRSLRS-C-QLEERVSAMEDEMNEMK-EGKFREKRIKRNEQSLQEIWDYVKRPNL-LIGVPESDGENGTKLENTLQDIIQENFPNLARQAN-QIQEIQR-PKRYS-RRATPRHIIVRFTKVEMKEEMLRAAREKG-VTLKGKPIRLT-DL-AETLQARXXWGPIFNILKEKNFQPRISYPAKLSFISEGEIKSFTHKQMLRDFVTSRPALKELLKE-LNMERNN-YQ-LQNHAKM
>b_L1PA2::chr12:71511852-71517883(+)_292
MGIKQNRKTGNSK-QS-SPPPKE-SSSPA-EQSWMENDFDELREEGFR-SNYSEL-EDIQTKGKEVENFEKILEECITRITNTEKCLKELMELKTKA-EL-EECRSLRS-C-QLEERVSAMEDEMNEMK-EGKFREKRIKRNEQSLQEIWDYVKRPNL-LIGVPESDGENGTKLENTLQDIIQENFPNLARQAN-QIQEIQR-PQRYS-RRATPRHIIVRFTKVEMKEKMLRAAREKG-ATLKGKPIRLT-DL-AETLQARREWGPIFNILKEKNFQPRISYPAKLSFISEGEIKFFTDKQMLRDFVTTRPALKELLKE-LNMERNN-YQ-LQNHAKM
>b_L1PA2::chr5:169666780-169672799(-)_293
MGKKQNRKTGNSK-QS-SPPPKE-SSSPA-EQSWMENDFDELREEGFR-SNYSEL-EDIQTKGKEVENFEKNLEECITRITNTEKCLKELMELKTKA-EL-EECRSLRS-*-QLEERVSAMADEMNEMK-EGKFREKRIKRNEQSLQEIWDYVKRPNL-LIGVPESDGENGTKLENTLQDTIQENFPNLARQAN-QIQEIQR-PQRYS-RRATPRHIIVRFTKVEMKEKMLRAAREKG-VTLKGKPIRLT-DL-AETLQARREWGPIFNILKEKDLQPRISYPAKLSFISEGEIKYFTDKQMLRDFVTTRPALKELLKE-LNMERNN-YQ-LQNHAKM
>b_L1PA2::chr14:40795411-40801413(+)_294
MGKKQNRKTGNSK-QS-SPPPKE-SSSPA-EQSWMENDFDEQREEGFR-SNYSEL-EDIQTKGKEVENFEKNLKECITRITNTEKCLKELMELKTKA-EL-EECRSLRS-C-QLEERVSAMEDEMNEMK-EGKFREKRIKRNEQSLQEIWDYVKRPNL-LTGVPESDGENGTKLENTLQDIIQENFPNLARQAN-QIQEIQR-PQRYS-RRATPRHIIVRFTKVEMKEKMLRAAREKG-VTLKGKPIRLT-DL-AETLQARREWGPIFNILKEKNFQPRISYPAKLSFISEGEIKYFTDKQMLRDFVTTRPALKELLKE-LNMERNN-YQ-LQNHAKM
>b_L1PA2::chr9:72813972-72819997(-)_295
MGKKQNRKTGNSK-QS-SPPPEE-SSSPA-EQSWMENDFDELREEGFR-SNYSEL-EDIQTKGKEVGNFEKNLEECITRITNTEKCLKELMELKTKA-EL-EECRSLRS-C-QLEERVSAMEDEMNEMK-EGKFREERIKRNEQSLQEIWDYVKRPNL-LIGVPESDGENGTKLENTLQDIIQENFPNLARQAN-QIQEIQR-PQRYS-RRATPRHINVRFTKVEMEEKMLRAAREKG-VTLKGKPIRLT-DL-AETLQARREWGPIFNILKEKNFQPRISYPAKLSFISEGEIKYFTDKQMLTDFVTIRPALKELLKE-LNMERNN-YQ-LQNHAKM
>b_L1PA2::chrY:7022152-7028174(-)_296
MGKKQNRKTGNSK-QS-SPPPKE-SSSPA-EQSWMENDFDELREEGFR-SNYSEL-EDIQTKGKEVENFEKNLEECITRITNTEKCLKELMELKTKA-EL-EECRSLRS-C-QLEERVSAVEDEMNEMK-KGKFREKRIKRNEQSLQEIWDYVKRPNL-LIGVPESDGENGTKLENTLQDIIQENSPNLARQAN-QIQEIQR-PQRYS-RRATPRHIIVRFTKVEMKEKMLRVAREKG-VTLKGKPIRLT-DL-AETLQARREWGPIFNILKEKNFQPRISYPAKLSFISEGEIKYFTDKQMLRDFVTTRPALKELLKE-LNMERNN-YQ-LQNHAKM
>b_L1PA2::chr7:116358551-116364543(-)_297
MGKKQNRKTGNSK-QS-SPPPKE-SSSPA-EQSWMENDFGELREEGFR-SNYSEL-EDIQTKGKEVENFEKNLEECITRITNTEKCLKELMELKTKA-EL-EECRSLRS-C-QLEERVSAMEDEMNEMK-EGKFREKRIKRNEQSLQEIWDYVKRPNL-LIGVPESDGENGTKLENTLQDIIQENFPNLARQAN-QIQEIQR-PQRYS-RRATPRHIIVRFTKVEMKEKMLRAAREKG-VTLKGKPIRLT-DL-AETLQARREWGPIFHILKEKNFQPRISYPAKLSFISEGEIKYFTDKQMLRDFVTTRPALKELLKE-LNMERNN-YQ-LQNHAKM
>b_L1PA2::chr2:63062613-63068633(+)_298
MGKKQNRKTGNSK-QS-SPPPKE-SSSPA-EQSWMENDFDELRXXGFR-SNYSEL-EDIQTKGKEVENFEKNLEECITRITNTEKCLKELMELKTKA-EL-EECRSLRS-C-QLEERVSAMEDEMNEMK-EGKFREKRIKRNEQSLQEIWDYVKRPNV-LIGVPESDGENGTKLENTLQDIIQENFPNLARQAN-QIQEIQR-PQRYS-RRATPRHIIVRFTKVEMKEKMLRAAREKG-VTLKGKPIRLT-DL-AETLQARREWGPIFNILKEKNFQPRISYPAKLSFISEGEIKYFTDKQMLRDFVTTRPALKELLKE-LNMERNN-YQ-LQNHAKM
>b_L1PA2::chr12:55738033-55744058(+)_299
MGKKQNRKTGNSK-QS-SPPPKE-SSSPA-EQSWMENDFHELREEGFR-SNYSEL-EDIQTKGKEVENFEKNLEECITRITNTEKCLKELIELKTKA-EL-EECRSLRS-C-QLEERVSTMEDEINEMK-EGKFRQKRIKRNEQSLQEIWDYVKRPNL-LIGVPESDAENGTKLENTLQDIIQENFPNLARQAN-QIQEIQR-PQRYS-RRATPRHIIVRFTKVEMKEKMLRAAREKG-VTLKGKPIRLT-DL-AETLQARREWGPIFNILKEKNFQPRISYPAKLSFISEGEIKYFTDKQMLRDIVTTRPALKELLKE-LNMERNN-YQ-LQNHAKM
>b_L1PA2::chr16:60556649-60562664(+)_300
MGKKQNRKTGNSK-QS-SPPPKE-SSSPA-EQSWVENDFDELREEGFR-SNYSEL-EDIQTKGKEVENFEKNLEECITRITNTEKCLKELMELKTKA-EL-KECRSLRS-C-QLEERVSAMEDEMNEMK-EGKFRDKRIKRNEQSLQEIWDYVKRPNL-LIGVPESDGENGTKLENTLQDIIQENFPNLARQAN-QIQEIQR-PQRYS-RRATPRHIIVRFTKVEMKEKMLRAAREKG-VTLKGKPIRLT-DL-AETLQARREWGPIFNILKEKNFQPRISYPAKLSFISEGEIKYFTDKQMLRDFVTTRPALKELLKE-LNMERNN-YQ-LQNHAKM
>b_L1PA2::chr1:58838843-58844878(-)_301
MGKKQNRKTGNSK-QS-SPPPKE-SSSPA-EQSWMENDFDKLREEGFR-SNYSEL-ENIQTKGKEVENFEKNLEECITRITNTEKCLKELMELKTKA-EL-EECRSLRS-C-QLEERVSAMEDEMNEMK-EGKFREKRIRRSEQSLQEIWDYVKRPNL-LIGVPESDAENGTKLENTLQDIIQENFPNLARQAN-QIQEIQR-PQRYS-RRATPRHIIVRFTKVEMKEKMLRAAREKG-VTLKGKPIRLT-DL-AETLQARREWGPIFNILKEKNFQPRISYPAKLSFISEGEIKYFTDKQMLTDFVTTRPALKELLKE-LNMERNN-YQ-LQNHAKM
>b_L1PA2::chr15:82022621-82028649(+)_302
MGKKQNRKTGNSK-QS-SPPPKE-SS*PA-EQSWMENDFDELREEGFR-SNYSQL-EDIQTKGKEVENFEKNLEECITRITNTEKCLKELTELKTKA-EL-EECRSLRS-C-QLEERVSAMEDEMNEMK-EGKFREKRIKRNEQSLQEIWDYVKRPNL-LIGVPESDGENGTKLENTLQDIIQENFPNLARQAN-HIQEIQR-PQRYS-RRATPRHIIVRFTKVEMKEKMLRAAREKG-VTLKGKPIRLT-DL-AETLQARREWGPIFNILKEKNCQPRISYPAKLSFISEGEIKYFTDKQMLRDFVTTRPALKELLKE-LNMERNN-YQ-LQNHAKM
>b_L1PA2::chr7:50966539-50972571(+)_303
MGKKQNRKTGNSK-QS-SPPPKE-SSSPA-EQSWMENDFDVLREEGFR-SNYSEL-EDIQAKGKEVENFEKNFEECITRITNTEKCLKELMELKTKA-EL-EECRSLRS-C-QLEERVSAMEDEMNEIK-EGKFREKRIKRNEQSLQEIWDYVKRPNL-LIGVPESDGENGTKLENTLQDIIQENFPNLARQAN-QIQEIQR-PQRYS-RRVTPRLIIVRFTKVEMKEKMLRAAREKG-VTLKGKPIRLT-DL-AETLQARREWGPIFNILKEKNLQPRIAYPAKLSFISEGEIKYFTDKQMLRDFVTTRPALKELLKE-LSMERNN-YQ-LQNHAKM
>b_L1PA2::chr2:134304436-134310329(+)_304
MGKKQNRKTGNSK-QS-SPPPKE-SSSPA-EQSWMENDFDELREEGFR-SNYSEL-EDIQTKGKEVENFEKNLEECMTRITNTEKCLKELMEVKTKA-EL-EECRSLRS-C-QLEERVSAMEDEMNEMK-EGKVREKRIKRNEQNLQEIWDYVKRPNL-LIGVPESDGENGTKLENTLQDIIQQNFPNLARQAN-QIQEIQR-PQRYS-RRATPRHIIVRFTKVEMKEKMLRAAREKG-VTLKGKPIRLT-DL-AETLQARTEWGPIFNILKDKNFQPRISYPAKLSFISEGEIKYFTDKQMLRDFVTTRPALKELLKE-LNMERKN-YQ-LQNHAKT
>b_L1PA2::chr9:72092026-72098045(+)_305
MGKKQNRKTGNSK-QS-SPPPKE-SSSPA-EQSWMENDFDELREEGFR-SNYSEL-EDIQTKGKEVENFEKNLEECITRITNTEKCLKELMELKTKA-EL-EECRSLRS-C-QLEERVSAMEDEMNEMK-EGKFREKRIKRNEQSLQEVWDYVKRPNL-LIGVPESDGENGTKLENTLQDIIQENFPNLARQAN-QIQEIQR-PQRYS-RRATPRHIIVRFTKVEMKEKMLRAAREKG-VTLKGKPIRLT-DL-AETLQARREWGPIFNILKEKNFQPRISYPAKLSFISEGEIKYFTDKQMLRDFVTTRPALKELLKE-LNMERNN-YQ-LQNHAKM
>b_L1PA2::chr9:72120967-72126986(+)_306
MGKKQNRKTGNSK-QS-SPPPKE-SSSPA-EQSWMENDFDELREEGFR-SNYSEL-EDIQTKGKEVENFEKNLEECITRITNTEKCLKELMELKTKA-EL-EECRSLRS-C-QLEERVSAMEDEMNEMK-EGKFREKRIKRNEQSLQEVWDYVKRPNL-LIGVPESDGENGTKLENTLQDIIQENFPNLARQAN-QIQEIQR-PQRYS-RRATPRHIIVRFTKVEMKEKMLRAAREKG-VTLKGKPIRLT-DL-AETLQARREWGPIFNILKEKNFQPRISYPAKLSFISEGEIKYFTDKQMLRDFVTTRPALKELLKE-LNMERNN-YQ-LQNHAKM
>b_L1PA2::chr4:32362197-32368202(-)_307
MGKKQNRKTGNSK-QS-SPPPKE-SSSPA-EQSWMENDFDELREEGFR-SNYSEL-EDIQTKGKEDENFEKNLEECITRITNTEKCLKELMELKTKA-EL-EECRSLSS-C-HLEERVSAMEDEMNEMK-EGKFREKRIKRNEQSLQEIWDYVKRPNL-LIGVPERDGENGTKLENTLQDIIQENFPNLARQAN-QIQEIQR-PQRYS-RRATPRHIFVRFTKVEMKEKMLRAAREKG-VTLKGKPIRLT-DV-AETLQTIREWGPIFNILKEKNFQPRISYPAKLSFISEGEIKYFTDKQMLRDFVTTRPALNELLME-LNMERNN-YQ-LQNHAKM
>b_L1PA2::chr4:142798499-142804529(-)_308
MGKKQNRKTGNSK-QS-SPPPKE-SSSPA-EQSWMENDFDELREEGFR-SNYSEL-EDIQTKGKEVENFEKNLEEYITRITNTEKCLKELMELKTKA-EL-EECRSLRS-C-QLEERVSAMEDEMNEMK-EGKFREKRMKRNEQSLQEICDYVKRPNL-LIGVPESDGENGTKLENTLQDIIQENFPNLARQAN-QIQEIQR-PQRFS-RRATPRHIIVRFTKVEMKEKMLRAAREKG-VTLKGKPIRLT-DL-AETLQARREWGPIFNILKEKNFQPRISYPAKLSFISEGEIKYFTDKQMLRDFVTTRPALKELLKE-LNMERNK-YQ-LQNHAKM
>b_L1PA2::chr17:31005275-31011290(-)_309
MGKKQNRKTGNSK-QS-SPPPKE-SSSPA-EQSWMENDFDELREEGFR-SNYSKL-EDIQTKGKEVENFEKNLEECITRITNTEKCLKELMELKTKA-EL-EECRSLRS-C-QLEERVSAMEDEMNEMK-EGKFREKRIKRNEQSLQEIWDYVKRPNL-LIGVPESDGENGTKLENTLQDIIQENFPNLARQAN-QIQEIQR-PQRYS-RRATPRHVIVRFTKVEMXXKMLRAAREKG-VTLKGKPIRLT-DL-AETLQARREWGPIFNILKKKNFQPAISYPAKLSFISEGEIKSFTDKQMLRDFVTTRPALKELLKE-LNMERNN-YQ-LQNHAKM
>b_L1PA2::chr2:197386212-197392224(-)_310
MGKKQNRKTGNSK-QS-SPPPKE-NSSPA-EQSWMENDVDELREEGFR-SNYSEL-EDIQTKGKEVENFEKNLEECIIRITNTEKCLKELMELKTKA-EL-EECRSLRS-C-QLEERVSAMEDEMNEMK-EGKFREKRIKRNEQSLQEIWDYVKRPNL-LIGVPESDGENGTKLENTLQDIIQENFPNLARQAN-QIQEIPR-PQRYS-RRATPRHIIVRFTKVEMKEKMLRAAREKG-VTLKGKPIRLT-DL-AETLQARREWGPIFNILKEKNFQPRISYPAKLSFISQGEIKYFTDKQMLRDFVTTRPALKELLKE-LNMERNN-YQ-LQNHAKM
>b_L1PA2::chr15:39712771-39718789(+)_311
MGKKQSRKTGNSK-QS-SPPPKE-SSSPA-EQSWMENDFDELREEGFT-SNYSEL-EDIQTKGKEVENFEKNLEECITRITNTEKCLKELMELKTKA-EL-EECRSLRS-C-QLEERVSAMEDEMNEMK-EGKFREKRIKRNEQSLQEIWDYVKRPNL-LIGVPESDAENGTKLENTLQDIIQ*NFPNLARQAN-QIQEIQR-PQRYS-RRATPRHIIVRFTKVEMKEKMLRAAREKG-VTLKGKPIRLT-DL-AETLQARREWGPIFNILKEKNFQPRISYPAKLSCISEGEIKYFTDKQMLRDFVTTRPALKELLKE-LNMERNN-YQ-LQNHAKM
>b_L1PA2::chr7:29619552-29625579(+)_312
MGKKQNRKTGNSK-QS-SPPPKE-SSSPA-EQSWMENDFDELREEVFR-SNYSEL-EDIQTKGKEVENFEKNLEECITRITNTEKCLXELMELKTKA-EL-EECRSLRS-C-QLEERVSVMEDEMNEMK-EGKFREKGIKRNEQSLQEIWDYVKRPNL-LIGVPESDRENGTKLENTLQDIIQENFPNLARQAN-QIQEIQR-PQRYS-RRATPRHIIVRFTKVEMKEKMLRAAREKG-VTLKGKPIRLT-DL-AETLQARREWGPIFNILKEKNFQPRISYPAKLSFISEGEIKYFTDKQMLRHFVTTRPALKELLKE-LNMERNN-YQ-LQNHAKM
>b_L1PA2::chr8:120171637-120177649(-)_313
MGKKQNRKTGNSK-QR-SPPPKE-SSSPA-EQSWMENDFDELREEGFR-SNYSEL-EDIQTKGKEVENFGKNLEECITRITNTEKCLKELMELKTKA-EL-EECRSLRS-C-QLEERVSAMEDEMNEMK-EGKFREKRIKRNEQSLQEIWDYVKRPNL-LIGVPESDGENGTKLENTLQDIIQENFPNLARQAN-QIQEIQR-PQRYS-RRATPRHIIVRFTKVEMKEKMLRAAREKG-VTLKGKPIRLT-GL-AETLQAKREWGPIFNILKEKNFQPRISYPAKLSFISEGAIKYFTDKQMLRDFVTTRPALKELLKE-LNMERNN-YQ-LQNHAKM
>b_L1PA2::chr15:73800760-73806811(-)_314
MGKKQNRKTGNSK-QS-SPPPKE-SSSPA-EQSWMENDFDELREEGFR-SNYSEL-EDIQTKGKEVENFEKNLEECITRITNTEKCLKELMELKTKA-EL-EECRSLRS-C-QLEERVSAMEDEMNEMK-EGKFREKRIKRNEQSLQEIWDYVKRPNL-LIGVPESDGENGTKLENTL*DIIQENFPNLARQAN-QIQEIQR-PQRYS-RRATPRHIIVRFTKVEIKEKMLRAAREKG-VTLKGKPIRLT-DL-AETLQARREWGPIFNILKEKNFQPRISYPAKLSFISEGEIKYFTDKQMLRDFVTTRPALQELLKE-LNMERNN-YQ-LQNHAKM
>b_L1PA2::chr2:148484573-148490597(+)_315
MGKKQNRKTGNSK-QS-SPPPKE-SSSPA-EQSWMENDFDELREEGFR-SNYSEL-EDIQTKGKEVENFEKNLEECITRITNTEKCLKELMELKTKA-EL-EECRSLRS-*-QPEERVSAMEDEMNEMK-EGKFREKRIKRNEQSLQEIWDYVKRPNL-LIGVPESDGENGTKLENTLQDIIQKNFPNLARQAN-QIQEIQR-PQRYS-RRATPRHIIVRFIKVEMKEKILRAAREKG-VTLKGKPIRLT-DL-AETLQARREWGSIFNILKEKNFQPRISYPAKLSFISEGEIKYFTDKQMLRDFVTTRPALKELLKE-LNMERNN-YQ-LQNHAKM
>b_L1PA2::chr6:109566421-109572454(-)_316
MGKKQNRKTGNSK-QS-SPPPEE-SCSPA-EQSWMENDFDELREEGFR-SNYSEL-EDIQTKGKEVENFEKNLEECITRITNTEKCLKELMELKTKA-EL-EECRSLRS-C-QLEERVSAMEDEMNEMK-EGKFREKRIKRNEQSLQ*I*DYVKRPNL-LIGVPESDRENGTKLENTLQDIIQENFPNLARQAN-QIQEIQR-PQRYS-RRATPRHIIVRFTKVEMKEKMLRAAREKG-VTLKGKPIRLT-DL-AETLQARREWGPIFNILKEKNFQPRISYPAKLNFISEGEIKYFTDKQMLRDFVTTRPALKELLKE-LNMERNN-YQ-LQNHAKM
>b_L1PA2::chr2:60368326-60374358(+)_317
MGKKQNRKTGNSK-QS-SPPPKE-SSSPA-EQSWMENDFDKLREEGFR-SNYSEL-EDIQTKGKEVENFEKNLEECITRIINTEKCLKELMELKTKA-EL-EECRSLRS-C-QLEERVSAMEDEMNEMK-EGKFREKRIKRNEQSLQEIWDYVKRPNL-LISVPESDGENGTKLENTLQDIIQENFPNLARQAN-QI*EIQR-PQRYS-RRATPRHIIVRFTKVEMKEKMLRAAREKG-VTLKGKPIRLT-DL-AETLQARREWGPIFNILKEKNFQPRISYPAKLSFISEGEIKYFTDKQMLRNFVTTRPALKELLKE-LNMERNN-YQ-LQNHAKM
>b_L1PA2::chr14:91897208-91903237(-)_318
MGKKQNRKTGNSK-QS-SPPPKE-SSSPA-EQSWMENDFDELREEGFR-SNYSEL-EDIQTKGKEVDNFEKNLEECITRITNTEKCLKELMELKTKA-EL-EECRSLRS-C-QLEERVSAMEDEMNEMK-EGKFREKRIKRNEQSLQEIWDYVKRPNL-LIGVPESDGENGTKLENTLQDIIQENFPNLARQAN-QIQEIQR-PQRYS-RRATPRHIIVRFTKVEMKEKMLRAAREKG-VTLKGKPIRLT-DL-AETLQARREWGPIFNILKGKNFQPRISYPAKLSFISEGEIKYFTDKQMLRDFVTTRPALKELLKE-LNMERNN-YQ-LQNHAKM
>b_L1PA2::chr1:178283926-178289953(-)_319
MEKKRNRKTGNSK-QS-SPPPKE-SSSSA-EQSWMENDFDELREEGFR-SNYSEL-EDIQSKGKEVENFEKNLEECITRITNTEK*LKELMELKTKA-EL-EECRSLRS-Y-QLEERVSAMEDEMNEMK-EGKFREKRIKRNEQSLQEIWDYVKRPNL-LIGVPESDGENGTKLENTLQDIIQENFPNLARQAN-QIQEIQR-P*RYS-RRATPRHIIVRFTKVEMKEKMLRAAREKG-VTLKGKPIRLT-DL-AEILQARRVWGPIFNILKEKNFQPRISYPAKLSFISEGETKYFTDKQMLTDFVTTRSALKELLKE-LNMERNN-YQ-LQNHAKM
>b_L1PA2::chr6:45637112-45643138(-)_320
MGKKQNRKTGNSK-QS-SPPPKE-SSSPA-EQSWMENDFDELREEGFR-SNYSEL-EDIQTKGKEVENFEKNLEECITRITNTEKCLKELMELKTKA-EL-EECRSLGS-C-QLEERVSAMEDEMNEMK-EGKFREKRIKRNEQSLQEIWDYVKRPNL-LIGVPESDGENGTKLENTLQDIIQENFPNLARQAN-QIQEIQR-PQRYS-RRATPRHIIVRFTKVEMKEKMLRAAREKG-VTLKGKPIRLT-DL-AETLQARREWGPIFNILKEKNFQPRISYPAKLSFISEGEIKYFTYKQMLRVFVTTRPALKELLKE-LNMERNN-YQ-LQNHAKM
>b_L1PA2::chr2:122770249-122776284(-)_321
MGKKQNRKTGNSK-QS-SPPPKE-SSSPA-EQSWMENDFDELREEGFR-SNYSEL-EDIQTKGKEVENFEKNLEECITRITNTEKCLKELMELKTKA-EL-EECRSLRS-Y-QLEERVSAMEDEMNEMK-EGKFREKRIKRNEQSLQEIWDYVKRPNL-LIGVPESDGENGTKLENTLQDIIQENFPNLARQAN-QIQEIQR-PQRYS-RRETPRHIIVRFTKVEMKEKMLRAAREKG-VTLKGKPIRLR-DL-AETLQARREWGPIFNILKEKNFQPRISYPAKLSFISEGEIKYFIDKQMLRDFVTTRPALKELLKE-LNMERNN-YQ-LQNHAKM
>b_L1PA2::chr4:159005392-159011424(-)_322
MGKKQNRKTGNSK-QS-SPPPKE-SSSPA-EQSWMENDFDELREEGFR-SNYSEL-EDIQTKGKEVENFEKNLEECITRLINTEKCLKELMELKTKA-EL-EECRSLRS-C-QLEERVSAMEDEMNEMK-EGKFREKRIKRNEQSLQEIWDYVKRPNL-LIGVPESDGENGTKLENTLQDIIQENFPNLARQAN-QIQEIQR-PQRYS-RRATPRHIIVRFTKVEMKEKMLRAAREKG-VTLKGKPIRLT-DL-AETLQARREWGPIFNILKEKNFQPRTSYPAKLSFISEGEIKYFTDKQMLRDFVTTRPALKELLKE-LNMERNN-YQ-LQNHAKM
>b_L1PA2::chr1:149052759-149058793(-)_323
MGKKQNRKTGNSK-QS-SPPPKE-SSSPA-EQSWMENDFDELREEGFR-SNYSKL-EDIQTKGKEVENFEKNLEECITRITNTEKCLKELMELKTKA-EL-EECRSLRS-C-QLEERVSAMEDEMNEMK-EGKFRDKRIKRNEQSLQEIRDCVKRPNL-LIGVPESDAENGIKLENTLQDIIQENFPNLARQAN-QIQEIQR-PQRYS-RRATPRHIIVRFTKVEMKEKMLRAAREKG-VTLKGKPIRLT-DL-AETLQTRREWGPIFNILKEKNFQPRISYPAKLSFISEGEIKYFTDKQMVRDFVTTRPALKELLKE-LNVERNN-YQ-LQNHAKM
>b_L1PA2::chr2:45286698-45292726(-)_324
MGXKQNRKTGNSK-QS-SPPPKE-SSSPA-EQSWMENDFD*LREEGFR-SNYSEL-EDIQTKGKEVENFEKNLEECITRITNTEKCLKELMELKTKA-EL-EECRSLRS-C-QLEERVSAREDEMNEMK-EGKFREKRIKRNEQSLQEIWDYVKRPNL-LIGVPESDGENGTKLENTLQDIIQENFPNLARQAN-QIQEIQR-PQRYS-RRATPRHIIVRFTKVEMKEKMLRAAREKG-VTLKGKPIRLT-DL-AETLQARREWGPIFNILKEKNFQPRISYPAKLSFISEGEIKYFTDKQMLRDFVTTRPXLKELLKE-LNMERNN-YQ-LQNHAKM
>b_L1PA2::chr2:45302883-45308915(+)_325
MGXKQNRKTGNSK-QS-SPPPKE-SSSPA-EQSWMENDFD*LREEGFR-SNYSEL-EDIQTKGKEVENFEKNLEECITRITNTEKCLKELMELKTKA-EL-EECRSLRS-C-QLEERVSAREDEMNEMK-ERKFREKRIKRNEQSLQEIWDYVKRPNL-LIGVPESDGENGTKLENTLQDIIQENFPNLARQAN-QIQEIQR-PQRYS-RRATPRHIIVRFTKVEMKEKMLRAAREKG-VTLKGKPIRLT-DL-AETLQARREWGPIFNILKEKNFQPRISYPAKLSFISEGEIKYFTDKQMLRDFVTTRPALKELLKE-LNMERNN-YQ-LQNHAKM
>b_L1PA2::chr6:70225035-70231061(+)_326
MGKKQNRKTGNSK-QS-SPPPKE-SSSPA-EQSWMENDFDELREEGFR-SNYSEL-EDIQTKGKEVENFEKNLEECITRITNTEKCLKELMELKTKA-EL-EECRSLRS-C-QLEERASAMEDEMNEMK-EGKFREKRIKRNEQSLQEIWDYVKRPNL-LIGVPESDVENGTKLEKTLQDIIQENFPNLARKAN-QIQEIQR-PQRYS-RRATPRHIIVRFTKVEMKEKMLRAAREKG-VTLKGKPIRLT-NL-AETLQARREWGPIFNILKEKNFQPRISYPAKLSFISEGEIKYFIDKQMLRDFVTTRPALKELLKE-LNMERNN-YQ-LQNHAKM
>b_L1PA2::chr8:67861338-67867354(-)_327
MGXKQNRNTGNSK-QS-SPPPKE-SSSPA-EQSWMENDFDELREEGFR-SNYSEL-EDIQTKGKEVENFEKNLEECITRITNTEKCLKELMELKTKA-EL-EECRSLRS-C-QLEERVSAMEDEMNEMK-EGKFREKRIKRTEQSLQEIWDYVKRPNL-LIGVPESDGENGTKLENTLQDIIQENFPNLARQAN-QIQEIQR-PQRYS-RRATPRHIIVRFTKVEMKEKMLRAAREKG-VTLKGKPIRLT-DL-AETLQARREWGPIFNILKEKNFQPRISYPAKLSFISEGEIKYFTDKQMLRDFVTTRPALKELLKE-LNMERNN-YQ-LQNHVKM
>b_L1PA2::chr14:27098474-27104505(-)_328
MGKKQNRKTGNSK-QS-SPPPKE-SSSPA-EQSWMENDFDELREEGFR-SNYSEL-EDIQTKGKELENFEKNLEECITRITNTEKCLKELMELKTKA-EL-EECRSLRS-C-QLEERVSAMEDEMNEMK-EGKFREKRIKRNEQSLQEIWDYLKRPNL-LIGVPESDGENGTKLENTLQDIIQENFPNLARQAN-QIQEIQR-PQRYS-RRATPRHIIVRFTKVEMKEKMLRAAREKG-VTLKGKPIRLT-DL-AETLQARREWGPIFNILKEKNFQPRISYPAKLSFISEGEIKYFTDKQVLRDFVTTRPALKELLKE-LNMERNN-YQ-LQNHAKM
>b_L1PA2::chr1:25833076-25839198(+)_329
MGXKENRKTGNSK-QS-SPPPKE-SSSPA-EQSWMENDFDELREEGFR-SNYSEL-EDIQTKGKEVENFEKNLDECITRITNTEKCLKELMELKTKA-EL-EECTSLRS-C-QLEERVSATEDEINEMK-EGKFREKRIKRNEQSLQEIWDYVKRPNL-LIGVPESDGENGTKLENTLQDIIQENFPNLARQAN-QIQEIQR-PQRYS-RRATPRHIIVRFTKXEMKEKMLRAAREKG-VTLKGKPIRLT-DL-AETLQARREWGPIFNILKEKNFQPRISYPAKLGFISEGEIKYFTDKQML*DFVTTRPALKELLKE-LNMERNN-YQ-LQNHAKI
>b_L1PA2::chr10:18319580-18325604(-)_330
MGKKQNRKTGNSK-QS-SPPPAE-SSSPA-EQSWMENDFDELREEGFR-SNYSEL-EDIQSKGKEVENFEKNLEECKTRITNTEKCLKELMELKTKA-EL-EECRSLRS-C-QLEERVSAMEDEMNEMK-EGKFREKRIKRNEQSLQEIWDYVKRPNL-LIGVPESDGENGTKLENTLQDIIQENFPNLARQAN-QIQETQR-PQRYS-RRATPRHIIVRFTKVEMKEKMLRAAREKG-VTLKGKPIRLT-DL-AETLQARREWGPIFNILKDKNFQSRISYPAKLSFISEGEIKYFTDKQMLRDFVTTRPALKELLKE-LNMERNN-YQ-LQNHAKM
>b_L1PA2::chr6:112224202-112230223(-)_331
MGKKQNRKTGNSK-QS-SPPPKE-SSSPA-EQSWMENDFDELREEGFR-SNYSEL-EDIQTKGKEVENFEKNLEECITRITNKEKCLKELMELKTKA-EL-EECRSLRS-C-QLEERISAMEDEMNEMK-EGNFRXKKKKRNEQRLQEIWDYVKRPNL-LIGVPESDRENGTKLENTLQDIIQENFPNLARQAN-QIQEIQR-PQRYS-RRATPRHIIVRFTKVEMKEKMLRAAREKG-VTLKGKPIRLT-DL-AETLQARREWGPIFNILKEKNFQPRISYPAKLSFISEGEIKYFTDKQMLRDFVTTRPALKELLKE-LNMERNN-YQ-LQNHAKM
>b_L1PA2::chr2:229620409-229626433(+)_332
MGKKQNRKTGNSK-HS-SPPPKE-SSSPA-EQSWMENDFDELREESFR-SNYSEL-EDIQTKGKEVENFEKN*EECITRITNTEKCLKELMELKTKA-EL-EECRSLRS-C-QLEERVSAMEDEMNEMK-EGKFREKRIKRNEQSLQEIWDYVKRPNL-LIGVPESDVENGTKLENTLQDIIQENFPNLARQAN-QIQEIQR-PQRYS-RRATPRHIIVRFTKVEMKEKMLRAAREKR-VTLKGKPIRLT-DL-AETLQARREWGPIFNILKEKNFQPRISYPAKLSFISEGEIKHFIDKQMLRDFVTTRPALKELLKE-LNMERNN-YQ-LQNHAKM
>b_L1PA2::chr16:48049376-48055400(-)_333
MGKKQNRKTGNSK-QS-SPPPKE-SSSPA-EQSWMENDFDELRXXGFR-SNYSEL-EDIQTKGKEVENFEKNLEECITRITNTEKWLKELMELKTKA-EL-EECRSLRS-C-QLEERVSAMEDEMNEMK-EGKFREKRIKRNEQSLQEIWDYVKRPNL-LIGVPESDRENGTKLENTLQDIIQENFPNLARQAN-QIQEIQR-PQRYS-RRATPRHIIVRFTKVEMKEKMLRAAREKG-VTLKGKPIRLT-NL-AETLQARREWGPIFNILKEKNFQPRISYPAKLSFISEGEIKSFTDKQMLRDFVTTRPALKELLKE-LNMERNN-YQ-LQNHAKM
>b_L1PA2::chr6:100271473-100277470(+)_334
MGKKQNRKTGNSK-QS-SPPPKE-SSSPA-EQSWMENDFDELREEGFR-SNYSEL-EDIQTKGKEVENFEKNLEECITRITNTGKCLKELMELKTKA-EL-EECRSLRS-C-QLEERVSAMEDEMNEIK-EGKFREKRIKRNEQSLQEIWDYVKRPNL-LIGVPESDGENGTKLENTLQDIIQENFPNLAREAN-QIQEIQR-PQRYS-RRATPRHIIVRFTKVEMKEKMLRAAREKG-VTLKGKPIRLT-DL-AETLQARREWGPIFNILKEKNFQPRISYPAKLSFISEGEIKYFTDKQMLRDFVTTRPALKELLKE-LNMERNN-YQ-LQNHAKM
>b_L1PA2::chr17:32619469-32625471(-)_335
MGKKQNRKTGNSK-QS-SPPPKE-SSSPA-EQSWMENDFDELREEGFR-SNYSEL-EDIQTKGKEVENFEKNLEECITRITNTEKCLKELMELKTKA-EL-EECRSLRS-C-QLEERVSAMEDEMNEMK-EGKFREKRIKRNEQSLQEIWDCVKRPNL-LIGVPESDGENGTKLENTLQYIIQENFPNLARQAK-QIQEIQR-PQRYS-SRATPRHIIVRFTKVEMKEKMLRAAREKG-VTLKGKPIRLT-DL-AETLQARREWGPIFNILKEKNFQPRISYPAKLSFISEGEIKYFTDKQTLRDFVTTRPALKELLKE-LNMERNN-YQ-LQNHAKM
>b_L1PA2::chr5:78162628-78168651(+)_336
VGKKQNRKTGNSK-QS-SPPPKE-SSSPA-EQSWMENDFDELREEGFR-SNYSEL-EDIQTKGKEVENFEKNLEECITRITNTEKCLKELMELKTKA-EL-EECRSLRS-C-QLEERVSAMEDEMNEMK-EGTFREKRIKRNEQSLQEIWDYVKRPNL-LIGVPESDAENGTKLANTLQDIIQENFPNLARQAN-QIQEIQR-PQRYS-RRATPRHIIVRFTKVEMKEKMLRAAREKG-VTLKGKPIRLT-DL-AETLQARGEWGPIFNILKEKNFQPRISYPAKLSFISEGEIKYFTDKQMLTDFVTTRPALKELLKE-LNMERNN-YQ-LQNHAKM
>b_L1PA2::chr13:85697339-85703356(+)_337
MGKKQNRKTGNSK-QS-SPPPKE-SSSPA-EQSWTENDFDELREEGFR-SNYSEL-EDIQTKGKEVENFEKNLEECITRITNTQKCLKELMELKTKA-EL-EECRSLRS-C-QLEERVSAMEDEMNEMK-EGKFREKRIKRNEQSLQEIWDYVKRPNL-LIGVPESDGENGTKLENTLQDIIQENFPNLARQAN-QIQEIQR-PQRYS-RRATPRHIIVRFTKVEMKEKMLRAAREKG-VTLKGKPIRLT-DL-AETLQARREWGPIFNILKEKNFQPRISYPAKLSFISEGEIKYFTDKQMLTDFVTTRPALKELLKE-LNMERNN-YQ-LQNHAKM
>b_L1PA2::chr12:4618061-4624067(+)_338
MGKKQNRKTGNSK-QS-SPPPKE-SSSPA-EQSWMENDFDELRXXGFR-SNYSEL-EDIQTKGKEVENFEKNLEECITRITNTEKCLKELMELKTKA-DL-EECRSLRS-C-QLEERVSAMEDEMNEMK-EGKFREKRIKRNEQSLQEI*DYVKRPNL-LIGVPESDGENGTKLENTLQDIIQENFPNLARQAN-QIQEIQR-PQRYS-RRATPRHIIVRFTKVEMKEKMLRAAREKG-VTLKGKPIRLT-DL-AETLQARREWGPIFNILKEKNLQPRISYPAKLSFVSEGEIKYFTDKQMLRDFVTTRPALKELLKE-LNMERNN-YQ-LQNHAKM
>b_L1PA2::chr4:182330042-182336068(-)_339
MGKKRNRKTGNSK-QS-SPPPKE-SSSPA-EQSWMENDFDELREEGFR-SNYSEL-EDIQTKGKEVENFEKNLEECITRITNTEKCLKELMELKTKA-EL-EECRSLRS-C-QLEERVSAMEDEMNEMK-EGKFREKRIKRNEQSLQEIWDYVKRPNL-LIGVPESDAENGTKLENTLQDIIQENFPNLARQAN-QVQEIQR-PQRYS-RRATPRHIIVRFTKVEMKEKMLRAAREKG-VTLKGKPIRLT-DL-AETLQARREWGPIFNILKEKNFQPRISYPAKLSFVSEGEIKYFTDKQMLRDFVTTRPALKELLKE-LHMERNN-YQ-LQNHAKM
>b_L1PA2::chr6:9966277-9972282(-)_340
MGKKQNRKTGNSK-QR-SPPSKE-SSSPA-EQSWMENDFDELREEGFR-SNYSEL-EDIQTKGKEVENFEKNLEECITRITNTEKCLKELMELKTKA-EL-EECRSLRS-C-QLEERVSAMEDEMNEMK-EGKFREKRIKRNQKSLQEIWDYVKRPNL-LIGVPESDGENGTKLENTLQDIIQENFPNLARQAN-QIQEIQR-PQRYS-RRATPRHIIVRFTKVEMKEKMLRAAREKG-VTLKGKPIRLT-DL-AETLQARREWGPIFNILKEKNFQPRISYPAKLSFISEGEIKYFTDKQMLRDFVTTRPALKELLKE-LNMERNN-YQ-LQNHAKM
>b_L1PA2::chr5:151586861-151592894(+)_341
MGKKQNRKTGNSK-QS-SPPPKE-SSSPA-EQSWIESDFDELREEGFR-SNYSEL-EEIQTKGKEVENFEKNLEECITRITNTEKCLKELMELKTKA-EL-EECRSLRS-R-QLEERVSAMEDEMNEMK-EGKFREKRIKRNEQSLQEIWDYVKRPNL-LIGVPESDAENGTKLENTLQDIIQEDFPNLARQAN-QIQEIQR-PQRYS-RRATPRHIIVRFTKVEMKQKMLRAAREKG-VTLKGKPIRLT-DF-AETL*ARREWGPIFNILKEKNFQPRISYPAKLSFISEGEIKYFTDKQMMRDFVTTRPALKELLKE-LNMERNN-YQ-LQNHAKM
>b_L1PA2::chr8:88334031-88340057(-)_342
MGKKQNRKTGNSK-QS-SPPPKE-SSSPA-EQSWMENDFDELREEGFR-SNYSEL-EDIQTKGKEVENFEKNLEECITRITNTEKCLKELMELKTKA-EL-EECRSLRS-C-QLEERVSAMEDEMNEMK-EGKVREKRIKRNEQSLQEIWDYVKRPNL-LIGVPESDGENGTKLENTLQDIIQENFPNLARQAN-QIQEIQR-PQRYS-RSATPRHIIVRFTKVEMKEKMLRAAREKG-VTLKGKPIRLT-DL-AETLQARREWGSIFNILKEKNFQPRISYPAKLSFISEGEIKYFTDKQMLRDFVTTRPALKELLKE-LNMERNN-YQ-LQNHAKM
>b_L1PA2::chr2:125350716-125356745(-)_343
MGKKQNRKTGNSK-QS-SPPPKE-SSSPA-EQSWMENDFDELREEGFR-SNYSEL-EDIQTKGKEAENFEKNLEECITRITNTEKCLKELMELKPKA-EL-EECRSLRS-C-QLEERVSAMEDEMNEMK-EGKFREKRIKRNEQSLQEIWDYVKRPNL-LIGVPESDAENGTKLENTLQDIIQENFSNLARQAN-QIQEIQR-PQRYS-RRATPRHIIVRFTKVEMKEKMLRAAREKV-VTLKGKPIRLT-DL-AETLQARREWGPIFNILKEKNFQPRISYPAKLSFISEGEIKYFTDKQMLRDFVTTRPALKELLKE-LNMERNN-YQ-LQNHAKM
>b_L1PA2::chr12:62335221-62341270(+)_344
MGKKQNRKTGNSK-QR-SPPPKE-SSSPA-EQSWMENDFDELREEGFR-SNYSEL-EDIQTKGKEVENFEKNLEECITRITNTEKCLKELMELKTKA-EL-EECRSLRS-C-QLEERVSAMEDEMNEMK-EGKFREKRIKRNEQSLQEIWDYVKRPNL-LIGVPESDVENGTKLENTLQDIIQENFPNLARQAN-QIQEIQR-PQRYS-RRATPRHIIVRFTKVEMKEKMLRAAREKG-VTLKGKPIRLT-DL-AETLQARREWGPIFNILKEKNFQPRISYPAKLSFISEGEIKSFTDKQMLRDFVTTRPALKELLKE-LNMERNN-YQ-LQNHAKM
>b_L1PA2::chr8:111964393-111969867(+)_345
MGKKQNRKTGNSK-QS-SPPPKE-SSSPA-EQSWMENDFDELREEGFR-SNYSEL-EDIQTKGKEVENFEKNLEECITRITNTEKCLKELMELKTKA-EL-EECRSLRS-C-QLEERVSAMEDEMNVMK-EGKFREKRIKRNKQSLQEIWDYVKRPNL-LIGVPESDAENGTKLENTLQDIIQENFPNLARQAN-QIQEIQR-PQRYS-RRATPRHIIVRFTKVEMKEKMFRAAREKG-VTLKGKPIRLT-DL-AETLQARREWGPIFNILKGKNFQPRISYPAKLSFISEGEIKYFTDKQMLRDFVTTRPALKELLKE-LNMERNN-YQ-LQNHAKM
>b_L1PA2::chr2:154575960-154581979(+)_346
MGKKQSRKTGNSK-QS-SPPPKE-SSSPA-EQSWMEKDFDELREEGFR-SNYSEL-EDIQTKGKEVENFEKNLEECITRITNTEKCLKELIELKTKA-EL-EECRSLRS-C-QLEERVSAMEDEMNEMK-EGKFREKRIKRNEQSLQEIWDYVKRPNL-LTGVPESDGENGTKLENTLQDIIQENFPNLARQAD-QIQEIQR-PQRYS-RTATPRYIIVRFTKVEMKEKMLRAAREKG-VTHKGKPIRLT-DL-AETLQARREWGPIFNILKEKNFQPRISYPAKLSFISEGEIKYFTDKQLLRDFVTTRPALKELLKE-LNMERNN-YQ-LQNHAKM
>b_L1PA2::chr1:223568876-223574899(-)_347
MGKKQNRKTGNSK-QS-SPPPKE-SSSPA-EQSWMENDFDELREEGFR-SNYSEL-EDIQTKGKEVENFEKNLEECITRITNTEKYLKELMELKTKA-EL-EECRSLRS-C-QLEERVSAMEDEMNEMK-EGKFREKRIKRNEQSLQEIWDYVKRPNL-LIGVPESDGENGTKLENTLQDIIQENFPNLARQAN-QIQEIQR-PQRYS-RRTTPRHIIVRFTKVEMKEKMLRAAREKD-VTLKGKPIRLT-DL-AETLQARREWGPIFNILKEKNFQPRISYPAKLSFISEGEIKYFTDKQMLTDFVTTRPALKELLKE-LNMERNN-YQ-LQNHAKM
>b_L1PA2::chr11:100346451-100352475(-)_348
MGKKHNRKTGNSK-QS-SPPSKE-TSSPA-EQSWMENDFDELREEGFR-SNYSEL-EDIQTKGKEVENFEKNLEECITRITNTEKCLKELMELKTKA-EL-EECRSLRS-C-QLEERVSAMEDEMNEMK-EGKFREKRIKRNEQSLQEIWDYVRRPNL-LIGVPESDAENGTKLENTLQVIIQENFPNLARQAN-QIQEIQR-PQRYS-RRATPRHIIVRFTKVEMKEKMLRAAREKG-VTLKRKPIRLT-DL-AETLQARREWGPIFNILKEKNFQPRISYPAKLSFISEGEIKYFTDKQMLRDFVTTRPALKELLKE-LNMERNN-YQ-LQNHAKM
>b_L1PA2::chr15:51465762-51471206(+)_349
MGKKQNRKTGNSK-QS-SPPPKE-SSLPA-EQSWMENDFDELREEGFR-SNYSEL-EDIQTKGKEVENFEKNLEECITRITNTEKCLKELMELKTKA-EL-EECRSLRS-C-QLEERVSAMEDEMNEMK-EGKFREKRIKRNEQSLQEIWDYVKRPNL-LIGVPESDGENATKLGNTLQDIIQENFPNLARQAN-QIQEIQR-PQRYS-RRATPRHIIVRFTKVEMKEKMLRAAREKG-VTLKGKPIRLT-DL-AETLQARREWGPIFNILKGKNFQPRISYPAKLSFISEGEIKYFTDKQMLRDFVTTRPALKELLKE-LNMERNN-YQ-LQNHAKM
>b_L1PA2::chr10:113343685-113349706(+)_350
MGKKQNRKTGNSK-QS-SPPPKE-SSSPA-EQSWMENDFDELREEGFR-SNYSEL-EDIQTKGKEVENFEKNLEECITTITNTEKYLKELMELKTKA-EL-EECRSLRS-C-QLEERVSAMKDEMNEMK-EGKFREKRIKRNEQSLQEIWDYVKRPNL-LIGVPESDRENGTKLENTLQDIIQENFPSLARQAN-QIQEIQR-PQRYS-RRATPRHIIVRFTKVEMKEKMLRAAREKG-VTLKGKPIRLT-DL-AETLQARREWGPIFNILKEKNFQPRISYPDKLSFISEGEIKYFTDKQMLRDFVTTRPALKELLKE-LNMERNN-YQ-LQNHAKM
>b_L1PA2::chr8:36246091-36252126(-)_351
MGKKQNRKTGNSK-QS-SPPPKE-SSSPA-EQSWMENDFDELREEGFR-SNYSEL-EDIQTKGKEVENFEKNLEECITRITNTEKCLKELMELKTKA-EL-EECRSLRS-C-QLEERVSAMEDEMNEXK-EGKFREKRIKRNEQSLQEIQDYVKRPNL-LIGVPESDVENGTKLENTLQDIIQENFPNLARQAN-QIQEIQR-PQRYS-RRATPRHIIVRFTKVEMKEKMLRAAREKG-VTLKGKPFRLT-DL-AETLQARRERGPIFNILKEKNFQPRISYPAKLSFMSEGEIKYFTDKQMLRDFVTTRPALKELLKE-LNMERNN-YQ-LQNHAKM
>b_L1PA2::chrX:49824800-49830832(+)_352
MGKKQNRKTGNSK-QS-SPPPKE-SSSPA-EQSWMENDFDELREEGFR-SNYSEL-EDIQTKGKEVENFKKNLEECITRITNTEKCLKELMELKTKA-EL-EECRSLGS-C-QLEERVSAMEDEMNEMK-EGKFREKRIKRNEQSLQEIWDYVKRPNL-LIGVPESDVENGTKLENTLQDIIQENFPNLARQAN-QIQEIQR-PQRHS-RRATPRHIIVRFTKVEMKEKMLRAAREKG-VTLKGKPIRLT-DL-AETLQARREWGPIFNILKEKNFQPRISYPAKLSFISEGEIKYFTDKQMLTDFVTTRPALKELLKE-LNMERNN-YQ-LQNHAKM
>b_L1PA2::chr4:105608181-105614058(-)_353
MGKKQNRKTGNSK-QS-SPPPKE-SSSPA-EQSWMENDFDELREEGFR-SNYSEL-EDIQTKGKEVENFEKNLEECITRITNTEKCLKELMELKTKA-EL-EECRSLRS-C-QLEERVSAMEDEMNEMK-EGKFREKRIKRNGQSLQEIWDCVKRPNL-LIGVPESDAENGTKLENTLQDIIQENFPNLARQAN-QIQEIQR-PQRYS-RRATPRHIIVRFTKVEMKEKMLRAAREKR-VTLKGKPIRLT-DL-AETLQARREWGPIFNILKKKNFQPRISYPAKLSFISEGEIKYFTDKQMLTDFVTTRPALKKLLKE-LNMERNN-YQ-LQNHAKM
>b_L1PA2::chr1:50340834-50346847(-)_354
MGKKQNRKSGNSK-QS-SPPPKE-SSSPA-EQSWMENDFDELREEGFR-SNYSEL-EDIQTKGKEVEDFEKNLEECITRITNTEKCLKELMELKTKA-EL-EECRSLRS-C-QLEERVSAMEDEMNEMK-EGKFREKRIKRNEQSLQEIWDYVKRPNL-LIGVPESDAENGTKLENTLQDIIQENFPNLARQAN-QIQEIQR-P*RYS-RRATPRHIIVRFTKVAMKEKMLRAAREKG-VTLKGKPIRLT-DL-AETLQARREWGPIFNILKENNFQPRISYPAKLSFISEGEIKYFTDKQMLRDFVTTRPALKELLKE-LNMERNN-YQ-LQNHAKM
>b_L1PA2::chr8:25587859-25593870(-)_355
MGKKQNRKTGNSK-QS-SPPPKE-SSSPA-EQSWMENDFDELREEGFR-SNYSEL-EDIQTKGKEVENFEKNLEECITRITNTEKCLKELMELKTKA-EL-EECRSLRN-C-QLEERVSAMEDEMNEMK-EGKFREKRIKRNEQSLQEIWDYVKRPNL-LIGVPESDAENGTTLENTLQDIIQENFPNLARQAN-QIQEIQR-PQRYS-RRATPRHIIVRFTKVEMKEKMLRTAREKG-VTLKGKPIRLT-DL-AETLQARRDWGPIFNILKEKNCQPRISYPAKLSFISEGEIKYFTDKQMLRDFVTTRPALKELLKE-LNMERNN-YQ-LQNHAKM
>b_L1PA2::chr5:42734816-42740882(+)_356
MGKKQNRKTGNSK-QS-SPPPKE-SSSPA-EQSWMENDFDELRXXGFR-SNYSEL-EDIQTKGKEVENFEKNLEECITRITNTEKCLKELTELKTKA-EL-EECRSLRS-C-QLEERVSAMEDEMNEMK-EGKFREKRIKRNEQSLQEIWDYVKRPNL-LIGVPESDGENRTKLENTLQDIIQENFPNLARQAN-QIQEIQR-PQRYS-RRATPRHIIGRFTKVEMKEKMLRAAREKG-VTQKGKPIRLT-DL-AETLQARREWGPIFNILKEKNFQPRISYPAKLSFISEGEMKYFTDKQMLRDFVTTRPALKELLKE-LNMERNN-YQ-LQNHAKL
>b_L1PA2::chr10:44978266-44983702(-)_357
MGKKQNRKTGNSK-QS-SPPPKE-SSSPA-EQSWMENDVDELREEGFR-SNYSEL-EDIQTKGKEVENFEKNLEECITRITNTEKCLKELMELKTKA-EL-EECRSLRS-C-QLEERVSVMEDEMNEMK-EGKFGEKRIKRNEQSLQEIWDYVKRPNL-LIGVPESEAENGTKLENTLQDIIQENFPNLARQAN-QIQEIQR-PQRYS-RRATPRHIIVRFTKVEMKEKMLRAAREKG-VTYKGKPIRLT-DL-AETLQARREWGPIFNILKEKNFQHRISYPAKLSFISEGEIKYFTDKQMLRDFVTTRPALKEXLKE-LNMERNN-YQ-LPNHAKM
>b_L1PA2::chr12:11450590-11456619(+)_358
MGKKQNRKTGNSK-*S-SPPPKE-SSSPA-EKSWMENDFDELREEGFR-SNYSEL-EDIQTKGKEVENFEKSLEECITRITNTEKCLKELMELKTKA-EL-EECRSLRS-C-QL*ERVSAMEDEMNEMK-EGKFREKRIKRNEQSLQEIWDYVKRPNL-LIGVPESDRENGTKLENTLQDIIQENFPNLARQAN-QIEEIQR-PQRYS-RRATPRHIIVRFTKVEMKEKMLRAAREKG-VTLKGKPIRLT-DL-AETLQARREWGPIFNILKEKNFQPRISYPAKLSFISEGEIKYFTDKQMLRDFVTTRPALKELLKE-LNMERNN-YQ-LQNHAKM
>b_L1PA2::chr3:111275050-111281081(-)_359
MGKKQNRKTGNSK-QS-SPPPKE-SSSPA-EQSWMENDFDELREEGFR-SNYSEL-EDIQTKGKEVENFEKNLEECITRITNTEKCLKELMELKTKA-EL-EECRSLRS-C-QLEERVSAMEDEMNEMK-EGKFREKRIKRNEQSLQEIWDYVKRPNL-LIGVPESDGENGTKLENTLQDIIQENFPNLARQAN-QIQEIQR-PQRYS-RRATPRHIIVRFTKVEMKEKMLRAAREKG-VTLKGKPIRLT-DL-AETLQARREWGPIFNILKEKNFQPRISYPAKLSFISEGEIKYFTDKQMLRDFVTTRPALKELLKE-LNMERNN-YQ-LQNHAKM
>b_L1PA2::chr3:121760758-121766785(-)_360
MGKKQNRKTGNSK-QS-SPPPKE-SSSPA-EQSWMENDFDELREKGFR-SNYSEL-EDIQTKGKEVENFEKNLEECITRITNTGKCLKELMELKTKA-EL-EECRSLRS-C-QLEERVSAMEDEMNEMK-EGKFREKRIKRNEQSLQEIWDYVKRPNL-LIGVPESDGENGTKLENTLQDIIQENFPNLARQAN-QIQEIQR-PQRYS-RRTTPRHIIVRFTKVEMKEKMLRATREKG-VTLKGKPIRLT-DL-AETLQARREWGPIFNILKEKNFQPRISYPAKLSFISEGEIKYFTDKQTLRDFVTTRPALKELLKE-LNMERNN-YQ-LQNHAKM
>b_L1PA2::chr11:22037548-22043567(-)_361
MGKKQNRKTGNSK-QS-SPPPKE-SSSPA-EQSWMENDFDELREEGFR-SNYSEL-EDIQTKGKEVENFEKNLEECITRITNTEKCLKELMELKTKA-EL-EECRSLRS-C-QLEERVSAMEDEMNEMK-EGKFREKRIKRNEQSLQEIWDYVKRPNL-LIGVPESDAENGTKLENTLQDIIQENFPNPARQAN-XIQEIQR-PQRYS-RRATPRHIIVRFTKVEMKEKMLRAAREKG-VTLKGKPIRLT-DL-AETLQARREWGPIFNILKEKNFQPRISYPAKLSFTSEGEIKYFTDKQMLRDFVTSRPALKELLKE-LNMERNN-YQ-LQNHAKM
>b_L1PA2::chrX:79021102-79027122(-)_362
MGKKQNRKTGNSK-QS-SPPPKE-SSSPA-EQSWMENDFDELREEGFR-SNYSEL-EDIQTKGKEVENFEKNLEECITRITNTKKCLKELMELKTKA-KL-EECRSLRS-C-QLEERVSAMEDEMNEMK-EGKFREKRIKRNEQSLQEIWDYVKRPNL-LIGVPESDAENETKLENTLQDIIQENFPNLARQAN-QIQEIQR-PQRYS-RRATPRHIIVRFTKVEMKEKMLRAAREKG-VTLKGKPIRLT-DL-AETLQARREWGPIFNTLKEKNFQPRISYPAKISFISEGEIKYFTDKQMLRDFVTSRPALEDLLKE-LNMERNN-YQ-LQNHAKT
>b_L1PA2::chr1:248051624-248057640(-)_363
MGKKQNRKTGNSK-QS-SPPPKE-SSSPA-EQSWMEIDFDELREEGFR-SNYSEL-EDIQTKGKEVENFEKNLEECITRITNTEKCLKELKELKTKA-EL-EECRSLRC-C-QLEERVSAMEDEINEMK-EGKFREKRIKRNEQSLQEIWDYVKRPNL-LIGVPESDAENGIKLENSLQDIIQENFPNIARQAN-QIQEIQR-PQRYS-RRATPRHIIVRFTKVEMKEKMLRAAREKG-VTLKGKPIRLT-DL-AETLQARREWGPIFNILKEKNFQPRISYPAKLSFISEGEIKYFTDKQTLRDFVTTRPAPKELLKE-LNMERNN-YQ-LQNHAKM
>b_L1PA2::chr7:111085750-111091781(+)_364
MEKKQNRKTGNSK-QS-SPPPKE-SSSPA-EQNWMENDFDELREERFR-SNYSEL-EDIQSKGKEVENFEKNLEECITRITNTEKCLKELMELKTKA-EL-EECRSLRS-C-QLEERVSAMEDETNEMK-EGKFREKRIKRNEQSLQEIWDYVKRPNL-LIGVPESDAENGTKLENTLQDIIQENFPNLARQAD-QIQEIQR-PQRYS-RRATPRHIIVRFTKVEMKEKMLRAAREKG-ITLKGKPIRLT-DL-TETLQARREWGPIFNILKEKNFQLRISYPAKLSFISEGEIKYFTDKQMLRDFVTTRPALKELLKE-LNMERNN-YQ-LQNHAKM
>b_L1PA2::chr4:127941723-127947710(+)_365
MGKKQNRKTGNSK-QS-SPPPEE-SSSPA-EQSWMENDFDELREEGFR-SNYSEL-EDIQTKGKEVENFEKNLEECITRITNTEKCLKELMELKTKA-AL-AECRSLRS-*-QLEERVSAMEDEMNEMK-EGKFREKRIKRNEQSLQEIWDYVKRPNR-LIGVPETDVENETKLENTLQDIIQENFPNLPRQAN-QIQEIQR-PQRYS-RRATPRHIIVRFTKVEMKEKMLRADREKG-VTLKGKPIRLT-DL-AETLQARRE*GPIFNILKGKNFQPRISYPAKLSFISEGEIKYFTDKQMLRDFVTTRPALKELLKE-LNMERNN-YQ-LQNHAKM
>b_L1PA2::chr10:25804298-25810320(-)_366
MGKKQNRKTGNSK-QN-SPPPKE-SSSPA-EQSWMENDFDELREEGFR-SNYSEL-EDIQTKGKEVENFEKNLEECITRITNTEKCLKELMELKTKA-EL-EECRSLRS-C-QLEERVSAMEDEMNEMK-EGKFREKRIKRNEQSLQEIWDYVKRPNL-LIGVPESDAENGTKLENTLQDIIQENFPNLARQAN-QIQEIQR-PQRYS-RGATPRHIIVRFTKVEMKEKMLRAAREKG-VTLKGKPIRLT-DL-AETLQARREWGPIFNILKEKNFQPRISYPAKLSFVSEGEIKYFTDKQMLRDFVTTRPALKELLKE-LNMERNN-YQ-LQNHAKM
>b_L1PA2::chr8:127325486-127331285(-)_367
MGKKQNRKTGNSK-QS-SPPPKE-SSSPA-EQSWMENDFDELREEGFR-SNYSEL-EDIQTKGKEVENFEKNLEECITSITNTEKCLKELMELKAKV-EL-EECRSLRS-C-QLEERVSAMEDEMNEMK-EGKFREKRIKRNEQSLQEIWDYVKRPNL-LIGVPESDAENGTKLENTLQDIIQENFPNLARQAN-QIQEIQR-PQRYS-RRATPRHIIVRFTKDEMKEKMLRAAREKG-VTLKGKPIRLT-DL-AETLQARREWGPIFNILKEKNFQPRISYPAKLSFISEGEIKSFTDKQMLRDFVTTRPALKELLKE-LNMERNN-YQ-LQNHAKM
>b_L1PA2::chr15:94218628-94224657(+)_368
MGKKQNRKTGNSK-QS-SPPPKE-SSSPA-EQSWMENDFDELREEGFR-SNYSEL-EDIQTKGKEVENFEKNLEECITRITNTEKCLKELMELKTKA-EL-EECRSLRS-C-QLEERVSAMEDEMNEMK-EGKFREKRIKRNEQSLQEIWDYVKRPNL-LIGVPESDGENGTKLENTLQDTIQENFPNLARQAN-QIQEIQR-PQRYS-RRATPRHIIVRFTKVEMKEKMLRAAREKG-VTLKGKPIRLT-DL-AETLQARREWGPIFNILKEKNFQPRISYPAKLSFISEGEIKYFTDKQMLTDFVTTKPALKELLKE-LNMERNN-YQ-LQNHAKM
>b_L1PA2::chr6:98864378-98870396(+)_369
MGKKQNRKTGNSK-QS-SPPPKE-SSSPA-EQSWMENDFDELREEGFR-SNYSEL-EDIQTKGKEVENFEKNLEECITRITNTEKCLKELMELKTKA-EL-EECRSLRS-C-QLEERVSAMEDEMNEMK-EGKFREKRIKRNEQSLQEIWDYVKRPNI-LIGVPESDVENGTKLENTLQDIIQENFPNLARQAN-QIQEIQR-PQRYS-RRATQRHXIVRFTKVEMKEKMLRAAREKG-VTLKGKPIRLT-DL-AETLQARREWGPIFNILKEKNFQSRISYPAKLSFISEGEIKYFTDKQMLRDFVTTRPALKELLKE-LNMERNN-YQ-LQNHAKM
>b_L1PA2::chr10:53993088-53999094(+)_370
MGKKQNRKTGNSK-QS-SPPPKE-SSSPA-EQSWMENDFDELREEGFR-SNYSEL-EDIQTKGKAVENFEKNLEACITRITNTEKCLKELMELKTKA-EL-EECRSLRS-C-QLEERVSAMEDEMNEMK-EGKFREKRIKINEQSLQEIWDYVKRPNL-LIGVPESDGENGTKLENTLQDIIQENFPNLARQAN-QIQEIQR-PQRYS-RRATPRHIIVRFTKVEMKEKMLRAAREKG-VTLKGKPIRLT-DL-AETLQARREWGPIFNILKEKNFQPRISYPAKLSFISEGEIKSFTDKQMLRDFVTTRPALKELLKE-LNMERNN-YQ-LQNHAKM
>b_L1PA2::chr1:174346929-174352953(-)_371
MGKKQNRKTGNSK-QS-SPPPKE-SSSPA-EQSWMENDFDKLREEGFR-SNYSEL-EDIQTKGKEVENFEKNLEECITRITNTEKCLKELMELKTKA-EL-EECRSLRS-C-QLEERVSAMEDEMNEMK-EGKFREKRIKRNEQSLQEIWDYVKRPNL-LIGVPESDGDNGTKLENTLQDIIQENFPNLARQAN-QIQEIQR-PQRYS-RRATPRHIIVRFTKVEMKEKMLRAAREKG-VTLKGKPIRLT-DL-AETLQARREWGPIFNILKEKNFQPRISYPAKLSFISEGEIKYFTDKQMLTDFVTTRPALKELLKE-LNMERNN-YQ-LQNHAKM
>b_L1PA2::chr3:126050447-126056429(+)_372
MGKKQNRKTGNSK-*S-SPPPKE-SSSPA-EQSWMENDFDELREEGFR-SNYSEL-EDIQTKGKEVENFEKNLEECITRITNTEKCLKELMELKTKA-EL-EECRSLRS-C-QLEERVSAMEDEMNEMK-EGKFREKRIKRNEQSLQEIWDYVKRPNL-LIGVPESDGENGTKLENTLQDIIQENFPNLARQAN-QIQEIQR-PQRYS-RRATPRHIIVRFTKVEMKEKMLRAAREKG-VTLKGKPIRLT-DL-AETLQARREWGPIFNILKEKNFQPRISYPAKLSFISEGEIKYFTDKQMLRDFVTTRPALKELLKE-LNMERNN-YQ-LQNHAKM
>b_L1PA2::chr9:102261023-102267041(+)_373
MGEKHNRKTGNSK-QS-SPPPKE-SSSPA-EQSWMENDFDXLKEEGFR-SNYSEL-EDIQTKGKEVENFEKNLEECITRITNT*KCLKELMELKTKA-EL-EECRSLRS-C-QLEERVSAMEDEMNEMK-EGKFREKRIKRNEQSLQEIWDYVKRPNL-LIGVPESDGENGTKLENTLQDIIQENFPNLARQAN-QIQEIQR-PQRYS-RRATPRHIIVRFTKVEMKEKMLRAAREKG-VTLKGKPIRLT-DL-AETLQARREWGPIFNILKEKNFQPRISYPAKLRFISEGEIKYFTDKQMLRDFVITRPALQELLKE-LNMERNN-YQ-LQNHAKM
>b_L1PA2::chr14:92106588-92112577(-)_374
MGKKQNRKTGNSK-QS-SPPPKE-SSSPA-EQSWMENDFDELXXEGFR-SNYSEL-EDIQTKGKEVDNFEKNLEECITRITNTEKCLKELMELKTKA-EL-EECRSLRS-C-QLEERVSAMEDEMNEMK-EGKFREKRIKRNEQSLQEIWDYVKRPNL-LIGVPESDGENGTKLENTLQDIIQENFPNLARQAN-QIQEIQR-PQRYS-RRATLRHIIVRFTKVEMKEKMLRAAREKG-VTLKGKPIRLT-DL-AETLQARREWGPIFNILKEKNFQPRISYPAKLSFISEGEIKYFTDKQMLRDFVITRPALQELLKE-LNMERNN-YQ-LQNHAKM
>b_L1PA2::chr16:72661173-72667197(+)_375
MGKKQNRKTGNSK-QS-SPPPKE-SSSPA-EQSWMENDFDELREEGFR-SNYSEL-EDIQTKGKEVENFEKNLEECITRITNTEKCLKELMELKTKA-EL-EECRSLRS-C-QLEERVSAMEDEMNEMK-EGKFREKRIKRNEQSLQEIWDYVKRPNL-LMGVPESDAENGTKLENTLQDIIQENFPNLAREAN-HIQEIQR-PQRYS-RRATPRHIIVRFTKVEMKEKMLRAAREKG-VTLKGKPIRLT-DL-AETLQARXEWGPIFNILKEKNFQPRISYPAKLSFISEGEIKYFTDKQMLRDFVTTRPALKELLKE-LNMERNN-YQ-LQNHAKM
>b_L1PA2::chr8:90564539-90570297(-)_376
MGKKQNRKTGNSK-QS-SPPPKE-SSSPA-EQSWMENDFDELRXXVFR-*NYSEL-EDIQTKGKEVENFEKNLEECITRITNTEKCLKELMELKTKA-EL-EECRSLRS-C-QLEERVSAMEDEMNEMK-EGKFREKRIKRNEQSLQEIWDYVKRPNL-LIGVPESDVENGTKLENTLQDIIQENFPNLARQAN-QIQEIQR-PQRYS-RRPTPRNIIIRFTKVEMKEKM*RAAREKG-VTLKGKPIRLK-DL-AETLQARREWGPIFNILKEKNFPPRISYPAKLSFISEGEIKYFIDKQMLRDFVTTRPALKELLKE-LNMERNN-YQ-LQNHAKM
>b_L1PA2::chrX:106398997-106405015(+)_377
MGKKQNRKTGNSK-QS-SPPPKE-SSSPA-EQSWMENDFDELRXEGFR-SNYSEL-EDIQTKGKEVENFEKNLEECITRITNTEKCLKELMELKTKA-EL-EECRSLRS-C-QLEERVSAMEDEMNEMK-EGKFREKRIKRNEQSLQEMWDDVKRPNL-LIGVPESDGENATKLENTLQDIIQENFPNLARQAN-QIQEIQR-PQRYS-GRATPRHIIVRFTKVEMKEKMLRAAREKG-VTLKGKPIRLT-DL-AETLQARREWGPIFNILKEKNFQPRISYPAKLSFISEGEIKYFTDKQVLRDFVTTRPALKELLKE-LNMERNN-YQ-LQNHAKM
>b_L1PA2::chr4:65724871-65730889(-)_378
MGKKQNRKTGNSK-QS-SPPPKE-SSSPA-EQSWMENDFDELREEGFR-SNYSEL-EDIQTKDKEDENFEKNLEECITRITNTEKCLKELMELKTKA-EL-EECRNLRS-C-QLEERVSAMEDEMNEMK-EGRFREKRIKRNEQSLQEIWDYVKRPNL-LIGVPESDAENRTKLENTLQDIIQENFPNLARQAD-QIQEIQR-PQRYS-GRATPRHIIVRFTKVEMKEKMLRAAREKG-VTLKGKPIRLT-DL-AETLQARREWGPIFNILKENNFQPRISYPAKLSFISEGEIKYFTDKQMLRDFVTTRPALKELLKE-LNMERNN-YQ-LQNHAKM
>b_L1PA2::chr12:40372118-40378141(+)_379
MGKKQNRKTGNSK-QS-SPPPKE-SSSPA-EQSWMENDFDELREEGFR-SNYSEL-EDIQTKGKEVENFEKNL*ECITRITNTEKCLKELMELKAKA-EL-EECRSLRS-C-QLEERVSATEDEMNEMK-EGKFREKRIKRNEQSLQEIWDYVKRPNL-LIGVPESDAENGTKLENTLQDIIQENFPNLARQAN-QIQEIQR-PQRYS-RRATPRHIIVRFTKVEMKEKMLRAAREKG-VTLKGKPIRLT-DL-AETLQARRE*GPIFNILKEKNFQPRISYPAKQSFISEGEIKYFIDKQMLRDFVTTRPALKELLKE-LNMERNN-YQ-LQNHAKM
>b_L1PA2::chrX:110831932-110837955(-)_380
MGKKQNRKTGNSK-QS-SPPPKD-SSSPA-EESWMENDFDELREEGFR-SNYSEL-EDIQTKGKEVENFEKNLEECITRITNTEKCLKELMELKTKA-EL-EECRSLRS-C-QLEERVSAMEDEMNEMR-EGKFRDKRIKRNEQSLQEIRDYVKRPNL-LIGVPESDGENGTKLENTLQDIIQENFPNLARQAN-QIQEIQR-PQRYS-RRATPRHTIVRFTKVEMKEQMLRAAREKG-VTLKGKPIRLT-DL-AETLQARREWGPIFNILKEKNFQPRISYPAKLSFISEGEIKYFTDKQMLRDFVTTRPALKELLKE-LNMERNN-YQ-LQNHAKM
>b_L1PA2::chr1:174202404-174208431(-)_381
MGKKQNRKTGNSK-QS-SPPPKE-SSSPA-EQTWMENDXDELREEGFR-SNYSEL-EDIQTKGKEVENFEKNLEECITRITNTEKCLKELMELKTKA-EL-E*CRSLRS-C-QLEERVSAMEDEMNEMK-EGKFREKRIKRNEQSLQEIWDYVKRPNL-LIGVPESDGENGTKLENTLQDIIQENFPNLVRQAN-QIQEIQR-PQRYS-RRATPRHIIVRFTKVEMKEKMLRAAREKG-VTLKGKPIRLT-DL-AETLQARREWGPIFNILKEKNFQPRISYPAKLSFISEGEIKYFTDKQMLTDFVTTRPALKELLKE-LNMERNN-YQ-LQNHAKM
>b_L1PA2::chr13:101350336-101356371(+)_382
MGKKQNRKTGNSK-QS-SPPPKE-SSSPA-EQSWMENDFDELREEGFR-SNYSEL-EDIQTKGKEVENFEKNLEECITRITNTEKCLKELMELKTKA-EL-EECRSLRS-C-QLEERVSAMEDEMNEMK-EGKFREKIIKRNEQSLQEIWDYVKRPNL-LIGVPESDGENGTKLENTLQDIIQENFPNLARQAN-QIQEIQR-PQRYS-RRATPRHIIVRFTKVEMKDKMLRAAREKG-ITLKGKPIRLT-HL-AETLQARREWGPIFNILKEKNFQPRISYPAKLSFISEGEIKYFTDKQMLRDFVTTRPALKELLKE-LNMERNN-YQ-LQNHAKM
>b_L1PA2::chr1:242208863-242214887(-)_383
MGKKQNRKTGNSK-QS-SPPPKE-SSSPA-EHSWMENDFDELREEGFR-SNYSEL-EDIQTKGKEVENFEKHLEECITRITNTEKCLKELMELKTKA-EL-EECRSLRS-C-QLEERVSAMEDEMNEMK-EGKFREKRIKRNEQSLQEIWDYVKRPNL-LIGVPESDGENGTRLENTLQDIIQENFPNLARQAH-QIQEIQG-PQRYS-RRATPRHIIVRFTKVEMKEKMLRATREKG-VTLKGKPIRLT-DL-AETLQARREWGPIFNILKEKNFQPRISYPAKLSFISEGEIKYFIDKQMLRDFVTTRPALKELLKE-LNMERNN-YQ-LQNHAKM
>b_L1PA2::chrY:15290986-15297016(-)_384
MGKKQNRKTGNSK-QS-SPPPKE-SSSPA-EQSWMENDFDELREECFR-SNYSEL-EDIQTKGKEVENFEKNLEECITRITNTEKCLKELMELKTKA-EL-EECRSLRS-C-QLEERVSAVEDEMNEMK-EGKFREKRIKRNEQSLQEIWDSVKRPNL-LIGVPESDEENGTKLENTLQDIIQENFPNLARQAN-QIQEIQR-PQRYS-RRATPRHLIVRFTKVEMKEKMLRAAREKG-VTLKGKPTRLT-DL-AETLQARREWGPIFNILKEKNFQPRISYPARLSFISEGEIKYFIDKQMLRDFVTTRPAIKELLKE-LNMERNN-YQ-LQNHAKM
>b_L1PA2::chr5:7193882-7199908(+)_385
MGKKQNRKTGNSK-QS-SPPPKD-SSSPA-EQSWMENDFDELREXGFR-SNYSEL-EDIQTKGKEVENFEKNLEECITRITNTEKCLKELMELKTKA-EL-EECRSLRS-C-QLEERVSAMEDEMNEMK-EGKFREKRIKRNEQSLQEIWDYVKRPNL-LIGVPESDAENGTKLENTLQDIIQENFPNLARQAN-QIQEIQR-PQRYS-RRATPRHIIVRFTKVEMKEKMLMAAREKG-VTLKGKPIRLT-DL-AETLQARREWGPIFNILKDKNFQPRISYPAKLSFISEGEIKYFTDKQMLRDFVTTRPALKELLKE-LNMERNN-YQ-LQNHAKM
>b_L1PA2::chr11:96138784-96144829(-)_386
MGKKQNRKTGNSK-QS-SRPPKE-SSSPA-EQSWMENDFDELREEGFR-SNYSEL-EDIQTKGKEVENFEENLEECITRITNTEKCLKELMELKTKA-EL-EECRSLRS-C-QLEERVSAREDEMNEMK-EGKFREKRLKRNEQSLQEIWDYVKRPNL-LIGVPESNEENGTKLENTLQDIIQENFPNLARQAN-QIQEIQR-PQRYS-RRATPRHIIVRFTKVERKEKMLRAAREKG-VTLKGKPIRLT-DL-AETLQARREWGPIFNILKEKNFQPRISYPAKLSFISEGEIKYFTDKQMLRDFVTTRPALKELLKE-LNMERNN-YQ-LKNHAKM
>b_L1PA2::chr21:18748357-18754249(+)_387
MRKKQNRKTGNSK-QS-SPPPKE-SSSPA-EQSWMENDSDELREEGFR-SNYSEL-EDIQTKGKEVENFEKNLEECITRITNTEKCLKELMELKTKA-EL-EECRSLRS-C-QLEERVSAMEDEMNEMK-EGKFREKRIKRNEQSLQEIWDYVKRPNL-LIGVPESDAENGTKLENTLQDIIQENFPNLARQAN-QIQEIQR-PQRYS-RRATPRHIIVRFTKVEMKEKMLRAAREKG-VTLKGKPIRLT-DL-AETLQARREWGPIFNILKEKNFQPRISYPAKLSFISEGEIKYFTDKQMLRDFVTTRPALKELLKE-LNMERNN-YQ-LQNHAKM
>b_L1PA2::chr3:191867104-191873117(-)_388
MGKKQNRKTGNSK-QS-SPPPKE-SSSPA-EQSWMENDFDELREEGFR-SNYSEL-EDIQTKGKEVENFEKNLEECITRITNTEKCLKELMELKTKA-EL-EECRSLRS-C-QLEEGXSAMEDEMNEMK-EGKFREKRIKRNEQSLQEIWDYVKRPNL-LIGVPESDGENGTKLEDTLQDIIQENFPNLARQAN-QIQEIQR-PQRYS-RRATPRHIIVRFTKVEMKEKMLRAAREKG-VTLKGKPIRLT-DL-AETLQARREWGPIFNILKEKNFQPRISYPAKLSFISEGEIKYFTDKQMLRDFVTTRPALKELLKE-LNMERNN-YQ-LQNHAKM
>b_L1PA2::chr18:32785743-32791773(+)_389
MGKKQNR*TGNSK-QS-SPPPKE-SSSPA-EQSWMENDFDELREEGFR-SNYSEL-EDIQTKGKEVENFQKNLEECITRITNTEKCLKELMELKTKA-EL-EECRSLRS-R-QLEERVSAMEDEMNEMK-EGKFREKRIKRNEQSLQEIWDYVKRPNL-LIGVPESDAENGTKLENTLQDIIQENFPNLARQAN-QIQEIQR-PQRYS-RRATPRHIIVRFTKVEMKEKMLRAAREKG-VTLKGKPIRLT-DL-AETLQARREWGPIFNILKEKNFQPRISYPAKLSFISEGEIKYFTDKQMLRDFVTTRPALKELLKE-LNMERNN-YQ-LQNHAKM
>b_L1PA2::chr18:37145556-37151564(+)_390
MGRKQNRKTGNSK-QS-SPPSKE-SSSPA-EQSWMENDFDELREEGFR-SNYSEL-EDIQTKGKEVENFEKNLEECITRITNTEKCLKELMELKTKA-EL-EECRSLRS-C-QLEERVSAMEDEMNEMK-EGKFREKRIKRNEQSLQEIWDYVKRPNL-LIGVPESDAENGTKLENTLQDIIQENFPNLARQAN-QIQEIQR-PQRYS-RRATPRHIIVRFTKVEMKEKMLRAAREKG-VTLKGKPIRLT-DL-AETLQARREWGPIFNILKEKNFQPRISYPAKLSFISEGEIKYFTDKQMLTDFVTTRPALKELLKE-LNMERNN-YQ-RQNHAKM
>b_L1PA2::chr10:7100004-7105433(-)_391
MGXKQNRKTGNSK-QS-SPPPKE-SSSPA-EQSWTENDFDELREEGFR-SNYSEL-EDIQTKGKEVENFEKNLEECITRITNTEKCLKELMELKTKA-EL-EECRSLRS-C-QLEERVSAREDEMNEMK-EGKFREKGIKRNEQSLQEIWDYVKRPNL-LIGVPESDGENGTKLENTLQDIIQENFPNLARQAN-QIQEIQR-PQRYS-RRATPRHIIVRFTKVEMKEKMLRAAREKG-VTLKGKPIRLT-DL-AETLQARREWGPIFNILKEKNFQPRISYPAKLSFISEGEIKYFTDKQMLRDFVTTRPALKELLKE-LNMERNN-YQ-LQNHAKM
>b_L1PA2::chr12:80637949-80643964(-)_392
MGKKHNRKTGNSK-QS-SPPPKE-SSSPA-EQSWMENDFDELREEGFR-SNYSEL-EDIQTKGKQVENFEKNLEECITRITNTEKCLKELMELKTKA-EL-EECRSLRS-C-QMEERVSAMEDEMNEMK-EGKFREKRIKRNEQSLQEIWDYVKRPNL-LIRVPESDGENGTKLENTLQDIIQENFPNLARQAN-QIQEIQR-PQRYS-RRATPRHIIVRFTKVEMKEKMLRAAREKG-VTLKGKPIRLT-DL-AETLQARREWGPIFNILKEKNLQPRISYPAKLSFISEGEIKYFIDKQMLRDFVTTRPALKELLKE-LNMERNN-YQ-LQNHAKM
>b_L1PA2::chr5:64004861-64010892(-)_393
MGKKQNRKTGNSK-QS-SPPPKE-SSSPA-EQSWMENDFDELREEGFR-SNYSEL-EDIQTKGKEVENFEKNLEECITRITNTEKCLKELMELKTKA-EL-EECRSLRS-C-QLEERVSAMEDEMNEMK-EGKFREKRIKRNEQSLQEIWDYVKRPNL-LIGVPESDGENGTKLENTLQDIIQENFPNLARQAN-QIQDIQR-PQRYS-RRATPRHIIVRFTKVEMKEKMLRAAREKG-VTLKGKPIRLT-DL-TETLQARREWGPIFNILKEKNFQPRISYPAKLSFISEGEIKYFTDKQMLRDFFTTRPALKELLKE-LNMERNN-YQ-LQNHAKM
>b_L1PA2::chrX:103146427-103152458(-)_394
MGKKQNRKTGNSK-QS-SPPPKE-SSSPA-EQSWMENDFDELREEDFR-SNYSEL-EDIQTKGKEVENXGKNLEECITRISNTEKCLKELMELKTKA-EL-EECRSLRS-R-QLEERVSAMEDEMNEMK-EGKVREKRIKRNEQSLQEIWDYVKRPNL-LIGVPESDAENGTKLENTLQDIIQENFPNLARQAN-QIQEIQR-PQRYS-RRATPRHIIVRFTKVEMKEKMLRAAREKG-VTHKGKPIRLT-DL-AETLQARREWGPIFNILKEKNFQPRISYPAKLSFISEGEIKYFTDKQMLRDFVTTRPALKEVLKE-LNMERNN-YQ-LQNHAKM
>b_L1PA2::chr1:163609720-163615771(-)_395
MGKKQNRKTGNSK-QS-SPPPKE-SSSPA-EQSWMENDFDELREEGFR-SNYSEL-EDIQTKGKEVENFEKILEECITRITNTEKCLKELMELKTNA-EL-EECRSLRS-C-QLEERVSAMEDEMNEMK-EGKFREKRKKRNEQSLQEIWDYVKRPNL-LTGVPESDVENGTKLENTLQDIIQENFPNLARQAN-QIQEIQR-PQRYS-RRATPRHIIVRFTKVEMKEKMLRAAREKG-VTHKGKPIRLT-DL-AETLQARREWGPIFNILKEKNFQPRISYPAKLSFISEGEIKYFIDKQMLRDFVTTRPALKELLKE-LNMERNN-YQ-LQNHAKM
>b_L1PA2::chr2:205855795-205861829(-)_396
MGKKQNRKTGNSK-QS-SPPPKE-SSSPA-EQSWMENDFDELREEGFR-SNYSEL-EDIQTKGKEVENFEKNLEECITRITNTEKCLKELMELKTKA-EL-EECRSLRS-C-QLEERVSAMEDEMNEMK-EGKFREKRIKRNEQSLQEIWDYVKRPNL-LIGVPESDVENGTKLENTLQDIIQENFPNLARQAN-QIQEIQR-PQRYS-RRATPRHIIVRFTKVEMKEKMLRAVREKG-VTLKGKPIRLT-DL-AETLQARREWGPIFNILKEKNFQPRISYPAKLSFISEGEIKYFIDKQMLRDFVTTRPALKELLKE-LNMERNN-YQ-LQNHAKM
>b_L1PA2::chr4:147271170-147277204(+)_397
MGKKQNRKTGNSK-QS-SPPSKE-SSSPA-EQSWMENDFDELREEGFR-SNYSEL-EDIQTKGKEVENFEKNLEECITRITNTDKCLKELMELKTKA-EL-EECRSLRS-Y-QLEERVSAMEDEMNEMK-EGKFREKRIKRNEQSLQEIWDYVKRXNL-LIGVPESDVENGTKLENTLQDIIQENFPNLARQAN-QIQEIQR-PQRYS-RRATPRHIIVRFTKLEMKEKMLRAAREEG-VTLKGKPIRLT-DL-AETLQARREWGPIFNILKEKNFQPRISYPAKLSFISEGEIKYFIDKQMLRDFVTTRPALKELLKE-LNMERNN-YQ-LQNHAKM
>b_L1PA2::chrX:28224908-28230906(+)_398
MGKKQNRKTGNSK-QS-SPPPKE-SSSTA-EQSWMENDFD*LREEGFR-SNYTEL-EDIQTKGKEVENFEKNLEECITRITNTEKCLKELMELKTKA-EV-EECRSLRS-C-QLEERVSVMEDEMNEMK-EGKFRGKRIKRNEQSLQEIWDYVKRPNL-LIGVPESDVENGTKLENTLQDIIQENFPNLARQAN-QIQEIQR-PQRYS-RRATPRHIIVRFTKVEMKEKMLRPAREKG-VTLKGKPIRLT-DL-AETLQARREWGPIFNILKEQNFQPRISYPAKLSFISEGKXKSFADKQMLRESVTTRPALQELLKE-LNMEGNN-YK-LQKHAK*
>b_L1PA2::chr10:119592406-119598398(-)_399
MGKKQNKKTGNSK-QS-SPPPKE-SSSPA-EQSWMENDFDELREEGFR-SNYSEL-EDIQTKGKEVENFEKNLEECITRITNTEKCLKELMELKTKA-EL-EECRSLRS-C-QLEERVSAMEDEMNEMK-EGKFREKRIKRNEQSLQEIWDYVKRPNL-LIGVPESDAENGIKLENSLQDIIQENFPNLARQAN-QIQEIQR-PQRYS-RRATPRHIIVRFTKVEMKEKMLREAREKG-VTLKGKPIRLT-DL-AETLQARREWGPIFNILKEKNFQPRISYPAKLSFISEGEIKYFTDKQMLRDFVTTRPALKELLKE-LNMERNN-YQ-LQNHAKM
>b_L1PA2::chr4:100921681-100927710(-)_400
MGKKQSRKTGNSK-QS-SPPPKG-SSSPA-EQSWMENDFDELREEGFR-SNYSEL-EDIQTKGKQVENFEKNLEECITRITNTEKCLKELMELKTKA-EL-EECRSLRS-C-QLEERVSAMEDEMNEMK-EGKFREKRIKRNEQSLQEIWDYVKRPNL-LIGVPESDGENGTKLENTLQDIIQENFPNLARQAN-QIQEIQR-PQRYS-RRATPRHIIVRFTKVEMKEKMLRATREKG-VTLKGKPIRLT-DL-AETLQARREWGPIFNILKEKNFQPRISYPAKLSFISEGEIKYFIDKQMLRDFVTTRPALQELLKE-LNMERNN-YQ-LQNHAKM
>b_L1PA2::chr3:18971974-18977998(-)_401
MGKKQNRKTGNSK-QS-SPPPKE-SSSPA-EQSWMENDFDELREECFR-SNYSEL-EDIQTKGKEVENFEKNLEECITRITNTEKCLKELMELKTKA-EL-EECRSLRS-C-QLEERVSAMEDEMNEMK-EGKFREKRIKRNEQSLQEIWDYVKRPNL-LIGVPESDVENGTKLENTLQDIIQENFPNLARQAN-QIQEIQR-PQRYS-RRATPRHIIVRFTKAQMKEKMLRAAREKG-VTLKGKPIRLT-DL-AETLQARREWGPIFNILKEKNFQPRISYPAKLSFISEGEIKYFIDKQMLRDFVTTRPALKELLKE-LNMERNN-YQ-LQNHAKM
>b_L1PA2::chr20:23569945-23575948(+)_402
MGKKQNRKTRNSK-QS-SPPPKE-SSSPA-EQSWMENDFDELRXXGFR-SNYSEL-EDIQTKGKEVENFEKNL*ECITRITNTEKCLKELMELKTKA-EL-EECRSLRS-C-QLEERVSAMEDEMNEMK-EGKFREKRIKINEQSLQEIWDYVKRPNL-LIGVPESDAENGTKLENTLQDIIQEIFPNLARQAN-QIQEIQR-PQRYS-RRATPRHIIVRFTKVEMKEKMLRATREKG-VTLKGKPIRLT-DL-AETLQARREWGPIFNILKEKNFQPRISYPAKLSFISEGEIKYFIDKQMLRDFVXTRPALKELLKE-LNMERNN-YQ-LQNHAKM
>b_L1PA2::chr3:63121944-63127977(+)_403
MGKKQNRKTGNSK-QS-SPPPKE-SSSPA-EQSWMENDFDELREEGFR-SNYSEL-EDIQTKGKEVENFEKNLEECITRITNTEKCLKELMELKTKA-EL-EECRSLRS-C-QLEERVSAMEDEMNEMK-EGKFREKRIKRNEQSLQEIWDYVKRPNL-LIGVPESDEENGTKLENTLQDIIQENFPNLARQAN-QIQEIQR-PQRYS-RRATPRHIIVRFTKVEMKEQVLRAAREKG-VTLKGKPIRLT-DL-AETLQARREWGPIFNIL*EKNFQPRISYPAKLSFISEGEIKSFTDKQMLRDFVTTRPALKELLKE-LNMERNN-YQ-LQNHAKM
>b_L1PA2::chr5:62113119-62119199(+)_404
MGKKQNRKTGNSK-QS-SPPPKE-SSSPA-EQSWMENDFDELREEGFR-SNYSEL-EDIQTKGKEVENFEKNLEECITRITNTEKCLKELMELKTKA-EL-EECRSLRS-*-QLEERVSAMEDEMNEMK-EGKFREKRIKRNEQSLQEIWDYVKRPNL-LIGVPESDVENGTKLENTLQDIIQENFPNLARQAN-QIQEIQR-PQRYS-RRATPRHIIVRFTKVEMKEKMLRAAREKG-VTLKGKPIRLT-DL-AETLQARREWGPIFNILKEKNFQPRISYPAKLSFISEGEIKYFIDKQMLRDFVTTRPALKELLKE-LNMERNN-YQ-LQNHAKM
>b_L1PA2::chr10:83469371-83475398(+)_405
MGKKQNRKTGNSK-QS-SPPPKE-SSSPA-EQSWMENDFDELREEGFR-SNYSEL-EDIQTKGKEVENFEKNLEECITRITNTEKCLK*LMELKTKA-EL-EECRSLRS-C-QLEERVSAMEDEMNEMK-EGKFREKRIKRNEQSLQEIWDYVKRPNL-LIGVPESDVENGTMLENTLQDIIQENFPNLARQAN-QIQEIQR-PQRYS-RRATLRHIIVRFTKVEMKEKMLRTAREKG-VTLKGKPIRLT-DL-AETLQARREWGPIFNILKEKNFQPRISYPAKLSFISEGEIKYFIDKQMLRDFVTTRPALKELLKE-LNMERNN-YQ-LQNHAKM
>b_L1PA2::chrY:19172800-19178843(-)_406
MGKKQNRKTGNSK-QS-SPPPKE-SSSPA-EQSWMENDFDELREEGFR-SNYSEL-EDIQTEGKEVENFEKNLEECITRITNTEKCLKELMELKTKA-EL-EECRSLRS-C-QLEERVSAMEDEMNEMK-EGKFREKRIKRNEQSLQEIWDYVKRPNL-LIGVPESDVESGTKLENTLQDIIQENFPNLARQAN-QIQEIQR-PQRYS-RRATPRHIIVRFTKVEMKEKMLRAAREKG-VTLKGKPIRLT-DL-AETLQARREWGPIFNILKEKNFQPRISYPAKLSFISEGEIKYFIDKQMLRDFVTTRPALKELLKE-LNMERNY-YQ-LQNHAKM
>b_L1PA2::chr8:92570896-92576915(+)_407
MGKKQNRKTGNSK-QS-SPPPKE-SSSPA-EQSWMENDFDELREEGFR-SNYSEL-EDIQTKGKEVENFEKNLEECITRITNTEKCLKELMELKTKA-EL-EECRSLRS-C-QLEERVSAMEDEMNEMK-EGKFREKRIKRNEQSLQEIWDYVKRPNL-LIGVPESDVENGTKLENTLQDIIQENFPNLARQAN-QIQEIQR-PQRYS-RRATPRHIIVRFTKVEMKEKMLRAAREKG-VTLKGKPIRLT-DL-AETLQARREWGPIFNILKEKNFQPRISYPAKLSFISEGQIKYFIDKQMLRDFVTTRPALKELLKE-LNMERNN-YQ-LQNHAKM
>b_L1PA2::chr18:7966440-7972472(+)_408
MGKKQNRKTGNSK-QS-SPPPKE-SSSPA-EQSWMENDFDELREEGFR-SNYSEL-EDIQTKGKEVENFEKNLEECITRITNTEKCLKELMELKTKA-EL-EECRSLRS-C-QLEERVSAMQDEMNEMK-EGKFREKRIKRNEQSLQEIWDYVKRPNL-LIGVPESDVENGTKLENTLQDIIQENFPNLARQAN-QIQEIHR-PQRYS-RRATPRHIIVRFTKVEMKEKMLRAAREKG-VTLKGKPIRLT-DL-AETLQARREWGPIFNILKEKNFQPRISYPAKLSFISEEEIKYFTDKQMLRDFVTTRPALKELLKE-LNMERNN-YQ-LRNHAKM
>b_L1PA2::chr3:89918194-89924219(-)_409
MGKNQNRKTGNSK-QS-SPPPKE-SSSPA-EQSWMENDFDELREEGFR-SNYSEL-EDIQTKGKEVENFEKNLEECITRITNTEKCLKELMELKTKA-EL-EECRSLRS-C-QLEERVSAMEDEMNEMK-EGKFREKRIKRNEQSLQEIWDYVKRPNL-LIGVPESDVENGTKLENXLQDIIQENFPNLARQAN-QIQEIQK-PQRYS-GRATPRHIIVRFTKVEMKEKMLRAAREKG-VTLKGKPIRLT-DL-AETLQARRECGPIFNILKEKNFQPRISYPAKLSFISEGEIKYFIDKQMLRDFVTTRPALKELLKE-LNMERNN-YQ-LQNHAKM
>b_L1PA2::chr10:21040596-21046621(-)_410
MGKKQNRKTGNSK-QS-SPPPKE-SSSPA-EQSWMENDFDELREEGFR-SNYCEL-EDIQTKGKEVENFEKNLEECITRITNTEKCLKELMELKTKA-EL-EECRSLRS-C-QLEERVSAMEDEMNEMK-EGKFREKRIKRNEKSLQEIWDYVKRPNL-LIGVPESDVENGTKLENTLQDIIQENFPNLARQAN-QIQEIQR-PQRYS-RRATPRHIIVRFTKVEMKEKMLRAAREKG-VTLKGKPIRLT-DL-AETLQARREWGPIFNILKEKNFQTRISYPAKLSFISEGEIKYFIDKQMLRDFVTTRPALKELLKE-LNMERNN-YQ-LQNHAKM
>b_L1PA2::chr13:52843775-52849794(-)_411
MGKKQNRKTGNSK-QS-SPPPKE-SSSPA-EQSWMENDFDELREEGFR-SNYSEL-EDIQTKGKEVENFEKNLEECITRITNTEKCLKELMELKTKA-EL-EECRSLRS-C-QLEERVSAMEDEMNEMK-EGKFREKRIKRNEQSLQEIWDYVKRPNL-LIGVPESDVENGTKLENTLQDIIQENFPNLARQAN-QIQEIQR-PQRYS-RRATPRHIIVRFTKVEMKEKMLRAAREKG-VTLKGKPIRLT-DL-AETLQARREWGPIFNILKEKNFQPRISYPAKLSFISEGEIKYFIDKQMLRDFVNTRPALKELLKE-LNMERNN-YQ-LQNHAKM
>b_L1PA2::chr11:60299634-60305663(+)_412
MGKKQNRKTGNSK-QS-SPPPKE-SSSPA-EQSWMENDFDELREEGFR-SNYSEL-EDIQTKGKKVENFEKNLEECITRITNTEKCLKELMELKTKA-EL-EECRSLRS-C-QLEERVSAMEDEMNEMK-EGKFREKRIKRNEQSLQEIWDYVKRPNL-LIGVPKSDGENGTKLENTLQDIIQENFPNLARQAN-QIQEIQR-PQRYS-RRATPRHIIVRFTKVEMKEKMLRAAREKG-VTLKGKPIRLT-DL-AETLQARREWGPIFNILKEKNFQPRISYPAKLSFISEGEIKYFIDKQMLRDFVTTRPALKELLKE-LNMERNN-YQ-LQNHAKM
>b_L1PA2::chr3:34454618-34460664(-)_413
MGKKQNRKTGNSK-QS-SPPPKE-SSSPA-EQSWMENDFDELREEGFR-SNYSEL-EDIQTKGKEVENFEKNLEECITRITNTEKCLKELMELKTKA-EL-EECRSLRS-C-QLEERVSAMEDEINEMK-EGKFREKRIKRNEQSLQEIWDYVKRPNL-LIGVPESDVENGTKLENTLQDIIQENFPNLARQAN-QIQEIQR-PQRYS-RRATPRHIIVRFTKVEMKEKMLRAAREKG-VTLKGKPIRLT-DL-AETLQARREWGPIFNILKEKNFQPRISYPAKLSFISEGEIKYFIDKEMLRDFVNTRLALKELLKE-LNMERNN-YQ-L*NHAKM
>b_L1PA2::chr4:56485331-56491348(+)_414
MGKKQNRKTGNSK-QS-SPPPKE-SSSPA-EQSWMENDFDELREEGFR-SNYSEL-EDIQTKGKEVENFEKNLEECITRITNTEKCLKELMELKTKA-EL-EECRSLRS-C-QLEERVSAMEDEMNEMK-EGKFREKRIKRNEQSLQEIWDYVKRPNL-LIGVPESDVENGTKLENTLQDIIQENFPNLARQAN-QIQEIQR-PQRYS-RRATPRHIIVRFTKVEMKEKMLRAAREKG-VTLKGKPIRLT-YL-AETLQARREWGPIFNILKEKNFQPRISYPAKLSFISEGEIKYFIDKQMLRDFVTTRPALKELLKE-LNMERNN-YQ-LQNHAKM
>b_L1PA2::chr2:60310797-60316829(+)_415
MGKKQNRKTGNSK-QS-SPPPKE-SSSPA-EQSWMENDFDELREEGFR-SNYSEL-EDIQTKGKEVENFEKNLEECITRITNTEKCLKELMELKTKA-EL-EECRSLRS-C-QLEERVSAMEDEMNEMK-EGKFREKRIKRNEQSLQEIWDYVKRPNL-LIGVPESDMENGTKLENTLQDIIQENFPNLARQAN-QIQEIQR-PQRYS-RRATPRHIIVRFTKVEMKXKMLRAAREKG-VTLKGKPIRLT-DL-AETLQARREWGPIFNILKEKNFQPRISYPAKLSFISEGEIKYFIDKQMLRDFVTTRPALKELLKE-LNMERNN-YQ-LQNHAKM
>b_L1PA2::chr6:44838371-44844402(+)_416
MGKKQNRKTGNSK-QS-SPPPKE-SSSPA-EQSWMENDFDELREEGFR-SNYSEL-EDIQTKGKEVENFEKNLEECITRITNTEKCLKELMELKTKA-EL-EECRSLRS-C-QLEERVSAMEDEMNEMK-EGKFREKRIKRNEQSLQEIWDYVKRPNL-LIGVPESDVENGTKLENTLQDIIQENFPNLARQAN-QIQEIQR-PQRYS-RRATPRHIIVRFTKVEMKEKMLRAAREKG-VTLKGKPIRLT-DL-AETLQARREWGPIFNILKEKNFQPRISYPAKLNFISEGEIKYFIDKQMLRDFVTTRPALKELLKE-LNMERNN-YQ-LQNHDKM
>b_L1PA2::chr3:155224140-155230005(-)_417
MGKKQNRKTGNSK-QS-SPPPKE-SSSPA-EQSWMENDFDELREEGFR-SNYSEL-EDIQTKGKEVENFXKNLEECITRITNTEKCLKELMELKSKA-EL-EECRSLRS-C-QLEERVSAMEDEMNEMK-EGKFREKRIKRNEQSLQEIWDYVKRPNL-MIGVPESDVENGTKLENTLQDIIQENFPNLARQAN-QIQEIQR-PQRYS-RRATPRHIIVRFTKVEMKEKMLRAARGKG-VTLKRKPIRLT-DL-AETLQARREWGPIFNILKEKNFQPRISYPAKLSFISEGEIKYFIDKQMLRDFVTTRPALKELLKE-LNMERNN-YQ-LQNHAKM
>b_L1PA2::chr5:45658542-45664572(+)_418
MGKKQNRKTGNSK-QS-SPPPKE-SSSPA-EQSWMENDFDELREEGFR-SNYSEL-EDIQTKGKEVENFEKKLEECKTRITNTEKCLKELMELKTKA-EL-EECRSLRS-C-QLEERVSAMEDEMNEMK-EGKFREKRIKRNEQSLQEIWDYVKRPNL-LIGVPESDVENGTKLENTLQDIIQENFPNLARQAN-QIQEIQR-PQRYS-GRETPRHIIVRFTKVEMKEKMLRAXREKG-VTLKGKPIRLT-DL-AETLQARREWGPIFNILKEKNFQPRIS*PAKLSFISEGEIKYFIDKQMLRDFVTSRPALKELLKE-LNMERNN-YQ-LQNHAKM
>b_L1PA2::chr3:26426226-26432258(-)_419
MGKKQNRKTGNSK-QS-SPPPKE-SSSPA-EQSWMENDFDELREEGFR-SNYSEL-EDIQTKGKEVENFEKHLEECITRITNTEKCLKELMELKTKA-EL-EECRSLRS-C-QLEERVSAMEDEMNEMK-EGKFREKRIKRNEQSLQEIWDYVKRPNL-LIGVPESDVENGTKLENTLQDIIQENFPNLARQAN-QIQEIQR-PQRYS-RRATPRHIIVRFTKVEMKEKMLRAAREKS-VTLKGKPIRLT-DL-AETLQARREWGPIFNILKEKNFQPRISYPAKLSFISEGEIKYFIDKQMLRDFVTTRPALKELLKE-LNMERNN-YQ-LQNHAKM
>b_L1PA2::chr8:96564460-96570493(-)_420
MGKKQNRKTGNSK-QS-SPPPKE-SSSPA-EKSWMENDFDEMREEGFR-SNYSEL-EDIQTKGKEVENFEKNLEECITRITNTEKCLKELMELKTKA-EL-EECRSLRS-C-QLEERVSAMEDEMNEMK-EGKFREKRIKRNEQSLQEIWDYVKRPNL-LIGVPESDVENGTKLENTLQDIIQENFPNLARQAN-QIQEIQR-PQRYS-RRATPRHIIVRFTKVEMKEKMLRAAREKG-VTLKGKPIRLT-DL-AETLQARREWGPILNILKEKNFQPRISYPDKLSFISEGEIKYFIDKQMLRDFVTTRPALKELLKE-LNMERNN-YQ-LQNHAKM
>b_L1PA2::chr2:124897352-124903384(+)_421
MGKKQNRKTGNSK-QS-SPPPKE-SSSPA-EQSWMENDFDELREEGFR-SNYSEL-EDIQTKGKEVENFEKNLEECITRITNTEKCLKELMELKPKA-EL-EECRSLRS-C-QLEERVSAMEDEMNEMK-EGKFREKRIKRNEQSLQEIWDYVKRPNL-LIGVPESDVENGTKLENTLQDIIQENFPNLARQAN-QIQEIQR-PQRYS-RRATPRHIIVRFTKVEMKEKMLRAAREKG-VTLKGKPIRLT-DL-AETLQARREWGPIFNILKEKNFQPRISYPAKLSFISEGEIKYFIDKQMLRDFVTTRPALKELLKE-LNMERNN-YQ-LQNQAKM
>b_L1PA2::chr3:63197384-63203390(-)_422
MGKKQNRKTGNSK-QS-SPPPKE-SSSPA-EQSWMENDFDELREEGFR-SNYSEL-EDIQTKGKEVENFEKNLEECITRITNTEKCLKELMELKTKA-EL-EECRSLRS-C-QLEERVSAMEDEMNEMK-EGKFREKRIKRNEQSLQEIWDYVKRPNL-LIGVPESDVENGTKLENTLQDIIQENFPNLARQAN-QIQEIQR-PQRYS-RRATPRHIIVRFTKVEMKEKMLRAAREKG-VTLKGKPIRLT-DL-AETLQARREWGPIFNILKEKNFQPRISYPAKLNFISEGEIKYFIDKQMLRDFVTTRPALKELLKE-LNMERNN-YQ-LQNHAKM
>b_L1PA2::chr15:71466478-71472491(+)_423
MGKKQNRKTGNSK-QS-SPPPKE-SSSPA-EQSWMENDFDELREEGFR-SNYSEL-EDIQTKGKEVENFEKNLEECITRITNTEKCLKELMELKTKA-EL-EECRSLRS-C-QLEERVSAMEDEMNEMK-EGKFREKRIKRNEQSLQEIWDYVKRPNL-LIGVPESDVENGTKLENTLQDIIQENFPNLARQAN-QIQEIQR-PQRYS-RRATPRHIIVRFTKVEMKEKMLRAAREKG-VTLKGKPIRLT-DL-AETLQARREWGPIFNILKEKNFQPRISYPAKLSFISEGEIKSFTDKQMLRDFVTTRPALKELLKE-LNMERNN-YQ-LQNHAKM
>b_L1PA2::chr5:136380331-136386345(-)_424
MGKKQNRKTGNSK-QS-SPPPKE-SSSPA-EQSWIENDFDELREEGFR-SNYSEL-EDIQTKGKEVENFEKNLEECITRITNTEKCLKELMELKTKA-EL-EECRSLRS-C-QLEERVSAMEDEMNEMK-EGKFRENRIKRNEQSLQEIWDYVKRPNL-LTGVPESDVENGTKLENTLQDIIQENFPNLARQAN-QIQEIQR-PQRYS-RRATPRHIIVRFTKVETKEKMLRAAREKG-VTLKGKPIRLT-DL-AETLQARREWGPIFNILKEKNFQPRISYPAKLSFISEGEIKYFIDKQMLRDFVTTRPALKELLKE-LNMERNN-YQ-LQNHAKM
>b_L1PA2::chr1:176225221-176231246(-)_425
MGKKQNRKTGNSK-QS-SPPPKE-SSSPA-EQSWIENDFDELREEGFR-SNYSEL-EDIQTKGKEVENFEKNLEECITRITNTEKCLKELMELKTKA-EL-EECRSLRS-C-QLEERVSAMEDEMNEMK-EGKFREKRIKRNEQSLQEIWDYVKRPNL-LIGVPESDVENGTKLENTLQDIIQENFPNLARQAN-QIQEIQR-PQRYS-RRATPRHIIVRFTKVEMKEKMLRAAREKR-VTLKGKPIRLT-DL-AETLQARREWGPIFNILKEKNFQPRISYPAKLSFISEGEIKYFIDKQMLRDFVTTRPALKELLKE-LNMERNN-YQ-LQNHAKM
>b_L1PA2::chr4:27377309-27383341(-)_426
MGKKQNRKTGNSK-QS-SPPPKE-SSSPA-EQSWMENDFDELREEGFR-SNYSEL-EDIQTKGKEVENFEKNLEECITRITNTEKCLKELMELKTKA-EL-EECRSLRS-C-QLEERVSAMEDEMNEMK-EGKFREKRIKRNEQSLQEIWDYVKRPNL-LIGVPESDVENGTKLENTLQDIIQENFPNLARQAN-QIQEIQR-PQRYS-RRATPRHIIVRFTKVEMKEKMLRAAREKG-VTLKGKPFRLT-DL-AETLQARREWGPIFNILKEKNFQPRISYPAKLSFISEGEIKYFIDKQMLRDFVTTRPALKELLKE-LNMERNN-YQ-LQNHAKM
>b_L1PA2::chr10:15957730-15963752(-)_427
MGKKQNRKTGNSK-QS-SPPPKE-SSSPA-EQSWMENDFDELREEGFR-SNYSEL-EDIQTKGKEVENFEKNLEECITRITNTEKCLKELMELKTKA-EL-EECRSLRS-C-QLEERVSAMEDEMNEMK-EGKFREKRIKRNEQSLQEIWDYVKRPNL-LIGVPESDVENGTKLENTLQDIIQENFPNLAKQAN-QIQEIQR-PQRYS-RRATPRHIIVRFTKVEMKEKMLRAAREKG-VTLKGKPIRLT-DL-AETLQAXXEWGPIFNILKEKNFQPRISYPAKLSFISEGEIKYFTDKQMLRDFVTTRPALKELLKE-LNMERNN-YQ-LQNHAKM
>b_L1PA2::chr5:74938060-74944111(+)_428
MGKKQNRKTGNSK-QS-SPPPKE-SSSPA-EQSWMENDFDELREEGFR-SNYSEL-EDIQTKGKEVENFEKNLEECITRITNTEKCLKELMELKTKA-EL-EECRSLRS-C-QLEERVSAMEDEMNEMK-EGKFREKRIKRNEQSLQEIWDYVKRPNL-RIGVPESDVENGTKLENTLQDIIQENFPNLARQAN-QIQEIQI-PQRYS-RRATPRHIIVRFTKVEMKEKMLRAAREKG-VTLKGKPIRLT-DL-AETLQARREWGPIFNILKEKNFQPRISYPAKLSFISEGEIKYCIDKQMLRDFVTTRPALKELLKE-LNMERNN-YQ-LQNHAKM
>b_L1PA2::chr11:86758346-86764234(+)_429
MGKKQNRKTGNSK-QS-SPPPKE-SSSPA-EQSWMENDFDELREEGFR-SNYSEL-EDIQTKGKEVENFEKNLEECITRITNTEKCLKELMELKTKA-EL-EECRSLRS-C-QLEERVSAMEDEMNEMK-EGKFREKRIKRNEQSLQEIWDYVKRPNL-LIGVPESDVENGTKLENTLQDIIQENFPNLARQAN-QIQEIQR-PQRYS-RRATPRHIIVRFTKVEMKEKMLRAAREKG-VTLKGKPIRLT-DL-AETLQARREWGPIFNILKEKNFQPRISYPAKLSFISEGEIKYFIDKQMLRDFVTTRPALKELLKE-LNMERNN-YQ-LQNHAKM
>b_L1PA2::chr19:29950197-29956095(+)_430
MGKKQNRKTGNSK-QS-SPPPKE-SSSPA-EQSWMENDFDELREEGFR-SNYSEL-EDIQTKGKEVENFEKNLEECITRITNTEKCLKELMELKTKA-EL-EECRSLRS-C-QLEERVSAMEDEMNEMK-EGKFREKRIKRNEQSLQEIWDYVKRPNL-LIGVPESDVENGTKLENTLQDIIQENFPNLARQAN-QIQEIQR-PQRYS-RRATPRHIIVRFTKVEMKEKMLRAAREKG-VTLKGKPIRLT-DL-AETLQARREWGPIFNILKEKNFQPRISYPAKLSFISEGEIKYFIDKQMLRDFVTTRPALKELLKE-LNMERNN-YQ-LQNHAKM
>b_L1PA2::chr8:59827249-59833276(+)_431
MGKKQNRKTGNSK-QS-SPPPKE-SSSPA-EQSWMENDFHELREEGFR-SNYSEL-EDIQTKGKEVGNFEKNLEECITRITNTEKCLKELMELKTKA-EL-EECRSLRS-C-QLEERVSAMEDEMNEMK-EGKFREKRIKRNEQSLQEIWDYVKRPNL-LIGVPESDVENGTKLENTLQDIIQENFPNLARQAN-QIQEIQR-PQRYS-RRATPRHIIVRFTKVEMKEKMLRAAREKG-VTLKGKPIRLT-DL-AETLQARREWGPIFNILKEKDFQPRISYPAKLSFISEGEIKYFIDKQMLRDFVTTRPALKELLKE-LNMERNN-YQ-LQNHAKM
>b_L1PA2::chr15:44544232-44550247(+)_432
MGKKQNRKTGNSK-QS-SPPPKE-SSSPA-EQSWMENDFDKLREEGFR-SNYSEL-EDIQTKGKEVENFEKNLEECITRITNTEKCLKELMELKTKA-EL-EECRSLRS-C-QLEERVSAMEDXXNEMK-EGKFREKRIKRNEQSLQEIWDYVKRPNL-LIGVPESDVENGTKLENTLQDIIQENFPNLARQAN-QIQEIQR-PQRYS-RRATPRHIIVRFTKVEMKEKMLRAAREKG-VTLKGKPIRLT-DL-AETLQARREWGPIFNILKEKNFQPRISYPAKLSFISEGEIKYFIDKQMLRDFVTTRPALKELLKE-LNMERNN-YQ-LQNHAKM
>b_L1PA2::chr12:92707774-92713799(+)_433
MGKKQNRKTGNSK-QS-SPPPKE-CSSPA-EQSWMENDFDELREEGFR-SNYSEL-EDIQTKGKEVENFEKNLEECITRITNTEKCLKELMELKTKA-EL-EECRSLRS-C-QLEERVSAMEDEMNEMK-EGKFREKRIKRNEQSLQEIWDYVKRPNL-LIGVPESDVENGTKLENTLQDIIQENFPNLARQAN-QIQEIQR-PQRYS-RRATPRHIIVRFTKVEMKEKMLRAAREKG-VTLKGKPIRLT-DL-AETLQTRREWGTIFNILKEKNFQPRISYPAKLSFISEGEIKYFIDKQMLRDFVTTRPALKELLKE-LNMERNN-YQ-LQNHAKM
>b_L1PA2::chr18:57071171-57077202(-)_434
MGKKQNRKTGNSK-QS-SPPPKE-SSSPA-EQSWMENDFDELREEGFR-SNYSEL-EDIQTKGKEVENFEKNLEECITRITNTEKCLKELMELKTKA-EL-EECRSLRS-C-QLEERVSAMEDEMNEMK-EGKFREKRIKRNEQSLQEIWDYVKRPNL-LIGVPESDGENGTKLENTLQDIIQENFPNLARQAN-QIQEIQR-PQRYS-RRATPRHIIVRFTKVEMKEKMLRAAREKG-VTLKGKPIRLT-DL-AETLQARREWGPIFNILKEKNFQPRISYPAKLSFISEGEIKYFIDKQMLRDFVTTRPALKELLKE-LNMERNN-YQ-LQNHAKM
>b_L1PA2::chr2:119653337-119659368(-)_435
MGKKQNRKTGNSK-QS-SPPPKE-SSSPA-EQSWMENDFDELREEGFR-SNYSEL-EDIQTKGKEVENFEKNLEECITRITNTEKCLKELMELKTKA-EL-EECRSLRS-C-QLEERVSAMEDEMNEMK-EGKFREKRIKRNEQSLQEIWDYVKRPNL-LIGVPESDVENGTKLENTLRDIIQENFPNLARQAN-QIQEIQR-PQRYS-RRATPRHIIVRFTKVEMKEKMLRAAREKG-VTLKGKPIRLT-DL-AETLQARREWGPIFNILKEKNFQXRISYPAKLSLVSEGEIKYFIDKQMLRDFVTTRPALKELLKE-LNMERDN-YQ-LQNHAKM
>b_L1PA2::chr4:144021412-144027442(+)_436
MGKKQNRKTGNSK-QS-SPPPKE-SSSPA-EQSWMENDFDELREEGFR-SNYSEL-EDIQTKGKEVENFEKNLEECITRITNTEKCLKELMELKTKA-EL-EECRSLRS-C-QLEERVSAMEDEMNEMK-EGKFREKIIKRNEQSLQEIWDYVKRPNL-LIGVPESDVENGTKLENTLQDIIQENFPNLARQAN-QIQEIQR-PQRYS-RRATPRHIIVRFTKVEMKEKMLRAARDKG-VTLKGKPIRLT-DL-AETLQARREWGPIFNILKEKNFQPRISYPAKLSFISEGEIKYFIDKQMLRDFVTTRPALKELLKE-LNMERDN-YQ-LQNHAKM
>b_L1PA2::chr12:90930380-90936412(+)_437
MGKKQNRKTGNSK-QS-SPPPKE-SSSPA-EQSWMENDFDELREEGFR-SNYSEL-EDIQTKGKEVENFEKNLEECITRITNTEKCLKELMELKTKA-EL-EECRSLRS-C-QLEERVSAMEDEMNEMK-EGKFREKRIKRNEQSLQEIWDYVKRPNL-LIGVPESDVENGTKLENTLQDIIQENFPNLARQAN-QIQEIQR-PQRYS-RRATPRHIIVRFTKVEMKEKMLRAAREKG-VTLKGKPIRLT-DL-AETLQARREWGPIFNILKEKNFQPRISYPAKLSFISEGEIKYFIDKQMLRDFVTTRPALKELLKE-LNMERDN-YQ-LQNHAKM
>b_L1PA2::chr16:73858299-73864330(-)_438
MGKKQNRKTGNSK-QS-SPPPKE-SSSPA-EQSWMENDFDELREEGFR-SNYSEL-EDIQTKGKEVENFEKNLEECITRITNTEKCLKELMELKTKA-EL-EECRSLRS-C-QLEERVSAMEAEMNEMK-EGKFREKRIKRNEQSLQEIWDYVKRPNL-LIGVPESDVENGTKLENTLQDIIQENFPNLARQAN-QIQEIHR-PQRYS-RRATPRHIIVRFTKVEMKEKMLRAAREKG-VTLKGKPIRLT-DL-AETLQARRE*GPIFNILKEKNFQPRISYPAKLSFISEGEIKYFIDKQMLRDFVTTRPALKELLKE-LNMERDN-YQ-LQNHAKM
>b_L1PA2::chr5:131849656-131855688(+)_439
MGKKQNRKTGNSK-QS-SPPPKE-SSSPA-EQSWMENDFDELREEGFR-SNYSEL-EDIQTKGKEVENFEKNLEECITRITNTEKCLKELMELKTKA-EL-EECRSLRS-C-QLEERVSAMEDEMNEMK-EGKFREKIIKRNEQSLQEIWDYVKRPNL-LIGVPESDVENGTKLENTLQDIIQENFPNLARQAN-QIQEIQR-PQRYS-RRATPRHIIVRFTKVEMKEKMLRAAREKG-VTLKGKPIRLT-DL-AETLQARREWGPIFNILKEKNFQPRISYPAKLSFISEGEIKYFIDKQMLRDFVTTRPALKELLKE-LNMERNN-YQ-LQNHAKM
>b_L1PA2::chr9:103864426-103870456(-)_440
MGKKQNRKTGNSK-QS-SPPPKE-SSSPA-EQSWMENDFEELREEGFR-SNYSEL-EDIQTKGKEVENFEKNLEECITRITNTEKCLKELMELKAKA-EL-EECRSLRS-C-QLEERVSAMEDEMNEMK-EGKFREKRIKRNEQSLQEIWDYVKRPNL-LIGVPESDVENGTKLENTLQDIIQENFPNLARQAN-QIQEIQR-PQRYS-RRATPRHIIVRFTKVEMKEKMLRAAREKG-VTLKGKPIRLT-DL-AETIQARREWGPIFNILKGKNFQPRISYPAKQSFISEGEIKYFIDKQMLRDFVTTRPALKELLKE-LNMERNN-YQ-LQNHAKM
>b_L1PA2::chr6:116281195-116287223(+)_441
MGKKQNRKTGNSK-QS-SPPPKE-SSSPA-EQSWMENDFDELREEGFR-SNYSEL-EDIQTKGKEVENFEKNLEECITRITNTEKCLKELMELKTKA-EL-EECRSLRS-C-QLEERVSAMEDEMNEMK-EGKFREKRIKRNEQSLQEIWDYVKRPNL-LIGVPKSDVENGTKLENTLQDIIQENFPNLARQAN-QIQEIQR-PQRYS-RRATPRHIIVRFTKVEMKEKM*RAAREKG-VTLKGKPIRLT-DL-AETLQARRDWGPIFNILKEKNFQPRISYPAKLSFISEGEIKYFIDKQMLRDFVTTRPALKELLKE-LNMERNN-YQ-LQNHAKM
>b_L1PA2::chr4:129134944-129140951(+)_442
MGKKQNRKTGNSK-QS-SPPPKE-SSSPA-EQSWMENDFDELREEGFR-SNYSEL-EDIQTKGKEVENFEKNLEECITRITNTEKCLKELMELKTKA-EL-EECRSLRS-C-QLEERVSAMEDEMNEMK-EGKFREKRIKRNEQSLQEIWDYVKRPNL-LIGVPESDVENGTKLENTLQDIIQENFPNLARQAN-QIQEIQR-PQRYS-RRATPRHIIVRFTKVEMKEKMLRAAREKG-VTLKGKPIRLT-DL-AETLQARREWGPIFNILKEKNFQPRISYPAKLSFISEGEIKYFIDKQMLRDFVTTRPALKELLKE-LNMERNN-YQ-LQNHAKM
>b_L1PA2::chr3:81100540-81106564(-)_443
MGKKQNRKTGNSK-QS-SPPPKE-SSSPA-EQSWMENDFDELREEGFR-SNYSEL-EDIQTKGKEVENFEKNLEECITRITNTEKCLKELMELKTKA-EL-EECRSLRS-C-QLEERVSAMEDEMNEMK-EGKFREKRIKRNEQSLQEIWDYVKRPNL-LIGVPESDVENGTKLENTLQDIIQENFPNLARQAN-QIQEIQR-PQRYS-RRATPRHIIVRFTKVEMKEKMLRAAREKG-VTLKGKPIRLT-DL-AETLQARREWGPIFNILKEKNFQPRISYPAKLSFISEGEIKYFIDKQMLRDFVTTRPALKELLKE-LNMERNN-YQ-LQNHAKM
>b_L1PA2::chrX:97942492-97948512(-)_444
MGKKQNRKTGNSK-QS-SPPPKE-SSSPA-EQSWMENDFDELREEGFR-SNYSEL-EDIQTKGKEVENFEKNLEECITRITNTEKCLKELMELKTKA-EL-EECRSLRS-C-QLEERVSAMEDEMNEMK-EGKFREKRIKRNEQSLQEIWDYVKRPNL-LIGVPESDGENGTKLENTLQDIIQENFPNLARQAN-QIQEIQR-PQRFS-RRATPRHIIVRFTKVEMKEKILRAAREKG-VTLKGKPIRLT-DL-AETLQARREWGPIFNILKEKNFQPRISYPAKLSFISEGEIKYFIDKQMLRDFVTTRPALKELLKE-LNMERNN-YQ-LQNHAKM
>b_L1PA2::chr5:151719581-151725613(-)_445
MGKKQNRKTGNSK-QS-SPPPKE-SSSPA-EQSWMENDFDELREEGFR-SNYSEL-EDIQTKGKEVENFEKNLEECITRITNTEKCLKELMELKTKA-EL-EECRSLRS-C-QLEERVSAMEDEMNEMK-EGKFREKRIKRNEQSLQEIWDYVKRPNL-LIGVPESDVENGTKLENTLQDIIQENFPNLARQAN-QIQEIQR-PQSFS-RRATPRHIIVRFTKVEMKEKILRAAREKG-VTLKGKPIRLT-DL-AETLQARREWGPIFNILKEKNFQPRISYPAKLSFISEGEIKYFIDKQMLRDFVTTRPALKELLKE-LNMERKN-YQ-LQNHAKM
>b_L1PA2::chr8:40289731-40295759(+)_446
MGKKQNRKTGNSK-QS-SPPPKE-SSSPA-EQSWMENDFDELREEGFR-SNYSEL-EDIQTKGKEVENFEKNLEECITRITNTEKCLKELMELKTKA-EL-EECRSLRS-C-QLEERVSAMEDEMNEMK-EGKFREKRIKRNEQSLQEIWDYVKRPNL-LIGVPESDVENGTKLENTLQDIIQENFPNLARQAN-QIQEIQR-PQRFS-RRATPRHIIVRFTKVEMKEKILRAAREKG-VTLKGKPIRLT-DL-AETLQARREWGPIFNILKEKNFQPRISYPAKLSFISEGEIKYFIDKQMLRDFVTTRPALKELLKE-LNMERNN-YQ-LQNHAKM
>b_L1PA2::chr5:39787754-39793773(+)_447
MGKKQNRKTGNSK-QS-SPPPKE-SSSPA-EQSWMENDFDELREEGFR-SNYSEL-EDIQTKGKEVENFEKNLEECITRITNTEKCLKELMELKTKA-EL-EECRSLRS-C-QLEERVSAMEDEMNEMK-EGKFREKRIKRNEQSLQEIWDYVKRPNL-LIGVPESDVENGTKLENTLQDIIQENFPNLARQAN-QIQEIQR-PQRFS-RRATPRHIIVRFTKVEMKEKMLRAAREKG-VTLKGKPIRLT-DL-AETLQARREWGPIFNILKEKNFQPRISYPAKLSFISEGEIKYFIDKQMLRDFVTTRPALKELLKE-LNMERNN-YQ-LQNHAKM
>b_L1PA2::chr1:72353886-72359918(+)_448
MGKKQNRKTGNSK-QS-SPPPKE-SSSPA-EQSWMENDFDELREEGFR-SNYSEL-EDIQTKGKEVENFEKNLEECITRITNTEKCLKELMELKTKA-EL-EECRSLRS-C-QLEERVSAMEDEMNEMK-EGKFREKRIKRNEQSLQEIWDYVKRPNL-LIGVPESDVENGTKLENTLQDIIQENFPNLARQAN-QIQEIQR-PQRFS-RRATPRHIIVRFTKVEMKEKILRAAREKG-VTLKGKPIRLT-DL-AETLQARREWGPIFNILKEKNFQPRISYPAKLSFISEGEIKYFIDKQMLRDFVTTRPALKELLKE-LNMERNN-YQ-LQNHAKM
>b_L1PA2::chr2:106747348-106753381(+)_449
MGKKQNRKTGNSK-QS-SPPPKE-SSSPA-EQSWMENDFDELREEGFR-SNYSEL-EDIQTKGKEVENFEKNLEECITRITNTEKCLKELMELKTKA-EL-EECRSLRS-C-QLEERVSAMEDEMNEMK-EGKFREKRIKRNEQSLQEIWDYVKRPNL-LIGVPESDVENGTKLENTLQDIIQENFPNLARQAN-QIQEIQR-PQRFS-RRATPRHIIVRFTKVEMKEKILRAAREKG-VTLKGKPIRLT-DL-AETLQARREWGPIFNILKEKNFQPRISYPAKLSFISEGEIKYFIDKQMLRDFVTTRPALKELLKE-LNMERNN-YQ-LQNHAKM
>b_L1PA2::chr8:94418040-94424053(+)_450
MGKKQNRKTGNSK-QS-SPPPKE-SSSPA-EQSWMENDFDELREEGFR-SNYSEL-EDIQTKGKEVENFEKNLEECITRITNTEKCLKELMELKTKA-EL-EECRSLRS-C-QLEERVSAMEDEMNEMK-EGKFREKRIKRNEQSLQEIWDYVKRPNL-LIGVPESDGENGTKLENTLQDIIQENFPNLARQAN-QIQEIQR-PQRYS-RRATPRHIIVRFTKVEMKEKMLRAAREKG-VTHKGKPIRLT-DL-AETLQARRDWGPIFNILKEKNFQPRISYPAKLSFISEGEIKYFIDKQMLRDFVTTRPALKELLKE-LNMERNN-CQ-LQNHAKM
>b_L1PA2::chr7:99406822-99412854(+)_451
MGKKQNRKTGNSK-QS-SPPPKE-SSSPA-EQSWMENDFDELREEGFR-SNYSEL-EDIQTKGKEVENFEKNLEECITRITNTEKCLKELMELKTKA-EL-EECRSLRS-C-QLEERVSAMEDEMNEMK-EGKFREKRIKRNEQSLQEIWDYVKRPNL-LIGVPESDVENGTKLENTLQDIIQENFPNLARQAN-QIQEIQR-PQRYS-RRATPRHIIVRFTKVEMKEKMLRAAREKG-VTLKGKPIRLT-DL-AETLQARREWGPIFNILKEKNFQPRISYPAKLSFISEGEIKYFIDKQMLRDFVTTRPALKELLKE-LNMERNN-YQ-LQNHAKM
>b_L1PA2::chr11:89046428-89052423(-)_452
MGKKQNRKTANSK-QS-SPPPKE-SSSPA-EQSWMENDFDELREEGFR-SNYSEL-EDLQTKGKEVENFEKNLEECITRITNTEKCLKELMELKTKA-EL-EECRSLRS-C-QLEERVSAMEDEMNEMK-EGKFREKRIKRNEQSLQEIWDYVKRPNL-LIGVPESDAENGTKLENPLQDIIQENFPNLARQAN-QI*EIQR-PQRYS-RRATPRHIIVRFTKVEMKEKMLRAAREKG-VTLKGKPIRLT-DL-AETLQARREWGPIFNILKEKNFQPRISYPAKLSFISEGEIKSFTDKQMLRDFVTTRPALKELLKE-LNMERNN-YQ-LQNHAKM
>b_L1PA2::chr4:103126087-103132115(-)_453
MGKKQNRKTGNSK-QS-SPPPKE-SSSPA-EQSWMENDFDELREEGFR-SNYSEL-EDIQTKGKEVENFEKNLEECITRITNTEKCLKELMELKTKA-EL-EECRSLRS-C-QLEERVSAMEDEMNEMK-EGKFREKRIKRNEQSLQEIWDYVKRQNL-LIGVPESDAENGTKLENTLQDIIQENFPNLARQAN-QIQEIQR-PQRYS-RRATPRHIIVRFTKVEMKEKMLRAAREKG-VTLKGKPIRLT-DL-AETLQARREWGPIFNILKEKNFQPRISYPAKLSFISEGEIKYFTDKQMLRDFVTTRPALKELLKE-LNMERNN-YQ-LQNHAKM
>b_L1PA2::chr8:130164370-130170396(-)_454
MGKKQSRKTGNSK-QS-SPPPKE-SSSPA-EQS*MENDFDELREEGFR-SNYPEL-EDIQTKGKEVENFEKNLEGCITRITNTEKCLKELMELKTKA-EL-EECRSLRS-C-QLEERVSAMEDEMNEMK-EGKFREKRKERNEQSLQEIWDYVKRPNL-LIGVPESDGENGTKLENTLQDIIQENFPNLARQAN-QIQEIQR-PQKYS-RRATPRHIIVRFTKVEMKEKMLRAAREKG-VTLKGKPIRLT-DL-AETLQARREWGPIFNILKEKNFQPRISYPAKLSFISEGEIKYFTDKQMLRDFVTTRPALK*LLKE-LNMERNN-YQ-LQNHAKX
>b_L1PA2::chr8:35385563-35391589(-)_455
MGKKQNRKTGNSK-QS-SPPPKE-SSSPA-EQSWMENDFDELREEGFR-SNYSEL-EDIQTKGKEVENFEKNLEECITRITNTEKCLKELMELKTKA-EL-EECRSLRS-C-QLEERVSAMEDEMNEMK-EGKFREKRIKRNEQSLQEIWDYVKRPNL-LIGVPESDGENGTKLENTLQDIIQENFPNLARQAN-QIQEIQR-PQRYS-RRATPRHIIVRFTKVEMKEKMLRAAREKG-VTLKGKPIRLT-DL-AETLQARREWGPIFNILKEKNFQPRISYPAKLSFISEGEIKYFTDKQMLRDFVTTRPALKDLLKE-LNMERNN-YQ-LQNHAKM
>b_L1PA2::chr8:136271344-136277373(+)_456
MGKKQNRKTGNSK-QS-SPPPKE-SSSPA-EQSWMENDFDELREEGFR-SNYSEL-EDIQTKGKEVENFEKNLEECITRITNTEKCLKELMERKTKA-EL-EQCRSLRS-C-QLEERVSAMEDEMNEMK-EGKFREKRIKRNEQSLQEIWVYVKRPNL-LIGVPESDAENGTKLENTLQDIIQENFPNLARQAN-QIQEIQR-PQRYS-RRATPRHIIVRFTKVEMKEKMLRAAREKG-VTLKGKPIRLT-DL-AETLQARREWGPIFNILKEKNFQPRISYPAKLSFISEGEIKYFTDKQMLRDFVTTRPALKELLKE-LNVERNN-YQ-LQNHAKM
>b_L1PA2::chr4:165474644-165480675(-)_457
MGKKQNRKTRNSK-QS-SPPPKE-SSSPA-EQSWMENDFDELREEGFR-SNYSEL-EDIQTKGK*VENFEKNLEECITRITNTEKCLKELMELKTKA-EL-EECRSLRS-C-QLEERVSAMEDEMNEMK-EGKFREKRIKRNEQSLQEIWDYVKRPNL-LIGVPESDAENGTKLENTLQDIIQENFPNLARQAN-QIQEIQR-PQRYS-RRATPRHIIVRFTKVEMKEKMLRAAREKG-VTLKGKPIRLT-DL-AETLQARREWGPIFNILKEKNFQPRISYPAKLSFISEGEIKYFTDKQMLRDFVTTRPALKELLKE-LNMERNN-YQ-LQNHAKM
>b_L1PA2::chr2:220796539-220802559(+)_458
MGKKQNRKTGNSK-QS-SPPPKE-SSSPA-EQSWMENDFDELREEGFR-SNYSEL-EDIQTKGKEVENFEKNLEECITRITNTEKCLKELMELKTKA-EL-EECRSLRS-C-QLEERVSAMEDEMNEMK-EGKFREKRIKRNEQSLQEIWDYVKRPNL-LIGVPESDAENGTKLENTLQDIIQESFPNLARQAN-QIQEIQR-SQRYS-RRATPRHIIVRFTKVEMKEKMLRAAREKG-VTLKGKPIRLT-DL-AETLQARREWGPIFNILKEKNFQPRISYPAKLSFISEGEIKYFTDKQMLRDFVTTRPALKELLKE-LNMERNN-YQ-LQNHAKM
>b_L1PA2::chr3:22024631-22030669(-)_459
MGKKQNRKTGNSK-QS-SPPPKE-SSSPA-EQSWMENDFDELREEGFR-SNDSEL-EDIQTKGKEVENFEKNLEECITRITTTEKCLKELMELKTKA-EL-EECRSFRS-C-QLEERVSAMEDEMNEMK-EGKFREKRIKRNEQSLQEVWDYVKRPNL-LIGVPESDGENGTNLENTLQDIIQENFPNLARQAN-QIQEIQR-PQRYS-RRATPRHIIVRFTKVEMKEKMLRAAREKG-VTLKGKPIRLT-DL-AETLQARREWGPIFNILKEKNFQPRISYPAKLSFISEGEIKYFTDKQMLRDFVTTRPALKELLKE-LNMERNN-YQ-LQNHAKM
>b_L1PA2::chr2:134668051-134674075(+)_460
MGKKQNRKTGNSK-QS-SPPPKE-SSSPA-EQSWMENDFDKLREEGFR-SNYSEL-EDIQTKGKEVENFEKNLEECITRITNTEKCLKELMELKTKA-EL-EEYRSLRS-C-QLEERVSAMEDEMNEMK-EGKFREKRIKRNEQSLQEIWDYVKRPNL-LIGVPESDGENGTKLENTLQDIIQENFPNLARQAN-QIQEIQR-PQRYS-RRATPRHIIVRFTKVEMKEKMLRAAREKG-VTLKGKPIRLT-DL-AETLQARREWGPIFNILKDKNFQPRISYPAKLSFISEGEIKYFTDKQMLRDFVTTKPALKELLKE-LNMERNN-YQ-LQNHTKM
>b_L1PA2::chr6:104156906-104162931(+)_461
TGKKQNRKTGNSK-QS-SPPPKE-SSSPA-EQSWMENDFDELREEGFR-SNYSEL-EDIQTKGKEVENFEKNLEECITRITNTEKCLKELMELKTKA-EL-EECRSLRS-C-QLEERVSAMEDEMNEMK-EGKFREKRIKRNEQSLQEIWDYVKRPNL-LIGVPESDGENGTKWENTLQDIIQENFPNLARQAN-QIQEIQR-PQRYS-RRATPRHIVVRFTKVEMKEKM*RAAREKG-VTLKGKPIRLT-DL-AETLQARREWGPIFNILKEKNFQPRISYPAKLSFISKGEIKYFIDKQMLRDFVTTRPALKELLKE-LNMDRNN-YQ-LQNHAKM
>b_L1PA2::chr12:45344741-45350771(+)_462
MGKKQNRKTGNSK-QS-SPPPKE-SSSPA-EQSWMENDFDELREEGFR-SNYSEL-EDIQTKCKEVENFEKNLEECITRITNTEKCLKELMELKTKA-EL-EECGSLRS-C-QLEERVSAMEDEMNEMK-EGKFREKRIKRNEQSLQEIWDYVKRPNL-LIGVPESDRENGTKLENTLQDIIQENFPNLARQAN-QIQEIQR-PQRYS-RRATPRHIIVRFTKVEMKEKMLRAAREKG-VTHKGKPIRLT-DL-AETLQARREWGPIFNILKEKNFQPRISYPAKLSFISEGEIKTFTDKQMLRDFVTTRPALKELLKE-LNMERNN-YQ-LQNHAKM
>b_L1PA2::chr3:43106266-43112282(+)_463
MGKKQNRKTGNSK-QS-SPPPKE-SSSPA-EQSWMENDFDELREEGFR-SNYSEL-EDIQTKGKEVENFEKNLEECITRITNTEKCLKELMELKTKA-EL-EECRSLRS-C-QLEERVSAMEDEMNEMK-EGKFREKRIKRNEQSLQEIWDYVKRPNL-LIGVPESDAENGTKLENTLQDIIQENFPNLAKQAN-QIQEIQR-PQRYS-RRATPRHIIVRFTKVEMKEKMLRAAREKG-VTLKGKPIRLT-DL-AETLQARREWGPIFNILKEKNFQPRISYPAKLSFISEGEIKYFTDKQMLRDFVTTRPALKELLKE-LNMERNN-YQ-LQNHAKM
>b_L1PA2::chr8:124872226-124878247(-)_464
MGKKQNRKTGNSK-QS-SPPPKE-SSSPA-EQSWMENDFEELREEGFR-SNYSEL-EDIQTKGKEVENFEKNLEECITRIPNTEKCLKEMMELKTKA-EL-EECRSLRS-C-QLEERVSAMEDEMNEMK-EGKFREKRIKRNEQSLQEIWDYVKRPNL-LIGVPESDAENGTKLENTLQDIIQENFPNLARQAN-QIQEIQR-PQRYS-RRATPRHIIVRFTKVEMKEKMLRAAREKG-VTLKGKPIRLT-DL-AETLQARREWGPIFNILKEKNFQPRISYPAKLSFISEGEIKYFTNKQMLRXFVTTRPALKELLKE-LNMERNN-YQ-LQNHAKM
>b_L1PA2::chr1:82715728-82721753(+)_465
MGKKLNRKTGNSK-QS-SPPPKE-SSSPA-EQSWMENDFDELREEGFR-SNYSEL-EDIQTKGKEVENFEKNLEECITRITNTEKCLKELMELKTKA-EL-EECRSLRS-C-QLEERVSAMEDEMNEMK-EGKFREKRIKRNEQSLQEIWDYVKRPNL-LIGVPESDGENGTKLENTLQDIIQENFPNLARQAN-QIQEIQR-PQRYS-RRAIPRHIIVRFTKVEMKEKMLRAAREKG-VTLKGKPIRLT-DL-AETLQARREWGPIFNILKENNFQPRISYPAKLSFISEGEIKYFTDKQMLRDFVTTRPALKELLKE-LNMESNN-YQ-LQNHAKM
>b_L1PA2::chr10:108604341-108610368(-)_466
MGKKQNRKTGNSK-QS-YPPPKE-SSSPA-EQSWMENDFDELREEGFR-SNYSEL-EDIQTKGKEVENFEKNLEECITRITNTEKCLKELMELKTKA-EL-EECRSLRS-C-QLEERVSAMEDEMNEVK-EGKFREKRIKRNEQSLQEIWDYVKRPNL-LIGVPESDAENGTKLENTLQDIIQENFPNLARQAN-QIQEIQR-PQRYS-RRATPRHIIVRFTKVEMKEKMLRAVREKG-VTLKGKPIRLT-DL-AETLQARREWGPIFNILKEKNFQPRISYPAKLSFISEGEIKYFTDKQMLRDFVTTRPALKELLKE-LNMERNN-YQ-LQNHAKM
>b_L1PA2::chr16:48802482-48808514(-)_467
MGKKQNRKTGNSK-QS-SPPPKE-SSSPV-EQSWMENDFDELREEGFR-SNYSEL-EDIQTKGKEVENFEKNLEECTTRITNTEKCLKELMELKTKA-EL-EECRSLRS-C-QLEERVSAMEDEMNEMK-EGKFREKRIKRNEQSLQEIWDYVKRPNL-LIGVPESDGENGTKLENTLQDIIQENFPNLARQAN-QIQEIQR-PQRYS-RRATPRHIIVRFTKVEMKEKMLRAAREKG-VTLKGKPIRLT-DL-AETLQARREWGPIFNILKEKNFQPRISYPAKLSFISEGEIKYFTDKQMLRDFVTTRPALRELLKE-LNMERNN-YQ-LQNHAKM
>b_L1PA2::chr4:146290540-146296521(+)_468
MGKKQNRKTGNSK-QS-SPPPKE-SSSPA-EQSWMENDFHELREEGFR-SNYSEL-EDIHSKGKEVENFEKNLEECITRITNTEKCLKELMELKIKA-EL-EECRSLRS-C-QLEERVSAMQDEMNEMK-KGKFREKRIKRNEQSLQEIWDYVKRPNL-LIGVPESDAENGTKLENTLQDIIQENFPNLARQAN-QIQEIQR-PQRYS-RRGTPRHIIVRFTKVEMKEKMLRAAREKG-VTLKGKPIRLT-DL-AETLQARREWGPIFNILKEKNFQPRISYPAKLSFISEGEIKYITDKQMLRDFVTTRPALKELLKE-LNMERNN-YQ-LQNHAKM
>b_L1PA2::chr8:10789935-10795937(-)_469
MGKKQNRKTGNSK-QS-SPPPKE-SSSPA-EQSWMENDFDKLREEGFR-SNYSEL-EDIQTKGKEVENFEKNLEVCITRITNTEKCLKELMELKTKA-EL-EECRSLRS-C-QLEERVSAMEDEMNEMK-EGKFREKRIKRNEQSLQEIWDYVKRPNL-LIGVPESDAENGTKLENTLQDIIQENFPNLARQAN-QIQEIQR-PQRYS-RRATPRHIIVRFTKVEMKEKMLRAAREKG-VTLKGKPIRLT-DL-AETLQTRREWGPIFNILKEKNFQPRISYPAKLSFISEGEIKYFTDKQMLRDFVTTRPALKELLKE-LNMERNN-YQ-LQNHAKM
>b_L1PA2::chr8:99626673-99632699(+)_470
MGKKQNRKTGNSK-QS-SPPPKE-SSSPA-EQSWMENDFDELREEGFR-SNYSEL-EDIQTKGKEVENFEKNLEECITRITNTEKCLKELMELKTKA-EL-EECRSLRS-C-QLEERVSAMEDEMNEMK-EGKFREKRIKRNEQSLQEIWDYVKRPNL-LIGVPESDGENGTKLENTLQDIIQENFPNLARQAN-QIQEIQR-PQRYS-RRATPRHIIVRFTKVEMKEKMLRAAREKG-VTLKGKPIRLT-DL-AETLQARREWGPIFNILKEKNFQPRISYPAKLSFISEGEIKSFTDKQMLKDFVTTRPALKELLKE-LNMERNN-YQ-LQNHAKM
>b_L1PA2::chr5:64459844-64465875(+)_471
MGKKQNRKTGNSK-QS-SPPPKE-SSSPA-EQSWMENDFDELREEGFR-SNYSEL-EDIQTKGKEVENFEKNLEECITRITNTEKCLKELMELKTKA-EL-EECRSLRS-C-QLEERVSAMEDEMNEMK-EGKFREKRIKRNEQSLQEIWDYVKRPNL-LIGVPESDAENGTKLENTLQDIIQENFPNLARQAN-QIQEIQR-PQRYS-RRATPRHIIVRFTKVEMKEKMLRAAREKG-VTLKGKPIRLT-DL-AETLQARREWGPIFNILKEKNFQPRISYPAKLSFISEGEIKYFTDKQMLTDFVTTRPALKELLKE-LNMERNN-YQ-LQNHAKM
>b_L1PA2::chr1:174812364-174818381(-)_472
MGKKQNRKTGNSK-QS-SPPPKE-SSSPA-EQSWMENDFDELREEVFR-SNYSEL-EDIQTKGKEVENFEKNLEECITRITNTEKCLKELMELKTKA-EL-EECRSLRS-C-QLEERVSAMEDEMNEMK-EGKFREKRIKRNEQSLQEIWDYVKRPNL-LIGVPQSDVENGTKLENTLQDITQENFPNLARQAN-QTQEIQR-PQR*S-RRATPRHIIVRFTKVEMKEKMLRAAREKG-VTLKGKPIRLT-DL-AETLQARREWGPIFNILKEKNFQPRISYPAKLSFKSEGEIKYFTDKQMLRDFVTTRPALKELLKE-LNMERNN-YQ-LQNHAKM
>b_L1PA2::chr7:136098928-136104958(-)_473
MGKKQNRKTGNSK-QS-SPPPKE-SSSPA-EQSWMENDFDELREEGSR-SNYSEL-EDIQTKGKEVENLEKNLEECITRITNTEKCLKELMELKTKA-EL-EECRSLRS-C-QLEERVSAMEDEMNEMK-EGKFREKRIKRNAQSLQEIWDYVKRPNL-LIGVPESDAENGSKLENTLQDIIQENFPNLARQAN-QIQEIQR-PQRYS-RRATPRHIIVRFTKVEMKEKMLRAAREKG-VTLKGKPIRLI-DL-AETLQARREWGPIFNILKEKNFQPRISYPAKLSFISEGEIKYFTDKQMLRDFVTTRPALKELLKE-LNMERNN-YQ-LQNHAKM
>b_L1PA2::chr13:36582366-36588374(-)_474
MGKKQNRKTGNSK-QS-SPPPKE-SSSPA-EQSWMENDFDELREEGFR-SNYSEL-EDIQTKGKEVENFEKNLEECITRITNTEKCLKELMELKTKA-EL-EECRSLRS-C-QLEERVSAMEDEMNEMK-EGKFREKRIKRNEQSLQEIWDYVKRPNL-LIGVPESDAENGTKLENTVQDIIQENFPNLARQAD-QIQEIQR-PQRYS-RRATPRHIIVRFTKVEMKEKMLRAAREKG-VTLKGKPIRLT-DL-AETLQARREWGPIFNILKEKNFQPRISYPAKLSFISEG*IKYFTDKQMLRDFVTTRPALKELLKE-LNMERNN-*Q-WQNHAKM
>b_L1PA2::chr18:49267001-49273035(+)_475
MGKKQNRKTGNSK-QS-SPPPKE-SSSPA-EQSWMENDFDELREEVFR-SNYSEL-EDIQTKGKEVENFEKNLEECITRITNTEKCLKELMELKTKA-EL-EECRSLRS-C-QLEERVSAMEDEMNEMK-EGKFREKRIKRNEQSLQEIWDYVKRPNL-LIGVPESDAENGTKLENTLQDIIQENFPNLARQAN-QIQEIQR-PQRYS-RRATPRHIIVRFTKVEMKEKMLRAAREKG-VTLKGKPIRLT-VL-AETLQARREWGPIFNILKEKNFQPRISYPAKLSFISEGEIKYFTDKQMLRDFVTTSPALKELLKE-LNMERNN-YQ-LQNHAKM
>b_L1PA2::chr18:30436589-30442647(-)_476
MGKKQNRKTGNSK-QS-SPPPKE-SSSPA-EQSWMENDFDELREEGFR-SNYSEL-EDIQTKGKEVENFEKNLEECITRITNTEKCLKELMELKTKA-EL-EECRILRS-C-QLEERVSAMEDEMNEMK-EGKFREKRIQRNGQSLQEIWDYVKRPNL-LIGVPESDAENGTKLENTLQDIIQENFPNLARQAN-QIQEIQR-PKRYS-RRATPRHIIVRFTKVEMKEKMLRAAREKG-VTLKGKPIRLT-DL-AETLRARREWGPIFNILKEKNFQPRISYPAKLSFISEGEIKYFTDKQMLRDFVTTRPALKELLKE-LNMERNN-YQ-LQNHAKM
>b_L1PA2::chr6:73279837-73285867(+)_477
MGKKQNRKTGNSK-QS-SPPPKE-SSSPA-EQSWMENDFDELREEGFR-SNYSEL-EDIQTKGKEVENFEKNLEECITRITNTEKCLKELMELKTKA-EV-EKCRSLRS-C-QLEERVSAMEDEMNEMK-EGKFREKRIKRNEQSLQEIWDYVKRPNL-LIGVPESDAENGTKLENTLQDIIQENFPSLARQAN-QIQEIQR-PQRYS-RRATPRHIIVRFTKVEMKEKMLRTAREKG-VTLKGKPIRLT-DL-AETLQARREWGPIFNILKEKNFQPRISYPAKLSFISEGEIKYFTDKQMLRDFVTTRPALKELLKE-LNMERNN-HQ-LQNHAKM
>b_L1PA2::chr10:109873701-109879764(+)_478
MGKKQNRKTGNSK-QS-SPPPKE-SSSPA-EQSWMENDFDELREEGFR-SNYSEL-EDIQTKGKEVENFEKNLEECITRITNTEKCLKELMELKTKA-EL-EECRSLRS-C-QLEERVSAMEDEMNEMK-EGKFREKRIKRNEQSLQEIWDYVKRPNL-LIGVPESDAENGTKLENTLQDIIHENFPNLTRQAN-QIQEIQR-PQRYS-RRATQRHIIVRFTKVEMKEKMLRAAREKG-VTLKGKPIRLT-DL-AETLQARREWGPIFNILKEKNFQPRISYPAKLSFISEGEIKYFTDKQMLRDFVTTRPALKELLKE-LNMERNN-YQ-LQNHAKM
>b_L1PA2::chr15:87071325-87077356(+)_479
MGKKQNRKTGNSK-QS-SPPPKE-SSSPA-EQSWMENDFDELREEGFR-SNYSEL-EDIQTKGKEVENFEKNLEECITRITNTEKCLKEPMELKTKA-EL-EECRSLRS-C-QLEERVSTMEDEMNEMK-EGKFREKRIKRNEQSLQEIWDYVKRPNL-LIGVPESDAENGTKLENTLQDIIQENFPNLARQAN-QIQEIQR-PQRYS-RRATPRHIIVRFTKVEMKEKMLRAAREKG-VTLKGKPIRLT-DL-AETLQARRDWGPIFNILKEKNFQPRISYPAKLSFISEGEIKYFTDKQMLRDFVTTRPALKELLKE-LNMERNN-YQ-LQNHAKM
>b_L1PA2::chr9:22348828-22354858(-)_480
MGKKQNRKTGNSK-QS-SPPPKE-SSSPA-EQSWMENDFDELREEGFR-SNYSEL-EDIQTKGKEVENFEKNLEECITRITNTEKCLKELMELKTKA-EL-EECRSLRS-C-QLEERVSVMEDEMNEMK-EGKVREKRIKRNEQSLQEIWDYVKRPNS-LIGVPESDAENGTKLENTRQDIIQENFPNLARQAN-QIQEIQR-PQRYS-RRATPRHIIVRFTKVEMKEKMLRTAREKG-VTLKGKPIRLT-DL-AETLQARREWGPIFNIPKEKNFQPRISYPAKLSFISEGEIKHFTDKQMLRDFVTTRPALKELLKE-LNMERNN-YQ-LQNHAKM
>b_L1PA2::chr2:14988188-14994202(+)_481
MGKKQNRKTGNSK-QS-SPLPKE-SSSPA-EQSWMENDFDELREEGFR-SNYSEL-EDIQTKGKEVENFEKNLEECITRITNTEKCLKELMELKTKA-EL-EECRSLRS-C-QLEERVSAMEDEMNEMK-EGKFREKRIKRNEQSLQEIWDYVKRPNL-LIGVPESDAENGTKLENTLQDIIQENFPNLARQAN-QIQEIQR-PQRYS-RRATPRHIIVRFTKVEMKEKVLRAAREKG-VTLKGKPIRLT-DL-SETLQARREWGPIFNILKEKNFQPRISYPAKLSFISEGEIKYFTDKQMLRDFVTTRPALKELLKE-LNMERNN-YE-LQNHAKM
>b_L1PA2::chr21:36866064-36872089(-)_482
MGKKQNRKTGNSK-QS-SPPPKE-SSSPA-EQSWMENDFDELREEGFR-SNYSEL-EDIQTKGKEVENFEKNLEECITRITNTEKCLKELMELKTKA-EL-EECRSLRS-C-QLEERVSAMEDEMNEMK-EGKFREKRIKRNEQSLQEIWDYVKRPNL-LIGVPESDAENGTKLENTLQDIIQENFPNLARQAN-QIQEIQR-PQRYS-RGATPRHIIVRFTEVEMKEKMLRAAREKG-VTLKGKPIRLT-DL-AETLQARREWGPIFNILKEKNFQPRISYPAKLSFISEGEIKYFTDKQMLTDFVTTRPALKELLKE-LNMERNN-YQ-LQNHAKM
>b_L1PA2::chr2:159379129-159385161(+)_483
MGKKQNRKTGNSK-QS-SPPPKE-SSSPA-EQSWMENDFDELREEGFR-SNYSEL-EDIQTKGKEVKNFEKNLEECITRITNTEKCLKELMELKTKA-EL-EECRSLRS-C-QLEERVSATEDEMNEMK-EGKFREKRIKRNEQSLQEIWDYVKRPYL-LIGVPESDGENGTKLENTLQDIIQENFPNLARQAN-QIQEIQR-PQRYS-RRATPRHIIVRFTKVEMKEKMLRAAREKG-VTLKGKPIRLT-DL-AETLQARREWGPIFNILKEKNFQPRISYPAKLSFISEGEIKYFTDKQMLRDFVTTRPALKELLKE-LNMERNN-YQ-LQNHAKM
>b_L1PA2::chr11:23319682-23325737(-)_484
MGKKQNRKTGNSK-QS-SPPPKE-SSSPA-EQSWMENDFDELREEGFR-SNYSEL-EDIQTKGKEVENFEKNLEECITRITNTEKCLKELMELKTKA-EL-EECRSLRS-C-QLEERVSAMEDEMNEMK-EGKFREKRIKRNEQSLQEIWDYVKRPNL-LIGVAESDAENGTKLENTLQDIIQENFPNLARQAN-QIQEIQR-PQRYS-RRATPRHIIVRFTKVEMKEKMLRAAREKG-VTLKGKPIRLT-DL-AETLQARREWGPIFNILKEKNFQPRISYPAKLSFISEGEIKYFTDKQMLRDFVTTRPTLKEILKE-LNMERNN-YQ-LQNHAKM
>b_L1PA2::chr12:106865643-106871669(-)_485
MGKKQNRKTGNST-QS-SPPPKE-SSSPA-EQSWMENDFDELREEVFR-SNYSEL-EDIQTKGKEVENFEKNLEECITTITNTEKCLKELMELKTKA-EL-EECRSLRS-C-QLEERVSAMEDEMNEMK-EGKFREKRIKRNEQSLQEIWDYVKRPNL-LIGVPESDEENGTKLENTLQDIIQENFPNLARQAN-QIQEIQR-PQRYS-RRATPRHIIVRFTKVEMKEKMLRAAREKG-VTLKGKPIRLT-DL-AETLQARREWGPIFNILKEKNFQPRISYPAKLSFISEGEIKYFTDKQMLRDFVTTRPALKELLKE-LNMERNN-YQ-LQNHAKM
>b_L1PA2::chr3:24130949-24136982(-)_486
MGKKQNRKTGNSK-QS-SPPPKE-SSSPA-EQSWMENDFDELREEGFR-SNYS*L-EGIQTKGKEVENFEKNLEECITRITNTEKCLKELMELKTKA-EL-EECRSLRS-C-QLEERVSAMEDEMNEMK-EGKFREKRIKRNEQSLQEIWDYVKRPNL-LIGVPESDAENGTKLENTLQDIIQENFPNLARQAN-QIQEIQR-PQRYS-RRATPRHIIVRFTKVEMKEKMLRAAREKG-VTLKGKPIRLT-DL-AETLQARREWGPIFNIVKEKNFQPRISYPAKLSFISEGEIKYFTDKQMLRDFVTTRPALKELLKE-LNMERNN-YQ-LQNHAKM
>b_L1PA2::chrX:19958371-19964414(-)_487
MGKKQNRKTGNSK-QS-SPPPKE-SSSPA-EQSWMENDFDELREEGFR-SNYSEL-EDIQTKGKEIENFEKKLEXCITRITNTENCLKELMELKTKA-EL-EECRSLRS-C-QLEERVSAMEDEMNEMK-EGKFREKRIKRNEQSLQEIWDYVKRPNL-LIGVPESDAENGTKLENTLQDIIQENFPNLARQAN-QIQEIQR-PQRYS-RRATPRHIIVRFTKVEMKEKMLRAAREKG-VTHKGKPIRLT-DL-AETLQTRREWGPIFNILKEKNFPPRISYPAKLSFISEGEIKSFTDKQMLRDFVTTRPALKELLKE-LNMERNN-YQ-LQNHAKM
>b_L1PA2::chr7:133574178-133580208(-)_488
MGKKQNRKTGNSK-QS-SPPPKE-SSSPA-EQSWMENDFDELREEGFR-SNYSEL-EDIQTKGKEVENFEKNLEECITRITNTEKCLKELMELKTKA-EL-EECRSLRS-C-QLEERVSAMEDEMNEMK-EGKVREKRIKRNEQSLQEIWDYVKRPNL-LIGVPESDAENGTKLENTLQDIIQENFPNLARQAN-QIQEIQR-PQRYS-RRATPRHIIIRFTKVEMKEKMLRAAREKG-VTLKGKPIRLT-DL-AETLQARREWGPIFNILKEKNFQPRISYPAKLSFISEGEIKYFTDKQMLRDFVTTRPALKELLKE-LNMERNN-YQ-LQNHAKM
>b_L1PA2::chr2:166342444-166348473(+)_489
MGKKQNRKTGNSK-QS-SPPPKE-SSSPA-EQSWMENDFDELREEGFR-SDYSEL-EDIQTKGKEVENFEKNLEECITRITNTEKCLKELMELKTKA-EL-EECRSLRS-C-QLEERVSAMEDEMNEMK-EGKFREKRIKRKEQSLQEIWDYVKRPNL-LIGVPESDGENGTKLENTLQDIIQENFPNLARQAN-QIQEIQR-PQRYS-RRATPRHIIVRFTKVEMKEKMLRAAREKG-VTLKGKPIRLT-DL-AETLQARREWGPIFNILKEKNFQPRISYPAKLSFISEGEIKYFTDKQMLRDFVTTRPALKELLKE-LNMERNN-YQ-LQNHAKM
>b_L1PA2::chrX:126250680-126256712(-)_490
MGKKQNRKTGNSK-QS-SPPPKE-SSSPA-EQRWMENDFDELREEGFR-SNYSEL-EDIQTKGKEVENFEKNLEECITRITNTEKCLKELMELKTKA-EL-EECRSLRS-C-QLEERVSAMEDEMNEMK-EGKFREKRIKRNEQSLQEIWDYVRRPNL-LIGVPESDAENGTKLENTLQDIIQQNFPNLARQAN-QIQEIQR-PQRYS-RRATPRHIIVRFTKVEMKEKMLRAAREKG-VTLKGKPIRLT-DL-AETLQARREWGPIFNILKEKNFKPRISYPAKLSFISEGEIKYFTDKQMLRDFLTTRPALKELLKE-LNMERNN-YQ-LQNHAKM
>b_L1PA2::chr13:59246751-59252777(-)_491
MGKKQNRKTGNSK-QS-SPPPKE-SSSPA-EQSWMENDFDELREEGFR-SNYSEL-EDIQTKGKEVENFEKNLEECITRITNTEK*LKELMELKTKA-EL-EECRSLRS-C-QLEERVSAMEDEMNEMK-EGKFREKRIKRNEQSLQEIWDYVKRPNL-LIGVPESDAENGTKLENTLQDIIQENFPNLARQAN-QIQETQR-PQRYS-RRATPRHIIVRFTKVEMKEKMLRAAREKG-VTLKGKPIRLT-DI-AETLQARREWGPIFNILKEKNFQPRISYPAKLSFISEGEIKYFTDKQMLRDFVTTRPALKELLKE-LNMERNN-YQ-LQNHAKM
>b_L1PA2::chr2:223014320-223020351(-)_492
MGKKQNRKTGNSK-QS-SPPPKE-SSSPA-EQSWMENDFDELREEGFR-SNYSEL-EDIQTKGKEVENFEKNLEECITRITNTEKCLKELMELKTKA-EL-DECRSLRS-C-QLEERVSAMEDETNEMK-EGKFRDKRIKRNEQSLQEIWDYVKRPNL-LIGVPESDAENGTKLENTLQDIIQENFPNLARQAN-QIQEIQR-PQRYS-RRATPRHIIVRFTKVEMKEKMLRAAREKG-VTLKGKPIRLT-DL-AETLQARREWGPIFNILKEKNFQPRISYPAKLSFISEGEIKSFTDKQMLRDFVTTRPALKELLKE-LNMERNN-YQ-LQNHAKM
>b_L1PA2::chr2:174564103-174570138(-)_493
MGKKQNRKTGNSK-QS-SPPPKE-SSSPA-DQSWMENDFDELREEGFR-SNYSEL-EDIQTKGKEVENFEKNLEECITRITNTEKCLKELMELKTKA-EL-EECRSLRS-C-QLEERVSAMEDEMNEMK-EGKFREKRIKRNEQSLQEIWDYVKRPNL-LIGVPESDAENGTKLENTLQDIIQETFPNLARQAN-QIQEIQR-PQRYS-RRATPRHIIVRFTKVEMKEKMLRAAREKG-VTLKGKPIRLT-DL-AETLQARREWGPILNILKEKNFQPRISYPAKLSFISEGEIKYFTDKQMLTDFVTSRPALKELLKE-LNMERNN-YQ-LQNHAKM
>b_L1PA2::chr11:93770023-93776054(+)_494
MGKKQNRKTGNSK-QS-SPPPKE-SSSPA-EQSWMENDFAELTEEGFR-SNYSEL-EDIQTKGKEVENFEKNLEECITRITNTEKCLKELMELKTKA-EL-EECRSLRS-C-RLEERVSAMEDEMNEMK-EGKFREKRIKRNEQSLQEIWDYVKRPNL-PIGVPESDGENGTKLENTLQDIIQENFPNLARQAN-QIQEIQR-PQRYS-RRATPRHIIVRFTKVEMKEKMLRAAREKG-VTLKGKPIRLT-DL-AETLQARREWGPIFNILKEKNFQPRISYPAKLSFISEGEIKSFTDKQMLRDFVTTRPALKELLKE-LNMERNN-YQ-LQNHAKM
>b_L1PA2::chr8:98307831-98313885(+)_495
MGKKQNRKTGNSK-QS-SPPPKE-SSSPA-EQSWMENDFDELREEGFR-SNYSEL-EDIQTKGKEVENFEKNLEECITRITNTEKCLKELMELKTKA-EL-EECRSRRS-C-QLEERVSAMEDEMNEMK-EGKVREKRIKRNEQSLQEIWDYVKRPNL-LIGVPESDAENGTKLENTLQDIIQENFPNLARQAN-QIQEIQR-PQRYS-RRATPRHIIVRFTKVEMKEKMLRAAREKG-VTLKGKPIRLT-DL-AETLQARREWGPIFNILKEKNFQPRISYPAKLSFISEGEIKYFTDKQMLRDFVTTRPALKELLKE-LNMERNN-YQ-LQNHAKM
>b_L1PA2::chr14:60413222-60419241(-)_496
MGKKQNRKTGNSK-QS-SHPPKE-SSSPA-EQSWMENDFDELREEGFR-SNYSEL-EDIQTKVKEVENFEKNLEECITRITNTEKCLKELMELKTKA-EL-EECRSLRS-C-QLEERVSAMEDEMNEMK-EGKFREKRIKRNEQSLQEIWDYVKRPNL-LIGVPESDAENGTKLENTLQDIIQENFPNPARQAN-QIQEIQR-PQRYS-RRATPRHIIVRFTKVEMKEKMLRAAREKG-VTLKGKPIRLT-DL-AETLQARREWGPIFNILKEKNFQPRISYPAKLSFISEGEIKYFTDKQMLTDFVTTRPALKELLKE-LNMERNN-YQ-LQNHAKM
>b_L1PA2::chrX:19160786-19166818(+)_497
MGKKQNRKTGNSK-QS-SPPPKE-SSSPA-EQSWMENDFDELREEGFR-SNYSEL-EDSQTKGKEVENFEKNLEECITRITNTEKCLKELMELKAKA-EL-EECRSLRS-C-QLEERVSAMEDEMNEMK-EGKVREKRIKRNEQSLQEIWDYVKRPNL-LIGVPESDAENGTKLENTLQDIIQENFPNLARQAN-QIQEIQR-PQRYS-RRATPRHIIVRFTKVEMKEKMLRAAREKG-VTHKGKPIRLT-DL-AETLQARREWGPIFNILKEKNFQPRISYPAKLSFISEGEIKSFTDKQMLRDFVTTRPALKELLKE-LNMERNN-YQ-LQNHAKM
>b_L1PA2::chr15:64618859-64624884(+)_498
MGKKQNRKTGNSK-QS-SPPPKE-SSSPA-EQSCMENDFDEVREEGFR-SNYSEL-EDIQTKGKEVENFEKNLEECITRITNTEKCLKELMELKTKA-EL-EECRSLRS-C-QLEERVSAMEDEMNEMK-EGKFREKRIKRNEQSLQEIWDYVKRPNL-LIGVPESDGENGTKLENTLQDIIQENFPNLARQAN-QIQEIQR-PQRYS-RRATPRHIIVRFTKVEMKEKMLRAAREKG-VTLKGKPIRLT-DL-AETLQARREXGPIFNILKEKNFQPRISYPAKLSFISEGEIKYFTDKQMLRDFVTTRPALKELLKE-LNMERNN-YQ-LQNHAKM
>b_L1PA2::chr2:23447722-23453757(-)_499
MGKKQNRKTGNSK-QS-SPPPKE-SSSPA-EQSWMENDFDELREEGFR-SNYSEL-EDIQTKVKEVENFEKNLEECITRITNTEKCLKELMELKTKA-EL-EECRSLRS-C-QLEERVSAMEDEMNEMK-EGKFREKRIKRNEQSLQEIWDYVKRPNL-LIGVPESDGENGTKLENTLQDIIQENFPNLARQAN-QIQEIQR-PQRYS-RRATPRHIIVRFTKVEMKEKMLRAAREKG-VTLKGKPIRLT-DL-AETLQARREWGPIFNILKEKNFQPRISYPAKLSFISEGEIKYFTEKQMLRDFVTTRPALKELLKE-LNMERNN-YQ-LQNHAKM
>b_L1PA2::chr1:79311141-79317159(-)_500
MGKKQNRKTGNSK-QS-SPPPKE-SSSPA-EQSWMENDFDELREEGFR-SNYSEL-EDIQTKGKEVENFEKNLEECITRITNTEKCLKELMELKTKA-EL-EECRSLRS-C-QLEERVSAMEDEMNEMK-EGKFREKRIKRNEQSLQEIWDYVKRPNL-LIGVPESDGENGTKLENTLQDIIQENFPNLARQAN-QIQEIQR-PQRYS-RRATPRHIIVRFTKVEMKEKMLRAAREKG-VTLKGKPIRLT-DL-AETLQARREWGPTFNILKEKNFPPRISYPAKLSFISEGEIKSFTDKQMLRDFVTTRPALKELLKE-LNMERNN-YQ-LQNHAKM
>b_L1PA2::chr6:39422333-39428310(+)_501
MGKKQNRKTGNSK-QS-SPPPKE-SSSPA-EQSWMENDFDELKEEGFR-SNYSEL-EDIQTKGKEVENFEKNLEECITRITNTEKCLKELMELKTKA-EL-EECRSLRS-C-QLKERVSTMEDEMNEMK-EGKFREKRIKRNEQSLQEIWDYVKRPNL-LIGVPESDAENGTKLENTLQDIIQENFPNLARQAN-QIQEIQR-PQRYS-RRATPRHIIVRFTKVEMKEKMLRAAREKG-VTLKGKPIRLT-DL-AETLQARREWGPIFNILKENNFQPRISYPAKQSFISEGEIKYFTDKQMLRDFVTARPALKELLKE-LNMERNN-YQ-LQNHAKM
>b_L1PA2::chr20:110605-116618(+)_502
MGKKQNRKTGNSK-QS-SPPPKE-SSSPA-EQSWMENDFDELREEGFR-SNYSEL-EDIQTKGKEVENFEKNLEECITRITNTEKCLKELMELKTKA-EL-EECRSLRS-C-QLEERVSAMEDEMNEMK-EGKFREKRIKRNEQSLQEIWDYVKRPNL-LIGVPESDAENGTKLENTLQDIIQENFPNLARQAN-QIQEIQR-PQRYS-RRATQRHIIVRFTKVEMKEKMLRAAREKG-VTLKGKPIRLT-DL-AETLQTRREWGPIFNILKEKNFQPRISYPAKLSFISEGEIKYFTDKQMLRDFVTTRPALKELLKE-LNMERNN-YQ-LQNHAKM
>b_L1PA2::chr21:27290679-27296704(+)_503
MGKKQNRKTGNSK-QS-SPPPXE-SSSPA-EQSWMENDFDELREEGFR-SNYSEL-EDIQTKGKEVENFEKNLEECITRITNTEKCLKELMELKTKA-EL-EECRSLRS-C-QLEERVSAMEDEMNEMK-EGKFREKRIKRNEQSLQEIWDYVKRPNL-LIGVPESDAENGTKLENTLQDIIQENFPNLARQAN-QIQEIQR-PQRYS-RRATPRHVIVRFTKVEMKEKMLRAAREKG-VTLKGKPIRLT-DL-AETLQARREWGPIFNILKEKNFQPRISYPAKLSFISEGEIKYFTDKQMLRDFVTTRPALKELLKE-LNMQRNN-YQ-LQNHAKM
>b_L1PA2::chr1:48615797-48621829(+)_504
MGKKQNRKTGNSK-QS-SPPPKE-SSSPA-EQSWMENDFDELTEEGFR-SNYSEL-EDIQTKGKEVENFEKNLEECITTITNREKCLKELMELKTKA-EL-EECRSLRS-C-QLEERVSAMEDEMNEMK-EGKFREKRIKRNEQSLQEIWDYVKRPNL-LIGVPESDAENGTKLENTLQDIIQENFPNLARQAN-QIQEIQR-PQRHS-RRATPRHIIFRFTKVAMKEKMLRAAREKG-VTLKGKPIRLT-DL-AETLQARREWGPIFNILKEKNFQPRISYPAKLSFISEGEIKSFTDKQMLRDFVTTRPALKELLKE-LNMERNN-YQ-LQNHAKM
>b_L1PA2::chr21:16299403-16305434(+)_505
MGKKQNRKTGNSK-QS-SPPPKE-SSSPA-DQSWMENDFDELREEGFR-SNYSEL-EDIQTKGKEVENFEKNLEECITRITNTEKCLKELMELKTKA-EL-EECRSLRS-C-QLEERVSAMEDEMNEMK-EGKVREKRIQRNEQSL*EIWDYVKRPNL-LIGVPENDAENGTKLENTLQDIIQENFPNLARQAN-QIQEIQR-PQRYS-RRATPRHIIVRFTKVEMKEKMLRAAREKG-FTLKGKPIRLT-DL-AETLQARREWGPIFNILKEKNFQPRISFPAKLSFISEGEIKYFTDKQMLRDFVTTRPALKELLKE-LNMERNN-YQ-LQNHAKM
>b_L1PA2::chrX:42747619-42753645(+)_506
MGKKQNRKTGNSK-QS-SPPPKE-SSSPA-EQSWMENDFDELREEGFR-SNYSEL-EDIQTKGKEVENFEKNLEECITRITNTEKCLKELMELKTKA-EL-EECRSLRS-C-QLEERVSAMEDEMNEMK-EGKFREKRIKRNEQSLQEIWDYVKRPNL-LIGVPESDAENGTKLENTLQDIIQENFPNLARQAN-QIQEIQR-PQRYS-RRATPRHIIVRFTKVEMKEKMLRAAREKG-VTLKGKPIRLT-DL-AETLQARREWGPIFNTLKEKNFQPRISYPAKLSFISEGEIKYFTDKQMLRDFVTTRPALKELLKE-LNMERNN-YQ-LQNHAKM
>b_L1PA2::chr1:144038446-144043891(-)_507
MGKKQNRKTGNSK-QS-SPPPKE-SSSPA-EQSWMENDFDELREEGFR-SNYSEL-EHIQTKGKEVENFEKNLEECITRITNTEKCLKELMELKTKA-EL-EECRSLRS-C-QLEERVSAMEDEMNEMK-EGKFREKRIKRNEQSLQ*IWDYVKRPNL-LIGVPESEAENGTKLENTLQDIIQENFPNLARQAN-QIQEIQR-PQRHS-RRATPRHIIVRFTKVEMKEKMLRAAREKG-VTLKGKPIRLT-NL-AETLQARREWGPIFNILKEKNFQPRISYPAKLSFISEGEIKYFTDKQMLTDFVTTRPALKELLKE-LNVERNN-YQ-LQKHAQL
>b_L1PA2::chr11:116441544-116446990(+)_508
MGKKQNRKTGNSK-QS-SPPPKE-SSSPA-EQSWMENDFDELREEGFR-SNYSEL-EDIQTKGKEVENFEKNLEECITRITNTEKCLKELMELKTKA-EL-EECRSLRS-C-QLEERVSAMEDEMNEMK-EGKFREKRVKRNEQSLQEIWDYVKRPNL-LIGVPESDAENGTKLENTLQDIIQENFPNLARQAN-QIQEIQR-PQRYS-RRATPRHIIVRFTKVEMKEKMLRAAREKG-VTLKGKPIRLT-DL-AETLQARREWGPIFNILKEKNFQPRISYPAKLSFISEGEIKYFTDKQMLRDFVTTRPALKELLKE-LNMERNN-YQ-LQNHAKM
>b_L1PA2::chr7:25642653-25648669(+)_509
MGKKQNRKTGNSK-QS-SPPPKE-SSSPA-EQSWMENDFDELREEGFR-SNYSEL-EDIQTKGKEVENFEKNLEECITRITNTEKCLKELMELKTKA-EL-EECRSLRS-W-QLEERVSAMEDEMNEMK-EGKFREKRIKRNEQSLQEIWDYVKRPIL-LIGVPESDVENGTKLENTLQDIIQENFPNLARQAN-QIQEIQR-PQTYS-RRATPRHVIVRFTKVEMKEKMLRAAREKG-VTLKGEPIRLT-DL-AETLQARREWGPIFNILKEKNFQPRISYPAKLSFISEGEIKYFTDKQMLGDFVTTRPALKELLKE-LNMERNN-YQ-LQNHAKM
>b_L1PA2::chr3:177106558-177112539(-)_510
MGKKQNRKTGNSK-QS-SPPPKE-SSSPA-EQSWMENDFDELREEGFR-SNYSEL-EDIQTKGKEVENFEKNLEECITRITNTEKCLKELMELKTKA-EL-EECRSLRS-C-QLEERVSAMEDEMNEMK-EGKFRXKRIKRNEQSLQEIWDYVKRPNL-LIGVPESDAENGTKLENTLQDIIQENFPNLARQAN-QIPEIQR-PQRYS-RRATPRHIIVRFTKVEMKEKMLRAAREKG-VTLKGKPIRLT-DL-AETLQARREWGPIFNILKEKNFQPRISYPPKISFVSEGEIKYFTDKQMLRDFVTTRPALKELLKE-LNMERNN-YQ-LQNHAKM
>b_L1PA2::chr2:193133161-193139176(-)_511
MGKKQNRKTGNSK-QS-SPPPKE-SSSPA-EQSWMENDFDELREEGFR-SNYSEL-EDIQTKGKEVEN*XKNLEECITRITNTEKCLKELMELKTKA-EL-EECRSLRS-C-QLEERVSVMEDEMNEMK-EGKFREKRIKRNEQSLQEIWDYVKRPNL-LIGVPESDGENGTKLENTLQDIIQENFPNLARQAN-QIQEIQR-PQRYS-RRATPRHTIVRFTKVEMKEKMLRAAREKG-VTLKGKHIRLT-DL-AENLQARRQWGPIFNILKEKNFQPRISYPAKLSFISEGEIKYFTD*QMLRDFVTTRPALKELLKE-LNVERNN-YQ-LQNHAKM
>b_L1PA2::chr15:58417930-58423960(+)_512
MGKKQNRKTGNSK-QS-SPPPKE-SSSPA-EQSWMENDFDELREEGFR-SNYSEL-EDIQTKGKEVENFEKNLEECITRITNTEKCLKELMELKTKA-EL-EECRSLRS-C-QLEERVSAMEDEMNEMK-EGKFREKRIKRNEQSLQEIWDYVKRPNL-LTGVPESDAENGTKLENTLQDIIQENFPNLARQAN-QIQEIQR-PQRYS-RRATPRHIIVRFTKVEMKEKMLRAAREKG-VTLKGKPIRLT-DL-AETLQARREWGPIFNILKEKNFQPRISYPAKLSFISEGEIKYFTDKQMLRDFVTTRPALKELLKE-LNMERNN-YQ-LQNHAKI
>b_L1PA2::chrX:130092905-130098931(+)_513
MGKKQNRKTGNSK-QS-SPPPKE-SSSPA-EKSWMENDFDELREEGFR-SNYSEL-EDIQTKGKEVENFEKNLEECITRITNTEKCLKELMELKTKA-EL-EECRSLRS-C-QLEERVSAMEDEMNEMK-EGKFREKRIKRNEQSLQEIWDYVKRPNL-LTGVPESDGENGTKLENTLQDIIQENFPNLARQVN-QIQEIQR-PQRYS-RRATPRHIIVRFTKVEVKEKMLRAAREKG-VTLKGKPIRLT-DL-AETLQARREWGPIFNILKEKNFQPRISYPAKLSFISEGEIKHFTDKQMLRDFVTTRPALKELLKE-LNMERNN-YQ-LQNHAKM
>b_L1PA2::chr1:217863834-217869865(-)_514
MGKKQNRKTGNSK-QS-SPPPKE-SSSPA-EQSWMENDFDELREEGFR-SNYSEL-EDIQTKGKEVENFEKNLEECITRITNTEKCLKELMELKTKA-EL-EECRSLRS-C-QLEERVSAMEDEMNEMK-EGKFREKRIKRNEQSLQEIWDYVKRPNL-LIGVPESDAENGTKLENTLQDIIQENFPNLARQAN-QIQEIQR-PQRYS-RRATPRHIIVRFTKVEMKEKMLRATREKG-VTLKGKPIRLT-DL-AETLQARREWGPIFNILKEKNFQPRISYPAKLSFISEGEIKSFTHKQMLRDFVTTRPALKELLKE-LNMERNN-YQ-LQNHAKM
>b_L1PA2::chr17:12353220-12359249(-)_515
MGKKQNRKTGNCK-QS-SPPPKE-SSSPA-EQSWMENDFDELREKGFR-SNYSEL-EDIQTKGKEVENFEKNLEECITRITNTEKCLKELMELKTKA-EL-EECRSLRS-C-QLEERVSAMEDEMNEMK-EGKFREKRIKRNEQSLQDIWDYVKRPNL-LIGVPESDAENGTKLENTLQDIIQENFPNLARQAN-QIQEIQR-PQRYS-RRATPRHIIVRFTKVEMKEKMLRAAREKG-VTLKEKPIRLT-DL-AETLQARREWGPIFNILKEKNFQPRISYPAKLSFISEGEIKYFTDKQMLRDFVTTRPALKELLKE-PNMERNN-YQ-LQNHAKM
>b_L1PA2::chr12:113059001-113065032(+)_516
MGKKQNRKTGNSK-QS-SPPPKE-SSSPA-EQSWMENDFDELREEGFR-SNDSEL-EDIQTKGKEVENFEKNLEECITRITNTEKCLKELMELKTKA-EL-EECRSLRS-C-QLEERVSAMEDEMNEMK-EGKFREKRIKRNEQSLQEIWDYVKRPNV-LIGVPESDVENGTKLENTLQDIIQENFPNLARQAN-QIQEIQR-PQRYS-RRATPRHIIVRFTKVEMKEKMLRAAREKG-VTLKGKPIRLT-DL-AETLQARREWGPIFNILKEKNFQPRISYPAKLSFISEGEIKYFTDKQMLRDFVTTRPALKELLKE-LNMERNN-YQ-LQNHAKM
>b_L1PA2::chr14:57134245-57140279(+)_517
MGKKQNRKTGNSK-QS-SPPPKE-SSSPA-EQSWMENDFDELREEGFR-SNYSEL-EDIETKGKEVENFEKNLEECITRITNTEKCLKELMELKTKA-EL-EECRSLRS-C-QLEERVSAMEDEMNEMK-EGKFREKRIKRNEQSLQEIWDYVKRPNL-LIGVPESDAENETKLENTLQDIIQENFPNLARQAN-QIQEIQR-PQRYS-RRATPRHIIVRFTKVEMKEKMLRAAREKG-VTLKGKPIRLT-DL-AETLQARREWGPIFNILKEKNFQPRISYPAKLSFISEGEIKYFTDKQMLRDFVTTRPALKELLKE-LNMERNN-YQ-LQNHAKM
>b_L1PA2::chr7:56652489-56658517(+)_518
MGKKQNRKTGNSK-QS-SPPPKE-SSSPA-EQSWMENDFDELREEGFR-SNYSEL-EDIQTKGKEVENFEKNLEKCITRITNTEKCLKKLMELKTKA-EL-EECRSLRS-C-QLEERVSAMEDEMNEMK-DGKFREKRIKRNEQSLQEIWDYVKRPNL-LIGVPESDAENGTKLENTLQDITQENFPNLARQAN-QIQEI*R-PQRYS-RRATPRHVIVRFTKVEMKEKMLRAAREKG-VTLKGKPIRLT-DL-AETL*ARREWGPIFNILKEKNFQPRISYPAKLSFISEGEIKYFTDKQMLRDFVTTRPALKELLKE-LNMERNN-YQ-LQNHAKM
>b_L1PA2::chr4:99241649-99247082(+)_519
MGKKQNRKTGNSK-QS-SPPPKE-SSSPA-EQSWMENDFDELREEGFR-SNYSEL-EDIQTKGKEVENFEKNLEEYITRITNTEKCLKELMELKTKA-EL-EECRSLRS-C-QLEERISAMEDEMNEMK-EGKFREKRIKRNEQSLQEIWDYVKRPNL-LIGVPESEAENGTKLENTLQDIIQENFPNLARQAN-QIQEIQR-PQRYS-RRATPRHIIVRFTKVEMKEKMLRAAREKG-VTLKGKPIRLT-DL-AETLQARXXWGPIFNILKEKNFQPRISYPAKLSFISEGEIKYFTDKQMLRDFVTTRPALKELLKE-LNMERNN-YH-LQNHAKM
>b_L1PA2::chr11:14737454-14743484(+)_520
MGKKQNRKTGNSK-QS-SPPPKE-SSSPA-EQSWMENDFDELREEGFR-SNYSEL-EDIQTKGKEVENFEKNLEECITRITNTEKCLKELMELKTKA-EL-EECRSLRS-C-QLEERVSAMEDEMNEMK-EGKFREKRIKRNEQSLQEIWDYVKRPNL-LIGVPESEGENGTKLENTLQDIIQENFPNLARQAN-QIQEIQR-PQRYS-RRATPRHIIVRFTKVEMKEKMLRAAREKG-VTLKGKPIRLT-DL-VETLQARREWGPIFNILKEKNFQPRISYPAKVSFISEGEIKYFTDKQMLRDFVTTRPALKELLKE-LNMERNN-YQ-LQNHAKM
>b_L1PA2::chr1:206501157-206506597(-)_521
MGKKQNRKTGNSK-QS-SPRPKE-SSSPA-EQSWMENDFDELREEGFR-SNYSEL-EHIQTKGKEVENFEKNLEECITRITNTEKCLKELMELKTKA-EL-EECRSLRS-C-QLEERVSAMEDEMNERK-EGKFREKRIKRNEQSLQEIWDYVKRPNL-LIGVPESEAENGTKLENTLQDIIQENFPNLARQAN-QIQEIQR-PQRYS-RRATPRHIIVRFTKVEMKGKMLRAAREKG-VTLKGKPIRLT-DL-AETLQARREWGPIFNILKEKNFQPRISYPAKLSFISEGEIKYFTDKQMLRDFVTTRPALKELLKE-LNMERNN-YQ-LQNHAKM
>b_L1PA2::chr14:56908536-56914549(-)_522
MGKKQNRKTGNSK-QS-SPPPKE-SSSPA-EQSWMENDFDELREEGFR-SNYSEL-EDIQTKGKEVENFEKNLEECITRIINTEKCLKELMELKTKA-EL-EECRSLRS-C-QLEERVSAMEDEMNEMK-EGKFRENRIKRNEQSLQEIWDYVKRPNL-LIGVPESDRENGTKLENTLQDIIQENFPNLARQAN-QIQEIQK-PQRYS-RRATPRHVIVRFTKVEMKEKMLRAAREKG-VTLKGKPIRLT-DL-AETLQARREWGPIFNILKEKNFQPRISYPAKLSFISEGEIKSFTDKQMLRDFVTTRPALKELLKE-LNMERNN-YQ-LQNHAKM
>b_L1PA2::chr18:8057450-8063461(-)_523
MGKKQNRKTGNSK-QS-SPPPKE-SSSPA-EQSWMENDFDELREEGFR-SNYSEL-EDIQTKGKEVENFEKNLEECITRITNTEKSLKELMELKTKA-EL-EECRSLRS-C-LLEERVSAMEDEMNEMK-EGKFREKRIKRNEQSLQEIWDYVKRPNL-LIGVPESDAENGTKLENTLQDIIQENFPSLARQAN-QIQEIQR-PQRYS-RRATPRHIIVRFTKVEMKEKMLRAAREKG-VTLKGKPIRLT-DL-AETLQARREWEPIFNILKEKNFQPRISYPAKLSFISEGEIKYFTDKQMLRDFVTTRPALKELLKE-LNMERNN-YQ-LQNHAKM
>b_L1PA2::chr3:158352312-158358329(+)_524
MGKKQNRKTGNSK-HS-SPPPKE-SSSPA-EQSWMENDFDELREEGFR-SNYSEL-EDIQTKGKEVENFEKNLEEYITRITNTEKCLKELMELKTKA-EL-EECRSLRS-C-QLEERVSAMEDEMNEMK-EGKFREKRIKRNEQSLQEIWDYVKRPNL-LIGVPESDAENGTKLENTLQDIIQENFPNLARQAN-QIQEIQR-PQRYS-RRATPRHIIVRFTKVEMKEKMLRAAREKG-VTLKGKPIRLT-DL-AETLQARREWGPIFNILKEKNFQPRISYPAKLSFISEGEIKYFTDKQMLRDFVTTRPALKELLKE-LKMERNN-YQ-LQNHAKM
>b_L1PA2::chr9:122817513-122823542(+)_525
MGKKQNRKTGNSK-QS-SPPPKE-SSSPA-EQSWMENDFDELRGEGFR-SNYSEL-EDIQTKGKEVENFEKNLEECITRITNTEKCLKELMELKTKA-EL-EECRSLRS-C-QLEERVSAMEDEMNEMK-EGKFREKRIKRNEQSLQEIWDYVKRPNI-LIGVPESDAENGTKLENTLQDIIQENFPNLARQAN-QIQEIQR-PQRYS-RRATPRHIIVRFTKVEMKEKMLRAAREKG-VTLKGKPIRLT-DL-AETLQARREWGPIFNILKEKNFQPRISYPAKLSFISEGEIKYFTDKQMLRDFVTTRPALKELLKE-LNMERNN-YQ-LQNHAKM
>b_L1PA2::chr19:38328142-38334173(+)_526
MGKKQNRKTGNSK-QS-SPPPKE-SSSPA-EQSWMENDFDELREEGFR-SNYSEL-EDIQTKGKEVENFEKNLEECITRITNTEKCLKELMELKTKA-EL-EECRSLRS-C-QLEERVSAMEDEMNEMK-EGKFREKRIKRNEQSLQEIWDYVKRPNL-LIGVPESDAENGTKLENTLQDIIQENFPNLARQTN-QIQEIQR-PQRYS-RRATPRHIIIRFTKVEMNEKMLRAAREKG-VTLKGKPIRLT-DL-AETLQARREWGPIFNILKEKNFQPRISYPAKLSFISEGEIKYFTDKQMLRDFVTIRPALKELLKE-LNMERNN-YQ-LQNHAKM
>b_L1PA2::chr10:79848207-79854236(+)_527
MGKKQNRKTGNSK-QS-SPPPKE-SSSPA-EQSWMENDFDELREEGFR-SNYSEL-EDIQTKGKEVENFEKNLEECITRITNTEKCLKELMELKTKA-EL-EECRSLRS-C-QLEERVSAMEDEMNEMK-EGKFREKRIKRNEQSLQEIWDYVKRPNL-LIGVPESDAENGTKLENTLQDIIQENFPNLARQAN-QIQEIQR-PQRYS-RRATPRHIIVRFTKVEMKEKMLRAAREKG-VTLKGKPIRLT-DL-AETLQARREWGPIFNILKEKNFQPRISYPAKLSFISEGEIKYFTDKQMLRDFVTTRPALKELLKE-LNMERNN-YQ-LQNHAKM
>b_L1PA2::chr2:43887610-43893639(-)_528
MGKKQNRKTGNSK-QS-SPPPKE-SSSPA-EQSWMENDFDELREEGFR-SNYSEL-EDIQTKGKEVENFEKNLEECITRITNTEKCLKELMELKTKA-EL-EECRSLRS-C-QLEERVSAMEDEMNEMK-EGKFREKRIKRNEQSLQEIWDYVKRPNL-LIGVPESDAENGTKLENTLQDIIQENFPNLARQAN-QIQEIQR-PQRYS-RRATPRHIIVRFTKVEMKEKMLRAAREKG-VTLKGKPIRLT-DL-AETLQARREWGPIFNILKEKNFQPRISYPAKLSFISEGEIKYFTDKQMLRDFVTTRPALKELLKE-LNMERNN-YQ-LQNHAKM
