# Supplementary material for: Cryptic genetic variation enhances primate L1 retrotransposon survival by enlarging the functional coiled coil sequence space of ORF1p
Source: PLoS Genet. 2020 Aug 14;16(8):e1008991. doi: 10.1371/journal.pgen.1008991 (PMC7449397; doi:10.1371/journal.pgen.1008991)
Supplement: S1 Data — (ZIP) [file pgen.1008991.s012.zip › Supplementary_Data_PG/orf1_FL/l1pa2/l1pa2a_orf1_peps-cg-null.1.fst]

>l1pa2a_50_cns
MGKKQNRKTGNSKKQS-SPPPKE-SSSPA-EQSWMENDFDELREEGFR-SNYSEL-EDIQTKGKEVENFEKNLEECITRITNTEKCLKELMELKTKA-EL-EECRSLRS-C-QLEERVSAMEDEMNEMK-EGKFREKRIKRNEQSLQEIWDYVKRPNL-LIGVPESDGENGTKLENTLQDIIQENFPNLARQAN-QIQEIQR-PQRYS-RRATPRHIIVRFTKVEMKEKMLRAAREKG-VTLKGKPIRLT-DL-AETLQARREWGPIFNILKEKNFQPRISYPAKLSFISEGEIKYFTDKQMLRDFVTTRPALKELLKEALNMERNN-YQ-LQNHAKM
>l1pa2a_50_cns_1
MGKKQNRKTGNSKKQS-SPPPKE-SSSPA-EQSWMENDFDELREEGFR-SNYSEL-EDIQTKGKEVENFEKNLEECITRITNTEKCLKELMELKTKA-EL-EECRSLRS-C-QLEERVSAMEDEMNEMK-EGKFREKRIKRNEQSLQEIWDYVKRPNL-LIGVPESDGENGTKLENTLQDIIQENFPNLARQAN-QIQEIQR-PQRYS-RRATPRHIIVRFTKVEMKEKMLRAAREKG-VTLKGKPIRLT-DL-AETLQARREWGPIFNILKEKNFQPRISYPAKLSFISEGEIKYFTDKQMLRDFVTTRPALKELLKEALNMERNN-YQ-LQNHAKM
>a_L1PA2::chr19:29247788-29253876(+)_2
MGRNQSRKAENSKNQS-SSPPKE-SSSPS-EQSWMENDFDELRKESFK-SNFSEL-EDV*THHKEAKNLEKRLDKWLTRINSVEKSLNDLMELKTIA-EL-DACTSFNS-F-KVEERVSEIEDQMNEMK-EEKFREKRLKRNEQSLQEIWDYVKRPNL-LIGVPESDGENGTKLENPLQDIIQENFPNLASQAN-EIQEIQR-P*RYS-RRATPRHIMVRFTKVEMKEKMLRAAREKG-VTHKGKPIRLT-DL-EETLQARRQWGPIFNILKEKNFQPRISYPAKLSFISEGEIESFTDKQMRTDVVTTRPALQELLKEALNMQRNN-HQ-LQKHAEL
>a_L1PA2::chrX:66279848-66285976(-)_3
MGKNQSSKTGNSKNQS-SPPPKE-SS*PA-EQSWMENDFEELREEGFR-SNHSEL-EEV*TNGKEVKHFXKKTDNSVTRITNAEKSLKDLTEVKTAA-EL-DKCLSLST-*-QLEERVXVMEDEMNEMK-EEKFREKRIKRNKQSLQEIWDYV*RPNL-LIGVPESDGENGTKLENTLQDIFQENFPNLAK*AN-QVQEIQR-PQRYS-RRATTRQIIVSFTKVEMKKKMLRAARKKG-VTHKGKPIRLT-DL-AETLKARGEQGIIFHILKEKNFQPRNSYPAKLSFISEGEIKSFTDKQMLRDSVTTRPALKEFLKEALSVERNN-YQ-LQKHAKI
>a_L1PA2::chr11:62953017-62959166(-)_4
MGKKQSKKTGNSKNQS-SPPPKE-SSSPA-EQSWTDNDFDELREEGFR-SNYSEP-KEVRTHGKEVKNLEKKLDEWLTRITNAEKSLKDLMELKTTT-EL-DECTSLSS-F-QLEERVSVMKDQMNEMK-EKKCREKRVKRNKKSLQEIWDYLKRPNL-LIGVPESDGQNGMKLENTLQDIIQENFPNLARQAN-QIQEIQR-PQRYS-RRATPRHIIVRFTKVEMKEKMLRAARQKA-VTHKGKPIRLT-DL-AETLQARREWGPIFNVLKEKNFQPRISYPAKLSFISEGEIKSFTHKQMLRDFVTIRPALKELLKEALNMERNN-YQ-LQKHAKL
>a_L1PA2::chr16:47841886-47848017(-)_5
MGKKQNRKTRNSKNQS-SPSPKE-SSSPA-EQSWMENDFDKLREEGFR-SNYSKL-EEVRTNGKEVKNLEKKLD*WLTRITNEEKSLKDLMELKAMA-EL-DECTSLSS-C-QLEERVSAMEDKMNEMK-EDKFREKRIKINEQSLQKIWDCVKRPNL-LIGVPESDGENGTKLENILQDIIQENFPNLARQAN-QIQEIKR-PQRYF-RRATPRHIIVRFTKVEMKEKMLRAAREKG-VTHKGKPIRLR-DL-AETLQARREWGPIFNILKEKNFQPRISYPAKLNFISEGEIRYFTDKQMLRDFVTTRPALKELMKEALNMERNN-YQ-LQKHAKL
>a_L1PA2::chr6:52636025-52642412(-)_6
MGNKQCRKTRNSKNQS-STPPKE-TSSPA-EQSWMENDFDELREEGFR-SNYSEL-EEI*TNGKEVKNLXKKLDEWLTRITNAEKSLKDLMELKTVA-EI-DECTSLSS-C-QLEARVSAMEDEMNEMK-EEKFREKGIKSNEQSFPEIWDYVKRPNL-LIGVPESDGENGTKLENTLQDIIQENFPNLARQAN-QIQEIQR-PQRYS-RRATPRRIIVRFTKVETKEKMLRAAREKG-VTHKGKPIRLT-DA-AETLQARKEWGPIFNILKEKNFQPRISYPAKLSFISEGEIKSFTDKEVLRDFVTTRPAIQELLKEALNVERNN-YQ-LQKHAKS
>a_L1PA2::chrY:23167802-23173823(-)_7
MGKKQNRKTRNSKKQS-SPPLKE-SSSPA-EQSWMENDFDELSEEVFR-SNYSEL-KDIQTKGKEVENFEKNSEECTTRITNTEKCLKELMELKTKA-EL-EECRSLRS-C-QLEERVSAMEDEMNEKK-EGKFREKRIERNEQSLQEIWDYVKRPNL-LIGVPESDGENGTKLENTLQDIIQENFPNLARQAN-QIQEIQR-PQRYS-RRATPRHIIVRCTKVEKKEKMLRAAREKG-VTLKGKPIRLT-DL-AETLQARREWGSIFNILKEKNFQPRISYPAKLSFISEGEVKYFTDKQMLRDFVTTRPALKELLKEVLNMERNN-YQ-LQNHAKM
>a_L1PA2::chrX:51763543-51769680(-)_8
MGGKQSRKTGNSKKQS-SPPPKE-SSSPA-EQSWMENDFDKLREEGFR-SNYCEL-EEIQTKGKEVKNFGKNLDERIPRITNTEKCLKELMELKAKA-EL-EECRSLRS-C-QLEETVSVMEDEMNEMK-ERKFREKRIKRNEQSLQEIWDYVKRPNL-LIGVPESDRENGTKLENTLQDIIQENFPNLARQAN-QIQEIQR-PQRHS-RRASPRHIIIRFTKVEMKEKMLRAAREKG-VTHKGKSIRLT-DL-GETLQARREWGPIFKILKAKNFQPRISYPAKLSFISEGEIKYFTDKQMLRDFVTTRPALKELLKKALNMERKN-YQ-LQNHAKL
>a_L1PA2::chr2:168298389-168304503(-)_9
MGRNQSTKAENSKNHS-SSPPKE-SSSPA-QQSWMENDFDDLREEGFR-SNFSEL-EDVRTQRKEAKNCEKRLDKWLTRITSVEKSLNDLMDLKTME-EL-DACTSFSS-F-QLKXRVSVTEDQMNEMK-EEKFREKRVKRNEQSLQEIWDHVKRPNL-LTGVPESDRENGTKLENTLHDIIQENFPNLARQAN-QIQEIQR-PQRYS-RRPTPRHIIVRFTKVEVKEKMLREARE*G-VTHKGKPKKLT-DL-AETLQARRKWGPIFNILKEKNFQPRISYPAKLSFISEGEIESFTDKQMLRDFVTTRSALEELLKEALNMERNN-YQ-LQKHAKL
>a_L1PA2::chrY:16063707-16069885(+)_10
MGKKPSRKTGNSRKQS-LPPPKE-SSSPA-EQSLMENDIEELREEDFR-ANYPEL-EEIQTKGKEVKNLEKNLDKCITGITNTQKCLKELMDLKAKV-EL-EECRSLRS-F-QLEERVSVMEDEMNEMK-EGKFGEKRVKRNEQNLQEIWDYMKRPNL-LIDVPESDGENETKLENTLQDIIQENCPNIAMQAN-LNQEIQR-PQRYT-RRATLRHIIVRFSKIEMKKKMLRAAREKG-VSLKGKPIRLT-DL-AETLQARREWGPIYNILKHKNFQPRISYPAKPSFISEGEIKYFTNKQMLRDFVTTRPALKELLKEVLNLERNN-YQ-LQNHAKL
>a_L1PA2::chr3:90431620-90437601(-)_11
MGKKQNRKTGNSKKQS-SPPPKE-SSSPA-EKSWMENDFEELREEGFR-SN*SEL-EDIQTEGKEVENFEKNLEDCITRITNTEKCLKELMELKTKA-EL-EECRSLKS-C-QLEERVTAVEDEMNAMK-EGKFREKRIKRNEQSLQEIWDYGXRRNL-LIGVPESDXENGTKLENTLQDIIQENFPNLARQAN-QIQEIQR-PQRYS-RRATPRHIIVRFTKVEMKEKMLRAAREKG-DNLKGKPIRLT-DL-AETLQARRQWGPIFNILKEKNFQPRISYPAKLSFISEGEIKYFTDKQMLRDFVTTRPALKELLKEALNMERNN-YQ-LQNHAKM
>a_L1PA2::chrX:75940439-75946467(-)_12
MGKKQNSKTGNSKKQS-SPPTKE-SSSPA-EQSWMENDFNELREEGFR-SKYSEL-ENIQTKGKEVENFXKNLEECVTRITNTEKCSKELMELKTKA-EL-EECRSLRS-C-QLEERVSAMEDEMNEMK-EGKFREKRIKRIDQSLQEISEYVKRPNL-LIGVPESDGENGTKLENTLQDIIQENFPNLARQAN-QIQEIQR-PQRYS-RRATPRHIIVRFTKVEMKEKMLRAAGEKG-VTLKGKPIRLT-DL-AETLQARREWGPIFNILKEKNFQPRISYPAKLSFISEGEIKSFTEKQMLRDFVTTRPALKELLKEALNMERNN-YQ-LQNHAKM
>a_L1PA2::chr5:152704886-152710890(+)_13
MGKKQNRKTGNSKKQS-SPPPKE-SSSPA-EQSWMENDFDELREEGFR-SNYSEL-EDI*TKGREVENFEKNLEECITRITNTEKCLKELMELKTKA-EL-EECRSLRS-*-QLEERVSAMEDEMNEMK-EGKFREKRIKRNEQSLQEIWDYVKRPNL-LIGVPESDGENGTKLENTLQDIIQENFPNLARQAN-QIQEIQR-PQSYS-RRATPRHIIVRFTKVEMKEKMLRAAREKG-LTLKGKPIRLT-DF-AETLQARRAWGPIFNILREKNFQPRISYPAKLSFISEGEIKYFTDKQMLRDFVNTRPALKELLKEALNMERKN-YQ-LQNHAKM
>a_L1PA2::chr8:40504580-40510615(+)_14
MGKKQNRKTGNSKKQS-SPPPKE-SSSPA-EQSWMENDFDELREGGFR-SNYSEL-EDIQTKGKELENFEKNLEERITRITNTEKCLKELMELKTKA-EL-EECRSLRS-C-QLEERVSAMEDEMNEMK-EGKFREKRIKRNEQSLQEIWDYVKRPNL-LIGVPESDGENGTKLENTLQDIVQENFPNLARQAN-QIQEIQR-PQRFS-RRATPRHIIVRFTKVEMKEKMLRAAREKG-VTLKGKPIRLT-DL-AETLQARREWGPIFNILKEKNFQPRISYPAKLSFISEGEIKYFTDKQMLRDFVTTRPALKQLLKEALNMERNN-YQ-LQNHAKM
>a_L1PA2::chr2:40459740-40465767(-)_15
MGKKQNRKTGNSKKQS-SPPPKE-SSSPA-EQSWMENDFDELREEGFR-SNYSEL-EDIQTKGKEVENFEKNLEECITRITNTEKCLK*LMELKTKA-EL-EECRSLRS-C-QLEERVSAMEDEMNEMK-EGKFREKRIKRNEQSLQEIWDYVKRPNL-LIGVPESDGDNGTKLENKLQDIIQENFPNLARQAN-QIQEIQR-PQRYS-RRATPRHIIVRFTKVEMKEKMLRATREKG-VTLKGKPIRLT-DL-AETLQARREWGPMFNILKEKNFQPRISYPAKLSFISEGEIKYFTDKQMLRDFVTTRPALKELLKEALNMGRNN-YQ-LQNHAKL
>a_L1PA2::chr15:56426816-56432826(-)_16
MGKKQNRKTGNSKNQS-SPPPKE-SSSPA-EQSWMENVFEEQREEGFR-SNYSEL-EDIQTKGKEVENFEKHLEECITRITNTEKCLKELMELKTKV-EL-EECRSLRS-C-QLEERVSAMDDEMNEMK-EGNFREKRIKRNEQSLQEIWDYVKRPNL-LIGVPESDGENGTKLENTLQDIIQENFPNLARQAN-QIQEIQR-P*RYS-RRATPRHIIVRFTKVEMKEKMLRAAREKG-VTLNGKPIRLT-DL-AETLQARREWGPIFNILKDKNFQPRISYPAKPSFISEGEIKYFTDKQMLRDFVTTRPALKELLKEGLNMERKN-YQ-LQNHAKM
>a_L1PA2::chr6:5886392-5892159(-)_17
MGKKQNRKTGNSKKQT-SPPPKE-SSSPA-EQSWMENDFDELREEGFR-SNYSEL-EDIQTKGKEVENFEKNLEECITRITNTEKCLKELMELKTKA-EL-EECRSLRS-C-QLEERVSAMEDEMNEMK-EGKFREKRIKRNEQSLQEIWDYVKRPNL-LIGVPESDRENGTKLENTLQDIIQENFPNLARQAN-QIQEIQR-PQRYS-R*ATPRHIIVRFTKAEMKEKMLRAAREKG-VTLKGKPIRLT-DL-AETLQARREWGPIFNILKEKNFQPRISYPAKLSFISKGEIKYFTDKQMLREFVTTRPALKELLKEALNMERNN-YQ-LQNHAKM
>a_L1PA2::chr5:25378638-25384665(-)_18
MGKKQNRKTGNSKKQN-SPPPKE-SSSPA-EQSWVENDFDELREEGFR-SNYSEL-EDIQTKGKEVENFEKNLEECITRITNTEKCLKELMELKTKA-EL-EECRSLRS-C-QLEERVSAMEDEMNEMK-EGKFREKRIKRNEQSLQEIWDYVKRPNL-LIGVPESDGENGTKLENTLQDIIQENFPNLARQAN-QIQEIQR-PQRYS-RRATPRHIIVRFTKVEMKEKMLRAARENG-VTLKGKPIRLT-DL-AETLQARREWGPIFNILK*KNFQTRFSYPAKLSFISEGEIKYFTDKQMLRDFVTTRPALKELLKEALNMERNN-YQ-LQNHAKM
>a_L1PA2::chr9:13037882-13043908(+)_19
MRKKENRKTGNSKKQS-SPPPKE-SSSPA-EESWMENDFDELREEGFR-SNYSEL-EDIQTKGKEVENFEKNLEECITRITNTEKCLKELMELKTKA-EL-EECRSLRS-C-QLEERVSAMEDEMNEMK-DGKFREKRIKRNEQSLQEIWDYVKRPNL-LIGVPESDRENGTKLENTLQDIIQENFPNLARQAN-QIQEIQR-PQRYS-RRATPRHIIVRFTKVEVKGKTLRAARERG-VTLKGKTIRLT-DL-AETLQARREWGPIFNIL*EKNFQPRISYPAKVSFISEGEIKSFTEKQMLRDFVTTRPALKELLKEALNMERNN-YQ-LQNHAKM
>a_L1PA2::chr9:88772003-88778022(+)_20
MGKKQNRKTGNSKEQS-SPPPKE-SSSPA-EQTWMENDFDELREEGFR-SNYSEL-EDIQTKGKEVENFEKNLEECITRITNTDKCLKELMELKSKA-EL-EECRSLRS-C-QLEERVSAMEDEMNEMK-EGKFREKRMKRNEQSLQEIWDYVKRPNL-LIGVPESDGENGTKLENTLQDIIQENFPNLARQAN-QIQEIQR-PQRYS-RRATPRHIIVRFTKVEMKEKMLRAAREKG-ITLKGKPNRLT-DL-PETLQARREWGPIFNILKDKNFQPRISYPAKLSFISEGEIKHFTDKQMLRDFVTTRPALKELLKETLNMERNN-*Q-LQNHAKM
>a_L1PA2::chr6:125046842-125052868(+)_21
MGKKQNRKTGNSKNQS-SPPPKE-SSSPA-EQSWMENDFDELREEGFR-SNYSEL-EDIQTKGKEVENFEKNLEECITRITNTEKCLKELMELKTKA-EL-EECRSLRS-C-QLEERVSAMEDEMNEMK-EGKFREKRTKRNEQSLQEIWDYVKRPNL-LIGVPESEVENGTQLENILQEIIQENFPNLARQAN-QIQEIQR-PQRYS-RRATPRHIIVRFTKVEMKEKMLTEAREKG-VTLKGKPIRLT-DL-AETLQARREWGPIFNILKEKNFQPRISYPAKLSFISEGEIKYFTDKQMLRDFVTTRPALKELLKEVLNMERNN-YQ-LQNHAKM
>a_L1PA2::chrX:111961837-111967855(+)_22
MGKKQNRKTGNSKKQS-SPPPKE-SSSPA-EQSWMHNDFDELREEGFR-SNYSEL-EDIQTKGKEVENFEKNLEECITRITNTEKCLKELMELKTKA-EL-EECRSLRS-C-QLEERVSAMEDEMNEMK-EGKFREKRIKRNEQSLQEIWDYVKRPNL-LIGVPESDGENGTKLENTLQNIIQEDFPNLARQAN-QIQEIQR-PQRYS-RRATPRHIIVRFTKVEMKEKMLRAAREKG-VTHKGKPIRLT-DL-AETLQARREWGPIFNILKEKNFQTRISYPAKLSFISEGEIKYFTDKQMLRDFVTTRPALKELLKEALNMERNN-YQ-LQNHAKM
>a_L1PA2::chr3:132090076-132096105(-)_23
MGKKQNRKTGNSKKQS-SPPPKE-SSSPA-EQSWMENDFDELREEGFR-SNYPEL-KDIQTKGKEVENFEKNLEECITRITNTEKCLKELMELKTKA-EL-EECRSLRS-C-QLEERVSAMEDEMNEMK-EGKFREKRIKRNEQRLQEIWDYVKRPNL-LTGVPASDGENGTKLENTLQDIIQENFPNLARQAN-QIQEIQR-PQRYS-RRATPRHIIVRFTKVEMKEKMLRAAREKG-VTLKGKPIRLT-DL-AETLQARREWGPIFNILKEKNFQPRISYPAKLSFISEGEIKYFTDKQMLRDFVTTRPALKELLKEVLNMERNN-YQ-LQNHAKM
>a_L1PA2::chr6:117565915-117571946(+)_24
MGKKQNRKTGNSKKQS-SPPPKE-SSSPA-EQSWMENDFDELREEGFR-SNYSEL-EDIQTKGKEVENFEKKLEECITTVTNTEKCLKELMELKTKA-EL-EECRSLRS-C-QLEERVSAMEDERNEMK-EGKFREKRIKRNEQSLQEIWDYVKRPNL-LIGVPESDGENGTKLENTLQDIIQENFPNLARQAN-QIQEIQR-PQRYS-RRATPRHIIVRFTKVEMKEKMLRAAREKG-LTLKGKPIRLT-DL-AETLQARREWGPIFNILKEKNFQPRISYPAKLSFISEGEIKYFTDKQMLRDFITTRPALKELLKEALNMERNN-YQ-LQNHAKM
>a_L1PA2::chr5:56647323-56653353(-)_25
MGKKQNRKTGNSRKQS-SPPPKE-SSSPA-EQSWMENDFDELREEGFR-SNYSEL-EDIQTKGKEVENFEKNLEECITRITNTEKCLKELMELKTKA-EL-EECRSLRS-C-QLEERVSAMEDEMNEMK-EGKFKEKRIKRNEQSLQKIWDYVKRPNL-LIGVPESDAENGTKLENTLQDIIQENFPNLARQAN-QIQEIQR-PQRYS-RRATPRHIIVRFTKVEMKEKMLRAAREKG-VTLKGKPIRLT-DL-AETLQAGREWGPIFNILTDKNFQPRISYPAKLSFISEGEIKYFADKQMLRGFVTTRPALKELLKEAQNMERNN-YQ-LQNHAKM
>a_L1PA2::chr3:150959560-150965560(+)_26
MGKKQNRKTGNYKKXS-SPPPKE-SSSPA-EQSWMENDFDELREEGFR-SNYSEL-EDIQTKGKEVENFEKNLEECITRITNTEKCLKELMELKTKA-EL-EECRSLRS-C-QLEERVSAMEDEMNEMK-EGKFREKRIKRNEQSLQEIWGCVKRPNL-LLGVPESDGENGTKLENTLQDIIQENFPNLARQAN-QIQEVQR-PQRYS-RRATPRHIIVRFTKVEMKEKMLRAAREKG-VTLKGKPIRLT-DL-AETLQARREWGPIFNILKDKNFQPGISYPAKLSFISEGEIKYFTDKQILRDFVTTRPALKELLKEALNMERNN-YQ-LQNHAKM
>a_L1PA2::chr2:31127064-31133089(+)_27
MGKKQNRKTGNSKKQS-SPPPKE-SSSPA-EQSWMENDFDELREEAFR-SNYSEL-EDIQTKGKEVENFEKNLEECITRITNTEKCLKELMELKTKA-EL-EECRSLRS-C-QLEERVSAMENEMNEMK-DGKFREKRIKRNEQSLQEIWDYVKRPNL-LIGVPESDRENGTKLENTLQDIIQENFPNLARQAN-QIQEIQR-PQRYS-RRATPRHIIVRFTKVEMKEKMLRAAREKG-VTLKGKPIRLT-DL-AETLQARRESGPIFNILKEKNFQPRISYPAKLSFISEGEIKYFTDKQMLRDFVTTRPALKELLKEALNMERNN-YQ-LQNHAKM
>a_L1PA2::chr13:74214664-74220688(+)_28
MGKKQNRKTGNSKKQS-SPPPKE-SSSPA-EQSWMENDFDELREEGFR-SNYSEL-EDIQTKGKEVENFEKNLEECITRITNTEKCLKELMELKTKA-EL-EECRSLRS-C-QLEERVSAMEDGMNEMK-EGKFREKRIQRNEQSLQEIWDYVKRPNL-LIGVPESDGENGTKLENTLQDIIQENFPNLARQAN-QIQEIQR-PQRYS-RRATPRHIIVRFTKVEMKEKMLRAAREKG-VTLKGKPIRLT-DL-AETLQARREWGPIFNILKDKNFQPTISYPAKLSFISEGEIKYFTDKQMLRDFVTTRPALKELLKEALNMERNN-YQ-LQNHAKM
>a_L1PA2::chr14:48370383-48376407(+)_29
MGKKQNRKTGNSRKQS-SPPPKE-SSSPA-EQSWIENDFDELREEGFR-SNYSEL-EDIQTKGKEVENFEKNLEECITRITNTEKCLKELMELKTKA-EL-EECRSLRS-C-QLEDRVSAMEDEMNEVK-EGKFREKRIKRNEQSLQEIWDYVKRPNL-LIGVPESDGENGTKLENTLQDIIQENFPNLARQAN-QIQEIQR-PQRYS-KRATPRHIIVRFTKVEMKEKMLRAAREKG-VTLKGKPIRLT-DL-AETLQARREWGPIFNILKEKNFQPRISYPAKLSFISEGEIKYFTDKQMLRDFVTTRPALKELLKEALNMERNN-YQ-LQNHAKM
>a_L1PA2::chr9:6135847-6141850(+)_30
MGKIQNRKTGNCKKQS-SPPPKE-SSSPA-EQSWMENDFDELREEGFR-SNYSEL-EDSQTKGKEVENFEKNLEECITRITNTEKCLKELMELKTKA-EL-EECRSLRS-C-QLEERVSAMEDEMNEMK-EGKFREKRIKRNEQSLQEIWDYVKRPNL-LIGVPESDGENGTKLENTLQDII*ENFPSLARQAN-QIQEIQR-PQRYS-RRATPRHIIVRFTKVEMKEKMLRAAREKG-VTLKGKPIRLT-DL-AETLQARREWGPIFNILKDKNFQXRISYPAKLSFISEGEIKYFTDKQMLRDFVTTRPALKELLKEALNMERNN-YQ-LQNHAKM
>a_L1PA2::chr11:89822864-89828897(-)_31
MGKKQNRKTGNSKKQS-SPPPKE-SSSPA-EQSWMENDFDELREEGFR-SNYCEL-EDIQTKGKEVENFEKNLEECITRITNTEKCLKELMELKTKA-EL-EECRSLRS-C-QLEERVSAMEDEMNEMK-EGKFREKRIKRNEQSLQEIWDYVKRPNL-LIGVPESDGKNGTKLENPLQDIIQENFPNLARQAN-QI*EIQR-PQRYS-RRATPRHIIVRFTKVEMKEKMLRAAREKG-VTLKGKPIRLT-DL-AETLQARREWGPIFNILKEKNFQPRISYPAKLSFISEGEIKYFTDKQMLRDFVTTRPALKELLKEALNMERNN-YQ-LQNNAKM
>a_L1PA2::chr2:192626575-192632602(+)_32
MGKKQNRKTGNSKNQS-SPPPKE-SSSPA-EQSWMENDFEELREEGFR-SNYSEL-EDIQTKGKEVENFEKNLEECITRITNTEKCLKELMELKTKA-EL-EECRRLRS-C-QLEERVSAMEDEMNEMK-EGKFRGKRIKRNEQSLQEIWDYVKRPNL-LIGVPESDGENGTKLENTLQDIIQENFPNLARQAN-QIQEIQR-PQRYS-RRATPRHIIVRFTEVEMKEKMLRAAREKG-VTLKGKPIRLT-DL-AETLQARREWGPIFNILKEKNFQPRISYPAKLSFISEGEIKYFTDKQMLRDFVTTRPALKELLKEALNMERNN-YQ-LQNHAKM
>a_L1PA2::chr6:129488305-129494343(-)_33
MGKKQNRKTGNSKKQS-SPPPKE-SSSPA-EQSWMENDFDELREEGFR-SNYSEL-EDIQTKGKEVENFEKNVEECITRITNTEKCLKELMELKTKA-EL-EECRSLRS-C-QLEERVSAMEDEMNEMK-EGKFREKRIKRNEQSLQEIWDYVKRPNL-LIGVPESDGENGTKLENTLQDIIQENFPNLARQAN-QIQEIQR-PQRYS-RRATPRHIIVRFTKAEMKEKMLRAAREKG-VTLKGKPIRLT-DR-AETLQAGREWGPIFNILKEKNFQPRISYPAKLSFISEGEIKYFTDKQMLRDFVTTSPALKELLKEALNMERNN-YQ-LQKHAKL
>a_L1PA2::chr10:31236965-31242339(+)_34
MGKKQNRKTGNSKKQS-SPPPKE-SSSPA-EQSWMENDFDELREEGFR-SNYSEL-EDIQTKGKEVENFEKNLDERITRITNTEKCLKELMELKTKA-EL-EECRSLRS-C-QLEERVSAMEDEMNEMK-EGKFRQKRIKRNEQSLQEIWDYVKRPNL-LIGVPESDGENGTKLENTLQDIIQENFPNLARQAN-QIQEIQR-PQRYS-RRATPRHIIVRFTRVEMKEKMLTAAREKG-VTLKGKPIRLT-DL-AETLQARREWGPIFNILKDNNFQPRISYPAKLSFISEGEIKSFTDKQMLRDFVTTRPALKELLKEALNMERKN-YQ-LQNHAKM
>a_L1PA2::chr7:33561359-33567385(-)_35
MGKKQNRKTGNSKKQR-SPPPKE-SSSPA-EQSWMENDFDELREEGFR-SNYSEL-EDIQTKGKEVENFEKN*EECITRITNTEKCLKELMELKTKA-EL-EECRSLRS-C-QLEERVSAMEDEMNEMK-EXKFREKRIKRNEQSLQEIWDYVKRPNL-LIGVSESDGENGTELENTLQDIIQENFPNLARQAN-QIQEIQR-PQRYS-RRATPRHIIVRFTKVEM*EKMLRAAREKG-VTLKGKPIRLT-DL-AETLQARREWRPIFNILKEKNFQPRISYPATLSFISEGEIKYFTDKQMLRDFVTTRPALKELRKEALNMERNN-YQ-LQNHAKM
>a_L1PA2::chr4:165271901-165277928(+)_36
MGKKQNRKTGNSKKQS-SPPPKE-SFSPA-EQSWMENDFDELREEGFR-SNYSEL-EDIQTKGKEVENFEKNLEECITRRTNTDKCLKELMELKTKA-EL-EECRSLRS-C-QLEERVSAMEDEMNEMK-EGKFREKRIKRNEQSLQEIWDYVKRPNL-LIDVPESDAENGTKLENTLQDIIQENFPNLARQAN-QIQEIQR-PQRYS-RRATPRHIIVRFTKVEMKEKMLRAAREKG-VTLKGKPIRLT-DL-TETLQARREWGPIFNILKEKNFQPRISYPAKLSFISEGEIKYFTDKQMLRDFVTTRPALKEFLKEALNMERNN-YQ-LQNHAKM
>a_L1PA2::chr8:89161077-89167109(+)_37
MGKKQNRKTGNSKKQS-SPPPKE-SSSPA-EQSWMENDFDELREEGFR-SNYSEL-EDIQTKGKEVENFEKNLEECITRITNTEKCLKELMELKTKA-EL-EECRSLRS-C-QLEERVSAMEDEMNEMK-EGKVREKRIKRNEQSLQEIWDYVKRPNL-LIGVPESDAENGTKLENTLQDIIQENFPNLARQAN-QIQEIQR-PQRYS-RRATPRHIIVRFTKVEMKEKMLRAAREKG-VTLKGKPIRLT-DL-AETLQARREWGPIFNILKEKNFQPRISYPAKLSFISEGEIKYFTDKQMLRDFVTTRPALKELLKEALNMERNN-YQ-LQNHAKM
>a_L1PA2::chr4:183700210-183706233(-)_38
MGKKQNRKTGNSKKQS-SPPPKE-SSSPA-EQSWMENDXDELRVEGVR-SNYSEL-EDIQTKGKEVESFEKNLEECITRITNTEKC*KELMELKTKA-EL-EECRSLRS-C-QLEERVSAMEDEMNEMK-EGKFREKRIQRNEQSPQETWDYVKRPYL-LIGVPESDGENGTKLENTLQDIIQENFPNLARQAN-QIQEIQR-PQRYS-RRATPRHIIVRFTKVEMKEKMLRAAREKG-VTLKGKPIRLI-DL-AETLQARREWGPIFNILKEKNFQPRISYPAKLSFISEGEIKYFADKQMLRDFVTTRPALKELLKEALNMERNN-YQ-LQSHAKM
>a_L1PA2::chr3:178577736-178583767(+)_39
MGKKQNRKTGNSKKQS-SPPPKE-SSSPA-EQSWMENDFDKLREEGFR-SNYSEL-EDIQTKGKEVENFXKNLEECITRITNTEKCLKELMELKTKA-EL-EECRSLRS-C-QLEESVSAMEDEMNEMK-EGKFREKRIKRNEQSLQEIWDYVKRPNL-LIGVPESDGENGTKLENTLQDIIQENFPNLARQAN-QIQEIQR-PQRYS-RRATPRHIIVRFTKVEMKEKMLRAARQKG-VTLKGKPIRLT-DL-AETLQARREWGPIFNILKDKNFQPRISYPAKLSFISEGEIKYFTDKQMLRDFVTTRPALKELLKEALNMERNN-YQ-LQNHAKM
>a_L1PA2::chr9:27690517-27696533(+)_40
MGKKQNRKTGNSRKQS-SPPPKK-SSSPA-EQSWMENDFDELRVEGFR-SNYSEL-EDIQTKGKEVENFEKNLEECITRITNTEKCLKDLMELKTKA-EL-EECRSLRS-C-QLEERVSAMEDEMNEMK-EGKFREKRIKRNEQSLQEIWDYVKRPNL-LIGVPESDGENGTKLENTLQDIIQENFPNLAGQAN-QIQEIQR-PQRYS-RRATPRHIIVRFTKVEMKEIMLRAAREKG-VTLKGKPIRLT-DL-AETLQARREWGPIFNILKDKNFQPRISYPA*LSFISEGEIKYFTEKQMLRDFVTTRPALQELLKEALNMERNN-YQ-LQNHAKM
>a_L1PA2::chr4:141334496-141340517(+)_41
MGGKQNRKTGNSKKQS-SPPPKE-SSSPA-EQSWMENDFDELREEGFR-SNYSEL-EDIQTKGKKVENFEKNLAECITRITNTEKCLKELMELKTKA-EL-EECRSLRS-C-QLEERVSAMEDEMNEMK-EGKFREKRIKRNEQSLQEIWDYVKRPNL-LIGVPKSDGENGTKLENTLQDITQENFPNLARQAN-QIQEIQR-PQRYS-RRATPRHIIVRFTKVEMKEKMLRAAREKG-VTLKGKPIRLT-DL-AETLQARREWGPIFNILKDKNFQPRISYPAKLSFISEGEIKSFTDKQMLRDFVTTRPALQELLKEALNMERNN-YQ-LQNHAKM
>a_L1PA2::chr3:187580268-187586304(+)_42
MGKKQNRKTGNSKKES-SPPPKE-SSSPA-EQRWMENDFDELREEGFR-SNYSEL-EDIQTKGKEVENFEKNLEECISRITNTEKCLKELMELKTKA-EL-EECRSLRS-C-QLEERVSVMEDEMNEMK-EGKFREKRIKRNEQSLQEIWDYVKRPNL-LIGVPESDGENGTKLENTLQDIIQENFPNLARQAN-QIQEIQR-PQRYS-RRATPGHIIVRFTKVEMKEKMLRAAREKG-VTLKGKPIRLT-DL-AETLQARREWGPIFNILKDKNFQPRISYPAKLSFISEGEIKYFTDKQMLRDFVTTRPALKELLKEALNMETNN-YQ-LQNHAKM
>a_L1PA2::chr7:25783452-25789483(+)_43
MGKKQNRKTGNSKKQS-SPPPKE-SSSPA-EQSWMENDFDELREEGFR-SNYSEL-EDIQTKGKEVENFEQNLEEFITRISNTEKCLKELMELKTKA-EL-EECRSLRS-C-QLEERVSAMEDEMNEMK-EGKFREKRIKRNEQSLQEIWDYVKRPNL-LIGVPESDGENGTKLENTLQDIIQENFPNLARQAN-QIQEIQR-PQTYS-RRATPRHIIVRFTKVEMKEKMLKAAREKG-VTLKGKPIRLT-DL-AETLQARREWGPIFNILKEKNFQPRISYPAKLSFISEGEIKYLTDKQMLRDFVTTRPALKEVLKEALNMERNN-YE-LQNHAKM
>a_L1PA2::chr13:68254379-68259695(-)_44
MGKKQNRKTGNSKNQS-SPPPKE-SSSPA-EQSWMENDFDELREEGFR-SNYSEL-EDIQTKGKEVENFEKNLEECITRRTNTEKCLKELMELKTKA-EL-EECRSLRS-C-QLEERVSAMEDEMNEMK-EGKFREKRIKRNEQSLQEIWDYVKRPNL-LIGVHESDGENGTKLENTLQDIIQENFPNLARQAN-QIQEIQR-PQRYS-RRATPRHIIVRFTKVEMKEKMLRAAREKG-VTLKGKPIRLT-DL-AETLQARREWGPIFNILKEKNFQPRISYPAKLSFISEGEIKYVTDKQMLRDFVTIRPALKELLKEALNMERNN-YQ-LQNHAKM
>a_L1PA2::chr2:12661883-12667897(-)_45
MGKKQNRKTGNSKKQS-SPPPKE-RSSPA-EQS*MENDFDELREEGFR-SNYSEL-EDIQTKGKEVENFEKNLEECITRITNTEKCLKELMELKTKA-EL-EECRSLRS-C-QLEERVSAMEDEMNEMK-EGKFREKRI*RNEQSLQEIWDYVKRPNL-LIGVPESDGENGTKLENTLQDIIQENFPNLARQAN-QIQEIQR-PQRYS-RRATPRHIIVRFTKVEMKEKMLRAAREKG-VTLKGKPIRLT-DL-AETLQARREWGPIFNILKDKNFQPRISYPAKLSFISEGEIKYFTDKQMLRDFVTTRPALKELLKEALNMERNN-YQ-LQNHAKV
>a_L1PA2::chr2:235797033-235803063(+)_46
MGKKQNRKTGNSKKQS-SPPPKE-NSSPA-EQSWMENDFDELREEGFR-SNYSEL-EDIQTKGKEVENFEKNLEECITRITNTEKCLKELMELKTKA-EL-EECRSLRI-C-QLEERVSAMEDEMNEMK-EGKFREKRIKRNEQSLQEIWDYVKRPNL-LIGVPESDGENGTKLENTLQDIIQENFPNLARQAN-QIQEIQR-PRRYS-RRATPRHIIVRFTKVEMKEKMLRAAREKG-VTLKGKPIRLT-DL-AETLQARREWGPIFNILKEKNFQPRISYPAKLSFISEGEIKSFTDKQMLRDFVTTRPALKELLKEALNMERNN-YH-LQNHAKM
>a_L1PA2::chr8:99272503-99278521(+)_47
MGKKQNRKTGNSKKQS-SPPPKE-SSSPA-EQSWMENDFDELREEGFR-SNYSEL-EDIQTKGKEVENFEKNLEECITRITNTEKCLKELMELKNKA-EL-EECRSLRS-C-QLEERVSAMEDEMNEMK-EGKFREKRIKRNEQSLQEIWDYVKRPNL-LIGVPESDGENGTKLENTLQDIIQENFPNLARQAN-QIQEIQR-PQRYS-RRATPRNIIVRFTKVEMKEKMLRAAREKG-VTLKGKPIRLT-DL-AETLQARGEWGPIFNILKEKNFQPRISYPAKLSFISEGEIKYFTDKQMLRDFVTTRPALKELLKEALNMERNN-YQ-LQNHAKM
>a_L1PA2::chr7:14687255-14693293(+)_48
MGKKQNRKTGNSKKQS-SPPPKE-SSSPA-EQSWMENDFDELREEGFS-SNYSEL-EDILTKGKEVENLEKNLEECITRITNTEKCLKELMELKTKA-EL-EECRSLRS-C-QLEERVSAMEDEMNEMK-EGKFREKRIKRNEQSLQEIWDYVKRPNL-LIGVPESDGENGTKLENMLQDIIQENFPNLARQAN-QIQEIQR-PQRYS-RRATVRHIIVRFTKVEMKEKMLRAAREKG-VPLKGKPIRLT-DL-AETPQARRQWGPIFNILKEKNFQPRISYPAKLSFISEGEIKYFTDKQMLRDFVTTRPALQELLKEALNMERNN-YQ-LQNHDKM
>a_L1PA2::chr6:102617741-102623571(+)_49
MGRKQNRKTGNSKKQS-SPPPKE-SSSPA-EQSWMENDFDKLREEGFR-SNYSEL-EDIQTKGKEVENFEKNLEECITRITNTAKCLKELMELKTKA-EL-EECRSHRS-C-QLEERVSAMEDEMNEMK-EGKVREKRIKRNEQSLQEIWDYVKRPNL-LIGVPESDGENGTKWENTLQDIIQENFPNLSRQAN-QIQEIQR-PQRYS-RRATPRHIIVRFTKVEMKEKMLRAAREKG-VTLKGKPIRLT-DL-AETLQARREWGPIFNILKEKNFQPRISYPDKLSFISEGEIKSFTDKQMLRDFVTTRPALKELLKEALNMERNN-YQ-LQNHAKM
>a_L1PA2::chr2:229432973-229438997(+)_50
MGKKQNRKTGHSKNQS-SPPPKE-SSSPA-EQSWMENDFDELREEGFR-SNYSEL-EDIQTKGKEVENFEKNLEECTTRITNTEKCLKELMELKTKA-EL-EECRSLRS-R-QLEERVSAMEDEMNEMK-EGKFREKRIKRNEQSLQEIWDYVKRPTL-LTGVPESDGENGTKLENTLQDIIQENFPNLARQAN-QIQEIQR-PQRYS-RRATPRHIIVRFTKVEMKEKMLRAAREKG-VTLKGKPIRLT-DL-AETLQARREWGPIFNILKEKNFQPRISYPAKLSFISEGEIKYLTDKQMLRDFVTTRPALQELLKEALNMERNN-YQ-LQNHAKM
>a_L1PA2::chr3:134971056-134977072(-)_51
MGKKQNRKGGNFKKQS-SPPPKE-SSSPA-EQSWMENDFDELREEGFR-SNYSEL-EDIQTKGKEVETFEKNLEECITRITNTEKCLKELMELKTKA-EL-EECRSLRS-C-QLEERVSAMEDEMNEMK-EGKFREKRIKRNEQSLQEIWDYVKRPNL-LIGVPESDGENGTKLENTLQDIIQENFPNLARQAN-QIQEIQR-PQRYS-RRATPRXXIVRFTKVEMQEKMLRAAREKG-VTLKGKPIRLT-DL-AETLQVRREWGPIFNILKEKNFQPRISYPAKLSFIREGEIKYFTDKQMLRDFVTTRPALQELLKEALNMERNN-YQ-LQNHAKM
>a_L1PA2::chr3:106384140-106390171(+)_52
MGKKQNRKTGNSKKQS-SPPPKE-SSSPA-EQSWMENDFDELREEGFR-SNYSEL-EDIQTKGKEVENFEKNLEECITRITNTEKCLKELMELKTKA-EL-EECRSLRS-C-QLEERVAVMEDEMNEMK-EGKFREKRIKRNEQSLKEIWDYVKRPNL-LIGVPERDGENGTKLENTLQDIIQENFPNLARQAN-QIQEIQR-PQRYS-RRATPRHIIVRFTKVEMKEKMLRAAREKG-VTLKGKPIRLT-DL-AETLQARREWGPIFNILKEKNFQHRISYPAKLSFVSEGEIKYFTDKQMLRDFVTTRPALQELLKEALNMERNN-YQ-LQNHAKM
>a_L1PA2::chr18:10572665-10578675(-)_53
MGKKQNRKTGNSKKQS-SPPPKE-SSSPA-EQSWMENDFDELREEGFR-SNYSEL-EDIQTKGKEVENFEKNLEECITRITNTEKCLKELMELKTKA-EL-EECRSLRS-C-QLEERVSAMEDEMNEMK-EGKFREKRIKRNEQSLQEIRDYVKRPNL-LIGVPESDGENGTKLENTLQDIIQENFPNLARQAN-QIQEIQR-PQRYS-RRATPRHIIVRFTKAEMKEKMLRAAREKG-VTLKGKPIRLT-DL-AETLQARREWGPIFNILKEKNFQPRISYPAKLSFISEGEIKYFTDKQMLRDFVTTRPALKELLKEALNMERNN-YQ-LQNHAKM
>a_L1PA2::chr16:46483323-46489339(-)_54
MGKKQNRKTGSSKNQS-SPPSKE-SSSPA-EQSWMENDFDELRXXGYR-SNYAEL-EDIQTKGKEVENFEKNLEECITRITNTEKCLKELMELKTKA-EL-EECRSLRS-C-QLEERVSAMEDEMNEMK-EGKFREKRIKRNEQSL*EIWEYVKRPNL-LIGVPESDEENGTKLKNTVQDIIQENFPNLARQAN-QIQEIQR-PQRYS-RRATPRHIIVTFTKVEMKEKMLRAAREKG-VTLKGKPIRLT-DL-AETLQARRE*GPIFNIIKEKNFQPRISYPAKLSFISEGQIKYFTDKQMLRDFVTTRPALKELLKEALNMERNN-YQ-LQNHAKM
>a_L1PA2::chr4:11236841-11242878(+)_55
MGKKQNRKTGSSKNQS-STPPKE-SSSPA-EQSWMENDFDELREEGFR-SNYSEL-EDIQTKGKEVENFEKNLEECITRITNTEKCLKELMELKTKA-EL-EECRSLRS-C-QLEERVSAMEDKMNEMK-EGKFREKRIERNEQSLQEIWDYVKRPNL-LIGVPESDGENGTKLENTLQDIIQENFPNLARQAN-QIQEIQR-PQRYS-RRATPRHIIVRFTKVEMKEKMLRAAREKG-VTLKGKPIRLT-DL-AETLQARREWGPIFNILKEKNFQPRISYPAKLSFISEGEIKYFTDKQMLRDFVTTRPALKELLREALNMERNN-YQ-LQNHAKT
>a_L1PA2::chr4:96835910-96841939(+)_56
MGKKQNRKTGSSKNQS-SPPPKE-SSSPA-EQSWMENDFDELREEGFR-SNYSEL-EDTQTKGKEVENFEKNLEESITRITNTEKCLKELMELKTKA-EL-EECRSLRS-G-QLEERVSAMEDEMNEMK-EGKFREKRIKRNEQSLQEIWDYVKRPNL-LIGVPESDGENGTKLENTLQDIIQENFPNLARQAN-QIQEIQR-PQRYS-RRATPRHIIVRFTKVEMKEKMLRAAREKG-VTLKGKPIRLT-DF-AETLQARREWGPIFNILKEKNFQPRISYPAKLSFISEGEIKYFTDKQMLRDFVTTRPALKELLKEALKMERNN-YQ-LQNHAKM
>a_L1PA2::chr7:110197588-110203620(-)_57
MGKKQNRKTGSSKNQS-SPPPKE-SSSPA-EQSWMENDFDEMRQEGFR-SNYSEL-EDIQTKGKEVENFEKNLEECITRITNTEKCLKELMELKTKA-EL-EECRSLRS-C-QLEERVSAMEDEMNEMK-EGKFREKRIKRNEQSLQEIWDYVKRPNL-LIGVPESDVENGTKLENTLQDIIQENFPNLARQAN-QIQEIQR-PQRYS-RRATLRHIIVRFTKVEMKEKMLRAAREKG-VTLKGKPIRLT-DL-AETLQARXEWGAIFNILKEKNFQPRISYPAKLSFISEGEIKYFTDKQTLRDFIXTRPALKELLKEVLNMERNN-YQ-LQNRAKM
>a_L1PA2::chr12:58040262-58046281(+)_58
MGKKQNRKTGSSKNQS-SPPPKE-SSSPA-EQTWMENDFDELREEGFR-SNYSEL-EDIQTKGKEVENFEKNLEECITRITNTEKCLKELMELKTKA-EL-EECRSLRS-C-QLEERVSAMEDEMNEMK-EGKFREKRIKRNEESLQEIWDYVKRPNL-LIGVPESDVENGTKLENTLQDIIQENFPNLARQAN-QIQEIQR-PQRYS-RRATPRHIIVRFTKVEMKEKMLRAAREKG-VTLKGKPIRLT-DL-AETLQARREWGPIFNILKEKNFQPRISYPAKLSFISEGEIKYFTDKQMLRDFVTTRPALKELLKEALNMERNN-YQ-LQNHAKM
>a_L1PA2::chr8:132783196-132789173(+)_59
MGKKQNRKTGSSKNQS-SPPPKE-SSSPA-EQSWMENDFDELREEGFR-SNYSEL-EDIQTKGKEVENFEKNLEECITRITNTEKCLKELMELKTKA-EL-EECRSLRS-C-QLEERVSAMEDEMNEMK-EGKFREKRIRRNEQSLQEIWDYVKRPNL-LIGVPESDGENGTKLENTLQDIIQENFPNLARQAN-QIQEIQR-PQRYS-RRATPRHIIVRFTKVEMKEKMLRAAREKG-VTLKGKPIRLT-DL-AETLQARREWGPIFNILKEKNFQPRISYPAKLSFISEGEIKYFTDKQMLRDFVNTRPPLKELLKEALNMERNN-*Q-LQNHAKM
>a_L1PA2::chr6:113235567-113241520(-)_60
MGKKQNRKTGSSKNQS-SPPPKE-SSSPA-EQSWMENDFDELRQEGFR-SNYSEL-EDIQTKGKEVENFEKNLEECITRITNTEKCLKELMELRTKA-EL-EECRSLRS-C-QLEERVSAMEDEMNEMK-EGKFREKRIKRNEQSLQEIWDYVKRPNL-LIGVPESDGENGTKLENTLQDIIQENFPNLARQPN-QIQDIQR-PQRYS-R*ATPRHIIVRFTKVEMKEKMLRAAREKG-VTLKGKPVRLT-DL-AETLQARREWGPIFNILKEKNFQHRISYPAKLSFISEGEIKYFTDKQMLRDFVTTRPALKELLKEALNMERNN-YQ-LQNRAKM
>a_L1PA2::chr7:14744171-14749630(+)_61
MGKKQNRKTGSSKNQS-SPPPKE-SSSPA-EQSWMENDFDELREEGFR-SNYSEL-EDIQTKGKEVENFEKNLEECITRITNTEKCLKELMELKTKA-EL-EECRSLRS-C-QLEXRVSAMEDEMNEMK-EGKFREKRIKRNEQSLQEIWDYVKRPNL-LIGVPESDGENGTKLENTLQDIIQENFPNLARQAN-QIQEIQR-PQRYX-RRATPRHIIVRFTKVEMKEKMLRAAREKG-VPLKGKPIRLT-DL-AETPQARREWGPIFNILKEKNFQPRISYPAKLSFISEGEIKYFTDKQMLRDFVTTRPALKELLKEALNMERNN-YQ-LQNHAKM
>a_L1PA2::chr9:119828296-119834315(-)_62
MGKKQNRKTGSSKNQS-SPPPKE-SSSPA-EQSWMENDFDELREEGFR-SNYSEL-EDIQTKGKEVENFEKNLEECITRITNTEKCLKELMELKTKA-EL-EECRSLRS-C-QLEERVSAMEDEMNEMK-EGKFREKRIKRNEQSLQEIWDYVKRPNL-LIGVPESDGENGTKLENTLQDIIQENFPNLARQAI-QIQEIQR-PQRYS-RRATPRHIIVRFTKVEMKEKMLRAAREKG-VTLKGKPIRLT-DL-AETLQARREWGPIFNILKEKNFQPRISYPAKLSFISEGEIKYFTDKQMLRDFVTTRPALKELLKEALNTERNN-YQ-LQNHAKM
>a_L1PA2::chr10:25536243-25542269(-)_63
MGKKQNRKTGSSKNQS-SPPPKE-SSSPA-EQSWMENDFDELREEGFR-SNYSEL-EDIQTKGKEVENFEKNLEECITRITNTEKCLKELMELKTKA-EL-EECRSLRS-C-QLEERVSAMEDEMNEMK-EGKFREKRIKRNEQSLQEIWDYVKRPNL-LIGVSESDRENGTKLENTLQDIIQENFPNLARQAN-QIQEIQR-PQRYS-RRATPRHIIVRFTKVEMKEKMLRAAREKG-VTLKGKPIRLT-DL-AETLQARREWGPIFNILKEKNFQPRISYPAKLSFISEGEIKYFTDKQMLRDFVTTRPALKELLKEALNMERNN-YQ-LQIHAKM
>a_L1PA2::chr4:138417432-138423442(+)_64
MGKKQNRKTGSSKNQS-SPPPKE-SSSPA-EQSWMENDFDELREEGFR-SNYSEL-EDIQTKGKEVENFEKNLEECITRITNTEKCLKELMELKTKA-EL-EECRSLRS-C-QLKERVSAMEDEMNEMK-EGKFREKRIKRNEQSLQEIWDYVKRPNL-LIGVPESDGENGTKLENXLQDIIQENFPNLARQAN-QIQEIQR-PQRYS-RRATPRHIIVRFTKVEMKEKMLRAAREKG-VTLKGKPIRLT-DL-AETLQARREWGPIFSILKEKNFQPRISYPAKLSFISEGEIKYFTDKQMLRDFVTTRPPLKELLKEALNMERNN-YQ-LQNHAKM
>a_L1PA2::chr2:166588173-166594204(-)_65
MGKKQNRKTGSSKNQS-SPPPKE-SSSPA-EQSWMENDFDELREEGFR-SNYSEL-EDIQTKGKEVENFEKNLEECITRITNTEKCLKELMELKTKA-EL-EECRSLRS-C-QLEERVSAMEDEMNEMK-EGKFREKRIKRNEQSLQEIWDYVKRPNL-LIGVPESDGENGTKLENTLQDIIQENFPNLARQAN-QIQEIQR-PQRYS-RRATPRHIIVRFTKVEMKEKMLRAAREKG-VTLKGKPIRLT-DL-AETLQARREWGPIFNILKEKNFQPRISYPAKLSFISEGEIKYFTEKQMLRDFVTTRPALKELLKEALNMERNN-YQ-LQNHAKM
>a_L1PA2::chr5:138341143-138347175(-)_66
MGKKQNRKTGSSKNQS-SPPPKE-SSSPA-EQSWMENDFDELREEGFR-SNYSEL-EDIQTKGKEVENFEKKLEECITRITNTEKCLKELMELKTKA-EL-EECRSLRS-C-QLEERVSVMEDEMNEMK-EGKFREKRIKRNEQSLQEIWDYVKRPNL-LIGVPESDGENGTKLENTLQDIIQENFPNLARQAN-QIQEIQR-PQRCS-RRATPRHIIVRFTKVEMKEKMLRAAREKG-VTLKGKPIRLT-DL-AETLQARREWGPIFNILKEKNFQPRISYPAKLSFISEGEIKYFTDKQMLRDFVTTRPPLKELLKEALNMERNN-YQ-LQNHAKM
>a_L1PA2::chr13:46219165-46225202(+)_67
MGKKQNRKTGSSKNQS-SPPPKE-SSSPA-EQSWMENDFDELREGGFR-SNYSEL-EDLQTKGKEVENFEKNLEECITRITNTEKCLKELMELKTKA-EL-EECRSLRS-C-QLEERVSAMEDEMNEMK-EGKFREKRIKRNEQSLQEI*DYVKGPNL-LIGVPESDGENGTKLENTLQDIIQENFPNLARQAN-QIQEIQR-PQRYA-RRATPRHIIVRFTKVEMKEKMLRAAREKG-VTLKGKPIRLT-DL-AETLQARREWGPIFNILKEKNFQPRISYPAKLSFISEGEIKYFTDKQMLRDFVTTRPALKELLKEALNMERNN-YQ-LQNHAKM
>a_L1PA2::chr17:53579077-53585102(+)_68
MGKKQNRKTGSSKNQS-SPPPKE-SSSPA-EQSWMENDFDELREEGFR-SNYSEL-EDIQTKGKEVENFEKNLEERITRITNTEKCLKELMELKTKA-EL-EECRSLRS-C-QLEERVSAMEDEMNEVK-EGKFREKRIKRNEQSLQEIWDYVKRPNL-LIGVPESDGENGTKLENTLQDIIQENFPNLARQAN-QIQEIQR-PQRYS-RRATPRHIIVRFTKVEMKEKMLRAAREKG-VTLKGKPIRLT-DL-AETLQARREWGPIFNILKEKNFQPRISYPAKLSFISEGEIKYFSDKQMLRDFVTTRPALKELLKEALNMERNN-YQ-LQNHAKM
>a_L1PA2::chr14:30832743-30838774(+)_69
MGKKQNRKTGSSKNQS-SPPPKE-SSSPA-EQSWMENDFDELREEGFR-SNYSEL-EDIQAKGKEVENFEKNLEECITRITNTEKCLKELMELKTKA-EL-EECRSLRS-C-QLEERVSAMEDEMNEMK-EGKFREKRIKRNEQSLQEIWDYVKRPNL-LIGVPESDGENGTKWENTLQDIIQENFPNLARQAN-QIQEIQR-PQRYS-RRATPRHIIVRFTKVEMKEKMLRAAREKG-VTLKGKPIRLT-DL-AETLQARREWGPIFNILKEKNFQPRISYPAKLSFISEGEIKYFTDKQMLRDFVTTRPALKELLKEALNMERNN-YQ-LQNHAKM
>a_L1PA2::chr12:2239469-2245487(-)_70
MGKKQNRKTGSSKNQS-SPPPKE-SSSPA-EQSWMENDFDELREEGFR-SNYSEL-EDTQTKGKEVENFEKNLEECITRITNTEKCLKELMELKTKA-EL-EECRSLRS-C-QLEERVSAMEDEMNEMK-EGKFREKRIKRNEQSLQEIWDYVKRPNL-LIGVPESDGENGTKLENTLQDIIQENFPNLARQAN-QIQEIQR-PQRYS-RRATPRHIIVRFTKVEMKEKMLRAAREKG-VTLKGKPIRLT-DL-AETLQARREWGPIFNILKEKNFQPRISYPAKLSFISEGEIKYFTDKQMLRDFVTTRPALKELLKEALNMERNN-YQ-LQNHAKM
>a_L1PA2::chr8:69274713-69280146(+)_71
MGKKQNRKTGSSKNQS-SPPPKE-SSSPA-EQSWMENDFDELREEGFR-SNYSEL-EDIQTKGKEVENFEKNLEECITRITNTEKCLKELMELKTKA-EL-EECRSLRS-C-QLEERVSAMEDEMNEMK-EGKFREKRIKRNEQNLQEIWDYVKRPNL-LIGVPESDGENGTKLENTLQDIIQENFPNLARQAN-QIQEIQR-PQRYS-RRATPRHIIVRFTKVEMKEKMLRAAREKG-VTLKGKPIRLT-DL-AETLQARREWGPIFNILKEKNFQPRISYPAKLSFISEGEIKYFTDKQMLRDFVTTRPALKELLKEALNMERNN-YQ-LQNHAKM
>a_L1PA2::chr12:83978045-83984024(+)_72
MGIKQNRKTGNSKKQS-SPPPKE-SSSPA-EQS*MENDFDELREEGFR-SNYSEL-EDIQTKGKEVENFEKNLDECITRITNTEKCLKELMELKTKA-EL-EECRSLRS-C-QLEERVSAMEDEMNEMK-EGKSREKRIKRNEQSLQEIWDYVKRPNL-VIGVPESDGENGTKLENTLQGIIQENFPNLARQAN-QIQEIQR-PQRYS-RRATPRHIIVRFTKVEMKEKMLSAAREKG-VTLKGKPIRLT-DL-AETLQARREWGPIFNILKEKNFQPRISYPAKLSFISEGEIKSFTDKQMLRDFVTTRPALQELLKEALNMERNN-YQ-LQNHAKM
>a_L1PA2::chr6:76815335-76821358(-)_73
MGKKQN*KTGNSKKQS-SPPPKE-SSSPA-EQSWMENDFEELREEGFT-SNYSEL-EDIQTKGKEVENFEKNLEECITRITNTDKCLKELMELKTKA-EL-EECRSLRS-C-QLEERVSTMEDEMNEMK-EGKFREKRIKRNEQSLQEVWDYVKRPNL-LIGVPESDGEKGTKLENTLQDIIQENFPNLARQAN-QIQEIQR-PQRYS-RRATPRHIIVRFTKVEMKEKMLRAAREKG-VTLKGKPIRLT-DL-AETLQARREWGPIFNNLKEKNFQPRISYLAKLSFITEGEIKSFTDKQMLRDFVTTRPALQELLKEALNMERNN-YQ-LQNHAKM
>a_L1PA2::chrX:116098774-116104803(-)_74
VRKKQNRKTGNSKKQS-SPPPKE-SSSPA-EQSWVENDFDELREEGFG-SNYSEL-EDIQTKGKEVENFEKKLEECITRITNTEKCLKEQMELKTKA-EL-EECRSLRS-C-QLEERVSAMEDEMNEMK-EGKFREKRIKRNEQSLQEIWDYVKRPNL-LTGVPESDGENGTKLENTLQDIIQENFPNLARQAN-QIQEIQR-PQRYS-RRATPRHIIVRFTKVETREKMLRAAREKG-VTLKGKPVRLT-DL-AETLQARREWGPIFNILKEKNFQPRISYPAKLSFISKGEIKYFTDKQMLRDFVTTRPALKELLKEALNMERNN-YQ-LQNHAKM
>a_L1PA2::chr7:85969524-85975549(+)_75
MGKKQNRKTGNSKKQS-SPPPKE-SSSPG-EQSWMENDFDELREEGFR-SNYSEL-GDIQTKGKEVENFEKNLEECITRITNTEKCLKELMELKTKA-KL-EECRSLRS-C-QLEERVSAMEDEMNEMK-EGKFREKRIKRNEQSLQEIWDYVKTPNL-LIGVPESDGENGTKLENTLQDIIQENFPNLARQAN-QIQEIQR-PQRYS-RIATPRHIIVRFTKVEMKEKMLRAAREKG-VTHKGKPIRLT-DL-AETLQARREWGPIFNILKEKNFQPRISFPPKLSFISEGEIKSFTDKQMLRDFVTTRPALQELLKEALNMERNN-DQ-LQNHAKM
>a_L1PA2::chr2:154254435-154260466(-)_76
MGKKQNRKTGNSKKQS-SPPPKE-SSSPA-EQSWMENDFDELRVEGFR-SNYCER-EDIQTKGKEVENFENNLEECITRITNTEKCLKELMELKTKA-EL-EECRSLRS-C-QQEERVSAMEDEMNEMK-EGKFREKRIKRNEKSLQEIWDYVKRPNL-LIGVPESDGENGTKLENTLQDIIQENFPNLARQAN-QIQEIQR-PQRYS-RRATPRHIIVRFTKVEMKEKMLRAAREKG-VTLKGKPIRLT-DL-AETLQARREWGPIFNTLKEKNFQPRISYPAKLSFISEGQIKYFTDKQLLRDFVTTTPALKELLKEALNMERNN-YQ-LQNHAKM
>a_L1PA2::chr1:103393658-103399669(-)_77
MGKKQNRKTGNSKKQS-SPPPKE-SSSPA-EQSWMENDFDELREEGFR-SNYSEL-EDIQTKGKEVENFEKNLEEGITRITNTGKCLKELMELKTKA-EL-EECRSLRS-C-QLEERVSAREDEMNEMK-EGKFREKRIKRNEQSLQEIWDYVKRPNL-LIGVPESDRENGTKLENTLQDIIQENFPNLARQAN-QIQEIQR-PQRHS-RRTTPRHIIVRFTKVEMKEKMLRAAREKG-VTLKGKPIRLT-DL-AEALQARREWGPIFNXLKEKNFQPRTSYPAKLTFISEGEIKSFTDKQMLRDFVTTRPALKELLKAVLNMERNN-HQ-LQNQAKM
>a_L1PA2::chr4:164553384-164559405(+)_78
MGKKQNRKTGNSKNQS-SPPPTE-SSSPA-EQSWTENDFDELREEGFR-SNYSEL-EDIQTKGKEVENFEKNLEECITRKTNTEKCLKELMELKTKA-EL-KECRSLRS-C-QLQGKVSAMEDEMNEMK-EGKFREKRIKRNEQSLQEIWDYVKRPNL-LIGIPESDGENGTKLENTLQDIIQENFPNLARQDN-QIQEIQR-PQRYS-RRATPRHIIVRFTKVEMKEKMLRAAREKG-VTLKGKPIRLT-DL-ADTLQARREWGPIFNILKEKNFQPRISYPAKLSFISEGVIKYFTDKQMLRDSVTTRPALKELLKEALNMERNN-YQ-LQNHAKM
>a_L1PA2::chr20:12563154-12569178(+)_79
MGKKQNRKTGNSKKES-SPPPKE-SSSPA-EQSWMENDFDELREEGFR-SNYSEL-EDIQTKGKEVENFEKNLDEWITRITNTEKCLKELMELKTKA-EL-EECRSLRS-C-QLEVRVSAMEDEMNEMK-EGKFREKRIKRNKQSLQEIWDYVKRPNL-LIGVPESDGENGTKLENTLQDIIQENFPNLARQVN-QIQEIQR-PQRYS-RRATPRHIIVRFTKVEMKEKMLRAAREKG-VTHKGKPIRLT-DL-AETLQARREWGPIFNILKEKNFQPRISYPAKLSFISEGEIKYFTDKQMLRDFVTTKPALKELLKEALNMERNN-YQ-LQNHAKM
>a_L1PA2::chr9:108943869-108949922(-)_80
MGKKQNRKTGNSKKQS--SPPKE-SSSTA-EQSWMENDFDELREEGFR-SNYSEL-EDIXTKGKEVENFEKNLEECITRITNTEKCLKELMELKTKA-EL-KECRSLRS-C-QLEERVSAMEDEMNEMK-EEKFREKRIKRNEQSLQEIWDYVKRQNL-LIGVPESDGENGTKLENTLQDIIQENFPNLARQAN-QIQEIQR-PQRYS-RRATPRHIIVRFTKVEMKEKMLRAAREKG-VTLKGKPIRLT-DL-AETLQARREWGPIFNILKEKNFQPRISYSAKLNFISEGEIKSFTDKQMLRDFVTTRPALKELLKEALNMERNN-YQ-LQNHAKM
>a_L1PA2::chr2:134222578-134228609(-)_81
MGKKQNRKTGNSKKQS-SPPPKE-SSSPA-EQSWMENDFVELREEGFR-SNYSEL-EDIQTKGKEVENFEKNLEECMTRITNTEKCLKELMELKTKA-EL-EECRSLRS-C-QLEERVSAMEDEMNEMK-EGKFREKRIKRNEQSLQEIWDYVKRPNL-LMGVPESDGENGSKLENTLQDIIQENFPNLAR*AN-QIQEIQR-PQRYS-RRATPRHIIFRFTKVEMKEKMLRAAREKG-VTLKGKPIRLT-DL-AETLQARREWGPIFNILKEKNFQPRISYPAKLSFISKGEIKYFTDKQMLRDFVTTRPALKELLKEALNMERKS-YQ-LQNHAKT
>a_L1PA2::chr4:14482375-14488451(+)_82
MGKKQNRKTGNSKKQS-SPPPKE-SSSPA-EQSWMENDFDELREEGFR-SNYSEL-EDIQTKGKEVENYEKNLEECITGITNTEKCLKELMELKTKA-EL-EECRSLRS-C-QLEERVSVMEDEMNEMK-EGKFREKRIKRNEQSLQEIWDYVKRPNL-LIGVPESDGENATKLENTLQDIIQENFPNLARQAN-QIQEIQR-PQRYS-RRATPRHIIVRFTKVEMKEKMLRAAREKG-VTLKGKPIRIT-DL-AETLQARREWVPIFNILKEKNFQPRISYPAKLSFISEGEIKYFTDKQMLRDFVTTRPALKELLKEELNMERNN-YQ-LQNHAKM
>a_L1PA2::chr4:64398239-64404271(+)_83
MGKKQNRKTGNSKKQS-SPPPKE-SSSTA-EQSRMENDFDELREEGFR-SNYSEL-EDIQTKGKEVENFEKNLEECITRITNTEQCLKELMELKTKA-EL-EECRSLRS-C-QLEERVSAMEDEMNEMK-EGKFREK*IKRNEQSLQEIWDYVKRPNL-LTGVPESDGENGTKLENTLQDIIQENFPNLARQAN-QIQEIQR-PQRYS-RRATPRHIIVRFTEVEMKEKMLRAAREKG-VTHKGKPIRLT-DL-AETLQARREWGQIFNILKEKNFQPRISYPAKLSFISEGEIKSFTDKQMLRDFVTTRPALQDLLKEALNMERNN-YQ-LQNHAKM
>a_L1PA2::chr5:43718055-43724076(+)_84
MGKKQSRKTGNSKKQS-SPPPKE-SSSPA-EQSWMENDFDELREAGFR-SNYSEL-EDIQTKGKKVENFEKNLEECITRITNTEKCLKELMELKTKA-EL-EECRSLRS-C-QLEERVSAMEDEMNEMK-EGKVREKRIKRNEQSLQEIWDYVKRPNL-LIGVPESDEENGTKLENTLQDIIQENFPNLARQAN-QIQEIQR-SQRYS-RRATPRHIIVRFTKVEMKEKMLRAAREKG-VTLKGKPIRLT-DL-AETLQARREWRPIFNILKEKNFQPRISYAAKLSFISEGEIKYFIDKQMLRDFVTTRPALQELLKEALNMERNN-YQ-LQNHAKM
>a_L1PA2::chr17:50481207-50487225(-)_85
MGKKQNRKTGNSKQQS-SPPPKE-SSSPE-EQSWMENDFDELREEGFR-SNYSEL-EDMQTKGKEVENFEKHLEECITRITNTEKCLKELMELKTKA-EL-EECRSLRS-C-QLEERVSAMEDEMNEMK-EGKFREKRIKRNEQSLQDIWDYVKRPNL-LIGVPESDGENGTKLENTLQDIIQENFPNLARQAN-QIQEIQR-PQRYS-RRATPRHIIVRFTKVEMKEKMLRAAREKG-VTLKGKPIRLT-DL-AETLQTRREWGPIFNILKEKNFQPRISYPAKLSFISEGEIKYFTDKQMLRDFVTTRPALKELLKEALNMERNN-YQ-LQNHAKM
>a_L1PA2::chr4:149239026-149245056(-)_86
LGKKQNRKTGNSKQQS-SPPPKE-SSSPA-EQSWMENDFDELREEGFR-SNYSEL-EDIQTKGKEVENFEKNLEECITRITNTEKCLKELMELKTKA-EL-EECRSLRS-C-QLEERVSAMEDEMNEMK-EGKFREKRIKRNEQSLQEIWDYVKRPNL-LIGVPESDGENGTKLESTLQDIIQENFPNLARQAN-QIQEIQR-PQRYS-RRATPRHMIVRFTKVEMKEKMLRAAREKG-VTLKGKPIRLT-DL-AETLQARREWGPIFNILKEKNFQPRISYPAKLSFISEGEIKYFTDKQMLRDFVTTRPALKELLKEALNMERNN-YQ-LQNHAKM
>a_L1PA2::chr5:161033056-161039090(-)_87
MGRKQNRKTGNSKKQS-SPPPKE-SSSPA-EQSWMENDFDELREEGIR-SNYSEL-EDIQTKGKEVENFEKNLEECITRITNTEKCLKELMELKTKA-EL-EECRSLRS-*-QLEERVSAMVDEMNEMK-EGKFREKRIKRNEQSLQEIWDYVKRPNL-LIGVPESDGENGTKLENTLQDIIQENFPNLARQAN-QIQEIQR-PQRYS-RRATPRHIIVRFTKVEMKEKMLRAAREKG-VTLKGKPITLT-DL-AETLQARREWGPIFNILKEKNFQPRISYPAKLSFKSEGEIKYFTDKQMLRDFVTTRPALQELLKEALNMERNN-YQ-LQNHAKM
>a_L1PA2::chr14:40817262-40823274(+)_88
MGKKQNXKAGNSKKQS-SPPPKE-SSSPA-EHSWMENDFDELREEGFR-SNYSEL-EDIQTKGKEVENFEKNLEECITRITNTGKCLKELMELKTKA-EL-EECRSLRS-C-QLEERVSAMEDEMNEMK-EGKYREKRIKRNEQSLQEIWDYVKRPNL-LIGVPESDGENGTKLENTLQDIIQENFPNLARQAN-QIQEIQR-PQRYS-RRATPRHIIVRFTKVEMKEKMLRAAKEKG-VTLKGKPIRLT-DL-AETLQARREWGPIFNILKEKNFQPRISYPATLSFISEGEIKSFTDKQMLRDFVTTRPALQELLKEALNMERNN-YQ-LQNHAKM
>a_L1PA2::chr14:27142521-27148580(-)_89
MGKKQNRKTGNSKKQS-SPPPKE-SSSPA-EQSWMENDFDELREEGFR-SNYSEL-EDIQTKGKEVENFEKNLEECITRITNTEKCLKELMELKTKA-EL-EECRSLRS-C-QLEERVSAMEDEMNEMK-EGKFREKRIKRNEQSLQEIWDYVKRPNL-LIGVPESDGENGTKLENTLQDIIQENFPNLARQAN-QIQEIQR-PQRYS-RRATPRHIIVRFTKVEMKEKMLRAAREKD-VTLKGKPIRLT-DL-AETLQARREWGPIFNILKGKNFQPRISYPAKLSFISEGEIKYFTDKQMLRDFVTTRPALKELLKEALNMERNN-Y*-LQSHAKM
>a_L1PA2::chr12:79433401-79439425(-)_90
MGKKQNRKTGNSKKQS-SPPPKE-SSSPA-EQSWMENDFDELREEGFR-SNYSEL-EDIQTKGKEVENFEKNLEECITRITNTEKCLKELMELKTKA-EL-EECRSLRS-C-QLEERVSAIEDEMNEMK-EGKFREKRIKRNEQSFQEIWDYVKRPSL-LTGVPESDGENGTKLENTLQDIIQENFPNLARQAN-QIQEIQR-PQRYS-RRATPRHIIVRFTKVEMKEKMLRAAREKG-VTHKGKPIRLT-DL-AETLQARREWGPIFNILKENNFRPRISYPAKLNFISEGEIKYFTDKQMLRDFVTTRPALKELLKEVLNMERNN-HQ-LQNHAKM
>a_L1PA2::chr14:57578928-57584932(+)_91
MGKKQNRKTGNSKKQS-SPLPKE-SSSPA-EQSWMENDFDELREEGFR-SNYSEL-EDIQTKGKEVENFEKNLEECITRITSTEKCLKELMELKTEA-EL-EECRSLRS-C-QLEERVSAMEDEMNEMK-EGKFREKRIKRNEQSLQEIWDYVKRPNL-LIGVPESDGENGTKLENTLQDIIQENFPNLARQAN-QIQEIQR-PQRYS-RRATPRHIIVRFTKVEMKEKMLRAAREKG-VTLKGKPIRLT-DL-AETLQARREWGPIFNILKERNFQPRISYPAKLSFISEGEIKYFTDKQMLRDFVTTRLALKELLKEALNMERNN-YQ-LQNHVKM
>a_L1PA2::chr11:100156478-100162483(+)_92
MGKKHNRKTGNSKKQS-SPPPKE-SSSPA-EQSWMENDFDELREEGFR-SNYSEL-EDIQTKGKEVENFEKNLEECITRITNTEKCLKELMELKTKA-EL-EECRSLRS-C-QLEERVSAMEDEMNEMK-EGKFREKRIKRNEQSLQEIWDYVKRPNL-LIGVPESVGENGTKLENTLQNIIQENFPNLARQAN-QIQEIQR-P*RYS-RRATPRHIIVRFTKVEMKEKMLRAAREKG-VTLKGKPIRLT-DL-AETLQARREWGPIFNILKGKNFQPRISYPAKLSFISEGEIKYFTDKQMLRDFVTTRPALKELLKEALNMERNN-YQ-LQNHAKM
>a_L1PA2::chr12:21572149-21578168(+)_93
MGKKQNRKTGNSKKQS-SPPPKE-SSSPA-QQSWTENDFDELREEGFR-SNYSEL-EDIQTKGKEVENFEKNLEECITRITNTEKCLKELMELKTKA-EL-EECRSLRS-C-QLEETVSAMEDEMNETK-EGKFREKRIKRNEQSLQEIWDYVKRPNL-LIGVPESNGENGTKLENTLQDIIQENFPNLARQAN-QIQEIQR-PQRYS-RRATPRHIIVRFTKVEMKEKMLRAAREKG-VTLKGKPIRLT-DL-AETLQARREWGPIFNILKEKNFQPRISYPAKLSFISEGEIKSFTDKQMLRDFVTTRPALQELLKEALNMERNN-YQ-LQNHGKM
>a_L1PA2::chr3:19138860-19144839(-)_94
MGKKQNRKTGNSKKQS-SPPPKE-SSSPA-EESWMENDFDELREEGFR-SNYSEL-EDIQTKGKEIENFEKNLEECITRITNTEKCLKEVMELKTKA-EL-EECRSLRS-C-QLEERVSAMEDEMNEMK-EGKFREK*IKRNEQSLQEIWDYVKRPNL-LIGVPESDGENGTKLENTLQDIIQENFPNLARQAN-QIQEIQR-PQRYS-RRATPRHIIVRFTKVEMKETMLRAAREKG-VTLKGKPIRLT-DL-AETLQARREWGPILNILKEKNFQPRISYPAKLSFISEGEIKYFTDKQMLRDFVTTRPALEELLKEALNMERNN-YQ-LQNHAKM
>a_L1PA2::chr10:86516634-86522638(-)_95
MGKKQNRKTGNSKKQS-SPPPKE-SSSPA-EQSWMENDFDELREEGFR-SNNSEL-EDIQTKGKEVENFEKNLEECITRITNIEKCLKELMELKTKA-EL-EECRSLRS-C-QLEERVSAMEDEMNEMK-EGKFREKRIKRNEQSLQEIWDYVKRPNL-LTGVPESDGENGTKLENTLQDIIQENFPNLARQAN-QIQEIQR-PQRYS-RRATPTHIIVRFTKVEMKEKMLRAAREKG-VTLKGKPIRLT-DL-AETLQARREWGPIFNILKEKNFQPRISYPAKLSVISEGEIKYFTDKQMLRDFVTTRPALKELLKEALNMERNN-YQ-LQNHAKM
>a_L1PA2::chr8:115516259-115522280(+)_96
MG*KQNRKTGNSKKQS-SPPPKE-SSSPA-EQSWMENDFDELREEGFR-SNYSEL-EDIQTKGKEVENFEKNLEECITRITNTEKCLKELMELKTKA-EL-EECRSLRS-C-QLEERVSAMEDEMNEMK-EGKFREKRITRNEQSLQEIWDYVKRPNL-LIVVPESVGENGTKLENTLQDIMQENFLNLARQAN-QIQEIER-PQRYS-RRATPRHIIVRFTKVEMKEKMLRAARKKG-VTLKGKPIRLT-DL-AETLQARREWGPIFNILKEKNFQFTISYPAKLSFISEGEIKYFTDKQMLRDFVTTRPALKELLKEALNMERNN-YQ-LQNHAKM
>a_L1PA2::chrX:110059992-110066001(-)_97
MGKKQNRKTGNSKKQS-SPPPKE-SSSPA-EQSWMENDFDELREEGCR-SNYSEL-EDIQTKGKEVENFEKNLEECITRITNTEKCLKELMELKTKA-EL-EECRSLRS-C-QLEERVSAMEDEMNEMK-EGKFREKRIKRNEQSLQEIWDYVKRPNL-LIGVPENDGEDATKLENTLQDIIQENFPNLARQAN-QIQEIQR-PQRYS-RRATPRHTIVRFTKVEMKEQMLRAAREKG-VTLKGKPIRLT-DL-AETLQARREWGPIFNILKENNFQPRISYPAKLSFIIEGEIKYFTDKQMLRDFVTTRPALKELLKEALNMERNN-YQ-LQNHAKM
>a_L1PA2::chr9:85837820-85843864(-)_98
MGKKQNRKTGNSKKQS-SPPPKE-SSSPA-EQSWMENDLDELREEGFR-SNYSEL-EDIQTKGKEVDNFEKNLEECITRITNTEKCLKELMELKTEA-EL-EECRSLRS-C-QLEERVPAMEDEMNEMK-EGKFREKRIKRNEQSLQEIWDYVKRPNL-LIGVPESDGENGTKLENTLQDIIQENFPNLARQAN-QIQEIQR-PQRYS-RRATPRHIIVRFTKVEMKEKMLRAAREKG-ITLKGKPIRLT-DL-AETLQARREWGPIFNILKDKNFHPRISYPAKLSFISEGEIKYFTDKQMLRDFVTTRPALKELLKEALNMERNN-YQ-LQNHAKM
>a_L1PA2::chr4:175699613-175705629(+)_99
MGKKQNRKTRNSKKQS-SPLPKE-SSXPA-EQSWTENDFDELREGGFR-SNYSEL-EDIQTKGKEVENFEKNLEECITRITNTEKCLKELTELKTKA-EL-EECRSLRS-C-QLEERVSEMEDEMNEMK-EGKFREKRIKRNEQSLQEIWDYVKRPNL-LIGVPESDGENGTKLENTLQDIIQENFPNLARQAN-QIQEIQR-PQRYS-RRATPRHIIVRFTKVEMKEKMLRAAREKG-VTLKGKPIRLT-DL-AETLQARREWGPIFNILKEKNFQPRISYPAKLSFISEGEIKYFTDKQMLRDFVTTRPALKELLKEALNMERNN-YQ-LQNHAKM
>a_L1PA2::chr6:74545108-74551122(-)_100
MGKKQNRKTGNSKKQS-SPPPKE-SSSPA-EQSWMENDFDQLREEGFR-SNYSEL-EDI*TKGKEVENFEKNLEECITRITNTEKRLKLLKELKTKA-EL-EECRSLRS-C-QLEERVSAMEDEMNEMK-EGKFREKRIKRNEQSLQEIWDYVKRPNL-LIGVPESDGENGTKLENTLQDIIQENFLNLARQAN-QIQEIQR-PQRYS-RRATPRHIIVRFTKVEMKEKMLRAAREKG-VTLKGKPIRLT-DL-AETLQARREWGPIFNNLKEKNFQPRISYPAKLSFISEGEIKYFTDKQMLRDFVTTRPALQELLKEAVNMERNN-YQ-LQNLAKM
>a_L1PA2::chr6:100644337-100650366(+)_101
MGKKQNRKTGNSKKQS-SPPPKE-SSSPA-EQSWMENDFDELREEGFR-SNYSEL-EDIQTKGKEVENFEKNLEECITRITNTEKCLKELMELKTKA-EL-EECRSLRS-C-QLEERVSAMEDEMNEMK-DGKFREKRIKRNEESLQEIWDYVKRPNL-LIGVPESDGENGTKLENTLQDIIQENFPNLARQAN-QIQEIQR-PQRYS-RRATPRYIIVRFTKVEMKEKMLRAAREKG-VTLKGKPIRLT-DL-AETLQARREWGPIFNILKEKNFQPRISYPAKLSFISEGEIKYFTDKQMLRDFVTTRPALKELLKEALNMERSN-YQ-LQNHAKM
>a_L1PA2::chr5:4615541-4621550(+)_102
MGKKQNRKTGNSKKQS-SPPPKE-SSSPA-EQSWMENDFDELREEGFR-SNYSEL-EDTQTKGKEVENFEKNLEECKTRITNTEKCLKELMELKTKA-EL-EECRSLRS-C-QLEERVSAMEDEMNEMK-EGKFREKRIKRNEQSLQEIWDYVKRPNL-LIGVPESDGENGTKLENTLQDIIQENFPNLARQAN-QIQEIQR-PQRYS-RRATPRHIIVRFTKVEMKEKMLRAAREKG-VTLKGKPIRLT-DL-AETLQARREWGPIFNXLKEKNFQPRISYPAKLSFISEGEIKYFTDKQMLRDFVTTRPALQELLKEALNMERNK-YQ-LXNHAKM
>a_L1PA2::chr3:53955774-53961832(-)_103
MGKKQNRKTGNSKKQS-SPPPKE-SSSPA-EQSWMENDFDELREEGFR-SNYSEL-EDIQTKGKEVENFEKNLEECITRITNTEKCLKELMELKTKA-EL-EECRSLRS-C-QLEERVSAMEDEMNEMK-EGKFREKRIKRNEQSLQEIWDYVKRPNL-LIGVPESDGENGTKLENTLQDIIQENFPNLARQAN-QIQEIQR-PQRYS-RRATPRHIIVRFTKVEMKEKMLRAAREKG-VTLKGKPIRLT-DL-AETLQARREWGPIFNILKEKNFQPRISYPAKLSFISEGEIKYFTDKQMLRDFVTTRPAPKELLKEALNMERKN-YQ-LQNHAKM
>a_L1PA2::chr2:186284161-186290189(-)_104
MGKKQNRKTGNSKKQS-SPPPKE-SSSPA-EQSWMENDFDELREEGFR-SNYSEL-EDIQTKGKEVENFEKNLEECITRITNTEKCLKELMELKTKA-EL-EECRSLRS-C-QLEERVSAMEDEMNEMK-EGKFREKRIKRNEQSLQEIGDYVKRPNL-LIGVPESDGENGTKLENTLQDIIQENFPNLARQAN-QIQEI*R-PQRYS-RRATPRHIIVRFTKVEMKEKVLRAAREKG-VTLKGKPIRLT-DL-AETLQARREWGPIFNILKEKNFQPRISYPAKLSFISEGEIKYFTDKQMLRDFVTTRPALQELLKEALNMERNN-YQ-LQNHAKM
>a_L1PA2::chr5:92548851-92554882(+)_105
MGKKQNRKTGNSKKQS-SPPPKE-SSSPA-EQSWMENDFDELREEGFR-SNYSEL-EDIQTKGKEVENFEKNLEECITRITNTEKCLKELMELKTKA-EL-EECRSLRS-C-QLEERVSAMEDDMNEMK-EGKFREKRIKTNEQSLQEIWDYVKRPNL-LIGVPESDGENGTKLENTLQDIIQENFPNLARQAN-QIQEIQR-PQRYS-RRATPRHIIVRFTKVEMKEKMLRAAREKG-VTLKGKPIRLT-DL-AETLQARREWGPIFNILKEKNFQPRISYPAKLSFISEGEIKYFADKQMLRDFVTTRPALQELLKEALNMERNN-YQ-LQNHAKM
>a_L1PA2::chrX:130797965-130803997(+)_106
MGKKQNRKTGNSKK*S-SPPPKE-SSSPA-EQSWMENDFDELREEGFR-SNYSEL-EDIQTKGKEVENFEKNLEECITRITNTEKCLKELMELKTKA-EL-EECRSLRS-C-QLEERVSAMEDEMNEMK-EGKFREKRIKRNEQSLQEIWGYVKRPNL-LIGVPESDGENGTKLENTLQDIIQENFPNLARQAN-QIQEIQR-PQRYS-RRATPRHIIVRFTKVEMKEKMLRAAREKG-VTLKGKPIRLT-DL-AETLQARREWGPIFNILKEKNFQPRISYPAKLSYISEGEIKSFTDKQMLRDFVTTRPALKELLKEALNMERNS-YQ-PQNHAKM
>a_L1PA2::chr4:68833132-68839160(-)_107
MGKKQNRKTGNSKKQS-SPPPKE-SSSPA-EQSWMENDFDELREEGFR-SNYSEL-EDIQTKGKEVENFEKNL*ECITRITNTEKCLKELMKLKTKA-EL-EECRSLRS-C-QLEERVSAMEDEMNEMK-EGKFREKRIKRNEQSLQEIWDYVKRPNL-LIGVTESDGENGTKLENTLQDIIQENFPNLARQSN-QIQEIQR-PQRYS-RRATPRHIIVRFTKVEMKEKMLRAAREKG-VTFKGKPIRLT-DL-AETLQARREWGPIFNILKEKNF*PGISYPAKLSFISEGEIKYFTDKQMLRDFVTTRPALKELLKEALNMERNN-YQ-LQNHAKM
>a_L1PA2::chr3:4294932-4300960(+)_108
MGKKQNRKTGNSKKQS-SPPPKE-SSSTA-EQSWMENDFDELREEGFR-SNYSEL-EDIQTKGKEVENFEKNLEECITRITNTEKCLKELMELKTKA-EL-EECRSLRS-C-QLEERVSAMEDEMNEMK-EGKFREKRIKRNEQSLQEIWDYVKRPNL-LIGVPESDGENGTKLENTLQEIIQENFPNLARQAN-QIQEIQR-PQRYS-RRATPRHIIVRFTKVEMKEKILRAAREKG-VTLKGKPIRLT-DL-AETLQARREGGPVFNILKENNFQPRISYPAKLSFISEGEIKSFTDKQMLRDFVTTRPALKELLKEALNMERNN-YQ-LQNHAKL
>a_L1PA2::chr11:83298691-83304699(+)_109
MGKKQNRKTGNSKKQS-SPPPKE-SSSPA-EQSWMENDFDELREEGFR-SNYSEL-EDIQTKCKEVENFEKNLEECITRITNTEKCLKELMELKTKA-DL-EECRSVRS-C-QLEERVSVMEDEMNEMK-EGKFREKRIKRNEQSLQEIWDYVKRPNL-LTGVPESDGENGTKLENTLQDIIQENFPNLARQAN-QIQEIQR-PQRYS-RRATPRHIIVRFTKVEKKEKMLRAAREKG-VTLKGKPIRLT-DL-AETLQARREWGPIFNILKEKNFQPRISYPAKLSFISEGEIKYFTDKQMLRDFVTSRPALKELLKEALNMERNN-NQ-LQNHAKM
>a_L1PA2::chr1:168318100-168324117(-)_110
MGKKQNRKTGNSKKQS-SPPPKE-SSSPA-EQSWMENDFDELREEGFR-SNYSEL-EDIQTKGKEVENFEKNLEECITRITNTEKCLKELMELKTKA-EL-EECRSLRS-C-QLEERISAMEDEMNEMK-EGKFREKRIKRNEQSLQEIWDYVKRPNL-LIGVPESDGENGTKLENTLQDIIQENFPNLARQAN-QIQEIQR-PQRYS-RRATPRHIMVRFTKVEMKEKMLRAAREKG-VTLKGKPIRLT-DL-AETLQARREWGPIFTILKEKNFQXRISYPAKLSFISEGEIKYFTDKQMLRDFVTTRPALKELLKEALNMERNN-YQ-LQNHAKM
>a_L1PA2::chr3:173977475-173983484(-)_111
MGNKQNRKTGNSKNQS-SPPPKE-SSSPA-EQSWTENDFDELRGEGFR-SNYSEL-EDIQTKGKEVENFEKNLEECITRITNTEKCLKELMELKTKA-EL-EECRSLRS-C-QLEERVSAMEDEMNEMK-EGKFREKRIKRNEQSLQEIWDYVKRPNL-LIGVPESDGENGTKLENTLQDIIQENFXNLARQAN-QIQEIQR-PQRYS-RRATPRHIIVRFTKVEMKEKMLRAAREKG-VTLKGKPIRLT-DL-AETLQARREWGPIFNILKKKTFQPRISYPAKLSFISEGEIKYFTDKQMLRDFVTTRPALKELLKEALNMERNN-YQ-LQNQAKM
>a_L1PA2::chr4:92707177-92713200(-)_112
MGEKQNRKTGNSKKQS-SPPPKE-SSSPA-EQSWMENDFDELREEGFR-SNYSEL-EDIQTKGKEVENFEKNLEECITRITNTEKCLKELMELKTKA-EL-EECRSLRS-C-QLEERVSAMEDEMNEMK-EGKFREKRIKRNQQRLQEIWDYVKRPNL-LIGVPESDGENGTKLENTLQDIIQENFPNLARQAN-QIQEIQR-PQRYS-RRATPRHIIVRFTKVEMKEKMLRAAREKG-VTLKGKPIRLT-DL-AETLQARREWGPIFNILKEKNFQPRISYPVKLSFISEGEIKYFTDKQMLRDFVTTSPALK*LLKEALNMERNN-YQ-LQNHAKM
>a_L1PA2::chr10:22412818-22418868(-)_113
MGKKQNRKTGNSKKQS--SPPKE-SSSPA-EQSWMENDFDELREEGFR-SNYSEL-EDIQTKGKEVENFEKNLEECITKITNTEKCLKELMELKTKA-EL-EECRSLRS-C-QLEERLSAMEDEMNEMK-ERKFREKRIKRNEQSLQEIWDYVKRPHL-LIGVPESDGENGTKLENTLQDIIQENFPNLARQAN-QIQEIQR-PQR*S-RRATPRHIIVRFTKVEMKEKMLRAAREKG-VTLKGKPIRLT-DL-AETLQARREWGPIFNILKEKNFQPRISYPAKLSFISEGEIKYFTDKQILRVFVTTRPALKELLKEALNMERNN-YQ-LQNHAKM
>a_L1PA2::chr19:24576841-24582745(+)_114
MGKKQNRKTGNSKKQS-SPPPKE-SSSPA-EQSWMENDFDELREEGFR-SNYSEL-EDIQTKGKEVENFEKNLEECITRITNTEECLKEQMELKTKA-EL-EECRSLRS-C-QLQEGXSAMKDEMNEMK-EGKFREKRIKRNEQSLQEICDYVKRPNL-LIGVPESDGEDGTKLENTLQDIIQENFSNLARQAN-QIKEIQR-TQRYS-RRATPRHITVRFTKVEMKEKMLRAAREKG-ATLKGKPIRLT-DL-AETLQARREWGPIFNILKEKNFQPRISYPAKRSFVSEGEIK*FTDKQMLRDFVTTRPAIKELLKEALNMERNN-YQ-LQNHAKM
>a_L1PA2::chrY:23106019-23112049(-)_115
MGKKQNRKTGKSTKQS-SPPLKE-RSSPA-E*SWMENDFDELREEGFR-SNYSAL-EDIQTKGKEVENFEKNLEECITRITNPEKCLNELMELKTKA-EL-EECRSLRS-C-QLEERVSVMEDEMNEMK-EGKSREKRIKRNEQSLREIWDYVKRPNL-LIGVPESDGENATKLENTLQDIIXENFPNLARQAN-QIQEIQR-PQRYS-RRATPRHIIVRFTKVEMKEKMLRAAREKG-VTLKGKPIRLT-DL-AETLQARREWGPIFNVLKEKNFQPRISYPAKLSFISEGEIKYFTDKQILRDFFTTRPALQELLKEAVNMERNN-YQ-LQNHAKM
>a_L1PA2::chr6:115041886-115047916(-)_116
MGKKQNRKTGNSKKQS-SPPPKE-SSSPA-EQSWMENDFDELREEGFR-SNYSEL-EDIQTKGKEVENFEKKLEECITRITNTEKCLKELMELKTKA-EL-EECRSLRS-C-QLEERVSAMEDEMNEMK-EGKFREKRIKRNEQSLQEIWDYVKRPNL-LIGVPESDGENGTKLENTLQDIIQENFPNLPR*AN-QIQEIQR-PQRYS-RRATPRHIILRFTKVEMKEKMLRAAREKG-VTLKGKPIRLT-DL-AETLQARREWGPIFNILKEKNFQPRISYPAKLSFISEGEIKSFTHKQMLRDFVTTMPALQELLKEALNMERNN-YQ-LQNHAKM
>a_L1PA2::chr12:46814727-46820861(-)_117
MGKKQSRKTGNSKKQS-TPPPKE-SSSPA-EQSWTENDFDELREEGFR-SNYSEL-EEIQTKGKAVENFEKNLDECITRISNTEKCLKELMELKAKA-EQ-EECRGLRS-C-QLEERVSVMEDEMNEMK-EEKFREKRIKRNEQSLQEIWDYVKRPNL-LIGVPESDGENGTKLENTLQDNIHENFPNLARQAN-QIQEIQR-PQRYS-RRATPRHIIVRFTKVEMKEKMLRAAREKA-VTHKGKPIRLT-DL-AETLQARREWGPIFNILKEKNFQPRISYPTKLSFISEGEIKYFTDKQMLRDFVXTRPALKELLKEALNMERNN-YQ-LQNHAKL
>a_L1PA2::chr11:55227392-55233413(+)_118
MGKKQNRKTGNSKKQS-SPPPKE-SSSPA-EQSWMENDLDELREEGVR-SNYSEL-EDIQTKGKEVENFEKKLEECITRITNTEKCLKELMELKTKA-EL-EECRSLRS-C-QLEERVSAMEDEMNEMK-EGKFKEKRIKRNEQSLQEIWDYVKRPNL-LIGVPESDGETGTKLENTLQDIFQENFPNLARQAN-QIQEIQR-QQRYS-RRATPRHIIVRFTKVEMKEKMLRAAREKG-VTLKGKPIRLT-DL-AETLQARREWGPIFNILKEKNFQPRISYPAKLSFISEGEIKYFTDKQMLRDFVTTRPALQELLKEALNMERNN-YQ-LQNHAKM
>a_L1PA2::chrX:57655821-57661842(+)_119
MGKKQNRKTGNSKKQS-SPPPKE-SSSQA-EQSWTDNDFDELREEAFR-SNYSEL-EDIQTKGKEVENFEKNLEECITRITNTEKC*KELMELKTKA-EL-EECRSLRS-C-QLEERASVMEDEMNEMK-EGKFREKRIKRNQQSLQEIWDYVKRPNL-LIGVPESDGEDVTKLENTLQDIIQENFPNLARQAN-QIQEIQR-PQRYS-RRATPRHIIVRFTKVEMKEKMLRAVREKG-VTLKGKPIRLT-DL-AETLQARREWGPIFNILKDKNFQTRISYTAKLSFISEGEIKYFTDKQMLRDFLTTRPALQELLKEALNMERNN-YQ-LQNHAKM
>a_L1PA2::chr11:48766189-48772267(-)_120
MGKKQNRKTGNSKKQS-SPPPKE-SSSPA-EQSWTENDFDELREEGFR-SNYSEL-EDIQTKGKEVENFEKSLEECITRITNTEKCLKELMELKIKA-EP-DECRSLRX-C-QLEERVSAMEDEMNEMK-EGKFREKRIKRNEQSLQEIWDYVKRPNL-LIGVPESDGENGTKLENTLQDIIQENFPNPARQAN-QIQEI*R-LQRYS-RRATPRHIIVRFTKVEMKEKMLRAAREKG-VTLKGKPMRLT-DL-AETLQARREWGPIFNILKEKNF*PRISYPAKLSFISEGEIKYFTDKQMLRDFVTTRPALKEFLKEVLNMERNN-YQ-LQNHAKM
>a_L1PA2::chr10:42436311-42442298(+)_121
VGKKQNRKTGNCKNQS-SPPPKE-SSSPA-EQS*TENDFDELREEGFR-SNYSEL-EXIQTKGKEVENFQKNLEECITRLTNIEKCLKELMELKTKA-EL-EECGSLRS-C-QLEERVSAMEDEMN*MK-EGKFREKRIKRNEQSLQEIWDYVKRPNL-LTGVPESDGENGTKLENTLQDIIQENFPNLARPPN-QIQEIKR-PQRYS-RRATPRHIIVRFTKVEMKEKMLRAAREKS-VTLKRKPIRLT-DL-AETLQARREWGPIFNFFKEKNFQPRISYPAKLSFISEGEIKYFTDKQMLRDFVTTRPALKELLKEALNIERXK-YQ-LQNHAKM
>a_L1PA2::chrY:21535169-21541198(-)_122
MGKKQNRKTGNSKKQS-SPPPKE-SSSPA-EQSWMENDFDELREEGFR-SNYSEL-EDIQNKGKEVENFEKNLEECITRITNTEKCLKELMELKTKA-EL-EECRSLRS-C-QLEERVSVMEDEMNEMK-ERKSIEKRIKRNEQSLQEIWDYVKRPNL-LIGAPESDGENGTKLENTLQDIIQENFPNLARQAN-QIQEIQR-PQRYS-RRATPRHIIVRFTKVEMKAKILRAAREKG-VTLKGKPMRLT-DL-AETLQARREWGPIFNTLKEKNFQPRISYPAKLSFISEGEIKYFTDKQMLRDFVNTRPALQELLKEALNMERNN-YQ-LQNHAKM
>a_L1PA2::chr17:25426190-25432202(-)_123
MGKKQNRKTGNSKKQS-SPPPKE-SSSPA-EQSWTENDFDELREEGFR-SNYSEL-EDIQTKGKEVENFEKNLEDCITRIINTEKCLKMLMELKTKA-EV-EECRSLRS-R-QLEERVSAMEDEMNETK-EGKFREERIKRNEQSLQEIWDYVKRPNL-LTGVPESDGENETKLENTLQDIIQENFPNLARQAN-QIQEIQR-PQRYS-RRATPRHIIVRFTKVEMKEKMLRAAREKG-VTLKGKPIRLI-DL-AETLHARREWGPIFNILKEKNFQPRISYPAKLSFISEGEIKYFTDKQMLRDFVTTRPALKELLKEALNMERNN-YQ-LQNHAKM
>a_L1PA2::chr8:43246217-43252223(-)_124
TGKKQNRKTGNSKKQS-SPPPKE-SSSPA-EQSWMENDFDELREEGFR-SNYSEL-EDIQTKGKEVENFEKFLEECITRITNTEKCLKEVMEPKT*A-EL-EECRSLRS-C-QLEERVSAMEDEMNEMK-EGKFREKRIKRNEQSLQEIWDYVKRPNL-LIGVPESDGENGTKLENTLQDIIQENFPNLARQAN-HIQEIQR-PQRYS-RRATPRHIIVRFTKVEMKEKMLRAAREKG-ITLKGKPIRLT-DL-ADTLQARRE*GPIFNIIQEKNFQPRISYLAKLSFISEGEIKYFTDKQMLRDFVTTRPALKELLKEALNMERNN-YQ-LQNHAKM
>a_L1PA2::chr8:36265636-36271786(-)_125
MGKIQSRKXGNSKNQS-SPPPKE-SASPA-EQSWTESDFDELRQEGFR-SNYSEL-EEIQTNGKEVKSFEKKLEEWITRITNAEKSLKDLMELKIKA-EL-DECRSHSS-C-QLEERVSVMEDEMNEMK-EEKFREKSIKRNNQSLQDIWDYVKRPNL-LIGVPESDGENGTKSENTLQDIIQENFPNLARQAN-QIQEIQR-PQRYS-RTATPRHIIVRFTKVEMKEKVLRAAREKG-VTHKGKPIRLT-DL-AETLQARRE*EPIFNILKEKNFQPRISYPAKLSFISEGEIKYFTDKPMLRDFVTTRPALKELLKEALNIERNN-YQ-LQKHAKL
>a_L1PA2::chr8:43162428-43168419(-)_126
MGKKQNRKTGNSKKQS-SPPPKE-SSSPA-EQSWMENDFDKLREEGFR-SNYSEL-EDIQTKGKEVENFEKNLEECIIRITNTEKCLKEVMELKTKA-EL-EECRSLRG-C-QLEERVSMMENEMNEMK-EGKFREKRIKRNEQSLQEIWDYVKRPNL-LIGVPETDGENGTKLENTLQDITQENFPHLARQAN-QIQEIQK-PQRYS-RRATPRHIIVRFTKVEMKEKMLRAAREKG-ITLKGKPIRLT-DL-AETLQARREWGPIFNILQEKNFQPRISYPAKLSFISKGEIKYFTDKQMLRDFVTTRPALKELLKEVLNMERNN-YQ-LKNHAKM
>a_L1PA2::chr8:2263735-2269787(-)_127
MGKKQNRKIGNSKKQS-SPPPKE-SSSPA-EESWTENDFDELREEGLR-SNYSEP-EDIQTKGKXVENFEKNLEECITRITNTEKCLKELMELKTKA-EL-EECRSLRS-C-QLEERVSAMEDEMNEMK-EGKFREKRIKRNEQSLQEIWDYVKRPNL-LIGVPESDGENRTKLENTLQDIIQENFPNLERQAN-QIQEIQR-PQRYS-RRATPTQVIVRFTKVEMKEKMLRAAREKG-VTLKGKPIRLT-DL-AETLQARREWGPIFNILKEKNFQPRISYPAKLSFVSEGEIKYFTDKQMLRDFVTTRPALKELLKEALNMERNH-YR-LQNHAKM
>a_L1PA2::chrX:104148982-104155059(-)_128
MGKKQNRKTGNSKKQS-SPPPKE-NSSPA-EQSWTENDFDELREEGFR-SNYSEL-EDIQTKGKDVENFEKNLEECITRINNTEKCLKELMELKTKA-EL-E*CRSLRS-C-QLEERVSVMEDEMNEMK-EGKFREKRIKRNEQSLQEIWDYVKRPNL-LIGVPESDGENGTKLENTLQDIIQENFPNLARQAN-QIQEIQ*-PQRYS-RRATPRHKIVRFTKVEMKEKMLRAAREKG-VTLKGKPIRLT-DL-AETLQARRQWGPIFNILKEKNFQPRISYPAKLSFISEGEIKYFTDEQMLRDFVTTRPALKELLKEVLNMERNN-YQ-LQNHAKM
>a_L1PA2::chr11:51164742-51170764(-)_129
MGKKQNRKTGNSKKQS-SPPPKE-SSSPA-EQSWMENDFDELREEGFR-SNYSEL-EDIQTKGKEVENFEKKLEECITRITNTEKCLKELMEMKTKA-EL-EGCRNFRS-C-QLEERVSAMADEMNEMK-EGKSREKRIKRNEQSLQEIWDYVKRPNL-LIGVPESDAENGTKLENTLQDIIQENFLNLARQAN-QIQEIQR-PQRYS-RRATPRHIIVRFTKVEMKEKLLRAAREKG-VTLKGKPIRLT-DL-AETLQARREWGPIFNILKEKNFQPRISYPAKLSFISEGEIKSFTDKQMLRDFVTTRPALQELLKEALNMEKNN-YQ-LQNHAKM
>a_L1PA2::chr11:54714442-54720464(+)_130
MGKKQNRKTGNSKKQS-SPPPKE-SSSPA-EQSWMENDFDELRKEGFR-SNYSEL-EDIQTKGKEVENFEKKLEECITRITNTQKCLKELMEMKTKA-EL-EGCRNLRS-C-QLEERVSAMADEMNEMK-EGKSREKRIKRNKQSLQEIWDYVKRRNL-LIGVPESDAENGTKLENTLQDIIQENFPNLARQAN-QIQEIQR-PQRYS-RRATPRHIIVRFTKVEMKEKLLRAAREKG-VTLKGKPIRLT-DL-AETLQARREWGPIFNILKEKNFQPRISYPAKLSFISEGEIKSFTDKQMLRDFVTTRPALQELLKEALNMEKNN-YQ-LQNHAKM
>a_L1PA2::chr11:17050037-17056202(-)_131
MGKKQSRKTGNSKNQS-SPPPKE-SSSPA-EQSWMENDFDELREEGFR-SN*SKL-KEVRTHGKEVKNLEKKLDKWLTRITNAEKSLKDLMELKTKA-EL-DECTSLSS-F-QLEERVSVMEDEMNEMK-EEKFREKRIKRNEQSLQEIWDYVKRPNL-LIGVPESDGENGTKLENTLQDIIQENFPNLARQAN-QIQEIQR-PQRYS-RTATPRXIIFRFTNVEMKEKMLRAAREKG-VTHKGKPIRLT-DF-AETLQARREWGPIFNILKEKNFQPRISYPAKLSFISEGEIKSFTDKQMLRDFVTTRPALKELLKEALNMERNN-YQ-LQKHAKL
>a_L1PA2::chr7:62319285-62325304(+)_132
MGKKQNRKAGNSTKQS-SPPPKE-SSSPA-EQSWMENDFDELREEGFT-SNYSEL-EDIQTKGKEVENFEKNLEECITRITNTKKCLKELMELKTKV-KL-EECRSLRS-C-QLEERVPAMEDEMNEMK-EGKFREKRIKKNEQSIQEIWDYVKRPNL-LIGVPESDGENGTKLENTLQDIIQENFPNLARQAN-QIQEIQR-PQRYS-RRATPRHIIVRFTKVEMKEKMLRAAREKG-VTLKGMPIRLT-DL-AETLQARREWGPIFNILKEKNFQSRISYPAKLRFINEGEIKPFTDKQMLRDFVTTRPAVKELLKEALNMERNN-YQ-LQNHAKM
>a_L1PA2::chr8:4711928-4717941(+)_133
MGKKQNRKTGNSKKQS-SPPPKE-SSSPA-EQSWMENDFDELREEGFR-SNYSQL-EDIQTKGKEVENFEKNLEECITRITNTKNCLKELMELKTKA-EL-EECRSLWS-C-QLEDRVSAMEDEMNEMK-EGKSREKRIKRNEQSLQEIRDYVKRPNL-LIGVPESDGENGTKLENTLQDIIQENFPNLARQAN-QIQEIQR-PQRYS-RRATPRHIIVRFTKVEMKEKMLRAAREKG-VTLKRKPIRVT-DL-TETLQARREWGPIFNILKDKNFQPRISYPAKLSFISEGEIKSFADKQMLRDFVTTRPALQELLKEALNMEMNK-YQ-LQNHAKM
>a_L1PA2::chr7:113382955-113388955(+)_134
MGKKQNRKTGNSKKQS-SPPPKE-SSSTA-EQSWMENDFDELREEGFR-SNYSEL-EDIQTKGKEVENFEKNLEECITRITNTEKCLKELMELKTKA-EL-EECRSLRS-C-QLEERVSAMEDEMNEMK-EGKFREKRLKRNEQSLQEIWDYVKRPNL-LIGVPESDGENGTKLENTLQDIIQENFPNLARQAN-QIQEIQR-PQRYS-RRATPRHIIVRFTKVEMKEKMLRAAREKG-VTLKGKPIRLT-DL-AETLQARREWGPIFNILKEKNFQPRISYPAKLSFISKGEIKYFTDKQMLRDFVTTRPAVQELLKEALNMERNN-YQ-VQNHAKI
>a_L1PA2::chr6:65099653-65105689(+)_135
MGKKQNTKTGNSKKQS-SPPPKE-SSSPA-EQSWMENDFDELREEGFR-SNYSEL-EDIQTKGKEVENFEKNLEECITRITNTEKCLKELMELKTKA-EL-EECRSLRS-C-QLKERVSVMEDEMNEMK-EGKFREKRIKRKEQSLQEIWDYVKRPNL-LIGVPESDGENGTKLENTLQDIIQENFPNLAKQAN-QIQEIQR-PQRYS-RRATPRHIIVRFTKVEIKEKMLRAAREKG-ITLQGKPIRLT-DL-AETLQARREWGPIFNILKEKNFQPRISYPAKLSFISEGEIKYFTVKQMLRDFVTTRPALKELLKEALNMERNN-YQ-LQNHAKM
>a_L1PA2::chr2:117913610-117919627(+)_136
MGKKQNRKTGNSKKQS-SPPPKE-SSSPA-EQSWMENDFDELREEGFR-SNYSEL-EDIQTKGKEVENFXKNLEECITRITNTEKCLKELMELKTKA-EL-EECRSLRS-C-QLEERVSAIEDEMNEMK-EGKFREKRIKRNEQSLQEIWDYVKRPNL-LTGVPESDGENGTKLENTLQDIIQENFRNLARQAN-QIQEIQR-PQRYS-RRATPRHIIVRFTKVEMKEKMLRAAREKG-VTLKGKPIRLT-DL-AEILQARREWGPIFNILKEKNFQPRISYPAKLSFISEGEIKYFTDKQMLRDFVTTRPALKELLKEALNMERNN-YQ-LQNHAKM
>a_L1PA2::chrY:8002359-8008376(-)_137
MGKKQNRKTGNSKNQS-SPPPKE-SSSPA-EQSWMENDFDKLREEGFR-SNYSEL-EDIQTKGKEVENFEKNLEECITRITNTEKCLKELMELKTKA-EL-EECRSLRS-G-QVEERVSGMEDEMNEMK-EGKFREKRIKRNEQSLQEIWDYVKRPNL-LIGVHESDGENGTKLENTLQDIIQENFPNLARQAN-QIQEIQR-PQRYS-RRATPRHVIVRFTKVEMKEKMLRAAREKG-VTLKGKPIRLT-DL-AETLQARREWGPIFNILKENNFQPRISYSAKLSFISEGEIKYFTDKQMLRDFVTTRPALKELLKEALNIERNN-YQ-LQNHAKM
>a_L1PA2::chr7:32722290-32728327(-)_138
MGKKQNRKTGNSKK*S-SPPPKE-SSSPA-EQSWMENDFEELREEGFR-SNYSEL-EDIQTKGKEVENFEQNLEECITRITNTEKCLKELMELKTKA-DL-EECRSLRS-C-QLEERISVMEDEMNEMK-EGKSREKRIKRNEQSLQEIWDYVKRPNL-LIGVPESDGENGTKLENTLQHIIQENFPNLARQAN-QIQEIQR-PQRYS-RIAIPRHIIVRFTKVEMKEKMLRAAREKG-VTLKGKPIRLT-DL-AETLQARREWGPIFNILKENNFQPRISYPAKLSFISEEEIKYLTDKQMLRDFVTTRPALKELLKEALNMERNN-YQ-LQNHAKF
>a_L1PA2::chr8:139128408-139134467(+)_139
MGKKQSRKTGNSKNQS-SPPPKE-SSSPA-EQSWTENDFDELREEGFR-SNYSEL-EDIQTKGKEVENFEKNSEECITRITNTEKCLKELMELKTKA-EL-EECRSLRS-C-QLEERVSAMEDEMNEMK-EGKYREQTIKRNKQSLQEIWDYVKRPNL-LIRVPENDGENGTKLENTLQDIIQQNFPNLARQAN-QIQEIQR-PQRYS-RRATPRHIIVRFSKVEMKEKMLRAAREKG-VTLKGKPIRLT-DL-AETLQARREWGPIFNILKEKNFQPRISYPAKVSFISEGEIKSFTDKQMLRDFVTTRPALKELLKEALNMERNN-YQ-LQIHAKM
>a_L1PA2::chr6:82811020-82817029(+)_140
MGKKQNRKTGNSKKQS-SPPPKE-SSSPA-EQSWMENDFDELRGEGFR-SNYSEL-EDIQTKGKQVENFEKNLEECITRITNTKKCLKELMELKTKA-EL-EECRSLRS-C-QLEERVSAMEDEMNEMK-EGKFREKRIKRNEQSLQEIWDYVKRPNL-LIGVPESDAENGTKLENTLQDIIQENFPNLARQAN-QIQEIQR-PQRYS-RRATPSHIIVRFTKVEMKENMLRAARKKG-VTLKGKPIRLT-DL-AETLQA*REWGPIFNILEEKNFQPTISYPAKLSFISEGEIKYFTDKQMLRDFVTTRPALKDLLKEALNMERNN-YH-LQNHAKI
>a_L1PA2::chr11:91760054-91766290(+)_141
MGKKQNRKTGNSKKQS-SPPPKE-SSSPA-EQSWMENDFDELIEEGFR-SNYSEL-EEIQTKGKEVENFEKNLEECITRITNTEKCLKELMELKTKA-EL-EECRSLRS-C-QLEERVSVMEDEMNEMK-EGKFREKRIKRNEQSLQEIWDYVKRPNL-LIGVPESDGENGTKLENTLQDIIQENFHNLARQAS-QIQEIQR-PQRYS-RRATPRHVIVRFTKVEMKKKMLRAAREKG-VTLKGKPMRLT-DL-AETLQARREWGPIFNILKEKNFQPRISYPAKLSFISEGEI*SFTDKQMLRDFVTTRPALKELLKEALNMERNN-YQ-LQNHAKM
>a_L1PA2::chr5:67032725-67038759(-)_142
MGKKQSRKTGTSKKQS-SPPPKE-SSSPA-EQSWMENDFDELREEGVR-SNYSEL-EAIQTKGKEVENFEKNLEECITRITNTEKCLKELMELKTKA-EL-EECRSLRS-C-QLEERVSAMEDEMNEMK-EGKFREKRIKRNEQGLQEIWDYVKRPNL-LIGVPESDEENGTKLENTLQDIIQENFPNLARQAN-QIQEIQR-PQRYS-RRATPRHIIIRFTKVEMKEKMLRAAREKG-VTLKGKPIRLT-DL-AETLQAKREWGPIFNILKGKNFQPRISYPAKLSFISEGEIKSFTDKQMLRDFVTTRPALQELLKEALNMERNN-YQ-LQNHAKM
>a_L1PA2::chrY:25290814-25296852(+)_143
RGKKQNRKTGNSKKQS-SPPPKE-SSSPA-EQSWMENDFDELREEGFR-SNYSEL-EDIQTKGKEVENFEKNVEECITRITNTEKCLKELMELKTKA-EL-EECRSLRS-C-QLEERVSAMEDEMNEMK-EGKFGEKRIKRNEQSLQEIWDYVKRPNL-LLGVPESDRENGTKLENTLQDIIQENFPNLARQAN-QIQEIQR-PQRYS-RRATPRHIIVRFTKVEMKEKMLRAAREKG-VTLKGKPIRLT-DL-AETLQARREWGPIFNILKENNFQPRISYPAKLSFISEGEIKYFTDKQMLRDFVTTKPAL*ELLKEALNMERNN-YQ-LQNHAKM
>a_L1PA2::chrY:25404230-25410268(-)_144
RGKKQNRKTGNSKKQS-SPPPKE-SSSPA-EQSWMENDFDELREEGFR-SNYSEL-EDIQTKGKEVENFEKNVEECITRITNTEKCLKELMELKTKA-EL-EECRSLRS-C-QLEERVSAMEDEMNEMK-EGKFGEKRIKRNEQSLQEIWDYVKRPNL-LLGVPESDRENGTKLENTLQDIIQENFPNLARQAN-QIQEIQR-PQRYS-RRATPRHIIVRFTKVEMKEKMLRAAREKG-VTLKGKPIRLT-DL-AETLQARREWGPIFNILKENNFQPRISYPAKLSFISEGEIKYFTDKQMLRDFVTTKPAL*ELLKEALNMERNN-YQ-LQNHAKM
>a_L1PA2::chrY:26922153-26928193(+)_145
RGKKQNRKTGNSKKQS-SPPPKE-SSSPA-EQSWMENDFDELREEGFR-SNYSEL-EDIQTKGKEVENFEKNVEECITRITNTEKCLKELMELKTKA-EL-EECRSLRS-C-QLEERVSAMEDEMNEMK-EGKFGEKRIKRNEQSLQEIWDYVKRPNL-LLGVPESDQENGTKLENTLQDIIQENFPNLARQAN-QIQEIQR-PQRYS-RRATPRHIIVRFTKVEMKEKMLRAAREKG-VTLKGKPIRLT-DL-AETLQARREWGPIFNILKENNFQPRISYPAKLSFISEGEIKYFTDKQMLRDFVTTKPAL*ELLKEALNMERNN-YQ-LQNHAKM
>a_L1PA2::chrY:27022284-27028325(-)_146
RGKKQNRKTGNSKKQS-SPPPKE-SSSPA-EQSWMENDFDELREEGFR-SNYSEL-EDIQTKGKEVENFEKNVEECITRITNTEKCLKELMELKTKA-EL-EECRSLRS-C-QLEERVSAMEDEMNEMK-EGKFGEKRIKRNEQSLQEIWDYVKRPNL-LLGVPESDRENGTKLENTLQDIIQENFPNLARQAN-QIQEIQR-PQRYS-RRATPRHIIVRFTKVEMKEKMLRAAREKG-VTLKGKPIRLT-DL-AETLQARREWGPIFNILKENNFQPRISYPAKLSFISEGEIKYFTDKQMLRDFVTTKPAL*ELLKEALNMERNN-YQ-LQNHAKM
>a_L1PA2::chr11:55453116-55459143(+)_147
MGKKQNRKTGNSKKQS-SPPPKE-SSSPA-EKRWMENDFDELREEGFR-SNYSEL-EDIQTKGKEVENFEKNLEECITRITNTEKCLKELMELKTKA-EL-EECRSLRS-C-QLEERVSAMEDEMNEMK-EGKFREKRIKRNEQSLQEIWDYVKRPNQ-LIGVPESDVENGTKLENTLQDIIQENFPNLARQAN-QIQEIQR-PQRYS-RRATPRHIIVRFTKVEMKDKMLRAAREKG-VTLKGKPIRLT-DL-AETLQARREWGPIFNILKEKNFQPRISYPAKLSFISEGEIKYFTDKQMLRDFVTTRPALKELLKEVLNMERNN-YQ-LQNHANM
>a_L1PA2::chr6:70149431-70155460(-)_148
MGKKQNRKAGNSKKQS-SPPPKE-SSSPA-EQSWMENDFDELREEGFR-SNYSEL-*DIQTKGKEVENFEKNLEECITRITNTEKCLKELMEMKTKA-EL-EECRSLRS-C-QLEERVSAMEDEMNEMK-EGKFRKKRTKRNEQSLQEIWDYVKRPNL-LIGVPESDGENGTKLENTLQDIIQENFPNLARKAN-QIQEIQR-PQRYS-RRATPRHIIVRFTKVEMKEKMLRAAREKG-VTLKGKPIRLT-DL-AETLQARREWGPIFNILKEKNFQPRISYPAKLSFISEGEIKYFIDKQMLRDFVTTRPALKELLKEALNMERNK-YQ-LQNHAKM
>a_L1PA2::chr6:95533881-95540025(+)_149
MGKKQSRKTGNSKKQS-SPPPKE-SSSPA-EQS*TENDFDELRQEGFR-SNYSEL-EETQTKGKEVENFETNLDECITRITNTEKCLKELMELKAKT-EL-EECRSLRS-C-QLEERVSVMEDEMNEMK-EGKFRDKRIKRNEQSLQEIWDYVKRPNL-LIGVPESDGENGTKLENTLQDIIQENFPNLARQAN-QIQEIQR-PQRYS-RKTTPRHIIVRFTKVEMKEKMLRAAREKG-VTHKGKPIRLT-DL-AETLQARRQWGPIFNILKEKNFQPRISYPAKLSFISEEEIKYFTDKQMLRDFVTTRPAIKELLKEALNMERNN-YQ-LQNHAKM
>a_L1PA2::chr2:186450614-186456635(-)_150
MGKKQNRKTGNSKKQS-SPPPKE-SSLPA-EQSWMEKDFDELREEGYR-SNYSEL-EDIQTKGKEVENFEKNLEECITRITNTERCLKELMELKTKA-DL-EECRSLRS-C-QLEERVSAMEDEMNEMK-*GKFREKRIKRNEQSLQEIWDYVKRPNL-LIGVPESDRENGTKLENTLQDIIQENFPNLGRQAN-QIREIQR-PQRYS-RRPTPRHVIVRFTKVEMKEKMLRAAREKG-VTLKGKPIRLT-DL-AESLQARREWGPIFNILKEKNFQPRISYPAKLSFISEGEIKYFTDKQMLRDFVTTRPALKELLKEELNMERNN-YQ-LQNHAKM
>a_L1PA2::chr6:115291550-115297565(-)_151
MGKKQNRKTGNSKKQS-SPPPKE-SSSPA-EQSWMENDFDELREEGFR-SNYSEL-VDIQTKGKEVENFEKNLEECITKMTNIEKCLKELMELKTKA-EL-EQCKSLRS-R-QLEERVSAMEDEMNEMK-EGKFREKRIKRNEQSLQEIWDYVKRPNQ-LIGVPESDGENGTELESTLQDIIQENVPNLARQAN-QIQEIQR-PQRYS-KRATPRHIIVRFSKVEMKEKMLRAAREKG-VTLKGKPIRLT-DL-AETLQARREWGPIFNILKEKNFQPRIAYPAKLSFISEGEIKYFTDKQMLRDFVTTRPALQELLKEALNMERSN-YQ-LQKHAKM
>a_L1PA2::chr3:85339080-85345090(+)_152
MGKKQNRKTGNSKKQS-SPSQKE-SSSPA-EQSWMENDFDELREEGFR-SNYSEL-EDIQTKGKEVENFLKNLEECIIRITNTEKCLKELMELKTKA-EL-EECRSLRS-C-QLEERVLAMEDEMNEMK-EGKFREKRIKRNEQSLQEIWDYEKRPNL-LIGVPESDGENGTKLENTLQDIIHENFPNLERQAN-QIQEIQR-PQRYS-RRATPRHIIVRFTEVEMKEKMLRAAREKG-VTLKGKPIRLT-DL-AETLQARREWGPIFNILKEKNFQPRISYPGKLSFISEGEIKYFTDKQMLRDFVTTRPALKELLKEVLNMERKN-YQ-LQNHAKM
>a_L1PA2::chr5:87348147-87354162(+)_153
MGKKQNRKTGNSKKQS-SPPPKE-SSSPA-EQSWTENDYDKLREEGFR-SNYSEL-EDIQSKGKEVENFEKNLEECITRITNTEKCLKELMELKTKA-EL-EEFRSLRS-C-QLEERVSAMEEEMNEMK-EGKFREKRIKRNEQSLQEIWDYVKRPNL-LIGVPESDGENGTKLENTLQDIIQENFPNLARQAN-QIQEIQR-PQRYS-RRATPRHIIVTFTKVEMKEKMLRAAREKD-FTLKGKPIRLT-DL-AETLQARREWGPIFNILKEKNF*PRISYAAKLSFISEGEIKYFTDKQMLRDFVTTRPALKELLKEALNMERNN-*Q-LQNHAKM
>a_L1PA2::chr2:40235738-40241759(-)_154
MGKKENRKTGNSKKQS-SPPPKE-SSSPA-EQSWMENDFDELREEGFR-SNYSEL-EDIQTKGKEVENFEKNLEECITRITNTEKCLKELMELKTKA-EL-EECRSLRS-C-QLEERVSAMEDEMNEMK-EGKFREKRIKRNEQSLQEIRDSVKRPNL-RTGVPESDGDNGTKLENTLQDIIRENFPNLARQAN-QIQEIQR-PQRYS-RRATPRHIIVRFTKVEMKEKMLRAAREKG-VTLKGKPIRLT-DL-AETLQARREWGPIFNILKEKNFQPRISYPAKLSFISEGEIKYFTNKQMLRDSVTTRPALKELLKETLNMERNN-YQ-LQNHAKT
>a_L1PA2::chr19:24073247-24079257(-)_155
MGKKQNRKIGNSKNQS-SPPPKE-SSSPA-EQSWTENDFDKLREEAFR-SNYSEL-EDIQTKGKEVENFEKNSEECITPITNTEKCLKELMELKTKA-EL-EECRSLRS-C-QLEERVSAMEDEMNEMK-EGKFREKRIKRNEQSLQEIWDYVKRPNL-LIGVPESDGENGTKLENTLQDIIQEYFPNLARQAN-QIQEIQR-PQRYS-RRATPRHIIVRFTKVEMKEKMLRAAREKG-VTLKGKPIRLT-DL-AETLQARREWGPIFNILKEKNFQPRISYPAKLSFISEGEIKHFTDKQMLRDFVTTRPALKELLKEALNMERKN-YQ-LQNHAKI
>a_L1PA2::chr5:105761083-105767082(-)_156
MGKKQNRKTGNSKKQS-SPPPKE-SSSPA-EQSWMENDFDDLREEGFR-SNYSEL-EDIQNKGKEVENFEKNLEECITRITITEKCLKELMELKTKA-EL-EECRSLRS-C-QLEERVSAMEDEMNGMK-EGKFREKRIKRNEQSLQEIWDYVKRPNL-LIGVPESDGENGTQLENTLQDIIQENFPNLARQAN-QIQEIQR-PQRYS-RRATPRHIIIRFTKVEMKXKMLRAAREKG-VTLKGKPIRLT-DL-AETLQARREWRPIFNILKDKNFQPRISYPAKLSFISEGKIKYLPDKQMLRDFLTTRPALKELLKEAINMERNN-YQ-LQNHAKM
>a_L1PA2::chr5:84953411-84959459(-)_157
MGKKQSRKTGNSKKQS-SPPPKE-TSSPA-EQSWMENDFDELREEGFR-SNYSEL-EDIQTKGKEVENFEKNLEECITRITNTEKCLKELMELKTKA-EL-EECRSLRS-C-HLEERVSAMEDEMNEMK-EGKFREKRIKRNEQSLQEIWDYVKRPNL-LIGVPESDGENGTKLENTLQNIIQENFPNLAKQAN-QIQEIQR-PQRYS-RRATPRHIIVRFTKVEMKEKMLRATREKG-VTLKGKPIRLT-DL-AETLQARREWGPIFNNLKVNNFQPRISCPAKLSFISEGEIKSFTDKQMLRDSVTTRPALQELLKEALNMERNN-SQ-LQNHAKM
>a_L1PA2::chr2:77980898-77986904(+)_158
MGKKQKRKTGNSKKQS-SPPPKE-SSSPA-EQSWMENDFDKLREEGFR-SNYSEL-EDIQTKGEEVENFEKNLEECITRITNTEKCLKELMELKTKA-EL-EECRSLRG-C-QLEERVSAMEDEMNEMK-EGKFRGKANKXNEQSLQEIWDYVKRPNL-LIGVPESDGENGTKLENTLQDIIQENFPNLARQAN-QIQEIQR-PQRYS-RRATPRHIIVRFTKVEMKEKMLRAAREKG-VTLKGKPIRLT-DL-AETLQARIEWGPIFTILKEKNFQPRISYLAKLSFISEGEIKYFTDKQMPRDFVTTRPALKELLKEALNMERNN-YQ-LQSHAKM
>a_L1PA2::chr20:26214313-26220371(+)_159
MGKKQNRKTGNSKKQS-SPPPKE-SSSPA-EQSWMEKDFDELREEGFR-SNYSEL-EDIQTKDKEVENFEKNLEECITRITNTEKCLKELMEPKTKA-EL-EECRSLRS-C-QLEERVSAMEDEMNEMK-EGKSREKRIKRNEQSLQEIWDYVKRPNL-LIGVPESNGENGTKLENTLQDII*ENFPNLARQAN-QIQEIQR-PQRYS-RRATPRHIIVRFTKVEIKEKMLRAAREKG-VTLKGKPIRLT-DL-AETLQARREWGPIFNTLKEKNFQPRISYPAKLSFISEGEIKSFTNKQMLRDFVTTRPALQELLKEAPNMERNN-YQ-LQNHAKM
>a_L1PA2::chr11:39868206-39874204(+)_160
TGKKQKRKTGNSKKQS-SPPPKE-SSSPA-EQSWMENDFDKLREEGFR-SNYSEL-EDIQTKGKEVENFEKNLEECITRITNTEKCLXELMELKTKA-EL-EECRSHRS-R-QLEERVSAMEDEMNEMT-EVKFREKRIKRNEQSLQEIWDYVKRPNL-LIGVPESDRENGTKLENTLQYIIQEKFPNLARQAN-QIQEIQR-PQRYS-RRATPRHIIVRFTKVEMKEKMLRAAREKG-VTLKGKTIRLT-DL-AETLQARRQWGPIFNILKEKNFQPRISYPGKLSFISEGEIKYFTDKQMLRDFVTTRPALKELLKEALNMERNN-YQ-LQNHAKT
>a_L1PA2::chr1:146894945-146900972(+)_161
MGKKQNRKTGNSKKQS-SPPPKG-SSSPA-EQSWMENDFDELREEGFR-SNYSEL-EDIQTKGKEVENFEKNLEECITRITNTEKCLKELMELKTKA-EL-EECRSLRS-C-QLEERVSAMEDEMNEMK-EGKFREKRIKRNQQSLQEIWDYVKRPNL-LIGVPESDGENGTKLENTLQDIIQENFPNLARQAN-QIQEIQR-PQRYS-RRATPRHIIVRFTKVEMKEKMLRAAREKG-VTLKGKPIRLT-DL-AGTLQARREWGPIFNILKERNFQPRISYPAKLSFISEGEIKYVTDKQMLRDFVTTRPALKELLKEALNMERNN-YQ-LQKHAKM
>a_L1PA2::chr7:83691725-83697752(+)_162
MGKKQNRKTGNSKKQS-SPPPKE-SSSPA-EQSWMENDFDELREEGFR-SNYSEL-KDIQTKGKEVENFEKNLEECITRITNTEKCLKELMELKTKA-EL-EECRSLRR-C-QLEERVSAMEDEMNEIK-EGKFREKRIKRNEQSLQEIWDYVKRPNL-LIGVPESDGENGTKLENTLQDIIQENFPNLARQAN-EIQEIQR-PQRYS-RRATPRHIIVRFTKVEMKEKMLRAAREKG-VTHKGKPIRLT-DR-AETLQARREGGPIFNILKEKNFQPRISYPSKLSFISEGEIKYFTDKQMLRDFVTTRPALKELLKEALNMERNN-YQ-LQNHAKM
>a_L1PA2::chr1:158855893-158861904(+)_163
MGKKQNRKTGNSKKQS-SPPPKD-SSSPA-EQSWMENDFDELRKEGFR-SNYSEL-EDIQTKGKKVENFEKNLEECITRITNTEKCLKELMELKTKA-EL-EECRSLRS-C-QLEERVSAMEDEMNXMK-EGKFREKRIKRNEQSLQEIWDYVKRPNL-LIGVPESDRENGTKLENTLQDIIQENFPNLARQAN-QIQEIQR-PQRYS-RRATPRHIIVRFTEVEMKEKMLSAAREKG-VTLKGKPIRLT-DL-AETLQARREWGPIFNILKEKNFQPRISYPAKLSFISEGEIKYFTDKQMLRDFVTTRPALKELLKETLNMKRNN-YQ-LQNHAKM
>a_L1PA2::chr1:83647857-83653884(+)_164
MGKKLNRKSGNSKKQS-SPPPKE-SSAPA-EQSWMENDFDELREEGFR-SNYSEL-EDIQTKGKEVENFEKNLEECITRIXNTEKCLKDLMELKTKA-EL-EECRSLRS-C-QLEERVSAMEDEMNEMK-EGKFRERRIKRNEPSLQEIWDYVKRPNL-LIGVPESDGENGTKLENTLQDIIQENFPNLTRQAN-QIQEIQR-PQRYS-RRATPRHIIVRFTKVEMKEKMLTAAREKG-VTLKGKPIRLT-DL-AETLQARREWGPIFNILNEKNFQPRISYPAKLSFISEGEIKYFTDKQMLRDFVTTRPALKELLKEALNMERNN-YQ-LQNHAKM
>a_L1PA2::chr10:57946093-57952012(+)_165
MGKKQNRKTGNTKKQS-SPPPK*-SSSPA-EQSWMENDFDELREEGFR-SNYSEL-EDIQTKGKEVENFEKNLEECITRITNTEKCLKELMELKTKA-EL-EECRSLRS-C-QLEERVSAMEDEMNEMK-EGKFREKGIKRNEQSLQEIWDYVKRPNL-LIGVPESDGENGTKLENTLQDIIQENFPNLARQAN-QIQEIQR-PQRYS-RRATPRHIIVRFTKVEMKEKMLRAAREKG-VTLKGKPIRLT-DL-AETLQARREWGPIFNILKEKNFQPRISYPAKLSFISEGEIKYFTDKQMLRDFVTSRPALKELLQEALNMERNN-YQ-LQNHAKM
>a_L1PA2::chr2:73707203-73713226(-)_166
MGKKQSRKTGNSKKQS-SPPPKE-SSSPA-EQSWMENDFDELREEGFR-SNYSEL-EDIQTKGKEVENFEKNLEECVTRITNTEKCLKELMELKNKA-EL-EECRSLKS-C-QLEERVSAMEEEMNEMK-EGKFREKRIKRNEQSLQEIWDYVKRTNL-LIGVPESDGENGTKLENTLQDIIQENFPNLARQAN-QIQEIQR-PQRYS-RRATPRHIIVRFTKVEMKEKMLRTAREKG-ITHKGKPIRLT-DL-AETL*ARREWGPIFNILKEKNFQPRISYPAKLSFISEGEIKSFTDKQMLRDFVTTRPALKELLKEALNMERNN-YQ-LQNHAKM
>a_L1PA2::chr2:229284703-229290740(-)_167
TGKKQNRKTGNSKKQS-SPPPKE-SSSPA-EQSWMENDFDELREEGFR-SNYSEL-EDIQTKGKEVENFEKTLEECITRITNTEKCLKELMELKTKA-EL-EECRSLRS-C-QLEERVSAMEDEMNEMK-EGKFREKGIKKNQQSLQEIWDYVKRPNL-LIGVPESDGKNGTKLENTLQDIIQENFPNLARQAN-QIQEIQR-PQRYS-RRATPRHIIVRFTKVEMKEKMLRAAREKG-VTLKGKPIRLR-DL-AETLQARREWGPIFNILKEKNFQPRISYPAKLSFISEGEIKYLTDKQMLRDFVTTRPALQELLKEALNMETNN-*Q-LQNHAKM
>a_L1PA2::chr8:77220351-77226354(+)_168
MGKKQNRKTGNSKKQS-SPLPKE-SSSPA-EQSWMENDFDELREEGFR-SNYSEL-EDIQTKGKEVENFXKNLEECITRITNTEKCLKELMELKTKA-EL-EECRSLRS-C-QLEERVSAMEDEMNGMK-EGKFREKRIKRNEQSLQEIWDYVKRPNL-LIGVPESDGENGTKLENTLQDIIQENFPNLARQAN-QIQEIQR-PQRYS-RRATPRHIIVRFTKVEMKEKMLRAAREKG-VTLKGKPIRLT-DL-AETLQARREWGPIFNILKEKNFQPRISYPAKLSFISEGEIKYFTDNQMLRDFVTTRPALKELLKEALNMERNN-YQ-LQNHAKM
>a_L1PA2::chr6:70205254-70211277(+)_169
MAKKQNRKTGNSKKQS-SPPPXE-ISSPA-EQSWMENDFDELREEGFR-SNYSEL-EDIQTKGKEVENFEKNLEECITRITNTEKCLKELMDLKTKA-EL-EECRSLRS-C-QLEERVSAMEDEMNEMK-EGKFREKRIKRNEQSLQEIWDYVKRPNL-LIGVPESDGENGTKLENTLQDIIQENFPNLARKAN-QIQEIQR-PQRYY-RRATPRHIIVRFTKVEMKEKMLRAAREKG-VTLKGKPIRLT-DL-AETLQARREWGPIFNILKEKNFQPRISYPAKVSFISKREIKSFTDKQMLRDFVTTRPALKELLKEALNMERNN-YQ-LQNHAKM
>a_L1PA2::chr5:83089430-83095461(-)_170
IGKKQNRKTGNSKKQS-SPPPKE-SSSPA-EQSWTENDFDKLREEGFR-SNYSEL-EDIQTKGKEVENFEKNVEECITRITNTEKCLKELMELKTKA-EL-EECRSLRS-C-QLEERVSAMEDEMNEMK-EGKFKEKRIKRNEQSLQEIWDYVKRPNL-LIGVPESDGENGTKLENSLQDIIKENFPNLARQAN-QIQEIQR-PQRYS-RRATPRHIIVRFTKVEMKEKMLRAAREKG-VTLKGKPIRLT-DL-AETLQARREWGPIFNILKEKNFQPRISYPAKLSFISEGEIKYFTDKQMLRDFVTTRPALKELLKEALNMERNN-YQ-LQNHAKM
>a_L1PA2::chr5:63424918-63430951(-)_171
MGKKQNRKTGNSKKQS-SAPPKE-SSSPA-EQSWMENDFDELREEGFR-SNYSEL-EDIQSKGKEVENFEKNLEECITRITNTEKCLKELMELKTKA-EL-EECRSLSS-C-QLEERVSAMEDEMNEME-EGKFREKRIKRNEQSLQEI*DYVKRPNL-LIGVPESDGENGTKLENTLQDIIQENFPNLARQAN-QIQETQR-PQRYS-RGTTPRHIIVRFTKVEMKEKMLRAAREKG-VTLKGKPIRLT-DL-AETLQARREWGPIFNILKEKNFQPRISYPAKLSFISEGDIKSFTDKQMLRDFVTTRPALKQLLKEALNMERNN-YQ-LQNHAKM
>a_L1PA2::chr11:40607022-40613051(-)_172
MGKKQNRKAGNSKKQS-SPLPKE-SSSPA-EKSWTENDFDELREEGFR-SNYSEL-EDIQTKGKEVENFEKNLEECISRITNT*KCLKELMELKTKA-EL-EECRSLRR-C-QLEERVSAMEDEMKKMK-EGKFREKRIKRNKQSLQEIWDYVKRPNL-LIGVPESDGENGTKLENTLQDIIQENFPNLARQVN-QIQEIQR-LQRYS-RRATPRHIIVRFTKVEMKEKMLRAAREKG-VTLKGKPIRLT-DL-AETLQARREWGPIFNILKEKNFQPRISYPAKLSFISEGEIKYFTDKQMLRDFVTTRPALKELLKEALNVERNN-YQ-LQNHAKM
>a_L1PA2::chrX:62817075-62823103(-)_173
MGKKQNRKTGNSKKQS-SPPPKE-SSSPA-EQSWMENDFDEQREEGFR-SNYSEL-EDIQTKGKEVENFEKNLEECITRITNTEKCLKELMELKTKA-EL-EECRSLRS-C-QLEERVSVMEDEMNEMK-EGKSREKRIKRNEQSLQEIWDYVKRPNL-LIGVPESDGENGTKLENTLQGIIQENIPNLARQAK-QIQEIQR-PQRYS-RRATPRHIIVRFTKVEMKEKMLRAAREKG-VILKGKPIRLT-DL-AETLQARREWGPIFNILKEKNFQPRISYPAKLSFISEGEIKSFTDKQMLRDFVTTRPALKELLKEALNMERNN-YQ-LQNHAKM
>a_L1PA2::chr7:83618641-83624658(-)_174
MGKKQSRKTGNSKKQS-SPPPKE-SSSPA-EQSWMENDFDELREEGFR-SNYSEL-EDIQTKGKEVENFAKNLEECITRITNTEKCLKELMELKTKA-EL-EECRSLRS-C-QLEERVSAMEDEMNEMR-EGKFREKRIKRNEQSLQEIWDYVKRPNL-LIGVPESDGENGTKLENTLQDIIQENFPNLARQAN-QIQEI*R-PQRYS-RRATPRHIIVRFTKVEMKEKILRAAREKG-VTLKGKPIRLT-DL-AETLQARREWGPIFNILKEKNFQPRISYPAKVSFISEGEIKYFTDKQMLRDFVTTRPALKELLKEALNMERKN-YQ-LQNHAKM
>a_L1PA2::chr1:83816096-83822148(-)_175
MGKKQNRKTGNSKKQR-SPPPKE-SSSPA-EQSWMENDFDELREEGFR-SNYSEL-EGIQTKGKEVENFEKN*EECITRITNTEKCLKELMELKTKA-EL-EECRSLRS-C-QLEERXSAMEDEMNEMK-EGKSREERIKRNEQSLQEIWDYVKRPNL-LIGVPESDGENGTKLENTLQDIIQENFPNLAKQVN-QIQEIQR-PQRYS-RRATPRHIIVRFTKVEMKEKMLRAAREKG-VTLKGKPIRLT-DL-AETLQARREWGPIFNILKEKNFQPRISYPAKLSFISEGEIKSFTDKQMLRDFVTTRPALQELLKEALNMERNN-YQ-LQNHAKM
>a_L1PA2::chr13:20070926-20076953(+)_176
MGKKQNRKTGNSRKQS-SPPPKE-SSSPA-EQSWMENDFDKLREEGFR-SNYSEL-EDIQTKGKEVENFEKNLEEGITRITNTEKCLKELTELKTKA-EL-EECRSLRS-C-QLEERVSAMEDEMNEMK-EGKFREKRIKRNEQSLQEIWDYXKRPNL-LIGVPESDGENGTKLEKTLQDIIQENFPNLARQAN-QIQEIQR-PQRYS-RRATPRHIIVRFTKVEMKEKMFRAARKKG-VTLKQKPIRLT-DL-AETLQARREWGPIFNILKEKNFQPRISYPAKLSFISEGEIKYFTDKQMLRDFVTTRLTLKELLKEALNMERNN-YQ-LQNHAKT
>a_L1PA2::chr3:35860145-35866184(-)_177
MGKKQNRKTGNSKKQS-SPPPKE-SSSSA-EQSWMENDFDELREEGFR-SNYSEL-EDIQTKGKEVENFEKNLEECITRITNTEKCLKELMELKTKA-EL-EECRSLRS-C-QLEERVSAMEDEMNEMK-EGKFREK*IKRNEQSLQEIWDCVKRPNL-LIDVPESDGENGTKLENTLQDIIQENFPNLARQAN-QIQEIQR-PQRYS-RRATPRHIIVRFTKVEMKEKMLRAAREKG-VTLKGKPIRLT-DL-AETLXARREWGPIFNILKEKNFQPRISYPAKLSFTSKGEIKYFTEKQILRDFVTTRPALKELLKEALNMERNN-YQ-LQNHAKM
>a_L1PA2::chr7:140732406-140738552(+)_178
MGKKQNRKTGNSKKQS-SPPPKE-SSSPA-EQSWMENDFDELREEGFR-SNYSEL-EDIQTKGKEVENFEKNLEECITRITNTEKCLKELMELKTKA-EL-EECRSLRS-C-QLEDRVSAMEDEMNEMK-EGKFREKRIKRNEQSLQEIWDYVKRPNL-LIGVPESDGENGTKLENTLQDIIQENFPNLARQAN-QIQEIQR-PQRYS-RRATPRHIIVRFTKVEMKEKMLRAAREKG-VTLKGKPIRLT-DL-AETLQARREWGPIFNILKEKNFQPRISYPAKLRFISEGEIKYFTDKQMLRDFVTTRPALKELLKEVLNMERNN-YQ-LQNHAKM
>a_L1PA2::chr3:19412102-19418117(-)_179
MGKKQNRKTGNSKNQS-SPPPKE-SSSPA-EQSWMENDFDELREEGFR-SNYSEL-EDIQTKGKEVENFEKNLEECITRITNTEKCLKELMELKTKA-EL-EECRSLRS-C-QLEERVSAMEDEMNEMK-EGKFREKRIKTNEQSLQEIWDYVKRPNL-LIGVPESDGENGTNLENTLQDIIQENFPNLARQAN-QIQEIQR-PQRYS-RRATPRHIIVRFTKVEMKEKMLRAAREKG-VTLKGKPIRLT-DL-AETLQARREWGPIFNILKEKNFQPRISYPAKLSFISEGEIKYFTDKQMLRDFVTTRPALQELLKEALNMERNN-YQ-LQNHAKM
>a_L1PA2::chr6:86731206-86737233(-)_180
MGKKQSRKTGNSKKQS-SPPPKE-SSSPA-EQSWMENDFEELREEGFR-SNYSEL-ENIQTKSKEVENFEKNLKECMTRITNTEKCLKELMELKTKA-EL-EECRSLRS-C-QLEERVSVMEDEMNEMK-EGNFREKIIKRNEQSLQEIWDYVKRPNL-LIGVPESDGENGTKLKNTLQDIIQENFPNLARQAN-QIQEIQR-PQRYS-RRATPRHIIVTFTKVEMKEKMLRAAREKG-VTLKGKPIRLT-DL-AETLQARREWGPIFNILKEKNFQPRISYPAKLSFISEGEIKYFTDKQMLRDFVTTRPALQEILKEALNMERNN-HQ-LQNHAKM
>a_L1PA2::chr8:92881746-92887762(+)_181
MWKKQNRKTGNSKKQS-SPPPKE-SSSPA-EQSWMENDFDELREEGFR-SNYSEL-EDIQNKGKEVENFEKNLEECITRITNTEKCLKELMELKTKA-EL-EECRSLRS-C-QLEERVSAIEDEMNEMK-EGKFREKRIKRNEQSLQEIWDYVKRPNV-LIGVPESDGENGTKLENTLQDIIQENFPNLARQAN-QIQEIQR-PQRYS-RTATPRHIIVRFTKLEMKEKMLRAAREKG-VTHKGKPIRLT-DL-AETLQARREWGPIFNILKEKNFPPRISYPAKLSFISEGEIKYFTDKQMLRDFVTTRSALKELLKEALNMERNN-YQ-LQNHAKM
>a_L1PA2::chr3:55080131-55086156(-)_182
MGKKQSRKTGNSKKQS-SPPPKE-SSSPA-EQSWMENDFDELREEGFR-SNYSEL-EDIQTKGKEVENFEKNLEECITRITNTEKCLKELMELKTKA-EL-EECRSLRS-C-QLEERVSAMEDEMNEMK-EGKFREKRIKRNEQSLQEIWDYVKRPNL-LIGVPESDGENGTKMENTLQDIIQENFPNLARQAN-QIQEIQR-PQRYS-RRATPRHIIVRFTKVEMKEKMLRAAREKG-VTLKGKPIRLT-DL-AETLQARREWGPIFNILKEKNFQPRISYPAKLSFRSEGEIKYFTDKQMLRDSVTTRPALQELLKEALNMERNN-YQ-LQNHAKM
>a_L1PA2::chr6:105185190-105191199(+)_183
MGKKQNRKTGNSKKQS-SPPPKE-SSSPA-EQSWMENDFDELREEGFR-SNYSEL-EDIQTKGKEVENFEKNLEECITRITNTEKCLKELMELKTKA-EL-EECRSLRS-C-QQEERVSAMEDEMNEMK-EGKFREKRIKRNEQSLQEIWDYVKRPNL-LIGGPESDGENGTKLENTLQDIIQENFPSLARQAN-QIQEIQR-PQRYS-RRATPRHITVRFTKAEMKEKMLRAAREKG-VTLKGKPIRLT-DL-AETLQARKEWGPIFNILKEKNFQPRISYPAKLSFISEGEIKYFTDKQMLRDFVTTRPALKEXLKEALNMERNN-YQ-LQNHAKM
>a_L1PA2::chr7:84879170-84885195(+)_184
MGKKQNRKTGNSKKQS-SPPPKE-SSSPA-EQSWMENDFDELREEGFR-SNYSEL-EDIQTKGKEVENFEKNLEECITRITNTEKCLKELMELKTKA-EL-EECRSLRS-C-QLEERVSAMEDEMNEMK-DGKFREKRIKRNEQSLQEIWDYVKRPNL-LIGVPESDGENGTKLENTLQDIIQENLPNLARQAN-QIQEIQR-PQRYS-RRATPRHIIVRFTKVEMKEKMLRAAREEG-VTLKGKPIRLT-DL-AETLQARREWGPIFNILKEKNFQPRISYPAKLSFISEGEIKYFTDKQMLRDFVTTRPALKELLKEALNMERNN-YQ-LQNHAKV
>a_L1PA2::chr11:37262262-37268266(-)_185
MGKKQNRKTGNSKKQS-SPPPKE-SSSPA-EQSWMENDFDEVREEGFR-SNYSAL-EDIQTKGKEVENSEKNLEECITRITNTEKCLKELMELKTKA-EL-EECRSLRS-C-QLEERVSAMEDEMNEMK-EGKFREKRIKRNEQSLQEIWDYVKRPNL-LTGVPESNGENGTKLENILQHIIQENFPNLARQAN-QIQEIQR-PQRYS-RRATPRHIIVRFTKVEMKEKMLRAAREKG-VTLKGKPIRLT-DL-AETLQARREWGPIFNILKEKNFQPRISYPAKLSFISEGEIKYFTDKQMLRDFVTTRPALKELLKEALNMERNN-YQ-LQNHAKM
>a_L1PA2::chrY:16124411-16130415(+)_186
MGKKQNRKNGNSKKQS-SPPPKE-SSSPA-EQSWMENDFDELREEGFR-SNYSEL-EDIQTKGKEVENFEKGLEECITRITNTEKCLKELMELKTKA-EL-EECRSLRS-C-QLEERVSAMEDEMNEMK-EGKLREKRIKRNEQSLQAIWDYVKRPNL-LIGVPEXDGENGTKLENTLQDIIQENFPNLARQAN-QIQEIQR-LQRYS-RRATPRHIIVRFTKVEMKEKMLRAAREKG-VTLKGEPIRLT-DL-AETLQARREWGPIFNILKEKNFQPRISYPAKLSFISEGEIKYFADKQMLRDFVTTRPALRELLKEALNMERNN-YQ-LQNHAKM
>a_L1PA2::chrY:16136073-16142078(-)_187
MGKKQNRKNGNSKKQS-SPPPKE-SSSPA-EQSWMENDFDELREEGFR-SNYSEL-EDIQTKGKEVENFEKGLEECITRITNTEKCLKELMELKTKA-EL-EECRSLRS-C-QLEERVSAMEDEMNEMK-EGKLREKRIKRNEQSLQAIWDYVKRPNL-LIGVPEXDGENGTKLENTLQDIIQENFPNLARQAN-QIQEIQR-LQRYS-RRATPRHIIVRFTKVEMKEKMLRAAREKG-VTLKGEPIRLT-DL-AETLQARREWGPIFNILKEKNFQPRISYPAKLSFISEGEIKYFADKQMLRDFVTTRPALRELLKEALNMERNN-YQ-LQNHAKM
>a_L1PA2::chr12:42060106-42066132(-)_188
MGKKQSRKTGNSKKQS-SSRPKE-SSSPA-EQSWMENDFDELREEGFR-SNXSEL-EDIQTKGKEVENFEKKLEECVTRITNTEKCLKELMELKTKA-EL-EECRSLRS-C-QLEERVSAMEDEMNEMK-EGKFREKRIKRNEQSLQEIWDYVKRPNL-LIGVPESDGENGTKLENTLQDIIQENFPNLARQAN-QIQEIQR-PQRYS-RRATPRHIIVRFTKVEMKEKMLRAAREKG-VTLKGKPIRLT-DL-AETLQARIERGQIFNILKEKNFQPRISYLAKLSFISEGEIKYFTDKQMLRDFVTTRPALKELLKEALNMERNN-YQ-LQNHAKM
>a_L1PA2::chrX:68668214-68674235(+)_189
MGKKQKRKTGNSKKQS-SPPPKE-SSSPA-EQSWMENDFDELREEDFR-SNCSEL-EDIQTKGKEVENFENNLEECITGISNTEKCLKELMELKTKA-EL-EECRSLRS-Y-QLEERVSAMEDKMNEMK-EGKFREKRIKRNEQSLQEIWDHVKRPNL-LIGVPESDGENGPKLENTLQDIIQENLPNLARQAN-QI*EIQR-PQRYS-RRATPRHIIVRFTKVEMKEKMLRVAREKG-VTLKGKPIRLT-DL-AETP*ARREWGPIFNILKENNFQTRISYPAKLSFISEGEIKYFTDKEMLRDFITTRPALKELLKEALNMERHN-YQ-LQNHAKM
>a_L1PA2::chr8:93376420-93382436(-)_190
MGKKQNRKTGNSKKQS-SPPPKE-SSSPA-EQSWMENDFDELRDEGFR-SNYSEL-EDIQTKGKEVENFEKNLEECITRITNTEKCLKELMELKTKA-EL-EECRSLRS-C-QLEERVSAMEDEMNEMK-EGKFREKRIKRNEQSLQEIWDCVKRPYL-LIGVPESDGENGTKLENTLQDIIQENFPNLARQAN-QIQEIQR-PQRYS-RRATPRHIIVRFTNVEMKEKMLRAAREKG-VTLKGKPIRLT-DL-AETLQARREWGPIFNILKEKNFPPRISYLAKLSFISEGEIKYFTDKQMLTDFVTTRPALKELLKEALNMERNN-YQ-LQNHAKM
>a_L1PA2::chr5:97145625-97151644(-)_191
MGKKQNRKTGNSKKQS-SPPPKE-SSSPA-EQSWMENDFDELREEGFR-SNYSEL-EDIQTKGKEVENFEKNLEDCMTRITNTEKCLKELMELKTKA-EL-EECRSLRS-C-QLEERVSAMEDEMNEMK-EGKFREKRIKRNEQSLQEIWDYVKRPNL-LIGVPESDGENGTKLENTLQDIIQENFPNLARQAN-QIQEIQR-PQRYS-RRATPRHITARFTKVEMKEKMLRAAREKG-VTLKGKPIRLT-DL-AETLQARREWGPIFNILKEKNFQPRISYPAKLSFISEGEIKSFTDKQMLRDFVTTRPALKELLKEALNMERNN-YQ-LQNHAKM
>a_L1PA2::chrX:86371309-86377340(+)_192
MGKKQNRKTGNSKKQS-CPPPKE-SSSPA-EQSWMENDFDELREEGFR-SNYSEL-EDIQTKGKEVENFEKNLEERITRITNTEKCLKELMELKTKA-EL-EECRSLRS-C-QLEERVSAMEDEMNEMK-EGKFREKRIKRNEQSLQEIWDYVKRPNL-LIGVPESDGENGTKLENTLQDIIQENFPNLARQAK-QIQEIQR-PQRYS-RRATPRHIIVRFTKVEMKEKMLRAAREKG-VTLKGKPIRLT-DL-AETLQARREWGTIFNILKEKNFQPRISYPDKLSFISEGEIKCFTDKQMLKYFVTTRPALKELLKEVLNMERNN-YQ-LQNHAKM
>a_L1PA2::chr6:55228234-55234265(-)_193
MGKKQSRKTGNSKKQS-SPPPKE-SSSPA-EQSWTENDFDELREEGFK-SNYSEL-EDIQTKGKEVENFEKNLEECITRITNTEKCLKELMELKTKA-EL-EECRSLRS-C-QLEERVSAMEDEMNEMK-EGKFREKRIKRNEQSLQEIWDYVKRPNL-LIGVPESDGENGTKLENTLQDIIQENFPNLGRQAN-QIQEIQR-PQRYS-RRATPRHIIVRFTKVEMKEKMLRAAREKG-VTLKGNAIRLR-DL-AETLQARREWGPIFNILKEKNFQPRISYPAKLSFISEEEIKYFTDKQMLRDFVTTRPALQEFLKEALNMERNN-YQ-LQNHAKM
>a_L1PA2::chr2:150706971-150712980(+)_194
MGKKQNRKTGNSKKQS-SPPPKE-SSSPA-EQSWMENNCD*LREEGFR-SNYSEL-EDIQTKGKEVENFEKNLEECITRITNTEKCLKELMVLKTKA-EL-EECRSLRN-C-QLEERVSAMEDEMNEMK-EGKFREKRIKRNEQSRQEIWDYVKRPNL-LIGVPESDGENGTKLENTLQDIIQENFPNLARQAN-QIQEIQR-PQRYS-RRATPRHIIVRFTKVEMKEKMLRAAREKG-VTLKGKPIRLT-DL-AETLQARREWGPIFNILKEKNFQPRISYPAKLSFISEGEIKYFTDKQMLRDFVTTRPALKELLKEALNMERNN-YQ-LQNHAKM
>a_L1PA2::chr18:37504333-37510398(+)_195
MGKKQNRKTGNSKKQS-SPPPKE-SSSPA-EQSWMENDFDELREEGFR-SNYSEL-EDIQTKGKEVENFEKHLEECITRITNTE*CLKELMELKTKA-EL-EECRSLRS-C-QLEERVSAMEDEMNEMK-EGKFREKRIKRNEQSLQAIWDYVKRPNL-LIGVPESDGENGTKLENTLQDIIQENFPNLARQAN-QIQEIQR-PQRYS-RRATPRHIIVRFTKVEMKEKMLRAAREKG-VTLKGKPIRLT-DL-AETLQARREWGPIFNILKEKNFQPRISYPAKLSFISEGEIKYFTDKQMLRDFVTTRPALKELLKEALNMERNN-YQ-LQNHAKM
>a_L1PA2::chr5:90219447-90225475(-)_196
MGKKQNRKTGNSKKQS-SPPPKE-SSSPA-EQSWMENDFHELREEGFR-SNYSEL-EDIQTKGKEVENFEKNLEECITRISNTGNCLKELMELKTKA-EL-EECRSLRS-C-QLEERVSAMEDEMNEMK-EGKFREKRIKRNEQSLQEI*DYVKRPNL-LIGVPESDGENGTKVENTLQDIIQENFPNLARQAN-QIQEIQR-PQRYS-RRATSRHIIIRFTKVEMKEKMLRAAREKG-VTLKGKPIRLT-DL-AETLQARREWGPIFNILKEKNFQPRISYPAKLRFISEGEIKYFTEKQMLRDFITTRPALKELLKEALNMERNN-YQ-LQNQAKM
>a_L1PA2::chr4:76326404-76332436(+)_197
MGKKQNRKTGNSKKQS-SPPPKE-SSSPA-EQSWMENDFDELREEGFR-SNYSEL-EDIQTKGKEVENFEKNLEECISRISNTEKCLKELMELKTKA-EL-EECRSLRS-C-QLEERVSAMEDETNEMK-EGKFREKRIKRNEQSLQEIWDYVKRPNL-LIGVPESDGENGTKLENTLQDIIQENFPDLARQAN-QIQEIQR-PQRYS-RRATPRHIIVRFTKVEMKEKMLRAAREKG-VTLKGKPIRLT-DL-AETLQARREWGPIFNILKEKNFQLRISYPAKLSFISEGEIKYFTDKQMLRDFVTTRPALQEFLKEALNMERNN-YQ-LQNHDKM
>a_L1PA2::chr10:38284371-38290379(+)_198
MGKKQNRKTGNSTKQS-SPPPKE-SSSPA-EQSWMENDFDELREEGFR-SNYSEL-QDIQTKGKEVENFEKNLEECITRITNTEKCLKELMELKTKA-EL-EECRSLRS-C-QLEEKVSAMEDEMNEMK-EGKFREKRIKRNEQSLQEIWDYVKRPNL-LTGVPESDGEKGAKLENTLQDIIQENFPNLARQAN-QIQEIQR-PQRYY-RRATPRHIIVRFTKVEMKEKMLRAAREKG-VTLKGKPIRLT-DL-AETLQARREWGPIFNILKEKNFQPRISYPAKLSFISEGEIKSFTDKQMLRDFVTTRPALQELLKEALNMERNN-YQ-LQNHAKM
>a_L1PA2::chrX:64834559-64840614(-)_199
MGKKRNRRTGNSKKQS-SPPPKE-SSSPA-EQSWMENDFDELREEGFR-SNCSEL-EDIQTKGKEVENFEKNLEECITRITNTEKCLKELMELKTKA-EL-EECRSLRS-C-QLEERVSAMEDEMNEMK-EGKFREKRIKRNEQSLQEIWDYVKRPNL-LIGVPESDVENGIKLENTLQDIIQENFPNLARQAN-QIQEIQR-PRRYS-RRATPRHIIVRFTKVEMKEKMLRAAREKG-VTLKGKPIRLT-DL-AETLQARREWGPIFNILKEKNFQPRISYPAKLSFISEGEIKYFIDKQMLRDFVTTRPALQELLKEALNMERNN-YQ-LQNHAKI
>a_L1PA2::chr8:88637058-88643061(+)_200
TGKKQNRKTGNSKKQS-SPPPKE-SSSPA-EQSWMENDFDELRAEGFK-SNYSEL-EDIQTKGKEVENFEKNLEECITRITNTEKCLKELMELKTKA-EL-EECRSLRS-C-QLEERVSAMEDEMNDMK-EGKSREKRIKRNEQSLQEIWDYVKRPNL-LIGVPESDGENGTKLENTLQDVIQENFPNLARQAN-QIQEIQR-PQRYS-RRATPRHIIVRFTEVEMKEKMLRAAREKG-VTLKGKPIRLT-DL-AETLQARREWGPIFNILKEKNFQPRISYPAKLSFISEGEIKYFTDKQMLRDFVTTTPALQELLKEALNMERNN-YQ-LQNHAKM
>a_L1PA2::chr5:116863293-116869320(-)_201
MGKKQNRKTGNSKKQS-SPPPKE-SSSPA-EQSWMENDFDELREEGFR-SNYSEL-EDIQTKGKEVENFEKNLEECITRITNTEKCLKELMELKTKA-EL-EECRSLRS-C-QLEERVSAMEDEMNEMK-EGKFREKRIKRNEQSLQETWYYVKRPNL-LIGVPESDGENGTKLENTLQDIIQENFPNLARQAN-QIQEIQR-PLRYS-RRATPRHIIVRFTKVEMKKKMLRAARQKG-VTLKGKPIRLT-DL-AETLQARREWGPIFNILKEKNFQPRISYPAKLSFISEGEIKYFTDKQMLRDFVTIRPALQELLKEALNMERNN-YQ-LQNHAKM
>a_L1PA2::chr9:32729014-32735045(+)_202
MGKKQNRKTGNSRKQS-SPPPKE-SSSPA-EQSWTENDFDELREEGFR-SNNSEL-EDIQTKGKEVENFEKNLEEYITRITNIERCLKELMELKTKA-EL-EECRSLRS-C-QLEERVSAMEDEMNEMK-EGKFREKRIKRNEQSLQEIWDYVKRPNL-LIGVPESDGENGTKLENTLQDIIQENFPNLARQAN-EIQEIQR-PQRYS-RRATARHIIVRFTKVEMKEKMLRAAREKG-VTLKGKPIRLT-DL-AETLQARREWGPIFNILKDKNFQPRISCPAKLSFISEGEIKYFTEKQMLRDFVTTRPALKELLKEVLNMERNN-YQ-LQNHAKM
>a_L1PA2::chr4:66042329-66048361(+)_203
MGKKQNRKTGNSKNQS-SPPPKE-SSSPA-EQSWMENDFDELREEVFR-SNYSEL-EDIQTKGKEVENFEKNLEECITRITNREKCLKELMELKTKA-EL-EECRSLRS-C-QLEGRISAMEDEMNEMK-EGKFREKRIKRNEQNLQEIWDYVKRPNL-LTGVPESDGENGTKLENTLQDIIQENFPNLARQAN-QIQEIQR-PQRYS-RRATPRHIIVRFTKVEMK*KMLRAAREKG-VTLKGKPVRLT-DL-AETLQARREWGPIFNILKEKNFQPTISYPAKLSFISEGEIKYFTDKQMLRDFVTTRPALQELLKEALNMERNN-YQ-LQNHAKM
>a_L1PA2::chr1:80404087-80410104(-)_204
MGKKQNRKTGNSKKQS-SPPPKE-SSSPA-EQSWMENDFDELREEGFR-SNYSEL-EDIQTKGKEVENFEKNLEECITRVTNTEKCLKELMELKTKA-EL-EECRSLRS-C-QLEERVSAMEDEMNEMK-EGKFREKRIKRNEQSLQEIWDYVKRPNL-LIGVPESDGENGTKLENTLQDIIQENFPNLARQAN-QIQEIQR-PQRYS-RRATPRHIIVRFTKVEMKEKMLRAAREKG-VTLKGKPF*LT-DL-AETLQARREWGPIFNILKEKNFQPRISYPAKLSFISEGEIKYFTDKQMLRDLVTTRPALKELLKEVLNMERNN-Y*-LQNHAKM
>a_L1PA2::chr4:134655097-134661107(-)_205
MGKKQNRKTGNSKKQS-SPPPKE-SSSPA-EQSWMENEFDELREEGFR-SNYSEL-EDIQTKGKEVENFEKSLEECITRITNTEKCLKELMELKTKA-EL-EECRSLRS-C-QLEKRVSAMEDEMNEMK-EGKFREKRIKRNEQSLQEIWDYVKRPNL-LIGIPESDGENGTKLENTLQHIIQENFPNLARQAN-QIQEIER-PQRYS-RKATPRHIIVRFTKVEMKEKMLRAAREKG-VTLKGKPIRVT-DL-AETLQARREWGPIFNILKEKDFQPRISYPAKLSFISEG*IKYFTDKQMLTDSVTTRPALKELLKETLHMERNN-YQ-LQNHAKM
>a_L1PA2::chr4:54743283-54749302(+)_206
MGKKQNRKTGNSKKQS-SPPPKE-SSSPA-EQSWMENDFDELREEGFR-SNYSEL-EDIQTKGKEVENFXKNLEECITRITNTEKCLKELMELKTKA-EL-EECRSLRS-C-QLEERVSVMEDEMNEMK-EGKFREKRIKRNEQSLQEIWDYVKRPNL-LVGVPESDGENGTKLENTLQDIIQENFPNLARQVN-QIQEIQR-AQRYS-RRATPRHITVRFTKVEMKEKMLRGAREKG-VTLKGKPIRLT-DL-AETPQARREWGPIFNILKEKNFQPRISLPAKLSFISEGEIKYFTDKQMLRDFVTTRPALKELLKEALNMERNN-YQ-LQNHAKM
>a_L1PA2::chr1:112697421-112703432(-)_207
MGKKQNRKTGNSKKQS-PTPPNE-SSSPA-EQSWMENDFDELREEGFR-SNYSEL-EDIQTKGKEVENFEKNLDECITRITNTEKCLKELMELKTKA-EL-EECRSLRS-*-QLEERVSAMEDEMNEMK-EGKFREKRIKRNEQSLQEIWDYVKRPNL-LIGVPESDGENGTKLENTLQDIIQENFPNLARQAN-QIQEIQR-PQRYS-RRATPRHIIVRFTKVEMKEKMLRAAREKG-VTLKGKPIRLT-DL-AETLQARREWGPIFNILKEKNFQPRISYPAKLSFISEGEIKSFTDKQMLRDFVTTRPALKELLKEALNMERNN-YK-LQNHAKM
>a_L1PA2::chr5:91592785-91598802(-)_208
MGKKQNRKTGNSKKQS-SPPPKE-TSSPA-EQSWMENDFDELREEGFR-SNYSEL-EDIQTKGKEVENFEKNLEECITRITNTEKCLKELMELKTKA-EL-EEYRSLRS-C-QLEERVSAMEDEMNEMK-EGKFREKRIKRNEQSLQEIWDYVKRPNL-LIGVPESDGENRTKLENTLQDIIQENFPNLARQAN-QIQEIQR-PQRYS-RRATPRHIIVRYTKVEMKEKMLRAAREKV-VTLKGKPIRLT-DL-AETLQARREWGPIFNILKEKNFQPRISYPAKLSFISEGEIKYFTDKQMLRDFVTTRPALKELLKEPLNMERNN-YQ-LQNHAKM
>a_L1PA2::chr1:169220799-169226829(-)_209
MGKKQNRKTGNSKKQS-SPPPKE-SSSPA-EQSWMENDFDELREEGFR-SNYSEL-EGIQTKGKEVENFEKDLEECITRITNTEKCLKELMELKTKA-EL-EERRSLRS-C-QLEERVSVMEDEMNEMK-EGKFREKRIQRNE*SLQEIWDYVKRPNL-LIGVPESDGENGTKLENTL*DIIQENFPNLARQAN-QIQEIQR-PQRYS-RRATPRHIMVRFTKVEMKVKMLRAAREKG-VTLKGKPIRLT-DL-AETLQARREWGPIFTILKEKNFQPRISYPAKLSFISEGEIKYFTDKQMLRDFVTTRPALKELLKEALNMERSN-YQ-LQNHAKM
>a_L1PA2::chr1:112764040-112770058(+)_210
MGKKQNRKTGNSKKQS-SPPPKE-SSSSA-EQSWMENDFDELREEGFR-SNYSEL-EDIQTKDKEVENFEKNLEECMTRITYTEKCLKELMELKTKA-EL-EECRSLRS-C-QLEERVSAMEDEMNEMK-EGKFREKRIQRNEQSLQEIWDYVKRPNL-LIGVPESDGENGNKLENTLQDIIQENFPNKARQAN-QIQEIQR-PQRYS-RRATPRHIIVRFTKVEMKEKMLRAAREKG-VTLKGKPIRQR-DI-AETLQARREWGPIFNILKEKNFQPRISYPAKLSFISEGEIKYFTDKQMLRDFVTTRPALKELLKEALNMERNN-YQ-LQNHAKM
>a_L1PA2::chr4:66859017-66865020(-)_211
MGKKQNRKTGNSKKQS-SPPPKE-SSSPA-EQSWMENYFDELREEGFR-SNYSEL-EDIQTKDKEVENFEKNLEECITRITNTEKCLKELMEQKTKA-EL-EECRSLRS-C-QLEESVSAMEDEMNEMK-EGKFREKRIKRNEQSLQEIWDYVKRPHL-LIGVPESDRENGTKLENTLQDIIQENFPNLARQAN-QIQEIQR-PQRYS-RRATPRHIIVRFTKVEMKEKMLRAAREKG-VTLKGKPIRLT-DL-AETLQARREWGPIFNILKDKNFQPRISYPAKLSFVSEGEIKYFTDKQMLRDFVTTRPALKELLKEALNMESNN-YQ-LQNHAKM
>a_L1PA2::chr6:87607435-87613456(+)_212
MGKKQNRKTGNSKKQS-SPPLKE-SSSPA-QQSWMENDFDELRGEGFR-SNYSEL-EDIQTKGKEVENFEKNLEECITRITNTEKCLKELMELKTKA-KL-EECRSLRS-C-QLEETVSATEDEMNEMK-EGKFREKRIKRNEQSLQEIWDYVKRPNL-LIGVPESDGENGTKMENTLQDIIQENFPNLARQAN-QIQEIQR-SQRYS-RRATPRHITVRFTKVEMKEKMLRAAREKG-VTLKGKPIRLT-DL-AETLQARREWGPIFNILKEKNFQPRISYPAKLSFISEGEIKYSTDKQMLRDFVTTRPALKELLKEVLNMERNN-YQ-LQNHAKM
>a_L1PA2::chr18:44874596-44880614(-)_213
MGKKQNRKTGNSKKQS-SPPPKE-SSSPA-EQS*MENDFDELREGGFR-SNYSEL-EDIQTKGKEVENFEKNLEECITRITNTEKCLKELMELKTKA-EL-EECRSLKS-C-QLEESVSAMEDEMNEMK-EGKFREKRIKRNDQSLQEIWDYVKRPNL-LIGVPESDGENGTKLENTLQDIIQENFPNLATQAN-QIQEIQK-PQRYS-RRATPRHIMVRFTKAEMKEKMLRADREKS-VTLKGKPIRLT-DL-AETLQTRRE*GPIFNILKEKNFQPRISHPAKLSFISEGEIKYFTDKQMLRDFVTTRPVLKELLKEALNMERNN-YQ-LQNHAKM
>a_L1PA2::chr5:127069623-127075644(-)_214
MGKKQNRKTGNSKKQS-SPPPKE-SSSPA-EQSWMENDFDELREEGFR-SNYSEL-EDIQTKGKEVENXEKNLEECVTRITNTEKCLKKLMELKTKA-EL-DECRSLRS-C-QLKERVSAMEEEMNEMK-EGKFREKRIKRNEQSLQEIWDYVKRPNL-LIGVPESDGENGTKLENTLQDIIQENFPNLARQAN-QIQEIQR-PQRYS-RRATPRHIIVRFTKVEMKEKMLRAAREKG-VTLKGKPIRLT-DL-AETLQARREWGPIFNILKGKNFQPRISYPANLSFISEGEIKYFTDKQMLRDFVTTRPALQELLKEALNMERNN-YQ-LQNHAKM
>a_L1PA2::chr16:86295779-86301803(+)_215
MGKKQNXKTGNSKKQS-SPPPKG-SSSPA-EQSWMGNDFDKLREEGFR-SNYSEL-EDIQTKGKEVENFEKNLEECITRITNTEKCLKELMELKTKA-EL-EECRSLRS-C-QLEERVSAMEDEMNEMK-EGKSREKRIKRNEQSLQEIWDYVKRPNL-LIGVPESDGENGTKLENTLQDIIQENFPNLARQAN-QIQEIQR-PQQYS-RRATPRHVIVRFSKVEMRXKMLRTAREKG-VTLKGKPIRLT-DL-AETLQARREWGPIFNILEEKCFQPRISYPAKLSFISEGEIKYFTDKQMLRDFVTTRPALKELLKKALNMERNN-YQ-LQNHAKM
>a_L1PA2::chr4:111791965-111797977(-)_216
TGKKQNRKTGNSKKQS-SPPPKE-SSSPA-EQSWMENDFDELREGGFR-SNYSEL-EDVQTKGKEVENFXKNLEECITRITNTEKCLKELMQLKTKA-EL-EECRSLRS-C-QLEERVSVMEDEMNEMK-EGKFREKRIKRNEQSLQEIWDYVKRPNL-LIRVPESDGENGTKLENTLQDTIQENLPNLARQAN-QIQEIQR-PQRYS-RRATPRHIIVRFTKVEMKEKMLRAAREKG-VTLKGKPIRLT-DL-AETLQARREWGPIFNILKEKNFQPRISYPAKLSFMSEGEIKYFTDKQMLXDFVTTRPALKELLKEALNMERNN-YQ-LQNHAKM
>a_L1PA2::chr1:207903811-207909840(+)_217
MGKKQNRKTGNSKKQS-SPPPKE-SSSPA-EQSWTENDFDELREEGFR-SNYSEL-EDIQTKGKEVENFEKNLEECITRVTNTEKCLKELMELKTKA-EL-EECRSLRS-C-LLEERVSAMEDEMNEMK-EGKFREKRIKRNEQSLQEIWDYVKRPNL-LIGVPESDGENGTKLENTLQDIIQENIPNLARQAN-QIQEIQR-PQRYS-RRATPRHIIVRFTKVEMKEKMLRAARXKG-VTLKGKPIRLT-DL-AETLQARRE*GPIFNILKEKNFQPRIAYPAKLSFISEGEIKYFTDKQMLRDFGTTRPALKELPKEALNMERNN-YQ-LQNHAKM
>a_L1PA2::chr18:31911079-31917100(+)_218
MGKKQNRKTGNSKKQS-SPPPKE-SSSPA-EQSWMENDFDELREEGFR-SNYSEL-EDIQTKGKEVENFEKNLEECITRITNTEKCLKELMELKTKA-EL-EESRSLRS-C-QMEERVSAMEDEMNEMK-EGKLREKRIKRNEQSLQEIWDYVKRPNL-LIGVPESDGENGTKLENTLQYIIQENFPNLARQAN-QIQEIQR-PQRYS-RRATPRHIIVRFTKVEMKEKMLRAAREKG-VTLKGKPIRLT-DL-AETLQARREWGPIFNILKEKNFQPRISYPAKLSFISKGEIKYFTDKQMLTDFVTTQPALKELLKEALNMERNN-YQ-LQNHAKM
>a_L1PA2::chr4:107856260-107862304(+)_219
MGKKQNRKTGNSK*QS-SPPPKE-SSSPA-EQSWMENDFDELREEGFR-SNYFEL-EDIQTKGKEVENFEKNLEECITRITNTEKCLKELMELKTKA-EL-EECRSLRS-C-QLEEKVSAMEDEMNEMK-EGKFREKRIKRNEQSLQEIWDYVKRPNL-LTGVPERDGENGTKLENTLQDIIQENFPNLARQAN-QIQEIQR-PQGYS-RRATPRHIIVGFTKVEMNEKMLRAAREKG-VTHKGKPIRLT-DL-AETLQARREWGPIFNILKEKNFQPRISYPAKLSFISEGEIKYFTDKQMLRDFVTTRPALKELLKEALNMERNN-YQ-LQNHAKM
>a_L1PA2::chr11:108131353-108137370(+)_220
MGKKQNRKTGNSKKQS-SPPPKE-SSSPA-EQSWMENDFDELREEGFR-SNYSEL-EDIQTKGKEVENFEKNLEECITRITNTEKCLKEPMELKTNA-EL-EECRSLRS-C-QLEERVSAMEDEMNEMK-EGKFREKRIKRNEQSLQEIWDYGKRPNL-LIGAPESNGENGTKLENTLQDIIQENFRNLARQAN-QIQEIQR-PQRYS-RRATPRHIIVRFTKVEMKENMLRAAREKG-VTLRGKHIRLT-DL-AETLQARREWGPIFNILKEKNFQPRISCPSKLSFISEGEIKYFTDKQMLRDFVTTRPALQELLKEALNMERNN-YQ-LQNHAKM
>a_L1PA2::chr10:42930829-42936860(+)_221
MGKKQKRKTGNSKK*S-SPPPKE-SCSPA-EQSWMENDFDELREEGFT-SNYSDL-EDIQTKGKEVENFEKNLEECITRITNTEKCLKELMELKTKA-EL-EECRSLRS-C-QLEERVSAMEDEMNEMK-EGKFREKRIKRNEQSLQEIWDYVKRPNL-LTGVPESDGENGTKLENTLQDIIQENFPNLARQAN-QIQEIQR-PQRYS-RRATPRHIIVRFTKVEMKAKMLRAAREKG-VTLKGKPIRLT-DL-AETLQARREWGPIFNILKEKNFQPRISYPAKLSFISEGEIKSFTDKQMLRDFVTTRPALQELLKEALNMERNN-YQ-LQNHAKM
>a_L1PA2::chr3:6526598-6532616(-)_222
IGKKQNRKTGNSKKQS-SPPPKE-SSSTA-EQSWMENDFDKLREEGFR-PNYSEL-EDIQTKGKEVESFQKNFEE*LTRITNTEKCLKELMELKTKP-EL-EECRSLRS-C-HLEESVSAMEDEMNEMK-EGKFREKRIKRNEQSLQEIWDYVKRPNL-LIGVPESDGENGTKLENTLQDIIQENVPNLARQAN-QIQEIQR-PQRYS-RRATPRHIIVRFTKVEMKEKMLRAAREKG-VTLKGKPIRLT-DL-AETLQARREWGPIFNILKEKNFQPRISYPAKLSFISEGEIKYFTDKQMLRDFVTTRPALKELLKEALNMERNN-YQ-LQNHAKM
>a_L1PA2::chr2:77002884-77008884(-)_223
TGKKQNRKTGNSEKQS-SPPPKE-SSSPA-EQSWMENDFDKLREEDFR-SNYSEL-EDIETKGKEVENFEKNLEECITRITNTEKCLKEVMELKTKA-EL-EECRSLRS-C-QLEKRVSAMEDEMNEMK-EGXFRGKRIKRNEQSLQEIWDYVKRPNL-LIGVPESDGENGTKLENTLQEIIQENFPNLARQAN-QIQEIQR-TQRYS-RRATPRXIIVRFTKVEMKEKMLRAAREKG-VTLKGKPIRLT-DL-AETLQARREWGPIFNIHKEKNFQPRIAYPAKLSFISEGEIKYFTDKQMLRDFVTTRPALQELLKEALNMERNN-YQ-LQNHAKM
>a_L1PA2::chr1:185856438-185862466(-)_224
MGKKQNRKTGNSKNQS-SPPPKE-SSSPA-EQSWTENDFDELREEGFR-SNYSEL-EDIQTEGKEVENFKKNLEECITRITNTERCLKELMELKTKA-EL-EECRSLRT-C-QLEERVTAMEDEMNEMK-EGKFREKRIKRNEQNLQEMWDYVKRPNL-LIGVPKSDGENGTKLENSLQGIILENFPNLARQAN-QIQEIER-PQRYS-RRATPRHIIVRFTKVEMKEKMLRAAREKG-VTLKGKPIRLT-DL-AETLQARREWGPIFNFLKEKNFQPRISYPAKLSFISEGEIKYFTDKQMLRDFVTTRPALKELLKEALNMXRNN-YQ-LQNHAKM
>a_L1PA2::chr10:84103818-84109842(-)_225
MGKKQNRKTGNSKKQS-SPPPKE-SSSPA-KQSWMENDFDELRXXGFR-SNYSEL-EDIQTKGKEVENFEKNLEECITRITNTEKCLKELMELKTKA-EL-EECRSLRS-C-QLEERVSAMEDEMNEMK-DGKFREKRIKRNEQSLQEIWDYVKRPNL-LIGVPESDGENGAKLENTLQDIIQENFPNLARQAN-QIQEIQR-PQRYS-RRATPRHIIVRFTKVEMKEKMLRAAREKG-VTLKGKPIRLT-DL-AETLQARREWGPIFNILKEKNFQPRISYPAKLSFISEGEIKYFTDKQMLRDFVTTRPALKELLKEALNMEKNN-YQ-LQNHAKM
>a_L1PA2::chr1:89878138-89884174(-)_226
MGKKQNRKTGNSKKQS-SPPPKE-SSSPA-EQSWMENDFDELREEGFR-SNYTEL-EDIQTKGKEVENFEKNLEECITRITNTEKCLKELMELKAKA-EL-EECRSLRS-C-QLEERVSAMEDEMNEMK-EGKFRDKRIKRNEQSLQEIWDYVKRPNL-LIGVPESDGENGTKLENTLQDIIQENFPNLARQAN-QIQEIQR-PQRYS-RRATPRHIIVRFTKVEMKEKMLRAAREKG-VTHKGKPIRLT-DL-AETLQARREWGPIFNILKEKNFQPRISYPAKLSFISEGEIKYFTDNQMLRDFVTTRPALKELLKETLNMERNN-YQ-LQNHAKI
>a_L1PA2::chr11:27241250-27247279(+)_227
MAKKQNRKTGNSKKQS-SPPPKE-SSSPA-EQSWMENDFDELREDGFR-SNYSEL-EDIQTKGKEVENFEKNLEECITRITNTEKCLKELMELKTKA-EL-EECRSLRS-C-QLEVRVSAMEDEMNEMK-EGKFREKRIKRNKQSLQEIWDYVKRPNL-LIGVTESDGENGTKLENTLQDIIQENFPNLARQAN-QIQEIQR-PQRYS-RRATPRHIIVRFTKVEMKEKMLRVAREKG-VTLKGKPIRLT-DL-AETLQARREWGQIFNILKEKNFQPRISYPAKLSFKSEGEIKYFTDKQMLRDFVTTRPALQELLKEALNMERNN-YQ-LQNHAKM
>a_L1PA2::chr11:63202775-63208798(+)_228
MGKKQNRKTGNSKKQS-SPPPKE-SSSPA-EQSWMENDFDELREEGFR-SNYSEL-EDIQTKGKEVENFEKNLEECITRITNTEKCLKELMELKAKA-EL-EERRSLRS-C-QLEERVSVMEDEMNEMK-EGKFREKRIKRNEQNLQEIWDYVKRPNL-LIGVPESDGENGTKLENTLQDIIQENFPNLARQAN-QIQEIQR-PQRYS-RRATPRHIIVRFTKVEMKEKMLRAAREKG-VTIKGKPIRLT-DL-AETLQARRDWGQIFNILIEKNFQPRISYPAKLSFISEGEIKYFTDKQMLRDFVTTRPALKELLKEVLNMERNN-YQ-LQIHAKM
>a_L1PA2::chr12:17921294-17927323(-)_229
MGKKQNRKTGNSKKQS-SPPPKE-SSSPA-EQSWMENDFDELREEGFR-SNSSEL-EDIQTKGKEVENFEKHLEECITRITNTEKCLKELKELKTKA-EL-EECRSLRS-C-QLEERVSAMEDEMNEMK-EGKFREKRIKRNEQSLQEIWDYVKRPNL-LIGVPESDGENGTKLENTLQDIIQENFPNLARQAN-QIQEIQR-PQRYS-RRATPRHIIVRFTKVEMKEKMLRAAREKG-VTHKGKPIRLT-DL-AETLQARREWGPIFNILKEKNFQPRISYPAKLSFISEGEIKYFTDKQMLRDFVTTRPALKELLKEALNMERNN-YQ-LQNHAKM
>a_L1PA2::chrX:131290173-131296186(-)_230
MGKKQNRKTGNSKKQS-SPPPKE-SSSPA-EQSWMENDFDELREEDFR-SNYSEL-EDIQTKGKEVENFEKNLEECITRITNREKCLKELMELKTKA-EL-EECRSLRS-C-QLEERVSAMEDEMNEMK-EGKFREKRIKRNEQSLQEIWDYVTRPNL-LIGVPESDGENGTKLENTLQDIIQENFPNLARQAN-QIQEIQR-RQRYS-RRATPRHIIVRFTKVEMEEKMLRAAREKG-VTLKGKPIRLT-DL-TETLQARREWGPIFNILKEKNFQPRTSYPAKLSFISEGEIKYFTEKQMLRDFVTTRPALKELLKEALNMERNN-*Q-LQNHAKM
>a_L1PA2::chr4:69375522-69381538(-)_231
MGKKQNRKTGNSKKQS-SPPPKE-SSSPA-EQSWMENDFDELREEGFR-SNYSEV-EDIQTKGK*VENFEKNLEECITRITNTEKCLKELMELKTKA-EL-EECRSLRS-C-QLEERVSAMEDEMNEMK-EGKFREKRIKRNEQSLQEIWDYVKRPNL-LIGVPESDGENGTKLENTLQGIIQENFPNLARQAN-QIQEIQR-PQRYS-RRATPRHIIVRFTKVEMKKKMLRADREKG-LTLKGKPIRLT-DL-AETLQARREWGPILNILKEKNFQPRISYPAKLSFISEGEIKYFTDKQMLKDFVTTSPALKELLKEMLNMERNN-YQ-LQNHAKM
>a_L1PA2::chrX:67436757-67442781(+)_232
MGKKQNRKTGNSKKQS-SPPPKE-SSSPA-EQSWMENDFDELREEGFR-SNYSEL-EDIQTKGKEVENFEKNLEECITRITNTEKCLKELMELKTKA-EL-EECRSLRS-C-QLEERVSAMEDEMNEMK-EGKFREKRIKRNEQSLQEIWDYGKRPNL-LIGVPERDGENGTKLENTLQDIIQEKFPNLARQAN-QIQEIQR-PQRYS-KRATPRHIIVRFTKVEMKEKMLRATREKG-VTLKGKPIRLT-DL-AETLQARREWGPIFNILKEKNSQPRISYPAKLSFISEGEIKYFTDKQMLRDFVTTRPALQELLKEALNMERNN-YQ-LQNHAKM
>a_L1PA2::chr18:66452071-66458090(-)_233
MGKKQNRKTGNSKKQR-SPPPKE-SSSPA-EQSWTENDFDELREEGFR-SNYSEL-EDIQTKGKEVENFEKNLEECITRITNTEKCLKELMELKTKA-EL-EECRSLRS-C-QLEERVSAMEDEMNEMK-EGKFREKRIKRNEQSLQEIWDYVKRPNL-LIGVPESDGENETKLENTLQDIIQENFPNLAKQAN-QIQEIQR-PQRYS-RRATPRHIIVRFTKAEMKEKMLRAAREKG-VTLKGKPIRLT-DL-AETLQARREWGPIFNILKDKNFQPRISYPAKLSFISEGEIKYFTDKQMLRDFVNTRPALKELLKEALNMERNN-YQ-LQNHAKM
>a_L1PA2::chrX:130286246-130292269(-)_234
MGKKQNRKTGNSKK*S-SPPPKE-SSSPA-EQSWTENDFDELREKGFR-SNYSEL-EDI*TKGKEVENFEKNLEECITRIINREKCLKELMELKTKA-EL-EECRSLRS-C-QLEERVSAMEDEMNEMK-EGKFREKRIKRNEQSLQEIWDYVKRPNL-LTGVPESDGENGTKLENTLQDIIQENFPNLARQAN-QIQEIQR-PQRYS-RRATPRHIIVRFTKVEMKEKMLRAAREKG-VTLKGKPIRLT-DL-AETLQARREWGPIFNILKEKNFQPRISYPAKLSFISEGEIKYFTDKQMLRDFVTTRPALKELLKEALNMERNN-YQ-RQNHAKM
>a_L1PA2::chr1:69341460-69347488(-)_235
MGKKQNRKTGNSKQQS-SPPPKE-SSSPA-EQSWMENDFEELKEDGFR-SNYSEL-EDIQTKGKEVENFEKNLEECITRITNTEKCLKELMELKTKA-EL-EECRSLRS-C-QLEERVSAMEDEMNEMK-EGKFREKRIKRNEQSLQEIWDYMKRPNL-LIGVPESDGENGTKLENTLQDIIQENFPNLARQAN-QIQEIQR-PQRYS-RRATPRHIIVRFTKVEMKXKMLRAAREKG-VTPKGKPIRLT-DL-AETLQARREWGPIFNILKEKNFQPRISYPAKLIFISEGEIKYFTDKQMLGDFVTTRPALQELLKEALTMERNN-YQ-LQNYAKM
>a_L1PA2::chr12:89102634-89108662(-)_236
MGKKQNRKTGNSKKQS-SPPPKE-SSSPA-EQSWMENDFDELREEGFR-SNYSEL-EDIQTKGKEVENFEKNLEECISRITNTEKCLKELMELKTKA-EL-EECRSLRS-C-QLEERVSAMEDEMNEMK-EGKFREKRIKRNEQSLQEIWDYVKRPNL-LIGVPESDGENGTKLENTLQDIIQENFPNLARQAN-QIQEIQR-PQRYS-RRATPRHIIFRFTKVEMKEKMLRAAREEG-VTLKGKPIRLT-DL-AETLQARREWGPIFNILKEKNFQPRISYPAKLSFISEGEIKYFTDKQMLKDFVTTRPALKELLKETLNMERNN-YQ-LQNHAKM
>a_L1PA2::chr4:167384464-167390497(+)_237
MGKKQNRKTGNSKKQS-SPPAKE-SSSPA-EQSWTENDFEELREEGFR-SHYSEL-EDIQTKGKEVENFEKNLEECITRISNTEKCLKELMELKTKA-EL-EECRSLRS-C-QLEERVSAMEDEMNEMK-EGKFREKRIKRNEQSLQGIWDYVKRPNL-LIGVPESDGENGTKLENTLQDIIQENFPNLARQAN-QIQEIQR-PQRYS-KRATPRHIIVRFTKVEMKEKMLRAAREKG-VTLKGKPIRLT-DL-AETLQARREWGPIFNILKEKNFQPRISYPAKLSFISEGEIKYFTDKQMLRDFVTTRPALKELLKEVLNMERNN-YQ-LQNHAKM
>a_L1PA2::chr5:89504152-89510185(+)_238
MGKKQNRRNGNSKNQS-SPPPKE-SSSPA-EQSWTENDFDELREEGFR-SNYSEL-EDIQTKGKEVENFEKNLEECITRITNTEKCLKELMELKTKT-EL-EECRSLRS-C-QLEERVSAMEEEMNEMK-EGKFREKRIKRNEQSLQEIWDYVKRPNL-LIGVPESDGENGTKLENTLQDIIQENFPNLARQAN-QIQEIQR-PQRYS-RRATPRHIIVRFTKVEMKEKMLKAAREKV-VTLKGKPIRLT-DL-AETLQARREWGPIFNILKEKNFQPRISYPAKLSFISEGEIKYFTDKQMLRVFVTTRPALKELLKEALNMERNN-YQ-LQNHAKM
>a_L1PA2::chr8:90547469-90553498(+)_239
MGEKQNRKTRNSKKQS-SPPPKE-SSSPA-EQRWMENDFDELREEGFR-*NYSEL-EDIQTKGKEVENFEKNLEECITRITNTEKCLKELMELKTKA-EL-EECRSLRS-C-QLEERVSAMEDEMNEMK-EGKFREKRIKRNEQSLQEIWDYVKRLNL-LIGVPESDGENGTKLENTLLDIIQENFPNLARQAN-QIQEIQR-PQRYS-RTTTPRHIIVRFTKVEMKEKMLRAAREKG-VTLKGKPIRLT-DL-AETLQARREWGPIFNILKEKNFQPTISYPAKLSFISEGEIKYFTDKQMLRDFVTTGPALQELLKEALNMERNN-YQ-LQNHAKM
>a_L1PA2::chr5:100515834-100521851(+)_240
MGKKQNRKTGNSKKQS-SPPPKE-SSSPA-EQSWMENDFDKLREEGFR-SNYSEL-EDIQTKGKEVENVEKNLEEWITRITNTEKCLKELMELKTKA-EL-EECRSLRS-C-QLEERVSAMEDEMNEMK-EGKFREKRIKRNGQSLQEIWDYVKRPNL-LIGVPESDGENGTKLENTLQDII*ENFPNLARQAN-QIQEIQR-PQRYS-RRATPRHIIVRFTKVEMKEKMLRAAREKG-VTLKGKPIRLT-DL-AETLQARREWGPIFNILKEKNFQPRISYPAKLSFISEGEIKYFTDKQMLRDFVTTRPALQELLKEALNMERNN-YQ-MQNHAKM
>a_L1PA2::chr4:11062539-11068562(-)_241
MGKKQNRKTGNSKKQS-SLPPKE-SSSPA-EQSWMENDFDELREEGFR-SNYSEL-EDIRTKGKEVENFEKNLEECITRITNTEKCLKELMELKTKA-EL-EECRSLRS-C-QLEERVSAMEDEMNEMK-EAKFREKRIKRNEQSLQEIWDYVKRPNL-LIGVPESDGENGTKLENTLQDIIQENFPNLARQAN-QIQEIQI-PQIYS-RRATPRHIIVRFTKVEMKEKMLRAAREKG-VTLKGKPIRLT-DL-AETLQARREWGPIFNILKEKNFQPRISYPAKLSFISEGEIKYFTDKQMLRDFVTTRPALQELLKEALNMERNN-YQ-LQNHAKM
>a_L1PA2::chr18:25089972-25096003(+)_242
MGKKQNRKTGISKKQS-SSPPKE-SSSPA-EQSWTENDFDELREEGFR-SNYSEL-EDVQTKGKEVENFEKNLEECITRITNTEKCVKELMELKTKA-LL-EECRSLRS-C-QLEERVSAMEDEMNEMK-EGKFREKRIKRNEQSLQEIWDYVKRPNL-LIDVPESDGENGTKLENTLQDIIQENFPNLARQAN-QIQEIQR-PQRYS-RRATPRHIIVRFTKVEMKEKMLRAAREKG-VTLKGKPIRLT-DL-AETLQARREWGPIFNILKEKNFQPRISHPAKLSFISEGEIKYFTDKQMLRDFVTTRPALKELLKEALNMERNN-YQ-LQNHAKM
>a_L1PA2::chr8:104795497-104801491(-)_243
MGKKQNRKTGNSKKQS-SPPPKK-SSSPA-EQSWMENDFDELREESFR-SNYSEL-EDIQTKGKEVENFEKNLEECITRITNTEKCLKGLMELKTKA-EL-EECRSLRS-C-QLEERVSAMEDEMNEMK-EGKFREKRIKRNEQSLQEVWDYVKRPNL-LIGVPESDGENGTKLENTLQDIIQENFPDLARQAN-QIQEIQR-PQRYS-RRATPRXIIVRFTKVEMKEKMLRAAREKG-VTLKGKPIRLT-DL-AETLQARRE*GPIFNILKEKNFQPRISYPAKLSFISEGEIKYFTDKQMLRDFVTTRPALKELLKEALNMERNN-YQ-LQNHAKM
>a_L1PA2::chr3:21291216-21297247(-)_244
MGKKQNRKTRNSKKQS-SPPPKE-SSSPP-EQSWMENDFDEVREEGFR-SNYSEL-EDIQTKGKEVENFEKNLEECITRITTTEKCLKELMELKIKA-EL-EECRSLRS-C-QLEERVSAMEDEMNETK-EGKFREKRIKRNEQSLQEIWDYVKRPNL-LIGVPESDGENETKLENTLQDIIQENFPNLARQGN-*IQEIQR-PQRYS-RRATPRHIIVRFTKVEMKEKMLRAAREKG-VTLKGKPIRLT-DL-AETLQARREWGPIFNILKQKNFQSRISYPVKLSFISKGEIKYFTDKQMLRDFVTTRAALEELLKEVLNMERNN-YQ-LQNHAKM
>a_L1PA2::chr4:133552441-133558459(-)_245
MGKKQNRKTGNSKKQS-SPPPKE-SSSAA-EQSWMENDFDELREEGFR-SNYSEL-EDIQTKGKEVENFEKNLEECITRITNTEKCLKELMELKTKA-EL-EECRSLRS-R-QLEERVSAMEDEMNEMK-EGKSREKRIKRNEQSLQEIWDYVKRPNL-LIGVPESDGENGTKLENTLQDIIQENFPNLARQAN-QIQEIQR-PQRYS-RRATPRHIIVRFTKVEMKEKMLRAAREKG-VTLKGKRITLT-DL-AETLQARRERGPIFNILKEKNFQPRISYPAKLSFISEGEIKYFTDKQMLRDFVTTSPALQELLKEALNMERNN-YQ-LQNHAKM
>a_L1PA2::chr6:83268120-83274140(+)_246
MGKKQNRKTGNSKKQS-SPPPKE-SSSPA-EKSWMENDFDELREEGFR-SNYSEL-EDIQTKGKEVENFERNLEECITRITNTEKCLKELMELKTKA-EL-EECRSLRS-C-QLEERVSAMEDEMNEMK-EGKFREKRIKRNEQSLQEIWDYVKRPNL-LIGVPESDGENGTELENTLQDIIQENFPNLARQDN-QMQEIQR-PQRYS-RRATPRHIIVRFTKVEMKEKMLRAAREKC-VTLKGKPIRLT-DL-AETLQARREWGPIFNILKEKNFQPRISYPAKVSFISEGEIKSFTDKQMLRDFVTTRPALQELLKEALNMERNN-YQ-LQNHAKM
>a_L1PA2::chr7:114665168-114671169(-)_247
MGKKQNRKTGNSKKQS-SPPPKE-SSSPA-EKSWMENDFDELREEGFR-SNYSEL-EDIQTKGKEVENFEKNLEECITRITNTEKCLTELMELKTKA-EL-EEYRSLRG-C-QLEERVSAMEDEMNEMK-EGKFREKRIKRNEQSLQEI*DYVKRPNL-LIGVPESDGENGTKLENTLQDIIQENFPNLARQAN-QIKEIQR-PQRYS-RRATPRHIIVRFTKVEMKEKMLRAAREKG-VTLKGKPIRLT-DL-AETLQARREWGSIFNILKEKNFQPRISYPAKLNFISKGEIKYFTEKQMLRDFVTTRPALKELLKEALNMERNN-YQ-LQNHAKM
>a_L1PA2::chr5:50546580-50552604(+)_248
MGKKQNRKTGNSKKQS-SPPPKE-SSSPA-EQSWMENDFDELREEGFR-SNYSEL-EDIQTKGKEVENFEKILEECITRITNTEKCLKELMELKTKA-EL-EECRSLRS-C-QLEERVSAMEDEMNEMK-EGKFREKRIRRNEQSLQEIWDYVKRPNL-LIGVPESDGENGTKLENTLQDIIQENFPNLARQAN-QIQEIQR-PQRYS-RRATPRHIIIRFTKVEMKEKILRAAREKG-VTLKGKPIRLT-DL-AETLQARREWGPIFNILKEKNFQPRISYPAKLSFISEGEIKYFKDKQMLRDFVTTRSALKELLKEALNMERNN-YQ-LQNHAKM
>a_L1PA2::chr2:147163309-147168909(+)_249
MGKKQNRKTGNSKKQS-SPPPKE-SSSPA-EQSWMENDFEELREESFR-SDYSEL-EDIQTKGKEVENFEKNLEECITRITNTEKCLKELMELKTKA-EL-EECRSLRS-C-QLEESVSAMDDEMNEMK-EGKSREKRIKRNEQSLQEIWDYVKRPNL-LIGVPESDGENGTKLENTLQDIIQENFPNLARQAN-QIQEIQR-PQR*S-RRATPRHIIVRFIKVEMKEKMLRAAREKG-VTLKEKPIRLT-DL-AETLQARREWGPIFNILKEKNFQPRISYPAKLSFISEGGIKYFTDKQMLRDLVTTRPALQELLKEALNMERNN-YQ-LQNHAKM
>a_L1PA2::chr2:66404302-66410334(+)_250
MGRKQSRKTGNSKKHS-SPPPKE-SSSPA-EQSWMENDFDELREEGFR-SNYSEL-EDIQTKGKEVENFEKNLEECITRITNTEKCLKELMELKTKT-EL-EECRSLRS-C-QLEERVSAMEDEMNEMK-EGKFRENRIKRNEQSLQEIWDYVKTPNL-LIGVPESDGENGTKLENTLQDTIQENFPNLASQAN-QIQEIQR-PQRYS-RRTTPRHIIVRFTKVEMKEKMLRAAREKG-VTHKGKPIRLT-DL-AETLQARREWGPIFNILKEKNFQPRISYPAKLSFISEGEIKYFTDKQMLRDFVTTRPALKELLKEALNMERNN-YQ-LQNHAKM
>a_L1PA2::chr6:127914437-127920437(+)_251
MGKKQNRKTGNSKKQS-SPSPKE-SSSPA-EQSWMENDFDELREEGFR-SNYSEL-EDIQTKGKEVENFXKNLEXCITRITNTEKCLKELMELKTKA-EL-EECRSLRS-C-QLEERISAMEDEMNEMK-EGKFREKRIKRNEQSLQEIWDYVKRPNL-LIGVPESDGENGTKLENTLQDIIQEHFPNLARQAN-QIQEIQR-PQRYS-RRATPRHIIIRFTKVAMKEKMLRAAREKG-VTLKGKPIKLT-DL-AETLQARREWGPIFNILQEKNFQPRISYPAKLSFISEGEIKYFTDKQMLRDFVTTRPALKELLKEALNMERNN-YQ-LQNHAKM
>a_L1PA2::chr1:216658987-216664956(+)_252
MGKKQNRKTGNSKKQS-SPPPKE-SSSPA-EQSWMENDFDELREEGFR-SNYSEL-EDIQTKGKEVENFEKNLEECITRITNTEKCLKELMELKTKA-EL-EECRSLRS-C-QLEERVSAMEDEMNEMK-EGKFRKKRIKRNEQSLQEIWDYVKRPNL-LIGVPESDGENGTKLENTLQDIIQENFPNLARQDN-QIQEIQR-PQRYS-RRATPRHIIIRFTKAEMKEKMLKAARKKG-VTLKGKPIRLT-DL-AEILQARREWGPIFNILKEKNFQPRISYPAKLSFISEGEIKYFTDKEMLRDFVTTRPALQELLKEALNVQRNN-YQ-LQNHAKM
>a_L1PA2::chr3:88552251-88558272(-)_253
MGKKQNRKIGNSKKQS-SPPPKE-SSSPA-EQSWMENDFDELREEGFR-SNYSEL-EDIQTKGKEVENFEKNLEECITRITNTEKCLKELMKLKTNT-EL-EECRSLRS-H-QLEERVSAMEDEMNEMK-EGKFREKIIKRNEQSLQEIWDYVKRPNL-LIGVPETDGENGTKLENTLQDIIQENFPNLARQAS-QIQEIQR-PQRYS-RRATPRHIIVRFTKVEMKEKMLRAAREKG-VTLKGKPIRLT-DL-AETLQARREWGPIFDILKEKNFQPRISYPDKLSFISEGEIKYFTDKQMLRDFVTTRPALQELLKEALNMERNN-YQ-LQNHAKM
>a_L1PA2::chr1:118823510-118829528(+)_254
MGKKQNRKTGNSKKQS-SPPPKE-SSSPA-EQSWMENDFDELREEGFR-SNYSEL-EDIQTKGKEVENFEKNLEECITRITNTEKCLKELIELKTKA-EL-EECRSLRS-C-QLEERVSAMEDEMNEMK-EGKFREKRIKKNEQSLQEIWDYVKRPNL-LIGVPESDGENGTKLENTLQDIIQENFPNLARQAN-QIQEIQR-QQRYS-RRATPRHIIVRFTKVEMKEKMLRAAREKG-VTHKGKPIRLT-DL-AETLQARREWGPIFNILKEKNFQPRISYPAKLSFISEGEIKYFTVKQMLRDFVTTRPALKELLKEALNMERNN-YQ-LQNHAKM
>a_L1PA2::chr15:50070706-50076715(-)_255
MGKKQNRKTGNSKKQS-SPPSKE-SSSPA-EQRWMENDFDELREEGFR-SNYSEL-EDIQTKGKEVENFEKNLEECITRITNTEKCLKELMELKTKA-EL-EECRSLRS-C-QLEERVSAMEDEMNEMK-EGKFREKRIKGNEQSLQEIWDYVKRPNL-LIGVPESDGENGTKLESTLQDIIQENFPNLARQAN-QIQEIQR-PQRYS-RRATPRHIIVRFTKVEMKEKMLRTAREKG-VTLKGKPIRLT-DL-AETLQARREWGPIFNILKEKNFQPRISYPAKLSFISEGEIKYFTDKQMLRDFVTTRPALQELLKEALNMERNN-YQ-LQNHAKM
>a_L1PA2::chr2:159207743-159213754(+)_256
MGKKQNRKTGNSKKQS-SPPPKE-SSSPA-EQSWMENDFDELREEGFR-SNYSEL-EDIQTKGKEVENFEKNLEECITRITNTENCLKEVMELKTKA-EL-EECRSLRS-C-QLEERVSATEDEMNEMK-EGKFREKRIKRNEQSLQEIWDYVKRPNL-LIGVPESDGKNGTKLENSLQDIIQENFPNLARQAN-QIQEIQR-PQRYS-RRATPRHIIVRFTKVEMKEKMLRAAREKG-VTLKGKPIRLA-DL-AETLQARREWGPIFNILKEKNFQPRISYPAKLSFISEGEIKYFTDKQMLRDFVTTTPALKELLKEALNTEKNN-YQ-LQNHAKM
>a_L1PA2::chr2:145655165-145661170(-)_257
MGKKQNRKTENSKKQS-SPPPKE-SSSPA-EQSWMENDFDELRXXGFR-SNYSEL-EDIQTKGKEVENFEKILEECITRITNTEKCLKELTELKTKA-EL-EECRSLRS-C-QLEERVSAMEDEMNEMK-EGKFREKRIKRNELHLQEIWDYVKRPNL-LIGVPESDGENGTKLENTLQNIIQENFPNLARQAN-QIQ*I*R-PQRYS-RRATPRHIIVRFTKVEMKEKMLRAAREKG-VTLKGKPIRLT-DL-AETPQARREWGPIFNILXDKNFQPRISYPAKLSFISEGEIKYFTDKHMLRDFVTTRPALKELLKEALNMERNN-YQ-LQNHAKM
>a_L1PA2::chr22:35073359-35079391(-)_258
MGKKQNRKTGKSKKQS-SPPPKE-SSSPA-EQSWMENDFDELREEGFR-SNYSEL-EDIQTKGKEVENFEKNLEECITRITNTEKCLKELMELKTKA-EL-EECRSLRS-C-QLEERVSAMEDEMNEMK-EGKFREKRIKRNEQSLQEIWDYVKRPNL-LLGVPESDGENGTKLENTLQDIIQQNFPNLARQAN-QIEEIQR-PQRYS-RRATSRHIIVRFTKVEMKEKMLRAAREKG-VTHKGKPIRLT-DL-AETLQARREWGPIFNILKENNFQPRISYPAKLSFISEGEIKYFTDKQMLRDFVTTRPALQELLKEALNMERNN-YQ-LQNHAKM
>a_L1PA2::chr7:34028231-34034248(-)_259
MGKKQNRKTGNSKKQR-SPPPKE-SSSPA-EQSWMENDFDELREEGFR-SNYSEL-EDIQTKGKEVENFEKNLEECITRITNTEKCLKELMELKTKA-EL-EECRSLRS-C-QLEERVSVMEDEMNEMK-EGKFREKRIKRNQQSLQEIWDYVKRPNL-LIGVPESDGENGTKLENTLQDIIQENFPNLARQAN-QIQEIQR-PQR*S-RRATPRHIIVRFTKVEMKEKMLRAAREKG-VTLKGKPIRLT-DL-AETLQARREWGPIFNILKEKNFQPRISYPAKLSFISEGEIKSFTDKQMLRDFVTTRPALKELLKEVLNMERSN-YQ-LQNHAKM
>a_L1PA2::chr20:6296468-6302491(-)_260
MGKKQNRKTGNSKKQS-SPPPKE-SSSPA-EQSWMENDFDELREEGFR-SNYSEL-EDI*TKGKEVENFEKNLEDCITRITNTEKCLKELMELKTKA-EL-KECRSLRS-C-QLEERVSAMEDEMNEMK-EGKFREKRIKRNEQSLQEVWDYVKRPNL-LIGVPESDGENGTKLENTLQDIIQENFPNLARQXX-*IQEIQR-PQRYS-RRATPRHIIVRFTKVEMKEKMLRAAREKG-VTLKGKPIRLT-DL-AETLQARREWGPIFNILKEKNFQPRISYPAKLSLISEGEIKYFTDKRMLRDFVTTRPALQEPLKEALNMERNN-YQ-LQNHAKM
>a_L1PA2::chr1:185220930-185226937(-)_261
MGKKQNRKTGNSKKQS-SPLPKE-SSSPA-EQSWMENDFDELRKERFR-SNYSEL-EDIQTKGKEVENFEKNLKECITRITNTEKCLKELMELKTKA-EL-EECRSLRS-C-QLEERVSAMEDEMNEMK-EGKFREKRIKRNEQSLQEIWDYVKRPNL-LIGVPESDGENGTKLENTLQDIIQENFPNLARQAN-QIQEIQR-PQRYS-RRATPRHIIVRFTKLEMKEKMLRAAREKG-VTHKGKPIRLT-DL-AETLQARREWGPIFNILKEKNFQPRISYPAKLSFISEGEIKYFTDKQMLRDFVITRPALKELLKEALNMETNN-YQ-LQNHAKM
>a_L1PA2::chr5:91489290-91495312(-)_262
MGKKQNRKTGNSKKQS-SPPPKE-SSSPA-EQSWMENDFDELREEGFR-SNYSEL-EDIQTKGKXVENFKKNLEECITRITNTEKCLKELXELKTKA-EL-EECRSLRS-C-QLEERVSAMEDEMNEMK-EGKFREKRIKRNEQSLQEIRDYVKRPNL-LIGVPESDGENGTKLENTLQDIIQENFPNLARQAN-QIQEIQR-PQRYS-RRATPRHIIVRFTKVEMKEKMLRAAREKG-VTLKGKPIRLT-DL-AETLQARREWGPIFNILKEKNFQPRISYPAKLSFISEGEIKYFTDKQMLRDFVTTRPALQELLKEALNMERNN-YQ-LQNHAKM
>a_L1PA2::chr2:57645845-57651854(+)_263
MGEKQNRKTGNCKKQS-SPPPKE-SSSPA-EQSWTENDFDELREEGFR-SNYSEL-EDIQTKGKEVENIEKNLEECITRITNTEK*LKELMELKTKA-EL-EECRSLRS-C-QLEERVSAMEDEMNEMK-EGKFREKRIKRNEQSLQEIWDYVKRPNL-LIGVPESDGENGTKLENTLQDIIQENLPNLARQAN-QIQEIQR-PQRYS-RRPTPRHIIVRFIKVEMKEKMLRAAREKG-VTLKGRPIRLT-DL-AATLQARREWGPIFNILKEKNFQPRISYPAKLSFISEGEIKYFTDKQMLRDFVTTRPALKELLKEALNMERNN-YQ-LQNHAKX
>a_L1PA2::chr10:1344211-1350287(+)_264
MGKKQNRKTGNSKNQS-SPPPKE-SSSPA-EQSWTENDFD*LREEGFR-SNYSEL-EDIQTKGKEVENFEKNLEEFVTRITNTEKCLKELIELKTKA-EL-EECRSLRS-C-QLEERVSAMEDEMNEMK-EGKFREKRIKRNEQSLQEIWDYVKRPNL-LIGVPESDGENGTKLENTLQDIIQENFPNLARQAN-QIREIQR-PQRYS-RRATPRHIIVRFTKVEMKEKMLRAAREKG-VTLKGKPIRLT-DL-AETLQARREWGPIFNILK-XNFQPRISYPAKLSFISEGEIKYFTDKQMLRDFVTTRPALKELLEEALNMERNN-YQ-LQNHAKM
>a_L1PA2::chr15:47457729-47463757(+)_265
MGKKQNRKTGNSKKQS-SPPPKE-SSSPA-EQSWXENDFDELREEGFR-SNYSEL-EDIQTKGKEVENFEKNLEECITRITNTEKCLKELMELKTKA-EL-EECRSLRS-C-QLEERVSAMEDEMNEMK-EGKSREKRIKRN*QSLQEIWDYVKRPNL-LIGVPESDGENGTKLENTLQDIIQEKFPNLARQAN-QIQEIQR-PQRYS-RRATPRHIIVRFTTVEMKEKMLRAAREKG-VTLKGKPIRLT-DL-AETLQARREWGPIFNTLKEKNFQPRISYPAKLSFISEGEIKYFTDKQMLRDFVTTRPALQELLKEALNMERNN-YQ-LQNHAKM
>a_L1PA2::chr6:91756869-91762879(-)_266
MGKKQNRKTGNSNKQS-SPPPKE-SSSPA-EQSWMENDFDELREEGFR-SNYSEL-EDIQTKGKEVENFEKNLEEYITRITNTEKCLKELMELKTKA-EL-EECRSLRS-C-QLEERISAMEDEMNEMK-EGKFREKRIKRNEQSLQEIWDYVKRPNL-LIGVPESDGDNGTKLENTLQDIIQENIPNLARQAN-QIQEIQR-PQRYS-RRATPRHIIVRFTKVEMKEKMLRAAREKG-VTLKGKPIRLT-DL-AETLQARREWGPIFNILKEKNFQPGISYPAKLSFISEGEIKYFTDKQMLRDFVTTRPALQELLKEALNMERNN-YQ-LQNHAKM
>a_L1PA2::chr4:128510085-128516117(+)_267
MEKKQNRKTGNSKKES-SPPPKE-SSSPA-EQSWMENDFDELREEGFR-SNYSEL-EDIQTKGKEVENFEKNLEECITRITNTEKCLKELMELKTKA-EL-EECRSLRS-C-QLQERVSAMEDEMNEMK-EGKFRENRIKRNEQSLQEIWDYVKRPNL-LIGVPESDGENGPKLENTLQDIIQENFPNLARQAN-QIQEIQR-PQRYS-RRATPRHIIVRFTKVEMKEKMLRAAREKG-VTLKGKPIRLT-DL-AETLQARREWGPIFNILKEKNFQPRISYPAKLSFISEGEIKYFTDKQMLRDFVTTRPALKELLKEALNMERNN-YQ-LQNHAKM
>a_L1PA2::chr13:108573004-108579054(-)_268
MGKKQNRKTGNSKKQS-SPPPKE-SSSPA-EQSWIENDFDELREEGFR-SNYSEL-EDIQTKGKEVENFEKNLEECITRITNIEKCLKELMELKTKA-EL-EECRSLRS-C-QLEERVSAMEDEMNEMK-EGKFREKIIKRNEQSLQEIWDYVKRPNL-LIGVPESDGENGTKLENTLQDIIQENFPNLARQAN-QIQEIQR-PQRYS-RRATPRHIIIRFTKVEMKEKRLRAAREKG-VTLKGKPIRLT-DL-AETLQARREWGPIFNILKEKNFQPRISYPAELSFISEGEIIYFTDKQMLRDFVTSRPALKELLKEALNMERNN-YQ-LQNHAKM
>a_L1PA2::chr4:102326824-102332852(-)_269
MG*KQNRKTGNSKKQS-SPPPKE-SSSPA-EQSWMENDFDELREEGFR-SNYSEL-EDIQTKGKEVENFEKNLEECITRITNTEKGLKELMELKTKA-EL-EECRSLRG-C-QLEERVSAMEDEMNEMK-DGKFREKTIKRNEQNLQEIWDYVKRPNL-LIGVPESDGENGTKLENTLQDIIQENFPNLARQAN-QIQEIQR-PQRYS-RRATPRHIIVRFTKVEMKEKMLRAATEKG-VTLKGKPIRLT-DL-AETLQARRQWGPIFNILKEKNFQLRISYPAKRNFISEGEIKYFTDKQMLRDFVTTRPALKELLKEALNMERNN-YQ-LQNHAKM
>a_L1PA2::chr12:58503040-58509089(-)_270
MGKKQNRKSGNSKKQS-SPPPKE-SSSPA-EQTWMENDFDELREEGFR-SNYSEL-EDIQTKGKEVENIEKNLEECITRITNTEKCLKELTELKTKA-EL-EECRSLRS-C-QLEERVSVMEDEMNEMK-EGKFREKRIKRNEQSLQEIWDYVKRPNL-LIGVPESDAENGTKLENTLQDIIQENFPNLARQAN-QIQEIQR-PQRYS-RRATPRHIIVRFTKGEMKEKMLRAAREKG-VTLKGKPIRIT-DL-ADTLQARREGGPIFNILKEKNFQPRISYPAKLSFKSKGEIKSFTDKQILRDFVTTRHAL*ELLKEALNMERNN-YQ-LQNHAKM
>a_L1PA2::chr4:114410294-114416323(-)_271
LGKKQKRKTGNSKKQS-SPPPKE-SSSPA-EQSWMENDFDELRXXGFR-SNYSEL-EDIQTKGKEVENFEKNLEEGITRITNTEKCLKELMELKTKA-EL-EECRSLRS-C-QLEERVSVMEDEMNEMK-EGKFREKRIKRNEQSLQEIWDYVKRPNL-LIGVPESDGENGTKLENTLQDIIQENFPNLARQAN-QIQEIQR-PQRYS-RRATPRHIIVRFTKVEMKEKMLRAAREKG-VTLKGKPIRLT-DL-AETLQARRE*GPIFNILKEKNFQPRISYPAKLSFISEGEIKYFTDKQMLRDFVTTRPALQEFLKEALNMERNN-YQ-LQNHA*M
>a_L1PA2::chr14:46352430-46358461(-)_272
MGKKQNRKTGNSKKQS-SPPPKE-SSSPA-EPSWMENDFDELREEGVR-SNYYEL-EDIQTKGKEVQNFEKNLEECITRITNTQK*LKELMELKTKA-EL-EECRSLRS-C-QLEERVSAMEDEMNEMK-EGKFREKRIKRNEQSLQEIWDYVKRPNL-LIGVPESDGENGIKLENTLQDIIQENFPNQARQAN-QIQEIQR-PQRYS-RRATPRHIIVRLTKVEVKEKMLRAAREKG-VTLKGKPIRLT-DL-AETLQARREWGPIFNILKEKNFQPRISYPAKLSFISEGEIKYFTDKQMLRDFVTTRPVLKELLKEVLNMERNN-YQ-LQNHAKM
>a_L1PA2::chr8:70166454-70172484(+)_273
MGKKQNRKTGNSKKQS-SPPPKE-SSSPA-EQSWMENDFDELREEGFR-SNYSEL-EDIQTKGKEVENFEKNLEEYITSIINTEKCLNELMELKTKA-EL-EECRSLRS-C-QLEERVSAMEDEMNEMK-EGKFREKGIKRNEQSLQEIWNYVKRPNL-LIGVPESDGENGTKLENTLQDIIQENFPNLARQAN-QIQEIQR-PQRYS-RRATPRHIIVRFTKVEMKEKMLRAAREKG-VTLKGKPIRLT-DL-AETLQARREWGPIFNILKKKNFQPRISYPAKLSFISEGEIKYFTEKQMLRDFVTTRPALQELLKEALNMERKN-YQ-LQNHAKM
>a_L1PA2::chr4:171704131-171710153(-)_274
MGKKQNRKTGNSKKQS-SPPPNE-SSSPA-EQSWLQNDLDELREEGFR-SNYSEL-EDIQTKGKEVENFEKNLEECITRITNTEKCLKELMELKTKA-EL-EECRSLRS-C-QLEERVSAMEDEMNEMK-EGKSREKRIKRNEQSLQEIWDYVKRPNL-LIGVPESDGENGTKLENTLQDIIQENFPNLAR*AN-QIQEIQR-PQRYS-RRSTPRHIIVRFTKVEMKEKMLRAAREKG-VTLKGKPIRLT-DL-AETLQARREWGPIFNILK*KNFQPRISYPAKLSFISEGEIKYFTDKQMLRDFVTTRPALQELLKEALNVERNN-YQ-LQNHAKM
>a_L1PA2::chr12:103220955-103226986(-)_275
MGKKQNRKTGNSKKQS-SPPAKE-SSSPA-EQSWMENDFDDLREEGFR-SNYSEL-EDVQTKGKEVENFEKNLEECITRITDTEKCLKELMELKTKA-EL-EECRSLRS-C-QLEERVSAMEDEMNEMK-ERKFREKRIKRNEQSLQEIWDYVKRPNL-LIGVPESDGENGTKLENTLQDIIQENFPSLARQAN-QIQEIQR-PQRYS-RRATPRHIIVRFTKVEMKEKMLRAAREKG-VTHKGKPIRLT-DL-AETLQARREWGPIFNILKEKNFQPRISYPAKLSFISEGEIKYFTDKQMLRDFVTTRPALKELLKEVLNMERNN-YQ-LQNHAKM
>a_L1PA2::chr13:41309055-41315081(+)_276
MGKKQNRKTGNSKKQS-SPPPKE-SSSPA-EQSWMENDFDELREEGFR-SNYSEL-EDIQTKGKEVENFEKNLEECITRITNTEKCLKELMELKTKA-EL-EECRSLRS-C-QLEERVSAMEDEMNEMK-EGKFREKRIKRNEQSLQEIWDYVKRPNL-LIGVPESDGENGTKLENTLQDIIQENLPNLARQAN-QIQEIQR-PQRYS-RKATPRHIIVRFTKVEMKEKMLRAAREKG-VTLKGKPIRLT-DL-AETLQARREWGPILNILKEKNFQPRISYPVKLSFISEGEIKYFTDKQMLRDFVTTRPALKELLKEALNMERNN-YQ-LQNHAKM
>a_L1PA2::chr9:103289510-103295533(+)_277
MGKKQNRKTGNSKKQS-SPPPKE-SSSPA-EQSWMENDFDELREEGFR-SNYSEL-EDIQTKGKQVENFEKNLEECITRITNTEKCLKELMGLKIKA-EL-EECRSLRS-C-QLEERVSAMEDEMNEMK-EGKFREKRIKRNEQSLQEIWDYVKRPNL-LIGVPESDGENGTKLENTLQDIIQENFPNLARQAN-QIQEIQR-PQRYS-RRATPRHIIVRFTKVEMKEKMLRAAREKG-VTHKGKPIRLT-DL-AETLQARREWGPIFNILKEKNFQPRISYPAKLSFISEGEIKYFADKQMLRDFVTTRPALKELLKEALNMERNN-YQ-LQNHAKM
>a_L1PA2::chr14:37820123-37826138(-)_278
MGKKQNRKTGNSKKQS-SPPPKE-SSSPA-EQSWMENDFDELREEGFR-SNYSEL-EDIQTKGKEVENFEKNLEECITRIPNTEKCLKQLMELKTKA-EL-EECRSLRS-C-QLEERVSAMEDEMNEMK-EGKFREKRIKRNEQSLQEI*DYVKRPNL-LIGVPESDRENGTKLENTLQDIIQENFPNLARQAN-QIQEIQR-PQRYS-RRATPRHIIVRFTKVEMKEKMLRAAREKG-VTHKGKPIRLT-DL-AETLQARREWGPIFNILKEKNFQPRISYPAKLSFIS*GEIKYFTDKQMLRDFVTTRPALKELLKEVLNMERXN-YQ-LQNHAKM
>a_L1PA2::chr10:38185898-38191914(+)_279
MGKKQNRKTGNSKKQS-SPSPKE-SSSPA-EQSWMENDFDELREEGFG-SNYSEL-EDIQTKGKEVENFEKNLEECITRITNTEKCLKVLMELKTKA-EL-EECRSLRS-C-QLEERVSAMEDEMNEMK-EGKFREKRIKRNEQSLQEIWDYVKRPNL-LTGVPESDGENGAKLENTLQDIIQENFPNLARQAN-QIQEIQR-PQRYY-RRATPRHIIVRFTKVEMKEKMLRAAREKG-VTLKGKPIRLT-DL-AETLQARREWGPIFNILKEKNFQPRISYPAKLSFISEGEIKSFTDKQMLRDFVTTRPALQELLKEALNMERNN-Y*-LQNHAKM
>a_L1PA2::chr2:212084045-212090069(+)_280
MGKKQSRKTGNSKNQS-SPRPKE-SSSPA-EQSWMENDFEELREEGFR-SNYSEL-EDIQTKGKEVENFEKNLEECITRITNTEKCLKELMELKTKA-EL-EECRSLRS-C-QLEERVSVMEDEMNEMK-EGKFREKRIKRNEQSLQEIWDYVKRPNL-LIGVPESDGENATKLENTLQDIIQENFPNLARQAN-QIQEIQR-PQRYS-RRATPRHIIVRFTKVEMKEKMLRAAREKG-VTLKGKPIRLT-DL-AETLQARREWGPIFNILKDKNFQPRISYPAKLSFISEGEIKYFTDKQMLRDFVTTRPALKELLKEALNMERNN-YQ-LQNHAKM
>a_L1PA2::chr11:95359490-95365515(-)_281
MGKKQNRKTGNSKKQS-SPPPKE-SSSPA-EKSWTENDFDKLREEGFR-SNYSEL-EDIQTKGKGVENFEKNLEECINRITNTEKCLKELMELKTKA-EL-EECRSLRS-C-QLEERVSAMEDEMNEMK-EGKFREKRIKRNEQSLQEIWDYVKRPNL-LTGVPESYGENGTKLENTLQDIIQENFPNLARQAN-QIQEIWR-PQRYS-RRATPRHIIIRFTKVEMKEKMLRAAREKG-VTHKGKPIRLT-DL-AETLQARREWEPIFNILKEKNFQPRISYPAKLSFISEGEIKYFTDKQMLRDFVTTRPALKELLKEALNMERNN-YQ-LQNHAKM
>a_L1PA2::chr3:157442486-157448512(+)_282
MGKRQNRKTGNSKKQS-YPPPKE-SSSPA-EQSWMENDFDELREEGFR-SNYSEL-ENIQTKGKEVENFEKNLEECITRITNTEKCLKELMELKTKA-EL-EECRSLRS-C-QLEERVSAMEDEMNEMK-EGKFTEKRIKRNEQILQEIWDYVKRPNL-LIGVPESDGENGTKLENTLQDIIQENFPSLARQAN-QIQEIQR-PQRYS-RRATPRHIIVRFTKVEMKEKMLRAAREKG-VTLKGKPIRLT-DL-AETLQARRQWGPIFNILKDKNFQPRISYPAKLSFISEGEIKYFTDKQMLRDFVTTRPALKELLKEALNMERNN-YQ-LQNHAKM
>a_L1PA2::chr5:152120496-152126528(+)_283
MGKKQNRKTGNSKKQS-SPPPKE-SSSPA-EQSWMENDFEELREEGVR-SYYSEL-EDIQTKGKEVENFEKNLEECITRKTKTEKCLKELMELKTKA-EL-EECRSLRS-C-QLEERVSAMEDEMNEMK-EGKFREKRIKRNEQSLQEIWDYVKRPNL-LIGVPESDVENGTKLENTLQDIIEENFPNLARQAN-QIQEIQR-PQRYS-RRATPRHIIVRFTKVEMKEKMLRAAREKG-VTLKGKPIRLT-DL-AETLQARRDWGPIFNILKEKNFQPRISYPAKLSFISEGEIKYFTDKQMLRDFVTTRPALQELLKEALNMERNN-YQ-LQNHAKM
>a_L1PA2::chr14:86571803-86577838(-)_284
MGKKQNRKTGNSKKQS-SPSPKE-SSSTA-EQSWTENDFDELREEGFR-SNYSEL-EDIQTKGKEVENFEKNLEECITRITNTEKCLKELMELKTKA-EL-EECRSLRS-R-QLKESVSAMEDEMNEMK-EGKFREKRIKRNEQSLQEI*DYVKRPNL-LIGVPESDVENGTKLENTLQDIIQENFPNLARQAN-QIQEIQR-QQRYS-RRATPRHIIVRFTKVEMKEKMLRAAREKG-VTLKGKPIRLT-DL-AETLQARREWGPIFNILKENNFQPRISYPAKLSFISEGEIKYFTDKQMLRDFVTTRPALKELLNEVLNMERKN-YQ-LQNHAKM
>a_L1PA2::chr6:96206262-96212288(+)_285
MGKKQNRKTGNSKKQS-SPPPKE-SSSPA-EQSWMENDFDELREEGFR-SNYSEL-EDIQTKGKEVENFEKNLEECITRMTNTEKCLKELMELKTKA-EL-EECRSLRS-C-QLEERVSAMEDEMSEMK-EGKFREKRIKRNEESLQEIWDYVKRPNL-LIGVPESDGENGTKLENTLQDIIQENFPNLARQAN-RIQEIQR-PQRYS-RRATPRHIIVRFTKVEMKEKMLRAAREKG-VTLKGKPIRLT-DL-AETLQDRREWGPIYNILKDKNFQPRISYPAKISFISEGEIKYFTDKQMLRDFVTTRPALKELLKEVLNMERNN-YQ-LQNHAKM
>a_L1PA2::chr4:88631525-88637551(+)_286
MGKKQNRKTGNSKKQS-SPPPKE-SSSAA-EQSWMENDFDELREEGFR-SNYSVL-EDIQTKGKEVENFEKNSEESITRITNTEKCLKELMELKTKA-EL-EECRSLRS-C-QLEERVSVMEDEMNEMK-EGKFREKRIKRNEQSLQEIWDYVKRPNL-LIGVPESDGESGTKLENTLQDIIQENFPNLARQAN-QIQEIQR-PQRYS-RRATPRHIIVRLTKVEMKEKMLRAAREKG-VIHKGKPIRLT-DL-TETLSARREWGPIINILKEKNFQPRISYPAKLSFISEGEIKSFTDKQTLRDFVTTRPALKELLKEALNMERNN-YQ-LQNHAKM
>a_L1PA2::chr5:174824772-174830804(+)_287
MGKIQNRKTGNSKKQS-SPPPKE-SSSPA-EQSWMENDFDELREEGFR-SNYSEL-EDIQTKGKEVENFEKNLEECITRITNTEKCLKELMELKTKA-EL-EECRSLRS-C-QLEERVSAMEDEMNEMK-EGKFREKRIKRNEQSLQEIWDYVKRPNL-LIGVPESDEENGTKLENTLKDIIQENFPNLARQAN-QIQEIQR-PQRYS-RRATPRHIIVRFTKVEMKEKMLRAAREKG-ITLKGKPIRLT-DL-AETLQARREWGPIFNILKEKNFQPRISYPAKLSFISEREIKYFTDKQMLRDFVTTRPALKELLKEVLNMERNN-YQ-LQNHAKM
>a_L1PA2::chr3:110158933-110164960(+)_288
MGKKQNRKTGNSKKQS-SPPPKE-SSSPA-EQSWTDNDFDELREEGFR-SNYSEL-EDIQTKGKEVENXEKNLEECITRITNTEKCLKELMELKTKA-EL-EECRSLRS-R-QLEERVSAMEDEMNEMK-EGKFREKRIKRNEQSLQEIWDYVKRPNL-LIGVPGSDGENGTKLENTLPDIIQENFPNLARQAN-QIQEIQR-PQRYS-RRATPRHIIVRFTKVEMKEKMLRAAREKG-VTLKGKPIRLT-DL-AETLQARREWGPIFNILKEKNFQPRISYPAKLSFISEGEIKYFTDKQMLRDFVTTRPALQELLKEALNMERNI-YQ-LQNYAKM
>a_L1PA2::chr6:142135951-142141979(+)_289
MGKKQNRKTGNSKKKS-SPPPKE-SSSPA-EQSWMQNDFEELREEGFR-SNYSAL-EDIQTKGKEVENFEKNLEECITRITNTEKCLKELTELKTKA-EL-EECRSLRS-C-QLEERVSAMEDEMNEMK-EAKFREKRIKRNEQSLQEIWDYVKRPNL-LIGVPESDGENGTKLENTLQDIIQENFPNLARQAN-QIQEIQR-PQRYS-RRATPRHIIVRFTKVEMKEKMLRAAREKG-VTQKGKPIRLT-DL-AETLQARREWGPIFNILKEKNFQPRISYPAKLSFISEGEIKYFTDKQMLRDFVTTRPALKELLKEALNMERNN-YQ-LQKHAKM
>a_L1PA2::chr3:107976527-107982543(+)_290
MGKKQNRKTGNSKNQS-SPPPKE-SSSPA-EQSWTENDFDELREEGFR-SNYSEL-EDIQTKGKEVENFEKNLEECITRITNTEKCLKELMELKTKA-EL-EECRSLRS-C-QLEERVSAMEDEMNEMK-EGKFREKRIKRNEQSLQEIWDYVKRPNL-LIGVPESDGENGTKLENSLQGIIQENFPNLARQAN-QIQEIQR-QQRYS-RRATPRHIIVRFTKVEMKEKMLRAAREKG-VTLKGKPNRLT-DL-AETLQARREWGPIFNILKEKNFQPRISYPAKLRFISEGEIKYFTDKQMLRDFVTTRPALKELLKEALNMERNN-YQ-LQNHAKM
>a_L1PA2::chr9:121931394-121937410(+)_291
MGKKQNRKTGNSKKQS-SPPPKE-SSSPA-EQSWMENDFDELREEGFR-SNYSEL-EDIQTKGKEVENFKKNLEECITRITNTEKCLKELMELKTKA-EL-VECRSLRS-C-QLEERVSAMEDEMNEMK-EGKFREKRIKRNEQSLQEIWDYVKRPNL-LIGVPESDGENGNKLESTLQDIIQENFPNLARQAN-QIQEIQR-PQRYS-RRATPRHIIVRFTKVEMKEKMLRAAREKG-VTLKGKPIRLT-DL-AETLQARREWGPIFNILKAKNFQPRISYPAKLSFISEGEIKYFTDKQMLRDFVTTRPALKELLKEALNMERNN-YQ-LQNHAKM
>a_L1PA2::chr16:21053993-21060024(-)_292
MGKKQNRKTGNSKKQS-SPPPKE-SSSPA-EQSWMENGFDELREEGFR-SNYSEL-EDIQTKGKEVENFEKNLEECITRITNTEKCLKELMELKTKA-EL-EECRSLRS-C-QLEERVSAMEDEMNEMK-EGKSREKRIKRNEQSLQEIWDYVKRPNL-LIGVPESDGENGTKLENTLQDIIQENFPNLARQAN-QIQEIQR-PQRYS-RRATPRHIIVRFTKVEMKEKMLRAAREKG-VTLKGKRVRVT-DL-AETLQARREWGPIFNILKEKNFQPRISYPAKLSFISEGEIKYFTDKQMLRNFVTTRPALQELLKEALNMERNN-YQ-LRNHAKM
>a_L1PA2::chr9:100343275-100349313(-)_293
MGKKQNRKTGNSKKQS-SPPPKE-SSSPA-EQSWMENDFHELREEGFR-SNYSEL-EDIQTKGKEVENFEKNLEECITRITNTEKCLKELMELKTKA-EL-EECRSLRS-C-QLEERVSAMEDEMNEMK-EGKFREKRIKRNEQSLQEIWDHVKRPNL-LIGVPESDGENGTKLENTLQDIIQENFSNLARQAN-QIQEIQR-PQRYS-RRATPRHIIVRFTKVEMKEKMLRAAREKG-VTHKGKPIRLT-DL-AETLQARREWGPIFNILKEKNFQPRISYPAKLSFISEGEIKSFTDKQMLRDFVTTRPALQELLKEALNMERNN-YQ-LQNHAKM
>a_L1PA2::chr18:28927931-28933959(-)_294
MGKKQNRKTGNSKKQS-SPPPKE-SSSPA-EQSWMENDFDKLREEGFR-SNYSEL-EDIQTKGKEVENFEKNLEECITRITNTEKCLKELMELKTKA-EL-EECRSLRS-C-QPEERVSAMEDEMNEMK-EGKFREKRIKRNEQSLQEIWDYVKRPNL-LIGVPKSDGENGTKLENTL*DIIQENFPNLARQAN-QIQKIQR-PQRYS-RRATPRHIIVRFTKVEMKEKMLRAAREKG-VTLKGKPIRLT-DL-AETLQARREWGPIFNILKGKNFQPRISYPAKLSFISEGEIKSFTDKQMLRDFVTTRPALQELLKEALNMERNN-YQ-LQNHAKM
>a_L1PA2::chr1:186606463-186612488(+)_295
MGKKQKRKTGNSKKQS-SPPPKE-SSSSA-EQSWMENDFDKLREEGFR-SNYSEL-EDIQTKGKEVENFEKNLEECITRITNTEKCLKELMELKTKA-EL-EERRSLRS-C-QLEERVSAMEDEINEMK-EGKFREKRIKINEQSLQEIWDYVKRPNL-LIGVPESDGENGTKLENTLQDIIQENFPNLARQAN-QIQEIQR-PQRYS-RRATPRHIIVRFTKVEMKEKMLRAAREKG-LTLKRKPIRLT-DL-AETLQARREWGPIFNILKEKNFQPRISYPAKLSFISKGEIKYFTDKQMLRDFXTTRPARKELLKEALNMERNN-YQ-LQNHAKM
>a_L1PA2::chr2:209993253-209999278(+)_296
MGKKQNRKTRXXKKQS-SPPPKE-SSSPA-EQSWMENDFDQLREEGFR-SNYSEL-EDIQTKGKEVENLEKNLEECITRITNTEKCLKELMELKTKA-EL-EECRSLRS-C-QLEERVSVMEDEMNEMK-EGKFREKRIKRNEQSLQEIWDYVKRPNL-LIGVPETNGENGTKLENTLQDIIQENFPNLARQAN-QNQEIQR-PQRYS-RRATPRHIIVRFTKVEMKEKMLRAAREKG-VTLKGKPIRLT-DL-AETLQARREWGPIFNILKEKNCQPRISYPAKLSFISEGEIKYFTDKQMLRDFVTTRPALKELLKEALNMERNN-YQ-LQNHAKM
>a_L1PA2::chr5:16335519-16341549(+)_297
MGKKQNRKTGNSKQQS-SPPPKE-SSSPA-EQSWMENDFDELREEGFR-SNYSEL-EDIQTKGKEVENVEKNLEECITRITNTEKCLKELMELKTKA-EL-EECRSLRS-C-QLEERVSAMEDEMNEMK-EGKFREKRIKGNERSLQEIWDYMKRLNL-LIGVPESDGENGTKLENTLQDIIQENFPNLARQAN-QIQEIQR-PQRYS-RRATPRHIIVRFTKVEMKEKMLRAAREKG-VTLKGKPIRLT-DL-AETLQARREWGPIFNILKEKNFQRRISYPAKLSFISKGEIKYFTDKQMLRDFVTTRPALKELLKEVLNMERNN-YQ-LQNHAKM
>a_L1PA2::chr15:56603341-56609375(-)_298
MGKKQNRKTGNSKNQS-SPPPKE-SSLPA-EQSWMENDFDELREEGFR-SNYSEL-EDIQTKGKEVENFEKNLEEGITRITNTEKCLKELMELKTKA-EL-EECRSLRS-R-QLEERVSAMEDEMNKMK-EGKFREKIIKRNEQSLQEIWDYVKRPNL-LIGVPESDGENGTKLENTLQDIIQENFPNLARQAN-QIQEIQR-PQRYS-RRATPRHIIVRFTKVEMKEKMLRAATEKG-VTLKGKAIRLT-DL-AETLQARREWGPIFNILKDKNFQPRISYPAKPSFISEGEIKYFTDKQMLRDFVTTRPALQELLKEALNMERNN-YQ-LQNHAKM
>a_L1PA2::chr15:102166653-102172678(+)_299
MGKKQNRKTGNSRKQS-SPPPKE-SSSPA-EQSWMENDFDELREEGFR-SNYSEL-EDIQTKGKEVENFGKNLEECITRITNTEKCLKELMELKTKA-EL-EECRSLRS-C-QLEERVSAMEDEMNEMK-EGKFREKRIKTNEQSLQEIWDYVKRPNL-LIGVPESDGENGTKLENTLQDIIQENFPNLARQAN-QIQEIQR-PQRYS-RRATPRHITVRFTKVEMKEKMLRAAREKG-VTLKGKPIRLT-DL-AETLQARREWGPIFNILKDKNFQPRISHPAKLSFISKGEIKYFTDKQMLRDFVTTRPALKELLKEALNMERNN-YQ-LQNHAKM
>a_L1PA2::chr8:97128905-97134926(+)_300
MGKKQNRKTGNSKKQS-SPPPKE-SSSPA-EQSWMENDFDELREEGFR-SNYSEL-EDIQTKDKEVENFEKKLEECITRITNTEKCLKELMELKTKA-EL-EECRSLRS-C-QLEERVSAMEDEMNEMK-QGKFREKRIKRNEQSLQEIWDYVKRPNL-LIGVPESDGENGTKLENTLQDIIQENFPNLERRAN-QIQEIQR-PRRYS-RRATPRHIIVRFTKVEMKEKMLRAAREKG-VTHKGKPIRLT-DL-AETLQARREWRPIFNIFKEKNFQPRISYPAKLSFISEGEIKYFTDKQMLRDFVTTRPALKELLKDALNMERNN-YQ-LQNHAKM
>a_L1PA2::chr4:168197290-168203312(-)_301
MGKKQSRKTGNSKKQS-SPPPKE-SSSPA-EQSWMENDFDELREEGFR-SNYSEL-EDIQTKGKEVENFEKNLEECITRITNTEKCLKELMELKTKA-EL-EECRSLRS-C-QLEERVSAMEDEMNEMK-EGKSREKRIKRNEQSLQEIWDYVKRPNL-LIGVPESDGENGTKLENTLQDIIQENFPNLARQVN-QIQEIQR-PQRYS-RRATPRHVIVRFTKVEMKEKMLRAAREKG-VTLKGKPIRLT-DL-AETLQARREWGPIFNILKEKNFQPRISYPAKLSFISEGGIKYFTDKQILSDTVTTRPALQELLKEALNMERNN-YQ-LQNHAKM
>a_L1PA2::chr13:19847135-19853152(+)_302
MRKKQNRKXGNSKKQS-SPPPKE-SSSPA-EQSWMENDFDELREEGFR-SNYTEL-EDIQTKGKEVENFEKNLEEGITRITNTEKCLKELMELKTKA-EL-EECRSLRS-C-QLEERVSAMEDEMNEMK-EGKLREKRXKRNEQSLPEIWDYVKRPNL-LIGVPESDGENGTKLENTLQDIIQENFPNLARQAN-QIQEIQR-PQRYS-RRATPRHIIVRFTKVEMKEKMLRAAREKG-VTLKGKPIRLT-DL-AETLQARREWGPIFNILKEKNFQPRISYPAKLSFISEGEIKYFTDKQMLRDFVTTRPALKEVLKEALNMERNN-YQ-LQNHGKM
>a_L1PA2::chr13:89740139-89746172(+)_303
MGKKQNRKTGNSKKQR-SPPPKE-SSSPA-EQSWMENDFDELREEGFR-SNYSEL-EDIQTKGKEVENFEKNLEEYITRITNTEKCLKELMELKTKA-EL-EECRSLRS-C-QLEERVSAMEDEMNEMK-EGKFREKRIKRNKQSLQEIWDYVKRPNL-LIGVPESDGENGTKLENTLKDIIQENFPNLARQAN-QIQEIQR-PQRYS-RRATPRHIIVRFTKVEMKEKMLRTAREKG-VTLKGKPIRLT-DL-AETLQARREWGPIFNILKEKNFQPRISYPAKLSFISEGEIKYFTDKQMLRDFVTTRPALKELLKEVLNMERNN-YQ-LQNHAKM
>a_L1PA2::chrX:99389935-99395962(+)_304
VGKKQNRKTGNSKKQS-SPPPKE-SSSPA-EQSWMENDLDELREEGFR-SNYSEL-EDIQTKGKEVENFERNLEECITRITNTEKCLKELMELKTKA-EL-EECRSLRS-C-QLEERVSAMEDEMNEMK-EGKFREKRIKRNEQSLQEIWDYVKRPNL-LIGVPESDGENGTKLENTLQDITQENFPNLARQAN-QIQEIQR-PQRYS-RRATPRHIIVRFTKVEMKEKMLRAAREKG-VTLKGKPIRLT-DL-AETLQARREWGPIFNILKEKNFQPRISYPAKLSFISEGEIKYFTDK*MLRDFVTTRPALKELLKEALNMERNN-YQ-LQNHAKL
>a_L1PA2::chr4:121171890-121177203(-)_305
MGKKQNRKTGNSKKQS-SPPPKE-SSSPA-EQSWMENDFEELGEKGFR-SNYSEL-EDIQTKGKEVENFEKNLEECITRITNTQKCLKELMELKTKA-EL-EECRSLRS-C-QLEERVSAMEDEMNEMK-EGKFREKRIKRNEQSLQEIWDYVKRPNL-LIGVPESDVENGTKLENTLQDIIQENFPNLARQAN-QIQEIQR-PQRYS-RRATPRHIIVRFTKVEMKEKMLRAAREKG-VTLKGKPIRLT-DL-AETLQARREWGPIFNILKEKNFQPRISYPAKLSVISEGEIKYFTDKQMLRDFVTTRPALKELLKEALNMERNN-YQ-LQSHAKM
>a_L1PA2::chrX:114065260-114071295(-)_306
MGKKQNRKTGNSKKQS-SPPQKE-SSSPA-EQSWIENDFDELREEGFR-SNYSEL-EDIQTKGKQVENFEKNLEECITRITNTGKCLKELMELKTKA-EL-EECRSLRS-C-QLEERVSAMEDEMNEMK-EGKFREKRIKGNQKSLQEIWDYVKRPNL-LIGVPESDGENGTKLENTLQDIIQENFPNLARQAN-QIQEIQR-PQRYS-RRATPRHIIVRFTKVEMKEKMLRAAREKG-VILKGKPIRLT-DL-AETLQARRE*GPIFNILKEKNFQPRISYPAKLSFISEGEIKYFTDKQMLRDFVTTSPALKELLKEALNMERNN-YQ-LQNHAKM
>a_L1PA2::chr4:76367746-76373762(-)_307
MGKKQNRKTGNSKKQS-SPPPKE-SSSPA-EQSWMENDFDELRGEGFR-SNYSEL-EDIQTKGKEVENFEKNLEECITRITNTEKCLKELMELKTKA-EL-EECRSLRS-*-QLEERISAMEDEMNEMK-EGKFREKRIKRNEQSLQEIWDYVKRPNL-LIGVPESDGENGTKLENTLQDIIQENLPNLARQAN-LIQEIQ*-PQRYS-RRATPRHIIVRFTKVEMKEKMLRAAREKG-VTLKGKPIRLT-DL-AETLQARREWGPIFNILKEKNFQPRISYPAKLSFISEGEIKSFTDKQMLRDFVTTRPALQELLKEALNMERNN-YQ-LQNHAKM
>a_L1PA2::chr12:21547943-21553973(+)_308
MGKKQNRKTGNSKKQS-SPPPKE-SSSPA-EQSWMENDFDELREEGFR-SNYSEL-EDIQTKGKEVENSXKNLEECITRITNTEKCLKELMELKTKA-EL-EECRSLRS-C-QLEETVSAMEDEMNEMK-EGKFREKRIKRNEQSLQEIWDYVKRPNL-LIGVPESDGENGTKLENTLQDIIQDNFPSLARQAN-QIQEIQR-PQRYS-RRATPRHIIVRFTKGEMKEKMLRAAREKG-VTLKGKPIRLK-DL-AETLQARREWGLIFKFLKEKNFQPRISYPAKLSFISEGEIKYFTDKQMLRDFVTTRPALQELLKEALNMERND-YQ-LQNHGKM
>a_L1PA2::chr7:119226763-119232790(+)_309
MGKKQNRKTGNSKKQS-SPPPKE-SSSPA-EQSWMENDFGELREEGFR-SNYSEL-EDIQTKGKEVENFEKNLEECITRITNTEKCLKELMELKTKA-EL-EECRSLRS-C-QLEERVSAMEDEMNEMK-EGKFREKRIKRNEQSLQEIWDYAKRPNL-LIGVRESDGENGTKLENTLQDIMQENFPNLARQAN-QIQEIQR-PQRYS-RRATPRHIIVRFTKIEMKEKMLREAREKG-VTLKGKPIRLT-DL-AXTLQARREWGPIFNILKEKNLQPRISYPAKLSFISEGEIKYFTDKQMLRDFVTTRPALKELLKEALNMERNN-YQ-LQNHAEM
>a_L1PA2::chr16:63421981-63428010(+)_310
MGKKQNRKTGNSKKQS-SPPPKE-SSSPA-EQNWMENDFDELREEGFR-SNYSEL-EDIETKGKEVENFEKNLEECITRITNTEKCLKELMELKTKA-EL-EECRSLRS-C-QLEERVSATEDEMNEMK-EGKVREKRIKRNEQSLQEIWDYVKRPNL-LIGVPESDGENGTKLENTLQDIIQENVPNLARQAN-QIQEIQR-PQRYS-RRATPRHIIVRFTKVEMKEKMLRAAREEG-VTLKGKPIRLT-DL-AETLQARREWGPIFNILKEKNFQPRISYPAKLSFTSEGEIKYFTDKQMLRDFVTTRPALQELLKEALNMERNN-YQ-LQNHAKM
>a_L1PA2::chr11:60202890-60208914(+)_311
MGKKQNRKTGNSKKQS-TPPPKE-SSSPA-EQSWMENDFDELRXXGFR-SNYSEL-EDIQTKGKEVENFEKNLEECITRITNTEKCLKELMELKTKA-EL-EERRSLRS-C-QLEERVSAMEDEMNEMK-EGKFREKRIKRNEQSLQEIWDYVKRPTL-LIGVPKSDGENGTKLENTLQDIIQENFPNLARQAN-QIQEIQR-PQRYS-RKATPRHIIVRFTKVEMKEKMLRAAREKG-VTLKGKLIRLT-DL-AETLQARREWGPIFNILKEKNFQPRISYPAKLSFISEGEIKYFTDKQMLRDFVTTRPALQELLKEALNMERNN-YQ-LQNHAKM
>a_L1PA2::chr18:7398115-7403450(+)_312
MGKKQNRKTGNSKKQS-SPPPKE-SSSPT-EQSWTEKNFDELREEGFR-SNYSEL-EDIQTKGKEVENFEKNLEECITRITNTEKSLKELMELKTKA-EL-KECRSLRS-C-QLEERVSAMEDEMNEMK-EGKFREKRIKRNEQSLQEIWDYVKRPNL-LIGVPESDGENGTKLENTLQDIIHENFPNLTRQAN-QIQEIQR-PQRYC-RRVTPTHIIVRFTKVEMKEKMLRAAREKG-VTLKGKPIRLT-DL-AETLQARREWGPIFNILKEKNFQPRISYPAKLSFISEEEIKYFTDKQMLRDFVTTRPALKELLKEALNMERNN-YQ-LQNHAKM
>a_L1PA2::chr8:102690297-102696321(+)_313
MGKKQNRKTGNSKKQS-SPPPKE-SSSPA-EQSWMENDFDELREEGFR-SNYSEL-EDIQTKGKEVENFEKNLEECITRITNTEKCLKELMELKTKA-EL-EECRSLRS-C-QLEERVSAMEDEMNEMK-EGKFREKRIKRNEQSLQEIWDYVKRPNL-LIGVPESDGENGTKLENTLQDIIQENFPNLARQAN-QIQEIQR-SQRYS-RRATPRHIIVRFTKVEMKEKMLRTAREQG-VTLKGKSIRLT-DL-AETLQARREWGPIFNILKEKNFQPRISCPAKLSFISEGEIKYFTDKQMLRDFVTTRPALKELLKEALNMERNN-YQ-LQNHAKM
>a_L1PA2::chr2:4690558-4696555(+)_314
MGKKQNRKTGNSKKQS-SPPPKE-SSSPA-EQSWMENDFDELREEGFR-SNYSEL-EDIQTKGKEVENFEKNLEECITRITNTEKCLKELMELKTKA-EL-EECRSLRS-C-QLEERVSAMEDEINEMK-EGKFREKRIKRNEQSLQEIWDYVKRPNL-LIGVPESDGENGTKLENTLQDIIQENFLNLARQAN-QIQEIQR-PQRYS-RRATPRHIIVRFTKVEMKEKMLRAAREKG-VTLKGKPIRLT-DL-AETLQARREWGSIFNILKEKNFQPRISYPAKLSFVSEGEIKYFTDKQMLRDFVTIRPALQELLKEALNMERNN-YQ-LQNHAKM
>a_L1PA2::chr5:103410063-103416082(-)_315
MGKKQNRKTGNSKKQS-SPPPKE-SSSPA-EQSWMENDFDELREEGFR-SNYSEL-EDIQTKGKEVENFEKNVEECITRITNTEKCLKEMMELKTKA-EL-EECRSLRS-C-QLEERVSAMEDEMNEMK-EGKSREKRIKRNEQSLQEIWDYVKRPNL-LISVSESDGENGTKLENILQDIIQENFPNLARQAN-QIQEIQR-PQRYS-RRATPRHIIVRFTKVEMKEKMLRAAREKG-VTLKGKPIRLT-DL-AETLQARREWGPIFNILKEKNFQPRISYPAKLIFITEGELKYFTDKQMLRDFVTTRPALQELLKEALNMERNN-YQ-LQNHAKM
>a_L1PA2::chr7:104198097-104204153(-)_316
MGKKQNRKTGNSKKQS-SPPPKE-SSSPA-EQSWMENDFEELREEGFR-PNYSEL-EDIQTKGKEVENXEKNLEECITRITNTEKCLKELMELKTKA-EL-EECRSLRS-C-QLEERVSAMEDEMNEMK-EGKSREKRIKRNEQSLQELWDYVKRPNL-LIGVPESDGENGTKLENTLQDIIQENFPNLARQAN-QIQEIQR-PQRHS-RRATPRHIIVRFTKVEMKEKMLRAAREKG-VTLKGKPIRLT-DL-AETLQARREWGPIVNILKEKNFQPRISYPAKLSFLSEGEIKSFTDKQMLRDFVTTRPALQELLKEALNMERNN-YQ-MQNHAKM
>a_L1PA2::chr10:113573565-113579588(+)_317
MGKKQNRKTGNSKKQS-SPPPKE-SSSPA-EQSWTENDFDELREEGFR-SNYSEL-EDIQTKGKEVENFEKNLEECITRITNTEKCLKELMELKTKA-EL-EECRSLRS-C-QLEERVSAMEDEMNEMK-EGKFREKRIKRNEQSLQEIWDYVKRPNL-LIGVPESDGENGTKLENTLQDIIQENFPNLARQAN-QIQEIQR-PQRYS-RRATPRHIIVRFTKVEMKEKMLRAAREKG-VTLKGKPIRLT-DL-AETLQARREWGPIFNILKEKHFQPRISYPAKLSFISEGEIKYFTDKQMLRDFVTTRPALKELLKEVLNMERNN-YQ-LQNHAKM
>a_L1PA2::chr2:158371655-158377685(+)_318
MGKKQNRKTGNSKKQS-SPPPKE-SSSPA-EQSWMENDFDELREEGFR-SNYSEL-EDIQTKGKEVENFEKNLEECITRITNTKKCLKELMELKTKA-EL-EECRSLRS-C-QLEERVSAMEDEMNEMK-EGKVREKRIKRNEQSLQEIWDYVKRPNL-LIGVPESDGENGTKLENTLQDIIQENFPNLARQAN-QIQEIQR-PQRYS-RRATPRHIIVRFTKAEMKEKMLRAAREKG-VTLKGKPIRLT-DL-AETLQARREWGPIFNILKERNFQPRISYPAKLSFISEGEIKSFTDKQMLRDFVTSRPALKELLKEALNMERNN-YQ-LQNHAKM
>a_L1PA2::chr9:103452995-103459025(+)_319
MGKKQNRKTGNSKQQS-SPPPKE-SSSPA-EQSWMENDFDELREEGFR-SNYSEL-EDIRTKGKEVENFEKNLEEYITRITNTEKCLKELMELKTKA-EL-EECRSLRS-C-QLEERVSAMEDEMNEMK-EGKFREKRIKRNEQSLQEIWDYVKRPNL-LIGVPESDGENGTKLENTLQDIIREKFPNLARQAN-QIQEIQR-PQRYS-RRATPRHIIVRFTKVEMKEKMLRAAREKG-VTHKGKPIRLT-DL-AETLQARREWGPIFNILKEKNFQPRISYPAKLSFISEGEIKYFTDKQMLRDFVTTRPALKELLKETLNMERNN-YQ-LQNHAKM
>a_L1PA2::chr3:170596345-170602373(-)_320
MGKKQNRKNGNSKKQS-SPPPKE-SSSPA-EQSWMENDFDKLREEGFR-SNYSEL-EDIQTKGKEVENSEKNLEECITRITNTEKCLKELMELKTKA-EL-EECRSLRS-C-QLEERVSAMEDEMNEMK-EGKFRXKKIKXNEQSLQEIWDYVKRPNL-LIGVPESDGENGTKLENTLQDIIQENFPNLARQAN-QIQEIQR-PQSYS-RRATPRHIIVRFTKVEMKEKMLRAAREKG-VTLKGKPIRLT-DL-AETLQARREWGPIFNILKEKTFQPRISYPDKLSFISEGEIKYFTDKQMLRDFVTTRPALQELLKEALNMERNN-YQ-LQNHAKM
>a_L1PA2::chr5:89369046-89375053(+)_321
MGKKQNRKTGNSKKQS-SPPPKE-SSSPA-EQSWMENDFDKVREEGFR-SNYSEL-EDIQTKGKEVENFEKNLEECITRITNTEKCLKELMELKTKA-EL-EECRSLRS-C-QLEERVSAMEDEMNEKK-EGKFREKRIERNEQSLQEIWDYVKRPNI-LIGVPESDGENGTKLENTLQDIIQENFPNLARQAN-QIQEIQR-PQRYS-RRATPRHIIFRFTKVEMKEKILRAARDKG-VTLKGKPIRLT-DL-AETLQARREWGPIFNILKEQNFRPRISYPAKLSFISEGEIKYFTDKQMLRNFVTTRPALKELLKEALNMERNN-YQ-LQNHAKM
>a_L1PA2::chr6:113547689-113553717(+)_322
IGKKQNRKTGNSKKQS-SPPPKE-SSSPA-EQSWMENDFDELREEGFR-SNYSKL-EDIQTKGKEVENFEKNLEECITTITNTEKCLKELMELKTKA-EL-EECRSLRS-C-QLEERVSAMEDEMNEMK-EGKFGEKRIKKNEQSLQEIWDYVKRPNL-LIGAPESDGENGTKLENTLQDIIQENFPNLARQAN-QIQEIQR-PQRYS-RRATPRHIIVRFTKVEMKEKMLRAAREKG-VTLKGKPVRLT-DL-AETLQARREWGPIFNILKEKNFQPRISYPAKLSFISEGEIKYFTDKQMLRDFVTTRPALQELLKEALNMERNN-YQ-LQNHAKM
>a_L1PA2::chr13:82619484-82625515(+)_323
MGKKQNRKTGNSKKQS-SPPPKE-SSSPA-EQSWMENDFDELREEGFR-SNYSEL-EDIQTKGKEVENFEKNLEECITRITNTEKCLKELMELKTKA-EL-EECRSLRS-C-QLEERVSAMEDEMNEMK-EGKSREKRIKRNEQSLQEIWDYVKRPNL-LIGVPESDGENGTKLENSLQDIIQENFPNLARQAN-QIQEIQR-PQRYS-RRATPRHIIVRFTKVEMKEKMLRAAREKG-VTLKGKPIRLT-DL-AETLQARREWGPIFNILKEKNFQPRISYPAKLSFISEGEIKYFTDKQMLRDFVTTRPALQELLKEALNMERNN-YQ-LQNHAKM
>a_L1PA2::chr8:121656401-121662427(-)_324
MGKKQNRKTGNSKKQS-SPPPRE-SSSPA-EQSWMENDFDELREEGFR-SNYSEL-EDIQTKGKEVENFEKNLEECITRITNTEKCLKELMELKTKA-EL-EECRSLRS-C-QLEERVSAMEDEMNEMK-EGKFREKRIKRNEQSLQEIWDYLKRPNL-LIGVPESDGENGTKLENTLQDIIQENFPNLARQAN-QIQEIQT-PQRYS-RRATPRHTIVRFTKVEMKEKMLRAAREKG-VTLKGKPIRLT-DV-AETLQARREWGPIFNILKEKNFQPRISYPAKLSFISEGEIKYFTNKQMLRDFVTTRPALQELLKEALNMERNN-YQ-LQNHAKM
>a_L1PA2::chrX:154528888-154534914(-)_325
MGKKQNRKTGNSKKQS-SPPPKE-SSSPA-EQSWMENDFDELREEGFR-SNYSEL-EDIQTKGKEVENFEKNLEECITRITNTEKCLKELMELKTKA-EL-EECRRLRS-S-ELEERVSAMEDEMNEMK-EGKFTEKRIKRNEQSLQEIWDYVKRPNL-LIGVPESDGENGTKLENTLRDIIQENFPNIARQAN-QIQEIQR-PQRYS-KRATPRHIIVRFTKVEMKEKMLRAAREKG-VTLKGKPIRLT-DL-AETLQARREWGPIFNILKEKNFQPRISYPAKLSFMSEGEIKYFTDKQMLRDFVTTRPALQELLKEALNMERNN-YQ-LQNHAKM
>a_L1PA2::chr18:20109599-20115627(+)_326
MGKKQNRKT*NSKKQS-SPPPKE-SSSPA-EQSWMENDFDELREEGFR-SNYSEL-EDIQTKGKEVENFEKNLEECITRITNTEKCLKALMELKTKA-EL-EECRSLRS-C-QLEERVSAMEDEMNEMK-EGKSREKRIKRNEQSLQEIWDYVKRPNL-LIGVPESDAENGTKLENTLQDIIQENFPNLARQAN-QIQEIQR-PQRYS-RRATPRHIIVRFTKVEMKEKMLRAAREKG-VTLKGKPMRLT-NL-AETLQARREWGPIFNTLKEKNFQPRISYPAKLSFISEGEIKYFTDKQMLRDFVTTRPALQELLKEARNMERNN-YQ-LQNYAKM
>a_L1PA2::chr8:138570827-138576855(-)_327
MGKKQNRKTGNSKKQS-SPPPKE-SSLPA-EQSWMEYDFDELREEGFR-SNYSEL-EDIQTKGKEVENFEKNLEECITRITNTEKCLKELMELKSKA-EL-EECRSLRS-C-QLEERVSAMEDEMNEMK-EGKFREKRIKRNEQSLQEIWDYVKRPNL-LIGVPESDGENGTKLENTLQDIIQENFPNLARQAN-QIQEIQR-PQRYS-RRATQRHIIVRFTKVEMKEKMLRAAREKG-VTLKGKPIRLT-DL-AETLQARREWGPIFNILKEKNFQPRISYPAKLNFISEGEIKYFTDKQMLRDFVTTRPALQELLKEALNMERNN-YQ-LQNHAKM
>a_L1PA2::chr18:53382715-53388760(-)_328
MGKK*NRKTGNSKKQS-SPPPKE-SSSPA-EQSWMENDFDELREEGFR-SNYSEL-EDIQTKGKEVENFEKNLEECITRITNTEKCIKELMELKTKA-EL-EECRSLRS-C-QLEERVSAMEDEMNEMK-EGKLREKRIKRNEQSLQEIWDYV*RPNL-LIGVPESDGENGTKLENTLQDIIQENFPNLARQAN-QIQEIQR-PQRYS-RRATPRHIIVRFTKVEMKEKMLRAAREKG-VTLKGKPIRLT-DL-AETLQARREWGPIFNILKEKNFQPRISYPAKLSFKSEGEIKSFTDKQMLRDFVTSRPTLQELLKEALNMERNN-YQ-LQNHAKM
>a_L1PA2::chr9:28348132-28354160(+)_329
MGKKQNRKTGNSKKQS-SPPPKE-SSSLA-EQSWMENDFDELREEGFR-SNYSEL-EDIQTKGKEVENFEKNLEECIIRITNTEKCLKELMELKTKA-EL-EECRSLRS-C-QLEERVSAMEDEMNEMK-EGKFREKRIKRNEQSLQEIWDYVKRPNL-LIGVPESDGENGTKLENTLQDIIQENFPNLARQDN-QIQEIQR-PQRYS-RRATPRHIIVRFTKVEMKEKMLRAAREKG-VTLKGKPIRLT-DL-AETLQARRDWGPIFNVLKEKDFQPRISYPAKLSFISEGEIKSFTDKQMLRDFVTTRPTLKELLKEALNMERNN-YQ-LQNHAKM
>a_L1PA2::chr15:49646430-49652449(+)_330
MGKKQNRKTGNSKKQS-SPPPKE-SSSPA-EQSWMENDFEELREEGFR-SNYSEL-EDIQTKGKEVENFEKNLAVCITRITNTENCLKELMELKTKA-EL-EECRSLRS-C-QLEERVSAMEDEMNEMK-EGKFREKRIKRNEQSLQEIWGYVKRPNL-LTGVPESDGENGTKLENTLQDIIQENFPNLARQAN-QIQEIQR-PQRYS-RRATPRHIIVRFTKVEMKEKMLRAAREKG-VTLKGKPIRLT-DL-AETLQARREWGPIFNILKEKNFQPRISYPAKLSFISEGEIKYFTDKQMLRDFLTNRPALQELLKEALNMERNN-YQ-L*NHAKM
>a_L1PA2::chr8:75778754-75784780(+)_331
MGKKQNRKTGNSKKQS-SPPPKE-SSSPA-EQRWMENDFDELREEGFR-SNYSEL-EDIETKGKEVENFEKNLEECITRITNTEKCLKELMELKTKA-EL-EECRSLRS-C-QLEERVSAMEDEMNEMK-EGKFREKRIKRNEQSLQEIWDYVKRPNL-LIGVPESDGENGTKLENTLQDIIQENFSNLARQAN-QIQEIQR-PQRYS-RRATPRHIIVRFTKVEMKEKMLRAAREKG-VTLKGKPIRLT-DI-AETLQARREWGPIFNILKEKNFQARISYPVKLSFTSEGEIKYFTDKQMLRDFVTTRPALKELLKEALNMERNN-YQ-LQNHAKM
>a_L1PA2::chr8:82680451-82686477(+)_332
MGKKQNRKTGNSKKQS-SPPPKE-SSSPA-EQSWMENDFDELREEGFR-SNYSEL-EDIQTKGKEVENFEKNLEECITRITNTEKCLKELMELKTKA-EL-EECRSLRS-S-QLEERVSAMEDEMNEMK-EGKFREKRIKRNEQSLQEI*DYVKRPNL-LIGVPESDGENGTKLENTLQDIIQENFPNLARQAK-HIQEIQR-PQRYS-RRATPRHIIVRFTKVEMKEKMLRAAREKG-VTHKGKPIRLT-DL-AETLQARREWGPIFNILKEKNFQPRISYPAKLSFISKGEIKYFTDKQMLRDFVTTRPALKELLKEALNMERNN-YQ-LQNHAKM
>a_L1PA2::chr20:21891491-21897519(-)_333
MGKKQNRKTGNSKKQS-PPPPKE-SSSPA-EQSWMENDFDELREEGFR-SNYSEL-EDIQTKGKEAENFEKNLEECITRITNTEKCLKEWMELKAKA-EL-EECRSLRS-C-QLEERVSAMEDEMKEMK-EGKSREKRIKRNEQSLQEILDYVKRPNL-LIGVPESDGENGTKLENTLQDIIQENFPNLARQAN-QIQEIQR-PQRYS-RRATPRHIIVRFTKVEMKEKMLRAAREKG-VTLKGKPIRLA-DL-AETLQARREWGPIFNILKEKNFQPRISYPAKLSFISEGEIKYFTDKQMLRDFVTTRPALQELLKEALNMERNN-YQ-LQNHAKM
>a_L1PA2::chr11:57761634-57767659(-)_334
MGKKENRKTGTSKK*S-SPPPKE-SSSPA-EQSWMENDXDKLREEGFR-SNYSEL-EDIQTKGKEVENFEKNLEEYITRITNTEKCLKELMELKTKA-EL-EECRSLRS-C-QVEERVSAMEDEMNEMK-EGKFREKRIKRNEQSLQEIWNYVKRPNL-LIGVPESDGENGTKLENTRQDIIQENFPNLARQAN-QIQEIQR-PQRYS-RIATPRHIIVRFTKVEMKEKMLRAAR*KG-VTLKGKPIRLT-DL-AETLQARREWGPIFNILKEKNFQTRISYPAKLSFISEGEIKYIIDKQMLRDFVTTRPALQELLKEALNMERNN-YQ-LQNHAKM
>a_L1PA2::chr11:133510698-133516723(+)_335
MGKKQNRKTGNSKKQS-SPPPKE-SSSPA-EQSWMENDFDELREEGLR-SNYSEL-EGIQTKGKEVENFENNLEECITRITNTEKCSKELMELKTKA-EL-EEC*SLRS-C-QLEERVSAMEDEMNEMK-EGKFREKRIKRNEQSLQEIWDYVKRPNL-LIGVPESDGENGTKLENTLQDIIQENFPNLARQAN-QIQEIQR-PQRYS-RRATPRHIIVRFTKVEMKEKMLRAAREKG-VTLKGKPIRLT-VL-AETLQARREWGPIFNILKEKNF*PRISYPAKLSFISEGEIKYFTDKQMLRDFVTTRPALKELLKEALNMERNN-YQ-LQNHAKM
>a_L1PA2::chr5:102006933-102012964(+)_336
MGKKQNRKTGNSRKQS-SPPPKE-SSSPA-EQSWMENDFDELREEGFR-SNYSEL-EDIQTKGKEVENFEKNLEECTTRITNTEKCLKELMELKTKA-EL-EECRSLRS-C-QLEERVSAMEDEMNEMK-EGKFREKRIKXNEQSLQEIWDYVKRPNL-LIGVPESDGENGTKLENTLQDIIQENFPNLARQAN-QIQEIQR-PQSYS-RRATPRHIIVRFTKVEMKEKMLRAAREKG-VTLKGKCIRLT-VL-AETLQARRE*GPIFNILKDKNFQPRISYPAKLSFISEGKIQSFTDKQMLRDFVTTRPALKELLKEALNMERNN-YQ-LQNHAKM
>a_L1PA2::chr18:57696910-57702939(-)_337
MGKKQNRKTGNSKKQS-SPPPKE-SSSPA-EQSWMENDFDELREEGFR-SNYSEL-EDIQTKGKEVENFEKNLEECITRITNIEKCLKELMELKTKA-EL-EECRSLRS-C-QLEERVSTMEDEMNEMK-EGKSREKRIKRNEQSLQEIWDYVKRPNL-LIGVPESDGENGTKLENTLQDIIQENFPNLARQAN-QIQEIQR-PQRYS-RRATPRHIIVRFTKVEMKEKMLRAAREKG-VTLKGKPIRLT-DL-AETLQARREWGPIFNILKEKNFQPRISYPAKLSFISEGEIKSFTDKQMLRDFVTTRPALQELLKEALNMERNN-YQ-LQNHAKM
>a_L1PA2::chr8:78000647-78006680(+)_338
MGKKQNRKTGNSKKQS-SPPPKE-SSSPE-EQSWMENDFDELREEGFR-SNYSEL-EDIQTKGKEVENFEKNLEECITRITNKEKCLKELMELKTKA-EL-EECRSLRS-C-QLEERVSVMEDEMNEMK-EGKSREKRIKRNEQSLQEIWDYVKRPNL-LIGVPESDGENGTKLENTLQDIIH*NFPNLARQAN-QIQQIQR-PQRYS-RRATPIHIIVRFTKVEMKEKMLRAAREKG-VSLKGKPIRLT-DL-AETLQARRE*GPIFNILKEKNFQPRISYPAKLSFISEGEIKSFIDKQMLRDFVTTRPALQELLREALNMGRNN-YQ-LQNHAKM
>a_L1PA2::chrX:66144698-66150716(-)_339
MGKKQNRKTGNSKKQS-SPPPKE-SSSPA-EQSWMENDFDELREEGFR-SNYSEL-EDIQTKGKEVENFEKNLEEYITRITNTEKCLKELMELKTKA-EL-EECRSLRS-C-QLEERVSAMEDEMNEMK-EGKFREKRIKRNEQSLQEIWDYVKRPNL-LIGVPESDGENGTKLENXLQDIPQENFPNLARQAN-QIQEIQR-PQRYS-RRATTRHIIVRFTKVEMKENMLRAAREKG-VTLKGKPIRLT-DL-AETLQARREWGPIFNILKEKNFQPRISYPAKLSFISEGEIKYFTDKQMLRDFVTTRPTLKELLKEALNMERNN-YQ-LQNHAKM
>a_L1PA2::chr7:96181507-96187526(-)_340
MGKKQSRKTGNSKKQS-SPPPKE-SSSPA-EQSWIENDFDELREEGFR-SNYSEL-EDVQTKGKEVENFEKNVEECITRITNTEKCLKELMELKTKA-EL-EECRSLGS-C-QLEERVSAMEDEMNEMK-EGKFREKRIKRNEQSLQEIWDYVKRPNL-LIGVPESDGENGTKLENTLQDIIQENFPNLARQAN-QIQEIQR-PQRYS-RRATPRHIIVRCTKVEMKEKMLRAAREKG-VTLKGKPIRLT-DF-AETLEDRREWGPIFNILKEKNFQPRISYPAKLSFISEGEIKYFIDKQMLRNFVTTRPALQELLKEALNMERNN-YQ-LQNHAKM
>a_L1PA2::chrX:18123638-18129028(+)_341
MGKKQNRKTGNSKKQS-SPPPKE-SSSSA-EQSWMENDFDELREEGFR-SNYSEL-EEIQTKGKEVENFEKNLEECITRITNTEKCLKELMEQKTKA-EL-EECRSLRS-C-QLEERVSAMEDEMNEMK-EGNFREKRIKRNEQSLQEIWDYVKRPNL-LIGVPESDGENGTKLENTL*DIIQENFPNLARQAN-QIQEIQR-PQRYS-RRATPRHIIVRFTKVEMKEKMLRAAREKG-VTLKGKPIRLT-DL-AETLQARREWGPIFNILKEKNFQPRISYPAKLSFISEGEIKYFTDKQMLRDFVTTRPALQELLKEALNMERNN-YQ-LQNHAKM
>a_L1PA2::chr6:100802579-100808601(+)_342
MGKKQNRKTGNSKKQS-SPPPKE-SSSPA-EQSWMENDFDELREEGFR-SNYSEL-EDIQTKGKEVENFEKNLEECITRITNTEKCLKELMELKTKA-EL-EECRSLRS-C-QLEERVSGMEDEMNEMK-EGKFREKRIKRNEQSLQEIWDYVKRPNL-LIGVPESDGENGTKLENTLQDIIQENFPNLARQAN-QIQEIQR-PQRYS-RRATPRHIIVRFTKV*MKEKMLRAAREKG-VTLKGKPIRLT-DL-AETLQDRREWGPIFNILKGKNFQPRISYPAKLSFISEGEIKYFTDKQMLRDFVTTRPALKELLKEALNMERNN-YQ-LQNHAKM
>a_L1PA2::chr2:195932245-195938267(-)_343
MGKKQNRKTGNSKNQS-SPPPKE-TSSPA-EQSWMENDFDELREEGFR-SNYSEL-EDIQTKGKEVENFEKNLEECITRITNREKCLKELMELKTKA-EL-EECRSLRS-C-QLEERVSAMEDEMNEMK-EGKFREKRIKRNEQSLQEIWDYVKRPNL-LIGVPESDGENGTKLENTVQDIIQENFPNLARQAN-QIQEIQR-PQRYS-RRATPRHIIVRFTKVEMKEKMLREAREKG-VTLKGKPIRLT-DL-AEILQARREWGPILNILKEKNFQPRISYPAKLSFISEGEIKYFTDKQMLRDFVTTRPALKELLKEALNMERNN-FQ-LQNHAKM
>a_L1PA2::chr15:82090271-82096304(+)_344
MGKKQNRRTGNSKKQS-SPPPKE-SSSPA-EQSWMENDFEELREEGFR-STYSEL-EDIQTKGKEVENFEKNLEECITRITNTEKCLKELTELKTKA-EL-EECRSLRS-C-QLEERVSAMEDEMNEMK-EGKFREKRIKRNEQSLQEIWDYVKRPNL-LIGVPESDGENGTKLENTLQDIIQENFPNLARQAN-QIQEIQR-PQRYS-RRATPRHIIVRFTKVEMKEKMLRAAREKG-VTLKGKPIRLT-DL-AETLQARREWGPIFNILKEKNFQPRISYPAKLSFISEGEIKSFTDKQMLRDFVTTRPALQELLKEALNMERNN-YQ-LQNHAKM
>a_L1PA2::chr10:110983379-110989393(+)_345
VGKKQNRKTGNSKKQS-SPPPK*-GSSPA-EKSWMENDFDELREEGFR-SNYSEL-EDIQTKGKEVENFEKNLEECITRITNTEKCLKELMELKTKA-EL-EECRSLRS-C-QLEERVSAMEDEMNEMK-EGKFREKRIKRKEQSLQEIWDYVKRPNL-LIGVPESDGENGTKLENTLQDIIQENFPNLARQAN-QIQEIQR-QQRYS-RRATPRHIIVRFTKVEMKEKMLRAAREKG-VTLKRKPIRLT-DL-AETLQARREWGPIFNILKEKNFQPRISYPAKLSFISEGEIKYFTDKQMLRDFVTTRPALQELLKEALNMERNN-YQ-LQNHAKM
>a_L1PA2::chr15:49688180-49694211(+)_346
MGKKQNRKTGNSKKQS-SPPSKE-SSPPA-EQSWMENDFDELREEGFR-SNYSEL-EDIQTKGKEVENLEKNLEECIIRITNTEKCLKELMELNTKA-EQ-EECRSLRS-R-QLEERVSAMEDEMNEMK-EGKFREKRIKGNEQSLQEIWGYVKRPNL-LTGVPESDGENGTKLENTLQDIIQENFPNLARQAN-QIQEIQR-PQRYS-RRATPRHIIVRFTKVEMKEKMLRAAREKG-VTLKGKSIRLT-DL-AETLQARREWGPIFKIXKEKNFQPRISYPAKLSFISEGEIKYFTDKQMLRHFVTTRPALKELLKEVLNTERNH-YQ-LQNHAKM
>a_L1PA2::chr15:20516283-20522304(+)_347
MGKKQNRKTGNSKKQS-SPPPKG-SSSPA-EQSWMENDFDELREEGFR-SNYSEL-EDIQTKGKEVENFEKNLEECITRITNTEKCLKELMELQTKA-EL-EECRSLRS-C-QLEERVSAMEDEMNEMK-EGKFREKRIKRNEQSLQEIWDYVKRPNL-LIGVPESDGENGTKLENTPQDIIQENFPNLARQAN-QIQEIQR-PQRYS-RRATSRHIIVRFTKVEMKKKMLRAAREKG-VTLKGKPIRLT-DL-AETLQARREWGPIFNILKEKNFQPRISYPAKLSFISEGEIKYFTDKQMLRDFVTTRPALQELLKEALNMERNN-YQ-LQNHAKM
>a_L1PA2::chr4:14661920-14667950(-)_348
MGKKQNRKTGNSKKQS-SPPPKE-SPSPA-EQSWMENDFDELREEGFR-SNYSEL-EDIQTKGKEVENFEKNLEECITRITSTEKCLKELMELKTKA-EL-EECRSLRS-C-QLEERVSAMEDEMSEMK-EGKFREKRINRNEQSLQEIWDYVKRPNL-LIGVPESDGENGTKLENTLQDIIQENFPNLARQGN-QIQEIXR-PQRYS-RRATPRHIIVRFTKVEMKEKMLRAAREKG-VTLKGKPIRLT-DL-AETLQARRQWGPIFNILKEKNFQPRISYPAKLSFISEGEIKSFTDKQMLRDFVTTRPALEELLKEALNMERNN-YQ-LQNHAKM
>a_L1PA2::chr16:59593198-59599223(-)_349
MGKKQNRKTGYSKQQS-SPPPKE-SSSPA-EQSWMENDFDELREEGFR-SNYSEL-EDIQTKGKEVENFEKNLEECITRITNTEKCLKELMELKTKA-EL-EECRSLRS-C-QLEERVSAMEDEMNEMK-EGKFREKRIKRNEQSLQEIWDYVKRPNL-LIGVPESDGENGTKLENTLQDIIQENFPNLARQAN-QIQEIQR-PQRYS-RRATPRHIIVRFTKVEMKEKMLRAAREKG-VTLKGKPIRLT-DL-AETLQARREWGPIFNILKEKNFQPRISYPAKLSFISEGEIKYFTDKQMLRDFVTTRPALKELLKEVLNMERNN-YQ-LQNHAKM
>a_L1PA2::chr10:10692820-10698847(+)_350
MGKKKHRKTGNSKKQS-SPPPKE-SSSPA-EQSWMENDFDELREEGFR-SNYSEL-EDIQTKGKEVENFEKNLGECITRITNTEKCLKELMELKTKA-EL-EECRSLRS-C-QLEERVSAMEDEMNEMK-EGKFREKRIKRNEQSLQEIWDYVKRPNL-LIGVPESDGENGTKLENTLQDIIQENFPNLARQAN-QIQEIQT-PQRYS-RRATPRHIIVRFTKVEMKEKMLRAAREKG-VTLKGKPIRLT-DL-AETLQARREWGPIFNILKEKNFQPRISYPAKLSFISEGEIKYFTDKQMLRDFVTTRPALKELLKEVLNMERNN-YQ-LQNHAKM
>a_L1PA2::chr9:79284954-79290991(+)_351
MGKKQNRKTGNSKKQS-SPPPKE-SSSPA-E*SWMENDFDELREEGFR-SNYSEL-EDIQTKGKEVENFEKNLEECITGITNTEKCLKELMELKTKA-EL-EECRSLRS-C-QLEERVSAMEDEMNEMK-EGKSREKRIKRNEQSLQEIWDYVKRPNL-LIGVPESDGENGTKLENTLQDIIQENVPNLARQAN-QIQEIQR-PQRYS-RRATPRHIIVRFTKVEMKXKMLREAREKG-VTIKGKPIRLT-DL-AETLQARREWGPIFNILKEKNFQPRISYPAKLSFISEGEIKYFTDKQMLRDFVTTRPALQELLKEALNMERNN-*Q-L*NHAKM
>a_L1PA2::chr7:86669072-86675084(+)_352
XGKKQNRTAGNSKKQS-SPPPKE-SSSPA-EQSWMENDFDELREEGFR-SNYSEL-EDIQTKGKEVENFEKNLEECITRITNTEKCLKELMELKTKA-EL-EEWRSLRS-C-QLEERVSAMEDEMNEMK-EGKFREKRIKRNEQSLQEIWDYVKRPNL-LIGVPERDGQNGTKLENTLQDVIQENFPNLARQAN-QIQEIQR-PQRYS-RRATPRHIIVRFTKVEMKEKMLRAAREKG-VTLKGKPIRLT-DL-A*TLRARREWGPIFNILKEKNFQPRISYPAKLXFISEGEIKYFTDKQMLRDFVTTRPALKELLKEALNMKRNN-YQ-LQNHAKM
>a_L1PA2::chr4:189479423-189485441(-)_353
MGKKQNRKTGNSKKQS-SPPPKE-SSSPA-EQSWMENDFDELREEGFR-SNYSEL-EDIQTKGKEVENFEKNLEECITRITNTEKCLKELMELKTKA-EI-EECRSLRS-C-QLEERVSVMEDEMNEMK-EGKFRXKRIKRNEQSLQEIWDYVKRPNL-LIGVPESDGENGTKLENTLQDIIQENFPNVERQAN-QIQEIQR-PQRYS-RRATPRHIIVRFTKVEMKEKMLRAAREKG-VTLKGKPIRLT-DL-AETLQARREWGPIFNILKEKNFQPRISYPAKLSFISEGEIKNFTDKQMLRDFVTTRPALQELLKEALNMERND-YQ-LQNHAKM
>a_L1PA2::chr4:10777017-10783044(-)_354
MGKKQNRKTGNSKKQS-SPPPKE-SSSPA-KQSWMENDFDELREEGFR-SNYSEI-EDIQTKGKEVENFEKNLEECITRITNTEKCLKELMELKTKA-EL-EECRILRS-*-QLEERVSAMEDEMNEMK-EGKSREKRIKRNEQSLQEIRDYVKRPNL-LIGVPESDGENGTKLENTLQDIIQENFPNLARQAN-QIQEIQR-PQRYS-RRATPRHIIVRFTKVEMKEKMLRAAREKG-VTLKGKPIRLR-DL-AETLQARREWGPIFNILKEKNFQPRISYPAKLSFISEGEIKYFTDKQTLRDFVTTRPALQELLKEALNMERNN-YQ-LQNHAKM
>a_L1PA2::chr6:84507461-84513489(-)_355
MGKKQNRKTGNSKKQS-SPPPKE-SSSPA-EQSWMENDFDELREEGFR-SNYSEL-EDIQTKGKEVENFEKNLEECITRITNTEKCLKELMELKTKA-EL-EECRSLRS-C-QLEERVSAMEDEMNEMK-X-KSREKRIKRNEQSLQEIWDYVKRPNL-LIGVPESDGENGTKLENTLQDIIQENFPNLARQAN-QIQEIQR-PQRYS-RRATPRHKIVRFTKVEMKEKMLRAAREKG-VTIKEKPIRLT-DL-AETLQARREWGPIFNILKEKNFQPTISYPAKLSFISEGEIKYFTDKQMLRDFVTTRPALQELLKEALNMERNN-HQ-LQNHAKM
>a_L1PA2::chr11:74588508-74594577(-)_356
MGKKHNRKTGNSKKQS-SPPPKE-SSSPA-EQTWMENDFDELREEGFR-SNYSEL-EDIQTKVKEVENFEKNLEECITRITNTEKCLKELMELKTKA-EL-EECRSLRS-C-QLEERVSAMEDEMNEMK-EGKFREKRIKRNEQSLQEIWDYVKRPNL-LIGVPESDGENGTKLENTLQDIIQENFPNLARQAN-QIQEIQR-PQRYS-RRATPRHIIVRFTKVEMKEKMLRAAREKG-VTLKGKPIRLT-DL-AETLQARREWGPIFNILKEKNFQPRISYPAKLSFISEGEIKSFTDKQMLRDFVTTRPALQELLKEALNMERNN-YQ-LQNHAKM
>a_L1PA2::chrX:36483277-36489300(-)_357
MGKKQNRKTGNSKKQR-SPPPKE-SSSPA-EQSWMENDFDELREEGFR-SNYSEL-EDIQTKGKEVENFEKNLEECITRITNTEKCLKDLMELKTKA-EL-EECRSLRS-C-QLEERVSAMEDEMNEMK-EGKFREKRIKRNEQSLQEIWDYVKRPNL-LIGVPESDGENGTKLENTLQDIIQENFPNLARQAN-QIQEIQR-PQRYS-RRATPRHIIVRFTKVEMKEKMLRAAREKG-VTLKGKPIRLT-DL-AETLQARREWGPIFNILKEKNFQPRISYPAKLSFISEGEIKYFTDKQMLRDFVTTRPALQELLKEALNMERNN-YQ-LQNHAKM
>a_L1PA2::chr3:194808401-194814406(+)_358
MGKKQNRKTGNSKKQS-SPPPKE-SSSPA-EQSWMENDFDELREEGFR-SNYSEL-EDIQTKGKEVENFEKNLEEYITRITNTEKCLKELMELKTKA-EL-EECRSLRS-C-QLEERVSAMEDEMNEMK-EGKFREKTIKRNEQSLQEIWDYVKRPNL-LIGVPESDGENGTKLENTLQDIIQENFPNLARQAN-QIQEIQR-PQRYS-RRATPRHIIVRFTKVEMKEKMLRAAREKG-VTHKGKPIRLT-DL-AETLQARREWGPIFNILKEKDFQRRISYPAKLSFISEGEIKYFTDKQMLRDFVTTRPALKELLKEALNMEGNN-YQ-LQNHAKM
>a_L1PA2::chrX:17360606-17366635(-)_359
MGKKQNRKTGNSKKQS-SPPPKE-SSSPA-EQSWMDNDFDELREGGFR-SNYSEL-EDIQTKGKEVENFEKNLEECITTITNTEKCLKELMELKTKA-EL-EECRSLRS-C-QLEERVSAMEDEMNEMK-EGKFTEKRIKRNEQSLQEIWDYVKRPNL-LIGVPESDGENGTKLENTLQDIIQENFPNLARQAN-QIQEIQR-PQRYS-RRATPRHIIVRFTKVEMKEKMLRAAREKG-VTLKGKPIRLT-DL-AETLQARREWGPIFNILKEKNFQLRISYPAKLSFISEGEIKYFTDKQMLRDFVTTRPALKELLKEVLNMESNN-YQ-LQNHAKM
>a_L1PA2::chr4:169363140-169369189(+)_360
MGKKQNRKTGNYKKQS-SPPPKE-SSSPA-EQSWMENDFDELREEGFR-SNYSEL-EDIQTKGKEVENFEKNLDECTTRITNTEKCLKELMELKTKA-EL-EECRSLRS-C-QLEERVSAMEDEMNEMK-EGKFREKRIKRNEQSLQDIWDYVKRPNL-LIGVPESDGENGTKLENTLQDIIQENFSNLARQAN-QIQEI*R-PKRYS-RRATPRHIIVRFTKVQMKEKMLRAAREKG-VTLKGKPIRLT-DL-AETLQARREWGPIFNILKEKNFQPRISYPAKLSFISEGEIKYFTDKQMLRDFVTTRPAIQELLKEALNMERNN-YQ-LQNHAKM
>a_L1PA2::chr1:58592127-58598157(-)_361
MGKKQNRKTGNSKKQS-SPPPKE-SSSPA-EQSWMENDFDELREEGFR-SNYSEL-EDIQTKGNEVENFEKNLEECITRITNREKCLKELMELKTKA-EL-EECRSLRS-C-QLEERVSAMEDEMNEMK-EGKSREKRIKRNEQSLQEIWDYVKRPNL-LIGVPESDGENGTKLENTLQDIIQENFPNLARQAN-QIQEIQR-PQRYS-RRATPRHIIVRFTKVEMKEKMLRAAREKG-VTLKGKPIRLT-DL-AETL*ARREWGPIFNILKEKNFQPRISYPAKLSFISEGEIKYFTDKQMLRDFVTTRPALQELLKEGLNMERNN-YQ-LQNHAKM
>a_L1PA2::chr13:41402955-41408970(+)_362
MGKKQNRKTGNSKKQS-SPPPKE-SSSPA-EQSWMENDFDELREEGFR-SNYSEL-EDIQTKGKEVENFEKNLEECITKITNTEKCLKELMELKTKA-EL-EECRSLRS-C-QLEERVSAMEDEMNEMK-EGKFREKRIKRNKQXLQEIWDYVKRPNL-LIGVPESDGENGTKLENTLQNIIQENFPNLARQAN-QIQEIQR-PQRYS-RRATPRHIIVRFTKVEMKEKMLRAAREKG-VTLKGKPIRLT-DL-AETLQARREWGPILNILKEKNFQPRISYVAKLSFISEGEIKYFTDKQMLRDFVTTRPALKELLKEALNMERNN-YQ-LQNHAKM
>a_L1PA2::chr5:144798295-144804311(-)_363
MGKKQNRKTGNSKKQS-SPPPKE-SSSPA-EQSWMENDFDEMREEGFR-SNYSEL-EDIQTKGKEVENFEKNLEECITRITNTEKCLKELMELKTKA-EL-EECRSLRS-C-QLEERVSVMEDEMNEMK-EGKSREKRIKRNEQSLQEIWDYVKRPNL-LIGVPESDGENGTKLENTLQDIIQENFPNLARQAN-QIQEIQR-PQRYS-RRATPRHIIVRFTKVEMKEKMLRAAREKG-VTLTGKPIRLT-DL-AETLQARREWGPIFNILKEKNFQSRISYPAKLSFISEGEIKYFTDKQMLRDFVTTRPALQELLKEALNMERNN-YQ-LQNHAKM
>a_L1PA2::chr1:115690442-115696580(+)_364
MGKKQNRKTGNSKKQS-SPPPKE-SSSPA-EQSWMENDFDELREGGFR-SNYSEL-EDIQTKGKEVENFEKNLEECITRITNTEKCLKELMELKTKA-EL-EECRSLRS-C-QLEERVSGMEDEMNEMK-EGKFREKRIKRNEQSLQEIWDYVKRPNL-LIGIPESDGENGTKLENTLQDIIQENFPNLARQAN-QIQEIQR-PQRYS-RRATPRHIIVRFTKVEMKEKILRAAREKG-VTLKGKPIRLT-DL-AETLQARREWGPIFNILKEKNFQPRISYPAKLSFISEGEIKSFTDKQMLRDFVTTRPALKELLKEALNMERNN-YQ-LQNHAKM
>a_L1PA2::chr2:215548520-215554529(+)_365
MGKKQNRKTGNSKKQS-SPPPKE-SSSPA-EQSWMENDFDELREEGFR-SNYSEL-EDIQTKVKEVENFEKKLEECITRIINTEKCLKELMELKTKA-EL-EECRSLRN-C-QLEERVSVMEDEMNEMK-EGKFREKRIKRNEQSLQEIWDYVKRPNL-LIGVPESDGENGTKLENTLQDIIQENFPNLARQAN-QIQEIQR-PQRYS-RRATPRHIIVRFTKVEMKEKMLSAAREKG-VTLKGKPIRLT-DL-AETLQARREWGPIFNILKEKNFQPGISYPAKLSFLSEGEIKYFTDKQMLRDFVTTRPALQELLKEALNMERNN-YQ-LQNQAKM
>a_L1PA2::chr5:147095408-147101435(-)_366
MGKKQNRKTGNSKKQS-SPPPKE-SSSPA-EQSWTENDFDELREEGFR-SNYSEL-EDIQTKGKEVENFEKNLEECITRITNTEKCLKELMELKTKA-EL-EECRSLRS-C-QLEERISAMEDEMNEMK-EGKFREKRIKRNEQSLQEIWDYVKRPNL-LIGVPESDGENGTKLENTLQDIIQENFPNLARQAN-QIQEIQR-PQRYS-RRATPRHIIFRFTKVEMKEKMLRAAREKG-VTLKGKPIRLT-DL-AETLQARREWGPIFNILKDKNFQPRISYPAKLSFISKGEIKYFTDKQMLREFVTTRPALKELLKEALNMERNN-YQ-LQNHAKM
>a_L1PA2::chr18:5004135-5010154(+)_367
MGKKQNRKTGNSKKQS-SPRPKE-STSPA-EQSWMENDFDELREEGFK-SNYSEL-EDIQTKGKEVENFEKNLEECITRITNTEKCLKELMELKTKA-EL-EECRSLRS-C-QLEERVSAMEDEMNEMK-EGKFREKRIKRNEQSLQEI*DYVKRPNL-LIGVPESDGENGTKLENTLQDII*ENFPNLARQAN-QIQEIQR-PQRYS-RRATPRHIIVRFTKVEMKEKMLRVAREKC-VTLKGKPIRLT-DL-AETLQARREWGPIFNILKEKNFQPRISYPAKLSFISEGEIKYFIDKQMLRDFLTTRPALKELLKEALNMERNN-YQ-LQNHAKM
>a_L1PA2::chr8:73391675-73397698(+)_368
MGKKQNRKTGNSKKQS-SPPPKE-SSSPA-EQSWMENDFDELXXEGFR-SNYSEL-EDIQTKGKEVENFEKNLEECITRITNTEKCLKELMELKTKA-EL-EECRSLRS-C-QLEERVSAMEEEMSEMK-EGKFREKRIKRTEQSLQEIWDYVKRPNL-LIGVPESDGENGTKLENTLQDIIQENFPNLARQAN-QIQEIQR-PQRYS-RRATPRHIIVRFTKVEMKEKMLRAAREKG-VTLKGKTIRLT-DL-AETLQARREWGPIFNILKEKNFQPRISYPAKLSFISEGEIKSFTDKQMLRDFVTTRPALQKLLKEALNMERNN-YQ-LQNHAKM
>a_L1PA2::chr15:53427639-53433672(-)_369
MGKKQNRKTGNSKKQS-SPPPKE-SSSPA-EQTWMENDFDELREESFR-SNYSEL-EDIQTKGKEV*NYEKNLEECITRITNTEKCLKELMELKTKA-EL-EKCRSLRS-C-QLEERVSVMEDEMNEMK-EGKFREKRIKRNEQSLQEIRDYVKRPNL-LIGVPESDGENATKLENTLQDIIQENFPNLARQAN-QIPEIQR-PQRYS-RRATPRHIIVRFTKVEMKEKMLRAAREKG-VTLKGKPIRLT-DL-AETLQARREWGPIFNILKGKNFQPRISYPAKLSFISEGEIKSFTDKQMLRDFVTTRPALQELPKEALNMERNN-YQ-LQNHAKM
>a_L1PA2::chr8:75854887-75860913(-)_370
MGKKQNRKTGNSKKQS-SPPPKE-SSSPA-EQSWMENDFDELREEGFR-SNYSEL-EDIQTKGKEVENFEKNLEECITRITNTEKCLKELMELKTKA-EL-EECRSLRS-C-QLEERVSAMEDEMNEMK-EGKFREKRIKRNEQSLQEIWDYVKRPNL-LIGVPESDGENGTKLENTLQDIIQENFPNLARQAN-QIQEIQR-PQRYS-RRATPRHIIVRFTKVEMKEKMLRAAREKG-VTLKGKPIRLT-DL-AETLRARREWGPIFNILKEKNFQPRISYPAKLSFISEGEIKYFTDKQMLRDFVTTRPALKELLKEALNMERNN-YQ-LQNDAKM
>a_L1PA2::chr13:51556190-51562206(+)_371
MGKKQNRKTGNSKKQS-SPPPKE-SSSPA-EQSWMENDFDELREEGFR-SNYSEL-EDIQTKGKEVENFEKNLEECITRITNTEKCLKELMELKTKA-EL-EECRSLRS-C-QLEERVSVMEDEMNEMK-EGKFREKRIKRNEQSLQEIWDYVKRPNL-LIGVPESDGENGTKLENTLQDIIQENFPNLARQAN-QIQEIQR-PQRYS-RRATPRHIFVRFTKVEMKEKMLRAAREKG-VTHKGKPIRLT-DL-AETLQARREWGPIFNILKEKNFQPRIAYPAKLSFISEGEVKYFTDKQMLRDFVTTRPALKELLKEALNMERNN-YQ-LQNHAKM
>a_L1PA2::chr9:89220968-89226969(-)_372
MGKKQNRKTGNSKKQS-SPPPKE-SSSLA-EQTWMENDFDELREEGFR-SNYSEL-EDIQTKGKEVENFEKNLEECITRITNTEKCLKELMELKTKA-EL-EECRSLRS-Y-QLEERVSAMEDEMKEMK-EGKFRKKRIKRNEQSLQEIWDYVKRPNL-LIGVPESDGENGTKLENTLQVIIQENFPNLARQAN-QIQEIQR-PQRYS-RRATPRHIIVRFTKVEMKEKMLRAAREKG-VTHKGKPIRLT-DL-PETLQARREWGPIFNILKEKNFQPRISYPAKLSFISKGEIKYFTDKQMLRDFVTTRPSLKELLKEALNMERNN-YQ-LQNHAKM
>a_L1PA2::chr18:1516190-1522241(-)_373
MGKKQNRKTGNSKKQS-SPPPKE-SSSPA-EKSWMENDFDKLREEGFR-SNYSEL-EDIQTKGKEVENFEKNLEECITRITNTEKCLKELMELKTKA-EL-EECRSLRS-C-QLEERVSAMEDEMNEMK-EGKFREKRIKRNEQSLQEIWDYVKRPNL-LIGEPESDGENGTKLENTLQDIIQENFPNLARQAN-QIQEIQR-PQRYS-RRATPRHIIVRFTKVEMKEKMLRAAREKG-VTLKGKPIRLT-DL-AQTLQARREWGPIFNILKEKNFQPRISYPAKLSFISEGEIKYFTDKQMLRDFVTTRPALKELLKEALNMERNN-YQ-LQNHAKM
>a_L1PA2::chr8:123256657-123262675(+)_374
MGKKQNRKTGNSKKQS-SPPPKE-SSSPA-EQSWMENDFDELREEGFR-STYSEL-EDIQTKGKEVENFEKNLEECITRITNTEKCLKELMELKTKA-E*-EQCRSLRS-C-QLEERVSAMEDEMNEMK-EGKSREKRIKRNEQSLQEIWDYVKRPNP-LIGVPESDGENGTKLENTLQDIIQENFPNLARQAN-QIQEIQR-PQRYS-RRATPRHIIVRFTKVEMKEKMLRAAREKG-VTLKGKPIRLT-DL-AETLQARREWGPIFNILKEKNFQPRISYPAKLSFTSEGERKYFTDKQMLRDFVTTRPALQELLKEVLNMERNN-YQ-LQNHAKM
>a_L1PA2::chr1:177603062-177609081(+)_375
MGKKQNRKTGNSKKQS-SPPPKE-SSSPA-EQSWMENDFDKLREEGFR-SNYSEL-EDIQTKGKEVENFEKNLEECITRITNTEKCLKEVMELKTKA-EL-EECRSLRS-C-QLEERVSAMEDEMNEMK-EGKSREKRIKRNEQSLQEIWDYVKRPNL-LIGVPESDGENGTKLENTLQDIIQENFPNLARQAN-QIQEIQR-PQRYS-RRATPRHIIVRFTKVEMKEKMLRAAREKG-VTHKGKPIRLT-DL-AETLQARREWGPIFNILKEKNFQPRISYPAKLSFISKGEIKSFTDKQMLRDFVTTRPALQELLKEALNMERNN-YQ-LQNHAKM
>a_L1PA2::chr11:7679379-7685402(-)_376
MGKKQNRKTGNSKKQS-SPPPKE-SSSPT-EQSWMENDFDELREEGFR-SNYSEL-EDIQTKGKEVENFEKNLEECITRITNTEKCLKELMELKTKA-EL-EECRSLRS-C-QLEERVSVMEDEIKEMK-EGKFREKRIKRNEQSLQEIWDYVKRPNL-LIGGPECDGENGTKLENTLQDIIQENFPNLARQAN-QIQEIQR-PERYS-RRATPRHIIVRFTKVETKEKMLRAAREKG-VTLKGKPIRLT-DL-AETLQARREWGPIFNILKEKNFQPRISHPAKLSFISEGEIKHFTDKQMLRDFVTTRPALKELLKEVLNMERNN-YQ-LQNHATM
>a_L1PA2::chr9:81712767-81718795(-)_377
MGKKQNRKTGNSKKQS-SPPPKE-SSSPE-EQSWMENDFDELREEGFR-SNYSEL-EDIQTKGKEVENFEKNLEECITRITNTEKCLKEPMELKTKA-EL-EECRNLRS-C-QLEERVSAMEDEMNEMK-EGKFREKRIKRNEQSLQEIWDYVKRPNL-LIGIPESDGENGTKLENTLQDIIQENFPNLARQTN-QIQEIQR-PRRYS-RRATPRQIIVRFTKVEMKEKMLRAAREKG-VTLKGKPIRLT-DL-AETLQARREWGPIFNILKEKNFQPRISYPAKLSFISEGEIKYFTDKQMLTDFVTTRPSLKELLKEALNMERNN-YQ-LQNHAKL
>a_L1PA2::chr8:137202444-137208465(-)_378
MGKKQNRKTGNPKKQS-SPPPKE-SSSPA-EQSWMENDFDELREEGFR-SNYSEL-EDIQTKGKEVENFEKNLEECITRITNTEKCLKELMEQKTKA-EL-EECRSLRS-C-QLEERVSAMEDEMNEMK-EGKFREKRIKRNEQSLQEIWDYVKRPNL-LIGVPEGDGENGTKLENTLQDIIQENFPNLAKQAN-QIQEVQR-PRRYS-RRATLRHIIVRFTKVEMKEKMLRAAREKG-VTLKGKPIRLT-DL-AETLQARREWGPIFNILKEKNFQPRISYPAKLSFISEGEIKYFTDKQMLRDFVTTRPALQELLKEALNIERNN-YQ-LQNHAKM
>a_L1PA2::chr2:237292309-237298332(-)_379
MGKKQNRKTGNSKKQS-SPPPKE-SSSPA-EQSWMENDFDELREEGFR-SNYSEL-EDIQTKGKEVENFEKNLEECITRITNPEKCLKELMELKTKA-EL-EECRSLRS-C-QLEERVSAMEDEMNEMK-EGKFREKRIKRNEQSLQEIWDYVKRPNL-LIGVPESDGENGTKLENTLQDIIQENFPNLARQVN-QIQEIQR-PQRYS-RRATPRHIIVRFTKVEMKEKMLRAAREKG-VTLKGKPIRLT-DL-AETLQARREWGPIFNILKEKNFQPRISYPAKLSFISEGEIKYFTDKQMLXDFVTTRPALQELLKEALNMERNN-YQ-LQNHAKM
>a_L1PA2::chrX:93194740-93200899(+)_380
MGKKHNRKTGNSKKQS-SPPPKE-SSSPA-EQSWMENDFGELREEGFR-SNYSEL-EDIQTKGKEVENFEKNLEECITRITNTEKCLKELMELKTKA-EL-EECRSLRS-C-QLEERVSAMEDEMNEMK-EGKFREKRIKRNEQSLQEIWDYVKRPNL-LIGVAESDGENGTKLENTLQDIIQENFPNLARQIN-QIQEIQR-PQRYS-RRATPRHIIVRFTKVEMKVKILRAAREKG-VTLKGKPIRIT-DL-AETLQARREWGPIFNILKEKNFQPRISYPAKLSFISEGEIKYFTDKQMLRDFVTTRPALQELLKEALNMERNN-YQ-LQNHAKI
>a_L1PA2::chr2:118894576-118900596(-)_381
MGKKQNRKTGNSKKQS-SPPPKE-SSSPA-EQSWMENDFDELREEGFR-SNYSEL-EDIQTKGKEVENFEKNLEECITRITNTEKCLK*LMELKTKA-EL-EECRSLRS-C-QLEERVSAMEDEMNEMK-EGKSREKRIKRNEQSLQEIWDYVKRPNL-LIGVPESDGENGTKLENTLQDIIQENFPNLARQAN-QIQEIQR-PQRYS-RRATPRHIIVRFTKVEMKEKMLRAAREKG-VTLKGKPIRLT-DL-AETLQARRE*GPIFNTLKEKNFQPRISYPAKLSFISEGEIKSFTDKQMLRDFVTTRPALKELLKEALNMERNN-YQ-LQNHAKM
>a_L1PA2::chr13:40930427-40936458(+)_382
MGKKQNRKTGNSKKQS-SPPPKE-SSSPA-EQSWTENDFDELREEGFR-SNYSEL-EDIQTKGKEVENFEKNLEECITRITNTEKCLKELMELKTKA-EL-EECRSLRS-C-QLEERVTAMEDEMNEMK-EGKFREKRIKRNEQSLQEIWDYVKRPNL-LIGVPESDAENGTKLEDTLQDIIQENFPNLARQAN-QIQETQR-PQRYS-RRATPRHIIVRFTKVEMKEKMLRAAREKG-VTLKGKPIRLT-DL-AETLQARREWGPIFNILKEKNFQRRISYAAKLSFISEGEIKYFTDKQMLRDFVTTRPALQELLKEALNMERNN-YQ-LQNHAKM
>a_L1PA2::chr12:5225592-5231594(-)_383
MGKKQNRKTGNSKKKS-SPPPKE-SSSPA-EQSWMENDFDEQREEGFR-SNYSEL-EDIQTKGKEVENFEKNLEECITRITNKEKCLKELMELKTNA-EL-EECRSLRS-C-QLEERVSAMEGEMNEMK-EGKFREKRIKRNEQSLQEIWDYVKRPNL-LIGVPESDGENGTKLENTLQDIIQENFPNLARQAN-QIQEIQR-PQRYS-RRATPRHIIVRFTKVEMKEKMLRAAREKG-VTHKGKPIRLT-DL-AETLQARREWEPIFNILKDKNFQPRISYPAKLSFISKGEIKYFTDKQMLRDFVTTRPALKELLKEALNMERNN-CQ-LQNHAKM
>a_L1PA2::chr8:85376377-85382401(-)_384
MGKKQNRKTGNSKKQR-SPPPKE-SSSPA-EQNWMENDXDELREEGFR-SNYSEL-KDIQTEGKEVENFEKNLEECITRITNTEKCLKELMELKTKA-EL-EECRSLRS-C-QLEERVSAMEDEMNEMK-EGKSREKRIKRNEQSLQEIRDYVKRPNL-LIGVPESDGENGTKLENTLQDIIQENFPSLARQAN-QIQEIQR-PQRYS-RRATPRHIIVRFTKVEMKEKMLRAAREKG-VTLKGKPIRLT-DL-AETLQARREWGPMFNILKEKNFEPRISYPAKLSFISEGEIKYFTDKQMLRDFVTTRPALQELLKEALNMERNN-YQ-LQNHAKM
>a_L1PA2::chr4:165021900-165027930(+)_385
MGKKQNRKTGNSKNQS-SPPPKE-SSSPA-EQSWMENDFDELREEGFR-SNYSEL-EDIQTKGK*VENFEKNLEECITRRTNTEKCLKELMELKTKA-EL-EECRSLRS-C-QLEERVSAMEDEMNEMK-EGKFREKRIKRNEQSLQEIWDYVKRPNL-LIAVPESDGENGTKLENTLQDIIQENFPNLARQAN-QIQEIQR-PQRYS-RRATPRHIIVRFTKVEMKEKMLRAAREKG-VTLKGKPIRLT-DL-AETLQARREWGPIFNILKEKNFQPRTSYPAKLSFISEGEIKSFTDKQMLRDFVTTRPALQELLKEALNMERNN-HQ-LQNHAKM
>a_L1PA2::chr10:7179484-7184918(+)_386
MRKKQKRKTGNSKKQS-SPPPKE-SSSPA-GQSWMKNDFDELREEGVR-SNYSEL-EDIQTKGKEVENFEKNLEECITRITNTEKCLKELMELKTKA-EL-EECRSLRS-C-QLEERVSAMEDEMNEMK-EGKFREKGIKRNEQSLQEIWDCVKRPNL-LIGVPESDGEDGTKLENTLQDIIQENFPNLARQAN-QIQEIQR-PQRYS-RRATPRHIIVRFTKVEMKEKMLRAAREKG-VTLKGKPIRLT-DL-AETLQARREWGPIFNILKEKNFQPRISYPAKLSFISEGEIKYFTDKQMLRDFVTTRPALQELLKEALNMERNN-YQ-LQNHAKM
>a_L1PA2::chr10:100912494-100918515(+)_387
MGKKQSRKTGNSKKQS-SPPPKE-SSSPA-EQSWTENDFDELREEGFR-SNYSEL-EDIQTKGKEVENFEKNLEECITRITNTEKCLKELMELKTKA-EL-EECRSLRS-C-QMEERVSAMEDEINEMK-EGKFREKRIKRNEQSLQEI*DYVKRPNL-LIGVPESDGENGTKLENTLQDIIQENFPNLARQAN-QIQEIQR-PQRYS-RRATPRHIIVRFTKVEMKEKMLRAAREKG-VTLKGKPIRLT-DL-AETLQARREWGPIFNILKEKNFQPRISYPAKLSFISEGEIKYFTDKQMLRDFVTTRPALKQLLKEALNMERNN-YQ-LQNHAKI
>a_L1PA2::chr9:96851364-96857385(-)_388
MGKKQNRKTGNSKK*S-SPPPKE-SSSPA-EQSWMENDFDKLREXXFR-SNYSEL-EDIQTKGKAVENFEKNLGECITRITNTEKCLKELMELKTKA-EL-EECRSLRS-C-QLEERVSAMEDEMNEMK-EGKFREKRIKRNEQSLQEIWDYVKRPNL-LIGVPESDVENGTKLENTLQDIIQENFPNLARQAN-QIQEIQR-PQRYS-RXATPRHIIVRFTKVEMKEKMLRAAREKG-VTLKGKPIRLT-DL-AETLQARREWGPIFNILKEKNFQPRIAYPAKLSFISEGEIKYFTDKQMLRDFVTTRPALKELLKEALNMERNN-YQ-LQNHAKM
>a_L1PA2::chr5:180329521-180335537(-)_389
MGKKQNRKTGNSKKQS-SPPPKE-SSSPA-EQSWMENDFDELREEGFR-SNYSEL-EDIQTKGKEVENFEKKLEECITRITNTEKCLKELMELKTKA-EL-EECRSLRS-C-QLEERVSAMEDEMNEMK-EGKSRKKRIKRNEQSLQEIWDYVKRPNL-LIGVPESDGENGTKLENTLQYIIQENFPNLARQDN-QIQEIQR-PQRYS-RRATPRHIIVRFTKVEMKEKMLRAAREKG-VTLKGKPIRLT-DL-AETLQARREWGPIFNILKEKNFQPRTSYPAKLSFISEGEIKYFTDKQMLRDFVTTRPALQELLKEALNMERNN-YQ-LQNHAKM
>a_L1PA2::chr1:30911338-30916972(+)_390
MWKKQNRKTGNSKKQS-SPPPKE-SSSPA-EQSWMENDFDELREEGFR-SNYSEL-EDIQTKGKEVENFEKNLEECITRITNTEKCLKELMELKTKA-EL-EECRSLRS-C-QLEERVSAMEDEMNEMK-EGKSREKRIKRNEQSLQEIWDYVKRPNL-LIGVPESDGENGTKLENTLQDIIQENFPNLARQAN-QIQEIQR-PQRYS-RRATPRHIIVRFTKVEMKEKMLRAAREKG-VTLKGKPIRPT-DL-AETLQARREWGSIFNILKKKNFQPRISYPAKLSFISEGEIKYFTDKQMLRDFVTTRPALQELLKEELNMERNN-YQ-LQNHAKM
>a_L1PA2::chrX:135522427-135528460(-)_391
MGKKQNRKTGNSKKQS-SPPPKE-SSSPA-EQSWMENDFDELREEGFR-SNYSEL-EDIQTKGKEVENFEKNLEECITRITNTEKCLKELMELKTKA-EL-EECRSLRS-C-QLEERVSAMEDEMNEMK-EGKFREKRIKRNEQSLQEIWDYVKRPNL-LIGVPESDGENGTKLENTLQDIIQENFPNLARQAN-QIQEIQR-PQRYS-RRATPRHIIVRFTKVEMKEKMLRAAREKG-VTLKGKPIRLT-DL-AETLQARREWGPIFNILKEKNFQPRISYPAKLSFISEGEIKYFTDKQMLRDFVTTRPALQELLKEALNMERNN-YQ-LQNHAKM
>a_L1PA2::chr22:32690652-32696671(-)_392
MGKKQNRKTGNSKKQS-SPPPKE-SSSPA-EQSWIENDFDELREEGFR-SNYSEL-EDIQTKGKEVENFEKNLEECITRITNTEKCLKELMELKTKA-EL-EECRSLRS-C-QLEERVSAMEDEMNEMK-EGKFREKRIKRNEQSLQEIWDYVKRPNL-LIGLPESDGENGTKLENTLQDIIQENFPNLARQAN-QIQEIQR-PQRYS-RRATPRHIIVRFTKVEMKEKMLRAAREKG-VTLKGKLIRLT-DL-AETLQARREWGPIFNILKEKNFQPRISYPAKLSFISEGEIKYFTDKQMLRDFVTTRPALQELLKEVLNMERNN-YQ-LQNHAKM
>a_L1PA2::chr12:127579150-127585176(-)_393
MGKKQNRKTGNSKKQS-SPPPKE-SSSPA-EQSWMENDFDELREEGFR-SNYSEL-EDIQTKGKEVENFEKNLEECITRITNTEKCLKELMELKTKA-EL-EECRSLRS-C-QL*ERVSAMEDEMNEMK-EGKFREKRIKRNEQSLQEIWDYVKRPNL-LIGVPESDGKNGTKLENTLQDIIQENFPNLARQAN-QIQEIQR-PQRYS-RRATPRHIIVRFTKVEMKEKMLRAAREKG-VTLKGKPIRLT-DS-AETLQARREWGPIFNILKEKNFQPRISYPAKLSFISEGEIKYFTDKQMLRDFVTTRPALQELLKEALNMERNN-YQ-LQNHAKM
>a_L1PA2::chr18:2247167-2253196(+)_394
MRKKQNRKTGNSKNQS-SPPPKE-SSSLA-EQSWMENDFDKLREEGFR-SNYSEL-EDIQTKGKEVENFEKNLEECITRITNTEKCLKELMELKTKA-EL-EECRSLRS-C-QLEERVSVMEDEMNEMK-EGKFREKRIKRNEQSLQEIWDYVKRPNL-LIGVPESDGENGTKLENTLQDIIQENFPNLARQAN-QIQEIQR-PQRYS-RRATPRHIIVRFTKVEMKEKMLRAAREKG-VTLKGKPIRLT-DL-AQTLQARREWGPIFNILKEKNFQPRISYPAKLSFKSEGEIKYFTDKQMLRDFVTTRPALKELLKEALNMERNN-YQ-LQNHAKM
>a_L1PA2::chr7:43098695-43104715(+)_395
MGKKQNRKTGNSKKQS-SPPPKK-SSSPA-E*SWMENDFDELREEGFR-SNYSEL-EDIQTKGKEVENFEKNLEECITRITNTEKCLKELMELKTKA-EL-EECRSLRS-C-QLEERVSAMEDEMNEMK-EGKFREKRIKRNEQSLQEIWDYVKRPNL-LTGVPESDGENGTKLENTLQDIIQENFPNLARQAN-QIQEIQR-TQRYS-RRATPRHIIVRFTKVEMKEKMLRAAREKG-VTHKGKPIRLT-DL-AETLQARREWGPIFNILKEKNFQPRISYPAKLSFISEGEIKYFTDKQMLRDFVTTRPALKELLKEALNMERNN-YQ-LQNRDKM
>a_L1PA2::chr18:27601827-27607422(-)_396
MGKKRNRKTENSKNQS-SPPPKE-SSSPA-EQSWTENDFDELREEGFR-SNYSEL-EDIQTKGKEVENFEKNLEQCITRITNTEKCSKELMELKTKA-EL-EECRSLRS-C-QLEERXSEMEDEMNEMK-EGKFREKRIKRNEQSLQEIWDYVKRPNL-LIGVPESDGENVTKLENTLQDIIQENFPNLARQAN-QIQEIQR-PQRYS-RRATPRHIIVRFTKVEMKEKMLRAAREKG-VTLKGKPIRLT-DL-AETLQARREWGPIFNILKEKNFQPRISYPAKLSFISEGEIKYFTDKQMLRDFVTTRPALKELLKEALNMERNN-YQ-LQNHAKM
>a_L1PA2::chr18:22290778-22296805(-)_397
MGKKQNRKTGNSKKQS-SPPPKE-SSSPA-EQSWMENDFDELREEGFR-SNYSEL-EDIQTKGKEVENFEKNLEECITRITNTEKCLKELMELKTKA-EL-EECRSLRS-C-QLEERVSAMEDEMNEMK-EGKFREKRIKRNEQSLQEIWDYVKRPNL-PIGVPESDGENGTKLENTLQDIIQENFPNLARQAN-QIQEIQR-PQRYS-RRATPRHIIVRFTKVEMKEKMLRAAREKG-VTLKGKPIRLT-DL-AETLQARREWGPIFNILKEKNFQPRISYPAKLSVISEGEIKYFTDKQMLRDFVTTRPALKELLKEALNMERNN-YQ-LQNHAKM
>a_L1PA2::chr5:96849627-96855647(-)_398
MGKKQNRKTGNSKKQS-SPPPKE-SSSPA-EQSWMENDFDELREEGFR-SNYPEL-EDIQTKGKEVGNFEKNLEECITRITNTEKCLKELMELKTKA-EL-EECRSLRS-C-QLEERVSVMEDEMNEMK-EGKFREKRIKRNEQSLQEIWDYVKRPNL-LIGVPESDAENGTKLENTLQDIIQENFPNLARQAN-QIQEIQR-PQRYS-RRATPRHIIVRFTKVEMKEKMLRAAREKG-VTLKGKPIRLT-DL-AETLQARREWGPIFNILKEKNFQPRISYPAKLSFISEGEIKYFTDKQMLRDFVTTRPALKELLKEALNMERNN-YQ-LQNHAKM
>a_L1PA2::chr10:118838549-118844574(-)_399
MGKKQNRKTGNSKNKS-SPPPKE-SSSPA-EQSWMENDFDELREEGFR-SNYSEL-EDIQTKGKEVENFEKNLEECITRITNTEKCLKELMELKTKA-EL-EECRSLRS-C-QLEERVSAMEDEMNEMK-EGKFREKRIKRNEQSLQEIWDYVKRPNL-LTGVPESDGENGTKLENTLQDIIQENFPNLARQAN-QIQEIQR-PQRYS-RRATPRHIIVRFTKVEMKEKILRAAREKG-VTLKGKPIRLT-DL-AETLQARREWGPIFNILKEKNFQPRISCPAKLSFISEGEIKYFTDKQMLRDFVTTRTALKELLKEALNMERNN-YQ-LQNHAKM
>a_L1PA2::chrX:116861896-116867709(-)_400
MGKKQNRKTGSSKNQS-SPPPKE-SSSPA-EQSWMENDFDELREEGFR-SNYPEL-EDIQTKGKEVENFEKNLEECITRINNTEKCLKEVMELKTKA-EL-EECRRLRS-C-QLEERVSAMEDEMNEMK-EGKFREKRIKRNEQSLQEIWDYVKRPNL-LTGVPESDGENGTKLENTLQDIIQENFPNLARQAN-QIQEVQR-PQRYS-RRATPRHIIVRFTKVEMKEKMLRAAREKG-VTLKGKPIRLT-DL-AETLQARREWGPIVNILKEKNFQPRISYPAKLSFISEGEIKYFTDKQMLRDFVTTRPALKELLKEALNMERNN-YQ-LQNHAKM
>a_L1PA2::chr1:164428440-164434490(+)_401
MGKKQNRKTGNSKKQS-SPPPKE-SSSLA-EQSWMENDFDKLREEGFR-SNYSEL-EDIQTKGKEVENFEKNLEECITRITNTEKCLKELMELKTKT-EL-EECRSLRS-C-QLEERVSAMEDEMNEMK-EGKFREKIIKRNEQSLQEIWDYVKRPNL-LIGVPESDGENGTKLENTLQDIIHENFPNLARQAN-QIQEIQR-PQRCS-RGETPRHIIVRFTKVEMKEKMLRAATEKG-VTLKGKPIRLT-DL-AETLQARREWGPIFNILKEKNFQPRISYPAKLSFISEGEIKYFTDKQMLRDFVTTRPALKELLKEALNMERNN-YQ-LQNHAKM
>a_L1PA2::chr13:94142771-94148790(-)_402
MGKKQNRKTGNSKKQS-SPPPKE-SSSPA-EQSWMENDFDELREEGFR-SNYSEL-EDIQTKGKEVENFEKNLEECITRITNTEKCLKELMELKTKA-EL-EECRSLRS-C-QLEERVSTMEDEMNEMK-EGKFREKRIKRNEQSLQEICDYVKRPNL-LIGVPESDAENGTKLENTLQDIIQENFPNLARQAN-QIQEIQR-PQRYS-RRATPRHIIVRFTKVEMKEKMLRAAREKG-VTLKGKPIRPT-DL-AETLQARREWGPIFNILKEKNFQPRISYPAKLSFISEGEIKYFTHKQMLRDFVTTRPALKELLKEVLNMERNN-YQ-LQNHAKM
>a_L1PA2::chr15:97808810-97814834(-)_403
MGKKQNRKTGNSKKQS-SPPPKE-SSSPA-EQSWMENDFDELREEGFR-SNYSEL-EDIQTKGKEVENFEKNLEECITRITNTEKCLKELMELKTKA-EL-EECRSLRS-C-QLEERVSAMEDERNEMK-EGKFREKRIKRNEQSLQEIWDYVKRPNL-LIGVPESDAENGTKLENTLQDIIQENFPNLARQAN-QIQEIQR-PQRYS-RRATPRHIIVRFTKVEMKEKMLRAAREKG-VTLKGKPIRLT-DL-AETXEARREWGPIFNILKEKNFQPRISYPAKLSFISEGEIKCFTDKQMLRDFLTTRPALKMLLKEALNMERNN-YQ-LQNHAKM
>a_L1PA2::chr11:110079711-110085726(+)_404
MGKKQNRKTGNSKKQS-SPPPKE-SSSPA-EQSWMENDFDELREEGFR-SNYSEL-EDIQTKGKEVENFEKNLEECITRITNTEKCLKELMELKTKA-EL-EECRSLRS-C-QLEERVSAMEDEMNEMK-EGKFREKRIKRNEQSLQEIWDYVKRPNL-LIGVPESDGENGTKLENTLQDIIQENFPNLARQAN-QIQEIQR-PQRYS-RRATPRHIIVRFTKAEMKEKMLRAAREKG-VTLKGKPIRLT-DL-AETLQARREWGPIFNILKEKNFQPRISYPAKLSFISEGEIKYFTDKQMLRDFVTTRPALQELLKEALNMERNN-YQ-LQNHAKM
>a_L1PA2::chr2:83315928-83321955(+)_405
MGKKQKRKTGNSKKQS-SPPPKE-SSSPA-EQSWMENDFDELREEGFR-SNYSEL-EDIQTKGKEVENFEKNLEECITRITNTEKCLKELMELKTKA-EL-EECRSLRS-C-QLEERVSAMEDEMNEMK-EGKFREKRIKRNEQSLQEIWDYVKRPNL-LIGVPESDGENGTKLENTLQDIIQENFPNLARQAN-HIQEI*R-PQRYS-RRATPRHIIVRFTKVEMKEKILRAAREKG-VTLKGKPIRLT-DL-AETLQARREWGPIFNILKEKNFQPRISYPAKLSFISEGEIKYFTDKQMLRDFVTTRPALKELLKEALNMERNN-YQ-LQNHAKM
>a_L1PA2::chr3:187129911-187135940(+)_406
MGKKQNRKTGNSKKQS-SPPPKE-SSSPA-EQSWTENDFDELREEGFR-SNYSEL-EDIQTKGKEVENFEKNLEECITRIIKTEKCLKELMELKTKA-EL-EECRSLRS-C-QLEERVSAMEDEMNEMK-EGKFREKRIKRNEQSLQEIWDYVKRPNL-LIGVPESDGENGTKLENTLQDIIQENFPNLARKAN-QIQEIQR-PQRYS-RRATPRHIIVRFTKVEMKEKMLRAAREKG-VTLKGKPIRLT-DL-AETLQARREWGPIFNILKEKNFQPRISYPAKLSFMS*GEIKSFTDKQMLRDFVTTRPALKELLKEELNMERNN-YQ-LQNHAKM
>a_L1PA2::chr2:198552270-198558285(-)_407
MGKKQNRKTGNSKKQS-SPPPKE-SSSPA-EQSWMGNDFDELREEGFR-SNYSEL-EDIQTKGKEVENFEKNLEECITRITNTEKCLKELMELKTKA-EL-EECRSLRS-C-QLEERVSAMEDEMNEMK-EGKFREKRIKRNEQSLQEMWDYVKRPNL-LIGVPESDGENGTKLENTLQDIIQENFPNLARQAN-QIQEIQR-PQRYS-RRATPRHIIVRFTKVEMKEKMLRAAREKG-VTLKGKPIRLT-DL-AETLQARREWGPIFNILKEKNFQPRISYPAKLSFISEGEIKYFTDKQMLTDFVMTRPAQKELLKEALNMERNP-YQ-LQNHAKM
>a_L1PA2::chr8:121361216-121366643(+)_408
MGKKQNRKTGSSENQS-SPPPRE-SSSPA-EQSWVENDFDELREEGFR-SNYSEL-EDIQTKGKEVENFEKNLEKCITRITNTEKCLKELMELKTKA-EL-EECRSLGS-C-QLEERVSAMEDEMNEMK-EGKFREKRIKRNEQSLQEIWDYVKRPNL-LIGLPESDGENGTKLENTLQDIIQENFPNLARQAN-QIQEIQR-LQRYS-RRATPRHIIVRFTKVEMKEKMLRAAREKG-VTLKGKPIRLT-DL-AETLQARREWGPIFNILKEKNFQPRISYPAKLSFLSEGERKYFTDKQMLRDFVTTMPALKELLKEAINMERNN-YQ-LQNHAKM
>a_L1PA2::chr9:19536198-19542228(-)_409
MGKKQNRKTGNSKKQS-SPPPKE-SSSPA-EQSWMENDFDELREEGFR-SNYSEL-EDIQTKGKEVENFEKNLEECITRITNTEKCLKELMELKTKA-EL-EECRSLRS-C-QLEERVSAMEDEMNEMK-EGKFREKRIKRNEQSLQEIWDYVKRPNL-LIGVPESDGENGTKLENTLQDIIQENFPNLARQAN-QIQEIQR-PQRYS-RRATPRHIIVRFTKVEMKEKMLRAAREKG-VTLKGKPIRLT-DL-AETLQARREWGPIFNILKDKNFQPRISYPGKLSFISEGEIKYFIDKQMLRDFVTTRPALKELLKEALNMERNN-YQ-LQNHAKM
>a_L1PA2::chr14:86351939-86357960(+)_410
MGKKQNRKTGNSKKQS-SPSPKE-SSSPA-EQSWMENDFDELREEGFR-SNYSEL-EDIQTKGKEVENFXKNLEECITRITNTEKCLKELMELKTKA-EL-EECRSLRS-C-QLEERVSAMEDEMNEMK-EGKFREKRIKRNEQSLQEIWDYVKRPNL-LIGVPESDRENGTKLENTLQDIIQENFPNLARQAN-QIQEIQR-SQRYS-RRATPRHIIVRFTKVEMKEKMLRAAREKG-VSLKGKPIRLT-DL-AETLQARREWGPIFNILKEKNFQPRISYPAKLSFISEGEIKYFIDKQMLRDFVTTRPALKELLKEALNMERNN-YQ-LQNHAKM
>a_L1PA2::chr2:150801779-150807806(+)_411
MRKKQNRKTGNSKKQS-SPPPKE-SSSPA-EQSWMENDFDELREEGFR-SDYSEL-EDIQTKGKEVENFEKNLEECITRITKTEKCLKELMELKTKA-EI-EECRSLRS-C-QLEERVSAMEDEMNEMK-EGKFREKRIKRNEQSLQEIWDYGXRPNL-LIGVPESDGENGTKLENPLQDIIQENFPNLARQAN-QIQEIQR-PQRYS-RRATPRHIIVRFTKVEMKEKMLRAAREKG-VTLKGKPIRLT-DL-AETLQARREWGPIFNILKEKNFQPRISYPAKLSFISEGEIKYFIDKQMLRDFVTTRPALKELLKEALNMERNN-YQ-LQNHAKM
>a_L1PA2::chr3:53399323-53405352(-)_412
MGKKQNRKTGNSKKQS-SPPPKE-SSSPA-EQSWMENDFDELREGGFR-SNYSEL-EDIQTKGKEVENFEKNLEECITRITNTEKCLKELIELKTKA-EL-EECRSLRS-C-QLEERVSAMEDEMNEMK-EGKFREKRIKRNEQSLQEIWDYVKRPNL-LIGVPESDVENGTKLENTLQDIIQENFPNLARQAN-QIQEIQR-PQRYS-RRATPRHIIVRFTKVEMKEKMLRAAREKG-VTLKGKPIRLT-DL-AETLQARREWGPIFNILKERNFQPRISYPAKLSFISEGEIKYFIDKQMLRDFVTTRPALKELLKEALNMERNN-YQ-LQNHAKM
>a_L1PA2::chr1:94256208-94262237(-)_413
MGKKQNRKTGNSKKQS-SPPPKE-SSSPA-EQSWMENDFDELREEGFR-SNYSEL-EDIQTKGKEVENFEKNLEECITRITNTEKCLKELMELKTKA-EL-EECRSLRS-C-QLEERVSAMEDEMNQMK-EGKFREKRIKRNEQSLQEIWDYVKRPNL-LIGVPESDVENGTKLENTLQDIIQENFPNLARQAN-QIQEIQR-PQRYS-RRATPRHIIVRFTKVEMKEKMLRAAREKG-VTLKGKPIRLT-DL-AETLQARREWGPIFNILKGKNFQPRISYPAKLSFISEGEIKYFIDKQMLRDFVTTRPALKELLKEALNMERNN-YQ-LQNHAKM
>a_L1PA2::chr18:22199006-22205036(-)_414
MGKKQNRKTGNSKKQS-SPPPKE-SSSPA-EQSWMENDFDKLREEGFR-SNYSEL-EDIQTKGKEVENFEKNLEECITRITNTEKCLKELMELKTKA-EL-EECRSLRS-C-QLEERVSAMEDEMNEMK-EGKFREKRIKRNEQSLQEIWDYVKRPNL-LIGVPESDGENGTKLENTLQDIIQENFPNLARQAN-QIQEIQR-PQRYS-RRATPRHIIVRFTKVEMKEKMLRAAREKG-VTPKGKPIRLT-DL-AETLQARREWGPIFNILKEKNFQPRISYPAKLNFISEGEIKYFTDKQMLRDFVTTRPALKELLKEALNMERNN-YQ-LQNHAKM
>a_L1PA2::chr1:248329861-248335891(-)_415
MGKKQNRKTGNSKKQR-SPPPKE-SSSPA-EQTWMENDFDELREEGFR-SNYSEL-EDIQTKGKEVENFEKNLEECITRITNTEKCLKELMELKTKA-EL-*ECRSLRS-C-QLEERVSAMEDEMNEMK-EGKFREKRIKRNEQSLQEIWDYVKRPNQ-LIGVPESDVENGTKLENTLQYIIQENFPNLARQAN-QIQEIQR-PQR*S-RRPTPRHIIVRFTKVEMKEKMLRAAREKG-VTLKGKPIRLT-DL-AETLQARREWGSIFNILKEKNFQPRISYPAKLSFISEGEIKYFTDKQMLRDFVTTRPALKELLKEALNMERNN-YQ-LQNHAKM
>a_L1PA2::chr1:192469714-192475742(+)_416
MGKKQNRKTGNSKKQS-SPPPKE-SSSPA-EQSWMENDFDELREEGFR-SNYSEL-EDIQTKGKEVENFEKNLEECITRITNTEKCLKELMELKTKA-EL-EECRSLRS-C-QLEERVSAMEDEMNEMK-EGKFREKRIKRNEQSLQEIWDYVKRPNL-LIGVPESEAENGTKLKNTLQDIIQESFPNLARQAN-QIQEIQR-PQRYS-RRATPRHIIVRFTKVEMKEKMLRAAREKG-VTLKGKPIRLT-DL-AETLQARREWGPIFNILKEKNFQPRISYPAKLSFISEGEIKYFTDKQMLRDFVTTRPALKELLKEALNMERNN-YQ-LQNHAKM
>a_L1PA2::chr3:106694291-106700323(+)_417
MGKKQNRKTGNSKKQS-SPPPKE-SSSPA-EQSWMENDFDELREEGFR-SNYSEL-EDIQTKGKEVENFEKNLEECITRITNTEKCLKELMELKTKA-EL-EEYRSLRS-C-QLEERVSAMEDEMNEMK-EGTFREKRIKRNEQSLKEIWDYVKRPNL-LIGVPESDAENGTKLENTLQDIIQENFPNLARQAN-QIQEIQR-PQRYS-RRATPRYIIVRFTEVEMKEKMLRAAREKG-VTLKGKPIRLT-DL-AETLQARREWGPIFNILKEKNFQHRISYPAKLSFISEGEIKYFTDKQMLRDFVTTRPALKELLKEALNLERNN-YQ-LQNHAKM
