# Supplementary material for: Cryptic genetic variation enhances primate L1 retrotransposon survival by enlarging the functional coiled coil sequence space of ORF1p
Source: PLoS Genet. 2020 Aug 14;16(8):e1008991. doi: 10.1371/journal.pgen.1008991 (PMC7449397; doi:10.1371/journal.pgen.1008991)
Supplement: S1 Data — (ZIP) [file pgen.1008991.s012.zip › Supplementary_Data_PG/orf1_FL/l1pa2/l1pa2a_orf1_seqs_w_cns.fst]

>l1pa2a_50_cns
ATGGGGAAAAAACAGAACAGAAAAACTGGAAACTCTAAAAAGCAGAGCGCCTCTCCTCCT
CCAAAGGAACGCAGTTCCTCACCAGCAACGGAACAAAGCTGGATGGAGAATGACTTTGAC
GAGCTGAGAGAAGAAGGCTTCAGACGATCAAATTACTCTGAGCTACGGGAGGACATTCAA
ACCAAAGGCAAAGAAGTTGAAAACTTTGAAAAAAATTTAGAAGAATGTATAACTAGAATA
ACCAATACAGAGAAGTGCTTAAAGGAGCTGATGGAGCTGAAAACCAAGGCTCGAGAACTA
CGTGAAGAATGCAGAAGCCTCAGGAGCCGATGCGATCAACTGGAAGAAAGGGTATCAGCA
ATGGAAGATGAAATGAATGAAATGAAGCGAGAAGGGAAGTTTAGAGAAAAAAGAATAAAA
AGAAATGAGCAAAGCCTCCAAGAAATATGGGACTATGTGAAAAGACCAAATCTACGTCTG
ATTGGTGTACCTGAAAGTGATGGGGAGAATGGAACCAAGTTGGAAAACACTCTGCAGGAT
ATTATCCAGGAGAACTTCCCCAATCTAGCAAGGCAGGCCAACGTTCAGATTCAGGAAATA
CAGAGAACGCCACAAAGATACTCCTCGAGAAGAGCAACTCCAAGACACATAATTGTCAGA
TTCACCAAAGTTGAAATGAAGGAAAAAATGTTAAGGGCAGCCAGAGAGAAAGGTCGGGTT
ACCCTCAAAGGGAAGCCCATCAGACTAACAGCGGATCTCTCGGCAGAAACCCTACAAGCC
AGAAGAGAGTGGGGGCCAATATTCAACATTCTTAAAGAAAAGAATTTTCAACCCAGAATT
TCATATCCAGCCAAACTAAGCTTCATAAGTGAAGGAGAAATAAAATACTTTACAGACAAG
CAAATGCTGAGAGATTTTGTCACCACCAGGCCTGCCCTAAAAGAGCTCCTGAAGGAAGCA
CTAAACATGGAAAGGAACAACCGGTACCAGCCGCTGCAAAATCATGCCAAAATG
>a_L1PA2::chr19:29247788-29253876(+)
ATGGGGAGAAACCAGAGCAGAAAAGCTGAAAATTCTAAAAATCAGAGTGCCTCTTCTCCT
CCAAAGGAACGCAGCTCCTCACCATCAGTGGAACAAAGCTGGATGGAGAATGACTTTGAT
GAGTTGAGAAAAGAAAGCTTCAAATGATCAAACTTCTCTGAGTTAAAGGAGGATGTTTGA
ACCCATCACAAAGAAGCTAAAAACCTTGAAAAAAGATTAGACAAATGGCTAACTAGAATA
AATAGTGTAGAGAAGTCCTTAAATGACCTGATGGAGCTTAAAACCATAGCACAAGAACTA
CGTGATGCATGCACAAGCTTCAATAGCAGATTTGATAAAGTGGAAGAAAGGGTATCAGAG
ATTGAAGATCAAATGAATGAAATGAAGCGAGAAGAGAAGTTTAGAGAAAAAAGATTAAAA
AGAAATGAACAAAGCCTCCAAGAAATATGGGACTATGTGAAAAGACCAAATCTACGTCTG
ATTGGTGTACCTGAAAGTGACGGGGAGAATGGAACCAAGTTGGAAAACCCTCTTCAGGAT
ATTATCCAGGAGAATTTCCCCAACCTAGCAAGTCAGGCCAACATTGAAATTCAGGAAATA
CAGAGAACGCCATAAAGATACTCCTCGAGAAGAGCAACTCCAAGACACATAATGGTCAGA
TTCACCAAAGTTGAAATGAAGGAAAAAATGTTAAGGGCAGCCAGAGAGAAAGGTCGGGTT
ACCCACAAAGGGAAGCCCATCAGACTAACAGTGGATCTCTTGGAAGAAACTCTACAAGCC
AGAAGGCAGTGGGGGCCAATATTCAACATTCTTAAAGAAAAGAATTTTCAACCCAGAATT
TCATATCCAGCCAAACTAAGCTTCATAAGTGAAGGAGAAATAGAATCCTTTACAGACAAA
CAAATGCGGACAGATGTTGTCACCACTAGGCCTGCCTTACAAGAGCTCCTGAAGGAAGCA
CTAAACATGCAAAGGAACAACCAGCACCAGCCACTGCAAAAACATGCTGAATTG
>a_L1PA2::chrX:66279848-66285976(-)
ATGGGAAAAAACCAGAGCAGTAAAACCGGAAACTCTAAAAATCAGAGTGCCTCTCCTCCT
CCAAAGGAAAGCAGCTCCTAACCAGCAACGGAACAAAGCTGGATGGAGAATGACTTTGAA
GAGTTGAGAGAGGAAGGCTTCAGAAGATCAAACCACTCTGAGCTAAAGGAGGAAGTGTGA
ACCAATGGCAAAGAAGTTAAACATTTTG-AAAAAAAACAGACAATTCCGTAACTAGAATA
ACCAATGCAGAGAAGTCCTTAAAGGACCTGACGGAGGTGAAAACTGCAGCACGAGAACTA
CATGACAAATGCCTAAGCCTCAGTACCTGATGAAATCAACTGGAAGAAAGGGTAT-AGTG
ATGGAAGATGAAATGAATGAAATGAAGCATGAAGAGAAGTTTAGAGAAAAAAGAATAAAA
AGAAACAAACAAAGCCTCCAAGAAATATGGGACTATGTATAAAGACCAAATCTATGTCTA
ATTGGTGTACCTGAAAGTGATGGGGAGAATGGAACCAAGTTGGAAAACACTCTGCAGGAT
ATTTTCCAGGAGAACTTCCCCAATCTAGCAAAGTAGGCCAACATTCAAGTTCAGGAAATA
CAGAGAAGTCCACAAAGATACTCCTTGAGAAGAGCAACTACAAGACAAATAATTGTCAGT
TTCACCAAAGTTGAAATGAAGAAAAAAATGTTAAGGGCAGCCAGAAAGAAAGGTCGGGTT
ACCCACAAAGGGAAGCCCATCAGGCTAACAGCTGATCTCTTGGCAGAAACTCTAAAAGCT
AGAGGAGAGCAGGGGATAATATTCCACATTCTTAAAGAAAAGAATTTTCAACCAAGAAAT
TCATATCCAGCCAAACTAAGCTTCATAAGTGAAGGAGAAATAAAATCCTTTACAGACAAG
CAAATGCTGAGAGATTCTGTCACCACCAGGCCTGCCCTAAAAGAGTTCCTGAAGGAAGCA
CTAAGTGTGGAAAGGAACAATCAGTACCAGCCACTGCAAAAACATGCCAAAATA
>a_L1PA2::chr11:62953017-62959166(-)
ATGGGGAAAAAACAGAGTAAAAAAACTGGAAACTCTAAAAATCAGAGTGCCTCTCCTCCT
CCAAAGGAATGCAGCTCCTCACCAGCAATGGAACAAAGCTGGACAGACAATGACTTTGAC
GAGCTGAGAGAAGAAGGCTTCAGATGATCAAACTACTCCGAGCCAAAGAAGGAAGTTCGA
ACTCATGGCAAAGAAGTTAAAAACCTTGAAAAAAAATTAGACGAATGGCTAACTAGAATA
ACCAATGCAGAGAAGTCCTTAAAGGACTTGATGGAGCTGAAAACCACGACACGAGAACTA
CATGATGAATGCACAAGCCTCAGTAGCCGATTCAATCAACTGGAAGAAAGGGTATCAGTG
ATGAAAGATCAAATGAATGAAATGAAATCAGAAAAGAAGTGTAGAGAAAAAAGAGTAAAA
AGAAACAAGAAAAGCCTCCAGGAAATATGGGACTATCTGAAAAGACCAAATCTACATCTG
ATTGGTGTACCTGAAAGTGATGGGCAGAATGGAATGAAGTTGGAAAACACTCTGCAGGAT
ATTATCCAGGAGAACTTCCCCAATCTAGCAAGGCAGGCCAACATTCAAATTCAGGAAATA
CAGAGAACACCACAAAGATACTCCTCAAGAAGAGCAACTCCAAGACACATAATTGTCAGA
TTCACCAAAGTTGAAATGAAGGAAAAAATGTTAAGGGCAGCCAGACAGAAAGCTTGGGTT
ACCCACAAAGGGAAGCCCATCAGACTAACAGCTGATCTGTCGGCAGAAACTCTACAAGCC
AGAAGAGAGTGGGGGCCAATATTCAACGTTCTTAAAGAAAAGAATTTTCAACCCAGAATT
TCATATCCAGCCAAACTAAGCTTCATAAGTGAAGGAGAAATAAAATCCTTTACACACAAG
CAAATGCTGAGAGATTTTGTCACCATTAGGCCTGCCTTAAAAGAGCTCCTGAAGGAAGCA
CTAAACATGGAAAGGAACAACCGGTACCAGCCACTGCAGAAACATGCCAAATTG
>a_L1PA2::chr16:47841886-47848017(-)
ATGGGGAAAAAACAGAACAGAAAAACCAGAAACTCTAAAAATCAGAGTGCCTCTCCTTCT
CCAAAGGAACACAGCTCCTCACCAGCAATGGAACAAAGCTGGATGGAGAATGACTTTGAC
AAGTTGAGAGAAGAAGGCTTCAGAAGATCAAACTACTCCAAGCTAAAGGAGGAAGTTCGA
ACCAATGGCAAAGAAGTTAAAAATCTTGAAAAAAAATTAGACTAATGGCTAACTAGAATA
ACCAATGAAGAGAAGTCCTTAAAGGACCTGATGGAGCTGAAAGCCATGGCATGAGAACTA
CGTGACGAATGCACAAGCCTCAGTAGCCGATGCAATCAACTGGAAGAAAGGGTATCAGCA
ATGGAAGATAAAATGAATGAAATGAAGTGAGAAGATAAGTTTAGAGAAAAAAGAATAAAA
ATAAATGAACAAAGCCTCCAAAAAATATGGGACTGTGTGAAAAGACCAAATCTACGTCTG
ATTGGTGTACCTGAAAGTGACGGGGAGAATGGAACCAAGTTAGAAAACATTCTGCAGGAT
ATTATCCAGGAGAATTTCCCCAATCTAGCAAGGCAGGCCAACATTCAAATTCAGGAAATA
AAGAGAACACCACAGAGATACTTCTGGAGAAGAGCAACTCCAAGACACATAATTGTCAGA
TTCACCAAAGTGGAAATGAAGGAAAAAATGTTAAGGGCAGCCAGGGAGAAAGGTCGGGTT
ACCCACAAAGGGAAGCCCATCAGACTAAGAGTGGATCTCTTGGCAGAAACTCTACAAGCC
AGAAGAGAGTGGGGGCCAATATTCAACATTCTTAAAGAAAAGAATTTTCAACCGAGAATT
TCATATCCAGCCAAACTAAACTTCATAAGTGAAGGAGAAATAAGATACTTTACAGACAAG
CAAATGCTGAGAGATTTTGTCACCACGAGGCCTGCCCTAAAAGAGCTCATGAAGGAAGCA
CTAAACATGGAAAGGAACAACCGGTATCAGCCACTGCAAAAACATGCCAAATTG
>a_L1PA2::chr6:52636025-52642412(-)
ATGGGGAATAAACAGTGCCGAAAAACCAGAAACTCTAAAAATCAGAGTGCCTCTACTCCT
CCAAAGGAATGCACCTCCTCACCCGCAACAGAACAAAGCTGGATGGAGAATGACTTTGAT
GAGTTGAGAGAAGAAGGCTTCAGAAGATCAAACTACTCCGAGCTAAAGGAGGAAATTTGA
ACCAATGGCAAAGAAGTTAAAAACCTTG-AAAAAAATTAGACGAATGGCTAACTAGAATA
ACCAATGCAGAGAAGTCCTTAAAAGACCTGATGGAGCTGAAAACTGTGGCACGAGAAATA
CATGACGAATGCACAAGCCTCAGTAGCCAATGTAATCAACTGGAAGCAAGGGTATCAGCG
ATGGAAGATGAAATGAATGAAATGAAGTGAGAAGAGAAGTTTAGAGAAAAAGGAATAAAA
AGTAATGAACAAAGCTTTCCAGAAATATGGGACTATGTGAAAAGACCAAATCTACATCTG
ATTGGTGTACCTGAAAGTGACGGAGAGAATGGAACCAAGTTGGAAAACACTCTGCAGGAT
ATTATCCAGGAGAACTTCCCCAATCTAGCAAGGCAGGCCAACATTCAAATTCAGGAAATA
CAGAGAATGCCACAAAGATACTCCTCGAGAAGAGCAACTCCAAGACGCATAATTGTCAGA
TTCACCAAAGTTGAAACAAAGGAAAAAATGTTAAGGGCAGCCAGAGAGAAAGGTCGGGTT
ACCCACAAAGGGAAGCCCATCAGACTAACTGCTGATGCCTTGGCAGAAACTCTACAAGCC
AGAAAAGAGTGGGGGCCAATATTCAACATTCTTAAGGAAAAGAATTTTCAACCCAGAATT
TCATATCCAGCCAAACTAAGCTTCATAAGTGAAGGAGAAATAAAATCCTTCACAGACAAG
GAAGTGCTGAGAGATTTTGTCACCACCAGGCCTGCCATACAAGAGCTCCTGAAGGAAGCA
CTAAATGTGGAAAGGAACAACCAGTACCAGCCACTGCAAAAACATGCCAAATCG
>a_L1PA2::chrY:23167802-23173823(-)
ATGGGGAAAAAACAGAACAGAAAAACTAGAAACTCTAAAAAGCAGAGCGCCTCTCCTCCT
CTAAAGGAACGCAGTTCCTCACCAGCAACGGAACAAAGCTGGATGGAGAATGACTTTGAC
GAACTGAGTGAAGAAGTCTTCAGACGATCAAATTACTCTGAGCTACGGAAGGACATTCAA
ACCAAAGGCAAAGAAGTTGAAAACTTTGAAAAAAATTCAGAAGAATGTACAACTAGAATA
ACCAATACAGAGAAGTGCTTAAAGGAGCTGATGGAGCTGAAAACCAAGGCTCCAGAACTA
CTAGAAGAATGCAGAAGCCTCAGGAGCCAATGCGATCAACTGGAAGAAAGGGTATCAGCG
ATGGAAGATGAAATGAATGAAAAGAAGTGAGAAGGGAAGTTTAGAGAAAAAAGAATAGAA
AGAAATGAGCAAAGCCTCCAAGAAATATGGGACTATGTGAAAAGACCAAATCTATGTCTG
ATTGGTGTACCTGAAAGTGATGGGGAGAATGGAACCAAGTTGGAAAACACTCTGCAGGAT
ATTATCCAGGAGAACTTCCCCAATCTAGCAAGGCAGGCCAACGTTCAGATTCAGGAAATA
CAGAGAACGCCACAAAGATACTCCTCGAGAAGAGCAACTCCAAGACACATAATTGTCAGA
TGCACCAAAGTTGAAAAGAAGGAAAAAATGTTAAGGGCAGCCAGAGAGAAAGGTCGGGTT
ACCCTCAAAGGGAAGCCCATCAGACTAACAGCGGATCTCTCGGCAGAAACCCTACAAGCC
AGAAGAGAGTGGGGGTCAATATTCAACATTCTTAAAGAAAAGAATTTTCAACCCAGAATT
TCATATCCAGCCAAACTAAGCTTCATAAGTGAAGGAGAAGTAAAATACTTTACAGACAAG
CAAATGCTGAGAGATTTTGTCACCACCAGGCCTGCCCTAAAAGAGCTCCTGAAGGAAGTG
CTAAACATGGAAAGGAACAACCGGTACCAGCCGCTACAAAATCATGCCAAAATG
>a_L1PA2::chrX:51763543-51769680(-)
ATGGGGGGAAAACAGAGCAGAAAAACTGGAAACTCTAAAAAGCAGAGTGCCTCTCCTCCT
CCAAAGGAACGCAGTTCCTCACCAGCAATGGAACAAAGCTGGATGGAGAATGACTTTGAC
AAGTTGAGAGAAGAAGGCTTCAGACGATCAAACTACTGCGAGCTACAGGAGGAAATTCAA
ACCAAAGGCAAAGAAGTTAAAAACTTTGGAAAAAATTTAGACGAACGGATACCTAGAATA
ACCAATACAGAGAAGTGCTTAAAGGAGCTGATGGAGCTGAAAGCCAAGGCTCGAGAACTA
CATGAAGAATGCAGAAGCCTCAGGAGCCGATGTGATCAACTGGAAGAAACGGTATCAGTG
ATGGAAGATGAAATGAATGAAATGAAGTGAGAAAGGAAGTTTAGAGAAAAAAGAATAAAA
AGAAACGAACAAAGCCTCCAAGAAATATGGGACTATGTGAAAAGACCAAATCTATGTCTG
ATTGGTGTACCTGAAAGTGACAGGGAGAATGGAACCAAGTTGGAAAACACTCTGCAGGAT
ATTATCCAGGAGAACTTCCCCAATCTAGCAAGGCAGGCCAACATTCAGATTCAGGAAATA
CAGAGAAGGCCACAAAGACACTCCTCGAGAAGAGCATCTCCAAGACACATAATTATCAGA
TTCACCAAAGTTGAAATGAAGGAAAAAATGTTAAGGGCAGCCAGAGAGAAAGGTCGGGTT
ACCCACAAAGGGAAGTCCATCAGACTAACAGCGGATCTCTCAGGAGAAACTCTACAAGCC
AGAAGAGAGTGGGGGCCAATATTCAAGATTCTTAAAGCAAAGAATTTTCAACCCAGAATT
TCATATCCAGCCAAACTAAGCTTCATAAGTGAAGGAGAAATAAAATACTTTACAGACAAG
CAAATGCTGAGAGATTTTGTTACCACCAGGCCTGCCCTAAAAGAGCTCCTGAAGAAAGCA
CTAAACATGGAAAGGAAAAACTGGTACCAGCCACTGCAAAATCATGCCAAATTG
>a_L1PA2::chr2:168298389-168304503(-)
ATGGGGAGAAACCAGAGCACAAAAGCTGAAAATTCTAAAAATCACAGTGCCTCTTCTCCT
CCAAAGGAACGTAGCTCCTCACCAGCAACACAACAAAGTTGGATGGAGAATGACTTTGAC
GATTTGAGAGAAGAAGGCTTCAGATGATCAAACTTCTCTGAGCTAAAGGAGGATGTTCGA
ACCCAACGCAAAGAGGCTAAAAACTGTGAGAAGAGATTAGACAAATGGCTAACTAGAATA
ACCAGTGTAGAGAAGTCCTTAAATGACCTGATGGACCTGAAAACCATGGAACGAGAACTA
CGTGATGCATGCACAAGCTTCAGTAGCCGATTTGATCAACTGAAA--AAGGGTATCAGTG
ACTGAAGACCAAATGAATGAAATGAAGCAAGAAGAGAAGTTTAGAGAAAAAAGAGTAAAA
AGAAACGAACAAAGCCTCCAAGAAATATGGGACCATGTGAAAAGACCAAATCTATGTCTG
ACTGGTGTACCTGAGAGTGACAGGGAGAATGGAACCAAGTTGGAAAACACTCTGCACGAT
ATTATCCAGGAGAACTTCCCCAACTTAGCAAGGCAGGCCAACATTCAAATTCAGGAAATA
CAGAGAATGCCACAAAGATACTCCTCGAGAAGACCAACTCCAAGACACATAATTGTCAGA
TTCACCAAAGTTGAAGTGAAGGAAAAAATGTTAAGGGAAGCCAGAGAGTAAGGTCAGGTT
ACCCACAAAGGGAAGCCCAAGAAACTAACAGCAGATCTCTCAGCAGAAACTCTACAAGCC
AGAAGAAAGTGGGGGCCAATATTCAACATTCTTAAAGAAAAGAATTTTCAACCCAGAATT
TCATATCCAGCCAAACTAAGTTTCATAAGTGAAGGAGAAATAGAATCCTTTACAGACAAG
CAAATGCTGAGAGATTTTGTCACCACCAGGTCTGCCTTAGAAGAGCTCCTGAAGGAAGCA
CTAAACATGGAAAGGAACAACCAGTACCAGCCACTGCAAAAACATGCCAAACTG
>a_L1PA2::chrY:16063707-16069885(+)
ATGGGGAAAAAACCGAGCAGAAAAACTGGAAACTCTAGAAAGCAGAGCACACTTCCTCCT
CCAAAGGAACACAGTTCCTCACCAGCAACGGAACAAAGCTTGATGGAGAATGACATTGAG
GAATTGAGAGAAGAAGACTTCAGATGAGCAAACTACCCTGAGCTACCGGAGGAAATTCAA
ACCAAAGGCAAAGAAGTTAAAAACCTTGAAAAAAATTTAGACAAATGTATAACTGGAATA
ACCAATACACAGAAGTGCTTAAAGGAGCTGATGGACCTGAAAGCCAAGGTTTGAGAACTA
CGTGAAGAATGCAGAAGCCTCAGGAGCCAATTTGATCAACTAGAAGAAAGGGTATCAGTG
ATGGAAGATGAAATGAATGAAATGAAGTGAGAAGGGAAGTTTGGAGAAAAAAGAGTAAAA
AGAAATGAACAAAACCTACAAGAAATATGGGACTATATGAAAAGACCAAATCTATGTCTG
ATTGATGTACCTGAAAGTGACGGGGAGAATGAAACCAAGTTGGAAAACACTCTGCAGGAC
ATTATCCAGGAGAACTGCCCCAACATAGCAATGCAGGCCAACATTCTCAATCAGGAAATA
CAGAGAATGCCACAAAGATATACCTCAAGAAGAGCAACTCTAAGACACATAATTGTCAGG
TTTAGCAAAATTGAAATGAAGAAAAAAATGTTAAGGGCAGCCAGAGAGAAAGGTCGGGTT
TCCCTCAAAGGGAAGCCCATCAGACTAACAGCGGATCTCTCAGCAGAAACTCTACAAGCC
AGAAGAGAGTGGGGGCCAATATACAACATTCTTAAACATAAGAATTTTCAACCCAGAATT
TCATATCCAGCCAAACCAAGCTTCATAAGTGAAGGAGAAATAAAATACTTTACAAACAAG
CAAATGCTGAGAGATTTTGTCACCACCAGGCCTGCCCTAAAAGAGCTCCTGAAAGAAGTA
CTAAACCTGGAAAGGAACAACCGGTACCAGCCACTGCAAAATCATGCCAAATTG
>a_L1PA2::chr3:90431620-90437601(-)
ATGGGGAAGAAACAGAACAGAAAAACTGGAAACTCTAAAAAGCAGAGCACCTCTCCTCCT
CCAAAGGAACGCAGTTCCTCACCAGCAATGGAAAAAAGCTGGATGGAGAATGACTTTGAG
GAGCTGAGAGAAGAAGGCTTCAGATGATCAAATTAGTCTGAGCTCTGGGAGGACATTCAA
ACCGAAGGCAAAGAAGTTGAAAACTTTGAAAAAAATTTAGAAGACTGTATAACTAGAATA
ACCAATACAGAGAAGTGTTTAAAGGAGCTGATGGAGCTGAAAACCAAGGCTCGAGAACTA
CATGAAGAATGCAGAAGCCTCAAGAGCTGATGCAATCAACTGGAAGAAAGGGTAACAGCG
GTGGAAGATGAAATGAATGCAATGAAGCGAGAAGGGAAGTTTAGAGAAAAAAGAATAAAA
AGAAATGAGCAAAGCCTCCAAGAAATATGGGACTATGGG-AAAGACGAAATCTACATCTG
ATTGGTGTACCTGAAAGTGACG-GGAGAATGGAACCAAGTTGGAAAACACGCTGCAGGAT
ATTATCCAGGAGAACTTCCCCAATCTAGCAAGGCAGGCCAATATTCAGATTCAGGAAATA
CAGAGAACACCACAAAGATACTCCTCGAGAAGAGCAACTCCAAGACACATAATTGTCAGA
TTCACCAAAGTTGAAATGAAGGAAAAAATGTTAAGGGCAGCCAGAGAGAAAGGTCGGGAT
AACCTCAAAGGGAAGCCCATCAGACTAACAGCAGATCTCTCGGCAGAAACCCTACAAGCC
AGAAGACAGTGGGGGCCAATATTCAACATTCTCAAAGAAAAGAATTTTCAACCCAGAATT
TCATATCCAGCCAAACTAAGCTTCATAAGTGAAGGAGAAATAAAATACTTTACAGACAAG
CAAATGCTGAGAGATTTTGTCACCACCAGGCCTGCCCTAAAAGAGCTCCTGAAGGAAGCG
CTAAACATGGAAAGGAACAACCGGTACCAGCCGCTGCAAAATCATGCCAAAATG
>a_L1PA2::chrX:75940439-75946467(-)
ATGGGGAAAAAACAGAACAGTAAAACTGGAAACTCTAAAAAGCAGAGCAACTCTCCTCCT
ACAAAGGAACGCAGCTCCTCACCAGCAACGGAACAAAGCTGGATGGAGAATGACTTCAAT
GAGCTGAGAGAAGAAGGCTTCAGATGATCAAAATACTCTGAGCTAAGGGAGAACATTCAA
ACGAAAGGCAAAGAAGTTGAAAACTTTG-AAAAAATTTAGAAGAATGTGTAACTAGAATA
ACCAATACAGAGAAGTGCTCAAAGGAGCTGATGGAGCTGAAAACCAAGGCTCGAGAACTA
CGTGAAGAATGCAGAAGCCTCAGGAGCCTATGCGATCAACTGGAAGAAAGGGTATCAGCA
ATGGAAGATGAAATGAATGAAATGAAGCGAGAAGGGAAGTTTAGAGAAAAAAGAATAAAA
AGAATTGATCAAAGCCTCCAAGAAATATCGGAATATGTGAAAAGACCAAATCTACGTCTG
ATTGGTGTACCTGAAAGTGACGGGGAGAATGGAACCAAGTTGGAAAACACTCTGCAGGAT
ATTATCCAGGAGAACTTCCCCAATCTAGCAAGGCAGGCCAACGTTCAGATTCAGGAAATA
CAGAGAACGCCACAAAGATACTCCTCGAGAAGAGCAACTCCAAGACACATAATTGTCAGA
TTCACCAAAGTTGAAATGAAGGAAAAAATGTTAAGGGCAGCCGGAGAGAAAGGTCGGGTT
ACCCTCAAAGGGAAGCCCATCAGACTAACAATGGATCTCTCGGCAGAAACCTTACAAGCC
AGAAGAGAGTGGGGGCCAATTTTCAACATTCTTAAAGAAAAGAATTTTCAACCCAGAATT
TCATATCCAGCCAAATTAAGCTTCATAAGTGAAGGAGAAATAAAATCCTTTACAGAAAAG
CAAATGCTGAGAGATTTTGTCACCACCAGGCCTGCCCTAAAAGAGCTGCTGAAGGAAGCA
CTAAACATGGAAAGGAACAACCGGTACCAGCCGCTGCAAAATCATGCCAAAATG
>a_L1PA2::chr5:152704886-152710890(+)
ATGGGGAAAAAACAGAACAGAAAAACTGGAAACTCTAAAAAGCAGAGCACCTCTCCTCCT
CCAAAGGAACGCAGTTCCTCACCAGCAATGGAACAAAGCTGGATGGAGAATGACTTTGAC
GAGCTGAGAGAAGAAGGATTCAGACGATCAAATTACTCTGAGCTATGGGAGGACATTTAA
ACCAAAGGCAGAGAAGTTGAAAACTTTGAAAAAAATTTAGAAGAATGTATAACTAGAATA
ACCAATACAGAGAAGTGCTTAAAGGAGCTGATGGAGCTGAAAACCAAGGCTTGAGAACTA
CGTGAAGAATGCAGAAGCCTCAGGAGCCGATGAGATCAACTGGAAGAAAGGGTATCAGCA
ATGGAAGATGAAATGAATGAAATGAAGCGAGAAGGGAAGTTTAGAGAAAAAAGAATAAAA
AGAAATGAGCAAAGCCTCCAAGAAATATGGGACTATGTGAAAAGACCAAATCTACATCTG
ATTGGTGTACCTGAAAGTGATGGGGAGAATGGAACCAAGTTGGAAAACACTCTGCAGGAT
ATTATCCAGGAGAACTTCCCCAATCTAGCAAGGCAGGCCAATGTTCAGATTCAGGAAATA
CAGAGAATGCCACAAAGTTACTCCTCGAGAAGAGCAACTCCAAGACACATAATTGTCAGA
TTCACCAAAGTTGAAATGAAGGAAAAAATGTTAAGGGCAGCCAGGGAGAAAGGTCGGCTT
ACCCTCAAAGGGAAGCCCATCAGACTAACAGCGGATTTCTTGGCAGAAACCCTACAAGCC
AGAAGAGCGTGGGGGCCAATATTCAACATTCTTAGAGAAAAGAATTTTCAACCCAGAATT
TCATATCCAGCCAAACTAAGCTTCATAAGTGAAGGAGAAATAAAATACTTTACAGACAAG
CAAATGCTGAGAGATTTTGTCAACACCAGGCCTGCCCTAAAAGAGCTCCTGAAGGAAGCG
CTAAACATGGAAAGGAAAAACTGGTACCAGCCGCTGCAAAATCATGCCAAAATG
>a_L1PA2::chr8:40504580-40510615(+)
ATGGGGAAAAAACAGAACAGAAAAACTGGAAACTCTAAAAAGCAGAGTGCCTCTCCTCCG
CCAAAGGAACGCAGTTCCTCACCAGCAACGGAACAAAGCTGGATGGAGAATGACTTTGAC
GAGCTGAGAGAAGGCGGCTTCAGACGATCAAATTACTCTGAGCTATGGGAGGACATTCAA
ACCAAAGGCAAAGAACTTGAAAACTTTGAAAAAAATTTAGAAGAACGTATAACTAGAATA
ACCAATACAGAGAAGTGCTTAAAGGAGCTGATGGAGCTGAAAACCAAGGCTCAAGAGCTA
CGTGAAGAATGCAGAAGCCTCAGGAGCCGATGCGATCAACTGGAAGAAAGGGTATCAGCA
ATGGAAGATGAAATGAATGAAATGAAGCGAGAAGGGAAGTTTAGAGAAAAAAGAATAAAA
AGAAATGAGCAAAGCCTCCAAGAAATATGGGACTATGTGAAAAGACCAAATCTACGTCTG
ATTGGTGTACCGGAAAGTGATGGGGAGAATGGAACCAAGTTGGAAAACACGCTGCAGGAT
ATTGTCCAGGAGAACTTCCCCAATCTAGCAAGGCAGGCCAACGTTCAGATTCAGGAAATA
CAGAGAACGCCACAAAGATTCTCCTCGAGAAGAGCAACTCCAAGACACATAATTGTCAGA
TTCACCAAAGTTGAAATGAAGGAAAAAATGTTAAGGGCAGCCAGAGAGAAAGGTCGGGTT
ACCCTCAAAGGGAAGCCCATCAGACTAACAGCAGATCTCTCGGCAGAAACCCTACAAGCC
AGAAGAGAGTGGGGGCCAATATTCAACATTCTTAAAGAAAAGAATTTTCAACCCAGAATT
TCATATCCAGCCAAACTAAGCTTCATAAGTGAAGGAGAAATAAAATACTTTACAGACAAG
CAAATGCTGAGAGATTTTGTCACCACCAGGCCTGCCCTAAAACAGCTCCTGAAGGAAGCG
CTAAATATGGAAAGGAACAACCGGTACCAGCTGCTGCAAAATCATGCCAAAATG
>a_L1PA2::chr2:40459740-40465767(-)
ATGGGGAAAAAACAGAACAGAAAAACTGGAAACTCTAAAAAGCAGAGCGCCTCTCCTCCT
CCAAAGGAACACAGTTCCTCACCAGCAACGGAACAAAGCTGGATGGAGAATGACTTTGAT
GAGCTGAGAGAAGAAGGCTTCAGACGATCAAATTACTCTGAGCTACGGGAGGACATTCAA
ACCAAAGGCAAAGAAGTTGAAAACTTTGAAAAAAATTTAGAAGAATGTATAACTAGAATA
ACCAATACAGAGAAATGCTTAAAGTAGCTGATGGAGCTGAAAACCAAGGCTCAAGAACTA
CGTGAAGAATGCAGAAGCCTCAGGAGCTGATGCAATCAACTGGAAGAAAGGGTGTCAGCA
ATGGAAGATGAAATGAATGAAATGAAGTGAGAAGGGAAGTTTAGAGAAAAAAGAATAAAA
AGAAATGAGCAAAGCCTCCAAGAAATATGGGACTATGTGAAAAGACCAAATCTACGTCTG
ATTGGTGTACCTGAAAGCGATGGGGACAATGGAACCAAGTTGGAAAACAAGCTGCAGGAT
ATTATCCAGGAGAACTTCCCCAATCTAGCAAGGCAGGCCAACGTTCAGATTCAGGAAATA
CAGAGAACGCCACAAAGATACTCCTCGAGAAGAGCAACTCCAAGACACATAATTGTCAGA
TTCACCAAAGTTGAAATGAAGGAAAAAATGTTAAGGGCAACCAGAGAGAAAGGTCGGGTT
ACCCTCAAAGGGAAGCCCATCAGACTAACAGCGGATCTCTCGGCAGAAACCCTACAAGCC
AGAAGAGAGTGGGGGCCAATGTTCAACATTCTTAAAGAAAAGAATTTTCAACCCAGAATT
TCATATCCAGCCAAACTAAGCTTCATAAGCGAAGGAGAAATAAAATACTTTACAGACAAG
CAAATGCTGAGAGATTTTGTCACCACCAGGCCTGCCCTAAAAGAGCTCCTGAAGGAAGCA
CTAAACATGGGAAGGAACAACCAGTACCAGCGGCTGCAAAATCATGCCAAATTG
>a_L1PA2::chr15:56426816-56432826(-)
ATGGGGAAAAAACAGAACAGAAAAACTGGAAACTCTAAAAACCAGAGCGCCTCTCCTCCT
CCAAAGGAACGCAGTTCCTCACCAGCAACGGAACAAAGCTGGATGGAGAATGTCTTTGAG
GAGCAGAGAGAAGAAGGCTTCAGACGATCAAATTACTCTGAGCTACGGGAGGACATTCAA
ACCAAAGGCAAAGAAGTTGAAAACTTTGAAAAACATTTAGAAGAATGTATAACTAGAATA
ACCAATACAGAGAAGTGCTTAAAGGAGCTGATGGAGCTGAAAACCAAGGTTCGAGAGCTA
CGTGAAGAATGCAGAAGCCTCAGGAGCCGATGCGATCAACTGGAAGAAAGAGTATCAGCG
ATGGATGATGAAATGAATGAAATGAAGCGAGAAGGGAATTTTAGAGAAAAAAGAATAAAA
AGAAATGAGCAAAGCCTCCAAGAAATATGGGACTATGTGAAAAGACCAAATCTACGTCTG
ATTGGTGTACCTGAAAGTGATGGGGAGAATGGAACCAAGTTGGAAAACACTCTGCAGGAT
ATTATCCAGGAGAACTTCCCCAATCTAGCAAGGCAGGCCAACATTCAGATTCAGGAAATA
CAGAGAACGCCATAAAGATACTCCTCGAGAAGAGCAACTCCAAGACACATAATTGTCAGA
TTCACCAAAGTTGAAATGAAGGAAAAAATGTTAAGGGCAGCCAGAGAGAAAGGTCGGGTT
ACCCTCAATGGGAAGCCCATCAGACTAACAGCGGATCTCTCGGCAGAAACCCTACAAGCC
AGAAGAGAGTGGGGGCCAATATTCAACATTCTTAAAGACAAGAATTTTCAACCCAGAATT
TCATATCCAGCCAAACCAAGCTTCATAAGCGAAGGAGAAATAAAATACTTTACAGACAAG
CAAATGCTGAGAGATTTTGTCACCACCAGGCCTGCCCTAAAAGAGCTCCTGAAGGAAGGG
CTAAACATGGAAAGGAAAAACCAGTACCAGCTGCTGCAAAATCATGCCAAAATG
>a_L1PA2::chr6:5886392-5892159(-)
ATGGGGAAAAAACAGAACAGAAAAACTGGAAACTCTAAAAAGCAGACCGCCTCTCCTCCT
CCAAAGGAATGCAGTTCCTCACCAGCAACGGAACAAAGCTGGATGGAGAATGACTTTGAC
GAGCTGAGAGAAGAAGGCTTCAGATGATCAAATTACTCTGAGCTACGGGAGGACATTCAA
ACCAAAGGCAAAGAAGTTGAAAACTTTGAAAAAAATTTAGAAGAATGTATAACTAGAATA
ACCAATACAGAGAAGTGCTTAAAGGAGCTGATGGAGCTGAAAACCAAGGCTCGAGAACTA
CGTGAAGAATGCAGAAGCCTCAGGAGCCAATGCGATCAACTGGAAGAAAGGGTATCAGCG
ATGGAAGATGAAATGAATGAAATGAAGCGAGAAGGGAAGTTTAGAGAAAAAAGAATAAAA
AGAAATGAGCAAAGCCTCCAAGAAATATGGGATTATGTGAAAAGACCAAATCTACGTCTG
ATTGGTGTACCTGAAAGTGACAGGGAGAATGGAACCAAGTTGGAAAACACTCTGCAGGAT
ATTATCCAGGAGAACTTCCCCAATCTAGCAAGGCAGGCCAACGTTCAGATTCAGGAAATA
CAGAGAACACCACAAAGATACTCCTCGAGATGAGCAACTCCAAGACACATAATTGTCAGA
TTCACCAAAGCTGAAATGAAGGAAAAAATGTTAAGGGCAGCCAGAGAGAAAGGTTGGGTT
ACCCTCAAAGGGAAGCCCATCAGACTAACAGCAGATCTCTTGGCAGAAACCCTACAAGCC
AGAAGAGAGTGGGGGCCAATATTCAACATTCTTAAAGAAAAGAATTTTCAACCCAGAATT
TCATATCCAGCCAAACTAAGCTTCATAAGCAAAGGAGAAATAAAATACTTTACAGACAAG
CAAATGCTGAGAGAGTTTGTCACCACCAGGCCTGCCCTAAAAGAGCTCCTGAAGGAAGCG
CTAAACATGGAAAGGAACAACCAGTACCAGCTGCTACAAAATCATGCCAAAATG
>a_L1PA2::chr5:25378638-25384665(-)
ATGGGGAAAAAACAGAACAGAAAAACTGGAAACTCTAAAAAGCAGAACGCCTCTCCTCCT
CCAAAGGAACGCAGTTCCTCACCAGCAACAGAACAAAGCTGGGTGGAGAATGACTTTGAC
GAGCTGAGAGAAGAAGGCTTCAGACGATCAAATTACTCTGAGCTATGGGAGGACATTCAA
ACCAAAGGCAAAGAAGTTGAAAACTTTGAAAAAAATTTAGAAGAATGTATAACTAGAATA
ACCAATACAGAGAAGTGCTTAAAGGAGCTGATGGAGCTGAAAACCAAGGCTCGAGAACTA
TGTGAAGAATGCAGAAGCCTCAGGAGCTGATGCGATCAACTGGAAGAAAGGGTATCAGCG
ATGGAAGATGAAATGAATGAAATGAAGCGAGAAGGGAAGTTTAGAGAAAAAAGAATAAAA
AGAAATGAGCAAAGCCTCCAAGAAATATGGGACTATGTGAAAAGACCAAATCTATGTCTG
ATTGGTGTACCTGAAAGTGATGGGGAGAATGGAACCAAGTTGGAAAACACTCTGCAGGAT
ATTATCCAGGAGAACTTCCCCAATCTAGCAAGGCAGGCCAACGTTCAGATTCAGGAAATA
CAGAGAACGCCACAAAGATACTCCTCGAGAAGAGCAACTCCAAGACACATAATTGTCAGA
TTCACCAAAGTTGAAATGAAGGAAAAAATGTTAAGGGCAGCCAGAGAGAATGGTCGGGTT
ACCCTCAAAGGGAAGCCCATCAGACTAACAGCGGATCTCTCGGCAGAAACCCTACAAGCC
AGAAGAGAGTGGGGGCCAATATTCAACATTCTTAAATAAAAGAATTTTCAAACCAGATTT
TCATATCCAGCCAAACTAAGCTTCATAAGTGAAGGAGAAATAAAATACTTTACAGACAAG
CAAATGCTGAGAGATTTTGTCACCACCAGGCCTGCCCTAAAAGAGCTCCTGAAGGAAGCG
CTAAACATGGAAAGGAACAACCAGTACCAGCCGCTGCAAAATCATGCCAAAATG
>a_L1PA2::chr9:13037882-13043908(+)
ATGAGGAAAAAAGAGAACAGAAAAACTGGAAACTCTAAAAAGCAGAGCGCCTCTCCTCCT
CCAAAGGAACGCAGTTCCTCACCAGCAACGGAAGAAAGCTGGATGGAGAATGACTTTGAC
GAGCTGAGAGAAGAAGGCTTCAGACAATCAAATTACTCTGAGCTACGGGAGGACATTCAA
ACCAAAGGCAAAGAAGTTGAAAACTTTGAAAAAAATTTAGAAGAATGTATAACTAGAATA
ACCAATACAGAGAAGTGCTTAAAGGAGCTGATGGAGCTGAAAACCAAGGCTCGAGAACTA
CGTGAAGAATGCAGAAGCCTCAGGAGCCGATGCGATCAACTGGAAGAAAGGGTATCAGCA
ATGGAAGATGAAATGAATGAAATGAAGCGAGATGGGAAGTTTAGAGAAAAAAGAATAAAA
AGAAATGAGCAAAGCCTCCAAGAAATATGGGACTATGTGAAAAGACCAAATCTACGTCTG
ATTGGTGTACCTGAAAGTGATAGGGAGAATGGAACCAAGTTGGAAAACACTCTGCAGGAT
ATTATCCAGGAGAACTTCCCCAATCTAGCAAGGCAGGCCAACATTCAGATTCAGGAAATA
CAGAGAACGCCACAAAGATACTCCTCAAGAAGAGCAACTCCAAGACACATAATTGTCAGA
TTCACCAAAGTTGAAGTGAAGGGAAAAACGTTAAGAGCAGCCAGAGAGAGAGGTCGGGTT
ACCCTCAAAGGGAAGACCATCAGACTAACAGCAGATCTCTTGGCAGAAACCCTACAAGCC
AGAAGAGAGTGGGGGCCAATATTCAACATTCTTTAAGAAAAGAATTTTCAACCCAGAATT
TCATATCCAGCCAAAGTAAGCTTCATAAGTGAAGGAGAAATAAAATCCTTTACAGAAAAG
CAAATGCTGAGAGATTTTGTCACCACCAGGCCTGCCCTAAAAGAGCTCCTGAAGGAAGCG
CTAAACATGGAAAGGAACAACGGGTACCAGCCGCTGCAAAATCATGCCAAAATG
>a_L1PA2::chr9:88772003-88778022(+)
ATGGGGAAAAAACAGAACAGAAAAACTGGAAACTCTAAAGAGCAGAGCGCCTCTCCTCCT
CCAAAGGAACACAGTTCCTCACCAGCAATGGAACAAACCTGGATGGAGAATGACTTTGAC
GAGCTGAGAGAAGAAGGCTTCAGACAATCAAACTACTCTGAGCTATGGGAGGACATTCAA
ACCAAAGGCAAAGAAGTTGAAAACTTTGAAAAAAATTTAGAAGAATGTATAACTAGAATA
ACCAATACAGACAAGTGCTTAAAGGAGCTGATGGAGCTGAAAAGCAAGGCTTGAGAACTA
CATGAAGAATGCAGAAGCCTCAGGAGCTGATGTGATCAACTGGAAGAAAGGGTATCAGCG
ATGGAAGATGAAATGAATGAAATGAAGTGAGAAGGGAAGTTTAGAGAAAAAAGAATGAAA
AGAAATGAGCAAAGCCTCCAAGAAATATGGGACTATGTGAAAAGACCAAATCTACATCTG
ATTGGTGTACCTGAAAGTGATGGGGAGAATGGAACCAAGTTGGAAAACACTCTGCAGGAT
ATTATCCAGGAGAACTTCCCCAATCTAGCAAGGCAGGCCAACGTTCAGATTCAGGAAATA
CAGAGGACGCCACAGAGATACTCCTCGAGAAGAGCAACTCCAAGACACATAATTGTCAGA
TTCACCAAAGTTGAAATGAAGGAAAAAATGTTAAGGGCAGCCAGAGAGAAAGGTCGGATT
ACCCTCAAAGGGAAGCCCAACAGACTAACAGCGGATCTCTCGCCAGAAACCCTACAAGCC
AGAAGAGAGTGGGGGCCAATATTCAACATTCTTAAAGACAAGAATTTTCAACCCAGAATT
TCATATCCAGCCAAACTAAGCTTCATAAGTGAAGGAGAAATAAAACACTTTACAGACAAG
CAAATGCTGAGAGATTTTGTCACCACCAGGCCTGCCCTAAAAGAGCTCCTGAAGGAAACG
CTAAACATGGAAAGGAACAACGGGTAACAGCCGCTGCAAAATCATGCCAAAATG
>a_L1PA2::chr6:125046842-125052868(+)
ATGGGGAAAAAACAGAACAGAAAAACTGGAAACTCTAAAAACCAGAGCGCCTCTCCTCCT
CCAAAGGAACGCAGTTCCTCACCAGCAATGGAACAAAGCTGGATGGAGAATGACTTTGAT
GAGCTGAGAGAAGAAGGCTTCAGACGATCAAATTACTCTGAGCTATGGGAGGACATTCAA
ACCAAAGGCAAAGAAGTTGAAAACTTTGAAAAAAATTTAGAAGAATGTATAACTAGAATA
ACCAATACAGAGAAGTGCTTAAAGGAGCTGATGGAGCTGAAAACCAAGGCTCGAGAACTA
CGTGAAGAATGCAGAAGCCTCAGGAGCTGATGCAATCAACTGGAAGAAAGGGTATCAGCG
ATGGAAGATGAAATGAATGAAATGAAGCAAGAAGGGAAGTTTAGAGAAAAAAGAACAAAA
AGAAATGAGCAAAGCCTCCAAGAAATATGGGACTATGTGAAAAGACCAAATCTACGTCTG
ATTGGTGTACCTGAAAGTGAAGTGGAGAATGGAACCCAGTTGGAAAACATTCTGCAGGAG
ATTATCCAGGAGAACTTCCCCAATCTAGCAAGGCAGGCCAACGTTCAGATTCAGGAAATA
CAGAGAACACCACAAAGATACTCCTCGAGAAGAGCAACTCCAAGACACATAATTGTCAGA
TTCACCAAAGTTGAAATGAAGGAAAAAATGTTAACGGAAGCCAGAGAGAAAGGTCGGGTT
ACCCTCAAAGGGAAGCCCATCAGACTAACAGTGGATCTCTTGGCAGAAACCCTACAAGCC
AGAAGAGAGTGGGGGCCAATATTCAACATTCTTAAAGAAAAGAATTTTCAACCCAGAATT
TCATATCCAGCCAAACTAAGCTTCATAAGTGAAGGAGAAATAAAATACTTTACAGACAAG
CAAATGCTGAGAGATTTTGTCACCACCAGGCCTGCCCTAAAAGAGCTCCTGAAGGAAGTG
CTAAACATGGAAAGGAACAACCCGTACCAGCCACTGCAAAATCATGCCAAAATG
>a_L1PA2::chrX:111961837-111967855(+)
ATGGGGAAAAAACAGAACAGAAAAACTGGAAACTCTAAAAAGCAGAGCGCCTCTCCTCCT
CCAAAGGAACGCAGTTCCTCACCAGCAATGGAACAAAGCTGGATGCACAATGACTTTGAC
GAGCTGAGAGAAGAAGGCTTCAGACGATCAAATTACTCTGAGCTACGGGAGGACATTCAA
ACCAAAGGCAAAGAAGTTGAAAACTTTGAAAAAAATTTAGAAGAATGTATAACTAGAATA
ACCAATACAGAGAAGTGCTTAAAGGAGCTGATGGAGCTGAAAACCAAGGCTCGAGAACTA
CGTGAAGAATGCAGAAGCCTCAGGAGCCGATGTGATCAACTGGAAGAAAGGGTATCAGCA
ATGGAAGATGAAATGAATGAAATGAAGTGAGAAGGGAAGTTTAGAGAAAAAAGAATAAAA
AGAAATGAGCAAAGCCTCCAAGAAATATGGGACTATGTGAAAAGACCAAATCTACGTCTG
ATTGGTGTACCTGAAAGTGATGGGGAGAATGGAACCAAGTTGGAAAACACTCTGCAGAAT
ATTATCCAGGAGGACTTCCCCAATCTAGCAAGGCAGGCCAATGTTCAGATTCAGGAAATA
CAGAGAACGCCACAAAGATACTCCTCAAGAAGAGCAACTCCAAGACACATAATTGTCAGA
TTCACCAAAGTTGAAATGAAGGAAAAAATGTTAAGGGCAGCCAGAGAGAAAGGTTGGGTT
ACCCACAAAGGGAAGCCCATCAGACTAACAGCGGATCTCTCGGCAGAAACTCTACAAGCC
AGAAGAGAGTGGGGGCCAATATTCAACATTCTTAAAGAAAAGAATTTTCAAACCAGAATT
TCATATCCAGCCAAACTAAGCTTCATAAGTGAAGGAGAAATAAAATACTTTACCGACAAG
CAAATGCTGAGAGATTTTGTCACCACCAGGCCTGCCCTAAAAGAGCTCCTGAAGGAAGCG
CTAAACATGGAAAGGAACAACCAGTACCAGCCGCTGCAAAATCATGCCAAAATG
>a_L1PA2::chr3:132090076-132096105(-)
ATGGGGAAAAAACAGAACAGAAAAACTGGAAACTCTAAAAAGCAGAGCGGCTCTCCTCCT
CCAAAGGAACGCAGTTCCTCACCAGCAACGGAACAAAGCTGGATGGAGAATGACTTTGAC
GAGCTGAGAGAAGAAGGCTTCAGAAGATCAAATTACCCTGAGCTACGGAAGGACATTCAG
ACCAAAGGCAAAGAAGTTGAAAACTTTGAAAAAAATTTAGAAGAATGTATAACTAGAATA
ACCAATACAGAGAAGTGCTTAAAGGAGCTGATGGAGCTGAAAACCAAGGCTCGAGAACTA
CGTGAAGAATGCAGAAGCCTCAGGAGCTGATGCGATCAACTGGAAGAAAGGGTATCAGCA
ATGGAAGATGAAATGAATGAAATGAAGTGAGAAGGGAAGTTTAGAGAAAAAAGAATAAAA
AGAAATGAGCAAAGACTCCAAGAAATATGGGACTATGTGAAAAGACCAAATCTACGTCTG
ACTGGTGTACCTGCAAGTGATGGGGAGAATGGAACCAAGTTGGAAAACACTCTGCAGGAT
ATTATCCAGGAGAACTTCCCCAATCTAGCAAGGCAGGCCAACATTCAGATTCAGGAAATA
CAGAGAACGCCACAAAGATACTCCTCGAGAAGAGCAACTCCAAGACACATAATTGTCAGA
TTCACCAAAGTTGAAATGAAGGAAAAAATGTTAAGGGCAGCCAGAGAGAAAGGTCGGGTT
ACCCTCAAAGGGAAGCCCATCAGACTAACAGCGGATCTCTCGGCAGAAACCCTACAAGCC
AGAAGAGAGTGGGGGCCAATATTCAACATTCTTAAAGAAAAGAATTTTCAACCCAGAATT
TCATATCCAGCCAAACTAAGCTTCATAAGTGAAGGAGAAATAAAATACTTTACAGACAAG
CAAATGCTGAGAGATTTTGTCACCACCAGGCCTGCCCTAAAAGAGCTCCTGAAGGAAGTG
CTAAACATGGAAAGGAACAACCGGTACCAGCCGCTGCAAAATCATGCCAAAATG
>a_L1PA2::chr6:117565915-117571946(+)
ATGGGGAAAAAACAGAACAGAAAAACTGGAAACTCTAAAAAGCAGAGCGCCTCTCCTCCT
CCAAAGGAACGCAGTTCCTCACCAGCAACGGAACAAAGCTGGATGGAGAATGACTTTGAC
GAGCTGAGAGAAGAAGGCTTCAGATGATCAAATTACTCTGAGCTACGGGAGGATATTCAA
ACCAAAGGCAAAGAAGTTGAAAACTTTGAAAAAAAATTAGAAGAATGTATAACTACAGTA
ACCAATACAGAGAAGTGCTTAAAGGAGCTGATGGAGCTGAAAACCAAGGCTCGAGAACTA
CGTGAAGAATGCAGAAGCCTCAGGAGCCGATGCGATCAACTGGAAGAAAGAGTATCAGCA
ATGGAAGATGAAAGGAATGAAATGAAGCAAGAAGGGAAGTTTAGAGAAAAAAGAATAAAA
AGAAATGAGCAAAGCCTCCAAGAAATATGGGACTATGTGAAAAGACCAAATCTACGTCTG
ATTGGGGTACCTGAAAGTGATGGGGAGAATGGAACCAAGTTGGAAAACACTCTGCAGGAT
ATTATCCAGGAGAACTTCCCCAATCTAGCAAGGCAGGCCAACGTTCAGATTCAGGAAATA
CAGAGAACGCCACAAAGATACTCCTCGAGAAGAGCAACTCCAAGACACATAATTGTCAGA
TTCACCAAAGTTGAAATGAAGGAAAAAATGTTAAGGGCAGCCAGAGAGAAAGGTTGGCTT
ACCCTCAAAGGGAAGCCCATCAGACTAACAGTGGATCTCTCGGCAGAAACCCTACAAGCC
AGAAGAGAGTGGGGGCCAATATTCAACATTCTTAAAGAAAAGAATTTTCAACCCAGAATT
TCATATCCAGCCAAACTAAGCTTCATAAGCGAAGGAGAAATAAAATATTTTACAGACAAG
CAAATGCTGAGAGATTTTATCACCACCAGGCCTGCCCTAAAAGAGCTCCTGAAGGAAGCG
CTAAACATGGAAAGGAACAACCGGTACCAGCCACTGCAAAATCATGCCAAAATG
>a_L1PA2::chr5:56647323-56653353(-)
ATGGGGAAAAAACAGAACAGAAAAACTGGAAACTCTAGAAAGCAGAGCGCCTCTCCTCCT
CCAAAGGAACACAGTTCCTCACCAGCAACGGAACAAAGCTGGATGGAGAATGACTTTGAC
GAGCTGAGAGAAGAAGGCTTCAGACGATCAAATTACTCTGAGCTACGGGAGGACATTCAA
ACCAAAGGCAAAGAAGTTGAAAACTTTGAAAAAAATTTAGAAGAATGTATAACTAGAATA
ACCAATACAGAGAAGTGCTTAAAGGAGCTGATGGAGCTGAAAACCAAGGCTCGAGAACTA
CGTGAAGAATGCAGAAGCCTCAGGAGCCGATGTGATCAACTGGAAGAAAGGGTATCAGCA
ATGGAAGATGAAATGAATGAAATGAAGTGAGAAGGGAAGTTTAAAGAAAAAAGAATAAAA
AGAAATGAGCAAAGCCTCCAAAAAATATGGGACTATGTGAAAAGACCAAATCTATGTCTG
ATTGGTGTACCTGAAAGTGATGCAGAGAATGGAACCAAGTTGGAAAACACTCTGCAGGAT
ATTATCCAGGAGAACTTCCCCAATCTAGCAAGGCAGGCCAACGTTCAGATTCAGGAAATA
CAGAGAACACCACAAAGATACTCCTCAAGAAGAGCAACTCCAAGACACATAATTGTCAGA
TTCACCAAAGTTGAAATGAAGGAAAAAATGTTAAGGGCAGCCAGAGAGAAAGGTCGGGTT
ACCCTCAAAGGGAAGCCCATCAGACTAACAGCGGATCTCTCGGCAGAAACCCTACAAGCC
GGAAGAGAGTGGGGGCCAATATTCAACATTCTTACAGACAAGAATTTTCAACCCAGAATT
TCATATCCAGCCAAACTAAGCTTCATAAGCGAAGGAGAAATAAAATACTTTGCAGACAAG
CAAATGCTGAGAGGTTTTGTCACCACCAGGCCTGCCCTAAAAGAGCTCCTGAAGGAAGCG
CAAAACATGGAAAGGAACAACCGGTACCAGCCACTGCAAAATCATGCCAAAATG
>a_L1PA2::chr3:150959560-150965560(+)
ATGGGGAAAAAACAGAACAGAAAAACTGGAAACTATAAAAAG-AGAGCGCCTCTCCTCCT
CCAAAGGAACGCAGTTCCTCACCAGCAGCGGAACAAAGCTGGATGGAGAATGACTTTGAC
GAGCTGAGAGAAGAAGGCTTCAGACGATCAAATTACTCTGAGCTACGGGAGGACATTCAA
ACCAAAGGCAAAGAAGTTGAAAACTTTGAAAAAAATTTAGAAGAATGTATAACTAGAATA
ACCAATACAGAGAAGTGCTTAAAGGAGCTGATGGAGCTGAAAACCAAGGCTCGAGAACTA
CGTGAAGAATGCAGAAGCCTCAGGAGCCCATGCGATCAACTGGAAGAAAGGGTATCAGCG
ATGGAAGATGAAATGAATGAAATGAAGCGAGAAGGGAAGTTTAGAGAAAAAAGAATAAAA
AGAAATGAGCAAAGCCTCCAAGAAATATGGGGCTGTGTGAAAAGACCAAATCTATGTCTG
CTTGGTGTACCTGAAAGTGATGGGGAGAATGGAACCAAGTTGGAAAACACTCTGCAGGAT
ATTATCCAGGAGAACTTCCCCAATCTAGCAAGGCAGGCCAACGTTCAGATTCAGGAAGTA
CAGAGAACGCCACAAAGATACTCCTCGAGAAGAGCAACTCCAAGACACATAATTGTCAGA
TTCACCAAAGTTGAAATGAAGGAAAAAATGTTAAGGGCAGCCAGAGAGAAAGGTCGGGTT
ACCCTCAAAGGGAAGCCCATCAGACTAACAGCGGATCTCTCGGCAGAAACCCTACAAGCC
AGAAGAGAGTGGGGGCCAATATTCAACATTCTTAAAGACAAGAATTTTCAACCTGGAATT
TCATATCCAGCGAAACTAAGCTTCATAAGCGAAGGAGAAATAAAATACTTTACAGACAAG
CAAATACTGAGAGATTTTGTCACCACCAGGCCTGCCCTAAAAGAGCTCCTGAAGGAAGCG
CTAAACATGGAAAGGAACAACTGGTACCAGCCGCTGCAAAATCATGCCAAAATG
>a_L1PA2::chr2:31127064-31133089(+)
ATGGGGAAAAAACAGAACAGAAAAACTGGAAACTCTAAAAAGCAGAGCGCCTCTCCTCCT
CCAAAGGAACGCAGTTCCTCACCAGCAACAGAACAAAGCTGGATGGAGAATGACTTTGAC
GAGCTGAGAGAAGAAGCCTTCAGACGATCAAATTACTCTGAGCTACGGGAGGACATTCAA
ACCAAAGGCAAAGAAGTGGAAAACTTTGAAAAAAATTTAGAAGAATGTATAACTAGAATA
ACCAATACAGAGAAGTGCTTAAAGGAGCTGATGGAGCTGAAAACCAAGGCTCGAGAACTA
CGTGAAGAATGCAGAAGCCTCAGGAGCCGATGCGATCAACTGGAAGAAAGGGTATCAGCG
ATGGAAAATGAAATGAATGAAATGAAGCGAGACGGCAAGTTTAGAGAAAAAAGAATAAAA
AGAAATGAGCAAAGCCTCCAAGAAATATGGGACTATGTGAAAAGACCAAATCTATGTCTG
ATTGGTGTACCTGAAAGTGACAGGGAGAATGGAACCAAGTTGGAAAACACTCTGCAGGAT
ATTATCCAGGAGAACTTCCCCAATCTAGCAAGGCAGGCCAACGTTCAGATTCAGGAAATA
CAGAGAACGCCACAAAGATACTCCTCGAGAAGAGCAACTCCAAGACACATAATTGTCAGA
TTCACCAAAGTTGAAATGAAGGAAAAAATGTTAAGGGCAGCCAGAGAGAAAGGTCGGGTT
ACCCTCAAAGGGAAGCCCATCAGACTAACAGCGGATCTCTCGGCAGAAACCCTACAAGCC
AGAAGAGAGTCAGGGCCAATATTCAACATTCTTAAAGAAAAGAATTTTCAACCCAGAATT
TCATATCCAGCCAAACTAAGCTTCATAAGCGAAGGAGAAATAAAATACTTTACAGACAAG
CAAATGCTGAGAGATTTTGTCACCACCAGGCCTGCCCTAAAAGAGCTCCTGAAGGAAGCA
CTAAACATGGAAAGGAACAACCAGTACCAGCCGCTGCAAAATCATGCCAAAATG
>a_L1PA2::chr13:74214664-74220688(+)
ATGGGGAAAAAACAGAACAGAAAAACTGGAAACTCTAAAAAGCAGAGCGCCTCTCCTCCT
CCAAAGGAACGCAGTTCCTCACCAGCAACGGAACAAAGCTGGATGGAGAATGACTTTGAC
GAGCTGAGAGAAGAAGGCTTCAGACGATCAAATTACTCTGAGCTACGGGAGGACATTCAA
ACCAAAGGCAAAGAAGTTGAAAACTTTGAAAAAAATTTAGAAGAATGTATAACTAGAATA
ACCAATACAGAGAAGTGCTTAAAGGAGCTGATGGAGCTGAAAACCAAGGCTCGAGAACTA
CGTGAAGAATGCAGAAGCCTCAGGAGCCGATGTGATCAACTGGAAGAAAGGGTATCAGCG
ATGGAAGATGGAATGAATGAAATGAAGCGAGAAGGGAAGTTTAGAGAAAAAAGAATACAA
AGAAATGAGCAAAGCCTCCAAGAAATATGGGACTATGTGAAAAGACCAAATCTACGTCTG
ATTGGTGTACCTGAAAGTGATGGGGAGAATGGAACCAAGTTGGAAAACACTCTGCAGGAT
ATTATCCAGGAGAACTTCCCCAATCTAGCAAGGCAGGCCAACGTTCAGATTCAGGAAATA
CAGAGAACGCCACAAAGATACTCCTCGAGAAGAGCAACTCCAAGACACATAATTGTCAGA
TTCACCAAAGTTGAAATGAAGGAAAAAATGTTAAGGGCAGCCAGAGAGAAAGGTCGGGTT
ACCCTCAAAGGGAAGCCCATCAGACTAACAGTGGATCTCTCGGCAGAAACCCTACAAGCC
AGAAGAGAGTGGGGGCCAATATTCAACATTCTTAAAGACAAGAATTTTCAACCCACAATT
TCATATCCAGCCAAACTAAGCTTCATAAGTGAAGGAGAAATAAAATACTTTACAGACAAG
CAAATGCTGAGAGATTTTGTCACCACCAGGCCTGCCCTAAAAGAGCTCCTGAAGGAAGCG
CTAAACATGGAAAGGAACAACCAGTACCAGCCGCTGCAAAATCATGCCAAAATG
>a_L1PA2::chr14:48370383-48376407(+)
ATGGGGAAAAAACAGAACAGAAAAACTGGAAACTCTAGAAAGCAGAGCTCCTCTCCTCCT
CCAAAGGAACGCAGTTCCTCACCAGCAATGGAACAAAGCTGGATAGAGAATGACTTTGAC
GAGCTGAGAGAAGAAGGCTTCAGACGATCAAATTACTCTGAGCTACGGGAGGACATTCAA
ACCAAAGGCAAAGAAGTTGAAAACTTTGAAAAAAATTTAGAAGAATGTATAACTAGAATA
ACCAATACAGAGAAGTGCTTAAAGGAGCTGATGGAGCTGAAAACCAAGGCTCGAGAACTA
TGTGAAGAATGCAGAAGCCTCAGGAGCCGATGCGATCAACTGGAAGATAGGGTATCAGCG
ATGGAAGATGAAATGAATGAAGTGAAGTGAGAAGGGAAGTTTAGAGAAAAAAGAATAAAA
AGAAATGAGCAAAGCCTCCAAGAAATATGGGACTATGTGAAAAGACCAAATCTACGTCTG
ATTGGTGTACCTGAAAGTGATGGGGAGAATGGAACCAAGTTGGAAAACACTCTGCAGGAT
ATTATCCAGGAGAACTTCCCCAATCTAGCAAGGCAGGCCAACGTTCAGATTCAGGAAATA
CAGAGAACACCACAAAGATACTCCTCGAAAAGAGCAACTCCAAGACACATAATTGTCAGA
TTCACCAAAGTTGAAATGAAGGAAAAAATGTTAAGGGCAGCCAGAGAGAAAGGTCGGGTT
ACCCTCAAAGGGAAGCCCATCAGACTAACAGCGGATCTCTCGGCAGAAACCCTACAAGCC
AGAAGAGAGTGGGGGCCAATATTCAACATTCTTAAAGAAAAGAATTTTCAACCCAGAATT
TCATATCCAGCCAAACTAAGCTTCATAAGTGAAGGAGAAATAAAATACTTTACAGACAAG
CAAATGCTGAGAGATTTTGTCACCACCAGGCCTGCCCTAAAAGAGCTCCTGAAGGAAGCG
CTAAACATGGAAAGGAACAATCAGTACCAGCCGCTGCAAAATCATGCCAAAATG
>a_L1PA2::chr9:6135847-6141850(+)
ATGGGGAAAATACAGAACAGAAAAACTGGAAACTGTAAAAAGCAGAGCGCCTCTCCTCCT
CCAAAAGAAGGCAGTTCCTCACCAGCAAGGGAACAAAGCTGGATGGAGAATGACTTTGAC
GAGCTGAGAGAAGAAGGCTTCAGACGATCAAATTACTCTGAGCTACGGGAGGACAGTCAA
ACCAAAGGCAAAGAAGTTGAAAACTTTGAAAAAAATTTAGAAGAATGTATAACTAGAATA
ACCAATACAGAGAAGTGCTTAAAGGAGCTGATGGAGCTGAAAACCAAAGCTCGAGAACTA
CGTGAAGAATGCAGAAGCCTCAGGAGCCAATGCGATCAACTGGAAGAAAGGGTATCAGCG
ATGGAAGATGAAATGAATGAAATGAAGCGAGAAGGGAAGTTTAGAGAAAAAAGAATAAAA
AGAAATGAGCAAAGCCTCCAAGAAATATGGGACTATGTGAAAAGACCAAATCTACGTCTG
ATTGGTGTACCTGAAAGTGATGGGGAGAATGGAACCAAGTTGGAAAACACTCTGCAGGAT
ATTATCTAGGAGAACTTCCCCAGTCTAGCAAGGCAGGCCAATGTTCAGATTCAGGAAATA
CAGAGAACGCCACAAAGATACTCCTCGAGAAGAGCAACTCCAAGACACATAATTGTCAGA
TTCACCAAAGTTGAAATGAAGGAAAAAATGTTAAGGGCAGCCAGAGAGAAAGGTCGGGTT
ACCCTCAAAGGGAAGCCCATCAGACTAACAGCAGATCTCTCGGCAGAAACTCTACAAGCC
AGAAGAGAGTGGGGGCCAATATTCAACATTCTTAAAGACAAGAATTTTCAA-CCAGAATT
TCATATCCAGCCAAACTAAGCTTCATAAGCGAAGGCGAAATAAAATACTTTACAGACAAG
CAAATGCTGAGAGATTTTGTCACCACCAGGCCTGCCCTAAAAGAGCTCCTGAAGGAAGCG
CTAAACATGGAAAGGAACAACCGGTACCAGCCGCTGCAAAATCATGCCAAAATG
>a_L1PA2::chr11:89822864-89828897(-)
ATGGGAAAAAAACAGAACAGAAAAACTGGAAACTCTAAAAAGCAGAGCGCCTCTCCTCCT
CCAAAGGAACGCAGTTCCTCACCAGCAACGGAACAAAGCTGGATGGAGAATGACTTTGAC
GAGCTGAGAGAAGAAGGCTTCAGACGATCAAATTACTGTGAGCTACGGGAGGACATTCAA
ACCAAAGGCAAAGAAGTTGAAAACTTTGAAAAAAATTTAGAAGAATGTATAACTAGAATA
ACCAATACAGAGAAGTGCTTAAAGGAGCTGATGGAGCTGAAAACCAAGGCTCGAGAACTA
CGTGAAGAATGCAGAAGCCTCAGGAGCCGATGCGATCAACTAGAAGAAAGGGTATCAGCG
ATGGAAGATGAAATGAATGAAATGAAGCGAGAAGGGAAGTTTAGAGAAAAAAGAATAAAA
AGAAATGAGCAAAGCCTCCAAGAAATATGGGACTATGTGAAAAGACCAAATCTACGTCTG
ATTGGTGTACCTGAAAGTGATGGGAAGAATGGAACCAAGTTGGAAAACCCTCTGCAGGAT
ATTATCCAGGAGAACTTCCCCAATCTAGCAAGGCAGGCCAACATTCAGATTTAGGAAATA
CAGAGAACGCCACAAAGATACTCCTCGAGAAGAGCAACTCCAAGACACATAATTGTCAGA
TTCACCAAAGTTGAAATGAAGGAAAAAATGTTAAGGGCAGCCAGAGAGAAAGGTCGGGTT
ACCCTCAAAGGGAAGCCCATCAGACTAACAGCGGATCTCTTGGCAGAAACTCTACAAGCC
AGAAGAGAGTGGGGGCCAATATTCAACATTCTTAAAGAAAAGAATTTTCAACCCAGAATT
TCATATCCAGCCAAACTAAGCTTCATAAGCGAAGGAGAAATAAAATACTTTACAGACAAG
CAAATGCTGAGAGATTTTGTCACCACCAGGCCTGCCCTAAAAGAGCTCCTGAAGGAAGCA
CTAAACATGGAAAGGAACAACCGGTACCAGCCACTGCAAAATAATGCCAAAATG
>a_L1PA2::chr2:192626575-192632602(+)
ATGGGGAAAAAACAGAACAGAAAAACTGGAAACTCTAAAAACCAGAGCGCCTCTCCTCCT
CCAAAGGAACGCAGTTCCTCACCAGCAACGGAACAAAGCTGGATGGAGAATGACTTTGAG
GAGCTGAGAGAAGAAGGCTTCAGACGATCAAATTACTCTGAGCTACGGGAGGACATTCAA
ACCAAAGGCAAAGAAGTTGAAAACTTTGAAAAAAATTTAGAAGAATGTATAACTAGAATA
ACCAATACAGAGAAGTGCTTAAAGGAGCTGATGGAGCTGAAAACCAAGGCTCGAGAACTA
TGTGAAGAATGCAGAAGGCTCAGGAGCCGATGCGATCAACTGGAAGAAAGGGTATCGGCG
ATGGAAGATGAAATGAATGAAATGAAGCGAGAAGGGAAGTTTAGAGGAAAAAGAATAAAA
AGAAATGAGCAAAGCCTCCAAGAAATATGGGACTATGTGAAAAGACCAAATCTACATCTG
ATTGGTGTACCTGAAAGTGATGGGGAGAATGGAACCAAGTTGGAAAACACTCTGCAGGAT
ATTATCCAGGAGAACTTCCCCAATCTAGCAAGGCAGGCCAACGTTCAGATTCAGGAAATA
CAGAGAACGCCACAAAGATACTCCTCGAGAAGAGCAACTCCAAGACACATAATTGTCAGA
TTCACCGAAGTTGAAATGAAGGAAAAAATGTTAAGGGCAGCCAGAGAGAAAGGTCAGGTT
ACCCTCAAAGGGAAGCCCATCAGACTAACAGCGGATCTCTCGGCAGAAACCCTACAAGCC
AGAAGAGAGTGGGGGCCAATATTCAACATTCTTAAAGAAAAGAATTTTCAACCCAGAATT
TCATATCCAGCCAAACTAAGCTTCATAAGCGAAGGAGAAATAAAATACTTTACAGACAAG
CAAATGCTGAGAGATTTTGTCACCACCAGGCCTGCCCTAAAAGAGCTCCTGAAGGAAGCA
CTAAACATGGAAAGGAACAACCGGTACCAGCCGCTGCAAAATCATGCCAAAATG
>a_L1PA2::chr6:129488305-129494343(-)
ATGGGGAAAAAACAGAACAGAAAAACTGGAAACTCTAAAAAGCAGAGTGCCTCTCCTCCT
CCAAAGGAACGCAGTTCCTCACCAGCAACGGAACAAAGCTGGATGGAGAACGACTTTGAC
GAGCTGAGAGAAGAAGGCTTCAGACGATCAAATTACTCTGAGCTACGGGAGGACATTCAA
ACCAAAGGCAAAGAAGTTGAAAACTTTGAAAAAAATGTAGAAGAATGTATAACTAGAATA
ACCAATACAGAGAAGTGCTTAAAGGAGCTGATGGAGCTGAAAACCAAGGCTCGAGAACTA
CGTGAAGAATGCAGAAGCCTCAGGAGCCGATGCGATCAACTGGAAGAAAGGGTATCAGCA
ATGGAAGATGAAATGAATGAAATGAAGTGAGAAGGGAAGTTTAGAGAAAAAAGAATAAAA
AGAAATGAGCAAAGCCTCCAAGAAATATGGGACTATGTGAAAAGACCAAATCTACGTCTG
ATTGGTGTACCTGAAAGTGATGGGGAGAATGGAACCAAGTTGGAAAACACTCTGCAGGAT
ATTATCCAGGAGAACTTCCCCAATCTAGCAAGGCAGGCCAACGTTCAGATTCAGGAAATA
CAGAGAACGCCACAAAGATACTCCTCGAGAAGAGCAACTCCAAGACACATAATTGTCAGA
TTCACCAAAGCTGAAATGAAGGAAAAAATGTTAAGGGCAGCCAGAGAGAAAGGTCGGGTT
ACCCTCAAAGGGAAGCCCATCAGACTAACAGCAGATCGCTCGGCAGAAACTCTACAAGCC
GGAAGAGAGTGGGGGCCAATATTCAACATTCTTAAAGAAAAGAATTTTCAACCCAGAATT
TCATATCCAGCCAAACTAAGCTTCATAAGCGAAGGAGAAATAAAATACTTTACAGACAAG
CAAATGCTGAGAGATTTTGTCACCACCAGTCCTGCCCTAAAAGAGCTCCTGAAGGAAGCA
CTAAACATGGAAAGGAACAACCAGTACCAGCCACTGCAAAAGCATGCCAAATTG
>a_L1PA2::chr10:31236965-31242339(+)
ATGGGGAAAAAACAGAACAGAAAAACTGGAAACTCTAAAAAGCAGAGCACCTCTCCTCCT
CCAAAGGAACGCAGTTCCTCACCAGCAACGGAACAAAGCTGGATGGAGAATGACTTCGAC
GAGCTGAGAGAAGAAGGCTTCAGACGATCAAATTACTCTGAGCTACGGGAGGACATTCAA
ACCAAAGGCAAAGAAGTTGAAAACTTTGAAAAAAATTTAGACGAACGTATAACTAGAATA
ACCAATACAGAGAAGTGCTTAAAGGAGCTGATGGAGCTGAAAACCAAGGCTCGAGAACTA
CGTGAAGAATGCAGAAGCCTCAGGAGCCGATGCGATCAACTGGAAGAAAGGGTATCAGCG
ATGGAAGATGAAATGAATGAAATGAAGCGAGAAGGGAAGTTTAGACAAAAAAGAATAAAA
AGAAATGAGCAAAGCCTCCAAGAAATATGGGACTATGTGAAAAGACCAAATCTACATCTG
ATTGGTGTACCTGAAAGTGATGGGGAGAATGGAACCAAGTTGGAAAACACTCTGCAGGAT
ATTATCCAGGAGAACTTCCCCAATCTAGCAAGGCAGGCCAACGTTCAGATTCAGGAAATA
CAGAGAACGCCACAAAGATACTCCTCAAGAAGAGCAACTCCAAGACACATAATTGTCAGA
TTCACCAGAGTTGAAATGAAGGAAAAAATGTTAACGGCAGCCAGAGAGAAAGGTCGGGTT
ACCCTCAAAGGGAAGCCCATCAGACTAACAGCGGATCTCTCGGCAGAAACCCTACAAGCC
AGAAGAGAGTGGGGGCCAATATTCAACATTCTTAAAGACAACAATTTTCAACCCAGAATT
TCATATCCAGCCAAACTAAGCTTCATAAGCGAAGGAGAAATAAAATCCTTTACAGACAAA
CAAATGCTGAGAGATTTTGTCACCACCAGGCCTGCCCTAAAAGAGCTCCTGAAGGAAGCG
CTAAACATGGAAAGGAAAAACCGGTACCAGCCACTGCAAAATCATGCCAAAATG
>a_L1PA2::chr7:33561359-33567385(-)
ATGGGGAAAAAACAGAACAGAAAAACTGGAAACTCTAAAAAGCAGAGGGCCTCTCCTCCT
CCAAAGGAACGCAGCTCCTCACCAGCAACGGAACAAAGCTGGATGGAGAATGACTTTGAC
GAGCTGAGAGAAGAAGGCTTCAGACGATCAAATTACTCTGAGCTACGGGAGGACATTCAA
ACCAAAGGCAAAGAGGTTGAAAACTTTGAAAAAAATTAAGAAGAATGTATAACTAGAATA
ACCAATACAGAGAAGTGCTTAAAGGAGCTGATGGAGCTGAAAACCAAGGCTCGAGAACTA
CGTGAAGAATGCAGAAGCCTCAGGAGCTGATGTGATCAACTGGAAGAAAGGGTATCAGCA
ATGGAAGATGAAATGAATGAAATGAAGCGAGAAG-GAAGTTTAGAGAAAAAAGAATAAAA
AGAAATGAGCAAAGCCTCCAAGAAATATGGGACTATGTGAAAAGACCAAATCTACGTCTG
ATTGGTGTATCTGAAAGTGATGGGGAGAATGGAACCGAGTTGGAAAACACTCTACAGGAT
ATTATCCAGGAGAATTTCCCCAATCTAGCAAGGCAGGCCAATGTTCAGATTCAGGAAATA
CAGAGAACGCCACAAAGATACTCCTCCAGAAGAGCAACTCCAAGACACATAATTGTCAGA
TTCACCAAAGTTGAAATGTAGGAAAAAATGTTAAGGGCAGCCAGAGAGAAAGGTCGGGTT
ACCCTCAAAGGGAAGCCCATCAGACTAACAGCGGATCTCTCAGCAGAAACCCTACAAGCC
AGAAGAGAGTGGAGGCCAATATTCAACATTCTTAAAGAAAAGAATTTTCAACCCAGAATT
TCATATCCAGCCACACTAAGCTTCATAAGTGAAGGAGAAATAAAATACTTTACAGACAAG
CAAATGCTGAGAGATTTTGTCACCACCAGGCCTGCCCTAAAAGAGCTCCGGAAGGAAGCG
CTAAACATGGAAAGGAACAACCTGTACCAGCCGCTGCAAAATCATGCCAAAATG
>a_L1PA2::chr4:165271901-165277928(+)
ATGGGGAAAAAACAGAACAGAAAAACTGGAAACTCTAAAAAGCAGAGCGCCTCTCCGCCT
CCAAAGGAACGCAGTTTCTCACCAGCAGCGGAACAAAGCTGGATGGAGAATGACTTTGAT
GAGCTGAGAGAAGAAGGCTTCAGACGATCAAATTACTCTGAGCTACGGGAGGACATTCAA
ACCAAAGGCAAAGAAGTTGAAAACTTTGAAAAAAATTTAGAAGAATGTATAACTAGAAGA
ACCAATACAGACAAGTGCTTAAAGGAGCTGATGGAGCTGAAAACCAAGGCTCGAGAACTA
CGTGAAGAATGCAGAAGCCTCAGGAGCTGATGCGATCAACTGGAAGAAAGGGTATCAGCA
ATGGAAGATGAAATGAATGAAATGAAGCGAGAAGGGAAGTTTAGAGAAAAAAGAATAAAA
AGAAATGAGCAAAGCCTCCAAGAAATATGGGACTATGTGAAAAGACCAAATCTACGTCTG
ATTGATGTACCTGAAAGTGATGCGGAGAATGGAACCAAGTTGGAAAACACTCTGCAGGAT
ATTATCCAGGAGAACTTCCCCAATCTAGCAAGGCAGGCCAATGTTCAGATTCAGGAAATA
CAGAGAACGCCACAAAGATACTCCTCGAGAAGAGCAACTCCAAGACACATAATTGTCAGA
TTCACCAAAGTTGAAATGAAGGAAAAAATGTTAAGGGCAGCCAGAGAGAAAGGTCGGGTT
ACCCTCAAAGGGAAGCCCATCAGACTAACAGCGGATCTCTCGACAGAAACCCTACAAGCC
AGAAGAGAGTGGGGGCCAATATTCAACATTCTTAAAGAAAAGAATTTTCAACCCAGAATT
TCATATCCAGCCAAACTAAGCTTCATAAGTGAAGGAGAAATAAAATACTTTACAGACAAG
CAAATGCTGAGAGATTTTGTCACCACCAGGCCTGCCCTAAAAGAGTTCCTGAAGGAAGCG
CTAAACATGGAAAGGAACAACCGGTACCAGCCGCTGCAAAATCATGCCAAAATG
>a_L1PA2::chr8:89161077-89167109(+)
ATGGGGAAAAAACAGAACAGAAAAACTGGAAACTCTAAAAAGCAGAGCGCCTCTCCTCCT
CCAAAGGAACGCAGTTCCTCACCAGCAACGGAACAAAGCTGGATGGAGAATGACTTTGAT
GAGCTGAGAGAAGAAGGCTTCAGACGATCAAATTACTCTGAGCTACGGGAGGACATTCAA
ACCAAAGGCAAAGAAGTTGAAAACTTTGAAAAAAATTTAGAAGAATGTATAACTAGAATA
ACCAATACAGAGAAGTGCTTAAAGGAGCTGATGGAGCTGAAAACCAAGGCTCGAGAACTA
CGTGAAGAATGCAGAAGCCTCAGGAGCCGATGCGATCAACTGGAAGAAAGGGTATCAGCA
ATGGAAGATGAAATGAATGAAATGAAGCGAGAAGGGAAGGTTAGAGAAAAAAGAATAAAA
AGAAATGAGCAAAGCCTCCAAGAAATATGGGACTATGTGAAAAGACCAAATCTACGTCTG
ATTGGTGTACCTGAAAGTGATGCGGAGAATGGAACCAAGTTGGAAAACACTCTACAGGAT
ATTATCCAGGAGAACTTCCCCAATCTAGCAAGGCAGGCCAACGTTCAGATTCAGGAAATA
CAGAGAACGCCACAAAGATACTCCTCGAGAAGAGCAACTCCAAGACACATCATTGTCAGA
TTCACCAAAGTTGAAATGAAGGAAAAAATGTTAAGGGCAGCCAGAGAGAAAGGTCGGGTT
ACCCTCAAAGGGAAGCCCATCAGACTAACAGCGGATCTCTCGGCAGAAACCCTACAAGCC
AGAAGAGAGTGGGGGCCAATATTCAACATTCTTAAAGAAAAGAATTTTCAACCCAGAATT
TCATATCCAGCCAAACTAAGCTTCATAAGTGAAGGAGAAATAAAATACTTTACAGACAAG
CAAATGCTGAGAGATTTTGTCACCACCAGGCCTGCCCTAAAAGAGCTCCTGAAGGAAGCG
CTAAACATGGAAAGGAACAACCGGTACCAGCCGCTGCAAAATCATGCCAAAATG
>a_L1PA2::chr4:183700210-183706233(-)
ATGGGGAAAAAACAGAACAGAAAAACTGGAAACTCTAAAAAGCAGAGCGCCTCTCCTCCT
CCAAAGGAATGCAGTTCCTCACCAGCAACAGAACAAAGCTGGATGGAGAATGACT--GAC
GAGCTGAGAGTAGAAGGCGTCAGACGATCAAATTACTCTGAGCTACGGGAGGACATTCAA
ACCAAAGGCAAAGAAGTTGAAAGCTTTGAAAAAAATTTAGAAGAATGTATAACTAGAATA
ACCAATACAGAGAAGTGCTGAAAGGAGCTGATGGAGCTGAAAACCAAGGCTCGAGAACTA
CGTGAAGAATGCAGAAGCCTCAGGAGCCGATGCGATCAACTGGAAGAAAGGGTATCAGCG
ATGGAAGATGAAATGAATGAAATGAAGCGAGAAGGGAAGTTTAGAGAAAAACGAATACAA
AGAAATGAGCAAAGCCCCCAAGAAACATGGGACTATGTGAAAAGACCGTATCTACGTCTG
ATTGGTGTACCTGAAAGTGATGGGGAGAATGGAACCAAGTTGGAAAACACTCTGCAGGAT
ATTATCCAGGAGAACTTCCCCAATCTAGCAAGGCAGGCCAACGTTCAGATTCAGGAAATA
CAGAGAACGCCACAAAGATACTCCTCGAGAAGAGCAACTCCAAGACACATAATTGTCAGA
TTCACCAAAGTTGAAATGAAGGAAAAAATGTTAAGGGCAGCCAGAGAGAAAGGTCGAGTT
ACCCTCAAAGGGAAGCCCATCAGACTAATAGCGGATCTCTCAGCAGAAACCCTACAAGCC
AGAAGAGAGTGGGGGCCAATATTCAACATTCTTAAAGAAAAGAATTTTCAACCCAGAATT
TCATATCCAGCCAAACTAAGCTTCATAAGCGAAGGAGAAATAAAATACTTTGCAGACAAG
CAAATGCTGAGAGATTTTGTCACCACCAGGCCTGCCCTAAAAGAGCTCCTGAAGGAAGCA
CTAAACATGGAAAGGAACAACCAGTACCAGCTGCTGCAAAGTCATGCCAAAATG
>a_L1PA2::chr3:178577736-178583767(+)
ATGGGGAAAAAACAGAACAGAAAAACTGGAAACTCTAAAAAGCAGAGCACCTCTCCTCCT
CCAAAGGAACGCAGTTCCTCACCAGCAACAGAACAAAGCTGGATGGAGAATGACTTTGAC
AAGCTGAGAGAAGAAGGCTTCAGACGATCAAATTACTCTGAGCTACGGGAGGACATTCAA
ACCAAAGGCAAAGAAGTTGAAAACTTTG-AAAAAATTTAGAAGAATGTATAACTAGAATA
ACCAATACAGAGAAGTGCTTAAAGGAGCTGATGGAGCTGAAAACCAAGGCTCGAGAACTA
CGTGAAGAATGCAGAAGCCTCAGGAGCCGATGCGATCAACTGGAAGAAAGCGTATCAGCG
ATGGAAGATGAAATGAATGAAATGAAGTGAGAAGGGAAGTTTAGAGAAAAAAGAATAAAA
AGAAATGAGCAAAGCCTCCAAGAAATATGGGACTATGTGAAAAGACCAAATCTGCGTCTG
ATTGGTGTACCTGAAAGTGATGGGGAGAATGGAACCAAGTTGGAAAACACTCTGCAGGAT
ATTATCCAGGAGAACTTCCCCAATCTAGCAAGGCAGGCCAACATTCAGATTCAGGAAATA
CAGAGAACACCACAAAGATACTCCTCGAGAAGAGCAACTCCAAGACACATAATTGTCAGA
TTCACCAAAGTTGAAATGAAGGAAAAAATGTTAAGGGCAGCCAGACAGAAAGGTCGGGTT
ACCCTCAAAGGGAAGCCCATCAGACTAACAGTGGATCTCTCGGCAGAAACTCTACAAGCC
AGAAGAGAGTGGGGGCCAATATTCAACATTCTTAAAGACAAGAATTTTCAACCCAGAATT
TCATATCCAGCCAAACTAAGCTTCATAAGTGAAGGAGAAATAAAATACTTTACAGACAAG
CAAATGCTGAGAGATTTTGTCACCACCAGGCCTGCCCTAAAAGAGCTCCTGAAGGAAGCG
CTAAACATGGAAAGGAACAACCAATACCAGCCGCTGCAAAATCATGCCAAAATG
>a_L1PA2::chr9:27690517-27696533(+)
ATGGGGAAAAAACAGAACAGAAAAACTGGAAACTCTAGAAAGCAGAGCGCCTCTCCTCCT
CCAAAGAAACGCAGTTCCTCACCAGCAACGGAACAAAGCTGGATGGAGAATGACTTTGAC
GAGCTGAGAGTAGAAGGCTTCAGACGATCAAATTACTCTGAGCTACGGGAGGACATTCAA
ACCAAAGGCAAAGAAGTTGAAAACTTTGAAAAAAATTTAGAAGAATGTATAACTAGAATA
ACCAATACAGAGAAGTGCTTAAAGGACCTGATGGAGCTGAAAACCAAGGCTCGAGAACTA
CGTGAAGAATGCAGAAGCCTCAGGAGCCGATGCGATCAACTGGAAGAAAGGGTATCAGCA
ATGGAAGATGAAATGAATGAAATGAAGCGAGAAGGGAAGTTTAGAGAAAAAAGAATAAAA
AGAAATGAGCAAAGCCTCCAAGAAATATGGGACTATGTGAAAAGACCAAATCTACGTCTG
ATTGGTGTACCTGAAAGTGATGGGGAGAATGGAACCAAGTTGGAAAACACTCTGCAGGAT
ATTATCCAGGAGAACTTCCCCAATCTAGCAGGGCAGGCCAACGTTCAGATTCAGGAAATA
CAGAGAACGCCACAAAGATACTCCTCGAGAAGAGCAACTCCAAGACACATAATTGTCAGA
TTCACCAAAGTTGAAATGAAGGAAATAATGTTAAGGGCAGCCAGAGAGAAAGGTCGGGTT
ACCCTCAAAGGGAAGCCCATCAGACTAACAGCGGATCTCTCGGCAGAAACCCTACAAGCC
AGAAGAGAGTGGGGGCCAATATTCAACATTCTTAAAGACAAGAATTTTCAACCCAGAATT
TCATATCCAGCCTAACTAAGCTTCATAAGTGAAGGAGAAATAAAATACTTTACAGAGAAG
CAAATGCTGAGAGATTTTGTCACCACCAGGCCTGCCCTACAAGAGCTCCTGAAGGAAGCG
CTAAACATGGAAAGGAACAACCGGTACCAGCCACTGCAAAATCATGCCAAAATG
>a_L1PA2::chr4:141334496-141340517(+)
ATGGGGGGAAAACAGAACAGAAAAACTGGAAACTCTAAAAAGCAGAGCGCCTCTCCTCCT
CCAAAGGAATGCAGTTCCTCACCAGCAACGGAACAAAGCTGGATGGAGAATGACTTTGAC
GAGCTGAGAGAAGAAGGCTTCAGATGATCAAATTACTCTGAGCTATGGGAGGACATTCAA
ACCAAAGGCAAAAAAGTTGAAAACTTTGAAAAAAATTTAGCAGAATGTATAACTAGAATA
ACCAATACAGAGAAGTGCTTAAAGGAGCTGATGGAGCTGAAAACCAAGGCTCGAGAACTA
CGTGAAGAATGCAGAAGCCTCAGGAGCCGATGCGATCAACTGGAAGAAAGGGTATCAGCG
ATGGAAGATGAAATGAATGAAATGAAGCGAGAAGGGAAGTTTAGAGAAAAAAGAATAAAA
AGAAATGAGCAAAGCCTCCAAGAAATATGGGACTATGTGAAAAGACCAAATCTACGTCTG
ATTGGTGTACCTAAAAGTGATGGGGAGAATGGAACCAAGTTGGAAAACACTCTGCAGGAT
ATTACCCAGGAGAACTTCCCCAATCTAGCAAGGCAGGCCAACGTTCAGATTCAGGAAATA
CAGAGAACGCCACAAAGATACTCTTCGAGAAGAGCAACTCCAAGACACATAATTGTCAGA
TTCACCAAAGTTGAAATGAAGGAAAAAATGTTAAGGGCAGCCAGAGAGAAAGGTCGGGTT
ACCCTCAAAGGGAAGCCCATCAGACTAACAGCGGATCTCTCAGCAGAAACCCTACAAGCC
AGAAGAGAGTGGGGGCCAATATTCAACATTCTTAAAGACAAGAATTTTCAACCCAGAATT
TCATATCCAGCCAAACTAAGCTTCATAAGTGAAGGAGAAATAAAATCCTTTACAGACAAA
CAAATGCTGAGAGATTTTGTCACCACCAGGCCTGCCCTACAAGAGCTCCTGAAGGAAGCG
CTAAACATGGAAAGGAACAACAGGTACCAGCTGCTGCAAAATCATGCCAAAATG
>a_L1PA2::chr3:187580268-187586304(+)
ATGGGGAAAAAACAGAACAGGAAAACTGGAAACTCTAAAAAGGAGAGCGCCTCTCCTCCT
CCAAAGGAACGCAGTTCCTCACCAGCAATGGAACAAAGGTGGATGGAGAATGACTTTGAC
GAGCTGAGAGAAGAAGGCTTCAGACGATCAAATTACTCTGAGCTACGGGAGGACATTCAA
ACCAAAGGCAAAGAAGTTGAAAACTTTGAAAAAAATTTAGAAGAATGTATAAGTAGAATA
ACCAATACAGAGAAGTGCTTAAAGGAGCTGATGGAGCTGAAAACCAAGGCTCGAGAACTA
CGTGAAGAATGCAGAAGCCTCAGGAGCCGATGCGATCAACTGGAAGAAAGGGTATCAGTG
ATGGAAGATGAAATGAATGAAATGAAGTGAGAAGGGAAGTTTAGAGAAAAAAGAATAAAA
AGAAATGAGCAAAGCCTCCAAGAGATATGGGACTATGTGAAAAGACCAAATCTACGTCTG
ATTGGTGTACCTGAAAGTGATGGGGAGAATGGAACCAAGTTGGAAAACACTCTGCAGGAT
ATTATCCAGGAGAACTTCCCCAATCTAGCAAGGCAGGCCAACGTTCAGATTCAGGAAATA
CAGAGAACGCCACAAAGATACTCCTCGAGAAGAGCAACTCCAGGACACATAATTGTCAGA
TTCACCAAAGTTGAAATGAAGGAAAAAATGTTAAGGGCAGCCAGAGAGAAAGGTCGGGTT
ACCCTAAAAGGGAAGCCCATCAGACTAACAGCAGATCTCTTGGCAGAAACCCTACAAGCC
AGAAGAGAGTGGGGGCCAATATTCAACATTCTTAAAGACAAGAATTTTCAACCCAGAATT
TCATATCCAGCCAAACTAAGCTTCATAAGTGAAGGAGAAATAAAATACTTTACAGACAAG
CAAATGCTGAGAGATTTTGTCACCACCAGGCCTGCCCTAAAAGAGCTCCTGAAGGAAGCG
CTAAACATGGAAACGAACAACCGGTACCAGCCACTGCAAAATCATGCCAAAATG
>a_L1PA2::chr7:25783452-25789483(+)
ATGGGGAAAAAACAGAACAGAAAAACTGGAAACTCTAAAAAGCAGAGCGCCTCTCCTCCT
CCAAAGGAACGCAGTTCCTCACCAGCAACGGAACAAAGCTGGATGGAGAATGACTTTGAC
GAGCTGAGAGAAGAAGGCTTCAGACGATCAAATTACTCTGAGCTACGGGAGGACATTCAA
ACCAAAGGCAAAGAAGTTGAAAACTTTGAACAAAATTTAGAAGAATTTATAACTAGAATT
TCCAATACAGAGAAGTGCTTAAAGGAGCTGATGGAGCTGAAAACCAAGGCTCGAGAACTA
CGTGAAGAATGCAGAAGCCTCAGGAGCTGATGCGATCAACTGGAAGAAAGGGTATCAGCG
ATGGAAGATGAAATGAATGAAATGAAGCGAGAAGGGAAGTTTAGAGAAAAAAGAATAAAA
AGAAATGAGCAAAGCCTCCAAGAAATATGGGACTACGTGAAAAGACCAAATCTACGTCTG
ATTGGTGTACCTGAAAGTGATGGGGAGAATGGAACCAAGCTGGAAAACACTCTGCAGGAT
ATTATCCAGGAGAACTTCCCCAATCTAGCAAGGCAGGCCAACGTTCAGATTCAGGAAATA
CAGAGAACGCCACAAACATACTCCTCGAGAAGAGCAACTCCAAGACACATAATTGTCAGA
TTCACCAAAGTTGAAATGAAGGAAAAAATGTTAAAGGCAGCCAGAGAGAAAGGTCGGGTT
ACCCTCAAAGGGAAGCCCATCAGACTAACAGCGGATCTCTCGGCAGAAACCCTACAAGCC
AGAAGAGAGTGGGGGCCAATATTCAACATTCTTAAAGAAAAGAATTTTCAACCCAGAATT
TCATATCCAGCCAAACTAAGCTTCATAAGTGAAGGAGAAATAAAATACCTTACAGACAAG
CAAATGCTGAGAGATTTTGTCACCACCAGGCCTGCCCTAAAAGAGGTCCTGAAGGAAGCG
CTAAACATGGAAAGGAACAACCGGTACGAGCCGCTGCAAAATCATGCCAAAATG
>a_L1PA2::chr13:68254379-68259695(-)
ATGGGGAAAAAACAGAACAGAAAAACTGGAAACTCTAAAAATCAGAGTGCCTCTCCTCCT
CCAAAGGAACGCAGTTCCTCACCAGCAACGGAACAAAGCTGGATGGAGAATGACTTTGAC
GAGCTGAGAGAAGAAGGCTTCAGACGATCAAATTACTCTGAGCTACGGGAGGACATTCAA
ACCAAAGGCAAAGAAGTTGAAAACTTTGAAAAAAATTTAGAAGAATGTATAACTAGAAGA
ACCAATACAGAGAAGTGCTTAAAGGAGCTGATGGAGCTGAAAACCAAGGCTCGAGAACTA
CATGAAGAATGCAGAAGCCTCAGGAGCCGATGCGATCAACTGGAAGAAAGGGTATCAGCG
ATGGAAGATGAAATGAATGAAATGAAGTGAGAAGGGAAGTTTAGAGAAAAAAGAATAAAA
AGAAATGAGCAAAGCCTCCAAGAAATATGGGACTATGTGAAAAGACCAAATCTACGTCTG
ATTGGTGTACATGAAAGTGATGGGGAGAATGGAACCAAGTTGGAAAACACTCTGCAGGAT
ATTATCCAGGAGAACTTCCCCAATCTAGCAAGGCAGGCCAACGTTCAGATTCAGGAAATA
CAGAGAATGCCGCAAAGATACTCCTCAAGAAGAGCAACTCCAAGACACATAATTGTCAGA
TTCACCAAAGTTGAAATGAAGGAAAAAATGTTAAGGGCAGCCAGAGAGAAAGGTCGGGTT
ACCCTCAAAGGGAAGCCCATCAGACTAACAGCGGATCTCTCAGCAGAAACCCTACAAGCC
AGAAGAGAGTGGGGACCAATATTCAACATTCTTAAAGAAAAGAATTTTCAACCCAGAATT
TCATATCCAGCCAAACTAAGCTTCATAAGCGAAGGAGAAATAAAATACGTTACAGACAAG
CAAATGCTGAGAGATTTTGTCACCATCAGGCCTGCCCTAAAAGAGCTCCTGAAGGAAGCG
CTAAACATGGAAAGGAACAACCGGTACCAGCCGCTGCAAAATCATGCCAAAATG
>a_L1PA2::chr2:12661883-12667897(-)
ATGGGGAAAAAACAGAACAGAAAAACTGGAAACTCTAAAAAGCAGAGCGCCTCTCCTCCT
CCAAAGGAACGCAGATCCTCACCAGCAACGGAGCAAAGCTAGATGGAGAATGACTTTGAC
GAGCTGAGAGAAGAAGGCTTCAGATGATCAAATTACTCTGAGCTATGGGAGGACATTCAA
ACCAAAGGCAAAGAAGTTGAAAACTTTGAAAAAAATTTAGAAGAATGTATAACTAGAATA
ACCAATACAGAGAAGTGCTTAAAGGAGCTGATGGAGCTGAAAACCAAGGCTCGAGAACTA
CGTGAAGAATGCAGAAGCCTCAGGAGCCGATGCAATCAACTGGAAGAAAGGGTATCAGCG
ATGGAAGACGAAATGAATGAAATGAAGTGAGAAGGGAAGTTTAGAGAAAAAAGAATATAA
AGAAATGAGCAAAGCCTCCAAGAAATATGGGACTATGTGAAAAGACCAAATCTACGTCTG
ATTGGTGTACCTGAAAGTGATGGGGAGAATGGAACCAAGTTGGAAAACACTCTGCAGGAT
ATTATCCAGGAGAACTTCCCCAATCTAGCAAGGCAGGCCAACGTTCAGATTCAGGAAATA
CAGAGAACGCCACAAAGATACTCCTCGAGAAGAGCAACTCCAAGACACATAATTGTCAGA
TTCACCAAAGTTGAAATGAAGGAAAAAATGTTAAGGGCAGCCAGAGAGAAAGGTCGGGTT
ACCCTCAAAGGGAAGCCCATCAGACTAACAGCAGATCTTTCGGCGGAAACCCTACAAGCC
AGAAGAGAGTGGGGGCCAATATTCAACATTCTTAAAGACAAGAATTTTCAACCCAGAATT
TCATATCCAGCCAAACTAAGCTTCATAAGCGAAGGAGAAATAAAATACTTTACAGACAAG
CAAATGCTGAGAGATTTTGTCACCACCAGGCCTGCCCTAAAAGAGCTCCTGAAGGAAGCA
CTAAACATGGAAAGGAACAACCGGTACCAGCTGCTGCAAAATCATGCCAAAGTG
>a_L1PA2::chr2:235797033-235803063(+)
ATGGGGAAAAAACAGAACAGAAAAACTGGAAACTCTAAAAAGCAGAGCGCCTCTCCTCCT
CCAAAGGAACACAATTCCTCACCAGCAACGGAACAAAGCTGGATGGAGAATGACTTTGAC
GAGCTGAGAGAAGAAGGCTTCAGATGATCAAATTACTCTGAGCTATGGGAGGACATTCAA
ACCAAAGGCAAAGAAGTTGAAAACTTTGAAAAAAATTTAGAAGAATGTATAACTAGAATA
ACCAATACAGAGAAGTGCTTAAAGGAGCTGATGGAGCTGAAAACCAAGGCTCGAGAACTA
CGTGAAGAATGCAGAAGCCTCAGGATCCGATGCGATCAACTGGAAGAAAGGGTATCAGCG
ATGGAAGATGAAATGAATGAAATGAAGCGAGAAGGGAAGTTTAGAGAAAAAAGAATAAAA
AGAAATGAGCAAAGCCTCCAAGAAATATGGGACTATGTGAAAAGACCAAATCTACATCTG
ATTGGTGTACCTGAAAGTGATGGGGAGAATGGAACCAAGTTGGAAAACACTCTGCAGGAT
ATTATCCAGGAGAACTTCCCCAATCTAGCAAGGCAGGCCAACGTTCAGATTCAGGAAATA
CAGAGAACGCCACGAAGATACTCCTCGAGAAGAGCAACTCCAAGACACATAATTGTCAGA
TTCACCAAAGTTGAAATGAAGGAAAAAATGTTAAGGGCAGCCAGAGAGAAAGGTCGGGTT
ACCCTCAAAGGAAAGCCCATCAGACTAACAGTGGATCTCTCGGCAGAAACCCTACAAGCC
AGAAGAGAGTGGGGGCCAATATTCAACATTCTTAAAGAAAAGAATTTTCAACCCAGAATT
TCATATCCAGCCAAACTAAGCTTCATAAGCGAAGGAGAAATAAAATCCTTTACAGACAAG
CAAATGCTGAGAGATTTTGTCACCACCAGGCCTGCCCTAAAAGAGCTCCTGAAGGAAGCG
CTAAACATGGAAAGGAACAACCGGTACCACCCACTGCAAAACCATGCCAAAATG
>a_L1PA2::chr8:99272503-99278521(+)
ATGGGGAAAAAACAGAACAGAAAAACTGGAAACTCTAAAAAGCAGAGTGCCTCTCCTCCT
CCAAAGGAACGCAGTTCCTCACCAGCAACGGAACAAAGCTGGATGGAGAATGACTTTGAC
GAGCTGAGAGAAGAAGGCTTCAGACGATCAAATTACTCTGAGCTACGGGAGGACATTCAA
ACCAAAGGCAAAGAAGTTGAAAACTTTGAAAAAAATTTAGAAGAATGTATAACTAGAATA
ACCAATACAGAGAAGTGCTTAAAGGAGCTGATGGAGCTGAAAAACAAGGCTCGAGAACTA
CGTGAAGAATGCAGAAGCCTCAGGAGCCGATGCGATCAACTGGAAGAAAGGGTATCAGCA
ATGGAAGATGAAATGAATGAAATGAAGCGAGAAGGGAAGTTTAGAGAAAAAAGAATAAAA
AGAAATGAGCAAAGCCTCCAAGAAATATGGGACTATGTGAAAAGACCAAATCTACGTCTG
ATTGGTGTACCTGAAAGTGATGGGGAGAATGGAACCAAGTTGGAAAACACTCTGCAGGAT
ATTATCCAGGAGAACTTCCCCAACCTAGCAAGGCAGGCCAACGTTCAGATTCAGGAAATA
CAGAGAACACCACAAAGATACTCCTCGAGAAGAGCAACTCCAAGAAACATAATTGTCAGA
TTCACCAAAGTTGAAATGAAGGAAAAAATGTTAAGGGCAGCCAGAGAGAAAGGTCGGGTT
ACCCTCAAAGGGAAGCCCATCAGACTAACAGCGGATCTCTCGGCAGAAACCCTACAAGCC
AGAGGAGAGTGGGGGCCAATATTCAACATTCTTAAAGAAAAGAATTTTCAACCCAGAATT
TCATATCCAGCCAAACTAAGCTTCATAAGCGAAGGAGAAATAAAATACTTTACAGACAAG
CAAATGCTGAGAGATTTTGTCACCACCAGGCCTGCCCTAAAAGAGCTCCTGAAGGAAGCG
CTAAACATGGAAAGGAACAACCGGTACCAGCCGCTGCAAAATCATGCCAAAATG
>a_L1PA2::chr7:14687255-14693293(+)
ATGGGGAAAAAACAGAACAGGAAAACTGGAAACTCTAAAAAGCAGAGCGCCTCTCCTCCT
CCAAAGGAATGCAGTTCCTCACCAGCAACGGAACAAAGCTGGATGGAGAATGACTTTGAC
GAGCTGAGAGAAGAAGGCTTCAGTCGATCAAATTACTCTGAGCTACGGGAGGACATTCTA
ACCAAAGGCAAAGAAGTTGAAAACCTTGAAAAAAATTTAGAAGAATGTATAACTAGAATA
ACCAATACAGAGAAGTGCTTAAAGGAGCTGATGGAGCTGAAAACCAAGGCTCGAGAGCTA
CATGAAGAATGCAGAAGCCTCAGGAGCTGATGCGATCAACTGGAAGAAAGGGTATCAGCA
ATGGAAGATGAAATGAATGAAATGAAGCGAGAAGGGAAGTTTAGAGAAAAAAGAATAAAA
AGAAATGAGCAAAGCCTCCAAGAAATATGGGACTATGTGAAAAGACCAAATCTACGTCTC
ATTGGTGTACCTGAAAGTGATGGGGAGAATGGAACCAAGTTGGAAAACATGCTGCAGGAT
ATTATCCAGGAGAACTTCCCCAATCTAGCAAGGCAGGCCAACGTTCAGATTCAGGAAATA
CAGAGAACGCCACAAAGATACTCCTCGAGAAGGGCAACTGTAAGACACATAATTGTCAGA
TTCACCAAAGTTGAAATGAAGGAAAAAATGTTAAGGGCAGCCAGAGAGAAAGGTCGGGTT
CCCCTCAAAGGGAAGCCCATCAGACTAACAGCGGATCTCTCGGCAGAAACCCCACAAGCC
AGAAGACAGTGGGGACCAATATTCAACATTCTTAAAGAAAAGAATTTTCAACCCAGAATT
TCATATCCAGCCAAACTAAGCTTCATAAGTGAAGGAGAAATAAAATACTTTACAGACAAG
CAAATGCTGAGAGATTTTGTCACCACCAGGCCTGCCTTACAAGAGCTCCTGAAGGAAGCA
CTAAACATGGAAAGGAACAACCGGTACCAGTTGCTGCAAAATCATGACAAAATG
>a_L1PA2::chr6:102617741-102623571(+)
ATGGGGAGAAAACAGAACAGAAAAACTGGAAACTCTAAAAAGCAGAGCACCTCTCCTCCT
CCAAAGGAATGCAGCTCCTCACCAGCAACGGAACAAAGCTGGATGGAGAATGACTTTGAC
AAGCTGAGAGAAGAAGGCTTCAGATGATCAAATTACTCTGAGCTATGGGAGGACATTCAA
ACCAAAGGCAAAGAAGTTGAAAACTTTGAAAAAAATTTGGAAGAATGTATAACTAGAATA
ACCAATACAGCGAAGTGCTTAAAGGAGCTGATGGAGCTGAAAACCAAGGCTCGAGAACTA
TGTGAAGAATGCAGAAGCCACAGGAGCCAATGCGATCAACTGGAAGAAAGGGTATCAGCA
ATGGAAGATGAAATGAATGAAATGAAGCGAGAAGGGAAGGTTAGAGAAAAAAGAATAAAA
AGAAATGAGCAAAGCCTCCAAGAAATATGGGACTATGTGAAAAGACCAAATCTACGTCTG
ATTGGTGTACCTGAAAGTGATGGGGAGAATGGAACCAAGTGGGAAAACACTCTGCAGGAT
ATTATCCAGGAGAACTTCCCCAATCTATCAAGGCAGGCCAACGTTCAGATTCAGGAAATA
CAGAGAACGCCACAAAGATACTCCTCGAGAAGAGCAACTCCAAGACACATAATTGTCAGA
TTCACCAAAGTTGAAATGAAGGAAAAAATGTTAAGGGCAGCCAGAGAGAAAGGTCGGGTT
ACCCTCAAAGGGAAGCCCATCAGACTAACAGCGGATCTCTCGGCAGAAACCCTACAAGCC
AGAAGAGAGTGGGGGCCAATATTCAACATTCTTAAAGAAAAGAATTTTCAACCCAGAATT
TCATATCCAGACAAACTAAGCTTCATAAGTGAAGGAGAAATAAAATCCTTTACAGACAAG
CAAATGCTGAGAGATTTTGTCACCACCAGGCCTGCCCTAAAAGAGCTCCTGAAGGAAGCA
CTAAACATGGAAAGGAACAACTAGTACCAGCCGCTGCAAAATCATGCCAAAATG
>a_L1PA2::chr2:229432973-229438997(+)
ATGGGGAAAAAACAGAACAGAAAAACTGGACACTCTAAAAATCAGAGCGCCTCTCCTCCT
CCAAAGGAACACAGTTCCTCACCAGCAACAGAACAAAGCTGGATGGAGAATGACTTTGAC
GAGCTGAGAGAAGAAGGCTTCAGACGATCAAATTACTCTGAGCTACAGGAGGACATTCAA
ACCAAAGGCAAAGAAGTTGAAAACTTTGAAAAAAATTTAGAAGAATGTACAACTAGAATA
ACCAATACAGAGAAGTGCTTAAAGGAGCTGATGGAGCTGAAAACCAAGGCTCCAGAACTA
CGTGAAGAATGCAGAAGCCTCAGGAGCCGACGCGATCAACTGGAAGAAAGGGTATCAGCA
ATGGAAGATGAAATGAATGAAATGAAGCGAGAAGGGAAGTTTAGAGAAAAAAGAATAAAA
AGAAATGAGCAAAGCCTCCAAGAAATATGGGACTATGTGAAAAGACCAACTCTACGTCTG
ACTGGTGTACCTGAAAGTGATGGGGAGAATGGAACCAAGTTGGAAAACACTCTACAGGAT
ATTATCCAGGAGAACTTCCCCAATCTAGCAAGGCAGGCCAACATTCAGATTCAGGAAATA
CAGAGAGCACCACAAAGATACTCCTCGAGAAGAGCAACTCCAAGACACATAATTGTCAGA
TTCACCAAAGTTGAAATGAAGGAAAAAATGTTAAGGGCAGCCAGAGAGAAAGGTCGGGTT
ACCCTCAAAGGGAAGCCCATCAGACTAACAGCGGATCTCTCGGCAGAAACCCTACAAGCC
AGAAGAGAGTGGGGGCCAATATTCAACATTCTTAAAGAAAAGAATTTTCAACCCAGAATT
TCATATCCAGCCAAACTAAGCTTCATAAGTGAAGGAGAAATAAAATACCTTACAGACAAG
CAAATGCTGAGAGATTTTGTCACCACCAGGCCTGCCTTACAAGAGCTCCTGAAGGAAGCA
CTAAACATGGAAAGGAACAACCGGTACCAGCCGCTGCAAAATCATGCCAAAATG
>a_L1PA2::chr3:134971056-134977072(-)
ATGGGGAAAAAACAGAACAGAAAAGGTGGAAACTTTAAAAAGCAGAGCGCCTCTCCTCCT
CCAAAGGAACGCAGTTCCTCACCAGCAACGGAACAAAGCTGGATGGAGAATGACTTTGAC
GAGTTGAGAGAAGAAGGCTTCAGACGATCAAATTACTCTGAGCTACGGGAGGACATTCAA
ACCAAAGGCAAAGAAGTTGAAACCTTTGAAAAAAATTTAGAAGAATGTATAACTAGAATA
ACCAATACAGAGAAGTGCTTAAAGGAGCTGATGGAGCTGAAAACCAAGGCTCGAGAACTA
CGTGAAGAATGCAGAAGCCTCAGGAGCCAATGCAATCAACTGGAAGAAAGGGTATCAGCA
ATGGAAGATGAAATGAATGAAATGAAGCGAGAAGGGAAGTTTAGAGAAAAAAGAATAAAA
AGAAATGAGCAAAGCCTCCAAGAAATATGGGACTATGTGAAAAGACCAAATCTACGTCTG
ATTGGTGTACCTGAAAGTGATGGGGAGAATGGAACCAAGTTGGAAAACACGCTGCAGGAT
ATTATCCAGGAGAACTTCCCCAATCTGGCAAGGCAGGCCAACGTTCAGATTCAGGAAATA
CAGAGAACGCCACAAAGATACTCCTCGAGAAGAGCAACTCCAAGACA--TAATTGTCAGA
TTCACCAAAGTTGAAATGCAGGAAAAAATGTTAAGGGCAGCCAGAGAGAAAGGTCGGGTT
ACCCTCAAAGGGAAGCCCATCAGACTAACAGCAGATCTCTCGGCAGAAACCCTACAAGTC
AGAAGAGAGTGGGGGCCAATATTCAACATTCTTAAAGAAAAGAATTTTCAACCCAGAATT
TCATATCCAGCCAAACTAAGCTTCATAAGGGAAGGAGAAATAAAATACTTTACAGACAAG
CAAATGCTGAGAGATTTTGTCACCACCAGACCTGCCCTACAAGAGCTCCTGAAGGAAGCG
CTAAATATGGAAAGGAACAACCAGTACCAGCTGCTGCAAAATCATGCCAAAATG
>a_L1PA2::chr3:106384140-106390171(+)
ATGGGGAAAAAACAGAACAGAAAAACTGGAAACTCTAAAAAGCAGAGCGCCTCTCCTCCT
CCAAAGGAATGCAGTTCCTCACCAGCAACGGAACAAAGCTGGATGGAGAATGACTTTGAC
GAGCTGAGAGAAGAAGGCTTCAGACGATCAAATTACTCTGAGCTACGGGAGGACATTCAA
ACCAAAGGCAAAGAAGTTGAAAACTTTGAAAAAAATTTAGAAGAATGTATAACTAGAATA
ACCAATACAGAGAAGTGCTTAAAGGAGCTGATGGAGCTGAAAACCAAGGCTCGAGAACTA
CGTGAAGAATGCAGAAGCCTCAGGAGCTGATGTGATCAACTGGAAGAAAGGGTAGCAGTG
ATGGAAGATGAAATGAATGAAATGAAGCGAGAAGGGAAGTTTAGAGAAAAAAGAATAAAA
AGAAATGAGCAAAGCCTCAAAGAAATATGGGACTATGTGAAAAGACCAAATCTACGTCTG
ATTGGTGTACCTGAAAGGGATGGGGAGAATGGAACCAAGTTGGAAAACACTCTGCAGGAT
ATTATCCAGGAGAACTTCCCCAATCTAGCAAGGCAGGCCAACGTTCAGATTCAGGAAATA
CAGAGAACACCACAAAGATACTCCTCTAGAAGAGCAACTCCAAGACACATAATTGTCAGA
TTCACCAAAGTTGAAATGAAGGAAAAAATGTTAAGGGCAGCCAGAGAGAAAGGTCGGGTT
ACCCTCAAAGGGAAGCCCATCAGACTAACAGCGGATCTCTCGGCAGAAACCCTACAAGCC
AGAAGAGAGTGGGGGCCAATATTCAACATTCTTAAAGAAAAGAATTTTCAACACAGAATT
TCATATCCAGCCAAACTAAGCTTCGTAAGTGAAGGAGAAATAAAATACTTTACAGACAAG
CAAATGCTGAGAGATTTTGTCACCACCAGGCCTGCCTTACAAGAGCTCCTGAAGGAAGCA
CTAAACATGGAAAGGAACAACCGGTACCAGCCGCTGCAAAATCATGCCAAAATG
>a_L1PA2::chr18:10572665-10578675(-)
ATGGGGAAAAAACAGAACAGAAAAACTGGAAACTCTAAAAAGCAGAGCACCTCTCCTCCT
CCAAAGGAACACAGTTCCTCACCAGCAACGGAACAAAGCTGGATGGAGAATGACTTTGAC
GAGCTGAGAGAAGAAGGCTTCAGACGATCAAATTACTCTGAGCTACGGGAGGACATTCAA
ACCAAAGGCAAAGAAGTTGAAAACTTTGAAAAAAATTTAGAAGAATGTATAACTAGAATA
ACCAATACAGAGAAGTGCTTAAAGGAGCTGATGGAGCTGAAAACCAAGGCTCGAGAACTA
TGTGAAGAATGCAGAAGCCTCAGGAGCCGATGCAACCAACTGGAAGAAAGGGTATCAGCA
ATGGAAGATGAAATGAATGAAATGAAGTGAGAAGGGAAGTTTAGAGAAAAAAGAATAAAA
AGAAATGAGCAAAGCCTCCAAGAAATACGGGACTATGTGAAAAGACCAAATCTACGTCTG
ATTGGTGTACCTGAAAGTGATGGGGAGAATGGAACCAAGTTGGAAAACACTCTGCAGGAT
ATTATCCAGGAGAACTTCCCCAATCTAGCAAGGCAGGCCAATGTTCAGATTCAGGAAATA
CAGAGAACACCACAAAGATACTCCTCGAGAAGAGCAACTCCAAGACACATAATTGTCAGA
TTCACCAAAGCTGAAATGAAGGAAAAAATGTTAAGGGCAGCCAGAGAGAAAGGTCGGGTT
ACCCTCAAAGGGAAGCCCATCAGACTAACAGCGGATCTCTCGGCAGAAACCCTACAAGCC
AGAAGAGAGTGGGGGCCAATATTCAACATTCTTAAAGAAAAGAATTTTCAACCCAGAATT
TCATATCCAGCCAAACTAAGCTTCATAAGCGAAGGAGAAATAAAATACTTTACAGACAAG
CAAATGCTGAGAGATTTTGTCACCACCAGGCCTGCCCTAAAAGAGCTCCTGAAGGAAGCA
CTAAACATGGAAAGGAACAACCGGTACCAGCTGCTGCAAAATCATGCCAAAATG
>a_L1PA2::chr16:46483323-46489339(-)
ATGGGGAAAAAACAGAACAGAAAAACTGGAAGCTCTAAAAATCAGAGCACCTCTCCTCCT
TCAAAGGAAAGCAGCTCCTCACCAGCAACAGAACAAAGTTGGATGGAGAATGACTTTGAC
GAGCTGAGAG---AAGGCTACAGACGATCAAATTATGCTGAGCTACGGGAGGATATTCAA
ACCAAAGGCAAAGAAGTTGAAAACTTTGAAAAAAATTTAGAAGAATGTATAACTAGAATA
ACCAATACAGAGAAGTGCTTAAAGGAGCTGATGGAGCTGAAAACCAAGGCTCAAGAACTA
CGTGAAGAATGCAGAAGCCTCAGGAGCCGATGCGATCAACTGGAAGAAAGGGTGTCAGCG
ATGGAAGATGAAATGAATGAAATGAAGTGAGAAGGGAAGTTTAGAGAAAAAAGAATAAAA
AGAAATGAGCAAAGCCTCTAAGAAATATGGGAATATGTGAAAAGACCAAATCTACGTCTG
ATTGGTGTACCTGAAAGTGACGAGGAGAATGGAACCAAGTTGAAAAACACTGTGCAGGAT
ATTATCCAGGAGAACTTCCCCAATCTAGCAAGGCAGGCCAATGTTCAGATTCAGGAAATA
CAGAGAATTCCACAAAGATACTCCTCGAGAAGAGCAACTCCAAGACACATAATTGTCACA
TTCACCAAAGTTGAAATGAAGGAAAAAATGTTAAGGGCAGCCAGAGAGAAAGGTCGGGTT
ACCCTCAAAGGGAAGCCCATCAGACTAACAGTGGATCTCTCGGCAGAAACCCTACAAGCC
AGAAGAGAGTGAGGGCCAATATTCAACATTATTAAAGAAAAGAATTTTCAACCCAGAATT
TCATATCCAGCCAAGCTAAGCTTCATAAGTGAAGGACAAATAAAATACTTTACAGACAAG
CAAATGCTGAGAGATTTTGTCACTACCAGACCTGCCCTAAAAGAGCTCCTGAAGGAAGCG
CTAAACATGGAAAGGAACAACCAGTACCAGCCACTGCAAAATCATGCCAAAATG
>a_L1PA2::chr4:11236841-11242878(+)
ATGGGGAAAAAACAGAACAGAAAAACTGGAAGCTCTAAAAATCAGAGCACATCTACTCCT
CCAAAGGAACGCAGCTCCTCACCAGCAACAGAACAAAGCTGGATGGAGAATGACTTTGAC
GAGCTGAGAGAAGAAGGCTTCAGACGATCAAATTACTCTGAGCTACGGGAGGACATTCAA
ACCAAAGGCAAAGAAGTTGAAAACTTTGAAAAAAATTTAGAAGAATGTATAACTAGAATA
ACCAATACAGAGAAGTGCTTAAAGGAGCTGATGGAGCTGAAAACCAAGGCTCGAGAACTA
CGTGAAGAATGCAGAAGCCTCAGGAGCCAATGCGATCAACTGGAAGAAAGGGTGTCAGCA
ATGGAAGATAAAATGAATGAAATGAAGCGAGAAGGGAAGTTTAGAGAAAAAAGAATAGAA
AGAAATGAGCAAAGCCTCCAAGAAATATGGGACTATGTGAAAAGACCAAATCTACGTCTG
ATTGGTGTACCTGAAAGTGATGGGGAGAATGGAACCAAGTTGGAAAACACTCTGCAGGAT
ATTATCCAGGAAAACTTCCCCAATCTAGCAAGGCAGGCCAACGTTCAGATCCAGGAAATA
CAGAGAACGCCACAAAGATACTCCTCGAGAAGAGCAACTCCAAGACACATAATTGTCAGA
TTCACCAAAGTTGAAATGAAGGAAAAAATGTTAAGGGCAGCCAGAGAGAAAGGTCGGGTT
ACCCTCAAAGGGAAGCCCATCAGACTAACAGCAGATCTCTCAGCAGAAACCCTACAAGCC
AGAAGAGAGTGGGGGCCAATATTCAACATTCTTAAAGAAAAGAATTTTCAACCCAGAATT
TCATATCCAGCCAAGCTAAGCTTCATAAGTGAAGGAGAAATAAAATACTTTACAGACAAG
CAAATGCTGAGAGATTTTGTGACCACCAGACCTGCCCTAAAAGAGCTCCTGAGGGAAGCG
CTAAACATGGAAAGGAACAACCAGTACCAGCCGCTGCAAAATCATGCCAAAACG
>a_L1PA2::chr4:96835910-96841939(+)
ATGGGGAAAAAACAGAACAGAAAAACTGGAAGCTCTAAAAATCAGAGCGCCTCTCCTCCT
CCAAAGGAACGCAGCTCCTCACCAGCAACAGAACAAAGCTGGATGGAGAATGACTTTGAC
GAGCTGAGAGAAGAAGGCTTCAGAGGATCAAATTACTCTGAGCTATGGGAGGACACTCAA
ACCAAAGGCAAAGAAGTTGAAAACTTTGAAAAAAATTTAGAAGAAAGTATAACTAGAATA
ACCAATACAGAGAAGTGCTTAAAGGAGCTGATGGAGCTGAAAACCAAGGCTCGAGAACTA
CGTGAAGAATGCAGAAGCCTCAGGAGCTGAGGCAATCAACTGGAAGAAAGGGTGTCAGCA
ATGGAAGATGAAATGAATGAAATGAAGTGAGAAGGGAAGTTTAGAGAAAAAAGAATAAAA
AGAAATGAGCAAAGCCTCCAAGAAATATGGGACTATGTGAAAAGACCAAATCTACGTCTG
ATTGGTGTACCTGAAAGTGATGGGGAGAATGGAACCAAGTTGGAAAACACTCTGCAGGAT
ATTATCCAGGAGAACTTCCCCAATCTAGCAAGGCAGGCCAATGTTCAGATTCAGGAAATA
CAGAGAACGCCACAAAGATACTCCTCGAGAAGAGCAACTCCAAGACACATAATTGTCAGA
TTCACCAAAGTTGAAATGAAGGAAAAAATGTTAAGGGCAGCCAGAGAGAAAGGTCGGGTT
ACCCTCAAAGGGAAGCCCATCAGACTAACAGCGGATTTCTCGGCAGAAACCCTACAAGCC
AGAAGAGAGTGGGGGCCAATATTCAACATTCTTAAAGAAAAGAATTTTCAACCCAGAATT
TCATATCCAGCCAAGCTAAGCTTCATAAGTGAAGGAGAAATAAAATACTTTACAGACAAG
CAAATGCTGAGAGATTTTGTCACCACCAGACCTGCCCTAAAAGAGCTCCTGAAGGAAGCG
CTAAAGATGGAAAGGAACAACCAGTACCAGCCGCTGCAAAATCATGCCAAAATG
>a_L1PA2::chr7:110197588-110203620(-)
ATGGGGAAAAAACAGAACAGAAAAACTGGAAGCTCTAAAAATCAGAGCGCCTCTCCTCCT
CCAAAGGAACGCAGCTCCTCACCAGCAACAGAACAAAGCTGGATGGAGAATGACTTTGAC
GAGATGAGACAAGAAGGCTTCAGACGATCAAATTACTCTGAGCTACGGGAGGACATTCAA
ACCAAAGGCAAAGAAGTTGAAAACTTTGAAAAAAACTTAGAAGAATGTATAACTAGAATA
ACCAATACAGAGAAGTGCTTAAAGGAGCTGATGGAGCTGAAAACCAAGGCTCGAGAACTA
CGTGAAGAATGCAGAAGCCTCAGGAGCCGATGCAATCAACTGGAAGAAAGGGTATCAGCA
ATGGAAGATGAAATGAATGAAATGAAGCGAGAAGGGAAGTTTAGAGAAAAAAGAATAAAA
AGAAATGAGCAAAGCCTCCAAGAAATATGGGACTATGTGAAAAGACCAAATCTACGTCTG
ATTGGTGTACCTGAAAGTGATGTGGAGAATGGAACCAAGTTGGAAAACACTCTGCAGGAT
ATTATCCAGGAGAACTTCCCCAATCTAGCAAGGCAGGCCAATGTTCAGATTCAGGAAATA
CAGAGAACACCACAAAGATACTCCTCGAGAAGAGCAACTCTAAGACACATAATTGTCAGA
TTCACCAAAGTTGAAATGAAGGAAAAAATGTTAAGGGCAGCCAGAGAGAAAGGTCGGGTT
ACCCTCAAAGGGAAGCCCATCAGACTAACAGCAGATCTCTTGGCAGAAACCCTACAAGCC
AGA-GAGAGTGGGGGGCAATATTCAACATTCTTAAAGAAAAGAATTTTCAACCCAGAATT
TCATATCCAGCCAAGCTAAGCTTCATAAGTGAAGGAGAAATAAAATACTTTACAGACAAG
CAAACGCTGAGAGATTTTATCAC-ACCAGACCTGCCCTAAAAGAGCTCCTGAAGGAAGTG
CTAAACATGGAAAGGAACAACCAGTACCAGCCGCTGCAAAATCGTGCCAAAATG
>a_L1PA2::chr12:58040262-58046281(+)
ATGGGGAAAAAACAGAACAGAAAAACTGGAAGCTCTAAAAATCAGAGTGCCTCTCCTCCT
CCAAAGGAACGCAGCTCCTCACCAGCAATGGAACAAACCTGGATGGAGAATGACTTTGAC
GAGCTGAGAGAAGAAGGCTTCAGACGATCAAATTACTCTGAGCTACGGGAGGACATTCAA
ACCAAAGGCAAAGAAGTTGAAAACTTTGAAAAAAATTTAGAAGAATGTATAACTAGAATA
ACCAATACAGAGAAGTGCTTAAAGGAGCTGATGGAGCTGAAAACCAAGGCTCGAGAACTA
CGTGAAGAATGCAGAAGCCTCAGGAGCCGATGCAATCAACTGGAAGAAAGGGTGTCAGCA
ATGGAAGATGAAATGAATGAAATGAAGCGAGAAGGGAAGTTTAGAGAAAAAAGAATAAAA
AGAAATGAGGAAAGCCTCCAAGAAATATGGGACTATGTGAAAAGACCAAATCTACGTCTG
ATTGGTGTACCTGAAAGTGATGTGGAGAATGGAACCAAGTTGGAAAACACTCTGCAGGAT
ATTATCCAGGAGAACTTCCCCAATCTAGCAAGGCAGGCCAACGTTCAGATTCAGGAAATA
CAGAGAACGCCACAAAGATACTCCTCGAGAAGAGCAACTCCAAGACACATAATTGTCAGA
TTCACCAAAGTTGAAATGAAGGAAAAGATGTTAAGGGCAGCCAGAGAGAAAGGTCAGGTT
ACCCTCAAAGGGAAGCCCATCAGACTAACAGCGGATCTCTTGGCAGAAACCCTACAAGCC
AGAAGAGAGTGGGGGCCAATATTCAACATTCTTAAAGAAAAGAATTTTCAACCCAGAATT
TCATATCCAGCCAAGCTAAGCTTCATAAGTGAAGGAGAAATAAAATACTTTACAGACAAG
CAAATGCTGAGAGATTTTGTGACCACCAGACCTGCCCTAAAAGAGCTCCTGAAGGAAGCG
CTAAACATGGAAAGGAACAACCAGTACCAGCCGCTGCAAAATCATGCCAAAATG
>a_L1PA2::chr8:132783196-132789173(+)
ATGGGGAAAAAACAGAACAGAAAAACTGGAAGCTCTAAAAATCAGAGCGCCTCTCCTCCT
CCAAAGGAATGCAGCTCCTCACCAGCAACAGAACAAAGCTGGATGGAGAATGACTTTGAC
GAGCTGAGAGAAGAAGGCTTCAGACAATCAAATTACTCTGAGCTATGGGAGGACATTCAA
ACCAAAGGCAAAGAAGTTGAAAACTTTGAAAAAAATTTAGAAGAATGTATAACTAGAATA
ACCAATACAGAGAAGTGCTTAAAGGAGCTGATGGAGCTGAAAACCAAGGCTCGAGAACTA
CGTGAAGAATGCAGAAGCCTCAGGAGCCGATGTGATCAGCTGGAAGAAAGGGTATCAGCA
ATGGAAGATGAAATGAATGAAATGAAGCGAGAAGGGAAGTTTAGAGAAAAAAGAATAAGA
AGAAATGAGCAAAGCCTCCAAGAAATATGGGACTATGTGAAAAGACCAAATCTACGTCTG
ATTGGTGTACCTGAAAGTGATGGGGAGAATGGAACCAAGTTGGAAAACACTCTGCAGGAT
ATTATCCAGGAGAACTTCCCCAATCTAGCAAGGCAGGCCAACGTTCAGATTCAGGAAATA
CAGAGAACGCCACAAAGATACTCCTCGAGAAGAGCAACTCCAAGACACATAATTGTCAGA
TTCACCAAAGTTGAAATGAAGGAAAAAATGTTAAGGGCAGCCAGAGAGAAAGGTCGGGTT
ACCCTCAAAGGGAAGCCCATCAGACTAACAGCAGATCTCTCGGCAGAAACCCTACAAGCC
AGAAGAGAGTGGGGGCCAATATTCAACATTCTTAAAGAAAAGAATTTTCAACCCAGAATT
TCATATCCAGCCAAGCTAAGCTTCATAAGTGAAGGAGAAATAAAATACTTTACAGACAAG
CAAATGCTGAGAGATTTTGTCAACACCAGACCTCCCCTAAAAGAGCTCCTGAAGGAAGCG
CTAAACATGGAAAGGAACAACCAGTAGCAGCCGCTGCAAAATCATGCCAAAATG
>a_L1PA2::chr6:113235567-113241520(-)
ATGGGGAAAAAACAGAACAGAAAAACTGGAAGCTCTAAAAATCAGAGCGCCTCTCCTCCT
CCAAAGGAACGCAGCTCCTCACCAGCAACGGAACAAAGCTGGATGGAGAATGACTTTGAC
GAGCTGAGACAAGAAGGCTTCAGACGATCAAATTACTCTGAGCTACGGGAGGACATTCAA
ACCAAAGGCAAAGAAGTTGAAAACTTTGAAAAAAACTTAGAAGAATGTATAACTAGAATA
ACCAATACAGAGAAGTGCTTAAAGGAGCTGATGGAGCTGAGAACCAAGGCTCGAGAACTA
CGTGAAGAATGCAGAAGCCTCAGGAGCCGATGCAATCAACTGGAAGAAAGGGTGTCAGCA
ATGGAAGATGAAATGAATGAAATGAAGCGAGAAGGGAAGTTTAGAGAAAAAAGAATAAAA
AGAAATGAGCAAAGCCTCCAAGAAATATGGGACTATGTGAAAAGACCAAATCTATGTCTG
ATTGGTGTACCTGAAAGTGATGGGGAGAATGGAACCAAGTTGGAAAACACTCTGCAGGAT
ATTATCCAGGAGAACTTCCCCAATCTAGCAAGGCAGCCCAATGTTCAGATTCAGGACATA
CAGAGAACGCCACAAAGATACTCCTCGAGATGAGCAACTCCAAGACACATAATTGTCAGA
TTCACCAAAGTTGAAATGAAGGAAAAAATGTTAAGGGCAGCCAGAGAGAAAGGTCGGGTT
ACCCTCAAAGGGAAGCCCGTCAGACTAACAGCGGATCTCTCGGCAGAAACCCTACAAGCC
AGAAGAGAGTGGGGGCCAATATTCAACATTCTTAAAGAAAAGAATTTTCAACACAGAATT
TCATATCCAGCCAAGCTAAGCTTCATAAGTGAAGGAGAAATAAAATACTTTACAGACAAG
CAAATGCTGAGAGATTTTGTCACCACCAGGCCTGCCCTAAAAGAGCTCCTGAAGGAAGCA
CTAAACATGGAAAGGAACAACCGGTACCAGCCGCTGCAAAATCGTGCCAAAATG
>a_L1PA2::chr7:14744171-14749630(+)
ATGGGGAAAAAACAGAACAGAAAAACTGGAAGCTCTAAAAATCAGAGCGCCTCTCCTCCT
CCAAAGGAACGCAGCTCCTCACCAGCAACGGAACAAAGCTGGATGGAGAATGACTTTGAC
GAGCTGAGAGAAGAAGGCTTCAGACGATCAAATTACTCTGAGCTACGGGAGGACATTCAA
ACCAAAGGCAAAGAAGTTGAAAACTTTGAAAAAAATTTAGAAGAATGTATAACTAGAATA
ACCAATACAGAGAAGTGCTTAAAGGAGCTGATGGAGCTGAAAACCAAGGCTCGAGAGCTA
CGTGAAGAATGCAGAAGCCTCAGGAGCCGATGCGATCAACTGGAA-AAAGGGTGTCAGCA
ATGGAAGATGAAATGAATGAAATGAAGCGAGAAGGGAAGTTTAGAGAAAAAAGAATAAAA
AGAAATGAGCAAAGCCTCCAAGAAATATGGGACTATGTGAAAAGACCAAATCTACGTCTG
ATTGGTGTACCTGAAAGTGATGGGGAGAATGGAACCAAGTTGGAAAACACTCTGCAGGAT
ATTATCCAGGAGAACTTCCCCAATCTAGCAAGGCAGGCCAACGTTCAGATTCAGGAAATA
CAGAGAACGCCACAAAGATACTC---GAGAAGAGCAACTCCAAGACACATAATTGTCAGA
TTCACCAAAGTTGAAATGAAGGAAAAAATGTTAAGGGCAGCCAGAGAGAAAGGTCGGGTT
CCCCTCAAAGGGAAGCCCATCAGACTAACAGCGGATCTCTCGGCAGAAACCCCACAAGCC
AGAAGAGAGTGGGGGCCAATATTCAACATTCTTAAAGAAAAGAATTTTCAACCCAGAATT
TCATATCCAGCCAAACTAAGCTTCATAAGTGAAGGAGAAATAAAATACTTTACAGACAAG
CAAATGCTAAGAGATTTTGTCACCACCAGACCTGCCCTAAAAGAGCTCCTGAAGGAAGCG
CTAAATATGGAAAGGAACAACCAGTACCAGCCACTGCAAAATCATGCCAAAATG
>a_L1PA2::chr9:119828296-119834315(-)
ATGGGGAAAAAACAGAACAGAAAAACTGGAAGCTCTAAAAATCAGAGCGCCTCTCCTCCT
CCAAAGGAACGCAGCTCCTCACCAGCAACAGAACAAAGCTGGATGGAGAATGACTTTGAC
GAGCTGAGAGAAGAAGGCTTCAGATGATCAAATTACTCTGAGCTACGGGAGGACATTCAA
ACCAAAGGCAAAGAAGTTGAAAACTTTGAAAAAAATTTAGAAGAATGTATAACTAGAATA
ACCAATACAGAGAAGTGCTTAAAGGAGCTGATGGAGCTGAAAACCAAGGCTCGAGAGCTA
CGTGAAGAATGCAGAAGCCTCAGGAGCCGATGCGATCAACTGGAAGAAAGGGTGTCAGCA
ATGGAAGATGAAATGAATGAAATGAAGTGAGAAGGGAAGTTTAGAGAAAAAAGAATAAAA
AGAAATGAGCAAAGCCTCCAAGAAATATGGGACTATGTGAAAAGACCAAATCTACGTCTC
ATTGGTGTACCTGAAAGTGATGGGGAGAATGGAACCAAGTTGGAAAACACTCTGCAGGAT
ATTATCCAGGAGAACTTCCCCAATCTAGCAAGGCAGGCCATCGTTCAGATTCAGGAAATA
CAGAGAACGCCACAAAGATACTCCTCGAGAAGAGCAACTCCAAGACACATAATTGTCAGA
TTCACCAAAGTTGAAATGAAGGAAAAAATGTTAAGGGCAGCCAGAGAGAAAGGTCGGGTT
ACCCTCAAAGGGAAGCCCATCAGACTAACAGCGGATCTCTCGGCAGAAACCCTACAAGCC
AGAAGAGAGTGGGGGCCAATATTCAACATTCTTAAAGAAAAGAATTTTCAACCCAGAATT
TCATATCCAGCCAAGCTAAGCTTCATAAGTGAAGGAGAAATAAAATACTTTACAGACAAG
CAAATGCTGAGAGATTTTGTCACCACCAGACCTGCCCTAAAAGAGCTCCTGAAGGAAGCA
CTAAACACGGAAAGGAACAACCGGTACCAGCCGCTGCAAAATCATGCCAAAATG
>a_L1PA2::chr10:25536243-25542269(-)
ATGGGGAAAAAACAGAACAGAAAAACTGGAAGCTCTAAAAATCAGAGTGCCTCTCCTCCT
CCAAAGGAACGCAGCTCCTCACCAGCAACAGAACAAAGCTGGATGGAGAATGACTTTGAC
GAGCTGAGAGAAGAAGGCTTCAGACGATCAAATTACTCTGAGCTACAGGAGGACATTCAA
ACCAAAGGCAAAGAAGTTGAAAACTTTGAAAAAAATTTAGAAGAATGTATAACTAGAATA
ACCAATACAGAGAAGTGCTTAAAGGAGCTGATGGAGCTGAAAACCAAGGCTCGAGAACTA
TGTGAAGAATGCAGAAGCCTCAGGAGCTGATGCGATCAACTGGAAGAAAGGGTGTCAGCA
ATGGAAGATGAAATGAATGAAATGAAGCGAGAAGGGAAGTTTAGAGAAAAAAGAATAAAA
AGAAATGAGCAAAGCCTCCAAGAAATATGGGACTATGTGAAAAGACCAAATCTACGTCTG
ATTGGTGTATCTGAAAGTGACAGGGAGAATGGAACCAAGTTGGAAAACACTCTGCAGGAT
ATTATCCAGGAGAACTTCCCCAATCTAGCAAGGCAGGCCAATGTTCAGATTCAGGAAATA
CAGAGAACGCCACAAAGATACTCCTCGAGAAGAGCAACTCCAAGACACATAATTGTCAGA
TTCACCAAAGTTGAAATGAAGGAAAAAATGCTAAGGGCAGCCAGAGAGAAAGGTCGGGTT
ACCCTCAAAGGGAAGCCCATCAGACTAACAGCAGATCTCTCGGCAGAAACCCTACAAGCC
AGAAGAGAGTGGGGGCCAATATTCAACATTCTTAAAGAAAAGAATTTTCAACCCAGAATT
TCATATCCAGCCAAGCTAAGCTTCATAAGTGAAGGAGAAATAAAATACTTTACAGACAAG
CAAATGCTGAGAGATTTTGTCACCACCAGACCTGCCCTAAAAGAGCTCCTGAAGGAAGCG
CTAAACATGGAAAGGAACAACCAGTACCAGCCGCTGCAAATTCATGCCAAAATG
>a_L1PA2::chr4:138417432-138423442(+)
ATGGGGAAAAAACAGAACAGAAAAACTGGAAGCTCTAAAAATCAGAGCGCCTCTCCTCCT
CCAAAGGAACGCAGCTCCTCACCAGCAACAGAACAAAGCTGGATGGAGAATGACTTTGAC
GAGCTGAGAGAAGAAGGCTTCAGACGATCAAATTACTCTGAGCTATGGGAGGACATTCAA
ACCAAAGGCAAAGAAGTTGAAAACTTTGAAAAAAATTTAGAAGAATGTATAACTAGAATA
ACCAATACAGAGAAGTGCTTAAAGGAGCTGATGGAGCTGAAAACCAAGGCTCGAGAACTA
CGTGAAGAATGCAGAAGCCTCAGGAGCCGATGTGATCAACTGAAAGAAAGGGTATCAGCA
ATGGAAGATGAAATGAATGAAATGAAGCGAGAAGGGAAGTTTAGAGAAAAAAGAATAAAA
AGAAATGAGCAAAGCCTCCAAGAAATATGGGACTATGTGAAAAGACCAAATCTACGTCTG
ATTGGTGTACCTGAAAGTGATGGGGAGAATGGAACCAAGTTGGAAAACA--CTGCAGGAT
ATTATCCAGGAGAACTTCCCCAATCTAGCAAGGCAGGCCAACGTTCAGATTCAGGAAATA
CAGAGAACGCCACAAAGATACTCCTCGAGAAGAGCAACTCCAAGACACATAATTGTCAGA
TTCACCAAAGTTGAAATGAAGGAAAAAATGTTAAGGGCAGCCAGAGAGAAAGGTCGGGTT
ACCCTCAAAGGGAAGCCCATCAGACTAACAGCGGATCTCTCAGCAGAAACCCTACAAGCC
AGAAGAGAGTGGGGGCCAATATTCAGCATTCTTAAAGAAAAGAATTTTCAACCCAGAATT
TCATATCCAGCCAAGCTAAGCTTCATAAGTGAAGGAGAAATAAAATACTTTACAGACAAG
CAAATGCTGAGAGATTTTGTCACCACCAGACCTCCCCTAAAAGAGCTCCTGAAGGAAGCG
CTAAACATGGAAAGGAACAACCAGTACCAGCAGCTGCAAAATCATGCCAAAATG
>a_L1PA2::chr2:166588173-166594204(-)
ATGGGGAAAAAACAGAACAGAAAAACTGGAAGCTCTAAAAATCAGAGCGCCTCTCCTCCT
CCAAAGGAACGCAGCTCCTCACCAGCAACAGAACAAAGCTGGATGGAGAATGACTTTGAC
GAGCTGAGAGAAGAAGGCTTCAGACGATCAAATTACTCTGAGCTACGGGAGGACATTCAA
ACCAAAGGCAAAGAAGTTGAAAACTTCGAAAAAAATTTAGAAGAATGTATAACTAGAATA
ACCAATACAGAGAAGTGCTTAAAGGAGCTGATGGAGCTGAAAACCAAGGCTCGAGAACTA
CGTGAAGAATGCAGAAGCCTCAGGAGCTGATGCGATCAACTGGAAGAAAGGGTGTCAGCA
ATGGAAGATGAAATGAATGAAATGAAGTGAGAAGGGAAGTTTAGAGAAAAAAGAATAAAA
AGAAATGAGCAAAGCCTCCAAGAAATATGGGACTATGTGAAAAGACCAAATCTACCTCTG
ATTGGTGTACCTGAAAGTGATGGGGAGAATGGAACCAAGTTGGAAAACACTCTGCAGGAT
ATTATCCAGGAGAACTTCCCCAATCTAGCAAGGCAGGCCAATGTTCAGATTCAGGAAATA
CAGAGAACGCCACAAAGATACTCCTTGAGAAGAGCAACTCCAAGACACATAATTGTCAGA
TTCACCAAAGTTGAAATGAAGGAAAAAATGTTAAGGGCAGCCAGAGAGAAAGGTCGGGTT
ACCCTCAAAGGGAAGCCCATCAGACTAACAGCGGATCTCTCGGCAGAAACCCTACAAGCC
AGAAGAGAGTGGGGGCCAATATTCAACATTCTTAAAGAAAAGAATTTTCAACCCAGAATT
TCATATCCAGCCAAGCTAAGCTTCATAAGTGAAGGAGAAATAAAATACTTTACAGAAAAG
CAAATGCTGAGAGATTTTGTCACCACCAGGCCTGCCCTAAAAGAGCTCCTGAAGGAAGCG
CTAAACATGGAAAGGAACAACCAGTACCAGCTGCTGCAAAATCATGCCAAAATG
>a_L1PA2::chr5:138341143-138347175(-)
ATGGGGAAAAAACAGAACAGAAAAACTGGAAGCTCTAAAAATCAGAGCGCCTCTCCTCCT
CCAAAGGAATGCAGCTCCTCACCAGCAACGGAACAAAGCTGGATGGAGAATGACTTTGAC
GAGCTGAGAGAAGAAGGCTTCAGACGATCAAATTACTCTGAGCTATGGGAGGACATTCAA
ACCAAAGGCAAAGAAGTTGAAAACTTTGAAAAAAAATTAGAAGAATGTATAACTAGAATA
ACCAATACAGAGAAGTGCTTAAAGGAGCTGATGGAGCTGAAAACCAAGGCTCGAGAACTA
CGTGAAGAATGCAGAAGCCTCAGGAGCCGATGCGATCAACTGGAAGAAAGGGTATCAGTA
ATGGAAGATGAAATGAATGAAATGAAGCGAGAAGGGAAGTTTAGAGAAAAAAGAATAAAA
AGAAATGAGCAAAGCCTCCAAGAAATATGGGACTATGTGAAAAGACCAAATCTACGTCTG
ATTGGTGTACCTGAAAGTGATGGGGAGAATGGAACCAAGTTGGAAAACACTCTGCAGGAT
ATTATCCAGGAGAACTTCCCCAATCTAGCAAGGCAGGCCAATATTCAGATTCAGGAAATA
CAGAGAACGCCACAAAGATGCTCCTCAAGAAGAGCAACTCCAAGACACATAATTGTCAGA
TTCACCAAAGTTGAAATGAAGGAAAAAATGTTAAGGGCAGCCAGAGAGAAAGGTCGGGTT
ACCCTCAAAGGGAAGCCCATCAGACTAACAGCGGATCTCTCGGCAGAAACCCTACAAGCC
AGAAGAGAGTGGGGGCCAATATTCAACATTCTTAAAGAAAAGAATTTTCAACCCAGAATT
TCATATCCAGCCAAGCTAAGCTTCATAAGTGAAGGAGAAATAAAATACTTTACAGACAAG
CAAATGCTGAGAGATTTTGTCACCACCAGACCTCCCCTAAAAGAGCTCCTGAAGGAAGCG
CTAAACATGGAAAGGAACAACCAGTACCAGCCGCTGCAAAATCATGCCAAAATG
>a_L1PA2::chr13:46219165-46225202(+)
ATGGGGAAAAAACAGAACAGAAAAACTGGAAGCTCTAAAAATCAGAGCGCCTCTCCTCCT
CCAAAGGAACGCAGCTCCTCACCAGCAACAGAACAAAGCTGGATGGAGAATGACTTTGAC
GAGCTGAGAGAAGGAGGCTTCAGACGATCAAATTACTCTGAGCTACGGGAGGACCTTCAA
ACCAAAGGCAAAGAAGTTGAAAACTTTGAAAAAAATTTAGAAGAATGTATAACTAGAATA
ACCAATACAGAGAAGTGCTTAAAGGAGCTGATGGAGCTGAAAACCAAGGCTCAAGAACTA
CGTGAAGAATGCAGAAGCCTCAGGAGCCGATGCGATCAACTGGAAGAAAGGGTGTCAGCA
ATGGAAGATGAAATGAATGAAATGAAGCGAGAAGGGAAGTTTAGAGAAAAAAGAATAAAA
AGAAATGAGCAAAGCCTCCAAGAAATATAGGACTATGTGAAAGGACCAAATCTACGTCTG
ATTGGTGTACCTGAAAGTGATGGGGAGAATGGAACCAAGTTGGAAAACACTCTGCAGGAT
ATTATCCAGGAGAACTTCCCCAATCTAGCAAGGCAGGCCAACATTCAGATTCAGGAAATA
CAGAGAACGCCACAAAGATACGCCTCGAGAAGAGCAACTCCAAGACACATAATTGTCAGA
TTCACCAAAGTTGAAATGAAGGAAAAAATGTTAAGGGCAGCCAGAGAGAAAGGTCGGGTT
ACCCTCAAAGGGAAGCCCATCAGACTAACAGCAGATCTCTCGGCAGAAACCCTACAAGCC
AGAAGAGAGTGGGGGCCAATATTCAACATTCTTAAAGAAAAGAATTTTCAACCCAGAATT
TCATATCCAGCCAAGCTAAGCTTCATAAGTGAAGGAGAAATAAAATACTTTACAGACAAG
CAAATGCTGAGAGATTTTGTCACCACCAGACCTGCCCTAAAAGAGCTCCTGAAGGAAGCA
CTAAACATGGAAAGGAACAACCGGTACCAGCCGCTGCAAAATCATGCCAAAATG
>a_L1PA2::chr17:53579077-53585102(+)
ATGGGGAAAAAACAGAACAGAAAAACTGGAAGCTCTAAAAATCAGAGCGCCTCTCCTCCT
CCAAAGGAACGCAGCTCCTCACCAGCAACAGAACAAAGCTGGATGGAGAATGACTTTGAC
GAGCTGAGAGAAGAAGGCTTCAGACGATCAAATTACTCTGAGCTACGGGAGGACATTCAA
ACCAAAGGCAAAGAAGTTGAAAACTTTGAAAAAAATTTAGAAGAACGTATAACTAGAATA
ACCAATACAGAGAAGTGCTTAAAGGAGCTGATGGAGCTGAAAACCAAGGCTCGAGAACTA
CGTGAAGAATGCAGAAGCCTCAGGAGCCGATGCGATCAACTGGAAGAAAGGGTGTCAGCA
ATGGAAGACGAAATGAATGAAGTGAAGCGAGAAGGGAAGTTTAGAGAAAAAAGAATAAAA
AGAAATGAGCAAAGCCTCCAAGAAATATGGGACTATGTGAAAAGACCAAATCTACGTCTG
ATTGGTGTACCTGAAAGTGATGGGGAGAATGGAACCAAGTTGGAAAACACTCTGCAGGAT
ATTATCCAGGAGAACTTCCCCAATCTAGCAAGGCAGGCCAACGTTCAGATTCAGGAAATA
CAGAGAATGCCACAAAGATACTCCTCGAGAAGAGCAACTCCAAGACACATAATTGTCAGA
TTCACCAAAGTTGAAATGAAGGAAAAAATGTTAAGGGCAGCCAGAGAGAAAGGTCGGGTT
ACCCTCAAAGGGAAGCCCATCAGACTAACAGCGGATCTCTCGGCAGAAACCCTACAAGCC
AGAAGAGAGTGGGGGCCAATATTCAACATTCTTAAAGAAAAGAATTTTCAACCCAGAATT
TCATATCCAGCCAAGCTAAGCTTCATAAGTGAAGGAGAAATAAAATACTTTTCAGACAAG
CAAATGCTGAGAGATTTTGTCACCACCAGACCTGCCCTAAAAGAGCTCCTGAAGGAAGCG
CTAAACATGGAAAGGAACAACCAGTACCAGCCGCTGCAAAATCATGCCAAAATG
>a_L1PA2::chr14:30832743-30838774(+)
ATGGGGAAAAAACAGAACAGAAAAACTGGAAGCTCTAAAAATCAGAGCACCTCTCCTCCT
CCAAAGGAACGCAGCTCCTCACCAGCAACAGAACAAAGCTGGATGGAGAATGACTTTGAC
GAGCTGAGAGAAGAAGGCTTCAGACGATCAAATTACTCTGAGCTATGGGAGGACATTCAA
GCCAAAGGCAAAGAAGTTGAAAACTTTGAAAAAAATTTAGAAGAATGTATAACTAGAATA
ACCAATACAGAGAAGTGCTTAAAGGAGCTGATGGAGCTGAAAACCAAGGCTCGAGAACTA
CGTGAAGAATGCAGAAGCCTCAGGAGCCGATGCGATCAACTGGAAGAAAGGGTGTCAGCA
ATGGAAGATGAAATGAATGAAATGAAGCGAGAAGGGAAGTTTAGAGAAAAAAGAATAAAA
AGAAATGAGCAAAGCCTCCAAGAAATATGGGACTATGTGAAAAGACCAAATCTACGTCTG
ATTGGTGTACCTGAAAGTGATGGGGAGAATGGAACCAAGTGGGAAAACACTCTGCAGGAT
ATTATCCAGGAGAACTTCCCCAATCTAGCAAGGCAGGCCAACGTTCAGATTCAGGAAATA
CAGAGAACGCCACAAAGATACTCCTCGAGAAGAGCAACTCCAAGACACATAATTGTCAGA
TTCACCAAAGTTGAAATGAAGGAAAAAATGTTAAGGGCAGCCAGAGAGAAAGGTCGGGTT
ACCCTCAAAGGGAAGCCCATCAGACTAACAGCGGATCTCTCGGCAGAAACCCTACAAGCC
AGAAGAGAGTGGGGGCCAATATTCAACATTCTTAAAGAAAAGAATTTTCAACCCAGAATT
TCATATCCAGCCAAGCTAAGCTTCATAAGTGAAGGAGAAATAAAGTACTTTACAGACAAG
CAAATGCTGAGAGATTTTGTCACCACCAGACCTGCCCTAAAAGAGCTCCTGAAGGAAGCG
CTAAACATGGAAAGGAACAACCAGTACCAGCCGCTGCAAAATCATGCCAAAATG
>a_L1PA2::chr12:2239469-2245487(-)
ATGGGGAAAAAACAGAACAGAAAAACTGGAAGCTCTAAAAATCAGAGCGCCTCTCCTCCT
CCAAAGGAACGCAGCTCCTCACCAGCAACAGAACAAAGCTGGATGGAGAATGACTTTGAC
GAGCTGAGAGAAGAAGGCTTCAGACAATCAAATTACTCTGAGCTACGGGAGGACACTCAA
ACCAAAGGCAAAGAAGTTGAAAACTTTGAAAAAAATTTAGAAGAATGTATAACTAGAATA
ACCAATACAGAGAAGTGCTTAAAGGAGCTGATGGAGCTGAAAACCAAGGCTCAAGAACTA
CATGAAGAATGCAGAAGCCTCAGGAGCTGATGCGATCAACTGGAAGAAAGGGTGTCAGCA
ATGGAAGATGAAATGAATGAAATGAAGTGAGAAGGGAAGTTTAGAGAAAAAAGAATAAAA
AGAAATGAGCAAAGCCTCCAAGAAATATGGGACTATGTGAAAAGACCAAATCTACGTCTG
ATTGGTGTACCTGAAAGTGATGGGGAGAATGGAACCAAGTTGGAAAACACTCTGCAGGAT
ATTATCCAGGAGAACTTCCCCAATCTAGCAAGGCAGGCCAACGTTCAGATTCAGGAAATA
CAGAGAACGCCACAAAGATACTCCTCGAGAAGAGCAACTCCAAGACACATAATTGTCAGA
TTCACCAAAGTTGAAATGAAGGAAAAAATGTTAAGGGCAGCCAGAGAGAAAGGTCGGGTT
ACCCTCAAAGGGAAGCCCATCAGACTAACAGCGGATCTCTCGGCAGAAACCCTACAAGCC
AGAAGAGAGTGGGGGCCAATATTCAACATTCTTAAAGAAAAGAATTTCCAACCCAGAATT
TCATATCCAGCCAAGCTAAGCTTCATAAGTGAAGGAGAAATAAAATACTTTACAGACAAG
CAAATGCTGAGAGATTTTGTCACCACCAGACCTGCCCTAAAAGAGCTCCTGAAGGAAGCG
CTAAACATGGAAAGGAACAACCAGTACCAGCCGCTGCAAAATCATGCCAAAATG
>a_L1PA2::chr8:69274713-69280146(+)
ATGGGGAAAAAACAGAACAGAAAAACTGGAAGCTCTAAAAATCAGAGCGCCTCTCCTCCT
CCAAAGGAACGCAGCTCCTCACCAGCAACAGAACAAAGCTGGATGGAGAATGACTTTGAC
GAGCTGAGAGAAGAAGGCTTCAGACGATCAAATTACTCTGAGCTACGGGAGGACATTCAA
ACCAAAGGCAAAGAAGTTGAAAACTTTGAAAAAAATTTAGAAGAATGTATAACTAGAATA
ACCAATACAGAGAAGTGCTTAAAGGAGCTGATGGAGCTGAAAACCAAGGCTCGAGAACTA
CGTGAAGAATGCAGAAGCCTCAGGAGCCGATGCGATCAACTGGAAGAAAGGGTGTCAGCA
ATGGAAGATGAAATGAATGAAATGAAGCGAGAAGGGAAGTTTAGAGAAAAAAGAATAAAA
AGAAATGAGCAAAACCTCCAAGAAATATGGGACTATGTGAAAAGACCAAATCTACGTCTG
ATTGGTGTACCTGAAAGTGATGGGGAGAATGGAACCAAGTTGGAAAACACTCTGCAGGAT
ATTATCCAGGAGAACTTCCCCAATCTAGCAAGGCAGGCCAACGTTCAGATTCAGGAAATA
CAGAGAACGCCACAAAGATACTCCTCGAGAAGAGCAACTCCAAGACACATAATTGTCAGA
TTCACCAAAGTTGAAATGAAGGAAAAAATGTTAAGGGCAGCCAGAGAGAAAGGTCGGGTT
ACCCTCAAAGGGAAGCCCATCAGACTAACAGCGGATCTCTCGGCAGAAACCCTACAAGCC
AGAAGAGAGTGGGGGCCAATATTCAACATTCTTAAAGAAAAGAATTTTCAACCCAGAATT
TCATATCCAGCCAAGCTAAGCTTCATAAGTGAAGGAGAAATAAAATACTTTACAGACAAG
CAAATGCTGAGAGATTTTGTCACCACCAGACCTGCCCTAAAAGAGCTCCTGAAGGAAGCG
CTAAACATGGAAAGGAACAACCAGTACCAGCCGCTGCAAAATCATGCCAAAATG
>a_L1PA2::chr12:83978045-83984024(+)
ATGGGGATAAAACAGAACAGAAAAACTGGAAACTCTAAAAAGCAGAGCACCTCTCCTCCT
CCAAAGGAACGCAGTTCCTCACCAGCAACAGAACAAAGCTGAATGGAGAATGACTTTGAC
GAGCTAAGAGAAGAAGGCTTCAGATGATCAAATTACTCTGAGCTATGGGAGGACATTCAA
ACCAAAGGCAAAGAAGTTGAAAACTTTGAAAAAAATTTAGACGAATGTATAACTAGAATA
ACCAATACAGAGAAGTGCTTAAAGGAACTGATGGAGCTGAAAACCAAGGCTCAAGAACTG
CATGAAGAATGCAGAAGCCTCAGGAGCTGTTGCGATCAACTGGAAGAAAGGGTATCAGCA
ATGGAAGATGAAATGAATGAAATGAAGCGAGAAGGGAAGTCTAGAGAAAAAAGAATAAAA
AGAAATGAGCAAAGCCTCCAAGAAATATGGGACTATGTGAAAAGACCAAATCTACGTGTA
ATTGGTGTACCTGAAAGTGACGGGGAGAATGGAACCAAGTTGGAAAACACTCTGCAGGGT
ATTATCCAGGAGAACTTCCCCAATCTAGCAAGGCAGGCCAACGTTCAGATTCAGGAAATA
CAGAGAACGCCACAAAGATACTCCTCGAGAAGAGCAACTCCAAGACACATAATTGTCAGA
TTCACCAAAGTTGAAATGAAGGAAAAAATGTTAAGTGCAGCCAGAGAGAAAGGTCGGGTT
ACCCTCAAAGGGAAGCCCATCAGACTAACAGCGGATCTCTTGGCAGAAACTCTACAAGCC
AGAAGAGAGTGGGGGCCAATATTCAACATTCTTAAAGAAAAGAATTTTCAACCCAGAATT
TCATATCCAGCCAAACTAAGCTTCATAAGTGAAGGAGAAATAAAATCCTTTACAGACAAG
CAAATGCTGAGAGATTTTGTCACCACCAGGCCTGCCTTACAAGAGCTCCTGAAGGAAGCA
CTAAACATGGAAAGGAACAACTGGTACCAGCCACTGCAAAATCATGCCAAAATG
>a_L1PA2::chr6:76815335-76821358(-)
ATGGGGAAAAAACAGAACTGAAAAACTGGAAACTCTAAAAAGCAGAGCGCCTCTCCGCCT
CCAAAGGAATGCAGTTCCTCACCAGCAACGGAACAAAGCTGGATGGAGAATGACTTTGAA
GAGCTGAGAGAAGAAGGCTTCACACCATCCAATTACTCTGAGCTACGGGAGGACATTCAA
ACCAAAGGCAAAGAAGTTGAAAACTTTGAAAAAAATTTAGAAGAATGTATAACCAGAATA
ACCAATACAGATAAGTGCTTAAAGGAGCTGATGGAGCTGAAAACCAAGGCTCGAGAACTA
CGTGAAGAATGCAGAAGCCTCAGGAGCCAATGCGATCAACTGGAAGAAAGGGTATCAACG
ATGGAAGATGAAATGAATGAAATGAAGTGAGAAGGGAAGTTTAGAGAAAAAAGAATAAAA
AGAAATGAGCAAAGCCTCCAAGAAGTATGGGACTATGTGAAAAGACCAAATCTACGTCTG
ATTGGTGTACCTGAAAGTGATGGGGAGAAAGGAACCAAGTTGGAAAACACTCTGCAAGAT
ATTATCCAGGAGAACTTCCCCAATCTAGCAAGGCAGGCCAACGTTCAGATTCAGGAGATA
CAGAGAACGCCACAAAGATACTCCTCGAGAAGAGCAACTCCAAGACACATAATTGTCAGA
TTCACCAAAGTTGAAATGAAGGAAAAAATGTTAAGGGCAGCCAGAGAGAAAGGTCGGGTT
ACCCTCAAAGGGAAGCCCATCAGACTAACAGTGGATCTCTCGGCAGAAACCCTACAAGCC
AGAAGAGAGTGGGGGCCAATATTCAACAATCTTAAAGAAAAGAATTTTCAACCCAGAATT
TCATATCTAGCCAAACTAAGCTTCATAACTGAAGGAGAAATAAAATCCTTTACAGACAAG
CAAATGCTGAGAGATTTTGTCACCACCAGGCCTGCCTTACAAGAGCTCCTGAAGGAAGCA
CTAAACATGGAAAGGAACAACCGATACCAGCCGCTGCAAAATCATGCCAAAATG
>a_L1PA2::chrX:116098774-116104803(-)
GTGAGGAAAAAACAGAACAGAAAAACTGGAAACTCTAAAAAGCAGAGCGCCTCTCCTCCT
CCAAAGGAACACAGTTCCTCACCAGCAACGGAACAAAGCTGGGTGGAGAATGACTTTGAC
GAGCTGAGAGAAGAAGGCTTCGGACGATCAAATTACTCTGAGCTATGGGAGGACATTCAA
ACCAAAGGCAAAGAAGTGGAAAACTTTGAAAAAAAATTAGAAGAATGTATAACTAGAATA
ACCAATACAGAGAAGTGCTTAAAGGAGCAGATGGAGCTGAAAACCAAGGCTCAAGAACTA
CGTGAAGAATGCAGAAGCCTCAGGAGCCGATGCGATCAACTGGAAGAAAGGGTATCAGCA
ATGGAAGATGAAATGAATGAAATGAAGTGAGAAGGGAAGTTTAGAGAAAAAAGAATAAAA
AGAAATGAGCAAAGCCTCCAAGAAATATGGGACTATGTGAAAAGACCAAATCTACGTCTG
ACTGGGGTACCTGAAAGCGATGGGGAAAATGGAACCAAGTTGGAAAACACTCTGCAGGAT
ATTATCCAGGAGAACTTCCCCAATCTAGCCAGGCAGGCCAACATTCAGATTCAGGAAATA
CAGAGAATGCCACAAAGATACTCCTCGAGAAGAGCAACTCCAAGACACATAATTGTCAGA
TTCACCAAAGTTGAAACGAGGGAAAAAATGTTAAGGGCAGCCAGAGAGAAAGGTCGGGTT
ACCCTCAAAGGGAAGCCCGTCAGACTAACAGCGGATCTCTCGGCAGAAACCCTACAAGCC
AGAAGAGAGTGGGGGCCAATATTCAACATTCTTAAAGAAAAGAATTTTCAACCCAGAATT
TCATATCCAGCCAAACTAAGCTTCATAAGCAAAGGAGAAATAAAATACTTTACAGACAAG
CAAATGCTGAGAGATTTTGTCACCACCAGGCCTGCCCTAAAAGAGCTCCTGAAGGAAGCA
CTAAACATGGAAAGGAACAACTGGTACCAGCCACTGCAAAATCATGCCAAAATG
>a_L1PA2::chr7:85969524-85975549(+)
ATGGGGAAAAAACAGAACAGAAAAACTGGAAACTCTAAAAAGCAGAGCACCTCTCCTCCT
CCAAAGGAACGCAGTTCCTCACCAGGAACCGAACAAAGCTGGATGGAGAATGACTTTGAT
GAGCTGAGAGAAGAAGGCTTCAGATGATCAAATTACTCTGAGCTACGGGGGGACATTCAA
ACCAAAGGCAAAGAAGTTGAAAACTTTGAAAAAAATTTAGAAGAATGTATAACTAGAATA
ACCAATACAGAGAAGTGCTTAAAGGAGCTGATGGAGCTGAAAACCAAGGCTCGAAAACTA
CGTGAAGAATGCAGAAGCCTCAGGAGCCGATGTGATCAACTGGAAGAAAGAGTATCAGCA
ATGGAAGATGAAATGAATGAAATGAAGCGAGAAGGGAAGTTTAGAGAAAAAAGAATAAAA
AGAAATGAGCAAAGCCTCCAAGAAATATGGGACTATGTGAAAACACCTAATCTACGTCTG
ATTGGTGTACCTGAAAGTGATGGGGAGAATGGAACCAAGTTGGAAAACACTCTGCAGGAT
ATTATCCAGGAGAACTTCCCCAATCTAGCAAGGCAGGCCAATGTTCAGATTCAGGAAATA
CAGAGAATGCCACAAAGATACTCCTCGAGAATAGCAACTCCAAGACACATAATTGTCAGA
TTCACCAAAGTTGAAATGAAGGAAAAAATGTTAAGGGCAGCCAGAGAGAAAGGTCGGGTT
ACCCACAAAGGGAAGCCCATCAGACTAACAGCAGATCTCTCGGCAGAAACCCTACAAGCC
AGAAGAGAGTGGGGGCCAATATTCAACATTCTTAAAGAAAAGAATTTTCAACCCAGAATT
TCATTTCCACCCAAACTAAGCTTCATAAGTGAAGGAGAAATAAAATCCTTTACAGACAAG
CAAATGCTGAGAGATTTTGTCACCACCAGGCCTGCCTTACAAGAGCTCCTGAAGGAAGCG
CTAAACATGGAAAGGAACAACCGGGACCAGCCGCTGCAAAATCATGCCAAAATG
>a_L1PA2::chr2:154254435-154260466(-)
ATGGGGAAAAAACAGAACAGAAAAACTGGAAACTCTAAAAAGCAGAGTGCCTCTCCTCCT
CCAAAGGAACGCAGTTCCTCACCAGCAACGGAACAAAGCTGGATGGAGAATGACTTTGAC
GAGCTGAGAGTAGAAGGCTTCAGACAATCAAATTACTGTGAGCGACGGGAGGACATTCAA
ACCAAAGGCAAAGAAGTTGAAAACTTTGAAAACAATTTAGAAGAATGTATAACTAGAATA
ACCAATACAGAGAAGTGCTTAAAGGAGCTGATGGAGCTGAAAACCAAGGCTTGAGAACTA
CGTGAAGAATGCAGAAGCCTCAGGAGCCAATGCGATCAACAGGAAGAAAGGGTATCAGCA
ATGGAAGATGAAATGAATGAAATGAAGCGAGAAGGGAAGTTTAGAGAAAAAAGAATAAAA
AGAAATGAGAAAAGCCTCCAAGAAATATGGGACTATGTGAAAAGACCAAATCTACGTCTG
ATTGGTGTACCTGAAAGTGATGGGGAGAATGGAACCAAGTTGGAAAACACGCTGCAGGAT
ATTATCCAGGAGAACTTCCCCAATCTAGCAAGGCAGGCCAACATTCAGATTCAGGAAATA
CAGAGAACGCCACAAAGATACTCCTTGAGAAGAGCAACTCCAAGACACATAATTGTCAGA
TTCACCAAAGTTGAAATGAAGGAAAAAATGTTAAGGGCAGCCAGAGAGAAAGGTCGGGTT
ACCCTCAAAGGGAAGCCCATCAGACTAACAGCAGATCTCTCGGCAGAGACCCTACAAGCC
AGAAGAGAGTGGGGGCCAATATTCAACACTCTTAAAGAAAAGAATTTTCAACCCAGAATT
TCATATCCAGCCAAACTAAGCTTCATAAGTGAAGGACAAATAAAATACTTTACAGACAAG
CAATTGCTGAGAGATTTTGTCACCACCACGCCTGCCCTAAAAGAGCTCCTGAAGGAAGCG
CTAAATATGGAAAGGAACAACCGGTACCAGCCGCTGCAAAATCATGCCAAAATG
>a_L1PA2::chr1:103393658-103399669(-)
ATGGGGAAAAAACAGAACAGAAAAACTGGAAACTCTAAAAAGCAGAGCACCTCTCCTCCT
CCAAAGGAACGCAGTTCCTCACCAGCAATGGAACAAAGCTGGATGGAGAATGACTTTGAT
GAGCTGAGAGAAGAAGGCTTCAGACGATCAAATTACTCTGAGCTACGGGAGGACATTCAA
ACCAAAGGCAAAGAAGTTGAAAACTTTGAAAAAAATTTAGAAGAAGGTATAACTAGAATA
ACCAATACAGGGAAGTGCTTAAAGGAGCTGATGGAGCTGAAAACCAAGGCTCGAGAACTA
CGTGAAGAATGCAGAAGCCTCAGGAGCCGATGCGATCAACTGGAAGAAAGGGTATCAGCG
AGGGAAGATGAAATGAATGAAATGAAGCAAGAAGGGAAGTTTAGAGAAAAAAGAATAAAA
AGAAATGAGCAAAGCCTCCAAGAAATATGGGACTATGTGAAAAGACCAAATCTACGTCTG
ATTGGTGTACCTGAAAGTGATAGGGAGAATGGAACCAAGTTGGAAAACACTCTGCAGGAT
ATTATCCAGGAGAACTTCCCCAATCTAGCAAGGCAGGCCAATGTTCAGATTCAGGAAATA
CAGAGAATGCCACAAAGACACTCCACGAGAAGAACAACTCCAAGACACATAATTGTCAGA
TTCACCAAAGTTGAAATGAAGGAAAAAATGTTAAGGGCAGCCAGAGAGAAAGGTCGGGTT
ACCCTCAAAGGGAAGCCCATCAGACTAACAGCGGATCTCTCGGCAGAAGCCCTACAAGCC
AGAAGAGAGTGGGGGCCAATATTCAACA-TCTTAAAGAAAAGAATTTTCAACCCAGAACT
TCATATCCAGCCAAACTAACCTTCATAAGTGAAGGAGAAATAAAATCCTTTACAGACAAG
CAAATGCTGAGAGATTTTGTCACCACCAGGCCTGCCCTAAAAGAGCTCCTGAAGGCAGTG
CTAAACATGGAAAGGAACAACCGGCACCAGCCACTGCAAAATCAGGCCAAAATG
>a_L1PA2::chr4:164553384-164559405(+)
ATGGGGAAAAAACAGAACAGAAAAACTGGAAACTCTAAAAATCAGAGCGCCTCTCCTCCT
CCAACGGAACTCAGCTCCTCACCAGCAACGGAACAAAGCTGGACGGAGAATGACTTTGAC
GAGCTGAGAGAAGAAGGCTTCAGACGATCAAATTACTCTGAGCTATGGGAGGACATTCAA
ACCAAAGGCAAAGAAGTTGAAAACTTTGAAAAAAATTTAGAAGAATGTATAACTAGAAAA
ACCAATACAGAGAAGTGCTTAAAGGAGCTGATGGAGCTGAAAACCAAGGCTTGAGAACTA
CGTAAAGAATGCAGAAGCCTCAGGAGCCGATGCGATCAACTGCAAGGAAAGGTATCAGCG
ATGGAAGATGAAATGAATGAAATGAAGCGAGAAGGGAAGTTTAGAGAAAAAAGAATAAAA
AGAAATGAGCAAAGCCTCCAAGAAATATGGGACTATGTAAAAAGACCAAATCTACGTCTG
ATTGGTATACCTGAAAGTGATGGGGAGAATGGAACCAAGTTGGAAAACACTCTGCAGGAT
ATTATCCAGGAGAACTTCCCCAATCTAGCAAGGCAGGACAACATTCAGATTCAGGAAATA
CAGAGAATGCCACAAAGATACTCCTCGAGAAGAGCAACTCCAAGACACATAATTGTCAGA
TTCACCAAAGTTGAAATGAAGGAAAAAATGTTAAGGGCAGCCAGAGAGAAAGGTCGGGTT
ACCCTCAAAGGGAAGCCCATCAGACTAACGGCGGATCTCATGGCAGACACCCTACAAGCC
AGAAGAGAGTGGGGGCCAATATTCAACATTCTTAAAGAAAAGAATTTTCAACCCAGAATT
TCATATCCAGCCAAACTAAGCTTCATAAGTGAAGGAGTAATAAAATACTTTACAGACAAG
CAAATGCTGAGAGATTCTGTCACCACCAGGCCTGCCCTAAAAGAGCTCCTGAAGGAAGCA
CTAAACATGGAAAGGAACAACCGGTACCAGCTGCTGCAAAATCATGCCAAAATG
>a_L1PA2::chr20:12563154-12569178(+)
ATGGGGAAAAAACAGAACAGAAAAACTGGAAACTCTAAAAAGGAGAGCGCCTCTCCTCCT
CCAAAGGAACGCAGTTCCTCACCAGCAATGGAACAAAGCTGGATGGAGAATGACTTTGAC
GAGCTGAGAGAAGAAGGCTTCAGACGATCAAATTACTCTGAGCTACGGGAGGACATTCAA
ACCAAAGGCAAAGAAGTTGAAAACTTTGAAAAAAATTTAGATGAATGGATAACTAGAATA
ACCAATACAGAGAAGTGCTTAAAGGAGCTGATGGAGCTGAAAACCAAGGCTCAAGAACTA
CGTGAAGAATGCAGAAGCCTCAGGAGCTGATGCGATCAACTGGAAGTAAGGGTATCAGCA
ATGGAAGATGAAATGAATGAAATGAAGTGAGAAGGGAAGTTTAGAGAAAAAAGAATAAAA
AGAAACAAACAAAGTCTCCAAGAAATATGGGACTATGTGAAAAGACCAAATCTACATCTG
ATTGGTGTACCTGAAAGTGATGGGGAGAATGGAACCAAGTTGGAAAACACTCTGCAGGAT
ATTATCCAGGAGAACTTCCCCAATCTAGCAAGGCAGGTCAACGTTCAGATTCAGGAAATA
CAGAGAACGCCACAAAGATACTCCTTGAGAAGAGCAACTCCAAGACACATAATTGTCCGA
TTCACCAAAGTTGAAATGAAGGAAAAAATGTTAAGGGCAGCCAGAGAGAAAGGTCGGGTT
ACCCACAAAGGGAAGCCCATCAGACTAACAGCAGATCTCTCGGCAGAAACCCTACAAGCC
AGAAGAGAGTGGGGGCCAATATTCAACATTCTTAAAGAAAAGAATTTTCAACCCAGAATT
TCATATCCAGCCAAACTAAGCTTCATAAGTGAAGGAGAAATAAAATACTTTACAGACAAG
CAAATGCTGAGAGATTTTGTCACCACCAAGCCTGCCCTAAAAGAGCTCCTGAAGGAAGCA
CTAAACATGGAAAGGAACAACCGGTACCAGCCGCTGCAAAATCATGCCAAAATG
>a_L1PA2::chr9:108943869-108949922(-)
ATGGGGAAAAAACAGAACAGAAAAACTGGAAACTCTAAAAAGCAGAGCGCT---TCTCCT
CCAAAGGAACACAGTTCCTCAACAGCAACAGAACAAAGCTGGATGGAGAATGACTTTGAC
GAGCTGAGAGAAGAAGGCTTCAGACGATCAAATTACTCTGAGCTACGGGAGGACATTCA-
ACCAAAGGCAAAGAAGTTGAAAACTTTGAAAAAAATTTAGAAGAATGTATAACTAGAATA
ACCAATACAGAGAAGTGCTTAAAGGAGCTGATGGAGCTGAAAACCAAGGCATGAGAACTA
CGTAAAGAATGCAGAAGCCTCAGGAGCCGATGTGATCAACTGGAAGAAAGGGTATCAGCA
ATGGAAGATGAAATGAATGAAATGAAGCGAGAAGAGAAGTTTAGAGAAAAAAGAATAAAA
AGAAATGAGCAAAGCCTCCAAGAAATATGGGACTATGTGAAAAGACAAAATCTACGTCTG
ATTGGTGTACCTGAAAGTGATGGGGAGAATGGAACCAAGTTGGAAAACACTCTGCAGGAT
ATTATCCAGGAGAACTTCCCCAATCTAGCAAGGCAGGCCAACGTTCAGATTCAGGAAATA
CAGAGAGCGCCACAAAGATACTCCTCAAGAAGAGCAACTCCAAGACACATAATTGTCAGA
TTCACCAAAGTTGAAATGAAGGAAAAAATGTTAAGGGCAGCCAGAGAGAAAGGTTGGGTT
ACCCTCAAAGGGAAGCCCATCAGACTAACAGCAGATCTCTCGGCAGAAACCCTACAAGCC
AGAAGAGAGTGGGGGCCAATATTCAACATTCTTAAAGAAAAGAATTTTCAACCCAGAATT
TCATATTCAGCCAAACTAAACTTCATAAGTGAAGGAGAAATAAAATCCTTTACAGACAAG
CAAATGCTGAGAGATTTTGTCACCACCAGGCCTGCCCTAAAAGAGCTCCTGAAGGAAGCA
CTAAACATGGAAAGGAACAATCGGTACCAGCCGCTGCAAAATCATGCCAAAATG
>a_L1PA2::chr2:134222578-134228609(-)
ATGGGGAAAAAGCAGAACAGAAAAACTGGAAACTCTAAAAAGCAGAGCACCTCTCCTCCT
CCAAAGGAACGCAGTTCCTCACCAGCAATGGAACAAAGCTGGATGGAGAATGACTTTGTT
GAGCTGAGAGAAGAAGGCTTCAGACGATCAAATTACTCTGAGCTACAGGAGGACATTCAA
ACCAAAGGCAAAGAAGTTGAAAACTTTGAAAAAAATTTAGAAGAATGTATGACTAGAATA
ACCAATACAGAGAAGTGCTTAAAGGAGCTGATGGAGCTGAAAACCAAGGCTCGAGAACTA
CATGAAGAATGTAGAAGCCTCAGGAGCCGATGCGATCAACTGGAAGAAAGGGTATCAGCA
ATGGAAGATGAAATGAATGAAATGAAGCGAGAAGGGAAGTTTAGAGAAAAAAGAATAAAA
AGAAATGAGCAAAGCCTCCAAGAAATATGGGACTATGTGAAAAGACCAAATCTACATCTG
ATGGGTGTACCTGAAAGTGATGGGGAGAATGGAAGCAAGTTGGAAAACACGCTGCAGGAT
ATTATCCAGGAGAACTTCCCCAATCTAGCAAGGTAGGCCAACATTCAGATTCAGGAAATA
CAGAGAGTGCCACAAAGATACTCCTCGAGAAGAGCAACTCCAAGACACATAATTTTCAGA
TTCACCAAAGTTGAAATGAAGGAAAAAATGTTAAGGGCAGCCAGAGAGAAAGGTCGGGTT
ACCCTCAAAGGGAAGCCCATAAGACTAACAGCGGATCTCTCGGCAGAAACCCTACAAGCC
AGAAGAGAGTGGGGGCCAATATTCAACATTCTTAAAGAAAAGAATTTTCAACCCAGAATT
TCATATCCAGCCAAACTAAGCTTCATAAGCAAAGGAGAAATAAAATACTTTACAGACAAG
CAAATGCTGAGAGATTTTGTCACCACCAGGCCTGCCCTAAAAGAGCTCCTGAAGGAAGCG
CTAAATATGGAAAGGAAAAGCCGGTACCAGCCACTGCAAAATCATGCCAAAACG
>a_L1PA2::chr4:14482375-14488451(+)
ATGGGGAAGAAACAGAACAGAAAAACTGGAAACTCTAAAAAGCAGAGCACCTCTCCTCCT
CCAAAGGAACTCAGTTCCTCACCAGCAATGGAACAAAGCTGGATGGAGAATGACTTTGAT
GAGCTGAGAGAAGAAGGCTTCAGACGATCAAATTATTCTGAGCTACGGGAGGACATTCAG
ACCAAAGGCAAAGAAGTTGAAAACTATGAAAAAAATTTAGAAGAATGTATAACTGGAATA
ACCAATACAGAGAAGTGCTTAAAGGAGCTGATGGAGCTGAAAACCAAGGCTCGAGAACTA
CGTGAAGAATGCAGAAGCCTCAGGAGCCGATGCGATCAACTGGAAGAAAGGGTATCAGTG
ATGGAAGATGAAATGAATGAAATGAAGCAAGAAGGGAAGTTTAGAGAAAAAAGAATAAAA
AGAAATGAGCAAAGCCTCCAAGAAATATGGGACTATGTGAAAAGACCAAATCTATGTCTG
ATTGGTGTACCTGAAAGTGATGGGGAGAATGCAACCAAGTTGGAAAACACTCTGCAGGAT
ATTATCCAGGAGAACTTCCCCAATCTAGCAAGGCAGGCCAACGTTCAGATTCAGGAAATA
CAGAGAATGCCACAAAGATACTCCTCGAGAAGAGCAACTCCAAGACACATAATTGTCAGA
TTCACCAAAGTAGAAATGAAGGAAAAAATGTTAAGGGCAGCCAGAGAGAAAGGTCGGGTT
ACCCTCAAAGGTAAGCCCATCAGAATAACAGCGGATCTCTCGGCAGAAACCCTACAAGCC
AGAAGAGAGTGGGTGCCAATATTCAACATTCTTAAAGAAAAGAATTTTCAACCCAGAATT
TCATATCCAGCCAAACTAAGCTTCATAAGTGAAGGAGAAATAAAATACTTTACAGACAAG
CAAATGCTGAGAGATTTTGTCACCACCAGGCCTGCCCTAAAAGAGCTCCTGAAGGAAGAG
CTAAACATGGAAAGGAACAACCAGTACCAGCCGCTGCAAAATCATGCCAAAATG
>a_L1PA2::chr4:64398239-64404271(+)
ATGGGGAAAAAACAGAACAGAAAAACTGGAAACTCTAAAAAGCAGAGTGCCTCTCCTCCT
CCAAAGGAACGCAGTTCCTCAACAGCAAGGGAACAAAGCAGGATGGAGAATGACTTTGAC
GAGCTGAGAGAAGAAGGCTTCAGACGATCAAATTACTCTGAGCTACGGGAGGACATTCAA
ACCAAAGGCAAAGAAGTTGAAAACTTTGAAAAAAATTTAGAAGAATGTATAACTAGAATA
ACCAATACAGAGCAGTGCTTAAAGGAGCTGATGGAGCTGAAAACCAAGGCTTGAGAACTA
CGTGAAGAATGCAGAAGCCTCAGGAGCCGATGCAATCAACTGGAAGAAAGGGTATCAGCA
ATGGAAGATGAAATGAATGAAATGAAACGAGAAGGGAAGTTTAGAGAAAAATGAATAAAA
AGAAATGAGCAAAGCCTCCAAGAAATATGGGACTATGTGAAAAGACCAAATCTACGTCTG
ACTGGTGTACCTGAAAGTGATGGGGAGAATGGAACCAAGTTGGAAAACACGCTGCAGGAT
ATTATCCAGGAGAACTTCCCCAATCTAGCAAGGCAGGCCAACGTTCAGATTCAGGAAATA
CAGAGAACGCCACAAAGATACTCCTCGAGAAGAGCAACTCCAAGACACATAATTGTCAGA
TTCACCGAAGTTGAAATGAAGGAAAAAATGTTAAGGGCAGCCAGAGAGAAAGGTCGGGTT
ACCCACAAAGGGAAGCCCATCAGACTAACAGTGGATCTCTCGGCAGAAACCCTACAAGCC
AGAAGAGAGTGGGGGCAAATATTCAACATTCTTAAAGAAAAGAATTTTCAACCCAGAATT
TCATATCCAGCCAAACTAAGCTTCATAAGTGAAGGAGAAATAAAATCCTTTACAGACAAG
CAAATGCTGAGAGATTTTGTCACCACCAGGCCTGCCTTACAAGACCTCCTGAAGGAAGCA
CTAAACATGGAAAGGAACAACTGGTACCAGCAGCTGCAAAATCATGCCAAAATG
>a_L1PA2::chr5:43718055-43724076(+)
ATGGGGAAAAAACAGAGCAGAAAAACTGGAAACTCTAAAAAGCAGAGTGCCTCTCCTCCT
CCAAAGGAATGCAGTTCCTCACCAGCAACAGAACAAAGCTGGATGGAGAATGACTTTGAC
GAGCTGAGAGAAGCAGGCTTCAGACGATCAAATTACTCTGAGCTACGGGAGGACATTCAA
ACCAAAGGCAAAAAAGTTGAAAACTTTGAAAAAAATTTAGAAGAATGTATAACTAGAATA
ACCAATACAGAGAAGTGCTTAAAGGAGCTGATGGAGCTGAAAACCAAGGCTCGAGAACTA
CGTGAAGAATGCAGAAGCCTCAGGAGCCGATGTGATCAACTGGAAGAAAGGGTATCAGCA
ATGGAAGATGAAATGAATGAAATGAAGCAAGAAGGGAAGGTTAGAGAAAAAAGAATAAAA
AGAAATGAGCAAAGCCTCCAAGAAATATGGGACTATGTGAAAAGACCAAATCTACGTCTG
ATTGGTGTACCTGAAAGTGATGAGGAGAATGGAACCAAGTTGGAAAACACTCTGCAGGAT
ATTATCCAGGAGAACTTCCCCAATCTAGCAAGGCAGGCCAACATTCAGATTCAGGAAATA
CAGAGAATGTCACAAAGATACTCCTCGAGAAGAGCAACTCCAAGACACATAATTGTCAGA
TTCACCAAAGTTGAAATGAAGGAAAAAATGTTAAGGGCAGCCAGAGAGAAAGGTCGGGTT
ACCCTCAAAGGGAAGCCCATCAGACTAACAGCGGATCTCTCGGCAGAAACCCTACAAGCC
AGAAGAGAGTGGAGGCCAATATTCAACATTCTTAAAGAAAAGAATTTTCAACCCAGAATT
TCATATGCAGCCAAACTAAGCTTCATAAGTGAAGGAGAAATAAAATACTTTATAGACAAG
CAAATGCTGAGAGATTTTGTCACCACCAGGCCTGCCTTACAAGAGCTCCTGAAGGAAGCG
CTAAACATGGAAAGGAACAACCGGTACCAGCCACTGCAAAATCATGCCAAAATG
>a_L1PA2::chr17:50481207-50487225(-)
ATGGGGAAAAAACAGAACAGAAAAACTGGAAACTCTAAACAGCAGAGCACCTCTCCTCCT
CCAAAGGAATGCAGTTCCTCACCAGAAACGGAACAAAGCTGGATGGAGAATGACTTTGAC
GAGCTGAGAGAAGAAGGCTTCAGATGATCAAATTACTCTGAGCTACGGGAGGACATGCAA
ACCAAAGGCAAAGAAGTTGAAAACTTTGAAAAACATTTAGAGGAATGTATAACTAGAATA
ACCAATACAGAGAAGTGCTTAAAGGAGCTGATGGAGCTGAAAACCAAGGCTCGAGAACTA
CGTGAAGAATGCAGAAGCCTCAGGAGCCGATGCAATCAACTGGAAGAAAGGGTATCAGCG
ATGGAAGATGAAATGAATGAAATGAAGCGAGAAGGGAAGTTTAGAGAAAAAAGAATAAAA
AGAAATGAGCAAAGCCTCCAAGACATATGGGACTATGTGAAAAGACCAAATCTACGTCTG
ATTGGTGTACCTGAAAGTGATGGGGAGAATGGAACCAAGTTGGAAAACACTCTGCAGGAT
ATTATCCAGGAGAACTTCCCCAATCTAGCAAGGCAGGCCAACGTTCAGATTCAGGAAATA
CAGAGAATGCCACAAAGATACTCCTCGAGAAGAGCAACTCCAAGACACATAATTGTCAGA
TTCACCAAAGTTGAAATGAAGGAAAAAATGTTAAGGGCAGCCAGAGAGAAAGGTCGGGTT
ACCCTCAAAGGGAAGCCCATCAGACTAACAGCGGATCTCTCGGCAGAAACCCTACAAACC
AGAAGAGAGTGGGGGCCAATATTCAACATTCTTAAAGAAAAGAATTTTCAACCCAGAATT
TCATATCCAGCCAAACTAAGCTTCATAAGTGAAGGAGAAATAAAATACTTTACAGACAAG
CAAATGCTGAGAGATTTTGTCACCACCAGGCCTGCTCTAAAAGAGCTCCTGAAGGAAGCA
CTAAACATGGAAAGGAACAACCGGTACCAGCCGCTGCAAAATCATGCCAAAATG
>a_L1PA2::chr4:149239026-149245056(-)
TTGGGGAAAAAACAGAACAGAAAAACTGGAAACTCTAAACAGCAGAGCGCCTCTCCTCCT
CCAAAGGAACGCAGTTCCTCACCAGCAACGGAACAAAGCTGGATGGAGAATGACTTTGAC
GAGCTCAGAGAAGAAGGCTTCAGACGATCAAATTACTCTGAGCTACGGGAGGACATTCAA
ACCAAAGGCAAAGAAGTTGAAAACTTTGAAAAAAATTTAGAGGAATGTATAACTAGAATA
ACCAATACAGAGAAGTGCTTAAAGGAGCTGATGGAGCTGAAAACCAAGGCTCGAGAACTA
CGTGAAGAATGCAGAAGCCTCAGGAGCTGATGCGATCAACTGGAAGAAAGGGTATCAGCA
ATGGAAGATGAAATGAATGAAATGAAGCGAGAAGGGAAGTTTAGAGAAAAAAGAATAAAA
AGAAATGAGCAAAGCCTCCAAGAAATATGGGACTATGTGAAAAGACCAAATCTACGTCTG
ATTGGTGTACCTGAAAGTGATGGGGAGAATGGAACCAAGTTGGAAAGCACTCTGCAGGAT
ATTATCCAGGAGAACTTCCCCAATCTAGCAAGGCAGGCCAACGTTCAGATTCAGGAAATA
CAGAGAACGCCACAAAGATACTCCTCGAGAAGAGCAACTCCAAGACACATGATTGTCAGA
TTCACCAAAGTTGAAATGAAGGAAAAAATGTTAAGGGCAGCCAGAGAGAAAGGTCAGGTT
ACCCTCAAAGGGAAGCCCATCAGACTAACAGCGGATCTCTCAGCAGAAACCCTACAAGCC
AGAAGAGAGTGGGGGCCAATATTCAACATTCTTAAAGAAAAGAATTTTCAACCCAGAATT
TCATATCCAGCCAAACTAAGCTTCATAAGTGAAGGAGAAATAAAATACTTTACAGACAAG
CAAATGCTGAGAGATTTTGTCACCACCAGGCCTGCCTTAAAAGAGCTCCTGAAGGAAGCA
CTAAACATGGAAAGGAACAACCAGTACCAGCCGCTGCAAAATCATGCCAAAATG
>a_L1PA2::chr5:161033056-161039090(-)
ATGGGGAGAAAACAGAACAGAAAAACTGGAAACTCTAAAAAGCAGAGCGCCTCTCCTCCT
CCAAAGGAACGCAGTTCCTCACCAGCAATGGAACAAAGCTGGATGGAGAATGACTTTGAC
GAGCTGAGAGAAGAAGGCATCAGACGATCAAATTACTCTGAGCTATGGGAGGACATTCAA
ACCAAAGGCAAAGAAGTTGAAAACTTTGAAAAAAATTTAGAAGAATGTATAACTAGAATA
ACTAATACAGAGAAGTGCTTAAAGGAGCTGATGGAGCTGAAAACCAAGGCTCGAGAACTA
CGTGAAGAATGCAGAAGCCTCAGGAGCCAATGAGATCAACTGGAAGAAAGGGTATCAGCA
ATGGTAGATGAAATGAATGAAATGAAGTGAGAAGGGAAGTTTAGAGAAAAAAGAATAAAA
AGAAATGAGCAAAGCCTCCAAGAAATATGGGACTATGTGAAAAGACCAAATCTACGTCTG
ATTGGTGTACCTGAAAGTGACGGGGAGAATGGAACCAAGCTGGAAAACACTCTGCAGGAT
ATTATCCAGGAGAACTTCCCCAATCTAGCAAGGCAGGCCAACGTTCAGATTCAGGAAATA
CAGAGAATGCCACAAAGATACTCCTCGAGAAGAGCAACTCCAAGACACATAATTGTCAGA
TTCACCAAAGTTGAAATGAAGGAAAAAATGTTAAGGGCAGCCAGAGAGAAAGGTCGGGTT
ACCCTCAAAGGGAAGCCCATCACACTAACAGCGGATCTCTTGGCAGAAACCCTACAAGCC
AGAAGAGAGTGGGGGCCAATATTCAACATTCTTAAAGAAAAGAATTTTCAACCCAGAATT
TCATATCCAGCCAAACTAAGCTTCAAAAGTGAAGGAGAAATAAAATACTTTACAGACAAG
CAAATGCTGAGAGATTTTGTCACCACCAGGCCTGCCTTACAAGAGCTCCTGAAGGAAGCA
CTAAACATGGAAAGGAACAACCGGTACCAGCCGCTGCAAAATCATGCCAAAATG
>a_L1PA2::chr14:40817262-40823274(+)
ATGGGGAAAAAACAGAACAG-AAAGCTGGAAACTCTAAAAAGCAGAGCACCTCTCCTCCT
CCAAAGGAACGCAGTTCCTCACCAGCAATGGAACACAGCTGGATGGAGAATGACTTTGAC
GAGCTGAGAGAAGAAGGCTTCAGACGATCAAATTACTCTGAGCTACGGGAGGACATTCAA
ACCAAAGGCAAAGAAGTTGAAAACTTTGAAAAAAATTTAGAAGAATGTATAACTAGAATA
ACCAATACAGGGAAGTGCTTAAAGGAGCTGATGGAGCTGAAAACCAAGGCTCGAGAACTA
CGTGAAGAATGCAGAAGCCTCAGGAGCCAATGCGATCAACTGGAAGAAAGGGTATCAGCA
ATGGAAGATGAAATGAATGAAATGAAGGGAGAAGGGAAGTATAGAGAAAAAAGAATAAAA
AGAAATGAGCAAAGCCTCCAAGAAATATGGGACTATGTGAAAAGACCAAATCTACGTCTG
ATTGGTGTACCTGAAAGTGACGGGGAGAATGGAACCAAGTTGGAAAACACTCTGCAGGAT
ATTATCCAGGAGAACTTCCCCAATCTAGCAAGGCAGGCCAACGTTCAGATTCAGGAAATA
CAGAGAACGCCACAAAGATACTCCTCGAGAAGAGCAACTCCAAGACACATAATTGTCAGA
TTCACCAAAGTTGAAATGAAGGAAAAAATGTTAAGGGCAGCCAAAGAGAAAGGTCGGGTT
ACCCTCAAAGGGAAGCCCATCAGACTAACAGCAGATCTCTCGGCAGAAACCCTACAAGCC
AGAAGAGAGTGGGGGCCAATATTCAACATTCTTAAAGAAAAGAATTTTCAACCCAGAATT
TCATATCCAGCCACACTAAGCTTCATAAGTGAAGGAGAAATAAAATCCTTTACAGACAAG
CAAATGCTGAGAGATTTTGTCACCACCAGGCCTGCCTTACAAGAGCTCCTGAAGGAAGCA
CTAAACATGGAAAGGAACAACCGGTACCAGCCACTGCAAAATCATGCCAAAATG
>a_L1PA2::chr14:27142521-27148580(-)
ATGGGGAAAAAACAGAACAGAAAAACTGGAAACTCTAAAAAGCAGAGCGCCTCTCCTCCT
CCAAAGGAACGCAGTTCCTCACCAGCAACGGAACAAAGCTGGATGGAGAATGACTTTGAC
GAGCTGAGAGAAGAAGGCTTCAGACGATCAAATTACTCTGAGCTATGGGAGGACATTCAG
ACCAAAGGCAAAGAAGTTGAAAACTTTGAAAAAAATTTAGAAGAATGTATAACTAGAATA
ACCAATACAGAGAAGTGCTTAAAGGAGCTGATGGAGCTGAAAACCAAGGCTCGAGAACTA
TGTGAAGAATGCAGAAGCCTCAGGAGCCGATGCGATCAACTGGAAGAAAGGGTATCAGCG
ATGGAAGATGAAATGAATGAAATGAAGCAAGAAGGGAAGTTTAGAGAAAAAAGAATAAAA
AGAAATGAGCAAAGCCTCCAAGAAATATGGGACTATGTGAAAAGACCAAATCTACGTCTG
ATTGGTGTACCTGAAAGTGATGGTGAGAACGGAACCAAGTTGGAAAACACTCTGCAGGAT
ATTATCCAGGAGAACTTCCCCAATCTAGCAAGGCAGGCCAACGTTCAGATTCAGGAAATA
CAGAGAACACCACAAAGATACTCCTCAAGAAGAGCAACTCCAAGACACATAATTGTCAGA
TTCACCAAAGTAGAAATGAAGGAAAAAATGTTAAGGGCAGCCAGAGAGAAAGATTGGGTT
ACCCTCAAAGGGAAGCCCATCAGACTAACAGCGGATCTCTCGGCAGAAACCCTACAAGCC
AGAAGAGAGTGGGGGCCAATATTCAACATTCTTAAAGGAAAGAATTTTCAACCCAGAATT
TCATATCCAGCCAAACTAAGCTTCATAAGTGAAGGAGAAATAAAATACTTTACAGACAAG
CAAATGCTGAGAGATTTTGTCACCACCAGGCCTGCCCTGAAAGAGCTCCTGAAGGAAGCA
CTAAACATGGAAAGGAACAACCGGTACTAGCAGCTGCAAAGTCATGCCAAAATG
>a_L1PA2::chr12:79433401-79439425(-)
ATGGGGAAAAAACAGAACAGAAAAACTGGAAACTCTAAAAAGCAGAGTGCCTCTCCTCCT
CCAAAGGAACGCAGTTCCTCACCAGCAACGGAACAAAGCTGGATGGAGAATGACTTTGAC
GAGCTGAGAGAAGAAGGCTTCAGACGATCAAATTACTCTGAGCTACGGGAGGACATTCAA
ACCAAAGGCAAAGAAGTTGAAAACTTTGAAAAAAATTTAGAAGAATGTATAACTAGAATA
ACCAATACAGAGAAGTGCTTAAAGGAGCTGATGGAGCTGAAAACCAAGGCTCGAGAACTA
CGTGAAGAATGCAGAAGCCTCAGGAGCCAATGCGATCAACTGGAAGAAAGGGTATCAGCA
ATAGAAGATGAAATGAATGAAATGAAGCGAGAAGGGAAGTTTAGAGAAAAAAGAATAAAA
AGAAATGAGCAAAGCTTCCAAGAAATATGGGACTATGTGAAAAGACCAAGTCTACGTCTG
ACTGGTGTACCTGAAAGTGATGGGGAGAATGGAACCAAGTTGGAAAACACTCTGCAGGAT
ATTATCCAGGAGAACTTCCCCAATCTAGCAAGGCAGGCCAACATTCAGATTCAGGAAATA
CAGAGAATGCCACAAAGATACTCCTCGAGAAGAGCAACTCCAAGACACATAATTGTCAGA
TTCACCAAAGTTGAAATGAAGGAAAAAATGTTAAGGGCAGCCAGAGAGAAAGGTTGGGTT
ACCCACAAAGGGAAGCCCATCAGACTAACAGCGGATCTCTCGGCAGAAACCCTACAAGCC
AGAAGAGAGTGGGGGCCAATATTCAACATTCTTAAAGAAAACAATTTTCGACCCAGAATT
TCATATCCAGCCAAACTAAACTTCATAAGCGAAGGAGAAATAAAATACTTTACAGACAAG
CAAATGCTGAGAGATTTTGTCACCACCAGGCCCGCCCTAAAAGAGCTCCTGAAGGAAGTG
CTAAACATGGAAAGGAACAACTGGCACCAGCCGCTGCAAAATCATGCCAAAATG
>a_L1PA2::chr14:57578928-57584932(+)
ATGGGGAAAAAACAGAACAGAAAAACTGGAAACTCTAAAAAGCAGAGCACCTCTCCTCTT
CCAAAGGAACGCAGTTCCTCACCAGCAACGGAACAAAGCTGGATGGAGAATGACTTTGAC
GAGCTGAGAGAAGAAGGCTTCAGACGATCAAATTACTCTGAGCTACGGGAGGACATTCAA
ACCAAAGGCAAAGAAGTTGAAAACTTCGAAAAAAATTTAGAAGAATGTATAACTAGAATA
ACCAGTACAGAGAAGTGCTTAAAGGAGCTGATGGAGCTGAAAACCGAGGCTCAAGAACTA
CGTGAAGAATGCAGAAGCCTCAGGAGCCGATGCGATCAACTGGAAGAAAGGGTATCAGCG
ATGGAAGATGAAATGAATGAAATGAAGCGAGAAGGGAAGTTTAGAGAAAAAAGAATAAAA
AGAAATGAGCAAAGCCTCCAAGAAATATGGGACTATGTGAAAAGACCAAATCTACGTCTG
ATTGGGGTACCTGAAAGCGATGGGGAGAATGGAACCAAGTTGGAAAACACTCTGCAGGAT
ATTATCCAGGAGAACTTCCCCAATCTAGCAAGGCAGGCCAACGTTCAGATTCAGGAAATA
CAGAGAACGCCACAAAGATACTCCTCGAGAAGAGCAACTCCAAGACACATAATTGTCAGA
TTCACCAAAGTTGAAATGAAGGAAAAAATGTTAAGGGCAGCCAGAGAGAAAGGTCGGGTT
ACCCTCAAAGGGAAGCCCATCAGACTAACAGCGGATCTCTCGGCAGAAACCCTACAAGCC
AGAAGAGAGTGGGGGCCAATATTCAACATTCTTAAAGAAAGGAATTTTCAACCCAGAATT
TCATATCCAGCCAAACTAAGCTTCATAAGTGAAGGAGAAATAAAATACTTTACAGATAAG
CAAATGCTGAGAGATTTTGTCACAACCAGGCTTGCCCTAAAAGAGCTGCTGAAGGAAGCA
CTAAACATGGAAAGGAACAACTGGTACCAGCCGCTGCAAAATCATGTCAAAATG
>a_L1PA2::chr11:100156478-100162483(+)
ATGGGGAAAAAACACAACAGAAAAACTGGAAACTCTAAAAAGCAGAGTGCCTCTCCTCCT
CCAAAGGAACGCAGTTCCTCACCAGCAACGGAACAAAGCTGGATGGAGAATGACTTTGAT
GAGCTGAGAGAAGAAGGCTTCAGATGATCAAATTACTCTGAGCTACGGGAGGACATTCAA
ACCAAAGGCAAGGAAGTTGAAAACTTTGAAAAAAATTTAGAAGAATGTATAACTAGAATA
ACCAATACAGAGAAGTGCTTAAAGGAGCTGATGGAGCTGAAAACCAAAGCTCGAGAACTA
CGTGAAGAATGCAGAAGCCTCAGGAGCCGATGTGATCAACTGGAAGAAAGGGTATCAGCA
ATGGAAGATGAAATGAATGAAATGAAGCGAGAAGGGAAGTTTAGAGAAAAAAGAATAAAA
AGAAATGAGCAAAGCCTCCAAGAAATATGGGACTATGTGAAAAGACCAAATCTACGTCTG
ATTGGTGTACCTGAAAGTGTTGGGGAGAATGGAACCAAGTTGGAAAACACTCTGCAGAAT
ATTATCCAGGAGAACTTCCCCAATCTAGCAAGGCAGGCCAACATTCAAATTCAGGAAATA
CAGAGAATGCCATAAAGATACTCCTCGAGAAGAGCAACTCCAAGACACATAATTGTCAGA
TTCACCAAAGTTGAAATGAAGGAAAAAATGTTAAGGGCAGCCAGAGAGAAAGGTCGGGTT
ACCCTCAAAGGGAAGCCCATCAGACTAACAGCGGATCTCTCGGCAGAAACCCTACAAGCC
AGAAGAGAGTGGGGGCCAATATTCAACATTCTTAAAGGAAAGAATTTTCAACCCAGAATT
TCATATCCAGCCAAACTAAGCTTCATAAGTGAAGGAGAAATAAAATACTTTACAGACAAG
CAAATGCTGAGAGATTTTGTCACCACCAGGCCTGCCCTAAAAGAGCTCCTGAAGGAAGCA
CTAAACATGGAAAGGAACAACCGGTACCAGCCGCTGCAAAATCATGCCAAAATG
>a_L1PA2::chr12:21572149-21578168(+)
ATGGGGAAAAAACAGAACAGAAAAACTGGAAACTCTAAAAAGCAGAGCGCCTCTCCTCCT
CCAAAGGAACGCAGTTCCTCACCAGCAATGCAACAAAGCTGGACGGAGAATGACTTTGAC
GAGCTGAGAGAAGAAGGCTTCAGACGATCAAATTACTCTGAGCTACGGGAGGACATTCAA
ACCAAAGGCAAAGAAGTTGAAAACTTTGAAAAAAATTTAGAAGAATGTATAACTAGAATA
ACCAATACAGAGAAGTGCTTAAAGGAGCTGATGGAGCTGAAAACCAAGGCTTGAGAACTA
CGTGAAGAATGCAGAAGCCTCAGGAGCCGATGCGATCAACTGGAAGAAACGGTATCAGCG
ATGGAAGATGAAATGAATGAAACGAAGTGAGAAGGGAAGTTTAGAGAAAAAAGAATAAAA
AGAAATGAGCAAAGCCTCCAAGAAATATGGGACTATGTGAAAAGACCAAATCTACGTCTC
ATTGGTGTACCTGAAAGTAATGGGGAGAATGGAACCAAGTTGGAAAACACTCTGCAGGAT
ATTATCCAGGAGAACTTCCCCAATCTAGCAAGGCAGGCCAACGTTCAGATTCAGGAAATA
CAGAGAATGCCACAAAGATACTCCTCGAGAAGAGCAACTCCAAGACACATAATTGTCAGA
TTCACCAAAGTTGAAATGAAGGAAAAAATGCTAAGGGCAGCCAGAGAGAAAGGTCAGGTT
ACCCTCAAAGGGAAGCCCATCAGACTAACAGCTGATCTCTCAGCAGAAACCCTACAAGCC
AGAAGAGAGTGGGGGCCAATATTCAACATTCTTAAAGAAAAGAATTTTCAACCCAGAATT
TCATATCCAGCCAAACTAAGCTTCATAAGTGAAGGAGAAATAAAATCCTTTACAGACAAG
CAAATGCTGAGAGATTTTGTCACCACCAGGCCAGCCTTACAAGAGCTCCTGAAGGAAGCA
CTAAACATGGAAAGGAACAACCGGTACCAGCTGCTGCAAAATCATGGCAAAATG
>a_L1PA2::chr3:19138860-19144839(-)
ATGGGGAAAAAACAGAACAGAAAAACTGGAAACTCTAAAAAGCAGAGCGCCTCTCCTCCT
CCAAAGGAACGCAGTTCCTCACCAGCAACGGAAGAAAGCTGGATGGAGAATGACTTCGAC
GAGCTGAGAGAAGAAGGCTTCAGACGATCAAATTACTCTGAGCTATGGGAGGACATTCAA
ACCAAAGGCAAAGAAATTGAAAACTTTGAAAAAAATTTAGAAGAATGTATAACTAGAATA
ACCAATACAGAGAAATGCTTAAAGGAGGTGATGGAGCTGAAAACCAAGGCTCGAGAACTA
CGTGAAGAATGCAGAAGCCTCAGGAGCCAATGCGATCAACTGGAAGAAAGGGTATCAGCA
ATGGAAGATGAAATGAATGAAATGAAGAGAGAAGGGAAGTTTAGAGAAAAATGAATAAAA
AGAAATGAGCAAAGCCTCCAAGAAATATGGGACTATGTGAAAAGACCAAATCTACATCTG
ATTGGTGTACCTGAAAGTGATGGGGAGAATGGAACCAAGTTGGAAAACACTCTGCAGGAT
ATTATCCAGGAGAACTTCCCCAATCTAGCAAGGCAGGCCAATGTTCAGATTCAGGAAATA
CAGAGAACACCACAAAGATACTCCTCGAGAAGAGCAACTCCAAGACACATAATTGTCAGA
TTCACCAAAGTTGAAATGAAGGAAACAATGTTAAGGGCAGCCAGAGAGAAAGGTCAGGTT
ACCCTCAAAGGGAAGCCCATCAGACTAACAGTGGATCTCTCGGCAGAAACCCTACAAGCC
AGAAGAGAGTGGGGGCCAATACTCAACATTCTTAAAGAAAAGAATTTTCAACCCAGAATT
TCATATCCAGCCAAACTAAGCTTCATAAGTGAAGGAGAAATAAAATACTTTACAGACAAG
CAAATGCTGAGAGATTTTGTCACCACCAGGCCTGCCCTAGAAGAGCTCCTGAAGGAAGCG
CTAAACATGGAAAGGAACAACTGGTACCAGCCGCTGCAAAATCATGCCAAAATG
>a_L1PA2::chr10:86516634-86522638(-)
ATGGGGAAAAAACAGAACAGAAAAACTGGAAACTCTAAAAAGCAGAGTGCCTCTCCTCCT
CCAAAGGAACGCAGTTCCTCACCAGCAACGGAACAAAGCTGGATGGAGAATGACTTTGAC
GAGCTGAGAGAAGAAGGCTTCAGACGATCAAATAACTCTGAGCTACGGGAGGACATTCAA
ACCAAAGGCAAAGAAGTTGAAAACTTTGAAAAAAATTTAGAAGAATGTATAACTAGAATA
ACCAATATAGAGAAGTGCTTAAAGGAGCTGATGGAGCTGAAAACCAAGGCTCGAGAACTA
CGTGAAGAATGCAGAAGCCTCAGGAGCCGATGCAATCAACTGGAAGAAAGGGTATCAGCA
ATGGAAGATGAAATGAATGAAATGAAGCAAGAAGGGAAGTTTAGAGAAAAAAGAATAAAA
AGAAATGAGCAAAGCCTCCAAGAAATATGGGACTATGTGAAAAGACCAAATCTACGTCTG
ACTGGTGTACCTGAAAGTGATGGGGAGAATGGAACCAAGTTGGAAAACACTCTGCAGGAT
ATTATCCAGGAGAACTTCCCCAATCTAGCAAGGCAGGCCAACGTTCAGATTCAGGAAATA
CAGAGAATGCCACAAAGATACTCCTCGAGAAGAGCAACTCCAACACACATAATTGTCAGA
TTCACCAAAGTTGAAATGAAGGAAAAAATGTTAAGGGCAGCCAGAGAGAAAGGTCGGGTT
ACCCTCAAAGGGAAGCCCATCAGATTAACAGCAGATCTCTCAGCAGAAACCCTACAAGCC
AGAAGAGAGTGGGGGCCAATATTCAACATTCTTAAAGAAAAGAATTTTCAACCCAGAATT
TCATATCCAGCCAAACTAAGCGTCATAAGTGAAGGAGAAATAAAATACTTTACAGACAAG
CAAATGCTGAGAGATTTTGTCACCACCAGGCCTGCCCTAAAAGAGCTCCTGAAGGAAGCA
CTAAACATGGAAAGGAACAACCGGTACCAGCCACTGCAAAATCATGCCAAAATG
>a_L1PA2::chr8:115516259-115522280(+)
ATGGGGTAAAAACAGAACAGAAAAACAGGAAACTCTAAAAAGCAGAGCGCCTCTCCTCCT
CCAAAGGAACGCAGTTCCTCACCAGCAACGGAACAAAGCTGGATGGAGAATGACTTTGAC
GAGCTGAGAGAAGAAGGCTTCAGATGATCAAATTACTCTGAGCTACGGGAGGACATTCAA
ACCAAAGGCAAAGAAGTTGAAAACTTTGAAAAAAATTTAGAAGAATGTATAACTAGAATA
ACCAATACAGAGAAGTGCTTAAAGGAGCTGATGGAACTGAAAACCAAGGCTTGAGAACTA
CGTGAAGAATGCAGAAGCCTCAGGAGCCAATGCGATCAACTGGAAGAAAGGGTATCAGCA
ATGGAAGATGAAATGAATGAAATGAAGCGAGAAGGGAAGTTTAGAGAAAAAAGAATAACA
AGAAATGAGCAAAGCCTCCAAGAAATATGGGACTATGTGAAAAGACCAAATCTACATCTG
ATTGTTGTACCTGAAAGTGTTGGGGAGAATGGAACCAAGTTGGAAAACACTCTGCAGGAT
ATTATGCAGGAGAACTTCCTCAATCTAGCAAGGCAGGCCAACGTTCAGATTCAAGAAATA
GAGAGAATGCCACAAAGATACTCCTCAAGAAGAGCAACTCCAAGACACATAATTGTCAGA
TTCACCAAAGTTGAAATGAAGGAAAAAATGTTAAGGGCAGCCAGAAAGAAAGGACGGGTT
ACCCTCAAAGGGAAGCCCATCAGACTAACAGCGGATCTCTCAGCAGAAACCCTACAAGCC
AGAAGAGAGTGGGGGCCAATATTCAACATTCTTAAAGAAAAGAATTTTCAATTCACAATT
TCATATCCAGCCAAACTAAGCTTCATAAGTGAAGGAGAAATAAAATACTTTACAGACAAG
CAAATGCTGAGAGATTTTGTCACCACCAGGCCTGCCCTAAAAGAGCTCCTGAAGGAAGCA
CTAAACATGGAAAGGAACAACCGGTACCAGCCGCTGCAAAATCATGCCAAAATG
>a_L1PA2::chrX:110059992-110066001(-)
ATGGGGAAAAAACAGAACAGAAAAACTGGAAACTCTAAAAAGCAGAGTGCCTCTCCTCCT
CCAAAGGAACGCAGTTCCTCACCAGCAATGGAACAAAGCTGGATGGAGAATGACTTTGAC
GAGCTGAGAGAAGAAGGCTGCAGATTATCAAATTACTCTGAGCTACGGGAGGACATTCAA
ACCAAAGGCAAAGAAGTTGAAAACTTTGAAAAAAATTTAGAAGAATGTATAACTAGAATA
ACCAATACAGAGAAGTGCTTAAAGGAGCTGATGGAGCTGAAAACCAAGGCTCGAGAGCTA
CGTGAAGAATGCAGAAGCCTCAGGAGCCGATGCGATCAACTGGAAGAAAGGGTATCAGCA
ATGGAAGATGAAATGAATGAAATGAAGCGAGAAGGGAAGTTTAGAGAAAAAAGAATAAAA
AGAAATGAGCAAAGCCTCCAAGAAATATGGGACTATGTGAAAAGACCAAATCTACGTCTG
ATTGGTGTACCTGAAAATGATGGGGAGGATGCAACCAAGTTGGAAAACACTCTGCAGGAT
ATTATCCAGGAGAACTTCCCCAATCTAGCAAGGCAGGCCAACGTTCAGATTCAGGAAATA
CAGAGAACGCCACAAAGATACTCCTCGAGAAGAGCAACTCCAAGACACACAATTGTCAGA
TTCACCAAAGTTGAAATGAAGGAACAAATGTTAAGGGCAGCCAGAGAGAAAGGTCGGGTT
ACCCTCAAAGGGAAGCCCATCAGACTAACAGCAGATCTCTCAGCAGAAACCCTACAAGCC
AGAAGAGAGTGGGGGCCAATATTCAACATTCTTAAAGAAAATAATTTTCAACCCAGAATT
TCATATCCAGCCAAACTAAGCTTCATAATTGAAGGAGAAATAAAATACTTTACAGACAAG
CAAATGCTGAGAGATTTTGTCACCACCAGGCCTGCCCTAAAAGAGCTCCTGAAGGAAGCA
CTAAACATGGAAAGGAACAACTGGTACCAGCCACTGCAAAATCATGCCAAAATG
>a_L1PA2::chr9:85837820-85843864(-)
ATGGGGAAAAAACAGAACAGAAAAACTGGAAACTCTAAAAAGCAGAGCACCTCTCCTCCT
CCAAAGGAACGCAGTTCCTCACCAGCAAGGGAACAAAGCTGGATGGAGAATGACTTGGAC
GAGCTGAGAGAAGAAGGCTTCAGACGATCAAATTACTCTGAGCTACGGGAGGACATTCAG
ACCAAAGGCAAAGAAGTTGACAACTTTGAAAAAAATCTAGAAGAATGTATAACTAGAATA
ACCAATACAGAGAAGTGCTTAAAGGAGCTGATGGAGCTGAAAACCGAGGCTCGAGAACTA
TGTGAAGAATGCAGAAGCCTCAGGAGCTGATGCGATCAACTGGAAGAAAGGGTACCAGCA
ATGGAAGATGAAATGAATGAAATGAAGCGAGAAGGGAAGTTTAGAGAAAAAAGAATAAAA
AGAAATGAGCAAAGCCTCCAAGAAATATGGGACTATGTGAAAAGACCAAATCTACGTCTG
ATTGGTGTACCTGAAAGTGATGGGGAGAATGGAACCAAGTTGGAAAACACTCTGCAGGAT
ATTATCCAGGAGAACTTCCCCAATCTAGCAAGGCAGGCCAATGTTCAGATTCAGGAAATA
CAGAGAACACCACAAAGATACTCCTTGAGAAGAGCAACTCCAAGACACATAATTGTCAGA
TTCACCAAAGTAGAAATGAAGGAAAAAATGTTAAGGGCAGCCAGAGAGAAAGGTCGGATT
ACCCTCAAAGGGAAGCCCATCAGACTAACAGCGGATCTCTCAGCAGAAACCCTACAAGCC
AGAAGAGAGTGGGGGCCAATATTCAACATTCTTAAAGACAAGAATTTTCACCCCAGAATT
TCATATCCAGCCAAACTAAGCTTCATAAGTGAAGGAGAAATAAAATACTTTACAGACAAG
CAAATGCTGAGAGATTTTGTCACCACCAGGCCTGCCCTAAAAGAGTTGCTGAAGGAAGCT
CTAAACATGGAAAGGAACAACCAGTATCAGCCACTGCAAAATCATGCCAAAATG
>a_L1PA2::chr4:175699613-175705629(+)
ATGGGGAAAAAACAGAACAGAAAAACTCGAAACTCTAAAAAGCAGAGTGACTCTCCTCTT
CCAAAGGAACACAGTTCCT-ACCAGCAACGGAACAAAGCTGGACGGAGAATGACTTTGAC
GAGCTGAGAGAAGGCGGCTTCAGATGATCAAATTACTCTGAGCTAAGGGAGGACATTCAA
ACCAAAGGCAAAGAAGTTGAAAACTTTGAAAAAAATTTAGAAGAATGTATAACTAGAATA
ACCAATACAGAGAAGTGCTTAAAGGAGCTGACGGAGCTGAAAACCAAGGCTCGAGAACTA
CATGAAGAATGCAGAAGCCTCAGGAGCCGATGCGATCAACTGGAAGAAAGGGTATCAGAG
ATGGAAGATGAAATGAATGAAATGAAGCAAGAAGGGAAGTTTAGAGAAAAAAGAATAAAA
AGAAATGAGCAAAGCCTCCAAGAAATATGGGACTATGTGAAAAGACCAAATCTACGTCTG
ATTGGTGTACCTGAAAGTGATGGGGAGAATGGAACCAAGTTGGAAAACACTCTGCAAGAT
ATCATCCAGGAGAACTTCCCCAATCTAGCAAGGCAGGCCAACGTTCAGATTCAGGAAATA
CAGAGAATGCCACAAAGATACTCCTCGAGAAGAGCAACTCCAAGACACATAATTGTCAGA
TTCACCAAAGTTGAAATGAAGGAAAAAATGTTAAGGGCAGCCAGAGAGAAAGGTCGGGTT
ACCCTCAAAGGGAAGCCCATCAGACTAACAGTGGATCTCTCAGCAGAAACCCTACAAGCC
AGAAGAGAGTGGGGGCCAATATTCAACATTCTTAAAGAAAAGAATTTTCAACCCAGAATT
TCATATCCAGCCAAACTAAGCTTCATAAGTGAAGGAGAAATAAAATACTTTACAGACAAG
CAAATGCTGAGAGATTTTGTCACCACCAGGCCTGCCCTAAAAGAGCTCCTGAAGGAAGCA
CTAAACATGGAAAGGAACAACCGGTACCAGCTGCTGCAAAATCATGCCAAAATG
>a_L1PA2::chr6:74545108-74551122(-)
ATGGGGAAAAAACAGAACAGAAAAACTGGAAACTCTAAAAAGCAGAGCACCTCTCCTCCT
CCAAAGGAACGCAGTTCCTCACCAGCAATGGAACAAAGCTGGATGGAGAATGACTTTGAC
CAGCTGAGAGAAGAAGGCTTCAGACAATCAAATTACTCTGAGCTACGGGAGGACATTTAA
ACCAAAGGCAAAGAAGTTGAAAACTTTGAAAAAAATTTAGAAGAATGTATAACTAGAATA
ACCAATACAGAGAAGCGCTTAAAGTTGCTGAAGGAGCTGAAAACCAAGGCTCGAGAACTA
CGTGAAGAATGCAGAAGCCTCAGGAGCCGATGCGATCAACTGGAAGAAAGGGTATCAGCA
ATGGAAGATGAAATGAATGAAATGAAGCAAGAAGGGAAGTTTAGAGAAAAAAGAATAAAA
AGAAATGAGCAAAGCCTCCAAGAAATATGGGACTATGTGAAAAGACCAAATCTACGTCTG
ATTGGTGTACCTGAAAGTGATGGGGAGAATGGAACCAAGTTGGAAAACACTCTGCAGGAT
ATTATCCAGGAGAACTTCCTCAATCTAGCAAGGCAGGCCAACGTTCAGATTCAGGAAATA
CAGAGAATGCCACAAAGATACTCCTCGAGAAGAGCAACTCCAAGACACATAATTGTCAGA
TTCACCAAAGTTGAAATGAAGGAAAAAATGTTAAGGGCAGCCAGAGAGAAAGGTCGGGTT
ACCCTCAAAGGGAAGCCCATCAGACTAACAGCGGATCTCTCGGCAGAAACCCTACAAGCC
AGAAGAGAGTGGGGGCCAATATTCAACAATCTTAAAGAAAAGAATTTTCAACCCAGAATT
TCATATCCAGCCAAACTAAGCTTCATAAGTGAAGGAGAAATAAAATACTTTACAGACAAG
CAAATGCTGAGAGATTTTGTCACCACCAGGCCTGCCTTACAAGAGCTCCTGAAGGAAGCA
GTAAACATGGAAAGGAACAACCAGTACCAGCCGCTGCAAAATCTTGCCAAAATG
>a_L1PA2::chr6:100644337-100650366(+)
ATGGGGAAAAAACAGAACAGAAAAACTGGAAACTCTAAAAAGCAGAGCGCCTCTCCTCCT
CCAAAGGAACGCAGTTCCTCACCAGCAACGGAACAAAGCTGGATGGAGAATGACTTTGAC
GAGCTGAGAGAAGAAGGCTTTAGACGATCAAATTACTCTGAGCTACAGGAGGACATTCAA
ACCAAAGGCAAAGAAGTTGAAAACTTTGAAAAAAATTTAGAAGAATGTATAACTAGAATA
ACCAATACAGAGAAGTGCTTAAAGGAGCTGATGGAGCTGAAAACCAAGGCTCGAGAACTA
CGTGAAGAATGCAGAAGCCTCAGGAGCCGATGCGATCAACTGGAAGAAAGGGTATCAGCG
ATGGAAGATGAAATGAATGAAATGAAGCGAGATGGGAAGTTTAGAGAAAAAAGAATAAAA
AGAAATGAGGAAAGCCTCCAAGAAATATGGGACTATGTGAAAAGACCAAATCTACGTCTG
ATTGGTGTACCTGAAAGTGATGGGGAGAATGGAACCAAGTTGGAAAACACTCTGCAGGAT
ATTATCCAGGAGAACTTCCCCAATCTAGCAAGGCAGGCCAACATTCAGATTCAGGAAATA
CAGAGAATGCCACAGAGATACTCCTCGAGAAGAGCAACTCCAAGATACATAATTGTCAGA
TTCACCAAAGTTGAAATGAAGGAAAAAATGTTAAGAGCAGCCAGAGAGAAAGGTCGGGTT
ACCCTCAAAGGGAAGCCCATCAGACTAACAGCGGATCTCTCGGCAGAAACCCTACAAGCC
AGAAGAGAGTGGGGGCCAATATTCAATATTCTTAAAGAAAAGAATTTTCAACCCAGAATT
TCATATCCAGCCAAACTAAGCTTCATAAGTGAAGGAGAAATAAAATACTTTACAGACAAG
CAAATGCTGAGAGATTTTGTCACCACCAGGCCTGCCCTAAAAGAGCTCCTGAAGGAAGCG
CTAAACATGGAAAGGAGCAACGGGTACCAGCCGCTGCAAAATCATGCCAAAATG
>a_L1PA2::chr5:4615541-4621550(+)
ATGGGGAAAAAACAGAACAGAAAAACTGGAAACTCTAAAAAGCAGAGCGCCTCTCCTCCT
CCAAAGGAACTCAGTTCCTCACCAGCAACGGAACAAAGCTGGATGGAGAATGACTTTGAC
GAGCTGAGAGAAGAAGGCTTCAGACAATCAAATTACTCTGAGCTATGGGAGGACACTCAA
ACCAAAGGCAAAGAAGTTGAAAACTTTGAAAAAAATTTAGAAGAATGTAAAACTAGAATA
ACCAATACAGAGAAGTGCTTAAAGGAGCTGATGGAGCTGAAAACCAAGGCTCGAGAACTA
CGTGAAGAATGCAGAAGCCTCAGGAGCTGATGCGATCAACTGGAAGAAAGGGTATCAGCG
ATGGAAGATGAAATGAATGAAATGAAGCAAGAAGGGAAGTTTAGAGAAAAAAGAATAAAA
AGAAATGAGCAAAGCCTCCAAGAAATATGGGACTATGTGAAGAGACCAAATCTACGTCTG
ATTGGTGTACCTGAAAGTGATGGGGAGAATGGAACCAAGTTGGAAAACACTCTGCAGGAT
ATTATCCAGGAGAACTTCCCCAATCTAGCAAGGCAGGCCAACGTTCAGATTCAGGAAATA
CAGAGAACGCCACAAAGATACTCCTCGAGAAGAGCAACTCCAAGACACATAATTGTCAGA
TTCACCAAAGTTGAAATGAAGGAAAAAATGTTAAGGGCAGCCAGAGAGAAAGGTCGGGTT
ACCCTCAAAGGGAAGCCCATCAGACTAACAGCGGATCTCTCGGCAGAAACCCTACAAGCC
AGAAGAGAGTGGGGGCCAATATTCAAC-TTCTTAAAGAAAAGAATTTTCAACCCAGAATT
TCATATCCAGCCAAACTAAGCTTCATAAGTGAAGGAGAAATAAAATACTTCACAGACAAG
CAAATGCTGAGAGATTTTGTCACCACCAGGCCTGCCTTACAAGAGCTCCTGAAGGAAGCA
CTAAACATGGAAAGGAACAAGCGGTACCAGCCGCTGC-AAATCATGCCAAAATG
>a_L1PA2::chr3:53955774-53961832(-)
ATGGGGAAAAAACAGAACAGAAAAACTGGAAACTCTAAAAAGCAGAGCGCCTCTCCTCCT
CCAAAGGAACGCAGTTCCTCACCAGCAATGGAACAAAGCTGGATGGAGAATGACTTTGAC
GAGCTGAGAGAAGAAGGCTTCAGACAATCAAATTACTCTGAGCTATGGGAGGACATTCAA
ACCAAAGGCAAAGAAGTTGAAAACTTTGAAAAAAATTTAGAAGAATGTATAACTAGAATA
ACCAATACAGAGAAGTGCTTAAAGGAGCTGATGGAGCTGAAAACCAAGGCTCGAGAACTA
TGTGAAGAATGCAGAAGCCTCAGGAGCCGATGCGATCAACTGGAAGAAAGGGTATCAGCA
ATGGAAGATGAAATGAATGAAATGAAGCAAGAAGGGAAGTTCAGAGAAAAAAGAATAAAA
AGAAATGAGCAAAGCCTCCAAGAAATATGGGACTATGTGAAAAGACCAAATCTACATCTG
ATCGGTGTACCTGAAAGTGATGGGGAGAATGGAACCAAGTTGGAAAACACTCTGCAGGAT
ATTATCCAGGAGAACTTCCCCAATCTAGCAAGGCAGGCCAACGTTCAGATTCAGGAAATA
CAGAGAACGCCACAAAGATACTCCTCGAGAAGAGCAACTCCAAGACACATAATTGTCAGA
TTCACCAAAGTTGAAATGAAGGAAAAAATGTTAAGGGCAGCCAGAGAGAAAGGTCGGGTT
ACCCTCAAAGGGAAGCCCATCAGACTAACAGCGGATCTCTCGGCAGAAACCCTACAAGCC
AGAAGAGAGTGGGGGCCAATATTCAACATTCTTAAAGAAAAGAATTTTCAACCCAGAATT
TCATATCCAGCCAAACTAAGCTTCATAAGCGAAGGAGAAATAAAATACTTTACAGACAAG
CAAATGCTGAGAGATTTTGTCACCACCAGGCCTGCCCCAAAAGAGCTCCTGAAGGAAGCG
CTAAACATGGAAAGGAAAAACGGGTACCAGCCACTGCAAAATCATGCTAAAATG
>a_L1PA2::chr2:186284161-186290189(-)
ATGGGGAAAAAACAGAACAGAAAAACTGGAAACTCTAAAAAGCAGAGCGCCTCTCCTCCT
CCAAAGGAACGCAGTTCCTCACCAGCAACGGAACAAAGCTGGATGGAGAATGACTTTGAC
GAGCTGAGAGAAGAAGGCTTCAGACGATCAAATTACTCTGAGCTACGGGAGGACATTCAA
ACCAAAGGCAAAGAAGTTGAAAACTTTGAAAAAAATTTAGAAGAATGTATAACTAGAATA
ACCAATACAGAGAAGTGCTTAAAGGAGCTGATGGAGCTGAAAACCAAGGCTCGAGAACTA
CGTGAAGAATGCAGAAGCCTCAGGAGCCGATGCGATCAACTGGAAGAAAGGGTATCAGCA
ATGGAAGATGAAATGAATGAAATGAAGTGAGAAGGGAAGTTTAGAGAAAAAAGAATAAAA
AGAAATGAGCAAAGCCTCCAAGAAATAGGGGACTATGTGAAAAGACCAAATCTACGTCTG
ATTGGTGTACCTGAAAGTGATGGGGAGAATGGAACCAAGTTGGAAAACACTCTGCAGGAT
ATTATCCAGGAGAACTTCCCCAATCTAGCAAGGCAGGCCAATGTTCAGATTCAGGAAATA
TAGAGAACGCCACAAAGATACTCCTCAAGAAGAGCAACTCCAAGACACATAATTGTCAGA
TTCACCAAAGTTGAAATGAAGGAAAAAGTGTTAAGGGCAGCCAGAGAGAAAGGTCGGGTT
ACCCTCAAAGGGAAGCCCATCAGACTAACAGCGGATCTCTCGGCAGAAACCCTACAAGCC
AGAAGAGAGTGGGGGCCAATATTCAACATTCTTAAAGAAAAGAATTTTCAACCCAGAATT
TCATATCCAGCCAAACTAAGCTTCATAAGTGAAGGAGAAATAAAATACTTTACAGACAAG
CAAATGCTGAGAGATTTTGTCACAACCAGGCCTGCCTTACAAGAGCTCCTGAAGGAAGCA
CTAAACATGGAAAGGAACAACCGGTACCAGCCACTGCAAAATCATGCCAAAATG
>a_L1PA2::chr5:92548851-92554882(+)
ATGGGGAAAAAACAGAACAGAAAAACTGGAAACTCTAAAAAGCAGAGCGCCTCTCCTCCT
CCAAAGGAACGCAGTTCCTCACCAGCAACGGAACAAAGCTGGATGGAGAATGACTTTGAC
GAGCTGAGAGAAGAAGGCTTCAGACGATCAAATTACTCTGAGCTATGGGAGGACATTCAA
ACCAAAGGCAAAGAAGTTGAAAACTTTGAAAAAAATTTAGAAGAATGTATAACTAGAATA
ACCAATACAGAGAAGTGCTTAAAGGAGCTGATGGAGCTGAAAACCAAGGCTCGAGAACTA
CGTGAAGAATGCAGAAGCCTCAGGAGCCGATGCGATCAACTGGAAGAAAGGGTATCAGCA
ATGGAAGATGACATGAATGAAATGAAGCGAGAAGGGAAGTTTAGAGAAAAAAGAATAAAA
ACAAATGAGCAAAGCCTCCAAGAAATATGGGACTATGTGAAAAGACCAAATCTACGTCTG
ATTGGTGTACCTGAAAGTGATGGGGAGAATGGAACCAAGTTGGAAAACACTCTGCAGGAT
ATTATCCAGGAGAACTTCCCCAATCTAGCAAGGCAGGCCAACGTTCAGATTCAGGAAATA
CAGAGAACGCCACAAAGATACTCCTCAAGAAGAGCAACTCCAAGACACATAATTGTCAGA
TTCACCAAAGTTGAAATGAAGGAAAAAATGTTAAGGGCAGCCAGAGAGAAAGGTCGGGTT
ACCCTCAAAGGGAAGCCCATCAGACTAACAGCGGATCTCTCGGCAGAAACCCTACAAGCC
AGAAGAGAGTGGGGGCCAATATTCAACATTCTTAAAGAAAAGAATTTTCAACCCAGAATT
TCATATCCAGCCAAACTAAGCTTCATAAGTGAAGGAGAAATAAAATACTTTGCAGACAAG
CAAATGCTGAGAGATTTTGTCACCACCAGGCCTGCCTTACAAGAGCTCCTGAAGGAAGCA
CTAAACATGGAAAGGAACAACCGGTACCAGCCGCTGCAAAATCATGCCAAAATG
>a_L1PA2::chrX:130797965-130803997(+)
ATGGGGAAAAAACAGAACAGAAAAACTGGAAACTCTAAAAAGTAGAGCGCCTCTCCTCCT
CCAAAGGAACGCAGTTCCTCACCAGCAACGGAACAAAGCTGGATGGAGAATGACTTTGAC
GAGCTGAGAGAAGAAGGCTTCAGACGATCAAATTACTCTGAGCTACAGGAGGACATTCAA
ACCAAAGGCAAAGAAGTTGAAAACTTTGAAAAGAATTTAGAAGAATGTATAACTAGAATA
ACCAATACAGAGAAGTGCTTAAAGGAGCTGATGGAGCTGAAAACCAAGGCTCGAGAACTA
CGTGAAGAATGCAGAAGCCTCAGGAGCTGATGCGATCAACTGGAAGAAAGGGTATCAGCG
ATGGAAGATGAAATGAATGAAATGAAGTGAGAAGGGAAGTTTAGAGAAAAAAGAATAAAA
AGAAATGAGCAAAGCCTCCAAGAAATATGGGGCTATGTGAAAAGACCAAATCTACGTCTG
ATTGGTGTACCTGAAAGTGATGGGGAGAATGGAACCAAGTTGGAAAACACTCTGCAGGAT
ATTATCCAGGAGAACTTCCCCAATCTAGCAAGGCAGGCCAACATTCAGATTCAGGAAATA
CAGAGAATGCCACAAAGATACTCCTCGAGAAGAGCAACTCCAAGACACATAATTGTCAGA
TTCACCAAAGTTGAAATGAAGGAAAAAATGTTAAGGGCAGCCAGAGAGAAAGGTCGGGTT
ACCCTCAAAGGGAAGCCCATCAGACTAACAGCGGATCTCTTGGCAGAAACCCTACAAGCC
AGAAGAGAGTGGGGGCCAATATTCAACATTCTTAAAGAAAAGAATTTTCAACCCAGAATT
TCATATCCAGCCAAACTAAGCTACATAAGTGAAGGAGAAATAAAATCCTTTACAGACAAG
CAAATGCTGAGAGATTTTGTCACCACCAGGCCTGCCCTAAAAGAGCTCCTGAAGGAAGCA
CTAAATATGGAAAGGAACAGCCGGTACCAGCCGCCGCAAAATCATGCCAAAATG
>a_L1PA2::chr4:68833132-68839160(-)
ATGGGGAAAAAACAGAACAGAAAAACTGGAAACTCTAAAAAGCAGAGCACCTCTCCTCCT
CCAAAGGAACGCAGTTCCTCACCAGCAACGGAACAAAGCTGGATGGAGAATGACTTTGAC
GAGCTGAGAGAAGAAGGCTTCAGACGATCAAATTACTCTGAGCTACGGGAGGACATTCAA
ACCAAAGGCAAAGAAGTTGAAAACTTTGAAAAAAATTTATAAGAATGTATAACTAGAATA
ACCAATACAGAGAAGTGCTTAAAGGAGCTGATGAAGCTGAAAACCAAGGCTCGAGAACTA
CGTGAAGAATGCAGAAGCCTCAGGAGCCGATGCGATCAACTGGAAGAAAGGGTGTCAGCA
ATGGAAGATGAAATGAATGAAATGAAGCGAGAAGGGAAGTTTAGAGAAAAAAGAATAAAA
AGAAACGAGCAAAGCCTCCAAGAAATATGGGACTATGTGAAAAGACCAAATCTACGTCTG
ATTGGTGTAACTGAAAGTGATGGGGAGAATGGAACCAAGTTGGAAAACACTCTGCAGGAT
ATTATCCAGGAGAACTTCCCCAACCTAGCAAGGCAGTCCAACGTTCAGATTCAGGAAATA
CAGAGAATGCCACAAAGATACTCCTCGAGAAGAGCAACTCCAAGACACATAATTGTCAGA
TTCACCAAAGTTGAAATGAAGGAAAAAATGTTAAGGGCAGCAAGAGAGAAAGGTCGGGTT
ACCTTCAAAGGGAAGCCCATCAGACTAACAGCGGATCTCTCGGCAGAAACCCTACAAGCC
AGAAGAGAGTGGGGGCCAATATTCAACATTCTTAAAGAAAAGAATTTTTAACCCGGAATT
TCATATCCAGCCAAACTAAGTTTCATAAGTGAAGGAGAAATAAAATACTTTACAGACAAG
CAAATGCTGAGAGATTTTGTCACCACCAGGCCTGCCCTAAAAGAGCTCCTGAAGGAAGCG
CTAAACATGGAAAGGAACAACCAGTACCAGCCACTGCAAAATCATGCCAAAATG
>a_L1PA2::chr3:4294932-4300960(+)
ATGGGGAAAAAACAGAACAGAAAAACTGGAAACTCTAAAAAGCAGAGCGCCTCTCCTCCT
CCAAAGGAACACAGTTCCTCAACAGCAACGGAACAAAGCTGGATGGAGAATGACTTTGAC
GAGCTGAGAGAAGAAGGCTTCAGACGATCAAATTACTCTGAGCTATGGGAGGACATTCAA
ACCAAAGGCAAAGAAGTTGAAAACTTTGAAAAAAATTTAGAAGAATGTATAACTAGAATA
ACCAATACAGAGAAGTGCTTAAAGGAGCTGATGGAGCTGAAAACCAAGGCTCGAGAACTA
CGTGAAGAATGCAGAAGCCTCAGGAGCCGATGCCATCAACTGGAAGAAAGGGTATCAGCA
ATGGAAGATGAAATGAATGAAATGAAGTGAGAAGGGAAGTTTAGAGAAAAAAGAATAAAA
AGAAATGAGCAAAGCCTCCAAGAAATATGGGACTATGTGAAAAGACCAAATCTACGTCTG
ATTGGTGTACCTGAAAGTGATGGGGAGAATGGAACCAAGTTGGAAAACACTCTGCAGGAA
ATTATCCAGGAGAACTTCCCCAATCTAGCAAGGCAGGCCAACGTTCAGATTCAGGAAATA
CAGAGAACGCCACAAAGATACTCCTCGAGAAGAGCAACTCCAAGACACATAATTGTCAGA
TTCACCAAAGTTGAAATGAAGGAAAAAATATTAAGGGCAGCCAGAGAGAAAGGTCGGGTT
ACCCTCAAAGGGAAGCCCATCAGACTTACAGCGGATCTCTTGGCAGAAACCCTACAAGCC
AGAAGAGAGGGGGGGCCAGTATTCAACATTCTTAAAGAAAACAATTTTCAACCCAGAATT
TCATATCCAGCCAAACTAAGCTTCATAAGTGAAGGAGAAATAAAATCCTTTACAGACAAG
CAAATGCTGAGAGATTTTGTCACCACCAGGCCTGCCCTAAAAGAGCTCCTGAAGGAAGCA
CTAAACATGGAAAGGAACAATCGGTACCAGCCGCTGCAAAATCATGCCAAATTG
>a_L1PA2::chr11:83298691-83304699(+)
ATGGGGAAAAAACAGAACAGAAAAACTGGAAACTCTAAAAAGCAGAGCGCCTCTCCTCCT
CCAAAGGAACGCAGTTCCTCACCAGCAACGGAACAAAGCTGGATGGAGAATGACTTTGAC
GAGCTGAGAGAAGAAGGCTTCAGACGATCAAATTACTCTGAGCTACGGGAGGACATTCAA
ACCAAATGCAAAGAAGTTGAAAACTTTGAAAAAAATTTAGAAGAATGTATAACTAGAATA
ACCAATACAGAGAAGTGCTTAAAGGAGCTGATGGAGCTGAAAACCAAGGCTCGAGATCTA
CATGAAGAATGCAGAAGCGTCAGGAGCCGATGCGATCAACTGGAAGAAAGGGTATCAGTG
ATGGAAGATGAAATGAATGAAATGAAGTGAGAAGGGAAGTTTAGAGAAAAAAGAATAAAA
AGAAATGAGCAAAGCCTCCAAGAAATATGGGACTATGTGAAAAGACCAAATCTACGTCTG
ACTGGTGTACCTGAAAGTGATGGGGAGAATGGAACCAAGTTGGAAAACACTCTGCAGGAT
ATTATCCAGGAGAACTTCCCCAATCTAGCAAGGCAGGCCAACGTTCAGATTCAGGAAATA
CAGAGAATGCCACAAAGATACTCCTCGAGAAGAGCAACTCCAAGACACATAATTGTCAGA
TTCACCAAAGTTGAAAAAAAGGAAAAAATGTTAAGGGCAGCCAGAGAGAAAGGTCGGGTT
ACCCTCAAAGGGAAGCCCATCAGACTAACAGCAGATCTCTCGGCAGAAACCCTACAAGCC
AGAAGAGAGTGGGGGCCAATATTCAACATTCTTAAAGAAAAGAATTTTCAACCCAGAATT
TCATATCCAGCCAAACTAAGCTTCATAAGTGAAGGAGAAATAAAATACTTTACAGACAAG
CAAATGCTGAGAGATTTTGTCACCAGCAGGCCTGCCCTAAAAGAGCTCCTGAAGGAAGCA
CTAAACATGGAAAGGAACAACCGGAACCAGCCACTGCAAAATCATGCCAAAATG
>a_L1PA2::chr1:168318100-168324117(-)
ATGGGGAAAAAACAGAACAGAAAAACTGGAAACTCTAAAAAGCAGAGCGCCTCTCCTCCT
CCAAAGGAACGCAGTTCCTCACCAGCAACGGAACAAAGCTGGATGGAGAATGACTTTGAC
GAGCTGAGAGAAGAAGGCTTCAGACGATCAAATTACTCTGAGCTACGGGAGGACATTCAA
ACTAAAGGCAAAGAAGTTGAAAACTTTGAAAAAAATTTAGAAGAATGTATAACTAGAATA
ACCAATACAGAGAAGTGCTTAAAGGAGCTGATGGAGCTGAAAACCAAGGCTCGAGAACTA
CGTGAAGAATGCAGAAGCCTCAGGAGCCGATGCGATCAACTGGAAGAAAGAATATCAGCT
ATGGAAGATGAAATGAATGAAATGAAGCGAGAAGGGAAGTTTAGAGAAAAAAGAATAAAA
AGAAATGAGCAAAGCCTCCAAGAAATATGGGACTATGTGAAAAGACCAAATCTACATCTG
ATTGGTGTACCTGAAAGTGATGGGGAGAATGGAACCAAGTTGGAAAACACTCTGCAGGAT
ATTATCCAGGAGAACTTCCCCAATCTAGCAAGGCAGGCCAACGTTCAGATTCAGGAAATA
CAGAGAATGCCACAAAGATACTCCTCGAGAAGAGCAACTCCAAGACACATAATGGTCAGA
TTCACCAAAGTTGAAATGAAGGAAAAAATGTTAAGGGCAGCCAGAGAGAAAGGTCGGGTT
ACCCTCAAAGGGAAGCCCATCAGACTAACAGCGGATCTCTCGGCAGAAACCCTACAAGCC
AGAAGAGAGTGGGGGCCAATATTCACCATTCTTAAAGAAAAGAATTTTCAA-CCAGAATT
TCATATCCAGCCAAACTAAGCTTCATAAGTGAAGGAGAAATAAAATACTTTACAGACAAG
CAAATGCTGAGAGATTTTGTCACCACCAGGCCTGCCCTAAAAGAGCTCCTGAAGGAAGCA
CTAAACATGGAAAGGAACAACCGGTACCAGCCGCTGCAAAATCATGCCAAAATG
>a_L1PA2::chr3:173977475-173983484(-)
ATGGGGAACAAACAGAACAGAAAAACTGGAAACTCTAAAAATCAGAGCGCCTCTCCTCCT
CCAAAGGAACGCAGCTCCTCACCAGCAACGGAACAAAGCTGGACGGAGAATGACTTTGAC
GAGCTGAGGGGAGAAGGCTTCAGACGATCAAATTACTCTGAGCTGCGGGAGGACATTCAA
ACCAAAGGCAAAGAAGTTGAAAACTTTGAAAAAAATTTAGAAGAATGTATAACTAGAATA
ACCAATACAGAGAAGTGCTTAAAGGAGCTGATGGAGCTGAAAACCAAGGCTTGAGAACTA
CGTGAAGAATGCAGAAGCCTCAGGAGCCGATGCGATCAACTAGAAGAAAGGGTATCAGCG
ATGGAAGATGAAATGAATGAAATGAAGCGAGAAGGGAAGTTTAGAGAAAAAAGAATAAAA
AGAAATGAGCAAAGCCTCCAAGAAATATGGGACTATGTGAAAAGACCAAATCTACGTCTG
ATTGGTGTACCTGAAAGTGATGGGGAGAATGGAACCAAGTTGGAAAACACTCTGCAGGAT
ATTATCCAGGAGAACTTCC-CAATCTAGCAAGGCAGGCCAACGTTCAGATTCAGGAAATA
CAGAGAACGCCACAAAGATACTCCTCGAGAAGAGCAACTCCAAGACACATAATTGTCAGA
TTCACCAAAGTTGAAATGAAGGAAAAAATGTTAAGGGCAGCCAGAGAGAAAGGTCGGGTT
ACCCTCAAAGGGAAGCCCATCAGACTAACAGCGGATCTCTCGGCAGAAACCCTACAAGCC
AGAAGAGAGTGGGGGCCAATATTCAACATTCTTAAAAAAAAGACTTTTCAACCCAGAATT
TCATATCCAGCCAAACTAAGCTTCATAAGTGAAGGAGAAATAAAATACTTTACAGACAAG
CAAATGCTGAGAGATTTTGTCACCACCAGGCCTGCCCTAAAAGAGCTCCTGAAGGAAGCG
CTAAACATGGAAAGGAACAACCGGTACCAGCCGCTGCAAAATCAAGCCAAAATG
>a_L1PA2::chr4:92707177-92713200(-)
ATGGGGGAAAAACAGAACAGAAAAACTGGAAACTCTAAAAAGCAGAGCGTCTCTCCTCCT
CCAAAGGAACGCAGTTCCTCACCAGCAACAGAACAAAGCTGGATGGAGAATGACTTTGAC
GAGCTCAGAGAAGAAGGCTTCAGATGATCAAATTACTCTGAGCTATGGGAGGACATTCAA
ACCAAAGGCAAAGAAGTTGAAAACTTTGAAAAAAATTTAGAAGAATGTATAACTAGAATA
ACCAATACAGAGAAGTGCTTAAAGGAGCTGATGGAGCTGAAAACCAAGGCTCGAGAACTA
CGTGAAGAATGCAGAAGCCTCAGGAGCCGATGCGATCAACTGGAAGAAAGGGTATCAGCA
ATGGAAGACGAAATGAATGAAATGAAGCGAGAAGGGAAGTTTAGAGAAAAAAGAATAAAA
AGAAATCAGCAAAGACTCCAAGAAATATGGGACTATGTGAAAAGACCAAATCTACATCTG
ATTGGTGTACCTGAAAGTGATGGGGAGAATGGAACCAAGTTGGAAAACACTCTGCAGGAT
ATTATCCAGGAGAACTTCCCCAATCTAGCAAGGCAGGCCAACGTTCAGATTCAGGAAATA
CAGAGAATGCCACAAAGATACTCCTTGAGAAGAGCAACTCCAAGACACATAATTGTCAGA
TTCACCAAAGTTGAAATGAAGGAAAAAATGTTAAGGGCAGCCAGAGAGAAAGGTCGGGTT
ACCCTCAAAGGGAAGCCCATCAGACTAACAGCGGATCTCTCGGCAGAAACCCTACAAGCC
AGAAGAGAGTGGGGGCCAATATTCAACATTCTTAAAGAAAAGAATTTTCAACCCAGAATT
TCATATCCAGTCAAACTAAGCTTCATAAGTGAAGGAGAAATAAAATACTTTACAGACAAG
CAAATGCTGAGAGATTTTGTCACCACCAGTCCTGCCCTAAAATAGCTCCTGAAGGAAGCA
CTAAACATGGAAAGGAACAACCGGTACCAGCCACTGCAAAATCATGCCAAAATG
>a_L1PA2::chr10:22412818-22418868(-)
ATGGGGAAAAAACAGAACAGAAAAACTGGAAACTCTAAAAAGCAGAGCGCC---TCTCCT
CCAAAGGAATGCAGTTCCTCACCAGCAACGGAACAAAGCTGGATGGAGAATGACTTTGAC
GAGCTGAGAGAAGAAGGCTTCAGGCGATCAAATTACTCTGAGCTACGGGAGGACATTCAA
ACCAAAGGCAAAGAAGTTGAAAACTTTGAAAAAAATTTAGAAGAATGTATAACTAAAATA
ACCAATACAGAGAAGTGCTTAAAGGAGCTGATGGAGCTGAAAACCAAGGCTCGAGAACTA
CGTGAAGAATGCAGAAGCCTCAGGAGCCGATGCGATCAACTGGAAGAAAGGCTATCAGCA
ATGGAAGATGAAATGAATGAAATGAAGCGAGAAAGGAAGTTTAGAGAAAAAAGAATAAAA
AGAAATGAGCAAAGCCTCCAAGAAATATGGGACTATGTGAAAAGACCACATCTACGTCTG
ATTGGTGTACCTGAAAGTGATGGGGAGAATGGAACCAAGTTGGAAAACACTCTGCAGGAT
ATTATCCAGGAGAACTTCCCCAATCTAGCAAGGCAGGCCAACGTTCAGATTCAGGAAATA
CAGAGAACGCCACAAAGGTAATCCTCAAGAAGAGCAACTCCAAGACACATAATTGTCAGA
TTCACCAAAGTTGAAATGAAGGAAAAAATGTTAAGGGCAGCCAGAGAGAAAGGTCGGGTT
ACCCTCAAAGGGAAGCCCATCAGACTAACAGCGGATCTCTCGGCAGAAACCCTACAAGCC
AGAAGAGAGTGGGGGCCAATATTCAACATTCTTAAAGAAAAGAATTTTCAACCCAGAATT
TCATATCCAGCCAAACTAAGCTTCATAAGTGAAGGAGAAATAAAATACTTCACAGACAAG
CAAATACTGAGAGTTTTTGTCACCACCAGGCCTGCCCTAAAAGAGCTCCTGAAGGAAGCG
CTAAACATGGAAAGGAACAACCAGTACCAGCTGCTGCAAAATCATGCCAAAATG
>a_L1PA2::chr19:24576841-24582745(+)
ATGGGGAAAAAACAGAACAGAAAAACTGGAAACTCTAAAAAGCAGAGCGCCTCTCCTCCT
CCAAAGGAATGCAGTTCCTCACCAGCAACGGAACAAAGCTGGATGGAGAATGACTTTGAC
GAGTTGAGAGAAGAAGGCTTCAGATGATCAAATTACTCTGAGCTATGGGAGGACATTCAA
ACCAAAGGCAAAGAAGTTGAAAACTTTGAAAAAAATTTAGAAGAATGTATAACTAGAATA
ACCAATACAGAGGAGTGCTTAAAGGAGCAGATGGAGCTGAAAACCAAGGCTTGAGAACTA
TGTGAAGAATGCAGAAGCCTCAGGAGCTGATGTGATCAACTGCAAGAAGGG-TATCAGCA
ATGAAAGATGAAATGAATGAAATGAAGCGAGAAGGGAAGTTTAGAGAAAAAAGAATAAAA
AGAAATGAGCAAAGCCTCCAAGAAATATGCGACTATGTGAAAAGACCAAATCTACGTCTG
ATTGGTGTACCTGAAAGTGACGGGGAGGATGGAACCAAGTTGGAAAACACTCTGCAGGAT
ATTATCCAGGAGAACTTCTCCAATCTAGCAAGGCAGGCCAACGTTCAGATTAAGGAAATA
CAGAGAACGACACAAAGATACTCCTCGAGAAGAGCAACTCCAAGACATATAACTGTCAGA
TTCACCAAAGTTGAAATGAAGGAAAAAATGTTAAGGGCAGCCAGAGAGAAAGGTGGGGCT
ACCCTCAAAGGGAAGCCCATCAGACTAACAGTGGATCTCTGGGCAGAAACCCTACAAGCC
AGAAGAGAGTGGGGGCCAATATTCAACATTCTTAAAGAAAAGAATTTTCAACCCAGAATT
TCATATCCAGCCAAACGAAGCTTCGTGAGTGAAGGAGAAATAAAATAATTTACAGACAAG
CAAATGCTGAGAGATTTTGTCACCACCAGGCCTGCCATAAAAGAGCTCCTGAAGGAAGCG
CTAAACATGGAAAGGAACAACTGGTACCAGCCACTGCAAAATCATGCCAAAATG
>a_L1PA2::chrY:23106019-23112049(-)
ATGGGGAAAAAACAGAACAGAAAAACTGGAAAATCTACAAAGCAGAGCACCTCTCCTCCT
CTAAAGGAACGCCGTTCCTCACCAGCAACGGAATAAAGCTGGATGGAGAATGACTTTGAC
GAGCTGAGAGAAGAAGGCTTCAGATGATCAAATTACTCTGCGCTATGGGAGGACATTCAA
ACCAAAGGCAAAGAAGTTGAAAACTTTGAAAAAAATTTAGAAGAATGTATAACTAGAATA
ACCAATCCAGAGAAGTGCTTAAATGAGCTGATGGAGCTGAAAACCAAGGCTCCAGAACTA
CTAGAAGAATGCAGAAGCCTCAGGAGCCGATGCGATCAACTGGAAGAAAGGGTATCAGTG
ATGGAAGATGAAATGAATGAAATGAAGCGAGAAGGGAAGTCTAGAGAAAAAAGAATAAAA
AGAAATGAGCAAAGCCTCCGAGAAATATGGGACTATGTGAAAAGACCAAATCTATGTCTG
ATTGGTGTACCTGAAAGTGATGGGGAGAATGCAACCAAGTTGGAAAACACTCTGCAAGAT
ATTATCC-GGAGAACTTCCCCAATCTAGCAAGGCAGGCCAACGTTCAGATTCAGGAAATA
CAGAGAATGCCACAAAGATACTCCTCGAGAAGAGCAACTCCAAGACACATAATTGTCAGA
TTCACCAAAGTTGAAATGAAGGAAAAAATGTTAAGGGCAGCCAGAGAGAAAGGTCGGGTT
ACCCTCAAAGGGAAGCCCATCAGACTAACAGTGGATCTCTCAGCAGAAACCCTACAAGCC
AGAAGAGAGTGGGGGCCAATATTCAACGTTCTTAAAGAAAAGAATTTTCAACCCAGAATT
TCATATCCAGCCAAACTAAGCTTCATAAGTGAAGGAGAAATAAAATACTTTACAGACAAG
CAAATACTGAGAGATTTTTTCACCACCAGGCCTGCCTTACAAGAGCTCCTGAAGGAAGCA
GTAAACATGGAAAGGAACAACCGGTACCAGCCGCTGCAAAATCATGCCAAAATG
>a_L1PA2::chr6:115041886-115047916(-)
ATGGGGAAAAAACAGAACAGAAAAACTGGAAACTCTAAAAAGCAGAGTGCCTCTCCTCCT
CCAAAGGAACGCAGTTCCTCACCAGCAACGGAACAAAGCTGGATGGAGAATGACTTTGAC
GAGCTGAGAGAAGAAGGCTTCAGATGATCAAATTACTCTGAGCTACGGGAGGACATTCAA
ACCAAAGGCAAAGAAGTTGAAAACTTTGAAAAAAAATTAGAAGAATGTATAACTAGAATA
ACCAATACAGAGAAGTGCTTAAAGGAGCTGATGGAGCTGAAAACCAAGGCTCGAGAACTA
CGTGAAGAATGCAGAAGCCTCAGGAGCCAATGCAATCAACTGGAAGAAAGGGTATCAGCA
ATGGAAGATGAAATGAATGAAATGAAGTGAGAAGGGAAGTTTAGAGAAAAAAGAATAAAA
AGAAATGAGCAAAGCCTCCAAGAAATATGGGACTATGTGAAAAGACCAAATCTACATCTG
ATTGGTGTACCTGAAAGTGATGGGGAGAATGGAACCAAGTTGGAAAACACTCTGCAGGAT
ATTATCCAGGAGAACTTCCCCAATCTACCAAGGTAGGCCAACGTTCAGATTCAGGAAATA
CAGAGAACACCACAAAGATACTCCTCGAGAAGAGCAACTCCAAGACACATAATTCTCAGA
TTCACCAAAGTTGAAATGAAGGAAAAAATGTTAAGGGCAGCCAGAGAGAAAGGTCGGGTT
ACCCTCAAAGGGAAGCCCATCAGACTAACAGCGGATCTCTTGGCAGAAACCCTACAAGCC
AGAAGAGAGTGGGGGCCAATATTCAACATTCTTAAAGAAAAGAATTTTCAACCTAGAATT
TCATATCCAGCCAAACTAAGCTTCATAAGTGAAGGAGAAATAAAATCCTTTACACACAAG
CAAATGCTGAGAGATTTTGTCACCACCATGCCTGCCTTACAAGAGCTCCTGAAGGAAGCA
CTAAACATGGAAAGGAACAACCAGTACCAGCTGCTGCAAAATCATGCCAAAATG
>a_L1PA2::chr12:46814727-46820861(-)
ATGGGGAAAAAGCAGAGCAGAAAAACTGGAAACTCTAAAAAGCAGAGTGCCACTCCTCCT
CCAAAGGAACCCAGCTCCTCACCAGCAATGGAACAAAGCTGGACGGAGAATGACTTTGAC
GAGTTGAGAGAAGAAGGCTTCAGACGATCAAACTACTCAGAGCTTCAGGAGGAAATTCAA
ACCAAAGGCAAAGCAGTTGAAAACTTTGAAAAAAATTTAGATGAATGTATAACTAGAATA
TCCAATACAGAGAAGTGCTTAAAGGAGCTAATGGAGCTGAAAGCCAAGGCTCAAGAACAA
CGGGAAGAATGCAGAGGCCTCAGGAGCCGATGCGATCAACTGGAAGAAAGGGTATCAGTG
ATGGAAGATGAAATGAATGAAATGAAGTGAGAAGAGAAGTTTAGAGAAAAAAGAATAAAA
AGAAATGAACAAAGCCTCCAAGAAATATGGGACTATGTGAAAAGACCAAATCTACGTCTG
ATTGGTGTACCTGAAAGTGATGGGGAGAATGGAACCAAGTTGGAAAACACTCTGCAGGAT
AATATCCATGAGAACTTCCCCAATCTAGCAAGGCAGGCCAACATTCAGATTCAGGAAATA
CAGAGAACGCCACAAAGATACTCCTCGAGAAGAGCAACTCCAAGACACATAATTGTCAGA
TTCACCAAAGTTGAAATGAAGGAAAAAATGTTAAGGGCAGCCAGAGAGAAAGCTCGGGTT
ACCCACAAAGGGAAGCCCATCAGACTAACAGCGGATCTCTCGGCAGAAACTCTACAAGCC
AGAAGAGAGTGGGGGCCAATATTCAACATTCTTAAAGAAAAGAATTTTCAACCCAGAATT
TCATATCCAACCAAACTAAGCTTCATAAGTGAAGGAGAAATAAAATACTTTACAGACAAG
CAAATGCTGAGAGATTTTGTCA--ACCAGGCCTGCCCTAAAAGAGCTCCTGAAGGAAGCA
CTAAACATGGAAAGGAACAACCGGTACCAGCCACTGCAAAATCATGCCAAATTG
>a_L1PA2::chr11:55227392-55233413(+)
ATGGGGAAAAAACAGAACAGAAAAACTGGAAACTCTAAAAAGCAGAGCGCCTCTCCTCCT
CCAAAGGAACACAGCTCCTCACCAGCAATGGAACAAAGCTGGATGGAGAATGACCTTGAC
GAGCTGAGAGAAGAAGGCGTCAGATGATCAAATTACTCTGAGCTACGGGAGGACATTCAA
ACCAAAGGCAAAGAAGTTGAAAACTTTGAAAAAAAATTAGAAGAATGTATAACTAGAATA
ACAAATACAGAGAAGTGCTTAAAGGAGCTGATGGAGCTGAAAACCAAGGCTCAAGAACTA
CGTGAGGAATGCAGAAGCCTCAGGAGCTGATGCGATCAACTGGAAGAAAGGGTATCAGCA
ATGGAAGATGAAATGAATGAAATGAAGCGAGAAGGGAAGTTTAAAGAAAAAAGAATAAAA
AGAAATGAGCAAAGCCTCCAAGAAATATGGGACTATGTGAAAAGACCAAATCTATGTCTG
ATTGGTGTACCTGAAAGTGATGGGGAGACTGGAACCAAGTTGGAAAACACTCTGCAGGAT
ATTTTCCAGGAGAATTTCCCCAATCTAGCAAGGCAGGCCAACGTTCAGATTCAGGAAATA
CAAAGAACGCAACAAAGATACTCCTCAAGAAGAGCAACTCCAAGACACATAATTGTCAGA
TTCACCAAAGTTGAAATGAAGGAAAAAATGTTAAGGGCAGCCAGAGAGAAAGGTCGGGTT
ACCCTCAAAGGGAAGCCTATCAGACTAACAGCGGATCTCTTGGCAGAAACCCTACAAGCC
AGAAGAGAGTGGGGGCCAATATTCAACATTCTTAAAGAAAAGAATTTTCAACCCAGAATT
TCATATCCAGCCAAACTAAGCTTCATAAGTGAAGGAGAAATAAAATACTTTACAGACAAG
CAAATGCTCAGAGATTTTGTCACCACCAGGCCTGCCTTACAAGAGCTCCTGAAGGAAGCA
CTAAACATGGAAAGGAACAACTGGTACCAGCCACTGCAAAATCATGCCAAAATG
>a_L1PA2::chrX:57655821-57661842(+)
ATGGGGAAAAAACAGAACAGAAAAACCGGAAACTCTAAAAAGCAGAGCACCTCTCCTCCT
CCAAAGGAACGCAGTTCCTCACAAGCAACGGAACAAAGCTGGACGGACAATGACTTTGAC
GAGCTGAGAGAAGAAGCCTTCAGACGATCAAATTACTCTGAGCTACGGGAGGACATTCAA
ACCAAAGGCAAAGAAGTTGAAAACTTTGAAAAAAATTTAGAAGAATGTATAACTAGAATA
ACCAATACAGAGAAGTGCTGAAAGGAGCTGATGGAGCTGAAAACCAAGGCTCGAGAACTA
CGTGAAGAATGCAGAAGCCTCAGGAGCCAATGCGATCAACTGGAAGAAAGGGCATCAGTG
ATGGAAGATGAAATGAATGAAATGAAGCGAGAAGGGAAGTTTAGAGAAAAAAGAATAAAA
AGAAATCAGCAAAGCCTCCAAGAAATATGGGACTATGTGAAAAGACCAAATCTACGTCTC
ATTGGTGTGCCTGAAAGTGATGGGGAGGATGTAACCAAGTTGGAAAACACTCTGCAGGAT
ATTATTCAGGAGAACTTCCCCAATCTAGCAAGGCAGGCCAACGTTCAGATTCAGGAAATA
CAGAGAACGCCACAAAGATACTCCTCGAGAAGAGCAACTCCAAGACACATAATTGTCAGA
TTCACCAAAGTTGAAATGAAGGAAAAAATGTTAAGGGCAGTCAGAGAGAAAGGTCGGGTT
ACCCTCAAAGGGAAGCCCATCAGACTAACAGTGGATCTCTCAGCAGAAACCCTACAAGCC
AGAAGAGAGTGGGGGCCAATATTCAACATTCTTAAAGATAAGAATTTTCAAACCAGAATT
TCGTATACAGCCAAACTAAGCTTCATAAGTGAAGGAGAAATAAAATACTTTACAGACAAG
CAAATGCTGAGAGATTTTCTCACCACCAGGCCTGCCTTACAAGAGCTCCTGAAGGAAGCA
TTAAACATGGAAAGGAACAACCGGTACCAGCCGCTGCAAAATCATGCCAAAATG
>a_L1PA2::chr11:48766189-48772267(-)
ATGGGGAAAAAACAGAATAGAAAAACTGGAAACTCTAAAAAGCAGAGCATCTCTCCTCCT
CCAAAGGAACGCAGTTCCTCACCAGCAACGGAACAAAGCTGGACAGAGAATGACTTTGAC
GAGCTGAGAGAAGAAGGCTTCAGACGATCAAATTACTCTGAGCTACGGGAGGACATTCAA
ACCAAAGGCAAAGAAGTTGAAAACTTTGAAAAAAGTTTAGAAGAATGTATAACTAGAATA
ACCAATACAGAGAAGTGCTTAAAGGAGCTGATGGAGCTGAAAATCAAGGCACAAGAACCA
CGTGATGAATGCAGAAGCCTCAGGA-CCAATGTGATCAACTGGAAGAAAGGGTATCAGCA
ATGGAAGATGAAATGAATGAAATGAAGTGAGAAGGGAAGTTTAGAGAAAAAAGAATAAAA
AGAAATGAGCAAAGCCTCCAAGAAATATGGGACTATGTGAAAAGACCAAATCTACGTCTG
ATTGGTGTACCTGAAAGTGACGGGGAGAATGGAACCAAGTTGGAAAACACTCTGCAGGAT
ATTATCCAGGAGAACTTCCCCAATCCAGCAAGGCAGGCCAACGTTCAGATTCAGGAAATA
TAGAGAATGCTACAAAGATACTCCTCGAGAAGAGCAACTCCAAGACATATAATTGTCAGA
TTCACCAAAGTTGAAATGAAAGAAAAAATGTTAAGGGCAGCCAGAGAGAAAGGTTGGGTT
ACCCTCAAAGGGAAGCCCATGAGACTAACAGCAGATCTCTCAGCAGAAACCCTACAAGCC
AGAAGAGAGTGGGGGCCAATATTCAACATTCTTAAAGAAAAGAATTTTTGACCCAGAATT
TCATATCCAGCCAAACTAAGCTTCATAAGTGAAGGAGAAATAAAATACTTTACAGACAAG
CAAATGCTGAGAGATTTTGTAACCACCAGGCCTGCCCTAAAAGAGTTCCTGAAGGAAGTG
CTAAACATGGAAAGGAACAACCAGTACCAGCCACTGCAAAATCACGCCAAAATG
>a_L1PA2::chr10:42436311-42442298(+)
GTGGGGAAAAAACAGAACAGAAAAACTGGAAACTGTAAAAATCAGAGTGCTTCTCCTCCT
CCAAAGGAAGGCAGCTCCTCACCAGCAACGGAACAAAGCTGAACAGAGAATGACTTTGAC
GAGCTGAGAGAAGAAGGCTTCAGACAATCAAATTACTCTGAGCTACGGGAGG-CATTCAA
ACCAAAGGCAAAGAAGTTGAAAACTTTCAAAAAAATTTAGAAGAATGTATAACTAGATTA
ACCAATATAGAGAAGTGCTTAAAGGAGCTGATGGAGCTGAAAACCAAGGCTCAAGAACTA
CGTGAAGAATGCGGAAGCCTTAGGAGCCAATGCGATCAACTGGAAGAAAGGGTATCAGCA
ATGGAAGATGAAATGAATTAAATGAAGTGAGAAGGAAAGTTTAGAGAAAAAAGAATAAAA
AGAAACGAGCAAAGCCTCCAAGAAATATGGGACTATGTGAAAAGACCAAATCTACATCTG
ACTGGTGTACCTGAAAGTGATGGGGAGAATGGAACCAAGTTGGAAAACACTCTGCAGGAT
ATTATCCAGGAGAATTTCCCCAATCTAGCAAGGCCGCCCAACGTTCAGATTCAGGAAATA
AAGAGAATGCCACAAAGATACTCCTCGAGAAGAGCAACTCCAAGACACATAATTGTCAGA
TTCACCAAAGTTGAAATGAAGGAAAAAATGTTAAGGGCAGCCAGAGAGAAAAGTCGGGTT
ACCCTCAAAAGGAAGCCCATTAGACTAACAGTGGATCTCTCGGCAGAAACTCTACAAGCC
AGAAGAGAGTGGGGACCAATATTCAACTTTTTTAAAGAAAAGAATTTTCAACCCAGAATT
TCATATCCAGCCAAACTAAGCTTCATAAGTGAAGGAGAAATAAAATACTTTACAGACAAG
CAAATGCTGAGAGATTTTGTCACCACCAGGCCTGCCCTAAAAGAGCTCCTGAAGGAAGCG
CTAAACATAGAAAGG-ACAAACGGTACCAGCCGCTGCAAAATCATGCCAAAATG
>a_L1PA2::chrY:21535169-21541198(-)
ATGGGGAAAAAACAGAACAGAAAAACTGGAAACTCTAAAAAGCAGAGTGCCTCTCCTCCT
CCAAAGGAACGCAGTTCCTCACCAGCAACAGAACAAAGCTGGATGGAGAATGACTTTGAT
GAGCTGAGAGAAGAAGGCTTCAGATGATCAAATTATTCTGAGCTATGGGAGGACATTCAA
AACAAAGGCAAAGAAGTTGAAAACTTTGAAAAAAATTTAGAAGAATGTATAACTAGAATA
ACAAATACAGAGAAGTGTTTAAAGGAGCTGATGGAGCTGAAAACCAAGGCTCGAGAACTA
CGTGAAGAATGCAGAAGCCTCAGGAGCTGATGCGATCAACTGGAAGAAAGGGTATCAGTG
ATGGAAGATGAAATGAATGAAATGAAGCGAGAAAGGAAGTCTATAGAAAAAAGAATAAAA
AGAAATGAGCAAAGCCTCCAAGAAATATGGGACTATGTGAAAAGACCAAATCTACGTCTG
ATTGGTGCACCTGAAAGTGATGGAGAGAATGGAACCAAGTTGGAAAACACGCTACAGGAT
ATTATCCAGGAGAACTTCCCCAATCTAGCAAGGCAGGCCAACGTTCAGATTCAGGAAATA
CAGAGAACGCCACAAAGATACTCCTCGAGAAGAGCAACTCCAAGACACATAATTGTCAGA
TTCACCAAAGTTGAAATGAAGGCAAAAATATTAAGGGCAGCCAGAGAGAAAGGTCGGGTT
ACCCTCAAAGGGAAGCCCATGAGACTAACAGTGGATCTCTCGGCAGAAACCCTACAAGCC
AGAAGAGAGTGGGGGCCAATATTCAACACTCTTAAAGAAAAGAATTTTCAACCCAGAATT
TCATATCCAGCCAAACTAAGCTTCATAAGTGAAGGAGAAATAAAATACTTTACAGACAAG
CAAATGCTGAGAGATTTTGTCAACACCAGGCCTGCCTTACAAGAGCTCCTGAAGGAAGCG
CTAAACATGGAAAGGAACAACTGGTACCAGCCACTGCAAAATCATGCCAAAATG
>a_L1PA2::chr17:25426190-25432202(-)
ATGGGGAAAAAACAGAACAGAAAAACTGGAAACTCTAAAAAGCAAAGTGCCTCTCCTCCT
CCAAAGGAACGCAGTTCCTCACCAGCAACGGAACAAAGCTGGACAGAGAATGACTTTGAC
GAGCTGAGAGAAGAAGGCTTCAGACGATCAAATTACTCTGAGCTACAGGAGGACATTCAA
ACCAAAGGCAAAGAAGTTGAAAACTTTGAAAAAAATTTAGAAGACTGTATAACTAGAATA
ATCAATACAGAGAAGTGCTTAAAGATGCTGATGGAGCTGAAAACCAAGGCTCCAGAAGTA
CGTGAAGAATGCAGAAGCCTCAGGAGCTGACGTGATCAATTGGAAGAAAGGGTATCAGCG
ATGGAAGATGAAATGAATGAAACAAAGCAAGAAGGGAAGTTTAGAGAAGAAAGAATAAAA
AGAAATGAGCAAAGCCTCCAAGAAATATGGGACTATGTGAAAAGACCAAATCTACATCTG
ACTGGGGTACCTGAAAGCGATGGGGAGAATGAAACCAAGTTGGAAAACACTCTGCAGGAT
ATTATCCAGGAGAACTTCCCCAATCTAGCAAGGCAGGCCAACGTTCAGATTCAGGAAATA
CAGAGAACGCCACAAAGATACTCCTCAAGAAGAGCAACTCCAAGACACATAATTGTCAGA
TTCACCAAAGTTGAAATGAAGGAAAAAATGTTAAGGGCAGCCAGAGAGAAAGGTCAGGTT
ACCCTCAAAGGGAAGCCCATCAGACTAATAGCGGATCTCTCAGCAGAAACCCTACACGCC
AGAAGAGAGTGGGGGCCAATATTCAACATTCTTAAAGAAAAGAATTTTCAACCCAGAATT
TCATATCCAGCCAAACTAAGCTTCATAAGTGAAGGAGAAATAAAATACTTTACAGATAAG
CAAATGCTGAGAGATTTTGTCACCACCAGGCCTGCCCTAAAAGAGCTCCTGAAGGAAGCA
CTAAACATGGAAAGGAACAACCGGTACCAGTCACTGCAAAATCATGCCAAAATG
>a_L1PA2::chr8:43246217-43252223(-)
ACGGGGAAAAAACAGAACAGAAAAACTGGAAACTCTAAAAAGCAGAGCACCTCTCCTCCT
CCAAAGGAACGCAGTTCCTCACCAGCAACGGAACAAAGCTGGATGGAGAATGACTTTGAC
GAGCTGAGAGAAGAAGGCTTCAGACGATCAAATTACTCTGAGCTACGGGAGGACATTCAA
ACCAAAGGCAAAGAAGTTGAAAACTTTGAAAAATTTTTAGAAGAATGTATAACTAGAATA
ACCAATACAGAGAAGTGCTTAAAGGAGGTGATGGAGCCGAAAACCTAAGCTCGAGAACTA
TGTGAAGAATGCAGAAGCCTCAGGAGCTGATGCAATCAACTGGAAGAAAGGGTATCAGCG
ATGGAAGATGAAATGAATGAAATGAAGTGAGAAGGGAAGTTTAGAGAAAAAAGAATAAAA
AGAAATGAGCAAAGCCTCCAAGAAATATGGGACTATGTGAAAAGACCAAATCTACGTCTG
ATTGGTGTACCTGAAAGTGACGGGGAGAATGGAACCAAGTTGGAAAACACTCTGCAGGAT
ATTATCCAGGAGAACTTCCCCAATCTAGCAAGGCAGGCCAACATTCACATTCAGGAAATA
CAGAGATCACCACAAAGATACTCCTCGAGAAGAGCAACTCCAAGACACATAATTGTCAGA
TTCACCAAAGTTGAAATGAAGGAAAAAATGTTAAGGGCAGCCAGAGAGAAAGGTCGGATT
ACCCTCAAAGGGAAGCCCATCAGACTAACAGCGGATCTCTCAGCAGACACTCTACAAGCC
AGAAGAGAGTAAGGGCCAATATTCAACATTATTCAAGAAAAGAATTTTCAACCCAGAATT
TCATATCTAGCCAAACTAAGCTTCATAAGTGAAGGAGAAATAAAATACTTTACAGACAAG
CAAATGCTGAGAGATTTTGTCACCACCAGGCCTGCCCTAAAAGAGCTCCTGAAGGAAGCG
CTAAACATGGAAAGGAACAACGGGTACCAGCCGCTGCAAAATCATGCCAAAATG
>a_L1PA2::chr8:36265636-36271786(-)
ATGGGAAAAATACAGAGCAGAAAA-CTGGAAACTCTAAAAATCAGAGCACCTCTCCTCCT
CCAAAGGAACACAGCGCCTCACCAGCAACAGAACAAAGCTGGACGGAGAGTGACTTTGAC
GAGTTGAGACAAGAAGGCTTCAGATGATCAAACTACTCCGAGCTACAGGAGGAAATTCAA
ACCAATGGCAAAGAAGTTAAAAGCTTTGAAAAAAAATTAGAAGAATGGATAACTAGAATA
ACCAATGCAGAGAAGTCCTTAAAGGACCTGATGGAGCTGAAAATCAAGGCATGAGAACTA
CGTGACGAATGCAGAAGCCACAGTAGCCGATGTGATCAACTGGAAGAAAGGGTATCAGTG
ATGGAAGATGAAATGAATGAAATGAAGCATGAAGAGAAGTTTAGAGAAAAAAGTATAAAA
AGAAACAATCAAAGCCTCCAAGACATATGGGACTATGTGAAAAGACCAAATCTACATCTG
ATTGGTGTACCTGAAAGTGACGGGGAGAATGGAACCAAGTCAGAAAACACCCTGCAGGAT
ATTATCCAGGAGAACTTCCCCAATCTAGCAAGGCAGGCCAACATTCAAATTCAGGAAATA
CAGAGAACGCCACAAAGATACTCCTCGAGAACAGCAACTCCAAGACACATAATTGTCAGA
TTCACCAAAGTTGAAATGAAGGAAAAAGTGTTAAGGGCAGCCAGAGAGAAAGGTCGGGTT
ACCCACAAAGGGAAGCCCATCAGACTAACAGCAGATCTCTCAGCAGAAACTCTACAAGCC
AGAAGAGAGTAGGAACCAATATTCAACATTCTTAAAGAAAAGAATTTTCAACCCAGAATT
TCATATCCAGCCAAACTCAGCTTCATAAGTGAAGGAGAAATAAAATACTTTACAGACAAG
CCAATGCTGAGAGATTTTGTCACCACCAGGCCTGCCCTAAAAGAGCTCCTGAAGGAAGCG
CTAAACATAGAAAGGAACAACCGGTACCAGCCACTGCAAAAACATGCCAAATTA
>a_L1PA2::chr8:43162428-43168419(-)
ATGGGGAAAAAACAGAACAGAAAAACTGGAAACTCTAAAAAGCAGAGCATCTCTCCTCCT
CCAAAGGAACGCAGTTCCTCACCAGCAACGGAACAAAGCTGGATGGAGAATGACTTTGAC
AAGCTGAGAGAAGAAGGCTTCAGACGATCAAATTACTCTGAGCTGCAGGAGGACATTCAA
ACCAAAGGCAAAGAAGTTGAAAACTTCGAAAAAAATTTAGAAGAATGTATAATTAGAATA
ACCAATACAGAGAAGTGCTTAAAGGAGGTGATGGAGCTGAAAACCAAGGCTCGAGAACTA
CGTGAAGAATGCAGAAGCCTCAGGGGCCGATGTGATCAACTGGAAGAAAGGGTATCAATG
ATGGAAAATGAAATGAATGAAATGAAGCGAGAAGGGAAGTTTAGAGAAAAAAGAATAAAA
AGAAATGAGCAAAGCCTCCAAGAAATATGGGACTATGTGAAAAGACCAAATCTACGTCTG
ATTGGTGTACCTGAAACTGACGGGGAGAATGGAACCAAGTTGGAAAACACTCTGCAGGAT
ATTACCCAGGAGAACTTTCCCCATCTAGCAAGGCAGGCCAACTTTCAGATTCAGGAAATA
CAGAAAATGCCACAAAGATACTCCTCGAGAAGAGCAACTCCAAGACACATAATTGTGAGA
TTCACCAAAGTTGAAATGAAGGAAAAAATGTTAAGGGCAGCCAGAGAGAAAGGTCGGATT
ACCCTCAAAGGGAAGCCCATCAGACTAACAGCGGATCTCTCAGCAGAAACTCTACAAGCC
AGAAGAGAGTGGGGGCCAATATTCAACATTCTTCAAGAAAAGAATTTTCAACCCAGAATT
TCATATCCAGCCAAACTAAGCTTCATAAGCAAAGGAGAAATAAAATACTTTACAGACAAG
CAAATGCTGAGAGATTTTGTCACCACCAGGCCTGCCCTAAAAGAGCTCCTGAAGGAAGTG
CTAAACATGGAAAGGAACAACGGGTACCAGCCGCTGAAAAATCATGCCAAAATG
>a_L1PA2::chr8:2263735-2269787(-)
ATGGGGAAAAAACAGAACAGAAAAATTGGAAACTCTAAAAAGCAGAGTGCCTCTCCTCCT
CCAAAGGAACGCAGCTCCTCACCAGCAACGGAAGAAAGCTGGACGGAGAATGACTTTGAC
GAGCTGAGAGAAGAAGGCCTCAGATGATCAAATTACTCTGAGCCATGGGAGGACATTCAA
ACCAAAGGTAAA-AAGTTGAAAACTTTGAAAAAAATTTAGAAGAATGTATAACTAGAATA
ACCAATACAGAGAAGTGCTTAAAGGAGCTGATGGAGCTGAAAACCAAGGCTCGAGAACTA
CGTGAAGAATGCAGAAGCCTCAGGAGCCGATGCGATCAACTGGAAGAAAGGGTATCAGCA
ATGGAAGATGAAATGAATGAAATGAAGCAAGAAGGGAAGTTTAGAGAAAAAAGAATAAAA
AGAAATGAGCAAAGCCTCCAAGAAATATGGGACTATGTGAAAAGACCAAATCTACGTCTG
ATTGGTGTACCTGAAAGTGATGGGGAGAATAGAACCAAGTTGGAAAACACTCTGCAGGAT
ATTATCCAGGAGAATTTCCCCAATCTAGAAAGGCAGGCCAACGTTCAGATTCAGGAAATA
CAGAGAACGCCACAAAGATACTCCTCGAGAAGAGCAACTCCAACACAGGTAATTGTCAGA
TTCACCAAAGTTGAAATGAAGGAAAAAATGTTAAGGGCAGCCAGAGAGAAAGGTCGGGTT
ACACTAAAAGGGAAGCCCATCAGACTAACAGTGGATCTCTCGGCAGAAACTCTACAAGCC
AGAAGAGAGTGGGGACCAATATTCAACATTCTTAAAGAAAAGAATTTTCAACCCAGAATT
TCATATCCAGCCAAACTAAGCTTCGTAAGTGAAGGAGAAATAAAATACTTTACGGACAAG
CAAATGCTGAGAGATTTTGTCACCACCAGGCCTGCCCTAAAAGAGCTCCTGAAGGAAGCG
CTGAACATGGAAAGGAACCACCGGTACCGGCTGCTGCAAAATCATGCCAAAATG
>a_L1PA2::chrX:104148982-104155059(-)
ATGGGGAAAAAACAGAACAGAAAAACTGGAAACTCTAAAAAGCAGAGCACCTCTCCTCCT
CCAAAGGAACGCAATTCCTCACCAGCAACGGAACAAAGCTGGACAGAGAATGACTTTGAC
GAGCTGAGAGAAGAAGGCTTCAGACGATCAAATTACTCTGAGCTACGGGAGGACATTCAA
ACCAAAGGCAAAGATGTTGAAAACTTTGAAAAAAATTTAGAAGAATGTATAACTAGAATA
AACAATACAGAGAAGTGCTTAAAGGAGCTGATGGAGCTGAAAACCAAGGCTCGAGAACTA
CGAGAATAATGCAGAAGCCTCAGGAGCCAATGCGATCAACTGGAAGAAAGGGTATCAGTG
ATGGAAGACGAAATGAATGAAATGAAGCGAGAAGGGAAGTTTAGAGAAAAAAGAATAAAA
AGAAATGAGCAAAGCCTCCAAGAAATATGGGACTATGTGAAAAGACCAAATCTACGTCTG
ATTGGTGTACCTGAAAGTGACGGGGAGAATGGAACCAAGTTGGAAAACACTCTGCAGGAT
ATTATCCAGGAGAACTTCCCCAATCTAGCAAGGCAGGCCAACATTCAGATTCAGGAAATA
CAGTGAACGCCACAAAGATACTCCTCGAGAAGAGCAACTCCAAGACACAAAATTGTCAGA
TTCACCAAAGTTGAAATGAAGGAAAAAATGTTAAGGGCAGCCAGAGAGAAAGGTCGGGTT
ACCCTCAAAGGGAAGCCCATCAGACTAACAGCGGATCTCTCAGCAGAAACCCTACAAGCC
AGAAGACAGTGGGGGCCAATATTCAACATTCTTAAAGAAAAGAATTTTCAACCCAGAATT
TCATATCCAGCCAAACTAAGCTTCATAAGTGAAGGAGAAATAAAATACTTTACAGACGAG
CAAATGCTGAGAGATTTTGTCACCACCAGGCCTGCCCTAAAAGAGCTCCTGAAGGAAGTG
CTAAACATGGAAAGGAACAACCGGTACCAGCCACTGCAAAATCACGCCAAAATG
>a_L1PA2::chr11:51164742-51170764(-)
ATGGGGAAAAAACAAAACAGAAAAACTGGAAACTCTAAAAAGCAGAGCGCCTCTCCTCCT
CCAAAGGAACGCAGTTCCTCACCAGCAATGGAACAAAGCTGGATGGAGAATGACTTTGAC
GAGCTGAGAGAAGAAGGCTTCAGACGATCAAATTACTCTGAGCTACGGGAGGACATTCAA
ACCAAAGGTAAAGAAGTTGAAAACTTCGAAAAAAAATTAGAAGAATGTATAACTAGAATA
ACCAATACAGAGAAGTGCTTAAAGGAGCTGATGGAGATGAAAACCAAGGCTCGAGAACTA
CGTGAAGGATGCAGAAACTTCAGGAGCCGATGCAATCAACTGGAAGAAAGGGTATCAGCA
ATGGCAGATGAAATGAATGAAATGAAGTGAGAAGGGAAGTCTAGAGAAAAAAGAATAAAA
AGAAACGAGCAAAGCCTCCAAGAAATATGGGACTATGTGAAAAGACCAAATCTATGTCTG
ATTGGTGTACCTGAAAGTGATGCGGAGAATGGAACCAAGTTGGAAAACACTCTGCAGGAT
ATTATCCAGGAGAACTTCCTCAATCTAGCAAGGCAGGCCAACGTTCAGATTCAGGAAATA
CAGAGAATGCCACAAAGATACTCCTCGAGAAGAGCAACTCCAAGACACATAATTGTCAGA
TTCACCAAAGTTGAAATGAAGGAAAAACTGTTAAGGGCAGCCAGAGAGAAAGGTCGGGTT
ACCCTCAAAGGGAAGCCCATCAGACTAACAGCGGATCTCTTGGCAGAAACCCTACAAGCC
AGAAGAGAGTGGGGGCCAATATTCAACATTCTTAAAGAAAAGAATTTTCAACCCAGAATT
TCATATCCAGCCAAACTAAGCTTCATAAGTGAAGGAGAAATAAAATCCTTTACAGACAAG
CAAATGCTGAGAGATTTTGTCACCACCAGGCCTGCCTTACAAGAGCTCCTGAAGGAAGCA
CTAAACATGGAAAAGAACAACCGGTACCAGCCACTGCAAAATCATGCCAAAATG
>a_L1PA2::chr11:54714442-54720464(+)
ATGGGGAAAAAACAAAACAGAAAAACTGGAAACTCTAAAAAGCAGAGTGCCTCTCCTCCT
CCAAAGGAACGCAGTTCCTCACCAGCAATGGAACAAAGCTGGATGGAGAATGACTTTGAC
GAGCTGAGAAAAGAAGGCTTCAGACGATCAAATTACTCTGAGCTACGGGAGGACATTCAA
ACCAAAGGTAAAGAAGTTGAAAACTTCGAAAAAAAATTAGAAGAATGTATAACTAGAATA
ACCAATACACAGAAGTGCTTAAAGGAGCTGATGGAGATGAAAACCAAGGCTCGAGAACTA
CGTGAAGGATGCAGAAACCTCAGGAGCCGATGCAATCAACTGGAAGAAAGGGTATCAGCA
ATGGCAGATGAAATGAATGAAATGAAGTGAGAAGGGAAGTCTAGAGAAAAAAGAATAAAA
AGAAACAAGCAAAGCCTCCAAGAAATATGGGACTATGTGAAAAGACGAAATCTACGTCTG
ATTGGTGTACCTGAAAGTGATGCGGAGAATGGAACCAAGTTGGAAAACACTCTGCAGGAT
ATTATCCAGGAGAACTTCCCCAATCTAGCAAGGCAGGCCAACGTTCAGATTCAGGAAATA
CAGAGAATGCCACAAAGATACTCCTCGAGAAGAGCAACTCCAAGACACATAATTGTCAGA
TTCACCAAAGTTGAAATGAAGGAAAAACTGTTAAGGGCAGCCAGAGAGAAAGGTCGGGTT
ACCCTCAAAGGGAAGCCCATCAGACTAACAGCGGATCTCTTGGCAGAAACCCTACAAGCC
AGAAGAGAGTGGGGGCCAATATTCAACATTCTTAAAGAAAAGAATTTTCAACCCAGAATT
TCATATCCAGCCAAACTAAGCTTCATAAGTGAAGGAGAAATAAAATCCTTTACAGACAAG
CAAATGCTGAGAGATTTTGTCACCACCAGGCCTGCCTTACAAGAGCTCCTGAAGGAAGCA
CTAAACATGGAAAAGAACAACCGGTACCAGCCACTGCAAAATCATGCCAAAATG
>a_L1PA2::chr11:17050037-17056202(-)
ATGGGGAAAAAACAGAGCAGAAAAACTGGAAACTCTAAAAATCAGAGCGCCTCTCCTCCT
CCAAAGGAACACAGCTCCTCACCAGCAACAGAACAAAGCTGGATGGAGAATGACTTTGAC
GAGTTGAGAGAAGAAGGCTTCAGATGATCAAACTAATCCAAGCTAAAGAAGGAAGTTCGA
ACCCATGGTAAAGAAGTTAAAAACCTTGAAAAAAAATTAGACAAATGGCTAACTAGAATA
ACCAATGCAGAGAAGTCCTTAAAGGACCTGATGGAGCTGAAAACCAAGGCACGAGAACTA
CATGACGAATGCACAAGCCTCAGTAGCCGATTTGATCAACTAGAAGAAAGGGTATCAGTG
ATGGAAGATGAAATGAATGAAATGAAGCGAGAAGAGAAGTTTAGAGAAAAAAGAATAAAA
AGAAATGAACAAAGCCTCCAAGAAATATGGGACTATGTGAAAAGACCAAATCTACGTCTG
ATTGGTGTACCTGAAAGTGATGGGGAGAATGGAACCAAGTTGGAAAACACTCTTCAGGAT
ATTATCCAGGAGAACTTCCCCAATCTAGCAAGGCAGGCCAACATTCAAATTCAGGAAATA
CAGAGAATGCCACAAAGATACTCCTCGAGAACAGCAACTCCAAGA-ACATAATTTTCAGA
TTCACCAACGTTGAAATGAAGGAAAAAATGTTAAGGGCAGCCAGAGAGAAAGGTTGGGTT
ACCCACAAAGGGAAGCCCATCAGACTAACAGCTGATTTCTCGGCAGAAACTCTACAAGCC
AGAAGAGAGTGGGGGCCAATATTCAACATTCTTAAAGAAAAGAATTTTCAACCCAGAATT
TCATATCCAGCCAAACTAAGCTTCATAAGTGAAGGAGAAATAAAATCCTTTACAGACAAG
CAAATGCTGAGAGATTTTGTCACCACCAGGCCTGCCCTAAAAGAGCTCCTGAAGGAAGCA
CTAAACATGGAAAGGAACAACCGGTACCAGCCACTGCAAAAACATGCCAAATTG
>a_L1PA2::chr7:62319285-62325304(+)
ATGGGGAAAAAACAGAACAGAAAAGCTGGCAACTCTACAAAGCAGAGCACCTCTCCTCCT
CCAAAGGAATGCAGTTCCTCACCAGCAATGGAACAAAGCTGGATGGAGAATGACTTTGAC
GAGTTGAGAGAAGAAGGCTTCACATGATCAAATTACTCTGAGCTACGGGAGGACATTCAA
ACCAAAGGCAAAGAAGTTGAAAACTTTGAAAAAAATTTAGAAGAATGTATAACTAGAATA
ACCAATACAAAGAAGTGCTTAAAGGAGCTGATGGAGCTGAAAACCAAGGTTCAAAAACTA
CGTGAAGAATGCAGAAGCCTCAGGAGCCGATGTGATCAACTGGAAGAAAGGGTACCAGCA
ATGGAAGATGAAATGAATGAAATGAAGTGAGAAGGGAAGTTTAGAGAAAAAAGAATTAAA
AAAAATGAGCAAAGCATCCAAGAAATATGGGACTATGTGAAAAGACCAAATCTACGTCTC
ATTGGTGTACCTGAAAGTGATGGGGAGAATGGAACCAAGTTGGAAAACACGCTGCAGGAT
ATTATCCAGGAGAACTTCCCCAATCTAGCAAGGCAGGCCAACATTCAGATTCAGGAAATA
CAGAGAACACCACAAAGATACTCCTCGAGAAGAGCAACTCCAAGACACATAATTGTCAGA
TTCACCAAAGTTGAAATGAAGGAAAAAATGTTAAGGGCAGCCAGAGAAAAAGGTCGGGTT
ACTCTCAAAGGGATGCCCATCAGACTAACAGCAGATCTCTCAGCAGAAACCCTACAAGCC
AGAAGAGAGTGGGGGCCAATATTCAACATTCTTAAAGAAAAGAATTTTCAATCCAGAATT
TCATATCCAGCCAAACTAAGATTCATAAATGAAGGAGAAATAAAACCCTTTACAGACAAG
CAAATGCTGAGAGATTTTGTCACCACCAGGCCTGCCGTAAAAGAGCTCCTGAAGGAAGCG
CTAAATATGGAAAGGAACAACAGGTACCAGCCGCTACAAAATCATGCCAAAATG
>a_L1PA2::chr8:4711928-4717941(+)
ATGGGGAAAAAACAGAACAGAAAAACTGGAAACTCCAAAAAGCAGAGCGCCTCTCCTCCT
CCAAAGGAACGCAGTTCCTCACCAGCAACGGAACAAAGCTGGATGGAGAATGACTTTGAC
GAGCTGAGAGAAGAAGGCTTCAGACGATCAAATTACTCTCAGCTACGGGAGGACATTCAA
ACGAAAGGCAAAGAAGTTGAAAACTTTGAAAAAAATTTAGAAGAATGTATAACTAGAATA
ACCAATACCAAGAACTGCTTAAAGGAGCTGATGGAGCTGAAAACCAAGGCGCGAGAACTA
CGTGAAGAATGCAGAAGCCTCTGGAGCCAATGCAATCAACTGGAAGATAGGGTATCAGCG
ATGGAAGATGAAATGAATGAAATGAAGCGAGAAGGGAAGTCTAGAGAAAAAAGAATAAAA
AGAAATGAGCAAAGCCTCCAAGAAATAAGGGACTATGTGAAAAGACCAAATCTACGTCTG
ATTGGTGTACCTGAAAGTGATGGGGAGAATGGAACCAAGTTGGAAAACACTCTGCAGGAT
ATTATCCAGGAGAACTTCCCCAATCTAGCAAGGCAGGCCAACGTTCAGATTCAGGAAATA
CAGAGAACGCCACAAAGATACTCCTCGAGAAGAGCAACTCCAAGACACATAATTGTCAGA
TTCACCAAAGTTGAAATGAAGGAAAAAATGTTAAGGGCAGCCAGAGAGAAAGGTCGGGTT
ACCCTCAAAAGGAAGCCCATCAGAGTAACAGCGGATCTCTCGACAGAAACCCTGCAAGCC
AGAAGAGAGTGGGGGCCAATATTCAACATTCTTAAAGACAAGAATTTTCAACCCAGAATT
TCATATCCAGCCAAACTAAGCTTCATAAGTGAAGGAGAAATAAAATCCTTTGCAGACAAG
CAAATGCTGAGAGATTTTGTCACCACCAGGCCTGCCTTACAAGAGCTCCTGAAGGAAGCA
CTAAACATGGAAATGAACAAACGGTACCAGCTGCTGCAAAATCATGCCAAAATG
>a_L1PA2::chr7:113382955-113388955(+)
ATGGGGAAAAAACAGAACAGAAAAACTGGAAACTCTAAAAAGCAGAGCGCCTCTCCTCCT
CCAAAGGAACGCAGTTCCTCAACAGCAATGGAACAAAGCTGGATGGAGAATGACTTTGAC
GAGCTGAGAGAAGAAGGCTTCAGAGGATCAAATTACTCTGAGCTATGGGAGGACATTCAA
ACCAAAGGCAAAGAAGTTGAAAACTTTGAAAAAAATTTAGAAGAATGTATAACTAGAATA
ACCAATACAGAGAAGTGCTTAAAGGAGCTGATGGAGCTGAAAACCAAGGCTCAAGAACTA
CGTGAAGAATGCAGAAGCCTCAGGAGCCGATGCGATCAACTGGAAGAAAGGGTATCAGCG
ATGGAAGATGAAATGAATGAAATGAAACGAGAAGGGAAGTTTAGAGAAAAAAGATTAAAA
AGAAATGAGCAAAGCCTCCAAGAAATATGGGACTATGTGAAAAGACCAAATCTACGTCTG
ATTGGTGTACCTGAAAGTGATGGGGAGAATGGAACCAAGTTGGAAAACACTCTGCAGGAT
ATTATCCAGGAGAACTTCCCCAATCTAGCAAGGCAGGCCAACCTTCAGATTCAGGAAATA
CAGAGAACGCCACAAAGATACTCCTCTAGAAGAGCAACTCCAAGACACATAATTGTCAGA
TTCACCAAAGTTGAAATGAAGGAAAAAATGTTAAGGGCAGCCAGAGAGAAAGGTCGGGTT
ACCCTCAAAGGGAAGCCCATCAGACTAACAGCGGATCTCTCGGCAGAAACCCTACAAGCC
AGAAGAGAGTGGGGGCCAATATTCAACATTCTTAAAGAAAAGAATTTTCAACCCAGAATT
TCATATCCAGCCAAACTAAGCTTCATAAGCAAAGGAGAAATAAAATACTTTACAGATAAG
CAAATGCTGAGAGATTTTGTCACCACCAGGCCTGCCGTACAAGAGCTCCTGAAGGAAGCG
CTAAACATGGAAAGGAACAACCGGTACCAGCCGGTGCAAAATCATGCCAAAATT
>a_L1PA2::chr6:65099653-65105689(+)
ATGGGGAAAAAACAGAACACAAAAACTGGAAACTCTAAAAAGCAGAGCGCCTCTCCTCCT
CCAAAGGAACGCAGTTCCTCACCAGCAACGGAACAAAGCTGGATGGAGAATGACTTTGAC
GAGCTGAGAGAAGAAGGCTTCAGACGATCAAATTACTCTGAGCTACGGGAGGACATTCAA
ACCAAAGGCAAAGAAGTTGAAAACTTTGAAAAAAATTTAGAAGAATGTATAACTAGAATA
ACCAATACAGAGAAGTGCTTAAAGGAGCTGATGGAGCTGAAAACCAAGGCTCGAGAACTA
CGTGAAGAATGCAGAAGCCTCAGGAGCCGATGCGATCAACTGAAAGAAAGGGTATCAGTG
ATGGAAGATGAAATGAATGAAATGAAGCGAGAAGGGAAGTTTAGAGAAAAAAGAATAAAA
AGAAAGGAGCAAAGCCTCCAAGAAATATGGGACTATGTGAAAAGACCAAATCTACGACTG
ATTGGTGTACCTGAAAGTGATGGGGAGAATGGAACCAAGTTGGAAAACACTCTGCAGGAT
ATTATCCAGGAGAACTTCCCCAATCTAGCAAAGCAGGCCAACATTCAGATTCAGGAAATA
CAGAGAACGCCACAAAGATACTCCTCGAGAAGAGCAACTCCAAGACACATAATTGTCAGA
TTCACCAAAGTTGAAATAAAGGAAAAAATGTTAAGGGCAGCCAGAGAGAAAGGTCGGATT
ACCCTCCAAGGGAAGCCCATCAGACTAACAGCAGATCTCTCGGCAGAAACCCTACAAGCC
AGAAGAGAGTGGGGGCCAATATTCAACATTCTTAAAGAAAAGAATTTTCAACCCAGAATT
TCATATCCAGCCAAACTAAGCTTCATAAGCGAAGGAGAAATAAAATACTTTACAGTCAAG
CAAATGCTGAGAGATTTTGTCACCACCAGGCCTGCCCTAAAAGAGCTCCTGAAGGAAGCG
CTAAACATGGAAAGGAACAACCCGTACCAGCCGCTGCAAAATCATGCCAAAATG
>a_L1PA2::chr2:117913610-117919627(+)
ATGGGGAAAAAACAGAACAGAAAAACTGGAAACTCTAAAAAGCAGAGTGCCTCTCCTCCT
CCAAAGGAACGCAGTTCCTCACCAGCAACAGAACAAAGCTGGATGGAGAATGACTTTGAC
GAGCTGAGAGAAGAAGGCTTCAGACGATCAAATTACTCTGAGCTATGGGAGGACATTCAA
ACCAAAGGCAAAGAAGTTGAAAACTTTG-AAAAAATTTAGAAGAATGTATAACTAGAATA
ACCAATACAGAGAAGTGCTTAAAGGAGCTGATGGAGCTGAAAACCAAGGCTCGAGAACTA
CGTGAAGAATGCAGAAGCCTCAGGAGCCGATGCGATCAACTGGAAGAAAGGGTATCAGCG
ATTGAAGATGAAATGAATGAAATGAAGTGAGAAGGGAAGTTTAGAGAAAAAAGAATAAAA
AGAAATGAGCAAAGCCTCCAAGAAATATGGGACTATGTGAAAAGACCAAATCTACATCTG
ACTGGGGTACCTGAAAGCGATGGGGAGAATGGAACCAAGTTGGAAAACACTCTGCAGGAT
ATTATCCAGGAGAACTTCCGCAATCTAGCAAGGCAGGCCAACGTTCAGATTCAGGAAATA
CAGAGAATGCCACAAAGATACTCCTCGAGAAGAGCAACTCCAAGACACATAATTGTCAGA
TTCACCAAAGTTGAAATGAAGGAAAAAATGTTAAGGGCAGCCAGAGAGAAAGGTTGGGTT
ACCCTCAAAGGGAAGCCCATCAGACTAACAGCAGATCTCTCGGCAGAAATCCTACAAGCC
AGAAGAGAGTGGGGGCCAATATTCAACATTCTTAAAGAAAAGAATTTTCAACCCAGAATT
TCATATCCAGCCAAACTAAGCTTCATAAGCGAAGGAGAAATAAAATACTTTACAGACAAG
CAAATGCTGAGAGATTTTGTCACCACCAGGCCTGCCCTAAAAGAGCTCCTGAAGGAAGCA
CTAAACATGGAAAGGAACAACCGGTACCAGCCGCTGCAAAATCATGCCAAAATG
>a_L1PA2::chrY:8002359-8008376(-)
ATGGGGAAAAAACAGAATAGAAAAACTGGAAACTCTAAAAATCAGAGCGCCTCTCCTCCT
CCAAAGGAATGCAGCTCCTCACCAGCAATGGAACAAAGCTGGATGGAGAATGACTTTGAC
AAGCTGAGAGAAGAAGGCTTCAGACGATCAAATTACTCTGAGCTACAGGAAGACATTCAA
ACCAAAGGCAAAGAAGTTGAAAACTTTGAAAAAAATTTAGAAGAATGTATAACTAGAATA
ACCAATACAGAGAAGTGCTTAAAGGAGCTGATGGAGCTGAAAACCAAGGCTCGAGAACTA
CGTGAAGAATGCAGAAGCCTCAGGAGCCGAGGTGATCAAGTGGAAGAAAGGGTATCAGGA
ATGGAAGATGAAATGAATGAAATGAAGCGAGAAGGAAAGTTTAGAGAAAAAAGAATAAAA
AGAAACGAGCAAAGCCTCCAAGAAATATGGGACTATGTGAAAAGACCAAATCTACGTCTG
ATTGGTGTACATGAAAGTGATGGGGAGAATGGAACCAAGTTGGAAAACACTCTGCAGGAT
ATTATCCAGGAGAATTTCCCCAATCTAGCAAGGCAGGCCAACATTCAGATTCAGGAAATA
CAGAGAGCACCACAAAGATACTCCTTGAGAAGAGCAACTCCAAGACACGTAATTGTCAGA
TTCACCAAAGTTGAAATGAAGGAAAAAATGTTAAGGGCAGCCAGAGAGAAAGGTCGGGTT
ACCCTCAAAGGGAAGCCCATCAGACTAACAGCAGATCTCTCGGCAGAAACCCTACAAGCC
AGAAGAGAGTGGGGGCCAATATTCAACATTCTTAAAGAAAACAATTTTCAACCCAGAATT
TCATATTCAGCCAAACTAAGCTTCATAAGTGAAGGAGAAATAAAATACTTTACAGACAAG
CAAATGCTGAGAGATTTTGTCACCACCAGGCCTGCCCTAAAAGAGCTCCTGAAGGAAGCA
CTAAACATAGAAAGGAACAACCGTTACCAGCCACTGCAAAATCATGCCAAAATG
>a_L1PA2::chr7:32722290-32728327(-)
ATGGGGAAAAAACAGAACAGAAAAACTGGAAACTCTAAAAAGTAGAGCGCCTCTCCTCCT
CCAAAGGAACGCAGTTCCTCACCAGCAATGGAACAAAGCTGGATGGAGAATGACTTTGAG
GAGCTGAGAGAAGAAGGCTTCAGACGATCAAATTACTCTGAGCTACGGGAGGACATTCAA
ACCAAAGGCAAAGAAGTTGAAAACTTTGAACAAAATTTAGAAGAATGTATAACTAGAATA
ACCAATACAGAGAAGTGCTTAAAGGAGCTGATGGAGCTGAAAACCAAGGCTCGAGATCTA
CGTGAAGAATGCAGAAGCCTCAGGAGCCGATGTGATCAACTGGAAGAAAGGATATCAGTG
ATGGAAGATGAAATGAATGAAATGAAGCGAGAAGGGAAGTCTAGAGAAAAAAGAATAAAA
AGAAATGAGCAAAGCCTCCAAGAAATATGGGACTATGTGAAAAGACCAAATCTACGTCTG
ATTGGTGTACCTGAAAGTGATGGGGAGAATGGAACCAAGTTGGAAAACACTCTGCAGCAT
ATTATCCAGGAGAACTTCCCCAATCTAGCAAGGCAGGCCAACGTTCAGATTCAGGAAATT
CAGAGAACGCCACAAAGATACTCCTCGAGAATAGCAATTCCAAGACACATAATTGTCAGA
TTCACCAAAGTTGAAATGAAGGAAAAAATGTTAAGGGCAGCCAGAGAGAAAGGTTGGGTT
ACCCTCAAAGGGAAGCCCATCAGACTAACAGCGGATCTCTCGGCAGAAACCCTACAAGCC
AGAAGAGAGTGGGGGCCAATATTCAACATTCTTAAAGAAAATAATTTTCAACCCAGAATT
TCATATCCAGCCAAACTAAGCTTCATAAGTGAAGAAGAAATAAAATACCTTACAGACAAG
CAAATGCTGAGAGATTTTGTCACCACCAGGCCTGCCCTAAAAGAGCTCCTGAAGGAAGCA
CTAAACATGGAAAGGAACAACCGGTACCAGCTGCTGCAAAATCATGCCAAATTC
>a_L1PA2::chr8:139128408-139134467(+)
ATGGGGAAAAAACAGAGCAGAAAAACTGGAAACTCTAAAAATCAGAGCGCCTCTCCTCCT
CCAAAGGAACACAGCTCCTCACCAGCAACAGAACAAAGCTGGACGGAGAATGACTTTGAT
GAGCTGAGAGAAGAAGGCTTCAGACGATCAAATTACTCTGAGCTACGGGAGGACATTCAA
ACCAAAGGCAAAGAAGTTGAAAACTTTGAAAAAAATTCAGAAGAATGTATAACTAGAATA
ACCAATACAGAGAAGTGCTTAAAGGAGCTGATGGAGCTGAAAACCAAGGCTCGAGAACTA
CATGAAGAATGCAGAAGTCTCAGGAGCTGATGCGATCAACTGGAAGAAAGGGTATCAGCC
ATGGAAGATGAAATGAATGAAATGAAGCGAGAAGGAAAGTATAGAGAACAAACAATAAAA
AGAAACAAGCAAAGCCTCCAAGAAATATGGGACTATGTGAAAAGACCAAATCTACCTCTG
ATTCGTGTACCTGAAAATGATGGGGAGAATGGAACCAAGTTGGAAAACACTCTGCAGGAT
ATTATCCAGCAGAATTTCCCCAATCTAGCAAGGCAGGCCAACGTTCAGATTCAGGAAATA
CAGAGAACGCCACAAAGATACTCCTCGAGAAGAGCAACTCCAAGACACATAATTGTCAGA
TTCAGCAAAGTTGAAATGAAGGAAAAAATGTTAAGGGCAGCCAGAGAGAAAGGTCGGGTT
ACCCTCAAAGGGAAGCCCATCAGACTAACAGCGGATCTCTCAGCAGAAACCCTACAAGCC
AGAAGAGAGTGGGGACCAATATTCAACATTCTTAAAGAAAAGAATTTTCAACCCAGAATT
TCATATCCAGCCAAAGTAAGCTTCATAAGTGAAGGAGAAATAAAATCCTTTACGGACAAG
CAAATGCTGAGAGATTTTGTCACCACCAGGCCTGCCCTAAAAGAGCTCCTGAAGGAAGCG
CTAAACATGGAAAGGAACAACCAGTACCAGCCACTGCAAATTCATGCCAAAATG
>a_L1PA2::chr6:82811020-82817029(+)
ATGGGGAAAAAACAGAACAGAAAAACTGGAAACTCTAAAAAGCAGAGCGCCTCTCCTCCT
CCAAAGGAACGCAGTTCCTCACCAGCAACAGAACAAAGCTGGATGGAGAATGACTTTGAC
GAGCTAAGAGGAGAAGGCTTCAGACGATCAAATTACTCTGAGCTACAGGAGGACATTCAA
ACCAAAGGCAAACAAGTTGAAAACTTTGAAAAAAATTTAGAAGAATGTATAACTAGAATA
ACCAATACAAAGAAGTGCTTAAAGGAGCTGATGGAGCTGAAAACCAAGGCTCAAGAACTA
CATGAAGAATGCAGAAGCCTCAGGAGCCGATGCAATCAACTGGAAGAAAGGGTATCAGCA
ATGGAAGATGAAATGAATGAAATGAAGCGAGAAGGGAAGTTTAGGGAAAAAAGAATCAAA
AGAAATGAGCAAAGCCTCCAAGAAATATGGGACTATGTGAAAAGACCAAATCTACGTCTG
ATTGGTGTACCTGAAAGTGATGCGGAGAATGGAACCAAGTTGGAAAACACTCTGCAGGAT
ATTATCCAGGAGAACTTCCCCAATCTAGCAAGGCAGGCCAACATTCAGATTCAGGAAATA
CAGAGAACGCCACAAAGATACTCCTCGAGAAGAGCAACTCCAAGCCACATAATTGTCAGA
TTCACCAAAGTTGAAATGAAGGAAAACATGTTAAGGGCAGCCAGAAAGAAAGGTCGGGTT
ACCCTCAAAGGGAAGCCCATCAGACTAACAGCGGATCTCTCGGCAGAAACCCTACAAGCC
TGAAGAGAGTGGGGGCCGATATTCAACATTCTTGAAGAGAAGAATTTTCAACCCACAATT
TCATATCCAGCCAAACTAAGCTTCATAAGCGAAGGAGAAATAAAATACTTTACAGACAAG
CAAATGCTGAGAGATTTTGTCACCACCAGGCCTGCCCTAAAAGACCTCCTGAAGGAAGCG
CTAAACATGGAAAGGAACAACCGGTACCACCCACTGCAAAATCATGCCAAAATA
>a_L1PA2::chr11:91760054-91766290(+)
ATGGGGAAAAAGCAGAATAGAAAAACTGGAAACTCTAAAAAGCAGAGCGCCTCTCCTCCT
CCAAAGGAATGCAGTTCCTCACCAGCAATGGAACAAAGCTGGATGGAGAATGACTTTGAC
GAGCTGATAGAAGAAGGCTTCAGAAGATCAAATTACTCTGAGCTACGGGAGGAAATTCAA
ACCAAAGGCAAAGAAGTTGAAAACTTTGAAAAAAATTTAGAAGAATGTATAACTAGAATA
ACCAATACAGAGAAGTGCTTAAAGGAGCTGATGGAGCTGAAAACCAAGGCACGAGAACTA
CGTGAAGAATGCAGAAGCCTCAGGAGCCGATGCGATCAACTGGAAGAAAGGGTATCAGTG
ATGGAAGATGAAATGAATGAAATGAAGCGAGAAGGGAAGTTTAGAGAAAAAAGAATAAAA
AGAAACGAGCAAAGCCTCCAAGAAATATGGGACTATGTGAAAAGACCAAATCTACGTCTG
ATTGGTGTACCTGAAAGTGATGGGGAGAATGGAACCAAGTTGGAAAACACTCTGCAGGAT
ATTATCCAGGAGAACTTCCACAATCTAGCAAGGCAGGCCAGCATTCAGATTCAGGAAATA
CAGAGAATGCCACAAAGATACTCCTCGAGAAGAGCAACTCCAAGACACGTAATTGTCAGA
TTCACCAAAGTTGAAATGAAGAAAAAAATGTTAAGGGCAGCCAGAGAGAAAGGTCGGGTT
ACCCTCAAAGGGAAGCCCATGAGACTAACAGCGGATCTCTCGGCAGAAACCCTACAAGCC
AGAAGAGAGTGGGGGCCAATATTCAACATTCTTAAAGAAAAGAATTTTCAACCCAGAATT
TCATATCCAGCCAAACTAAGCTTCATAAGCGAAGGAGAAATATAATCCTTTACAGACAAG
CAAATGCTGAGAGATTTTGTCACCACCAGGCCTGCCCTAAAAGAGCTCCTGAAGGAAGCA
CTAAACATGGAAAGGAACAACCGGTACCAGCTGCTGCAAAATCATGCCAAAATG
>a_L1PA2::chr5:67032725-67038759(-)
ATGGGGAAAAAACAGAGCAGAAAAACTGGAACGTCTAAAAAGCAGAGCACCTCTCCTCCT
CCAAAGGAACGCAGTTCCTCACCAGCAATGGAACAAAGCTGGATGGAGAATGACTTTGAC
GAGTTGAGAGAAGAAGGTGTCAGACGATCAAATTACTCTGAGCTACAGGAGGCCATTCAA
ACCAAAGGCAAAGAAGTTGAAAACTTTGAAAAAAATTTAGAAGAATGTATAACTAGAATA
ACTAATACAGAGAAGTGCTTAAAGGAGCTGATGGAGCTGAAAACCAAGGCTCGTGAACTA
CGTGAAGAATGCAGAAGCCTCAGGAGCCGATGCGATCAACTGGAAGAAAGGGTATCAGCA
ATGGAAGATGAAATGAATGAAATGAAGCGAGAAGGGAAGTTTAGAGAAAAAAGAATAAAA
AGAAATGAGCAAGGCCTCCAGGAAATATGGGACTATGTGAAAAGACCAAATCTACGTCTG
ATTGGTGTACCTGAAAGTGATGAGGAGAATGGAACCAAGTTGGAAAACACTCTGCAGGAT
ATTATCCAGGAGAACTTCCCCAATCTAGCAAGGCAGGCCAACGTTCAGATTCAGGAAATA
CAGAGAATGCCACAAAGATACTCCTCGAGAAGAGCAACTCCAAGACACATAATTATCAGA
TTCACCAAAGTTGAAATGAAGGAAAAAATGTTAAGGGCAGCCAGAGAGAAAGGTCGGGTT
ACCCTCAAAGGGAAGCCCATCAGACTAACAGCGGATCTCTCGGCAGAAACCCTACAAGCC
AAAAGAGAGTGGGGGCCAATATTCAACATTCTTAAAGGAAAGAATTTTCAACCCAGAATT
TCATATCCAGCCAAACTAAGCTTCATAAGTGAAGGAGAAATAAAATCCTTTACAGACAAG
CAAATGCTGAGAGATTTTGTCACCACCAGGCCTGCCTTACAAGAGCTCCTGAAGGAAGCA
CTAAACATGGAAAGGAACAACCGGTACCAGCCGCTGCAAAATCATGCCAAAATG
>a_L1PA2::chrY:25290814-25296852(+)
AGGGGGAAAAAACAGAACAGAAAAACTGGAAACTCTAAAAAGCAGAGCACCTCTCCTCCT
CCAAAGGAACGCAGTTCCTCACCAGCAACGGAACAAAGCTGGATGGAGAATGACTTTGAC
GAGCTGAGAGAAGAAGGCTTCAGACGATCAAATTACTCTGAGCTACGGGAGGACATTCAA
ACCAAAGGCAAAGAAGTTGAAAACTTTGAAAAAAATGTAGAAGAATGTATAACTAGAATA
ACCAATACAGAGAAGTGCTTAAAGGAGCTGATGGAGCTGAAAACCAAGGCTCAAGAACTA
CGTGAAGAATGCAGAAGCCTCAGGAGCTGATGCGATCAACTGGAAGAAAGGGTATCAGCA
ATGGAAGATGAAATGAATGAAATGAAGTGAGAAGGGAAGTTTGGAGAAAAAAGAATAAAA
CGAAATGAGCAAAGCCTCCAAGAAATATGGGACTATGTGAAAAGACCAAATCTACGTCTG
CTTGGTGTACCTGAAAGTGATCGGGAGAATGGAACCAAGCTGGAAAACACTCTGCAGGAT
ATTATCCAGGAGAACTTCCCCAATCTAGCAAGGCAGGCCAACGTTCAGATTCAGGAAATA
CAGAGAACACCACAAAGATACTCCTCGAGAAGAGCAACTCCAAGACACATAATTGTCAGA
TTCACCAAAGTTGAAATGAAGGAAAAAATGTTAAGGGCAGCCAGAGAGAAAGGTCGGGTT
ACCCTCAAAGGGAAGCCCATCAGACTAACAGTGGATCTCTCGGCAGAAACCCTACAAGCC
AGAAGAGAGTGGGGGCCAATATTCAACATTCTTAAAGAAAATAATTTTCAACCCAGAATT
TCATATCCAGCCAAACTAAGCTTCATAAGCGAAGGAGAAATAAAATACTTTACAGACAAG
CAAATGCTGAGAGATTTTGTCACCACCAAGCCTGCCTTATAAGAGCTCCTGAAGGAAGCA
CTAAACATGGAAAGGAACAACCGGTACCAGCCGCTGCAAAATCATGCCAAAATG
>a_L1PA2::chrY:25404230-25410268(-)
AGGGGGAAAAAACAGAACAGAAAAACTGGAAACTCTAAAAAGCAGAGCACCTCTCCTCCT
CCAAAGGAACGCAGTTCCTCACCAGCAACGGAACAAAGCTGGATGGAGAATGACTTTGAC
GAGCTGAGAGAAGAAGGCTTCAGACGATCAAATTACTCTGAGCTACGGGAGGACATTCAA
ACCAAAGGCAAAGAAGTTGAAAACTTTGAAAAAAATGTAGAAGAATGTATAACTAGAATA
ACCAATACAGAGAAGTGCTTAAAGGAGCTGATGGAGCTGAAAACCAAGGCTCAAGAACTA
CGTGAAGAATGCAGAAGCCTCAGGAGCTGATGCGATCAACTGGAAGAAAGGGTATCAGCA
ATGGAAGATGAAATGAATGAAATGAAGTGAGAAGGGAAGTTTGGAGAAAAAAGAATAAAA
CGAAATGAGCAAAGCCTCCAAGAAATATGGGACTATGTGAAAAGACCAAATCTACGTCTG
CTTGGTGTACCTGAAAGTGATCGGGAGAATGGAACCAAGCTGGAAAACACTCTGCAGGAT
ATTATCCAGGAGAACTTCCCCAATCTAGCAAGGCAGGCCAACGTTCAGATTCAGGAAATA
CAGAGAACACCACAAAGATACTCCTCGAGAAGAGCAACTCCAAGACACATAATTGTCAGA
TTCACCAAAGTTGAAATGAAGGAAAAAATGTTAAGGGCAGCCAGAGAGAAAGGTCGGGTT
ACCCTCAAAGGGAAGCCCATCAGACTAACAGTGGATCTCTCGGCAGAAACCCTACAAGCC
AGAAGAGAGTGGGGGCCAATATTCAACATTCTTAAAGAAAATAATTTTCAACCCAGAATT
TCATATCCAGCCAAACTAAGCTTCATAAGCGAAGGAGAAATAAAATACTTTACAGACAAG
CAAATGCTGAGAGATTTTGTCACCACCAAGCCTGCCTTATAAGAGCTCCTGAAGGAAGCA
CTAAACATGGAAAGGAACAACCGGTACCAGCCGCTGCAAAATCATGCCAAAATG
>a_L1PA2::chrY:26922153-26928193(+)
AGGGGGAAAAAACAGAACAGAAAAACTGGAAACTCTAAAAAGCAGAGCACCTCTCCTCCT
CCAAAGGAACGCAGTTCCTCACCAGCAACGGAACAAAGCTGGATGGAGAATGACTTTGAC
GAGCTGAGAGAAGAAGGCTTCAGACGATCAAATTACTCTGAGCTACGGGAGGACATTCAA
ACCAAAGGCAAAGAAGTTGAAAACTTTGAAAAAAATGTAGAAGAATGTATAACTAGAATA
ACCAATACAGAGAAGTGCTTAAAGGAGCTGATGGAGCTGAAAACCAAGGCTCAAGAACTA
CGTGAAGAATGCAGAAGCCTCAGGAGCTGATGCGATCAACTGGAAGAAAGGGTATCAGCA
ATGGAAGATGAAATGAATGAAATGAAGTGAGAAGGGAAGTTTGGAGAAAAAAGAATAAAA
CGAAATGAGCAAAGCCTCCAAGAAATATGGGACTATGTGAAAAGACCAAATCTACGTCTG
CTTGGTGTACCTGAAAGTGATCAGGAGAATGGAACCAAGCTGGAAAACACTCTGCAGGAT
ATTATCCAGGAGAACTTCCCCAATCTAGCAAGGCAGGCCAACGTTCAGATTCAGGAAATA
CAGAGAACGCCACAAAGATACTCCTCGAGAAGAGCAACTCCAAGACACATAATTGTCAGA
TTCACCAAAGTTGAAATGAAGGAAAAAATGTTAAGGGCAGCCAGAGAGAAAGGTCGGGTT
ACCCTCAAAGGGAAGCCCATCAGACTAACAGTGGATCTCTCGGCAGAAACCCTACAAGCC
AGAAGAGAGTGGGGGCCAATATTCAACATTCTTAAAGAAAATAATTTTCAACCCAGAATT
TCATATCCAGCCAAACTAAGCTTCATAAGCGAAGGAGAAATAAAATACTTTACAGACAAG
CAAATGCTGAGAGATTTTGTCACCACCAAGCCTGCCTTATAAGAGCTCCTGAAGGAAGCA
CTAAACATGGAAAGGAACAACCGGTACCAGCCGCTGCAAAATCATGCCAAAATG
>a_L1PA2::chrY:27022284-27028325(-)
AGGGGGAAAAAACAGAACAGAAAAACTGGAAACTCTAAAAAGCAGAGCACCTCTCCTCCT
CCAAAGGAACGCAGTTCCTCACCAGCAACGGAACAAAGCTGGATGGAGAATGACTTTGAC
GAGCTGAGAGAAGAAGGCTTCAGACGATCAAATTACTCTGAGCTACGGGAGGACATTCAA
ACCAAAGGCAAAGAAGTTGAAAACTTTGAAAAAAATGTAGAAGAATGTATAACTAGAATA
ACCAATACAGAGAAGTGCTTAAAGGAGCTGATGGAGCTGAAAACCAAGGCTCAAGAACTA
CGTGAAGAATGCAGAAGCCTCAGGAGCTGATGCGATCAACTGGAAGAAAGGGTATCAGCA
ATGGAAGATGAAATGAATGAAATGAAGTGAGAAGGGAAGTTTGGAGAAAAAAGAATAAAA
CGAAATGAGCAAAGCCTCCAAGAAATATGGGACTATGTGAAAAGACCAAATCTACGTCTG
CTTGGTGTACCTGAAAGTGATCGGGAGAATGGAACCAAGCTGGAAAACACTCTGCAGGAT
ATTATCCAGGAGAACTTCCCCAATCTAGCAAGGCAGGCCAACGTTCAGATTCAGGAAATA
CAGAGAACGCCACAAAGATACTCCTCGAGAAGAGCAACTCCAAGACACATAATTGTCAGA
TTCACCAAAGTTGAAATGAAGGAAAAAATGTTAAGGGCAGCCAGAGAGAAAGGTCGGGTT
ACCCTCAAAGGGAAGCCCATCAGACTAACAGTGGATCTCTCGGCAGAAACCCTACAAGCC
AGAAGAGAGTGGGGGCCAATATTCAACATTCTTAAAGAAAATAATTTTCAACCCAGAATT
TCATATCCAGCCAAACTAAGCTTCATAAGCGAAGGAGAAATAAAATACTTTACAGACAAG
CAAATGCTGAGAGATTTTGTCACCACCAAGCCTGCCTTATAAGAGCTCCTGAAGGAAGCA
CTAAACATGGAAAGGAACAACCGGTACCAGCCGCTGCAAAATCATGCCAAAATG
>a_L1PA2::chr11:55453116-55459143(+)
ATGGGGAAAAAACAGAACAGAAAAACTGGAAACTCTAAAAAGCAGAGCGCCTCTCCACCT
CCAAAGGAACGCAGTTCCTCACCAGCAACAGAAAAAAGGTGGATGGAGAATGATTTTGAC
GAGCTGAGAGAAGAAGGCTTCAGACGATCAAATTACTCTGAGCTACGGGAGGACATTCAA
ACCAAAGGCAAAGAAGTTGAAAACTTTGAAAAAAATTTAGAAGAATGTATAACTAGAATA
ACAAATACAGAGAAGTGCTTAAAGGAGCTGATGGAGCTGAAAACCAAGGCTCGAGAACTA
TGTGAAGAATGCAGAAGCCTCAGGAGCCGATGCGATCAACTGGAAGAAAGGGTATCAGCA
ATGGAAGATGAAATGAATGAAATGAAGCGAGAAGGGAAGTTTAGAGAAAAAAGAATAAAA
AGAAATGAGCAAAGCCTCCAAGAAATATGGGACTATGTGAAAAGACCAAATCAACGTCTG
ATTGGTGTACCTGAAAGTGATGTGGAGAATGGAACCAAGTTGGAAAACACTCTGCAGGAT
ATTATCCAGGAGAACTTCCCCAATCTAGCAAGGCAGGCCAACGTTCAGATTCAGGAAATA
CAGAGAACGCCACAAAGATACTCCTCGAGAAGAGCAACTCCAAGACACATAATTGTCAGA
TTCACCAAAGTTGAAATGAAGGACAAAATGTTAAGGGCAGCCAGAGAGAAAGGTCGGGTT
ACCCTCAAAGGGAAGCCCATCAGACTAACAGCAGATCTCTCGGCAGAAACCCTACAAGCC
AGAAGAGAGTGGGGGCCAATATTCAACATTCTTAAAGAAAAGAATTTTCAACCCAGAATT
TCATATCCAGCCAAACTAAGCTTCATAAGTGAAGGAGAAATAAAATACTTTACAGACAAG
CAAATGCTCAGAGATTTTGTCACCACCAGGCCTGCCCTAAAAGAGCTCCTGAAGGAAGTG
CTAAACATGGAAAGGAACAACCAGTACCAGCCGCTGCAAAATCATGCCAATATG
>a_L1PA2::chr6:70149431-70155460(-)
ATGGGGAAAAAACAGAATAGAAAAGCTGGAAACTCTAAAAAGCAGAGCACCTCTCCTCCT
CCAAAGGAATGCAGTTCCTCACCAGCAACGGAACAAAGCTGGATGGAGAATGACTTTGAT
GAGTTGAGAGAAGAAGGCTTCAGATGATCAAATTACTCTGAGCTATGGTAGGACATTCAA
ACCAAAGGCAAAGAAGTTGAAAACTTTGAAAAAAATTTAGAAGAATGTATAACGAGAATA
ACCAATACAGAGAAGTGCTTAAAGGAGCTGATGGAGATGAAAACCAAGGCTCGAGAACTA
CGTGAAGAATGCAGAAGCCTCAGGAGCCGATGCGATCAACTGGAAGAAAGGGTATCAGCA
ATGGAAGATGAAATGAATGAAATGAAGCAAGAAGGGAAGTTTAGAAAAAAAAGAACAAAA
AGAAATGAGCAGAGCCTCCAAGAAATATGGGACTATGTGAAAAGACCAAATCTACGTCTG
ATTGGTGTACCTGAAAGTGACGGGGAGAATGGAACCAAGTTGGAAAACACTCTGCAGGAT
ATTATCCAGGAGAACTTCCCCAATCTAGCAAGGAAGGCCAACGTTCAGATTCAGGAAATA
CAGAGAACGCCACAAAGATACTCCTCCAGAAGAGCAACTCCAAGACACATAATTGTCAGA
TTCACCAAAGTTGAAATGAAGGAAAAAATGTTAAGGGCAGCCAGAGAGAAAGGTTGGGTT
ACCCTCAAAGGGAAGCCCATCAGACTAACAGCAGATCTCTTGGCAGAAACCCTACAAGCC
AGAAGAGAGTGGGGGCCAATATTCAACATTCTTAAAGAAAAGAATTTTCAACCCAGAATT
TCATATCCAGCCAAACTAAGCTTCATAAGTGAAGGAGAAATTAAATACTTTATAGACAAG
CAAATGCTGAGAGATTTTGTCACCACCAGGCCTGCCCTAAAAGAGCTCCTGAAGGAAGCG
CTAAACATGGAAAGGAACAAACAGTACCAGCTGCTGCAAAATCATGCCAAAATG
>a_L1PA2::chr6:95533881-95540025(+)
ATGGGGAAAAAACAGAGCAGAAAAACTGGAAACTCTAAAAAGCAGAGCGCCTCTCCTCCT
CCAAAGGAATGCAGTTCCTCACCAGCAATGGAACAAAGCTAGACGGAGAATGACTTTGAC
GAGTTGAGACAAGAAGGCTTCAGACGATCAAACTACTCCGAGCTACCGGAGGAAACTCAA
ACCAAAGGCAAAGAAGTTGAAAACTTTGAAACAAATTTAGATGAATGTATAACTAGAATA
ACCAATACAGAGAAGTGCTTAAAGGAGCTGATGGAGCTGAAAGCCAAGACTCGAGAACTA
CGTGAAGAATGCAGAAGCCTCAGGAGCTGATGTGATCAACTGGAAGAAAGGGTATCAGTG
ATGGAAGATGAAATGAATGAAATGAAGCGAGAAGGGAAGTTTAGAGATAAAAGAATAAAA
AGAAATGAGCAAAGCCTCCAAGAAATATGGGACTATGTGAAAAGACCAAATCTACGTCTG
ATTGGTGTACCTGAAAGTGACGGGGAGAATGGAACCAAGTTGGAAAACACTCTGCAGGAT
ATTATCCAGGAGAACTTCCCCAATCTAGCAAGGCAGGCCAACATTCAGATTCAGGAAATA
CAGAGAACGCCACAAAGATACTCCTCGAGAAAAACAACTCCAAGACACATAATTGTCAGA
TTCACCAAAGTTGAAATGAAGGAAAAAATGTTAAGGGCAGCCAGAGAGAAAGGTCGGGTT
ACCCACAAAGGGAAGCCCATCAGACTAACAGCTGATCTCTTGGCAGAAACTCTACAAGCC
AGAAGACAGTGGGGGCCAATATTCAACATTCTTAAAGAAAAGAATTTTCAACCCAGAATT
TCATATCCAGCCAAACTAAGCTTCATAAGTGAAGAAGAAATAAAATACTTTACAGACAAG
CAAATGCTGAGAGATTTTGTCACCACCAGGCCTGCCATAAAAGAGCTCCTGAAGGAAGCA
CTAAACATGGAAAGGAACAACCGGTATCAGCTGCTGCAAAATCATGCCAAAATG
>a_L1PA2::chr2:186450614-186456635(-)
ATGGGGAAAAAACAGAACAGAAAAACTGGAAACTCTAAAAAGCAGAGCGCCTCTCCTCCT
CCAAAGGAACACAGTTCCTTACCAGCAACGGAACAAAGCTGGATGGAGAAAGACTTTGAC
GAGCTGAGAGAAGAAGGCTACAGACGATCAAATTACTCTGAGCTATGGGAGGACATTCAA
ACCAAAGGCAAAGAAGTTGAAAACTTTGAAAAAAATTTAGAAGAATGTATAACTAGAATA
ACCAATACAGAGAGGTGCTTAAAGGAGCTGATGGAGCTGAAAACCAAGGCTCGAGACCTA
CGTGAAGAATGCAGAAGCCTCAGGAGCCGATGCGATCAACTGGAAGAAAGGGTATCAGCG
ATGGAAGATGAAATGAATGAAATGAAGCCATAAGGGAAGTTTAGAGAAAAAAGAATAAAA
AGAAATGAGCAAAGCCTCCAAGAAATATGGGACTATGTGAAAAGACCAAATCTACGTCTG
ATTGGTGTACCTGAAAGTGATAGGGAGAATGGAACCAAGTTGGAAAACACTCTGCAGGAT
ATTATCCAGGAGAACTTCCCCAATCTAGGAAGGCAGGCCAACGTTCAGATTCGGGAAATA
CAGAGAACACCACAAAGATACTCCTCGAGAAGACCAACTCCAAGACACGTAATTGTCAGA
TTCACCAAAGTTGAAATGAAGGAAAAAATGTTAAGGGCAGCCAGAGAGAAAGGTCGGGTT
ACCCTCAAAGGGAAGCCCATCAGACTAACAGTGGATCTCTCGGCAGAAAGCCTACAAGCC
AGAAGAGAGTGGGGGCCAATATTCAACATTCTTAAAGAAAAGAATTTTCAACCCAGAATT
TCATATCCAGCCAAACTAAGCTTCATAAGTGAAGGAGAAATAAAATACTTTACAGACAAG
CAAATGCTGAGAGATTTTGTCACCACCAGGCCCGCCCTAAAAGAGCTCCTGAAGGAAGAG
CTAAACATGGAAAGGAACAACCGGTACCAGCCGCTGCAAAATCATGCCAAAATG
>a_L1PA2::chr6:115291550-115297565(-)
ATGGGGAAAAAACAGAACAGAAAAACTGGAAACTCTAAAAAGCAGAGCGCCTCTCCTCCT
CCAAAGGAACGCAGTTCCTCACCAGCAACAGAACAAAGCTGGATGGAGAATGACTTTGAC
GAGCTGAGAGAAGAAGGCTTCAGACGATCAAATTACTCTGAGCTATGGGTGGACATTCAA
ACCAAAGGCAAAGAAGTTGAAAACTTTGAAAAAAATTTAGAAGAATGTATAACTAAAATG
ACCAATATAGAGAAGTGCTTAAAGGAGCTGATGGAGCTGAAAACCAAGGCTCGAGAACTA
CGTGAACAATGCAAAAGCCTCAGGAGCCAACGCGATCAACTGGAAGAAAGGGTATCAGCA
ATGGAAGATGAAATGAATGAAATGAAGCGAGAAGGGAAGTTTAGAGAAAAAAGAATAAAA
AGAAATGAGCAAAGCCTCCAAGAAATATGGGACTATGTGAAAAGACCAAATCAACATCTG
ATTGGTGTACCTGAAAGTGATGGGGAGAATGGAACTGAGTTGGAAAGCACTCTGCAGGAT
ATTATCCAGGAGAATGTCCCCAATCTAGCAAGGCAAGCCAACGTTCAGATTCAGGAAATA
CAGAGAACGCCACAAAGATACTCCTCGAAAAGAGCAACTCCAAGACACATAATTGTCAGA
TTCAGCAAAGTTGAAATGAAGGAAAAAATGTTAAGGGCAGCCAGAGAGAAAGGTCGGGTT
ACCCTCAAAGGGAAGCCCATCAGACTAACAGCAGATCTCTCAGCAGAAACCCTACAAGCC
AGAAGAGAGTGGGGGCCAATATTCAACATTCTTAAAGAAAAGAATTTTCAACCCAGAATT
GCATATCCAGCCAAACTAAGCTTCATAAGTGAAGGAGAAATAAAATACTTTACAGACAAG
CAAATGCTGAGAGATTTTGTCACTACCAGGCCTGCCTTACAAGAGCTCCTGAAGGAAGCA
CTAAACATGGAAAGGAGCAACCGGTACCAGCCACTGCAAAAACATGCCAAAATG
>a_L1PA2::chr3:85339080-85345090(+)
ATGGGGAAAAAACAGAACAGAAAAACTGGAAACTCTAAAAAGCAGAGCGCCTCTCCTTCT
CAAAAGGAACGCAGTTCCTCACCAGCAACGGAACAAAGCTGGATGGAGAATGACTTTGAT
GAGCTGAGAGAAGAAGGCTTCAGACGATCAAATTACTCCGAGCTATGGGAGGACATTCAA
ACCAAAGGCAAAGAAGTTGAAAACTTTTTAAAAAATTTAGAAGAATGTATAATTAGAATA
ACCAATACAGAGAAGTGCTTAAAGGAGCTGATGGAGCTGAAAACCAAGGCTCGAGAACTA
CGTGAAGAATGCAGAAGCCTCAGGAGCCGATGCGATCAACTGGAAGAAAGGGTATTAGCA
ATGGAAGATGAAATGAATGAAATGAAGCTAGAAGGGAAGTTTAGAGAAAAAAGAATAAAA
AGAAATGAGCAAAGCCTCCAAGAAATATGGGACTATGAGAAAAGACCAAATCTACATCTG
ATTGGTGTACCTGAAAGTGACGGGGAGAATGGAACCAAGTTGGAAAACACTCTGCAGGAT
ATTATCCATGAGAACTTCCCCAATCTAGAAAGGCAGGCCAACGTTCAGATTCAGGAAATA
CAGAGAACCCCACAAAGATACTCCTCGAGAAGAGCAACTCCAAGACACATAATTGTCAGA
TTCACCGAAGTTGAAATGAAGGAAAAAATGTTAAGGGCAGCCAGAGAGAAAGGTCGGGTT
ACCCTCAAAGGGAAGCCCATCAGACTAACAGCGGATCTCTTGGCAGAAACCCTACAAGCC
AGAAGAGAGTGGGGGCCAATATTCAACATTCTTAAAGAAAAGAATTTTCAACCCAGAATT
TCATATCCAGGCAAACTAAGCTTCATAAGTGAAGGAGAAATAAAATACTTTACAGACAAG
CAAATGCTGAGAGATTTTGTCACCACCCGGCCTGCCCTAAAAGAGCTCCTGAAGGAAGTG
CTAAATATGGAAAGGAAAAACTGGTACCAGCCGCTGCAAAATCATGCCAAAATG
>a_L1PA2::chr5:87348147-87354162(+)
ATGGGGAAAAAACAGAACAGAAAAACTGGAAACTCTAAAAAGCAGAGCGCCTCTCCTCCT
CCAAAGGAACGCAGTTCCTCACCAGCAATGGAACAAAGCTGGACGGAGAATGACTATGAC
AAGCTGAGAGAAGAAGGCTTCAGACGATCAAATTACTCTGAGCTACGGGAGGACATTCAA
AGCAAAGGCAAAGAAGTTGAAAACTTTGAAAAAAATTTAGAAGAATGTATAACTAGAATA
ACCAATACAGAGAAGTGCTTAAAGGAGCTGATGGAGCTGAAAACCAAGGCTTGAGAACTA
CGTGAAGAATTCAGAAGCCTCAGGAGCCGATGCGATCAACTGGAAGAAAGGGTATCAGCA
ATGGAAGAGGAAATGAATGAAATGAAGCAAGAAGGGAAGTTTAGAGAAAAAAGAATAAAA
AGAAATGAACAAAGCCTCCAAGAAATATGGGACTATGTGAAAAGGCCAAATCTACATCTG
ATTGGTGTACCTGAAAGTGATGGGGAGAATGGAACCAAGTTGGAAAACACTCTGCAGGAT
ATTATCCAGGAGAACTTCCCCAATCTAGCAAGGCAGGCCAACATTCAGATTCAGGAAATA
CAGAGAACGCCACAAAGATACTCCTCGAGAAGAGCAACTCCAAGACACATAATTGTCACA
TTCACCAAAGTTGAAATGAAGGAAAAAATGTTAAGGGCAGCCAGAGAGAAAGATCGGTTT
ACCCTCAAAGGGAAGCCCATCAGACTAACAGCGGATCTCTCGGCAGAAACCCTACAAGCC
AGAAGAGAGTGGGGGCCAATATTCAACATTCTTAAAGAAAAGAATTTTTAACCCAGAATT
TCATATGCAGCCAAACTAAGCTTCATAAGTGAAGGAGAAATAAAATACTTTACAGACAAG
CAAATGCTGAGAGATTTTGTCACCACCAGGCCTGCCCTAAAAGAGCTCCTCAAGGAAGCA
CTAAACATGGAAAGGAACAACCGGTAGCAGCCGCTGCAAAATCATGCCAAAATG
>a_L1PA2::chr2:40235738-40241759(-)
ATGGGAAAAAAAGAGAACAGAAAGACTGGAAACTCTAAAAAGCAGAGCGCCTCTCCTCCT
CCAAAGGAACGCAGTTCCTCACCAGCAATGGAACAAAGCTGGATGGAGAATGACTTTGAC
GAGCTGAGAGAAGAAGGCTTCAGACGATCAAATTACTCTGAGCTACAGGAGGACATTCAA
ACCAAAGGCAAAGAAGTTGAAAACTTTGAAAAAAATTTAGAAGAATGTATAACTAGAATA
ACCAATACAGAGAAGTGCTTAAAGGAGCTGATGGAGCTGAAAACCAAGGCTCAAGAACTA
CGTGAAGAATGCAGAAGCCTGAGGAGCCGATGCAATCAACTGGAAGAAAGGGTATCAGCA
ATGGAAGATGAAATGAATGAAATGAAGCGAGAAGGGAAGTTTAGAGAAAAAAGAATAAAA
AGAAATGAGCAAAGCCTCCAAGAAATACGGGACTCTGTGAAAAGACCTAATCTACGTCGG
ACTGGTGTACCTGAAAGTGATGGGGACAATGGAACCAAGTTGGAAAACACTCTCCAGGAT
ATTATCCGGGAGAACTTCCCCAATCTAGCAAGGCAGGCCAACGTTCAGATTCAGGAAATA
CAGAGAACGCCACAAAGATACTCCTCGAGAAGAGCAACTCCAAGACACATAATTGTCAGA
TTCACCAAAGTTGAAATGAAGGAAAAAATGTTAAGGGCAGCCAGAGAGAAAGGTCAGGTT
ACCCTCAAAGGGAAGCCCATCAGACTAACAGCGGATCTCTCGGCAGAAACCCTACAAGCC
AGAAGAGAGTGGGGGCCAATATTCAACATTCTTAAAGAAAAGAATTTTCAACCCAGAATT
TCATATCCAGCCAAACTAAGCTTCATAAGTGAAGGAGAAATAAAATACTTTACAAACAAG
CAAATGCTGAGAGATTCTGTCACCACCAGGCCTGCCCTAAAAGAGCTCCTGAAGGAAACG
CTAAACATGGAAAGGAACAACCGGTACCAGCCACTGCAAAATCATGCCAAAACG
>a_L1PA2::chr19:24073247-24079257(-)
ATGGGGAAAAAACAGAACAGAAAAATTGGAAACTCTAAAAATCAGAGTGCCTCTCCTCCT
CCAAAGGAACGCAGCTCCTCACCAGCAACAGAACAAAGCTGGACGGAGAATGACTTTGAC
AAGCTGAGAGAAGAAGCCTTCAGACGATCAAATTACTCTGAGCTACGGGAGGATATTCAA
ACCAAAGGCAAAGAAGTTGAAAACTTTGAAAAAAATTCAGAAGAATGTATAACTCCAATA
ACCAACACAGAGAAGTGCTTAAAGGAGCTGATGGAGCTGAAAACCAAGGCTCGAGAACTA
CATGAAGAATGCAGAAGCCTCAGGAGCCGATGCGATCAACTGGAAGAAAGGGTATCAGCA
ATGGAAGATGAAATGAATGAAATGAAGCGAGAAGGAAAGTTTAGAGAAAAAAGAATAAAA
AGAAATGAGCAAAGCCTCCAAGAAATATGGGACTATGTGAAAAGACCAAATCTACATCTG
ATTGGTGTACCTGAAAGTGATGGGGAGAATGGAACCAAGTTGGAAAACACTCTGCAGGAT
ATTATCCAGGAGTATTTCCCCAATCTAGCAAGGCAGGCCAATGTTCAGATTCAGGAAATA
CAGAGAACACCACAAAGATATTCCTCGAGAAGAGCAACTCCAAGACACATAATTGTCAGA
TTCACCAAAGTTGAAATGAAGGAAAAAATGTTAAGGGCAGCCAGAGAGAAAGGTCAGGTT
ACCCTCAAAGGGAAGCCCATCAGACTAACAGCGGATCTCTCGGCAGAAACCCTACAAGCC
AGAAGAGAGTGGGGACCAATATTCAACATTCTTAAAGAAAAGAATTTTCAACCCAGAATT
TCATATCCAGCCAAACTAAGCTTCATAAGTGAAGGAGAAATAAAACACTTTACAGACAAG
CAAATGCTGAGAGATTTTGTCACCACCAGGCCTGCCCTAAAAGAGCTCCTGAAGGAAGCG
CTAAACATGGAAAGGAAAAACCGGTACCAGCCACTGCAAAATCATGCCAAAATA
>a_L1PA2::chr5:105761083-105767082(-)
ATGGGGAAAAAACAGAACAGAAAAACTGGAAACTCTAAAAAGCAGAGCGCCTCTCCTCCT
CCAAAGGAACGCAGTTCCTCACCAGCAACGGAACAAAGCTGGATGGAGAATGACTTTGAC
GACCTGAGAGAAGAAGGCTTCAGACGATCAAATTACTCTGAGCTACGGGAGGACATTCAA
AACAAAGGCAAAGAAGTTGAAAACTTTGAAAAAAATTTAGAAGAATGTATAACTAGAATA
ACGATTACAGAGAAGTGCTTAAAGGAGCTGATGGAGCTGAAAACCAAGGCTCGAGAACTA
CGTGAAGAATGCAGAAGCCTCAGGAGCCAATGCGATCAACTGGAAGAAAGGGTATCAGCG
ATGGAAGATGAAATGAATGGCATGAAGTGAGAAGGGAAGTTTAGAGAAAAAAGAATAAAA
AGAAATGAGCAAAGCCTCCAAGAAATATGGGACTATGTGAAAAGACCAAATCTACATCTA
ATTGGTGTACCTGAAAGTGATGGGGAGAATGGAACCCAGTTGGAAAACACTCTGCAGGAT
ATTATCCAGGAGAACTTCCCCAATCTAGCAAGGCAGGCCAATGTTCAGATTCAGGAAATA
CAGAGAAAGCCACAAAGATACTCCTCGAGAAGAGCAACTCCAAGACACATAATTATCCGA
TTCACCAAAGTTGAAATGAAGG-AAAAATGTTAAGGGCAGCCAGAGAGAAAGGTCGAGTT
ACCCTCAAAGGGAAGCCCATCAGACTAACAGCAGATCTCTCGGCAGAAACCCTACAAGCC
AGAAGAGAGTGGAGGCCAATATTCAACATTCTTAAAGACAAGAATTTTCAACCCAGAATT
TCATATCCAGCAAAACTAAGCTTCATAAGTGAAGGAAAAATAAAATACCTTCCAGACAAG
CAAATGCTGAGAGATTTTCTCACCACCAGGCCTGCCCTAAAAGAGCTCCTGAAGGAAGCA
ATAAACATGGAAAGGAACAACCGGTACCAGCCGCTGCAAAATCATGCCAAAATG
>a_L1PA2::chr5:84953411-84959459(-)
ATGGGGAAAAAACAGAGCAGAAAAACTGGAAACTCTAAAAAGCAGAGCGCCTCTCCTCCT
CCAAAGGAACGCACTTCCTCACCAGCAACGGAACAAAGCTGGATGGAGAATGACTTTGAC
GAGCTGAGAGAAGAAGGCTTCAGACGATCAAATTACTCTGAGCTACAGGAGGACATTCAA
ACCAAAGGCAAAGAAGTTGAAAACTTTGAAAAAAATTTAGAAGAATGTATAACTAGAATA
ACCAATACAGAGAAGTGCTTAAAGGAGCTGATGGAGCTGAAAACCAAGGCTCGAGAACTA
CGTGAAGAATGCAGAAGCCTCAGGAGCCGATGCAGTCATCTAGAAGAAAGGGTATCAGCG
ATGGAAGATGAAATGAATGAAATGAAGCAAGAAGGGAAGTTTAGAGAAAAAAGAATAAAA
AGAAATGAGCAAAGCCTCCAAGAAATATGGGACTATGTGAAAAGACCAAATCTACATCTG
ATTGGTGTACCTGAAAGTGATGGGGAGAATGGAACCAAGTTGGAAAACACTCTGCAGAAT
ATTATCCAGGAGAACTTCCCCAATCTAGCAAAGCAGGCCAACGTTCAGATTCAAGAAATA
CAGAGAATGCCACAGAGATACTCCTCGAGAAGAGCTACTCCAAGACACATAATTGTCAGA
TTCACCAAAGTTGAAATGAAGGAAAAAATGTTAAGGGCAACCAGAGAGAAAGGTCGGGTT
ACCCTCAAAGGGAAGCCCATCAGACTAACAGTGGATCTCTTGGCAGAAACCCTACAAGCC
AGAAGAGAGTGGGGGCCAATATTCAACAATCTTAAAGTAAATAATTTTCAACCCAGAATT
TCATGTCCAGCCAAACTAAGCTTCATAAGTGAAGGAGAAATAAAATCCTTTACAGACAAG
CAAATGCTGAGAGATTCTGTCACCACCAGGCCTGCCTTACAGGAGCTCCTGAAGGAAGCA
CTAAACATGGAAAGGAACAACCGGTCCCAGCCACTGCAAAATCATGCCAAAATG
>a_L1PA2::chr2:77980898-77986904(+)
ATGGGGAAAAAACAGAAAAGAAAAACTGGAAACTCTAAAAAGCAGAGCAGCTCTCCTCCT
CCAAAGGAACGCAGTTCCTCACCAGCAACGGAACAAAGCTGGATGGAGAATGACTTTGAC
AAGCTGAGAGAAGAAGGCTTCAGATGATCAAATTACTCTGAGCTACAGGAGGACATTCAA
ACCAAAGGCGAAGAAGTTGAAAACTTTGAAAAAAATTTAGAAGAATGTATAACTAGAATA
ACCAATACAGAGAAGTGCTTAAAGGAGCTAATGGAGCTGAAAACCAAGGCTCGAGAACTA
CGTGAAGAATGCAGAAGCCTCAGGGGCCGATGTGATCAACTGGAAGAAAGGGTATCAGCA
ATGGAAGATGAAATGAATGAAATGAAGCGAGAAGGGAAGTTTAGAGGAAAAGCAAATAAA
AG-AATGAGCAAAGCCTCCAAGAAATATGGGACTATGTGAAAAGACCAAATCTACGTCTG
ATTGGTGTACCTGAAAGTGATGGGGAGAATGGAACCAAGTTGGAAAACACTCTGCAGGAT
ATTATCCAGGAGAACTTCCCCAATCTAGCAAGGCAGGCCAACATTCAGATTCAGGAAATA
CAGAGAACACCACAAAGATACTCCTCGAGAAGAGCAACTCCAAGACACATAATTGTCAGA
TTCACCAAAGTTGAAATGAAGGAAAAAATGTTAAGGGCAGCCAGAGAGAAAGGTCAGGTT
ACCCTCAAAGGGAAGCCCATCAGACTAACAGCTGATCTCTCGGCAGAAACCCTACAAGCC
AGAATAGAGTGGGGGCCAATATTCACCATTCTTAAAGAAAAGAATTTTCAACCCAGAATT
TCATATCTAGCCAAACTAAGCTTCATAAGTGAAGGAGAAATAAAATACTTTACAGACAAG
CAAATGCCGAGAGATTTTGTCACCACCAGGCCTGCCCTAAAAGAGCTCCTGAAGGAAGCG
CTAAACATGGAAAGGAACAACCGGTACCAGCCGCTGCAAAGTCATGCCAAAATG
>a_L1PA2::chr20:26214313-26220371(+)
ATGGGGAAAAAACAGAACAGAAAAACTGGAAACTCTAAAAAGCAGAGCGCCTCTCCTCCT
CCAAAGGAACGCAGTTCCTCACCAGCAACGGAACAAAGTTGGATGGAGAAGGACTTTGAC
GAGCTGAGAGAAGAAGGCTTCAGACGATCAAATTACTCTGAGCTACGGGAGGACATTCAA
ACCAAAGACAAAGAAGTTGAAAACTTTGAAAAAAATTTAGAAGAATGTATAACTAGAATT
ACCAATACAGAGAAGTGCTTAAAGGAGCTGATGGAGCCGAAAACCAAGGCTCGAGAACTA
CGTGAAGAATGCAGAAGCCTCAGGAGCCGATGCGATCAACTGGAAGAAAGGGTATCAGCG
ATGGAAGATGAAATGAATGAAATGAAGAGAGAAGGGAAGTCTAGAGAAAAAAGAATAAAA
AGAAATGAGCAAAGCCTCCAAGAAATATGGGACTATGTGAAAAGACCAAATCTACGTCTG
ATTGGTGTACCTGAAAGCAATGGGGAGAATGGAACCAAGTTAGAAAACACTCTGCAGGAT
ATTATCTAGGAGAACTTCCCCAATCTAGCAAGGCAAGCCAATGTTCAGATTCAGGAAATA
CAGAGAACGCCACAAAGATACTCCTTGAGAAGAGCAACTCCAAGACACATAATTGTCAGA
TTCACCAAAGTTGAAATTAAGGAAAAAATGTTAAGGGCAGCCAGAGAGAAAGGTCGGGTT
ACCCTCAAAGGGAAGCCCATCAGACTAACAGTGGATCTCTCGGCAGAAACCCTACAAGCC
AGAAGAGAGTGGGGGCCAATATTCAACACTCTTAAAGAAAAGAATTTTCAACCCAGAATT
TCATATCCAGCCAAACTAAGCTTCATAAGTGAAGGAGAAATAAAATCCTTTACAAACAAG
CAAATGCTGAGAGATTTTGTCACCACCAGGCCTGCCTTACAAGAGCTCCTGAAGGAAGCA
CCAAACATGGAAAGGAACAATCGGTACCAGCTGCTGCAAAATCATGCCAAAATG
>a_L1PA2::chr11:39868206-39874204(+)
ACGGGGAAAAAACAGAAGAGAAAAACTGGAAACTCTAAAAAGCAGAGTGCCTCTCCTCCT
CCAAAGGAACGCAGTTCCTCACCAGCAACAGAACAAAGCTGGATGGAGAATGACTTTGAC
AAGCTGAGAGAAGAAGGCTTCAGAAGATCAAATTACTCTGAGCTACGGGAGGACATTCAA
ACCAAAGGCAAAGAAGTTGAAAACTTTGAAAAAAATTTAGAAGAATGTATAACTAGAATA
ACCAATACAGAGAAGTGCTTAA-GGAGCTGATGGAGCTGAAAACCAAGGCTCGAGAACTA
TGTGAAGAATGCAGAAGCCACAGGAGCCGACGCGATCAACTGGAAGAAAGGGTATCAGCA
ATGGAAGATGAAATGAATGAAATGACGCGAGAAGTGAAGTTTAGAGAAAAAAGAATAAAA
AGAAATGAGCAAAGCCTCCAAGAAATATGGGACTATGTGAAAAGACCAAATCTATGTCTG
ATTGGTGTACCTGAAAGTGACAGGGAGAATGGAACCAAGTTGGAAAACACTCTGCAGTAT
ATTATCCAGGAGAAATTCCCCAATCTAGCAAGGCAGGCCAACATTCAGATTCAGGAAATA
CAGAGAACGCCACAAAGATACTCCTTGAGAAGAGCAACTCCAAGACACATAATTGTCAGA
TTCACCAAAGTTGAAATGAAGGAAAAAATGTTAAGGGCAGCCAGAGAGAAAGGTCGGGTT
ACCCTCAAAGGGAAGACCATCAGACTAACCACGGATCTCTCGGCAGAAACTCTACAAGCC
AGAAGACAGTGGGGGCCAATATTCAACATTCTTAAAGAAAAGAATTTTCAACCCAGAATT
TCATATCCAGGCAAACTAAGCTTCATAAGTGAAGGAGAAATAAAATACTTTACAGACAAG
CAAATGCTGAGAGATTTTGTCACCACCAGGCCTGCCCTAAAAGAGCTCCTGAAGGAAGCG
CTAAACATGGAAAGGAACAACTGGTACCAGCCACTGCAAAATCATGCCAAAACA
>a_L1PA2::chr1:146894945-146900972(+)
ATGGGGAAAAAACAGAACAGAAAAACTGGAAACTCTAAAAAGCAGAGTGCCTCTCCTCCT
CCAAAGGGACGCAGTTCCTCACCAGCAACGGAACAAAGCTGGATGGAGAATGACTTTGAC
GAGCTGAGAGAAGAAGGCTTCAGACGATCAAATTACTCTGAGCTACGGGAGGACATTCAA
ACCAAAGGCAAAGAAGTTGAAAACTTTGAAAAAAATTTAGAAGAATGTATAACTAGAATA
ACCAATACAGAGAAGTGCTTAAAGGAGCTGATGGAGCTGAAAACCAAGGCTCGAGAACTA
CGTGAAGAATGCAGAAGCCTCAGGAGCCGATGCGATCAACTGGAAGAAAGGGTATCAGCA
ATGGAAGATGAAATGAATGAAATGAAGTGAGAAGGGAAGTTTAGAGAAAAAAGAATAAAA
AGAAATCAGCAAAGCCTCCAAGAAATATGGGACTATGTGAAAAGACCAAATCTATGTCTG
ATTGGTGTACCTGAAAGTGACGGGGAGAATGGAACCAAGTTGGAAAACACTCTGCAGGAT
ATTATCCAGGAGAACTTCCCCAATCTAGCAAGGCAGGCCAACATTCAGATTCAGGAAATA
CAGAGAACGCCACAAAGATACTCCTCGAGAAGAGCAACTCCAAGACACATAATTGTCAGA
TTCACCAAAGTTGAAATGAAGGAAAAAATGTTAAGGGCAGCCAGAGAGAAAGGTCGGGTT
ACCCTCAAAGGGAAGCCCATCAGACTAACAGCTGATCTCTCGGCAGGAACCCTACAAGCC
AGAAGAGAGTGGGGGCCAATATTCAACATTCTTAAAGAAAGGAATTTTCAACCCAGAATT
TCATATCCAGCCAAACTAAGCTTCATAAGCGAAGGAGAAATAAAATACGTTACAGACAAG
CAAATGCTGAGAGATTTTGTCACCACCAGGCCTGCCCTAAAAGAGCTCCTGAAGGAAGCG
CTAAACATGGAAAGGAACAACCGGTACCAGCCGCTGCAAAAACATGCCAAAATG
>a_L1PA2::chr7:83691725-83697752(+)
ATGGGGAAAAAACAGAACAGAAAAACTGGAAACTCTAAAAAGCAGAGCGCCTCTCCTCCT
CCAAAGGAACGCAGTTCCTCACCAGCAACGGAACAAAGCTGGATGGAGAATGACTTTGAC
GAGCTGAGAGAAGAAGGCTTCAGACGATCAAATTACTCTGAGCTACGGAAGGACATTCAA
ACCAAAGGCAAAGAAGTTGAAAACTTTGAAAAAAATTTAGAAGAATGTATAACTAGAATA
ACCAATACAGAGAAGTGCTTAAAGGAGCTGATGGAGCTGAAAACCAAGGCTCGAGAACTA
CATGAAGAATGCAGAAGCCTCAGGAGACGATGCGATCAACTGGAAGAAAGGGTATCAGCG
ATGGAAGATGAAATGAATGAAATAAAGCGAGAAGGGAAGTTTAGAGAAAAAAGAATAAAA
AGAAATGAGCAAAGCCTCCAAGAAATATGGGACTATGTGAAAAGACCAAATCTACGTCTG
ATTGGTGTACCTGAAAGTGATGGGGAGAATGGAACCAAGTTGGAAAACACTCTGCAGGAT
ATTATCCAGGAGAACTTCCCCAATCTAGCAAGGCAAGCCAACATTGAGATTCAGGAAATA
CAGAGAACGCCACAAAGATACTCCTCGAGAAGAGCAACTCCAAGACACATAATTGTCAGA
TTCACCAAAGTTGAAATGAAGGAAAAAATGTTAAGGGCAGCCAGAGAGAAAGGTCGGGTT
ACCCACAAAGGGAAGCCCATCAGACTAACAGCTGATCGCTCAGCAGAAACCCTACAAGCC
AGAAGAGAGGGGGGGCCAATATTCAACATTCTTAAAGAAAAGAATTTTCAACCCAGAATT
TCATATCCATCCAAACTAAGCTTCATAAGCGAAGGAGAAATAAAATACTTTACAGACAAG
CAAATGCTGAGAGATTTTGTCACCACCAGGCCTGCCCTAAAAGAGCTCCTGAAGGAAGCA
CTAAACATGGAAAGGAACAACTGGTACCAGCCACTGCAAAATCATGCCAAAATG
>a_L1PA2::chr1:158855893-158861904(+)
ATGGGGAAAAAACAGAACAGAAAAACTGGAAACTCTAAAAAGCAGAGTGCCTCTCCTCCT
CCAAAGGATAGCAGTTCCTCACCAGCAACGGAACAAAGCTGGATGGAGAATGACTTTGAC
GAGCTGAGAAAAGAAGGCTTCAGACGATCAAATTACTCTGAGCTACGGGAGGACATTCAA
ACCAAAGGCAAAAAAGTTGAAAACTTTGAAAAAAATTTAGAAGAATGTATAACTAGAATA
ACCAATACAGAGAAGTGCTTAAAGGAGCTGATGGAGCTGAAAACCAAGGCTCGAGAACTA
CGTGAAGAATGCAGAAGCCTCAGGAGCCGATGCAATCAACTGGAAGAAAGGGTATCAGCA
ATGGAAGATGAAATGAATG-AATGAAGCGAGAGGGGAAGTTTAGAGAAAAAAGAATAAAA
AGAAATGAGCAAAGCCTCCAAGAAATATGGGACTATGTGAAAAGACCAAATCTACGTCTG
ATTGGTGTACCTGAAAGTGACAGGGAGAATGGAACCAAGTTGGAAAACACTCTGCAGGAT
ATTATCCAGGAGAATTTCCCCAATCTAGCAAGGCAGGCCAACGTTCAGATTCAGGAAATA
CAGAGAACGCCACAAAGATACTCCTTGAGAAGAGCAACTCCAAGACACATAATTGTCAGA
TTCACCGAAGTTGAAATGAAGGAAAAAATGTTAAGTGCAGCCAGAGAGAAAGGTCAGGTT
ACCCTCAAAGGGAAGCCCATCAGACTAACAGCGGATCTCTCAGCAGAAACCCTACAAGCC
AGAAGAGAGTGGGGGCCAATATTCAACATTCTTAAAGAAAAGAATTTTCAACCCAGAATT
TCATATCCAGCCAAACTAAGCTTCATAAGTGAAGGAGAAATAAAATACTTTACAGACAAG
CAAATGCTGAGAGATTTTGTCACCACCAGGCCTGCCCTAAAAGAGCTCCTGAAGGAAACG
CTAAACATGAAAAGGAACAACCAGTACCAGCCACTGCAAAATCATGCCAAAATG
>a_L1PA2::chr1:83647857-83653884(+)
ATGGGGAAAAAACTGAACAGAAAATCTGGAAACTCTAAAAAGCAGAGTGCCTCTCCTCCT
CCAAAGGAATGCAGTTCCGCACCAGCAACAGAACAAAGCTGGATGGAGAATGACTTTGAC
GAGCTGAGAGAAGAAGGCTTCAGATGATCAAATTACTCTGAGCTATGGGAGGACATTCAA
ACCAAAGGCAAAGAAGTTGAAAACTTTGAAAAAAATTTAGAAGAATGTATAACTAGAATA
A-CAATACAGAGAAGTGCTTAAAGGACTTGATGGAGCTGAAAACCAAGGCTCGAGAACTA
CGTGAAGAATGCAGAAGCCTCAGGAGCCAATGTGATCAACTGGAAGAAAGGGTATCAGCG
ATGGAAGATGAAATGAATGAAATGAAGCGAGAAGGGAAGTTTAGAGAAAGAAGAATAAAA
AGAAATGAGCCAAGCCTCCAAGAAATATGGGACTATGTGAAAAGACCAAATCTACGTCTG
ATTGGTGTACCTGAAAGTGATGGGGAGAATGGAACCAAGTTGGAAAACACTCTGCAGGAT
ATTATCCAGGAGAACTTCCCCAATCTAACAAGGCAGGCCAACGTTCAGATTCAGGAAATA
CAGAGAACGCCACAAAGATACTCCTTGAGAAGAGCAACTCCGAGACACATAATTGTCAGA
TTCACCAAAGTTGAAATGAAGGAAAAAATGTTAACGGCAGCCAGAGAGAAAGGTTGGGTT
ACCCTCAAAGGGAAGCCCATCAGACTAACAGCGGATCTCTCGGCAGAAACCCTACAAGCC
AGAAGAGAGTGGGGGCCAATATTCAACATTCTTAATGAAAAGAATTTTCAACCCAGAATT
TCATATCCAGCGAAACTAAGCTTCATAAGTGAAGGAGAAATAAAATACTTTACAGACAAG
CAAATGCTGAGAGATTTTGTCACCACCAGGCCTGCCCTAAAAGAGCTCCTGAAGGAAGCG
CTAAACATGGAAAGGAACAACCGGTACCAGCCGCTGCAAAATCATGCCAAAATG
>a_L1PA2::chr10:57946093-57952012(+)
ATGGGGAAAAAACAGAACAGAAAAACTGGAAACACTAAAAAGCAGAGCACCTCTCCTCCT
CCAAAGTAACGCAGTTCCTCACCAGCAACGGAACAAAGCTGGATGGAGAATGACTTTGAC
GAGCTGAGAGAAGAAGGCTTCAGAGGATCAAATTACTCTGAGCTACGGGAGGACATTCAA
ACCAAAGGCAAAGAAGTTGAAAACTTTGAAAAAAATTTAGAAGAATGTATAACTAGAATA
ACTAATACAGAGAAGTGCTTAAAGGAGCTGATGGAGCTGAAAACCAAGGCTCGAGAACTA
CATGAAGAATGCAGAAGCCTCAGGAGCAGATGCGATCAACTGGAAGAAAGGGTATCAGCA
ATGGAAGATGAAATGAATGAAATGAAGTGAGAAGGGAAGTTTAGAGAAAAAGGAATAAAA
AGAAATGAGCAAAGCCTCCAAGAAATATGGGACTATGTGAAAAGACCAAATCTACGTCTG
ATTGGTGTACCTGAAAGTGATGGGGAGAATGGAACCAAGTTGGAAAACACTCTGCAGGAT
ATTATCCAGGAGAACTTCCCCAATCTAGCAAGGCAGGCCAACGTTCAGATTCAGGAAATA
CAGAGAACGCCACAAAGATACTCCTGGAGAAGAGCAACTCCAAGACACATAATTGTCAGA
TTCACCAAAGTTGAAATGAAGGAAAAAATGTTAAGGGCTGCCAGAGAGAAAGGTCGGGTT
ACCCTCAAAGGGAAGCCCATCAGACTAACAGCGGATCTCTCAGCAGAAACCCTACAAGCC
AGAAGAGAGTGGGGGCCAATATTCAACATTCTTAAAGAAAAGAATTTTCAACCCAGAATT
TCATATCCAGCCAAACTAAGCTTCATAAGTGAAGGAGAAATAAAATACTTTACAGACAAG
CAAATGCTGAGAGATTTTGTCACCAGCAGGCCTGCCCTAAAAGAGCTCCTGCAGGAAGCG
CTAAACATGGAAAGGAACAACCGGTACCAGCCGCTGCAAAATCATGCCAAAATG
>a_L1PA2::chr2:73707203-73713226(-)
ATGGGGAAAAAACAGAGCAGAAAAACTGGAAACTCTAAAAAGCAGAGCACCTCTCCTCCT
CCAAAGGAACACAGTTCCTCACCAGCAATGGAACAAAGCTGGATGGAGAATGACTTTGAC
GAGCTGAGAGAAGAAGGCTTCAGACGATCAAATTACTCTGAGCTACGGGAGGACATTCAA
ACCAAAGGCAAAGAAGTTGAAAACTTTGAAAAAAATTTAGAAGAATGTGTAACTAGAATA
ACCAATACAGAGAAGTGCTTAAAGGAGCTGATGGAGCTGAAAAACAAGGCTCGAGAACTA
TGTGAAGAATGCAGAAGCCTCAAGAGCCGATGCCATCAACTGGAAGAAAGGGTATCAGCG
ATGGAAGAAGAAATGAATGAAATGAAGCGAGAAGGGAAGTTTAGAGAAAAAAGAATAAAA
AGAAATGAGCAAAGCCTCCAAGAAATATGGGACTATGTGAAAAGAACAAATCTACGTCTG
ATTGGTGTACCTGAAAGTGATGGGGAGAATGGAACCAAGTTGGAAAACACTCTGCAGGAT
ATTATCCAGGAGAACTTCCCCAATCTAGCAAGGCAGGCCAACATTCAGATTCAGGAAATA
CAGAGAACGCCACAAAGATACTCCTCGAGAAGAGCAACTCCAAGACACATAATTGTCAGA
TTCACCAAAGTTGAAATGAAGGAAAAAATGTTAAGGACAGCCAGAGAGAAAGGTCGGATT
ACCCACAAAGGGAAGCCCATCAGACTAACAGCGGATCTCTCGGCAGAAACCCTATAAGCC
AGAAGAGAGTGGGGGCCAATATTCAACATTCTTAAAGAAAAGAATTTTCAACCCAGAATT
TCATATCCAGCCAAACTAAGCTTCATAAGTGAAGGAGAAATAAAATCCTTTACAGACAAG
CAAATGCTGAGAGATTTTGTCACCACTAGGCCTGCCCTAAAAGAGCTCCTGAAGGAAGCA
CTAAACATGGAAAGGAACAACCAGTACCAGCCGCTGCAAAATCATGCCAAAATG
>a_L1PA2::chr2:229284703-229290740(-)
ACAGGGAAAAAACAGAACAGAAAAACTGGAAACTCTAAAAAGCAGAGCACCTCTCCTCCT
CCAAAGGAACGCAGTTCCTCACCAGCGACGGAACAAAGCTGGATGGAGAATGACTTTGAC
GAGCTGAGAGAAGAAGGCTTCAGATGATCAAATTACTCTGAGCTACGGGAGGACATTCAA
ACCAAAGGCAAAGAAGTTGAAAACTTTGAAAAAACTTTAGAAGAATGTATAACTAGAATA
ACCAATACAGAGAAGTGCTTAAAGGAGCTGATGGAGCTGAAAACCAAGGCTCGAGAACTG
CGTGAAGAATGCAGAAGCCTCAGGAGCCGATGCGATCAACTGGAAGAAAGGGTATCAGCA
ATGGAAGATGAAATGAATGAAATGAAGTGAGAAGGGAAGTTTAGAGAAAAAGGAATAAAA
AAAAATCAGCAAAGCCTCCAAGAAATATGGGACTATGTGAAAAGACCAAATCTACGCCTG
ATTGGTGTACCTGAAAGTGATGGGAAGAATGGAACCAAGTTGGAAAACACGCTGCAGGAT
ATTATCCAGGAGAACTTCCCCAATCTAGCAAGGCAGGCCAACATGCAGATTCAGGAAATA
CAGAGAACGCCACAAAGATACTCCTCGAGAAGAGCAACTCCAAGACACATAATTGTCAGA
TTCACCAAAGTTGAAATGAAGGAAAAAATGTTAAGGGCAGCCAGAGAGAAAGGTCGGGTT
ACCCTCAAAGGGAAGCCCATCAGACTAAGACGGGATCTCTTGGCAGAAACCCTACAAGCC
AGAAGAGAGTGGGGGCCAATATTCAACATTCTTAAAGAAAAGAATTTTCAACCCAGAATT
TCATATCCAGCCAAACTAAGCTTCATAAGTGAAGGAGAAATAAAATACCTTACAGACAAG
CAAATGCTGAGAGATTTTGTCACCACCAGGCCTGCCTTACAAGAGCTCCTGAAGGAAGCA
CTAAACATGGAAACGAACAACCGGTAACAGCAGCTGCAAAATCATGCCAAAATG
>a_L1PA2::chr8:77220351-77226354(+)
ATGGGGAAAAAACAGAACAGAAAAACTGGAAACTCTAAAAAGCAGAGCGCCTCTCCTCTT
CCAAAGGAACGCAGTTCCTCACCAGCAATGGAACAAAGCTGGATGGAGAATGACTTTGAC
GAGCTGAGAGAAGAAGGCTTCAGATGATCAAATTACTCTGAGCTACGGGAGGACATTCAA
ACCAAAGGCAAAGAAGTTGAAAACTTTG-AAAAAATTTAGAAGAATGTATAACTAGAATA
ACCAATACAGAGAAGTGCTTAAAGGAGCTGATGGAGCTGAAAACCAAGGCTCGAGAACTA
CGTGAAGAATGCAGAAGCCTCAGGAGCTGATGCGATCAACTGGAAGAAAGGGTATCAGCG
ATGGAAGATGAAATGAATGGAATGAAGTGAGAAGGGAAGTTTAGAGAAAAAAGAATAAAA
AGAAATGAGCAAAGCCTCCAAGAAATATGGGACTATGTGAAAAGACCAAATCTACGTCTG
ATTGGTGTACCTGAAAGTGATGGGGAGAATGGAACCAAGTTGGAAAACACTCTGCAAGAT
ATTATCCAGGAGAACTTCCCCAATCTAGCAAGGCAGGCCAACGTTCAGATTCAGGAAATA
CAGAGAACTCCACAAAGATACTCCTCGAGAAGAGCAACTCCAAGACACATAATTGTCAGA
TTCACCAAAGTTGAAATGAAGGAAAAAATGTTAAGGGCAGCCAGAGAGAAAGGTGGGGTT
ACCCTCAAAGGGAAGCCCATCAGACTAACAGTGGATCTCTCGGCAGAAACTCTACAAGCC
AGAAGAGAGTGGGGGCCAATATTCAACATTCTTAAAGAAAAGAATTTTCAACCCAGAATT
TCATATCCAGCCAAATTAAGCTTCATAAGCGAAGGAGAAATAAAATACTTTACAGACAAT
CAAATGCTGAGAGATTTTGTCACCACCAGGCCTGCCCTAAAAGAGCTCCTGAAGGAAGCA
CTAAACATGGAAAGGAACAACCAGTACCAGCTGCTGCAAAATCATGCCAAAATG
>a_L1PA2::chr6:70205254-70211277(+)
ATGGCGAAAAAACAGAACAGAAAAACTGGAAACTCCAAAAAGCAGAGCGCCTCTCCTCCT
CCAAA-GAACGCATTTCCTCACCAGCAATGGAACAAAGCTGGATGGAGAATGACTTTGAC
GAGCTGAGAGAAGAAGGCTTCAGATGATCAAATTACTCTGAGCTACGGGAGGACATTCAA
ACCAAAGGCAAAGAAGTTGAAAACTTTGAAAAAAATTTAGAAGAATGTATAACGAGAATA
ACCAATACAGAGAAGTGCTTAAAGGAGCTGATGGACCTGAAAACCAAGGCTTGAGAACTA
CGTGAAGAATGCAGAAGCCTCAGGAGCCGATGCGATCAACTGGAAGAAAGGGTATCAGCA
ATGGAAGATGAAATGAATGAAATGAAGCGAGAAGGGAAGTTTAGAGAAAAAAGAATAAAA
AGAAATGAGCAAAGCCTCCAAGAAATATGGGACTATGTGAAAAGACCAAATCTACGTCTG
ATTGGTGTACCTGAAAGTGATGGGGAGAATGGAACCAAGTTGGAAAACACTCTGCAGGAT
ATTATCCAGGAGAACTTCCCCAATCTAGCAAGGAAGGCCAACGTTCAGATTCAGGAAATA
CAGAGAACGCCACAGAGATACTACTTGAGAAGAGCAACTCCAAGACACATAATTGTCAGA
TTCACCAAAGTTGAAATGAAGGAAAAAATGTTAAGAGCAGCCAGAGAGAAAGGTGGGGTT
ACCCTCAAAGGGAAGCCCATCAGACTAACAGCGGATCTCTCGGCAGAAACCCTACAAGCC
AGAAGAGAGTGGGGGCCAATATTCAACATTCTTAAAGAAAAGAATTTTCAACCCAGAATT
TCATATCCAGCCAAAGTAAGCTTCATAAGCAAAAGAGAAATAAAATCCTTTACAGACAAG
CAAATGCTGAGAGATTTTGTCACCACCAGGCCTGCCCTAAAAGAGCTCCTGAAGGAAGCA
CTAAACATGGAAAGGAACAACCGGTACCAGCCGCTGCAAAATCATGCCAAAATG
>a_L1PA2::chr5:83089430-83095461(-)
ATAGGGAAAAAACAGAACAGAAAAACTGGAAACTCTAAAAAGCAGAGTGCCTCTCCTCCT
CCAAAGGAACGCAGTTCCTCACCAGCAATGGAACAAAGCTGGACGGAGAATGACTTTGAC
AAGCTAAGAGAAGAAGGCTTCAGACGATCAAATTACTCTGAGCTATGGGAGGACATTCAA
ACCAAAGGCAAAGAAGTTGAAAACTTTGAAAAAAATGTAGAAGAATGTATAACTAGAATA
ACCAATACAGAGAAGTGCTTAAAGGAGCTGATGGAGCTGAAAACCAAGGCTCGAGAACTA
CGTGAAGAATGCAGAAGCCTCAGGAGCCGATGCAATCAACTGGAAGAAAGGGTATCAGCA
ATGGAAGATGAAATGAATGAAATGAAGTGAGAAGGGAAGTTTAAAGAAAAAAGAATAAAA
AGAAATGAGCAAAGCCTCCAAGAAATATGGGACTATGTGAAAAGACCAAATCTACATCTG
ATTGGTGTACCTGAAAGTGATGGGGAGAATGGAACCAAGTTGGAAAACAGTCTGCAGGAT
ATTATCAAGGAGAACTTCCCCAATCTAGCAAGGCAGGCCAACATTCAGATTCAGGAAATA
CAGAGAACACCACAAAGATACTCCTCGAGAAGAGCAACTCCAAGACACATAATTGTCAGA
TTCACCAAAGTTGAAATGAAGGAAAAAATGTTAAGGGCAGCCAGAGAGAAAGGTTGGGTT
ACCCTCAAAGGGAAGCCCATCAGACTAACAGCGGATCTATCGGCAGAAACCCTACAAGCA
AGAAGAGAGTGGGGGCCAATATTCAACATTCTTAAAGAAAAGAATTTTCAACCCAGAATT
TCATATCCAGCCAAATTAAGCTTCATAAGTGAAGGAGAAATAAAATACTTTACAGACAAG
CAAATGCTGAGAGATTTTGTCACCACCAGGCCTGCCCTAAAAGAGCTCCTGAAGGAAGCA
CTAAACATGGAAAGGAACAACCGGTACCAGCCGCTGCAAAATCATGCCAAAATG
>a_L1PA2::chr5:63424918-63430951(-)
ATGGGAAAAAAACAGAACAGAAAAACTGGAAACTCTAAAAAGCAGAGCGCCTCTGCTCCT
CCAAAGGAACGCAGTTCCTCACCAGCAATGGAACAAAGTTGGATGGAGAATGACTTTGAC
GAGCTGAGAGAAGAAGGCTTCAGACGATCAAATTACTCTGAGCTACGGGAGGACATTCAG
AGCAAAGGCAAAGAAGTTGAAAACTTTGAAAAAAATTTAGAAGAATGTATAACTAGAATA
ACCAATACAGAGAAGTGCTTAAAGGAGCTGATGGAGCTGAAAACCAAGGCTCGAGAACTA
TATGAAGAATGCAGAAGCCTCAGCAGCTGATGCGATCAACTGGAAGAAAGGGTATCAGCG
ATGGAAGATGAAATGAACGAAATGGAGCGAGAAGGGAAGTTTAGAGAAAAAAGAATAAAA
AGAAATGAGCAAAGCCTCCAAGAAATATAGGACTATGTGAAAAGACCCAATCTACGTCTG
ATTGGTGTACCTGAAAGTGATGGGGAGAATGGAACCAAGTTGGAAAACACTCTGCAGGAT
ATTATCCAGGAGAACTTCCCCAATCTAGCAAGGCAGGCCAACGTTCAGATTCAGGAAACA
CAGAGAACGCCACAAAGATACTCCTTGAGAGGAACAACTCCAAGACACATAATTGTCAGA
TTCACCAAAGTTGAAATGAAGGAAAAAATGTTAAGGGCAGCCAGAGAGAAAGGTCGGGTT
ACCCTCAAAGGGAAGCCCATCAGACTAACAGCGGATCTCTTGGCAGAAACCCTACAAGCC
AGAAGAGAGTGGGGGCCAATATTCAACATTCTTAAAGAAAAGAATTTTCAACCCAGAATT
TCATATCCAGCCAAACTAAGCTTCATAAGTGAAGGAGATATAAAATCCTTTACAGACAAG
CAAATGCTGAGAGATTTTGTCACCACCAGGCCTGCCCTAAAACAGCTCCTGAAGGAAGCA
CTAAACATGGAAAGGAACAACCAGTACCAGCTGCTGCAAAATCATGCCAAAATG
>a_L1PA2::chr11:40607022-40613051(-)
ATGGGGAAAAAACAGAACAGAAAAGCTGGAAACTCTAAAAAGCAGAGCGCCTCTCCTCTT
CCAAAGGAACACAGTTCCTCACCAGCAACGGAAAAAAGCTGGACGGAGAATGACTTTGAC
GAGCTGAGAGAAGAAGGCTTCAGACGATCAAATTACTCTGAGCTACGGGAGGACATTCAA
ACCAAAGGCAAAGAAGTTGAAAACTTTGAAAAAAATTTAGAAGAATGTATAAGTAGAATA
ACCAATACATAGAAGTGCTTAAAGGAGCTGATGGAGCTGAAAACCAAGGCTCGAGAACTA
TGTGAAGAATGCAGAAGCCTCAGGAGACGATGCGATCAACTGGAAGAAAGGGTATCAGCA
ATGGAAGATGAAATGAAGAAAATGAAGCGAGAAGGGAAGTTTAGAGAAAAAAGAATAAAA
AGAAACAAGCAAAGCCTCCAAGAAATATGGGACTATGTGAAAAGACCAAATCTACATCTG
ATTGGTGTACCTGAAAGTGACGGGGAGAATGGAACCAAGTTGGAAAACACTCTGCAGGAT
ATTATCCAGGAGAACTTCCCCAATCTAGCAAGGCAGGTCAACATTCAGATTCAGGAAATA
CAGAGAACGCTACAAAGATACTCCTCGAGAAGAGCAACTCCAAGACACATAATTGTCAGA
TTCACCAAAGTTGAAATGAAGGAAAAAATGTTAAGGGCAGCCAGAGAGAAAGGTCGGGTT
ACCCTCAAAGGGAAGCCCATCAGACTAACAGCGGATCTCTCGGCAGAAACCCTACAAGCC
AGAAGAGAGTGGGGGCCAATATTCAACATTCTTAAAGAAAAGAATTTTCAACCCAGAATT
TCATATCCAGCCAAACTAAGTTTCATAAGTGAAGGAGAAATAAAATACTTTACAGACAAG
CAAATGCTGAGAGATTTTGTCACCACCAGGCCTGCCCTAAAAGAGCTCCTGAAGGAAGCA
CTAAACGTGGAAAGGAACAACTGGTACCAGCCACTGCAAAATCATGCCAAAATG
>a_L1PA2::chrX:62817075-62823103(-)
ATGGGGAAAAAACAGAACAGAAAAACTGGAAACTCTAAAAAGCAGAGCACCTCTCCTCCT
CCAAAGGAATGCAGTTCCTCACCAGCAATGGAACAAAGCTGGATGGAGAATGACTTTGAC
GAGCAGAGAGAAGAAGGCTTCAGACGATCAAATTACTCTGAGCTACGGGAGGACATTCAA
ACCAAAGGCAAAGAAGTTGAAAACTTTGAAAAAAATTTAGAAGAATGTATAACTAGAATA
ACCAATACAGAGAAGTGCTTAAAGGAGCTGATGGAGCTGAAAACCAAGGCTCGAGAACTA
CGAGAAGAATGCAGAAGCCTCAGGAGCCGATGCGATCAACTGGAAGAAAGGGTATCAGTG
ATGGAAGATGAAATGAATGAAATGAAGCGAGAAGGGAAGTCTAGAGAAAAAAGAATAAAA
AGAAATGAGCAAAGCCTCCAAGAAATATGGGACTATGTGAAAAGACCAAATCTACATCTG
ATTGGTGTACCTGAAAGTGATGGGGAGAATGGAACCAAGTTGGAAAACACTCTGCAGGGT
ATTATCCAGGAGAACATCCCCAATCTAGCAAGGCAGGCCAAAGTTCAGATTCAGGAAATA
CAGAGAATGCCACAAAGATACTCCTCGAGAAGAGCAACTCCAAGACACATAATTGTCAGA
TTCACCAAAGTTGAAATGAAGGAAAAAATGTTAAGGGCAGCCAGAGAGAAAGGTCAGGTT
ATCCTCAAAGGGAAGCCCATCAGACTAACAGCAGATCTCTCGGCAGAAACCCTACAAGCC
AGAAGAGAGTGGGGGCCAATATTCAACATTCTTAAAGAAAAGAATTTTCAACCAAGAATT
TCATATCCAGCCAAACTAAGCTTCATAAGTGAAGGAGAAATAAAATCCTTTACAGACAAG
CAAATGCTGAGAGATTTTGTCACCACCAGGCCTGCCCTAAAAGAGCTCCTGAAGGAAGCA
CTAAACATGGAAAGGAACAACCGGTACCAGCCGCTGCAAAATCATGCCAAAATG
>a_L1PA2::chr7:83618641-83624658(-)
ATGGGGAAAAAACAGAGCAGAAAAACTGGAAACTCTAAAAAGCAGAGCACCTCTCCTCCT
CCCAAGGAACGCAGTTCCTCACCAGCAACGGAACAAAGCTGGATGGAGAATGACTTTGAT
GAGCTGAGAGAAGAAGGCTTCAGACGATCAAATTACTCTGAGCTACGGGAGGACATTCAA
ACCAAAGGCAAAGAAGTTGAAAACTTTGCAAAAAATTTAGAAGAATGTATAACTAGAATA
ACCAATACAGAGAAGTGCTTAAAGGAGCTGATGGAGCTGAAAACCAAGGCTCGAGAACTA
CATGAAGAATGCAGAAGCCTCAGGAGCCGATGCAATCAACTGGAAGAAAGGGTATCAGCG
ATGGAAGATGAAATGAATGAAATGAGGCGAGAAGGGAAGTTTAGAGAAAAAAGAATAAAA
AGAAATGAGCAAAGCCTCCAAGAAATATGGGACTATGTGAAAAGACCAAATCTACGTCTG
ATTGGTGTACCTGAAAGTGATGGGGAGAATGGAACCAAGTTGGAAAACACTCTGCAGGAT
ATTATCCAGGAGAACTTCCCCAATCTAGCAAGGCAAGCCAACGTTCAGATTCAGGAAATA
TAAAGAATGCCACAAAGATACTCCTCGAGAAGAGCAACTCCAAGACACATAATTGTCAGA
TTCACCAAAGTTGAAATGAAGGAAAAAATATTAAGGGCAGCCAGAGAGAAAGGTCGGGTT
ACCCTCAAAGGGAAGCCGATCAGACTAACAGCAGATCTCTCAGCAGAAACCCTACAAGCC
AGAAGAGAGTGGGGGCCAATATTCAACATTCTTAAAGAAAAGAATTTTCAACCCAGAATT
TCATATCCAGCCAAAGTAAGCTTCATAAGCGAAGGAGAAATAAAATACTTTACAGACAAG
CAAATGCTGAGAGATTTTGTCACCACCAGGCCTGCCCTAAAAGAGCTCCTGAAGGAAGCA
CTAAACATGGAAAGGAAAAACCGGTACCAGCCACTGCAAAATCATGCCAAAATG
>a_L1PA2::chr1:83816096-83822148(-)
ATGGGGAAAAAACAGAACAGAAAAACTGGAAACTCTAAAAAGCAGAGGGCCTCCCCTCCT
CCAAAGGAACGCAGTTCCTCACCAGCAACAGAACAAAGCTGGATGGAGAATGACTTTGAC
GAGCTGAGAGAAGAAGGCTTCAGACGATCAAATTACTCTGAGCTACGGGAGGGCATTCAA
ACCAAAGGCAAAGAAGTTGAAAACTTTGAAAAAAATTGAGAAGAATGTATAACTAGAATA
ACCAATACAGAGAAGTGCTTAAAGGAGCTGATGGAGCTGAAAACCAAGGCTCGAGAACTA
CGTGAAGAATGCAGAAGCCTCAGGAGCCGATGCGATCAACTGGAAGAAAGG-TATCAGCA
ATGGAAGATGAAATGAATGAAATGAAGTGAGAAGGGAAGTCTAGAGAAGAAAGAATAAAA
AGAAATGAGCAAAGCCTCCAAGAAATATGGGACTATGTGAAAAGACCAAATCTACGTCTG
ATTGGTGTACCTGAAAGTGATGGGGAGAATGGAACCAAGTTGGAAAACACTCTGCAGGAT
ATTATCCAGGAGAACTTCCCCAATCTAGCAAAGCAGGTCAACGTTCAGATTCAGGAAATA
CAGAGAACGCCACAAAGATACTCCTTGAGAAGAGCAACTCCAAGACACATAATTGTGAGA
TTCACCAAAGTTGAAATGAAGGAAAAAATGTTAAGGGCAGCCAGAGAGAAAGGTCGGGTT
ACCCTCAAAGGGAAGCCCATCAGACTAACAGCGGATCTCTCGGCAGAAACCCTACAAGCC
AGAAGAGAGTGGGGGCCAATATTCAACATTCTTAAAGAAAAGAATTTTCAACCCAGAATT
TCATATCCAGCCAAACTAAGCTTCATAAGTGAAGGAGAAATAAAATCCTTTACAGACAAG
CAAATGCTGAGAGATTTTGTCACCACCAGGCCTGCCTTACAAGAGCTCCTGAAGGAAGCA
CTAAACATGGAAAGGAACAACCGGTACCAGCCACTGCAAAATCATGCCAAAATG
>a_L1PA2::chr13:20070926-20076953(+)
ATGGGGAAAAAACAGAACAGAAAAACTGGAAACTCTAGAAAGCAGAGCGCCTCTCCTCCT
CCAAAGGAACGCAGTTCCTCACCAGCAACGGAACAAAGCTGGATGGAGAATGACTTTGAC
AAGCTGAGAGAAGAAGGCTTCAGACGATCAAATTACTCTGAGCTACGGGAGGACATTCAA
ACCAAAGGCAAAGAAGTTGAAAACTTTGAAAAAAATTTAGAAGAAGGTATAACTAGAATA
ACCAATACAGAGAAGTGCTTAAAGGAGCTGACGGAGCTGAAAACCAAGGCTCGAGAACTA
CGTGAAGAATGCAGAAGCCTCAGGAGCCGATGCGATCAACTGGAAGAAAGGGTATCAGCA
ATGGAAGATGAAATGAATGAAATGAAGCGAGAAGGGAAGTTTAGAGAAAAAAGAATAAAA
AGAAATGAGCAAAGCCTCCAAGAAATATGGGACTATG--AAAAGACCAAATCTACGTCTC
ATTGGTGTGCCTGAAAGTGATGGGGAGAATGGAACCAAGTTGGAAAAAACACTGCAGGAT
ATTATCCAGGAGAACTTCCCCAATCTAGCAAGGCAGGCCAACGTTCAGATTCAGGAAATA
CAGAGAACGCCACAAAGATACTCCTCGAGAAGAGCAACTCCAAGACACATAATTGTCAGA
TTCACCAAAGTTGAAATGAAGGAAAAAATGTTCAGGGCAGCCAGAAAGAAAGGTCGGGTT
ACCCTCAAACAGAAGCCCATCAGACTAACAGCAGATCTCTCGGCAGAAACCCTACAAGCC
AGAAGAGAGTGGGGGCCAATATTCAACATTCTTAAAGAAAAGAATTTTCAACCCAGAATT
TCATATCCAGCCAAACTAAGCTTCATAAGCGAAGGAGAAATAAAATACTTTACAGACAAG
CAAATGCTGAGAGATTTTGTCACCACCAGGCTTACCCTAAAAGAGCTCCTGAAGGAAGCG
CTAAATATGGAAAGGAACAACCGGTACCAGCCACTGCAAAATCATGCCAAAACG
>a_L1PA2::chr3:35860145-35866184(-)
ATGGGGAAAAAACAGAACAGAAAAACTGGAAACTCTAAAAAGCAGAGCACCTCTCCTCCT
CCAAAGGAACGCAGTTCCTCATCAGCAACAGAACAAAGCTGGATGGAGAATGACTTTGAC
GAGCTGAGAGAAGAAGGCTTCAGACGATCAAATTACTCTGAGCTACAGGAGGACATTCAA
ACCAAAGGCAAAGAAGTTGAAAACTTTGAAAAAAATTTAGAAGAATGTATAACTAGAATA
ACCAACACAGAGAAGTGCTTAAAGGAGCTGATGGAGCTGAAAACCAAGGCTTGAGAACTA
CGTGAAGAATGCAGAAGCCTCAGGAGCTGATGCGATCAACTGGAAGAAAGGGTATCAGCG
ATGGAAGATGAAATGAATGAAATGAAGCGAGAAGGGAAGTTTAGAGAAAAATGAATAAAA
AGAAATGAGCAAAGCCTCCAAGAAATATGGGACTGTGTGAAAAGACCAAATCTACGTCTG
ATTGATGTACCTGAAAGTGATGGGGAGAATGGAACCAAGTTGGAAAACACTCTGCAGGAT
ATTATCCAGGAGAACTTCCCCAATCTAGCAAGGCAGGCCAATGTTCAGATTCAGGAAATA
CAGAGAACGCCACAAAGATACTCCTCGAGAAGAGCAACTCCAAGACACATAATTGTCAGA
TTCACCAAAGTTGAAATGAAGGAAAAAATGTTAAGGGCAGCCAGAGAGAAAGGTCGGGTT
ACCCTCAAAGGGAAACCCATCCGACTAACAGCGGATCTCTCGGCAGAAACCCTA-AAGCC
AGAAGAGAGTGGGGGCCAATATTCAACATTCTTAAAGAAAAGAATTTTCAACCCAGAATT
TCATATCCAGCCAAACTAAGCTTCACAAGCAAAGGAGAAATAAAATACTTTACAGAAAAG
CAAATCCTGAGAGATTTTGTCACCACGAGGCCTGCCCTAAAAGAGCTCCTGAAGGAAGCG
CTAAACATGGAAAGGAACAACCAGTACCAGCCGCTGCAAAATCATGCCAAAATG
>a_L1PA2::chr7:140732406-140738552(+)
ATGGGGAAAAAACAGAACAGAAAAACTGGAAACTCTAAAAAGCAGAGCGCCTCTCCTCCT
CCAAAGGAACGCAGTTCCTCACCAGCAGCGGAACAAAGCTGGATGGAGAACGACTTTGAC
GAGCTGAGAGAAGAAGGCTTCAGACGATCAAATTACTCTGAGCTACGGGAGGACATTCAA
ACCAAAGGCAAAGAAGTTGAAAACTTTGAAAAAAATTTAGAAGAATGTATAACTAGAATA
ACCAATACAGAGAAGTGCTTAAAGGAGCTGATGGAGCTGAAAACCAAGGCTCGAGAACTA
TGTGAAGAATGCAGAAGCCTCAGGAGCCGATGCGATCAACTGGAAGACAGGGTATCAGCA
ATGGAAGATGAAATGAATGAAATGAAGAGAGAAGGGAAGTTTAGAGAAAAAAGAATAAAA
AGAAATGAGCAAAGCCTCCAAGAAATATGGGACTATGTGAAAAGACCAAATCTACGTCTG
ATTGGTGTACCTGAAAGTGACGGGGAGAATGGAACCAAGTTGGAAAACACTCTGCAGGAT
ATTATCCAGGAGAACTTCCCCAATCTAGCAAGGCAGGCCAACGTTCAGATTCAGGAAATA
CAGAGAACACCACAGCGATACTCCTCGAGAAGAGCAACTCCAAGACACATAATTGTCAGA
TTCACCAAAGTTGAAATGAAGGAAAAAATGTTAAGGGCAGCCAGAGAGAAAGGTCGGGTT
ACCCTCAAAGGGAAGCCCATCAGACTAACAGCAGATCTCTCGGCAGAAACTCTACAAGCC
AGAAGAGAGTGGGGGCCAATATTCAACATTCTTAAAGAAAAGAATTTTCAACCTAGAATT
TCATATCCCGCCAAACTAAGATTCATAAGTGAAGGAGAAATAAAATACTTTACAGACAAG
CAAATGCTGAGAGATTTTGTCACCACGAGGCCTGCCCTAAAAGAGCTCCTGAAGGAAGTG
CTAAACATGGAAAGGAACAACCGGTACCAGCCGCTGCAAAATCATGCCAAAATG
>a_L1PA2::chr3:19412102-19418117(-)
ATGGGGAAAAAACAGAACAGAAAAACTGGAAACTCTAAAAACCAGAGTGCCTCTCCTCCT
CCAAAGGAACGGAGTTCCTCACCAGCAACGGAACAAAGCTGGATGGAGAATGACTTTGAC
GAGCTGAGAGAAGAAGGCTTCAGACGATCAAATTACTCTGAGCTACGGGAGGACATTCAA
ACCAAAGGCAAAGAAGTTGAAAACTTTGAAAAAAATTTAGAAGAATGTATAACTAGAATA
ACCAATACAGAGAAGTGCTTAAAGGAGCTGATGGAGCTGAAAACCAAGGCTTGAGAACTA
CGTGAAGAATGCAGAAGCCTCAGGAGCCGATGCAATCAACTGGAAGAAAGGGTATCAGCA
ATGGAAGATGAAATGAATGAAATGAAGCGAGAAGGGAAGTTTAGAGAAAAAAGAATAAAA
ACAAATGAGCAAAGCCTCCAAGAAATATGGGACTATGTGAAAAGACCAAATCTACGTCTG
ATTGGTGTACCTGAAAGTGATGGGGAGAATGGAACCAACCTGGAAAACACCCTGCAGGAT
ATTATCCAGGAGAACTTCCCCAATCTAGCAAGGCAGGCCAACGTTCAGATTCAGGAAATA
CAGAGAACGCCACAAAGATACTCCTTGAGAAGAGCAACTCCAAGACACATAATTGTCAGA
TTCACCAAAGTTGAAATGAAGGAAAAAATGTTAAGGGCAGCCAGAGAGAAAGGTCAGGTT
ACCCTCAAAGGGAAGCCCATCAGACTAACAGCGGATCTCTCGGCAGAAACCCTACAAGCC
AGAAGAGAGTGGGGGCCAATATTCAACATTCTTAAGGAAAAGAATTTTCAACCCAGAATT
TCATATCCAGCCAAACTAAGCTTCATAAGTGAAGGAGAAATAAAATACTTTACAGACAAG
CAAATGCTCAGAGATTTTGTCACCACCAGGCCTGCCTTACAAGAGCTCCTGAAGGAAGCA
CTAAACATGGAAAGGAACAACTAGTACCAGCCACTGCAAAATCATGCCAAAATG
>a_L1PA2::chr6:86731206-86737233(-)
ATGGGGAAAAAACAGAGCAGAAAAACTGGAAACTCTAAAAAGCAGAGTGCCTCTCCTCCT
CCAAAGGAACGCAGTTCCTCACCAGCAATGGAACAAAGCTGGATGGAGAATGACTTTGAG
GAGCTGAGAGAAGAAGGCTTCAGACGATCAAATTACTCTGAGCTACGGGAGAACATTCAA
ACCAAAAGCAAAGAAGTTGAAAACTTTGAAAAAAATTTAAAAGAATGTATGACTAGAATA
ACCAATACAGAGAAGTGCTTAAAGGAGCTGATGGAGCTGAAAACCAAGGCTCGAGAACTA
CGTGAAGAATGCAGAAGCCTCAGGAGCCAATGTGATCAACTGGAAGAAAGGGTATCAGTG
ATGGAAGATGAAATGAATGAAATGAAGCAAGAAGGGAATTTTAGAGAAAAAATAATAAAA
AGAAATGAGCAAAGCCTCCAAGAAATATGGGACTACGTGAAAAGACCAAATCTACATCTG
ATTGGTGTACCTGAAAGTGATGGGGAGAATGGAACCAAGTTGAAAAACACTCTGCAGGAT
ATTATCCAGGAGAACTTCCCCAATCTAGCAAGGCAGGCCAACGTTCAGATTCAGGAAATA
CAGAGAACGCCACAAAGATACTCCTCGAGAAGAGCAACTCCAAGACACATAATTGTCACA
TTCACCAAAGTTGAAATGAAGGAAAAAATGTTAAGGGCAGCCAGAGAGAAAGGTCGGGTT
ACCCTCAAAGGGAAGCCCATCAGACTAACAGCGGATCTCTCCGCAGAAACCCTACAAGCC
AGAAGAGAGTGGGGGCCAATATTCAACATTCTTAAAGAAAAGAATTTTCAACCCAGAATT
TCATATCCAGCCAAACTAAGCTTCATAAGTGAAGGAGAAATAAAATACTTTACAGACAAG
CAAATGCTGAGAGATTTTGTCACCACCAGGCCTGCCTTACAAGAGATCCTGAAGGAAGCA
CTAAACATGGAAAGGAACAACCAGCACCAGCCGCTGCAAAATCATGCCAAAATG
>a_L1PA2::chr8:92881746-92887762(+)
ATGTGGAAAAAACAGAACAGAAAAACTGGAAACTCTAAAAAGCAGAGCGCCTCTCCTCCT
CCAAAGGAATGCAGTTCCTCACCAGCAATGGAACAAAGCTGGATGGAGAATGACTTTGAT
GAGCTGAGAGAAGAAGGCTTCAGACGATCAAATTACTCTGAGCTACAGGAGGACATTCAA
AACAAAGGCAAAGAAGTTGAAAACTTTGAAAAAAATTTAGAAGAATGTATAACTAGAATA
ACCAATACAGAGAAGTGCTTAAAGGAGCTGATGGAGCTGAAAACCAAGGCTCGAGAACTA
CGTGAAGAATGCAGAAGCCTCAGGAGCCGATGCAATCAACTGGAAGAAAGGGTATCAGCG
ATAGAAGATGAAATGAATGAAATGAAGGGAGAAGGGAAGTTTAGAGAAAAAAGAATAAAA
AGAAATGAGCAAAGCCTCCAAGAAATATGGGACTATGTGAAAAGACCAAATGTGCGTCTG
ATTGGTGTACCTGAAAGTGATGGGGAGAATGGAACCAAGTTGGAAAACACTCTGCAGGAT
ATTATCCAGGAGAACTTCCCCAATCTAGCAAGGCAGGCCAACATTCAGATTCAGGAAATA
CAGAGAACGCCACAAAGATACTCCTCGAGAACAGCAACTCCAAGACACATAATTGTCAGA
TTCACCAAACTTGAAATGAAGGAAAAAATGTTAAGGGCAGCCAGAGAGAAAGGTCGGGTT
ACCCACAAAGGGAAGCCCATCAGACTAACAGTGGATCTCTTGGCAGAAACCCTACAAGCC
AGAAGAGAGTGGGGGCCAATATTCAACATTCTTAAAGAAAAGAATTTTCCACCCAGAATT
TCATATCCAGCCAAACTAAGCTTCATAAGTGAAGGAGAAATAAAATACTTTACAGACAAG
CAAATGCTGAGAGATTTTGTCACCACCAGGTCTGCCCTAAAAGAGCTCCTGAAGGAAGCG
CTAAACATGGAAAGGAACAACCGGTACCAGCCACTGCAAAATCATGCCAAAATG
>a_L1PA2::chr3:55080131-55086156(-)
ATGGGGAAAAAACAGAGCAGAAAAACTGGAAATTCTAAAAAGCAGAGCACCTCTCCTCCT
CCAAAGGAACACAGTTCCTCACCAGCAATGGAACAAAGCTGGATGGAGAATGACTTTGAC
GAGCTGAGAGAAGAAGGCTTCAGACAATCAAATTACTCTGAGCTACGGGAGGACATTCAA
ACCAAAGGCAAAGAAGTTGAAAACTTTGAAAAAAATTTAGAAGAATGTATAACTAGAATA
ACCAATACAGAGAAGTGCTTAAAGGAGCTGATGGAGCTGAAAACCAAGGCTCGAGAACTA
CGTGAAGAATGCAGAAGCCTCAGGAGCCAATGCGATCAACTGGAAGAAAGGGTATCAGCA
ATGGAAGATGAAATGAATGAAATGAAGCGAGAAGGGAAGTTTAGAGAAAAGAGAATAAAA
AGAAATGAGCAAAGCCTCCAAGAAATATGGGACTATGTGAAAAGACCAAATCTACGTCTG
ATTGGTGTACCTGAAAGTGATGGGGAGAATGGAACCAAGATGGAAAACACTCTGCAGGAT
ATTATCCAGGAGAACTTCCCCAATCTAGCAAGGCAGGCCAACGTTCAGATTCAGGAAATA
CAGAGAACGCCACAAAGATACTCCTCGAGAAGAGCAACTCCAAGACACATAATTGTCAGA
TTCACCAAAGTTGAAATGAAGGAAAAAATGTTAAGGGCAGCCAGAGAGAAAGGTCGAGTT
ACCCTCAAAGGGAAGCCCATCAGACTAACAGCGGATCTCTCGGCAGAAACTCTACAAGCC
AGAAGAGAGTGGGGGCCAATATTCAACATTCTTAAAGAAAAGAATTTTCAACCCAGAATT
TCATATCCAGCCAAACTAAGCTTCAGAAGTGAAGGAGAAATAAAATACTTTACAGACAAG
CAAATGCTGAGAGATTCTGTCACCACCAGGCCTGCCTTACAAGAGCTCCTGAAGGAAGCG
CTAAACATGGAAAGGAACAACCGGTACCAGCCGCTGCAAAATCATGCCAAAATG
>a_L1PA2::chr6:105185190-105191199(+)
ATGGGGAAAAAACAGAACAGAAAAACCGGAAACTCTAAAAAGCAGAGTGCCTCTCCTCCT
CCAAAGGAACGCAGTTCCTCACCAGCAACGGAACAAAGCTGGATGGAGAATGACTTTGAT
GAGCTGAGAGAAGAAGGCTTCAGACGATCAAATTACTCTGAGCTACGGGAGGACATTCAA
ACCAAAGGCAAAGAAGTTGAAAACTTTGAAAAAAATTTAGAAGAATGTATAACTAGAATA
ACCAATACAGAGAAGTGCTTAAAGGAGCTGATGGAGCTGAAAACCAAGGCTCGAGAACTA
CGTGAAGAATGCAGAAGCCTCAGGAGCTGATGTGATCAACAGGAAGAAAGGGTATCAGCG
ATGGAAGATGAAATGAATGAAATGAAGCGAGAAGGGAAGTTTAGAGAAAAAAGAATAAAA
AGAAATGAGCAAAGCCTCCAAGAAATATGGGACTATGTGAAAAGACCAAATCTATGTCTG
ATTGGTGGACCTGAAAGTGATGGGGAGAATGGAACCAAGTTGGAAAACACTCTGCAGGAT
ATTATCCAGGAGAACTTCCCCAGTCTAGCAAGGCAGGCCAACGTTCAGATTCAGGAAATA
CAGAGAATGCCACAAAGATACTCCTCGAGAAGAGCAACTCCAAGACACATAACTGTCAGA
TTCACCAAAGCTGAAATGAAGGAAAAAATGTTAAGGGCAGCCAGAGAGAAAGGTCGGGTT
ACCCTCAAAGGGAAGCCCATCAGACTAACAGCGGATCTCTCGGCAGAAACCCTACAAGCC
AGAAAAGAGTGGGGGCCAATATTCAACATTCTTAAAGAAAAGAATTTTCAACCCAGAATT
TCATATCCAGCCAAACTAAGCTTCATAAGCGAAGGAGAAATAAAATACTTTACAGACAAG
CAAATGCTGAGAGATTTTGTCACCACCAGGCCTGCCCTAAAAGAG--CCTGAAGGAAGCG
CTAAACATGGAAAGGAACAACTGGTACCAGCCACTGCAAAATCATGCCAAAATG
>a_L1PA2::chr7:84879170-84885195(+)
ATGGGGAAAAAACAGAACAGAAAAACTGGAAACTCTAAAAAGCAGAGCGCCTCTCCTCCT
CCAAAGGAACACAGTTCCTCACCAGCAACGGAACAAAGCTGGATGGAGAATGACTTTGAC
GAGCTGAGAGAAGAAGGCTTCAGACGATCAAATTACTCTGAGCTACGGGAGGACATTCAA
ACCAAAGGCAAAGAAGTTGAAAACTTTGAAAAAAATTTAGAAGAATGTATAACTAGAATA
ACCAATACAGAGAAGTGCTTAAAGGAGCTGATGGAGCTGAAAACCAAGGCTCGAGAACTA
CGTGAAGAATGCAGAAGCCTCAGGAGCCAATGCGATCAACTGGAAGAAAGGGTATCAGCA
ATGGAAGATGAAATGAATGAAATGAAGCGAGATGGTAAGTTTAGAGAAAAAAGAATAAAA
AGAAATGAGCAAAGCCTCCAAGAAATATGGGACTATGTGAAAAGACCAAATCTGTGTCTG
ATTGGTGTACCTGAAAGTGATGGGGAGAATGGAACCAAGTTGGAAAACACTCTGCAGGAT
ATTATCCAGGAGAACCTCCCCAATCTAGCAAGGCAGGCCAACGTTCAGATTCAGGAAATA
CAGAGAATGCCACAAAGATACTCCTCGAGAAGAGCAACTCCAAGACACATAATTGTCAGA
TTCACCAAAGTTGAAATGAAGGAAAAAATGTTAAGGGCAGCCAGAGAGGAAGGTCGGGTT
ACCCTCAAAGGGAAGCCCATCAGACTAACAGCTGATCTCTCGGCAGAAACCCTACAAGCC
AGGAGAGAGTGGGGGCCAATATTCAACATTCTTAAGGAAAAGAATTTTCAACCCAGAATT
TCATATCCAGCCAAACTAAGCTTCATAAGTGAAGGAGAAATAAAATACTTTACAGACAAG
CAAATGCTGAGAGATTTTGTCACCACCAGGCCTGCCCTAAAAGAGCTCCTGAAGGAAGCG
CTAAACATGGAAAGGAACAACGGGTACCAGCCGCTGCAAAATCATGCCAAAGTG
>a_L1PA2::chr11:37262262-37268266(-)
ATGGGGAAAAAACAGAACAGAAAAACTGGAAACTCTAAAAAGCAGAGTGCCTCTCCTCCT
CCAAAGGAATGCAGTTCCTCACCAGCAACAGAACAAAGCTGGATGGAGAATGACTTTGAC
GAGGTGAGAGAAGAAGGTTTCAGACGATCAAATTACTCTGCGCTACGGGAGGACATTCAA
ACCAAAGGCAAAGAAGTTGAAAACTCTGAAAAAAATTTAGAAGAATGTATAACTAGAATA
ACCAATACAGAGAAGTGCTTAAAGGAGCTGATGGAGCTGAAAACCAAGGCTCGAGAACTA
CGTGAAGAATGCAGAAGCCTCAGGAGCCGATGCGATCAACTGGAGGAAAGGGTATCAGCG
ATGGAAGATGAAATGAATGAAATGAAGCGAGAAGGGAAGTTTAGAGAAAAAAGAATAAAA
AGAAATGAGCAAAGCCTCCAAGAAATATGGGACTATGTGAAAAGACCAAATCTACATCTG
ACTGGGGTACCTGAAAGCAATGGGGAGAATGGAACCAAGTTGGAAAACATACTACAGCAT
ATTATCCAGGAGAACTTCCCCAATCTAGCAAGGCAGGCCAACGTTCAGATTCAGGAAATA
CAGAGAACACCACAAAGATACTCCTCGAGAAGAGCAACTCCAAGACACATAATTGTCAGA
TTCACCAAAGTTGAAATGAAGGAAAAAATGTTAAGGGCAGCCAGAGAGAAAGGTCGGGTT
ACCCTCAAAGGGAAGCCCATCAGACTAACAGCGGATCTCTCGGCAGAAACCCTACAAGCC
AGAAGAGAGTGGGGGCCAATATTCAACATTCTTAAAGAAAAGAATTTTCAACCCAGAATT
TCATATCCAGCCAAACTAAGCTTCATAAGCGAAGGAGAAATAAAATACTTTACAGATAAG
CAAATGCTGAGAGATTTTGTCACCACCAGGCCTGCCCTAAAAGAGCTCCTGAAGGAAGCA
CTAAACATGGAAAGGAACAACCGGTACCAGCTGCTGCAAAATCATGCCAAAATG
>a_L1PA2::chrY:16124411-16130415(+)
ATGGGGAAAAAACAGAACAGAAAAAATGGAAACTCTAAAAAGCAGAGCGACTCTCCTCCT
CCAAAGGAACGCAGTTCCTCACCAGCAACGGAACAAAGCTGGATGGAGAATGACTTTGAC
GAGCTCAGAGAAGAAGGCTTCAGACGATCAAATTACTCTGAGCTACGGGAGGACATTCAA
ACCAAAGGCAAAGAAGTTGAAAACTTTGAAAAAGGTTTAGAAGAATGTATAACTAGAATA
ACCAATACAGAGAAGTGCTTAAAGGAGCTGATGGAGCTGAAAACCAAGGCTCGAGAACTA
CGTGAAGAATGCAGAAGCCTCAGGAGCCGATGCGATCAACTGGAAGAAAGGGTATCAGCG
ATGGAAGATGAAATGAATGAAATGAAGTGAGAAGGGAAGCTTAGAGAAAAAAGAATAAAA
AGAAATGAGCAAAGCCTCCAAGCAATATGGGACTATGTGAAAAGACCAAATCTACGTCTG
ATTGGTGTACCTGAAAG-GATGGGGAGAATGGAACCAAGTTGGAAAACACTCTGCAGGAT
ATTATCCAGGAGAACTTCCCCAATCTAGCAAGGCAGGCCAATGTTCAGATTCAGGAAATA
CAGAGAACGCTACAAAGATACTCCTCGAGAAGAGCAACTCCAAGACACATAATTGTCAGA
TTCACCAAAGTTGAAATGAAGGAAAAAATGTTAAGGGCAGCCAGAGAGAAAGGTCGGGTT
ACCCTCAAAGGGGAGCCCATCAGACTAACAGTGGATCTCTCGGCAGAAACCCTACAAGCC
AGAAGAGAGTGGGGGCCAATATTCAACATTCTTAAAGAAAAGAATTTTCAACCCAGAATT
TCATATCCAGCCAAACTAAGCTTCATAAGCGAAGGAGAAATAAAATACTTTGCAGACAAG
CAAATGCTGAGAGATTTTGTCACCACCAGGCCTGCCCTAAGAGAGCTCCTGAAGGAAGCG
CTAAACATGGAAAGGAACAACCGCTACCAGCCGCTGCAAAATCATGCCAAAATG
>a_L1PA2::chrY:16136073-16142078(-)
ATGGGGAAAAAACAGAACAGAAAAAATGGAAACTCTAAAAAGCAGAGCGACTCTCCTCCT
CCAAAGGAACGCAGTTCCTCACCAGCAACGGAACAAAGCTGGATGGAGAATGACTTTGAC
GAGCTCAGAGAAGAAGGCTTCAGACGATCAAATTACTCTGAGCTACGGGAGGACATTCAA
ACCAAAGGCAAAGAAGTTGAAAACTTTGAAAAAGGTTTAGAAGAATGTATAACTAGAATA
ACCAATACAGAGAAGTGCTTAAAGGAGCTGATGGAGCTGAAAACCAAGGCTCGAGAACTA
CGTGAAGAATGCAGAAGCCTCAGGAGCCGATGCGATCAACTGGAAGAAAGGGTATCAGCG
ATGGAAGATGAAATGAATGAAATGAAGTGAGAAGGGAAGCTTAGAGAAAAAAGAATAAAA
AGAAATGAGCAAAGCCTCCAAGCAATATGGGACTATGTGAAAAGACCAAATCTACGTCTG
ATTGGTGTACCTGAAAG-GATGGGGAGAATGGAACCAAGTTGGAAAACACTCTGCAGGAT
ATTATCCAGGAGAACTTCCCCAATCTAGCAAGGCAGGCCAATGTTCAGATTCAGGAAATA
CAGAGAACGCTACAAAGATACTCCTCGAGAAGAGCAACTCCAAGACACATAATTGTCAGA
TTCACCAAAGTTGAAATGAAGGAAAAAATGTTAAGGGCAGCCAGAGAGAAAGGTCGGGTT
ACCCTCAAAGGGGAGCCCATCAGACTAACAGTGGATCTCTCGGCAGAAACCCTACAAGCC
AGAAGAGAGTGGGGGCCAATATTCAACATTCTTAAAGAAAAGAATTTTCAACCCAGAATT
TCATATCCAGCCAAACTAAGCTTCATAAGCGAAGGAGAAATAAAATACTTTGCAGACAAG
CAAATGCTGAGAGATTTTGTCACCACCAGGCCTGCCCTAAGAGAGCTCCTGAAGGAAGCG
CTAAACATGGAAAGGAACAACCGCTACCAGCCGCTGCAAAATCATGCCAAAATG
>a_L1PA2::chr12:42060106-42066132(-)
ATGGGGAAAAAACAGAGCAGAAAAACTGGAAACTCTAAAAAGCAGAGCGCCTCTTCTCGT
CCAAAGGAACGCAGTTCCTCACCAGCAACGGAACAAAGCTGGATGGAGAATGACTTTGAC
GAGCTGAGAGAAGAAGGCTTCAGATGATCAAAT-ACTCTGAGCTACGGGAGGACATTCAA
ACCAAAGGCAAAGAAGTTGAAAACTTTGAAAAAAAATTAGAAGAGTGTGTAACTAGAATA
ACCAATACAGAGAAGTGCTTAAAGGAGCTGATGGAGCTGAAAACCAAGGCTCGAGAACTA
CGTGAAGAATGCCGAAGCCTCAGGAGCCGATGCGATCAACTGGAAGAAAGGGTATCAGCA
ATGGAAGATGAAATGAATGAAATGAAGCGAGAAGGGAAGTTTAGAGAAAAAAGAATAAAA
AGAAATGAGCAAAGCCTCCAAGAAATATGGGACTATGTGAAAAGACCAAATCTACGTCTG
ATTGGTGTACCTGAAAGTGATGGGGAGAATGGAACCAAGTTGGAAAACACTCTGCAGGAT
ATTATCCAGGAGAACTTCCCCAATCTAGCAAGGCAGGCCAACGTTCAGATTCAGGAAATA
CAGAGAACGCCACAAAGATACTCCTTGAGAAGAGCAACTCCAAGACACATAATTGTCAGA
TTCACCAAAGTTGAAATGAAGGAAAAAATGTTAAGGGCAGCCAGAGAGAAAGGTCGGGTT
ACCCTCAAAGGGAAGCCCATCAGACTAACAGCGGATCTCTCGGCAGAAACTCTACAAGCC
AGAATAGAGAGGGGCCAAATATTCAACATTCTTAAAGAAAAGAATTTTCAACCCAGAATT
TCATATCTAGCCAAACTAAGCTTCATAAGTGAAGGAGAAATAAAATACTTTACAGACAAG
CAAATGCTGAGAGATTTTGTCACCACTAGGCCTGCCCTAAAAGAGCTCCTGAAGGAAGCG
CTAAACATGGAAAGGAACAACCGGTACCAGCCGCTGCAAAATCATGCCAAAATG
>a_L1PA2::chrX:68668214-68674235(+)
ATGGGGAAAAAACAGAAGAGAAAAACTGGAAACTCTAAAAAGCAGAGCGCCTCTCCTCCT
CCAAAGGAATGCAGTTCCTCACCAGCAATGGAACAAAGCTGGATGGAGAATGACTTTGAC
GAGCTGAGAGAAGAAGACTTCAGATGATCAAATTGCTCTGAGCTACGGGAGGACATTCAA
ACCAAAGGCAAAGAAGTTGAAAACTTTGAAAACAATTTAGAAGAATGTATAACTGGAATA
AGCAATACAGAGAAGTGCTTAAAGGAGCTGATGGAGCTGAAAACCAAGGCTCGAGAACTA
CGTGAAGAATGCAGAAGCCTCAGGAGCCGATACGATCAACTGGAAGAAAGGGTATCAGCA
ATGGAAGATAAAATGAATGAAATGAAGTGAGAAGGGAAGTTTAGAGAAAAAAGAATAAAA
AGAAATGAGCAAAGCCTCCAAGAAATATGGGACCATGTGAAAAGACCAAATCTACGTCTG
ATTGGTGTACCTGAAAGTGATGGGGAGAATGGACCCAAGTTGGAAAACACTCTGCAGGAT
ATTATCCAGGAGAACTTGCCCAATCTAGCCAGGCAGGCCAACATTCAGATTTAGGAAATA
CAGAGAAAGCCACAAAGATACTCCTCGAGAAGAGCAACTCCAAGACACATAATTGTCAGA
TTCACCAAAGTTGAAATGAAGGAAAAAATGTTAAGGGTAGCCAGAGAGAAAGGTCGGGTT
ACCCTCAAAGGGAAGCCCATCAGACTAACAGCAGATCTCTCCGCAGAAACCCCATAAGCC
AGAAGAGAGTGGGGACCAATATTCAACATTCTTAAAGAAAATAATTTTCAAACCAGAATT
TCATATCCAGCCAAACTAAGCTTCATAAGTGAAGGAGAAATAAAATACTTTACAGACAAG
GAAATGCTGAGAGATTTTATCACCACCAGGCCTGCCCTAAAAGAGCTCCTGAAGGAAGCG
CTAAACATGGAAAGGCACAACCAGTACCAGCCGCTGCAAAATCATGCCAAAATG
>a_L1PA2::chr8:93376420-93382436(-)
ATGGGGAAAAAACAGAACAGAAAAACTGGAAACTCTAAAAAGCAGAGCGCCTCTCCTCCT
CCAAAGGAACGCAGTTCCTCACCGGCAACGGAACAAAGCTGGATGGAGAATGACTTTGAC
GAGCTGAGAGATGAAGGCTTCAGACGATCAAATTACTCTGAGCTACGGGAGGACATTCAA
ACCAAAGGCAAAGAAGTTGAAAACTTTGAAAAAAATTTAGAAGAATGTATAACTAGAATA
ACCAATACAGAGAAGTGCTTAAAGGAGCTGATGGAGCTGAAAACCAAGGCTCGAGAACTA
CGTGAAGAATGCAGAAGCCTCAGGAGCTGATGCGATCAACTGGAAGAAAGGGTATCAGCG
ATGGAAGATGAAATGAATGAAATGAAGCGAGAAGGGAAGTTTAGAGAAAAAAGAATAAAA
AGAAATGAGCAAAGCCTCCAAGAAATATGGGACTGTGTGAAAAGACCATATCTATGTCTG
ATTGGTGTACCTGAAAGTGATGGGGAGAATGGAACCAAGTTGGAAAACACTCTGCAGGAT
ATTATCCAGGAGAACTTCCCCAATCTAGCAAGGCAGGCCAACGTTCAGATTCAGGAAATA
CAGAGAACGCCACAAAGATACTCCTTGAGAAGAGCAACTCCAAGACACATAATTGTCAGA
TTCACCAACGTTGAAATGAAGGAAAAAATGTTAAGGGCAGCCAGAGAGAAAGGTCAGGTT
ACCCTCAAAGGGAAGCCCATCAGACTAACAGCGGATCTCTCGGCAGAAACCCTACAAGCC
AGAAGAGAGTGGGGGCCAATATTCAACATTCTTAAAGAAAAGAATTTTCCACCCAGAATT
TCATATCTAGCCAAACTAAGCTTCATAAGTGAAGGAGAAATAAAATACTTTACAGACAAG
CAAATGCTGACAGATTTTGTCACCACCAGGCCTGCCCTAAAAGAGCTCCTGAAGGAAGCG
CTAAACATGGAAAGGAACAACCAGTACCAGCCGCTGCAAAATCATGCCAAAATG
>a_L1PA2::chr5:97145625-97151644(-)
ATGGGGAAAAAACAGAACAGAAAAACTGGAAACTCTAAAAAGCAGAGCACCTCTCCTCCT
CCAAAGGAACACAGTTCCTCACCAGCAACGGAACAAAGCTGGATGGAGAATGACTTTGAC
GAGCTGAGAGAAGAAGGCTTCAGACGATCAAATTACTCTGAGCTATGGGAGGACATTCAA
ACCAAAGGCAAAGAAGTTGAAAACTTTGAAAAAAATTTAGAAGACTGTATGACTAGAATA
ACCAATACAGAGAAGTGCTTAAAGGAGCTGATGGAGCTGAAAACCAAGGCTCGAGAACTA
CGTGAAGAATGCAGAAGCCTCAGGAGCCGATGTGATCAACTGGAAGAAAGGGTATCAGCA
ATGGAAGATGAAATGAATGAAATGAAGTGAGAAGGGAAGTTTAGAGAAAAAAGAATAAAA
AGAAATGAGCAAAGCCTCCAAGAAATATGGGACTACGTGAAAAGACCAAATCTACGTCTG
ATTGGTGTACCTGAAAGTGATGGGGAGAATGGAACCAAGTTGGAAAACACTCTGCAGGAT
ATTATCCAGGAGAACTTCCCCAATCTAGCAAGACAGGCCAACGTTCAGATTCAGGAAATA
CAGAGAACGCCACAAAGATACTCCTCGAGAAGAGCAACTCCAAGACACATAACTGCCAGA
TTCACCAAAGTAGAAATGAAGGAAAAAATGTTGAGGGCAGCCAGAGAGAAAGGTCGGGTT
ACCCTCAAAGGGAAGCCCATCAGACTAACAGCGGATCTCTCAGCAGAAACTCTACAAGCC
AGAAGAGAGTGGGGGCCAATATTCAACATTCTTAAAGAAAAGAATTTTCAACCCAGAATT
TCATATCCAGCCAAACTAAGCTTCATAAGTGAAGGAGAAATAAAATCCTTTACAGACAAG
CAAATGCTGAGAGATTTTGTCACCACCAGGCCTGCCCTAAAAGAGCTCCTGAAGGAAGCG
CTAAACATGGAAAGGAACAACTGGTACCAGCCGCTGCAAAATCATGCCAAAATG
>a_L1PA2::chrX:86371309-86377340(+)
ATGGGGAAAAAACAGAACAGAAAAACTGGAAACTCTAAAAAGCAGAGCGCCTGTCCTCCT
CCAAAGGAACGCAGTTCCTCACCAGCAACAGAACAAAGCTGGATGGAGAATGACTTTGAC
GAGCTGAGAGAAGAAGGCTTCAGACGATCAAATTACTCTGAGCTACGGGAGGACATTCAA
ACCAAAGGCAAAGAAGTTGAAAACTTTGAAAAAAATTTAGAAGAACGTATAACTAGAATA
ACCAATACAGAGAAGTGCTTAAAGGAGCTGATGGAGCTGAAAACCAAGGCTCGAGAACTA
CGTGAAGAATGCAGAAGCCTCAGGAGCCGATGCGATCAACTGGAAGAAAGGGTATCAGCA
ATGGAAGATGAAATGAATGAAATGAAGCGAGAAGGGAAGTTCAGAGAAAAAAGAATAAAA
AGAAATGAGCAAAGCCTCCAAGAAATATGGGACTATGTGAAAAGACCAAATCTACGTCTG
ATTGGTGTACCTGAAAGTGATGGGGAGAATGGAACCAAGTTGGAAAACACTCTGCAGGAT
ATTATCCAGGAGAACTTCCCCAATCTAGCAAGGCAGGCCAAAGTTCAGATTCAGGAAATA
CAGAGAACGCCACAAAGATACTCCTCGAGAAGAGCAACTCCAAGACACATAATTGTCAGA
TTCACCAAAGTTGAAATGAAGGAAAAAATGTTAAGAGCAGCCAGAGAGAAAGGTCGGGTT
ACCCTCAAAGGGAAGCCTATCAGACTAACAGCAGATCTCTCGGCAGAAACCCTACAAGCC
AGAAGAGAGTGGGGGACAATATTCAACATTCTTAAAGAAAAGAATTTTCAACCCAGAATT
TCATATCCAGACAAACTAAGCTTCATAAGTGAAGGAGAAATAAAATGCTTTACAGACAAG
CAAATGCTGAAATATTTTGTCACCACCAGGCCTGCCCTAAAAGAGCTCCTGAAGGAAGTG
CTAAACATGGAAAGGAACAACCGGTACCAGCCACTGCAAAATCATGCCAAAATG
>a_L1PA2::chr6:55228234-55234265(-)
ATGGGGAAAAAACAGAGCAGAAAAACTGGAAACTCTAAAAAGCAGAGTGCCTCTCCTCCT
CCAAAGGAACGCAGTTCCTCACCAGCAACGGAACAAAGCTGGACGGAGAATGACTTTGAC
GAGCTGAGAGAAGAAGGCTTCAAACGATCAAATTACTCTGAGCTACGGGAGGACATTCAA
ACCAAAGGCAAAGAAGTTGAAAACTTTGAAAAAAATTTAGAAGAATGTATAACTAGAATA
ACCAATACAGAGAAGTGCTTAAAGGAGCTGATGGAGCTGAAAACCAAGGCTCGAGAACTA
CGTGAAGAATGCAGAAGCCTCAGGAGCTGATGCGATCAACTAGAAGAAAGGGTATCAGCG
ATGGAAGATGAAATGAATGAAATGAAGTGAGAAGGGAAGTTTAGAGAAAAAAGAATAAAA
AGAAATGAGCAAAGCCTCCAAGAAATATGGGACTATGTGAAAAGACCAAATCTACATCTG
ATTGGTGTACCTGAAAGTGATGGGGAGAATGGAACCAAGTTGGAAAACACTCTGCAGGAT
ATTATCCAGGAGAACTTCCCCAATCTAGGAAGGCAGGCCAACGTTCAGATTCAGGAAATA
CAGAGAACGCCACAAAGATACTCCTCGAGAAGAGCAACTCCAAGACACATAATTGTCAGA
TTCACCAAAGTTGAAATGAAGGAAAAAATGTTAAGGGCAGCCAGAGAGAAAGGTCGGGTT
ACCCTCAAAGGGAACGCCATCAGACTAAGAGCGGATCTCTTGGCAGAAACCCTACAAGCC
AGAAGAGAGTGGGGGCCAATATTCAACATTCTTAAAGAAAAGAATTTTCAACCCAGAATT
TCATATCCAGCCAAACTAAGCTTCATAAGTGAAGAAGAAATAAAATACTTTACAGACAAG
CAAATGCTGAGAGATTTTGTCACCACCAGGCCTGCCTTACAAGAGTTCCTGAAGGAAGCA
CTAAACATGGAAAGGAACAACCGGTACCAGCTGCTGCAAAATCATGCCAAAATG
>a_L1PA2::chr2:150706971-150712980(+)
ATGGGGAAAAAACAGAACAGAAAAACTGGAAACTCTAAAAAGCAGAGCGCCTCTCCTCCT
CCAAAGGAATGCAGTTCTTCACCAGCAACGGAACAAAGCTGGATGGAGAATAACTGTGAC
TAGCTGAGAGAAGAAGGCTTCAGACGATCAAATTACTCTGAGCTACGGGAGGACATTCAA
ACCAAAGGCAAAGAAGTTGAAAACTTTGAAAAAAATTTAGAAGAATGTATAACTAGAATA
ACCAATACGGAGAAGTGCTTAAAGGAGCTGATGGTGCTGAAAACCAAGGCTCGAGAACTA
CGTGAAGAATGCAGAAGCCTCAGGAACCAATGCGATCAACTGGAAGAAAGGGTATCAGCA
ATGGAAGATGAAATGAATGAAATGAAGCGAGAAGGGAAGTTTAGAGAAAAAAGAATAAAA
AGAAATGAGCAAAGCCGCCAAGAAATATGGGACTATGTGAAAAGACCAAATCTACGTCTG
ATTGGTGTACCTGAAAGTGATGGGGAGAATGGAACCAAGTTGGAAAACACTCTGCAGGAT
ATTATCCAGGAGAACTTCCCCAATCTAGCAAGGCAGGCCAACATTCAAATTCAGGAAATA
CAGAGAATGCCACAAAGATACTCCTCGAGAAGAGCAACTCCAAGACACATAATTGTCAGA
TTCACCAAAGTTGAAATGAAGGAAAAAATGTTAAGGGCAGCCAGAGAGAAAGGTCGGGTT
ACCCTCAAAGGGAAGCCCATCAGACTAACAGCAGATCTCTCAGCAGAAACCCTACAAGCC
AGAAGAGAGTGGGGGCCAATATTCAACATTCTTAAAGAAAAGAATTTTCAACCCAGAATT
TCATATCCAGCCAAACTAAGCTTCATAAGTGAAGGAGAAATAAAATACTTTACAGACAAG
CAAATGCTGAGAGATTTTGTCACCACCAGGCCTGCCCTAAAAGAGCTTCTGAAGGAAGCG
CTAAACATGGAAAGGAACAACCGGTACCAGCCGCTACAAAATCATGCCAAAATG
>a_L1PA2::chr18:37504333-37510398(+)
ATGGGGAAAAAACAGAACAGAAAAACTGGAAACTCTAAAAAGCAGAGCACCTCTCCTCCT
CCAAAGGAACACAGTTCCTCACCAGCAATGGAACAAAGCTGGATGGAGAATGACTTTGAC
GAGCTGAGAGAAGAAGGCTTCAGATGATCAAATTACTCTGAGCTATGGGAGGACATTCAA
ACCAAAGGCAAAGAAGTTGAAAACTTTGAAAAACATTTAGAAGAATGTATAACTAGAATA
ACCAATACAGAGTAGTGCTTAAAGGAGCTGATGGAGCTGAAAACCAAGGCTCAAGAACTA
CATGAAGAATGCAGAAGCCTCAGGAGCCGATGCAATCAACTGGAAGAAAGGGTATCAGCC
ATGGAAGATGAAATGAATGAAATGAAGCGAGAAGGGAAGTTTAGAGAAAAAAGAATAAAA
AGAAATGAGCAAAGCCTCCAAGCAATATGGGACTATGTGAAAAGACCAAATCTACGTCTG
ATTGGTGTACCTGAAAGTGATGGGGAGAATGGAACCAAGTTGGAAAACACTCTGCAGGAT
ATTATCCAGGAGAACTTCCCCAATCTAGCAAGGCAGGCCAACGTTCAGATTCAGGAAATA
CAGAGAACGCCACAAAGATACTCCTCGAGAAGAGCAACTCCAAGACACATAATTGTCAGA
TTCACCAAAGTTGAAATGAAGGAAAAAATGTTAAGGGCAGCCAGAGAGAAAGGTCAGGTT
ACCCTCAAAGGGAAGCCCATCAGACTAACAGCGGATCTCTCGGCAGAAACCCTACAAGCT
AGAAGAGAGTGGGGGCCAATATTCAACATTCTTAAAGAAAAGAATTTTCAACCCAGAATT
TCATATCCAGCCAAACTAAGCTTCATAAGCGAAGGAGAAATAAAATACTTTACAGACAAG
CAAATGCTGAGAGATTTTGTCACCACCAGGCCTGCCCTAAAAGAGCTCCTGAAGGAAGCA
CTAAACATGGAAAGGAACAACCGGTACCAGCCGCTGCAAAATCATGCCAAAATG
>a_L1PA2::chr5:90219447-90225475(-)
ATGGGGAAAAAACAGAACAGAAAAACGGGAAACTCTAAAAAGCAGAGCGCCTCTCCTCCT
CCAAAGGAACGCAGTTCCTCACCAGCAACGGAACAAAGCTGGATGGAGAATGACTTTCAC
GAGCTGAGAGAAGAAGGCTTCAGACGATCAAATTACTCTGAGCTACGGGAGGACATTCAA
ACCAAAGGCAAAGAAGTTGAAAACTTTGAAAAAAATTTAGAAGAATGTATAACTAGAATA
AGCAATACAGGGAACTGCTTAAAGGAGCTGATGGAGCTGAAAACCAAGGCTCGAGAACTA
CGTGAAGAATGCAGAAGCCTCAGGAGCCGATGCGATCAACTGGAAGAAAGGGTATCAGCA
ATGGAAGATGAAATGAATGAAATGAAGTGAGAAGGAAAGTTTAGAGAAAAAAGAATAAAA
AGAAACGAGCAAAGCCTCCAAGAAATATGAGACTATGTGAAAAGACCAAATCTACGTCTG
ATTGGTGTACCTGAAAGTGATGGGGAGAATGGAACCAAGGTGGAAAACACTCTGCAGGAT
ATTATCCAGGAGAACTTCCCCAATCTAGCAAGGCAGGCCAACGTTCAGATTCAGGAAATA
CAGAGAATGCCACAAAGATACTCCTCGAGAAGAGCAACTTCAAGACACATAATTATCAGA
TTCACCAAAGTTGAAATGAAGGAAAAAATGTTAAGGGCAGCCAGAGAGAAAGGTCGGGTT
ACCCTCAAAGGGAAGCCCATCAGACTAACAGCAGATCTCCTGGCAGAAACCCTACAAGCC
AGGAGAGAGTGGGGGCCAATATTCAACATTCTTAAAGAAAAGAATTTTCAACCCAGAATT
TCATATCCAGCCAAACTACGCTTCATAAGTGAAGGAGAAATAAAATACTTTACAGAAAAG
CAAATGCTGAGAGATTTTATCACCACCAGGCCTGCCCTAAAAGAGCTCCTGAAGGAAGCG
CTAAACATGGAAAGGAACAACCAGTACCAGCCACTGCAAAATCAAGCCAAAATG
>a_L1PA2::chr4:76326404-76332436(+)
ATGGGGAAAAAACAGAACAGAAAAACTGGAAACTCTAAAAAGCAGAGTGCCTCTCCTCCT
CCAAAGGAACGCAGTTCCTCACCAGCAACGGAACAAAGCTGGATGGAGAATGACTTTGAC
GAGCTGAGAGAAGAAGGCTTCAGACGATCAAATTACTCTGAGCTACGGGAGGACATTCAA
ACCAAAGGCAAAGAAGTTGAAAACTTTGAAAAAAATTTAGAAGAATGTATAAGTAGAATA
AGCAATACAGAGAAGTGCTTAAAGGAGCTGATGGAGCTGAAAACCAAGGCTCGAGAACTA
CGTGAAGAATGCAGAAGCCTCAGGAGCCCATGCGATCAACTGGAAGAAAGGGTGTCAGCG
ATGGAAGATGAAACGAATGAAATGAAGCGAGAAGGGAAGTTTAGAGAAAAAAGAATAAAA
AGAAATGAGCAAAGCCTCCAAGAAATATGGGACTATGTGAAAAGACCAAATCTACGCCTG
ATTGGTGTACCTGAAAGTGATGGGGAGAATGGAACCAAGTTGGAAAACACTCTGCAGGAT
ATTATCCAGGAGAACTTCCCCGATCTAGCAAGGCAGGCCAATGTTCAGATTCAGGAAATA
CAGAGAATGCCACAAAGATACTCCTCGAGAAGAGCAACTCCAAGACACATAATTGTCAGA
TTCACCAAAGTTGAAATGAAGGAAAAAATGTTAAGGGCAGCCAGAGAGAAAGGTCGGGTT
ACCCTCAAAGGGAAGCCCATCAGACTAACAGCGGATCTCTCGGCAGAAACCCTACAAGCC
AGAAGAGAGTGGGGGCCAATATTCAACATTCTTAAAGAAAAGAATTTTCAACTCAGAATT
TCATATCCAGCCAAACTAAGCTTCATAAGTGAAGGAGAAATAAAATACTTTACAGACAAG
CAAATGCTGAGAGATTTTGTCACCACCAGGCCTGCCTTACAAGAGTTCCTGAAGGAAGCA
CTAAACATGGAAAGGAACAACCGGTACCAGCCACTGCAAAATCATGACAAAATG
>a_L1PA2::chr10:38284371-38290379(+)
ATGGGGAAAAAACAGAACAGAAAAACTGGAAACTCTACAAAGCAGAGCGCCTCTCCTCCT
CCAAAGGAATGCAGTTCCTCACCAGCAACGGAACAAAGCTGGATGGAGAATGACTTTGAC
GAGCTGAGAGAAGAAGGCTTCAGACGATCAAATTACTCTGAGCTATGGCAGGACATTCAA
ACCAAAGGCAAAGAAGTTGAAAACTTTGAAAAAAATTTAGAAGAATGTATAACTAGAATA
ACCAATACAGAGAAGTGCTTAAAGGAGCTAATGGAGCTGAAAACCAAGGCTCGAGAACTA
TGGGAAGAATGCAGAAGCCTCAGGAGCCGATGCGATCAGCTGGAAGAAAAGGTATCAGCA
ATGGAAGATGAAATGAATGAAATGAAGCGAGAAGGGAAGTTTAGAGAAAAAAGAATAAAA
AGAAATGAGCAAAGCCTCCAAGAAATATGGGACTATGTGAAAAGACCAAATCTACGTCTG
ACTGGTGTACCTGAAAGTGACGGGGAGAAGGGAGCCAAGTTGGAAAACACGCTGCAGGAT
ATTATCCAGGAGAACTTCCCCAATCTAGCAAGGCAGGCCAACATTCAGATTCAGGAAATA
CAGAGAACTCCACAAAGATACTACTCGAGAAGAGCAACTCCAAGACACATAATTGTCAGA
TTCACCAAAGTTGAAATGAAGGAAAAAATGTTAAGGGCAGCCAGAGAGAAAGGTCAGGTT
ACCCTCAAAGGGAAGCCCATCAGACTAACAGCAGATCTCTTGGCAGAAACCCTACAAGCC
AGAAGAGAGTGGGGGCCGATATTCAACATTCTTAAAGAAAAGAATTTTCAACCCAGAATT
TCATATCCAGCCAAACTAAGCTTCATAAGTGAAGGAGAAATAAAATCCTTTACAGACAAG
CAAATGCTGAGAGATTTTGTCACTACCAGGCCTGCCTTACAAGAGCTCCTGAAGGAAGCA
CTAAACATGGAAAGGAACAACCGGTACCAGCCACTGCAAAATCATGCCAAAATG
>a_L1PA2::chrX:64834559-64840614(-)
ATGGGGAAAAAACGGAACAGAAGAACTGGAAACTCTAAAAAGCAGAGCACCTCTCCTCCT
CCAAAGGAACGCAGTTCCTCACCAGCAACGGAACAAAGCTGGATGGAGAATGACTTTGAC
GAGCTGAGAGAAGAAGGCTTCAGACGATCAAATTGCTCTGAGCTACGGGAGGACATTCAA
ACCAAAGGCAAAGAAGTTGAAAACTTTGAAAAAAATTTAGAAGAATGTATAACTAGAATA
ACCAATACAGAGAAGTGCTTAAAGGAGCTGATGGAGCTGAAAACCAAGGCTCGAGAACTA
CGAGAAGAATGCAGAAGCCTCAGGAGCCGATGCGATCAACTGGAAGAAAGGGTATCAGCG
ATGGAAGATGAAATGAATGAAATGAAGCGAGAAGGGAAGTTTAGAGAAAAAAGAATAAAA
AGAAATGAACAAAGCCTCCAAGAAATATGGGACTATGTGAAAAGACCAAATCTACGTCTG
ATTGGTGTACCTGAAAGTGATGTGGAGAATGGAATCAAGTTGGAAAACACTCTGCAGGAT
ATTATCCAGGAGAACTTCCCCAATCTAGCAAGGCAGGCCAACGTTCAGATTCAGGAAATA
CAGAGAATGCCACGAAGATACTCCTCGAGAAGAGCAACTCCAAGACACATAATTGTCAGA
TTCACCAAAGTTGAAATGAAGGAAAAAATGTTAAGGGCAGCCAGAGAGAAAGGTCGGGTT
ACCCTCAAAGGGAAGCCCATCAGACTAACAGCAGATCTCTCGGCAGAAACCCTACAAGCC
AGAAGAGAGTGGGGGCCAATATTCAACATTCTTAAAGAAAAGAATTTTCAACCCAGAATT
TCATATCCAGCCAAACTAAGCTTCATAAGTGAAGGAGAAATAAAATACTTTATAGACAAG
CAAATGCTGAGAGATTTTGTCACCACCAGGCCTGCCTTACAAGAGCTCCTGAAGGAAGCA
CTAAACATGGAAAGGAACAACCGGTACCAGCCACTGCAAAATCATGCCAAAATA
>a_L1PA2::chr8:88637058-88643061(+)
ACGGGGAAAAAACAGAACAGAAAAACTGGAAACTCTAAAAAGCAGAGCGCCTCTCCTCCT
CCAAAGGAACGCAGTTCCTCACCAGCAACGGAACAAAGCTGGATGGAGAATGACTTTGAC
GAGCTGAGAGCAGAAGGCTTCAAACGATCAAATTACTCTGAGCTATGGGAGGACATTCAA
ACCAAAGGCAAAGAAGTTGAAAACTTTGAAAAAAATTTAGAAGAATGTATAACTAGAATA
ACCAATACAGAGAAGTGCTTAAAGGAGCTGATGGAGCTGAAAACCAAGGCTCGAGAACTA
TGTGAAGAATGCAGAAGCCTCAGGAGCCGATGCGATCAACTGGAAGAAAGGGTATCAGCG
ATGGAAGATGAAATGAATGACATGAAGCAAGAAGGGAAGTCTAGAGAAAAAAGAATAAAA
AGAAATGAGCAAAGCCTCCAAGAAATATGGGACTATGTGAAAAGACCAAATCTACGTCTG
ATTGGTGTACCTGAAAGTGATGGGGAGAATGGAACCAAGTTGGAAAACACTCTGCAGGAT
GTTATCCAGGAGAACTTCCCCAATCTAGCAAGGCAGGCCAACGTTCAGATTCAGGAAATA
CAGAGAACGCCACAAAGATACTCCTGGAGAAGAGCAACTCCAAGACACATAATTGTCAGA
TTCACCGAAGTTGAAATGAAGGAAAAAATGTTAAGGGCAGCCAGAGAGAAAGGTCGGGTT
ACCCTCAAAGGGAAGCCCATCAGACTAACAGCTGATCTCTCGGCAGAAACCCTACAAGCC
AGAAGAGAGTGGGGGCCAATATTCAACATTCTTAAAGAAAAGAATTTTCAACCCAGAATT
TCATATCCAGCCAAACTAAGCTTCATAAGTGAAGGAGAAATAAAATACTTTACAGACAAG
CAAATGCTGAGAGATTTTGTCACCACCACGCCTGCCTTACAAGAGCTCCTGAAGGAAGCA
CTAAACATGGAAAGGAACAACCGGTACCAGCCGCTGCAAAATCATGCCAAAATG
>a_L1PA2::chr5:116863293-116869320(-)
ATGGGGAAAAAACAGAACAGAAAAACTGGAAACTCTAAAAAGCAGAGCGCCTCTCCTCCC
CCAAAGGAACGCAGTTCCTCACCAGCAACGGAACAAAGCTGGATGGAGAATGACTTTGAC
GAGCTGAGAGAAGAAGGGTTCAGACAATCAAATTACTCTGAGCTACGGGAGGACATTCAA
ACCAAAGGCAAAGAAGTTGAAAACTTTGAAAAAAATTTAGAAGAATGTATAACTAGAATA
ACTAACACAGAGAAGTGCTTAAAGGAGCTGATGGAGCTGAAAACCAAGGCTCGAGAACTA
CGTGAAGAATGCAGAAGCCTCAGGAGCTGATGTGATCAACTGGAAGAAAGGGTATCAGCG
ATGGAAGATGAAATGAATGAAATGAAGCGAGAAGGGAAGTTTAGAGAAAAAAGAATAAAA
AGAAATGAGCAAAGCCTCCAAGAAACATGGTACTATGTGAAAAGACCAAATCTACGTCTG
ATTGGTGTACCTGAAAGTGACGGGGAGAATGGAACCAAGTTGGAAAACACTCTGCAGGAT
ATTATCCAGGAGAACTTCCCCAATCTAGCAAGACAGGCCAACGTTCAGATTCAGGAAATA
CAGAGAACGCCACTAAGATACTCCTCGAGAAGAGCAACTCCAAGACACATAATTGTCAGA
TTCACCAAAGTTGAAATGAAGAAAAAAATGTTAAGGGCAGCCAGACAGAAAGGTCGGGTT
ACCCTCAAAGGGAAGCCCATCAGACTAACAGCGGATCTCTCGGCAGAAACCCTACAAGCC
AGAAGAGAGTGGGGGCCAATATTCAACATTCTTAAAGAAAAGAATTTTCAACCCAGAATT
TCATATCCAGCCAAACTAAGCTTCATAAGTGAAGGAGAAATAAAATACTTTACAGACAAG
CAAATGCTGAGAGATTTTGTCACCATCAGGCCTGCCTTACAAGAGCTCCTGAAGGAAGCA
CTAAACATGGAAAGGAACAACAGGTACCAGCCACTGCAAAATCATGCCAAAATG
>a_L1PA2::chr9:32729014-32735045(+)
ATGGGGAAAAAACAGAACAGAAAAACTGGAAACTCTAGAAAGCAGAGCGCCTCTCCTCCT
CCAAAGGAACGCAGTTCCTCACCAGCAACGGAACAAAGCTGGACGGAGAATGACTTTGAC
GAACTGAGAGAAGAAGGCTTCAGACGATCAAATAACTCTGAGCTACGGGAGGACATTCAA
ACCAAAGGCAAAGAAGTTGAAAACTTTGAAAAAAATTTAGAAGAATACATAACTAGAATA
ACCAATATAGAGAGGTGCTTAAAGGAGCTGATGGAGCTGAAAACCAAGGCTCGAGAACTA
CGTGAAGAATGCAGAAGCCTCAGGAGCCGATGCGATCAACTGGAAGAAAGGGTATCAGCA
ATGGAAGATGAAATGAATGAAATGAAGCGAGAAGGGAAGTTTAGAGAAAAAAGAATAAAA
AGAAATGAGCAAAGCCTCCAAGAAATATGGGACTATGTGAAAAGACCAAATCTATGTCTG
ATTGGTGTACCTGAAAGTGATGGGGAGAATGGAACCAAGTTGGAAAACACTCTGCAGGAT
ATTATCCAGGAGAACTTCCCCAATCTAGCAAGGCAGGCCAATGTTGAGATTCAGGAAATA
CAGAGAACGCCACAAAGATACTCCTCGAGAAGAGCAACTGCAAGACACATAATTGTCAGA
TTCACCAAAGTTGAAATGAAGGAAAAAATGTTAAGGGCAGCCAGAGAGAAAGGTCGGGTT
ACCCTCAAAGGGAAGCCCATCAGACTAACAGCGGATCTCTCGGCAGAAACCCTACAAGCC
AGAAGAGAGTGGGGGCCGATATTCAACATTCTTAAAGACAAGAATTTTCAACCCAGAATT
TCATGTCCAGCCAAACTAAGCTTCATAAGCGAAGGAGAAATAAAATACTTTACAGAGAAG
CAAATGTTGAGAGATTTTGTCACCACCAGGCCTGCCCTAAAAGAGCTCCTGAAGGAAGTG
CTAAACATGGAAAGGAACAACCGGTACCAGCCGCTGCAAAATCATGCCAAAATG
>a_L1PA2::chr4:66042329-66048361(+)
ATGGGGAAAAAACAGAACAGAAAAACTGGAAACTCTAAAAATCAGAGCGCCTCTCCTCCT
CCAAAGGAATACAGTTCCTCACCAGCAACGGAACAAAGCTGGATGGAGAATGACTTTGAC
GAGCTGAGAGAAGAAGTCTTCAGACGATCAAATTACTCTGAGCTACGGGAGGACATTCAA
ACCAAAGGCAAAGAAGTTGAAAACTTTGAAAAAAATTTAGAAGAATGTATAACTAGAATA
ACCAACAGAGAGAAGTGCTTAAAGGAGCTGATGGAGCTGAAAACCAAGGCTCGAGAACTA
CGTGAAGAATGCAGAAGCCTCAGGAGCCGATGTGATCAACTGGAAGGAAGGATATCAGCG
ATGGAAGATGAAATGAATGAAATGAAGCGAGAAGGGAAGTTTAGAGAAAAAAGAATAAAA
AGAAATGAGCAAAACCTCCAAGAAATATGGGACTATGTGAAAAGACCAAATCTACGTCTG
ACTGGTGTACCTGAAAGTGATGGGGAGAATGGAACCAAGTTGGAAAACACTCTGCAGGAT
ATTATCCAGGAGAACTTCCCCAATCTAGCAAGGCAGGCCAACGTTCAGATTCAGGAAATA
CAGAGAACGCCACAAAGATACTCCTTGAGAAGAGCAACTCCAAGACACATAATTGTCAGA
TTCACCAAAGTTGAAATGAAGTAAAAAATGTTAAGGGCAGCCAGAGAGAAAGGTCGGGTT
ACCCTCAAAGGGAAGCCCGTCAGACTAACAGTGGATCTCTCGGCAGAAACCCTACAAGCC
AGAAGAGAGTGGGGGCCAATATTCAATATTCTTAAAGAAAAGAATTTTCAACCCACAATT
TCATATCCAGCCAAACTAAGCTTCATAAGTGAAGGAGAAATAAAATACTTTACAGACAAG
CAAATGCTGAGAGATTTTGTCACTACCAGGCCTGCCTTACAAGAGCTCCTGAAGGAAGCA
CTAAACATGGAAAGGAACAACTGGTACCAGGCGCTGCAAAATCATGCAAAAATG
>a_L1PA2::chr1:80404087-80410104(-)
ATGGGGAAAAAACAGAACAGAAAAACTGGAAACTCTAAAAAGCAGAGCGCCTCTCCTCCT
CCAAAGGAACACAGTTCCTCACCAGCAACGGAACAAAGCTGGATGGAGAATGACTTTGAC
GAGCTGAGAGAAGAAGGCTTCAGACGATCAAATTACTCTGAGCTATGGGAGGACATTCAG
ACCAAAGGCAAAGAAGTTGAAAACTTTGAAAAAAATTTAGAAGAATGTATAACTAGAGTA
ACCAATACAGAGAAGTGCTTAAAGGAGCTGATGGAGCTGAAAACCAAGGCTCGAGAACTA
CGTGAAGAATGCAGAAGCCTCAGGAGCTGATGCGATCAACTGGAAGAAAGGGTATCAGCA
ATGGAAGATGAAATGAATGAAATGAAGTGAGAAGGGAAGTTTAGAGAAAAAAGAATAAAA
AGAAATGAGCAAAGCCTCCAAGAAATATGGGACTATGTGAAAAGACCAAATCTACGTCTG
ATTGGTGTACCTGAAAGTGATGGGGAGAATGGAACCAAGTTGGAAAACACTCTGCAGGAT
ATTATCCAGGAGAACTTCCCCAATCTAGCAAGGCAGGCCAATGTTCAGATTCAGGAAATA
CAGAGAATGCCACAAAGATACTCCTCGAGAAGAGCAACTCCAAGACACATAATTGTCAGA
TTCACCAAAGTTGAAATGAAGGAAAAAATGTTAAGGGCAGCCAGAGAGAAAGGTTGGGTT
ACCCTCAAAGGGAAGCCCTTCTGACTAACAGTGGATCTCTCGGCAGAAACCCTACAAGCC
AGAAGAGAGTGGGGGCCAATATTCAACATTCTTAAAGAAAAGAATTTTCAACCCAGAATT
TCATATCCAGCCAAACTAAGCTTCATAAGTGAAGGAGAAATAAAATACTTTACAGACAAG
CAAATGCTGAGAGATTTGGTCACCACCAGGCCTGCCCTAAAAGAGCTCCTGAAGGAAGTG
CTAAACATGGAAAGGAACAACCGATACTAGCCGCTGCAAAATCATGCCAAAATG
>a_L1PA2::chr4:134655097-134661107(-)
ATGGGGAAAAAACAGAACAGAAAAACTGGAAACTCTAAAAAGCAGAGCTCCTCTCCTCCT
CCAAAGGAACGCAGTTCCTCACCAGCAACGGAACAAAGCTGGATGGAGAATGAATTTGAC
GAGCTGAGAGAAGAAGGCTTCAGACGATCAAATTACTCTGAGCTACGGGAGGACATTCAA
ACCAAAGGCAAAGAAGTTGAAAACTTTGAAAAAAGTTTAGAAGAATGTATAACTAGAATA
ACCAATACAGAGAAGTGCTTAAAGGAGCTGATGGAGCTGAAAACCAAGGCCCAGGAACTA
CGTGAAGAATGCAGAAGCCTCAGGAGCCAATGTGATCAACTGGAAAAAAGGGTATCAGCA
ATGGAAGATGAAATGAATGAAATGAAGCGAGAAGGGAAGTTTAGAGAAAAAAGAATAAAA
AGAAATGAGCAAAGCCTCCAAGAAATATGGGACTATGTGAAAAGACCAAATCTATGTCTG
ATTGGTATACCTGAAAGTGATGGGGAGAATGGAACCAAGTTGGAAAACACTCTGCAGCAT
ATTATCCAGGAGAACTTCCCCAATCTAGCAAGGCAGGCCAACGTTCAGATTCAGGAAATA
GAGAGAACACCACAAAGATACTCCTCAAGAAAAGCAACTCCAAGACACATAATTGTCAGA
TTCACCAAAGTTGAAATGAAGGAAAAAATGTTAAGGGCAGCCAGAGAGAAAGGTCGGGTT
ACCCTCAAAGGGAAGCCCATCAGAGTAACAGCGGATCTCTCAGCAGAAACCCTACAAGCC
AGAAGAGAGTGGGGGCCAATATTCAACATTCTTAAAGAAAAGGATTTTCAACCCAGAATT
TCATATCCAGCCAAACTAAGCTTCATAAGTGAAGGATAAATAAAATACTTTACAGACAAG
CAAATGCTGACAGATTCTGTCACCACCAGGCCTGCCCTAAAAGAGCTCCTGAAGGAAACG
CTACACATGGAAAGGAACAACCAGTACCAGCCGCTGCAAAATCATGCCAAAATG
>a_L1PA2::chr4:54743283-54749302(+)
ATGGGGAAAAAACAGAACAGAAAAACTGGAAACTCTAAAAAGCAGAGTGCCTCTCCTCCT
CCAAAGGAATGCAGTTCCTCACCAGCAATGGAACAAAGCTGGATGGAGAATGACTTTGAC
GAGCTGAGAGAAGAAGGCTTCAGATGATCAAATTACTCTGAGCTACGGGAGGACATTCAA
ACCAAAGGCAAAGAAGTTGAAAACTTTG-AAAAAATTTAGAAGAATGTATAACTAGAATA
ACCAATACAGAGAAGTGTTTAAAGGAGCTGATGGAGCTGAAAACCAAGGCTCGAGAACTA
TGTGAAGAATGCAGAAGCCTCAGGAGCCGATGCGATCAACTGGAAGAAAGGGTATCAGTG
ATGGAAGATGAAATGAATGAAATGAAGCGAGAAGGGAAGTTTAGAGAAAAAAGAATAAAA
AGAAATGAGCAAAGCCTCCAAGAAATATGGGACTATGTGAAAAGACCAAATCTACGTCTG
GTTGGTGTACCTGAAAGTGACGGGGAGAATGGAACCAAGTTGGAAAACACGCTGCAGGAT
ATTATCCAGGAGAACTTCCCCAATCTAGCAAGGCAGGTCAACGTTCAGATTCAGGAAATA
CAGAGAACGGCACAAAGATACTCCTCGAGAAGAGCAACTCCAAGACACATAACTGTCAGA
TTCACCAAAGTTGAAATGAAGGAAAAAATGTTAAGGGGAGCCAGAGAGAAAGGTCGGGTT
ACCCTCAAAGGGAAGCCCATCAGACTAACAGCGGATCTCTCGGCAGAAACTCCACAAGCC
AGAAGAGAGTGGGGGCCAATATTCAACATTCTTAAAGAAAAGAATTTTCAACCCAGAATT
TCACTTCCAGCCAAACTAAGCTTCATAAGCGAAGGAGAAATAAAATACTTTACAGACAAG
CAAATGCTGAGAGATTTTGTCACCACCAGGCCTGCCCTAAAAGAGCTCCTGAAGGAAGCA
CTAAATATGGAAAGGAACAACCGGTACCAGCCGCTGCAAAATCATGCCAAAATG
>a_L1PA2::chr1:112697421-112703432(-)
ATGGGGAAAAAACAGAACAGAAAAACTGGAAACTCTAAAAAGCAGAGTGCCCCTACTCCT
CCAAATGAACGCAGTTCCTCACCAGCAACGGAACAAAGCTGGATGGAGAATGACTTTGAT
GAGCTGAGAGAAGAAGGCTTCAGACGATCAAATTACTCTGAGCTACGGGAGGACATTCAA
ACCAAAGGCAAAGAAGTTGAAAACTTTGAAAAAAATTTAGACGAATGTATAACTAGAATA
ACCAATACAGAGAAGTGCTTAAAGGAGCTGATGGAGCTGAAAACCAAGGCTCAAGAACTA
CGTGAAGAATGCAGAAGCCTCAGGAGCTGATGAGATCAACTGGAAGAAAGGGTATCAGCA
ATGGAAGATGAAATGAATGAAATGAAGCGAGAAGGGAAGTTTAGAGAAAAAAGAATAAAA
AGAAATGAGCAAAGCCTCCAAGAAATATGGGACTATGTGAAAAGACCAAATCTACGTCTG
ATTGGTGTACCTGAAAGTGATGGGGAGAATGGAACCAAGTTGGAAAACACTCTGCAGGAT
ATTATCCAGGAGAACTTCCCCAATCTAGCAAGGCAGGCCAACGTTCAGATTCAGGAAATA
CAGAGAATGCCACAAAGATACTCCTCGAGAAGAGCAACTCCAAGACACATAATTGTCAGA
TTCACCAAAGTTGAAATGAAGGAAAAAATGTTAAGGGCAGCCAGAGAGAAAGGTCGGGTT
ACCCTCAAAGGGAAGCCCATCAGACTAACAGCAGATCTCTCGGCAGAAACTCTACAAGCC
AGAAGAGAGTGGGGGCCAATATTCAACATTCTTAAAGAAAAGAATTTTCAACCCAGAATT
TCATATCCAGCCAAACTAAGCTTCATAAGCGAAGGAGAAATAAAATCCTTTACAGACAAG
CAAATGCTGAGAGATTTTGTCACCACCAGACCTGCCCTAAAAGAGCTCCTGAAGGAAGCG
CTAAACATGGAAAGGAACAACCAGTACAAGCTGCTGCAAAATCATGCCAAAATG
>a_L1PA2::chr5:91592785-91598802(-)
ATGGGGAAAAAACAGAACAGAAAAACTGGAAACTCTAAAAAGCAGAGCGCCTCTCCTCCT
CCAAAGGAACACACTTCCTCACCAGCAACGGAACAAAGCTGGATGGAGAATGACTTTGAT
GAGCTGAGAGAAGAAGGCTTCAGACGATCAAATTACTCTGAGCTATGGGAGGACATTCAA
ACCAAAGGCAAAGAAGTTGAAAACTTTGAAAAAAATTTAGAAGAATGTATAACTAGAATA
ACCAATACAGAGAAGTGCTTAAAGGAGCTGATGGAGCTGAAAACCAAGGCTCGAGAACTA
CGTGAAGAATACAGAAGCCTCAGGAGCCGATGCGATCAACTGGAAGAAAGGGTATCAGCA
ATGGAAGATGAAATGAATGAAATGAAGTGAGAAGGGAAGTTTAGAGAAAAAAGAATAAAA
AGAAATGAGCAAAGCCTCCAAGAAATATGGGACTATGTGAAAAGACCAAATCTACGTCTG
ATTGGTGTACCTGAAAGTGATGGGGAGAATAGAACCAAGTTGGAAAACACTCTGCAGGAT
ATTATCCAGGAGAACTTCCCCAATCTAGCAAGGCAGGCCAACGTTCAGATTCAGGAAATA
CAGAGAACGCCACAAAGATACTCCACGAGAAGAGCAACTCCAAGACACATAATTGTCAGA
TACACCAAAGTTGAAATGAAGGAAAAAATGTTAAGGGCAGCCAGAGAGAAAGTTCGGGTT
ACCCTCAAAGGGAAGCCCATCAGACTAACAGCGGATCTCTCGGCAGAAACCCTACAAGCG
AGAAGAGAGTGGGGGCCAATATTCAACATTCTTAAAGAAAAGAATTTTCAACCCAGAATT
TCATATCCAGCCAAACTAAGCTTCATAAGTGAAGGAGAAATAAAATACTTTACAGACAAG
CAAATGCTGAGAGATTTTGTCACCACCAGGCCTGCCCTAAAAGAGCTCCTGAAGGAACCG
CTAAACATGGAAAGGAACAACCGGTACCAGCCGCTGCAAAATCATGCCAAAATG
>a_L1PA2::chr1:169220799-169226829(-)
ATGGGGAAAAAACAGAACAGAAAAACTGGAAACTCTAAAAAGCAGAGCGCCTCTCCTCCT
CCAAAGGAACGCAGTTCCTCACCGGCAACGGAACAAAGCTGGATGGAGAATGACTTTGAC
GAGCTGAGAGAAGAAGGCTTCAGACGATCAAATTACTCTGAGCTACTGGAGGGCATTCAA
ACCAAAGGCAAAGAAGTTGAAAACTTTGAAAAAGATTTAGAAGAATGTATAACTAGAATA
ACCAATACAGAGAAGTGCTTAAAGGAGCTGATGGAGCTGAAAACCAAGGCTCGAGAACTA
CGTGAAGAACGCAGAAGCCTCAGGAGTCGATGCGATCAACTGGAAGAAAGGGTTTCAGTG
ATGGAAGATGAAATGAATGAAATGAAGCGAGAAGGAAAGTTTAGAGAAAAAAGAATACAA
AGAAATGAGTAAAGCCTCCAAGAAATATGGGACTATGTGAAAAGACCAAATCTACGTCTG
ATTGGTGTACCTGAAAGTGATGGGGAGAATGGAACCAAGTTGGAAAACACTCTGTAGGAT
ATTATCCAGGAGAACTTCCCCAATCTAGCAAGGCAGGCCAACATTCAGATTCAGGAAATA
CAGAGAATGCCACAAAGATACTCCTCGAGAAGAGCAACTCCAAGACACATAATGGTCAGA
TTCACCAAAGTTGAAATGAAGGTAAAAATGTTAAGGGCAGCCAGAGAGAAAGGTCGGGTT
ACCCTCAAAGGAAAGCCCATCAGACTAACAGTGGATCTCTCGGCAGAAACCCTACAAGCC
AGAAGAGAGTGGGGGCCAATATTCACCATTCTTAAAGAAAAGAATTTTCAACCCAGAATT
TCATATCCAGCCAAACTAAGCTTCATAAGCGAAGGAGAAATAAAATACTTTACAGACAAG
CAAATGCTGAGAGATTTTGTCACCACCAGGCCTGCCCTAAAAGAGCTCCTGAAGGAAGCG
CTAAACATGGAAAGGAGCAACCGGTACCAGCCGCTGCAAAATCATGCCAAAATG
>a_L1PA2::chr1:112764040-112770058(+)
ATGGGGAAAAAACAGAACAGAAAAACTGGAAACTCTAAAAAGCAGAGCGCCTCTCCTCCT
CCAAAGGAACGCAGTTCCTCATCAGCAATGGAACAAAGCTGGATGGAGAATGACTTTGAC
GAGCTGAGAGAAGAAGGCTTCAGACGATCAAATTACTCTGAGCTACAGGAGGACATTCAA
ACCAAAGACAAAGAAGTTGAAAACTTTGAAAAAAATTTAGAAGAATGTATGACTAGAATA
ACCTATACAGAGAAGTGCTTAAAGGAGCTGATGGAGCTGAAAACCAAGGCTCGGGAACTA
CGTGAAGAATGCAGAAGCCTCAGGAGCCGATGCAATCAACTGGAAGAAAGGGTATCAGCG
ATGGAAGATGAAATGAATGAAATGAAGTGAGAAGGGAAGTTTAGAGAAAAAAGAATACAA
AGAAATGAGCAAAGCCTCCAAGAAATATGGGACTATGTGAAAAGACCAAATCTACGTCTG
ATTGGTGTACCTGAAAGTGATGGGGAGAATGGAAACAAGTTGGAAAACACTCTGCAGGAT
ATTATCCAGGAGAACTTCCCCAATAAAGCAAGGCAGGCCAACGTTCAGATTCAGGAAATA
CAGAGAATGCCACAAAGATACTCCTCGAGAAGAGCAACTCCAAGACATATAATTGTCAGA
TTCACCAAAGTTGAAATGAAGGAAAAAATGTTAAGGGCAGCCAGAGAGAAAGGTCAGGTT
ACCCTCAAAGGGAAGCCCATCAGACAAAGAGTGGATATCTCGGCAGAAACCCTACAAGCC
AGAAGAGAGTGGGGGCCAATATTCAACATTCTTAAAGAAAAGAATTTTCAACCCAGAATT
TCATATCCAGCCAAACTAAGCTTCATAAGTGAAGGAGAAATAAAATACTTTACAGACAAG
CAAATGCTGAGAGATTTTGTCACCACCAGGCCTGCCCTGAAAGAGCTTCTGAAGGAAGCA
CTAAACATGGAAAGGAACAACTGGTACCAGCCACTGCAAAATCATGCCAAAATG
>a_L1PA2::chr4:66859017-66865020(-)
ATGGGGAAAAAACAGAACAGAAAAACTGGAAACTCTAAAAAGCAGAGCACCTCTCCTCCT
CCAAAGGAACGCAGTTCCTCACCAGCAACGGAACAAAGCTGGATGGAGAATTACTTTGAC
GAGCTGAGAGAAGAAGGCTTCAGATGATCAAATTACTCTGAGCTATGGGAGGACATTCAA
ACCAAAGACAAAGAAGTTGAAAACTTTGAAAAAAATTTAGAAGAATGTATAACTAGAATA
ACCAATACAGAGAAGTGCTTAAAGGAGCTGATGGAGCAGAAAACCAAGGCTCGAGAACTA
CGTGAAGAATGCAGAAGCCTCAGGAGCCGATGTGATCAACTGGAAGAAAGCGTATCAGCG
ATGGAAGATGAAATGAATGAAATGAAGCGAGAAGGGAAGTTTAGAGAAAAAAGAATAAAA
AGAAATGAGCAAAGCCTCCAAGAAATATGGGACTATGTCAAAAGACCACATCTACGTCTG
ATTGGTGTACCTGAAAGTGACAGGGAGAATGGAACCAAGTTGGAAAACACTCTGCAGGAT
ATTATCCAGGAAAACTTCCCCAATCTAGCAAGGCAGGCCAACGTTCAGATTCAGGAAATA
CAGAGAACGCCACAAAGATACTCCTCAAGAAGAGCAACTCCAAGACACATAATTGTCAGA
TTCACCAAAGTTGAAATGAAGGAAAAAATGTTAAGGGCAGCCAGAGAGAAAGGTCGGGTT
ACCCTCAAAGGGAAGCCTATCAGACTAACAGCGGATCTCTCGGCAGAAACCCTACAAGCC
AGAAGAGAGTGGGGGCCAATATTCAACATTCTTAAAGACAAGAATTTTCAACCCAGAATT
TCATATCCAGCCAAACTAAGCTTCGTAAGTGAAGGAGAAATAAAATACTTTACAGACAAG
CAAATGCTGAGAGATTTTGTCACCACCAGGCCTGCCCTAAAAGAGCTCCTGAAGGAAGCG
CTAAACATGGAAAGCAACAACCGGTACCAGCCGCTGCAAAATCATGCCAAAATG
>a_L1PA2::chr6:87607435-87613456(+)
ATGGGGAAAAAACAGAACAGAAAAACTGGAAACTCTAAAAAGCAGAGTGCCTCTCCTCCT
CTAAAAGAACGCAGTTCCTCACCAGCAACACAACAAAGCTGGATGGAGAATGACTTTGAC
GAGCTGAGAGGAGAAGGCTTCAGACGATCAAATTACTCTGAGCTATGGGAGGACATTCAG
ACCAAAGGCAAAGAAGTTGAAAACTTTGAAAAAAATTTAGAAGAATGTATAACTAGAATA
ACCAATACAGAGAAGTGCTTAAAGGAGCTGATGGAGCTGAAAACCAAGGCTCGAAAACTA
CATGAAGAATGCAGAAGCCTCAGGAGCTGATGCGATCAACTGGAGGAAACTGTATCAGCA
ACGGAAGATGAAATGAATGAAATGAAGCAAGAAGGGAAGTTTAGAGAAAAAAGGATAAAA
AGAAATGAGCAAAGCCTCCAAGAAATATGGGACTATGTGAAAAGACCAAATCTACGTCTG
ATTGGTGTACCTGAAAGTGATGGGGAGAATGGAACCAAGATGGAAAACACTCTGCAGGAT
ATTATCCAGGAGAACTTCCCCAATCTAGCAAGGCAGGCCAACGTTCAGATTCAGGAAATA
CAGAGAACGTCACAAAGATACTCCTCAAGAAGAGCAACTCCAAGACACATAACTGTCAGA
TTCACCAAAGTTGAAATGAAGGAAAAAATGTTAAGGGCAGCCAGAGAGAAAGGTCAGGTT
ACCCTCAAAGGGAAGCCCATCAGACTAACAGCGGATCTCTTGGCAGAAACCCTACAAGCC
AGAAGAGAGTGGGGGCCAATATTCAACATTCTTAAAGAAAAGAATTTTCAACCCAGAATT
TCATATCCAGCCAAACTAAGCTTCATAAGTGAAGGAGAAATAAAATACTCTACAGACAAG
CAAATGCTGAGAGATTTTGTCACCACCAGGCCTGCCCTAAAAGAGCTCCTGAAGGAAGTG
CTAAACATGGAAAGGAACAACCAGTACCAGCCGCTGCAAAATCATGCCAAAATG
>a_L1PA2::chr18:44874596-44880614(-)
ATGGGGAAAAAACAGAACAGAAAAACTGGAAACTCTAAAAAGCAGAGCGCCTCTCCTCCT
CCAAAGGAATGCAGTTCCTCACCAGCAATGGAACAAAGCTAGATGGAGAATGACTTTGAT
GAGCTGAGAGAAGGCGGCTTCAGAAGATCGAATTATTCTGAGCTACGGGAGGACATTCAA
ACCAAAGGCAAAGAAGTTGAAAACTTTGAAAAAAATTTAGAAGAATGTATAACTAGAATA
ACCAATACAGAGAAGTGCTTAAAGGAGCTGATGGAGCTGAAAACCAAGGCTCAAGAACTA
CGTGAAGAATGCAGAAGCCTCAAGAGCCAATGCAATCAACTGGAAGAAAGTGTATCAGCA
ATGGAAGATGAAATGAATGAAATGAAGCGAGAAGGGAAGTTTAGAGAAAAAAGAATAAAA
AGAAATGACCAAAGCCTCCAAGAAATATGGGACTATGTGAAAAGACCAAATCTACGTCTG
ATTGGTGTACCTGAAAGTGATGGGGAGAATGGAACCAAGTTGGAAAACACGCTGCAGGAT
ATTATCCAGGAGAACTTCCCCAATCTAGCAACGCAGGCCAACGTTCAGATTCAGGAAATA
CAGAAAACGCCACAAAGATACTCCTCGAGAAGAGCAACTCCAAGACACATAATGGTCAGA
TTCACCAAAGCTGAAATGAAGGAAAAAATGTTAAGGGCAGACAGAGAGAAAAGTCGGGTT
ACCCTCAAAGGGAAGCCCATCAGACTAACAGCTGATCTCTCGGCAGAAACCCTACAAACC
AGAAGAGAGTAGGGGCCAATATTCAACATTCTTAAAGAAAAGAATTTTCAACCCAGAATT
TCACATCCAGCCAAACTAAGCTTCATAAGTGAAGGAGAAATAAAATACTTTACAGACAAG
CAAATGCTGAGAGATTTTGTCACCACCAGGCCTGTCCTAAAAGAGCTCCTGAAGGAAGCA
CTAAACATGGAAAGGAACAACCGGTACCAGCTGCTGCAAAATCATGCCAAAATG
>a_L1PA2::chr5:127069623-127075644(-)
ATGGGGAAAAAACAGAACAGAAAAACTGGAAACTCTAAAAAGCAGAGCGCCTCTCCTCCT
CCAAAGGAACACAGTTCCTCACCAGCAACGGAACAAAGCTGGATGGAGAATGACTTTGAC
GAGCTGAGGGAAGAAGGCTTCAGACGATCAAATTACTCTGAGCTATGGGAGGACATTCAA
ACCAAAGGCAAAGAAGTTGAAAACT--GAAAAAAATTTAGAAGAATGTGTAACTAGAATA
ACCAATACAGAGAAGTGCTTAAAGAAGCTGATGGAGCTGAAAACCAAGGCTCGAGAACTA
CGTGACGAATGCAGAAGCCTCAGGAGCTGATGTGATCAACTGAAAGAAAGGGTATCAGCA
ATGGAAGAAGAAATGAATGAAATGAAGCGAGAAGGGAAGTTTAGAGAAAAAAGAATAAAA
AGAAATGAGCAAAGCCTCCAAGAAATATGGGACTATGTGAAAAGACCAAATCTACGTCTG
ATTGGTGTACCTGAAAGTGATGGGGAGAATGGAACCAAGTTGGAAAACACTCTGCAGGAT
ATTATCCAGGAGAACTTCCCCAATCTAGCAAGGCAGGCCAACATTCAGATTCAGGAAATA
CAGAGAACGCCACAAAGATACTCCTTGAGAAGAGCAACTCCAAGACACATAATTGTCAGA
TTCACCAAAGTTGAAATGAAGGAAAAAATGTTAAGGGCAGCCAGAGAGAAAGGTCGGGTT
ACCCTCAAAGGGAAGCCCATCAGACTAACAGCGGATCTCTTGGCAGAAACCCTACAAGCC
AGAAGAGAGTGGGGGCCAATATTCAACATTCTTAAAGGAAAGAATTTTCAACCCAGAATT
TCATATCCAGCCAATCTAAGCTTCATAAGTGAAGGAGAAATAAAATACTTTACAGACAAG
CAAATGCTGAGAGATTTTGTCACCACCAGGCCTGCCTTACAAGAGCTCCTGAAAGAAGCA
CTAAACATGGAAAGGAACAACTGGTACCAGCTGTTGCAAAATCATGCCAAAATG
>a_L1PA2::chr16:86295779-86301803(+)
ATGGGGAAAAAACAGAAC-AAAAAACTGGAAACTCTAAAAAGCAGAGTGCCTCTCCTCCT
CCAAAGGGAGGCAGTTCCTCACCAGCAATGGAACAAAGCTGGATGGGGAATGACTTTGAC
AAGCTGAGAGAAGAAGGCTTCAGACGATCAAATTACTCTGAGCTACGGGAGGACATTCAA
ACCAAAGGCAAAGAAGTTGAAAACTTTGAAAAAAATTTAGAAGAATGTATAACTAGAATA
ACCAATACAGAGAAGTGCTTAAAGGAGCTGATGGAGCTGAAAACCAAGGCTCCAGAACTA
CGTGAAGAATGCAGAAGCCTCAGGAGCCGATGCGATCAACTGGAAGAAAGGGTATCAGCG
ATGGAAGACGAAATGAATGAAATGAAGCGAGAAGGGAAGTCTAGAGAAAAAAGAATTAAA
AGAAATGAGCAAAGCCTCCAAGAAATATGGGACTATGTGAAAAGACCAAATCTACGTCTG
ATTGGTGTACCTGAAAGTGATGGGGAGAATGGAACCAAGTTGGAAAACACTCTGCAGGAT
ATTATCCAGGAGAACTTCCCCAATCTAGCAAGGCAGGCCAACGTTCAGATTCAGGAAATA
CAGAGAATGCCACAACAATACTCCTTGAGAAGAGCAACTCCAAGACACGTAATTGTCAGA
TTCAGCAAAGTTGAAATGAGG-AAAAAATGTTAAGGACAGCCAGAGAGAAAGGTCGGGTT
ACCCTCAAAGGGAAGCCCATCAGACTAACAGCGGATCTCTCGGCAGAAACCCTACAAGCC
AGAAGAGAGTGGGGGCCAATATTCAACATTCTTGAAGAAAAGTGTTTTCAACCCAGAATT
TCGTATCCAGCCAAACTAAGCTTCATAAGTGAAGGAGAAATAAAATACTTTACAGACAAG
CAAATGCTGAGAGATTTTGTCACCACCAGGCCTGCCCTAAAAGAGCTCCTGAAGAAAGCG
CTAAACATGGAAAGGAACAACCAGTACCAGCCGCTGCAAAATCATGCCAAAATG
>a_L1PA2::chr4:111791965-111797977(-)
ACGGGGAAAAAACAGAACAGAAAAACTGGAAACTCCAAAAAGCAGAGTGCCTCTCCTCCT
CCAAAGGAATGCAGTTCCTCACCAGCAATGGAACAAAGCTGGATGGAGAATGACTTTGAC
GAGCTGAGAGAAGGAGGCTTCAGACGATCAAATTACTCTGAGCTACGGGAGGACGTTCAA
ACCAAAGGCAAAGAAGTTGAAAACTTTG-AAAAAATTTAGAAGAATGTATAACTAGAATA
ACCAATACAGAGAAGTGCTTAAAGGAGCTGATGCAGCTGAAAACCAAGGCTCGAGAACTA
CGTGAAGAATGCAGAAGCCTCAGGAGCCGATGCGATCAACTGGAAGAAAGGGTATCAGTG
ATGGAAGATGAAATGAATGAAATGAAGTGAGAAGGGAAGTTTAGAGAAAAAAGAATAAAA
AGAAATGAGCAAAGCCTCCAAGAAATATGGGACTATGTGAAAAGACCAAATCTACGTCTG
ATTAGGGTACCTGAAAGCGATGGGGAGAATGGAACCAAGTTGGAAAACACTCTGCAGGAT
ACTATCCAGGAGAACTTACCCAATCTAGCCAGGCAGGCCAACGTTCAGATTCAGGAAATA
CAGAGAACGCCACAAAGATACTCCTCGAGAAGAGCAACTCCAAGACACATAATTGTCAGA
TTCACCAAAGTTGAAATGAAGGAAAAAATGTTAAGGGCAGCCAGAGAGAAAGGTCGGGTT
ACCCTCAAAGGGAAGCCCATCAGACTAACAGCGGATCTCTCAGCAGAAACCCTACAAGCC
AGAAGAGAGTGGGGGCCAATATTCAACATTCTTAAAGAAAAGAATTTTCAACCCAGAATT
TCATATCCAGCCAAACTAAGCTTCATGAGCGAAGGAGAAATAAAATACTTTACAGATAAG
CAAATGCTGAG-GATTTTGTCACCACAAGGCCTGCCCTAAAAGAGCTCCTGAAGGAAGCG
CTAAACATGGAAAGGAACAACCGGTACCAGCCGCTGCAAAATCATGCCAAAATG
>a_L1PA2::chr1:207903811-207909840(+)
ATGGGGAAAAAACAGAACAGAAAAACTGGAAACTCTAAAAAGCAGAGCGCCTCTCCTCCT
CCAAAGGAACGCAGTTCCTCACCAGCAATGGAACAAAGCTGGACAGAGAATGACTTTGAC
GAGCTGAGAGAAGAAGGCTTCAGACGATCAAATTACTCTGAGCTACGGGAGGACATTCAA
ACCAAAGGCAAAGAAGTTGAAAACTTTGAAAAAAATTTAGAAGAATGTATAACTAGAGTA
ACCAATACAGAGAAGTGCTTAAAGGAGCTGATGGAGCTGAAAACCAAGGCTCGAGAACTA
CGTGAAGAATGCAGAAGCCTCAGGAGCCGATGCGATCTACTGGAAGAAAGGGTATCAGCA
ATGGAAGATGAAATGAATGAAATGAAGCGAGAAGGGAAGTTTAGAGAAAAAAGAATAAAA
AGAAACGAACAAAGCCTCCAAGAAATATGGGACTATGTGAAAAGACCAAATCTATGTCTG
ATTGGTGTACCTGAAAGTGATGGGGAGAATGGAACCAAGTTGGAAAACACTCTGCAGGAT
ATTATCCAGGAGAACATCCCCAACCTAGCAAGGCAGGCCAACGTTCAGATTCAGGAAATA
CAGAGAACGCCACAAAGATACTCCTCGAGAAGAGCAACTCCAAGACACATAATTGTCAGA
TTCACCAAAGTTGAAATGAAGGAAAAAATGTTAAGGGCAGCCAGAGA-AAAGGTCGGGTT
ACCCTCAAAGGGAAGCCCATCAGACTAACAGCGGATCTCTCGGCAGAAACCCTACAAGCC
AGGAGAGAGTGAGGGCCAATATTCAACATTCTTAAAGAAAAGAATTTTCAACCCAGAATT
GCATATCCAGCCAAACTAAGCTTCATAAGTGAAGGAGAAATAAAATACTTTACAGACAAG
CAAATGCTGAGAGATTTTGGCACCACCAGGCCTGCCTTAAAAGAGCTCCCGAAGGAAGCG
CTAAACATGGAAAGGAACAACCGGTACCAGCCACTGCAAAATCATGCCAAAATG
>a_L1PA2::chr18:31911079-31917100(+)
ATGGGGAAAAAACAGAACAGAAAAACGGGAAACTCTAAAAAGCAGAGCACCTCTCCTCCT
CCAAAGGAACGCAGTTCCTCACCAGCAACGGAACAAAGCTGGATGGAGAATGACTTTGAC
GAGCTGAGAGAAGAAGGCTTCAGACGATCAAATTACTCTGAGCTACGGGAGGACATTCAA
ACCAAAGGCAAAGAAGTTGAAAACTTTGAAAAAAATTTAGAAGAATGTATAACTAGAATA
ACCAATACAGAGAAGTGCTTAAAGGAGCTGATGGAGCTGAAAACCAAGGCTCGAGAACTA
CGTGAAGAAAGCAGAAGCCTCAGGAGCCGATGCGATCAAATGGAAGAAAGGGTATCAGCA
ATGGAAGATGAAATGAATGAAATGAAGCGAGAAGGGAAGTTGAGAGAAAAAAGAATAAAA
AGAAATGAGCAAAGCCTCCAAGAAATATGGGACTATGTGAAAAGACCAAATCTACGTCTG
ATTGGTGTACCTGAAAGTGATGGGGAGAATGGAACCAAGTTGGAAAATACGCTGCAGTAT
ATTATCCAGGAGAACTTCCCCAATCTAGCAAGGCAGGCCAACGTTCAGATTCAGGAAATA
CAGAGAATGCCACAAAGATACTCCTCGAGAAGAGCAACTCCAAGACACATAATTGTCAGA
TTCACCAAAGTTGAAATGAAGGAAAAAATGTTAAGGGCAGCCAGAGAGAAAGGTCGGGTT
ACCCTCAAAGGGAAGCCCATCAGACTAACAGCGGATCTCTTGGCAGAAACCCTACAAGCC
AGAAGAGAGTGGGGGCCAATATTCAACATTCTTAAAGAAAAGAATTTTCAACCCAGAATT
TCATATCCAGCCAAACTAAGCTTCATAAGCAAAGGAGAAATAAAATACTTTACAGACAAG
CAAATGCTGACAGATTTTGTCACCACCCAGCCTGCCCTAAAAGAGCTCCTGAAGGAAGCG
CTAAATATGGAAAGGAACAACCGGTACCAGCCACTGCAAAATCATGCCAAAATG
>a_L1PA2::chr4:107856260-107862304(+)
ATGGGGAAAAAACAGAACAGAAAAACTGGAAACTCTAAATAGCAGAGCACCTCTCCTCCT
CCAAAGGAACACAGTTCCTCACCAGCAATGGAACAAAGCTGGATGGAGAATGACTTTGAC
GAGCTGAGAGAAGAAGGCTTCAGACGATCAAATTACTTTGAGCTACGGGAGGACATTCAA
ACCAAAGGCAAAGAAGTTGAAAACTTTGAAAAAAATTTAGAAGAATGTATAACTAGAATA
ACCAATACAGAGAAGTGCTTAAAGGAGCTGATGGAGCTGAAAACCAAGGCTCAAGAACTA
CGTGAAGAATGCAGAAGCCTCAGGAGCCGATGCGATCAACTGGAAGAAAAGGTATCAGCG
ATGGAAGATGAAATGAATGAAATGAAGCAAGAAGGGAAGTTTAGAGAAAAAAGAATAAAA
AGAAATGAGCAAAGCCTCCAAGAAATATGGGACTATGTGAAAAGACCAAATCTACATCTC
ACTGGTGTACCTGAAAGGGATGGGGAGAATGGAACCAAGTTGGAAAACACTCTGCAGGAT
ATTATCCAGGAGAACTTCCCCAATCTAGCAAGGCAGGCCAACATTCAGATTCAGGAAATA
CAGAGAATGCCACAAGGATACTCCTCGAGAAGAGCAACTCCAAGACACATAATTGTCGGA
TTCACCAAGGTTGAAATGAACGAAAAAATGTTAAGGGCAGCCAGAGAGAAAGGTCGGGTT
ACCCACAAAGGGAAGCCCATCAGACTAACAGCGGATCTCTCAGCAGAAACCCTACAAGCC
AGAAGAGAGTGGGGGCCAATATTCAACATTCTTAAAGAAAAGAATTTTCAACCCAGAATT
TCATATCCAGCCAAACTAAGCTTCATAAGTGAAGGAGAAATAAAATACTTTACAGACAAG
CAAATGCTGAGAGATTTTGTCACCACCAGGCCTGCCCTAAAAGAGCTCCTGAAGGAAGCG
CTAAACATGGAAAGGAACAACAGGTACCAGCCGCTGCAAAATCATGCCAAAATG
>a_L1PA2::chr11:108131353-108137370(+)
ATGGGGAAAAAACAGAACAGAAAAACTGGAAACTCTAAAAAGCAGAGCGCCTCTCCTCCA
CCAAAGGAACGCAGTTCCTCACCAGCAACGGAACAAAGCTGGATGGAGAATGACTTTGAC
GAGCTGAGAGAAGAAGGCTTCAGACGATCAAATTACTCTGAGCTACGGGAGGACATTCAA
ACCAAGGGCAAAGAAGTTGAAAACTTTGAAAAAAATTTAGAAGAATGTATAACTAGAATA
ACCAATACAGAGAAGTGCTTAAAGGAGCCGATGGAGCTGAAAACCAACGCTAGAGAACTA
CGTGAAGAATGCAGAAGCCTCAGGAGCCGATGCGATCAACTGGAAGAAAGGGTATCAGCG
ATGGAAGATGAAATGAATGAAATGAAGCGAGAAGGGAAGTTTAGAGAAAAAAGAATAAAA
AGAAATGAGCAAAGCCTCCAAGAAATATGGGACTATGGGAAAAGACCAAATCTACGTCTG
ATTGGTGCACCTGAAAGTAACGGGGAGAATGGAACCAAGTTGGAAAACACTCTGCAGGAT
ATTATCCAGGAGAACTTCCGCAATCTAGCAAGGCAGGCCAACATTCAGATTCAGGAAATA
CAGAGAATGCCACAAAGATACTCCTCGAGAAGAGCAACTCCAAGACACATAATTGTCAGA
TTCACCAAAGTTGAAATGAAGGAAAACATGTTAAGGGCAGCCAGAGAGAAAGGTCGGGTT
ACCCTGAGAGGGAAGCACATCAGACTAACAGCGGATCTCTCCGCAGAAACTCTACAAGCC
AGAAGAGAGTGGGGGCCAATATTCAACATTCTTAAAGAAAAGAATTTTCAACCCAGAATT
TCATGTCCATCCAAACTAAGCTTCATAAGTGAAGGAGAAATAAAATACTTTACAGACAAG
CAAATGCTGAGAGATTTTGTCACCACCAGGCCTGCCTTACAAGAGCTCCTGAAGGAAGCA
TTAAACATGGAAAGGAACAACCGGTACCAGCCGCTGCAAAATCATGCCAAAATG
>a_L1PA2::chr10:42930829-42936860(+)
ATGGGGAAAAAACAGAAGAGAAAAACTGGAAACTCTAAAAAGTAGAGCGCCTCTCCTCCT
CCAAAGGAACGCAGTTGCTCACCAGCAACGGAACAAAGCTGGATGGAGAATGACTTTGAC
GAGCTGAGAGAAGAAGGCTTCACACAATCAAATTACTCTGATCTACGGGAGGACATTCAA
ACCAAAGGCAAAGAAGTTGAAAACTTCGAAAAAAATTTAGAAGAATGTATAACTAGAATA
ACCAATACAGAGAAGTGCTTAAAGGAGCTGATGGAGCTGAAAACCAAGGCTCGAGAACTA
CGTGAAGAATGCAGAAGCCTCAGGAGCCGATGCGATCAACTGGAAGAAAGGGTATCAGCA
ATGGAAGATGAAATGAATGAAATGAAGCGAGAAGGGAAGTTTAGAGAAAAAAGAATAAAA
AGAAATGAGCAAAGCCTCCAAGAAATATGGGACTATGTGAAAAGACCAAATCTACGTCTG
ACTGGTGTACCTGAAAGTGATGGGGAGAATGGAACCAAGTTGGAAAACACTCTGCAGGAT
ATTATCCAGGAGAACTTCCCCAATCTAGCAAGGCAGGCCAACGTTCAGATTCAGGAAATA
CAGAGAACGCCACAAAGATACTCCTCGAGAAGAGCAACTCCAAGACACATAATTGTCAGA
TTCACCAAAGTTGAAATGAAGGCAAAAATGTTAAGGGCAGCCAGAGAGAAAGGTCAGGTT
ACCCTCAAAGGGAAGCCCATCAGACTAACAGCGGATCTCTCGGCAGAAACCCTACAAGCC
AGAAGAGAGTGGGGGCCAATATTCAACATTCTTAAAGAAAAGAATTTTCAACCCAGAATT
TCATATCCAGCCAAACTAAGCTTCATAAGTGAAGGAGAAATAAAATCCTTTACAGACAAG
CAAATGCTCAGAGATTTTGTCACCACCAGGCCTGCCCTACAAGAGCTCCTGAAGGAAGCA
CTAAACATGGAAAGGAACAACCGGTACCAGCCACTGCAAAATCATGCCAAAATG
>a_L1PA2::chr3:6526598-6532616(-)
ATAGGGAAAAAACAGAACAGAAAAACTGGAAACTCTAAAAAGCAGAGTGCCTCTCCTCCT
CCAAAGGAACGCAGTTCCTCAACAGCAACAGAACAAAGCTGGATGGAGAATGACTTTGAC
AAGCTGAGAGAAGAAGGCTTCAGACGACCAAATTACTCTGAGCTACAGGAGGACATTCAA
ACCAAAGGCAAAGAAGTTGAAAGCTTTCAAAAAAATTTCGAAGAATGACTAACTAGAATA
ACCAATACAGAGAAGTGCTTAAAGGAGCTGATGGAGCTGAAAACCAAGCCTCGAGAACTA
CGTGAAGAATGCAGAAGCCTCAGGAGCCAATGCGATCACCTGGAAGAAAGTGTATCAGCA
ATGGAAGATGAAATGAATGAAATGAAGTGAGAAGGGAAGTTTAGAGAAAAAAGAATAAAA
AGAAACGAGCAAAGCCTCCAAGAAATATGGGACTATGTGAAAAGACCAAATCTATGTCTG
ATTGGTGTACCTGAAAGTGATGGGGAGAATGGTACCAAGTTGGAAAACACTCTGCAGGAT
ATTATCCAGGAGAATGTCCCCAATCTAGCAAGGCAGGCCAACGTTCAGATTCAGGAAATA
CAGAGAACGCCACAAAGATACTCCTCGAGAAGAGCAACTCCAAGACACATAATTGTCAGA
TTCACCAAAGTTGAAATGAAGGAAAAAATGTTAAGGGCAGCCAGAGAGAAAGGTCGGGTT
ACCCTCAAAGGGAAGCCCATCAGACTAACATTGGATCTCTCGGCAGAAACCCTACAAGCC
AGAAGAGAGTGGGGGCCAATATTCAACATTCTTAAAGAAAAGAATTTTCAACCCAGAATT
TCATATCCAGCCAAACTAAGCTTCATAAGTGAAGGAGAAATAAAATACTTTACAGACAAG
CAAATGCTGAGAGATTTTGTCACCACCAGGCCTGCCCTAAAAGAGCTCCTGAAGGAAGCG
CTAAACATGGAAAGGAACAACCTATACCAGCCACTGCAAAATCATGCCAAAATG
>a_L1PA2::chr2:77002884-77008884(-)
ACGGGGAAAAAACAGAACAGAAAAACTGGAAACTCTGAAAAGCAGAGCACCTCTCCTCCT
CCAAAGGAACGCAGTTCCTCACCAGCAACGGAACAAAGCTGGATGGAGAATGACTTTGAC
AAGCTGAGAGAAGAAGACTTCAGACAATCAAATTACTCTGAGCTACGGGAGGACATTGAA
ACCAAAGGCAAAGAAGTTGAAAACTTTGAAAAAAATTTAGAAGAATGTATTACTAGAATA
ACCAATACAGAGAAGTGCTTAAAGGAGGTGATGGAGCTGAAAACCAAGGCTCGAGAACTA
CGTGAAGAATGCAGAAGCCTCAGGAGCCGATGCGATCAACTGGAAAAAAGGGTATCAGCA
ATGGAAGATGAAATGAATGAAATGAAGCGAGAAGGG--GTTTAGAGGAAAAAGAATAAAA
AGAAATGAGCAAAGCCTCCAAGAAATATGGGACTATGTGAAAAGACCAAATCTACGTCTG
ATTGGTGTACCTGAAAGTGATGGGGAGAATGGAACCAAGTTGGAAAACACTCTGCAGGAG
ATTATCCAGGAGAACTTCCCCAATCTAGCAAGGCAAGCCAATGTTCAGATTCAGGAAATA
CAGAGAACAACACAAAGATACTCCTCGAGAAGAGCAACTCCAAGACA-ATAATTGTCAGA
TTCACCAAAGTTGAAATGAAGGAAAAAATGTTAAGGGCAGCCAGAGAGAAAGGTCGGGTT
ACCCTCAAAGGGAAGCCCATCAGACTAACAGCGGATCTCTCGGCAGAAACCCTGCAAGCC
AGAAGAGAGTGGGGGCCAATATTCAACATTCATAAAGAAAAGAATTTTCAACCCAGAATT
GCATATCCAGCCAAACTAAGCTTCATAAGTGAAGGAGAAATAAAATACTTTACAGACAAG
CAAATGCTGAGAGATTTTGTCACCACCAGGCCTGCCTTACAAGAGCTCCTGAAGGAAGCA
CTAAACATGGAAAGGAACAACCGGTACCAGCCGCTGCAAAATCATGCCAAAATG
>a_L1PA2::chr1:185856438-185862466(-)
ATGGGGAAAAAACAGAACAGAAAAACTGGAAACTCTAAAAATCAGAGCGCCTCTCCTCCT
CCAAAGGAAGGCAGCTCCTCACCAGCAATGGAACAAAGCTGGACGGAGAATGACTTTGAT
GAGCTGAGAGAAGAAGGCTTCAGATGATCAAATTACTCTGAGCTACGGGAGGACATTCAA
ACCGAAGGCAAAGAAGTTGAAAACTTTAAAAAAAATTTAGAAGAATGTATAACTAGAATA
ACCAATACAGAGAGGTGCTTAAAGGAGCTGATGGAGCTGAAAACCAAGGCTCGAGAACTA
CGTGAAGAATGCAGAAGCCTCAGGACCCGATGCAATCAACTGGAAGAAAGGGTAACAGCG
ATGGAAGATGAAATGAATGAAATGAAGCGAGAAGGAAAGTTTAGAGAAAAAAGAATAAAA
AGAAACGAGCAAAACCTCCAAGAAATGTGGGACTATGTGAAAAGACCAAATCTACATCTG
ATTGGTGTACCTAAAAGTGATGGGGAGAATGGAACCAAGTTGGAAAACAGTCTGCAGGGT
ATTATCCTGGAGAATTTCCCCAATCTAGCAAGGCAGGCCAACGTTCAGATTCAGGAAATA
GAGAGAACGCCACAAAGATACTCCTCGAGAAGAGCAACTCCAAGACACATAATTGTCAGA
TTCACCAAAGTTGAAATGAAGGAAAAAATGTTAAGGGCAGCCAGAGAGAAAGGTCGGGTT
ACCCTCAAAGGGAAGCCCATCAGACTAACAGCGGATCTCTCGGCAGAAACTCTACAAGCC
AGAAGAGAGTGGGGGCCAATATTCAACTTTCTTAAAGAAAAGAATTTTCAACCCAGAATT
TCATATCCAGCCAAACTAAGCTTCATAAGTGAAGGAGAAATTAAATACTTTACAGACAAG
CAAATGCTGAGAGATTTTGTCACGACCAGGCCTGCCCTAAAAGAGCTCCTGAAGGAAGCA
CTAAACATG-AAAGGAACAACCGGTACCAGCCGCTGCAAAATCATGCCAAAATG
>a_L1PA2::chr10:84103818-84109842(-)
ATGGGGAAAAAACAGAACAGAAAAACTGGAAACTCTAAAAAGCAGAGCGCCTCTCCTCCT
CCAAAGGAACGCAGTTCCTCACCAGCAACGAAACAAAGCTGGATGGAGAATGACTTTGAC
GAGCTGAGAG---AAGGCTTTAGAAGATCAAATTACTCTGAGCTACAGGAGGACATTCAA
ACCAAAGGCAAAGAAGTTGAAAACTTTGAAAAAAATTTAGAAGAATGTATAACTAGAATA
ACCAATACAGAGAAGTGCTTAAAGGAGCTGATGGAGCTGAAAACCAAGGCTCGAGAACTA
CGTGAAGAATGCAGAAGCCTCAGGAGCCGATGCAATCAACTGGAAGAAAGGGTATCAGCA
ATGGAAGATGAAATGAATGAAATGAAGTGAGATGGGAAGTTTAGAGAAAAAAGAATAAAA
AGAAATGAGCAAAGCCTCCAAGAAATATGGGACTATGTGAAAAGACCAAATCTACGTCTG
ATTGGTGTACCTGAAAGTGATGGGGAGAATGGAGCCAAGTTGGAAAACACTCTGCAGGAT
ATTATCCAGGAGAACTTCCCCAATCTAGCAAGGCAGGCCAACGTTCAGATTCAGGAAATA
CAGAGAACGCCACAAAGATACTCCTCGAGAAGAGCAACTCCAAGACACATAATTGTCAGA
TTCACCAAAGTTGAAATGAAGGAAAAAATGTTAAGAGCAGCCAGAGAGAAAGGTCAGGTT
ACCCTCAAAGGGAAGCCCATCAGACTAACAGCGGATCTCTCAGCAGAAACCCTACAAGCC
AGAAGAGAGTGGGGGCCAATATTCAACATTCTTAAAGAAAAGAATTTTCAACCCAGAATT
TCATATCCAGCCAAACTAAGCTTCATAAGTGAAGGAGAAATAAAATACTTTACAGACAAG
CAAATGCTGAGAGATTTTGTCACCACCAGGCCTGCCCTAAAAGAGCTGTTGAAGGAAGCG
CTAAACATGGAAAAGAACAACAGGTACCAGCTGCTGCAAAATCATGCCAAAATG
>a_L1PA2::chr1:89878138-89884174(-)
ATGGGGAAAAAACAGAACAGAAAAACTGGAAACTCTAAAAAGCAGAGCGCCTCTCCTCCT
CCAAAGGAACGCAGTTCCTCACCAGCAACGGAACAAAGCTGGATGGAGAATGACTTTGAC
GAGCTGAGAGAAGAAGGCTTCAGACTATCAAATTACACTGAACTACAGGAGGACATTCAA
ACCAAAGGCAAAGAAGTTGAAAACTTTGAAAAAAATTTAGAAGAATGTATAACTAGAATA
ACCAATACAGAGAAGTGCTTAAAGGAGCTGATGGAGCTGAAAGCCAAGGCTCGAGAACTA
CGTGAAGAATGCAGAAGCCTGAGGAGCCGATGCGATCAACTGGAAGAAAGGGTATCAGCA
ATGGAAGATGAAATGAATGAAATGAAGTGAGAAGGGAAGTTTAGAGACAAAAGAATAAAA
AGAAATGAGCAAAGCCTCCAAGAAATATGGGACTATGTGAAAAGACCAAATCTACGTCTG
ATTGGTGTACCTGAAAGTGATGGGGAGAATGGAACCAAGTTGGAAAACACTCTGCAGGAT
ATTATCCAGGAGAACTTCCCCAATCTAGCAAGGCAGGCCAACGTTCAGATTCAGGAAATA
CAGAGAACGCCACAAAGATACTCCTCAAGAAGAGCAACTCCAAGACACATAATTGTCAGA
TTCACCAAAGTTGAAATGAAGGAAAAAATGTTAAGGGCAGCCAGAGAGAAAGGTCGGGTT
ACCCACAAAGGGAAGCCCATCAGACTAACAGCAGATCTCTCGGCAGAAACCCTACAAGCC
AGAAGAGAGTGGGGGCCAATATTCAACATTCTTAAAGAAAAGAATTTTCAACCCAGAATT
TCATATCCAGCCAAACTAAGCTTCATAAGTGAAGGAGAAATAAAATACTTTACAGACAAT
CAAATGCTGAGAGATTTTGTCACCACCAGGCCTGCCCTAAAAGAGCTCCTGAAGGAAACG
CTAAACATGGAAAGGAACAACCGGTACCAGCCGCTGCAAAATCATGCCAAAATT
>a_L1PA2::chr11:27241250-27247279(+)
ATGGCGAAAAAACAGAACAGAAAAACTGGAAACTCTAAAAAGCAGAGCGCCTCTCCTCCT
CCAAAGGAACGCAGTTCCTCACCAGCAACGGAACAAAGCTGGATGGAGAATGACTTTGAC
GAGCTGAGAGAAGATGGCTTCAGATGATCAAATTACTCTGAGCTACGGGAGGACATTCAA
ACCAAAGGCAAAGAAGTTGAAAACTTTGAAAAAAATTTAGAAGAATGTATAACTAGAATA
ACCAATACAGAGAAGTGCTTAAAGGAGCTGATGGAGCTGAAAACCAAGGCTCGAGAACTA
CGTGAAGAATGCAGAAGCCTCAGGAGCCAATGCGATCAACTGGAAGTAAGGGTATCAGCA
ATGGAAGATGAAATGAATGAAATGAAGCGAGAAGGGAAGTTTAGAGAAAAAAGAATAAAA
AGAAATAAGCAAAGCCTCCAAGAAATATGGGACTATGTGAAAAGACCAAATCTACATCTG
ATTGGTGTAACTGAAAGTGATGGGGAGAATGGAACCAAGTTGGAAAACACTCTGCAGGAT
ATTATCCAGGAGAACTTCCCCAATCTAGCAAGGCAGGCCAACGTTCAGATTCAGGAAATA
CAGAGAACGCCACAAAGATACTCCTCGAGAAGAGCAACTCCAAGACATATAATTGTCAGA
TTCACCAAAGTTGAAATGAAGGAAAAAATGTTAAGGGTAGCCAGAGAGAAAGGTTGGGTT
ACCCTCAAAGGGAAGCCCATCAGACTAACAGCGGATCTCTCGGCAGAAACCCTACAAGCC
AGAAGAGAGTGGGGGCAAATATTCAACATTCTTAAAGAAAAGAATTTTCAACCCAGAATT
TCATATCCAGCCAAACTAAGCTTCAAAAGTGAAGGAGAAATAAAATACTTTACAGACAAG
CAAATGCTGAGAGATTTTGTCACCACCAGGCCTGCCTTACAAGAGCTCCTGAAGGAAGCA
CTAAACATGGAAAGGAACAACCGGTACCAGCCGCTGCAAAATCATGCCAAAATG
>a_L1PA2::chr11:63202775-63208798(+)
ATGGGGAAAAAACAGAACAGAAAAACTGGAAACTCTAAAAAGCAGAGTGCCTCTCCTCCT
CCAAAGGAACACAGTTCCTCACCAGCAACGGAACAAAGCTGGATGGAGAATGACTTTGAC
GAGCTGAGAGAAGAAGGCTTCAGACGATCAAATTACTCTGAGCTACGGGAGGACATTCAA
ACCAAAGGCAAAGAAGTTGAAAACTTTGAAAAAAATTTAGAAGAATGTATAACTAGAATA
ACCAATACAGAGAAGTGCTTAAAGGAGCTGATGGAGCTGAAAGCCAAGGCTCGAGAACTA
CGTGAAGAACGCAGAAGCCTCAGGAGCCAATGCAATCAACTGGAAGAAAGGGTATCAGTG
ATGGAAGATGAAATGAATGAAATGAAGTGAGAAGGGAAGTTTAGAGAAAAAAGAATAAAA
AGAAATGAGCAAAACCTCCAAGAAATATGGGACTATGTGAAAAGACCAAATCTACGTCTG
ATTGGTGTACCTGAAAGTGATGGGGAGAATGGAACCAAGTTGGAAAACACTCTGCAGGAT
ATTATCCAGGAGAACTTCCCCAATCTAGCAAGGCAGGCCAACGTTCAGATTCAGGAAATA
CAGAGAACGCCACAAAGATACTCCTCGAGAAGAGCAACTCCAAGACACATAATTGTCAGA
TTCACCAAAGTTGAAATGAAGGAAAAAATGTTAAGGGCAGCCAGAGAGAAAGGTCGGGTT
ACCATCAAAGGGAAGCCCATCAGACTAACAGCGGATCTCTCGGCAGAAACCCTACAAGCC
AGAAGAGACTGGGGGCAAATATTCAACATTCTTATAGAAAAGAATTTTCAACCCAGAATT
TCATATCCAGCCAAACTAAGCTTCATAAGCGAAGGAGAAATAAAATACTTTACAGACAAG
CAAATGCTGAGAGATTTTGTCACCACCAGGCCTGCCCTAAAAGAGCTCCTGAAGGAAGTG
CTAAACATGGAAAGGAACAACCGGTACCAGCCACTGCAAATTCATGCCAAAATG
>a_L1PA2::chr12:17921294-17927323(-)
ATGGGGAAAAAACAGAACAGAAAAACTGGAAACTCTAAAAAGCAGAGCGCCTCTCCTCCT
CCAAAGGAACGCAGTTCCTCACCAGCAATGGAACAAAGCTGGATGGAGAATGACTTTGAC
GAGCTGAGAGAAGAAGGCTTCAGATAATCAAATTCCTCTGAGCTACGGGAGGACATACAA
ACCAAAGGCAAAGAAGTTGAAAACTTTGAAAAACATTTAGAAGAATGTATAACTAGAATA
ACCAATACAGAGAAGTGCTTAAAGGAGCTGAAGGAGCTGAAAACTAAGGCTCGAGAACTA
CGTGAAGAATGCAGAAGCCTCAGGAGCCGATGCGATCAACTGGAAGAAAGGGTATCAGCA
ATGGAAGATGAAATGAATGAAATGAAGCGAGAAGGGAAGTTTAGAGAAAAAAGAATAAAA
AGAAATGAGCAAAGCCTCCAAGAAATATGGGACTATGTGAAAAGACCAAATCTACGTCTG
ATTGGTGTACCTGAAAGTGATGGGGAGAATGGAACCAAGTTGGAAAACACTCTGCAGGAT
ATTATCCAGGAGAACTTCCCCAATCTAGCAAGGCAGGCCAACATTCAGATTCAGGAAATA
CAGAGAACGCCACAAAGATACTCCTCGAGAAGAGCAACTCCAAGACACATAATTGTCAGA
TTCACCAAAGTTGAAATGAAGGAAAAAATGTTAAGGGCAGCCAGAGAGAAAGGTTAGGTT
ACCCACAAAGGGAAGCCCATCAGACTAACAGCAGATCTCTCAGCAGAAACCCTACAAGCC
AGAAGAGAGTGGGGGCCAATATTCAACATTCTTAAAGAAAAGAATTTTCAACCCAGAATT
TCATATCCAGCCAAACTAAGCTTCATAAGTGAAGGAGAAATAAAATACTTTACAGACAAG
CAAATGCTGAGAGATTTTGTCACCACCAGGCCTGCCCTAAAAGAGCTCCTGAAGGAAGCA
CTAAACATGGAAAGGAACAACCGGTACCAGCTGCTGCAAAATCATGCCAAAATG
>a_L1PA2::chrX:131290173-131296186(-)
ATGGGGAAAAAACAGAACAGAAAAACTGGAAACTCTAAAAAGCAGAGCGCCTCTCCTCCT
CCAAAGGAACGCAGTTCCTCACCAGCAACGGAACAAAGCTGGATGGAGAATGACTTTGAC
GAGCTGAGAGAAGAAGACTTCAGACTATCAAATTACTCTGAGCTACGGGAGGACATTCAA
ACCAAAGGCAAAGAAGTTGAAAACTTTGAAAAAAATTTAGAAGAATGTATAACTAGAATA
ACCAATAGAGAGAAGTGCTTAAAGGAGCTGATGGAGCTGAAAACCAAGGCTCGAGAACTA
CGTGAAGAATGCAGAAGCCTCAGGAGCTGATGCGATCAACTGGAAGAAAGGGTATCAGCG
ATGGAAGATGAAATGAATGAAATGAAGCGAGAAGGGAAGTTTAGAGAAAAAAGAATAAAA
AGAAATGAGCAAAGCCTCCAAGAAATATGGGACTATGTGACAAGACCAAATCTACGTCTG
ATTGGTGTACCTGAAAGTGATGGGGAGAATGGAACCAAGTTGGAAAACACTCTGCAGGAT
ATTATCCAGGAGAACTTCCCCAATCTAGCAAGGCAGGCCAACGTTCAGATTCAGGAAATA
CAGAGAACACGACAAAGATACTCCTCGAGAAGAGCAACTCCAAGACACATAATTGTCAGA
TTCACCAAAGTTGAAATGGAGGAAAAAATGTTAAGGGCAGCCAGAGAGAAAGGTCGGGTT
ACGCTCAAAGGGAAGCCCATCAGACTAACAGCGGATCTCTTGACAGAAACCCTACAAGCC
AGAAGAGAGTGGGGGCCAATATTCAACATACTTAAAGAAAAGAATTTTCAACCCAGAACT
TCATATCCAGCCAAACTAAGCTTCATAAGTGAAGGAGAAATAAAATACTTTACAGAAAAG
CAAATGCTGAGAGATTTTGTCACCACCAGGCCCGCCCTAAAAGAGCTCCTGAAGGAAGCA
CTAAACATGGAAAGGAACAACCGGTAACAGCAGCTGCAAAATCATGCCAAAATG
>a_L1PA2::chr4:69375522-69381538(-)
ATGGGGAAAAAACAGAACAGAAAAACTGGAAACTCTAAAAAGCAGAGCGCCTCTCCTCCT
CCAAAGGAACATAGTTCCTCACCAGCAACGGAACAAAGCTGGATGGAGAATGACTTTGAC
GAGCTGAGAGAAGAAGGCTTCAGACGATCAAATTACTCTGAGGTACGGGAGGACATTCAA
ACCAAAGGCAAATAAGTTGAAAACTTTGAAAAAAATTTAGAAGAATGTATAACTAGAATA
ACCAACACAGAGAAGTGCTTAAAGGAGCTGATGGAGCTGAAAACCAAGGCTCGAGAACTA
CGTGAAGAATGCAGAAGCCTCAGGAGCCGATGCGATCAACTGGAAGAAAGGGTATCAGCA
ATGGAAGATGAAATGAATGAAATGAAGCGAGAAGGGAAGTTTAGAGAAAAAAGAATAAAA
AGAAATGAGCAAAGCCTCCAAGAAATATGGGACTATGTGAAAAGACCAAATCTACGTCTG
ATTGGTGTACCTGAAAGTGATGGGGAGAATGGAACCAAGTTGGAAAACACTCTGCAGGGT
ATTATCCAGGAGAACTTCCCCAATCTAGCAAGGCAGGCCAACATTCAGATTCAGGAAATA
CAAAGAACGCCACAAAGATACTCCTCGAGAAGAGCAACTCCAAGACACATAATTGTCAGA
TTCACCAAAGTTGAAATGAAGAAAAAAATGTTAAGGGCAGACAGAGAGAAGGGTGGGCTT
ACCCTCAAAGGGAAGCCCATCAGACTAACAGTGGATCTCTCGGCAGAAACCCTACAAGCC
AGAAGAGAGTGGGGGCCAATACTCAACATTCTTAAAGAAAAGAATTTTCAACCCAGAATT
TCATATCCAGCCAAACTAAGTTTCATAAGTGAAGGAGAAATAAAATACTTTACAGACAAG
CAAATGCTGAAAGATTTTGTCACCACCAGTCCTGCCCTAAAAGAGCTCCTGAAGGAAATG
CTAAACATGGAAAGGAACAACCGGTACCAGCTGCTGCAAAATCATGCCAAAATG
>a_L1PA2::chrX:67436757-67442781(+)
ATGGGGAAAAAACAGAACAGAAAAACCGGAAACTCTAAAAAGCAGAGCGCCTCTCCTCCT
CCAAAGGAACACAGTTCCTCACCAGCAACGGAACAAAGCTGGATGGAGAATGACTTTGAC
GAGCTGAGAGAAGAAGGCTTCAGATGATCAAATTACTCTGAGCTACAGGAGGACATTCAA
ACCAAAGGCAAAGAAGTTGAAAACTTTGAAAAAAATTTAGAAGAATGTATAACTAGAATA
ACCAATACAGAGAAGTGCTTAAAGGAGCTGATGGAGCTGAAAACCAAGGCTCGAGAACTA
CGTGAAGAATGCAGAAGCCTCAGGAGCCGATGCGATCAACTGGAAGAAAGGGTATCAGCG
ATGGAAGATGAAATGAATGAAATGAAGTGAGAAGGGAAGTTTAGAGAAAAAAGAATAAAA
AGAAATGAGCAAAGCCTCCAAGAAATATGGGACTATGGGAAAAGACCAAATCTATGTCTG
ATTGGTGTACCTGAAAGGGATGGGGAGAATGGAACCAAGTTGGAAAACACTCTGCAGGAT
ATTATCCAAGAGAAATTCCCCAATCTAGCAAGGCAGGCCAACGTTCAGATTCAGGAAATA
CAGAGAACGCCACAAAGATACTCCTTGAAAAGAGCGACTCCAAGACACATAATTGTCAGA
TTCACCAAAGTTGAAATGAAGGAAAAAATGTTAAGGGCAACCAGAGAGAAAGGTCGGGTT
ACCCTCAAAGGGAAGCCCATCAGACTAACAGCGGATCTTTCGGCAGAAACCCTACAAGCC
AGAAGAGAGTGGGGGCCAATATTCAACATTCTTAAAGAAAAGAATTCTCAACCCAGAATT
TCATATCCAGCCAAACTAAGCTTCATAAGTGAAGGAGAAATAAAATACTTTACAGACAAG
CAAATGCTGAGAGATTTTGTCACCACCAGGCCTGCCTTACAAGAGCTCCTGAAGGAAGCA
CTAAACATGGAAAGGAACAACCGGTACCAGCCGCTGCAAAATCATGCCAAAATG
>a_L1PA2::chr18:66452071-66458090(-)
ATGGGGAAAAAACAGAACAGAAAAACTGGAAACTCTAAAAAGCAGAGAACCTCTCCTCCT
CCAAAGGAACGCAGTTCCTCACCAGCAACGGAACAAAGCTGGACGGAGAATGACTTTGAC
GAGCTGAGAGAAGAAGGCTTCAGACGATCAAATTACTCTGAGCTACGGGAGGACATTCAA
ACCAAAGGCAAAGAAGTTGAAAACTTTGAAAAAAATTTAGAAGAATGTATAACTAGAATA
ACCAATACAGAGAAGTGCTTAAAGGAGCTGATGGAGCTGAAAACCAAGGCTCGAGAACTA
CGTGAAGAATGCAGAAGCCTCAGGAGCCAATGCGATCAACTGGAAGAAAGGGTATCAGCG
ATGGAAGATGAAATGAATGAAATGAAGCGAGAAGGGAAGTTTAGAGAAAAAAGAATAAAA
AGAAATGAGCAAAGCCTCCAAGAAATATGGGACTATGTGAAAAGACCAAATCTACGTCTG
ATTGGGGTACCTGAAAGCGATGGGGAGAATGAAACCAAGTTGGAAAACACTCTGCAGGAT
ATTATCCAGGAGAACTTCCCCAATCTAGCAAAGCAGGCCAACGTTCAGATTCAGGAAATA
CAGAGAACGCCACAAAGATACTCCTCGAGAAGAGCAACTCCAAGACACATAATTGTCAGA
TTCACCAAAGCTGAAATGAAGGAAAAAATGTTAAGGGCAGCCAGAGAGAAAGGTCGGGTT
ACCCTCAAAGGGAAGCCCATCAGACTAACAGCAGATCTCTCGGCAGAAACGCTACAAGCC
AGAAGAGAGTGGGGGCCAATATTCAACATTCTTAAAGACAAGAATTTTCAACCCAGAATT
TCATATCCAGCCAAACTAAGCTTCATAAGCGAAGGAGAAATAAAATACTTTACAGATAAG
CAAATGCTGAGAGATTTTGTCAACACCAGGCCTGCCCTAAAAGAGCTCCTGAAGGAAGCA
CTAAACATGGAAAGGAACAACCAGTACCAGCCGCTGCAAAATCATGCCAAAATG
>a_L1PA2::chrX:130286246-130292269(-)
ATGGGGAAAAAACAGAACAGAAAAACTGGAAACTCTAAAAAGTAGAGCGCCTCTCCTCCT
CCAAAGGAACGCAGTTCCTCACCAGCAACGGAACAAAGCTGGACAGAGAATGACTTTGAC
GAGCTGAGAGAAAAAGGCTTCAGACGATCAAATTACTCTGAGCTACAGGAGGACATTTAA
ACCAAAGGCAAAGAAGTTGAAAACTTTGAAAAAAATTTAGAAGAATGTATAACTAGAATA
ATCAATAGAGAGAAGTGCTTAAAGGAGCTGATGGAGCTGAAAACCAAGGCTCGAGAGCTA
CGTGAAGAATGCAGAAGCCTCAGGAGCCGATGCGATCAACTGGAAGAAAGGGTATCAGCG
ATGGAAGATGAAATGAACGAAATGAAGCGAGAAGGGAAGTTTAGAGAAAAAAGAATAAAA
AGAAATGAGCAAAGCCTCCAAGAAATATGGGACTATGTGAAAAGACCAAATCTACATCTG
ACTGGTGTACCTGAAAGTGACGGGGAGAATGGAACCAAGTTGGAAAACACTCTGCAGGAT
ATTATCCAGGAGAACTTCCCCAATCTAGCAAGGCAGGCCAATGTTCAGATTCAGGAAATA
CAGAGAACGCCACAAAGATACTCCTCGAGAAGAGCAACTCCAAGACACATAATTGTCAGA
TTCACCAAAGTTGAAATGAAGGAAAAAATGTTAAGGGCAGCCAGAGAGAAAGGTCGGGTT
ACCCTCAAAGGGAAGCCCATCAGACTAACAGCAGATCTCTTGGCAGAAACCCTACAAGCC
AGAAGAGAGTGGGGGCCAATATTCAACATTCTTAAAGAAAAGAATTTTCAACCCAGAATT
TCCTATCCAGCCAAACTAAGCTTCATAAGTGAAGGAGAAATAAAATACTTTACAGACAAG
CAAATGCTGAGAGATTTTGTCACCACCAGGCCTGCCCTAAAAGAGCTCCTGAAGGAAGCA
CTAAACATGGAAAGGAACAACCGGTACCAGCTGCGGCAAAATCATGCCAAAATG
>a_L1PA2::chr1:69341460-69347488(-)
ATGGGGAAAAAACAGAATAGAAAAACTGGAAACTCTAAACAGCAGAGCGCCTCTCCTCCT
CCAAAGGAACACAGTTCCTCACCAGCAACGGAACAAAGCTGGATGGAGAATGACTTCGAG
GAGCTGAAAGAAGACGGCTTCAGACGATCAAATTACTCTGAGCTACAGGAGGACATTCAA
ACCAAAGGCAAAGAAGTTGAAAACTTTGAAAAAAATTTAGAAGAATGTATAACTAGAATA
ACCAATACAGAGAAGTGCTTAAAGGAGCTGATGGAGCTGAAAACCAAGGCTCCAGAACTA
CGTGAAGAATGCAGAAGCCTCAGGAGCTGATGCGATCAACTGGAAGAAAGGGTATCAGCG
ATGGAAGATGAAATGAATGAAATGAAGCGAGAAGGGAAGTTTAGAGAAAAAAGAATAAAA
AGAAATGAGCAAAGCCTCCAAGAAATATGGGACTATATGAAAAGACCAAATCTACGTCTG
ATTGGTGTACCTGAAAGTGATGGGGAGAATGGAACCAAGTTGGAAAACACTCTGCAGGAT
ATTATCCAGGAGAACTTCCCCAATCTAGCAAGGCAGGCCAACGTTCAGATTCAGGAAATA
CAGAGAACGCCACAAAGATACTCCTCGAGAAGAGCAACTCCAAGACACATAATTGTCAGA
TTCACCAAAGTTGAAATGAAGG-AAAAATGTTAAGGGCAGCCAGAGAGAAAGGTCGGGTT
ACCCCCAAAGGGAAGCCCATCAGACTAACAGCAGATCTCTCAGCAGAAACCCTACAAGCC
AGAAGAGAGTGGGGGCCAATATTCAACATTCTTAAAGAAAAGAATTTTCAACCCAGAATT
TCATATCCAGCCAAACTAATCTTCATAAGTGAAGGAGAAATAAAATACTTTACAGACAAG
CAAATGCTGGGAGATTTTGTCACCACCAGGCCTGCCTTACAAGAGCTCCTGAAGGAAGCA
CTAACCATGGAAAGGAACAACCGGTACCAGCCGCTGCAAAATTATGCCAAAATG
>a_L1PA2::chr12:89102634-89108662(-)
ATGGGGAAAAAACAGAACAGAAAAACTGGAAACTCTAAAAAGCAGAGCGCCTCTCCTCCT
CCAAAAGAATGCAGTTCCTCACCAGCAATGGAACAAAGCTGGATGGAGAATGACTTTGAT
GAGCTGAGAGAAGAAGGCTTCAGACGATCAAATTACTCTGAGCTACGGGAGGACATTCAA
ACCAAAGGCAAAGAAGTTGAAAACTTTGAAAAAAATTTAGAAGAATGTATAAGTAGAATA
ACCAATACAGAGAAGTGCTTAAAGGAGCTGATGGAGCTGAAAACCAAGGCTCGAGAACTA
CGTGAAGAATGCAGAAGCCTCAGGAGCCGATGTGATCAACTGGAAGAAAGGGTATCAGCA
ATGGAAGATGAAATGAATGAAATGAAGCGAGAAGGGAAGTTTAGAGAAAAAAGAATAAAA
AGAAATGAGCAAAGCCTCCAAGAAATATGGGACTATGTGAAAAGACCAAATCTACGTCTG
ATTGGTGTACCTGAAAGTGATGGGGAGAATGGAACCAAGTTGGAAAACACTCTGCAGGAT
ATTATCCAGGAGAACTTCCCCAATCTAGCAAGGCAGGCCAATGTTCAGATTCAGGAAATA
CAGAGAATGCCACAAAGATACTCCTCGAGAAGAGCAACTCCAAGACACATAATTTTCAGA
TTCACTAAAGTTGAAATGAAGGAAAAAATGTTAAGGGCAGCCAGAGAGGAAGGTCAGGTT
ACCCTCAAAGGGAAGCCCATCAGACTAACAGCAGATCTCTCGGCAGAAACCCTACAAGCC
AGAAGAGAGTGGGGGCCAATATTCAACATTCTTAAAGAAAAGAATTTTCAACCCAGAATT
TCATATCCAGCCAAACTAAGCTTCATAAGTGAAGGAGAAATAAAATACTTTACAGACAAG
CAAATGCTGAAAGATTTTGTCACCACCAGGCCTGCCCTAAAAGAGCTCCTGAAGGAAACG
CTAAACATGGAAAGGAACAACCGGTACCAGCCACTGCAAAATCATGCCAAAATG
>a_L1PA2::chr4:167384464-167390497(+)
ATGGGGAAAAAACAGAACAGAAAAACGGGAAACTCTAAAAAGCAGAGCGCCTCTCCTCCT
GCAAAGGAACGCAGTTCCTCACCAGCAATGGAACAAAGCTGGACGGAGAATGACTTTGAG
GAGCTGAGAGAAGAAGGCTTCAGATGATCACATTACTCCGAGCTACGGGAGGACATTCAA
ACCAAAGGCAAAGAAGTTGAAAACTTTGAAAAAAATTTAGAAGAATGTATAACTAGAATA
AGCAATACAGAGAAGTGCTTAAAGGAGCTGATGGAGCTGAAAACCAAGGCTCGAGAACTA
CGTGAAGAATGCAGAAGCCTCAGGAGCTGATGCGATCAACTGGAAGAAAGGGTATCAGCA
ATGGAAGATGAAATGAATGAAATGAAGCGAGAAGGGAAGTTTAGAGAAAAAAGAATAAAA
AGAAATGAGCAAAGCCTCCAAGGAATATGGGACTATGTGAAAAGACCAAATCTACGTCTG
ATTGGTGTACCTGAAAGTGATGGGGAGAATGGAACCAAGTTGGAAAACACTCTGCAGGAT
ATTATCCAGGAGAACTTCCCCAATCTAGCAAGGCAGGCCAACGTTCAGATTCAGGAAATA
CAGAGAACGCCACAAAGATACTCCTCAAAAAGAGCAACTCCAAGACACATAATTGTCAGA
TTCACCAAAGTTGAAATGAAGGAAAAAATGTTAAGGGCAGCCAGAGAGAAAGGTCGGGTT
ACCCTCAAAGGGAAGCCCATCAGACTAACAGCGGATCTCTCGGCAGAAACCCTACAAGCC
AGAAGAGAGTGGGGGCCAATATTCAACATACTTAAAGAAAAGAATTTTCAACCCAGAATT
TCATATCCAGCCAAACTAAGCTTCATAAGTGAAGGAGAAATAAAATACTTTACAGACAAG
CAAATGCTGAGAGATTTTGTCACCACCAGGCCTGCCCTAAAAGAGCTCCTGAAGGAAGTG
CTAAACATGGAAAGGAACAACCAGTACCAGCCGCTGCAAAATCATGCCAAAATG
>a_L1PA2::chr5:89504152-89510185(+)
ATGGGGAAAAAACAGAACAGAAGAAATGGAAACTCTAAAAATCAGAGCGCCTCTCCTCCT
CCAAAGGAACGCAGCTCCTCACCAGCAGCAGAACAAAGCTGGACAGAGAATGACTTTGAC
GAGCTGAGAGAAGAAGGCTTCAGACGATCAAATTACTCTGAGCTATGGGAGGACATTCAA
ACCAAAGGCAAAGAAGTTGAAAACTTTGAAAAAAATTTAGAAGAATGTATAACTAGAATA
ACCAATACAGAGAAGTGCTTAAAGGAGCTGATGGAGCTGAAAACCAAGACTCGAGAACTA
CATGAAGAATGCAGAAGCCTCAGGAGCCGATGCGATCAACTGGAAGAAAGGGTATCAGCA
ATGGAAGAGGAAATGAATGAAATGAAGTGAGAAGGAAAGTTTAGAGAAAAAAGAATAAAA
AGAAACGAGCAAAGCCTCCAAGAAATATGGGACTATGTGAAAAGACCAAATCTACGTCTG
ATTGGTGTACCTGAAAGTGATGGGGAGAATGGAACCAAGTTGGAAAACACTCTGCAGGAT
ATTATCCAGGAGAATTTCCCCAATCTAGCAAGGCAGGCCAACGTTCAGATTCAGGAAATA
CAGAGAGCGCCACAAAGATACTCCTCGAGAAGAGCAACTCCAAGACACATAATTGTCAGA
TTCACCAAAGTTGAAATGAAGGAAAAAATGTTAAAGGCAGCCAGAGAGAAAGTTCGGGTT
ACCCTCAAAGGGAAGCCCATCAGACTAACAGTGGATCTCTCGGCAGAAACCCTACAAGCC
AGAAGAGAGTGGGGGCCAATATTCAACATTCTTAAAGAAAAGAATTTTCAACCCAGAATT
TCATATCCAGCCAAACTAAGCTTCATAAGTGAAGGAGAAATAAAATACTTTACAGACAAG
CAAATGCTGAGAGTTTTTGTCACCACCAGGCCTGCCCTAAAAGAGCTCCTGAAGGAAGCG
CTAAACATGGAAAGGAACAACCGGTACCAGCCGCTGCAAAATCATGCCAAAATG
>a_L1PA2::chr8:90547469-90553498(+)
ATGGGGGAAAAACAGAACAGAAAAACTAGAAACTCTAAAAAGCAGAGCGCCTCTCCTCCT
CCAAAGGAACGCAGTTCCTCACCAGCAACGGAACAAAGGTGGATGGAGAATGACTTTGAC
GAGCTGAGAGAAGAAGGCTTCAGACGATGAAATTACTCTGAGCTACGGGAGGACATTCAA
ACCAAAGGCAAAGAAGTTGAAAACTTTGAAAAAAATTTAGAAGAATGTATAACTAGAATA
ACCAATACAGAGAAGTGCTTAAAGGAGCTGATGGAGCTGAAAACCAAGGCTAAAGAACTA
CGTGAAGAATGCAGAAGCCTCAGGAGCCGATGCGATCAACTGGAAGAAAGGGTATCAGCG
ATGGAAGATGAAATGAATGAAATGAAGCGAGAAGGGAAGTTTAGAGAAAAAAGAATAAAA
AGAAATGAGCAAAGCCTCCAAGAAATATGGGACTATGTGAAAAGACTAAATCTACGTCTG
ATTGGTGTACCTGAAAGTGATGGGGAGAATGGAACCAAGTTGGAAAACACTCTGCTGGAT
ATTATCCAGGAGAACTTCCCCAATCTAGCAAGGCAGGCCAACATTCAGATTCAGGAAATA
CAGAGAATGCCACAAAGATACTCCTCAAGAACAACAACTCCAAGACACATAATTGTCAGA
TTCACCAAAGTTGAAATGAAGGAAAAAATGTTAAGGGCAGCCAGAGAGAAAGGTCGGGTT
ACCCTCAAAGGGAAGCCCATCAGACTAACAGCCGATCTCTCGGCAGAAACCCTACAAGCC
AGAAGAGAGTGGGGGCCAATATTCAACATTCTTAAAGAAAAGAATTTTCAACCCACAATT
TCATATCCAGCCAAACTAAGCTTCATAAGTGAAGGAGAAATAAAATACTTTACAGACAAG
CAAATGCTGAGAGATTTTGTCACCACTGGGCCTGCCTTACAAGAGCTCCTGAAGGAAGCA
CTAAACATGGAAAGGAACAACCGGTACCAGCCGCTGCAAAATCATGCCAAAATG
>a_L1PA2::chr5:100515834-100521851(+)
ATGGGTAAAAAACAGAACAGAAAAACTGGAAACTCTAAAAAGCAGAGCGCCTCTCCTCCT
CCAAAGGAATGCAGTTCCTCACCAGCAATGGAACAAAGCTGGATGGAGAATGACTTTGAC
AAGCTGAGAGAAGAAGGCTTCAGACGATCAAATTACTCTGAGCTACGGGAGGACATTCAA
ACCAAAGGCAAAGAAGTTGAAAACGTTGAAAAAAATTTAGAAGAATGGATAACTAGAATA
ACCAATACAGAGAAGTGCTTAAAGGAGCTGATGGAGCTGAAAACCAAGGCTCGAGAACTA
CGTGAAGAATGCAGAAGCCTCAGGAGCCGATGCGATCAACTGGAAGAAAGGGTATCAGCG
ATGGAAGATGAAATGAATGAAATGAAGTGAGAAGGGAAGTTTAGAGAAAAAAGAATAAAA
AGAAATGGGCAAAGCCTCCAAGAAATATGGGACTATGTGAAAAGACCAAATCTACGTCTG
ATTGGTGTACCTGAAAGTGATGGGGAGAATGGAACCAAGTTGGAAAACACTTTGCAGGAT
ATTATCTAGGAGAACTTCCCCAATCTAGCAAGGCAGGCCAACGTTCAGATTCAGGAAATA
CAGAGAACGCCACAAAGATACTCCTCGAGAAGAGCAACTCCAAGACACATAATTGTCAGA
TTCACCAAAGTTGAAATGAAGGAAAAAATGTTAAGGGCAGCCAGAGAGAAAGGTCGGGTT
ACCCTCAAAGGGAAGCCCATCAGACTAACAGTGGATCTCTTGGCAGAAACCCTACAAGCC
AGAAGAGAGTGGGGGCCAATATTCAACATTCTTAAAGAAAAGAATTTTCAACCCAGAATT
TCATATCCAGCCAAACTAAGCTTCATAAGTGAAGGAGAAATAAAATACTTTACAGACAAG
CAAATGCTGAGAGATTTTGTCACCACCAGGCCTGCCTTACAAGAGCTCCTGAAGGAAGCA
CTAAACATGGAAAGGAACAACAGGTACCAGCCAATGCAAAATCATGCCAAAATG
>a_L1PA2::chr4:11062539-11068562(-)
ATGGGGAAAAAACAGAACAGAAAAACTGGAAACTCTAAAAAGCAGAGCGCCTCTCTTCCT
CCAAAGGAACGCAGTTCCTCACCAGCAACGGAACAAAGCTGGATGGAGAATGACTTTGAC
GAGCTGAGAGAAGAAGGCTTCAGACGATCAAATTACTCTGAGCTACGGGAGGACATTCGA
ACCAAAGGCAAAGAAGTTGAAAACTTTGAAAAAAATTTAGAAGAATGTATAACTAGAATA
ACCAATACAGAGAAGTGCTTAAAGGAGCTGATGGAGCTGAAAACCAAGGCTCGAGAACTA
TGTGAAGAATGCAGAAGCCTCAGGAGCCGATGCGATCAACTGGAAGAAAGGGTATCAGCG
ATGGAAGATGAAATGAATGAAATGAAGTGAGAAGCGAAGTTTAGAGAAAAAAGAATAAAA
AGAAATGAGCAAAGCCTCCAAGAAATATGGGACTATGTGAAAAGACCAAATCTACGTCTG
ATTGGTGTACCTGAAAGTGATGGGGAGAATGGAACCAAGTTGGAAAACACTCTGCAGGAT
ATTATCCAGGAGAACTTCCCCAATCTAGCAAGGCAGGCCAACGTTCAGATTCAGGAAATA
CAGATAACACCACAAATATACTCCTCGAGAAGAGCAACTCCAAGACACATAATTGTCAGA
TTCACCAAAGTTGAAATGAAGGAAAAAATGTTAAGGGCAGCCAGAGAGAAAGGTCGGGTT
ACCCTCAAAGGGAAGCCCATCAGACTAACAGCAGATCTCTCGGCAGAAACCCTACAAGCC
AGAAGAGAGTGGGGGCCAATATTCAACATTCTTAAAGAAAAGAATTTTCAACCCAGAATT
TCATATCCAGCCAAACTAAGCTTCATAAGTGAAGGAGAAATAAAATACTTTACAGACAAG
CAAATGCTGAGAGATTTTGTCACCACCAGGCCTGCCTTACAAGAGCTCCTGAAGGAAGCA
CTAAACATGGAAAGGAACAACCAGTACCAGCCGCTGCAAAATCATGCCAAAATG
>a_L1PA2::chr18:25089972-25096003(+)
ATGGGGAAAAAACAGAACAGAAAAACTGGAATCTCTAAAAAGCAGAGTGCCTCTTCTCCT
CCAAAGGAACGCAGTTCTTCACCAGCAATGGAACAAAGCTGGACAGAGAATGACTTTGAC
GAGCTGAGAGAAGAAGGCTTCAGACGATCAAATTACTCTGAGCTACGGGAGGACGTCCAA
ACCAAAGGCAAAGAAGTTGAAAACTTTGAAAAAAATTTAGAAGAATGTATAACTAGAATA
ACCAATACAGAGAAGTGCGTAAAGGAGCTGATGGAGCTGAAAACCAAGGCACGATTACTA
CGTGAAGAATGCAGAAGCCTCAGGAGCTGATGCGATCAACTGGAAGAAAGGGTATCAGCA
ATGGAAGATGAAATGAATGAAATGAAGCGAGAAGGGAAGTTTAGAGAAAAAAGAATAAAA
AGAAATGAGCAAAGCCTCCAAGAAATATGGGACTATGTGAAAAGACCAAATCTACGCCTG
ATTGATGTACCTGAAAGTGATGGGGAGAATGGAACCAAGTTGGAAAACACTCTGCAGGAT
ATTATCCAGGAGAACTTCCCCAATCTAGCAAGGCAGGCTAACATTCAGATTCAGGAAATA
CAGAGAATGCCACAAAGATACTCCTCGAGAAGAGCAACTCCAAGACACATAATTGTCAGA
TTCACCAAAGTTGAAATGAAGGAAAAAATGTTAAGGGCAGCCAGAGAGAAAGGTCGGGTT
ACCCTCAAAGGGAAGCCCATCAGACTAACAGCGGATCTCTCGGCAGAAACCCTACAAGCC
AGAAGAGAGTGGGGGCCAATATTCAACATTCTTAAAGAAAAGAATTTTCAACCCAGAATT
TCACATCCAGCCAAACTAAGCTTCATAAGTGAAGGAGAAATAAAATACTTTACAGACAAG
CAAATGCTGAGAGATTTTGTCACCACCAGGCCTGCCCTAAAAGAGCTCCTGAAGGAAGCA
CTAAACATGGAAAGGAATAACCGGTACCAGCCCCTGCAAAATCATGCCAAAATG
>a_L1PA2::chr8:104795497-104801491(-)
ATGGGGAAAAAACAGAACAGAAAAACTGGAAACTCTAAAAAGCAGAGTGCCTCTCCTCCT
CCAAAGAAATGCAGTTCCTCACCAGCAACGGAACAAAGCTGGATGGAGAATGACTTTGAC
GAGCTGAGAGAAGAAAGCTTCAGACGATCAAATTACTCTGAGCTATGGGAGGACATTCAA
ACCAAAGGCAAAGAAGTTGAAAACTTTGAAAAAAATTTAGAAGAATGTATAACTAGAATA
ACCAATACAGAGAAGTGCTTAAAGGGGCTGATGGAGCTGAAAACCAAGGCTCGAGAACTA
CGTGAAGAATGCAGAAGCCTCAGGAGCCAATGCGATCAACTGGAAGAAAGGGTATCAGCA
ATGGAAGATGAAATGAATGAAATGAAGTGAGAAGGGAAGTTTAGAGAAAAAAGAATAAAA
AGAAATGAGCAAAGCCTCCAAGAAGTATGGGACTATGTGAAAAGACCAAATCTACGTCTG
ATTGGTGTACCTGAAAGTGATGGGGAGAATGGAACCAAGTTGGAAAACACTCTGCAGGAT
ATTATCCAGGAGAACTTCCCCGATCTAGCAAGGCAGGCCAACGTTCAGATTCAGGAAATA
CAGAGAACGCCACAAAGATACTCCTTGAGAAGAGCAACTCCAAGA-ACATAATTGTCAGA
TTCACCAAAGTAGAAATGAAGGAAAAAATGTTAAGGGCAGCCAGAGAGAAAGGTCGGGTT
ACCCTCAAAGGGAAGCCCATCAGACTAACAGCAGATCTCTCGGCAGAAACCCTACAAGCA
AGAAGAGAGTAGGGGCCAATATTCAACATTCTTAAAGAAAAGAATTTTCAACCCAGAATT
TCATATCCAGCCAAACTAAGCTTCATAAGCGAAGGAGAAATAAAATACTTTACAGACAAG
CAAATGCTGAGAGATTTTGTCACCACCAGGCCTGCCCTAAAAGAGCTCCTGAAGGAAGCG
CTAAACATGGAAAGGAACAACCGGTACCAGCTGCTGCAAAATCATGCCAAAATG
>a_L1PA2::chr3:21291216-21297247(-)
ATGGGGAAAAAACAGAACAGAAAAACTAGAAACTCTAAAAAGCAGAGTGCCTCTCCTCCT
CCAAAGGAACGCAGCTCCTCACCACCAATGGAACAAAGCTGGATGGAGAATGACTTTGAC
GAGGTGAGAGAAGAAGGCTTCAGAAGATCAAATTACTCTGAGCTACGGGAGGACATTCAA
ACCAAAGGCAAAGAAGTTGAAAACTTTGAAAAAAATTTAGAAGAATGTATAACTAGAATA
ACCACTACAGAGAAGTGCTTAAAGGAGCTGATGGAGCTGAAAATCAAGGCTTGAGAACTA
CGTGAAGAATGCAGAAGCCTCAGGAGCCGATGCGATCAACTGGAAGAAAGGGTATCAGCG
ATGGAAGATGAAATGAATGAAACGAAGCAAGAAGGGAAGTTTAGAGAAAAAAGAATAAAA
AGAAATGAGCAAAGCCTCCAAGAAATATGGGACTATGTGAAAAGACCAAATCTACGTCTG
ATTGGTGTACCTGAAAGTGATGGGGAGAATGAAACCAAGTTGGAAAACACTCTGCAGGAT
ATTATCCAGGAGAACTTCCCCAATCTAGCAAGGCAGGGCAACGTTTAGATTCAGGAAATA
CAGAGAACGCCACAAAGATACTCCTCGAGAAGAGCAACTCCAAGACACATAATTGTCAGA
TTCACCAAAGTTGAAATGAAGGAAAAAATGTTAAGGGCAGCCAGAGAGAAAGGTCGGGTT
ACCCTCAAAGGGAAGCCCATCAGACTAACAGCGGATCTCTCGGCAGAAACCCTACAAGCC
AGAAGAGAGTGGGGGCCAATATTCAACATTCTTAAACAAAAGAATTTTCAATCCAGAATT
TCATATCCAGTCAAACTAAGCTTCATAAGCAAAGGAGAAATAAAATACTTTACAGACAAG
CAAATGCTGAGAGATTTTGTCACCACCAGGGCTGCCCTAGAAGAGCTCCTGAAGGAAGTG
CTAAACATGGAAAGGAACAACCGGTACCAGCCGCTGCAAAATCATGCCAAAATG
>a_L1PA2::chr4:133552441-133558459(-)
ATGGGGAAAAAACAGAACAGAAAAACTGGAAACTCTAAAAAGCAGAGCGTCTCTCCTCCT
CCAAAGGAACGCAGTTCCTCAGCAGCAACGGAACAAAGCTGGATGGAGAATGACTTTGAC
GAGCTGAGAGAAGAAGGCTTCAGACGATCAAATTACTCTGAGCTACGGGAGGACATTCAA
ACTAAAGGCAAAGAAGTTGAAAACTTTGAAAAAAATTTAGAAGAATGTATAACTAGAATA
ACCAATACAGAGAAGTGCTTAAAGGAGCTGATGGAGCTGAAAACCAAGGCTCGAGAACTA
CGTGAAGAATGCAGAAGCCTCAGGAGCCGACGCGATCAACTGGAAGAAAGGGTATCAGCA
ATGGAAGATGAAATGAATGAAATGAAGCGAGAAGGGAAGTCTAGAGAAAAAAGAATAAAA
AGAAATGAGCAAAGCCTCCAAGAAATATGGGACTATGTGAAAAGACCAAATCTACGTCTG
ATTGGTGTACCTGAAAGTGATGGGGAGAATGGAACCAAGTTGGAAAACACTCTGCAGGAT
ATTATCCAGGAGAACTTCCCCAATCTAGCAAGGCAGGCCAACGTTCAGATTCAGGAAATA
CAGAGAACGCCACAAAGATACTCCTCGAGAAGAGCAACTCCAAGACACATAATTGTCAGA
TTCACCAAAGTTGAAATGAAGGAAAAAATGTTAAGGGCAGCCAGAGAGAAAGGTCGGGTT
ACCCTCAAAGGGAAGCGCATCACACTAACAGCGGATCTCTTGGCAGAAACCCTACAAGCC
AGAAGAGAGAGGGGGCCAATATTCAACATTCTTAAAGAAAAGAATTTTCAACCCAGAATT
TCATATCCAGCCAAACTAAGCTTCATAAGTGAAGGAGAAATAAAATACTTTACAGACAAG
CAAATGCTGAGAGATTTTGTCACCACCAGCCCTGCCTTACAAGAGCTCCTGAAGGAAGCA
CTAAACATGGAGAGGAACAACCGGTACCAGCTGCTGCAAAATCATGCCAAAATG
>a_L1PA2::chr6:83268120-83274140(+)
ATGGGGAAAAAACAGAACAGAAAAACTGGAAACTCTAAAAAGCAGAGCACCTCTCCTCCT
CCAAAGGAACGCAGTTCCTCACCAGCAACGGAAAAAAGCTGGATGGAGAATGACTTTGAC
GAGCTGAGAGAAGAAGGCTTCAGACGATCAAATTACTCTGAGCTACGGGAGGACATTCAA
ACCAAAGGCAAAGAAGTTGAAAACTTTGAAAGAAATTTAGAAGAATGTATAACTAGAATA
ACCAATACAGAGAAGTGCTTAAAGGAGCTGATGGAGCTGAAAACCAAGGCTCGAGAACTA
TGTGAAGAATGCAGAAGCCTCAGGAGCCGATGCGATCAACTGGAAGAAAGGGTATCGGCA
ATGGAAGATGAAATGAATGAAATGAAGCGAGAAGGGAAGTTTAGAGAAAAAAGAATAAAA
AGAAATGAGCAAAGCCTCCAAGAAATATGGGACTATGTGAAAAGACCAAATCTACGTCTG
ATTGGTGTACCTGAAAGTGATGGGGAGAATGGAACCGAGTTGGAAAACACTCTACAGGAT
ATTATCCAGGAGAACTTCCCCAATCTAGCAAGGCAGGACAACATTCAGATGCAGGAAATA
CAGAGAATGCCACAAAGATACTCCTCGAGAAGAGCAACTCCAAGACACATAATTGTCAGA
TTCACCAAAGTTGAAATGAAGGAAAAAATGTTAAGGGCAGCCAGAGAGAAATGTCGGGTT
ACCCTCAAAGGGAAGCCCATCAGACTAACAGCGGATCTCTCGGCAGAAACCCTACAAGCC
AGAAGAGAGTGGGGGCCAATATTCAACATTCTTAAAGAAAAGAATTTTCAACCCAGAATT
TCATATCCAGCCAAAGTAAGCTTCATAAGCGAAGGAGAAATAAAATCCTTTACAGACAAG
CAAATGCTGAGAGATTTTGTCACCACCAGGCCTGCCTTACAAGAGCTCCTGAAGGAAGCA
CTAAACATGGAAAGGAACAACCGGTACCAGCCGCTGCAAAATCATGCCAAAATG
>a_L1PA2::chr7:114665168-114671169(-)
ATGGGGAAAAAACAGAACAGAAAAACTGGAAACTCTAAAAAGCAGAGTGCCTCTCCTCCT
CCAAAGGAACGCAGTTCCTCACCAGCAACGGAAAAAAGCTGGATGGAGAATGACTTTGAC
GAGCTGAGAGAAGAAGGCTTCAGACGATCCAATTACTCTGAGCTACGGGAGGACATTCAA
ACCAAAGGCAAAGAAGTTGAAAACTTTGAAAAAAATTTAGAAGAATGTATAACTAGAATA
ACCAATACAGAGAAGTGCTTAACGGAGCTGATGGAGCTGAAAACCAAGGCTCGAGAACTA
CGTGAAGAATACAGAAGCCTTAGGGGCTGATGTGATCAACTGGAAGAAAGGGTATCAGCA
ATGGAAGATGAAATGAATGAAATGAAGTGAGAAGGGAAGTTTAGAGAAAAAAGAATAAAA
AGAAATGAGCAAAGCCTCCAAGAAATATGAGACTATGTGAAAAGACCAAATCTACGTCTG
ATTGGTGTACCTGAAAGTGATGGGGAGAATGGAACCAAGTTGGAAAACACTCTGCAGGAT
ATTATCCAGGAGAACTTCCCCAATCTAGCAAGGCAGGCCAACGTTCAGATTAAGGAAATA
CAGAGAACGCCACAAAGATACTCCTCGAGAAGAGCAACTCCAAGACACATAATTGTCAGA
TTCACCAAAGTTGAAATGAAGGAAAAAATGTTAAGGGCAGCCAGAGAGAAAGGTCGGGTT
ACCCTCAAAGGGAAGCCCATCAGACTAACAGCGGATCTCTCGGCAGAAACCCTACAAGCC
AGAAGAGAGTGGGGGTCAATATTCAACATTCTTAAAGAAAAAAATTTTCAACCCAGAATT
TCATATCCAGCCAAACTAAACTTCATAAGCAAAGGAGAAATAAAATACTTTACAGAAAAG
CAAATGCTGAGAGATTTTGTCACCACCAGACCTGCCCTAAAAGAGCTCCTGAAGGAAGCG
CTAAACATGGAAAGGAACAACCAGTACCAGCTGCTGCAAAATCATGCCAAAATG
>a_L1PA2::chr5:50546580-50552604(+)
ATGGGGAAAAAACAGAACAGAAAAACTGGAAACTCTAAAAAGCAGAGCGCCTCTCCTCCT
CCAAAGGAACGCAGTTCCTCACCAGCAATGGAACAAAGCTGGATGGAGAATGACTTTGAC
GAGCTGAGAGAAGAAGGCTTCAGATGATCAAATTACTCTGAGCTACAGGAGGACATTCAA
ACCAAAGGCAAAGAAGTGGAAAACTTTGAAAAAATTTTAGAAGAATGTATAACTAGAATA
ACCAATACAGAGAAGTGCTTAAAGGAGTTGATGGAGCTGAAAACCAAGGCTCGAGAACTA
CGTGAAGAATGCAGAAGCCTCAGGAGCCGATGCGATCAACTGGAAGAAAGGGTATCAGCA
ATGGAAGATGAAATGAATGAAATGAAGTGAGAAGGGAAGTTTAGAGAAAAAAGAATAAGA
AGAAATGAGCAAAGCCTCCAAGAAATATGGGACTATGTGAAAAGACCAAATCTATGTCTG
ATTGGTGTACCTGAAAGTGATGGGGAGAATGGAACCAAGTTGGAAAACACTCTGCAGGAT
ATTATCCAGGAGAACTTCCCCAATCTAGCAAGGCAGGCCAACGTTCAGATTCAGGAAATA
CAGAGAACGCCACAAAGATACTCCTCGAGAAGAGCAACTCCAAGACACATAATTATCAGA
TTCACCAAAGTTGAAATGAAGGAAAAAATATTAAGGGCAGCCAGAGAGAAAGGTCGGGTT
ACCCTCAAAGGGAAGCCCATCAGACTAACAGCGGATCTCTCGGCAGAAACCCTACAAGCC
AGAAGAGAGTGGGGGCCAATATTCAACATTCTTAAAGAAAAGAATTTTCAACCCAGAATT
TCATATCCAGCCAAACTAAGCTTCATAAGTGAAGGAGAAATAAAATACTTTAAAGACAAG
CAAATGCTGAGAGATTTTGTCACCACCAGGTCTGCCCTAAAAGAGCTCCTGAAGGAAGCG
CTAAACATGGAAAGGAACAACCAGTACCAGCCGCTGCAAAATCATGCCAAAATG
>a_L1PA2::chr2:147163309-147168909(+)
ATGGGGAAAAAACAGAACAGAAAAACTGGAAACTCTAAAAAGCAGAGCGCCTCTCCTCCT
CCAAAGGAACGCAGTTCCTCACCAGCAACGGAACAAAGCTGGATGGAGAATGACTTTGAG
GAGTTGAGAGAAGAAAGCTTCAGACGATCAGATTACTCTGAGCTACGAGAGGACATTCAA
ACCAAAGGCAAAGAAGTTGAAAACTTTGAAAAAAATTTAGAAGAATGTATAACTAGAATA
ACCAATACAGAGAAGTGCTTAAAGGAGCTGATGGAGCTGAAAACCAAGGCTCGAGAACTA
TGTGAAGAATGCAGAAGCCTCAGGAGCCGATGCAATCAACTGGAAGAAAGCGTATCAGCG
ATGGACGATGAAATGAATGAAATGAAGCGAGAAGGGAAGTCTAGAGAAAAAAGAATAAAA
AGAAATGAGCAAAGCCTCCAAGAAATATGGGACTATGTGAAAAGACCAAATCTACATCTG
ATTGGTGTACCTGAAAGTGATGGGGAGAATGGAACCAAATTGGAAAATACTCTGCAGGAT
ATTATCCAGGAGAACTTCCCCAATCTAGCAAGGCAGGCCAACATTCAGATTCAGGAAATA
CAGAGAACGCCACAAAGATAATCCTCGAGAAGAGCAACTCCAAGACACATAATTGTCAGA
TTCATCAAAGTTGAAATGAAGGAAAAAATGTTAAGGGCAGCCAGAGAGAAAGGTCGGGTT
ACCCTCAAAGAGAAGCCCATCAGACTAACAGCGGATCTCTCGGCAGAAACCCTACAAGCC
AGAAGAGAGTGGGGGCCAATATTCAACATTCTTAAAGAAAAGAATTTTCAACCCAGAATT
TCATATCCAGCCAAACTAAGCTTCATAAGTGAAGGAGGAATAAAATACTTTACAGACAAG
CAAATGCTGAGAGACTTGGTCACCACCAGGCCTGCCTTACAAGAGCTCCTGAAGGAAGCA
CTAAACATGGAAAGGAACAACCGGTACCAGCCACTGCAAAATCATGCCAAAATG
>a_L1PA2::chr2:66404302-66410334(+)
ATGGGGAGAAAACAGAGCAGAAAAACTGGAAACTCTAAAAAGCACAGCGCCTCTCCTCCT
CCAAAGGAATGCAGTTCCTCACCAGCAATGGAACAAAGCTGGATGGAGAATGACTTTGAC
GAGCTGAGAGAAGAAGGCTTCAGACGATCAAATTACTCCGAGCTACGGGAGGACATTCAA
ACCAAAGGCAAAGAAGTTGAAAACTTTGAAAAAAATTTAGAAGAATGTATAACTAGAATA
ACCAATACAGAGAAGTGCTTAAAGGAGCTGATGGAGCTGAAAACCAAGACTCGAGAACTA
CGTGAAGAATGCAGAAGTCTCAGGAGCCGATGCGATCAACTGGAAGAAAGGGTATCAGCG
ATGGAAGATGAAATGAATGAAATGAAGCGAGAAGGGAAGTTTAGAGAAAACAGAATAAAA
AGAAATGAGCAAAGCCTCCAAGAAATATGGGACTATGTGAAAACACCAAATCTACGTCTC
ATTGGTGTACCTGAAAGTGACGGGGAGAATGGAACCAAGTTGGAAAACACTCTGCAGGAT
ACTATCCAGGAGAACTTCCCCAATCTAGCAAGCCAGGCCAACATTCAGATTCAGGAAATA
CAGAGAATGCCACAAAGATACTCCTTGAGAAGAACAACTCCAAGACACATAATTGTCAGA
TTCACCAAAGTTGAAATGAAGGAAAAAATGTTAAGGGCAGCCAGAGAGAAAGGTCAGGTT
ACCCACAAAGGGAAGCCCATCAGACTAACAGCAGATCTCTCAGCAGAAACCCTACAAGCC
AGAAGAGAGTGGGGGCCAATATTCAACATTCTTAAAGAAAAGAATTTTCAACCCAGAATT
TCATATCCAGCCAAACTAAGCTTCATAAGTGAAGGAGAAATAAAATACTTTACAGACAAG
CAAATGCTGAGAGATTTTGTCACCACCAGGCCTGCCCTAAAAGAGCTCCTGAAGGAAGCA
CTAAACATGGAAAGGAACAACCAGTACCAGCCGCTGCAAAATCATGCCAAAATG
>a_L1PA2::chr6:127914437-127920437(+)
ATGGGGAAAAAACAGAACAGAAAAACTGGAAACTCTAAAAAGCAGAGCGCCTCTCCTTCT
CCAAAGGAACACAGTTCCTCACCAGCAACGGAACAAAGCTGGATGGAGAATGACTTTGAC
GAGCTGAGAGAAGAAGGCTTCAGACGATCAAATTACTCTGAGCTACGGGAGGACATTCAA
ACCAAAGGCAAAGAAGTTGAAAACTTTG-AAAAAATTTGGAA-AATGTATAACTAGAATA
ACCAATACAGAGAAGTGCTTAAAGGAGCTGATGGAGCTGAAAACCAAGGCTCGAGAACTA
CGTGAAGAATGCAGAAGCCTCAGGAGCCGATGCAATCAACTGGAAGAAAGGATATCAGCA
ATGGAAGATGAAATGAATGAAATGAAGCGAGAAGGGAAGTTTAGAGAAAAAAGAATAAAA
AGAAATGAGCAAAGCCTCCAAGAAATATGGGACTATGTGAAAAGACCAAATCTACGTCTG
ATTGGTGTACCTGAAAGTGATGGGGAGAATGGAACCAAGTTGGAAAACACTCTGCAGGAT
ATTATCCAGGAGCACTTCCCCAATCTAGCAAGGCAGGCCAACGTTCAGATTCAGGAAATA
CAGAGAACGCCACAAAGATACTCCTCGAGAAGAGCAACTCCAAGACACATAATTATCAGA
TTCACCAAAGTTGCAATGAAGGAAAAAATGTTAAGGGCAGCCAGAGAGAAAGGTCGGGTT
ACCCTCAAAGGGAAGCCCATCAAACTAACAGCGGATCTCTCGGCAGAAACCCTACAAGCC
AGAAGAGAGTGGGGGCCAATATTCAACATTCTTCAAGAAAAGAATTTTCAACCCAGAATT
TCATATCCAGCCAAACTAAGCTTCATAAGTGAAGGAGAAATAAAATACTTTACAGACAAG
CAAATGCTGAGAGATTTTGTCACCACCAGGCCTGCCCTAAAAGAGCTCCTGAAGGAAGCG
CTAAACATGGAAAGGAACAACCGGTACCAGCTGCTACAAAATCATGCCAAAATG
>a_L1PA2::chr1:216658987-216664956(+)
ATGGGGAAAAAACAGAACAGAAAAACTGGAAACTCTAAAAAGCAGAGTGCCTCTCCTCCT
CCAAAGGAACGCAGTTCCTCACCAGCAATGGAACAAAGCTGGATGGAGAATGACTTTGAC
GAGCTGAGAGAAGAAGGCTTCAGACGATCAAATTACTCTGAGCTACAGGAGGACATTCAA
ACCAAAGGCAAAGAAGTTGAAAACTTTGAAAAAAATTTAGAAGAATGTATAACTAGAATA
ACCAATACAGAGAAGTGCTTAAAGGAGCTGATGGAGCTGAAAACCAAGGCTCGAGAACTA
TGTGAAGAATGCAGAAGCCTCAGGAGCCGATGCGATCAACTGGAAGAAAGGGTATCAGCA
ATGGAAGATGAAATGAATGAAATGAAGCGAGAAGGGAAGTTTAGAAAAAAAAGAATAAAA
AGAAATGAGCAAAGCCTCCAAGAAATATGGGACTATGTGAAAAGACCAAATCTACGTCTG
ATTGGTGTACCTGAAAGTGATGGGGAGAACGGAACCAAGTTGGAAAACACTCTGCAGGAT
ATTATCCAGGAGAACTTCCCCAATCTAGCAAGGCAGGACAACGTTCAGATTCAGGAAATA
CAGAGAACGCCACAAAGATACTCCTCGAGAAGAGCAACTCCAAGACACATAATTATCAGA
TTCACCAAAGCTGAAATGAAGGAAAAAATGTTAAAGGCAGCCAGAAAGAAAGGTCGGGTT
ACCCTCAAAGGGAAGCCCATCAGACTAACAGCGGATCTCTCGGCAGAAATCCTACAAGCC
AGAAGAGAGTGGGGGCCAATATTCAACATTCTTAAAGAAAAGAATTTTCAACCCAGAATT
TCATATCCAGCCAAACTAAGCTTCATAAGTGAAGGAGAAATAAAATACTTTACAGACAAG
GAAATGCTGAGAGATTTTGTCACCACCAGGCCTGCCTTACAAGAGCTCCTGAAGGAAGCA
CTAAACGTGCAAAGGAACAACCGGTACCAGCCGCTGCAAAATCATGCCAAAATG
>a_L1PA2::chr3:88552251-88558272(-)
ATGGGGAAAAAACAGAACAGAAAAATTGGAAACTCTAAAAAGCAGAGCACCTCTCCTCCT
CCAAAGGAACGCAGTTCCTCACCAGCAACGGAACAAAGCTGGATGGAGAATGACTTTGAT
GAGCTGAGAGAAGAAGGCTTCAGACGATCAAATTACTCTGAGCTACGGGAGGACATTCAA
ACCAAAGGCAAAGAAGTTGAAAACTTTGAAAAAAATTTAGAAGAATGTATAACTAGAATA
ACCAATACAGAGAAGTGCTTAAAGGAGCTGATGAAGCTGAAAACCAACACTCGAGAACTA
CGTGAAGAATGCAGAAGCCTCAGGAGCCGACACGATCAATTGGAAGAAAGGGTATCAGCA
ATGGAAGATGAAATGAATGAAATGAAGTGAGAAGGGAAGTTTAGAGAAAAAATAATAAAA
AGAAATGAGCAAAGCCTCCAAGAAATATGGGACTATGTGAAAAGACCAAATCTACGTCTG
ATTGGTGTACCTGAAACTGATGGGGAGAATGGAACCAAGTTGGAAAACACTCTGCAGGAT
ATTATCCAGGAGAACTTCCCCAATCTAGCAAGGCAGGCCAGTGTTCAGATTCAGGAAATA
CAGAGAACGCCACAAAGATACTCCTCGAGAAGAGCAACTCCAAGACACATAATTGTCAGA
TTCACCAAAGTTGAAATGAAGGAAAAAATGTTAAGGGCAGCCAGAGAGAAAGGTCGGGTT
ACCCTCAAAGGGAAGCCCATCAGACTAACAGCGGATCTCTCGGCAGAAACCCTACAAGCC
AGAAGAGAGTGGGGGCCAATATTCGACATTCTTAAAGAAAAGAATTTTCAACCCAGAATT
TCATATCCAGACAAACTAAGCTTCATAAGTGAAGGAGAAATAAAATACTTTACAGACAAG
CAAATGCTGAGAGATTTTGTCACCACCAGGCCTGCCTTACAAGAGCTCCTGAAGGAAGCA
CTAAACATGGAAAGGAACAACCAGTACCAGCAGCTGCAAAATCATGCCAAAATG
>a_L1PA2::chr1:118823510-118829528(+)
ATGGGGAAAAAACAGAACAGAAAAACTGGAAACTCTAAAAAGCAGAGCACCTCTCCTCCT
CCAAAGGAACGCAGTTCCTCACCAGCAACAGAACAAAGCTGGATGGAAAATGACTTTGAC
GAGTTGAGAGAAGAAGGCTTCAGACGATCAAATTACTCTGAGCTACGGGAGGACATTCAA
ACCAAAGGCAAAGAAGTTGAAAACTTTGAAAAAAATTTAGAAGAATGTATAACTAGAATA
ACCAATACAGAGAAGTGCTTAAAGGAGCTGATAGAGCTGAAAACCAAGGCTTGAGAACTA
CATGAAGAATGCAGAAGCCTCAGGAGCCGATGCGATCAACTGGAAGAAAGGGTATCAGCG
ATGGAAGATGAAATGAATGAAATGAAGCGAGAAGGGAAGTTTAGAGAAAAAAGAATAAAA
AAAAATGAGCAAAGCCTCCAAGAAATATGGGACTATGTGAAAAGACCAAATCTACGTCTG
ATTGGTGTACCTGAAAGTGATGGGGAGAATGGAACCAAGTTGGAAAACACTCTGCAGGAT
ATTATCCAGGAGAACTTCCCCAATCTAGCAAGGCAGGCCAATGTTCAGATTCAGGAAATA
CAGAGAACGCAACAAAGATACTCCTTGAGAAGAGCAACTCCAAGACACATAATTGTCAGA
TTCACCAAAGTTGAAATGAAGGAAAAAATGTTAAGGGCAGCCAGAGAGAAAGGTCGGGTT
ACCCACAAAGGGAAGCCCATCAGACTAACAGCGGATCTCTGGGCAGAAACCCTACAAGCC
AGAAGAGAGTGGGGGCCAATATTCAACATTCTTAAAGAAAAGAATTTTCAACCCAGAATT
TCATATCCAGCCAAACTAAGCTTCATAAGTGAAGGAGAAATAAAATACTTTACAGTCAAG
CAAATGCTGAGAGATTTTGTCACCACCAGGCCTGCCCTAAAAGAGCTCCTGAAGGAAGCG
CTAAACATGGAAAGGAACAACCGGTACCAGCCACTGCAAAATCATGCCAAAATG
>a_L1PA2::chr15:50070706-50076715(-)
ATGGGGAAAAAACAGAACAGAAAAACTGGAAACTCTAAAAAGCAGAGCGCCTCTCCTCCT
TCAAAGGAACGCAGTTCCTCACCAGCAACGGAACAAAGATGGATGGAGAATGACTTTGAC
GAGCTCAGAGAAGAAGGCTTCAGACGATCAAATTACTCTGAGCTATGGGAGGACATTCAA
ACCAAAGGCAAAGAAGTTGAAAACTTTGAAAAAAATTTAGAAGAATGTATAACTAGAATA
ACCAATACAGAGAAGTGCTTAAAGGAGCTGATGGAGCTGAAAACCAAGGCTCGAGAACTA
CGTGAAGAATGCAGAAGCCTCAGGAGCCGATGCGATCAACTGGAAGAAAGGGTATCAGCA
ATGGAAGATGAAATGAATGAAATGAAGCGAGAAGGGAAGTTTAGAGAAAAAAGAATAAAA
GGAAATGAGCAAAGCCTCCAAGAAATATGGGACTATGTGAAAAGACCAAATCTACGTCTG
ATCGGTGTACCTGAAAGTGATGGGGAGAATGGAACCAAGTTGGAAAGCACTCTGCAGGAT
ATTATCCAGGAGAACTTCCCCAATCTAGCAAGGCAGGCCAACGTTCAGATTCAGGAAATA
CAGAGAACGCCACAAAGATACTCCTCGAGAAGAGCAACTCCAAGACACATAATTGTCAGA
TTCACCAAAGTTGAAATGAAGGAAAAAATGTTAAGGACAGCTAGAGAGAAAGGTCGGGTT
ACCCTCAAAGGGAAGCCCATCAGACTAACAGCGGATCTCTTGGCAGAAACCCTACAAGCC
AGAAGAGAGTGGGGACCAATATTCAACATTCTTAAAGAAAAGAATTTTCAACCCAGAATT
TCATATCCAGCCAAACTAAGCTTCATAAGTGAAGGAGAAATAAAATACTTTACAGATAAG
CAAATGCTGAGAGATTTTGTCACCACCAGGCCTGCCTTACAAGAGCTCCTGAAGGAAGCA
CTAAACATGGAAAGGAACAACCGGTACCAGCCGCTGCAAAATCATGCCAAAATG
>a_L1PA2::chr2:159207743-159213754(+)
ATGGGGAAAAAACAGAACAGAAAAACTGGAAACTCCAAAAAGCAGAGTGCCTCTCCTCCT
CCAAAGGAACGCAGTTCCTCACCAGCAACGGAACAAAGCTGGATGGAGAATGACTTTGAC
GAGCTGAGAGAAGAAGGCTTCAGACGATCAAATTACTCTGAGCTACGGGAGGACATTCAA
ACCAAAGGGAAAGAAGTTGAAAACTTTGAAAAAAATTTAGAAGAATGTATAACTAGAATA
ACCAACACAGAGAACTGCTTAAAGGAGGTGATGGAGCTGAAAACCAAGGCTCGAGAACTA
CGTGAAGAATGCAGAAGCCTCAGGAGCCAATGCGATCAGCTGGAAGAAAGGGTATCAGCA
ACGGAAGATGAAATGAATGAAATGAAGCGAGAAGGGAAGTTTAGAGAAAAAAGAATAAAA
AGAAATGAGCAAAGCCTCCAAGAAATATGGGACTATGTGAAAAGACCAAATCTACGTCTG
ATTGGTGTACCTGAAAGTGATGGGAAGAATGGAACCAAGTTGGAAAACAGTCTTCAGGAT
ATTATCCAGGAGAACTTCCCCAATCTAGCAAGGCAGGCCAATGTTCAGATTCAGGAAATA
CAGAGAACGCCACAAAGATATTCCTCGAGAAGAGCAACTCCAAGACACATAATTGTCAGA
TTCACCAAAGTTGAAATGAAGGAAAAAATGTTAAGGGCAGCCAGAGAGAAAGGTCGGGTT
ACTCTCAAAGGGAAGCCCATCAGACTAGCAGCGGATCTCTTGGCAGAAACCCTACAAGCC
AGAAGAGAGTGGGGGCCAATATTCAACATTCTTAAAGAAAAGAATTTTCAACCCAGAATT
TCATATCCAGCCAAACTAAGCTTCATAAGTGAAGGAGAAATAAAATACTTTACAGACAAG
CAAATGCTGAGAGATTTTGTCACCACCACGCCTGCCCTAAAAGAGCTCCTGAAGGAAGCC
CTAAACACGGAAAAGAACAACCGGTACCAGCCGCTGCAAAATCATGCCAAAATG
>a_L1PA2::chr2:145655165-145661170(-)
ATGGGGAAAAAACAGAACAGAAAAACTGAAAACTCTAAAAAGCAGAGCACCTCTCCTCCT
CCAAAGGAACGCAGTTCCTCACCAGCAACGGAACAAAGCTGGATGGAGAATGACTTTGAC
GAGCTGAGAG---AAGGCTTCAGACGATCAAATTACTCTGAGCTACGGGAGGACATTCAA
ACCAAAGGCAAAGAAGTTGAAAACTTTGAAAAAATTTTAGAAGAATGTATAACTAGAATA
ACCAATACAGAGAAGTGCTTAAAGGAGCTGACGGAGCTGAAAACCAAAGCTCAAGAACTA
CGTGAAGAATGCAGAAGCCTCAGGAGCCGATGCGATCAACTGGAAGAAAGGGTATCAGCA
ATGGAAGATGAAATGAATGAAATGAAGCGAGAAGGGAAGTTTAGAGAAAAAAGAATAAAA
AGAAATGAGCTACACCTCCAAGAAATATGGGACTATGTGAAAAGACCAAATCTACGTCTG
ATTGGTGTACCTGAAAGTGATGGGGAGAATGGAACCAAGTTGGAAAACACTCTGCAGAAT
ATTATCCAGGAGAACTTCCCCAATCTAGCAAGGCAGGCCAACGTTCAGATTCAGTAAATA
TAGAGAACGCCACAAAGATACTCCTCGAGAAGAGCAACTCCAAGACACATAATTGTCAGA
TTCACCAAAGTTGAAATGAAGGAAAAAATGTTAAGGGCAGCCAGAGAGAAAGGTCGGGTT
ACCCTCAAAGGGAAGCCCATCAGACTAACAGCGGATCTCTCGGCAGAAACCCCACAAGCC
AGAAGAGAGTGGGGGCCAATATTCAACATTCTT-AAGACAAGAATTTTCAACCCAGAATT
TCATATCCAGCCAAACTAAGCTTCATAAGCGAAGGAGAAATAAAATACTTTACAGACAAG
CATATGCTGAGAGATTTTGTCACCACCAGGCCTGCCCTAAAAGAGCTCCTGAAGGAAGCA
CTAAACATGGAAAGGAACAACCGGTACCAGCCGCTGCAAAATCATGCCAAAATG
>a_L1PA2::chr22:35073359-35079391(-)
ATGGGGAAAAAACAGAACAGAAAAACTGGAAAGTCTAAAAAGCAGAGCACCTCTCCTCCT
CCAAAGGAACACAGTTCCTCACCAGCAACAGAACAAAGCTGGATGGAGAATGACTTTGAC
GAGCTGAGAGAAGAAGGCTTCAGACGATCAAATTACTCTGAGCTACAGGAGGACATTCAA
ACCAAAGGCAAAGAAGTTGAAAACTTTGAAAAAAATTTAGAAGAATGTATAACTAGAATA
ACCAATACAGAGAAGTGCTTAAAGGAGCTGATGGAGCTGAAAACCAAGGCTCGAGAACTA
CGTGAAGAATGCAGAAGCCTCAGGAGCCGATGCGATCAACTGGAAGAAAGGGTATCAGCA
ATGGAAGATGAAATGAATGAAATGAAGTGAGAAGGGAAGTTTAGAGAAAAAAGAATAAAA
AGAAATGAGCAAAGCCTCCAAGAAATATGGGACTATGTGAAAAGACCAAATCTACCTCTG
CTTGGTGTACCTGAAAGTGATGGGGAGAATGGAACCAAGTTGGAAAACACTCTGCAGGAT
ATTATCCAGCAGAACTTCCCCAATCTAGCAAGGCAGGCCAACATTCAGATTGAGGAAATA
CAGAGAACGCCACAAAGATACTCCTCAAGAAGAGCAACTTCAAGACACATAATTGTCAGA
TTCACCAAAGTTGAAATGAAGGAAAAAATGTTAAGGGCAGCCAGAGAGAAAGGTCGGGTT
ACCCACAAAGGGAAGCCCATCAGACTAACAGTGGATCTCTCGGCAGAAACCCTACAAGCC
AGAAGAGAGTGGGGGCCAATATTCAACATTCTTAAAGAAAATAATTTTCAACCCAGAATT
TCATATCCAGCCAAACTAAGCTTCATAAGTGAAGGAGAAATAAAATACTTTACAGACAAG
CAAATGCTGAGAGATTTTGTCACCACCAGGCCTGCCTTACAAGAGCTCCTGAAGGAAGCG
CTAAACATGGAAAGGAACAACTGGTACCAACCGCTGCAAAATCATGCCAAAATG
>a_L1PA2::chr7:34028231-34034248(-)
ATGGGGAAAAAACAGAACAGAAAAACTGGAAACTCTAAAAAGCAGAGGGCCTCTCCTCCT
CCAAAGGAACGCAGCTCCTCACCAGCAACGGAACAAAGCTGGATGGAGAATGACTTTGAC
GAGCTGAGAGAAGAAGGCTTCAGACGATCAAATTACTCTGAGCTACGGGAGGACATTCAA
ACCAAAGGCAAAGAAGTTGAAAACTTTGAAAAAAATTTAGAAGAATGTATAACTAGAATA
ACCAATACAGAGAAGTGCTTAAAGGAGCTGATGGAGCTGAAAACCAAGGCTCGAGAACTA
CGTGAAGAATGCAGAAGCCTCAGGAGCCAATGTGATCAACTGGAAGAAAGGGTATCAGTG
ATGGAAGATGAAATGAATGAAATGAAGCGAGAAGGGAAGTTTAGAGAAAAAAGAATAAAA
AGAAATCAGCAAAGCCTCCAAGAAATATGGGACTATGTGAAAAGACCAAATCTATGTCTG
ATTGGTGTACCTGAAAGTGATGGGGAGAATGGAACCAAGTTGGAAAACACTCTGCAGGAT
ATTATCCAGGAGAACTTCCCCAATCTAGCAAGGCAGGCCAACATTCAGATTCAGGAAATA
CAGAGAACGCCACAAAGATAATCCTCGAGAAGAGCAACTCCAAGACACATAATTGTCAGA
TTCACCAAAGTTGAAATGAAGGAAAAAATGTTAAGGGCAGCCAGAGAGAAAGGTCGGGTT
ACCCTCAAAGGGAAGCCCATCAGACTAACAGCGGATCTCTCAGCAGAAACTCTACAAGCC
AGAAGAGAGTGGGGGCCAATATTCAACATTCTTAAAGAAAAGAATTTTCAACCCAGAATT
TCATATCCAGCCAAACTAAGCTTCATAAGTGAAGGAGAAATAAAATCCTTTACAGACAAG
CAAATGCTGAGAGATTTTGTCACCACCAGGCCTGCCCTAAAAGAGCTCCTGAAGGAAGTG
CTAAACATGGAAAGGAGCAACCGGTACCAGCCGCTGCAAAATCATGCCAAAATG
>a_L1PA2::chr20:6296468-6302491(-)
ATGGGGAAAAAACAGAACAGAAAAACTGGAAACTCTAAAAAGCAGAGTGCCTCTCCTCCT
CCAAAGGAACGCAGTTCCTCACCAGCAACGGAACAAAGCTGGATGGAGAATGACTTTGAC
GAGCTGAGAGAAGAAGGCTTCAGATGATCAAATTACTCTGAGCTACGGGAGGACATTTAA
ACCAAAGGCAAAGAAGTTGAAAACTTCGAAAAAAATTTAGAAGACTGTATAACTAGAATA
ACCAATACAGAGAAGTGCTTAAAGGAGCTGATGGAGCTGAAAACCAAGGCTCAAGAACTA
CGCAAAGAATGTAGAAGCCTCAGGAGCCGATGCGATCAACTGGAAGAAAGGGTATCAGCG
ATGGAAGATGAAATGAATGAAATGAAGCGAGAAGGGAAGTTTAGAGAAAAAAGAATAAAA
AGAAATGAGCAAAGCCTCCAAGAAGTATGGGACTACGTGAAAAGACCAAATCTACGTCTG
ATTGGGGTACCTGAAAGTGATGGGGAGAATGGAACCAAGTTGGAAAACACTCTGCAGGAT
ATTATCCAGGAGAACTTCCCCAATCTAGCAAGGCAGGC--CTTGCTAGATTCAGGAAATA
CAGAGAACGCCACAAAGATACTCCTCGAGAAGAGCAACTCCAAGACACATAATTGTCAGA
TTCACCAAAGTTGAAATGAAGGAAAAAATGTTAAGGGCAGCCAGAGAGAAAGGTCGGGTT
ACCCTCAAAGGGAAGCCCATCAGACTAACAGCAGATCTCTTGGCAGAAACCCTACAAGCC
AGAAGAGAGTGGGGGCCAATATTCAACATTCTTAAAGAAAAGAATTTTCAACCCAGAATT
TCATATCCAGCCAAACTAAGCTTGATAAGTGAAGGAGAAATAAAATACTTTACAGACAAG
CGAATGCTGAGAGATTTTGTCACCACCAGGCCTGCCTTACAAGAGCCCCTGAAGGAAGCG
CTAAACATGGAAAGGAACAACCGGTACCAGCTGCTGCAAAATCATGCCAAAATG
>a_L1PA2::chr1:185220930-185226937(-)
ATGGGGAAAAAACAGAACAGAAAAACTGGAAACTCTAAAAAGCAGAGCACCTCTCCTCTT
CCAAAGGAACGCAGTTCCTCACCAGCAATGGAACAAAGCTGGATGGAGAATGACTTTGAC
GAGCTGAGAAAAGAACGCTTCAGACGATCAAATTACTCTGAGCTACGGGAGGACATTCAA
ACCAAAGGCAAAGAAGTTGAAAACTTTGAAAAAAATTTAAAAGAATGTATAACTAGAATA
ACCAATACAGAGAAGTGCTTAAAGGAGCTGATGGAGCTGAAAACCAAGGCTCGAGAACTA
CGTGAAGAATGCAGAAGCCTCAGGAGCCAATGCGATCAACTGGAAGAAAGGGTATCAGCA
ATGGAAGATGAAATGAATGAAATGAAGCGAGAAGGCAAGTTTAGAGAAAAAAGAATAAAA
AGAAATGAGCAAAGCCTCCAGGAAATATGGGACTATGTGAAAAGACCAAATCTACGTCTG
ATTGGTGTACCTGAAAGTGATGGGGAGAATGGAACCAAGTTGGAAAACACTCTGCAGGAT
ATTATCCAGGAGAACTTCCCCAATCTAGCAAGGCAGGCCAACATTCAGATTCAGGAAATA
CAGAGAATGCCACAAAGATACTCCTCGAGAAGAGCAACTCCAAGACACATAATTGTCAGA
TTCACCAAACTTGAAATGAAGGAAAAAATGTTAAGGGCAGCCAGAGAGAAAGGTCGGGTT
ACCCACAAAGGGAAGCCCATCAGACTAACAGCGGATCTCTCGGCAGAAACCCTACAAGCC
AGAAGAGAGTGGGGGCCAATATTCAACATTCTTAAAGAAAAGAATTTTCAACCCAGAATT
TCATATCCAGCCAAACTAAGCTTCATAAGCGAAGGAGAAATAAAATACTTTACAGACAAG
CAAATGCTGAGAGATTTTGTCATCACCAGGCCTGCCCTAAAAGAGCTCCTGAAGGAAGCG
CTAAACATGGAAACGAACAACCGGTACCAGCCGCTGCAAAATCATGCCAAAATG
>a_L1PA2::chr5:91489290-91495312(-)
ATGGGGAAAAAACAGAACAGAAAAACTGGAAACTCTAAAAAGCAGAGCGCCTCTCCTCCT
CCAAAGGAACGCAGCTCCTCACCAGCAAGGGAACAAAGCTGGATGGAGAATGACTTTGAC
GAGCTGAGAGAAGAAGGCTTCAGACGATCAAATTACTCTGAGCTATGGGAGGACATTCAA
ACCAAAGGCAAA-AAGTTGAAAACTTTAAAAAAAATTTAGAAGAATGTATAACTAGAATA
ACCAATACAGAGAAGTGCTTAAAGGAGCTGAT-GAGCTGAAAACCAAGGCTCGAGAACTA
CGTGAAGAATGCAGAAGCCTCAGGAGCTGATGCAATCAACTGGAAGAAAGGGTATCAGCA
ATGGAAGATGAAATGAATGAAATGAAGCGAGAAGGGAAGTTTAGAGAAAAAAGAATAAAA
AGAAATGAGCAAAGCCTCCAAGAAATACGGGACTATGTGAAAAGACCAAATCTACGTCTG
ATTGGTGTACCTGAAAGTGATGGGGAGAATGGAACCAAGTTGGAAAACACTCTGCAGGAT
ATTATCCAGGAGAACTTCCCCAATCTAGCAAGGCAGGCCAACGTTCAGATTCAGGAAATA
CAGAGAACGCCACAAAGATACTCCTCGAGAAGAGCAACTCCAAGACACATAATTGTCAGA
TTCACCAAAGTTGAAATGAAGGAAAAAATGTTAAGGGCAGCCAGAGAGAAAGGTCGGGTT
ACCCTCAAAGGGAAGCCCATCAGACTAACAGCGGATCTCTTGGCAGAAACCCTACAAGCC
AGAAGAGAGTGGGGGCCAATATTCAACATTCTTAAAGAAAAGAATTTTCAACCCAGAATT
TCATATCCAGCCAAACTAAGCTTCATAAGTGAAGGAGAAATAAAATACTTTACAGACAAG
CAAATGCTGAGAGATTTTGTCACCACAAGGCCTGCCTTACAAGAGCTCCTGAAGGAAGCA
CTAAACATGGAAAGGAACAACCGGTACCAGCCGCTGCAAAATCATGCCAAAATG
>a_L1PA2::chr2:57645845-57651854(+)
ATGGGGGAAAAACAGAACAGAAAAACTGGAAACTGTAAAAAGCAGAGCGCCTCTCCTCCT
CCAAAGGAACGCAGTTCCTCACCAGCAATGGAACAAAGCTGGACGGAGAATGACTTTGAC
GAGCTGAGAGAAGAAGGCTTCAGACGATCAAATTACTCTGAGCTATGGGAGGACATTCAA
ACCAAAGGCAAAGAAGTTGAAAACATTGAAAAAAATTTAGAAGAATGTATAACTAGAATA
ACCAATACAGAGAAGTGATTAAAGGAGCTGATGGAGCTGAAAACCAAGGCTCGAGAACTA
CGTGAAGAATGCAGAAGCCTCAGGAGCCGATGCGATCAACTGGAAGAAAGGGTATCAGCG
ATGGAAGATGAAATGAATGAAATGAAGCGAGAAGGGAAGTTTAGAGAAAAAAGAATAAAA
AGAAATGAGCAAAGCCTCCAAGAAATATGGGACTATGTGAAAAGACCAAATCTACATCTG
ATTGGTGTACCTGAAAGTGATGGGGAGAATGGAACCAAGTTGGAAAACACTCTGCAGGAT
ATTATCCAGGAGAACTTACCCAATCTAGCAAGGCAGGCCAACGTTCAGATTCAGGAAATA
CAGAGAACGCCACAAAGATACTCCTCGAGAAGACCAACTCCAAGACACATAATTGTCAGA
TTCATCAAAGTTGAAATGAAGGAAAAAATGTTAAGGGCAGCCAGAGAGAAAGGTCGGGTT
ACCCTCAAAGGGAGGCCCATCAGACTAACAGCTGATCTCTCAGCAGCAACCCTACAAGCC
AGAAGAGAGTGGGGGCCAATATTCAACATTCTTAAAGAAAAGAATTTTCAACCCAGAATT
TCATATCCAGCCAAACTAAGCTTCATAAGTGAAGGAGAAATAAAATACTTTACAGACAAG
CAAATGCTGAGAGATTTTGTCACCACCAGGCCTGCCCTAAAAGAGCTCCTGAAGGAAGCA
CTAAACATGGAAAGGAACAACTGGTACCAGCCGTTGCAAAATCATGCCAAAA-G
>a_L1PA2::chr10:1344211-1350287(+)
ATGGGGAAAAAACAGAACAGAAAAACTGGAAACTCTAAAAATCAGAGCGCCTCTCCTCCT
CCAAAGGAACACAGCTCCTCACCAGCAACGGAACAAAGCTGGACGGAGAATGACTTTGAC
TAGCTGAGAGAAGAAGGCTTCAGACGATCAAATTACTCTGAGCTACGGGAGGACATTCAA
ACCAAAGGCAAAGAAGTTGAAAACTTTGAAAAAAATTTAGAAGAATTTGTAACTAGAATA
ACCAATACAGAGAAGTGCTTAAAGGAGCTGATAGAGCTGAAAACCAAGGCTCGAGAACTA
CGTGAAGAATGCAGAAGCCTCAGGAGCCGATGCGATCAACTGGAAGAAAGGGTATCAGCA
ATGGAAGATGAAATGAATGAAATGAAGCGAGAAGGAAAGTTTAGAGAAAAAAGAATAAAA
AGAAATGAGCAAAGCCTCCAAGAAATATGGGACTATGTGAAAAGACCAAATCTACATCTG
ATTGGTGTACCTGAAAGTGATGGGGAGAATGGAACCAAGTTGGAAAACACTCTGCAGGAT
ATTATCCAGGAGAATTTCCCCAATCTAGCAAGGCAGGCCAACGTTCAGATTCGGGAAATA
CAGAGAATGCCACAAAGATACTCCTCAAGAAGAGCAACTCCAAGACACATAATTGTCAGA
TTCACCAAAGTTGAAATGAAGGAAAAAATGTTAAGGGCAGCCAGAGAGAAGGGTCGGGTT
ACCCTCAAAGGGAAGCCCATCAGACTAACAGCTGATCTCTCGGCAGAAACCCTACAAGCC
AGAAGAGAGTGGGGACCAATATTCAACATTCTTAAA----AGAATTTTCAACCCAGAATT
TCATATCCAGCCAAACTAAGCTTCATAAGTGAAGGAGAAATAAAATACTTTACAGACAAG
CAAATGCTGAGAGATTTTGTCACCACCAGGCCTGCCCTAAAAGAGCTCCTGGAGGAAGCA
CTAAACATGGAAAGGAACAACCGGTACCAGCCACTGCAAAATCATGCCAAAATG
>a_L1PA2::chr15:47457729-47463757(+)
ATGGGGAAAAAACAGAATAGAAAAACTGGAAACTCCAAAAAGCAGAGCGCCTCTCCTCCT
CCAAAGGAATGCAGTTCCTCACCAGCAACGGAACAAAGCTGG-TGGAGAATGACTTTGAC
GAGCTGAGAGAAGAAGGCTTCAGACGATCAAATTACTCTGAGCTACGGGAGGACATTCAA
ACCAAAGGCAAAGAAGTTGAAAACTTTGAAAAAAATTTAGAAGAATGTATAACTAGAATA
ACCAATACAGAGAAGTGCTTAAAGGAGCTGATGGAGCTGAAAACCAAGGCTCGAGAACTA
CGTGAAGAATGCAGAAGCCTCAGGAGCCGATGCGATCAACTGGAAGAAAGGGTATCAGCG
ATGGAAGATGAAATGAATGAAATGAAGCGAGAAGGGAAGTCTAGAGAAAAAAGAATAAAA
AGAAATTAGCAAAGCCTCCAAGAAATATGGGACTATGTGAAAAGACCAAATCTACGTCTG
ATTGGTGTACCTGAAAGTGATGGGGAGAATGGAACCAAGTTGGAAAACACTCTGCAGGAT
ATTATCCAGGAGAAATTCCCCAATCTAGCAAGGCAGGCCAACGTTCAGATTCAGGAAATA
CAGAGAACGCCACAAAGATACTCCTCGAGAAGAGCAACTCCAAGACACATAATTGTCAGA
TTCACCACAGTTGAAATGAAGGAAAAAATGTTAAGGGCAGCCAGAGAGAAAGGTCTGGTT
ACCCTCAAAGGGAAGCCCATCAGACTAACAGCGGATCTCTCGGCAGAAACCCTACAAGCC
AGAAGAGAGTGGGGGCCAATATTCAACACTCTTAAAGAAAAGAATTTTCAACCCAGAATT
TCATATCCAGCCAAACTAAGCTTCATAAGTGAAGGAGAAATAAAATACTTTACAGACAAG
CAAATGCTGAGAGATTTTGTCACCACCAGGCCTGCCTTACAAGAGCTCCTGAAGGAAGCA
CTAAACATGGAAAGGAACAACCGGTACCAGCCGCTGCAAAACCATGCCAAAATG
>a_L1PA2::chr6:91756869-91762879(-)
ATGGGGAAAAAACAGAACAGAAAAACTGGAAACTCTAACAAGCAGAGCACCTCTCCTCCT
CCAAAGGAACGCAGTTCCTCACCAGCAACGGAACAAAGCTGGATGGAGAATGACTTTGAC
GAGCTGAGAGAAGAAGGCTTCAGACGATCAAATTACTCTGAGCTACGGGAGGACATTCAA
ACCAAAGGAAAAGAAGTTGAAAACTTTGAAAAAAATTTAGAAGAATATATAACTAGAATA
ACCAATACAGAGAAGTGCTTAAAGGAGCTGATGGAGCTGAAAACCAAGGCTCAAGAACTA
CGTGAAGAATGCAGAAGCCTCAGGAGCCGATGCGATCAACTGGAAGAAAGGATATCAGCA
ATGGAAGATGAAATGAATGAAATGAAGCGAGAAGGGAAGTTTAGAGAAAAAAGAATAAAA
AGAAATGAGCAAAGCCTCCAAGAAATATGGGACTATGTGAAAAGACCAAATCTACGTCTG
ATTGGTGTACCTGAAAGTGATGGGGACAATGGAACCAAGTTGGAAAACACTCTCCAGGAT
ATTATCCAGGAGAACATCCCCAATCTAGCAAGGCAGGCCAACGTTCAGATTCAGGAAATA
CAGAGAACGCCACAAAGATACTCCTCGAGAAGAGCAACTCCAAGACACATAATTGTCAGA
TTCACCAAAGTTGAAATGAAGGAAAAAATGTTAAGGGCAGCCAGAGAGAAAGGTCGGGTT
ACCCTCAAAGGGAAGCCCATCAGACTAACAGCGGATCTCTCGGCAGAAACCCTACAAGCC
AGAAGAGAGTGGGGGCCAATATTCAACATTCTTAAAGAAAAGAATTTTCAACCCGGAATT
TCATATCCAGCCAAACTAAGCTTCATAAGCGAAGGAGAAATAAAATACTTTACAGACAAG
CAAATGCTGAGAGATTTTGTCACCACCAGGCCTGCCTTACAAGAGCTCCTGAAGGAAGCA
CTAAACATGGAAAGGAACAACCGGTACCAGCTGCTGCAAAATCATGCCAAAATG
>a_L1PA2::chr4:128510085-128516117(+)
ATGGAGAAAAAACAGAACAGAAAAACTGGAAACTCTAAAAAGGAGAGCGCCTCTCCTCCT
CCAAAGGAACGCAGTTCCTCACCAGCAACGGAACAAAGCTGGATGGAGAATGACTTTGAC
GAGCTGAGAGAAGAAGGTTTCAGATGATCAAATTACTCTGAGCTACGGGAGGACATTCAA
ACCAAAGGAAAAGAAGTTGAAAACTTTGAAAAAAATTTAGAAGAATGTATAACTAGAATA
ACCAATACAGAGAAGTGCTTAAAGGAGCTCATGGAGCTGAAAACCAAGGCTCGAGAACTA
CGTGAAGAATGCAGAAGCCTCAGGAGCCGATGCGATCAACTGCAAGAAAGGGTATCAGCA
ATGGAAGATGAAATGAATGAAATGAAGCAAGAAGGGAAGTTTAGAGAAAACAGAATAAAA
AGAAATGAGCAAAGCCTACAAGAAATATGGGACTATGTGAAAAGACCAAATCTACGTCTG
ATTGGTGTACCTGAAAGTGATGGGGAGAATGGACCCAAGTTGGAAAACACTCTGCAGGAT
ATTATCCAGGAGAACTTCCCCAATCTAGCAAGGCAGGCCAACGTTCAGATTCAGGAAATA
CAGAGAACGCCACAAAGATACTCCTCGAGAAGAGCAACTCCAAGACACATAATTGTCAGA
TTCACCAAAGTTGAAATGAAGGAAAAAATGTTAAGGGCAGCCAGAGAGAAAGGTCGGGTT
ACCCTCAAAGGGAAGCCCATCAGACTAACAGCGGATCTCTCAGCAGAAACCCTACAAGCC
AGAAGAGAGTGGGGGCCAATATTCAACATTCTTAAAGAAAAGAATTTTCAACCCAGAATT
TCATATCCAGCCAAACTAAGCTTCATAAGCGAAGGAGAAATAAAATACTTTACAGACAAG
CAAATGCTGAGAGATTTTGTCACCACCAGGCCTGCCCTAAAAGAGCTCCTGAAGGAAGCG
CTAAATATGGAAAGGAACAACCGGTACCAGCCGCTGCAAAATCATGCCAAAATG
>a_L1PA2::chr13:108573004-108579054(-)
ATGGGGAAAAAACAGAACAGAAAAACCGGAAACTCTAAAAAGCAGAGCGCCTCTCCTCCT
CCAAAGGAACGCAGTTCCTCACCAGCAACGGAACAAAGCTGGATAGAGAATGACTTTGAT
GAGCTGAGAGAAGAAGGCTTCAGACGATCAAATTACTCTGAGCTATGGGAGGACATTCAA
ACCAAAGGCAAAGAAGTTGAAAACTTTGAAAAAAATTTAGAAGAATGTATAACTAGAATA
ACCAATATAGAGAAGTGCTTAAAGGAGCTGATGGAGCTGAAAACCAAGGCTCGAGAACTA
CGTGAAGAATGCAGAAGCCTCAGGAGCCGATGCGATCAGCTGGAAGAAAGGGTATCAGCA
ATGGAAGATGAAATGAATGAAATGAAGCGAGAAGGGAAGTTTAGAGAAAAAATAATAAAA
AGAAATGAGCAAAGCCTCCAAGAAATATGGGACTATGTGAAAAGACCAAATCTACGTCTG
ATTGGTGTACCTGAAAGTGACGGGGAGAATGGAACCAAGTTGGAAAACACTCTGCAGGAT
ATTATCCAGGAGAACTTCCCCAATCTAGCAAGGCAGGCCAATGTTCAGATTCAGGAAATA
CAGAGAACACCACAAAGATATTCCTCGAGAAGAGCAACTCCAAGACACATAATTATCAGA
TTCACCAAAGTTGAAATGAAGGAAAAAAGGTTAAGGGCAGCCAGAGAGAAAGGTCGGGTT
ACCCTCAAAGGGAAGCCCATCAGACTAACAGCGGATCTCTCGGCAGAAACCCTACAAGCC
AGAAGAGAGTGGGGGCCAATATTCAACATTCTTAAAGAAAAGAATTTTCAACCCAGAATT
TCATATCCAGCCGAACTAAGCTTCATAAGTGAAGGAGAAATAATATACTTTACAGACAAG
CAAATGCTGAGAGATTTTGTCACCAGCAGGCCTGCCCTAAAAGAGCTCCTGAAGGAAGCG
CTAAACATGGAAAGGAACAACCGGTACCAGCCGCTGCAAAATCATGCCAAAATG
>a_L1PA2::chr4:102326824-102332852(-)
ATGGGGTAAAAACAGAACAGAAAAACTGGAAACTCTAAAAAGCAGAGCGCCTCTCCTCCT
CCAAAGGAACGCAGTTCCTCACCAGCAACGGAACAAAGCTGGATGGAGAATGACTTTGAC
GAGCTGAGAGAAGAAGGCTTCAGACGATCAAATTACTCTGAGCTACGGGAGGACATTCAA
ACCAAAGGCAAAGAAGTTGAAAACTTTGAAAAAAATTTAGAAGAATGTATAACTAGAATA
ACCAATACAGAGAAGGGCTTAAAGGAGCTGATGGAGCTGAAAACCAAGGCTCGAGAACTA
CGTGAAGAATGCAGAAGCCTCAGGGGCCGATGCAATCAACTGGAAGAAAGGGTATCAGCA
ATGGAAGATGAAATGAATGAAATGAAGCGAGATGGGAAGTTTAGAGAAAAAACAATAAAA
AGAAATGAGCAAAACCTCCAAGAAATATGGGACTATGTGAAAAGACCAAATCTACGTCTG
ATTGGTGTGCCTGAAAGTGATGGGGAGAATGGAACCAAGTTGGAAAACACTCTGCAGGAT
ATTATCCAGGAGAACTTCCCCAATCTAGCAAGGCAGGCCAACGTTCAGATTCAGGAAATA
CAGAGAACGCCACAAAGATACTCCTCGAGAAGAGCAACTCCAAGACATATAATTGTCAGA
TTCACCAAAGTTGAAATGAAGGAAAAAATGTTAAGGGCAGCCACAGAGAAAGGTCGGGTT
ACCCTCAAAGGGAAGCCCATCAGACTAACAGCGGATCTCTCGGCAGAAACCCTACAAGCC
AGAAGACAGTGGGGGCCAATATTCAACATTCTTAAAGAAAAGAATTTTCAACTCAGAATT
TCATATCCAGCCAAACGAAACTTCATAAGCGAAGGAGAAATAAAATACTTTACAGACAAG
CAAATGCTGAGAGATTTTGTCACCACCAGGCCTGCCCTAAAAGAGCTCCTGAAGGAAGCA
CTAAACATGGAAAGGAACAACCGGTACCAGCCACTGCAAAATCATGCCAAAATG
>a_L1PA2::chr12:58503040-58509089(-)
ATGGGGAAAAAACAGAACAGAAAAAGTGGAAACTCCAAAAAGCAGAGCACCTCTCCTCCT
CCAAAGGAATGCAGTTCCTCACCAGCAATGGAACAAACCTGGATGGAGAATGACTTTGAT
GAGTTGAGAGAAGAAGGCTTCAGACGATCAAATTACTCTGAGCTACGGGAAGACATTCAA
ACCAAAGGCAAAGAAGTTGAAAACATTGAAAAAAATTTAGAAGAATGTATAACTAGAATA
ACCAATACAGAGAAGTGCTTAAAGGAGCTGACGGAGCTGAAAACCAAGGCTCAAGAATTA
CGTGAAGAATGCAGAAGCCTCAGGAGCCGATGCGATCAACTGGAAGAAAGGGTATCAGTG
ATGGAAGATGAAATGAATGAAATGAAGCGAGAAGGGAAGTTTAGAGAAAAAAGAATAAAA
AGAAATGAGCAAAGCCTCCAAGAAATATGGGACTATGTGAAAAGACCAAATCTACGTCTG
ATTGGTGTACCTGAAAGTGATGCAGAGAATGGAACCAAGTTGGAAAACACTCTGCAGGAT
ATTATCCAGGAGAACTTCCCCAATCTAGCAAGGCAGGCCAACGTTCAGATTCAGGAAATA
CAGAGAACGCCACAAAGATACTCCTCGAGAAGAGCAACTCCAAGACACATAATTGTCAGA
TTCACCAAAGGTGAAATGAAGGAAAAAATGTTAAGGGCAGCCAGAGAGAAAGGTCGGGTT
ACCCTCAAAGGAAAGCCCATCAGAATAACAGCGGATCTCTCGGCAGACACCCTACAAGCC
AGAAGAGAGGGGGGGCCAATATTCAACATTCTTAAAGAAAAGAATTTTCAACCCAGAATT
TCATATCCAGCCAAACTAAGCTTCAAAAGTAAAGGAGAAATAAAATCCTTTACAGACAAG
CAAATACTGAGAGATTTTGTCACCACCAGGCATGCCTTATAGGAGCTCCTGAAGGAAGCA
CTAAACATGGAAAGGAACAACCGGTACCAGCCGCTGCAAAATCATGCCAAAATG
>a_L1PA2::chr4:114410294-114416323(-)
TTGGGGAAAAAACAGAAAAGAAAAACTGGAAACTCTAAAAAGCAGAGTGCCTCTCCTCCT
CCAAAGGAACGCAGTTCCTCACCAGCAACGGAACAAAGCTGGATGGAGAATGACTTTGAC
GAGCTGAGAGA---AGGCTTCAGATGATCAAATTACTCTGAGCTACGGGAGGACATTCAA
ACCAAAGGCAAAGAAGTTGAAAACTTTGAAAAAAATTTAGAAGAAGGTATAACTAGAATA
ACCAATACAGAGAAGTGCTTAAAGGAGCTGATGGAGCTGAAAACCAAGGCTCAAGAACTA
CGTGAAGAATGCAGAAGCCTCAGGAGCCGATGCGATCAACTGGAAGAAAGGGTGTCAGTG
ATGGAAGATGAAATGAATGAAATGAAGCAAGAAGGGAAGTTTAGAGAAAAAAGAATAAAA
AGAAATGAGCAAAGCCTCCAAGAAATATGGGACTATGTGAAAAGACCAAATCTACGTCTG
ATTGGTGTACCTGAAAGTGATGGGGAGAATGGAACCAAGTTGGAAAACACTCTGCAGGAT
ATTATCCAGGAGAACTTCCCCAATCTGGCAAGGCAGGCCAACGTTCAGATTCAGGAAATA
CAGAGAACACCACAAAGATACTCCTCGAGAAGAGCAACTCCAAGACACATAATTGTCAGA
TTCACCAAAGTTGAAATGAAGGAAAAAATGTTAAGGGCAGCCAGAGAGAAAGGTCGGGTC
ACCCTCAAAGGGAAGCCCATCAGACTAACAGCTGATCTCTCGGCAGAAACCCTACAAGCC
AGAAGAGAGTAGGGGCCAATATTCAACATTCTTAAAGAAAAGAATTTTCAACCCAGAATT
TCATATCCAGCCAAACTAAGCTTCATAAGTGAAGGAGAAATAAAATACTTTACAGACAAG
CAAATGCTGAGAGATTTTGTCACCACCAGGCCTGCCTTACAAGAGTTCCTGAAGGAAGCA
CTAAACATGGAAAGGAACAACCGGTACCAGCCACTGCAAAATCATGCCTAAATG
>a_L1PA2::chr14:46352430-46358461(-)
ATGGGGAAAAAGCAGAACAGAAAAACTGGAAACTCTAAAAAGCAGAGTGCCTCTCCTCCT
CCAAAGGAACGCAGTTCCTCACCAGCAATGGAACCAAGCTGGATGGAGAATGACTTTGAT
GAGCTGAGAGAAGAAGGTGTCAGATGATCAAATTACTATGAGCTACGGGAGGACATTCAA
ACCAAAGGCAAAGAAGTTCAAAACTTTGAAAAAAATTTAGAAGAATGTATAACTAGAATA
ACCAATACACAGAAGTGATTAAAGGAGCTGATGGAGCTGAAAACCAAGGCTCGAGAACTA
CATGAAGAATGCAGAAGCCTCAGGAGCCGATGCGATCAACTGGAAGAAAGGGTATCAGCA
ATGGAAGATGAAATGAATGAAATGAAGCAAGAAGGGAAGTTTAGAGAAAAAAGAATAAAA
AGAAATGAGCAAAGCCTCCAAGAAATATGGGACTATGTGAAAAGACCAAATCTACGTCTG
ATTGGTGTACCTGAAAGTGATGGGGAGAATGGAATCAAGTTGGAAAACACTCTGCAGGAT
ATTATCCAGGAGAACTTCCCCAATCAAGCAAGGCAGGCCAATGTTCAGATTCAGGAAATA
CAGAGAACGCCACAAAGATACTCCTCAAGAAGAGCAACTCCAAGACACATAATTGTCAGA
TTAACCAAAGTTGAAGTGAAGGAAAAAATGTTAAGGGCAGCCAGAGAGAAAGGTCAGGTT
ACCCTCAAAGGGAAGCCCATCAGACTAACAGCGGATCTCTTGGCAGAAACCCTACAAGCC
AGAAGAGAGTGGGGGCCAATATTCAACATTCTTAAAGAAAAGAATTTTCAACCCAGAATT
TCATATCCAGCCAAACTAAGCTTCATAAGTGAAGGAGAAATAAAATACTTTACAGACAAG
CAAATGCTGAGAGATTTTGTCACCACCAGGCCTGTCCTAAAAGAGCTCCTGAAGGAAGTG
CTAAATATGGAAAGGAACAACCGGTACCAGGTGCTGCAAAATCATGCCAAAATG
>a_L1PA2::chr8:70166454-70172484(+)
ATGGGGAAAAAACAGAACAGAAAAACTGGAAACTCTAAAAAGCAGAGCGCCTCTCCTCCT
CCAAAGGAACGCAGTTCCTCACCAGCAACAGAACAAAGCTGGATGGAGAATGACTTTGAC
GAGCTGAGAGAAGAAGGCTTCAGATGATCAAATTACTCTGAGCTACGGGAGGACATTCAA
ACCAAAGGCAAAGAAGTTGAAAACTTTGAAAAAAATTTAGAAGAATATATAACTAGTATA
ATCAATACAGAGAAGTGCTTAAACGAGCTGATGGAGCTGAAAACCAAGGCTCGAGAACTA
CATGAAGAATGCAGAAGCCTCAGGAGCCGATGCGATCAACTGGAAGAAAGGGTATCAGCA
ATGGAAGATGAAATGAATGAAATGAAGTGAGAAGGGAAGTTTAGAGAAAAAGGAATAAAA
AGAAATGAGCAAAGCCTCCAAGAAATATGGAACTATGTGAAAAGACCAAATCTACGTCTG
ATTGGTGTACCTGAAAGTGATGGGGAGAATGGAACCAAGTTGGAAAACACTCTGCAGGAT
ATTATCCAGGAGAACTTCCCCAATCTAGCAAGGCAGGCCAACGTTCAGATTCAGGAAATA
CAGAGAACGCCACAAAGATACTCCTCGAGAAGAGCAACTCCAAGACACATAATTGTCAGA
TTCACCAAAGTTGAAATGAAGGAAAAAATGTTAAGGGCAGCCAGAGAGAAAGGTCAAGTT
ACCCTCAAAGGGAAGCCCATCAGACTAACAGCGGATCTCTCGGCAGAAACCCTACAAGCC
AGAAGAGAGTGGGGGCCAATATTCAACATTCTTAAAAAAAAGAATTTTCAACCCAGAATT
TCATATCCAGCCAAACTAAGCTTCATAAGTGAAGGAGAAATAAAATACTTTACAGAGAAG
CAAATGCTGAGAGATTTTGTCACCACCAGGCCTGCCTTACAAGAGCTCCTGAAGGAAGCA
CTAAACATGGAAAGGAAAAACCGGTACCAGCCGCTGCAAAATCATGCCAAAATG
>a_L1PA2::chr4:171704131-171710153(-)
ATGGGGAAAAAACAGAACAGAAAAACTGGAAACTCTAAAAAGCAGAGCGCCTCTCCTCCT
CCAAACGAATGCAGTTCCTCACCAGCAACGGAACAAAGCTGGTTGCAGAATGACTTGGAC
GAGCTGAGAGAAGAAGGCTTCAGACGATCAAATTACTCTGAGCTACAGGAGGACATTCAA
ACCAAAGGCAAAGAAGTTGAAAACTTTGAAAAAAATTTAGAAGAATGTATAACTAGAATA
ACCAATACAGAGAAGTGCTTAAAGGAGCTGATGGAGCTGAAAACCAAGGCTCGAGAACTA
CATGAAGAATGCAGAAGCCTCAGGAGCTGATGCAATCAACTGGAAGAAAGGGTATCAGCG
ATGGAAGATGAAATGAATGAAATGAAGCGAGAAGGGAAGTCTAGAGAAAAAAGAATAAAA
AGAAATGAGCAAAGCCTCCAAGAAATATGGGACTATGTGAAAAGACCAAATCTACGTCTG
ATTGGTGTACCTGAAAGTGATGGGGAGAATGGAACCAAGTTGGAAAACACCCTGCAGGAT
ATTATCCAGGAGAACTTCCCCAATCTAGCAAGGTAGGCCAACGTTCAGATTCAGGAAATA
CAGAGAACGCCACAAAGATACTCCTCGAGAAGATCAACTCCAAGACACATAATTGTCAGA
TTCACCAAAGTTGAAATGAAGGAAAAAATGTTAAGGGCAGCCAGAGAGAAAGGTCGGGTT
ACCCTCAAAGGGAAGCCCATCAGACTAACAG--GATCTCTCAGCAGAAACCCTACAAGCC
AGAAGAGAGTGGGGGCCAATATTCAACATTCTTAAATAAAAGAATTTTCAACCCAGAATT
TCATATCCAGCCAAACTAAGCTTCATAAGTGAAGGAGAAATAAAATACTTTACAGACAAG
CAAATGCTGAGAGATTTTGTCACCACCAGGCCTGCCTTACAAGAGCTCCTGAAGGAAGCA
CTAAACGTGGAAAGGAACAACCAGTACCAGCCACTGCAAAATCATGCCAAAATG
>a_L1PA2::chr12:103220955-103226986(-)
ATGGGGAAAAAACAGAACAGAAAAACTGGAAACTCTAAAAAGCAGAGCACCTCTCCTCCT
GCAAAGGAACGCAGTTCCTCACCAGCAACGGAACAAAGCTGGATGGAGAATGACTTTGAC
GACCTGAGAGAAGAAGGCTTCAGACGATCAAATTACTCTGAGCTACGGGAGGACGTTCAA
ACCAAAGGCAAAGAAGTTGAAAACTTTGAAAAAAATTTAGAAGAATGTATAACTAGAATA
ACCGATACAGAGAAGTGCTTAAAGGAGCTGATGGAGCTGAAAACCAAGGCTCGAGAACTA
CGTGAAGAATGCAGAAGCCTCAGGAGCCGATGCGATCAACTGGAAGAAAGGGTATCAGCG
ATGGAAGATGAAATGAATGAAATGAAGCGAGAAAGGAAGTTTAGAGAAAAAAGAATAAAA
AGAAATGAGCAAAGCCTCCAAGAAATATGGGACTATGTGAAAAGACCAAATCTACGTCTG
ATTGGTGTACCTGAAAGTGATGGGGAGAATGGAACCAAGTTGGAAAACACTCTGCAGGAT
ATTATCCAGGAGAACTTCCCCAGTCTAGCAAGGCAGGCCAACGTTCAGATTCAGGAAATA
CAGAGAACGCCACAAAGATACTCCTCGAGAAGAGCAACTCCAAGACACATAATTGTCAGA
TTCACCAAAGTTGAAATGAAGGAAAAAATGTTAAGGGCAGCCAGAGAGAAAGGTCGGGTT
ACCCACAAAGGGAAGCCCATCAGACTAACAGCAGATCTCTCTGCAGAAACCCTACAAGCC
AGAAGAGAGTGGGGGCCAATATTCAACATTCTTAAAGAAAAGAATTTTCAACCCAGAATT
TCATATCCAGCCAAACTAAGCTTCATAAGTGAAGGAGAAATAAAATACTTTACAGACAAG
CAAATGCTGAGAGATTTTGTCACCACCAGGCCTGCCCTAAAAGAGCTCCTGAAGGAAGTG
CTAAACATGGAAAGGAACAACCGGTACCAGCCGCTGCAAAATCATGCCAAAATG
>a_L1PA2::chr13:41309055-41315081(+)
ATGGGGAAAAAACAGAACAGAAAAACTGGAAACTCTAAAAAGCAGAGCGCCTCTCCTCCT
CCAAAGGAACGCAGCTCCTCACCAGCAACGGAACAAAGCTGGATGGAGAATGACTTTGAC
GAGCTGAGAGAAGAAGGCTTCAGACGATCAAATTACTCTGAGCTACGGGAGGACATTCAA
ACCAAAGGCAAAGAAGTTGAAAACTTTGAAAAAAATTTAGAAGAATGTATAACTAGAATA
ACCAATACAGAGAAGTGCTTAAAGGAGCTGATGGAGCTGAAAACCAAGGCTCGAGAACTA
CGTGAAGAATGCAGAAGCCTCAGGAGCCGATGCGATCAACTGGAAGAAAGGGTATCAGCA
ATGGAAGATGAAATGAATGAAATGAAGCAGGAAGGAAAGTTTAGAGAAAAGAGAATAAAA
AGAAACGAGCAAAGCCTCCAAGAAATATGGGACTATGTGAAAAGACCGAATCTACGTCTG
ATTGGTGTACCTGAAAGTGATGGGGAGAATGGAACCAAGTTGGAAAACACTCTGCAGGAT
ATTATCCAGGAGAATTTACCCAATCTAGCAAGGCAGGCCAACGTTCAGATTCAGGAAATA
CAGAGAACGCCACAAAGATACTCCTCGAGAAAAGCAACTCCAAGACACATAATTGTCAGA
TTCACCAAAGTTGAAATGAAGGAAAAAATGTTAAGGGCAGCCAGAGAGAAAGGTAGGGTT
ACCCTCAAAGGGAAGCCCATCAGACTAACAGCGGATCTCTCGGCAGAAACCCTACAAGCC
AGAAGAGAGTGGGGACCAATATTGAACATTCTTAAAGAAAAGAATTTTCAACCCAGAATT
TCATATCCAGTCAAACTAAGCTTCATAAGTGAAGGAGAAATAAAATACTTTACAGACAAG
CAAATGCTGAGAGATTTTGTCACCACCAGGCCTGCCCTAAAAGAGCTCCTGAAGGAAGCG
CTAAACATGGAAAGGAACAACCGGTACCAGCCGCTGCAAAATCATGCCAAAATG
>a_L1PA2::chr9:103289510-103295533(+)
ATGGGGAAAAAACAGAACAGAAAAACTGGAAACTCTAAAAAGCAGAGCGCCTCTCCTCCT
CCAAAGGAACACAGTTCCTCACCAGCAACGGAACAAAGCTGGATGGAGAATGACTTTGAC
GAGCTGAGAGAAGAAGGCTTCAGACGATCAAATTACTCTGAGCTACGGGAGGACATTCAA
ACCAAAGGCAAACAAGTTGAAAACTTTGAAAAAAATTTAGAAGAATGTATAACTAGAATA
ACCAATACAGAGAAGTGCTTAAAGGAGCTGATGGGGCTGAAAATCAAGGCTCGAGAACTA
CGTGAAGAATGCAGAAGCCTCAGGAGCCGATGCGATCAACTGGAAGAAAGGGTATCAGCG
ATGGAAGATGAAATGAATGAAATGAAGCGAGAAGGGAAGTTTAGAGAAAAAAGAATAAAA
AGAAATGAGCAAAGCCTGCAAGAAATATGGGACTATGTGAAAAGACCAAATCTACGTCTG
ATTGGTGTACCTGAAAGTGATGGGGAGAATGGAACCAAGTTGGAAAACACTCTGCAGGAT
ATTATCCAGGAGAACTTCCCCAATCTAGCAAGGCAGGCCAACGTTCAGATTCAGGAAATA
CAGAGAACGCCACAAAGATACTCCTCGAGAAGAGCAACTCCAAGACACATAATTGTCAGA
TTCACCAAAGTTGAAATGAAGGAAAAAATGTTAAGGGCAGCCAGAGAGAAAGGTCGGGTT
ACCCACAAAGGGAAGCCCATCAGACTAACAGCAGATCTCTCGGCAGAAACCCTACAAGCC
AGAAGAGAGTGGGGGCCAATATTCAACATTCTTAAAGAAAAGAATTTTCAACCCAGAATT
TCATATCCAGCCAAACTAAGCTTCATAAGTGAAGGAGAAATAAAATACTTTGCAGACAAG
CAAATGCTGAGAGATTTTGTCACCACCAGGCCTGCCCTAAAAGAGCTCCTGAAGGAAGCG
CTAAACATGGAAAGGAACAACCGGTACCAGCCGCTGCAAAATCATGCCAAAATG
>a_L1PA2::chr14:37820123-37826138(-)
ATGGGGAAAAAACAGAACAGAAAAACTGGAAACTCTAAAAAGCAGAGCGCCTCTCCTCCT
CCAAAGGAACACAGTTCCTCACCAGCAACGGAACAAAGCTGGATGGAGAATGACTTTGAC
GAGCTGAGAGAAGAAGGCTTCAGACGATCAAATTACTCTGAGCTACAGGAGGACATTCAA
ACCAAAGGCAAAGAAGTTGAAAACTTTGAAAAAAATTTAGAAGAATGTATAACTAGAATA
CCCAATACAGAGAAGTGCTTAAAGCAGCTGATGGAGCTGAAAACCAAGGCTCGAGAACTA
CATGAAGAATGCAGAAGCCTCAGGAGCCGATGCGATCAACTGGAAGAAAGGGTATCAGCG
ATGGAAGATGAAATGAATGAAATGAAGCGAGAAGGGAAGTTTAGAGAAAAAAGAATAAAA
AGAAATGAGCAAAGCCTCCAAGAAATATGAGACTATGTGAAAAGACCAAATCTACGTCTC
ATTGGTGTACCTGAAAGTGACAGGGAGAATGGAACCAAGTTGGAAAACACTCTGCAGGAT
ATTATCCAGGAGAACTTCCCTAATCTAGCAAGGCAGGCCAACGTTCAGATTCAGGAAATA
CAGAGAACGCCACAAAGATACTCCTCGAGAAGAGCAACTCCAAGACACATAATTGTCAGA
TTCACCAAAGTTGAAATGAAGGAAAAAATGTTAAGGGCAGCCAGAGAGAAAGGTTGGGTT
ACCCACAAAGGGAAGCCCATCAGACTAACAGCAGATCTCTCAGCAGAAACCCTACAAGCC
AGAAGAGAGTGGGGGCCAATATTCAACATTCTTAAAGAAAAGAATTTTCAACCCAGAATT
TCATATCCAGCCAAACTAAGCTTCATAAGCTAAGGAGAAATAAAATACTTTACAGACAAG
CAAATGCTGAGAGATTTTGTCACCACCAGGCCTGCCCTAAAAGAGCTCCTGAAGGAAGTG
CTAAACATGGAAAGG-ACAACCGGTACCAGCCGCTGCAAAATCATGCCAAAATG
>a_L1PA2::chr10:38185898-38191914(+)
ATGGGGAAAAAACAGAACAGAAAAACTGGAAACTCTAAAAAGCAGAGCGCCTCTCCTTCT
CCAAAGGAACGCAGTTCCTCACCAGCAACGGAACAAAGCTGGATGGAGAATGACTTTGAC
GAGCTGAGAGAAGAAGGCTTCGGACTATCAAATTACTCTGAGCTATGGGAGGACATTCAA
ACCAAAGGCAAAGAAGTTGAAAACTTTGAAAAAAATTTAGAAGAATGTATAACTAGAATA
ACCAATACAGAGAAGTGCTTAAAGGTGCTGATGGAGCTGAAAACCAAGGCTCGAGAACTA
CGGGAAGAATGCAGAAGCCTCAGGAGCCGATGCGATCAACTGGAAGAAAGGGTATCAGCA
ATGGAAGATGAAATGAATGAAATGAAACGAGAAGGGAAGTTTAGAGAAAAAAGAATAAAA
AGAAATGAGCAAAGTCTCCAAGAAATATGGGACTATGTGAAAAGACCAAATCTACGTCTG
ACTGGTGTACCTGAAAGTGACGGGGAGAATGGAGCCAAGTTGGAAAACACGCTGCAGGAT
ATTATCCAGGAGAACTTCCCCAATCTAGCAAGGCAGGCCAACATTCAGATTCAGGAAATA
CAGAGAACTCCACAAAGATACTACTCGAGAAGAGCAACTCCAAGACACATAATTGTCAGA
TTCACCAAAGTTGAAATGAAGGAAAAAATGTTAAGGGCAGCCAGAGAGAAAGGTCAGGTT
ACCCTCAAAGGGAAGCCCATCAGACTAACAGCAGATCTCTTGGCAGAAACCCTACAAGCC
AGAAGAGAGTGGGGGCCAATATTCAACATTCTTAAAGAAAAGAATTTTCAACCCAGAATT
TCATATCCAGCCAAACTAAGCTTCATAAGTGAAGGAGAAATAAAATCCTTTACAGACAAG
CAAATGCTGAGAGATTTTGTCACTACCAGGCCTGCCTTACAAGAGCTCCTGAAGGAAGCA
CTAAACATGGAAAGGAACAACCGGTACTAGCCACTGCAAAATCATGCCAAAATG
>a_L1PA2::chr2:212084045-212090069(+)
ATGGGGAAAAAACAGAGCAGAAAAACTGGAAACTCTAAAAACCAGAGCACCTCTCCTCGT
CCAAAGGAACGCAGTTCCTCACCAGCAACGGAACAAAGCTGGATGGAGAATGACTTTGAG
GAACTGAGAGAAGAAGGCTTCAGACGATCAAATTACTCTGAGCTACGGGAGGACATTCAA
ACCAAAGGCAAAGAAGTTGAAAACTTTGAAAAAAATTTAGAAGAATGTATAACTAGAATA
ACCAATACAGAGAAGTGCTTAAAGGAGCTGATGGAGCTGAAAACCAAGGCTCGAGAACTA
CGTGAAGAATGCAGAAGCCTCAGGAGCCGATGTGATCAACTGGAAGAAAGGGTATCAGTG
ATGGAAGATGAAATGAATGAAATGAAGCGAGAAGGGAAGTTTAGAGAAAAAAGAATAAAA
AGAAATGAGCAAAGCCTCCAAGAAATATGGGACTATGTGAAAAGACCAAATCTACGTCTG
ATTGGTGTACCTGAAAGTGATGGGGAGAATGCAACCAAGTTGGAAAACACTCTGCAGGAT
ATTATCCAGGAGAACTTCCCCAATCTAGCAAGGCAGGCCAACGTTCAGATTCAGGAAATA
CAGAGAACGCCACAAAGATACTCCTCGAGAAGAGCAACTCCAAGACACATAATTGTCAGA
TTCACCAAAGTTGAAATGAAGGAAAAAATGTTAAGGGCAGCCAGAGAGAAAGGTCGGGTT
ACCCTCAAAGGGAAGCCCATCAGACTAACAGCGGATCTCTCGGCAGAAACCCTACAAGCC
AGAAGAGAGTGGGGGCCAATATTCAACATTCTTAAAGACAAGAATTTTCAACCCAGAATT
TCATATCCAGCCAAACTAAGCTTCATAAGCGAAGGAGAAATAAAATACTTTACAGACAAG
CAAATGCTGAGAGATTTTGTCACCACCAGGCCTGCCCTAAAAGAGCTCCTGAAGGAAGCG
CTAAACATGGAAAGGAACAACCGGTACCAGCCGCTGCAAAATCATGCCAAAATG
>a_L1PA2::chr11:95359490-95365515(-)
ATGGGGAAAAAACAGAACAGAAAAACTGGAAACTCTAAAAAGCAGAGCGCCTCTCCTCCT
CCAAAGGAACGCAGTTCCTCACCAGCAACGGAAAAAAGCTGGACGGAGAATGACTTTGAC
AAGCTGAGAGAAGAAGGCTTTAGATGATCAAATTACTCTGAGCTATGGGAGGACATTCAA
ACCAAAGGCAAAGGAGTTGAAAACTTTGAAAAAAATTTAGAAGAATGTATAAATAGAATA
ACCAATACAGAGAAGTGCTTAAAGGAGCTGATGGAGCTGAAAACCAAGGCTCGAGAACTA
CGTGAAGAATGCAGAAGCCTCAGGAGCCGATGCAATCAACTGGAAGAAAGGGTATCAGCA
ATGGAAGATGAAATGAATGAAATGAAGCGAGAAGGGAAGTTTAGAGAAAAAAGAATAAAA
AGAAACGAGCAAAGCCTCCAAGAAATATGGGACTATGTGAAAAGACCAAATCTACGTCTG
ACTGGTGTACCTGAAAGTTATGGGGAGAATGGAACCAAGTTGGAAAACACTCTGCAGGAT
ATTATCCAGGAGAACTTCCCCAATCTAGCAAGGCAGGCCAACATTCAGATTCAGGAAATA
TGGAGAACGCCACAAAGATACTCCTTGAGAAGAGCAACTCCAAGACACATAATTATCAGA
TTCACCAAAGTTGAAATGAAGGAAAAAATGTTAAGGGCAGCCAGAGAGAAAGGTCGGGTT
ACCCACAAAGGGAAGCCCATCAGACTAACAGTGGATCTCTTGGCAGAAACCCTACAAGCC
AGAAGAGAGTGGGAGCCAATATTCAACATTCTTAAAGAAAAGAATTTTCAACCCAGAATT
TCATATCCAGCCAAACTAAGCTTCATAAGTGAAGGAGAAATTAAATACTTTACAGACAAG
CAAATGCTGAGAGATTTTGTCACCACCAGGCCTGCCCTAAAAGAGCTCCTGAAGGAAGCG
CTAAACATGGAAAGGAACAACCGGTACCAGCCGCTGCAAAATCATGCCAAAATG
>a_L1PA2::chr3:157442486-157448512(+)
ATGGGGAAAAGACAGAACAGAAAAACTGGAAACTCTAAAAAGCAGAGCACCTATCCTCCT
CCAAAGGAACACAGTTCCTCACCAGCAACGGAACAAAGCTGGATGGAGAATGACTTTGAC
GAGCTGAGAGAAGAAGGCTTCAGATGATCAAATTACTCTGAGCTATGGGAGAACATTCAA
ACCAAAGGCAAAGAAGTTGAAAACTTTGAAAAAAATTTAGAAGAATGTATAACTAGAATA
ACCAATACAGAGAAGTGCTTAAAGGAGCTGATGGAGCTGAAAACCAAGGCTCGAGAACTA
CGTGAAGAATGCAGAAGCCTCAGGAGCCAATGCGATCAACTGGAAGAAAGGGTATCAGCG
ATGGAAGATGAAATGAATGAAATGAAGTGAGAAGGGAAGTTTACAGAAAAAAGAATAAAA
AGAAACGAGCAAATCCTCCAAGAAATATGGGACTATGTGAAAAGACCAAATCTATGTCTG
ATTGGTGTACCTGAAAGTGATGGGGAGAATGGAACCAAGTTGGAAAACACTCTGCAGGAT
ATTATCCAGGAGAACTTCCCCAGTCTAGCAAGGCAGGCCAACGTTCAGATTCAGGAAATA
CAGAGAACGCCACAAAGATACTCCTCGAGAAGAGCAACTCCAAGACACATAATTGTCAGA
TTCACCAAAGTTGAAATGAAGGAAAAAATGTTAAGGGCAGCCAGAGAGAAAGGTCGGGTT
ACCCTCAAAGGGAAGCCCATCAGACTAACAGCGGATCTCTCGGCAGAAACCCTACAAGCC
AGAAGACAGTGGGGGCCAATATTCAACATTCTTAAAGACAAGAATTTTCAACCCAGAATT
TCATATCCAGCCAAACTAAGCTTCATCAGTGAAGGAGAAATAAAATACTTTACAGACAAG
CAAATGCTGAGAGATTTTGTCACCACCAGGCCTGCCCTAAAAGAGCTCCTGAAGGAAGCA
CTAAACATGGAAAGGAACAACCAGTACCAGCCGCTGCAAAATCATGCCAAAATG
>a_L1PA2::chr5:152120496-152126528(+)
ATGGGGAAAAAACAGAACAGAAAAACTGGAAACTCTAAAAAGCAGAGCGCCTCTCCTCCT
CCAAAGGAACGCAGTTCCTCACCAGCAACGGAACAAAGCTGGATGGAGAATGACTTTGAG
GAGCTGAGAGAAGAAGGCGTCAGATGATCATATTACTCTGAGCTACGGGAGGACATTCAA
ACCAAAGGCAAAGAAGTTGAAAACTTTGAAAAAAATTTAGAAGAATGTATAACTAGAAAA
ACCAAAACAGAGAAGTGCTTAAAGGAGCTGATGGAGCTGAAAACCAAGGCTCGAGAACTA
CGTGAAGAATGCAGAAGCCTCAGGAGCCGATGCGATCAACTGGAAGAAAGGGTATCAGCA
ATGGAAGATGAAATGAATGAAATGAAGCGAGAAGGGAAGTTTAGAGAAAAAAGAATAAAA
AGAAATGAGCAAAGCCTCCAAGAAATATGGGACTATGTGAAAAGACCAAATCTACGTCTG
ATTGGTGTACCTGAAAGTGATGTGGAGAATGGAACCAAGTTGGAAAACACTCTGCAGGAT
ATTATCGAGGAGAACTTCCCCAATCTAGCAAGGCAGGCCAACGTTCAGATTCAGGAAATA
CAGAGAACGCCACAAAGATACTCCTCGAGAAGAGCAACTCCAAGACACATAATTGTCAGA
TTCACCAAAGTTGAAATGAAGGAAAAAATGTTAAGGGCAGCCAGAGAGAAAGGTCGGGTT
ACCCTCAAAGGGAAGCCCATCAGACTAACAGCGGATCTCTCGGCAGAAACCCTACAAGCC
AGAAGAGATTGGGGGCCAATATTCAACATTCTTAAAGAAAAGAATTTTCAACCCAGAATT
TCATATCCAGCCAAACTAAGCTTCATAAGTGAAGGAGAAATAAAATACTTTACAGACAAG
CAAATGCTGAGAGATTTTGTCACCACCAGGCCTGCCTTACAAGAGCTCCTGAAGGAAGCA
CTAAACATGGAAAGGAACAACCAGTACCAGCCGCTGCAAAATCATGCCAAAATG
>a_L1PA2::chr14:86571803-86577838(-)
ATGGGGAAAAAACAGAACAGAAAAACTGGAAACTCTAAAAAGCAGAGCGCCTCTCCTTCT
CCAAAGGAACGCAGTTCCTCAACAGCAACAGAACAAAGCTGGACAGAGAATGACTTTGAC
GAGCTGAGAGAAGAAGGCTTCAGATGATCAAATTACTCCGAGCTACGGGAGGACATTCAA
ACCAAAGGCAAAGAAGTTGAAAACTTTGAAAAAAATTTAGAAGAATGTATAACTAGAATA
ACCAATACAGAGAAATGCTTAAAGGAGCTGATGGAGCTGAAAACCAAGGCTCGAGAACTA
CGTGAAGAATGCAGAAGCCTCAGGAGCTGACGCGATCAACTGAAAGAAAGCGTATCAGCG
ATGGAAGATGAAATGAATGAAATGAAGCGAGAAGGGAAGTTTAGAGAAAAAAGAATAAAA
AGAAATGAGCAAAGCCTCCAAGAAATATGAGACTATGTGAAAAGACCAAATCTACGTCTG
ATTGGTGTACCTGAAAGTGATGTGGAGAATGGAACCAAATTGGAAAACACGCTGCAGGAT
ATTATCCAGGAGAACTTCCCCAATCTAGCAAGGCAGGCCAACATTCAGATTCAGGAAATA
CAGAGAACGCAACAAAGATACTCCTCGAGAAGAGCAACTCCAAGACACATAATTGTCAGA
TTCACCAAAGTGGAAATGAAGGAAAAAATGTTAAGGGCAGCCAGAGAGAAAGGTCGGGTT
ACCCTCAAAGGGAAGCCCATCAGACTAACAGCGGATCTCGCAGCAGAAACCCTACAAGCC
AGAAGAGAGTGGGGGCCAATATTCAACATTCTTAAAGAAAACAATTTTCAACCCAGAATT
TCATATCCAGCCAAACTAAGCTTCATAAGTGAAGGAGAAATAAAATACTTTACAGACAAG
CAAATGCTGAGAGATTTTGTCACCACCAGGCCTGCCCTAAAAGAGCTCCTGAATGAAGTA
CTAAATATGGAAAGGAAAAACCGGTACCAGCCGCTGCAAAATCATGCCAAAATG
>a_L1PA2::chr6:96206262-96212288(+)
ATGGGGAAAAAACAGAACAGAAAAACTGGAAACTCTAAAAAGCAGAGCGCCTCTCCTCCT
CCAAAGGAATGCAGTTCCTCACCAGCAACAGAACAAAGCTGGATGGAGAATGACTTTGAC
GAGCTGAGAGAAGAAGGCTTCAGACGATCAAATTACTCTGAGCTACGGGAGGACATTCAA
ACCAAAGGCAAAGAAGTTGAAAACTTTGAAAAAAATTTAGAAGAATGTATAACTAGAATG
ACCAATACAGAGAAGTGCTTAAAGGAGCTGATGGAGCTGAAAACCAAGGCTCGAGAACTA
CGTGAAGAATGCAGAAGCCTCAGGAGCTGATGCGATCAACTGGAAGAAAGGGTATCAGCG
ATGGAAGATGAAATGAGTGAAATGAAGTGAGAAGGGAAGTTTAGAGAAAAAAGAATAAAA
AGAAATGAGGAAAGCCTCCAAGAAATATGGGACTATGTGAAAAGACCAAATCTTCGTCTG
ATTGGTGTACCTGAAAGTGATGGGGAGAATGGAACCAAGTTGGAAAACACTCTGCAGGAT
ATTATCCAGGAGAACTTCCCCAATCTAGCAAGGCAGGCCAACATTCGGATTCAGGAAATA
CAGAGAACGCCTCAAAGATACTCCTCGAGAAGAGCAACTCCAAGACACATAATTGTCAGA
TTCACCAAAGTTGAAATGAAGGAAAAAATGTTAAGGGCAGCCAGAGAGAAAGGTCGGGTT
ACCCTCAAAGGGAAGCCCATCAGACTAACAGCGGATCTCTCAGCAGAAACTCTACAAGAC
AGAAGAGAGTGGGGGCCAATATACAACATTCTTAAAGACAAAAATTTTCAACCCAGAATT
TCATATCCAGCCAAAATAAGCTTCATAAGCGAAGGAGAAATAAAATACTTTACAGACAAG
CAAATGCTAAGAGATTTTGTCACCACCAGGCCTGCCCTAAAAGAGCTCCTGAAGGAAGTG
CTAAACATGGAAAGGAACAACTGGTACCAGCTGCTGCAAAATCATGCCAAAATG
>a_L1PA2::chr4:88631525-88637551(+)
ATGGGGAAAAAACAGAACAGAAAAACTGGAAACTCTAAAAAGCAGAGCACCTCTCCTCCT
CCAAAGGAACGCAGTTCCTCAGCAGCAACGGAACAAAGCTGGATGGAGAATGACTTTGAC
GAGCTGAGAGAAGAAGGCTTCAGACGATCAAATTACTCTGTGCTACGGGAGGACATTCAA
ACCAAAGGCAAAGAAGTTGAAAACTTTGAAAAAAATTCAGAAGAATCTATAACTAGAATA
ACCAATACAGAGAAGTGCTTAAAGGAGCTGATGGAGCTGAAAACCAAGGCTCGAGAACTA
TGTGAAGAATGCAGAAGCCTCAGGAGCTGATGTGATCAACTGGAAGAAAGGGTATCAGTG
ATGGAAGATGAAATGAATGAAATGAAGTGAGAAGGGAAGTTTAGAGAAAAAAGAATAAAA
AGAAATGAGCAAAGCCTCCAAGAAATATGGGACTATGTGAAAAGACCAAATCTACGTCTG
ATTGGTGTACCTGAAAGTGATGGGGAGAGTGGAACCAAGTTGGAAAACACTCTGCAGGAT
ATTATCCAGGAGAACTTCCCCAATTTAGCAAGGCAGGCCAATGTTCAAATTCAGGAAATA
CAGAGAACGCCACAAAGATACTCCTCGAGAAGAGCAACTCCAAGACACATAATTGTCAGA
TTGACCAAAGTTGAAATGAAGGAAAAAATGTTAAGGGCAGCCAGAGAGAAAGGTCGGGTT
ATCCACAAAGGGAAGCCCATCAGACTAACAGCAGATCTCTTGACAGAAACACTATCAGCC
AGAAGAGAGTGGGGACCAATAATCAACATTCTTAAAGAAAAGAATTTTCAACCCAGAATT
TCATATCCAGCCAAACTAAGCTTCATAAGTGAAGGAGAAATAAAATCCTTTACAGACAAG
CAAACGCTGAGAGATTTTGTCACCACCAGGCCTGCCCTAAAAGAGCTCCTGAAGGAAGCG
CTAAACATGGAAAGGAACAACAGGTACCAGCCGCTGCAAAATCATGCCAAAATG
>a_L1PA2::chr5:174824772-174830804(+)
ATGGGGAAAATACAGAACAGAAAAACTGGAAACTCTAAAAAGCAGAGCGCCTCTCCTCCT
CCAAAGGAACGCAGTTCCTCACCAGCAACGGAACAAAGCTGGATGGAGAATGACTTTGAC
GAGCTGAGAGAAGAAGGCTTCAGACGATCAAATTACTCTGAGCTACAGGAGGACATTCAA
ACCAAAGGGAAAGAAGTTGAAAACTTTGAAAAAAATTTAGAAGAATGTATAACTAGAATA
ACCAATACAGAGAAGTGCTTAAAGGAGCTGATGGAGCTGAAAACCAAGGCTCGAGAACTA
CGTGAAGAATGCAGAAGCCTCAGGAGCTGATGCGATCAACTGGAAGAAAGAGTATCAGCA
ATGGAAGATGAAATGAATGAAATGAAGTGAGAAGGGAAGTTTAGAGAAAAAAGAATAAAA
AGAAATGAGCAAAGCCTCCAAGAAATATGGGACTATGTGAAAAGACCAAATCTACGTCTG
ATTGGTGTACCTGAAAGTGATGAGGAGAATGGAACCAAGTTGGAAAACACGCTGAAGGAT
ATTATCCAGGAGAACTTCCCCAATCTAGCAAGGCAGGCCAACGTTCAGATTCAGGAAATA
CAGAGAACGCCACAAAGATACTCCTCGAGAAGAGCAACTCCAAGACACATAATTGTCAGA
TTCACCAAAGTTGAAATGAAGGAAAAAATGTTAAGGGCAGCCAGAGAGAAAGGTTGGATT
ACCCTCAAAGGGAAGCCCATCAGACTAACAGCGGATCTCTTGGCAGAAACCCTACAAGCC
AGAAGAGAGTGGGGGCCAATATTTAACATTCTTAAAGAAAAGAATTTTCAACCCAGAATT
TCATATCCAGCCAAACTAAGCTTCATAAGCGAAAGAGAAATAAAATACTTTACAGACAAG
CAAATGCTGAGAGATTTTGTCACCACCAGGCCTGCTCTAAAAGAGCTCCTGAAGGAAGTG
CTAAATATGGAAAGGAACAACCGGTACCAGCCACTGCAAAATCATGCCAAAATG
>a_L1PA2::chr3:110158933-110164960(+)
ATGGGGAAAAAACAGAACAGAAAAACTGGAAACTCTAAAAAGCAGAGTGCCTCTCCTCCT
CCAAAGGAACGCAGTTCCTCACCAGCAACGGAACAAAGCTGGACGGACAATGACTTTGAC
GAGCTGAGAGAAGAAGGCTTCAGACGATCAAATTACTCTGAGCTATGGGAGGACATTCAA
ACCAAAGGCAAAGAAGTTGAAAACTT-GAAAAAAATTTAGAAGAATGTATAACTAGAATA
ACCAATACAGAGAAGTGCTTAAAGGAGCTGATGGAGCTGAAAACCAAGGCTCAAGAACTA
CATGAAGAATGCAGAAGCCTCAGGAGCCGACGCGATCAACTGGAAGAAAGGGTATCAGCG
ATGGAAGATGAAATGAATGAAATGAAGTGAGAAGGGAAGTTTAGAGAAAAAAGAATAAAA
AGAAATGAGCAAAGCCTCCAAGAAATATGGGACTATGTGAAAAGACCAAATCTACATCTG
ATTGGTGTACCTGGAAGTGATGGGGAGAATGGAACCAAGTTGGAAAACACTCTGCCGGAT
ATTATCCAGGAGAACTTCCCCAATCTAGCAAGGCAGGCCAACGTTCAGATTCAGGAAATA
CAGAGAATGCCACAAAGATACTCCTCGAGAAGAGCAACTCCAAGACACATAATTGTCAGA
TTTACCAAAGTTGAAATGAAGGAAAAAATGTTAAGGGCAGCCAGAGAGAAAGGTCGAGTT
ACCCTCAAAGGGAAGCCCATCAGACTAACAGCGGATCTCTCGGCAGAAACCCTACAAGCC
AGAAGAGAGTGGGGGCCAATATTCAACATTCTTAAAGAAAAGAATTTTCAACCCAGAATT
TCATATCCAGCCAAACTAAGCTTCATAAGTGAAGGAGAAATAAAATACTTTACAGACAAG
CAAATGCTGAGAGATTTTGTCACCACCAGGCCTGCCTTACAAGAGCTCCTGAAGGAAGCG
CTAAACATGGAAAGGAACATACAGTACCAGCCGCTGCAAAATTATGCCAAAATG
>a_L1PA2::chr6:142135951-142141979(+)
ATGGGGAAAAAACAGAACAGAAAAACTGGAAACTCTAAAAAGAAGAGCACCTCTCCTCCT
CCAAAGGAACGCAGTTCCTCACCAGCAATGGAACAAAGCTGGATGCAGAATGACTTTGAA
GAGCTGAGAGAAGAAGGCTTCAGACGATCAAATTACTCTGCGCTACGGGAGGATATTCAA
ACCAAAGGCAAAGAAGTTGAAAACTTTGAAAAAAATTTAGAAGAATGTATAACTAGAATA
ACCAATACAGAGAAGTGCTTAAAGGAGCTGACGGAGCTGAAAACCAAGGCTCGAGAACTA
CGTGAAGAATGCAGAAGCCTCAGGAGCCGATGCGATCAACTGGAAGAAAGGGTATCAGCG
ATGGAAGATGAAATGAATGAAATGAAGCGAGAAGCGAAGTTTAGAGAAAAAAGAATAAAA
AGAAATGAGCAAAGCCTCCAAGAAATATGGGACTATGTGAAAAGACCAAATCTACGTCTG
ATTGGTGTACCTGAAAGTGATGGGGAGAATGGAACCAAGTTGGAAAACACTCTGCAGGAT
ATTATCCAGGAGAACTTCCCCAATCTAGCAAGGCAGGCCAACGTTCAGATTCAGGAAATA
CAGAGAACGCCACAAAGATACTCCTCGAGAAGAGCAACTCCAAGACACATAATTGTCAGA
TTCACCAAAGTTGAAATGAAGGAAAAAATGTTAAGAGCAGCCAGAGAGAAAGGTCGGGTT
ACCCAAAAAGGGAAGCCCATCAGACTAACAGCAGATCTATCGGCAGAAACCCTACAAGCC
AGAAGAGAGTGGGGGCCAATATTCAACATTCTTAAAGAAAAGAATTTTCAACCCAGAATT
TCATATCCAGCCAAACTAAGCTTCATAAGTGAAGGAGAAATAAAATACTTTACAGACAAG
CAAATGCTGAGAGATTTTGTCACCACCAGGCCTGCCCTAAAAGAGCTCCTGAAGGAAGCG
CTAAACATGGAAAGGAACAACCGGTACCAGCCACTGCAAAAACATGCCAAAATG
>a_L1PA2::chr3:107976527-107982543(+)
ATGGGGAAAAAACAGAACAGAAAAACTGGAAACTCTAAAAATCAGAGCGCCTCTCCTCCT
CCAAAGGAACGCAGCTCCTCACCAGCAACAGAACAAAGCTGGACGGAGAATGACTTTGAC
GAGCTGAGAGAAGAAGGCTTCAGACAATCAAATTACTCTGAGCTACGGGAGGACATTCAA
ACCAAAGGCAAAGAAGTTGAAAACTTTGAAAAAAATTTAGAAGAATGTATAACTAGAATA
ACCAATACAGAGAAGTGCTTAAAGGAGCTAATGGAGCTGAAAACCAAGGCTCGAGAACTA
CGTGAAGAATGCAGAAGCCTCAGGAGCCGATGCAATCAACTGGAAGAAAGGGTATCAGCA
ATGGAAGATGAAATGAATGAAATGAAGCGAGAAGGAAAGTTTAGAGAAAAAAGAATAAAA
AGAAACGAGCAAAGCCTCCAAGAAATATGGGACTATGTGAAAAGACCAAATCTACGTCTG
ATTGGTGTACCTGAAAGTGATGGGGAGAATGGAACCAAGTTGGAAAACAGTCTGCAGGGT
ATTATCCAGGAGAACTTCCCCAATCTAGCAAGGCAGGCCAACGTTCAGATTCAGGAAATA
CAGAGAATGCAACAAAGATACTCCTCGAGAAGAGCAACTCCAAGACACATAATTGTCAGA
TTCACCAAAGTTGAAATGAAGGAAAAAATGTTAAGGGCAGCCAGAGAGAAAGGTCGGGTT
ACCCTCAAAGGGAAGCCCAACAGACTAACAGTGGATCTCTTGGCAGAAACCCTACAAGCC
AGAAGAGAGTGGGGACCAATATTCAACATTCTTAAAGAAAAGAATTTTCAACCCAGAATT
TCATATCCAGCCAAACTAAGATTCATAAGTGAAGGAGAAATAAAATACTTTACAGACAAG
CAAATGCTGAGAGATTTTGTCACCACCAGGCCTGCCCTAAAAGAGCTCCTGAAGGAAGCG
CTAAACATGGAAAGGAACAACCGGTACCAGCCACTGCAAAATCATGCCAAAATG
>a_L1PA2::chr9:121931394-121937410(+)
ATGGGGAAAAAACAGAACAGAAAAACCGGAAACTCTAAAAAGCAGAGCGCCTCTCCTCCT
CCAAAGGAACGCAGTTCCTCACCAGCAACGGAACAAAGCTGGATGGAGAATGACTTTGAC
GAGCTGAGAGAAGAAGGCTTCAGACGATCAAATTACTCTGAGCTACAGGAGGACATTCAA
ACCAAAGGCAAAGAAGTTGAAAACTTTAAAAAAAATTTAGAAGAATGCATAACTAGAATA
ACCAATACAGAGAAGTGCTTAAAGGAGCTGATGGAGCTGAAAACCAAGGCTCGAGAACTA
CGTGTAGAATGCAGAAGCCTCAGGAGCCGATGCGATCAACTGGAAGAAAGGGTATCAGCA
ATGGAAGATGAAATGAATGAAATGAAGTGAGAAGGGAAGTTTAGAGAAAAAAGAATAAAA
AGAAATGAGCAAAGCCTCCAAGAAATATGGGACTATGTGAAAAGACCAAATCTACATCTG
ATTGGTGTACCTGAAAGTGATGGGGAGAATGGAAACAAGTTGGAAAGCACTCTGCAGGAT
ATTATCCAGGAGAACTTCCCCAATCTAGCAAGGCAGGCCAACGTTCAGATTCAGGAAATA
CAGAGAATGCCACAAAGATACTCCTTGAGAAGAGCAACTCCAAGACACATAATTGTCAGA
TTCACCAAAGTTGAAATGAAGGAAAAAATGTTAAGGGCAGCCAGAGAGAAAGGTCGGGTT
ACCCTCAAAGGGAAGCCCATCAGACTAACAGCAGATCTCTCGGCAGAAACCCTACAAGCC
AGAAGAGAGTGGGGGCCAATATTCAACATTCTTAAAGCAAAGAATTTTCAACCCAGAATT
TCATATCCAGCCAAACTAAGCTTCATAAGTGAAGGAGAAATAAAATACTTTACAGACAAG
CAAATGCTGAGAGATTTTGTCACCACCAGGCCTGCCCTAAAAGAGCTCCTGAAGGAAGCG
CTAAACATGGAAAGGAACAACCGGTACCAGCCGCTGCAAAATCATGCCAAAATG
>a_L1PA2::chr16:21053993-21060024(-)
ATGGGGAAAAAACAGAACAGAAAAACTGGAAACTCTAAAAAGCAGAGCACCTCTCCTCCT
CCAAAGGAACGCAGTTCCTCACCAGCAACGGAACAAAGCTGGATGGAGAATGGCTTTGAC
GAGCTGAGAGAAGAAGGCTTCAGACGATCAAATTACTCTGAGCTATGGGAGGACATTCAA
ACCAAAGGCAAAGAAGTTGAAAACTTTGAAAAAAATTTAGAAGAATGTATAACTAGAATA
ACCAATACAGAGAAGTGCTTAAAGGAGCTGATGGAGCTGAAAACCAAGGCTAGAGAACTA
CGTGAAGAATGCAGAAGCCTCAGGAGCCGGTGCGATCAACTGGAAGAAAGGGTATCAGCG
ATGGAAGATGAAATGAATGAAATGAAGCGAGAAGGGAAGTCTAGAGAAAAAAGAATAAAA
AGAAATGAGCAAAGCCTCCAAGAAATATGGGACTATGTGAAAAGACCAAATCTACGTCTG
ATTGGTGTACCTGAAAGTGATGGGGAGAATGGAACCAAGTTGGAAAACACTCTGCAGGAT
ATTATCCAGGAGAACTTCCCCAATCTAGCAAGGCAGGCCAACGTTCAGATTCAGGAAATA
CAGAGAATGCCACAAAGATACTCCTCGAGAAGAGCAACTCCAAGACACATAATTGTCAGA
TTCACCAAAGTTGAAATGAAGGAAAAAATGTTAAGGGCAGCCAGAGAGAAAGGTCGGGTT
ACCCTCAAAGGGAAGCGCGTCAGAGTAACAGCGGATCTCTCTGCAGAAACCCTACAAGCC
AGAAGAGAGTGGGGGCCAATATTCAACATTCTTAAAGAAAAGAATTTTCAACCCAGAATT
TCATATCCAGCCAAACTAAGCTTCATAAGTGAAGGAGAAATAAAATACTTTACAGACAAG
CAAATGCTGAGAAATTTTGTCACCACCAGGCCTGCCTTACAAGAGCTCCTGAAGGAAGCA
CTAAACATGGAAAGGAACAACCGGTACCAGCCGCTGCGAAATCATGCCAAAATG
>a_L1PA2::chr9:100343275-100349313(-)
ATGGGGAAAAAACAGAACAGAAAAACTGGAAACTCTAAAAAGCAGAGCACCTCTCCTCCT
CCAAAGGAACGCAGTTCCTCACCAGCAACGGAACAAAGCTGGATGGAGAATGACTTTCAC
GAGCTGAGAGAAGAAGGCTTCAGACGATCAAATTACTCTGAGCTACGGGAGGACATTCAG
ACCAAAGGCAAAGAAGTTGAAAATTTTGAAAAAAATTTAGAAGAATGTATAACTAGAATA
ACCAATACAGAGAAGTGCTTAAAGGAGCTGATGGAGCTGAAAACCAAGGCTCGAGAACTA
CGTGAAGAATGCAGAAGCCTCAGGAGCCGATGCGATCAACTGGAAGAAAGGGTATCAGCA
ATGGAAGATGAAATGAATGAAATGAAGCAAGAAGGGAAGTTTAGAGAAAAAAGAATAAAA
AGAAATGAGCAAAGCCTCCAAGAAATATGGGACCATGTGAAAAGACCAAATCTACGTCTG
ATTGGTGTACCTGAAAGTGATGGGGAGAATGGAACCAAGTTGGAAAACACTCTGCAGGAT
ATTATCCAGGAGAACTTCTCCAATCTAGCAAGGCAGGCCAACATTCAGATTCAGGAAATA
CAGAGAATGCCACAAAGATACTCCTCGAGAAGAGCAACTCCAAGACACATAATTGTCAGA
TTCACCAAAGTTGAAATGAAGGAAAAAATGTTAAGGGCAGCCAGAGAGAAAGGTCAGGTT
ACCCACAAAGGGAAGCCCATCAGACTAACAGCGGATCTCTCGGCAGAAACCCTACAAGCC
AGAAGAGAGTGGGGGCCAATATTCAACATTCTTAAAGAAAAGAATTTTCAACCCAGAATT
TCATATCCAGCCAAACTAAGCTTCATAAGTGAAGGAGAAATAAAATCCTTTACAGACAAG
CAAATGCTGAGAGATTTTGTCACCACCAGGCCTGCCTTACAAGAGCTCCTGAAGGAAGCA
CTAAACATGGAAAGGAACAACTGGTACCAGCCGCTGCAAAATCATGCCAAAATG
>a_L1PA2::chr18:28927931-28933959(-)
ATGGGGAAAAAACAGAACAGAAAAACTGGAAACTCTAAAAAGCAGAGCACCTCTCCTCCT
CCAAAGGAACGCAGTTCCTCACCAGCAACGGAACAAAGCTGGATGGAGAATGACTTTGAC
AAGCTGAGAGAAGAAGGCTTCAGACGATCAAATTACTCTGAGCTATGGGAGGACATTCAA
ACCAAAGGCAAAGAAGTTGAAAACTTTGAAAAAAATTTAGAAGAATGTATAACAAGAATA
ACCAATACAGAGAAGTGCTTAAAGGAGCTGATGGAGCTGAAAACCAAGGCTCGAGAACTA
CGTGAAGAATGCAGAAGCCTCAGGAGCTGATGTGATCAACCGGAAGAAAGGGTATCAGCA
ATGGAAGATGAAATGAATGAAATGAAGCGAGAAGGGAAGTTTAGAGAAAAAAGAATAAAA
AGAAATGAGCAAAGCCTCCAAGAAATATGGGACTATGTGAAAAGACCAAATCTACGTCTG
ATTGGTGTACCTAAAAGTGATGGGGAGAATGGAACCAAGTTGGAAAACACTCTGTAGGAT
ATTATCCAGGAGAACTTCCCCAATCTAGCAAGGCAGGCCAACGTTCAGATTCAGAAAATA
CAGAGAATGCCACAAAGATACTCCTCGAGAAGAGCAACTCCAAGACACATAATTGTCAGA
TTCACCAAAGTTGAAATGAAGGAAAAAATGTTAAGGGCAGCCAGAGAGAAAGGTCGGGTT
ACCCTCAAAGGGAAGCCCATCAGACTAACAGCAGATCTCTCAGCAGAAACCCTACAAGCC
AGAAGAGAGTGGGGGCCAATATTCAACATTCTTAAAGGAAAGAATTTTCAACCCAGAATT
TCATATCCAGCCAAACTAAGCTTCATAAGTGAAGGAGAAATAAAATCCTTTACAGACAAG
CAAATGCTGAGAGATTTTGTCACCACCAGGCCTGCCTTACAAGAGCTCCTGAAGGAAGCA
CTAAACATGGAAAGGAACAACCGGTACCAGCTGCTGCAAAATCATGCCAAAATG
>a_L1PA2::chr1:186606463-186612488(+)
ATGGGGAAAAAACAGAAAAGAAAAACTGGAAACTCCAAAAAGCAGAGCGCCTCTCCTCCT
CCAAAGGAACGCAGTTCCTCATCAGCAACGGAACAAAGCTGGATGGAGAATGACTTTGAC
AAGCTGAGAGAAGAAGGCTTCAGACGATCAAATTACTCTGAGCTACGGGAGGACATTCAA
ACCAAAGGCAAAGAAGTTGAAAACTTTGAAAAAAATTTAGAAGAATGTATAACTAGAATA
ACCAATACAGAGAAGTGCTTAAAGGAGCTGATGGAGCTGAAAACCAAGGCTCGAGAACTA
CGTGAAGAACGCAGAAGCCTCAGGAGCCGATGCGATCAACTGGAAGAAAGGGTATCAGCA
ATGGAAGATGAAATTAATGAAATGAAGCAAGAAGGGAAGTTTAGAGAAAAAAGAATAAAA
ATAAATGAGCAAAGCCTCCAAGAAATATGGGACTATGTGAAAAGACCAAATCTACGTCTG
ATTGGTGTACCTGAAAGTGACGGGGAGAATGGAACCAAGTTGGAAAACACTCTGCAGGAT
ATTATCCAGGAGAACTTCCCCAATCTAGCAAGGCAGGCCAACGTTCAGATTCAGGAAATA
CAGAGAACGCCACAAAGATACTCCTGGAGAAGAGCAACTCCAAGACACATAATTGTCAGA
TTCACCAAAGTTGAAATGAAGGAAAAAATGTTAAGGGCAGCCAGAGAGAAAGGTCGGCTT
ACCCTCAAACGGAAGCCCATCAGACTAACAGCGGATCTCTCAGCAGAAACCCTACAAGCC
AGAAGGGAGTGGGGGCCAATATTCAACATTCTTAAAGAAAAGAATTTTCAACCCAGAATT
TCATATCCAGCCAAACTAAGCTTCATAAGCAAAGGAGAAATAAAATACTTTACAGACAAG
CAAATGCTGAGAGATTTT-TCACCACCAGGCCTGCCCGAAAAGAGCTCCTGAAGGAAGCG
CTAAACATGGAAAGGAACAACTGGTACCAGCCGCTGCAAAATCATGCCAAAATG
>a_L1PA2::chr2:209993253-209999278(+)
ATGGGGAAAAAACAGAACAGAAAAACTAGAAA--CTAAAAAGCAGAGCGCCTCTCCTCCT
CCAAAGGAACGCAGCTCCTCACCAGCAATGGAACAAAGCTGGATGGAGAACGACTTTGAC
CAGCTGAGAGAAGAAGGCTTCAGAGGATCAAATTACTCTGAGCTACGGGAGGACATTCAA
ACCAAAGGCAAAGAAGTTGAAAACCTTGAAAAAAATTTAGAAGAATGTATAACTAGAATA
ACCAATACAGAGAAGTGCTTAAAGGAGCTGATGGAGCTGAAAACCAAGGCTTGAGAACTA
TGTGAAGAATGCAGAAGCCTCAGGAGCCGATGCGATCAACTGGAAGAAAGGGTGTCAGTG
ATGGAAGATGAAATGAATGAAATGAAGTGAGAAGGGAAGTTTAGAGAAAAAAGAATAAAA
AGAAATGAGCAAAGCCTCCAAGAAATATGGGACTATGTGAAAAGACCAAATCTACGTCTG
ATTGGTGTACCTGAAACTAACGGGGAGAATGGAACCAAGTTGGAAAACACTCTGCAGGAT
ATTATCCAGGAGAACTTCCCCAATCTAGCAAGGCAGGCCAACGTTCAGAATCAGGAAATA
CAGAGAACACCACAAAGATACTCCTCGAGAAGAGCAACTCCACGACACATAATTGTCAGA
TTCACCAAAGTTGAAATGAAGGAAAAAATGTTAAGGGCAGCCAGAGAGAAAGGTCGGGTT
ACCCTCAAAGGGAAGCCCATCAGACTAACAGCGGATCTCTCGGCAGAAACCCTACAAGCC
AGAAGAGAGTGGGGGCCAATATTCAACATTCTTAAAGAAAAGAATTGTCAACCCAGAATT
TCATATCCAGCCAAACTAAGCTTCATAAGTGAAGGAGAAATAAAATACTTTACAGACAAG
CAAATGCTGAGAGATTTTGTCACCACCAGGCCTGCCCTAAAAGAGCTCCTGAAGGAAGCG
CTAAACATGGAAAGGAATAACCGGTACCAGCCGCTGCAAAATCATGCCAAAATG
>a_L1PA2::chr5:16335519-16341549(+)
ATGGGGAAAAAACAGAACAGAAAAACTGGAAACTCTAAACAGCAGAGCGCCTCTCCTCCT
CCAAAGGAACGCAGTTCCTCACCAGCAACAGAACAAAGCTGGATGGAGAATGACTTTGAT
GAGCTGAGAGAAGAAGGCTTCAGACGATCAAATTACTCTGAGCTACAGGAGGACATTCAA
ACCAAAGGCAAAGAAGTTGAAAACGTTGAAAAAAATTTAGAGGAATGTATAACTAGAATA
ACCAATACAGAGAAGTGCTTAAAGGAGCTGATGGAGCTGAAAACCAAGGCTCGAGAACTA
CATGAAGAATGCAGAAGCCTCAGGAGCCGATGCGATCAACTGGAAGAAAGGGTATCAGCA
ATGGAAGATGAAATGAATGAAATGAAGCAAGAAGGGAAGTTTAGAGAAAAAAGAATAAAA
GGAAACGAACGAAGCCTCCAAGAAATATGGGACTATATGAAAAGACTAAATCTACGTCTG
ATTGGTGTACCTGAAAGTGATGGGGAGAATGGAACCAAGTTGGAAAACACTCTGCAGGAT
ATTATCCAGGAGAACTTCCCCAATCTAGCAAGGCAGGCCAACGTTCAGATTCAGGAAATA
CAGAGAACGCCACAAAGATACTCCTCGAGAAGAGCAACTCCAAGACACATAATTGTCAGA
TTCACCAAAGTTGAAATGAAGGAAAAAATGTTAAGGGCAGCCAGAGAGAAAGGTCGGGTT
ACCCTCAAAGGGAAGCCCATCAGACTAACAGCGGATCTCTTGGCAGAAACCCTACAAGCC
AGAAGAGAGTGGGGGCCAATATTCAACATTCTTAAAGAAAAGAATTTTCAACGCAGAATT
TCATATCCAGCCAAACTAAGCTTCATAAGTAAAGGAGAAATAAAATACTTTACAGACAAG
CAAATGCTGAGAGATTTTGTCACCACCAGGCCTGCCTTAAAAGAGCTCCTGAAGGAAGTG
CTAAACATGGAAAGGAACAACCGGTACCAGCCGCTGCAAAATCATGCCAAAATG
>a_L1PA2::chr15:56603341-56609375(-)
ATGGGGAAAAAACAGAACAGAAAAACTGGAAACTCTAAAAATCAGAGCACCTCTCCTCCT
CCAAAGGAACGCAGTTCCTTACCAGCAACGGAACAAAGCTGGATGGAGAATGACTTTGAC
GAGCTGAGAGAAGAAGGCTTCAGACGATCAAATTACTCTGAGCTACGGGAGGATATTCAA
ACCAAAGGCAAAGAAGTTGAAAACTTTGAAAAAAATTTAGAAGAAGGTATAACTAGAATA
ACCAATACAGAGAAGTGCTTAAAGGAGCTGATGGAGCTGAAAACCAAGGCTCGAGAGCTA
CGTGAAGAATGCAGAAGCCTCAGGAGCCGACGCGATCAACTGGAAGAAAGGGTATCAGCG
ATGGAAGATGAAATGAATAAAATGAAGCTAGAAGGGAAGTTTAGAGAAAAAATAATAAAA
AGAAATGAGCAAAGCCTCCAAGAAATATGGGACTATGTGAAAAGACCAAATCTACATCTG
ATTGGTGTACCTGAAAGTGATGGGGAGAATGGAACCAAGTTGGAAAACACTCTGCAGGAT
ATTATCCAGGAGAACTTCCCCAATCTAGCAAGGCAGGCCAACGTTCAGATTCAGGAAATA
CAGAGAACGCCACAAAGATACTCCTCGAGAAGAGCAACTCCAAGACACATAATTGTCAGA
TTCACCAAAGTTGAAATGAAGGAAAAAATGTTAAGGGCAGCCACAGAGAAAGGTCGGGTT
ACCCTCAAAGGGAAGGCCATCAGACTAACAGCGGATCTCTCGGCAGAAACCCTACAAGCC
AGAAGAGAGTGGGGGCCAATATTCAACATTCTTAAAGACAAGAATTTTCAACCCAGAATT
TCATATCCAGCCAAACCAAGCTTCATAAGTGAAGGAGAAATAAAATACTTTACAGACAAG
CAAATGCTGAGAGATTTTGTCACCACCAGGCCTGCCTTACAAGAGCTCCTGAAGGAAGCA
CTAAACATGGAAAGGAACAACCGGTACCAGCCGCTGCAAAATCATGCCAAAATG
>a_L1PA2::chr15:102166653-102172678(+)
ATGGGGAAAAAACAGAACAGAAAAACTGGAAACTCTAGAAAGCAGAGCGCCTCTCCTCCT
CCAAAGGAACGCAGTTCCTCACCAGCAACGGAACAAAGCTGGATGGAGAATGACTTTGAC
GAGCTGAGAGAAGAAGGCTTCAGACAATCAAATTACTCTGAGCTACGGGAGGACATTCAA
ACCAAAGGCAAAGAAGTTGAAAACTTTGGAAAAAATTTAGAAGAATGTATAACTAGAATA
ACCAATACAGAGAAGTGCTTAAAGGAGCTGATGGAGCTGAAAACCAAGGCTCGAGAACTA
CGTGAAGAATGCAGAAGCCTCAGGAGCCGATGCGATCAACTGGAAGAAAGGGTATCAGCG
ATGGAAGATGAAATGAATGAAATGAAGTGAGAAGGGAAGTTTAGAGAAAAAAGAATAAAA
ACAAATGAGCAAAGCCTCCAAGAAATATGGGACTATGTGAAAAGACCAAATCTACGTCTG
ATTGGTGTACCTGAAAGTGATGGGGAGAATGGAACCAAGTTGGAAAACACTCTGCAGGAT
ATTATCCAGGAGAACTTCCCCAATCTAGCAAGGCAGGCCAACGTTCAGATTCAGGAAATA
CAGAGAACGCCACAAAGATACTCCTCGAGAAGAGCAACTCCAAGACACATAACTGTCAGA
TTCACCAAAGTTGAAATGAAGGAAAAAATGTTAAGGGCAGCCAGAGAGAAAGGTCGGGTT
ACCCTCAAAGGGAAGCCCATCAGACTAACAGCGGATCTCTCAGCAGAAACCCTACAAGCT
AGAAGAGAGTGGGGGCCAATATTCAACATTCTTAAAGACAAGAATTTTCAACCCAGAATT
TCACATCCAGCCAAACTAAGCTTCATAAGCAAAGGAGAAATAAAATACTTTACAGACAAG
CAAATGCTGAGAGATTTTGTCACCACCAGGCCTGCCCTAAAAGAGCTCCTGAAGGAAGCA
CTAAACATGGAAAGGAACAACTGGTACCAGCCGCTGCAAAATCATGCCAAAATG
>a_L1PA2::chr8:97128905-97134926(+)
ATGGGGAAAAAACAGAACAGAAAAACTGGAAACTCTAAAAAGCAGAGTACCTCTCCTCCT
CCAAAGGAACACAGTTCCTCACCAGCAATGGAACAAAGCTGGATGGAGAATGACTTTGAT
GAGCTGAGAGAAGAAGGCTTCAGACGATCAAATTATTCTGAGCTACGGGAGGACATTCAA
ACCAAAGACAAAGAAGTTGAAAACTTTGAAAAAAAATTAGAAGAATGTATAACTAGAATA
ACCAATACAGAGAAGTGCTTAAAGGAGCTGATGGAGCTGAAAACCAAGGCTCGAGAACTA
-GTGAAGAATGCAGAAGCCTCAGAAGCCGATGCGATCAACTGGAAGAAAGGGTATCAGCG
ATGGAAGATGAAATGAATGAAATGAAGTGACAAGGGAAGTTTAGAGAAAAAAGAATAAAA
AGAAATGAGCAAAGCCTCCAAGAAATATGGGACTATGTGAAAAGACCAAATCTACGTCTC
ATTGGTGTACCTGAAAGTGATGGGGAGAATGGAACCAAGTTGGAAAACACTCTGCAGGAT
ATTATCCAGGAGAACTTCCCCAATCTAGAAAGGCGGGCCAACGTTCAGATTCAGGAAATA
CAGAGAACGCCACGAAGATACTCCTCGAGAAGAGCAACTCCAAGACACATAATTGTCAGA
TTCACCAAAGTTGAAATGAAGGAAAAAATGTTAAGGGCAGCCAGAGAGAAAGGTCGGGTT
ACCCACAAAGGGAAGCCCATCAGACTAACAGCAGATCTCTCAGCAGAAACCCTACAAGCC
AGAAGAGAGTGGAGGCCAATATTCAACATTTTTAAAGAAAAGAATTTTCAACCCAGAATT
TCATATCCAGCCAAACTAAGCTTCATAAGCGAAGGAGAAATAAAATACTTTACAGACAAG
CAAATGCTGAGAGATTTTGTCACCACCAGGCCTGCCCTAAAAGAGCTCCTGAAGGACGCG
CTAAACATGGAAAGGAACAACCGGTACCAGCCACTGCAAAATCATGCCAAAATG
>a_L1PA2::chr4:168197290-168203312(-)
ATGGGGAAAAAACAGAGCAGAAAAACTGGAAACTCTAAAAAGCAGAGCGCCTCTCCTCCT
CCAAAGGAATGCAGTTCCTCACCAGCAACGGAACAAAGCTGGATGGAGAATGACTTTGAC
GAGCTGAGAGAAGAAGGCTTCAGACGATCAAATTACTCTGAGCTACGGGAGGACATTCAA
ACCAAAGGCAAAGAAGTTGAAAACTTCGAAAAAAATTTAGAAGAATGTATAACTAGAATA
ACCAATACAGAGAAGTGCTTAAAGGAGCTGATGGAGCTGAAAACCAAGGCTCAAGAACTA
CGTGAAGAATGCAGAAGCCTCAGGAGCCGATGCGATCAACTGGAAGAAAGGGTATCAGCG
ATGGAAGATGAAATGAATGAAATGAAGCGAGAAGGGAAGTCTAGAGAAAAAAGAATAAAA
AGAAATGAGCAAAGCCTCCAAGAAATATGGGACTATGTGAAAAGACCAAATCTACGTCTG
ATTGGTGTACCTGAAAGTGATGGGGAGAATGGAACCAAGTTGGAAAACACTCTGCAGGAT
ATTATCCAGGAGAACTTCCCCAATCTAGCAAGGCAGGTCAACGTTCAGATTCAGGAAATA
CAGAGAACGCCACAAAGATACTCCTCGAGAAGAGCAACTCCAAGACACGTAATTGTCAGA
TTCACCAAAGTTGAAATGAAGGAAAAAATGTTAAGGGCAGCCAGAGAGAAAGGTCGGGTT
ACCCTCAAAGGGAAGCCCATCAGACTAACAGTGGATCTCTCGGCAGAAACCCTACAAGCC
AGAAGAGAGTGGGGGCCAATATTCAACATTCTTAAAGAAAAGAATTTTCAACCCAGAATT
TCATATCCAGCCAAACTAAGCTTCATAAGTGAAGGAGGAATAAAATACTTTACAGACAAG
CAAATACTGAGCGATACTGTCACCACCAGGCCTGCCTTACAAGAGCTCCTGAAGGAAGCA
CTAAACATGGAAAGGAACAACCGGTACCAGCCACTGCAAAATCATGCCAAAATG
>a_L1PA2::chr13:19847135-19853152(+)
ATGAGGAAAAAACAGAACAGAAAA-CTGGAAACTCTAAAAAGCAGAGCGCCTCTCCTCCT
CCAAAGGAACGCAGTTCCTCACCAGCAACGGAACAAAGCTGGATGGAGAATGACTTTGAC
GAGCTGAGAGAAGAAGGCTTCAGACGATCAAATTACACTGAGCTATGGGAGGACATTCAA
ACCAAAGGCAAAGAAGTTGAAAACTTTGAAAAAAATTTAGAAGAAGGTATAACTAGAATA
ACCAATACAGAGAAGTGCTTAAAGGAGCTGATGGAGCTGAAAACCAAGGCTCGAGAACTA
CGTGAAGAATGCAGAAGCCTCAGGAGCTGATGCGATCAACTGGAAGAAAGGGTATCAGCA
ATGGAAGATGAAATGAATGAAATGAAGCGAGAAGGGAAGTTGAGAGAAAAAAGAA-AAAA
AGAAATGAGCAAAGCCTCCCGGAAATATGGGACTACGTGAAAAGACCAAATCTACGTCTC
ATTGGTGTGCCTGAAAGTGATGGGGAGAATGGAACCAAGTTGGAAAACACTCTGCAGGAT
ATTATCCAGGAGAACTTCCCCAATCTAGCAAGGCAGGCCAACGTTCAGATTCAGGAAATA
CAGAGAACGCCACAAAGATATTCCTCGAGAAGAGCAACTCCAAGACACATAATTGTCAGA
TTCACCAAAGTTGAAATGAAGGAAAAAATGTTAAGGGCAGCCAGAGAGAAAGGTCGGGTT
ACCCTCAAAGGGAAGCCCATCAGACTAACAGCGGATCTCTCGGCAGAAACCCTACAAGCC
AGAAGAGAGTGGGGGCCAATATTCAACATTCTTAAAGAAAAGAATTTTCAACCCAGAATT
TCATATCCAGCCAAACTAAGCTTCATAAGTGAAGGAGAAATAAAATACTTTACAGACAAG
CAAATGCTGAGAGATTTTGTCACCACCAGGCCTGCCCTAAAAGAGGTCCTGAAGGAAGCG
CTAAACATGGAAAGGAACAACCGGTACCAGCGACTGCAAAATCATGGCAAAATG
>a_L1PA2::chr13:89740139-89746172(+)
ATGGGGAAAAAACAGAACAGAAAAACTGGAAACTCTAAAAAGCAGAGGGCCTCTCCTCCT
CCAAAGGAATGCAGTTCCTCACCAGCAACGGAACAAAGCTGGATGGAGAATGACTTTGAC
GAGCTGAGAGAAGAAGGCTTCAGATGATCAAATTACTCTGAGCTACGGGAGGACATTCAA
ACCAAAGGCAAAGAAGTTGAAAACTTTGAAAAAAATTTAGAAGAATATATAACTAGAATA
ACCAATACAGAGAAGTGCTTAAAGGAGCTGATGGAGCTGAAAACCAAGGCTCGAGAACTA
CATGAAGAATGCAGAAGCCTCAGGAGCGGATGCGATCAACTGGAAGAAAGGGTATCAGCA
ATGGAAGATGAAATGAATGAAATGAAGCGAGAAGGGAAGTTTAGAGAAAAAAGAATAAAA
AGAAATAAGCAAAGCCTCCAAGAAATATGGGACTATGTGAAAAGACCAAATCTACGTCTG
ATTGGTGTACCTGAAAGTGATGGAGAGAATGGAACCAAGTTGGAAAACACTCTGAAGGAT
ATTATCCAGGAGAACTTCCCCAATCTAGCAAGGCAGGCCAACGTTCAGATTCAGGAAATA
CAGAGAACGCCACAAAGATACTCCTCGAGAAGAGCAACTCCAAGACACATAATTGTCAGA
TTCACCAAAGTTGAAATGAAGGAAAAAATGTTAAGGACAGCCAGAGAGAAAGGTCGGGTT
ACCCTCAAAGGGAAGCCCATCAGACTAACAGCGGATCTCTCAGCAGAAACCCTACAAGCA
AGAAGAGAGTGGGGGCCAATATTCAACATTCTTAAAGAAAAGAATTTTCAACCCAGAATT
TCATATCCAGCCAAACTAAGCTTCATAAGCGAAGGAGAAATAAAATACTTTACAGACAAG
CAAATGCTGAGAGATTTTGTCACCACCAGGCCTGCCCTAAAAGAGCTCCTGAAGGAAGTG
CTAAACATGGAAAGGAACAACTGGTACCAGCCGCTGCAAAATCATGCCAAAATG
>a_L1PA2::chrX:99389935-99395962(+)
GTGGGGAAAAAACAGAACAGAAAAACTGGAAACTCTAAAAAGCAGAGCGCCTCTCCTCCT
CCAAAGGAACGCAGTTCCTCACCAGCAACGGAACAAAGCTGGATGGAGAATGACTTGGAC
GAGCTGAGAGAAGAAGGCTTCAGACGATCAAACTACTCTGAGCTACGGGAGGACATTCAA
ACCAAAGGCAAAGAAGTTGAAAACTTCGAAAGAAATTTAGAAGAATGTATAACTAGAATA
ACCAATACAGAGAAGTGCTTAAAGGAGTTGATGGAGCTGAAAACCAAGGCTCGAGAACTA
CGTGAAGAATGTAGAAGCCTCAGGAGCCGATGCGATCAACTGGAAGAAAGGGTATCAGCA
ATGGAAGATGAAATGAATGAAATGAAGTGAGAAGGGAAGTTTAGAGAAAAAAGAATAAAA
AGAAATGAGCAAAGCCTCCAAGAAATATGGGACTATGTGAAAAGACCAAATCTACGTCTG
ATTGGTGTACCTGAAAGTGATGGGGAGAATGGAACCAAGTTGGAAAACACTCTGCAGGAT
ATTACCCAGGAGAACTTCCCCAATCTAGCAAGGCAGGCCAACATTCAGATTCAGGAAATA
CAGAGAACGCCACAAAGATACTCCTCGAGAAGAGCAACTCCAAGACACATAATTGTCAGA
TTCACCAAAGTTGAAATGAAAGAAAAAATGTTAAGGGCAGCCAGAGAGAAAGGTCGGGTT
ACCCTCAAAGGGAAGCCCATCAGACTAACAGCGGATCTCTCGGCAGAAACCCTACAAGCC
AGAAGAGAGTGGGGGCCAATATTCAACATTCTTAAAGAAAAGAATTTTCAACCCAGAATT
TCATATCCAGCCAAACTAAGCTTCATAAGTGAAGGAGAAATAAAATACTTTACAGACAAG
TAAATGCTGAGAGATTTTGTCACCACCAGGCCTGCCCTAAAAGAGCTCCTGAAGGAAGCA
CTAAACATGGAAAGGAACAACCGGTACCAGCCACTGCAAAATCATGCCAAATTG
>a_L1PA2::chr4:121171890-121177203(-)
ATGGGGAAAAAACAGAACAGAAAAACTGGAAACTCTAAAAAGCAGAGCACGTCTCCTCCT
CCAAAGGAACACAGTTCCTCACCAGCAATGGAACAAAGCTGGATGGAGAATGACTTTGAA
GAGCTGGGAGAAAAAGGCTTCAGACGATCAAATTACTCTGAGCTACGGGAGGACATTCAA
ACCAAAGGCAAAGAAGTTGAAAACTTTGAAAAAAATTTAGAAGAATGTATAACTAGAATA
ACCAATACACAGAAGTGCTTAAAGGAGCTGATGGAGCTGAAAACCAAGGCTCGAGAACTA
CATGAAGAATGCAGAAGCCTCAGGAGCCGATGCCATCAACTGGAAGAAAGGGTATCAGCA
ATGGAAGATGAAATGAATGAAATGAAGCGAGAAGGGAAGTTTAGAGAAAAAAGAATAAAA
AGAAATGAGCAAAGCCTCCAAGAAATATGGGACTATGTGAAAAGACCAAATCTACGTCTG
ATTGGTGTACCTGAAAGTGATGTGGAGAATGGAACCAAGTTGGAAAACACTCTGCAGGAT
ATTATCCAGGAGAACTTCCCCAATCTAGCAAGGCAGGCCAACGTTCAGATTCAGGAAATA
CAGAGAACGCCACAAAGATACTCCTCGAGAAGAGCAACTCCAAGACACATAATTGTCAGA
TTCACCAAAGTTGAAATGAAGGAAAAAATGTTAAGGGCAGCCAGAGAGAAAGGTTGGGTT
ACCCTCAAAGGGAAGCCCATCAGACTGACAGCGGATCTCTCGGCAGAAACCCTACAAGCC
AGAAGAGAGTGGGGGCCAATATTCAACATTCTTAAAGAAAAGAATTTTCAACCCAGAATT
TCATATCCAGCCAAACTAAGCGTCATAAGTGAAGGAGAAATAAAATACTTTACAGACAAG
CAAATGCTGAGAGATTTTGTCACCACCAGGCCTGCCCTAAAAGAGCTCCTGAAGGAAGCG
CTAAACATGGAAAGGAACAACCGGTACCAACAGCTGCAAAGTCATGCCAAAATG
>a_L1PA2::chrX:114065260-114071295(-)
ATGGGGAAAAAACAGAACAGAAAAACTGGAAACTCTAAAAAGCAGAGCGCCTCTCCTCCT
CAAAAGGAACGCAGTTCCTCACCAGCAATGGAACAAAGCTGGATAGAGAATGACTTTGAT
GAGCTGAGAGAAGAAGGCTTCAGACGATCAAATTACTCTGAGCTACGGGAGGACATTCAG
ACCAAAGGCAAACAAGTTGAAAACTTTGAAAAAAATTTAGAAGAATGTATAACTAGAATA
ACCAATACAGGGAAGTGCTTAAAGGAGCTGATGGAACTGAAAACCAAGGCTCGAGAACTA
CCTGAAGAATGCAGAAGCCTCAGGAGCCGATGCGATCAACTGGAAGAAAGGGTATCAGCA
ATGGAAGATGAAATGAATGAAATGAAGTGAGAAGGGAAGTTTAGAGAAAAAAGAATAAAA
GGAAACCAAAAAAGCCTCCAAGAAATATGGGACTATGTGAAAAGACCAAATCTAGGTCTG
ATTGGTGTACCTGAAAGTGATGGGGAGAATGGAACCAAGTTGGAAAACACTCTGCAGGAT
ATTATCCAGGAGAACTTCCCCAATCTAGCAAGGCAGGCCAACGTTCAGATTCAGGAAATA
CAGAGAATGCCACAAAGATACTCCTCGAGAAGAGCAACTCCAAGACACATAATTGTCAGA
TTCACCAAAGTTGAAATGAAGGAAAAAATGTTAAGGGCAGCCAGAGAGAAAGGTCGGGTT
ATCCTCAAAGGGAAGCCCATCAGACTAACAGCGGATCTCTCGGCAGAAACCCTACAAGCC
AGAAGAGAGTGAGGGCCAATATTCAACATTCTTAAAGAAAAGAATTTTCAACCCAGAATT
TCATATCCAGCCAAATTAAGCTTCATAAGTGAAGGAGAAATAAAATACTTTACAGACAAG
CAAATGCTGAGAGATTTTGTCACCACCAGTCCTGCCCTAAAAGAGCTCCTGAAGGAAGCG
CTAAACATGGAAAGGAACAACTGGTACCAGCCGCTGCAAAATCATGCCAAAATG
>a_L1PA2::chr4:76367746-76373762(-)
ATGGGGAAAAAACAGAACAGAAAAACTGGAAACTCTAAAAAGCAGAGTGCCTCTCCTCCT
CCAAAGGAACGCAGTTCCTCACCAGCAACGGAACAAAGCTGGATGGAGAATGACTTTGAC
GAGCTGAGAGGAGAAGGCTTCAGACGATCAAATTACTCTGAGCTACGGGAGGACATTCAA
ACCAAAGGCAAAGAAGTTGAAAACTTCGAAAAAAATTTGGAAGAATGTATAACTAGAATA
ACCAATACAGAGAAGTGCTTAAAGGAGCTGATGGAGCTGAAAACCAAGGCTCGAGAATTA
CGTGAAGAATGCAGAAGCCTCAGGAGCTGATGAAATCAACTGGAAGAAAGGATATCAGCA
ATGGAAGATGAAATGAATGAAATGAAGCAAGAAGGGAAGTTTAGAGAAAAAAGAATAAAA
AGAAATGAGCAAAGCCTCCAAGAAATATGGGACTATGTGAAAAGACCAAATCTACGTCTG
ATTGGTGTACCTGAAAGTGATGGGGAGAATGGAACCAAGTTGGAAAACACTCTGCAGGAT
ATTATCCAGGAGAACCTCCCCAATCTAGCAAGGCAGGCCAATGTTCTGATTCAGGAAATA
CAGTGAACACCACAAAGATACTCCTCGAGAAGAGCAACTCCAAGACACATAATTGTCAGA
TTCACCAAAGTTGAAATGAAGGAAAAAATGTTAAGGGCAGCCAGAGAGAAAGGTCGGGTT
ACCCTCAAAGGGAAGCCCATCAGACTAACAGCAGATCTCTCGGCAGAAACCCTACAAGCC
AGAAGAGAGTGGGGGCCAATATTCAACATTCTTAAAGAAAAGAATTTTCAACCCAGAATT
TCATATCCAGCCAAACTAAGCTTCATAAGTGAAGGTGAAATAAAATCCTTTACAGACAAG
CAAATGCTGAGAGATTTTGTCACCACCAGGCCTGCCCTACAAGAGCTCCTGAAGGAAGCA
CTAAATATGGAAAGGAACAACCAGTACCAGCTGCTGCAAAATCATGCCAAAATG
>a_L1PA2::chr12:21547943-21553973(+)
ATGGGGAAAAAACAGAACAGAAAAACTGGAAACTCTAAAAAGCAGAGCGCCTCTCCTCCT
CCAAAGGAACGCAGTTCCTCACCAGCAACGGAACAAAGCTGGATGGAGAATGACTTTGAC
GAGCTGAGAGAAGAAGGCTTCAGACGATCAAATTACTCTGAGCTACGGGAGGACATTCAA
ACCAAAGGCAAAGAAGTTGAAAACTCTG-AAAAAATTTAGAAGAATGTATAACTAGAATA
ACCAATACAGAGAAGTGCTTAAAGGAGCTGATGGAGCTGAAAACCAAGGCTCGAGAACTA
CGTGAAGAATGCAGAAGCCTCAGGAGCCGATGCGATCAACTGGAAGAAACGGTATCAGCG
ATGGAAGATGAAATGAATGAAATGAAGTGAGAAGGGAAGTTTAGAGAAAAAAGAATAAAA
AGAAATGAGCAAAGCCTCCAAGAAATATGGGACTATGTGAAAAGACCAAATCTACGTCTG
ATTGGTGTACCTGAAAGTGATGGGGAGAATGGAACCAAGTTGGAAAACACTCTGCAGGAT
ATTATCCAGGACAACTTCCCCAGTCTAGCAAGGCAGGCCAACGTTCAGATTCAGGAAATA
CAGAGAACGCCACAAAGATACTCCTCGAGAAGAGCAACTCCAAGACACATAATTGTCAGA
TTCACCAAAGGTGAAATGAAGGAAAAAATGTTAAGGGCAGCCAGAGAGAAAGGTCGGGTT
ACCCTCAAAGGGAAGCCCATCAGACTAAAAGTGGATCTCTCAGCAGAAACCCTACAAGCC
AGAAGAGAGTGGGGGCTAATATTCAAATTTCTTAAAGAAAAGAATTTTCAACCCAGAATT
TCATATCCAGCCAAACTAAGCTTCATAAGTGAAGGAGAAATAAAATACTTTACAGACAAA
CAAATGCTGAGAGATTTTGTCACCACCAGGCCTGCCTTACAAGAGCTCCTGAAGGAAGCA
CTAAACATGGAAAGGAACGACTGGTACCAGCTGCTGCAAAATCATGGCAAAATG
>a_L1PA2::chr7:119226763-119232790(+)
ATGGGGAAAAAACAGAACAGAAAAACTGGAAACTCTAAAAAGCAGAGCGCCTCTCCTCCT
CCAAAGGAACGCAGTTCCTCACCAGCAACGGAACAAAGCTGGATGGAGAATGACTTTGGC
GAGCTGAGAGAAGAAGGCTTCAGACGATCCAATTACTCTGAGCTACAGGAGGACATTCAA
ACCAAAGGCAAAGAAGTTGAAAACTTCGAAAAAAATTTAGAAGAATGTATAACTAGAATA
ACCAATACAGAGAAGTGCTTAAAGGAGCTGATGGAGCTGAAAACCAAGGCTCGAGAACTA
CGTGAAGAATGCAGAAGCCTCAGGAGCCGATGCGATCAACTGGAAGAAAGGGTATCAGCG
ATGGAAGATGAAATGAATGAAATGAAGCGAGAAGGGAAGTTTAGAGAAAAAAGAATAAAA
AGAAATGAGCAAAGCCTCCAAGAAATATGGGACTATGCGAAAAGACCAAATCTGCATCTG
ATTGGTGTACGTGAAAGTGATGGGGAGAATGGAACCAAGTTGGAAAACACTCTGCAGGAT
ATTATGCAGGAGAACTTCCCCAATCTAGCAAGGCAGGCCAACGTTCAGATTCAGGAAATA
CAGAGAACGCCACAAAGATATTCCTCGAGAAGAGCAACTCCAAGACACATAATTGTCAGA
TTCACCAAAATTGAAATGAAGGAAAAAATGTTAAGGGAAGCCAGAGAGAAAGGTCGGGTT
ACCCTCAAAGGGAAGCCCATCAGACTAACAGCGGATCTCTCGGCAGA-ACCCTACAAGCC
AGAAGAGAGTGGGGGCCAATATTCAACATTCTTAAAGAAAAGAATTTGCAACCCAGAATT
TCATATCCAGCCAAACTAAGCTTCATAAGTGAAGGAGAAATAAAATACTTTACAGACAAG
CAAATGCTGAGAGATTTTGTCACCACCAGACCTGCCCTAAAAGAGCTCCTGAAGGAAGCA
CTAAACATGGAAAGGAACAACCGGTACCAACCACTGCAAAATCATGCCGAAATG
>a_L1PA2::chr16:63421981-63428010(+)
ATGGGGAAAAAACAGAATAGAAAAACTGGAAACTCTAAAAAGCAGAGCACCTCTCCTCCT
CCAAAGGAACGCAGTTCCTCACCAGCAACGGAACAAAACTGGATGGAGAATGACTTTGAC
GAGCTGAGAGAAGAAGGCTTCAGACGATCAAATTACTCTGAGCTACGGGAGGACATTGAA
ACCAAAGGCAAAGAAGTTGAAAACTTTGAAAAAAATTTAGAAGAATGTATAACTAGAATA
ACCAATACAGAGAAGTGCTTAAAGGAGCTGATGGAGCTGAAAACCAAGGCTCGAGAACTA
CGTGAAGAATGCAGAAGCCTCAGGAGCCGATGCGATCAACTGGAAGAAAGGGTATCAGCA
ACGGAAGATGAAATGAATGAAATGAAGCGAGAAGGGAAGGTTAGAGAAAAAAGAATAAAA
AGAAATGAGCAAAGCCTCCAAGAAATATGGGACTATGTGAAAAGACCAAATCTACGTCTG
ATTGGTGTACCTGAAAGTGATGGGGAGAATGGAACCAAGTTGGAAAACACTCTGCAGGAT
ATTATCCAGGAGAACGTCCCCAATCTAGCAAGGCAGGCCAACGTTCAGATTCAGGAAATA
CAGAGAACGCCACAAAGATACTCCTTGAGAAGAGCAACTCCAAGACACATAATTGTCAGA
TTCACCAAAGTTGAAATGAAGGAAAAAATGTTAAGGGCAGCCAGAGAGGAAGGTCGGGTT
ACCCTCAAAGGGAAGCCCATCAGACTAACAGTGGATCTCTTGGCAGAAACCCTACAAGCC
AGAAGAGAGTGGGGGCCAATATTCAACATTCTTAAAGAAAAGAATTTTCAACCCAGAATT
TCATATCCAGCCAAACTAAGCTTCACAAGTGAAGGAGAAATAAAATACTTTACAGACAAG
CAAATGCTGAGAGATTTTGTCACCACCAGGCCTGCCTTACAAGAGCTCCTGAAGGAAGCA
CTAAACATGGAAAGGAACAACCGGTACCAGCTGCTGCAAAATCATGCCAAAATG
>a_L1PA2::chr11:60202890-60208914(+)
ATGGGGAAAAAACAGAACAGAAAAACTGGAAACTCTAAAAAGCAGAGTGCCACTCCTCCT
CCAAAGGAATGCAGTTCCTCACCAGCAACGGAACAAAGCTGGATGGAGAATGACTTTGAC
GAGTTGAGAG---GAGGCTTCAGACGATCAAATTACTCTGAGCTATGGGAGGACATTCAA
ACCAAAGGCAAAGAGGTTGAAAACTTTGAAAAAAATTTAGAAGAATGTATAACTAGAATA
ACCAATACAGAGAAGTGCTTAAAGGAGCTGATGGAGCTGAAAACCAAGGCTCGAGAACTA
CGTGAAGAACGCAGAAGCCTCAGGAGTCGATGCGATCAACTGGAAGAAAGGGTATCAGCG
ATGGAAGATGAAATGAATGAAATGAAGCGAGAAGGGAAGTTTAGAGAAAAAAGAATAAAA
AGAAATGAGCAAAGCCTCCAAGAAATATGGGACTATGTGAAAAGACCAACTCTACATCTG
ATTGGTGTACCTAAAAGTGATGGGGAGAATGGAACCAAGTTGGAAAACACTCTGCAGGAT
ATTATCCAGGAGAACTTCCCCAATCTAGCAAGGCAGGCCAACGTTCAGATTCAGGAAATA
CAGAGAACGCCACAAAGATACTCCTCGAGAAAAGCAACTCCAAGACACATAATTGTGAGA
TTCACCAAAGTGGAAATGAAGGAAAAAATGTTAAGGGCAGCCAGAGAGAAAGGTTGGGTA
ACCCTCAAAGGGAAGCTCATCAGACTAACAGTGGATCTCTCGGCAGAAACCCTACAAGCC
AGAAGAGAGTGGGGGCCAATATTCAACATTCTGAAAGAAAAGAATTTTCAACCCAGAATT
TCATATCCAGCCAAACTAAGCTTCATAAGTGAAGGAGAAATAAAATACTTTACAGACAAG
CAAATGCTGAGAGATTTTGTCACCACCAGGCCTGCCTTACAAGAGCTCCTGAAGGAAGCA
CTAAACATGGAAAGGAACAACTGGTACCAGCCGCTGCAAAATCATGCCAAAATG
>a_L1PA2::chr18:7398115-7403450(+)
ATGGGGAAAAAACAGAACAGAAAAACTGGAAACTCTAAAAAGCAGAGTGCCTCTCCTCCT
CCAAAGGAACGCAGTTCCTCACCAACAACGGAACAAAGCTGGACGGAGAAGAACTTTGAC
GAGCTGAGAGAAGAAGGCTTCAGACAATCAAATTACTCTGAGCTGCGGGAGGACATTCAA
ACCAAAGGCAAAGAAGTTGAAAACTTTGAAAAAAATTTAGAAGAATGTATAACTAGAATA
ACCAATACAGAGAAGTCCTTAAAGGAGCTGATGGAGCTGAAAACCAAGGCTCGAGAACTA
CGTAAAGAATGCAGAAGCCTCAGGAGCCGATGCGATCAACTGGAAGAAAGGGTATCAGCA
ATGGAAGATGAAATGAATGAAATGAAGCGAGAAGGGAAGTTTAGAGAAAAAAGAATAAAA
AGAAATGAGCAAAGCCTCCAAGAAATATGGGACTATGTGAAAAGACCAAATCTACGTCTG
ATTGGTGTACCTGAAAGTGACGGGGAGAATGGAACCAAGTTGGAAAACACTCTGCAGGAT
ATTATCCATGAGAACTTCCCCAATCTAACAAGGCAGGCCAACGTTCAGATTCAGGAAATA
CAGAGAATGCCACAAAGATACTGCTCGAGAAGAGTAACTCCAACACACATAATTGTCAGA
TTCACCAAAGTTGAAATGAAGGAAAAAATGTTAAGGGCAGCCAGAGAGAAAGGTCGGGTT
ACCCTCAAAGGGAAGCCCATCAGACTAACAGCGGATCTTTCGGCAGAAACCCTACAAGCC
AGAAGAGAGTGGGGGCCAATATTCAACATTCTTAAAGAAAAGAATTTTCAACCCAGAATT
TCATATCCAGCCAAACTAAGCTTCATAAGTGAAGAAGAAATAAAATACTTTACAGACAAG
CAAATGCTGAGAGATTTTGTCACCACCAGGCCTGCCCTAAAAGAGCTCCTGAAGGAAGCG
CTAAACATGGAAAGGAACAACCAGTACCAGCCGCTGCAAAATCATGCCAAAATG
>a_L1PA2::chr8:102690297-102696321(+)
ATGGGGAAAAAACAGAACAGAAAAACTGGAAACTCTAAAAAGCAGAGCGCCTCTCCTCCT
CCAAAGGAACGCAGTTCCTCACCAGCAACGGAACAAAGCTGGATGGAGAATGACTTTGAC
GAGCTGAGAGAAGAAGGCTTCAGACGATCAAATTACTCTGAGCTACGGGAGGACATTCAA
ACCAAAGGCAAAGAAGTGGAAAACTTTGAAAAAAATTTAGAAGAATGTATAACTAGAATA
ACCAATACAGAGAAGTGCTTAAAGGAGCTGATGGAGCTGAAAACCAAGGCTCGAGAACTA
CGTGAAGAATGCAGAAGCCTCAGGAGCCAATGCAATCAACTGGAAGAAAGGGTATCAGCA
ATGGAAGATGAAATGAATGAAATGAAGCGAGAAGGGAAGTTTAGAGAAAAAAGAATAAAA
AGAAATGAGCAAAGCCTCCAAGAAATATGGGACTATGTGAAAAGACCAAATCTACTTCTG
ATTGGTGTACCTGAAAGTGATGGGGAGAATGGAACCAAGTTGGAAAACACTCTGCAGGAT
ATTATCCAGGAGAACTTCCCCAATCTAGCAAGGCAGGCCAACGTTCAGATTCAGGAAATA
CAGAGAACGTCACAAAGATACTCCTCGAGAAGAGCAACTCCAAGACACATAATTGTCAGA
TTCACCAAAGTTGAAATGAAGGAAAAAATGTTAAGGACAGCCAGAGAACAAGGTCAGGTT
ACCCTCAAAGGGAAGTCCATCAGACTAACAGCTGATCTCTCGGCAGAAACCCTACAAGCC
AGAAGAGAGTGGGGGCCAATATTCAACATTCTTAAAGAAAAGAATTTTCAACCCAGAATT
TCATGTCCAGCCAAACTAAGCTTCATAAGTGAAGGAGAAATAAAATACTTTACAGACAAG
CAAATGCTGAGAGATTTTGTCACCACCAGGCCTGCCCTAAAAGAGCTCCTGAAGGAAGCG
CTAAACATGGAAAGGAACAACCGGTACCAGCCGCTGCAAAATCATGCCAAAATG
>a_L1PA2::chr2:4690558-4696555(+)
ATGGGGAAAAAACAGAACAGAAAAACTGGAAACTCTAAAAAGCAGAGCGCCTCTCCTCCT
CCAAAGGAACGCAGTTCCTCACCAGCAACGGAACAAAGCTGGATGGAGAATGACTTTGAC
GAGCTGAGAGAAGAAGGCTTCAGACGATCAAATTACTCCGAGCTACGGGAGGACATTCAA
ACCAAAGGCAAAGAAGTTGAAAACTTTGAAAAAAATTTAGAAGAATGTATAACTAGAATA
ACCAATACAGAGAAGTGCTTAAAGGAGCTGATGGAGCTGAAAACCAAGGCTCGAGAACTA
CATGAAGAATGCAGAAGCCTCAGGAGCCGATGCGATCAACTGGAAGAAAGGGTATCAGCG
ATGGAAGATGAAATAAATGAAATGAAGTGAGAAGGGAAGTTTAGAGAAAAAAGAATAAAA
AGAAATGAGCAAAGCCTCCAAGAAATATGGGACTATGTGAAAAGACCAAATCTACGTCTG
ATTGGTGTACCTGAAAGTGATGGGGAGAATGGAACCAAGTTGGAAAACACTCTGCAGGAT
ATTATCCAGGAGAACTTCCTCAATCTAGCAAGGCAGGCCAACGTTCAGATTCAGGAAATA
CAGAGAACGCCACAAAGATACTCCTCGAGAAGAGCAACTCCAAGACACATAATTGTCAGA
TTCACCAAAGTTGAAATGAAGGAAAAAATGTTAAGGGCAGCCAGAGAGAAAGGTCGGGTT
ACCCTCAAAGGGAAGCCCATCAGACTAACAGTGGATCTCTTGGCAGAAACCCTACAAGCC
AGAAGAGAGTGGGGGTCAATATTCAACATTCTTAAAGAAAAGAATTTTCAACCCAGAATT
TCATATCCAGCCAAACTAAGCTTCGTAAGTGAAGGAGAAATAAAATACTTTACAGACAAG
CAAATGCTGAGAGATTTTGTCACCATCAGGCCTGCCTTACAAGAGCTCCTGAAGGAAGCA
CTAAACATGGAAAGGAACAACCGGTACCAGCCACTGCAAAATCATGCCAAAATG
>a_L1PA2::chr5:103410063-103416082(-)
ATGGGGAAAAAACAGAACAGAAAAACTGGAAACTCTAAAAAGCAGAGCGCCTCTCCTCCT
CCAAAGGAACGCAGTTCCTCACCAGCAACGGAACAAAGCTGGATGGAGAATGACTTTGAC
GAGCTGAGAGAAGAAGGCTTCAGACAATCAAATTACTCTGAGCTATGGGAGGACATTCAA
ACCAAAGGCAAAGAAGTTGAAAACTTTGAAAAAAATGTAGAAGAATGTATAACTAGAATA
ACCAATACAGAGAAGTGCTTAAAGGAGATGATGGAGCTGAAAACCAAGGCTCGAGAACTA
CGTGAAGAATGCAGAAGCCTCAGGAGCCGATGCGATCAACTGGAAGAAAGGGTATCAGCA
ATGGAAGATGAAATGAATGAAATGAAGTGAGAAGGGAAGTCTAGAGAAAAAAGAATAAAA
AGAAATGAGCAAAGCCTCCAAGAAATATGGGACTATGTGAAAAGACCAAATCTACCTCTG
ATTAGTGTATCTGAAAGTGATGGGGAGAATGGAACCAAGTTGGAAAACATTCTGCAGGAT
ATTATCCAGGAGAACTTCCCCAATCTAGCAAGGCAGGCCAACGTTCAGATTCAGGAAATA
CAGAGAACGCCACAAAGATACTCCTCGAGAAGAGCAACTCCAAGACACATAATTGTCAGA
TTCACCAAAGTTGAAATGAAGGAAAAAATGTTAAGGGCAGCCAGAGAGAAAGGTCGGGTT
ACCCTCAAAGGGAAGCCCATCAGATTAACAGTGGATCTCTCGGCAGAAACCCTACAAGCC
AGAAGAGAGTGGGGGCCAATATTCAACATTCTTAAAGAAAAGAATTTTCAACCCAGAATT
TCATATCCAGCCAAACTAATCTTCATAACTGAAGGAGAATTAAAATACTTTACAGACAAG
CAAATGCTGAGAGATTTTGTCACCACCAGGCCTGCCTTACAAGAGCTCCTGAAGGAAGCA
CTAAACATGGAAAGGAACAACCAGTACCAGCCACTGCAAAATCATGCCAAAATG
>a_L1PA2::chr7:104198097-104204153(-)
ATGGGGAAAAAACAGAACAGAAAAACTGGAAACTCTAAAAAGCAGAGTGCCTCTCCTCCT
CCAAAGGAACGCAGTTCCTCACCAGCAATGGAACAAAGCTGGATGGAGAATGACTTTGAG
GAGCTGAGAGAAGAAGGCTTCAGACGACCAAATTACTCTGAGCTATGGGAGGACATTCAA
ACCAAAGGCAAAGAAGTTGAAAACTT-GAAAAAAATTTAGAAGAATGTATAACTAGAATA
ACCAATACAGAGAAGTGCTTAAAGGAGCTGATGGAGCTGAAAACCAAGGCTCCAGAACTA
CGTGAAGAATGCAGAAGCCTCAGGAGCCGATGCGATCAATTGGAAGAAAGGGTATCAGCG
ATGGAAGATGAAATGAATGAAATGAAGCGAGAAGGGAAGTCTAGAGAAAAAAGAATAAAA
AGAAATGAGCAAAGCCTCCAAGAACTATGGGACTATGTGAAAAGACCAAATCTATGTCTG
ATTGGTGTACCTGAAAGTGATGGGGAGAATGGAACCAAGTTGGAAAACACTCTGCAGGAT
ATTATCCAGGAGAACTTCCCCAATCTAGCAAGGCAGGCCAACGTTCAGATTCAGGAAATA
CAGAGAACGCCACAAAGACACTCCTCGAGAAGAGCAACTCCAAGACACATAATTGTCAGA
TTCACCAAAGTTGAAATGAAGGAAAAAATGTTAAGGGCAGCCAGAGAGAAAGGTCGGGTT
ACCCTCAAAGGGAAGCCCATCAGACTAACAGCGGATCTCTCAGCAGAAACCCTACAAGCC
AGAAGAGAGTGGGGGCCAATAGTCAACATTCTTAAAGAAAAGAATTTTCAACCCAGAATT
TCATATCCAGCCAAACTAAGCTTCTTAAGTGAAGGAGAAATAAAATCCTTTACAGACAAG
CAAATGCTGAGAGATTTTGTCACCACCAGGCCTGCCTTACAAGAGCTCCTGAAGGAAGCA
CTAAACATGGAAAGGAACAACCAGTACCAGCCAATGCAAAATCATGCCAAAATG
>a_L1PA2::chr10:113573565-113579588(+)
ATGGGGAAAAAACAGAACAGAAAAACTGGAAACTCTAAAAAGCAGAGCGCCTCTCCTCCT
CCAAAGGAACGCAGTTCCTCACCAGCAATGGAACAAAGCTGGACGGAGAATGACTTTGAC
GAGCTGAGAGAAGAAGGCTTCAGACGATCAAATTACTCTGAGCTACGGGAGGACATTCAA
ACCAAAGGCAAAGAAGTTGAAAACTTTGAAAAAAATTTAGAAGAATGTATAACTAGAATA
ACCAATACAGAGAAGTGCTTAAAGGAGCTGATGGAGCTGAAAACCAAGGCTCGAGAACTA
CGTGAAGAATGCAGAAGCCTCAGGAGCTGATGCGATCAACTGGAAGAAAGGGTATCAGCG
ATGGAAGATGAAATGAATGAAATGAAGCGAGAAGGGAAGTTTAGAGAAAAAAGAATAAAA
AGAAATGAGCAAAGCCTCCAAGAAATATGGGACTATGTGAAAAGACCAAATCTACGTCTG
ATTGGTGTACCTGAAAGTGATGGGGAGAATGGAACCAAGTTGGAAAACACTCTGCAGGAT
ATTATCCAGGAGAACTTCCCCAATCTAGCAAGGCAGGCCAATGTTCAGATTCAGGAAATA
CAGAGAACGCCACAAAGATACTCCTCGAGAAGAGCAACTCCAAGACACATAATTGTCAGA
TTTACCAAAGTTGAAATGAAGGAAAAAATGTTAAGGGCAGCCAGAGAGAAAGGTCAGGTT
ACCCTCAAAGGGAAGCCCATCAGACTAACAGCAGATCTCTCGGCAGAAACCCTACAAGCC
AGAAGAGAGTGGGGGCCAATATTCAACATTCTTAAAGAAAAGCATTTTCAACCCAGAATT
TCATATCCAGCCAAACTAAGCTTCATAAGTGAAGGAGAAATAAAATACTTTACAGACAAG
CAAATGCTGAGAGATTTTGTTACCACTAGGCCTGCCCTAAAAGAGCTCCTGAAGGAAGTG
CTAAACATGGAAAGGAACAACCGGTACCAGCCGCTGCAAAATCATGCCAAAATG
>a_L1PA2::chr2:158371655-158377685(+)
ATGGGGAAAAAACAGAACAGAAAAACTGGAAACTCTAAAAAGCAGAGCGCCTCTCCTCCT
CCAAAGGAACGCAGTTCCTCACCAGCAACAGAACAAAGCTGGATGGAGAATGATTTTGAC
GAGCTGAGAGAAGAAGGCTTCAGACGATCAAATTACTCTGAGCTACAGGAGGACATTCAA
ACCAAAGGCAAAGAAGTTGAAAACTTTGAAAAAAATTTAGAAGAATGTATAACTAGAATA
ACCAATACAAAGAAGTGCTTAAAGGAGCTGATGGAGCTGAAAACCAAGGCTTGAGAACTA
CGTGAAGAATGCAGAAGCCTCAGGAGCCGATGCAATCAACTGGAAGAAAGGGTATCAGCA
ATGGAAGATGAAATGAATGAAATGAAGCGAGAAGGGAAGGTTAGAGAAAAAAGAATAAAA
AGAAATGAGCAAAGCCTCCAAGAAATATGGGACTATGTGAAAAGACCAAATCTACGTCTG
ATTGGTGTACCTGAAAGTGATGGGGAGAATGGAACCAAGTTGGAAAACACTCTACAGGAT
ATTATCCAGGAGAACTTCCCCAATCTAGCAAGGCAGGCCAACGTTCAGATTCAGGAAATA
CAGAGAACGCCACAAAGATACTCCTCGAGAAGAGCAACTCCAAGACACATAATTGTCAGA
TTCACCAAAGCTGAAATGAAGGAAAAAATGTTAAGGGCAGCCAGAGAGAAAGGTCGGGTT
ACCCTCAAAGGGAAGCCCATCAGACTAACAGCGGATCTCTCGGCAGAAACCCTACAAGCC
AGAAGAGAGTGGGGGCCAATATTCAACATTCTTAAAGAAAGGAATTTTCAACCTAGAATT
TCATATCCAGCCAAACTAAGCTTCATAAGTGAAGGAGAAATAAAATCCTTTACAGACAAG
CAAATGCTGAGAGATTTTGTCACCAGCAGGCCTGCCCTAAAAGAGCTCCTGAAGGAAGCA
CTAAACATGGAAAGGAACAACCGGTACCAGCTGCTGCAAAATCATGCCAAAATG
>a_L1PA2::chr9:103452995-103459025(+)
ATGGGGAAAAAACAGAACAGAAAAACTGGAAACTCTAAACAGCAGAGCGCCTCTCCTCCT
CCAAAGGAACGCAGTTCCTCACCAGCAATGGAACAAAGCTGGATGGAGAATGACTTTGAC
GAGCTGAGAGAAGAAGGCTTCAGACGATCAAATTACTCTGAGCTATGGGAGGACATTCGA
ACCAAAGGCAAAGAAGTTGAAAACTTTGAAAAAAATTTAGAAGAATATATAACTAGAATA
ACCAATACAGAGAAGTGCTTAAAGGAGCTGATGGAGCTGAAAACCAAGGCTTGAGAACTA
CGTGAAGAATGCAGAAGCCTGAGGAGCTGATGCAATCAACTGGAAGAAAGGGTATCAGCA
ATGGAAGATGAAATGAATGAAATGAAGCGAGAAGGGAAGTTTAGAGAAAAAAGAATAAAA
AGAAATGAGCAAAGCCTGCAAGAAATATGGGACTATGTGAAAAGACCAAATCTACGTCTG
ATTGGTGTACCTGAAAGTGATGGGGAGAATGGAACCAAGTTGGAAAACACTCTGCAGGAT
ATTATCCGGGAGAAATTCCCCAATCTAGCAAGGCAGGCCAACGTTCAGATTCAGGAAATA
CAGAGAACGCCACAAAGATACTCCTCGAGAAGAGCAACTCCAAGACACATAATTGTCAGA
TTCACCAAAGTTGAAATGAAGGAAAAAATGTTAAGGGCAGCCAGAGAGAAAGGTCGGGTT
ACCCACAAAGGGAAGCCCATCAGACTAACAGCAGATCTCTTGGCAGAAACCCTACAAGCC
AGAAGAGAGTGGGGGCCAATATTCAACATTCTTAAAGAAAAGAATTTTCAACCCAGAATT
TCATATCCAGCCAAACTAAGCTTCATAAGTGAAGGAGAAATAAAATACTTTACAGACAAG
CAAATGCTGAGAGATTTTGTCACCACCAGGCCTGCCCTAAAAGAGCTCCTGAAGGAAACG
CTAAACATGGAAAGGAACAACCGGTACCAGCCACTGCAAAATCATGCCAAAATG
>a_L1PA2::chr3:170596345-170602373(-)
ATGGGGAAAAAACAGAACAGAAAAAATGGAAACTCTAAAAAGCAGAGCGCCTCTCCTCCT
CCAAAGGAACGTAGTTCCTCACCAGCAACGGAACAAAGCTGGATGGAGAATGACTTTGAC
AAGCTGAGAGAAGAAGGCTTCAGACGATCAAATTACTCTGAGCTACGGGAGGACATTCAA
ACCAAAGGCAAAGAAGTTGAAAACTCTGAAAAAAATTTAGAAGAATGTATAACTAGAATA
ACCAATACAGAGAAGTGCTTAAAGGAGCTGATGGAGCTGAAAACCAAGGCTCGAGAACTA
CATGAAGAATGCAGAAGCCTCAGGAGCCGATGCGATCAACTGGAAGAAAGGGTATCAGCA
ATGGAAGATGAAATGAATGAAATGAAGTGAGAAGGGAAGTTTAGAG-AAAAAAAATAAAA
G-AAATGAGCAAAGCCTCCAAGAAATATGGGACTATGTGAAAAGACCAAATCTATGTCTG
ATTGGTGTACCTGAAAGTGATGGGGAGAATGGAACCAAGTTGGAAAACACTCTGCAGGAT
ATTATCCAGGAGAACTTCCCCAATCTAGCAAGGCAGGCCAACGTTCAGATTCAGGAAATA
CAGAGAACGCCACAAAGCTACTCCTCGAGAAGAGCAACTCCAAGACACATAATTGTCAGA
TTCACCAAAGTTGAAATGAAGGAAAAAATGTTAAGGGCAGCCAGAGAGAAAGGTCAGGTT
ACCCTCAAAGGGAAGCCCATCAGACTAACAGCGGATCTCTCGGCAGAAACCCTACAAGCT
AGAAGAGAGTGGGGGCCAATATTCAACATTCTTAAAGAAAAGACTTTTCAACCCAGAATT
TCATATCCAGACAAACTAAGCTTCATAAGTGAAGGAGAAATAAAATACTTTACAGACAAG
CAAATGCTGAGAGATTTCGTCACCACCAGGCCTGCCTTACAAGAGCTCCTGAAGGAAGCA
CTAAACATGGAAAGGAACAACTGGTACCAGCCGCTGCAAAATCATGCCAAAATG
>a_L1PA2::chr5:89369046-89375053(+)
ATGGGGAAAAAACAGAACAGAAAAACTGGAAACTCTAAAAAGCAGAGCGCCTCTCCTCCT
CCAAAGGAACGCAGTTCCTCACCAGCAACGGAACAAAGCTGGATGGAGAATGACTTTGAC
AAGGTGAGAGAAGAAGGCTTCAGACGATCAAATTACTCTGAACTACAGGAGGACATTCAG
ACCAAAGGCAAAGAAGTTGAAAACTTTGAAAAAAATTTAGAAGAATGTATAACTAGAATA
ACCAATACAGAGAAGTGCTTAAAGGAGCTGATGGAGCTGAAAACCAAGGCTCGAGAACTA
CATGAAGAATGCAGAAGCCTCAGGAGCCTATGTGATCAACTGGAAGAAAGGGTATCAGCA
ATGGAAGATGAAATGAATGAAAAGAAGTGAGAAGGGAAGTTTAGAGAAAAAAGAATAGAA
AGAAATGAGCAAAGCCTCCAAGAAATATGGGACTATGTGAAAAGACCAAATATACGTCTG
ATTGGTGTACCTGAAAGTGATGGGGAGAATGGAACCAAGTTGGAAAACACTCTGCAGGAT
ATTATCCAGGAGAACTTCCCCAATCTAGCAAGGCAGGCCAACTTTCAGATTCAGGAAATA
CAGAGAACACCACAAAGATACTCCTCGAGAAGAGCAACTCCAAGACACATAATTTTCAGA
TTCACCAAAGTAGAAATGAAGGAAAAAATATTAAGGGCAGCCAGAGATAAAGGTCGGGTT
ACCCTCAAAGGGAAGCCCATCAGACTAACAGCTGATCTCTCAGCAGAAACCCTACAAGCC
AGAAGAGAGTGGGGGCCAATATTCAACATTCTTAAAGAACAGAATTTTCGACCCAGAATT
TCATATCCAGCCAAACTAAGCTTCATAAGTGAAGGAGAAATAAAATACTTTACAGACAAG
CAAATGCTGAGAAATTTTGTCACCACCAGGCCTGCCCTAAAAGAGCTCCTGAAGGAAGCG
CTAAACATGGAAAGGAACAACTGGTACCAGCCGCTGCAAAATCATGCCAAAATG
>a_L1PA2::chr6:113547689-113553717(+)
ATAGGGAAAAAACAGAACAGAAAAACTGGAAACTCTAAAAAGCAGAGTGCCTCTCCTCCT
CCAAAGGAACGCAGTTCCTCACCAGCAACGGAACAAAGCTGGATGGAGAATGACTTTGAC
GAGCTGAGAGAAGAAGGCTTCAGACGATCAAATTATTCTAAGCTACGGGAGGACATTCAA
ACCAAAGGCAAAGAAGTTGAAAACTTTGAAAAAAATTTAGAAGAATGTATAACTACAATA
ACCAATACAGAGAAGTGCTTAAAGGAGCTGATGGAGCTGAAAACCAAGGCTCGAGAACTA
CGTGAAGAATGCAGAAGCCTCAGGAGCCGATGCGATCAACTGGAAGAAAGGGTATCAGCA
ATGGAAGATGAAATGAATGAAATGAAGCGAGAAGGGAAGTTTGGAGAAAAAAGAATTAAA
AAAAATGAGCAAAGCCTCCAAGAAATATGGGACTATGTGAAAAGACCAAATCTACGTCTG
ATTGGTGCACCTGAAAGTGATGGGGAGAATGGAACCAAGTTGGAAAACACTCTGCAGGAT
ATTATCCAGGAGAACTTCCCCAATCTAGCAAGGCAGGCCAACGTTCAGATTCAGGAAATA
CAGAGAACGCCACAAAGATACTCTTCGAGAAGAGCAACTCCAAGACACATAATTGTCAGA
TTCACCAAAGTTGAAATGAAAGAAAAAATGTTAAGGGCAGCCAGAGAGAAAGGTCGGGTT
ACCCTCAAAGGGAAGCCCGTCAGACTAACAGCGGATCTCTCGGCAGAAACCCTACAAGCC
AGAAGAGAGTGGGGGCCAATATTCAACATTCTTAAAGAAAAGAATTTTCAACCCAGAATT
TCATATCCAGCCAAACTAAGCTTCATAAGTGAAGGAGAAATAAAATACTTTACAGACAAG
CAAATGCTGAGAGATTTTGTCACCACCAGGCCTGCCTTACAAGAGCTCCTGAAGGAAGCA
CTAAACATGGAAAGGAACAACCGGTACCAGCCGCTGCAAAATCATGCCAAAATG
>a_L1PA2::chr13:82619484-82625515(+)
ATGGGGAAAAAACAGAACAGAAAAACTGGAAACTCTAAAAAGCAGAGTGCCTCTCCTCCT
CCAAAGGAACACAGTTCCTCACCAGCAACGGAACAAAGCTGGATGGAGAATGACTTTGAC
GAGCTGAGAGAAGAAGGCTTCAGACAATCAAATTACTCTGAGCTACGGGAGGACATTCAA
ACCAAAGGCAAAGAAGTTGAAAACTTTGAAAAAAATTTAGAAGAATGTATAACTAGAATA
ACCAATACAGAGAAGTGCTTAAAGGAGCTGATGGAGCTGAAAACCAAGGCTCGAGAACTA
CGTGAAGAATGCAGAAGCCTCAGGAGCCGATGTGATCAACTGGAAGAAAGGGTATCAGCG
ATGGAAGATGAAATGAATGAAATGAAGCGAGAAGGGAAGTCTAGAGAAAAAAGAATAAAA
AGAAATGAGCAAAGCCTCCAAGAAATATGGGACTATGTGAAAAGACCAAATCTACGTCTG
ATTGGTGTACCTGAAAGTGATGGGGAGAATGGAACCAAGTTGGAAAACTCTCTGCAGGAT
ATTATCCAGGAGAACTTCCCCAATCTAGCAAGGCAGGCCAACGTTCAGATTCAGGAAATA
CAGAGAACTCCACAAAGATACTCCTCGAGAAGAGCAACTCCAAGACACATAATTGTCAGA
TTCACCAAAGTTGAAATGAAGGAAAAAATGTTAAGGGCAGCCAGAGAGAAAGGTCGGGTT
ACCCTCAAAGGGAAGCCCATCAGACTAACAGCGGATCTCTCGGCAGAAACCCTACAAGCC
AGAAGAGAGTGGGGGCCAATATTCAACATTCTTAAAGAAAAGAATTTTCAACCCAGAATT
TCATATCCAGCGAAACTAAGCTTCATAAGTGAAGGAGAAATAAAATACTTTACAGACAAG
CAAATGCTGAGAGATTTTGTCACCACCAGGCCTGCCTTACAAGAGCTCCTGAAGGAAGCA
CTAAACATGGAAAGGAACAACCGGTACCAGCCACTGCAAAATCATGCCAAAATG
>a_L1PA2::chr8:121656401-121662427(-)
ATGGGGAAAAAACAGAACAGGAAAACTGGAAACTCTAAAAAGCAGAGCGCCTCTCCTCCT
CCAAGGGAACGCAGTTCCTCACCAGCAGCGGAACAAAGCTGGATGGAGAATGACTTTGAC
GAGCTGAGAGAAGAAGGCTTCAGACGATCAAATTACTCTGAGCTACAGGAGGACATTCAA
ACCAAAGGCAAAGAAGTTGAAAACTTTGAAAAAAATTTAGAAGAATGTATAACTAGAATA
ACCAATACAGAGAAGTGCTTAAAGGAGCTGATGGAGCTGAAAACCAAGGCTCGAGAACTA
CGTGAAGAATGCAGAAGCCTCAGGAGCCGATGCGATCAACTGGAAGAAAGGGTATCAGCG
ATGGAAGATGAAATGAATGAAATGAAGCAAGAAGGGAAGTTTAGAGAAAAAAGAATAAAA
AGAAATGAACAAAGCCTCCAAGAAATATGGGACTATTTGAAAAGACCAAATCTACATCTG
ATTGGTGTACCTGAAAGTGATGGGGAGAATGGAACCAAGTTGGAAAACACTCTGCAAGAT
ATTATCCAGGAGAACTTCCCTAATCTAGCAAGGCAGGCCAACGTTCAGATTCAGGAAATA
CAGACAACGCCACAAAGATACTCCTCGAGAAGAGCAACTCCAAGACACACAATTGTCAGA
TTCACCAAAGTTGAAATGAAGGAAAAAATGTTAAGGGCAGCCAGAGAGAAAGGTCGGGTT
ACCCTCAAAGGGAAGCCCATCAGACTAACAGCAGATGTCTCGGCAGAAACCCTACAAGCC
AGAAGAGAGTGGGGGCCAATATTCAACATTCTTAAAGAAAAGAATTTTCAACCCAGAATT
TCATATCCAGCCAAACTAAGCTTCATAAGTGAAGGAGAAATAAAATACTTTACAAACAAG
CAAATGCTGAGAGATTTTGTCACCACCAGGCCTGCCTTACAAGAGCTCCTGAAGGAAGCA
CTAAACATGGAAAGGAACAACCGGTACCAGCCGCTGCAAAATCATGCCAAAATG
>a_L1PA2::chrX:154528888-154534914(-)
ATGGGGAAAAAACAGAACAGAAAAACTGGAAACTCTAAAAAGCAGAGCGCCTCTCCTCCT
CCAAAGGAACGCAGTTCCTCACCAGCAACAGAACAAAGCTGGATGGAGAATGACTTTGAC
GAGCTGAGAGAAGAAGGCTTCAGATGATCAAATTACTCTGAGCTACGGGAGGACATTCAA
ACCAAAGGCAAAGAAGTTGAAAACTTTGAAAAAAATTTAGAAGAATGTATAACTAGAATA
ACCAATACAGAGAAGTGCTTAAAGGAGCTGATGGAGCTGAAAACCAAGGCTCGAGAACTA
CGTGAAGAATGCAGAAGGCTCAGGAGCCGAAGCGATGAACTGGAAGAAAGGGTATCAGCA
ATGGAAGATGAAATGAATGAAATGAAGCGAGAAGGGAAGTTTACAGAAAAAAGAATAAAA
AGAAATGAGCAAAGCCTCCAAGAAATATGGGACTATGTGAAAAGACCAAATCTACGTCTG
ATTGGTGTACCTGAAAGTGACGGGGAGAATGGAACCAAGTTGGAAAACACTCTGCGGGAT
ATTATCCAGGAGAACTTCCCCAATATAGCAAGGCAGGCCAACGTTCAGATTCAGGAAATA
CAGAGAACGCCACAAAGATACTCCTCGAAAAGAGCAACTCCAAGACACATAATTGTCAGA
TTCACCAAAGTTGAAATGAAGGAAAAAATGTTAAGGGCAGCCAGAGAGAAAGGTCGGGTT
ACCCTCAAAGGGAAGCCCATCAGACTAACAGCGGATCTGTCGGCAGAAACCCTACAAGCC
AGAAGAGAGTGGGGGCCAATATTCAACATTCTTAAAGAAAAGAATTTTCAACCCAGAATT
TCATATCCAGCCAAACTAAGCTTCATGAGTGAAGGAGAAATAAAATACTTTACAGACAAG
CAAATGCTGAGAGATTTTGTCACCACCAGGCCTGCCTTACAAGAGCTCCTGAAGGAAGCA
CTAAACATGGAAAGGAACAACCGGTACCAGCCGCTGCAAAATCATGCCAAAATG
>a_L1PA2::chr18:20109599-20115627(+)
ATGGGGAAAAAACAGAACAGAAAAACTTGAAACTCTAAAAAGCAGAGCGCCTCTCCTCCT
CCAAAGGAACGCAGTTCCTCACCAGCAACGGAACAAAGCTGGATGGAGAATGACTTTGAC
GAGCTGAGAGAAGAAGGCTTCAGACGATCAAATTACTCTGAGCTACGGGAGGACATTCAA
ACCAAAGGCAAAGAAGTTGAAAACTTTGAAAAAAATTTAGAAGAATGTATAACTAGAATA
ACCAATACAGAGAAGTGCTTAAAGGCGCTGATGGAGCTGAAAACCAAGGCTCGAGAACTA
CGTGAAGAATGCAGAAGCCTCAGGAGCCGATGCGATCAACTGGAAGAAAGGGTATCAGCG
ATGGAAGATGAAATGAATGAAATGAAGCGAGAAGGGAAGTCTAGAGAAAAAAGAATAAAA
AGAAATGAGCAAAGCCTCCAAGAAATATGGGACTATGTGAAAAGACCAAATCTACGTCTG
ATTGGTGTACCTGAAAGTGATGCGGAGAATGGAACCAAGTTGGAAAACACTCTGCAGGAT
ATTATCCAGGAGAACTTCCCCAATCTAGCAAGGCAGGCCAACGTTCAGATTCAGGAAATA
CAGAGAACGCCACAAAGATACTCCTCGAGAAGAGCAACTCCGAGACACATAATTGTCAGA
TTCACCAAAGTTGAAATGAAGGAAAAAATGTTAAGGGCAGCCAGAGAGAAAGGTCGGGTT
ACCCTCAAAGGGAAGCCCATGAGACTAACAGCGAATCTCTCGGCAGAAACCCTACAAGCC
AGAAGAGAGTGGGGGCCAATATTCAACACTCTTAAAGAAAAGAATTTTCAACCCAGAATT
TCATATCCAGCCAAACTAAGCTTCATAAGCGAAGGAGAAATAAAATACTTTACAGACAAG
CAAATGCTGAGAGATTTTGTCACCACCAGACCTGCCTTACAAGAGCTCCTGAAGGAAGCA
CGAAACATGGAAAGGAACAACCGGTACCAGCTGCTGCAAAATTATGCCAAAATG
>a_L1PA2::chr8:138570827-138576855(-)
ATGGGGAAAAAACAGAACAGAAAAACTGGAAACTCTAAAAAGCAGAGCGCCTCTCCTCCT
CCAAAGGAACGCAGTTCCTTACCAGCAACGGAACAAAGCTGGATGGAGTATGACTTTGAC
GAGCTGAGAGAAGAAGGCTTCAGACGATCAAATTACTCTGAGCTACGGGAGGACATTCAA
ACCAAAGGCAAAGAAGTTGAAAACTTTGAAAAAAATTTAGAAGAATGTATAACTAGAATA
ACCAATACAGAGAAGTGCTTAAAGGAGCTGATGGAGCTGAAAAGCAAGGCTGGAGAACTA
CATGAAGAATGCAGAAGCCTCAGGAGCCGATGCGATCAACTGGAAGAAAGGGTATCAGCG
ATGGAAGATGAAATGAATGAAATGAAGCAAGAAGGGAAGTTTAGAGAAAAAAGAATAAAA
AGAAATGAGCAAAGCCTCCAAGAAATATGGGACTATGTGAAAAGACCAAATCTACGTCTG
ATTGGTGTACCTGAAAGTGATGGGGAGAATGGCACCAAGTTGGAAAACACTCTGCAGGAT
ATTATCCAGGAGAACTTCCCCAATCTAGCAAGGCAGGCCAACATTCAGATTCAGGAAATA
CAGAGAACGCCACAAAGATACTCCTCGAGAAGAGCAACTCAAAGACACATAATTGTCAGA
TTCACCAAAGTTGAAATGAAGGAAAAAATGTTAAGGGCAGCCAGAGAGAAAGGTCGGGTT
ACCCTCAAAGGGAAGCCCATCAGACTAACAGTGGATCTCTCAGCAGAAACCCTACAAGCC
AGAAGAGAGTGGGGGCCAATATTCAACATTCTTAAAGAAAAGAATTTTCAACCCAGAATT
TCATATCCAGCCAAACTAAACTTCATAAGTGAAGGAGAAATAAAATACTTTACAGACAAG
CAAATGCTGAGAGATTTTGTCACCACCAGGCCTGCCTTACAAGAGCTCCTGAAGGAAGCA
CTAAACATGGAAAGGAACAACCAGTACCAGCCGCTGCAAAATCATGCCAAAATG
>a_L1PA2::chr18:53382715-53388760(-)
ATGGGGAAAAAATAGAACAGAAAAACTGGAAACTCTAAAAAGCAGAGCGCCTCTCCTCCT
CCAAAGGAACGCAGTTCCTCACCAGCAACAGAACAAAGCTGGATGGAGAATGACTTTGAT
GAGTTGAGAGAAGAAGGCTTCAGACGATCAAATTACTCTGAGCTACGGGAGGACATTCAA
ACCAAAGGCAAAGAAGTTGAAAACTTTGAAAAAAATTTAGAAGAATGTATAACTAGAATA
ACCAATACAGAGAAGTGCATAAAGGAGCTGATGGAGCTGAAAACCAAGGCTCGAGAACTA
CGTGAAGAATGCAGAAGCCTCAGGAGCCAATGCGATCAACTGGAAGAAAGGGTATCAGCG
ATGGAAGACGAAATGAATGAAATGAAGCGAGAAGGGAAGTTGAGAGAAAAAAGAATAAAA
AGAAATGAGCAAAGCCTCCAAGAAATATGGGACTATGTGTAAAGACCAAATCTACGTCTG
ATTGGTGTACCTGAAAGTGATGGGGAGAATGGAACCAAGTTGGAAAACACTCTGCAGGAT
ATTATCCAGGAGAACTTCCCCAATCTAGCAAGGCAGGCCAACGTTCAGATTCAGGAAATA
CAGAGAACGCCACAAAGATACTCCTCGAGAAGAGCAACTCCAAGACACATAATTGTCAGA
TTCACCAAAGTTGAAATGAAGGAAAAAATGTTAAGGGCAGCCAGAGAGAAAGGTCGGGTT
ACTCTCAAAGGGAAGCCCATCAGACTAACAGCGGATCTCTCGGCAGAAACCCTACAAGCC
AGAAGAGAGTGGGGGCCAATATTCAACATTCTTAAAGAAAAGAATTTTCAACCCAGAATT
TCATATCCAGCCAAACTAAGCTTCAAAAGTGAAGGAGAAATAAAATCCTTTACAGACAAG
CAAATGCTGAGAGATTTTGTCACCTCCAGGCCTACCTTACAAGAGCTCCTGAAGGAAGCA
CTAAACATGGAAAGGAACAACCAGTACCAGCCGCTGCAAAATCATGCCAAAATG
>a_L1PA2::chr9:28348132-28354160(+)
ATGGGGAAAAAACAGAACAGAAAAACTGGAAACTCTAAAAAGCAGAGCGCCTCTCCTCCT
CCAAAGGAATGCAGTTCCTCACTAGCAACGGAACAAAGCTGGATGGAAAATGACTTTGAC
GAGCTGAGAGAAGAAGGCTTCAGACGATCAAATTATTCTGAGCTACGGGAGGACATTCAA
ACCAAAGGCAAAGAAGTTGAAAACTTTGAAAAAAATTTAGAAGAATGTATAATTAGAATA
ACCAATACAGAGAAGTGCTTAAAGGAGCTGATGGAGCTGAAAACCAAGGCTCGAGAACTA
CGTGAAGAATGCAGAAGCCTCAGGAGCCGATGCGATCAACTGGAAGAAAGGGTATCAGCG
ATGGAAGATGAAATGAATGAAATGAAGCGAGAAGGGAAGTTTAGAGAAAAAAGAATAAAA
AGAAATGAGCAAAGCCTCCAAGAAATATGGGACTATGTGAAAAGACCAAATCTACGTCTG
ATTGGTGTACCTGAAAGTGATGGGGAGAATGGAACCAAGTTGGAAAACACTCTGCAGGAT
ATTATCCAGGAGAACTTCCCCAATCTAGCAAGGCAGGACAACGTTCAGATTCAGGAAATA
CAGAGAACGCCACAAAGATACTCCTCGAGAAGAGCAACTCCAAGACACATAATTGTCAGA
TTCACCAAAGTTGAAATGAAGGAAAAAATGTTAAGGGCAGCCAGAGAGAAAGGTCGGGTT
ACCCTCAAAGGGAAGCCCATCAGACTAACAGCGGATCTCTCGGCAGAAACCCTACAAGCC
AGAAGAGACTGGGGGCCGATATTCAACGTTCTTAAAGAAAAGGATTTTCAACCCAGAATT
TCATATCCAGCCAAACTAAGCTTCATAAGTGAAGGAGAAATAAAATCCTTTACAGACAAG
CAAATGCTGAGAGATTTTGTCACCACCAGGCCTACCTTAAAAGAGCTCCTGAAGGAAGCA
CTAAACATGGAAAGGAACAACCGGTACCAGCCGCTGCAAAATCATGCCAAAATG
>a_L1PA2::chr15:49646430-49652449(+)
ATGGGGAAAAAACAGAACAGAAAAACTGGAAACTCTAAAAAGCAGAGCGCCTCTCCTCCT
CCAAAGGAACGCAGTTCCTCACCAGCAAAGGAACAAAGCTGGATGGAGAATGACTTTGAA
GAGCTCAGAGAAGAAGGCTTCAGACTATCAAATTACTCTGAGCTACGGGAGGACATTCAA
ACCAAAGGCAAAGAAGTTGAAAACTTTGAAAAAAATTTAGCAGTATGTATAACTAGAATA
ACCAATACAGAGAACTGCCTAAAGGAGCTAATGGAGCTGAAAACCAAGGCTCGAGAACTA
CGTGAAGAATGCAGAAGCCTCAGGAGCCGATGCGATCAACTGGAAGAAAGGGTATCAGCG
ATGGAAGATGAAATGAATGAAATGAAGCAAGAAGGGAAGTTTAGAGAAAAAAGAATAAAA
AGAAATGAGCAAAGCCTCCAAGAAATATGGGGCTATGTGAAAAGACCAAATCTACGTCTG
ACTGGTGTACCTGAAAGTGATGGGGAGAATGGAACCAAGTTGGAAAACACTCTGCAGGAT
ATTATCCAGGAGAACTTCCCCAATCTAGCAAGGCAGGCCAACGTTCAGATTCAGGAAATA
CAGAGAACACCACAAAGATACTCCTCGAGAAGAGCAACTCCAAGACACATAATTGTCAGA
TTCACCAAAGTTGAAATGAAGGAAAAAATGTTAAGGGCAGCTAGAGAGAAAGGTCGGGTC
ACCCTCAAAGGGAAGCCCATCAGACTAACAGTGGATCTCTCGGCAGAAACCCTACAAGCC
AGAAGAGAGTGGGGGCCAATATTCAACATTCTTAAAGAAAAGAATTTTCAACCCAGAATT
TCATATCCAGCCAAACTAAGCTTCATAAGTGAAGGAGAAATAAAATACTTTACAGACAAG
CAAATGCTGAGAGATTTTCTCACCAACAGGCCTGCCTTACAAGAGCTCCTGAAGGAAGCA
CTAAACATGGAAAGGAACAACCGGTACCAGCCGCTGTAAAATCATGCCAAAATG
>a_L1PA2::chr8:75778754-75784780(+)
ATGGGGAAAAAACAGAACAGAAAAACTGGAAACTCTAAAAAGCAGAGCGCCTCTCCTCCT
CCAAAGGAACGCAGTTCCTCACCAGCAACGGAACAAAGGTGGATGGAGAATGACTTTGAC
GAGCTGAGAGAAGAAGGCTTCAGACGATCAAATTACTCTGAGCTACGGGAGGACATTGAA
ACCAAAGGCAAAGAAGTTGAAAACTTTGAAAAAAATTTAGAAGAATGTATAACTAGAATA
ACCAATACAGAGAAGTGCTTAAAGGAGCTGATGGAGCTGAAAACCAAGGCTCGAGAACTA
CGTGAAGAATGCAGAAGCCTCAGGAGCCGATGTGAACAACTGGAAGAAAGGGTATCAGCA
ATGGAAGATGAAATGAATGAAATGAAGCGAGAAGGGAAGTTTAGAGAAAAAAGAATAAAA
AGAAATGAGCAAAGCCTCCAAGAAATATGGGACTATGTGAAAAGACCAAATCTACGTCTG
ATTGGTGTACCTGAAAGTGATGGGGAGAATGGAACCAAGTTGGAAAACACTCTGCAGGAT
ATTATCCAGGAGAACTTCTCCAATCTAGCAAGGCAGGCCAACGTTCAGATTCAGGAAATA
CAGAGAATGCCACAAAGATACTCCTCAAGAAGAGCAACTCCAAGACACATAATTGTCAGA
TTCACCAAAGTTGAAATGAAGGAAAAAATGTTAAGGGCAGCCAGAGAGAAAGGTCGGGTT
ACCCTCAAAGGGAAGCCCATCAGACTAACAGCGGATATCTTGGCAGAAACCCTACAAGCC
AGAAGAGAGTGGGGGCCAATATTCAACATTCTTAAAGAAAAGAATTTTCAAGCCAGAATT
TCATATCCAGTCAAACTAAGCTTCACAAGCGAAGGAGAAATAAAATACTTTACAGACAAG
CAAATGCTGAGAGATTTTGTCACCACCAGGCCTGCCCTAAAAGAGCTCCTGAAGGAAGCG
CTAAACATGGAAAGGAACAACCAGTACCAGCCGCTGCAAAATCATGCCAAGATG
>a_L1PA2::chr8:82680451-82686477(+)
ATGGGGAAAAAACAGAACAGAAAAACTGGAAACTCTAAAAAGCAGAGCACCTCTCCTCCT
CCAAAGGAACGCAGTTCCTCACCAGCAATGGAACAAAGCTGGATGGAGAATGACTTTGAC
GAGCTGAGAGAAGAAGGCTTCAGACGATCAAATTACTCTGAGCTACGGGAGGACATTCAA
ACCAAAGGCAAAGAAGTTGAAAACTTTGAAAAAAATTTAGAAGAATGTATAACTAGAATA
ACCAATACAGAGAAGTGCTTAAAGGAGCTGATGGAGCTGAAAACCAAGGCTCGAGAACTA
CGTGAAGAATGCAGAAGCCTCAGGAGCCGAAGCGATCAACTGGAAGAAAGGGTATCAGCG
ATGGAAGATGAAATGAATGAAATGAAGCGAGAAGGGAAGTTTAGAGAAAAAAGAATAAAA
AGAAATGAGCAAAGCCTCCAAGAAATATGAGACTATGTGAAAAGACCAAATCTACGTCTG
ATTGGTGTACCTGAAAGTGATGGGGAGAATGGAACCAAGTTGGAAAACACTCTGCAGGAT
ATTATCCAGGAGAACTTCCCCAATCTAGCAAGGCAGGCCAAGATTCACATTCAGGAAATA
CAGAGAACACCACAAAGATACTCCTCGAGAAGAGCAACTCCAAGACACATAATTGTCAGA
TTCACCAAAGTTGAAATGAAGGAAAAAATGTTAAGGGCAGCCAGAGAGAAAGGTCGGGTT
ACCCACAAAGGGAAGCCCATCAGACTAACAGCGGATCTCTCGGCAGAAACCCTACAAGCC
AGAAGAGAGTGGGGGCCAATATTCAACATTCTTAAAGAAAAGAATTTTCAACCCAGAATT
TCATATCCAGCCAAACTAAGCTTCATAAGCAAAGGAGAAATAAAATACTTTACAGACAAG
CAAATGCTGAGAGATTTTGTCACCACCAGGCCTGCCCTAAAAGAGCTCCTGAAGGAAGCG
CTAAACATGGAAAGGAACAACCGGTACCAGCAGCTGCAAAATCATGCCAAAATG
>a_L1PA2::chr20:21891491-21897519(-)
ATGGGGAAAAAACAGAACAGAAAAACTGGAAACTCTAAAAAGCAGAGCGCCCCTCCTCCT
CCAAAGGAACGCAGTTCCTCACCAGCAACGGAACAAAGCTGGATGGAGAATGACTTTGAC
GAGCTGAGAGAAGAAGGCTTCAGACGATCAAATTACTCTGAGCTACGGGAGGACATTCAA
ACCAAAGGCAAAGAAGCTGAAAACTTTGAAAAAAATTTAGAAGAATGTATAACTAGAATA
ACCAATACAGAGAAGTGCTTAAAGGAGTGGATGGAGCTGAAAGCCAAGGCTCGAGAACTA
CGTGAAGAATGCAGAAGCCTCAGGAGCCGATGCAATCAACTGGAAGAAAGGGTATCAGCA
ATGGAAGATGAAATGAAAGAAATGAAGCGAGAAGGGAAGTCTAGAGAAAAAAGAATAAAA
AGAAATGAGCAAAGCCTCCAAGAAATATTGGACTATGTGAAAAGACCAAATCTACATCTG
ATTGGTGTACCAGAAAGTGATGGGGAGAATGGAACCAAGTTGGAAAACACTCTGCAGGAT
ATTATCCAGGAGAACTTCCCCAATCTAGCAAGGCAGGCCAATGTTCAGATTCAGGAAATA
CAGAGAACGCCACAAAGATACTCCTCGAGAAGAGCAACTCCAAGACACATAATTGTCAGA
TTCACCAAAGTTGAAATGAAGGAAAAAATGTTAAGGGCAGCCAGAGAGAAAGGTCGGGTT
ACCCTCAAAGGGAAGCCCATCAGACTAGCAGCGGATCTCTCGGCAGAAACCCTACAAGCC
AGAAGAGAGTGGGGGCCAATATTCAACATTCTTAAAGAAAAGAATTTTCAACCCAGAATT
TCATATCCAGCCAAACTAAGCTTCATAAGTGAAGGAGAAATAAAATACTTTACAGACAAG
CAAATGCTGAGAGATTTTGTCACCACCAGGCCTGCCTTACAAGAGCTCCTGAAGGAAGCA
CTAAACATGGAAAGGAACAACCGGTACCAGCCACTGCAAAATCATGCCAAAATG
>a_L1PA2::chr11:57761634-57767659(-)
ATGGGGAAAAAAGAGAACAGAAAAACTGGAACCTCTAAAAAGTAGAGCGCCTCCCCTCCT
CCAAAGGAACGCAGTTCCTCACCAGCAATGGAACAAAGCTGGATGGAGAATGACT--GAC
AAGCTGAGAGAAGAAGGCTTCAGATGATCAAATTACTCTGAGCTACGGGAGGACATTCAA
ACCAAAGGCAAAGAAGTTGAAAACTTTGAAAAAAATTTAGAAGAATATATAACTAGAATA
ACCAATACAGAGAAGTGCTTAAAGGAGCTGATGGAGCTGAAAACCAAGGCTCGAGAACTA
CGTGAAGAATGCAGAAGCCTCAGGAGCCAATGCGATCAAGTGGAAGAAAGGGTATCAGCA
ATGGAAGATGAAATGAATGAAATGAAGTGAGAAGGGAAGTTTAGAGAAAAAAGAATAAAA
AGAAATGAGCAAAGCCTCCAAGAAATATGGAACTATGTGAAAAGACCAAATCTACGTCTG
ATTGGTGTACCTGAAAGTGATGGGGAGAATGGAACCAAGTTGGAAAACACCCGGCAGGAT
ATTATCCAGGAGAACTTCCCCAATCTAGCAAGGCAGGCCAATGTTCAGATTCAGGAAATA
CAGAGAACACCACAAAGATACTCCTCGAGAATAGCAACTCCAAGACACATAATTGTCAGA
TTCACCAAAGTTGAAATGAAGGAAAAAATGTTAAGGGCAGCCAGATAGAAAGGTCGGGTT
ACCCTCAAAGGGAAGCCCATCAGACTAACAGCAGATCTCTCGGCAGAAACCCTACAAGCC
AGAAGAGAGTGGGGGCCAATATTCAACATTCTTAAAGAAAAGAATTTTCAAACCAGAATT
TCATATCCAGCCAAACTAAGCTTCATAAGCGAAGGAGAAATAAAATACATTATAGACAAG
CAAATGCTGAGAGATTTTGTCACCACCAGGCCTGCCTTACAAGAGCTCCTGAAGGAAGCG
CTAAACATGGAAAGGAACAACCAGTACCAGCCGCTGCAAAATCATGCCAAAATG
>a_L1PA2::chr11:133510698-133516723(+)
ATGGGGAAAAAACAGAACAGAAAAACTGGAAACTCTAAAAAGCAGAGCACCTCTCCTCCT
CCAAAGGAACGCAGTTCCTCACCAGCAACGGAACAAAGCTGGATGGAGAATGACTTTGAC
GAGCTGAGAGAAGAAGGCCTCAGACGATCAAATTACTCTGAGCTACGGGAGGGCATTCAA
ACCAAAGGCAAAGAAGTTGAAAACTTTGAAAACAATTTAGAAGAATGTATAACTAGAATA
ACCAATACAGAGAAGTGCTCAAAGGAGCTGATGGAGCTGAAAACCAAGGCTCGAGAACTA
CGTGAAGAATGCTGAAGCCTCAGGAGCCGATGCGATCAACTGGAAGAAAGGGTATCAGCA
ATGGAAGATGAAATGAATGAAATGAAGCGAGAAGGGAAGTTTAGAGAAAAAAGAATAAAA
AGAAATGAGCAAAGCCTCCAAGAAATATGGGACTATGTGAAAAGACCAAATCTACGTCTG
ATTGGTGTACCTGAAAGTGACGGGGAGAATGGAACCAAGTTAGAAAACACTCTGCAGGAT
ATTATCCAGGAGAACTTCCCCAATCTAGCAAGGCAGGCCAACGTTCAGATTCAGGAAATA
CAGAGAATGCCACAAAGATACTCCTCGAGAAGAGCAACTCCAAGACACATAATTGTCAGA
TTCACCAAAGTTGAAATGAAGGAAAAAATGTTAAGGGCAGCCAGAGAGAAAGGTCAGGTT
ACCCTCAAAGGGAAGCCCATCAGACTAACAGCGGTTCTCTTGGCAGAAACCCTACAAGCC
AGAAGAGAGTGGGGGCCAATATTCAACATTCTTAAAGAAAAGAATTTTTAACCCAGAATT
TCATATCCAGCCAAACTAAGCTTCATAAGTGAAGGAGAAATAAAATACTTTACAGACAAG
CAAATGCTGAGAGATTTTGTCACCACCAGGCCTGCCCTAAAAGAGCTCCTGAAGGAAGCA
CTAAACATGGAAAGGAACAACCGGTATCAACCGCTGCAAAATCATGCCAAAATG
>a_L1PA2::chr5:102006933-102012964(+)
ATGGGGAAAAAACAGAACAGAAAAACTGGAAACTCTAGAAAGCAGAGCGCCTCTCCTCCT
CCAAAGGAACGCAGTTCCTCACCAGCAACGGAACAAAGCTGGATGGAGAATGACTTTGAC
GAGCTGAGAGAAGAAGGCTTCAGACGATCAAATTACTCTGAGCTACGGGAGGACATTCAA
ACCAAAGGCAAAGAAGTTGAAAACTTTGAAAAAAATTTAGAAGAATGTACAACTAGAATA
ACCAATACAGAGAAGTGCTTAAAGGAGCTGATGGAGCTGAAAACCAAGGCTTGAGAACTA
CGTGAAGAATGCAGAAGCCTCAGGAGCCGATGCGATCAACTGGAAGAAAGGGTATCAGCG
ATGGAAGATGAAATGAATGAAATGAAGAGAGAAGGGAAGTTTAGAGAAAAAAGAATAAAA
G-AAATGAGCAAAGCCTCCAAGAAATATGGGACTATGTGAAAAGACCAAATCTACGTCTG
ATTGGTGTACCTGAAAGTGATGGGGAGAATGGAACCAAGTTGGAAAACACTCTGCAGGAT
ATTATCCAGGAGAACTTCCCCAATCTAGCAAGGCAGGCCAACGTTCAGATTCAGGAAATA
CAGAGAACGCCACAAAGTTACTCCTTGAGAAGAGCAACTCCAAGACACATAATTGTCAGA
TTCACCAAAGTTGAAATGAAGGAAAAAATGTTAAGGGCAGCCAGAGAGAAAGGTCGGGTT
ACCCTCAAAGGGAAGTGCATCAGACTAACAGCGGTTCTCTCGGCAGAAACCCTACAAGCC
AGAAGAGAGTGAGGGCCAATATTCAACATTCTTAAAGACAAGAATTTTCAACCCAGAATT
TCATATCCAGCCAAACTAAGCTTCATAAGCGAAGGAAAAATACAATCCTTTACAGACAAG
CAAATGCTGAGAGATTTTGTCACCACCAGGCCTGCCCTAAAAGAGCTCCTGAAGGAAGCA
CTAAACATGGAAAGGAACAACTGGTACCAGCCACTGCAAAATCATGCCAAAATG
>a_L1PA2::chr18:57696910-57702939(-)
ATGGGGAAAAAACAGAACAGAAAAACTGGAAACTCTAAAAAGCAGAGCACCTCTCCTCCT
CCAAAGGAACGCAGTTCCTCACCAGCAACGGAACAAAGCTGGATGGAGAATGACTTTGAC
GAGCTGAGAGAAGAAGGCTTCAGACGATCAAATTACTCTGAGCTACGGGAGGACATTCAA
ACCAAAGGCAAAGAAGTTGAAAACTTTGAGAAAAATTTAGAAGAATGTATAACTAGAATA
ACCAATATAGAGAAGTGCTTAAAGGAGCTGATGGAGCTGAAAACCAAGGCTCGAGAACTA
CGTGAAGAATGCAGAAGCCTCAGGAGCCGATGCGATCAACTGGAAGAAAGGGTATCAACG
ATGGAAGATGAAATGAATGAAATGAAGCGAGAAGGGAAGTCTAGAGAAAAAAGAATAAAA
AGAAATGAGCAAAGCCTTCAAGAAATATGGGACTATGTGAAAAGACCAAATCTACGTCTG
ATTGGTGTACCTGAAAGTGATGGGGAGAATGGAACCAAGTTGGAAAACACTCTGCAGGAT
ATTATCCAGGAGAACTTCCCCAATCTAGCAAGGCAGGCCAACGTTCAGATTCAGGAAATA
CAGAGAACGCCACAAAGATACTCCTCGAGAAGAGCAACTCCAAGACACATAATTGTCAGA
TTCACCAAAGTTGAAATGAAGGAAAAAATGTTAAGGGCAGCCAGAGAGAAAGGTCGGGTT
ACCCTCAAAGGGAAGCCCATCAGACTAACAGCGGATCTCTCGGCAGAAACCCTACAAGCC
AGAAGAGAGTGGGGGCCAATATTCAACATTCTTAAAGAAAAGAATTTTCAACCCAGAATT
TCATATCCGGCCAAACTAAGCTTCATAAGTGAAGGAGAAATAAAATCCTTTACAGACAAG
CAAATGCTGAGAGATTTTGTCACCACCAGGCCTGCCTTACAAGAGCTCCTGAAGGAAGCA
CTAAACATGGAAAGGAACAACCGGTACCAGCCACTGCAAAATCATGCCAAAATG
>a_L1PA2::chr8:78000647-78006680(+)
ATGGGGAAAAAACAGAACAGAAAAACTGGAAACTCTAAAAAGCAGAGCACCTCCCCTCCT
CCAAAGGAACGCAGTTCCTCACCAGAAACGGAACAAAGCTGGATGGAGAATGACTTTGAC
GAGCTGAGAGAAGAAGGCTTCAGATGATCAAATTACTCTGAGCTACGGGAGGACATTCAA
ACCAAAGGCAAAGAAGTTGAAAACTTTGAAAAAAATTTAGAAGAATGTATAACTAGAATA
ACCAATAAAGAGAAGTGCTTAAAGGAGCTGATGGAGCTGAAAACCAAGGCTCGAGAACTA
CGTGAAGAATGCAGAAGCCTCAGGAGCCAATGTGATCAACTGGAAGAAAGGGTATCAGTG
ATGGAAGATGAAATGAATGAAATGAAGCGAGAAGGGAAGTCTAGAGAAAAAAGAATAAAA
AGAAATGAGCAAAGCCTCCAAGAAATATGGGACTATGTGAAAAGACCAAATCTACGTCTG
ATTGGTGTACCTGAAAGTGATGGGGAGAATGGAACCAAGTTGGAAAACACTCTGCAGGAT
ATTATCCACTAGAACTTCCCCAATCTAGCAAGGCAGGCCAACGTTCAGATTCAGCAAATA
CAGAGAACGCCACAAAGATACTCCTCGAGAAGAGCAACTCCAATACACATAATTGTCAGA
TTCACCAAAGTTGAAATGAAGGAAAAAATGTTAAGGGCAGCCAGAGAGAAAGGTCGGGTT
AGCCTCAAAGGGAAGCCCATCAGACTAACAGTGGATCTCTCGGCAGAAACCCTACAAGCC
AGAAGAGAGTGAGGGCCAATATTCAACATTCTTAAAGAAAAGAATTTTCAACCCAGAATT
TCATATCCAGCCAAACTAAGCTTCATAAGTGAAGGAGAAATAAAATCCTTTATAGACAAG
CAAATGCTGAGAGATTTTGTCACCACCAGGCCTGCCTTACAAGAGCTCCTGAGGGAAGCA
CTAAACATGGGAAGGAACAACCGGTACCAGCCACTGCAAAATCATGCCAAAATG
>a_L1PA2::chrX:66144698-66150716(-)
ATGGGGAAAAAACAGAACAGAAAAACTGGAAACTCTAAAAAGCAGAGCGCCTCTCCTCCT
CCAAAGGAGCACAGTTCCTCACCAGCAACGGAACAAAGCTGGATGGAGAATGATTTTGAC
GAGCTGAGAGAGGAAGGCTTCAGACGATCAAATTACTCTGAGCTACGGGAGGACATTCAA
ACCAAAGGCAAAGAAGTTGAAAATTTTGAAAAAAATTTAGAAGAATATATAACTAGAATA
ACCAATACAGAGAAGTGCTTAAAGGAGCTGATGGAGCTGAAAACCAAGGCTGGAGAACTA
CGTGAAGAATGCAGAAGCCTCAGGAGCCGATGTGATCAACTGGAAGAAAGGGTATCAGCG
ATGGAAGATGAAATGAATGAAATGAAGCGAGAAGGGAAGTTTAGAGAAAAAAGAATAAAA
AGAAATGAGCAAAGCCTCCAAGAAATATGGGACTATGTGAAAAGACCAAATCTACGTCTG
ATTGGTGTACCTGAAAGTGATGGGGAGAATGGAACCAAGTTGGAAAACA--CTGCAGGAT
ATTCCCCAGGAGAACTTCCCCAATCTAGCAAGGCAGGCCAACGTTCAGATTCAGGAAATA
CAGAGAACGCCACAAAGATACTCCTCGAGAAGAGCAACTACAAGACACATAATTGTCAGA
TTCACCAAAGTTGAAATGAAGGAAAACATGTTAAGGGCAGCCAGAGAGAAAGGTCGGGTT
ACCCTCAAAGGGAAGCCCATCAGACTAACAGCGGATCTCTCGGCAGAAACCCTACAAGCC
AGAAGAGAGTGGGGGCCAATATTCAACATTCTTAAAGAAAAGAATTTTCAACCCAGAATT
TCATATCCAGCCAAACTAAGCTTCATAAGTGAAGGAGAAATAAAATACTTTACAGACAAG
CAAATGCTGAGAGATTTTGTCACCACCAGGCCTACCCTAAAAGAACTCCTGAAGGAAGCA
CTAAACATGGAAAGGAACAACCGGTACCAGCCGCTGCAAAATCATGCCAAAATG
>a_L1PA2::chr7:96181507-96187526(-)
ATGGGGAAAAAACAGAGCAGAAAAACTGGAAACTCTAAAAAGCAGAGCGCTTCTCCTCCT
CCAAAGGAACGCAGTTCCTCACCAGCAACGGAACAAAGCTGGATAGAGAATGACTTTGAC
GAGCTGAGAGAAGAAGGCTTCAGACGATCAAATTACTCTGAGCTACGGGAGGACGTTCAA
ACCAAAGGAAAAGAAGTTGAAAACTTTGAAAAAAATGTAGAAGAATGTATAACTAGAATA
ACCAATACAGAGAAGTGCTTAAAGGAGCTGATGGAGCTGAAAACCAAGGCTCGAGAACTA
CGTGAAGAATGCAGAAGCCTCGGGAGCCGATGTGATCAACTGGAAGAAAGGGTATCAGCA
ATGGAAGATGAAATGAATGAAATGAAGCGAGAAGGGAAGTTTAGAGAAAAAAGAATAAAA
AGAAATGAGCAAAGCCTCCAAGAAATATGGGACTATGTGAAAAGACCAAATCTACGTCTG
ATTGGTGTACCTGAAAGTGATGGGGAGAATGGAACCAAGTTGGAAAACACTCTGCAGGAT
ATTATCCAGGAGAACTTCCCCAATCTAGCAAGGCAGGCCAACATTCAGATTCAGGAAATA
CAGAGAACACCACAAAGATACTCCTCGAGAAGAGCGACTCCAAGACACATAATTGTCAGA
TGCACCAAAGTTGAAATGAAGGAAAAAATGTTAAGGGCAGCCAGAGAGAAAGGTCGGGTT
ACCCTCAAAGGGAAGCCCATCAGACTAACAGCGGATTTCTCGGCAGAAACCCTAGAAGAC
AGAAGAGAGTGGGGGCCAATATTCAACATTCTTAAAGAAAAGAATTTTCAACCCAGAATT
TCATATCCAGCCAAACTAAGCTTCATAAGCGAAGGAGAAATAAAATACTTTATAGACAAG
CAAATGCTAAGAAATTTTGTCACCACCAGGCCTGCCTTACAAGAGCTCCTGAAGGAAGCG
CTAAACATGGAAAGGAACAACCGGTACCAGCCGCTGCAAAATCATGCCAAAATG
>a_L1PA2::chrX:18123638-18129028(+)
ATGGGGAAAAAACAGAACAGAAAAACTGGAAACTCTAAAAAGCAGAGCGCCTCTCCTCCT
CCAAAGGAACGCAGTTCCTCATCAGCAACGGAACAAAGCTGGATGGAGAATGACTTCGAC
GAGCTGAGAGAAGAAGGCTTCAGACGATCAAATTACTCCGAGCTACAGGAGGAAATTCAA
ACCAAAGGCAAAGAAGTTGAAAATTTTGAAAAAAATTTAGAAGAATGTATAACTAGAATA
ACCAATACAGAGAAGTGCTTAAAGGAGCTGATGGAGCAGAAAACCAAGGCTCAAGAACTA
CGTGAAGAATGCAGAAGCCTCAGGAGCCGATGCGATCAACTGGAAGAAAGGGTATCAGCA
ATGGAAGATGAAATGAATGAAATGAAGTGAGAAGGGAACTTTAGAGAAAAAAGAATAAAA
AGAAATGAGCAAAGCCTCCAAGAAATATGGGACTATGTGAAAAGACCAAATCTACGTCTG
ATTGGTGTACCTGAAAGTGATGGGGAGAATGGAACCAAGTTGGAAAACACTCTGTAGGAT
ATTATCCAGGAGAACTTCCCCAATCTAGCAAGGCAGGCCAACGTTCAGATTCAGGAAATA
CAGAGAACGCCACAAAGATACTCGTCTAGGAGAGCAACTCCGAGACACATAATTGTCAGA
TTCACCAAAGTTGAAATGAAGGAAAAAATGTTAAGGGCAGCCAGAGAGAAAGGTCGGGTT
ACCCTCAAAGGGAAGCCCATCAGACTAACAGTGGATCTCTCGGCAGAAACCCTACAAGCC
AGAAGAGAGTGGGGGCCAATATTCAACATTCTTAAAGAAAAGAATTTTCAACCCAGAATT
TCATATCCAGCCAAACTAAGCTTCATAAGCGAAGGAGAAATAAAATACTTTACAGACAAG
CAAATGCTGAGAGATTTTGTCACCACCAGGCCTGCCTTACAAGAGCTCCTGAAGGAAGCA
CTAAACATGGAAAGGAACAACCAGTACCAGCCGCTGCAAAATCATGCCAAAATG
>a_L1PA2::chr6:100802579-100808601(+)
ATGGGGAAAAAACAGAACAGAAAAACTGGAAACTCTAAAAAGCAGAGCGCCTCTCCTCCT
CCAAAGGAACGCAGTTCCTCACCAGCAACGGAACAAAGCTGGATGGAGAATGACTTTGAC
GAGCTGAGAGAAGAAGGCTTCAGATGATCAAATTACTCTGAGCTACGGGAGGACATTCAA
ACCAAAGGCAAAGAAGTTGAAAACTTTGAAAAAAATTTAGAAGAATGTATAACTAGAATA
ACCAATACAGAGAAGTGCTTAAAGGAGCTGATGGAGCTGAAAACCAAGGCTCGAGAACTA
CGTGAAGAATGCAGAAGCCTCAGGAGCCAATGCGATCAACTGGAAGAAAGGGTATCAGGG
ATGGAAGATGAAATGAATGAAATGAAGCAAGAAGGGAAGTTTAGAGAAAAAAGAATAAAA
AGAAATGAGCAAAGCCTCCAAGAAATATGGGACTATGTGAAAAGACCAAATCTACGTCTG
ATTGGTGTCCCTGAAAGTGATGGGGAGAATGGAACCAAGTTGGAAAACACTCTGCAGGAT
ATTATCCAGGAGAACTTCCCCAATCTAGCAAGGCAGGCCAACGTTCAGATTCAGGAAATA
CAGAGAACGCCACAAAGATACTCCTCACGAAGAGCAACTCCAAGACACATAATTGTCAGA
TTCACCAAAGTTTAAATGAAGGAAAAAATGTTAAGGGCAGCCAGAGAGAAAGGTCGGGTT
ACCCTCAAAGGAAAGCCCATCAGACTAACAGCGGATCTCTCAGCAGAAACCCTACAAGAC
AGAAGAGAGTGGGGGCCAATATTCAATATTCTTAAAGGAAAGAATTTTCAACCCAGAATT
TCATATCCAGCCAAACTAAGCTTCATAAGTGAAGGAGAAATAAAATACTTTACAGACAAG
CAAATGCTGAGAGATTTTGTCACCACCAGGCCTGCCCTAAAAGAGCTCCTGAAGGAAGCG
CTAAACATGGAAAGGAACAACCGGTACCAGCCGCTGCAAAATCATGCCAAAATG
>a_L1PA2::chr2:195932245-195938267(-)
ATGGGGAAAAAACAGAACAGAAAAACTGGAAACTCTAAAAATCAGAGTGCCTCTCCTCCT
CCAAAGGAACGCACTTCCTCACCAGCAATGGAACAAAGCTGGATGGAGAATGACTTTGAC
GAGCTGAGAGAAGAAGGCTTCAGACGATCAAATTACTCTGAGCTACGGGAGGACATTCAA
ACCAAAGGCAAAGAAGTTGAAAACTTTGAAAAAAATTTAGAAGAATGTATAACTAGAATA
ACCAATAGAGAGAAGTGCTTAAAGGAGCTGATGGAGCTGAAAACCAAGGCTCGAGAACTA
CGTGAAGAATGCAGAAGTCTCAGGAGCCGATGCGATCAACTGGAAGAAAGGGTATCAGCA
ATGGAAGATGAAATGAATGAAATGAAGCGAGAAGGGAAGTTTAGAGAAAAAAGAATAAAA
AGAAATGAGCAAAGCCTCCAAGAAATATGGGACTATGTGAAAAGACCAAATCTACGTCTG
ATTGGTGTACCTGAAAGTGATGGGGAGAATGGAACCAAATTGGAAAACACTGTGCAGGAT
ATTATCCAGGAGAACTTCCCCAATCTAGCAAGGCAGGCCAACGTTCAGATTCAGGAAATA
CAGAGAACGCCACAAAGATACTCCTCGAGAAGAGCAACTCCAAGACACATAATTGTCAGA
TTCACCAAAGTTGAAATGAAGGAAAAAATGTTAAGGGAAGCCAGAGAGAAAGGTCGGGTT
ACCCTCAAAGGGAAGCCCATCAGACTAACAGCAGATCTCTCAGCAGAAATCCTACAAGCC
AGAAGAGAGTGGGGGCCAATATTGAACATTCTTAAAGAAAAGAATTTTCAACCCAGAATT
TCATATCCAGCCAAACTAAGCTTCATAAGTGAAGGAGAAATAAAATACTTTACAGACAAA
CAAATGCTGAGAGATTTTGTCACCACCAGACCTGCCCTAAAAGAGCTCCTGAAGGAAGCG
CTAAACATGGAAAGGAACAACCGGTTCCAGCCACTGCAAAATCATGCCAAAATG
>a_L1PA2::chr15:82090271-82096304(+)
ATGGGGAAAAAACAAAACAGAAGAACTGGAAACTCTAAAAAGCAGAGCGACTCTCCTCCT
CCAAAGGAATGCAGTTCCTCACCAGCAACGGAACAAAGCTGGATGGAGAATGACTTTGAG
GAGCTGAGAGAAGAAGGTTTCAGACGATCAACTTACTCTGAGCTACGGGAGGACATTCAA
ACCAAAGGCAAAGAAGTTGAAAACTTTGAAAAAAATTTAGAAGAATGTATAACTAGAATA
ACCAATACAGAGAAGTGCTTAAAGGAGCTGACGGAGCTGAAAACCAAGGCTCGAGAACTA
CGTGAAGAATGCAGAAGCCTCAGGAGCCGATGCGATCAACTGGAAGAAAGGGTATCAGCA
ATGGAAGATGAAATGAATGAAATGAAGTGAGAAGGGAAGTTTAGAGAAAAAAGAATAAAA
AGAAATGAGCAAAGCCTCCAAGAAATATGGGACTATGTGAAAAGACCAAATCTACGTCTG
ATTGGTGTACCTGAAAGTGATGGGGAGAATGGAACCAAGTTGGAAAACACTCTGCAGGAT
ATTATCCAGGAGAACTTCCCCAATCTAGCAAGGCAGGCCAACGTTCAGATTCAGGAAATA
CAGAGAACGCCACAGAGATACTCCTCGAGAAGAGCAACTCCAAGACACATAATTGTCAGA
TTCACCAAAGTTGAAATGAAGGAAAAAATGTTAAGGGCAGCCAGAGAGAAAGGTCGGGTT
ACCCTCAAAGGGAAGCCCATCAGACTAACAGCGGATCTCTCGGCAGAAACCCTACAAGCC
AGAAGAGAGTGGGGGCCAATATTCAACATTCTTAAAGAAAAGAATTTTCAACCCAGAATT
TCATATCCAGCCAAACTAAGCTTCATAAGTGAAGGAGAAATAAAATCCTTTACAGACAAG
CAAATGCTGAGAGATTTTGTCACCACCAGGCCTGCCTTACAAGAGCTTCTGAAGGAAGCA
CTAAACATGGAAAGGAACAACCGGTACCAGCCGCTGCAAAATCATGCCAAAATG
>a_L1PA2::chr10:110983379-110989393(+)
GTGGGGAAAAAACAGAACAGAAAAACTGGAAACTCTAAAAAGCAGAGCGCCTCTCCTCCT
CCAAAGTAACGCGGTTCCTCACCAGCAACAGAAAAAAGCTGGATGGAGAATGACTTTGAT
GAGCTGAGAGAAGAAGGCTTCAGACGATCAAATTACTCTGAGCTACGGGAGGACATTCAA
ACCAAAGGCAAAGAAGTTGAAAACTTTGAAAAAAATTTAGAAGAATGTATAACTAGAATA
ACCAATACAGAGAAGTGCTTAAAGGAGCTGATGGAGCTGAAAACCAAGGCTCGAGAACTA
CATGAAGAATGCAGAAGCCTCAGGAGCTGATGTGATCAACTGGAAGAAAGGGTATCAGCG
ATGGAAGATGAAATGAATGAAATGAAGTGAGAAGGGAAGTTTAGAGAAAAAAGAATAAAA
AGAAAAGAGCAAAGCCTCCAAGAAATATGGGACTATGTGAAAAGACCAAATCTACGTCTG
ATTGGTGTACCTGAAAGTGATGGGGAGAATGGAACCAAGTTGGAAAACACTCTGCAGGAC
ATTATCCAGGAGAACTTCCCCAATCTAGCAAGGCAGGCCAACGTTCAGATTCAGGAAATA
CAGAGAACGCAACAAAGATACTCCTCGAGAAGAGCAACTCCAAGACACATAATTGTCAGA
TTCACCAAAGTTGAAATGAAGGAAAAAATGTTAAGGGCAGCCAGAGAGAAAGGTCTGGTT
ACCCTCAAAAGGAAGCCCATCAGACTAACAGCGGATCTCTCGGCAGAAACCCTACAAGCC
AGAAGAGAGTGGGGGCCAATATTCAACATTCTTAAAGAAAAGAATTTTCAACCCAGAATT
TCATATCCAGCCAAACTAAGTTTCATAAGTGAAGGAGAAATAAAATACTTTACAGACAAG
CAAATGCTGAGAGATTTTGTCACCACCAGGCCTGCCTTACAAGAGCTACTGAAGGAAGCA
CTAAACATGGAAAGGAACAACCGGTACCAGCTGCTGCAAAATCATGCCAAAATG
>a_L1PA2::chr15:49688180-49694211(+)
ATGGGGAAAAAACAGAACAGAAAAACTGGAAACTCTAAAAAGCAGAGCGCCTCTCCTCCT
TCAAAGGAACGCAGTTCCCCACCAGCAACAGAACAAAGCTGGATGGAGAATGATTTTGAC
GAGCTGAGAGAAGAAGGCTTCAGATGATCAAATTACTCTGAGCTACGGGAGGACATTCAA
ACCAAAGGCAAAGAAGTTGAAAACCTTGAAAAAAATTTAGAAGAATGTATAATTAGAATA
ACGAATACAGAGAAGTGCTTAAAGGAGCTGATGGAGCTGAACACCAAGGCTTGAGAACAA
CGTGAAGAATGCAGAAGCCTCAGGAGCCGACGCGATCAACTAGAAGAAAGGGTATCAGCC
ATGGAAGATGAAATGAATGAAATGAAGCAAGAAGGGAAGTTTAGAGAAAAAAGAATAAAA
GGAAATGAGCAAAGCCTCCAAGAAATATGGGGCTATGTGAAAAGACCAAATCTACGTCTG
ACTGGTGTACCTGAAAGTGATGGGGAGAATGGAACCAAGTTGGAAAACACTCTGCAGGAT
ATTATCCAGGAGAACTTCCCCAATCTAGCAAGGCAGGCCAACGTTCAGATTCAGGAAATA
CAGAGAACACCACAAAGATACTCCTCGAGAAGAGCAACTCCAAGACACATAATTGTCAGA
TTCACCAAAGTTGAAATGAAGGAAAAAATGTTAAGGGCAGCTAGAGAGAAAGGTCGGGTC
ACCCTCAAAGGGAAGTCCATCAGACTAACAGCGGATCTCTTGGCAGAAACCCTACAAGCC
AGAAGAGAGTGGGGGCCAATATTCAAAATT-TTAAAGAAAAGAATTTTCAACCCAGAATT
TCATATCCAGCCAAACTAAGCTTCATAAGTGAAGGAGAAATAAAATACTTTACAGACAAG
CAAATGCTGAGACATTTTGTCACCACCAGGCCTGCCCTAAAAGAGCTTCTGAAGGAAGTG
CTAAACACGGAAAGGAACCACCGGTACCAGCAGCTGCAAAACCATGCCAAAATG
>a_L1PA2::chr15:20516283-20522304(+)
ATGGGGAAAAAACAGAACAGAAAAACTGGAAACTCTAAAAAGCAGAGCACATCTCCTCCT
CCAAAGGGACGCAGTTCCTCACCAGCAACGGAACAAAGCTGGATGGAGAATGACTTTGAC
GAGCTGAGAGAAGAAGGCTTCAGACGATCAAATTACTCTGAGCTACGGGAGGACATTCAA
ACCAAAGGCAAAGAAGTTGAAAACTTTGAAAAAAATTTAGAAGAATGTATAACTAGAATA
ACCAATACAGAGAAGTGCTTAAAGGAACTGATGGAGCTGCAAACCAAGGCTCGAGAACTA
CGAGAAGAATGCAGAAGCCTCAGGAGCCGATGCGATCAACTGGAAGAAAGGGTATCAGCG
ATGGAAGATGAAATGAATGAAATGAAGCGAGAAGGGAAGTTTAGAGAAAAAAGAATAAAA
AGAAATGAGCAAAGCCTCCAGGAAATATGGGACTATGTGAAAAGACCAAATCTACGTCTG
ATTGGTGTACCTGAAAGTGATGGGGAGAATGGAACCAAGTTGGAAAACACTCCGCAGGAT
ATTATCCAGGAGAACTTCCCCAATCTAGCAAGGCAGGCCAACATTCAGATTCAGGAAATA
CAGAGAACGCCACAAAGATACTCCTTGAGAAGAGCAACTTCCAGACACATAATTGTCAGA
TTCACCAAAGTTGAAATGAAGAAAAAAATGTTAAGGGCAGCCAGAGAGAAAGGTCGGGTT
ACCCTCAAAGGGAAGCCCATCAGACTAACAGTGGATCTCTCAGCAGAAACTCTACAAGCC
AGAAGAGAGTGGGGGCCAATATTCAACATTCTTAAAGAAAAGAATTTTCAACCCAGAATT
TCATATCCAGCCAAACTAAGCTTCATAAGTGAAGGAGAAATAAAATACTTTACAGACAAG
CAAATGCTGAGAGATTTTGTCACCACCAGGCCTGCCTTACAAGAGCTCCTGAAGGAAGCA
CTAAACATGGAAAGGAACAACCGGTACCAGTCACTGCAAAATCATGCCAAAATG
>a_L1PA2::chr4:14661920-14667950(-)
ATGGGGAAAAAACAGAACAGAAAAACTGGAAACTCTAAAAAGCAGAGCGCCTCTCCTCCT
CCAAAGGAACGCAGTCCCTCACCAGCAACGGAACAAAGCTGGATGGAGAATGACTTTGAC
GAGCTGAGAGAAGAAGGCTTCAGACGATCAAATTACTCTGAGCTATGGGAGGACATTCAA
ACCAAAGGCAAAGAAGTTGAAAACTTTGAAAAAAATTTAGAAGAATGTATAACTAGAATA
ACCAGTACAGAGAAGTGCTTAAAGGAGCTGATGGAGCTGAAAACCAAAGCTCGAGAATTA
CATGAAGAATGCAGAAGCCTCAGGAGCCGATGCAATCAACTGGAAGAAAGGGTATCAGCA
ATGGAAGATGAAATGAGTGAAATGAAGCAAGAAGGGAAGTTTAGAGAAAAAAGAATAAAC
AGAAATGAGCAAAGCCTCCAAGAAATATGGGACTATGTGAAAAGACCAAATCTACGTCTG
ATTGGTGTACCTGAAAGTGATGGGGAGAATGGAACCAAGTTGGAAAACACTCTGCAGGAT
ATTATCCAGGAGAACTTCCCCAATCTAGCAAGGCAGGGCAACATTCAGATTCAGGAAATA
-AGAGAATGCCACAAAGATACTCCTCGAGAAGAGCAACTCCAAGACACATAATTGTCAGA
TTCACCAAAGTTGAAATGAAGGAAAAAATGTTAAGGGCAGCCAGAGAGAAAGGTCGGGTT
ACCCTCAAAGGGAAGCCCATCAGACTAACAGCGGATCTCTCGGCAGAAACCCTACAAGCC
AGAAGACAGTGGGGGCCAATATTCAACATTCTTAAAGAAAAGAATTTTCAACCCAGAATC
TCATATCCAGCCAAACTAAGCTTCATAAGTGAAGGAGAAATAAAATCCTTTACAGACAAG
CAAATGCTGAGAGATTTTGTCACCACAAGGCCTGCCTTAGAAGAGCTCCTGAAGGAAGCA
TTGAACATGGAAAGGAACAACCGGTACCAGCCGCTGCAAAATCATGCCAAAATG
>a_L1PA2::chr16:59593198-59599223(-)
ATGGGGAAAAAACAGAACAGAAAAACTGGATACTCTAAACAGCAGAGCGCCTCTCCTCCT
CCAAAGGAACGCAGTTCCTCACCAGCAACGGAACAAAGCTGGATGGAGAATGACTTTGAC
GAGCTGAGAGAAGAAGGCTTCAGACGATCAAATTACTCTGAGCTATGGGAAGACATTCAA
ACCAAAGGCAAAGAAGTTGAAAACTTTGAAAAAAATTTAGAAGAATGTATAACTAGAATA
ACCAATACAGAGAAGTGCTTAAAGGAGCTGATGGAGCTGAAAACCAAGGCTCGAGAACTA
CGTGAAGAATGCAGAAGCCTCAGGAGCCGATGCAATCAACTGGAAGAAAGGGTATCAGCA
ATGGAAGATGAAATGAATGAAATGAAGCGAGAAGGGAAGTTTAGAGAAAAAAGAATAAAA
AGAAATGAGCAAAGCCTCCAAGAAATATGGGACTATGTGAAAAGACCAAATCTACGTCTG
ATTGGTGTACCTGAAAGTGATGGGGAGAATGGAACCAAGTTGGAAAACACTCTGCAGGAT
ATTATCCAGGAGAACTTCCCCAATCTAGCAAGGCAGGCCAACGTTCAAATTCAGGAAATA
CAGAGAACGCCACAAAGATACTCCTCGAGAAGAGCAACTCCAAGACACATAATTGTCAGA
TTCACCAAAGTTGAAATGAAGGAAAAAATGTTAAGGGCAGCCAGAGAGAAAGGTCGGGTT
ACCCTCAAAGGGAAGCCCATCAGACTAACAGCGGATCTCTCGGCAGAAACCCTACAAGCC
AGAAGAGAGTGGGGGCCAATATTCAACATTCTTAAAGAAAAGAATTTTCAACCCAGAATT
TCATATCCAGCCAAACTAAGCTTCATAAGTGAAGGAGAAATAAAATACTTTACAGACAAG
CAAATGCTGAGAGATTTTGTCACCACCAGGCCTGCCCTAAAAGAGCTCCTGAAGGAAGTG
CTAAACATGGAAAGGAACAACCGGTACCAGCCGCTGCAAAATCATGCCAAAATG
>a_L1PA2::chr10:10692820-10698847(+)
ATGGGGAAAAAAAAGCACAGAAAAACTGGAAACTCTAAAAAGCAGAGCGCCTCTCCTCCT
CCAAAGGAACGCAGTTCCTCACCAGCAACGGAACAAAGCTGGATGGAGAATGACTTTGAC
GAGCTGAGAGAAGAAGGCTTCAGATGATCAAATTACTCTGAGCTACGGGAGGACATTCAA
ACCAAAGGCAAAGAAGTTGAAAACTTTGAAAAAAATTTAGGAGAATGTATAACTAGAATA
ACCAATACAGAGAAGTGCTTAAAGGAGCTGATGGAGCTGAAAACTAAGGCTCGAGAACTA
CGTGAAGAATGCAGAAGCCTCAGGAGCCGATGCGATCAACTGGAAGAAAGGGTATCAGCG
ATGGAAGATGAAATGAATGAAATGAAGTGAGAAGGGAAGTTTAGAGAAAAAAGAATAAAA
AGAAATGAGCAAAGCCTCCAAGAAATATGGGACTATGTGAAAAGACCAAATCTACATCTG
ATTGGTGTACCTGAAAGTGACGGGGAGAATGGAACCAAGTTGGAAAACACTCTGCAGGAT
ATTATCCAGGAGAACTTCCCCAATCTAGCAAGGCAGGCCAACGTTCAGATTCAGGAAATA
CAGACAACGCCACAAAGATACTCCTCGAGAAGAGCAACTCCAAGACACATAATTGTCAGA
TTCACCAAAGTTGAAATGAAGGAAAAAATGTTAAGGGCAGCCAGAGAGAAAGGTCGGGTT
ACCCTCAAAGGGAAGCCCATCAGACTAACAGCGGATCTCTCGGCAGAAACCCTACAAGCC
AGAAGAGAGTGGGGGCCAATATTCAACATTCTTAAAGAAAAGAATTTTCAACCCAGAATT
TCATATCCAGCCAAACTAAGCTTCATAAGCGAAGGAGAAATAAAATACTTCACAGACAAG
CAAATGCTGAGAGATTTTGTCACCACCAGGCCTGCCCTAAAAGAGCTCCTGAAGGAAGTG
CTAAACATGGAAAGGAACAATCGGTACCAGCCGCTGCAAAATCATGCCAAAATG
>a_L1PA2::chr9:79284954-79290991(+)
ATGGGGAAAAAACAGAACAGAAAAACTGGAAACTCTAAAAAGCAGAGCGCCTCTCCTCCT
CCAAAGGAACACAGCTCCTCACCTGCAACGGAATAAAGCTGGATGGAGAATGACTTTGAC
GAGCTGAGAGAAGAAGGCTTCAGACAATCAAATTACTCTGAGCTACAGGAGGACATCCAA
ACCAAAGGCAAAGAAGTTGAAAACTTTGAAAAAAATTTAGAAGAATGTATAACTGGAATA
ACCAATACAGAGAAGTGCTTAAAGGAGCTGATGGAGCTGAAAACCAAGGCTCGAGAACTA
CGTGAAGAATGCAGAAGCCTCAGGAGCCGATGCGATCAACTGGAAGAAAGGGTATCAGCG
ATGGAAGATGAAATGAATGAAATGAAGCGAGAAGGGAAGTCTAGAGAAAAAAGAATAAAA
AGAAATGAGCAAAGCCTCCAAGAAATATGGGACTATGTGAAAAGACCAAATCTACGTCTG
ATTGGTGTACCTGAAAGTGATGGGGAGAATGGAACCAAGTTGGAAAACACTCTGCAGGAT
ATTATCCAGGAGAATGTCCCCAATCTAGCAAGGCAGGCCAATGTTCAGATTCAGGAAATA
CAGAGAACGCCACAAAGATACTCCTCAAGAAGAGCAACTCCAAGACACATAATTGTCAGA
TTCACCAAAGTTGAAATGAAGG-AAAAATGTTAAGGGAAGCCAGAGAGAAAGGTCGGGTT
ACCATCAAAGGGAAGCCCATCAGACTAACAGCGGATCTCTCGGCAGAAACCCTACAAGCC
AGAAGAGAGTGGGGGCCAATATTCAACATTCTTAAAGAAAAGAATTTTCAACCCAGAATT
TCATATCCAGCCAAACTAAGCTTCATAAGTGAAGGAGAAATAAAATACTTTACAGACAAG
CAAATGCTGAGAGATTTTGTCACCACCAGGCCTGCCTTACAAGAGCTCCTGAAGGAAGCA
CTAAACATGGAAAGGAACAACCAGTAGCAGCCACTGTAAAATCATGCCAAAATG
>a_L1PA2::chr7:86669072-86675084(+)
A-GGGGAAAAAACAGAACAGAACAGCTGGAAACTCTAAAAAGCAGAGCGCCTCTCCTCCT
CCAAAGGAACGCAGTTCCTCACCAGCAACGGAACAAAGCTGGATGGAGAATGACTTTGAC
GAGTTGAGAGAAGAAGGCTTCAGACAATCAAATTACTCTGAGCTACGGGAGGACATTCAA
ACCAAAGGCAAAGAAGTTGAAAACTTTGAAAAAAATTTAGAAGAATGTATAACTAGAATA
ACCAATACAGAGAAGTGCTTAAAGGAGCTGATGGAGCTGAAAACCAAGGCTCAAGAACTA
CGTGAAGAATGGAGAAGCCTCAGGAGCCGATGCGATCAACTGGAAGAAAGGGTATCAGCG
ATGGAAGATGAAATGAATGAAATGAAGGGAGAAGGGAAGTTTAGAGAAAAAAGAATAAAA
AGAAATGAGCAAAGCCTCCAAGAAATATGGGATTATGTGAAAAGACCAAATCTATGTCTG
ATTGGTGTACCTGAAAGGGATGGGCAGAATGGAACCAAGTTGGAAAACACGTTGCAGGAT
GTTATCCAGGAGAACTTCCCCAATCTAGCAAGGCAGGCCAACGTTCAGATTCAGGAAATA
CAGAGAACGCCACAAAGATACTCCTCGAGAAGAGCAACTCCAAGACACATAATTGTCAGA
TTCACCAAAGTTGAAATGAAGGAAAAAATGTTAAGGGCAGCCAGAGAGAAAGGTCTGGTT
ACCCTTAAAGGGAAGCCCATCAGACTAACAGCGGATCTCTCGGCATAAACCCTACGAGCC
AGAAGAGAGTGGGGGCCAATATTCAACATTCTTAAAGAAAAGAATTTTCAACCCAGAATT
TCATATCCAGCCAAACTA--CTTCATAAGCGAAGGAGAAATAAAATACTTTACAGACAAG
CAAATGCTGAGAGATTTTGTAACCACCAGGCCTGCCCTAAAAGAGCTCCTGAAGGAAGCA
CTAAATATGAAAAGGAACAACTGGTACCAGCCGCTGCAAAATCATGCCAAAATG
>a_L1PA2::chr4:189479423-189485441(-)
ATGGGGAAAAAACAGAACAGAAAAACTGGAAACTCTAAAAAGCAGAGCGCCTCTCCTCCT
CCAAAGGAACGCAGTTCGTCACCAGCAATGGAACAAAGCTGGATGGAGAATGACTTTGAC
GAGCTGAGAGAAGAAGGCTTCAGACGATCAAATTACTCTGAGCTACGGGAGGACATTCAA
ACCAAAGGCAAAGAAGTTGAAAACTTTGAAAAAAATTTAGAAGAATGTATAACTAGAATA
ACCAATACAGAGAAGTGCTTAAAGGAGCTGATGGAGCTGAAAACCAAGGCTCGAGAAATA
CGTGAAGAATGCAGAAGCCTCAGAAGCCAATGTGATCAACTGGAAGAAAGGGTATCAGTG
ATGGAAGATGAAATGAATGAAATGAAGTGAGAAGGGAAGTTTAGAG-AAAAAGAATAAAA
AGAAATGAGCAGAGCCTCCAAGAAATATGGGACTATGTGAAGAGACCAAATCTACATCTG
ATTGGTGTACCTGAAAGTGATGGGGAGAATGGAACCAAGTTGGAAAACACTCTGCAGGAT
ATTATCCAGGAGAACTTCCCCAATGTAGAAAGGCAGGCCAACGTTCAGATTCAGGAAATA
CAGAGAATGCCACAAAGATACTCCTTGAGAAGAGCAACTCCAAGACACATAATTGTCAGA
TTCACCAAAGTTGAAATGAAGGAAAAAATGTTAAGGGCAGCCAGAGAGAAAGGTCGGGTT
ACCCTCAAAGGGAAGCCCATCAGACTAACAGCAGATCTCTCGGCAGAAACCCTACAAGCC
AGAAGAGAGTGGGGGCCGATATTCAACATTCTTAAAGAAAAGAATTTTCAACCCAGAATT
TCATATCCAGCCAAACTAAGCTTCATAAGTGAAGGAGAAATAAAAAACTTTACAGACAAG
CAAATGCTGAGAGATTTTGTCACCACCAGGCCTGCCTTACAAGAGCTCCTGAAGGAAGCA
CTAAACATGGAAAGGAACGACCGGTACCAGCCGCTGCAAAATCATGCCAAAATG
>a_L1PA2::chr4:10777017-10783044(-)
ATGGGGAAAAAACAGAACAGAAAAACTGGAAACTCTAAAAAGCAGAGTGCCTCTCCTCCT
CCAAAGGAACGCAGTTCCTCACCAGCAACGAAACAAAGCTGGATGGAGAATGACTTTGAC
GAGCTGAGAGAAGAAGGCTTCAGACGATCAAATTACTCTGAGATACGGGAGGACATTCAA
ACCAAAGGCAAAGAAGTTGAAAATTTTGAAAAAAATTTAGAAGAATGTATAACTAGAATA
ACCAATACAGAGAAGTGCTTAAAGGAGCTGATGGAGCTGAAAACCAAGGCTCGAGAACTA
CGTGAAGAATGCAGAATCCTCAGGAGCCGATGAGATCAACTGGAAGAAAGGGTATCAGCG
ATGGAAGATGAAATGAATGAAATGAAGCGAGAAGGGAAGTCTAGAGAAAAAAGAATAAAA
AGAAATGAGCAAAGCCTCCAAGAAATACGGGACTATGTGAAAAGACCAAATCTACGTCTG
ATTGGTGTACCTGAAAGTGATGGGGAGAATGGAACCAAGTTGGAAAACACTCTGCAGGAT
ATTATCCAGGAGAACTTCCCCAATCTAGCAAGGCAGGCCAACATTCAGATTCAGGAAATA
CAGAGAACACCACAAAGATACTCCTCGAGAAGAGCAACCCCAAGACACATAATTGTCAGA
TTCACCAAAGTTGAAATGAAGGAAAAAATGTTAAGGGCAGCTAGAGAGAAAGGTCGGGTT
ACCCTCAAAGGGAAGCCCATCAGACTAAGAGTGGATCTCTCGGCAGAAACCCTACAAGCC
AGAAGAGAGTGGGGGCCAATATTCAACATTCTTAAAGAAAAGAATTTTCAACCCAGAATT
TCATATCCAGCCAAACTAAGCTTCATAAGTGAAGGAGAAATAAAATACTTTACAGACAAG
CAAACACTGAGAGATTTTGTCACCACCAGGCCTGCCTTACAAGAGCTCCTGAAGGAAGCA
CTAAACATGGAAAGGAACAACCGGTACCAGCTGCTGCAAAATCATGCCAAAATG
>a_L1PA2::chr6:84507461-84513489(-)
ATGGGGAAAAAACAGAACAGAAAAACTGGAAACTCTAAAAAGCAGAGCACCTCTCCTCCT
CCAAAGGAACGCAGTTCCTCACCAGCAACAGAACAAAGCTGGATGGAGAATGACTTTGAC
GAGTTGAGAGAAGAAGGCTTCAGACAATCAAATTACTCTGAGCTACGGGAGGACATTCAA
ACCAAAGGCAAAGAAGTTGAAAACTTTGAAAAAAATTTAGAAGAATGTATAACTAGAATA
ACCAATACAGAGAAGTGCTTAAAGGAGCTGATGGAGCTGAAAACCAAGGCTCGAGAACTA
TGTGAAGAATGCAGAAGCCTCAGGAGCCGATGCGATCAACTGGAAGAAAGGGTATCAGCG
ATGGAAGATGAAATGAATGAAATGAAGCAAGA----AAGTCTAGAGAAAAAAGAATAAAA
AGAAATGAGCAAAGCCTCCAAGAAATATGGGACTATGTGAAAAGACCAAATCTACGTCTG
ATTGGTGTACCTGAAAGTGATGGGGAGAATGGAACCAAGTTGGAAAACACTCTGCAGGAT
ATTATCCAGGAGAACTTCCCCAATCTAGCAAGGCAGGCCAACGTTCAGATTCAGGAAATA
CAGAGAACGCCACAAAGATACTCCTCGAGAAGAGCAACTCCAAGACACAAAATTGTCAGA
TTCACCAAAGTTGAAATGAAGGAAAAAATGTTAAGGGCAGCCAGAGAGAAAGGTCGGGTT
ACCATCAAAGAGAAGCCCATCAGACTAACAGCGGATCTCTCAGCAGAAACCCTACAAGCC
AGAAGAGAGTGGGGGCCAATATTCAACATTCTTAAAGAAAAGAATTTTCAACCCACAATT
TCATATCCAGCCAAACTAAGCTTCATAAGTGAAGGAGAAATAAAATACTTTACAGACAAG
CAAATGCTGAGAGATTTTGTCACCACCAGGCCTGCCTTACAAGAGCTCCTGAAGGAAGCA
CTAAACATGGAAAGGAACAACCGGCACCAGCCACTGCAAAATCATGCCAAAATG
>a_L1PA2::chr11:74588508-74594577(-)
ATGGGGAAAAAACACAACAGAAAAACTGGAAACTCTAAAAAGCAGAGCGCCTCTCCTCCT
CCAAAGGAACGCAGTTCCTCACCAGCAACGGAACAAACCTGGATGGAGAATGACTTTGAC
GAGCTGAGAGAAGAAGGCTTCAGACGATCAAATTACTCTGAGCTACGGGAGGACATTCAA
ACCAAAGTCAAAGAAGTTGAAAACTTTGAAAAAAATTTAGAAGAATGTATAACTAGAATA
ACCAATACAGAGAAGTGCTTAAAGGAGCTGATGGAGCTGAAAACCAAGGCTCGAGAACTA
CGTGAAGAATGCAGAAGCCTCAGGAGCCGATGCAATCAACTGGAAGAAAGGGTATCAGCG
ATGGAAGATGAAATGAATGAAATGAAGCGAGAAGGGAAGTTTAGAGAAAAAAGAATAAAA
AGAAATGAGCAAAGCCTCCAAGAAATATGGGACTATGTGAAAAGACCAAATCTACGTCTG
ATTGGTGTACCTGAAAGTGATGGGGAGAATGGAACCAAGTTGGAAAACACTCTGCAGGAT
ATTATCCAGGAGAACTTCCCCAATCTAGCAAGGCAGGCCAACGTTCAGATTCAGGAAATA
CAGAGAACGCCACAAAGATACTCCTTGAGAAGAGCAACTCCAAGACACATAATTGTCAGA
TTCACCAAAGTTGAAATGAAGGAAAAAATGTTAAGGGCAGCCAGAGAGAAAGGTCAGGTT
ACCCTCAAAGGGAAGCCCATCAGACTAACAGCGGATCTCTCGGCAGAAACCCTACAAGCC
AGAAGAGAGTGGGGGCCAATATTCAACATTCTTAAAGAAAAGAATTTTCAACCCAGAATT
TCATATCCAGCCAAACTAAGCTTCATAAGTGAAGGAGAAATAAAATCCTTTACAGACAAG
CAAATGCTGAGAGATTTTGTCACCACCAGGCCTGCCTTACAAGAGCTCCTGAAGGAAGCA
CTAAACATGGAAAGGAACAACCGGTACCAGCTGCTGCAAAATCATGCCAAAATG
>a_L1PA2::chrX:36483277-36489300(-)
ATGGGGAAAAAACAGAACAGAAAAACTGGAAACTCTAAAAAGCAGAGGGCCTCTCCTCCT
CCAAAGGAACGCAGTTCCTCACCAGCAACGGAACAAAGCTGGATGGAGAATGACTTTGAC
GAGCTGAGAGAAGAAGGCTTCAGACGATCAAATTACTCTGAGCTACGGGAGGACATTCAA
ACCAAAGGCAAAGAAGTTGAAAACTTTGAAAAAAATTTAGAAGAATGTATAACTAGAATA
ACCAATACAGAGAAGTGCTTAAAGGACCTGATGGAGCTGAAAACCAAGGCTCGAGAACTA
CGTGAAGAATGCAGAAGCCTCAGGAGCCAATGCGATCAACTGGAAGAAAGGGTATCAGCG
ATGGAAGATGAAATGAATGAAATGAAGCGAGAAGGGAAGTTTAGAGAAAAAAGAATAAAA
AGAAATGAGCAAAGCCTTCAAGAAATATGGGACTATGTGAAAAGACCAAATCTATGTCTG
ATTGGTGTACCTGAAAGTGATGGGGAGAATGGAACCAAGTTGGAAAACACTCTGCAGGAT
ATTATCCAGGAGAACTTCCCCAATCTAGCAAGGCAGGCCAACGTTCAGATTCAGGAAATA
CAGAGAACGCCACAAAGATACTCCTCGAGAAGAGCAACTCCAAGACACATAATTGTCAGA
TTCACCAAAGTTGAAATGAAGGAAAAAATGTTAAGGGCAGCCAGAGAGAAAGGTCGGGTT
ACCCTCAAAGGGAAGCCCATCAGACTAACAGCAGATCTCTCGGCAGAAACCCTACAAGCC
AGAAGAGAGTGGGGGCCAATATTCAACATTCTTAAAGAAAAGAATTTTCAACCCAGAATT
TCATATCCAGCCAAACTAAGCTTCATAAGTGAAGGAGAAATAAAATACTTTACAGACAAG
CAAATGCTGAGAGATTTTGTCACCACCAGGCCTGCCTTACAAGAGCTCCTGAAGGAAGCA
CTAAACATGGAAAGGAACAACCGGTACCAGCCGCTGCAAAATCATGCCAAAATG
>a_L1PA2::chr3:194808401-194814406(+)
ATGGGGAAAAAACAGAACAGAAAAACTGGAAACTCTAAAAAGCAGAGCACCTCTCCTCCT
CCAAAGGAACGCAGTTCCTCACCAGCAACAGAACAAAGCTGGATGGAGAATGACTTTGAC
GAGCTGAGAGAAGAAGGCTTCAGACGATCAAATTACTCTGAGCTACGGGAGGACATTCAA
ACCAAAGGCAAAGAAGTTGAAAACTTTGAAAAAAATTTAGAAGAATATATAACTAGAATA
ACCAATACAGAGAAGTGCTTAAAGGAGCTGATGGAGCTGAAAACCAAGGCTCGAGAACTA
CGTGAAGAATGCAGAAGCCTCAGGAGCCGATGCAATCAACTGGAAGAAAGGGTATCAGCA
ATGGAAGATGAAATGAATGAAATGAAGCAAGAAGGGAAGTTTAGAGAAAAAACAATAAAA
AGAAATGAGCAAAGCCTCCAGGAAATATGGGACTATGTGAAAAGACCAAATCTACGTCTG
ATTGGTGTACCTGAAAGTGATGGGGAGAATGGAACCAAGTTGGAAAACACTCTGCAGGAT
ATTATCCAGGAGAACTTCCCCAATCTAGCAAGGCAGGCCAACGTTCAGATTCAGGAAATA
CAGAGAACGCCACAAAGATACTCCTCGAGAAGAGCAACTCCAAGACACATAATTGTCAGA
TTTACCAAAGTTGAAATGAAGGAAAAAATGTTAAGGGCAGCCAGAGAGAAAGGTCGGGTT
ACCCACAAAGGGAAGCCCATCAGACTAACAGTGGATCTCTCGGCAGAAACCCTACAAGCC
AGAAGAGAGTGGGGGCCAATATTCAACATTCTTAAAGAAAAGGATTTTCAACGCAGAATT
TCATATCCAGCCAAACTAAGCTTCATAAGTGAAGGAGAAATAAAATACTTTACAGACAAA
CAAATGCTGAGAGATTTTGTCACCACCAGGCCTGCCCTAAAAGAGCTCCTGAAGGAAGCG
CTAAACATGGAAGGGAACAACCGGTACCAGCCGCTGCAAAATCATGCCAAAATG
>a_L1PA2::chrX:17360606-17366635(-)
ATGGGGAAAAAACAGAACAGAAAAACTGGAAACTCTAAAAAGCAAAGCGCCTCTCCTCCT
CCAAAGGAACGCAGTTCCTCACCAGCAACGGAACAAAGCTGGATGGACAATGACTTTGAC
GAGCTGAGAGAAGGAGGCTTCAGACGATCAAATTACTCTGAGCTACGGGAGGACATTCAA
ACCAAAGGCAAAGAAGTTGAAAACTTTGAAAAAAATTTAGAAGAATGTATAACTACAATA
ACCAACACAGAGAAGTGCTTAAAGGAGCTGATGGAGCTGAAAACCAAGGCTCGAGAACTA
CGAGAAGAATGCAGAAGCCTCAGGAGCCGATGCAATCAACTGGAAGAAAGGGTATCAGCA
ATGGAAGATGAAATGAATGAAATGAAGCAAGAAGGGAAGTTTACAGAAAAAAGAATAAAA
AGAAATGAGCAAAGCCTCCAAGAAATATGGGACTATGTGAAAAGACCAAATCTACGTCTG
ATTGGTGTACCTGAAAGTGATGGGGAGAATGGAACCAAGTTGGAAAACACGCTGCAGGAT
ATTATCCAGGAGAACTTCCCCAATCTAGCAAGGCAGGCCAATGTTCAGATTCAGGAAATA
CAGAGAACGCCACAAAGATACTCCTCAAGAAGAGCAACTCCAAGACACATAATTGTCAGA
TTCACCAAAGTTGAAATGAAGGAAAAAATGTTAAGGGCAGCCAGAGAGAAAGGTCGGGTT
ACCCTCAAAGGGAAGCCCATCAGACTAACAGCGGATCTCTCAGCAGAAACCCTACAAGCC
AGAAGAGAGTGGGGGCCAATATTCAACATTCTTAAAGAAAAGAATTTTCAACTCAGAATT
TCATATCCAGCCAAACTAAGCTTCATAAGCGAAGGAGAAATAAAATACTTTACAGACAAG
CAAATGCTGAGAGATTTTGTCACCACCAGGCCTGCCCTAAAAGAGCTCCTGAAGGAAGTG
CTAAATATGGAAAGCAACAACCGGTACCAGCCGCTGCAAAATCATGCCAAAATG
>a_L1PA2::chr4:169363140-169369189(+)
ATGGGGAAAAAACAGAACAGAAAAACTGGAAACTATAAAAAGCAGAGCGCCTCTCCTCCT
CCAAAGGAACGCAGTTCCTCACCAGCAATGGAACAAAGCTGGATGGAGAATGACTTTGAT
GAGCTGAGAGAAGAAGGCTTCAGACGATCAAATTACTCTGAGCTATGGGAGGACATTCAA
ACCAAAGGCAAAGAAGTTGAAAACTTTGAAAAAAATTTAGACGAATGTACAACTAGAATA
ACCAATACAGAGAAGTGCTTAAAGGAGCTGATGGAGCTGAAAACCAAGGCTCAAGAACTA
AGTGAAGAATGCAGAAGCCTCAGGAGCCGATGCGATCAACTGGAAGAAAGGGTATCAGCA
ATGGAAGATGAAATGAATGAAATGAAGCGAGAAGGGAAGTTTAGAGAAAAAAGAATAAAA
AGAAATGAGCAAAGCCTCCAAGATATATGGGACTATGTGAAAAGACCAAATCTACGTCTG
ATTGGTGTACCTGAAAGTGATGGGGAGAATGGAACCAAGTTGGAAAACACTCTGCAGGAT
ATTATCCAGGAGAACTTCTCCAATCTAGCAAGGCAGGCCAACGTTCAGATTCAGGAAATA
TAGAGAACGCCAAAAAGATACTCCTCGAGAAGAGCAACTCCAAGACACATAATTGTCAGA
TTCACCAAAGTTCAAATGAAGGAAAAAATGTTAAGGGCAGCCAGAGAGAAAGGTTGGGTT
ACCCTCAAAGGGAAGCCCATCAGACTAACAGCGGATCTCTCGGCAGAAACCCTACAAGCC
AGAAGAGAGTGGGGGCCAATATTCAACATTCTTAAAGAAAAGAATTTTCAACCCAGAATT
TCATATCCAGCCAAACTAAGCTTCATAAGTGAGGGAGAAATAAAATACTTTACAGACAAG
CAAATGCTGAGAGATTTTGTCACCACCAGGCCTGCCATACAAGAGCTCCTGAAGGAAGCA
CTAAACATGGAAAGGAACAACCGGTACCAGCCGCTGCAAAATCATGCCAAAATG
>a_L1PA2::chr1:58592127-58598157(-)
ATGGGGAAAAAACAGAACAGAAAAACTGGAAACTCTAAAAAGCAGAGCGCCTCTCCTCCT
CCAAAGGAACGCAGTTCCTCACCAGCAATGGAACAAAGCTGGATGGAGAATGACTTTGAC
GAGCTGAGAGAAGAAGGCTTCAGACGATCAAATTACTCTGAGCTATGGGAGGACATTCAA
ACCAAAGGCAATGAAGTTGAAAACTTTGAAAAAAATTTAGAAGAATGTATAACTAGAATA
ACCAATAGAGAGAAGTGCTTAAAGGAGCTGATGGAGCTGAAAACCAAGGCTCGAGAACTA
CGTGAAGAATGCAGAAGCCTCAGGAGCCGATGCGATCAACTGGAAGAAAGGGTATCAGCA
ATGGAAGATGAAATGAATGAAATGAAGCGAGAAGGGAAGTCTAGAGAAAAAAGAATAAAA
AGAAATGAGCAAAGCCTCCAAGAAATATGGGACTATGTGAAAAGACCAAATCTACGTCTG
ATTGGTGTACCTGAAAGTGATGGGGAGAATGGAACCAAGTTGGAAAACACTCTGCAGGAT
ATTATCCAGGAGAACTTCCCCAATCTAGCAAGGCAGGCCAACGTTCAGATTCAGGAAATA
CAGAGAACGCCACAAAGATACTCCTCGAGAAGAGCAACTCCAAGACACATAATTGTCAGA
TTCACCAAAGTGGAAATGAAGGAAAAAATGTTAAGGGCAGCCAGAGAGAAAGGTCGGGTT
ACCCTCAAAGGGAAGCCCATCAGACTAACGGCGGATCTCTCGGCAGAAACCCTATAAGCC
AGAAGAGAGTGGGGGCCAATATTCAACATTCTTAAAGAAAAGAATTTTCAACCCAGAATT
TCATATCCAGCCAAACTAAGCTTCATAAGTGAAGGAGAAATAAAATACTTTACAGACAAG
CAAATGCTGAGAGATTTTGTCACCACCAGGCCTGCCTTACAAGAGCTCCTGAAGGAAGGA
CTAAATATGGAAAGGAACAACCGGTACCAGCCGCTGCAAAATCATGCCAAAATG
>a_L1PA2::chr13:41402955-41408970(+)
ATGGGGAAAAAACAGAACAGAAAAACTGGAAACTCTAAAAAGCAGAGCGCCTCTCCTCCT
CCAAAGGAACGCAGTTCCTCACCAGCAACGGAACAAAGCTGGATGGAGAATGACTTTGAC
GAGCTGAGAGAAGAAGGCTTCAGACGATCAAATTACTCTGAGCTACGGGAGGACATTCAA
ACCAAAGGCAAAGAAGTTGAAAACTTTGAAAAAAATTTAGAAGAATGTATAACTAAAATA
ACCAATACAGAGAAGTGCTTAAAGGAGCTGATGGAGCTGAAAACCAAGGCTCGAGAACTA
CGTGAAGAATGCAGAAGCCTCAGGAGCCGATGCGATCAACTGGAAGAAAGGGTATCAGCG
ATGGAAGATGAAATGAATGAAATGAAGTGGGAAGGAAAGTTTAGGGAAAAAAGAATAAAA
AGAAACAAGCAAAG-CTCCAAGAAATATGGGACTATGTGAAAAGACCAAATCTACGTCTG
ATTGGTGTACCTGAAAGTGATGGGGAGAATGGAACCAAGTTGGAAAACACTCTGCAGAAT
ATTATCCAGGAGAATTTCCCCAATCTAGCAAGGCAGGCCAACGTTCAGATTCAGGAAATA
CAGAGAACGCCACAAAGATACTCCTCGAGAAGAGCAACTCCAAGACACATAATTGTCAGA
TTCACCAAAGTTGAAATGAAGGAAAAAATGTTAAGGGCAGCCAGAGAGAAAGGTCGGGTT
ACCCTCAAAGGGAAGCCCATCAGACTAACAGCAGATCTCTCGGCAGAAACCCTACAAGCC
AGAAGAGAGTGGGGGCCAATATTGAACATTCTTAAAGAAAAGAATTTTCAACCCAGAATT
TCATATGTAGCCAAACTAAGCTTCATAAGTGAAGGAGAAATAAAATACTTTACAGACAAG
CAAATGCTGAGAGATTTTGTCACCACCAGGCCTGCCCTAAAAGAGCTCCTGAAGGAAGCG
CTAAACATGGAAAGGAACAACCGGTACCAGCCGCTGCAAAATCATGCCAAAATG
>a_L1PA2::chr5:144798295-144804311(-)
ATGGGGAAAAAACAGAACAGAAAAACTGGAAACTCTAAAAAGCAGAGCGCCTCTCCTCCT
CCAAAGGAACGCAGTTCCTCACCAGCAACGGAACAAAGCTGGATGGAGAATGACTTTGAC
GAGATGAGAGAAGAAGGCTTCAGACGATCAAATTACTCTGAGCTACGGGAGGACATTCAA
ACCAAAGGCAAAGAAGTTGAAAACTTTGAAAAAAATTTAGAAGAATGTATAACTAGAATA
ACCAATACAGAGAAGTGCTTAAAGGAGCTGATGGAGCTGAAAACCAAGGCTCGAGAACTA
CGTGAAGAATGCAGAAGCCTCAGGAGCCGATGCGATCAACTGGAAGAAAGGGTATCAGTG
ATGGAAGATGAAATGAATGAAATGAAGTGAGAAGGGAAGTCCAGAGAAAAAAGAATAAAA
AGAAATGAGCAAAGCCTCCAAGAAATATGGGACTATGTGAAAAGACCAAATCTATGCCTG
ATTGGTGTACCTGAAAGTGATGGGGAGAATGGAACCAAGTTGGAAAACACTCTGCAGGAT
ATTATCCAGGAGAACTTCCCCAATCTAGCAAGGCAGGCCAACGTTCAGATTCAGGAAATA
CAGAGAACGCCACAAAGATACTCCTCGAGAAGAGCAACTCCAAGACACATAATTGTCAGA
TTCACCAAAGTGGAAATGAAGGAAAAAATGTTAAGGGCAGCCAGAGAGAAAGGTTGGGTT
ACCCTCACAGGGAAGCCCATCAGACTAACAGCGGATCTCTCGGCAGAAACCCTACAAGCC
AGAAGAGAGTGGGGGCCAATATTCAACATTCTTAAAGAAAAGAATTTTCAATCCAGAATT
TCATATCCAGCCAAACTAAGCTTCATAAGTGAAGGAGAAATAAAATACTTTACAGACAAG
CAAATGCTGAGAGATTTTGTCACCACCAGGCCTGCCTTACAAGAGCTCTTGAAGGAAGCA
CTAAACATGGAAAGGAACAACCGGTACCAGCCACTGCAAAATCATGCCAAAATG
>a_L1PA2::chr1:115690442-115696580(+)
ATGGGGAAAAAACAGAACAGAAAAACTGGAAACTCTAAAAAGCAGAGTGCCTCTCCTCCT
CCAAAGGAACGCAGTTCCTCACCAGCAACGGAACAAAGCTGGATGGAGAATGACTTTGAT
GAGCTGAGAGAAGGAGGCTTCAGACGATCAAATTACTCTGAGCTATGGGAGGACATTCAA
ACCAAAGGCAAAGAAGTTGAAAACTTTGAAAAAAATTTAGAAGAATGTATAACTAGAATA
ACCAATACAGAGAAGTGCTTAAAGGAGCTGATGGAGCTGAAAACCAAGGCTCGAGAACTA
CGTGAAGAATGCAGAAGCCTCAGGAGCCGATGCGATCAACTGGAAGAAAGGGTGTCAGGG
ATGGAAGATGAAATGAATGAAATGAAGCGAGAAGGGAAGTTTAGAGAAAAAAGAATAAAA
AGAAATGAGCAAAGCCTCCAAGAAATATGGGACTATGTGAAAAGACCAAATCTACATCTG
ATTGGTATACCTGAAAGTGATGGGGAGAATGGAACCAAGTTGGAAAACACTCTGCAGGAT
ATTATCCAGGAGAACTTCCCCAATCTAGCAAGGCAGGCTAACGTTCAGATTCAGGAAATA
CAGAGAACGCCACAAAGATACTCCTCGAGAAGAGCAACTCCAAGACACATAATTGTCAGA
TTCACCAAAGTTGAAATGAAGGAAAAAATATTAAGGGCAGCCAGAGAGAAAGGTCGGGTT
ACCCTCAAAGGGAAGCCCATCAGACTAACAGCGGATCTCTCAGCAGAAACCCTACAAGCC
AGAAGAGAGTGGGGGCCAATATTCAACATTCTTAAAGAAAAGAATTTTCAACCCAGAATT
TCATATCCAGCCAAACTAAGCTTCATAAGTGAAGGAGAAATAAAATCCTTTACAGACAAG
CAAATGCTGAGAGATTTTGTCACCACCAGGCCTGCCCTAAAAGAGCTCCTGAAGGAAGCA
CTAAACATGGAAAGGAACAACCAGTACCAGCCACTGCAAAATCATGCCAAAATG
>a_L1PA2::chr2:215548520-215554529(+)
ATGGGGAAAAAACAGAACAGAAAAACTGGAAACTCTAAAAAGCAGAGCGCCTCTCCTCCT
CCAAAGGAACGCAGTTCCTCACCAGCAACGGAACAAAGCTGGATGGAGAATGACTTTGAC
GAGCTGAGAGAAGAAGGCTTCAGACGATCAAATTACTCCGAGCTACGGGAGGACATTCAA
ACCAAAGTCAAAGAAGTTGAAAACTTTGAAAAAAAATTAGAAGAATGTATAACTAGAATA
ATCAATACAGAGAAGTGCTTAAAGGAGCTGATGGAGCTGAAAACCAAGGCTCGAGAACTA
CGTGAAGAATGCAGAAGCCTCAGGAACCGATGCGATCAACTGGAAGAAAGGGTATCAGTG
ATGGAAGATGAAATGAATGAAATGAAGCGAGAAGGGAAGTTTAGAGAAAAAAGAATCAAA
AGAAATGAGCAAAGCCTTCAAGAAATATGGGACTATGTGAAAAGACCAAATCTACATCTG
ATTGGTGTACCTGAAAGTGATGGGGAGAATGGAACCAAGTTGGAAAACACTCTGCAGGAT
ATTATCCAGGAGAACTTCCCCAATCTAGCAAGGCAGGCCAACGTTCAGATTCAGGAAATA
CAGAGAACGCCACAAAGATACTCCTCGAGAAGAGCAACTCCAAGACACATAATTGTCAGA
TTCACCAAAGTTGAAATGAAGGAAAAAATGTTAAGCGCAGCCAGAGAGAAAGGTCGGGTT
ACCCTCAAAGGGAAGCCCATCAGACTAACAGCGGATCTCTTGGCAGAAACCCTACAAGCC
AGAAGAGAGTGGGGGCCAATATTCAACATTCTGAAAGAAAAGAATTTTCAACCAGGAATT
TCATATCCAGCCAAACTAAGCTTTCTAAGTGAAGGAGAAATAAAATACTTTACAGACAAG
CAAATGCTGAGAGATTTTGTCACCACCAGGCCTGCCTTACAAGAGCTCCTGAAGGAAGCA
CTAAACATGGAAAGGAACAACCGGTACCAGCCACTGCAAAATCAGGCCAAAATG
>a_L1PA2::chr5:147095408-147101435(-)
ATGGGGAAAAAACAGAACAGAAAAACTGGAAACTCTAAAAAGCAGAGCGCCTCTCCTCCT
CCAAAGGAATGCAGTTCCTCACCAGCAATGGAACAAAGCTGGACGGAGAATGACTTTGAC
GAGCTGAGAGAAGAAGGCTTCAGATGATCAAATTACTCTGAGCTACGGGAGGACATTCAA
ACCAAAGGCAAAGAAGTTGAAAACTTTGAAAAAAATTTAGAAGAATGTATAACTAGAATA
ACCAATACAGAGAAGTGCTTAAAGGAGCTGATGGAGCTGAAAACCAAGGCTCGAGAACTA
CGTGAAGAATGCAGAAGCCTCAGGAGCCAATGCCATCAACTGGAAGAAAGGATATCAGCG
ATGGAAGATGAAATGAATGAAATGAAGTGAGAAGGGAAGTTTAGAGAAAAAAGAATAAAA
AGAAATGAGCAAAGCCTCCAAGAAATATGGGACTATGTGAAAAGACCAAATCTACGTCTG
ATTGGTGTACCTGAAAGTGATGGGGAGAATGGAACCAAGTTGGAAAACACTCTGCAGGAT
ATTATCCAGGAGAACTTCCCCAATCTAGCAAGGCAGGCCAACGTTCAGATTCAGGAAATA
CAGAGAACGCCACAAAGATACTCCTCGAGAAGAGCAACTCCAAGACACATAATTTTCAGA
TTCACCAAAGTTGAAATGAAGGAAAAAATGTTAAGGGCAGCCAGAGAGAAAGGTCGGGTT
ACCCTCAAAGGGAAGCCCATCAGACTAACAGCAGATTTATCGGCAGAAACCCTACAAGCC
AGAAGAGAGTGGGGGCCAATATTCAACATTCTTAAAGACAAGAATTTTCAACCCAGAATT
TCATATCCAGCCAAACTAAGCTTCATAAGCAAAGGAGAAATAAAATACTTTACAGACAAG
CAAATGCTGAGAGAGTTTGTCACCACCAGGCCTGCCCTAAAAGAGCTCCTGAAGGAAGCG
CTAAACATGGAAAGGAACAACCGGTACCAGCCGCTGCAAAATCATGCCAAAATG
>a_L1PA2::chr18:5004135-5010154(+)
ATGGGGAAAAAACAGAACAGAAAAACTGGAAACTCTAAAAAGCAGAGCGCCTCTCCTCGT
CCAAAGGAACTCAGTACCTCACCAGCAACAGAACAAAGCTGGATGGAGAATGACTTTGAC
GAGCTGAGAGAAGAAGGCTTCAAACGATCAAATTACTCTGAGCTACGGGAGGACATTCAA
ACCAAAGGCAAAGAAGTTGAAAACTTTGAAAAAAATTTAGAAGAATGTATAACTAGAATA
ACCAATACAGAGAAGTGCTTAAAGGAGCTGATGGAGTTGAAAACCAAGGCTCGAGAACTA
CGTGAAGAATGCAGAAGCCTCAGGAGCCGATGCGATCAACTGGAAGAAAGGGTATCAGCG
ATGGAAGATGAAATGAATGAAATGAAGCAAGAAGGGAAGTTTAGAGAAAAAAGAATCAAA
AGAAATGAGCAAAGCCTCCAAGAAATATAGGACTATGTGAAAAGACCAAATCTACGTCTG
ATTGGTGTGCCTGAAAGTGATGGGGAGAATGGAACCAAGTTGGAAAACACTCTGCAGGAT
ATTATCTAGGAGAACTTCCCCAATCTAGCAAGGCAGGCCAACGTTCAGATTCAGGAAATA
CAGAGAACGCCACAAAGATACTCCTCGAGAAGAGCAACTCCAAGACACATAATTGTCAGA
TTCACCAAAGTTGAAATGAAGGAAAAAATGTTAAGGGTAGCCAGAGAGAAATGTCGGGTT
ACCCTCAAAGGGAAGCCCATCAGACTAACAGCGGATCTGTCGGCAGAAACCCTACAAGCC
AGAAGAGAGTGGGGGCCAATATTCAACATTCTTAAAGAAAAGAATTTTCAACCCAGAATT
TCATATCCAGCCAAACTAAGCTTCATAAGTGAAGGAGAAATAAAATACTTTATAGACAAG
CAAATGCTGAGAGATTTTCTCACCACCAGGCCTGCCCTAAAAGAGCTCCTGAAGGAAGCA
CTAAACATGGAAAGGAACAACTGGTACCAGCTGCTGCAAAATCATGCCAAAATG
>a_L1PA2::chr8:73391675-73397698(+)
ATGGGGAAAAAACAGAACAGGAAAACTGGAAACTCTAAAAAGCAGAGCGCCTCTCCTCCT
CCAAAGGAATGCAGTTCCTCACCAGCAACGGAACAAAGCTGGATGGAGAATGACTTTGAC
GAGCTGA---AAGAAGGCTTCAGATGATCAAATTACTCTGAGCTACTGGAGGACATTCAA
ACCAAAGGCAAAGAAGTTGAAAACTTTGAAAAAAATTTAGAAGAATGTATAACTAGAATA
ACCAATACAGAGAAGTGCTTAAAGGAGCTGATGGAGCTGAAAACCAAGGCTCGAGAACTA
TGTGAAGAATGCAGAAGCCTCAGGAGCCGATGCGATCAACTGGAAGAAAGGGTATCAGCA
ATGGAAGAGGAAATGAGTGAAATGAAGCGAGAAGGGAAGTTTAGAGAAAAAAGAATAAAA
AGAACTGAGCAAAGCCTCCAAGAAATATGGGACTATGTGAAAAGACCAAATCTACGTCTG
ATTGGTGTACCTGAAAGTGATGGGGAGAATGGAACCAAGTTGGAAAACACTCTGCAGGAT
ATTATACAGGAGAACTTCCCCAATCTAGCAAGGCAGGCCAACGTTCAGATTCAGGAAATA
CAGAGAACGCCACAAAGATACTCCTCAAGAAGAGCAACTCCAAGACACATAATTGTCAGA
TTCACCAAAGTTGAAATGAAGGAAAAAATGTTAAGGGCAGCCAGAGAGAAAGGTCGGGTT
ACCCTCAAAGGGAAGACCATCAGACTAACAGCAGATCTCTCGGCAGAAACCCTACAAGCC
AGAAGAGAGTGGGGGCCAATATTCAACATTCTTAAAGAAAAGAATTTTCAACCCAGAATT
TCATATCCAGCCAAACTAAGCTTCATAAGTGAAGGAGAAATAAAATCCTTTACAGACAAG
CAAATGCTGAGAGATTTTGTCACCACCAGGCCTGCCTTACAAAAGCTCCTGAAGGAAGCA
CTAAACATGGAAAGGAACAACCGGTACCAGCCACTGCAAAATCATGCCAAAATG
>a_L1PA2::chr15:53427639-53433672(-)
ATGGGGAAAAAACAGAACAGAAAAACTGGAAACTCTAAAAAGCAGAGTGCCTCTCCTCCT
CCAAAGGAACGCAGTTCCTCACCAGCAACGGAACAAACCTGGATGGAGAATGACTTTGAC
GAGCTGAGAGAAGAAAGCTTCAGACGATCAAATTACTCTGAGCTATGGGAGGACATTCAA
ACCAAAGGCAAAGAAGTTTAAAACTATGAAAAAAATTTAGAAGAATGTATAACTAGAATA
ACCAATACAGAGAAGTGCTTAAAGGAGCTGATGGAGCTGAAAACCAAGGCTGGAGAACTA
CGTGAAAAATGCAGAAGCCTCAGGAGCTGATGCGATCAACTGGAAGAAAGGGTATCAGTG
ATGGAAGATGAAATGAATGAAATGAAGCGAGAAGGGAAGTTTAGAGAAAAAAGAATAAAA
AGAAATGAGCAAAGCCTCCAAGAAATACGGGACTATGTGAAAAGACCAAATCTACGTCTG
ATCGGTGTACCTGAAAGTGATGGGGAGAATGCAACCAAGTTGGAAAACACGCTGCAGGAT
ATTATCCAGGAGAACTTCCCCAATCTAGCAAGGCAGGCCAACGTTCAGATTCCGGAAATA
CAGAGAATGCCACAAAGATACTCCTCGAGAAGAGCAACTCCAAGACACATAATTGTCAGA
TTCACCAAAGTTGAAATGAAGGAAAAAATGTTAAGGGCAGCCAGAGAGAAAGGTCGGGTT
ACCCTCAAAGGAAAGCCCATCAGACTAACAGCGGATCTCTCGGCAGAAACCCTACAAGCC
AGAAGAGAGTGGGGGCCAATATTCAACATTCTTAAAGGAAAGAATTTTCAACCCAGAATT
TCATATCCAGCCAAACTAAGTTTCATAAGTGAAGGAGAAATAAAATCCTTTACAGACAAG
CAAATGCTGAGAGATTTTGTCACCACCAGGCCGGCCTTACAAGAGCTCCCGAAGGAAGCA
CTAAACATGGAAAGGAACAACCAGTACCAGCCACTGCAAAATCATGCCAAAATG
>a_L1PA2::chr8:75854887-75860913(-)
ATGGGGAAAAAACAGAACAGAAAAACTGGAAACTCTAAAAAGCAGAGCGCCTCTCCTCCT
CCAAAGGAACGCAGTTCCTCACCAGCAACGGAACAAAGCTGGATGGAGAATGACTTTGAT
GAGCTGAGAGAAGAAGGCTTCAGACGATCAAATTACTCTGAGCTACGGGAGGACATTCAA
ACCAAAGGCAAAGAAGTTGAAAACTTTGAAAAAAATTTAGAAGAATGTATAACTAGAATA
ACCAATACAGAGAAGTGCTTAAAGGAGCTGATGGAGCTGAAAACCAAGGCTCGAGAACTA
CGTGAAGAATGCAGAAGCCTCAGGAGCCGATGTGAACAACTGGAAGAAAGGGTATCAGCA
ATGGAAGATGAAATGAATGAAATGAAGCAAGAAGGGAAGTTTAGAGAAAAAAGAATAAAA
AGAAATGAGCAAAGCCTCCAAGAAATATGGGACTATGTGAAAAGACCAAATCTACGTCTG
ATTGGTGTACCTGAAAGTGATGGGGAGAATGGAACCAAGTTGGAAAACACTCTGCAGGAT
ATTATCCAGGAGAACTTCCCCAATCTAGCAAGGCAGGCCAACGTTCAGATTCAGGAAATA
CAGAGAACACCACAAAGATACTCCTCAAGAAGAGCAACTCCAAGACACATAATTGTCAGA
TTCACTAAAGTTGAAATGAAGGAAAAAATGTTAAGGGCAGCCAGAGAGAAAGGTCGGGTT
ACCCTCAAAGGGAAGCCCATCAGGCTAACATTGGATCTCTCGGCAGAAACCCTACGAGCC
AGAAGAGAGTGGGGGCCAATATTCAACATTCTTAAAGAAAAGAATTTTCAACCCAGAATT
TCATATCCAGCCAAACTAAGCTTCATAAGTGAAGGAGAAATAAAATACTTTACAGACAAG
CAAATGCTGAGAGATTTTGTCACCACCAGGCCTGCCCTAAAAGAGCTCCTGAAGGAAGCG
CTAAACATGGAAAGGAACAACCGGTACCAGCCGCTGCAAAATGATGCCAAAATG
>a_L1PA2::chr13:51556190-51562206(+)
ATGGGGAAAAAACAGAACAGAAAAACTGGAAACTCTAAAAAGCAGAGCGCCTCTCCTCCT
CCAAAGGAACGCAGTTCCTCACCAGCAACGGAACAAAGCTGGATGGAGAATGACTTTGAC
GAGCTGAGAGAAGAAGGCTTCAGACGATCAAATTACTCTGAGCTACGGGAGGACATTCAA
ACCAAAGGCAAAGAAGTTGAAAACTTTGAAAAAAATTTAGAAGAATGTATAACTAGAATA
ACCAATACAGAGAAGTGCTTAAAGGAGCTGATGGAGCTGAAAACCAAGGCTCGAGAACTA
CGTGAAGAATGCAGAAGCCTCAGGAGCCGATGCAATCAACTGGAAGAAAGGGTATCAGTG
ATGGAAGATGAAATGAATGAAATGAAGCAAGAAGGGAAGTTTAGAGAAAAAAGAATAAAA
AGAAATGAGCAAAGCCTCCAAGAAATATGGGACTATGTGAAAAGACCAAATCTACGTCTC
ATTGGTGTACCTGAAAGTGATGGGGAGAATGGAACCAAGTTGGAAAACACTCTGCAGGAT
ATTATCCAGGAGAACTTCCCCAATCTAGCAAGGCAGGCCAACACTCAGATTCAGGAAATA
CAGAGAACACCACAAAGATACTCCTCGAGAAGAGCAACTCCAAGACACATATTTGTCAGA
TTCACCAAAGTTGAAATGAAGGAAAAAATGTTAAGGGCAGCCAGAGAGAAAGGTTGGGTT
ACCCACAAAGGGAAGCCCATCAGACTAACAGCAGATCTCTCAGCAGAAACCCTACAAGCC
AGAAGAGAGTGGGGGCCAATATTCAACATTCTTAAAGAAAAGAATTTTCAACCCAGAATT
GCATATCCAGCCAAACTAAGCTTCATAAGCGAAGGAGAAGTAAAATACTTTACAGACAAG
CAAATGCTGAGAGATTTTGTCACCACCAGGCCTGCCCTAAAAGAGCTCCTGAAGGAAGCA
CTAAACATGGAAAGGAACAACCGGTACCAGCCACTGCAAAATCATGCCAAAATG
>a_L1PA2::chr9:89220968-89226969(-)
ATGGGGAAAAAACAGAACAGAAAAACTGGAAACTCTAAAAAGCAGAGCACCTCTCCTCCT
CCAAAGGAACGCAGTTCCTCACTAGCAATGGAACAAACCTGGATGGAGAATGACTTTGAC
GAGCTGAGAGAAGAAGGCTTCAGACGATCAAATTACTCTGAGCTATGGGAGGACATTCAA
ACCAAAGGCAAAGAAGTTGAAAACTTTGAAAAAAATTTAGAAGAATGTATAACTAGAATA
ACCAATACAGAGAAGTGCTTAAAGGAGCTGATGGAGCTGAAAACCAAGGCTCAAGAACTA
CGTGAAGAATGCAGAAGCCTCAGGAGCCGATACGATCAACTGGAAGAAAGGGTATCAGCG
ATGGAAGATGAAATGAAAGAAATGAAGCGAGAAGGGAAGTTTAGAAAAAAAAGAATAAAA
AGAAATGAGCAAAGCCTCCAAGAAATATGGGACTACGTGAAAAGACCAAATCTACGTCTG
ATTGGTGTACCTGAAAGTGATGGGGAGAATGGAACCAAGTTGGAAAACACTCTGCAGGTT
ATTATCCAGGAGAACTTCCCCAATCTAGCAAGGCAGGCCAACGTTCAGATTCAGGAAATA
CAGAGAACGCCACAAAGATACTCCTCAAGAAGAGCAACTCCAAGACACATAATTGTCAGA
TTCACCAAAGTTGAAATGAAGGAAAAAATGTTAAGGGCAGCCAGAGAGAAAGGTCAGGTT
ACCCACAAAGGGAAGCCCATCAGACTAACAGCGGATCTCTCACCAGAAACCCTACAAGCC
AGAAGAGAGTGGGGGCCAATATTCAACATTCTTAAAGAAAAGAATTTTCAACCCAGAATT
TCGTATCCAGCCAAACTAAGCTTCATAAGCAAAGGAGAAATAAAGTACTTTACAGACAAG
CAAATGCTGAGAGATTTTGTCACCACCAGGCCTTCCCTAAAAGAGCTCCTGAAGGAAGCG
CTAAACATGGAAAGGAACAACCGGTACCAGCTGCTGCAAAATCATGCCAAAATG
>a_L1PA2::chr18:1516190-1522241(-)
ATGGGGAAAAAACAGAACAGAAAAACTGGAAACTCTAAAAAGCAGAGCGCCTCTCCTCCT
CCAAAGGAACACAGTTCCTCACCAGCAACGGAAAAAAGCTGGATGGAGAATGACTTTGAC
AAGCTGAGAGAAGAAGGCTTCAGACGATCAAATTACTCTGAGCTACAGGAGGACATTCAA
ACCAAAGGCAAAGAAGTTGAAAACTTTGAAAAAAATTTAGAAGAATGTATAACTAGAATA
ACCAATACAGAGAAGTGCTTAAAGGAGCTGATGGAGCTGAAAACCAAGGCTCGAGAACTA
CGTGAAGAATGCAGAAGCCTCAGGAGCCGATGCGATCAACTGGAAGAAAGGGTATCAGCA
ATGGAAGATGAAATGAATGAAATGAAGTGAGAAGGGAAGTTTAGAGAAAAAAGAATAAAA
AGAAATGAGCAAAGCCTCCAAGAAATATGGGACTATGTGAAAAGACCAAATCTACGTCTG
ATTGGTGAACCTGAAAGTGATGGGGAGAATGGAACCAAGTTGGAAAACACTCTGCAGGAT
ATTATCCAGGAGAACTTCCCCAATCTAGCAAGGCAGGCCAACGTTCAGATTCAGGAAATA
CAGAGAACGCCACAAAGATACTCCTCGAGAAGAGCAACTCCAAGACACATAATTGTCCGA
TTCACCAAAGTTGAAATGAAGGAAAAAATGTTAAGGGCAGCCAGAGAGAAAGGTCGGGTT
ACCCTCAAAGGGAAGCCCATCAGACTAACAGCGGATCTCTCGGCACAAACCCTACAAGCC
AGAAGAGAGTGGGGGCCAATATTCAACATTCTTAAAGAAAAGAATTTTCAACCCAGAATT
TCATATCCAGCCAAACTAAGCTTCATAAGTGAAGGAGAAATAAAATACTTTACAGACAAG
CAAATGCTGAGAGATTTTGTCACCACCAGGCCTGCCCTAAAAGAGCTCCTGAAGGAAGCA
CTAAACATGGAAAGGAACAACCGGTACCAGCCGCTGCAAAATCATGCCAAAATG
>a_L1PA2::chr8:123256657-123262675(+)
ATGGGGAAAAAACAGAACAGAAAAACTGGAAACTCTAAAAAGCAGAGCGCCTCTCCTCCT
CCAAAGGAACGCAGTTCCTCACCAGCAATGGAACAAAGCTGGATGGAGAATGACTTTGAC
GAGCTGAGAGAAGAAGGCTTCAGACAATCAACTTACTCTGAGCTACGGGAGGACATTCAA
ACCAAAGGCAAAGAAGTTGAAAACTTTGAAAAAAATTTAGAAGAATGTATAACTAGAATA
ACCAATACAGAGAAGTGCTTAAAGGAGCTGATGGAGCTGAAAACCAAGGCTCGAGAATGA
CGTGAACAATGCAGAAGCCTCAGGAGCCGATGCGATCAACTGGAAGAAAGGGTATCAGCG
ATGGAAGATGAAATGAATGAAATGAAGTGAGAAGGGAAGTCTAGAGAAAAAAGAATAAAA
AGAAATGAGCAAAGCCTCCAAGAAATATGGGACTATGTGAAAAGACCAAATCCACATCTG
ATTGGTGTACCTGAAAGTGATGGGGAGAATGGAACCAAGTTGGAAAACACTCTGCAGGAT
ATTATCCAGGAGAACTTCCCCAATCTAGCAAGGCAGGCCAACGTTCAGATTCAGGAAATA
CAGAGAACGCCACAAAGATACTCCTCGAGAAGAGCAACTCCAAGACACATAATTGTCAGA
TTCACCAAAGTTGAAATGAAGGAAAAAATGTTAAGGGCAGCCAGAGAGAAAGGTCGGGTT
ACCCTCAAAGGGAAGCCCATCAGACTAACAGCGGATCTCTCAGCAGAAACTCTACAAGCC
AGAAGAGAGTGGGGGCCAATATTCAACATTCTTAAAGAAAAGAATTTTCAACCCAGAATT
TCATATCCAGCCAAACTAAGCTTCACAAGTGAAGGAGAAAGAAAATACTTTACAGACAAG
CAAATGCTGAGAGATTTTGTCACCACCAGGCCTGCCTTACAAGAGCTCCTGAAGGAAGTG
CTAAACATGGAAAGGAATAACCGGTACCAGCTGCTGCAAAATCATGCCAAAATG
>a_L1PA2::chr1:177603062-177609081(+)
ATGGGGAAAAAACAGAACAGAAAAACTGGAAACTCTAAAAAGCAGAGCGCCTCTCCTCCT
CCAAAGGAACGCAGTTCCTCACCAGCAACGGAACAAAGCTGGATGGAGAATGACTTTGAC
AAGCTGAGAGAAGAAGGCTTCAGACGATCAAATTACTCTGAGCTATGGGAGGACATTCAA
ACCAAAGGCAAAGAAGTTGAAAACTTTGAAAAAAATTTAGAAGAATGTATAACTAGAATA
ACCAATACAGAGAAGTGCTTAAAGGAGGTGATGGAGCTGAAAACCAAGGCTCGAGAACTA
CGTGAAGAATGCAGAAGCCTCAGGAGCCCATGCGATCAACTGGAAGAAAGGGTATCAGCG
ATGGAAGATGAAATGAATGAAATGAAGCGAGAAGGGAAGTCTAGAGAAAAAAGAATAAAA
AGAAATGAGCAAAGCCTCCAAGAAATATGGGACTATGTGAAAAGACCAAATCTACGTCTG
ATTGGTGTACCTGAAAGTGATGGGGAGAATGGAACCAAGTTGGAAAACACTCTGCAGGAT
[truncated: 45,344 more chars]
