# Supplementary material for: Cryptic genetic variation enhances primate L1 retrotransposon survival by enlarging the functional coiled coil sequence space of ORF1p
Source: PLoS Genet. 2020 Aug 14;16(8):e1008991. doi: 10.1371/journal.pgen.1008991 (PMC7449397; doi:10.1371/journal.pgen.1008991)
Supplement: S1 Data — (ZIP) [file pgen.1008991.s012.zip › Supplementary_Data_PG/orf1_FL/l1pa4/4_FLorf1_seqs_w_cn_cg.fst]

>4_FLorf1_cn_50_cg
ATGGGGAAAAAACAGAGCAGAAAAACTGGAAACTCTAAAAATCAGAGCGCCTCTCCTCCT
CCAAAGGAACGCAGCTCCTCACCAGCAACGGAACAAAGCTGGACGGAGAATGACTTTGAC
GAGTTGAGAGAAGAAGGCTTCAGACGATCAAACTACTCCGAGCTAAAGGAGGAAGTTCGA
ACCAATGGCAAAGAAGTTAAAAACTTTGAAAAAAAATTAGACGAATGGCTAACTAGAATA
ACCAATGCAGAGAAGTCCTTAAAGGACCTGATGGAGCTGAAAACCAAGGCACGAGAACTA
CGTGACGAATGCACAAGCCTCAGTAGCCGATGCGATCAACTGGAAGAAAGGGTATCAGTG
ATGGAAGACGAAATGAATGAAATGAAGCGAGAAGAGAAGTTTAGAGAAAAAAGAATAAAA
AGAAACGAACAAAGCCTCCAAGAAATATGGGACTATGTGAAAAGACCAAATCTACGTCTG
ATTGGTGTACCTGAAAGTGACGGGGAGAATGGAACCAAGTTGGAAAACACTCTGCAGGAT
ATTATCCAGGAGAACTTCCCCAATCTAGCAAGGCAGGCCAACATTCAAATTCAGGAAATA
CAGAGAACGCCACAAAGATACTCCTCGAGAAGAGCAACTCCAAGACACATAATTGTCAGA
TTCACCAAAGTTGAAATGAAGGAAAAAATGTTAAGGGCAGCCAGAGAGAAAGGTCGGGTT
ACCCACAAAGGGAAGCCCATCAGACTAACAGCGGATCTCTCGGCAGAAACTCTACAAGCC
AGAAGAGAGTGGGGGCCAATATTCAACATTCTTAAAGAAAAGAATTTTCAACCCAGAATT
TCATATCCAGCCAAACTAAGCTTCATAAGTGAAGGAGAAATAAAATACTTTACAGACAAG
CAAATGCTGAGAGATTTTGTCACCACCAGGCCTGCCCTAAAAGAGCTCCTGAAGGAAGCA
CTAAACATGGAAAGGAACAACCGGTACCAGCCACTGCAAAAACATGCCAAATTG
>lcl|hg18_L1PA4_chr10_20620352_20626507
ATGGGGAAAAAACAGAGCAGAAAAACTGGAAACTCTAAAAAGCAGAGCACCTCACCTCCT
CCAAAGGAATGCAGCTCCTCACCAGCAACGGAACAAAGCTGGATGGAGAATGTCTTTGAC
GAGCTGAGA---AAAGGCTTCACATGATCAAACTACTCTGAGCTACAGGAGGAAATTCAA
ACCAATGGCAAAGAAGTTAAAAACTTTGAAAAAAAAATAGACGAATGGATAACTAGAATA
ACCAATGCAGAGAAGTCCTTAAAGGAGCTGATGGAGCTGAAAGCCAAGGCTCAAGAACTA
CGTGAAGAATGCAGAAGCCTCAGGAGCTGATGTAATCAACTGGAAGAAAGGGTATCAGTG
ATGGAAGAGGAAATGAATGAAATGAAGCGAGAAGGGAAGATTAGAGAAAAAAGAATAAAA
AGAAATGAACAAAGCCTCCAAGAAATATGGGACTATGTGAAAAGACCAAATCTATGTCTG
ATTGGTGTATCTGAAAGTGACGGGGAGAATGGAACCAAGTTGGAAAACACTCTGCAGGAT
ATTACCCAGGAGAACTTCCTCAATCTAGCAAGGCAGGCAAACATTCAGATTCAGGAAACA
CAGAGAACACCACAAAGATACTCCTCGAGAAGAGTAACACCAAGAAACATAATTGTCAGA
TTCACCAAAGTTAAAATGAAGGAAAAAATGTTAAGGGCAGCCAGAGAGAAAGGTCGGGTT
ACCCACAAAGGGAAGCCCATCAGACTAACAGCGGATCTCTCAGCAGAAACTCTACAAACC
AGAAGAGAGTGGGGACCAATATTCAACATTCTTAAAAAAAAGAATTTTCAACCCAGAATC
TCATATCCAGCCAAACTAAGCTTCATAAGTGAAGGAGAAATAAAATACTTTACAGACAAG
CAAATGCTGACAGATTTTGTCACCACCAGGCCTGCCCTAAAAGAGCTCCTGAAGGAAGCA
CTAAACATGGAAAGGAACAACTGCTACCAGCCACTGCAAAAACATGCCAAAATG
>lcl|hg18_L1PA4_chr10_20884340_20890532
ATGGGGAAAAAACAGAGCAGAAAAACTGGAAACTCTAAAAAGCAGAGTGCCTCTCCTCCT
CCAAAGGAATGCAGCTCCTCACAAGCAACAGAACAAAGCTGGATGGAGAATGACTTTGAT
GAGTTGAGAGAAGAAGGCTTCAGATGATCAAACTACTCCGAGCTACAGGAGGAAATTCAA
ACCAATGGCAAAGAAGTTAAAAACTGTAAAAAAAAATTAGACGAATGGATAACTAGAATA
ACCAATGCAGAGAAGTCCTTAAAGGAGCTGACGGAGCTGAAAGCCAGGGCTGGAGAACTA
CGTGAAAAATGCAGAAGCCTCAGGAGCTGATGGGATCAACAGGAAGAAAGGGTATCAGTG
ATGGAAGACGAAATGAATGAAATGAAGTGAGAAGGGAAGTTTAGAGAAAAAAGAATTAAA
AGAAACAAACAAAGCCTCCAAGAAATATGGGACTATGTGAAAAGACCAAATCTACATCTG
ATTGGTGTACCTGAAAGTGACGGGGAGAATGGAACCAAGTTGGAAAACACTCTGCAGGAT
ATTATCCAGGAGAACTTCCCCAATCTAGCAAGGAAGGCCAACATTCAGATTCAGGAAATA
CAGAGAAGGCCACAAAGATACTCCTTGAGAAGAGCAACTCCAAGACACATAATTGTCAGA
TTCACCAAAGTTGAAATGAATGAAAAAATGTTAAGGGCAGCCAGAAAGAAAAGTCGGGTT
ATCCACAAAGGGAAGTCCATCAGACTAATAGCTGATCTCTCAGCAGAAACTCTGCAAGCC
AGAAGAGAGGGGGG-CCAATATTCAACATTCTTAAAGTAAATAATTTTCAACCCAGAATT
TCATATCCAGCCAAACTAAGCTTCATAAATGAAGGAGAAATAAAATACTTTACAGACAAG
CAAATGCTGAGAGATTTTGTCACCACCAGGCCTGCCCTAAAAGAGCTCCTGAAGGAAGCA
CTAAACATGGAAAGGAACAACCGGTACCAGCCACTGCAAAAACATGCCAAAATG
>lcl|hg18_L1PA4_chr1_119841794_119847949
ATGGGGAAAAAACAGAGCAGAAAAACTAGAAACTCTAAAAAGAAGAGCACCTCTCCTCCT
CCAAAGGAACGCAGCTCCTCACCAGCAATGGAACAAAGCTGGACAGAGAATGACTTTGAC
GAGTTGAGAGAAGAAGGCTTCAGATGATCAAATTACTCCGAGCTACAGGAGGAAATTCAA
ACCAATGGCAAAGAAGTTAAAAACTTTGAAAAAAAATTAGACGAATGGATACCTAGAATA
ACCAATGCAGAGAAGTCCTTAAAGGGGCTGACAGAGCTGAAAGCCAAGGTTCAGGAACTA
CATGAAGAATGCAGAAGCCTCAGGAGCCGATGTGATCAACTGGAAGAAAGGGTATCAGTG
ATGGAAGATGAAATGAATGAAATGAAGTGAGAAGGGAAGTTTAGAGAAAAAAGAATAAAA
AGAAACAAACAAAGTCTCCAAGATATATGGGACTATGTGAAAAGACCAAATCTACGTCTG
ATTGGTGTACCTGAAAGTGATGGGGAGAATGGAACCAAGTTGGAAAACACTCTGCAGTAT
ATTATCCAGGAGAACTTCCCCAATTTAGCAAGGCAGGCCAACATTCAGATTCAGGAAATA
CAGAGAATGCCACAAAGATACTCCTTGAGAAGAGCAACTCCAAGACACATAATTGTCAGA
TTCACCAAAGTTGAAATCAAGGAAAAAATGTTAAGGGCAGCCAGAGGGAAAGGTCGGGTT
ACCCACAAAGAGAATCCCATCAGACTTACAGCACATCTCTCGGCAGAAACTCTACAAGCC
AGAAGAGAGTGGGGGCCAATACTCAACATTCTTAAAGAAAATAATTTTCAACCCAGAATT
TCATATCT-GCCAAACTAAGCTTCTTAAGTGAAGGAGAAATAAAATATTTTACAGACAAG
CAAATGCTGAGAGATTTTGTCACCACCAGGTCTGCCCTAAAAGAGCTCCTGAAGGAAGCA
CTAAACATGGAAAGGAACAACTGGTACCAGCCACTGCAAAAACATACCAAAATG
>lcl|hg18_L1PA4_chr1_171389507_171395667
ATGGGGAAAAAACAGAGCAGAAAAACTGGAAACTCTAAAAAGCAGAGCGCCTCTCCTCCT
CCAAAGGAGTGCAGCTCCTCACCAGCAACGGAACAAAGCTGGATGGAGAATGACTTTGAC
GAGTTGAGAGAAGAAGGCTTCAGACGATCAAATTACTCCGAGCTACAGGAGGAAATTCAA
ACCAATGGCAAAGAAGTTAAAAACTTTGAAAAAAAATTAGACGAATGGATACCTAGAATA
ACAAATCCAGAGAAGTCCTTAAAGGAGCTGATGGAGCTGAAAGCCGAGGCTCGAGAACTA
CGTGAAGAATGCAGAAGCCTCAGGAGCCGATGCCATCAACTGGAAGAAAGGGTATCAGTG
ATGGAAGACGAAATGAATGAAATGAAGTGAGAAGGGAAGTTTAGAGAAAAAAGAATAAAA
AGAAATGAACAAACCCTCCAAGAAATATGGGACTATGTGAAAAGACCAAATCTACGTCTG
ATTGGTGTATCTGAAAGTGACCGGGAGAATGGAACCAAGTTGGAAAACACTCTGCAGGAT
ACTGTCCAG---AACTTCCCCAATCTAGCAAGGCAGGCCAACATTCACATTCAGGAAATA
CAGAGAATGCCACAAAGATACTCCTCGAGAAGAGCAACTCCAAGACACATAATTGTCAGA
TTCACCAAAGTTGAAATGAAGGAAAAAATGTTAAGGGCAACCAGAGAGAAAAGTCTGATT
ACCCACAAAGGGAAGCCCATCAGACTAACAGCGGATCTCTCGGCAGAAACTCTACAAGCC
AGAAGAGAGTGGGGGCCAATATTCGACATTCTTAAAGAAAAGAATTTTCAACCCAGAATT
TCATATCCAGCCAAACTAAGCTTCATAAGTAAAGGAGAAATAAAATACGTTACACACAAA
CAAATGCTGAGAGATTTTGTCACCACCAGGCCTGCCTTAAAAGAGCTCCTGAAGGAAGCA
CTAAACATGGAAAGGAACAACCGGTACCAGCCACTGCAAAAACATGCCAAAATG
>lcl|hg18_L1PA4_chr1_187561038_187567181
ATGGGGAAAAAACAGGGCAGAAAAACTGGAAACTCTAAAAAGCAGAGCACCTCTCCTCCT
CCAAAGGAATGCAGATGCTCACTTGCAATGGAACAAAGCTGGATGGAGAATGACTTTGAC
GAGCTGAGAGAAGAAGCCTTCAGACGATCCAATTACTCTGACCTACAGACGGAAATTCAA
ACCAATGGCAAAGAAGTTAAAAACTTTGAAAAAAAATTAGACGAATGGATAACTAGAATA
ACCAACGCAGAGAAGTCCTTAAAGGAGCTGATGGAGCTGAAAGCCAAGGCTCGAGAACTA
CATGAAGAATGCAGAAGCATCAGGAGCCGACGCGATCAACTAGAAGAAAGTGTATCAGTG
ATGGAAGACGAAATGAATGAAATGAAGCGAGAAGGGAAGTTTAGAGAAAAAAGAATAAAA
AGAAACGAACAAAGCCTCCAAGAAATATGGGACTATGTGAAAAGACCAAATCTAAATCTG
ATTGGTGTACCTGAAAATGACGAGTAGAATGGAACCAAGTTGGAAAACACTCTGCAGGAT
ATTATCCAGGAGAACTTCCCCAATCTAGCAAGGCAGGCAAACATTCAGATTCAGGAAATA
CAGAGAACGCCACAAAGATACTCCTCGAGAAGAGCAACTCCAAGACACATAATTGTCAGA
TTCACCAAAGTTGAAATGAAGGAAAAAATGTTAAGGGCAGCCAGAGAGAAAGATCGGGTT
ACCCACAAAGGGAAGCCCATCAGACGAACAGCGGATCTCTCAGCAGAAACTCTACAAGCC
AGAAGAGAGTGGGGAACAATATTCAACATTCTTAAAAAAAAGAATTTTCAACCCAGAATT
TCATATCCAGCCAAATTAGGCTTCATAAGTAAAGAATAAATAAAATACTTTACAGACAAG
CAAATGCTGAGAGATTTTGTTACCACCAGGCCTGCCCTAAAAGAACTCCTGAAGGAAGCA
CTAAACATGGAAAGGAACAACCAGTACCAGCCACT--AAAAACATGCCAAAATT
>lcl|hg18_L1PA4_chr1_145002082_145008234
ATGGGGAAAAAACAGAACAGAAAAACTGGAAACTCTAAAAAGCAGAGTGCCTCTCCTCCT
CCAAAGGAATGCACCTCCTCACCAGCAACAGAACAAAGCTGGATGGAGAATGACTTTGAC
GAGTCGAGA---GAAGGCTCCAAATGATCAAACTACTCTGAACTACAGGAGGAAATTCAA
ACCAATGGCAAACAAGTTTAAAACTGTGAAAAAAAATTAGACGAATGGATAACTAGAATA
ACCAATGCAGATAAGTCCTTAAAGGAGCTGATGGAGCTGAAAGCCAAGGCTCCAGAACTA
CATGAAGAATGCAGAAGCCCCAGGAGCTAATGTGATCAACTGGAAGAAAGGGTATCAGCG
ACGCAAGATGAAATGAATGAAATGAAGTGAGAAGGGAAGTTTAGAGAAAAAAGAATAAAA
AGAAATGAACAAAGCCTCCCAGAAATATGGGACTATGTGAAAAGACCAAATCTATGTCTG
ATTGGTGTACCTAAAAGTGACGGGGAGAATGGAAACATTTTGGAAAACACTCTGCAGGAT
ATTATCCAGGAGAACTTCCCCAATCTAGCAAGGCAGGCCAACATTCAGATTCAGGAAATA
CAGAGAATGCCACAAAGATACTCCTCGAGAAGGGCAACTCCAAGACACATAATTGTCAGA
TTCACCAAAGTTGAAATGAAGGAAAAAATGTTAAGGGCAGCCAGAGAGAAAGGTCAGGTT
ACCCACAAAGGGAAGCCCGTCAGACTAACGGCGGATCTCTCGGGAGAAACTCTACAAGCC
A-AAGAGAGTGGGAGCCAATATTCAACATTCTTCAAGAAAATAATTTTCAACCCAGAATT
TCATATCCAGCCAAACTAAGCTTCATAAGTGAAGGAGACATAAAATACTTTACAGACAAG
CAAATGCTGAGAGATTTTGTCACCACCAGGCCTGCCCTAAAAGAGCTCCTGAAGGAAGCA
CTAAACATGGAAAGGAACAACCAGTACCAGCCACTGCAAAAACATGGCAAAATG
>lcl|hg18_L1PA4_chr1_83405692_83411893
ATGGGGAAAAAACAGAGCAGAAAAACTGGAAACTCTAAAAAGCAGAGCACCTCTCCTCCT
CCCAAGGAATGCAGCTCCTCACCAGCAACAGAACAAAGCTGGATGGAGAATGACTTTGAT
GAGTTGAGAGAAGAAGGCTTCAGATGATCAAACTACTCTGAGCTACAGGAGGAAATTCAA
ACCAATGGCAAAGAAGTTAAAAACTTTGAAAAAAAATTAGACGAATGGATAACTAGAATA
ACCAATGCAGAGAAGTCCTTAAAGGACTTGATGGAGCTGAAAGCCAAGGCTCGAGAACTA
CGTGAATAATGCAGAAGCCTCAGAAGCCAATGCGATCAACGGGAAGAATGGGTATCAGCG
ATGGAAGATGAAATGAATGAAATGAAGCGAGAAGGGAAGTTTAGAGAAAAAAGAATAAAA
AGAAAAGAACAAACCCTCCAAGAAATATGGGACTATGTGAAAAGACCAAATCTATGTCTG
ATTGGTGTACCTGAAAGTGATGGGGAGAATGGAACCAAGTTGGAAAACACTCTGCAGGAT
ATTATCCAGGAGAACTTTCCCAATCTGGCAAGGCAGGCCAACATTCAGATTCAGGAAATA
CAGAGAACACCACAAAGATACTCCTCGAGAAGAGCAACTCCAAGACACATAATTATCAGA
TTCACCAAAGTTGAAATGAAGGAAAAAATGTTAAGGGCAGCCAGAGAGAAAGGTTGGGTT
ACCCACAAAGGGAAGCACATCAGACTAACAGCGGATCTCTCGGCAGAAACTCTACAAGCC
AGAAGAGAGTGGGGATCAATATTCAACATTCTTAAAGAAAAGAATTTTCAACCCAGAATC
TCATATCCAGCCAAACTAAGCTTCATAAGTGAAGGAGAAATAAAATACTTTACAGACAAG
CAAATGCTGAGAGATTTTGCCACCACCAGGCCTGCCCTAAAAGAGCTCCTGAAGGAAGCA
CTAAACATGGAAAGGAACAAACGGTACCAGCCACTGCAAAAACATGCCAAAATG
>lcl|hg18_L1PA4_chr1_118064819_118070978
ATTGGGAAAAAACAGAGCAGAAAAACTGGAAACTCTAAAAAGCAGAGCACGTCTCCTCCT
CCAAAGGAACGCAGCTCCTCACCAGCAATGGAACAAAGCTGGATGGAGAAGGACTTTGAT
GAGCTGAAA-AAGAAGGCTTCAGACAATCAAAGTACTCCAAGCTACAGGAGGAAATTCAA
ACCAATGGCAAAGAAGTTAAAAACTGTGAAAAAAAATTAGACGAATGGATAACTAGAATA
ACCAAAGCAGAGAAGTCCTTAAAGGAGCTGATGGAGCTGAAAGCCAAGGCTCGAGAACTA
CGTGAAGAATGCAGAAGCCTCAGGAGCCGATTCAATCAACTGGAAGAAAGGGTATCAGTG
ATGGAAGATGAAATGAATGAAATGAAACGAGACGGGAAGTTTAGAGAAAAAGGAATAAAA
AGAAATGAACAAAGCCCC-AAGAAATATGGGACTATGTGAAAAGACCAAATCTACGTCTG
ATTGGTGTACCTGAAAGTGACAGGGAGAATGGAACCAAGTTGGAAAACATTCTGCAGGCT
ATTAACCAGGAGCACTTCCCCAATCTAGCAAGGCAGGCCAACATTCAGACTCAGGAAATA
CAGAGAATGCCACAAAGATACTCCTTGAGAAGAGCAGCTCCAAGACGCATAATTGTCAGA
TTCACCAAAGTTGAAATGAAGGAAAAAACGTTAAGGGCAGCCAGAGAGAAAGGTTGGGTT
ACCCACAAAGGCAAGCCCATCAAACTAACAGTGGATCTCTCAGCAGAAACTCTACAAGCC
AGAAGAGAGTGGGGGCCAATATTCAACATTCTTAAAGAAAAGAATTTTCCACCCAGAATT
TCATATCCAGCCAAACTAAGCTTCACAAGTGAAGGAGAAGTAAAATACTTTACAGACAAG
CAAATGCTGAGAGATTTTGTCACCACCAGGCCTGCCCTAAAAGAGCTCCTGAAGGAAGCA
CTAAACATGGAAAGGAACAACCGGTACCAGCCACTGCAAAAACATGCCAAAATG
>lcl|hg18_L1PA4_chr1_30738824_30744990
ATGGGAAAAAAACAGAGCAGAAAAACTGGAAACTCTAAAAAGCAGAGCGCCTCTCCTCCT
CCAAAGGAACGAAGCTCCTCACCAGCAACGGAACAAACCTGGACGGAGAATGACTTTAAT
GAGCTGAGAGAATAAGGCTCCAGATGATCAAACTACTCCGAGCTACAGGAGGAAATTCAA
ACCAATGGCAAAGAAGTTAAAAACTTTGAAAAAAAATTAGACGAATGGATAACTAGAATA
ACCAACGCAGAGAAGTCCCTAAAGCAGCTGACGGAGCTGAAAGCCAAGGCTCAAGAACTA
CATGAAGAATGCAGAAGCCTCAGGAGCCGATGTGATCAACTGGAAGAAAGGGTATCAGTG
ATGGAAGACGAAATGAATGAAATGAAGCGAGAAGAGAAGTTTAGAGAAAAAAGAATAAAA
AGAAACAAACAAAACCTCCAAGAAATATGGGACTATGTGAAAAGACCAAATCTACGTCTG
ATTGGTGTACCTGAAAGTGACGGGGAGAATGGAACCAAGTTGGAAAACACTCTGCAGGAT
ATAATCCAGGAGAACTTCCCCAATCTAGCAAGGCAGGCAAACATTCAGATTTGAGAAACA
CACAGAACACCACAAAGATACTCCTCAAGAAGAGCAACTCCAAGACACATAATTGTCAGA
TTCACCAAAGTTGAAATGAGGGAAAAAATGTTAAGGGCAGCCAGAGAGAAAGGTCAGGAC
ACCCACAAAGGGAAGGCCATCAGACTAACAGCGGATCTCTCAGCAGAAATTCTACAAGCC
AGAAGAGAGTGGGGGCCAATATTCAACATTCTTAAAGAAAAGAATTTTCAACCCAGAATT
TCATATCCAGCCAAACT-AGCTTCATAAGTGAAGGAGAAATAAAATCCTTTACAGACAAG
CAAATGCTGAGAGATTTTGTCACCACCAGGCCTGCCCTAAAAGAGCTCCTGAAGGAAGCA
CTAAACATGGAAAGGAACAACCGGTACCAGCCACTGCAAAAACATGCCAAAATG
>lcl|hg18_L1PA4_chr1_75224791_75230896
ATGGGGAAAAAACAGAGCAGAAAAACTGGAAACTCTAAAAAGCAGAGCGCCTCTCCTCCT
CCAAAGGAAAGCAGTTCCTCACCAGCAATGGAACAAAGCTGGACGGAGAATGACTTTGAC
GAGTTGAG---AGAAGGCTTCAGACGATCAAACTACACCAAGCTACAGGAGGAAATTCAA
ACCAATGGCAGAGAAGTCAAAAACTTTAAAAAAA-ATTAGACAAATATATAACTAGAATA
AACAATGCAGAGAAGTGCTTAAAGGAGCTGATGGAGCTGAAAGCCAAGGCTCGAGAACTA
CATGAAGAATGCAGAAGCCTCAGGAGCTGATGCGATCAACTGGAAGAAAGGGTATCAGTG
ATGGAAGATGAAGTGAATGAAATGAAGCGAGAAGGGAAGTTTAGAGAAAAAAGAATAAAA
AGAAACGAAAAAAGTCTCCAAGAAATATGGGACTATGTGAAAAGACCACATCTAGTTCTG
ATTGGTGTACCTGAAAGTGACAGGGAGAAAGGAATCAAGTTGGAAAACACTCTGCAGGAT
ATTATCCAGGACAACTTCACCAATCTAGCAAGGCAAGCCAACATTCAGATTCAGGAAATA
CAAAGAACGCCAGAAAGATACTCCTCGAGAAGAGCAACTCCAAGACACATAATTGTCAGA
TTCACCAAAGTTGAAATGAAGGAAAAAATGTTAAGGGCAGCCAGAGAGAAAGGTTGGGTT
GCCCACAAAGGGAAGCCCATCAGACTAAGAGCGGATCTCTCGGCAGAAACTCTACAAGCC
AGAAGAGAGTGGGGGCCAATATTCAACATTCTTAAAGACAAGAATTTTCAACCCAGAATT
TCATATCCAGCCAAACTAAGCTTCATAAGTGAAGGAGAAATAAAATACTTTACAGACAAG
CAAATGCTGAGAGATTTTGTCACCACCAGGCCTGCCCTAAAAGAGCTCCTGAAGGAAGCG
CTAAACATGTAAAGGAACAACCGGTACCAGCCGCTGCAAAATCATGCCAAATTG
>lcl|hg18_L1PA4_chr10_114000648_114006809
ATGGGGAAAAAACAGAGCAGAAAAACTGGAAACTCTAAAAAGCAGAGCACCTCTCCTCCT
CTAAAGGAACACAGCTCCTCACCAGCAACGGAACAAAGCTGGACGGAGAAGGACTTTGAC
AAGTTGAGAAAAGAAGGCTTCAGACGATCAAACAACTCCGAGCTACAGGAGGAAATTCAA
ACCAATGGCAAAGAAGTTAGAAACCTTGAAAAAAAATTAGACGAATGGATAACTAGAATA
ACCAATGCAGAGAAGTCCTTAAAGGAGCTGATGGAGCTGAAAGCCAAGGCTCGAGAACTA
CGTGAAGAATGCAGAAGCCTCAGGAGCCGATGCGATCAACTGGAAGAAAGGGTATCAGTG
ATGGAAGACAAAATGAATGAAATGAAGCAAGAAGGGAAGTTTAGAGAAAAAAGAATAAAA
AGA----AACAAAGCCTCCAAGAAATATGGGACTATATGAAAAGACCAAATCTATGTCTG
ATTGGTGTACCTGAAAGTGACGGGGAGAATGGAACCAAGTTGGAAAACACTCTGCAGGAT
ATTATGCAGGAGAACTTCCCCAATCTAGCAAGGCAGGCCAACATTCAGATTCAAGAAATA
CAGAGAATGCCACAAAGATACTCCTCGAGAAGAGCAACTCCAAGACACATAATTGTCACA
TTCACCAAAGTTGAAATGAAGGAAAAAATGTTAAGGGCAGCCAGAGAGAAAGGTCAGGTT
ACCCACAAAGGGAAACCCATCAGACTAACAACAGATCTCTCGGCAGAAACTCTACAAGCC
AAAAGAGAGTGGGGGCCAATATTCAACATTCTTAAAGGAAAGAATTTTCAACCCAGAATT
TCATATCCAGCCAAACTAAGCTTCATAAGTGAAGGAGAAATAAAATACTTTACAGACAAG
CAAATGCTGAGAGATTTTGTCACCACTAGGCCTGCCCTAAAAGAGCTCCTGAAGGAAGCG
CTAAACATGGAAAGGAACAACCGCTACCAGCCACTGCAAAATCATGCCAAATTG
>lcl|hg18_L1PA4_chr1_7394405_7400569
ATGGGGAAAAAACAGAGCAGAAAAGCT-GAAACTCTAAAAAGCAGAGCACCTCTCCTCCT
CCAAAGGAACATAGTTACTCATCAGCAATGGAACAAAGCTGGACGGAGAATGACTTTGAC
GAGTTGAGAGAAGAAGTCTTCAGACAATCAAACTACTCCGAGCTACAGGAGGAAATTCAA
ACCAATGGCAAAGAAGTTAAAAACTTTGAAAAAAAATTAGATGAATGTATAACTAGAATA
ACCAATGCAGAGAAGTGCTTAATGGAGCTGATGGAGCTGAAAGCCAAGGCTCGAGAACTA
CGTGAAGAATGCAAAAGCCTCAGGAGCCAATGCAATCAACTGGAAGAAAGGGTATCAGTG
ATGGAAGATCAAATGAATGAAATGAAGCGAGAAGAGAAGTTTAGAGAAAAAAGAATAAAA
AGAAACGAAAAAAGTCTCCAAGAAATATAAGACTATGTGAAAAGACCAAATCTACGTCTG
ATTGGTGTGCCTGAAAGTGACGGGGAGAATGGAACCAAGTTGGAAAACACTCTGCAGGAT
ATTATCCAGGAGAACTTCCCCAAACTAGCAAGGCAGGCCAACATTCAGATTCAGGAAATA
CAGAGAATGCCACAAAGATACTCCTCGAGAAGAGCAACTCCAAGACACATAATTGTCAGA
TTCACCAAAGTTGAAATGAAGGAAAAAATATTAAGGGCAGCCAGAGAGAAAGGTCGGGTT
ACCCACAAAGGGAAGCCCATCAGACTAACAGCGGATCTCTCAGCAGAAACTCTACAAGCC
AGAAGAGAGTGGGGGCCAATATTCAACATTCTTAAAAAAAAGAATTTTCAACCCAGAATT
TCATATCCAGCCAAACTAAGCTTCATAAGTGAAGGAGAAATAAAGTACTTTACAGACAAG
CAAACGCTGAGAGATTTTGTCACCGCCAGGCCTGCCCTAAAAGAGCTCCTGAAGGAAGCA
CTAAACATGGAAAGGAACAACCAGTACCAGCCACTGCAAAAACATGCCAAATTG
>lcl|hg18_L1PA4_chr1_110086926_110093086
ATAGGGAAAAAACAGAGCTGAAAAACTGGAAACTCTAAAAAGCAGAGCACCACTCCTCCT
CCAAAGGAACGCAGCTCCTCACCAGCAACGGAACAAAGCTGGACGGACAATGACTTTGAC
GAGTTGAGAGAAGAAGGCTTCAGACGATCAAACTACTCCGAGCTACAGGAGGAAATTCAA
ACCAATGGCAAAGAAGTTAGAAACTTTGAAAAAAAATTAGATGAATGGATAACTAGAATA
ACCAATGCAGAGAAGTCCTAAAAGGGGCTGATGGAGCTGAAAGCTAAGGCTCGAGAACTA
CGTGAAGAATGCAGAAGCCTCAGGAGCCGATGCGATCAACTGGAAGAAAGGGTATCAGCG
ATGGAAGATGAAATGAATGAAATGAAGCGAGAAGGAAAGTTTAGAGAAAAAAGAATAAAA
AGAAACGAACAAAGCCTCCAAGAAATATGGGACTATGTGAAAAGACCAAATCTACGTCTG
ATTAGTGTACCTGAAAGTGAGGGGGAGAATGGAACCAAGTTGGAAAACACTCTGCAGGAT
GTTATCCAGGAGAACTTCCCCAATCTAGCAAGGCAGGCCAACATTCAGATTCAGGAAATA
CAGAGAATGCCACAAAGATACTCCTCGAGAAGAGCAACTCCAAGACACATAATTGTCAGA
TTCACCAAAGTTGAAATGAAGGAAAAAATGTTAAGGGCAGCCAGAGAGAAAGGTCGGGTT
ACCCACAAAGGGAAGCCCATCAGACTAACAGCGGATCTCTCCGCAGAAACTCTACAAGCC
AGAAGAGAGTGGGGGCCAACATTCAACATTCTTAAAGAAAAGAATTTTCAACCCAGAATT
TCATATCCAGCCAAACTAAGCTTCATAAGTGAAGGAGAAATAAAATACTTTACAGACAAG
CAAATGCTGAGAGATTTTGTCACCACCAGGCCTGCCCTAAAAGAGCTCCTGAAGGAAGCG
CTAAACATGGAAAGGAACAACCGGTTCCAGCCACTGCAAAAACATGCCAAAATG
>lcl|hg18_L1PA4_chr2_51393364_51399487
ATGGGTATAAAACAAAGCAGAAAAACTGAAAACTCTAAAAAGCAGAGCACCTCTCCTCCT
CCAAAGGAACACAGCTCCTCACCAGCAATGGAACAAAGCTGGACGGAGAATGAC------
GAGTGGAGAGAAGAAGGCTTCAGACGATCAAACTACTCCAAGCTACAGGAGGAAATTCAA
ACCAATGGCAAAGAAGTTAAAAACTTTGAAAAAAAATTAGTTGAATGGATACCTAGAATA
ACCAATGCAGAGAACTTCTTAAAGTACTTGATGGAGCTTAAAGCCAAGCCTCGGGAACTA
AGTGAAGAATGCAGAAGCCTCAGGAGCCAATGAGATCAACTGGAGGAAAGGGTGTCAGTG
ATAGAAGACGAAATGAATGAAATGAAGCGAGAAGGGAAGTTTAGAGAAAAAAGAACAAAA
AGAAATGAACAAAGACTCCAAGAAATATGGGACTACGTGAAAAGACCAAATCTACGTCTG
ACTGGTGTACCTGAAAGTGACAGGGAGAATGGAACCAACATGGAAAACACTCTGCAGGAT
ACTATCCAGGAGAATTTCCCCAATCTAGCAAGGCAGGCCAACATTCAGATTCAGGAAATA
CAGAGAACGCCACAAAGATACTCCTCGGGAAGAGCAACTCCAAGACACATAATTGTCAGA
TTCACCAAAGTTGAAATGAAGGAAAAAATGCTAAGGGTAGCCAGAGAGAAAGGTCGGGTT
ACCCACAAAGGGAAGCCCATTAGACTAACAGCGGATCTCTCAGCAGAAACCCTACAAGCC
AGAAGAGAGTGGGGGCCAATATTCAACATTCCTAAAGAAAAGAATTTTCAACCCAGAATT
TCATATCCAGCCAAACTAAGCTTCATAAGTGAAGGAGAAATAAAATACTTTACAGACAAG
CAAATGCTGAGAGATTTTGTCACCACCAGGCCTGCCCTAAAAGAGCTCCTGAAGGAAGCA
CTAAACATGGAAAGGAACAACTGGTACCAGCCACTGCAAAAACATGCCAAAATG
>lcl|hg18_L1PA4_chr2_209357226_209363393
ATGGGGAAAAAACAGAGCAGAAAAGCTGGAAACTCTAAAAAGCAGAGCGTCTCTCCTCCT
CCAAAGGAATGCAGCTCCTCACCAGCAATGGAACAAAGCTGCACGGAGAACGACTTTGAC
GAGTTGAGAGAAGAAGGCTTCAGACGATCAAACTACTCTGAGCTACAGGAGGAAATTCAA
ACCAAAGGCAAAGAAGTTAAAAACTGTGAGAAAAAATTAGACGAATGGATAACTAGAATA
ACCAATGCAGAGAAGTCCTTAAAGGAGATGACGGAGCTGAAAGCCAAGGCTCGAGAAATA
CGTGAAGAATGCAGAAGCCTCGGGAGCCAATGTGATCAACTGGAAGAAAGGGTATCAGTG
ATGGAAGATGAAATGAATGAAATGAAGTGAGAAGGAAAGTTTAGAGAAAAAAGAATAAAA
AGAAATGAACAAAGCCTCCAAGAAATATGGGACTATGTGAAAAGACCAAATTTACGTCTG
ATTGGCATACCTGAAAGTGATGGGGAGAATGGAACCAAGTTGGAAAACACTCTGCAGGAT
ATTATCCAGGAGAACTTCCCCAATCTAGCAAGGCAGGCCAACATTCACATTCAGGAAATA
CAGAGAACGCCACAAAGATACTCCTCGAGAAGAGCAACTCCAAGACACATAATTGTCAGA
TTCACCAAAGTTGAAATGAAGGAAAAAATGTTAAGGACAGCCAGAGAGAAAGGTCGGGTT
ACCCACAAAGGGAAGCCCATCAGACTAACAGCAGATCTCTCGGCAGAAACTCTACAAGCC
AGAAGAGAGTGGGGGCCAATATTCAACATTCTTAAAGAAAAGAATTTTCAACCCAGAATT
TCACATCCAGTCAAACTAAGCTTCATAAGTGAACGAGAAATAAAATACTTTACAGAGAAG
CAAATGCTGAGAGATTTTGTCACCACCAGGCCTGTCCTAAAAGAGCTCCTGAAGGAAGCA
CTAAACATGGAAAGGAAAAACCGGTACCAGCCACTGCAAAAACATGCCAAAAAG
>lcl|hg18_L1PA4_chr2_228603855_228610003
ATGGGGAAAAAACAG--CAGAAAAACTGGAAACTCTAAAAAGCAGAGCGCCTCTCCTCCT
CCAAAGGAACGCAGCTCCTCACCAGCAACGGAACAAAGCTGGACGGAGAATGACTTTGAT
GAGCTGAGAGAAGAAGTCTTCAGACGATCAAACTACTCCGAACTACAGGAGGAAATTCAA
ACCAATGGCAAAGAAGTTAAAAACTTTGAAAAAAAATTAGATGAATGGATAACTAGAATA
ACCAACGCAGAGAAGTCCTTAAAGGAGCTGATGGAGCTGAAAGCCAAGGCTCGAGAACTA
CATGAAGGATACAGAAGCCTAAGGAGCTGATGCGATCAACTGGAAGAAAGGGTATCATTG
ATGGAAGATGAAATGAATGAAATGAAGCGAGAAGGGAAGATTAGAGAAAAAAGAATTAAA
-AAAACGAACAAAGCCTCCAAGAAATATGGCATTATGTGAAAAGACCAAATCTACGTCTG
ATTGCTGTACCTGAAACTGACGGGGAGAATGGAACCAAGTTGGAAAACACTCTGCAGGAT
GTTATCCAGGAGAACTTCCCCAATCTAGCAAGGCAGGCAAACATTCAGATCCAGGAAATA
CAGAGAACGCCACAAAGATACTCCTCGAGAAGAGCAACTCCAAGA----TAATTGTCAGA
TTCACCAAAGTTGAAATGAAGGAAAAAATGTTAAGGGCAGCCAGAGAGAAAGGTCGGGTT
ACCCACAAAGGGAAGCCCATCAGACTAACAGCTGATCTCTTGGCAGAAACTCTACAAGCC
AGAAAAGAGTAGGGACCAATATTCAACATTCTTAAAGAAAAGAATTTTCAACCCAGAATT
TCATATCCAGCCAAACTAAGCTTCATAAGTGAAGGAGAAATAAAATACTTTACAGACAAG
CAAATACTGAGAGATTTTGTCACCACCAGGCCTGCCCTACAAGAGCTCCTGAAGGAAGCA
CTAAACATGGAAAGGAACAACCGGTACCTGCCACTCCAAAAACATGCCAAAATG
>lcl|hg18_L1PA4_chr2_34713883_34720047
ATGGGGAAAAAACAGAGCAGAAAAACTGGAAATTCTAAAAAGCAGAGCACCTCTCCTCCT
CCAAAGGAAGGCAGTTCCTCATGAGCAATGGAACAAAGCTGGACGGAGAATGACTTTGAC
GAGGTGAGAGAAGAAGGCTTCAGACAATCAAACTACTCCAAGCTACAGGAGGAAATTCAA
ACCAACAGCAAAGAAATTAAAAACTTTGAAAAAAAATTAGATGAATGTATAACTAGAATA
ACCAATGCAGAGAAGTGCTTAAAGGAGCTGATGGAGCTGAAAGCCAAGGCTCGAGAACTA
CGTAAACAATACAGAAGCCTCAGGAGCCGATGTGATCAACTGGAAGAAAGGGTGTCAGTG
ATGGAAGATGAAATGAATGAAATGAAGCGAAAAGGAAAGTTTAGAAAAAAAAGAATAAAA
AGAAATGAACAAAGTCTCCAAGAAATATGGGACTATGTGAAAAGACCAAATCTACATCTG
ATTGGTGTACCTGAAAGTGACAGAGAGAATGGAACCAAGTTGGAAAACACTCTGCAGGAT
ATTTTCTAGGAGAACTTCCCTAATCTAGCAAGACAGGCCAACATTCAGATTCAGGAAATA
CAGAGAATGCCACAAAGATACTCCTCGAGAAGAGCAACTCCAAGACACATAATTGTCAGA
TTCACCAAAGTTGAAATGAAGGAAAAAATGTTAAGGGCAGCCAGAGAGAAAGGTTGGGTT
ACCGAC-AAGGGAAGCCCATCAGACTAACAGCTGATCTCTCAGCAGAAACTCTACAAGCC
CGAAGAGAGTGGGGGCCAATATTCAACATTCTTAAAGAAAAGAATTTTCAACCCAAAATT
TCATATCCAGCCAAACTAAGCTTCATAAGTGAAGGAGAAATAAAATCCTTTACAGACAAG
CAAATGCTGAGAGATTTTGTCACCATCAGGCCTGCCCTAAAAGAGCTCCTGAAGGAAGCA
CTAAACATGGAAAGGAACAACTGGTACCAGCCACTGCAAAAACATGCC-AACTG
>lcl|hg18_L1PA4_chr20_24850360_24856545
ATGGGGAAAAAACAGAGCAGAAAAACTGGAAACTCTAAAAAGCAGAGCGCCTCTCCTCCT
CCAAAGGAACACAGCTCCTCACCAGCAATGGAACAAAGCTGGATGGAGAATGACTTTGAC
GAGATGAGAGAAGAAGGCTTCAGACGATCAAACTACTCTGACCTACAGGAGGAAATTCAA
ACCAATGGCAAAGAAGTTAAAAACTTTGAAAAAA-AATAGACGAATGGATATCTAGAATA
ACCAATGCAGAGAAGTCCTTAAAGGAGCTGATGGAGCTGAAAGCAAAGGCTCGAGAACTA
CATGAAGAATGCAGAAGCCTCAGGAGCTGATGGAATCAACTGGAAGAAAGGGTATCAGTG
ATGGAAGATGAAATGAATGAAATGAAGTGAGAAGGAAAGTTTAGAGAAAAAAGAATAAAA
AGAAACAAACAACACCTCCAAGAAATATGGGACTATGTGAAAAGACCAAATCTACGTCTG
ATTGCTGTACCTGAAAGTGACGGGGAGAATGAAAACAAGTTGGAAAACACTCTCCAGGAT
ATTATCCAGGAGAACTTCCCCAGTCTAGCAAGGCAGGCCAACATTCAGATTCAGGAAATA
CAGAGAATGCCACAAAGATACTCCTCAAGAAGAGCAACTCCAAGACACATAATTGTCAGA
TTCACCAAAGTTGAAATGAAGGAAAAAATGTTAAGGGCAGCCAGAGAGAAAGGTCGGGTT
ACCCAAAAAGGGAAGCCCATGAGACTAACAGTGGATCTCTTGGCAGAAACTCTACAAGCC
AGAAGAGAGTGGGGGCCAATATTCAACGTTCTTAAGGAAAAGAATTTTTAACCCAGAATT
TTATATCCAGCCAAACTAAGCTTCGTAAGTGAAGGAGAAATAAAATCCTTTACAGAAAAG
CAAATGTTGAGAGATTTTGTCACCACCAGGCCTGCCCTAAAAGAGCTCCTGAAGGAAGCA
CTAAACATGGAAAGGAACAACCGGTACCAGCCACTGCAAAAACATGCCAAAATA
>lcl|hg18_L1PA4_chr2_209404537_209410702
ATGGGGAAAAAACAGAACAGAAAAACTGGAAACTCTAAAAAGCAGAGCGCCTCTCCTCCT
CCAAAGGAACGCAGCTCCTCACCACCAATGGAACAAAGCTGGACGGAGAATGACTTTGAC
GAATTGAGAGAAGAAGACTTCAGATGATCAAACTACTCTGAGCTACAGGAGGAAATTCAA
ACCAATGGCAAAGAAGTTAAAAACTTTGAAAAAA-ATTAGAAAAATGGATAACTAGAATA
ACCAATGCAGAGAAGTCCTTAAAGGAGCTGATGGAGCTGAAAGCCAAGGCTCGAGAACTA
CGTGAAGAATGCAGAAGCCTCAGGAGCCGATGCGATCAACTGGAAGAAAGGGTATCAGTG
ATGGAAGATGAAATGAATGAAATGAAGGGCGAAGGGAAGTTTAGAGAAAAAAGAATAAAA
AGAAACAAACAAAGCCTCCAAGAAACATGGGACTATGTGAAAAGACCAAATCTACATCTG
ATTGGTGTACCAGAAAGTGATGGGGAGAATGGAACCAAGTTGGAAAACACTCTGCAGGAT
ATTATCCAGGAGAACTTCCCCAATCTAGCAAGGTAGGCCAACATTCAGATTCAGGAAATA
CAGAGAATGCCACAAAGATAATCCTCGAGAAGAGCAACTCCAAGACATATAATTGTCAGA
TTCACCAAAGTTGAAATGAAGGAAAAAATGTTAAGGGCAGTCAGAGAGAAAGGTCAGGTT
ACCCACAAAGGGAAGCGCATCAGACTAACAGCGGATCTCTCGGCAGAAACTCTACAAGCC
AGAAGAGAGTGGGGGCCAATATTCAACATTCTT-AAGGAAAGAATTTTAAACCCAGAATT
TCATATCCAGCCAAACTAAGCTTCATAAGTGAAGGAGAAATAAAATACTTCACAGACAAG
CAAATGCTGAGAGATTTTGTCACCACCAGGCCTGCCCTAAAAGAGCTCCTGAAAGAAGTG
CTAAACATGGAAAGGCACAACCAGTACCAGCCGCTGCAAAATCATGCCAAAATG
>lcl|hg18_L1PA4_chr20_18261557_18267758
ATGGGGGAAAAACAGAGCAGAAAAACTGGAAACTCTAAAAAGCAGAGCACCTCTCCTCCT
CCAAAGGAACGCAGCTCCTCACCAGCAATGGAACAAAGCTGGACAGAGAATGACTTTGAC
GAGCTGAGAGAAGAAGGCTTCAGATGATCAAACTACTCCGAGCTACAGGAGGAAATTCAA
ACCAATGGCAAAGAAGTTAAAAACTTTGAAAAAAAATTAGATGAATGGATAACTAGAATA
ACCAACGCAGAGAAGTCCTTAAAGGAGCTGATGGAGCTGAAAACCAAGGCTTGAGAAATA
CGTGAAGAATGCAGAAGCCTCAGGAGCTGAGGCGATCAACTGGAAGAAAGGGTATCAGTG
ATGGAAGACAAAATGAATGAAATGAAGTGAGAAGGGAAGATTAGAGAAAAAAGAATAAAA
AGAAATGAAAAAAGCCTTGAAGAAATATGGGACTATGTGAAAAGACCAAATCTAAGTCTG
ATTGGTGTACCTGAAAGTGATGGGGAGAATGGAACCAAGTTGGAAAACACTCTGCAGGAT
ATTATCCAGGAGAACTTCCCCAATCTAGCAAGGCAGGCCAACATTCACATTCAGGAAATA
CAGAGAATGCCACAAAGATACTCCTCAAGAAGAGCAACTCCAAGACACATAATTGTCAGA
TTCATCAACGTTGAAATGAAGGAAAAAATGTTAAGGGCAGCCAGAGAGAAAGGTTGGGTT
ACCCACAAAGGGAAGCCCATCAGACTAACAGCAGATCTCTCGGCAGAAACTCTACAAGCC
AGAAGAGAGTGGGGGCCAATATTCAACATTCTTAAAGAAAAGAATTTTCAACCCAGAATT
TCATATCCAGCCAAACTAAGCTTCATAAGTGAAGGAGAAATAAAATACTTTACAGACAAG
CAAATGCTGAGAGATTTTGTCACCACCAGGCCTGTCCTAAAAGAGCTCCTGAAGGAAGCA
CTAAACATGGAAAGGAACAACTGGTACCAGCCACTGCAAAAACATGCCAAAATG
>lcl|hg18_L1PA4_chr2_184021288_184027449
ATGGGGAAAAAACAGAGCAGAAAAACTGGAAACTCTAAAAAGCAGAGCGCCTCTCCTCCT
CCAAAGGAACACAGTTCCTCACCAGCAATGGAACAAAGCTGGACGGAGAATGACTTTGAC
GAGTTGAGAGAAGAAGGCTTCAGTCGATCAAACTACTCCGAGCTACAGGAGGAAATTCAA
ACCAATGGCAAAGAAGTTAAAAACTTTGAAAAAAAATTAGGCAAATGTATAACTAGAATA
ACCAATGCAGAGAAGTGCTTAAAGGAGCTGATGGAGCTAAAAGCCAAGGCTCGAGAACTA
CGTGAAGAATGCAAAAGCCTCAGGAGCTGATGCAATCAACTGGAAGAAAGGGTATCAGTG
ATGGAAGATGATATGAATGAAATGAAGCAAGAAGGGAAGTTTAGAGAAAAAAGAATGAAA
AGAAACGAACAAAGTCTCCAAGAAATATGGGACTATGTGAAAAGACCAAATCTACGTCTG
ATTGGTGTACCTGAAAGTGATGGGGAGAATGGAACCAAGTTGGAAAACACTCTACAGGAT
ATTATCCAGGAGAACTTCCCCAATCTAGCAAGGCAGGCCAACATTCAGATTCAGGAAATA
CAGAGAACGCCACAGAGATACTCCTCGAGAAGAGCAATTCCAAGACACATAATTGTCAGA
TTCACCAAAGTTGAAATGAAGGAAAAAATGTTAAGGGCAGCCAGAGAGAAAGGTCGGGTT
ACCCACAAAGGGAAGCCCATCAGACTAACAGCGGATCTCTCGGCAGAAACCCTACAAGCC
AGAAGAGAGTGGGGGCCAATATTCAACATTCTTAAAGAAAAGAATTTTCAACCCAGAATT
TCATATCCAGCCAAACTAAGCTTCATAAGTGAAGGAGAAATAAAATACATTACAGATAAG
CAAATGCTGAGGGATTTTGTCACCACCAGGCCTGCCCTAAAAGAGCTCCTGAAGGAAGCA
CTAAACATGGAAAGGAACAACCGGTATCAGCCACTGTAAAAACACACCAAATTG
>lcl|hg18_L1PA4_chr2_73541090_73547286
ATGCAGAAAAAACAGAGCAGAAAAACTGGAAACTCTAAAAAGCAGAGCGCCTCTCCTCCT
CCAAAGGAACGCAGCTCCTCAGCAGCAACGGAACAAAGCTGGATGGACAATGACTTTGAA
GAGTTGAGAGAAGAAGGCTTCAGATGATCAAACTACTCCGAGCTACAGGAGGAAATTCAA
ACCAATGGCAAAGAAGTTAAAAACTTT-CAAAAAAATTAGACGAATGGATACCTAGAATA
ACCAATGCAGAGAAGTCCTTAAAGGAGCTGATGGAGCTAAAAGCAAAGGCGCGAGAACCA
TGTGAAGAATGCAGAAGCCTCAGGAGCTGATGCGATCAACTGGAAGAAAGGGTATCAGTG
ATGGAAGATGAAATGAATGAAATGAAGCGAGAAGGGAAGTTTAGAGAAAAAAGAATAAAA
AGAAACGAACAAAGCCTCCAAGAAATATGGGACTATGTGAAAAGACCAAATCTACGTCTG
ATTGGTGTACCTGAAAGTGACAGGGAGAATGGAACCAAGTTGGAAAACACTCTGCAGGAT
ATTATCCGGGAGAACTTCCCCAATCTAGCAAGGCAGGCCAACATTCAGATTCAGGAAATA
CAGAGAACGCCACAAAGATACTCCTCGAGAAGAGCAACTCCAAGACACATAATTGTCAGA
TTCACCAAAGTTGAAATGAAGGAAAAAATGTTAAGGACAGCCAGAGAGAAAGGTCGGATT
ACCCACAAAGGGAAGCCCATCAGACTAACAGCGGATCTCTCGGCAGAAACCCTATAAGCC
AGAAGAGAGTGGGGGCCAATATTCAACATTCTTAAAGAAAAGAATTTTCAACCCAGAATT
TCATATCCAGCGAAACTAAGCTTCATAAGTGAAGGAGAAATAAAATCCTTTACAGACAAG
CAAATGCTGAGAGATTTTGTCACCACCAGGCCTGCCCTAAAAGAGCTCCTGAAGGAAGCG
CTAAACATGGAAAGGAACAACTGGTACCAGCCACTGCAAAAACATGCCAAAATG
>lcl|hg18_L1PA4_chr3_123934409_123940587
ATGGGGAGAAAACAAAGCAGAAAAACTGGAAACTCTAAAAAGCAGAGCGCCTCTCCTCCT
CCAAAGGAACGCAGCTCCTCACCAGCAATGGAACAAAGCTGGACGGAGAATGACTTTGAC
GAGCTGAGAGAAGAAGTCTTCAGATGCTCAAACTACTCTGAGCTACAGGAGGAAATTCAA
ACCAATGGCAAAGAAGTTAAGAACTCTGAAAAAAAATTAGATGAATGTATAACTAGAATA
ACCAATGCAGAGAAGTGCTTAAAGGAGCTGATGGAGCTGAAAGCCAAGGCTCAAGAACTA
CGTGAAGAATGCAGAAGCCTCAGGAGCCAATGTGATCAACTGGAAGAAAGGGTATCAGTG
ATGGAAGATGAAATGAATGAAATGAAGTGAGAAGGGAAGTTTAGAGAAAAAAGAATAAAA
AGAAAAGAACAAAGTCTCCAAGAAATATGGGACTATGTGAAAAGACCAAATCTACGTCTG
ATTGGTGTACCTGAAAGTGATGGGGAGAATGGAACCAAGTTGGAAAACACTCTGCAGGAT
ATTATCCAGAAGAACTTCCCCAGTCTAGCAAGGCAGGCCAACATTCAGATTCAGGAAATA
CAGAGAACGCCACAAAGATACTCCTCGAGAAGAGCAACTCCAAGACACATAATTGTCAGA
TTCACCAAAGTTGAAATGAAGGAAAAAATGTTAAGGGCAACCAGAGAGAAAGGTCGGGTT
ACCCACAAAGAGAAGCCCATCAGACTAACAGCGGATCTCTCGGCAGAAACTCTACAAGCC
AGAAGAGGGTGGGGGCCAATATTCAACATTCTTAAAGAAAAGAATTTTCAACCCAGAATT
TCATATCCAGCCAAACTAAGCTTCACAAGTGAAGTAGAAATAGAATACTTTACAGACAAG
CAAATGCTGAGAGATTTTGTCACCACCGGGCCTGCCCTAAAAGAGCTCCTGAAGGAAGCA
CTAAACATGGAAAGGAACAACCGGTACCAGCCACTGCAAAAACATGCCAAATTG
>lcl|hg18_L1PA4_chr22_27059839_27066021
ATGGGGAAAAAACAGAGCAGAAAAACCAGACACTCTAAAAATCAGAGCGCCTCTCCTCCT
CCAAAGGAACACAGCTCCTTACCAGGAACGGAACAAAGCTGAATGGAGAACGACTTTGAC
AAGTTGAGAGAAGAAGGCTTCAGATGATCAAACTACTCTGAGCTAAAGGAGGAAGTTCGA
ACCCATGGCAAAGAAGTTAAAAACCTTGAAAAAAAATTAGACAAATGGCTAACTAGAATA
ACCAATGCAGAGAAGTCCTTAAAGGACCTGATGGAGCTGAAAACCACGGCACGAGAACTA
CATGATGAATGCAGAAGCCTCAGTAGCTGATTTGATCAACTGGAAGAAAGGGTATCAGGG
ATGGAAGATCAAATGAATGAAATGAAGCGAGAAGAGAAGTTTAGAGGAAAAAGAATAAAA
AGAAACAAACAAAGCCTCCAAGAAATATGGGACTATGTGAAAAGACCAAATCTACGTCTG
ATTGGTGTACCTGAAAGTCATGGGGAGAATGGAACCAAGTTGGAAAACACTCT-CAGGAT
ATTATCCAGGAGAATTTCCCCAATCTAGCAAGGCAGGCCAATATTCAAATTCAGGAAATA
CAGAGAACGCCACAAAGATACTCCTCGAGAAGAGCAATGCCAAGACACATAATTGTCAGA
TTCACCAAAGTTGAAATGAAGGAAAAAATGTTAAGGGCAGCCAGAGAGAAAGGTCGGGTT
ACCCACAAAGG-AAGCCCATCAGACTAACAGCTGATCTCTCGACAGAAACTCTACAAGCC
AGAAGAGAGTGGGGGCCAGTTTTCAACATTCTTAAAGAAAAGAATTTTCAACCCAGAATT
TCATATCCAGCCAAACTAAGCTTCATAAGTGAAGGAGAAATAAAATCCTTTACAGACAAG
CAAATGCTGAGAGATTTTGTCACCACCAGGCCTGCCCTAAAAGAGCTCCTGAAGGAAGCA
CTAAACATGGAAAGGAACAACCGGTACCAGCCACTGCAAAAACATGCCAAATTG
>lcl|hg18_L1PA4_chr3_99375618_99381779
ATGGGGAAAAAACAGAGCAGAAAAACTGGAAACTCTAAAAAGCAGAACACCTCTCCTCTT
CCAGAGGAATGCAGCTCCTCACCAGCAATGGAACAAAGCTGGACGGAGAATGACTTTGAC
AAGTTGAGAGAAGAAGTCTTCAGATGATCAAACTACTCTGAGCTACAGGAGGAAATTCAA
ACCAATGGCAAAGAAGTTAAAAACTTTGAAAAAAAATTAGACGAATGGATACCTAGAATA
ACCAATGCAGAGAAGTCCTTAAAGGAGCTGATGGAGCTGAAAGCCAAGGCTCGAGAACTA
TGTGAAGAATGCAGAAGCCTCAGGAGCTGATGTGATCAACTGGAAGAAAGGGTATTAGTG
ATGGAAGATGAAATGAATGAAATGAAGTGAGAAGGGAAGTTTAGAGAAAAAAGAATAAAA
AGAAATGAACAAAGCCTCCAAGAAATATGG-ACTATGTGAAAAGACCAAAACTATGACTG
ATTGGTGTACCTGAAAGTGACGGGGAGAATGGAACCAAGTTGGAAAACACTCTGCAGGAT
ATTATCTAGGAGAACTTCCCCAATCTAGCAAGGTGGGCCAACACTCAGATTCAGGAAATA
TAGAGAATGCCACAATGATACTCCTCGAGAAGAGCAACTCCAAGACACATAATTGTCAGA
TTTGCCCAAGTTGAAATGAAGGAAAAAATGTTAAGGGCAGCCAGAGAGAAAGGTTGGGTT
ACCCACAAAGGGAAGCCCATCAGACTAACAGCGGATCTCTTGGCAGAAACTCTACAATCC
AGAAGAGAGTGGGAGCCAATATTCAACATTCTGAAAGAAAAGAATTTTCAACACAGAATT
TCATATCCAGACAAACTAAGCTTCATAAGTGAAGGAGAAATAAAATACTTTACAGACAAG
CAAATGCTGAGAGATTTTGTCACCACCAGGCCTGCCCTAAAAGAGCTCCTGAAGGAAGCA
CTAAACATGGAAAGGAACAACTGGTAACAGCCACTGCAAAAACATGCCAAAATG
>lcl|hg18_L1PA4_chr4_105462091_105468234
ATGGGGGAAAAACAGAGCAGAAAAACTGGAAACTCTAAAAA-CAGAGCGCCTCTCCTCCT
CCAAAGGAACGCAGCTCCTCACCAGCAACGGAACAAAGCTGGATGGAGAATGACTTTGAC
GAGTTGAGAGAAAAAGGCTTCAGACGATCAAACCACTCCAAGCTACAGGAGGAAATTCAA
ACCAATGGCAAAGAAGTTAGAAACTTTGAAAAAAAATTAGACAAATGGATAACTAGAATA
ACCAATGCAGAGAAGTCCTTAAAGGAGCTGATGGAGCTGAAAGCCATGGCTTGAGAACTA
CGTGAAAAGTGCAGAAGCCTCAGGAGCCGATACGATCAACTGGAAGAAAGGGTATCAGTG
ATGGAAGATGAAATGAATGAAATGAAGCGAGAAGGGAAGTTTAGAGAAAAAAGAATAAAA
AGAAATGAACAAAGCCTCCAAGAAATATGGGACTATGTGAAAAGACCAAATCTATGTCTG
ATTGGTGTACCTGAAAATGACAGGGAGAATGGAACCAAGCTGGAAAACACTCTGCAGGAT
ATTATCCAGGAGAACTTCCCCAATCTAGCAAGGCAGGCCAACATTCAGATTCAGGAAATA
CAGAGAATGCCACAAAGATACTCCTCGAGAAGAGCAACTCGAAGACACATAATTGTCAGA
TTCACCAAAGTGGAAATGAAGGAAAAAATGTTAAGGACAGCCAGAGAGAAAGGTAGGGTT
ACCCACAAAGGGAAGCCCATCGGACTAACAGCGAATCTCTCAGCAGAAACTCTACAAGCC
AGAAGAGAGTGGGGGCCAATATTCAACATTCTTAAAGAAAAGAATTTTCAACCCAGAATT
TAATATCCAGTCAAACAAAGCTTCATAAATGAAGGAGAAATAAAATACTTTACAGACAAA
CAAATGCTGAGAGATTTTGTCACCACCAGGCCTGCCCTAAAAGAGCTCCTGAAGGAAGCA
CTAAACATGGAAAAGAACAACCGGTACCAGCCACTGCAAAAACATGCCACAATG
>lcl|hg18_L1PA4_chr3_99608121_99614261
ATGGGA-AAAAAC--AGCAGAAAAACTGGAAACTCTAAAAAGCAGAGCACCTTTCCTCCT
CCAAAGGAACGCAGCTCCTCACCAGCAACAGAATAAAGCTGGACGGAGAATGACTTTGAT
GAGTTGAGAGAAGAAGGCTTCAGATGATCAAACAACTCCAAGCTATAGGAGAAAATTCAA
TCCAATGGCAAAGAAGTTAGAAACCTTGAAAAAAAATTAGACAAATAGATAACTAGAATA
ACCAATGCAGAGAAGTCCTTAAAGGAGTTGATGGAGCTGAAAGCCAAGGCTTGAGAATTG
CATGAAAAATGCAGAAGCCTCAGGAGCCAATGCAATCAACTGGAAGAAAGGATATTAGTG
ATGGAAGATGAAATGAATGAAATGAAGGAAGAAGGGAAGTTTAGAGAAAAAAGAATAAAA
AGAAACAAATAAAGCCTCCAAAAAATATGGGACTATGTGAAAAGACCAAATCTATGTCGG
ATTGGTGTACCTGAAAGTGACGGGGAGAATGGAACCAAGTTGGAAAACGCTCTCCAGGAT
ATTATCCAGGAGAACTTCCCCTATCTAGCAAGGCAGGCCAACATTCAGATTCAGTAAATA
CAGAGAACGCCACAAAGATACTCCTCGAGAAGAGCAACTCCAAGACCCATAATTGTCAGA
TTCACCAAAGTTGAAATGAAGGAAAAAATGTTAACAGCAGCCAGAGAGAAAGGTCAGGTT
ACCCACAAAGGGAAGCCCATCAGACTAACAGCAGATCTCTTGGCAGAAACTCTACAAGCC
AGAAGAGAGAGGGGACCAATATTCAACATTGTTAAAGAAAAGCATTTTCAACCCAGAATT
TCATATCCAGCCAAACTAAGCTTCATAAGTGAAGGAGAAATAAAATACTTTACAGACAAG
CAAATGCTGAGAGATTTTGTCACCACCAGGCCTGCCCTAAAAGAGCTCCTGAAGGAAGCA
CTAAACATAGATAGGAACAACTGGTACCAGCCACTGCAAAAACATGCCAAATTG
>lcl|hg18_L1PA4_chr3_98138146_98144292
ATGGGGAAAAAACAGAGCAGAAAAACTGGAAACTCTAAAAAGCAGAGCACCTCTCCTCCT
CCAAAGGAACGCAGTTCCTCACCAGCAATGGAACAAAGCTGGACGGAGAATGACTTTGAC
GAGTTGAGAGAAGAAGGCTTCAGACGATCAAACTACTCCGAGCTACAGGAAGAAATTCAA
ACCAATGGCAAAGAAGTTAAAAACTTT-CAAAAAAATTAGACGAATGTATAACTAGAATA
ACCAATGCACAGAAGTGCTTAAAGGAGCTGATGGAGCTGAAAGCCAAGGCTCGAGAACTA
CGTGAAGAATGCAGAAGCCTCAGGAGCCGATGCGATCAACTGGAAGAAAGGGTATCAGTG
ATAGAAGATGAAATGAATGAAATGAAGCGAGAAGGGAAGTTTAGAGAAAAAAGAATAAAA
AGAAACGAACAAAGCCTCCAGGAAATATGGGACTATGTGAAAAGAACAAATCTACGACTG
ATTGGTGTATCTGAAAGTGACGGGGAGAATGGAACCAAGTTGGAAAACACTCTGCAGGAT
ATTATCCAGGAGAACTTCCCAAATATAGCAAGGCAGGCCAACATTTAGATTCAGGAAATA
AAGAGAATGCCACAAAGATACTCCTCGAGAAGAGCAACTCCAAGACACATAATTGTCAGA
TTCACCAAAGTTGAAATGAAGGAAAAAATGTTAAGGGCAGCCAGAGAGAAAGGTCGGGTT
ACCCACAAAGGGAAGCCCATCAGACTAACAGCTGATCTCTCGGCAGAAACTCTACAAGCC
AGAAGAGAGTGGGGACTAATATCCAACATTCTTAAAGAAAAGAATTTTCAACCCAGAATT
TCATATCCAGCCAAACTAAGCTTCATAAGTGGAGGAGAAATAAAATCCTTTACAGACAAG
CAAATGCCGAGAGATTTTGTCACCACCAGGCCTGCCCTAAAAGAGCTCCTGAAGGAAGCA
CTAAACATGGAAAGGAACAACCGGTACCAGCCACTACAAAAACATGCCAAATTG
>lcl|hg18_L1PA4_chr4_112518509_112524674
ATGGGGAAAAAACAAAGAAGAAAAACCGGAAA--CTAAAAAGCAGAGCACCTCTCCTCCT
CCAAAGGAACACAGCTTCTCACCAGCGATGGAACAAAGCTGGATGGAGAATGACTTTGAT
GAGTTGAGAGAAGAAGGCTTCAGATGATCAAACTACTCCAAGCTACAAGAGGAAATTCAA
ACCCATGGCAAAGAAGTTAAAAACTTTGAAAAAAAATTAGATGAATGGATAACTAGAATA
ACCAATACAGAGAAGTCCTTAAAGGAGCTGATGGAGCTGAAAGCCAAGGCTCAAGAACTA
CGTGAAGAATGCAGAAGCCTCAGGAGCCGATGCGAGCAACTGGAAGAAAGGGTATCAGTG
ATGGAAGACGAAATGAATGAAATGAAGTAAGAAGGGCAGTTTAGAGAAAAAAGAATAAAA
AGAAATGAACAAAGCCTCCAAGAAATATGGGACTATGTGAAAAGACCAAATCTATGTCTG
ATTGGTGTACCTGAAAGTGACGGGGAGAACGGAACCAAGTTGGAAAACACTCTGCAGGAT
ATTATCCAGGAGAACTTCCCCAATCTAGCAAGGCAGGCCAACACTCAGATTCAGGAAATA
CAGAGAACACCACAAAGATACTTCTCGAGAAGAGCAACTTCAAGACACATAATTGTCAGA
TTCACCAAAGTTGAAATGAAGGAAAAAATGTTAAGGGCAGCCAGAGAGAAAGGTCGGGTT
ACCCACAAAGGGAAGCCCATCAGACTAACAGCCGATCTCTCGGCAGAAACTCTGCAAGCC
AGAAGAGAGTGGGGGCCAATATTCAACATTCTTAAAGAAAAGAATTTTCAACCCAGAATT
TCATATCCAGCCAAACTAAGCTTCATAAGTGAAGGAGAAATAAAATACTTTACAGATAAG
CAAATGCTGACCGATTTTGTCACCACCAGGCCTGCCCTAAAAGAGCTCCTGAAGGAAGCG
CTAAACATGGAAAGGAAAAACTGGTACCAGCCACTGCAAAAACATGCCAAAATG
>lcl|hg18_L1PA4_chr3_96037558_96043613
ATGGGGAAAAAACAGAGCAGAAAAACTGGAAACTCTAAAAAGCAGAGCGCCTCTCCTCCT
CCAAAAGAACGCAGTTCCTCACCAGCAATGGAACAAAGCTGGACGCAGAAGGACTTTGAC
GAGTTGAGAGAAGAAGGCTTCAGACGATCAAACAACTCCGAGCTACAGGAGGAAATTCAA
ACCAATGGCAAAGAAGTTAGAATCCTTGAAAAAAAATTAGACGAATGGATAACTAGAATA
ACCAATGCAGAGAAGTCCTTAAAGGACCGGATGGAGCTGAAAGCCAAGGCTCGAGAACTA
CGTGAAGAATGCAGAAGCCTCAGGAGCTGATGCGATCAACTGGAAGAAACGGTATCAGTG
ATGGAAGATGAAATGAATGAAATGAAGTGAGAAGGGAAGTTTAGAGAAAAAATAATAAAA
AGAAACAAACAAAGCCTCCAAGAAATATGGGACTATATGAAAAGACCAAATCTATGTCTG
ATTGGTGTACCTGAAAGTGATGGGGAGAATGGAACCAAGTTGGAAAACACTCTGCAGGAT
ATTATCCAGGAGAACTTCCCCAATCTAGCAAGGCAGGCCAACATTCAGATTCAGGAAATA
CAGAGAACGCCACAAAGATACTCCTTGAGAAGAGCAACTCCAAGACACATAATTGTCAGA
TTCACCAAAGTTGAAATGAAGGAAAAAATGTTAAGGGCAGCCAGAGAGAAAGGTCAGGTT
ACCCACAAAGTGAAGCCCATCAGACTAACAGCAGATCTCTTGGCAGAAACTCTACAAGCC
AGAAGAGAGTGGGGGCCAACATTCAACATTCTTAAAGAAAAGAATTTTCAACACAGAGTT
TCATATCCAGCCAAACTAAGCTTCATAAGTGAAGGAGAAATAAAACACTTTA-AGACAAG
CAAATGCTGAGAGATTTTGTCACCACCAGGCCTGCCCTAAAAGAGCTCCAGAAGGAAGCA
CTAAACATAGATAGGAAGAACCAGTACCAGCCACTGCAAAAACATGCCAAAATG
>lcl|hg18_L1PA4_chr3_171862871_171869009
ATGGGGAAAAAACAGAGCAGAAAAACTGGAAACTCTAAAAAGCAGAGCACCT---CTCCT
CCAAAGGAACGCAGTTCCTCACCAGCAATGGAACAAAGCTGGACAGAGAATGACTTTGAC
GAGTTGACAGAAGAAGTCTTCAGATGATCAAACTACTCCGAGCTATAGGAGGAAATTCAA
ACCAATGGCAAAGAAGTTGAAAACTTTGAAAAAA-ATTAGATGAATGTATAACTAGAATA
ATCAATGCAGAGAAGTCCTTAAAGGAGCTGATGGAGCTGAAAGCCAAGGCTTGAGAACTA
CCTGAAGAATGCAGAAGCCTCAGGAGCCGATGCGATCAACTGGAAGAAAAGGTATCAGTG
ATGGAAGATGAAATGAATGAAATGAAGTGAGAAGGGAAGTTTAGAGAAAAAAGAATAAAA
AGAAACCAACAAAGCCTCCAAGAAATATGGGACTATGTGAAAAGACCAAATCTACGTCTG
ATTGGTGTATCTAAAAGTGACGGGGAGAATGGAACCAAGTTGGAAAACACTCTGCAGGAT
ATTATCCAGGAGAACTTCCCCAATCTAGCAAGGCAGGCCAACATTCAGATTCAGGAAATA
CAGAGAACGCCACAAAGATACTCCTCGAGAAGAGCAACTCCAAGACACATAATTGTCAGA
TTCACCAAAGTTGAAAT---GGAAAAAATGTTAAGGGCAGCCAGAGACAAAGGTCGGGTT
ACCCACAAAGGGAAGCCCATCAGACTAACAGCAGATCTCTCAGCAGAAACTCTACAAGCC
AGAAGAGAGTGAGGGCCAATATTCAACATTCTTAAAGAAAAGACTTTTCAACCCAGAATT
TCATATCCGGCCAAACTAAGTTTCATAAGTGAAGGAGAAATAAAATACTTTACAGACAAG
CAAATGCTGAGAGATTTTGTCACCACCAGGCCTGCCCTAAAAGAGCTCCTGAAGGAAGCG
CTAAACATGGAAAGG-ACAACTGGTACCAGCCACTGCAAAAACATGCCAAATTG
>lcl|hg18_L1PA4_chr4_76359250_76365408
ATGGGG-AAAAAAAGAGCAGAAAAACTGGAAACTCTAAAAAGCAGAGCACCTCTCCTCCT
CCAAAGGAATGCAGCTCCTCACCAGCAACGGGACAAAGTTTGACAGAGAATGACTTTGAC
GAGTTGAGAGAAGAAGGCTTCAGACGATCAAACTCCTCCAAGCTACAGGAGGAAATTCAA
ACCAATGGCAAAGAAGTTAAAAACTTTGAAAAAATATTAGACGAATGGATACCTAGAATA
ACCAATGCAGAGAAGTCCTTAAAGGAGCTGATGGAGTTGAAAGCCAAGGCTCGAGAACTA
CGTGAAGAATGCAGAAGCCTCAAGAGCCAATGCGATCAACTGGAAGAAAGGGTATCAGTG
ATGGAAGACAAAATGAATGAAATGAAGCAAGAAGGGAAGTTTAGAGAAAAAAGAATAAAA
AGAAATGAGCAAAGCCTCCAAGAAATATGGGACTATGTGAAAAGACCAAATCTACGTCTG
ATTGGTGTACCTGAAAGTGACGGGGAGAATGGAACCAAGTTGGAAAACACTCTGCAGGAT
ATTATCCAGGAGAACTTCCCCAATCTAGGAAGGCAGGGCAACATTCAGATTCAGGAAATA
CAGAGAACGCCACAAAGATACTCCTCGAGAAGAGCAACTCCAAGACACATAATTGTCAGA
TTCACCAAAGTTGAAATGACGGAAAAAATGTTAAGGGCAGCCAGAAAGAAAGATCGAGTT
ACCCACAAAGGGAAGCCCATCAGACTAACAGTGGCTCTCTCGGCAGAAACTCTACAAGCC
AGAAGAGAATGGGGGCCAATATTCAACATTCTTAAAGAAAAGAATTTTCAACCCAGAATT
TCATATCCAGCCAAACTAAGCTTCATAAGTGAAGGAGAAATAAAATCATTTACAGACAAG
CAAATGCTGAGAGATTTTATCACAAACAGGCTGGCCCTAAAAGAGCTCCTTAAGGAAGCA
CTAAACGTGGAAAGGAACAACCAGTACCAGCCACTGCAAAAACATGCCAAAATG
>lcl|hg18_L1PA4_chr4_99158196_99164317
ATGGCGAAAAAACAGAGCAGAAAAACTGGAAACTCAAAAAAGCAGAGCTCCTCTCCTCCT
CCAAAGGAATGCAGTTCCTCACCAGTAACAGAACAAAGCTGGATGGAGAGTGACTTTGAT
GAGTTGAGAGAAGAAGGCTTCAGAAGATCAAACTACTCCGAGCTACAGGAGGAAATTCAA
ACCAATGGCAAAGAAGTTAAAAACTTGGAAAAAA-ATTAGATGAATGTATAACTAGAATA
CCCAATGCAGAGAAGTGCTTAAAGGAGCTGATGGAGCTGAAAGCCAACGCTCGAGAACTA
CGTGAAGAATGCAGAAGCCTCAGGAGCCGATGCGATCAACTGGAAGAAAGGGTATCAGTG
ATGGAAGATGAAATGAATGAAATGAAGCAAGAAGGGAAGTTTAGAGAAAAAAGAATAAAA
AGAAACGGACAAAGTCTCCAAGAAATATGGGACTATGTGAAAAGACCAAATCTACGTCTG
ATTGATGTACCTGAAAGTGATGGGGAAAATGGAACCAAGTTGGAAAACACTCTGCAGGAT
ATTATCCAGGAGAACTTCCCCAATCTAGCAAGGCAGGCCAACATTCAGATTCAGGAAATA
CAGAGAACGCCACAAAGATACTCCTCGAGAAGAGCAACTCCAAGACACATAATTGTCAGA
TTCACCAAAGTTGAAATGAAGGAAAAAATGTTAGGGGCAGCCAGAGAGAAAGGTCACGTT
ACCCACAAAGGGAAGCCCATCAGACTAACAGTGGATCTCTTGGCAGAAACTCTACAAGCC
AGAAGAGAGTGGGGGCCAATATTCAACATTCTTAAAGAAAAGAATTTTCAACCCAGAATT
TCATATCCAGCCAAACTAAGCTTCATAAGTGAAGGAGAAATAAAATACTTTACAGACAAG
CAAATGCTGAGAGATTTTGTCACCACCAGACCTGCCCTAAAAGAGCCCCTGAAGGAAGCA
CTAAACATGGAAAGGAACAACCAGTACCAGCCACTGCAAAAACATGCCAAATTG
>lcl|hg18_L1PA4_chr4_142689893_142696047
CTGGGGAAAAAACAGAGCAGAAAAAATGGAAACTCTAAAAAGCAGAGTGCCTCTCCTCCT
CCAAAGGAACAGAGCTCCTCACCAGCAACGGAACAAAGCTAGACGGAGAGTGACTTTGAT
GAGTTGAGAGAAGAAGGCTTCAGACGATCAAATTACTGCGAGCTACAGGAGGAAATTCAA
ACCAATGGCAAAGAAGTTAAAACCTGTGAAAAAAAATTAGACAAATGGAAAACTAGAATA
ACCAATGCAGAGAAGTCCTTAAAGGAGCTGATGGAGCTGAAAGCC-AGGCTCGAGAACTA
CGTGAGGAATGCAGAAGCCTCAGGAGCCGATGCGACCAACTGGAAGAAAGGGTATCAGTG
ATGGAAGATGAAATGAATGAAACGAAGCGAGAAGGGAAGTTTAGAGAAAAAAGAATAAAA
GGAAATGAACAAAGCCTCCAAGAAATATGGGACTATGTG-AAAGACCAAATCTACATCTG
ATTGGTGTACCTGAAAGTGACGGGGAGAATGGAACCAAGTTGGAAAACACTCTGCAGGAT
ATTTTCCAGGAGAACTTCCCCAATCTAGCAAGGCAGGCCAACATTCAGATTCAGGAAATA
CAGAGAACGCCACAAAGATACTCCTCAAGAAGAGCAACTCCAAGACACATAATTGTCAGA
TTCAGCAAAGTTGAAATGAAGGAGAAAATGTTAAGGGCAGCTAGAGAGAAAGGTCGGGTT
ACCCACAAAGGGAAGCCCATCAGACTAACAGCAGACCTCTTGGCAGAAATTCTACAAGCC
AGAAGAGAGTGGGGGCCAATATTCAACATTCTTAAAGAAAAGAATTTTCAACCCAGAATT
TCATATCCAGCCAAACTAAGCTTCATAAGTGAAGGAGAAATAAAATCCTTTACAGACAAG
CAAATGCTAAGAGATTTTGTCACCACCAGGCCTGCCCTAAAAGAGCTTCTGAAGGAAGCA
CTAAACATGGAAAGGAACAACCGGTACCAGCCACTGCAAAAACATGCCAAAATG
>lcl|hg18_L1PA4_chr5_119490539_119496622
ATGGGGAAAAAACAGAGCAGAAAAACTGGAAACTCTAAAAAGCAGAGAGCCTCTCCTCCT
CCAAAGGAACGCAGCTCCTCACCAGCAATGGAACAAAGCTGCATGGAGAATGACTTTGAC
GAGTTGAGAGAAGAAGGCTTCAGACAATCAAACTACTCTGAGCTACAGGAGGAAATTCAT
ACCAATGGCAAAGAAGTTAGAAAACTTGAAAAAAAATTAGATGAATGGATAACTAGAATA
ACCAATGCAGAGAAGGCCTTAAAGGAGCTGATGGAGCTGACAGCCAAGGCCTGAGAACTA
CGTGAAGAATGCAGAAGCCTCAGGAGCAGATGAGATCAAAGGGAAGAAAGGGTATCAGTG
ATGGAAGATGAAATGAATGAAATGAAGTGAGAAGGGAAGCTTAGAGAAAAAACAATAAAA
AGAAATGAACAAAGCCTCTAAGAAATATGGGACTATGTGAAAAGACCAAATCTACGTCTG
ATTGGTGTACCTGAAAGTGACGGGGAGAATGGAACCAAGTTGGAAAACACTCTGCAGGAT
ATTATCCAGGAGAACTTCCCCAATCTAGCAAGGCAGGCCAACATTCAGATTCAGGAAATA
CAGAGAACGCCACAAAGATACTCCTCGAGAAAAGCAACTCCAAGAAACATAATTGTCAGA
TTCACCAAAGTTGAAATGAAGGAAAAAATGTTAAGGGCAGCCAGAGAGAAAAGTCGAGTT
ACCCACAAAGGGAAGCCCATCACACTAACAGTGGATCTCTCAGCAGAAACTCTACAAGCC
AGAAGAGAGTGGGGGCCAACATTCAACATTCTTAAAGAA-----TTTTCAACCCAGAATT
TCATATCCAGCCAAACTAACCTTCATAAGTGAAGGAGAAATAAAATACTTTACAGACAAG
CAAATGCTGAGAGATTTTGTCACCACCAGGCCTACCCTAAAAGAGCTCCTGAAGGAAGCA
CTAAACATGGAAAGGAACAACCGGTACCAGCCACGCCAAAAACATGCCAAAATG
>lcl|hg18_L1PA4_chr4_161291770_161297928
ATGGGGAAAAAACACAGCAGAAAAACTGGAAACTCTAAAAAGCAGAGTGCTTCTCCTCCT
CCAAACGAATGCAGCTCCTCACCAGCAATGGAACAAAGCTGGATGGAGAATGACTTTGAC
AAGTTGAGAGAAGAAGGCTTCAGATGATCAAACTACTCTGAGCTACAGGAGGAAATTCAA
ACCAATGGCAAAGAAGTTAAAAGCTTTGAAAAAAAATTAGGCGAATGGATACCTAGAATA
ACCAATGCAGAGAAGTCCTTAAAGGAGCTGATGGAGCTGAAAGCCAAGGCTCGGGAACTA
CGTGAAGAATGCAGAAGCCTCAGGAGCCGATGCGATCAACTGGAAGAGAGGGTATCCGTG
ATGCAAGACGAAATGGATGAAATGAAGCGAGAAGAGAACTCTAGAGAAAAAAGAATAAAA
AGAAACAGACAAAGCCTCCAAGAAATATGGGACTATGTGAAAAGACCAAATCTATGTCTG
ATTGGTGTACCTGAAAGTGACGGGGAGAATGGAACCAAGTTGGAAAACACTCTGCAGGAT
ATTATCCAGGAGAACTTCCCCAATCTAGCAAGGCAGGCCAACATTCAGATTCAGGAAATA
CAGAGAATGCCACAAAGATACTCCTCGACAAGAGCAACTCCAAGACACATAATTGTCAGA
TTCACCACAGTTGAAATGAAGGAAAAAATGTTAAGGGCAGCCAGAGAGAAAGCTCGGGTT
ACCCAAAAAGGGAAGCCCATCAGAGGAACAGCGGATCTCTCGGCAGAAACTCTACAAGCC
AGAAGAGAGTGGGGGCCAATATTCAACATTCTTAAAGAAAAGATTTTTCAACCCAGAATT
GCATATCCAGCCAAACTAAGCTTCATAAGTGAAGGAGAAATAAAATACTTTACAGACAAG
CAAATGCTGAGAGATTTTGTCACCACCAGGCCTGCCCTAAAAGAGCTCCTGAAGGAAGCA
CTAAACATGGAAAGGAACAACCGGTACCAGCCACTGCAAAATCATGCCAAATTG
>lcl|hg18_L1PA4_chr4_144131480_144137635
ATGGGGAAAAAACAGAGCAGAAAAACTGGAAACTCTAAAAAGCAGAGCACCTCTCCTCCT
CCAAAGGAACGCAGCTCCTCACCAGCAACAGAATAAAGCTGGACACAGTATGATTTTGAC
GAGCTGAGAGAAGAAGGCTTCAGATGATCAAACTACTCCGAGCTACAGGAGGAAATTCAA
ACCAATGGCAAAGAAGTTAAAAACTGTGAAAAAAAATTAGACAAATGGATAACTGGAATA
ACCAATGCAGAGAAGTCCTTAAAGGAGCTGATGGAGCTGAAAGCCAAGACTCGAGAACTA
CATGAAGAATGCAGAAGCCTCAGGAGCTGATGTGATCAATTGGAAGAAAGGGTATCAGTG
ATGGAAGACGAAATGAATGAAATGAAGTGAGAAGGGAAGTTTAGAGAAAAAAGAATAAAA
AGAAATGAACAAAGCCTCCAAGAAATATGGGACTATGTGAAAAGACCAAATCTACATCTG
ATTGGTGTACCTGAAAGTGACGAGGAGAATGGAACCAAGTTGGAAAACACTCTGCAGGAT
ATTATCCAGGAGAACTTCCCCAATCTAGCAAGACAGGCCAACATTCAGATTCAGGAAATA
CAGAGAACACCACAAAGATACTCCTCGAGAAGAGCAACTCCCAGACACATAATTGTCAGA
TTCACCAAAGTTGAAATGAAGGAAAAAATGTTAAGGGCAGCCAGAGGGAAAGGTTGGGTT
ACCCACAAAGGGAAGCCCATCAGACTAACAGCGGATCTCTCGGCAGAAACTCTACAAGCC
AGAAGAGAGTGGGGGCCAATATTCAACATTCTTAAAGAAAAGAATTTTCAACCCAGAATT
TCATATCCAGCCAAACTAAGCTTCATAAGTGAAGGAGAAATAAAATACTTTACTCTCCAG
CAAATGCTGAGAGATTTTGTCAACAACAGGCCTGCCCTAAAAAAGCTCCTGAAGGAAGCA
CTAAACATGGAAAAGAACAACCGGTACCCGCCACTGCAAAATCATGCCAAACTG
>lcl|hg18_L1PA4_chr5_59887190_59893230
ATGGGGAAAAAACAGAGCAGAAAAGCTGAAAATTCTAAAAATCACAGCACCTCTCCCCCT
GCAAAGGAATGCAGCTCCTCACCAGCAATAGAACAAAGCTGGATGGAGATTGACTTTGAC
AAGTTGAGAGAAGAAGGCTTCACATGATCAAACTTCTCCAAGCTAAAGAAGGAAGTTCGA
ACACATCGCAAAGAAGCTAAAAACCTTGAAAACAGATTAGACGAATGGCTAACTAGAATA
ACCAGTGTAGAAAAGTCCTTAAATGAACTGATGGAGCTGAAAACCATGGCACGAGAACTA
AGTGATGCATCCACAAGCTTCAGTAGCCGATTCGATCAACTGGAAGAAAGGGTATCAGTA
ATGGAAGATGAAATGAATGAAATGAATT-----GAGAAGTTTAGAGAAAAAAGAGTAAAA
GGAAATGAACAAAGCCTCCAAGAAATATGAGACTATGTGAAAAGACCAAATCTACGTCTC
ATTGGTGTACCTGAAAGTGACGGGGAGAATGGAACCAAGTTGGAAAGCACTCTGCAGAAT
ATTATCCAGGAGAACTTCCCCAATCTAGCAAGGCAGGCCAACATTCAAATTCAGGAAATA
CAGAGAATGCCACAAAGATACTCCTCGAGAAGAGCAACTCCAAGACACATAGTTGTCAGA
TTCACCAAAGTTGAAATGAAGGAAAAAATGTTAAGGGTAGCCAGAGACAAACATCGGGTT
ACCCACAAAGGGAAGCCCATCAGACTAATAGCGGATATCTCTGCAGAAACTCTACAACCC
AGAAGAGAGTGGGGGCCAATATTGAACATTCTTAAAGAAAAGGATTTTCAACCCAGAATT
TCATATCCAGCCAAACTAAGCTTCATAAGTGAAGGAGAAATAAAATACTTTACATATAAG
CAAATGCTGAGAGATTTTGTCACCACCAGTCCTGCCCTAAAAGAGCTCCTGAAGGAAGCA
CTAAACATGGAAAGGAACAACCGGTACCAGCCACTGCAAAAACATGCCAAATTG
>lcl|hg18_L1PA4_chr5_49661661_49667827
ATGGGGAAAAAACAGAGCAGAAAAACTGGAAACTCTAAAAAGCAGAGCACCTCTCCTCCT
CCAAAGGAACGAAGCTCCTCACCAGCAATGGAACAAAGCTGGATGGAGAATGACT-TGAT
AAGTTGAGAGAAGAAGGCTTCATACAATCAAACTACTCTGAGCTACAGGAGGAAATTCAA
ACCAATGGCAAAAGAGTTAAAAAC--TGAAAAAAAATTAGACAAATGGATAACTAGAATA
ACCAATACAGAGAAGTCCTTAAAGGAGCTGATGGAACTGAACGCCAAGGCTGGAGAACTA
CATGAAGAACGCAAAAGCCTCAGGAGCTGAAGCAAACAACTGGAAGAAAGGGTATCAGTG
ATGGAAGATGAAATAAATGAAATGAAATGAGAAGGGAAGTTTAGAGAAAAAAGAATAAAA
AGAAAGGAACAAAGCCTCCAAGAAATATGGGACTATGTGAAAAAATCAAATCTACATCTG
ATTGGTGTACTTGAAAGCGACGGGGAGAATGGAACCAAGATGAAAAACACTCTGCAGGAT
ATTATCCAGGAGAACTTCCCCAATCTAGCAAGGCAGGCCAACATTCAGATTCAGGAAATA
CAGAGAATGCCACAAAGATACTCCTAGAGAAGAGCAACTCCAAGACATATAATTGTCAGA
TTCACCAAAGTTGAAATGAAGGAAAAAATGTAAAGGGCAGCCAGAGAGAAAGGTCGGGTT
ACCCACAAAGGGAAGCCCATCACACTAACAGCGGATCTCTCAGCAGAAACTCTACAAGCC
AGAAGAGACTGGGGGCCAATATTCAACATTTTTAAAGAAAAGAATTTTCAACCCAGAATT
TCATATCCAGCCAAACTAAGCTTCATAAGTGAAGGAGAAATAAAATACTTTACAGACAAG
CAAATGCTGAGAGATTTTGTCACCACCAGGCCTGCC-TAAAAGAGCTCCTGAAGGAAGCA
CTAAACATGGAAAGGACCAACCAGTATCAGCCACTGCAAAAACATGCCAAAATG
>lcl|hg18_L1PA4_chr6_115677930_115684097
ATGGGGAAAAAACAGAGCAGAAAAACTGGAAACTCCAAAAACCAGAGTGCCTCTCCTCCT
CCAAAGGAACGCAGCTCCTCACCAGCAATGGAACAAAGCTGGATGGAGAATGACTTTGAC
GAGTTGAGAGAAGAAGGCTTCAGACAATCAAACAACTCTGAGCTACAAGAGGAAATTCAA
ACCAATGGCAAAGAAGTTAGAAACCTTGAAAAAA-ATTAGACGAATGGATAACTAGAATA
AGCAATGCAGAGAAGTCCTTAAAGGAGCTGATGGAGCTGAAAGCCAAGGCTTGAGAACTT
CATGAAGAATGCAGAAGCCTCAGGAGCTGATGCAATCAACTGGAAGAAAGGGTATCAGTG
ATGGAAGACGAAATGAATGAAATGAAGTGAGAAGAGAAGTTTAGAGAAAAAAGAAAGAAA
ATAAATGAACAAAGCCTCCAAAAAATACGGGACTATGTGAAAAGACCAAATCTACATCTG
ATGGGTGTACCTGAAAGTGACGGGGAGAATTGAACCAAGTTGGAAAACACCCTGCAGGAT
ATTATCCCGGAGAACTTCCCCAATCTAGCAAGACAGGCCAACATTCAGATTCAGGAAATA
CAGAGAATGCCACAAAGATACTCCTCGAGAAGAGCAACTCCAAGACGCATAATTGTCAGA
TTCACCAAAGTTGAAATGAAGGAAAAAATGTTAAGGGCAGCCAGAGAGAAAGGTCGGGTT
ACCCACAAAGGGAAGCCCATCAGACTAACAGCAGATCTCTCAGCAGAAACTCTACAAGCC
AGAAGAGAGTGGGGGCCAATATTCAACATTCTTAAAGAAAAGAATTTTCAACCCAGAATT
TCATATCCAGCCAAACTAAGCTTCATAAGTGAAGGAGAAATAAAATCCTTTACAGACAAG
CAAATGCTGAGAGATTTTGTCAACACCAGGCCTGCCCTAAAAGAGCTCCTGAAGGAAGCA
GTAAACATAGAAAGGAACAACCGGTACCAGCCACTGCAAAAACATGCCAAAATG
>lcl|hg18_L1PA4_chr6_100524174_100530314
ATGGGGAAAAAACAGAGCAGAAAAACTGGAAACTCTAAAAAGCAGAGCGCCTCTCCTCCA
CCAAAGGAACGCAGCTCCTTACCAGCAACGGAACAAAGCTGGATGGAGAATGACTTTGAC
AAGTTGAGAGAAGAAGGCTCCAGCCAATCAAACTACTCCAAGCTACAGGAGGAAATTCAA
ACCAATGGCAAAGAAGTTAAAAACTGTGAAAAAAAATTAGGCAAATGGATAACTAGAATA
ACCAATGCAGAGAAGTCCTTAAAGGAGCTGATGGAGCTG-AAGCCAAGGCTTGAGAACTA
CGTGAACAATGCAGAAGCCTCAGGAGCCAATGCAATCAACTGGAAGAAAGTGTATCAGTG
TTGGAAGATGAAATGAATGAAATGAAGTGAGAAGGGAAGTTTGGAGAAAAAAGAATAAAA
AGAAACAAACAAAGCTTCCAAGAAATATGGGACTATGTGAAAAGACCAAATCTACATCTG
ATTGGTGTACCTGAAAGTGATGGGGAGAATGGAACCAAGCTGGAAAACACTCTGCAGGAT
ATTATCCAGGAGAACTTCCCCAATCTAGCAAGGCAGGCCAACATTCAGATTCAGGAAATA
CAGAGAACGTCACAAAGATACTCCTCGAGAAGAGCAACTCCAAGACACATAATTGTCAGA
TTCACCAAAGTTGAAATGAAGGAAAAAATGTTAAGGGCAGCCAGAAAGAAAGGTCGGGTT
ACCCACAAAGGGAAGCCCATCAGATTAACAGTGGATCTCTCGACAGAAACTCTACAAGCC
AGAAGAGAGTGGGGGCCAATATTTAACATTCTTAAAGAA-AGAATTTTCAACCCAGAATT
TCATATCCAGCCGAACTAAGCTTCATAAGTGAAGGAGAAATAAAATACTTTACAGACAAG
CAAATGCTGAGAGATTTTGTCACCACCAGGCCTGCCCTACAAGAGCTCCTGAAGGAAGCA
CTAAACATGGAAAGGAAAAACCGGTACCAGCCACTGCAAAAACATGCCAAAATG
>lcl|hg18_L1PA4_chr5_77449796_77455935
ATGGGGAAAAAACAGAGCAGAGAAACTGGAAACTCTAAAAAGCAGAGTGCCTCTCCTCCT
CCAAAGGAACGCAGCTCCTCACCAGCAACAGAACAAAGCTGGACGGAGAATGACGTTGAC
GAGCTGAGAGAAGAAGGCTTCAGATGATCAAACTACTCCAAGCTACAGGAGGAAATACAA
ACCAATGGCAAATAAGTTAAAAACTTTAAAAAAAAATTAGACGAATGGATACCTAGAATA
ACCAATGCAGAGAAGTCCTTAAAGGAGCTGATGGAGCTGAAAGCCAAGGCTCGAGAACTA
TGTGAAGAACGCAGAAGCCTCAGGAGCCGACGCGATCAACTGGAAGAAAGGGTATCAGTG
ATGGAAGACGAAATGAATGAAATGAAGTGAGAAGGGAAGTTTAGAGAAAAAAGAACAAAA
AGAAACGAACAAAGCCTCCAAGAAATGTGGGACTATGTGAAAAGACCAAATCTACGTCTC
ATTGGTGTACCTGAAAGTGACGGGTAGAATGGAACCAAGTGGGAAAACACTCTGCAGGAT
ATTATCCAGGAGAACTTCCCCAATCTAGCAAGAAAGGCCAACATTCGGATTCAGGAAATA
CAGAGAACGCCACAAAGATACTCCTTGAGAAGAGCAACTCCAAGACACATAATTGTCAGA
TTCACCAAACTTGAAATGAAGGAAAAAACGTTAAGGGCAGCCAGAGAGAAAGGTCGGGTT
ACCTACAAAGGGAAGCCCATCAGACTAACAGCTGATCTCTTGGCAGAAACTCTACAAGCC
AGAGGAGAGTGGGGGCCAATATTCCACATGCTTAAAGAAAAGAATTTTCAACCCAGAATT
TCATATCCAGCCAAACTAAGCTTCCTAAGTGAAGGAGAAATAAAATACTTTACAGACAAG
CAAATGCTGAGAGATTTTGTCACCACCCGGCCTGCCCTAAAAGAGCTCCTAAAGGAAGCA
CTAAATATGGAAAAGAACAACCAGTACCAGCCACTGCAAAAACATGCCAAAATG
>lcl|hg18_L1PA4_chr6_75139483_75145518
ATGGGGAAAAAGCAGAGCAGAAAAACCAAAAATCCTAAAAATCAGAGAGCCTCTCCTCCT
CCAAAGGAACGCAGCTCCTCACCAGCAATGGAACAAAGCTGGATGGAGAATGACTTTGAC
AAGTTGAGAGAAGAAGGCTTCAGATGATCAAACTTCTCTGAGCTAAAGGACAAAGTTCGA
ACCCATGGCAAAGAAGTTAAAAACCTTGAAAAAAGATAAGACGAATGGCTAACTAGAATA
ACCAATGCAGAGAAGTCCTTAAAGGACCTGATGGAGCTGAAAACTAAGGCATGAGAACTA
CGTGACAAATGCAAAAGCTTCAGTAGCCGATTCAATCAACTGGAAGAGAGGGTATCAGTG
ATGGAAGATCAAATGAATGAAATGAAGCGAGAAGAGAAGTTTAGAGAAAAAAGAATAAAA
AGAAA-TAACAAAGCCTCCAAGAAATATGGGACTATGTGAAAAGACCAAATCTACGTCTG
ATTGGTGTACCTGAAAGTGATGGGGAGAATGGAACCAAGTTGGAAAACACTCTGCAGGAT
ATTATCCAGGAGAACTTCCCCAATCTAGCAAGGCAGGCCAACATGCAAATTCAGGAAAT-
---AGAACACCACAAAGATACTCCTCAAGAAGAGCAACCCCAAGACACATAATTGTCAGA
TTCACCAAAGTTGAAATGAAGGAAAAAATGTTAAGGGCAGCCAGAGAGAAAGGTCAGGTT
ACCCACAAAGGGAAGCCCATCAGACTAACAGCTGATCTCTCAGCAGAAACTCTACAAGCC
AGAAGAGAGTGGGGGCCAATATTCAACATTCTTCAAGAAAAGAATTTTCAACCCAGAATT
TCATATCCAGCCAAACTATACTTCATAAGTGAAGGAGAAATAAAATACTTTACAGACAAG
CAAATGCTGAGAGATTTTGTCACCACCAGGCCTGCCCTACAAGAGTTCCTGAAGGAAGCA
CTAAATATGGAAAGGAACAACCGGTACCAGCCACTGCAAAAACATGCCAAATTG
>lcl|hg18_L1PA4_chr7_109457423_109463582
ATGGGGAAAAAACAGAGAAGAAAAACTGGAAACTCTAAAAAGCAGAGCACCTCTCCTCCT
CCAAAGGAACACAGTTCCTCACCAGCAATGGAACAAAGCTGGGTGGAGAATTACTTTGAC
GAGTTGAGAGAAGAAGGCTTCAGACGATCAAACTACTCCGAGCTACAGGAAGAAATTCAA
ACCAAAGGCAAAGAAGTTAAAAACTTTGAAAAAAAATT-GACGAATGGCTAACTAGAATA
ACCAATGTGGAGAAGTCCTTAAAGGAGCTGATGGAGCTGAAAGCCAAGGCTCGAGAACTA
CGTGAAGAATGCAGAAGCCTCAGGAGCTGTTGTGATCAACTGGAAGAAAGGGTATCAGTG
ATGGAAGACGAAATGAATGAAATGAAGCGAGAAGGGAAGTTTACGGAAAAAAGAATAAAA
AGAAACGAACAAAGCCTCCAAGAAATATGCGACTATGTGAAAAGACCAAATCTACGTCTG
ATTGGTGTACCTGAAAGTGATGGGGAGAATGGAACCAAGTTGGAAAACACTCTGCAGGAT
ATTATCCAGGAGAACTTCCCCAATCTAGCAAGGCAGGCCAACATTCAGATTCAGGAAATA
GAGAGAACACCACAAAGATGCTCCTCGAGAAGAGCAACTCCAAGACACATAATTGTCAGA
TTCACCAAAGTTGAAATGAAGGAAAAAATGTTAAGGGCAGCCAGAGAGAAAGGTCAGGTT
ACCTATAAAGGGAAGCGCATCAGACTAACAGTGGATCTCTCAGCAGAAACTCTACAAGCC
AGAAGAGAGTGGGGGCCAATATTCAACGTTCTTAAAGAAACGAATTTTCAACCCAGAATT
TCATATCCAGCCATACTAAGCTTCATAAGTGAAGGAGAAATAAAATACTTTACAGACAAG
CAAATGCTGAGAGATTTTGTCACCACCAGGCCTGCCCTAAAAGAGCTCCTGAAGGAAGCA
TTAAACATGGAAAGGAACAACCAGTACCAGCCACTGCAAAAACATGACAAATTG
>lcl|hg18_L1PA4_chr6_random_170311_176478
ATGGGGAAAAAACAGAGCAGAAAAACTGGAAACTCCAAAAACCAGAGTGCCTCTCCTCCT
CCAAAGGAACGCAGCTCCTCACCAGCAATGGAACAAAGCTGGATGGAGAATGACTTTGAC
GAGTTGAGAGAAGAAGGCTTCAGACAATCAAACAACTCTGAGCTACAAGAGGAAATTCAA
ACCAATGGCAAAGAAGTTAGAAACCTTGAAAAAA-ATTAGACGAATGGATAACTAGAATA
AGCAATGCAGAGAAGTCCTTAAAGGAGCTGATGGAGCTGAAAGCCAAGGCTTGAGAACTT
CATGAAGAATGCAGAAGCCTCAGGAGCTGATGCAATCAACTGGAAGAAAGGGTATCAGTG
ATGGAAGACGAAATGAATGAAATGAAGTGAGAAGAGAAGTTTAGAGAAAAAAGAAAGAAA
ATAAATGAACAAAGCCTCCAAAAAATACGGGACTATGTGAAAAGACCAAATCTACATCTG
ATGGGTGTACCTGAAAGTGACGGGGAGAATTGAACCAAGTTGGAAAACACCCTGCAGGAT
ATTATCCCGGAGAACTTCCCCAATCTAGCAAGACAGGCCAACATTCAGATTCAGGAAATA
CAGAGAATGCCACAAAGATACTCCTCGAGAAGAGCAACTCCAAGACGCATAATTGTCAGA
TTCACCAAAGTTGAAATGAAGGAAAAAATGTTAAGGGCAGCCAGAGAGAAAGGTCGGGTT
ACCCACAAAGGGAAGCCCATCAGACTAACAGCAGATCTCTCAGCAGAAACTCTACAAGCC
AGAAGAGAGTGGGGGCCAATATTCAACATTCTTAAAGAAAAGAATTTTCAACCCAGAATT
TCATATCCAGCCAAACTAAGCTTCATAAGTGAAGGAGAAATAAAATCCTTTACAGACAAG
CAAATGCTGAGAGATTTTGTCAACACCAGGCCTGCCCTAAAAGAGCTCCTGAAGGAAGCA
GTAAACATAGAAAGGAACAACCGGTACCAGCCACTGCAAAAACATGCCAAAATG
>lcl|hg18_L1PA4_chr6_50298977_50305137
ATGGGGAAAAAACAGAGCAGAAA-ACTGGAAACTCTAAAAAGCAGAGCACCTCTCCTCCT
CAAAAGGAATGCAGCTCCTCACCAGCAACGGAACAAAGCTGGACAGAGAATGACTTTGAC
GAGCTGAGAGAAGAAGGCTTCAGATGATCAAACTACTCCGAGCTACAGGAGGAAATTCAA
ACCAATAGCAAAGAAGTTAAAAACTGTGGTAAAAAATTGGATGAATGGATAACTATAATA
ACCAATGCAGAGAAGTCCTTATAGGAGCTGATGGAGCTGAAAGCCAAGGCTCGAGAACTA
CGTGAAGAATGCAGAAGCCTCAGGAGCCAATGCGATCAACTGGAAGAAAGGGTATCAGCG
ATGGAAGATGAAATGAATGAAACGAAGTGAGAAGGGAAGTTTAGAGAAAAAAGAATAAAA
AGAAATGAACAAAGCCTCCAAGAAATATGGGACTATGTGAAAAGACCAAATCTACGTCTG
ATTGGTGTACCTGAAAGTGACGGGGAGAATGGAACCAAGTTGGAAAACACTCTGCAGGAT
ATTATACAGGAGAACTTCCCAAATCTAGCAAGGCAGGCCAACATTCAGATTCAGGAAATA
CAGAGAACGCCACAAAGATACTCCTCAAGAAGAGCAACTCCAAGACGCATAATTGTCAGA
TTCACCAAAGTTGAAATGAAGGAAAAAATGTTAAGGGCAGCCAGAGAGAAAGATCAGGTT
ACCCACAAAGGGAAGCCCATCAGACTAACAGCAGATCTCTTGGCAGAAACTCTACAAGCC
AGAAGAGAGTGGGGACCAATATTCAACATTCTTAAAGAAAAGAATTTTCAACCCAGAATT
TCATATCCAGCCAAACTAAGCTTCATAAGTGAAGGAAAAATAAAATACTTTACAGACAAG
CAAATGCTGAGAGATTTTGTCACCACCAGGCCTGCCCTAAAACAGCTCCTGAAGGAAGCA
CTAAACATGGAAAGGAACAACCAGTACCAGCCACTGCAAAAACATGACAAAATG
>lcl|hg18_L1PA4_chr6_19329039_19335190
ATGGGGAAAAAACAGAGAAGAAAAACTGGAAACTCTAAAAAGCAGAGTGCCTCTCCTCCT
CCAAAGGAACGCAGCTCCTCACCAGTAACGGAACAAAGCTGGACGGAGAATGACTTTGAC
GAGCTGAGAGAAGAAAGCTTCAGACGATCAAACTACTCCGAGCTACAGGAGAAAATTCAA
ACCAATGACAAAGAACTTAAAAACTGTGAAAAAAAATTAGACGAATGGATAACTAGAATA
ACCAACGCAAAGAAGTCCTTAAAGGAGCTGATGGAGCTGTAAGCCAAGGCTCGAGAACTA
CGTGAAGAATGCAGAAGCCTCAGGAGCCGATGCAATCAACTGGAAGAAAGGGTATCAGTG
ATGGAAGACGAAATGAATGAAATG-AGCAAGAAGGGAAGTTTAGAGAAAAAAGAATAACA
AGACAGGAACAAAGCCTCCAAGAAATATGGGACTATGTGAAAAGACCAAATCTACATCTG
ATTGGTGTACCTGAAAGTGACGGTGAGAATGGAACCAAGTTGGAAAACACTCTGCAGGAT
ATTATCCAGGAGAACTTCCCCAATCTAGCAAGGCAGGCCAACATTCAGATTCAGGAAATA
CAGAGAATGCCACAAAGATACTCCTCAAGAAGAGCAACTCCAAGACACATAATTGTCAGA
TTCACCAAAGTTGAAATGAAGGAAAAAATGTTAAGGGCAGCCAGAGAGAAAGGTCAGGTC
ACCCACAAAGGGAAGCCCATCAGACTAA-AGCAGATCTCTCAGCAGAAACTCTACAAGCC
AGAAGAGAGTGGGGACCAATATTCAACATTCTTAAAGAAAAGAATTTTCAACCCAGAATT
TCATATCCAGCCAAACTAAGCTTCATAAGTGAAGGAGAAATAAAATCCTTTAGAGACAAG
CAAATGCTGAGAGATTTTGTCACCACCAGGCCTGCCCTAAAAGAGCTACTGAAGGAAGCA
CTAAACATGGAAAGGAACAACCGGTACCAGCCACTACAAAAACATGCCAAAATG
>lcl|hg18_L1PA4_chr7_32313882_32320054
ATGGGGAAAAAACAGAGCAGAAAAACTGGAAACTCTAAAAAGCAGAGTGCCTCTCCTCCT
CCAAAGGAACACAGTTCCTCACCAGCAACTGAACAAACCTGGACGGAGAATGACTTTGAC
GAGTTGAGAGAAGAAGGCTTCAGATGATCAAACTACTCCGAGCTACAGGAGGAAACTCAA
ACCAATGGCAAAGAAGTTAAAAACTGTGAAAAAAAATTAGATGAATGGATAACTAGAATA
ACCAATGCAGAGAAGTCCTTAAAGGAGCTGATGGAGCTGAAAGCCAAGGCTCAAGAACTA
TGTGAAGAATGCAGAAGCCTCAGGAGCCAATGCAATCAACTGGAAGAAAGGATATCAGTG
ATGGAAGACGAAATGAATGAAATGAAGCAAGAAGGGAAGTTTAGAGAAAAAAGAATAAAA
AGAAACAAACAAAGCCTCCAAGAAATATGGGACTATGTGAAAAGACTAAACCTACGTCTG
ATTGGTGTACCTGAAAGTGACAGAGAGAATGGAACCAAGTTGGAAAACACTCTGCAGGAT
ATTATCCAGGAGAACTTCCCCAGTCCAGCAAGGCAGGCCAACATTCAGACTCAGGAAATA
CAGAGAAAGCCACAAAGATACTCCTCAAGAAGAGCAACTCCAAGACACATAATTGTCAGA
TTCACCAAAGTTGAAATGAAGGAAAAAATGTTAAGGGCAGCCAGAGAGAAAGGTCGGGTT
ACCCTCAAAGGGAAGCCCATCAGACTAACAGTGGATCTCTCAGCAGAAACTCTACAAGCC
AGAAGGGAGTGGGGGCCAATATTCAACATTCTTATAGAAAAGAATTTCCAACCCAGAATT
TCATATCCAGCCAAACTAAGCTTCATAAGTGAAGGAGAAATAAAATACTTTACAGACAAG
CAAATGCTGAGAGATTTTGTCACCACCAGGCCTGCCCTAAAAGAGCTCCTGAAGGAAGCA
CTAAACATGGAAAGGAAAAACTGGTACCAACCACTGAAAAAACATGCCAAAATG
>lcl|hg18_L1PA4_chr7_106935589_106941739
ATGGGAAAAAAACAAAGCAGAAACACTGGAAACCCTAAAAATCAGAGCGCCTCTCCTCCT
CCAAAGGAACGCAGCTCCTCACCAGCAATGGAACAAAGCTGGAAGGAGAATGACTTTGAC
GTGTTGAGAGAAGAAGGCTTCAGAAGATCAAACTACTCTGAGCTAAAGGAGAAAGTTCGA
ACCAATGGCAAAGAAGTTAAAAACCTTGAAAAAAAAGTAGACGAATGGCTAACTAGAATA
ACCAATGCAGAGAAGTCCTTAAAGGAGCTGAGGTAGCTGAAAGCCAAGGCTCAAGAACTA
CGTGAAGAATGCAGAAGCCTCGGGAGCTGATGCGATCAACTGGAAGAAAGGGTACCAGTG
ATGGAAGACGAAATGAATGAACTGAAGCGAGAAGGGAAGTTTAGAGAAAAAAGAATAAAA
AGAAATGAACAAAGCCTCCAAGAAATATGGGACTATGTGAAAAGACCAAGTCTACGTCTG
ATTGGTGTACCTGAAAGTGATGGGGAGAATGGAACCAAGTTGGAAAACACTCTGCAGGAT
ATTATCCAGGAGAACTTCCCCAATCTAGCAAGGCAGGCCAACATTCAGATTCAGGAAATA
CAGAGAACGCCACAAAGATGCTCCTCGAGAAGAGCAACTCCAACACACGTAATTGTCAGA
TTCACCAAAGTTGAAATGAAGGACAAAATGTTAAGGGCAGCCAGAGAGAAAGGTCGGGTT
ACCCACAAAGGGAAGCCCATCAGACTAACAGCGGATCTCTCGGCAGAAACTCTACAAGCC
AGAAGAGAGTGGGGACCAATATTCAACATTCTTAAAGAAAAGAATTTTCAACCCAGAATT
TCATATCCAGCCAAACTAAGCTTCATAAGTGAAGGGGAAATAAAATCCTTTACAGACAAG
CAAATGCTGAGAGATTTTGTCACCACCAGGCCTGCCCTAAAAGAGCTCCTGAAAGAAGCA
CTAAACATGGAAAGGAACAACCGGTACCAGCCACTGCAAAAACATGACAAAATG
>lcl|hg18_L1PA4_chr7_110927114_110933272
ATGGGGGAAAAACAGAGCAGAAAAACTGGAAACTCTAAAAAGCAGAGTGCCTCTCCTCCT
CCAAAGGAACGCAGCTCCTCACCAGCAACGGAACAAAGCTGGACGGAGAATGACTTTGAC
GAGTTGAGAGAAGAAGGCTTCAGACGATCAAACTACTCCGAGCTACAGGAGGAAATTCAA
ACCAATGGCAAAGAAGTTAAAAACTTTGAAAAAAAATTAGACGAATGGATACCTAGAATA
ACCAATGCAGAGAAGTCCTTAAAGGAGCTGATGGAGCTGAAAGCCAAGGCTCGAGAACTA
CGTGAAGAATGCAGAAGCCTCAGGAGCCGATGCGATCAACTGGAAGAAAGGGTATCAGTG
ATGGAAGACGAAATGAATGAAATGAAGCGAGAAGGGAAGTTTAGAGAAAAAAGAATAAAA
AGAAACAAACAAAGCCTCCAAGAAATATGGGACTATGTGAAAAGACCAAATCTACGTCTG
ATTGGTGTACCTGAAAGTGACGGGGAGAATGGAACCAACTTGGAAAACACTCTGCAGGAT
ATTATCCAGGAGAACTTCCCCAGTCTAGCAAGGCAGGCCAACATTCAAATTCAGGAAATA
CAGAGAACGCCACAAAGATACTCCTCGAGAAGAGCAACTCCAAGACACATAACTGTCACA
TTCACCAAAGTTGAAATGAAGGAAAAAATGTTAAGGGCAGCCAGAGAGAAAGGTCGGGTT
ACCCACAAAGGGAAGCCCATCAGACAAACAGCGGATCTCTCAGCAGAAACTCTACAAGCC
AGAAGAGAGTGGGGGCCAATATTCAACATTCTTAAAGAAAAGAATTTTCAACCCAGAATT
TCATATCCAGCCAAACTAAGCTTCATAAGTGAAGGAGAAATAAAATACTTTACAGAGATG
CACATGCTGAGAGATTCTGTCACCACCAGGCCTGCCCTAAAAGAGCTCCTGAAGGAAGCA
CTAAACATAGAAAGGAACAACCGGTACCAGCCACTGC-AAAACATGCCAAAATG
>lcl|hg18_L1PA4_chr8_5930707_5936829
ATGGGGAAAAAACAGAGCAGAGAAACTGGAAACTCTAAAAAGCAGAGCGCTTCTCCTCCT
CCAAAGGAACACAGCTCCTCACCAGCAATGGAACAAAGCTGGATGGAGAATGGCTTTGAC
GAGCTGAGAGAAGAAGGCTTCAGATGATCAAACTACTCTGAGCTACAGGAGGAAATTAAA
ACCAATGGCAAAGAAGTTAAAAACTTG-AAAAAAAATTAGACAAATGGATAACTAGAATA
ACCAAGGCAGAGAAGTCCTTAAAGGAGCTGATGGAGCTGAAAGCCAAGGCTGGAGAACTA
TGTGAAGAATGCAGAAGCCTGAGGAGCTGATGCGATCAACTGGAAGAAAGGGTGTCAGTG
ATGGAAGATGAAATGAATGAAATGAAGTGAGAAGGGAAGTTTAGAGAAAAAAGAATAAAA
AGAAATGAACAAAGCCTCCAAGAAATATGGGACTATGTGAAAAGACCAATTCTATGTCTG
ATTGGTGTACCTGAAAGTGACGGAGAGAATGGAACCAAGTTGGAAAACACTCTGTAGGAT
ATTATCCAGGAGAACTTCCCCAATCTAGCAAGGCAGGCAAACATTCAGATTCAGGAAATA
CAGAGAACGCCACAAAGCTACTCCTCGAGAAGAGCAACTCCAAGACACATAATTGTCAGT
TTCACCAAAGTTGAAATGAAAGAAAAAATGTTAAGGGCAGCCAGAGAGAAAGGTTGGGTT
GCCCACAAAGGGAAGCCCATCAGAGTAACAGCGGATCTCTCAGCAGAAACTCTACCAGCC
AGGAGACATTGGGGGACAATATTCAACATTCTTAAAGAAAAGAATTTTCAACCCAGAATT
TCATATCCAGCCAAACTAAGCTTCATAAGTGAAGGAGAAATAAAATGCTTTACAGACAAG
CAAATGCTGAGAGATTTTGTCACCACCAGGCCTGCCCTAAAAGAGCTCCTGAAGGAAACA
CTAAACATGGAAAGGAACAACTGGTACCAGCCACAGCAATCACATGCCAAAATG
>lcl|hg18_L1PA4_chr8_65177340_65183477
ATGGGA-AAAAACAGAGCAGAAAAACTGGAAACTCTAAAAAGCAGAGCACCTCTCCTCCT
CCAAAGGAATGCAGCTCCTCACCAGCAACAGAACAAAGCTGGACGGAGAATAATTTTGAT
GAGTTGAG---AGAAGGCTTCAGACGATCAAACTA---TGAGCTACAGGAGGAAATGCAA
ACCAATGGCAAAGAAGTTAAAAACTGTGAAAAAAGATTAGATGAATGGATAACTAGAATA
ACCAATGCAGAAAAGTCCTTAAAGGAGCTGATGGAGCTGAAAGCCAAGGCTCGAGAATTA
TGTGAAGAATGCAAAAGTCTCAGGAGCCAATGTGATCAACTGGAAGAA--GGTATCAGTG
ATGGAAGACGAAATGAATGAAATGAAGAGAGAAGGGAAGTTTAGAGAAAAAAGAATAAAA
AGAAACGAACAAAGCCTCCAAGAAATATGGGACTATGTGAAAAGACCAAATCTACGTCTG
ATTGGTGTACCTGAAAGCGACGGGGAGAATGGAACCAAGTTGGAAAACACTCTGCAGGAT
ATTATCCAGGAGAACTTCCCCAATCTAGCAAGGCAGGCCAACATTCAGATTCAGGAAATA
CAGAGAACGCCACAAAGACACTCCTCGAAAAGAGCAACTCCAAGACACATAATTGTCAGA
TTCACCAAAGTTGAAATGAGG-AAAAAATGTTAAGGGCAGCCAGAGAGAAAGGTCGGGTT
ACCTACAAAGGGAAGCCCATCAGACTAACTGTGGATCTCTCGGCAGAAACTCTACAAGCC
AGAAGAGAGAGGGGGCCAATATTCAATATTCTTAAAGAAAAGAATTTTCAACCCAGAATT
TCATATCCAGCCAAACTAAGCTTCATAAGTGAAGGAGAAATAATATACTTTACAGACAAG
CAAATGCTGAGAGATTTTGTCACCACCAGGCCTGCCCTAAAAGAGCTCCTGAA-------
--------GGAAAGGAACAACCGGTACCAGCCACTGCAAAAACACGCCAACATG
>lcl|hg18_L1PA4_chr8_56551543_56557670
ATGGGGAAAAAACAGAGCAGAAAAACTGGAAACTCTAAAAAGCAGAGCGCCTCTCTTCCT
CCAAAGGAATGCAGCTCCTCACTAGCAATGGAACAAAGCTGGACGGAGAATGACTTTGAC
AAGATGAGAGAAGAAGGCTTCAGATGATCAAACTACTCCGAGCTACAGGAGGAAATTCAA
ACCAATGGCAAAGAAGTTAAAAACGGTGAAAAAAAATTAGATGAATGGATAACTAGGATA
ACCAACGCAGAG-AGTCCTTAAAGGAGCTGATGGAGCTGAAAGCCAAGGCTCGAGAACTA
CGTGAAGAATGCAAAAGCCTCAGGAGCTGATGCGATCAACTGGGAGAAAGGGTATCAGTG
ACGGAAGATGAAATGAATGAAATGAAGTGAGAAGGGAAGTTTAGAGAAAAAAGAATACAA
AGAAACAAACAAAGCCTCCAAGAAATAAGGGACTATGTGAAAAGACCAAATCTATGTCTG
ACTGGTTTACTTGAAAGTGATGGGGAGAATGCAACCAAGTTGGGAAACACCATGCAGGAT
ATTATCCAGGAGAACTTCCCCAATCTAGCAAGGCAGGTCAACATTCAGATTCAGAAAATA
CAGAGAACGCCACAAAGATACTCCTCGAGAAGAGCAACTCCAAGACACATAATTGTCAGA
TTCACCAAAGTTGA-----AGGAAAAAATGTTAAGGGCAGCCAGAGAGAAAGGCCGGGTT
ACCCAAAAAGGGAAGCCCATCAGACTAACAGCGGATCTCTTGGCAGAAACTCTACAAACC
AGAAGAGAGTGGGGGCCAATATTCAACATTCTTAAA-AAAAGAATTTTCAACCCAGAATT
TCATATCCAGCCAAACTAAGCTTCATAAGTGAAGGAGAAATAAAATACTTTACAGACAAG
CAAATGCTGAGAGATTTTGTCACCACCAGGCCTGCCCTAAAAGAGCTCCTGAAGGAAGCA
CTAAACATGGAAAGGAACAACCGGTACCAGCCACTGCAAAAACATGCCAAAATG
>lcl|hg18_L1PA4_chr8_60531948_60538085
ATGGGGAAAAAACAGAGCAGAAAAACTGGAAACTCTAAAAACCAGAGTGCCTCTCCTCCT
TCAAAGGAACGCAGCTCCTCACCAGCAACAGAACAAAGCTGGATGGAGAATGACTTTGAC
GAGTTGAGAGAAGAAGGCTTCAGATGATCAAACTACTCCAAGCTACAGAAGGAAATTCAA
ACCAATGGCAAAGAAGTTAAAAACTTTGAAAAAAAATTAGACGAATGGATACCTAGAATA
ATCAATGCAGAGAAGTCCTTAAAGGAGCTGATGGACCTGAAAGCCAAGGCTCGAGAACTA
TGTGAAGAATGCAGAAGCCTCAGGAGCCAATGCAATCAACTGGAAGAAAGGGTATCAGTA
ATGGAAGATGAAATGAATGAAATGAAGTGAGAAGGGAAGTTTACAGAAAAAAGAATAAAA
AGAACTGAACAAAGCCTCCAAGAAATATGGAACTATGTGAAAAGACCAAATCTACATCTG
ATTGGTGTACCTGAAAGTGACAGGGAGAATGGAACCAAGTTGGAAAACACTCTGCAGGAT
ATTATCCAGGAGAACTTCCCCAATCTAGCAAGGCAGGCCAACATTCAGATTCAGGAAATA
CAGAGAATGCCACAGAAATACTCCTTGAGAAGAGCAACTCCAAGACACATAAGTGTCAGA
TTCACCAAAGTTGAAATGAAGGAAAAAATGTTAAGGGCAGTCAGAGAGAAATGTCGGGTT
ACCCACAAAGGGAAGCCTATCAGACTAACAGCAGATCTCTCAGCAGAAACTCTACAAGCC
AGAAGAGAGTGGGGGCCAATATTCAACATTCTTAAAGGAAAGAATTTTCAACCCAGAAGT
TCATATCCAGCCAAACTAAGCTTCAC-AGTGAAGGAGAAATAAAATCCTTTACAGACAAG
CAAATGCTGAGAGATTTTGTCACCACCAGGCCTGCCCTAAAAGAGCTCCTGAAGGAAGCA
CTAAACATGGAAAGGAACAACTGGTACCAGCCCCTGAAAAAACATGCCAAAATG
>lcl|hg18_L1PA4_chr7_43779262_43785411
ATGGGGAAAAAACAGAGCAGAAAAACTGGAAACTCTAAAAAGCAGAGCGCCTCTCCTCCT
CCAAAGGAATGCAGTTCCTCACCAGCAACGGAACAAAGCTGGACGGAGAATGGCTTTGAT
GAGTTGAGAGAAGAAGGCTTCAGATGATCAAACTACTCTGAGCTACAGGAGGAAATTCAA
ACCAATGGCAAAGAAGTTAAAAACTTTGAAAAAAAATTAGATGAATGTATAACTAGAATA
ACCAATACAGAGAAATGCTTAAAGGAGCTGATGGAGCTGAAAGCCAAGGCTCGAGAACTA
CGTGAAGAATGCAGAAGCCTCAGGAGCCAATGCGATCAACTGGAAGAAAGGGTATCAGTG
ACGGAAGATGAAATGAATGAAATGAAGCGAGAAGGGAAGTTTAGAGAAAGAAGAATAAAA
AGAAATGAACAAAGTCTCCAAGAAATATGGGACTATGTGAAAAGACCAAATCTACGTCTG
ATTGGTGTACCTGAAAGTGACGGGGAGAATGGAACGAAGTTAGAAAACACTCTGCAGGAT
ATTATCCAGGAGAACTTCCCCAATCTAGCAAGGCAGGCCAACATTCAGATTCAGGAAATA
CAGAGAACACCACAAAGATACTCCTCGAGAAAAGCAACTCCAAGACATATAATTGTCAGA
TTCACCAAAGTTGAAATGAAGGAAAAAATGTTAAGGGCAGCCAGAGAGAAAGGTCGGGTT
ATCCACAAAGGGAAGCCCATCAGACTAACAGCGGATCTCTCGGCAGAAACTCTACAAGCC
AGAAGAGAGTGGGGGCCAATATTCAACATTCTTAAAGAAAAGAATTTTCAACCCAGAATT
TCATATCCAGCCAAACTAAGCTTCATAAGTGAAGGAGAAATAAAATACTTTACAGACAAG
CAAATGCTGAGAGATTTTGTCACCACCAGGCCTGCCCTAAAAGAGCTCCTGAAGGAAGCA
CTAAACATGGAAAGGAACAACCGGTACCAGCCACTGCAAAAACATGCCAAATTG
>lcl|hg18_L1PA4_chr9_124210734_124216873
ATGGGGAAAAAACAGAGCAGAAAAACTGGAAACTCTAAAAAGCAGAGCACCTCTCCTCCT
CCAAAGGAACACAGCTCCTCACCAGCAACGGAACAAAGCTGGACGGAGAATGACTTTGAC
AAGTTGAG---AGAAGGCTTCAGACGATCAAACTACTCCAAGCTACAGGAGGAAATTCAA
ACCAATGGCAAAGAAGTTAAAAACTTTGAAAAAAAATTAGATGAATGGATAACTAGAATA
ACCAATGCAGACAAGTCCTTAAAGGACCTGATGGAGCTGAAAGCCAAGGCTCGAGAACTA
CGTAAAGAATGCAGAAGCCTCAGGAGCCAATGCAATCAACTGGAAGAAAGGGTATCAGTG
ATGGAAGATGAAATGAATGAAATGAAGCAAGAAGGGAAGTTTAGAGAAAAAAGAATAAAA
AGAAACGAACAAGGCCTCCAAGAAATATGGGACTATGTGAAAAGACCAAATCTACATCTG
ATTGGTGTACCTGAAAGTGACGGGGAGAATGGAACCAAGTTGGAAAACACTCTGCAGGAC
ATTACCCAGAAGAACTTCCCCAATCTAGCAATGCAGGCCAATATTCAGATTCAGGAAATA
CAGAGAACGCCACAGAGATACTCCTCAAGAAGAGCAACTCCAAGACACATAATTGTCAGA
TTCACCAAAGTTGAAATGAAGGAAAAAATGTTAAGGGCAGCCAGAGAGAAAGGTTGGGTT
ACCCACAAAGGGAAGCCCATCAGACTAACAGCAGATCTCTTGGCAGAAGCTCTACAAGCC
AGAAGAGAGTGGGGGCCAATATTCAACATTCTTAAAGAAAAGAATTTTCAACCCAGAATT
TCATATCCAGCCAAACTAAGCTTCATAAGTGAAGGAGAAATAAAATCCTTTACAGACAAG
CAAATGCTGAGAGATTTTGTCACCACCAGGCCTGCCCTAAAAGAGCTCCTGAAGGAAGCA
CTAAACATGGAAAGGAACAACCGGTATCAGCCACTGCAAAAACATGCCAAAATG
>lcl|hg18_L1PA4_chrX_58151257_58157407
ATGGGGAAAATACACAGCAGAAAAACTGGAAACTCTAAAAGTCAGAGTGCCTCTTCTCCT
CCAAAGGAATGCAACTCCTCAGCAGCAATGGAACAAAGCTGGACAGAGAATGACTTTGAT
GAGTTGAGAGAAGAAGGCTTCAGATGATCAAACTAATCTGAGCTAAAGGAGGAAATTCGA
ACCCATGGCAAAGAAGTT-AAAACTTTGGAAAAACATTAGACAAATGGCTAACTAGAATA
ACCAATGCACAGAAGTCCTTAAAGGACCTGATTGAGCTGAAAACCATGACAGAAGAACTA
CGTGATGAATGCACAAGCCCCAGTAGCCGATTCGAACAACTGGAAGAAAGAGTATCAGTG
ATGGAAGATCAAATGAATGAAATGAGGTGAGAAGAGAAGTTTAGAGAAAAAAGAATAAAA
AGAAACAAACAAAACCTTGAAGAAATATGGGACTATGTGAAAAGA-AAAATTTACGTCTG
ACTGGTGTACCTGCAAGTGACGGGGAGAATGGAATCAAGTTGGAAAACACTCTGCAGGAT
ATTATCCAGGAGAACTTCCCCAATCTAGCAAGGCACGCCAACATTCAGATTCAGGAAATA
CAGAGAACGCCACAAAGATACTCCTCAGGAAGAACAATTTCCAGACATATAATTGTCAGA
ATCACCAAAGATGAAATGAAGGAAAAAATGTTAAGGGCAGCCAGAGAGAAAGGTCAGGTT
ACCCACAAAGGAAAGCCCATCAGACTAACAGCTGGTGTCTCAGCAGAAACTCTACAAGCC
AGAAGAGAGTGGGGGCCAATATTCAACATTCTTAAAGAAAAGAACTTTCAACCCAGAATT
TCATATCCAGCCAAACTAAGCTTCATAAGTGAAGGAGAAATAAAATACTACACAGAAAAG
CATATGCTAAGAGATTTTGTCACCACCAGGCCTGCCCTAAAAGAGCTCCTGAAGGAAGCA
CTAAACACGGAAAGGAACAACCGGTACGAGCCACTGCAAAAACAGGCCAAATTG
>lcl|hg18_L1PA4_chr9_77145306_77151461
ATGGGGACAAAACAGAGCAGAAAAACTGGAAACTCTAAAAAGCAGAGTACCTCTCCCCCT
CCAAAGGAACGCAGCTCCTCAACAGCAATGGAACAAAGCTGGATGGAGAATGACTTTGAC
GAGTTGAGAGAAGAAGGCTTCAGACGATCAAACTACTCCAAGCTACAGGAGGAAAATCAA
ACCAATGGAAAAGAAGTTAAAAACTGTGAAAAAAAATTAGATGAATGGATAACTAGAATA
ACCAATGCAGAGAAGTCCTTAAAGGAGCAGGTGGAGCTGAAAGCCAAGGCTCAAGAACTA
CGTGAAGAATGCAGAAGCCTCAGGAGTTGATGTGATCAACTGGAAGAAAGGGTATCAGTG
ATGAAAG---------ATGAAATGAAGTGAGAAGGGAAGTTTAGAGAAAAAAGAATAAAA
AGAAATGAACAAAGCCTCCAAGAAATATAATACTATGTGAAAAGACCAAATCTATGTCTG
ATTGGTGTACCTGAAAGTGACGGGGAGAATGGAACCAAGTTGGAAAACACACTGCAGGAT
ATTATCCAGGAGAATTTCCCCAATCTAGCAAGGCAGGCCAACATTCAGATTCAGGAAATA
CAGAGAATGCCACAAAGATACTCCTCAAGAAGAGCAACTCTAAGACACATAATTGTCAGA
TACACCAAAGTTGAAATGAAGGAAAAAATGTTAAGGGCAGCCAGAGAGAAAGGGCGGGTT
ACCCACAAAGAGAAGCCCATCAGACTAACAGCAGATCTCTCGGCAGAAACTCTACAAGCC
AGAATAGAGTGGGGGCCAATATTCAACATTCTTAAAGAAAAGAATTTTCAACCCAGAATT
TCATATCCAGCCAAACTAAGCTTCATAAGTGAAGGAGAAACAAAATACTTTACAGACAAG
TAAATTCTGAGAGATTTTGTCACCACTAGGCCTGCCCTACAAGAGCTCCTGAAGGAAGCA
CTAAACATGGAAAGGAACAACCAGTACCAGCCACTGCAAAAACATGCCAAATTC
>lcl|hg18_L1PA4_chrX_104160592_104166729
ATGGGGAAAAAACAGAGCAGAAAATCTGGAAACTCTAGAAAGCAGAGCACCTCTCCTCCT
CCAAAGGAACGCAGCTCCTCACCAGCAACAGAACAAAGCTGGATGGAGAATGACTTTGAC
GAGTTGAGAGGAGAAGGCTTCAGATGATCAAACTACTCCAAGCTACAGGAGGAAATTCAA
ACCAATGGCAAAGAAGTTAAAAACTTTGAAAAAAAATTAGATGAATGGATACCTACAATA
ACCAATGCAGAGAAGTCCTTAAAGGAACTGATGGAGCTGAAAGCCAAGGCTCCAGAACTA
CGTGAAGAATGCAGAAGCCTCAGGAGCCATTGCAATCAACTGGAAGAAAGGGTATCTGTG
ATGGAACATGAAATGAATGAAATGAAGTGAGAAGGGAAGTTTAGAGAAAAAAGAATAAAA
AGAAATGAACAAAGCCTCCAAGAAATATGGGACTATGTGAAAAGACCAAATCTATGTCTG
ATTGGTGTACCTGAAAGTGATGGGGAGAATGGAACCAAGTTGGAAAACACTCTGCAGGAT
ATAATCCAGGAGAACTTCCCCAATCTAGCAAGGCAGGTCAACATTCAGATTCAGGAAATA
CAGAGAACGCCACAAACATACTCCTCGAGAAGAGCAACTCCAAGACATATAATTGTCAGA
TTCACCAAAGTTGAAATGAAGGAAAAAATGTTAAGGGCAGCCAGAGAGAAAGATTGGGTT
ACACACAAAGGGAAGCCAATCAGACTAACGGCTGATCGCACTGCAGAAACTCTACAAGCC
AGAAGAGAGTGGGGGCCAATATTCAACATTCTTAAAGAAAAGAATTTTCAACCCAGAATT
TCATATCCAGCCAAACTAAGCTTCATAAGTGAAGGAAAAATAAAATACTTTACAGAGAAG
CAAATGCTGAGAGATTTTGTCACCACCAGGCCTGCCCTAAAAGAGCTCCTGAAGGAAGCA
ATAAACATGGAAAGGAACAACCGGTACCAGCCACTGCAAAAACATGCCAAAATG
>lcl|hg18_L1PA4_chrX_20773483_20779663
ATGGGGAAAAAACAGAGCAGAAAAACTGGAAACTCTAAAAAGCAGAGCACCTCTCCTCCT
CCAAAGGAACGCAGTTCCTCACCAGCAATGGAACAAAGCTGGACGGAGAATGAATTCGAC
CATTTGAGAGAAGAAGGCTTCAGATGATCAAACTACTCCGAGCTACAGGAGGAAATTCAA
ACCAATGGCAAAGAAGTTAAAAACTTTGAAAAAAAATTAGACGAATGGCTAACTAGAATA
ACCAATACAGAGAAGTCCTTAAAGGACATGATGGAGCTGAAAGCCAAGGCTCGAGAACTA
CGTGAAGAATGCAGAAGCCTCAGGAGCCGATGCGATCAACTGGAAGAAAGGGTATCAGTG
ATGGAAAACGAAATTAACGAAATGAAGTGAGAAGGGAAGTTTAGAGAAAAAAGAATAAAA
AGAAATGAACAAAGCCTCCAAGAAATATGGGACTATGTGAAAAGACCAAATCTACGTCTG
ATTGGTGTACCTGAAAGTGATGGGGAGAATGGAACCAAGTTGGAAAACACTCTGCAGGAT
ATTATCCAGGAGAACTTCCCCAATCTAGCAAGGCAGGCCAACATTCAGATTCAGGACATA
CAGAGAACGCCACAAAGGTACTCCTCAAGAAGAGCAACTCCAAGACACATAATTGTCAGA
TTCACCAAAGTTGAAATGAAGGAAAAAATGTTAAGGGCAGCCAGAGAGAAAGGTCGGGTT
ACCCACAAAGGGAAGCCCATCAGACTAACAGCGGATCTCTCGGCAGAAACTCTACAAGCC
AGAAGAGAGTGGGGGCCAATATTCAACATTCTTAAAGAAAAGAATTTTCCACCCAGAATT
TCATATCCAGCCAAACTAAGCTTCATAAGTGAAGGAGAAATAAAATCCTTTACACACAAG
CAAATGCTGAGAGATTT--TCACCACCAGGCCTGCCCTAAAAGAGCTCCTGAAGGAAGCA
CTAAACATGGAAAGGAACAATCGGTACCAGCCACTGCAAAAACATGCCAAATTA
>lcl|hg18_L1PA4_chrX_131971368_131977523
ATGGGGAAAAAACAGAGCAGAAAAACTGGAAACTCTCAAAAGCAGAGTGCCTCTCCTCCT
CCAAAGGAACACAGATCCTCACCAGCAACGGAACAAAGCTGGATGGAGAATGACTTTGAC
GAGTTGAGAGAAGAAGGCTTCAGATGATCAAACTATTACGAGCTACAGGAGGAAATTCAA
ACCAATGGCAAAGAAGTTAAAAACTTTGAAAAAAAATTAGACGAATGGATAACTAGAATA
ACCAATGCAGAAAAGTCCTTAAAGGAGCTGATGGAGCTGAAAGCCAAGGCTCGAGAACTA
CATGAAGAATGCAGAAGCCTCAGGAGCCGATGCGATCAACTGGAAGAAAGGGTATCAGTG
ATGGAAGACAAAATGAATGAAATGAAGCAAGAAGGGAAGTTTAGAGAAAAAAGAATAAAA
AGAAATGAACAAAGCCTCCAAGAAATATGGGACTATGTAAAAAGACCAAATCTACGTCTG
ATTGGTGTACCTGAAAGCAATGGGGAGAATGGAACCAAGTTGGAAAACACTCTGTAGGAT
ATTATCTAGGAGAACTTCCCCAATCTAGCAAGGCAGGCCAACATTCAGATTCAGGAAATA
CAGAGAACGCCACAAAGATACTCCTCAAGAAGAGCAACTCCAAGAAACATAATTGTCAGA
TTCACCAAAGTTGAAATGAAGGAAAAAATGTTAAGGGCAGCCAGAGAGAAAGGTCAGGTT
ACCCACAAAGGGAAGCCCATCAGACTAACAGCGGATCTCTCGGCAGAAACTCTACAAGCC
AGAAGAGAGTGGGGGCCAATATTCAACATTCTTAAAGAAAAGAATTTTCAACCCAGAATT
TCATACCCAGCCAAACTAAGCTTCATAAGTGAAGGAGAAATAAAATACTTTACAGACAAA
CAAATGCTGAGACATTTTGTCACCACCAGACCTGCCCTAAAAGAGCTCCTGAAGGAAGCA
CTAAACATGGAAAGGAACAACCGGTAGCAGCCACTGCAAAAACATGCCAAAATG
>lcl|hg18_L1PA4_chrX_74130594_74136728
ATGGGGAAAAAACAGAGCAGAAAAACTGGAAACTCTAAAAATCAGAGCACCTCTCCTCCT
CCAAAGGAACACAGTTCCTCACCAGCAATGGAACAAAGCTGGATGGAGAATGACTTTGAC
GAGTTGAGAGAAGAAGGCTTCAGGTGATCAAAATA-TCCGAGCTACAGGAAGAAATTCAA
ACCAATGGCAAAGAAGTTAAAAACTG--AAAAAAAATTAGACGAATGGATAACTAGAATA
ACCAATGCAGAGAAGTCCTTAAAGGAGCTGATGGAGCTGAAAGCCAAGGCTCGAGAACTA
TGTGAAGAATGCAGAAGCCTCAGGAGCTGCTGCAATCAACTGGAAGAAAGGTTATCAGTG
ACGGAAGATGAAATGAATGAAATGAAGCAAGAAGGAAAGTTTAGAGAAAAAAGAATAAAA
-GAAATGAACAAAGCCTCCAAGAAATATGGGACTATGTGAAAAGATCAAATCTACATCTG
ATTGGTGTACCTGAAAGTGATGGGGAGAATGGAACCACGTTGGAAAACACTCTGCAGGAT
ATTCTCCAGGAGAACTTCCCCAATCTAGGAAGGCAGGCCAACATTCAGATTCAGGAAATA
CAGAGAACTCCACAAAGATACTCCTCGAAAAGAGCAACTCAAAGACATATAATTGTCAGA
TTCACCAAAGTTGAAATAAAGGAAAAAATGTTAAGGGCAGCCAGAGAGAAAGGTCGGGTT
ACCCACAAATGGAAGCCCATCAGACTAACAGTGGATCTCTCGGCAGAAACTCTACAAGCC
AGAAGAGAGTGGGGACCAATATTCAACATTCTTAAAGAAAAGAATTTTTAACCCAGAATT
TCATATCCAGCCAAACTAAACTTCATAAGAGAAGGAGAAATAAAATACTTTACAGACAAG
CAAATGATGAGGGATTTTGTCACCACCAGGCCTACCCTAAAAGAGCTCCTGAAGGAAGCA
CTAAACATGGAAAGGAACAACCAGTACCAGCCACTGCAAAGACATGCCAAATTG
>lcl|hg18_L1PA4_chrX_66624901_66631073
ATGGGGAAAAAACAGAGCAGAAACACTGGAAACTCTAAAAAGCAGAGATCCTCTCCTCCT
CCAAAGGAACAAAGCTCCTCACCAGCAACAGAAAAAAGCTGGATGGAGAATGACTTTAAC
GAGTAGAGAGAAGAAGGCTTCAGACGATCAAACTACTCTGAGCTACAGGAGGAAATTCAA
ACCAATGGCAAAGAAGATAAAAACTTTGAAAAAAAATTAGACGAATGGAAACCTAGAATA
ACCAATGCAGAGAAGTCCTTAAAGGAGCTGATGGAGCTGACAGCTAAGGCTCAAGAACTA
CGTGAAGAATGAAGAAACCTCAGGAGCTGATGCAATCAACTGGAAGAATGGGTATCAACG
ATGGAAGATGAAATGAATGAAATGAAGTGACAAGGGAAGTTTAGAGAAAAAAGAATAAAA
AGAAATGAACAAAGCCTCCAAGAAATATGGGACTATGTGAAAAGACCAAATCTACATCTG
ACTGGTGTACCTGAAAGTGACGGGGAGAATGGAACCAAGTTGGAAAACACTCTGCAGGAT
ATTATCCAGGAGAACTTCCCCAATCTAGCAAGGCAGGCCTACATTCAGATTCAGGAAATA
CAGAGAATGCCACAAAGATACTCCTTGAGAAGAGCAACTCCAAGACACATAATTGTCAGA
TTCACCAAAGTTGAAATGAAGGAAAAAATATTAAGGGCAGCCAGAGAGAAAGGTCGGATT
ACCCACAAACAGAAGCCCATCAGACTAACAGCAGATCTGTTGGCAGAAACTCCACAATCC
AGAAGAGAGTGGGGGCCAATATTCAACAATCTTAAAGAAAAGAATTTTCAACCCAGAATT
TCATATCCAGCCAAACTAAGCTTCATAAGTGAAGGAGAAA-AAAATCCTTTACAGACAAG
CAAATGCTGAGAGATTTTGTCACCACCAGGCCTGCCCTACAAGAGCTCCTGAAGGAAGCA
CTAAACATGGAAAGGAACAACCGTTACCAGCCACTGCAAAAACATGACAGATTG
>lcl|hg18_L1PA4_chrX_77608379_77614544
ATGGGGAAAAAACAGATCAGAAAAACTGGAAACTCTAAAAAGCAGAGGGCCTCTCCTCCT
CCAAAGGAATGCAGCTCCTCACCAGCAATGGAACAAAGCTGGATGAAGAATGACTTTGAC
AAGCTGAGAGAAGAAGGCTTCAAACGATCAAACTACTACGAGCTACAGGAGGAAATTCAA
ACCAACGGCAAAGAAGTTAAAAACTTTGAAAAAAAATTGAACGAATGGATAACTAGAATA
ACCAATGCAGAGAAGTCTTTAAAGGAGCTGATGGAGCTGAAAGCCAAGGTTTGAGAACTA
CGTGAAGAATGCAGAAGCCTCAGGAGCCGATGTGATCAACTGGAAGAAAGGGTATCAGTG
ATGGAAGATGAAATGAATGAAATGAAGTGAGAAGGGAAGTTTAGAGAAAAAAGAATAAAA
AGAAACGAAAAAAGCCTCCAAGAAATGTGGGACTATGTGAAAACACCAAATCTACATCTG
ATTGGTGCACCTGAAAGTGATGGGGAGAATGGAACCAAGTTGGAAAACACTCTGCAGGAT
ATTATCCAGGAGAACTTCCCCAATCTAGCAAGGCAGGCCAACATTCAGATTCAGGAAACA
CAGAGAATGTCACAAAGAAACTCCTCGAGAAGAACAACTCCAAGAAACATAATTGTCAGA
TTCACCAAAGTTGAAATGAAGGAAAAAATGTTAAGGGCAGCCAGAGAGAAAGGTTGGGTT
ACCCACAAAGGGAAGCCCATCAGACTAACAGCTGATCTCTCAGCAGAAACTCTACAAGCC
AGAAGAGAGTGGGGGCCGATATTCAACATTCCTAAAAAAAAGAATTTTCAACCCAGAATT
TCATATCCAGCCAAACTAAGCTTCATAAGTGAAGGAGAAATAAAATACTTTACAGACAAG
CAAATGCTGAGAGATTTTGTCACCACCAGGCCTGCCCTAAAAGAGCTCCTGAAGGAAGCA
CTAAACATGGAAAGGAGCAACCAGTACCAGCCACTGCAAAAACATGCGAAAATG
>lcl|hg18_L1PA4_chr11_48506046_48512203
ATGGGG-GAAGAAAGAGCAGAAAAACTGGAAACTCTAAAAAGCACAGCACCTCTCCTCCT
CCAAAGGAACGCAGCTCCTCCCCAGCAATGGAACAAAGCTGGACAGAGAATGACATTGAT
GAGTTGAGAGAAGAAGGCTTCAGACAATCAAACTACTCCGAGCTGCAGCAGGAAATTCAA
ACCAATGGCAAAAAAGTGAAAAACTTTGAAAAAAAATTAGACGAATGGATACCTAGAATA
ATCAATGCAGAGAAGTCCTTAAAGGAGCTGATGGAGCTGAAAGCCAAGGCCCGAGAACTA
TGTGAAGAATGCAGAAGCCTCAGGAGCTGATGCAAACAACTGGAAGAAAGGGTATGAGTG
ATGGAAGATGAAATGAATGAAATGAAGTGAGAAGGGAAGTTTAGAGAAAAAAGAATAAAA
AGAAATGAAGAAAGCCTCCAACAAATATGAGACTACATGAAAAGACCAAATCAACGTCTG
ATTGGTTTACCTGAAAGTGACGGGGAGAATGGAACCAAGTTGGAAAACACTCTGCAGTAT
ATTATCCAGGAGAACTTCCCCAATCTAGCAAGGCAGGCCAACATTCAGATTCAGGAAATA
CAGAGAACGCCACAAAGATACTCCTCAAGAAGACCAACCCCAAGACACATAATTGTCAGA
TTCGCCAAAGTTGAAATGAAGGAAAAAATGTTAAGGGGAGCCAGAGAGAAAGGTCGGGTT
ACCCACAAAGGGAAGCCAATCAGACTAACAGCGGATTTCTCAGCAGAAACTCTACAATCC
AGAAGAGAATGGGGGCCAGTATTCAACATTCTTAAAGAAAAGAATTTTCAACTCAGAATT
TCATATCCAGCCAAAC--GGTTTCATAAGTGAAGGAGAAATAAAATCCTTTACAGACAAG
CAAATGCTGAAAGATTTTGTCACCACCAGGCCTGCCCTAAAACACCTCCTGAAGGAAGCA
CTGAACATGGAAAGGAACAACTGGTACCAGCCACTGCAAAAACGTGCCAAAATG
>lcl|hg18_L1PA4_chr11_48324107_48330261
ATGGGGAAAAAACAGAGCAGAAAAACTGGAAACTCTAAAAAGCAGAGCACCTCTCCTCCT
CCAAAGGAATGCAGCTCCTCACCAGCAAGGGAACAAAGCTGGACGGAGAATGACTTTGAT
GAGTTGAGAGAAGAAGGCTTCAGATGATCAAACTACTCCAAGCTACAGGAGGAAATTCAA
ACCAATGGCAAAGAAGTTAAAAACTTTGAAAAAAAATTAGACGAATGGATACCTAGAATA
ACCAATGCAGAGAAGTCCTTAAAGGAGCTGATGGACCTGAAAGCCAAGGCTTGAGAACTA
CGTGAAGAATGCAGAAGCCTAAGGAGCTGATGCAATCAACTGGAAGAAAGGGTATCAGTG
ATGGAAGATGAAATGAATGAAATGAAGCGAGAAGGGAAGTTTAGAGAAAAAAGAAT-AAA
AGAAACAAAAAAAGCCTCCAAGAAATATGGGACTATGTGAAAAGACCAAATCTACGTCTG
ATTGGTGTACCTGAAAGTGAGGGGGAGAATGGAAGCAAGTTGGAAAACACACTGCAGGAT
ATTATCCAGGAGAACTTCCCCAATCTAGCAAGGCAGGCCAACATTCAGATTCAGGAAATA
CAGAGAATGCCACAAAGATACTCCTCAAGAAGAGCAACTCCAAGACACATAAATGTCAGA
TTCACCAAAGTTGAAATGAAGG-AAAAATGTTAAGGGCAGCCAGAGAGAAAGGTCGGGTT
ACCCACAAAGGGAAGCCCATCAGACTAACAGCAGATCTCTTGGCAGAAACTCTAAAAGCC
AGAAGAGAGTAGGGGCCAATATTCAACATTCTTAAAGAAAAGAATTTTCAACCCAGAATT
TCATATCCAGCCAAACTAAGCTTCATAAGTGAAGGAGAAATAAAATACTTTAAAGACAAG
CAAATGCTGAGAGATTTTGTCACCACCAGACCTGCCCTAAAAGAGCTCCTGAAGGAAGCA
CTAAACATGGAAAGGAACAACCGGTACCAGCCACTGCAAAAACATGCCAAAATG
>lcl|hg18_L1PA4_chr10_43922189_43928351
ATAGGGAAAAAACAGAGCAGAAAAACTGGAAACTATAAAAAGCAGAGTGCCTCTCCTCCT
CCAAAGGAATGCAGCTCATCACCAGCAAGGGAACAAAGCTGGACAGAGAATGACTTTCAC
GAGCTGAGAGAAGAAGGCTTCAGACAATCAAACTACTCTGAGCTACAGGAGGAAATTCAA
ACCAATGGCAAAGAAGTTAAAAACTGTGAAAAAAAATTAGATGAATGGATAACTAGAATA
ACCAATACAGAGAAGTCTTTAAAGGAGCTGATGGAGCTGAAAGCCAAGGCTCGAGAACTA
CGTGAAGAATGCAGAAGCCTCAGGAGCCAATGCAATCAACTGGAAGAAAGGATATCAGTG
ATAGAAGACGAAATGAATGAAATGAAGTGAGAAGGGAAGTTTAGACAAAAAAGAATAAAA
AGAAACGAACAAAGCCTCCAA-AAATATAGGACTATGTGAGAAGACCAAATCTACATCTG
ATTGGTGTACCTGAAAGTGACAGGGAGAATGGAACCAAGTTGGAAAACACTCTGCAGGTT
ATTATCCGGGAGAACTTCCCCAGTCTAGCAAAGCAGGCCAACATTCAGATTCAGGAAATA
CACAGAAAGCCACAGAGATACTCCTTGAGAAGAGCAACTCCAAGACACATAATTGTCACA
TTCACCAAAGTTGAAATGAAGGAAAAAATGTTAAGGGCAGCCAGAGAGAAAGGTCAGGTT
ACTCACAAAGGGAAGCCCATCAGACTAACAGCAGATCTGTCGTCAGAAACTCTACAAGCC
AAAAGAGAGTGGGGGCCAATATTCAACATTCTTAAAGAAAAGAATTTTCAACCCAGAATT
TCATATCCAGCCAAACTAAGCTTCCTAAGTGAAGAAGAAATAAAATCTTTTACAGACAAG
CAAATGCTGAGAGATTTTGTCACCACCAGGCCTGCCGTACAACAGCTCCTGAAGGAAGCA
CTAAACATGGAAAGGAAAAACTGGAACCAGCCACTGCAAAAACATGCCAAAATG
>lcl|hg18_L1PA4_chr10_38094573_38100721
ATGGGG-AAAAACAGAGTAGAAAAACTGGAAACTCTAAAAAGCAGAGTATCTCTCCTCCT
CCAAAGGAACACAGCTCCTCACCAGCAACGGAAGAAAGCTGGATGGAGAATGACTTTGAC
GAGCTGAGAGAAGAAGGCTTCAGATGATCAAATTACTCCGAGCTACAGGAGGAAATTCAA
ACCAATGGCAAAGAAGTTAAAAACTGTGAAAAAAAATTAGACGAATGGATAACTAGAATA
ACCAACACAGAGAAGTCCTTAAAGGAGCTGATGGAGCTGAAAGCCAAGGCTCGAGAACTA
CGTGAAGAATGCAGAAGTCTCAGGAGCCGATGCAATCAACTGGAAGAAAGGGTATCAGTG
ATGGAAGATGAAATGAATGAAATGAAGCAAGAAGGGAAGTTTAGAAAAAAAAGAATAAAA
AGAAACGAGCAAAGCCTCCAAGAAATATGGGACTAGGTGAAAAGACCAAATCTACATCTG
ATTGGTGTACCTGAAAGTGACGGGGAGAAAGGAACCAAGTTGGAACACACTCTGCAGGAT
ATTATCCAGGAGAACTTCCCCAATCTAACAAGGCAGGCCAACGTTCAGATTCAGGAAATA
TAGAGAACGCCACAAAGATACTCCTCGAGAAGAGCAAGTCCAAGACACATAATTGTCAGA
TTCACCAAAGTTGAAATGAAGGAAAAAATGTTAAGGGCAGCCAGAGAGAAAGGTCGGGTT
ACCCACAAAGGGAAGCCCATCAGACTAACAGCAGATCTCTTGGCAGAAACCCTACAAGCC
AGAAGGGAGTGGGGGCCAATATTCAACATTCTTAAAGAAAAGAATTTCCAACCCAGAATT
TCATATCCAGCCAAACTAAGCTTCATAAGTGAAGGAGAAATAAAATACTTTACAGACAAG
TAAATGCTGAGAGATTTTGTCACCACCAGGCCTGCCCTAAAATAGCTCCTGAAAGACGCA
CTAAACATGGAAAGGAACAACCAGTTCCAGCCACTGCAAAAACATGCCAAAATG
>lcl|hg18_L1PA4_chr11_39733166_39739311
ATGGGGAAAAAACAGAGCAGAAAAACTGGAAACTCTAAAAAGCAGAGCACCTCTCCTCCT
CCAAAGGAACACAGTTCCTCACCAGCAACGGAACAAAGCTGGAGGGAGAATGACTTTGAC
GAGTTGAGAGAAGAAGGCTTCAGACGATCAAACAACTCTGAGCTACAGGAGGAAATTCAA
ACCAATGGCAAAGAAGTTAGAAACCTTGAAAAAAAACTAGACGAATGGATAACTAGAATA
ACCAATGCAGAGTAGTCCGTAAAGGACCTGATGGAGCTGAAAGCCACGGCTCGAGAACTA
TGTGAAGAACACAAAAGACTCAGGAGCCGATGAGATCAACTGGAAGAAAGGGTATCAGTT
ATGGAAGACGAAATGAATGAAATGAAGCGAGAATGGAAGTTTAGAGAAAAAAGAATAAAA
AGAAGTGAACAAAGCCTCCAAGAAATATGAGACTATGTGAAAAGACCAAATCTATGTCTG
ATTGCTGTACCTGAAAGTGACGGGGAGAATGGAACCAAGTTGGAAAACACTCTGCCGGAT
ATTATCCAGGAGAACTTCCCTAATCTAGCAAGCCAGGCCAACACTGAGATTCAGGAAATA
CAGAGAACACCACAAAGATACTCCTCGAGAAGAGCAACTCCAAGACACATAATTGTCAGA
TTCACCAAAGTTGAAATGAAGGAAAAAATGTTAAGGGCAGCCAGAGAGAAAGGTCGGGTT
ACCCACAAAGGGAAGTCCATCAGACTAACAGCGGATCTCCTGGCAGAAACTCTACAAGCC
AGAAGAGAGTGGGGGCCAACATTCAACATTCTTAAATAAAAGAATTTTCAACCCAGAATT
TCATATCCAGCCAAACTAAGCTTCATAAGTGAAGGAGAAATAAAATACTTTACAGTCAAG
CAAATGCTGAGAGATTTTGTCACCACCAGGCCTGCCCTAAAAGAGTTCCTGAAGGAAGCA
CTAAACATGGAAAGGAACAACTGGTACCAGCCACTGCAAAAACAAGCCAAAATG
>lcl|hg18_L1PA4_chr10_67872438_67878601
ATGGGGAAAAAACAGAGCAGAAAAACCAGAAACTCTAAAAAGCAGAGCACCTCTCCTCCT
CCAAAGGAACACAGCTCCTCACCAGCAACGGAACAAAGCTGGACGGAGAATGACATTGAT
GAGTTGAGAGAAGAAGGCTTCAGACGATCAAACTACTCCGAGCTACAGGAGGAAATTCAA
ACCAATGGCAAAGAAGTTAGAAACTTTGAAAAAAGATTAGACGAATGGATAACTAGAATA
ACCAATGCAGAGAAGTCCTTAAAGGAGCTGATGGAGTTGAAAGCCAAGGCTCAAGAACTA
CGTGAAGAACGCAGAAGCCTCAGGAGCCGATGCGATCAACTGGAAGAAAGGGTATCAGTG
ATGCAAGATGAAATGAATGAAATGAAGTCAGAAGGGAAGTTTAGAGAAAAAAGAATAAGA
AGAAACGAACAAAGCCTCCAAGAAATATGGGACTATGTGAAAAGACCAAATCTATATCTG
ATTGGTGTACCTGAAAATGACGGGGAGAATAGAACCAAGTTGGAAAACACTCTGCAGGAT
ATTATCCAGGAGAACTTCCCCAGTCTAGCAAGGCAGGCCAACATTCAGATTCAGGAAATA
CAGAGAACACCACAAAGATACTCCTCGAGAAGAGCAACTCCAAGACACATAATTGTCAGA
TTCACCAAAGTTGAAATGAAGGAAAAAATGGTAAGGGCAGCCAGAGAGAAAGGTTGGGTT
ACCCACAAAGGGAAAGCCATCAGACTAACAGTAGATCTCTTGGCAAAAACTCTACAAGCC
AGAAGAGAGTGGGGGCCAACATTTCACATTCTTAAAGAAAAGAATTTTCAACCCAGAATT
TCATATCCAGCCAAACTAAGCTTCATAAGTGAAGGAGAAATAAAATACTTTACAGACAAG
CAAATGCTGAGAGATTTTGTCACCACCAGGCCTGCCCTAAAAGAGCTCCTGAAGGAAGCA
CTAAACATGGAAAGCAACAACCGGTACCAGCCACTGCAAAAACATACCAAAATG
>lcl|hg18_L1PA4_chr10_42480583_42486755
ATGGGGAAAAAACAGAGCAGAAAAACCGGAAACTCTAAAAAGCAGAGCGCCTCTCCTCCT
CCAAAAGAACGCAGCACCTCACCCGCAACGGAACAAAGCTAGACAGAGAATGACTTTGAC
GAGCTGAGAGAAGAAGGCTTCAGACAATCAAACTACTCCGAGCTACAGGAGGAAATTCAA
ACTAATGGCAAAGAAGTAAAAAACTGTGAAAAAAAATTAGACGAATGGATAACTAGAATA
ACCAACACAGAGAAGTCCTTAAAGGAGCTGATGGAGCTGAAAGCCAAGGCTCGAGAACTA
CGTGAAGAGTGCAGAAGCCTCAGGAGCCGATGCGATCAACTGGAAGAAAGGGTATCAGTG
ATGGAAGACGAAATGAATGAAATGAAGCTAGAAGGGAAGTTTAGAGAAAAAAGAATAAAA
AGAAATAAACAAAGCCTCCAAGAAATATGGGACTATGTGAAAAGACCAAATCTACGTCTG
ATTGGTGTACCTGAAAGTGACAGGGAGAATGGAACCAAGTTGGAAAACACTCTGCAGGAT
ATTATCCAGGAGAACTTCCCCAATCTAGCAAGGCAGGCCAACATTCAGATTCAGGAAATA
CAGAGAACGCCACAAAGATACTCCTCGAGAAGAGCAACTCCAAGACACATAATTGTCAGA
TTTACCAAAGTTGAAATGAAGGAAAAAATGTTAAGGGCAGCCAGAGAGAAAGGTCGGGTT
ATCCACAAAGGGAGGCCCATCAGACTAAGAGCGGATCTCTTGGCAGAAACTCTACAAACC
AGAAGAAAGTGGGGGCCAATATTCAACATTCTTAAAGAAAAGAATTTTCAACCCAGAATT
TCATATCCAGCCAAACTAAGCTTCATAAGTGAAGGAGAAATAAAACACTTTACAGACAAG
CAAATGCTGAGAGATTCTGTCACCACCAGGCCTGCCCTACAAGAGCTCCTGAAGGAAGCA
CTAAACATGGAAAGGAACAACCAGTACCAGCCACCGCAAAAACATGCCAAAATG
>lcl|hg18_L1PA4_chr11_45100441_45106624
ATGGGGAAAAAACAGAGCAGAAAAACTGGAAACTCTAAAAAGCAGAGCGCCTCTCCTCCT
CCAAAGGAACGCAGCTCCTCACCAGCAACGGAACAAAGCTGGACGGAGAATGACTTTGAC
AAGTTGGGAGAAGAAGGCTTCAGATGATCAAACTACTCCGAGCTACAGGAGGAAATTCAA
ACCAATGGCAAAGAAGTTAAAAACTTTGAAAAAA-ATTAGACGAATGTATAACTAGAATA
ACCAATGCAGAGAAGTGCTTAAAGGAGCTGATGGAGCTGAAAGCCAAGGCTGGAGAACTA
TGTGAAGAATGCAGAAGCCTCAGGAGCTGACGTGATTAACTGGAAGAAAGGGTTTCAGTG
ATGGCAGATGAAATGAATGAAATGAAGCGAGAAGGGAAGTTTAGAGAAAAAAGAATAAAA
AGAAACGAACAAAGTCTCCAAGAAATATGGGACTATGTGAAAAGACCAAATCTACATCTG
ATTGGCGTACCTGAAAGTGACAGGGAGAATGGAACCAAGTTGGAAAACACTCTGCAGGAT
ATTATCCAGGAGAACTTCCCCAATCTAGCAAGGCAGGCCAACATTCAGATTCAGGAAATA
CGGAGAACACCACAAAGATACTCCTCGAGAAGAGCAACTCCAAGACACATAATTGTCAGA
TTCACCAAAGTTGAAATGAAGGAAACAATGTTAAGGGCAGCCAGAGAGAAAGGTCGGGTT
ACCCACAAAGGGAAGCCCATCAGACTAACAGTGGATCTCTCGGCAGAAACTCTACAAGCC
AGAAGAGAGTGGGGGCCAATATTCAACATTCTTAAAGAAAAGAATTTTCAACCCAGGATT
TCACATCCAGCCAAACTAAGCTTCATAAGCGAAGGAGAAATAAAATACTTTACAGACAAG
CAAATGCTGAGAGATTTTGTCACCACCAGGCCTGCCGTAAAAGAGCTCCTGAAGGAAGCA
CTAAACATGGAAAGGAACAACCGGTACCAGCCACTGCAAAACCATGCCAAATTG
>lcl|hg18_L1PA4_chr10_87626356_87632514
ATGGGGAAAAAACAGAGCAGAAAAACTGGAAACTCTAAAAAGCAGAGCACCTCTCCTCCT
CCAAAGGAACGCAGCTCCTCACCAGCAACGGAACAAAGCTGAACGGAGAATGACCTTGAC
GAGTTGAGAGAAGAAGGCTTCAGACGATGAAAATACTCCGAGCTATAGGAGGAAATTCAA
ACCAATGGCAAAGAAGTTAGAAA-CTTCAAAAAAAATTAGACAAATGGATAACTAGAATA
ACCAATGCACAGAAGTCCTTAAAGGAGCTGATGGAGCTGAAAGCCAAGGCTTGAGAACTA
CGTGAAGAATGCAGAAGCCTCAGGAGCCGATGCAATCGACTGGAAGAAAGGGTATCAGTG
ATGGAAGACGAAATGAATGAAATGAAGCGAGAAGAGGAGTTTAGAGAAAAACGAATAAAA
AGAAAGGAACAAAACCTCCAAGAAATATGGGACTATGTGAAAAGACCAAATCTACGTCTG
ATTGGTGTACCTGAAAGTGACGGGGAGAATGGAACCAAGTTGGAAAACACCCTGCAGGGT
ATTATCCAGGAGAACTTCCCCAATATAGCAAGGCAGGCCAACATTCAGATTCAGGAAATA
CAGAGAACGCCACAAAGATACTCCTCAAGAAGAGCAACTCCAAGACACATAATTGTCAGA
TTCACCAAAGTTGAAATGAAGGAAAAAATGTTAAGGGCAGCCAGAGAGAAAGGTCGGGTT
ACCCACAAAGGGAAGCCCATCAGACTAACAGCAGATCTCTCAGCAGAAACTCTACAAGCC
AGAAGAGAGTGGGGGCCAATATTCAACATTCTTAAAGAAAAGAATTTTCAATCCAGAATT
TCATATCCAGCCAAACTAAGATTCATAAGTGAAGGAGAAATAAAATACTTTACAGACAAG
CAAATGCTGAGAGATTTTGTCACCACCAGGCCTGCCCTAAAAGAGCTCCTGAAGGAAGCA
CTGAACATGGAAAGGAACAACCGGTACCAGCCACTGCAAAATCATGCCAAAATG
>lcl|hg18_L1PA4_chr12_104163762_104169878
ATGGGGAAAAAACAGAGCAGAAAAACTGGAAACTCTAAAAAGCAGAGCGCCTCTCCTCCT
CCAAAGGAACGCAGCTCCTCACCAGCAACGGAACAAAGCTGGATGGAGAATGACTTTGAC
GAGTTGAGAGAAGAAGGCTTCAGATGATCAAACAACTCCGAGCTACAGGAGGAAATTCAA
ACCAATGTCAAAGAAGTTAGAAACCTTGAAAAAAAATTAGACAAATGGATAACTAGAATA
ACCAATGCAGAAAAGTCCTTAAAGGAGCTGAAGGAGCTGAAAGCCAAGGCTTGAGAACTA
CATGAAGAATGCAGAAGCCTCAGGAGCCGATGCGATCAACTGGAAGAAAGGGTATCAGTG
ATGGAAGACGAAATGAATGAAATGAAGCGAGAAGGGAAGTTTAGAGAAAAAAGAATAAAA
AGAAATGAACAAAGCCTCCAAGAAATATGGGACTATGTGAAAAGACCAAATCTACCTCTG
ATTGGTGTACCTGAAAGTGACGGGGAGAATGGAACCAAGTTGGAAAACACTCTGCAGGAT
ATTATCCAGGAGAACTTCCCCAATCTAGCAAGGCAGGCCAACATTCAGATTCAGGAAATA
CAGAGAATGCCACAAAGATACTCCTCGAGAAGAACAACTCCAAGACACATAATTGTCAGA
TTCACCAAAGTTGAAATGAAGGAAAAAATGTTAAGGGCAGCCAGAGGGAAAGGTCGGGTT
GCCCACAAAGGGAAGCCCATCAGACTAACAGGGGATCTCTCGGCAGAAACTCTACAAGCC
AGAAGAGAGTGGGGGCCAACATTCAACATTCTTAAAGAAAAGAATTTTCAACCCAGAATT
TCATATCCAGCCAAACTAAGCTTCATAAGTGAAGGAGAAATAAAATACTTTACAGACAAG
CAAATGCTGAGAGATTTTGTCACCACCAGGCCTGCCCTAAAAGAGCTCCTGAAGGAAGCA
CTAAACATGGAAAGGAACAACCGGTACCAGCCACTGCAAAAACATGCCAGAATG
>lcl|hg18_L1PA4_chr10_65445109_65451313
ACAGGGAAAAAACAGAGCAGAAAAACTGGAAACTCTAAAAAGCAGAGCACCTCTCCTCCT
CCAAAGGAACGCAGCTCTTCACCAGCAACGGAACAAAGCTGGACGGAAAATGACTTTGAT
GAGCTGAGAGAAGAAGGCTTCAGACGATCAAACTACTCCAAGCTACAGGAGGAAATTCAC
ACCAATGGCAAAGAAGTTAAAAACTTTGAAAAAAAATTAGACGAATGGATAACTAGAATA
ACCAATGCAGAGAAGTCCTTAAAGGAGCTGATGGAGCTGAAAGCCAAGGCTCGAGAACTA
TGTGACGAATGCAGAAGCCTCAGGAGCCGATGCGATCAACTGGAAGAAAGGGTCTTGGTG
ATGGAAGATGAAATGAATGAATTGAAGCAAGAAGAGAATTTTAGAGAAAAAAGAATAAAA
AGAAATGAACAAAGCCTCCAAGAAATATGGGACTATGTGAAAAGACCAAATCTACGTCGG
ATTGGTGTACCTGCAAATGACAGGGAGAATGGAACCAAGTTGGAAAACACTCTGCAGGAT
ATTATCCAGGAGAACTTCCCCAATCTAGCAAGGCAGGCCAACATTCAGTTTCAGGAAATA
CAGAGAACGCCACAAAGATACTCCTCGAGAAGAGCAACTCCAAGACACATAATTGTCAGA
TGCACCAAAGTTGAAATGAAGGAAAAAATGTTAAGGGCAGCCAGAGAGAAAGGTCGGCTC
ACCCACAAAGGGAAGCCCATCAGACTAACAGTTGATCTCTTGGCAGAAACTCTACAAGCC
AGAAGAGAGTGGGGGCCAATATTCAACATTCTTAAAGAAAAGAATTTTCAACCCAGAATT
TCATATCCAGCCAAACTAAGCTTCACAAGTGAAGGAGAAATAAAATACTTTACAGACAAG
CAAATGCTGAGAGATTTTGTCACCACCAGACCTGCCCTAAAAGAGCTCCTGAAGGAAGCA
CTAAACATGGAAAGGAACAACCGGTACCAGCCACTGAAAAAACATGCCAAAATG
>lcl|hg18_L1PA4_chr14_45634374_45640501
ATGGGGAAAAAACAGAGCAGAAAAAATGGAAACTCTAAAAAGCAAAGTGCCTCTCCTCCT
CCAAAGGAACGCCGTTCCTCACCGGCAATGGAACAAAGCTGGATGGAGAATGACTTTGAC
GAGTTGAGAGAAGAAGGCTTCAGACAATCAAACTACTCCAAGCTACAGGAGGAAATTCAA
ACCAATGGCGAAGAAGTTAAAAGCTTTGAAAAAAAATTAGATGAATGTATAACTAGAATA
ACCAATGCAGAGAAGTGCTTAAAGGAGCTGATGGAGCTGAAAGCCAAGGCTTGAGAACTA
CGTGAAGAATGAAGAAGCCTCAGGAGCCGATGCGATCAACTGGAAGAAAGGGTATCAGTG
ATGAAAGATGAAATGAAAGAAATGAAGCGAGAAGGGAAGTTTAGAGAAAAAAGAATAAAA
AGAAAAGAACAAAGTCTCCAAGAAATATGGGACTATGTGAAAAGACCAAATCTACGTCTG
ATTGGTGTACCTGAAAGTAACGGGGAGAATGGAACCAAGGTGGAAAACACTCTGCAGGAT
ATTATCCAGGAGAACTTTCCCAATCTAACAAGGCAGGCCAACATTCAGATTCAGGAAATA
CAGAGAACGCCACAAAGATACTCCTCGAGAAGAGCAACTCCAAGACACATAATTTTCAGA
TTCACCAAAGTTGAAATGAAGGAAAAAATGTTAAGGGCAGCCAGAGAGAAAGGTCGGGTT
ACCCACAAAGGGAAGCCCATGAGACTAACAGCGGATCTCTCGGCAAAAACTCTACAAGTC
AGAAGAGAGTGGGGGCCAATATTCAACATTCTGAAAGAAAAGAATTTTCAACAAAGAATT
TCATATCCACCCAAACTAAGCTTCATAAGTGAAGGAGAAATAAAATACTTTACAGACAAG
CAAATGCTGAGAGA--TTGTCACCACCAGGCCTGCCCTAAAAGAGCTCCTGAAGGAAGCA
CTAAACATGGAAAGGAACGACTGGTACCAGACACTGCAAAAACATGCCAAATTG
>lcl|hg18_L1PA4_chr12_45671858_45678006
ATGGGGAAAAAACAGAGCAGAAAAACTGGAAACTCCAAAAATCAGAGCACCTCTCCTACT
CCAAAGGAATGCAGTTCCTCACCAGCAATGGAACAAAGCTGGATGGAGAGTGACTTTGAT
TAGTTGAGAGAAGAAGGCTTCAGACGATCAAACTACTCCAAGCTACAGGAGGAAATTCAA
ACCAATGGCAAAAAAGTTAAAAACTTTGAAAAAAAATTAGACAAATGAATAACTAGAATA
ACCAATGCAGAGAAGTGCTTAAAGGAGCTGATGGAGCTGAAAGCCAAGGCTCGAGAACTA
CGTGAAGAATGCAGAGGCCTCAGGAGCCGATGCGATCAACTGGAAGAAAGGGTATCAGTG
ATGGAAGATGAAATGAATGAAATGAAGCGAGAAGGGAAGTTTAGAGAAAAAAGAATAAAA
AGAAATGAACAAAGTCTCCAAGAAATATGGGGCTATGTGAAAAGACCAAATCTACGTCTG
ATTGGTGTACCTGAAAGTGATGGGGAGAATGGAACCAAGGTGGAAAACACTCTGCAGGAT
ATTATCCAGGAGAACTTCCCCAATCTAGCAAGGCAGGCCAACATTCAGATTCAGGAAATA
CAGAGAACGCCACAAAGATACTCCTCAAGAAGAGCAACTCCAAGACACATAATTGTCAGA
TTCACCAAAGTTGAAATGAAGGAAAAAATGTTAAGGGCAGCCAGAGAGAAAGGTTGTGTT
ACCCACAAATGGAAGCCCATCAGACTAACAGCTGATCTCTCGGCAGAAACTCTACAAGCC
AGAAGAGAGTGGAGGCCAATATTCAACATTCTTAAAGAAAAGAATTTTCAATCCAGAATT
TCATATCCACCCAAACTAAGCTTCATAAATGAAGGAGAAATAAAATACTTTACAGACAAG
CAAATGCTGAGAGATTTTGTCAACACCAGGCCTGCCCTAAAAGAGCTCCTGAAGGAAGCA
CTAAACATGGAAAGGAACAACCAGTACCAGCCACTGCAAAAACATGTCAAATTG
>lcl|hg18_L1PA4_chr12_96267318_96273467
ATGGGGAAAAAACA--ACAGAAAAACCGGAAA--CTAAAAAGCAGAGCACCTCTCCTCCT
CCAAAGGAACACAGCTCCTCACCAGCAATGGAAAAAATCTGGATGGAGAATGACTTTGAC
GAGCTGAGAGAAGAAGGCTTCAGACGATTAAACTACTCTGAGCTACAGGAGGAAATTCAA
ACCAATGGCAAAGAAGTTAAAAACTGTGAAAAAA-ATTAGACGAATGGATAACTAGAATA
ACTGACGCAGAGAAGTCCTTAAAGGAGCTGACGGAGCTGAAAGCCAAAGCTCAAGAACTA
CGTGAAGAATGCAGAAGCCTCAGGAGCCGATGTGATCAACTGGAAGAAAGGGTATCAGTG
ATAGAAGATGAAATGAATGAAATGAAGTGAGAAGGGAAGTTTAGAGAAAAAAGAATAAAA
AGAAATGAACAAACCCTCCAAGAAATATGGGACTATGTGAAAAGACCAAATCTATGTCTG
ATTGGTGTACCTGAAAGTGACGGGGAGAATGGAATCAAGTTGGAAAACACTCTGCAGGAT
ATTATCCAGGAGAACTTCCCCAATCTAGCAAGGCAGGCCAACATTCAGATTCAGGAAATA
CAGAGAATGCCACAAAGATACTCCTCGAGAAGAGCAACTCCAAGACACATAATTGTCAGA
TTCATCAAAGTTGAAATGAAGGAAAAAATGTTAAGGGCAGCCAGAGAGAAAGGTTGGGTT
ACCCACAAAGGGAAGCCCATGAGACTAACAGCAGATCTCTCGGCAGAAACTCTACAAGCC
AGAAGGGAGTGGGGGTCAATATTCAACATTCTTAAAGAAAAGAATTTGCAACCCAGAATT
TCATATCCAGCCAAACTAAGCTTCATAAGTGAAGGAGAAATGAAATCCTTTACTGACAAA
CAAATGCTGAGAGATTTTGTCACCACCAGGCCTGCCCTAAAAGAGCTCCTGAAGGAAGCA
CTAAACATGGAAAGGAACAACCGGTACGAGCCACTGCAAAAACATGCCAAAATG
>lcl|hg18_L1PA4_chr14_65562917_65569086
ATGGGGAAAAAACAGAGCAGAAAAACTGGAAACTCTAAAAAGCAGAGCACCTCTCCTCCT
CCAAAGGAGAGCAGCTCCTCACCAGCAATGGAACAAAGCTGGATGGAGAATGACTTTGAT
GAGCTGAGAGAAGAAGGCTTCAGACAATCAAACTACTCCAAGCTACAGGAGGAAATTCAA
ACCAATGGCAAAGAAGTTAAAAACTGTGAAAAAA-ATTAGACAAATGGATAACTAGAAAA
ACCAACGCAGAGAAGTCCTTAAAGGAGCTGATGGAGCAGAAAGCCAAGGCTCGAGAACTA
CGTGAAGAATGCAGAAGCCTCAGGAGCCGATGCAATCAACTGAAAGAAAGGGTATCAGTG
ATGGAAGACGAAATGAATGAAATGAAGCGAGAAGGGAAGTTTAGAGAAAAAAGAATAAAA
AGAAACGAACAAAGCCTCCAAGAAATGTGGGACTATGTGAAAAGACCAAATCTACGTCTG
ATTGGTGTACCTTAAAGTGACGGGGAGAATGGAACCAAGTTGGAAAACACTCTGCAGGAT
ATTATCCAGGAGAACTTCCCCAATCTAGCAAGGCAGGCCAACATTCAGATTCAGGAAATA
CAGAGAACGCCACAAAGATACTCCTTGAGAAGAGCAACTCCAAGACACATAATTGCCAGA
TTCACCAAAGTTGAAATGGAGGAAAAAATGTTAAGGGCAGCCAGAGAGAAAGGTCGGGTT
ACCCACAAAGGGAAGCCCATCAGACTAACAGCAGATCTCTGGGCAGAAACTCTACAAGCC
AGAAGACAGTGGGGGCCAATATTCAACATTCTTAAAGAAAAGAATTTTCAACCCAGAATT
TCATACCCAGCCAAACTAAGCTTCATAAGTGAAGGAGAAATAAAATACTTTACAGACAAG
CAAATGCTGAGAGATTTTGTCACCACCAGGCCTGCCCTAAAAGAGCTCCTGAAGGAAGCA
CTAAACATGGAAAGGAACAACCGGTACCAGCCACTGCAAAAACATGCCAAATTG
>lcl|hg18_L1PA4_chr2_131815525_131821708
ATGGGGAAAAAACAGAGCAGAAAAACTGGAAACTCTAAAAAGCAGAGCACCTCTCCTCCT
ACAAAGGAACGCAGCTCCTCACCAGCAATGGAACAAAGCTGGAAGGAGAATGACTTTGAC
AAGCTGAGAGAAGAAGGCTTCAGACGATCAAACTACTCCAAGCTACTGGAGGAAATACAA
ACCAATGGCAAAGAAGTTAAAAACTGTGAAAAAA-ATTAGACGAATAGATAACTAGAATA
ACCAACACACAGAAGTCCTTAAAGGAGCTGATGGAGCTGAAAGCCAAGGCTCGAGAACTA
CATGAAGAATGCAGAAGCCTCAGGAGCCGATGCGATCAACTGGAAGAAAGGGTATCAGTG
ATGGAAGATGAAATGAATGAAATGAAGCGAGAAGGGAAGTTTAGAGAATAAAGAATAAAA
AGAAATGAACAAAGCCTCCAAGAAATATGGGACTATGTGAAAAGACCAAATCTACGTCTG
ATTGTTGTACCTGAAAGTGACGGGGAGAATGTAACCAAGTTGGAAAACACTCTGCAGGAT
GTTATCCAGGAGAACTTCCCCAATCTAGCAAGGCAGGCCAACATTCAGATTCAGGAAATA
CAGAGAATGCCACAAAGATACTCCTCGAGAAGAGCAACTCCAAGACACACAATTGTCAGA
TTCACCAAAGTTGAAATGAAGGAAAAAATGTTAAGGGCAGCCAGAGAGAAAGGTTGGGTT
ACCCACAAAGGGAAGCCCATCAGACTAACAGTGGATCTCTTGGCAGAAACTCTACAAGCC
AGAAGAGAGTGGGGGCCAATATTCAATATTCTT-----AAAGAATTTTCAACCCAGAATT
TCATATCCAGCCAAACTAAGCTTCATAAGTGAAGGAGAAATAAAATACTTTACAGACAAG
CAAATGCTGAGAGATTTTGTCACCACCAGGCCTGCCCTAAAAGAGCTCCTGAAGGAAGCA
CTAAACATGGAAAGGAACAACTGGTACCAGCCA---------CATGCCAAATTG
>lcl|hg18_L1PA4_chr2_14156710_14162867
ATGGGGAAAAAACAGAGCAGAAAAACTGGAAACTCTAAAAAGCAGAGCATCTCTCCTCCT
CCAAAGGAACGCAGCTCCTCACCAGCAACGGAACAAAGCTGGATGGAGAATGACTTTGAC
GAGTTGAGAGAAGAAGGCTTCAGATGATCAAACTACTCTGAGCTACAGGAGGAAATTCAA
ACCAATGGCAAAGAAGCTAAAAACTTTGAAAAAAAATTAGACGAATGGATACCTAGAATA
ACCAATGCAGAGAAGTCCTTAAAGGAGCTGATGGAGCTGAAAGCCAAGGCTCGAGAACTA
TGTGAAGAATGCAGAAGCCGCAGGAGCCGATGCGATCAACTGGAAGAAAGAGTATCAGTG
ATAGAAGACAAAATGAATGAAATGAAGTGAGAAGGGAAGTCTAGAGAAAAAAGAATAAAA
AGAAATGAACAAAGCCTCCAAGAAATATGGGACTATGTGAAAAGACCAAATCTACGTCTG
ATTAGGGTACCTGAAAGCGATGGGGAGAATGGAACCAAGTTGGAAAACACTCTGCAGGAT
ATTATCCAGGAGAACTTACCCAATCTAGCCAGGCAGGCCAACGTTCAGATTCAGGAAATA
CAGAGAATGCCACAAAGATACTCCTCAAGAAGAGCAACTCCAAGACACATAATTGTCAGA
TTCACCAAAGTTGAAATGAAGGAAAAAATGTTAAGGGCAGCCAGAGAGAAAGGTCGGGTT
ACCCACAAAGGGAAGCCCATCAGACTAACAGCGGATCTCTCGGCAGAAACTCTACAAGCC
AGAAGAGAGTGGGGGCCAATATACAACATTCTTAAAGAAAAGAATTTTCAACCCAGAATT
TCATATCCAGCCAAACTAAACTTCACAGGTGAAGGAGAAATAAAATACTTTACAGACAAG
CAAATGCTGAGAGATTTTGTCACCACCAGGCCTGCCCTAAAAGAGCTCCTGAAGGAAGCA
TTAAACATGGAAAGGAACAACTGGTACCAGCTGCTGCAAAATCATGCCAAAGTG
>lcl|hg18_L1PA4_chr15_95757558_95763707
ATGGGGAAAAAACAGAGCAGAAAAACTGGAAACTCTAAAAAGCAGAGCGCCTCTCCTCCT
CCAAAGGAACGCAGCTCCTCACCAGCAACGGAACAAAGCTGGATGGAGAACGATACTGAC
AAGTTGAGAGAAGAAGGCTACAGACGATCAAACAACTCCGAGCTACAGAAGGAAATTCAA
ACCAATGGCAAAGAAGTTAGAAACCTTGAAAAAAAATTAGACGAATGGATAACTAGAATA
ACCAATGCAGAAAAGTCCTTAAAGGAGCTGATGGAGCTGAAAGCCAAGGCTCGAGAACTA
TGTGAAGAATGGAGAAGCCTCAGGAGTCGATGCCATCAACTGGAAGAAAGGGTATCAGTG
ATGGAAGACGAAATGAATGAAATGAAGCAAGAAGGGAAGTTTAGAGAAAAAAGAATAAAA
AGAAATGAACAAAGTCTCCAAGAAATATGGGACTATGTGAAAAGACCAAATCTACGTCTG
ATTGGTGTACCTGAAAGTGACGGGGAGAATGGAACCAAGTTGGAAAACATTCTGCAGGAT
ATTATGCAGGAGAACTTCCCCAATCTAGCAAGGCAGGGCAACATTCAGCTTCAAGAAATA
CAGAGAATGCAACGAAGATACTCCTCGAGACGAGCAACTCCAAGACACATAATTGTCAGA
ATCACCAAAGTTGAAATGAAGGAAAAAATGTTAAGGGCAGCCAGAGAGAAAGGTCGGGTT
ACCCACAAAGGGAAGCCCATCAGATTAACAGCGGATCTCTCGGCAGAAACTCTACAAGCC
AGAAGAGAGTGGGGGCCAACAGTCAACATTCTTAAAGAAAAGAATTTTCAACCCAGAATT
TCATATCCAGCCAAACTAAGCTTCATAAGTGAAGGAGAAATAAAATACTTTACAGACAAG
CAAATGCTGAGAGATTTTGTCACCACCAGGCCTGCCCTAAAAGAGCTCCTGAAGGAAGCA
CTAAACATGGAAAGGAACAACCGGTACCAGCCACTGCAAAATCATGCCAAAATG
>lcl|hg18_L1PA4_chr19_42299212_42305367
ATGGGGAAAAAACAGAGCAGAAAAACTGGAAACTCTAAAAAGCAGAGCACCTCTCCTCCT
CCAAAGGAATGCAGTTCCTCACCAGCAACAGAACAAAGCTGGATGGAGAATGACTTTGAT
GAGTTGAGAGAAGAAGGCTTCAGACGATCAAACTACTCCGAGCTACAGGAGGAAATTCAA
ACCAATGGCAAAGAAGTTAAAAACTTTGAATAAAAATTATACGTATGTATAACTAGAATA
ACCAATGCAGAGAAGTACTTAAAGGAGCTGATGGAGCTGAAAGCCAAGGCTCAAGAACTA
TGTGAAGAATGCAGAAGCCTCAGGAGCCGACACGATCAACTGGAAGAAAGGGTATCAGTG
ATGGAAGATCAAATGAATGAAATGAAGCAAGAAGAGAAGTTTAGAGAAAAAAGAATAAAA
AGAAACAAACAAAGTCTCCAAGAAATATGGGACTATGTGAAAAGACCAAATCTATGTCTG
ATTGGTGTACCTCAAAGTGACAGGGAGAATGGAACCAAGTTGGAAAACACTCTGCAGGAT
ATTATCCAGGAGAACTTCCCCAATCTAGCAAGGCAGGCCACCATTCAGATTCAGGAAATA
CAGAGAACGCCACAAAGATACTTCTCGAGAAGAGCAACTCCAAGACACATAATTGTCAGA
TTCACCAAAGTTGAAATGAAGGAAAAAATGTTAAGGGCAGCCAGAGAGAAAGGTCAGGTT
ACCCACAAAGGGAAGCCCATCAGACTAACAGCTGATCTCTCAGCAGAAACTCTACAAGCC
AGAAGAGAAGGGGGGCCAATATTCAACATTCTT----AAAAGAATTTCCAACCCAGAATT
TCATATCCAGCCAAACTAAGCTTCATAAGTGAAGGAGAAGTAAAATCCTTTACAGACAAG
CAAATGCTGAGAGATTTTGTCACCAGCAGGCCTGCCCTAAAAGAGCTCCTGAAGGAAACA
CTAAACATAGAAAGGAACAACCTGTACCAGCCACTGCAAAAACATGCCAAATTG
>lcl|hg18_L1PA4_chr15_44615731_44621872
ATGGGGAAAAAACAGAGCAGAAAAACTGGAAACTCTAAAAAGC-GAGCACCTCTCCTCCT
CCAAAGGAACGCAGCTCCTCACCAGCAACGGAACAAAGCTGGACGGAGAATGACTTTGAC
AAGTTGAGAGAAGAAGGCTTCAGACGATCAAACTACTCCAAGCTACAGGAGGAAATTCAA
ACCAATGGCAAAGAAGTTAAAAGCTGTGAAAAAA-AATACACGAATGGATAACTAGAATA
ACCAATACAGAGAAGTCTTTAAAGGAGCCGATGGAGCTGAAAGCCCAGGCTCGAGAACTA
CGTGAAGAATGCAAAATCCTCAGGAGCTGATGCGATCAACTGGAAGAAAGGGTATCAGTG
ATGGAAGATGAAATGAATGAAATGAAGTGAGAAGGGAAGTTTAGAGAAAAAAGAATAAAA
AGAAATGAACAAAGCCTCCAAGAAATATGGGACTATGTGAAAAGACCAAATCTATGTCTG
ATTGGTGTACCTGAAAGTGACAGGGAGAATGGAACCAAGTTGGAAAACACTCTGCAGGAT
ATTGTCCAGGAGAACTTCCCCAATCTAGCAAGGCAGGCCAACATTCAGATTCAGGGAATA
CAGAGAACGCCACAAAGATACTCCTCGAGAAGAGCAACTCCAAGACACATAATTGTCAGA
TTCACCAAAGTTGAAATGAAGGAAAAAATGTTAAGGGCAGCCAGAGAGAAAGCTCGGGTT
ACCCACAAAGGGAAGCCCATCAGACTAACAGCGGATCTCTCGGCAGAAACTCTACAAGCC
AGAAGAGAGTGGGGACCAATATTCAACATTCTTAAAGAAAAGAATTTTCAACCCAGAATT
TCATATCCAGCCAAACTAAGCTTCATAAGTGAAGGAGAAATAAAATACTTTACAGACAAG
CAAATGCTGAGAGATTTTGTCACCACCAGGCCTGCCCTAAAAGAGCTCCTGAAGGAAGCA
CTAAACATGGAAAGGAACAACCAGTACCAGCCACTGCAAAAACATGCCAAAATG
>lcl|hg18_L1PA4_chr2_147624831_147631006
ATGGGGAAAAAACAGAGCAGAAAAACCAGAAACTCTAAAAAGCAGAGTGCCTCTCCTCCT
CCAAAGGAACGCACCTCCTCACCAGCAACGGAACAAAGCTGTATGGAGAATGTCTTTGAC
GAGTTAAGAGAAGAAGGCTTCAGACAATC------CTCCAAGCTACAGGAGGAAATTCAA
ACCAATGGCAAAGAAGTTAAAAACTTTGAAAAAAAATTAGACGAATGGATACCTAGAATA
ACCAATGCAGAAAAGTCCTTAAAGGAGCTGATGGAGCTGAAAGCCAAGGCTTGAGAACTA
CATGAAGAATGCAGAAGCCTCAGGAGGCAATGACATCAACTGGAAGAAAGGGTATCAGTG
ATGGAAGATGAAATGAATGAAATGA----AGAAGGGAAGTTTAGAGAAAAAAGAATAAAA
AGAAACGAACAAAGCCTCCAAGAAATATGGGACTATGTGAAAAGACAAAATCTATATCTG
ATTGGTGTACCTGAAAGTGACGGGGATAATGGAACCAGGTTGGAAAACACTCTGCAGGAT
ATTATCCAGGAGAACTTCCCCAATCTAGCAAGGCAGGCCAACATTCAGATTCAGGAAATA
CAGAGAACGCCACAAAGATAATCCTCGAGAAGAGCAACTCCAAGACACATAATTGTCAGA
TTCACCAAAGTTGAAATGAAGGAAAAAATGTTAAAGGCAGCCAGAGAGAAAGGTCGGGTT
ACCCACAAAGGGAAGCCCATCAGACTAACAGCAGATCTCTGAGCAGAAACTCTACAAGCC
AGAAGAGAGTGGGGGCCAATATTCAACATTCTTAAAGAAAAGAATTTTCAACCCAGAATT
TCATATCCAGCCAAACTAAGCTTCATAAGTGAAGGAGAAATAAAATACTTTACAGATAAG
CAAATGCTGAGAGATTTTGTCACCACCAGGCCTGCCCTAAAAGAGTTCCTGAAGGAAGCA
CTAAACACGGAAAGGAACAACTGGTACCAGCCACTGCAAAAACATGCCAAAATG
>lcl|hg18_L1PA4_chr2_150065966_150072166
ATGGGGAAAAAACAGAGCAGAAAAACTGGAAACTCTGAAAAGCAGAGCACCTCTCCTACT
CCAAAGGAACGCAGCTCCTCACCAGCAACGGAACAAAGCTGGACGGAGAATGACTTTCAC
GAGCTGAGAGAAGAAGACTTCAGACGATCAAACTACTCCGAGCTACAGGAGGAAATTCAA
ACCAATGGCAAAGAAGTTAAAAACTTTGAAAAAAAATTAGATGAATGGATACCTAGAATA
ACCAATGGAGAGAAGTCCTTAAAGGAGCTGATGGAGCTGAAAGCCAAGGCTCGAGAACAA
CATGAAGAATGCAGAAGCCTCAGGAGCCGATGCGATCAACTGGAAGAAAGGGTATCAGTG
ATGGAAGATGAAATGAATGAAATGAAGCGAGAAGGGAAGTTTAGAGAAAAAAGAATAAAA
AGAAATGAACAAAGCCTCCAAGAAATATGGGACTATGTGAAAAGACCAAATCTACATCTG
ATTGGTGTACCTGAAAGTGACGGGGAGAATGGAACCAAGTTGGAAAACACTCTGCAGGAT
ATTATCCAGGAGAACTTCCCCAATCTAGCAAGGCAGGCCAACATTCAGATTCAGGAAATA
CAGAGAACGCCACAAAGGTACTCCTCGAGAAGAGCAACTCCAAGACACATAATTGTCAGA
TTCACCAAAGTTGAAATGAAGGAAAAAATGTTAAGGGCAGCCAGAGAGAAAGGTCGGGTT
AACCACAAAGGGAAGCCCATCAGACTAACAGTGGATCTCTCGGCAGAAACTCTACAAGCC
AGAAGAGAGTGGGGGCCAATATTCAACATTCTTAAAGAAAAGAATTTTCAACCCAGAATT
TCATATCCAGCCAAACTAAGCTTCATAAGTGAAGGAGAAATAAAATACTTTACAGACAAG
CAAATGCTGAGAGATTTTGTCACCACCAGGCCTGCCCTAAAAGAGCTCCTGAAGGAAGCA
CTAAACATGGAAAAGAACAACCAGTACCAGCCACTGCAAAAACATGCCAAAATG
>lcl|hg18_L1PA4_chr15_76686990_76693127
ATGGGGAAAAAACAGAGCAGAAAAACTGGAAACTCTAAAAATCAGAGCACCTCTCCTCCT
CCAAAGGAACATAGCTCCTCACCAGCAATGGAACAAAGCTGGACGGAGAATGACTTTGAC
AAGTTGAGAGAAGAAGGCTCCAGACGACCAAAATACTCCAAGCTACAGGAGGAAATTCAA
ACCAATGGCAAAGAAGTTAAAAACTGTGAAAAAAAATTAGACAAATGGATAACTAGAATA
ACCAATGCAGAGAAGTCCTTAAAGGAGCTGATGGAGCTGAAAGCCAAGGCTGGAGAACTA
CGTGAAGAATGCAGAAGCCTCAGGAGCCGATGCAATCAACTGGAAGAAAGGGTATCAGTG
ATGGAAGATGAAATGAATGAAATGAAGTGAGAAGGGAAGTTTAGAGAAAAAAGAAT----
AGAAATGACCAAAGCCTCCAAGAAATATGGGACTATGTGAAAAGACCAAATCTACATCTG
ATTGGTGTACCTGAAAGTGACGGGGAGAATGGAACCAAGTTGGAAAACACTCTGCAGGAT
ATTATCCAGGAGAACTTCCCCAATCTAGCAAGGCAGGCCAACATTCAGATTCAGGAAATA
CAGAGAATGCCACAAAGATACTCCTCGAGAAGAGCAACTCCAAGACACATAATAGTCAGA
TTCACCAAAGTTGAAATGAAGGAAAAAATGTTAAGGGCAGCCAGAAAGAAAGGTCGGGTT
ACCCACAAAGGGAAGCCCATCAGACTAACAGCAGATCTCTCGGCAGATACTCTACAAGCC
AGAAGAGAGTGGGGGCCAATATTCAACATTCTTAAAGAAAAGAATTTTCAACCCAGAATT
TCATATCCAGCCAAACTAAGCTTCATAAGTAAAGGAGAAATAAAATACTTTACAGACAAG
CAAATGCTGAGAGATTTTATCACCACCAGGCCTGCCCTAAAAGAGCTCCTGAAGGAAGCG
CTAAACATGGAAAGGAACAACTGGTACCAGCCACTGCAAAAACATGCCAAAATG
>lcl|hg18_L1PA4_chr15_75229912_75236041
ATGGGGAAAAAACAGAGCAGAAAAACTGGAAACTCTAAAAAGCAGAGCA-CTCTCCTCCT
CCAAAGGAACACAGTGCCTCACCAGCAACGGAACAAAGCTGGATGGAGAATGACTTTGAC
GAGTTGAGAGAAGAAGGCTTCAGACGATCAAACTACTCTGAGCTACAGGAGGAAATTCTA
ACCAATGGCAAAGAAGTTAGAAACTTTGAAAAAAAATTAGACGAATGGATAACTAGAATA
ACCAATGCAGAGAAGTCCTTAAAGGAGCTGATGGAGCTGAAAGCTAAGACTCGAGAACTA
TGTGAAGAATGCAGACGCCTCAGGAGCCGATGCGATCAACTGGAAGAAAGGGTATCAGTG
ATGGAAGATGAAATGAATGAAATGAGGCGAGAAGGGAAGTTTAGAGAAAAAAGAATAAAA
AGAAATGAACAAAGCCTCCAAGAAATATGGGACTATGTGAAAAGACCAAATCTGCGTCTG
ATTGGTGTACCTGAAAGTGACAGGGAGAATGGAACCAAGCTGGAAAACACTCTGCAGGAT
ATTATCCAGGAGAAGTTCCCCAATCTAGCAAGGCAGGCCAACATTCAGATTCGGGAAATA
CAGAGAACGCCAC--AGATACTCCTCGAGAAGAGCAACTCCAAGACACATAATTGTCAGA
TTCACCAAAGTTGAAATGAAGGAAAAAATGTTAAGGGCAGCCAGAGAGAAAGGTCGGGTT
ACCCACAAAGGGAAGCCCATCAGACTAACAGCTGATCTCTTGGCAGAAACTCTACAAGCC
AGAAGAGAGTGGGGGCCAATATTCAACATTCTTAAAGAAAAGAATTTTCAACCCACAATT
TCATATCCAGCCAAACTAAGCTTCATAAGTGAAGGAGAAATAAAATACTTTACAGACAAG
CAAATGCTGAGAGATTTTGTCACCACCAGGCCTGCCCTGAAAGAGCTCCTGAAGGAAGCA
CTAAACATGGAAAGGAACAACCAGTTCCAGCCACTGCAAAAACATGCCAAAATG
>lcl|hg18_L1PA4_chr19_38028777_38034928
ATGGGGAAAAAACAGAGCAGAAAAACTGGAAACTCTAAAAAGCAGAGTGCCTCTCCTCTT
CCAAAGGAATGCAGCTCCTCACCAGCAATGGAACAAAGCTGGACAGAGAATGACTTTGAC
GAGTTGAGAGAAGAAGGCTTCAGACGGTCCAACTACTCCGAGCTACAGGAGGAAATTCAA
ACCAATGGCAAAGAAGTTAGAAACTTTGAAAAAAAATTAGACAAATGGATAACTACAATA
ACCAATGCAGAGAAGTCCTTAAAGGAGCTGATGGAGCTGAAAGCCAAGGCTCGAGAACTA
CGTGAAGAATGCAGAAGCCTCAGGAGCCGATGCGATCAACTGGAAGAAACGGTATCAGTA
ATGGAAGATGAAATGAATGAAATGAAGCGAGAAGGGAAGTTTAGAGAAAAAAGAATAAAA
AGAAATGAACAAAGCCTCCAAGAAATATGGGACTATGTGAAAAGACCAAATCTACGTCTG
ATTGGTGTACCTGAAAGTAACGGGGAGAATGGAACCAAGTTGGAAAACACTCTGCAGGGT
ATTATCCAGGAGAACTTCCCCAATCTAGCAAGGCAGGCCAATATTCAGATTCAGGAAATA
CAGAGAATGCCACAAAGATACTCCTCGAGAAGGGCAACTCCAAGACACATAATTGTCAGA
TTCACCAAAGTTGAAATGAAGGAAAAAATGCTAAGGGCAGCCAGAGAGAAAGGCTGGGTT
ACCCACAAAGGGAAGCCGGTCAGACTAACAGCGGATCTCTTGGCAGAAACTCTACAAGCC
AGAAGAGAGTGGGGGCCAACATTCAGCATTCTTAAAGAAAAGAATTTTCAACCCAGAATT
TCGTACCCACCCAAGCTAAGCTTCATAAGTGAAGGAGAAATAAAATACTTTACAGACAAG
CAAATGCTGAGAGATTTTGTCACCACCAGGCCTGCCCTAAAAGAGCTCCTGAAGGAAGCA
CTAAACATGGAAAGGAACAACCGGTACCAGCCACTGCAAAAACATGCCAAAATG
>lcl|hg18_L1PA4_chr19_45235663_45241801
ATGGGGAAAAAACAGAGCAGAAAAACTGGAAACTCTAAAAAGCAGAGTGCCTCTCCTCCT
CCAAAGGAATGCAGCTCCTCACCAGCAATGGAACAAAGCTGGACAGAGAATGACTTTGAC
AAGTTGAGAGAAGAAGTCTTCAGACAATCAAACTACTCCGAGCTACAGGAGGAAATTCAA
ACCAATGGCAAAAAAGTTAAAAACTATGAAAAAAAATTAGACGAATGGATAACTAGAATA
ACCAATGCAGAGAAGTCCTTAAAGGAGCTGATGGAGCTGAAAGCCAAGGCTCGAGAACTA
CATGAAGAATGCAGAAGCCTCAGGAGCTGATGCGATCAACTGGAAGAAAGGGTATCAGTG
ATGGAAGACAAAATGAATGAAATGAAGTGAGAAGAGAAGTTTAGAGAAAAAAGAATAAAA
AGAAATGAACAAAGCCTCCAAGAAATATGGGACTATGTGAAAAGACCAAATCTACGTCTC
ATTGGTGTACCTGAAAGTGACGGAGAGAATGGAACCAAGTTGGAAAACACTCTGCAGGAT
ATTATCCAGGAGAACTTCCCCAATCCAGCAAGGCAGGCCAACATTCAGATTCAGGAAATA
CAGAGAATGCCACAAAGATACTCCTCGAGAAGAGCAACTCCAAGACACATAATTGTCAGA
TTCACCAAAGTTGAAATGAAGGAAAAAACGTTAAGGGCAGCCAGAGAGTAAGGTCGGGTT
ACCCACAAAGGGAAGCCCATCAAACTAACAGCGGATCTCTTGGCAGAAACTCTACAAGCC
AGAAGAGAGTGGGGGCCAATATTCAACATTCTT----GAAAGAATTTTCAACCCAGAATT
TCAT-TCCAGCCAAACTAAGTTTCATAAGTGAAGGAGAAATAAAATCCTTTATAGACAAG
CAAATGTTGAGGGATTTTGTCACCACCAGGCCTGCCCTAAAAGAGCTCCTGAAGGAAGCA
CTAAACATGGAAAGGAACAACCGGTGCCAGCCACTGCAAAAACATGCCAAAATG
>lcl|hg18_L1PA4_chr1_67018414_67024597
ATGGGGAAAAAACAGAGCAGAAAAACTGGAAACTCTAAAAAGC-GAGCGCCTCTCCTCCT
CCAAAGGACCGCAGCTCCTCACCAGCAATGGAACAAACCTGGATGGAGAATGACTTTGAC
AAGCTGAG---AGAAGACTTCAGATGATCAAACTACTCTGAGCTACAGGAGGAAATTCAA
ACCAATGGCAAAGAAGTTAAAAACTTTGAAAAAAAGTTAGATGAATGGATACCTAGAATA
ACCAATGCAGAGAAGTCCTTAAAGGAGCTGGTGGAGCTGAAAGGCAAGGCTCGAGAACTA
CGTGAAGAATGCAGAAGCCTCAGGAGCCGATGTGATCAACTGGAAGAAAGGGTATCAGTG
ATGGAAGACGAAATGAATGAAATGAAGCGAGAAG-GAAGTTTAGAGAAAAAAGAATAAAA
AGAAATGAACAAAGCCTCCAAGAAATATGGGACTATGTGAAAAGACCAAATTTACATCTG
ATTGGTGTACCTGAAAGTGACAGGGAGAATGGAACCAAGCTGGAAAAAACTCTGCAGGAT
ATTATCCAGGAGAGCTTCCCCAATCTAGCAAGGCAGGCCAACATTCAGATTCAGGAAATA
CAGAGAATGCCACAAAGATACTCCTCGAGAAGAGCAACTCCAAGACACATAATTGTCAGA
TTCACCAAAGTTGAAATGAAGGAACAAATGTTAAGGGCAGCCAGAGAGAAAGGTCAGGTT
ACCCACAAAGGGAAGCCCATCAGACTAACAGCAGATCTCTCGGCAGAAACTCTACAAGCC
AGAAGAGAGTGGGGGCCAATATTCAACATTCTTAAAGAAAAGAATTTTCAACCCAGAATT
TCATATCCAGCCAAATTAAGCTTCATAAGTGAAGGAGAAATAAAATCCTTTACAGACAAG
CAAATGCTGAGAGATTTTGTCACCACCAGGCCTGCCCTAAAAGAGCTCCTGAAGGAAGCA
CTAAACATGGAAAGGAACAACCAGTACCAGCCACTGCAAAAACATGCCAAAATG
>lcl|hg18_L1PA4_chr1_182366331_182372514
ATGGGGAAAAAACAGAAAAGAAAAACAGGAAACTCTAAAAACCAGAGCGCCTCTCCTCCT
CCAAAGGAACACAGCTCCTGACCAGCAACGGAACAAAGCTGGACGGAGAATGACTTTGAT
GAGTTGAGAGAAGAAGGCTTCAGACGATCAAACTACTCTGAGCTACAGGAGGAAATTCAA
ACCAATGGCAAAGAAGTTAAAAACCTTGCAAAAAAATTAGATGAATGGATACCTAGAATA
ACCAATGCAGAGAGGTCCTTAAAGGAGCTGATGGAGCTGAAAGCCAAGGCTCGAGAACTA
TGTGAAGAATGCAGAAGCCTCAGGAGCTGATGTGATCAACTGAAAGAAAGGGTATCAGTG
ATGGAAGATGAAATGAATGAAATGAAGCGAGAAGGGAAGTTTAGAGAAAAAAGAATAAAA
AGAAACGAACAAAGCCTCCAAGAAATATGGGACTATATGAAAAGACCAAATCTACATCTG
ATTGGTGTACCTGAAAGTGACGGGGAGAATGGAACCAAGTTGGAAAACACTCTGCAGGAT
ATTATCCAGGAGAACTTCCCCAATCTAGCAAGGCAGGTCAACATTCAAATTCAGGAAATA
CAGAGAATGCTACAAAGATACTCCTTGAGAAGAGCAACTCCAAGACACATAATTGTCAGA
TTCACCAAAGT-----TGAAGGAAAAAATGTTAAGGGCAGCGAGAGAGAAAGGTCGGGTT
ACCCACAAAGGGAAGCCCATCAGACTAACAGCGGATCTCTCAGAAGAAACTCCACAAGCC
AGAAGAGAGTGGGGGCCAATATTCAACATTCTTAAAGAAAAGAATTTTCAACCCAGAACT
TCATATCCAGCCAAACTAAGCTTCATAAGTGAAGGAGAAATAAAATACTTTACAGACAAG
CAAATGCTGAGAGATTTTGTCACCACCAGGCCTGCCCTAAAAGAGCTCCTGAAGGAAGAA
CTAAACATGGAAAGGAACAACCGGTACCAACCACTGCAAAAACATGCCAAAATG
>lcl|hg18_L1PA4_chr4_171796952_171803143
ATGGGGAAAAAACAGAGCAGAAAAACTGGAAACTCTAAAAAGTAGAGCACCGCTCTTCCT
CCAAAGGAACGCATCTACTCACCAGCAACGGAACAAAGCTGGATGGAGAATGACTTTAAC
GAGTTGAGAGAAGAAGGCTTCAGATGATCAAACTACTCCGAGCTACAGGAGGAAATTCAA
ACCAATGGCAAAGAAGTTAAAAACTTTGAAAAAAAATTAGACGAATGGATACCTAGAATA
ACCAATGCAGAGAAGTCCTTAAAGGAGCTGATGGAGCTGAAAGCCAAGGCTTGAGAACTA
TATGAAGAATGCAGAAGCCTCAGGAGCCAATGTGATCAACTGGAAGAAAGGGTATCAGTG
ATGGAAGATGAAATGAATGAAATGAAGCGAGAAGGGAAGTTTAGAGAAAAAAGAATAAAA
GGAAATGAACAAAGCCTCCAAGAAATATGGGACTATGTGAAAAGACCAAGTCTGTGTCTG
ATTGGTGTACCTGAAAGTGACAGGGAGAATGGAACCAAGTTGGAAAACACTCTGCAGGAT
ATTATCCAGGAGAACTTCCCCAATCTAGCAAGGCAGGCCAACATTCAGATTCAGGAAATA
CAGAGAATGCCACAAAGATACTCCTCGAGAAGGGCAACTCCAAGACACATAATTGTCAGA
TTGACCAAAGTTGAAATGAAGGAAAAAATGTTAAGGGCAGCCAGAGAGAAAGGTCGGGTT
ACCCACAAAGGGAAGCCCATCAGACTAACAGTGGATCTCTCGGCAGAAACTCTACAAGCC
AGAAGAGAGTGGGGGCCAATATTCAACATTCTTAAAGAAAAGAATTTTCAACCCAGAATT
TCATATCCAGCTAAACTAAGCTTCATAAGTGAAGGAGAAATAAAATACTTCACAGACAGG
CAAATGCTGAGAGATTTTGTCACTACCAGGCCTGCCCTAAAAGAGCTCCTGAAGGAAGCA
CTAAACATGGAAAGGAACAACCGGTACCAGCCACTGCAAAAACATGCCAAAATG
>lcl|hg18_L1PA4_chr6_122900000_122906196
ATGGGGAAAAAACAGAGCAGAAAAACTGGAAACTCTAAAAAGCAGAGTGCCTCTCCTCCT
CCAAAGGAACGCAGCTCCTCACCAGCAACAGAACAAAGCTGGACAGACAATGACTTTGAC
GAGTTGAGAGAAGAAGGCTTCAGACAATCAAACTACTCTGAGCTACAGGAGGAAATTCAA
ACCAATGGCAAAGAAGTTAAAAACTTTGAAAAAAAATTAGACAAATGGATAACTAGAATA
ACCAACGCAGAGAAGTCCTTAAAGGAGCTGATGGAGCTGAAAGCCAAGGCTCGAGAATTA
AGTGAAGAATGCAGAAGCCTCAGGAGCCGATGCGATCAACTGGAAGAAAGGGTCTCAGTG
ATAGAAGACGAAATGAATGAAATGAAGCAAGAAGGGAAGTTTAGAGAAAAAAGAATAAAA
AGAAACGAACAAAGCCTCCGAGAAATATGGGACTATGTGAAAAGACCAAATCTACGTCTG
ATTGGTGTACCTGAAAATGACGGGGAGAATGGAACCAAGTTGGAAAACACTCTGCAGGAT
ATTATCCAGGAGAACGTCCCCAATCTAGCAAGGCAGGCCAACATTCAGATTCAGGAAATA
CAGAGAACGCCACAAAGATACTCCTCGAGAAGAGCAACTCCAAGACACATAATTGTCAGA
TTCACCAAAGTTGAAATGAAGGAAAAAATGTTAAGGGCAGCCAGAGAGAAAGGTCAGGTT
ACCCACAAAGGGAAGCCCATCAGATTAACAGCGGATCTCTCGGCAGAAACTCTACAAGAC
AGAAGAGAGTGGGGGCCAATATTCAACATTCTTAAAGAACAGAATTTTCAACCCAGAATT
TCATATCCAGCCAAACTAAGCTTCATAAGTGAAGGAGAAATAAAATACTTTACAGACAAG
CAAATGCTGAGAGATTTTGTCACCACCAGGCCTGCCCTAAAAGAGCTCCTGAAGGAAGCA
CTAAACATGGAAAGGAACAACCGGTACCACCCACTGCAAAAACATGCCAAAATG
>lcl|hg18_L1PA4_chr7_42586698_42592876
ATGGGGAAAAAACAGAGCAGAAAAACTGGAAACCCTAAAAAGCAGAGTGCCTCTCCTCCT
CCAAAGGAATGCAGCTCCTCACCAGCAATGGAACAAAGCTGGATGGAGAATGACTTTGAC
GAGTTGAGAGAAGAAGGCTTCAGACGATCAAACTACTCCAAGCTACAGGAGGAAATTCAA
ACCAATGGCAAAGAAGTTAAAAACTTTGAAAAAAAATTACACGAATGGATACCTAGAATA
ACCAATGCAGAGAAGTCCTTAAAGGAACTGATGGAGCTGAAAGCCAAGGCTCGAGAACTA
CGTGAAGAATGCAGAAGCCTCAGGAGCCGACGCAATCAACTGGAAAAAAGGGTATCAGTG
ATGGAAGATGAAATGAATGAAATGAAGTGAGAAGGGAAGTTTAGAGAAAAAAGAATAAAA
AGAAATGAATAAAGCCTCCAAGAAATATGGGACTATGTGAAAAGACCAAATCTACGTCTG
ATTGGTGTACCTGAAAGTGACGGGGAGAATGGAACCAAGTTGGAAAACACTCTGCAGGAT
ATTATCCAGGAGAACTTCCCCAATCTAGCAAGGCAGGCCAACATTCAGATTCAGGAAATA
CTGAGAACCCCACAAAGATACTCCTCGAGAAGAGCAACTCCAAGACACATAATTGTCAGA
TTCACCAAAGTTGAAATGAAGGAAAAAATGTTAAGGGCAGCCAGAGAGAAAGGTCCGGTT
ACCCACAAAGGGAAGCCCATCAGACTAACAGCAGATCTCTTGGCAGAAACTCTACAAGCC
AGAAGAGAGTGGAGGCCAATATTCAACATTCTTAAAGAAAAGAATTTTCAACCCAGAATT
TCATATCCAGCCAAACTAAGCTTCATAAGTGAAGGAGAAATAAAATACTTCACAGACAAG
CAAATGCCGAGAGATTTTGTCACCACCTGGCCTGCCCTAAAAGAGCTCCTGAAGGAAGCA
CTAAACATGGAAAGGAACAACCAGTACCAGCCACTGCAAAAACATGCCAAAATG
>lcl|hg18_L1PA4_chr8_136928761_136934949
ATGGGGAAAAAACAGAGCAGAAAAACTGGAAACTGTGAAAGGCAGAGCACCTCTCCTCCT
CCAAAGGAACGCAGCTCCTCACCAGCAATGGAACAAAGCTGGACGGAGAATGACTTTGAT
GAGCTGAGAGAAGAAGGCTTCAGACGATCAAACTACTCCGAGCTATAGGAGGAAATTCAA
ACCAATGGCAAAGAAGTTAAAAACTTTGAAAAAAAATTAGACGAATGGATAACTAGAATA
ACCAACACAGATAAGTCCTTAAAGGAGCTGATGGAGCTGAAAACCAAGGCTCAAGAACTA
CGGGAAGAATGCAGAAGTCTCAGGAGCTGATGCAATCAACTGGAAGAAAGGGTATAAGTG
ATGGAAGACGAAATGAATGAAATGAAGAGAGAAGGGAAGTTTAGAGAAAAAAGAATAAAA
AGAAATGAACAAAGCCTCCAAGAAATATGGGACTATGTGAAAAGACCAAATCTATGTCTC
ATTGGTGTACCTGAAAGTGACGGGG-----GGAACCAAGTTGGAAAACACTCTACAGGAT
ATTATCCGGGAGAACTTCCCCAATCTAGCAATGCAGGCAAACATTCAGATTCAGGAAATA
CAGAGAATGTCACAAAGATACTCCTTGAGAAGAGCAACTCCAAGACACATAATTGTCAGA
TTCACCAAAGATGAAATGAAGGAAAAAATCTTAAGGGCAGCCAGAGAGAAAGGTCGGGTT
ACCCACAAAGGGAAGCCCGTCAGACTAACAGCGGATCTCTCGGCAGAAACTCTACAAGCC
AGAAGAGAGTGGGGGACAATATTCAACATTCTTAAAGAAAAGAATTTTCAACCCAGAATT
TCATATCCAGCCAAACTAAGCTCCATAAGTGAAGGAGAAATAAAATACTTTACAGACAAG
CAAATGCTGAGAGATTTTGTCACCACCAGGCCTGCCCTAAAAGAGCTCCTGAAGGAAGCA
CTAAACATGGAAAGGAACAACCGATACCAGCCGCTGCAAAAACATGCCAAAATG
>lcl|hg18_L1PA4_chr8_132313045_132319214
ATGGGGAAAAAACAGAGCAGAAAAACTGGAAACTCTAAAAAGCAGAGCGCCTCTCCTCCT
CCAAAGGAACGCAGCTCCTCACCAGCAATGGAACAAAGCTGGACAGAGAATGACTTTGAT
GAGTTGAGAGAAGAAGGCTTCAGATGATCAAACTACTCTGAGCTACAGGAGGAAATTCAA
GCCAATGGCAAAGAAGTTAAAAACTTTGAAAAAAAATTGGACGAATGGATAACTACAATA
AACAATGCGGAGAAGTCCGTAAAGGAGCTGATGGAGCTGAAAGCCAAGGCTTGAGAACTA
CGTGAAGAATGCAGAAGCCTCAGGAGCCGACGCGATCAACTGGAAGAAAGGGCATAAGTG
ATGGAAGATGAAACGAACGAAATGAAGTGAGAAGAGAAGTTTACAGAAAAAAGAATAACA
AGAAACGAACAAAGCCTCCAAGAAATATGGGACTATGTGAAAAGACCAAATCTACATCTG
ACTGGTGTACCTGAAAGTGACGGGGAGAATGGAACCAAGTTGGAAAACACTCTGCAGGAT
ATTATCCAGGAGAACTTCCCCAATCTAGCAAGGCAGGCCAACATTCAGATTCAGGAAATA
CAGAGAACATCACAAAGATACTCCTCGAGAAGAGAAACTCCAAGACACAAAATTGTCAGA
CTCACCAAAGTTGAAATGCAGGAACAAATGTTAAGGGCAGCCAGAGAGAAAGGTCGGGTT
ACCCACAAAGGGAAGCCCATCAGACTAACAGCGGATCTCTCGGCAGAAACTCTACAAGCC
AGAAGAGAGTGGGGGTCAATATTCAACATTCTTAAAGAAAAGAATTTTCAACCCAGAATT
TCATATCCAGCCAAACTAAGCTTCATAAGTGAAGGAGAAATAAAATACTTTACAGACAAG
CAAATGCTGAGAGATTTTGTCACCACCAGGCCTGCCCTAAAAGAGCTCCTGAAGGAAGCA
CTAAACATGGAAAGGAAAAACTGGTACCAGCCACTGCAAAAACATGCCAAAATG
>lcl|hg18_L1PA4_chrY_24619183_24625388
ATGGGAAAAAAACAGAGCAGAAAAACTGGAAACTCTAAAAAGCAGAGTGCCTCTCCTCCT
CCAAGGGAACACAGCTTCTCACCAGCAATGCAACAAAGCTGGATGGAGAATGACTTTGAC
CAGTTGAGAGAAGAAGGCTTCAGATGATCAAACTACTCTGAGCTACAGGAGGAAATTCAA
ACCAATGGCAAAGAAGTTAAAAACTTTGAAAAAAATTTAGAAGAATGGATATCTAGAATA
ACCAATGCAGAGAAGTCCTTAAAGGAGCTGATGGAGCTGAAAGCCAAGGCACAAGGACTA
CGTGATGAATGCACAAGCCTCAGGAGCCAATGCAATCAACTGGAAGAAAGAGTATCAGTG
ATGGAAGATGAAATGAATGAAATGAAGAAAGAAGGGAAGTTTAGAGAAAAAAGAATAACA
AGAAATGAAGAAAACCTCCAAGAAATATGGGAGTATGTGAAAAGACCAAATCTACTTCTG
ATTGGTGTACCTGAAAGTGACGGGGAGAATGGAACCAAGTTGGAAAATACTCTGCAGGAT
ATCATCCAGGAGAACTTCCCCAATCTAGCAAGGCAGGCCAACATTCAGATTCAGGAAATA
CACAGAATGCCACAAAGATAGCCCTCGTGAAGAGCAACTCCAAGACACATAATTGTCAGA
TTCACCAAAGTTGAAATGAAGGAAAAAATGTTAAGAGCAGCCAGAGAGAAAGGTCGGGTT
ACCCACAAAGGGAAGCCCATCAGACTAAGAGCTGATCAGTTGGCAGAAAGCCTACAAGCC
AGAAGAAAGTGGGGGCCAGTATTCAACATCCTTAAAAAAAGGAATTTTCTACCCAGAATT
TCATATCCAGCCAAATTAAGCTTCATAAGTGAAGGAGAAATAAAATCCTTTACAGAAAAG
CAAATGCTAGGAGATTTTGTCACCACAGGGCCTGCCCTACAAGAGCTCCTGAAGGAAGCA
TTAAACATGGAAAGGAACAACCGGTACCAGGCTCTGCAAAAACGTGCCAAAATG
>lcl|hg18_L1PA4_chrY_26155817_26162023
ATGGGAAAAAAACAGAGCAGAAAAACTGGAAACTCTAAAAAGCAGAGTGCCTCTCCTCCT
CCAAGGGAACACAGCTTCTCACCAGCAATGCAACAAAGCTGGATGGAGAATGACTTTGAC
CAGTTGAGAGAAGAAGGCTTCAGATGATCAAACTACTCTGAGCTACAGGAGGAAATTCAA
ACCAATGGCAAAGAAGTTAAAAACTTTGAAAAAAATTTAGAAGAATGGATATCTAGAATA
ACCAATGCAGAGAAGTCCTTAAAGGAGCTGATGGAGCTGAAAGCCAAGGCACAAGGACTA
CGTGATGAATGCACAAGCCTCAGGAGCCAATGCAATCAACTGGAAGAAAGAGTATCAGTG
ATGGAAGATGAAATGAATGAAATGAAGAAAGAAGGGAAGTTTAGAGAAAAAAGAATAACA
AGAAATGAAGAAAACCTCCAAGAAATATGGGAGTATGTGAAAAGACCAAATCTACTTCTG
ATTGGTGTACCTGAAAGTGACGGGGAGAATGGAACCAAGTTGGAAAATACTCTGCAGGAT
ATCATCCAGGAGAACTTCCCCAATCTAGCAAGGCAGGCCAACATTCAGATTCAGGAAATA
CACAGAATGCCACAAAGATAGCCCTCGTGAAGAGCAACTCCAAGACACATAATTGTCAGA
TTCACCAAAGTTGAAATGAAGGAAAAAATGTTAAGAGCAGCCAGAGAGAAAGGTCGGGTT
ACCCACAAAGGGAAGCCCATCAGACTAAGAGCTGATCAGTTGGCAGAAAGCCTACAAGCC
AGAAGAAAGTGGGGGCCAGTATTCAACATCCTTAAAAAAAGGAATTTTCTACCCAGAATT
TCATATCCAGCCAAATTAAGCTTCATAAGTGAAGGAGAAATAAAATCCTTTACAGAAAAG
CAAATGCTAGGAGATTTTGTCACCACAGGGCCTGCCCTACAAGAGCTCCTGAAGGAAGCA
TTAAACATGGAAAGGAACAACCGGTACCAGGCTCTGCAAAAACGTGCCAAAATG
>lcl|hg18_L1PA4_chr12_65201567_65207731
ATGGGGAAAAAACAGAGCAGAAAAACTGGAAACTCTAAAAAGCAGAGTGCCTCTCCTCTT
CCAAAGGAACGCAGCTCCTCACCAGCAATGGAACAGAGCTGGATGGAGAATGAC------
AAGTTGAGAGAAGAAGACTTCAGACGATCAAACTACTCTGAACTACAGGAGGAAATTCAA
ACCAATGGCAAAGAAGTTAAAAACTTTGAAAAAAAATTAGACGAATGGATACCTAGAATA
ACCAATGCAGAGAAGTCCTTAAAGGAGCTGATGGAGCTGAAAGCCAAGGCTTGAGAACTA
TGTGAAGAATGCAGAAGCCTCAGGAGCCGATGCGCTCAACTGGAAGAAAGAGTATCAGTG
ATGGAAGATGAAATGAATGAAATGAAGCAAGAAGGGAAATTCAGAGAAAAAAGAATAAAA
AGAAACAAACAAAGCCTCCAAGAAATATGGGACTATGTGAAAAGACCAAATCTACGTCTG
ACTGGTGTACCTGAAAGTGATGGGGAGAATGGAATCAAGTGGGAAAACACTCTGCAGGAT
ATTATCCAGGAGAACTTCCCCAATCTAGCAAGGCAGGCCAACATTCAGATTCAGGAAATA
CAGAGAACACCACAAAGATACTCCTCGAGAAGAGCAACTCCAAGACACATAATTGTCAGA
TTCACCAAAGTTGAAATGAAGGAAAAAATGTTAAAGGCAGCCAGAGAGAAAGGTCGGGTT
ACCCACAAAGGGAAGCCCATCAGATTAACAGCTGATCTCTTGGCAGAAGCTCTACAAGCC
AGAAGAGAGTGGGGGCCAATATTCAACATTCTTAAAGAAAATAATTTTCAACCCAGAATT
TCATATCCAGCCAAACTAAGCTTCATAAGTGAAGGAGAAATAAAATACTTTACAGACAAG
CAAATGCTGAGAGATTTTGTCACCACCAGGCCTGCCCTAAAAGAACTCCTGAAGGAAGCA
CTAAACATGGAAAGGAACAACTGGTACCAGCCGCTGCAAAAACATGCCAAAATG
>lcl|hg18_L1PA4_chr15_29706586_29712767
ATGGGGAAAAAACAGAGCAGAAAAACTGGAAACACTAAAAAGCAGAGCACCTCTCCTCCT
CCAAAGGAACGCACCTTCTCACCAGCAACGGAACAAAGCTGGACGGAGAATGACTTTGAC
GAGCTGAGAGAAGAAGGCTTCAGACGATCAAACTACTCTGAGATACAGGAGGAAATTCAA
ACCAATGGCAAAGAAGTTAAAAACTTTGAAAAAAAACTAGATGAATGGATAACTAGAATA
ATCAACGCAGAGAAGTCCTTAAAGGAGCTGATGGAGCTGAAAGCCAAGGCTCAAGAATTA
CGTGAAGAATGCAGAAGCCTCAGGAGCCGATGCAATCAACTGGAAGAAAGGGTATCAGTG
ATGGAAGATGAAATGAATGAAATGAAGCGAGAAGGGAAGATTAGAGAAAAAAGAATAAAA
AGAAATGAACAAAGCCTCCAAGAAATATGGGACTATGTGAAAAGACCAAATTTACGTCTG
ATTGGTGTACCTGAAAGTGATGGGGAGAATGGAACCAAGTTGGAAAACACTCTGCAGGAT
ATTTTCCAGGAGAACTTCCCCAATCTAGCAAGGCAGGCAAACATTCAGATTCAGGAAATA
CAGAGAACGCCACAAAGATACTCCTCGAGAAGAGCAGCTCCAAGACACATAATTATCAGA
TTCACCAAAGTTGAAATGCAGGAAAAAATGTTAAGCGCAGACAGAGAGAAAGGTCGGGTA
ACCCACAAAGGGAAACCCATCAGACTAACAGCTGATCTCACGGCAGAAACTCTACAAGCC
AGAAGAGAGTTGGGGCCAATATTCAACATTCTTAAAGAAAAGAATTTTCAACCCAGAATT
TCATATCCAGCCAAACTAAGCTTCATAAGTGAAGGAGAAATAAAATACTTTACAGACAAG
CAAATGCTGAGAGATTTTGTCACCACCAGGTCTGCCCTAAAAGAGCTCTTAAAGGAAGAA
CTTAACATGGAAAGGAACAACTGGTACCAGCCACTGCAAAAACATGCCAAAATG
>lcl|hg18_L1PA4_chr6_110072984_110079132
ATGGGGAGAAACCAGAGCAGAACAGCTGAAAATTCTAAAAACCAGAGTGCCTCTAATCCT
CCAAAGGATTGCAGCCCCTCACCAGCAATGGAAGAAAGCTGGACGGAGAATGACTTTGAC
AAGTTGACAGAAGTAGGCTTCAGAAGGTCAAACTTCTCTGAGCTAAAGGAGGATGTTTGA
ACCCATTGCAAGGAAGGTAAAAACCTTGAAAAAAGGTTAGACGAATGGCTAACTAGAATA
AACAGGGTAGACAAGACCTTAAATGACATGATGGAGCTGAAAACCATGGCATGAGAACTA
CGTGATGCATGCACAAGCTTCAGTAGCTGATTCAATCAAGTGGAAGAAAGGGTACCAGTG
ATTGAAGATCAAATGAATGAAATGAAGCA-----AGAAGTTTAGAAAAAAAAGAGTAAAA
AGAAATG-AAAGAGCCTCCAAGAAATATGGGACTATGTGAAAAGACCAAACCTAAGTTTG
ATTGGTGTACCTGAAAGTGACAGGGAGAACAGACCTAAGTTGGAAAACACTCTTCAGGAT
ATTATCCAGGAAAACTTCCCCAACCTAGCAAGGCAGGCCAACATTCAAATTCAGGAAATA
CAGAGAACGCTACAAAGATACTCCTTGAGAAGAGCAACCCCAAGACACATAATTGTCAGA
TTCACCAAGGTTAAAATGAAGGAAAAAATGTTAAGGGCAGCCAGAGAGAAAGGTTGGGTT
ACCCACAAAGAGAAGCCCATCAGACTAACAGTGGATCTCTTGGCAGAAACTCCACAAGCC
AGAAGAGAGTGGGGGCCAATATTCAACATTCTTAAAGAAAATAATTTTCAACCCAGAATT
TCATATCCAGCCAAACTAAGCTTCATAACTGAAGGAGAAATAAAATCCTTTACAGACAAG
CAAATGCTGAGAGATTTTGTCACCACCAGGCCCGCCTTACAAGAGCTCCTGA-GGAAACA
CTAAGCATGGAAAGGAACAACCAGTAACAGTCACTGAAAAAACATGCCAAGTTG
>lcl|hg18_L1PA4_chr12_11953351_11959517
ATGGGAAAAAAACAGAGCAGAAAAACTGGAAACTCTTAAAATCAGAGCACCTCTCCTCCT
CCAAAGGAACGCAGCTCCTCACCAGCAACGGAACAAAGCTGGACGGAGAATGACTTTGAC
GAGTTGAGAGAAGAAGGCTTCAGACGATCAAACTACTCCGAGCTACAGGAGGAAATTCGA
ACCAATGGAAAAGAAGTTAAAAGCTTTGAAAAAAAATTAGACGAATGGATAACTAGAATG
ATCAATGCAGAGAAGTCCTTAAAGGACCTGATGGAGCTGAAAACCAAGGCACGAGAGCTA
CGTGACGACTGCAGAAGCCTCAGTAGCCAATGCAATCAACTGGAAGAAAGGGTATCAGTG
ATGGAAGATGAAATGAATGAAATGAAGAGAGAAAAGAAGTTTAGAGAAAAAAGAATAAAA
AGAAATGAACAAAGCCTCCAAGAAATATGGGACTATGTGAAAAGACCAAATCTACATCTG
ATTGGTGTACCTGAAAGTGACGGGGAGAATGGAACCAAGTTGGAAGACAGTCTGCAGGAT
TTTATCCAGGAGAACTTCCCCAATATAGCAAGGCAGGCCAACATTCATATTCAGGAAATA
CAGAGAACGCCACAAAGATACTCCTCGAGAAGAGCAACTCCAAGACACATAATTGTCAGA
TTCACCAAAGTTGAAATGAAGGAAAAAATGTTAAGGGCAGCCAGAGAGAAAGGTCGGGTT
ACCCACAAAGGGAAGCCGATCAGACTAACAGCTGATCTCTCGGCAGAAACTCTACAAGCC
AGAAGAGAGTGGGGACCAATATTCAACATCCTTAAAGAAAAGAATTTTCAACCCAGAATC
TCATATCCAGCCAAACTAAGCTTCATAAGTGAAGGAGAAATAAAATCCTTTACAGACAAG
CAAATGCTGAGAGATTTTGTCA-CACCAGGCCTGCCCTAAAAGAGCTCCTGAAGGAAGCA
CTAAACATGGAAAGGAACAACCAGTACCAGCCACTGCAAAAACATGCCAAATTG
>lcl|hg18_L1PA4_chr1_76015865_76022015
ATGGGGAGAAACCAGAGCAGAAAATCTGAAAATTCTAAAAATCAGAGCGTCT---CTTTT
CTGAAGGATCACAGCTCCTTGCCAGCAACAGAACAAAGTTGGATGGAGAATGACTTTCAC
AAGCTGACAGAAGTAGGCTTCAGAAGGTCAAACTTCTCTGAACTAAAAGAGGATGTTTGA
ACCCATCAGAAGGAAGCTAAAAACCTTGAAAAAAGATTAGACAAATGACTAACTAAAATA
AACAGTGTAGAGAAGACCTTAAATGACCTGATGGAGCTGAAAACCATGCCACGAGAACTA
TGTGAGGCATGCACAAACTTAAATAGCCGATTCGATCAAGTGGAAGAAAGCGTATTAGTG
ATTGAAGATCAAATTAATGAAATAAAGCGAGAAAAGAAGTTTAGAGAAAAAAGAGTAAAA
AGAAACAAACAAAGCCTCCAAGAAATATGGGACTATGTGAAAAGACCAAATCTACGTTTG
ATTAGTATACCTGAAAATCACGGGGAGAATGGAACCAAGTTGGAAAACACTCTTCAGGAT
ATTATCCAGGAGAACTTCCCCAACCTAGCAAGGCAGGCCAACATTCAAATTCAGGAAATA
CAGAGAACACCAGAAGGATACTCCTCAAGAAGAGCAACTCCAAAACACATAATTGTCAGA
TTCACCAAGGTTGAAATGAAGGAAAAAATGTTAAGGGCAACCAGAGAGAAAGGTCAGGTT
ACCCACAAAGGGAAGCCCATCAGACTAACAGTGGATCTCCCAGCAGAAACTCTACAAGCC
AGAAGAGAGTGGGGGCCAATATTCAACATTCTTAAAGAAAAGAATTTTCAACCCAGAATT
TCATATCCAGCCAAACTAAGCTTCATAAGTGAAGGAGAAATAAAATCCTTTACAGACAAG
CAAATGCTGAGAGATTCTGTCACCACAAGGCCTGCCTTACAAGAGCTCCTGAAGAAAGCA
CTAAACATGGAAAGGAACAACCAGTACCAACCACTGCAAAAACCTGCCAAATTG
>lcl|hg18_L1PA4_chr1_156572512_156578650
ATGGGGAAAAAACAGAGCAGAAAAACTGGAAACTCTAAAATTCAGAGCACCTCTCTCCCT
CCAAAGGAACACAGCTCCTCAACAGCAATGGAACAAAGCTGGACAGAGAATGACTTTGAC
AAGTTGAGAGAAGAAGGCTTCAGATGATCAAACTTCTCAGAGCTAAAGGAGGAAGTTGGA
ACCCATCACAAAGAAGCTAAAATCCTTGAAAAAAGATTAGATGAATGGCTAACTAGAATA
ACCAGTTTAGAGAAGCCCTTAAATGACCTGATGGAGCTGAAAACCATGGCACGAGAACTA
CATGACGAATGCACAAGCTTCAGTAGCTGATTTGATCAACTGGAAGAAAGGATATCAGTG
ATGGAAGATCCAATGAATGAAACAAAGCAAGAAGAGAAATTTAGAGAAAAAAGAATAAAA
AGAAATGAATGAAGCCTCCAAGAAATATGGGATGATGTGAAAAGACCAAATCTATGTCTA
ACTGGTGTACCTGAAAGTGATGGGGACAGTGGAACCAAGTTGGAAAACAATCTGCAAGAT
ATTATCCAGGAGAACTTCCCCAACCTAGCAAGGCAGGCCAACATTCACATTCAGGAAATA
CAGATAATGCCACAAAGATACTCCTTGAGAAGAGCAACCCCAAGACACATAATTTTCAGA
TTCACCAAAGTTGAAATGAAGGAAAAAATGTTAAGGGCAGCCAGAGAGAAAGGTCAGGTT
ACCCACAAAGGGAAGCCCATCAGACTAACAGCTGATCTGTTGGCAGAAACTCTGCAAGCC
AGAAGAGAGTGGGGGCCAATATTCAACATTCTTAAAGAAAATAATTTTCAACCCAGAATT
TCATATCCAGCCAAACTAAGGTTCATAAGTGAAGGAGAAATAAAATCCTTTATAGACAAG
CAAATGCTGAGAGATTTTGTCACCACCAGGCCTGCCCTACATGAGCTCCTGAAGGAAGCA
CTAAACATGGAAAGGAACAACTGGTACCAGCCAC-GCAAAAACATGCCAAATTG
>lcl|hg18_L1PA4_chr1_142362175_142368311
ATGGGG-AAAAAAAGAGCAGAAAAACTGGAAACTCTAAAAATCAGAGTGCCTATCCTCCT
CCAAAGGAATGCAACTCCTCACCAGCAATGGAACAAAGCTGGACGGAGAATGACTTTGAA
GAGTTGAGAGAGGAAGACTTCAGAAGATCAAAGTACTCCGAGCTAAAGGAGGAAGTTCGA
ACCAATGGCAAAGAAGTTAAAAACTTTAAAAAAAAATTAGACGAATGGATAACTAGAATA
ACCAATGTGGAGAAGTCCTTAAAGGACCTGATGGAGCTGAAAACCATGGCACGAGAACTA
CACGACAAATGCATAAGCCTCAGTAACCGATGTGATCAACGGGAAGAAAGGGTATCAGCG
ATGGAAGATGAAATGAATGAAATGAAGCATGAAGAGAAGTTTAGAGAAAAAAGAATAAAA
AGAAATGAACAAAGCCTCCAAGAAATATGGGACTATGTCAATAGAACAAATCTACGTCTA
TTTGGTTTACCTGAAAGTGACGGGGAGAATGGAACCAAGTTGGAAAACACTCTGCAGGAT
ATTATCCAGGAGAACTTCCCCAATCTAGCAAGGCAGGCCAACATTCACATTCAGGAAATA
CAGAGAATGCCACAAAGATACTCCTCGAGAAGAGCAATTCCAAGACACATAATTGCCAGA
TTCACCAAAGTTGAAATGAAAGAAAAAATTTTAAAGGCAGCCAGAGAGAAAGGTCGGGTT
ACCCACAAAAGGAAGCCCATCAGACTAACTGCTGATCTCTCTGCAGAAACTCTATAAGCC
AGAAGAGAGTAGGGGCCAATATTCAACATTCTTAAAGGAAAGAATTTTCAACCCAGAATT
TCATATCCAGCCAAACTAACCTTCATAAGTGAGGGAGAAATAATATGCTCCACAGACAAG
CAAATGCTGAGAGATTTTGTCACCACCAGGCCTGCCCTAAAAGATCTCCTGAAGGAAGCA
CTAAACATGGAAAGGAACAACTGGTACCAGCCACTGTAAAACCATGCCAAATTG
>lcl|hg18_L1PA4_chr1_141501312_141507437
ATGGG-AAAAAACAGAGTAGAAAACCTGGAAACTCTAAAAATCAGAGTGCCTCTCCTCCT
GCAAAGGAATGCAGCTCCTCACCAGCAATGGAACAAAGCTGGACGGAGTATGACTTTGAC
GAGTTGAGAGAGAAAGGCTTCAGAAGATCAAAGTACTCCGAGCTAAAGGAGGAAGTTCGA
ACCAGTGGCAAAGAAGTTAAAAACTTTGAAAAAAAATTAGACGAATGGATAACTAGAATA
ACAAATGCAGAGAAGTCCTTAAAGGACCTGATGGAACTGAAAACCATGGCACAAGAACTA
CATGACAAATGCATAAGCCTCAGTAACCGATGTGATCAACTGGAAGAAAGATTATCAGCG
ATGGAAAACGAAATGAATGAAATAAAGCATGAAGAGAAGTTTAGAGAAAAAGGAAT-AGA
AGAAATGAACAAAGCCTCCAAGAAATATGGGACTATGTGAAAAGACCAAATGTATGTCTA
ATTGGTGTACCTGAAAGTGACGGGGAGAATGGGACCAAGTTGGAAAACACTCTGCAGGAT
ATTATCCAGGAGAACTTCCCCAATCTAGTAAGGCAGGCCAACATACAAATTCAGGAAATA
CAGAGAATGCCACAAAGATACTCCTCGAGAAGAGCAACTCCAAGACACATAATGGTCAGA
TTCACCAAAGTTGAAATGAATGAAAAAATTTTAAAGGCAGCCA-AGAGAAAGGTCAGGTT
ACCCACAAAAGGAAGCCCATCAGACAATCTGCTGATCTCTCCTCAGAAACTCTACAAGCC
AGAAGAGAGTGGGGGCCAATATTCAACATTCTTAAAGAAAAGAATTTTCAACCCAGAATT
TCATATTCCGCTAAACTAAGCTTCATAAGTGAAGGAGAAATAATATACTCCACAGACCAG
CAAATGCTGAGAGATTTTGTCACCACCAGGCCTGCCCTAAAAGAGCTCCTGAAGGAAGCA
CTAAACATGGAAAGGAACAACTGGTACCAGCCACTGCAAAAACATGCCAAATTG
>lcl|hg18_L1PA4_chr1_141885612_141891740
ATGGG-AAAAAACAGAGTAGAAAACCTGGAAACTCTAAAAATCAGAGTGCCTCTCCTCCT
GCAAAGGAATGCAGCTCCTCACCAGCAATGGAACAAAGCTGGACGGAGTATGACTTTGAC
GAGTTGAGAGAGAAAGGCTTCAGAAGATCAAAGTACTCCGAGCTAAAGGAGGAAGTTCGA
ACCAGTGGCAAAGAAGTTAAAAACTTTGAAAAAAAATTAGACGAATGGATAACTAGAATA
ACAAATGCAGAGAAGTCCTTAAAGGACCTGATGGAGCTGAAAACCATGGCACAAGAACTA
CATGACAAATGCATAAGCCTCAGTAACCGATGTGATCAACTGGAAGAAAGAGTATCAGCG
ATGGAAAACGAAATGAATGAAATAAAGCATGAAGAGAAGTTTAGAGGAAAAGGAAT-AGA
AGAAATGAACAAAGCCTCCAAGAAATATGGGACTATGTGAAAAGACCAAATGTATGTCTA
ATTGGTGTACCTGAAAGTGACGGGGAGAATGGAACCAAGTTGGAAAACACTCTGCAGGAT
ATTATCCAGGAGAACTTCCCCAATCTAGTAAGGCAGGCCAACATACAAATTCAGGAAATA
CAGAGAATGCCACAAAGATACTCCTCGAGAAGAACAACTCCAAGACACATAATTGTCAGA
TTCACCAAAGTTGAAATGAATGAAAAAATTTTAAAGGCTGCCA-AGAGAAAGGTCAGGTT
ACCCACAAAAGGAAGCCCATCAGACAATCTGCTGATCTCTCCTCAGAAACTCTACAAGCC
AGAAGAGAGTGGGGGCCAATATTCAACATTCTTAAAGAAAAGAATTTTCAACCCAGAATT
TCATATTCAGCTAAACTAGGCTTCATAAGTGAAGGAGAAATAATATACTCCACAGACAAG
CAAATGCTGAGAGATTTTGTCACCACCAGGCCTGCCCTAAAAGAGCTCCTGAAGGAAGCA
CTAAACATGGAAAGGAACAACTGGTACCAGCCACTGCAAAAACATGCCAAATTG
>lcl|hg18_L1PA4_chr1_59848797_59854902
ATGGGGAAAAAACAGAGCAGAAAAACTGAAAATTCTAAAAATCAGAGTGCCTCTCCTCCT
CCAAAGGAACGCAGCTCCTCACCAGCAACGGAACAAAGCTGGACGGAGTATGACTTTGAC
GAGTTGAGAGAAGAAGGCTTCAGACGATCAAACTGCTCCGAGCTAAAGGAGGAAGTTCGA
ACCCATGGCAAAGAAGTTAAAAACCTTGAAAAAAGATTAGATGAATGTCTAACTAGAATA
ACCACTGCAGATAAGTCCTTAAAGGACCTGATGGAGCTGAAAACCATGGCACGAGAACTA
TGTGACAAATGCACAAGCCTCAGTAGCCGATTTGATCAACTGGAAGAAAAGGTATCAGTG
ATGGAAGATCAAATGAATGAAATGAAGCTACAAGAGAAGTTTAGAGAAAAAAGAATAAAA
AGAGACGAACAAAGCCTCCAAGAAATATGGGACTATGTGAAAAGACCAAATCTACGTCTG
ATTAGTGTACCTGAAAGTGACGGGGAGAATGGAACCAACTGGGAAAACACTCTGCAGGAT
ATTATCCAG---AACTTCCCCAACCTAGCTAGGCAGACCAACATTCAGATTCAGGAAATA
CAGAGAATGCCACAAAGATACTCCTCGAGAAGAGCAACTCCAAGACACATAATTGTCAGA
TTCACCAAAGTTGAAATGAAGGAAAAAATGTTAAGGGCAGCCAGAGAGAAAGGTTGGGTT
ACCCACAAAAGGAAGCCCATCAGACTAACAGCTGATCTCTCGGCAGAAACTCTACAAGCC
AGAAGAGAGTGGGGGCCAATATTCAACATTCTTAAAGAAAAGAATTTTCAACCCAGAATT
TCATATCCAGCCAAACTAAGCTTCATAAGTGAAGGAGAAATGAAATACTTTACAGACAAG
CAAATACTGAGAGATTTTGTCACCACCAGGCCTGCCCTAAAAGAGCTCCTGACGGAAGCA
CTAAACATGGAAAGGAACAACTGGTACCAGCCACTGCAAAAACATGCCAAATTG
>lcl|hg18_L1PA4_chr1_209222258_209228396
ATGGGAAGAAAACAGAGCAGAAAAACTGGAAACTCTAAAAAGCAGAGTGCCTCTCCTCCT
CGAAAGAAACGCAGCTCCTCACCAGCAATGGAACAAAGCTGGGTGGAGAATGGCTTTGAC
GAGTTGAGAGAAGAAGGCTTCAGATGATCAAACTACTCCGAGCTAAAGGAGGAAGTTCAA
ACCCACGGCAAAGAAGTTAAAAACCTTGAAAAAA-ATTAGACGAATGGCTAACTAGAATA
ACCAATGCAGAGAAGTCCTTAAAGGACCTGATGGAGCTGAAAACCAAGGCACAAGAACTA
TGTGACGAATGCACAAGCCTCGGTAGCTGATTCACTCACCTGGAAGAAAGGGTATCAGTG
ATGGAAGATGAAATGAATGAAATGAAGTGAGAAGGGAAGTTTAGAGAAAAAACAATAAAA
AGAAATGAACAAAGCCTCCAAGAAACATGGGACTATGTGAAAAGACCAAATCTACATCTG
ACTGGTATACCTGAAAGTGATGGGGAGAATGGAACCAAGTTGGAAAACACTCTGCAGGAT
ATTATCCAGGAGAACTTCCCCAATCTAGCAAGACAGGCCAACATTCAAATTCAGGAAATA
CAGAGAACACCGCAAAGATACTCCTCGAGAAGAGCAACTCCAAGACACATAATTGTCAGA
TTCACCAACGTTGAAATGAAGGAAAAGATGTTAAGGGCAGCCAGAGAGAATGGTCGGGTT
ACCCACAAAGGGAAACCCATCAGACTAACAGCTGATCTCTCAGCAGAAATTCTACAAGCC
AGAAGAGAGTGGGGGCTGATATTCAACATTCTTAAAGAAAAGAATTTTCAACCAAGAATT
TCATATCCAGCCAAACTAAGCTTCATAAGTGAAGGAGAAATAAAATCCTTTACAGACAAG
CAAATGCTGAGAGATTTTGTCACCACCAGGCCTGCCCTAAAAGAGCTCCTGAAGGAAGCA
CTAAACATGGAAAGGAACAACCAGTACCAGCCACTGCAAAAACATGCCAAGTTG
>lcl|hg18_L1PA4_chr1_184492356_184498484
ATGGGGAAAAAACAGAACAGAAGAACTGAAAATTCTAAAAATCAGACCGCCTCTCCTCCT
CCAAAGGAACGCAGCTCCTCACCAGCAACAGAACAAAGCTGGGTAGAGAATGACTTTGAC
AAGTTGAGAGAAGAAGGCTTCAGACAATCAAACTTCTCCGAGCTAAAGGAGGAAGTTCAA
ACTCATCGCAAAGAAGTTAAAAATCTTGAAAAAAGATTAGATGAATAGCTAACTAGAATA
ACCAATGTAGAGAAATCCTTAAATGACCTGATGGAGCTGAAAACCATGGCATGAGAACTA
CGTGACAAATGCACG--------TAGCCGATTCGATCAACTGGAAGAAAGGGTATCAGTG
ATTGAAGAACAAATGAATGAAATGAAGTGAGAAGAGAAGTTTAGAGAAAAAAGAACAAAA
AGAAATGAACAAAGCCTCCAAGAAATATGGGACTATGTGAAAAGACCAAATCTACGTCTG
ATTGGTGTACCTGAAAATGATGGGGAGAATGGAACCAAGTTGGAAAACACTCTTTAGGAT
ATTATCCAGGAGAACTTCCCCAACCTAGCAAGGCAGGCCAACATTCAAATTCAGGAAATA
CAGAGAACGCCACAAAGATACTCCTTGAGAAGAGCAATTCCAAGACACATAATTGTCAGA
TTCACCAAAGTTGAAATGAAAGAGAAAATGTTAAGGGCAGCCATAGAGAAAGGTCGGGTT
ACCCACAAAGGGAAGCCCAACAGACTAACAGCTGATCTCTCGGCAGAAACTCTACAAGAC
AGAAGAGAGTGGGGGCCAATATTCAAAGTTCTTAAAGAAAAGAATTTTGAATCCAGAATT
TCATATCCAGCCAAACTAAGCTTCATAAGTGAAGGAGAAATAAAATCCTTTACCGACAAG
CAAATGCTGAGAGATTTTGTCACCACCAGGCCTGCCCTAAAAGAGCTCCTGAAGGAAGCA
CTAAACATGGAAAGGAACAACCAGTACCAGCCACTGCAAAAACATGCGAAATTG
>lcl|hg18_L1PA4_chr1_48549848_48555948
ATGGGGAAAAAACAGAGCAGAAAAACTGAAAATTCTAAAAATCAGAGCACCTCTCCTCCT
CCAAAGGAATGCAGCTCCTCACCAGCAACGGAACAAAGTGGGATGGAGAATGAATTTGAC
GAGTTGAGAGAAGAAGGCTTCAGATGATCAAACGACTCCAAGCTAAAGGAGGAAGTTAGA
ACCCATGGCAAAGAAGTTAAAAACCTTGAAAAAAGATTAGACGAATGGCTAACTACAATA
ACCAATGCAGAGAAGTCCTTAAAGGACCTGATGGAGCTGAAAACCACGGCAAGAGACAAA
CGTGACGAATGCACAAGCCTCAGTAGCTGATTCAATCAACTGTAAGAAAGGGCATCAGTG
ATGGAAGATCAAATGAATGACATGAAGC-----GAGAAGTTTAGAGAAAAAAAAATAAAA
AGAAACTAACAAAGCCTCCAAGAAATATGGGACTATGTGAAAAGACCAAATCTGTGTCTG
ATTGGTGTACCTGAAAGTGACGGGGAGAATGGAACCAAGTTGGAAAACACTCCACAGGAT
ATTTTCCAGGAGAACTTCCCCAGTCTAGCAATGCAGGCTGACATTCAAATTCAGGAAATA
CAGAGAATGCCACAAAGATACTCCTCGAGAAGAGCAACTCCAAGACACATAATTGTCAGA
TTCACCAAAGTTTAAATGAAGGCAAAAATGTTAAGGGCAGCCAGAGAGAAAGGTCGGGTT
ACCCACAAAGGGAGGCCCATCAGACTAACAGCTGATCTCTTGGCAGAAACTCTACAAGCC
AGAAGAGAGTGGGGGCCAATATTCAACATTCTTAAAGAAAAGAATTTTCAACCCAGAATT
TCATATCCAGCCAAACTAAGCTTCATAAGTGAAGGAGAAATAAAATCCTTTACAGACAAG
CAAATGCTGAGAGATTTTGTCACCACCAGGCCTGCCCTAAAAGAGCTCCTGAAGGAAGCA
CTAAACATCGAAAGGAACAACTGGTACCAGCCACTGCAAAAACATGCCAAATTG
>lcl|hg18_L1PA4_chr10_32811433_32817567
ATGGGGAAAAAACAGAGCAGAAAAACTGGAAACTCTAAAAATCAGAGTGCCTCTCCTCCT
CCAAAGGAACGCAGCTCCTCACCAGCAATGGAACAAAGCTGGACGGAGAATGACTTCGAC
GAGTTGAGAGAAGAAGGCTTCAGACAATCAAACTACTCTGAGCTAAAAAAGGAAGTTCAA
ACCCATGGCAAAGAAGTTAAAAACCTTGAAAAACAATTAGACGAATGGCTAACTAGAATA
ACCAATGCAGAGAAGTCCTTAAAGGA-CTGATGGAGCTGAAAACTAAGGCACGAGAACTA
CATGACGAATGCACAAGCCTCAGTAGCCGATTCGATCAACTGGAAGAAAGGGTATCAGTG
ATGGAAGATCAAATGAACGAAATGAAGTAAGAAGAGAAGTTTAGAGAAAAAAGAATAAAA
AGAAACGAACAAAGCCTCCAAGAAATATGGGACTATGTGAAAAGACCAAATCT------G
ATTAGTGTACCTGAAAGTGATGGGGAGAATGGAACCAAGTTGGAAAACACTCTTCAGGAT
ATTATCCAGGAGAACTTCCCCAATCTAGCAAGGCAGGCCAACATTCAAATTCAGGAAACA
CAGAGAACACCACAAAGACATTCCTCGAGAACAGCAACTCCAAGACATATAATTGTCAGA
TTCACCAAAGTTGAAATGAAGGATAAAATGTTAAGGGCAGCCAGAGAGAAAGGTCCAGTT
ACCAACAAAGGGAAGCCCATCAGACTAACAGCTGATCTCTCGGCAGAAACTCTACAAGCC
AGAAGAGAGTGGGGGCCAATATTCAACATTCTTAAAGAAAAGAATTTTCAACCCAGAATC
TCATATCCAGCCAAACTAAGCTTCATAAGTGAAGGAGAAATAAAATCCTTTACAGACAAG
CAAATGCTGAGAGATTTTGTCACCATCAGGCCTGCCCTAAAAGAGCTCCTGAAGGAAGCA
CTAAACATGGAAAGGAACA------ACCAGCCACTGCAAAAACATGCCAAATTG
>lcl|hg18_L1PA4_chr10_23995352_24001497
ATGGGGAAAAAACAGAGCAGAAAAACTGAAAATTCTAAAAATCAGAGTGCCTCTCCTCCT
TCAAAGGAATGCAGCTCCTCACCAGCAACGGAACAAAGCTGGAGGGAGAGTGACTTTGAC
GAGTTTAGAGAAGAAGGCTTCAGAATATCAAACTACTCCGAGCTAAAGGAGGAAGTTCGA
ACCAATGGCAAAGAAGTTAAAAACCTTGAAAAAAAATTAGACGAATGGCTAACTAGAATA
ACCAATGCAGAGAAGTCCTTAAAGGACCTGATGGAGCTGAAAACCACGGCACGAGAACTA
CGTGACAAATGCACAAGCCTCAGTAGCTGATGCGATCAACTGGAAGAAAGGGTATCAGTG
ATGGAAAATGAAATGAATAAAATGAAGCTAGAAGAGAAGTTTAG-AAAAAAAGAATAAAA
AGAAATGAACAAAGCCTCCAAGAAATATGGGACTATGTGAAAAGACCAAATCTGCGTCTG
AATGCTGTACCTGAAAGTGACAGGGAGAATGGAACCAAGTTGGAAAACACTCTGCAGGAT
ATTACCCAGGAGAACTTCCCCAACCTAGCAAGGCAGGCCAACATTCAAATTCAGGAAATA
CAGAGAAAGCCACAAAGATACTCCTCGAGAAGAGCAACTCCAAGACACATAATTGTCAGA
TTCACCAAAGTTGAAATGAAGGAAAAAATGTTAAGGGCAGCCAGAGAGAAAGGTCGCATT
ACCCACAAAGGGAAGCCCATCAGACTAACAGCAGATCTCTTGGCAGAAACTCTACAAGCC
AGAAGAGAGTGGGGGCCAATATTCAACATTCTTAAAGAAAAGAATTTTCAACCCAGAATT
TCATATCCAGTCGAACTAAGCTTCATAAGTGAAGGAGAAATAAAATAC-TTACAGACAAG
CAAATGCTGAGAGATTTTGTCACCACCAGGCCTGCCCTAAAAGAGCTCCTGAAGGAAGCA
CTAAATATGGAAAGGAATAAACGGTACCAGCCACTGCAAAAACATGCCAAATTG
>lcl|hg18_L1PA4_chr1_211453858_211459985
ATGGGGAAAAAACAGAACAAAAAAACTGAAAATTCTAAAAATCAGAGCGCCTGTCCTCCT
CCAAAGGAACACAGCTCCTCACCAGCAACGGAACAAAGCTGGACAGAGAATGACTTTGAC
AAGTTGAGAGAAGAAGGCTTCAGACTATCAAACTACTCTGAGCTAAAAGAGGAAGTTTGA
ACCCATGGCGAAGACGTTAAAAACCCTGAAAAAAGATTAGACGAATGGCTAACTGGAATA
ACCAATGCAGAGAAGTGTTTAAAGGACCTGATGGAGCTGAAAACCATGGCACGAGAACTT
CATGACGAATGCACAAGCTTCAGTAGCCGATGCGATCAACTGGAAGAAAGGGTATCAGTG
ATGGAAGATCAAATGAATGAAATGAAGTGAGAAGAGAAGTTTAGAGAAAAAAGAATAAAA
AGAAACGAACAAAGCCTCCAAGAAATGTGGGACTATGGGAAAAGACCAAATGTACGTCTG
ATTGGTGTACCTGAAAGTGACGGGGAGAATGGAACCAAGTTGGAAAACACTCTGCAGAAT
ATTATCCAGGAGAACTTCCCCAATCTAGCAAGGCAGGCCAACATTCAAATTCAGAAAATA
CAGAGAATGCCACAAAGATACTCCTCGAGAAGAGCAACTCCAAGACACATAATTGTCAGA
TTCACCAAACTTGACATGGAGGAAAAAATGTTAAGGGCAGCCAGAGAGAAAGGTCGGGTT
ACCCATGAAGGGAAGCCCACCAGACTAGCAGCTGATCTCTCGGCAGAAATTCTACAAGCC
AGAATAGAGTGGAGGCCAATATTCAACATTCTTAAAGAAAAGAATTTTTAACCCAGAATT
TCATATCCAGCCAAACTAAGCTTCATAAGTGAAGGAGAAATAAAATACTTTAAAGACAAG
CAAATGCTGAGAGATTTTGTCACCACCAGGCCTGCCCTAAAAGAGCTCCTGAAGGAAGCA
CTAAACATGGAAAGGAACAACCAGTACCAGCCACTGCAAAAACATGCCAAATTG
>lcl|hg18_L1PA4_chr1_164647161_164653299
ATGGGGAAGAAACAGAGCAGAAAAACTGAAAATTCTAAAAATTAGAGCACCTGTCCTCCT
CCAAAGGAACACAGCTCCTCACCAGCAATGGAACAAAGCTGGATGGAGAATGACTTTCAC
AAGTTG-AAGAAGAAGGCTTCAGATGATCAAACTTCTCCGAGCTAAAGGAGGAAGTTCCA
ACCAATGGCAAAGAAGTTAAAAACCTTGAAAAAAGATTAGATGAATGGCTAACTAGAATA
ACCAATGCACAGAAGTCCTTAAAGGACCTGATGGAGCTGAAAACCATGGCACGAGAACTA
CGTGATGAATGCACAAGTGTCA-TAGCCGATTTGATCAACTGGAAGAAAGGGTATCAGTG
ATGGAAGATCAAATGAATGAAATGAAGTGAGAAGAGAAGATTAGAGAAAAAATAATAAAA
AGAAATGAACGAAGCCTCCAGGAAATATGGGACTATGTGAAAAGACCAAATCTACATCTG
ATTGGTGTACCTGAAAGTGACGGGGAGAATGGAACTAAGTTGGAAAACACTCTGCAGGAT
GTTATCCAGGAGAACTTCCCCAATCTAGTGAGGCAGGCCAACATTCAAATTCAGGAAATA
CAGAAAACGCTACAAAGATACTCCTCAAGAAGAGCAACTCCAAGACACATAATTGTCAGA
TTCACCAAAGTTGAAATGAAGGAAAAAATGTTAAGGGCAGCCAGAGAGAAAGGTCGGGTT
ACCCACAGAGGGAAGCCCATCAGACTAACAGCTGATATCTCAGCAGAAACTCTACAAGCC
AGAAGAGAGTGGGGGCCAATATTCAACATTCTTAAAGATAAGAATTTTCAACCCAGAATT
TCATATCCAGCCAAACTAAGCTTCAAAAGTGAAGGAGAAATAAAATACTTTGCAGACAAG
CTAATGCTGAGAGATTTTGTCACCACCACACGTGCCCTACAAGAGCTCCTGAAGGAAGCA
CTAAACATGGAAAGGAACAACCGGTACCAGCCACTGCAAAAACATGCCAAATTG
>lcl|hg18_L1PA4_chr1_75935913_75941947
ATGCGGAAAAAACAGAGCAGAAAAACTGGAAACTCTAAAAAGCAGAGCGTCTCTCCTCCT
CCAAAGGAACGCAGTTCCTCACCAGCAATGGAACAAAGCTGGATGGAGAATGACTTGGAC
GAGCTGAGAGAAGAAGGCTTCAGACGATCAAATTACTCCGAGCTACAGGAGGACACTCAA
ACCAAAGGCAAAGAAGTTGAAAACTTTGAAAAAAATTTAGAAGAATGTATAACTAGAATA
ATCAATATAGAGAAGTGCTTAAAGGAGCTGATGGAGCTGAAAACCAAGACTCGAGAACTA
CGTGAAGAATGCAGAAGCCTCAGGAGCCAATGCTATCAACTGGAAGACAGGGTATCAGCG
ATGGAAGATGAAATGAATGAAATGAAGCGAGAAGGGAAGTTTAGAGAAAAAAGAATAAAA
AGAAAGGAACAAAGCCTCCAAGAAATATGGGACTATGTGAAAAGACCAAATCTACATCTG
ATTGGTGTACCTGAAAGTGACGGGGAGAATGGAACCAAGTTGGAAAACACTCTGAAGGAT
ATTATCCAGGAGAACTTCCCCAATCTAGCAAGGCAGGCCAACGTTCAGATTCAGGAAATA
CAGAGAACACCACAAAGATACTCCTCGAGAAGAGCAACTCCACGACACATAATTGTCAGA
TTCACCAAAGTTGAAATGAAGGAAAAAATGTTAAGGGCAGCCAGAGAGAAAGGTCGGGTT
ACCCTCAAAGGGAAGCCCATCAGACTAACAGCGGATCTCTCGGCAGAAACTCTACAAGCC
AGAAGA-ATTGGGGGCCAATATTCAACATTCGTAAAGAAAAGAATTTTCAACCCAGAATT
TCATATCCAGCCAAACTAAGCTTCATAAGTGAAGGAGAAATAAAGTACTTTACAGACAAG
CAAATGCTGAGAGATTTCGTCACCACCCGGCCTGCCCTAAAAAAGGTGCTGAAGGAAGCG
CTAAACATGGAAAGGAACAACTGGTACCAGCCGCTGCAAAATCATGCCAAAATG
>lcl|hg18_L1PA4_chr1_156540369_156546408
ATGGGGAAAAAACAGAGCAGAAAAACTGGAAACTCTAAAAATCAGAGTGCCTCTCCTCCT
CCAAGGGAACGCAGCTCCTCACCAGCAGTGGAACAAAGCAGGATGGAGAATGACCTTGAC
GAGTTGAGAGAAGAAGGCATCAGACGATCAAACTACTCCGAGCTAAAAGAGGAAGTTCGA
ACTCATCGCAAAGAAGTTAAAAATCTTGAAAAAAAATTAGATGAATGGCTAACTAGAATA
AGCAATGCAGAGAAGTCTTTAAAGGACCGGATGGAGCTGAAAACAAAGGCAAGAGAACTA
CATGATGAATA-ACAAGCCTCAGTAGCCGATGGGATCAAGTGGAAGAAAGGGTATCAGTG
ATGGAAGATCAAATGAATGAAACGAAGT-----GAGAAGTTTAGACGAAAAAGAATAAAA
AGAAATTAACAAAGCCTCCAAGAAATATGGGACTATGTGAAAAGACCAAATCTATGTCTG
ATTGGTGTACCTGAAAGTGACAGGGAGAATGGAACCAAGTTGGAAAACACTCTGCAGGAT
ATTATCCAGGAGAACTTCCCCAATCTAGCAAGGCAGGCCAACATTCAAACTCAGGAAATA
CAGAGAATGCCACAAAGATACTCCTCAAGAAGAGCAACTCCAAGACACATAATTGTCAGA
TTCACCAAAGTTGAAATGAAGGAAAAAATGTTAAGGGCAGCCAGAGAGAAAGGTGGGGTT
ACCCACAAAGGGAAGCCCATCAGACTAACAGCTGATCTCTCAGCAGAAACTCTACAAGCC
AGAAGAGAGTGGGGGCCAATATTCAACATTCTTAAAGAAAAGAATTTTCAAACCAGAATT
TCATATGTAGCCAAACTAAGCTTCATAAGTGAAGGAGAAATAAAATAGTTTACAGACAAG
CAAATGCTGAGAGATTTTGTCATCACCAGGCCTGCCCTACAAGAGCTCCCGAAGGAAGCA
CTAAACATGAAAAGGAACAAGTGGTACCAGCCACTGCAAAAACATGCCAAATTG
>lcl|hg18_L1PA4_chr1_150786883_150793018
TTGGGGAAAAAAC--AGCAGAAAAACTGAAAAATCTAAAAATCAAAGCACCTCTCCTCCT
CCAAAGGAATGCAGCTCCTCACCAGCAACAGAACAAAGCTGGATGGAGAATGACTTTGAA
GAGCTGAGAGAAGAAGGCTTCAGATGATCAAACTACTCCAAGCTAAAGGAGGAAGTTTGA
ACCCATGGCAAAGAAGTTAAAAACCTTGAAAAAA-ATTAGACGAATGGCTAACTAGAATA
ACCAATGCACAGAAGTCCTAAAAGGATGTGATGGAGCTGAAAACCATGGCACAAGAACTA
CATGATGAATGCACAAGCCTCAGTAGCCAATTGGATCAACTGGAAGAAAGGGTATCAGTG
ATGGAAGATCAAATGAATGAAATGAAGTGAGAAGAGAAGTTTAGAGAAAAAAGAATAAAA
GGAAATGAACAAAGCCTCCAAGAAATATGGGACTATGTGAAAAGACCAAATCTATATCTG
ATTGGTGTACCTGAAAGTGACAGGGAGAATGGAACCAAGTTGGAAAACACTCTGCAGGAT
ATCATCCAGGAGAACTTCCCCAATCTAGCAAGGCAGGCTGACATTCAGATTCAGGAAATA
CAGAGAACCCCACAAAGATACTCCTTGAGAAGAGCAGCTCCAAGACACATAATTGTCAGA
TTCACCAAAGTTGAAATGAACGAAAAAATGTTAAGTGCAGCCAGAGAGAAAGGTCGGGTT
ACCCGCAAAGGGAAGCCCATCAGACTAGCAGCTGATCTCTCAGCAGAAACTCTGCAAGCC
AGAAGAGACTGAAGACCAACATTCAACATTCTTA-AGAAAAGAATTTTCAACCCAGAATT
TCATATCCAGCCAAACTAAGCTTCATAAGTGAAGGAGAAATAAAATCCTTTACAGACGAG
CAAATGCTGAGAGATTTTGTCAACAACAGGCCTGCCCTAAAAGAGCTCCTGAAGGAAGCA
CTAAACATAGAAAGGAACAACCGGTACCAGCCACTGCAAAAACATGCCAAATTG
>lcl|hg18_L1PA4_chr1_67414910_67421047
ATGGGGAAAGAACAGAGCAGAAAAACTGAAAATTCTAAAAATCAGAGCGCCTCTCCTCCT
CCAAAGGAATGCAGCTCCTCACCAGCAATGGAACAAAGCTGGATGGAGAATGACTTTGAC
AAGTTGAGAGAAGAAGGCTTCAGAAGATCAAACTTCTCCGAGCTAAAGGAGGAAGTTTGA
ACCCATGGCAAAGAAGTTAAAAACCTTGAAAAAAGATTAGACGGATGGCTAACTAGAATA
ACCAATGCAGAGAAGTCCTTAAAGGACCTGATGGAGCTGAAAACCATGGCACGAGAACTA
CATGATGAATGCACAAGCCTCAGCAGCCAATTCGATCAACTGGAAGACAGGGTATCAGTG
ATGGAATATCAAATGAATGAAATGAAGTGAGAAGAGAAGTTTAGAGGAAAAAGAATAAAA
AGAAATGAACAAAGCCTCCAAGAAATACGGGACTATGTGAAAAGACCAAATCTATGTCTG
ATTGGTGTACCTGAAAGTGACAGGGAGAATGGAACCAAGCTGGAAAACACTCTGCAGGAT
ACTATCCAGGAGAACTTCCCAAATCTAGCAAGGCAGGCCAACATTCAGATTCAGGAAATA
CAGAGAACGCCACAAAGATACTCCTCGAGAAGACCAACTCCAAGACACATGATTGTCAGA
TTCACCAAAGTTGAAATGAAGGAAAAAATGTTAAGCACAGCCAGAGAGAAAGGTCGGGTT
ACCCACAAAGGGAAGCCCATCAGACTAACAGCGGATCTCTCAGCAGAAACTCTAAAAGCC
AGAAGAGAGTGGAGGTCAATATTCAGCATTCTTAAAGAAAAGAATTTTCAACTCAGATTT
TCATATCCAGCCAAACTAAGCTTCATAAGTGAAGGAGAAATAAAATACTTTACAGACAAG
CAAATGCTGAGAGATTTTGTCACCACCAGGCCTGCCCTAAAAGAGCTCCTGAAGGAAGCA
ATAAACATGGAAAGGAAAAACCAGTACCAGCCACTGCAAAAACGTGCCAAATTG
>lcl|hg18_L1PA4_chr10_20788617_20794764
ATGGGAAAAAAACAGAGCAGAAAAACTGGAAATTCTAAAAATCAGAGTGCCTCTCTTTCT
CCAAAGGAATGCAGTTCCTCACCAGCAATGGAACAAAGCTGGATGGAGAATGACTTTGAC
AAGTTGAGAGAAGAAGGCTTCAGATGATCAAACTACTCTGAGCTACAGGAGGAAATTCAA
ACCGATGGCAAAGAAGTTAAAAACTTTGAAACAAAATGAGACGAATGGATACCTAGAATA
ATCAATGCAGAGAACTCCTTAAAGGACCTGATGGAGCTGAAAACCAAGGCACAAGAGCTA
CATGATGAATGCAGAAGCCTCAGTACCCGACGCGATCAACTGGAAGAAAGGGTATCAGTG
ATGGAAGACAAAATGAATGAAATGAAGC-----GAGAAGTTCAGAGAAAAAAGAATAAAC
ATAAACGAAAAAAGCCTCCAAGAAATATGGGACTATGTGAAAACACCAAATCTACATCTG
ACTGGTGTACCTGAAAGTGGCAGGGAGAATGGAACCAAGTTGGAAAACACTCTGCAGGAT
ATTATCCAGGAGAACTTCCCCAACCTAGCAAGGCAGGCCAACATTCAAATTCAGGAAATA
CAGAGATTGCCACAAATATACTACTCTAGAAGAGTAACTCCAAGACACATAATTGTCAGA
TTCACCAAAGTCAAAATGAAGGAAAAAATGTTAAGGGCAGCCAGAGAGAAAGGTCGGGTT
ACCCACAAAGGGAAGCCCATCAGACTAACAGCGGATCTCTCAGCAGAAACTCTACAAGCC
AGAAGACAGTGGGGACCAATATTCAACATTCTTAAAGAAACGAAATTTCAACCCAGAATC
TCATATCCAGCCAAACTAAGCTTCATAAGTGAAGGAGAAATAAAATATTTTACAGACAAG
CAAATGCTGAGAGATTTTGTCACCACCAGGCCTGCCCTAAAAGAACTCCTGAAAGAAGCA
CTAAACATGGAAAGGAACAACCGGTACCAGCCACTGCAACAACATGCCAAATTG
>lcl|hg18_L1PA4_chr1_168699651_168705802
ATGGGGAAAAAACAGAGCAGAAAAACTGAAAATTCTAAAAATCAGAGTGCCTCTCCTCCT
CCAAAGGAATGCAGCTCCTCACCAGCAGTGGAACAAAGCTGGACGGAGAATGACTTTGAC
AAGTTGCAACAAGAAGGCTTCAGACGATCAAACTTCTCTGAGCTAAAGGAGGAAGTTCGA
ACTCATGGCAAAGAAGTTAAAAACGTTGAAAAAAGATTAGACGAATGGCTAACTAGAATA
ACCAATGCAGAGAAGTCCTTAAAGGACCTGAAGGAGCTGAAAACCACAACACGAGATCTA
CGTGATGAATGCACAAGCCTCAGTAGCCAATTCAATCAACTGGAAGAAACGGTATCAGTG
ATGGAAGATCAAATGAATGAAATGAAGTGAGAAGAGAAGTTTAGAGAAAAAAGAATAAAA
AGAAATGAACAAAGCCTCCAAGAAATATGGGACTATGTGAAAAGACCAAATCTATGTCTG
ATTGGTGTACCTGAAAGTGACGGGGAGAATGGAACCAAGTTGGAAAACACTCTGCAGAAT
ATTATCCAGGAGAACTTCCCCAATCTAGCAAGGCAGGCCAACATTCAAATTCAGGAAATA
CAGAGAATGCCACAAAGATACTCCTCGAGAAGAGCAACTCCAAGACACATAACTGTCAGA
TTCACCAAAGTTGAAATGAAGGAAAAAATGTTAAGGGCAGCCAGAGAGAAAGGTCAGGTT
ACCCATAAAGGGAAGCCAATCAGACTAACAGCTGATCTCTCAGCAGAAACTCTACAAGCC
AGAAGAGAGTGGGGGCCAATATTCAACATTCTTAAAGAAAAGAATTTTCAACTCAGAATT
TCATATCCAGCCAAACTAAGCTTCATAAGTGAAGGAGAAATAAAATACTTTACAGACAAG
CAAATGCTGAGAGATTTTGTCACCACCAGGCCTGCCCTAAAAGAGCTCCTGAAGGAAGCG
CTAAACATGGAAAGGAACAACCAGTACCAGCCACTGCAAAAACATGCCAAATTG
>lcl|hg18_L1PA4_chr1_92867812_92873942
ATGGGGAAAAAACAGAGCAGAAAAACTGAAAATTCTAAAAAGCAGAGTGCCTCTTCTCCT
CTAAAGGAACGCAGCTCCTCACCAGCACCGGAAAAAAGCTGAATGGAGAATGACTTTGAC
GAGTTGAGAGAAGAAGGCTTCAGACGACCAAACTACTCCGAGCTAAAGGAGGAAGTTCGA
ACCCATGGCAAAGAAGTTAAAGACCTTGAAAAAAGATTGGACAAATGGTTAACTAGAATA
ACCAATGCAGAGAAGTCCTTAAAGGACCTGATGGAGCTGAAAACCACGGCACGAGAACTA
CGTGACGAATGCACAAGCCTCAGTAGCCGATTCGATCAAGTGGAAGAAAGGGTATCAGCG
ATGGAATATCAAATGAATGAAATGAAGCGAGAAGAGAAGTTTGGAGAAAAAAGAATAAAA
AGAAACGAAAAAAGTCTCCAAGAAATATGGGACTATGTGAAAAGACCAAATCTACGTCTG
ATTGGTGTACCTGAAAGTGACGGGGAGAATGGAACCAAGTTGGAAAAC--TCTGCAGGAT
ATTATCCAGGAGAACTTCCCCAATCTAGCAAGGCAGGCCAACATTCAAATTCAGGAATTA
CAGAGAATACCACAAAGATACTCCTCAAGAAGAGCAACTCCAAGACACATAATTGTCAGA
TTCACCAAAGTTGAAATGAAGTTAGAAATGTTAAGGGCAGCCAGAGAGAAAGGTCGGGTT
ACCCACAAAGGGAAGCCCATCAGACTAACAGCTGATCTCTCAGCAGAAA--CTACAAGCC
AGAAGAGAGTGGGGGCCAATATTCAACATTCTTAAAGAAAAGAATTTTCAACCCAGAATT
TCATATCCAGCCAAACTAAGCTTCATAAGTGAAGGAGAAATAAAATCCTCCTCAGTCAAG
CAAATGGTGAGAGATTTTGTCACCACCAGGCCTGCCCTAAAAGAGCTCCTGAAGGAAGCA
CTAAACATGGAAAGGAACAGCTGGTACCAGCCACTGCAAAAACATGCCAAATTG
>lcl|hg18_L1PA4_chr1_164546731_164552888
GTGGGGAAAAAAAAGAGCAGGAAAACTGAAAATTCTAAAAATCAGAGCACCTCTCCTCCT
CCAAAGGAATGCAGCTCCTCACCAGCAATGAAACAAAGCTAGATGGAGAATGATTTTGAC
GAGCTGAGAGAGGAAGGCTTCAGATGATCAAACTACTCCAAGCTAAAGGAGGAAGATTGA
AC-AATGGCAAAGAAGTTAAAAACCTTGAAAAAAGATTAGACAAATGGCTAACTAGAATA
ACCAATGCACAGAAGTCCTTAAAGGACCTGATGGAGCTGAAAACCATGGCACGAGAACTA
CATGATGAATGAACAAGCCTCAGTAGCTGATTCCATCAGCTGGAAGAAAGGGTATCAGTG
ACGGAAGATCAAATGAATGAAATGAAGCAAGAAGAGAAGTTTAGAGAAAAAAGAATAAAA
AGAAACGAACAAAGCCTCCAAGAAATATGGGACAAGGTAAAAACACCAAATCTATGTCTG
ACTGGTGTACCTGAAAGTGATGGGGAGAATGGAACCAAGTTGGAAAAAAATCTGCAGGAT
ATTATCCAGGAGAACTTCCCCAATCTAGCAAGGCAGGCCAACATTCAGATTCAGGAAATA
CAGAGAACACCACAAAGATACTCTTCGAGAAGAGCAACTCCAAGACACATAATTGTCAGA
TTCACCAAAGTTGAAATGAAGGAAAACATGTTAAGGGCAGCCAGAGAGAAAGGTCAGGTT
ACACACAGAGGGAAGCCCATTAGACCAACAGCTGATCTCTTGGCAGAAACTCTATAAGCC
AGAAGAGAGTGGGGGCCAATATTCAACATTCTTAAAGAAAATAATTTTCAACCCACAATT
TCATATCCAGCCAAACTAAGCTTCATAAGTGAAGGAGAAATAAAATACTTTACAGATAAG
CAAATGC-GAGAGATTTTGTCACCACCAGGCCTGCCCTACAGGAGCTCCTGAAGGAAGCA
CTAAACATGGGAAGGAACAACTGGTACCAGCCACTGCAAAAACATGCCAAATTG
>lcl|hg18_L1PA4_chr1_198116702_198122835
ATGGGGAAAAAACAGAGCAGAAAAACTGAAAATTCTAAAAATCCGAGCGCCTCTCCTCCT
CCAAAGGAACGCAGCTCCTCACCAGCAATGGAACAAAGCTGGACAAAGAATGACTTTGAT
GAGTGGATAGAAGAAGGCTACAGACGATCAAACTTCTCCGAGCTAAAGGAGGAAGTTTGA
ACCCATGGCAAAGAAGTTAAAAACCTTGAAAAAAGATTAGACGAATGGCTAACTAGAATA
AACAAT--AGAGAAGTCCTTAAATGACCTGATGGAGTTGAAAACCATGGAACGAGAACTA
CGTGATGAATGCACAAGCATCAGTAGCCGATTCGATCAACTAGAAGAAAGGGTATCAGTG
ATGGAAGATCAAATTAATGAAATGAAGTGAGAAGAGAAGTTTAGAGAAAAAAGAATAAAA
AGAAATGAAAAAAGCCTCCAAGAAATATGGGACTATGTGAAAAGACCAAATCTATGTCTG
ATTGGTGTACCTGAAAGTGACGGGGAGAATGGAACCAAGTTGGAAGACACTCTGCAGGAT
AGTATCCAGGAGAACTTCCCCAACCTAGCAAGGCAGGCCAACATTCAAATTCAGGAAATA
CCGAGAACGCCACAAAGATACTCCTGGTGAAGAGCAACTCCAAGACACATAAATGTCAGA
TTCACCAAAGTTGAAATGAAGGAAAAAATGTTAAGGGCAGCCAGAGAGAAAGGTCGGGTT
ACCCACAAAGGGAAGCCCATCAGACTAACAGCTGATCTCTCGGCAGAAACTCTACAAGCC
AGAAGAGAGTGGGGGCCAATATTCAACATTCTTAAAGAAAAGAATTTTCAACCCAGAATT
TCATATCCAGCCAA-CTAAGCTTCATAAGTGAAGGAGAAATAAAATACTTTACAGACAAG
CAAATGCTGAGAGATTTTGTCACCACCAGGCCTGCCCTAAAAGAGCTCCTGAAGGAAGCA
CTAAACATGGAAAGAAACAACCAGTACCAGCCACTGCAAAAACATGCCAAAGTG
>lcl|hg18_L1PA4_chr1_145340739_145346883
ATGGGAGAAAAACAGAGCAGAAAAACTGGAAACTCTAAAAATCAGAGCACCTCTCCTCCT
CCAAAGGAACACAGCTCCTCACCAGCAATGGAACAAAGCTGGATGGAGAATGACTTTGAC
GAGTTGAGAGAAGAAGGCTTCAGACGATCAAACTACTCCGAGCTACAGGAGGAAATTCAA
ACCAATGGCAAAGAAGTTAAAAGCTTT-AAAAAAAATTAGATGAATGGATAACTAGAATA
ACCAGTGCAGAGAAGTCCTTAAAGGACCTCATGGAGCTGAAAACCAAGGCACGAGAGCTA
AGTGACGAATGCAGAAGCCTCAGTAGCCGA-GCGATCAACTGGAAGAAAGGGTAT-AGTG
ATGGAAGACGAAAGGAATGAAATGAAGGGAGAAGAGAAGTTTAGAGAAAAAAGAATGACA
AGA----AACAAAGCCTCCAAGAAATATGGGACTATGTGAAAAGACCAAATCTACATCTG
ATTGGTGTACCTGAAAGTGATGGGGAGAATGGAATCAAGTTGGAAAACACTCTGCAGGAT
ATTATCCAGGAGAACTTCCCCAATCTAGCAAGGCAGGCCAACACTCAAATTCAGGAAATA
CAGAGAACGCCACAAAGATACTCCTCGAGAAGAGCAACTCCAAGACACATAACTATCAGA
TTCACCAAAGTGGAAATGAAGGAAAAAATGTTAAGGGTAGCCAGAGAGAAAGGCTGGGTT
ACCCACGAAGGGAAGCCCATCAGACTAACAGCTGATCTCTCGGCAGAAACTCTACAAGCC
AGAAGAGAGTGGGGAGCAATATTCAACATTCCTAAAGAAAAGAATTTTCAACCCAGAATT
TCATATCCAGCCAAACTAAGCTTCATCAGTGAAGGAGAAATAAAATATGTTACAGACAAG
CAAATGCTGAGAGATTTTGTCACCACCAGGCCTGCCCTAGAAGAGCTCCTGAAGGAAGCA
CTAAACATGGAAAGGAACCACTGGTACCAGCCACTG-AAAAACATGCCAAATTG
>lcl|hg18_L1PA4_chr1_246184890_246191012
ATGGGGAAAAAACAGAGCAGAAAAACTGGAAACTCTAAAAATCAGAGCGCCTCTCCTCCT
CCAAAGGAACGCAGTTCCTCACCAGCAATGGAACAAAGCTGGACGGAGAATGAC--TGAC
GAGTTGAGAGAAGAAGGCTTCAGATGATCAAACTACTCTGAGCTAAAGGAGGAAGTTCGA
ACCCATTGCAAAGAAGTTAAAAACCTTGAAAAAA-ATTAGATGAATGGCTGACTAGAATA
ACCAATGCAGAGAAGTCCTTAAAAGACCTGATGGAGCTGAAAACCAAGGCACAAGAACTA
CGTGACGAATGCACAAGCCTCAGTTGCCACTTCAATCAACTGGAAGAAAGGGTATCAGTG
ATGGAATATCAAATGAATGAAATGAAGTGAGAAGAGAAGTTTAGAGAAAAAAGAATAAAA
AGAAATGAACAAAGCCTCCAAGAAATATGGGACTATGTGAAAAGACCAAATCTACATCTG
ATTGGTGTACCTGAAAGTGACGAGGAGAATGGAACCAAGTTGCAAAACACTCTGCAGGAT
ATTATCCAAGAGAACTTTCCCAATCTAGCAAGGCAGGCCAACATTCAAATTCAGGAAATA
CACAGAACGCCACAAAGATACTTCTTGAGAAGAGCAACTCCAAGAAAAGCAAATGTCAGA
TTCACCAAAGTATAAATGAAGGAAAAAATGTTAAGGGCAGCCAGAAAGAAAAGTCTAGTT
ACCCATAAAGGGAAGCCCATCGGACTAACAGCAGATCTCTCAGCAGAAACTCTACAAGCC
AGAAGAGAGTGGGGGCCAATATTCAACATTCTTAAAGAAAAGAATTTTCAACCCAGAATT
TCATATCCAGCCAAACTAAGCTTCATAAGTGAAGGAGAAATAAAATACTTTACAGACAAG
CAAATGCTGAGAGATTTTGTCACCACCAGGCCTGACCTAAAAGAGCTCCTGAAGGAAGCA
CTAAAGATGGAAAGGAACAACCGGTACCAGCCACTGCAAAATCATGCCAAATTG
>lcl|hg18_L1PA4_chr1_103283765_103289894
ATGGGGAAAAAACAGAGCAGAAAAACTGGAAACTCTAAAAATCAGAGGACCTCTCCTCCT
CCAAAGGAACACAGCTCCTCACCAGCAATGGAAAAAAGCTGGATGGAGAATGACTTTGAC
GAGTTGAGAGAAGAAGGCTTCAGACGATCAAACTACTCCGAGCCACAGGAGGAAGTTCGA
ACCAATGGCAAAGAAGTTAAAAACTTTGAAAAAAAATTAGACGAATGGATAACTAGAATA
ACCAATGCAGAGAAGTCCTTAAAGGACCTGATGGAACTGAAAACCAAGGCACGAGAACTA
CGTGATGAATGCAGAATCCTCAGTAGCCGATGCGATCAACTGGAAGAAAGGGTATCAGTG
ATGGAAGATGAAATGAATGAAATGAAGTGAGAAGAGAAGTTTAGAGAAAAAAGAATAAAA
AGAAATGAACAAAGCCTCCAAGAAATATGGGACTATGTGAAAAGACCAAATCTACCTCTG
ACTGGTGTACCTGAAAGTGACGGGGAGAATGGAACCAAGTTGGAAAACACTCTGCAGGAT
ATTATCCAGGAGAACTTCCCCAATCTAGCAAGGCAGGCCAACATTCAAATTTAGGAAATA
CAGAGAACCTCACAAAGATAGTCCTTGAGAAGAGCAACTCCAAGAAACATAATTGTCAGA
TTCACCAAAGTTGAAATGAAGGAAAAAATGTTAAGGGCAGCCAGAGAGAAAGGTCGGGTT
ACCCACAAAGGGAAGCCCATCAGATTAACAGCTGATCTCTCGGCAGAAACTCTACAAGCC
AGAAGAGAGTGGGGGCCAATATTCAACATTCTTAAAGAAAAGAATTTTCAGCCCAGGATT
TCATTTCCAGCGAATCAAAGCTTCATAAGTGAAGGAGAAATAAAATACTTTACAGACAAG
CAAATGCTGAGAGATTTTGTCACCACCAGGCCTACCCTACAAGAGCTCCTGAAGGAAGCA
CTAAACATGTAAAGGAAAAATCGGTATCAGCCACTGCAAAAACATGCCAAATTG
>lcl|hg18_L1PA4_chr10_20854655_20860781
ATGGGAAAAAAACAGAGCAGAAAAACTGGAAACTCTAAAAAGCAGAGCGCCTCTCCTCCT
CCAAAGGAATGCAGTTCCTCACCAGCAATGGAACAAAGCTGGATGGAGAATGACTATGAC
GAGTTGAGAGAAGAAGGCTTCAGATGATCAAACTACTCCAAGCTACTGGAGGAAATTCAA
ACCAAAGGCAAAGAAGTTAAAAACTTTGAAAAAAATGTAGACGAATGTATAACTAGAATA
ACCAATACAGAGAAGTGCTTAAAGGAGCTGATGGAGCTGAAAGCCAGGGCTGGAGAACTG
CATGAAGAATGCAGAAGCCTTAGGAGCTGATGCGATCAACTGGAAGAAAGGGAATCAGTG
ATGGAAGAGGAAATGAATGAAATGAAGTGAGAAGGGAAGTTTAGAGAAAAAAGAATAAAA
AGAAATGAACAAAGCCTCCAAGAAATATGAGACTATGTAAAAAGACCAAATCTACGTCTG
ATTGGTGTACCTGAAAGTGACGGGGAGAATGGAACCAAGTTGGAAAACACTCTGCAGGAT
ATTATCCAGGAGAACTTCCCCAATCTAGCAAGGAAGGCCAACATTCAGATTCAGGAAATA
CAGAGAAGGCCACAAAGATACTCCTCGAGAAGAGCAACTCCAAGACACATAATTGTCAGA
TTCACCAAAGTTGAAATGAAGGAAAAAATGTTAAGGGCAGCAAGAGAGAAAGGTCAGGTT
ACCCACAAAGGGAAGCTCATCAGACTAACAGCTGATCTCTCGGCAGAAACTCTACAAGCC
AGAAGAGAGTGGGGGCCAATATTCAACATTCTTAAAGAAAAGAATTTTCAACCCAGAATT
TCATATCCAGCCAAACTAAGCTTCATAAGTGAAGGAGAAATAAAATACTTTACATACAAG
CAAATGCTGAGACATTTTGTCACCACCAGGCCTGCCCTAAAAGAGCTCCTGAAGGAAGCA
CTAAACATGGAAAGCAACAACTGGTACCAGCCACTGCAAAATCATGCCAAATTG
>lcl|hg18_L1PA4_chr1_208213181_208219318
ATGGTGAAAAAACAGAGCAGAAAAACTGGAAACTCTAAAAATCAGAGCGCCTCTCCTCCT
CCAAAGGAACGCAGCTCCTCACCAGCAACGGAACAAAGCTGGACGGAGAATGACTTCGAT
GAGTTGAGAGAAGAAGGCTTCAGACGATCAAACTACTCCGAGCTAAAGGAGAAAGTTTGA
ACCCATGGCAAAGAAGTTAAAAACCTTGAAAAAAAATTATACGAATGGTGAACTAGAATA
ACCCATGCAAAGA-GTCCTTAAAGGACCTGATGGAGCTGAAAACCAAGGCACGAGAACTA
CGTGACGAATGCACAAGACTCAAGAGCTGATTCTATTAACTGGAAGAAAGGGTATCAGTG
ATGGAAGATCAAGTGAATGAAATGAAGCAAGAAGAGAAGTTTAGAGAAAAAAGAATAAAA
AGAAATGAGCAAAGCCTCCAAGAAATATGGGACTATGTGAAAAGACCAAATCTATGTCTG
ATTGGTGTACCTGAAAGTGATGGGGAGAATGGAACCAAGTTGGAAAACACTCTGCAGGAT
ATTATCCAAGAGAACTTTCCCAAACTAGCAAGGCAGGCCAACATTCAAATTCGGGAAATA
CAGAGAATGCCACAAAGATACTCCTCCAGAAGAGCAACTCCAAGACTCATAATTGTCAGA
TTCATCAAAGTTGCAATTAAGGAAAAAATGTTAAGGGCAGCCAGAGAGAAAGGTCGGGTT
ACCCACAAAGGGAAGCCCATCAGACTAACAGCTGATCTCTCGGCAGAAACTCTACAAGCC
AGAAGACAGTGGGGACCAATATTCAACATTCTTAAAGAAAAGAATTTTCAACCCAGAATT
TCATATCCAGCCAAATTAAGCTTCATAAGTGAAGGAGAAATAAAATCCTTTACAGACAAG
CAAACGGTGAGAGATTTTGTCACTACCAGGCCTGCCCTAAAAGAGCTCCTGAAGGAAGCA
CTAAACATGGAAAGGAACAACCAGTACCAGCCACTGCAAAAACATGCCAAATTG
>lcl|hg18_L1PA4_chr1_164336066_164342225
ATGGGGAAAAAACAGAGCAGAAAAACTGAAAATTCTAAAAATCAGAGCGCCT---CTTCT
CGAAAGGAATGCAGCTCCTCACCAGCAATGGAACAAAGCTAGACAGAGAATAACTTTGAG
GAGTTGAGAGAAGAAGGCTTCAGACAATCAAACTTCTCCGAGCTAAAGGAGGAAGTTCAA
ACCCATGGCAAAGAAGTTAAAAACCTTGAAAAAAAATTAGATGAATGGCTAACTAGAATA
ACCAATGCAGAGAAGTCCTTAAAGGACCTGATGGAGCTGAAAACCATACCACAAGAACTA
TGTGACGAATGCGCAAGCTTCAGTAGCCGATTCGATCAACTGGAAGAAAGGGTATCAGTG
ATTGAAGATCAAACGAATGAAATGAAGTGAGAAG-GAAGTTTAGAGAAAAAAGAATAAAA
AGAAACGAACAAAGCCTCCAAGAAATATGGGACTATGTGAAAAGACCAAATCTACGTCTG
ATTGGTGTACCTGAAAGTGACGGGGAGAATGGAACCAAGTTGGAAAACACTCTGCAGGAT
ATTATCCAGGAGAACTTCCCCAATCTAGTAAGGCAGGCCAACATTCAAATTCAGGAAATA
CAGAGAACACCACAAAGATACTCCTCGAGAAGAGCAACTCCAAGACACATAATTGTCAGA
TTCACCAAAGTTGAAATGAAGGAAAAAATGTTAAGGGCAGCCAGAGAGAAAGGTCAGGTT
ACCCACAGAGGGAAGCCCATCAGACTAACAGCTGAACTCTCGGCAGAAACTCTACAAGCC
AGAAGAGAGTGGGGGCCAATATTCAACATTCTTAAGGAAAATAATTTTCAACCCAGAATT
TCATATCCAGCCAAACTAAGCTTCATAACCAAAGGAGAAATAAAATACTTTACAGACAAG
CAAATGCTGAGAGATTTTGTCACCACCAGGCCTGCCCTAAAAGAGCTCCTGAAGGAAGCA
CTAAACAT-GAAAGGAACAACCGGTAACAGCCACTGCAAAAACATGCCAAATTG
>lcl|hg18_L1PA4_chr1_223194849_223200943
ATGGGGAAAAAACAGAGCAGAAAAACTGGAAACTCTAGAAATCAGAGTGCCTTGCCTCCT
CCAGAGGAACACAGCTCCTCACCAACAACGGAACAAAGCTGGACGGAGAATGACTTTGAC
AAGTTGAGA---GAAGGCTTCAGATGATCAAACTACTCTGAGCTAAAAGAGCAAGTTCAA
ACCCATGGCAAAGAAGTTAAAAACCTTGAAAAAAAATAAGATGAATGGCTAACTAGAATA
ACCAATGCAGAGAAGTCCTTAAAGGAGCTGATGGAGCTGACAACCAAGGCACGATAACTA
CGTGACGAATGCACAAGCCTCAGTAGCCGATTCGATCAACTGGAAGGAAGAGTATCCGTG
ATGGAAGATCAAATGAATGAAATGAAGCGAGAAGAGAAGTTCAGAGAAAAAAAAATAAAA
AGAAATGAACAAAGATTCCAAGAAATATGGGACTCTGTGAAAAGACCAAATCTACATCTG
ATTGGTGTACCTGAAAATGACGGGGAGAATGGAACCAAGTTGGAAAACACTCTGCAGGAT
ATTATACAGGAGAACTTCCCCAGTCTAGCAAGGCAGGCCAACATTCAAATTCAGGAAATA
CAGAGAATGCCACAAAGATATTCCTCGAGAAGAGCAACTCCAAGACACATAACTGTCAGA
TTCACCAAAGTTGAAATGAAGGAAAAAATGTTAAGGGCAGCCAGAGAGAAAGGTAGGGTT
ACCCACAAAGGGAAGCCCATCACACTAACAGCTGATCTCTCAGCAGAAACTCTACAAGCC
AAAAGAGAGTGGGGGTCAATATTTAACATTCTTAAAGAAAAGAATTTTCAACCCAGAATT
TCATATCCAGCCAAACTAAGCCTCAGAAGTGAAGGAGAAATAAAATCCTTTACAGACAAG
CAACTGCTGAGAGATTTTGTCACCACCGGGCCTGCCCTAAAAGAGCTCCTGAAGGTAGCA
CTAAACATGGAAAGGAACAACTGGTACCAGCCACTGCAAAAACATGCCAAATTG
>lcl|hg18_L1PA4_chr1_171961527_171967634
ATGGGGAAAAAACAGAGCAGAAAA-CTGAAAATTCTAAAAATCAGAGCACCTCTCCTCCT
CCAAAGGAACACAGCTCCTCACCAGCAACGGAACAAAGCTGGACGGAGAATGACTTTGAC
GAGTTGAGAGAAGAAGGCTTCAGACTATCAAACTTCTCTGAGCTAAAGGAGGAAGTTCGA
ACCCATGGCAAAGAAGTTAAAAACCTTGAAAAAAGATTAGACGGATGGCTAACTACAATA
ACC-ACGCAGAGAAGTCCTTAAAGGACCTGATGGAGCTGAAAACCACCGCACGAGAACTA
CGTGACAAATGCAGAAGCCTCAGTAGCTGATTCAATCAACTAGAAGAAAGGGTATCAGTG
ATGGAAGATCAAATGAATGAAATGAAGCAAGAAGAGAAGTTTAGAGAAAAAAGAATAAAA
AAAAACGAGCAAAGCCTCCAAGAAATATCGGAGTATGTGAAAAGACCAAATCTACGTCTG
ATTGGTGTACCTGAAAGTGACGGGGAGAATGGAACCAAGTTGGAAAACACTCTGCAGGAT
ATTATCCACGAGAACTTCCCCAATCGAGCAAGGCAGACCAACATTCAAATTCAGGAAATA
CAGAGAACGCCACAAAGATACTCCTTGAGAAGAGCAACTCCAAGACACATAATTGTCAGA
TTCACCAAGGTTGAAATGAAGGAAAAAATGTTAAGGGCAGCCAGAGAGAAAGGTCAGGTA
ACCCACAAAGGGAAGCCCATCAGACTAACAGCTGATCTCTCGGCAGAAACTCTACAAGCC
AGAAGACAGTGGGGGCCAATATTCAACATTCTTAAAGAAAAGAATTTTCAACCCAGAATT
TCATATCCAGCCAAACTAAGCTTCATAAGTGAAGGAGAAATAAGATCCTTTACAGACAAG
CAAATGCTGAGAGATTTTGTCACCACCAGACCTGCCCGAAAAGAGCTCCTGAAGGAGGCA
CTAAACAGGGAAAGGAACAACCGGTACCAGCCACTGCAAAAACATGCCAAATTG
>lcl|hg18_L1PA4_chr1_66423115_66429257
ATGGGGAAAAAACAGAGCAGAAAAACTGGAAACTCTAAAAAGCAGAGCACCTCTCCTCCT
CCAAAGGAATGCAGCTCCTCACCAGCAATGGAACAAAGCTGGATGGAGAATGACTTTGAT
GAGTTGAGAGAAGAAGGCGTCAGACAATCAAACTACTCCAAGCTAAAGGAGGAAGTTCGA
ACTCATGGCAATGAAGTTAAAAACCTTGAAAAAAAATTAGATGAATGGCCAACTAGAATA
ACCAATGCAGAGAAGTCCTTAAAGGACCTGAGGGAGCTGAAAACCATGGCATGAGAACTA
CGTGACGAATGCACAAGCCTCAATAGCCTATTCGATCAACTGGAAGAGAGGGTATCAATG
ACGGAAGATCAAATGAATGAAATGAAGCGAGAAGAGAAGTATAGAGAAAAAAGAATAAAA
AGAAACAAACAAAGCCTCCAAGAAATATGGGACTATGTGAAAAGGCCAAATCTACGTCTG
ATTGGTGTACCTGAAAGTGACAGGGAGAATGGAACCAAGTTGGAAAACACTCTGCAGGAT
ATTATCCAGGAGAACTTCCCCAATCTAGCAAGGTAGGCCAACATTCAACTTCAGGAAATA
CAGAGAATGCCACAAAGATACTCCTCGAGAAGAGCAACTCCAAGACATATAATTGTCAGA
TTCACCAAAGTTGAAATGAAGGAAAAAATGTTAAGGGCAGCCAGAGAGAAAGGTCAGGTT
ACCCACAAAGGGAAA-CCATCAGACTAACAGCTGATCTCTTGGCAGAAACTCTACAAGCC
AGCAGAGAGTGGGGGCCAATATTCAACATTCTTAAAGAAAAGAATTTTCAACCCAGAATT
TCATATCCAGCCAAACTAAGCTTCATAAGTGAAGGAGAAATGAAATAC-TTATAGACAAG
CAAATGCTGAGAGATTTTGTCACCACCAGGCTTGCCCTAAAAGAGCTCCTGAAGGAAGCA
CTAAACATAGAAAGGAAAAACTGGTACCAGCCACTGCAAAGACATGCCAAATTG
>lcl|hg18_L1PA4_chr1_68919781_68925907
ATGGGGAAAAAACAGAACAGAAAAACTGGAAACTCTAAAAATCAGAGCACCTCTCCTCCT
CCACAGGAACACAGCTCCTCACCAGCAATGGAACAAAGGTGGACGGAGAATGACTTTGAT
GAGCTGAGAGAAGAAGGCTTCAGACAATCAAACTACACCAAGCTAAAGGAGGAAGTTTGA
ACCCATGGCAAAGAAGTTAAAAACCTTGAAAAAAAATTAGACGAATGGCTAACTAGAATA
ACCAATGCAGAGAAGTACTTAAAGGACCTGATGGAGCTGAAAACCACGGCACAAGAACTA
CATGACGAATGCACAAGCCTCAGTAGCCCATTCGATCAACTGGAAGAAAGGGTATCAGTG
ATGGAAGATCAAATGAATGAAATGAAGCGAGAAGAGAAGTTTAGAGAAAAAAGAATAAAA
AGAAACGAACAAAGCCTCAAAGAAATATGGGACTATGTGAAAAGACCAAATCTACCTTTG
ATTGGTGTACCTGAAAGTGACAGAGAGAATGGAAACAAGTTGGAAAACACTCTACAGGAT
ATTATCCAGGAGAACTTCCCCAATCTAGCAAGGCATGCCAACATTCAAATTCAGGAAATA
CAGAGAATGCCACAAAGATACTCCTCGAAAAGGGCAACCCCAAGATATATAATTGTCAGA
TTCACCAAAGTTGAAATGAAGGAAAAAATGTTAAGGGCAGCCAGAGATAAAAGTCTGGTT
ACCCACAAAGGGAAGCTCATCAGACTAACAGCTGGTCTCTCACCAGAAACTCTACAAGCC
AGAAGAGAATGGGGGCCAATATTCAACATTCTTACAGAAAAGAATTTTCAACCCAGAATT
TCATATCCAGCCAAACTAAGCTTCATAAGTGAAGGAGAAATAAAATACTTTACAGATAAG
TAAATGCTGAGAGATTTTGTCACCACCAGGCCTGCCCTAAAAGAGCTCCTGAAGGAAGCA
CTAAACATGGAAAGGAACAACCGGTACCAGCAACTGCAAAAACATACCAAATTG
>lcl|hg18_L1PA4_chr10_27747207_27753325
ATGGGGAAAAAACAGAGCAGAAAAACTGAAAATTCTAAAAATCAGAGCACCTCTCCTCCT
CCAAAGGAACGCAGCTCCTCACCAGCAACAGAACAAAGCTGGACAGAGAATGACTTTGAC
GAGTTGAGAGAAGAAGGCTTCAGACGATGAAACTTCTCTGAGCTAAAGGAGGAAGTTCGA
ACC-ATCGCAAAGAAGTTAAAAACCTTGAAAAAAGATTAGACGAATGGCTAACTAGAATA
ACCAATGCAGAGAAGTCCTTAAAGGACGTGATGGAGCTGAAAACCATGGCACAAGAACTA
CGTGATGAATGCACAAGCTTCAGTAGCCAATTCGATCAACTGGAAGAAAGGTTATCAGTG
ATGGAAGATCAAATGAATGAAATGAAGT-----GAGAAGTTTAGAGAAAAAAGAATAAAA
ATAAATGAACAAAGCCTCCAAGAAACATGGGACTATGTGAAAAGACCAAATCTACGTCCG
ACTGGTGTACCTGAAAGTGACGGGGAGAATGGAACCAAGTTGGAAAACACTCTTGAGGAT
ATTATCCAGAAAAACTTCCCCAAACTAGCAAGGCAGGCCAACATTCGAATTCAGGAAATA
CAGAGAATGCCACAAAGATACTCCTTGAGAACAGCAACTCCAAGACACATAATTGTCAGA
TTCACTAAAGTTGAAATGAAGGAAGAAATGTTAAGGGCAGCCAGAGAGAAAGGTCGGGTT
ACCCACAAAGGGAAGCCCATCAGACTAACAGCTGATCTCTCGGCAGAAACTCTACAAGCC
AGAAGAGAGTGGGGGCCAATATTCAACATTCTTAAAGAAAAGAATTCTCAACCCAGAATT
TCATATCCAGCCAAATTAAGCTTCATAAGTGAAGGAGAAATAAAATCCTTTACAGACAAG
CAAATGCTGAGAGATTTTGTCACCACCAGGCCTGCCCTAAAAGAGCTCCTGAAGGAAGCG
CTAAACATGGAAAGGAACAACTGGTACCAGCCACTGCAAAAACATGCCAAATTG
>lcl|hg18_L1PA4_chr1_118981900_118988061
ATGGGGATAAAACAGAGCAGAAAAGCTGGAAACTCTAAAAATCAGAGTGCCTCTCCTCCT
CCAAAGGAACGCAGCTCCTCACCAGCAACAGAACAAAGCTGGATGGACAATGACTTTGAC
GAGTTGAGAGAAGAAGGCTTCAG---ATCAAACTACACTGAGCTAAAGGAGGAAGTTTGA
ACCAATGGCAAAAAAGTTAAAAACCTTGAAAAAAAATTAGATGAATGGCTAACTAGAATA
ACCAATGCAGAGAAGTCCTTAAAGGACCTGATGGAGCTGAAAACCACAGCACGAGAACTA
CGTGATGAATGCACAAGCTTCAGTAGCTGATGCGATCAACTGGAAGAAAGGGTATCAGCG
AAGGAAGATGAAATGAATGAAATGAAGCAAGAAGAGAAGTTTAGAGAAAAAAGAATAAAA
AGAAACAAACAAAACCTCCAAGAAATATGGGACTATGTGAAAAGACCAAATCTATGTCTG
ATTGGTGTACCTGAAAGTGACGGGGAGAATGGAACCAAGTTGAAAAACACTCTGCAGGAT
GTTATCCAGGAGAACTTCCCCAGCCTAGCAAGGCAGGCCAACATTCAGATTCAGGAAATA
CAGAGAATGCCACAAAGATTCTCCTCGAGAAGAGCAACTCCAAGACACATAATTGTCAGA
TTTACCAAAGTTGAAATGAAAGGAAAAATGTTAAGGGCAGCCAGAGAGAAAGGTCGGGTT
ACCCACAAAGGGAAGCCCATCAGACTAACAGCATATCTCTCAGCAGAAATTCTACAAGCC
AGAAGAGAGTGGGGGCCAATATTCAACATTCTTAAAGAAAAGAATTTTCAACCCAGAATT
TCATATCCAGCCAAACTAAGCTTCATAAGTGAAGGAGCAATAAAATATTTTACTGACAAG
CAAATGCTGAGAGATTTTGTCACCACCAGACCTGCCCTAAAAGAGCTCCTGAAGGAAGCG
CTAAACATGGAAAGGAACAACCAGTACCAGCCACTGCAAAATCATGCCAAATTG
>lcl|hg18_L1PA4_chr1_103692427_103698550
ATGGGGAAAAAACAGAGCAGAAAAACTGGAAACTCTAAAAATCAGAGCGCCTCTCCTCCA
CCAAAGGAATGCAGCTCCTCACCAGCAAAGGAACAAAGCTGGACAGAGAATGACTTTGAT
GAGTTGAGAGAAGAAGACTTCAGACAATCAAACTACTCCAAGCTAAAGGAGGAAGTTCGA
ACCAATGGCAAAGAAGTTAAAAACCTTGAAAAAA-ATTAGACAAATGGATAACTAGAATA
ACCAATGCAGAGAAGTCCTTAAAGTACCTGATGGAGCTGAAAACCACGGCACAAGAACTA
CATGATGAATGCACAAGCCTCAGTAGCTGATACAATCAACTGGAAGAAAGGGTATCAGTG
ATGGAAGATTAAATGAATGAAATGAAGTGAGAAGAGAAGTTTAGAGAAAAAAGAATAAAA
AGAAATGAACAAAGCCTCCAAGAAATATGGGACTATGTGAAAAGACCAAATCTACGTCTG
ATTAGTGTACCTGAAAGTGACGGGAAGAATGGAACCAAGTTGGAAAACGCTCTGCAGGAT
ACTATCCAGGAGAACTTCCCCAATCTAGCAAGGCAGGCCAACATTCAAATTCAGGAAATA
CAGAGAACCCCACAAAGATACTCCTCGAGAAGAGCAACTCCAAGACACATAATTGTCAGA
TTTACCAAAGTTGAAATGAAGGAAAAAATGTTAAGGGCAGCCAGAGAGAAAGGTCGGGTT
ACCCACAAAGGGAAGCCCATCAGACTAACAGCTGATCTCTTGGCAGAAACTCTACAAGCC
AGAAGAGACTGGGGGCCAATATTCAACATTCTTAAAGAAAAGAATTTTCAACCCAGAATT
TCATATCCAGCCAAACTAAGCTTCATTAGTGAAGGAGAAATAAAATACTTTACAGACAAG
CAAATGCTGAGAGATTTTGTCACCACCAGGCCTGCCCTAAAAGAGCTCTTGAAGGAAGCA
CTAAACATGGAAAGGAACAACCAGTACCAGCCACTGCAAAAACATGCCAAATTG
>lcl|hg18_L1PA4_chr1_41414524_41420621
ATGGGGAAAAAACAGAGCAGAAAAACTGGAAACTCTAAAAATCAGAGCGCCTCTCCTCCT
CCAAAGGAACACAGCTCCCCACCAGCAATGGAACAAAGCTGGACAGAGAATGACTTTGAT
GAGTTGAGAGAAGAAGGCTTCAGACGATCAAACGACTCCGAGCTAAAGGAGGAAGTTCGA
ACCCATGGCAAAGAAGCTAAAAACCTTGAAAAAA-ATTAGATGAATGGCTAACTAGAATT
ACCAATGCAGAGAAGTCCTTAAAGGACCTGATGGAGCTGAAAACCATGGCATGAGAACTA
CGTGACGAATGCACAAGCCTCAGTAGCCGATTTGATCAACTGGAAGAAAGGGTACCAGTG
ATGGAAGATCAAATGAATGAAATGAAGTGAGAAGAGAAGTTTAGAGAAAAAAGAATAAAA
AGAAACGAACACAGCCTCCAAGAAATATGGGACTATGTGAAAAGACCAAATCTACGTCTG
ATTGGTGTACCTAAAAGTGATGGGGAGAATGGAACCAAGTTGGAAAACACTCTTCAGGAT
ATTATCCAGGAGAACTTCCCCAAT-TAGCAAGGCAGGCCAACATTCAAATTCAGGAAATA
CAGAGAATGCCACAAACATACTCCTCGAGAAGAGCAACTCCAAGACACATAATTGTCAGA
TTCACCAAAGTTGAAATGAAGGAAAAATTGTTAATGGCAGCCAGAGAGAAAGGTTGGGTT
ACCCACAAAGGGAAGCCCATCAGACTAACAGCTGTTCTCTCGGCAGAAACTCCACAAGCC
AGAAGAGAGCAGGGACCAATATTCAACATTCTTAAAGAAAAGAATTTTCAACGCAGAATT
TCATATCCAGCCAAACTAAGCTTCATAAGTGAAGGAGAAATAAAATCCTTTACAGACAAG
CAAATGCTGAGAGATTTTGTCACCACCAGGACTGCCCTAAAAGAGCTCCTGAAGGAAGCA
CTAAACACGGAAAGGAACAACTGGTACCAGCCACTGCAAAAACATGCCAAACTG
>lcl|hg18_L1PA4_chr1_171558164_171564276
-------AAAAACAGAGCAGAAAAACTGGAAACTCTAAAAAGCAGAGTGCCTCTCCTCCT
CCAAAGGAACGCAGCTCCTCACCAGCAGTGGAATAAAACTGGACAGAGAATGACTTTGAC
GAGTTGAGAGGGGAAGGCTTCAGAAGATCAAACTACTCTGAGCTAAAGGAGGAAGTTCGA
ACCAATGGCAAAGAAGTTAAAAACTTTGAAAAAA-ATTAGATGAATGGATAACTAGAATA
ACCAATGAGGAGAAGTCCTTAAAGGACCTGATGGAGCTGAAAACCATGGCACGAGAACTA
CATGATGAATGCACAAGCCATAGTAACTGATGTGATCAACTGGAAGAAAGGGTACCAGCG
ATGGGAGACAAAATGAATGAAATAAAGCATGAAGAGAAGTTTAGAGAAAAAAGAATTAAA
AAAAATGAACAAAGCCTGCAAGAAATATGGGACTATGTGAAAAGACCAAATCTACGTCTA
ATTGGTGTACCTGAAAGTGACAGGGAGAATGCAACCAAGTTGTAAAACACTCTGCAGGAT
ATTGTCCACAAGAACTTCCCCAATCGAGCAAGGCAGGCCAACATTCACATTCAGGAAATA
CATAGAACGCCACAAAGATACTCCTCGAGAAGAGCAACTCCAAGACACATAATTGTCGGA
TTCACCAAAGTTGAAATGAAGGAAAACATATTAAGAGCAGCCAGACAGAAAGGTCGGGTT
ACTCACAAAGGGGAGCCCATCAGACTAACAGCGGATCTCTCGGCAGAAACCCTACAAGCC
AGAAGGGGCGGGGGGCCAATATTCAACATTCTTAAAGAAAAGAATTTTCAACCCAGAATT
TCATATCCAGCCGAACCAAACTTCATAAGTGAAGGAGAAATAAAATACTTTACAGACAAG
CAAATGCTGAGAGATTTTGTCACCACCAGGCCTGCCCTAAGAGAGCTCCTGAAGGAAGCA
CTAAACATGGAAAGGAACAACCAGTACCAGCCACTGCAAAAACATGCCAAATTG
>lcl|hg18_L1PA4_chr1_210897991_210904148
ATGGGGAAAAAACAGAGCAGAAAAACTGGAAACTCTAAAAATCAGAGTGCCTTTCCTCCT
CCAAAGGAATGCAGCTCCTCACCAGCAACGGAACAAAGCTGGACAGAGAATGACTTTGAT
GAGTTGAGA---GAAGGCTTCAGACGATCAAACTACTCTGAGCTAAAGGAATAAGTTCGA
ACCCAACGCAAAGAAGTTAAAAACCTTGAAAAAAAATTAGACGAATGGCTAACTAGAATA
ACCAATGCAGAGAAGTCCTTAAAGGACCTGATGGAGCTGAAAACCATGGCACGAGAACTA
CATGATGAATGCACAAGCCTCAGTAGCCGATTCGATCAACTGGAAGAAAGGGTATCAGTG
ATGGAAGATCAAATGAATGAAATGAAGTGAGAAGAGAAGTTTAGAGAAAAAAGAATAAAA
AGAAATAAACAAAGCGTCCAAGAAATATGGGACTATATGAAAAGACCAAATGTACGTCTG
ATTGGCATACCTGAAAGTGATGGGGAGAATGGAACCAAGTTGGAAAACACTCTGCGGGAT
ATTATACAGGAGAACTTCCCCAATCTAGCAAGGCAGGCCAACATTCAAATTCAGGAAATA
CAGAGAATGCCACAAAGATACTCCTCAAGAAGAGCAACTCCAAGACACATAATTGTCAGA
TTCACCAAAGTTGAAATAGAGGAAAAAATGTTAAGGGCAGCCAGAGAGAAAGGTCGGGTT
ACCCACAAAGGGAAGCCCATCAGACTAATAGCTAATCTCTTGGCAGAAACTCTACAAGCC
AGAAGAGAGTGGGGGCCACTATTCAACATCCTTAAAGAAAAGAATTTTCACCCCAGAATT
TCACATCCAGCCAAATTAAGCTTCATAAGTGAAGGAGAAATAAAACACTTTACAGACAAG
CAAATGCTGAGAGA--TTGTCACCGCCAGGCCTGCCCTAAAAGAGCTCCTGAAGGACGCA
TTAAACATGGAAAGGAACAACCAGTACCAGCCACTGCAAAAACATGCCAAATTG
>lcl|hg18_L1PA4_chr1_156452214_156458361
ATGGGGAAAAAACAGAGCAGAAAAACCGGAAACTCTAAAAATCAGAGAGCCTCCCCTCCT
CCAAAGGAACGCAGCTCCTCATCAGCAATGGAACAAAGCTGGACGGAGAATGACTTTGAT
GAGTTGAGAGAAGAAGGCTTCAGAAGATCAAACTACTCCGAGCTAAAGGAGGAAGTCTGA
ACCAATGGCAAAGAAGTTAAAAACCTTGAAAAAAAATTGGATGAGTGGCTAACTAGAATA
AACAATGCAGAGAAGTCCTTAAAGGACCTGATGGAGCTGAAAAACATGGCACGAGAACTA
AGTGATGAATCCAAAAGCTTCAGTAGCTGATACGATCAACTGGAAGACAGGGTATCAACA
ATGGAAGACGAAATGAATGAAATGAAGTGAGAAGAGAAGTTTAGAGAAAAAAGAATAAAA
AGAAATGAACAAAACCTCCAAGAAATATGGGACTATGTGAAAAGACCACATCTACGTCTG
ATTCGTGTACCTGAAAGTGACAGGGAGAATGGAACCAAGTTGGAAAACACTCTACAGGAT
ATTATCCAGGAGAACTTCCCCAATCTAGCAAGGTAGGCCAGTATTCAAATTCAGGAAATA
CAGAGAATGCCACAAAGATACTCCTCGAGAAGAGCAACTCCAAGA------ATTGTCAGA
TTCACCAAAGTTGAAATGAAGGAAAAAATGTTAAGGGCAGCCACAGAGAAAGCTCGGGTT
ACCCACAAAGGGAAGGCCATCAGACTAACAGTTGATCTCTCAGCAGAAACTCTACAAGCC
AGAAGAGAGTGGGGGCCAATATTCAACATTCTTAAAGAAAAGAATTTTCAACCCATAATT
TCATATCTAGCCAAACTAAGCTTTGTAAGTGAAGGAGAAATAAAATACTTTACAGACAAG
CTAATGCTGAGAGATTTTGTCACCACCAGGCCTGCCCTAAAAGAGCTCCTGAAGGAAGTG
CTAAACATGGAAAGGAACAACCAGTACCAGCCACTGCAAAAACATGCCAAATTG
>lcl|hg18_L1PA4_chr10_106469727_106475871
ATGGGGAAAAAACAGAGCAGAAAAACTGGAAACTCTAAAAACCAGAGCACCTCTCCTCCT
CCAAAGGAATGCAGCTCCTCACCAGCAACAGAACAAAGCTGGATGGAGAATGACTTTGAC
GAGTTGAGAGAAGAAGGCTTCAGATTATCAAACTACTCCGAGCTAAAGGAGGAAGTTCGA
ACTCATGGCAAAGAAGTTAAATACCTTGAAAAAAAATTAGACGAATGGCTAACTAGAATA
ACCAACGCAGAGAAGTCCTTAAAGGACCTGATGGAGCTGAAAACCACAGCACGAGAACTA
CATGATGAATGCACAAGCCTCAGTAGCCAATTCAACCAACTGGAAGAAAGGGTATCAGTG
ATGGAAGATCAAATGAATGAAATGAAGCAAGAAGAGAAGTTTAGAGAAAAAAGAATAAAA
AGAAATGAACAAAGCCTCCAAGAAATATGGGACTATGTGAAAAGACCAAATCTACGTCTG
ATTGGTGTACCTGAAAGTGATGGGGAGAATGCAACCAAGTTGGAAAACACTCTGCAGGAT
ATTATCCAGGAGAACTTCCCCAATCTAGTAAGGCAGGCCAACATTCAGATTCAGGAAATA
CAGAGAACGCCACAAAGATACTCCTCGAGAAGAGCAACTCCAAGACACATAATTGTCAGA
TTCACCAAAGTTGAAATGAAGGAAAAAGTGTTAAGGGCAGCCAGAGAGAAAGGTCGGGTT
ACCCACAAAGGAAAGCCCATCAGACTAACAGCTGATCTCTCGGCAGAAACTCTACAAGTC
AGAAGAGAGTGGGGGCCAATATTCAACATTCTTAAAGAAAAGAATTTTCAACCCGGAATT
TCATATCCAGCCAAACTAAGCTTCATAAGTGAAGGAGAAATAAAATCCTTTACAGACAAG
CAAATGCTGAGAGATTTTGTCACCACCAGGACTGCCCTAAAAGAGCTCCTGAAGGAAGCA
CTAAACATGGAAAGGAACAACCGGTACCAGCCACTGCAAAAACATGCCAAATTG
>lcl|hg18_L1PA4_chr1_164013931_164020014
ATGGGGAAAAAAC--AGCAGAAAAACTGGAAACTCTAAAAATCAGAGCACCTCTCCTCCT
CCAAAGGAATGCAGCTCCTCACCAGCAACGGAACTAAGCTGGACGGAGAATGACTTTGAC
GAGTTGAGAGAAGAAGGCTTCGGACAATTGAACTACTCTGAGCTAAAGGAGGAAGTTCGA
ACCCACGGCAAAGAAGTTAAAAACCTTAAAAAAAAATTAGACGAATGGCTAACTAGAATA
ACCAATGCAGAGAAGTCCTTAAAGGCCCTGATGGAGCTGAAAACCAAGGCAAGAAAACTA
CGTGATGAATGTACAAGCCTCAGTAGCCGATTCGATCAACTGGAAGAAAGGGTATCAGTG
ATGGAAGATGAAATGAATGAAATGAAGCAAGAAGGGAAGTTTAGAGAAAAAAGAATAAAA
AGAAACGAACAAAGCCTCCAAGAAATATGGGACTATGTGAAAAGACCAAATCTACGTCTG
ATTGGTGTACCTGAAAGTGACGGGGAGAATGGAACCAAGTTGGAAAACA--CTGCAGGAT
ATTATCCAGGAGAACTTCCCCAATCTAGCAAGGCAGGCCAACATTCAGATTCAGGAAATA
CGGAGAACGCCACAGAGATACTCCTTGAGAAGAGCAACTCCCAGACACATAATTGTCAGA
TTCACCAAAGTTGAAATAAAGGAAAAAATGTTAAGGGCAGCCAGAGAGAAAGGTCAGGTT
ACCCACAAAGGGAAGCCCATCAGACTAATAACTGATCTCTTGGCAGAAACTCTACAAGCC
AGAAGGGAGTGGGGGCCAATATTCAACATTCTTAAAGAAAAGAATTTTCAACCCAGAATT
TCATATCCAGCCAAACTCAGCTTCATAAGTGAAGGAGAAATAAAATCCTTTACAGACAAG
CAAATGCTGAGAGATTTTGTCACCACAAGGCCTGCTCTAAAAGAGCTCCTGAAGGAAGCA
CTAAACATGGAAAGGAACAACCAGTACCAGCCACTGCAAAATCATGTCAAATTG
>lcl|hg18_L1PA4_chr1_175907569_175913704
GTGGGGAAAAAACAGAGCAGGAAAACTGGAAACTCTAAAAATCAGAGCACCTCTCCTCCT
CCAAAGGAACACAGCTCCTCACCAGCAATGGAACAAAGCTGGATGGAGAATGACTTTGAC
GAGTTGAGAGAAGAAGCCTTCAGAAGATCAACCTACTCTGAGCTAAAGGAGGAAGTTCGA
ACCAATGGCAAAGGAGTTAAAAACTTTGAAAAAAAATTAGACAAATGGATAACTAGAATA
ACCAATGCAGAGAAGTGCTTAAAGGACCTGATGGAGCTGAAAACCACAGCACGAGAACTA
CGTGACGAATGCACAAGCCTCAGTAACCAATGCGATCAACTGGAAGAAAGGGTATCAGTG
ATGGAAGATGAAATGAATGAAATGAAGCGTGAAGAGAAGTTTAGAGAAAAAAGAATAAAA
AGA----AACAAAGCCTCCAAGAAATACGGGACTATGTGAAAAGACCAAATCTACATCTA
ACTGGTGTACCTGAAAGTGACGGGGAGAATGGAACCAAGTTGGTAAACACTGTGCAGGAT
ATTATCCAGGAGAACTTCCCCAATCTAGCAAGGCAGGCCAACATTCAAATTCAGGAAATA
CAGAAAACGCCAAAAAGATACTCCTGGAGAAGAGCAACTCCAAGACACATAATTGTCAGA
TTCACCAAAGTTGAAATGAAGGAAAAAATGTTAAGGGCAGCCAGAGAGGAAGGTCGGGTT
ACCCACAAAGGGAAGCCCATCAGACTAACAGCTGATCTCTCGGCAGAAACCCTACAAGCC
AGAAGAGAGTGGGGGCCAATATTCAACATTCTTAAAGAAAAGAATTTTCAACCCAGAATT
TCATATCCAGCCAAACTAAGCTTCATAAATGAAGGAGAAATAAAATACTTTACAGACAAG
CAAATGCTGAGAGATTTTGTCACCACCAGGCCTGCCCTAAAAGAGCTCCTGAAGGAAGCA
CTAAACATGGAAAGGAACAACCAGTACCAGCCACTGCAAAAACATGCCAAATTG
>lcl|hg18_L1PA4_chr1_94093877_94100016
ATGGGGAAAAAACAGAGCAGAAAAACTGTAAACCCTAAAAATCAGAGCCCCTCCCCTCCT
CCAAAGGAATGCAGCTCCTCACCAGCAACAGAACAAAGCTGGACGGAGAATGACTTTGAC
ATGTTGAGAGAAGAAGGCTTCAGATGATCAAACTACTCCAAGCTAAAGGAGGAGGTTCGA
ACCCATGGCAAAGAAGTTAAAAACCTTCAAAAAAAATTAGATGAATGGCTAGCTAGAATA
ACCAATGCAGAGAAGTCCTTAAAGGATCTGATGGAGCTGAAAACCAAGGCATGAGAACTA
CGTGATGAATGCACAAGCCTCAGTAGCCGATTCGATCAACTGGAAGAAAGGGTATCAGTG
ATGGAAAATCAAATGAATGAAATGAAGCAAGAAGAGAAGTTTAGAGAAAAAAGAATAAAA
AGAAATGAACAAAACCTCCAAGGAATATGGGACTATGTGAAAAGACCAAATCTACATCTG
ATTGGTGTACCTGAAAGTGACGGGGAGAATGGAACCAAGTTGGAAAACA--CTGCAGGAT
ATTATCCAGGAGAACTTCCCCAATCTAGCAAGGCAGGCCAACATTCAGATTCGGGAAATA
CAGAGAACGCCACAAAGATACTCCTCGAGAAGAGCAACTCCAAGATACATAATTGTCAGA
TTCACCAAAGTTGAAATGAAGGAAAAAATGTTAAGAGCAGCCAGAG--AAAGGTTGGGTT
ACCCACAAAGGGAAGCCCATCAGACTAACAGCTGATCTCTCAGCAGAAACTCTACAAGCC
AGAAGAGAGTGGGGGTCAAAATTCAGCATTCTTAAAGAAAAGAATTTTCAACCCAGAATT
TCATATCCAGCCAAACCAAGCTTCATAAATGAAGGTGAAATAAAATCCTTTACAGACAAG
GAAATGCTGAGAGATTTTGTCACCACCAGGCCTGCCCTAAAACAGCTCCTGAAGGAAGCA
CTAAACATGGAAAGGAACAACTGGTACCAGCCACTGCAAAAACATGCCAAATTG
>lcl|hg18_L1PA4_chr1_59489084_59495222
ATGGGGGAAAAACAGAGCAGAAAAACTGAAAATTCTAAAAATCAGAGCGTCTCTCCTCCT
CCAAAGAAACACAGCTCCTCACCAGTGACGGAACAAAGCTGGATGGAGAATGACTTTGAC
GAGTTGAGAGAAGAAGGCTTCAGACAATCAAACTTCTCCGAGCTAAAGGAGGAAGTTTGA
ACGCATAGCAAAGAAGTTAAAAACCTTGAAAAAAGATTAGATGAATGGCTAACTAGAATA
ACCACTGCAGAGAAGTCCTTAAAGGACCTGATGGAGCTGAAAACCACGGCACAAGAACTA
CATGACAAATGCACAAGCCTCAGTAGCCAATTTGATCAACTGGAAGAAAGGGTATCAGTG
ATGGAAGATCAAATGAATGAAATGAAGCGAGAAGAGAAGTTTAGAGAAAAAAGAATAAAA
AGAAACGAACAAAGCCTCCAAGAAATATGGAACTATGTGAAAAGACCAAATCTACCTCTG
ATTGGTTTACCTGAAAGTGACGGGGAGAATGGAACCAAGTGGGAAAACACTCTGCAGGAT
ATTATCCAGGAGAACTTACCCAATCTAGCAAGGCAGGCCAACATTCAAATTCAGGAAATA
CAGAGGACGCCACAAAGATACTCCTCAAGAAGAGCAACTCCAAGACACATAATTGTCAGA
TTCACCAAAGTTGAAATGAAGGAAAAAATGTTAAGGGGAACCAGAGAGAAAAGTTGGGTT
ACCCACAAAGGGAAGCCCATCAGACTAACAGCTGATCTCTCGGCAGAAATTCACCAAGCC
AGAAGACAGTGGGGGCCAATATTCAACATTCTTAAAGAAAAGAATTTTCAATCCAGAATT
TCATATCCAGCCAAACTAAGCTTCATAAGTGAATGAGAAATAAAATACTTTACAAACAAG
CAAATGCTGAGAGATTTTGTCACCACCAGGCCTGCCCTACAAGAGCTCCTGAAGGAAGCA
CTAAACATGGAAAGGAACAACTGGTACCAGCCACTGCAAAATCATGCCAAATTG
>lcl|hg18_L1PA4_chr1_93640103_93646243
ATGGGAAAAAAACAGAGCAGAAAAACTGGAAACCCTAAAAATCAGAGTGCCTCTCCTCCT
CCAAAGGAAAGCAGCTCCTCACCAGCAACGGAACAAAGCTAGACAGAGAATGACTTTGAC
GAGTTGAGAGAAGAAGGCTTCAGACGATCAAACTACTCTGAGCTAAAGGAGGAAGTTTGA
ATCCATGGCAAAGAAGTTAAAAATCTTGAAAAAAAATTAGGCGAATGGCTAACTAGAATA
ACCAATGCAAAGAAGTCCTTAAAGGACCTGATGGAGCTGAAAACCAAGGCACGAGAACTA
CGTGATGAATGCACAAGCCTCAGTAGCCGATTTGATAAACTGGAAGAAAGGGTATCAGTG
ATGGAAGATCAAATGAATGAAATGAAGTGAGAAAAGAAGTTTAGAGAAAAAAGGATAAAA
AGAAACGAACAAAGCCTCCAAGTAATATGGGACTATGTGAAAAGACCAAATCTTCGTCTA
ATTGGTGTACCTGAAAGTGACGGGGAGAATGGAACCAAGCTGGAAAACACTCTGCAGGAT
ATAATCCAGGAGAACTTCCCCAATCTAGCAAGTCAGGCCAACATTCAAATTCAGGAAATA
CAGAGAACACCACAAAGATCCTCCTTGAGAAGAGCAACTCCAAGACACATAATTGTCAGA
TTCACCAAAGTTGAAATGAAGGAAAAAATGTTAAGAGCAGCCAGAGAGAAAGGTCAGGTT
ACCCACAAAGGGAAGCCCATCAGACTAACAGCTGATCTCTCAGCAGAAACTCTACAAGCC
AGAAGAGAGTGGGGGCCAATATTCAACATTCTTAAAGGAAAGAATTTTCAACCCAGAATT
TCATATCCAGCCAAACTAAGCTTCATAAGTAAAGGAGAAATAAAATCCTTTACAGACAAG
CAAATGCTGAGAGATTTTGCCACCACCAGGCCTGCCCTAAAAGAGCTCCTGAAGGAAACA
CTAAACATGGAAAGGAACAACCAGTACCAGCCACTGCAAAAACATGCCAAATTG
>lcl|hg18_L1PA4_chr10_21266389_21272537
ATGGGGAGACACCAGAGCAGAAAAGCTGAAAATTCTAAAAATCAGAGCGCCTCTTCTCCT
TAAAAGGAATGCAGCTCCTCACCAACAACGGAACAAAGCTGGATGGAGAATGACTTTGAC
GAGTTGAGAGAAGAAGGCTTCAGACAATCAAACTACTCTGAGCTAAAGGAGGAAGTTCGA
ACCCATGGCAAAGAAGTTAAAAAC-TTGAAAAAAAATTAGACGAATGGCTAACTAGAATA
ACCAATGCAAAGAAGTCCTCAAAGGACCTGATGGAGCTGAAAACCATCGCACAACAACTA
CGTGACGAATGCACGAGCCTCAGTAGCCGATGCGATCAACTGGAAGAAAGGATATCAGTG
ATGCAACATCAAATGAATGAAATGAAGCAAGAAGAGAAGTTTAGAGAAAAAAGAATAAAA
AGAAATGAACAAAACCTCCAAGAAATATGGGACTATGTGAAAAGACCAAATCTATGTCTG
CTTGGTGTACCTGAAAGTGATGGGGAGAATGGAACCAAGTTGGAAAACACTCTGCAGGAT
ATTATCCAGGAGAACTTCCCCAATCTAGCAAGGCAGGCCAACATTCAGATTCAGGAAATA
CAGAGAACACCACAAAGATACTCCCCAAGAAGAGCAACTCCAAGACACATAACTGTCAGA
TTCACCAAAGTTGAAATGAAGGAAAAAAGGTTAAGGGCAGCCAG----AAAGGTCAGGTT
ACCCACAAAGGGATGCCCATCAGACTAACAGCTGATCTCTCAGCAGAAACTCTACAAGCC
AGAAGAGAGTGGGGGCCAATATTCAACATTCTTAAAGAAAAGAATTTTCAACCCAGAATT
TCATATCCAGCCAAACTAAGCTTCTTAAGTGAAGGAGAAATAAAATACTTTACAGACAAG
CAAATGCTGAGAGATTTTGTCACCACCAAGCCTGCCCTAAAAGAGCTCCTGAAGGAAGCA
CGAAACTTGGAAAGGAACAACTGGTACCAGCCACTGCAAAAACATGCCAAATTG
>lcl|hg18_L1PA4_chr1_47404184_47410320
ATGCGGAAAAACCAGAGCAGCAAAACTGGAAACTCTAAAAATCAGAGCACCTCTCCTCCT
CCAAAGGAACGCAGCTCCTCACTAGCAATGGAACAAAGCTGGATGGAGAATGACTTTGAT
GAGTTGAGAGAAGAAGGCTACAGATGATGAAACTACTCCGAGCTAAAGGAAGAAGTTCGA
ACCCATGGCAAAGAAGTTAAAAACCTTGAAAAAA-ATTAGATGAATGGCTAACTAGAATA
ACCAATG-AGAGAAGTCCTTAAAGGACCTGATGGAGCTGAAAACCAAGGCACAAGAACTA
CATGACGAATGCACAAGCCTCAGTAGCCAATTCAATCAACTGGAAGAAAGGGTATCAGTG
ATGGAAGATCAAATTAATGAAATGAAATGACGAGAGAAGTTTAGAGAAAAAAGAATAAAA
AGAAACAAAAAAAGCCTCCAAGAAATATGGGACTCTGTGAAAAGACCAAATCTACGTCTG
ATTGGTGTACCTGAAAGTGACGGGGAGAATGGAACCAAGTTGGAAAACATTCTGCAGGAT
ATTATCCAGGAGAACTTCCCCAATCTAGCAAAGCAGGCCAACATTCAAATTCAGGAAATA
CAGAGAATGCCACAAAGATACTCCTCGAGAAGAGCAACTCCAAGACACATAATTGTCAGA
TTCACTAAAGTTGAAATGAAGGAAAAAATGTTAATGGCAGCCAGAGAGAAAGGTCAGGTT
ACCCACAAAGGGAAGCCCATCAGACTAACAGCTGATCTCTTGGCAGTAACTCTACAAGCC
AGAAGAGAGTGGGGGCCAATATTCAACATTCTTAAAGAAAAGAATTTTCAACCCAGAATT
TCATATCCAGCCAAACTAAGCTTCATAAGTGAAGGAGAAATAAAATACTTTACAGACAAG
CAAATGCTGAGAGATTTTGTCACCACCAGGCCTCACCTAAAAGAGCTCCTGAAGGAAGCA
CTAAACATGGAAAGGAACAACCGGTACCAGCCACTGCAAAAACATGCCAATTTG
>lcl|hg18_L1PA4_chr1_226775015_226781159
ATGGGGAAAAAAC--AGCAGAAAAACTGGAAACTCTAAAAAGCAGAGTGCCTCTCCTCCT
CCAAAGGAACGCAGCTCCTCACCAGCAACAGAACAAAGCTGGATGGAGAATGACTTTGAT
GAGGTGAGAGAAGAAGGCTTCAGACAATCAAACCACACCAAGCTAAATGAGGAAGTTCGA
ACCAATGGCAAAGAAGTTAAAAACCTTGAAAAAAAATTAGACGAATGGCTAACTAGAATA
ACCAATGCAGAGAAGTCCTTAAAGGACCTGATGGAGCTGAAAACCATGGCAGGAGAACTA
CATGATGAATGCGCAAGCCTCAGTAGCCAATTTGATCAACTGGAAGAAAGGGTATCAGTG
ATGGAAGATCAAATGAATGAAATGAAGCAAGAAGAGAAGTTTAGAGAAAAAAGAATAAAA
AGAAACGAACAAAGCCTCCAAGAAACATGGGACTATGTGAAAAGACCAAATCTACGTCTG
ATTGGTGTACCTGAAAGTGACGGGGAGAATGGAACCAAGTTGGAAAACACTCTACAGGAT
ATTATCCAGGAGAACTTCCCCAACCTAGCAAGGCAGGCCAACATTCAGATTCAGGAAATA
CAGAGAATGCCACAAAGATACTCCTCGAGAACAGCAACTCCAAGACACATAATTGTCAGA
TTCACCAAAGTTGAAATGAAGGAAAAAATGTTAAGGGCAGCCAGAGAGAAAGGTCGGGTT
ACCCACAAAGGGAAGCCCATCAGACTAACAGCTGATCTCTCGGCAGAAACTCTACAAGCC
AGAAGAGAGTGGGGGCCACTATTCAACATTCTTAAAGAAAAGAATTTTCCACCCAGAATT
TCATATCCAGCCAAACTAAGCTTCATAAGTGAAGGAGAAATAAAATCCTTTACAGACAAG
CAAATGCTGAGAGATTTTGTCACCACCAGGCCTGCCTTACAAGAGCTCCTGAAGGAAGCA
CTAAACATGGAAAGGAACAACTGGTACCAGCCACTGCAAAAACATGCCAAATTG
>lcl|hg18_L1PA4_chr1_117561741_117567910
ATGGGG-AAAATCACAGCAGAAAAACTGGAAACTCTAAAAATCAGAGCACCTCTCCTCCT
CCAAAGGAATGCAGCTCCTCACCAGCAACAGAACAAAGCTGGATGGAGAATGACTTTGAT
GAGTTGAGGGAAGAAGGCTTCAGACGATCGAACTACTCCGAGCTAAAGGAGGAAGTTCGA
ACCCATGGCAAAGAAGTTAAAAACCTTGAAAAAAGATTAGATGAATAGCTAACTAAAATA
ACCAATGCAGAGAAGTCCTTAAAGGACCTGAAGGAGCTGAAAACCACGGCATGAGAATTA
CATGATGAATGCACAAGCCTCAGGAGCAGATTCAATCAACTGGAAGAAAGGGTATCAGTG
ATGGAAGATCAAATGAATGAAATGAAATGAAAAGAGAAGTTTAGAGAAAAAAGAATAAAA
AGAAACAAACAAAGCCTCCAAGAAGTATGGGACTATGTGAAAAGACCAAATCTATATCTG
ATTGGTGTACCTAAAACTGACGGGGAGAATGGAACCAAGTTGGAAAACACTCTGCAGGAT
ATTATCCAGGAGAACTTCTCCAATCTAGCAAGGCAGGCCAACATTCAAATCCAGGAAATA
CAGAGAACGCCACAAAGATACTCCTCGAGAAGAGAAACTCCAAGACACATAATTGTCAGA
TTCACCAAAGTTGAAATGAAGGACAAAATGTTAAGGGCAGCCAGAGAGAAAGGTCGGGTT
ACCCACAAAGGGAAGCCCATCAGACTAACAGCTGATCTCTCAGCAGAAACTCTACAAGCC
AGAAGAGAGTGGGGGCCAATATTCAACATTCTTAAAGAAAAGAATTTTCAGCCCAGAATT
GCATATCCAGCCAAACTAAGCTTCATAAGTGAAGGAGAAATAAAATACTTTACAGACAAG
TAAATGCTGAGAGATTTTGTCACCATCAGGCCTGCCCTACAAGAGCTCCTGAAGGAAGCA
CTAAACATGGAAAGGAACAACTGGTACCAGCCACTGCAAAAACATGCCAAATTG
>lcl|hg18_L1PA4_chr10_102156078_102162231
ATGGGGAAAAAACAGAGCAGAAAAACTGGAAACTCTAAAAATCAGAGTGCCTCTCCTTCT
CCAAAGGAATGCAGCTCCTCACCAGCAGTGGAACAAAGCTGGATGGAGAATGACTTTGAC
GAGTTGAGAGAAGAAGGCTTCAGATGATCAAACTAGTCCGAGCTAAAGGAGGAAGTTCGA
ACCCATGGCAAAGAAGTTAAAAACCTTGAAAAAAAATTAGATGAATGGCTAACTAGAATA
ACCAATGCAGAGAAGTCCCTAAAGGACCTGATGGAGCTGAAAACCACGGCACAAGAACTA
TGTGACGAATGCACAAGCCTCAGTAGCCGATTCAATCAACTGGAAGAAAGGGTATCAGTG
TTGGAAGATCAAATGAATGAAATGAAGTGAGAAGAGAAGTTTAGAGAAAAAAGAATAACA
AGAAATGAACAAAGCCTCCAAGAAATATGGGACTATGTGAAAAGACCAAATCTACATCTG
ATTGGTGTACCTGAAAGTGACGGGGAGAATGGAACCAAGTTGGAAAACACTCTGCAGGAT
ATTATCCAGGAGAACTTCCCCAATCTAGCAAGGCAGGCCAACATTCAAATTAAGGAAATA
CAGAGAACACCACAAAGATACTCCTTGAGAAGAGCAACTCCAAGACACATAATTGTCAGA
TTCACCAAAGTTGAAATGAAGGAAAAAATGTTAAGGGCAGCCAGAGAGAAAGGTTGGGTT
ACCCACAAAGGGAAGCCCATCAGACTAACAGCTGATCTCTTGGCAGAAACTCTACAAGCC
AGAAGAGAGTGGGGGCCAATATTCAACATTCTTAAAGAAAAGAATTTTCAACCCAGAATT
TCATATCCAGCCAAACTAAGCTTCATAAGTGAAGGAGAAATAAAATCCTTTACAGACAAG
CAAATGCTGAGAGATTTTGTCACCACCAGGCCTGCCCTAAAAGAGCTCCTGAATGAAGCA
CTAAACATGGAAAGGAACAACCGGTACCAGCCACTGCAAAAACATGTCAAATGG
>lcl|hg18_L1PA4_chr1_93129669_93135811
ATGGGGAAAAAACAGAGCAGAAAAACTGAAAATTCTAAAAAGCAGAGTGCCTCTCCTTCT
CCAAAGGAATGCAGCTCCTCACCAGCAATGGAACAAAGCTGGATGGAGAATGACTTTGAC
GAGTTGAGAGAAGAAGGCTTCAGATGATCAAACTACTCCGAGCTAAAGGAGGAAGTTCGA
ACCCATGGCAAAGAAGTTAAAAACCTTAAAAAAAGATTAGATGAATGGCTAACTAGAATA
ACCAATGCAGAGAAGTCCTTAAAGGACCTGATGGAGCTAAAAACCACAGCACGAGAACTA
TGTGATGAATGCACAAGTCTCAGTAGCCGATTCGATCAACTGGAAGAAAGGGTATCAGTG
ATGGAAGATCAAATGAATGAAATGAAGCCAGGAGAGACGTTTAGAGAAAAAAGAATAGAA
AGAAATGAACAAAGCCTCCAAGAAATATGTGACTATGTGAAAAGACCAAATCTACATCTG
ATTGGTGTAACTGAAAGTGACGGGGAGAATGGAACCAAGTTGGAAAACACTCTGCAGGAT
ATTATCGAGGAGAACTTCCCCAAGCTAGCAAGGCAGGCCAACATTCAGATTCAGGAAATA
CAGAGAACGCCACAAAGATACTCCTCGAGAAGAGCAACTCCAAGACACATAATTGTCAGA
GTGACCAAAGTTGAAATGAAGGAAAAAATGTTAAGGGCAGCCAGAGAGAAAGGTCAGGTT
ACCCACAAAGGGAAGCCCATCAGACTAACAGCGGATCTCTCGGCAGAAACTCTACAAGCC
AGAAGAGAGTGGGGGCCAATATTCAACATGCTTAAAGAAAAGAATTTTCAACCCAGAATT
TCATATCCAGCCAAACTAAGCTTCATAAGTGAAGGAGAAATAAAATCCTTTACAGACAAG
CAAATGCTGAGAGATTTTGTCACCATCAGGCCTGCCCTAAAAGAGCTCCTGAAGGAAGCA
CTAAACATGGAAAGGAACAACCGGTACCAGCCACTGCAAAAACATGCCAAACTG
>lcl|hg18_L1PA4_chr1_91534952_91541100
ATGGGGAAAAAACAGAGCAGAAAAACTGGAAACTCTAAAATTCAGAGCGCCTCTCCTCCT
CCAAAGGAACGCAGCTCCTCACCAGCAACGGAACAAAGCTGGACGGAGAATGACTTTGAT
GAGTTGAGA---GAAGGCTTCAGATGATCCAACTACTCCAAGCTAAAGGAGGAAGTTTGA
ACCCATGGCAAAGAAGTTAAAAACCTTGAAAAAAAATTAGATGAACAGCTAACTAGAATA
ACCAATGCAGAGAAGTCCTTAAAGGACCTGATGGAGCTGAAAACCACAGCACAAGAAGTA
CCTGACGAATGCACAAGCCTCAGTAGCTGATCCGATGAACTGGAAGAAAGGGTATCAGGG
ATGGAAGATCAAATTCATGAAATGAAGCGAGAAGAGAAGTTTAGAGAAAAAAGAATAAAA
AGAAACAAACAAAGCCTCCAAGAAATATGGGACTATGTGAAAAGACCAAGTCTACATCTG
ATTGGTGTACCTGAAAGTCACAGGGAGAATGGAACCAAGTTGGAAAACGCTCTGCAGGAT
ATTATCCAGGAGAACTTCCCCAATCTAGCAAGGCAGGCC-ACATTCAAATTCAGGAAATA
CAAAGAATGCCACAAAGATACTCCTCAAGAAGAGCAACTCCAAGACACAAAGTTGTCAAA
TTCACCAAAGTTGAAATGAAGGAAAAAATGTTAAGAGCAGCCAGAGAGAAAGGTTGGGTT
ACCCACAAAGGGAAATCCATCAGACTAACAGCTGATCTCTTGGCAGAAACTCTACAAACC
AGAAGAGAGTGGGGGCAAATATTCAACATTCTTAAAGAAAAGAATTTTCAACCCAGAATT
TCATATCCAGCCAAACTAAGCTTCATAAGTGAAGGAGAAGTAAAATCCTTTACAGACAAG
CAAATGCTGAGAGATTTTGTCACCACCAGGCCTGCCCTAAAAGAGCTCCTGAAGGAAGCA
ATAAACATGGAAAGGAACAACTGGTACCAGCCACTGCAAAAACATGCCAAATTG
>lcl|hg18_L1PA4_chr1_91604783_91610892
ATGGGGAAAAAACAGAGCAGAAAAACCGGAAACTCTAAAAATCAGAGTGCCTATCCTCCT
CCAAAGGAACACAGCTCCTCACCAGCAATGGAACACAGCTGGACGGAGAATGAC--TGAC
GAGTTGAGAGAGGAAGGCTTCAGAAGATCAAACTACTCCAAGCTAAAGGAGGAAGTTTGA
ACCCATGGCAAAGAAGTTAAAAACCTTGAAAAAAAATTAGACGAATGGCTAACTAGAATA
ACCAACGCAGAGAAGTCCTTAAAGGACCTGATGGAGCTGAAAACCACAGCACGAGAACTA
TGTGACGAATGCACAAGCCTCAGTAGCCGATGTGATCAACTGGAAGAAAGGGTATCAGGG
ATGGAAGATCAAATAAATGAAATGAAGT-----GAGAAGTTTAGAGAAAAAAGAATAAAA
AGAAACAAACAAAGCCTCCAAGAAATATGGGACTATGTGAAAAGACCAAAACTACATCTC
ATTGGTGTACCTGAAAGTGACGGGGAGAATGGAACCAAGTTGGAAAACTCTCTGCAGGAT
ATTATCCAGGAGAACTTCTCCAATCTAGCAAGGCAGGCCAACATTCAAATTTAGGAAATA
CAGAGAACGCCACAAAGATACTCCTCAAGAAGAGCAACTCCAAGACACATAATTGTCAGA
TTCACCAAAGTTGAAATGAAGGAAAAAATGTTAAGAGTAGCCAGAGAGAAAGGTTGGGTT
ACCAACAAAGGGAAACCCAACAGACTAACAGCTGATCTCTCGGCAGAAACTCTACAAACC
AGAAGAGAGTGGGGGCAAATATTCAACATTCTTAAAGAAACGAATTTTCAACCCAGAATT
TCATATCCAGCCAAACTAAGCTTCATAAGTGAAGGAGAAATAAAATCCTTTACAGACAAG
CAAATGCTGAGAGATTTTGTCACCACCAGCCCTGCCCTAAAAGAGCTCCTGAAGGAAGCA
ATAAACATGGAAAGGAACAACTGGTACCAGCCACTGCAAAAACATGCCAAATTG
>lcl|hg18_L1PA4_chr10_1257357_1263495
ATGGGGAGAAAACAGAGCAGAAAAACTGGAAACTCTAAAAATCAGAGCACCTCTCCTCCT
CCAAAGGAATGGAGTGCCTCACCAGCAATGGAACAAAGCTGGATGGAGAATGACTTTGAT
GAGTTCAGAGAAGAAGGCTTCAGACGATCAAACTACTCTGAGCTACAGGAGGAAATTCGA
ACCAATGGCAAAGAAGTTAAAAGTTTTGAAAAAAAATTAGATGAATGGATAACT-GAATA
ACCAATGCAGAGAAGTCCTTAAAGGACCTGATGGAGCTGAAAATCAAGGCACGAGAGCTA
CATGACAAATGCAGAAGCCTCAGTAGCCAATGCGATCAACTGGAAGAAAGGGTATCAGTG
ATGGAAGATCAAATGAATGAAATGAATCAAGAAGAGAAGTTTAGAGAAAAAAGAATAAAA
AGAAATGAAGAAAGCCTCCAAGAAATATGGGACTATGTGGAAAGACCAAATCTACGTCTG
ATTGGTGTACCTGAAAGTGATGGGGAGAATGGAACCAAGTTGGAAAACACTCTGCAGGAT
ATTATCCAGGAGAACTTCCCCAATCTAGCAAAGCAGGCCAACATTCATATTCAGGAAATA
CAGAGAACGCCACAAAGATACTCCTCGAGAAGAGCAGCTCCAAGACACATAATTGTCAGA
TTCACCAAAGTTGAAATGAAGGAAAAAATGTTAAGGGCAGCCAGAGAGAAAGGTCGGGTT
ACCCACAAAGGGAC-CCCATCAGACTAACAGCTGATCTCTCGGCAGAAACTCTACAAGCC
AGAAGAGAGTGGGGACCAACATTCGACATTCTTAAAGAAAAGAATTTT-AACCCAGAATT
TCATATCCAGCCAAACTAAGCTTCATAAGTGAAGGAGAAATAAAATACTTTACAGACAAG
CAAATGCTGAGAGATTTTGTCACCACCAGGCCTGCCCTACAAGAACTCCTGAAGGAAGCA
CTAAACATGGAAAGGAACAACCGGTACCAGCCACTGCAAAAACATGCCAAATTG
>lcl|hg18_L1PA4_chr10_133192830_133198971
ATGGGAAAAAAACAGAGCAGAAAAACTGGAAACTCTAAAAATCAGAGCGCCTATCCTTCT
CCAAAGGAACGCAGCTCCTCACCAGCAATGGAACAAAGCTGGATGGAGAATGACTTTGAC
GAGTTGAGAGAAGAAGGCTTCAGATGATCAAACTACTCCGAGCTACAGGAGGAAATTCTA
ACCAATGGCAAAGAAGTTAAAAGCTTTGAAAAAAAATAAGACGAATGGATAACTAGAATA
ACCCATGCAGAGAAGTCCTTAAAGGA-CTGATGGAGCTGAAAACCAAGGTACGAGAGCTA
TGTGACGAATGCAGAAGCCTCAGTAGCCGATGCGATCAACTGGAAGAAAGGATATCAGCG
ATGGAAGATGAAATGAATGAAATGAAGCATGAAGAGAAGTTTAGAGAAAAAAGAATAAAA
AGAAACAAACAAAGCCTCCAAGAAATATGGGACTTTGTGGAAAGACCAAATCTACGTCTG
ATTGGTGTACCTGAAAGTGACGGGGAGAAAGGAACCAAGTTGGAAAACACTCTGCAGGAT
ATTATCCAGGAGAAAGTCCCCAATCTAGCAAAGCAGGCCAACATTCAAATTCAGGAAATA
CAGAGAATGCCACAAAGATACTCCTCGAGAAGAGCAACTCCAAGACATATAATTGTCAGA
TTCACCAAAGTTGAAATGAAGGAAAAAATGTTAAGGGCAGCCAGAGAGAAAGGTCGGGTT
ACCCACAAAGGGAAGCCCATCAGACTAACAGCTGATCTCTCGGGAGAAACTCTGCAAGCC
AGAAGAGAGCGGGGACCAATATTCAACATTCTTAAAGAAAAGAATTTTCAACCCAGAATC
TCATATCCAGCCAAACTAAGCTTCATAAGTGAAGGAGAAATAAAATACTTTACAGACAAG
CAAATGCTGAGAGATTTTGTCACCACCAGGCCTGCTCTAAAAGAGCTCCTGAAGGAAGCA
CTAAACATGGAAAGGAACGACCAGTACCAGCCACTGCAAAAACATGCCAAATTG
>lcl|hg18_L1PA4_chr10_23918715_23924868
ATGGGGAAAAAACAGAGCAGAAAAACTGGAAACTCTAAAAATCAGAGCACCTCTCCTCCT
GCAAAGGAACACAGCTTCTTACCAGCAACGGAACAAAGCTGGATGCAGAATGACTTTGAC
GAGTTGAGAGAGGAAGGCTTCAGAAGATCAAACTACTCCAAGCTAAAGGAGGAA-TTCGA
ACCAA-AGCAAAGAAGTTAAAAACTTTGAAAAAA-ATTAGGCGAATGGATAACTAGAATA
ACCAATGCAGAGAAGTCCTTAAAGGACCCGATGGAGCTGAAAACCATGGCATGAGAACTA
CGTGACAAATGCACAAGCCTCAGTAGCCGACGTGATCAACTGGAAAAAAGTGTATCAGTG
ATGGAAGACGAAATGAATGAAATGAAGCGAGAAGAGAAGTTTAG-AAGAAAAGAATAAAA
AGAAATGAACAAAGCCTCCAAGAAATATGGGACTATGTGAAAAGACCAAATCTACATCTA
ATTGGTGTACCTGAAAGTGACGGGGAGAACGGAACCAAGTTGGAAAACACTCTGCACGAT
ATTATCCAGGAGAACTTCTCCAATCTAACAAGGCAAGCCAACATTCACATTCAGGAAATA
CAGAAAATGCCACAGAGATACTCCTCAAGAAGAGCAACTCCAAGACACATAATTGTCAGA
TTCACCAAAGTTGAAATGAAGGAAAAAATGTTAAGGGCAGCCAGACAGAAAGGCCGGGTT
ACCCACAAAGGGAAGCCCATCAGACTAACAGCTGATCTCTCGGCAGAAACTCTACAAGCC
AGAAGAGAGTGGGGGCCAATATTCAACATTCTTAAAGAAAAGAATTTTCAACCCAGAATT
TCATATCCAGCCAAACTAAGCTTCATAAGTGAAGGACAAATAAAATCCTTTACAGACAAG
CAAATGCTGAGAGATTTTGTCACCACCAGGCCTGCCCTAAAAGAGCTCCTGAAGGAAGCA
CTAAACATGGAAAGGAACAACTGGTACCAGCCACTGCAAAAACATGCCAAATTG
>lcl|hg18_L1PA4_chr1_240710999_240717147
ATGGGG-AAAAACAGAGCAGAAAAACTGAAAATTCTAAAAATCAGAGCGCCTCTCCTCCT
CCAAAGGAATGCAACTCCTCACCAGCAACAGAACAAAGCTGGACGGAGAATGACTTTGAC
AAGTTGAGAGAAGAAGGCTTCAGACAATCAAACTATTCCAACCTAAAGGAGCAAGTTCGA
ACCCATGGCAAAGAAGTTAAAAACCTTGAAAAAAGATTAGATGAATGGCTAACTACAATA
ACCAATGCAGAGAAGTCCTTAAAGGACCTGATGGAGCTGAAAACCACGGCACAAGAACTA
TGTGACGAATGCACAAGCCTCAGTAGCTGATTTGATCAACTGGAAGAAAGGGTATCAGTG
ATGGAAGATCAAATGAATGAAATGAAGTGAGAAGAGAAGTTTAGAGAAAAAAGAATAAAA
AGAAACAAACAAAGCCTCCAAGAAATATGGGACTATGTGAAAAGACCAAATCTATGTCTG
ATTGGTGTACCTGAAAGTAATGGGGAGAATGGAACCAAGTTGGAAAACACTCTACAGGAT
ATTATCCAGGAGAACTTCCCCAACCTAGCAAGGCAGGCCAACATTCAAATTCAGGAAATA
CAGAGAATGCCACAAAGATACTCCTTGAGAAGAGCAACTCCAAGACACATAATTGTCAGA
TTCACCAAAGTTGAAATGAAGGAAAAAATGTTAAGGGCAGCCAGAGAGAAAGGTCGTGTT
ACCCACAAAGGGAAGCCCATCACACTAATAGCTGATCTCTCGGCAGAAACTCTACAAGCC
AGAAGAGAGTGGGGGCCAATATTCAACATTCTTACAGAAAATAATTTTCAACCCAGAATT
TCATATCCAGCCAAACTAAGCTTCATAAGTGAAGGAGAAATAAAATACTTTACAGACAAG
CAAATGCTGAGAAATTTTGTCACCACCAGGCCTGCCCTACAAGAGCTCCTGAAGGAAGCA
CTAAACATGGAAAGGAACAGCCGGTACCAGCCACTGCAAAAACATGCCAAATTG
>lcl|hg18_L1PA4_chr10_111431309_111437462
ATGGGGAAAAAACAGAGCAGAAAAACCGGAAACTCTAAAAATCAGAGCGCCTCTCCTCCT
CCAAAGGAATGCAGCTCCTCACCAGCAATGGAACGAAGGTGGATGGAGAATGACTCTGAT
GAGTTGAGAGAAGAAGGCTTCAGAAGATCAAACTACTCTGAGCTAAAGGAGGAAGTTCGA
ACCAATGGCAAAGAAGTTAAAAACTTTGAAAAAAAATTAGACGAATGGATAACTAGAATA
ACCAATGCAGAAAAGGCCTTAAAGGACCTGATGGAGCTGAAAACCATGGCACGAGAACTA
TGTGATGAATGCACAAGCCTCAGTAACCGATGTAATCAACTAGAAGAAAGGGTATCAGCG
ATGGAAGACGAAATGAATGAAATGAAGTGTGAAGAGAAGTTTAGAGAAAAAAGAACAAAA
AGAAATGAACAAAGCCTCCAAGAAATATGGGACTATGTGAAAAGACCAAATCTACGTCTG
ATTGGTGTACCTGAAAGTGACGGGGAGAATGGGACCAAGGTGGAAAACACTCTGCAGGAT
ATTATCCAGGAGAACTTCCCTAATCTAGCAAGGCAGGCCAACATTCAAATTCAGGAAATA
CAGAGAACGCCACAAAGATACTCCTCGAGAAGAGCAACTCCAAGACACATAATTGTCAGA
TTCACCAAAGTTGAAATGAAGGAAAAAATGTTAAGGGCAGCCAGAGAGAAACGTCAAGTT
ACCCACAAAGGGAAGCCCATTAGACTAACAGCTGATCTCTTGGCAGAAACTCTACAAGCC
AGAAGAGAATGGGGGCCAATATTCAACATTCTT-----AAAGAATTTTCAACCCAGAATT
TCATATCCAGCCAAACTAAGCTTCATAAGTGAAGGAGTAATAAAATACTTTACAGACAAG
TAAATGCTGAGAGATTTTGTCACCACCAGGCCTGCCCTAAAAGAGCTCCTGAAGGAAGCA
CTAAACATGGAAAGGAACAACCAGTGCCAGCCACTGCAAAAACATGCCAAATTG
>lcl|hg18_L1PA4_chr1_102680228_102686373
ATGGGGAAAAAACAGAGCAGAAAAACTGGAAACTCCAAATATCAGAGCACCTCTCCTCCT
CCAAAGCAATGCAGCTCCTCACGAGCAATGGAACAAAGCTGGATGGAGAATGACTTTGAC
GAGTTGAGAGAGGAAGGCTTCAGAAGATCAAACTACCCTGAGCTAAAGGAGGAAGTTCAA
ACCAATGGCAAAGAAGTTAAAAACTTTGAAAAAAAATTGGACAAATGGATAACTAGAATA
ACCAACGCAGAGAAGTCCTTAAAGGACCTGATGGAGCTGAAAACCATGGTACGAGAACTA
CAGGATGAATACACAAGCCTCAGTAACCGATGCGATCAACTGAAAGAAAGGGTATCAGCA
ATGGAAGACGAAATGAATGAAATGAAGCATGAAGAGAAGTTTAGAGAGAAGAGAATAAAA
AGAAATGAACAAAGCCTCCAAGAAATATGGGACTATGTGAAAAGACCAAATCTACGTCTG
ATTGGTGTACCTGAAAGTGACAGGGAGAATGGAACCAAGTTGGAAAACACTCTGCAGGAT
ATTATCCAGAAGAACTTCCCCAATCTAGCAAGGCAAGCAAACATTCAAATTCAGGAAATA
CAGAGAATGCCACCAAGATACTCCTCGAGAAGAGCAACTCCAAGACACATAATTGTCAGA
TTCACCAAAGTTGAAATGAAGGAAAAAATGTTAAGGGCCGCCAGAGAGAAAGGTCGGGTT
ACCCATAAAGGGAAGCCCATCAGACTAACAGCTGATCTCTTGGCAGAAACTCAACAAGCC
AGAAGAGAGTGGGGGCCAATATTCAACATTCTTAAAGAAAAGAATTATCAACCCAGAATT
TCATATCCAGCCAAACTAAGCTTCATAAGTGAAGGAGAAATAAAATACTTTACAGACAAG
CAAATGCTGAGAGATTTTGTCACCACCAGGCCTGCCCTAAAAGAGCTCCTGAAGGAAGCA
CTAAACATGGAAAGGAACAACTGGTACCAGCCACTGCAAAAACATGCCAAATTG
>lcl|hg18_L1PA4_chr10_111402106_111408221
ATGGGGAAAAAACAGAGCAGAAAAACAGGAAACTCTAAAAATCAGAGCGCCTCTCCTCCT
CCAAAGGAATGCAGCTCCTCACCAGCAACAGAACAAAGCTGGATGGAGAATGACTTTGAT
GAGTTGAGAGAAGAAGGCTTCAGAAGATCAAACTACTCTGAGCTAAAGGAGGAAGTTCGA
ACCAATGGCAAAGAAGTTAAAAACCTTGAAAAAAAATTAGACGAATGGCTAACTAGAATA
ACCAATGCAAAGAAGTCCTTAAAGAACTGGATGGAGCTGAAAACCAAGGCACAAGAACTA
CGTGATGAATGCAGAAGCCTCAGTAGCCAATGCGATCAACTAGAAGAAAGGGTATCAGCA
ATGGAAGACGAAATGAATGAAATGAAGCAAGAACAGAAGTTTAGAGAAAAAAGAATAAAA
AGAAATGAACAAAGCCTTCAAGAAATATGGGACTATGTGAAAAGACCAAATCTACGTCTG
ATTGGTGTAACTGAAAGTGACAGGGAGAATGGAACCAAGTTGGAAAACACTCTGCAGGAT
ATTATCCAGGAGAACTTCCCCAATCTAGCAAGGCAGGCCAACATTCAAATTCAGGAAATA
CAGAGAACACCACAAATATACTCCTCGAGAAGAGCAACTCCAAGACACATAATTGTCAGA
TTCACCAAAGTTGAAATGAAGGAAAAAATGTTAAGGGCAGCCAGAGAGAAAGGTCGGGTT
ACCCACAAAGGAAAGCCCATCAGACTAACAGCTGATCTCTCAGCAGAAACTCTACAAGCC
AGAAGAGAGTGGGGGCCAATATTCAACATTCTTAAAGAAAAGAATTTTCAACCCAGAATT
TCATATCCAGCCAAACTAAGCTTCATAAGTGAAGGAGTAATAAAATACTTTACAGACAAG
CAAATGCTGAGAGATTTTGTCACCACCAGGCCTGCCCTAAAAGAGCTCCTGAAGGAAGCA
CTAAACATGGAAAGGAACAACCAGTGCCAGCCACTGCAAAAACATGCCAAATTG
>lcl|hg18_L1PA4_chr1_205446703_205452875
ATGGGGAAAAAACAGAGCAGAAAAACTGGAAACTCTAAAAATCAGAGTGCCTCTCCTCCT
CCAAAGGAACGCAGCTCCTCACCAGCAATGGAACAAAGCTGGACAGAGAATGACTTTGAC
GAGTTGAGAGAAGAAGGCTTCAGATGATCAAACTACTCTGAACTAAAGGAGGAAGATCGA
ACCCATGACAAAGAAGTTAAAAACCTTGAAAAAAAATTAGACGAATGGCTGACTAGAATA
ATCAATGCAGAGAAATCCTTAAAGGACCTGATGGAGCTGAAAACCAAGGCACAAGAACTA
CGTGATGAATGCAGAAGCCTCAGTAGCTGATTCAATCAACTGGAAGAAAGGGTATCAGTG
ATGGAAGATCAAATGAATGAAATGAAGTGAGAAGAGAAGTTTAGAGAAAAAAGAATAAAA
AGAAATGAACAAAGCCTCCAAGAAATATGGGACTATGTGAAAAGACCAAATCTATGTCTG
ACTGGTGTACCTGAAAGTGACAGGGAGAATGGAACCAAGTTGGAAAACACTCTGCAGGAT
ATTATCCAGGAGAACTTCCCCAATCTAGCAAGGCAGGCCAACATTCAAATTCAGGAAATA
CAGAGAACGCCACAAAGATACTCCTCGAGAAGAGCAACTCCAAGACACATAATTGTCAGA
TTCACCAAAGTTGAAATGAAGGAAAAAATGTTAAGGGCAGCCAGAGAGAAAGGTTGGGTT
ACCCTCAAAGGGAAGCCCATCAGACTAACAGCTGATCTCTTGGCAGAAACTCTACAAGCC
AGAAGAGAGTGGGGGCCAATATTCAACATTCTTAAAGAAAAGAATTTTCAACCCAGAATT
TCATATCCAGCCAAACTAAGCTTCATAAGTGAAGGAGAAACAAAATACTTTACTGACAAG
CAAATGCTGAGAGATTTTGTCTCCACCAGGCCTGCCCTAAAAGAGCTGCTGAAGGAAGCA
CTAAACATGGAAAGGAACAACCGGTACCAGCCACTGCAAAAACATGCCAAATGG
>lcl|hg18_L1PA4_chr1_151069385_151075478
ATGGGGAAAAAACAGAGCAGAAAAACTGGAAACTCTAAAAATCAGAGCACCTCTCCTCCT
CCAAAGGAACGCAGCTCCTCACCAGCAATGGAACAAAGCTGGATGGAGAATGACTTTGAC
GAGTTGAGAGAGGAAGGCTTCAGAAGATCAAACTACTCCAGGCTAAAGGAGGAAGTTCTA
ACCAATGGCAAAGAAGTTAGAAACTTTGAAAAAAAGTTAGACGAATGGATAACTAGAATA
ATCAATGCAGAGAAGTCCTTAAAGGAACTGATGGAGCTGAAAACCAAGGCACGAGAACTA
CGTGATGAATGCACAAGCCTCAGTAACCAATGTGATCAACTGGAAGAAAGGGTATAAGCA
ATGGAAGATGAAATGAATGAAATGAAGCATGAAGAGAAGTTTAGAGAAAAAAGAATAAAA
AGAAACGAACAAAGCCTCTAAGAAATATGGGACTATGTGAAAAGACCAACTCTACATCTA
ATTGCTGTACCTGAAAGTGACGGGGAGAATGGAACCAAGTTGGAAAACACTCTGCAGGAT
ATTATCCAGGAGAGCTTCCCCAATCTAGCAAGGCAGGCCAACAGTCAAATTCAGGAAATA
CAGAGAATGCCACAAAGATACTCCTCGAGAAGAGCAACTCCAAGACACACAATTGTCAGA
TTCACCAAAGTTGAAATGAAGGAAAATGTGTTAAGGGCAGCCAGAGAGAAAGGTCGGGTT
ACCCACAAAGAGAAGCCCATCAGACTAACAGCTGATTTCTCGGCAGAAACTCTACAAGCC
AGAAGAGAGTGGGGGCCAATATTCAACATTCTTAAAGAAAAGAATTTTCAACCCAGAATT
TCATATCCAGCCAAACTAAGCTTCGTAAGTGAAGGAGAAATAAAATACTTTATAGACAAG
CAAATGCTGAGAGATTTTGTCACCACCAGGCCTGCCCTAAAAGAGCTCCTGAAGGAAGCA
CTAAAAATGGAAAGGAACGACTGGTACCAGCCACTGCAAAAACATGCCAAATTG
>lcl|hg18_L1PA4_chr1_100901126_100907264
GTGGGGAAAAAACAGAGCAGAAAAACTGGAAACTCTAAAAATCAGAGCACCTCTCCTCCT
CCAAAGGAATGCAGCTCCTCACCAGCAACAGAACAAAGCTGGACGGAGAATGATTTTGAC
GAGTTGAGAGAAGAAGGCTTCAGATGATCAAGCTACTCCGAGCTAAAGGAGGAAGTTCAA
ACCCAAGGCAAAGAAGATAAAAACCTTGCAAAAAAATTAGACGAATGGCAAACTAGAATA
ACAAATGCAGAGAAGTCCTTAAAGGACCTGATGGAGCTGAAAACCATGGCATGAGAACTA
CGTGACAAATGCACAAGCCTCAGTAGTCGATTCGATCAACTGCAATAAAGGGTATCAGTG
ATGGAAGATCAAATGAATGAAATGAAGCGAGAAGGGAAGTTTAGAGAAAAAAGAATGAAA
AGAAATGAACAAAGCCTCCAAGAAATATAGGACTATGTGAAAAGACCAAATCTACGTCTG
ATTGGTGTACCTGAAAGTGACGGGGAGAATGGAACCAAATTGGAAAACACTCTGCAGGAT
ATTATCCAGGAGAACTTCCCCAGTCTAGCAAGGCAGGCCAACATTCAAATTCAGGAAATA
CAGAGAATGCCACAAAGATATTCCTTGAGAAGAGCAACTCCAAGACACATAATTGTCAGA
TTCACCAAAGTTGAAATGAAGG-AAAAATGTTAAGGGCAGCCAGAGAGAAAGGTCTGGCT
ACCCACAAAGGGAAGCCCATCAGACTAACAGCAGATCTCTTGGCAAAAACTCTGCAAGCC
AGAAGAGAGTGGGGGCCAATATTCAACATTCTTAAAGAAAAGAATTTTCAACCCAGAATT
TCATTTCCAGCCAAACTAAGCTTCATAAGTGAAGGAGAAATAAAATCCTTTACAGACAAG
CAAATGCTGAGAGATTTTGTCACCACCAGGCCTGCCTGAAAAGAGCTCCTGAAGGAAGCA
CTAAATATGGAAAGGAAAAACCGCTACCAGCCACTGCAAAAACATGCCAAATTG
>lcl|hg18_L1PA4_chr1_155490322_155496474
ATGGGGAAAAAACAGAGCAGAAAAACTGGAAACTCTAAAAATCAGAGTGCCTCTCCTCCT
CCAAAGGAATGCAGCTCCTCACCAGCAATGGAACAAAGCTGGATGGAGAATGACTTTGAC
AAGTTGACAGAGGAAGGCTTCAGAAGATCAAACAACTCCAAGCTAAAGAAGGAAGTTCGA
ACCAATGGCAAAGAAGTTAAAAACTTTGAAAAAAAATTAGATGAATGGATAACTAGAATA
ACCAATGCAGAGAAGTCCTTAAAGGACCTGATGGAGCTGAAAACCACGGCACGAGAACTA
CATGACGAATGCACAAGCCTCAGTAACCAATGCAATCAACTGGAAGAAAGGTTATCAGTG
ATGGAAGATGAAATGAATGAAATGAAACATGAAGAGAAGTTTAGAGAAAAAAGAATAAAA
AGAAATGAACAAAGCCTCCAAGAAATATGGGACTATGTGAAAAGACAAAATCTATGTCTA
ATTGGTGTACCTGAAAGTGACAGGGAGAATGGAAACAAGTTGGAAAACA--CTGCAGGAT
ATTATCCAGGAGAATTTCCCCAATCTAGCAAGGCAGGCCAACATTCAAATTCGGGAAACA
CAGAGAACACCACAAAGATACTCCTCGAGAAGAGCAACTCCAAGACACATGATTGTCAGA
TTTACCAAAGTTGAAATGAAGGAAAA-ATGTTAAGGGCAGCCAGAGAGAAAGGTCGGGTT
ACCTACAAAGGGAAGCCCATCAGACTAACTGCTGATCTCTTGGCAGAAACTCTACAAGCC
AGAAGAGAGTGGGGGCCAATATTCAACATTCTTAAAGAAAAGAATTTTCAACCCAGAATT
TCGTATCCAGCCAAACTAAGCTTCATAAGTGAAGGAGAAATAAAATACTTCACAGACAAG
CAAATGCTGAGAGATTTTGTCACCACCAGGCCTGCCCTAAAAGAGCTCCTGAAGGAAGCA
CTAAACAT-----GGAACAACCAGTACCAGCCACTGCAAAAACAAGCCAAATTG
>lcl|hg18_L1PA4_chr1_33910185_33916305
ATGGGGAAAAAACAGAGCAGAAAAACCAGAAGCTCTAAAAATCAGAGTGCCTCTCCTCCT
CCAAAGGAACGCAGCTCCTCACCAGCAATGGAACAAAGCTGGACGGAGAATGACTTTGAC
GAGTTGAGAGAAGAAGGCTTCAGAAGATCAAACTACTCCAAGCTAAAGGAGGAAGGTTGA
ACCAATGGCAAAGAAGTTAAAAACCTTGAAAAAA-ATTAGACGAATGGCTAACTAGAATA
ACCAATTCAGAGAAGTCCTTAAAGGACCTGATGGTGCTGAAAACCACGGCACGAGAACTA
CGTGACGAATGCACAAGCCTCAGTAGCTGATGCGTTCAACTGTAAGAAAGGGTATCAGCG
ATGGAAGACGAAATGAATGAAATGAAGCGAGAAGAGAAGTTTAGAGAAAAAAGAATAAAA
AGAAATGAACAAAGCTTCCAAGAAATATGGGACTATGTGAAAAGACCAAATCTACGTCTG
ATCGGTGTACCTGAAAGTGACGGGGAGAATGGAACCAAGTTGGAAAACACTCTGCAGGAT
ATGATCCAGGAGAACTTCCCCAATCTAGCAAGGCAGGCCAACATTCAAATTCAGGAAATA
CAGAGAGCACCACAAAGATACTCCTCGAGAAGAGCAACTCCAAGACACATAATTGTCAGA
TTCACCAAAGTTGAAATGAAGGAAAAAATGTTAAGGGCAGCCAGAGAGAAAGGTCGGGTT
ACCCACAAAGGGAAGCCCATCAGACTAACAGCTGACCTCTCGGCAGAAACTCTGCAAGCC
AGAAGAGAGTGGGGACCAATATTCAACATTCTTAAAGAAAAGAATTTTCAACCCAGAATT
TCATATCCAGCCAAACT-AGCTTCATAAGTGAAGGAGAAATGAAATCCTTTACAGACAAG
CAAATGCTGAGAGATTTTGTCACCACCAGGCCTGCCCTAAAAGAGCTCCTGAAGGAAGCA
CTAAACATGGAAAGGAACAACTGGTAACAGCCGCTGCAAAA-CATGCCAAATTG
>lcl|hg18_L1PA4_chr10_100733418_100739405
ATGGGGAAAAAACAGAGCAGAAAAACTGAAAATTCTAAAAATCAGAGTGCCTCTCCTCCT
ACAAAGGAACGCAGGTCCTCACCAGCAATGGAACAAAGCTGGATGGAGAATGACTTTGAC
GAGTTGAGAGAAGAAGGCTTCAGACGATCAAACTACTCTGAGCTAAAGGAGGAAGTTCGA
ACCCATGGCAAAGAAGTTAGAA-CCTTGAAAAAAGATTAGAGGAATGGCTAACTAGAATA
ATCAATGCAGAGAAGTCCTTAAAGGACCTGATGGAGCTGAAAACCACGGCACGAGAACTA
CGTGACGAATGCACAAGCGTCAGTAGCCAATTCGATCAACTGGAAGAAAGGGTATCAGTG
ATGGAAGATCAAATGAATGAAATGAAGCGAGAAGGGAAGTTTAGAGAAAAAAGAATAAAA
AGATACAGACAAAGCCTCCAAGAAATATGGGACTATGTGAAAAGACCAAATCTACATATG
ATTGGTGTACCTGAAAGTGACAGGGAGAATGGAACCAAGTTGGAAAACACTCTGCAGGAT
ATTATCCAGGAGAATTTCCCCAATCTAGCAAGGCACGCCAACATTCAGACTCAGGAAATA
CAGAGAACGCCACAAAGATACTCCTCGAGAAGAGCAACTCCAAGACACATCATTGTCAGA
TTCACCAAAGTTGAAATGAAGGAAAAAATGTTAAGGGCAGCCAGAGAGAAAGGTCAGGTT
ACCCACAAAGGGAAGTCCATCAGACTAACAGCTGATCTCTTGGCAGAAACTCTACAAGCC
AGAAGAGAGTGGGGGCCAATATTCAACATTCTTAAAGAAAAGAATTTTTAACCAAGAATT
TCATATCCAGCCAAACTAAGCTTCATAAGTGAAGGAGAAATAAAATACTTTACAGACAAG
CAAATGCTGAGAGATTTTGTCACCACCAGGCCTGCCCTAAAACAGCTCCTGAAGGAAGCA
CTAAACATGGAAAGGAACAACCAGTACCAGCCACTGCAAAAACATGCCAAATTG
>lcl|hg18_L1PA4_chr10_24391073_24397226
ATGGGGAAAAAACAGAGCAGAAAAACGGGAAACACTAAAAATCAGAGTGCCTCTCCTCCT
CCAAAGGAACGCAGCTCCTCACCAGCAACGGAACAAAGCTGGACGGGGAATGACTTTGAC
GAGTTGAGAGAGGAAGGCTTCAGAAGATCAAACTACTCCAAGCTAAAGAAGGAAGTTCAA
ACCAATGGCAAAGAAGTTAAAAACTTTGAAAAAAAATTAGATCAATGGATAACTAGAATA
GTCAATGCAGAGAAGTCCTTAAAGGACCTGATGGAGCTGAAAACCATGGCATGAGAACTA
CGTGACGAATGCACAAGCCTCAGTAACTGATGCAATCAACTGGAAGAAAGGGTATCAGTG
ATGGAAGACAAAATGAATGAAATGAAGTGTGAAGAGAAGTTTAGAGAAAAAAGAATAAAA
AGAAATGAACAAAGCCTCCAAGAAATATGGGACTATGTGGAAAGACGAAATCTACGTCTA
ATTGGTGTACCTGAAATTGACGGGGAGAATGGAACCAAGTTGGAAAACACTCTGCAGGAT
ATTATCCAGGAGAACTTCCCCAATCTAGCAAGGCAGACCAACATTCAAATTCAAGAAATA
CACAGAATGCCACAAAGATACTCCTCGAGAAGAGCAACTCCAAGACACATAATTGTCAGA
TTCACCAAAACTGAAATGAAGGAAAAAATGTTAAGGGCAGCCAGAGAGGAAGGTCAGGTC
ACCCACAAAGGGAAACCCATCAGACTAACAGATAATCTCTCGGCAGAAACTCTACAAGCC
AGAAGGGAGTGGGGGCCAATATTCAACATTATTAAAGAAAAGAATTTTCAACCCAGAATT
TCATATCCAGCCAAACTAAGCTTCATAAGTGCAGGAGATATAAAATACTTTACAGACAAG
CAAATGCTGAGAGATTTTGTCACCACCAGGCCTGCCCTAAAAGAGCTCCTGAAGGAAGCA
CTAAACATGGAAAGGAACAACTGGTACCAGCCACTGCAAAAACAGGCCAAATTG
>lcl|hg18_L1PA4_chr10_135244050_135250201
ATGGGAAAAAAACAGAGCAGAAAAACTGGAAACTCTAAAAATCAGAGCGCCTCTCCTCCT
CCAAAGGAACGCAGCTCCTCACCAGCAACGGAACAAAGCTGGACAGAGAATGACTTTGAC
GAGTTGAGA---GAAGGCTTCAGATGATCAAACTACTCTGAGCTACAGGAGGAAATTCGA
ACCAATGGCAAAGAAGTTAAAAGCTTTGAAAAAA-ATTAGACAAATGGATAACTAGAATA
AACAATGCAGAGAAGTCCTTAAAGGACCAGATGGAGCTGAAAACCAAGGCACGAGAGCTA
CGTGATGGATGCAGAAGCCTCAGTAGCTGATGCAATCAAGTGGAAGAAAGGGTATCAGTG
ATGGAAGACAAAATGAAAGAAATGAAGCGAGAAGAGAGGTTTAGAGAAAAAAGAATAAAA
AGAAACAAACAAAGCCTCCAAGAAATATGGGACTATGTGAAAAGACCAAATCCATGTGTG
ATTGGTCTACCTGAAAGTGATGGGGAGAATGGAACCAAGTTGGAAAACACTCTGCAGGAT
ATTATCCAGGAGAACTTCCCCAATCTAGCAAGGCAGGCCAACATTCAAATTCAGGAAATA
CAGAGAACGCCACAAAGATACTCCTCGAGAAGAGCAACTCCAAGACACATAATTGTCAGA
TTCACCAAAGTTGAAATGAAGGAAAAAATGTTAAGGTCAGCCAGAGAGAAAGGTCGGGTT
ACCCACAAAGGGAAGCCCATCAGACTAACAGCTGATCTCTCAGCAGAAACTCTACAAGCC
AGAAGAGAGTGGGGACCAATATTCAACATTCTTAAAGAAAAGAATTTTCAACCTACAATC
TCATATCCAGCCAAACTAAGCTTCATAAGGGAAGGAGAAATAAAATACTTTACAGACAAG
CAAATGCTGAGAGATTTTGTCACCACCAGGCCTGCCCTAAAAGAGTTCCTGAAGGAAGCA
CTAAACATGGAAAGGAATAACCGGTACCAGCCAATGCAAAAACATGCCCAACTG
>lcl|hg18_L1PA4_chr10_27628189_27634295
ATGGGGAAGAAACAGAGCAGAAAAACTGGAAACTCTAAAAATCAGAGCACCTCTCCTCCT
CCAAAGGAACACAGCTCCTCACCAGCAATGGAACAAAGCTGGACGGAGAATGACTTTGAC
GAGTTGAGAGAAGAAGGCTTCAGAAGATCAAACTACTCCGAGCTAAAGGAGGAAGTTTGA
ACCAATGGTAAAGAAGTTAAAAACCTTGAAAAAAAATTAGACAAATGGCTAACTAGAATA
ACCAATGCAGAGAAGTCCTTAAAGGACCTGATGGAGCTGAAAACCATGGCATGAGAACTA
CGTGACGAATGTACAAGCCTCAGTAGCTGATGCGAACAACTGGAAGACAGGGTATCAGTG
ATGGAAGACGAAATGAATGAAATGAAGTGAGAAGAGAAGTTTAGAGAAAAAAGAATAAAA
AGGAACGAACAAAGCCTCCAAGAAATATGGGACTATGTGAAAAGACCAAATCTACGTCTG
ATTGGTGTACCTGAAAGTGACAGTGAAAATGGAACCAGGTTGGAAAACACTCTTTAGGAT
ATTATCCAGGAGAACTTCCCCAATCTAGCAAGGCAGGCCAACATTCAAATTCAGGGAATA
CAGAGAATGTCACAAAGATACTCCTTGAGAAGAGCAACTCCAAGACACATAATTGTCAGA
TTCACCAAAGTTGAAATGAAGGAAAATATGTTAAGGGCAGCCAGAGAGAAAGGTCGGGTT
ACCCACAAAGGGAAGCCCATCAGACTAACAGCTGATCTCTCGGCAGAAATTCTACAAGCC
AGAAGAAAGTGGGGGCCAATAATCAACATTCTTAAAGAAAAGAATTTTCAACCCAGAATT
TCATATCCAGAGAAACTAAGCTTCATAAGTGGAGGAGAAATAAAATCCTTTACAGACAAG
CAAATGCTGAGAGATTTTGTCACCACCAGGCCTGCCCTAAAAGAGCTCCTGAAGGAAGCA
CTAAACATGGAAAGGAACAGCTGGTACCAGCCACTGCAAAAACATGCCAAATTG
>lcl|hg18_L1PA4_chr1_74585280_74591373
ATGGGGAAAAAGCAGAGCAGAACAACCAGAAACTCTAAAAAGCAGAGCACCTCTCCTCCT
CCAAAGGAACACAGCTCCTCACCAGCAATGGAACAAAGCTGGACGGAAAATGACTTTGAC
AAGTTGAGAGGGGAAGGCTTCAGAAGATCAAACTACTCCCAGCTAAAGGAGGAAGTTCAA
ACCAATGACAAAGAAGTTAAAAACTTTAAAAAAA-ATTAGACAAATGGATAACTAGAATA
ATCAATGCAGAGAAGTCCTTAAAGGACCTGATGGAGCTGAAAACCATGGCACGAAAACTA
CGTGACGAATGCACAAGCCTCAGTAACCGATGCGATCAACTGGAAGAAAGGGTATCAGTG
ATGGAAGACAAAATCAATGAAATGAAGTGTGAAGAGAAGTTTAGAGAAAACAGAATAAAA
AGAAATGAACAAAGCCTCCAAGAAATATGGGACTATGTGAAAAGACCAAATCTACGTCTC
ATTGGTGTACCTGAAAGTGACAGGGAGAATGGAACCAAGTTGGAAAACACTCTGCAGGAT
ATTATCCAGGAGAACTTCCCCAATCTAGCAAGGCAGGCCAACATTCAAATTCAGGAAATA
CAGAGAACGCCACAAAGATACTCCCCGAGAAGAGCAACTCCAAGACACATAATTGTCAGA
TTCACCAAAGTTGAAATAAAGGAAAAAATGTTAAGGGCAGCCAGAGAGAAAGGTTGGGTT
ACCCACAAAGGGAAGCCCATCAGACTAACAGCAGATCTCTCGGCAGAAACTCTACAAGCC
AGAAGAGAGTGGGGGCCAATATTCAACATTCTTAAAGAAAAGAATTTTCAACCCAGAATT
TCATATCCAGCCAAACTAAGCTTCATAAGTGAAGGAGAAATAAAATACTTTACAGACAAG
CAAATACTGAGAGATTTTGTCACCACCAGGCCTGCCCTAAAAGAGCTCCTGAAGGAAGCA
CTAAACATGGAAAGGAACAACTGGTACCAGCCACTGCAAAAACATGCCAAATTG
>lcl|hg18_L1PA4_chr10_112792889_112799029
GTGGGGAAAAAACAGAGCAGAAAAACTGGAAACTCTAAAAATCAGAGCGCCTCTCCTCCT
CCAAAGGAATGCAGCTCCTCACCAGCAATGGAACAAAGCTGGTTGGAGAATGACTTTGAC
GAGTTGAGAG--GAAGGCTTCAGAAAATCAAACTACTCCGAGCTAAAGGAGGAAGTTCGA
ACCAATGGCAAAGAAGTTAAAAACTTTGAAAAAAAATTAGATGAATGGATAACTAGAATA
ACCAATGCACAGAAGTCCTTAAAGGACCTGATGGAGCTGAAAACCAAGGCAAGAGAACTA
TGTGACGAATGCACAAGCCTCAGTAACCGATGCGATCAACTGGAAGAAAGGGTATCAGCG
ATGGAAGAAGAAATGAATGAAATGAAGCGTGAAGAGAAGTTTAGAGAAAAAAGAATAAAA
AGAAATGAAGAAAGCCTCCAAGAAATATGGGACTATGTGAAAAGACCAAATCTACGTCTA
CTTGATGTACCTGAAAGTGACGGGGAGAATGGAACCAAGTTGGGAAACACTCTGCAGGAT
ATTATCCAGGAGAACTTCCCCAATCTAGCAAGGCAGGCCAACATTCAAATTCAGGAAATA
CAGAGAATGCCACAAAGATACTCCTCGAGAAGAGCAACTCCAAGACACATAATTGTCAGA
TTCACCAAAGCTGAAATGAAGGAAAAAATGTTAAGGGCAGCCAGAGAGAAAGGTTGGGTT
ACCCACAAAGGGAAACCCATCAGACTAACAGCTGATCTCTCAGCAGAAACTCTACAAGCC
AGAAGAGAGTGGGGGCCAATATTCAACATTCTTAAAGGAAAGAATTTTCAACGCAGAATT
TCATATCCAGCCAAACTAAGCTTCATAAGTGAAGGAGAAATAAAATACTTTACAGACAAG
CAAATGCTGAGAGATTTTGTCACCACCAGGCCTGCCCTAGAAGAGCTCCTGAAGGAAGCA
CTAAACATGGAAAGGAACAACCGCTACCAGCCACTCCAAAAACATGCCAAATTG
>lcl|hg18_L1PA4_chr1_45522825_45528970
ATGGGGAAAAAACAGAACAGAAAAACCGGAAACTCTAAAAAGCAGAGCGCCTCTCCTCCT
CCAAAGGAATATAGCTCCTCACCAGCAAAGGAACAAAGCTGGATGGAGAATGACTTTGAC
GAGTTGAGAGAAGAAGGCTTCAGACGATCAAACTACTCCGAGCTAAAGGAGGAAGTTCGA
ACCCAAGGCAAAGAAGTTAAAAACCTTTAAAAAA-ATTAGACAAATGGCTAACTAGAATA
ACCAATGCAGAGAAGTCCTTAAAGGACCTGATGGAGCTGAAAACCATGGCATGAGAACTA
CGTGATCAATGCACAAGCCTCAGTATCCGATTCGGATACTGGGAAGAAAGGGTATCAGTG
ATGGAAGATCAAATGAATGAAATGAAGTGAGAAGAGAAGTTTAGAGAAAAAAGAATGAAA
AGAAACGAACAAAGCCTCCAAGAAATATGGGACTATGTGAAAAGACCAAATCTATGTCTG
ATTGGTGTACCTGAAAGTGATGGGGAGAATGGAACCAAGTTGGAAAACACTCTGCAGGAT
ATTATCCAGGAGAACTTCCCCAATCTAGCAAGGCAGGCCAACATTCAAATTCAGGAAATA
CAGAGAATGCCACAAAGATATTCCTCAAGAAGAGCAACTCCAAGACACATAATTATCAGA
TTCACCAAAGTTGAAATGAAGGAAAAAATGTTAAGGGCAGCCAGAGAGAAAGGTCGGGTT
ACCCACAAAGGGAAGCCCATCAGACTAACAGCTGATTTCTCGGCAGAAACTCTACAAGCC
AGAAGAGAGTGGGAGCCAATATTCAGCATTCTTAAAGAAAAGAATTTTCAACCCAGAATT
TCATATCCAGCCAAACTAAGCTTCATAAGTGAAGGAGAAATAAAATACTTTACAGACAAG
CAAATGCTGAGAGATTTTGTCACCACCAGGACTGCCCTAAAAGAGCTCCTGAAGGAAGCA
CTAAACATGGAAAGGAACAACCACTTCCAGCCACTGCAAAAACATGCCAAATTG
>lcl|hg18_L1PA4_chr1_198421119_198427314
ATGGTGAAAAAACAGAGCAGAAAAACCGGAAACTCTAAAAATCAGAGCGCCTCTCCTCCT
CCAAAGGAATGCAGCTCCTCACCAGCAATGGAACAAAGCTGGACAGAGAATGACTTTAAT
GAGTTGAGAGAAGAAGGCTTCAGAAGATCAAACTACTCCAAGCTAAAGGAGGAAGTTCAA
ACCAATGGCAAAGAAGTTAAAAACTTTGAAAAAAAATTAGATGAATGGGTAACTAGAATA
ATCAATGCAGAGAAGTCCTTAAAGGACCTGATGGAGCTGAAAACCATGGCACAAAAACTA
CATGACAAATGCACAAGCCTCAGTAACCGATGCAATCAACTGGAAGAAAGGGTATCAGCG
ATGGAAGACGAAATGAATGAAATGAAGGAAGAAGGGAAGTTTAGAGAAAAAAGAATAAAA
AGAAACGAACAAAGCCTCCAAGAAATATGGGACTATGTGAAGAGACCAAATCTATGTCTC
ATTGGTGTACCTGAAAGTGACGGGGAGGATGGAACCAAGTTGGAAAACACTCTGCAGGAT
ATTATCCAGGAGAACTTCCCCAATCTAGCAAGGCAGGCCAACATTCAAATTCAGGAAATA
CCAAGAACGCCACAAAGGTACTCCTCGAGAAGAGCAACTCCAAGACACATAATTGTCAGA
TTCACCAAAGTTGAAATGAAGGAAAAAATGTTAAGGGCAGCCAGAGAGAAAGGTCGGGTT
ACCCACAAAGGGAAGCCCATCAGACTAACAGCTGATCTCTCAGCAGGAACTCAACAAGCC
AGAAGAGAGTGGGGGCCAATATTCAACATTCTTAAAGAAAAGAATTTTCAACCCAGAATT
TCATATCCAGCCAAACTAAGCTTCATAAGTGAAGGAGAAATAAAATACTTTACAGACAAG
CAAATGCTGAGAGATTGTGTTACCACCAGGCCTGCCCTAAAAGCGCTCTTGAAGGAAGCA
CTAAACATGGAAAGGAACAGCCAGTACCAGCCACTGCAAAAACACACCAAATTG
>lcl|hg18_L1PA4_chr1_62937665_62943657
ATGGGGAAAAAACAGAGCAGAAAAACTGGAAACTCTAAAAATCAGAGCACCTCTCCTCCT
CCAAAGGAGCGCAGCTCCTCACCAGCAACGGAACAAAGCTGGACGGAGAATGACTTTGAC
GAGTTGAGAGAAGAAGGCTTCAGAAGATCAAACTACTCTAAGCTAAAGGAAGAAATTCAA
ACCAATGGCAAAGAAGTTAAAAACCTTGAAAAATAATTAGACGAATGCCTAACTAGAATA
ACCAATGCAGAGAAGTCCTTAAAGGACCTGATGGAGCTGAAAACCACAGCACGAGAACTA
CGCGACGAATGCACAAGCCTCAGTAGCCGATGTGATCAACTGGAAGAAAGGGTATCAGTG
ATGGAAGACGAAATGAATGAAATGAAGCGAGAAGAGAAGATTAGAGAAAAAAGAATAAAA
AGAAAGGAACAAAGCCTCCAAGAAATATGGGACTATGTGAAAAGACCAAATCTACATCTG
ATTGGTGTACCTGAAAGTGACGGGGAGAATGGAACCAAGTTGGAAAACACTCTGCAGGAT
ATTACCCAGGAGAACTTCCCCAATCTAGCAAGGCAGGC---CATTCAAATTCAGGAAATA
CAGAGAACGCCACAAAGATACTCCTCGAGAAGAGCAACTCCAAGACACATAATTGTCAGA
TTCACCAAAGTTGAAATGAAGGAAAAAATGTTAAGGGCAGCCAGAGAGAAAAGTTGGGTT
ACCCACAAAGGGAAGCCCATCAGACTAACAGCTGATCTCTCGGCAGAAACTCTACAAGCC
AGAAGAGAGTGGGGGCCAATATTCAACATTCTTAAAGAAAAGAATTTTCAACCCAGAATT
TCATATCCAGCCAAACTAAGCTTCATAAGTGAAGGAGAAATAAAATACTTTACAGACAAG
CAAATGCTGAGAGATTTTGTCACCACCAGGCCTGCCCTAAAAGAGCTCCTGAAGGAAGCA
CTAAACATGGAAAGGAAAAACCGGTACCAGCGACTGCAAAATCATGCCAAATTG
>lcl|hg18_L1PA4_chr11_48661173_48667274
ATGGGGAAAAAGCAGAGCAGAAAAACTGAAAATTCTAAAAGTCAGAGCACCTCTCCTCCT
CCAAAGGAATGCAGCTCCTCACCAGCAATGGAACAAAGCTGGACAGAGAAAGACTTTGAT
GAGTTGAGAGAAGAAGGTTTCAGATGATCAAACTTCTCCGAGCTAAAGGAGGAAGTTGGA
ACCTATGGCAAAGAAGTTAAAAACCTTGAAAAAAGATTAAATGAAGCACTAACTAGGTTA
ACCAATGTAGAGAAGGCTGTAAAGGATCTGATGGAGCTGAAAACCAAGGCTCGAGAACTA
TGTGCCAATTGCACAAGCTTTAGTAGCTGGTTTGATAAACTGGAAGAAAGGGTATCAGTG
ATTGAAGATCAAATGAATGAAATGAAGAGAGAAGAGAAGTTTAGAGAAAAAAGAATAAAA
AGAAATGAAAAAAGCCTCCAAGAAATATGGGACTATGTGAAAAGACCAAATCTACGTCTG
ATAGGTGTCCCTGAAATAGACAGGGAGAATGGAACCAAGTTGGAAAACACACTGTAGGAT
ATTATCCAGGAGAACTTCCCCAATCTATCAAGTCAGGCCAACATTCAAATTCTGGAAATA
CAGAGAATGCCAAAAAGATACTCCTCGAGAAGAGCAACTCCAAGACACATAATTGTCAGA
TTCACCAAAGTTGAAATGAAGGAAAAAATGTTAAGGGCAGT--GAAAGGAATGTTGGGTT
AACCACAAAGGGAAGACCATCAGACTAACAGTGGATCTCTTGACAGAAACTCCACAAGCC
TAAAGAGAGTGGGGGCCAATATTCAACATTCTTAAAGAAAAGAATTTTCAAACCAGAACC
TCACATCCAACAAAACTAAGCTTCGTAAGTGAAGGAGAAATAAAATACTTTACAGACAAG
CAAATGCTGAGATAATTTGTCACCACCAGGCCTCCCCTACAAGAGCTCATGAAGGAAGCA
CTAAACATGGAAAGGAACAATTGGTACCGGCCACTGCAAAAACACACCAAATTG
>lcl|hg18_L1PA4_chr11_51172224_51178240
ATGGGGAAAAAGCAGAGCAGAAAAAC-GGAAACTCTAAAAATCAGAGTACCTCTCCTCGT
CCAAAGGAACACAGTTCCTCACCAGCAACAGAATAAATCCGGATGGAGAATGCCTTTGAC
AAGTTGACAGAAGAAGTCTTCAGATGATCAAGCTACTCTGAGCTACAGGAGGAAGTTCGA
ACCCATGGCAAAGAAGTTAAAAACCTTGAAAAAAGATTAGTCAAATGGCTAACTAGAATA
ACCAATGCAGAGAAGTCCTTAAAGGACCTAATGGAGCTGAAAACTATAGCAAGAAAACTA
CTAGATGAATGCACAAGCCTCAGTAGCTGATACAATCAACTGGAAGAAAGGGTATCAGTC
CTGGAAGATCAAATGAATGAAATGAAGCGTGAAGAGAAGTTTAGAGAAAAAAGAATAAAA
AGAAATGAACAAAGCCTCCAAGAAATATGGGACTATGTGAAAAGACCAAATCTACGTCTG
ATTTGTGTAAGTGAAAGGGATGGGGAGAATGGAACCAAGTTGGAAAACACTCTGCAGGAT
ATTATCCAGGAGAACTTCCCCAATCTAGCAAGTCAGGCCAACATTCAAATTAAGGAAAAT
CAGAGAGTGCCAAGAAGATACTCCTTGAGAAGAGCAACTCCAAGACACATAATTCTCAGA
TTCACCAAAGTTGAAATGAAAGAGAAAATGTTAAGGGCAGCCAGAGAGAAATGTCGGGTT
ACCCACAAAGGGAAGCCAATCAGACTAACAACTGATCTCTCGGCAGAAACTCTACAAGCC
AGAAGAGAGTGGGGGCCAATATTCAACATTCTTAAAGGAAAGAAATTTCAACCCAGAATT
TCATTTCTGGGCAAACTAAGCTTCACAAGTGAAGGAGAAATAAAATCCTTTACAGCCAAG
CAAATGCTGAGACACTTTGTCACCACCAGGCCTGCCCTAAAAGAGCTCCTGAAGGAAGCA
CTAAACATGTAAAGGAACAGTCAGTATCACCCACTTCAAAAATATACCAAATTG
>lcl|hg18_L1PA4_chr11_48388192_48394355
ATGAG-AAAAATCAGAGCAGAAAAACTGGAAACTCTAAAAATCAGAGTGCCTCTCCTCCT
CCAAAACAACACAGCTCCTCACCAGCAACAGAACAAAGCTGGACGGAGAATGACTTTGAC
TAGTTGAGAGAAGAAGGCTAAAGACGATCAAACTACTCCGAGTTACAGGAGGAAATTCAA
ACCAATGGCAAAGAAGTTAAAAGCTTTGAAAAAAAATTAGGAGAATGTATAACTAGAATA
ACGAAAGCAGAGAAGTCCTTAAAGGACCTGATGGAGCTGAAAACCAAGGCACAAGAGCTA
CATGACAAGCGTGGAAGCCTCAGAATCCGATGTGATCAACTGGAAGAAAGGGTATCAGAG
ATAGAAGATGAAATGAATGAAATGAAGCAAGAGGAGAAGTTTAGAGAAAAAAGAATAAAA
AGAAATGAACAAAGCCTCAAAAAAATATGGGACTATGTGAAAAGACCAAATCTACGTCTG
ATTGGTGTACCTGAAAGTCACAGGGAGAATGGAACCAAGTTGGAAATCACTCTGCAGGAT
ATTATCCAGGAGAACTTCCCCAATCAAGCAAGGCAGGCCAACATTCAAATTCAGGAAAGA
TAGAGAACGCCAAAATGATACTCCTCAAGAAAAGCAACTCCAAGACACATAACTATCAGA
TTTACCAAACTTGAAATGAAGGAAAAAATGTTAAGGGCAGCCAGAGAGAAAGGTCGGGTT
ACCCACAAAGGGAAGCCCATCAGACTAACAGTGGATCTCTCAGCAGAAACTCTACAAGCC
AGAAGAGAGTGGGGACCAATATTCAACATTCTTAAAGAAAAGAATTTTCAACCCAGAATC
TCATATCCAGCCAAACTAGGCTTCATAAGTGAAGGAGAAATAAAATCCTTTACAGACAAG
CAAATGCTGAGAGATTTTGTCACCACCAGGCCTGCCCTAAAAGAGCTCCTGAAGGAAGCA
CTGAACATGGAAAGGAAGAACCGGTACTAGCCACTGCAAAAACATGCCAAATTG
>lcl|hg18_L1PA4_chr11_51388387_51394547
ATGAGAAAAAAACAGAGCAGAAAAACTGGAAACTCTAAAAATCAGAGTGCCTCTCCTCCT
TGAAAGGAACACAGCTCCTCACCAGCAATACAACAAAGCTGGATGGAGAATGACTTTGAT
GAGTTGAGACAAGAAGGCTTCAGATGATCAAACTACTCCAAGCAACAGGAGGAAACTCAA
ACCAATGGCAAAGAAGTTAAAGGCTTTGAAAAAAAATTAGACGAATGTATAACTAGAATA
ACCAATGCAGAGAAGTCCTTAAAGGACCTGATGGAGCTGAAAACCAAGGCACGAGAGCTA
CATGATGAACGTGGAAGCCTCAGAAGCTGATGTGATCAACTGGAAGAAAGTGTATCAGAG
AT-GAAGGCAAAATGAGTGAAATGAAGCAAGAAGAGAAGTTTAGAGAAAAAAGAATGAAA
AGAAAAGAACAAAGCCTCCAAAAGATATGGGACAGTGTGAAAAGATGAAATCTACGTATG
ATTGGTGTACCTGAAAGTGACAGGGAGAATAGAACCAAGTTGGAAAACACTCTGCAGGAT
ATTATCCAGGAGAACTTCCCCAATCTAGCAAGGCAGGCCAACATTCAAATTCAGGAAGTA
CAGAGAATGCCAAAAAGAAACTCCTCGAGAAGAGCAACTCCAAGACACATAATTGTCAGA
TTTACCAAACTTGAAATGAAGGAAAAAATATTAAGGGCAGCCAGAGAGAAAGGTCGGGTT
ACCCACAAAGGGAAGCCCAACAGACTAACAGCTAATCTCTCAGCAGAAAAGCTACAAGCC
AGAAGAGAGTGGGGACCAACATTCAACATTCTTAAAGAAAAGAATTTTCAACCCAGAATC
TCATATCCAGCTAAACTAAGCTTCATAAGTGAAGGAGAAATAAAATACTTTACAGACAAG
CAAATGCTGAGAGATTTTGTCACCAGCAGGCCTGCCCTAAAAGAGCTCCTCAAGGAAGCA
CTAAACATCGAAAGGAACAACCGGCACCAGCCACTGCAAAAACATGCCAAATTA
>lcl|hg18_L1PA4_chr11_48589878_48596029
ATGGTGAAAAAACACAGCAGAAAAACTGGAAACTCTAAAAATCAGAGCACCTCTCCTCCT
CCAAAGGAACACAGCTCCTCACTAGCAATGGAACAAAGCTGGATGGAGAATGACTTTGAC
GAGTTGAGAGAAGAAGGCTTCAGATGATCAAACTACTCTGAGCTAAAGGAGGAAGTTTGA
ACCCATGGCAAAGAAGTTAAAAACCTTGAAAAAAAATCAGACGAATGGCTCACTAGAATA
ACCAATGCAGAGAAGTCCTCAAAGGACCTGATGGAGCTGAAAACCAAGGCATGAGAACTA
CATGACAAATGCACAAGCCTCAGTACCTGATTCAATCAACTGGAAGAAAGGGTATCAGTG
ATGGAAGATAAAATGAATGAAATGAAGCAAGAAGAGAAGTTTAGAGAAAAAAGAACAAAA
ATAAATGAATGAAGCCTCCAAGAAATATGGGACTATGTGAAAAGACCAAATCTACATTGG
ATTGATGTACCTGAGAGTGACGGGGAGAATGGAACCAAGTTGGAAAACACTCTGCTGGAT
ATTATCAAGGAGAACTTCCCCAATCTAGCAAGGCAGGCCAACATTCAAAATCAGGAAATC
CAGAGAATCGCACAAAGATACTCCTCAAGAAGAGCAACTCCAAGACACATAGTTGTCAGA
TTTACCAAAGTTGAAATGAAGGAGAAAATGTTAAGGGCAGCCAGAGACAAAAGTCAGGCT
ACCCACAAAGGGAAGCCCATCAGACTAACAGCAGATCTCTCAGCAGAAACTCTACAAGCC
AGAAGAGAGTGGGGGCCAATATTCAACATGCTTAAAGAAAAGAATATTCAACTCAGAATT
TCATATCCAGCCAAACTAAGCTTTATAAGTGAAGGAGAAATAAAATCCTTTACAGACAAG
CAAATGCTGAGAGATTTTGTCACCACCAGGCCTGCCCTAAAAGAGCTCCTGAAGGAAGCA
CTAAACATGGAAAGGAAAAACTGGTACCAGCCACTGCGAAAACATGCCAAATCG
>lcl|hg18_L1PA4_chr11_51261149_51267289
ATGGGG-AAAAAAAGAGCAGAAAAACTGGAAACTCTAAAAATCAGAGCACCTCTCCTCCT
CCAAAGGAATGCAGCTCCTCACCAGCAATGGAACAAAGCTGGATGGAGAATGACTTTGAC
GAATTGAGAGAAGAAGGCTTCAGACCATCAAACTACTCTGAGCTAAAGGAGGAATTTCAA
AACCATGGCAAAGAAGTTAAAAACCTTGAAAAAAAATTAGACGAATGGCTGACTAGAATA
ACCAATGCAGAGAAGTCCTTAAAAGACCTGATGGAGCTGAAAACCAAGGCATGAGGACTA
CGTGACAAATGCACAAGCCTCAGTACCTGATTCAATCAACTGGAAGAAAGGGTATCAGTG
ATGGAAGATAAAATGAATGAAATGAAGCAAG-AGAGAAGTCTAGAGAAAAAAGAATAAAA
ATAAATG----AAGCCTCCAAGAAATATGGGATTATGTGAAAAGACCAAATCTACTTTTG
ATTGGTGTACCTCAGAGTGACGGGGAGAATGGAACCAAGTTGGAAAACACTCTGCAGGAT
ACTATCCAGGAGAAATTCCCCAATCTAGAAAGGCAGGCCAACATTCACATTCAGGAAATA
CAGAGAACCCCCCAAAGATACTCCTCAAGAACAGCAACTCCAAGAAACATAATTGTCAGA
TTCACCAAAGTTGAAATGAAGGAGAAAATGTTAAGGGCAGCCACAGAGAAAGGTCGGGTT
ACCCACAAAGGGAAGCCCATCAGACTAACTACTGATCTCTCAGCAGAAACTCTACAAGCC
AGAAGAGAGTGGGGGCCAATATTCAACAGGCTTAAAGAAAAGAATTTTCAACTCAGAATT
TCATATCCAGCCAAACTAAGCTTTATAAGTGAAGGAGAAATAAAATCCTTTACAGACAAG
CAAATGCTGAGAGATTCTGTCACCACCAGGCCTGCCATAAAAGACCTCCTGAAGGAAGCA
ATAAACACGGAAAGGAACAACCAGTACCAGCCACTGCAAAAACATGCCAAATCG
>lcl|hg18_L1PA4_chr11_50239857_50245990
ATGGGGAAAAAACACAGCAGAAAGGCTGAAAATTCTAAAAATTGGAGTGCCTCTCCCCCT
ACAAAGGAACGCAGCTCCTCACCAGCAATGGAAAAAAGCTGGACAGAGAATGAC------
GAGTTGAGAGAAGACAGCATCAGATGATCAAACTTCTCCGAGCTAAAGGAGGAAGTTCAA
ACCCATCACAAAGAAGCTAAAAACCTT-AAAAAAGATTAGACGAATGGGTAACTAGAATA
ACAAGTGTAGACAAGTCCTTAAAGGACCTGATGGAGCTGAAAACCATGGAACGAGAACTA
CATGATGAATGCACAAGCTTCAGCAGCTGATTAGATCAACTGGAAGAAAGGATATCAGTG
ACAGAAGATCAAATGTATGAAATGAGGTGATAAGAGAAGTTTAGAGAAAAAAGAGTAAAA
AGAAATACATGAAGCCTCCCAGAAATATGGGAGTATGTGAAAAGACCAAATCTACGTCTG
ACTGGTGTACCTGAAAGTGATGGGGAGAATAGAACCAAGTTGGAAAACACTCTGCAGGAT
ATTATCCAGGAGAACTTCCCCAACCTAGCAAGGCAGGGCGACATTCAAATTCAGGAAATA
CAGAGAACACCACAAAGATACTCCTCGAGAAGAGCAACTCCAAGACACATAATTGTCAGA
TTCACCAAAGTTGAAATGAAGGAAAAAATGTTAAGGGCAGCCAGAGAGAAAGGTCGGGTT
ACCTACAAAGGGAAGCCCATCAGACTAACAGCTGATCTCTCAGCAGAAACTCTACAAGCC
AGAAGAGAGTGGGGGCCAATATTCAACCTTCTTGAAGAAAAGAATTTTCAACCCAGAATT
TCATGTCCAGCCAAACTAAGCTTCATAAGTGAAGGAGAAATAAAATACTTTACAGACAAG
CAAAGGCTGAGAGATTTTGTCACCACCAGGCCGGCCCTGCAAGAGCTCCCGAAGGAAGCA
CTAAATATGGAAAGGAACAACCGGTACCAGCCACTGCAAAAACATGCAAAATTG
>lcl|hg18_L1PA4_chr10_33083587_33089689
ATGGGGAGAAACCAGAGCAGAAGAGCTGAAAATTCTAAAAATCAGACTGCCTCTTCTCCT
CCAAAGGAATGCAGATCCTCGCAAGCAGCAGAACAAAGCTGGACGGAGAATGACTTTGAC
GAGTTGAGAGAAGAAGGCTTCAGACGATCAAATTTCTCCGAGTCAAAGGAGGATATTCAA
ACCCATCAC-AAGAAGCTAAAAACCTTGAAAAAAGATGAGACGAATGGCTAACTAGAATA
AACAGTGTAGAGAAGACCTTAAATGACGTGATGGAGCAGAAAACCATGGCACGAGAACTA
TGTGATACATGCACAAGCTTCAGTAGCCAATTCAATCAAGTGGAAGAAAGGGTATCAGTG
ATCGAAGATCAAATGAATGAAATGAAGCGAGAAGAGAAATTTAGAGAAAAAAGAATAAAA
AGAAATGAACAAAGCCTCCAAGAAATATGGGACTATGGGAAAAGACCAAATCTACATCAG
ATTGTTGTACCTGAAAGTGACAGGGAGAATGGAACCAAGTTGGAAAACACTCTTCTGGAT
ATTATCCAGGAGAATTTCCCCAACCTAGCAAGGCAGGCCAACATTCAAATTCAGGAAATA
CAGAGAACACCACAAAGATACTCCTCGAGAAGAGCAACTCCAAGACACATAATTGACAGA
TTCACCAAAGTTGAAATGAAGGACAAAAAGTTAAGGGCAGCCAGAGAGAAAGGTCGCGTT
ACCCACAAAGGGAAGGCCATCAGACTAACAGCGGATCTCTCCGCAGAAATTCTATAAGCC
AGAAGAGAGTGGGGGCCAATATTCAACATTCTTAA-----AGAATTTTCAACCCAGAATT
TCATATCCAGCCAAACTAAGCTTCATAAGTGAAGGAGAAATAAAATCCTTTACAGACAAG
CAAATGCTGAGAGATTTTGTCACCACCAGGCCTGCCTTACAAGAGCTACTGAAGGAAGCA
CTAAACATGGAAAGGAACAACTGGTACCAGCCACTGGAAAAACATGCCAAATTG
>lcl|hg18_L1PA4_chr11_54656768_54662898
ATGGGAAAGAAACAGAGAAGAAAAACTGGAAACTCTAAAAATCAGAGTGCCTCTCCTCCT
ACAAAGGAATGCAGCTCCTCACCAGCAATGGAACAAAGCTGGATGGAGAATGACTTTGAC
AAGTTGACAGAAGAAGGCTTCAGAATATCAAAGAATTCCGAGCTACAGGAGGAAATTCGA
ACCAGTGGCAAAGACGTTAAAAGCTTTGAAAAAAAATTAGAT-AATGGATAACTAAAATA
ACCAATGCAGAGAAGCCCTTAAAGGACTTGAAGGAGCTGAAAACCAAGGGACAAGAGCTA
TATGATGAATGCAGAAGCCTCAGGAGCTGATGTGATCAACTGGAAGAAAGGGTATCAGTG
ATGGAAGATAAAACGAATGAAATGAAGTGAGAAGAAAAGTTTAGAGAAAAAA---TAAAA
AGAAATGAACAAAGCCTCTAAGAAATATGGGACTATGTGGAAAGACCAAATCTACGTCTG
ATTGGTGTACCAGAAAGTGATGGGGAGAATGGAACCAAGTTGGAAAACACTCTGCAGGAT
ATTATCCAGGAGAACTTCCCCAATCTAGCAAGACAGGCCAACATTCACATTCAGAAAATA
CAGAGAACGTCACAAAGATACTCCTCAAGAAGAGCAACTCCAAGACACAAAATTGTCAGA
TTCACCAAAGTTGAAATGAAGGAAAAAATGTTAAGGGCAGCCAGAGAGAAAGGTCGAGTT
ACCCACAAAGGGAAGCCCATCAGAGTAAGAGCTGATCTCTTGGCAGAAACTCTACAAGCC
AGAAGAGAGTGGGGACCAATATTCACCATCCTTAAAGAAAAGATTTTTCAACCCAGAATT
CCATATCCAGCCAAACTAAGCTTCATAAGTGAAGGAGAAATAAAATACTTTGCAGAGAAG
CAAATGCTGAGAGATTTTGTCACCACCAGGCCTGCCCTAAAAGAGCTCCTGAAGGAAGCA
CTAAACATGGAAAGGAACAACCAGTACCAGCTACTGAAAAAACATGCCGAGTTG
>lcl|hg18_L1PA4_chr10_41955470_41961598
ATGGGGAGAAAACAGAGCAGAAAAACTGGAAACTCTAAAAAGCAGAGTGCCTCTCCTC-T
CCAAAGGAATGCAGTTCCTCACCAGCAATGGAACAAAACTGGACAGAGAATAACTTTGAC
GATTTCAGAGAAGGAGGCTTCAGATGATCAAACTACTGAGAGCTACAGGAGGGAATTCAA
ACCAATAGCAAA-AAGTTTAAAACTTTGAAAAACAATTAGACGAATGTATAACTGGAGTA
ACCAATGCAGAAAAATGCTTAAATGATCTGATGGAGCTGAAAGCCAAGTTTCGAGAACTA
CGTGAAGAAGGCAGAAGCCTCAGGAGCCGATGTAATCAACTGGAAGAAAGGGTATCAGTG
ATGGAAGATGAAATGAATGAAATGAAGGGAGAAGGGAAGTTTAGAGAAAAAACAATAAAA
-----AGAACAAAGCCTCCAAGAAATAAGGGACTATGTGAAAAGACCAAACGTACGTCTG
ATTGGTGTACCTGAAAGTGACGGGGAGAATGGAACTAAGTTGGAAAACACTCTTCAAGAT
ATTATCCAGGAGGACTTCCCCAATCTAGCAAGGCAGGCCAACATTCAGATTCAGGAAACA
CAGAGAATGCAGCAAAGATACTCCTCAAGAAGAGAAACTCCAAGACAAATAATTGTCAAA
TTCACAAAAGTTGAAATGAAGGAAAAAATGTTAAGGGCAGCCAGAGAGAAAGGTCGGGTT
ACCCACAAAGGGAAGCCCATCATACTAAGAGCTGATCTCTTGGCAGAAACTCTTCAAGCC
AGAAGAGAGTGGGGGCCAATATTCAACATTCTTAAAGAAAAGAATTTTCAACCCAGAATT
TCATATCCAGCCAAACTAAGCTTCATAAGTGAAGGAGAAATAAAATCCTTTACAGACAAG
CAAATGCTGAGAGATTTTATCACCACCAGGCCTGCCCTAAAAGAGCTCCTGAAGGAAGCA
CTAAACATGGAAAGGAACAACTGGTACCAGCCACTGCAAAAACATGCCAAATTG
>lcl|hg18_L1PA4_chr11_54917317_54923461
ATGGGGAAAAAACAGAGCAGAAAAACTGGAAACTCTAAAAATCAGAGTGCCTCTCCTCCT
CCAAAGGAATGCAGTTCCTCACCAGCAACTGAACAAAGCTGGACGGAGAATGACTTTGGA
GAGTTGAGAGAAGAAGGCTTCAGACAATTAAACTACTCCAAGCTAAAGGAGGAAGTTCGA
ACCCATGGAAAAGAAGTTAAAAACCTTGAAAAAA-ATTAGACAAATGGCTAACTAGAATA
ACCAATGCAGAGAAGTCCTTAAAGGAGCTGATGGAGCTGAAAACCATGGCACAAGAACTA
CCTGACAAATGCATAAGCCTCAGTAACCGATTCAATCAACTGGAAGAAAGGCTATCAGTG
ATGGAAGATGAAATGAATGAAATGAAATGAGAAGAGAAGTTTAGAGATAAAAGAATAAAA
AGAAATGAACAACACCTCCAAGAAATACGGGACTATGTGAAAAGACCAAATCTACGTCTG
ATTGGTGTACCTGAAAGTGACAGGGAGAATGCAACCAAGTTGGAAAACACTCTGCAGGAT
ATTATCCACGAGAAATTCCCCATTCTAGCAAGGCAGGCTAACAGTCAAATTCAGGAAATA
CAGAGAATACCACAAAGATACTCCTTGAGAAAAGCAACTCTGAGACACATAATTGTCAGA
TTCACCAAAGTTGAAATGAAGGAAAAAATGTGAAGGGCAGGCACAGAGAAAGGTCGGGGT
ACCCACAATGGGAAGCCCATCAGACTAACATCTGATCTCTCAGCAGAAACTCCACAAGCC
AGAAGAGAGTAGGGGCCAATATTCAACATTCTTAAAGAAAAGAATTTTCAACCCAGAATT
TCATATCCAGCCAAACCAAGCTTCATAAGTGAAGGAGAAATAAAATCCTTCACAGACCAG
CAAAGGCTGAGAGATATTGTCACCACCAGGTCTGCCCTAACAGAGCTCCTGAAGGAAGCA
CTAAACATGGAAAGGAACAACTGGTACCAGCCACTGCAAAAACATGCCAAATTG
>lcl|hg18_L1PA4_chr11_50109490_50115651
ATGGGGAAAAAACAGAGCAGAAAAACTGGAAA--CTAAGAATCAGAACACCTCTCCTCCT
CCAAAGGAATGCAGCTCCTCATCAGCAACAGAACAAAGCTGGACGGAGAACAACTATGAC
GAATTGAGAGAAG---GCTTCAGATGAACAAACTACTCCGAGCTAAAGGAGGAAGATTGA
ACCAAAGGCAAAGAAGTAAAAAACCTTGGAAAAAAATTAGACTAATGGCTAACTAGAATA
ACCAATGCAGAGAAGTCCTTAAAGGATGTGGTGGAGCTGAAAACCAAGGCAAAAGAACTA
CGTGATGAATGCACAAGCCTCAGTAGCCGATTGGATCAACTGGAAGAAAGGGTATCAATG
ATGGAAGATAAAATGAATGAAATGAAGTGAGAAGAGAAGTTTAGAGAAAAAAGAATAAAA
AGAAATGAACAAAGCCTCCAAGAAATATGGGACTATGTGAAAAGACCAAATCTACGTCTG
ATTGGTGTATCTGAAAGTGACAGGGAGAATGGAACCAAGTTGGAAAACACTCTGCAGGAA
ATTATCCAGGAGAACTTCCCCAATCTATCAAGGCAGGCCAACATTCAAATGCAGGAAATA
CAGAGAATACCACAGAGATATTCCTCAAGAAGAGCAACTCCAAGACATGTAATTATCAGA
TTCACCAAAGTTGAAATGGAGGAAAAAATGTTAAGGGCAGCCAGAGAGAAAGGTCGGGTT
ACCCACAAAGGGAAGCCCATCAGACTAAGAGCTGATCTCTTGGCAGAAACCCTACAAGCC
AGAAGAGAGTGGGGACCAATATTCAACATTCTTAAAGAAAAGAATTTTCAACCCAGAATT
TCATATCCAGCCAAAATAAGCTTCATAAGTGAAGGAGAAATAAAATCCTTTACAGACAAG
CAAATGCTGAGAGATTTTGTCACTACCAGGCCCGCCCTAAAAGAGCTCCTAAAGGAAGTA
CTAAACATGGAAAGGAACAACCAGTACCAGCCACTGCAAGAACATGCCAAATTG
>lcl|hg18_L1PA4_chr10_33027989_33034091
ATGGGGAAAAAACAAAGCAGAAAAATGGAAAATTCTAAAAATCAGAGCACCTCTCCTCCT
CCAAAGGAACGCAGCTGCTCGCCAGCAATGGAACAAAGCTGGGTGGAGAATGACTTTGAC
GAGTTGAGAGAAGAAGGCTTCAGATGATCAAACTACTCAGAGCTAAAGGAGGAAGTTCTA
ACCCATGGCAAAGAAGTTAAAAACCTTGAAAAAAAATTAGACGAATGTCTAACTAGAATA
ACCAATGCAGAGAGGTCCTTAAAGGACATGATGGAGCTGAAAACCAAGGCACGAGAACTA
CGTGACGAATGCACAAGCCTCAGTAGCTGATTCGATCAACTGGAAGAAAGGGTATCAGTG
ATGGAAGATCAAATGAATGAAATGAAGTGAGAAGAGAAGTTTAGAGAAAAAAGAATAAAA
AGAAATGAACAAAGACTCCAAGAAATATGGGTCTATGTAAAAAGACCAAATCTACGTCTG
ATTGGTGTACCTTAAAGTGAAGGGGTGAATGGAACCAAGTTGGAAAACAGTCTGCAGGAT
ATTATGCAGGAGAACTTCCCCAATCTAGCAAGGCAGGCCAACATTCAAATTCAGGAAATA
CAGAGAATGCCACAAAGATACTCCTCGAGAACAGCAACTCCAAGACTCATAATTGTCAGA
TTCACCAAAGTAGAAATGAAGGAAAAAATATTAAGGGCAGCCAGAAAGAAATGTCGCGTT
ACCCACAAAGGGAAGCCCATCAGACTAATAGCGGATCTCTCGGCAGAAACTCTACAAGCC
GGAAGAGAGTGGGGGCCAATATTCAACATTCATAAAGAAAAGAATTTTCAACTCAGAATT
TCATATCCAGCCAAACTAAGCTTCATAAGTGAAGGAGAAATAAAATCCTTTACAAACAAG
CAAGTGCTGAGAGATTTTGTCACCACCAGGCCTGCCCTAAAAGAGCTCCTGAAGGAAGCA
CTAAACATGAAAAGGAACAACCAGTACCAGCCACTGCGAAAACATGCCAAATTG
>lcl|hg18_L1PA4_chr11_87830668_87836800
ATGGGGAAAAAACAGAGCAGAAAAACTGAAAATTCTAAAAATCAGAGTGCCTCTTCTCCT
GCAAAGGAATGCAGCTCCTCACCAGCAACAGAACAAAGCTGGATGGAGAATGACTTTGAT
GAGTTGAGAGAAGAAAGCTTCAGACGATCAAACTTCTCTGAACTAAAGGAGGAAGTTTGA
ACCCATGGCAAAGAAGTTAAAAACCTTGAAAAAAGATTACAGGAAAGTCTAACTAGAATA
ACCAATGCAGAGAAATCCTGAAAGGACCTGACGGAGTTGAAAACCACGGCATGAGAACTA
CATGATGAATGCACAAGCCTCAGTAGCCAATTCGATCAACTGGAAGAAAGGGTATCAGTG
ATGGAAGATGAAATGAATGAAATGAAGTGAGAAGAGAAGTTTAGAGAAAAAAGAGTAAAA
AGAAATGAACAAAGCCTCCAAGAAATATGGGACTATGTGAAAAGACCAAATCTATGTCTG
ATTGGTGTACCTGAAAGTGATGGGGAGAATGGGACCATGCTGGAAAACACTCTGCAGTAT
ATTATCCAGGAGAACTTCCCCAATCTAGCAAGGCAGGCCAACATTCAAATTCAGGAAACA
CAGAGAATGCCACAAAGATACTCCTCAAGGAGAACAACTCCAAGACACATAATTGTCAGA
TTTGCCAAAGTCGAAATGAAGGAAAAAATGTTAAGGGCAGCCAGAGAGAAAGGTCAGGTT
ACCCACAAAGGGAAGCCCATCAGACTAACAGCTGATCTCTCGGCAGAAACTCTACAAGCC
AGAAGAGAGTGGGGGCCAATATTCAATATTCTTAAATAAAAGAATTTTCAACCCAGAATT
TCATATCCAGCCAAACTAAGCTTCAAAAGTGAAAGAGAAAAAAAATCCTTTACAGACAAG
CAAATGCTGAGAGATTTTGTCACCATCAGGCCTGCCCTACAAGAGCTCCTGAAGGAACCA
CTAAACATGGAAAGGAACAACTGGTACCAACCACTGCAAAAACATGCCAAATTG
>lcl|hg18_L1PA4_chr11_18135915_18142057
ATGGGGAAAAAACAGAGCAGAAACACTGAAAATTCTAAAAATCAGAGCACCTCTCCTCCT
CCAAAGGAATGCAGCTCCTCACCAGCAATGGAACAAAGCTAGACAGAGAATGATTTTGAC
GAGCTGAGAGAAGAAGGCTTCAGATGATCAAACTTCTCTGAGCTAAAGGAGGAAGTTCAA
ACCCATCGCAAAGAAGTTAAAAACCTTGAAATAAGATTAGATGAATGGCTAACTAGAATA
ACCAATGCAGAGAAGTCCTTAAAGGATCTGATGGAACTGAAAACCAAGGCATGAGAACTA
CATGATGAATGCACAAGCTTCTGTAGCTGTTTTGATCAACTGGAAGAAAGGGTATCAGTG
ATGGAAGATGAAATGAATGAAATGAAGCGAGAAGAGAAGTTTAGAGAAAAAAGAATAAAA
AGAAAGGGACAAAGCCTCCAAGAAATATGGGACTATGTGAAAAGACCAAATCTACATCTG
ATTGGTGTACCCGAAAGTGACGGGGAGAATGGAACCAAGTTGGAAAACACTCTGCAGGAT
ATTATCCAGGAGAACTTCCCCAATCTAGTAAGGCAGGCCAACATTCAAATTCAGGAAATA
CAGATAACGCCACAAAGATACTCCGCGAGAAGAGCAACTCCAAGACACATAATTGTCAGA
TTGACCAAAGTTGAAATGAAGGAAAAAATGTTAAGGGCAGCCAGAGACAAAGGTCAGGTT
ACCCGCAAAGGGAAGCCCATCAGACTAACAGCGGATCTCTCGGCAGAAACTCTACAATCC
AGAAGAAAGTGGGGGCCAATATTCAACATTCTTAAAGAAAAGAATTTTCAACCCAGAATT
TCATATCCAGCCAAACTAAGCTTCATAAGTGAAGGAGAAATAAAATTCTTTACAGACAAG
CAAATGATGAGAGATTCTGTCACCACCAGGCCTGCCCTAAAAGAGCTCCTGAAGGAAGCA
CTAAACATGGAAAGGAAAAACCGGTACCAGCCACTGCAAAAACATGCCAAATTG
>lcl|hg18_L1PA4_chr11_102762438_102768570
ATGGGGAAAAAACAGAGCAGAAAAGCTGAAAATTCTAAAAATCAGAGCGCCTCTTCCCTT
CCAAAGGAACACAGCTCCTTACCAGCAACAGAACAAAGCTGGACAGAGAATGACTTTGAC
GAGTTGAGAGAAGTAGGCTTCAAACAATCAAACTTCTCCGAGCTAAAGGAGGAAGTCTGA
ACCCATCGCAAAGAAGCTAAAAACCTTGAAAAAAGATTAGATGAATGGCTAACTAAAATA
ACCAGTGTAGAGAAGTCCTTAAATGACCTCATGGAGCTGAAAACCAGGGCATAAGAACTA
CGTGATGAATGCACAAGCTTCAGTAGCCAATTCAATCAACTGGAAGAAAGGATATCAGTG
ATTGAAGATCAAAAGAATGAAATGAAGCGAGAAGAGAAGTTTAGAGAAAAAAGAGTAAAA
AGAAATGAACAAAGCCTCCAAGAAATATGGGACTATGTGAAAAGACCAAATCTACGTCTG
ATTGGCGTACCTGAAACTGATGGGAAGAATGGAACCAAGTTGGAAAACACTCTGCAGGAT
ATTATCAGGGAGAATTTCCCCAATCTAGCAAGACAGGCCAACATTCAGATTCAGGAAATA
CAGAGAATGCCACAAAGATACTCCTCGAGAAGAGCAACTCCAAAACACATAATTGTCAGA
TTCACCAAAGTTGAAATGAAGGAAAAAATGGTAAGGGCAGCCAGAGAGAAAGGTCGGGTT
ACCCACAAAGGGAAGCCCATCAGACTAACAGCTGATCTCTTGGCAGAAACTCTACAAGCC
AGAAGAGAGTGGGGGCCAATATTCAACATTCTTAA-GAAAAGAATTTTCAACCCAGAATT
TCATATCCAGCCAAACTAAACTTCCTAAGTGAAGGAGAAATAAAATACTTTATAGACAAG
CAAGTGCTGAGAGATTTTGTCACCACCGGGCCTGCCCTACAAGAGCTCCTGAAGGAAGCA
CTCAACATGGAAAGGAACAACTGGTACCAGCCACTGCAAAAACATGCCAAATTG
>lcl|hg18_L1PA4_chr11_81508656_81514796
ACGGGGAAAAAACAGAGCAGAAAAACTGGAAACTCTAAAAATCAGAGTGCCTCTCCTCCT
TCAAAGGAATGCAGCTCCTCACCACCAACGGAACAAAGCTGGACGGAGAATGACTTTGAT
GAGTTGAGAGAAGAACGCTTCAGATGATCAAACTACACCGAGCTAAAGGAGGAAGTTCGA
ACCCATGGCAAAGAAGTTAAAAACCTTGAAAAAAGATTAGACGAATGGCTAACTAGAATA
ACCAATGCAGAGAAGTCCTTAAAGGACCTGATGGAGCTAAAAACCATGGCACGAGAATGA
CGTGACGAATGCACAAGCCTCAGTAGCCCATTCAATCAACTGGAAGAAAGGGTATCAGTG
ATGGAAGATCAAATGAATGAAATGAAGTGTGAAGAGAAGTTTAGAGAAAAAAGAATAAAA
AGAAACGAACAAAGCCTCCAAGAAATATGGGACTATGTGAAAAGACCAAATCTATGTCTG
ATTGGTGTACCTGAAAGTGATGGGGAGAATGGAACCAAGTTGGAAAACACTCTACAGGAT
ATTATCCAGGAGAAATTCCCCAATCTAGCAAGGCAGGCCAACATTCAAATTCAGGAAATA
CAGAGGACGCCACAAAAATACTCCTCGAGAAGAGCAACTCCAAGACACATAATTGTCAGA
TTCACCAAAGTTGAAATGAAGGAAAAAATGTTAAGGGCAGCCAGAGAGACATGTCGGGTT
ACCCTCAAAGGGAAGCCCATCACACTAACAGCGGATCTCTCTGCAGAAACGCTACAAGCC
AGAAGAGAGTGGGGGCCAATATTCAAC-TTCTTAAAGAAAAGAATTTTCAACACAGAATT
TCATATCCAGCCAAACTAAGCTTCATAAATGAAGGAGAAATAAAATCCTTTACAGACAAG
CAAATGCTGAGAGATTTTGTCACCACCAGGCCTGCCCTAAAAGAGCTCCTGAAGGAAGCA
CTAAACATGGAAAGGAACAACCGGTACCAGCCACTGCAAAAACATGCCAAATTG
>lcl|hg18_L1PA4_chr11_43179357_43185506
ATGGGGAAAAAACAGAGCAGAAAAACCGGAAACTCTAAAAATCAGAGTGCCTCTCCTCCT
CCAAAGGAACGCAGCTCCTCACCAGCAATGGAACAAAGTTGGATGGAGAATGACTTTGAC
GAGTTGAGAGAAGAAGGCTTCAGACAATCAAACTACTCCGAGCTAAAGGAGGAAGTTTGA
ACCCATGGCAAAGAAGTTAAAAACCTTGAAAAAATATTAAACAAATGGTTAACTAGAATA
ACCAATGCAGAGAAGTCCTTCAAGGACCTGATGGAGTTGAAAACCAAGCCACAAGAACTA
TGTGATGAATGCACAAGCCTCAGTGGCTGACTCGATCAACTGGAAGAAAGGGTATGAGTG
ATGGAAGATCAAATGAATGAAATGAAGTGAGAAGAGAAGTTTAGAGAAAAAAGAATAAAA
AGAAACAAACAAAGCCTCCAAGAAATATGGGACTATGTGAAAAGACCAAATCTATGTCTG
ATTGGTGTACCTGAAAGTGAAGGGGAGAATGGAACCAAGTTGGAAAACACTCTGCAGGAT
ATTATCCAGGAGAACTTCCCCAATCTAGAAAGGCAGGCCAACATTCAAATTCAGGAAATA
CAGAGAATGCCACAAAGATACTCCTCAAGAAGAGCAACTGCAAGACACATAATTGTCAGA
TTCACCAAAGTTGAAATGAAGGAAAAAATGTTATGGGCATCCAGAGAAAAAGGTCGGGTT
ACCCACAAAGGGAAGCCAATCAGACTAACAGCTGATCTCTTGGCAGAAACTCTACAAGCC
AGAAGAGAGTGGGGGCCAATATTCAACATTCTTAA-AAAAAGAATTTTCAACCCAGAATT
TCACATCCAGCCAAATTAAGCTTCATAAGTGAAGGAGAAATAAAATACTTTACAGACAAG
CCAGTGCTGAGAGATTTTGTCACCACCAGGCCTGCCCTAAAAGAGCTCCTGAAGGAAGCA
CTAAACATGGAAAGGAAAAACCGGTACCAGCCACTGCAAAAACATGCCAAATTG
>lcl|hg18_L1PA4_chr10_96445304_96451383
ATGGGGAAAAAACAGAGCCGAAAAACTGGAAACTCTAAAAATCAGAGTGCCTCTCCTCCC
CCAAAGGAATGCAGCTCCTCACCAGCAACAGAACAAAGCTGGACAGAGAATGACTTTGAC
GAGTTGAGAGAAGAAGACTTCAGACGATCAAACTACTCCAAGCTAAAGCAGGAAGTTCAA
ACCCATGGCAAAGAAGTTAAAAACCTTGAAAAAAAATTAGATGAATGGCTAACTAGAATA
ACCAATGCAGAAAAGTCCTTAAAGGACCTGATGGAGCTGAAAACCACGGCCCGAGAATTA
TGTGATGAATGCACAAGCCTCAGTAGCCGATTTGATCAACTGGAAGAAAGGGTATCAGTG
GTGGAAGATCAAATTAATGAAATGAAGTGAGAAGAGAAGTTTAGCAAAAAAAGAATAAGA
AGAAATGAACAAAGCCTCCAAGAAATATAGGACTATGTGAAAAGACCAAATCTATGTCTG
ATTGGTGTACCTGAAAGTGACGGGGAGAATGGAACCAAGTTGGAAAACACTCTGCACGAT
ATTATCCAGGAGAACTTCCCCAATCTAGCAAGGCAGGCCAATATTCAAATTCAGGAAATA
CAGAGAATGCCACAAAGATACTCCTCGGGAAGAGCAACTCCAAGACACATAATTGTCAGA
TTCACCGAAGTTGAAATGAAGGAAAAAATGTTAAGGGCAGCCAGAGAGAAAGCTTGGGTT
ACCCACAAAGGGAAGCCCATCAGACTAACAGCTGATCTCTCAGCAGAAACTCTACAAGCT
AGAAGAGAATGGGGGCCAATATTCAACATTCTTAAAGAAAAGAATTTTCAACCCAGAATT
TCATATCCAGCCAAACTAAGCTTCATAAGTGAAGGAGAAATAAAATCATTTATAGACAAG
CAAATGCTGAGAGATTTTGTCACCACCACGCCTGCCCTACAAGAGCTCCTGAAGGAAGCA
CTAAACATGGAAAGGAACAAACAGTACCAGCCACTGCAAAAACATACCAAATTG
>lcl|hg18_L1PA4_chr11_21250045_21256183
ATGGGGAAAAAACAGAGCAGAAAAACTGGAAACTCTAAAAAGTAGAGCACCTCTTCTCCT
CCAAAGGAATGCAGCTCCTCACCAGCAATGGAACAAAGCTGGACGGAGAATGACTTTGAC
GAGTTGAGAGAAGAAGGCTTCAGACGATCAAACTACTCCGAGCTACAGGAGGAAGTTCAA
ACCCATGGCAAAGAAGTTAAAAATCTTGAAAAAAAATTAGACGAATGGCTAACTAGAATA
ACCAATACAGAGAAGTCCTTAAAGGACCTGATGGAGCTGAAAACCAAGGCATGCGAACTA
CGTGATGAATGCACAAGCCTCAGTAGCTGATTCAGTCAACTGCAAGAAAGGGTATCAGTG
ATGGAAGATGAGATAAATGAAATGAAGCGAGAAGAGAAGTTTAAAGAAAAAAGAATAAAA
AGAAACGAACAAAGCCTCCAAGAAATATGGGACTATGTGAAAAGACCAAATCTACGTCTG
ATTGGTGTATCTGAAAGTGACAGGGAGAAAGGAACCAAGTTGGAAAACACTTTGCAGGGT
ATTATCCAGGAGAACTTCCCCAATCTAGCAAGGCAGGCCAACATTCAAATTCAGGAAAGA
CAGAGAACACCACAAAGATGCTCCTCGAGAAGAGCAACTCCAAGACACACAATTGTCAGA
TTCACCAAAGTTGAAATGAAGGAAAAAATGTTAAGGGCAGCCAGAGAGAAAGGTCGGGTT
ACCCACAAAGGGAAACCCATCAGACTAACAGCTGATCTCTCGGCAGAAACTCTACAAGCC
AGAGGAGAGTGGGG-CCAATATTCAACATTCTTAAAGAAAAGAATTTTCAACCCAGAATT
TCATATCCAGCCAAACTAAGCTTCATAAGTGAAGGAGAAATAAAATCCTTTACAGACAAG
CAAATGCTGAGAGATTTTGTCACCACCAGGCCTGCCCTGAAAGAGCTCCTGAAGGAAGCA
CTAAACATAGAAAGGAACAACCAGTACCAGCCACTGCAAAAACATGCCAAATTG
>lcl|hg18_L1PA4_chr11_3470763_3476857
ATGGGGAAAAAACTGAGCAGAAAAACTGGAAATTCTAAAAATCAGAGTGCTTCTCCTCCT
CCAAAGGAATGCAGCTCCTCACCAGCAATGGAACAAAGCTGGACAGAGAATGACTTTGAC
GAGTTGAGAGAAGAAGGCTTCAGACGATTAAATTACTCCGAGCTAAAGGAGGAAGCTCGA
ACCCATGGCAAAGAAGTTAAAAACCTTGAAAAAAAATCAGATGAATGGCTAACTAGAATA
ATCGATGCAGAGAAGTCCTTAAAGGACCTGATGGAGCTGAAAACCAAGGCACGAGAACTA
CGTGACAAATGCACAAGCCTCAGTAGCCGATTCGATCAACTGGAAGAAAGGGTATCAGTG
ATGGAAGATGAAACGAATGAAATGAAGCAAGAAGAGAAGTTTAGAGAAAAAAGAATAAAA
AGAAATGAACAAAGCCTCCAAGAAATATGGGACTATGTGAAAAGACCAAATCTACGTCTG
ACTGGTGTACCTGAAAGTGACAGTGAGAATGGAACCAAGTTGGAAAACACTCTGCAGGAT
ATTATGCAGGAGAACTTCCCCAATCTAGCAAGGCAGGCCAACATTCAAATTCAGGAAATA
CAGAGAACACCACAAAGATATTCCTCAAGAAGAGCAACTCCAAGACACATAATTGTCAGA
TTCACTAAAGTTAAAATGAAGGAAAAAATGTTAAGGGCAGCCAGAGAGAAAGGTCAGGTT
ACCCACAAAGGGAAGCCCATCAGACTAACAGCTGATCTCTTGGCAGAAACTCTACAAGCC
AGAAGAGAGTGGGTGCCAATATTCAACATTCTTAAAGAAAAAAATGTTCAACTCAGAATT
TCAAATCCAGCCAAACTAAGCTTCATAAGTGAAGGAGAAATAAAATACTTTACAGACAAG
CAAATGCT----GATTTTGTCACCACCAGTCCTGCCCTACAAGAGCTCCTGAAGGAAGCA
CTAAACATTGAAAGGAACAATCAGTACCAGCCACTGCAAAAACATGCCAAATTG
>lcl|hg18_L1PA4_chr11_71112422_71118537
ATGGGGAAAAAACAGAGCAGAAAAACTGGAAACTCTAAAAATCAGAGTGCCTCTCCTCCT
CCAAAGGAATGCAGCTCCTCACCAGCAATGGAACAAAGCTGGACAGAGAATAACTTTGAC
AAGTTGAGAGAAGAAGGCTTCAGACGATTAAATTACTCCGAGCTAAAGGAGGAAGTTCGA
ACCCATGGCAAAGAAGTTAAAAACCTTGAAAAAAAATTAGACGAATGGCTAACTAGAATA
ACCCATGCAGAGAAGTCCTTAAAGGACCTGATGGAGCTGAAAACCAAGGCACGAGAACTA
CGTGACAAATGCACAAGCCTCAGTAGCCGATTCGATCAACTGGAAGAAAGGGTATCAGTG
ATGGAAGATGAAACGAATGAAATGAAGCAAGAAGAAAAGCTTAGAGAAAAAAGAATAAAA
AGAAATGAACAAAGCCTCCAAGAAATATGGGACTATGTGAAAAGACCAAATCTACGTCTG
ATTGGTGTACCTGAAAGTGACAGTGAGAATGGAACCAAGTTGGAAAACACTCTGCAGGAT
ATTATGCAGGAGAACTTCCCCAATCTAGCGAGGCAGGCCAACATTCAAATTCAGGAAATA
TGGAGAACACCACAAAGATACTCCTCAAGAAGAGCAACTCCAAGACAGATAATTGTCAGA
TTCACCAAAGTTAAAATGAAGGAAAAAATGTTAAGGGCAGCCAGAGAGAAAGGTCAGGTT
ACCCACAAAGGGAAGCCCATCAGACTAACAGCTGATCTCTTGGCAGAAACTCTACAAGCC
AGAAGAGAGTGGGGGCCAATATTCAACATTCTTAAAGAAAAAAATGTTCAACTCAGAATT
TCAAATCCAGCCAAACTAAGCTTCATAAGTGAAGGAGAAATAAAATACTTTACAGACAAG
CAAATGCTGAGAGATTTTGTCACCACCAGTCCTGCCCTACAAGAGCTCCTGAAGGAAGCA
CTAAACATTGAAAGGAACAATCAGTACCAGCCACTGCAAAAACATGCCAAATTG
>lcl|hg18_L1PA4_chr11_55743518_55749678
ATGGGGGAACAGCAGAGGAGAAAAAT--GAAACTGTAAAAATCAGAGCGCCTCTCCTACT
CCAAAGGAACGCGGCTTCTCACCAGCAATGGAACAAAGCTGGACAGAGAATGACTTTGAT
GAGTTGAGAGAAGAAGGCTTCAGACGATCAAACTATTCAGAGCTAAAGGAGGAATTTCGA
ACCCATGACAAAGAAGTTAAAAACCTCGAAAAAAAATTAGATGAATGGCTAACTAGAATA
ACCAATGCAGAGAAGTCCTTAAAGGACCTAATGAAGCTGAAAACCAAGGCATGAGAACTA
CATGCTGAATGCACAAGCCTCAGTAGCCGATTCAATCAACTGGAAGGACGGGTATCAGCG
ATGGAAGACGAAATGAATGAAATGAAGTGAGAAGAGAAGTTTAGAGAAAAAAGAATGATA
AGAAATGAACAAAGCCTCCAAGAAATATGGGACTATGTGAAAAGACCAAAGCTCCGTC--
--TGGTGTACCTGAAAGTGACGGGGGGAATGGAACCAAGTTGGAAAACACTCTGCAGGAT
ATTATCCAGGAGAACTTCCCCAATCTAGCAAGGCAGGCAAACATTCAAATTCAGGAAATA
CAGAGAATGCCACAAAGATACTCCTCGAGAAGAGCAACTCCAAGACACATAATTGTCAGA
TTCACCAAAGTTGAAATGAAGGAAAAAATGTTAAAGGCAGCCAGAGAGAAAGGTTGGGCT
ACCCACAAAGGGAAGCCCATCAGACTAACAGCGGATCTCTCAGCAGAAACTCTAGAAGCC
AGAAGAGAGTGGGGGCCAATATTCAACATTCTTAAAGAAAAGAATTTTCAACTCAGAATT
TCATATCCAGCCAAACTAAGCTTCATAAGTGAAGAAGAAATAAAATCCTTTACAGACAAG
CAAATGCTGAGAGATTTTGTCACCATCAGGCCTGCCCTAAAAGAGCTCCTGAAGGAAGCA
CTAAACATGGAAAGGAACAACCAGTACCAGCCACTGCAAAAACATGCCAAATTG
>lcl|hg18_L1PA4_chr11_58905704_58911844
ATGGGGAAAAAACAGAGCAGAAAAACTGGGAACTCTAAAAATCAGAGTGCCTCTCCTCCT
CCAAAGGAAGACAGCTCCTCACCAGCAATGGAACAAAGCTGGATGGAGAATGAGTTTAAT
GAGTTGAGAGAAGAAGGCTTCAGATGATCAAACTACTCCAAGCTAAAGGAGGAAGTTCGA
ACCCATGGCAAAGAAGTTAAAAACCTTGAAAAAAAATTAGGTGAATGGTTAACTAGAATA
ACCAATGGAGACTAGTCCTTAAAGGACCTGACGGAGCTGAAAACCAAGGCACAAGAACTA
TGTGACAAATGCACAAGCCTCAGTAGCTGATTCAATCAACTGGAAGAAAGGGTATCAGTG
ATGGAAGATCAAATGAATGAAATGAAGTGAGAAGAGCAGTTTAGAGAAAAAAGAATAAAA
AGA----AACAAAGCCTCCAAGAAATATGGGACTATGTGAAAAGACCAAATCTATGTGTG
ATTGGTGTACCTGAAAGTGACAGGGAGAATGGAACCAAGTTGGAAAACACTCAGCAGGAT
ATTATCCAAGAGAACTTCCCCAATCTAGCAAGGCAGGCCAACATTCAAATTCAGGAAATA
CAGAGAATGCCACAAAGATACTCCTTGAGAAGAGCAACTCCAAGACACATAACTGTCAGA
TTCACCAAAGTTGAAATGAAGG-AAAAATGTTAAGGGCAGCCAGAGAGAAAGTTCGGGTT
ACCCACAAAGGGAAGCCCATCAGACTAACAGCTGATCTCTCAGCAGAAACTCTACAAGCC
AGAAGAAAGTGGGGGCCAATACTCAACATTCTTCAAGAAAAGAATTTTCAAACCAGAATT
TCATATCCAGCCAAACTAAGCTTCATAAGTGAAGCAGAAATAAAATATTTTACAGACAAG
CAAATGCTGAGAGATTTTGTCACCGCCAGGCCTGCCCTAAAAGAGCTCCTGAAGGAAGTG
CTAAACATGGAAAGGAAGAACCGATACCAGCTACTGCAAAAACATGCCAAATTG
>lcl|hg18_L1PA4_chr11_89950288_89956423
ATGGGGAAAAAACAGAGCAGAAAAACTGAAAATGCTAAAAAGCAGAGCACCTCTCCTCCT
CCAAAGGAATGCAGCTCCTCACCAGCAACAGAATAAAGCTGGATGGAGAATGACTTTGAC
GAGTTCAGAGAAGAAGGCTTCAGACGGTCAAACTACTCCGAGCCAAAGGAGGAAGTCTGA
ACCCACGGCAAAGAAGTTAAAAACCTTGAAAAAAAATTAGATGAATGGCTAACTAGAATA
ATCAATGCAGAGAAGTCCTTAAAGGACCTGATGGAGCTGAAAACCACAGCACAAGAACTA
CGTGATGAATGCACAAGCCTCAGTAGACAATTTGATCAACTGGAAGAAAGGGTATCAGTG
ATGGAAGATCAAATGAAAGAAATGAAGTGAGAAGAGAAGTTTAGAGAAAAAAGAATAAAA
AGAAACGAACAAAGCCTCCAAGAAATATGGGACTATGTGAAAAGACCAAATCTACATGTG
ATTGGTGTACCTGAAAGTGACAGGGATAATGGAACCAAGTTGGAAAACACTCTGCAGGAT
ATTATCCAGGAGAACTTCCCCAATCTAACAAGGTAGGCCAACATTCAGATTCAGGAAATA
CAGAGAATACCACAAAAATACTCCTCGAGAAGAGCAACTCCAAGACACATAATAGTCAGA
TTCACCAAAGTTGAAACGAAGGAAAAAATGTTAAAGGCAGCCAGAGTGAAAGGTCGGGTT
ACCCACAAAGGGAAGCCCATCAGACTAACAGTTGATCTCTCAGCAGAAACTCTACAAGAC
ACAAGAGACTGGGGGCCG-TATTCAACATTCTCAAAGAAAATAATTTTCAACCCAGAATT
TCATATCCAGCCAAACTAAGCTTCATAAGTGAAGGAGAAATAAAATACTTTATAGACAAG
GAAATGCTGAGAGATTTTGTCACCACCAGGCCTGCCCTAAAAGAGATCCTGAAGGAAGCA
CTAAATATGGAAAGGAACAACCGCTACCAGCCACTGCAAAAAATTGCCAAATTT
>lcl|hg18_L1PA4_chr11_16474456_16480594
ATGGGGAAAAAACAGAGCAGAAAAACTGGAATCTCTAAAAATCAGAATGCCTCTCCTCCT
CCAAAGGAATGCAGGTCCTCACCAGCAACGGAACAAAGCTGGACAGAGAATGACTTTGAT
AAGTTGAGAGAAGAAGGCTTCAGACAATCAAACTACTCCGAGATAAAGGAGGAAGTTCAA
ACCCATGGCAAAGAAGTTAAAAACCTTGAAAAAAAATTAGATGAATGGCTAACTAGAATA
ACCAATGTACAGAAGTCCTTAAAGGACCTGACAGAGCTGAAAACCACGGCATGAGAACTA
CGTGACGAATGCACAAGCCTAAGTAGCCGATTTGATCAACTGGAAGAAAGGGAATCAGTG
ATGGAAGATGAAATGAATGAAATGAAGCGAGAAGAGAAGTTTAGAGAAAAAAGAATAAAA
ACAAATGAACAAAGCCTCCAAGAAATATGGGACTATGTGAAAAGACCAAATCTACGTCTG
ATTCGTGTACCTGAAAGTGACGGGGAGAAGGGAACCAAGTTGGAAAACACTCTGCAGGAT
ATTATCCAGGAGAACTTCTCCAATCTAGCAAGGCAGGCCAACATTCACATTCAGGAAATA
CAGAGAATGCCACAAAGATACTCCTCGAGAAGAGCAACTCCAAGACACATAACTGTCAGA
TTCACCAAAGTTGAAATGAAGGAAAAAATATTAAGCGAAGCCAGAGAGAAAGGTCGGGTT
ACCCACAAAGGGAAGCCCATCAGACTAACAGCTGATCTCTTGGCAGAAACTCTACAAGCC
AGAAGACAGTGGGGGCCAATATTCAACATTCTTGAAGAAAAGAATTTTCAACCTACAATT
TCATATCCAGCCAAACTAAGCTTCATAAGTGAAGGAGAA---------TTTACAGAGAAG
CAAATGCTGAGAGATTTTGTCACCACCAGGCCTGCCCTAAAAGAGCTCCTGAAGGAAGCA
CTAAACATGGAAAGGAACAACCGGTACCAGCCACTGCAAAAACATGCCAAATTG
>lcl|hg18_L1PA4_chr11_4378631_4384746
ATGGGG-AAAAACAGAGCAGAAAAACTGGAAACTCTAAAAATCAGAGTGCCTCTCCTCCT
CCAAAGGAACACAGCTCCTCATCAGCAATGGAACAAAGCTGGATGGAGAATGACTTTCAT
GAGTTGAGACAAGAAGCCTTCAGACTATCAAACTACTCCAAGCTAAAGGAGGAAGTTCAA
ACCCATGGCAAAGAAGTTAAAAACCTT--AAAAAAATTAGACGAATGGCTAATTAGAATA
AACAATGCAGATAAGCCCTTAAAGGACCTGAAGGAGCTGAAAACCAAGGCATGAGAACTA
CATGACGAATGCACAAGCCTCAGTAGCTGATTCGATCAACTGGAAGAAAGGGTATCAGTG
ATGGAAGATCAAATGAATGATATGAAGC-----GAGAAGTTTAGAGAAAAAAGAATAAAA
AGAAATAAACAAAGCCTCCAAGAAATATGGGACTACGTGAAAAGACCAAATGTACGTCTG
ACTGGTGTACCTGAAAGTGACAGGGAGAATGGAACCAAGTTGGAAAACACTCTGCAGGAT
ATTATCTAGGAGAACTTCCCCAATCTAGCAAGGCAGCCCAACATTCAAATTCAGGAAATA
CAGAGAATGCCATAAAGATACTCCTCGAGAACAGCAACTCCAAGACACATAATTGTCAGA
TTCACCAAAGTTGAAATGAAGGAAAAAATGTTAAGGACAGCCAGAGAGAAAAGCCAGGTT
ACCCACAAAGGGAAGCCCATCAGACTAACAGCTGATCTCTCAGCAGAAACTCTACAAGCC
AGAAGAGAGTGGGGGCCAATATTCAACATTCTTAAAGAAAAGAATTTTCAACCCAGAATT
TCATATCCAGCCAAACTAAGCTTCATAAGTGAAGGAGAAATAAAATACTTTACAGACAAG
CAAATGCTGAGAGATTTTGTCACCACC-GGACTGCTCTAAAAGAGCTCCTGAAGGAAGCA
CTAAACATGGAAAGGAACAACCAGTACCAGCCACTGCAAAAACATGCCAAATTG
>lcl|hg18_L1PA4_chr11_58395343_58401471
ATGGGG-AAAAACAGAGCAGAAAAACTGGAAACTCTAAAAATCAGAGTGACTCTCCTCCT
CCAAAGGAACGCAGCTCCTCACCAGCAATGGGACAAAGCTGGACGGAGAATGACTTTGAT
GAGTTGAGAGAGGAAGGCTTCAGAAGATCAAACTACTCCAAGCTAAAGGAGGAAGTTAGA
ACCAATGGCAAAGAAGTTAAAAACTTTGAAAAAACATTAGATGAACGGATAACTAGAATA
ACCAATGCAGAGAAGTCCTTAAAAGACCTGATGGAGCTGAAATCCATGGCACGAGAACAA
CGTGATGAATGCACAAGCCTCAGTAACCGATGCGATCAACTGGAAGAAAGGGTATCAGTG
ATGGAAGATGAAATGAATGAAATGAAGCATAAAGAGAAGTTTAGAGAAAAAAGAATAAAA
AGAAATGAACAAAGCCTCCAAGAAATATGGGACTATGTGAAAAGACCAAACCTACGTCTA
ACTGGTGTACCTGAAAGTGACGGGGAGAATGGAACCAAGTTGGAAAACACTCTGCAGGAT
ATTATCCAGGAGAACTTCCCCAATCCAGCAAGGCAGGCCAACATTCAGATTCAGGAAATA
CAGAGAATGCCACAAATATACTCCTCGAGAAGAGCAACTCCAATACACATAATTCTCAGA
TTCACCAAAGTTGAAATGAAGGAAAAAATGTTGAGGGCAGCCAGAGAGAAAGGTCAGGTT
ACACACAAAGGGAAGCCCAACAGACTAACAGCTGATCTCTTGGCAGAAACTCTACAAGCC
AGAAGAGAGTGGGGGCCAATATTTAACATTCTTAAAGAAAATAATTTTCAACCCAGAATT
TCATGTCCAGCCAAACTAAGCTTCATAAGTGAAGGAGAAATAAAATACTTTACAGGCAAG
CAAATGCTGAGAGATTTTGTCACCACCAGGCCTGCCCTAAAAGAGCTCCTGAAGGAAGCA
CTAAACATGGAAAGGAACAACCAGTACCAGCCACTGCAAAAATATGCCAAATTG
>lcl|hg18_L1PA4_chr10_43532165_43538296
ATGGGGAAAAAACAGAGCAGAAAAACTGGAAACTCTAAAAATCAGAACGCCTCTCCTCCT
CCAAAGGAACACAGCTCCTTACCAGCAATGGAACAAAGCTGGACGGAGAATGACTTTGAC
AAGTGGAGAGAAGAAGGCTTCAGACGATCAAACTAATCCGAGCTAAAGGAGGAAATTCGA
ACCCATGGCAAAGAAGCTAAAAACCTTGGAAAAAAATTAGATGAATGGCTAACTAGAATA
ACCAATGCAGAGAAGTCCTTAAAGGACCTGATGGAGCTGAAAACCAAAGCACGAGAGCTA
CGTGACGAATGCAGAAGCCTCAGTAGCCGATGCAATCAACTGGAAGAAAGGGTATCAGTA
ATGGAAGATGAAGTGAATGAAATGAAGCCAGAAGAGAAGTTTAGAGAAAAAAGAGTAAAA
AGAAATGAACAAAGCCTCCAAGAAATATGGGACTATGTGAAAAGACCAAATCTACATCTG
ATTGGTGTACCTGAAAGTGACAGGGAGAATGGAACCAAGTTGGAA-ACACTCTGCAGGAT
ATTATCCAGGAAAACTTCCCCAATCTAGCAAGGCAGGCCAACCTTCAAATTCAGGAAATA
CAGAGAACGCCACAAAGATACTGCTCGAGAAGAGCAACTCCAAGACACATAATTGTCAGA
TTCACCAAAGTTGAAATGAAGG-AAAAATGTTAAGGGCAGCCAGAGAGAAAGGTCGGGTT
ACCCACAAAGGGAAGCCCATCAGACTAACAGCGGATCTCTTGGCAGAAACTCTACAAGCC
AGAAGAGAGTGGGGGCCAATATTCAACATTCTTAAAGAAAAGAATTTTCAACCCAGAATC
TCATATCCAGCCAAACTAAGCTTCATAAGTGAAGGAGAAATAAAATCCTTTACAGACAAG
CAAATGCTGAGAGATTTTGTCACCACCAGGCCTGCCCTAAAAGAGCTCCTGAAGGAAGCA
CTAAACGTGGAAAGGAACAACCAGTACCAGCCACTGCAAAAACATGCCAAATTG
>lcl|hg18_L1PA4_chr11_91445349_91451485
ATGGGGAAAAAACAGAGCAGAAAAACCAGAAACTCTAAAAATCAGAGCACCTCTCCTCCT
CCAAAGGAACGCAGCTCCTCACCAGCAACGGAACAAAGCTGGACAGAGAATGACTTTGAC
GAGCTGGGAGAGGAAGGCTTCAGAATATCAAACTACACCGAACTAAAGGAGGAAGTTCAA
ACCAATGGCAAAGAAGTTAAAAACTTTGAAAAAAAATTATACGAATGGATAACTAGAATA
ACCAATGCAGAGAAGTCCTTAAAGCACCTGATGGAGCTGAAAACCATGGCATGAGAACTA
CAAGATGAATGCACAAGCCTCAGTAACCAATGCAATCAACTTGAAGAAAGGGTATCAGAG
ATGGAAGATGAAATGAATGAAATGAAGTGTGAAGAGAAGTTTAGAGCAAAAAGAATAAAA
AGAAATGAACAAAGCCTCTAAGAAATATGGGACTAAGTGAAAAGACCAAATCTACGTGTG
ACTGGTGTACCTGAAAGTGACGCGGAGAATGGAACCAAGTTGGAAAACACTCTGCAGAAT
ATTATCCAGGAGAACTTCCCCAATCTAGCAAGGCAGGCCAGCATTCAAATTCAGGAAATA
TAGAGAATGCCACAAAGATACTCCTCGAGAAGAGCAACTCTAAGACACATAATTGTCACA
TTCACCAAAGTTGAAATGAAGGAAAAAATGTTAAGGACAGCCAGAGAGAAAGGTGGGGTT
ACCCACAAACGGAAGCCCATCAGACTAACAGCTGATCTCTTGGCAGAAACTCTACAAGCC
AGAAGAGAGTGTAGGCCCTTATTCAACATTCTTAACGAGAAGAATTTTCAACCCAGAATT
TCATATCCAGCCAAACTAAGCTTCATAAGTGAAGGAGAAATAAAATACTTTACAGACAAG
CAAATGCTGAGAGATTTTGTCACCACCAGGCCTGCCCTAAAAGAGCTCCTGAAGGAAGCA
CTAAACATAGAAAGGAAAAACTGGTACCAGCCACTACAAAAACATGCCAAATTG
>lcl|hg18_L1PA4_chr10_65374405_65380538
ATGAGGAAAAAACAGAGCAGGAAAACTGGAAACTCTAAAAATCAGAGCGCCTCTCCTCCT
CCAAAGGAATGCAGCTTCTCACCAGCAACAGAACAAAGCTGGATGGAGAATGACTTTGAT
TAGTTGAGAGAAGAAGGCTTCAGATGAACAAACTACTCCGAGATAAAGGAGGAAGTTCAA
ACCCATGGCAAAGGAGTTAAAAACCTTGAAAGAAAATTAGACGAATGGCTAACTAGAATA
ACCAATGCAGAGAAGTCCTTAAAGGACCTGATGGAGCTGAAAACCAAGGCACGAGAACTA
CATGACGAATGCACAAGCCTCAGTAGCCGATTCGATGAACTGGAAGAAAGGGTATCAGTG
ATGGAAGATCAAATGAATGAAATGAAACGAGAAGAGAAGATTAGAGAAAAAAGAATAAAA
AGAAATGAACAAAGCCTCCAAGAAATATGGGACTATGTGAAAAGACCAAATCTACATCCG
ATTGGTGTACCTGAAAGTGACGGGGAGAATGGAACCAAGTTGGAAAACACTCTGCAGGAT
ATTATCCAGGAGAACTTCCCCAGTCTAGCAAGGCAGGCCAACATTCAAATTCAGGAAATA
CAGAGAATGCCACAAAGATATTCCTCGAGAAGAGCAACTCCAAAACACATAATTGTCAGA
TTCACCAAAGTTGAAATGAAGGAAAAAATGTTAAGGGCAGCCAGAGAGAAAGGTCGGCTC
ACCCACAAAGGGAAGCCCATCAGACTAACAGTTGATCTCTTGGCAGAAACTCTACAAGCC
AGAAGAGAGTGGGGGCCAAAATTCAACATTCTTAAAGAAAAGAATTTTCAACCCAGAATT
TCATTTCCAGCCAAACTAAGCTTCATAAGTGAAGGAGAAATAAAATCCTTTACAGACAAG
CAAATGCTGAGAGATTTTGTCACCACCAGGCCTGCCCTAAAAGAGCTCCTGAAGGAAGCA
CTAAACATGGAAAGGAACAACCGGTACCAGCCACTGAAAAAACATGCCAAATTG
>lcl|hg18_L1PA4_chr11_131758524_131764668
ATGGGA-AAATAAAGAGCAGAAAAACTGGAAATTCTAAAAATTAGGGTGCCTCTCCTCCT
CCAAAGGAATGCAGCTCCTCACCAGCAATGGAACAAAGCTGGACAGAGAATGACTTTGAT
GAGTTGAGAGAAGAAGGCTTCAGACGATCAAACTACTCCAAGCTAAAGGAGGAAGTTAGA
ACCCATGGCAAAGAAGTTATAAACCTTGAAGAAA-ATTAGACGAATGGCTAACTAGAATA
AGCAATGCAGAGAAGTCCTTAAAGGACCTGATGGAGCTGAAAACCACAGCATGAGGACTA
TGTGACGAATGCACAAGTCTCAGTAGCTGATTCGATCAACTGGAAGAAAAGGTATCATTG
ATGGAAGATCAAATGAATGAAATGAAGTGAGAAGGGAAGTTTAGAGAAAAAAGAATAAAA
AGAAATGAACAAAGCCTCCACGAAATATGGGACTA--TGAAACGACCAAATGTACGTCTG
A-TGGTGTACCTGAAAGTGACGGGGAGAATGGAACCAAGTTGGAAAACACTCTGCAGGAT
ATTATCCAGGAGAAATTCCCCAATCTAGCAAGGCAGGCCAACATTCAAATTCAGGAAATA
CAGAGAATGCCACAAAGATACTCCTCGAGAAGAGCAACTCCAAGACACATAATTGTCAGA
TTCACCAAAGTTGAAATGGAGGAAAAAATGTTAAGGGCAGCCAGAGAGAAAGGTCGGGTT
ACCCACAAAAGGAAGCCCAGCAGACTAACAGCTGATCTCTCGGCAGAAACTCTACAAGCC
AGAAGAGAGTGGGGACCAATATTCAACTTTCTTAAAGAAAAGAATTTTCAACCCAGAATT
TCATATCCAGCCAAACTAAGCTTCATAAGTGAAGGTGAAATAAAATACTTTACAGACAAG
CAAATGCTGAGAGATTCTGTCACCACCAGCCCTGCCCTAAAAGAGCTCCTGAAGGAAGCA
CTAAACATGGAAAGGAACAACCGGTACCAGCCACTGCAAAAACATGCCGAATTA
>lcl|hg18_L1PA4_chr11_11689388_11695554
ATGGGGTAAAAACAGAGCAGAAAAACTGAAAATTCTAAAAATCAGAGCACCTCTCCTCCT
CCAAAGGAACGCAGCTCCTCACCAGCAATGGAACAAAGCTGGACAGAGAATGACTTTGAC
GAGTTGAGAGAAGAAGGCTTCAGATGATCAAACTTCTCCAAGCTAAAGGAGGAAGTTTGA
ACCCATGGTAAATAAGTTAAAAACCTTGAAAAAAGATTAGACGAATGGCTAACTAGAATA
ACTAGTGTAGAGAAGTCCTTAAAGGACCTGATGGAACTGAAAACCATGGCAGGAGAACTA
CATGACAAATGCACAAGCTTCAGTAGCCGATGTGATCATCTGGAAGAAAGGGTATCAGTG
ATGGAAAATCAAATGAATGAAGTGAAGTGAGAAGAGAAGTTTAGAGAAAAAAGAATAAAA
AGAAACGAACAAAGCCTGCAAGAAGTATGGGACTATGTGAAAAGACCAAATCTATGTCTG
ATTGGTGTACCTGAAAGTGACGGGGAGAATGGAACCAAGTTGGAAAACACTCTGCAGGAT
ATTATTAAGGAGAACTTCCCCAATCTAGCAAGACAGGCCAACATTCAAATTCAGGAAATA
CGAAGAACGCCACAAAGATACTCCTCAAGAAGAGCAGCTCCAAGACACACAATTGTCAGA
TTCACCAAAGTTGAAATGAAGGAAAAAATGTTAAGGGCAGCCAGAGAGAAAGGTCAGGTT
ATCCACAAAAGGAAGCCCATCAGACAAACAGCTGATCTCTCCGCAGAAACTCTACAAGCC
AGAAGAGAGTGGGGGCCAATATTCAACATTCTTAAAGAAAAGAATTTTCAACCCAGAATT
TCATATCCAGCCAAACTAACCTTCATAAGTGAAGGAGAAATAAAATACTTTACAGACAAG
CAAATACGGAGAGACTGTGTCACCACCAGGTCTGCCCTACAAGAGCTCCTGAAGGAAGCA
CTAAACATGGAAAGGAACAACTGGTACCAGCCACTGCAAAAACATTCCAAATTG
>lcl|hg18_L1PA4_chr11_40888691_40894860
ATGGGGAAACAACAGAGCAGAAAAACTGAAAATTCTAAAAATCAGAGAGCCTCTCTTCCT
CCAAAGGAATGCGGCTCCTCACCAGCAATGGAACAAAGCTGGACGGAGAATGACTTTTAT
GAGTTGAGAGAAGAAGGCTTCAGACGATCAAACTACTCTGAGCTAAAGGAGGAAGTTCGA
ACCCATGGCAAAGAAGTTAAAAACCTTGAAAACAGATTACACAAATGGCTAACTAGAATA
ACCAATGCAGAGAAGTCCTTCAAGGACCTGATGGAGCTGAAAACCACGGCACAAGAACTA
CGTGATGAATGCACAAGCCTCAGTAGCCGATTCAATCAACTGGAATAAAAGGTATCAGTG
ATGGAAGATCAAATGAATGAAATGAAGTGAGAAGGGAAGTTGAGAGACAAAAGAATAAAA
AGAAATGAACAAACCCTCCAAGAAATATGGGACTATGTGAAAAGACCAAATCTACATCTG
ATTAGCGTACCTGAAAGTGAGGGGGAGAATGGAACAAAGTTGGAAAACACTCTGCAGGAT
ATTATCCAGGAGAACTTCCCCAATCTAGCAAGGCAGGCCAACGTTCAAATTCAGGAAATA
CAGAGAATGCCACAAAGATACTCCTTGAGAAGAGCAACTCCAAGACACATAATTGTCAGA
TTTACCAAAGTTGAAATGAAGGAAAAAATGTTAAGGGCAGCCAGAGAGAAAGGTTGGATT
ACCCACAAAGGGAAGCCCATCAGACTAACAGCTGATCTCTCAGCAGAAACTCTACAAGCC
AGAAGAAAGTTGGGGCCAATATTCAACATTCTTAAAGAAAAGAATTTCCAACCCAGAATT
TCATATCCAGCCAAACTAAGCTTCATAACTGAAGGAGAAATAAAATCCTTTACAGACAAG
CAAATGCTGAGAGATTTTGTCACCACCAGGCCTGCCCTAAAAGAGCTCCTGAAGGAAGCG
CTAAACATGGAAAGGAACAACTGGTACCAGCCACTGCAAAACCATGCCAAATTG
>lcl|hg18_L1PA4_chr11_19559495_19565642
ATGGGGAAAAAACAGAGCAGAAAAACTGGAAACTCTAAAAATCAGAGCACCTCTCCTCCT
ACAAAGGAACGCAGCTCCTCACCAGCAACGGAACAAAGCTGGACGGAGAATGACTTTGAT
GAGTTGAGAAAAGAAGGCTTCAGACGATCAAACTACTCTGAGCTAAAGGAGGAAGTTCGA
ACCCATGGCAAAGAAGTTAAAAACCTTGAAAAAAAATTAGAAAAATGGCTAACTAGAATA
ACCAATGCAGAAAAGTCCTTAAAGGACCTCATGGAGCTGAAAACCATGGCACAAGAACTA
TGCGACGAATGCACAAGCCGCAGTAGCTGATTCAATCAACTGGAAGAAAGGGTATCAGTG
ATGGAAGAT-AAATGAATGAAATGAAGTGAGAAGAGAAGTTTAGAGAAAAAAGAATAAGA
AGAAACGAATAAAGCCTCCAACAAATATGGGACTATGTGAAAACACCAAATCTACATCTG
ATTGGTGTACCTGAAACTGACGGAGAGAATGGAACAAAGTTGGAAAACACTCTGCAGGAT
ATTATCCAGGAGAACTTCCCCAATCTAGCAAGGCAGGCCAATATTCAAATTCAGGAAATA
CAGAGAATGCCACAAACATACTCCTCGAGAAGAACAACCCCAAGACACATAATTGTCAGG
TTCACCAAAGTTGAAATGAAAGAAAAAATGTTACGGGCAGCCAGAGAGAAAGGTTGGGTT
ACCCACAAAGGGAAGCCCATCAGACTAACAGCGGATCTCTTAGTAGAAACTCTACAAGCA
AGAAGAAAGTGGGGGCCAATATTCAACATTCTTAAAGAAAAGAATTTTCAACCCAGAATT
TCATATCCAACCAAACTAAGCTTCATAAGTGAAGGAGAAATAAAATCCTTTACAGACAAG
CAAATGTTGAGAGATTTTGTCACCACCAGGCCTGCCCTAAAAGAGCTCCTGAAGGAAGCA
CTAAACATGGAAAGGAACAACCGGTACCAGCCACTGCAAAAACACGCCAAATTG
>lcl|hg18_L1PA4_chr11_35732629_35738767
ATGGGGAAAAAACAGAGCAGAAAAACTGGAAACTTTAAAAATCAGAGCGCCTCTCATCCT
CCAAAGGAATGCAGCTACTTACCAGCAACGGAACAAAGCTGGACAGAGAATGACTTTGAC
GAGTTGAGAGAAGAAGGCTTCAGATGATCAAACTACTCTGAGCTAAAGGAAGAAGTTCGA
ACCCAAGGCAAAGAAGTTAAAAACCTTGAAAAAAAATTAGACGAATGGCTAACTAGAATA
ACCAATGCAGAGAGGTCCTTAAAGGACCTGATGGAGCTGAAAACCATGGCATGTGAACTA
CGTGACGAATGCACAAGCCTCAGTAGCCGATTTGATCAACTGGTAGAAAGGGTATCAGTG
ATGGAAGATCAAATGAATGAAATGAAGCGAGAAGAGAAGTTTAGAGAAAAAAGAATAAAA
AGAAACCAACAAAGCCTCCAAGAAATATGGGACTATGTGAAAAGACCAAATCTGTGTCTC
ACTGGTGTACCTGAAAGTGACGGGGAGAATGGAACCAAGTTGGAAAACACTCTGCAGGAT
ATTATCCAGGAGAACTTCCCCAATCTAGCAAGGCAGGCCAACATTCAAATTCAGGAAATA
CAGAGAATGCCACAAAGATACTCCTTGAGAAGAGCAACTCCAAGACACATAACTGTCAGG
TTCACCAAAGTTGAAATGAAGGAAAAAACGTTAAGGGCAGCCAGAGAGAAAGGTTGGGTT
ACCCACAAAGGGAAGCCCATCAGACTAACGGCTGATGTCTTGGCAGAAACTCTACAAGCC
AGAAGAGAGTGGGGGCCAATACTCAACATTCTTAAAGAAAAGAATTTTCAACCCAGAATT
TCATATCCAGCCAAACTAAGCTTCATAAGTGAAGGAGAAATAAAATACTTTACAGACAAA
CAAATGCTGAGAGATTTTGTCACCAACAAGCCTGCCCTAAAAGAGCTCCTGAAGGAAGCA
CTAAACATGGAAAGGAAAAACCAGTACCAGCCACTGCAAAAACATGCCAAATCG
>lcl|hg18_L1PA4_chr11_93529544_93535677
ATGGGGAAAAAACAGAGCAGAAATACTGGAAA--CTAAAAATCAGAGCACCTCTCCTCCT
CCAAAGGAATGCAGCTCCTCACCAGCAACAGAAGAAATCTGGACGGAGAATGACTTTGAC
GAATTGAGAGAAGAAGGCATCAGACGATCAAACTACTCCGAGCTAAAGGAGGAAGTTCGA
ACCAATGGCAAAGAAGTTAAAAACCTTGAAAAAAAATTAGACAAATGGCTAACTAGAATA
ACCAATGCAGAGAAGTCCTTAAAGGACCTGATGGAGCTGAAAACCACGGCACGAGAACTA
CCTGACAAATGCACAAGCCTCAGTAGCCGATTTGATCAACTGGAAGAAAAGGTATCAGTG
ATGGAAGATCAAATGAATGAAATGAAGTGAGAAGAGAAGTTTAGAGAAAAAAGAGTAAAA
AGA----AACAAAGCCTCCAAGAAATATGGGACTATGTGAGAAGACCAAATCTGCGTCTG
ATTGGTGTACCTGAAAGTGACAGGGAGAATGGAACCAAGTAGGAAAACACTCTGCAGGAT
ATTATCCAGGAGAACTTCCCCAATCTAGCAAGTCAGGCCAACATTCAGATTCAGGAAATA
CAGAGAACGCCACAAAGATACTCCTCGAGAAGAGCAACTCCAAGACACATAATTGTCAGA
TTCACCAAAGTTGAAATGAAGGAAAAAATGTTAAGGGCAGCCAGAGAGAAAGGTGGGGTT
ACCCACCAAGGGAAGCCCATCAGACTAACAGCTGATTTCTCGGCAGAAACTCTACAAGCC
AGAAGAGAGTGGGGGCCAATATTCAACATTCTTAAAGAAAAGAATTTTCAACCCAGAATT
TCATATCCAGCCAAACTAAGCTTCATAAGCGAAGGAGAAATAAAATCCTTTACAGCAAAG
CAAATGCTGAGAGATTTTGTCACCACCAGGCCTGCCCTAAAAGAGCTCCTGAAGGAAGCA
CTAAACATGGAAAGGAACAAATGGTACCAGCCAATGCAAAAAAATGCCAAATTC
>lcl|hg18_L1PA4_chr11_5193814_5199939
ATGGGGAAAAAGCAGAGCAGAAAAACTGGACACTCTAAAAATGAGAGTGCCTCTCCTCCT
CCAAAGTAACGCAGCTCCTCACCAGCAATGGAACAAAGCTGGGCAGAGAATGACTTTGAC
GAGTTGAGAGAGGAAGGCTTCAGAAGATCAAACTACTCCAAGCTAAAGGAGGAAGTTCGA
ACAAACGGCAAAGAAGTAAAAAACTTTGAAAAAAAATTAGATGAATGGATAACTAGAATA
ACCAATGCACAGAAGTCCTTAAAGGACCTGATGGAGCTGAAAACCAAGGCAGGAGAACTA
CGTGACAAATACACAAGCCTCAGTAACCGATGAGATCAACTGGAAGAAAGGGTATCAATG
ACGAAAGATGAAATGAATGAAATGAAGCATGAAGAGAAGTTTAGAGAAAAAAGAATAAAA
AGAAACGAACAAAGCCTCCAAGAAATATGGGACTATGTGAAAAGACCAAATCTACATCTA
ATTGGTGTAGCTGAAAGTGATGGGGAGAATGGAACCAAGTTGGAAAACACTCTGCAGGAT
ATTATCCAGGAGAACTTCCCCAATCTAGCAAGGCAAGCCCAAATTCACATTCAGGAAATA
CAGAGAACGCCACAAAGATACTCCTAGAGAAAAGCAACTCCAAGACACATAACTGTCAGA
TTCACCAAAGTTGAAATGAAGGAAAAAATGTTAAGGGCAGCCAGAGAGAAAGGTCGGGTT
ACCCACAAAGGGAAGCCCATCAGACTAACAGCTGATCTATCGGCAGAAACTCTACAAGCC
AGAAGAAAGTGGGGGCCAATATTCAACATTGTTAAAGAAAAGAATTTTCAACCCAGAATT
TCATATCCAGCCAAACTAAGCTTCATAAGTGAAGGAGAAATAAAATCCTTTACAGACAAG
CAAATGCTGAGAGATTTTGTCACCACCAGGCCTGCCCTACAAGAGCTCCTGAAGGAAGCA
CTAAACATGGAAAGGAACAACTAGTATCAGCCACTGCAAAAACATGCCAAATTG
>lcl|hg18_L1PA4_chr11_42977493_42983644
ATGGCAAAAAAACAGAGCAGAAAAACTGAAAATTCTAAAAATCAGAGCGCCTCTCCCCCT
CCAAAGTAACACAGCTCCTCACCAGCAAAGGAACGAAGCTGGATGGAGAATGACTTTGAC
GAGTTGAGAGAAGAAGGCTTCAGACGATCAAACTTCTCCGAGCTAAAGGAGGAAGTTTGA
ACCCATGGCAAAGAAGTTAAAAACCTTGAAAAAAGATTAGACAAATGGCTAACTAGAATA
ACCAATGCAGAGAAGTCCTTAAAGGACTTGATGGAGCTGAAAACCATGGCACAAGAACTA
CATGATGAATGCACAAGCCTCAGTAGCCAATTTGATCAACTGGAATAAAGGGTATCAGTG
ATGGAAGATGAAATGAATGAAATGAAGTGAGAAGAGAAGTTTAGAGAAAAAAGAATAAAA
AGAAATGAACAGAGCCTCCGAGAAATATGGGACTATGTGAAAAGACCAAATCTACGTCTG
ACTGGTGTACCTGAAAGTGATGGGGAGAATGGAACCAAGTTTGAAAA-ACTCTGCAGGAT
ATTATCCAGGAGAACTTCCCCAATCTAGCAAGGCAGGCCAACATTCACTTTCAGGAAATA
CAGAGAATGCCACAAAGATACTCCTCAAGAAGAGCAACTCCAAGACACATAATTGTCAGA
TTCACCAAAGTTGAAATGAAGGAAAAAATGTTAAGGGCAGCCAGAGAAAAAGGTCAGGTT
ACCCACAAAGGGAAGCCCATCAGACTAACAGCAGATCTCTCGGCAGAAACTCTACAAGCC
AGAAGAGAGTGGGGGCCAATATTCAACATTCTTAAAGAAAAGAATTTTCAACCCAGAATT
TCATATCCAGCCAAACTAAGCTTCATAATTGAAGGAGAAATAAAATCCTTTACGGATGAG
CAAATGCTGAGAGATTTTGTCACCACCAGGCCTGCCCTAAAAGAGCTCCTGAAGGAAGCA
CTAAACATGGAAAGGAACAACCGGTACCAGCCACTGCAAAAACATGCCAAATTG
>lcl|hg18_L1PA4_chr10_37221889_37228008
ATGGGGAAAAAACAGAGCAGAAAAACCAGAAACTCTAAAAATCAGAGCGCCTCTCCTCCT
CCAAAGGAACGCAGCTCCTCACCAGCAATGGAACAAAGCTGGACGGAGAATGACTTTGAC
GAGTTGAGAGAGGAAGGCTTCAGAAGATCAGACTACTCCGAGCTAAAGGAGGAAGTTCGA
ACCAACGGCAAAGAAGTTAAAATCTTTGAAAAAAAATTAGACGAATGGAAAACTAGAATA
ATCAATGCAGAGAAGTCCTTAAAGGATCTGATGGAGCTGAAAACCATGGCACAAGAAATA
CCTGACGAACGCACAAGCCTCAGTAACCGATGTGATCAACTGGAAGAAAGGGTATCAGCG
ATGGAAGACGAAATGAATGAAATGAAGAATGAAGAGAAGATTAGAGAAAAAAGAATAAAA
-----AGAACAAAGCCTCCAAGAAATATGGGACTATGTGAACAGACCAAATCTACATCTG
ATTGGTGTACCTGAAAGTGACGGGGAGAATGGAACCAAGTTGGAAAACACTCTGCAGGAT
ATTATCCAGGAGAACTTCCCCAATCTAGCAAGGCAGGCCAACATTCACATTCAGGAAATA
CAGAGAATGCCACAAAGATACTCCTCGAGAAGAGCAACTCCAAGACACATAATTGTCAGA
TTCACCAAAGTTGAAATGAAGGAAAAAATGTTAAGGGAAGCCAGAGAGAAAGGTCAGGTT
GCCCACAAAGGGAAGCCCATCAGACTAACAGTTGATGTCTCGGCAGAAACTCTACAAGCC
AGAAGAGAGTGGGGGCCAATATTCAACATTTTTAAAGAAAAGAATTTTCAATCCAGAATT
TCACATCCAGGAAAGCTAAGCTTCATAAGTGAAGGAGAAATAAAATACTTTACAGACAAG
CCAATGCTGAGAGATTCTGTCACTAACAGGCCTGCCCTAAAAGAGCTCCTGAAGGAAGCA
CTAAATGTGGAAAGGAACAACCAGTTCCAGCCACTGCAAAAACATGCCAAATTG
>lcl|hg18_L1PA4_chr11_86039303_86045449
ATGGGGAAAAAACAGAGCAGAAATGCTGAAAATTCTAAAAATCAGAGCACCTCTGCCCCT
TCAAAGGAACACAGCTCCTCTCCAGCAATGGAATAAAGCTGGATGGAGAATGACTTTGAT
GAGATGAGAGGAGAAGGCTTCAGATGATCAAATGACTCCGAACTGAAGGAGGAAGTTCGA
ACCCATGGCAAAGAAGTTAAAAACCTTGAAAAAAGATTAGACGAATGGCTAACT-GAATA
CCTAATGCAGAGAAGTCCTTAAAGGACCTCATGGAGCTGAAAACCATGGCACGAGAACCA
CATGACGAATGCACAAGCCTCAGTAGCCGATTCGATCAACTGGAAGAAAGGGTATCAGTG
ACGGAAGATCAAATGAATGACATGAAGCAAGAAGAGAAGTTTAGAGAAAAAGGAATAAAA
AGAAATGAACAAACCCTCCAAGAAATATGGGACTCTGTGAAAAGACCAAATCTACGTCTG
ACTGGTATGCCTGAAAGTGATGGGGAGAATGGAACCAAGTTGGAAAACACTCTGCAGGAT
ATTATCCAGGAGAACTTCCCCAATCTAGCAAGGCAGGCCAACATTTAGATTCAGGAAATA
CAGAGAATGCCACAAAGATACTCCTCGAGAAGAGCAACTCCAAGACACATAATTGTCAGA
TTCACCAAAGTTGAAATGAAGGAAAAAATGTTAAGGGCAGCCAGAGAAAAGGCTCGGGTT
ACCCACAAAGGGAAGCCCATCAGACTAACAGCTGATCTCTCTGCAGAAACTCTACAAGCC
AGAAGAGAGTGGGGGTCAATATTCAACATTCTTAAAGAAAAGAATTTTCAACCCAGAATT
TCATATCCAGCCAAACTAAGCTTCATAAGTGAAGGAGAAATAAAATACTTGAGAGACAAG
CAAATGCTGAGAGATTTTGTCACCACCAGGCCTGCCCTAAAAGAGCTCCTGAGGGAAGCA
CTAAACATGGAAAGGAACAACCAGTACCAGCCACTGCAAAAACATGCCAAAGTG
>lcl|hg18_L1PA4_chr11_82901215_82907355
ATGGGGAAAAAACAGAGCAGAAAAACTGAAAATTCTAAGAATCAGATCACCTCTCCTCCT
CCAAAGGAACGCAGCTCCTCACCAGCAATGGAACAAAGCTGGACAGAGACTGACTTCGAT
GAGTTGAGAGAAGAAGGCTTCAGAAGATCAAACTACTCCGAGCTAAAGAAGGAAGTTTGA
ACCCATGGCAAAGAAGTTAAAAACCTTGAAGAAAGATTAGACGAATGGCTAGCTAGAATA
ACCAATGCAGAGAAGTCCATAAAGGACCTGACGGAGCTGAAAACCACAGCATGAGAACTA
CGTGACGAATGCACAAGCCTCAGTAGCCAATTCGATCAACTAGAAGAAAGGGTATCAGTG
ATGGAAGATCAAATGAATGAAATGAAGCAAGCAG---AGTTTAGAGAAAAAAGAATAAAA
AGAAATGCACAAAGCCTCCAAGAAATATGGGACTATGTGAAAAGACCAAATCTACATCTG
ATTGGTGTACCTGAAAGTGACGGGGAGAATGGAACCAAGTTGAAAAACACTCTGCAGGAT
ATTATCCAGGAGAACTTCCCCAATCTAGCAAGGCAGGCCAACATTCAGATTCAGGAAATA
CAGAGAATGCCACAAAGATACTCCTTGAGAAGAGCAACTCCAAGACACATAATTGTCAGA
TTCACCAAAGTTGTAATGAAGAAAAAAATGTTAAGGGCAGCCAGAGAGAAAGGTCAGGTT
ACCCA-AAAGGGAAGCCCATCAGACTAACAGCGGATCTCTCGGCAGAAACTCTACAAGCC
AGAAGAGAGACGGGCCCAATATTCAACATTATTAAAGAAAAGAATTTTCAACCCAGAATT
TCATATCCAGCCAAACTAAGCTTCATAAGTGAAGGAGAAATAAAATACTTTACAGACAAG
CAAATGCTGAGAGATTTTGTCACCACCAGGCCTGCCCTACAAGAGCTCCTGAAGGAAGCA
CTAAACATGGAAATGAACAACCGGTACCAGCCACTGCAAAATCATGCCAAATTG
>lcl|hg18_L1PA4_chr11_30156554_30162733
ATGGGAAAAAAACAGAGCAGAAAAACTGGAAACTCTAAAAATCACGGCACCTCTCCTCTT
CCAAAGGAATGCAGCTCCTTACCAGCAATGGAACAAAGCTGGACAGAGAATGACTTTGAC
GAGTTGAGAGAAGAAGGCTTCAGACGATCAAACTACTCCAAGCTACAGGAGAAAATTGGA
ACCAATGGCAAAGAAGTTAAAAGCTTTGAAAAAAAATTAGATGAATGGATGACTAGAATA
ATCAATGCAGATAAGTCCTTAAAGGACCTGATGGAGCTGAAAACCAAGGCAAGAGAGCTA
TGTGACAAATGCAGAAGCCTCAGTAGCCAATGAGATCAACTGGAAGAAAGGGTATCAGCT
ATGGAAGATGAAATGAATGAAATGAAGCAAGAAGAGAAGTTTAGAGAAAAAAGAATAAAA
AGAAACGAACAAAGCCTACAAGAAATATGGGACTATGTGAAAAGACCAAATCTACGTCTC
ATTGGTGTACCTGAAAGTGACGGGGAGAATGGAACCAAGTTGGAAAACACTCTGCAGGAT
ATTATCCAGGAGAACTTCCCCAATCTAGAAAGGCAGGCCAACATTCAAATTCAGGAAATA
CAGAGAACTCCACAAAGATACTCTTTGAGAAGAGAAACTCCAAGACACAAAATTGTCAGA
TTCACCAAAGTTGAAATGAAGGAAAAAATGTTAAGGGCAGCCAGAGAGAAAGGTCAGGTT
ACCCACAAAGGGAAGCCCATCAGACTAACAGCTGATCTCTTGGCAGAAACTCTACAAGCC
AGAAGAGAGTGGGGGCCAATATTCAACATTCTTAAAGAAAAGAATTTTCAACCCAGAATT
TCATATCCAGCCAAACTAAGCTTCATAAGTTAAGGAGAAATAAAATACTTTACAGACAAG
CAAATGCTGAGAGATTTTGTCACCACCAGGCCTGCCCTAAAAGAGCTCCTGAAGGAAGCA
CTAAACATGGAAAGGAACAACTGGTACCAGCCACTGCAAAAACATGCCAAATTG
>lcl|hg18_L1PA4_chr10_33144798_33150907
ATGGGGAAAAAAAAGAGCAGAAAAAACAGAAACTCTAAAAATCAGAGTGCCTCTCCTCCT
CCAAAGGAAAGCAGCTCCTCACAAGCAACGGAACAAAGCTGGATGGAGAATGACTTTGAT
GAGTTGAGAGAAGAAGGCTTCAGATGATCAGACTACTCTGAGCTAAAGCAGGAAGTTCGA
ACCCATGGCGAAGAAGTTAAAAACCTTGAAAAAAAATTAGACAAATGGCTAACTAGAATA
ACCAATGCAGAGAAGTCCTTAAAGGACCTGATGGAGCTGAAAACCATGGCACGAGAAGTA
CGCGACGTATGCACAAGCCTGAGTAGCCGATTTGATCAACTGGAAGAGGGGGTATCAGTG
ATGGAAGATCAAATGAATGAAATGAAGCAAGAAGAGAAGTTTAGAGAAAAAAGAATAAAA
AGAAACAAACAAAGCCTTCAAGAAATATGGGACTACATGAAAAGACCAAATCTACGTCTG
ATTGGTGTACCCGAAAGTGACAGGGAGAATGGAACCAAGTTGGAAAACACTCTGTAGGAT
ATTATCCAGGAGAACTTCCCCAATCTAGCAAGGCAGGCCAACATTCAAATTCAGGAAATA
CAGAGAAAGCCACAAAGATACTCCTCGAGAAGAGCAACTCCAAGACACATAATTGTCAGA
TTCACCAAAGTTGAAATGAAGGAAAAAATGTTAAGGGCAGCCAGAGAGAAAGGTCAGGTT
ACCCACAAAGGGAAGCCCATCAGACTAACAGCTGATCTCTCAGCAGAAACTCTACAAGCC
AGAAGAGAGTGGGGGCCAATATTCAACATTCTTAAAGAAAAGAATTTTCAACTCAGAATT
TCATATCCAGCCAAACTAAGCTTCATAAGTGAAGGAGAAATAAAATCCTTTACAGACAAG
CAAATGTTGAGAGATTTTGTCACCACCAGGCCTGCCCTAAAAGAGCTACTGAAGGAAGCA
CTAAACATGGAAAGGAACAACCGGTACCAGCCACGGCAAAAACATGCCAAATGG
>lcl|hg18_L1PA4_chr11_93743191_93749335
ATGGGGAAAACACAGAGCAGAAAAACCAGAAACTCTAAAAATCAGAGCACCTCTCCTCCT
CCAAAGGAACGCAGCTCCTCACCAGCAATAGAACAAAGCTGGATGGAGAATGACTTTGAT
GAGTTGAAAGAAGAAGGCTTCAGAAGATCAAACTACTCCGAGCTAAAGGAGGAAGTTCGA
ACCAATGGCAAAGAAGTTAAAAACCTTGAAAAAAAATTAGACAAATGGATAACTAGAATA
ACCAATGCAGAGAAGTCCTTAAAGGACCTGATGGAGCTGAAAACCATAGCACAAGAACTA
CGTGACGAATGCACAAGCCTCAGTAACCAATGTGATCAACTGGAAGAAAGGGTATCAGTG
ATGGAAGATCAAATGAATGAAATGAAGCGTGAAGAGAAGTTTAGAGAAAAAAGAATAAAA
AGAAATGAACAAAGCCTCCAAGAAATATGGGACTATGTGAAAAGACCAAATCTATGTCTC
ATTGGTGTACCTGAAAATGACGGGTAGAATGGAACCAAGTTGGAAAACACTCTGCAGGAT
ATTATCCAGGAAAACTTCCCCAATCTAGCAAGGCAGGCCAACATTCAAATCAAGGAAATA
CAGAGAATGCCACAAAGATACTCCTCGAGAAGAGCAACTCCAAGACACATAATTGTCAGA
TTCACCAAAGTTGAAATGAAGGAAAAAATGTTAAGGGCAGTCAGAGAGAAAGGTCGGGTT
ACCCACAAAGGGAAGCACATCAGACTAACAGCTGATCTCTTGGCAGAAACTCTACAAGAA
AGAAGAGAGTGGGGGCCAATATTCAACATTCTTAAAGAAAAGAATTTTCAACCCAGAATT
TCATATCCAGCCAAACTAAGCTTCATAAGTGAAGGAGAAACAAAATCCTTTACAGACAAG
CAAATGCTGAGAGATTTTGTCACCACCAGGCCTGCCCTAAAAGAGCTCCTGAAGGAAGCA
CTAAACATGGAAAGGAACAACTGGTACCAGCCACTGCAAAAACATGCCAAATTG
>lcl|hg18_L1PA4_chr11_43631527_43637667
ATGGGGAAAAAACAGAGCAGAAAAACTGGAAACTCTAAAAATCAGAGTGCCTCTCCTCCT
CCAAAGAAACGCAGCTCCTCACCAGCAACGGAACAAAGATGGATGGAGAATGACTTTCAC
AAGTTGAGGGAAGAAGGCTTCAGAAGATCGAACTACTCCGACCTAAAGGAGGAAGTTCGA
ACCAATGGCAAAGAAGTTAAAAACTTTGAAAAAAAACTAGACGAATGCATAACTAGAATA
ACCAATGCAGAGAAGTCCTAAAAGGACCT----GAGCTGAAAACCATGTCACGAGAACTA
CATGACGAACGCACAAGCCTCAGTAACTGATGTGATCAACTGGAAGAAAGGGTATCAGCG
GTGGAAGATGAAATGAATGAAATGAAGCGTGAAGAGAAGTTTAGAGAAAAAAGAATAAAA
AGAAACGAACAAAGCCTCCAAGAAATATGGGACTATGTGAAAAGACCAAATCTACGTCTA
ATTGGTGTACCTGAAAGTGACGGGGAGAATGGAGCCAAGTTGGAAAACACTCTGCAGGAT
ATTATCCAGGAGAACTTCCCCAATCTGGCAAGGCAGGCCAAC------ATTCAGGAAATA
CAGAGAACACCACAAAGATACTCCTCAAGAAGAGCAACTCCAAGACACATAATTGTCAGA
TTCACTGAAGTTGAAATGAAGGAAAAAATGTTAAGGGTAGCCAGAGAGAAAGGTCGGGTT
ACCCACAAAGGGAAGCACATCAGACTAACAGCTGATCTCTCAGCAGAAACTCTATAAGCC
AGAAGAGACTGGGGGTCAATATTCAACATTCTTAAAGGAAAGAATTTTCAACCCAGAATT
TCATATCCAGCCAAACTAAGCTTCATAAGTGAAGGAGAAATAAAATACTTTACAGACAAG
CAAATGCTGAGAGATTTTGTCACCACCAGGCCTGCCCTAAAAGAGCTCCTGAAGGAAGCA
CTAAACATGGAAAGGAACAACTGGTACCAGCCACTGCAAAAACATGCCAAATTG
>lcl|hg18_L1PA4_chr11_8374620_8380749
ATGGGGAAAAACCAGAGCAGAAAAACTGGAAACTCTAAAAATCGGAGCACCTCTCCTCCT
CCAAAGGAATACAGCTTCTCACCAGCAGCAGAACAAAGCTGGACGGAGAATGACTTTGAC
GAGTTGAGA-AAGAAGGCTTTAGATGATCAAACTACTCCGAGCTAAAGGAGGAAGTCTGA
ACCCATGGCAAAGAAGTTAAAAACCTTGAAAAAAAAATAGACAAATGGCAAACTAGGATA
ACCAATGCACAGAAGTCGTTAAAGGACCTGATGGAGCTGAAAACCATGGCATGAGAACTA
CATGACAAATGCATAAGCCTCAGTAGCCGATTCGATCAACTGGAAGAAACAGTATCAGTG
ATGGAAGACCAAATGAATGAAATGAAGCAAGAAGAGAAGTTTAGAGAAAAAAGAATAAAA
AGAAACGAACAAAGCCTCCAAGAAATATGGGACCATGTGAAAAGACCAAGTCTACGTCTG
ATTGGTGCACCTGAAAGTGATGGGGAGAATGGAACCAAGTTGGAAAACACTCTGCACGAT
ATTATCCAGGAGAACTTCCCCAATCTAGCAAGGCAGGCCAACATTCAAATTCAGGAAATA
CAGAGAATGCCACAAAGATACTCCTCGAGAAGAGCAACTCCAAGACACATAATTGTCAGA
TTCACCAAAGTTGAAATGAAGGAAAAAATGTTAAGGGCAGCCAGAGGGAAAGGTCGGGTT
ACCCACAAGGTGAAGCCCATCAGACTAACAGCTGATCTCTCAGCAGAAACTCTACAAGCC
AGAAGACAGTGGGGGCCAATATTCAACATTCTTAAAGCAAAGAATTTTCAACCCACAATT
TCATATCCAGCCAAACTAAGTTTCATAAGTGAAAGAGAAATAAAATCCTTCACAGACAAG
CAAATGCTGAGAGATTTTGTCACCACCAGGCCTGCCCTAAAAGAGCTCCCGAAGGAAGCA
CTAAACATGGAAAGGAACAAAAGGTTCCAGCCAATGCAAAAACATGCCAAATTG
>lcl|hg18_L1PA4_chr11_85914573_85920675
ATGGGGAAAAAACAGAGCAGAAAAACTGGCAACTCTAAAAATCAGAGTGCCTCTCCTCCT
CCAAAGGAACGCAGCTCCTCACCAGCAATGGAACAAAGCTGGACAGAGAATGACTTTGAC
AGGTTGAGAGAAGAAGGCTTCAGATGATCAAACTACTCTGAGCTAAAGGAGGAAGTTCGA
ACCCATGGCAAAGAAGTTAAAAACCTTGAAAAAAGATTAGACAAATGGCTTCCTAGAATA
ACCAATGCAGAGAAATCCTTAAAGGACCTGATGGAGCTGAAAACCAAGGCACGAGAACTA
CGTGACGAATGCACAAGCCTCAGTAGCTGATTGGATCAACTGGAAGAAAGGGTATCAGTG
ATGGAAGATCAAATGAATGAAATGAAGTGAGAAGAGAAGTTTAGAGAAAAAAGAATAAAA
AGAAACGAACAAAGCCTCCAAGAAATATGGGACTATGTGAAAAGACCAAATCTATGTCTG
ACTGGTGTACCTGAAAGTGACGGGGCGAATGGAACCAAGTTGGAAAATACTCTGCCGGAT
ATTATACATGAGAACTTCCCCAATCTAGTCAGGAAGGTCAACATTCAAATTCAG------
---AGAATGCCACAAAGATAATCCTTGAGAAGAGCAACTCCAAGACACATAATTGTCAGA
TTCACCAAAGTTGAAATGAAGGAAAAAATGTTGAGGGCAGCCAGAGAGAAAGGTTGGGTT
ACCCACAAAGGGAAGCCCATCAGACTAACAGCTGATCTCTTGGCAGAAACTCTACAAGCC
AGAAGAGAGTGGGGGCCAATATTCAACATTCTTAAAGAAAAGAATTTTCAAGCCAGAATT
TCATATCCAGCCAAACT-AGCTTCATAAGTGAAGGAGAAATAAAATACTTCATAGACAAG
CAAATGCTGAGAGATTTTGTCACCACCAGGCCTGCCCTACAAGAGCTCCTGAAGGAAGCA
CTAAACATGGAAAGGAACAACCAGTACTAGCCACTGCACAAACACACAAAAATG
>lcl|hg18_L1PA4_chr11_42492774_42498923
ATGGGGAAAAAACAGAGCAGAAAAACTGGAAACTCTAAAAATCAGAGTGCCTCTCCTCCT
CCAAAGGAACGCAGCTCCTCACCAGCAATGGAACAAAGCTGGACGGAGAATGACTTTGAC
GAGTTGAGAGAAGAAGGCTTCAGAAGATCAAACTACTCTGAGCTAAAGGAGGAAGTTCAA
ACCAATGGCAAAGAAGTTAATAACCTTGAAAAAAAATCAGACAAATGCCTAACTAGAATA
ACCAATGCAAAGAAGTCATTAAAGGACCAGATGGAGCTGAAAACCAAGGCATGAGAACTA
TGTGACGAATGCACAAGCCTCAGTAGCCAATGCAATCAACTGGAAGAAAGCGTATCAGTG
ATGGAAGATGAAATGAATGAAATGAAGTTAGAAGAGAAGTTTAGAGAAAAAAGAATAAAA
AGAAACAAACAAAGCCTCCAAGAAATATGGGACTATGTGAAAAGACCAAATCTACGTCTG
ATAGGTGTACCTGAAAGTGATGGGGAGAATGGAACCAAGTTGGAAAACACTCTGCAGGAT
ATTATCCAGGAGAACTTCCCCAATCTAGCAAGGCAGGCCAACATTCAAATTCAGGAAATA
CAGAGAATGCCACAAAGATACTCCTCAAGAAGAGCAACTCCAAGACAAATAATTGTCAGA
TTCACCAAAGCTGAAATGAAGAAAAAAATGTTAAGGGCAGCCAGAGAGAAAGGTCGGGTT
ACCCACAAAGGGAAGCCCATCAGACTAACAGCTGATCTCTCTGTGGAAACTCTACAAGCC
AGAAGAGAGTGGGGGCCAATATTCAACATTCTTAAAGAAAAGAATTTTCAACCCAGAATT
TCATATCCAGCCAAACTAAGCTTCATAAGTGAAGGAGAAATAAAATCCTTTACAGACAAG
CAAATGCTGAGAGATTTTGTCACCACCAGGCCTGCCCTAAAAGAGCTCCTGAAGGAAGCA
GTAAACATGGAAAGGAAAAACTGGTACCAGCCACTGCAAAAACAAGTAAAATTG
>lcl|hg18_L1PA4_chr11_113909234_113915378
ATGGGGAAAAAACAGAGCAGAAAAACCGGAAACTCTAAAAATCAGAGCGCCTCTTCTCCT
CCAAAGGAACGCAGCTCCTCACCAGCAACAGAACAAAGCTGGACGGAGAATGACTTTGAC
GAGTTGAGAGAGGAAGGCTTCAGAAGATCAAACTACTCTGAGCTAAAGGAGGAAGTTCGA
ATCAATGGCAAAGAAGTTAAAAACTTTGAAAAAAAATTAGATGAATGGATAACTAGAATA
ATCAATGCAGAGAAGTCCTTAAAGGACCTGATGGAGCTGAAAACCACAGCACGAGAGCTA
CGTGACAAATGCACAAGCTTCAGTAACCGATGTGATCAACTGGAAGAAAGGGTATCAGTG
ATGGAAGACGAAATGAATGAAATGAAGCATGAAGAGAAGTTTGGAGAAAAAAGAATAAAA
AGA----AACAAAGCATCCAAGAAATATGGGACTATGTGAAAAGACCAAATCTACGTCTA
ATTGGTGTACCTGAAAGTGACGGGGAGAATGGAACCAAGTTGGAAAACACTCTGCAGGAT
ATTATCCAGGAGAACTTCCCCAATCTAGCAAGGCAGGCCAACATTCAAATTCAGGAAATA
CAGAGAACGCCACTAAGATACTCCTAGAGAAGAGCAACTCCACGACACATAATTGTCAAA
TTCACCAAAGTTTAAATGAAGGAAAAAATGTTAAGGGCAGCCAGAGAGAAAGGTCGGGTT
ACCCACAAAGGGAAGCCCATCAGACTAACAGCTGATCTCTTGCCAGAAACTCTACGAGCC
AGAAGAGAGTGGGGACCAATATTCAAAATTCTTAAAGAAAAGAACTTTCAACCCAGAATT
TCATATCCAACCAAACTAAGCTTCATAAGTGAAGGAGAAATACAATACTTTACAGACAAG
CAAATGCTGAGAGATTTTGTCACCACCAGGCCTGCCCTAAAAGAGCTCCTGAAGGAAGCA
CTAAACATGGAAAGGAGCAACCGGTACCAGCCACTGCAAAAACAAGCCAAATTG
>lcl|hg18_L1PA4_chr11_80922989_80929111
ATGGGGAAAAAACAGAGCAGAAAAACCGGAAACTCAAAAAATCAGAGCGCCTCTCCTCCT
CCAAAGGAGCGCAGTTCCTCACCAGCAATGGAACAAAGCTGGACAGAAAATGACTTTGAT
GAGTTGGGAGAGGAAGGCTTCAGAAGATCAAACTACTCCGAGCTAAAGGAGGAAGTTCGA
ACCAATGGCAAAGAAGTTAAAAACTATGAAAAAAAATTAGACGAGTGGCTAACTAGAATA
ACCAATGCAGAGAAGTCCTTAAAGGATCTGATGGAGCTGAAAACCATGGCATGAGAACTA
TGTGACAAATGCACAAGCCTCAGTGACCAATGCGATCAACTGGAAGAAAGGGTATCAGCG
ATGGAAGACGAAATGAATGAAATGAAGCATCAAGAGAAGTTTAGAGAAAAAAGAATAAAA
AGAAATGAACAAAGCCTCCAAGAAATATGGGACTATGTGAAAAGACCAAATCTACATCTC
ATTGGTGTACCTGAAAGTGATGGGGAGAATGGAACCAAGTTGGAAAACACTCTGCAGGAT
ATTATCCAGGAGAACTTCCCCAATCTAGCAAGGCAGGCCAACATTCAAATTCAGGAAATA
CAGAGAACACCACAAAGATACTCCTCAAGAAGAGCAACTCCAAGACACATAATTGTCAGA
TTCACCAAAGTTAAAATGAAGGAAAAAATGTTAACGGGAGCCAGAGAGGAAGGTTGGGTT
ACCCACAAAGGGAAGCCCATCAGACTAACAGCAGATCTCTCAGCAGAAACTCTACAAGCC
AGAAGAGAGTGGGTGCCAATATTCAACATTCTTAAAG-AAAGAATTTTCAACCCAGAATT
TCATATCCAGCCAAACTAAGCTTCATAAGTGAAGGAGAAATAAAATCCTTTACAGACAAG
CAAATGCTGAGAGATTTTGTCA-CACCAGGCCTGCCCTAAAAGAGCTCCTGAAGGAAGCA
TTAAACATGGAAAGGAACAACCGGTACCAGCCACTACAAAAACATGCCAAATTG
>lcl|hg18_L1PA4_chr11_29743792_29749941
ATGGGGAAAAAAC-GAGCAGAAAAACTGGAAACTCTAAAAATCAGAGCGCCTCTACTCCT
CCAAAGGAACACAGCTCCTCACTAGCAATGGAACAAAGCTGGATGGAGAATGACTTTGAC
GAGTTGAGAGAGGAAGGCTTCAGAAGATCAAACTACTCTGAGCTACAGGAGTAAGTTCGA
ACCAATGGCAAAGAAGTTAAAAACCTTGAAAAAAAATTAGATGAATGGATAACTAGAATA
ACCAATGCACAGCAGTCCTTAAAGGACCTGATGGAGCTGAAAACCACAGTGTGAAAACTA
CGTGACGAATGCACAAGCCTCAGTAACTGACGGGATCAACTGGAAGAAAGGGTATCAGTG
ATAGAAGACGAAATGAATGAAATGAAGTGTGAAGAGAAGTTTAGAGAAAAAAGAATAAAA
AGAAACAAACAAAGCCTCCAAGAAATATGGGACTATGTGAAAAGACCAAATCTACGTCTC
ATTGGTGTGCCTGAAAGTGACGGGGAGAATGGAACCAAGTTGGAAAACACTCTGCAGGAT
ATTATCCAGGAGAACTTTCCCAGTCTAGCAAGGCAGGCCAACATTCAAATTCAGGAAATA
CAGAGAACACCACAAAGATACTCCTCGAGAAGAGCAACTCCAAGACACATAATTGACAGA
TTCACCAAAGTTGAAATGAAGGAAAAAATGTTAAGGGCAGCCAGAGAGAAAGGTCAGGTT
ACCCACAAAGGGAAGCCCATCAGACTAACAGCTGATCTCTCAGCAGAAACTCTACAAGCC
AGAAGAGAGTGGGGGCCAATATTCAACATTCTTAAAGAAAAGAATTTTCAACCCAGAATC
TCATATCCAGCCAAACTAAGCTTCATAAGTGAAGGAGAAATAAAATACTTTACAGACAAG
CAAATGCTGAGAGATTTTGGCACCACCAGACCTGCCCTAAAAGAGCTCCTGAAGGAAGCA
CTAAACATGGAAAGGAACAACTGGTACCAGCCACTGCAAAAACATGCCAAATTG
>lcl|hg18_L1PA4_chr11_31718878_31725017
ATGGGAATAAAACAGAGCAGAAAAACTGGAAACTCTAAAAATCACAGCGCCTCTCCTTCT
GCAAAGGAACGCAGCTCCTCACCAGCAACGGAACAAAGCTGGACAGAGAATGACTCTGAC
GAGTTGAGAGAAGAAGGCTTCAGACGATCAAACTACTCCGAGCTACAGGAGGAAATTCGA
ACCAATGGCAAAGAAGTTAAAAGCTTTGAAAAAAAATTAGATGAATGGATAACTAGACTA
ACCAACGCAGAAAAGTCCTTAAATCACCTGATAGAGCTGAAAACCAAGGCACAAGAGCTA
CATGACGAATGCAGAAGCCTCAGTAGCCGATGCGATTAACTGGAAGAAAGGGTATCAGTG
ATGGAAGATGAAATGAATGAAATGAAGCGAGAAGAAAAGTTTAGAGAAAAAAGAATGAAA
AGAAACGAACAAAGCCTACAAGAAATATGGGACTATGTGAAAAGACCAAAACTACGTCTG
ATTGGTGTACCTGAAAGTGACGGTGAGAATGGAACCAAGTTGGAAAACACTCTGCAGGAT
ATTATCCAGGAGAACTTCCCCAATCTAGCAAGGCAGGCCATCATTCAAATTCAGGAAATA
CAGAGAAAGCCACAAAGATACTCCTTCAGAAGAGCAGTCTCAAGACACATAATTGTCAGA
TTCATCAAAGTTGAAATGAAGGAAAAAATGTTAAGGGCAGCCAGAGAGAAAGGTCGGGTT
ACCCACAAAGGGAAGCCCATCAGACTAACGGCTGATCTCTCTGCAGAAACTCTACAAGCC
AGAAGAGAGTGGGGGCCAATATTCAACTTTCTTAAAGAAAAGAATTTTCAACCCAGAATC
TCATATCCAGCTAAACTAAGCTTCATAAGTGAAGGAGAAATAAAATACTTTACAAACAAA
CAAATGCTGAGAGATTTTGTCACCACCAGGCCTGCCCTAAAAGAGCTCCTGAAGGAAGCA
CTAAACATGGAAAGGATCAACCAGTACGAGCCACTGCAAAAACATGCCAAATTG
>lcl|hg18_L1PA4_chr10_65866118_65872287
ATGGGA-AAAAACAGAGCAGAAAAACTGGAAACTCTAAAAATCAGAGCACCTCTCCTCCT
CCAAAGGAACGCAGCTCCTCACCAGCAACAGAACAAAGCTGGACAGAGAATGACTTTGAC
AAGTTGAGAGAAGAAGTCTCCAGACGATCAAACTACTCTGAGATACAGGAAGAAATTCGA
ACCAATGGCAAAGAAGTTAAAAGCTTTGAAAAAAAATTAGACGAATGGATAACTAGAATA
ACCAATGCAGAGAAGTCCTTCAAGGACCTGATGGAGCTGAAAACCAAGGCATGAGAGCTA
CATGACGAATGCAGAAGCCTCAGTAGCCGATGCAATCAACTGGAAGAAAGGGTCTTGGTG
ATGGAAGAAGAAATGAACGAAATGAAGCAAGAAGAGAAGTTTAGAGAAAAAAGAATAAAA
AGAAACGAACAAAGCCTCCAAGAAATATGGGACTATGTGAAAAGACCAAATCTGCATCTG
ATTGGTGTACCTGAAAGTGACAGGGAGAATGGAACCAAGTTGGAAAACACTCTGCAGGAT
A---TCCAGGAGAACTTCCCTAATCTAGCAAGGCAGGGCAACATTCAGATTCAGGAAATA
CAGAGAACGCCACAAAGATACTCCTCGAGAAGAGCAACTCCAAGACACATAATTGTCAGA
TTCACCAAAGTTGAAATGAAGGAAAAAATGTTAAGGGCAGCCAGAGAGAAAGGTCGGGTT
ACCCACAAAGGGAAGCCCATCAGACTAACAGCGGATCTCTTGGCAGAAACTCTATAAGCC
AGAAGAGAGTGGGGACCGATATTCAACATTCTTAAAGAAAAGAATTTTCAACCCAGAATT
TCATATCCAGCCAAACTAAGCTTCATAAGTGAAGGAGAAATAAAATCCTTTACAGACAAG
CAAATGCTGAGAGATTTTGTCACCACCAGGCCTGCCCTAAAAGACCTCCTGAAGGAAGCA
CTAAACATGGAAAGGAACAACCGGTACCAGCCACTGAAAAAACATGCCAAATTG
>lcl|hg18_L1PA4_chr11_115380856_115386984
ATGAAGAAAAAACAGAGCAGAAAAACTGGAAACTCTAAAAATCAGAGTGCCTCTCC-CCT
CCAAAGGAATGCAGCTCCTCACCCGCAATGGAATAAAGCTGGATGGAGAATGACTTTGAC
GAGTTGAGAGAAGAAGGCTTCAGATGATCAAACTACTCCAAGCTAAAGGAGGAAGTTCGA
ACCCATGGCAAAGAAGTTAAAAACCTTGAAAAAAAATTAGACGAATGGCTAACTAGAATA
ACCAATGCAGAGAAGTCTTTAAAGGACCTGAGGGAGCTGAAAACCAAGGCAGGAGAACTA
TATGACAAATGCACAAGCCTCAGTAGCCGATTTGAT-AACTGCAAGAAAGGGCATCAGTG
ATGGAAGATCAAATGAATGAAATGAAGTGAGAAGAGCAGTTTAGAGAAAAAAGAATAAAA
ATAAACGAACAAAGCCTCCAAGAAATATGGGACTATGTGAAAAGACCAAATCTACATCTG
ATTGGTGTACCTGAAAGTGACGGGGAGAATGGAACCAAGTTGGAAAACACTTTGCAGGAT
ATTTTCCAGGAGAACTT-CCCAATCTAGCAAGGCAGGCCAACATTCAAATTCAGGAAATA
CAGAGAACGCCACAAAGATATTCCTCAAGAAGAGCAACTCCAAGACACATAATTGTCAGA
TTCACCAAAGTTGAAATGAAGGAAAAAATGTTAAGGGCAGCCAGAGAGAAAGGTCGGGTT
ACCCACAAAGGGAAGCCCATCAGACTAACAGCTGATCTCTCGGCAGAAACTCTACAAGCC
AGAAGAGAGTGGGGGCAAATATTCAACATTCTT---------------CAACCCAGAATT
TCATATCCAGCCAAACTAAGCTTCATAAGTGAAGGAGAAATAAAATACTTTACAGCCAAG
CAAATGCTGAGAGATTTTATCACCACCAGGCCTGCCCTAAAAGAGCTCCTGAAGGAAGCA
CTAACCATGGAAAGGAACAACCGGTACCAGCCACTGCAAAAACATGCCAAATTG
>lcl|hg18_L1PA4_chr11_30241267_30247410
ATGAGAAAAAAACAG--CAGAAAAACTGGAAACTCTAAATATCAGAGCGCCTCTCCTCCT
CCAAAGGAATGCAGCTCCTCACCAGCAATGGAACAAAGCTGGACGGAGAATGACTTTGAC
GAGTTGAGAGAAGAAGGCTTCAGACGATCAAACTACTCCGAGCTACAGGAGGAAATTCGA
ACCAATGGCAAAGAAGTAAAAAGCTTTGAAAAAAAATTAGACAAATGGATAAGTAGGATA
ACCAATGCAGAGAAGTCCTTAAAGGACCTGATGGAGCTGAAAACCAAGGCATGAGAGCTA
CGTGACGAATGCAGAAGCCTTAGTAGCCGAGGAGATCAACTGGAAGAAAGTGTATCAGTG
ATGGAAGATGAAATGAATGAAATGAAGCGAGAAGAGAAATTTAGAGAAAAAAGAATAAAA
AGAAATGAACAAAGCCTCCAAGAAATATGGGACTATGTGAAAAGACCAAATCTACGTCTG
ATTGGTGTACCTGAAAGTGACGGGGAGAATGGAACCAAGTTGGAAAACACTCTGCAGGAT
ATTATCCAGGAGAACTTCCCCAATCTAGAAAGGCAGGCCAACATTCAAATTCAGGAAATA
CAGAGAACTCCACAAAGATACTCCTCAAGAAGAGCAAGTCCAAGACACATAATTGTCAGA
TTCACCAAAGTTGAAATGAAGGAAAAAATGTTAAGGGCAGCCAGAGAGGAAGGTCAGGTT
ACCCACAAAGGGAAGCCCATCAGACTAACAGCTGATCTCTCGGCAGAAACTCTGCAAGCC
AGAAGAGAGTGGGGACCAATATTCAACATTCTTTAAGAAAAGAATTTTCAACCCAGAATC
TCACATCCAGCCAAACTAAGCTTCATAAGTGAAGGAGAAATAAAATACTTTACAGACAAG
CAAATGCTGAGAGATTTTGTCACCACCAGGCCTGCCCTAAAAGAGCTCCTGAAGGAAGCA
CTAAACATGGAAAGGAACAACTGGTACCAGCCACTGCAAAAACATGCCAAATTG
>lcl|hg18_L1PA4_chr10_77572473_77578601
ATGGGAAAAAAACAGACCAGAAAAACTGGAAACTCTAAAAAGCAGAGTGCCTCTCCTCCT
CCGAAGGAACGCAGCTCCTCACCAGCAACGGAACAAAGCTGGATGGAGAATGACTTTGAC
GAGTTGAGAGAAGAAGGCTTCAGACGATCAAACTACTCTGAGCTACAGGAGGAAATTCGA
ACCAATAGCAAAGAAGTTAAAAGTTTTGAAAAAAAATTAGACGAATGGATAACTAGAATA
ACCAATGCAGAGAAGTCCTTAAAGGACCTGATGGAGCTGAAAACCAAGGCACGAGAGCTA
CGTGACGAATGCAGAAGCCTCAGTAGCCGATGCCATCAACTGGAAGAAAGGGTATCAGTG
ATGGAAGATGAAATGAATGAAATGAAGCGAGAAGAGAAGTTTAGAGAAAAAAGAATAAAA
AGAAATGAACAAAGCCTCCAAGAAATATGGGACTATGTGAAAAGACCAAATCTACGTCTG
ATTGGTGTACCTGAAAGTGACGGGGAGAATGGAACCAAGTTGGAAAACACTCTGCAGGAT
ATTATCCAGGAGAACTTCCCCAATCTAGCAAGGCAGGCCAACATTCAGATTCAGGAAATA
CAGAGAACGCCACAAAGATACTCCTCAAGAGGAGCAACTCCAAGACACATAATTGTCAGA
TTCACCAAAGTTGAAATGAAGGAAAAAACGTTAAGGGCAGCCAGAGAGAAAGGTCGGGTT
ACCCACAAAGGGAAGCCCATCAGACTAACAGCGGATCTCTCAGCAGAAACTCTGCAAGCC
AGAAGAGAGTGGGGACCAATATTCAACATTCTT-AAGAAAAGAATTTTCAACCCAGAATT
TCATATCCTGCCAAACTAAGCTTCATAAGTGAAGGAGAAATAAAATACTTTACAGACAAG
CAAATGCTGAGAGATTTTGTCACCAGCAGGCCTGCCCTAAATGAGCTCCTGAAGGAAGCA
CTAAACATGGAAAGGAACGACCGGTACCAGCCACTGCAAAAACATGCCAAATTG
>lcl|hg18_L1PA4_chr11_114181157_114187280
ATGGGAAAAAAACAGAGCAGAAAAACTGGAAACTCTAAAAATCAGAGCGCCTCTCCTCCT
CCAAAGGAATGCAGCTCCTCACCAGCAATGGAACAAAGCTAGACAGAGAATGACTTGGAC
GAGTTGAGAGAAGGCAGCTTCAGATGATCAAACTACTCCAAGCTACAGAAGGAAATTCGA
ACCAATGGCAAAGAAGTTAAAAGCTTTGAAAAAAAATTAGACAAATGGATAACTAGAATA
ATCAATGCAGAGAAGTCCTTAAAGGACCTGATGGAGCTGAAAACCAAGGCACGAGAGCTA
CATGACGAATGCAGAAGCCTCAGTAGCCGATGCGATCAACTGGAAGAAAGGGTATCAGTG
ATGGAAGACGAAAGGAATGAAATGAAGCGAGAAGAGAAGTTTAGAGAAAAAAGAATAAAA
-----AGAACAAAGCCTCCAAGAAATATGGGACTATGTGAAAAGACCAAATCTACGTCTG
ATTGGTGTACCTGAAAGTGATGGGGAGAATGGAACCAAGTTGGAAAACACTCTGCAGGAT
ATTATCCAGGAGAACTTCCCCAATCTAGCAAGGCAGGCCAACATTCAGATTCAGGAAATA
CAGAGAACGCCACAAAGATACTCCTTGAGAAGAGCAACTCCAAGACACGTAATTGTCAGA
TTCACCAAAGTTGAAATGAAGGAAAAAATGTTAAGGGCAGCCAGAGAGAAAAGTCGGGTT
ACCCACAAAGGGAAGCCCATCAGACTAACAGCTGATCTCTCGCCAGAAACTCTACGAGCC
AGAAGAGAGTGGGGACCAATATTCAAAATTCTTAAAGAAAAGAACTTTCAACCCAGAATT
TCATATCCAACCAAACTAAGCTTCATAAGTGAGGGAGAAATAAAATACTTTACAGACAAG
CAAATGCTGAGAGATTTTGTCACCACCAGGCCTGCCCTAAAAGAGCTCCTGAAGGAAGCA
CTAAACATGGAAAGGAACAACCAGTACCAGCCACTGCAAAAACATGCCAAACTG
>lcl|hg18_L1PA4_chr11_115342862_115349044
ATGGGAAAAAAACAGAGCAGAAAAACTGGAAACTCTAAAAATCAGAGTGCCTCTCCTCCT
CCAAAGGAATGCAGCTCCTCACCAGCAATAGAACAAAGCTGGACAGAGAATGACTTTGAC
GAGTTGAGAGAAGAAGGATTCAGATGATCAAACTACTCCGAGCTAAAGGAGGAAATTCAA
ACCAATGGCAAAGAAGTTAAAAGCTTTGAAAAAAAATTAGACAAATGGCTAACTGGAATA
ACCAATGCAGAGAAGTCCTTAAAGGACCTGATGGAGCTGAAAACCAAGGCACGAGAGCTA
CATGAGGAATGCAGAAGCCTTAGTAGCCGATGCAATCAACTGGAAGAAAGGGTATCAGGG
ATGGAAGACAAAAGGAATGAAATGAAGCGAGAAGAGAAGTTTAGAGAAGAAAGAATAAAA
AGAAATGAACAAAGCCTCCAAGAAATATGGGACTATGTGAAAAGACCAAATCTACATCTG
ATTGGTGTACCTGAAAGTGACAGGGTGAATGGAACCAAGTTGGAAAACACTCTGCAGGAT
ATTATCCAGGAGAACTT-CCCAATCTAGCAAGGCAGACCAACATTCAAATTCAGGAAATA
CAAAGAACGCCACAAAGATACTCCTTGAGAAGAGCAACTCCAAGACACATAATTGTCAGA
TTCACCAAAGTTGAAATGAAGGAAAAAATGTTAAGGGCAGCCAGAGAGAAAGGTCGGGTT
ACCCACAAAGGGAAGCCCATCAGACTAACAGCTGATCTCTCAGCAGAAACTCTACAAGCC
AGAAGAGAGTGGAGGCCAATATTCAACATTCTTAAAGAAAAGAATTTTCAACCCAGAATT
TCATATCCAGCCAAACTAAGCTTCATAAGTGAAGGAGAAATAAAATACTTTACAGACAAG
CAAATGCTGAGAGATTTTATCACCACCAGGCCTGCCCTAAAAGAGCTCCTGAAGGAAGCA
CTAAACATGGAAAGGAACAACTGGTACCAGCCACTGCAAAAACGTGCCAAATTG
>lcl|hg18_L1PA4_chr11_99410910_99417065
ATGGGAAAAAAAAAGAGCAGAAAAACCAGAAACTCTAAAAATCAGAGTGCCTCTCCTCCT
CCAAAGGAATGCAGCTCCTCACCAGCAACAGAACAAAGCTGGATGGAGAATGACTTTGAC
GAGTTGAGAGAAGACGGCTTCAGACAATCAAACTACTCCGAGCTACAGGAGGAAATTCGA
ACCAATGGCAAAGAAGTTGAAAGCTTTGAAAAAAAGTTAGATGAATGGATAACCAGGATA
ACCAATGCAGAGAAGTCCTTAAAGGACCTGATGGAGCTGAAAACCAAGGCATGAGAGCTA
CGTGACGAATGCAGAAGCCTCAGTAGCCAATGCCATCAACTGGAAGAAAGGGTATCAGTG
ATGGAAGACAAAATGAATGAAATGAAGCAAGAAGACAAGTTTAGAGAAAAAAGAACAAAA
AGAAACAAACAAAGCCTCCAAGAAATATGGGACTATGTGAAAAGACCAAATCTATGTCTG
ATTAGTGTACCTGAAAGTGACGGGGAGAATGGAACCAAGGTGGAAAACACTCTGCAGGAT
ACTACCCAGGAGAACTTCCCCAATCTAGCAAGGCAGGCCAACATTCAAATTCAGGAAATA
CAGAGAATGCCATAAAGATACTCCTCGAGAAGAGCAACTCCAAGACACATATTTGTCAGA
TTCACCAAAGTTGAAATGAAGGAAAAAATGTTAAGGGCAACCAGAGAGAAAGGTCGGGTT
ACCCTCAAAGGGAAGCCCATCAGACAAACAGCTGATCTCTGGGCAGAAACTCTACAAGCC
AGAAGAGAGTGGGGGCCAATATTCAACATTCTTAAAGAAAAGAATTTTCAACCTAGAATT
TCATATCCAGCCAAATTAAGCTTCATAAGTAAAGGAGAAATAAAATACTTTACAGACAAG
CAAATGTGGAGAGATTTTGTCACTACCAGGCCTGCCCTAAAAGAGCTACTGAAGGAAGCA
CTAAACATGGAAAGGAACAACCGGAACCAGCCACTGCAAAAACATGCCAAGTTG
>lcl|hg18_L1PA4_chr11_13372669_13378816
ATGGGGAAAAAACAGAGCAGCAAAACCGGAAACTCTAAAAATCAGAGCGCCTCTCCTCCT
CCAAAGGAATGCAGCTCCTCACCAGCAACGGAACAAAGCTGAATGGAGAATGACTTTGAC
GAGTTGAGAGAGGAAGGCTTCAGAAGATCAAACTACTCCGAGCTAAAGGAGGAAGTTCAA
TCCAATGGCAAAGAAGTTAAAAACTTTGAAAAAAAATTAGACGAATGGCTAACTAGAATA
ACCAATGCAGAGAAGTTCTTAAAGGACCTGATGGAGCTGAAAGCCACGGCACGAGAACTA
CGTGACGAATGCACAAGCCTCAGTAGCCGATGCGATCAACTGGAAGAAAGGGTATCAGCG
ATGGAAGACAAAATGAATGAAATGAAGCGTGAAGAGAAGTTTAGAGAAAAAAGAATAAAA
AGAAACGAACAAAGCCTCCAAGAAATATGGGACTATGTGAAAAGACCAAATCTACGTCTC
ATTGGTGTACCTGAAAGTGATGGGGAGAATGGAACCAAGTTGGAAAACACTCTGCAGGAT
ATTATCCAGGAGAACTTCCCCAATCTAGCAAGGAAGGCCAACATTCAAATTCAGGAAATA
CAGAGAACGCCACAAAGATACTCCTCGAGAAGAGCAACTCCAAGACACGTAATTGTCAGA
TTCACCAAAGTTGAAATGAAGGAAAAAATGTTAAGGGCAGCCAGAGAGAAAGGTCGGGTA
ACCCACAAAGGGAAGCCCATCAGACTAACAGCTGATCTCTCAGCAGAAACTCTACAAGCC
AGAAGAGAGTGGGGGCCAATATTCAACATTCTTAAAGAAAAGAATTTTCAACCCAGAATT
TCATATCCAGCCAAACTAAGCTTCATAAGTGAAGGAGAAATAAAATCCTTTACAGACAAG
CAAATGCTGAGAGATTTTGTCACCACCAGGCCTGCCCTACAAGAGCTCCTGAAGGAAGCA
CTAAATATGGGAAGGAACAACCAGTACCAGCCACTGCAAAAACATGCCAAATTG
>lcl|hg18_L1PA4_chr10_64379393_64385533
CTGGGGAAAAAACAGAGCAGAAAAACCAGAAACTCTAAAAATCAGAGCGCCTCTCCTCCA
CCAAAGGAACGCAGCTCCTCACCAGCAATGGAACAAAGCTGGACGGAGAATGACTTTGAC
GAGTTGAGAGAGGAAGGCTTCAGAAGATCAAACTACTCCGAGCTAAAGGAGGAAGTTCGA
ACCAATGGCAAAGAAGTTAAAAACTTTGAAAAAAAATTAGACGAATGGATAGCTAGAATA
ACCAATGCACAGAAGTCCTTAAAGGACCTGATGGAGCTGAAAACCATGGCAAGAGAACTA
CGTGATGAATGCACAAGCCTCAGTAACTGATGCAATGAACTGGAAGAAATGGTATCAGTG
ATGGAAGACGAAATGAATGAAATGAAGCGTGAAGAGAAGTTTAGAGAAAAAAGAATAAAA
AGAAATGAACAAAGCCTCCAAGAAATATGGGACTATGTGAAAAGACCAAATCTACCTCTA
ATTGGTGTACCTGAAAGTGACATGGAGAATGGAACCAAGTTGGAAAACACTCTGCAGGAT
ATAATCCAGGAGAACTTCCCCAATCTAGCAAGGCAGGCCAACATTCAAATTCAGGATATA
CAGAGAACACCACAACAATACTCCTCGAGAAGAGCAACTCCAAGACACATAATTGTCAGA
TTCACCAAAGTTGAAAGGAAGGAAAAAATGTTAAGGGCAGCCAGAGAGAAAGGTCGGGTT
ACCTGCAAAGGGAAGCCCAACAGACTAACAGCTGATCTCTCCACAGAAACTCTACAAGCC
AGAAGAGAGTGGGGGCCAATATTCAACATTCTTAAAGAAAAGAATTTTCAACCCAGAATT
TCATATCTGGCCAAACTAAGCTTCATAAATGAAGGAGAAATAAAATACTTTACAGACAAG
CAAATGCTGAGAGATTTTGTCACCACCAGGCCTGCCCTAAAAGAGCTCCTGAAGGAAGCA
CTAAACATGGAAAGGAACAACCCATACCAGCCACTGGAAAAACATGCCAAATTG
>lcl|hg18_L1PA4_chr10_80106215_80112414
ATGGGGAAAAAACAGAGCAGAAAAACCAGAAACTCTAAAAATCAGAGCGCCTCTCCTCCT
CCAAAGGAACGCAGCTCCTCACTAGCAACTGAACAAAGCTGGATGGAGAATGACTTTGAC
GAGTTGAAAGAAGAAGGCTTCAGAAGATCAAGCTACTCCGAGCTAAAGGAGGAAGTTCAA
ACCAATGGCAAAGAAGTTAAAAACTTTGAAAAAAAATTAGACGAATGGGTAACTAGAATA
ACAAATGCAGAGAAGTCCTTAAAGGACCTGATGGAGCTGAAAACCACAGCATGAGAATTA
CGTGACCAACGCTCAAGCCTCAGTAACTGATGCGATCAACTGGAAGAAAGGGTATCAGTG
ATGGAAGACGAAATGAATGAAATGAAGCATGAAGAGAAGTTAAGAGAAAAAAGAATAAAA
AGAAATGAACAAAGCCTCCAAGAAATATGGGACTATGTGAAAAGACCAAATCTACGTCTA
ATTGGTGTACCTGAAAGTGATGGGGAGAATGGAACCGAGTTGGAAAACACTCTGCAGGAT
ATTATCCAGGAGAACTTCCCCAATCTAGCAAGGCAGGCCAACATTCAAATTCAGGAAATG
CAGAGAATGCCACAAAGATACTCCTCGAGAAGAGCAACTCCAAGACACATAATTGTCAGA
TTCACTAAAGTTGAAATGAAGGAAAAAATGTTAAGGGCAGCCAGAGAAAAAGGTCGGGTT
ACCCACAAAGGGAAGCCCATCAGACTAACAGTGGATCTCTCGGCAGAAACTCTATAAGCC
AGAAGAGAGTGGGGGCCAATATTCAACATTCTTAAAGAAAAGAATTTTCAACCCAGAATT
TCATATCCAGTCAAACTAAGCTTCATAAGTGAAGGAGAAATAAAATCCTCCACAGACAAG
CAAATGCTGAGAGATTTTGTCACCATCAGGCCTGCCCTAAATGAGCTCCTTAAGGAAGCA
CTAAACATGGAAAGGAACAACCGGTACCAGCCACTGCAAAAACATGCCAAATTG
>lcl|hg18_L1PA4_chr11_125086611_125092755
ATGGCGAAAAACCAGAGCAGAAAAACTGGAAACTCTAAAAATCAGAGCGGCTCTTCTCCT
CCAAAAGAATGCAGCTCCTCACTAGCAACGGAACAAAGCTGGATGGAGAATGACTTTGAC
GAGTTGAGAGAAGAAGACTTCAGAAAATCAAACTACTCCGAGCTAAAGGAGGAAGTTTGA
ACCAATGGCAAAGAAGTTAAAAACTTTGAAAAAAAATTAGGCGAATGGATAACTAGAATA
AGCAATGCAGAGAAGTCCTTAAAGGACCTGTTGGAGCTGAAAACCACAGCATGAGAACTA
CGTGACGAATGCACAAGCCTCAGTAACTGATGCGATCAGCTGGAAGAAAGGGTATCAGCG
ATGGAAGATGAAATGAATGAAATGAAGCATGAAGAGAAGTTTAGAGAAAAAAGAATAAAA
AGAAATGAACAAAGCCTCCAAGAAATATGGGACTATGTGAAAAGACAAAATCTACGTCTA
ATTGGTGTACCTGAAAGTGACGGGGAGAATGGAACCAAGTTGGAAAACACTCTGCAGGAT
ATTATCCAGGAGAACTTCCCCAATCTAGCAAGGCAGGCCAACATTCAAATTCAGGAAATA
CAGAGAACACCACAAAGATACCCCTTGAGAAGAGCAACTCCAAGACACATAATTGTCAGA
TTCACCAAAATTGAAATGAAGAAAAAAATGTTAAGGGCAGCCAGAGAGAAAGGTTGGGTT
ACCCACAAAGGGAAGCCCATCAGACTAACAGCAGATCTCTCGGCAGAAACTCTACAAGCC
AGAAGAGAGTGGGGGCCAATATTCAACATTCTTAAAGAAAAGAATTTTCAACACAGAATT
TCATATCCAGCCAAACTAAGCTTCATAAGTGAAGGAGAAATAAAATCCTTTACAGACAAG
CAAATGCTGAGACATTTTGTCACCACCAGGCCTGCCCTAAAAGAGCTCCTGAAGGAAGCA
CTAAACATGGAAAGGAACAACTGGTACCAGCCACTGCAAAAACATGCCAAATTG
>lcl|hg18_L1PA4_chr11_98953787_98959914
ATGGGGAAAAAACAAAGCAGAAAAACCAGAAACTCTAAAAATCAGAGTGCCTCTCCTCCT
CCAAAGGAACACAGCTCCTCACCAGCAATGGAACAAAGCTGGACAGGGAATGACTTTGAC
GAGTTGAGAGAGGAAGGCTTCAGAAGATCAAACTACTCTGAGCTAAAGGAGGAAGTCTGA
ACCAATGGCAAAGAAGTTAAAAACTTTGAAAAAA-ATTAGACAAATGGCTAACTAGAATA
ACCAATGCAGAGAAGTTCTTAAAGGACCTGATGGAGCTGAAAAGCATGGCATGAGAACTA
TGTG-TGAATGCACAAGCCTCAGTAACCGATGAGATCAACTGGAAGAAAGGGTATCAGCG
ATGGAAGACGAAATGAATGAAATGAAGCATGAAGAGAAGTTGAGAGAAAAAAGAATAAAA
AGAAATGAACAAAGCCTCCAAGAAATATGGCACTATGTGAAAAGACAAAATCTATGTCTA
ATTGGTGTACCTGAAAGTGACGGGGAGAATGGAGCCAAGTTGGAAAACACTCTGCAGGAT
ATTATCCAGGAGAACTTCTCCAACCTAGCAAGGCAGGCCAACATTCAAATTCAGGAAATA
AAGAGAATGGCACAAAGATACTCCTCGAGAAGAGCAACTCCAAGACACATAATTGTCAGA
TTCATCAAAGTTGAAATGAAGGAAAAAATGTTAAGGGCAGCCAGAGAGAAAGGTCGGGTT
ACCCACAAATGGAAGCCCATCAGACTAACAGCTGATCTCTCGGCAGAAACTCTACAAGCA
AGAAGAGAGTGGGGGCCAATATTCAACATTCTTAAAGAAAAGAATTTTCAACCCAGAATT
TCATATCCAGCCAAATTAAGCTTCATAAGTGAAGGAGAAATAAAATACTTTACAGACAAG
CAAATGTTGAGAGATTTTGTCACCACCAGGCCTGCCCTAAAAGAGCTCCTGAAGGAAGTA
CTAAACATGGAAAGGAACAACTGGTACCAGCCACTGCAAAAACATGCCAAATTG
>lcl|hg18_L1PA4_chr11_10204456_10210577
ATGGGGAAAAAACAGAGCAGAAAAACCAGAGACTCTAAAAATCAGAGCGCTTCTCCTCCT
CCAAAGGAACGCAGCTCCTCACCAGCAACGGAACACAGCTGGACGGAGAATGACTTTGAC
GAGTTGAGAGAAG---GCTTCAGAAGATCAAACTGCTCCGAGGTAGAGGAGAAAGTTCGA
ACCAATGGCAAAGAAGTTAAAAACCTTGAAAAAACATTAGATGAATGGCTAACTAGAATA
ACCAATACTGAGAAGTCCTTAAAGGACCTGATGGAGCTGAAATCCACGGCATGAGAATTA
AGTGACGAATGCACAAGCCTCAGTAGCCGATTCGATCAACTGGAAGAAAGGGTATCAGCG
ATGGAAGATGAAATGAATGAAATGAAGCAAGAAGAGAAGTTTAGAGAAAAAAGAATGAAA
AGAAATGAACAAAGCCTCCAAGAAATAAGGGACTATGTGAAAAGACCAAATCTATGTCTG
ATTGGTGTACCTGAAAGTGACGGGGAGAATGGAACCAAGTTGGAAAACACTCTGCAGGAT
ATTATCCAGGAGAACTTCCCCAATCTAGCAAGGCAGGCCAACATTCAAATTCAGGAAATA
CAGAGAACGCCACAAAGATACTCCTTGAGAAGAGCAACTCCAAGATACATAACTGTCAGA
TTCACCAAAGTTGAAATGAAGGAAAAAATGTTAAGG-CAGCCAGAGAGAAAGGTCGGGTT
ACCCACAAAGGGAAGCCCATCAGACTAACAGCGGATCTCTCAGCAGAAACTCTACAAGCC
AAAAGAAACTGAGGGCCAACATTCAACATTCTTAAAGAAAAGAATTTTCAACCCAGAATT
TCATATCCAGCCAAACTAAGCTTCATAAGTGAAGGAGAAATAAAATCCTTTACAGACAAG
CAAATGCTGAGAGATTTTGTCGCCACCAGGCCTGCCCTAAAAGAGCTCCTGAGGGAAGCA
CTAAACATGGAAAGGAACAACCGGTACCAGCCACTGCAAAAACATGCCAAATTG
>lcl|hg18_L1PA4_chr12_103306473_103312613
ATGGGGAAAAAACAGAGCAGAAAAACTGGAAA--CTAAAAATCAGAGCACCTCTCCTCTT
CCAAAGGAACACAGCTCCTCACCAGCAACAGAACAAAGCTGGACGGAGAATGACTTTGGC
GAGTTGAGAGAAGAAGGCTTCAGACGATCAAACTACTCTGAGCTAAAGGAGGAAGTTCAA
ACCCACGGCAAAGAAGTTAAAAACCTTGAAAAAAAATTAGACAAATGGCTAACTAGAATA
ACCAATGCAGAGAAGTCCTTAAAGGACCTGAAGGAGCTGAAAACCATGGCACGAGAACTA
TGTGATGAATGCACAAGCCTCAGTAGCTGATTCGATCAACTGGAAGAAAGGGTATCAGTG
ATGGAAAAT----CGAATGAAATGAAGCAAGAAGAGAAGTTTAGAGGAAAACGAATAAAA
AGAAATGAACAAAGCCTCCAAGAAATATGGGACTATGTGAAAAGACCAAATCTACATCTG
ATTGGTGTACCTGAAAGTGACGGGGAGAATGGAACCAAGTTGGAAAACAGTCTGCAGGAT
ATTATCCAGGAGAACTTCCCCAATCTAGCAAGGCAGGCCAACATTCAAATTCAGGAAATA
CAGAGAATGCCACAAAGATACTCCTCGAGAAGAGCAACTCCAAGACACATAATTGTCAGA
TTCACCAAAGTTGAAATGAAGGAAAAAATGTTAAGGGAAGCCAGAGAGAAAGGTCAGGTT
ACCCACAAAGGGAAGCCCATCAGGCTAACAGCTGATCTCCTGGCAGAAACTCTACAAGCC
AGAAGAGAGTGGAGGCCAATATTCAACATTCTTAAAGAAAAGAGTTTTCAACCCAGAATT
TCATATCCAGCCAAACTAAGCTTCATAAGTGAAGGAGAAATAAAATCCTTTACAGACAAG
CAAATGCTGAGAGATTTTGTCACCACCAGGCCTGCCCTAAAAGAGCTCCTGAAGGAAGCA
CTAAACATGGAAAGGAACAACTGGTACCAGCCACTGCAAAAACATGCCAAATTG
>lcl|hg18_L1PA4_chr11_62837049_62843173
ATGGGGAAAAAACAGAGCAGAAAAACTGGAAACTCTAGAAAGCAGAGCACCTCTCCTCCT
CCAAAGGAACGCAGTTCCTCACCAGCAACGGAACAAAGCTGGATGGAGTATGACTTTGAT
GAGTTCAGAGAAGGTGGCTTCAGATGAACAAACTACTCTGAGCTACAGGAGGAAATTCAA
ACCAAAGACAAAGAAGTTAAAAACTTTGAAAAAAATTTAGATGAATGTATAACTAGAATA
ACCAATACAGAGAAGTGCTTAAAGGAGCTGATGGAGCTGAAAGCCAAGGCTCAAGAACTA
TGTGAAGAATGCAGAAGCCTCAGAAGCTGATGCAATCAACTGGAAGAAAGGGTATCAGTG
ATGGAAGATGAAATGAATGAAATGAAGTGAGAAGGGAAGTTTAGAGAAAAAAGAATAAAA
AGAAATGAACAAAGCCTCCAAGAAACATGGGACTATGTGAAAAGACCAAATCTACGTCTG
ATTGGTGTGCCTGAAAGTGACGGGGAGAATGGAACCAAGTTGGAAAACACTCTGCAGGAT
ATTATCCAGGAGAACTTCCCCAATCTAGCAAGGCAGGCCAACATTCAGATTCAGGAAATA
CAGAGAATGCCACAAAGATACCCCTCGAGAACAGCAACTCCAAGACACATAATTGTCAGA
TTCACCAAAGTTGAAATGAAGGAAAAAATGTTAAGGGCAGCCAGAGAGAAAGGTCGGGTT
ACCCACAAAGGGAAGCCCATCAGACTAACAGTGGATCTGTCGCCAAAAACACTACAAGCC
AGAAGAGAGTGGGGGCCAATATTCAACATTCTT-----CAAGAATTTTCAACCCAGTATT
TCATATCCAGCCAAACTAAGCTTCATAAGTGAAGGAGAAATAAAATACTTTACAGACAAG
CAAATGCTGAGAGATTTTGTCACCACCAGGCCTGCCCTAAAAGAGCTCCTGAAGGAAGCA
CTAAACATGGAAAGGAACAACCGATACCAACCACTGCAAAATCATGCCAAATTA
>lcl|hg18_L1PA4_chr11_76352526_76358647
ATGGGA-AAAAACAGAGCAGAAAAACTGGAAA--CTAAAAATCAGAGCGCCTGTCCTCCT
CCAAAGGAATGCAGCTCCTCACCAGCAATGGAACAAAGCTGGACGGAGAATGACTTTGAC
AAGTTGAGAGAAGAAGGCTTCAGAAGATTAAACTACTCCAAGCTAAAGGAGGAAGTTCGA
ACCAATGGCAAAGAAGTTAAAAACCTTGAAAAAAAATAAGATGAATGGCTAACTAGAATA
ACCAATGCAGAGAGGTCCTTAAAGGACCTGATGGAGCTGAAAACCACGGCACGAGAACTA
CGTGACGAATGCACAAGCCTCAGTAGCTGATGCGATCAACTGGAAGAAAGGCTATCAGTG
ATGGAAGACGAAATGAATGAAATGAAGCCAGAAGAGAAGTTTAGAGAAAAAAGAATAAAA
AGAAACGAACAAAGCCTCCAAGAAATATGGGACT--GTGAAAAGACCAAATCTACGTCTG
ATTGTTGTACCTGAAAGTGACAGGGAGAATGGAACCAAGTTGGAAAACACTCTGCAGGAT
ATTATCCAGGAGAACTTCCCCAATCTAGCAAGGCAGGCCAACATTCAAATTCAGGAAATA
CAAAGAATGCCACAAAGATACTCCTCGAGAGGAGCAACTCCAAGACACATAACTCTCAGA
TTCACGAAAGCTGAAATGAAGGAAAAAATGTTAAGGGCAGCCAGACAGAAAGGTAGGGTT
ACCCACAAAGGGAAGCCCATCAGACTAACAGCTGATCTCTCAGCAGAAACTCTACAAGCC
AGAAGAGAGTGGGGGCCAATATTCAACATTCTTAAAGGAAAGAATTTTCAACACAGAATT
TCATATCCAGCCAAACTAAGCTTCATAAGTGAAGGAGAAATAAAATCCTTTACAGACAAG
CAAATGCTGAGAGATTTTGTCACCACCAGCCCTGCCCTAAAAGAGCTCCTGAAGGAAGCA
CTAAACATGGAAAGGAACAACCGGTACCAGCCACTGCAAAAACATGCCAAATTG
>lcl|hg18_L1PA4_chr11_6882396_6888528
ATGGGGAAAAAACAGAGCAGAAAAACCGGAAACTCTAACAATCAGAGTGCCTCTCCTCCT
CCAAAGGAACACAGCTCCTCACAAGCAACAGAACAAAGCTGGACAGACAATGACTTTGAT
CAGTTGAGGGAAGAAGCCTTCAGAAGATCAAACTACTATGAGCTAAAGGAGGAAGTTCGA
ACCAATGGCAAAGAAGTTAAAAACCTTGAAAAAAAATTAGACGAATGGATAACTAGAATA
ACCAATGCAGAGAAGTCCTTAAAGGACCTGATGGAACTGAAATCCAAGGCACGAGAACTA
CGTGACGAATGCACAAGCCTCAGTAGCCGATGCGATCAACTGGAAGAAAGGGTATCAGCG
ATGGAAGATGAAATGAATGAAATGAAGCGAGAAGAGAAGTTTAGAGAAAAAAGAACAGAA
AGAAATGAACAAAGCCTCCAAGAAATATGGGACTATGTGAAAAGACCAAATCTACATCTG
ATTGGTGTACCTGAAAGCGACGGGGAGAATGGAACCAAGTTGGAAAACACTCTGCAGGAT
ATTATCCAGGAGAACTTCCCCAATCTAGCAAGCCAGGCCAACATTCAGATTCAGGAAATA
CAGAGAACGCCACAAAGATACTCCTCAAGAAGAGCAACTCCAAGACACATAATTGTCAGA
TTCACCAAAATTGAAATGAAGGAAAAAATGTTAAGGGCAGCCAGAGAGAAAGGTCGGGTT
ACCCACAAAGGGAAGCCCATCAGACTAACAGCTGATCTCTCGGCAGAAACTCTACAAGCC
AGAAGAGAGTGGGGGCCAATATTCAACATTCTTAAACAAAAGAATTTTCAACCCAGAATT
TCATATCCAGCCAAACTAAGCTTCATACGTGAAGGAGAAATAAAATACTTTACAGACAAG
CAAATGCTGAGAGATTTTGTCACCACCAGGCCTGCCCTAAAAGAGCTCCTGAAGGAAGCA
CTAAACATGGAAAGGAACAACCGGTACCAACCACTGCAAAAACATGCCAAATTG
>lcl|hg18_L1PA4_chr11_62942780_62948967
ATGGGGAAAAAACAGAACAGAAAAACTGGAAACTCTAAAAAGCAGAGCACCTCTCCTCCT
CCAAAGGTTCGCAGTTCCTCACCAGCAACAGAACAAAGCAGGATGGAGAATGACTTTGAC
GAGTTGAGAGAAGAAGGCTTCAGACAATCAAACTACTCCGAGCTACAGGAGGAAATTCAA
ACCAACGGCAAAGAAGTTAAAAACTTTGAAAAAAAATTAGACGAATGTATAACTAGAATA
ACCAATGTAGAGAAGTGCTTAAAGGGGCTGATGGAGCTGAAAGCCAAGGCAAGAGAACTA
CATAAAGAATGCAGAAGCCTCAGGAGCTGATGCAATCAACTGGAAGAAATGGTATCAGTG
ATGGAAGATGAAATGAATGAAATGAAGTGAGAAGGGAAGTTTAGAGAAAAAAGAATAAAA
AGAAATGAGCAAAACCTCCAAGAAATATGGGACTATGTGAAAAGACCAAATCTACGTCTG
ATTGGTGTACCTGAAAGTGATGGGGAGAATGGAACCAAGTTGGAAAACACTCTGCAGGAT
ATTATCCAGGAGAACTTCCCCAATCTAGCAAGGCAGGCCAACGTTCAGATTCAGGAAATA
CAGAGAACGCCACAAAGATACTCCTCGAGAAGAGCAACTCCAAGACACATAATTGTCAGA
TTCACCAAAGTTGAAATGAAGGAAAAAATGTTAAGGGCAGCCAGAGAGAAAGGTCGGGTT
ACCATCAAAGGGAAGCCCATCAGACTAACAGCGGATCTCTCGGCAGAAACCCTACAAGCC
AGAAGAGAGTGGGGGCAAATATTCAACATTCTTAAAGAAAAGAATTTTCAACCCAAAATT
GCATATCCAGCCAAAATAAGCTTCATAAGTGAAGGAGAAATAAAATACTTTACAGACAAG
CAAATGCTGAGAGATTTTGTCACCACCAGGCCTGCCCTAAAAGAGCTCCTGATGGAAGCA
CTAAACATGGAAAGGAACAACCGGTATCAGCCACTGCAAAAACATGCCAAATTG
>lcl|hg18_L1PA4_chr10_81705902_81712046
ATGGGGAAAAAACAGAGCAGAAAAACTGGAAACTCTAAAAAGCAGAGTGCCTCTCCTCCT
CCAAAGGAATGCAGCTCCTCACCAACAACGGAACAAAGCTGGACGGAGAATGACTTTGAT
GAGCTGAGATAAGAAGGCTTCAGAAGATCAAACTATTCGGAGCTACAGGAGGAAATTCAA
ACCAATGGCAAAGAAGTTTAAAACTGTGAAAAAA-ATTAGAGGAATGGATAACTAGAATA
ACCAATGCAGAGAAGTCCTTAAAGGAGCTGGTGGAGCTGAAAGCCAAGGCTCAAGAACTA
CGTGAAGAATGCAGAAGCCTCAGGAGCTGATGCGATCAACTGGAAGAAAGGGTATCAGTG
ATGGAAGATGAAATGAATGAAGTGAAGCGAGAAGGGAAGTTTAGAGAAAAAAGAATAAAA
AGAAATGAACAAAGCCTCCAAGAAATATGGGACTATGTGAAAAGACCAAATCTATGTCTG
ATTGGTGTACCTGAAAGTGACATGGAGAATGGAACCAAGCTGGAAAACACTCTGCAGGAT
ATTATCCAGGAGAACTTCCCCAATGTAGCAAGGCAGGCCAACATTCAAATTCAGGAAATA
CAGAGAACGCCACAAAGATACTCCTCGAGAAGAGCAACTCCAAGACACATAATTGTCAGA
TTCACCAAAGTTGAAATGAAGGAAAAAATGTTAAGGACAGCCAGAGAGAAAGGTCGGGTT
ACCCACAACGGGAAGCCCATCAGACCAACAGTGGATCTCTCAGCAGAAACTCTACAAGCC
AGAAGAGAGTGGGGGCCAATATTCAGCATTCTTAAAGAAAAGAATTTTCAACCCAGAATT
TCATATCCAGTCAAACTAAGCTTCATAAGTGAAGGAGAAATAAAATACTTTACAGACAAG
CAAATGCTGAGAGATTTTGTCAACACCAGGCCTGCCCTAAAAGAGCTCCTGAAGGAAGCA
CTAAACATGGAAAGGAACAACTGGTACCAGCCACTGCAAAAACATGCCAAAATG
>lcl|hg18_L1PA4_chr11_70899742_70905892
ATGGGGAAAAAACAGAGCAGAAAAACTGGAAA--CTAAAAAGCAGAGCGCTTCTCCTCCT
CCAAAGGAACACAGCTCCTCACCAGCAACAGAACAAAG-TGGACAGAGAATGACTTTGAT
GAGCTGAGAGAAGAAGGCTTCAGACGATCAAACTACTCCGAGCTACAGGAGGAAATTCAA
ACCAATGGCAAAGAAGTTAAAAACTTTGAAAAAAAATTAGACGAATGGATAACTAGAATA
ACCAATGCAGAGAAGTCCTAAAAGGAGCTGATGGAGCTGAAAGCCAAGGCTTGAGAACTA
CGTGAAGAATGCAGAAGCCTCAGGAGCTGATGTGATCAACTGGAAGAAAGGGTATCAGTG
ATGGAAGATGAAATTAATGAAATGAAGTGAGAAGGGAAGTTTAGAGAAAAAGGAATAAAA
AGAAATGAACAAAGCCTCCAAGAAATATGGGACTATGTGAAAAGACCAAATCTACATCTG
ATTGGTGTACCTGAAAGTGACGGGGAGAATGGAACCAAGTTGGAAAACACTCTGCAGGAT
ATTTTCCAGGAGAACTTCCCCAATCTAGCAAGGCAGGCCAACTTTCAGATTCAGGAAATA
CAGAGAACGCCACAAAGATACTCCTTGAGAAGAGCAACTCCAAGACACATAATTGTCAGA
TTCACCAAAGTTGAAATGAAGGAAAAAATGTTAAGGGCAGCCAGAGAGAAAGGTCGAGTT
ACCCACAAAGGGAAGCCCGTCAGACTAACAGCAGATCTCTCGGCAGAAACTCCACAAGCC
AGAATAGAGTGAGGGCCAATATTCAACATTCTTAAAGAAAAGAATTTTCAACCCAGAATT
TCATATCCAGCCAAACTAAGCTTCATAAGTGAAGGAGAAATAAAATACTTTACAGACAAG
CAAATGCTGAGAGATTTTGTCACTACCAGGCCTGCCCTAAAAGAGCTCCTGAAGGAAGCG
CTAAACATGGAAAGGAACAACCAGTACTAGCCACTGCAAAAACATGCCAAAATA
>lcl|hg18_L1PA4_chr11_16498613_16504765
ATGGGGAAAAAACAGAGCAGAAAAACTGGAAACTCTAAAAAGCAGAGCGCCTCTTCTCCT
CCAAAGGAATGCAGTTCCTCACCAGCAACGGAACAAAGCTGGATGGAGAATTACTTTGAC
GAGTTAAGAGAAG---GCTTCAGATGATCAAACTACTCCGAGCTACAGGAGGAAACTCAA
ACCAAAGGCAAAGAAGTTAAAAACTTTGAAAAAAATTTAGACGAATGTATAACTAGAAGA
ACCAATACAGAGAAGTGCTTAAAGGAGCTGATGGAGCTGAAAGCCAAGGCTCGAGAACTA
TGTGAAGAATGCAGAAGCCTCAGGAGCCGATGTGATCAACTGGAAGAAAGGGTATCAGTG
ATGGAAGATGAAACGAATGAAATGAAGCGAGAAGAGAAGTTTAGAGAAAAAAGAATAAGA
ACAAATGAACAAAGCCTCCAAGAAATATGGGACTATGTGAAAAGACCAAATCTACGTCTG
ATTCGTGTACCTGAAAGTGACAGGAAGAATGGAACCAAGTTGGAAAACACTCTGCAGGAT
ATTATCCAGGAGAACTTCCCCAATCTAGCAAGGCAGGCCAACATTCACATTCAGGAAATA
CAGAGAACGCCACAAAGATACTCCTCAAGAAGAGCAACTCCAAGACACATAATTGTCAGA
TTCACCAAAGTTGAAATGAAGGAAAAAATGTTAAGGGCAGCCACAGAGAAAGGTCGGGTT
ACCCACAAAGGGAAGCCCATCAGACTAACAGCGGATCTCTTGGCAGGAACTCTACAACCC
AGAAGACAGTGGGGGCCAATATTCAATATTCTTAAAGAAAAGAATTTTCAACCCAGAATT
TCATATCCAGCCAAACTAAGCTTCATAAGTGAAGGAGAAATAAAATCCTTTACAGAGAAG
CAAATGCTGAGAGATTTTGTCATCACCAGGCCTGCCCTAAAAGAGCTCCTGAAGGAAGCA
CTAAACATGGAAAGGAACAACCAGTACCAGCCACTGCAAAATCATGCCAAAATG
>lcl|hg18_L1PA4_chr11_127515163_127521319
ATGGGGAAAAAACAGAGCAGAAAAACTGGAAAGTCTAAAAACCAGAGCGCCTCTCCTCCT
CCAAAGGAATGCAGTTCCTCACCAGCAACGGAACAAAGCTGGACGGAGAGTGACTTTGAT
GAGTTGAGAGAAGAAGGCTTCAGACGATCAAACTACTCCGAGCTACAGGAGGAAATTCAA
ACCAAAGGCAAAGAAGTTAAAAACTTTGAAAAAAATTTAGACGAATGTATAACTAGAATA
ACCAATACAGAGAAGTGCATAAAGGAGCTGATGGAGCTGAAAGCCAAGGCTCGAGAACTA
CGTGAAGAATGCAGAAGCCTCAGGAGCCAATGCGATCAACTGGAAGAAAGGGTATCAGTG
ATGGAAGATGAAATGAATGAAAGGAAGTGAGAAGGGAAGTTTAGAGAAAAAAGAATAAAA
AGAAATGAGCAAAGCCTCCAAGAAATATGGGACTATGTGAAAAGACCAAATCTACGTCTG
ATTGGTGTACCTGAAAGTGACAGGGAGAATGGAACCAAGTTGGAAAACACTCTGCAGGAT
ATGATCCAGGAGAACTTCCCCAATCTAGCAAGGCAGGCCAACATTCAGGTTCAGGAAATA
CAGAGAATGCCACAAAGATACTCCTCGAGAAGAGCAACTCCAAGACACATAATTGTCAGA
TTCACCAAAGTTGAAATGAAGGAAAAAATGTTAAGGGCAGCCAGAGAGAAAGGTCGGGTT
ACCCACAAAGGGAAGCCCATCAGACTAACAGCGGATCTCTCGGCAGAAACTCTACATGCC
AGAAGAGAGTGGGGGCCAATATTCAACATTCTTAAAGTAAAGAATTTTCAACCCAGAATT
TCATATCCAGCCAAACTAAGCTTCATAAGTGAAGGAGAAATAAAATACTTTACAGACAAG
CAAATGCTCAGAGATTTTGTCACCACCAGGCCTGCCCTAAAAGAGCTCCTGAAGGAAGCA
CTAAACGTGGAAAGGAACAACCAGTACCAGCCACTGCAAAATCATGCCAAATTG
>lcl|hg18_L1PA4_chr11_131695265_131701287
ATGGGGAAAAAACAGAACAGAAAAACTGGAAACTCTAAAAAGCTGAGCGCCTCTCCTCCT
CCAAAGGAATGCAGCTCCTCACCAGCAACTGAACAAAGCTGGACAGAGAATGACTTTGAC
GAGCTGAGAGAAGACAGCTTCAGACAATCAAATTGCTCTGAGCTACGGGAGGACATTCAA
ACCAAAGGCAAAGAAGTTGAAAACTTTGAAAAAAATTTAGAAGCATGTATAACTAGAATA
ACCAATACAGAGAAGTGCTTAAAGGAGCTGATGGAGGTGAAAACCAAGGCTCGAGAACTA
CGTGAAGAATGCAGAAGCCTCAGGAGCCGATGTGATCAACTGGAAGAAAGGGTATCAGCA
ATGGAAGATGAAATGAATGAAATGAAGCGAGAAGGAAAGTTTAGAGAAAAAAGAATAAAA
AGAAACCAGCAAAGCCTCCAAGAAATATGGGACTATGTGAAAAGACCAAATCTACCTCTG
ATTGGTGTACCTGAAAGTGATGGGAAGAATGGAACCAAGTTGGAAAACATTCTGCAGAAT
ATTATCCAGGAGAATTTCCCCAATCTAGCAAGGCAGGCCAACATTCAGATTCAGGAAATA
CAGAGAATGCCACAAAGATACTCCTCGAGAAGAGCAACTCCAAGACACATAATTGTCAGA
TTCACCAAAGTTGAAATGAAGGAAAAAATGTTAAGGGCAGCCAGAGAGAAAGGTCGGGTT
ACCCTCAAAGGGAAGCCCATCAGACTAACAGCGGATCTCTCGGCAGAAACCCTACAAGCC
AGAAGAGAGTGGGGGCCAATATTCAACATTCTTAAAGAAAAGAATTTTCAACCCAGAATT
TCATATCCAGCCAAACTAAGCTTCATAAGTGAAGGAGAAATAAAATACTTTACAGACAAG
CAAATGCTGAGAGATTTTGTCACCACCAGGCCTGCCCTAAAAGAGCTCCTGAAGGAAGTG
CTAAACATGGAAAGGAACAACTGGTACCATCCACTGCAAAAACAGGCCAAAATG
>lcl|hg18_L1PA4_chr11_88359812_88365843
ATGGGGAAAAAACAGAACAGAAAAACTGGAAACTCTAAAAAGCAGAGGGCCTCTCCTCCT
CCAAAGGAATGCAGTTCCTCACCAGCAACGGAACAAAGCTGGACGGAGAACGACTTTGAC
GAGCTGAGAGAAGAAGGCTTCAGACGATCAAATTACTCTGAGCTACGGGAGGACATTCAA
ACCAAAGGCAAAGAAGTTGAAAACTTTGAAAAAAATTTAGAAGAATGTATAACTAGAATA
ACCAATACAGAGAAGTGCTTAAAGGAGCTGATGGAGCTGAAAACCAAGGCTCGAGAACTA
CGCGAAGAATGCAGAAGCCTCAGTAGCCGATGCAATCAACTGGAAGAAAGGGTACCAGCG
ATGGAAGATGAAATGAATGAAATGAAGCGAGAAGGGAAGTTTAGAGAAAAAAGAATAAAA
AGAAATGAGCAAAGCCTCCAAGAAATATGGGACTATGTGAAAAGACCAAATCTACGTCTG
ATTGGTGTACCTGAAAGTGACGGGGAGAATGGAACCAAGTTGGAAAACACTCTGCAGGAT
ATTATCCAGGAGAACTTCCCCAATCTAACAAGGCAGGCCAACATTCAGACTCAGGAAATA
CAGAGAACGCCACAAAGATACTCCTCGAGAAGAGCAACTCCAAGACACATAACTGTCAGA
TTCACCAAAGTTGAAATGAAGGAAAAAATGTTAAGGGCAGCCAGAGAGAAAGGTCGGGTT
ACCCTCAAAGGGAAGCCCATCAGACTAACAGCGGATCTCTCGGCAGAAACCCTACAAGCC
AGAAGAGAGTGGAGGCCAATACTCAACATTCTTAAAGAAAAGAATTTTCAACCAAGAATT
TCATATCCAGCCAAACTAAGCTTCATAAGTGAAGGAGAAATAAAATCCTTTACAGACAAG
CAAATGCTGAGAGACTTTGTCACCACCAGGCCTGCCCTAAAAGAGCTCCTGAAGGAAGTG
CTAAACATGGAAAGGAACAACCGGTACCAGCCGCTGCAAAATCATGCCAAAATG
>lcl|hg18_L1PA4_chr10_82631205_82637340
ATGGGGAAAAAACAGAGCAGAAAAACTGGAAACTCTAAAAATCAGAGTGCTTCTCCTCCT
TCAAAGGAACACAGCTCCTCACCAGCAACGGAACAAACCTGGATGGAGAATGACTTTGAT
GAGTTGAGAGAAGAAGGCTTCAGATGATCAAACTACTCCAAGCTAAAGGAGGAAGTTCGA
ACCAATGGCAAAGAAGTTAAAAACCTTGAAAAAAAATTAGACGAATGGCTAACTAGAATA
AGCAATGCAGAGAAGTCCTTAAAGGACCTGATGGAACTGAAAACCAAGGCACGAGAACTA
CGTGAAGAATGCGGAAGCCTCAGTAGCCGATTCAATCAACTGGAAGAAAGGGTATCAGTG
ATGGAAGATCAAATGAATGAAATGAAGCGAGAAGAGAACTTTACAGAAAAAAGAATAAAA
AGGAACAAACGAAGCCTCCAAGAAATATGGGACTATGTGAAAAGACCAAATCTACATCTG
ATTGGTGTACCTGAAAGTGATGGGGAGAATGGAACCAAGTTGGAAAACACTCTGCAGGAT
ATTATAC---AGAACTTCCCCCATCTAGCAAGGCAGGCCAACATTCAAATTCAGGAAATA
CAGAGAATGCCACAAAGATACTCCTTGAAAAGAGCAACTCCAAG--ACATAATTGTCAGA
TTCACCAAAGCTGAAATGAAGGAAAAAATGTTAAGGGCAGCCAGAGAGAAAGGTCGGGTT
ACCCACAAAGGGAAGCCCATCAGACTAACAGCGGATCTCTCAGCAGAAACTCTACAAGCC
AGAAGAGAGTGGGGGCCAATATTCAACTTTCTTAAAGAAAAGAATTTTCAACCCAGAATT
GCATATCCAGCCAAACTAAGCTTCATAAGTGAAGGATAAATAAAATCCTTTACAGACAAG
CAAATGCTGAGAGATTCTGTCACCATCAGGCCTGCCCTACAAGAGCTCCTGAAGGAAGCA
CTAAACATGGAAAGGAACAACCGGTACCAGCCTCTGCAAAAACATGCCAAATTG
>lcl|hg18_L1PA4_chr11_74276131_74282258
ATGGGGAAAAAACAGAGCAGAAAAACTGGAAACTCTAAAAATCAGAATGCCTCTCCTCCT
CCAAAGGAATGCAGCTCCTCACCAGCAACGGAACAAAGCTGGATGGAGAATGACTTTGAC
GAGTTGAGAGAAGAAGGCTTCGGACGATCGAACTACTCCAAGCTAAAGGAGGAAGTTCGA
ACCCATGGCAAAGAAGTTAAAAACCTTGAAAAAGAATTAGACGAATGACTAACTAGAATA
ACCAATGCAGAGAAGTCCTTAAAGGACCTGATGGAGCTGAAAACCATGGCACGAGAACTA
CGTGATGAATGCACAAGCCT---------ATTTGATCAACTGGAAGAAAGGGTATCAGTG
ATGGAAGATCAAATGAATGAAATGAAGCGAGAAGAGAAACTGAGAGAAAAAAGAATAAAA
AGA----AACAAAGCCTCCAAGAAATATGGGACTATGTGAAAAGACCAAATCTACGTCTG
ATTGGTGTACCTGAAAGTTACGGGGAGAATGGAA-CAAGTTGGAAAACACTCTGCAGGAT
ATTATCCAGGAGAACTTCCCCAACCTAGCAAGGCAGGCCAACATTCAAATTCAGGAAATA
CACAGAACGCCACAAAGATACTCCTCGAGAAGAGCAACTCCAAGATACATAATTGTCAGA
TTCACCAAAGTTGAAATGAAGGAAAAAATGTTAGGGGCAGCCAGAGAGAAAGGTCGGGTT
ACCCTCAAAGGGAAGCCCATCAGACTAACAGCTGATCTCTTGACAGAAACTCTACAAGCC
AGAAGAGAGTGGGGGCCAATATTCAACATTCTTAAAGAAAAGAATTTTCAACCCAGAATT
TCATATCCAGCCAAACTAAGCTTCCTAAGTGAAGGAGAAATAAAATCCTTTACAGACAAG
CAAATGCTGAGAGATTTTGTCACCACCAGGCCTG-CCTAAAAGAGCTCCTGAAGGAAGCA
CTAAACATGGAAAGGAACAACCAGTACCAGCCACTGCAAAAACATGCCAAATTG
>lcl|hg18_L1PA4_chr10_95270721_95276842
ATGGGGAAAAAAC--AGCAGAAAAACTGAAAATTCTAAAAATCAGAGTGCCTCTCCTCCT
CCAAAGGAACGCAGCTCCTCACCAGCAATGGAACAAAGCTGGATGGAGAA------TGAA
GAGTTGAGAGAAGAAGGCTTCAGATGATCAAACTTCTCTGAGCTAAAGGAGGAAGTTCGA
ACCCGTGGCAAAGAAGTTGAAAACCTTGAAAAAAGATTAGATGAATGGCTAACTAGAATA
ACCAATGCAGAGAAGTCCTTAAAGGACCAGATGGAGCTGAAAATCACAGCACGAGAACAA
CATGACGAATGCACAAGCCTCAGTAGCCGATTTGATCAACTGGAAGAATGAGTATCAATG
ATGGAAGATCAAATGAATGAAATGAAGTGAGAAGAGAAGTTTTGAGAAAAAAGGATAAAA
AGAAACGAACAAAGCCTCCAAGAAATATGGGACTGTGTGAAAAGACCAAATCTATGTCTG
ACTGGTGTACCTGAAAGTGACGAGGAGAATGCAACCAAATTGGAAAACACTCTGCAGGAT
ATTATCCAGGAGAACTTCCCCAGTCTAGCAAGGCAGGCCAACATTCAAATTCAGGAAATA
CAGAGAATGCCACAAAGATACTCCTCGAGAAGAGCAACTCCAAGACACATAATTGTCAGA
TTCACCAAAGTTGAAATGAAGGAAAAAATGTTAAGGGCAGCCAGAGAGAAAGGTCGGGTT
ACCCACAAAGGGAAGCCCATCAGACTAACAGCTGATCTCTCAGCAGAAACTGTACAAGCC
AGAAGAGAGTGGGGGTCAATATTCAACATTCTTAAAGAAAAGAATTTTCAACCCAGAATT
TCATATCCAGCCAGAGTAAGCTTCATAAGTGAAGGAAAAATAAAATCCTTTACAGACAAG
CAAATGCTGAGAGATTTTGTCACCACCAGGCCTGCCCTACAAGAGCTCCTAAAGGAAGCA
CTAAACGTGGAAAGGAACAACCAGTACCAGCCACTGCAAAAACATGCCAAATTG
>lcl|hg18_L1PA4_chr10_50593007_50599111
ATGGGGAAAAAACAGAGCAGAAAAACTGAAAATTCTAAAAATCAGAGCACCTCTCCTCCT
CCAAAGGAACGCAGCTCCTCACCAGCAATGGAACAAAGCTGGATGGAGAATGACTTTGAC
AAGTTGAGAGAAGAAGGCTTCAGATGATCAAACTACTCCGAGCTAAAGGAGGAAGTTCTA
ACCCATGGCAAAGAAGTTAAAAACCTTGAAAAAATATTAGACGAATGGCTAACTAGAATA
ACCAATGCAGAGAAGTCCTTAAAGGACCTGATGGAGCTGAAAACCATGGCACAAGAAATA
CGTGACGAATGCACAAGCCTCAATAACCGATTCGATCAACTGGAAGAAAGGGTATC-GTG
ATGGAAGATCAAATGAATGAAATGAAGCGAGAAGAGAAGTTTAGAGAAAAAAGAATAAAA
AGAAATGAACAAAGCCTCCAGGAAATATTGGACTATGTGAAAAGACCAAATCTACGTCTG
ATTGGTGTACCTGAAAGTGACGGGGAGAATGGAACCAAGTTGGAAAACACTCTGCAGGTT
ATTATCCAGGAGAACTTTCCCAACCTACCAAGGCAGGCCAACATTCAGATTCAGGAAATA
CAGAGAACACCACAAAGATACTCCTCGAGAAGAGCAACTCCAAGACACATAATTGTCAGA
TTCACCAAAGTTGAAATGAAGGAAAAAATGTTAAGGGCAGCCAGAGAGAAACCTCGGGTT
ACCCACAAAGGGAAGCCCATCAGACTAACAGCTGATCTCTCGGCAGAAACTCTACAAGCC
AGAAGAGAGTGGGGGCCAATATTCAACATTCTTAAAGAAAAGAATTTTCAACCCAGAATT
TCATATCCAGCCAAACTAAGCTTCATAAGTGAAGGAGAAATAAAATACTTTACAGACAAG
CAAATGCTGAGAGATTTTGTCACCACCAGGCCTGCCCTACAAGAGCTCCTGAAGGAAGCA
CTAAACATGGAAAGGAACACTCAGTACCAGCCACGGCAAAAACATGCCAAATTG
>lcl|hg18_L1PA4_chr11_74507991_74514159
ATGGGGAAAAAAC--AGCAGAAAAACTGAAAATTCTAAAAATCAGAGCACCTCTCCTCCT
CCAAAGGAATGCAGCTCCTCACCAGCAACGGAACAAAGCTGGATGGAGAATGACTTTGAC
GAGTGGAGAGAAGAAGGCTTCAGGCGATCAAACTACTCCGAGCTAAAGGAGGAAGTTGGA
ACCCATGGCAAAGAAGTTAAAAACCTTGAAAAAAGATTAGATCAATGGC-AACTAGAATA
ACCAATGCAGAGAAGTCCTTAAAGGACCTGATGGAGCTGAAAACCATGGCACAAGAACTA
CGTGACGAATGCACAAGCTTCAGTAGCCGATTCGATCAACTGGAAGAAATGGTATCAGCG
GTGGAAGATCAAATGAATGAAATGAAGTGAGAAGAGAAGTTTAGAGAAAAAAGAGTAAAA
AGAAATGAACATAGCCTCCCAGAAATATGGGACTATGTGAAAAGACCAAATCTACGTCTG
ATTGGTGTACCTGAAAGTCACGGGGAGAATGGAACCAAGCTAGAAAACACTCTTCAGGAT
ATTATCCAAGAGGTCTTCCCCAATCTAGAAAGGCAGGCCAACATTCAAACTCAGGAAATA
CAGACAATGCCATAAAGATACTCCTCGAGAAGAGCAACCCCCAGACACATAATTGTCAGA
TTCACCAAGGTTGAAATTAAGGAAAAAATGTTAAGGGCAGCCAGAGAGAAAGGTTGGGTT
ACCCACAAAGGGAAGCCCATCAGACTAATAGTGGCTCTCTTGGCAGAAACCCTACAAGCC
AGAAGAGAGTGGGGGCCAATATTCAACATTCTTAAAGAAAAGCATTTTCAACCCAGAATT
TCATATCCAGCCAAACTAAGCTTCATAAGTGAAGGAGAAATAAAATACTTTACAGACAAG
CAAATGCTG-GAGATTTTGTCACCACCAGGCCTGCCCTAAAAGAGCTCCTGAAGGAAGCA
CTAAACATGGAAAGGAACAACCAGTACCAGCCACTGCAAAAACATGCCAAATTG
>lcl|hg18_L1PA4_chr12_34683747_34689875
ATGGGGAAAAAACAGAGCAGAAAAACTGAAAACACTAAAAATCAGAGCACCTCTCCTCCT
CCAAAGGAATGCAGCTCCTCACCAACAATGGAACAAAGCTGGATGGAGAATGAATTTGAT
GAGTTGAGAGAAGAAGACTCCCAATGATGAAACTACTCCAAGCTAAAGGCGGAAGTTTGA
ACCCACGGCAAGGAAGTTAAAAACACT--GAAAAAAATAGACAAAGAGCTAACTAGAATA
ATCAATGCAGAGAAGTCCTTAAAGGACCTGATGGAGCTGAAAGCCAAGGCATGAGAACTA
TGTGATGAATGCACAAGTTTCAATAGCCAATCCAATCAACTGGAAGAAAGGGTATCAGTG
ATGGCAGATCAAATGAATAACATGAAGTGAGAACAGAAGTTTACAGAAAAAAGAATAAAA
AGAAATGAACAAAGCCTCCAAGAAATATGGGACTATGTGAAAAGTCCAAATCTACCTCTG
ATTGGTATACCTGAAAGTGACGGGAAGAATGGAACCAAGTTGGAAAACACTCTGCAGGAT
ATTGTCCAGGAGGATTTCCCCAATCTAACAAGGCAGGCCAAAATTCAAATTCAGAAAATA
CAGAGAATGCCACAAAGATACTCCTCGAGAAGAGCAACTCCAAGACATATAATTGACAGA
AACACCAAAGTTAAAATGAAGG-AAAAATGTTAAGGGCAGCGAGAGAGAAAGGTTGGGTT
ACCCACAAAGGGAAGCCCATCAGACTAACAGCTGCTCTCTCAGCAGAAACTCTACAAGCC
AGAAGAGAGTTGCGGCCAATATTCAACATTCTTAAAGAAAAGAATTTTCAAACTAGAATT
TCATATCCAGCCAAACTAAGCTTCCTAAGTGAAGGAGAAATAAAATACTTTACAGACAAG
CAAATGCTGAGAGATTTTGTCACCACCAGACCTGCCCTAAAAGAGCCCCTGAAGGAAGCA
CTAAGCATGCAAAGGAACAACTGGTACCAGCCACTGCAAAAATATGCCAAATTG
>lcl|hg18_L1PA4_chr12_36572474_36578611
ATGGGGAAAAAGCAGAGAAGAAAAACTGGAAACTCTAAAAAACAGAGCACTTCTCCCCCT
CCAAAGGAATGCAGCTCCTCACCAGCAATGGAACAAAGCTGGATGGAGTATGACTTTTAC
GAGTTGAGA--AGAAGGCTTCAGAAGATTAAACTGCTCTGACCTATGGGAGGAAGTTTGA
ACCAATGGCAAAGAAGTTAAAAACCTTGAAAAAAAATTAAATGAATGGCTAACTAGAATA
ACTAATGAAGAGAAGCCCTTAAAGGACTTGAAGGAGCTGAAAACCATGGCACAAGAACTA
CAAGACAAAGGCACGAGCCTCAGTAACCGATGCGATCAAATGGAAGAAAGGTTATCAGTG
ATGGAAGATGGAATGAATAAAATGAAGCGAGAAGAGAAGTTCAGAGAAAAAACAATAAAA
AAAAACGAACAAAGCCTCCAAGAAATATGGGACTATGTGAAAAGACCAAATCTACGTCTG
ATTGGTGTACCTGAAAGTGACGGGGAGAATGGAACCAAGTTGGGAAACACTCTGCAGGAT
ATTATCCAGGAGAACGTCCCCAGTCTAGCAAGGCAGGCCAACATTCATATTCAGGAAATA
CAGAGAATGCCACAAAGATATTCCTCGAGAAGAGTAACTTCAAGACACATAATTGTCAGT
TTCACCAAAGTTGAAATGAAGGAAAAAATGTTAAGGGCAGCCAGAG--AAAGGTCGAGTT
AACCACAAAGGGAAGCCCATCAGACTAACAGCTGATCTCTTGGCAGAAATTCTACCAGCC
AGAGGAGAGTGGGAGCCAATATTCAACATTCTTAAAGAAAAGAATTTTCAACCCAGAATT
TCATATCCAGCCAAACTAAGTTTCATAACTGAAGGAGATACAAAATACTTTACAGACAAG
CAAATGCTGAGAGAATTTGTCACCACCAGGCCAGCACTGAAAGAGCTCCTGAAGGAAGCA
ATAAACATGGAAAGGAACAACAGCTACCAGCCACTGCAAAAACATGCCAAATTT
>lcl|hg18_L1PA4_chr12_34508252_34514396
ATGGGGGAAAAACAGAGCAGAAAAACCGGAAACTCTAAAAAGCAGAGCACCTCTCCTCCT
CCAAAGGAACGCAGCTCTTCAACAGCAACAGAACAAACCTGGATGGGAAATGCCTTTGAC
GAGTTCAGA-AAGAAGGCTTCAGAAAATGAAACTACTGCGAACTACAGGAGGAAATTCAA
ACCAATGGCAAAGAAGTTAAAAACTTTGAAAAAA-CTTAGACGAAAGGATACCTAGAATA
ACCAATGGAGAGAAGTCCTTAAAGGAGATGATGGAGCTGAAAGCCAAGGCTTGACAACCA
CGTGAAGAATGCAGAAGCCTCAGGAGCTGATGTGATCAACTGGAAGAAAGTGTATCAGTG
ATGCACAATGAAATGAATGAAATGAAGCCAGAAGAGAAGTTTAGAGAAAAAAGAATAAAA
AGAAACGAACAAAGCCTCCAAGAAATAGGGGACTATGTGAAAAGACCAAATCTACATCTG
ATTGGTGTACATGAAAGTGATGGGGAGAATGGAATC-AGTTGGAAAACACTCTGCAAGAT
ATTATCCAGGAGAACTTCCCCAATCTAGCAAGGCAGGCCAACATTCAGATTCAGGAAGTA
CAGAGAACGCCACAAAGATTCTCCTCGAGAAGAGCAACTCCAAGACACGTAATTGACAGA
AACACCAAAGTTGAAATGAAAGAAAAAATGTTAAGCACAGCCAGAGAGAAAGGTCAGGTT
ACCCACAAAGGGAAGCATATCAGACTAACAGCGGATCTCTCAGCAGAAACTCTACAAACC
AGAAGAGAGTGGGGGCCAATATTCAACATTCTTAAAGAAAAGAATTTTCAACCCAAAATT
TCATATCCAGACAAACTAAGTTTCATAAGTGAAGGAGAAATAAAATACTTTACAGACAAG
CAAATGCTGAGAGATTTTGTCACCACCAGGCCTGCCCTAAAAGAGCTCCTGAAGGAAGCA
CTAAACATGGAAAGGAACAACCAGTACCAGCCACTGCAAAAATATGCCAAAATG
>lcl|hg18_L1PA4_chr12_36711503_36717637
ATGGGGAAAAAACAGAGCAGAAAAACTGGAAACTCTAAAAATCGGAGCACACCTCCTCCT
CCAAAGGAACACAGATCCTCACCAGCAATGGAACAAAGCTGGATGGAGAATGACTTTGAC
GAGTTGAGAGAAGAAGTCTTCAGACGATCAAACTACTCTGAGGTAAAGGAGGAAGTTCAA
ACAAGTGGCAAAGAGGTTAAGAACGTTGAAAAAAAATTAGATGAATGGCTAACTAGAGTA
ACTAACGCGGAGAAGTCCTTAAAGGACCTGATGGAGCTGAAAACCAAGGCTC-AGAACTG
AGTGATGAATGCAGAAACCTCTGTAGCCAATGTGATCAACTGGAAGAAAGGGTATCAGTG
ATGGAAGATGAAATGAATGAAATGAAGT-----GAGAAGTTTAGAGAAAAAAGAATAAAA
TGAAACAAACAAAGCCTCCAAGAAATATGGGACTATGTGAAAAGACCAAATCTACGTCTG
ATTGGTGTACATGAAAGTGACAAGGAGAATGGAACCAAATTGGAAAACACTCTGCAGGAT
ATTATCCAGAAGAACGTCCCCAATCTAGCAAGGCAAACCAACATTCAAATTCAGGAAATA
CAGAGAATGCCACAAAGATAC-CCTCGAGAAGAGCAACTCCAAGACACATAATTGTCAGA
TACACCAAAGTTGAAATGAAGGGAAAAATGTTAAGGGCAGCCAGAGAGAAAGGTCGGATT
ACCCACAAAGGGAAGCCCATCAGACTAACAGCTGATCTCTAGGCAGAAACTCTACAGGCC
AGAAGAGAGTGGGGACCAATATTCAACATTCTTAAAGAAAAGAATTTTCAACCCAGCATT
TCATATCCAGCCAAACTAAGCTTCATAAGTGAAGGAGAAATAAAATCCTTTACAGACAAG
CAAATGCTGACCGATTTTGTCACCACCAGGACTGCCCAAAAAGAGCTCCTGAAGGAAACA
CTTAACATGGAAAGAAACAACCGGTATCAGCGACTGCAAAA-CATGCCAAATTG
>lcl|hg18_L1PA4_chr13_78327051_78333188
ATGGGGGGAAAAAAAAGCAGAAAAACTGAAAATTCTAAAAATCGGAGTGCCTCTCCTCCC
CCAAAGGAATGCAGCTCCTCACCAGCAATGGAACAAAGCTGGATGGAGAATGACTTTGAT
GAGTTGAGAGAAGAAGGCTTCAGATGATCAAACTGCTCCGAGCTAAAGGAAGAAGTTGGA
ACCCACAGCAAAGAAGTTAAAAACCTTGAAAAAAGATTAGACGAATGGCTAACTAGAATA
ACCAATTCAGAGAAGTCCTTAAAGGACCTGATGGAGCTGAAAACCATGGCACAAGAACTA
TGTGATGAATGCACAAGCCTCAGTAGCCGATATGATCAACTGGAAGAAAGGGTATCAGAG
ATGGAAGATGAACTGAATGAAATGAAGCAAGAAGAGAAATTTAGATAAAAAAGAATAAAA
AGAAATGAACAAAACCTCCAAGAAATATGGGACTATGTGGAAAGACCAAATCTATGTCTG
ACTGGTATACCTGAAAGTGACGGGGAGAATGGAACCAAGTTGGAAAACACTCTGCAGGAT
ATTATCCAGGAGGACTTCCCCAATCTAGCAAGGCAGGCCAACATTCAGATTCAGGAAATA
CACAGAACGCCACAAAGATACTCCTCGAGAAGAGTAACTCCAAGACACATAATTATCAGA
TTCACCAAAGTTGAAATGAAGGAAAAAATGTTAAGGGCAGCCAAAGAGAAAGGTCAGGTT
ACCTACAAAGGGAAGCCCAACAGACTAATAGCTGATCTCTCGGCAGAAACTCTACAAGCC
AGAAGAGAGAGGGGGCCAATAATCAACATTCTTAAAGAAAAGAATTTTCAACCCAGAATT
TCATATCCAGCCAAACTAAGCTTCATAAGTGAAGGAGAAATAAAATCCTTTACAGACAAG
CAAATGCTGAGAGATTTTGTCACCAACAGGCCGGCCCTAAAAGAGCTCATGAAGGAAGCA
CTAAATATGGAAAGGAACAACAGGTACCAGCCACTGCAAAAACATGCCAAATTG
>lcl|hg18_L1PA4_chr12_8344932_8351045
ATGGGGAAAAAACAGAGCAGAAAAACTGGAAACTCTAAAAATCAGAGTGCCTCTCCTCCT
CCAAAGGAATGCAGCTCCTCACCAGCAATGGAATAAAGCTGGACAGAGAATGACTTTGAC
AAGTTGAGAGAAGAAGGCTTCACACGATTAAATTACTCCGAGCTAAAGGAGGAAGTTCGA
ACCCATGGCAAAGAAGTTAAAAACCTTGAAAAAAAATTAGACGAATGGCTAACTAGAGTA
ACCAATGCAGAGAAGTACTTAAAGGACCTGATGGAGCTGAAAACCAAGGCACGAGAACTA
CGTGACAAATGCACAAGCCTCAGTAGCCGATTCGATCAACTGGAAGAAAGGGTATCAGTG
ATGGAAGATGAAATGAATGAAATGAAGCAAGAAGAGAAGTTTAGAGAAAAAAGAATAAAA
AGAAATGAACAAAGCCTCCAAGAAATATGGGACTATGTGAAAAGACCAAATCTACGTCTG
ATTGGTGTACCTGAAAGTCACAGGGAGAATGGAACCAAGTTGGAAAACACTCTGCAGGAT
ATTATGTAGGAGAACTTCCCCAATCTAGCAAGGCAGGCCAACATTCAAATTCAGGAAATA
CAGAGAACACTACAAAGATACTCCTCAAGAAGAGCAACTCTAAAACACATAATTGTCAGA
TTCACCAAAGTTAAAATGAAAGAAAAAATGTTAAGGGCAGCCAGAGAGAAAGGTCAGGTT
ACCCACAAAGGGAAGCCCATCAGACTAACAGCTGATCTCTCAGCAGAAACTCTACAAGCC
AGAAGAGAGTGGGGGCCAATATTGAACATTCTTAAAGAAAAAAATTTTCAACTCAGAATT
TCAAATCCAGCCAAACTAAGCTTCATAAGTGAAGGAGAAATAAAATACTTTACAGACAAG
CAAATGCTGAGAGATTTTGTCACCACCAGGCCTGCCCTACAAGAGCTCCTGAAGGAAGCA
CTAAACAGGGAAAGGAACAATCAGTACCAGCCACTGCAAAAACATGCCAAATGG
>lcl|hg18_L1PA4_chr15_18413486_18419636
ATGGGGAAAAAACAGAGCAGAAAAACTGAAAATTCTAAAAATCAGAGTGCCTCTCCTTCT
CCAAAGGAATGCAGCTCCTCACCAGCAATGGAACAAAGCTGGATGGAGAATGACTTTGAT
GAGTTGAGAGAAGAAGGCTTCAGACTATCAAACTTCTCCAAGCTAAAGGAGGAAGCTCAA
ACCCATGGCAAACAAGTTAAAAACCTTGAAAAAAGATTAGACGAATAACTAACTAGAATA
ACCAATGCAGAGAAGTCCTTAAAGGATCTGAAGGAGCTGAAAACCATGGCACAAGAACTA
CGTGATGAATGCACAAGCTTCAGAAGCCGATTCGATCAACTGGAAGAAAGGTTATCCGTG
ATGAAAGATCAAATGAATGAAATGAAGTGAGAAAAGAAGTTTAGAGAAAAAGGAATAAAA
A-----GAACAAATCCTCCAAGAAATATGGGACTATGTGAAAAGACCAAATCTACGTCTG
ATTGGTGTACCTGAAAGTGACAGGGAGAATGGAACCAAGTTGCAAAACACTCTGCAGGAT
ATTATCCAGGAGAACTTCCCCAATCTAGAAAGGCAGGCCAACATTCCAATTCAGGAAATA
CAGAGAATGTCACAAAGATAATCCTCGAGAACAGCAACTCCAAGACACATAATTGTCAGA
TTCCCCAAAGTTGAAATGAAGGAAAAAATGTTAAGGGAAGCCAGAGAGAAAGGTTGGGTT
ACCCACAAAGGGAAGCCCATCGGACTAACAGTGGATCTCTCATCAGAAACTCTACAAGCC
AGAAGAGAGTGGGGGCCAATATTCAACATTCTTAAAGAAAAGAATTTTCAACCCAGAATT
TCATATCCAGCCAAACTAAGCTTCCTAAGTGAGGGAGAAATACAATCCTTTACAGATAAG
CAAATGATGAGAGATTTTGTCACCACCAGGCCTGCCCTAAAAGAGCTCCTGAAGGAAGCA
CTAAACATGGAAAGGAACAATCGGTAACAGCCACTGCAAAAACATGCCAAATTG
>lcl|hg18_L1PA4_chr12_11421399_11427519
ATGGGGAAAAAACAGAGCACAAAAAATAAAAATTCTAAATATCAGAGTGCCTCTCCTCCT
CCAAAGGAATGGAGTGCCTTGCCACCAGTGGAACAAAGCTGGACAGAGAATGACTTTGAA
GAGTTGAGAGAAGAGGGCTTCAGACAATGAAACTACTCCAAGCTAAAGGAGGAAGTTCAA
ACCCAAGGCAAAGAAGAT-AAAACCTTGAAAAAAGATGAGATAAATGGCTAACTAGAATA
ATCAATGCAGAGAAGTCCTTAAAGGACCTGATGCAGCTGAAAACCATGGCAGGAGAACTA
CATGATGAATGCACAAGCCTCAGTAGCCAATTTGATCAATTACAAGAAAGGGTAACAGTG
ATGGAAGATCAAATGAATGAAATGAAGCAAGAAGAGAAGTTTAGAGAAAAAAAAATAAAA
AGAAATGAACAAAGCCTGCAAGAAATATGAGACTATGTGAAAAGACCAAATCTACATCTG
ATTGGTGTACCTGAAAGTGATGGGGAGAATGGAACCAAGTTGGAAAACACTCTGCAGGAT
ATTACTCAGGAGAACTTCCCCAATCTAGCAAGACAGGCCAACATTCAAATGCAGGAAATA
CAGAGAATGCCACAAAAATACCCCTTGAGAAGAGCAACTCGAAGACACGTAATTGTCAGA
TTCACCAAAGTTGAAATGAAGGGAAAAATGTTAAGGGCAGCCAGAGAGAAAGGTCGGATT
ACCCACAAACAGAAGCCCATTAGACTAACAGCTGATCTCTCAGCAGAAACTCTACAAGCC
AGAAGAGAGTGGGGGCCAATATTCAACATTCCTAAAGACAAGAATTTTCAACCCAGAATT
TCATACCCAGCCAAACTAAGCTTCATAAGTGAAGGAGAAATAAAATCCTTTACAGACAAG
CAAATGCTGAGAGATTTTGTCACCATCAGGCCTGCCCTAAAAGAGCTGCTGTAGGCAGCA
TTAAACATGGAAAGGAACAACCAGTACCAGCCACTGCAAAAACATGCCAAATTG
>lcl|hg18_L1PA4_chr12_38243695_38249845
ATGGGGAAAAAACAGAGCAGAAAAACTGGAAACTCTAAAAATCAGAGCACCTCTCCTCCT
CCAAAGGAACGCAGCTCCTCACCAGCAACGGAACAAAGCTGGATGGAAAATGACTTTGAC
GAGTTCAGAGAAGAAGGCTTCAGATGATCAAACTACTCCGAGCTAAAGGAGGGAGTTCGA
ACCCATGGAAAACAAGTTAAAAACCTTGAAAAAAAATTAGACGAATGGCTAGCTAGAAAA
ACCAATGCAGAGAAGTCCTTAAAGGACCTGAGGGAGCTGAAAACCATGGCACGAGAATGA
CATGGTGAATGCACAAGCCTCAGTAGCCGATTCAATCAACTGGAAGAAAGGGTATCAGTG
ATGGAAGATCAAATGAATGAAATGAAGTGAGAAGAGAAGTTTAGAGAAAAAGGAATAAAC
AGAAATGAACAAAGCCTCCAAGAAATATGGGACTATGTGAAAAGACCAAATCTACATCTG
ATTGGTGTACCTGAAAGTGACGGGGAGAATGGAATCAAGTTGGAAAACACTCTGCAGGAT
ATTATCCAGGAGAACTTCCCCAATCTAGCAAGGCAGGCCAACATTCAAATTCACGAAATA
CAGAGAATGCCACAAAGATACTCCTCAAGAAGAGCAACTCCAAGACACATAATTGTCAGA
TTCACCAAAGTTGAAATGAAGGAAAAAATGTTAAGGGCAGCCAGAGAGAAAGGTGGGGTT
ACCCACAAAGGGAAGCCCATCAGACTAACAGCTGATCTATCAGCAGAAACTCTACAAGCC
AGAAGAGAGTGGGGGCCAATATTCAACATTCTTAAAGAAAAGAATTTTCAACCCAGAATT
TCATATCCAGCCAAACTAAGCTTCATAAGTGAAGGAGAAATCAAATCCTTTACAGACAAG
CAAATGCTGAGAGATTTTGTCACCACTAGGCCTGCCCTAAAAGAGCTCCTGAAGGAAGCA
CTAAACATGGAAAGGAACAACCGGTACCAGCCACTGCAAAAGGATGCCTAATTG
>lcl|hg18_L1PA4_chr13_17975618_17981761
ATGGGGAAAAAACAGAGCAGAAAAATTGGAAATTCTAAAAAGC-GAGCACCTCTCCTCCT
CCAAAGGAATGCAGTTCCTCACCAGCAATGGAAAAAAGCTGGGCAGAGAATGACTTTGAC
GAGTTGAGAGAAGAAGGCTTCAGACGATCAAACTACTCTGAGCTACAGGAGGAAATTCAA
ACCAAAGGCAAAGAAGTTAAAAACTTTGAAAAAAATTTAGACGAATGTATATCTAGAATA
ACCAATACAGAGAAGTGCTTAAAGGAGCTGATGGAGCTGAAAGCCAAGGCTCGAGAACTA
CGTGAAGAATGCAGAAGATTCAAGAGCTGATGTGATCAACTGGAAGAAAGGGTATCAGTG
ATGGAAGAAGAAATGAATGAAATGAAGCGAGAAGGGAAGTTTAGAGAAAAAAGAATAAAA
AGAAATGAGCAAAGCCTCCAAGAAATATGGGACTATGTGAAAAGACCAAATCTACGTCTG
ATTGGTGTACCTGAAACTGACGGGGAGAATGGAACCAAGTTGGAAAACACTCTGCAGGAT
ATTATCCAGGAGAACTCCCCCAATATAGCAAGGCAGGCCAACATTCAGATTCAGGAAATA
CAGAGAAGGCCACAAAGATACTCCTCGAAAAGAGCGATTCCAAGACACATAATTGTCAGA
TTCACCATAGTTGAAATGAAGGAAAAAATGTTAAGGGCAGCCAGAGAGAAAGGTCGGGTT
ACCCACAAAGGGAAGCCCATCAGACTAACAGTGGATCTCTTGGCAGAAACTCTAGAAGCC
AGAAGAGAGTGGGGGCCGATATTCAACATTCTTAAAGAAAAGAATTTTCAACGCAGAATT
TCATATCCAGCCAAACTAAGCTTCATAAGTGAAGGAGAAATAAAATACTTTACAGACAAG
CAAATGCTGAGAGATTTTGTCACCACCAGGCCTGCCCTAAAAGAGCTCCTGAAGGAAGCA
CTAAACATGGAAAGGAACAACCAGTACCAGCCGCTGCAAAATCATGCCAAAATG
>lcl|hg18_L1PA4_chr12_82467025_82473172
ATGGGGAAAAAGCACAGCAGAAAAACTG-AAACTCTAAAAATCAGAGCGCCTCTCTTCCT
TCAAAGGAATGCAGCTCCTCACCAGCAATGGAACAAAGCTGGATGGAGAATGACGATGAT
GAGTTGAGAGAGGAAGGCTTCAGAAGATCAAACTACTCTGAGCTAAACAAGGAAGTTTGA
ACCAATGGTAAAGAAGTTAAAAACTTTAAAAAAAAATTAGACGAATGGATAACTAGAATA
ACCAATGCAGAGAAATCATTAAAGGACCAGATGGAGCTGAAAACCAAGGCACGAGAACTA
CATGACGAATGCACAAGCCTTAGTAACCAATGCGATCAACTGGAAGAAAGGGTATCAGCG
ATGGAAGATGAAATGAATGAAATGAAGTGTGAAGAGAAGTTTAGAGAAAAAAGAATAAAA
AGAAATGAACAAAGCCTCCAATAAATATAGGGCTATGTGAAAAGACCAAATCTACGTGTA
ATTGGTGTACCTGAAAGTGACGGGGAGAATGGAACCAAGTTGGAAACCACTCTGCAGGAT
ACTATCCAGGAGAACTTCCCCAATCTAGCAAGGCAGGCCAACATTCAAATTCAGGAAATA
CAGAGAACGCCACAAAGATACTCCTTGAGAAGAGCAACTCCAAGACACATAATTGTCAGA
TTCACCAAAGTTGAAATGAAGGAAAAAATGTTAAGTGCAGCCAGAAAGAAAGGTCGTGTT
ACCCACAAAGGGAAGCCCATCAGACTAACAGCTGATCTCCCGGCAGAAACTCTACAAGCC
AGAAGAGACTGGGGGACAATATTCAGCATTCTTAAAGAAAAGAATTTTCAATCAAGAATT
TCATATCCAGCCAAACTAAGTTTCATAAGTGAAGGAGAAATAAAATACTTTACAGACAAG
CAAATGCTGAGAGATTTTATCACCCCCAGGCCGGCCCTACAAGAGCTCCTGAAGGAAGCA
CTAAACATGGAAAGGAACAACTGGTACCAGGCACTACAAAAACATACCAAATTG
>lcl|hg18_L1PA4_chr14_105493234_105499378
ATGGGGAAAAAACAGGGCAGAAAAGCTGAAAATTCTAAAAATCAAAGTGCCTCTCCCCCT
CCAAAGGAATGCAGCTCCTCGCCAGCAATGGAACAAAGCTGGATGGAGAATGACTTTGAT
GAGTTGAG---AGAAGGTTTCAGATGATCAAACTTCTCCGAGCTAAAGGAGGAAGTTGGA
ACCCATTGCAAAGAAGCTAAAAACCTTGAAAAAAGATCAGATGAGTAGCTAACTAGAATA
ATCAGTGTAGAGAAGTCCTTAAATGACCTGATGGAGCTGAAAACCATGGTATGAGAACTA
CGTGATGAATGCACAAGCTTCAGTAGCCGATTCGATCAACTGGAAGAAAGGGTATCAGTG
ATTGAAGATCAAATGAAAGAAATGAAGGGAGAAGAGAAGTTTAGAGAAAAAAAAGTAAAA
AGAAAGAAACAAACCCTCCAAGAAATATCAGACTATGTGAAAAGACCAAATCTATGTCTG
ATTGGTGCACCTGAAAGTGACAGGGAGAATGGAACCAAGTTGGAAAACACCCTGCAGTAT
ATTATCCAGCAGAACTTCCCCAACCTAGCAAGACAGGCCAACATTCAAATTCAGGAAATA
CAGAGAACCCCACAAAGATACTCCTCGAGAAGAGCAACTCCAAGACACATAATTGTTAGA
TTCACCAAAGTTGAAATGAAGGAAAAAATATTAAGGGCAGCCAGAGAGAAAGGTCGGGTT
ACCCTCAAAGGGAAGCCCATCAGACTAACAGCTGATCTCTCAGCAGAAACTCTACAAGCC
AGAAGAGAGTGGGGGCCAATATTCAACATTCTTAAAGAAAAGAAATTTCAACCCAGAATT
TCATATCCATCCAAACTAAGCTTCATAAGTGAAGGAGAAATAAAATCCTTTACAGACAAA
CAAATGCTGATAGATTTTGTCATCACCAGGCCTGCCCTACAGGAGCTCCTGAAGGAAGCA
CTAAACATGGAAAGGAACAACTGGTACCAGCCACTGCAAAAACATGCCAAATCA
>lcl|hg18_L1PA4_chr15_18497199_18503347
ATGGGGGAAAAACAGAGCAGAAAAGCTGAAAATTCTAAAAATCAAAGTGCCTTTCCCCCT
CCAAAGGAACGCAGCTCCTCGCCAGCAATGGAACAAAGCTGGATGGAGAAAGACTTTGAC
GAGTTGAGAGAAGAAGGCTTCAGATGATCAAACTACTCCGAGCTAAAGGAGGAAGTTGGA
ACCCATTGCAAAGAAGCTAAAAACCTTGAAAAAAGATCAGATGAATAGCTAACTAGAATA
ACCAGTGTAGAGAAGTCCTTAAATGACCTGATGGAGCTGAAAACCATGGCACGAGAACTA
CGTGATGAATGCACAAGCTTCAGTAGCTGATTCGATCAACTGGAAGAAAGGGTATCAGTG
ATTGAAGATCAAATGAAAGAAATGAAGGGAGAAGAGAAGTTTAGAGAAAAAAGAGTAAAA
AGAAAGAAACAAACCCTCCAAGAAATATCAGACTATGTGAAAAGACCAAATCTATGTCTG
ATTGGTGTACCTGAAAGTGACAGGGAGAATGGAACCAATTTGGAAAACACTCTGCAGGAT
ATTATCCAGGAGAACTTCCCCAACCTAGCAAGACAGGCCAACATTCAAATTCAGGAAATA
CAGAGAATGTCACAAAGATACTCCTCGAGAAGAGCAACTCCAAGACACATAATTGTCAGA
TTCACCAAAGTTGAAATGAA-AAAAAAATATTAAGGGCAGCCAGAGAGAAAGGTTGGGTT
ACCCACAAAGGGAGGCCCATCAGACTAATAGCTGATCTCTCAGCAGAAACTCTACAAGCC
AGAAGAGAATGGGGGCCAATATCCAACATTCTTAAAGAAAAGAAATTTCAACCCAGAATT
TCATATCCAGCCAAACTAAGCTTCATAAGTGAAGGAGAAATAAAATCCTTTACAGACAAA
CAAATGCTGATACACTTTGTCATCACCAGGCCTGCCCTACAGGAGCTCCTGAAGGAAGCA
CTAAAAGTGGAAAGGAACAACTTGTACCAGCCACTGCAAAAACATGCCAAATTG
>lcl|hg18_L1PA4_chr15_19508574_19514719
ATGGGGGAAAAACAGAGCAGAAAAGCTGAAAATTCTAAAAATCAAAGTGCCTTTCCCCCT
CCAAAGGAACGCAGCTCCTCGCCCGCAATGGAACAAAGCTGGATGGAGAAAGACTTTGAC
GAGTTGAGAGAAGAAGGCTTCAGATGATCAAACTACTCCGAGCTAAAGGAGGAAGTTGGA
ACCCATTGCAAAGAAGCTAAAAACCTTGAAAAAAGATCAGATGAATAGCTAACTAGAATA
ACCAGTGTAGAGAAGTCCTTAAATGACCTGATGGAGCTGAAAACCATGGCACAAGAACTA
CGTGATGAATGCACAAGCTTCAGTAGCTGATTCGATCAACTGGGAGAAAGGGTATCAGTG
ATTGAAGATCAAATGAAAGAAATGAAGGGAGAAGAGAAGTTTAGAGAAAAAAGAGTAAAA
AGAAAGAAACAAACCCTCCAAGAAATATCAGACTATGTGAAAAGACCAAATCTATGTCTG
ATTGGTGTACCTGAAAGTGACAGGGAGAATGGAACCAATTTGGAAAACACTCTGCAGGAT
ATTATCCAGGAGAACTTCCCCAACCTAGCAAGACAGGCCAACATTCAAATTCAGGAAATA
CAGAGAATGTCACAAAGATACTCCTCGAGAAGAGCAACTCCAAGACACATAATTGTCAGA
TTCACCAAAGTTGAAATGAA-AAAAAAATATTAAGGGCAGCCAGAGAGAAAGGTTGGGTT
ACCCACAAAGGGAGGCCCATCAGACTAATAGCTGATCTCTCAGCAGAAACTCTACAAGCC
AGAAGAGAATGGGGGCCAATATCCAACATTCTTAAAGAAAAGAAATTTCAACCCAGAATT
TCATATCCAGCCAAACTAAGCTTCATAAGTGAAGGAGAAATAAAATCCTTTACAGACAAA
CAAATGCTGATACACTTTGTCATCACCAGGCCTGCCCTACAGGAGCTCCTGAAGGAAGCA
CTAAAAGTGGAAAGGAACAACTTGTACCAGCCACTGCAAAAACATGCCAAATTG
>lcl|hg18_L1PA4_chr12_17666774_17672897
ATGGGGAAAAAACAGAGAAGAAAAACTGGAATCTCTAAAAATCAAAGCACCTCTCCTCCT
CCAAAGGAACACACCTTCTCACCAGCAACGGAACAAAGCTGGATGGAGAATGACTTTGAC
CAGTTGAGAGAAGAAGGCTTCAGATGATCAAACTACTCCGATCCAAAGGAGGAAGTTTGA
ACCCATGGCAAAGAAGTTAAAAACCTTGAAAAAAAATTAGACAAATGGCTG-CTACAATA
ACCAATGCAGAGAAGTCCTTAAAGAACCTGATGGAGCTAAAAATCATGGCACAAGAACTA
TGTGATGAATGGACAAGCCTCAGTAGCCGATGCAGTCAACTGGAAGAAAGGGTATCAGTG
ATGGAAGATGAAATGAATGAAATGAAGTGAGAAGAGAAGTTTAGAGAAAAAAGAATAAAA
AGAAATGAACAAAGCCTCCAGGAAATATGGGACTATGTGAAAAGACCAAATCTAAGTCTG
ATTGGTGTACCTGAAAGTGACGGGGAGAAAGGAACCAAGTTGGAAAACACTCTTCAGGAT
ATTATCCAGGAGAACTTCCCCAATCTAGCAAGGCAGGCCAACATTCAAATTCAGGAAATA
CAGAGAACGCCACAAAGATACTCCTCGAGAAGAGCAACTCCAAGACACAGAATTATCAGA
TTCACCAAAGTTGAAATGAAGGAAAAAATGTTAAGGGAAGCCAGAGAGAAAGGTTAGGTT
ACCCACAAAGGGAAGCCCATCAGACTAACAGCTGATCTCTTGGCAGAAACTCCACAAGCC
AGAAGAGAGTGGGGACCAATATTCAACATTCTTAAAGAAAAGAATTTTCAACCCAGAATT
TCATATCCAGCCAAACTAAGCTTCATAAGTGAAGGAGAAATAAAATACTTTACAGACAAG
CAAATGCTGAGAGATTTTGTCACTGCCAGGCCTGCCCTAAAAGAGCTCCTGAAGGAAGCA
CTCAACCTGGAAAGGAACAACCGGTACCAGCCACTGCAAAATCATGCCAAATTG
>lcl|hg18_L1PA4_chr12_36771405_36777542
ATGGGGAAAAAACAGAGCAGAAAAACTGGAAACTCTAAAAATCTGAGCACCTCTCCTCCT
CCAAAGGAACACAGCTCCTCACCAGCAATGGAACAAAGCTGGTTGGAGAATGACTTTGAC
GAGTTGAGAGAAGAAGGCTTCAGACGATCAAACTACTGTGAGCTAAAGGAGGAAGTTCGA
ACCCATGGCAAAGAAGTTAAAAACCTTGAAAAAAAATCAGATGAATGGCTAACTAGAATA
ACCAAAGCAGAGAAGTCCTTAAAGGGCCTGATGGAGCTGAAAACCATGGCACAAGAACTA
CATGATGAATGCACAAGCCTCAGTAGCCAATTCAATCAACTGGAAGAAAGGGTATCAGTG
ATGGAAGATGAAATGAATGAAATGAAGTGAGAAGAGAAGTTTAGAGGAAAAAGAATAAAA
GGAAATGAACAAAGCATCCAAGAAATATGGGACTATGTGAAAAGACCAAATCTACATCTG
ATTGGTGTACCTGAAAATGACAGGGAGAATGGAACCAAGTTGGAAAACACTCTGCAGGAT
ATTATCC---AGAACTTCCCCAATCTACCAAGGCAGGGCAACTTTCAAATTCAGGAAATA
CAGAGAATGCCACAAAGATACGCCACAAGAAGAGCAACTCCAAGACACATAATTGTCAGA
TTCTCCAAAGTTGAAATGAAGGAAAAAATGTTAAGGGCAGCCAGAGAGAAAGGTCGGGTT
ACCCACAAAGGGAAGCCCATTAGATTAACAGCAGATCCCTCGGCAGAAACTCTACAAGCC
AGAAGAGAGTGAGGACCAATAGTCAACATTCTTAAAGAAAATAATTTTCAACCTAGAATT
TCATATCCAGCCAAACTAAGCTTCATAAGTGAAGGAGAAATAAAATACTTTACAGACAAG
CAAATGCTGAGAGCTTTTGTCACCACCGGGCCTGCCCTAAAAGAGCTCCTGAAGGAAGCA
ATAAACATGGAAAGAAACAACTGGTACCAGCCACTGCAAAAACATGCCAAATTG
>lcl|hg18_L1PA4_chr12_54184749_54190890
ATGGGGAAAAAACAGAGCAGAAAAACTGGAAACTCTAAAAATCAGAGCACCTCTCCACCT
CCAAAGGAACGAAGCTCCTCACCAGCAACAGAATAAAGCTGGACGGAGAATGACTTTGGC
GAGTTGAGAGAAGAGGGCTTCAGAAGATCACATTACTCAGAGCTAAAGGAGGAAGTATGA
ACCAATGGCAAAGAAGTTAAAAACCTTGAAAAAAAATTAGATGAATGGCTAACTAGAATA
ACCAATGCAGAGAAGTCCTTAAAGGACCTGATGGAGATGAAAACAAGGGCATGAGAACTA
TGTGATGAATGCATAAGCCTCAGTAGCCTATTCAATCGACTGGAAGAAAGGGTATCAGTG
ATGGAAGATCAAATGAATGAAATGAAGCGAGAAGAGAAGTTTAGAGAAAAAAGAATAAAA
AGAAATGAACAAAGCCTCCAAGAAATATGGGACTATGTGAAAAGACCAAATCTACGTCTG
ATTGTTGTACCTGAAAGTGATGGGGAGAATGGAACCAAGTTGGAAAACACTCTACAGGAT
ATTATCCAGGAGAACTTCCCCAATTTAGCAAGGCAGGCCAACATTCACATTCAGGAAATA
CAGAGAACGCCACAAAGATACTCTTCGAGAAGAGAAACTCAAAGACACATAATTGTCAGA
TTCACCAAGGTTGAAATGAAGGAAAATATGTTAAGGGCAGCCAGAGAGAAAGGTCGGGTT
ACCCACAAAGGGG---TAATCAGACTAACAGCGGATCTCTCCGCAGAAACTCTATAAGCC
AGATGAGAGTGGGGGCCAATATTCAACATTCTTAATGAAAAGAATTTTCAACCCAGAATT
TCATATCCAGCCAAACTAAGCTTCATAAGTGAAGGAGAAATAAAATCCTTTACAGACAAG
CAAATGCTGAGAGATTTTGTCACCACCAGGCCTGCCCTAAAAGAGCTCCTGAAGGAAGCA
CTAAACATGGAAAGGAACAACTGGTACCAGCCACTGCAAAAACATGCCAAATTG
>lcl|hg18_L1PA4_chr12_85888304_85894424
ATGGGGAAAAACCAGAGCAGAAAAACTGGAAACTCTAAAAATCAGAGCACCTCTCCTCCC
CAAAAGGAATGCAGCTCCTCACCAGCAATGGAACAAAGCTGGATGGAGAATGACTTTGAT
GAGTTGAGAGAAGAAGGCTTCAGACGATCAAAGTACTCCGAGCTAAAGGAGGAAGTTCGA
ACCCATGGCAAAGAAGTTAAAAACCTTAAAAAAAAAACAGACAAATGGCTAACTAGAATA
ACCAATGCAGAGAAGTCCTTAAAGGACCTGATAGAGCTGAAAACCAAGGCACGAGAACTA
CGTGACGAATGCACAAGCCTCAGTAGCCGATTTGATCAAATGGAAGAAAGGGTATCAGTG
ATGGAAGATGAAATGAATGAAATGAAGCGAGAAGAGAAGTTTAGAGAAAAAAGAATAAAA
AGAAACGAACAAAGCCTCCAAGAAATATGGGACTATGTGAAAAGACCAAATCTATGTCTG
ATAGGTGTACCTGAAAGTGACGGGTAGAATGGAACCAAGTTGGAAAACACTCTGGAGGAT
ATTATCCAGGAGAACTTCCCCAATCTAGCAAGGCAGGCCAACATTCATATTCAGGAAATA
CAGAGAACGCCACAAAAATACTCGTTGAGAAGAGCAACTCCAAGACACATAATTGTCAGA
TTCACCAAAGTTGAAATGAAGGAAAAAATGTTAAGCGCAGCCAGAGAGAAAGGTCGGGTT
ACCCACAAAGAGAAGCCCATCGGACTAATAGCTGAACTCTAGGCAGAAACTCTGCAAGCC
AGAAAAGAGTGGGGGCCAATATTCAACATTCTTAAAGAAAAGAATTTTCAACCCAGAATT
TCATATCCAGTCAAACTAACCTTCATAAGTGAAGGAGGAATAAAATCCTTTACACACAAG
CAAACGCTGAGAGATTTTGTCACCACCAGGCCTGCCCTAC----GCTCCTGAAGGAAGCA
CTAAACATGGAAAAGAACAACTGGTCCCAGTGACTGCAAAAACATGCCAAATTA
>lcl|hg18_L1PA4_chr12_62308129_62314266
ATGGGGAAAAAACAGAGCAGAAAAACTGGAAACTCTAAAAATCAGAGTGCCTCTCCTCCT
CCAAAGGAACGCAGCTCCTCACCAGCAATGGAACAAAGCTGGATGGAGAATGACTTTGAC
GAGTTGACAGAAGAAGGCTTCAGATGATCGAACTACTCTGAGCTAAAGGAGGAAGTTAGA
ACCCATGGCAAAGAAGTTAAAAACCTTGAAAAAAAATTAGACGAATGGCTAACTAGAATA
ACCAATGCAGAGAAGTCCTTAAAGGACCGGATGCAGCTGAAAACCAAGGCACGAGAACTA
CATGACGAATGCACAAGCCTCAGTAGCCAATTCGATCAACTGGAAGAAAGGGTATCAGTG
ATGGATGATCAAATGAATGAAATGAAGCGAGAGGAGAAGTTTAGAGTAAAAAGAATAAAA
AGAAACAAACAAAGCCTCCAAGAAATATGGGACTATGTGAAAAGACCAAGTCTACGTCTG
ATTGGTGTACCTGAAAGTGATGGGGAGAATGGAACCAAGTTGGAAAACACTCTGCAGGAT
ATTATCCAGGAGAACTTCCCCAGTCTAGCAAGGCAGGCCAACATTCAAATTCAGGAAATA
CAGAGAACGCCACAAAGATACTCCTCGAGAAGAGCAACTCCAAGACACATAATTGTCAGG
TTCACCAAAATGGAAATGCAGGAAAAACTGTTAAGGGCAGCCAGAGAGAAAGGTCAGGTT
ACCCACAAAGGGAAGCCCATCAGACTAACAGCTGATCTCTTGGCAGAAACTCTACAAGCC
AGAAGAGAGTGGGGGCCAATATTCAACATTCTTAAAGAAAAGAATTTTCAACCCAGAACT
TCATATCCAGCCAAACTAAGCTTCATAAGTGAAGGAGAAATAAAATCCTTTACAGACAAG
CAAATGCTGAGAGATTTTGTCACCACCAGGCCAGCCCTAAAAGAGCTCCTGAAGGAAGCA
TGAAATATGGAAAGGAACAACTGGTACCAGCCACTGCTAAAACATGCCAAATTG
>lcl|hg18_L1PA4_chr14_47905217_47911357
ATGGGGAAAAAACAGAGCAGAAAAACTGGAAATTCTAAAAATCAGAGTGCCTCTCCTCCT
CCAAAGGAACGCAGCTCCTCACCAGCAACGGAACAAAGCTGGATGGAGAATGACTTTGAC
GAATTGAGAGAAGAAGGCTTCGGATGATCAAACTACTCTGAGCTAAAGGAGGAAGTTCAA
ACCCTTGGCAAAGAAGTTAAAAACCTTGAAAAAAAATTAGACGAATGGCTATCTAGAATA
ACCAATGCAGAGAAGTCCTTAAAGGACCTGATGGAGCTGAAAACCATGGCACGAGAACTA
CGGGATGAATGCACAAGCTTCAGTAGCTGATTCGATCAACAGGAAGAAAGGGTATCAGTG
ATGGAAGATCAAATGAATGAAATGAAACAAGAAGAGAAGTTTAGAGAAAAAAGAATAAAA
AGAAACAAACAATGCCTCCAAGAAATATGGGACTATGTGAAAAGACCAAATATACGTCTG
ATTGGTGTACCTGAAAGTGACGGGGAGAATGGTATCAAGTTGGAAAACACTCTGCAGTAT
ATTATCCAGGAGAACTTCCCCAAGCTAGCAAGGCAGGCCAACATTCAAATTCAGCAAATA
CAGAGAATGCCACAAAGATACTCCTCCAGAAGAGAAACTCCAAGACACATAATTGTCAGA
TTCATCAAAGTTGAAATGGAGGAAAAAATGTTAATGACAGCCAAAGAGAAAGGTCAGGTT
ACCCAAAGAGGGAAGCCCATCAGACTAACAGCTGATCTCTTGGCAGAAACTCGACAAGCC
TGAAGAGGGTGGAGGCCAATATTCAACATTCTTAAAGAAAAGAATTTGCAACCCAGAATT
TCATATCCAGTCAAACTAAGCTTCATAAGTGAAGGAGAAATAAAATACTTTACAGACAAG
CAAATTCTAAGAGATTTTGTCACCACCAGGCCTGCCCTAAAAGAGCTCCTGAAGGAAGCA
CTAAACATGGAAAGGAACAACTGGTACCAGCCACTGCAAAAACATGCCAAATTG
>lcl|hg18_L1PA4_chr12_80576989_80583105
ATGGGGAAAAAGCAGAGCAGAAAAACTGAAAATTCTAAAAATCAGAGCTCCTTTCCTCCT
CCAAAGGAACGCAGCTCCTCACCAGCAACGGAACAAAGATGGATGGAGAATGACTTTGAC
GAGTTGAGAGAAGAAGGCTTCAGATGATCAAACTTC-CCGAGGTAAAGGAGGAAGTTCGA
ACCCATGGCAAAAAAGTTAAAAACCTTGAAAAAAGATTAGATGAATGGCTAACTAGAATA
ACCAATGCAGAGAAATCCTTAAAGGACCTGATGGACCTGAAAACCTTGGCACGAGAACTA
CGTGACAAATGCACAAGCTTCAGTAGCTGATTCGATCAACTGGAAGAAAGGGTATCAGCG
ATGGAAGATGAAATGAATGAAATGAAGTGAGAAGAGAAGTTCAGAGAAAAAAGAATAAAA
AGAAAATAACAAAGCCTCCAAGAAATATGGGACTATGTGAAAAGACCAAATCTACGTCCC
ATTGGTGTACCTGAAAGTGATGGGGAGAAAGGAACCAAGTTGGAAAACACTCTGCAGGAT
ATTATCCAGGAGAACTTCCCCAATCTAGCAAGGCAGGCCAACATTCAAATTCAGGAAATA
CAGAGAACGCCACAAAGATACTCCTCGAGAAGAGCAACTCCAAGACACATAATCGTCAGA
TTCACCAAAGTTGAAATGAAAGAAAAAATGTTAAGTGCAGCCAGAGAGAAAGGTCGGGTT
ACCCACAAAGGGAATCCCATCAGACTAACAGTGGATCTCTCGGCAGAAACTCTACAAGCC
AGATGAGAGTGGGGGCCAATATTCAACATTCTTAAAGAAAAGAATTTTCAACCCAGAATT
TCATATCCAGCCAAACTAAGCTTCATAAGTGAAGGAGAAATAAAATACTTTACAGACAAG
CAAATGCTGAGAGATTTTGTCACCACCAGGCCTGCACTAAAAGAGCTCCTGAAGGAAGCA
CTAAACATGGAAAGGAACAACCAGTAACAGCCACTGCAAAAACATGCCAAATTG
>lcl|hg18_L1PA4_chr14_45700094_45706235
ATGGGG-AAAATCAGAGCAGAAAAACTGGAAACTCTAAAAAGCAGAGCGCCTGTCCTCCT
CCAAAGGAATGCAGCCCCTCACCAGCAATGGAACAAACCTGGACGGAGAATGACTTTGAC
GAGCTGAGAGAAGAAGGCTTCAGAAGATCAAACTACTCCGAGCTAAAGGAGGAAGTTCGA
ACCAATGGCAAAGAAGTTAAAAACCTTGAAAAATAATTAGATGAATGGCTAACTAGAATA
ACCAATGCAGAGAAGTCCTTAAAGGACCTGATGGAGCTGAAAACCACAGCACGAGAACTA
TGTAATGAATGCACAAGCCTCAGTAGCCGATGCAATCAACTGGAAGAAAAGGTATCAGCG
ATGGAAGATGAAATGAATGAAATGAAGT-----GAGAAGTTTAGAGAAAAAAGAATAAAA
AGAAACGAACAAAGCCTCCAAGAAATATGGGACTATGTGAAAAGACCAAATCTACGTCTC
ATTGGTGTACCTGAAAGTGACAGGGAGAATGGAACCAAGTTGGAAGACA--CTGCAGGAT
ATTACCCATGAGAACTTCTGCAATCTAGCAAGGCAGGCCAACATTCAAATTCAGGAAATA
CAGAGAACGCCACAAAGATACTCCTCGAGAAGAGCAACTCCAAGACACATAATTTTCATA
TTCACCAAAGTTGAAATGAAGGAAAAAATGTTAAGGGCAGCCAGAGAGAAAGGTTGGGTT
ACCCACAAAGGGAAGCCCATCAGACTAACAGCTGATCTCTCAGTAGAAACTCTACAGGCC
AGAAGAGAGTGGGGGCCAATATTCAACATTCTGAAAGAAAAGAATTTTCAACCCGGAATT
TCATATCCAGCCAAACTAAGCTTCATAAGCGAAGGAGAAATAAAATACTTTACAGACAAG
CAAATGCTGAGAGATTTTGTCGCCACCAGGCCTGCCCTAAAAGAGCTCCTGAAGGAAGCA
CTAAACATGGAAAGGAACGACCGGTACCAGCCACTGCAAAAACATGCCAAATTG
>lcl|hg18_L1PA4_chr12_33817069_33823216
ATGGGGAAAAAACAGAGCAGAAAAACCGGAAACTCTAAAAATCAGAGTGCCTCTCCTCCT
CCAAAGGAATGCAGCTCCTCACCAGTAACAGAACAAAGCTGGACAGAGAATGACTTTGAC
AAGTTGAGAGAAGAAGGCTTCAGAAGATCAAACTACTCCGAGCTAAAGGCGGAAGTTTGA
AACAATGGCAAAGAAGTTAAAAACTTTGAAAAAAAATTAGATTAATAGATAACTAGAATA
ACAAATGCAGAGAAGTCCTTAAAGGACCTGATGGAGCTGAAAACCATGGCATGAGAACTA
CGTGACGAATGCACAAGCCTCAGTAACTGATGCGATCAACTGGAAGAAAG--TATCAGCG
ATGGAAGATGAAATGAATGAAATGAAGAATGAAGAGAAGTTTAGAGGAAAAAGAATAAAA
AGAAACAAACAAAGCCTTCAAGAAATATGGGACTATGTGAAAAGACCAAATCTATGTCTG
ATTGGTGTACCTGAAAGTGATGGGGAGAATGGAACCAAGTGGGAAAATAATCTGCTGGAT
ATTATCCAGGAGAACTTCCCCAATCTAGCAAGGCAGGCCAACATTCAAATTCAGGAAATA
CAGAGAACGCCACAAAGATACTCCTCGAGAAGAGCAACTCCAAGACATATAATTGTCAGA
TTCACCAAAGTTGAAATGAAGGAAAAAATGTTAAGGGCAGCCAGAGAGAAAGGTCGGGTT
ACCGACAAAGGGAAGCCCATCAGACTAACAGCGGATCTCTCTGCAGAAACTCTACAAACC
AGAAGAGAGTGGGGGCCAATATTCAACATTCTTAAAGAAAAGAATTTTCAATCCAAAATT
TCATATCCAGCCAAACTAAGCTTCATAAATGAAGGAGATATAAAATACTTTACAGACAAG
CAAATGCTGAGAGATTTTGTCACCACCAGCCCTGCCCTAAAAGAGCTCCTGAAGGAAGCA
GTAAACATGGAAAGGAACAACTGGTACCAGCCACTGCAAAAACATGCCAAATTG
>lcl|hg18_L1PA4_chr12_47113830_47119957
ATGGGGAAAAAACAGAACAGAAAAAACAGAAATTCTAAAAACC-GAGCACCTCTCCCCCT
CCAAAGGAACGCAGCTCCTCACCAGCAATGGAACAAAGCTGGACAGAGAATGACTTTGAC
GAGTTGAGAGAAGAAAGCTTCAGAAGATCAAACTACTCTGAGCTAAAAGAGGAAGTTTGA
ACCAATGGCAAAGAAGTTAAAAACTTTGAAAAAAAATTAGACGAGTGGATAACTAGAATA
ACCAATGCAGAGAAATCCTTAAAGGACCTGATGGAGCTGAAAACTATGGCACGAGAACTA
CCTGACAAATGCACAAGCCTCAGTAACTGATGCAATCAACTGGAAGAAAGGGTATCAGCG
ATAGAAGATGAAATGAATGAAATGAAGTGTGAAGAGAAGTTTAGAGAAAAAAGAATAAAA
AGAAACAAACAAAGCCTCCAAGAAATATGGGACTATGTGAAAAGACCAAATCTACGTCTG
ACTGGTGTACCTGAAACTGATGGGGAGAATGGAACCAAGTTGGAAAACACTCTGCAGGAT
ATTAGCCAGGAGAACTTCCCCAATCTAGCAAGGCAGGCCAACATTCAAATTCAGGAAATA
CAGAGAATGCCACAAAGATACTCCTTAAGAAGAGCAACTCCAAGACATATAATTGTCAGA
TTCATCAAAGTGGAAATGAAGGAAAAAATGTTAAGAGCAGCCAGAGAGAAAGGTCGGGTT
ACCCACAAAGGGAAGCCCATCAGACTAACAGCTGATCTCTCGGCAGAAACTCTACAAGCC
AGAAGAGAGTGGGGGCCAATATTCAACATTCTTAAAGGAAAGAATTTTCAACCCAGAATT
TCATATCCAGCCAAAGTAAGCTTCATAAGTGAAGGAGAAATAAAATCCTTTACAGACAAG
CAAATGCTGAGAGATTTTGTCA---CCAAGCCTGCCCTAAAAGAGCTCCTGAAGGAAGCA
CTAAACATGGAAAGGAACAACCAGTACCAGTGACTGCAAAAACATGCCAAATTG
>lcl|hg18_L1PA4_chr14_60444793_60450940
ATGGGGAAAACACAGAGCAGAAAAACTGGAAACTCTAAAAATCAGAGCGCCTCTCCTCCT
CCAAAGGAATGCAGCTCCTCACCAGCAACGGAACAAAGCTGGATGGAGCATGACTTTGAC
GAGTTGAGAGAGGAAGGCTTCAGAAGATCAAACTACTCCGAGCTAAAGGAGGAAGTTCAA
ACCAATTGCAAAGAAGTTAAAAACTTTGAAAAAAAATTAGACGAATGGACAACTAGAATA
ACCAATGCAGAGAAGTCCTTAAAGGAACTAATGGAGCTGAAAACCAAGGCAAAAGAACTA
CGTGATGAATGCACAAGCCTCAGTAACTGATGCGATCAACTGGAAGAAAGGGTATCAGCG
GTGGAAGATGAAATGAATGAAATGAAGCGTGAAGAGAAGTTTAGAGAAAAAAGAATAAAA
AGAAACAAACAAAGCCTCCAAGAAATATGTGACTATGTGAAAAGACCAAATGTACATCTA
ATTGGTGTACCTGAAAGTGACGGGGAGAATGGAACCAAGCTGGAAAACACTCTGCAGGAT
ATTATCCAGGAGAACTTCCCCAATCTAGCAAGGCAGGCCAACATTCAAATTCAGGAAATA
CAGAGAACGCCACTAAGATACTCCTCGAGAAGAGCAACTCCAAGACACATAACTGTCAGA
TTCACCAAAGTTGAAATGAAGGAAAAAGTGTTAAGGGCAGCCAGAGAGAAAGGTCAGGTT
ACCCAAAAAGGGAAGCCCATCAGACTAACAGCTGATCTCTTGGCAGAAACTCTACAAGCC
AGAAGACAGTGGGGGCCAATATTCAACATTCTTAAAGAAAAGAATTTTCAACCCAGAATT
TAATATCCAGCCAAACTAAGCTTCATAAGTGAAGGAGAAATAAAATCCTTTATAGACAAG
CAAATGCTGAGAGATTTTGTCACCACCAGGCCTGCCCTACAAAAGCTCCTGAAGGAAGCA
CTAAACATGGAAAGGAACAACCGGTGCCAGCCACTGCAAAAACATGCCAATTTG
>lcl|hg18_L1PA4_chr13_60299337_60305481
ATGGGGAAAAAACAGAGCAGAAAAACCGGAAACTCTTAAAATCAGAGCACCTCTCCTCCT
CCAAAGGAACGCAGCTCCTCACCAGCAACGGAAAAAAGCTAGACGGAGAATGACTTTGAC
GAGTTGAGAGAAGAAGGCTTCAGAAGATCAAACTACTCCAAGCTAAAGGAGGAAGTTCGA
ACCCAAGGCAAAGAAGTTAAAAACCTTGAAAAAAAATTAGACGAATGGCTAACTAGAATA
ACCAATGCAGAGAAGTCCTTAAAGGACCTGATGGAGCTGAAAACCACAGCACAAGAACTA
CATGATGAATGCACAAGCCTCAGTAGCTGATGCAGTCAATGGGAAGAAAGGGTATCAGCG
ATGGAAGACTAAATGAATGAAATGAAGTGAGAAGAGAAGTTTAGAGAAAAAAGAATAAAA
AGAAATGAACAAAGCCTCCAAGAAATATGGGACTATGTGAAAAGACCAAATCTATGTCTG
ATTGGTGTACCTGAAAGTGATGGGGGGAATGGAACCAAGTTGGAAAACACTCTGCAGGAT
ATCATCCAGGAGAACTTCCCCAACCTAGCAAGGCAGGCCAACATTCAAATTCAGGAAATA
CAGAGAATGCCACAAAGACACTCCATGAAAAGAGCAACTCCAAGACACATAATTGTCAGA
TTCACCAAAGTTGAAATGAAGGAAAAAATGTTAAGTGCAGCCAGAGAGAGAGGTCAGATT
ACCCACAAAGGAAAGCCCATCAGACTAACAGCTGATCTCTCAGCAGAAACTCCACAAGCC
AGAAGAGAGTGGGGGCCAATATTCAACATTCTTAAAGAAAAGAATTTTCAACACAGAATT
TCGTATCCAGCCAAACTAAGCTTCATAAGTGAAGGAGAAATAAAATACTTTATAGACAAG
CAAATGCTGAGAGATTTTGTCACCACCAGGCCTGCCCTAAAAGAGCTCCTGAAGGAAGCA
CTAAACATGGAAAGGAACAACTGGTACGAGCCACTGCAAAATCATGCCAAATTA
>lcl|hg18_L1PA4_chr13_71737622_71743763
ATGGGGAAAAAACAGAGCAGAAAAACCGGAAACTCTAAAAATCAGAGCACCTCTCCTCCT
CCAAAGGAACGCAGCTCTTCACCAGCAATGAAACAACGCTGGTTGGAGAGTGACTTTGAC
GAGTTGAGAGAAGAAGGCTTCAGAAGATCAAACTACTCCGAGCTAAAGGAGGAAGTTCAA
ACCAATGACAAAGAAGTTAAAAACCTTGAAAAAAAATTAGATGAATGGCTAACTAGAATA
ACCAATGCAGAGAAGTCCTTAAAGGACCTGATGGAGCTGAAAACCATGGCACAAGAACTA
CGCGATGAATGCATAAGCCTCAGTAGCCGATGCGATCAACTGGAAGAAAGGGTATCAGCG
ATGGAAGATGAAATGAATGAAATGAAACGAGAAGAGAAGTTTAGAGAAAAAAGAA-----
----ACGAACAAAGCCTCCAAGAAATATGGGACTATGTGAAAAGACCAAATCTACGTCTG
ATTGGTGTACCTGAAAGGGACAGGGAGAATGGAACCAAGTTGGAAAACACTCTGCAGGAT
ATTATCCAGGAGAACTTCCCCAATCTAGCAAGGCAGGCCAACATTCACATTCAGGAAATA
CAGAGAATGCCACAAAGATACTCCTCGAGAAGAGCAACTCCAAGACACATAATTGTCAGA
TTCGCCAAAGATGAAATGAAGGAAAAAATGCTAAGGGCAGCCAGAGAGAAAGGTCGAGTT
ACCCACAAAGGGAAGCCCATCAGACTAACAGCGGATCTCTCGGCAGAAACTCTACAAGCC
AGAAGAGAGTGGGGGCCCGTATTCAACATTCTTAAAGAAAAGAATTTTCAACCCAGAATT
TCATATCCAGCCAAACTAAGCTTCATAAGTGAAGGAGAAATAAAATACTTTACAGACAAG
CAAATGCTGAGAGATTTTGTCACTACCAGGCCTGCCCTAAAAGAGCTCCTGAAGGAAGCA
CTAAACATGGAAAGGAACAACCGATACCAGCCACTGCAAAAACATGCCAAATTG
>lcl|hg18_L1PA4_chr14_24722474_24728585
ATGGAGAAAAAACAGAGCAGAAAAACCGGAAACTCTAAAAAGCAGAGCACCTCTCCTCCT
CCAAAAGAACGCAGCTCCTCACCAGCAATGGAACAAAGCTGGACAGAGAATAACTTTGAC
GAGTTGAGAGAGGAAGGCTTCAGAAGATGAAACTACTCCGAGCTAAA--AGGAAATTTGA
ACCAATTGCAAAGAAGTTAAAAACTTTGAAAAAA-ATTAGATGAATGGATAACTAGAATG
ACCAATGCAGAGAGGTCCTTAAAGGACCAGATGGAGCTGAAAACCACGGCACGAGAACTA
CGTGATGAATGCATAAGCCTCAGTAACAGATGCGATCAACTGGAAGAAAGGGTATCAGCA
ATGGAAGATGAAATGAATGAAATGAAGTGGGAAGAGAATTTTGGAGAAAAAAGGATAAAA
AGA----AACAAAACCTCCAAGAAATATAGGACTATGTGAAAAGACCAAATATACGTCTA
ATTGGTGTACCTGAAAGTTAAGGGGAGAATGGAACCAAGTTGGAAAACACTCTGCAGGAT
ATTATCCAGGAGAACTTCCCCAATCTAGCAAGGCAGGCCAACATTCAAATTCAGGAAATA
CAGAGAATGCCACAAAGACACTACTCGAGAAGAGCAACTCCAAGACACATAATTGTCAGA
TTCACCAAAGTTGAAATGAAGGAAAAAATGTTAAGGGCAGCCAGAGAGAAAGGTCGGGTT
ACCCACAAAGGGAAGCCCATCAGACTAACAGCTGATATCTCGGCAGAAACTCTATAAGCC
AGAAGAGAGTGGGGGTGAATATTCAACATTCTTAAAGAAAATAATTTTCAACCCAGAATT
TCATATCCAGCCAAACTAAGCTTCATATGTGAAGGAGAAATAAAATACTTTACAGACAAG
CAAATGCTGAGAGATATTGTCACCACCAGGCCTGCCCTAAAAGAGCTCCTGAAGGAAGCA
CTAAACATGGAAAGGAGCGACCGGTACCAGCCACTGCAAAAACATGCCAAATTG
>lcl|hg18_L1PA4_chr12_33000354_33006531
ATGGGGAAAAAACGGAGCAGAAAAACTGGAAACTCTAAAAATCAGAGCACCTCTCCTCCT
CCAAAGGAACACAGCTCCTCACCAGCAATGGAACAAAGCTGGATGGAGAATGACTTTGCT
GAGTTGAGAGAAGAAGGCTTCAGAAGATCAAACTACTTCAAGCTAAAGGAGGAAGTTCAA
ACCAATGGCAAAGAAGTTTAAAACCTTGAAAAAAAATTAGACGAATGGCTAACTAGAATA
ACCAATGCAGAGAAGTCCTTAAAGGACCTGATGGAGCTGAAAACCAGGGCACGAGAACTA
CGTGATGAATGCACAAGCCTCAGTAGCCGATGAGATCAACTGGAAGAAAGGGTATCAGTG
ACGGAAGATGAAATGAATGAAATTAAGTAAGAAGACAGGTTTAGAGAAAAAAGAATAAAA
AGAAATGAACAAAGCCTCCAAGAAATATGGGACTATATGAAAAGACCAAATCTATGTCTG
ATTGGTGTACCTGAAAGTGACGGGGAGAATGGAACCAAGTTGGAAAACACTCTGCAGGAT
ATTATCCAGGAGAATTTCCCCAATCTGGCAAGGCAGGCCTACATTCAAATTCGGGAAATA
CAGAGAATGCCACAAAGATACTCCTTGAGAAGAGCAACTCCAAGACACATAATTATCAGA
TTCACCAAAGTTGAAATGAAGGAAAAAATGTTAAGGGCAGCCAGAGAGAAAGGTCGAGTC
ACCCACAAAGGGAAGCCCATCAGACTAACAGCTGATCTCTCGGCAGAAACTCTACAAGCC
AGAAGAGAGTGGGGGCCAATATTCAACATTCTTAAAGAAAAGAATTTTCAATCCAGAATT
TCATATCCAGCCAAACTAAGCTTCATAAGTGAAGGAGAAATAAAACCCTTTACAGACAAG
CAAATGCTGAGCGATTTTGTCACCACCAGGCCTGCCCTAAAAGAGCTCCTGAGGAAAGCA
CTAAACATGGAAAGGAACAACCGGTACCAGCCACTGCAAAAACATGCCAAATTG
>lcl|hg18_L1PA4_chr14_71946028_71952148
ATGGGGGAAAAAAAGAGCAGAAAAAATGGAAACTCTAAAAATCAGAGCACCTCTCCTCCT
CCAAAGGAATGCAGCTCCTCACCAGCAACGGAACACAGCTGGACGGAGAATGACTTTGAC
GAGTTGAGAGAAGGAGGCTTCAGAAGATCAAACTACC---AGCTAAAGGAGGAAGTTCGA
ACCAATGGCAAAGAAGTTAAAAACCTTGAAAAGAAATTAAAAGAATGACTAACTAGAATA
ACCAATGCAGAGAAGTCCTTAAAGGACCTGATGGAGCTGAAAACCACGGCACGAGAACTA
TGTGACGAATGCACAAGCCTCAGTAGTCGATGTGATCAACTGGAAGAAAGGATATCATCA
ATGAAAGACGAAATGAATGAAATGAAGCGAGAAGAGAAGTTTAGAGAAAAAAGAAT--AA
--AAACAAACAAAGTCTCCAAGAAATACGGGAGTATGTGAAAAGCCCAAATCTACGTCTG
ATTGGTGTACCTGAAAGTGACAGGGAGAATGGAACCAAGTTGGAAAACACTCTGCAGGAT
ATTATCCAGGAGAACTTCCCCAATCTAGCAAGGCAGGCCAACATTCAAATTCAGGAAATA
CAGAGAACGCCACAAAGATACTCCTTGAGAAGAGCAACTCCAAGACACATAATTGTCAGA
TTCACCAAAGTTGAAATGAAGGAAAAAATGTTAAGAGCAGCCAGAGAGAAAGGTCGGGTT
ACCCACAAAGGAAAGCCCATCAGACTAACAGCTGATCTCTCAGCAGAAACTCTACAAGCC
AGAAGAGAGTGGGGACCAATATTCAACATTCTTAAAGAAAAGAATTTTCAATCCAGAATT
TCATATCCAGCCAAACTAAGCTTCATAAGTGAAGGAGAAATAAAATACTTTACAGACAAG
CAAATGCTGAGAGATTTTGTCACCACCAGGCCTGCCCTAAAAGAGCTCCTGAAGGAAGCA
CTAAACATGGAAAGGAACAACCAGTACCAGCCACTGCAAAAACATGCCAAATTG
>lcl|hg18_L1PA4_chr14_36832285_36838407
ATGGGGAAAAACCAGAGCAGAAAAACCGGAAACTCTAAAAATCAGAGCGCCTCTCCTCCT
CCAAAGGAACGCAGCTCCTCACCAGCAACAGAACAAAGCTGGATGGAGAATGAC-TTGAC
GAATTGAGAGAGGAAGGCTTCAGAAGATCAAACTAGTCCGAGCTAAAGGAGGAAGTTTGA
ACCAATGGCAAAGAAGTTAAAAACTTTGAAAAAAAATTAGACGAATGGATAACTAGAATA
ATCAATGCAGAGAAGTCCTTAAAGGACCTGATGGAGCTGAAAACAATGGCACGAGAACTA
CGTGATGAATGCACAAGCCTCAGTAACCGATGCGATCAACTGGAAGAAAGGGTATCAGTG
ATGGAAGATGAAATGAGTGAAATGAAGTGTGAAGAGAAGTTTAGAGAAAAAA----GAAA
AGAAATGAGCAAAGCCTCCGAGAAATATGGGACTATGTGAAAAGACCAAATCTACATCTA
ATTGGTGTACCTGAAAGTGACGGGGAGAATGGAATCAAGTTGGAAAACACTCTGCAGGAT
ATCATCCAGGAGAACTTCCCCAATCTAGCAAGGCAGGTCACTATTCAAATTCAGGAATTA
CAGAGAACACCACAAAGATACTCCTCAAGAAGAGCAACTCCAAGACACGTAATTGTCAGA
TTCACCAAAGTTGAAATGAAGGAAAAAATGTTCAGGGCAGCCAGAGAGAAAGGTTGGGTT
ACCCACAAAGGGAAGCCTATCAGACTAACTGCTGATGTCTCAGCAGAAACTCTACGAGCC
AGCAGAGAGTGGGGGCCAATATTCAACATTCTTAAAGAAAAGAATTTTCAACCCAGAATT
TCATATCCAGCCAAACTAGGCTTCATAAGTGAAGGAGAAATAAAATACTTCACAGACAAG
CAAATGCTGAGAGATTTTGTCACCACCATGCCTGCTCTACAAGAGCTCCTGAAGGAAGCA
CTAACCATGGAAAGGAACAACCGGTACCAGCCACTGGAAAAACATGCCAAATTG
>lcl|hg18_L1PA4_chr12_68979273_68985363
ATGGGGAAAAAACAGAGCAGAAAAACTGGAAACTCTAAAAAGCAGAGCGCCTCTCCTCCT
CCAAAGGAATGTAGCTCCTCACCAGCAACGGAACAAAGCTGGACCGAGAATGACTTTGAT
GAGTTGAGACAAGAAGGCTTCAGAAGATCAAACTACTCCGAACTA-AGGAGGAAGTTCGA
ACCAATGGCAAAGAAGTTAAAAACCTTGAAAAAAAATTAGACGAATGGATAACTAGAATA
ACCAATGCAGAGAAGTCCTTAAAGGACCTGATGGAGCTGAAAACCACGGCACGAGAAC--
-GTGACGAATGCACAAGCCTCAGTAGCCAATGAGATCAGCTGGAAGAAAGGGTATCAGCG
ATGGAAGACGAAATGAATGAAATGCAGCGAGAA-----GTTTAGAGAAAAAAGAATAAAA
AGAAATAAACAAAGTCTCCAAGAAATATGGGACTATGTGAAAAGACCAAATCTAC-----
-TTGGTGTACCTGAAAGTGACGGGGAGAATGGAACCAAGTTGGAAAACACTCTGGAGGAT
ATTATCCAGGAGAACTTCCCCAGTCTGGCAAGGCAGGCCAACATTCACATTCAGGAAATA
GAGAGGACTCCACAAAGATACTCCTCGAGAAGAGCAACGCCAAGACACATAATTGTCAGA
TTCACCAAAGTTGAAATGAAGGAAAAAATGTTAAGGGCATCCAGAGAGAAAGGTCGGGTT
ACCCACAAAGGGAAGCCCATCGGACTAAAAGCTGATCTCTCGGCAGAAACTCTACAAGCC
AGAAGAGAGTGGGGACCAATATTCAACATTCTTAAAGAAAAGAATTTTCAACCCAGAATT
TCATATCCAGCCAAACTAAGCTTCGTAAGTGAAGGAGAAATAAAATACTTTACAGACAAG
CAAATGCTGAGACATTTTGTCACCACCAGGCCTGCCCTAAAATAGCTCATGAAGGAAGCA
CTAAACACGGAAAGGAACAACCGGTACCAGCCACTGCAAAAACATGCCAAATTG
>lcl|hg18_L1PA4_chr14_61581926_61588090
ATGGGGGAAAAACGGAGCAGAAAAACTGCAAACTCTAAAATTCGGAGCGCCTCTCCTCCT
CCAAAGGAACGCAGCTCCTCACCAGCAACAGAACAAAGCTGGACGGAGAATAACTTTGAC
GAGTTGAGAGAAGAAGTCTTCAGAAGATCAAACTACTCCGAGCTAAAGGAGGAAGTTCGA
ACCAATGGCAAAGAAGTTAAAAACCTTGAAAAAAAATTGGACGAATGGCTAACTAGAATA
ACCAATGCAGAGAAGTCCTTAAAAGACCTGATGGAGCTGAAAACCATGGCACGAGAACTA
TGTGACGAATGCACAAGCCTCAGCAGCTGATGCCATCAACTGGAAGAAAGGGTATCAGCA
AAGGAAGACAAAATGAACGAAATGAAGCGAGAAGAGAAGTTTAGAGAAAAAAGAATAAAA
AGAAACGAACAAAGCCTCCAAGAAATATGGGACTATGTGAAAAGACCAAATCTATGTCTG
ACTGGTGTACCTGAAAGTGACGGGCAGAATGGAGGCAAGTTGGAAAACACTCTGCAGGAT
ATTTTCCAGGAGAACTTCCCAAATCTAGCAAGGCAGGCCAACATTCAAATTCAGGAAATA
CAGAGAATGCCACAAAGATACTCTTTGAGAAGAGCAACTCCAAGACACATAATTGTCTGA
TTCACCAAAGTTGAAATGAAGGAAAAAATGTTAAGGGCAGCCAGAGAGAAAGGTCGGGTT
ACCCACAAAGGGAAGCCCATCAGACTAACAGCTGATCTCTTGGCAGAAACTCTACAAGCC
AGAAGAGAGTGGGAACCAATATTCAACATTCTT-----AAAGAATTTTCAACCCAGAATT
TCATATTCTGCCAAACTAAGCTTCATAAGTGAAGAAGAAATAAAATCCTTTACAGACAAG
CAAATGCTGAGAGATTTTGTCACCACCAGGCCTGCCCTAAAAGAGCTCCTGAAGGAAGCA
CTAAACATGGAAAGGAACAAGTGGTACCAGCCGCTGCAAAAACATGCCAAATTG
>lcl|hg18_L1PA4_chr13_74713307_74719451
ATGGGGAAAAAACAGAGCAGAAAAACCGGAAACTCTAAAAATCAGAGCACCTCTCCTCCT
CCAAAGGAACGCAGCTCTTCACCAGCAACAGAACAAAGCTGGACAGAGAATGACTTTGAC
GAGTTGAGAGAGGAAGCCTTCAGAAGATCAAACTACTCCGAGCTAAAGGAGGAAGTTCGA
ACCAATGGCAAAGAAGTTAAAAACTTTGGAAAAAAATTAGATGAATGGATAACTAGAACA
ACCAATGCAGAGAAGTCCTTAAAGGACCTGATGGAGCTGAAAACCATGGCACGAGAACTA
TGTGACAAATGCACAAGCCTCAGTAACTGATGCGATCAACTGGAAGAAAGGGTATCAGCG
ATGGAAGATGAAATGAATGAAATGAAGCGTGAAGAAAAGTTTAGAGAAAAAAGAATAAAA
AGAAATG-AAAAAGCCTCCAAGAAATATGGGTCTATGTGAGAAGACCAAATCTAAGTATA
ATTGGTGTACCTGAAAATGACGGAGAGAGTGGAACCAAGTTGGAAAACACTCTGCAGGAT
ATTATCCAGGAGAAATTCCTCAATCTAGCAAGGCAGGCCAACATTCAAATTCAGGAAATA
CAGAGAACACCACAAAGATACTTCTCGAGAAGAGCAACTCCAAGACACATAATTGTCAGA
TTCACCAAAGTTGAAATGAAGGGAAAAATGTTAAGAGCAGCCAGAGAGAAAGGTCGGGTT
ACCCACAAAGGGAATCCCATCAGACTAACAGCGGATCTCCTGGCAGAAACTCTACAAGCC
AGAAGAGAGTGGGGGCCAATATTCAACATTCTTAAAGAAAAGAATTTTCAACCCAGAATT
TCATATCCAGCCAAACTAAGCTTCATAAGTGAAGGAGAAATAAAATACTTTACAGACAAG
CAAATGCTGAGAGATTTTATCACCACCAGGCCTGCCCTAAAAGAGCTCCTGAAGGAAGCA
CTAAACATGGAAAGGAACAACCAGTACCAGCCACTGCAAAAACATGCCAAATTG
>lcl|hg18_L1PA4_chr13_25365187_25371315
ATGGGGAAAAAACAGAGCAGAAAAACTGGAAACTCTAAAAATCAGAGCA--------CCT
CCAAAGGAATGCAGCTCCTCACCAGCAACAGAACAAAACTGGACAGAGAATGACTTTGAC
GAGTTGAGAGAGGAAGGCTTCAGAAGATCAAACTTCTCCGAGCTAAAGGAGGAAGTTTGA
ACCAATGGCAAAGAAGTTAAAAACTTTGAAAAAAAATTAGACGAATGGATAACTAAAATA
ATCAATGCAGAGAAGTCCTTGAAGGAGCTGATGGAGCTGAAAACCACGGCACAAGAACTA
CGCGATGAATGCACAAGCCTCAGTAACCGATGCAATCAACTGGAGGAAAGGGTATCAGCG
ATGGAAGATGAAATGAATGAAATGAAGCGTGAAGAGAAGTTTAGAGAAAAAAGAATAAAA
AGAAACGAACAAAGCCTCCAAGAAATATGGGACTATGTGAAAAGACCAAATCTATGTCTA
ATTGGTGGACCTGAAAGTGACGGGGAGAATGGAACTAAGTTGGAAAACACTCTGCAGGAT
ATTATCCAGGAGAACTTCCCCAATCCAGCAAGGCAGGCCAACATTCAAATTCAGGAAATA
CAGAGAACGCCACAAAGATACTCCTTGAGAAGAGCAACTTCAAGACACATAATTGTCACA
TTCACCAAAGTTGAAATGAAGGAAAAAATGTTAAGGGCAGCCAGAGAGAAAGGTCGGGTT
GCCCACAAAGGGAAGCCCATCAGACTAACAGCTGATGTCTCGGCAGAAACTCTACAAGCC
AGAAGAGAGTGGGGGCCAATATTCAACATTCTTAAAGAAAAGAATTTTCAACCCAGAATT
TCATATCCAGCCAAACTAAGCTTCGTAAGTGAAGGAGAAATAAAATACTTTACAGACAAG
CAAATGCTGAGAGATTTTGTCA-CACCAGGCCTGCCCTAAAAGAGCTCCTGAAGGAAGCA
CTAAACATAGAAAGGAACAACCAGTACCAGCCACTGCAAAAACATGCCAAACTG
>lcl|hg18_L1PA4_chr14_19818047_19824193
ATGAGGAAAAAACAGAGCAGAAAAACCGGAAACTCTAAAAATCAGAGCACCTCTCCTCCT
CCAAAGGAACGCAGCTCCTTAACAGCAACGGAACAAAGCTGGATGGAGAATGACTTTGAC
GAGTTGAGAGAAGAAGGCTTCAGAAGATCAAACTACTCCAAGCTAAAGGAGGAAGTTCGA
ACCAATGACAAAGAAGTTAAAAACTTTGAAAAAAAATTAGATGAATGGATAACTAGAATA
ACCAATGCAGAGAAGTCCTTAAAGGAGCTGATGGAGCTGAAAACCACAGCACAAGAACTA
CCTGACGAATGCGCAAGCCTCAGTAACCGATGCGATCAACTGGAAGAAAGGGTATCAGTG
ATGGAAGACGAAATGAATGAAATGAAGCATGAAAAGAAGTTTAGAGAAAAAATAATAAAA
AGAAATAAACAAAGCCTCCAAGAAATATGGGACTATGTGAAAAGACCAAATCTACATCTG
ATTGGTGTACCTGAAAGTGATGGGGAGAACGGAACCAAGTTGGAAAACACTCTGCAGGAT
ATTATCCAGGAGAACTTCCCCAATCTAGCAAGGAAGGCCAACATTCAAATTCAGGAAATA
CAGAGAACACCACAAAGATACTCCTCAAGAAGAGCAACTCCAAGACACATAATTCTCAGA
TTCACCAAAGTTGAAATGGAGGAAAAAATGTTAAGGGCAGCCAGAGAGAAAGACCGGGTT
GCCCACAAAGGGAAGCCCATCAGACTAACCGCTGATCTCTCGGCAGAAATTCTACAAGCC
AGAAGAGAGTGGGGGCCGATATTCAACATTCTTAAAGAAAAGAATTTTCAACCCACAATT
TCATATCCAGCCAAACTAAGCTTCATAAGTGAAGGAGAAATAAAATACTTTACAGACAAG
CAAATGCTAAGAGATTTTGTCACCACCAGGCCTGCCCTAAAAGAGCTCCTGAAGGAAGCA
CTAAACATGGAAAGGAACAACCAATACCAGCCACTGCAAAAACATGCCAAATTA
>lcl|hg18_L1PA4_chr12_128088057_128094193
ATGGGGAAAAAACAGAGCAGAAAAACTGGAAACTCTAAAAATCAGAGCTCCTCTCCTCCT
CCAAAGGAACGCAGCTCCTCACCAGCAACAGAACAAAGCTGGACAGAGAATGACTTTGAC
AAGTTGAGAGAAGAAGGCTTCAGACGATCAAACTACTCCTAGCTACAGGAGGAAGTTTGA
ACCAATGGCAAAGAAGTTAAACACTTTGAAAAAAAATTAGATGAATGGATAACTAGAATA
ACCAATGCAGAGAAGTCCTTAAAGGACCTGATGGAGCTGAAAACCAAGGCACGAGAACTA
CGTGACGAATGCACAAGCCTCAGTAGCCGCTGCGATCAACTGGAAGAAAGGGTATCAGTG
ATGGAAGACGAAATGAATGAAATGAAGTGAGAAGAGAAGTTTAGAGAAAAAAGAATAAAA
AGA----AACAAAGCCTCCAAGAAATATGGGACTATGTGAAAAGACCAAACCTACGTCTG
TTTGGTGTACCTGAAAGTGACGGGGAGAATGGAACCAAGTTGGAAAACACTCTGCAGGAT
ATTATCCAGGAGAACTTCCCCAATCTAGCAAGGCAGGCCAACATTCAAATTCAGGAAATA
CAGAGAACACCACAGAGATAATCCTCGAGAAGAGCAACTCCAAGACACATAATTGCCAGA
TTCACCAAAGTTGAAATGAAGGAAAAAATGTTAAGGGCAGCCAGAGAGAAAGGTCGGGTT
ACCCACAAAGGGAAGCACATCAGACTAACAGCTGATCTCTTGGCAGAAACTCTACAAGCC
AGAAGAGAGTGGGGGGCAATATTCAACATTCTTAAAGAAAAGAATTTTCAACCCAGAATT
TCATATCCAGCCAAACTAAGCTTCATAAGTGAAGGAGAAATAAAATACTTTACAGACAAG
CAAATGCTGAGAGATTTTGTCACCACCAGGCCTGTCCTAAAAGAGCTCCTGAAGGAAGCA
CTAAACATGGAAAGGAACAACCAGTACCAGCCACTGCAAAAACATGCCAAATTG
>lcl|hg18_L1PA4_chr12_128106380_128112549
ATGGGGAAAAAACAGAGCAGAAAAACTAGAAAATCTAAAAATCAGAGCTCCTCTCCTCCT
CCAAAGGAATGCAGCTCCTCACCAGCAACAGAACAAAGCTGGATGGAGAATGACTTTGAC
GAGTTGAGAGAGGAAGTCTTCAGAAGATCAAACTACTCTGAGCTAAAGGAAGAAGTTCGA
ACCAATGGCAAAGAAGTTAAACACTTTGAAAAAAAATTAGATGAATGGATAACTAGAATA
ACCAATGCAAAGAAGTCCTTAAAGGACCTGATGGAGCTGAAAACCACGGCACGAGAACCA
CGTGACGAATGCACAAGCCTCAGTAACCGATGCGATCACCTGGAAGAAAGGGTATCAGTG
ATGGAAGACGAAATGAATGAAATGAAGTGAGAAGAGAAGTTTAGAGAAAAAAGAATAAAA
AGAAACGAACAAAGCCTCCAATAAATATGGGACTATGTGAAAAGACCAAATCTATGTCTA
ATTGGTGTACCTGAAAGTGACGGGGAGAATGGAACCAAGTTGGAAAACACTCTGCAAGAT
ATTATCCAGGAGAACTTCCCCAATCTAGCAAGGCAGGCCAACATTCAAATTCAGGAAATA
CAGAGAACACCACAGAGATAATCCTCAAGAAGAGCAACTCCAAGACACATAATTGCCAGA
TTCACCAAAGTTGAAATGAAGGAAAAAATGTTAAGGGCAGCCAGAGAGAAAGGTCGGGTT
ACCCACAAAGGGAAGCACCTCAGACTAACAGCTGATCTCTTGGCAGAAACTCTACAAGCC
AGAAGAGAGTGGGGGGCAATATTCAACATTCTTAAAGAAAAGAATTTTCAACCCAGAATT
TCATATCCAGCCAAACTAAGCTTCCTAAGTGAAGGAGAAATAAAATACTTTACAGACAAA
CAAATGCTGAGAGATTTTGTCACCACCAGGCCTGTCCTAAAAGAGCTCCTGAAGGAAGCA
CTAAACATGGAAAGGAACAACCGGTACCAGCCACTGCAAAAACATGCCAAATTG
>lcl|hg18_L1PA4_chr13_85383929_85390055
ATGGGGAAAAAACAGAGCAGAAAAATCAGAAACTCTAAAAATCAGAGTGCCTCTCCTCCT
CCAAAGGAATGCAGCTCCTCA----CAATGGAACAAAGCTGGATGGAGAATGACTTTGAT
GAGTTGAGAGAAGGAGGCTTCAAAAGATCAAACTACTCTGAGCTAAAGGAGGAAGTTCGA
ACCCATGGCAAAGAAGTTAAAAACCTTGAAAAATAATTAGACAAATAGCTAACTAGAATA
ACCAATGCAGAGAAGTCCTTAAAGGACCTGATGGAGCTGAAAAAGACAGCACGAGAACTA
CATGACAAATGCACAAGCCTCAATAGCCGATGCGATCAACTGGAAGAAAGGGTATCAGCA
ATGGAAGACAAAATGAATGAAATGAAGAGAGAAGAGACGTTTAGAGAAAAAAGAATAAAA
AGAAATTAACAAAGCCTCCAAGAAATATGGGACTATGTGAAAGGACCAAATCTATGTCTG
ATTGGTGTACCTGAAAGTGATGGGGAGAATGGAACCAAGTTGGAAAACAATCTGCAGGAT
ATCATCCAGGAGAACTTCCCCAATCTAGCAAGGCAGGCCAACATTCAACTTCAGGAAATA
GAGAGAACGCCACAAAGATACTCCTCAAGAAGAGCAACTCCAAGACACATAATTGTCAGA
TTCACCAAAGTTGAAATGAAGGAAAAAATGTTAAGGGCAGCCAGAGAGAAAGGTCGGGTT
ACCCACAAAGGGAAGCCCATCAGACTAACAGCTGATCTCTTGGCAGAAACTCTACAAGCC
AGAAGAGAGTGGGGGCCAATAGTCAACATTCTTAAAGGGAAGAATTTTCAACCCAGAATT
TCATACCCAGTCAAACTAAGCTTCATAAGTGAAGGAGAAATAAAATACTTTACAGACAAG
CAAATGCTGAGAGATTTTGTCACCACCAGGCCTGCCCTAAAAGAGCTCCTGAAGGAAGCA
CTAAACATGGAAAGGAACAACCAGTACCAGCCACTGCAAAAACATGCCAAATTG
>lcl|hg18_L1PA4_chr14_56175983_56182128
ATGGGGAAAAAAC--AGCAGAAAAACCAGAAACTCTAAAAATCAGAGCACCTCTCCTCCT
CCAAAGGAGCACAGCTCCTCACCAGCAATGGAACAAAGCTGGACAGAGAATGACTTTGAC
GAGTTGAGAGAAGAAGGCTTCAGAAGATCAAACTACTCCAAGCTAAAGAAGGAAGTTCGA
ACCAATGGCAAAGAAGTTAAAAACCTTGAAAAAAAATTAGACAAATGGATAACTAGAATA
ACCAATGCAGAGAAGTCCTTAAAGGACCTGATGGAGCTGAAAACCACAGCACGAGAACTA
CATGACAAATGCACAAGCCTCAGTAGCCAATGCGATCAACTGGAAGAAAGGGTATCAGCG
ATGGACAATGAAATGAATGAAATGCAGCGAGAA-----GTTTAGAGAAAAAAGAATAACA
AGAAACAAACAAAGCCTCCAAGAAATATGGGACTATGTGAAAAGACCAAATCTATGTCTG
ATTGGTGTACCTGAAAGTGACAGGAAGAATGGAACCAAGTTGGAAAACACTCTGCAGGAT
ACTATCTAGGAGAACTTTCCCAACCTAGCAAGTCAGGCCAGCATTCAAATTCAGGAAATA
CAGAGAACACCACAAAGATACTCCTCGAGAAGAGCAACTCCAAGACACATGATTGTCAGA
TTCACCAAAGCTGAAATGAAGGAAAAAATGTTAAGGGCAGCCAGAGAGAAAGATGGGGTT
ACCCACAAAGGGAAGCCCATCAGACTAACAGCAGATCTCTTGGGAGAAACTCTACAAGCC
AGAAGAGGGTGGGGGCCAATATTCAGTATTCTTCAAGAAAAGAATTTTCAACCCAGAACT
TCATATCCAGCCAAACTAAGCTTCATAAGTGAAGGAGAAATAAAATCCTTTACAGACAAG
CAAATGCTGAGAGATTTTGTCACCACCAGACCTGCCCTAAAAGAGCTCCTGAAAGAAGCA
CTAAACATGGAAAGGAACAACCAGTACCAGCCACTGCAAAAACATGCCAAATGG
>lcl|hg18_L1PA4_chr14_32390118_32396265
ATGGGGCGAAAACAGAGCAGAAAAACCGGAAGCTCTAAAAATCAGAGCGCCTCTCCTCCT
CCAAAGGAACGCAGCTCCTCACCAGCAACGGAACAAAGCTGGATGGAGAATGACTTTGAC
GAGATGAGAGACGAAGGCTTCAGAAGATCAAACTACTCCGAGCTAAAGGAGGAAGTTTGA
ACCAATGGCAAAGAAGTTAAAA-CTTTGAAAAAAAATTAGACGAATGGATAACTAGAATA
ACCAATGCAGAGAAGTCCTTAAAGGACCTGATGGAGCTGAAAACCATGGCATGAGAACTA
CGTGACGAATGCACAAGCCTCAGTAACCAATGCAATCAACTGGAAGAAAGGGTATCAGCG
ATGGAAGACTAAATGAATGAAATGAAGCATGAAGAGAAGTTTAGACAAAAAAGAATAAAA
AGAAACAAACAAAGCCTCCAAGAAATATGGGACTATGTGAAAAGACAAAATCTACGTCTG
ATTGGTGTACCTGAAAGTGACGGGGAGAATGCAACCAAATTGGAAAACACACTGCAGGAT
ATTATCCAGGAGAACTTCCCCAATCTAGCAAGGCAGGCCAACATTCACATTCAGGAAATA
CAGATAACGCCACAAAGATACTCCTCGAGAAGAGCAACTCCAAGACACATAATTGTCAGA
TTCACCAAAGTTGAAATGAAGGACAAAATGTTAAGGGCAGCCAGAGAGAAAGGTCAGGTT
ACCCACAAAGGGAAGCCCATCAGACTAACAGCTGATCTCTCAGCAGAAACTCTACAAGCC
GGAAGAGATTGGGGGCCAATATTCAACACTCTTAAAGAAAAGAATTTTCAACTCAGAATT
TCATATCCAGCCAAACTAAGCTTCATAAGTGAAGGAAAAATAAAATACTTTACAGACAAG
CAAATGCTGAGAGATTTTGTCACCACCAGGCCTGCCCGAAAAGAGCTCCTAAAGGAAGCA
CTAAACATGGAAAGGAACAATTGGTACCAGCCACTGCAAAAACATGCCAAATGG
>lcl|hg18_L1PA4_chr14_52854509_52860683
ATGGGAAAAAAACAGAGCAGAAAAACTGGAAACTCTAAAAATCAGAGCGCCTCTCCTCCT
CCAAAGGAATGCAACTCTTCACCAGCAACGGAACAAAGCTGGACGGAGAATGACTTTGAC
GAGTTGAGAAAAGAAGGCTTCAGATGATCAAACTACTCCGAGCTACAGGAGGAAATTCGA
ACCAATGGCAAAGAAGTTAAAAGCTTTGAAAAAAAATTAGACAAATGGATAACTAGAATA
ACCAATGCAGAGAAGTCCTTAAATGACCTGATGGAGCTGAAAACCAAGGCACGAGAGCTA
TTTGACAAATGCAGAAGCCTCAGTAGCCAATTCGATCAACTGGAAGAAAGGTTATCAGTG
ATGGAAGACGAAATGAATGAAGTGAAGTGAGAAGAGAAGTTTAGAGAAAAAAGAATAAAA
AGAAACGAGCAAAGCCTCCAAGAAATATGGGACTATGTGAAAAGACCAAATCTACATTTG
ATTAGTGTACCTGAAAGTGACTGGGAGAATGGAACCAGGTTGGAAAACACTCTGAAGGAT
ATTATCCAGGAGAACTTCCCCAATCTAGCAAGGCAGGCCAACATTCAAATTCAGGAAATA
CAGAGAATGCCACAAAGAAGCTCCTCGAGAAGAGCAACTCCAAGACACATAATTGTCAGA
TTCACCAAAGTTGAAATGAAGGAAAAAATGTTAAGGGCAGCCAGAGAGAAAGGTCGGGTT
ACCCACAAAGGGAAGCCCATCAGACTAACAGCTGATCTCTCAGCAGAAACTCTACAAGCC
AGAAGAGAGTGGGGACCAATATTCAACATTCTTAAAGAAAAGAATTTTCAACCCAGAATT
TCATATCCAGCCAAACTAAGCTTCATAAGTGAAGGAGAAATAAAATCCTTTACAGACAAG
CAAATGCTGAGAGATTTTGTCACCACCAGGCCTACCCTAAAAGAGCTCATGAAGGAAGCA
CTAAACATGGAAAGGAATAACCGGTACCAGCCACTGCAAAAACATGCCAAATTG
>lcl|hg18_L1PA4_chr12_11334438_11340562
ATGGGGAAAAAACAGAGCAGAAAAACTGGAAACTCTAAAAAGCAGAGTGCCTTTCCTCCT
CCAAAGGAAAGCAGCTCCTCACCAGCAATAGAACAAAGCTGGACGCAGAATGACTTTGAT
GAGTTGAGAAAAAAAGGCTTCAGACGATCAAACTACTCCAAGCTACAGGAGGAAATTCAA
ACCAAAGGCAAAGAAGTTGAAAACTTTGAAAAAACTTTAGACGAATGTATAACTAGAATA
ACCAATACAAAGAAGTGCTTAAAGGAGCTGACGGAGCTGAAAGCCAAGGCTCAAGAACTA
CGTGAAGAATGCGGAAGCCTCAAGAGCTGATGCGATCAACTGGAAGAAAGGGTATC-GTG
ATGGAAGATGAAATGAATGAAATGAAGCGAGAAGGGAACTTTAGAGAAAAAAGAATAAAA
AGAAATGAACAAAGCCTCCAAGAAATATGGGACTATGTGAAAAGACCAAATCTACGTCTG
ATTGGTGTGCCTGAAAGTGACAGGGAGAATGGAACCAAGTTGGAAAACACTCTGCAGGAT
ATTATCCAGGAGAACTTCCCCAATCTAGCAAGGCAGGCCAACATTCAGACTCAGGAAATA
CAGAGAATGCCACAAAGATACTCCTCGAGAAGAGCAACTCCAAGACACATAATTGTCAGA
TTCACCAAAGTTGAAATGAAGGAAAAAATGTTAAGGGCAGCCAGAGAGAAAGGTTGGGTT
ACCCACAAAGGGAAGCCCATCAGACTAACAGTGGATCTCCAGGCAGAAACTCTACAAGCC
AGAAGAGAGTGGGGGCCAATATTCAACAATCTTAAAGAAAAGAATTT-CAACCCAGAATT
TCATATCCAGCCAAACTAAGCTTCATAAGTGAAACACAAATAAAATCCTCTAAAGACAAG
CAAATGCTGATAGATTTTGTCACCACCAGGCCTGCCCTAAATGAGCTCCTGAAGGAAGCA
CTAAACATGGAAAGGAACAACCGGTACCAGCCACTGCAAAATCATGCCAAATTG
>lcl|hg18_L1PA4_chr12_96521127_96527273
ATAGGGAAAAAACAGAGCATAAAAACTGGAAACTCTAAAAATCAGAGCGCTTCTCCTCCT
CCAAAGGAACGCAGCTCCTCACCAGCAACGGAACAAAGCTGGAAGGAGAATGACTTTGAC
GAGTTGAGAGAAGAAGGCTTCAGAAGATCAAACTACTCCGAGCTAAAGGAGGAAGTTCGA
ACCAATGGCAAAGAAG-TGAAAACCTTGAAAAAAAGTTAGACGAATGGCTAACTAGAATA
ACCAATGCAGAGAAGTCCTTAAAGTACCTGATGGAGCTGAAAACCAAGGCACGAGAACTA
TGTGACGAATGCAAAAGTCTCAGTAGCTGATGCGATCAACTGGAAGAAAGGGTATCAGCA
ATGGAAGATGAAATGAATGAAATGAAGTGAGAAGAGAAGTTTAGAGAAAAAAGAATAAAA
AGAAATGAACAAAGCCTCCAAGAAATATGGGACTATGTGAAAAGACCAAATCTACGTCTG
ATTGGTGTACCTGAAAGTGAGGGGGAGAATGGAACCAAGTTGGAAAACACTCTGCAGGAT
ATTATCTAGGAGAACTTCCCCAACCTAGCAAGGCAGGCCAGCATTCAAATTCAGGAAATA
CAGAGAACGCCACAAAGATACTCCTTGAGAAGAGCAACTCCAAGACACATAATTGTCAGA
TTCACCAAAGTTGAAATGAAAGAAAAAATGTTAAGGGCAGCAAGAGAGAAAGGTTGGGTT
ACCCACAAAGGGAAGCCCATCAGACTAACAGCTGATCTCTCCGCAGAAACTCTACAAGTC
AGAAGAGAGTGGGGGCCAATATTCAACATTCTTAAAGAAAAGAATTTTCAACCCAGAATT
TCATATCCAGCCAAACTAAGCTTCATAAGTGAAGGAGAAATAAAATACTTTACAAACAAG
CAAATGCCGAGAGATTTTGTCACCTCCCGGCCTGCCCTAAAAGAGTTCCTGAAGGAAGCA
CCAAACAGGGAAAGGAACAACCGGTACCAACCACTGTAAAAACAAGCCAAATTG
>lcl|hg18_L1PA4_chr12_38149724_38155874
ATGGGAAAAAAACAGAGTAAAAAAATTGGAAACTCTAAAAATCAGAGCGCCTCTCCTCCT
CCAAAGGAACGCAGCTCCTCACCAGCAACAAAACAAAGCTAGACGGAGAATGACTTCGAC
GAGCTGAGAGAAGAAGGCTTCAGACGATCAAACTACTCCGAGCTACCGGAGGAAATTCGA
ACCAATGGCAAAGAAGTTAAAAGCTTTGAAAAAACATTAGACAAATGGATAACTAGAATA
ACCAATGCAGAGAAGTGCTTAAAGGACCTGATGGAGCTGAAAACCAAGGCACGAGAGCTA
CGTGACAAATGCAGAAGCCTCAGTAGCCGATGCGATCAACTGGAAGAAAGAGTATCAGTG
ATGGAAGAAGAAATGAATGAAATGAAGCAAGAAGAGAAGTTTAGAGAAAAAAGAATAAAA
AGAAATGAACAAAGCCTCCAAGAAATATGGGACTATGTGAAAAGACTAAATCTATGTCTG
ATTGGTGTACCTGAAAGTGACAGGGAGAATGGAACCAAGTTGGAAAACACTCTGCAGGAT
ATTATCCAGGAGAACTTCCCCAATCTAGCAAGGCAGGCCAACATTCAAATTCAGGAAATA
CAGATAATGCCACAAAGATACTCCTTGAGAAGAGCAACTCCAAGACACATAATTGTCAGA
TTCACCAAAGTTGAAATGAAGGAAAAAATGTTAAGGGCAGCCAGAGAGAAAGGTCGGGTT
ACCCACAAAGGGAAGCCCATCAGACTAACAGCAGATCCCTTGGCAGAAACTCTACAAGCC
AGAAGAGAGTGGGGGCCAATATTCAACATTCTGAAAGAAAAGAATTTTCAACCCAGAATT
TCATATCCAGCCAAACTAAGCTTCGTAAGTGAAGGAGAAATCAAATCCTTTACAAACAAG
CAGATGCTGAGAGATTTTGTCACCACCAGACCTGCCTTACAGGAGCTCCTGAAGGAAGTA
CTAAACATGGAAAGGAACAACCAGTACCAGCCACTGCAAAAACATGCCAAATTG
>lcl|hg18_L1PA4_chr12_40743050_40749189
ATGGGAAAAAAACAGAGCAGAAAAACAGGAAACTCTAAAAATCAGAGCATCTCTCCTCCT
CCAAAGGAACGCAGCTCCTCACCAGCAACAGAACAAAGCTTCGTGGAGAATGACTCTGAT
GAGTTGAGAGAAGACGGCTTCAGACGATCAAACTACTCCGAACTACAGGAGGAAATTCGA
ACCAATGGCAAAGAAGTTAAAAGCTTTGAAAAAAAATTAGATGAATGGATAAATAGAATA
ACCAATGCAGAGAAGTCCTTAAAGGACCTGATGGAGCTGAAAACCAAGGCACAAGAGCTA
CGTGACGAACGCAGAAGCCTCAGTAACTGATGCGATCAACTGGAAGAAAGGGTATCAGTG
ATGGAAGATGAAACGAATGAAATGAAGCGAGAAGAGAAGTTTAGAGAAAAAAGAATAAAA
AGAAACGAACAAAGCCTCCAAGAAATATGGGACTATGTGAAAAGACCAAATCTACGTCTG
ATTGGTGTACCTGAAAGTGACAGGGAGAATGGAATCAAGTTGGAAAACACTCTGCAGGAT
ATTATCCAGCAGAACTTCCCCAATCTAGCAAGGCAGGCCAACATTCAAATTCAAGAAATA
CAGAGAACGCCACAAAGATATTCCTCGAGAAGAGCAACTCCAAGACACAGAATTGTCAGA
TTCACCAAAGTTGAAATGAAGGAAAAAATCTTAAGGGCAGCCAG------AGGTTGGGTT
ACCCACAAACGGAAGCCCATCAGACTAACAGCTGATCTCTCAGCAGAAACTCTACAAGCC
AGAAGAGAGTGGGGACCAATATTCAACATTCTTAAAGAAAAGAATTTTCAACCCAGAATT
TCATATCCAGCCAAACTAAGCTTCATAACTGAAGGAGAAATAAAATACTTTACAGACAAG
CAAAGGCTGAGAGATTTTGTCACCACCAGGCCTGCCCTATAAGAGCTCCTGAAGGAAGCA
CTAAACATGGAAAGGAACAACCG------GCCACTGCAAAAACATGCCAAATCG
>lcl|hg18_L1PA4_chr12_45736769_45742910
ATGGGAAAAAAACAGAGCAGAAAAACTGGAAACTCTAAAAATCAGAGCACCTCTCCTCCT
CCAAAGCAACGCAGCTCCTCACCAGCAACGGAATAAAGCTGGACGGAGAATGACTTTGAC
GAATTGAGAGAAGAAGGCTTCAGACGATCAAACTACACTGAACTACAGGAGGAAATTGGA
ACCAATGGCAAAGAAGTTAAAAGCTTTGAAAAAAAATTAGATGAATGGATAACTAGAATA
ACCAATGCAGAGAAGTCCTTAAAGGACCTGATGGACCTGAAAACCAAGGTACGAGAGCTA
CGTGATGAAAGCAGGAGCCTCAGTAGCCGATGCAATCAACTGGAAGAAAGGGTATCAGTG
ATGGAAGATGAAATGAATGAAATTAAAT-----GAGAAGTTTAGAGAAGAAAGAATAAAA
AGAAATGAACAAAGCCTCCAAGAAATATGGGACTATGTGAAAAGACCAAATCTATGTCTG
ATTGGTGTACCTGAAAATGACGGGGAGAATGCAACCAAGTTGGAAAACACTCTGCAGGAT
ATTATCCAGGAGAACTTCCCCAATCTAGCAAGGCAGGCCAACATTCACATTCAGGAAATA
CAGAGAACGCCACAAAGGTACTCCTTGAGAAGAGCAACTCCAAGACACATAATTGTCAGA
TTCACCAAAGTTGAAATGAAGGAAAAAATGTTAAGGGCAGCCAGAGAGAAAGGTCAGGTT
ACCCACAAAGGGAAGCCCATCAGACTAACAGCTGATCTCTCGGCAGAAACTCTACAAACC
AGAAGAGAGTGGGGGCCAATATTCAACATGCTTAAAGAAAAGAATTTTCAATCCAGAATT
TCATATCCAGCCAAACTAAGCTTCATAAGTGAAGGAGAAATAAAATACTTTACAGACAAG
CAAATGCTGAGAGATTTTGTCACCACCAGGCCTGCCCTAAAAGAGCTCCTGAAGGAAGCA
CTAAACATGGAAAGGAACAACCGGTACCAGTCACTGCAAAAACATGCCAAATTG
>lcl|hg18_L1PA4_chr14_31773555_31779711
ATGGGAAAAAAACAGAGCAGAAAAACTGGTAACTCTAAAAATCAGAGCGCCTCTACTCCT
CCAAAGGAACACAGCTCCTCATCAGCAACAGAACAAAGCTGGACGGAGAATGACTTTGAC
GAGTTGAGAGAAGAAGGCTTCAGACAATCGAACTACTCCGCGCTACAGGAGGAAATTCAA
ACCAATGGCAAAGAAGTTAAAAGCTTTAAAAAAAAATTAGACGAATGGATAATTAGAATA
ACCAATGCAGAGAAGTCCTTAAAGGACCTGATGGAGCTGAAAACCACGGCACGAGAGCTA
TGTGACAAATGCAGAAGCCTCAGTAGCCAAAGCGATAAACTGGAAGAAAGGGTATCAGTG
ATGGAAGACGAAATGAATGAAATGAAGCCAGAAGAGAAGTTTACAGAAAAAAAAATAAAA
AGAAAAGAACAAAGCCTCCAAGAAATATGGGACTATGTGAAAAGACCAAATCTACGTCTG
ATTGGTGTACCTGAAAGTGACGGGGAGAATGGAACCAAGTTGGAAAACACTCTGCAGGAT
ATTATCCAGGAGAACTTCCCCAATCTAGCAAGGCAGGCCAACATTCACATTCAGGAAATA
CACAGAATGCCACAAAGATACTCCTCGAGAAGAGCAACTCCAAGACACACAATTGTCAGA
TTCACCAAAGTTGAAATGAAGGAAAAAATGTTAAGGGCAGTCAGAGAGAAAGGTCGGGTT
ACCCTCAAAGGGAAGCCCATCAGACTAACAGCGGATCTCTTGGCAGAAACTCTACAAGCC
AGAAGAGAGTGGGGACCAATGTTCAACATTCTTAAAGAAAAGAATTTTCAACCCAGAATC
TCATATCCAGCCAAACTAAGCTTCATAAGTGAAGGAGAAATAAAATCCTTTACAGACAAG
CAAATGCTGAGAGATTTTGTCACCACCAGGCCTGCCCTAAAAGAGCTCCTGAAGGAAGCA
CTAAACATGGAAAGGAACAACCAGTACCAGCCACTGCAAAAACATGCCAAATTG
>lcl|hg18_L1PA4_chr14_86949651_86955798
ATGGGAAAAAAACAGAGCAGAAAAACTGAAAACTCTAAAAATCAGAGTGCCTCTCCTCCT
CCAAAGGAACGCAGCTCCTCACCAGCAACTGAACAAAGCTGGATGGGGAATGACTTTGAT
GAGTTGAG---AGAAGGCTTCAGATGATCAAACTACTCTGAGCTACAGGAGGAAATTTGA
ACCAATGGCAAAGAAGTTAAAGGCTTTGAAAAAAAATCAGATGAATGGATAACTAGAATA
ACCAATGCAGAGAAGTCCTTAAAGGACCTGATGGAGCTGAAAACCAAGGCATGAGAGCTA
CTTGACGAATGCAGAAGCTTCAGTAGCTGATGCAATCAACTGGAAGAAAGGGTATCAGTG
ATGGAAGACGAAATGAATGAAATGAAGCGAGAAGGGAAGTTTAGAGAAAAAAGAATAAAA
AGAAACGAACAAAGCCTCCAAGAAATATGGGACTATGTGAAAAGACCAAATCTACGTCTC
ATTGGTGTACCTGAAAGTGACGGGGAGAATGGAACCAAGTTGGAAAACACTCTGCAGGAT
ATTATCCAGGAGAACTTACCCAATCTAGCAAGGCAGGCCAACATTCAAATTCAGGAAATA
CAGAGAATGCCACAAAGATACTCCTTGAGAAGAGCAACTCCAAGACACATAATTGTCAGA
TTCACCAAAGTTGAAATGAAGGAAAAAATGTTAAGGGCAGCCAGAGAGAAAGGTCGGGTT
ACCCACAAAGGGAAGCCCATCAGACTAACAGCTGATCTCTCAACAGAAACTCTACAAGCC
AGAAGAGAGTGAGGACCAATGTTCAACATTCTTAAAGAAAAGAATTTTCAACCCAGAATC
TCATATCCAGCCAAACTAAGCTTCATAAGTGAAGGAGAGATAAAATACTTTACAGACAAG
CAAATGCTGAGAGATTTTGTCACCACCAGGCCTGCCCTAGAAGAGCTCCTGAAGGAAGCA
CTAAACCTGGAAAGGAACAACCAGTACCAGCCACTGCAAAAACATGCCAAATTG
>lcl|hg18_L1PA4_chr14_48680426_48686609
ATGGGAAAAAAACAGAGCAGAAAAACTGGAAACTCTAAAAATCAGAGCGCCTCTCCTCCT
CCAAAGGAATGCAGCTCCTCACCAGCAATGGAACAAAGCTGGACAGAGAATGACTTTGAT
GAGTTGAGAGAAGAAGTCTTCAGACGATCAAACTACTCCGAGCTACAGGAGGAAATTCGA
ACCAATGGCAAAGAAGTTAAAAGCTTTGAAAAAAAATTAGACGAATGGATAACTAGAATA
ACCAATGCAGAGAAGTCCTTAAAGCACCTGACGGAGTTGAAAACCAAGGCACGAGAACTA
CGTGACGAATGCAGAAGCCTCAGGAGCTGAAGTGATCAACTGGAAGAAAGAGTATCAGTG
ATGGAAGATGAAATGAATGAAATGAAGTGAGAAGAGAAGTTTAGAGAAAAAAGAATAAAA
-AAAATGAACAAAGCCTCCAAGAAATATGGGACTATGTGAAAAGACCAAATCCACATCTG
ACCGCTGTACCTGAAAGTGATGGGGAGAATGGAACCAAGTTGGAAAACACTCTGCAGGAT
ATTATCCAGGAGAACTTCCCCAATCTAGCAAGGCAGGCCAACATTCAAATTCAGGAAATA
CAGAGAACGCCACAAAGATACTCCTCGAGAAGAGCAACTCCAAGACACATAATTGTCAGA
TTCACCAAAGTTGAAATGAAGGAAAAAATGTTAAGGGCAGCCAGAGAGAAAGGTCGGGTT
ACCCTCAAAGGGAAGCCCATCAGACTAATGGCTGATCTCTTGGCAGAAACTCTACAAGCC
AGAAGAGAGTGGGGACCAATATTCAACGTTCTTAAAGAAAAGAATTTTCAACCCAGAATT
TCATATCCAGCCAAATTAAGCTTCATAAGTGAAGGAGAAATAAAATACTTTACAGACAAG
CAAAGGCTGAGAGATTTTCTCACCACCAGGCCTGCCCTAAAAGAGCTCCTGAAGGAAGCA
CTAAACATGGAAAGGAACAATCGGTACCAGCCACTGCAAAAACATGCCAAATTG
>lcl|hg18_L1PA4_chr12_16421347_16427493
ATGGGAAAAAAACAGAGCAGAAAAACTAGAAACTCTAAAAATCAGAGCGCCTCTCCTCCT
CAAAAGGAATGCAGCTCCTCACCAGCAACGGAACAAAGCGGGACAGAGAATGACTTTGAT
GAGTTGAGAGAAGAAGGCTTCAGATGATCAAACTACTCCGAGCTACAGGAGGAAATTCGA
ACCAATGGCAAAGAAGTTAAAAGCTTTGAAAAAAAATTAGATGAATGGATAACTAGAATA
ACCAATGCAGAGAAGTACTTAAAGGACCTGATGGAGCTGAAAACCAAGGCACGAGAGCTA
TGTGAAGAATGCAGAAGCCTCAGTAGCTGATGCGATCAACTGGAAGAAAGGGTATCAGTG
ATGGAAGATGAAATGAATGAAACGAAGCGAGAAGAGAAGTTTAGAGAAAAAAGAATAAAA
AGAAATGAACAAAGCCTCCAAGAAATATGGGACTATGTGAAAAGACCAAATCTACATCTG
ATTGGTGTACCTGAAAGTGATGGGGAGAATGGAACCAAGGTGGAAAACACTCTGCAGGAT
ATTATCCAGGAGAACTTCCCCAATCTAGCAAGGCAGGCCAACATTCAAATTCAGGAAATA
CAGAGAATGCCACAAAGATACTCCTCG---AGAGCAACCCCAAGACACATAATTGTGAGA
TTCACCAAAGTTGAAATGAAGGAAAAAATGTTAAGAGCAGCCAGAGAGAAAGGTCGGGTT
ACCCACAAAGGGAAGCCCATCAGACTAATAGCTGATCTCTCGGCAGAAACTCTACAAGCC
AGAAGAGAGTGGGGACCAATATTCAACATTCTTAAAGAAAAGAATTTTCAACCCAGAATT
TCATATCCAGCCAAACTAAGCTTCATAAGTGAAAGAGAAATAAAATACTTTACAGACAAG
CAAATGCTGAGAGATTTTGTCACCACCAGGCCTGCCCTGAAAGAGCTCCTGAAGGAAGCA
CTAAATATGGAAAGGAAGAACCGGTACCAGCCACTGCAAAAACATGCCAAATTG
>lcl|hg18_L1PA4_chr13_95776436_95782463
ATGGGGAAAAAACAGAGCAGAAAAACTGGAAACTCTAAAACGCAGAGCACCTCTCCTCCT
CCAAAGGAACGCAGTTCCTCACCAGCAACGGAACAAAGCTGGAGGGAGAATGACTTTGAC
GAGCTGAG---AGAAGGCTTCAGACGATCAAATTACTCTGAGCTACGGGAGGACATTCAA
ACCAAAGGCAAAGAAGTTGAAAACTTTGAAAAAAATTTAACAGAATGTATAACTAGAATA
ACCAATACAGAGAAGTGCTTAAAGGAGCTGATGGAGCTGAAAACCAAGGCTCAAGAACTA
CGTGAAGAATGCAGAAGCCTCAGGAGCCGATGCGATCAACTGGAAGAAAGGGTATCAGCG
ATGGAAGATGAAATGAATGAAATGAAGCGAGAAGGGAAGTTTAGAGAAAAAAGAATAAAA
AGAAATGAGCAAAGCCTCCAAGAAATATGGGACTATGTGAAAAGACCAAATCTACATCTG
ATTGGTGTACCTGAAAGTGATGGGGAGAATGGAACCAAGTTGGAAAACACTCTGCAGGAT
ATTATCCAGGAGAACTTCCCCAATCTAGCAAGGTAGGCCAACGTTCAGATTCAGGAAATA
CAGAGAACGCCACAAAGATACTCCTCGAGAAGAGCAACTCCAAGACACATAATTGTCAGA
TTCACCAAAGTTGAAATGAAGGAAAAAATGTTAAGGGCAGCCAGAGAGAAAGGTCGGGTT
ACCCTCAAAGGGAAACCCATCAGACTAACAGCAGATCTCTCAGCAGAAACCCTACAAGCC
AGAAGAGAGTGGGGGCCAATATTCAACATTCTTAAAGAAAAGAATTTTCAACCCAGAATT
TCATATCCAGCCAAACTAAGCTTCATAAGTGAAGGAGAAATAAAATACTTTACAGACAAG
CAAATGCTGAGAGATTTTGTCACCACCAGGCCTGCCCTAAAAGAGCTCCTGAAGGAAGCG
CTAAACATGGAAAGGAACAACCGGTACCGGCCGCTGCAAACTCATGCCAAAATG
>lcl|hg18_L1PA4_chr12_21176036_21182186
ATGAGAAAAAAACAGAGCAGAAAAACTGGAAACTCTAAAGATCAGAGCGCCTCTCCTCCT
CCAAAGGAATGCAGCTCCTCACCAGCAACGGAACAAAGCTGGATGGAGAATGACTTTGAC
AAGTTGAGAGAAGAAGGCTTCAGATGATCAAACTACTCTGAGCTACAGGTGGAAATTCAA
ACCAATGGCAAAGAAGTTAAAAGCTTTGAAAAAAAATCAGACAAATGGATAACTAGAATA
ACCAATGCAGAGAAGTTCTTAAAGGACTTGATGGAGCTGAAAACCAAGGCAAGAGAGCCA
CATGACAAATGCAGAAGCCTCAGTAGCTGATAGGATCAACTGGAAGAAAGGTTATCAGTG
ATGGAAGACGAAATGAATGAAATGAAGTGAGAAGAGAAGTTTAGAGAAAAAAGAATAAAA
AGAAACGAACAAAGCCTCCAAGAAATATGGGACTATGTGAAAAGACCAAATCTACGTCTG
ATTGGTGTACCTGAAAGTGATGGGGAGAAGGGAACCAAGTTGGAAAACACTCTGCAGGAT
ATTATCCAGGAGAACTTCCCCAATCTAGCAAGGCAGGCCAACGTTCAGATTCAGGAAATA
CAGAGTACGCCACAAAGATACTCCTCGAGAAGAGCAACTCCAAGACACATAATTGTCAGA
TTCACCAAAGTTGAAATGAAGGAAAAAATATTAAGGGCAGCCAGAGAGAAAGGTTGGGTT
ACCCACAAAGGGAAGCCCATCAGACTAACAGCTGATCTCTCGGCAGAAACTCTACAAGCC
AGAAGAGAGTGGGGACCAATATTCAACATTCTTAAAGAAAAGAATTTTCAACCCAGAATT
TCATATCCAGCCAAACGAAGCTTCATAAGTGAAGGAGAAACAAAATCCTTCACAGACAAG
CAAATGCT----GATTTTGTCACCACCAGGCCTGCCCTAAAAGAGCTCCTGAAGGAAGCA
CTAAACATGGAAAGGAACAACTGGTACCAGCCACTGCAAAAACATGCCAAATTG
>lcl|hg18_L1PA4_chr12_30632555_30638712
ATGGGGAAAAAACAGAGCAGAAAAACAGGAAACCCTAGAAAGCAGAGCACCTCTCTTCCT
CCAAAGGAACACAGCTCCTCACCAGTAACAGAACAAAGCTGGACGGAGAATGACTTTGAC
GAGTTGAGAGAAGAAGGCTTCAGACGATCAAACTACTCTGAGCTACAGGAGGAAATTCAA
ACCAATGGCAAAGAAGTTAAAAACTTTGAAAAAAAATTAGACGAATGGATAACTAGAATA
ACCAATGCAGAGAAGTCCTTAAAGGAGCTGATGGAGCTGAAAGCCAAGGTTCGAGAACTA
TGTGACGAATGCACAAGCCTCAGGAGCTGATGCGATCAACTGGAAGAAAGGGTATCAGTG
ATGGAAGACAAAATGAATGAAATGAAAGGAGAAGGGAAGTTTAGAGAAAAGAGAATAAAA
AGAAATGAGCAAAGCCTCCAAGAAATATGGGACTATGTGAAAAGACCAAATCTACGTCTC
ATTGGTGTACCTGAAAGTGATGGGGAGAATGGAACCAAGTTGGAAAACACTCTGCAGGAT
ATTATGCAGGAGAACTTCCCCAATCTAGCAAGGCAGGCCAACATTCAGATTCAGGAAATA
CAGAGAACGCCACAAAGATACTCCTCGAGAAGAGCAACTCCCAGACACATAATTGTCAGA
TTCACCAAAGTTGAAATGAAGGAAAAAATGTTAAGGGCAGCCAGAGAGAAAGGTCGGGTT
ACCCACAAAGGGAAGCCCATCAGACTAACAGCAGATCTCTCGGCAGAAACTCTATAAGCC
AGAAGAGAGTGGGGGCCAATATTCAACATTCTTAAAGAAAAGAATTTTCAACCCAGAATT
TCATATCCAGCCAAACTAAGCTTCATAAGTGAAGGAGAAATAAAATACTTTACAGACAAG
CAAATGCTGAGAGATTTTGTCACCACCAGGCCTGCCCTAAAAGAGCTCCTGAAGGAAGCA
CTAAACATGGAAAGGAACAACTGGTACCAGCCACTGCAAAAACATGCCAAAATG
>lcl|hg18_L1PA4_chr14_38556127_38562282
ATGGGGAAAAAACAGAGCAGAAAAACTGGAAACTCTAAAAAGCAGAATGCCTCTCCTCCT
CCAAAGGAACGCAGCTCCTCACCAGCAACGGAACAAAGCTGGATGGAGAATGACTTTGAC
GAGCTGAGAGAAGAAGGCTTCAGATGATCAACCTACTCCAAGCTACAGGAGGAAATTCAA
ACCAATGGCAAAGAAGTTAAAAACTGTGAAAAAAAATTAGACTAATGGATAACTAGAATA
ACCAATGCAGAGAAGTCCATAAAGGAGCTGATGGAGCTGAAAGCCAAGGGTCGAGAACTA
CATGAAGAATGCCGAAGCCTCAGGAGCCGATGCGATCAACTGGAAGAAAGGGTATCAGTG
ACGGAAGATGAAATGAATGAAAAGAAGCGAGAAGAGAAGTTTAGAGAAAAAAGAATAAAA
AGAAACGAACAAAGCCTCCAAGAAATATGGGACTATGTGAAAAGACCAAATCTACGTCTC
ATTGGTGTACCTGAAAGTGACGGGGAGAATGGAACCAAGTTGGAAAACACTCTACAGGAT
ATTATCCAGGAGAACTTCCCCAATCTAGAAAGGCAGGCCAACATTCAGATTCAGGAAACA
CAGAGAACGCCACAAAGATACTCCTTGAGAAGAGCAACTCCAAGACACATAATTGTCAGA
TTCACCAAAGTTGAAATGAAGGAAAAAATGTTAAGGGCAGCCAGAGAGAAAGGTCGGGTT
ACCCACAAAGGGAAGCCCATCAGACTAACAGCGGATCTTTCGGCAGAAACTCTACAAGCC
AGAAGAGAGTGGGGGCCAATATTCAACATTCTTAAAGAAAAGAATTTTCTACCCAGAATT
TCGTATCCAGCCAAACTAAGCTTCATAAGTGAAAGAGAAATAAAATATTTTAAAGACAAG
CAAATGCTGAGAGATTTTGTCACCACCAGGCCTGCCCTAAAAGAGCTCCTGAAGGAAGCA
GTAAACATGGAAAGGAACAACCGGTACCAGCCGCTGCAAAAACATGCCAAAATG
>lcl|hg18_L1PA4_chr12_23190038_23196204
ATGGGAAAAAAGCAGAGCAGAAAAACTGGAAACTCTAAAAATCAGAGCGCCTCTCCTCCT
CCAAAGAAATGCAGCTCCTCACCAGCAACAGAACAAAGCTGGACGGAGAATGACTTTGAC
GAGTTGAGAGAAGAAGGCTTCAGATGATCAAACTACTCCAAGCTACAGGAGGAAATTCAA
ACCAATGGCAAAGAAGTTAAAAGCTTTGAAAAAAAATAAGATGAATGGATAACTAGAATA
ACCAATGCAGAGAAGTCCTTAAAGGACCTGATGGAGCTGAAGACCAAGGCATGAGAGCTA
CGTGACGAATGCAGAAGCCTCAGTAGCCAATGCGATCAACTGGAAGAAAGGATATCAGCG
ATGGAAGATGAAATGAATGAAATCACGTGAGAAGAGAAGTTTAGAGAAAAAAGAATAAAA
AGAAATAAACAAAGCCTTCAAGAAATATGGGACTATGTGAAAAGACCAAATCTATGTCTA
ATTGGTGTACCTGAAAGTGATGGGGAGAATGGAACCAAGTTGGAAAACACTCTGCAGGAT
ATTATCCAGGAGAACATCCCCAATCTAGCAAGGCAGGCCAACATTCAAATTCAGGAAATA
CAGAGACCGCCACAAAGATACTCCTCGAGAAGAGCAACTCCAAGACACATAATTGTCAGA
TTCACCAAAGTGGAAATGAAGGAAAAAATGTTAAGGGCAGCCAGAGAGAAAGGTCGGGTT
ACCCACAAAGGGAAGCCCATCAGACGAAGAGCTGATCTCTCGGCAGAAACTCTACAAGCC
AGAAGAGAGTGGGGACCAATATTCAACATTCTTAAAGAAAAGAATTTTCAATCCAGAATC
CCATATCCAGCCAAACTAAGCTTCATAAGTGAAGGAGAAATAAAATACTTTACAGACAAG
CAAATGCTGAGAGATTTTGTCACCACCTAGCCTGCCCTAAAAAAGCTCCTGAAGGAAGCA
CTAAACATGGAAAGGTACAACCGGTACCAGCCACTGCAAAAACATGCCAAATTG
>lcl|hg18_L1PA4_chr12_43421368_43427494
ATGGGAAAAAAACAAAGCAGAAAAACTGGAAA--CTAAAAATCAGAGCACCTCTCCTCCT
CCAAAGGAACGCAGCTCCTCACCAGCAATGAAACAAAGCTGGACGGAGAATGACTTTGAC
GAGTTGAGAGAAGAAGGCTTCAGACGATCAAACTACTCTGAGCTACAGGAGGAAATTCGA
ACCAATGGTAAAGAAGTTAAAAGCTTTGAACAAAAATTAGACGAATGGATAACTAGAACA
ACCAATGCAGAGAAGTCCTTAAAGGACCTGATGGAGCTGAAAACCAAGACA------CTA
CGTGACAAATGCAGAAGCCTCAGTAGCCGATGCGATCAACTGGAAGAAAGGGTATCAGTG
ATGGAAGACAAAATGAATGAAATGAAGCGAGAAGAGAAGTTTAGAGAAAAAAGAATAAAA
AGAAATGAACAAAGCCTCCAAGAAA-ATGGGACTACGTGAAAAGACCAAATCTACGTCTG
ATTGGCGTACCTGAAAGTGACGGGGAGAATGGAACCAAGTTGGAAAACACGATGCAGGAT
ATTATCCAGGAGAACTTCCCCAATCTAGCAAGGCAGACCAACATTCAGATTCAGGAAATA
TAGAGAACGCCACAAAGATACTTCTTGAGAAGAGCAACACCAAGACACGTAATTGTCAGA
TTCACCAAAGTTGAAATGAAGGAAAAAATGTTAAGGGCAGCCAGAGAGAAAGGTTGGGTT
ACCCTCAAAGGGAAGCACATCAGACTAACAGCAGATCTCTCGGCAGAAACTCTACAAGCC
AGAAGAGCATGGGGACCAATATTCAACATTCTTAAAGAAAAGAATTTTCAACCCAGAATT
TCATATCCACCCAAACTAAGCTTCATAAATGAAGGAGAAATAAAATACTTCAAAGACAAG
CAAATGCTGAGAGATTTTGTCACCACCAGGCCTGCCCTAAAAGACCTCCTGAAGGAAGCA
CTAAACATGGAAAGGAACAACCGGTACCAGCCACTGCAAAAACATGCCAAATTG
>lcl|hg18_L1PA4_chr12_53831507_53837647
ATGGGAAAAACACAGAGCAGAAAAACTGGAAACTCTAAAAATCAGAGCACCTCTCCTCCT
CCAAAGGAACGCAGCTCCTCACCAGCAACAGAACAAAGCTGGACGGAGAATGACTTTGAC
GAGTTGAGAGAAGAAGGCTTCAGATGATCAAACTACTCCGAGCTACAGGAGGAAATTCAA
ACCAATGGCAAAGAAATTAAAAGCCTTGAAAAAAAATTAGATGAATGGATAACTAGAATA
ACCAATGCAGAGAAGTCCTTAAAGGACCTGATGGAGCTGAAAACCAAGGCTCGAGAGCTA
CGTGATGAATGCAGAAGCCTCAGTAGCCGATGAGAACAACTGGAAGAAAGGGTATCAGTG
ATGGAAGATGAAATGAATGAAATGAAGCGAGAAGAGAAGTTTAGAGAAAAAAGAATAAAA
AGAAATGAACAAAGCCTCCAAGAAATATGGGACTGTGTGAAAAGACCAAATCTATGTCTG
ATTGGTGTAATTGAAAGTGATGGGGAGAATGGAACCAAGTTGGAAAACACTCTGCAGAAT
ATTATCCAGGAGAACTTCCCCAATCTAGCAAGGCAGGCCAACATTCAAATTCAGGAAATA
CAGAGAATGCCACAAAGATATTCCTCGAGAAGAGCAACTCCAAGACACATAGTTGTCAGA
TTCACCAAAGTTGAAATGAAGGAAAAAATGTTAAGGGCAGCCAGAGAGAAAGGTTGGGTT
ACCCACAAAGGGAAGCCCATCAGACTAACAGCGGATCTCCCGGCAGAAACTTTACAAGCC
AGAAGAGAGTGGGGGCCAATATTCAACATTCTTAAAGAAAAGAATTTTCAACCCAGAATT
TCATATCTAGCCAAACTAAGCTTCATAAGTGAAGGAGAAATAAAATACTTTA-AGACAAG
CAAACGCAGAGAGATTTTGTCACCACCAGGCCTGCCCTACAAGAGCTCCTGAAGGAAGCA
CTAAACATGGAAAGGAACAACTGGTACCAGCCACTGCAAAAACATGCTGAATTG
>lcl|hg18_L1PA4_chr13_34894288_34900419
ATGGGGAAAAAACAGAGCAGAAAAACTGGAAACTCTAAAAATCAGAGTGCCTCTCCTCCT
CCAAAGGAACGCAGCTCCTCACCAGCAACGGAACAAAGCTGGATGGAGAATGACTTTGAC
GAGTTGAGAGAAGAAGGCTTCAGATGATCAAACTACTCTGAGCTACAGGAGGAAGTTCTA
ACCAATAGCAAAGAAGTTAAAGACTTTGAAAAAAAATTAGATGAATGGCTAACTAGAATA
ACCAATGCAGAGAAGTCCTTAAAGGACCTGATGGAGCTGAAAACCATGGCACAAGAACTA
CGTGACGAATGCAGAAGCCTCAGTAGCCGATGCGATCAACTGGAAGAA--------AGCG
ATGGAAGATAAAATGAATGAAATGAAGC-----GAGAAGTTTAGAGAAAAAAGAATAAAA
AGAAACGAACAAAGCCTCCAAGAAATATGGGACTATGTGAAAAGACCAAATCTATGTCTG
ATTGGTGTACCTGAAAGTGATGGGGAGAATGGAACCAAGTTGGAAAACACTCTGCAGGAT
ATTATCCAGGAGAACTTCCCCAACCTAGCAAGGCAGGCCAACATTCAAATTCAGGAAATA
CAGAGACCGCCACAAAGATACTCCTCGAGAAGAGCAACTCCAAGACACATAATTGTCAGA
TTCACCAAAGTTGAAATGAAGGAAAAAACGTTAAGGGCAGCCAGAGAGAAAGGTCGGGTT
ACCCACAAAGGGAAGCCCATCAGACTAACAGCTGATCTCTTGGCAGAAACTCTACAAGCC
AGAAGAGAGTGGGGGCCA--ATTCAACATTCTTAAAGAAAAGAATTTTCAACCCAGAATT
TCATATCCAGCCAAACTAAGCTTCATAAGTGAAGGAGAAATAAAAAACTTTACAAACAAG
CAAATGCTGAGAGATTTTGTCACTACCAGGCCTGCCCTAAAAGAGCTCCTGAAGGAAGCA
CTAAACATGGAAAGGAACAACCGGCAGCAGCCACTGCAAAAACATGCCAAATTG
>lcl|hg18_L1PA4_chr12_105315773_105321879
ATGGGGAAAAAACAGAGCAGAAAAACTGGAAACTCTAAAAATCACAGCACCTCTCCTCCT
CCAAAGGAACGCAGCTCCTCACCAGCAACAGAACAAAGCTGAACGGAGAATGACTTTGAC
GAGTTGAGAAAAGAAGGCTTCACACGATCAAACTACTCCAAGCTGCAGGAGGAAGTTCGA
ACCAATGGCAAAGAAGTTAAAAACTG--AAAAAAAATTAAATGAATGGCTAACTAGAATA
ACCAATGCAGAGAAGTCCTTAAAGGACCTGATGGACCTGAAAACCAAGGCACGAGAACTA
TGTGACGAATGCAGAAGCCTCAGTAGCCGATG----CAACTGGAAGAAAGGCTATCAGTG
ATGGAAGACGAAATGAATGAAATAAAGCAAGAAGAGAAGTTTAGAGAAAAAAGAATGAAA
AGAAACGAACAAAGCCTCCAAGAAATATGGGACTATATGAAAAGACCAAATGTAGGTCTG
ATTGGTGTACCTGAAAGTGACAGGGAGAATGGAACCAAGTTGGAAAACACTCTGCAGGAT
ATTATCCAGGAGAACTTCCCCAATCTAGCAAGGCAGGCCAACATTCAAATTCAGGAAATA
CAGAGAATGCCACAAAGATACTCCTTGAGAAGAGCAACTCCAAGACGCATAATTGTCAGA
TTCACCAAAGTTGAAATGAAAGAAAAAATGTTAAGGGCAGCCAGGGAGAAAGATCGGGTT
ACCCACAAAGGGAAGCCCATCAGACTAACAGCGGATCTCTCAGCAGAAACTCTACAAGCC
AGAAGAGAGTGGGGGCCAATATTCAACATTCTCAAAGAAAAGAATTTTCAACCCAGAATT
TCATATCCAGCCAAACTAAGCTTCATAAGTGAAGGAGAAATAAAATACTTTACAGACAAG
CAAATGCTGAGAGACTTTGTCACCACCAGGCCTGCCCTAAAAGAGCTCCTGAAGGAAGCA
CTAAACTTGGAAAGGAACAACCGGTACCAGCCACTACAAAAACATGCCAAATTG
>lcl|hg18_L1PA4_chr13_41006888_41013004
ATGGGGAAAAAACAGAGCAGAAAAACTGGAAACTCTAAAAATCAGAGCACCTCTCCTCCT
CCAAAGGAATGCAGCTCCTCACCAGCAACGGATCAGAGCTGGACAGAGAATAGCTTTGAC
GAGTTGAGAGAAGAAGGCTTCAGATGATCAAACTACTCCGAGCTACAGGAGGAGATTCGA
ACCAATGGCAAAGAAGTTAAAAACTTTGAAAAAAAATTAGACAAATGGATAACTAGAATA
ACCAATGCAGAGAAGTCCTTAAAGGACCTGATGGAACTGAAAACCAAGGCACGAGAACTA
TGTGATGAATGCAGAAGCCTCAGTAGCCGATGCGATCAACTGGAAGAAAGGGTATCAGTG
ATGGAAGATGAAATGCATGAAATGAAGCAAGAAGAGAAGTTTAGAGAAAAAAGAATAAAA
AGAAACGAACAAAGCCTCCAAGAAATATGGGACTATGTGAAAAGACCAAATCTACGTCTG
ATTGGTGTACCTGAAAGTGACGGGGAGAATGGAACCAAATTAGAAAATACTCTGCAGGAT
ATCATCCAGGAGAACTTCCCCAATCTAGCAAGGCAGGCCAACATTCAAATTCAGGAAATA
CAGAGAATGCCACAAAGGTACTCCTCGAGAAGAGCAACTCCAAGACACATAATTGTCAGA
TTCACCAAAGTTGAAATGAAGGAAAAAATGTTAAGGGCAGCCAGAGAGAAAGGTCGGGTT
ACCCACAAAGGGAAGCCCATCAGACTAACAGTGGATCTTTCAGCAGAAACTCTACAAGCC
AGAGGAGAGTGGGGGCCAATATTCAACATTCTTAAAGAAAAGAATTTTCAACCCAGAATT
TCATATCCAGCCAGGCTAAGCTTAGTAAGTGAAGGAGAAATAAAATACTTTACAGACAAG
CAAATGCTGAGAGATTTTGTCGCCACCAGGCCTGCCCTAAAAGAGCTCCTGAAGGAAGCA
CTAAACATGGAAAGGAACAATGGGTACCAGCCACTGCAAAAACATGCCAAATTG
>lcl|hg18_L1PA4_chr12_2678925_2685069
ATGGGGAAAAAACAGGGCAGAAAAACTGGAAACTCTAAAAATCAGAGCGCCTCTCCTCCT
CCAAAGGAACGCAGCTCCTCACCAGCAACGGAACAAAGATGGACGGAGAATGACTTTGAC
GAGTTGAGAGAAGAAGGCTTCAGACGATCAAACTACTCCGAGCTACAGGAGGAAATTCGA
ACCAATGGCAAGGAAGTTAAAAGCTTCGAAAAAAAATTAGACGAATGGATAACTAGAATA
ACCAATGCAGAGAAGTCCTTAAAGGAGCTGATGGAGCTGAAAACCAAGGCACGGGAGCTA
CGTGACAAATGCAGAAGCCTCAGTAGCCAATGCGATCAACTGGAAGAAAGGGTATCAGTG
ATGGAAGATGAAATGAATGAAATGAAGCAAGAAGAGAAGTTTAGAGAAAAAAGAACAAAA
GGAAACGAACAAAGCCTCCAAGAAATATGGGACTATGTGAAAAGACCAAATCTACATCTG
ATTGGTGTACCTGAAAGTGACGGGGAGAATGGAACCAAGTTGGAAAACACTCTGCAGGAT
ATTATCCAGGAGAACTTCCCCAATCTAGCAAAGCAGGCCAACATTCAAATTCAGGAAATA
CAGAGAACGCCACAAAGATACTCCTTGAGAAGAGCAACTCCAAGACACATAATTGTCAGA
TTCACCAAAGTTGAAATGAAGGAAAAAATGTTAAGGGCAGCCAGAGAGAAAGGTCGGGTT
ACCCACAAAGGGAAGCCCATCAGACTAACAGCTGATCTCTTGGCAGAAACTCTACAAGCC
AGAAGAGAGTGGGGACCAATATTCAACATTCTTAAAGAAAAGAATTTTCAACCCAGAATT
TCATATCCAGCCAAACTAAGCTTCATAAGTGAAGGAGAAATAAAATACTTTACAGACAAG
CAAATGCTGAGAGATTTTGTCACCACCAGGCCTGCCCTAAAAGAGCTCCTGAAGGAAGCA
CTAAACATGGAAAGGAACAACCGGTACCAGCCACTGCAAAAACATGCCAAATTT
>lcl|hg18_L1PA4_chr12_31594268_31600406
ATGGGAAAAAAACA--GCAGAAAAACTGGAAACTCTAAAAATCAGAGTGCCTCTCCTCCT
CCAAAGGAACGCAGCTCCTCACCAGCAACGGAACAAAGCTGGACAAAGAATGAC--TGAC
GAGTTGAGAGAAGAAGGCTTCAGATGATCAAACTACTCTGAGCTACAGGAGGAAGTTCAA
ACCAATGGCAAAGAAGTTAAAAGCTTTGAAAAAAAATTAGATGAATGGATAACTAGAATA
ACCAATGCAGAGAAGTCCTTAAAGGACCTGATGGAGCTGAAAACCAAGGCACGAGAGCTA
CGTGACGAATGCAGAAGCCTCAGTAGCCAATGTGATCAACTGGCAGAAAGGGTATCAGTG
ATGGAAGACGAAATGAATGAAGTGAAGCGAGAAGAGAAGTTTAGAGCAAAAAGAATAAAA
AGAAGTGAACAAAGCCTCCAAGAAATATGGGACTATGTGAAAAGACCAAATCTACATCTG
ATTGGTGTACCTGAAAGTGACGGGGAGAATGGAACCAAGTTGGAAAACACTCTGCAGGAT
AT-----AGGAAAACTTCCCCAATCTAGCAAGGCAGGCCAACATTCAAATTCAGGAAATA
CAGAGGACGCGACAAAGATACTCCTCGAG-AGAGCAACTCCAAGACACATAATTGTCAGA
TTCACCAAAGTTGAAATGAAGGAAAAAATGTTAAGGGCAGCCAGAGAGAAAGGTCGGGTT
ACCCACAAAGGGAAGCCCATCAGACTAACAGCAGATCTCTTGGCAGAAATTCTACAAGCC
AGAAGAGAGTGGGGGCCAATATTCAACATTCTTAAAGAAAAGAATTTTCAACCCAGAATA
TCATATCCAGCCAAACTAAGCTTCATAAGTGAAGGAGAAATAAAATACTTTACAGACAAG
TAAATGCTGAGAGATTTTGTCACCACCAGGCCTGCCCTAAAAGAGCTCCTGAAGGAAGCA
CTAAACATGGAAAGGAACAACCGGTACCAGCCACTGCAAAAACATGCCAAATTG
>lcl|hg18_L1PA4_chr12_53492624_53498771
ATAGGGAAAAAACAGAGCAGAAAAACTGGAAACTCTAAAAGTC-GAGTGCCTCTCCTCCT
CAAAAGGAACGCAGATCCTCACCAGCAATGAAACAAAGCTTGATGGAGAATGACTTTGAT
GAGCTGAATGGAGAAGGCTTCAGACAATCAAACTACTCCGAGCTCAAGGAAGAAGTTCGA
ACCCATGGCAAAGAAGTTAAAAACCTTGAAAAAA-ATTAGAAGAATGGCTAACTAGAATC
ACCAATGCAGAGAAGTCCTTAAAGGAGCTGATGGAGCTGAAAATCAAGGCATGAGAACTA
CGTGAGGAATGCAGAAGCCTCAGTAGCTGATTTGATCAACTGAGAGAAAGGGTATCAGTG
ATGGAAGATCAAATGAATGAAATGAAGTGAGAAAAGAAGTTTAGAGAAAAAACAATGAAA
AGAAACGAGCAAAGCCTCCAAGAAATATGGGACTATGGGAAAAGACCAAATCTATGTCTG
ATTGGTGTACCTGAAAGTGATGGGGAGAATGGAACCAAGTTGGAAAACACTCTGCAGGAT
ATTATCCAGGAGAACTTCCTCAATCTAGCAAGGCAGGCCAACATTCAAATTCAGGAAATA
CAGAGAATGCCACAAAGATACTCCTCGAGAAGAGCAACTCCAAGACACATAACTGTCAGA
TTCACCAAAGTTGAAATGAAGGAAAAAATGTTAAGGGCAGCCAGAGAGAAGGGTCGGGTT
ACCCACAAAGGGAAGCCCATCAGACTAACAGCGGATCTCTCAGCAGAAACTCTACAAGCC
AGAAGAGAGTGGGGGCCAATATTCAACATTCTTAAAGAAAACAATTTTCAATCCAGAATT
TCATATCCAGCCAAACTAAGCTTCACAAGTGAAGGAGAAATAAAATCCTTTACAGACAAG
CAAATGCTGAGAGATTTTGTCACCACCAGGCCTGCTGTAAAAGAACTCCTGAAGGAAGCA
CTAAACATGGAAAGGAACAACCGGTACCAGCCACTGCAAAAACATGCCAAATTG
>lcl|hg18_L1PA4_chr14_87991831_87997943
ATGGGGAAAAAAGAGAGCAGAAAAGCTGAAAATTCTAAAAATCAGAGCGCCTCTCCCCCT
CCAAAGGAACGCAGCTCCTTACCAGCAACGGAACAAAGCTGGATGGAGAATGACTTTGAC
AAGTTGAGAGAAGAAGGCTTCAGACGATCAAACTTCTCTGAGCTAAAGGAGGAAGTTTGA
ACCCACTGCAAAGAAGCTAAAAACCTTGAAAAAAGATTAGATGAATGGCGAACTAGAATA
AACAGTGTAGAGAAGTCCTTAAATGACCTGATGGAGCTGAAAAACATGGCAAGAGAACTA
CGTGATGAATGCACAAGCTTCAGTAGCCGATTCGATCAACTGGAAGAAAGGGTATCAGTG
ATTGAAGATCAAATGAATGAAATGAAGCAAGAAGAGAAGTTTAGAGAAAAAAGAGTAAAA
GGAAATGAACAAAGCCTCCAAGAAATATGGGACTATGTGAAAAGACCAAATTTATGTCTG
ATTGGTGTACCTGAAAGTGATGGGGAGAATGGAACCAAGTTGGAAAACACTCTGCAGGAT
ATTATCCAGGAGAACTTCCCCAACCTAGCAAGGCAGGCCAACATTCAGATTCAGGAAATA
CAGAGAATGCCATAAAGATAATCCTCGAGAAGAGCAACTCCAAGACACATAATTGTCAGA
TTCACCAAAGTTGAAATGAAGGAAAAAATGTTAAGGGCAGCCAGAGAGAAAGGTCGGGTT
ACCCACAAAGGGAAGACCATCAGACTAACGGCGAATCTC--AGCAGAAACTCTACAAGCC
AGAAGAGAGTGGGGGCCAATATTCAACATTCTTAAAC----GAATTTTCAACCCAGAATT
TCATATCCAGCCAAATTAAGCTTCATAAGTGAAGGAGAAATAAAATCCTTTACAGACAAG
CAAATGCTGAGAGATTTTGTCACCACCAGGCCTGCTCTACAAGAGCTCCTGAAAGAAGCA
GTAAACATGGAAAGGAACGACTGGTACCAGCCACTGCAAAAACATGCCAAAATG
>lcl|hg18_L1PA4_chr13_21818226_21824347
ATGGGGAAAAAACAGAGCAGAAAAACTGGAAACTCTAAAAATCAGAGCACCTCTCCTCCT
CCAGAGGAATGCGGTTCCTCACAAGCAATGGAACAAAATTGGACAGAGAATGACTTTGAC
AAATTGAGAGAAGAAGACTTCAGATGATCAAACTATTCTGAGCTAAAGGAGGAAGTTCGA
ACCCATGGCAAAGAAGTTAAAAAGCTTGAAAAAAAAATAGACGAATGGCTAACTAGAATA
ACCAATGCAGAAAAGTCCTTAAAAGATCTGATGGAGCTGAAAACCATGGCACGAGAACTA
CATGACGAATGCACAAGCCTCAGTAGCCAATTCAATCAACTGGAGGAATGGGTATCACTG
ATGGAAGATAAAATGAATGAAATGAAGCGAGAAGAGAAGTTTAGAGAAAAAAGAATAAAA
-----AGAACAAAGCCTCCAAGAAATATGGGACTATTTGAAAAGACCAAATCTACGTCTG
ATTGGTGTACCTGAAAGTGATGGGGAGAATGGAACC-AGTTGGAAAACACTCTGCAGGAT
GTTATCCAGGAGAACATCCCCAATCTACCAAGGCATGCCAGCATTCAAATTCAGGAAATA
CAGAGAACGCCACAAAGATACTCATCGAGAAGAGCAACTCCAAGACCCATAATTGTCAGA
TTCATCAAAGTTGAAATGAAGGAAAGAATGTTAAGGGCAGCCAGAGAGAAAGGTCGGGTT
ACCCACAAGGGGAAGCCCATCAGACTAACAGCTGATCTCTAGGTAGAAACTCTACAAGCC
AGAAGAGAGTTGGGGCCAATATTCAACATTCTTAAAGAAAAGAATTTTCAACCCAGAATT
TCATATCCAGCCAAACTAAGCTTCATAAGTGAAGGAGAAATAAAATCCTTTACAGACAAG
CAAATGCTGAGAGATTCTGTCACCACCAGGCCTGCCCTAAAAGAGCTCCTGAAGGAAGCA
CTAAACATGGAAAGGAACAACCGGTACCTGCCACTGCAAAAACATGCCAAATTG
>lcl|hg18_L1PA4_chr14_41290720_41296852
ATGCGGAAAAAACAGAGCAGAAAAACTGGAAACTCTAAAAATCAGAGCACCTCTCCTCCT
CCAAGGGAATGCAGCTCCTCACCAGCAATGGAACAAAGCTGGACGGAGAATGATTTTGAC
GAGTTGAAAGAAGAAGGCTTCAGACGATCAAACTACTCTGAGCTAAAGGAGGAAGTTCGA
ACCCATGGCAAAGAAGTTAAAAACCTTGAAAAAAAATTAGACGAATGGCTAACTAGAATA
ACCAATGCAGAGAAGTCCTTAAAGGACGTGATGGAGATGAAAACCATGGCACGAGAACTA
CGGGACCAATGCACAAGCCTCAGTAGCCGATTCGATCAACTGGAAGAAAGGGTATCAGTG
ATGGAAG---------ATGAAATGAAGCGAGAAGACAAGTTTAGAGAAAAAAGAATAAAA
AGAAACGAATAAAGCCTCCAAGAAATATGGGACTATGTGAAAAGGTCAAATCTACGTCTG
AATGGTGTACCTAAAAATGACGGGGAGAATGGAACCAAGTTGGAAAAC-CTCTGCAGGAT
ATTATCCAGGAGAACTTCCCCAATCTAGCGAGGCAGACCAACATTCAAATTCAGTAAATA
CAGAGAATGCCACAAAGATACTCCTCGAGAAGAGCAACTCCAAGACACATAATTGTCAGA
TTCACTAAAGTTGAAATGAAGGAAAAAATGTTAAGGGCAGCCAGAGAGAAAGGTCGGCTT
ACCCACAAAGGGAAGCCAATCAGACTAACAGCTGATCTCTCGGCAGATACTCTACAAGCC
AGAAGAGAGTGGGGGCCAATATTCAACATTTTTAAACAAAAGAATTTTCAACCCAGAATT
CCATATCCAGCCAAACTAAGCTTCATAAGTGAAGGAGAAATAAAATACTTTACAGACAAG
CAAATGCTGAGAGATTTTCTCACCGCCAGGCCTGCCCTAAAAGGGCTCCTGAAGAAAGCA
CTAGACGTGGAAAGGAACATCCGGTACCAGCCACTGCAAAATCATGCCAAATTG
>lcl|hg18_L1PA4_chr14_59049652_59055799
ATGGGGAAAAAACAGAGCAGAAAAACTGGAAATTCTAAAAATCAGAGTGCCTCTCTTCCT
CCAAAGGAACGCAGCTCCTCACCAGCAATGGAACAAAGTTGGACAGAGAATGACTTTGAT
GAGTTGAGAGAAGAAGGCTTCAGACGATCAAACTACTCAGAGCTAAAGGTGGAAGTTCAA
ACCCATGTCAAAGAAGTTAAAAACCTTGAAAAAAAATTAGACGAATGGCTAACTAGAATA
ACCAATGCGGAGAAGTCCTTAAAGGACCTGATGGAGCTGAAAAACAAGGCACGAGAACTA
CATGACAAATGCATAAGCCTCAGTAGCCGATTAGATCAACTGGAAGAAAGGCTATCAGTG
ATGGAAGATCAAATGAATGAAATGAAGCGAGAAGAGAAGTTTAGAGAAAAAAGAATAAAA
AGAAATGAACAAAGCCTCCAAGAAATATGGGAGTATGTGAAAAGACCAAATCTACGTCTG
ATTGGTGTACCTGAAAGTGACAGGGAGAATGGAACCAAGTTGGAAAACACTCTGCAGGAT
ATCATACAGGAGAACTTCCCCAATCTAGCAAGGCAGGCCAACATTCAAATTCAGGAAATA
CAGAGAATGCCACAAAGATACTCCTCCAGAAGAGCAACTCCAAGACACATAATTGTCAGA
TTCACCAAAGTTGAAATGAAGGAAAAAATGTTAAGGGCAGCCAGAGAGAAAGGTCGGGTT
ACCCACAAAGGGAAGCCCAGCAGACTAACAGCTGACCTCTCAGCAGAAACACTACAAGCC
AGAAGAGAGTGGGGGCCAATATTCAACATTCTTAAAGAAAAGAATTTTCAACCCAGAATT
TAATATCCAGCCAAACTAAGCTTCATAAATGAAGGAGAAATAAAATCCTTTATAGACAAG
CAAATGATGAGAGATTTTGTCACCACCAGGCCTGCCCTACAAGAGCTCCTGAAGGAAGCA
CTAAACATGGAAAGGAACAACTGGTACCAGCCACTGAAAAAGCATGCCAAATTG
>lcl|hg18_L1PA4_chr12_33185969_33192113
ATGGGGGAAAAACAGACCAGAAAAACTGGAAACTCTAAAAATCAGGGCACCTCTCCTCCT
CCAAAGGAACACAGCTCCTCACCAGCAATGGAACAAAGCTGGATGGAGAATGACTTTGAT
GAGTTGAGAGAAGAAGGCTTCAGATGATCGAACTACTCCGAGCTAAAGGAGGAAGTTCGA
ACCCATGGCAAAGAAGTTAAAAACCTTGAAAAAAAATTAGACTAATGGTTAACTAGAATA
ACCAATGCAGAGAAGTCCTTAAAAGACCGGATGGAGCTGAAAACCAAGGCACGAGAACTA
CGTGATGAATGCACAAGCCTCAGTAGCCGATTGGATCAACTGGAAGAAAGGGTATCAGTG
ATGGAAGATCAAATGAATGAAATGAAGCAAGAAGAGAAGTTTAGAGAAAAAAGAATAAAA
AGAAACGAACAAAGCCTCCAAGAAATATGGGACTATGCGAAAAGACCAAACCTACGTTTG
ATTGGTGTACTTGAAAATGACGAGAAGAATGGAACTGAGTTGAAAAACACTCGGCTGTAT
ATTATCCAGGAGAACTTCCCCAATCTAACAAGGTAGGCCAACATTCAAATTCAGGAAATA
CAGAGAACGCCACAAAGATACTCCTCGAGAAGAGCAACTCCAAGAGATATAATTGTCAGA
TTCACCAAAGTTGAAATGAAGGAAAAAATGTTAAGGGCAGCCAGAGAGAAAGGTCGGGTG
ACCCACAAAGGGAAGCCCATCAGACTAACAGCTGATCTCTTGGCAGAAACTCTACAAGCC
AGAAGAGAGTGGGGGCCAATATTCAACATTCTTAAAGAAAAGAATTTTCAATCCAGAATT
TCATACCCAGACAAACTAAGCTTCATAAGTGAAGGAGAAATAAAATCCTTTACAGACAAG
CAAATGCTGAGAGATTTTGTCACCACCAGGCCTGCCCTAAAAGAGCTCCTGAAGGAAGCA
CTAAACATGGAAAGGAACAACCGGTACCAGCCACTGCAAAAACATGCCAAATTG
>lcl|hg18_L1PA4_chr13_100989404_100995551
ATGGGGAAAAAACAGAGCAGAAAAACTGGAAACTCTAAAAAGCAGAGCACCTCTCCTCCT
CCAAAGGAACGCAGCTCCTCACCAGCAACAGAACAAAGCTAGATGGAGAATGACTTTGAT
GAGTTGAGAGAAGAAGGCGTCAGACAATCAAACTACTCCGAGCTAAAGGAGGAAGTTCGA
ACCCATGGCAAAGAAGTTAAAAACCTCGAAAAAAAATTAGACGAATGGCTAACTAGAATA
ACCAATGCAGAGAAGTCCTTAAAGGACCCGATGGAGCTGAAAACCAAGGCACGAGAACTA
CGTGACAAATGCACAAGCCTCAGTAGCCGATTTGATCAACTGGAAGAAAGGGTATCAGTG
ATGGATGATCAAATGAATGAA-----GCAAGAAGAGCAGTTTAGAGAAAAAAGAATTAAA
AGAAATGAACAAATCCTCCAAGAAATATGGGACTATGTGAAAAGCCCAAATCTGCGTCTG
ATTGGTGTACCTGAAAGTGACAGGGAGAATGGAACCAAGTTGGAAAACACTCTGCAGGAT
ATTATCCAGCAGAACTTCCCCAATCTAGCCAGGCAGGCCAACATTCAAACTCAGGAAATA
CAGAGAACGCCACAAAGATACTCCTCAAGAAGAGCAACCCCAAGACACATAATTGTCAGA
TTCACCAAAGTTGAAATGAGGGAAAAAATGTTAAGGGCAGCCAGAGAGAAAGGTAGGGTT
ACCCACAAAGGGAAGCCCATCAGACTAACAGCTGATCTCTCGGCAGAAACTCTACAAGCC
AGAAGAGGGTGGGGGCCAATATTCAACATTCGTAAAGAAAAGAATTTTCAACCCAGAATT
TCATATCCAGCCAAACTAAGCTTTATAAGTGAAGGAGAAATAAAATCCTTTACAGACAAG
CAAATGCTGAGAGATTTTGTCACCACCAGGCCTGCCCTAAAAGAGCTCCTGAAGGAAGCA
CTAAACATGGAAAGGAAAAACCAGTACCAGCCACCACAAAAAAATGCCAAATTG
>lcl|hg18_L1PA4_chr14_39172497_39178631
ATGGGGAAAAAACAGAGCAGAAAAACTGGAAACTCTAAAAATCAGAGTGCCTCTCCTCTT
CCAAAGGAACACAGCTCTTCACCAGCAATGGAACAAAGCTGGACAGAGAATGACTTTGAC
AAGTTGAGAAAAGAAGGCTTCAGACGATCAAACTACTCCAAGCTAAAGGAGGAAGTTCAA
ACCCATGGCAAAGAAGTTAAAAACCTTAAAAACAAATTAGACAAATGGCTAACTAGAATT
ACCAGTGCAGAGAAGTCCTTAAAGGACCTGATGGAGCTGAAAACCATGGCACGAGAACTA
CGTGACGAATGCACAAGCCTCAGCAGCCAATTCAGTCAACTGGAAGAAAGGGTATCAGGG
ATGGAAGATCAAACGAATGAAACGAAGTGAGAAGAGAAGTTTAGAGAAAAAAGAATAAAA
AGAAATGAACAAAGCCTCCAAGAAATATGGGACTATGTAAAAAGACCAAATCTACGTCTG
ATCGGTGTACCTGAAAGTGACAGGGAGAATGGAACCAAG-TGGAAAACACTCTGCAGGAT
ATTATCCAGGAGAACTTCCCCAATCTAGCAAGGCAGGCCAATATTCAGATTCAGGAAATA
CAGAGAATGCCACAAAGATACTCCTCGAGAAGAGCAACTCCAAGACACATAATTGTCAGA
TTCACCAAAGTTGAAATGAAGGAAAAAATGTTAAGGGCAGCCAGAGAAAAAGGTCGGGTT
ACCCAAAAAGGGAAGCCCATCAGACTAACAGCGGATCTCTCAGCAGAAACTCTACAAGC-
------AAGTGGGGGCCAATATTCAACATTCTTAAAGAAAAGAATTTTCAACCCAGAATT
TCATATCCAGCCAAACTGAGCTTCATAAGTGAAGGAGAAATAAAATACTTTACAGACAAG
CAAATGCTGAGAGATTTTGTCACCACCAGGCGTGCCCTAAAAGAGCTCCTGAAGGAAGCA
CTACACATGGAAAGGAGCAACTGGTACCAGCCACTGCAAAAACATGCCTAACTG
>lcl|hg18_L1PA4_chr12_61920469_61926585
ATGGGGAACAAGCAGAGCAGAAAAACTGGAAACTCTAAAAATCAGAGCGCCTCTCATCCT
CCAAAGCAATGCAGCTCCTCACCAGCAACGGACCAAAGCTGGATGGAGAATGACTTTGAC
GAGTTGAGAGAAGAAGGCTTCAGACGACCAAACTACTCCAAGCTAAAGGAGGAAGTTTGA
ACCCATGGCAAAGAAGTTAAAAACCTTGAAAAAAAATTAGACGAATGGCTAACTAGAATA
ACCAATGCAGAGAACTCCTTAAAGGACCTGATGGAGCTGAAAACCATGGCACGAGAACTA
CATGACGAATGCATAAGCTTCAGTAACCAATTCAATCAACTGGAAGAAAGGGTATCAGTG
ATGGAAGATCAAATGCATGAAATGAAGCAAGAAGAGAAGTTTAGAGAAAAAAGAATAAAA
AGAAATGAACAAAGCCTCCAAGAAATATGGGACTATGTGAAAAGACCAAATCTACGTCTG
ATTGGTGTACCTGAAAGTGATGGGGAGAATGGAACGAAGTTGGAAAACACTCTGCAGGAT
ATTATGCAGGAGAACTTCCCCAATCTAGCAAGGCAGGCCAACATTCAAATTCAGGAAATA
CAGAGAATGCCACAAAGATACTCCTTGAGAAGACCAACTCCAAGACACATAAATGTCAGA
TTCACCAAAGTTGAAATGAAGGAAAAAATGTTAAGGGCAGCCAGAGAGAAAGGTCGGGTT
ACCCACAAAGGGAAGCCCATCAGACTAACAGCTGATCTCTCGGCAGAAACTCTACAAACC
AGAAGACAGTGCGGGCCAATTTTCAACATACTTAAAGAAAAGAATTTTCAACCCCGAATT
TCATATCCAGCCAAAC--AGCTTCATAAGTGAAGGAGAAATAAAATCCCTCACAGAGAAG
CAAATGCTGAGAGATATTGTCACCACCACGCCTGCCCTATGAGAGCTCCTGAAGGAAGCA
CTAAACATGGAAAGGAACAACTGGTACCAGCCACTGCAAAAACATGCCAAGTTG
>lcl|hg18_L1PA4_chr14_60545860_60551941
ATGGGGAAAAAACAGAGCAGAAAAACTGGAAACTCTAAAAATCAGAGCACCTCTGTTCCT
CCAAAGGAAAGCAGCTCCTCACCATCAATGGAACAAAGCTGGATGGAGAATGACTTTGAC
GAGTTGAGAGAAGAAGGCTTCAGAAGATCAAACTACTCCAAGCTAAAGGAGGAAGTTCGA
ACCCATGGCAAAGAAGTTAAAAACCTTGAAAAAAAATTAGACGAATGGCTAACTAGAATA
ACCAATGCAGAGAAGTCCCTAAAGGACCTGATGGAGCTGAAAACCACGGCACGAGAACTA
CGTGATGAATGCACAAGCCTCAGTAGCCGATTCAATCAACTGGAAGAAAGGCTATCAGTG
ATGAAAGATCAAATGAATGAAATGAAGCGAGAAGAGAAGTTTAGAGAAAAAAGAATAAAA
AGAAATGAACAAAGCCTCCAAGAAATATGGGACTATGTGAAAAGACCAAATCTACGTCTG
ATTGGTGTACCTGAAAGTGATAGGGAGAATGGAACTAAGTTGGAAAACACTCTGCAGCAT
ATTATCCAGGAGAACTTCCCCAGCCTAGCAAGGCAGGCCAACATTCACATTCAGGAAATA
CAGAGAACGCCACTAACATACTCCACGAGAAGAGCAACTCCAAAACATATAATTGTCAGA
TTCACCAAAGTTGAAATGAAGGAAAAAATGTTAAGGGCAGCCAGAGAGAAA-GTCGGGTT
ACCCACAATGGGAAGCCCATCAGACTAACAGCTGATCTCTTGGCAGAAACTTCACAAGCC
AGAAGACATTGGGGGCCAATATTCAACATTCTTAAAGAAAAGAATTTTCAACCCAGAATT
TAATATCCAGCCAAACTAAGCTTCATAAGTGAAGGAGAAATAAAATCCTTTACAGACAAG
CAAATGCTGAGAGATTTTGTCATCACCAGACCCGCCCTACAAGAGCTCCTGAAGGAAGCA
CTAAACATGGAAAGGAACAACCAGTACCAGTCACTGCAAAAACATGCCAAATTG
>lcl|hg18_L1PA4_chr14_54406833_54412973
ACAGGGAAAAAACAGAGCAGAAAAACTGGAAACTCTAAACATCAGAGTGCATCTCCTCCT
CCAAAGGAACGCAGCTCCTCACCAGCAACGGAACAAAGCCAGACGGAGAATGACTTTGAC
GAATTGAGAGAAAAAGGCTTCAGACGAACAAACTACTCCAAGCTAAAGGAGGAATTTCGA
ACCCATGGCAAAGAAGTTAAAAACCTT-TAAAAAAATTAGACGAATGGCTAACTAGAATA
ACCAATGCAGAGAAGTCCTTAAAGGACCTGATGGAGCTGAAAACCATGGCACGAGAACTA
CGTGATGAATGCACAAGCCTCAGTAGCTGATTCGATCAACTGGAAGAAAGGGTATCAGTG
ATGGAAGATCAAATGAATGAAATGAAGCAAGAAGAGAAGTTTAGAGAAAAAAGAATAAAA
AGAAATGAACAAAGCCTCCAAGAAATATGGGACTATGTGAAAGGACCAAATCTATATCTG
ATTGGTGTACCTGAAAGTGACAGGGAGAATGGAACCAAGTTGGAAAACACTCTGCAGGAT
ATCATCCAGGAGAACTTCCCCAATCTAGCAAGGCAGGCCAACATTCAGATTCAGGAAATA
CAGAGAATGCCACAAAGATACTCCTCGAGAAGAGCAACTCCAAGACACATAATTGTCAGA
TTCACCAAAGTTGAAATGAAGGAAAAAATGTTAAGGGCAGCCAGAGAGAAAGGTCAGGTT
ACCCACAAAGGGAAGCCCATCGGACTAACAGCTGATCTCTCGGCAGAAACTCTACAAGCC
AGAAGAGAGTGGGGGCCAATATTCAACATTCTTAAAGAAAAGAATTTTCAACCCAGAATT
TCATATCCAGCCAAACTAAGCTTCATAAGTGAAGGAGAAATAAAATCCTTTACAGACAAG
CAAATGCTGAGAGATTTTGTCACCACCACGCCTGCCCTACAAGAGCTCCTGAAAGAAGCA
CTAAACATGGAAAGGAACAACCGGTACCAGCCACTGAAAAAACATGCCAAATTG
>lcl|hg18_L1PA4_chr14_36431507_36437639
ATGGGG-AAAAACAGAGCAGTAAAACTGGAAACTCTAAAAATCAGAGCACCTCTCCTCCT
CCAAAGGAATGCAGCTCCTCACCAGCAACGGAACAAAGCTGGACGTAGAATGACTTTGAT
GAGTTGGGAGAAGAAGGCTTCAGACGATCAAACTACTCTGAGCTAAAGGAGGAAGTTCGA
ACCCATGGCAAAGAAGTTAAAAACCTTGAAAAAAAATTAGACGAATGGCTAACTAGAATA
ACCAATGCAGAGAAGTCCTTAAAGGACCTGATGGAGCTGAAAACCAAGGCACAAGAAC--
-ATGACGAATGCACAAGCCTCAGTAGCCGATTCGATCAACTGGAAGAAAGGGTATCAGTG
ATGGAAGATGAAATGAATGAAAAGAAGCGAGAAGAGAAGTTTAGAGAAAAAAGAATAAAA
AGAAATGAACAAAGCCTCCAAGAAATATGGGACTATGTGAAAAGACCAAATCTACGTGTG
ATTGGTGTACCTGAAAGTGATGGGGAGAATGGAACCAAGTTGGAAAACACTCTGCAGGAT
ATAATCCAGGAGAACTTCCCCAATCTAGCAAGGCAGGCCAACATTCTAATTCAGGAAATA
CAGAGAACAACACAAAAATAATCCTCGAGAAGAGCAGCTCCAAGACACATAATTGTCAGA
TTCACCAAAGTCGAAATGAAGTAAAAAATGTTAAGGGCAGCCAGAGAGAAAGGTCGGGTT
ACCCACAAAGGGAAGCCCATCAGACTAACAGCTGATCTCTTGGCAGAAACTCTACAAGCC
AGCAGAGAGTGCGGGCCAATATTCAACATTCTTAAAGAAAAGAATTTTCAACCCAGAGTT
TCATATCCAGCCAAACTAAGCTTCAGAAGTGAAGGAGAAATAAAATACTTTACAGACAAG
CAAATGCTGAGAGATTTTGTCACCACCAGGCCTGCCCTAAAAGAGCTCTTGAAGGAAGTA
CTAAACATGGAAAGGAACAACCGGTACCAGCCACTGGAAAAACATGCCAAATTG
>lcl|hg18_L1PA4_chr12_74197478_74203629
ATGGGA-AAAAACAGAGCAGAAAAACTGAAAATTCTAAAAATCAGAGTGTGTCTCCTCCT
CCAAAGGAATGCAGCTCCTCACCAGCAATGGAACAAAGCAGGACGGAGAATGACTTTGAC
AAGTTGAGAGAAGAAGGCTTCAGATGGTCAAACTTCTCTGAGCTAAAGGAGGAAGTTTGA
ACCCATGGCAAAGAAGTTAAAAACCTTGAAAAAAGATTAGACGAATGGCTAACTAGAATA
ACCAATGCAGAGAAGTCCTTAAAGGACCTGATGGAGTGGAAAACCACGGCATGAGAGCTA
TGTGATGAATGCACAAGCCTCAGTAGCCGATTCGATCAACTGGAAGAAAGGGTATCAGTG
ATGGATGATCAAATGAATGAAATGAAGTGAGAAGAGAAGTTTAGAGAAAAAATAATAAAA
AGAAATGAACAAAGCCTCCAAGAAATATGGGACCATGTGAAAAGACCAAATCTACGTCTG
ATTGGTGTGCCTGAAAGTGACGGGGAGAATGGAACCAAGTTGGAAAACACTCTGCAGGAT
ATTTTCCAGGAGAACTTCCCCAATCTAGCAAGGCAGGCCAACATTCAGATTCAGGAAATA
CAGAGAATGCCACAAAGATACTCCTCAAGAAGAGCAACTCCAAGACACATAATTGTCAGA
TTCACCAAAGTTGAAATGAAGGAAAAAATGTTAAGGGCAGCCAGAGAGAAAGGTACGGTT
ACCCACAAAGGGAAGCCCATCAGACTAACAGCTGATCTCTCAGAAGAAATTCTACAAGCC
AGAAGAGAGTGGGGGCCAATATTCAACATTCTTAAAGAAAAGAGTTTTCAACCCAGAATT
TCATATCCAGCCAAACTAAGCTTCATAAGTGAAGGAGAAATAAAATCCTTTACAGACAAG
CAAATGCTGAGAGATTTTGTCACCAGCAGGCCTGCCTTAAAAGAGCTCCTGAAGGAAGCA
CTAAACATGGAAAGGAACAACTGGTACCAGCCACTGCAAAAACATGCCAAATTG
>lcl|hg18_L1PA4_chr12_104431773_104437917
ATGGGGAAAAAACATAGCAGAAAAACTGAAAATTCTCAAAATCAGAGCACCTCTCCTCCT
CCAAAGGAACGCAGCTCCTCACCAGCAACAGAACAAAGCTGGACGGAGAATGACTTTGAC
GAGTTGAGAGAAGAAAGCTTCAGATGATCAAACTACTCCGAGCTAAAGGAGGAAGTTCGA
ACCCATGGCAAAGAAGTTAAAAACCTTGAAAAAAGATGAGACGAATGGATAACGAGAATA
ACCAATGCAGAGAAGTCCTCAAAGGACCTGATGGAGCTGAAAACCAAGGCACGAGAACTA
CGTGAAGAATGCAGAAGCCTCAGCAGCCAATTCGACCAACTAGAAGAAAGGGTATCAGTG
ATGGAAGATCAACTAAATGAAATGAAACGAGGAGAGAAGTTTGGAGAAAAAAGAATAAAA
AGAAATGAACAAAGCCTCCAAGAAATATGGGACTATGTGAAAAGACCAAATCTACATCTG
ACTGGTGTACCTGAAAGTGACGGGGAGAATGGAACCAAGCTGGAAAACACTCTGCAGGAT
ATTATCCAGGAGAACTTCCCCAATCTAGCAAGGCAGGCCAACGTTCAGATTCAGGAAATA
CAGAGAACACCACAAAGATACTTCTCAAGAAGAGCAACTCTAAGACACATAATTGTCAGA
TTTACCAAAGTTGAAATGAAGGAAAAACTGTTAAGGGAAGCCAGAGAGAAAGGTTGGGTT
ACCCACAAAGGGAAGCTCATCAGACTAACAGATGATCTCTTGGCAGAAACTCTACAAGCC
AGAAGACAGTGGGGGCCAATATTCAACACTGTTAAAGCAAAGAATTTTCAATCCAGAACT
TCATATCCAGCCAAACTAAGCTTCATAAGTGAAGGAGAAATATAATACTTTACAGACAAG
CAAATGCTGAGAGATTTTGTCACCACCAGGCCTGCCCTAAAAGAGCTCCTGAAGGAAGTG
CTAAACATAGAAAGGAACAACTGGTACCAGCCACTGCAAAAACATGCCAAATTG
>lcl|hg18_L1PA4_chr14_61735573_61741723
ATGGGAAAAAAACAGAGCAGAAAAACTGGAAACTCTAAAAATCAGAGTGCCTCTCCTCCT
CCAAAGGAACGCAGCTCCTCACCAGCAACGGAACAAAGCTGGACAGAGAATGACTTTGAT
GAGTCGAGATAAGAAGGCTTCAGAAGATCAAACTACTCCGAGCTAAAGGAGGAAGTTTGA
ACCCATGACAAAGAAGTTAAAAACTTTGAAAAAAAATTAGATGAATGGCTAACTAGAATA
ACCAATGCAGAGAAGTCCTTAAAGGACCTGATAGAGCTGAAAACCATGGCACGAGAACTA
TGTGATGAATACACAAGCCTCAGTAGCCAATTCAGTCAACTGGAAGAAAGGGTATCAGTG
ATGGAAGATCAAATGAATGAAATGAAGCGAGAAGAGAAGTTTAGAGAGAAAAGAACAAAA
AGAAATGAACAAAGCCTCCAAGAAATATGGGACTATGTGAAAAGACCAAATCTACGTCTG
ATTGGTGTACCTGAAAGTGACAGGGAGAATGGAATCAAGTTGGAAAACACTCTGCAGGAT
ATTATCCAGGAGAACTTCCCCAATCTAGCAAGGCAGGCCAATATTCAAATTCAGGAAATA
CAGAGAATACCACAAAGATACTCCTCCAGAAGAGCAACTCCAAGACACATAATTGTCAGA
TTCACCAAAGTTGAAATGAAGGAAAAAATGTTAAGGGCAGCCAGAGAGAAAGGTCGGGTT
ACCCACAAAGGGAAGCCCATCAGACTAACAGCTGATCTCTCAGCAGAAACTCTACAAGCC
AGAAGACAGTGGGGGCCAATATTCAACATTCTTAAAGAAAAGAATTTTCGACCCAGAATT
TCATATCCAGCCAAACTAAGCTTCATAAGTGAAGGAGAAATAAAATCCTTTACAGACAAG
CAAATGTTGAGAGATTTTGTCACCACCAGGCCTGCCCCAAAAGAGCTCCTGAAGGAAGCA
CTGAACATGGAAAGGAAAAACCGGTACCAGCCACTGCAAAATCATGCCAAATTG
>lcl|hg18_L1PA4_chr12_56906989_56913137
ATGGGGAAAAAACAGAGCAGAAAAACTGAAAATTCTAAAAACCAGAGCACCTCTCCTCCT
CCAAAGGAACACAGCTCCTCACCAGCAATGGAACAAAGCTGGATGCAGAATGACTTTGAC
GAGTTGAGAGAAGAGGGCTTCAGACGATCAAACTACTCCGAGCTAAGGGAGGAAGTTCAA
ACCCATGGCAAAGAACTTAAAAAACTTGAAAAAAGATTAGATGAATGGCTAACTAGAATA
ACCAATGCAGAGAAGTCCTTAAAGGACCTGATGGAGCTGAAAACCATGGCACGAGAACTA
CGTGATGAATGCACAAGACTCAGTAGCCGATTCAATCAACTGGAAGAAAGGGTATCAGTG
ATGGAAGATCAAGTGAATGAAATGAAGTGAGAAGAGAAGTTTAGAGAAAAAAGAATAAAA
AGAAACGAACGAAGCCTCCAAGAAATATGGGACTATGTGAAAAGACCAAATCTACTTCTG
ATTGGTGTACCTGAAAGTGACGGGGAGAATGGAACCAAGTTGGAAAACATTCTGCAGGAT
ATTATCCAGGAGAACTTCCCCAATCTAGCAAGGCAGGCCAACATTCAAATTCAGGAAATG
CAGAGAATGCCACAAAGATACTCCTCGAGAAGAGCAACTCCAAGACACATAATTGTCAGA
TTCACCAAAGTTGAAATGAAGGAAAAAATGTTAAGGGCAGGCAGAGAGAAAGGTCCGGTT
ACCCACAAAGGGAAGCCCATCAGACTAACAGCTGATCTCTCGGCAGAAACTCTACAAACC
AGAAGAGAGTGGGGGCCAATATTCAACATTCTTAAAGAAAAGAATTTTCAACCCAGAATT
TCATATCCAGCCAAACTAAGCTTCATAAGTGAAGGAGGAATAAAATAATTTACAGACAAG
CAAATGCTGAGAGATTTTGTCACCACCAGGCCTGCCCTAAAAGAGCTCCTAAAGGAAGCT
CTAAACATGGAAAGGAACAACTGGTACCAGCCACTGCAAAAACATGCCAAATTG
>lcl|hg18_L1PA4_chr13_49975182_49981306
ATGGGGAAAAAACAGAGCAGAAAAACTGGAAACTCTAAAAATCAGAGCACCTCTCCTCCT
CCAAAGGAACGCAGCTCCTCACCAGCAACAGAACAAAGCTGGACGGAGAATGACTTTGAC
AAGTTGAGAGAAGAAGGCTTCAGACGATCAAACTACTCCAAGCTAAAGGATGAAGTTCCA
ACCCACGGCAAAGAAGTTAAAAACCTTGAAAAAAAATTAGACGAATGGCTAACTAGAAGA
ACCAATGCAGAGAAGTCCTTAAAGGACCTGATGGAGCTGAAAACCAAGGCACGAGAACTG
CGTGATGAATGCACAAGCCTCAGTAGCCGATTTGATCAACTGGAAGAAAGGGTATCAGTG
ATGGAAGATCAAATGAATGAAATGAAGCAAGAAGAGAAGTTTAGAGAAAAAAGAATAAAA
AGAAAAGAACAAAGCCTCCAAGAAATATGGGACTATGTGAAAAGACCAAATCTACGTCTG
ATTGGTGTACCTGAAAGTGACGGGGAGAATGGAACCAAGTTGGAAAACACTCTGCAGGAT
ATTATCCAGGAGAACTTCCCCAATCTAGCAAGGCAGGCCAACATTCAAATTCAGGAAATA
CAGAGAACGCCACAAAGATACTCCTCGAGAAGAGCAACTCCAAGACACATAACTGTCAGA
TTCACCAAAGTTGAAATGAAGGAAAAAATGTTAAGGGCAGCCAGAGAGAAAGGTTGGGTT
ACCCACAAAGGGAAGCCCATCAGAGTAACAGCTGATCTCTCGGCAGAAACTCTATAAGCC
AGATGAGAGTGGGGGCCAATATTCAACATTCTTAAAGAAAAGAATTTTCAACCCAGAATT
TCATATCCAGCCAAACTAAGCTTCATAAGTGAAGGAGAAATAAAATCCTTTACAGACAAG
CAAATGCTGAGAGATTTTGTCACCACCAGGCCTGCCCTAAAAGAGCTCCTGAAGGAAGCA
CTAAACATGGAAAGGAACAGCTGGTACGAGCCACTGCAAAAACATGCCAAATTG
>lcl|hg18_L1PA4_chr12_27448818_27454953
ATGGGGAAAAAACAGAGCAGAAAAACTGGAAACTCTAAAAATCAGAGCGCCTTTCCTCCT
TCAAAGGAACGCAGCTCCTTACCAGCAATGGAACAAAGCTGGACAGAGAATGA-----GT
TTGATGAGAGAAGAAGGCTTCAGATGATCAAACTACTCCGAGCTAAAGGAGGAAGTTTGA
ACCCATGGCAAAGAAGTTAAAAACCTTGAAAAAAAATTAGATGAATGGCTAACAAGAATA
ACCAATGCAGAGAAGTCCTTAAAGGACCTGATGGAGCTGAAAACAACGGCATGAGAACTA
CATGACGAATGCA-AAGCCTCAGTAGCCAATTCGATCAACTGGAAGAAAGGGTATCAGTG
ATGCAAGATCAAATGAATGAAATGAAGTGAGAAGAGACGTTTAGAGAAAAGAGAATAAAA
AGAAACAAACAAAGCCTCCAAGAAATATGGGACTATGTGAAAAGACCAAATCTACGTCTG
ATTGGTGTACCTGAAAGTGACGGGGAGGATGGAACCAAGTTGGAAAACACTCTGCAGGAT
ATTATCCAGGAGAACTTCCCCAATCTAGCAAGGCAGGCCAACATTCAGATTCAGGAAATA
CAGAGAACGCCACAAAGATACTCCTCGAGAAGAGCAACTCTAAGACACATAATTGTCAGA
TTCACCAAAGTTGAAATGAAGGAAAAAATGTTAAGGGCAGCCAGAGAGAAAGGTCAGGTT
ACCCACAAAGGGAAGCCCATCAGACTAACAGCTGATCTCTCAGCAGAAACTCTACAGGCC
AGAAGAGAGTGGGGGCCAATATTCAACATTGTTAAAGAAAAGAATTTTCAACCCAGAAGT
TCATATCCAGCCAAACTAAGCTTCATAAGTGAAAGAGGAATAAAATACTTTACAGACAAG
CAAATGCTGAGAAATTTTGTCACCACCAGGACTGCCTTACAAGAGCTCCTGAAGGAAGCA
CTAAACATGGAAAGGAACAACCAGTACCAGCCACTGCAAAAACATGCCAAATTG
>lcl|hg18_L1PA4_chr16_35035577_35041719
CTGGGGAAAAAACAGAACAGAAAAACTGGAAGCTCGAAAAATCAGAGCACTACTCCTCCT
CCAAAAGAATGCAGCTCCTCACCAACAATGGAATAAAGCTGGATGCAGAATGACTTTGAT
GAGTTGAGAGAAGAAGGCTTCAGACAATCAAACTACTCCGAGCTAAAGAGGGAAGTTCTA
ATCCGTGGCAAAGAAGTTAAAAATCTTGAAAAAAATTTAGACGAATGGCTAACTAGAATA
ACCAATGCAGAGAAGTCCTTAAAGGACCTGATGGAGCTGAAAACCACTGCACAAGA-TTT
CGTGATGAATGCACAAGCCTCAGTAGCCAATTCAATCAACTGGAAGAAAGAGTATCTGTG
ATGGAAGATCAAATGAATCAAATGGAGTGAGAAGATAAGTTTAGAGAAAAAAGAATAATA
AGAAATTAACAAAGCCTCCAAGAAATATGGGACTATGTGAAAAGACCAAATTTACGTCAG
ATTGGGGTACCTGAAAGTGACAGAGAGAATACAACCAAGTTGGAAGTGACTAAGCAGGAT
ATTATCCAGGAGCAATTCCCCAATCTAGCAAGGCAGGCCAACATTAAAATTCAGGAAATA
CAGAGAATGCCACAAAGATACTCCTCGAGAAGAGCAACTCCAAGACACATAATTGTCAGA
TTCACCAAAGTTGAAATGAAGGAAAAAATGTTAAGAGCAGCCAGAGAGAAAAGTCTGGTT
AGCCACAAAAGGAAGCCCATCAGACTAACAGCTGATCTCTCAGAAGAAAATCTACAAGCC
AGAAGAGAGTGGGGGCCAATATTCAACATTCTTAAAGAAAAGAATTTTCAACCCAGAATT
TCATATCCAGCCAAACTAAGCTTCATAAGTGAAGGAGAAATCAAATCCTTTACAGACAAG
CAAAGGCTGAGAGATTTTGTCACCACCAGGCCTTCCCTAAAAGAGCTCCTGAAGGAAGCA
CTAAACAGGGAAAGGCACAACCAGTACCAGCCACTGCAAAATCATGCCAAAAGG
>lcl|hg18_L1PA4_chr19_32878187_32884335
ATGGGGATAAAACAGAAAAGAAAAACTGGAAACTCTAAAAATTAGAGTGCCTCTCCTCCT
CCAAAGGAATGCAGCTCCTCACCAGCAATGAAACAAAGCTGGATGGAGAATGACTTTGAC
GACTTGAGAGAAGAAGGCTTCAGATGATCAAACTATTCTGAGCTAAAAGAGAAAGTTCGA
ACCCATGGCAAAGAAGTTAAAAACCTTGAAAAAAAGTTAGATGAATAGCTAACTAGAATA
GCCAATGCAGAGAAGTCCTTAAAGGACTTGATGGAGCTGAAAACCAAGGCACGAGAAATA
CATGATGAATGCACAAGCCTCAGTAACCAATTCGATCAACTGGAAGAAAGGGTATCAGTG
ATGGAAGATCAAATGAATGAAATGAAGTGAGAAGAGAAGCTTATAGAAAAAAGAATAAAA
AGAAATGAACAAAGCCTTCAAGAAATATGGGACTATGTAAAAACCCCAAATCTACATCGG
ATTGTTGTATCCGAAAGTGACAGGGAGAATGGAACCAAGTTGGAAAACACTCTGCGGGAT
AATATCCAGGAGAATTTCCCCAATCTAGCAAGGCAGGCCAACATTCAAATTCAGGAAATA
CAGAGAATGCTACAAAGATACTCCTCGAGAAGAGCAACTCCAAGACACATAATTGTCAGA
TTCGCCAAATTTCAAATGAAGGAAAAAATGTTAAGGATAGCCAGAGAGAAAGGTCGGGTT
ACCCACAAAGGGAAGCCCATCGGACAAACAGCAGATATGTCAGTAGAAACTCTACAAGCC
GGAAGAGAGTGGGGGCCAATATTCAACATTCTTAAAGAACAGAATTTTCAACGCAGAATT
TCATATACAGTCAAACTAAGCTTCATAAGTGAAGGAGAAATAAAATGCTTTACAGACAAG
CAAATGCTGAGAGATTTCGTCACCACCAGGCCTTCCCTAAAAGAGCTCCTGAAGGAAGCA
CTAAACATGGAAAGGAACAACTGATACCAGCCACTGCAAAAACAGGCCAAATTG
>lcl|hg18_L1PA4_chr2_103183456_103189584
ATGGGGAAAAAACAGAGCAGAAAAGCTGAAAACTCTAAAAATCAGAACACCTCTCCCCCT
CCAAAGCAATGCAGCTCCTCTCCAGCAATGGAACAAAGCTGGATGGAAAATGACTTTGAT
GAGTTGAGAGAAGAAGGGTTCAGACGATCAAACTTCTCCGAGCTAAAGGAGGAAGTTTGA
ACCTAACGCAAAGAAGTTAAAAACTTTGAAAAAAGATTAGACGAATAGCTAACTAGAATA
CCCAGTGTAGAGAAATCCTTAAATGACCTGATGGAGCTGAAAACCCTGGCACAAGAACTA
CGTGATGAATGCACAAGCTTCAGTAGCCAATTTGGTCAACTGGAAGAAAGGGTATCAGTG
ATTGAAGATCAAATGAATGAAATGAAGCAAGAAGAGAAGTTTAGAGAAAAAAGAGTAAAA
AGAAACAAACAAAGCCTCCAAGGAATATGGGATTACGTGAAAAGACCAAATCTACGTCTG
ATTGGCGTACCTGAAAGTGACAGGGAGAATGGAACCAAGTTGGAAAACACTCTTCAGGAT
ATTATCCAGGAGAAATTCCCCAACCTAGTAAGGCAGGCCAATCTTCAAATTCAGGAAATA
CAGAGAACACCACAAAGATACTCCTCAAGAAGAGCAACTCCAAGAAACATAATTGTCAGA
TTC-TCAAAGTTGAAATGAGGGGAAAAATGTTAAGGGCAGCCAGAGAGAAAGGTCAGGTT
ACCCACAAAGGGAAACCCATCAGACTAACAGCTGATCTCTCAGCAGAAACTCTACAAGCC
AGAAGAGAGTGGGGGCCAATATTCAACATTCTTAAAGAAAAGAATTTTCAACCCAGAATT
TCATATCCAGCCAAACTAAGCTTCATAAGTGAAGGAGAAATAAAATACTTTACAGACAAG
CAAGTGCTGAGAGATTTTGTCACCACCAGGCCTCCCTTACAAGAGCTCCTGAAGGAAGCA
CTAAACATGGAAAGGAACAACCAGTACCAGCCACTGCAAAAACATGACAAACTG
>lcl|hg18_L1PA4_chr18_15219121_15225248
ATGGGGAAAAAACAGAGCAGAAAAATTGGAAATTCTAAAAAGCAGAGCACCTCTCCTCCT
CCAAAGGAACGCAGTTCCTCACCAGCAATGGAAAAAAGCTGGGTGGAGAATGACTTTGAC
AAGTTGAGAAAAGAAGGCTTCAGACGATCAAACTACTCTGAGCTACAGGAGGAAATTCAA
ACCAAAGGCAAAGAAGTTAAAAACTTTGAAAAAA-TTTAGACGAATGTATATCTAGAATA
ACCAATACAGATAAGTGCTTAAAGGAGCTGATGGAGCTGAAAGCCAAGGCTCGAGAACTA
CGTGAAGAATGCAGAAGCTTCAGGAGCCGATGTGATCAACTGGAAGAAAGGGTATAAGTG
ATGGAAGAAGAAATGAATGAAATGAAGCGAGAAGGGAAGTTTAGAGAAAAAAGAATAAAA
AGAAATGAACAAA-CCTCCAAGAAATATGGGACTATGTGAAAAGACCAAATCTATGTCTG
ATTGGTGTACCTGAAACTGATGGGGAGAATGGAACCAAGTTGGAAAACACTCTGCAGGAT
ATTATCCAGGAGAACTTCCCCAATCTAGCAAGGCAGGCCAACATTCAGATTCAGGAAATA
CAGAGAATGCCACAAAGATACTCCTCGAGAAGAGCAATTCCAAGACACATAATTGTCAGA
TTCACCATAGTTGAAAGGAAGGAAAAAATGTTAAGGGCAGCCAGAAAGAAAGGTCAGGTT
ACCCACAAAGGGAAGCCAATCAGACTAACAGTGGACATCTTGGCAGAAACTCTAGAAGCC
AGAAGAGAGTGGGGGCCGATATTCAACATTCTTAAAGAAAAGAATTTTCAACGCAGAATT
TCATATCCAGCCAAACTAAGCTTCATAAGTGAAGGAGAAATAAAATACTTTACAGACAAG
CAAATGCTGAGAGATTTTGTCACCACCAGGCCTGCCCTAAAAGAGCTCCTGAAGGAAGCA
CTAAACATGGAAAGGAACAACCAGTACCAGCCGCTGCAAAATCATGCCAAAATG
>lcl|hg18_L1PA4_chr15_85619560_85625704
ATGGGGAAAAAACAGAGCAGAAAAACTGGAAACTCTAAAAATCAGAGTGCCTCCCCTCCT
CCAAAGGAACACAGCTCCTGACCAGCAACGGAACAAAGCTGGATGGAGAATGACTTTGAC
GCATTGAGAGAAGAAGGCTTCAGATGATCAAACTACTCCGAGCTAAAGGAGGAAGTTAGA
ACTGATGGCAAAGAAGTTAAAAACCTTGAAAAAAAATTAGATGAATGGCTAACTAGAATA
ACCAATGCAGAGAAGTCCTTAAAGGACCTGATGGAGCTGAAAACCATGGCACGGAAACTA
CGGGATGAATGCACAAGCCTCAGTAACCGATACGATCAACAGGAATAAAGGGTATCAGTG
ATGGATGGTCAAATGAATGAAATGAAGTGAGAAGAGAAGTTTAGAGAAACGAGAATAAAA
AGAAATGAACAAAGCCTCCAAGAAGTATGGGACTATGTGAAAAGACCAAATCTACATCTG
ATTGGCATACCTGAAAGTGATGGGAAGAATGGAACCAAGATGGAAAACA--CTGCAGGAT
ATTATCCAGGAGAACTTCCCCAATCTAGGAAGGCAGGCCAACATTCAAATTCAGGAAGTA
CAGAGAATGCCACAAAGATACTCCTAGAGAAGAGCAACTCCAAGACACATAATTGTCAGA
TTCACCAAAGTTGAAATGAAGGAAAAAATGTTAAGGACAGCTAGAGAGAAAGGTCGGGTT
ACCCACAAAGGGAAGCCCATTAGACTAACAGCTGATCTCTCAGCAGAAACTCTACAAGCC
AGAAGAGAGTGGGGACCAATATTCAACATTCTTAAAGAGAAGAATTTTTAACACACAATT
TCATATCCAGCCAAACTAAGCTTCATCAGTGAATGAGAAATAAAATCCTTTACAGACAAG
CAAATGCTGAGAGATTTTGTCACCACGAGGCCTGCCCTAAAGGAGCTCCTGAAGGAAGCA
CTAAACATGGAAAGGAACAACTGGTACCAGCCACGGCAAAAACACGCCAAATTG
>lcl|hg18_L1PA4_chr16_49840318_49846463
ATGGAGAAAAAACAGAGCAGAAAAACTGAAAATTCTAAAAATCAGAGCACCTCTCCTCCT
CCAAAGGAACGTAGCTCCTCACCAGCAACAGAAAAAAGCTGGACAGAGAATGACTTTGAC
GAGTTGAAAGAAGAAGGCTTCAGACAATCAAAGTACTCCGAGCTAAAGGGGGAAGTTCAA
ACCCATGGCAAAGAAGTTAAAAACCTTGAAAAAAGATTAGACGAATGGCTAACTAGAATA
ACCAATGCAGAGAAGTCCTTAAAGGACCTGATGGAGCTGAAAACCATGGCACGAGACCTA
CGTGACGAATGCACAAGCCTCAGTAGCCAATTCAATCAACTGTTAGAAAAGGTATCAGCG
ATGGAAGATCAAATGAATGAAACGCAGCGAGAAAAGAAGTTTAGAGAAAAAAGAGTAAAA
AGAAATGAACAAAGCCTCCAAGAAATATGGGACTATGTGAAAAGATCAAACCTAAGTCAG
ATTGGTGTACCTGAAAGTGACGGGGAGAATGGAACCAAGCTGGAAAACACTCTTCAGGAT
ATTATCCAGGAAAACTTCCCCAATCTAGCAAGGCAGGCCAACATTCAAATTCAGGAAATA
CAGAGAACGCCACAAAGATACTTCTGAAGAAGAGCAACTCAAAGACACATAACTGTGAGA
TTCACCACAGTTGAAATGAATGAAAAAATGTTAAGGGCAGCCAGAGAGAA-GGTCGGGTT
ACTCACAAAGGGAAGCCCATCAGACTAACAGCTGATCTCTCAGCAGAAACTCTACAAGCC
AGAAGAGAGTGAGGGCCAATATTCAACATTTGGAAAGAAAAGAATTTTCAACCCAGAATT
TCATATCCACCCAAACTAAGCTTCATAAGTGAAGGAGAAATAAAATCCTTTATAGACAAG
CAAATGCTGAGAGATTTTGTCACCACTAGGCCTGCCCTACAAGACCTCCTGAAGAAAGCA
CTAAATATGGAAAAGAACAACCAGTACCAGCCACTGCAAAAACATGCCAAATTG
>lcl|hg18_L1PA4_chr19_20815668_20821798
ATGGGGAGAAAACAGAGCAGAAAAAATGGAAACTCTAAATATCAGAGCACCTCTCCTCCT
CCAAAGGAACGCAGCTCCTAACCAGCAACAGAACAAAGCTGGATGGAGAATGACTTTGAC
TAAATGGGAGAGGAAGGCTTCAGAAGATCAAACCACTCCGAGCTAAAGGAGGAAGTTTGA
ACCCATGGCAAAGAAGTTAAGAACTTTGAAAAAAAATTAGATGAATGGATAACTGGAATA
ATCAATGCAGAGAAGTCCTTAAAGGACCTGATGAAGCTGAAAACCATAGCATGAGAACTA
CGTGACGAAGGCACAAGCCTCATTAACCAATGCAATCAACTGGAAGAAAGGGTATCAGTG
ATGGAAGATGAAATGAATGAAATGAAGCATGAAGAGAAGTTAAGAGAAAAAAGAATAAAA
AGAAATGAACAAAGACTACAAGAAATATGGGACTATGTGAAAAGACCAAATCTACATCTG
ATTGGTGTACCTGAAAGTGACGGGGAGAATGGAAACAAGTTGGAAAGCACTCTGCAGGAT
ATTATTCAGGAGAACTTCCCCAACCTAGCAAGGCAGGCCAACATTCAAATTCAGGAAATA
CAGAGAACACCATAAAGACACTCCTTGAGAAGAGCAACTCCAAGACACATAACTGTCAGA
TTCACCAAAGTTGAAATGAAGGAAAAAATGTTAAGGGCAGCCAGAGAGAAAGGTCAGGTT
ACCCACAAAGGGAAACCCATCAGACTAACAGCTGATCTCTTGGCAGAAACTCTACAGGCC
AGAAGAGAGTGGGGGCCAATGTTCAACATTCTTAAAGAAAAGAATTTTCAACCCAGAATT
TCATATCCAGCCAAATTAACCTTCATAAGTGAAGGAGAAATAAAATACTTTACAGACAAG
CAAATGCTGAGAGATTTTGTCACCACCAGGCCTGCCCTAAAAGATCTCCTGAAAGAAACA
CTAAACATGGAAAGGAACAACTGGTACCAGCCAATGCAAAAACATGCCAAATTG
>lcl|hg18_L1PA4_chr16_46029123_46035319
ATGTGGATAAAACAGAACAGAAAAACTAGAAACTCTAAAAATCAGAGCACCTCTCCTCCT
CCAAAGGAATGCAGCTCCTCATCAGCAATGGAACAAAGCTGGATGGAGAATGACTTTGAC
GAGTTGAGAGAGGAAGGCTTCAGAAGATCAAACTACTCCGAGCTAAATGAGGAAGTTTGA
ACCAATGGCAAAGAAGCTCAAAACTTTGAAAAAAAATTAGACGAATGGATAACTAGAATA
AACAATGCAGAGAAGCCCTTAAAGGACCTGACAGAGCTGAAAACCACGGCACGAGAACTA
CGTGACGAATGCACAAGCCTCAGTAACCGATGCGATGAACTGGAAGAAAGGGTATGAGCG
ATGGAAGACGAAATGAATGAAATGAAGCGTGAATAGAAGTTTAGAGAAAAAAGAATAGAA
AGAAACGAGCAAAGCCTCCAAGAAATATGGGACTATGTGAAAAGATCAAATCTACGTCTA
ACTGGTGTACTTGAAAGTGATGGGGAGAATGGAACCAAGTTGGAAAACACCCTGCAGGAT
ATTATCCAGGAGAACTTCCCCGATCTAGCAAGGCAGGCCAACACTGAAATTCAGGAAATA
CAGAGAACACCACAAAGATACTCCTCGAGAACAGCAACTCCAAGACACATAATTGTCAGA
TTCACCAAAGTTGAAATGAAAGAAAAAATGTTAAGGACAGCCAGAGAGAAAGGTCGGGTA
ACCCACAAAGGGAAGGCCATCAGACTAACAGCTGATCTCTCGGCAGAAACTCTACAAGCC
AGAAGAGAGTGGGGGCCAATATTCAACATTCTTAAAGAAAAGAATTTTCAACCCAGATTT
TCAAATCCAGCAAAACTAAGCTTCATAAGTGAAGGAGAAATAAAATACTTTACAGACAAG
CAAATGCTGAGAGATTTTGTCACCACCAGGCCTGCCCTAAAAGAGCTCCTGAAGGAAGCA
CTAAACATGGAAAGGAACAACCGGTATCAGCCACTGCAAAAACAAGCCAAACTG
>lcl|hg18_L1PA4_chr18_30499392_30505489
ATGGGGAAAAAACAGAACAGAAAAACGGAAAATTCTAAAAATCAGAGAACCTCTCCTCCT
CCAAAGGAACGCAGCTCCTCACCAGCAATGGAACAAAGCTGGACGGAGAATGACTTTGAC
AAGTTGAGAGAAGAAGGCTTCAGACGATCAAACTTCTCCGAGCTAAAGGAGGAAGTTCAA
ACCCATTGTAAAGAAGTTAAAAACCTTGAAAAAAGATTAGATGAATGGCTAACTAGAATA
ACCAATGCAGAGAAGTCCTTAAAGGACCTGATGGAGCTGAAAACCATGGCACGAGAACTA
CGTGACGAATGCACAAGCTTCAGTAGCCAATTCGATCAACTGGAAGAAAGGGTATCAGTG
ATGGAAGACCAAATGAATGAAATGAAGCAAGA-----AGTTTAGAGAAAAAAGCATAAAA
AGAAATGAACAAAGCCTCCAAGAAATATGGGACTATGTGAAAAGACCAAATCTACATCTG
GTTGGTATACCTGAAAGTGATGGGGAGAATGGAACCAAGTTGGAAAACACTCTTCAGGAT
ATTATCCAGGAGAACTTCCCCAACCTAGCAAGGCAGGCCAACATTCAAATTCAGGAAATA
CAGAGAATGCCACAAAGATACTCCTCAAGAAGAGCAACTCCAAGATACATAATTGTCAGA
TTCACCAAAGTTGAAATGAAGGAAAAAATATTAAGGGCAGCCAGAGAGAAAGGTCAGGTT
ACCCACAAAGGGAAGCCCATCAGACTAACAGCGGATCTCTCTGCAGAAACTCTACAAGCC
AGAAGAGAGTGGGGGCCAATATTCAACATTCTTAAAGAAAAGAATTTTCGACCCAGAATT
TCATATCCAGCCAAACTAAGCTTCATAAGTGAAGGGGAAATAAAATCCTTTACAGACAAG
CTAATGCTGACAGATTTTGTCACCACCAGGCCTGCCCTACAAGAGCTCCTGAAGGAAGCA
CTAAACATGGAAAGGGACAACTGTTACCAGCCATTGCAAAAACATGACAAATTG
>lcl|hg18_L1PA4_chr2_107276707_107282858
ATGGGCAAAAAACAGAGCAGAAAAACCATAAACTCTAAAAATCAGAGCGCCTCTCCTCCT
CCAATGGAACCCAGCTCCTCACCAGCAACGGAACAAAGCTGGACGGAGAATGACTTTGAC
AACTTGAGAGAGGAAGTCTTCAGAAGATCAAACTACTCCGAGCTAAAGGAGGAAGTTCGA
ACCAATGGCAAAGATGTTAAAAACTTTGAAAAATAATTAGACTAATGGATAACTAGAAGA
ACCAATGCAGAGAAGTCCTTAAAGGACCTGATGGAGCTGAAAACCATGGCACGAGAATTA
CGTGACGAATGCACAAGCCTCAATAACCGATGCAATGAACTGGAAGAAAGGGTATTAGCG
ATGGAAGATGAAATTAATGAAATGAAGCGTGAAAAGAAGTTTAGAGAAAAAAGAATAAAA
AGAAATGAACAAAGCCTCCAAGAAATATGGGACTATGTGAAAAGACCAAATCTACGTCTA
ATTGATGTACCTGAAAGTGACAGGGAGAATGAAACCAAGTTGGAAAACACTCTGCAGGAT
ATTATCCAGGAGAATTTCCCCAATCTAGCAGGGCAGGCCAACATTCAAATTCAGGAAATA
CAGAGAACGCCACAAAGATACTCCTCGAGAAGAGCAATGACAAGACACATAATTGTCAGA
TTCACCAAAGTTGAAATGAAGGAAAGAATGTTAAGGGCAGCCAGAGAGAAAGATCAGGTT
ACCCACAAAGGGAAGCCCATCAGACTAACAGCGGATCTCTCAGCAGAAACTCTACAAGCC
AGAAGAGAGTGGGGGCCAATATTCAACATTCTTAAAGAAAAGAATTTTCAACCCAGAATT
TCATATCCAGCCAAACTAAGCTTCATAAGTGAAGGAGAAATAAAATACTTTACAGACAAG
CAAATGCTGAGAGATTTTGTCACCACTAGGCCTGCCCTAAAAGAGCTCCCAAAGGAAGAA
CTAAACATGGGAAGGAACAACCAGTACCAGCCACCACAAAAACATGACAAATTG
>lcl|hg18_L1PA4_chr19_39807880_39814018
ATGGGGAAAAAACAGAGCAGAAAAACTGGAAACTCTAAAAATCAGAGTGCCTCTCCTCCT
CCAAAGGAATGAAGCTCCTCTCCAGCAACGGAACAAAGATGGACGGAGAGTGACTTTGAC
GAGTTGAGAGAAGAAGGCTTCAGACGATCAAACTACTCTGAACTAAAGGAGGAAGTTCGA
ACCCATGGCAAAGTAGTTAAAAACCTTGAAAAAAAATTAGACGAGTGGCTAACTAGAATA
ATCAATGCAGAGAAGTCCTTAAAGGACCTGATGGAGCTGAAAACCACGGCATGAGAACTA
CATGATGAAAGCACAAGCCTCAGTAGCCGATTCGATCAACTGGAAGAAAGGGTATCAGTG
ACAGAAGATCAAATAAATGAAATGAAATGAGAAGAGAAGTTTAGAGAAAAAAGAATAAAA
AGAAACGAACAAAGCCTCCAAGAAATATGGGACCATGTGAAAAGACCAAATCTATGTCTG
ATTGGTGTACCTGAAAGTGATGGGGAGAATGGAACCAAGTTGGAAAACAATCTGCAGGAT
ATTATCCAGGAGAACTTCCCCAATCTAGCAAGGCAGGCCAACATTCAAACTCAGGAAACA
CAGAGAATACCACAAAGATACTCCTCGAGAAGAGCAACTCCAAGACACATAATTGTCAGA
TTCACCAAAGTTGAAATGAAGGAAAAAATGTTAAGGGTAGCCAGAGAGAAAGGTCGGGTT
ACCCACAAGGGGAAGCCCATCAGACTAACAGCTAATCTCTCCGCAGAAACTCTACATGCC
AAAAGAGAGTGGGGGCCAATATTCAACATTCCTAAAGAAAAGAATTTTCAACCCAGAATT
TTACATCCAGCCAAACTAACCTTCATACGTGAAGGAGAAATAAAATCCTTTACAGACAAG
CAAATGCTGAGAGATTTTGTCACCACCAGGCCTGCCCTACAAGAGCTCCTGAAGGAAGCA
CTAAACATGGAAAGGAACAACTGGTACCAGCCACTGCAAAAACACGCCAAATTG
>lcl|hg18_L1PA4_chr15_98441592_98447726
ATGGGGAAAAAACAGTGCAGAAAAACTGGAAACGCTAAAAATCGGAGCGCCTCTCCTCCT
CCAAAGGAACACAGCTCCTCACCAGCAATGGAACAAAGCTGGATGGAGAATGACTTTGAT
GAGCTGACAGAAGAAGGCTTCAAAAGATCAAACTACTCCAAGCTAAAGGAGGAAGTTCGA
ACCCATGGCAAAGAAGTTAAAAACCTTGAAAAAATATTAGATGAATGGCTAACTAGAATA
ACCAATGCAGAGAAGTCCTTAAAGGACCTGAGGGAGCTGAAAGCCATGGCACAGGAACTA
CGTGACAAATGCACAAGCCTCAGTAGCCGACGTGATCAACTGGAAGAAAGGGTATCAGCG
ATGGAAGATGAAA-GAATGAAATGAAGTGAGAAGAGAAGTTTAGAGAAAAAAGAATACAA
AGAAACGAACAAAGCCTCCAAGAAATATGGGACTATGTGAAAAGACCAAATCTACATCTG
ATTGGTGGACCTGAAAGTGACGAGGAGAACGCAACCAAGTTGGAAAACACTCTGCAGGAT
ATTATCCAGGAGAACTTCCCCAATCTAGCAAGGCAGGCCAACACTCAAATTCAGGAAATA
TAGAGAACACCACAAAGATACTCCTCGAGAAGAGCGACTCCAAGACACATAATTGTCAGA
TTCACCAAAGTTGAAATCAAGGAAAAAATGTTAAGGGCAGCCAGAGAGAAAGGTCGGGTT
ACCCACAAAGGCAAGCCCATCAGACGAAGAGCTGATCTCTCGGCAGAAACTCTATAAGCC
AGAAGAGAGTGGGGACCAATATTCAACATTCTTAAAGAAAAGAATTTTCAAGCCAGAATT
TCATATCCAGCCAAACTAAGCTTCATAAGTGAAGGAGAAATAAAATATTATACAGACAAG
CAAATGCTGAGAGATTTTGTCACCACCAGGCCTGCCCTACAAGAGCTCTTGAAGGAAGCA
CTAAACATGGAAAGGAACAACTGGTAACAGCCACTGCAAAAACAAGCCAAATTG
>lcl|hg18_L1PA4_chr16_57663664_57669808
ATGGGGAAAAAACAGAGCAGAAAAACTGCAATCTCTAAAAATCAGAGCGCCTCTCCTCCT
CCAAAGGAACACAGCTCCTCACCAGCAACGGAACAAAGCTGGATGGAGAATGACTTTGAC
GAGTTGAGAGAGGAAGGCTTCAGAAGATCAAACTACTCTGAGCTACAGGAGGAAGTTTGA
ACCAATGGCAAAGAAGTTAAAAACTTTGAAAAAAAATCAGACAAATGGATAACTGGAATA
ATCAATGCAGAGAAGTCCTTAAAGGACCTGATGGAGCTGAAAACCACGGCATGAGAACTA
CGTGACAAATGCACAAGCCTCAGTAACCGATGCGATAAACTGGGAGAAAGGGTATCAGCG
ATGGGAGATGAAATGAATGAAATGAAGCATGAAGAGAAGTTTAGAGCAAAAAGAATAAAA
AGAAATGAACAAAGGCTCCAAGAAATACGGGACTATGTGAAAAGACCAAATCTACGTCTG
ATTGGTGTAACTGAAAGTGACGGGGAGAATGGAACCAAGTTGGAAAACA--CTGCAGGAT
ATCATCCAGGAGAACTTCCCCAATCTAGCAAGGCAGGCCAACATTCAAATTCAGGAAATA
CAGAGAACACCACAAAGATACTCCTCGAGAAGAGCAACTCCAAGACACATAATTGTCAGA
TTCACCAAGGTTGAAATGAAGGAAAAAATGTTAAGGGCAGCCAGAGAGAAAGGTCGGGTT
ACCCACAAGGGGAAGCCCATCAGAATAACAGCTGATCTCTCGGCAGAAACTCTACAAGCC
AGAAGAGAGTGGGGGCCAATATTCAACATTCTTAAAGAAAAGAATTTTCAACCCAGAATT
TCATATGCAGCCAAACTAAGCTTCATAAGTGAAGGAGAAATAAAATCCTTTACAGACAAG
CAAATGCTGAGAGATTTTGTCACCACCAGGCCTGCCCTAAAAGAGCTCCTGAAGGAAGTG
CTAAACATGGAAAGGAACAACCGGTACCAGCCGCTGCAAAATCATGCCAAATTG
>lcl|hg18_L1PA4_chr18_55074861_55080993
ATGGGGAAAAAACAGAGCAGAAAAACTGAAAATTCTAAAAATCAGAGCACCTCTCCTCCT
CCAAAGGAACACAACTCCTCACCAGCAACGGAACAAACCTGGACGGAGAATGACTTTGAT
GACTTGAGAGAAGAAGGCTTCAGACGATCAAACTACTCCGAGCTAAAGGAGGAAGTTTGA
ACCCATGGCAAAGAAGTTAAAAACCTTGAAAAAAGATTAGACAAATGGCTAACTAAAATA
ACCAATGCAGAGAAGTCCTTAAAGGACCTGATGGAGGTGAAAACCACGGCATGAGAACTA
CATGACGAATGCACAAGCCTCAGTAGCCGATTTGATCAACTGGAAGAAAGGGTATCAGTG
ATGGAAGATCAAATGAATGAAATGAAGCAAGAAGAGAAGTTTAGAGAAAAAAGAATAAAA
AGAAATGAACAAAGCCTCCAAGAAATATGGGACTATGTGAAAAGACCAAATCTACGTCTG
ATTGGTGTACCTGAAAGTGATGGGGAGAATGGAACCAAGTTGGGAAACACTCTGTAGGAT
ATTATCCAGGAGAACTTCCCCAATCTAGTAAGGCAGGCCAACATTCAAATTCAGGAAATA
CAGAGAACACCACAAAGATACTCCTCGAGAAGAGCAACTCCAAGACACATAATTGTCAGA
TTCACCAAAGTTGAAATGAAGGAAAAAATGTTAAGGGCAGCCAGAGAGAAAGGTCGGGCT
ACCCACAAAGGGAAGCCCATCAGAATAACAGCTGATCTCTCGGCAGAAACTCTACAAGCC
AGAAGAGAATGGGGGCCAATATTCGACATTCTTAAAGAAAAGAATTTTCAACCCAGAATT
TCATATCCAGCCAAACTAAGCTTCATAAGTGAAGGAGAAGTAAAATACTTTACAGACAAG
CAAATGCTGAGTGATTTTGTCACCACCAGGCCTGCCCTGACAGAGCTCCTGAAGGAAGCA
CTAAACATGGAAAGGAACAACCGGTACCAGCCACCGCAAAAACATGCCAAATTT
>lcl|hg18_L1PA4_chr18_35948062_35954167
ATGCAGAAAAAACAGAGCAGAAAAACCAGAAACTCTAAAAAACAGAGCGCCTCTCCTCCT
CCAAAGGAACACAGCTCCTCACCAACAATGGAACAAAGCTGGAAGGAGAATGACTTTGAC
GAGTTGAGAGAGGAAGTCTTCAGAAGATCAAACTACTCCGAGCTAAAGGAGGAAGTTTGA
ACCAATGGCAAAGAAGCTAAAAACTTTGAGAAAAAATTAGACGAATGGCTAACTAGAATA
ACCAATGCAGAGAAGTCCTTAAAGGACCCGATGGAGCTAAAAACCAAGGCATGAGAACTA
CATGACGAATGCAAAAGCCTCAGTAACCGATGCGATCAACTGGAAGAAAGGGTATCAGTG
ATGGAAGACAAAATGAGTGAAATGAAGTGTGAAGAGAAGTTTAGAGAAAAAAGAATAAAA
AGAAACGAACAAAGCCTCCAAGAAATATGGGACTATGTGAAAAGACCAAATCTACATCTA
ATTGATGGACCTGAAGGTGATGGGGAGAATGGAACCAAGTTGGAAAACACTCTGCAGGAT
ATTATCCAGGAGAACTTCCCCAATCTAGCAAGGCAGGCCAACATTCAAATTCAGGAAATG
CAGAGAACACCACAAAGATACTCCTTGAGAAGAGCAATTCCAAGACACATAATTGTCAGA
TTCACCAAAGTTGAAATGAAGGAAAAAGTGTTAAGGGCAGCCAGCGAGAAAAGTCGGGTT
CCCCACAAAGGGAAGCCCATCGGACTAATAGCTGATCTCTTGGCAGAAACTCTACAGGCC
AGAAGAGAGTGGGGGCCAATATTCAACATTCTTAAAGAAAAGAATTTTCAACCCAGAATT
TCATATCCAGCCAAACTAAGCTTCAAAAGTGAAGGAGAAATAAAATACTTTACAGACAAG
CAAATGCTGAGAGATTTTGTCACCACTAGGCCTGCCCTAAAAGAGCTCCTGAAGGAAGCA
TGAAGCATGGAAAGGAACAACCGGTACCAGCCACTGCAAAAACATGCCAAATCG
>lcl|hg18_L1PA4_chr15_21839435_21845588
ATGGGGAAAAAACAG--CAGAAAAACTGAAAATTCTAAAAATCAGAGCGCCTCTCCTCCT
CCAAAGGAATGCAGCTCCTCACCAGCAATGGAACAAAGCTCAATGGAGAATGACTTTGAC
AAGTTGAGAGAAGAAGGCTTCAGACGATCAAACTTCTCCAAGCTAAATGAGGAAGTGTGA
ACCCATGGCAAAGAAGTTAAAAACCTTGAAAAAAGATTAGACAAATGGTTAACTAGAATA
ATCAATGCAGAGAAGTCCTTAAAGGACCTGATGGAGCTGAAAACCATGGCATGAGAACTA
TGTGTTGAATGCACAAGCCTCAGTAGCTGACTCGATCAACTGGAAGAAAGGGTATCAGTG
ATGGAAGATCAAATGAATGAAATGAAGTGAGAAGAGAAGTTTAGAGAAAAAAGAATAAAA
AGAAACGAACAAAGCCTCCAAGAAATGTGGGACTATGTGAAAAGACCAAATCTACGTCTG
ATTGGTGTACCTGAAAGTAACGGGGAGAATGGAACCAAGCTGGAAAACACTCTGCAGGAT
ATTATCCAGGAGAACTTCCCCAATCTAGCAAGGCAGGCCAACATTCAGATTCAGGAAAAA
CAGAGAATGCCACAAAGATACTCCTTGAGAAGAGCAACTCCAGGACACGTAATTGTCAGA
TTCACCAAAGTTGAAACGCAGGAAAAAATGTTAAGGGCAGCCAGAGAGAAAGGTCGGGTT
ACCCACAAAGGAAAGCCCATCACACTAACAGCTGACCTCCCGGCAGAAACTCTACGAGCC
AGAAGAG--TGGGGGCCAATATTCAACATTCTTAAAGAAAAGAATTTTCAACCCAGAATT
TCATATCCAGCCAAACTAAGATTCATAAGTGAAGGAGAAATAAAATCCTTTACAGACAAG
CAAATGCTGAGAGATTTTGTCTCCCCCAGGCCTGCCCTACAAGAGCTCCTGAAGGAAGCA
CTAAACATGGAAAGGAACAACCGATACCAGTCACTGCAAAATCATGCCAAATTG
>lcl|hg18_L1PA4_chr16_58422111_58428254
ATGGGGAAAAAACAGAGCAGAAAAACCGGAAACTCTAAAAATCAGAGTGCCTCTCCTCCT
CCAAAGGAGCGCAGCTCCTCACCAGCAATGGAACAAAGCTGGAAGGAGAATGACTTTGAT
GAATAGAGACAGGAAGGCTTCAGATGATCAAACTACTCCGAGCTAAAGGAGGAAGCTTGA
ACCCACGGCAAAGAAGTTAAAAACCTTGAAAAAAAATTAGACGAATGGCTAACTAGAATA
ACCAAGGCAGAGAAGTCCCTAAAGGACCTGATGGAGCTGAAAACAAAGGCACAAGAACTA
TGTGACAAATGCACAAGCTTCAGTAGCCGATTCAATCAACTGGAAGAAAGGGTATCAGTG
ATGGAAGATCAAATGAATGAAATGAAGCGAGAAGAGAAGTTTAGAGAAAAAAGAATAAAA
GGAAACGAACAAAGCCTCCAAGAAATATGACACTATGTGAAAAGACCAAATCTACATCTG
ATTGGTGTACCTGAAAGTGATGGGGAGAATGGAACCAAGTTGGAAAACACTCTGCAGGAT
ATTATCCAGGAGAACTTCCCCAATCTAGCAAGGAAGGCCAACATTCAACTTCAGGAAATA
CAGAGAACGCCACAAAGATACTCCTTGAGAAGAGCAACTCCAAGACACATAATTGTCAGA
TTCACCAAAGTTGAAATGAAGGAAAAAATGTTAAGGGCATTCAGAGAGAAAGGTCGGGTT
ACCAACAAAGGGAAGCCCATCAGACTAACAGTGGATCTCTCGGCAGAAACTCTACAAGCC
AGAGGAGAGTGGGGGCCAATATTCAACATTCTTAAAGAAAAGCATTTTCAACCCAGAATT
TCATATCCAGCCAAACTAAGCTTCATAAATGAAGGAGAAATAAAATACTTTACAGACAAG
CAAATGCTGAGAGACTTTGTCACCACCAGGCCTTCCCTAAAAGAGCTCCTGAAGGAAGCA
CTAAACATGGAAAGGAACAACCAGTACCAGCCACTGCAAAAACATGCCAAATTG
>lcl|hg18_L1PA4_chr16_31819573_31825747
ATGGGGAAAAAACAG--CAGAAACACTGGAAACTCTAAAAATCAGAGTGCCTCTCCTCCT
CCAAAGGAACGCAGCTCCTCAAAATCAATGGAACAAAGCTGGACGGAGAATGACTTTGAC
GAGGTGAGAGAAGAAGGCGTCAGACAATCAAACTACTCTGAGCTAAACGAGGAAGTTCGA
ACCCATGGCAAAGAAGTTAAAAACCTTGAAAAAAAATTAGACGAATGGCTAACTAGAATA
ACCAATGCAGAGAAGTCCTTAAAGGACCTGATGGAGCTGAAAACCAAGGCACACGAACTA
CGTGACGAATGCACAAGCCTCAGTAGCCGATTCGATCAACTGGAAGAAAGGGTACCAGTG
ATGGAAGATGAAATGAATGAAATGAAGCGAAAAGAGAAGTTTAGAGAAAAAAGAATAAAA
AGAAACGAACAAAGCCTCCAAGAAATATGGGATTATGTGAAAAGACCAAATCTACGTCTC
ATTGGTGTACCTGAAAGTGACGAGGAGAATGGAACCAAGTTGGAAAACACTCTGCAGGAT
ATTATCCAGGAGAACTTCCCCAATCCAGCAAGGCAGGCAAACATTCAAATTCAGGAAATA
TAGAGAATGCCACAAAGATACTCCTCAAGAAGAGCAACTCCAAGACATATAATTGTCAGA
TTCACCAAAGTTGAAAGGAAGGAAAAAATGTTAAGGGCAGCCAGAGAGAAAGGTCAGGTT
ACCCACAAAGGGAAGCCCATCAGACTAACAGCTGATCTCTTGGCAGAAACTCTACAAGCC
AGAAGAGAGTGGGGGCCAATATTCAACATTCTTAAAGAAAAGAATTTTCAACCCAGAATT
TCATATCCAGCCAAACTAAGCTTCATAAGTGAAGGAGAAATAAAATCCTTTACAGACAAG
CAAATGCTGAGAGATTTTGTCACCACCAGGCCTGCCCTACAAGAGCTCCTGAAGGAAGCA
CTAAACATGGAAAGGAACAACCGGTACCAGCCACTGCAAAAACATGCCAAACTG
>lcl|hg18_L1PA4_chr15_85593999_85600109
ATGGGGAAAAAACAGAACAGAAAAACTGAAAATTCTAAAAATCAGAGCACCTCTCCTCCT
CCAAAGGAATGCAGCTCCTCACCAGCAACAGAACAAAGCTGGAAGGAGAATGATGTTGAC
GAGTTGAGAGAAGGAGGCTTCAGACAATCAAACTACTCTGATCTAAAGGAGGAAATTAGA
ACCCATGGCAAAGAAGTTAAAAACCTTGAAAAAA-ATTAGATGAATGGCTAACTAGAATA
ACCAATGCAGAGAAGTCCTTAAAGGACCTGATGGAGCTGAAAACCAAGGCACGAGAAATA
CGGGACGAATGCACAAGCTTCAGTAGCCAATTCGATGAACTGGAAGAAAGTGTATCAGTG
ATGGAAGATCAAATGAATGAAATGAAGCAAGAAGAGAAGTTTAGAGAAAAAAGAATAAAA
AGAAACAAGCAAAGCCTCCAAGAAACATGGGACTAGGTGAAAAGACCAAATCTATGTCTG
ATTGGTGTACCTGAAAGTGACGGGGAGAATGGAACCAAGTTGGAAAACACTCTGCAGGAT
ATTATCCAGGAGAACTTCCCCAATCTAGCAAGGCAGGCCAACATTCAAATTTAGGAAATA
CAGAGAATGCCACAAAGATACTCCTCGAGAAGAACAACTCCAAGACACATAATTGTCAGA
TTCACCAAAGTTGAAATGAAGGAAAAAATGTTAAGGGCATCCAGAGAGAAAGGTCAGGTT
ACCCACAAAGGGAAGCCCATCAGACTAACAGCTGTTCTCTTGGCAGAAACTCTACAAGCC
AGAAGAGAGTGGGGGCCAATATTCAACATTCTTAAAGAAAATAATTTTCAACCCAGAATT
TCATATCCAGCCTAACTAAGCTTCATCAGTGAAGGAGAAATAAAATACTTTACAGACAAG
CAAATGCTGAGAGATTTTGTCACCACCAGGCCTGCCTTACAAGAGCTCCTGAAGGAAGCA
CTAAACATGGAAAGGAAAAACTGGTACCAGCCAGTGCAATAACATGCCAAATTG
>lcl|hg18_L1PA4_chr16_31606044_31612146
ATGGGGAAAAAACAGAGCAGAAAAACTGGAAACTCTAAAAATCAGGGGGCCTCTCCTCTT
CCAAAGGAATGCAGCTCCCCACCAGCAATGGAACAAAGCTGGACGGAGAATGACTTTGA-
----TGAGAGAAGAAGGCTTCAGATGATCAAAC----CTGAGCTAAAGGAGGATGTTTGA
ACCTATGGCAAAGAAGTTAAAAACCTTGAAAAAA-ATTAGACGAATGGCTGACTAGAATA
ACCAATGCAGAGAAGTCCTCAAAGGACCTGATGGAGCTGAAAACCATGGCATGAGAACTA
CGTGATGAATGCACAAGCCTCAGTAGCCAATTCAATCAACTGGAAGAAAGGGTATCAGCG
ATGGAAGACCAAATGAATGAAATGAAGCGAGAAGAGAAGTTTAGAGAAAAAAGAATAAAA
AGAAATGAACAAAGCCTCCAAGAAATATGGGACTATGTGAAAAGACCAAATCTACGTCTG
ATTGGTGTACCTGAAAGTGAAGGGGAGAACGGAACCAAGTTGGAAAACACTCTGCAGGAT
ATTATCCAGGAGAACTTCCCCAATCTAGCAAGGCAGGCCAACATTCAAATTCAGGAAATA
TAGAGAATGCCACAAAGATACTCCTCAAGAAGAGCAACTCCAAGACACATAATAGTCAGA
TTCACCAAAGTTGAAATCAACGAAAAAATGTTAAAGGCAGCCAGAGAGAAAGGTCAGGTT
ACCCACAAAGGGAAGCCTATCAGACTAACAGCTGATCTCTCAGCAGAAACTCTACAAGCC
AGAGGAGAGTGGGGGCCAATATTCAACATTCTTAAAGAAAAGAATTTTCAACCCAGAATT
TCATATCCAGCCAAACTAAGCTTCATAAGTGAAGGAGAAATAAAATACTTTACAGACAAG
CAAATGCTGAGAGATTTTGTCACCACCAGGCCTGCCCTAAAAGAGCTCCTGAAGGAAGCA
CTAAACATGGAAAGGAACAACCGGTAGTAGCCACTGCAAAAACATGCCAAATTG
>lcl|hg18_L1PA4_chr15_85721464_85727630
ATGGGGAAAAAACAGAGCAGAAAAACTGGAAACTCTAAAAATCAGAGTGCCTCTCCTCCT
CCAAAGGAATGCAGCTCCTCAACAGCAACAGAAAAAACCTGGATGGAGAATGACTTTGAA
GAGTTGAGAGAAGAAGGCTTCGGATGATCAAACTACTCCGAGCTAAAGGAGGAAGTTTGA
ATCCATGGCAAAGAAGTTAAAAACCTTGAAAAAAAATTAGATGAATGGCTAACTAGAATA
ACCAATGCAGAGAAGTCCTTAAAGGACCTGATGGAGCTGAACACTAAGGCACAAGAACTA
CGTGACAAATGCACAAGCCTCAGTAGCCGATTCGATCAACTGGAAGAAAGGGTATCAGTG
ATGGAAGATCAAATGAATGAAATGAAGCAAGAAGAGAAGATTAGAGGAAAAAGAATAAAA
AGAAATGAACAAAGCCTCCAAGAAACATGGGACTGTGTGAAAAGACCAAATCTATGTCTG
ATTGGTGTACATGAAAGTGACGGGGAGAATGGAACCAAGTTGGAAAACACTCTGCAGGAC
ATTATCCAGGAGAA---CCCCAATCTAGCAAGGCAGGCCAACATTCAGATTCAGGAAATA
CAGAGAACGCCACAAAGATATTCCTCAAGAAGAGCAACTCCAAGACACAAAATTGTCAGA
TTCACCAAAGTTGAAATGAAGGAAAAAATGTTAAGGGCAGCCAGAGAGAAAGGTCAGGTT
ACCCACAAAGGGAAGCCCATCAGACTAACAGCGGATCTCTCGGCAGAAACTCTACATGCC
AGAAGAGAGCGGGGGCCAATAATCAACATTCTTAAAGAAAAGAATTTTCTACCCAGAATT
TCATATCCAGCCAAACTAAGCTTCATAAGTGAAGGAGAAATAGAATACTTTACAGACAAG
CAAATGCTGAGAGATTTTGTCACCACCAGGCCTGCCCTAAAAGAGCTCCTGAAGGAAGCA
CTAAACATGGAAAGGAACAACCGGTACCAGCCACTGCAAAAACATGCCAAATTG
>lcl|hg18_L1PA4_chr2_139012788_139018922
ATGGGGAAAAAACAGAGCAGAAAAACTGGAAACTCTAAAAATCAGAGCGCCTCTCCTCCT
CCAAAGGAACGCAGCTCCTCACTAGCAACAGAACAAAGCTGGATGGAGAATGACTTTGAC
GAGTTGAGAGAAGAAGGCTTCAGACGATCAAACTACTCCAAGCTAAAGGAGGAAGTTCAA
ACCCATGGCAAAGAAGTTAAAAACCTTGAAAAAAAATTAGACGAATGGCTAACTAGAATA
ACCAATGCAGAGAAGTCCTTAAAGGACCTGATGGAGCTGAAAACCAAGACACGAGAACTC
CGTGATGAATGCACAAGCCTCAGTAGCCAATGCGACCAACTGAAAGAAAGGGTATCAGTG
ATGGAAGATGAAATGAATGAAGTGAAGTGAGAAGAGAAGCTTAGAGAAAAAAGAATAAAA
AGAAATGAACAAAGCCTCCAAGAAATATGGGACTATGTGAAAAGACCAAATCTATGTCTG
ATTGGTGTACCTGAAAGTGATGGGGAGAATGGAACCAAGTGGGAAAACACTCTGCAGGAT
ATTATCCAGGAGAACTTCCCCAATCTAGCAAGGCAGGCCAACATTCAAATTCAGGAAATA
CAGAGAATGCCACAAAGATACTCCTCGAGAAGAGCAACTCCAAGACACATAACTGTCAGA
TTCACCAAAGTTGAAATGAAGGAAAAAATGTTAAG-GCAGCCAGAGAGAAAGGTCAGGTT
ACCCACAAAGGGAAGCCCGTCAGACTAACAGCTGATCTCTCGGCAGAAACTCTACAAGCC
AGAAGAAAGTGGGGGCCAATATTCAACATTATTAAAGAAAAGAATTTTCAACCCAGAATT
TCACATCCAGCCAAGCTAAGCTTCGTAAGTGAAGGATAAATAACATCCTTTACAGACAAG
CAAATGCTGAGAGATTCTGTCACCACCAGGCTTGCCCTAAAAGAGCTCCTGAAGGAAGCG
CTAAACATGGAAAGGAACAACCGGTACCAGCCACTGCACAAACATGCCAAACTG
>lcl|hg18_L1PA4_chr2_129512186_129518295
ATGGGGAAAAAACAGAGCAGAAAAACTGGAAACTCTAAAAATCAGAGCACCTCTCCTCCT
CCAAAGGAACACAGCTCCTCACCAGCAATGGAACAAAGCTGGATGGAAAATGACTTTGAT
GAGCTGAGAGAAGAAGGATTCAGATGATCAAACTACTCCGAGCTAAAGGAGGAAGTTTGA
ACCCATGTCAAAGAAGTTAAAAACCTTGAAAAAAAATTAGATGAATAGCTAACTAGAATA
ACCAATGCAGAGAAGTCCTTAAAGGACCTGATGGAGCTGAAAACCAAGGCACAAGAACTA
CATGACAAATGCACAAGCCTCAGTAGCTGATTCGATCAACCAGAAGAAGGGGTATCAGTG
ATGGAAGATCAAATGAATGAAATCAAGCAAGAAGACAAGTTTAGAGAAAAAAGAATAAAA
AGAAACAAACAAAGCCTCCAAGAAATATGGGACTATGTGAAAAGACCAAATCTATGTCTG
ATAGGTGTACCTGAAAGTGACGGGGAGAATAGAACCAAGTTGCAAAACACTGTGCAGGAT
ATTATCCAGGAGAACTTCCCCAATCTAGAAAGGCAGACCAACATTCAAATTCAGGAAACA
CAGAGAATGCCACAAAGATACTCCTCGAGAAGAGCAACTCCAAGACACATAATTGTCAGA
GTCACCAAAGGTGAAAGGAAGGAAAAAATGTTAAGGGCAGCCAGAGAGAAAGGTCAGGTT
ACCCACAAAGGGAAGCCCACCAGACTAACAGCTGATCTCTCAGCAGAAACATTACCAGCC
AGAAGAGAGTGGGGGCCAATATTCAACATTCTTAAAGAAAAGAATTTTCAACCCAGAATT
TCATATCCAGCTAAACTAAGCTTTATAAATGAAGGAGAAATAAAATCTGTTACAGACAAG
CAAATGCTGAGAGATTTTGTCACCACCATGCCTGCCCTAAAAGAGCTCCTGAAGGAAGCA
CTGAACATGGAAAGGAACAACCAATACCAGCCACTGCAAAAACATGCCAAATTG
>lcl|hg18_L1PA4_chr19_44896429_44902572
ATGGGGGGAAAACAGAGCAGAAAAACCAGAAACTATAAAAATCAGAGTACCTCTCCTCCT
CCAAAGGAACGCAGCCCCTCACCAGCAACGGAACAAAGCTGGACAGAGAAAGACTTTGAC
GAGTTGAGAGAAGAAGCCTTCAGAAGATCCAACTACTCTGAGCTAAAAGAGGAAGTTCAA
ACCAATGACAAAGAAGTTAAAAACCTTGAAAAAAAAATAGACGAATGGCTAACTGGAATA
ACCAATGCAGAGAAGTCCTTAAAGGACCTGATGGAGCTGAAAACCATGGCATGAGAACTA
AGTGACAAATGCACAAGCCTCAGTAACCGATGCGATCAACTGGAAGAAAGTGTACCAGTG
ATGGAAGATGAAATGAATGAAATGAAGAGAGAAGAGAAGTTTAGAGAAAAAAGAATAAAA
AGAAACGAAGAAAGCCTCCAAGAAATATGGGACTATGAGAAAAGACCAAATCTATGTCTG
ACTGGTGTACCCGAAAGTGACAGGGAGAATGGAACCAAGTTGGAAAACACTCTGCAGGAT
ATTATCCAGGAGAACTTCCCCAATCTAGCAAGGCAGGCCAACATTCAGATTCAGGAAATA
CAGAGAATGCCACAAAGATACTCCTTGAGAAGAGCAACTCCAAGACACATGATTGTCAGA
TTCACCAAAGTTGAAATGAAGGAAAAAATGTTAAGGGCAGCCAGAGAGAAAGGTCGGGTT
ACCCACAAAGGGAAGCCCATCAGACTAACAGCTGATCTCTTGGCAGAAACTCTACAAGCC
AGAGGAGAGTGGGGGCCAATATTCAACATTCTTAAAGAAAAGAATTTTCAACCCAAAATT
TCATATCCAGCCAAACTAAGTTTCATAAGTGAAGGAGAAATAAAATCCTTTACAGACAAG
CTAATGCTGAGAGATTTTGTCACCACCAAGCCTGCCCTAAAAGAGCTCCTGAAGGAAGCA
CTAAACATGGAAAGGAAAAACCGGTACCAGCCACTGCAAAATCATGCCAAATTG
>lcl|hg18_L1PA4_chr18_31731442_31737598
ATGGGGAAAAAACAGAGCAGAAAAACCGGGAACTCTAAAAATCAGAGCACCCCTCCTCCT
CCAAAGGAATGCAGCTCCTCACCAGCAACAGAACAAAGCTGGACAGAGAATGACTTTGAT
GAATTGAGAGAAGAAGGCTTCAGACGATCAAACTACTCCAAACTAAAGGAGGAAGTTCAA
ACCCATGGCAAAGAAGTTAAAAACCTTGAAAAAAAATTAGATGAACGGCTAACTAGAATA
ACCAATGCAGAGAAGTCCTTAAAGGACCTCATGGAGCTGAAAACCACGGCACAAGAACTA
TGCAACAAATGCACAAGCCTCAGTAGCCAATTTGATCAACTGGAAGAAAGGGTATCAGTG
ATGGAAGATCAAATTAATGAAATGAAGTGAGAAGAGAAGTTTAGAGAAAAAAGAATAAAA
AGAAATGAACAAAGCCTCCAAGAAATATGGGAATAAGTGAAAAGACCAAATCTACATCTG
ATTGGTGTACCTGAAAGTGACGGGGAGAATG-AACCAAGTTGGAAAATACTCTGCAGGAT
ATTATCCAGGAGAACTTCCCCAACCTAGCAAGGCAGGCCAACATTCAAATTCAGGAAATA
CAGAGAACGCCACAAAGATACTCCTCAAGAAGAGCAACTCCAAGACACATAATTGTCAGA
TTCACCAAAGTTGAAATGAAGGAAAAAATGTTAAGGGCAGCCAGAGAGAACGGTCGGGTT
ACCCACAAAGGGAAGCCCATCAGACTAACAGCTGATCTCTTGGCAGAAACTCTACAAGCC
AGAAGAGAATGGGGGCCAATATTCAACGTTCTTAAAGAAAAGAATTTTCAACCCAGAATT
TCATATCCAGCCAAACTAAGCTTCATAAGTGAAGGAGAAATAAAATACTTTACAGACAAG
TAAATGTTGAGAGATTTTGTCACCATCAGGCCTGTCCTAAAAGAGCTCCTGAAGGAAGCA
CTAAACATGGAAAGGAGCAACT-GTACCAGCCACTGCAAAAACATGCCAAATTG
>lcl|hg18_L1PA4_chr2_134516821_134522945
ATGGGGAAAAAACAGAGCAGAAAAACCTGAAACTCTAAAAATCAGAGCGCCCCTCCTTTT
ACAAAGGAACACAGCTCCTCACCAGCAATGGAACAAAGCTGGATGGAGAATGACTTTGAC
GAGTTGAGAGAGGAAGGCTTCAGAAGATCAAACTGCTCCAAGCTAAAGGAGGAAGTTCAA
ACCCAAGGCAAAGAAGTTAAAAACCTTGAAAAAAAATTAGAGAAATGGCTAACTAGAATA
ACCAATGCAGAGAAGGCCTTAAAGGACCTGATGGGGCTGAAAACCATGGCACGAGAACTA
TGTGACAAATACACAAGCCTCAGTAGCCGAAGCGATCAACTGGAAGAAAGGGTATCAGCG
ATGGAAGACAAAATGAATGAAATGAAGTGAGAAGAGAAGTTTAGAGAAAAAAGAATAAAA
AGAAACAAACAAAGCCTCCAAGAAATATGGGACTATGTGAAAAGACCAAATCTACATCTG
ATTGGTGTACCTGAAAGTGACGGGGAGAATGGAACCAAGTTGGAAAACACTCTGCAGGAT
ATTATCCAGGAGAACTTCCCCAATCTAGCAAGGCAGGCCAACATTCACATTCAGGAAATA
CAGAGAATGCCACAAAGATACTCCTCGAGAAGAGCAACTCCAAGACACATAATTGTCAGA
TTCACCAAAGTTGAAATGAAGGAAAAAATGTT-AGGGCAGCCAGAGAGAACTGTTGGGTT
ACCCAAAAAGGGAAGCCCATCAGACTAACAGGTGATCTCTCGGCAGAAACTCTACAAGCC
AGAAGAGAGTGGGGACCAATATTCAACATTCTTAAAGACAAGAATTTTCAACCCAGAATT
TCATATCCAGCCAAACTAAGCTTCATAAGTGAAGGAGAAATAAAATACTTTACAGACAAG
CAAATGCTGAGAGATTTTGTCTCCACCAG-CCTGCCCTAAAAGAGCTCCTGAAGGAAGCA
CTAAACATGGAAAGGAGCAACTGGTACCAGCCACTGCAAAAACATGCCAAATTG
>lcl|hg18_L1PA4_chr16_74310524_74316685
ATGGGGAAAAAACAGAACAGAAAAACCGGAAACTCTAAAAATCAGAGTGCCTCTCCTCCT
CCAAAGGAACGCAGCTCCTCACCAGCAATTGAACAAAGCTGGATGGAGAATGACTTTGAC
GAGTTGAGAGAAGAAGGCTTCAGACGATCAAACTACTCCGAGCTAAAGGAGGAAGTTTGA
ACCCATGGCAAAGAAGTTAAAAACCTTGAAAAAAAATTAGATGAATGGCTAAGTAGAATA
ACCAAAGCAGGGAAGTCGTTAAAGGACCTGATGGAGCTGAAAACCACGGCACGAGAACTA
CATGACGAATGCACAAGCCTCAGTAGCCGATTCGATCAACTGGAAGAAAGGGCATCAGTG
ATGGAAGATCAAAGGAATGCAATGAAGCAAGAAGAGAAGTTTAGAGAAAAAAGAATAAAA
AGAAACAAACAAAGCCTCCAAGAAATATGGGACTATGTGAAAAGACCAAATCTACGTCTG
ATTGGTGGACCTGAAAGTCACAGAGAGAATGGAACCAAGTTGGAAAACACTCTGCAGGAT
ATTATCCAGGAGAACTTCCCCAATCTAGCAAGGCAGGCCAACATTCACATTCAGGAAATA
CAGAGAACACCACAAAGATACTCCTCAAGAAGAGCAACTCCAAGACACATAATTGTCAGA
TTCACCAAAGTTGAAATGAAGGAAAAAATGGGAAGGGCAGCCAGAGAGAAAGGTCGGGTT
ACCCACAAAGGGAAGCCTATCAGACTAACAGCGGATCTCTCAGCAGAAACTCTACAAGCC
AGAAGAGAGTGGGGGCCAATATTCAATATTCTTAAAGAAAAGAATTTTCAACC-AGAATT
TCATATCCAGCCAAACTAAGCTTCATAAGTGAAGGAGAAATAAAATCCTCTACAGACAAG
CAAATGCTGAGAGATTTTGTCACCACCAGGCCTGCCCTAAAAGAGCTCCTGAAGGAAGCA
CTTAACATGGAAAGGAAAAACTGGTACCAGCCACTGCAAAAACATGCTCAATTG
>lcl|hg18_L1PA4_chr16_74326231_74332349
ATGGGGAAAAAACAG--CAGAAAAACCGGAAACTCAAAAAATCAGAGCCCCTCTCCTCCT
CCAAAGGAACGCAGCTCCTCACCAGCAATGGAACAAAGCTGGATGGAGAATGACTTTGAC
GAGTTGAGAGAAGAAGGCTTCAGACAATCAAACTACTCCAAGCTAAAGGAGGAAGTTCGA
ACCCATGGCAAAGAAGTTAAAAACCTTAAAAAAAGATTAGATGAATGGCTAACTAGAATA
ACCAATGCAGAGGAGTCCTTAAAGGACCTGATGGAGCTGAAAACCATGGCAGGAGAACTA
CGTGATGAATGCACAAGCCTCAGTAGCCGATTCAATCAACTGGAAGAAAGGGCATCAGTG
ATGGAAGATCAAATGAATGAAATAAAGCGAGAAGAGAAGTTTAGAGAAAAAAGAATAAAA
AGAAATGAACAAAGCATCCAAGAAATATGGGACTATGTGAAAAGACCAAATCTACGTCTG
ATTGGTGTACCTGAAGGTCACAGGGAGAATGGAACCAAGTTGGAAAACACTCTGCAGGAT
ATTATCCAGGAGAACTTCCCCAATCTAGCAAGGCAGGCCAACATTCACATTCAGGAAATA
CAGAGAACACCACAAAGATACTCCTCGAGAAGAGCTACTCCAAGACACATAATTGTCAGA
TTCACCAAAGTTGAAATGAAGGAAAAAATGTGAAGGGCAGCCAGAAAGAAAGGTCGGGTT
ACCCACAAAGGGAAGCCCATCAGACTAACAGCGGATCTCTCGGCAGAAACTCTACAAGCC
AGAAGAGAGTGGGGGCCAATATTCAATACTCTTAAAGAAAAGAATTTTCAACC-AGAATT
TCATATCCAGCCAAACTAAGCTTCATAAGTGAAGGAGAAATAAAATCCTCTACAGACAAG
CAAATGCTGAGAGATTTTGTCACCACCAGGCCTGCCCTAAAAGAGCTCCTGAAGGAAGCA
CTTAACATGGAAAGGAAAAACTGGTACCAGCCACTGCAAAAACATGCTCAATTG
>lcl|hg18_L1PA4_chr2_116273478_116279619
ATGGGGAAAAAACAGAGCAGAAAAACCAGAAACTCTAAAAACCAGAGCGCCTCTCCTCCT
CCAAAGGAACGCAGTTCCTCACCAGCAACGGAACGAAGCTGCATGGAGAATGACTTTGAC
AAGTTGAGAGAGGAAGGGTTCAGAAGATCAAACTACTCCGAGCTAAAGGAGGAAGTTCGA
ACCCGTGGCAAAGAAGTTAAAAACTTTGAAAAAATATTAGATGAAAGGATAACTAGAATA
ACCAGTGCAGAGAAGTCCTTAAAGGACCTGTTGGAGCTGAAAACCAAGGCACGAGAACTA
CGTGACGAATGCACAAGCCTCAGTAACCGATGCGATCAACTGGAAGAAAGGGTATCAGCG
ATAGAAGACGAAATGAATGAAATGAAGCATGAAGAGAAGTTTAGAGAAAAAAGAATAAAA
AGAAATGAACAAAGCCTCCAAGAAATATGGGACTATGTGAAAAGACCAAATCTACGTCTG
ATTGGTGTACCTGAAAGTGACGGGGAGAATGGAACCAAGTTGGAAAACACTCTGCAGGAT
ATTATCCAGGAGAACTTCCCCAATCTAGCAAGGAAGGCCAATATTCAGATTCAGGAAATA
CAGAGAATGCCACAAAGATACTGCTCGAGAAGAGCAACTCCAAGACACATAATTGTCAGA
TTCACCAAAGTTGAAATGAAGGAAAAAATGTTAAGGGCAGCCAGAGAGAAAGGTCGGGTT
ACCCACAAAGGGAAGCCTGTCAGACTAACAGCGGATCTCTCGGCAGAAACTCTAGAAGCC
AGAAGATAGTGGGGGCCAATATTTAACATTCTTAAAGAAAAGCATTTTCAACCCAGAATT
TCATATCCAGCCAAACTGAGCTTCATACGTGAAGGAGAAA-AAAACACTTTACAGACAAG
CAAATGCTGAGAGATTTTGTCACCACCAGGCCTGCCCTAAAAGAGCTCCTGAAGGAAGCA
CTAAACATGGAAAGGAACAACCGGTACCAGCCACTGCAAAAACATGCCAAATTG
>lcl|hg18_L1PA4_chr18_41528436_41534556
ATGGGGAAAAAACAGAACAGAAAAACTGGAAACTCTAAAAA---GAGTGCCTCTCCTCCT
CCAAAGGAATGCAACTCCTCATCAGCAATGGAATAAAGCTGGATGGAGAATGACTTTGAC
AAGTTGAGAGAAGAAGGCTTCAGACGATCCAACTACTCCAAGCTAAAGGAGGAAGTTCGA
ACCCATGGCAAAGAAGTTAAAAACCTTGAAAAAAAATTAGATGAATGGATAACTAGAACA
ACCAATGCAGAGAAGTCCTTAAAGGACCTGATGGAGCTGAAAACCAAGGCATGAGAACTA
TGTGACGAATGCACAAGCCTCAGTAGCTGATGTGATCAACTGGAAGAAAGGGTATCAGTG
ATGGAAGATCAAATGAATGAAATGAAGTTAGA-GAGAAGTTTAGAGAAAAAAGAATAAAA
CTAAACGAACAAAGCCTCCAAGAAATATGGGACTGTGTGAAAAGACCAAATCTACATCTG
GTTGGTGTACCTGAAAGTGACGGGGAGAATGGAACAAAGTTGGAAAACACTCTGCAGGAT
ATTATCCAGGAGAACTTCCCCAATCTAGCAAGGCAGCCCAACATTCAAATTCAGGAAATA
CAGAGAACGCCACAAAGATACTCCTCGAGAAGAGCAATTCCAAGACACATAATTGTCAGA
TTCACCAAAGTTGAAATGAAGGAAAAAATGTTAAGGGCAGCCAGAGAGAAAGGTCGGGTT
ACCCACAAAGGGAAGCCCATCAGACTAAAAACTGATTTCTCAGCAGAAACTCTACAAGCC
AGAAGAGAGTGGGGGCCAATATTCAACATTCTTAAAGAAAAGAATTTTCAACCCAGAATT
TCATATCCAGCCAAACTAAGCTTCATAAGTGAAGGAGAAATAAAATACTTTACAGACAAG
CAAATGCTGAGAGATTTTGTCACCACCAGGCCTGCTCTAAAAGAGCTCCTGAAGGAAGCA
CTAAACATGGAAAGGAACAAACAGTACCAGCCACTGCAAAAACATGCGAAATTG
>lcl|hg18_L1PA4_chr18_49035583_49041719
ACAGGGAAAAAACAGAGCAGAAAAACTGGAAACTCTAAAAATCAGAACGCCTCTCCTCCT
CTAAAGGAATGCAGCTCCTCACCAGCAACCAAACAAAGCTGGACGGAGAATGACTTTGAC
AAGTTGAGAGAAGAAGGCTTCAGACGATCAAACTACTCCAAGCTAAAGGAGGAAGTTCGA
ACCCATGGCAAAGAAGTTAAAAACCTTGAAAAAAAATTAGACAAATGGATAACTAGAATA
ACCAATGCAGGGAAGTCCTTAAAGGACCTGATGGAGCTGAAAACCATGGCACGAGAAATA
CATGACGAATGCAAAAGCCTCAGTAGCCAATTTGCTCAACTGGAAGAAAGGGTATCAGTG
ATGGAAGATCAAATGAATGAAATGAAGTGAGAAGAGAAGTTTAGAGAAAAAAGAA-----
---AAAGAACAAAGCCTCCAAGAAATATGGGACTATGTGAAAAGACCAAATCTACTTCTG
ATTGGTGTACCTGAAAGTGACAGGGAGAATGGAACCAAGTTGGAAAACATACTGCAGGAT
ATTATCCAGGAGAACTTCCCCAATCTACCAAGGCAGGCCAATATTCAAATTCATGAAATA
CAGAGAACACCACAAAGATACTCCTCCAGAGGAGCAACTCCAAGACACTTAATTGTCAGA
TTCACCAAAGTTGAAATGAAGGAAAAAATGTTAAGGGCAGCCACAGAGAAAGGTCAGGTT
ACCCACAAAGGGAAGCCCATTAGACTAACAGCAGATCTCTTGGCAGAAACTCTACAAGCC
AGAAGAGAGTGGGGGCCAATATTCAACATTCTTAAAGAAAAGAATTTTCAACCCAGAATT
TCATATCCAGCCAAACTAAGCTTCAGAAGTGAAGGAGAAATAAAATACTTTACAGACAAG
CAAATGCTGAGAGATTTTGTCACTACCAGGCCTGCCCTAAAAGAGCTCCTGAAGGAAGCA
CTAAACATGGAAAGGAACAACTGGTACCAGACACTGCAAAAACATCCCAAATTG
>lcl|hg18_L1PA4_chr16_10288079_10294210
ATGGGGAAAAAACAGAGCAGAAAAACCGGAAACTCTAAAAATCAGAGCGCCTCTCCTCCT
CCAAAGGAATGCAGCTCCTCACCAGCAACGGAACAAAGCTGGATGGAGAATGACTTTGAC
GAGTTGAGAGAAGAAGGCTTCAGAAGATCAAACTACTCCAAGCTAAAGGAGGAAGTTTGA
ACCAACGGCAAAGAAGTTAAAAACTTTGAAAAAAAATTAAACGAATGGATAACTAGAATA
ACCAATGCAGAGAAGTCCTTAAAAAACCTGATGGAGCTGAAAAGCACGGCATGAGAAATA
TGTGACGAATGCGCAAGCCTCAGTCACTGATGTGATCAACTGGAAGAAAGGGTATCAGCG
ATGGAAGATGAAATGAATGAAATGAAGCATGAAGAGAAGTTTAGAGAAAAAA----GAAA
AGAAATGAACAAAGCCTCCAAGAAATATGGGACTATGTGAAAAGACCAAATCTACATCTA
ATTGGTGTACCTGAAAGTGACAGGGAGAATGGGACCAAGTTGGAAAACACTCTGCAGGAT
ATTATCCAGGAGAACTTCCCCAATATAGCAAGGCAGGCAAACATTCAAATTCAGGAAATA
TAGAGAACGCCACAAAGATACTCCTCGAGAAGAGCAACTCCAAGTCACATAATTTTCAGA
TTCACCAAAGTTGAAATGAAGGAAAAAATGTTAAGGGAAGCCAGAGAGAAAGGTCGGGTT
ACCCACAAAGGGAAGCCCATCAGACTAACAGCTGATCTTTCGGCAGAAACTCTACAAGCC
AGAAGAGAGTGGGGGCCAATATTCAACATTCTTAAAGAAAAGAATTTTCAACCCAGAATT
TCATATCCAGCCAAACTAAGTTTCATAAGTGAAGGAGAAATAAAATACTTTACAGACAAG
CAAATGCTGAGAGATTTTGTCACCACTAGGCCTTCCCTAAAAGAGCTCCTGAAGGAAGCA
CTAAACATGGAAAGGAACAACCAGTACCAGCCACTGCAAAAACATACCAAATTG
>lcl|hg18_L1PA4_chr18_13333089_13339217
ATGGGGAAAAAACAGAGCAGAAAAACTGAAAATTCTAAAAATCAGAGCACCTCTCCTCCT
TCAAAGGAACGCAGCTCCTCACCAGCATCGCAACAAAGCTGGACAGAGAATGACTTTGAC
GAGTTGAGAAAAGAAGGCTTCAGACGATCAAACTACTCTGAGCTAATGGAGGAATTTCGA
ACCCGTGGCAAAGAAGTTAAAAACCTTGAAAAAAGATTAGACGAATGGCTAACTAGAATA
ACCAATGCAGAGAAGTCCTTAAAGGACCTGATGAAGCTGAAAACCATGGCACGAGAACTA
TGTGACGAATGCGCAAGCCTCAGTAGCTGATTCGATCAACTGGAAGAAAGGGTATCAGTG
ACGGAAGATCAAATGAATGAAATGAAGCAAGAAGAGAAGTGTAGAGAAAAAAGAATAAAA
[truncated: 770,370 more chars]
