# Supplementary material for: Cryptic genetic variation enhances primate L1 retrotransposon survival by enlarging the functional coiled coil sequence space of ORF1p
Source: PLoS Genet. 2020 Aug 14;16(8):e1008991. doi: 10.1371/journal.pgen.1008991 (PMC7449397; doi:10.1371/journal.pgen.1008991)
Supplement: S1 Data — (ZIP) [file pgen.1008991.s012.zip › Supplementary_Data_PG/orf1_cc_names/1_cc_names]

>l1hs_50
>l1hs_50_1
>L1HS::chr8:105971290-105977058(-)_2
>L1HS::chr4:92358642-92364842(+)_3
>L1HS::chr15:89097829-89103494(-)_4
>L1HS::chr6:126994696-127000000(+)_5
>L1HS::chr3:19000000-19005325(-)_6
>L1HS::chr7:90802758-90808832(+)_7
>L1HS::chr3:120291868-120298033(+)_8
>L1HS::chr5:104848937-104854975(-)_9
>L1HS::chr2:198500000-198505485(-)_10
>L1HS::chr2:231201784-231207228(-)_11
>L1HS::chr3:90383231-90389253(+)_12
>L1HS::chrX:75543184-75549215(-)_13
>L1HS::chr14:52261319-52267350(-)_14
>L1HS::chr1:166212290-166218321(-)_15
>L1HS::chr18:70633761-70639791(-)_16
>L1HS::chr5:119020480-119026509(-)_17
>L1HS::chr8:76533566-76539590(-)_18
>L1HS::chr1:86392750-86398783(+)_19
>L1HS::chr8:8328369-8334416(+)_20
>L1HS::chr13:75000463-75006491(+)_21
>L1HS::chr4:63592666-63598687(-)_22
>L1HS::chr4:94529434-94535489(-)_23
>L1HS::chr5:152450542-152456568(-)_24
>L1HS::chr4:48053971-48059991(-)_25
>L1HS::chr14:19060295-19066341(-)_26
>L1HS::chrX:148259696-148265715(-)_27
>L1HS::chr16:34842846-34848872(-)_28
>L1HS::chr1:239786798-239792823(-)_29
>L1HS::chr1:187566803-187572831(+)_30
>L1HS::chr18:45186744-45192798(+)_31
>L1HS::chr13:49039691-49045702(+)_32
>L1HS::chr2:233013906-233019939(-)_33
>L1HS::chr14:45946313-45952372(-)_34
>L1HS::chr8:89697934-89703989(+)_35
>L1HS::chr4:53404637-53410664(+)_36
>L1HS::chr6:156646114-156652144(-)_37
>L1HS::chr18:39354979-39361010(+)_38
>L1HS::chr9:85664454-85670486(-)_39
>L1HS::chr6:94575456-94581501(-)_40
>L1HS::chr8:136888105-136894133(+)_41
>L1HS::chr8:137450317-137456348(-)_42
>L1HS::chr3:4958219-4964276(+)_43
>L1HS::chr4:58428482-58434513(-)_44
>L1HS::chr6:85318154-85324181(+)_45
>L1HS::chrY:9778739-9784760(+)_46
>L1HS::chrY:3311591-3317606(+)_47
>L1HS::chr8:105752079-105758101(-)_48
>L1HS::chr7:140761814-140767842(-)_49
>L1HS::chr1:184814750-184820775(+)_50
>L1HS::chr3:54428349-54434350(-)_51
>L1HS::chr2:153864280-153870310(-)_52
>L1HS::chr4:53682623-53688653(+)_53
>L1HS::chr3:4004760-4010794(+)_54
>L1HS::chr5:110637936-110643960(+)_55
>L1HS::chr13:98319662-98325694(-)_56
>L1HS::chr4:92899362-92905564(+)_57
>L1HS::chr17:9519302-9525332(+)_58
>L1HS::chr18:13975859-13981890(-)_59
>L1HS::chrX:23256633-23262692(+)_60
>L1HS::chr11:48869218-48875276(-)_61
>L1HS::chr10:19377530-19383547(-)_62
>L1HS::chr14:63002569-63008600(+)_63
>L1HS::chr7:7504723-7510751(+)_64
>L1HS::chr5:160136615-160142646(-)_65
>L1HS::chr1:71979381-71985425(+)_66
>L1HS::chr6:117423294-117429326(+)_67
>L1HS::chr4:107492214-107498227(-)_68
>L1HS::chr2:36339649-36345680(-)_69
>L1HS::chr1:210087116-210093168(-)_70
>L1HS::chr20:7096841-7102846(-)_71
>L1HS::chr5:15906624-15912659(-)_72
>L1HS::chrX:54145118-54151177(-)_73
>L1HS::chr5:152266001-152272033(-)_74
>L1HS::chr5:177199246-177205275(+)_75
>L1HS::chr1:87144763-87150794(-)_76
>L1HS::chr1:114039842-114045879(+)_77
>L1HS::chr15:55218279-55224297(-)_78
>L1HS::chr16:16934374-16940413(-)_79
>L1HS::chr6:121483862-121489871(+)_80
>L1HS::chrX:56722317-56728349(+)_81
>L1HS::chr13:93337814-93343845(-)_82
>L1HS::chr11:85035802-85041865(+)_83
>L1HS::chr5:85806507-85812560(+)_84
>L1HS::chrX:87076407-87082419(+)_85
>L1HS::chr1:197676844-197682876(+)_86
>L1HS::chr7:62609209-62615237(-)_87
>L1HS::chrX:63233147-63239166(-)_88
>L1HS::chrX:72325981-72332009(+)_89
>L1HS::chr7:147539683-147545715(-)_90
>L1HS::chr11:31337201-31343227(-)_91
>L1HS::chr3:108468247-108474272(+)_92
>L1HS::chr3:136197898-136203945(-)_93
>L1HS::chr12:51956415-51962441(-)_94
>L1HS::chr4:14756738-14762768(+)_95
>L1HS::chr1:196188500-196194532(-)_96
>L1HS::chr7:97242968-97249000(+)_97
>L1HS::chr1:86214202-86220231(+)_98
>L1HS::chr3:90218717-90224748(-)_99
>L1HS::chr14:48656285-48662316(+)_100
>L1HS::chrX:65400538-65406570(-)_101
>L1HS::chr5:80911909-80917959(+)_102
>L1HS::chr8:92534319-92540349(-)_103
>L1HS::chr11:87051073-87057103(-)_104
>L1HS::chrX:82797404-82803428(+)_105
>L1HS::chr12:75268648-75274681(+)_106
>L1HS::chr4:120869881-120875913(-)_107
>L1HS::chr10:107535278-107541309(-)_108
>L1HS::chr3:157737465-157743493(+)_109
>L1HS::chr2:181698388-181704416(-)_110
>L1HS::chr6:94907713-94913778(-)_111
>L1HS::chr2:86882361-86888391(-)_112
>L1HS::chr3:103275381-103281413(-)_113
>L1HS::chr1:105386455-105392486(-)_114
>L1HS::chr2:144618525-144624556(+)_115
>L1HS::chr6:84043671-84049700(+)_116
>L1HS::chr11:125406505-125412536(+)_117
>L1HS::chr2:214431955-214437986(-)_118
>L1HS::chrX:95312823-95318841(-)_119
>L1HS::chr4:19079534-19085552(-)_120
>L1HS::chr1:247850475-247856506(+)_121
>L1HS::chr4:75642750-75648797(-)_122
>L1HS::chr16:18832588-18838378(-)_123
>L1HS::chr5:57680001-57686033(+)_124
>L1HS::chr10:87115262-87121294(+)_125
>L1HS::chr6:19765123-19771149(+)_126
>L1HS::chr3:77812828-77818814(-)_127
>L1HS::chr18:73558806-73564838(+)_128
>L1HS::chr17:64592697-64598713(-)_129
>L1HS::chr5:79074707-79080761(-)_130
>L1HS::chr3:132664850-132670878(-)_131
>L1HS::chr14:71014007-71020039(+)_132
>L1HS::chr5:132918979-132924990(+)_133
>L1HS::chrX:49784065-49790114(-)_134
>L1HS::chr2:16774993-16781026(-)_135
>L1HS::chr10:6411579-6417629(-)_136
>L1HS::chr7:110347060-110353080(-)_137
>L1HS::chr16:9678347-9684379(-)_138
>L1HS::chr15:51709413-51715443(-)_139
>L1HS::chr4:80625706-80631735(+)_140
>L1HS::chr12:70167190-70173221(-)_141
>L1HS::chr14:61521803-61527866(-)_142
>L1HS::chr16:54076008-54082057(+)_143
>L1HS::chr20:54434622-54440577(+)_144
>L1HS::chrX:72600828-72606850(+)_145
>L1HS::chr2:148946314-148952342(+)_146
>L1HS::chr4:112815957-112821987(+)_147
>L1HS::chr11:81866907-81872933(+)_148
>L1HS::chr4:99513586-99519614(-)_149
>L1HS::chr18:68413785-68419817(-)_150
>L1HS::chr18:47870329-47876357(-)_151
>L1HS::chr7:93416936-93422991(-)_152
>L1HS::chr11:90133235-90139266(-)_153
>L1HS::chr1:193686967-193693022(-)_154
>L1HS::chr1:187312896-187318926(-)_155
>L1HS::chr11:99473418-99478844(+)_156
>L1HS::chr12:55182357-55188411(+)_157
>L1HS::chrY:4816954-4822979(-)_158
>L1HS::chr15:88053122-88059151(+)_159
>L1HS::chrX:129651351-129657381(+)_160
>L1HS::chr12:44502023-44508037(-)_161
>L1HS::chr4:79026889-79032919(+)_162
>L1HS::chrX:43165446-43171039(-)_163
>L1HS::chr18:35399701-35405762(+)_164
>L1HS::chr2:103182814-103188844(-)_165
>L1HS::chr2:167844964-167851019(+)_166
>L1HS::chr5:166393765-166399820(-)_167
>L1HS::chr1:81404888-81410942(-)_168
>L1HS::chr10:111572195-111578215(-)_169
>L1HS::chr12:3608361-3614394(-)_170
>L1HS::chr6:113024947-113030980(+)_171
>L1HS::chr5:151456429-151462452(+)_172
>L1HS::chr2:197770311-197776360(+)_173
>L1HS::chr8:26971135-26977162(+)_174
>L1HS::chr2:71638604-71644631(-)_175
>L1HS::chr3:136682535-136688578(-)_176
>L1HS::chr1:35031656-35037706(-)_177
>L1HS::chr6:73698377-73704409(-)_178
>L1HS::chr4:170436652-170442683(-)_179
>L1HS::chrX:26332534-26338563(-)_180
>L1HS::chr2:173179998-173186025(+)_181
>L1HS::chr3:162954729-162960750(+)_182
>L1HS::chr2:11136231-11142262(-)_183
>L1HS::chr2:178837800-178843817(+)_184
>L1HS::chr22:2905927129065303(+)_185
>L1HS::chr11:109048221-109054253(-)_186
>L1HS::chr2:113261389-113267422(-)_187
>L1HS::chr3:26439508-26445536(-)_188
>L1HS::chr10:33799773-33805804(-)_189
>L1HS::chr20:23406745-23412777(+)_190
>L1HS::chrX:154745677-154751709(-)_191
>L1HS::chrY:5474185-5480240(-)_192
>L1HS::chr13:31876451-31882507(+)_193
>L1HS::chr4:59944565-59950595(+)_194
>L1HS::chr5:13416609-13422637(+)_195
>L1HS::chr1:218182569-218188594(-)_196
>L1HS::chr10:5287317-5293346(+)_197
>L1HS::chr4:62805645-62811680(-)_198
>L1HS::chr13:35054399-35060431(-)_199
>L1HS::chr9:98459867-98465886(+)_200
>L1HS::chr4:15843169-15849195(+)_201
>L1HS::chr4:94559458-94565488(-)_202
>L1HS::chr5:34147950-34154136(+)_203
>L1HS::chr2:170105133-170111166(+)_204
>L1HS::chr7:69662314-69668343(+)_205
>L1HS::chrX:81096652-81102683(+)_206
>L1HS::chr4:79269134-79275167(+)_207
>L1HS::chr11:24349497-24355547(+)_208
>L1HS::chr7:113416177-113422207(-)_209
>L1HS::chr6:156355269-156361299(+)_210
>L1HS::chr1:237238564-237244593(+)_211
>L1HS::chr20:11613427-11619485(+)_212
>L1HS::chr9:113179382-113185406(+)_213
>L1HS::chr13:109162820-109168843(-)_214
>L1HS::chrX:105712515-105718549(+)_215
>L1HS::chr4:23616394-23622416(+)_216
>L1HS::chr2:176346679-176352722(-)_217
>L1HS::chr1:121274028-121280059(-)_218
>L1HS::chr16:68617351-68623408(-)_219
>L1HS::chr2:194077146-194083174(-)_220
>L1HS::chr20:12781665-12787692(-)_221
>L1HS::chr15:84119556-84125586(-)_222
>L1HS::chr22:4938157349387604(-)_223
>L1HS::chr4:167491128-167497159(+)_224
>L1HS::chr12:73677447-73683448(-)_225
>L1HS::chrX:82314592-82320645(-)_226
>L1HS::chr3:158813168-158819183(-)_227
>L1HS::chr7:25081479-25087510(-)_228
>L1HS::chr1:105312869-105318900(-)_229
>L1HS::chr1:180835947-180841979(-)_230
>L1HS::chr6:2418008-2424037(-)_231
>L1HS::chr5:145989048-145995097(+)_232
>L1HS::chr9:113553377-113559409(+)_233
>L1HS::chr17:68540929-68546936(-)_234
>L1HS::chr5:101467060-101473089(+)_235
>L1HS::chr9:92911886-92917916(+)_236
>L1HS::chr7:30478858-30484890(+)_237
>L1HS::chr6:133341830-133347885(-)_238
>L1HS::chr9:46439646-46445703(-)_239
>L1HS::chr1:67544574-67550598(-)_240
>L1HS::chrX:118569431-118575456(-)_241
>L1HS::chr4:80858869-80864900(+)_242
>L1HS::chr11:93154152-93160197(+)_243
>L1HS::chr5:155488929-155494976(-)_244
>L1HS::chr1:174559461-174565517(-)_245
>L1HS::chr3:46824595-46830628(-)_246
>L1HS::chr3:108918719-108924750(+)_247
>L1HS::chr3:116078846-116084873(+)_248
>L1HS::chr6:70720239-70726444(+)_249
>L1HS::chr8:135082999-135089016(-)_250
>L1HS::chr1:119394974-119401003(+)_251
>L1HS::chrX:146735252-146741285(+)_252
>L1HS::chr4:167677046-167683059(+)_253
>L1HS::chr5:172829799-172835831(-)_254
>L1HS::chr9:115560387-115566439(-)_255
>L1HS::chr11:78388817-78394847(-)_256
>L1HS::chr9:96875817-96881847(-)_257
>L1HS::chr11:36573156-36579186(-)_258
>L1HS::chr6:51739581-51745600(+)_259
>L1HS::chr15:71022083-71027499(+)_260
>L1HS::chr7:141620459-141626512(-)_261
>L1HS::chrX:11725368-11731399(+)_262
>L1HS::chr2:4781319-4787350(+)_263
>L1HS::chr8:126595130-126601133(+)_264
>L1HS::chr4:21161013-21167044(+)_265
>L1HS::chr11:92869804-92875839(+)_266
>L1HS::chr16:33755031-33761079(-)_267
>L1HS::chr10:107137104-107143135(-)_268
>L1HS::chr16:83670857-83676901(+)_269
>L1HS::chr4:88268255-88274298(-)_270
>L1HS::chr6:129319530-129325561(+)_271
>L1HS::chr13:30215843-30221843(-)_272
>L1HS::chr1:237182767-237188794(-)_273
>L1HS::chr6:86708764-86714791(-)_274
>L1HS::chr15:83551633-83557671(-)_275
>L1HS::chr8:129465248-129471266(-)_276
>L1HS::chr10:100542698-100548728(-)_277
>L1HS::chr14:63583424-63589453(-)_278
>L1HS::chr17:68455097-68461128(+)_279
>L1HS::chr4:71194623-71200024(+)_280
>L1HS::chr4:80888061-80894087(+)_281
>L1HS::chr5:103854288-103860317(+)_282
>L1HS::chr6:24811885-24817934(-)_283
>L1HS::chr7:65751840-65757871(-)_284
>L1HS::chr7:110883571-110889602(-)_285
>L1HS::chr8:73787773-73793823(-)_286
>L1HS::chr4:91596890-91602908(-)_287
>L1HS::chr1:84518072-84524089(-)_288
>L1HS::chr11:95169380-95175410(+)_289
>L1HS::chr12:126783569-126789584(-)_290
>L1HS::chr3:89509975-89516006(-)_291
>L1HS::chr4:137214649-137220701(-)_292
>L1HS::chr5:108595088-108601119(+)_293
>L1HS::chr7:49719841-49725896(-)_294
>L1HS::chr7:96475962-96481992(-)_295
>L1HS::chrX:11953415-11959433(-)_296
