# Supplementary material for: Cryptic genetic variation enhances primate L1 retrotransposon survival by enlarging the functional coiled coil sequence space of ORF1p
Source: PLoS Genet. 2020 Aug 14;16(8):e1008991. doi: 10.1371/journal.pgen.1008991 (PMC7449397; doi:10.1371/journal.pgen.1008991)
Supplement: S1 Data — (ZIP) [file pgen.1008991.s012.zip › Supplementary_Data_PG/orf1_cc_names/6_cc_names]

>avf_6_50%_CG_rst
>avf_6_50%_CG_rst_1
>6__chr10_15954505_15960680_2
>6__chr1_190898719_190904847_3
>6__chr10_108216983_108223099_4
>6__chr10_55718171_55724237_5
>6__chr10_110881163_110887307_6
>6__chr1_147338551_147344716_7
>6__chr10_83388705_83394836_8
>6__chr10_60957966_60964127_9
>6__chr1_118855933_118862068_10
>6__chr1_145800389_145806518_11
>6__chr1_206010372_206016457_12
>6__chr11_13629377_13635529_13
>6__chr10_43906375_43912510_14
>6__chr1_184781054_184787195_15
>6__chr10_92115562_92121691_16
>6__chr10_91194373_91200506_17
>6__chr10_59208613_59214737_18
>6__chr10_45177614_45183627_19
>6__chr1_143554663_143560784_20
>6__chr10_42073237_42079376_21
>6__chr10_99926788_99932924_22
>6__chr10_16253584_16259729_23
>6__chr10_96855046_96861171_24
>6__chr11_13547974_13554044_25
>6__chr11_130808916_130815045_26
>6__chr1_195171716_195177852_27
>6__chr11_123200079_123206271_28
>6__chr1_94602404_94608554_29
>6__chr1_97595982_97602103_30
>6__chr1_47214233_47220402_31
>6__chr10_81000156_81006251_32
>6__chr10_81320101_81326196_33
>6__chr1_209193865_209200010_34
>6__chr1_183822160_183828246_35
>6__chr1_171885871_171892004_36
>6__chr1_92517631_92523769_37
>6__chr1_170537672_170543794_38
>6__chr10_111296046_111302202_39
>6__chr11_101814563_101820642_40
>6__chr10_45081256_45087428_41
>6__chr10_67811728_67817869_42
>6__chr1_115727489_115733619_43
>6__chr1_187646392_187652412_44
>6__chr1_73724573_73730563_45
>6__chr1_99113783_99119878_46
>6__chr1_86895714_86901882_47
>6__chr11_31307518_31313663_48
>6__chr1_77219295_77225452_49
>6__chr11_101014908_101020984_50
>6__chr1_89266805_89272961_51
>6__chr1_68325867_68331976_52
>6__chr10_43730259_43736354_53
>6__chr1_78548332_78554429_54
>6__chr1_68241398_68247494_55
>6__chr10_117003059_117009211_56
>6__chr1_169046514_169052655_57
>6__chr11_14572883_14578998_58
>6__chr1_118342983_118349090_59
>6__chr10_59659495_59665593_60
>6__chr10_87248785_87254940_61
>6__chr10_72069243_72075380_62
>6__chr1_108076386_108082521_63
>6__chr10_129911830_129917964_64
>6__chr11_116042646_116048789_65
>6__chr10_22418213_22424421_66
>6__chr1_94148881_94154920_67
>6__chr1_231966535_231972665_68
>6__chr1_205435972_205442030_69
>6__chr11_40683336_40689457_70
>6__chr1_169786232_169792320_71
>6__chr11_16514457_16520596_72
>6__chr1_118108132_118114244_73
>6__chr1_75413947_75420105_74
>6__chr1_156138299_156144401_75
>6__chr10_89647542_89653718_76
>6__chr10_73865185_73871328_77
>6__chr1_218845486_218851657_78
>6__chr1_176221786_176227953_79
>6__chr1_113817408_113823527_80
>6__chr1_111737907_111744040_81
>6__chr11_111381869_111387899_82
>6__chr11_124337755_124343899_83
>6__chr1_170667379_170673491_84
>6__chr1_37613212_37619391_85
>6__chr10_74451353_74457371_86
>6__chr11_58508001_58514122_87
>6__chr14_21298198_21304363_88
>6__chr11_48527616_48533663_89
>6__chr11_54853344_54859482_90
>6__chr13_47380103_47386246_91
>6__chr14_40863328_40869450_92
>6__chr12_62016938_62023058_93
>6__chr14_57049962_57056167_94
>6__chr11_92811913_92818031_95
>6__chr13_93976907_93983053_96
>6__chr14_60059731_60065895_97
>6__chr15_74859311_74865436_98
>6__chr15_54640906_54647065_99
>6__chr12_79974253_79980304_100
>6__chr14_37040585_37046714_101
>6__chr13_47672953_47679090_102
>6__chr11_86890903_86897074_103
>6__chr13_69138965_69145101_104
>6__chr11_95917818_95923990_105
>6__chr12_22006409_22012555_106
>6__chr12_95516925_95523020_107
>6__chr12_56697195_56703335_108
>6__chr15_36853113_36859205_109
>6__chr14_52127303_52133425_110
>6__chr14_36726722_36732917_111
>6__chr14_85505133_85511293_112
>6__chr14_27706955_27713098_113
>6__chr14_39358989_39365118_114
>6__chr12_98155839_98161938_115
>6__chr13_67060477_67066603_116
>6__chr15_58316668_58322804_117
>6__chr15_42970037_42976162_118
>6__chr15_74966577_74972732_119
>6__chr14_86281140_86287237_120
>6__chr11_90689123_90695236_121
>6__chr14_48893063_48899209_122
>6__chr14_35950685_35956798_123
>6__chr14_48109184_48115338_124
>6__chr14_79574899_79581084_125
>6__chr14_51694242_51700333_126
>6__chr13_32890107_32896243_127
>6__chr12_44963567_44969703_128
>6__chr12_85544654_85550821_129
>6__chr14_59918101_59924275_130
>6__chr12_44071934_44078038_131
>6__chr15_32245452_32251581_132
>6__chr14_52960272_52966381_133
>6__chr13_79988998_79995116_134
>6__chr11_58839521_58845640_135
>6__chr11_88145268_88151403_136
>6__chr12_33564972_33571066_137
>6__chr11_92830910_92837014_138
>6__chr16_13088209_13094313_139
>6__chr12_116545421_116551522_140
>6__chr14_36232880_36239038_141
>6__chr11_82654825_82660945_142
>6__chr12_322234_328345_143
>6__chr14_31345582_31351726_144
>6__chr11_45605719_45611863_145
>6__chr15_30219419_30225542_146
>6__chr12_76008331_76014504_147
>6__chr16_21247846_21253998_148
>6__chr11_91382325_91388486_149
>6__chr11_8494503_8500591_150
>6__chr11_60074443_60080563_151
>6__chr15_76455361_76461498_152
>6__chr12_57384384_57390555_153
>6__chr12_3830563_3836705_154
>6__chr15_84550067_84556212_155
>6__chr16_26011440_26017567_156
>6__chr13_108952657_108958794_157
>6__chr13_47206928_47213026_158
>6__chr13_79359171_79365372_159
>6__chr11_8468072_8474226_160
>6__chr11_57371906_57378043_161
>6__chr13_108463312_108469301_162
>6__chr12_45417039_45423193_163
>6__chr12_125371155_125377286_164
>6__chr15_40325786_40331870_165
>6__chr12_102952075_102958213_166
>6__chr15_40843623_40849746_167
>6__chr13_50240423_50246542_168
>6__chr15_99031311_99037424_169
>6__chr12_117590771_117596921_170
>6__chr14_50949642_50955778_171
>6__chr12_61499850_61505942_172
>6__chr14_101280337_101286478_173
>6__chr18_40084242_40090394_174
>6__chr17_49499809_49505919_175
>6__chr3_105665378_105671510_176
>6__chr3_104037799_104043956_177
>6__chr2_186255341_186261453_178
>6__chr18_5112003_5118134_179
>6__chr2_135854908_135861040_180
>6__chr2_146420225_146426376_181
>6__chr19_20457089_20463221_182
>6__chr19_22123012_22129151_183
>6__chr2_179784996_179791112_184
>6__chr19_22924159_22930314_185
>6__chr2_49308230_49314436_186
>6__chr19_33035449_33041578_187
>6__chr2_213926869_213932873_188
>6__chr2_117475198_117481323_189
>6__chr18_39817949_39824157_190
>6__chr2_19152509_19158630_191
>6__chr20_16716485_16722630_192
>6__chr2_124272644_124278753_193
>6__chr18_73478061_73484201_194
>6__chr2_67669571_67675682_195
>6__chr20_23543975_23550103_196
>6__chr2_15373825_15380006_197
>6__chr2_187469052_187475247_198
>6__chr16_26338071_26344215_199
>6__chr18_73418700_73424809_200
>6__chr2_49290543_49296580_201
>6__chr2_137834283_137840443_202
>6__chr3_119718275_119724443_203
>6__chr2_66690282_66696400_204
>6__chr2_147115864_147122039_205
>6__chr2_95807952_95814094_206
>6__chr2_96069437_96075579_207
>6__chr19_34315357_34321490_208
>6__chr18_12157135_12163234_209
>6__chr2_202185569_202191689_210
>6__chr2_230685032_230691212_211
>6__chr17_46737309_46743433_212
>6__chr2_223903473_223909615_213
>6__chr18_39669461_39675585_214
>6__chr2_214845269_214851420_215
>6__chr2_160713237_160719338_216
>6__chr2_18183832_18190032_217
>6__chr2_182371534_182377679_218
>6__chr2_49379117_49385197_219
>6__chr2_197277525_197283608_220
>6__chr2_176878898_176885006_221
>6__chr2_167145980_167152133_222
>6__chr2_182304622_182310801_223
>6__chr3_120331621_120337764_224
>6__chr19_44831693_44837723_225
>6__chr20_22122770_22128911_226
>6__chr18_55589572_55595655_227
>6__chr17_50071561_50077714_228
>6__chr2_104936500_104942645_229
>6__chr2_178925087_178931220_230
>6__chr17_25757959_25764167_231
>6__chr2_199601454_199607566_232
>6__chr20_2193094_2199252_233
>6__chr2_70956552_70962722_234
>6__chr2_37674845_37680974_235
>6__chr16_47350103_47356283_236
>6__chr21_17328342_17334444_237
>6__chr16_58400723_58406909_238
>6__chr3_110866281_110872483_239
>6__chr20_4424456_4430612_240
>6__chr2_146256434_146262522_241
>6__chr17_22600366_22606505_242
>6__chr2_199812577_199818699_243
>6__chr2_70922837_70928958_244
>6__chr2_157838582_157844714_245
>6__chr17_56193359_56199473_246
>6__chr2_55912169_55918322_247
>6__chr2_55542802_55548950_248
>6__chr3_114568129_114574277_249
>6__chr20_9389935_9396102_250
>6__chr2_172837680_172843838_251
>6__chr20_17339761_17345828_252
>6__chr3_11878462_11884604_253
>6__chr2_81437603_81443735_254
>6__chr2_86744320_86750480_255
>6__chr18_13068650_13074760_256
>6__chr2_67819607_67825740_257
>6__chr2_110067823_110073959_258
>6__chr2_110604510_110610646_259
>6__chr2_191665548_191671740_260
>6__chr2_95122216_95128324_261
>6__chr4_143106313_143112450_262
>6__chr3_68080931_68087060_263
>6__chr3_random_477808_483937_264
>6__chr4_131577426_131583624_265
>6__chr4_102002969_102009110_266
>6__chr4_180042078_180048227_267
>6__chr4_190398143_190404302_268
>6__chr4_44802024_44808023_269
>6__chr4_135577750_135583885_270
>6__chr4_67816532_67822649_271
>6__chr4_46101460_46107584_272
>6__chr3_166364320_166370437_273
>6__chr3_68712946_68719119_274
>6__chr3_138745134_138751329_275
>6__chr3_26970132_26976317_276
>6__chr4_75589912_75596055_277
>6__chr4_47613822_47619885_278
>6__chr4_143788803_143794986_279
>6__chr4_17830035_17836228_280
>6__chr3_86835141_86841344_281
>6__chr3_122162812_122168965_282
>6__chr4_48704251_48710395_283
>6__chr3_90319514_90325602_284
>6__chr3_95048305_95054432_285
>6__chr4_87864995_87871111_286
>6__chr3_37441849_37448011_287
>6__chr4_87548081_87554224_288
>6__chr3_23046913_23053038_289
>6__chr4_122136668_122142755_290
>6__chr3_34482837_34488860_291
>6__chr3_69763210_69769325_292
>6__chr3_156145644_156151836_293
>6__chr3_121182767_121188870_294
>6__chr4_20962874_20969052_295
>6__chr4_55858086_55864210_296
>6__chr4_72876248_72882384_297
>6__chr4_122756837_122762983_298
>6__chr3_138632039_138638226_299
>6__chr3_26140966_26147112_300
>6__chr4_115427645_115433775_301
>6__chr4_110134591_110140731_302
>6__chr3_4191250_4197368_303
>6__chr4_81810162_81816353_304
>6__chr4_53900914_53907041_305
>6__chr3_53400223_53406351_306
>6__chr4_125148992_125155146_307
>6__chr3_24583285_24589442_308
>6__chr4_26580975_26587099_309
>6__chr4_107208758_107214855_310
>6__chr4_147182874_147189041_311
>6__chr4_54394276_54400431_312
>6__chr4_145623073_145629175_313
>6__chr3_95832163_95838313_314
>6__chr3_160769654_160775717_315
>6__chr3_143336939_143343034_316
>6__chr3_138412564_138418704_317
>6__chr3_58236411_58242496_318
>6__chr4_104060043_104066168_319
>6__chr3_137327553_137333705_320
>6__chr3_140606095_140612257_321
>6__chr3_53477031_53483143_322
>6__chr4_73032185_73038278_323
>6__chr4_124378308_124384344_324
>6__chr4_55367998_55374140_325
>6__chr3_133942679_133948846_326
>6__chr3_169328779_169334922_327
>6__chr4_146714947_146721077_328
>6__chr4_171474137_171480258_329
>6__chr4_119917696_119923845_330
>6__chr4_125501853_125507998_331
>6__chr3_152770215_152776340_332
>6__chr3_188252782_188258905_333
>6__chr3_123103898_123110051_334
>6__chr3_147488366_147494518_335
>6__chr4_68968567_68974646_336
>6__chr4_69437908_69443998_337
>6__chr3_140368016_140374131_338
>6__chr3_16175383_16181501_339
>6__chr3_141078996_141085108_340
>6__chr3_173860472_173866594_341
>6__chr4_90010341_90016478_342
>6__chr3_51656915_51662991_343
>6__chr4_41046235_41052410_344
>6__chr6_74983758_74989881_345
>6__chr6_63838143_63844288_346
>6__chr5_40453099_40459209_347
>6__chr6_103357989_103364152_348
>6__chr6_122065784_122071935_349
>6__chr5_34676549_34682702_350
>6__chr5_34464630_34470782_351
>6__chr6_127406091_127412201_352
>6__chr5_157798387_157804534_353
>6__chr5_128301230_128307347_354
>6__chr5_160430943_160436955_355
>6__chr5_96595718_96601882_356
>6__chr5_53134393_53140508_357
>6__chr6_29855544_29861579_358
>6__chr6_30506037_30512186_359
>6__chr6_127617901_127623966_360
>6__chr5_27919755_27925886_361
>6__chr5_92803538_92809667_362
>6__chr5_43358757_43364869_363
>6__chr4_92217708_92223740_364
>6__chr5_162571721_162577711_365
>6__chr5_123786748_123792867_366
>6__chr5_77766814_77772919_367
>6__chr5_156783948_156790052_368
>6__chr5_33384030_33390149_369
>6__chr5_113244_119374_370
>6__chr5_167437012_167443161_371
>6__chr6_27084160_27090328_372
>6__chr6_67307542_67313691_373
>6__chr5_86368625_86374725_374
>6__chr4_96715026_96721107_375
>6__chr5_29572032_29578163_376
>6__chr5_40597259_40603379_377
>6__chr6_145334547_145340697_378
>6__chr5_156142420_156148528_379
>6__chr6_57260562_57266738_380
>6__chr5_63306502_63312620_381
>6__chr6_110543958_110550093_382
>6__chr6_130198273_130204419_383
>6__chr5_87250565_87256685_384
>6__chr5_24690588_24696761_385
>6__chr5_40371771_40377903_386
>6__chr5_173825514_173831662_387
>6__chr5_10064177_10070292_388
>6__chr5_15409208_15415368_389
>6__chr5_121023496_121029642_390
>6__chr6_71566944_71573041_391
>6__chr5_62168681_62174808_392
>6__chr5_23222019_23228059_393
>6__chr5_112037090_112043227_394
>6__chr5_127407518_127413606_395
>6__chr5_93944514_93950630_396
>6__chr5_36543881_36550029_397
>6__chr6_105354329_105360440_398
>6__chr5_37724573_37730699_399
>6__chr5_53031773_53037900_400
>6__chr6_63934852_63941015_401
>6__chr6_146036131_146042250_402
>6__chr6_71740597_71746719_403
>6__chr6_116928726_116934897_404
>6__chr6_11407090_11413182_405
>6__chr5_101073872_101080008_406
>6__chr6_152971827_152977957_407
>6__chr5_180240013_180246158_408
>6__chr5_random_45448_51593_409
>6__chr5_87949027_87955174_410
>6__chr6_160549751_160555902_411
>6__chr5_162524641_162530784_412
>6__chr5_59752160_59758279_413
>6__chr6_51453125_51459304_414
>6__chr6_154534996_154541125_415
>6__chr5_4940709_4946811_416
>6__chr6_11560029_11566173_417
>6__chr5_133694898_133701075_418
>6__chr5_65178474_65184652_419
>6__chr5_76832486_76838630_420
>6__chr5_157080537_157086714_421
>6__chr6_140477556_140483723_422
>6__chr6_144404028_144410165_423
>6__chr6_76448842_76454965_424
>6__chr5_152147363_152153430_425
>6__chr5_58025524_58031683_426
>6__chr5_118802774_118808790_427
>6__chr6_73745128_73751290_428
>6__chr6_80344093_80350203_429
>6__chr5_16448108_16454195_430
>6__chr6_100256727_100262718_431
>6__chr5_126560734_126566883_432
>6__chr6_7870937_7877062_433
>6__chr6_139068768_139074880_434
>6__chr6_86607915_86614031_435
>6__chr8_49560701_49566791_436
>6__chr6_92844726_92850882_437
>6__chr8_14038061_14044212_438
>6__chr7_89826405_89832528_439
>6__chr6_96026034_96032181_440
>6__chr8_20644495_20650568_441
>6__chr6_89020059_89026211_442
>6__chr7_132656568_132662651_443
>6__chr8_117491765_117497879_444
>6__chr6_cox_hap1_1200185_1206220_445
>6__chr6_cox_hap1_1846575_1852724_446
>6__chr6_qbl_hap2_1644907_1651056_447
>6__chr8_65158789_65164920_448
>6__chr8_19937122_19943246_449
>6__chr7_18175606_18181744_450
>6__chr8_126277628_126283777_451
>6__chr8_72049034_72055185_452
>6__chr8_97009294_97015443_453
>6__chr7_19954869_19960983_454
>6__chr7_19051888_19058037_455
>6__chr7_120328038_120334152_456
>6__chr7_91847025_91853140_457
>6__chr8_117472149_117478283_458
>6__chr8_94855767_94861911_459
>6__chr6_87906123_87912195_460
>6__chr9_108611287_108617452_461
>6__chr7_53317626_53323658_462
>6__chr7_145294617_145300733_463
>6__chr7_7145758_7151903_464
>6__chr7_97277622_97283738_465
>6__chr8_94281101_94287268_466
>6__chr8_47924770_47930905_467
>6__chr8_65474952_65481146_468
>6__chr9_122929756_122935887_469
>6__chr7_93125287_93131418_470
>6__chr8_143928379_143934492_471
>6__chr8_130814115_130820249_472
>6__chr7_24279125_24285272_473
>6__chr7_149824260_149830279_474
>6__chr8_83059875_83066034_475
>6__chr8_75090678_75096874_476
>6__chr7_106137090_106143261_477
>6__chr9_101790665_101796768_478
>6__chr7_107700429_107706577_479
>6__chr7_86725126_86731232_480
>6__chr6_85702368_85708569_481
>6__chr8_36702439_36708581_482
>6__chr8_11709787_11715920_483
>6__chr7_13126979_13133131_484
>6__chr6_81378581_81384645_485
>6__chr8_64579830_64586004_486
>6__chr8_120365752_120371876_487
>6__chr8_120388226_120394342_488
>6__chr6_97048972_97055041_489
>6__chr8_91567368_91573573_490
>6__chr7_106346490_106352641_491
>6__chr7_37159297_37165441_492
>6__chr9_102506587_102512677_493
>6__chr7_36126091_36132285_494
>6__chr7_94261783_94267774_495
>6__chr6_80424582_80430740_496
>6__chr9_23981701_23987832_497
>6__chr7_42371569_42377700_498
>6__chr7_10378713_10384851_499
>6__chr7_117549515_117555655_500
>6__chr8_77970890_77977022_501
>6__chr7_147190959_147197134_502
>6__chr9_120297683_120303751_503
>6__chr8_31491204_31497314_504
>6__chr7_18740415_18746554_505
>6__chr8_79048546_79054650_506
>6__chr8_61199786_61205912_507
>6__chr7_51587319_51593482_508
>6__chr6_87032975_87039090_509
>6__chr9_25972528_25978733_510
>6__chr7_126878264_126884386_511
>6__chr7_123266275_123272444_512
>6__chr8_110852333_110858500_513
>6__chr8_98563517_98569684_514
>6__chr7_40935071_40941183_515
>6__chr7_96677310_96683413_516
>6__chr7_150135577_150141736_517
>6__chr6_89157166_89163314_518
>6__chr8_95045232_95051373_519
>6__chr8_105390001_105396131_520
>6__chr7_25002424_25008557_521
>6__chr8_41201685_41207787_522
>6__chr8_68427723_68433864_523
>6__chrY_18367021_18373188_524
>6__chrY_18775369_18781536_525
>6__chrY_16147528_16153665_526
>6__chrY_21500756_21506790_527
>6__chrY_18060985_18067141_528
>6__chrY_15937541_15943738_529
>6__chrY_14827476_14833649_530
>6__chrY_21245796_21251846_531
>6__chrX_75704841_75711003_532
>6__chrX_81929939_81936119_533
>6__chr9_66218088_66224109_534
>6__chrX_75658639_75664815_535
>6__chrX_56532692_56538742_536
>6__chrY_11974487_11980625_537
>6__chrX_56237252_56243394_538
>6__chrX_80611646_80617743_539
>6__chrX_108149216_108155355_540
>6__chrX_63738054_63744217_541
>6__chrX_56467218_56473366_542
>6__chrX_111675688_111681778_543
>6__chr9_8069467_8075615_544
>6__chrX_72117273_72123438_545
>6__chrY_2954894_2961027_546
>6__chrX_76470797_76476935_547
>6__chr9_7702933_7709043_548
>6__chr9_72045048_72051207_549
>6__chr9_79858972_79865107_550
>6__chrX_17496728_17502876_551
>6__chrX_109786788_109792933_552
>6__chrY_13468800_13474982_553
>6__chrY_2733608_2739786_554
>6__chrX_14737238_14743372_555
>6__chrX_77431124_77437272_556
>6__chrX_136880807_136886937_557
>6__chrX_63500222_63506377_558
>6__chrX_69916909_69923056_559
>6__chrX_64987264_64993363_560
>6__chrX_111370561_111376737_561
>6__chrX_134620898_134627048_562
>6__chrX_52889236_52895434_563
>6__chrX_107073451_107079567_564
>6__chrX_97062705_97068854_565
>6__chrX_104814712_104820874_566
>6__chrX_134219454_134225563_567
>6__chrX_65238861_65245009_568
>6__chrX_71722023_71728148_569
>6__chrX_126012498_126018614_570
>6__chrX_45818934_45825115_571
>6__chrX_110914337_110920453_572
>6__chr9_7145360_7151460_573
>6__chrX_73832279_73838430_574
>6__chr9_73211841_73217994_575
>6__chr9_4456666_4462767_576
>6__chrX_26262047_26268142_577
>6__chrX_139542756_139548913_578
>6__chrX_105536931_105543048_579
>6__chrX_145117136_145123305_580
>6__chrX_84269316_84275449_581
>6__chrX_21927483_21933630_582
>6__chrX_55812080_55818202_583
>6__chrX_23285700_23291829_584
>6__chrX_137140565_137146715_585
>6__chrX_154605662_154611679_586
>6__chrY_57464862_57470879_587
>6__chrX_79202714_79208850_588
>6__chrX_136869510_136875640_589
>6__chrX_112336515_112342550_590
>6__chrX_26209347_26215455_591
>6__chrX_95951174_95957314_592
>6__chrX_151754498_151760640_593
>6__chrX_154691652_154697825_594
>6__chrY_57550852_57557025_595
>6__chrX_138580141_138586286_596
>6__chrX_2987362_2993507_597
>6__chr9_32947811_32953954_598
>6__chr9_99747468_99753621_599
