# Supplementary material for: Cryptic genetic variation enhances primate L1 retrotransposon survival by enlarging the functional coiled coil sequence space of ORF1p
Source: PLoS Genet. 2020 Aug 14;16(8):e1008991. doi: 10.1371/journal.pgen.1008991 (PMC7449397; doi:10.1371/journal.pgen.1008991)
Supplement: S1 Data — (ZIP) [file pgen.1008991.s012.zip › Supplementary_Data_PG/orf1_cc_names/7_cc_names]

>avf7_cc_50%_CG_rst
>avf7_cc_50%_CG_rst_1
>7__chr11_48426178_48432210_2
>7__chr11_51350844_51356875_3
>7__chr4_66272995_66279046_4
>7__chr8_77511221_77517360_5
>7__chr4_122425422_122431528_6
>7__chr7_12845712_12851858_7
>7__chr1_76094563_76100691_8
>7__chr12_78779253_78785394_9
>7__chr11_98088373_98094551_10
>7__chr4_138924265_138930407_11
>7__chr6_105311143_105317276_12
>7__chr12_92920250_92926371_13
>7__chr4_158895427_158901570_14
>7__chr10_34396425_34402539_15
>7__chr5_113636477_113642599_16
>7__chr6_84053596_84059715_17
>7__chr5_79242574_79248687_18
>7__chr11_22003112_22009217_19
>7__chr4_83324297_83330458_20
>7__chr2_64007155_64013303_21
>7__chr12_105383378_105389506_22
>7__chr3_121205314_121211390_23
>7__chr2_207467177_207473319_24
>7__chr19_37964714_37970817_25
>7__chr1_92626548_92632630_26
>7__chr4_3132446_3138598_27
>7__chr6_86669473_86675601_28
>7__chr10_96538150_96544234_29
>7__chr12_118454627_118460742_30
>7__chr8_62324033_62330167_31
>7__chr14_37319599_37325723_32
>7__chr7_92386485_92392610_33
>7__chr19_23426402_23432530_34
>7__chr14_28174628_28180752_35
>7__chr3_66896786_66902919_36
>7__chr7_40954601_40960714_37
>7__chr4_109643727_109649841_38
>7__chr3_27832479_27838478_39
>7__chr5_63796504_63802498_40
>7__chr11_98123857_98129942_41
>7__chr4_59140554_59146666_42
>7__chr13_80161733_80167886_43
>7__chr1_47157952_47164112_44
>7__chr5_21261197_21267273_45
>7__chr12_23863630_23869731_46
>7__chr12_105124717_105130764_47
>7__chr19_44800974_44807111_48
>7__chr4_14329387_14335582_49
>7__chr10_86395133_86401289_50
>7__chr8_2270087_2276185_51
>7__chr5_162506014_162512140_52
>7__chr5_8273138_8279298_53
>7__chr6_67255559_67261768_54
>7__chr5_146965263_146971396_55
>7__chr3_41386852_41392908_56
>7__chr8_51590460_51596531_57
>7__chr21_16421679_16427837_58
>7__chr3_68973402_68979555_59
>7__chr6_101603105_101609202_60
>7__chr4_174236566_174242664_61
>7__chr3_156075514_156081631_62
>7__chr11_21177770_21183838_63
>7__chr4_100839361_100845379_64
>7__chr1_213667120_213673152_65
>7__chr4_170092711_170098760_66
>7__chr8_135755402_135761527_67
>7__chr3_134402846_134408969_68
>7__chr15_36198914_36204983_69
>7__chr2_209092850_209098955_70
>7__chr11_100942795_100948959_71
>7__chr6_76863931_76869974_72
>7__chr2_201942695_201948742_73
>7__chr12_40550299_40556365_74
>7__chr2_18502955_18509070_75
>7__chr11_19390243_19396257_76
>7__chr3_182519739_182525914_77
>7__chr3_99883522_99889545_78
>7__chr11_85929529_85935646_79
>7__chr6_44954340_44960341_80
>7__chr1_86310092_86316263_81
>7__chr9_10290250_10296428_82
>7__chr7_91226449_91232436_83
>7__chr4_139920275_139926304_84
>7__chr11_77986130_77992320_85
>7__chr7_21345487_21351656_86
>7__chrX_71961774_71967964_87
>7__chrX_72025980_72032180_88
>7__chrX_72628601_72634645_89
>7__chr9_8314108_8320317_90
>7__chr9_115239662_115245691_91
>7__chrX_51870959_51877101_92
>7__chr9_72038756_72044886_93
>7__chr9_77058443_77064560_94
>7__chr9_110515590_110521688_95
>7__chrX_80407364_80413537_96
>7__chrX_56716859_56723009_97
>7__chrX_106096211_106102357_98
>7__chrX_111591695_111597857_99
>7__chr9_3608349_3614383_100
>7__chrX_95356297_95362322_101
>7__chrX_21472627_21478793_102
>7__chrX_97835170_97841231_103
