# Supplementary material for: Cryptic genetic variation enhances primate L1 retrotransposon survival by enlarging the functional coiled coil sequence space of ORF1p
Source: PLoS Genet. 2020 Aug 14;16(8):e1008991. doi: 10.1371/journal.pgen.1008991 (PMC7449397; doi:10.1371/journal.pgen.1008991)
Supplement: S1 Data — (ZIP) [file pgen.1008991.s012.zip › Supplementary_Data_PG/orf1_cc_names/1_cc_names.1]

>l1hs_50
>l1hs_50_1
>8_105971290-105977058(-)_2
>4_92358642-92364842(+)_3
>15_89097829-89103494(-)_4
>6_126994696-127000000(+)_5
>3_19000000-19005325(-)_6
>7_90802758-90808832(+)_7
>3_120291868-120298033(+)_8
>5_104848937-104854975(-)_9
>2_198500000-198505485(-)_10
>2_231201784-231207228(-)_11
>3_90383231-90389253(+)_12
>X_75543184-75549215(-)_13
>14_52261319-52267350(-)_14
>1_166212290-166218321(-)_15
>18_70633761-70639791(-)_16
>5_119020480-119026509(-)_17
>8_76533566-76539590(-)_18
>1_86392750-86398783(+)_19
>8_8328369-8334416(+)_20
>13_75000463-75006491(+)_21
>4_63592666-63598687(-)_22
>4_94529434-94535489(-)_23
>5_152450542-152456568(-)_24
>4_48053971-48059991(-)_25
>14_19060295-19066341(-)_26
>X_148259696-148265715(-)_27
>16_34842846-34848872(-)_28
>1_239786798-239792823(-)_29
>1_187566803-187572831(+)_30
>18_45186744-45192798(+)_31
>13_49039691-49045702(+)_32
>2_233013906-233019939(-)_33
>14_45946313-45952372(-)_34
>8_89697934-89703989(+)_35
>4_53404637-53410664(+)_36
>6_156646114-156652144(-)_37
>18_39354979-39361010(+)_38
>9_85664454-85670486(-)_39
>6_94575456-94581501(-)_40
>8_136888105-136894133(+)_41
>8_137450317-137456348(-)_42
>3_4958219-4964276(+)_43
>4_58428482-58434513(-)_44
>6_85318154-85324181(+)_45
>Y_9778739-9784760(+)_46
>Y_3311591-3317606(+)_47
>8_105752079-105758101(-)_48
>7_140761814-140767842(-)_49
>1_184814750-184820775(+)_50
>3_54428349-54434350(-)_51
>2_153864280-153870310(-)_52
>4_53682623-53688653(+)_53
>3_4004760-4010794(+)_54
>5_110637936-110643960(+)_55
>13_98319662-98325694(-)_56
>4_92899362-92905564(+)_57
>17_9519302-9525332(+)_58
>18_13975859-13981890(-)_59
>X_23256633-23262692(+)_60
>11_48869218-48875276(-)_61
>10_19377530-19383547(-)_62
>14_63002569-63008600(+)_63
>7_7504723-7510751(+)_64
>5_160136615-160142646(-)_65
>1_71979381-71985425(+)_66
>6_117423294-117429326(+)_67
>4_107492214-107498227(-)_68
>2_36339649-36345680(-)_69
>1_210087116-210093168(-)_70
>20_7096841-7102846(-)_71
>5_15906624-15912659(-)_72
>X_54145118-54151177(-)_73
>5_152266001-152272033(-)_74
>5_177199246-177205275(+)_75
>1_87144763-87150794(-)_76
>1_114039842-114045879(+)_77
>15_55218279-55224297(-)_78
>16_16934374-16940413(-)_79
>6_121483862-121489871(+)_80
>X_56722317-56728349(+)_81
>13_93337814-93343845(-)_82
>11_85035802-85041865(+)_83
>5_85806507-85812560(+)_84
>X_87076407-87082419(+)_85
>1_197676844-197682876(+)_86
>7_62609209-62615237(-)_87
>X_63233147-63239166(-)_88
>X_72325981-72332009(+)_89
>7_147539683-147545715(-)_90
>11_31337201-31343227(-)_91
>3_108468247-108474272(+)_92
>3_136197898-136203945(-)_93
>12_51956415-51962441(-)_94
>4_14756738-14762768(+)_95
>1_196188500-196194532(-)_96
>7_97242968-97249000(+)_97
>1_86214202-86220231(+)_98
>3_90218717-90224748(-)_99
>14_48656285-48662316(+)_100
>X_65400538-65406570(-)_101
>5_80911909-80917959(+)_102
>8_92534319-92540349(-)_103
>11_87051073-87057103(-)_104
>X_82797404-82803428(+)_105
>12_75268648-75274681(+)_106
>4_120869881-120875913(-)_107
>10_107535278-107541309(-)_108
>3_157737465-157743493(+)_109
>2_181698388-181704416(-)_110
>6_94907713-94913778(-)_111
>2_86882361-86888391(-)_112
>3_103275381-103281413(-)_113
>1_105386455-105392486(-)_114
>2_144618525-144624556(+)_115
>6_84043671-84049700(+)_116
>11_125406505-125412536(+)_117
>2_214431955-214437986(-)_118
>X_95312823-95318841(-)_119
>4_19079534-19085552(-)_120
>1_247850475-247856506(+)_121
>4_75642750-75648797(-)_122
>16_18832588-18838378(-)_123
>5_57680001-57686033(+)_124
>10_87115262-87121294(+)_125
>6_19765123-19771149(+)_126
>3_77812828-77818814(-)_127
>18_73558806-73564838(+)_128
>17_64592697-64598713(-)_129
>5_79074707-79080761(-)_130
>3_132664850-132670878(-)_131
>14_71014007-71020039(+)_132
>5_132918979-132924990(+)_133
>X_49784065-49790114(-)_134
>2_16774993-16781026(-)_135
>10_6411579-6417629(-)_136
>7_110347060-110353080(-)_137
>16_9678347-9684379(-)_138
>15_51709413-51715443(-)_139
>4_80625706-80631735(+)_140
>12_70167190-70173221(-)_141
>14_61521803-61527866(-)_142
>16_54076008-54082057(+)_143
>20_54434622-54440577(+)_144
>X_72600828-72606850(+)_145
>2_148946314-148952342(+)_146
>4_112815957-112821987(+)_147
>11_81866907-81872933(+)_148
>4_99513586-99519614(-)_149
>18_68413785-68419817(-)_150
>18_47870329-47876357(-)_151
>7_93416936-93422991(-)_152
>11_90133235-90139266(-)_153
>1_193686967-193693022(-)_154
>1_187312896-187318926(-)_155
>11_99473418-99478844(+)_156
>12_55182357-55188411(+)_157
>Y_4816954-4822979(-)_158
>15_88053122-88059151(+)_159
>X_129651351-129657381(+)_160
>12_44502023-44508037(-)_161
>4_79026889-79032919(+)_162
>X_43165446-43171039(-)_163
>18_35399701-35405762(+)_164
>2_103182814-103188844(-)_165
>2_167844964-167851019(+)_166
>5_166393765-166399820(-)_167
>1_81404888-81410942(-)_168
>10_111572195-111578215(-)_169
>12_3608361-3614394(-)_170
>6_113024947-113030980(+)_171
>5_151456429-151462452(+)_172
>2_197770311-197776360(+)_173
>8_26971135-26977162(+)_174
>2_71638604-71644631(-)_175
>3_136682535-136688578(-)_176
>1_35031656-35037706(-)_177
>6_73698377-73704409(-)_178
>4_170436652-170442683(-)_179
>X_26332534-26338563(-)_180
>2_173179998-173186025(+)_181
>3_162954729-162960750(+)_182
>2_11136231-11142262(-)_183
>2_178837800-178843817(+)_184
>22_2905927129065303(+)_185
>11_109048221-109054253(-)_186
>2_113261389-113267422(-)_187
>3_26439508-26445536(-)_188
>10_33799773-33805804(-)_189
>20_23406745-23412777(+)_190
>X_154745677-154751709(-)_191
>Y_5474185-5480240(-)_192
>13_31876451-31882507(+)_193
>4_59944565-59950595(+)_194
>5_13416609-13422637(+)_195
>1_218182569-218188594(-)_196
>10_5287317-5293346(+)_197
>4_62805645-62811680(-)_198
>13_35054399-35060431(-)_199
>9_98459867-98465886(+)_200
>4_15843169-15849195(+)_201
>4_94559458-94565488(-)_202
>5_34147950-34154136(+)_203
>2_170105133-170111166(+)_204
>7_69662314-69668343(+)_205
>X_81096652-81102683(+)_206
>4_79269134-79275167(+)_207
>11_24349497-24355547(+)_208
>7_113416177-113422207(-)_209
>6_156355269-156361299(+)_210
>1_237238564-237244593(+)_211
>20_11613427-11619485(+)_212
>9_113179382-113185406(+)_213
>13_109162820-109168843(-)_214
>X_105712515-105718549(+)_215
>4_23616394-23622416(+)_216
>2_176346679-176352722(-)_217
>1_121274028-121280059(-)_218
>16_68617351-68623408(-)_219
>2_194077146-194083174(-)_220
>20_12781665-12787692(-)_221
>15_84119556-84125586(-)_222
>22_4938157349387604(-)_223
>4_167491128-167497159(+)_224
>12_73677447-73683448(-)_225
>X_82314592-82320645(-)_226
>3_158813168-158819183(-)_227
>7_25081479-25087510(-)_228
>1_105312869-105318900(-)_229
>1_180835947-180841979(-)_230
>6_2418008-2424037(-)_231
>5_145989048-145995097(+)_232
>9_113553377-113559409(+)_233
>17_68540929-68546936(-)_234
>5_101467060-101473089(+)_235
>9_92911886-92917916(+)_236
>7_30478858-30484890(+)_237
>6_133341830-133347885(-)_238
>9_46439646-46445703(-)_239
>1_67544574-67550598(-)_240
>X_118569431-118575456(-)_241
>4_80858869-80864900(+)_242
>11_93154152-93160197(+)_243
>5_155488929-155494976(-)_244
>1_174559461-174565517(-)_245
>3_46824595-46830628(-)_246
>3_108918719-108924750(+)_247
>3_116078846-116084873(+)_248
>6_70720239-70726444(+)_249
>8_135082999-135089016(-)_250
>1_119394974-119401003(+)_251
>X_146735252-146741285(+)_252
>4_167677046-167683059(+)_253
>5_172829799-172835831(-)_254
>9_115560387-115566439(-)_255
>11_78388817-78394847(-)_256
>9_96875817-96881847(-)_257
>11_36573156-36579186(-)_258
>6_51739581-51745600(+)_259
>15_71022083-71027499(+)_260
>7_141620459-141626512(-)_261
>X_11725368-11731399(+)_262
>2_4781319-4787350(+)_263
>8_126595130-126601133(+)_264
>4_21161013-21167044(+)_265
>11_92869804-92875839(+)_266
>16_33755031-33761079(-)_267
>10_107137104-107143135(-)_268
>16_83670857-83676901(+)_269
>4_88268255-88274298(-)_270
>6_129319530-129325561(+)_271
>13_30215843-30221843(-)_272
>1_237182767-237188794(-)_273
>6_86708764-86714791(-)_274
>15_83551633-83557671(-)_275
>8_129465248-129471266(-)_276
>10_100542698-100548728(-)_277
>14_63583424-63589453(-)_278
>17_68455097-68461128(+)_279
>4_71194623-71200024(+)_280
>4_80888061-80894087(+)_281
>5_103854288-103860317(+)_282
>6_24811885-24817934(-)_283
>7_65751840-65757871(-)_284
>7_110883571-110889602(-)_285
>8_73787773-73793823(-)_286
>4_91596890-91602908(-)_287
>1_84518072-84524089(-)_288
>11_95169380-95175410(+)_289
>12_126783569-126789584(-)_290
>3_89509975-89516006(-)_291
>4_137214649-137220701(-)_292
>5_108595088-108601119(+)_293
>7_49719841-49725896(-)_294
>7_96475962-96481992(-)_295
>X_11953415-11959433(-)_296
