# Supplementary material for: Cryptic genetic variation enhances primate L1 retrotransposon survival by enlarging the functional coiled coil sequence space of ORF1p
Source: PLoS Genet. 2020 Aug 14;16(8):e1008991. doi: 10.1371/journal.pgen.1008991 (PMC7449397; doi:10.1371/journal.pgen.1008991)
Supplement: S1 Data — (ZIP) [file pgen.1008991.s012.zip › Supplementary_Data_PG/orf1_cc_names/2ab_cc_names.1]

>L1pa2a_50
>L1pa2a_50_1
>2a_chr19_29247788-29253876_2
>2a_chrX_66279848-66285976_3
>2a_chr11_62953017-62959166_4
>2a_chr16_47841886-47848017_5
>2a_chr6_52636025-52642412_6
>2a_chrY_23167802-23173823_7
>2a_chrX_51763543-51769680_8
>2a_chr2_168298389-168304503_9
>2a_chrY_16063707-16069885_10
>2a_chr3_90431620-90437601_11
>2a_chrX_75940439-75946467_12
>2a_chr5_152704886-152710890_13
>2a_chr8_40504580-40510615_14
>2a_chr2_40459740-40465767_15
>2a_chr15_56426816-56432826_16
>2a_chr6_5886392-5892159_17
>2a_chr5_25378638-25384665_18
>2a_chr9_13037882-13043908_19
>2a_chr9_88772003-88778022_20
>2a_chr6_125046842-125052868_21
>2a_chrX_111961837-111967855_22
>2a_chr3_132090076-132096105_23
>2a_chr6_117565915-117571946_24
>2a_chr5_56647323-56653353_25
>2a_chr3_150959560-150965560_26
>2a_chr2_31127064-31133089_27
>2a_chr13_74214664-74220688_28
>2a_chr14_48370383-48376407_29
>2a_chr9_6135847-6141850_30
>2a_chr11_89822864-89828897_31
>2a_chr2_192626575-192632602_32
>2a_chr6_129488305-129494343_33
>2a_chr10_31236965-31242339_34
>2a_chr7_33561359-33567385_35
>2a_chr4_165271901-165277928_36
>2a_chr8_89161077-89167109_37
>2a_chr4_183700210-183706233_38
>2a_chr3_178577736-178583767_39
>2a_chr9_27690517-27696533_40
>2a_chr4_141334496-141340517_41
>2a_chr3_187580268-187586304_42
>2a_chr7_25783452-25789483_43
>2a_chr13_68254379-68259695_44
>2a_chr2_12661883-12667897_45
>2a_chr2_235797033-235803063_46
>2a_chr8_99272503-99278521_47
>2a_chr7_14687255-14693293_48
>2a_chr6_102617741-102623571_49
>2a_chr2_229432973-229438997_50
>2a_chr3_134971056-134977072_51
>2a_chr3_106384140-106390171_52
>2a_chr18_10572665-10578675_53
>2a_chr16_46483323-46489339_54
>2a_chr4_11236841-11242878_55
>2a_chr4_96835910-96841939_56
>2a_chr7_110197588-110203620_57
>2a_chr12_58040262-58046281_58
>2a_chr8_132783196-132789173_59
>2a_chr6_113235567-113241520_60
>2a_chr7_14744171-14749630_61
>2a_chr9_119828296-119834315_62
>2a_chr10_25536243-25542269_63
>2a_chr4_138417432-138423442_64
>2a_chr2_166588173-166594204_65
>2a_chr5_138341143-138347175_66
>2a_chr13_46219165-46225202_67
>2a_chr17_53579077-53585102_68
>2a_chr14_30832743-30838774_69
>2a_chr12_2239469-2245487_70
>2a_chr8_69274713-69280146_71
>2a_chr12_83978045-83984024_72
>2a_chr6_76815335-76821358_73
>2a_chrX_116098774-116104803_74
>2a_chr7_85969524-85975549_75
>2a_chr2_154254435-154260466_76
>2a_chr1_103393658-103399669_77
>2a_chr4_164553384-164559405_78
>2a_chr20_12563154-12569178_79
>2a_chr9_108943869-108949922_80
>2a_chr2_134222578-134228609_81
>2a_chr4_14482375-14488451_82
>2a_chr4_64398239-64404271_83
>2a_chr5_43718055-43724076_84
>2a_chr17_50481207-50487225_85
>2a_chr4_149239026-149245056_86
>2a_chr5_161033056-161039090_87
>2a_chr14_40817262-40823274_88
>2a_chr14_27142521-27148580_89
>2a_chr12_79433401-79439425_90
>2a_chr14_57578928-57584932_91
>2a_chr11_100156478-100162483_92
>2a_chr12_21572149-21578168_93
>2a_chr3_19138860-19144839_94
>2a_chr10_86516634-86522638_95
>2a_chr8_115516259-115522280_96
>2a_chrX_110059992-110066001_97
>2a_chr9_85837820-85843864_98
>2a_chr4_175699613-175705629_99
>2a_chr6_74545108-74551122_100
>2a_chr6_100644337-100650366_101
>2a_chr5_4615541-4621550_102
>2a_chr3_53955774-53961832_103
>2a_chr2_186284161-186290189_104
>2a_chr5_92548851-92554882_105
>2a_chrX_130797965-130803997_106
>2a_chr4_68833132-68839160_107
>2a_chr3_4294932-4300960_108
>2a_chr11_83298691-83304699_109
>2a_chr1_168318100-168324117_110
>2a_chr3_173977475-173983484_111
>2a_chr4_92707177-92713200_112
>2a_chr10_22412818-22418868_113
>2a_chr19_24576841-24582745_114
>2a_chrY_23106019-23112049_115
>2a_chr6_115041886-115047916_116
>2a_chr12_46814727-46820861_117
>2a_chr11_55227392-55233413_118
>2a_chrX_57655821-57661842_119
>2a_chr11_48766189-48772267_120
>2a_chr10_42436311-42442298_121
>2a_chrY_21535169-21541198_122
>2a_chr17_25426190-25432202_123
>2a_chr8_43246217-43252223_124
>2a_chr8_36265636-36271786_125
>2a_chr8_43162428-43168419_126
>2a_chr8_2263735-2269787_127
>2a_chrX_104148982-104155059_128
>2a_chr11_51164742-51170764_129
>2a_chr11_54714442-54720464_130
>2a_chr11_17050037-17056202_131
>2a_chr7_62319285-62325304_132
>2a_chr8_4711928-4717941_133
>2a_chr7_113382955-113388955_134
>2a_chr6_65099653-65105689_135
>2a_chr2_117913610-117919627_136
>2a_chrY_8002359-8008376_137
>2a_chr7_32722290-32728327_138
>2a_chr8_139128408-139134467_139
>2a_chr6_82811020-82817029_140
>2a_chr11_91760054-91766290_141
>2a_chr5_67032725-67038759_142
>2a_chrY_25290814-25296852_143
>2a_chrY_25404230-25410268_144
>2a_chrY_26922153-26928193_145
>2a_chrY_27022284-27028325_146
>2a_chr11_55453116-55459143_147
>2a_chr6_70149431-70155460_148
>2a_chr6_95533881-95540025_149
>2a_chr2_186450614-186456635_150
>2a_chr6_115291550-115297565_151
>2a_chr3_85339080-85345090_152
>2a_chr5_87348147-87354162_153
>2a_chr2_40235738-40241759_154
>2a_chr19_24073247-24079257_155
>2a_chr5_105761083-105767082_156
>2a_chr5_84953411-84959459_157
>2a_chr2_77980898-77986904_158
>2a_chr20_26214313-26220371_159
>2a_chr11_39868206-39874204_160
>2a_chr1_146894945-146900972_161
>2a_chr7_83691725-83697752_162
>2a_chr1_158855893-158861904_163
>2a_chr1_83647857-83653884_164
>2a_chr10_57946093-57952012_165
>2a_chr2_73707203-73713226_166
>2a_chr2_229284703-229290740_167
>2a_chr8_77220351-77226354_168
>2a_chr6_70205254-70211277_169
>2a_chr5_83089430-83095461_170
>2a_chr5_63424918-63430951_171
>2a_chr11_40607022-40613051_172
>2a_chrX_62817075-62823103_173
>2a_chr7_83618641-83624658_174
>2a_chr1_83816096-83822148_175
>2a_chr13_20070926-20076953_176
>2a_chr3_35860145-35866184_177
>2a_chr7_140732406-140738552_178
>2a_chr3_19412102-19418117_179
>2a_chr6_86731206-86737233_180
>2a_chr8_92881746-92887762_181
>2a_chr3_55080131-55086156_182
>2a_chr6_105185190-105191199_183
>2a_chr7_84879170-84885195_184
>2a_chr11_37262262-37268266_185
>2a_chrY_16124411-16130415_186
>2a_chrY_16136073-16142078_187
>2a_chr12_42060106-42066132_188
>2a_chrX_68668214-68674235_189
>2a_chr8_93376420-93382436_190
>2a_chr5_97145625-97151644_191
>2a_chrX_86371309-86377340_192
>2a_chr6_55228234-55234265_193
>2a_chr2_150706971-150712980_194
>2a_chr18_37504333-37510398_195
>2a_chr5_90219447-90225475_196
>2a_chr4_76326404-76332436_197
>2a_chr10_38284371-38290379_198
>2a_chrX_64834559-64840614_199
>2a_chr8_88637058-88643061_200
>2a_chr5_116863293-116869320_201
>2a_chr9_32729014-32735045_202
>2a_chr4_66042329-66048361_203
>2a_chr1_80404087-80410104_204
>2a_chr4_134655097-134661107_205
>2a_chr4_54743283-54749302_206
>2a_chr1_112697421-112703432_207
>2a_chr5_91592785-91598802_208
>2a_chr1_169220799-169226829_209
>2a_chr1_112764040-112770058_210
>2a_chr4_66859017-66865020_211
>2a_chr6_87607435-87613456_212
>2a_chr18_44874596-44880614_213
>2a_chr5_127069623-127075644_214
>2a_chr16_86295779-86301803_215
>2a_chr4_111791965-111797977_216
>2a_chr1_207903811-207909840_217
>2a_chr18_31911079-31917100_218
>2a_chr4_107856260-107862304_219
>2a_chr11_108131353-108137370_220
>2a_chr10_42930829-42936860_221
>2a_chr3_6526598-6532616_222
>2a_chr2_77002884-77008884_223
>2a_chr1_185856438-185862466_224
>2a_chr10_84103818-84109842_225
>2a_chr1_89878138-89884174_226
>2a_chr11_27241250-27247279_227
>2a_chr11_63202775-63208798_228
>2a_chr12_17921294-17927323_229
>2a_chrX_131290173-131296186_230
>2a_chr4_69375522-69381538_231
>2a_chrX_67436757-67442781_232
>2a_chr18_66452071-66458090_233
>2a_chrX_130286246-130292269_234
>2a_chr1_69341460-69347488_235
>2a_chr12_89102634-89108662_236
>2a_chr4_167384464-167390497_237
>2a_chr5_89504152-89510185_238
>2a_chr8_90547469-90553498_239
>2a_chr5_100515834-100521851_240
>2a_chr4_11062539-11068562_241
>2a_chr18_25089972-25096003_242
>2a_chr8_104795497-104801491_243
>2a_chr3_21291216-21297247_244
>2a_chr4_133552441-133558459_245
>2a_chr6_83268120-83274140_246
>2a_chr7_114665168-114671169_247
>2a_chr5_50546580-50552604_248
>2a_chr2_147163309-147168909_249
>2a_chr2_66404302-66410334_250
>2a_chr6_127914437-127920437_251
>2a_chr1_216658987-216664956_252
>2a_chr3_88552251-88558272_253
>2a_chr1_118823510-118829528_254
>2a_chr15_50070706-50076715_255
>2a_chr2_159207743-159213754_256
>2a_chr2_145655165-145661170_257
>2a_chr22_35073359-35079391_258
>2a_chr7_34028231-34034248_259
>2a_chr20_6296468-6302491_260
>2a_chr1_185220930-185226937_261
>2a_chr5_91489290-91495312_262
>2a_chr2_57645845-57651854_263
>2a_chr10_1344211-1350287_264
>2a_chr15_47457729-47463757_265
>2a_chr6_91756869-91762879_266
>2a_chr4_128510085-128516117_267
>2a_chr13_108573004-108579054_268
>2a_chr4_102326824-102332852_269
>2a_chr12_58503040-58509089_270
>2a_chr4_114410294-114416323_271
>2a_chr14_46352430-46358461_272
>2a_chr8_70166454-70172484_273
>2a_chr4_171704131-171710153_274
>2a_chr12_103220955-103226986_275
>2a_chr13_41309055-41315081_276
>2a_chr9_103289510-103295533_277
>2a_chr14_37820123-37826138_278
>2a_chr10_38185898-38191914_279
>2a_chr2_212084045-212090069_280
>2a_chr11_95359490-95365515_281
>2a_chr3_157442486-157448512_282
>2a_chr5_152120496-152126528_283
>2a_chr14_86571803-86577838_284
>2a_chr6_96206262-96212288_285
>2a_chr4_88631525-88637551_286
>2a_chr5_174824772-174830804_287
>2a_chr3_110158933-110164960_288
>2a_chr6_142135951-142141979_289
>2a_chr3_107976527-107982543_290
>2a_chr9_121931394-121937410_291
>2a_chr16_21053993-21060024_292
>2a_chr9_100343275-100349313_293
>2a_chr18_28927931-28933959_294
>2a_chr1_186606463-186612488_295
>2a_chr2_209993253-209999278_296
>2a_chr5_16335519-16341549_297
>2a_chr15_56603341-56609375_298
>2a_chr15_102166653-102172678_299
>2a_chr8_97128905-97134926_300
>2a_chr4_168197290-168203312_301
>2a_chr13_19847135-19853152_302
>2a_chr13_89740139-89746172_303
>2a_chrX_99389935-99395962_304
>2a_chr4_121171890-121177203_305
>2a_chrX_114065260-114071295_306
>2a_chr4_76367746-76373762_307
>2a_chr12_21547943-21553973_308
>2a_chr7_119226763-119232790_309
>2a_chr16_63421981-63428010_310
>2a_chr11_60202890-60208914_311
>2a_chr18_7398115-7403450_312
>2a_chr8_102690297-102696321_313
>2a_chr2_4690558-4696555_314
>2a_chr5_103410063-103416082_315
>2a_chr7_104198097-104204153_316
>2a_chr10_113573565-113579588_317
>2a_chr2_158371655-158377685_318
>2a_chr9_103452995-103459025_319
>2a_chr3_170596345-170602373_320
>2a_chr5_89369046-89375053_321
>2a_chr6_113547689-113553717_322
>2a_chr13_82619484-82625515_323
>2a_chr8_121656401-121662427_324
>2a_chrX_154528888-154534914_325
>2a_chr18_20109599-20115627_326
>2a_chr8_138570827-138576855_327
>2a_chr18_53382715-53388760_328
>2a_chr9_28348132-28354160_329
>2a_chr15_49646430-49652449_330
>2a_chr8_75778754-75784780_331
>2a_chr8_82680451-82686477_332
>2a_chr20_21891491-21897519_333
>2a_chr11_57761634-57767659_334
>2a_chr11_133510698-133516723_335
>2a_chr5_102006933-102012964_336
>2a_chr18_57696910-57702939_337
>2a_chr8_78000647-78006680_338
>2a_chrX_66144698-66150716_339
>2a_chr7_96181507-96187526_340
>2a_chrX_18123638-18129028_341
>2a_chr6_100802579-100808601_342
>2a_chr2_195932245-195938267_343
>2a_chr15_82090271-82096304_344
>2a_chr10_110983379-110989393_345
>2a_chr15_49688180-49694211_346
>2a_chr15_20516283-20522304_347
>2a_chr4_14661920-14667950_348
>2a_chr16_59593198-59599223_349
>2a_chr10_10692820-10698847_350
>2a_chr9_79284954-79290991_351
>2a_chr7_86669072-86675084_352
>2a_chr4_189479423-189485441_353
>2a_chr4_10777017-10783044_354
>2a_chr6_84507461-84513489_355
>2a_chr11_74588508-74594577_356
>2a_chrX_36483277-36489300_357
>2a_chr3_194808401-194814406_358
>2a_chrX_17360606-17366635_359
>2a_chr4_169363140-169369189_360
>2a_chr1_58592127-58598157_361
>2a_chr13_41402955-41408970_362
>2a_chr5_144798295-144804311_363
>2a_chr1_115690442-115696580_364
>2a_chr2_215548520-215554529_365
>2a_chr5_147095408-147101435_366
>2a_chr18_5004135-5010154_367
>2a_chr8_73391675-73397698_368
>2a_chr15_53427639-53433672_369
>2a_chr8_75854887-75860913_370
>2a_chr13_51556190-51562206_371
>2a_chr9_89220968-89226969_372
>2a_chr18_1516190-1522241_373
>2a_chr8_123256657-123262675_374
>2a_chr1_177603062-177609081_375
>2a_chr11_7679379-7685402_376
>2a_chr9_81712767-81718795_377
>2a_chr8_137202444-137208465_378
>2a_chr2_237292309-237298332_379
>2a_chrX_93194740-93200899_380
>2a_chr2_118894576-118900596_381
>2a_chr13_40930427-40936458_382
>2a_chr12_5225592-5231594_383
>2a_chr8_85376377-85382401_384
>2a_chr4_165021900-165027930_385
>2a_chr10_7179484-7184918_386
>2a_chr10_100912494-100918515_387
>2a_chr9_96851364-96857385_388
>2a_chr5_180329521-180335537_389
>2a_chr1_30911338-30916972_390
>2a_chrX_135522427-135528460_391
>2a_chr22_32690652-32696671_392
>2a_chr12_127579150-127585176_393
>2a_chr18_2247167-2253196_394
>2a_chr7_43098695-43104715_395
>2a_chr18_27601827-27607422_396
>2a_chr18_22290778-22296805_397
>2a_chr5_96849627-96855647_398
>2a_chr10_118838549-118844574_399
>2a_chrX_116861896-116867709_400
>2a_chr1_164428440-164434490_401
>2a_chr13_94142771-94148790_402
>2a_chr15_97808810-97814834_403
>2a_chr11_110079711-110085726_404
>2a_chr2_83315928-83321955_405
>2a_chr3_187129911-187135940_406
>2a_chr2_198552270-198558285_407
>2a_chr8_121361216-121366643_408
>2a_chr9_19536198-19542228_409
>2a_chr14_86351939-86357960_410
>2a_chr2_150801779-150807806_411
>2a_chr3_53399323-53405352_412
>2a_chr1_94256208-94262237_413
>2a_chr18_22199006-22205036_414
>2a_chr1_248329861-248335891_415
>2a_chr1_192469714-192475742_416
>2a_chr3_106694291-106700323_417
>L1pa2b_50
>L1pa2b_50_1
>2b_chrY_23225627-23231644_2
>2b_chr6_142067162-142073173_3
>2b_chr2_148906509-148912525_4
>2b_chr8_64396864-64402894_5
>2b_chr4_27071825-27077886_6
>2b_chrY_22529878-22535904_7
>2b_chr7_9438387-9444411_8
>2b_chrX_106607566-106613579_9
>2b_chr5_57848096-57854110_10
>2b_chr2_182889952-182895966_11
>2b_chr3_58827880-58833905_12
>2b_chrX_47643070-47649096_13
>2b_chr7_146602876-146608909_14
>2b_chr2_161707243-161713259_15
>2b_chrX_79182296-79188325_16
>2b_chr4_68042760-68048776_17
>2b_chr6_141887242-141893273_18
>2b_chr3_110737563-110743592_19
>2b_chr5_33122476-33128501_20
>2b_chr3_118720317-118726337_21
>2b_chr2_158225047-158231078_22
>2b_chr13_67311614-67317639_23
>2b_chr3_118633090-118639118_24
>2b_chr18_12202443-12208457_25
>2b_chr6_156682388-156688410_26
>2b_chr12_70406845-70412860_27
>2b_chrX_103281434-103287465_28
>2b_chr12_43864776-43870811_29
>2b_chr5_19161445-19167469_30
>2b_chr8_1555743-1561721_31
>2b_chr9_1223881-1229900_32
>2b_chr13_39574954-39581012_33
>2b_chr20_42443101-42449131_34
>2b_chr11_43367651-43373668_35
>2b_chr4_133865600-133871588_36
>2b_chr6_163410769-163416794_37
>2b_chr18_67116795-67122308_38
>2b_chr3_192457002-192463031_39
>2b_chr2_129616558-129622590_40
>2b_chr3_141475971-141481995_41
>2b_chr1_91677144-91682504_42
>2b_chr6_104937268-104943299_43
>2b_chr3_187608008-187614002_44
>2b_chr21_35297910-35303910_45
>2b_chr7_30676424-30682446_46
>2b_chr12_85706197-85712237_47
>2b_chr3_135303567-135309597_48
>2b_chr11_42450813-42456836_49
>2b_chr14_41678541-41684561_50
>2b_chr12_23223570-23229586_51
>2b_chr12_98044911-98050945_52
>2b_chr13_107581679-107587711_53
>2b_chr7_84959003-84965055_54
>2b_chr5_102382456-102388473_55
>2b_chr4_76195789-76201817_56
>2b_chr2_209676345-209682372_57
>2b_chr14_26248069-26254078_58
>2b_chrX_108356537-108362593_59
>2b_chr10_57442836-57448852_60
>2b_chr13_19677852-19683864_61
>2b_chr7_32737265-32743157_62
>2b_chr2_186729324-186735383_63
>2b_chr1_60113419-60119451_64
>2b_chr7_15979856-15985880_65
>2b_chr4_105708145-105714171_66
>2b_chr8_113606234-113612259_67
>2b_chr8_15413490-15419537_68
>2b_chr2_18193282-18199290_69
>2b_chr8_127992746-127998276_70
>2b_chr3_125655481-125661539_71
>2b_chr13_37724089-37730119_72
>2b_chr15_84052403-84058368_73
>2b_chr12_18008502-18014499_74
>2b_chr1_77465171-77471200_75
>2b_chr7_121878574-121884605_76
>2b_chr3_162123654-162129681_77
>2b_chr17_3079824-3085851_78
>2b_chr14_72309681-72315713_79
>2b_chr8_84359377-84365404_80
>2b_chr3_75141110-75147165_81
>2b_chr2_144419131-144425180_82
>2b_chr8_123338909-123344331_83
>2b_chr20_21868293-21874323_84
>2b_chr14_101732536-101738564_85
>2b_chr5_136118488-136124518_86
>2b_chr17_39357119-39363152_87
>2b_chr12_109434752-109440778_88
>2b_chr7_78859110-78865127_89
>2b_chr18_25317690-25323714_90
>2b_chr7_53094014-53100029_91
>2b_chr11_75459661-75465694_92
>2b_chr2_152555382-152561403_93
>2b_chr15_82163008-82169040_94
>2b_chr15_82287507-82293537_95
>2b_chr10_64362509-64368514_96
>2b_chr9_77039190-77045220_97
>2b_chr3_22842869-22848894_98
>2b_chr17_59187590-59193599_99
>2b_chr19_56333767-56339795_100
>2b_chr6_113134223-113140249_101
>2b_chr17_58958801-58964835_102
>2b_chr3_154837205-154843233_103
>2b_chr3_137352556-137358574_104
>2b_chr2_143763611-143769645_105
>2b_chrX_141425909-141431936_106
>2b_chr8_64709941-64715996_107
>2b_chr12_64589367-64595418_108
>2b_chr1_66024247-66030259_109
>2b_chr17_31214155-31220202_110
>2b_chr1_88807525-88813550_111
>2b_chrX_117007959-117013986_112
>2b_chr7_121918969-121924999_113
>2b_chr20_8575748-8581774_114
>2b_chr6_8770704-8776745_115
>2b_chr13_50754431-50760466_116
>2b_chr6_163259624-163265652_117
>2b_chr8_85331780-85337808_118
>2b_chr12_106022039-106028228_119
>2b_chr8_15433831-15439832_120
>2b_chr3_89394765-89400790_121
>2b_chr18_55386480-55392496_122
>2b_chr4_120195268-120201282_123
>2b_chr6_45030184-45036213_124
>2b_chr5_40541407-40547437_125
>2b_chr6_89934982-89941006_126
>2b_chr14_82813893-82819912_127
>2b_chr4_127849410-127855439_128
>2b_chr10_11773435-11779464_129
>2b_chrX_63516462-63522471_130
>2b_chr20_18582167-18587583_131
>2b_chr16_61835359-61841393_132
>2b_chr16_61815982-61822005_133
>2b_chr9_17285001-17291032_134
>2b_chr1_58734685-58740704_135
>2b_chr2_212753261-212759296_136
>2b_chr5_21107521-21113539_137
>2b_chr12_64681129-64687157_138
>2b_chr12_77567161-77573204_139
>2b_chr2_135408078-135414144_140
>2b_chr9_14663993-14670013_141
>2b_chr2_116806517-116812543_142
>2b_chr3_169397275-169403305_143
>2b_chr2_175269186-175275210_144
>2b_chr9_122383582-122389628_145
>2b_chrY_26440568-26446586_146
>2b_chrY_27515849-27521868_147
>2b_chr11_49746835-49752869_148
>2b_chrY_7117600-7123554_149
>2b_chr12_103828166-103834189_150
>2b_chrX_75487804-75493828_151
>2b_chr3_3761070-3767066_152
>2b_chr11_100279772-100285800_153
>2b_chrX_113954924-113960940_154
>2b_chr7_136459503-136465530_155
>2b_chr7_91212585-91218615_156
>2b_chr2_167938456-167944477_157
>2b_chr3_19896540-19902567_158
>2b_chr8_102903728-102909757_159
>2b_chr14_43531537-43537566_160
>2b_chr7_35132569-35138584_161
>2b_chrY_24485759-24491792_162
>2b_chr11_7882581-7888617_163
>2b_chr3_88918983-88925013_164
>2b_chr9_32710377-32716386_165
>2b_chr7_19228664-19234670_166
>2b_chr8_60782358-60788381_167
>2b_chr6_77792194-77798213_168
>2b_chr16_80119959-80125554_169
>2b_chr4_157205692-157211751_170
>2b_chr5_62094801-62100824_171
>2b_chrX_42284112-42290142_172
>2b_chr7_145710651-145716685_173
>2b_chr14_43961388-43967404_174
>2b_chr18_54926927-54932959_175
>2b_chr3_94464313-94470340_176
>2b_chrX_87462886-87468920_177
>2b_chr11_93965690-93971694_178
>2b_chr5_160300531-160306556_179
>2b_chr3_1429244-1435255_180
>2b_chr8_115012508-115018536_181
>2b_chr11_96642827-96648820_182
>2b_chr3_153224192-153230194_183
>2b_chrX_86224634-86230654_184
>2b_chrY_15671152-15677172_185
>2b_chr2_157111030-157117044_186
>2b_chr7_136515938-136521963_187
>2b_chr1_61105684-61111709_188
>2b_chr1_70348296-70354326_189
>2b_chr17_3229848-3236020_190
>2b_chr1_158922530-158928587_191
>2b_chr20_40834909-40840957_192
>2b_chr11_108227658-108233694_193
>2b_chrX_74008787-74014835_194
>2b_chr3_90006983-90013005_195
>2b_chr4_85047938-85053967_196
>2b_chr13_48356023-48362047_197
>2b_chr8_49706464-49712489_198
>2b_chr8_16801477-16807504_199
>2b_chr1_69389169-69395194_200
>2b_chr2_143365350-143371381_201
>2b_chr4_54194898-54200929_202
>2b_chr2_186706447-186712483_203
>2b_chr3_152953545-152959571_204
>2b_chr4_113007619-113013657_205
>2b_chr21_18699801-18705819_206
>2b_chr2_125113883-125119911_207
>2b_chr2_23207025-23213040_208
>2b_chr15_55356191-55362189_209
>2b_chr2_58608677-58614701_210
>2b_chr6_83099136-83105142_211
>2b_chr11_107232536-107238565_212
>2b_chr9_108338448-108344473_213
>2b_chr4_128571375-128577400_214
>2b_chr2_19505600-19511623_215
>2b_chr3_120091462-120097487_216
>2b_chr20_52089183-52095192_217
>2b_chr8_23502706-23508732_218
>2b_chr15_100957276-100963301_219
>2b_chr5_28798897-28804921_220
>2b_chr4_76052015-76058048_221
>2b_chr7_39047127-39053152_222
>2b_chr10_117121846-117128053_223
>2b_chr8_127811862-127817891_224
>2b_chr5_103782076-103788107_225
>2b_chr16_82172856-82178863_226
>2b_chr12_55877792-55883802_227
>2b_chr7_34209181-34215199_228
>2b_chrX_130379518-130385548_229
>2b_chr7_91532996-91539020_230
>2b_chr4_85219933-85225963_231
>2b_chr9_108539341-108545359_232
>2b_chr15_53832830-53838874_233
>2b_chr13_106865889-106871904_234
>2b_chr5_77748008-77754033_235
>2b_chr15_81960854-81966845_236
>2b_chr6_22175069-22181103_237
>2b_chr3_80940797-80946816_238
>2b_chr14_28657648-28663676_239
>2b_chr7_15586934-15592958_240
>2b_chr6_94341306-94347327_241
>2b_chr2_72291105-72297127_242
>2b_chr4_187031547-187037574_243
>2b_chr7_16256053-16262082_244
>2b_chr8_35028990-35035026_245
>2b_chr4_66153955-66159979_246
>2b_chr6_121009885-121015914_247
>2b_chrX_112581049-112587080_248
>2b_chr4_86991543-86997572_249
>2b_chrX_51965232-51971252_250
>2b_chr9_24574534-24580562_251
>2b_chr11_6206580-6212596_252
>2b_chr3_182143880-182149898_253
>2b_chr2_210610904-210616932_254
>2b_chr14_48264168-48269850_255
>2b_chr5_121713239-121719258_256
>2b_chr3_155186851-155192877_257
>2b_chr6_113852319-113858349_258
>2b_chrX_151712997-151719022_259
>2b_chr5_148321836-148327853_260
>2b_chr10_82482265-82488300_261
>2b_chr18_37767603-37773621_262
>2b_chr20_52120390-52126413_263
>2b_chr12_42066254-42072271_264
>2b_chr5_30818076-30824103_265
>2b_chr4_11380364-11386394_266
>2b_chr9_31294063-31300085_267
>2b_chr18_39211706-39217733_268
>2b_chr14_49563432-49569450_269
>2b_chr5_170510967-170516977_270
>2b_chr2_92109199-92115230_271
>2b_chr20_41243577-41249607_272
>2b_chr2_222849281-222855305_273
>2b_chr10_86039723-86045762_274
>2b_chr3_102939292-102945320_275
>2b_chr11_100322589-100328604_276
>2b_chr1_171342725-171348706_277
>2b_chr11_49796671-49802703_278
>2b_chr8_129903734-129909767_279
>2b_chr16_75855857-75861879_280
>2b_chr4_14011078-14017110_281
>2b_chr2_207772759-207778776_282
>2b_chr7_130262069-130267780_283
>2b_chr5_122572305-122578310_284
>2b_chr12_73788589-73794610_285
>2b_chr5_130067787-130073802_286
>2b_chrX_151404469-151410500_287
>2b_chr12_68293988-68300004_288
>2b_chr11_102239897-102245923_289
>2b_chrX_97679323-97685355_290
>2b_chr10_31732341-31738366_291
>2b_chr12_71511852-71517883_292
>2b_chr5_169666780-169672799_293
>2b_chr14_40795411-40801413_294
>2b_chr9_72813972-72819997_295
>2b_chrY_7022152-7028174_296
>2b_chr7_116358551-116364543_297
>2b_chr2_63062613-63068633_298
>2b_chr12_55738033-55744058_299
>2b_chr16_60556649-60562664_300
>2b_chr1_58838843-58844878_301
>2b_chr15_82022621-82028649_302
>2b_chr7_50966539-50972571_303
>2b_chr2_134304436-134310329_304
>2b_chr9_72092026-72098045_305
>2b_chr9_72120967-72126986_306
>2b_chr4_32362197-32368202_307
>2b_chr4_142798499-142804529_308
>2b_chr17_31005275-31011290_309
>2b_chr2_197386212-197392224_310
>2b_chr15_39712771-39718789_311
>2b_chr7_29619552-29625579_312
>2b_chr8_120171637-120177649_313
>2b_chr15_73800760-73806811_314
>2b_chr2_148484573-148490597_315
>2b_chr6_109566421-109572454_316
>2b_chr2_60368326-60374358_317
>2b_chr14_91897208-91903237_318
>2b_chr1_178283926-178289953_319
>2b_chr6_45637112-45643138_320
>2b_chr2_122770249-122776284_321
>2b_chr4_159005392-159011424_322
>2b_chr1_149052759-149058793_323
>2b_chr2_45286698-45292726_324
>2b_chr2_45302883-45308915_325
>2b_chr6_70225035-70231061_326
>2b_chr8_67861338-67867354_327
>2b_chr14_27098474-27104505_328
>2b_chr1_25833076-25839198_329
>2b_chr10_18319580-18325604_330
>2b_chr6_112224202-112230223_331
>2b_chr2_229620409-229626433_332
>2b_chr16_48049376-48055400_333
>2b_chr6_100271473-100277470_334
>2b_chr17_32619469-32625471_335
>2b_chr5_78162628-78168651_336
>2b_chr13_85697339-85703356_337
>2b_chr12_4618061-4624067_338
>2b_chr4_182330042-182336068_339
>2b_chr6_9966277-9972282_340
>2b_chr5_151586861-151592894_341
>2b_chr8_88334031-88340057_342
>2b_chr2_125350716-125356745_343
>2b_chr12_62335221-62341270_344
>2b_chr8_111964393-111969867_345
>2b_chr2_154575960-154581979_346
>2b_chr1_223568876-223574899_347
>2b_chr11_100346451-100352475_348
>2b_chr15_51465762-51471206_349
>2b_chr10_113343685-113349706_350
>2b_chr8_36246091-36252126_351
>2b_chrX_49824800-49830832_352
>2b_chr4_105608181-105614058_353
>2b_chr1_50340834-50346847_354
>2b_chr8_25587859-25593870_355
>2b_chr5_42734816-42740882_356
>2b_chr10_44978266-44983702_357
>2b_chr12_11450590-11456619_358
>2b_chr3_111275050-111281081_359
>2b_chr3_121760758-121766785_360
>2b_chr11_22037548-22043567_361
>2b_chrX_79021102-79027122_362
>2b_chr1_248051624-248057640_363
>2b_chr7_111085750-111091781_364
>2b_chr4_127941723-127947710_365
>2b_chr10_25804298-25810320_366
>2b_chr8_127325486-127331285_367
>2b_chr15_94218628-94224657_368
>2b_chr6_98864378-98870396_369
>2b_chr10_53993088-53999094_370
>2b_chr1_174346929-174352953_371
>2b_chr3_126050447-126056429_372
>2b_chr9_102261023-102267041_373
>2b_chr14_92106588-92112577_374
>2b_chr16_72661173-72667197_375
>2b_chr8_90564539-90570297_376
>2b_chrX_106398997-106405015_377
>2b_chr4_65724871-65730889_378
>2b_chr12_40372118-40378141_379
>2b_chrX_110831932-110837955_380
>2b_chr1_174202404-174208431_381
>2b_chr13_101350336-101356371_382
>2b_chr1_242208863-242214887_383
>2b_chrY_15290986-15297016_384
>2b_chr5_7193882-7199908_385
>2b_chr11_96138784-96144829_386
>2b_chr21_18748357-18754249_387
>2b_chr3_191867104-191873117_388
>2b_chr18_32785743-32791773_389
>2b_chr18_37145556-37151564_390
>2b_chr10_7100004-7105433_391
>2b_chr12_80637949-80643964_392
>2b_chr5_64004861-64010892_393
>2b_chrX_103146427-103152458_394
>2b_chr1_163609720-163615771_395
>2b_chr2_205855795-205861829_396
>2b_chr4_147271170-147277204_397
>2b_chrX_28224908-28230906_398
>2b_chr10_119592406-119598398_399
>2b_chr4_100921681-100927710_400
>2b_chr3_18971974-18977998_401
>2b_chr20_23569945-23575948_402
>2b_chr3_63121944-63127977_403
>2b_chr5_62113119-62119199_404
>2b_chr10_83469371-83475398_405
>2b_chrY_19172800-19178843_406
>2b_chr8_92570896-92576915_407
>2b_chr18_7966440-7972472_408
>2b_chr3_89918194-89924219_409
>2b_chr10_21040596-21046621_410
>2b_chr13_52843775-52849794_411
>2b_chr11_60299634-60305663_412
>2b_chr3_34454618-34460664_413
>2b_chr4_56485331-56491348_414
>2b_chr2_60310797-60316829_415
>2b_chr6_44838371-44844402_416
>2b_chr3_155224140-155230005_417
>2b_chr5_45658542-45664572_418
>2b_chr3_26426226-26432258_419
>2b_chr8_96564460-96570493_420
>2b_chr2_124897352-124903384_421
>2b_chr3_63197384-63203390_422
>2b_chr15_71466478-71472491_423
>2b_chr5_136380331-136386345_424
>2b_chr1_176225221-176231246_425
>2b_chr4_27377309-27383341_426
>2b_chr10_15957730-15963752_427
>2b_chr5_74938060-74944111_428
>2b_chr11_86758346-86764234_429
>2b_chr19_29950197-29956095_430
>2b_chr8_59827249-59833276_431
>2b_chr15_44544232-44550247_432
>2b_chr12_92707774-92713799_433
>2b_chr18_57071171-57077202_434
>2b_chr2_119653337-119659368_435
>2b_chr4_144021412-144027442_436
>2b_chr12_90930380-90936412_437
>2b_chr16_73858299-73864330_438
>2b_chr5_131849656-131855688_439
>2b_chr9_103864426-103870456_440
>2b_chr6_116281195-116287223_441
>2b_chr4_129134944-129140951_442
>2b_chr3_81100540-81106564_443
>2b_chrX_97942492-97948512_444
>2b_chr5_151719581-151725613_445
>2b_chr8_40289731-40295759_446
>2b_chr5_39787754-39793773_447
>2b_chr1_72353886-72359918_448
>2b_chr2_106747348-106753381_449
>2b_chr8_94418040-94424053_450
>2b_chr7_99406822-99412854_451
>2b_chr11_89046428-89052423_452
>2b_chr4_103126087-103132115_453
>2b_chr8_130164370-130170396_454
>2b_chr8_35385563-35391589_455
>2b_chr8_136271344-136277373_456
>2b_chr4_165474644-165480675_457
>2b_chr2_220796539-220802559_458
>2b_chr3_22024631-22030669_459
>2b_chr2_134668051-134674075_460
>2b_chr6_104156906-104162931_461
>2b_chr12_45344741-45350771_462
>2b_chr3_43106266-43112282_463
>2b_chr8_124872226-124878247_464
>2b_chr1_82715728-82721753_465
>2b_chr10_108604341-108610368_466
>2b_chr16_48802482-48808514_467
>2b_chr4_146290540-146296521_468
>2b_chr8_10789935-10795937_469
>2b_chr8_99626673-99632699_470
>2b_chr5_64459844-64465875_471
>2b_chr1_174812364-174818381_472
>2b_chr7_136098928-136104958_473
>2b_chr13_36582366-36588374_474
>2b_chr18_49267001-49273035_475
>2b_chr18_30436589-30442647_476
>2b_chr6_73279837-73285867_477
>2b_chr10_109873701-109879764_478
>2b_chr15_87071325-87077356_479
>2b_chr9_22348828-22354858_480
>2b_chr2_14988188-14994202_481
>2b_chr21_36866064-36872089_482
>2b_chr2_159379129-159385161_483
>2b_chr11_23319682-23325737_484
>2b_chr12_106865643-106871669_485
>2b_chr3_24130949-24136982_486
>2b_chrX_19958371-19964414_487
>2b_chr7_133574178-133580208_488
>2b_chr2_166342444-166348473_489
>2b_chrX_126250680-126256712_490
>2b_chr13_59246751-59252777_491
>2b_chr2_223014320-223020351_492
>2b_chr2_174564103-174570138_493
>2b_chr11_93770023-93776054_494
>2b_chr8_98307831-98313885_495
>2b_chr14_60413222-60419241_496
>2b_chrX_19160786-19166818_497
>2b_chr15_64618859-64624884_498
>2b_chr2_23447722-23453757_499
>2b_chr1_79311141-79317159_500
>2b_chr6_39422333-39428310_501
>2b_chr20_110605-116618_502
>2b_chr21_27290679-27296704_503
>2b_chr1_48615797-48621829_504
>2b_chr21_16299403-16305434_505
>2b_chrX_42747619-42753645_506
>2b_chr1_144038446-144043891_507
>2b_chr11_116441544-116446990_508
>2b_chr7_25642653-25648669_509
>2b_chr3_177106558-177112539_510
>2b_chr2_193133161-193139176_511
>2b_chr15_58417930-58423960_512
>2b_chrX_130092905-130098931_513
>2b_chr1_217863834-217869865_514
>2b_chr17_12353220-12359249_515
>2b_chr12_113059001-113065032_516
>2b_chr14_57134245-57140279_517
>2b_chr7_56652489-56658517_518
>2b_chr4_99241649-99247082_519
>2b_chr11_14737454-14743484_520
>2b_chr1_206501157-206506597_521
>2b_chr14_56908536-56914549_522
>2b_chr18_8057450-8063461_523
>2b_chr3_158352312-158358329_524
>2b_chr9_122817513-122823542_525
>2b_chr19_38328142-38334173_526
>2b_chr10_79848207-79854236_527
>2b_chr2_43887610-43893639_528
