# Supplementary material for: Cryptic genetic variation enhances primate L1 retrotransposon survival by enlarging the functional coiled coil sequence space of ORF1p
Source: PLoS Genet. 2020 Aug 14;16(8):e1008991. doi: 10.1371/journal.pgen.1008991 (PMC7449397; doi:10.1371/journal.pgen.1008991)
Supplement: S1 Data — (ZIP) [file pgen.1008991.s012.zip › Supplementary_Data_PG/orf1_cc_names/5mod_cc_names.1]

>avf5_mod_50%_CG_rst 423 seqs
>avf5_mod_50%_CG_rst 423 seqs_1
>5_chr3_100060365_100066400_2
>5_chrX_23488700_23494831_3
>5_chr1_91235716_91241841_4
>5_chr11_58340028_58346138_5
>5_chr2_120519719_120525864_6
>5_chr16_46501310_46507416_7
>5_chr2_137070106_137076218_8
>5_chr2_21597379_21603467_9
>5_chr4_73963370_73969447_10
>5_chr6_127089124_127095233_11
>5_chr7_102444011_102450170_12
>5_chr9_29260220_29266347_13
>5_chrX_154813576_154819681_14
>5_chrX_65925614_65931735_15
>5_chrY_57672776_57678881_16
>5_chr5_43438408_43444506_17
>5_chr7_104157436_104163524_18
>5_chr4_113615207_113621300_19
>5_chr3_2683279_2689419_20
>5_chr16_80794877_80800991_21
>5_chr2_181158592_181164689_22
>5_chr21_14915367_14921478_23
>5_chr3_139181392_139187481_24
>5_chr4_96931579_96937683_25
>5_chr9_31873171_31879272_26
>5_chrY_21694814_21700916_27
>5_chrX_78168748_78174879_28
>5_chr8_52061600_52067719_29
>5_chr3_75976900_75982967_30
>5_chr1_209235962_209242106_31
>5_chr1_59196389_59202543_32
>5_chr10_68988270_68994408_33
>5_chr1_120920446_120926598_34
>5_chr10_110254159_110260274_35
>5_chr1_61010801_61016935_36
>5_chr1_189678564_189684642_37
>5_chr1_106673570_106679682_38
>5_chr1_184014102_184020256_39
>5_chr1_209642256_209648376_40
>5_chr10_38545203_38551334_41
>5_chr1_69334800_69340939_42
>5_chr1_145281372_145287489_43
>5_chr11_103190750_103196882_44
>5_chr1_143759172_143765312_45
>5_chr1_47244706_47250827_46
>5_chr1_50153368_50159515_47
>5_chr1_30699016_30705152_48
>5_chr1_117318884_117325010_49
>5_chr1_242036973_242043115_50
>5_chr10_113386857_113392990_51
>5_chr1_111417677_111423800_52
>5_chr10_100848764_100854821_53
>5_chr11_109758745_109764846_54
>5_chr10_22389660_22395794_55
>5_chr10_133751205_133757368_56
>5_chr10_50297655_50303826_57
>5_chr11_112599880_112606026_58
>5_chr1_209693367_209699459_59
>5_chr1_86400632_86406760_60
>5_chr1_175928288_175934419_61
>5_chr1_219623030_219629173_62
>5_chr1_178569330_178575452_63
>5_chr1_108702466_108708562_64
>5_chr1_210630431_210636553_65
>5_chr10_122194571_122200716_66
>5_chr11_24195236_24201379_67
>5_chr11_87146949_87153084_68
>5_chr11_42354950_42361080_69
>5_chr11_28194687_28200824_70
>5_chr11_48208802_48214929_71
>5_chr12_33974657_33980768_72
>5_chr14_26896591_26902701_73
>5_chr14_24706133_24712250_74
>5_chr13_91731016_91737138_75
>5_chr12_72178088_72184255_76
>5_chr12_29892661_29898818_77
>5_chr11_25809418_25815541_78
>5_chr13_29295853_29301974_79
>5_chr12_36887397_36893404_80
>5_chr11_98372393_98378523_81
>5_chr13_40514445_40520550_82
>5_chr13_91966987_91973027_83
>5_chr12_59996795_60002919_84
>5_chr12_84703335_84709450_85
>5_chr14_29314122_29320258_86
>5_chr12_21943537_21949624_87
>5_chr12_53456821_53462933_88
>5_chr11_93466831_93472974_89
>5_chr11_49018335_49024457_90
>5_chr11_89162597_89168712_91
>5_chr11_89416598_89422712_92
>5_chr12_15987907_15994038_93
>5_chr13_105334806_105340865_94
>5_chr13_35940447_35946571_95
>5_chr11_62560366_62566481_96
>5_chr11_32639835_32645932_97
>5_chr11_88799064_88805240_98
>5_chr12_38426028_38432129_99
>5_chr11_99864647_99870755_100
>5_chr13_50981855_50987975_101
>5_chr11_16119511_16125635_102
>5_chr13_23251609_23257776_103
>5_chr13_110946457_110952620_104
>5_chr11_8867391_8873524_105
>5_chr12_127542349_127548473_106
>5_chr12_94693115_94699227_107
>5_chr12_29954126_29960296_108
>5_chr12_49652577_49658704_109
>5_chr16_34807669_34813835_110
>5_chr18_49608751_49614858_111
>5_chr17_36649709_36655796_112
>5_chr17_21920411_21926518_113
>5_chr14_44859196_44865328_114
>5_chr18_49754136_49760208_115
>5_chr14_32627019_32633083_116
>5_chr14_54484544_54490590_117
>5_chr16_74840693_74846868_118
>5_chr15_84904380_84910502_119
>5_chr16_57371293_57377401_120
>5_chr2_129417352_129423475_121
>5_chr16_5734955_5741000_122
>5_chr15_52524313_52530407_123
>5_chr14_65059057_65065158_124
>5_chr14_38892532_38898655_125
>5_chr15_22430167_22436269_126
>5_chr16_47620097_47626257_127
>5_chr16_50924823_50930947_128
>5_chr18_14054986_14061099_129
>5_chr14_65720208_65726338_130
>5_chr1_random_1631651_1637722_131
>5_chr15_29697272_29703398_132
>5_chr18_66554086_66560192_133
>5_chr14_51744643_51750760_134
>5_chr18_31624583_31630710_135
>5_chr14_87311564_87317673_136
>5_chr14_70037785_70043911_137
>5_chr15_53222677_53228805_138
>5_chr17_484387_490528_139
>5_chr15_91734211_91740326_140
>5_chr14_38460654_38466786_141
>5_chr14_62675484_62681588_142
>5_chr14_58945922_58952080_143
>5_chr14_59087962_59094099_144
>5_chr14_67965236_67971361_145
>5_chr2_123024792_123030862_146
>5_chr15_26073513_26079622_147
>5_chr18_31461551_31467667_148
>5_chr19_19889760_19895864_149
>5_chr18_73373086_73379244_150
>5_chr18_6689818_6695943_151
>5_chr18_18719357_18725481_152
>5_chr21_9897106_9903238_153
>5_chr3_104679686_104685834_154
>5_chr3_121934087_121940160_155
>5_chr2_212627790_212633985_156
>5_chr20_22663309_22669423_157
>5_chr20_18789861_18795993_158
>5_chr2_189892162_189898295_159
>5_chr2_138056384_138062474_160
>5_chr3_155183882_155190006_161
>5_chr2_84343015_84349157_162
>5_chr3_113412759_113418896_163
>5_chr2_180324909_180331071_164
>5_chr21_15228070_15234143_165
>5_chr2_62829625_62835776_166
>5_chr2_31873911_31879999_167
>5_chr20_16836083_16842222_168
>5_chr2_198769230_198775384_169
>5_chr3_1494176_1500309_170
>5_chr2_66427521_66433662_171
>5_chr2_150355391_150361513_172
>5_chr3_113435021_113441130_173
>5_chr2_190543958_190550096_174
>5_chr3_103241458_103247587_175
>5_chr22_20872244_20878371_176
>5_chr2_183259527_183265644_177
>5_chr2_138028601_138034755_178
>5_chr2_133857114_133863227_179
>5_chr20_39863352_39869451_180
>5_chr3_120764718_120770854_181
>5_chr22_33514701_33520829_182
>5_chr22_33542791_33548914_183
>5_chr21_36910713_36916841_184
>5_chr2_1365514_1371628_185
>5_chr3_143676638_143682766_186
>5_chr3_158540530_158546652_187
>5_chr2_17948196_17954344_188
>5_chr21_32108404_32114545_189
>5_chr3_142189116_142195202_190
>5_chr2_39655663_39661796_191
>5_chr3_142497073_142503122_192
>5_chr2_217027684_217033810_193
>5_chr2_37803804_37809917_194
>5_chr4_73920086_73926243_195
>5_chr3_90236827_90242976_196
>5_chr4_69668520_69674676_197
>5_chr3_51019096_51025254_198
>5_chr4_21607371_21613495_199
>5_chr4_53774585_53780708_200
>5_chr4_167921924_167928050_201
>5_chr4_130856105_130862231_202
>5_chr4_52726115_52732260_203
>5_chr3_70807510_70813639_204
>5_chr3_86428871_86435014_205
>5_chr3_84941609_84947740_206
>5_chr3_5607493_5613638_207
>5_chr4_61244190_61250264_208
>5_chr3_20831929_20838027_209
>5_chr4_104378682_104384828_210
>5_chr4_116952281_116958431_211
>5_chr3_86224804_86230932_212
>5_chr3_97802871_97809021_213
>5_chr3_40287886_40294001_214
>5_chr4_20327070_20333194_215
>5_chr4_164859636_164865754_216
>5_chr3_82502151_82508275_217
>5_chr4_26304642_26310744_218
>5_chr3_98180595_98186732_219
>5_chr4_175120673_175126761_220
>5_chr3_177648638_177654780_221
>5_chr3_168329835_168336010_222
>5_chr4_100234122_100240166_223
>5_chr4_107675707_107681852_224
>5_chr3_69476702_69482834_225
>5_chr4_100932833_100938944_226
>5_chr4_135970268_135976399_227
>5_chr3_160705962_160712099_228
>5_chr4_38154510_38160558_229
>5_chr4_141960975_141967098_230
>5_chr3_59574622_59580719_231
>5_chr4_123709783_123715933_232
>5_chr4_112705745_112711850_233
>5_chr4_106870350_106876436_234
>5_chr4_57273569_57279693_235
>5_chr3_72842183_72848328_236
>5_chr4_133598403_133604492_237
>5_chr5_84763045_84769162_238
>5_chr6_115649939_115656076_239
>5_chr6_117523125_117529265_240
>5_chr4_98918102_98924254_241
>5_chr4_98935373_98941503_242
>5_chr5_66929921_66936046_243
>5_chr5_66992459_66998547_244
>5_chr5_86057407_86063535_245
>5_chr4_92602549_92608687_246
>5_chr5_35291918_35297945_247
>5_chr5_145010538_145016667_248
>5_chr6_100225401_100231536_249
>5_chr5_110349339_110355341_250
>5_chr6_165115457_165121481_251
>5_chr4_92516936_92523029_252
>5_chr5_57254439_57260566_253
>5_chr4_79411497_79417641_254
>5_chr6_120795432_120801557_255
>5_chr6_129585188_129591290_256
>5_chr4_91840162_91846235_257
>5_chr5_92528022_92534152_258
>5_chr5_86415995_86422138_259
>5_chr4_74444737_74450827_260
>5_chr5_45348240_45354430_261
>5_chr5_90301313_90307439_262
>5_chr5_29026946_29033025_263
>5_chr5_116475392_116481518_264
>5_chr5_113894260_113900391_265
>5_chr5_36220123_36226225_266
>5_chr5_162476399_162482562_267
>5_chr5_89478344_89484458_268
>5_chr6_129192301_129198484_269
>5_chr5_43703135_43709281_270
>5_chr5_39378919_39385040_271
>5_chr5_95723296_95729432_272
>5_chr5_143409704_143415820_273
>5_chr5_111824341_111830478_274
>5_chr5_79722720_79728840_275
>5_chr4_98677243_98683303_276
>5_chr5_136186617_136192738_277
>5_chr5_97474911_97481056_278
>5_chr5_134361508_134367685_279
>5_chr5_175411367_175417490_280
>5_chr5_177145806_177151923_281
>5_chr6_160011637_160017777_282
>5_chr5_121956137_121962256_283
>5_chr5_169179227_169185357_284
>5_chr6_109962501_109968624_285
>5_chr6_110025983_110032106_286
>5_chr5_150749167_150755310_287
>5_chr5_39311604_39317745_288
>5_chr6_160045163_160051283_289
>5_chr5_83381913_83388054_290
>5_chr6_152390987_152397147_291
>5_chr4_83437713_83443863_292
>5_chr5_150323895_150330030_293
>5_chr7_61834613_61840724_294
>5_chr7_62091026_62097165_295
>5_chr6_random_198332_204469_296
>5_chr8_129841277_129847423_297
>5_chr7_79408344_79414488_298
>5_chr7_97252856_97258986_299
>5_chr8_50029023_50035135_300
>5_chr7_107815250_107821412_301
>5_chr8_107104733_107110838_302
>5_chr7_102672280_102678426_303
>5_chr7_35157954_35164094_304
>5_chr6_49674229_49680345_305
>5_chr7_113482227_113488360_306
>5_chr6_82345000_82351132_307
>5_chr6_qbl_hap2_1002317_1008352_308
>5_chr7_10507123_10513305_309
>5_chr7_94846476_94852606_310
>5_chr7_122261607_122267733_311
>5_chr7_122506634_122512726_312
>5_chr8_53581598_53587731_313
>5_chr7_27008590_27014739_314
>5_chr7_71244937_71251077_315
>5_chr8_101483225_101489349_316
>5_chr7_142567434_142573570_317
>5_chr6_81878502_81884619_318
>5_chr8_29362652_29368779_319
>5_chr6_46195154_46201276_320
>5_chr7_63258347_63264446_321
>5_chr8_100389586_100395720_322
>5_chr8_48559987_48566121_323
>5_chr6_23362492_23368626_324
>5_chr8_146210032_146216153_325
>5_chr7_83178679_83184776_326
>5_chr7_45321407_45327543_327
>5_chr8_54118282_54124404_328
>5_chr7_148901844_148907972_329
>5_chr6_82719472_82725600_330
>5_chr7_113677090_113683230_331
>5_chr6_19589952_19596100_332
>5_chr6_78017969_78024105_333
>5_chr7_137866535_137872653_334
>5_chr6_84262109_84268237_335
>5_chr7_76609700_76615811_336
>5_chr7_151388496_151394605_337
>5_chr6_9990543_9996667_338
>5_chr6_44659888_44666028_339
>5_chr7_106112073_106118200_340
>5_chr7_126040692_126046812_341
>5_chr7_40339885_40346016_342
>5_chr6_93761622_93767753_343
>5_chr8_39176292_39182443_344
>5_chr8_39993074_39999223_345
>5_chr6_25266405_25272516_346
>5_chr8_51223529_51229624_347
>5_chr7_47165799_47171917_348
>5_chr8_23287413_23293535_349
>5_chr8_26971287_26977417_350
>5_chrX_57544915_57551050_351
>5_chr8_86518332_86524472_352
>5_chrX_62628697_62634857_353
>5_chrX_57906353_57912464_354
>5_chr9_6366265_6372430_355
>5_chr9_25092005_25098066_356
>5_chr8_72656408_72662551_357
>5_chr8_85151594_85157791_358
>5_chrX_108459701_108465854_359
>5_chrX_51930614_51936760_360
>5_chrX_104021142_104027271_361
>5_chrX_55439673_55445817_362
>5_chr9_118311116_118317233_363
>5_chr9_15978447_15984587_364
>5_chr8_72526583_72532683_365
>5_chr9_105235699_105241777_366
>5_chrX_63419446_63425628_367
>5_chr8_70918090_70924212_368
>5_chr8_86949631_86955748_369
>5_chr9_17200062_17206199_370
>5_chr8_97151821_97157959_371
>5_chrX_130486146_130492274_372
>5_chrX_55340813_55346948_373
>5_chrX_112609197_112615331_374
>5_chr8_76399012_76405015_375
>5_chr9_104139306_104145457_376
>5_chrX_27686624_27692824_377
>5_chrX_103491977_103498124_378
>5_chr9_38769396_38775508_379
>5_chr9_45079531_45085652_380
>5_chr9_67236475_67242596_381
>5_chr9_22167101_22173144_382
>5_chrX_127160595_127166665_383
>5_chr9_21809140_21815251_384
>5_chr9_111637495_111643628_385
>5_chrX_131246178_131252326_386
>5_chr9_107587178_107593312_387
>5_chr9_10768294_10774424_388
>5_chr9_108407091_108413232_389
>5_chrX_138169377_138175496_390
>5_chrX_51382734_51388853_391
>5_chr8_9336228_9342375_392
>5_chrX_38924567_38930696_393
>5_chrX_135886956_135893097_394
>5_chr8_73395930_73401919_395
>5_chrX_147236154_147242248_396
>5_chrX_12786347_12792481_397
>5_chrX_37325962_37332108_398
>5_chrX_153724266_153730402_399
>5_chrX_41552783_41558949_400
>5_chrX_107671996_107678141_401
>5_chr9_107365278_107371401_402
>5_chr9_34516549_34522699_403
>5_chrY_16363624_16369751_404
>5_chrY_8024501_8030613_405
>5_chrY_22596468_22602608_406
>5_chrY_23094856_23100997_407
>5_chrY_24205758_24211898_408
>5_chrY_26569250_26575390_409
>5_chrY_21028563_21034674_410
>5_chrY_17383331_17389498_411
>5_chrY_7118014_7124159_412
>5_chrX_74319563_74325603_413
>5_chrX_66323023_66329141_414
>5_chrX_84724823_84730960_415
>5_chrX_80078725_80084848_417
>5_chrX_67401111_67407320_418
>5_chrX_83697207_83703352_419
>5_chrX_79792751_79798877_420
>5_chrX_68487326_68493465_421
>5_chrX_73170504_73176635_422
>5_chrX_76612797_76618938_423
>5_chrX_random_737345_743478_424
>l1pa5_mod_cons50_CG_rest_rest_425
