# Supplementary material for: Cryptic genetic variation enhances primate L1 retrotransposon survival by enlarging the functional coiled coil sequence space of ORF1p
Source: PLoS Genet. 2020 Aug 14;16(8):e1008991. doi: 10.1371/journal.pgen.1008991 (PMC7449397; doi:10.1371/journal.pgen.1008991)
Supplement: S1 Data — (ZIP) [file pgen.1008991.s012.zip › Supplementary_Data_PG/orf1_cc_names/3_cc_names]

>avf3_50%_cc_rst_CG
>avf3_50%_cc_rst_CG_1
>3__chr1_80126885_80133004_2
>3__chr1_157966869_157972989_3
>3__chr1_114648137_114654265_4
>3__chr1_141568259_141574389_5
>3__chr1_158711718_158717865_6
>3__chr1_48602063_48608188_7
>3__chr1_121017611_121023742_8
>3__chr1_163320827_163326971_9
>3__chr1_50173101_50179123_10
>3__chr1_157840177_157846319_11
>3__chr1_59825064_59831208_12
>3__chr1_162451883_162458046_13
>3__chr1_119175585_119181726_14
>3__chr1_48515454_48521602_15
>3__chr1_75714535_75720703_16
>3__chr1_187990555_187996704_17
>3__chr1_246297438_246303605_18
>3__chr1_99637969_99644117_19
>3__chr1_112543288_112549448_20
>3__chr1_195016557_195022708_21
>3__chr1_105279294_105285325_22
>3__chr1_172845819_172851989_23
>3__chr1_70161085_70167223_25
>3__chr1_100870383_100876534_26
>3__chr1_89729136_89735283_27
>3__chr1_96289724_96295877_28
>3__chr1_157805368_157811518_29
>3__chr1_183943153_183949332_30
>3__chr1_52409261_52415401_31
>3__chr10_100686848_100693032_32
>3__chr1_236267038_236273188_33
>3__chr1_116396058_116402196_35
>3__chr1_117696708_117702869_36
>3__chr1_75115393_75121454_37
>3__chr1_59607184_59613338_38
>3__chr10_107299952_107305983_39
>3__chr10_107485466_107491621_41
>3__chr1_181893826_181899981_43
>3__chr1_85880138_85886292_44
>3__chr1_118912379_118918396_45
>3__chr1_237867692_237873832_46
>3__chr1_174544155_174550169_47
>3__chr1_170550010_170556158_48
>3__chr1_59771256_59777268_49
>3__chr10_117280128_117286262_50
>3__chr1_34067709_34073853_51
>3__chr1_156551074_156557099_52
>3__chr1_196545200_196551215_53
>3__chr1_203636449_203642610_54
>3__chr1_218079296_218085475_55
>3__chr1_221686957_221692988_56
>3__chr1_246482787_246488802_58
>3__chr1_65783059_65789241_59
>3__chr1_199469857_199476013_60
>3__chr1_161986102_161992119_62
>3__chr10_117331247_117337285_63
>3__chr1_64511698_64517857_64
>3__chr1_119364778_119370794_65
>3__chr1_105002999_105009017_66
>3__chr1_70833405_70839549_67
>3__chr1_14581402_14587424_68
>3__chr1_86063212_86069215_69
>3__chr1_79749548_79755553_70
>3__chr1_75345139_75351160_71
>3__chr10_113853674_113859737_72
>3__chr1_120844831_120850852_73
>3__chr1_157689368_157695390_74
>3__chr1_65688551_65694580_75
>3__chr10_111545274_111551292_76
>3__chr1_108505942_108511954_77
>3__chr1_221407618_221413606_78
>3__chr1_218103536_218109560_79
>3__chr1_187704490_187710521_80
>3__chr1_145260146_145266165_81
>3__chr1_80370779_80376850_82
>3__chr1_168324937_168330966_83
>3__chr1_170291593_170297624_84
>3__chr1_175636677_175642700_85
>3__chr1_60728393_60734409_86
>3__chr1_66719195_66725223_87
>3__chr1_84467202_84473211_88
>3__chr1_83501879_83507902_89
>3__chr10_106278083_106284125_90
>3__chr1_75916024_75922058_91
>3__chr1_183237286_183243310_92
>3__chr10_121983780_121989827_93
>3__chr10_111575566_111581594_94
>3__chr1_95530382_95536402_95
>3__chr10_10772976_10778967_96
>3__chr1_244046465_244052485_97
>3__chr1_49244272_49250303_98
>3__chr1_34488930_34494955_99
>3__chr1_34330583_34336647_100
>3__chr10_122660462_122666485_101
>3__chr11_50619029_50625182_102
>3__chr11_50610182_50616353_103
>3__chr11_51131850_51137982_104
>3__chr11_54608421_54614583_105
>3__chr11_55101217_55107394_106
>3__chr10_78275971_78282095_107
>3__chr11_25253448_25259595_108
>3__chr10_37367688_37373843_109
>3__chr10_57871847_57878003_110
>3__chr11_43073138_43079277_111
>3__chr11_5351152_5357306_112
>3__chr11_114001596_114007615_113
>3__chr11_114009395_114015552_114
>3__chr10_6886112_6892269_115
>3__chr10_53789962_53796105_116
>3__chr11_101228431_101234568_117
>3__chr11_102512136_102518292_119
>3__chr11_24935877_24942039_120
>3__chr11_101054359_101060498_121
>3__chr11_50729097_50735111_122
>3__chr10_24179949_24186097_123
>3__chr11_35680903_35687047_124
>3__chr10_44083770_44089923_125
>3__chr10_5254643_5260814_126
>3__chr10_32887612_32893748_127
>3__chr11_23006240_23012260_128
>3__chr10_69129397_69135555_129
>3__chr10_96897133_96903288_130
>3__chr11_38169867_38176011_131
>3__chr11_27917197_27923332_132
>3__chr10_87519078_87525227_133
>3__chr11_108454020_108460158_135
>3__chr10_54160122_54166293_137
>3__chr11_25621915_25627908_139
>3__chr10_86875483_86881619_140
>3__chr10_9601848_9607998_141
>3__chr10_42341683_42347675_142
>3__chr11_55039283_55045276_143
>3__chr11_107749474_107755573_144
>3__chr11_25474249_25480261_145
>3__chr10_53371221_53377381_146
>3__chr10_54923773_54929789_147
>3__chr11_131854126_131860167_148
>3__chr10_76988295_76994450_149
>3__chr11_13533081_13539098_150
>3__chr11_113032539_113038689_151
>3__chr11_3977396_3983548_152
>3__chr11_14639438_14645569_153
>3__chr10_64101981_64108125_155
>3__chr10_65550051_65556079_156
>3__chr11_25403255_25409280_157
>3__chr10_74753099_74759264_158
>3__chr11_14822474_14828620_159
>3__chr11_120548107_120554244_160
>3__chr10_68660430_68666438_161
>3__chr11_56073098_56079103_162
>3__chr11_112054505_112060502_163
>3__chr11_22625048_22631067_164
>3__chr10_92000351_92006372_165
>3__chr10_57329408_57335449_166
>3__chr10_18956354_18962357_167
>3__chr11_130359369_130365397_168
>3__chr11_28350744_28356805_169
>3__chr10_44824628_44830650_170
>3__chr10_19910167_19916187_171
>3__chr10_86522797_86528998_172
>3__chr10_93499353_93505375_173
>3__chr11_42918459_42924468_174
>3__chr10_36187603_36193629_175
>3__chr11_21647171_21653191_176
>3__chr10_131420815_131426834_177
>3__chr10_91903188_91909215_178
>3__chr11_33602880_33608927_179
>3__chr10_128560427_128566452_180
>3__chr11_19113184_19119202_181
>3__chr11_106748699_106754716_182
>3__chr10_71418_77432_183
>3__chr10_22732073_22738087_184
>3__chr11_30029331_30035357_185
>3__chr11_104392233_104398260_186
>3__chr11_10151271_10157476_187
>3__chr10_85530793_85536823_188
>3__chr11_102117379_102123405_189
>3__chr11_4148059_4154082_190
>3__chr10_68816809_68822833_191
>3__chr11_126738267_126744324_192
>3__chr10_31798146_31804158_193
>3__chr11_22501301_22507334_194
>3__chr11_128549037_128555061_195
>3__chr11_128714021_128720007_196
>3__chr10_57031642_57037676_197
>3__chr11_32919373_32925378_198
>3__chr10_128355031_128361061_199
>3__chr10_35802717_35808705_200
>3__chr12_36361678_36367829_201
>3__chr11_58868227_58874363_202
>3__chr12_34520506_34526657_203
>3__chr12_34652709_34658856_204
>3__chr12_54240479_54246553_205
>3__chr12_117580078_117586218_206
>3__chr11_58539294_58545430_207
>3__chr12_33271767_33277916_208
>3__chr12_53562937_53569085_209
>3__chr12_40723571_40729705_210
>3__chr12_79366287_79372431_211
>3__chr12_79379862_79385927_212
>3__chr11_62597004_62603159_213
>3__chr12_37643536_37649672_215
>3__chr11_6926563_6932688_216
>3__chr12_57151457_57157604_218
>3__chr12_20813262_20819304_219
>3__chr11_90058519_90064650_220
>3__chr13_103790701_103796859_221
>3__chr12_34711286_34717305_222
>3__chr12_85681784_85687930_223
>3__chr12_58431161_58437314_224
>3__chr11_86630549_86636690_225
>3__chr12_45297548_45303693_226
>3__chr12_43611756_43617901_227
>3__chr12_43361434_43367482_228
>3__chr12_47083237_47089367_229
>3__chr11_87400060_87406206_230
>3__chr12_18829413_18835572_231
>3__chr11_85986650_85992798_232
>3__chr12_60095027_60101163_233
>3__chr12_17042520_17048708_234
>3__chr12_33892335_33898353_235
>3__chr12_40653234_40659406_236
>3__chr11_96416371_96422488_237
>3__chr11_83272647_83278814_238
>3__chr12_110751366_110757502_239
>3__chr12_95641592_95647746_240
>3__chr12_98381217_98387359_241
>3__chr12_77424342_77430498_242
>3__chr11_86213169_86219326_243
>3__chr11_62868471_62874486_244
>3__chr12_86016315_86022373_246
>3__chr12_67671097_67677238_247
>3__chr12_82923815_82929840_248
>3__chr11_97700820_97706859_249
>3__chr12_69445068_69451210_250
>3__chr12_54269989_54276062_251
>3__chr12_56733704_56739747_255
>3__chr12_34111025_34117048_256
>3__chr12_29853927_29859950_257
>3__chr11_87006692_87012739_258
>3__chr12_76571876_76578033_259
>3__chr13_101972372_101978527_260
>3__chr12_39761492_39767540_261
>3__chr12_71194688_71200703_262
>3__chr11_56110721_56116730_264
>3__chr12_96641749_96647781_265
>3__chr12_79061967_79067987_266
>3__chr12_72657975_72664018_268
>3__chr12_91596114_91602254_269
>3__chr12_26713758_26719909_270
>3__chr12_88724488_88730509_271
>3__chr12_75237536_75243637_272
>3__chr12_79395436_79401449_273
>3__chr12_42586552_42592575_274
>3__chr12_94841455_94847474_275
>3__chr12_126916354_126922380_276
>3__chr12_73183569_73189588_277
>3__chr12_53841668_53847667_278
>3__chr12_87764900_87770916_279
>3__chr12_46106955_46112978_280
>3__chr12_41907797_41913820_281
>3__chr11_78941346_78947372_282
>3__chr12_53761417_53767458_283
>3__chr12_22180732_22186773_284
>3__chr12_31207276_31213295_285
>3__chr12_9565394_9571436_286
>3__chr11_9518457_9524486_287
>3__chr12_128851200_128857204_288
>3__chr12_71314552_71320566_289
>3__chr12_3371642_3377660_290
>3__chr12_114207311_114213373_291
>3__chr12_20712037_20718060_292
>3__chr11_89117004_89123030_293
>3__chr12_5264368_5270385_294
>3__chr12_44050897_44056915_295
>3__chr12_13435776_13441833_296
>3__chr12_25580916_25586935_297
>3__chr12_66523853_66529868_298
>3__chr12_104693973_104700033_299
>3__chr12_68618748_68624744_300
>3__chr13_25109290_25115364_301
>3__chr15_36914443_36920585_302
>3__chr14_46710608_46716762_303
>3__chr14_39194872_39200985_304
>3__chr14_85848330_85854474_305
>3__chr14_25310366_25316513_306
>3__chr14_39236548_39242695_307
>3__chr13_77985343_77991529_308
>3__chr15_35382776_35388923_309
>3__chr14_19641657_19647807_310
>3__chr14_20448598_20454744_311
>3__chr15_52951196_52957334_312
>3__chr14_31173047_31179193_313
>3__chr13_37537510_37543704_314
>3__chr13_80536230_80542374_315
>3__chr14_46047517_46053694_316
>3__chr14_45084670_45090838_317
>3__chr14_33689030_33695182_318
>3__chr13_81701155_81707288_319
>3__chr13_60272010_60278128_320
>3__chr15_85671625_85677651_321
>3__chr13_75199762_75205914_322
>3__chr13_97057915_97064022_323
>3__chr15_36216159_36222333_325
>3__chr13_21327871_21334048_326
>3__chr13_47184275_47190444_327
>3__chr13_65725896_65731921_330
>3__chr14_42801016_42807080_331
>3__chr14_53770346_53776544_332
>3__chr13_106228592_106234753_333
>3__chr13_45136201_45142349_334
>3__chr14_92949132_92955269_335
>3__chr13_79289192_79295354_336
>3__chr13_79311805_79317953_337
>3__chr14_43237607_43243621_338
>3__chr13_51162334_51168466_339
>3__chr15_69064040_69070174_340
>3__chr13_37584274_37590322_341
>3__chr15_36862243_36868256_343
>3__chr15_25015620_25021765_345
>3__chr14_85610587_85616614_346
>3__chr14_79303855_79309939_347
>3__chr14_39123205_39129246_348
>3__chr14_85631999_85638133_350
>3__chr13_97180668_97186706_351
>3__chr15_21510310_21516333_352
>3__chr15_47339068_47345213_353
>3__chr14_35723512_35729636_354
>3__chr15_77824485_77830510_355
>3__chr14_38173903_38179939_356
>3__chr15_71295329_71301476_357
>3__chr15_76799232_76805250_358
>3__chr13_48485764_48491765_359
>3__chr14_56874554_56880588_360
>3__chr14_78662275_78668298_361
>3__chr14_37305753_37311787_362
>3__chr14_55550482_55556513_363
>3__chr14_35681614_35687647_364
>3__chr15_59975729_59981765_365
>3__chr15_35506650_35512674_366
>3__chr13_40336708_40342734_367
>3__chr13_29731496_29737519_368
>3__chr15_85807974_85813984_369
>3__chr13_33456812_33462829_370
>3__chr13_60181888_60187919_371
>3__chr15_77565181_77571215_372
>3__chr15_51763689_51769718_373
>3__chr13_76671164_76677197_374
>3__chr13_37294412_37300436_375
>3__chr15_41729466_41735492_376
>3__chr13_22046876_22052962_379
>3__chr13_24278786_24284806_380
>3__chr14_42506465_42512508_381
>3__chr13_36722478_36728518_382
>3__chr14_83175396_83181427_383
>3__chr13_72082386_72088426_384
>3__chr13_90114238_90120295_385
>3__chr14_40487872_40493889_386
>3__chr14_71512733_71518783_387
>3__chr15_34274866_34280934_388
>3__chr15_28319856_28325893_389
>3__chr15_30371763_30377803_390
>3__chr14_67404542_67410567_391
>3__chr14_89742871_89748901_392
>3__chr14_27212106_27218161_393
>3__chr14_80650263_80656287_394
>3__chr14_30013002_30019042_395
>3__chr13_73708037_73714108_396
>3__chr13_93822455_93828446_397
>3__chr15_49111119_49117138_398
>3__chr2_157962358_157968454_399
>3__chr2_108186032_108192155_400
>3__chr2_132536909_132543059_401
>3__chr19_random_65277_71304_402
>3__chr19_24122162_24128338_403
>3__chr16_34252028_34258051_404
>3__chr16_34166788_34172795_405
>3__chr17_22534172_22540233_406
>3__chr2_126299581_126305721_407
>3__chr19_33360330_33366393_408
>3__chr2_114486999_114493173_409
>3__chr15_95776928_95783083_410
>3__chr2_154712679_154718840_411
>3__chr16_34560569_34566565_412
>3__chr19_47965095_47971103_413
>3__chr18_29620841_29626990_415
>3__chr19_33452454_33458475_416
>3__chr15_98722995_98729029_417
>3__chr15_96452292_96458316_418
>3__chr2_153816234_153822237_419
>3__chr2_167418468_167424604_420
>3__chr2_115850597_115856619_421
>3__chr18_57128817_57134952_422
>3__chr2_14840900_14847052_423
>3__chr19_23404775_23410927_424
>3__chr18_44996137_45002284_425
>3__chr2_114570346_114576452_426
>3__chr2_157527114_157533241_427
>3__chr15_95634405_95640547_428
>3__chr18_50482436_50488566_429
>3__chr16_54745928_54752075_430
>3__chr18_12171637_12177779_431
>3__chr2_118252225_118258362_432
>3__chr2_102856912_102863065_433
>3__chr16_12071542_12077661_434
>3__chr17_51812662_51818841_435
>3__chr16_31856380_31862548_436
>3__chr2_148796884_148802893_437
>3__chr16_61583774_61589897_438
>3__chr18_75145610_75151754_439
>3__chr16_31548700_31554840_440
>3__chr19_8767521_8773672_441
>3__chr2_161362090_161368223_442
>3__chr16_16746399_16752540_443
>3__chr16_18526874_18533016_444
>3__chr16_57568916_57574936_445
>3__chr2_172760222_172766388_446
>3__chr16_45126761_45132950_447
>3__chr18_52343799_52349959_448
>3__chr2_109094520_109100673_449
>3__chr18_43417689_43423854_450
>3__chr2_14559028_14565184_451
>3__chr2_161321676_161327847_452
>3__chr17_29434154_29440317_453
>3__chr18_24074406_24080402_454
>3__chr16_64142532_64148682_455
>3__chr16_45774170_45780195_456
>3__chr16_61711357_61717380_457
>3__chr2_15497076_15503242_459
>3__chr19_41880666_41886808_461
>3__chr18_30728737_30734890_462
>3__chr18_62533292_62539322_463
>3__chr2_156031387_156037402_464
>3__chr2_168227712_168233730_465
>3__chr2_137783547_137789574_466
>3__chr17_65119680_65125835_467
>3__chr15_87388139_87394151_468
>3__chr16_63948148_63954142_469
>3__chr2_118123231_118129261_471
>3__chr17_30745082_30751077_472
>3__chr19_34408527_34414562_473
>3__chr2_167267482_167273501_474
>3__chr18_25808_31823_476
>3__chr16_54190211_54196225_477
>3__chr18_73256921_73262946_478
>3__chr2_118097300_118103324_479
>3__chr2_113945529_113951592_480
>3__chr16_51988330_51994329_481
>3__chr2_143280315_143286332_482
>3__chr2_124102771_124108788_483
>3__chr2_13790847_13796860_484
>3__chr17_63915860_63921878_485
>3__chr2_118277827_118283855_486
>3__chr2_176332570_176338603_487
>3__chr18_49291819_49297811_488
>3__chr19_11976627_11982630_489
>3__chr17_64506880_64512884_490
>3__chr16_84824403_84830417_491
>3__chr18_32069096_32075113_492
>3__chr18_23113514_23119540_493
>3__chr2_174100264_174106291_494
>3__chr18_51705642_51711668_495
>3__chr2_122520251_122526295_496
>3__chr2_176530563_176536684_497
>3__chr20_43722468_43728612_498
>3__chr21_random_707165_713298_499
>3__chr21_9758522_9764575_500
>3__chr3_113361807_113367922_501
>3__chr22_26809520_26815705_502
>3__chr20_21938071_21944234_503
>3__chr2_58252254_58258427_504
>3__chr20_25642293_25648449_505
>3__chr20_21969103_21975252_506
>3__chr2_209373610_209379760_507
>3__chr2_66707725_66713871_508
>3__chr2_97508316_97514461_509
>3__chr2_95899005_95905165_510
>3__chr2_97255090_97261241_511
>3__chr2_66004827_66010981_512
>3__chr2_56632237_56638384_513
>3__chr2_179958729_179964862_514
>3__chr3_110709734_110715937_515
>3__chr3_100260216_100266349_516
>3__chr2_84305374_84311545_517
>3__chr2_196095972_196102064_518
>3__chr2_179634154_179640297_520
>3__chr2_35185431_35191579_521
>3__chr20_17043436_17049563_522
>3__chr3_108535282_108541459_523
>3__chr2_76425787_76431962_524
>3__chr20_53908693_53914862_525
>3__chr2_209319460_209325614_526
>3__chr20_53270251_53276415_527
>3__chr20_23825489_23831643_528
>3__chr2_76171283_76177419_529
>3__chr2_196316853_196322961_530
>3__chr21_14460912_14467068_531
>3__chr21_16208773_16214926_532
>3__chr2_76803469_76809667_533
>3__chr2_21284922_21291114_534
>3__chr20_4212368_4218528_537
>3__chr2_73802031_73808184_538
>3__chr2_194277838_194283903_539
>3__chr2_62726350_62732365_540
>3__chr2_178358370_178364523_541
>3__chr2_96408447_96414596_542
>3__chr3_112954167_112960286_543
>3__chr2_76782727_76788749_544
>3__chr21_9788658_9794680_545
>3__chr2_184422496_184428522_546
>3__chr2_3352025_3358173_547
>3__chr2_195801405_195807428_548
>3__chr22_27112836_27118857_549
>3__chr21_17384703_17390719_550
>3__chr2_60269663_60275692_551
>3__chr2_66286966_66293005_552
>3__chr2_76728626_76734654_553
>3__chr20_29384180_29390326_554
>3__chr3_112112975_112118997_555
>3__chr2_43623513_43629664_556
>3__chr2_33248585_33254736_557
>3__chr2_22232820_22238864_558
>3__chr22_random_102067_108139_559
>3__chr20_12371779_12377788_560
>3__chr2_207573880_207579903_561
>3__chr20_25258586_25264606_562
>3__chr20_8037514_8043564_563
>3__chr3_108893742_108899758_564
>3__chr2_48820483_48826502_565
>3__chr2_66219586_66225575_566
>3__chr3_101711142_101717175_567
>3__chr2_83428110_83434124_568
>3__chr2_77673466_77679479_569
>3__chr2_3819830_3825860_570
>3__chr2_4183274_4189324_571
>3__chr2_179555424_179561454_572
>3__chr2_177369397_177375401_573
>3__chr2_241132585_241138612_574
>3__chr2_195946193_195952210_575
>3__chr2_55816969_55823032_576
>3__chr20_12052360_12058348_577
>3__chr2_232928193_232934199_578
>3__chr3_100934681_100940777_579
>3__chr2_227637846_227643862_580
>3__chr3_111833553_111839588_581
>3__chr3_106497758_106503753_582
>3__chr2_79362891_79368905_583
>3__chr2_21979711_21985721_584
>3__chr2_79186328_79192330_585
>3__chr2_57689487_57695487_586
>3__chr2_234151243_234157255_587
>3__chr2_72096588_72102598_588
>3__chr22_20961183_20967196_589
>3__chr2_53667675_53673685_590
>3__chr20_57540228_57546253_591
>3__chr20_51505509_51511512_592
>3__chr2_43070120_43076146_593
>3__chr2_182785378_182791406_594
>3__chr2_789552_795575_595
>3__chr20_38681377_38687410_596
>3__chr3_63216329_63222427_597
>3__chr3_90562499_90568521_598
>3__chr3_66975916_66982094_599
>3__chr3_96261349_96267485_600
>3__chr3_61171736_61177868_601
>3__chr3_75963598_75969753_602
>3__chr3_122175092_122181229_603
>3__chr4_11945282_11951329_605
>3__chr3_67280758_67286911_606
>3__chr3_58767344_58773481_607
>3__chr4_11168170_11174308_608
>3__chr3_6357507_6363622_609
>3__chr3_35120409_35126429_610
>3__chr3_42298419_42304570_611
>3__chr4_112287651_112293797_612
>3__chr3_82236726_82242883_613
>3__chr4_120202505_120208665_614
>3__chr4_124138919_124145065_615
>3__chr3_26255578_26261707_616
>3__chr3_23365739_23371880_617
>3__chr3_175805659_175811809_618
>3__chr3_147118378_147124529_619
>3__chr3_78618877_78625007_620
>3__chr3_6283607_6289721_621
>3__chr4_11700704_11706847_622
>3__chr3_69607047_69613204_623
>3__chr4_119062587_119068635_624
>3__chr3_89879454_89885498_625
>3__chr3_96047562_96053571_626
>3__chr3_67526144_67532295_627
>3__chr4_111898088_111904239_628
>3__chr3_114673336_114679483_629
>3__chr3_137425840_137431972_630
>3__chr3_120308124_120314282_631
>3__chr4_124861990_124868146_632
>3__chr3_54467841_54473987_633
>3__chr4_128001462_128007605_634
>3__chr3_134925209_134931345_635
>3__chr4_123633521_123639673_636
>3__chr3_58891554_58897699_637
>3__chr3_38948732_38954888_638
>3__chr4_114992748_114998903_639
>3__chr3_156742377_156748535_640
>3__chr3_38421896_38428033_641
>3__chr3_167221585_167227606_643
>3__chr3_39888837_39894986_645
>3__chr3_78807025_78813186_646
>3__chr3_113925654_113931804_647
>3__chr3_154997284_155003435_648
>3__chr3_177216606_177222666_649
>3__chr3_146453095_146459099_650
>3__chr4_100905613_100911642_651
>3__chr3_134752872_134759020_653
>3__chr3_143491736_143497764_654
>3__chr3_132533002_132539159_656
>3__chr3_160592794_160598835_657
>3__chr3_159711592_159717606_658
>3__chr3_168475750_168481748_659
>3__chr3_26799592_26805625_660
>3__chr3_22754231_22760249_661
>3__chr4_12358995_12365017_662
>3__chr3_40970365_40976516_665
>3__chr3_123134298_123140323_666
>3__chr3_165903088_165909120_667
>3__chr3_40918900_40924927_668
>3__chr3_70416898_70422924_669
>3__chr4_117546302_117552336_670
>3__chr3_159097303_159103326_671
>3__chr3_166772814_166778836_672
>3__chr3_28075738_28081765_673
>3__chr3_40171439_40177524_675
>3__chr3_120246670_120252730_676
>3__chr4_117915648_117921659_677
>3__chr3_99106272_99112307_678
>3__chr4_12514154_12520178_679
>3__chr3_113860684_113866701_680
>3__chr4_10754340_10760372_681
>3__chr4_107353961_107359986_682
>3__chr3_75251691_75257722_683
>3__chr4_128203166_128209208_684
>3__chr4_123250712_123256723_685
>3__chr3_63694029_63700080_686
>3__chr3_136226732_136232781_687
>3__chr3_115478429_115484443_688
>3__chr4_121882019_121888049_689
>3__chr3_138656480_138662515_690
>3__chr3_15203177_15209213_691
>3__chr3_826060_832098_692
>3__chr3_50985609_50991643_693
>3__chr3_8628211_8634221_694
>3__chr3_8732763_8738816_695
>3__chr4_53007272_53013405_696
>3__chr4_48866608_48872738_697
>3__chr4_46263903_46270044_698
>3__chr4_73248358_73254500_699
>3__chr4_52779146_52785294_700
>3__chr4_73678295_73684444_701
>3__chr4_13817822_13823966_702
>3__chr4_52880712_52886736_703
>3__chr4_98876398_98882548_704
>3__chr4_145909161_145915308_705
>3__chr4_62292035_62298224_706
>3__chr4_67610703_67616836_707
>3__chr4_96803874_96810036_708
>3__chr4_53964939_53971065_709
>3__chr4_20714308_20720475_710
>3__chr4_91293059_91299198_711
>3__chr4_91367783_91373806_712
>3__chr4_159503158_159509304_713
>3__chr5_119539641_119545767_714
>3__chr4_180794670_180800825_715
>3__chr5_119784803_119790827_716
>3__chr4_144799718_144805843_717
>3__chr4_59754765_59760932_718
>3__chr4_55089859_55096017_719
>3__chr4_73599416_73605574_720
>3__chr4_147693532_147699682_721
>3__chr4_145532157_145538293_722
>3__chr4_189014934_189021068_723
>3__chr4_53808834_53814826_724
>3__chr4_43961235_43967328_725
>3__chr4_42789642_42795797_726
>3__chr4_132492999_132499014_727
>3__chr4_83071924_83078102_728
>3__chr4_74635211_74641367_729
>3__chr4_5646208_5652361_730
>3__chr4_142518386_142524529_731
>3__chr4_79442032_79448060_732
>3__chr5_114034468_114040496_734
>3__chr4_52495998_52502012_736
>3__chr4_94816973_94823118_737
>3__chr4_56892178_56898305_738
>3__chr4_16167807_16173945_739
>3__chr4_90059734_90065877_740
>3__chr4_5543206_5549326_741
>3__chr5_120427830_120433835_742
>3__chr4_143393948_143399970_743
>3__chr5_117746566_117752658_744
>3__chr5_116701849_116707881_745
>3__chr4_95239079_95245221_746
>3__chr5_111244435_111250578_747
>3__chr4_152651898_152658061_748
>3__chr4_135348384_135354532_749
>3__chr4_161260820_161266817_750
>3__chr4_48407849_48414058_751
>3__chr5_111349600_111355712_752
>3__chr4_61379587_61385597_753
>3__chr4_158315495_158321518_754
>3__chr4_128817214_128823361_755
>3__chr4_130994511_131000535_756
>3__chr4_169015608_169021629_757
>3__chr4_56402661_56408817_758
>3__chr4_160944974_160950977_759
>3__chr5_108805221_108811243_762
>3__chr4_62189618_62195616_763
>3__chr4_81827853_81833884_764
>3__chr4_23252466_23258493_765
>3__chr4_173060857_173066919_766
>3__chr4_5814543_5820556_767
>3__chr4_165282410_165288434_768
>3__chr4_96311407_96317430_769
>3__chr5_105986419_105992411_770
>3__chr4_140021883_140028043_771
>3__chr4_160850115_160856164_772
>3__chr4_150988807_150994855_773
>3__chr4_136588143_136594156_774
>3__chr4_87274849_87280873_775
>3__chr4_14784727_14790737_776
>3__chr4_151056127_151062159_777
>3__chr4_98773654_98779677_778
>3__chr5_110448477_110454505_779
>3__chr4_95975933_95981959_780
>3__chr4_157507872_157513897_781
>3__chr4_176177467_176183477_782
>3__chr4_97549370_97555399_783
>3__chr4_171589109_171595150_784
>3__chr4_185366375_185372400_785
>3__chr5_121873208_121879233_786
>3__chr4_94729228_94735254_787
>3__chr4_179173179_179179210_788
>3__chr4_63150590_63156615_789
>3__chr4_61915553_61921561_790
>3__chr4_72138376_72144438_791
>3__chr4_14889389_14895374_792
>3__chr4_54125562_54131622_793
>3__chr5_40504602_40510748_794
>3__chr5_49500388_49506554_795
>3__chr5_73676706_73682816_796
>3__chr5_49588578_49594714_797
>3__chr5_46407232_46413249_798
>3__chr5_46229284_46235301_799
>3__chr5_55134916_55141043_800
>3__chr5_49611819_49617842_801
>3__chr5_49784578_49790599_802
>3__chr5_45778866_45785053_803
>3__chr5_57867702_57873874_804
>3__chr5_130261159_130267261_805
>3__chr5_49815589_49821727_806
>3__chr5_45382241_45388393_807
>3__chr5_52599621_52605739_808
>3__chr5_52472654_52478820_809
>3__chr5_42695491_42701618_810
>3__chr5_152660197_152666326_811
>3__chr5_97706609_97712754_812
>3__chr5_67111592_67117747_813
>3__chr5_159952012_159958135_814
>3__chr5_88953121_88959256_815
>3__chr5_126466695_126472845_816
>3__chr6_100480434_100486587_817
>3__chr5_99821708_99827898_818
>3__chr5_65588401_65594591_819
>3__chr5_154528091_154534240_820
>3__chr5_45529459_45535474_821
>3__chr5_75227644_75233815_822
>3__chr5_62913380_62919516_823
>3__chr5_161937619_161943779_824
>3__chr5_50636082_50642232_825
>3__chr5_35431957_35438094_826
>3__chr5_44704362_44710388_827
>3__chr5_78179665_78185783_828
>3__chr5_79233874_79240027_829
>3__chr5_153083006_153089147_830
>3__chr5_62194732_62200883_831
>3__chr5_98703219_98709367_832
>3__chr5_45868681_45874704_833
>3__chr5_63808676_63814836_834
>3__chr6_101135197_101141333_835
>3__chr6_102342778_102348929_836
>3__chr5_130181330_130187373_837
>3__chr6_105798943_105805088_838
>3__chr5_57619646_57625768_839
>3__chr5_64701846_64707856_840
>3__chr5_59375952_59381975_841
>3__chr5_7223662_7229819_842
>3__chr5_7178393_7184412_843
>3__chr6_104045736_104051756_844
>3__chr5_7283704_7289854_845
>3__chr6_101706850_101712866_846
>3__chr5_38661459_38667606_847
>3__chr5_41523779_41529947_849
>3__chr5_73205992_73212150_850
>3__chr5_91093707_91099734_851
>3__chr5_42114153_42120166_852
>3__chr5_97128078_97134089_853
>3__chr5_147590359_147596346_855
>3__chr5_30459242_30465371_856
>3__chr5_60191974_60198021_858
>3__chr5_15324521_15330540_859
>3__chr5_170417773_170423916_860
>3__chr5_82264019_82270035_861
>3__chr5_150102593_150108705_863
>3__chr5_152122414_152128451_864
>3__chr5_33604518_33610623_865
>3__chr5_15345040_15351248_866
>3__chr5_17785444_17791599_867
>3__chr5_65714333_65720349_868
>3__chr5_18507683_18513700_869
>3__chr5_8137329_8143357_870
>3__chr5_76806384_76812418_871
>3__chr5_75027280_75033336_872
>3__chr5_58726304_58732327_873
>3__chr5_89994184_90000210_874
>3__chr5_84970026_84976084_875
>3__chr5_127657438_127663440_876
>3__chr6_103307458_103313475_877
>3__chr5_97910270_97916305_878
>3__chr5_137332184_137338210_879
>3__chr5_78427479_78433489_880
>3__chr5_95464661_95470709_881
>3__chr6_102642766_102648794_882
>3__chr5_35604085_35610105_883
>3__chr5_67149529_67155543_884
>3__chr5_147300875_147306889_885
>3__chr5_126267402_126273408_886
>3__chr5_178460677_178466686_887
>3__chr5_26511915_26517929_888
>3__chr5_38205356_38211388_889
>3__chr5_25113520_25119551_890
>3__chr5_126253878_126259924_891
>3__chr5_1762934_1768950_892
>3__chr5_92622498_92628527_893
>3__chr6_88067482_88073628_894
>3__chr6_79524590_79530578_895
>3__chr6_78564928_78571038_896
>3__chr6_50991521_50997655_897
>3__chr6_58123112_58129264_898
>3__chr6_57241393_57247537_899
>3__chr6_86623731_86629874_900
>3__chr6_87336011_87342157_901
>3__chr6_74683957_74690114_902
>3__chr6_71532172_71538321_903
>3__chr6_67397449_67403597_904
>3__chr6_118854673_118860806_905
>3__chr7_103637421_103643573_906
>3__chr6_51197108_51203249_907
>3__chr6_142939844_142946002_908
>3__chr6_78497042_78503097_909
>3__chr6_142332358_142338531_910
>3__chr6_86818253_86824396_911
>3__chr6_99465285_99471425_912
>3__chr6_56752482_56758625_913
>3__chr6_44960345_44966484_914
>3__chr6_86073483_86079635_915
>3__chr6_55657415_55663456_916
>3__chr6_81614176_81620212_917
>3__chr6_98637633_98643802_918
>3__chr6_99758879_99765041_919
>3__chr6_117066553_117072690_920
>3__chr6_57692168_57698224_922
>3__chr7_126253010_126259125_923
>3__chr6_95617569_95623597_925
>3__chr7_103704215_103710374_926
>3__chr6_52063701_52069860_928
>3__chr6_121000340_121006492_929
>3__chr6_126689438_126695581_930
>3__chr7_136759685_136765850_931
>3__chr6_118149151_118155295_932
>3__chr6_95524208_95530354_933
>3__chr6_88089716_88095715_934
>3__chr6_165043775_165049922_935
>3__chr6_23912255_23918282_936
>3__chr6_71710517_71716641_937
>3__chr6_127036390_127042407_938
>3__chr6_87687603_87693804_939
>3__chr6_12657411_12663565_941
>3__chr6_77666659_77672665_942
>3__chr6_49867175_49873183_943
>3__chr6_143665056_143671187_944
>3__chr6_89172937_89178968_945
>3__chr6_28096515_28102669_946
>3__chr6_81258695_81264732_947
>3__chr6_57531050_57537079_948
>3__chr7_114595059_114601079_949
>3__chr6_77725402_77731461_950
>3__chr6_136128301_136134340_951
>3__chr7_124406732_124412780_952
>3__chr6_76666179_76672182_953
>3__chr6_72593140_72599158_955
>3__chr6_24191054_24197208_956
>3__chr6_49462553_49468578_959
>3__chr6_16118745_16124771_960
>3__chr6_28697000_28703146_963
>3__chr6_cox_hap1_47723_53870_964
>3__chr7_122872481_122878502_965
>3__chr6_44830195_44836216_966
>3__chr6_30156345_30162381_967
>3__chr6_qbl_hap2_1295284_1301326_968
>3__chr6_57307626_57313628_969
>3__chr6_117609674_117615683_970
>3__chr7_115836151_115842164_971
>3__chr6_81334375_81340381_972
>3__chr6_6239976_6246000_973
>3__chr6_51868414_51874440_974
>3__chr6_161020742_161026773_975
>3__chr7_136516896_136522888_976
>3__chr6_133504906_133510936_977
>3__chr7_112684988_112691015_978
>3__chr7_141326355_141332383_979
>3__chr6_48438786_48444812_980
>3__chr6_48812945_48818973_981
>3__chr6_129268472_129274501_982
>3__chr6_4273988_4279992_983
>3__chr6_9918970_9924996_984
>3__chr6_6130362_6136483_985
>3__chr6_6156897_6162922_986
>3__chr6_54934187_54940241_987
>3__chr7_14285021_14291171_988
>3__chr6_123834919_123840914_989
>3__chr6_79737952_79743965_990
>3__chr6_108282613_108288645_991
>3__chr7_12503363_12509389_992
>3__chr7_20073958_20080098_993
>3__chr8_132331791_132337907_995
>3__chr8_5031960_5038076_996
>3__chr7_19883830_19889942_997
>3__chr8_118272858_118278994_998
>3__chr8_51852818_51858957_999
>3__chr8_47828119_47834255_1000
>3__chr8_108793371_108799496_1001
>3__chr7_91056902_91063048_1002
>3__chr8_36384800_36390949_1003
>3__chr8_120373455_120379608_1004
>3__chr7_96725323_96731465_1005
>3__chr7_144741003_144747137_1006
>3__chr7_54076487_54082655_1007
>3__chr8_122132112_122138216_1008
>3__chr7_90973988_90980118_1009
>3__chr8_110940036_110946183_1010
>3__chr8_24752977_24759122_1011
>3__chr8_36172318_36178453_1012
>3__chr8_49532324_49538482_1013
>3__chr8_56125016_56131115_1014
>3__chr8_34191993_34198138_1015
>3__chr8_54412765_54418926_1016
>3__chr7_62830278_62836406_1017
>3__chr8_136416813_136422966_1019
>3__chr7_32088021_32094151_1020
>3__chr8_103214160_103220308_1021
>3__chr8_103398345_103404495_1022
>3__chr7_87417389_87423530_1023
>3__chr7_36559100_36565257_1024
>3__chr8_110011888_110017992_1025
>3__chr7_91651007_91657128_1026
>3__chr7_146256479_146262636_1027
>3__chr7_156394850_156400997_1028
>3__chr7_16384263_16390290_1029
>3__chr8_122499292_122505456_1030
>3__chr8_37436956_37443071_1031
>3__chr8_25568376_25574377_1032
>3__chr8_48049497_48055540_1034
>3__chr8_120537623_120543780_1035
>3__chr8_120555286_120561307_1036
>3__chr7_37169473_37175621_1037
>3__chr7_3127706_3133850_1038
>3__chr7_32714153_32720317_1039
>3__chr7_23953316_23959461_1040
>3__chr8_59445271_59451355_1041
>3__chr8_24362089_24368212_1042
>3__chr7_90856745_90862760_1043
>3__chr8_119799144_119805273_1044
>3__chr8_2235427_2241455_1045
>3__chr7_51868663_51874679_1046
>3__chr7_45383632_45389652_1048
>3__chr8_132716601_132722617_1050
>3__chr7_31507342_31513367_1051
>3__chr7_150034260_150040287_1052
>3__chr8_115244131_115250167_1055
>3__chr8_129425070_129431102_1056
>3__chr7_92809213_92815228_1057
>3__chr7_18991221_18997217_1058
>3__chr7_88018299_88024311_1059
>3__chr8_139124002_139130007_1060
>3__chr8_127423013_127429024_1061
>3__chr7_23327203_23333207_1062
>3__chr8_58233755_58239768_1063
>3__chr7_45953544_45959544_1064
>3__chr8_31828670_31834691_1065
>3__chr8_108971285_108977311_1066
>3__chr8_27462827_27468869_1067
>3__chr8_57490335_57496365_1068
>3__chr8_116834562_116840577_1069
>3__chr7_8732496_8738523_1070
>3__chr7_27508338_27514338_1071
>3__chr7_96047217_96053220_1072
>3__chr8_21739178_21745197_1073
>3__chr7_57108181_57114201_1074
>3__chr7_62632096_62638120_1075
>3__chr7_83516964_83522982_1076
>3__chr8_129826032_129832061_1077
>3__chr8_14705097_14711123_1078
>3__chr7_80180358_80186397_1079
>3__chr8_108322013_108328017_1080
>3__chr8_115661784_115667776_1081
>3__chr7_32470666_32476702_1082
>3__chr7_34912377_34918405_1083
>3__chr7_8304226_8310295_1084
>3__chr7_14319411_14325440_1085
>3__chr7_34206351_34212414_1086
>3__chr7_37618169_37624200_1087
>3__chr8_60243769_60249792_1088
>3__chr7_95299217_95305240_1089
>3__chr7_22534441_22540475_1090
>3__chr7_76195739_76201766_1091
>3__chr7_82491349_82497376_1092
>3__chrX_101332688_101338829_1093
>3__chrX_101715885_101722032_1094
>3__chrX_101372129_101378263_1095
>3__chrX_101592073_101598205_1096
>3__chr9_69101499_69107614_1097
>3__chr9_68278831_68284969_1098
>3__chr9_100310381_100316502_1099
>3__chr9_1739541_1745665_1100
>3__chr8_91474791_91480934_1101
>3__chr8_90299535_90305708_1102
>3__chr9_31046093_31052220_1103
>3__chr9_15618036_15624185_1104
>3__chr8_99731755_99737899_1105
>3__chr8_99775770_99781922_1106
>3__chr8_99820010_99826149_1107
>3__chr9_30775048_30781207_1108
>3__chr9_20092713_20098856_1109
>3__chr9_31922202_31928373_1110
>3__chr8_60956970_60963121_1111
>3__chr9_28979908_28986026_1112
>3__chr8_89935986_89942130_1113
>3__chrX_100721669_100727825_1114
>3__chr9_105408386_105414538_1115
>3__chr9_83237032_83243172_1116
>3__chrX_107406902_107413043_1117
>3__chr9_14860655_14866829_1118
>3__chr8_81057067_81063222_1119
>3__chr9_77505837_77511983_1120
>3__chr9_99007247_99013408_1121
>3__chr9_24214675_24220668_1122
>3__chr8_71769969_71776128_1123
>3__chrX_100852690_100858735_1124
>3__chr9_30096863_30102889_1125
>3__chr8_85089661_85095655_1126
>3__chr9_107291609_107297749_1127
>3__chr9_32139072_32145111_1128
>3__chr8_61235476_61241630_1129
>3__chrX_102162044_102168200_1130
>3__chr9_95822445_95828598_1131
>3__chr9_126812149_126818312_1132
>3__chrX_108774552_108780577_1133
>3__chr8_62920110_62926269_1134
>3__chr9_34751696_34757851_1135
>3__chr9_34835596_34841750_1136
>3__chr8_63069416_63075440_1137
>3__chr8_69534590_69540767_1138
>3__chr9_26239769_26245793_1139
>3__chr9_1559028_1565045_1140
>3__chr9_18634385_18640542_1141
>3__chr8_79425298_79431450_1142
>3__chr8_92972767_92978765_1143
>3__chr8_98670990_98677130_1144
>3__chr8_92874956_92880972_1145
>3__chr9_30529474_30535463_1146
>3__chr8_65315209_65321251_1147
>3__chr9_98599109_98605288_1148
>3__chr9_18829035_18835182_1149
>3__chr8_68664691_68670825_1150
>3__chr9_77007365_77013391_1151
>3__chr8_97819864_97825907_1152
>3__chr8_69818143_69824187_1153
>3__chr8_70426175_70432223_1154
>3__chr9_124392245_124398270_1155
>3__chr9_6167206_6173226_1156
>3__chr9_103092904_103099059_1157
>3__chr9_17529560_17535578_1158
>3__chr8_98120893_98127037_1159
>3__chr9_25060955_25066966_1160
>3__chr9_32215046_32221057_1161
>3__chr9_93884343_93890501_1162
>3__chr9_18701232_18707228_1163
>3__chr9_129649_135712_1164
>3__chr9_42680268_42686340_1165
>3__chr9_69690441_69696513_1166
>3__chr9_69489530_69495604_1167
>3__chr9_68513008_68519043_1168
>3__chr9_70080063_70086099_1169
>3__chr9_103949848_103955867_1170
>3__chr8_88304575_88310620_1171
>3__chr9_104020013_104026027_1172
>3__chr8_82400645_82406670_1173
>3__chr8_99665502_99671526_1174
>3__chrX_104927556_104933572_1175
>3__chr8_62190489_62196507_1176
>3__chr9_84556581_84562601_1177
>3__chr9_93027655_93033671_1178
>3__chr8_70093794_70099939_1179
>3__chr8_87667683_87673710_1180
>3__chr9_9921214_9927237_1181
>3__chr8_85690361_85696413_1182
>3__chr9_86876401_86882413_1183
>3__chr9_88846618_88852635_1184
>3__chr8_75669026_75675042_1185
>3__chr9_12323995_12330033_1186
>3__chr9_80982014_80988018_1187
>3__chr8_82502002_82508022_1188
>3__chr8_92273249_92279272_1189
>3__chr9_4595800_4601811_1190
>3__chr9_81243708_81249712_1191
>3__chr9_81299245_81305315_1192
>3__chrX_56498358_56504406_1193
>3__chrX_61691632_61697796_1194
>3__chrX_75797083_75803208_1195
>3__chrX_76061186_76067328_1196
>3__chrX_56679167_56685321_1197
>3__chrX_63680422_63686538_1198
>3__chrX_65823561_65829696_1199
>3__chrX_55888919_55895075_1200
>3__chrX_64294380_64300527_1201
>3__chrX_57751688_57757811_1202
>3__chrX_56227039_56233188_1203
>3__chrX_72196228_72202375_1204
>3__chrX_63633815_63639838_1205
>3__chrX_74697831_74703863_1206
>3__chrX_56368124_56374297_1207
>3__chrX_75424801_75430818_1208
>3__chrX_62975248_62981395_1209
>3__chrX_56624678_56630830_1210
>3__chrX_153820505_153826650_1211
>3__chrX_61653299_61659320_1212
>3__chrX_72168247_72174400_1213
>3__chrX_115092182_115098200_1214
>3__chrX_55724312_55730341_1215
>3__chrX_64360988_64367152_1216
>3__chrX_51719202_51725363_1217
>3__chrX_75205022_75211054_1218
>3__chrX_63268484_63274512_1219
>3__chrX_116845438_116851583_1220
>3__chrX_74368498_74374521_1221
>3__chrX_51271908_51277936_1222
>3__chrX_69700982_69707128_1223
>3__chrX_120492734_120498896_1224
>3__chrX_51291133_51297186_1225
>3__chrX_114221256_114227430_1226
>3__chrX_135984548_135990694_1227
>3__chrX_116775128_116781322_1228
>3__chrX_154304830_154311002_1229
>3__chrX_123544102_123550233_1230
>3__chrX_123713025_123719173_1231
>3__chrX_154079098_154085240_1232
>3__chrX_154450709_154456848_1233
>3__chrX_113841249_113847391_1234
>3__chrX_66763207_66769228_1235
>3__chrX_115204483_115210621_1236
>3__chrX_32658937_32664967_1237
>3__chrX_42333880_42340005_1238
>3__chrX_72647576_72653635_1239
>3__chrX_138898830_138904988_1240
>3__chrX_29909769_29915923_1241
>3__chrX_67872818_67878965_1242
>3__chrX_36157651_36163803_1243
>3__chrX_109735713_109741752_1244
>3__chrX_37372621_37378766_1246
>3__chrX_127694397_127700549_1247
>3__chrX_116278683_116284812_1248
>3__chrX_136581943_136588086_1249
>3__chrX_74009554_74015575_1250
>3__chrX_128298714_128304721_1251
>3__chrX_71577169_71583262_1252
>3__chrX_70074534_70080686_1253
>3__chrX_16425401_16431552_1254
>3__chrX_16288121_16294262_1255
>3__chrX_16158723_16164900_1256
>3__chrX_16249690_16255845_1257
>3__chrX_117049721_117055748_1258
>3__chrX_146031211_146037371_1259
>3__chrX_43414639_43420788_1260
>3__chrX_111631924_111637949_1261
>3__chrX_124800524_124806675_1262
>3__chrX_111456030_111462044_1263
>3__chrX_41748497_41754541_1264
>3__chrX_51187041_51193191_1265
>3__chrX_13060358_13066506_1266
>3__chrX_120838891_120845054_1267
>3__chrX_51404433_51410444_1268
>3__chrX_127744314_127750329_1269
>3__chrX_34343229_34349230_1270
>3__chrX_36098336_36104362_1271
>3__chrX_148223262_148229279_1272
>3__chrX_137688136_137694156_1273
>3__chrX_130084874_130090898_1274
>3__chrX_130339990_130346024_1275
>3__chrX_69775478_69781514_1276
>3__chrX_68813399_68819417_1277
>3__chrX_148325291_148331287_1278
>3__chrX_141301043_141307074_1279
>3__chrX_129529323_129535316_1280
>3__chrX_17709418_17715430_1281
>3__chrX_115559803_115565816_1282
>3__chrX_68919856_68925887_1283
>3__chrX_68959266_68965297_1284
>3__chrX_7515634_7521793_1285
>3__chrX_46399737_46405764_1286
>3__chrX_147012678_147018687_1287
>3__chrX_41946361_41952380_1288
>3__chrX_125065789_125071801_1289
>3__chrX_14031986_14038015_1290
>3__chrX_124570634_124576646_1291
>3__chrX_63388951_63394980_1292
>3__chrY_12670099_12676224_1293
>3__chrX_82427962_82434086_1294
>3__chrX_82791227_82797412_1295
>3__chrY_19730205_19736335_1296
>3__chrY_27157323_27163446_1297
>3__chrY_15774284_15780328_1298
>3__chrY_17048292_17054363_1299
>3__chrY_18329630_18335778_1300
>3__chrY_18812784_18818932_1301
>3__chrY_14530549_14536693_1302
>3__chrY_20471374_20477395_1303
>3__chrY_16647324_16653336_1304
>3__chrY_16047336_16053346_1305
>3__chrY_12765688_12771708_1306
>3__chrY_20652217_20658350_1307
>3__chrY_14467199_14473355_1308
>3__chrY_24260147_24266132_1309
>3__chrY_26515012_26520997_1310
>3__chrY_17606317_17612347_1311
>3__chrY_21619030_21625065_1312
>3__chrY_16735973_16742016_1313
>3__chrX_84893384_84899528_1314
>3__chrX_81944466_81950604_1315
>3__chrY_10409198_10415359_1316
>3__chrY_16343596_16349618_1317
>3__chrX_76115428_76121597_1318
>3__chrY_7498098_7504114_1319
>3__chrY_19515173_19521207_1320
>3__chrX_78347842_78353986_1321
>3__chrY_14361995_14368016_1322
>3__chrX_76183043_76189069_1323
>3__chrX_random_1560466_1566491_1324
>3__chrX_77331003_77337153_1325
>3__chrX_95411047_95417175_1326
>3__chrX_82892165_82898312_1327
>3__chrX_79293458_79299613_1328
>3__chrX_84288500_84294641_1329
>3__chrY_6780475_6786489_1330
>3__chrX_76381115_76387139_1331
>3__chrX_random_662971_668995_1332
>3__chrX_80482048_80488061_1333
>3__chrX_87923067_87929219_1334
>3__chrY_14145293_14151328_1335
>3__chrX_90768752_90774908_1336
>3__chrY_4794399_4800565_1337
>3__chrX_92768986_92775136_1338
>3__chrX_91356717_91362867_1339
>3__chrX_99397141_99403308_1340
>3__chrX_85431068_85437084_1341
>3__chrX_84563496_84569523_1342
>3__chrX_84670875_84676891_1343
>3__chrX_85254946_85261008_1344
>3__chrX_81688618_81694677_1345
>3__chrX_97442007_97448018_1346
>3__chrX_88434285_88440312_1347
>3__chrY_6554826_6560839_1348
>3__chrX_94685547_94691559_1349
>3__chrX_94004031_94010055_1350
>3__chrY_13751807_13757829_1351
>3__chrX_90894456_90900483_1352
>3__chrY_4901280_4907438_1353
>3__chrX_90961326_90967357_1354
>3__chrY_4969149_4975180_1355
>3__chrX_79547397_79553412_1356
>3__chrX_96651166_96657180_1357
>3__chrX_96719826_96725843_1358
