# Supplementary material for: Cryptic genetic variation enhances primate L1 retrotransposon survival by enlarging the functional coiled coil sequence space of ORF1p
Source: PLoS Genet. 2020 Aug 14;16(8):e1008991. doi: 10.1371/journal.pgen.1008991 (PMC7449397; doi:10.1371/journal.pgen.1008991)
Supplement: S1 Data — (ZIP) [file pgen.1008991.s012.zip › Supplementary_Data_PG/orf1_cc_names/ral2ab_names]

>2a_chr9_351
>2a_chr5_366
>2a_chrY_146
>2b_chr13_23
>2b_chr12_285
>2b_chr4_202
>2a_chrX_128
>2b_chr7_451
>2a_chr2_405
>2a_chr11_131
>2a_chr8_126
>2b_chr7_166
>2b_chr1_363
>2a_chr1_235
>2b_chrX_290
>2a_chr6_116
>2b_chr3_204
>2b_chr2_304
>2a_chr13_371
>2b_chr4_397
>2b_chr16_133
>2a_chr2_50
>2b_chr2_396
>2b_chr4_221
>2a_chr4_205
>2a_chr14_410
>2a_chr18_233
>2b_chr17_110
>2b_chr4_36
>2b_chrY_7
>2b_chr3_524
>2a_chr5_87
>2b_chr13_474
>2a_chr5_398
>2a_chr11_130
>2a_chr1_210
>2a_chr17_68
>2b_chr5_20
>2b_chr2_22
>2a_chr15_403
>2a_chr8_200
>2b_chr3_98
>2a_chrY_10
>2a_chr14_29
>2a_chr3_111
>2a_chr2_314
>2a_chr18_367
>2a_chr10_350
>2b_chr12_516
>2b_chr10_466
>2a_chr8_378
>2a_chr5_18
>2b_chr14_50
>2a_chr7_57
>2b_chr14_496
>2a_chr6_289
>2b_chr16_280
>2a_chr13_67
>2a_chr20_333
>2a_chr5_142
>2b_chr2_203
>2a_chr4_41
>2b_chr7_230
>2a_chr18_218
>2b_chr3_459
>2b_chr7_14
>2a_chr11_404
>2a_chr11_185
>2b_chrX_362
>2b_chr4_17
>2b_chr3_81
>2a_chr10_165
>2a_chr7_395
>2a_chr11_311
>2b_chr12_433
>2a_chr6_285
>2b_chr4_231
>2a_chrX_97
>2a_chr8_313
>2b_chrX_250
>2a_chr6_140
>2b_chr3_510
>2b_chr14_328
>2a_chr7_61
>2a_chr15_344
>2b_chr2_215
>2a_chr4_64
>2a_chr13_323
>2b_chr6_168
>2a_chr18_394
>2b_chr9_480
>2b_chr4_519
>2b_chr14_255
>2a_chr9_62
>2a_chr8_338
>2b_chr18_90
>2b_chr2_332
>2b_chr2_493
>2b_chr16_300
>2b_chr4_170
>2b_chr9_213
>2b_chr8_470
>2a_chrX_106
>2a_chr5_102
>2b_chr8_367
>2b_chr6_26
>2b_chr4_249
>2b_chr2_210
>2b_chr13_116
>2a_chr3_42
>2b_chr11_49
>2b_chr1_329
>2a_chr7_35
>2b_chr2_325
>2b_chr6_477
>2a_chrY_145
>2a_chr5_105
>2b_chr11_193
>2b_chrX_487
>2a_chr18_312
>2b_chr10_478
>2a_chr4_206
>2a_chr6_355
>2b_chr8_118
>2b_chrX_229
>2a_chr1_252
>2b_chr17_515
>2b_chr8_80
>2b_chr3_39
>2b_chr4_123
>2a_chr6_149
>2b_chr1_319
>2b_chr2_144
>2b_chr9_295
>2a_chr4_271
>2b_chr12_392
>2a_chr2_27
>2b_chr1_109
>2b_chr3_121
>2a_chr8_190
>2b_chrX_13
>2a_chr8_168
>2a_chr2_411
>2a_chrX_173
>2b_chrX_172
>2b_chr8_67
>2b_chr18_389
>2b_chr2_310
>2b_chr1_191
>2b_chr9_440
>2b_chrX_184
>2b_chr4_246
>2b_chr1_200
>2b_chr3_104
>2b_chr12_358
>2a_chr11_160
>2b_chr5_428
>2a_chr6_24
>2b_chr18_475
>2b_chr1_514
>2b_chr3_360
>2a_chr16_349
>2b_chr17_99
>2b_chr13_61
>2b_chr10_291
>2b_chr8_355
>2b_chr4_457
>2a_chr6_151
>2b_chr3_21
>2b_chr6_124
>2a_chrX_359
>2b_chr15_314
>2b_chrX_59
>2b_chr1_111
>2a_chr9_202
>2b_chr12_108
>2b_chr7_65
>2a_chr9_80
>2b_chr1_42
>2b_chr8_431
>2b_chr3_183
>2a_chr2_32
>2b_chr14_85
>2b_chr10_357
>2b_chrY_384
>2a_chrY_7
>2b_chr6_416
>2b_chr18_408
>2a_chr6_180
>2b_chr4_281
>2a_chr5_66
>2b_chr17_190
>2b_chr4_196
>2b_chrX_377
>2b_chr5_424
>2b_chr7_91
>2a_chr14_88
>2b_chr12_299
>2a_chr5_156
>2a_chr2_381
>2b_chr18_25
>2b_chr8_450
>2a_chr6_101
>2b_chr14_58
>2b_chr12_52
>2b_chr2_57
>2a_chr11_227
>2a_chr4_237
>2a_chr4_241
>2a_chr13_362
>2a_chr11_129
>2b_chr2_343
>2a_chr8_331
>2b_chr11_252
>2a_chr5_240
>2a_chr2_223
>2a_chr16_5
>2a_chr1_175
>2b_chr12_264
>2b_chr5_171
>2b_chrY_406
>2b_chr2_40
>2b_chr20_502
>2b_chr3_463
>2b_chr17_87
>2a_chr2_136
>2a_chr2_280
>2b_chr6_237
>2b_chr2_317
>2b_chr3_486
>2a_chr8_71
>2b_chr3_372
>2b_chr17_335
>2a_chr4_245
>2b_chr4_266
>2b_chr15_498
>2b_chr5_393
>2a_chr5_336
>2b_chr13_491
>2a_chr12_308
>2b_chr18_122
>2b_chr14_517
>2b_chr2_142
>2a_chr2_104
>2a_chrX_230
>2b_chr7_54
>2a_chr3_222
>2a_chr2_365
>2a_chr7_247
>2b_chr3_359
>2a_chrY_144
>2b_chr13_197
>2a_chr3_94
>2b_chr2_242
>2b_chr8_120
>2b_chr10_427
>2a_chr13_303
>2a_chr6_183
>2a_chr3_179
>2b_chr1_188
>2b_chr5_235
>2a_chrX_8
>2a_chr6_342
>2a_chr22_258
>2a_chr8_374
>2a_chr5_208
>2b_chr13_382
>2b_chr5_439
>2b_chr4_453
>2b_chr5_445
>2a_chr4_99
>2a_chrX_12
>2a_chr6_21
>2b_chrY_147
>2b_chrY_146
>2b_chrX_248
>2b_chr11_452
>2b_chr2_93
>2b_chr5_125
>2a_chr7_48
>2a_chr8_368
>2a_chr1_254
>2b_chr13_234
>2b_chr12_29
>2a_chr4_55
>2a_chr20_260
>2a_chr18_337
>2b_chrX_9
>2b_chr3_12
>2b_chr9_97
>2b_chr3_152
>2b_chr2_315
>2b_chr7_187
>2b_chr8_83
>2a_chr22_392
>2b_chr2_186
>2a_chr4_274
>2a_chr18_397
>2b_chr2_4
>2b_chr10_391
>2b_chr8_345
>2a_chr7_132
>2b_chr1_323
>2a_chr18_242
>2a_chr14_89
>2a_chr8_332
>2a_chr16_54
>2b_chr15_311
>2a_chr4_301
>2b_chr3_176
>2a_chr2_249
>2a_chr3_417
>2a_chr4_203
>2b_chrX_151
>2b_chr4_66
>2b_chr7_8
>2a_chr12_188
>2b_chrY_162
>2a_chr5_283
>2b_chr2_421
>2b_chr8_455
>2b_chr7_173
>2a_chr18_373
>2b_chr6_326
>2b_chr8_464
>2a_chr18_53
>2b_chr7_222
>2a_chr18_414
>2a_chr4_219
>2b_chr7_46
>2a_chr4_83
>2a_chrX_232
>2a_chrY_187
>2a_chr5_153
>2b_chr11_153
>2b_chr5_265
>2a_chr2_81
>2b_chr12_462
>2b_chr13_33
>2a_chrY_122
>2b_chrX_154
>2b_chr19_526
>2b_chr11_148
>2b_chr10_223
>2a_chr11_147
>2a_chr4_269
>2b_chr6_334
>2a_chr3_11
>2a_chr15_347
>2a_chrX_380
>2b_chr6_316
>2b_chr20_272
>2a_chr10_113
>2b_chr15_368
>2b_chr12_338
>2b_chr7_283
>2b_chr14_174
>2a_chr11_109
>2a_chr1_204
>2a_chr9_388
>2b_chr2_157
>2b_chr4_243
>2a_chr10_387
>2b_chr10_350
>2b_chr5_341
>2a_chr4_56
>2a_chr11_376
>2b_chr15_95
>2b_chr7_297
>2b_chr9_525
>2b_chr15_219
>2b_chr9_32
>2a_chrX_22
>2a_chr10_63
>2b_chr5_225
>2b_chr3_143
>2b_chr6_126
>2a_chr12_275
>2b_chr4_322
>2b_chr7_161
>2b_chr3_413
>2b_chr9_232
>2a_chr9_20
>2b_chr5_30
>2a_chr15_298
>2b_chr1_381
>2b_chr4_400
>2b_chr3_216
>2a_chr8_324
>2a_chr4_112
>2a_chr9_40
>2b_chr2_489
>2a_chr12_90
>2b_chr10_405
>2a_chr3_51
>2a_chr1_295
>2b_chr6_501
>2b_chr8_495
>2b_chr7_244
>2a_chr18_326
>2b_chrY_2
>2a_chr6_148
>2b_chr12_88
>2a_chr2_15
>2b_chr2_140
>2a_chr1_361
>2b_chr15_512
>2a_chr13_402
>2a_chr5_315
>2a_chr7_134
>2b_cn_50_1
>2b_chr18_476
>2a_chr5_214
>2b_chr1_371
>2a_chrX_3
>2b_chr8_181
>2b_chrX_28
>2a_chr10_34
>2b_chr5_55
>2b_chr15_432
>2b_chr14_294
>2a_chrY_115
>2b_chr8_5
>2b_chr3_238
>2a_chr8_243
>2b_chr3_103
>2b_chr7_312
>2a_chr12_229
>2b_chr12_292
>2b_chr21_505
>2b_chr7_488
>2b_chr11_182
>2a_chr1_375
>2b_chr3_180
>2b_chr16_132
>2b_chr21_482
>2b_chr1_383
>2b_chr5_284
>2b_chr5_86
>2a_chr6_193
>2a_chr2_263
>2a_chr5_157
>2b_chr16_438
>2a_chr14_69
>2b_chr3_275
>2b_chr12_150
>2b_chr21_206
>2a_chr1_416
>2a_chr7_178
>2a_chr4_197
>2a_chr14_278
>2a_chr4_353
>2b_chrX_380
>2a_chr6_212
>2b_chr4_365
>2a_chr1_110
>2b_chr3_158
>2b_chr8_167
>2b_chr12_74
>2b_chr12_139
>2b_chr8_351
>2a_chr2_45
>2b_chrY_185
>2a_chr4_360
>2a_chr11_281
>2b_chrX_490
>2a_chr3_290
>2b_chrX_112
>2a_chr4_307
>2b_chrX_513
>2a_chr2_65
>2a_chr3_406
>2b_chr1_75
>2a_chr8_181
>2b_chr2_201
>2b_chr2_273
>2a_chr3_52
>2a_chr5_170
>2b_chr14_79
>2a_chr2_318
>2b_chr4_6
>2b_chr8_456
>2a_chr3_182
>2b_chr3_195
>2a_chr1_207
>2a_chr3_152
>2a_chr6_266
>2a_chr6_251
>2a_chr16_215
>2a_chr9_291
>2b_chrY_296
>2b_chr10_366
>2b_chr10_527
>2b_chr5_471
>2a_chr12_93
>2b_chr14_160
>2a_chr12_72
>2a_chr8_96
>2b_chr9_373
>2a_chr9_372
