# Supplementary material for: Cryptic genetic variation enhances primate L1 retrotransposon survival by enlarging the functional coiled coil sequence space of ORF1p
Source: PLoS Genet. 2020 Aug 14;16(8):e1008991. doi: 10.1371/journal.pgen.1008991 (PMC7449397; doi:10.1371/journal.pgen.1008991)
Supplement: S1 Data — (ZIP) [file pgen.1008991.s012.zip › Supplementary_Data_PG/orf1_cc_names/5anc_cc_names.1]

>avf5_anc_50%_CG_rst
>avf5_anc_50%_CG_rst_1
>5_chr4_110915651_110921757_2
>5_chr5_114480910_114487013_3
>5_chr6_108838713_108844832_4
>5_chr5_72059222_72065317_5
>5_chr6_167218290_167224475_6
>5_chr7_85641298_85647358_7
>5_chr8_25522805_25528907_8
>5_chr6_64596962_64603066_9
>5_chr8_63363355_63369458_10
>5_chr1_76067105_76073207_11
>5_chr4_58894287_58900393_12
>5_chr3_34920656_34926730_13
>5_chr4_150608625_150614738_15
>5_chr5_62084022_62090107_16
>5_chr1_96671584_96677735_17
>5_chr10_111117018_111123153_18
>5_chr1_62181401_62187484_19
>5_chrX_64302651_64308762_20
>5_chr3_33297544_33303649_21
>5_chr6_133480491_133486606_22
>5_chr7_133574389_133580489_23
>5_chrX_136983268_136989377_24
>5_chr8_72468103_72474198_25
>5_chr9_1573449_1579502_26
>5_chr9_6325883_6332007_27
>5_chrX_133041190_133047299_28
>5_chr1_79652462_79658574_29
>5_chr1_167636560_167642659_30
>5_chr10_59847546_59853610_31
>5_chr1_112555814_112561950_32
>5_chr13_31104577_31110678_33
>5_chr2_57351506_57357590_34
>5_chr2_1742743_1748821_35
>5_chr2_135220555_135226671_36
>5_chr3_156020479_156026573_37
>5_chr4_59968007_59974103_38
>5_chr5_56107899_56114019_39
>5_chr5_68023224_68029244_40
>5_chr10_60111631_60117750_41
>5_chr10_60838092_60844220_42
>5_chr10_85087106_85093231_43
>5_chr13_32074232_32080311_44
>5_chr12_98233587_98239717_45
>5_chr2_124596997_124603120_46
>5_chr2_84742785_84748886_47
>5_chr4_171662781_171668920_48
>5_chr4_109097337_109103428_49
>5_chr4_158297948_158304052_50
>5_chr4_159062250_159068369_51
>5_chr10_102204238_102210312_52
>5_chr12_96609234_96615347_53
>5_chr13_86812991_86819113_54
>5_chr14_22211101_22217204_55
>5_chr11_93620897_93627005_56
>5_chr13_78772203_78778199_57
>5_chr14_48145696_48151801_58
>5_chr19_35367408_35373505_59
>5_chr17_54278414_54284538_60
>5_chr15_62036609_62042718_61
>5_chr18_13679803_13685872_62
>5_chr17_27016046_27022167_63
>5_chr17_39225409_39231502_64
>5_chr3_148324683_148330760_65
>5_chr2_77242542_77248597_66
>5_chr2_152308128_152314270_67
>5_chr2_68144427_68150532_68
>5_chr2_218675574_218681651_69
>5_chr2_220955183_220961308_70
>5_chr2_238416854_238422947_71
>5_chr3_56585475_56591596_72
>5_chr8_79519676_79525781_73
>5_chr9_94795570_94801691_74
>5_chrX_10566125_10572207_75
>5_chrY_21186136_21192208_76
>5_chrX_68886748_68892749_77
>5_chrX_70953287_70959410_78
>5_chrX_96939572_96945684_79
>5_chr3_148794323_148800433_80
>5_chr1_100836383_100842528_81
>5_chr1_197883110_197889223_82
>5_chr6_64640856_64646944_83
>5_chr7_106521194_106527309_84
>5_chr7_78322520_78328611_85
>5_chr7_30543655_30549775_86
>5_chr6_46300485_46306588_87
>5_chr9_104396983_104403070_88
>5_chr9_94370175_94376317_89
>5_chr8_43157949_43164042_90
>5_chr8_41328628_41334707_91
>5_chr10_32921490_32927552_92
>5_chr1_223466199_223472342_93
>5_chr11_23299110_23305252_94
>5_chr17_3187327_3193435_95
>5_chr17_13699538_13705641_96
>5_chr3_21828727_21834835_97
>5_chr8_57221266_57227402_98
>5_chrX_134845686_134851691_99
>5_chr9_5461815_5467960_100
>5_chr1_229848471_229854594_101
>5_chr10_58976049_58982135_102
>5_chr1_219497419_219503580_103
>5_chr1_51143147_51149269_104
>5_chr3_123059210_123065365_105
>5_chr1_48194500_48200634_106
>5_chr1_177695802_177702007_107
>5_chr1_115276581_115282703_108
>5_chr10_33241111_33247289_109
>5_chr1_148190589_148196694_110
>5_chr1_53242923_53249042_111
>5_chr12_86089316_86095480_112
>5_chr13_68950000_68956123_113
>5_chr12_88358562_88364617_114
>5_chr12_118027006_118033141_115
>5_chr1_144944704_144950855_116
>5_chr11_106669666_106675756_117
>5_chr1_92668910_92675033_118
>5_chr12_103796241_103802382_119
>5_chr16_32330617_32336759_120
>5_chr19_22130143_22136295_121
>5_chr18_40133862_40139951_122
>5_chr14_55765105_55771218_123
>5_chr14_70472601_70478728_124
>5_chr18_22072553_22078665_125
>5_chr16_31197560_31203675_126
>5_chr16_47819516_47825650_127
>5_chr14_84554505_84560576_128
>5_chr14_59573242_59579348_129
>5_chr15_52828765_52834905_130
>5_chr18_1325219_1331362_131
>5_chr18_20735120_20741188_132
>5_chr14_32056271_32062284_133
>5_chr14_91763530_91769665_134
>5_chr16_48934752_48940815_135
>5_chr22_15307966_15314100_136
>5_chr2_60210816_60216979_137
>5_chr3_144863866_144870020_138
>5_chr2_51849674_51855847_139
>5_chr2_73745136_73751265_140
>5_chr3_149981115_149987244_141
>5_chr2_156935043_156941147_142
>5_chr3_155463089_155469207_143
>5_chr2_35979492_35985589_144
>5_chr20_19090290_19096456_145
>5_chr2_181099696_181105700_146
>5_chr2_213448691_213454857_147
>5_chr2_223157341_223163489_148
>5_chr2_62596160_62602294_150
>5_chr20_41933220_41939325_151
>5_chr4_71332057_71338162_152
>5_chr3_182785905_182792034_153
>5_chr3_96846588_96852763_154
>5_chr3_166334901_166340986_155
>5_chr4_19473524_19479689_156
>5_chr3_29686781_29692926_157
>5_chr3_61003701_61009842_158
>5_chr4_44289891_44296005_159
>5_chr4_171364834_171370989_160
>5_chr4_20349347_20355499_161
>5_chr3_60921138_60927278_162
>5_chr4_139495380_139501498_163
>5_chr10_69008829_69014958_164
>5_chr3_95151252_95157272_165
>5_chr4_53329098_53335215_166
>5_chr3_53449826_53455969_167
>5_chr3_178061797_178067905_168
>5_chr3_39970058_39976181_169
>5_chr4_107020788_107026802_170
>5_chr5_80172485_80178624_171
>5_chr6_115351039_115357198_172
>5_chr4_95459942_95466095_173
>5_chr5_35110932_35117060_174
>5_chr5_35140115_35146234_175
>5_chr5_90886966_90893106_176
>5_chr5_43296473_43302607_177
>5_chr1_213772168_213778337_178
>5_chr10_95677447_95683573_179
>5_chr1_170827038_170833177_180
>5_chr10_19769282_19775278_181
>5_chr10_91681274_91687387_182
>5_chr10_67383152_67389284_183
>5_chr1_207231426_207237547_184
>5_chr12_81463096_81469256_185
>5_chr12_37887820_37893961_186
>5_chr13_65057309_65063457_187
>5_chr12_63710520_63716628_188
>5_chr13_60795706_60801877_189
>5_chr13_18455911_18462015_190
>5_chr13_54744680_54750846_191
>5_chr12_85274265_85280403_192
>5_chr13_53691128_53697161_193
>5_chr12_98928669_98934711_194
>5_chr18_10640016_10646137_195
>5_chr2_167250592_167256695_196
>5_chr6_121629998_121636112_197
>5_chr6_161513667_161519777_198
>5_chr5_142345275_142351348_199
>5_chr6_149221327_149227459_200
>5_chr8_18368678_18374855_201
>5_chr7_124327824_124333942_202
>5_chr7_10753240_10759379_203
>5_chr8_48419089_48425223_204
>5_chr7_139449588_139455665_205
>5_chr7_17740867_17746969_206
>5_chr6_87159041_87165167_207
>5_chr8_19811831_19817919_208
>5_chr8_120602425_120608576_209
>5_chr7_92575585_92581695_210
>5_chr8_139785088_139791217_211
>5_chr9_11896456_11902459_212
>5_chrX_62239114_62245257_213
>5_chrX_150118957_150125125_214
>5_chrX_137108137_137114258_215
>5_chrX_63945010_63951135_216
>5_chr8_93297470_93303593_217
>5_chrX_62583069_62589087_219
>5_chrX_14897045_14903165_220
>5_chr9_34868247_34874382_221
>5_chrX_18662171_18668301_222
>5_chrX_109220594_109226697_223
>5_chr9_102055519_102061653_224
>5_chrX_67020532_67026659_225
>5_chrX_69651694_69657848_226
>5_chr3_73464692_73470831_227
>5_chr6_105969580_105975722_228
>5_chr5_160300662_160306799_229
>5_chr5_41241117_41247255_230
>5_chr4_96274053_96280238_231
>5_chrX_67361324_67367491_232
>5_chr3_33981186_33987270_233
>5_chr3_34096208_34102340_234
>5_chr4_78461833_78467919_235
>5_chr5_10043871_10049992_236
>5_chr6_160905554_160911668_237
>5_chr7_115416570_115422647_238
>5_chr1_47063398_47069571_239
>5_chr3_25345054_25351188_240
>5_chr4_167901216_167907375_241
>5_chr1_239125188_239131321_242
>5_chr1_95396636_95402771_243
>5_chr10_26426325_26432447_244
>5_chr1_45400614_45406741_245
>5_chr10_91065840_91071964_246
>5_chr10_101390313_101396434_247
>5_chr1_232251996_232258153_248
>5_chr12_11378615_11384751_249
>5_chr12_101055433_101061521_250
>5_chr13_77998208_78004335_251
>5_chr13_39320413_39326541_252
>5_chr12_93740727_93746919_253
>5_chr13_110119944_110126065_254
>5_chr18_32945518_32951614_255
>5_chr14_46916201_46922309_256
>5_chr14_56636951_56643102_257
>5_chr15_36660229_36666361_258
>5_chr14_60628743_60634865_259
>5_chr14_55990960_55997015_260
>5_chr16_51935802_51941930_261
>5_chr20_33122748_33128856_262
>5_chr2_32179041_32185159_263
>5_chr22_27254936_27261063_264
>5_chr2_23247928_23254073_265
>5_chr9_5712563_5718670_266
>5_chrX_80029767_80035903_267
>5_chr6_91328549_91334660_268
>5_chr7_55612376_55618500_269
>5_chrX_115059876_115066003_270
>5_chr8_94564667_94570801_271
>5_chr1_69627721_69633865_272
>5_chr4_44193186_44199304_273
>5_chr10_38992327_38998467_274
>5_chr12_71487627_71493745_275
>5_chr10_86721694_86727845_276
>5_chr11_14755798_14761895_277
>5_chr10_67016876_67023005_278
>5_chr1_151646097_151652238_279
>5_chr1_177919811_177925953_280
>5_chr13_63683196_63689311_281
>5_chr12_22444303_22450378_282
>5_chr12_72285751_72291876_283
>5_chr11_39962141_39968319_284
>5_chr14_24030475_24036615_285
>5_chr11_18636921_18643035_286
>5_chr14_20398123_20404267_287
>5_chr18_60242493_60248619_288
>5_chr15_44504420_44510550_289
>5_chr16_57464548_57470671_290
>5_chr15_56272860_56279041_291
>5_chr18_45200909_45206919_292
>5_chr3_110739744_110745863_293
>5_chr2_194403838_194409973_294
>5_chr2_178622345_178628483_295
>5_chr3_134882756_134888890_296
>5_chr2_64971665_64977713_297
>5_chr2_201134015_201140179_298
>5_chr2_235348870_235355026_299
>5_chr3_172133401_172139555_300
>5_chr3_2440749_2446825_301
>5_chr4_44440764_44446906_302
>5_chr4_43588316_43594414_303
>5_chr4_28462248_28468388_304
>5_chr3_160914749_160920880_305
>5_chr4_141648805_141654870_306
>5_chr4_92288645_92294838_307
>5_chr5_100293692_100299831_308
>5_chr6_104356411_104362567_309
>5_chr6_131449170_131455294_310
>5_chr5_123721845_123727993_311
>5_chr4_84304240_84310385_312
>5_chr5_88961627_88967652_313
>5_chr5_55552951_55559084_314
>5_chr8_67067641_67073710_315
>5_chr8_84972562_84978714_316
>5_chr9_9415929_9422047_317
>5_chrX_51878992_51885148_318
>5_chr9_15634265_15640409_319
>5_chrX_45742698_45748860_320
