# Supplementary material for: Cryptic genetic variation enhances primate L1 retrotransposon survival by enlarging the functional coiled coil sequence space of ORF1p
Source: PLoS Genet. 2020 Aug 14;16(8):e1008991. doi: 10.1371/journal.pgen.1008991 (PMC7449397; doi:10.1371/journal.pgen.1008991)
Supplement: S1 Data — (ZIP) [file pgen.1008991.s012.zip › Supplementary_Data_PG/orf1_cc_names/4_cc_names]

4_cn_50%_CG_rst_1
>4__chr10_20620352_20626507_2
>4__chr10_20884340_20890532_3
>4__chr1_119841794_119847949_4
>4__chr1_171389507_171395667_5
>4__chr1_187561038_187567181_6
>4__chr1_145002082_145008234_7
>4__chr1_83405692_83411893_8
>4__chr1_118064819_118070978_9
>4__chr1_30738824_30744990_10
>4__chr1_75224791_75230896_11
>4__chr10_114000648_114006809_12
>4__chr1_7394405_7400569_13
>4__chr1_110086926_110093086_14
>4__chr2_51393364_51399487_15
>4__chr2_209357226_209363393_16
>4__chr2_228603855_228610003_17
>4__chr2_34713883_34720047_18
>4__chr20_24850360_24856545_19
>4__chr2_209404537_209410702_20
>4__chr20_18261557_18267758_21
>4__chr2_184021288_184027449_22
>4__chr2_73541090_73547286_23
>4__chr3_123934409_123940587_24
>4__chr3_99375618_99381779_25
>4__chr4_105462091_105468234_26
>4__chr3_99608121_99614261_27
>4__chr3_98138146_98144292_28
>4__chr4_112518509_112524674_29
>4__chr3_96037558_96043613_30
>4__chr3_171862871_171869009_31
>4__chr4_76359250_76365408_32
>4__chr4_99158196_99164317_33
>4__chr4_142689893_142696047_34
>4__chr5_119490539_119496622_35
>4__chr4_161291770_161297928_36
>4__chr4_144131480_144137635_37
>4__chr5_59887190_59893230_38
>4__chr5_49661661_49667827_39
>4__chr6_115677930_115684097_40
>4__chr6_100524174_100530314_41
>4__chr5_77449796_77455935_42
>4__chr6_75139483_75145518_43
>4__chr7_109457423_109463582_44
>4__chr6_random_170311_176478_45
>4__chr6_50298977_50305137_46
>4__chr6_19329039_19335190_47
>4__chr7_32313882_32320054_48
>4__chr7_106935589_106941739_49
>4__chr7_110927114_110933272_50
>4__chr8_5930707_5936829_51
>4__chr8_65177340_65183477_52
>4__chr8_56551543_56557670_53
>4__chr8_60531948_60538085_54
>4__chr7_43779262_43785411_55
>4__chr7_54533920_54540071_56
>4__chr9_124210734_124216873_57
>4__chrX_58151257_58157407_58
>4__chr9_77145306_77151461_59
>4__chrX_104160592_104166729_60
>4__chrX_131971368_131977523_61
>4__chrY_16839141_16845277_62
>4__chrY_16982615_16988751_63
>4__chrX_74130594_74136728_64
>4__chrX_66624901_66631073_65
>4__chrX_77608379_77614544_66
>4__chr11_48506046_48512203_67
>4__chr11_48324107_48330261_68
>4__chr10_43922189_43928351_69
>4__chr10_38094573_38100721_70
>4__chr11_39733166_39739311_71
>4__chr10_67872438_67878601_72
>4__chr10_42480583_42486755_73
>4__chr11_45100441_45106624_74
>4__chr10_87626356_87632514_75
>4__chr12_104163762_104169878_76
>4__chr10_65445109_65451313_77
>4__chr14_45634374_45640501_78
>4__chr12_45671858_45678006_79
>4__chr12_96267318_96273467_80
>4__chr14_65562917_65569086_81
>4__chr2_131815525_131821708_82
>4__chr2_14156710_14162867_83
>4__chr15_95757558_95763707_84
>4__chr19_42299212_42305367_85
>4__chr15_44615731_44621872_86
>4__chr2_147624831_147631006_87
>4__chr2_150065966_150072166_88
>4__chr15_76686990_76693127_89
>4__chr15_75229912_75236041_90
>4__chr19_38028777_38034928_91
>4__chr19_45235663_45241801_92
>4__chr1_67018414_67024597_93
>4__chr1_182366331_182372514_94
>4__chr4_171796952_171803143_95
>4__chr6_122900000_122906196_96
>4__chr7_42586698_42592876_97
>4__chr8_136928761_136934949_98
>4__chr8_132313045_132319214_99
>4__chr12_65201567_65207731_100
>4__chr15_29706586_29712767_101
>4__chr12_11953351_11959517_102
>4__chr1_156572512_156578650_103
>4__chr1_142362175_142368311_104
>4__chr1_141501312_141507437_105
>4__chr1_141885612_141891740_106
>4__chr1_59848797_59854902_107
>4__chr1_209222258_209228396_108
>4__chr1_48549848_48555948_109
>4__chr10_32811433_32817567_110
>4__chr1_211453858_211459985_111
>4__chr1_164647161_164653299_112
>4__chr1_75935913_75941947_113
>4__chr1_156540369_156546408_114
>4__chr1_150786883_150793018_115
>4__chr10_20788617_20794764_116
>4__chr1_168699651_168705802_117
>4__chr1_223309861_223315981_118
>4__chr1_92867812_92873942_119
>4__chr1_164546731_164552888_120
>4__chr1_198116702_198122835_121
>4__chr1_145340739_145346883_122
>4__chr1_246184890_246191012_123
>4__chr1_103283765_103289894_124
>4__chr10_20854655_20860781_125
>4__chr1_208213181_208219318_126
>4__chr1_164336066_164342225_127
>4__chr1_223194849_223200943_128
>4__chr1_171961527_171967634_129
>4__chr1_66423115_66429257_130
>4__chr1_68919781_68925907_131
>4__chr10_27747207_27753325_132
>4__chr1_118981900_118988061_133
>4__chr1_103692427_103698550_134
>4__chr1_41414524_41420621_135
>4__chr1_171558164_171564276_136
>4__chr1_210897991_210904148_137
>4__chr1_156452214_156458361_138
>4__chr10_106469727_106475871_139
>4__chr1_164013931_164020014_140
>4__chr1_175907569_175913704_141
>4__chr1_94093877_94100016_142
>4__chr1_59489084_59495222_143
>4__chr1_93640103_93646243_144
>4__chr10_21266389_21272537_145
>4__chr1_47404184_47410320_146
>4__chr1_226775015_226781159_147
>4__chr10_102156078_102162231_148
>4__chr1_93129669_93135811_149
>4__chr1_91534952_91541100_150
>4__chr1_91604783_91610892_151
>4__chr10_1257357_1263495_152
>4__chr10_133192830_133198971_153
>4__chr10_23918715_23924868_154
>4__chr1_240710999_240717147_155
>4__chr10_111431309_111437462_156
>4__chr1_102680228_102686373_157
>4__chr10_111402106_111408221_158
>4__chr1_205446703_205452875_159
>4__chr1_151069385_151075478_160
>4__chr1_100901126_100907264_161
>4__chr1_162084276_162090407_162
>4__chr1_155490322_155496474_163
>4__chr1_33910185_33916305_164
>4__chr10_100733418_100739405_165
>4__chr10_24391073_24397226_166
>4__chr10_135244050_135250201_167
>4__chr1_179511622_179517751_168
>4__chr10_27628189_27634295_169
>4__chr1_74585280_74591373_170
>4__chr10_112792889_112799029_171
>4__chr1_45522825_45528970_172
>4__chr1_198421119_198427314_173
>4__chr1_62937665_62943657_174
>4__chr11_48661173_48667274_175
>4__chr11_51172224_51178240_176
>4__chr11_48388192_48394355_177
>4__chr11_51388387_51394547_178
>4__chr11_48589878_48596029_179
>4__chr11_51261149_51267289_180
>4__chr11_50239857_50245990_181
>4__chr11_54656768_54662898_182
>4__chr11_54917317_54923461_184
>4__chr11_50109490_50115651_185
>4__chr10_33027989_33034091_186
>4__chr11_87830668_87836800_187
>4__chr11_18135915_18142057_188
>4__chr11_102762438_102768570_189
>4__chr11_81508656_81514796_190
>4__chr11_43179357_43185506_191
>4__chr10_96445304_96451383_192
>4__chr11_21250045_21256183_193
>4__chr11_3470763_3476857_194
>4__chr11_71112422_71118537_195
>4__chr11_55743518_55749678_196
>4__chr11_58905704_58911844_197
>4__chr11_89950288_89956423_198
>4__chr11_16474456_16480594_199
>4__chr11_4378631_4384746_200
>4__chr11_58395343_58401471_201
>4__chr10_52212241_52218353_202
>4__chr10_43532165_43538296_203
>4__chr11_91445349_91451485_204
>4__chr10_65374405_65380538_205
>4__chr11_131758524_131764668_206
>4__chr11_11689388_11695554_207
>4__chr11_40888691_40894860_208
>4__chr11_19559495_19565642_209
>4__chr11_35732629_35738767_210
>4__chr11_93529544_93535677_211
>4__chr11_5193814_5199939_212
>4__chr11_42977493_42983644_213
>4__chr11_129087654_129093766_214
>4__chr10_37221889_37228008_215
>4__chr11_86039303_86045449_216
>4__chr11_82901215_82907355_217
>4__chr11_30156554_30162733_218
>4__chr10_33144798_33150907_219
>4__chr11_93743191_93749335_220
>4__chr11_43631527_43637667_221
>4__chr11_8374620_8380749_222
>4__chr11_85914573_85920675_223
>4__chr11_42492774_42498923_224
>4__chr11_113909234_113915378_225
>4__chr11_80922989_80929111_226
>4__chr11_29743792_29749941_227
>4__chr11_31718878_31725017_228
>4__chr10_65866118_65872287_229
>4__chr11_115380856_115386984_230
>4__chr11_30241267_30247410_231
>4__chr10_77572473_77578601_232
>4__chr11_114181157_114187280_233
>4__chr11_115342862_115349044_234
>4__chr11_99410910_99417065_235
>4__chr10_37866916_37873037_236
>4__chr11_13372669_13378816_237
>4__chr10_64379393_64385533_238
>4__chr10_80106215_80112414_239
>4__chr11_125086611_125092755_240
>4__chr11_98953787_98959914_241
>4__chr11_10204456_10210577_242
>4__chr12_103306473_103312613_243
>4__chr11_62837049_62843173_244
>4__chr11_76352526_76358647_245
>4__chr11_6882396_6888528_246
>4__chr11_62942780_62948967_247
>4__chr10_81705902_81712046_248
>4__chr11_70899742_70905892_249
>4__chr11_16498613_16504765_250
>4__chr11_127515163_127521319_251
>4__chr11_131695265_131701287_252
>4__chr11_88359812_88365843_253
>4__chr10_82631205_82637340_254
>4__chr11_74276131_74282258_255
>4__chr10_95270721_95276842_256
>4__chr10_50593007_50599111_257
>4__chr11_74507991_74514159_258
>4__chr12_34683747_34689875_259
>4__chr12_36572474_36578611_260
>4__chr12_34508252_34514396_261
>4__chr12_36711503_36717637_262
>4__chr13_78327051_78333188_263
>4__chr12_8344932_8351045_264
>4__chr15_18413486_18419636_265
>4__chr12_11421399_11427519_266
>4__chr12_38243695_38249845_267
>4__chr13_17975618_17981761_268
>4__chr12_82467025_82473172_269
>4__chr14_105493234_105499378_270
>4__chr15_18497199_18503347_271
>4__chr15_19508574_19514719_272
>4__chr12_17666774_17672897_273
>4__chr12_36771405_36777542_274
>4__chr12_54184749_54190890_275
>4__chr12_85888304_85894424_276
>4__chr12_62308129_62314266_277
>4__chr14_47905217_47911357_278
>4__chr12_80576989_80583105_279
>4__chr12_33817069_33823216_280
>4__chr12_47113830_47119957_281
>4__chr14_60444793_60450940_282
>4__chr13_60299337_60305481_283
>4__chr13_71737622_71743763_284
>4__chr14_24722474_24728585_285
>4__chr12_33000354_33006531_286
>4__chr14_71946028_71952148_287
>4__chr14_36832285_36838407_288
>4__chr12_68979273_68985363_289
>4__chr14_61581926_61588090_290
>4__chr13_74713307_74719451_291
>4__chr14_86890838_86896952_292
>4__chr13_25365187_25371315_293
>4__chr14_19818047_19824193_294
>4__chr12_128088057_128094193_295
>4__chr12_128106380_128112549_296
>4__chr13_85383929_85390055_297
>4__chr14_56175983_56182128_298
>4__chr14_32390118_32396265_299
>4__chr12_53580470_53586579_300
>4__chr14_52854509_52860683_301
>4__chr12_11334438_11340562_302
>4__chr12_96521127_96527273_303
>4__chr12_38149724_38155874_304
>4__chr12_40743050_40749189_305
>4__chr12_40791215_40797357_306
>4__chr12_45736769_45742910_307
>4__chr14_31773555_31779711_308
>4__chr14_86949651_86955798_309
>4__chr14_48680426_48686609_310
>4__chr12_16421347_16427493_311
>4__chr13_95776436_95782463_312
>4__chr12_21176036_21182186_313
>4__chr12_30632555_30638712_314
>4__chr14_38556127_38562282_315
>4__chr12_23190038_23196204_316
>4__chr12_43421368_43427494_317
>4__chr12_53831507_53837647_318
>4__chr13_34894288_34900419_319
>4__chr12_105315773_105321879_320
>4__chr13_41006888_41013004_321
>4__chr12_2678925_2685069_322
>4__chr12_31594268_31600406_323
>4__chr12_53492624_53498771_324
>4__chr14_87991831_87997943_325
>4__chr13_21818226_21824347_326
>4__chr14_41290720_41296852_327
>4__chr12_54278144_54284260_328
>4__chr14_59049652_59055799_329
>4__chr12_33185969_33192113_330
>4__chr13_100989404_100995551_331
>4__chr14_39172497_39178631_332
>4__chr12_61920469_61926585_333
>4__chr14_60545860_60551941_334
>4__chr12_38344148_38350253_335
>4__chr14_54406833_54412973_336
>4__chr14_36431507_36437639_337
>4__chr14_22154385_22160506_338
>4__chr12_74197478_74203629_339
>4__chr12_104431773_104437917_340
>4__chr14_61735573_61741723_341
>4__chr12_56906989_56913137_342
>4__chr13_49975182_49981306_343
>4__chr12_27448818_27454953_344
>4__chr16_35035577_35041719_345
>4__chr19_32878187_32884335_346
>4__chr2_103183456_103189584_347
>4__chr18_15219121_15225248_348
>4__chr15_85619560_85625704_349
>4__chr16_49840318_49846463_350
>4__chr15_85574029_85580130_351
>4__chr19_20815668_20821798_352
>4__chr16_46029123_46035319_353
>4__chr18_30499392_30505489_354
>4__chr2_107276707_107282858_355
>4__chr19_39807880_39814018_356
>4__chr15_98441592_98447726_357
>4__chr16_57663664_57669808_358
>4__chr18_55074861_55080993_359
>4__chr18_35948062_35954167_360
>4__chr15_21839435_21845588_361
>4__chr16_58422111_58428254_362
>4__chr16_31819573_31825747_363
>4__chr15_85593999_85600109_364
>4__chr15_85721464_85727630_366
>4__chr2_139012788_139018922_367
>4__chr2_129512186_129518295_368
>4__chr19_44896429_44902572_369
>4__chr18_31731442_31737598_370
>4__chr2_134516821_134522945_371
>4__chr16_74310524_74316685_372
>4__chr16_74326231_74332349_373
>4__chr2_116273478_116279619_374
>4__chr18_41528436_41534556_375
>4__chr19_23988021_23994119_376
>4__chr18_49035583_49041719_377
>4__chr16_10288079_10294210_378
>4__chr18_13333089_13339217_379
>4__chr2_143201907_143208030_380
>4__chr16_34379059_34385208_381
>4__chr16_50599009_50605174_382
>4__chr16_78727716_78733856_383
>4__chr15_57882894_57888985_384
>4__chr15_47912709_47918856_385
>4__chr2_147262442_147268577_386
>4__chr19_34531097_34537220_387
>4__chr15_52778310_52784463_388
>4__chr16_46269183_46275324_389
>4__chr15_30125171_30131281_390
>4__chr19_40042922_40048957_391
>4__chr18_60390781_60396891_392
>4__chr19_20602428_20608585_393
>4__chr17_29381503_29387667_394
>4__chr16_78811105_78817241_395
>4__chr15_74682434_74688566_396
>4__chr2_137544605_137550777_397
>4__chr18_39119889_39126041_398
>4__chr15_65527622_65533751_399
>4__chr15_86701302_86707436_400
>4__chr15_28928117_28934248_401
>4__chr18_60044600_60050685_402
>4__chr2_102307264_102313393_403
>4__chr15_98425500_98431650_404
>4__chr16_71172199_71178332_405
>4__chr15_49670436_49676573_406
>4__chr2_100134502_100140691_407
>4__chr16_57687825_57693951_408
>4__chr19_9369381_9375432_409
>4__chr15_92136453_92142615_410
>4__chr2_135705851_135711988_411
>4__chr2_135765638_135771751_412
>4__chr17_29228268_29234381_413
>4__chr18_8563213_8569364_414
>4__chr15_67696424_67702553_415
>4__chr18_2850236_2856341_416
>4__chr15_82320437_82326527_417
>4__chr16_65087387_65093531_418
>4__chr17_6646525_6652657_419
>4__chr2_144010418_144016563_420
>4__chr16_31256692_31262860_421
>4__chr2_11939038_11945180_422
>4__chr15_33465340_33471477_423
>4__chr19_39883127_39889239_424
>4__chr2_148240562_148246672_425
>4__chr16_45081274_45087415_426
>4__chr18_41628034_41634172_427
>4__chr18_17716898_17723038_428
>4__chr18_6153694_6159822_429
>4__chr2_91003057_91009210_430
>4__chr21_13425971_13432122_431
>4__chr2_73619036_73625160_432
>4__chr21_random_535211_541339_433
>4__chr21_random_1328014_1334122_434
>4__chr21_random_218007_224137_435
>4__chr3_103209739_103215889_436
>4__chr2_59167390_59173525_437
>4__chr2_56711883_56718031_438
>4__chr2_186803296_186809434_439
>4__chr3_100236323_100242466_440
>4__chr22_15521277_15527388_441
>4__chr2_55868760_55874900_442
>4__chr2_55894672_55900794_443
>4__chr2_31572732_31578821_444
>4__chr2_228772099_228778259_445
>4__chr3_128002608_128008741_446
>4__chr2_9095912_9102076_447
>4__chr3_108345630_108351783_448
>4__chr2_198301932_198307933_449
>4__chr2_150109848_150115977_450
>4__chr3_117656734_117662832_451
>4__chr2_38085343_38091505_452
>4__chr2_215793212_215799299_453
>4__chr2_67270448_67276603_454
>4__chr2_179660360_179666532_455
>4__chr2_38213054_38219238_456
>4__chr3_120365987_120372176_457
>4__chr2_220386475_220392624_458
>4__chr2_23812943_23819085_459
>4__chr2_213358098_213364237_460
>4__chr2_59406947_59413079_461
>4__chr2_21412316_21418438_462
>4__chr3_122097741_122103890_463
>4__chr2_35641632_35647775_464
>4__chr20_14390149_14396321_465
>4__chr20_22916230_22922357_466
>4__chr2_66723285_66729379_467
>4__chr22_22335171_22341325_468
>4__chr2_80173639_80179791_469
>4__chr2_66043700_66049852_470
>4__chr2_84057036_84063179_471
>4__chr2_170017538_170023690_472
>4__chr3_101886912_101893044_473
>4__chr3_109570864_109577028_474
>4__chr2_9918543_9924673_475
>4__chr2_86044431_86050584_476
>4__chr21_37403247_37409344_477
>4__chr3_123338614_123344765_478
>4__chr2_62661525_62667625_479
>4__chr2_150530494_150536625_480
>4__chr2_150202641_150208751_481
>4__chr2_19447214_19453345_482
>4__chr3_127051344_127057495_483
>4__chr2_35091019_35097162_484
>4__chr2_84586194_84592335_485
>4__chr20_43713535_43719646_486
>4__chr2_158787591_158793730_487
>4__chr2_62685877_62692014_488
>4__chr2_35398328_35404470_489
>4__chr20_2429472_2435604_490
>4__chr2_191345222_191351372_491
>4__chr2_172206042_172212175_492
>4__chr2_226680237_226686377_493
>4__chr21_28971111_28977255_494
>4__chr2_24876697_24882844_495
>4__chr2_18736946_18743084_496
>4__chr2_56217790_56223915_497
>4__chr2_210923593_210929733_498
>4__chr2_72484368_72490506_499
>4__chr21_40403235_40409370_500
>4__chr2_168369083_168375182_501
>4__chr2_98960731_98966908_502
>4__chr2_211078390_211084513_503
>4__chr3_118979518_118985678_504
>4__chr20_18683915_18690014_505
>4__chr2_169963962_169970055_506
>4__chr2_95281562_95287685_507
>4__chr3_109857049_109863185_508
>4__chr2_201863513_201869638_509
>4__chr2_191044076_191050180_510
>4__chr2_215825940_215832081_511
>4__chr4_104848132_104854232_512
>4__chr3_90127815_90133950_513
>4__chr3_89963556_89969715_514
>4__chr4_107698695_107704838_515
>4__chr3_61165541_61171669_516
>4__chr3_86170922_86177060_517
>4__chr3_76346176_76352181_518
>4__chr3_random_325546_331550_519
>4__chr3_35242314_35248434_520
>4__chr4_104738064_104744102_521
>4__chr3_79076367_79082512_522
>4__chr3_98743629_98749745_523
>4__chr3_64436510_64442675_524
>4__chr3_189573192_189579343_525
>4__chr3_36099241_36105381_526
>4__chr3_198621197_198627325_527
>4__chr3_51464977_51471128_528
>4__chr3_63605887_63612052_529
>4__chr3_73500303_73506456_530
>4__chr3_39383140_39389258_531
>4__chr3_132006164_132012347_532
>4__chr3_140766897_140773017_533
>4__chr3_23103768_23109954_534
>4__chr3_36337470_36343589_535
>4__chr3_55840695_55846830_536
>4__chr3_140392177_140398297_537
>4__chr3_159079817_159085982_538
>4__chr3_41658690_41664845_539
>4__chr3_30010413_30016413_540
>4__chr3_16693124_16699261_541
>4__chr3_54294023_54300139_542
>4__chr3_74122554_74128675_543
>4__chr3_155634064_155640203_544
>4__chr3_131361975_131368093_545
>4__chr3_87148955_87155072_546
>4__chr3_144592007_144598135_547
>4__chr4_107000737_107006866_548
>4__chr4_100632309_100638455_549
>4__chr3_97061922_97068070_550
>4__chr3_25215951_25222058_551
>4__chr4_119544297_119550440_552
>4__chr3_6961742_6967877_553
>4__chr4_117392519_117398634_554
>4__chr3_59315548_59321712_555
>4__chr3_158885689_158891802_556
>4__chr3_41840679_41846800_557
>4__chr3_87224091_87230231_558
>4__chr4_111034905_111041043_559
>4__chr3_56222138_56228217_560
>4__chr3_68942060_68948166_561
>4__chr3_34110583_34116713_562
>4__chr3_1698362_1704478_563
>4__chr3_148141152_148147272_564
>4__chr3_82009965_82016119_565
>4__chr4_112235249_112241381_566
>4__chr3_55218200_55224337_567
>4__chr3_40010549_40016673_568
>4__chr4_107543074_107549199_569
>4__chr3_43695451_43701590_570
>4__chr3_15408019_15414125_571
>4__chr3_167817934_167824063_572
>4__chr3_32026950_32033102_573
>4__chr3_74288804_74294954_574
>4__chr3_138862116_138868251_575
>4__chr3_152709969_152716109_576
>4__chr4_109576026_109582194_577
>4__chr3_15923758_15929889_578
>4__chr3_160691606_160697744_579
>4__chr3_8938637_8944751_580
>4__chr3_174646547_174652685_581
>4__chr3_149547750_149553885_582
>4__chr4_111462381_111468558_583
>4__chr3_142336896_142343011_584
>4__chr3_177906014_177912192_585
>4__chr3_134375241_134381363_586
>4__chr3_77342435_77348564_587
>4__chr4_111217206_111223360_588
>4__chr3_18016193_18022314_589
>4__chr4_108812688_108818804_590
>4__chr4_113715896_113722074_591
>4__chr3_55397808_55403897_592
>4__chr3_144822163_144828312_593
>4__chr3_58719300_58725435_594
>4__chr3_34444233_34450381_595
>4__chr3_37629458_37635597_596
>4__chr3_14086599_14092747_597
>4__chr4_103514910_103521079_598
>4__chr3_56954201_56960358_599
>4__chr3_57437706_57443851_600
>4__chr4_62857574_62863696_601
>4__chr4_69090769_69096896_602
>4__chr4_63881915_63888036_603
>4__chr4_161069673_161075810_604
>4__chr4_61559975_61566101_605
>4__chr5_114208021_114214154_606
>4__chr5_121994486_122000527_607
>4__chr4_94056540_94062665_608
>4__chr4_91619551_91625697_609
>4__chr4_165703741_165709855_610
>4__chr4_175569623_175575765_611
>4__chr4_131186808_131192947_612
>4__chr4_131011344_131017487_613
>4__chr4_58092777_58098908_614
>4__chr4_128613296_128619434_615
>4__chr4_173454095_173460240_616
>4__chr4_4066127_4072331_617
>4__chr4_86127384_86133565_618
>4__chr4_171421005_171427168_619
>4__chr4_129572112_129578248_620
>4__chr4_92998523_93004633_621
>4__chr4_80116617_80122767_622
>4__chr4_72168987_72175077_623
>4__chr4_191121920_191127996_624
>4__chr4_18207850_18213994_625
>4__chr4_72259788_72265952_626
>4__chr4_130036157_130042286_627
>4__chr4_84538084_84544216_628
>4__chr4_random_608473_614605_629
>4__chr4_random_831892_838024_630
>4__chr4_62302932_62309118_631
>4__chr5_110297585_110303717_632
>4__chr4_5533215_5539332_633
>4__chr4_95449300_95455465_634
>4__chr5_109642237_109648396_635
>4__chr4_57944755_57950893_636
>4__chr4_147138357_147144445_637
>4__chr4_53738451_53744586_638
>4__chr4_48561355_48567506_639
>4__chr4_44576235_44582371_640
>4__chr5_112829782_112835895_641
>4__chr4_71318213_71324363_642
>4__chr4_130164153_130170296_643
>4__chr4_120214242_120220389_644
>4__chr4_124080239_124086401_645
>4__chr4_174760789_174766912_646
>4__chr4_159685052_159691201_647
>4__chr4_16013068_16019261_648
>4__chr4_5294178_5300348_649
>4__chr4_149639_155778_650
>4__chr4_79252967_79259145_651
>4__chr4_67093438_67099568_652
>4__chr4_53456101_53462215_653
>4__chr4_38120804_38126942_654
>4__chr4_174943634_174949770_655
>4__chr4_55602236_55608349_656
>4__chr4_5222937_5229063_657
>4__chr4_43351125_43357265_658
>4__chr4_53858890_53865036_659
>4__chr4_83315588_83321756_660
>4__chr4_150229197_150235336_661
>4__chr4_12072071_12078194_662
>4__chr5_123038180_123044298_663
>4__chr4_53530956_53537106_664
>4__chr5_110393334_110399452_665
>4__chr4_86762277_86768402_666
>4__chr5_100805662_100811798_667
>4__chr5_110055915_110062050_668
>4__chr4_73315449_73321586_669
>4__chr5_113520604_113526745_670
>4__chr4_54027292_54033422_671
>4__chr4_14031275_14037382_672
>4__chr4_144307060_144313193_673
>4__chr4_125752543_125758690_674
>4__chr4_125266431_125272568_675
>4__chr5_123576764_123582906_676
>4__chr4_142974226_142980389_677
>4__chr4_155118638_155124825_678
>4__chr4_42393075_42399210_679
>4__chr4_145288532_145294657_680
>4__chr5_108820857_108826990_681
>4__chr4_148606528_148612543_682
>4__chr4_144728846_144734979_683
>4__chr4_22496873_22503019_684
>4__chr4_24549133_24555281_685
>4__chr4_38924383_38930535_686
>4__chr4_56923674_56929802_687
>4__chr4_40967196_40973328_688
>4__chr4_88909270_88915407_689
>4__chr5_46166760_46172856_690
>4__chr5_46142134_46148217_691
>4__chr5_43827498_43833637_692
>4__chr5_45822004_45828151_693
>4__chr5_97352774_97358920_694
>4__chr5_43988767_43994781_695
>4__chr5_45273718_45279862_696
>4__chr5_63418770_63424910_697
>4__chr5_93122533_93128661_698
>4__chr5_59646071_59652211_699
>4__chr5_54144530_54150695_700
>4__chr5_89371133_89377231_701
>4__chr5_51116740_51122889_702
>4__chr5_97079253_97085355_703
>4__chr5_75124211_75130351_704
>4__chr5_52555792_52561868_705
>4__chr5_155073703_155079844_706
>4__chr5_49872654_49878813_707
>4__chr5_35947599_35953735_708
>4__chr5_49927701_49933864_709
>4__chr5_128648839_128654949_710
>4__chr5_42967540_42973725_711
>4__chr5_67089150_67095278_712
>4__chr6_130838354_130844505_713
>4__chr5_57547500_57553620_714
>4__chr6_123302201_123308394_715
>4__chr6_110686900_110693097_716
>4__chr5_155964644_155970777_717
>4__chr5_160172594_160178746_718
>4__chr6_115227765_115233906_719
>4__chr5_8783969_8790087_720
>4__chr5_57298170_57304333_721
>4__chr5_45616396_45622531_722
>4__chr5_136781392_136787507_723
>4__chr5_152273432_152279571_724
>4__chr5_50680259_50686413_725
>4__chr5_97258619_97264756_726
>4__chr6_130708924_130715060_727
>4__chr6_119762858_119768969_728
>4__chr5_130147083_130153249_729
>4__chr5_60207473_60213584_730
>4__chr5_78270862_78277004_731
>4__chr5_131234606_131240748_732
>4__chr5_131251300_131257330_733
>4__chr5_152741145_152747289_734
>4__chr5_50968363_50974362_735
>4__chr5_74581571_74587720_736
>4__chr5_98921347_98927503_737
>4__chr5_42290099_42296248_738
>4__chr5_143211839_143217972_739
>4__chr5_80923425_80929597_740
>4__chr5_42512744_42518889_741
>4__chr5_33131767_33137910_742
>4__chr5_90147987_90154015_743
>4__chr5_87341028_87347195_744
>4__chr5_130695559_130701695_745
>4__chr5_130392314_130398449_746
>4__chr5_130496518_130502601_747
>4__chr5_75298790_75304916_748
>4__chr5_44049665_44055727_749
>4__chr5_59946744_59952877_750
>4__chr5_177383414_177389555_751
>4__chr5_175437787_175443927_752
>4__chr5_177113458_177119576_753
>4__chr5_145250904_145257003_754
>4__chr5_154517348_154523496_755
>4__chr5_16685778_16691862_756
>4__chr6_131597740_131603900_757
>4__chr5_60570459_60576585_758
>4__chr5_95916701_95922828_759
>4__chr6_156967531_156973664_760
>4__chr5_180116283_180122418_761
>4__chr5_162050359_162056497_762
>4__chr5_74507330_74513483_763
>4__chr5_151348662_151354794_764
>4__chr6_104929176_104935323_765
>4__chr5_39070189_39076335_766
>4__chr5_78041338_78047472_767
>4__chr5_41109137_41115287_768
>4__chr5_57904378_57910526_769
>4__chr5_125513396_125519538_770
>4__chr5_54406946_54413087_771
>4__chr5_62004383_62010533_772
>4__chr5_130450747_130456907_773
>4__chr5_71908901_71915041_774
>4__chr6_124770041_124776111_775
>4__chr5_148027959_148034100_776
>4__chr5_65389138_65395270_777
>4__chr5_135652759_135658886_778
>4__chr5_138042262_138048415_779
>4__chr6_139573328_139579460_780
>4__chr6_86582383_86588520_781
>4__chr6_44823178_44829300_782
>4__chr6_87455826_87461958_783
>4__chr7_19890117_19896257_784
>4__chr7_19906727_19912832_785
>4__chr6_86595815_86601954_786
>4__chr6_50553210_50559313_787
>4__chr6_57675556_57681675_788
>4__chr6_79460749_79466902_789
>4__chr6_87258586_87264691_790
>4__chr6_50419400_50425543_791
>4__chr6_81778531_81784647_792
>4__chr7_109899513_109905657_793
>4__chr6_57705499_57711624_794
>4__chr6_93718312_93724454_795
>4__chr6_72772768_72778911_796
>4__chr6_77135870_77142028_797
>4__chr6_80086075_80092210_798
>4__chr7_109146427_109152563_799
>4__chr6_86719342_86725487_800
>4__chr6_58828036_58834177_801
>4__chr6_51107067_51113177_802
>4__chr7_109346333_109352524_803
>4__chr7_109222277_109228433_804
>4__chr6_77059982_77066113_805
>4__chr7_123890018_123896157_806
>4__chr6_79413179_79419317_807
>4__chr6_64859605_64865611_808
>4__chr6_78757518_78763629_809
>4__chr6_39812160_39818321_810
>4__chr6_83262905_83269018_811
>4__chr7_34581935_34588097_812
>4__chr6_57424527_57430689_813
>4__chr6_167122353_167128493_814
>4__chr7_149902502_149908642_815
>4__chr7_142495489_142501647_816
>4__chr6_53372808_53378983_817
>4__chr6_58056660_58062780_818
>4__chr6_58660861_58666984_819
>4__chr6_50695537_50701675_820
>4__chr7_153193674_153199817_821
>4__chr6_19355159_19361302_822
>4__chr6_90820422_90826581_823
>4__chr7_119662098_119668265_824
>4__chr6_71083988_71090143_825
>4__chr6_72036939_72043089_826
>4__chr7_2749713_2755834_827
>4__chr7_13274845_13280979_828
>4__chr6_75670198_75676348_829
>4__chr7_31970106_31976289_830
>4__chr6_55708297_55714441_831
>4__chr6_85592867_85598999_832
>4__chr7_10276370_10282509_833
>4__chr6_67862029_67868163_834
>4__chr6_22274562_22280684_835
>4__chr6_65214606_65220634_836
>4__chr7_109114430_109120566_837
>4__chr6_48178171_48184310_838
>4__chr6_75426452_75432587_839
>4__chr7_108364826_108370978_840
>4__chr7_107074014_107080158_841
>4__chr6_4143746_4149866_842
>4__chr7_115798542_115804682_843
>4__chr7_23828747_23834886_844
>4__chr7_156933875_156940000_845
>4__chr7_22930341_22936500_846
>4__chr6_45356823_45362968_847
>4__chr6_85465775_85471929_848
>4__chr6_70246821_70252967_849
>4__chr7_10812051_10818202_850
>4__chr6_75649720_75655861_851
>4__chr6_78628518_78634660_852
>4__chr7_158783830_158789974_853
>4__chr6_44975759_44981890_854
>4__chr7_102208361_102214524_855
>4__chr6_23467196_23473324_856
>4__chr6_7888428_7894531_857
>4__chr7_104291817_104297937_858
>4__chr7_17221367_17227504_859
>4__chr7_131313613_131319782_860
>4__chr6_5631433_5637568_861
>4__chr7_119282111_119288241_862
>4__chr6_56274469_56280627_863
>4__chr7_134402039_134408216_864
>4__chr7_141116231_141122355_865
>4__chr6_29349205_29355353_866
>4__chr6_cox_hap1_696630_702778_867
>4__chr7_61764681_61770819_868
>4__chr7_62006694_62012799_869
>4__chr8_43428197_43434351_870
>4__chr8_47782932_47789042_871
>4__chr8_43454372_43460496_872
>4__chr8_3295243_3301374_873
>4__chr8_3133756_3139899_874
>4__chr8_43318744_43324870_875
>4__chr8_47770677_47776816_876
>4__chr7_64582632_64588781_877
>4__chr8_51583031_51589173_878
>4__chr8_63391400_63397587_879
>4__chr8_40114900_40121020_880
>4__chr8_48574757_48580857_881
>4__chr8_48491740_48497871_882
>4__chr7_45468564_45474764_883
>4__chr8_57426317_57432460_884
>4__chr8_50950387_50956379_885
>4__chr8_88466478_88472597_886
>4__chr9_22210338_22216484_887
>4__chr9_219904_226050_888
>4__chr7_7011961_7018104_889
>4__chr9_1548435_1554568_890
>4__chr7_56541607_56547736_891
>4__chr7_90273742_90279881_892
>4__chr8_99791561_99797698_893
>4__chr9_103737518_103743658_894
>4__chr9_111802112_111808274_895
>4__chr8_129882661_129888844_896
>4__chr8_34031842_34037984_897
>4__chr8_54444124_54450266_898
>4__chr7_78354998_78361141_899
>4__chr8_100162835_100169007_900
>4__chr8_48392103_48398243_901
>4__chr8_48372600_48378724_902
>4__chr8_random_646588_652722_903
>4__chr8_53116456_53122597_904
>4__chr8_71883112_71889247_905
>4__chr9_20219734_20225871_906
>4__chr8_32148419_32154543_907
>4__chr8_26848389_26854521_908
>4__chr9_15585148_15591275_909
>4__chr8_89655439_89661575_910
>4__chr8_306568_312720_911
>4__chr8_110451916_110458053_912
>4__chr8_49409135_49415126_913
>4__chr8_6036011_6042078_914
>4__chr8_55656102_55662255_915
>4__chr8_55677153_55683293_916
>4__chr8_95085027_95091170_917
>4__chr8_19831953_19838091_918
>4__chr8_73787472_73793612_919
>4__chr9_15807208_15813332_920
>4__chr9_15892551_15898657_921
>4__chr8_57881687_57887838_922
>4__chr7_51629207_51635337_923
>4__chr7_99089645_99095760_924
>4__chr8_52567411_52573551_925
>4__chr7_87544616_87550746_926
>4__chr8_103081303_103087446_927
>4__chr8_31208279_31214476_928
>4__chr7_76551767_76557937_929
>4__chr8_56535609_56541758_930
>4__chr8_85913776_85919923_931
>4__chr8_72895051_72901192_932
>4__chr7_50606033_50612167_933
>4__chr9_112195500_112201599_934
>4__chr7_48695087_48701231_935
>4__chr7_9442548_9448679_936
>4__chr8_101933726_101939869_937
>4__chr7_90523662_90529801_938
>4__chr7_83870204_83876306_939
>4__chr7_56343740_56349867_940
>4__chr7_49659881_49666015_941
>4__chr8_100820242_100826387_942
>4__chr9_109828701_109834836_943
>4__chr8_54855657_54861785_944
>4__chr8_81723982_81730137_945
>4__chr8_102507185_102513283_946
>4__chr7_84454693_84460843_947
>4__chr8_109581705_109587850_948
>4__chrX_56672737_56678878_949
>4__chrX_56215273_56221367_950
>4__chrX_55979550_55985686_951
>4__chrX_56395778_56401930_952
>4__chrX_56937090_56943229_953
>4__chrX_57768630_57774639_954
>4__chrX_55870250_55876396_955
>4__chrX_56378806_56384947_956
>4__chrX_57727517_57733574_957
>4__chr9_25029970_25036099_958
>4__chrX_55849233_55855340_959
>4__chrX_57201008_57207044_960
>4__chrX_115166483_115172619_961
>4__chr9_5021772_5027865_962
>4__chrX_52051670_52057816_963
>4__chrX_51751159_51757259_964
>4__chrX_126750462_126756562_965
>4__chrX_125344815_125350940_966
>4__chr9_89706874_89712984_967
>4__chrX_108196534_108202623_968
>4__chrX_50772414_50778542_969
>4__chrX_107014989_107021150_970
>4__chr9_22492880_22499011_971
>4__chrX_36628239_36634328_972
>4__chrX_109769893_109776047_973
>4__chr9_32201827_32207977_974
>4__chrX_133005857_133012002_975
>4__chrX_133078876_133085022_976
>4__chrX_138345522_138351647_977
>4__chrX_117259698_117265856_978
>4__chrX_147214738_147220815_979
>4__chrX_147188973_147195076_980
>4__chrX_105090350_105096385_981
>4__chrX_116573683_116579789_982
>4__chrX_103762178_103768326_983
>4__chr9_4521072_4527200_984
>4__chrX_101827481_101833607_985
>4__chrX_28290129_28296259_986
>4__chr9_27229369_27235518_987
>4__chrX_102272992_102279127_988
>4__chrX_105703026_105709176_989
>4__chrX_42394938_42401052_990
>4__chrX_44727597_44733737_991
>4__chrX_136032244_136038375_992
>4__chrX_19345105_19351228_993
>4__chrX_128202520_128208655_994
>4__chrX_138433380_138439524_995
>4__chrX_119362119_119368291_996
>4__chrX_10643100_10649251_997
>4__chrX_102424083_102430231_998
>4__chrX_119064397_119070511_999
>4__chrX_119201715_119207843_1000
>4__chrX_123065957_123072066_1001
>4__chrX_31005356_31011501_1002
>4__chrX_19201409_19207546_1003
>4__chrX_53826586_53832746_1004
>4__chrX_56912161_56918283_1005
>4__chrX_57338645_57344765_1006
>4__chr9_31144956_31151083_1007
>4__chrX_51919758_51925892_1008
>4__chrX_54897104_54903259_1009
>4__chrX_23351350_23357483_1010
>4__chrX_56090424_56096438_1011
>4__chrX_126212128_126218156_1012
>4__chrX_102012761_102018905_1013
>4__chr9_23095114_23101238_1014
>4__chrX_51309965_51316078_1015
>4__chrX_151501043_151507184_1016
>4__chrX_22537227_22543357_1017
>4__chrX_131205748_131211880_1018
>4__chr9_88182194_88188361_1019
>4__chrX_101173075_101179210_1020
>4__chr9_6285356_6291521_1021
>4__chr9_4905074_4911190_1022
>4__chr9_4937717_4943848_1023
>4__chrX_104204384_104210487_1024
>4__chrX_37512805_37518954_1025
>4__chrX_50055879_50062019_1026
>4__chrX_121101535_121107723_1027
>4__chrX_49271622_49277764_1028
>4__chrX_102596129_102602255_1029
>4__chrX_46154274_46160417_1030
>4__chrX_129409182_129415308_1031
>4__chrX_15016465_15022601_1032
>4__chr9_71218467_71224526_1033
>4__chr9_71239531_71245667_1034
>4__chrY_16639706_16645855_1035
>4__chrY_20455373_20461511_1036
>4__chrY_8121508_8127629_1037
>4__chrY_21509075_21515206_1038
>4__chrY_16232178_16238307_1041
>4__chrY_21099476_21105617_1042
>4__chrY_21925692_21931810_1043
>4__chrY_15191849_15197998_1044
>4__chrY_17932907_17938998_1045
>4__chrY_7633193_7639308_1046
>4__chrY_11883679_11889809_1047
>4__chrY_14903543_14909567_1048
>4__chrY_13191526_13197648_1049
>4__chrX_74941372_74947497_1050
>4__chrY_20088788_20094942_1051
>4__chrY_19875727_19881808_1052
>4__chrY_12811531_12817679_1053
>4__chrY_17834038_17840131_1054
>4__chrY_14398107_14404246_1055
>4__chrY_10607682_10613826_1056
>4__chrY_21048434_21054476_1057
>4__chrX_63215469_63221599_1058
>4__chrX_74817087_74823088_1059
>4__chrX_74752960_74759089_1060
>4__chrX_65590409_65596561_1061
>4__chrX_76226083_76232222_1062
>4__chrY_12628289_12634298_1063
>4__chrX_64189716_64195829_1064
>4__chrX_63614960_63621122_1065
>4__chrY_20609160_20615282_1066
>4__chrX_66162745_66168884_1067
>4__chrX_84908557_84914695_1068
>4__chrX_74733069_74739183_1069
>4__chrX_75183006_75189153_1070
>4__chrX_76019033_76025179_1071
>4__chrX_72417939_72424063_1072
>4__chrY_14343220_14349368_1073
>4__chrX_62422607_62428675_1074
>4__chrX_74450082_74456217_1075
>4__chrX_76268826_76274979_1076
>4__chrX_72436197_72442229_1077
>4__chrX_76321322_76327461_1078
>4__chrX_random_1279595_1285734_1079
>4__chrX_72253474_72259502_1080
>4__chrX_62655762_62661882_1081
>4__chrX_80168990_80175141_1082
>4__chrX_74383698_74389761_1083
>4__chrX_72565189_72571312_1084
>4__chrX_62996989_63003068_1085
>4__chrX_67738842_67744971_1086
>4__chrX_80885332_80891464_1087
>4__chrX_76455738_76461873_1088
>4__chrX_69499821_69505972_1089
>4__chrX_73611039_73617191_1090
>4__chrX_69847371_69853503_1091
>4__chrX_69864754_69870889_1092
>4__chrX_66795790_66801819_1093
>4__chrX_81082493_81088534_1094
>4__chrY_13607218_13613327_1095
>4__chrX_67079096_67085254_1096
>4__chrX_70974508_70980639_1097
>4__chrX_72230501_72236647_1098
>4__chrX_73823898_73830051_1099
>4__chrX_72808333_72814447_1100
>4__chrX_89977886_89984022_1101
>4__chrY_4346689_4352826_1102
>4__chrX_85537049_85543183_1103
>4__chrX_69975074_69981196_1104
>4__chrX_92201894_92207986_1105
>4__chrX_74018722_74024861_1106
>4__chrX_98376288_98382414_1107
>4__chrX_69346978_69353110_1108
>4__chrX_99192439_99198581_1109
