# Supplementary material for: Cryptic genetic variation enhances primate L1 retrotransposon survival by enlarging the functional coiled coil sequence space of ORF1p
Source: PLoS Genet. 2020 Aug 14;16(8):e1008991. doi: 10.1371/journal.pgen.1008991 (PMC7449397; doi:10.1371/journal.pgen.1008991)
Supplement: S1 Data — (ZIP) [file pgen.1008991.s012.zip › Supplementary_Data_PG/orf1_coiled_coil/l1pa1/1_cc_peps-cg-null.1.fst]

>avf1_50_rst_CG
YSEL-EDIQTKGKEVENFEKNLEECITRITNTEKCLKELMELKTKA-EL-EECRSLRS-C-QLEERVSAMEDEMNEMK-EGKFREKRIKRNEQSLQEIWDY
>avf1_50_rst_CG_1
YSEL-EDIQTKGKEVENFEKNLEECITRITNTEKCLKELMELKTKA-EL-EECRSLRS-C-QLEERVSAMEDEMNEMK-EGKFREKRIKRNEQSLQEIWDY
>1_chr8_105971290-105977058_2
FSEL-EEV*TNGKQVKNLEKRLDEWLTRITSVEKSLNDLMELKTKA-EL-DECTSFSS-F-QLEGRVSVIEDQMNEMK-QGKFREKRVKRNE*SLQEIGDY
>1_chr4_92358642-92364842_3
YSEL-EEIQTKDKEXXNFQKNLDKCITRITNTEKCLKELMELNTKA-EL-EECRRLRS-C-QLEERVSVMEDEMNEMK-EGKFREKRIKRNEQILQEIWDY
>1_chr15_89097829-89103494_4
YSEL-EEIQIKGKEVENFEKSLEECITRITNTEKCLKELMELKTKP-EL-EECRSLRS-C-QLEERVSAMEDEVNEMK-EGKFREKRIKRNEQSLQEIYDY
>1_chr6_126994696-127000000_5
YSEL-EDIQTKGKAVENFEKNLEECITRITNTEKCLKELMELKTKA-EL-EECRSLRS-C-QLEERVSAKEDEMNEMK-EGKFREKRIKRNEQSLQEIWDY
>1_chr3_19000000-19005325_6
YSEL-EDIQTKGKEVENFEKNLEECMTRITNTEKCLKELMELKTKA-EL-EECRSLRR-C-QLKEKVSAMEDEMNEMK-EGKFREKRIKRNEQTLQEIWDY
>1_chr7_90802758-90808832_7
YSEL-EDIQTKGKEVENFEKNLEECITRITNREKCLKELMELKTKA-EL-EECRSLRS-C-QLEERVSAMEDEMNEMK-EGKFREKRIKRNEQSLQEIWDY
>1_chr3_120291868-120298033_8
YSEL-EEIQTKGKEVKNFEKNLDQCITRITNTEKCLKELMELKAKA-EL-EECRSLRS-R-QLEERVSVMEAEMNEMK-EGKFREKRIKRNEQSLQEIWDY
>1_chr5_104848937-104854975_9
YSEL-EDIQTKGKEVENFEKNLEECITRITNTEKCLKQLMELKTKA-EL-EECRSLRS-C-QLEERVSAMEDEMNEMK-EGKFREKRIKRNEQSLQEIWDY
>1_chr2_198500000-198505485_10
YSEL-EDIQTKGKEVENFEKNLEECITRITNTEKCLKELMELKTKA-EL-EECRSLRS-C-QLEERVSAMEDEMNEMK-EGKFREKRIKRNEQSLQEIWDY
>1_chr2_231201784-231207228_11
YSEL-ADIQTKGKEVENFEKNLEECITRITNTEKCLKELMELKTKA-EL-EECRSLRS-C-QLEQRVSAMEDEMNEMK-EGKFREKRIKRNEQSLQEIWDY
>1_chr3_90383231-90389253_12
YSEL-EDIQTKGKEIENFEKNLEECITRITNTEKCLKELMELKTKA-EL-EQCRSLRS-C-QLEERVSAMEEEMNEMK-EGKFREKRIKRNEQSLQEIWDY
>1_chrX_75543184-75549215_13
YSEL-EDILTKGKEVENFEKNLEECITRITNREKCLKELMELKTKA-EL-EECRSLRS-C-QLEERVSAMEDEMNEMK-EGKFREKRIKRNEQSLQEI*DY
>1_chr14_52261319-52267350_14
YSEL-EDIQTKGKEVENFEKNLEECITRITNTEKCLKELMELKTKA-EL-EECRSLRS-C-QLEERVSAMEDEMNEMK-EGKFREKRIKRNEQSLQEIWDY
>1_chr1_166212290-166218321_15
*SEL-EDIQTKGKEVENFEKNLEECITRITNTEKCLKELMELKTKA-EL-EECRSLRS-C-QLEERVSAMEDEMNEMK-EGKFREKRIKRNEQSLQEIWDY
>1_chr18_70633761-70639791_16
YSEL-EDIQTKGKEVENFEKNLEECITRITNTEKCLKELMELKTKA-EL-EECRSLRS-C-QLEERVSAMEDEMNEMK-EGKFREKRIKRNEQSLQEIWDY
>1_chr5_119020480-119026509_17
YSKL-EDIQTKGKEVENFEKNLEECITRITNTEKCLKELMELKTKA-EL-EECRSLRS-C-QLEERVSAMEDEMNEMK-EGKFREKRIKRNEQSLQEIWDY
>1_chr8_76533566-76539590_18
YSEL-EDIQTKGKEVENFEKNLEECITRITNTEKCLKELMELKTKA-EL-EECRSLRS-C-QLEERVSAMEDEMNEMK-EGKFREKRIKRNEQSLQEIWDY
>1_chr1_86392750-86398783_19
YSEL-EDIQTKGKEVENFEKNLEECITRITNTEKCLKELMELKTKA-EL-EECRSLRS-C-QLEERVSAMEDEMNEMK-EGKFREKRIKRNEQTLQEIWDY
>1_chr8_8328369-8334416_20
YSEL-EDIQTKGKEVENFEKNLEDCITRITNTEKCLKELMGLKTKA-EL-EECRSLRS-C-QLEERVSAMEDEMNEMK-EGKFREKRIKRNEQSLQEIWDY
>1_chr13_75000463-75006491_21
YSEL-EDIQTKGKEVENFEKNLEECITRITNTEKCLKELMELKTKA-EL-EECRSLRS-C-QLEERVSAMEDEMNEMK-EGKFREKRIKRNEQSLQEIWDY
>1_chr4_63592666-63598687_22
YSEL-EDIQTKDKEVENFEKNLEECITRITNTEKCLKELMELKTKA-EL-EECRGLRS-C-QLEERVSAMEEEMNEMK-EGKFREKRIKRNEQSLQEIWDY
>1_chr4_94529434-94535489_23
YSEL-EDIQTKGKEVENFEKNLEECITRITNTEKCLKELMDLKTKA-EL-EECRSLRS-C-QLEERVSAMEDEMNEMK-EGKFREKRIKRNEQSLQEIWEY
>1_chr5_152450542-152456568_24
YSEL-EDIQTKGKEVENFEKNLEECITRITNTEKCLKELMELKTKA-EL-EECRSLRS-C-QLEERVSAMEDEMNEMK-EGKFREKRIKRNEQSLQEIWDY
>1_chr4_48053971-48059991_25
YSEL-KDIQTKGKEVENFEKXLEECITRITNTEKCLKELMELKTKA-EP-EECRSLRS-C-QLEERVSAMEDEMNEMK-EGKFREKRIKRNEQSLQEIWDY
>1_chr14_19060295-19066341_26
YSEL-EDIQTKGKEVENFEKNLEECITRITNTEKCLKELMELKTKA-EL-EECRSLRS-C-QLEERVSAMEDEMNEMK-EGKFREKRVKRNEQSLQEIWDY
>1_chrX_148259696-148265715_27
YSEL-EDIQTKDKEVENFEKNLEECITRITNTEKCLKELMELKTKA-EL-EECSSLRS-C-QLEERVSAMEDEMNEMK-EGKFREKRIKRNEQSLQEIWDY
>1_chr16_34842846-34848872_28
YSEL-EDIQTKGKEVENFEKNLEECITRITNTEKCLKELMELKTQA-EL-EECRSLRS-C-QLEERVSVMEDQMNEMK-EGKFREKRIKRNAQSLQEIWDY
>1_chr1_239786798-239792823_29
YSEL-EDIQTKGKEVENFEKNLEECITRITNTEKCLKELMELNTKA-EL-EECRSLRS-C-QLEERVSAMEDEMNEMK-EGKFREKRIKRNEQSLQEIWDY
>1_chr1_187566803-187572831_30
YSEL-EDIQTKGKEVENFEKNLEECITRITNTEKCLKELMELKTKA-EL-EECRSLRS-C-QLEERVSAMEDEMNEMK-EGKFREKRIKRNEQSLQEIWDY
>1_chr18_45186744-45192798_31
YSEL-EDIQTKGKEVENFEKNLEECITRITNTEKCLKELMELKTKA-EL-EECRSLRS-C-QLEERVSAMEDEMNEMK-EGKFRQKRIKRNEQSLQEIWDY
>1_chr13_49039691-49045702_32
YSEL-EDIQTKGKEVENFEKNLEEYITRITNTEKCLKELMELKTKA-EL-EECRSLRS-C-QLEERVSAMEDEMNEMK-EGKFREKRIKRNEQSLQEIWDY
>1_chr2_233013906-233019939_33
YSEL-EDIQTKGKEVENFEKNLEECITRITNTEKCLKELMELKTKA-EL-EESRSLRS-C-QLEERVSAMEDEMNEMK-EGKFREKRIKRNKQSLQEIWDY
>1_chr14_45946313-45952372_34
YSEL-EDIQTKGKEVENFEKNLEECITRITNTEKCLKELMELKTKA-EL-EECRSLRS-C-QLEERVSAMEDEMNEMK-EGKFREKRIKRNEQSLQEIWDY
>1_chr8_89697934-89703989_35
YSEL-EDIQTKGKEVENFEKNLEECITRITNTEKCLKELMELKTKA-EL-EECRSLRS-C-QLEERVSAMEDEMNEMK-EGKFREKRIKRNEQSLQEIWDY
>1_chr4_53404637-53410664_36
YSEL-EDIQTKGKEVENFEKNLEECITRITNTEKCLKELMELKTKA-EL-EECRSLRS-C-QLEERVSAMEDEMNEMK-EGKFREKRIKRNEQSLQEIWDY
>1_chr6_156646114-156652144_37
YSEL-EDIQTKGKEVENFEKNLEECITRITNTEKCLKELMELKTKA-EL-EEYRSLRS-C-QLEERVSAMEDEMNEMK-EGKVREKRIKRNEQSLQEIWDY
>1_chr18_39354979-39361010_38
YSEL-EDIQTKGKEVENFEKNLEECITRITNTEKCLKELMELKTKA-EL-EECRSLRS-C-QLEERVSAMEDEMNEMK-EGKFREKRIKRNEQSLQEIWDY
>1_chr9_85664454-85670486_39
YSEL-EDIQTKGKEVENFEKNLEECITRITNTEKCLKELMELKTKA-EL-EECRSLRS-C-QLEERVSAMEDEMNEMK-EGKFREKRIKRNEQSLQEIWDY
>1_chr6_94575456-94581501_40
YSEL-ENIQTKGKEVENFEKNLEECVTRITNTEKCLKELMELKTKA-EL-EECRSLRS-C-QLEERVSAMEDEMNEMK-EGKFREKRIKRNEQSLQEIWDY
>1_chr8_136888105-136894133_41
YSEL-EDIQTKGKEVENFEKNLEECITRITNTEKCLKELMELKTKA-EL-EECRSLRS-C-QLEERVSAMEDEMNEMK-EGKFREKRIKRNEQSLQEIWDY
>1_chr8_137450317-137456348_42
YSEL-EDIQTKGKEVENFEKNLEECITRITNTEKCLKELMELKTKA-EL-EECRSLRS-C-PLEERVSAMEDEMNEMK-EGKFREKRIKRNEQSLQEIWDY
>1_chr3_4958219-4964276_43
YSEL-EDIQTKGKEVENFEKNLEECITRITNTEKCLKELMELKTKA-EL-EECRSLRS-C-QLEERVSVMEDEMNEMK-EGKFREKRIKRNEQSLQEIWDY
>1_chr4_58428482-58434513_44
YSEL-EDIQTKGKEVENFEKNLEECITRITNTEKCLKELMELKTKA-EL-EECRSLRS-C-QLEERVSAMEDEMNEMK-EGKFREKRIKRNEQSLQEIWDY
>1_chr6_85318154-85324181_45
YSEL-EDIQTKGKEVENFEKNLEECITRITNTEKCLKELKELKTKA-EL-EECRSLRS-C-QLEERVSAMEDEMNEMK-EGKFREKRIKRNEQSLQEIWDY
>1_chrY_9778739-9784760_46
YSEL-EDIQTKGKEVENFEKNLEECITRITNTEKCLKELMELKTKA-EL-EECRSLRS-C-QLEERVSAMEDEMNEMK-EGKFREKRIKRNEQSLQEIWDY
>1_chrY_3311591-3317606_47
YSEL-EDIQTKGKEVENFEKNLEECITRITNTEKCLKELTELKTKA-EL-EECRSLRS-C-QLEERVSAMEDEMNEMK-EGKFREKRIKRNEQSLQEIWDY
>1_chr8_105752079-105758101_48
YSEL-EDIQTKGKEVENFEKNLEECITRITNTEKCLKELMELKTKA-EL-EECRSLRS-C-QLEERVSALEDEMNEMK-EGKFREKRIKRNEQSLQEIWDY
>1_chr7_140761814-140767842_49
YSEL-EDIQTKGKEVENFEKNLEECITRITNTEKCLKELMELKTKA-EL-EECRSLRS-C-QLEERVSAMEDEMNEMK-EGKFREKRIKRNEQSLQEIWDY
>1_chr1_184814750-184820775_50
YSEL-EDIQTKGKEVENFEKNLEECITRITNTEKCLKELMELKTKA-EL-EECRSLRS-C-QLEERVSAMEDEMNEMR-EGKFREKRIKRNEQSLQEIWDY
>1_chr3_54428349-54434350_51
YSEL-EDIQTKGKEVENFEKNLEECITRITNREKCLKELMELKTKA-EL-EECRSLRS-C-QLEERVSAMEDEMNEMK-EGKFREKRIKRNEQSLQEIWDY
>1_chr2_153864280-153870310_52
YSEL-EDIQTKGKEVENFEKNLDECITRITNTEKCLKELMELKTKA-EL-EECRSLRS-C-QLEERVSAMEDEMNEMK-EGKFREKRIKRNEQSLQEIWDY
>1_chr4_53682623-53688653_53
YSEL-EDIQTKGKEVENFEKNLEECITRITNTEKCLKELMELKTKA-EL-EECRSLRS-C-QLEERVSAMEDEMNEMK-EGKFREKRIKRNEQSLQEIWDY
>1_chr3_4004760-4010794_54
YSEL-EDIQTKGKEVENFEKNLEECITRITNTEKCLKELMELKTKA-EL-EECRSLRS-C-QLEERVSAMEDEMNEMK-EGKFREKRIKRNEQSLQEIWDY
>1_chr5_110637936-110643960_55
YSEL-EDIQTKGKEVENFEKNLEECITRITNTEKCLKELMELKTKA-EL-EECRSLRS-C-QLEERVSAMEDEMNEMK-EGKFREKRIKRNEQSLQEIWDY
>1_chr13_98319662-98325694_56
YSEL-EDIQTKGKEVENFEKNLEECITRITNTEKCLKELMELKTKA-EL-EECRSLRS-C-QLEERVSAMXDEMNEMK-EGKFREKRIKRNEQSLQEIWDY
>1_chr4_92899362-92905564_57
YSEL-EDIQTKGKEVENFEKNLEECITRITNTEKCLKELMELKTKA-EL-EECRSLRS-C-QLEERVSAMEDEMNEMK-EGKFREKRIKRNEQSLQEIWDY
>1_chr17_9519302-9525332_58
YSEL-EDIQTKGKEVENFEKNLEECITRITNTEKYLKELMELKTKA-EL-EECRSLRS-C-QLEERVSAMEDEMNEMK-EGKFREKRIKRNEQSLQEIWDY
>1_chr18_13975859-13981890_59
YSEL-EDIQTKGKEVENFEKNLEECITRIINTEKCLKELMELKTKA-EL-EECRSLRS-C-QLEERVSAMEDEMNEMK-EGKFREKRIKRNEQSLQEIWDY
>1_chrX_23256633-23262692_60
YSEL-EDIQTKGKEVENFEKNLEECITRITNTEKCLKELMELKTKA-EL-EECRSLRS-W-QLEERVSAMEDEMNEMK-EGKFREKRIKRNEQSLQEIWDY
>1_chr11_48869218-48875276_61
YSEL-EDIQTKGKEVENFEKNLEECITRITNTEKCLKELMELKTKA-EL-EECRSLRS-C-QLEERVSAMEDEMNEMK-EGKFREKRIKRNEQSLQEIWDY
>1_chr10_19377530-19383547_62
YSEL-EDIQTKGKEVENFEKNLEECITRITNTEKCLKELMELKTKA-EL-EECRSLRS-C-QLEERVSAMEDEMNEMK-EGKFREKRIKRNEQSLQEIWDY
>1_chr14_63002569-63008600_63
YSEL-EDIQTKGKEVENFEKNLEECITRITNTEKCLKELMELKTKA-EL-EECRSLRS-C-QLEERVSAMEDEMNEMK-EGKFREKRIKRNEQSLQEIWDY
>1_chr7_7504723-7510751_64
YSEL-EDIQTKGKEVENFEKNLEECITRITNTEKCLKELMELKTKA-EL-EECRSLRS-C-QLEERVSAMEDEMNEMK-EGKFREKRIKRNEQSLQEIWDY
>1_chr5_160136615-160142646_65
YSKL-EDIQTKGKEVENFEKNLEECITRITNTEKCLKELMELKTKA-EL-EECRSLRS-C-QLEERVSAMEDEMNEMK-EGKFREKRIKRNEQSLQEIWDY
>1_chr1_71979381-71985425_66
YSEL-EDIQTKGKEVENFEKNLEECITRITNTEKCLKELMELKTKA-EL-EECRSLRS-C-QLEESVSAMEDEMNEMK-EGKFREKRIKRNEQSLQKIWDY
>1_chr6_117423294-117429326_67
YSEL-EDIQTKGKEVENFEKNLEECITRITNTEKCLKELMELKTKA-EL-EECRSLRS-C-QLEERVSAMEDEMNEMK-EGKFREKRIKRNEQSLQEIWDY
>1_chr4_107492214-107498227_68
YSEL-EDIQTKGKEVENFEKNLEECITRITNTEKCLKELMELKTKA-EL-EECRSLRS-C-QLEERVSAMEDEMNEMK-EGKFREKRIKRNEQSLQEIWDY
>1_chr2_36339649-36345680_69
YSEL-EDIXTKGKEVENFEKNLEECITRITNTEKCLKELMELKTKA-EL-EECRSLRS-C-QLEERVSAMEDEMNEMK-EGKFREKRIKRNEQSLQEIWDY
>1_chr1_210087116-210093168_70
YSEL-EDIQTKGKEVENFEKNLEECITRITNTEKCLKELMELKTKA-EL-EECRSLRS-C-QLEERVSAMEDEMNEMK-EGKFREKRIKRNEQSLQEIWDY
>1_chr20_7096841-7102846_71
YSEL-EDIQTKGKEVENFEKNLEECITRITNTEKCLKELMELKTKA-EL-EECRSLRS-C-QLEERVSAMEDEMNEMK-EGKFREKRIKRNEQSLQEIWDY
>1_chr5_15906624-15912659_72
YSDL-EDIQTKGKEVENVEKNLEECITRITNTEKCLKELMELKTKA-EL-EECRSLRS-C-QLEERVSAMEDEMNEMK-EGKFREKRIKRNEQSLQEIWDY
>1_chrX_54145118-54151177_73
YSEL-EDIQTKGKEVENFEKNLEECITRITNTEKCLKELMELKTKA-EL-EECRSLRS-C-QVEERVSAMEDEMNEMK-EGKFREKRIKRNEQSLQEIWDY
>1_chr5_152266001-152272033_74
YSEL-EDIQTKGKEVENFEKNLEECITRITNTEKCLKELMELKTKA-EL-EECRSLRS-C-QLEERVSAMEDEMNEMK-EGKFREKRIKRNEQSLQEIWDY
>1_chr5_177199246-177205275_75
YSEL-EDIQTKGKEVENFEKNLEECITRITNTEKCLKELMELKTKA-EL-EECRSLRS-C-QLEERVSAMEDEMNEMK-EGKFREKRIKRNEQSLQEIWDY
>1_chr1_87144763-87150794_76
YSEL-EDIQTKGKEVENFEKNLEECITRITNTEKCLKELMELKTKA-EL-EECRSLRS-C-QLEERVSAMEDEMNEMK-EGKFREKRIKRNEQSLQEIWDY
>1_chr1_114039842-114045879_77
YSEL-EDIQTKGKEVENFEKNLEECITRITNTEKCLKELMELKTKA-EL-EECRSLRS-C-QLEERVSAMEDEMNEMK-EGKFREKRIKRNEQSLQEIWDY
>1_chr15_55218279-55224297_78
YSEL-EDIQTKGKEVENFEKNLEECITRITNTEKCLKELMELKTKA-EL-EECRSLRS-C-QLEERVSAMEDEMNEMK-EGKFREKRIKRNEQSLQEIWDY
>1_chr16_16934374-16940413_79
YSEL-EDIQTKGKEVENFEKNLEECITRITNTEKCLKELMELKTKA-EL-EECRSLRS-C-QLEERVSAMEDEMNEMK-EGKFREKRIKRNEQSLQEIWDY
>1_chr6_121483862-121489871_80
YSEL-EDIQTKGKEVENFEKNLEECITRITNTEKCLKELMELKTKA-EL-EECRSLRS-C-QLEERVSAMEDEMNEMK-EGKFREKRIKRNEQSLQEIWDY
>1_chrX_56722317-56728349_81
YSEL-EDIQTKGKEVENFEKNLEECITRITNTEKCLKELMELKTKA-EL-EECRSLRS-C-QLEERVSVMEDEMNEMK-EGKFREKRIKRNEQSLQEIWDY
>1_chr13_93337814-93343845_82
YSEL-EDIQTKGKEVENFEKNLEECITRITNTEKCLKELMELKTKA-EL-EECRSLRS-C-QLEERVSTMEDEMNEMK-EGKFREKRIKRNEQSLQEIWDY
>1_chr11_85035802-85041865_83
YSEL-EDIQTKGKEVENFEKNLEECITRITNTEKCLKELMELKTKA-EL-EECRSLRS-C-QLEERVSAMEDEMNEMK-EGKFREKRIKRNEQSLQEIWDY
>1_chr5_85806507-85812560_84
YSEL-EDIQTKGKEVENFEKNLEECITRIXNTEKCLKELMELKTKA-EL-EECRSLRS-C-QLEERVSAMEDEMNEMK-EGKFREKRIKRNEQSLQEIWDY
>1_chrX_87076407-87082419_85
YSEL-EDIQTKGKEVENFEKNLEECITRITNTEKCLKELMELKTKA-EL-EECRSLRS-C-QLEERVSAMEDEMNEMK-EGKFREKRIKRNEQSLQEIWDY
>1_chr1_197676844-197682876_86
YSEL-EDIQTKGKEVENFEKNLEECITRITNTEKCLKELMELKTKA-EL-EECRSLRS-C-QLEERVSAMEDEMNEMK-EGKFREKRIKRNEQSLQEIWDY
>1_chr7_62609209-62615237_87
YSEL-EDIQTKGKEVENFEKNLEECITRITNTEKCLKELMELKTKA-EL-EECRSLRS-C-QLEERVSAMEDEMNEMK-EGKFREKRIKRNEQSLQEIWDY
>1_chrX_63233147-63239166_88
YSEL-EDIQTKGKEVENFEKNLEECITRITNTEKCLKELMELKTKA-EL-EECRSLRS-C-QLEERVSAMEDEMNEMK-EGKFREKRIKRNEQSLQEIWDY
>1_chrX_72325981-72332009_89
YSEL-EDIQTKGKEVENFEKNLEECITRITNTEKCLKELMELKTKA-EL-EECRSLRS-C-QLEERVSAMEDEMNEMK-EGKFREKRIKRNEQSLQEIWDY
>1_chr7_147539683-147545715_90
YSEL-EDIQTKGKEVENFEKNLEECITRITNTEKCLKELMELKTKA-EL-EECRSLRS-C-QLEERVSVMEDEMNEMK-EGKFREKRIKRNEQSLQEIWDY
>1_chr11_31337201-31343227_91
YSEL-EDIQTKGKEVENFEKNLEECITRITNTEKCLKELMELKTKA-EL-EECRSLRS-C-QLEERVSAMEDEMNEMK-EGKFREKRIKRNEQSLQEIWDY
>1_chr3_108468247-108474272_92
YSEL-EDIQTKGKEVENFEKNLEECITRITNTEKCLKELMELKTKA-EL-EECRSLRS-C-QLEERVSAIEDEMNEMK-EGKFREKRIKRNEQSLQEIWDY
>1_chr3_136197898-136203945_93
YSEL-EDIQTKGKEVENFEKNLEECITRITNTEKCLKELMELKTKA-EL-EECRSLRS-C-QLEERVSAMEDEMNEMK-EGKFREKRIKRNEQSLQEIWDY
>1_chr12_51956415-51962441_94
YSEL-EDIQTKGKEVENFEKNLEECITRITNTEKCLKELMELKTKA-EL-EECRSLRS-C-QLEERVSAMEDEMNEMK-EGKFREKRIKRNEQSLQEIWDY
>1_chr4_14756738-14762768_95
YSEL-EDIQTKGKEVENFEKNLEECITRITNTEKCLKELMELKTKA-EQ-EECRSLRS-C-QLEERVSAMEDEMNEMK-EGKFREKRIKRNEQSLQEIWDY
>1_chr1_196188500-196194532_96
YSEL-EDIQTKGKEVENFEKNLEECITRITNTEKCLKELMELKTKA-EL-EECRSLRS-C-QLEERVSAMEDEMNEMK-EGKFREKRIKRNEQSLQEIWDY
>1_chr7_97242968-97249000_97
YSEL-EDIQTKGKEVENFEKNLEECITRITNTEKCLKELMELKTKA-EL-EECRSLRS-C-QLEERVSAMEDEMNEMK-EGKFREKRIKRNEQSLQEIWDY
>1_chr1_86214202-86220231_98
YSEL-EDIQTKGKEVENFEKNLEECITRITNTEKCLKELMELKTKT-EL-EECRSLRS-C-QLEERVSAMEDEMNEMK-EGKFREKRTKRNEQSLQEIWDY
>1_chr3_90218717-90224748_99
YSEL-EDIQTKGKEVENFEKNLEECITRITNTEKCLKELMELKTKA-EL-EECRSLRS-C-QLEERVSAMEDEMNEMK-EGKFREKRIKRNEQSLQEIWDY
>1_chr14_48656285-48662316_100
YSEL-EDIQTKGKEVENFEKNLEECITRITNTEKCLKELMELKTKA-EL-EECRSLRS-C-QLEERVSAMEDEMNEMK-EGKFREKRIKRNEQSLQEIWDY
>1_chrX_65400538-65406570_101
YSEL-EDIQTKGKEVENFEKNLEECITRITNTEKCLKELMELKTKA-EL-EECRSLRS-C-QLEERVSAMEDEMNEMK-EGKFREKRIKRNEQSLQEIWDY
>1_chr5_80911909-80917959_102
YSEL-EDIQTKGKEVENFEKNLEECITRITNTEKCLKELMELKTKA-EL-EECRSLRS-C-QLEERVSAMEDEMNEMK-EGKFREKRIKRNEQSLQEIWDY
>1_chr8_92534319-92540349_103
YSEL-EDIQTKGKEVENFEKNLEECITRITNTEKCLKELMELKTKA-EL-EECRSLRS-C-QLEERVSAMEDEMNEMK-EGKFREKRIKRNEQTLQEIWDY
>1_chr11_87051073-87057103_104
YSEL-EDIQTKGKEVENFEKNLEECITRITNTEKCLKELMELKTKA-EL-EECRSLRS-C-QLEERVSAMEDEMNEMK-EGKFREKRIKRNEQSLQEIWDY
>1_chrX_82797404-82803428_105
YSEL-EDIQTKGKEVENFEKNLEECITRITNTEKCLKELMELKTKA-EL-EECRSLRS-C-QLEERVSAMEDEMNEMK-EGKFREKRIKRNEQSLQEIWDY
>1_chr12_75268648-75274681_106
YSEL-EDIQTKGKEVENFEKNLEECITRITNTEKCLKELMELKTKA-EL-EECRSLRS-C-QLEERVSAMEDEMNEMK-EGKFREKRIKRNEQSLQEIWDY
>1_chr4_120869881-120875913_107
YSEL-EDIQTKGKEVENFEKNLEECITRITNTEKCLKELMELKTKA-EL-EECRSLRS-C-QLEERVSAMEDEMNEMK-EGKFREKRIKRNEQSLQEIWDY
>1_chr10_107535278-107541309_108
YSEL-EDIQTKGKEVENFEKNLEECITRITNTEKCLKELMELKTKA-EL-EECRSLRS-C-QLEERVSAMEDEMNEMK-EGKFREKRIKRNEQSLQEIWDY
>1_chr3_157737465-157743493_109
YSEL-EDIQTKGKEVENFEKNLEECITRITNTEKCLKELMELKTKA-EL-EECRSLRS-C-QLEERVSAMEDEMNEMK-EGKIREKRIKRNEQSLQEIWDY
>1_chr2_181698388-181704416_110
YSEL-EDIQTKGKEVENFEKNLEECITRITNTEKCLKELMELKTKA-EL-EECRSLRS-C-QLEERVSAMEDEMNEMK-EGKFREKRIKRNEQSLQEIWDY
>1_chr6_94907713-94913778_111
YSEL-EDIQTKGKEVENFEKNLEECITRITNTEKCLKELMELKTKA-EL-EECRSLRS-C-QLEERVSAMEDEMNEMK-EGKFREKRIKRNEQSLQEIWDY
>1_chr2_86882361-86888391_112
YSEL-EDIQTKGKEVENFEKNLEECITRITNTEKCLKELMELKTKA-EL-EECRSLRS-C-QLEERVSAMEDEMNEMK-EGKFREKRIKRNEQSLQEIWDY
>1_chr3_103275381-103281413_113
YSEL-EDIQTKGKEVENFEKNLEECITRITNTEKCLKELMELKTKA-EL-EECRSLRS-C-QLEERVSAMEDEMNEMK-EGKFREKRIKRNEQSLQEIWDY
>1_chr1_105386455-105392486_114
YSEL-EDIQTKGKEVENFEKNLEECITRITNTEKCLKELMELKTKA-EL-EECRSLRS-C-QLEERVSAMEDEMNEMK-EGKFREKRIKRNEQSLQEIWDY
>1_chr2_144618525-144624556_115
YSEL-EDIQTKGKEVENFEKNLEECITRITNTEKCLKELMELKTKA-EL-EECRSLRS-C-QLEERVSAMEDEMNEMK-EGKFREKRIKRNEQSLQEIWDY
>1_chr6_84043671-84049700_116
YSEL-EDIQTKGKEVENFEKNLEECITRITNTEKCLKELMELKTKA-EL-EECRSLRS-C-QLE*RVSAMEDEMNEMK-EGKFREKRIKRNEQSLQEIWDY
>1_chr11_125406505-125412536_117
YSEL-EDIQTKGKEVENFEKNLEECITRITNTEKCLKELMELKTKA-EL-EECRSLRS-C-QLEERVSAMEDEMNEMK-EGKFREKRIKRNEQSLQEIWDY
>1_chr2_214431955-214437986_118
YSEL-EDIQTKGKEVENFEKNLEECITRITNPEKCLKELMELKTKA-EL-EECRSLRS-C-QLEERVSAMEDEMNEMK-EGKFREKRIKRNEQSLQELWDY
>1_chrX_95312823-95318841_119
YSEL-EDIQTKGKEVENFEKNLEECITRITNTEKCLKELMELKTKA-EL-EECRSLRS-C-QLEERVSAMEDEMNEMK-EGKFREKRIKRNEQSLQEIWDY
>1_chr4_19079534-19085552_120
YSEL-EDIQTKGKEVENFEKNLEECITRITNTEKCLKELMELKTKA-EL-EECRSLRS-C-QLEERVSAMEDEMNEMK-EGKFREKRIKRNEQSLQEIWDY
>1_chr1_247850475-247856506_121
YSEL-EDIQTKGKEVENFEKNLEECITRITNTEKCLKELMELKTKA-EL-EECRSLRS-C-QLEERVSAMEDEMNEMK-EGKVREKRIKRNEQSLQEIWDY
>1_chr4_75642750-75648797_122
YSEL-EDIQTKGKEVENFEKNLEECITRITNTEKCLKELMELKTKA-EL-EECRSLRS-C-QLEERVSAMEDEMNEMK-EGKVREKRIKRNEQSLQEIWDY
>1_chr16_18832588-18838378_123
YSEL-EDIQTKGKEVENFEKNLEECITRITNTEKCLKELMELKTKA-EL-EECRSLRS-C-QLEERVSAMEDEMNEMK-EGKFREKRIKRNEQSLQEIWDY
>1_chr5_57680001-57686033_124
YSEL-EDIQTKGKEVENFEKNLEECITRITNTEKCLKELMELKTKA-EL-EECRSLRS-C-QLEERVSVMEDEMNEMK-EGKFREKRIKRNEQSLQEIWDY
>1_chr10_87115262-87121294_125
YSEL-EDIQTKGKEVENFEKNLEECITRITNTEKCLKELMELKTKA-EL-EECRSLRS-C-QLEERVSAMEDEMNEMK-EGKFREKRIKRNEQSLQEIWDY
>1_chr6_19765123-19771149_126
YSEL-EDIQTKGKEVENFEKNLEECITRITNTEKCLKELMELKTKA-EL-EECRSLRS-C-QLEERVSAMEDEMNEMK-EGKFREKRIKRNEQSLQEI*DY
>1_chr3_77812828-77818814_127
YSEL-EDIQTKGKEVENFEKNLEECITRITNTEKCLKELMELKTKA-EL-EECRSLRS-C-QLEERVSAMEDEMNEMK-EGKFREKRIKRNEQSLQEIWDY
>1_chr18_73558806-73564838_128
YSEL-EDIQTKGKEVENFEKNLEECITRITNTEKCLKELMELKTKA-EL-EECRSLRS-C-QLEERVSAMEDEMNEMK-EGKFREKRIKRNEQSLQEIWDY
>1_chr17_64592697-64598713_129
YSEL-EDIQTKGKEVENFEKNLEECITRITNTEKCLKELMELKTKA-EL-EECRSLRS-C-QLEERVSAMEDEMNEMK-EGKFREKRIKRNEQSLQEIWDY
>1_chr5_79074707-79080761_130
YSEL-EDIQTKGKEVENFEKNLEECITRITNTEKCLKELMELKTKA-EL-EECRSLRS-C-QLEERVSAMEDEMNEMK-EGKFREKRIKRNEQSLQEIWDY
>1_chr3_132664850-132670878_131
YSEL-EDIQTKGKEIENFEKNLEECITRITNTEKCLKELMELKTKA-EL-EECRSLRS-C-QLEERVSAMEDEMNEMK-EGKFREKRIKRNEQSLQEIWDY
>1_chr14_71014007-71020039_132
YSEL-EDIQTKGKEVENFEKNLEECITRITNTEKCLKELMELKTKA-EL-EECRSLRS-C-QLEERVSAMEDEMNEMK-EGKFREKRIKRNEQSLQEIWDY
>1_chr5_132918979-132924990_133
YSEL-EDIQTKGKEVENFEKNLEECITRITNTEKCLKELMELKTKA-EL-EECRSLRS-C-QLEERVSAMEDEMNEMK-EGKFREKRIKRNEQSLQEIWDY
>1_chrX_49784065-49790114_134
YSEL-EDIQTKGKEVENFKKNLEECITRITNTEKCLKELMELKTKA-EL-EECRSLGS-C-QLEERVSAMEDEMNEMK-EGKFREKRIKRNEQSLQEIWDY
>1_chr2_16774993-16781026_135
YSEL-EDIQTKGKEVENFEKNLEECITRITNTEKCLKELMELKTKA-EL-EECRSLRS-C-QLEERVSAMEDEMNEMK-EGKFREKRIKRNEQSLQEIWDY
>1_chr10_6411579-6417629_136
YSEL-EDIQTKGKEVENFEKNLEECITRITNTEKCLKELMELKTKA-EL-EESRSLRS-C-QLEERVSAMEDEMNEMK-EGKFREKRIKRNEQSLQEIWDY
>1_chr7_110347060-110353080_137
YSEL-EDIQTKGKEVENFEKNLEECITRITNTEKCLKELMELKTKA-EL-EECRSLRS-C-QLEERVSAMEDEMNEMK-EGKFREKRIKRNEQSLQEIWDY
>1_chr16_9678347-9684379_138
YSEL-EDIQTKGKEVENFEKNLEECITRITNTEKCLKELMELKTKA-EL-EECRSLRS-C-QLEERVSAMEDEMNEMK-EGKFREKRIKRNEQSLQEIWDY
>1_chr15_51709413-51715443_139
YSEL-EDIQTKGKEVENFEKNLEECITRITNTEKCLKELMELKTKA-EL-EECRSLRS-C-QLEERVSAMEDEMNEMK-EGKFREKRIKRNEQSLQEIWDY
>1_chr4_80625706-80631735_140
YSEL-EDIQTKGKEVENFEKNLEECITRITNTEKCLKELMELKTKA-EL-EECRSLRS-C-QLEERVSAMEDEMNEMK-EGKFREKRIKRNEQSLQEIWDY
>1_chr12_70167190-70173221_141
YSEL-EDIQTKGKEVENFEKNLEECITRITNTEKCLKELMELKTKA-EL-EECRSLRS-C-QLEERVSAMEDEMNEMK-EGKFREKRIKRNEQSLQEIWDY
>1_chr14_61521803-61527866_142
YSEL-EDIQTKGKEVENFEKNLEECITRITNTEKCLKELMELKTKA-EL-EECRSLRS-C-QLEERVSAMEDEMNEMK-EGKFREKRIKRNEQSLQEIWDY
>1_chr16_54076008-54082057_143
YSEL-EDIQTKGKEVENFEKNLEECITRITNTEKCLKELMELKTKA-EL-EECRSLRS-C-QLEERVSAMEDEMNEMK-EGKFRDKRIKRNEQSLQEIWDY
>1_chr20_54434622-54440577_144
YSEL-EDIQTKGKEVENFEKNLEECITRITNTEKCLKELMELKTKA-EL-EECRSLRS-C-QLEERVSAMEDEMNEMK-EGKFREKRIKRNEQNLQEIWDY
>1_chrX_72600828-72606850_145
YSEL-EDIQTKGKEVENFEKNLEECITRITNTEKCLKELMELKTKA-EL-EECRSLRS-C-QLEERVSAMEDEMNEMK-EGKFREKRIKRNEQSLQEIWDY
>1_chr2_148946314-148952342_146
YSEL-EDIQTKGKEVENFEKNLEECITRITNTEKCLKELMELKTKA-EL-EECRSLRS-C-QLEERVSAMEDEMNEMK-EGKFREKRIKRNEQSLQEIWDY
>1_chr4_112815957-112821987_147
YSEL-EDIQTKGKEVENFEKNLEECITRITNTEKCLKELMELKTKA-EL-EECRSLRS-C-QLEERVSAMEDEMNEMK-EGKFREKRIKRNEQSLQEIWDY
>1_chr11_81866907-81872933_148
YSEL-EDIQTKGKEVENFEKNLEECITRITNTEKCLKELMELKTRA-EL-EECRSLRS-C-QLEERVSAMEDEMNEMK-EGKFREKRIKRNEQSLQEIWDY
>1_chr4_99513586-99519614_149
YSEL-EDIQTKGKEVENFEKNLEECITRITNTEKCLKELMELKTKA-EL-EECRSLRS-C-QLEERVSAMEDEMNEMK-EGKFREKRIKRNEQSLQEIWDY
>1_chr18_68413785-68419817_150
YSEL-EDIQTKGKEVENFEKNLEECITRITNTEKCLKELMELKTKA-EL-EECRTLRS-C-QLEERVSAMEDEMNEMK-EGKFREKRIKRNEQSLQEIWDY
>1_chr18_47870329-47876357_151
YSEL-EDIQTKGKEVENFEKNLEECITRITNTEKCLKELMELKTKA-EL-EECRSLRS-C-QLEERVSAMEDEMNEMK-EGKFREKRIKRNEQSLQEIWDY
>1_chr7_93416936-93422991_152
YSEL-EDIQTKGKEVENFEKNLEECITRITNTERCLKELMELKTKA-EL-EECRSLRS-C-QLEERVSAMEDEMNEMK-EGKFREKRIKRNEQSLQEIWDY
>1_chr11_90133235-90139266_153
YSEL-EDIQTKGKEVENFEKNLEECITRITNTEKCLKELMELKTKA-EL-EECRSLRS-C-QLEERVSAMEDEMNEMK-EGKFREKRIKRNEQSLQEIWDY
>1_chr1_193686967-193693022_154
YSEL-EDIQTKGKEVENFEKNLEECITRITNTEKCLKELMELKTKA-EL-EECRSLRS-C-QLEERVSAMEDEMNEMK-EGKFREKRIKRNEQSLQEIRDY
>1_chr1_187312896-187318926_155
YSEL-EDIQTKGKEVENFEKNLEECITRITNTEKCLKELMELKTKA-EL-EECRSLRS-C-QLEERVSAMEDEMNEMK-EGKFRKKRIKRNEQSLQEIWDY
>1_chr11_99473418-99478844_156
YSEL-EDIQTKGKEVENFEKNLEECITRITNTEKCLKELMEQKTKA-EL-EECRSLRS-C-QLEERVSAMEDEMNEMK-EGKFREKRIKRNEQSLQEIWDY
>1_chr12_55182357-55188411_157
YSEL-EDIQTKGKEVENFEKNLEECITRITNTEKCLKELMELKTKA-EL-EECRSLRS-C-QLEERVSAMEDEMNEMK-EGKFREKRIKRNAQSLQEIWDY
>1_chrY_4816954-4822979_158
YSEL-EDIQTKGKEVENFEKNLEECITRITNTEKCLKELMELKTKA-EL-EECRSLRS-C-QLEERVSAMEDEMNEMK-EGKFREKRIKRNEQSLQEIWDY
>1_chr15_88053122-88059151_159
YSEL-EDIQTKGKEVENFEKNLEECITRITNTEKCLKELMELKTKA-EL-EECRSLRS-C-QLEERVSAMEDEMNEMK-EGKFREKRIKRNEQSLQEIWDY
>1_chrX_129651351-129657381_160
YSEL-EDIQTKGKEVENFEKNLEECITRITNTEKCLKELMELKTKA-EL-EECRSLRS-C-QLEERVSAMEDEMNEMK-EGKFREKRIKRNEQSLQEIWDY
>1_chr12_44502023-44508037_161
YSEL-EDIQTKGKEVENFEKNLEECITRITNTEKCLKELMELKTKA-EL-EECRSLRS-C-QLEERVSAMEDEMNEMK-EGKFREKRIKRNEQSLQEIWDY
>1_chr4_79026889-79032919_162
YSEL-EDIQTKGKEVENFEKNLEECITRITNTEKCLKELMELKTKA-EL-EECRSLRS-C-QLEERVSAMEDEMNEMK-EGKFREKRIKRNEQSLQEIWDY
>1_chrX_43165446-43171039_163
YSEL-EDIQTKGKEVENFEKNLEECITRITNTEKCLKELMELKTKA-EL-EECRSLRS-C-QLEERVSAMEDEMNEMK-EGKFREKRIKRNEQSLQEIWDY
>1_chr18_35399701-35405762_164
YSEL-EDIQTKGKEVENFEKNLEECITRITNTEKCLKELMELKTKA-EL-EECRSLRS-C-QLEERVSAMEDEMNEMK-EGKFREKRIKRNEQSLQEIWDY
>1_chr2_103182814-103188844_165
YSEL-EDIQTKGKEVENFEKNLEECITRITNTEKCLKELMELKTKA-EL-EECRSLRS-C-QLEERVSAMEDEMNEMK-EGKFREKRIKRNEQSLQEIWDY
>1_chr2_167844964-167851019_166
YSEL-EDIQTKGKEVENFETNLEECITRITNTEKCLKELMELKTKA-EL-EECRSLRS-C-QLEERVSAMEDEMNEMK-EGKFREKRIKRNEQSLQEIWDY
>1_chr5_166393765-166399820_167
YSEL-EDIQTKGKEVENFEKNLEECITRITNTEKCLKELMELKTKA-EL-EECRSLRS-C-QLEERVSAMEDEMNEMK-EGKFREKRIKRNEQSLQEIWDY
>1_chr1_81404888-81410942_168
YSEL-EDIQTKGKEVENFEKNLEECITRITNTEKCLKELMELKTKA-EL-EECRSLRS-C-QLEERVSAMEDEMNEMK-EGKFREKRIKRNEQSLQEIWDY
>1_chr10_111572195-111578215_169
YSEL-EDIQTKGKEVENFEKNLEECITRITNTEKCLKELMELKTKA-EL-EECRSLRS-C-QLEERVSAMEDEMNEMN-EGKFREKRIKRNEQSLQEIWDY
>1_chr12_3608361-3614394_170
YSEL-EDIQTKGKEVENFEKNLEECITRITNTEKCLKELMELKTKA-EL-EECRSLRS-C-QLEERVSAMEDEMNEMK-EGKFREKRIKRNEQSLQEIWDY
>1_chr6_113024947-113030980_171
YSEL-EDIQTKGKEVENFEKNLEECITRITNTEKCLKELMELKTKA-EL-EECRSLRS-C-QLEERVSAMEDEMNEMK-EGKFREKRIKRNEQSLQEIWDY
>1_chr5_151456429-151462452_172
YSEL-EDIQTKGKEVENFEKNLEECITRITNTEKCLKELMELKTKA-EL-EECRSLRS-C-QLEERVSAMEDEMNEMK-EGKFREKRIKRNEQSLQEIWDY
>1_chr2_197770311-197776360_173
YSEL-EDIQTKGKEVENFEKNLEECITRITNTEKCLKELMELKTKA-EL-EECRSLRS-C-QLEERVSAMEDEMNEMK-EGKFREKRIKRNEQNLQEIWVY
>1_chr8_26971135-26977162_174
YSEL-EDIQTKGKEVENFEKNLEECITRITXTEKCLKELMELKTKA-EL-EECRSLRS-C-QLEERVSAMEDEMNEMK-EGKFREKRIKRNEQSLQEIWDY
>1_chr2_71638604-71644631_175
YSEL-EDIQTKGKEVENFEKNLEECITRITNTEKCLKELMELKTKA-EL-EECRSLRS-C-QLEERVSAMEDEMNEMK-EGKFREKRIKRNEQSLQEIWDY
>1_chr3_136682535-136688578_176
YSEL-EDIQTKGKEVENFEKNLEECITRITNTEKCLKELMELKTKA-EL-EECRSLRS-C-QLEERVSAMEDEMNEMK-EGKFREKRIKRNEQSLQEIWDY
>1_chr1_35031656-35037706_177
YSEL-EDIQTKGKEVENFEKNLEECITRITNTEKCLKELMELKTKA-EL-EECRSLRS-C-QLEERVSAMEDEMNEMK-EGKFREKRIKRNEQSLQEIWDY
>1_chr6_73698377-73704409_178
YSEL-EDIQTKGKEVENFEKNLEECITRITNTEKCLKELMELKTKA-EL-EECRSLRS-C-QLEERVSAMEDEMNEMK-EGKFREKRIKRNEQSLQEIWDY
>1_chr4_170436652-170442683_179
YSEL-EDIQTKGKEVENFEKNLEECITRITNTEKCLKELMELKTKA-EL-EECRSLRS-C-QLEERVSAMEDEMNEMK-EGKFREKRIKRNEQSLQEIWDY
>1_chrX_26332534-26338563_180
YSEL-EDIQTKGKEVENFEKNLEECITRITNTEKCLKELMELKTKA-EL-EECRSLRS-C-QLEERVSAMEDEMNEMK-EGKFREKRIKRNEQSLQEIWDY
>1_chr2_173179998-173186025_181
YSEL-EDIQTKGKEVENFEKNLEECITRITNTEKCLKELMELKTKA-EL-EECRSLRS-C-QLEERVSAMEDEMNEMK-EGKFREKRIKRNEQSLQEIWDY
>1_chr3_162954729-162960750_182
YSEL-EDIQTKGKEVENFEKNLEECITRITNTEKCLKELMELKTKA-EL-EECRSLRS-C-QLEERVSAMEDEMNEMK-EGKFREKRIKRNEQSLQEIWDY
>1_chr2_11136231-11142262_183
YSEL-EDIQTKGKEVENFEKNLEECITRITNTEKCLKELMELKTKA-EL-EECRSLRS-C-RLEERVSAMEDEMNEMK-EGKFREKRIKRNEQSLQEIWDY
>1_chr2_178837800-178843817_184
YSEL-EDIQTKGKEVENFEKNLEECITRITNTEKCLKELMELKTKA-EL-EECRSLRS-C-QLEERVSAMEDEMNEMK-EGKFREKIIKRNEQSL*EIWDY
>1_chr22_2905927129065303_185
YSEL-EDIQTKGKEIENFEKNLEECITRITNTEKCLKELMELKTKA-EL-EECRSLRS-C-QLEERVSAMEDEMNEMK-EGKFREKRIKRNEQSLQEIWDY
>1_chr11_109048221-109054253_186
YSEL-EDIQTKGKEVENFEKNLEECITRITNTEKCLKELMELKTKA-EL-EECRSLRS-C-QLEERVSAMEDEMNEMK-EGKFREKRIKRNEQSLQEIWDY
>1_chr2_113261389-113267422_187
YSEL-EDIQTKGKEVQNFEKNLEECITRITNTEKCLKELMELKTKA-EL-EECRSLRS-C-QLEERVSAMEDEMNEMK-EGKFREKRIKRNEQSLQEIWDY
>1_chr3_26439508-26445536_188
YSEL-EDIQTKGKEVENFEKNLEECITRITNTEKCLKELMELKTKA-EL-EECRSLRS-C-QLEERVSAMEDEMNEMK-EGKFREKRIKRNEQSLQEIWDY
>1_chr10_33799773-33805804_189
YSEL-EDIQTKGKEVENFEKNLEECITRITNTEKCLKELMELKTKA-EL-EECRSLRS-C-QLEERVSAMEDEMNEMK-EGKFREKRIKRNEQSLQEIWDY
>1_chr20_23406745-23412777_190
YSEL-EDIQTKGKEVENFEKNLEECITRITNTEKCLKELMELKTKA-EL-EECRSLRS-C-QLEERVSAMEDEMNEMK-EGKFREKRIKRNEQSLQEIWDY
>1_chrX_154745677-154751709_191
YSEL-EDIQTKGKEVENFEKNLEECITRITNTEKCLKELMELKTKA-EL-EECRSLRS-C-QLEERVSAMEDEMNEMK-EGKFREKRIKRNEQSLQEIWDY
>1_chrY_5474185-5480240_192
YSEL-EDIQTKGKEVENFEKNLEECITRITNTEKCLKELMELKTKV-EL-EECRSLRS-C-QLEERVSAMEDEMNEMK-EGKFREKRIKRNEQSLQEIWDY
>1_chr13_31876451-31882507_193
YSEL-EDIQTKGKEVENFEKNLEECITRITNTEKCLKELMELKTKA-EL-EECRSLRS-C-QLEERVSAMEDEMNEMK-EGKFREKRIKRNEQSLQEIWDY
>1_chr4_59944565-59950595_194
YSEL-EDIQTKGKEVENFEKNLEECITRITNTEKCLKELMELKTKA-EL-EECRSLRS-C-QLEERVSAMEDEMNEMK-EGKFREKRIKRNEQSLQEIWDY
>1_chr5_13416609-13422637_195
YSEL-EDIQTKGKEVENFEKNLEECITRITNTEKCLKELMELKTKA-EL-EECRSLRS-C-QLEERVSAMEDEMNEMK-EGKFREKRIKRNEQSLQEIWDY
>1_chr1_218182569-218188594_196
YSEL-EDIQTKGKEVENFEKNLEECITRITNTEKCLKELMELKTKA-EL-EECRSLRS-C-QLEERVSAMEDEMNEMK-EGKFREKRIKRNEQSLQEIWDY
>1_chr10_5287317-5293346_197
YSEL-EDIQTKGKEVENFEKNLEECITRITNTEKCLKELMELKTKA-EL-EECRSLRS-C-QLEERVSAMEDEMNEMK-EGKFREKRIKRNEQSLQEIWDY
>1_chr4_62805645-62811680_198
YSEL-EDIQTKGKEVENFEKNLEECITRITNTEKCLKELMELKTKA-EL-EECRSLRS-C-QLEERVSAMEDEMNEMK-EGKFREKRIKRNEQSLQEIWDY
>1_chr13_35054399-35060431_199
YSEL-EDIQTKGKEVENFEKNLEECITRITNTEKCLKELMELKTKA-EL-EECRSLRS-C-QLEERVSAMEDEMNEMK-EGKFREKRIKRNEQSLQEIWDY
>1_chr9_98459867-98465886_200
YSEL-EDIQTKGKEVENFEKNLEECITRITNTEKCLKELMELKTKA-EL-EECRSLRS-C-QLEERVSAMEDEMNEMK-EGKFREKRIKRNEQSLQEIWDY
>1_chr4_15843169-15849195_201
YSEL-EDIQTKGKEVENFEKNLEECITRITNTEKCLKELMELKTKA-EL-EECRSLRS-C-QLEERVSAMEDEMNEMK-EGKFREKRIKRNEQSLQEIWDY
>1_chr4_94559458-94565488_202
YSEL-EDIQTKGKEAENFEKNLEECITRITNTEKCLKELMELKTKA-EL-EECRSLRS-C-QLEGRVSAMEDEMNEMK-EGKFREKRIKRNEQSLQEIWDY
>1_chr5_34147950-34154136_203
YSEL-EDIQTKGKEVENFEKNLEECITRITNTEKSLKELMELKTKA-EL-EECRSLRS-C-QLEERVSAMEDEMNEMK-EGKFREKRIKRNEQSLQEIWDY
>1_chr2_170105133-170111166_204
YSEL-EDIQTKGKEVENFEKNLEECITRITNTEKCLKELMELKTKA-EL-EECRSLRS-C-QLEVRVSAMEDEMNEMK-EGKFREKRIKRNEQSLQEIWDY
>1_chr7_69662314-69668343_205
YSEL-DNIQTKGKEVENFEKNLEECITRITNTEKCLKELMELKTKA-EL-EECRSLRS-C-QLEERVSAMEDEMNEMK-EGKFREKRIKRNEQSLQEIWDY
>1_chrX_81096652-81102683_206
YSEL-EDIQTKGKEVQNFEKNLEECITRITNTEKCLKELMELKTKA-EL-EECRSLRS-C-QLEERVSAMEDEMNEMK-EGKFREKRIKRNEQSLQEIWDY
>1_chr4_79269134-79275167_207
YSEL-EDIQTKGKEVENFEKNLEECITRITNTEKCLKELMELKTKA-EL-EECRSLRS-C-QLEERVSAMEDEMNEMK-EGKFREKRIKRNEQSLQEIWDY
>1_chr11_24349497-24355547_208
YSEL-EDIQTKGKEVENFEKNLEECITRITNTEKCLKELMELKTKA-EL-EECRSLRS-C-QLEERVSAMEDEMNEMK-EGKFREKRIKRNEQNLQEIWDY
>1_chr7_113416177-113422207_209
YSEL-EDIQTKGKEVENFEKNLEECITRITNTEKCLKELMELKTKA-EL-EECRSLRS-C-QLEERVSAMEDEMNEMK-EEKFREKRIKRNEQNLQEIWDY
>1_chr6_156355269-156361299_210
YSEL-EDIQTKGKEVEXFEKNLEECITRITNTEKCLKELMELKTKA-EL-EECRSLRS-C-QLEERVSAMEDEMNEMK-EGKFREKRIKRNEQSLQEIWDY
>1_chr1_237238564-237244593_211
YSEL-EDIQTKGKEVENFEKXLEECITRITNTEKCLKELMELKTKA-EL-EECRSLRS-C-QLEERVSAMEDEMNEMK-EGKFREKRIKRNEQSLQEIWDY
>1_chr20_11613427-11619485_212
YSEL-EDIQTKGKEVENFEKNLEECITRITNTEKCLKELMELKTKA-EL-EECRSLRS-C-QLEERVSTMEDEMNEMK-EGKFREKRIKRNEQSLQEIWDY
>1_chr9_113179382-113185406_213
YSEL-EDIQTKGKEVENFEKNLEECITRITNTEKCLKELMELKTKA-EL-EECRSLRS-C-QLEERVSAMEDEMNEMK-EGKFREKRIKRNEQSLQEIWDY
>1_chr13_109162820-109168843_214
YSEL-EDIQTKGKEVENFEKNLEECITRITNTEKCLKELMELKTKA-EL-EECRSLRS-C-QLEERVSAMEDEMNEMK-EGKFREKRIKRNEQSLQEIWDY
>1_chrX_105712515-105718549_215
YSEL-EDIQTKGKEVENFEKNLEECITRITNTEKCLKELMELKTKA-EL-EECRSLRS-C-QLEERVSAMEDEMNEMK-EGKFREKRIKRNEQSLQEIWDY
>1_chr4_23616394-23622416_216
YSEL-EDIQTKGKEVENFEKNLEECITRITNTEKCLKELMELKTKA-EL-EECRSLRS-C-QLEERVSAMEDEMNEMK-EGKFREKRIKRNEQSLQEIWDY
>1_chr2_176346679-176352722_217
YSEL-EDIQTKGKEVENFEKNLEECITRITNTEKCLKELMEPKTKA-EL-EECRSLRS-C-QLEERVSAMEDEMNEMK-EGKFREKRIKRNEQSLQEIWDY
>1_chr1_121274028-121280059_218
YSEL-EDIQTKGKEVENFEKNLEECITRITNTEKCLKELMELKTKA-EL-EECRSLRS-C-QLEERVSAMEDEMNEMK-EGKFRGKRIKRNEQSLQEIWDY
>1_chr16_68617351-68623408_219
YSEL-EDIQTKGKEVENFEKNLEECITRITNTEKCLKELMELKTKA-EL-EECRSLRS-C-QLEERVSAMEDEMNEMK-EGKFREKRIKRNEQSLQEIWDY
>1_chr2_194077146-194083174_220
YSEL-EDIQTKGKEVENFEKNLEECITRITNTEKCLKELMELKTKA-EL-EECRSLRS-C-QLEERVSAMEDEMNEMK-EGKFREKRIKRNEQSLQEIWDY
>1_chr20_12781665-12787692_221
YSEL-EDIQTKGKEVENFEKNLEECITRITNTEKCLKELMELKTKA-EL-EECRSLRS-C-QLEERVSAMEDEMNEMK-EGKFREKRIKRNEQSLQEIWDY
>1_chr15_84119556-84125586_222
YSEL-EDIQTKGKEVENFEKNLEECITRITNTEKCLKELMELKTKA-EL-EECRSLRS-C-QLEERVSAMEDEMNEMK-EGKFREKRIKRNEQSLQEIWDY
>1_chr22_4938157349387604_223
YSEL-EDIQTKGKEVENFEKNLEECITRITNTEKCLKELMELKTKT-EL-EECRSLRS-C-QLEERVSAMEDEMNEMK-EGKFREKRIKRNEQSLQEIWDY
>1_chr4_167491128-167497159_224
YSEL-EDIQTKGKEVENFEKNLEECITRITNTEKCLKELMELKTKA-EL-EECRSLRS-C-QLEERVSAMEDEMNEMK-EGKFREKRIKRNEQSLQEIWDY
>1_chr12_73677447-73683448_225
YSEL-EDIQTKGKEVENFEKNLEECITRITNTEKCLKELMELKTKA-EL-EECRSLRS-C-QLEERVSAMEDEMNEMK-EGKFREKRIKRNEQSLQEIWDY
>1_chrX_82314592-82320645_226
YSEL-EDIQTKGKEVENFEKNLEECITRITNTEKCLKELMELKTKA-EL-EECRSLRS-C-QLEERVSAMEDEMNEMK-EGKFRDKRIKRNEQSLQEIWDY
>1_chr3_158813168-158819183_227
YSEL-EDIQTKGKEVENFEKNLEECITRITNTEKCLKELMELKTKA-EL-EECRSLRS-C-QLEEKVSAMEDEMNEMK-EGKFREKRIKRNEQSLQEIWDY
>1_chr7_25081479-25087510_228
YSEL-EDIQTKGKEVENFEKNLEECITRITNTEKCLKELMELKTKA-EL-EECRSLRS-C-QLEERVSAMEDEMNEMK-EGKFREKRIKRNEQSLQEIWDY
>1_chr1_105312869-105318900_229
YSEL-EDIQTKGKEVENFEKNLEECITRITNTEKCLKELMELKTKA-EL-EECRSLRS-C-QLEERVSAMEDEMNEMK-EGKFREKRIKRNEQSLQEIWDY
>1_chr1_180835947-180841979_230
YSEL-EDIQTKGKEVENFEKNLEECITRITNTEKCLKELMELKTKA-EL-EECRSLRS-C-QLEERVSAMEDEMNEMK-EGKFREKRIKRNEQSLQEIWDY
>1_chr6_2418008-2424037_231
YSEL-EDIQTKGKEVENFEKNLEECITRITNTEKCLKELMELKTKA-EL-EECRSLRS-C-QLEERVSAMEDEMNEMK-EGKFREKRIKRNEQSLQEIWDY
>1_chr5_145989048-145995097_232
YSEL-EDIQTKGKEVENFEKNLEECITRITNTEKCLKELMELKTKA-EL-EECRSLRS-C-QLEERVSAMEDEMNEMK-EGKFREKRIKRNEQSLQEIWDY
>1_chr9_113553377-113559409_233
YSEL-EDIQTKGKEVENFEKNLEECITRITNTEKCLKELMELKTKA-EL-EECRSLRS-C-QLEERVSAMEDEMNEMK-EGKFREKRIKRNEQSLQEIWDY
>1_chr17_68540929-68546936_234
YSEL-EDIQTKGKEVENFEKNLEECITRITNTEKCLKELMELKTKA-EL-EECRSLRS-C-QLEERVSAMEDEMNEMK-EGKFREKRIKRNEQSLQEIWDY
>1_chr5_101467060-101473089_235
YSEL-EDIQTKGKEVENFEKNLEECITRITNTEKCLKELMELKTKA-EL-EECRSLRS-C-QLEERVSAMEDEMNEMK-EGKFREKRIKRNEQSLQEIWDY
>1_chr9_92911886-92917916_236
YSEL-EDIQTKGKEVENFEKNLEECITRITNTEKCLKELMELKTKA-EL-EECRSLRS-C-QLEERVSAMEDEMNEMK-EGKFREKRIKRNEQSLQEIWDY
>1_chr7_30478858-30484890_237
YSEL-EDIQTKGKEVENFEKNLEECITRITNTEKCLKELMELKTKA-EL-EECRSLRS-C-QLEERVSAMEDEMNEMK-EGKFREKRIKRNEQSLQEIWDY
>1_chr6_133341830-133347885_238
YSEL-EDIQTEGKEVENFEKNLEECITRITNTEKCLKELMELKTKA-EL-EECRSLRS-C-QLEERVSAMEDEMNEMK-EGKFREKRIKRNEQSLQEIWDY
>1_chr9_46439646-46445703_239
YSEL-EDIQTKGKEVENFEKNLEECITRITNTEKCLKELMELKTKA-EL-EECRSLRS-C-QLEERVSAMEDEMNEMK-EGKFREKRIKRNEQSLQEIWDY
>1_chr1_67544574-67550598_240
YSEL-EDIQTKGKEVENFEKNLEECITRITNTEKCLKELMELKTKA-EL-EECRSLRS-C-QLEERVSAMEDEMNEMK-EGKFREKRIKRNEQSLQEIWDY
>1_chrX_118569431-118575456_241
YSEL-EDIQTKGKEVENFEKNLEECITRITNTEKCLKELMELKTKA-EL-EECRSLRS-C-QLEERVSPMEDEMNEMK-EGKFREKRIKRNEQSLQEMWDY
>1_chr4_80858869-80864900_242
YSEL-EDIQTKGKEVENFEKNLEECITRITNTEKCLKELMELKTKA-EL-EECRSLRS-C-QLEERVSAMEDEMNEMK-EGKFREKRIKRNEQSLQEIWDY
>1_chr11_93154152-93160197_243
YSEL-EDIQNKGKEVENFEKNLEECITRITNTEKCLKELMELKTKA-EL-EECRSLRS-C-QLEERVSAMEDEMNEMK-EGKFREKRIKRNEQSLQEIWDY
>1_chr5_155488929-155494976_244
YSEL-EDIQTKGKEVENFEKNLEECVTRITNTEKCLKELMELKTKA-EL-EECRSLRS-C-QLEERVSAMEDEMNEMK-EGKFREKRIKRNEQSLQEIWDY
>1_chr1_174559461-174565517_245
YSEL-EDIQTKGKEVENFEKNLEECITRITNTEKCLKELMELKTKA-EL-EECRSLRS-C-QLEERVSAMEDEMNEMK-EGKFREKRIKRNEQSLQEIWDY
>1_chr3_46824595-46830628_246
YSEL-EDIQTKGKEVENFEKNLEECITRITNTEKCLKELMELKTKA-EL-EECRSLRS-C-QLEERVSAMEDEMNEMK-EGKFREKRIKRNEQSLQEIWDY
>1_chr3_108918719-108924750_247
YSEL-EDIQTKGKEVENFEKNLEECITRITNTEKCLKELMELKTKA-EL-EECRSLRS-C-QLEERVSAMEDEMNEMK-EGKFREKRIKRNEQSLQEIWDY
>1_chr3_116078846-116084873_248
YSEL-EDIQTKGKEVENFEKNLEECITRITNTEKCLKELMELKTKA-EL-EECRSLRS-C-QLEERVSAMEDEMNEMK-EGKFREKRIKRNEQSLQEIWDY
>1_chr6_70720239-70726444_249
YSEL-EDIQTKGKEVENFEKNLEECITRITNTEKCLKELMELKTKA-EL-EECRSLRS-C-QLEERVSAMEDEMNEMK-EGKFREKRIKRNEQSLQEIWDY
>1_chr8_135082999-135089016_250
YSEL-EDIQTKGKEVENFEKNLEECITRITNTEKCLKELMELKTKA-EL-EECRSLRS-C-QLEERVSAMEDEMNEMK-EGKFREKRIKRNEQSLQEIWDY
>1_chr1_119394974-119401003_251
YSEL-EDIQTKGKEVENFEKNLEECITRITNTEKCLKELMELKTKA-EL-EECRSLRS-C-QLEERVSAMEDEMNEMK-EGKFREKRIKRNEQSLQEIWDY
>1_chrX_146735252-146741285_252
YSEL-EDIQTKGKEVENFEKNLEECITRITNTEKCLKELMELKTKA-EL-EECRSLRS-C-QLEERVSAMEDEMNEMK-EGKFREKRIKRNEQSLQEIWDY
>1_chr4_167677046-167683059_253
YSEL-EDIQTKGKEVENFEKNLEECITRITNTEKCLKELMELKTKA-EL-EECRSLRS-C-QLEERVSAMEDEMNEMK-EGKFREKRIKRNEQSLQEIWDY
>1_chr5_172829799-172835831_254
YSEL-EDIQTKGKEVENFEKNLEECITRITNTEKCLKELMELKTKA-EL-EECRSLRS-C-QLEERVSAMEDEMNEMK-EGKFREKRIKRNEQSLQEIWDY
>1_chr9_115560387-115566439_255
YSEL-EDIQTKGKEVENFEKNLEECITRITNTEKCLKELMELKTKA-EL-EECRSLRS-C-QLEERVSTMEDEMNEMK-EGKFREKRIKRNEQSLQEIWDY
>1_chr11_78388817-78394847_256
YSEL-EDIQTKGKEVENFEKNLEECITRITNTEKCLKELMELKTKA-EL-EECRSLRS-C-QLEERVSAMEDEMNEMK-EGKFREKRIKRNEQSLQEIWDY
>1_chr9_96875817-96881847_257
YSEL-EDIQTKGKEVENFEKNLEECITRITNTEKCLKELMELKTKA-EL-EECRSLRS-C-QLEERVSAMEDEMNEMK-EGKFREKRIKRNEQSLQEIWDY
>1_chr11_36573156-36579186_258
YSEL-EDIQTKGKEVENFEKNLEECITRITNTEKCLKELMELKTKA-EL-EECRSLRS-C-QLEERVSAMEDEMNEMK-EGKFREKRIKRNEQSLQEIWDY
>1_chr6_51739581-51745600_259
YSEL-EDIQTKGKEVENFEKNLEECITRITNTEKCLKELMELKTKA-EL-EECRSLRS-C-QLEERVSAMEDEMNEMK-EGKFREKRIKRNEQSLQEIWDY
>1_chr15_71022083-71027499_260
YSEL-EDIQTKGKEVENFEKNLEECITRITNTEKCLKELMELKTKA-EL-EECRSLRS-C-QLEERVSAMEDEMNEMK-EGKFREKRIKRNEQSLQEIWDY
>1_chr7_141620459-141626512_261
YSEL-EDIQTKGKEVENFEKNLEECITRITNTEKCLKELMELKTKA-EL-EECRSLRS-C-QLEERVSAMEDEMNEMK-EGKFREKRIKRNEQSLQEIWDY
>1_chrX_11725368-11731399_262
YSEL-EDIQTKGKEVENFEKNLEECITRITNTEKCLKELMELKTKA-EL-EECRSLRS-C-QLEERVSAMEDEMNEMK-EGKFREKRIKRNEQSLQEIWDY
>1_chr2_4781319-4787350_263
YSEL-EDIQTKGKEVENFEKNLEECITRITNTEKCLKELMELKTKA-EL-EECRSLRS-C-QLEERVSAMEDEMNEMK-EGKFREKRIKRNEQSLQEIWDY
>1_chr8_126595130-126601133_264
YSEL-EDIQTKGKEVENFEKNLEECITRITNTEKCLKELMELKTKA-EL-EECRSLRS-C-QLEERVSAMEDEMNEMK-EGKFREKRIKRNEQSLQEIWDY
>1_chr4_21161013-21167044_265
YSEL-EDIQTKGKEVENFEKNLEECITRITNTEKCLKELMELKTKA-EL-EECRSLRS-C-QLEERVSAMEDEMNEMK-EGKFREKRIKRNEQSLQEIWDY
>1_chr11_92869804-92875839_266
YSEL-EDIQTKGKEVENFEKNLEECITRITNTEKCLKELMELKTKA-EL-EECRSLRS-C-QLEERVSAMEDEMNEMK-EGKFREKRIKRNEQSLQEIWDY
>1_chr16_33755031-33761079_267
YSEL-EDIQTKGKEVENFEKNLEECITRISNTEKCLKELMELKTKA-EL-EECRSLRS-C-QLEERVSAMEDEMNEMK-EGKFREKRIKRNEQSLQEIWDY
>1_chr10_107137104-107143135_268
YSEL-EDIQTKGKEVENFEKNLEECITRITNTEKCLKELMELKTKA-EL-EECRSLRS-C-QLEERVSAMEDEMNEMK-EGKFREKRIKRNEQSLQEIWDY
>1_chr16_83670857-83676901_269
YSEL-EDIQTKGKEVENFEKNLEECITRITNTEKCLKELMELKTKA-EL-EECRSLRS-C-QLEERVSAMEDEMNEMK-EGKFREKRIKRNEQSLQEIWDY
>1_chr4_88268255-88274298_270
YSEL-EDIQTKGKEVENFEKNLEECITRITNTEKCLKELMELKTKA-EL-EECRSLRS-C-QLEERVSAMEDEMNEMK-EGKFREKRIKRNEQSLQEIWDY
>1_chr6_129319530-129325561_271
YSEL-EDIQTKGKEVENFEKNLEECITRITNTEKCLKELMELKTKA-EL-EECRSLRS-C-QLEERVSAMEDEMNEMK-EGKFREKRIKRNEQSLQEIWDY
>1_chr13_30215843-30221843_272
YSEL-EDIQTKGKEVENFEKNLEECITRITNTEKCLKELMELKTKA-EL-EECRSLRS-C-QLEERVSAMEDEMNEMK-EGKFREKRIKRNEQSLQEIWDY
>1_chr1_237182767-237188794_273
YSEL-EDIQTKGKEVENFEKNLEECITRITNTEKCLKELMELKTKA-EL-EECRSLRS-C-QLEERVSAMEDEMNEMK-EGKFREKRIKRNEQSLQEIWDY
>1_chr6_86708764-86714791_274
YSEL-EDIQTKGKEVENFEKNLEECITRITNTEKCLKELMELKTKA-EL-EECRSLRS-C-QLEERVSAMEDEMNEMK-EGKFREKRIKRNEQSLQEIWDY
>1_chr15_83551633-83557671_275
YSEL-EDIQTKGKEVENFEKNLEECITRITNTEKCLKELMELKTKA-EL-EECRSLRS-C-QLEERVSAMEDEMNEMK-EGKFREKRIKRNEQSLQEIWDY
>1_chr8_129465248-129471266_276
YSEL-EDIQTKGKEVENFEKNLEECITRITNTEKCLKELMELKTKA-EL-EECRSLRS-C-QLEERVSAMEDEMNEMK-EGKFREKRIKRNEQSLQEIWDY
>1_chr10_100542698-100548728_277
YSEL-EDIQTKGKEVENFEKNLEECITRITNTEKCLKELMELKTKA-EL-EECRSLRS-C-QLEERVSAMEDEMNEMK-EGKFREKRIKRNEQSLQEIWDY
>1_chr14_63583424-63589453_278
YSEL-EDIQTKGKEVENFEKNLEECITRITNTEKCLKELMELKTKA-EL-EECRSLRS-C-QLEERVSAMEDEMNEMK-EGKFREKRIKRNEQSLQEIWDY
>1_chr17_68455097-68461128_279
YSEL-EDIQTKGKEVENFEKNLEECITRITNTEKCLKELMELKTKA-EL-EECRSLRS-C-QLEERVSAMEDEMNEMK-EGKFREKRIKRNEQSLQEIWDY
>1_chr4_71194623-71200024_280
YSEL-EDIQTKGKEVENFEKNLEECITRITNTEKCLKELMELKTKA-EL-EECRSLRS-C-QLEERVSAMEDEMNEMK-EGKFREKRIKRNEQSLQEIWDY
>1_chr4_80888061-80894087_281
YSEL-EDIQTKGKEVENFEKNLEECITRITNTEKCLKELMELKTKA-EL-EECRSLRS-C-QLEERVSAMEDEMNEMK-EGKFREKRIKRNEQSLQEIWDY
>1_chr5_103854288-103860317_282
YSEL-EDIQTKGKEVENFEKNLEECITRITNTEKCLKELMELKTKA-EL-EECRSLRS-C-QLEERVSAMEDEMNEMK-EGKFREKRIKRNEQSLQEIWDY
>1_chr6_24811885-24817934_283
YSEL-EDIQTKGKEVENFEKNLEECITRITNTEKCLKELMELKTKA-EL-EECRSLRS-C-QLEERVSAMEDEMNEMK-EGKFREKRIKRNEQSLQEIWDY
>1_chr7_65751840-65757871_284
YSEL-EDIQTKGKEVENFEKNLEECITRITNTEKCLKELMELKTKA-EL-EECRSLRS-C-QLEERVSAMEDEMNEMK-EGKFREKRIKRNEQSLQEIWDY
>1_chr7_110883571-110889602_285
YSEL-EDIQTKGKEVENFEKNLEECITRITNTEKCLKELMELKTKA-EL-EECRSLRS-C-QLEERVSAMEDEMNEMK-EGKFREKRIKRNEQSLQEIWDY
>1_chr8_73787773-73793823_286
YSEL-EDIQTKGKEVENFEKNLEECITRITNTEKCLKELMELKTKA-EL-EECRSLRS-C-QLEERVSAMEDEMNEMK-EGKFREKRIKRNEQSLQEIWDY
>1_chr4_91596890-91602908_287
YSEL-EEIQTKGKEVENFEKNLEECITRITNTEKCLKELMELKTKA-EL-EECRSLRS-C-QLEERVSAMEDEMNEMK-EGKFREKRIKRNEQSLQEIWDY
>1_chr1_84518072-84524089_288
YSEL-EDIQTKGKEVENFEKNLEECITRITNTEKCLKELMELKTKA-EL-EECRSLRS-C-QLEERVSAMEDEMNEMK-EGKFREKRIKRNEQSLQEIWDY
>1_chr11_95169380-95175410_289
YSEL-EDIQTKGKEVENFEKNLEECITRITNTEKCLKELMELKTKA-EL-EECRSLRS-C-QLEERVSAMEDEMNEMK-EGKFREKRIKRNEQSLQEIWDY
>1_chr12_126783569-126789584_290
YSEL-EDIQTKGKEVENFEKNLEECITRITNTEKCLKELMELKTKA-EL-EECRSLRS-C-QLEERVSAMEDEMNEMK-EGKFREKRIKRNEQSLQEIWDY
>1_chr3_89509975-89516006_291
YSEL-EDIQTKGKEVENFEKNLEECITRITNTEKCLKELMELKTKA-EL-EECRSLRS-C-QLEERVSAMEDEMNEMK-EGKFREKRIKRNEQSLQEIWDY
>1_chr4_137214649-137220701_292
YSEL-EDIQTKGKEVENFEKNLEECITRITNTEKCLKELMELKTKA-EL-EECRSLRS-C-QLEERVSAMEDEMNEMK-EGKFREKRIKRNEQSLQEIWDY
>1_chr5_108595088-108601119_293
YSEL-EDIQTKGKEVENFEKNLEECITRITNTEKCLKELMELKTKA-EL-EECRSLRS-C-QLEERVSAMEDEMNEMK-EGKFREKRIKRNEQSLQEIWDY
>1_chr7_49719841-49725896_294
YSEL-EDIQTKGKEVENFEKNLEECITRITNTEKCLKELMELKTKA-EL-EECRSLRS-C-QLEERVSAMEDEMNEMK-EGKFREKRIKRNEQSLQEIWDY
>1_chr7_96475962-96481992_295
YSEL-EDIQTKGKEVENFEKNLEECITRITNTEKCLKELMELKTKA-EL-EECRSLRS-C-QLEERVSAMEDEMNEMK-EGKFREKRIKRNEQSLQEIWDY
>1_chrX_11953415-11959433_296
YSEL-EDIQTKGKEVENFEKNLEECITRITNTEKCLKELMELKTKA-EL-EECRSLRS-C-QLEERVSAMEDEMNEMK-EGKFREKRIKRNEQSLQEIWDY
