# Supplementary material for: Cryptic genetic variation enhances primate L1 retrotransposon survival by enlarging the functional coiled coil sequence space of ORF1p
Source: PLoS Genet. 2020 Aug 14;16(8):e1008991. doi: 10.1371/journal.pgen.1008991 (PMC7449397; doi:10.1371/journal.pgen.1008991)
Supplement: S1 Data — (ZIP) [file pgen.1008991.s012.zip › Supplementary_Data_PG/orf1_coiled_coil/l1pa1/cls1L.1.fasta]

>1_cn_50_1-cL1
YSEL-EDIQTKGKEVENFEKNLEECITRITNTEKCLKELMELKTKA-EL-EECRSLRS-CDQLEERVSAMEDEMNEMK-EGKFREKRIKRNEQSLQEIWDY
>1_chr8_2-cL1
FSEL-EEV*TNGKQVKNLEKRLDEWLTRITSVEKSLNDLMELKTKA-EL-DECTSFSS-FDQLEGRVSVIEDQMNEMK-QGKFREKRVKRNE*SLQEIGDY
>1_chr4_3-cL1
YSEL-EEIQTKDKEXXNFQKNLDKCITRITNTEKCLKELMELNTKA-EL-EECRRLRS-CDQLEERVSVMEDEMNEMK-EGKFREKRIKRNEQILQEIWDY
>1_chr15_4-cL1
YSEL-EEIQIKGKEVENFEKSLEECITRITNTEKCLKELMELKTKP-EL-EECRSLRS-CNQLEERVSAMEDEVNEMK-EGKFREKRIKRNEQSLQEIYDY
>1_chr6_5-cL1
YSEL-EDIQTKGKAVENFEKNLEECITRITNTEKCLKELMELKTKA-EL-EECRSLRS-CNQLEERVSAKEDEMNEMK-EGKFREKRIKRNEQSLQEIWDY
>1_chr3_6-cL1
YSEL-EDIQTKGKEVENFEKNLEECMTRITNTEKCLKELMELKTKA-EL-EECRSLRR-CNQLKEKVSAMEDEMNEMK-EGKFREKRIKRNEQTLQEIWDY
>1_chr7_7-cL1
YSEL-EDIQTKGKEVENFEKNLEECITRITNREKCLKELMELKTKA-EL-EECRSLRS-CDQLEERVSAMEDEMNEMK-EGKFREKRIKRNEQSLQEIWDY
>1_chr3_8-cL1
YSEL-EEIQTKGKEVKNFEKNLDQCITRITNTEKCLKELMELKAKA-EL-EECRSLRS-RDQLEERVSVMEAEMNEMK-EGKFREKRIKRNEQSLQEIWDY
>1_chr5_9-cL1
YSEL-EDIQTKGKEVENFEKNLEECITRITNTEKCLKQLMELKTKA-EL-EECRSLRS-CDQLEERVSAMEDEMNEMK-EGKFREKRIKRNEQSLQEIWDY
>1_chr2_10-cL1
YSEL-EDIQTKGKEVENFEKNLEECITRITNTEKCLKELMELKTKA-EL-EECRSLRS-CDQLEERVSAMEDEMNEMK-EGKFREKRIKRNEQSLQEIWDY
>1_chr2_11-cL1
YSEL-ADIQTKGKEVENFEKNLEECITRITNTEKCLKELMELKTKA-EL-EECRSLRS-CDQLEQRVSAMEDEMNEMK-EGKFREKRIKRNEQSLQEIWDY
>1_chr3_12-cL1
YSEL-EDIQTKGKEIENFEKNLEECITRITNTEKCLKELMELKTKA-EL-EQCRSLRS-CDQLEERVSAMEEEMNEMK-EGKFREKRIKRNEQSLQEIWDY
>1_chrX_13-cL1
YSEL-EDILTKGKEVENFEKNLEECITRITNREKCLKELMELKTKA-EL-EECRSLRS-CNQLEERVSAMEDEMNEMK-EGKFREKRIKRNEQSLQEI*DY
>1_chr14_14-cL1
YSEL-EDIQTKGKEVENFEKNLEECITRITNTEKCLKELMELKTKA-EL-EECRSLRS-CDQLEERVSAMEDEMNEMK-EGKFREKRIKRNEQSLQEIWDY
>1_chr1_15-cL1
*SEL-EDIQTKGKEVENFEKNLEECITRITNTEKCLKELMELKTKA-EL-EECRSLRS-CDQLEERVSAMEDEMNEMK-EGKFREKRIKRNEQSLQEIWDY
>1_chr18_16-cL1
YSEL-EDIQTKGKEVENFEKNLEECITRITNTEKCLKELMELKTKA-EL-EECRSLRS-CDQLEERVSAMEDEMNEMK-EGKFREKRIKRNEQSLQEIWDY
>1_chr5_17-cL1
YSKL-EDIQTKGKEVENFEKNLEECITRITNTEKCLKELMELKTKA-EL-EECRSLRS-CDQLEERVSAMEDEMNEMK-EGKFREKRIKRNEQSLQEIWDY
>1_chr8_18-cL1
YSEL-EDIQTKGKEVENFEKNLEECITRITNTEKCLKELMELKTKA-EL-EECRSLRS-CDQLEERVSAMEDEMNEMK-EGKFREKRIKRNEQSLQEIWDY
>1_chr1_19-cL1
YSEL-EDIQTKGKEVENFEKNLEECITRITNTEKCLKELMELKTKA-EL-EECRSLRS-CDQLEERVSAMEDEMNEMK-EGKFREKRIKRNEQTLQEIWDY
>1_chr8_20-cL1
YSEL-EDIQTKGKEVENFEKNLEDCITRITNTEKCLKELMGLKTKA-EL-EECRSLRS-CDQLEERVSAMEDEMNEMK-EGKFREKRIKRNEQSLQEIWDY
>1_chr13_21-cL1
YSEL-EDIQTKGKEVENFEKNLEECITRITNTEKCLKELMELKTKA-EL-EECRSLRS-CDQLEERVSAMEDEMNEMK-EGKFREKRIKRNEQSLQEIWDY
>1_chr4_22-cL1
YSEL-EDIQTKDKEVENFEKNLEECITRITNTEKCLKELMELKTKA-EL-EECRGLRS-CDQLEERVSAMEEEMNEMK-EGKFREKRIKRNEQSLQEIWDY
>1_chr4_23-cL1
YSEL-EDIQTKGKEVENFEKNLEECITRITNTEKCLKELMDLKTKA-EL-EECRSLRS-CNQLEERVSAMEDEMNEMK-EGKFREKRIKRNEQSLQEIWEY
>1_chr5_24-cL1
YSEL-EDIQTKGKEVENFEKNLEECITRITNTEKCLKELMELKTKA-EL-EECRSLRS-CDQLEERVSAMEDEMNEMK-EGKFREKRIKRNEQSLQEIWDY
>1_chr4_25-cL1
YSEL-KDIQTKGKEVENFEKXLEECITRITNTEKCLKELMELKTKA-EP-EECRSLRS-CDQLEERVSAMEDEMNEMK-EGKFREKRIKRNEQSLQEIWDY
>1_chr14_26-cL1
YSEL-EDIQTKGKEVENFEKNLEECITRITNTEKCLKELMELKTKA-EL-EECRSLRS-CDQLEERVSAMEDEMNEMK-EGKFREKRVKRNEQSLQEIWDY
>1_chrX_27-cL1
YSEL-EDIQTKDKEVENFEKNLEECITRITNTEKCLKELMELKTKA-EL-EECSSLRS-CDQLEERVSAMEDEMNEMK-EGKFREKRIKRNEQSLQEIWDY
>1_chr16_28-cL1
YSEL-EDIQTKGKEVENFEKNLEECITRITNTEKCLKELMELKTQA-EL-EECRSLRS-CDQLEERVSVMEDQMNEMK-EGKFREKRIKRNAQSLQEIWDY
>1_chr1_29-cL1
YSEL-EDIQTKGKEVENFEKNLEECITRITNTEKCLKELMELNTKA-EL-EECRSLRS-CDQLEERVSAMEDEMNEMK-EGKFREKRIKRNEQSLQEIWDY
>1_chr1_30-cL1
YSEL-EDIQTKGKEVENFEKNLEECITRITNTEKCLKELMELKTKA-EL-EECRSLRS-CDQLEERVSAMEDEMNEMK-EGKFREKRIKRNEQSLQEIWDY
>1_chr18_31-cL1
YSEL-EDIQTKGKEVENFEKNLEECITRITNTEKCLKELMELKTKA-EL-EECRSLRS-CDQLEERVSAMEDEMNEMK-EGKFRQKRIKRNEQSLQEIWDY
>1_chr13_32-cL1
YSEL-EDIQTKGKEVENFEKNLEEYITRITNTEKCLKELMELKTKA-EL-EECRSLRS-CDQLEERVSAMEDEMNEMK-EGKFREKRIKRNEQSLQEIWDY
>1_chr2_33-cL1
YSEL-EDIQTKGKEVENFEKNLEECITRITNTEKCLKELMELKTKA-EL-EESRSLRS-CDQLEERVSAMEDEMNEMK-EGKFREKRIKRNKQSLQEIWDY
>1_chr14_34-cL1
YSEL-EDIQTKGKEVENFEKNLEECITRITNTEKCLKELMELKTKA-EL-EECRSLRS-CDQLEERVSAMEDEMNEMK-EGKFREKRIKRNEQSLQEIWDY
>1_chr8_35-cL1
YSEL-EDIQTKGKEVENFEKNLEECITRITNTEKCLKELMELKTKA-EL-EECRSLRS-CDQLEERVSAMEDEMNEMK-EGKFREKRIKRNEQSLQEIWDY
>1_chr4_36-cL1
YSEL-EDIQTKGKEVENFEKNLEECITRITNTEKCLKELMELKTKA-EL-EECRSLRS-CDQLEERVSAMEDEMNEMK-EGKFREKRIKRNEQSLQEIWDY
>1_chr6_37-cL1
YSEL-EDIQTKGKEVENFEKNLEECITRITNTEKCLKELMELKTKA-EL-EEYRSLRS-CDQLEERVSAMEDEMNEMK-EGKVREKRIKRNEQSLQEIWDY
>1_chr18_38-cL1
YSEL-EDIQTKGKEVENFEKNLEECITRITNTEKCLKELMELKTKA-EL-EECRSLRS-CDQLEERVSAMEDEMNEMK-EGKFREKRIKRNEQSLQEIWDY
>1_chr9_39-cL1
YSEL-EDIQTKGKEVENFEKNLEECITRITNTEKCLKELMELKTKA-EL-EECRSLRS-CDQLEERVSAMEDEMNEMK-EGKFREKRIKRNEQSLQEIWDY
>1_chr6_40-cL1
YSEL-ENIQTKGKEVENFEKNLEECVTRITNTEKCLKELMELKTKA-EL-EECRSLRS-CNQLEERVSAMEDEMNEMK-EGKFREKRIKRNEQSLQEIWDY
>1_chr8_41-cL1
YSEL-EDIQTKGKEVENFEKNLEECITRITNTEKCLKELMELKTKA-EL-EECRSLRS-CDQLEERVSAMEDEMNEMK-EGKFREKRIKRNEQSLQEIWDY
>1_chr8_42-cL1
YSEL-EDIQTKGKEVENFEKNLEECITRITNTEKCLKELMELKTKA-EL-EECRSLRS-CDPLEERVSAMEDEMNEMK-EGKFREKRIKRNEQSLQEIWDY
>1_chr3_43-cL1
YSEL-EDIQTKGKEVENFEKNLEECITRITNTEKCLKELMELKTKA-EL-EECRSLRS-CDQLEERVSVMEDEMNEMK-EGKFREKRIKRNEQSLQEIWDY
>1_chr4_44-cL1
YSEL-EDIQTKGKEVENFEKNLEECITRITNTEKCLKELMELKTKA-EL-EECRSLRS-CDQLEERVSAMEDEMNEMK-EGKFREKRIKRNEQSLQEIWDY
>1_chr6_45-cL1
YSEL-EDIQTKGKEVENFEKNLEECITRITNTEKCLKELKELKTKA-EL-EECRSLRS-CDQLEERVSAMEDEMNEMK-EGKFREKRIKRNEQSLQEIWDY
>1_chrY_46-cL1
YSEL-EDIQTKGKEVENFEKNLEECITRITNTEKCLKELMELKTKA-EL-EECRSLRS-CDQLEERVSAMEDEMNEMK-EGKFREKRIKRNEQSLQEIWDY
>1_chrY_47-cL1
YSEL-EDIQTKGKEVENFEKNLEECITRITNTEKCLKELTELKTKA-EL-EECRSLRS-CDQLEERVSAMEDEMNEMK-EGKFREKRIKRNEQSLQEIWDY
>1_chr8_48-cL1
YSEL-EDIQTKGKEVENFEKNLEECITRITNTEKCLKELMELKTKA-EL-EECRSLRS-CDQLEERVSALEDEMNEMK-EGKFREKRIKRNEQSLQEIWDY
>1_chr7_49-cL1
YSEL-EDIQTKGKEVENFEKNLEECITRITNTEKCLKELMELKTKA-EL-EECRSLRS-CDQLEERVSAMEDEMNEMK-EGKFREKRIKRNEQSLQEIWDY
>1_chr1_50-cL1
YSEL-EDIQTKGKEVENFEKNLEECITRITNTEKCLKELMELKTKA-EL-EECRSLRS-CDQLEERVSAMEDEMNEMR-EGKFREKRIKRNEQSLQEIWDY
>1_chr3_51-cL1
YSEL-EDIQTKGKEVENFEKNLEECITRITNREKCLKELMELKTKA-EL-EECRSLRS-CDQLEERVSAMEDEMNEMK-EGKFREKRIKRNEQSLQEIWDY
>1_chr2_52-cL1
YSEL-EDIQTKGKEVENFEKNLDECITRITNTEKCLKELMELKTKA-EL-EECRSLRS-CDQLEERVSAMEDEMNEMK-EGKFREKRIKRNEQSLQEIWDY
>1_chr4_53-cL1
YSEL-EDIQTKGKEVENFEKNLEECITRITNTEKCLKELMELKTKA-EL-EECRSLRS-CDQLEERVSAMEDEMNEMK-EGKFREKRIKRNEQSLQEIWDY
>1_chr3_54-cL1
YSEL-EDIQTKGKEVENFEKNLEECITRITNTEKCLKELMELKTKA-EL-EECRSLRS-CHQLEERVSAMEDEMNEMK-EGKFREKRIKRNEQSLQEIWDY
>1_chr5_55-cL1
YSEL-EDIQTKGKEVENFEKNLEECITRITNTEKCLKELMELKTKA-EL-EECRSLRS-CDQLEERVSAMEDEMNEMK-EGKFREKRIKRNEQSLQEIWDY
>1_chr13_56-cL1
YSEL-EDIQTKGKEVENFEKNLEECITRITNTEKCLKELMELKTKA-EL-EECRSLRS-CDQLEERVSAMXDEMNEMK-EGKFREKRIKRNEQSLQEIWDY
>1_chr4_57-cL1
YSEL-EDIQTKGKEVENFEKNLEECITRITNTEKCLKELMELKTKA-EL-EECRSLRS-CDQLEERVSAMEDEMNEMK-EGKFREKRIKRNEQSLQEIWDY
>1_chr17_58-cL1
YSEL-EDIQTKGKEVENFEKNLEECITRITNTEKYLKELMELKTKA-EL-EECRSLRS-CDQLEERVSAMEDEMNEMK-EGKFREKRIKRNEQSLQEIWDY
>1_chr18_59-cL1
YSEL-EDIQTKGKEVENFEKNLEECITRIINTEKCLKELMELKTKA-EL-EECRSLRS-CDQLEERVSAMEDEMNEMK-EGKFREKRIKRNEQSLQEIWDY
>1_chrX_60-cL1
YSEL-EDIQTKGKEVENFEKNLEECITRITNTEKCLKELMELKTKA-EL-EECRSLRS-WDQLEERVSAMEDEMNEMK-EGKFREKRIKRNEQSLQEIWDY
>1_chr11_61-cL1
YSEL-EDIQTKGKEVENFEKNLEECITRITNTEKCLKELMELKTKA-EL-EECRSLRS-CDQLEERVSAMEDEMNEMK-EGKFREKRIKRNEQSLQEIWDY
>1_chr10_62-cL1
YSEL-EDIQTKGKEVENFEKNLEECITRITNTEKCLKELMELKTKA-EL-EECRSLRS-CDQLEERVSAMEDEMNEMK-EGKFREKRIKRNEQSLQEIWDY
>1_chr14_63-cL1
YSEL-EDIQTKGKEVENFEKNLEECITRITNTEKCLKELMELKTKA-EL-EECRSLRS-CDQLEERVSAMEDEMNEMK-EGKFREKRIKRNEQSLQEIWDY
>1_chr7_64-cL1
YSEL-EDIQTKGKEVENFEKNLEECITRITNTEKCLKELMELKTKA-EL-EECRSLRS-CDQLEERVSAMEDEMNEMK-EGKFREKRIKRNEQSLQEIWDY
>1_chr5_65-cL1
YSKL-EDIQTKGKEVENFEKNLEECITRITNTEKCLKELMELKTKA-EL-EECRSLRS-CDQLEERVSAMEDEMNEMK-EGKFREKRIKRNEQSLQEIWDY
>1_chr1_66-cL1
YSEL-EDIQTKGKEVENFEKNLEECITRITNTEKCLKELMELKTKA-EL-EECRSLRS-CDQLEESVSAMEDEMNEMK-EGKFREKRIKRNEQSLQKIWDY
>1_chr6_67-cL1
YSEL-EDIQTKGKEVENFEKNLEECITRITNTEKCLKELMELKTKA-EL-EECRSLRS-CDQLEERVSAMEDEMNEMK-EGKFREKRIKRNEQSLQEIWDY
>1_chr4_68-cL1
YSEL-EDIQTKGKEVENFEKNLEECITRITNTEKCLKELMELKTKA-EL-EECRSLRS-CDQLEERVSAMEDEMNEMK-EGKFREKRIKRNEQSLQEIWDY
>1_chr2_69-cL1
YSEL-EDIXTKGKEVENFEKNLEECITRITNTEKCLKELMELKTKA-EL-EECRSLRS-CDQLEERVSAMEDEMNEMK-EGKFREKRIKRNEQSLQEIWDY
>1_chr1_70-cL1
YSEL-EDIQTKGKEVENFEKNLEECITRITNTEKCLKELMELKTKA-EL-EECRSLRS-CDQLEERVSAMEDEMNEMK-EGKFREKRIKRNEQSLQEIWDY
>1_chr20_71-cL1
YSEL-EDIQTKGKEVENFEKNLEECITRITNTEKCLKELMELKTKA-EL-EECRSLRS-CDQLEERVSAMEDEMNEMK-EGKFREKRIKRNEQSLQEIWDY
>1_chr5_72-cL1
YSDL-EDIQTKGKEVENVEKNLEECITRITNTEKCLKELMELKTKA-EL-EECRSLRS-CDQLEERVSAMEDEMNEMK-EGKFREKRIKRNEQSLQEIWDY
>1_chrX_73-cL1
YSEL-EDIQTKGKEVENFEKNLEECITRITNTEKCLKELMELKTKA-EL-EECRSLRS-CDQVEERVSAMEDEMNEMK-EGKFREKRIKRNEQSLQEIWDY
>1_chr5_74-cL1
YSEL-EDIQTKGKEVENFEKNLEECITRITNTEKCLKELMELKTKA-EL-EECRSLRS-CDQLEERVSAMEDEMNEMK-EGKFREKRIKRNEQSLQEIWDY
>1_chr5_75-cL1
YSEL-EDIQTKGKEVENFEKNLEECITRITNTEKCLKELMELKTKA-EL-EECRSLRS-CDQLEERVSAMEDEMNEMK-EGKFREKRIKRNEQSLQEIWDY
>1_chr1_76-cL1
YSEL-EDIQTKGKEVENFEKNLEECITRITNTEKCLKELMELKTKA-EL-EECRSLRS-CDQLEERVSAMEDEMNEMK-EGKFREKRIKRNEQSLQEIWDY
>1_chr1_77-cL1
YSEL-EDIQTKGKEVENFEKNLEECITRITNTEKCLKELMELKTKA-EL-EECRSLRS-CDQLEERVSAMEDEMNEMK-EGKFREKRIKRNEQSLQEIWDY
>1_chr15_78-cL1
YSEL-EDIQTKGKEVENFEKNLEECITRITNTEKCLKELMELKTKA-EL-EECRSLRS-CDQLEERVSAMEDEMNEMK-EGKFREKRIKRNEQSLQEIWDY
>1_chr16_79-cL1
YSEL-EDIQTKGKEVENFEKNLEECITRITNTEKCLKELMELKTKA-EL-EECRSLRS-CDQLEERVSAMEDEMNEMK-EGKFREKRIKRNEQSLQEIWDY
>1_chr6_80-cL1
YSEL-EDIQTKGKEVENFEKNLEECITRITNTEKCLKELMELKTKA-EL-EECRSLRS-CDQLEERVSAMEDEMNEMK-EGKFREKRIKRNEQSLQEIWDY
>1_chrX_81-cL1
YSEL-EDIQTKGKEVENFEKNLEECITRITNTEKCLKELMELKTKA-EL-EECRSLRS-CDQLEERVSVMEDEMNEMK-EGKFREKRIKRNEQSLQEIWDY
>1_chr13_82-cL1
YSEL-EDIQTKGKEVENFEKNLEECITRITNTEKCLKELMELKTKA-EL-EECRSLRS-CDQLEERVSTMEDEMNEMK-EGKFREKRIKRNEQSLQEIWDY
>1_chr11_83-cL1
YSEL-EDIQTKGKEVENFEKNLEECITRITNTEKCLKELMELKTKA-EL-EECRSLRS-CDQLEERVSAMEDEMNEMK-EGKFREKRIKRNEQSLQEIWDY
>1_chr5_84-cL1
YSEL-EDIQTKGKEVENFEKNLEECITRIXNTEKCLKELMELKTKA-EL-EECRSLRS-CDQLEERVSAMEDEMNEMK-EGKFREKRIKRNEQSLQEIWDY
>1_chrX_85-cL1
YSEL-EDIQTKGKEVENFEKNLEECITRITNTEKCLKELMELKTKA-EL-EECRSLRS-CDQLEERVSAMEDEMNEMK-EGKFREKRIKRNEQSLQEIWDY
>1_chr1_86-cL1
YSEL-EDIQTKGKEVENFEKNLEECITRITNTEKCLKELMELKTKA-EL-EECRSLRS-CNQLEERVSAMEDEMNEMK-EGKFREKRIKRNEQSLQEIWDY
>1_chr7_87-cL1
YSEL-EDIQTKGKEVENFEKNLEECITRITNTEKCLKELMELKTKA-EL-EECRSLRS-CDQLEERVSAMEDEMNEMK-EGKFREKRIKRNEQSLQEIWDY
>1_chrX_88-cL1
YSEL-EDIQTKGKEVENFEKNLEECITRITNTEKCLKELMELKTKA-EL-EECRSLRS-CDQLEERVSAMEDEMNEMK-EGKFREKRIKRNEQSLQEIWDY
>1_chrX_89-cL1
YSEL-EDIQTKGKEVENFEKNLEECITRITNTEKCLKELMELKTKA-EL-EECRSLRS-CDQLEERVSAMEDEMNEMK-EGKFREKRIKRNEQSLQEIWDY
>1_chr7_90-cL1
YSEL-EDIQTKGKEVENFEKNLEECITRITNTEKCLKELMELKTKA-EL-EECRSLRS-CDQLEERVSVMEDEMNEMK-EGKFREKRIKRNEQSLQEIWDY
>1_chr11_91-cL1
YSEL-EDIQTKGKEVENFEKNLEECITRITNTEKCLKELMELKTKA-EL-EECRSLRS-CDQLEERVSAMEDEMNEMK-EGKFREKRIKRNEQSLQEIWDY
>1_chr3_92-cL1
YSEL-EDIQTKGKEVENFEKNLEECITRITNTEKCLKELMELKTKA-EL-EECRSLRS-CDQLEERVSAIEDEMNEMK-EGKFREKRIKRNEQSLQEIWDY
>1_chr3_93-cL1
YSEL-EDIQTKGKEVENFEKNLEECITRITNTEKCLKELMELKTKA-EL-EECRSLRS-CDQLEERVSAMEDEMNEMK-EGKFREKRIKRNEQSLQEIWDY
>1_chr12_94-cL1
YSEL-EDIQTKGKEVENFEKNLEECITRITNTEKCLKELMELKTKA-EL-EECRSLRS-CDQLEERVSAMEDEMNEMK-EGKFREKRIKRNEQSLQEIWDY
>1_chr4_95-cL1
YSEL-EDIQTKGKEVENFEKNLEECITRITNTEKCLKELMELKTKA-EQ-EECRSLRS-CDQLEERVSAMEDEMNEMK-EGKFREKRIKRNEQSLQEIWDY
>1_chr1_96-cL1
YSEL-EDIQTKGKEVENFEKNLEECITRITNTEKCLKELMELKTKA-EL-EECRSLRS-CNQLEERVSAMEDEMNEMK-EGKFREKRIKRNEQSLQEIWDY
>1_chr7_97-cL1
YSEL-EDIQTKGKEVENFEKNLEECITRITNTEKCLKELMELKTKA-EL-EECRSLRS-CDQLEERVSAMEDEMNEMK-EGKFREKRIKRNEQSLQEIWDY
>1_chr1_98-cL1
YSEL-EDIQTKGKEVENFEKNLEECITRITNTEKCLKELMELKTKT-EL-EECRSLRS-CDQLEERVSAMEDEMNEMK-EGKFREKRTKRNEQSLQEIWDY
>1_chr3_99-cL1
YSEL-EDIQTKGKEVENFEKNLEECITRITNTEKCLKELMELKTKA-EL-EECRSLRS-CDQLEERVSAMEDEMNEMK-EGKFREKRIKRNEQSLQEIWDY
>1_chr14_100-cL1
YSEL-EDIQTKGKEVENFEKNLEECITRITNTEKCLKELMELKTKA-EL-EECRSLRS-CDQLEERVSAMEDEMNEMK-EGKFREKRIKRNEQSLQEIWDY
>1_chrX_101-cL1
YSEL-EDIQTKGKEVENFEKNLEECITRITNTEKCLKELMELKTKA-EL-EECRSLRS-CDQLEERVSAMEDEMNEMK-EGKFREKRIKRNEQSLQEIWDY
>1_chr5_102-cL1
YSEL-EDIQTKGKEVENFEKNLEECITRITNTEKCLKELMELKTKA-EL-EECRSLRS-CDQLEERVSAMEDEMNEMK-EGKFREKRIKRNEQSLQEIWDY
>1_chr8_103-cL1
YSEL-EDIQTKGKEVENFEKNLEECITRITNTEKCLKELMELKTKA-EL-EECRSLRS-CDQLEERVSAMEDEMNEMK-EGKFREKRIKRNEQTLQEIWDY
>1_chr11_104-cL1
YSEL-EDIQTKGKEVENFEKNLEECITRITNTEKCLKELMELKTKA-EL-EECRSLRS-CDQLEERVSAMEDEMNEMK-EGKFREKRIKRNEQSLQEIWDY
>1_chrX_105-cL1
YSEL-EDIQTKGKEVENFEKNLEECITRITNTEKCLKELMELKTKA-EL-EECRSLRS-CDQLEERVSAMEDEMNEMK-EGKFREKRIKRNEQSLQEIWDY
>1_chr12_106-cL1
YSEL-EDIQTKGKEVENFEKNLEECITRITNTEKCLKELMELKTKA-EL-EECRSLRS-CDQLEERVSAMEDEMNEMK-EGKFREKRIKRNEQSLQEIWDY
>1_chr4_107-cL1
YSEL-EDIQTKGKEVENFEKNLEECITRITNTEKCLKELMELKTKA-EL-EECRSLRS-CDQLEERVSAMEDEMNEMK-EGKFREKRIKRNEQSLQEIWDY
>1_chr10_108-cL1
YSEL-EDIQTKGKEVENFEKNLEECITRITNTEKCLKELMELKTKA-EL-EECRSLRS-CDQLEERVSAMEDEMNEMK-EGKFREKRIKRNEQSLQEIWDY
>1_chr3_109-cL1
YSEL-EDIQTKGKEVENFEKNLEECITRITNTEKCLKELMELKTKA-EL-EECRSLRS-CDQLEERVSAMEDEMNEMK-EGKIREKRIKRNEQSLQEIWDY
>1_chr2_110-cL1
YSEL-EDIQTKGKEVENFEKNLEECITRITNTEKCLKELMELKTKA-EL-EECRSLRS-CDQLEERVSAMEDEMNEMK-EGKFREKRIKRNEQSLQEIWDY
>1_chr6_111-cL1
YSEL-EDIQTKGKEVENFEKNLEECITRITNTEKCLKELMELKTKA-EL-EECRSLRS-CNQLEERVSAMEDEMNEMK-EGKFREKRIKRNEQSLQEIWDY
>1_chr2_112-cL1
YSEL-EDIQTKGKEVENFEKNLEECITRITNTEKCLKELMELKTKA-EL-EECRSLRS-CDQLEERVSAMEDEMNEMK-EGKFREKRIKRNEQSLQEIWDY
>1_chr3_113-cL1
YSEL-EDIQTKGKEVENFEKNLEECITRITNTEKCLKELMELKTKA-EL-EECRSLRS-CDQLEERVSAMEDEMNEMK-EGKFREKRIKRNEQSLQEIWDY
>1_chr1_114-cL1
YSEL-EDIQTKGKEVENFEKNLEECITRITNTEKCLKELMELKTKA-EL-EECRSLRS-CDQLEERVSAMEDEMNEMK-EGKFREKRIKRNEQSLQEIWDY
>1_chr2_115-cL1
YSEL-EDIQTKGKEVENFEKNLEECITRITNTEKCLKELMELKTKA-EL-EECRSLRS-CDQLEERVSAMEDEMNEMK-EGKFREKRIKRNEQSLQEIWDY
>1_chr6_116-cL1
YSEL-EDIQTKGKEVENFEKNLEECITRITNTEKCLKELMELKTKA-EL-EECRSLRS-CDQLE*RVSAMEDEMNEMK-EGKFREKRIKRNEQSLQEIWDY
>1_chr11_117-cL1
YSEL-EDIQTKGKEVENFEKNLEECITRITNTEKCLKELMELKTKA-EL-EECRSLRS-CDQLEERVSAMEDEMNEMK-EGKFREKRIKRNEQSLQEIWDY
>1_chr2_118-cL1
YSEL-EDIQTKGKEVENFEKNLEECITRITNPEKCLKELMELKTKA-EL-EECRSLRS-CDQLEERVSAMEDEMNEMK-EGKFREKRIKRNEQSLQELWDY
>1_chrX_119-cL1
YSEL-EDIQTKGKEVENFEKNLEECITRITNTEKCLKELMELKTKA-EL-EECRSLRS-CDQLEERVSAMEDEMNEMK-EGKFREKRIKRNEQSLQEIWDY
>1_chr4_120-cL1
YSEL-EDIQTKGKEVENFEKNLEECITRITNTEKCLKELMELKTKA-EL-EECRSLRS-CDQLEERVSAMEDEMNEMK-EGKFREKRIKRNEQSLQEIWDY
>1_chr1_121-cL1
YSEL-EDIQTKGKEVENFEKNLEECITRITNTEKCLKELMELKTKA-EL-EECRSLRS-CDQLEERVSAMEDEMNEMK-EGKVREKRIKRNEQSLQEIWDY
>1_chr4_122-cL1
YSEL-EDIQTKGKEVENFEKNLEECITRITNTEKCLKELMELKTKA-EL-EECRSLRS-CDQLEERVSAMEDEMNEMK-EGKVREKRIKRNEQSLQEIWDY
>1_chr16_123-cL1
YSEL-EDIQTKGKEVENFEKNLEECITRITNTEKCLKELMELKTKA-EL-EECRSLRS-CNQLEERVSAMEDEMNEMK-EGKFREKRIKRNEQSLQEIWDY
>1_chr5_124-cL1
YSEL-EDIQTKGKEVENFEKNLEECITRITNTEKCLKELMELKTKA-EL-EECRSLRS-CDQLEERVSVMEDEMNEMK-EGKFREKRIKRNEQSLQEIWDY
>1_chr10_125-cL1
YSEL-EDIQTKGKEVENFEKNLEECITRITNTEKCLKELMELKTKA-EL-EECRSLRS-CDQLEERVSAMEDEMNEMK-EGKFREKRIKRNEQSLQEIWDY
>1_chr6_126-cL1
YSEL-EDIQTKGKEVENFEKNLEECITRITNTEKCLKELMELKTKA-EL-EECRSLRS-CDQLEERVSAMEDEMNEMK-EGKFREKRIKRNEQSLQEI*DY
>1_chr3_127-cL1
YSEL-EDIQTKGKEVENFEKNLEECITRITNTEKCLKELMELKTKA-EL-EECRSLRS-CDQLEERVSAMEDEMNEMK-EGKFREKRIKRNEQSLQEIWDY
>1_chr18_128-cL1
YSEL-EDIQTKGKEVENFEKNLEECITRITNTEKCLKELMELKTKA-EL-EECRSLRS-CDQLEERVSAMEDEMNEMK-EGKFREKRIKRNEQSLQEIWDY
>1_chr17_129-cL1
YSEL-EDIQTKGKEVENFEKNLEECITRITNTEKCLKELMELKTKA-EL-EECRSLRS-CDQLEERVSAMEDEMNEMK-EGKFREKRIKRNEQSLQEIWDY
>1_chr5_130-cL1
YSEL-EDIQTKGKEVENFEKNLEECITRITNTEKCLKELMELKTKA-EL-EECRSLRS-CDQLEERVSAMEDEMNEMK-EGKFREKRIKRNEQSLQEIWDY
>1_chr3_131-cL1
YSEL-EDIQTKGKEIENFEKNLEECITRITNTEKCLKELMELKTKA-EL-EECRSLRS-CDQLEERVSAMEDEMNEMK-EGKFREKRIKRNEQSLQEIWDY
>1_chr14_132-cL1
YSEL-EDIQTKGKEVENFEKNLEECITRITNTEKCLKELMELKTKA-EL-EECRSLRS-CDQLEERVSAMEDEMNEMK-EGKFREKRIKRNEQSLQEIWDY
>1_chr5_133-cL1
YSEL-EDIQTKGKEVENFEKNLEECITRITNTEKCLKELMELKTKA-EL-EECRSLRS-CDQLEERVSAMEDEMNEMK-EGKFREKRIKRNEQSLQEIWDY
>1_chrX_134-cL1
YSEL-EDIQTKGKEVENFKKNLEECITRITNTEKCLKELMELKTKA-EL-EECRSLGS-CDQLEERVSAMEDEMNEMK-EGKFREKRIKRNEQSLQEIWDY
>1_chr2_135-cL1
YSEL-EDIQTKGKEVENFEKNLEECITRITNTEKCLKELMELKTKA-EL-EECRSLRS-CDQLEERVSAMEDEMNEMK-EGKFREKRIKRNEQSLQEIWDY
>1_chr10_136-cL1
YSEL-EDIQTKGKEVENFEKNLEECITRITNTEKCLKELMELKTKA-EL-EESRSLRS-CDQLEERVSAMEDEMNEMK-EGKFREKRIKRNEQSLQEIWDY
>1_chr7_137-cL1
YSEL-EDIQTKGKEVENFEKNLEECITRITNTEKCLKELMELKTKA-EL-EECRSLRS-CDQLEERVSAMEDEMNEMK-EGKFREKRIKRNEQSLQEIWDY
>1_chr16_138-cL1
YSEL-EDIQTKGKEVENFEKNLEECITRITNTEKCLKELMELKTKA-EL-EECRSLRS-CDQLEERVSAMEDEMNEMK-EGKFREKRIKRNEQSLQEIWDY
>1_chr15_139-cL1
YSEL-EDIQTKGKEVENFEKNLEECITRITNTEKCLKELMELKTKA-EL-EECRSLRS-CDQLEERVSAMEDEMNEMK-EGKFREKRIKRNEQSLQEIWDY
>1_chr4_140-cL1
YSEL-EDIQTKGKEVENFEKNLEECITRITNTEKCLKELMELKTKA-EL-EECRSLRS-CDQLEERVSAMEDEMNEMK-EGKFREKRIKRNEQSLQEIWDY
>1_chr12_141-cL1
YSEL-EDIQTKGKEVENFEKNLEECITRITNTEKCLKELMELKTKA-EL-EECRSLRS-CDQLEERVSAMEDEMNEMK-EGKFREKRIKRNEQSLQEIWDY
>1_chr14_142-cL1
YSEL-EDIQTKGKEVENFEKNLEECITRITNTEKCLKELMELKTKA-EL-EECRSLRS-CDQLEERVSAMEDEMNEMK-EGKFREKRIKRNEQSLQEIWDY
>1_chr16_143-cL1
YSEL-EDIQTKGKEVENFEKNLEECITRITNTEKCLKELMELKTKA-EL-EECRSLRS-CDQLEERVSAMEDEMNEMK-EGKFRDKRIKRNEQSLQEIWDY
>1_chr20_144-cL1
YSEL-EDIQTKGKEVENFEKNLEECITRITNTEKCLKELMELKTKA-EL-EECRSLRS-CDQLEERVSAMEDEMNEMK-EGKFREKRIKRNEQNLQEIWDY
>1_chrX_145-cL1
YSEL-EDIQTKGKEVENFEKNLEECITRITNTEKCLKELMELKTKA-EL-EECRSLRS-CDQLEERVSAMEDEMNEMK-EGKFREKRIKRNEQSLQEIWDY
>1_chr2_146-cL1
YSEL-EDIQTKGKEVENFEKNLEECITRITNTEKCLKELMELKTKA-EL-EECRSLRS-CDQLEERVSAMEDEMNEMK-EGKFREKRIKRNEQSLQEIWDY
>1_chr4_147-cL1
YSEL-EDIQTKGKEVENFEKNLEECITRITNTEKCLKELMELKTKA-EL-EECRSLRS-CDQLEERVSAMEDEMNEMK-EGKFREKRIKRNEQSLQEIWDY
>1_chr11_148-cL1
YSEL-EDIQTKGKEVENFEKNLEECITRITNTEKCLKELMELKTRA-EL-EECRSLRS-CDQLEERVSAMEDEMNEMK-EGKFREKRIKRNEQSLQEIWDY
>1_chr4_149-cL1
YSEL-EDIQTKGKEVENFEKNLEECITRITNTEKCLKELMELKTKA-EL-EECRSLRS-CDQLEERVSAMEDEMNEMK-EGKFREKRIKRNEQSLQEIWDY
>1_chr18_150-cL1
YSEL-EDIQTKGKEVENFEKNLEECITRITNTEKCLKELMELKTKA-EL-EECRTLRS-CDQLEERVSAMEDEMNEMK-EGKFREKRIKRNEQSLQEIWDY
>1_chr18_151-cL1
YSEL-EDIQTKGKEVENFEKNLEECITRITNTEKCLKELMELKTKA-EL-EECRSLRS-CDQLEERVSAMEDEMNEMK-EGKFREKRIKRNEQSLQEIWDY
>1_chr7_152-cL1
YSEL-EDIQTKGKEVENFEKNLEECITRITNTERCLKELMELKTKA-EL-EECRSLRS-CDQLEERVSAMEDEMNEMK-EGKFREKRIKRNEQSLQEIWDY
>1_chr11_153-cL1
YSEL-EDIQTKGKEVENFEKNLEECITRITNTEKCLKELMELKTKA-EL-EECRSLRS-CDQLEERVSAMEDEMNEMK-EGKFREKRIKRNEQSLQEIWDY
>1_chr1_154-cL1
YSEL-EDIQTKGKEVENFEKNLEECITRITNTEKCLKELMELKTKA-EL-EECRSLRS-CDQLEERVSAMEDEMNEMK-EGKFREKRIKRNEQSLQEIRDY
>1_chr1_155-cL1
YSEL-EDIQTKGKEVENFEKNLEECITRITNTEKCLKELMELKTKA-EL-EECRSLRS-CDQLEERVSAMEDEMNEMK-EGKFRKKRIKRNEQSLQEIWDY
>1_chr11_156-cL1
YSEL-EDIQTKGKEVENFEKNLEECITRITNTEKCLKELMEQKTKA-EL-EECRSLRS-CDQLEERVSAMEDEMNEMK-EGKFREKRIKRNEQSLQEIWDY
>1_chr12_157-cL1
YSEL-EDIQTKGKEVENFEKNLEECITRITNTEKCLKELMELKTKA-EL-EECRSLRS-CDQLEERVSAMEDEMNEMK-EGKFREKRIKRNAQSLQEIWDY
>1_chrY_158-cL1
YSEL-EDIQTKGKEVENFEKNLEECITRITNTEKCLKELMELKTKA-EL-EECRSLRS-CDQLEERVSAMEDEMNEMK-EGKFREKRIKRNEQSLQEIWDY
>1_chr15_159-cL1
YSEL-EDIQTKGKEVENFEKNLEECITRITNTEKCLKELMELKTKA-EL-EECRSLRS-CDQLEERVSAMEDEMNEMK-EGKFREKRIKRNEQSLQEIWDY
>1_chrX_160-cL1
YSEL-EDIQTKGKEVENFEKNLEECITRITNTEKCLKELMELKTKA-EL-EECRSLRS-CDQLEERVSAMEDEMNEMK-EGKFREKRIKRNEQSLQEIWDY
>1_chr12_161-cL1
YSEL-EDIQTKGKEVENFEKNLEECITRITNTEKCLKELMELKTKA-EL-EECRSLRS-CDQLEERVSAMEDEMNEMK-EGKFREKRIKRNEQSLQEIWDY
>1_chr4_162-cL1
YSEL-EDIQTKGKEVENFEKNLEECITRITNTEKCLKELMELKTKA-EL-EECRSLRS-CDQLEERVSAMEDEMNEMK-EGKFREKRIKRNEQSLQEIWDY
>1_chrX_163-cL1
YSEL-EDIQTKGKEVENFEKNLEECITRITNTEKCLKELMELKTKA-EL-EECRSLRS-CNQLEERVSAMEDEMNEMK-EGKFREKRIKRNEQSLQEIWDY
>1_chr18_164-cL1
YSEL-EDIQTKGKEVENFEKNLEECITRITNTEKCLKELMELKTKA-EL-EECRSLRS-CNQLEERVSAMEDEMNEMK-EGKFREKRIKRNEQSLQEIWDY
>1_chr2_165-cL1
YSEL-EDIQTKGKEVENFEKNLEECITRITNTEKCLKELMELKTKA-EL-EECRSLRS-CDQLEERVSAMEDEMNEMK-EGKFREKRIKRNEQSLQEIWDY
>1_chr2_166-cL1
YSEL-EDIQTKGKEVENFETNLEECITRITNTEKCLKELMELKTKA-EL-EECRSLRS-CDQLEERVSAMEDEMNEMK-EGKFREKRIKRNEQSLQEIWDY
>1_chr5_167-cL1
YSEL-EDIQTKGKEVENFEKNLEECITRITNTEKCLKELMELKTKA-EL-EECRSLRS-CDQLEERVSAMEDEMNEMK-EGKFREKRIKRNEQSLQEIWDY
>1_chr1_168-cL1
YSEL-EDIQTKGKEVENFEKNLEECITRITNTEKCLKELMELKTKA-EL-EECRSLRS-CDQLEERVSAMEDEMNEMK-EGKFREKRIKRNEQSLQEIWDY
>1_chr10_169-cL1
YSEL-EDIQTKGKEVENFEKNLEECITRITNTEKCLKELMELKTKA-EL-EECRSLRS-CDQLEERVSAMEDEMNEMN-EGKFREKRIKRNEQSLQEIWDY
>1_chr12_170-cL1
YSEL-EDIQTKGKEVENFEKNLEECITRITNTEKCLKELMELKTKA-EL-EECRSLRS-CDQLEERVSAMEDEMNEMK-EGKFREKRIKRNEQSLQEIWDY
>1_chr6_171-cL1
YSEL-EDIQTKGKEVENFEKNLEECITRITNTEKCLKELMELKTKA-EL-EECRSLRS-CDQLEERVSAMEDEMNEMK-EGKFREKRIKRNEQSLQEIWDY
>1_chr5_172-cL1
YSEL-EDIQTKGKEVENFEKNLEECITRITNTEKCLKELMELKTKA-EL-EECRSLRS-CDQLEERVSAMEDEMNEMK-EGKFREKRIKRNEQSLQEIWDY
>1_chr2_173-cL1
YSEL-EDIQTKGKEVENFEKNLEECITRITNTEKCLKELMELKTKA-EL-EECRSLRS-CDQLEERVSAMEDEMNEMK-EGKFREKRIKRNEQNLQEIWVY
>1_chr8_174-cL1
YSEL-EDIQTKGKEVENFEKNLEECITRITXTEKCLKELMELKTKA-EL-EECRSLRS-CDQLEERVSAMEDEMNEMK-EGKFREKRIKRNEQSLQEIWDY
>1_chr2_175-cL1
YSEL-EDIQTKGKEVENFEKNLEECITRITNTEKCLKELMELKTKA-EL-EECRSLRS-CDQLEERVSAMEDEMNEMK-EGKFREKRIKRNEQSLQEIWDY
>1_chr3_176-cL1
YSEL-EDIQTKGKEVENFEKNLEECITRITNTEKCLKELMELKTKA-EL-EECRSLRS-CDQLEERVSAMEDEMNEMK-EGKFREKRIKRNEQSLQEIWDY
>1_chr1_177-cL1
YSEL-EDIQTKGKEVENFEKNLEECITRITNTEKCLKELMELKTKA-EL-EECRSLRS-CDQLEERVSAMEDEMNEMK-EGKFREKRIKRNEQSLQEIWDY
>1_chr6_178-cL1
YSEL-EDIQTKGKEVENFEKNLEECITRITNTEKCLKELMELKTKA-EL-EECRSLRS-CDQLEERVSAMEDEMNEMK-EGKFREKRIKRNEQSLQEIWDY
>1_chr4_179-cL1
YSEL-EDIQTKGKEVENFEKNLEECITRITNTEKCLKELMELKTKA-EL-EECRSLRS-CDQLEERVSAMEDEMNEMK-EGKFREKRIKRNEQSLQEIWDY
>1_chrX_180-cL1
YSEL-EDIQTKGKEVENFEKNLEECITRITNTEKCLKELMELKTKA-EL-EECRSLRS-CDQLEERVSAMEDEMNEMK-EGKFREKRIKRNEQSLQEIWDY
>1_chr2_181-cL1
YSEL-EDIQTKGKEVENFEKNLEECITRITNTEKCLKELMELKTKA-EL-EECRSLRS-CDQLEERVSAMEDEMNEMK-EGKFREKRIKRNEQSLQEIWDY
>1_chr3_182-cL1
YSEL-EDIQTKGKEVENFEKNLEECITRITNTEKCLKELMELKTKA-EL-EECRSLRS-CDQLEERVSAMEDEMNEMK-EGKFREKRIKRNEQSLQEIWDY
>1_chr2_183-cL1
YSEL-EDIQTKGKEVENFEKNLEECITRITNTEKCLKELMELKTKA-EL-EECRSLRS-CDRLEERVSAMEDEMNEMK-EGKFREKRIKRNEQSLQEIWDY
>1_chr2_184-cL1
YSEL-EDIQTKGKEVENFEKNLEECITRITNTEKCLKELMELKTKA-EL-EECRSLRS-CDQLEERVSAMEDEMNEMK-EGKFREKIIKRNEQSL*EIWDY
>1_chr22_185-cL1
YSEL-EDIQTKGKEIENFEKNLEECITRITNTEKCLKELMELKTKA-EL-EECRSLRS-CDQLEERVSAMEDEMNEMK-EGKFREKRIKRNEQSLQEIWDY
>1_chr11_186-cL1
YSEL-EDIQTKGKEVENFEKNLEECITRITNTEKCLKELMELKTKA-EL-EECRSLRS-CNQLEERVSAMEDEMNEMK-EGKFREKRIKRNEQSLQEIWDY
>1_chr2_187-cL1
YSEL-EDIQTKGKEVQNFEKNLEECITRITNTEKCLKELMELKTKA-EL-EECRSLRS-CDQLEERVSAMEDEMNEMK-EGKFREKRIKRNEQSLQEIWDY
>1_chr3_188-cL1
YSEL-EDIQTKGKEVENFEKNLEECITRITNTEKCLKELMELKTKA-EL-EECRSLRS-CDQLEERVSAMEDEMNEMK-EGKFREKRIKRNEQSLQEIWDY
>1_chr10_189-cL1
YSEL-EDIQTKGKEVENFEKNLEECITRITNTEKCLKELMELKTKA-EL-EECRSLRS-CDQLEERVSAMEDEMNEMK-EGKFREKRIKRNEQSLQEIWDY
>1_chr20_190-cL1
YSEL-EDIQTKGKEVENFEKNLEECITRITNTEKCLKELMELKTKA-EL-EECRSLRS-CDQLEERVSAMEDEMNEMK-EGKFREKRIKRNEQSLQEIWDY
>1_chrX_191-cL1
YSEL-EDIQTKGKEVENFEKNLEECITRITNTEKCLKELMELKTKA-EL-EECRSLRS-CDQLEERVSAMEDEMNEMK-EGKFREKRIKRNEQSLQEIWDY
>1_chrY_192-cL1
YSEL-EDIQTKGKEVENFEKNLEECITRITNTEKCLKELMELKTKV-EL-EECRSLRS-CDQLEERVSAMEDEMNEMK-EGKFREKRIKRNEQSLQEIWDY
>1_chr13_193-cL1
YSEL-EDIQTKGKEVENFEKNLEECITRITNTEKCLKELMELKTKA-EL-EECRSLRS-CDQLEERVSAMEDEMNEMK-EGKFREKRIKRNEQSLQEIWDY
>1_chr4_194-cL1
YSEL-EDIQTKGKEVENFEKNLEECITRITNTEKCLKELMELKTKA-EL-EECRSLRS-CDQLEERVSAMEDEMNEMK-EGKFREKRIKRNEQSLQEIWDY
>1_chr5_195-cL1
YSEL-EDIQTKGKEVENFEKNLEECITRITNTEKCLKELMELKTKA-EL-EECRSLRS-CDQLEERVSAMEDEMNEMK-EGKFREKRIKRNEQSLQEIWDY
>1_chr1_196-cL1
YSEL-EDIQTKGKEVENFEKNLEECITRITNTEKCLKELMELKTKA-EL-EECRSLRS-CDQLEERVSAMEDEMNEMK-EGKFREKRIKRNEQSLQEIWDY
>1_chr10_197-cL1
YSEL-EDIQTKGKEVENFEKNLEECITRITNTEKCLKELMELKTKA-EL-EECRSLRS-CDQLEERVSAMEDEMNEMK-EGKFREKRIKRNEQSLQEIWDY
>1_chr4_198-cL1
YSEL-EDIQTKGKEVENFEKNLEECITRITNTEKCLKELMELKTKA-EL-EECRSLRS-CDQLEERVSAMEDEMNEMK-EGKFREKRIKRNEQSLQEIWDY
>1_chr13_199-cL1
YSEL-EDIQTKGKEVENFEKNLEECITRITNTEKCLKELMELKTKA-EL-EECRSLRS-CDQLEERVSAMEDEMNEMK-EGKFREKRIKRNEQSLQEIWDY
>1_chr9_200-cL1
YSEL-EDIQTKGKEVENFEKNLEECITRITNTEKCLKELMELKTKA-EL-EECRSLRS-CDQLEERVSAMEDEMNEMK-EGKFREKRIKRNEQSLQEIWDY
>1_chr4_201-cL1
YSEL-EDIQTKGKEVENFEKNLEECITRITNTEKCLKELMELKTKA-EL-EECRSLRS-CDQLEERVSAMEDEMNEMK-EGKFREKRIKRNEQSLQEIWDY
>1_chr4_202-cL1
YSEL-EDIQTKGKEAENFEKNLEECITRITNTEKCLKELMELKTKA-EL-EECRSLRS-CDQLEGRVSAMEDEMNEMK-EGKFREKRIKRNEQSLQEIWDY
>1_chr5_203-cL1
YSEL-EDIQTKGKEVENFEKNLEECITRITNTEKSLKELMELKTKA-EL-EECRSLRS-CDQLEERVSAMEDEMNEMK-EGKFREKRIKRNEQSLQEIWDY
>1_chr2_204-cL1
YSEL-EDIQTKGKEVENFEKNLEECITRITNTEKCLKELMELKTKA-EL-EECRSLRS-CDQLEVRVSAMEDEMNEMK-EGKFREKRIKRNEQSLQEIWDY
>1_chr7_205-cL1
YSEL-DNIQTKGKEVENFEKNLEECITRITNTEKCLKELMELKTKA-EL-EECRSLRS-CDQLEERVSAMEDEMNEMK-EGKFREKRIKRNEQSLQEIWDY
>1_chrX_206-cL1
YSEL-EDIQTKGKEVQNFEKNLEECITRITNTEKCLKELMELKTKA-EL-EECRSLRS-CDQLEERVSAMEDEMNEMK-EGKFREKRIKRNEQSLQEIWDY
>1_chr4_207-cL1
YSEL-EDIQTKGKEVENFEKNLEECITRITNTEKCLKELMELKTKA-EL-EECRSLRS-CDQLEERVSAMEDEMNEMK-EGKFREKRIKRNEQSLQEIWDY
>1_chr11_208-cL1
YSEL-EDIQTKGKEVENFEKNLEECITRITNTEKCLKELMELKTKA-EL-EECRSLRS-CDQLEERVSAMEDEMNEMK-EGKFREKRIKRNEQNLQEIWDY
>1_chr7_209-cL1
YSEL-EDIQTKGKEVENFEKNLEECITRITNTEKCLKELMELKTKA-EL-EECRSLRS-CDQLEERVSAMEDEMNEMK-EEKFREKRIKRNEQNLQEIWDY
>1_chr6_210-cL1
YSEL-EDIQTKGKEVEXFEKNLEECITRITNTEKCLKELMELKTKA-EL-EECRSLRS-CDQLEERVSAMEDEMNEMK-EGKFREKRIKRNEQSLQEIWDY
>1_chr1_211-cL1
YSEL-EDIQTKGKEVENFEKXLEECITRITNTEKCLKELMELKTKA-EL-EECRSLRS-CDQLEERVSAMEDEMNEMK-EGKFREKRIKRNEQSLQEIWDY
>1_chr20_212-cL1
YSEL-EDIQTKGKEVENFEKNLEECITRITNTEKCLKELMELKTKA-EL-EECRSLRS-CDQLEERVSTMEDEMNEMK-EGKFREKRIKRNEQSLQEIWDY
>1_chr9_213-cL1
YSEL-EDIQTKGKEVENFEKNLEECITRITNTEKCLKELMELKTKA-EL-EECRSLRS-CDQLEERVSAMEDEMNEMK-EGKFREKRIKRNEQSLQEIWDY
>1_chr13_214-cL1
YSEL-EDIQTKGKEVENFEKNLEECITRITNTEKCLKELMELKTKA-EL-EECRSLRS-CDQLEERVSAMEDEMNEMK-EGKFREKRIKRNEQSLQEIWDY
>1_chrX_215-cL1
YSEL-EDIQTKGKEVENFEKNLEECITRITNTEKCLKELMELKTKA-EL-EECRSLRS-CDQLEERVSAMEDEMNEMK-EGKFREKRIKRNEQSLQEIWDY
>1_chr4_216-cL1
YSEL-EDIQTKGKEVENFEKNLEECITRITNTEKCLKELMELKTKA-EL-EECRSLRS-CDQLEERVSAMEDEMNEMK-EGKFREKRIKRNEQSLQEIWDY
>1_chr2_217-cL1
YSEL-EDIQTKGKEVENFEKNLEECITRITNTEKCLKELMEPKTKA-EL-EECRSLRS-CDQLEERVSAMEDEMNEMK-EGKFREKRIKRNEQSLQEIWDY
>1_chr1_218-cL1
YSEL-EDIQTKGKEVENFEKNLEECITRITNTEKCLKELMELKTKA-EL-EECRSLRS-CDQLEERVSAMEDEMNEMK-EGKFRGKRIKRNEQSLQEIWDY
>1_chr16_219-cL1
YSEL-EDIQTKGKEVENFEKNLEECITRITNTEKCLKELMELKTKA-EL-EECRSLRS-CDQLEERVSAMEDEMNEMK-EGKFREKRIKRNEQSLQEIWDY
>1_chr2_220-cL1
YSEL-EDIQTKGKEVENFEKNLEECITRITNTEKCLKELMELKTKA-EL-EECRSLRS-CDQLEERVSAMEDEMNEMK-EGKFREKRIKRNEQSLQEIWDY
>1_chr20_221-cL1
YSEL-EDIQTKGKEVENFEKNLEECITRITNTEKCLKELMELKTKA-EL-EECRSLRS-CDQLEERVSAMEDEMNEMK-EGKFREKRIKRNEQSLQEIWDY
>1_chr15_222-cL1
YSEL-EDIQTKGKEVENFEKNLEECITRITNTEKCLKELMELKTKA-EL-EECRSLRS-CDQLEERVSAMEDEMNEMK-EGKFREKRIKRNEQSLQEIWDY
>1_chr22_223-cL1
YSEL-EDIQTKGKEVENFEKNLEECITRITNTEKCLKELMELKTKT-EL-EECRSLRS-CDQLEERVSAMEDEMNEMK-EGKFREKRIKRNEQSLQEIWDY
>1_chr4_224-cL1
YSEL-EDIQTKGKEVENFEKNLEECITRITNTEKCLKELMELKTKA-EL-EECRSLRS-CDQLEERVSAMEDEMNEMK-EGKFREKRIKRNEQSLQEIWDY
>1_chr12_225-cL1
YSEL-EDIQTKGKEVENFEKNLEECITRITNTEKCLKELMELKTKA-EL-EECRSLRS-CDQLEERVSAMEDEMNEMK-EGKFREKRIKRNEQSLQEIWDY
>1_chrX_226-cL1
YSEL-EDIQTKGKEVENFEKNLEECITRITNTEKCLKELMELKTKA-EL-EECRSLRS-CDQLEERVSAMEDEMNEMK-EGKFRDKRIKRNEQSLQEIWDY
>1_chr3_227-cL1
YSEL-EDIQTKGKEVENFEKNLEECITRITNTEKCLKELMELKTKA-EL-EECRSLRS-CNQLEEKVSAMEDEMNEMK-EGKFREKRIKRNEQSLQEIWDY
>1_chr7_228-cL1
YSEL-EDIQTKGKEVENFEKNLEECITRITNTEKCLKELMELKTKA-EL-EECRSLRS-CDQLEERVSAMEDEMNEMK-EGKFREKRIKRNEQSLQEIWDY
>1_chr1_229-cL1
YSEL-EDIQTKGKEVENFEKNLEECITRITNTEKCLKELMELKTKA-EL-EECRSLRS-CDQLEERVSAMEDEMNEMK-EGKFREKRIKRNEQSLQEIWDY
>1_chr1_230-cL1
YSEL-EDIQTKGKEVENFEKNLEECITRITNTEKCLKELMELKTKA-EL-EECRSLRS-CDQLEERVSAMEDEMNEMK-EGKFREKRIKRNEQSLQEIWDY
>1_chr6_231-cL1
YSEL-EDIQTKGKEVENFEKNLEECITRITNTEKCLKELMELKTKA-EL-EECRSLRS-CNQLEERVSAMEDEMNEMK-EGKFREKRIKRNEQSLQEIWDY
>1_chr5_232-cL1
YSEL-EDIQTKGKEVENFEKNLEECITRITNTEKCLKELMELKTKA-EL-EECRSLRS-CNQLEERVSAMEDEMNEMK-EGKFREKRIKRNEQSLQEIWDY
>1_chr9_233-cL1
YSEL-EDIQTKGKEVENFEKNLEECITRITNTEKCLKELMELKTKA-EL-EECRSLRS-CDQLEERVSAMEDEMNEMK-EGKFREKRIKRNEQSLQEIWDY
>1_chr17_234-cL1
YSEL-EDIQTKGKEVENFEKNLEECITRITNTEKCLKELMELKTKA-EL-EECRSLRS-CDQLEERVSAMEDEMNEMK-EGKFREKRIKRNEQSLQEIWDY
>1_chr5_235-cL1
YSEL-EDIQTKGKEVENFEKNLEECITRITNTEKCLKELMELKTKA-EL-EECRSLRS-CDQLEERVSAMEDEMNEMK-EGKFREKRIKRNEQSLQEIWDY
>1_chr9_236-cL1
YSEL-EDIQTKGKEVENFEKNLEECITRITNTEKCLKELMELKTKA-EL-EECRSLRS-CDQLEERVSAMEDEMNEMK-EGKFREKRIKRNEQSLQEIWDY
>1_chr7_237-cL1
YSEL-EDIQTKGKEVENFEKNLEECITRITNTEKCLKELMELKTKA-EL-EECRSLRS-CDQLEERVSAMEDEMNEMK-EGKFREKRIKRNEQSLQEIWDY
>1_chr6_238-cL1
YSEL-EDIQTEGKEVENFEKNLEECITRITNTEKCLKELMELKTKA-EL-EECRSLRS-CDQLEERVSAMEDEMNEMK-EGKFREKRIKRNEQSLQEIWDY
>1_chr9_239-cL1
YSEL-EDIQTKGKEVENFEKNLEECITRITNTEKCLKELMELKTKA-EL-EECRSLRS-CDQLEERVSAMEDEMNEMK-EGKFREKRIKRNEQSLQEIWDY
>1_chr1_240-cL1
YSEL-EDIQTKGKEVENFEKNLEECITRITNTEKCLKELMELKTKA-EL-EECRSLRS-CDQLEERVSAMEDEMNEMK-EGKFREKRIKRNEQSLQEIWDY
>1_chrX_241-cL1
YSEL-EDIQTKGKEVENFEKNLEECITRITNTEKCLKELMELKTKA-EL-EECRSLRS-CDQLEERVSPMEDEMNEMK-EGKFREKRIKRNEQSLQEMWDY
>1_chr4_242-cL1
YSEL-EDIQTKGKEVENFEKNLEECITRITNTEKCLKELMELKTKA-EL-EECRSLRS-CDQLEERVSAMEDEMNEMK-EGKFREKRIKRNEQSLQEIWDY
>1_chr11_243-cL1
YSEL-EDIQNKGKEVENFEKNLEECITRITNTEKCLKELMELKTKA-EL-EECRSLRS-CDQLEERVSAMEDEMNEMK-EGKFREKRIKRNEQSLQEIWDY
>1_chr5_244-cL1
YSEL-EDIQTKGKEVENFEKNLEECVTRITNTEKCLKELMELKTKA-EL-EECRSLRS-CNQLEERVSAMEDEMNEMK-EGKFREKRIKRNEQSLQEIWDY
>1_chr1_245-cL1
YSEL-EDIQTKGKEVENFEKNLEECITRITNTEKCLKELMELKTKA-EL-EECRSLRS-CDQLEERVSAMEDEMNEMK-EGKFREKRIKRNEQSLQEIWDY
>1_chr3_246-cL1
YSEL-EDIQTKGKEVENFEKNLEECITRITNTEKCLKELMELKTKA-EL-EECRSLRS-CDQLEERVSAMEDEMNEMK-EGKFREKRIKRNEQSLQEIWDY
>1_chr3_247-cL1
YSEL-EDIQTKGKEVENFEKNLEECITRITNTEKCLKELMELKTKA-EL-EECRSLRS-CDQLEERVSAMEDEMNEMK-EGKFREKRIKRNEQSLQEIWDY
>1_chr3_248-cL1
YSEL-EDIQTKGKEVENFEKNLEECITRITNTEKCLKELMELKTKA-EL-EECRSLRS-CDQLEERVSAMEDEMNEMK-EGKFREKRIKRNEQSLQEIWDY
>1_chr6_249-cL1
YSEL-EDIQTKGKEVENFEKNLEECITRITNTEKCLKELMELKTKA-EL-EECRSLRS-CDQLEERVSAMEDEMNEMK-EGKFREKRIKRNEQSLQEIWDY
>1_chr8_250-cL1
YSEL-EDIQTKGKEVENFEKNLEECITRITNTEKCLKELMELKTKA-EL-EECRSLRS-CDQLEERVSAMEDEMNEMK-EGKFREKRIKRNEQSLQEIWDY
>1_chr1_251-cL1
YSEL-EDIQTKGKEVENFEKNLEECITRITNTEKCLKELMELKTKA-EL-EECRSLRS-CDQLEERVSAMEDEMNEMK-EGKFREKRIKRNEQSLQEIWDY
>1_chrX_252-cL1
YSEL-EDIQTKGKEVENFEKNLEECITRITNTEKCLKELMELKTKA-EL-EECRSLRS-CDQLEERVSAMEDEMNEMK-EGKFREKRIKRNEQSLQEIWDY
>1_chr4_253-cL1
YSEL-EDIQTKGKEVENFEKNLEECITRITNTEKCLKELMELKTKA-EL-EECRSLRS-CDQLEERVSAMEDEMNEMK-EGKFREKRIKRNEQSLQEIWDY
>1_chr5_254-cL1
YSEL-EDIQTKGKEVENFEKNLEECITRITNTEKCLKELMELKTKA-EL-EECRSLRS-CDQLEERVSAMEDEMNEMK-EGKFREKRIKRNEQSLQEIWDY
>1_chr9_255-cL1
YSEL-EDIQTKGKEVENFEKNLEECITRITNTEKCLKELMELKTKA-EL-EECRSLRS-CDQLEERVSTMEDEMNEMK-EGKFREKRIKRNEQSLQEIWDY
>1_chr11_256-cL1
YSEL-EDIQTKGKEVENFEKNLEECITRITNTEKCLKELMELKTKA-EL-EECRSLRS-CDQLEERVSAMEDEMNEMK-EGKFREKRIKRNEQSLQEIWDY
>1_chr9_257-cL1
YSEL-EDIQTKGKEVENFEKNLEECITRITNTEKCLKELMELKTKA-EL-EECRSLRS-CDQLEERVSAMEDEMNEMK-EGKFREKRIKRNEQSLQEIWDY
>1_chr11_258-cL1
YSEL-EDIQTKGKEVENFEKNLEECITRITNTEKCLKELMELKTKA-EL-EECRSLRS-CDQLEERVSAMEDEMNEMK-EGKFREKRIKRNEQSLQEIWDY
>1_chr6_259-cL1
YSEL-EDIQTKGKEVENFEKNLEECITRITNTEKCLKELMELKTKA-EL-EECRSLRS-CDQLEERVSAMEDEMNEMK-EGKFREKRIKRNEQSLQEIWDY
>1_chr15_260-cL1
YSEL-EDIQTKGKEVENFEKNLEECITRITNTEKCLKELMELKTKA-EL-EECRSLRS-CDQLEERVSAMEDEMNEMK-EGKFREKRIKRNEQSLQEIWDY
>1_chr7_261-cL1
YSEL-EDIQTKGKEVENFEKNLEECITRITNTEKCLKELMELKTKA-EL-EECRSLRS-CDQLEERVSAMEDEMNEMK-EGKFREKRIKRNEQSLQEIWDY
>1_chrX_262-cL1
YSEL-EDIQTKGKEVENFEKNLEECITRITNTEKCLKELMELKTKA-EL-EECRSLRS-CDQLEERVSAMEDEMNEMK-EGKFREKRIKRNEQSLQEIWDY
>1_chr2_263-cL1
YSEL-EDIQTKGKEVENFEKNLEECITRITNTEKCLKELMELKTKA-EL-EECRSLRS-CDQLEERVSAMEDEMNEMK-EGKFREKRIKRNEQSLQEIWDY
>1_chr8_264-cL1
YSEL-EDIQTKGKEVENFEKNLEECITRITNTEKCLKELMELKTKA-EL-EECRSLRS-CDQLEERVSAMEDEMNEMK-EGKFREKRIKRNEQSLQEIWDY
>1_chr4_265-cL1
YSEL-EDIQTKGKEVENFEKNLEECITRITNTEKCLKELMELKTKA-EL-EECRSLRS-CDQLEERVSAMEDEMNEMK-EGKFREKRIKRNEQSLQEIWDY
>1_chr11_266-cL1
YSEL-EDIQTKGKEVENFEKNLEECITRITNTEKCLKELMELKTKA-EL-EECRSLRS-CDQLEERVSAMEDEMNEMK-EGKFREKRIKRNEQSLQEIWDY
>1_chr16_267-cL1
YSEL-EDIQTKGKEVENFEKNLEECITRISNTEKCLKELMELKTKA-EL-EECRSLRS-CDQLEERVSAMEDEMNEMK-EGKFREKRIKRNEQSLQEIWDY
>1_chr10_268-cL1
YSEL-EDIQTKGKEVENFEKNLEECITRITNTEKCLKELMELKTKA-EL-EECRSLRS-CDQLEERVSAMEDEMNEMK-EGKFREKRIKRNEQSLQEIWDY
>1_chr16_269-cL1
YSEL-EDIQTKGKEVENFEKNLEECITRITNTEKCLKELMELKTKA-EL-EECRSLRS-CDQLEERVSAMEDEMNEMK-EGKFREKRIKRNEQSLQEIWDY
>1_chr4_270-cL1
YSEL-EDIQTKGKEVENFEKNLEECITRITNTEKCLKELMELKTKA-EL-EECRSLRS-CDQLEERVSAMEDEMNEMK-EGKFREKRIKRNEQSLQEIWDY
>1_chr6_271-cL1
YSEL-EDIQTKGKEVENFEKNLEECITRITNTEKCLKELMELKTKA-EL-EECRSLRS-CDQLEERVSAMEDEMNEMK-EGKFREKRIKRNEQSLQEIWDY
>1_chr13_272-cL1
YSEL-EDIQTKGKEVENFEKNLEECITRITNTEKCLKELMELKTKA-EL-EECRSLRS-CDQLEERVSAMEDEMNEMK-EGKFREKRIKRNEQSLQEIWDY
>1_chr1_273-cL1
YSEL-EDIQTKGKEVENFEKNLEECITRITNTEKCLKELMELKTKA-EL-EECRSLRS-CDQLEERVSAMEDEMNEMK-EGKFREKRIKRNEQSLQEIWDY
>1_chr6_274-cL1
YSEL-EDIQTKGKEVENFEKNLEECITRITNTEKCLKELMELKTKA-EL-EECRSLRS-CDQLEERVSAMEDEMNEMK-EGKFREKRIKRNEQSLQEIWDY
>1_chr15_275-cL1
YSEL-EDIQTKGKEVENFEKNLEECITRITNTEKCLKELMELKTKA-EL-EECRSLRS-CDQLEERVSAMEDEMNEMK-EGKFREKRIKRNEQSLQEIWDY
>1_chr8_276-cL1
YSEL-EDIQTKGKEVENFEKNLEECITRITNTEKCLKELMELKTKA-EL-EECRSLRS-CDQLEERVSAMEDEMNEMK-EGKFREKRIKRNEQSLQEIWDY
>1_chr10_277-cL1
YSEL-EDIQTKGKEVENFEKNLEECITRITNTEKCLKELMELKTKA-EL-EECRSLRS-CDQLEERVSAMEDEMNEMK-EGKFREKRIKRNEQSLQEIWDY
>1_chr14_278-cL1
YSEL-EDIQTKGKEVENFEKNLEECITRITNTEKCLKELMELKTKA-EL-EECRSLRS-CDQLEERVSAMEDEMNEMK-EGKFREKRIKRNEQSLQEIWDY
>1_chr17_279-cL1
YSEL-EDIQTKGKEVENFEKNLEECITRITNTEKCLKELMELKTKA-EL-EECRSLRS-CDQLEERVSAMEDEMNEMK-EGKFREKRIKRNEQSLQEIWDY
>1_chr4_280-cL1
YSEL-EDIQTKGKEVENFEKNLEECITRITNTEKCLKELMELKTKA-EL-EECRSLRS-CDQLEERVSAMEDEMNEMK-EGKFREKRIKRNEQSLQEIWDY
>1_chr4_281-cL1
YSEL-EDIQTKGKEVENFEKNLEECITRITNTEKCLKELMELKTKA-EL-EECRSLRS-CDQLEERVSAMEDEMNEMK-EGKFREKRIKRNEQSLQEIWDY
>1_chr5_282-cL1
YSEL-EDIQTKGKEVENFEKNLEECITRITNTEKCLKELMELKTKA-EL-EECRSLRS-CDQLEERVSAMEDEMNEMK-EGKFREKRIKRNEQSLQEIWDY
>1_chr6_283-cL1
YSEL-EDIQTKGKEVENFEKNLEECITRITNTEKCLKELMELKTKA-EL-EECRSLRS-CDQLEERVSAMEDEMNEMK-EGKFREKRIKRNEQSLQEIWDY
>1_chr7_284-cL1
YSEL-EDIQTKGKEVENFEKNLEECITRITNTEKCLKELMELKTKA-EL-EECRSLRS-CDQLEERVSAMEDEMNEMK-EGKFREKRIKRNEQSLQEIWDY
>1_chr7_285-cL1
YSEL-EDIQTKGKEVENFEKNLEECITRITNTEKCLKELMELKTKA-EL-EECRSLRS-CDQLEERVSAMEDEMNEMK-EGKFREKRIKRNEQSLQEIWDY
>1_chr8_286-cL1
YSEL-EDIQTKGKEVENFEKNLEECITRITNTEKCLKELMELKTKA-EL-EECRSLRS-CDQLEERVSAMEDEMNEMK-EGKFREKRIKRNEQSLQEIWDY
>1_chr4_287-cL1
YSEL-EEIQTKGKEVENFEKNLEECITRITNTEKCLKELMELKTKA-EL-EECRSLRS-CDQLEERVSAMEDEMNEMK-EGKFREKRIKRNEQSLQEIWDY
>1_chr1_288-cL1
YSEL-EDIQTKGKEVENFEKNLEECITRITNTEKCLKELMELKTKA-EL-EECRSLRS-CDQLEERVSAMEDEMNEMK-EGKFREKRIKRNEQSLQEIWDY
>1_chr11_289-cL1
YSEL-EDIQTKGKEVENFEKNLEECITRITNTEKCLKELMELKTKA-EL-EECRSLRS-CDQLEERVSAMEDEMNEMK-EGKFREKRIKRNEQSLQEIWDY
>1_chr12_290-cL1
YSEL-EDIQTKGKEVENFEKNLEECITRITNTEKCLKELMELKTKA-EL-EECRSLRS-CDQLEERVSAMEDEMNEMK-EGKFREKRIKRNEQSLQEIWDY
>1_chr3_291-cL1
YSEL-EDIQTKGKEVENFEKNLEECITRITNTEKCLKELMELKTKA-EL-EECRSLRS-CDQLEERVSAMEDEMNEMK-EGKFREKRIKRNEQSLQEIWDY
>1_chr4_292-cL1
YSEL-EDIQTKGKEVENFEKNLEECITRITNTEKCLKELMELKTKA-EL-EECRSLRS-CDQLEERVSAMEDEMNEMK-EGKFREKRIKRNEQSLQEIWDY
>1_chr5_293-cL1
YSEL-EDIQTKGKEVENFEKNLEECITRITNTEKCLKELMELKTKA-EL-EECRSLRS-CDQLEERVSAMEDEMNEMK-EGKFREKRIKRNEQSLQEIWDY
>1_chr7_294-cL1
YSEL-EDIQTKGKEVENFEKNLEECITRITNTEKCLKELMELKTKA-EL-EECRSLRS-CDQLEERVSAMEDEMNEMK-EGKFREKRIKRNEQSLQEIWDY
>1_chr7_295-cL1
YSEL-EDIQTKGKEVENFEKNLEECITRITNTEKCLKELMELKTKA-EL-EECRSLRS-CDQLEERVSAMEDEMNEMK-EGKFREKRIKRNEQSLQEIWDY
>1_chrX_296-cL1
YSEL-EDIQTKGKEVENFEKNLEECITRITNTEKCLKELMELKTKA-EL-EECRSLRS-CDQLEERVSAMEDEMNEMK-EGKFREKRIKRNEQSLQEIWDY
