# Supplementary material for: Cryptic genetic variation enhances primate L1 retrotransposon survival by enlarging the functional coiled coil sequence space of ORF1p
Source: PLoS Genet. 2020 Aug 14;16(8):e1008991. doi: 10.1371/journal.pgen.1008991 (PMC7449397; doi:10.1371/journal.pgen.1008991)
Supplement: S1 Data — (ZIP) [file pgen.1008991.s012.zip › Supplementary_Data_PG/orf1_coiled_coil/l1pa1/1_cc_peps.1.fst]

>l1hs_50
YSELREDIQTKGKEVENFEKNLEECITRITNTEKCLKELMELKTKARELREECRSLRSRC
DQLEERVSAMEDEMNEMKREGKFREKRIKRNEQSLQEIWDY
>L1HS::chr8:105971290-105977058(-)
FSELKEEV*TNGKQVKNLEKRLDEWLTRITSVEKSLNDLMELKTKARELCDECTSFSSRF
DQLEGRVSVIEDQMNEMKRQGKFREKRVKRNE*SLQEIGDY
>L1HS::chr4:92358642-92364842(+)
YSELQEEIQTKDKEXXNFQKNLDKCITRITNTEKCLKELMELNTKARELREECRRLRSQC
DQLEERVSVMEDEMNEMKQEGKFREKRIKRNEQILQEIWDY
>L1HS::chr15:89097829-89103494(-)
YSELWEEIQIKGKEVENFEKSLEECITRITNTEKCLKELMELKTKPRELPEECRSLRSRC
NQLEERVSAMEDEVNEMK*EGKFREKRIKRNEQSLQEIYDY
>L1HS::chr6:126994696-127000000(+)
YSELREDIQTKGKAVENFEKNLEECITRITNTEKCLKELMELKTKAQELREECRSLRS*C
NQLEERVSAKEDEMNEMKREGKFREKRIKRNEQSLQEIWDY
>L1HS::chr3:19000000-19005325(-)
YSELREDIQTKGKEVENFEKNLEECMTRITNTEKCLKELMELKTKARELREECRSLRRRC
NQLKEKVSAMEDEMNEMK*EGKFREKRIKRNEQTLQEIWDY
>L1HS::chr7:90802758-90808832(+)
YSELQEDIQTKGKEVENFEKNLEECITRITNREKCLKELMELKTKARELREECRSLRSRC
DQLEERVSAMEDEMNEMK*EGKFREKRIKRNEQSLQEIWDY
>L1HS::chr3:120291868-120298033(+)
YSELQEEIQTKGKEVKNFEKNLDQCITRITNTEKCLKELMELKAKARELREECRSLRSRR
DQLEERVSVMEAEMNEMKREGKFREKRIKRNEQSLQEIWDY
>L1HS::chr5:104848937-104854975(-)
YSELREDIQTKGKEVENFEKNLEECITRITNTEKCLKQLMELKTKARELREECRSLRSRC
DQLEERVSAMEDEMNEMK*EGKFREKRIKRNEQSLQEIWDY
>L1HS::chr2:198500000-198505485(-)
YSELREDIQTKGKEVENFEKNLEECITRITNTEKCLKELMELKTKARELREECRSLRSQC
DQLEERVSAMEDEMNEMK*EGKFREKRIKRNEQSLQEIWDY
>L1HS::chr2:231201784-231207228(-)
YSELRADIQTKGKEVENFEKNLEECITRITNTEKCLKELMELKTKARELREECRSLRSRC
DQLEQRVSAMEDEMNEMKQEGKFREKRIKRNEQSLQEIWDY
>L1HS::chr3:90383231-90389253(+)
YSELREDIQTKGKEIENFEKNLEECITRITNTEKCLKELMELKTKARELREQCRSLRSRC
DQLEERVSAMEEEMNEMKREGKFREKRIKRNEQSLQEIWDY
>L1HS::chrX:75543184-75549215(-)
YSELREDILTKGKEVENFEKNLEECITRITNREKCLKELMELKTKARELREECRSLRSRC
NQLEERVSAMEDEMNEMKREGKFREKRIKRNEQSLQEI*DY
>L1HS::chr14:52261319-52267350(-)
YSELREDIQTKGKEVENFEKNLEECITRITNTEKCLKELMELKTKARELREECRSLRSRC
DQLEERVSAMEDEMNEMKREGKFREKRIKRNEQSLQEIWDY
>L1HS::chr1:166212290-166218321(-)
*SELREDIQTKGKEVENFEKNLEECITRITNTEKCLKELMELKTKARELREECRSLRSRC
DQLEERVSAMEDEMNEMKREGKFREKRIKRNEQSLQEIWDY
>L1HS::chr18:70633761-70639791(-)
YSELXEDIQTKGKEVENFEKNLEECITRITNTEKCLKELMELKTKARELREECRSLRSRC
DQLEERVSAMEDEMNEMKREGKFREKRIKRNEQSLQEIWDY
>L1HS::chr5:119020480-119026509(-)
YSKLREDIQTKGKEVENFEKNLEECITRITNTEKCLKELMELKTKARELREECRSLRSRC
DQLEERVSAMEDEMNEMKREGKFREKRIKRNEQSLQEIWDY
>L1HS::chr8:76533566-76539590(-)
YSELWEDIQTKGKEVENFEKNLEECITRITNTEKCLKELMELKTKARELREECRSLRS*C
DQLEERVSAMEDEMNEMKPEGKFREKRIKRNEQSLQEIWDY
>L1HS::chr1:86392750-86398783(+)
YSELREDIQTKGKEVENFEKNLEECITRITNTEKCLKELMELKTKARELREECRSLRSRC
DQLEERVSAMEDEMNEMKREGKFREKRIKRNEQTLQEIWDY
>L1HS::chr8:8328369-8334416(+)
YSELREDIQTKGKEVENFEKNLEDCITRITNTEKCLKELMGLKTKA*ELREECRSLRSQC
DQLEERVSAMEDEMNEMKREGKFREKRIKRNEQSLQEIWDY
>L1HS::chr13:75000463-75006491(+)
YSELREDIQTKGKEVENFEKNLEECITRITNTEKCLKELMELKTKARELHEECRSLRSRC
DQLEERVSAMEDEMNEMK*EGKFREKRIKRNEQSLQEIWDY
>L1HS::chr4:63592666-63598687(-)
YSELQEDIQTKDKEVENFEKNLEECITRITNTEKCLKELMELKTKARELREECRGLRSRC
DQLEERVSAMEEEMNEMKREGKFREKRIKRNEQSLQEIWDY
>L1HS::chr4:94529434-94535489(-)
YSELREDIQTKGKEVENFEKNLEECITRITNTEKCLKELMDLKTKARELREECRSLRSRC
NQLEERVSAMEDEMNEMKREGKFREKRIKRNEQSLQEIWEY
>L1HS::chr5:152450542-152456568(-)
YSELREDIQTKGKEVENFEKNLEECITRITNTEKCLKELMELKTKARELREECRSLRSRC
DQLEERVSAMEDEMNEMKREGKFREKRIKRNEQSLQEIWDY
>L1HS::chr4:48053971-48059991(-)
YSELWKDIQTKGKEVENFEKXLEECITRITNTEKCLKELMELKTKAREPREECRSLRSRC
DQLEERVSAMEDEMNEMKREGKFREKRIKRNEQSLQEIWDY
>L1HS::chr14:19060295-19066341(-)
YSELREDIQTKGKEVENFEKNLEECITRITNTEKCLKELMELKTKARELREECRSLRSRC
DQLEERVSAMEDEMNEMKREGKFREKRVKRNEQSLQEIWDY
>L1HS::chrX:148259696-148265715(-)
YSELLEDIQTKDKEVENFEKNLEECITRITNTEKCLKELMELKTKARELREECSSLRS*C
DQLEERVSAMEDEMNEMKREGKFREKRIKRNEQSLQEIWDY
>L1HS::chr16:34842846-34848872(-)
YSELREDIQTKGKEVENFEKNLEECITRITNTEKCLKELMELKTQARELREECRSLRSRC
DQLEERVSVMEDQMNEMKREGKFREKRIKRNAQSLQEIWDY
>L1HS::chr1:239786798-239792823(-)
YSELREDIQTKGKEVENFEKNLEECITRITNTEKCLKELMELNTKARELREECRSLRSRC
DQLEERVSAMEDEMNEMKREGKFREKRIKRNEQSLQEIWDY
>L1HS::chr1:187566803-187572831(+)
YSELREDIQTKGKEVENFEKNLEECITRITNTEKCLKELMELKTKARELREECRSLRSRC
DQLEERVSAMEDEMNEMKREGKFREKRIKRNEQSLQEIWDY
>L1HS::chr18:45186744-45192798(+)
YSELREDIQTKGKEVENFEKNLEECITRITNTEKCLKELMELKTKARELREECRSLRSRC
DQLEERVSAMEDEMNEMKREGKFRQKRIKRNEQSLQEIWDY
>L1HS::chr13:49039691-49045702(+)
YSELREDIQTKGKEVENFEKNLEEYITRITNTEKCLKELMELKTKARELREECRSLRSQC
DQLEERVSAMEDEMNEMK*EGKFREKRIKRNEQSLQEIWDY
>L1HS::chr2:233013906-233019939(-)
YSELREDIQTKGKEVENFEKNLEECITRITNTEKCLKELMELKTKARELREESRSLRSRC
DQLEERVSAMEDEMNEMKREGKFREKRIKRNKQSLQEIWDY
>L1HS::chr14:45946313-45952372(-)
YSELREDIQTKGKEVENFEKNLEECITRITNTEKCLKELMELKTKARELREECRSLRSRC
DQLEERVSAMEDEMNEMKREGKFREKRIKRNEQSLQEIWDY
>L1HS::chr8:89697934-89703989(+)
YSELREDIQTKGKEVENFEKNLEECITRITNTEKCLKELMELKTKARELREECRSLRSQC
DQLEERVSAMEDEMNEMKREGKFREKRIKRNEQSLQEIWDY
>L1HS::chr4:53404637-53410664(+)
YSELREDIQTKGKEVENFEKNLEECITRITNTEKCLKELMELKTKAQELREECRSLRSRC
DQLEERVSAMEDEMNEMKREGKFREKRIKRNEQSLQEIWDY
>L1HS::chr6:156646114-156652144(-)
YSELREDIQTKGKEVENFEKNLEECITRITNTEKCLKELMELKTKARELREEYRSLRSRC
DQLEERVSAMEDEMNEMKREGKVREKRIKRNEQSLQEIWDY
>L1HS::chr18:39354979-39361010(+)
YSELREDIQTKGKEVENFEKNLEECITRITNTEKCLKELMELKTKARELREECRSLRS*C
DQLEERVSAMEDEMNEMKREGKFREKRIKRNEQSLQEIWDY
>L1HS::chr9:85664454-85670486(-)
YSELREDIQTKGKEVENFEKNLEECITRITNTEKCLKELMELKTKARELREECRSLRSRC
DQLEERVSAMEDEMNEMKREGKFREKRIKRNEQSLQEIWDY
>L1HS::chr6:94575456-94581501(-)
YSELRENIQTKGKEVENFEKNLEECVTRITNTEKCLKELMELKTKARELREECRSLRSRC
NQLEERVSAMEDEMNEMK*EGKFREKRIKRNEQSLQEIWDY
>L1HS::chr8:136888105-136894133(+)
YSELWEDIQTKGKEVENFEKNLEECITRITNTEKCLKELMELKTKARELREECRSLRSRC
DQLEERVSAMEDEMNEMKREGKFREKRIKRNEQSLQEIWDY
>L1HS::chr8:137450317-137456348(-)
YSELREDIQTKGKEVENFEKNLEECITRITNTEKCLKELMELKTKARELHEECRSLRSRC
DPLEERVSAMEDEMNEMKREGKFREKRIKRNEQSLQEIWDY
>L1HS::chr3:4958219-4964276(+)
YSELREDIQTKGKEVENFEKNLEECITRITNTEKCLKELMELKTKARELREECRSLRSQC
DQLEERVSVMEDEMNEMK*EGKFREKRIKRNEQSLQEIWDY
>L1HS::chr4:58428482-58434513(-)
YSELREDIQTKGKEVENFEKNLEECITRITNTEKCLKELMELKTKARELREECRSLRSRC
DQLEERVSAMEDEMNEMKREGKFREKRIKRNEQSLQEIWDY
>L1HS::chr6:85318154-85324181(+)
YSELREDIQTKGKEVENFEKNLEECITRITNTEKCLKELKELKTKARELREECRSLRSRC
DQLEERVSAMEDEMNEMKQEGKFREKRIKRNEQSLQEIWDY
>L1HS::chrY:9778739-9784760(+)
YSELWEDIQTKGKEVENFEKNLEECITRITNTEKCLKELMELKTKARELHEECRSLRSRC
DQLEERVSAMEDEMNEMKREGKFREKRIKRNEQSLQEIWDY
>L1HS::chrY:3311591-3317606(+)
YSELREDIQTKGKEVENFEKNLEECITRITNTEKCLKELTELKTKARELREECRSLRS*C
DQLEERVSAMEDEMNEMKREGKFREKRIKRNEQSLQEIWDY
>L1HS::chr8:105752079-105758101(-)
YSELREDIQTKGKEVENFEKNLEECITRITNTEKCLKELMELKTKARELREECRSLRSRC
DQLEERVSALEDEMNEMKREGKFREKRIKRNEQSLQEIWDY
>L1HS::chr7:140761814-140767842(-)
YSELREDIQTKGKEVENFEKNLEECITRITNTEKCLKELMELKTKARELREECRSLRSRC
DQLEERVSAMEDEMNEMKREGKFREKRIKRNEQSLQEIWDY
>L1HS::chr1:184814750-184820775(+)
YSELREDIQTKGKEVENFEKNLEECITRITNTEKCLKELMELKTKARELREECRSLRS*C
DQLEERVSAMEDEMNEMRREGKFREKRIKRNEQSLQEIWDY
>L1HS::chr3:54428349-54434350(-)
YSELWEDIQTKGKEVENFEKNLEECITRITNREKCLKELMELKTKARELREECRSLRSQC
DQLEERVSAMEDEMNEMKREGKFREKRIKRNEQSLQEIWDY
>L1HS::chr2:153864280-153870310(-)
YSELREDIQTKGKEVENFEKNLDECITRITNTEKCLKELMELKTKARELREECRSLRSQC
DQLEERVSAMEDEMNEMKREGKFREKRIKRNEQSLQEIWDY
>L1HS::chr4:53682623-53688653(+)
YSELWEDIQTKGKEVENFEKNLEECITRITNTEKCLKELMELKTKARELREECRSLRSRC
DQLEERVSAMEDEMNEMKREGKFREKRIKRNEQSLQEIWDY
>L1HS::chr3:4004760-4010794(+)
YSELWEDIQTKGKEVENFEKNLEECITRITNTEKCLKELMELKTKARELREECRSLRSRC
HQLEERVSAMEDEMNEMKREGKFREKRIKRNEQSLQEIWDY
>L1HS::chr5:110637936-110643960(+)
YSELWEDIQTKGKEVENFEKNLEECITRITNTEKCLKELMELKTKARELREECRSLRSRC
DQLEERVSAMEDEMNEMKREGKFREKRIKRNEQSLQEIWDY
>L1HS::chr13:98319662-98325694(-)
YSELREDIQTKGKEVENFEKNLEECITRITNTEKCLKELMELKTKARELREECRSLRSRC
DQLEERVSAMXDEMNEMKQEGKFREKRIKRNEQSLQEIWDY
>L1HS::chr4:92899362-92905564(+)
YSELREDIQTKGKEVENFEKNLEECITRITNTEKCLKELMELKTKARELREECRSLRSRC
DQLEERVSAMEDEMNEMKREGKFREKRIKRNEQSLQEIWDY
>L1HS::chr17:9519302-9525332(+)
YSELREDIQTKGKEVENFEKNLEECITRITNTEKYLKELMELKTKARELREECRSLRSRC
DQLEERVSAMEDEMNEMKREGKFREKRIKRNEQSLQEIWDY
>L1HS::chr18:13975859-13981890(-)
YSELREDIQTKGKEVENFEKNLEECITRIINTEKCLKELMELKTKARELREECRSLRSRC
DQLEERVSAMEDEMNEMK*EGKFREKRIKRNEQSLQEIWDY
>L1HS::chrX:23256633-23262692(+)
YSELREDIQTKGKEVENFEKNLEECITRITNTEKCLKELMELKTKARELREECRSLRSRW
DQLEERVSAMEDEMNEMKREGKFREKRIKRNEQSLQEIWDY
>L1HS::chr11:48869218-48875276(-)
YSELPEDIQTKGKEVENFEKNLEECITRITNTEKCLKELMELKTKA*ELREECRSLRSRC
DQLEERVSAMEDEMNEMKREGKFREKRIKRNEQSLQEIWDY
>L1HS::chr10:19377530-19383547(-)
YSELREDIQTKGKEVENFEKNLEECITRITNTEKCLKELMELKTKARELREECRSLRSRC
DQLEERVSAMEDEMNEMKREGKFREKRIKRNEQSLQEIWDY
>L1HS::chr14:63002569-63008600(+)
YSELREDIQTKGKEVENFEKNLEECITRITNTEKCLKELMELKTKARELREECRSLRS*C
DQLEERVSAMEDEMNEMKREGKFREKRIKRNEQSLQEIWDY
>L1HS::chr7:7504723-7510751(+)
YSELREDIQTKGKEVENFEKNLEECITRITNTEKCLKELMELKTKARELREECRSLRSRC
DQLEERVSAMEDEMNEMKREGKFREKRIKRNEQSLQEIWDY
>L1HS::chr5:160136615-160142646(-)
YSKLREDIQTKGKEVENFEKNLEECITRITNTEKCLKELMELKTKARELREECRSLRSRC
DQLEERVSAMEDEMNEMKREGKFREKRIKRNEQSLQEIWDY
>L1HS::chr1:71979381-71985425(+)
YSELREDIQTKGKEVENFEKNLEECITRITNTEKCLKELMELKTKARELREECRSLRSRC
DQLEESVSAMEDEMNEMKREGKFREKRIKRNEQSLQKIWDY
>L1HS::chr6:117423294-117429326(+)
YSELREDIQTKGKEVENFEKNLEECITRITNTEKCLKELMELKTKAQELHEECRSLRSRC
DQLEERVSAMEDEMNEMKREGKFREKRIKRNEQSLQEIWDY
>L1HS::chr4:107492214-107498227(-)
YSELREDIQTKGKEVENFEKNLEECITRITNTEKCLKELMELKTKAQELCEECRSLRSRC
DQLEERVSAMEDEMNEMKQEGKFREKRIKRNEQSLQEIWDY
>L1HS::chr2:36339649-36345680(-)
YSELREDIXTKGKEVENFEKNLEECITRITNTEKCLKELMELKTKARELREECRSLRSRC
DQLEERVSAMEDEMNEMKREGKFREKRIKRNEQSLQEIWDY
>L1HS::chr1:210087116-210093168(-)
YSELREDIQTKGKEVENFEKNLEECITRITNTEKCLKELMELKTKARELREECRSLRSRC
DQLEERVSAMEDEMNEMKREGKFREKRIKRNEQSLQEIWDY
>L1HS::chr20:7096841-7102846(-)
YSELREDIQTKGKEVENFEKNLEECITRITNTEKCLKELMELKTKARELREECRSLRSRC
DQLEERVSAMEDEMNEMKREGKFREKRIKRNEQSLQEIWDY
>L1HS::chr5:15906624-15912659(-)
YSDLREDIQTKGKEVENVEKNLEECITRITNTEKCLKELMELKTKARELREECRSLRSRC
DQLEERVSAMEDEMNEMKQEGKFREKRIKRNEQSLQEIWDY
>L1HS::chrX:54145118-54151177(-)
YSELREDIQTKGKEVENFEKNLEECITRITNTEKCLKELMELKTKARELREECRSLRSRC
DQVEERVSAMEDEMNEMKQEGKFREKRIKRNEQSLQEIWDY
>L1HS::chr5:152266001-152272033(-)
YSELREDIQTKGKEVENFEKNLEECITRITNTEKCLKELMELKTKARELREECRSLRSRC
DQLEERVSAMEDEMNEMKREGKFREKRIKRNEQSLQEIWDY
>L1HS::chr5:177199246-177205275(+)
YSELREDIQTKGKEVENFEKNLEECITRITNTEKCLKELMELKTKARELREECRSLRSRC
DQLEERVSAMEDEMNEMKQEGKFREKRIKRNEQSLQEIWDY
>L1HS::chr1:87144763-87150794(-)
YSELREDIQTKGKEVENFEKNLEECITRITNTEKCLKELMELKTKARELREECRSLRSRC
DQLEERVSAMEDEMNEMKREGKFREKRIKRNEQSLQEIWDY
>L1HS::chr1:114039842-114045879(+)
YSELREDIQTKGKEVENFEKNLEECITRITNTEKCLKELMELKTKARELREECRSLRSRC
DQLEERVSAMEDEMNEMKREGKFREKRIKRNEQSLQEIWDY
>L1HS::chr15:55218279-55224297(-)
YSELREDIQTKGKEVENFEKNLEECITRITNTEKCLKELMELKTKARELREECRSLRSRC
DQLEERVSAMEDEMNEMKREGKFREKRIKRNEQSLQEIWDY
>L1HS::chr16:16934374-16940413(-)
YSELREDIQTKGKEVENFEKNLEECITRITNTEKCLKELMELKTKARELREECRSLRSRC
DQLEERVSAMEDEMNEMKREGKFREKRIKRNEQSLQEIWDY
>L1HS::chr6:121483862-121489871(+)
YSELREDIQTKGKEVENFEKNLEECITRITNTEKCLKELMELKTKARELREECRSLRSRC
DQLEERVSAMEDEMNEMKQEGKFREKRIKRNEQSLQEIWDY
>L1HS::chrX:56722317-56728349(+)
YSELWEDIQTKGKEVENFEKNLEECITRITNTEKCLKELMELKTKARELREECRSLRSRC
DQLEERVSVMEDEMNEMKREGKFREKRIKRNEQSLQEIWDY
>L1HS::chr13:93337814-93343845(-)
YSELREDIQTKGKEVENFEKNLEECITRITNTEKCLKELMELKTKARELREECRSLRS*C
DQLEERVSTMEDEMNEMKREGKFREKRIKRNEQSLQEIWDY
>L1HS::chr11:85035802-85041865(+)
YSELREDIQTKGKEVENFEKNLEECITRITNTEKCLKELMELKTKARELREECRSLRSRC
DQLEERVSAMEDEMNEMKREGKFREKRIKRNEQSLQEIWDY
>L1HS::chr5:85806507-85812560(+)
YSELREDIQTKGKEVENFEKNLEECITRIXNTEKCLKELMELKTKARELREECRSLRSRC
DQLEERVSAMEDEMNEMKREGKFREKRIKRNEQSLQEIWDY
>L1HS::chrX:87076407-87082419(+)
YSELREDIQTKGKEVENFEKNLEECITRITNTEKCLKELMELKTKARELREECRSLRSRC
DQLEERVSAMEDEMNEMK*EGKFREKRIKRNEQSLQEIWDY
>L1HS::chr1:197676844-197682876(+)
YSELREDIQTKGKEVENFEKNLEECITRITNTEKCLKELMELKTKARELREECRSLRSRC
NQLEERVSAMEDEMNEMKREGKFREKRIKRNEQSLQEIWDY
>L1HS::chr7:62609209-62615237(-)
YSELREDIQTKGKEVENFEKNLEECITRITNTEKCLKELMELKTKARELREECRSLRSRC
DQLEERVSAMEDEMNEMKREGKFREKRIKRNEQSLQEIWDY
>L1HS::chrX:63233147-63239166(-)
YSELREDIQTKGKEVENFEKNLEECITRITNTEKCLKELMELKTKARELREECRSLRSRC
DQLEERVSAMEDEMNEMKREGKFREKRIKRNEQSLQEIWDY
>L1HS::chrX:72325981-72332009(+)
YSELREDIQTKGKEVENFEKNLEECITRITNTEKCLKELMELKTKARELREECRSLRSRC
DQLEERVSAMEDEMNEMKREGKFREKRIKRNEQSLQEIWDY
>L1HS::chr7:147539683-147545715(-)
YSELREDIQTKGKEVENFEKNLEECITRITNTEKCLKELMELKTKARELREECRSLRS*C
DQLEERVSVMEDEMNEMKREGKFREKRIKRNEQSLQEIWDY
>L1HS::chr11:31337201-31343227(-)
YSELREDIQTKGKEVENFEKNLEECITRITNTEKCLKELMELKTKARELREECRSLRSRC
DQLEERVSAMEDEMNEMKREGKFREKRIKRNEQSLQEIWDY
>L1HS::chr3:108468247-108474272(+)
YSELREDIQTKGKEVENFEKNLEECITRITNTEKCLKELMELKTKARELREECRSLRSRC
DQLEERVSAIEDEMNEMKREGKFREKRIKRNEQSLQEIWDY
>L1HS::chr3:136197898-136203945(-)
YSELREDIQTKGKEVENFEKNLEECITRITNTEKCLKELMELKTKARELREECRSLRSRC
DQLEERVSAMEDEMNEMKREGKFREKRIKRNEQSLQEIWDY
>L1HS::chr12:51956415-51962441(-)
YSELREDIQTKGKEVENFEKNLEECITRITNTEKCLKELMELKTKARELHEECRSLRSRC
DQLEERVSAMEDEMNEMKREGKFREKRIKRNEQSLQEIWDY
>L1HS::chr4:14756738-14762768(+)
YSELREDIQTKGKEVENFEKNLEECITRITNTEKCLKELMELKTKAREQREECRSLRSRC
DQLEERVSAMEDEMNEMKREGKFREKRIKRNEQSLQEIWDY
>L1HS::chr1:196188500-196194532(-)
YSELREDIQTKGKEVENFEKNLEECITRITNTEKCLKELMELKTKARELREECRSLRSRC
NQLEERVSAMEDEMNEMKREGKFREKRIKRNEQSLQEIWDY
>L1HS::chr7:97242968-97249000(+)
YSELREDIQTKGKEVENFEKNLEECITRITNTEKCLKELMELKTKARELREECRSLRSRC
DQLEERVSAMEDEMNEMKREGKFREKRIKRNEQSLQEIWDY
>L1HS::chr1:86214202-86220231(+)
YSELREDIQTKGKEVENFEKNLEECITRITNTEKCLKELMELKTKTRELREECRSLRS*C
DQLEERVSAMEDEMNEMKREGKFREKRTKRNEQSLQEIWDY
>L1HS::chr3:90218717-90224748(-)
YSELREDIQTKGKEVENFEKNLEECITRITNTEKCLKELMELKTKARELREECRSLRSRC
DQLEERVSAMEDEMNEMKREGKFREKRIKRNEQSLQEIWDY
>L1HS::chr14:48656285-48662316(+)
YSELREDIQTKGKEVENFEKNLEECITRITNTEKCLKELMELKTKARELREECRSLRSRC
DQLEERVSAMEDEMNEMK*EGKFREKRIKRNEQSLQEIWDY
>L1HS::chrX:65400538-65406570(-)
YSELREDIQTKGKEVENFEKNLEECITRITNTEKCLKELMELKTKARELREECRSLRSRC
DQLEERVSAMEDEMNEMKREGKFREKRIKRNEQSLQEIWDY
>L1HS::chr5:80911909-80917959(+)
YSELREDIQTKGKEVENFEKNLEECITRITNTEKCLKELMELKTKARELREECRSLRSRC
DQLEERVSAMEDEMNEMKREGKFREKRIKRNEQSLQEIWDY
>L1HS::chr8:92534319-92540349(-)
YSELREDIQTKGKEVENFEKNLEECITRITNTEKCLKELMELKTKARELGEECRSLRSRC
DQLEERVSAMEDEMNEMKREGKFREKRIKRNEQTLQEIWDY
>L1HS::chr11:87051073-87057103(-)
YSELREDIQTKGKEVENFEKNLEECITRITNTEKCLKELMELKTKARELREECRSLRSRC
DQLEERVSAMEDEMNEMKREGKFREKRIKRNEQSLQEIWDY
>L1HS::chrX:82797404-82803428(+)
YSELREDIQTKGKEVENFEKNLEECITRITNTEKCLKELMELKTKARELREECRSLRSRC
DQLEERVSAMEDEMNEMKREGKFREKRIKRNEQSLQEIWDY
>L1HS::chr12:75268648-75274681(+)
YSELREDIQTKGKEVENFEKNLEECITRITNTEKCLKELMELKTKARELREECRSLRSRC
DQLEERVSAMEDEMNEMKREGKFREKRIKRNEQSLQEIWDY
>L1HS::chr4:120869881-120875913(-)
YSELREDIQTKGKEVENFEKNLEECITRITNTEKCLKELMELKTKARELREECRSLRSQC
DQLEERVSAMEDEMNEMKREGKFREKRIKRNEQSLQEIWDY
>L1HS::chr10:107535278-107541309(-)
YSELREDIQTKGKEVENFEKNLEECITRITNTEKCLKELMELKTKARELREECRSLRSRC
DQLEERVSAMEDEMNEMKREGKFREKRIKRNEQSLQEIWDY
>L1HS::chr3:157737465-157743493(+)
YSELREDIQTKGKEVENFEKNLEECITRITNTEKCLKELMELKTKARELREECRSLRSQC
DQLEERVSAMEDEMNEMKREGKIREKRIKRNEQSLQEIWDY
>L1HS::chr2:181698388-181704416(-)
YSELREDIQTKGKEVENFEKNLEECITRITNTEKCLKELMELKTKAQELCEECRSLRSRC
DQLEERVSAMEDEMNEMK*EGKFREKRIKRNEQSLQEIWDY
>L1HS::chr6:94907713-94913778(-)
YSELREDIQTKGKEVENFEKNLEECITRITNTEKCLKELMELKTKARELREECRSLRSRC
NQLEERVSAMEDEMNEMK*EGKFREKRIKRNEQSLQEIWDY
>L1HS::chr2:86882361-86888391(-)
YSELREDIQTKGKEVENFEKNLEECITRITNTEKCLKELMELKTKARELCEECRSLRSRC
DQLEERVSAMEDEMNEMKQEGKFREKRIKRNEQSLQEIWDY
>L1HS::chr3:103275381-103281413(-)
YSELREDIQTKGKEVENFEKNLEECITRITNTEKCLKELMELKTKARELREECRSLRSRC
DQLEERVSAMEDEMNEMKREGKFREKRIKRNEQSLQEIWDY
>L1HS::chr1:105386455-105392486(-)
YSELREDIQTKGKEVENFEKNLEECITRITNTEKCLKELMELKTKAQELREECRSLRS*C
DQLEERVSAMEDEMNEMKREGKFREKRIKRNEQSLQEIWDY
>L1HS::chr2:144618525-144624556(+)
YSELREDIQTKGKEVENFEKNLEECITRITNTEKCLKELMELKTKARELREECRSLRSRC
DQLEERVSAMEDEMNEMK*EGKFREKRIKRNEQSLQEIWDY
>L1HS::chr6:84043671-84049700(+)
YSELREDIQTKGKEVENFEKNLEECITRITNTEKCLKELMELKTKARELREECRSLRS*C
DQLE*RVSAMEDEMNEMKREGKFREKRIKRNEQSLQEIWDY
>L1HS::chr11:125406505-125412536(+)
YSELWEDIQTKGKEVENFEKNLEECITRITNTEKCLKELMELKTKARELREECRSLRSRC
DQLEERVSAMEDEMNEMKREGKFREKRIKRNEQSLQEIWDY
>L1HS::chr2:214431955-214437986(-)
YSELREDIQTKGKEVENFEKNLEECITRITNPEKCLKELMELKTKARELREECRSLRSRC
DQLEERVSAMEDEMNEMKREGKFREKRIKRNEQSLQELWDY
>L1HS::chrX:95312823-95318841(-)
YSELREDIQTKGKEVENFEKNLEECITRITNTEKCLKELMELKTKARELREECRSLRSRC
DQLEERVSAMEDEMNEMKREGKFREKRIKRNEQSLQEIWDY
>L1HS::chr4:19079534-19085552(-)
YSELREDIQTKGKEVENFEKNLEECITRITNTEKCLKELMELKTKARELREECRSLRSRC
DQLEERVSAMEDEMNEMKREGKFREKRIKRNEQSLQEIWDY
>L1HS::chr1:247850475-247856506(+)
YSELREDIQTKGKEVENFEKNLEECITRITNTEKCLKELMELKTKARELREECRSLRSRC
DQLEERVSAMEDEMNEMKREGKVREKRIKRNEQSLQEIWDY
>L1HS::chr4:75642750-75648797(-)
YSELREDIQTKGKEVENFEKNLEECITRITNTEKCLKELMELKTKARELREECRSLRSRC
DQLEERVSAMEDEMNEMKREGKVREKRIKRNEQSLQEIWDY
>L1HS::chr16:18832588-18838378(-)
YSELREDIQTKGKEVENFEKNLEECITRITNTEKCLKELMELKTKARELREECRSLRSRC
NQLEERVSAMEDEMNEMKREGKFREKRIKRNEQSLQEIWDY
>L1HS::chr5:57680001-57686033(+)
YSELREDIQTKGKEVENFEKNLEECITRITNTEKCLKELMELKTKARELREECRSLRSRC
DQLEERVSVMEDEMNEMKREGKFREKRIKRNEQSLQEIWDY
>L1HS::chr10:87115262-87121294(+)
YSELREDIQTKGKEVENFEKNLEECITRITNTEKCLKELMELKTKARELREECRSLRSRC
DQLEERVSAMEDEMNEMK*EGKFREKRIKRNEQSLQEIWDY
>L1HS::chr6:19765123-19771149(+)
YSELREDIQTKGKEVENFEKNLEECITRITNTEKCLKELMELKTKARELREECRSLRSRC
DQLEERVSAMEDEMNEMKREGKFREKRIKRNEQSLQEI*DY
>L1HS::chr3:77812828-77818814(-)
YSELREDIQTKGKEVENFEKNLEECITRITNTEKCLKELMELKTKARELREECRSLRSQC
DQLEERVSAMEDEMNEMKREGKFREKRIKRNEQSLQEIWDY
>L1HS::chr18:73558806-73564838(+)
YSELWEDIQTKGKEVENFEKNLEECITRITNTEKCLKELMELKTKARELREECRSLRSRC
DQLEERVSAMEDEMNEMK*EGKFREKRIKRNEQSLQEIWDY
>L1HS::chr17:64592697-64598713(-)
YSELREDIQTKGKEVENFEKNLEECITRITNTEKCLKELMELKTKARELREECRSLRSRC
DQLEERVSAMEDEMNEMKREGKFREKRIKRNEQSLQEIWDY
>L1HS::chr5:79074707-79080761(-)
YSELREDIQTKGKEVENFEKNLEECITRITNTEKCLKELMELKTKARELREECRSLRSRC
DQLEERVSAMEDEMNEMKREGKFREKRIKRNEQSLQEIWDY
>L1HS::chr3:132664850-132670878(-)
YSELREDIQTKGKEIENFEKNLEECITRITNTEKCLKELMELKTKARELREECRSLRS*C
DQLEERVSAMEDEMNEMKREGKFREKRIKRNEQSLQEIWDY
>L1HS::chr14:71014007-71020039(+)
YSELREDIQTKGKEVENFEKNLEECITRITNTEKCLKELMELKTKARELREECRSLRSRC
DQLEERVSAMEDEMNEMKREGKFREKRIKRNEQSLQEIWDY
>L1HS::chr5:132918979-132924990(+)
YSELREDIQTKGKEVENFEKNLEECITRITNTEKCLKELMELKTKARELREECRSLRSQC
DQLEERVSAMEDEMNEMKREGKFREKRIKRNEQSLQEIWDY
>L1HS::chrX:49784065-49790114(-)
YSELREDIQTKGKEVENFKKNLEECITRITNTEKCLKELMELKTKARELREECRSLGSRC
DQLEERVSAMEDEMNEMKREGKFREKRIKRNEQSLQEIWDY
>L1HS::chr2:16774993-16781026(-)
YSELREDIQTKGKEVENFEKNLEECITRITNTEKCLKELMELKTKARELREECRSLRSRC
DQLEERVSAMEDEMNEMKREGKFREKRIKRNEQSLQEIWDY
>L1HS::chr10:6411579-6417629(-)
YSELREDIQTKGKEVENFEKNLEECITRITNTEKCLKELMELKTKARELREESRSLRSRC
DQLEERVSAMEDEMNEMK*EGKFREKRIKRNEQSLQEIWDY
>L1HS::chr7:110347060-110353080(-)
YSELREDIQTKGKEVENFEKNLEECITRITNTEKCLKELMELKTKARELREECRSLRSRC
DQLEERVSAMEDEMNEMKREGKFREKRIKRNEQSLQEIWDY
>L1HS::chr16:9678347-9684379(-)
YSELREDIQTKGKEVENFEKNLEECITRITNTEKCLKELMELKTKARELREECRSLRSRC
DQLEERVSAMEDEMNEMKREGKFREKRIKRNEQSLQEIWDY
>L1HS::chr15:51709413-51715443(-)
YSELREDIQTKGKEVENFEKNLEECITRITNTEKCLKELMELKTKARELREECRSLRS*C
DQLEERVSAMEDEMNEMKREGKFREKRIKRNEQSLQEIWDY
>L1HS::chr4:80625706-80631735(+)
YSELREDIQTKGKEVENFEKNLEECITRITNTEKCLKELMELKTKARELHEECRSLRSRC
DQLEERVSAMEDEMNEMKREGKFREKRIKRNEQSLQEIWDY
>L1HS::chr12:70167190-70173221(-)
YSELREDIQTKGKEVENFEKNLEECITRITNTEKCLKELMELKTKARELREECRSLRSRC
DQLEERVSAMEDEMNEMKGEGKFREKRIKRNEQSLQEIWDY
>L1HS::chr14:61521803-61527866(-)
YSELREDIQTKGKEVENFEKNLEECITRITNTEKCLKELMELKTKARELREECRSLRS*C
DQLEERVSAMEDEMNEMKREGKFREKRIKRNEQSLQEIWDY
>L1HS::chr16:54076008-54082057(+)
YSELREDIQTKGKEVENFEKNLEECITRITNTEKCLKELMELKTKARELREECRSLRSRC
DQLEERVSAMEDEMNEMKREGKFRDKRIKRNEQSLQEIWDY
>L1HS::chr20:54434622-54440577(+)
YSELREDIQTKGKEVENFEKNLEECITRITNTEKCLKELMELKTKARELREECRSLRSRC
DQLEERVSAMEDEMNEMKREGKFREKRIKRNEQNLQEIWDY
>L1HS::chrX:72600828-72606850(+)
YSELREDIQTKGKEVENFEKNLEECITRITNTEKCLKELMELKTKARELREECRSLRSRC
DQLEERVSAMEDEMNEMKREGKFREKRIKRNEQSLQEIWDY
>L1HS::chr2:148946314-148952342(+)
YSELREDIQTKGKEVENFEKNLEECITRITNTEKCLKELMELKTKARELREECRSLRSRC
DQLEERVSAMEDEMNEMKREGKFREKRIKRNEQSLQEIWDY
>L1HS::chr4:112815957-112821987(+)
YSELREDIQTKGKEVENFEKNLEECITRITNTEKCLKELMELKTKARELREECRSLRSRC
DQLEERVSAMEDEMNEMKLEGKFREKRIKRNEQSLQEIWDY
>L1HS::chr11:81866907-81872933(+)
YSELREDIQTKGKEVENFEKNLEECITRITNTEKCLKELMELKTRARELREECRSLRSRC
DQLEERVSAMEDEMNEMKREGKFREKRIKRNEQSLQEIWDY
>L1HS::chr4:99513586-99519614(-)
YSELREDIQTKGKEVENFEKNLEECITRITNTEKCLKELMELKTKARELREECRSLRSRC
DQLEERVSAMEDEMNEMKREGKFREKRIKRNEQSLQEIWDY
>L1HS::chr18:68413785-68419817(-)
YSELREDIQTKGKEVENFEKNLEECITRITNTEKCLKELMELKTKARELREECRTLRSRC
DQLEERVSAMEDEMNEMKREGKFREKRIKRNEQSLQEIWDY
>L1HS::chr18:47870329-47876357(-)
YSELREDIQTKGKEVENFEKNLEECITRITNTEKCLKELMELKTKARELREECRSLRSRC
DQLEERVSAMEDEMNEMKREGKFREKRIKRNEQSLQEIWDY
>L1HS::chr7:93416936-93422991(-)
YSELREDIQTKGKEVENFEKNLEECITRITNTERCLKELMELKTKARELREECRSLRSRC
DQLEERVSAMEDEMNEMKREGKFREKRIKRNEQSLQEIWDY
>L1HS::chr11:90133235-90139266(-)
YSELREDIQTKGKEVENFEKNLEECITRITNTEKCLKELMELKTKARELREECRSLRSRC
DQLEERVSAMEDEMNEMKREGKFREKRIKRNEQSLQEIWDY
>L1HS::chr1:193686967-193693022(-)
YSELREDIQTKGKEVENFEKNLEECITRITNTEKCLKELMELKTKARELREECRSLRSRC
DQLEERVSAMEDEMNEMKREGKFREKRIKRNEQSLQEIRDY
>L1HS::chr1:187312896-187318926(-)
YSELREDIQTKGKEVENFEKNLEECITRITNTEKCLKELMELKTKARELHEECRSLRSQC
DQLEERVSAMEDEMNEMKREGKFRKKRIKRNEQSLQEIWDY
>L1HS::chr11:99473418-99478844(+)
YSELREDIQTKGKEVENFEKNLEECITRITNTEKCLKELMEQKTKARELREECRSLRSRC
DQLEERVSAMEDEMNEMKREGKFREKRIKRNEQSLQEIWDY
>L1HS::chr12:55182357-55188411(+)
YSELREDIQTKGKEVENFEKNLEECITRITNTEKCLKELMELKTKARELREECRSLRSRC
DQLEERVSAMEDEMNEMKREGKFREKRIKRNAQSLQEIWDY
>L1HS::chrY:4816954-4822979(-)
YSELREDIQTKGKEVENFEKNLEECITRITNTEKCLKELMELKTKARELREECRSLRSRC
DQLEERVSAMEDEMNEMKREGKFREKRIKRNEQSLQEIWDY
>L1HS::chr15:88053122-88059151(+)
YSELREDIQTKGKEVENFEKNLEECITRITNTEKCLKELMELKTKARELREECRSLRSRC
DQLEERVSAMEDEMNEMKREGKFREKRIKRNEQSLQEIWDY
>L1HS::chrX:129651351-129657381(+)
YSELREDIQTKGKEVENFEKNLEECITRITNTEKCLKELMELKTKARELREECRSLRSQC
DQLEERVSAMEDEMNEMKREGKFREKRIKRNEQSLQEIWDY
>L1HS::chr12:44502023-44508037(-)
YSELREDIQTKGKEVENFEKNLEECITRITNTEKCLKELMELKTKARELCEECRSLRSRC
DQLEERVSAMEDEMNEMKREGKFREKRIKRNEQSLQEIWDY
>L1HS::chr4:79026889-79032919(+)
YSELREDIQTKGKEVENFEKNLEECITRITNTEKCLKELMELKTKARELREECRSLRSRC
DQLEERVSAMEDEMNEMKREGKFREKRIKRNEQSLQEIWDY
>L1HS::chrX:43165446-43171039(-)
YSELREDIQTKGKEVENFEKNLEECITRITNTEKCLKELMELKTKARELREECRSLRSRC
NQLEERVSAMEDEMNEMKREGKFREKRIKRNEQSLQEIWDY
>L1HS::chr18:35399701-35405762(+)
YSELREDIQTKGKEVENFEKNLEECITRITNTEKCLKELMELKTKARELREECRSLRSRC
NQLEERVSAMEDEMNEMKREGKFREKRIKRNEQSLQEIWDY
>L1HS::chr2:103182814-103188844(-)
YSELREDIQTKGKEVENFEKNLEECITRITNTEKCLKELMELKTKARELREECRSLRSRC
DQLEERVSAMEDEMNEMKREGKFREKRIKRNEQSLQEIWDY
>L1HS::chr2:167844964-167851019(+)
YSELQEDIQTKGKEVENFETNLEECITRITNTEKCLKELMELKTKARELREECRSLRSRC
DQLEERVSAMEDEMNEMKREGKFREKRIKRNEQSLQEIWDY
>L1HS::chr5:166393765-166399820(-)
YSELREDIQTKGKEVENFEKNLEECITRITNTEKCLKELMELKTKARELREECRSLRSRC
DQLEERVSAMEDEMNEMKREGKFREKRIKRNEQSLQEIWDY
>L1HS::chr1:81404888-81410942(-)
YSELREDIQTKGKEVENFEKNLEECITRITNTEKCLKELMELKTKARELREECRSLRSRC
DQLEERVSAMEDEMNEMKREGKFREKRIKRNEQSLQEIWDY
>L1HS::chr10:111572195-111578215(-)
YSELREDIQTKGKEVENFEKNLEECITRITNTEKCLKELMELKTKARELREECRSLRSRC
DQLEERVSAMEDEMNEMNREGKFREKRIKRNEQSLQEIWDY
>L1HS::chr12:3608361-3614394(-)
YSELREDIQTKGKEVENFEKNLEECITRITNTEKCLKELMELKTKARELREECRSLRSRC
DQLEERVSAMEDEMNEMKREGKFREKRIKRNEQSLQEIWDY
>L1HS::chr6:113024947-113030980(+)
YSELREDIQTKGKEVENFEKNLEECITRITNTEKCLKELMELKTKARELREECRSLRSRC
DQLEERVSAMEDEMNEMKREGKFREKRIKRNEQSLQEIWDY
>L1HS::chr5:151456429-151462452(+)
YSELREDIQTKGKEVENFEKNLEECITRITNTEKCLKELMELKTKARELREECRSLRSRC
DQLEERVSAMEDEMNEMKREGKFREKRIKRNEQSLQEIWDY
>L1HS::chr2:197770311-197776360(+)
YSELREDIQTKGKEVENFEKNLEECITRITNTEKCLKELMELKTKARELREECRSLRSRC
DQLEERVSAMEDEMNEMKREGKFREKRIKRNEQNLQEIWVY
>L1HS::chr8:26971135-26977162(+)
YSELREDIQTKGKEVENFEKNLEECITRITXTEKCLKELMELKTKARELREECRSLRSRC
DQLEERVSAMEDEMNEMK*EGKFREKRIKRNEQSLQEIWDY
>L1HS::chr2:71638604-71644631(-)
YSELREDIQTKGKEVENFEKNLEECITRITNTEKCLKELMELKTKARELREECRSLRSRC
DQLEERVSAMEDEMNEMKQEGKFREKRIKRNEQSLQEIWDY
>L1HS::chr3:136682535-136688578(-)
YSELREDIQTKGKEVENFEKNLEECITRITNTEKCLKELMELKTKARELREECRSLRS*C
DQLEERVSAMEDEMNEMKREGKFREKRIKRNEQSLQEIWDY
>L1HS::chr1:35031656-35037706(-)
YSELWEDIQTKGKEVENFEKNLEECITRITNTEKCLKELMELKTKARELREECRSLRSRC
DQLEERVSAMEDEMNEMKREGKFREKRIKRNEQSLQEIWDY
>L1HS::chr6:73698377-73704409(-)
YSELREDIQTKGKEVENFEKNLEECITRITNTEKCLKELMELKTKARELREECRSLRSRC
DQLEERVSAMEDEMNEMKREGKFREKRIKRNEQSLQEIWDY
>L1HS::chr4:170436652-170442683(-)
YSELREDIQTKGKEVENFEKNLEECITRITNTEKCLKELMELKTKARELREECRSLRSRC
DQLEERVSAMEDEMNEMKREGKFREKRIKRNEQSLQEIWDY
>L1HS::chrX:26332534-26338563(-)
YSELREDIQTKGKEVENFEKNLEECITRITNTEKCLKELMELKTKARELREECRSLRSRC
DQLEERVSAMEDEMNEMKREGKFREKRIKRNEQSLQEIWDY
>L1HS::chr2:173179998-173186025(+)
YSELREDIQTKGKEVENFEKNLEECITRITNTEKCLKELMELKTKARELREECRSLRSRC
DQLEERVSAMEDEMNEMKREGKFREKRIKRNEQSLQEIWDY
>L1HS::chr3:162954729-162960750(+)
YSELREDIQTKGKEVENFEKNLEECITRITNTEKCLKELMELKTKARELREECRSLRSRC
DQLEERVSAMEDEMNEMKREGKFREKRIKRNEQSLQEIWDY
>L1HS::chr2:11136231-11142262(-)
YSELREDIQTKGKEVENFEKNLEECITRITNTEKCLKELMELKTKARELREECRSLRSRC
DRLEERVSAMEDEMNEMKREGKFREKRIKRNEQSLQEIWDY
>L1HS::chr2:178837800-178843817(+)
YSELREDIQTKGKEVENFEKNLEECITRITNTEKCLKELMELKTKARELREECRSLRSRC
DQLEERVSAMEDEMNEMKREGKFREKIIKRNEQSL*EIWDY
>L1HS::chr22:2905927129065303(+)
YSELREDIQTKGKEIENFEKNLEECITRITNTEKCLKELMELKTKARELREECRSLRSRC
DQLEERVSAMEDEMNEMKREGKFREKRIKRNEQSLQEIWDY
>L1HS::chr11:109048221-109054253(-)
YSELREDIQTKGKEVENFEKNLEECITRITNTEKCLKELMELKTKARELREECRSLRSRC
NQLEERVSAMEDEMNEMKREGKFREKRIKRNEQSLQEIWDY
>L1HS::chr2:113261389-113267422(-)
YSELREDIQTKGKEVQNFEKNLEECITRITNTEKCLKELMELKTKARELREECRSLRSRC
DQLEERVSAMEDEMNEMKREGKFREKRIKRNEQSLQEIWDY
>L1HS::chr3:26439508-26445536(-)
YSELREDIQTKGKEVENFEKNLEECITRITNTEKCLKELMELKTKARELREECRSLRSRC
DQLEERVSAMEDEMNEMKREGKFREKRIKRNEQSLQEIWDY
>L1HS::chr10:33799773-33805804(-)
YSELREDIQTKGKEVENFEKNLEECITRITNTEKCLKELMELKTKARELREECRSLRSRC
DQLEERVSAMEDEMNEMKREGKFREKRIKRNEQSLQEIWDY
>L1HS::chr20:23406745-23412777(+)
YSELREDIQTKGKEVENFEKNLEECITRITNTEKCLKELMELKTKARELREECRSLRSRC
DQLEERVSAMEDEMNEMKREGKFREKRIKRNEQSLQEIWDY
>L1HS::chrX:154745677-154751709(-)
YSELREDIQTKGKEVENFEKNLEECITRITNTEKCLKELMELKTKARELREECRSLRSRC
DQLEERVSAMEDEMNEMKREGKFREKRIKRNEQSLQEIWDY
>L1HS::chrY:5474185-5480240(-)
YSELREDIQTKGKEVENFEKNLEECITRITNTEKCLKELMELKTKVRELREECRSLRSRC
DQLEERVSAMEDEMNEMKREGKFREKRIKRNEQSLQEIWDY
>L1HS::chr13:31876451-31882507(+)
YSELREDIQTKGKEVENFEKNLEECITRITNTEKCLKELMELKTKARELREECRSLRSRC
DQLEERVSAMEDEMNEMKREGKFREKRIKRNEQSLQEIWDY
>L1HS::chr4:59944565-59950595(+)
YSELQEDIQTKGKEVENFEKNLEECITRITNTEKCLKELMELKTKARELREECRSLRSRC
DQLEERVSAMEDEMNEMKREGKFREKRIKRNEQSLQEIWDY
>L1HS::chr5:13416609-13422637(+)
YSELREDIQTKGKEVENFEKNLEECITRITNTEKCLKELMELKTKAPELREECRSLRSRC
DQLEERVSAMEDEMNEMKQEGKFREKRIKRNEQSLQEIWDY
>L1HS::chr1:218182569-218188594(-)
YSELREDIQTKGKEVENFEKNLEECITRITNTEKCLKELMELKTKARELREECRSLRSRC
DQLEERVSAMEDEMNEMKREGKFREKRIKRNEQSLQEIWDY
>L1HS::chr10:5287317-5293346(+)
YSELREDIQTKGKEVENFEKNLEECITRITNTEKCLKELMELKTKARELREECRSLRSRC
DQLEERVSAMEDEMNEMKREGKFREKRIKRNEQSLQEIWDY
>L1HS::chr4:62805645-62811680(-)
YSELQEDIQTKGKEVENFEKNLEECITRITNTEKCLKELMELKTKARELREECRSLRSRC
DQLEERVSAMEDEMNEMKREGKFREKRIKRNEQSLQEIWDY
>L1HS::chr13:35054399-35060431(-)
YSELREDIQTKGKEVENFEKNLEECITRITNTEKCLKELMELKTKARELREECRSLRSRC
DQLEERVSAMEDEMNEMKREGKFREKRIKRNEQSLQEIWDY
>L1HS::chr9:98459867-98465886(+)
YSELREDIQTKGKEVENFEKNLEECITRITNTEKCLKELMELKTKAGELREECRSLRSRC
DQLEERVSAMEDEMNEMKREGKFREKRIKRNEQSLQEIWDY
>L1HS::chr4:15843169-15849195(+)
YSELREDIQTKGKEVENFEKNLEECITRITNTEKCLKELMELKTKARELHEECRSLRSRC
DQLEERVSAMEDEMNEMKREGKFREKRIKRNEQSLQEIWDY
>L1HS::chr4:94559458-94565488(-)
YSELREDIQTKGKEAENFEKNLEECITRITNTEKCLKELMELKTKARELREECRSLRSRC
DQLEGRVSAMEDEMNEMKREGKFREKRIKRNEQSLQEIWDY
>L1HS::chr5:34147950-34154136(+)
YSELREDIQTKGKEVENFEKNLEECITRITNTEKSLKELMELKTKARELREECRSLRSRC
DQLEERVSAMEDEMNEMKREGKFREKRIKRNEQSLQEIWDY
>L1HS::chr2:170105133-170111166(+)
YSELREDIQTKGKEVENFEKNLEECITRITNTEKCLKELMELKTKARELREECRSLRSRC
DQLEVRVSAMEDEMNEMKREGKFREKRIKRNEQSLQEIWDY
>L1HS::chr7:69662314-69668343(+)
YSELRDNIQTKGKEVENFEKNLEECITRITNTEKCLKELMELKTKARELSEECRSLRSRC
DQLEERVSAMEDEMNEMKREGKFREKRIKRNEQSLQEIWDY
>L1HS::chrX:81096652-81102683(+)
YSELREDIQTKGKEVQNFEKNLEECITRITNTEKCLKELMELKTKARELREECRSLRS*C
DQLEERVSAMEDEMNEMKREGKFREKRIKRNEQSLQEIWDY
>L1HS::chr4:79269134-79275167(+)
YSELREDIQTKGKEVENFEKNLEECITRITNTEKCLKELMELKTKARELREECRSLRSRC
DQLEERVSAMEDEMNEMKREGKFREKRIKRNEQSLQEIWDY
>L1HS::chr11:24349497-24355547(+)
YSELREDIQTKGKEVENFEKNLEECITRITNTEKCLKELMELKTKARELREECRSLRSRC
DQLEERVSAMEDEMNEMKREGKFREKRIKRNEQNLQEIWDY
>L1HS::chr7:113416177-113422207(-)
YSELREDIQTKGKEVENFEKNLEECITRITNTEKCLKELMELKTKARELREECRSLRSRC
DQLEERVSAMEDEMNEMKREEKFREKRIKRNEQNLQEIWDY
>L1HS::chr6:156355269-156361299(+)
YSELREDIQTKGKEVEXFEKNLEECITRITNTEKCLKELMELKTKARELREECRSLRSRC
DQLEERVSAMEDEMNEMKREGKFREKRIKRNEQSLQEIWDY
>L1HS::chr1:237238564-237244593(+)
YSELREDIQTKGKEVENFEKXLEECITRITNTEKCLKELMELKTKARELREECRSLRSRC
DQLEERVSAMEDEMNEMKREGKFREKRIKRNEQSLQEIWDY
>L1HS::chr20:11613427-11619485(+)
YSELREDIQTKGKEVENFEKNLEECITRITNTEKCLKELMELKTKARELREECRSLRSRC
DQLEERVSTMEDEMNEMKREGKFREKRIKRNEQSLQEIWDY
>L1HS::chr9:113179382-113185406(+)
YSELREDIQTKGKEVENFEKNLEECITRITNTEKCLKELMELKTKARELREECRSLRSRC
DQLEERVSAMEDEMNEMKREGKFREKRIKRNEQSLQEIWDY
>L1HS::chr13:109162820-109168843(-)
YSELREDIQTKGKEVENFEKNLEECITRITNTEKCLKELMELKTKARELREECRSLRSRC
DQLEERVSAMEDEMNEMKREGKFREKRIKRNEQSLQEIWDY
>L1HS::chrX:105712515-105718549(+)
YSELREDIQTKGKEVENFEKNLEECITRITNTEKCLKELMELKTKARELREECRSLRSRC
DQLEERVSAMEDEMNEMKPEGKFREKRIKRNEQSLQEIWDY
>L1HS::chr4:23616394-23622416(+)
YSELQEDIQTKGKEVENFEKNLEECITRITNTEKCLKELMELKTKARELREECRSLRSRC
DQLEERVSAMEDEMNEMKREGKFREKRIKRNEQSLQEIWDY
>L1HS::chr2:176346679-176352722(-)
YSELREDIQTKGKEVENFEKNLEECITRITNTEKCLKELMEPKTKARELREECRSLRSRC
DQLEERVSAMEDEMNEMKREGKFREKRIKRNEQSLQEIWDY
>L1HS::chr1:121274028-121280059(-)
YSELREDIQTKGKEVENFEKNLEECITRITNTEKCLKELMELKTKARELREECRSLRSRC
DQLEERVSAMEDEMNEMKREGKFRGKRIKRNEQSLQEIWDY
>L1HS::chr16:68617351-68623408(-)
YSELREDIQTKGKEVENFEKNLEECITRITNTEKCLKELMELKTKARELREECRSLRSRC
DQLEERVSAMEDEMNEMKREGKFREKRIKRNEQSLQEIWDY
>L1HS::chr2:194077146-194083174(-)
YSELREDIQTKGKEVENFEKNLEECITRITNTEKCLKELMELKTKARELREECRSLRSRC
DQLEERVSAMEDEMNEMKREGKFREKRIKRNEQSLQEIWDY
>L1HS::chr20:12781665-12787692(-)
YSELREDIQTKGKEVENFEKNLEECITRITNTEKCLKELMELKTKARELREECRSLRSRC
DQLEERVSAMEDEMNEMKREGKFREKRIKRNEQSLQEIWDY
>L1HS::chr15:84119556-84125586(-)
YSELREDIQTKGKEVENFEKNLEECITRITNTEKCLKELMELKTKARELREECRSLRSRC
DQLEERVSAMEDEMNEMKREGKFREKRIKRNEQSLQEIWDY
>L1HS::chr22:4938157349387604(-)
YSELREDIQTKGKEVENFEKNLEECITRITNTEKCLKELMELKTKTRELREECRSLRSRC
DQLEERVSAMEDEMNEMKREGKFREKRIKRNEQSLQEIWDY
>L1HS::chr4:167491128-167497159(+)
YSELREDIQTKGKEVENFEKNLEECITRITNTEKCLKELMELKTKARELREECRSLRSRC
DQLEERVSAMEDEMNEMKQEGKFREKRIKRNEQSLQEIWDY
>L1HS::chr12:73677447-73683448(-)
YSELREDIQTKGKEVENFEKNLEECITRITNTEKCLKELMELKTKARELREECRSLRSRC
DQLEERVSAMEDEMNEMKREGKFREKRIKRNEQSLQEIWDY
>L1HS::chrX:82314592-82320645(-)
YSELREDIQTKGKEVENFEKNLEECITRITNTEKCLKELMELKTKARELREECRSLRSRC
DQLEERVSAMEDEMNEMKREGKFRDKRIKRNEQSLQEIWDY
>L1HS::chr3:158813168-158819183(-)
YSELREDIQTKGKEVENFEKNLEECITRITNTEKCLKELMELKTKARELREECRSLRSRC
NQLEEKVSAMEDEMNEMKREGKFREKRIKRNEQSLQEIWDY
>L1HS::chr7:25081479-25087510(-)
YSELREDIQTKGKEVENFEKNLEECITRITNTEKCLKELMELKTKARELREECRSLRSRC
DQLEERVSAMEDEMNEMKREGKFREKRIKRNEQSLQEIWDY
>L1HS::chr1:105312869-105318900(-)
YSELREDIQTKGKEVENFEKNLEECITRITNTEKCLKELMELKTKARELREECRSLRSRC
DQLEERVSAMEDEMNEMKREGKFREKRIKRNEQSLQEIWDY
>L1HS::chr1:180835947-180841979(-)
YSELREDIQTKGKEVENFEKNLEECITRITNTEKCLKELMELKTKARELREECRSLRSRC
DQLEERVSAMEDEMNEMKREGKFREKRIKRNEQSLQEIWDY
>L1HS::chr6:2418008-2424037(-)
YSELREDIQTKGKEVENFEKNLEECITRITNTEKCLKELMELKTKARELREECRSLRSRC
NQLEERVSAMEDEMNEMKREGKFREKRIKRNEQSLQEIWDY
>L1HS::chr5:145989048-145995097(+)
YSELREDIQTKGKEVENFEKNLEECITRITNTEKCLKELMELKTKARELREECRSLRSRC
NQLEERVSAMEDEMNEMKREGKFREKRIKRNEQSLQEIWDY
>L1HS::chr9:113553377-113559409(+)
YSELREDIQTKGKEVENFEKNLEECITRITNTEKCLKELMELKTKARELREECRSLRSRC
DQLEERVSAMEDEMNEMKREGKFREKRIKRNEQSLQEIWDY
>L1HS::chr17:68540929-68546936(-)
YSELREDIQTKGKEVENFEKNLEECITRITNTEKCLKELMELKTKARELREECRSLRSRC
DQLEERVSAMEDEMNEMKREGKFREKRIKRNEQSLQEIWDY
>L1HS::chr5:101467060-101473089(+)
YSELREDIQTKGKEVENFEKNLEECITRITNTEKCLKELMELKTKARELREECRSLRSRC
DQLEERVSAMEDEMNEMKREGKFREKRIKRNEQSLQEIWDY
>L1HS::chr9:92911886-92917916(+)
YSELREDIQTKGKEVENFEKNLEECITRITNTEKCLKELMELKTKARELREECRSLRSRC
DQLEERVSAMEDEMNEMKREGKFREKRIKRNEQSLQEIWDY
>L1HS::chr7:30478858-30484890(+)
YSELREDIQTKGKEVENFEKNLEECITRITNTEKCLKELMELKTKARELREECRSLRSRC
DQLEERVSAMEDEMNEMKREGKFREKRIKRNEQSLQEIWDY
>L1HS::chr6:133341830-133347885(-)
YSELREDIQTEGKEVENFEKNLEECITRITNTEKCLKELMELKTKARELREECRSLRSRC
DQLEERVSAMEDEMNEMKREGKFREKRIKRNEQSLQEIWDY
>L1HS::chr9:46439646-46445703(-)
YSELREDIQTKGKEVENFEKNLEECITRITNTEKCLKELMELKTKARELREECRSLRSRC
DQLEERVSAMEDEMNEMKREGKFREKRIKRNEQSLQEIWDY
>L1HS::chr1:67544574-67550598(-)
YSELREDIQTKGKEVENFEKNLEECITRITNTEKCLKELMELKTKARELREECRSLRSRC
DQLEERVSAMEDEMNEMKREGKFREKRIKRNEQSLQEIWDY
>L1HS::chrX:118569431-118575456(-)
YSELREDIQTKGKEVENFEKNLEECITRITNTEKCLKELMELKTKARELREECRSLRSRC
DQLEERVSPMEDEMNEMKREGKFREKRIKRNEQSLQEMWDY
>L1HS::chr4:80858869-80864900(+)
YSELREDIQTKGKEVENFEKNLEECITRITNTEKCLKELMELKTKARELREECRSLRSRC
DQLEERVSAMEDEMNEMKREGKFREKRIKRNEQSLQEIWDY
>L1HS::chr11:93154152-93160197(+)
YSELREDIQNKGKEVENFEKNLEECITRITNTEKCLKELMELKTKARELREECRSLRSRC
DQLEERVSAMEDEMNEMKREGKFREKRIKRNEQSLQEIWDY
>L1HS::chr5:155488929-155494976(-)
YSELREDIQTKGKEVENFEKNLEECVTRITNTEKCLKELMELKTKARELREECRSLRSRC
NQLEERVSAMEDEMNEMKREGKFREKRIKRNEQSLQEIWDY
>L1HS::chr1:174559461-174565517(-)
YSELREDIQTKGKEVENFEKNLEECITRITNTEKCLKELMELKTKARELREECRSLRSRC
DQLEERVSAMEDEMNEMKREGKFREKRIKRNEQSLQEIWDY
>L1HS::chr3:46824595-46830628(-)
YSELREDIQTKGKEVENFEKNLEECITRITNTEKCLKELMELKTKARELREECRSLRSRC
DQLEERVSAMEDEMNEMKREGKFREKRIKRNEQSLQEIWDY
>L1HS::chr3:108918719-108924750(+)
YSELQEDIQTKGKEVENFEKNLEECITRITNTEKCLKELMELKTKARELREECRSLRSRC
DQLEERVSAMEDEMNEMKREGKFREKRIKRNEQSLQEIWDY
>L1HS::chr3:116078846-116084873(+)
YSELREDIQTKGKEVENFEKNLEECITRITNTEKCLKELMELKTKAQELREECRSLRSRC
DQLEERVSAMEDEMNEMKREGKFREKRIKRNEQSLQEIWDY
>L1HS::chr6:70720239-70726444(+)
YSELREDIQTKGKEVENFEKNLEECITRITNTEKCLKELMELKTKARELREECRSLRSRC
DQLEERVSAMEDEMNEMKREGKFREKRIKRNEQSLQEIWDY
>L1HS::chr8:135082999-135089016(-)
YSELQEDIQTKGKEVENFEKNLEECITRITNTEKCLKELMELKTKARELREECRSLRSRC
DQLEERVSAMEDEMNEMKREGKFREKRIKRNEQSLQEIWDY
>L1HS::chr1:119394974-119401003(+)
YSELREDIQTKGKEVENFEKNLEECITRITNTEKCLKELMELKTKARELREECRSLRSRC
DQLEERVSAMEDEMNEMKREGKFREKRIKRNEQSLQEIWDY
>L1HS::chrX:146735252-146741285(+)
YSELREDIQTKGKEVENFEKNLEECITRITNTEKCLKELMELKTKARELREECRSLRSRC
DQLEERVSAMEDEMNEMKREGKFREKRIKRNEQSLQEIWDY
>L1HS::chr4:167677046-167683059(+)
YSELREDIQTKGKEVENFEKNLEECITRITNTEKCLKELMELKTKARELREECRSLRSRC
DQLEERVSAMEDEMNEMKREGKFREKRIKRNEQSLQEIWDY
>L1HS::chr5:172829799-172835831(-)
YSELREDIQTKGKEVENFEKNLEECITRITNTEKCLKELMELKTKARELREECRSLRSRC
DQLEERVSAMEDEMNEMKREGKFREKRIKRNEQSLQEIWDY
>L1HS::chr9:115560387-115566439(-)
YSELREDIQTKGKEVENFEKNLEECITRITNTEKCLKELMELKTKARELREECRSLRSRC
DQLEERVSTMEDEMNEMKREGKFREKRIKRNEQSLQEIWDY
>L1HS::chr11:78388817-78394847(-)
YSELREDIQTKGKEVENFEKNLEECITRITNTEKCLKELMELKTKARELREECRSLRSRC
DQLEERVSAMEDEMNEMKREGKFREKRIKRNEQSLQEIWDY
>L1HS::chr9:96875817-96881847(-)
YSELREDIQTKGKEVENFEKNLEECITRITNTEKCLKELMELKTKARELREECRSLRSRC
DQLEERVSAMEDEMNEMKREGKFREKRIKRNEQSLQEIWDY
>L1HS::chr11:36573156-36579186(-)
YSELWEDIQTKGKEVENFEKNLEECITRITNTEKCLKELMELKTKARELREECRSLRSRC
DQLEERVSAMEDEMNEMKREGKFREKRIKRNEQSLQEIWDY
>L1HS::chr6:51739581-51745600(+)
YSELREDIQTKGKEVENFEKNLEECITRITNTEKCLKELMELKTKARELREECRSLRSRC
DQLEERVSAMEDEMNEMKREGKFREKRIKRNEQSLQEIWDY
>L1HS::chr15:71022083-71027499(+)
YSELREDIQTKGKEVENFEKNLEECITRITNTEKCLKELMELKTKARELREECRSLRSRC
DQLEERVSAMEDEMNEMKREGKFREKRIKRNEQSLQEIWDY
>L1HS::chr7:141620459-141626512(-)
YSELREDIQTKGKEVENFEKNLEECITRITNTEKCLKELMELKTKARELREECRSLRSRC
DQLEERVSAMEDEMNEMKREGKFREKRIKRNEQSLQEIWDY
>L1HS::chrX:11725368-11731399(+)
YSELREDIQTKGKEVENFEKNLEECITRITNTEKCLKELMELKTKARELREECRSLRSRC
DQLEERVSAMEDEMNEMKREGKFREKRIKRNEQSLQEIWDY
>L1HS::chr2:4781319-4787350(+)
YSELREDIQTKGKEVENFEKNLEECITRITNTEKCLKELMELKTKARELREECRSLRSRC
DQLEERVSAMEDEMNEMKREGKFREKRIKRNEQSLQEIWDY
>L1HS::chr8:126595130-126601133(+)
YSELREDIQTKGKEVENFEKNLEECITRITNTEKCLKELMELKTKARELREECRSLRSRC
DQLEERVSAMEDEMNEMKREGKFREKRIKRNEQSLQEIWDY
>L1HS::chr4:21161013-21167044(+)
YSELREDIQTKGKEVENFEKNLEECITRITNTEKCLKELMELKTKARELREECRSLRSRC
DQLEERVSAMEDEMNEMKREGKFREKRIKRNEQSLQEIWDY
>L1HS::chr11:92869804-92875839(+)
YSELREDIQTKGKEVENFEKNLEECITRITNTEKCLKELMELKTKARELREECRSLRSRC
DQLEERVSAMEDEMNEMKREGKFREKRIKRNEQSLQEIWDY
>L1HS::chr16:33755031-33761079(-)
YSELREDIQTKGKEVENFEKNLEECITRISNTEKCLKELMELKTKARELREECRSLRSRC
DQLEERVSAMEDEMNEMKREGKFREKRIKRNEQSLQEIWDY
>L1HS::chr10:107137104-107143135(-)
YSELREDIQTKGKEVENFEKNLEECITRITNTEKCLKELMELKTKARELREECRSLRSRC
DQLEERVSAMEDEMNEMKREGKFREKRIKRNEQSLQEIWDY
>L1HS::chr16:83670857-83676901(+)
YSELREDIQTKGKEVENFEKNLEECITRITNTEKCLKELMELKTKARELREECRSLRSRC
DQLEERVSAMEDEMNEMKREGKFREKRIKRNEQSLQEIWDY
>L1HS::chr4:88268255-88274298(-)
YSELREDIQTKGKEVENFEKNLEECITRITNTEKCLKELMELKTKARELREECRSLRSRC
DQLEERVSAMEDEMNEMKREGKFREKRIKRNEQSLQEIWDY
>L1HS::chr6:129319530-129325561(+)
YSELREDIQTKGKEVENFEKNLEECITRITNTEKCLKELMELKTKARELREECRSLRSRC
DQLEERVSAMEDEMNEMKREGKFREKRIKRNEQSLQEIWDY
>L1HS::chr13:30215843-30221843(-)
YSELREDIQTKGKEVENFEKNLEECITRITNTEKCLKELMELKTKARELREECRSLRSRC
DQLEERVSAMEDEMNEMKREGKFREKRIKRNEQSLQEIWDY
>L1HS::chr1:237182767-237188794(-)
YSELREDIQTKGKEVENFEKNLEECITRITNTEKCLKELMELKTKARELREECRSLRSRC
DQLEERVSAMEDEMNEMKREGKFREKRIKRNEQSLQEIWDY
>L1HS::chr6:86708764-86714791(-)
YSELREDIQTKGKEVENFEKNLEECITRITNTEKCLKELMELKTKARELREECRSLRSRC
DQLEERVSAMEDEMNEMKREGKFREKRIKRNEQSLQEIWDY
>L1HS::chr15:83551633-83557671(-)
YSELREDIQTKGKEVENFEKNLEECITRITNTEKCLKELMELKTKARELREECRSLRSRC
DQLEERVSAMEDEMNEMKREGKFREKRIKRNEQSLQEIWDY
>L1HS::chr8:129465248-129471266(-)
YSELREDIQTKGKEVENFEKNLEECITRITNTEKCLKELMELKTKARELREECRSLRSRC
DQLEERVSAMEDEMNEMKREGKFREKRIKRNEQSLQEIWDY
>L1HS::chr10:100542698-100548728(-)
YSELREDIQTKGKEVENFEKNLEECITRITNTEKCLKELMELKTKARELREECRSLRSRC
DQLEERVSAMEDEMNEMKREGKFREKRIKRNEQSLQEIWDY
>L1HS::chr14:63583424-63589453(-)
YSELREDIQTKGKEVENFEKNLEECITRITNTEKCLKELMELKTKARELREECRSLRSRC
DQLEERVSAMEDEMNEMKREGKFREKRIKRNEQSLQEIWDY
>L1HS::chr17:68455097-68461128(+)
YSELREDIQTKGKEVENFEKNLEECITRITNTEKCLKELMELKTKARELREECRSLRSRC
DQLEERVSAMEDEMNEMKREGKFREKRIKRNEQSLQEIWDY
>L1HS::chr4:71194623-71200024(+)
YSELREDIQTKGKEVENFEKNLEECITRITNTEKCLKELMELKTKARELREECRSLRSRC
DQLEERVSAMEDEMNEMKREGKFREKRIKRNEQSLQEIWDY
>L1HS::chr4:80888061-80894087(+)
YSELREDIQTKGKEVENFEKNLEECITRITNTEKCLKELMELKTKARELREECRSLRSRC
DQLEERVSAMEDEMNEMKREGKFREKRIKRNEQSLQEIWDY
>L1HS::chr5:103854288-103860317(+)
YSELREDIQTKGKEVENFEKNLEECITRITNTEKCLKELMELKTKARELREECRSLRSRC
DQLEERVSAMEDEMNEMKREGKFREKRIKRNEQSLQEIWDY
>L1HS::chr6:24811885-24817934(-)
YSELREDIQTKGKEVENFEKNLEECITRITNTEKCLKELMELKTKARELREECRSLRSRC
DQLEERVSAMEDEMNEMKREGKFREKRIKRNEQSLQEIWDY
>L1HS::chr7:65751840-65757871(-)
YSELREDIQTKGKEVENFEKNLEECITRITNTEKCLKELMELKTKARELREECRSLRSRC
DQLEERVSAMEDEMNEMKREGKFREKRIKRNEQSLQEIWDY
>L1HS::chr7:110883571-110889602(-)
YSELREDIQTKGKEVENFEKNLEECITRITNTEKCLKELMELKTKARELREECRSLRSRC
DQLEERVSAMEDEMNEMKREGKFREKRIKRNEQSLQEIWDY
>L1HS::chr8:73787773-73793823(-)
YSELREDIQTKGKEVENFEKNLEECITRITNTEKCLKELMELKTKARELREECRSLRSRC
DQLEERVSAMEDEMNEMKREGKFREKRIKRNEQSLQEIWDY
>L1HS::chr4:91596890-91602908(-)
YSELREEIQTKGKEVENFEKNLEECITRITNTEKCLKELMELKTKARELREECRSLRSRC
DQLEERVSAMEDEMNEMKREGKFREKRIKRNEQSLQEIWDY
>L1HS::chr1:84518072-84524089(-)
YSELREDIQTKGKEVENFEKNLEECITRITNTEKCLKELMELKTKARELREECRSLRSRC
DQLEERVSAMEDEMNEMKREGKFREKRIKRNEQSLQEIWDY
>L1HS::chr11:95169380-95175410(+)
YSELREDIQTKGKEVENFEKNLEECITRITNTEKCLKELMELKTKARELREECRSLRSRC
DQLEERVSAMEDEMNEMKREGKFREKRIKRNEQSLQEIWDY
>L1HS::chr12:126783569-126789584(-)
YSELREDIQTKGKEVENFEKNLEECITRITNTEKCLKELMELKTKARELREECRSLRSRC
DQLEERVSAMEDEMNEMKREGKFREKRIKRNEQSLQEIWDY
>L1HS::chr3:89509975-89516006(-)
YSELREDIQTKGKEVENFEKNLEECITRITNTEKCLKELMELKTKARELREECRSLRSRC
DQLEERVSAMEDEMNEMKREGKFREKRIKRNEQSLQEIWDY
>L1HS::chr4:137214649-137220701(-)
YSELREDIQTKGKEVENFEKNLEECITRITNTEKCLKELMELKTKARELREECRSLRSRC
DQLEERVSAMEDEMNEMKREGKFREKRIKRNEQSLQEIWDY
>L1HS::chr5:108595088-108601119(+)
YSELREDIQTKGKEVENFEKNLEECITRITNTEKCLKELMELKTKARELREECRSLRSRC
DQLEERVSAMEDEMNEMKREGKFREKRIKRNEQSLQEIWDY
>L1HS::chr7:49719841-49725896(-)
YSELREDIQTKGKEVENFEKNLEECITRITNTEKCLKELMELKTKARELREECRSLRSRC
DQLEERVSAMEDEMNEMKREGKFREKRIKRNEQSLQEIWDY
>L1HS::chr7:96475962-96481992(-)
YSELREDIQTKGKEVENFEKNLEECITRITNTEKCLKELMELKTKARELREECRSLRSRC
DQLEERVSAMEDEMNEMKREGKFREKRIKRNEQSLQEIWDY
>L1HS::chrX:11953415-11959433(-)
YSELREDIQTKGKEVENFEKNLEECITRITNTEKCLKELMELKTKARELREECRSLRSRC
DQLEERVSAMEDEMNEMKREGKFREKRIKRNEQSLQEIWDY
