# Supplementary material for: Cryptic genetic variation enhances primate L1 retrotransposon survival by enlarging the functional coiled coil sequence space of ORF1p
Source: PLoS Genet. 2020 Aug 14;16(8):e1008991. doi: 10.1371/journal.pgen.1008991 (PMC7449397; doi:10.1371/journal.pgen.1008991)
Supplement: S1 Data — (ZIP) [file pgen.1008991.s012.zip › Supplementary_Data_PG/orf1_coiled_coil/l1pa6/6_cc_seqs.fst]

>6__chr10_15954505_15960680
TTCTCTGAGCTAAAGAAGCATGTTCTAAGCCATTGCAAAGAAGCTAAAAACCTTGAAAAA
AGGTTAGATGAATGGCTAACTAGAATAAACAGTGTAGAGAAGACCTTAAATGACCTGATG
GAGCTGAAAAACACGGCATGAGAACTTCGTGACATATGCAAAAGCTTCAGTAGCTGATTT
GATCAAGTGGAAGAAAGGATATCACTGAAGGAAGATCAAATTAATGAAATAAAGTGAGAA
GACAAGATTAGAGAAAAAAGAGTGAAAAGAAACAAACAAAGCCTCCAAGAAACATGGGAC
TAT
>6__chr1_190898719_190904847
TTCACCGAGCTAAAGAAGCATGTTCTAACCCATCGCAAGGAAGCTAAAAACCTTGATAAA
AGGTTAGATGAATGGCTAACTAGAATAAACAGTGTAGAGAAGAGCTTAAATGACCTGATG
GAGCTGAAAACCACAGTATGAGAACTTCATGAAACATACATAAGCTTCAATAGCTTATTC
AGTCAAGTGGAAGAAAGGATATCAGTGATTGAAGATTAAATTAAT-----AAAGTGAGAA
GACAAGATTAGAGAAAAAAGAGTGAAAAGAAA----CAAAGTGTGCAAGAAATAT-GGAC
TAT
>6__chr10_108216983_108223099
ATCTCTGAGCTAAAAAAGCATATTCTAACCCATCTCAAGGAAGCTAAAAACCTTGAAAAA
AGGTTAGACGAATGGCTAACTAGAATAACCAGTGTAGAGAAGAGCTTAAATGAACTGATG
GAGCTGAAAACCACAGTACAAGAACGTTGTGAAGCATACACAAGTTTCAATAGCCAATTT
GATCAAGCAGGAGAAAGGATATCAATGATTGAAGATAAAATTAATGAAATAAAGTGAGAA
GACAAGATTAGAGAAAAAAGAATGAAAAGAAATGAACAAAGCCTCCAAGAAATATGGGAC
TAT
>6__chr10_55718171_55724237
GTCTCCAAGCTAAAGGAGCAAGTTTGAACCCATTGCAAGGAAGCTAAAATCCTTGAAAAA
TGGTTAGACGAATGCCTAACCAGAATAAACAGTGAAGGGA-GACCTTAAATGAACTGATG
GAGCTGAAAACCATGGCACAAGAACTTTGTGATGCATACACAAGCTTCAATGGCCAATTC
GATCAAGTGAAAGAAAGGGTATCAGTGATTGGAGATCAAATTAATGAAATAAAGTGAGAA
GAGAAGGTTAGAGAAAAAGGAGTAAAAAGAAACAAACAAAGCCTCCAAGAAATATAGGAC
TAT
>6__chr10_110881163_110887307
TTCTCTGAGCTAAAGGAGAATGTTCTAAACCATCACAAGGAAGCTAAAAACCTTGAAAAA
AGATTAGATGAATGGCTAACTAGAATAAACAGTGTAGAGAAGACCTCAAATGAACTGATG
GAGCTGAAAACCATGGCACGAGAACTTCATGATGCATGCACAAGCTTCAATAGCCAATTC
GTTCAAGTGGAAGAAAAGGGATCAGTGATTAAAGATCAAATGAATGAAATAAAGCAAGAA
GACAAGTTTAGAGAAAAAAGAGTAAAAAGAAATGAACAAAGCCTCCAAGAAATATGGCAC
TAT
>6__chr1_147338551_147344716
TTCTCTGGGCTAAAGGAGCATGTTTTAATCCATTGCAAGGAAGCTGAAAACATTGAAAAA
AGGTTAGATGAATGGCTAACTAGAATAAACAGTGTAGAGAAGAGCTTAAATGACCTGAAG
GAGCTGAAAACCACAGTACAAGAACCTAGTGAAGCATACACAAGTTTCAATAGCCAATTC
GATCAAGCAGAATAAAGGATATCAGTGATTGAAGATCAAATTAATGAAATAAAGCCAGAA
GACAAGATTCAAGAAAAAAGAGTACAAAGAAATGAACAAAGCCTCCAAGAAATATGGGAC
TAT
>6__chr10_83388705_83394836
TTCTCCAAGGTGAAGGAGCATGTTCTAACCCATTGCAAGGAAGTT-AAAACCTTGATAAA
AGATTAGACAAATGGCTAAGTAGAAGAAACAGTGTAGAGAAGACTTCAAATGACCTGATG
GAGCTGAAAACCATAGCATGAGAACTTCGTGATGCATGCACAAGCTTCAATAGCTTATTC
AATCAAGTAGAAGAAAAGACATC----ATTGAAGATCGAATTAATGAAATAAGGCAAGAA
GACAAAATTAGAGGCAAAACAGTAAAAAGAAACAAAGACAGCCTCTGAGAAATATGGGAA
TAA
>6__chr10_60957966_60964127
TTCTCTGAGCTAAAGGAGCATATTCTAACCCTTTGCAAAGGAGCTAAAAACCTTGAAAAA
AG-TTAGACGAACGGCTAACTAG-ATAAACAGTGTAGAGAAGAGCTTAAATGACCTGATG
GAGCTGAAAAGCACAGTAAGAGAACTTCGTAAAGCATACACAAGCTTCAATAGCTGATTC
GATCAAGTGGAAGAAAGGATATCAGTGACTAAAGATCAAATTAATGAAATAAAGTGAGAA
GACAAGATTAGAGAAAAAAGAGTGAAAAGAAACAAACAAAGCCTCCAAGAAATATGAGAC
TAT
>6__chr1_118855933_118862068
TTCTCTGAGCTAAAGAAAGATGTTCAAACCCATTGAAAGAAAGCTAAAAACCTTGAAAAA
AGATTAGACGAATGACTAACTAGAGTAAACAGTGTAGAGAAGACCTTAAATGACCTGATG
GAGCTGAAAACCATGGCACAAGAACTTCGTGACGCATGCAGAAGCTTCAATAGCTGATTC
AATCAAGCGGAAGAAAGGGTATCGGTGATTGAAGATCAAATTAATGAAATAAGGTAAGAA
GACAAGGCTAGAGAGAAAAGAGTAAAAAGAAATGAACAAAGCCTCCAAGAAATTTGGGAC
TAT
>6__chr1_145800389_145806518
TTCTCCAAGTTAAAGGAGCATGTTCAAACCCATCGCAAAAAAGCTAAAAACCTTGAAAAA
AGGTTAGACAAAGGGTTAACTAGAATAAACAGTGTAGAGAAGACCTTAAATGACCTCACG
GAGGTGAAAACCATGGCATGAGAACTTTGTGATGCATGCACAACCTTCAATACCCGATTC
CATCAAGTGGAAGATAGGGTATCAGTGATTGAAGATCAAATTAATGAAATGAAGCAACAA
AACAAGGTTAGAGAAAAAAGAGTAAAAAGAAACAAACAAAGCCTCCAAGAAATATGGAAC
TAT
>6__chr1_206010372_206016457
TTCTCCAAGCTAAG-----ATGTTCTAACCCATCTCGAGGAAGGTAAAAACCTTGAAAAA
AGATTAGATGAATGGCTAACTAGAATAAACAGTGTAGAGAAGACCTTAAATGACATGATG
GAGCTGAAAACCACGGCACAAGAACTTCGTGACGCATGCACAAGCTTCAATAGCTGATTC
GATCAAGTGGAAGAAACTATATCAGTGATTGAAGATCAGATTAATGAAAAAAAG----AA
GACAAGATTAG--AGAAAAAAGTGAAAAGAAACAAACAAAGCCTCCAAGAAATATGGGAC
TAT
>6__chr11_13629377_13635529
TTCTCTGAGCTAAAGGAGCATGTTCTAACCATTTGCAAGGAAGCTAAAAACCTTGAAAAA
ATGTTAGATGAATGGCTATCTAGAATAACCAGTGTACAGAAGAGCTTAAATGACCTGATG
GAGCTGAAAACCACAGTACAAGAACTTCATGAAGCATACACAAGCTTCAATAGCCAATTT
GATCAAGCAGAAGAAAGGATAGCAGTGATTGAAGATAAAATTAATGAAATAAAGCGAGAA
GACAAGATTAGAGAAAAAAGAGTGAAAAGAAACAAACAAAGCCTCCAAGAAATATGGGAC
TAT
>6__chr10_43906375_43912510
TTCTCTGAACTAAAGGAGGATGTTTGAACCCATTGCAAGGAAGCTCAAAACCTTGAAAAA
AGATTAGACAAATGGCTAATTAGAATAAACAGTGTAGAGAAGACCTTAAATAACCTGATG
GAGCTGAAAACCATGGCATGAGAACTACGT-ACACATGCACAAGCTTCAGTAGCCGATTT
GATCAAGTGGAAGAAAGGGTATCAGTGATTGAAGATCAAACTAATGAAATGAAGTGGGAA
GAGATGTTTAGAGAAAAAAGAGTAAAAAGAAACGAACAAAGCCTCCAAGAAATACAGGAC
AAT
>6__chr1_184781054_184787195
TTCTCCGAGCTAAAGGAGCATGTTCTGACCGATCACAAGGAAGCTAAAAACCTTGAAAAA
AGGTTAGACAAATGGCTAACTAGAATAAACAGTGTAGAGACAACCTAAAATGACCTGATG
GAGCTGAAAAACATGGCACGAGAAATTCGTGAATCATGCACAAGCTTCAATAGCCAATTC
AATCAAGTGGAAGAAAGGATATCAGTAATTGAAGATCAAATTCATGAAATAAAGCGAGAA
GACAAGTTCAGAGAAAAAAGAGTAAAAAGAAACAAACAAAGCCTCCAAGAAATATGAGAC
TAT
>6__chr10_92115562_92121691
TTCTCCGAGCTAAAGGAGCATGTTCAAACCCATCTCAAGGAAGCTAAAAACCTTGAAAAA
AGGTTAGACAAATGGCTAACTAGAATAAACAGTGTAGAGAAGGCCTCAAATGACCAGATG
GAGCTGAAAACGGTGGGATGAGAACTTCGTGATGCACGCACAAGCTTCAGTAGCTGATTG
AATCAAGTGGAAGAAAGGGTATCAGTGATTGAAGACCA-ATTAATGAAATAAAGTGAGAA
GACATGATTAGAGAAAAAAAAGTAAAAAGAAACAAACGAAGCCTTCAAGAAATATGGGAC
TAT
>6__chr10_91194373_91200506
TTCTCCGAGCTAAAGGAGGATGTTCGAACCCATCACAAGGAAGCTAAAAACCTTGAAAAA
CGATTAGAGGAATGGCTAATTAGAATAAACAGCATAGAGAAGACCTTAAATGACCTGATG
GAGCTGAAAACCATGGTATGAGAACTACGTGACGCATACACAAGCTTCAGTAGCCGATTT
GATCAAGTGGAAGAAAGGGTATCAGTGATTGAAGATCAAATTAATGAAATGAAATGAGAA
GAGAAGTTTAGAGAAAAAAGAATAAAAAGAAATGAACAAAGCCTCCAAGAAATATGGGAC
TAT
>6__chr10_59208613_59214737
TTCTCTGAGCTAAAGAAGCATGTTCTAACCCATCCCAAGGAAGCTAAAAACTTTGAAAAA
AGGTTAGATGAATAGCTAACTAGAATAAAAAATATAGAGAAGACCTTAAATTACCTGAAG
TAGCTGAAAAACACAGCACGAGAACTTTGTGATGCATGCACAAGCTTCAATAGCTGATTT
GATCAAGTGGGAGAAAGGATATTAGTGACTGAAGATCAAATTAATGAAATAAAGTGAGAA
GACAAGATTAGAGAAAAAAGAGTGAAAGGAAATGAACAAAGCCTCCAAGAAATATGGGAC
TAT
>6__chr10_45177614_45183627
TACTCCGAACTACGGGAGGACATTCAAACCAAAGGCAAAGAAGTTGAAAACGTTCAAAAA
A-TTTAGAAGAATGTATAACTAGAATAACCAATACAGAGAAGTGCTTAAAGGAGCTGATG
GAGCTGAAAACCAAGGCTCGAGAACTACGTGAA---------GAC-TCAGGAGCCGATGC
GATCAACTGGAAGAAAGGGTATCAGCGATGGAAGATGAAATGAATGAAATGAAGTGAGAA
GGAAAGTTTAGAGAAAAAAGAATAAAAAGAAATGAACAAAGCCTCCAAGAAATATGGGAC
TAT
>6__chr1_143554663_143560784
TACTCCGAACTAAAGGAGGAAGTTCGAACCCATTGCAAAGAAGTTAAAAACCTTGAAAAA
AGATTAGATGAACGACTAACTAGAATAACCAATGCAGAGAAGTCCTTAAAGGACCAGGTG
GAGCTGAAAACCATGGCATGAGAGCTACATGATAAATGCACAAGCTTCAGTGGCCGATTC
GATCAACTGGAAGAAAGGGTATTGGTGATTCAAGATCAAATGAATGAAATGAAGTGAGAA
GAGAAGTTTAGAGAAAAAAGAATAAAAAGAAATGAACAAAGCCTCCAAGAAATATGGGAC
TAT
>6__chr10_42073237_42079376
TTCTCCGAGCTAAAGGAGGATGTTGGAACCCATTGCAAGGAAGCTAAAAACCTTGAAAAA
AGATTAGACGAATGGCTTACAAGAATAAACAGTGTAGAGAAGACCTTAAGTGACCCAATG
GAGCTGAAAACCATGGCACGAGAACTTTGTGACACATGCACAAGCTTCAATAGCCGATTC
AATCAAGTGGAAGAAAGGGTATCAGTGATTGAAGATCAAATAAATGAAATAAAGTGAGAA
GACAAGGTTAGAGAAACAAGAGTAAAAAGAAATGAAGAAAGCCTCCAAGAAATATGGGAC
CAT
>6__chr10_99926788_99932924
TTCTCCGAGCTAAAGGAGGATGTTTGAACCCATCACAAGGAAGCTAAAAATCTTGAAAAA
AGATTAGATAAATG--TAACTAGAATAAACAGTATAGAGAAGACCTTAAATGACCTGATG
GAGCTGAAAACCATGGCACAAGAACTATGTGACTCATGCACAAGCTTCAGTAGCCGATTC
GATCAACTGGAATAAAGGGTATCTGTGATTGAAGATCAAATTTATGAAATGAAGAGAG--
---AAGTTTAGAGAAAAACGAGTAAAAAGAAATGAACAAAGGCTCCAGGAAATATGGGAC
TAT
>6__chr10_16253584_16259729
CTCTGCGAGTTAAAGGAGGATGTTTGAACCCTTCGCAAGGAAGCTAAAAACCTTGAAAAA
AGATTGGATGAATGGCTAACTAGAATAACCAATGCAGAGAAGTCCTTAAATGACCTGATG
GAGCTGAAAACCATGGCACGAGAACTACATGATGCATGGACAATCTTCAGTAGCCTATTT
GATGAAGTGGAAGAAAAGGTATCAGTGATTGAAGATCAAATTAATGAAATAAAGCAATAA
GAGAAGTTTACAGAAAAAACAGTGAAAAGAAATGAGCAGAGCCTCCAAGAAATATGGGAC
TAT
>6__chr10_96855046_96861171
TTATCTGAGCTAAAGGAGCATGTTCAAACCCATTGCAAGGAAGCTAAAAACCTTGAAAAA
AG-TTAGACAAATGGCTAACTAAAATAAACAGTGAAGAGAAGACCTTAAATGACCTGATA
GAGATGAAAACCATGGCACAAGAACTTCATGATGTATGCACAAGCTTCAATAGCCAATTC
CATCAAGTGGAAGAAAGGGTGTCAGTGATTGAAGATCAAATCAATGAAATAAAGTGAGAA
GACAAAGTTAGAG-AAAAAGAGTAAAAAGAAATGAATGAAGCCTGCAAGAAATATGGGAC
TAT
>6__chr11_13547974_13554044
TCCTCTGAGCTAAAGGAGCATGTTCTAACCCATTGCAAGGAAGCTAAAAACCTTGAAAAA
AGGTTAGACGAATGGCTAACTAGAATAAGCAGTGTAGAGAAGATCTTAAATGATCTGATG
GAGCTGAAAACCATGGCATGAGAACTTTGTGACGCATGCACAAGCTTCAATAGCAGATTC
TATCAATTGGAAGAAAGGGCATCAGTGATTGAAGATGAAATTAATGAAATAAAGTGAGAA
GACAAGATTAGAGAAAAAAGAGTGAAAAGAAACAAACAAAGCCTCCAAAAAATATGGGAC
TAT
>6__chr11_130808916_130815045
TTCTCCAAGCTAAAGGAGGATGTTCGAATCCATCACAAGGAAGCTAAAAACCTTGAAAAA
AGATTAGACGAATGGCTAACTACAATAAACAGTGTGAAGAAGACCTTAAATGACCCAACG
GAGCTGAAAACCATGGCATGAGAACTACGTGACACATGCACAAACTTCAACAGCCGATTC
GATCAAGTGGAAGAAAGGGTATCGGTGATTGAAGGTCAAATTAACGAAATAAAGCAAGAA
GCAAAGTTTAGAGAAAAAAGAGTAAAAGGAAACGAACAAAGTCTCCAAGAAATATGGGAC
TAT
>6__chr1_195171716_195177852
TTCTCCGAGCTAAAGGAGGATGTTTGAGCCCATTGCAAGGAAGCTAAAAATCTTCAGAAA
AGATTAGATGAATGGCTAACTAGAATAAACAGCATAGAGAAGACCTTAAATGACCTGATG
GAGCTAAACACCATGGCACGAGAACTTCGTGACACATGCACAAGCTTCAATAGCTGATGC
AATCAAGTGGAAGAAAGGATATCAGTGATTGAAGATCAAATTAATGAAATAAAGTGAGAA
GAGAAGTTTAGAGAAAAAAGAGTAAAAATGAATGAACAAAGCCTCCAAGAAATATGGGAC
TAT
>6__chr11_123200079_123206271
TTCTCTGAGCTAAAGGAGGATGTTTGAACCCATCACAAGGAAGCTAAAAACCTTGAAAAA
AGGTTAGATGAATAGCTAACTAGAATAAACAGTGTAGGGAAGACCTTAAATGACCTGACG
GAGTTGAAAACCATGGCACGAGAACTTCGTGACGCATGCACAAGCTTCAATAGCCGATGC
AATCAAGTGGAAGAAAAGGTATCAGTGATTGAACATCAAATTAATGAAATAAAGCAAGAA
GATAAAGTTAGAGAAAAAAGAGTAAAAAGAAATGAACAAAGCCTCCAAGAAATATGGGAC
TGT
>6__chr1_94602404_94608554
TCCTCCGAGCTAAAGGAAGATGTTCGAACCCATCGGAAGGAAGATAAAAACCTTGAAAAA
AGATTAGACAAATGGCTTACTAGAATAAGCAGTATAGAGAAGACCTTAAATGACCTGATG
GAGCTGAAAACTATGGCACAAGAACTACATGACACATAAACAAGTTTCAATAGCCAATTC
GATCAAGTGGAAAAAAGGGTATCAGTGATTGAAGATGAAATAAATGAAATAAAGAAAGAA
GAGAAGTTTAGAGAAAAAAGAGTGAAAAGAAACGAACAAATCCTCAAAGAAATATGGGTC
TAT
>6__chr1_97595982_97602103
TTCTCTGAGCTAAAGGAGGATGTTCGAACCCATCGCAAGGAAGCTTAAAACCTTGAAAAA
AGATGAGATGAATGGCCACCTAGAATAAACAGTGTGGAGAAAAACTTAAATGACCTGATG
GAGTTGAAAACCATGACACGAGAACTACGTGACACATGCACAAGCTTCAATAGCCAATTT
GATCAAGTGGAAGAAAGGGTATCAGTGATTGAAGATCAAATTAATGAAATAAAGCAAG--
---AAGTTTAGAGGAAAAAAAGTGAAAATAAACGAACAAAGCCTCCAAGAAATATGGGAC
TCT
>6__chr1_47214233_47220402
TTCTCTGAGCTAAAGGAGGATGTTCAAACCCATCACAAGGAAGCAAAAAGCCTTGAAAAG
AGATTAGATGAATGGCTAACTAGAATAAACAGTGTAGAGCAGACTTTAAATCACCCAATG
GAGCTGAAAACCATGGCACGAGAACTATGTGATACATGCACAAGCTTCAGTAGACAATTC
GATCAAGTGGAGGAAAGGGTATCAGTGATTGAAGATCAAATTATTGAAATGAAGTAAGAA
GAGAAGTTTAGAGAAAAAGGAGTAAAAAGAAATGAACAAAGCCTCCAAGAAATATGGGAC
TAT
>6__chr10_81000156_81006251
TTCTCCAAGCTAAAGGAGGATGTTCAAACCCATCACAAGGAAGCTAAAAAC-TTGAAAAA
AGATTAGACGAATGGCTAAGTAGAATAAACAGTGTAGAGAAGACCTTAAATAACCTGATG
GAGCTGAAAACCACAGCATGAGAACTACGTGATGCGTGCACAAGCTTCAGTAGCGGATTC
AATCAAGTGGAAGAAAGGGTATCAGTGATTGAAGATCAAATTAATGAAA-----TGAG--
---AAGTTTAGAGAAAAAAGAGTAAAAAGAAATGAACAAAGCCCCCAAGAAATATGGGAC
TAT
>6__chr10_81320101_81326196
TTCTCCAAGCTAAAGGAGGATGTTCAAACCCATCACAAGGAAGCTAAAAAC-TTGAAAAA
AGATTAGACGAATGGCTAAGTAGAATAAACAGTGTAGAGAAGACCTTAAATAACCTGATG
GAGCTGAAAACCACAGCATGAGAACTACGTGATGCGTGCACAAGCTTCAGTAGCGGATTC
AATCAAGTGGAAGAAAGGGTATCAGTGATTGAAGATCAAATTAATGAAA-----TGAG--
---AAGTTTAGAGAAAAAAGAGTAAAAAGAAATGAACAAAGCCCCCAAGAAATATGGGAC
TAT
>6__chr1_209193865_209200010
TTATCTGAGCTAAAGGAGCATGTTCTAACCCATCGCAAGGAAGCTAAAAACCTTGAAAAA
AGGTTAGACGAATGGCTACCTAGAATAAACAGTGTAGAGAAGACCCTAAATGACCTGATG
GAGTTGAAAACCGTGGTAGGAGAACTTTGTGATGCATGCGCAAGCTTCAGTAGCCAATTT
GATCAAGTGGAAGAAAGGATATCAGTGATTGAAGATCAAATTAATGAAGTAAAGCAAGAA
GACAAGATTAGAGAAAAAAGAGTAAAAAGAAATGAACAAAGCCTCCAAGAAATTTGGGAC
TAT
>6__chr1_183822160_183828246
TTCTCTGAGCTAAAGGAGCACGTTCTAACCCATT-----GAAGCTAAAAACCTTGAAAAA
TGGTTAGATGAATGGCTAACCAGAATAAAT-GTGTATAGAAGACCTTAAATGACCTGACG
GAGTTGAAAACCATGGCACGAGAACTTCATGAGGCACACGCAAGCTTCAATAGCCAATTT
GATCAAGTGAAAGAAAGGATATCAGTAATTGAAGATCAAATTAATGAAATAAAGCAAGAA
GACAAGATTAGAGAAAAAAGAGTAAAAAAGAATGAACAAAGCCTCCAAGAAATATGGGAC
TAT
>6__chr1_171885871_171892004
TTCTCTGAGCTAAAGAAGGATGTTTGAACCCATCGCAAGGAAGCTAAAAACCTTGAAAGA
AGATTAGACGAATGGCTAACTAGAATAAACAGTGTAGAGAAGACATTAAATGACCTGATG
GAGCTGAAAATCATGGCAGGAGAACTATGTGATGCATGCACAAGCTTCAGTAGCCAATTC
GATCAAGTGGAAGAAAGGTTATCAGCGATTGAAGATCAAATTAATGAAATAAAGTGAGAG
GACAAAATTAGAG-AAAAAGAGTAAAAAGAAATGAACAAAGCCTCTAAGAAATATGGGAT
TAT
>6__chr1_92517631_92523769
TTCTCCGAGCTAAAGGAGCATGTTCTAACCCATCACAAGGAGGATAAAAACCTGGAAAAA
AGGTAAGACAAATAGCTAACTAGAATAAACAGTGTAGAGAAGCACTTAAATGACCTGATG
GAGCTGAAAACCATGGCACGAGAACTTCATGACGCATGCACAAGCTTCAATAGCCGATTT
GATCAAGTGGAAGAAAGGGTATCAGTGACTGAAGATCCAATTAATGAAATAAAGCAAGAA
GACAAGATTAGAGAAAAAAGAGTGCAAAGAAACGAACAAAGCCTCCAAGAAATATGGGAC
TAT
>6__chr1_170537672_170543794
TTCTCCAAGCAAAAGGAGCATGTTCTAACCCATTGCAAGGAAGCTAAAAACCTTGAAACA
AGGTTAGACAAATGGATAACTAGAATAAAGAGTGTAGAGAAGACCTTAAATGACCTGATG
GAGCTGAAAACCATGGCATGAGAACTACATGATGCATGCACAAGCTTCAGTAGCCAATTC
AATCAAGTGGAAGAAAGGGTATCAGTGATGGAAGATCAAATTAATGAAATAAAGCGAGAA
GAGAACTTTAGAGAAAAAAGAGTAAAAAGAAATGAACAAAGCATCAAAGAAATATAGGAC
TGT
>6__chr10_111296046_111302202
TTCTCCAAGCTAAAGGAGCACGTTATAAACCATCGCAAGGAAGCTAAAAACCTTGAAAAA
AGATTAGATGAATGGCAAACTAGAATAAACAATGTAGGGAAGACCTTAAATGACCTGATG
GGGCTGAAAACCATGGCTCGAGAAATACGTGACGCATGCACAAGCCTCAGTAGCTGATTT
GATTGAGTGGAAGAAAGGATATCAGTGATTGAAGATCAAATTAATGAAATGAGGTGAG--
---AAGTTTGGAGAAAAAAGAGTAAAAAGAAATGAACAAAGCCTCCAAGAAATATGGGAC
TAT
>6__chr11_101814563_101820642
TTCTCCGAGCTAAAGGAGGATGTTCAAACCCATCGCAAAGAAGCTAAAAACCTTGAAAAA
AGATTAGACAAATGGCTAACTAGAATAAATAGCATAGAGAAGACCTTAAATGACCTGATG
GAGCTGAAAACCATGGTGCAAGAACTACGTGACACATGCACAAGCTTCAGTAGCTGATT-
---CAACTAGAAGAAAGTGTATCAGTGATTGAAGATCAAATGAATGAAATGAAGCAAGAT
TATAAGTTTAGAGAAAAAACAGTAAAAAGAAACGAACAAAGCCTTCAAGAAATATGGGAC
TA-
>6__chr10_45081256_45087428
TTCTCCAAGCTAAAGGAGCATGTTCTAACCCAATGCAAGGAAGCTAAAAACCTT-AAAAA
AGGTTAGATGAATGGCTAACCAGAATAAACAGTGTAGAGAAGACCTTAAATGACCTGATG
GAGCTGAAAACTATGGCAGGAGAATTTCATGATGCATGCACAAGCTTCAATAGTTGATTC
CATCAAGTGGAAGAGAGGACATCAGTGATGGAAGATCAAATTAATAAAATAAAGCTAGAA
GACAAGCTTAGAGAAAAAAGAGTGAAAAGAAATGATCAAAGCCTCCAAGAAATATGGGAC
TAT
>6__chr10_67811728_67817869
TTCTCTGAGCTAAAGGAGGATGTTTGAACCCATTGCAAGGAAGCTAAAAACCTTGAAAAA
AGATTAGATGAATGGCTAACTAGAATAAACAGTGTAGAGAAGATCTTCAATGACCTGATG
GAGCTGAAAACCATGGCACAAGAACTTCATGACACATGCACAAGCTTCAATAGCAGATTC
GATCAAGTGGAAGAAAGGGTATCAGTGATTGAAGATCAAATTAATGAAATAAAGTGAGAA
GACAAGGTTAGACAAAAAAGAGTAAGAAGAAATGAACAAAGCCTCCAAGAAATATGGGAC
TAT
>6__chr1_115727489_115733619
TTCCCCAAGCTAAACGAGCATGTTCTAACCCATTGCAAAGAAGCTAAAAACCTTGAAAAA
AGGGTAGACGAATGGCTAACTAGAATAA-------AGAGAAGACCTTAAAAGACCTGATG
GAGCTGAAAACCATGGCATGAGAACTTCATGATGCATGCACAAGCTTCAATAGCTGATTT
GATCAAGTTGAATAAAGGTTATCAGTGATTGAAGATCAAATTAATGAAATAAAGTGAGAA
GACAAGTTTAGAGAAAAAAGAGTAAAAAGAAATGAACAAAGCCTCCAAGAAATATGGGAC
TGT
>6__chr1_187646392_187652412
TTCTCCTAGCTAAAGGAGGATGTTCGAACCCATCGC--------TAAAAACCTTGGAAAA
AGATTGGACGAATGAGTAACTGGAATAAACAGCATAGAGAAGATCTTAAATAACCTGATG
GAGCTGAAAACCATGGCACAAGAACTACGTGATGCATGCACAAGCTTCAGTAGCTGATTC
AATCAAGTGAAAGAAAGAGTATCAGTGATTGAAGATCAAATTAATGAAATGGAGTCAGAA
GAGAAGTTTAGAGAAAGAAGAGTACAAAGAAATGAACAAATCCTCCAAGAAATATAGGAC
TAT
>6__chr1_73724573_73730563
TTCTCCGAGCTAAAGGAGCATGTTCTAACCCATCACAAGGAAGCTAAAAACCTTGAAAAA
AGGTTAGACGAATGGCTAACTAGAATAAACAGTGTAAAGAAGACGTTAAATGACTTGATG
GAGCTGAAAACCATGGCACAAGAACTTCGTGACACACGCACAAGCTTCAGTAGCCAATTT
GATCAAGTGGAAGAAAAGATATCAGTGATTGAAGATTGAATTAATGAAATAAAGCGAGAA
GACAAGTTTAGAGAAAAAAGAGCAAAAAGAAATGAACAAAGCCTCCAAGAAATATGGGAC
TAT
>6__chr1_99113783_99119878
TTCTCCGAGCTAAAGGAGGATGTTCGAACCCATCACAAGGAAGCTAAAAACCTTGAAAAA
AGATTAGATGAATGGCTAACCAGAATAAACAGTGTAGAGAAGACCTTAAATGACCTGCTG
GAGCTGAAAACCATGGCACGAGAACTATGTGACGCATGCACAAGCTTCAGTAGCTGATTT
GATCAGGTGGAAGAAAGGGTGTCAGTGACTGAAGATCAAATTAATGAAATGAAATGAGAA
AAGAACTTCAGAGAAAAAAGAGTAGAAAGAAATGAACAAAGCCTCCAAGAAATATGGGAC
TAT
>6__chr1_86895714_86901882
TTCTCCGAGCTAAAGGAGGAGGTTTCAACCCATCGCAAGGAAGCTAAAAACCTTGAAAAA
AGATTAAACGAATGGCTAACTAGAATAAACAGTGTAGAGAAGACCTTAAGTGACCTGAGG
GAGCTGAAAACCATGGGATGAGAACTACATGATGCATGAACAAGCTTCAATAGCCGATTT
AATCAAGTGGAAGGAAGGGTATCAGTGATTGAAGATCAAATTAGTGAAATAAAATGAAAA
AAGAAGTTTAGAGAAAAAAGAGTAAAAATAATTGAACAAAGCCTCCAAGAAATATAGGAC
TAT
>6__chr11_31307518_31313663
TTCTCTGAGCTAAAGGAGGATGTTCGAACCCATTGCAAGGAAGCTAAAAACCTTGAAAAA
AGATTAGACGAATGGCTAACTAGAATAAACAGTATAGACAAGACCTTAAATGACCTGATG
GAGCTGAAAACCATGGCACAAGAACTATGTGACGCATGCATGAGCTTCAGTAGCTGATTT
GATCAAGTAGAAGAAAGAGTATCAGTGGTTGAAGATCAAATTAATGAAATAAAGTGAGAA
GAGAAGTTTAGAGAAAAAAGAGTAAAAAGAAATGAACAAAGCCTCCAAGAATTATGGGAC
TAT
>6__chr1_77219295_77225452
TTCTCTGAGCTAAAGGAGTATGTTCAAACCCATCGCAAGGAAGCTAAAAACCCTGAAAAA
AGATTAGATGAATGGCTAACTAGAATAAACAGTAAAGAGAAGACCTTAAATGACCTGATG
GAGCTGAAAACCATGGCATGAGAACTTCGTGAAGCATGCACAAGCTTCAATAGCTGAATC
AATCAAGTGGAAGAAAGGGTATCAGTAACTGAAGATCAAATTAATGAAATAAAGCAAGAA
GACAAGGTTAGAGCAAAAAGAGTAAAAAGAAATGAATGAAACCTCCAAGAAATATGGGAC
TAT
>6__chr11_101014908_101020984
TTCTCTGAGCTGAAGGAGGATGTTCGAACCCATCACAAGGAAGGTAAAAACCTTGAAAAA
CT-----ATGAATGGCTAACTAGAATAAACAGTGTAGAGAAGACCTTAAATGACCTGATG
GAGCTGAAAACCATGGCACGAGAACTACGTGACGCATGCACAAGCTTCAATAGACAATTT
GATCCAGTGGAACAAAGGACATCAGTAACTGAAGATCAAATTAATGAAATAAAGTAAGAA
GAGAAGTTTAGAGAAAAAGGAGTAAAAAGAAATGAAC-AAACCTCCAAGAAATATAAGAC
TAT
>6__chr1_89266805_89272961
ATCTCTGAGCTAAAGGAGGATGTTCGAACCCATTGCAAGGAAGCTAAAACCCTTGAAAAA
AGATTAGACGAATGGCTAACTAGAATAAACAGTGTAGAGAAGACCTTAGATGACCTGATG
GAGCTGAAAATCATGGCACGAGAACTATGTAACACATGCACAAGCTTCAACAGCTGATTT
GATCAAGTGGAAGAAAAGGTATCAGTGATTGAAGATCAAATTAATGAAATAAAGTGGGCA
GAGAAGTTTAGAGAAAAAAGAGTAAAAAGAAATGAACAATGCCTCCAAGAAATATGGGAC
TAT
>6__chr1_68325867_68331976
TTCTCCGAGCTAAAGGAGGATG-TCAAACCCATCGCAAGGAAGCTAAAAACCTTGAAAAA
AGATCAGATGAATGGCTAACTAGAATTAACAGAGTAGTGAAGACCTTAAATGACCTGATG
GAGCAGAAGACCATGGCACCAGAACTACATGATGCATGCACAAGCTTCAGTAGCCGATTT
GATCAAGTGGAAGAAAGGGTATCAGTGATTGAAGATCAAATTAATGAAATGAAGCAAGAG
GAGAAGTTAAGAGAAAAAACAGTAAAAAGAAACGAACAAAGCCTCCCAGGCATATGGGAC
TAT
>6__chr10_43730259_43736354
TTTTCTGACCTAAAGGATGATGTTCGAACCCATTGCAAGGAAGCTAAAAACCTTGAAAAA
AGATTAGACAAATGGCTACCTAGAATAAACAGTGTAGAGAAGACCTTAAATGACCTGATG
AAGCTGAAAACCATGGCACGAGAACTATGTGACACATACACAAGCTTCAGTAGCTGATTC
GATCAAGTGAAAGAAAGTGTATCAGTGACTGAAGATCAAATTCATGAAATGAAGCAAGAA
AACAAGATTAGAGAAAAAAGAGTAAAAAGAAATGAACAAAGCCTCCAAGAAATACGGGAC
TAT
>6__chr1_78548332_78554429
TTCTCCAAGCTAAAGGAGGATGTTCGAACCCATCACAAAGAAGCTAAAAACCTTGAAAAA
AA-TTAGACAAATGGCTAACTAGAATAAACAGTGTAGAGAAGACCTTAAATGACCTGATG
GAGCTGAAAACCATGGCACGAGAACTACGTGATGCACGCACAAGCTTCAGTAGCCGATTT
GATCAAGTGGAGGAAAGGGTATCAATGATTGAAGATCAAATGAATGAAATGAAGTGAGAA
GAGAAGTTTAGAGAAAAAAGAGTAAAAAGAAATGAACAAAGCCTCCAAAAAATATGGGAC
TAT
>6__chr1_68241398_68247494
TTCTCTGAGCTAAAGGAGGATGTTCGAACCCATCGCAAGGAAGCTAAAAACCTTGAAAAA
AGATTAGATGAATGGCTAACTAGAATAAACAGTGCAGAGAAGACCTTAAATGATCTGATG
GAGCTGAAAACCATGACACAAGAACTACATGACACATGCACAAGCTTCAATAGCCAATTC
GATCAAGTGGAAGAAAGGGTATCAGTGATTGAAGATCAAATTAATGAAATAAAGTGAGAA
GAGAAGTTTAGAGAAAAAAGAGTAAACAGAAATGAACAAAGGCTCCAAGAAATATGGGAC
TAT
>6__chr10_117003059_117009211
TTCTCCGAGCTAAAGGAGGATGTTCGAACCCATTGCAAGGAAGCTAAAAACCTTGAAAAA
AGATTAGACGAATGGCTAACTAGGATAAACAGTGTAGAGAAGACCTTAAATGACCTGATG
GAGCTGAAAACCATGACAGGAGAACTTCATGACGCATGCACAAGTTTCAATAGCTGATTC
AATCAAGTAGAAGAAAGGGTATCAGTGACTGAAGATCAAATTAATGAAATAAAGCGAGAA
GAAAAAGTAAGAAAAAACAGACTAAAAAGAAATGAACAAAGCCTCCAAGAAATATGGGAC
TAT
>6__chr1_169046514_169052655
TTCTCTGAGCTAAAGGAGCATGTTCTAACCCATCACAAGGAAGCTAAAAACCTTGAAAAA
AGGTTAGACAAATGGCAAACTAGAATAAACAGTGTAGAGAAGACCTTAAATGACCTGATG
GAGCTGAAAACCATGGCGTGAGAACGTCGTGAGGCATGCACAAGCTTCAATAGCTGATTA
CATCAAGTGGAAGAAAGGGTATCAGTGATTGAAGATCAAATTAATGAAATAAAGTGATAA
GACAAGATTAGAG-AAAAAAAGTAAAAAGAA-CAAACAAAGCATCCAAGAAATATGAGAC
TAT
>6__chr11_14572883_14578998
TTCTCCGAGGTAAAGGAGGATGTTCAAACCCATCTCGAGGAAGCTAAAAACCTTGAAAAA
AGATTAGACAAATGGCTAACTAGAATAAACAGCAGAGAGAAGACCTTAAATGACCTGATG
GAGCTGAAAACCATGGTACGAGAACTTCGTGATGCATGCACAAGCTTCAATAGCCAATGT
GATCAAGTGGAAGAAAGGGTATCAGTTACTGAAGATCAAATTAATGAAATAAAGTGAGAA
AACAAGATTAGAGAAAAAAGAGTAAAAAGAAATGAACAAAGCCTCCAAGAAATATGGGAC
TAT
>6__chr1_118342983_118349090
TTCTCTGAGCTAAAGGAACATGTTCAAACCCATCGCAAGGAAGCTAAAAACCTTGAAAAA
AGCTTAGACGAATGGCTAAGTAGAATAAACCATGTAGAGAAGACATTAAATGACCTCATG
GAGCTGAAAACCATGACATGAGAACTTCATGACACATGCACAAGCTTCAATAGCTGATTT
GATCAAGTGGAAGAAAGGGTATAAGTGACTGAAGATCAAATTAATGAAATAAAGTGAGAA
AAGAAATTTAGAG---------TAAAAAGAAACAAACAAAGCCTCCAAGAAATACAGGAC
TAT
>6__chr10_59659495_59665593
TTCTCCGAGCTAAAGGAGGATGTTCGAACCCATCGTAAGGAAGCTAAAAACCTTGAAAAA
AGATTAGATGAATCGCTAACTAGAATAAACAGTGTAGAGAAGACCTTAAATGACCTGATG
GGGCTGAAAACCATGGCAAGAGAACTTCATGATTCATGCACAAGCTTCAATACCCAATTC
AATCAAGTGGAAGAAAGGGTATTGGTGATTGAAGAACAAATCAATGAAATAAAGCAAGAC
GACAAGGTTAGAGAAAAAAGAGTAAAAAGAAATGAACAAAGCCTCCAAGAAATATGGGAC
TAT
>6__chr10_87248785_87254940
TTCTCTGAGCTAAAGGAGGGTGTTTGAACTCATCACAAGGAAGCTAAAAACCTTGAAAAA
ATATTAGACAAATGGCTAACTAGAATAAACAGTGTAGAGAAGACCTTAAATGACCTCATG
GAGCTGAAAACCATGGTATAAGAACTACATGATGCATGCATAAACTTCAGTAGCCGATTT
GATCAAGTGGCAGAAAGGGTATCAGTGACTGAAGATCAAATGAATGAAATGAAGCAAG--
---AAGTTTAGAGAAAAAAGAGTAAAAAGAAAGGGACAAAGCCTCCAAGAAATATGGGAC
TAT
>6__chr10_72069243_72075380
TTCTCAGAGCTAAAAGAGCATGTTCTAACCCATCACAAGGAAGCTAAAAACCTTGAAAAA
AGGTTAGACGAATGGCCAGCTAGAATAAACAACATAGAGAGGAGCTTAAATGACCTGATG
GAGCTGAAAACCATGGCATGAGAACTTTGTGATGCATGCACAAGCTTCAATAGCTGATTC
AATCAAGTGGAAGAAAGGATATCAGTGATGGAAGATCAAATTAATGAAATAAAGCGAGAA
GACAAGATTAGAGAAAAGAGAGTGAAAAGAAATGAACAAAGCCTCCAAGAAATATGAGAC
TAT
>6__chr1_108076386_108082521
TTCTCCAAGCTAAAGGAGGATGTTCGAACTCATCTCAACGAAGCTAAAAACCTTGAAAAA
AGATTAGACGAATGGCTAACTAGAATAAACAGTGTAGAGAAGACCTTAAATGACCTGATG
GAGCTGAAAACCATGGCATGAGAACTACGTGACTCATACACAAGCTTCGGTAGCCGATTC
AATCAAGTGGAAGAAAGGGTATAAATGAGTGAAGATCAAATTAATGAAATGAAGCGAGAA
GAGAAGTTTAGAGAAAAAAAAGTAAAAAGAAACAAACAAAGCCTCCAAGAAATATGGGAC
TAT
>6__chr10_129911830_129917964
TTCTCTGAGCTAAAGGAGCATGTTCTA-CCCATCACAAGGAAGCTAAAAACCTTGAAAAA
AGGTTAGACGAATGGCTAACTATAATAAACAGTGTAGAGAAGACCTTAAATGACCTGACG
GAGCTGAAAACCATGGCACGAGAACTTCGTGACACATGCACAATCTTCAATAGCCGATTT
GATCAAGTGGAAGAAAGGATATCGGTGACTGAAGATCAAATTAATAAAATAAAGTGAGAA
GACAATGTTAGAGAAAAAAGAGTAAAAAGAAATGAACAAAGTCTCCAAGAAATATGGGAC
TAT
>6__chr11_116042646_116048789
TTCTCTGAGTTAAGGGAGGATATTCGAACCCATCACAAGGAAGCTAAAAGCCTTGCAAAC
AGATTAGATGAATGGCTAACTAGAATAAGCAGTGTAGAGAAGACCTTAAATGACCTGATG
GAGCTGAAAACCATGGAACAAGAACTATGTGACACATGCACAAGCTTCAGTAGTTGATTC
AATAAACTGAAAGAAAGGGTATCAGTGATTGAAGATCAAATTAATG-----AAGTGAG--
---AAGTTTAGAGAAAAAAGAGTAAAAAGAA-TGAACAAAGCCTCCAAGAAATATGGGAC
TAT
>6__chr10_22418213_22424421
TTCTCAGAGCTAAGGGAGACTGTTCTAAGCCATCTCAAGGAAGCTAAAAACCTTGCAAAA
AGGTCAGACAAATAGCTAATTAGAATAAACAGTGTAGAGAAGACCTTAAATGACCTGAAG
GAGCTGAAAACCATGGCACGAGAACTTTGTGATGCATGCACAAGCTTCGATAGCTGATTC
GGTCAAGTGGAAGAAAGGATATAAGTGATCGCAGATCAAATTAATGAAATAAAGCAAGAA
GACAAGTTTAGAGAAAAAAGAGTAAAAAGAAATGAACAAAGCCTCCAAGAAATATGAGAC
TAT
>6__chr1_94148881_94154920
TTCTCCGAGCTAAAGGAGGATGTTCAAACCCATTGCAAGGAAGCTAAAAACCTTAAAAAA
AGATTAGATGAATGCCTAACTAGAATAAACAGTGTACAGAAGCACTTAAATGACTTGATG
GAGCTGAAAACCATGGCACAAGAACTACCTGATGCATGCACAAGCTTCAGTAGCTGATTT
GATCAACTGGAAGAAAGGGTATTAGTGATTGAAGATCAAATTAATGAAATGAAGCGAGAA
GAGAAGTTTAGAGAAAAAAGAGTAAAAAGAAACTAACAAAGCCTCCAAGAAATATGGGAC
TAT
>6__chr1_231966535_231972665
TTCTCCGAGCTAAAGGAGGATGTATGAACCCATCACAAGGAAGCTAAAAATCTTGAAAAA
AGATGAGATGAATGGCTAACTAGAATAAAC-GTGTAGAGAAGACCTTAAATGACCTGATG
GAGCTGAAAACCATGGCACAAGAACTATCTGTTTCATGCACAAGCTTCAATAGCTGATTT
GATCGAGTGGAAGAAAGAGTATCAGTGATTGAAGATCAAATTAATGAAATAAAGCAAGAA
GAGAAGTTTAGAGAAAAAAGAGTAAAAAGAAATGAACAAAGCCTCCAAGAAATATGGGAC
TAT
>6__chr1_205435972_205442030
TTCTCCAAGCTAAAGGAGGATGTTTGAACCCATCAGAAGGAAGCTAACAACCCTGAAAAA
AGATTAGATGAATGGCTAACTGGAATAAACAGTGTAGAGAAGACCTTAAATGACCTGATG
GAGCTGAAAACCATGGCATGAGAAATTCATGATGCATGCACAAGCTT-AATAGCTAATTC
GATCAAAAGGAAGAAAGGGTATCAGTGATTGAAGATCAAATTAATGAAATAAAGTGAGAA
GACAAGGTTAGAGACAAAAGAGTAAAAAGAAATAAAC-AAGCCTTCAAGAAATATGGGGC
TAT
>6__chr11_40683336_40689457
TTCTCCGAGCTAAAGGAGGATGTTCAAACCCATCGCAAAGAAGCTAAAAACCTTGAAAAA
AGATTAGACGAATAGCTAACTAGAATAAACAGTGTAGAGAAGACCTTAAATGACCTGATG
GAGCTGAAAACCATGGCATGGGAAGTACGTGATGCATGCACAAGCTTCACTAGCCAATTT
GATCAAGTGGAAGAAAGGGTATCAGTGACTGAAGATCAAATTAATGAAATGAAGTGAGAA
AAGAAGTTTAGAGAAAAAAGAGTAAAAAGAAACGAACAAAGCCTCCAAGAAATATGGGAC
TAT
>6__chr1_169786232_169792320
TTCTCTGAGCTAAAGGAGGACGTTCAAACCCATCACAAGGAAACTAAAAACCTTGAAAAA
AGATTAGACGAATGGCTAACTAGAATAAACAGTGTAGAAAAGACCTTAAATGACCTGATG
GAGCTGAAAACCATGGCACGAGAGCTACGTGACACATGCCCAAGCTTCAGTAGCCGATTC
GATCAAGTGGAAGAAAGTGTATCAGTGACTGAAGATCAAATAAATGAAATGAAGCGAGAA
GAGAAGTTTAGAGAAAAAAGAGTAAAAAGAAACGAACAAAGCCTCCAAGAAATATGGGAC
TAT
>6__chr11_16514457_16520596
TTCTCTGAGCTAAAGGAGCATGTTCTAACCCATCGCAAGGAAGCTAAAAACCTTGAAAAA
AGGTTAGATGAATGGCTACATAGAATAAACAGTGTAGAGAAGACTTCAAATGACCTGATG
GAGCTGAAAACCACAGCATGAGAATTGTGTGATGGATACACAAGCTTCAATAGCCGATTC
AATCAAGTGGAAGAAAGCATATCAGTGATTGCAGATCAAATTAATGAAATAAAGCAAGAA
CACAAGAATAGAGAAAAAACAGTAAAAAGAAATGAACAAAGCCCACAAGAAATATGGGAC
TGT
>6__chr1_118108132_118114244
TTCTCCGAGCTAAAGGAGCATGTTCTAACCCATTACAAGGAAGATAAAAACCTTGAAAAA
AGGTTAGATGAATGGCTAACTAGAATAAACAGTGTAGAGAAGATCTTAAATGACCTGACA
GAGCTGAAAACCATGGCATGAGAATTTCAGGACACATGCACAAGCTTCAGTAGCCAATTC
GATCAAGTGGAAGAAAGGATATCATTGATTGAAGATCAAATTAATGAAATAAAGTGAGAA
GACAAGTTTACAGAAAAAAGAGTAAAAAGAAATGAACAAAGCCTCCAAGAAATATGGGAC
TAT
>6__chr1_75413947_75420105
TTCTCCGAGCTAAAGAAGGATGTTCGAACCCATTGCAAGCAAGCTAAAAACTT-GAAAAA
GATTAGACGAA-TGGCTAACTAAAATAGACAGTGTAGAGAAGACCTTAAATGACCTAATG
GAGCTGAAAACCATGGCATGAGAACTACGTGACACATGCAAAAGCATCAGTACCTGATTC
AATCAAGTGGAAGAAAGGGTATCAGTGATTGAAGATCAAATTAATGAAATGAAGTCAGAA
GAGAAGTTTAGAGAAAAAAGAGTAAAAAGAAATGAACAAAGCCTCCAAGAAATATGGGAC
TAT
>6__chr1_156138299_156144401
TTCTCCGAGCTAAAGGAAGATGTTCAAACCCATCACAAGGAAGCTAAATACCTTGAAAAA
AGATTAGACAAATGGCTAACTGGAATAAACAGTGTAGAGAAGACCTTAAATGACCTGATG
GAGCTGAAAACCATGGCATGAGAACTACGTGACACATGCACAAGCTTCAGTAGTTGATTT
GATCAAGTGGAAGAAAGGGTATCAGTGATTGAAGATCAAATTAATGAAATGAAGTGAGAA
GAGAAGCTTAGAGAAAAAAGAGTAAAAAGAAATGAACAAAGCCTCCAAGAAATATGGGAC
TAT
>6__chr10_89647542_89653718
TTCTCCGAGCTAAAGGAGGATGTTCAAACCCATCGCAAGGAAGCTAAAAATCTTGAAAAA
AGATTAGACAAATGGCTAACTAGAATAAACAGTGTACAGAAGACCATAAATGACCTGATG
GAGCTGAAAATCATGGCTCGAGAACTACATGACGCATGCACAAGCTTCAGCAGCCGATTC
GATCAAGTGGAAGAAAGGGTATCAGTAATTGCAGATCAAATGAATGAAATGAAGCAAGAA
GAGAAGTTTAGAGAAAAAACAGTAAAAAGAAATGAACAAAGCCTCCAAGAAATATGGGAC
TAT
>6__chr10_73865185_73871328
TTCTCCAAGATAAAGGAGCATGTTCGAACCCATCGCAATGAAGCTAAAAACCTTGAAAAA
AGATGAGATGAATAGCTAATTAGAATAAACAGTGCAGAGAAGACCTTAAATGAACTGATG
GAGCTGAAAACCATGGCATGAGAACTTCGTGACGTATGCACAAGCTTCAGCAGCCGATTC
GATCAAGTGGAAGAAAGGGTATCAGTGATTGAAGATCAAATTAATGAAATAAAACAA---
-----------AAAGATAAGAGTAAAAAAA--CGAACAAAGCCTCCAAGAAATATGGGAC
TAT
>6__chr1_218845486_218851657
TTCTCCAAACTAAAGGAGGATGTTTGAACCCATCACAAGGAAGCTAAAAACCCTGAAAAA
AGATTAGACGAATGGCTAAGTAGAATAAACAGTGTAGAGAAGACCTTAAATGACCTGATG
GAGCTGAAAACCATGGTGCGAGAACTTCGTGATGCAAGCACAAGCTTCAATAGCCGATTC
GATCAAGTGGAAGAAAGGCTATCAGTGACTGAAGATCAAATTAGTGAAATAAAGCGAGAA
GATAAGGTTAGAGAAAAAAGAGTAGAAAGAAATGAACAAAGCCTCCAAGAAATACGGGAC
TGT
>6__chr1_176221786_176227953
TTCTCCGAGCTAAAGGAGCATGTTCAAACCCATCGCGAGGAAGCTAAAAACCTTGAAAAA
AGGTTAGACGAATGGCCAACTAGAATAAACAGTGTAGAGAAAATCTTAAATGACCTGATG
GAGCTGAAAACCATGGCACAAGAACTTCATGACGCATGCACAAGCTTCAATAGCCAATTC
GATCAAGTGGAAGAAAGGGTATCAGTGATTGAAGATCAAATTAATGAAATGAAATGAAAA
GACAAGGTTAGAGACAAAAGGGTAAAAAGAAATGAACAAAGCCTCCAGGAAATATAAGAC
TAT
>6__chr1_113817408_113823527
TTCTCCAAGCTAAAGGAGGTTGTTCGAACCCATCACAAGGAAGCTAAAAACCTTGAAAAA
AGATTAGATGAATGGCTAACTAGAATAAACAGTGTAGAGAAGACCTTAAATGACCTGATG
GAGCTGAAAACCATGGCACGAGAACTTCGTGACGCCTGCACAAGCTGCATCAGCTAATTC
AATCAAGTGGAATAAAGGGTATCAGTGATTGAAGGTCAAATTAATGAAATAAAGCAAGAA
AACAAAGTTAGAGAAAAAAGAGTAAAAAGAAATGAACAAAGCCTCCAAGAAATATGGGAC
TAT
>6__chr1_111737907_111744040
--CTCCAAGCTAAAGGAACATGTTTGAACCCATCGCAAGGAAACTAAAAACCTTGAAAAA
AGGTCAGACAAATGGCTAACTAGAATAAACAGTGTAGAGAAGACCTTAAATGACCTGAAG
GAGCTGCAAACCATGGCATAAGAACTTCAGGATTCATGCACAAGCTTCAGTAGCCGATTC
GATCAAGCAGAAGAAAGGGTATCAGTGATTGAAGATCAAATTAATGAAATAAAGCAAGAA
GACAAGGTTAGAGAAAAAAGAGAGAAAAGAAATGAACAAAACCTCCAAGAAATATTGGAC
TGT
>6__chr11_111381869_111387899
TTCTCCGAGCTAGAGGAGGATGTTTGAACCCATTGCAAGGAAGCTAGAAACCTTGAAAAA
AGATTAGATGAATGGCTAACTAGAATAAACAGTGTAGAGAAGACCTTAAATGACCTGATG
GAGCTGAAAACCATGGCATGAGAACTTTGTGATGCACGCACAAGCTTCAATAGCCAATGC
GATCAAGTGGAAGAAAGGGTATCAGTGATTGAAGATCAAATTAATGAAATAAAGTGAGAA
GAGAAGTTTAGAGAGAAAAGAGTAAAAAGCAACGAACAAAGCCTCCAAGAAACATGGGAC
TAT
>6__chr11_124337755_124343899
TTCTCCGAGCTAAAGGAGGATGTTTGAACCCATCGCAAGGAAGCTAAAACCCTTGAAAAA
AGATTAGACGAATGGCTAACTAGAATAAACAGTGTAGAGAAGATCTTAAATGACCTGATG
GAGCTGAAAACCAT-GCACGAGAACTACGTGACGAATGCACAAGCTTCAGTAGCCAATTT
GATCAAGTGGAAGAAAGGGTATCAGTGACTGAAGATCAAATTAATGAAATGAAGTGAG--
---AAGTTTAGAGAAAAAAGAATAAAAAGAAATGAACAAAGCCTCCAAGAAATATGGGAC
TAT
>6__chr1_170667379_170673491
TTTTCTGAGCTAAAGAAGCATGTTCTAAGCAATCGCAAGGAAGTTAAAAACCTTGAAAAA
AGGACAGATGAATGGCTAACTAGAATAAACACCATAGACAAGACCTCAAATGACCTGATG
GAGCTGAAAACCATGGTACGAGAACTATGTGATGCATACACAAGCTTCAATAGCCGATTT
GATCAAGTGGAAGAAAAGGTATCAGTGATTG-AGATCAAATTAATGAAATAAAGCAAGAA
GACAAGTTTAGAGAAAAAAGAGTAAAAAGAAACAAACAAAGCCTCCAAGAAATATGGGAC
TAT
>6__chr1_37613212_37619391
TTCTTCAAGCTAAAGGAGTATGTTCTAACCCATCACAAGGAAGCTAAAAACCTTGAAAAA
ATGTTAGACGAATGGCTAACTAGAATCAACAGTGTAGAGAAGACCTTAAATGACCTGATG
GAGCTGAAAAACATGGCATGAGAACTTCGTGACACATGCACAAGCTTCAATAGCCGATTT
GATCAAGTGGAAGAAAGGATATCAGTGATTGAAGATCAAATTAATGAAATAAAGCAAGAA
GACAAATTTAGAG--AGAAGAGTAAAAAGAAACAAACCAAGCCTCCAAGAAATATGGGAC
TAT
>6__chr10_74451353_74457371
CTCCC--AGCTAAAGAAGCATGTTCTAAGCCATCGCAAGGAAGCTAAAACCCTTGAAAAA
AGGTTAGACGAATGGCTAACTAGAACAAACAGTGTAGAGAAGACCTTGAATGACCTGATG
GAGCTGAAAACCATGGCATAAGAACGTCATGGTGCATGCACAAGCTTCGGTAGCCGATTT
GATCAAGTGGAACAAAGGGTATCAGTGATTGAAGATGGAATTAATGAAATAAAGCAAGAA
GACAAGTTTAGAGAAAAATGAGTAGAAAGAAACAAATAAAGCCTCCAAGAAATATGGGAC
TAT
>6__chr11_58508001_58514122
TTCTCCGAGCTAAAGGAGCATCTTCTAACCCATTGAAATGAAGCTAAGAACATTTAAAAA
AAGTTAGACGAATGGCTAACTAGAATAAAGAGTGTAGAGAAGACATTAAATGACCTGATG
GAGCTGAAAACCTTGGCACGAGAATTTCTTGATGCATTCACAAGCTTCAATAGCCAATTT
AATCAAGTGGAAGAAAGGATATCAGTGATTGAAGATCAAATTAATGAAATAAAGTGAGAA
GACAAAGTGAG--AGAAGAGAGTAAAAAGAAACAAAC-AAGCCTCCAATAAATATGAGAC
TAT
>6__chr14_21298198_21304363
TTCTTTGAGTGAAAGGACCATGTCCTAGTCCATCACAAGGAAGCTAAAAACCTTGAAAAA
AGGTTTGACGAATGGCTAACTAGAATACACAGTGTAGAGAGGACCTTAAATGACCTGACG
GAGCTCAAAACCATGGCACAAGAACTTCATGATGCACGCACAAGCTTCAATAGCCAATTC
AATCAAGTGGAAGAAAGGATATCAGTGATTGAAGATCACATTAATGAAATAAAGCAAGAA
GATAAGGTTAGAGAAAAAAGAGTGAAAAGAAATGAAAAAAGGCTTCAAAAAATAT-GGAC
TCT
>6__chr11_48527616_48533663
TTCTCCCAGCTAAAGGAGGATGTTTGAACCCATTGAAAAGAAGCTAAAAACCTTGAAAAA
AGATTAGATGAATGGCTAACTACAATAAATAGTGTAGATTAGACCTTAAATGACCTGATG
GAGCTGAAAACCATGGCACGAGAACTACGTGATGCATGCATAAGCTTTAGTAGCTGATTC
AATCAACTGGAAGAAAGGGTATCAGTGACTGAAGATCAAATAAATGAAGTGAAGTGAGAA
GAGAAGTTTAGAGAAAAAAGAGTAAAAAGAAATGAACAAAACCTCCAAGAAATATGGGAC
TAT
>6__chr11_54853344_54859482
TTCTCCCGGCTAAAG-AGGGTGTTTGAACCCATTGCAAAGAAGCTAAAAGCCTTGAAAAA
AGAACAGATGAATGGCTAACTAGAATAAACAGTGTAGATAAGACCTTAAATGATCTGATG
GAGCTGAAAACCATGGCACAAGAACTACGTCATGTATGCACAAGCTTCAGTAGCTGATTC
AATCAGCTGAAAGAAAGGGTATCAGTGATTGAAGATCAAAT-AATGAAATGAAGCTAGAA
GAGAAGTTTAGAGGATAAAGAGTAAAAAGAAATGAACAAAGCCTCCAAGAAATATGGGAC
TAT
>6__chr13_47380103_47386246
TTCTCCAAGCTAAAGGAGGGTGTTCGAACCCATCTCAAGGAAGCTATAAACCTTGAAAAA
AGGTTAGATGGATGGCTAACTAGAATAAACAGTGTAGAGAAGACCTTAAATGACCTGATA
GAGCAGAAAGACACAGCACGAGAACTTCTTGACGCATGCACAAGCTTCAAGAGCCAATTT
GATCAAGTGGAAGAAAGGATATCAGTGATTGAAGATCAAACGAATGATATAAAGTGAGAA
GACAAAATTAGAGAAAAAAGAGTGAAAAGAAATAAACAAAGCCTCCAAGAAATATGGCAC
TAT
>6__chr14_40863328_40869450
TTCTCTGAGGTAAAGAAGCATGTTCTAACCCATCGTGAGAAAGGTAAAAATCTTGAAAAA
AGGTTAGACAAATGGCTAATTAGAATAAATAGTGTGGAGAAGACCTTAAATGACCTGATG
GAGCTGAAAACCATGGCAGAAGAACTTCGTGATGCATGCACAAGCTTCAACAGCAGATTC
AGTCAAGTGGAAGAAAGGGTATCAATGATTGAAGATCAAATTAATGAAATAAAGAGAGAA
GACAAGATTAGAGAAAAAATAGTGAAAAGAAATGAAATAAGCCTCCAAGAAATATGGGAA
TAT
>6__chr12_62016938_62023058
TTTTCTGAGCTAAAGGAGCATGTCCTAACCAATTGCAAGGATGCTAAAAATCTTGAAAAA
AGGAAAGATGAATGGCTAAATAGAATAAACAGTGTAGAGAAGACCTTAAATGACCTGGTG
GAGCTGAAAACCACAGCATGAGGATTTCGTGACACCTGCACAAGCTTCAATAGCCAATTC
GATCAAGTGGAAGGAAGGATATCAGTGATTGAAGAACAAATTAATGAAATAAAGCAAGAA
GACAAGATTAAAGAAAGAAGAATAAAAAGGAATGAACAAAGCCTCCAAGAAATATGGGAC
TAT
>6__chr14_57049962_57056167
TTCTCTGAGCTAAAGGAGCATGTTCTAACCCATTGCAAGGAAGGTAAAAACCTTGAAAAA
AGGTTAGACAGATGGCTAACTAGAATAAACAGTGTAGGGAAGTCCTTAAATGACCTGATG
GAGCTGAAAACCATGGCACAAGTACTTCGTGACGCATGCACAAGCTTCAATAGCCGACTC
AATCAAGTGGAAGAAAGGATATCAGTGATCGAAGAT-AAATTAATGAAATAAAGTGAGAA
GACAATATTAGAGACAAAAGAGTGAAAAGAAATGAATAAAGCCTCCAAGAAATATGGGAC
TAT
>6__chr11_92811913_92818031
TTCTCCAAGCTAAAGGAGCATGTTCTAACCCACTGCAAGGAAGTTAAAAACCTTGAAAAA
AGGTTAGACAAATGGCTAACTAGAATAAACAGTGTAGAGAAGAACTTAAATGACCTGATG
GAGGTGAAAACCACAGCATGAGAACTTCGTGATGCATGCACAAGCTTTAACAGCCGACTC
GATCAAGTGGAAGAAAGGATATCAGTGATCAAAGGTCAAATTAATGAAATAAAGCGAGAA
GACAGGATTAGAGAAAAAAGAGTGAAAAGAAACGAACAAAGCCTCCAGGAAATATGGGAC
TAT
>6__chr13_93976907_93983053
TTCTCCAAGCTAAAGGAGCATGTTCTAACCCATCACAAGAAAGCTAAAAACCTTGAAAAA
AGGTTAGATGAATGGCTAGCTAGAATAAACAGTGTAGAGAAGACCGTAAATGACCTGATG
AAGCTGAAAACCATGGCACGAGAACTTCGTGACGCATGCACAAGTTTCAGTAGCCAATTT
GATCAAGTGGAAGAAAGGATCTCAGTGATTGAATATCAAATTAGTGAAATAAAGTGAGAA
GACAAGATTAGAGAAAAAAGAGTGAAAAGCAATGAACAAAACCTCCAAGAAATATGGGAA
TAT
>6__chr14_60059731_60065895
TTCTCTTAGCTAAAGGAGCATGTTCTAACCCATCACAAGGAAGCTAAAAACCTTGAAAAA
AGGATAGATGAATGGCTAACTAGAATAAACAGTGTAGAGAAGACCTTAAATGACCTGATG
GAGCTGAAAACCATGGCAAAAGAACTTCGTGACGCATGCACAAGCTTCAATAGCCGATTC
AATCAAGTGGAAGAAAGGATATCAGTGATCGAAGATCAAATTAATGAAATAAAGCAAGAA
GACAAAGTTAGAGAAAAAAGAGTAAAAAGAAATGAATAAAGTGTCCAGGAAATATGGGAC
TAT
>6__chr15_74859311_74865436
TTCTCCAAACTAAAGGAGCATGTTCTAACCCAACATAAGGAAGCTAAAAACATTGAAAAA
AGGTTCCACGAATGCCTAACTAGAATGAACAGTGGAGAGAAGACTTTAAATGACCTGATA
GAACTGAAAACCGTGGCAAGAGAACTTCGTGATGCATGCACAAGCTTCAATAGCGGATTC
GATCAAGTGGAAGAAAGGATATCAGTGATTGAAGATCGAATTAATAAAACGAAAGGAGAA
GACAAGATTAGAGAAAAAAGAGTAAAAAGAAACGAACAAAGCCTCCAAGAAATATGGGAC
TAT
>6__chr15_54640906_54647065
TTCTCCAAGCTAAAGGAGCATGTTCTAACCCATCACAAGGAAGCTAAAAACCTTGAAAAA
AGGTTAGACAAATGACTAACTAGAATAAACA----------------AAATGACCCGATG
GAGCTGAAAATCATGGCATGAGAACTTCATGACACAGGCACAAACTTCAATAGCAGATTC
GATCAAGTGGAAGAAAGGATATCAGTGACTGAAGATCAAATTAATGAAATAAAGCAAGAA
GACAAGTTTAGAGAAAAAAGAGTAAAAAGAAATGAACAAAGCCTCCAAGAAATGTGGGGC
TAT
>6__chr12_79974253_79980304
TTCTCCGAGCTAAAGGAGGAAGTTCAAACCCATCACAAAGAAGTT-AAAACCTTGAAAGA
AGATTAGACGAATGGCTAATTAGAATAACCAATGCAGAGAAGTCCTTAAAGGACCTGATG
GAGCTGAAAACCATGGCATGAGAACTACATGACGAATGCACAAGCTTCAGTAGCCGATTC
AATCAACTGGAAGAAAGGGTATCAGTGATTGAAGATCAAATGAATGAAATGAAGCGAGAA
GAGAAGTTTAGAGAAAAAAGAATAAAAAGAAATAAACAAAGCCTCCAAGAAATATGGGAC
TAT
>6__chr14_37040585_37046714
TTCTCTGAGCTAAAGGAGCATGTTCAAACCCATTACAAGGAAGCTAAAAACCTTGAAAAA
AGGTTACATGAATGGCTAACTAGAATAAACAGTGTAGAGAAGACCTTAAATGACCTGATG
GAGATGAAAACCATGGCAGGAGAACTTCATGATGCATGCACAAGCTTCAATAGGCGATGC
AATCAAGTGCAAGAAAGGATATCAGTGATTGAAGATCAAATTAATGAAATAAAGTGAGAA
GGCAAGATTAGAG----AAAAGTAAAAAGAAACAAACAAAGCCTCCAAGAAATATGGGAT
TAC
>6__chr13_47672953_47679090
TTCTCTGAGCTAAAGGAGCATGTTCTAAGCCATTTCAAGGAAGCTAAAAACCTTGAAAAA
AGGTTAGATGAATGGCTAACCAGAATAACCAGTGTAGAGAACAT---AAATGACCTGATG
GAGCTGAAAAACACAGCAGAAGAACTTTGTGAAGCATACACAAACTTCAATAGCCGATTT
GATCAAGCGGAAGAAAGGATATCAGTGATTGAAGATCAAATTAATGAAATAAAGCGA-GA
AGCAAGATTAGAGAAAAAAGAGTGAAAAGAAATGAACAAAGCCTCCAAGAAATATGGGAC
TAT
>6__chr11_86890903_86897074
-TCTCCGAGCTAAAAGAGCACATTCAAACCTACTGCAAGGAAGCTAAAAACCTTGAAAAA
CGGTTAGACTAATGGTTAACTAGAATAAACAGTGTAGAGAAGACCTTAAATGACCTGATG
GAGCTGAAAACCATGGCATGAGAACTTTGTGATGCATGCATAAGCTTCAATAGCCAATTC
GATCAAGTGGAAGAAAGGGTATCAGTGATTGAAGATCAAATTAATGAAATAAAGCAAGAA
GACAAGGTTAGAGAAAAAAGAGTAAAAAGAAATGAACAAAGCCTCCAAGAAATATGGGAC
TAT
>6__chr13_69138965_69145101
TCCTCTGAGCTAAAAGAGGATGTTCGAACCCATTACAAGGAAGCTAAAAACCTTGAAAAA
AAATTAGACAAATGGCTAACTAGAATAAACAGTGTAGAGAAGACCTTAAATGACCTGATG
GAGCTGAAAACCATGGCACAAGAACTCTGTGACGCATGCACAAGCTTCAATAGCTGATTT
GATCAAGTGGAAGAAAGAGTATCAGTGATTGATGATCAAATTAAGGAAATAAAGCAAGAA
AACAAGGTTAGAGAAAAAAGAGTAAAAAGAAACGAACAAAGCCTCCAAGAAATATGGGAC
TAT
>6__chr11_95917818_95923990
TTCTCCAAGCTAAAGGAGCATGTTCTAACTCATGGCAAGGAAGCTAAAAACCTTGAAAAA
AGGTTAGATGAATGGCTA----GAATAAACAGTGTAGAGAACACCTTAAATGACCTGATA
GTGCTTAAAACCATGGCACAAGAACTTCATGATGCATGCACAAGCTTCAATAGCCAATTC
GAACAACTGGAAGAAAGGGTATCAGTGATTGAAGATCAAATGAATGAAATAAAGTGAGAA
GACAAGTTTAAAGAAAAAAGAGTAAAAATAAATGAACAAAGCCTCCAAGAAATATGGGAC
TAT
>6__chr12_22006409_22012555
TTCTCTGAGCTAAAGGAGCATGTTCTAACCCATCACAAAGAAACTAAAAATTTTGAAAAA
AGGTTAGACGAATGGCTAACTAGAATAAACAGTGTAGAGAACAGCTTAAATGACCTGATG
GAGCTGAAAACCACGGTACAAGAACTGCATGAAGCATACACAAGCTTCAATAGCCAATTC
GATCAAGCAGAAGAAAGGATATCAGTGATTGAAAGTCAAATTAATTAAATAAAGCAAGAA
GACAAGATTAGAGAAAAAAGAGTGAAAAGAAATTAACAAAGCCTCCAAGAAATATGCAAC
TAT
>6__chr12_95516925_95523020
TTCTCCAAGCTAAAGGAACACGTTCTAACCCACCGCAAGGAAGCTAAAAACCTTGAAAAA
AGGTTAGACGAACGGCTAACTAGAATAAACAGTGTAGAGAAGACCTTAAATGACCTGATG
TAGCTGAAAACCACAGTACAAGAACTGTGTGAAGCATAAAAAAGCTTCAGTAGCCGATTC
GATCAAGTGGAAGAAAGGATATCAGTGATTGAAAGTCAAAGTAATGAAATAAAGGGAGAA
GACAAGATTAGAGAAAAAAGAGTAAAAAGAAACGAACAAAGCCTACAAGAAATATGGGAC
TAT
>6__chr12_56697195_56703335
TTCTCCGAGCTAAAGGAGCATGTTCTAACCCATTGCAAGGAAGCTAAAAACCTTGAAAAA
ATGTTAGATGAATGGCTAACTAGAATAACCAGTGTAGAGAAGAGCTTAAATGACCTGATG
GAGCTGAAAACCACAGTACAAGAATTTTGTGAAGCATACACAAGCTTCAATGAC-AATTT
GATCAAGCGGAAGAAAGGATATCAGTGATTGAAGATCAAATTAATGAAATAAAGCAAGAA
GACAAGATTAGAGAAAAAAGAGTGAAAAGAAATGAACAAAGCCTCCAAGAAATTTGGGAC
TAT
>6__chr15_36853113_36859205
TTCTCCAAGCTAAAGGAGGATGTTCGAACCCATCGCAAGGAAGCTAAAAACCTTGAAAAA
CGGTTAGACAAATGGCTAACTAGAATAAACAGCATAGAGAAGACCTGAAATGACCTGATG
GAGCTGAAAACCATGGCACAAGAACTTCGTGACACATGTACAAGCTTCAATAGCCGATTC
GATCAAGTGAAAGAAAGGATATCAGTGATTGAAGAT-AAATTAATGAAATAAAACAAGAA
GACAAGATTAGAGAAAAAAGAGTAAAAAGAAATGAACAAAGCCTCTGAGAAATATGGGAC
TAT
>6__chr14_52127303_52133425
TTCTCCGAGCTAAAGGAGCATGTTCTAACCCAATGCAAGAAAGCAAAAAACCTTGAAAAA
AGGTCAGGCGAATGGCTAACTAGAATAAACAGTGTAGAGAAGACCTTAAATGACCTGATG
GAGCTGAAAACCATAGCATGAGAACTTCGTGATGCATGCACAAGCTTCAATAGCCGATTC
AATCAAGTGGAAGAAAGGATATCAGTGATTCAAGAT-AAATTAATAAAACAGAGCGAGGA
GACAAGATTAGAGAAAAAAGAGTAAAAAGAAATGAAAAAAGCCTCCAAGAAATATGGGAC
TAT
>6__chr14_36726722_36732917
TTCTCTGAGCTAAAGGAGCATGTTCTAACCCATCACAAGGAAGCTAAAAACCTTGAAAAA
AGGTTAGATGAATGACTAACTAGAATAATCAGTGTAGAGAAGAGCTTAAATGACCTGATG
GA-CTGAAAACCACAGTATGAGAACTTTGTGAAGCATACAGAAGCTTCAATAACCAATTC
GATCAAGCAGAAGAAAGGATATCAGTGATTGAAGATCAAATGAATGAAATGAAGCTAGAT
GAGAAGTTTAGAGAAAAAAGAGTGAAAAGAAATGAACAAAGCCTCCAAGAAATATGGGAC
TAT
>6__chr14_85505133_85511293
TTCTCTGAGTTAAAGGAGGATGTTCGAACCCATTGCAAAGAAGCTAATAACCTTGAAATA
AGATTAGACAAATGGCTAACTAGAATAAACAGTGTAGAGAAGACGTTAAATGACCTGATG
GAGCTGAAAACCATGGCACGAGAACTACATGACACATGCACAAGCTTCAGGAGCCAATTC
GATCAAGTGGAAGAAAGGGTATCAGTGATTGAAGATCAAATTAATGGAATGAAGCAAGAA
GAGAAGTTTAGAGAAAAAAGAGTTAAAAGGCATGAAAAAAGCCTCCAAGAAATATGGGAC
TAC
>6__chr14_27706955_27713098
TTCTCTGAGCTAAAGGAGGATGTTCAAACCCATTGCGAGGAAGCTAAAATCCTTGAAAAA
TGATTAGATGAACAGCTAATTAGAATAAACAGTGGAGAGAAGACCTTAAATGACCTGATG
GAGCTGAAAACTATGGCATGAGAACTTCATGACACATGCACAAGCTTCAATAGCCGATTC
GATCAAGTAGAAGAAACAGTATCAGTGATTGAAGATCAAATTAATGAAATAAAATGACAA
GACAAGGTTAGAGAAAAAAGAGCAAAAAGAAATGAACAAAGCCTCTAAGAAATATGGGAC
TAT
>6__chr14_39358989_39365118
TTCTCCAAGCTAAAGGAGCATGTTCTAACCCATCGCGAGGAAGCTAAAAACCTTCAAAAA
AGGTTAGACAAATGGCTAATTAGAATAAACAGTGTAGAGAAGACATTAAATGACCTGATG
GAGCTGAAAACCATGGCACGAAAACTTCATGATGCATGCACAAGCTTCAGTAGCCGATTT
GATCAAGAGGAAGAAAGGGTATCAGTGATTGAAGATCAAATTAATGAAAAAAAGCAAGAA
GACAAGTTTAGAG--AAAAAAGTAAAAAGAAACAAACAATGCCTCCAAGAAATATGGGAC
TAT
>6__chr12_98155839_98161938
TCCTCTGAGCTAAAGGATCATATTCTAACCCATCTCAAGGAAGCTAAAAACCCTGAAAAA
AGGTTAGACAAATGGCTAACTAGAATAAACGGTGTAAAGAAGACTTTAAATGACCTGATG
GAACTGAAAACCAAAGCACAAGAACCTCATGATGCATGCACAAGCATCAATAGCTGATTT
GATCAAGTGGAAGAAAGGATAACAGTGATGGAAGATCAAATAAATGAAATAAAGCAAGAA
GACAAGATTAGAGAAAAAAGAGTGAAAAGAAATGAACAAAGCCTCCAAGAAATATGGGAC
TAT
>6__chr13_67060477_67066603
--GTCCAAGCTAAAGGAAGATGTTCGAACCCATCGCAAGAAAGCTAAAAACCTTGAAAAA
AGATTAGATGAATGGCTAACTAGAATAAACAGTGTAGAGAAGACCTTAAATGACCGGATG
GAGCTGAAAACCATGGTACGAGAACTACATGACTCATGCACAAGCTTCAGTAGCTGATTT
GATCAAGTGGAAGAAAGGGTATCAGTGATTGAAGTTCAAATGAATGAAATGAAGTGAGAA
GAGAAGTTTAGAGAAGAAACAGTAAAAAGAAATGAACAAAGCCTCCAAGAAATATGGAAC
TAT
>6__chr15_58316668_58322804
TTCTCCAAGCTAAAGGAGCATGTTCTAACCTATCGCAAGGAAGCTAAAAACCTTGAAAAA
AGATTAGACAAACGGCTAACTAGGATAAACAGTGTAGAGAAGACCTTAAATGACCTGATG
GAGCTGAAAACCATGGCACAAGAACTTCGTGACCTATGCACAAGCTTCAATAACTGATTT
GATCAAGTGGAAGAAAGGATATCAGTGACTGAAGATCAAACTAATGAAATAAAGTGAGAA
GACAAGATTAGAGAAAGAAGAGTGAAAGGAAACGAACAAAACCTCCAAGAAATATGGGAC
TAT
>6__chr15_42970037_42976162
TTCTC-CAGCTAAAGGAGTATGTTCTAACCCATCGCAAGGAAGCTAAAAACCTTGAAAAA
AGGTTAGACAAATGGCTAACTAGAATAAACAGTGTAGAGAAGACCTGAAATGACCTGATG
GAGCTGAAAACCATAGCACGAGAACTTTGTGATGCATGCACAAGATTCAATAGCTGATTC
GATCAAGTGGAAGAAAGGATATCAGTGATTGAAGATCAAATTAATGAAATAAAGCGAGAA
GACAAAATTAGAGAAAAAACAGTGAAAAGAAATGAACAAAGCCTCCAAGAAATATGGGAC
TAT
>6__chr15_74966577_74972732
TTCTCCAAACTAAAGGAACATGTTCTAACCCATTGCAAGGAAGCTCAAAACCTTGAAAAA
AGGTTAGACGAATGGCTAACTAGAATGAACAGTGGAGAGAAGACCTTAAATGACCTGATG
GAACTGAAAACCATGGCAAGAGAACTTCGTGACGCATGCATAAGCCTCAGCAGCCGATTC
AATCAAGTGGAAGAAAGGATATCAGTGATTGAAGATCAAATTAATGAAATGAAGTAAGAA
GACAAGATTAGACAAAAAAGAGTAAAAAGAAATGAACAAAGCCTTCAAGAAATAT-GCAC
TAT
>6__chr14_86281140_86287237
TTCTCCAAGCTAAAGGAGGATATTCGAACCCATTGCAAGGAAGCTAAAAACCTTGAAAAA
AGATTAGATGAATGGCTA----GAATAAACAGTGTAGAGAAGACCTTAAATTACCTGATG
GAGCTGAAAACTA---CAAGAA--CTATATGATGCATGCACAAGCTTCAATAGCCAATTT
GATCAAGTGGAAGAAAGGG------TGACTGAAGATCAAATTAATGAAATAAAGTGAGAA
GAGAAGTTTAGAGAAAAAAGAGTAAGAAGAAGTGAACATAGCCTTCAAGAAATATGGGAC
TAT
>6__chr11_90689123_90695236
TTCTCCGAGCTAAAGGAGGAAGTTTGAACCCATCGCAAAGAAGTTAAAGACCTTGAAAAA
AGATTAGACGAATGGCTAACTAGAATAACCAGTGTAGAGAAGTCCTTAAATGACCTGATG
GAGCTCAAAGCCATGGCACAAGAACTGCATGACGAATGCACAAGCTTCAGTAGCTGATTC
GATCAACTGGAAGAAAAGGTATCAGTGATTGAACATCAAATGAATGAAATGAAGTGAGAA
GAGAAGTTTAGAGAAAAAAGAGTAAAAAGAAATGAACAAAGCCTCCAAGAAATATGAGAC
TAT
>6__chr14_48893063_48899209
TTCTCTGAGCTAAAGGAGCATGTTCTAACCCATCGCAAGGAAGCTAAAAACCTTCAAAAA
AGGTTAGACGAATGGCTAACTAGAATAAACAGTGTAGAGAAGACCTTAAATGACCTGACA
GAGCTGAAAACCATGCCATGAGAACTTTGTGATGCATGCACAAGCTTCAATAGCCAATTC
AATCAAGTGGAAGAAAGAGTATCAGTGATTCAAGATCAAAGTAATGAAATAAAGTGAGAA
GACAGGATTACAGAAAAAAGAGTAAAAAGAAAGAAACAAAGCCTCCAAGAAATGTGGGAC
TAT
>6__chr14_35950685_35956798
TACTCTGAGCTAAAGGAGGAAGTGCGAACCCATGGCAAAGAAGATAAAAACCTTGAAAAA
AGATTAGATGAATGGCGAACTACAACAACCAATGCAGAGAAGTCCTTAAAGGACCTGATG
GAGCTGAAAACCATGGCACAAGAACTATGTGACGAATGCACAAGCCTTAGTAGCTGATTC
GATCAACTGGAAGAAAGGGTATCAGTGATGGAAGATCAGATGAATGAAATGAAGCAAGAA
GAGAAGTTTAGAGAAAAAAGAATAAAAAGAAATGAACAAAGCCTCCAAGAAATATGGGAC
TAT
>6__chr14_48109184_48115338
TTCTCCGAGCTAAAGGAGGATGTTCGAACCCATCACAAAGAAGCTGAAAACCTTGAAAAC
AGATTAGACAAATGGCTAACTAGAATAAACAGCACAGAGAAGACTTTAAATGACCTGATG
GAGCTGAAAACCGTGGCACGAGAACTACATGACACATGCACAAGCATCAGTAACTGATTA
GATCAAGTGGAAGAAAGCGTATCAGTGATTGAAGATAAAATGAATTAAATGAAGTGAGAT
GAG-AGTTTAGAGAAAAAAGAGTAAAAAGAAATCAACAAAGCCTCCAAGAAATATGGGAC
TAT
>6__chr14_79574899_79581084
TTCTCTGAGCTAAAGGAACATGTTCTAACCCAACACAAGGAGGCGAAAAACCTTGAAAAA
CAGTTAGATTAATGGCTAACTAGAATAAACAGTGTGGAGAAGATGTTAAATGACCTGATG
GAGCTGAAAACCATGGCACAAGAACTTTGTGACACATGCACAAGTTTCAGTAGCAGATTT
GATCAAGTGGAAGAAAGGATATCAGTGATTGAATATCAAATTAATGAAATAAAGCAAGAG
GAGGAGTTTAGAGAAAAAAGAGTAAAGAGAGACAAACAAAGCCTCCAAGAAATATGGGAC
AAT
>6__chr14_51694242_51700333
TTCTCCAAGCTAAAGGAGCATGTTCTAACCCATCGCAAGGAAGCTGAAAACCTTGAAAAA
AGGTTACAAGAATGGCTAACTAGAATAAACAGTGTAGAGAAGACCTTAAATGACCTGATG
GAGATGAAAACCATGGCACAAGAACTTCGTGACATATGCACAAGCTTCAATAGCTGATTC
AATCAAGTGTAAGAAAGGGTATCAGTGATTGAAGATCAGATTAATGAAATAAAGTGAGAA
GACGAGTTTAGAGAAAAAAGAATAAAAAGAAATGAACAAAGCCTCCAATAAATATGGGAC
TAT
>6__chr13_32890107_32896243
TTGTCCAAGCTAAAGGAACATGTTCTAACCCATCACAAGGAAGCTAAAAACCTTGAAAAC
AGGTTAGATGAATGGGTAACTAGAATAAACAGTGTAGAGAAGACCTTAAATGACCTGATG
GAGCTGAAAACCATGGCACGAGAACTTCATGACACATGCACAAACTTCAATAGCCGATTC
AATCAAGTGGAAGAAAGGATATCAGTGATTGAAGATCAAATTAATGAAATAAAGGAAGAA
CACAAGTTTAGATTAAAAAGAGTAGAAAGAAATGAACAAAGCCTCCAAGAAATACGCGAC
TAT
>6__chr12_44963567_44969703
TTCTCCAAGCTAAAGGAGGTTGTTCAAAACCATTGCAAGGAAGCTAAAAACCTTGAAAAA
ACATTAGACGAATGGCTAACTAGAATAAACAGTGTAGAGAAGACCTTAAATCAGCTGATG
AAGCTGAAAACCATGGCACAAGAACTACGTGACGCATGCACAAGCTTCAATAGCCAATTC
GATTAAGTGGAAGAAAAGGTATCAGTGATTGAAGATCAAATGAATGAAATAAAGCCAGAA
GAGAAGGTTAGAGAAAAAGGAGTAAAAAGAAATGAATAAAGCCTACAAGAAACACTGGAC
TAT
>6__chr12_85544654_85550821
TTCCCTGAGCTAAAGGAGGATGTTCAAACCCATCACAAGGAAGCTAAAAACCTTGAAAAA
AGATTAGATGTATGGCAAACTAGAATAAACAGTGTAGAGAAGACGTTAAATGACATGATG
GAGCTGAAAACCATGGCAGGAGAACTATGTGACACATGCACAAGCTTCAGTAGCTGATTC
GATCAAGTGGAAGAAAGGGTATCAGTGATTGAAGATCAAATGAATGAAATGAAGCTAGAA
GAGAAGTTTAGAGGAAAAAGAGTAAAAAGAAACAAACAAAGCCTCCAAGAAATATGGGAC
TAT
>6__chr14_59918101_59924275
TTCACTGAGCTAAAGGAGGATGTTCAAACCCATTGCAAAGAAGCTAAAAACCTTGAAAAA
AGATTAGACAAATGGCTAACTAGAATAAACAGTGTAGAGAAGACCATTAATGACC-GATG
GAGCTGAAAACAATGGCACGAGAACTTCGTGACGCATGCACAAGCTTCAATAGCTGATTC
AATCAAGCAGAAGAAAGGATATTAGTGATTGAAGATCAAATTAATGAAATAAAGTGAGAA
GACAAGGTTAGAGAAAAAAGAGTAAAAAGAAATGAACAAAGCCTCCAAGAAATATGGGAC
TAT
>6__chr12_44071934_44078038
TTCTCTTAGCTAAAAGATAATGTTCTAACCCATCGCAAGGAAGCTAAAAATCTTGAAAAA
ACGTTAGACAAATGGCTAACTAGAATAAACAATGTAGAGAAGACCTTAAATGACCTGATG
GAGCTGAAAACCATGGCACGGGAACTTTGTGTTGCATGCACAAGCTTCAGTAGCCAATTC
GATCAAGTGGAAGAAAGGGTATCAGTGATTGAAGATCAAATTAATGAAATAAAGAGAGAA
GACAAGGTTAGAG--GAAAAAGTAAAAAGCAACGAACAAAGCCTCCAAGAAATATGGGAC
TAT
>6__chr15_32245452_32251581
TTCTCCAAGCTAAAGGAGCATGTTCTCACTTGTTGCAAGGAAGCCAAAAACCTTGAAAAA
AGGTTAGACAAATGGTTAACTAGAATAACCAGTGTAGAGAAGAACTTAAATGACATCATG
GAGCTGAAAATCACAGTACGAGAACTTCATAAAGCATACACAAGCTTTAATAGCTGATTT
GATCAAGTGGAAGAAAGGATATAAGTGAATGAAGATCAAATTAATGAAATACAGCAAGAA
GACAAGATTAGAGAAAAAAGAGTGAAAAGAAACGAACAAAGCCTCCAAGAAACATGGGAC
TAT
>6__chr14_52960272_52966381
TTCTCCAAGCTAAAGGAGGATGTTCAAACCCATTGCAAGGAAGCTAAAAACCTTGAAAAA
A-TTTAGACAAATGGTTAACTCGAAGAAACAGTGTAGAGAAAACCTTAAATGATCTGATG
GAGCTGAAAACCATGGCACGAGAACTTCGTGACGCATGCACATGCTTCAATAGCCAATTT
GATCAAGTGGAAGAAAGGGTATCAGTGATTGAAGATCGAATTAATGAAATAAAGTGAGAA
GACAAGGTTGGAGAAAAAAGAGTAAAAAGAAATGAACAAAGCCTCCAAGAAATATGGGAC
TAT
>6__chr13_79988998_79995116
TTCTCTGAGCTAAAGGAGGAAGTTCAAACCCATCACAAGAAAGCTGAAAACCTTGAAAAA
AGATTAGACAAATGGCTAACTAGAATAAGCAGTGTAGAGAAGACCTTAAATGACCTGATG
GAGCTGAAAACCAAGGCGCAAGAACTACGTGATGCATGCACAAGCTTCAGTAGCCGATTT
GACCAAGTGGAAGAAAGGGTATCAGTGTTTGAAGATCAAATGAATGAAATGAAGTGAGAA
GAGAAGTTTGGAGAAAAAAGAATAAAAAGAAATGAACAAAGCCTCCAAGAAATATGGGAC
TAT
>6__chr11_58839521_58845640
TTCTCTGAGCTAAACAAGGATGTTCGAACCCATCGCAAGGAAGCTAAAAACCTTGAAAAA
AGATTAGACAAATGGATAACTATAATAAACAGTATAGAGAAGACCTTAAATGGCTTGATG
GAGCTAAAAACCATGGCATGAGGACTACGTGAAAAATGCACAAACTTCAGTAGCCTATTC
CATCAAGTGGAAGAAGGG-TATCAGTGATCGAAGATCAAATGAATGAAATGAAGCAAGAA
GAGAAGTTTAGAGAAAAAAGAGTAAAAAGAAATGAACAAAGCCTCCAAGAAATATGGGAC
TAT
>6__chr11_88145268_88151403
TTCTCCAAGCTAAAGAAGGATG-CTGAACCCACTGCAAGGAAGCTAAAAACCTTGAAAAA
AGATAAGATGAATGGCTAGCTAGAATAAACAGCATAGAGAAGACCTTAAATGACCTGATG
GAGCTGGAAACCATGGCATGAGAACTACGTGATGCATGCATAAGCTTCAATAGCTGATTC
AATCAGGTGGAAGAAACGGTATCAATGATTGAAGATCAAATTAATGAAATAAAGCGAGAA
GACAAGGTTAGAG---AAGGAGTAAAAAGAAATGAACAAAGCCTCCAAGAACTATGGGAC
TAT
>6__chr12_33564972_33571066
TTCTCCAAGCTAAAGGAGGATGTTCGAACCCATTGCAAGGAAGCTAAAAACCTTGAAAAA
AGATTAGACGAATGGCTAACTAGAATAAACAGTGTAGAGAAGACCTTAAATGACCTAATG
GAGCTGAAAACCATGGCATGAGAACTTCTTGACTTATGCACAAGCTTCAATAGCTGATTT
GATCAAGTGGAAGAAAGGGTATCAGTGATTGAAGATCAAATTAATGAAATGAAGCGAG--
---AAGTTTAGAGAAAAAAGAGTAAAAAGAAACGAACAAAGCCTCCAAGAAATATGGGAC
TAT
>6__chr11_92830910_92837014
TTCTCCGAGCTAAAAAAGGATGTTCAAACCCATTGCAAGGAAGCTAAAAACCTTGAAAAA
AGATTGGACGAATAGCTAACTAGAATAAACAGTGTAGAGAAGACCTTAAATTGCCTGATG
GAGCTGAAAACCATGGCATGAGAACTTCGTGACGCATGCACAAGCTTCAATAGCTGATGC
GATCAAGCGGAAGAAAGGGTATCAGTGACTGAAGATCAAATTAATGAAATAAAGCAAGAA
GGCAAGATTAGAGAAAAAAGAGTGAAAAGAAATGAATAAAGCCTCCAAGAAATATGCGAC
TAT
>6__chr16_13088209_13094313
TTCTCCGAGCTAAAGGAGGATGTGTGAACCCATTGCAAGGAAGCTAAAAACCTTGAAAAA
AGATTAGACGAATGGCTAACTAGAATAAACAGTGTAGAGAAGACTTTAAATAACCTGATG
GAGCTGAAAACCATGGCATGAGAACTTCGTGACACATGCACAAGCTTCAGTAGCTGATTC
GATCAAGTGGAAGAAAGGGTATCAGTGATTGAAGATCAAATTAATGAAATAAAGTGAGAA
GAGAAGTTTAGAGAAAAAATTGTAAAAAGAAATGAACAAAGCCTCCAAGGAATATGGGAC
TAC
>6__chr12_116545421_116551522
--CTCTGAGCTAAAGGAGGATGTTCGAATCCACCACAAGGAAGCTAAAAACCTTGAAAAA
AGATTAGATGAATGGCTAACTAGAATAAACAGCATAGAGAAGACCTTAAATGACCTGATG
GAGCTGAAAACCATGGCACGAGAACTTCGTGACGCGTGCACAAACTTCAATAGCTGATTC
GATCAAGTGGAAGAAAGGGTATCAGTGATTGAAGATCAAATTAATGAAATAAAGCAAGAA
AACAAGGTTAGAGAAAAAAGAGTAAAAAGAAATGAACAAAGCCTCCAAGAAATATGGGAC
TAT
>6__chr14_36232880_36239038
TTCTCTGAGCTAAACGAGGATATTCGAACCCATCGCAAGGAAGCTAAAAACCTTGAAAAA
AGATTAGACGAATGGCTAACTAGAATAAACAGTGTAGAGAAGACCTTAAATGACCTGATG
CAGCTGAAAACCATGGCACGAGAACTTCATGATGCATGCACAAGCTTCAATAGCCAATTC
GATCAAGTGGAAGAAAGGGTATCAGTGACTGAAGATCAAATTAATGAAATTAAGTGAGAA
GACCAGGTTAGAGAAAAAAGAGTAAAAAGAAAAGAAGAAAGCCTCCAAGAAATATGGGAC
TAT
>6__chr11_82654825_82660945
TCCTCCAAGGTAAAGGAGGATGTTTGAACCCATTGCAAGGAAGCTAAAAACCTTGAAAAA
AGATTAGACGAATGGCTAACTAGAATAAACAGTGTAGAGAAGACCTTAAATGACCTGATG
GAGCTGAAAACCATGGCACGAGAACTTCGTGATGCATGCCCAAGCTTCAACAGCTGATAC
AATCAAGTGGAAGACAGG-TACCAGTGACTGAAGATCAAATTAATGAAATAAAGCGAGAA
GACAAGGTTAGAGAAAAAAGAGTAAAAAGAAACGAACAAAGCCTCCAAGAAATATGGGAC
TAT
>6__chr12_322234_328345
TTCTCCGAGCTAAAGGAGGATGTTCAAACCCATCGCAAGGAAGCTAAAAACCTTGAAAAA
AGATTAGACAAATCGCTAACTAGAATAAACAGTGTAGAGAAGACCTTAAATGACCTGATG
GAGCTGAAAACCATGGGACGAGAACTTCATTACACATGCACAAGCTTCAATAGCCAATTT
GATCAAGTGGAAGAAAGGGTATCAGTGATTGAAGATCAAATTAATGAAATAAAGTGAGAG
GACAAGGTTAGAGAAAAAAGAGTAAGAAGAAACAAACAAAGCCTCCAATAAATATGGGAC
TAT
>6__chr14_31345582_31351726
TTCTCTGAGCTACAGGAGGAGGTTTGAACCCATCGTAAGGAAGCTAAAAACCTTGAAAAA
-GATTAGACGAATGGCTAACT-GAATAAACAGTGCAGAGAAGACCTTAAGTGACCTGAAG
GAGCTGAAAACCATGGCACAAGAACTATGTGATGCATGCACAAGCTTCAGTAGCCGATTC
GATCAAGTGGAAGAAAGGGTATCAGTGATTGAAGATCAAATTGAAGAAATGAAGCCAGAA
GAGAAGTTTAGAGAAAAAAGAGTAAAAAGAAACAAACAAATCTTCCAAGAAATATGAGAC
TAT
>6__chr11_45605719_45611863
TTCTCCGAGCTAAAGGAGGATGATGGAACCCATCGCAAGGAAGACAAAAACCTTGAAAAA
AGATTAGACGAATGACTAACTAGAATAATCAGTGTAGAGAAGACCTTAAATGACCTGATG
GAGCTGAAAACCATAGCATGAGAACTACGTGATGCATGCACAAGCTTCAGTAGCCCATTC
AATCAAGTGGAAGAAAGGGTATCCGTGATTGAAGATCAAATTAATGAAATGAAGTGAGAA
GAGAAGTTTAGAGAAAAAAGAGTAAAAAGACACAAACAAAGCTTCCAAGAAATATGGGAC
TAT
>6__chr15_30219419_30225542
TTCTCCAAGCTAAAGGAGCATGTTCGAACCCATTGCAAGGAAGCTAAGAACCTTGAAAAA
AGGTTAGATGAATGGCTAACTAGAATGAATAGTATAGAGAAGACCTGAAATGACCTGATG
GAGCTGAAAACCACAGCATGAGAACTTCATGACACATGCACAAGCTTCAATAGCCGATTC
GATCAAGTGGAAGAAAGGATATCAGTGTTTGAAGATCAAATTAATGAAATGAAGTGAGAA
GACAAGATTAGAGAAAAAACAGTAAAACGAAACAAACAAAGCCTCCAAGAAATATGGGAC
TAT
>6__chr12_76008331_76014504
TTCTCTGAGCTAAAGGAGCATGTTCTAACCCATTGCAAGGAAGCTAAAAACCTTGAAAAG
AGGTTAGACGAATGGCTAACTCGAATAGCCCGTGTAGAGAAGAACTTAAATGACATGGTG
GAGCTGAAAACCATGGCACAAGAACTTCATGACACATGCACAAGCTTCAATGTCTGATTC
AATCAAGTGGAAGAAAGGGTATCAGTGATTGAAGATCAAATTAATGAAATGAAGTGAGAA
GACAAGGTTAAAGAAAAAAGAGTAAAAAGAAATGAATAAAGCCTCCAAGAAATATGGGAC
TAT
>6__chr16_21247846_21253998
TTCTCCGAGCTAAAGGAGGACATTCGAACCCATCGCAAGGAAGCTAAAAACCTTGAAAAA
AGATTAGATGAATGGCTAACTAGAATAAACAGTGTAGAGA---CCTTAAATGACCTGATG
GAGCTGAAAACCATGGCACGAGAACTACGTGACACATGCACAAGCTTCAGTAGCTGAATT
CGTCAAGTGGAAGAAAGGGTATCAGTGATTGAGTATCGAAT----GAAATGAAGCAAGAA
GAGAACTTTACAGAAAAAAGAGTAAAAAGAAACAAACAAAGCCTCCAAGAAATATGGGAC
TAT
>6__chr11_91382325_91388486
TTCTCTGAGCTAAAGGAGGATGTTCGAACCCATTGCAAAGAAACTAAAAACCTTGAAAAA
AGATGGGATGAATGGCTAACTAGAATAAACAGCATAGAGAAAACCTTAAGTGACCTGATG
GAGCTGAAAACCATGGCACGAGAACTACATGACGCATGCACAAGCTTCAGTAGCTGATTC
AATCAAGTGGGAGAAAGATTATAAGTGATTGAAGATCAAATGAATGAAATGAAGCGAGAA
GAGAAGTTTAGAGAAAAAAGAGTAAAAAGAAATGAACAAAACCTCCAAGAAATATGGGAC
TAT
>6__chr11_8494503_8500591
TTCTCCAAACTAAAGGAGGATGTTCAAACCCATTGCAAAGAAGCTAAAAACCTTGAAAAA
AGATTAGACGAATGGCTAACTAGAATAAACAGTGCAGAGAAGTCCTTAAATGACCTGATG
GAGCTGAAAATCACAGCATGAGAACTACGTGACGCATGCACAAGCTTCAGTAGCCAATTT
GATAAAGAGGAGGAAAGGGTATCAGTGATTGAACATGAAATTAATGAAATGAAGCGAGAA
GAGAAGTTTAGAGAAAAAAGAGTAAAAAGAAACGAATGAAGCCTCCAAGAAATATGGGAC
TAG
>6__chr11_60074443_60080563
--CTCTGAGCTAAAGGAGGATGTTCGAACCCATCGCAAGGAAGCTAAAAACCTTGAAAAA
AGATTAGACGAATGGCTAACTAGAATAAACAGTGTAGAGAAGACCTTAAATGACCTGATG
GAGCTGAAAACCATGGCACGAGAATTACCT--C-------------------GCCAATTT
GATCAAGTGGAAGAAAGGGTATCAGTGATTGAAGATCAAATTAATGAAATGAAGCGAGAA
GAGAAGTTGAGAGAAAAAAGAGTAAAAAGAAACAAACAAAGCCTCCAAGAAATATGGGAC
TAT
>6__chr15_76455361_76461498
TTCTCCGAGCTAAAGGAGGATGTTCGAACCCATCGCAAAGAAGCTAAAAACCTTGAAAAA
AGATTAGATGAATGGCTAACTAGAGTGAACAGCATAGAGAAGACTTTAAATGACCTGATG
GAGCTGAAAACCATGGCATGAGAACTACATGACGCATGCACAAACTTCAGTAGCCGATTT
GATCAAGTGGAAGAAAGGGTATCAGTGATTGAAGATCAAATGAATGAAATGAAGTGAGAA
GAGAAGTTTAGAGAAAAAAGAGTAAAAAGAAATGAACAAAGCCTCCAAGAAATATGGGAC
TAT
>6__chr12_57384384_57390555
TTCTCTGAGCTAAAGGAAGATGTTCCAACCCATCACAAGGAGGCTAAAAACCTTGAAAAA
AGATTAGATGAACAGCTAACTAGAATAAGCAGTGTAGAGAAGACCTTAAATGACATGATG
GAGCTGAAAACCATGGCAAGAGAACTATGTGATGCATGCACAAGCTTCAGTAGCCAATTC
GATCAAGTGGAAGAAAGGGTATCAGTGATTGAAGATCAAATTAATGAAATGAAGTGAGAA
GAAAAATTTAGAGAAAAAAGAGTGAAAAGAAATGAACAAAGCCTCCAAGAAATATGGGAA
TAT
>6__chr12_3830563_3836705
TTCTCCGAGCTAAAGGAAGATGTTTGAACCCATCGCAAGGAAGCTAAAAACCTTGAAAAA
AGATTAGACGAATGGCTAACTAGAACAAACAGTGTAGAGAAGACCTTAAATGACCTGATG
GAGCTGAAAACCATGGCACAAGAACTATGTGACGCATGCACAAGCTTCAGTAGCTGATTC
AATCAAGTGGAAGAAAGGGTATCAGTGACTGAAGATCAAATGAATGAAATGAAGCAAG--
---AAGTTTAAAGAAAAAAGAGTAAAAAGAAATGAACAAAGCCTCCAAAAAATTTGGGAC
TAT
>6__chr15_84550067_84556212
TTCCCTGAGCTAAAGGAGGATGTTCGAACCCATCTCAAGGAAGCTAAAAACCTTGAAAAA
AGATTAGACGAATGGCTAACTAAAATAAACAGTGTAGAGAAAACCTCAAATGACCTGATG
GAGCTGAAAACCATGGCACAAGAACTACGTGACACAAGCTCAAGCTTCAATAGCTGATTA
GATCAAGTGGAAGAAAGGGTATCAGTGATTAAAGATCAAATTAATGAACTAAAGCAAGAG
GAGAAGTTTAGAGAAAAAAGAGTAAAAAGCGACGAACAAAGCCTCCAAGAAATATGGGAC
TAT
>6__chr16_26011440_26017567
TTGTCCAAGCTAAAGGAGCTTGTTCAAACCCATCGCAAGGAAGCTAAAAACCTTGAAAAA
AGGTTAGATGAATGGCTAACTAGAATAAACAGTGTAGAGAAGATCTTAAATGACCTGATG
GAGCTGAAAACCATGGCGCAAGAACTTCGTGATGCATGCACAAGCTTCAATAGCTGACTT
GATCAAGTGGAAGAAAGGGTATCAGTGACTGAAGATCAAATTAATGAAATAAAGTGAGAG
GACAAGGTTAGAGAGAAAAGAGTAAAAAGAAATGAACAAAGCCTCCAAGAAATATGGGAC
TGT
>6__chr13_108952657_108958794
TTCTCTGAGCTAAAGGAGGATGTTTGAACCCATTGCAAGGAAGCTAAAAACCTTGAAAAA
AGATTAGATGAATGGCTAACTAGAAAGAACAGTGTAGAGAAGACCTTAAACGACCTGATG
GAGCTGAAAACCATGGCATGAGAACTACGTGACACATGCACAAGCTTCAATAGCCAATTC
AATCAAGTGGAAGAAAGAGTATCAGTGATTGAAGATCAAATTAATGAAATAAAATGAGAA
GAGAAGTTTAGAGAAAAAAGAGTAAAAAGAAATGAACAAAGCCTCCAAGAAATATGGGAC
TAT
>6__chr13_47206928_47213026
TTCTCTGAACTAAAGGAGGATGTTCGAACCCATCACAAGGAAGCTAAAAACCTTGAAAAA
AGATTAGATGAATGACTAACTAGAACAAACAGTGTAGAGAAGACCTTAAATGACCTGATA
GAGCTGGAAACCATGGCACAAGAACTATGTGACACATGCACAAGCTTCAGCAGCCGATTC
GATCAAGTGGAAGAAAGGGTATCAGTGATTGAAGATCAAATGAATGAAATGAAGCGAGAA
GAGAAGTTTAGAGAAAAAAGAGTAAAAAGAAATGAACAAAGCATCCAAGAAATATGGGAC
TAT
>6__chr13_79359171_79365372
TTCTCCGAGCTAAAGGAGGATGTTTGAACCCATTGCAAGGAAGCTAAAAACCTTGAAAAA
AGATTAGACAAACGGCTAACTAGAATAAACAGAGTAGAGAAGAACTTAAATGACCTGATG
GAGCTGAAAACCATGGCACGAGAACTTTGTGATGCATGCACAAGCTTCAGTAGCTGATTC
AATCAAGTGGAAGAAAGGATATCAGTGATTGAAGATCAAATTAATGAAATAAAGTGAGAA
GACAAGGTTAGAGAAAAAAGAGTAAACAGAAATGAACAAAGTCTCCAAGAAATATGGGAC
TAT
>6__chr11_8468072_8474226
TTCTCCAAGCTAAATGAGGATGTTTGAACCTATCGCAAGGAAGCTAAAAACCTTGAAAAA
AGATTAGACGAATAGCTAACTAGAATAAACAGTGTAGAAAAGAACTTAAATGACCTGATG
GAGCTGAAAACCATGGCGCAAGAACTACATGATGCATGTACAAGCTTCAGTAGCCGATTT
GATCAAGTGGAAGAAAGGGTATCAGTGACTGAAGATCAAATGAATGAAATAAAGCAAGAG
GAGAAGTTTAGAGAAAAAAGAGTAAACAGAAATGAACAAAGCCTCCAAGAAATATGGGAC
TAG
>6__chr11_57371906_57378043
TTCTCCGAGCCAAAGGAGGATGTTCGAACCCATCGCAAGAAAGCTAAAAACGTTGAAAAA
AGATTAGATAAATAGCTAGCTAGAATAAACAGTGTAGAGAAGACCTTAAATGACCCGATG
GAGCTGAAAACCATGGCACAAGAACTACGTGACGCATGCACAAGCTTCAGTAGCTGATTC
AATCAAGTGGAAGAAAGGGTATCAGAGATTGAAGATCAAATTAATGAAATAAAGTGAGAA
GAGAAGTTTAGAGAAAAAAGAATTAAAAAAAACAAACAAAGCCTCCAAGAAATATGGGAC
TAT
>6__chr13_108463312_108469301
TTCTCCGGGCTAACAGAGGATGTTCAAACCCATCACAAAGAAGCTAAAAACCTTGAAAAA
AGATTAGACGAATGGCTAACTAGAATAACCAGTGTAGAGAAGACCTTAAATGACCTGATG
GAGCTGAAAACCATGGCATGAAAACTACGTGACGCATGCACAAGCTTCAACAGCTGATTC
AATCAACTGGAAGAAAGGGTGTCAGTGATTGAAGATCAAATTAAGGAAATGAAGTGAGAA
GAGAAGTTTAGAGAAAAAAGAGTAAAAAGAAATGAACAAAGCCTCCAAAAAATATGGGAC
TAT
>6__chr12_45417039_45423193
TTCTCCGAGATAAAAGAGGATGTTCAAACCCATCATAAGGAAGCTGAAAACCTTGAAAAA
AGATTAGATGAATGGCTAACTAGAATAAACACTGTAGAGAAGAACTTAAATGACCTGATG
GAGCTGGAAACCATGGCACGAGAACTATGTGAAACATGTACAAGCTTCAGTAGCTGATTT
GATCAAATGGAAGAAAGGGTATCAGTGATTGAAGGTCAAATTAATGAAAT-------GAA
GAGAAGTTTAGAGAAAAAAGAGTAAAAAGAAATGAACAAAGCCTCCAAGATATATAAGAC
TAT
>6__chr12_125371155_125377286
TTCTCTGAGCTAAAGCAGGATGTTTGAACCCATTGCAAGGAAGCTAAAAACCTTGAAAAA
AGATTAGATGAATGGCTAATTAGAATAAACAGTGTAGAGAAGACCTTAAATGACCTGATG
GAGCTGAAAACCATGGCATGAGAACTACGTGATGCACGCACAAGCTTCAGTAGCCGATTC
GATCAAGTGGAAGAAAGGGCATCAGTGATTGAAGGTCAAATTAATGAAATGAAGCAAGAA
GAGAAGTTTAGAGAAAAAAGAGTAAAAATAAACAAACAAAGCCTCCAAGAAATATGGGAC
TAT
>6__chr15_40325786_40331870
CTCTCTGAGCTAAAGGAGGATGTTCAAACCCATCACAAGGAAGCTAAAAACCTTGAAAAA
AGAGTAGATGAATGGCTATCTAGAATAAACAGTGTAGAGAAGACCTTAAATGACCTGATG
GAGCTGAAAACCATGGCACGAGAACTATGTGATGCATGCACAAGCTTCAGTAGCTGATTC
GATCAAGTGGAAGAAAGGGTATCAGTGATTGAAAATCAAATGAATGAAATGAAGCGAGAA
GAGAAGTTTAGAGAAAAAAGAGTAAAAAGAAATGAAAAAAGCCTGCAAGAAATATGGGAC
TGT
>6__chr12_102952075_102958213
TTCTCCAAGCTACAGGAGGATGTTTGAACCCATTATAAGGAAGCTAAAAACCTTGAAAAA
AGATTATACAAATGGCAAACTAGAACAAACAGTGTACAGAGGACCTTAAATGACCTGATG
GAGCTGAAAACCATGGCACGAGAACTATGTGATGCATGCACAAGCTTCAATAGCCAATTC
GATCAGGTGGAAGAAAGGGTATCAGCAATTGGAGATCAAATTAATGAAATAAAGTGAGAA
GAGAAGTTAAAAGAAAAAAGAGTAAAAAGAAATGAACAAAACCTACAAGAAATATGGGAC
TAT
>6__chr15_40843623_40849746
TTCTCCGAGCTAAAGGAGGATGTTTGAACCCATTGCAAGGAAGCTAAAAACCTTGAAAAA
AGATTAGACGAATGGCTAACTAGAATAAACAGCGTAGAGAAGACCTTAAATGACCTGATG
GAGCTGAAAACCATGGCACGAGAACTACATGATGCATGCACAAGCTTCAGTAGCCGATTC
TATCATGTGGAAGAAAGGGTATCAGTGATTGAAGATCAAATTAATGAAATGAAGCGAGAA
GAGAAGTTTAGAGAAAAAAGAGTAAAAAGAAATGAACAAAGCCTCCAAGAAATATCGGAC
TAT
>6__chr13_50240423_50246542
TTCTCCAAGCTAAAGGAGGATGTCTGAACCCATCGCAAGGAAGCTAAAAACCTTGAAAAA
AGATTAGACGAATGGCTAACTAGAATAAACAGCATAGAGAAGACCTTAAATGACCTGATG
GAGCTGAAAACCACGGCACGAGAACTACGTGACGCATGCACAAGTTTCAGTATCTGATTC
GATCAAGTGGAAGAAAGGGTATCAGTGACTGTAGAACAAATTAATGAAATGAAGCGAGAA
GAGAAGTTTAGAGAAAAAAGAGTAAAAAGAAAAGAACAAAGCCTCCAAGAAATATAGGAC
TAT
>6__chr15_99031311_99037424
TTCTCTGAGCTAAAGGAGAATGTTTGAACCCATCGCAAGGAAGCTAAAAACCTTGAAAAA
AGATTAGACAAATGGCTAACTAGAATAAACAGTGTAGAGAAGACCTTAAATGACCTGATA
GAGCTGAAAACCATGGCATGAGAACTACGTGACACATGCATAAGCTTCAATAGCCAATTT
GATCAAGTGGAAGAAAGGGTATCAGTGATTCAAGATCAAATTAATGAAATAAAGCAAGAA
GAGAAGTTTAGAGAAAAAAGAGTAAAAAGAAATGAACAAAGCCTCCAAGAAATATGGGAC
TAT
>6__chr12_117590771_117596921
TTTTCCGAGCTAAAGGAGGATGCTTGAACCCATTGCAAGAAAGCTAAAAACCTTGAAAAA
AGATTAGATGAATGGCTAACTAGAAAAAACAGCGTAGAGAAGACCTTAAATGACCTGAAG
GAGCTGAAAACCATGGCACGAGAACTACGTTATGCATGCACAAGCTTCAGTAGCCAATTT
GATCAAGTGGAAGAAAGGGTATCAGTGATTGAAGACCAAATTAATGAAATAAAGTGAGAA
GAGAAGTTTAGAGAAAAAAGAGTAAAAAGAAATGAACAAAGCCTCCAAGAAATATGGGAC
TAT
>6__chr14_50949642_50955778
TTCTCCGAGCTAAAGGAGGATGTTTGAACCCATCACAAGGAAGCTAAAAACCTTGAAAAA
AGATTAGATGAATGGCTAACTAGAATAAACAGTGTAGAGAAGACCTTAAATGACCTGATG
GAGCCGAAAACCGTGGCACAAGAACTACATGACACATGCACAAGCTTCAACAGCTGATTC
AATCAAGTGGAAGAAAGGGTATCAGTGACTGAAGATCAAATTAATGAAATAAAGTGAGAA
GACAAGGTTAGAGAAAAAAGAGTAAAAAAAAATGAACAAAGCCTCCAAGAAATATGGGAC
TAT
>6__chr12_61499850_61505942
TTCTCCAAGCTAAAGGAGGATGCTCGAACCCATTGCAAAGAAGCTAAAAACCTTGAAAAA
AGATCAGATGAATGGCTAACTAGAATAAACAGTGTAGAGAAGACCTTAAATGACCTGATG
GAGCTGAAAACCGTGGCAAGAGAACTACGTAACGCATGCACAAGCTTCGATAGCCAATTC
GATCAAGTGGAAGAAAGGGTATCAGTGATGGAAGATCAAATTAATGAAACAAAGTGAGAG
GAGAAGTTTAGAGAAAAAAAAGTAAAAAGAAATGAACAAAGCCTCCAAGAAATATGGGAC
TAT
>6__chr14_101280337_101286478
TTCTCCGAGCTAAAACAGGATGTTTGAACCCATTGCAAGGAAGCTAAAAACCTTGGAAAA
ATATTAGATGAATGGCTAACTAGAATAAGCAGTGTAGAGAAGACCTTAAATAACCTGATG
GAGCTGAAAACCATGGCATGAGAACTACGTGACACATACCTAAGCTTCAATAGCCGATTA
GATCAAGTGGAAGAAAGGGTATCACTGATTGAAGATCAAATTAATGAAATAAAGCGAGAG
GAGAAGTTTAGAG-AAAAAGAGTAAAAAGAAATGAACAGAGCCTCCAAGAAATTTGGGAC
TAT
>6__chr18_40084242_40090394
TTCTCCGAGCTAAAGGAGGATGTTCGAACTCATTGCAAGGAAGCTAAAAGCCTTGAAAAA
AGGTTAGACAAATGGCTAGCTAGAATCACCAGTGTAGAGAA---CTTAAATGACCTGATG
GAGCTGAAAACCACAGTACAAGAACTGCGTGAAGCATACACAAGCTTCAGTGGCTGATTC
ACTCAAGCAGAAGAAAGGATATCAGTGATTCAAGATCAAATTAATGAAATAAAGAAAGAA
GACAAGATTAGAGAAAAGAGAGTGAAAAGAAATGAACAAAGCCTCCAAGAAATATGGGAC
TAT
>6__chr17_49499809_49505919
TTCTCCAAGCTAAAGGAGCATGTTCTAACTCATCACAAGGAAGCTAAAAACCTTGAAAAA
AGGTTAGACAAATGGCTAACTAGAATAATTAGTGTAGAAAAGAGCTTAAATGACCCGATG
GATCTGATAACCTTAGTACAAGAACATTGGGAAGCATACACAAGCTTCAACAGCTGACTT
GATCAAGCAGAAGAAAGGACGTCAGTGATTGAAGATCAAATTAATGAAATAAAGTGAGAA
GACAAGATTAGAGAAAAAAGAGTGAAAAGAAATGAACAAAGCCTCCAAGAAATATGGGAC
TAT
>6__chr3_105665378_105671510
-TTTCCAAGCTAAAGGATCATATCCTAACCCATGGCAAGGAAGCTAAAAACCTTGAAAAA
AGGTTAGATGAATGGCTAACTAGAATAACCAGTGTAAAGAAGAGATTAATTGTCCTGATG
GGGCTGAATACCACAGTATGAGTACTTTATGAAGCGTACATAAGCTTCAATAGCCGATTT
GATCAAGCAGAAGAAAGGATATCAGTGATTGAAGATCAAATTAATGAAATAAAGTGAGAA
GACAAGATTAAAGAAAAAAGAGTAAGAAGAAATGAACAAAGCCTCAAAGAAATATGGCAC
TTT
>6__chr3_104037799_104043956
TTCTCCGAGCTAAAGGAGCATGTTCTAACCCATCATAAGGAAGCTAAAAACCTTGAAAAA
AGGTTAGATGAATGGCTAACTAGAATAACCAGTGTAGACAAGACCTTAAATGACCTGATG
GAGCTGAAAACCACAGTACAAGAACTTTATGAAGCATTCACAAGCTTCAATAGCCAATTT
GATCAAGCAGAAGAAAGGATATCTGTGATTGAAGATCAAATTAATGAAATAAAGTGA-AA
GGCAAGATTAGAGAAAAAAGAGTGAAAAGAAACAAACAAATCCTCCAAGAAATATGGGGC
TAT
>6__chr2_186255341_186261453
TTCTCCGAGCTAAAGAAGCATGTTCTAAACCATTGCAAGGAAGCTAAAAACCTTGAAAAA
AGGTTAGATGAATGGCTAAGTAAAATAAACAGTGTAGAGAAGACCTTAAATTACCTGATA
GAGCTGAAAACCACAGTATGACAACTTTGTGAAGCATGCACAAGCTTCAGTAGCCAATTC
AATCAAGTGGAAGAAAGGATATCAGTGATTGATGATCAAATTAATGAAATAAAGCGAGAA
GACAAGATTAGAGAAAAAAGAGTGAAAAGAAATGAACAAAACCTCCCAGAAATATGGGAC
TAT
>6__chr18_5112003_5118134
TTCTCCGAGCTAAAGAAGCATGTTCTAACCCATTGCAAGAATGCTAAAACCCTTAAAAAA
AGGTTAGACGAATGGCTAACTAGAATAAACAGTGTAGAGAAAAGCTTAAATGACCTAATG
GAACTGAAAACCATGGCACGAGAGCTTTGTGATGCATGCACAAGCTTCAATAGCTGATTC
GATCAAGTGGAAGAAAGGATGTCAGTGATTGAAGATCAAACTAATGAAATAAAGTGAGAA
GACAAGATCAGAG-AAAAAAAGTGAAAAGAAACGAACAAAGCCTCCAAGAAATATAGGAC
TAT
>6__chr2_135854908_135861040
TTCTTCGAGCTAAAGGAGGAAGTACGAACCCAATGCAAAGAACTTAAAAACCTTGAAAAA
AGATTAGACGAAGGGCTAACTAGAATAACCAATGCAGAGAAGTCCTTAAAGGACCTGATG
GAGCTGAAAACCATGGCACGAGAACTACGTGACGAATGCACAAGCTTCATTAGCCGATTC
GATCAACTGGAAGAAAGGGTATCAGTGATGGAAGATCAAATGAATGAAATGAAGCGAGAA
GAGAAGTTTAGAGAAAAAAGAATAAAAAGAAACGAACAACGCCTCCAAGAAATATGGGAC
TAT
>6__chr2_146420225_146426376
TTCTCCAAGCTAAAGCAGGATGTTCGAACCCTTCACAAAGAAGCTAAGAACCTTGAAAAA
AGATTCGACAAATGGCTAACTAGAATAAACGGAGTAGAGGAGACCTTAAATGACGTGATG
CAGC-GAAAACCATGGAACGAGAACTAGGTGACGCATGCACAAGCTTCAGTAGCTGATTC
GATCAAATGGAAGAAAGGATATAAGTGATTGAAGATCAAATGAATGAAATGAAGTGAAAA
GAGAAGTTTAGAGAAAAAAGAGTAAAAAGAAATGAACAAAGCCTCCAAGAAATATGGGAC
TAT
>6__chr19_20457089_20463221
TTCTCTGAGCTAAAGGAGGATGTTTGAACCTATCACAAGGAAGCTCAATACCTTGAAAAA
AGATTAGACAAATGGCTATCTAGAATAAACAGTGTAGGAAGGAGCTTAAGTGACCTGATG
GAGCTGAAAACCATGGCACAAGAACTACATGACACATGCACAAGCTTCAATAGCTGATTC
AATCAAGTGGAAGAATGGGTATCAGTGATTGAAGATCAAATTAATTAAATAAAGTGAGAA
GAGAAGTTTAGAGAAAAAAGAGTAAAAAGAAATGAACAAAGCCTCCCAGAAATATGGGAC
TAC
>6__chr19_22123012_22129151
TTCTCTGAGCTAAAGGAGCATGTACAAACTCATCACAAGGAAGCTAAAAACCTTAAAGAA
AGGGTAGACGAATGGCTAACTAGAATAAACAGTGAAGAGAAGACCTTAAATGACCTGATG
GAGCTGAAAACCATGGCACGAGAACTTAGTGATGCATGCACAAGCTTCAATAGCTGATTC
AATCAAGTGGAAGAAAGGGTATCAGTGATTGAAGATCAAAATAATGACATAAGGTGAGAA
GACAAGGTTAGAGAAAAAGGAGTAGAAAGAAATGAACAAAGCCTCCAAGAAATATGGGAC
TAT
>6__chr2_179784996_179791112
TTCTCCGAGCTAAAGGGGCATGTTCTAACCCATCGCAAGGAAGCTAAAATTCTTGAAAAA
ACGTTAGACAAATGGCTAATTAGAATAAACAGTATAGAGAAGACCTTAAGTGACCTGATG
GAGCTGAAAACCATGGCACAAGAACTTCAAGACGCAGGCACAAGCTTCAATAGCCGATTC
GATCAAGTGGAAGAAAGGATATCAGTGATTGAAGATCAAATTAATGAAATAAAACAGAAA
GACAAGCTTAAAGAAAAAAGAGTAAAAAGAAACGAACAAAGCCTCCAAGAAATATGGGAC
TAT
>6__chr19_22924159_22930314
TTCTCTGAGCTAAAGGAGCATGTTCAAACCCATTGCAAAGAAGCTAAAAACCTTGAAAAA
AGGGGAGATGAATGGCTAACTAGAATAAACGGTGAAGAGAAGATCTTAAATGACCTGATG
GAGCTGAAAACCATGGCACGACAACTTCGTGATGCATGCACAAGCTTCAATAGCCAATTT
GATCAAGTGGAAGAAAGGGTATCAGTGATTGAAGATCAAATTAATGACATAAAGTGAGAA
GACAAAGTTAGAGAAAAAAGAGTAAAAAGAAATGAACAAAGCCTCCAAGAAATATGGGAC
TAT
>6__chr2_49308230_49314436
TTCTCTGAAGTAAAGGAAGATGTTCGAACCCATCGCAAACAAGCTAAAAACCTTGAGAAA
AGATTAGAAGAATGGCTAACTAGAATAAACAGTGTAGAGAAGACCTTAAATGACCTGATG
GAGCTGAAAACCATCGCATGAGAACTACATGAGGCATGCACAAGCTTCAATAGCCGATTT
GATCAAGTGGAAGAAAGGGTATCAGTGATTGAAGATCAAATTAATGAAATAAAGCAAGAA
GAGAAGTTTAGAGAAAAAAGAGTAAAAAGAAATGAACAAAGCCTCCAAGCAATATGGAAG
TAT
>6__chr19_33035449_33041578
TTCTCTGAGCTAAAGGAGGATGTTTGAACCTATTGCAAGGAAGCTACAAACCTAGAAAAA
AGATTAGATGAATGGCTAACTAGATTAAACAGTGTACAGAAGACCTTAGATGACCTGATG
GCACTGAAAACCATGGCACAAGAACTATGTGATGCATGCACAAGCTTCAGTAGCCGATTT
GAACAAGTGGAAGAAACGGTATCAGTGATTGAAGATCAAACTAATGAAATGAAGTGAG--
---AAGTTTAGAGAAAAAAGAGTAAAAAGAAATGAACAAAGCCTCCAAGAAATAT-GGAT
TAT
>6__chr2_213926869_213932873
TTCTCCAAGCTAAAGGAGCGTGGTCTAACCCATCGCAAGGAAGCTAAAAACCTTGAAAAA
AGGTTAGATGAATGGCTAACTATAATAAACAGTACAGAGAAGACCTTAAATGACCTGATG
GAGCTGAAAACCACAGCACGAAAACGTTGTGATGCATGCACAAGCTTCAGTAACCAATTC
AATCAAGTGGAAGAAAGGATATCAGTGATTGAAGATCGACTTAATGAAATAAAGTGAGAA
GACAAGATTAGAG-AAAAAGAGTAAAAAGAAATGAACAAAGCCTCCAAGAAATATGGCAC
TAT
>6__chr2_117475198_117481323
TTCTCCCAGCTAAAGGATGATGTTCTAACCCATTGCAAAGAAGTT-AAAACCTTGAAAAA
AGATTAGTTGAATGGCTAACTAGAATAAACAGCATAGAGAAGACCTTAAATGACCTGATG
GAGCTGAAAACCATGGTACGAGAAATACGTGACGCATGCACAAGCTTCAGTAGCCAATTC
AATCAAGTGGAAGAAAGGGTACCAGTGACTGAATATCAAACGAATTAAATGAAGC---AA
GAAGAGTTTAGAGAAAAAAGTGTTAAAAGAAACAAATAAATCCTCCAAGAAATATGGGAC
TAT
>6__chr18_39817949_39824157
TTCTCCGCGCTAAAGGAGGATGTTCAAACCCATCCCAAGGAAACTAAAAACCTTGAAAAA
AGATTAAA-GAATACTTAACTAGAATAAACAGTGTAGAGAAGAGCTTAAAAGACCTCATG
GAGCTGAAAACCATGGCACAAGAACTACATGACACATGCACAAGCTTCAGTAGCCGATTC
GATCAAGTGGAAGAAAGGGTATCAGTGATTGAAGATCAAATGTATGAAATGAAATGAGAA
GAGAAGTTTAGAGAAAAAAGACTAAAAAGAAACGAACAGAGCCTTCAAGAAATATGGGAC
TAT
>6__chr2_19152509_19158630
TTCTTCAAGCTAAAGGAGCTTGTTCTAACCCATCACAAGGAAGCTAAAAACCTTGAAAAA
AGGTTAGACGAATGGCTAAGTAGAATAAACAGTGTAGAGAAGACCTTAAATGACTTGATG
GAGCTGAAAATCATAGCACGAGAATTTCATGATGCAGGCACAAGCTTCAATAGCTGATTC
GATCAAGAGGAAGAAAGGGTATCTGTGATTGAAGATCA----AATGAAATAAAGTGAGAA
GACAAGATTAGAGAAGAAAGAGTGAAAAAAAA----CAAAGCCTCCAAGAAATATGGGAC
TAT
>6__chr20_16716485_16722630
TTCTCCGAGCTAAAGGAGAAAGTTCAAACCCATCGCAAAGAAGTTAAAAACCTTGAAAAA
AGATTAGACAAATGGCTAACTAGAGTAACTGGTGTAGAGAAGTCCTTAAATGACCTGATG
GAGCTGAAAGCCATGGCATGAAAACTACATGACAAATGCACAAGCTTCAGTAGCCGATTC
GATCAACTGGAAGAAAGGGTATCAGTGATTAAAGATCAAATGAATGAAATGAAGCAAGAA
GAGAAGTTTAGAGAAAAAAGAGTAAAAAGAAATGAACAAAGCCTCCAAGAAATATGGGAC
TAT
>6__chr2_124272644_124278753
TTCTCCGAGCTAAAGGAGGATGTTTGAATCCATTGCAAGGAAGCCAAAAACCTTCAAAAA
AGATTAGACGAATGGCTACCTAAAATAAACATTGTAGAGAAGACCTTAAATAACCTGATG
GAGCTGAAAACCATGGCATGAGAACTACGTGACACATGCACAAACTTCAGTAGCCGATTT
GATCAAGTGGAAGAAAGGGTATCAGTGATTGAAGATCAAATGAATGAAATGAAGCAAG--
---AAGTTTAGAGAAAATAGAGTAAAAGGAAATGAACAAAGCCTCCAAGAAATATGGGCC
TAT
>6__chr18_73478061_73484201
TTCTCCTAGCTAAAGGAGGAAGTTTGAACCCATGGCAAGGAAGCTAAAAACCTTGAAAAA
AGATTAGACGAATGGCTAACTAGAATAAACAGTGTAGAGAAGACCTTAAATGACCAAATG
GAGCTGAAAAACATGGCACGAGAACTACGTTATGCATGCACAAGCTTCAATAGCCAATCC
GATCAAGTGGAAGAAAGGGTATCAGTGATTGAAGATCAAATTAATGAAATAAAGTGAGAA
GAGAAGTTTAGAGAAAAAAGAGTAAAAAGAAACAAACAAAGCCTCCAAGAAATATGGGAC
TAT
>6__chr2_67669571_67675682
TTCTCCGAGCTAAAGAAAGATGTTCGAACCCATCACAAAGAAGCTAAAAACCTTGAAAAA
AGATTAGAGGAATGGCTAACTTGAATAAACAGTGTAGAGAAGACCTTAAATGACCTGATG
GAGCTGAAAACCATGGCATGAGAACTACATGACACATGCACAAGTTTCAATAGCTGATAT
GGTCAAGTGGAAGAAAGGGTATCAGTGATTGAA-ATCAAATTAATGAAATAAAGCAAGAA
GAGAAGTTTAGAGGAAAAAGAGTAAAAAGAAATAAACAAAGCCTCCAAGATATATGGGAA
TAT
>6__chr20_23543975_23550103
ATATCTGAGCTAAAGGAGCATGTTTCAACCCATTGCAAGGAAGCTAAAAACTTTGAAAAA
AGGTTAGACAAATGGCTAACTAGAATAAACAGTGCAGAGAAGACCTTAAATGACCTGATG
GAGCTGAAAACCACAGCACGAGAATTTCATGACACATGCAAAAGCTTCAATAGCTGATTC
GATTAAGTGGAAGAAAGGATATCAGTGATTGAAAGTCAAATTAATAAAATAAAATGAGAA
GACAAGATTAGAGAAAAAAGAGTGAAAAGAAATGAACAAAACCTCCAAGAAATATGGGAC
TAT
>6__chr2_15373825_15380006
TTCTCCGAGCTAAAGGAGCATGTTCTAATGCATTGCAAGGAAGCTAAAAATCTTGAAAAA
GGGTTAGACGAATGTCTAACTAGAATAAACAGTGTAGAGAAGACCTTAAATGACCAGATG
GAGCTGAAAACCATGGCACGAGAACTTCATGATGCATGCACAAGCTTCAGTAGCCAATTT
GGTCAAGTGGAAGA----GTATCAGTGATTGAAGATCAAATTAATGAAATAAAGCAAGAA
GACAAGGTTAGAGAAAAAAGAGTAAAAAGAAACAAACAAAGCCTCCAAGAAATATGGGAC
TAT
>6__chr2_187469052_187475247
TTCTCCAAGCTAAAGGAGGATGTTCGAACTCATCACAAGGAAGCTAAAAACCTTGAAAAA
AGATTAGATGAATGGCTAACTAGAATAAACAGTGTAGAGAAGACCTTAAATGACCTGATG
GAGCTGAAAACCATGGCATGAGAACTTCGTGAAGCATGCACAAGCTGCAATAGCCAATTC
GATCAACTGGAAGAAAGGGTATCAGTGATTGAAGATCAAATTAATGAAATAAAGCGAGAA
GACAAGGTTAGAGAAAAAAGAGTATAAAGAAACAAACAAAGTCTCCAAGAAATATGGGAT
GAT
>6__chr16_26338071_26344215
TTCTCCAAGATAAAGGATTATGTTCTAATCCATCACAA-GAAGCTAAAAACTTTGAAAAA
AGGTTAGATGAATGGCTAAATAGAATACACAGTGTAGAGAAGACTTTAAATGACTTGATG
GAGCTGAAAACCACAGAACGAGAACTTCATAACACATGCATA-GCTTCAATAGCTGATTC
CCTCAAGTGGAAGAAAGGATATCAGTGATTGAAAATCAAATTAATGAAATAAAGAGAGAA
GACAAGTTTAGAGAAAAAAGAGTAAAAAGAAATGAACAAAGCCTCCAAGAAATATGGGAC
TAT
>6__chr18_73418700_73424809
TTCTCGGAGCTAAAAGAGGATGTTTGAACCCATGGCAAGGAAGCTAAAAACCTTGAAAAA
AGGTTAGACGAATGGCTAACTAGAATAAACAGTGTAGAGAAGACCTTAAATGACCTGATG
GAGCTAAAAACCGCAGCATGAGAACTTCGTGATGCATGCACAAGCTTCAATAGCCAATTC
GATCAAGTGGAAGAAAGAATATCAGTGACTGAAGATCAAATTAATGAAATAAAGCGAGAA
GACAAAATTAGAGAAAAATGAGTGAAAAGAAACGAACAAAGCTTCCATGAAATATGCAAT
TCT
>6__chr2_49290543_49296580
TCCTCTGAGCTAAAGGAGGATGTTCGAGCCCATTGTAAGGAAGCTAAAAACCTTAAAAAA
AGATTAGACGAATGGCTAACTAGAATAAACAGTGTGGAGAAGACCTTAAATGACCTGATA
GACATGAAAACCATGGCAAGAGAACTACATGATTCAAGCACAACCTTCAATAGCTGATTC
GATCAAGTGCAAGAAAGGGTATCAGTGATTGAAGATCAAATTAATGAAATAAAGCAAGAA
GAGAAGTTTAGAGAAAAAAGAGTAAAAAGAAACAAACAAAGCCTCCAAGAAATATGGGAC
TAT
>6__chr2_137834283_137840443
TTCTCTGAGCTAAAGGAGGATGTTCAAACCCATCAAAAGGAAGCTAAAAACCTTGAAAAA
AGATTAGACGAATGGCTAACTAGAATAAACAGTGTAGAGAAGACGTTAAATGACCTTATG
GAGCTGAAAACCGTGGCACGAGAACTACATGATGCATGCACAAGCTTCAGTAGCTGATTT
GATCAAGTGGAAGGAAGGGTATAAGTGATTGAAGATCAAATGAATGAAATGAAGCGCGAA
GAGAAGTTTAAAGTAAAAACAGTAAAAATAAATGAACAAACTCTCCAAGAAATATGAGAC
TAC
>6__chr3_119718275_119724443
TCCTCCAAGCTAAAGGAGCATGTTCTAACCCATCACAAGGAAGCTAAAAACCTTGACAAA
ATGTTAGATGAATGGCTAACTAGAATAAACAGTGTAAAGAAGACGTTAAATGGCCTGATG
GAGCTGAAAACCATGGCACGAGAACTTCGTGATGCATGCACAAGCTTCAGTAGCCGATTC
GATCAAGTGGAAGAAGGAATATCAATGACTGAAGATCAAATTCATGAAATAAAACGAGAA
GACAAGTTTAGAGGAAAAAGAGTAAAAAGAAATGAACAAAGCCTCCAAGAAACATGGGAC
TAT
>6__chr2_66690282_66696400
TTCTCCGAGCTAAAGGAGGATGTTTGAACTCATTGCAAGGAAGGGAAAAACCTTGACAAA
AGATTATATGAATGGCTAACTAGAATAAACAGTGTAGAGAAGACTTTAAATGACCTGATG
GAGTTGAAAACCATGGCATGAGAACTACACGACACATGCACA-GCTTCAATAGCCAATTC
AATCAAGTGGAAGAAAGGGTATCAGTGATTGAAGATCAAATTAATGAAATAAAGTGAGAA
GATAAGTTTAGAGAAAAAAGAGTAAAAAGAAACGAACAAAGCCTCCAAGAAATATGGGAC
CAT
>6__chr2_147115864_147122039
TTCTCCAAGCCAAAGGAGCATGTTCTAACCCATTGTGAGGAAGCTAAAAACCTTGAAAAA
AAGTCAGACGAATGGCTAACTAGAATAAACAGTGTAGAGAAGACCTAAAATGACCTGATG
GAGCTGAAAACCATGGCACTAGAACTTTGTGATGCATGCACAAGCTTCAATAGCCGATTT
GATCAAGTGGAAGAAAGGATATTAGTGACTGAAGATCAAATTAATGAAATAAAGAAAG--
---AAGTTTAGAG---------TAAAAAGAAATGAACAAAGCCTAGAAGAAGTAC-GGAT
GAT
>6__chr2_95807952_95814094
TTCTCTGAGCTAAAGAA---TATTCTAACCCATTGCAAGGAAGCTAAAAACCTTGAAAAA
AGATTAGACAAATGGCTAACTAGAATAAACAGTGTAGAGAAGATCTTAAATGACTTGATG
GAGCTGAAAAGCAGGGCACGAGAACTTCATGACGCATGCACAAGCTTCAGTAGCCGATTC
GATCAAGTGGAAGAAAGGGTATCAGTGATTGAAGATGAGTTGAATGAAATGAAGTGAGAA
G---AGTTTAGAGAAAAAAGACTAAAAAGAAATGAACAAAGCCTCCAAGAAATATGGGAC
TAT
>6__chr2_96069437_96075579
TTCTCTGAGCTAAAGAA---TATTCTAACCCATTGCAAGGAAGCTAAAAACCTTGAAAAA
AGATTAGACAAATGGCTAACTAGAATAAACAGTGTAGAGAAGATCTTAAATGACTTGATG
GAGCTGAAAAGCAGGGCACGAGAACTTCATGACGCATGCACAAGCTTCAGTAGCCGATTC
GATCAAGTGGAAGAAAGGGTATCAGTGATTGAAGATGAGTTGAATGAAATGAAGTGAGAA
G---AGTTTAGAGAAAAAAGACTAAAAAGAAATGAACAAAGCCTCCAAGAAATATGGGAC
TAT
>6__chr19_34315357_34321490
TTCTCTGAGCTAAAGGAGGATGTTTGAACCCATTGCAAAGAAGCTAAACACCTTGAAAAA
AGATTAGACAAACGGCTAACTAGAATAGACAGTGTAGAGAAGATCTTAAATGACCTGATG
GAGCTGAAAACCACGGCACAAGAACCACATGATGCATGCACAAGCTTCAGTAGATGATAC
GACCAAGTGGAAGAAAGGGTATCAGTGATTGAAGATCAAATGAATGAAATGAAGCAGGAA
GAGAAGTTTAGAGAAAAAAAAGTAAAAAGAAATGAGCAAAGCCTCCAAGAAATACGGGAC
TAT
>6__chr18_12157135_12163234
TTCTCTGAGCTAAAGGAGGATGTTCAAACCCATCCCAGAGAAGCTAAAAACCTTGAAAAA
AGATTAGATGAATGGCTAACTAGAATAAACATCACAGAGAAGACCGTAAATGACCTGATG
GAGCTGAAAACCATGGCATGAGAACCACGTGATACATGCACAAGCTTCAGTGGCCAATTC
GATCAAGTGGAAGAAAGGGTATCAGTGATTGAAGATCAAATTAATGAAATGAAGCGAG--
---AAGTTTAGAGAAAAAAGGGTAAAAAGAAATGAACAAAGCCTCCAAGAAATAAGGGAC
TAT
>6__chr2_202185569_202191689
TTCTCCGAGCTAAAGGAGGATGTTCGAACCCATTGTAAAGAAGCTAAAAACCTTGAAAAA
AGATCAGATGAATGGCTAATTAGAATAAACACTGTAGAGAAGTCCTTAAATGACCTGATG
GAGCTGAAAACCATGGCACGAGAACTATGTGACGCATGCACAAGCTTCAGTAGCCGATTT
GATCAAGTGGAAGAAAGGGTATCAGTGATTGAAGATCAAATGAATGAAATGAAGTGAGAA
GAGAAGTTGATAGAAAAAAGAATAAAAAGAAATGAACAAAGCCTCCAAGAAATATGGGAC
TAC
>6__chr2_230685032_230691212
TTCTCCGAGCTAAAGGAGCACATTTTAACCCATCGCAAAAAAGCTAAAAACATTGAAAAA
AGGTTAGACGAATGGCTAACTAGAATAAACAGTGTAGAGAAGACCTTAAATGACCCGATG
GAGCTGAAAAACACAGCACAAGAACTTTGCAATGCATGCAGAAGCTTCAATAGCCGATTT
GATCAAGCATAAGAAAGAATATCAGTGATTGAAGATCAAATTAATGAAACAAAGTGAGAA
GACAAGATTAGAGAAAAAAGAGTGAAAATAAATGAACAAAGCCTCCAAGAAATATGGGGC
TAT
>6__chr17_46737309_46743433
TTCTCCGAGCTAAAGGAGCATGTTCTAAACCATTGCAAGGAAGCTAAAAACCTTGAAAAA
AGGTTAGAGGAATGGCTAACTAGAATAAACAGTGTGGAGAATACCTTAAATGACCTGATG
GAGCTGAAAACCATGGCATGAGAGCTTCGTGATGCATGCACAAGCTTCAATAGCCGATTC
GATCAAGTGGAAGAAAGGATGTCAGTGATTGAAGATCAAATTAATGAAATAAAGCAAGAA
GACAAGATTAGAGAAAAAAGAGTAAAAAGAAATGAACAAAGCCTCCAAGAAATATGGGAC
TAT
>6__chr2_223903473_223909615
TTCTCCAAGCTAAAGGAGCATGTTCTAACCCACAGCAAGGAAGCTAAAAAGCTTGAAAAA
AGGTTAGACGAATGGCTAACTAGAATAAACAGTGTAGAGAAGACCTTAAATGACCTGATG
GAGCTGAAAACCATGGCATGAGAACTTCGTGATGCATGCACAAGCTTCAATAGC-AATTC
AATCAAGTGGAAGAAAGGATATCAGTGATTGAAGATCAAATTAATGAAATAAATCTAGGA
GACAAGACTAGAGAAAAAGGAGTAAAAATAAACAAACAAATCCTCCAAGAAATATGGGAC
AAT
>6__chr18_39669461_39675585
TTCTGCGAGCTAAAGGAGGATGTTTGAACCCATGGCAAGGAAGCTAAAAACCTTGAAAAA
AGATTAGACGAATGGCTAACTAGAATAAACAGTGTAGAGAAGACCTTAAATGACCTGATG
GAGCTGAAAACCATGGCACGAGAACTTCGTGATGCATACACAAGTTTCAGTAGCCGATTC
AATCAAGTGGAAGAAAGGATATCCGTGATTGGAGATCAAATTAATGAAATACAGCGACAT
GAGAAGTTTAGAGAAAAAAGAGTAAAAAGAAATGAACAAAGCCTCCAAGAAATATGGGAA
TAC
>6__chr2_214845269_214851420
-TAAAGGAGCTAAAGGAGGATGTTTGAACCCATCACAAGGAAGCTAAAAACCTTGAAAAA
AGATCAGACAAACGGCTAACTGGAATAAACAATGTAGAGAAGACATTAAATGACCTGATG
GAGCTGAAAACCATGGCATGAGAACTACGTGACACATGCACAAGCTTCAGTAGCCGATTC
GATCAAGTGGAAGAAAGGCTATCAGTGATTGAAGATCAAATTAATGAAATAAAGCGAG--
---AAGTTTAGAGAAAACAGAGTAAAAAGAAATGAACAAAGCCTCCGAGAAATATGGGAC
TAT
>6__chr2_160713237_160719338
TTCTCCAAGTTAAATGAGGATGTTCGAACCCCTTGCAAGGAAGCTAAAAACCTTGAAAAA
AGATTGGACAAATGGCTAACCAGAATAAACAGTGTAGAGAAGGCCTTAAATGACCTGATG
GAGCTGAAAACCATGGCACAAGAACTTCGTGATGCATGCACAAGCTTCAATAGCAGGTTC
AATCAAGTGGAAGAAAGGGTATCAGTGATTGAAGATCAAATTAATAAAATAAAGTGAGAA
AACAAGGTTAGAGAAAAAAGAGTAAAAAGAAACCAACAAAGCCTCCAAGAAATAGGGAAG
TAT
>6__chr2_18183832_18190032
TTCTCTGAGCTAAAGGAGGATGTTCGAACCCATCACAAGGTAGCTAAAAAACTTGAAAAG
GGATTAGATGAATGGCTAACTAGAATAAACAGTGTAGAGAAGACCTTAAATGACCTGATG
GAGCTGAAAACGATGGCACGAGAACTACATGAAACATGCACAAGCTTCAATAGCCGATTT
GATCAAGTGGAAGAAAGGGTATCAGTGATTGAAGATCAAATTAATGAAACAAAGCAAGAA
GAGGAGTTTAGAGAAAAAATAGTAAAAAGAAATGAACAAAGCCTCCAAGAAACATGGGAC
TAT
>6__chr2_182371534_182377679
TTCTCTGAGCTAAAGGAGCATGTCCCAGCCCATTGCAAGGAAGCTAAAAATCTTG-GAAA
AGGTTAGATGAATGGCTAACTAGAATAAACAGTGTACAGAAGACCTTAAATGACCTGATG
GATCTG-AAACCATGGCACGAGAACTTGGTGACACATGCACAAGCTTCAATAGCCTATTT
GATCAAGTGGAAGAAAGGGTATCAGTGATTGAAGATCAAATTAATGAAATAAAGCAAGAA
GACAAGGTTAGAGAAAAAAGAGTAAAAAGAAATCAACAAAGCTTCCAAGAAATATGGGAT
TAT
>6__chr2_49379117_49385197
TTCTCTGAGCTAAAGGAGGATGTTCGAACCTATCACAAGGAAGCTAAAAACCTTGAAAAC
AGATTAGATGAATGGCTAACTAGAATAAACAGTGTAGAGAAGACCTTAAATGACCTGAAG
GAGCTGAAAACCATGGCACGAGATCTTCATGATGCATGCACAAGCTTCAATAGACGATTT
GATCAAGTGGAAGAAAGGGTAACAGTGACTGAAGATCAAATTAATGAAATAAAGTGAGAA
GACAAGGTTAGAGAAAAAAGGGTAAAAAGAAACAAACAAAGCCTCCAAGAAATATGGGAC
TAT
>6__chr2_197277525_197283608
TTCTCCGAGCCAAAGGAGGATGTTCGAACCCATTGCAAGGAAGCTAAAAACCTTGAAAAA
ACATTAGACGAATGGCTAACTAGAAAAAACAGTGTAGAGAAGACCATAAATGACCTGATG
GAGCTGAAAACCATGGCACGAGAACTACGTGATGCATACACAAGCTTCAATAGCCAATTC
GATCAAGTGGAAGAAAGGGTATCAGTGATTGAAGATCAAATCAGTGAAATAAAGCGAGAA
GAGAAGTTTAGAGAAAAAAGAGTAAAAAGAAATCAACAAAGCCTCCAAGAAATATGGGAC
TAT
>6__chr2_176878898_176885006
TACTGCAAGATAAAGGAGGATGTTCAAACCCATAGCAAGGAAGCTAAAAACCTTGAAAAA
AGGTTAGACGAATGGCTAACTAGAATAAACAGTGTAGAGAAGACCTTAAATGACCTGACA
GAGCTGAAAACCATGGCACGAGAACTTCGTGACGCATGCACAAGATTCAATAGCTGATTC
AATCAAGTGGAAGAAAGGGTATCAGTGATCGAAGATCAAATTAATGAAATAAAGTGAGAA
GACAAGGTTAGAGAAAAAAGAGTCAAAAGGAACAAACAAAGCCTCCAAGAAATATAGGAC
TAT
>6__chr2_167145980_167152133
TTCTCCAAGCTAAAGGAGGATGTTCGAACCCATTGCAAGGAAGATAAAAACCTTGAAAAA
AGATTAGATGAATGGCTAACTAGAACAAACAGTGTAGAGAAGACCTTAAATGACCTGATG
GAGCTGAAAACCATGGCACAAGAA-TTTGTGATCCATGCACAAGCTTCTATAGCCAATGT
GATCAAGTGGAAGAAAGGGTATCAGTGATTGAAAATCAAATTAATGAAATAAAGTGAGAA
GAAAAGTTTAGAGAAAAAAGAGTAAAAAGAAAGGAACAAAGCCTCCAAGAAATATGGGAC
TAT
>6__chr2_182304622_182310801
TTTTCTGAGCTAAAGGAGGATGTTCAAACCCATTGCAAGGAACCTAAAAATCTTGAAAAG
AGATTAGATGAATGTCTAACTAGAATAAACAGTGAAGAGAAGACCTTAAATGACCTGATA
GAGCTGAAAAACCTGGCACAAGCACTATATTACGCATGTACAAGCTTCAATAGCCAATTC
GATCAAGTGGAAGAAAGGGTATCAGTGATTGAAGATCAAATTAATGAAAAAAAGTGAGAA
GAGAAGTTTAGAGAAAAAAGAGTAAAAAGACATGAACAAAAGCTCCAAGAAATATGGGAC
TAT
>6__chr3_120331621_120337764
TTATCTGAGCTAAAGGAGGATGTTCTAACCCATCCCAAGGAAGCTAAAAACCTTGAAAAA
AGGTTAGATGAATGGGT-ACTAGAATAAACAGTGGAGAGAAGACCTTAAATGACCTGATA
GAGCTGAAAACCATGGCACAAGAACTTCATGATGCGTACACAAGCTTCA-CAGCAGATTC
ATTCAAGTGGAAGAAAGGATATCAGTGATTGAAGATCAAATTAATGAAAT--AGCGAGAA
GACAAGATTAGAGAAAACAGAGTAAAAAGAAGGGAACAAAGCCTCCAAGAAATATGGGAC
TAT
>6__chr19_44831693_44837723
TTCTCCGAGCTAAAAGAGGATATTTGAACCCATTGCAAGGAAGCTAAAAATCTTGAAAAA
AGATTAGATGAATGGCTAGCTAGAATAAACAGTGTACAGAAGACCTTAAATGACCTGATG
GAGCTGAAAACCATGACACGAGAAATACGTGATGCATGCACAAGCTTCAATAGCCAATTC
GACCAAGCGGAAGAAAGGGTATCAGTGATCGAAGATCAAATTAGTGAAATAAAGCAGGAA
GTGAAGTTTAGAGAAAAAAGAGTAAAAAGAAATGAACAAAGCCTCCAAGAAATATGGGAC
TAT
>6__chr20_22122770_22128911
TTCTCTGAGCTAAAGGAGGATGTTCAAACTCATTGCAAGGAAGCTAAAAACCTTGAAAAA
AGATTGGACGAATGGCTAACTAGAATAAACAGTGTAGAGAAGACCTTAAGTGACCTGATG
GAGCTGAAAACCATGGCACGAGAACTAAATGATACACGCACAAGCTTCGGTAGCCAATTT
GATCAAGTGGAAGAAACGGTATCAGTGATTGAAGATCAAATGAATGAAATGAAGTGAGAA
GAGAAGTTTAGAGAAAAAAGAGTGAAAAGAAATGAACAAAGCCTACAAGAAATATGGGAG
TAC
>6__chr18_55589572_55595655
TTCTCCGAGCTAAAGGAGAATGTTCTAACCCATCGCAAGGAAGCTAAAAACCTTGAAAAA
AGGTTAGAAGAATGACTAACTAGAGTAAACAGTATAGAGAAGACCTTAAATGACCTGATG
GAGCTGAAAACCATGGCACAAGAACTTCATGACACATGCACAGACTTCAATAGCTGATTT
GATCAAGTGGAAGAAAGGATATCAGTGATTGAAGATCAAATTAATGAAATAAAGCAAGAA
AACAAGGTTAGAGAAAAAAGAGTAAAAAGAAATGAACAAAGCCTCCAAGAAATATGGGAG
TAT
>6__chr17_50071561_50077714
TTCTCTGAGCTAAAGGAGGATGTTCGAACCCATTGCAAGGAAGCTAAAAACCTTAAAAAA
AGATTAGAGTAGTAGCTAACTAGAATAAACAGTGTAGAGAAAATCTTAAATGACATAATG
GAGCTGAAAACCTTGGCACGAGAACTATGTGACGCATGCACAAGCTTCACTAGCTGATTC
GATCAAGTGGAAGAAAGGGTATCAGTGATTGAAGATCAAATCAATGAAATAAAATGAGAA
GAGAAGTTTAGAGAAAAAAGAGTGAAAAGAAACAAACAAAGCCTCCAAGAAATATGGGAT
TAT
>6__chr2_104936500_104942645
TTCTCCAAGCTAAAGGAGGATGTTCAAACCCATTGCAAGGAAGCTAAAAACCTTGAAAAA
AGATTACACGAATGGCTAACTAGAATGAACAGTGTAGAGAAGACATTAAATGACCTGATG
GAGCTGAAAACCATGGCACGAGAACTATGTGATGCATGCATAAGCTTCAATAGTTGATTT
GATCAAGTGGAAGAAAGGGTATCAGTGATTGAAGATCAAATTAATGAAATAAAGCAAGAG
GACAAGTTTAGAGAAAAAAGAGTAAAAAGAAATGAACAAAACCTCCAAGAAATATGGGAC
TAT
>6__chr2_178925087_178931220
TTCTCCGAGTTAAAGGAGCATGTTCTAACCCATCACAAGGAAGCTAAAAACCTTGAAAAA
AGGTTAGACGAATGGCTATCTAGAATAAATAGTGTGGAGAGGACCTTAAATGACCTGATG
GAGCTGAAAACCATGGCACAAGAACTTTGTGATGCATGCCCAAGCTTCAGTAGCTGATTC
GATCAAGTGGAAGAAAGGGTATCAGTGATTGAATATCAAATTAATGAAATAAAACAAGAA
GACAAGGTTAGAGAAAAAAGAGTGAAAAGAAATGAACAAAGCCTCCAAGAAGTATGGGAC
TAT
>6__chr17_25757959_25764167
TTCTCCGAGCTAAAGAAACATGTTCTAACCCATCGCAAGGAAGCTAAAAACCTTGAAAAA
AGGTTAGACGAATGGCTAACTAGAATAAACAGTGTAGAGAAGACCTTAAATGACCTGATG
GAGCTGAAAACCACAGTACGAGAACTTCATGACGCATGCACAAGCTTCAATAGCCAATTC
GATTAAGTGGAAGAAAGGCTATC-GTGGTTGAAGATCAAATTAATGAAATAAAACGAGAA
GACAAGATTAGAGAAAAAAGAGTAAAAAGAAACGAAAAAAGCCTCCAAGAAATATGGGAC
TAT
>6__chr2_199601454_199607566
TTCACCAAGCTAAAGCAGGATATTCGAACCCATTGCAAGGAAGCTAAAAACCTTGAAAAA
AGATTAGAAGAATGGCTAACTAGAATAAACACTGTAGAGAAGACCTTAAATGA-CTGATG
GAGCTGAAAAACATGGCACAAGAACTTCGCGACACATGCACAAGTTCCAATAGCAGATTC
AATCAAGTGGAAGAAAGGGTATCAGTGATTGAAGATCAAATTAATGAAATAAAGTGAGAA
GACAAGATTACAGAAAAAAGAGTAAAAAGAAATGAACAAAGCCTCCAAGAAATATGGGAC
TAT
>6__chr20_2193094_2199252
TTCTCCGAGCTAAAGGAGGATGTTCGAACCCATTGCAAGGAAGCTAAAAACCTTGAAAAA
AGATTAGATGAATGACTAACTAGAATAAATAGTGTAGAGAAGACCTTAAATGACCTGATG
GAGCTGAAAACCGTGGTATGACAACT-------ACATGCACAAGCTTCAATAGCTGATTC
GATCAAGTGGAAGAAAGTGTATCAGTGATTAAAGATCAAATTAATGAAATAAAGCGAGAA
GACAAGGTTAGAGAAAAAAGAGTAAAAAGAAACGAACAAAGCCTCCAAGAAATATGAGAC
TAT
>6__chr2_70956552_70962722
TTCTCCGAGATAAAGGAGGATGTTCGAACCCATTGCAAGGAAGCTAAAAACCTTGAAAAA
AGATTAGACGAATGGCTAACTAGAATAAACAGTGTAGAGAAGACCAT-AATAGCCTGATG
GAGCTGAAAACCATGGCACAAGAACTTTGTGATGCATGCACAAGTTTCAATAGCTGATTC
AATCAAGTGGAAGAAAGGATATCAGTGATTGAAGATCAAATTAATTAAATAAAGCAAGAA
GAGAAGTTTAGAG-TAAAAAGGTAAAAAGAAACAAACAAAGCCTCCAAGAAATATGGGTC
TAT
>6__chr2_37674845_37680974
TTCTCTGAGCTAAAGGAGCAGGTTCGAATCCATCGCAAGGAAGCTAAAAACCTG-AAAAA
AGGTTA-ACGAATTGCTAACTAAAATAAACAGTGTAGAGAAGACCTTAAATGACCTGATG
GAGCTGAAAACCATGGCACGAGAACTTTGTGATGCATGCACAAGCTTCAAAAGCCGATTC
GATCAAGTGGAAGAAAGGGTATCTGTGACTGAAGATCAAATTAATGAAATGAAGTGAGAA
GACAAGGTTAGAGAAAAAAGAGTAAAAAGAAATGAACAAAGCCTCCAAGAAATATGGGAC
TAT
>6__chr16_47350103_47356283
TTCTCCAAGTTAAAGGAGGATGTTTGAACCCACTGCAAGGAAGCTAAAAACCTCAAAAAA
AGGTTACACAAATGGCTAACTAGAATAAACAGTGTAGAGAAGACCTTAAATGACATGATG
GAGCTGAAAATCATGGCATGAGAACTTCATGATGCATGCACAAGCTTCAATAGCCAATTC
GATCAAGTGGAAGAAAGGATATCAGCGATTGGAGATCAAATTAATGAAATAAAGCAAGAA
GACAAGATTAGAGAAAAAAGAGTGAAAAGAAACTAACAAAGCCTCCAAGAAATATGGGAC
TAT
>6__chr21_17328342_17334444
TTCTCCAAGATAAAGGAGGAAGTTTCAACACATCGCAAGGTAGCTAAAAACCTTGAAAAA
AGATTAGATGAATGGCTAACTAGAATAAACAGTGTAGAGAAGATCTTAAATGACCTGATA
GAGCTGAAAACCATGGCACGAGAACTACGTTACACATGCACAAGCTTCAATAGCCGATTC
GATCAAGTGGAAGAAAGGGTATCAGTGATTGAAGATCAAATTAACGAAATAAAGCGAGAA
GAGAAGTTTAGAGAAAAAAGAGT------AAA-----AAAG--------AAATATGGGAC
TAT
>6__chr16_58400723_58406909
TTCTCCGGGCTAAAGGAAGATGTTCAAACCCATTGCAAGGAAGCTAAAAACCTTAAAAAA
AGATTAGATGAATGGCTAACTAGAATAAACAGTGTAGAGAAGACCTTAAATGACCTGATG
GAGCTGAAAACCATGGCACGAGAACTATGTGACACATGCGCAAGCTTCAATAGCCATTTT
GATCAAGTGAAAGAAAGGGTATCAGTGATTGAAGATCAAATTAATGAAATGGAGCAAGAA
GAGAAGATTAGAGAAAAAAGAGTAAAAAGAAACAAACAAAGCCTCCAAGAAATATGGGAC
TAT
>6__chr3_110866281_110872483
TTCTCCGAGCTAAAGGAGGATGTTCGAACCCATTGCAAGGAAACTAAAAACCTTGAAGAA
AGATTAGATGAATGGCTAACTAGAATAAACAGTGTAGAGAAGACCATAAATGACCTAACA
GAGATGAAAACCATGGCACAAGAACTACGCGACACATGCACAAGCTTCAGTAGCCGATTT
GATCAAGTGGAAGAAAGAGTATCAGTGATTGAAGATCAAATTAATGAAAAGAAGTGAGAA
GAGAAGTTTGGAGAAAAAAGAGTAAAAAGAAATGAACAAAGCCTCCAAGAAATATGGGAC
TAT
>6__chr20_4424456_4430612
TTCTCTGAGCTAAAGGAGGTTGTTTGAACCCATTGCAAGGAAGCTAAAAA-CTTGAAAAA
AGATTAGACGAATGGCTAACTAGAATAAACAGTGTATAGAAGACCTTAAATGACCTGATG
GAGCTGAAAACCATGGCACA--AACTACGTGACGCATGCACAAGCTTCAGTAGGCGATTC
AATCAAGTGGAAGAAAGGGTATCAGTGATTGAAGATCAAATTAATGAAATGAAGCAAGAA
GAGAAGTATAGAGGAAAAAGAGTAAAAAGAAATGAACAAAGCCTCCAAGAAATATGGGAC
TAT
>6__chr2_146256434_146262522
TTCTCTGAGCTAAAGGAGGATGTCCAAACCCATCGCAAGGAAGCTAAAAACCTTGAAAAA
AGATTAGATGAATGGCTAACTAGAATAAACAGTGTAGAGAAGACCTTAAATGACCTGATG
GAGCTGAAAACCGTGGCATGAGAACTACGTGACACATGCACAAGCTTCAGTAGCCGATTC
GATCAAGTGGAAGAAAGGATATCAGTGATTGAAGATCAAATGAATGAAATGAAGCAAGAA
GAGAAGTTTAGATAAAGAAGAGTAAAAAGAAATGAACAAAGCCTCCAAGAAATATGGGAC
TAT
>6__chr17_22600366_22606505
TTCTCCGAGCTAAAGGAGGATGTTTGAACCCATCGCAAGGAAGCTAAAAACCTTGAAAAA
AGATTAGATGAGTGGCTAACTAGAATAAACAGAGTAAAGAAGACCTTAAATGACCTGATG
GAGCTGAAAACCATGGCAGGAGAACTACGTGACACATGCACAAGATTCAGTAGCCGATTC
GATCAAGTGGAAGAAAGTGTATCAGTGATTGAAGATCAAATTAATGAAATGAAGCAAGAA
GAGAAGTTTAGAGAAAAAAGAGTAAAAAGAAACGAACAAAGCCTCCGAGAAATATGGGAC
TAC
>6__chr2_199812577_199818699
TTCTCCAAGCTAGAGGAGGATGTTTGAATCCATCACAAGGAATCTAAAAACCTGGAAAAA
AGATTAGACGAACAGCTAACTAGAATAAACAGTGTAGAGAGGACCTTAAATGACCTGATG
GAGCTGAAAACCATGGCACGAGAACTACGTGATGCACGCACAAGCTTCAGTAGCCAATTC
AATCAAGTGGAAGAAAGGGTATCAGTGATTGAAGATCAAATTAACGAAATAAAGTGAGAA
GAGAAGTTTAGAGAAAAAAGAGTAAAAAGAAATGAACAAAGCCACCAAGAAATATGGGTC
TAT
>6__chr2_70922837_70928958
TTCTCTGAGTTAAAGGAGCATGAGCTAACCCATTGCAAGGAAGCTAGAAACCTTGAAAAA
AGGTTAGACGAATGGCTAACTAGAATAAACAGTGTAGAGAAGACCTTAAATGACCTGATG
GAGCTGAAAACCATGGCACGAGAACTTCGTAACACATGCACAAACTTCAATAGCTGATTC
GATCAAGTGGAAGAAAGGATATCCGTGATTGAAGATCAAATTAATGAAATAAAGCGAGAA
GACAAGATTAGAGAAAAAAGAGTAAAAAGAAACAAACAAAGCCTACAAGAAATATGGGAC
TAT
>6__chr2_157838582_157844714
TTCTCTGAGCTAAAGGAGCATGTTTAAACCCATCAAAAGGAAGCTAAAAACCTTGAAAAA
ACACTAGACGAATGGCTAACTAGAATAAACAGTGTAGAGAAGACCTGAAATGGCCTGATG
GAGCTGAAAACCATGGCAAGAGAACTTCGTGATGCATGCACAAGCTTCAATAGCCGATTT
AATCAAGTGGAAGAAAGGGTATCAGTGATTGAAGATCAAATTAATGAAATGGGGTGAGAA
GACAAGTTTAGAGGAAAAAGAGGAAAAAGAAATGAACAAAGCCTCCAAGAAATATGGGAC
TAT
>6__chr17_56193359_56199473
TTCTCCAAGCTAAAGGAGGATGTTCGAACCCATCGCAAGGAAGCTAAAAACCTTGAAAAA
AGATTAGACAAATGGCTAACTAGAATAAACAGTGTAAAGAAGACCTTAAATGACCTGATG
GAGCTGAAAACCATGGCACGAGAACTACGTGACACATGCACATGCTTCAGTAGCCGATTC
GATCTAATGGAAGAAAGGATATCAGTGATTGAAGATCAAATTAATGAAATGAAGTGAG--
---AAGTTTAGAGAAAAAAGAGTAAAATGAAACAAACAAAGCCTCCAAGAAATATAGGAC
TAT
>6__chr2_55912169_55918322
TTCTCCAAGCTAAAGGAGCATGTTCTAACCCATCACAAGGAAGCTAAAAACCTTGAAAAA
AGT-TACACAAATGGCAAACTACAATAAATTGTATAGAGAAGACCTTAAATGGCCTGATG
GAGCTGAAAACCATGGCATGAGAACTTCATGATGCATGCACAAGCTTCAATAGCCAATTT
GATCAAATGAAAGAAAGGATATCAGTGATTGAAGATCAAATTAATGAAATAAAGCAGGAA
GACAAGACTAGAGAAAAAAGAGT-AATAAAAATGAACAATGCCTCCAAGAAATATGGGAC
TAT
>6__chr2_55542802_55548950
TTCTCCGAGCTAAAAGAGGATGTTCGAACCCATTGCAAGGAAGCTAAAAACCTGGAAAAA
AGATCAGACGAATGGCTAACTAGAATAAACAGCATGGAGAAGACCTTAAATGACCTGATG
GAGCTGAAAACCATGGCATAAGAACTACGTGACGCATGCACAAGCTTCAGTAGCCAATTC
GATCAAGTGGAAGAAAGGGTATCAGTGATTGAAGATCAAATTAATGAAGTGAAGCAAGAA
GAGAAGTTTAGAG--AAAAAAGCAAAAATAAATGAACAAAGCCTCCAAGAAATATGGGAC
TAT
>6__chr3_114568129_114574277
TTCTCCGAGCTAAAGGAGCATGTTCTAACCCATTGCAAAGAAGCTAAAAACCTTGAAAAA
AGGTTAGATGAATGGCTAACTAGAATGAACAGTGTAGAGAAGATCTTAAATGACCTCCTG
GAGCTGAAAACCACAGGACGAGAACTTCGTGACGCATGCACAAGCTTCAATAGCTGATTC
AATCAAGTGGAAGAAAGGATATCAGTGATTGAAGATCAAATTAATGAAATAAAGCAAGAA
GACAAGATTAGAGAAAAAAGAGTAAAAAGAAATGAACAAAGTCTCCAAGAAATATGGGAC
TAT
>6__chr20_9389935_9396102
TTCTCTGAGCTAAAGGAGCATGTTCAAACCCATCGCAAGGAAGCTAAAAACCTTGAAAAA
AGGCTAGATGAATGGATAACTATAATAAACAGTGTAGAGAAGACCTTAAATGACCTGACG
GAGCTGAAAACCATGGCACGAGAGCTTCGTGACACATGCACAAGCTTCAATAGCTGATTC
GATCAAGTGGAAGAAAGGGTATCAGTGATTGAAGATCAAATTAATGAAATAAAGCAAGAA
GAAAAGATTAGAGAAGAAAGAGTAAAAAGAAAGGAACAAAGCCTCCAAGAAATATGGGAC
TAT
>6__chr2_172837680_172843838
TTCTCCGAGCTAAAGGAGCATATTTTAACCCATAACAAGGAAGCTAAAAATCTTCAAAAA
AGGTTAGATGAATGGCTAACTAGAATAAACAGTGTAAAGAAGACCTTAAATGACCTGATG
GAGCTGAAAACTATGGCACGAGAACTTCGTGACACATGCACAAGCTTCAATAGCTGATTT
GATCAAATGGAAGAAAGGATATCAGTGATTGAAGATCAAATTAATGAAATAAAGTCAGAG
GACAAGATTAGAGAAAAAAGAGTAAAAAGAAATAAACAAAGCCTCCAAGAAATATGGGAC
TAT
>6__chr20_17339761_17345828
TTGTCCAAGCTAAAGGAGCATATTCTAACCCATTGCAAGGAAGCTAAAAACCTTGAAAAA
AGGTTAGATGAATGGCTAACCAGAATAAACAGTGTAGAGAAGACTTTAAATGACCTGATG
GAGCTGAAAACCATGGCACGAGAACTTCGTGACGCATGCAAAAGCTTCAATAGCCGATTT
GATCAAGTGGAAGAAAGGGTAACAGTGATTGAAGATCAAATTAATGAAATAAAGTGAGAA
GACAAGGTTAGAGAAAAAAGAGTAAAAAGAAATGAAAAAACCCTCCAAGAAATATGGGAC
TAT
>6__chr3_11878462_11884604
TTCTCCGAGCTAAAGGAGGATGTTCGAACCCATCCAAAGAAAGCTAAAAACCTTGAAAAA
AGGTTAGACGAATTGCTAACTAGAATAAACCGTGTAGAGAAGGCCTTAAATGACCTGATG
G-----AAAACCATGGCATGAGAACTTTGTGATGCATGCACAAGCTTCAATAGCCAATGT
GATCAAGTGGAAGAAAGGGTATCAGTGATTGAAGATCAAATGAATGAAATAAAGCAAGAA
GACAAGAATAGAGAAAATAGAGTAAAAAGAAATGAACAAAGCCTCTAAGAAGTATGGGAC
TAT
>6__chr2_81437603_81443735
TTCTCCGAGCTAAAGGAGGATGTTCTAACCCATCAAAAGGAAGCTAAAAACCTTGAAAAA
AGATTAGACGAATGGCTAACTAGAATAAACAGCATAGAGAAGACCTTAAATGATCAGATG
GAGCTGAAAACCATGGCAAGAGAACTACGTGACACATGCACAAGCTTCAGTAGCTGATTC
AATCAAGTGGAAGAAAGGGTATCAGTGATTGAGGAGCAAAAAAATGAAATGA-----GAA
GAGAAGTTTTGAGAAAAAAGAGTAAAAAGAAATAAACAAATCCTCCAAGAAATGTGGGAC
TAT
>6__chr2_86744320_86750480
TTCTCCAAGCTAAAGGAGGATGTTTGAACCCATTGCAAAGAAGCTAAAAACCTTGAAAAA
AGATTAGACAAATGGCTGACTAGAATAAACAGTGTAGAGAAGACCTTAAGTGACCTGATG
GAGCTGAAAACCATGGCATGAGAACTACATGACACATGCACAAGCTTCAATAGCTGATTT
GATCAAGTGGAAGAAAGAGTATCAGTGATTGAAGATCAAATTAGTGAAATAAGGTGAGAA
GAGAAGTTTAGAGAAAAAACAGTAAAAAGAAACAAACAAAGCCTCCAAGAAATATGGGAC
TAT
>6__chr18_13068650_13074760
TTCTCCGAGCTAAAGGAGAATGTTCGAACCCATCGCAAGGAAGCTAAAAACTTTGAAAAA
AGATTAGACGAATGGCTAACTAGAATAAACATCACAGAGAAGACCACAAATGACCTGATG
GAGCTGAAAAACATGGCACAAGAACTACGTGATGCATGCACAAGCTTCAATAGCCAACTC
GATCAAGTGGGCGAAAGGATATCAGTGATTGAAGATCAAATGAATGAAATAAAGTGAGAA
GAGAAGTTTAGG--ACAAAAAGTAAAAAGAAA----CAAAGCCTCCAAGAAATATGGGAC
TAT
>6__chr2_67819607_67825740
TTCTCCGAGCTAAAGGAGGATGTTCGAACCCATTGCAAGGAAGCTAAAAACCTTAAAAAA
AGATTAGATGAATGGCTAACTAGAATAAACAGTGTAGAGGAGACCTTAAGTGACCTGACA
GAGCTGAAAACCATGGCACGAGAACTACGTGCCACATACACAAGCTTCAATAGCCGATTT
GATCAAGTGGAAGAAAGGGTATCAGTGATTGAAGATCAAATTAATGAGATAAAGCAAG--
---AAGTTTAGAGAAAAAAGAGTAAAGAGAAATGAACAAAGCCTCCAAGCAATATGGGAC
TAT
>6__chr2_110067823_110073959
TTCTCTGAGCTAAAGGAGGATGTTTGAACCCATCGCAAGGAAGCTAAAAACCTTGAAAAA
AGATTAGACGAATGGCTAACTAGAATAAACGGCGTAGAGAAGACCTTAAATGACCTGATG
GAGCTGAAAACCGTGGCACAATAACTATGTGACGCATGAAGAAGCTTCAGTAGCCAATTC
GATCAAGTGGAAGAAAGGGTATCAGTGATTGAAAATCAAATTAATGAAATGAAGTGAGAA
GAGAAGTTTAGAGAAACAAGAGTAAAAAGAAATGAACAAAGCCTCCAAGAAATATGGGAC
TAT
>6__chr2_110604510_110610646
TTCTCTGAGCTAAAGGAGGATGTTTGAACCCATCGCAAGGAAGCTAAAAACCTTGAAAAA
AGATTAGACGAATGGCTAACTAGAATAAACGGCGTAGAGAAGACCTTAAATGACCTGATG
GAGCTGAAAACCGTGGCACAATAACTATGTGACGCATGAAGAAGCTTCAGTAGCCAATTC
GATCAAGTGGAAGAAAGGGTATCAGTGATTGAAAATCAAATTAATGAAATGAAGTGAGAA
GAGAAGTTTAGAGAAACAAGAGTAAAAAGAAATGAACAAAGCCTCCAAGAAATATGGGAC
TAT
>6__chr2_191665548_191671740
TTCTCCGAGCTAAAGGAGGATGTTCGAACCCATCGTGAGGAAGCTAAAAACCTTGAAAAA
AGATTAGACGAATGGCTAACTTGAATGA--AGTATAGAGAAGACCTTAAATGATCCGATG
TTGCTGAAAACCATGGCATGGGAACCATGTGAGGCATGCACAAGCTTCAATAGCCAATTC
AATCAAGTGGAAGAAAGGGTAACCGTGATTGAAGATCAAATTAATGAAATAAAGCAAGAA
GAGAAGTTTAGAGAAAAAAGAGTAAAAAGAAAAGAACAAAGCCTCCAAGAAATATGGGAC
TAT
>6__chr2_95122216_95128324
TTCTCCAAGTTAAAGGAGAATGTTCAAACCCATCACAAGGAAGCTAAAAATCTTGAAAAA
AGATTAGACAAATGGCTAACTAGAATAAACAGTGTAGAGAGTACTTTAAATGACCTGATG
GAGCTGAAAACCATGGCACGAGAACTACGTGATGCATGCATAAGCTTCAGTAGCCAATTC
AATCAAGTGGAAGAAAGGGTATCAGTGATTGAAGATCAAATTAATGAAATGAAGCAATAA
GAGAAGTTTAGAGAAAAAAGAGT--AAAAAAACGAACAAAACCTCCAAGAAATATGGGAC
TAT
>6__chr4_143106313_143112450
CTCTCTGAGCTAAAGGAGCATGTTCTAACCCATCACAAGGAAGCTAAAAATCTTG--AGA
AGTTTAGATGAATGGCTAACTAGAATAACCAGTATAGAGAAGAGCTTAAATGACCTGATG
GAGCTGAAAACCACAGTATGAGAGCTTTGTGAAGCATACATGAGCTTCAGTAGCTGATTT
GATCAAGCAGAAGAAAGGATATCCATGAATGAAGATCAAATTAATGAA-TAAAGCAAGAA
GACAAGATTAGAGGGAAAAGACTGAAAAGAAATGAACAAACCCTCCAAGAAATATGGGAC
TAT
>6__chr3_68080931_68087060
TTCTCTGAGCTAAAGGAGCATGTTCTAACCCATCGCAAGGAAGCTAAAAAGCTTGAAAAA
AGTTTAGACAAATGGCTAACTAGAAAAAACAGTGTAGAGAAGACCTTACATGAACTGATG
GAGGTGAAAAACATGGCACAAGAATTTCATGACACATGCACAAGCTTCAATAGCCAATTC
GATCAAGTGGAAGAAAGGATATCAGTGATTGAAGATCAAATTAATGAAATAAAGTGAGAA
TACAAGATTAAAGAAAAAAAAGTGAAAAGAAATGAACAAAGCTTCCAAGAAATATGGGAC
TAT
>6__chr3_random_477808_483937
TTCTCTGAGCTAAAGGAGCATGTTCTAACCCATCGCAAGGAAGCTAAAAAGCTTGAAAAA
AGTTTAGACAAATGGCTAACTAGAAAAAACAGTGTAGAGAAGACCTTACATGAACTGATG
GAGGTGAAAAACATGGCACAAGAATTTCATGACACATGCACAAGCTTCAATAGCCAATTC
GATCAAGTGGAAGAAAGGATATCAGTGATTGAAGATCAAATTAATGAAATAAAGTGAGAA
TACAAGATTAAAGAAAAAAAAGTGAAAAGAAATGAACAAAGCTTCCAAGAAATATGGGAC
TAT
>6__chr4_131577426_131583624
TTCTCTGAGCTAAAGGAGCATGTTCTAACCTATCACAAGGAAGCCAAAAACCTTGAAAAA
AGGTTAGATGAATGGGTAACAATAATCAACATTGTAGGGAAGACCTTAAATGAGCTGATG
GAGCTGAAAACCATGGCACGAGAACTTTGTGATGCATTCACAAGCTCCAATAGCCAAT-C
GATCAAGTGGAAGAGAGGATATCAGTCATTGAAGATCAAATTAATGAAATAAAGCAAGAA
GACAAGATTGGAG-AAAAAAAGTCAAAAAAAATCAATAAAGCCTCCAAGATATATGGGAC
TAT
>6__chr4_102002969_102009110
TTCTCTGAGCTAAAGGAGCATGTTCTAACCCATCAAAAGGAAGCTAAAAACCTTGAAAAA
AGGTTAGACAAATGGCTAAGTAGAATAAAGAGTGTAGAGAAAACCTTAAATGACCTGATG
GAGCTGAAAACTGTGGCACAAGAAATTCGTGACAAATGCACAAGCTTCAGTAGTCGATTC
GATCATGTGGAAGAAAGGATATCAGTGATTGAAGATCAAAGTAATGAAATGAAGCGAGAA
GACAAGATTAGAG-AAAAAGAGTGAAAAGAAATGAACAAAGTCTCCAAGAAATATGGCAT
TAT
>6__chr4_180042078_180048227
TATTTTGAGCTAAAGGAGCATGTTCTAACCCATCGCAAGGAAGCTAAAAACCTTGAAAAA
ATGTTAGATGAATGGCTGTCTAGAATAAACCATGTAGAGAAGACCTTAAATGACCTGATG
GCTCTGAAAACCATGTCACAAGAGCTTGGTGATGCATGCACAAGCTTCAATAGCCGATTC
AATCAAGTGGAAGAAAGGATATCAGTGATTGAAGATCAAATTAATGAAGTGAAGCAAGAA
GACAAGATTAAAGAAAAAAGAGTGAAAAAAAACAAACAAAGCCTCCAAGAAATATGGGAC
AAT
>6__chr4_190398143_190404302
TTCTCTGAGCTAAAGGAGCATGTTCTAACCCATTGCAAGGAAGCTAAAAACCTTGAAAAA
AGGTTAGATGTATGGCTAACTAGAATAACCAGTGTAGAAAAGAGCTCAAGTGACCTAATG
GAGCTGAAAACCACAGTATGAGAACTTTGTGAAGCATACACAAGCTTCAAAAGCCAATTC
GATCAAGCAGAAGAAAGGATATCAGTGATTGAAGATCAAATTAATGAAATAAAGCATGGC
TACAAGATTAGA--CAAAAGAGTGAAAAGAAACGAACAAAGCCTCCAAGAAATATGGGAC
TAT
>6__chr4_44802024_44808023
TCCTCTGAGCTAAAGGAGCATGTTCTAACCCATCGCAAGGAAGCTAAAAATCTTGAAAAA
AGGTTAGACTAATGGCTAACTAGAATAAACAGCATAGTGAACACCTTAAATGACCTGATG
GAGCTGAAAACCATGGCATGAGAACTTCATGATGCATGTACAAGCTTCAGTAGCCGATTT
GATCAAGTGGAAGAAAGGGTATCAGTGATTGAAGATCAAATTAATGAAATAAAGTGAGAA
GTGAAGTTTAGAGAAAAAAGAGTAAAAAGAAATGAACAAAGCCTCCAAGAAATATGGGAC
TAT
>6__chr4_135577750_135583885
TTCTCCGAGCTAAAGGAGCATGTTCTAACCCATCGTGAGCAATCTAAAAACCTTGAAAAA
AGGTTAGACAAATGGCTAACTAGAATAAACAGTGTAGTGAAGACCTTAAATGACTTGATG
GAGCTGAAAAACACAGCACGAGAACTTCGTGATGTATGCACAAGCTTCAATAGGCGATTC
AATCAAGTGGAAGAAAGGAGATCAGTGATTGAAGATCAAATTAATGAAATAAAGTGAGAA
GACAAGATTAGAGAAAATAGAGTAAAAAGAAATGAACAAAGCCTCCAAGAAATATGGGAC
TAT
>6__chr4_67816532_67822649
TTCTCCAAGGTAAAGGAGCATGTTCTAACCCATTGCAAGAAAGCTAGAAACCTTGAAAAA
AGGTTAGATGAATGGCTAAGTAGAATAAACAGTGTAGAGAAGACCTTAAATGACCTGATG
GACCTGAAAACCATGGCGTGAAAACTTCGTGATGCATGCAGAAACTTCAATAGCTGATTC
GATCACGTGGAAGTAAGGATATCAGTGATTGAAGATCAAATTAATGAAATAAAGCAAGAA
GACTAGATTAGAGACGAAAGAGTGAAAAGAAATGAACAAAGCCTCCAAGAAATATGGAAC
TAT
>6__chr4_46101460_46107584
TTCTCTGAGCTAAAGGAGCATGTTCTAACCCATCACAAGGAAGCTAAAAACCTTGAGAAA
AGGTTAGACAAATGGCTAACTAGAAC----AGTGTGGAGAAGACCTTAAATTACTTGATG
GAGCTGAAAACCACAGCATGAGAACTTTGTGACACATGCACAAACTTCAATAGCCAATTT
GATCAAGCGGAAGAAAGGATATCAGTGATTGAAAATCAAATTAATGAAATAAAGTGAGAA
GACAAGATTAGAGAAAAAAGAGTGAAAAGAAATGAATAAAGCTTTGAAGAAATATGGCAC
TAT
>6__chr3_166364320_166370437
TTCTCTGAGCTAAAGGAGCAGGTTCTAACCCATCACAAGGAAGCTAAAAACCTTGAAAAA
ACATTAGACGAATGGCTGACTAGAATAAACAGTACAGAGAAGACCTTAAATGACCTGATG
GAGCTGAAAACCATGAAACGAAAACCTTGTGACTCATGCACAAGCTTCAGTAGCTAATTA
GATCAACTGGAAGAAAAGGTATCAGTGATTGAAGATCAAATGAATGAAATAAAGCAAGAA
GACAAGGTTAGAGAAAAAAGAGTAAAAAAAAATGAAC-AAACCTCCTAGAAACATGGGAC
TAT
>6__chr3_68712946_68719119
TTCTCTGAGCTAAAGGAACATGTTCTAACCCATGACAAGGAAGCTAAAAACCTTGAAAAA
AAGTTAGACGAATGGCTAACTAGAATAAACAGTGTAGAGAAGACATTAAATGACCTGATG
GAGCTGAAAACCATGGCATGAGAACTTCATGACACATGCAAAATCTCCAATAGCTGATTC
GATCAAGTGGAAGAACAGATATCAGTGATTGAAGATCAAATTAATGAAATAAAGTGAGAA
GACAAGATTAGAGAAAAAAGGGTAAAAAGAAACCAACAAAGCATCCAAGAAATATGGGAC
TAT
>6__chr3_138745134_138751329
TTCTCTGAGCCAAAGGAGCATGTTCAAACCCATCACAAGGAAGCTAAAAACCTTGAAAAA
AGGTTAGACAAATGGCTAACTAGAACAAACAGTGTAGAGAAGACCTTAAATGACCTGATG
GAGCTGAAAACCATGGCATGAGAACTACATGACGAATGCACAAGCTTCAATAGCCGATTT
GATCAAGTGGCAGAAAAGGTATCAGTGATTGAAAATCAAATTAATGAAATAAAGCAAGAA
GAGAAGTTTAGAGAAAAACGAGTAAAAACAAACAAACAAAGCCTCCAAGAAATATGAGAC
TAT
>6__chr3_26970132_26976317
TTCTCCAAGCTAAAGGAGCATATTCTAACCCATTGCAAGGAAGCCAAAAATCTTGAAAAA
AGGTTAGATGAATGGCTAACTAGAATAAACAGTGTAGAGGAGAACTTAAATGACCTGATG
GAGCTGAAAACCACAGTACAAGAACTTTGTGATGTATGCACAAGCTTCAATAGCCAATTC
AGTCAAGTGGAAGGAAGGATATCAGTGATTGAAGATCAAATTAATGAAATAAAGCAAGAA
GACAAGATTAGAGAATAAAGAGTAAAAAGAAATGGACAAAGCCTCCAAGAAATATGGGAC
CAT
>6__chr4_75589912_75596055
TTCTCTGAGCTAAAGAAGCATGTTCTAAACCAACATAAAGAAGATAAAAACCTTGAAAGA
AGGTTAGATGAATGGCTAACTAGAATAAACAGTGTAGAGAAGACCTTAAATTACCTCATG
GAGCTGAAAACCATGGCACAAGAACTTCGTGACACATACACAAGCATCAATAGCTGATTC
AATCAAGTGGAAGAAAGGATATCAGTGATTGAAGATCAAATTAATGAAACAAAGCAAGAA
GACAAGATTAGAGAAAAAAGAGTGAAAAGAAACAAACAAATCCTCCAAGACATATGGGAC
TAT
>6__chr4_47613822_47619885
TTCTCCGCGCTAAAGGAGCATGTTCTAACCCATCGCAAGGAAGCTAAAAACCTTGAAAAA
AGATTAGAGGAATGGCTAACTAGCATAACCAGTGTAGAGAAAAGCTTAAATGACCTGATG
GAGCTGAAAGCCACAGTACGAGAACTGCGTGAAGCATACACAAGCTTCATGAGTCAATTC
GATCAAGCGGAAGAAAGGATATCAGTGATTGAAGACCAAATTAATGAAATAAAGTGAGAA
GACAAGATTAGAGAAAAAAGAGTGAAAAGAAA----CAAAGCCTCCCAGAAATATGGGAC
TAT
>6__chr4_143788803_143794986
TTCTCCGAGCTAAAGAAGCATGTCCAAACCCATTGCAAGTAAGCTAAAAACCTTGATAAA
AGGTTATATGGAAGGCTAACTAGGATAAACAGTGTAGAGAAGACCTTAAA--------TG
GAGCTAAAAACCATGGCACAAGAACTTCGTGATGCATACATAAGCTTCAATACCTGATTT
CATCAAGTGGAAGAAAGAGTATCAGTGATTGAAGATCAAATTAATGAAATGAAGTGAGAA
GAAAAGGTTAGAGAGAAAAGAGTAAAAAGAAATGAACAAAACCTCCAAGAAATACAGGAC
TAT
>6__chr4_17830035_17836228
TTCTCTGAGCTAAAGGAGCATGTTCTAACCCATTGCAAGGAAGCTAAAAACCTTGAAAAA
AAGTTAGACAAATGGCTAACTAGAATAACAAGTGTAGAGAAGAACATAAATGACCTGATG
GAGCTGAAAA--ACAGCACGAGAACTTTGTGAAGCATACACAGGCTTCAATAGCCAATTT
GATCAAGCGGAAGAAAGAATATCAGTGATTGAAGATCAAATTAATGAAATAAAGCGA---
--CAAGAGTTGAGAAAAAAGTGTGAAAAGAAATGAACAAAGCCTCCAAGAAATATGGGAC
TAT
>6__chr3_86835141_86841344
TTCTCCGAGCTAAAGGAGCATGTTCTAATCCATCACAAGGAAGCTAAAAACCTTGAAAAA
AGGTTAGATGAATGGCTAACTAGAATAAACAGTGTAGAGAAGACCTTAAATGATCTGATG
GAGCTGAAAACCATAGCATGAGTACTTCATGATGCATGCACAAGCTTCAATAGCCGATTC
AATCAAGTGGAAGAAAGGATATCAATGAATGAAGATCAAATTAATGAAATAAATTGAGAA
GACAGGTTTAGAGAGAAAAGAGTAAAAAGAAACAAACAAAGCCTCCAAGAAATATGGGAC
TAT
>6__chr3_122162812_122168965
TTCTCCGAGCTAAAGGAGGATGTTTGAACCCATTGCAAGGAAGCTAAAAACCTTGACAAA
AGATAAGATGAATGGCTAACTAGAATAAACAGTGTATAGAAGACCTTAAATGACCTGATG
GAGCTGAAAACCATGGCACAAGAACTTTGTGACGCATGCACAAGCTTCAAAAGCTGATTC
GATCAAGTGGAAGAAAGGGTATCAGTGATGGAAGATCAAAATAATGAAATAAAGTCACAG
GAGAAGTTTAGAGAAAAAAGAGTGAAAAGAAACGAACAAAGCCTTTAAGAAATATGGGAC
TAT
>6__chr4_48704251_48710395
TTCTCCGAGCTAAAGGAGCTTGTTCTAACCCATTGCAAGGAAGCCAAAAACCTTG-AAAA
ATGTTAGACGAATGGCTAACTAGAATAAAC-GTGTAGAGAAGACCCTAAATGACCTGATG
GAGTTGAAAACAATGGCACAAGAACTTCGTGATTCATGCACAAGCTTCAATAGCTGATTT
GATCAAGTGGAAGGAGGA-TATCAGTGATTGAAGATCAAATTAATGAAATAAAGTCAGAA
GACAAGTTTAGAGAAAAAAGAGTGAAAAGAAATGAACAAATCCTCCAAGAACTTTGGAAC
TAT
>6__chr3_90319514_90325602
TTCTCTGAGCTAAAGGAGGATGTTCGAACCCATCACAAGGAAGCTAAAAACCTTGAAAAA
AGATTAGATGAATAGCTAACTAGAATAAACAGTGTAGAGAAGACCTTAAATGAACTGATG
GAGCTGAAAACCATGGCACGAGAACTATGAGATGCATGAACAAGCCTCAATAGCTGATTC
AATCAAGTGGAAGAAAGGGTATCAATGTTTGAAGATCAAATTAATGAAATAAAGCAAGAA
GACAAGTTTAGAGAAAAAAGAGCAAAAAGAAACGAACAAAACCTCCAAGAAATATGGGAC
TAT
>6__chr3_95048305_95054432
TTCTCTGAGCTAAAGGAGGATGTTTGAACCCATCACAAGCAAGCTAAAAACCTTGAAAAA
AGATTAGACAAATAGCTAACTAGAATAAACAGTGTAGAGAAGACCTTAAATGACCTGATG
GAGCTGAAAACAACTTCATGAGAACTATGTGATGCATGCACAAGCTT-AATAGCTGATTC
GATCAAGTGGAAGAAAGGGTATCAGTGATTGAAGATCAAATTAATGAAATAAAGCAAGAA
GACAAGTTTAGAGAAAAAAGAGTAAAAAGAAACAAACAAAGCCTCCAACAAATATGGGAC
TAT
>6__chr4_87864995_87871111
TTCTCTGAGCTAAAGGAGCATGTTCAAACCCATCACAAGGAAGCTAAAAACCTTGCAAAA
AGGTTAGAGGAATGGCTAACTAGAATAAACAGTGTAGAGAAGACCTTAAATGACCTGATG
GAGCAGAAAACCATGGCACAAGAACTTTGTGACACATGCACAAGTTTCAATAGCTGATTT
GATCAAGTGGAAGAAAGGGTATCACTGATTGAAGATCAAATTAATGAAATAAAGCGAGAA
GACAAGATTAGAGAAAAAATAGTAAAAAGAAACGAACAAAGCCTCCAAGAAACACGGAA-
TAT
>6__chr3_37441849_37448011
TTCTTCGAGCTAAAGGAGCATGTTCTAACCCATTGCAAGGAAGCTAAAAACCTTGAAAAA
AGGTTAGACAAATGGCTAACTAGAATAAACAGTGTAGAGAAGACCTTAAATGACCCGATG
GAGCTGAAAACCACAGCATGAGAACTTCGTGACACATGAGCAAGCTTCAACAGCCGATTC
AATCAAGTGAAAGAAAGGATATCAGTGATTGAAGATCAAATTAATTAAATAAAGCGAGAA
GACAATATTAGAGAAAAAAAAGTGAAAAGAAATGAACAAAGCCTCCAAGAAATATAGGAC
TAT
>6__chr4_87548081_87554224
TTCTCCAAGCTAAAGGAGCATGTTCTAACCCATCGCAAGGAAGCTAAAAACCTTGAAGAA
AGGTTAGATGAATGACTAACTAGAATAAACAGTGTAGAGAAGACCTTAAATGACCCGATG
GAGTTGAAAACCACAGCACGAGAACTTTGTGACACATGCACAAGCTTCAATAGCCAATTT
GATCAAGTGGAAGAAAGGATATCAGTGATTTAAGATCAAATAAATGAAATAAAGTGAGAA
GACAAGATTAGAGAAAAAAGAATGAAAAGAAACGAAGAAAGCCTCCAAGAAATATGGGAC
TAT
>6__chr3_23046913_23053038
TTCTCCAAGCTAAAGGAGCATGTTCAAACCCATCACTAGGAAGCTAAAAACCTTGAAAAA
AGGTTAGATGAATGGCTAACTAGAATAAACAGTGTAGAGAAGACCTTCAGTGACCTGATG
GAGCTGAAAACCATGGCATGAGAACTTTGTGAGGCATGCACAAGCTTCAATAGCCGATTT
GATCAAGTGGAAGAAAGGGTATC-GTGATCGAAAATCAAATTAATGAAATGAAGCGAGAA
AACAAGGTTAGAGAAAAAAGAGTAAAAAGAAATGAACAAAGCCTCCAAGAAATATGGGAC
TAT
>6__chr4_122136668_122142755
TTCTCTGAGCTAAAGGAGGATGTTCTAACTCATCGCAAGGAAGCTAAAAACCTTGAAAAA
AGGTTAGACGAATGGCTAACTAGAATAAACAGTGTAGAGAAAACCTTAAATGACCTGATG
GAGCTGAAAACCATGGCATGAGAACTTCGTTACACATACACAAGCTTCAATAGCTGATTC
GATCAAGTGGAAGAAAGAGTATCAGTGATTGAAGATCAAATTAATGAAATAAAGCGAGAA
GACAAGTTTAGAGAAAAAAGAGTAAAAATAAATGAACAAAACCTCCAAGAAATATGGGTC
TAT
>6__chr3_34482837_34488860
CACTCTGAGCTAAAGGAGGATGTTCAAAACTATCACAAGGAAGCTAAAAACCTTGAAAAA
AGATTAGACGAATGGCTAATTAGAATGAACAGTGTAGAGAAGAACTTAAATGACCTGATG
GAGCTGAAAACCATGGCATGAGAACTTCATGATGCATGCACAAGCTTCAATAGCTGATTT
GATATGGTGGAAGAAAGGGTATCAGTGATTGAAAATCAAATTAATGAAATAAAGCAAGAA
GACGAGGTTAGAGAAAAAAGAGTAAAAAAAAA-GAACAAAGCCTCCAAGGAATATGGGAT
TAT
>6__chr3_69763210_69769325
TTCTCTGAGCTAAAGAAGCATGTTGTAACCCATCTCAAGGAAGCTAAAAACCTTGAAAAA
AGGTTAGACGAATAGCTCACTAGAATAAACAGTGTAGAGAAGAACTTAAATGAGCTGACA
TAGCTGAAAACCACGGCATGAGAGCTTCGTGACGCATGCACAAGCTTCAATAGCCAATTC
AATCAAGTGGAAGAAAAGATATCAGTGACTGAAAATCAAATTCATGAAATAAAGAGAGAA
GACAAGATTAGAGAAAAAAGAGTAAAAAGAAACGAACAAAGCCTCCAAGAAATATGGGAC
TAT
>6__chr3_156145644_156151836
TTCTCCAAGCTAAAGGAGGATGTTCAAACCCATCAAAAGGAAGCTAAAAACCTTGAAAAA
AGATTAGACCAATGGCTAACTGGAATAAACAGTGTAGAGATGACCTTAAATGATCTGATG
GAGCTGCAAACCATGGCACAAGAACTATGTGACATATGCACAAGCTTCAGTAGCCGATTC
GATCAAGGGGAAGAAAGGGTATCAATGACTGAAGATCAAATTAATGAAATAAAGTGAGAA
GAGAAGTTGAGAGAAAAAAGAGTAAAAAGTAACAAACAAAGCCTCCAAGAAATATGGGAC
TAT
>6__chr3_121182767_121188870
TTCTCCGAGTTAAAGGAGAATGTTCAAACCCATCGCAAGGAAGCTAATAACCTTGAAAAA
AGATTAGACTAATGGCTAACTAGAATAAACAGTGTAGAGAAGACATTAAATAAACTGATG
GAGCTGAAAATCATGGCACAAGAACGTCATGACATATGCACAAGCTTCAATAGCTGATTC
GATCAAGTGGAAGAAAGGGTATCAGTCACTGAAGATCATATTAATGAAATAAAGCGAG--
---AAGGTTAGAGAAAAAAGACTGAAAAGAAATGAATAAAGCCTCCAAGAAATATGGGAC
TAT
>6__chr4_20962874_20969052
TTCTCTGAGCTAAAGGAGCATGTTCTAACCCATTGCAAGGAAGGTAAAAACCTTGAAAAA
AGGTTAGATGAATGGCTAACTAGACTAAACAGTGTAGAGAAGACCTTAAATGATGTGATG
GAGCTGAACACCATGGCCCAAGAACTTCATGATGCATACACAAGCTTCAATAGCTGATTT
GATCAAGTGGAAGAAAGGATATCAGTGATTGAATATCAAATTAATGAAATAAAGCAAGAA
GACAAGATTAGAGAAAAATAAGTAAAAAGAAATGAACAAAGCCTCCAAGAAATATGGGAT
TAT
>6__chr4_55858086_55864210
TTCTCCAAGCTAAAGGATCATGTTCTAACCCATCGCGAGGAAGCTAAAAACCTTGAAAAA
AGGTTAGACGAATGGCTAACT-GAATAAACAATGTACAGAAGACCTTAAATGACCTGATG
GAGCTGAAAACCATGGCATGAGAACTACGTGATGCATGCACAAGCTTCAATAGCTGATTT
GATCAAGTGGAAGAAAGGATATCAGTGATTGAAGATCAAATTAATGAAATAAAGCGAGAA
GACAAGATTAGAGAAAAAAGAGTAAAAAGAAATGAACAAAGCCTCCAAGAAATATGGGAC
CAT
>6__chr4_72876248_72882384
TTCACCAAACTAAAGGAGCATGTTCTAACCCATCACAAGGAAGCTCAAAACCTTGAAAAA
AGGTTAGATGAATGGCTAACTAGAATAAACAGTGTAAAGAAGACCATAAATGACCTGATG
GAGCTGAAAACCATGGCAAGAGAACTTTGTGACGCATCTACAAGCTTCAGTGGCTGATTC
GATCAAATGGAAGAAAGGATATCAGCGATTGAAGATCAAATTAATGAAATAGAGTGAAAA
GACAAATTAAGAGAAAAAAGAGTAAACAGAAACAAACAAAGCCTCCAAGAAATATGGGGC
TAT
>6__chr4_122756837_122762983
TTCTCTGAGCTAAATGAGCATGTTCTAACCCATCACAAGGAAGCTAAAAACCTTGAAAAA
AGGTTAGCTGAATTACTAACTTGAATAAACAGTGTAGAAAAGAACATAAATGACCTGATG
GAGCTGAAAACCATGGCATGAGAACTTCATGATGCATGCACAAGCTTCAATAGCTGATAC
AATCAAGTGGAAAAAAGGGTATCAGTGATGGAAGATCAAATTAATGAAATATGGTGAGAA
CACAAGGTTAGAGAAAAAAGAGTAAAAAGAAATGAACAAAGGCTTCAAGAAACATGGGAC
TAT
>6__chr3_138632039_138638226
TTCTCTGAGCTAAAGGAGCATGTTCAAA-CCATCACAAGGAAGCTAAAAACCTTGAAAAA
AGGTTAGATGAAGGGTTAACTAGAGTAAACGGTGTAGAGAAGACCTTAAATGACCTGATG
GAGCTGAAAACCATGGCACGAGAACTTCGTGATGCATGCACAAGCTTCAATAGCTGGTTC
GATCAAGTGGAAGAAACGGTATCAGTGATTGAAGATCAAATTAATGAAATAAAGCAAGAT
GACAAGGTTAGAGAAAAAAGAGTAAAAGGAAATGAACAAAGCCTCCAAGAAATATTGGAC
TAT
>6__chr3_26140966_26147112
TGCTCCAAGCTAAAGGAGCGTGTTCAAACCCATCACAAGGAAGCTAAAAGCCTTGAAAAA
AGGTTAGACGAATGGCTAACTAGAATAAATAGTGTAGAGAAGACCTTAAATGACCTGATG
GAGCTGAAAACCATGACATGAGAACTTTGTGGTGCATGCACAAACTTCAATAGCTGATTC
GATCAAGTGGAAGAAAGGGTATCAGTGATTGAAGATCACATGAATGAAATTAAGCGAGAA
CACTAGGTTAGAGAAAGAAGAGTAAAAAGAAACAAACAAAGCCTCCAAGAAATATGGGAC
TAT
>6__chr4_115427645_115433775
TTCTCTGAGCTAAAGGAGGATGCTTGAACCCATCTCAAGGAAGCTTAAAACCTTGAAAAA
AAATTAGACAAATGGCTAACTAGAATAAACAGTGTAGAGAAGACTTTAAATGATCTGATG
GAGCTGAAAACCATGGCACAAGAACTTTGTGACGCATGCACAAGCTTCAATAGTGAAATC
GATCAAGTGGAAGAAAGGGTATCAGTGATTGAATATCAAATTAATGAAATAAAGTGAGAA
GACAAGGTTAGAGAAAAAAGACTAAAAGAAAATGAACAAAGCCTCCAAGAAATATGAGAC
TAT
>6__chr4_110134591_110140731
TTCTCCGAGCTGAAGGAGCATATTTTAACCCGTTACAAGGAAGCTAAAAACCTTGACAAA
AGGTTAGATGAATGGCTAACTAGAATAACCAGTGTAGAGAAGAGCTTAAATGACCTGATG
GAGCTGAAAACCATGGCACAAGAACTTCGTGACACGTGCACAAGCTTCAATAGTCGATTC
AATCAAGTGGAAGAAAGGATATCAGTGATTGAAGATCAAATTAATGAAATAAAGTGAGAA
GACAAGATTAGAGAAAAAAGAGTGAAAAGAAATGAACAAAGCCTCCAGGAAATATGGGAC
TAT
>6__chr3_4191250_4197368
TTCTCCGAGCTAAAGGAGGATGTTCAAACCCATCACAAGGAAGCTAAAAGCCTTGAAAAC
ACATTAGACAAATGGCTAACTAGAATAAACAGTGTAGAGAAGACCTTAAATGACCTGGTG
GAGCTGAAAACCATGGCACGAGAACTTCATGACACATGCACAAGCTTCAATAGCCGATTT
GATAAAGCGGAAGAAAGGGTATCAGTGAATGAAGATTAAATTAATGAAAT-AAGCAAGAA
AACAAGGTTAGAGAAAGAAGAGTAAAAAGAAATGAACAAAGCCTCCAAGAAATATGGGAC
TAT
>6__chr4_81810162_81816353
TTCTCCAAGCTAAAGGAGGATGTTCAAACACATTGCAAGGAAGCTAAAAACCTTGAAAAA
AGATTAGATGAATGGCTAACTAGAATAAACAGTGTAGAAAAGACCTTAAATGACATGATG
GAGCTG-AAAACATGGCAAGAGAACTACGTGATGCATGCATAAGCTTCAATAGCCGATTC
GATCAAGTTGAATAATGTGTATCAATGATTGAATATAAAATTAATAAAATAAAGCAAGAG
GAGAAGTTTAGAGAAAAAAGAGTAAAAAGAAATGAA-AAAAACTCCAAGAAATATGGGAC
AAT
>6__chr4_53900914_53907041
TTCTCCAAGCTAAAGGAGGATGTTCGAAACCATCACAAAGAAGCTAAAAACCTTGAAAAA
AGATTAGACAAATGGCTAACTAGAATAACCAGTGTAGAGAAGTACTTAAATGACCTGGTG
GAGCTGAAAACCATGGCACAAGAACTATATGACACATGCACAAGCTTCAGTAGCCAATTC
GATCAAGTGGAAGAAAGGGTATCAGTGATTGAAGGTCAAATGAACGAAATGAAGCAAGAA
GAGAAGTTTAGAGAAAAAAGAGTGAGAAGAAATGAACAAAGCCTCCAAGAAATATGGGAC
TAT
>6__chr3_53400223_53406351
TTCTCCAGTCTAAAGGAGGATGTTCAAACCCATCACAAGGAAGCTAAAAACCTTGAAAAA
AGATTAGATGAATGGCTAACTAGAATAAACAGTGTAGAGAG-ACCTTAAAGGAACTGATG
GAGCTGAAAAACATGGCATAAGAACTACGTGACGCATGCACACGCTTC-GTAGCTAATTT
GATCAAGTGGAAGAAAGGGTATCAGCGATTGAAGATCAAATGAATAAAATGAAGCGAGAA
GAGAAGTTTAGAGAAAAAAGAGTAAAAAGAAGTGAACAAAGCCTCCAAGAAATATGGGAT
TAT
>6__chr4_125148992_125155146
TTCTCAGAGCTAAAGGAGCATGTTCTAACCCATTGCAAGGAA--------CCTTGAAAAA
AGGTTAGATGAATGGCTAGCTAGAATAAACAGTGTAGAGAAAACCTTAAATGACCTGATA
GAGCAGAAAACCATGGCACAAGAACTTCGTGACACATGCACAAGCTTCAGTAGCCAATTT
GATCAAGTGGAAGAAAGGATATCGGTGATTGAAGATCAAATTAATGAAATAAAGTGAGAA
GACAAAGTTAGAGAAAAAAGAGTAAAAAGAAAAGAA-AAAACCTCCAAGAAATATGGGAC
TAT
>6__chr3_24583285_24589442
TTCTCCAAGCTGAAGGAGGATGTTGAAACCCATCGCAAAGAAGCTAAAAACCTTG-AAAA
AGATTAGACGAAGGGCTAACTAGAATAAAAAGTGTAGAGAAGACCTTAAATGACCTGATG
GAGCTGAAAACCATGGCACGAGAACTACGTGATGCATGCACAAGCTTCAGTAGCTGATTT
GATTAAGTGGAAGAAAGGGTATCAATGATTGAAGATCAAATTAATGAAATGAAGCAAGAA
GAGAAG-TTAGAGAAAAAAGAGTAAAAAGAAATGAACAAAGCCTCCAAGAAATATGGGAC
TAT
>6__chr4_26580975_26587099
TTCTCCGAGCTAATGCAGGATGTTCGAACCCATCGCAAGGAAGCTAAAAACCTTGAAAAA
AGATTAGACGAATGGCTAACTAGAATAAACAGTGTAGGGAAGACCTTAAATGACCTGATG
GAGCTGAAAACTATGGCACGAGAACTTCATGACACATGCACAAGCTTCAATAGCCAATTT
GATCAAGTAGAAGAAAGGAGATCAGTGATTGAAGATCAAAGTAATGAAATAAAGTGAGAA
GACAAGGTCAGAGAAAAAAGAGTAAAAAGAAACGAACAAAGCCTCCAAGAAATATGGAAC
TAT
>6__chr4_107208758_107214855
TTCTCCAAGCTAAAGGAGGATGTTCGAACCCATCGCAAGGAAGCTAAAATCCTTGAAAAA
GGATTAGACGAATGGCTAACTAGAATAAACAGTGTAGAGAAGACCTTAAGTGACCTGATG
GAGCTGAAAACCATGGCACGAGAGCTATGTGACACATGCACAAGCTTCAGTAGCTGATTC
GATCAAGTGGAAAGAAGCGTATCAGTGATTGAAGATCAAATTAATGAAATGAAGAGAGAA
GAGAAGTTTAGAGAAAAAAGAATAAAAAGAAACGAACAAAGCCTCCAAGAAATATGGGAC
TCT
>6__chr4_147182874_147189041
TTCTCCAAGCTAAAGGAGGATATTTGAACACATCGCAAGGAAGCTAAAAATCTTGAAAAA
AGATTAGATGAATGGGTAACTAGAATAATCAGTGTAGAGAAGACCTTAAATGACCTGATG
GAGCTGAAAACCATGGCACGAGAACTACGTGATGCATGCACAAGCTTCAGTAGCTGATTC
GATCAAGTGGAAGAAAGGGTATCACTGATTAAAGATCAAATTAATGAAATGAAGTAAGAA
GAGAAGTTTAGAGAAAAAAGAGTAAAAAGAAATCAACAAAGCCTCCAAGAAATATGGGAC
TAT
>6__chr4_54394276_54400431
TTCTCCAAGCTAAAGGAGCATGTTCGAATCCATTGCAAGGAAGCTAAAAACCTTGAAAAA
AG-TTAGACGAATGGCTAACTAGAATAAGCAGTGTAGAAAAGACCTTAAATGACCTGAAG
AAGCTAAAAACCATGGCACAAGAACTTCTTGATGCATGCACAAGCTTCAATAGCAGATTC
GATCAAGTGGAAGAAAGGATATCAGTGATTGAAGATCAAATTAATGAAATAAAGTGAGAA
GACAAGTTTAGAGAAAAAAGAGTAAAAAGAAACAAACAAAGCCTACAAGAAATATGTGAC
TAT
>6__chr4_145623073_145629175
TTCTCCGAGCTAAAGGAGGATGTTCGAACCCATCGCAAGGAAGCTAAAACACTTGAAAAA
AGATTAGACGAATGGCTAACTAGAATAAGCAGTGTAGAGAAGACCTTAAATGACCTGATG
GAGCTGAGAACCATGGCAGAAGAACTTCGTGATGCATGCACAAGCTTCAACAGCTGATTC
AATCAATTGGAAGAAAGGGTATAAGCAATTGAAGATCAAATTAATGAAATAAAGTGAGAA
GACAAGATTAGAGAAAAAAGAGTAAAAAGAAACAAACAAAGCC--CAGGAAATACAGGAT
TAT
>6__chr3_95832163_95838313
TTCTCCAAGCTAAAGGAGGATGTTTGAAACCATTGCAAGGAAGCTAAAAACCTTGAAAAA
AGATTAGATGAATGGCTAACTAGAATAAACAGTGTAGAGAAGACCTAAAATGACCTGATG
GAGCTGAAAACCATGACATGAGAACTACGTGATGCATGAACAAGCTTCAGTAGCCAATTC
GATCAAGTGGAAGAAAGGGTATCAGAGATTGAAGATCAAATTAATGAAATGAAGTGAGAA
GAGAAGTTTAGAGAAAAGAGAGCAAAAAGGAATGAACAAAGCCTCCAAGAAATATGGGAC
TAT
>6__chr3_160769654_160775717
TTCTCTGAGCCAAAGGAGGATGTTCAAACCCATCGCAAGGCAGCTAAAAACCTTGAAAAA
AGATTAGATGAATGGCTAACTAGAATAAACAGTGTAGAGAAGACCTTAAATGACCTGATG
GAGCTGAAAACCATGGCACGAGAACTTTGTGATGCATGCACAAGCTTTAATAGCCGATTT
GATCAAGTGGAAGAAAGGGTATCCATGATTGAAGATCAAATTAATGAAATAAAGTGAGAA
AACAAGGTTAGAGAAAAAAGAGTAAAAAGAAACGAACAAAGCCTCCAAGAAATATGGGAC
TAT
>6__chr3_143336939_143343034
TTCTCTGAGCTAAAGAAGCATGTTCTAACCCATCGCAAGGAAGCTAAAAACCTTGAAAAA
AGGT------TATGGCTAACTAGAATAAACAGTGTAGAGGAGACCTTAAATGACCTGATG
GAGCTGAAAACCATGGCATGAGAACTTCGTGAGGCATGCACAAGCTTCAAAGGCCGATTT
GATCAAGTGGAAGAAAGGATATCAGTGATTAAAGATCAAATTAATGAAATAAAGCGAGAA
GACAAGTTTAGCGAAAAAAGAGTAAAAAGAAATGAACAAAGCCTCCAGGAAATATGGGAC
TAT
>6__chr3_138412564_138418704
TTCTCTGAGCTAAAGGAGGATGTTCAAACCCATTGCAA-GAAGCTAAAAACCTTGAAAAA
AGATTAGATGAATGGCTAACTAGAATAAACCGTGTAGAGAAGACCTGAAATGACCTGACA
TAGCTGAAAACTATGGCACGAGAACTTTGCAATGCATGCACAAGCTTCAATAGCTGATTC
GATCAAGTGGAAGAAAGGGTATCAGTGATTGAAGATCAAATTAATGAAATGAAGCGAGAA
GACAAAGTTTGAGAAAAAAGAGTGAAAAGAAATGAACAAAGCATCCAAGAAACATGGGAC
TAT
>6__chr3_58236411_58242496
TTCTCCGTGCTAAAGGAGCATGTTTGAACCCATTATAAGGAAGCTAAAAACCTTGAAAAA
AGGTTAGACAAATGGCTAACTAGAATAAACAGTGTAGAGAAGACCTTAAATGACCCGATG
GAGCTGAAAACCATGGCACGAGAACTTCATGATGCATGCACAAGCTTCAATAGCCAATTT
GATGAAGTGAAAGAAAGGGTATCCGTGATTGAAGATAAAATTAATAAAATAAAGTGAGAA
GACAAGGTTAGAGAAAAAAAAGTAAAAAGAAACAAAAAAAGCTTCCAAGAAATACGGGAC
TAT
>6__chr4_104060043_104066168
TTCTCCGAGCTAAAGGAGGATGTTGGAACCCATCGCAAGGAAGGTAAAAACCTTGAAAAA
AGATTAGATGAATGGCTTACAAGAATAAACAGTGTAGAGAAGACCTTAAGTGACCTGATG
GAGCTGAAAACCTTGGCACGAGAACTTTGTGACACATGCACAAGCTTCAATAGCCGATTC
AATCAAGTGGAAGAAAGGGTATCAGTGATTGAAGATCAAATAAATGAAATAAAGTGAGAA
GACAAGGTTAGAGAAACAAGAGTAAAAAGAAATGAAGAAAGCCTCCAAGAAATATGGGAC
TAT
>6__chr3_137327553_137333705
TTCACCAAGCTAAAGGAGGATGTTCGAACCCATTGCAAGGAAGCTAAAAACCATGGAAAA
AGATCAGACGAATGGCTAACTAGAATAAACAGTGTAGAGAAGACCTTAAATGACCTGATG
GAGCTGAAAACCATGGCACAAGAACTTCCTGAC--AT--ACAAGCTTCAACAGCTGATTC
GATCAGGTGGAAGAAAGGGTATCAGTGATTGAAGATCAAACTAATGAAATGAAGTGAGAA
GACAAGGTTAGAGAAAAAAGAGTAAAAAGAAACAAACAAAGCCTCCAAGAAATATGGGAC
TAT
>6__chr3_140606095_140612257
TTCTCCGAGCTAAAGAAGGATGTTTGAACCCATCGCAAGGAAGCTAAAAACCTTGAAAAA
AGATTAGATGAATGGCTAACTAGAATAAACAGTATAGAGAAGATCTTAAATGACCTGATG
GAGCTGAAAACCATGGCACGAGAACTTTGTGACCCATGCACAAGCTTCAATAGCCAATTT
GATCAAGTGGAAGAAAGACTGTCAGTGATTGAAGATCAAATTAATGAAATAAAGCAAGAA
GAGAAGTTTAGAGAAAAAAGAGTAAAAAGAAATGAACAAAACCTCCAAGAAATATGGAAC
TAT
>6__chr3_53477031_53483143
TTCTCCAAGCTGAAGGAGGAGGTTTGAACCCATCACAAGGGAGCTAAAAACCTTGAAAAA
CAATTAGATGAATGGCTAACTAGAA-AAAGGGTGTAGAGAAGACCTTAAATGACTTGATG
GAGCTGAAAACCATGGCACAAGAACTTTGTGACACATGCACAAGCTTCAATAGCCGATTC
GATCAAGTGGAAGAAAGGGTATCAGTGATTGAAGATCAAATGAATGAAATGAAGCAAGAA
GAGAAGTTTAGAGAAAAAAGAGTAAAAAGAAACGAACAAAGCCTCCAAGAAATATGGGAC
TAT
>6__chr4_73032185_73038278
TTCTCCGAGCTAATGAAGGATGTTCAAACCCATCACAAAGAAGCTAAAAACCTTGAAAAA
AGATTAGATGAATGGCTAACTATAATAAACAGCATAGAGAAGACCTTAAATGACCTGATG
GAGCTGAAAACCATGGCACAAGAACTACGTGAAAAATGCACAAGCTTCAGTAGCCGATTT
GATC-AGTGGAAGAAAGGGTATCAGTGATTGAAGACCAAATGAATGAAACGAAGTGAG--
---AAGTTTAGAGAAAAAAGAGTAAAAAGAAACAAACAAAGCCTCCGAGAAATATGGGAC
TAT
>6__chr4_124378308_124384344
TTCTCCAAGCTAAAGAAGCGTGTTCTAACCCATTGCGAGGAAGCTAAAAACCTTGAAAAA
AGGTGAGACAAATGGCTAACTAGAATAAACAGTGTAGAGAAGACCTTAAATGACCTGATG
GAGCTGAAAACCATGGTATGAGAACTTCGTGACACATGCACAAACTTCAGTAGCCAATTC
AATCAAGTGGAAGAAAGGATATCAGTGATTGAAGATCAAATGAAAGAAATGAAGCGAGAA
GAGAAGTTTAGAGAAAAAAGAGTAAAAAGAAC-----AAAGCCTCCAAGAAATATGGGAC
TAT
>6__chr4_55367998_55374140
TGCTCCTAGCTAAAGGAGGATGTTCGAACCCATCGCAAGGAAGCTAAAAACCTTGAAAAA
AGATAGGACAAATGGCTAACTAGAATAAACAGTGTAGAGAAGACCTTAAATGACCTGAGG
GAGCTGAAAAACATGACATGAGAACTACGTGATGCATGCACAAGCTTCAATAGCTAATTC
AAACAAGTGGAAGAAAGGGCACCAGTGATTGAAGATCAAATTAATGAAATAAAGTGAGAA
GAGAAGTTTAGAGAAAAAAGAGTAAAAAGAAACAAACAAAGCCTCCAAGAAATATGGGAC
TAT
>6__chr3_133942679_133948846
TTCTCTGAGCTAAAGGAGCATGTTCTAACCCATCACAAGGAAGCTAAAAACCTTGAAAAA
AGGTTAGACAAATGTCTAACTAGAATAAACAGTGTAGAGAAGGCCTTAAATGACCTGATG
GAGCAGAAAACCGTGGCACAAGAACTTCGTGATGCATGCACAAGCTTCAATACCCAATTT
GATCAAGTGGAAGAAAGGATGTCAGTGATTGAAGATCAAATTAATGAAATGAAGTGAGAA
GACAAGTTTAAAGAAAAAAGAGTAAAAAGAAATGAACAAAGCCTCCAAGAAATATGGGAC
TAT
>6__chr3_169328779_169334922
TTCTCTGAGCTAAAGGAGAATGTTTGAACCCATCGCAAGGAAGCTAAAAAGCTTGAAAAA
AGATTAGATGAATGGCTAAGTAGAGTAAACAGTGTAGAGAAGACCTTAAATGACCTGATG
GAGCTGAAAACCATGGCATGAAAACTATGTGACACAGGCACAAGCTTCAGTAGCTGATTC
CTTCAAGTGGAAGAAAGGGTATTGGTAATTGAAGTTCAACTTAATGAAATTAAGTGAGAA
GAGAAGTTTAGAGAAAAAGGAGTAAAAAGAAACGAACAAAGCCTCCAAGAAATATGGGAC
TAT
>6__chr4_146714947_146721077
TTCTCCAAGCTAAAGGAGCATGTTCTAAACCATTGCAAGGAAGCTAAAAACCTTGAAAAA
AGGTTAGACAAATGGCTAACTAGAATAAACAGTGTAGAGAAGACCTTAAATGACCTGATG
GAGCTGAAAACCA-GGCACGAGAACTTCAAGACGCATGCACAAGCTTCAATAGCTGATTC
GATCGGGTGCAAGAAAGGATATCAGTGATTGAAGATCAAATTCATGAAATAAAGCAAGAA
GACAAATTTAGAGAAAAAAGAGTAAAAAGAAATGAACAAAGCCTCCAGGAAATATGGGAC
TAT
>6__chr4_171474137_171480258
TTCTCTGAGCTAAAGGAGGATGTTTGAACCCATAGCAAGGTAGCTAAAAACACTGAAAAA
AGATTAGATGAATGGCTAACCAGAATAAACAGTGTAGAGAAGACCTTAAATGACCTGATG
CAGCTGAAAACAATGGCACAAGAACTACATGATGTGTGCACAAGTTTCAGTAGCTGATTC
GATCAAGTGAAGGAAAAGGTATCAGTGATTGAAGATC--------GAAATGAAGCGAGAA
GAGAAGTTTAGAGAAAAAAGAGTAAAACAAAATGAACAAAGCCTCCAAGAAATATGGGAC
TAT
>6__chr4_119917696_119923845
TTCTCCAAGCTAAAGGAAGACGATCAAACCCATCGCAAGGAAGCTAAAAACCTTGAAAAA
ACATTAGACGAATGGCTAACTAGAATAAACAGTGAAGAGAAGACCTTAAATGACCTGATG
GAGCTGAAAACCATGGTGCGAAAACTACGTGACGCATGCACAAGCTTCAGTAGCCGATTC
CTTCAAGTGGAAGAAAGGGTATCAGTGATCGAAGATCAAATTAATGAAATAAAGTGAG--
---AAGTTTGGAGAAAAAAGAGTAAAAAGAAATGAACAAAGCCTCCAAGAAATATGGGAC
TAT
>6__chr4_125501853_125507998
TTCTTCAAACTAAAGGAGAATGTTCAAACCCAACGCAAGGAAGCTAAAAACCTTGAAAAA
AGGTTAGACGAATGACTAAGTAGAATAAACAGTGTAGAGAAGACCTTAAATGACCTGATG
GAGCTGAAAACCATGGCACGAGAACTATGTAACACATGCACAAGCTTCAGTAGCCAATTC
GATCAAGTGGAAGAAAGAGTATCAGTGATTGAAGATCAGATTAATGAAATGAAGTGAG--
---AAGTTTAGAGAAAAAAGATTAAAAAGAAACAAACAAAGCCTCTAAGAAATATGGAAC
TAT
>6__chr3_152770215_152776340
TTCTCTGAGCTAAAGGAGGATGTTCGAACCCATCACAAGGAAGCTAAAAACCTTGAAAAA
AGATTAGATGAATGGCTAACTAGAATAAACAGTGGAGAGAAGACTTTAAATGACCTAATG
GAGCTGAAAACCATGGCATGAGAACTATGTGATGCATACACAAGCTCCAGTAGCTGATTC
AATCCAGTGGAAGAAAGGGTGTCAGTGATTGAAGATCAAATGAATGAAATGAAGTTAGAA
GAGAAGTTTAGAGAAAAAAGAGTAAAGAGAAATAGACAAAGCCTCCAAAAATTATGGGAC
TAT
>6__chr3_188252782_188258905
TTCTCCAAGCTAAAGGAGGATGTTCAAACCCATGGCAAGGAAGCTAAATACCTTGAAAAA
AGATTAGATGAATGGCTAACTAGAATAAACAGTATAGAGAAGACCTTAAATGACCTGATG
GAGCTGAAAACCATGGCTTAAGAACTACGAGATGCATGCACAAGCTTCAATAGCCAATGC
GATCAAGTGGAAGAAAGGGTATCAGTGATTGAAGATCAAATCAATGAAATAAAACAAAAA
GAGAAGTTTAGAGAAAAAAGAGTAAAAAGAAACAAACAAAGCCTCCAAGAAATATGGGAC
TAT
>6__chr3_123103898_123110051
TTCTTCAAGCTAAAGGAGAATGTTTGAACCCATTACAAGGAAGCTAAAAACCTTGAAAAA
AGATTAGATGAATGGCTAACTAGAATAAACACTGCAGAGAAGACTTTAAATGACCTGATG
GAGCTGAAAACCATGGCACGAGAACTATGTGATGCATGCACAAGCTTCAATAGCTGATTC
AATCAAGTGGAAAAAAGGGTATCAGTGATGGAAGATCAAATAAATGAAAT-AAGCAAGAA
GAGAAGTTTAGAGAAAAAAGAGTAAAAAGAAATGAACAAAGCCTCAAAGAAATATAGGAC
TAT
>6__chr3_147488366_147494518
ATCTCCGAGCTAAAGGAGTATGTTCGAACCCATCGGAAAGAAGCTAAAT-CCTTGAAAAA
AGATTAGACGAATGGCTAACTAGAATAAACAGCATAGAGAAGTCCTTAAATGACCGGATG
G-GCTGAAAACCATGGCACAAGAACTATGTGACTCATGCACAAGCTTCGGTAGCCAATTT
CATCAAGTGGAAGAAAAGGTATCAGTGATTGAAGATCAAATGAATGAAATGAAGCAAGAA
GAGAAGTTTAGAGAAAAAAGAGTAAAAAGAAATGAACAATGCCTCCAAGAAATATGGGAC
TAT
>6__chr4_68968567_68974646
TTCTCCAAGCTACAGGAGGATGTTCAAACCCATTGCAAAGAAGCTAAAAACCTTGAAAAA
AGACTAGACAAATGGCTAACTAGAATAAACAGTGTAGAGAAGTCCTTAAAGGACCTGATG
GAGCTGAAAACCATGGCACGAGAAGTATGTGACGCATGCACAAGCTTCAGTAGCCGATTC
GATCAACTGGAAGAAGGGGTATCAGTGATTGAAGATCAAATGAATGAAATGCAGTGAGAA
GAGAAGTTTAGAGAAAAAAGAGTAAAAAGAAATGAACAAAGCCTCCAAGAAATATGGGAT
TAT
>6__chr4_69437908_69443998
TTCTCCAAGCTACAGGAGGATGTTCAAACCCATTGCAAAGAAGCTAAAAACCTTGAAAAA
AGACTAGACAAATGGCTAACTAGAATAAACAGTGTAGAGAAGTCCTTAAAGGACCTGATG
GAGCTGAAAACCATGGCACGAGAAGTATGTGACGCATGCACAAGCTTCAGTAGCCGATTC
GATCAACTGGAAGAAGGGGTATCAGTGATTGAAGATCAAATGAATGAAATGCAGTGAGAA
GAGAAGTTTAGAGAAAAAAGAGTAAAAAGAAATGAACAAAGCCTCCAAGAAATATGGGAT
TAT
>6__chr3_140368016_140374131
TTCTCTGAGCTAAAGGAGGATGTTCGAACCCAGCGCAAAGAAGCTAAAAACCTTGAAAAA
AAATTAGATGAATGGCTAACTATAATAAACAGCATAGAGAAGATCTTAAATGAACTGATG
GAGCTGAAAACCATGGCACAAGAACTACGTGATACATGCACAAGCTTCAGTAGCCGATTT
GATCAAGTGGAAGAAAGGGTATCAGTGATTGAAGAACAAATGAATGAAATGAAGCGAGAA
GAGAAGTTTAGAGAAAAAAGAGTAAAAAGAAACAAACAAAGCCTCCAAGAAATATGGGAC
TAT
>6__chr3_16175383_16181501
TTCTCCAAGGTAAAGGAGGATGTTTGAACCAATTGCAAAAAAGCTAAAAACCTTGAAAAA
AGAATGAATGAATGGCTAACTAGAATAAACAGCATAGAGAAGACCTTAAATTACCTGCTG
CAGCTGAAAACCATGGCACAAGAACTACGTGACACATGCACAAGCTTCAGTAGCCAATTC
GATCAACTGGAAGAAAGGGTATCAGTGATGGAAGATCAAATGAATGAAATGAAGCGAG--
---AAGTTTAGAGAAAAAAGAGTAAAAAGAAATGAACAAAGCCTCCAAGAAATATGGGAC
TAT
>6__chr3_141078996_141085108
TTCTCTGAGCTACATGATGATGTTCAAACCCATCGCAAGGAAGCTAAAAACCTTGAAA--
------------TGGCTAACTAGAATAAACAATGTAGAGAAGACCTTAAATGAGCTGATG
GAGCTGAAAACCATGGCACGAGAACTATGTGATGCATGCACAAGCTTCAGTAGCCGATCT
GATCAAGTGGAAGAAAGGGTATCAGTGATTGAAGATCAAATGAATGAAATAAAGTGAGAA
GAGAAGTTTAGATAAAAAAGAGTAAAAAGAAATGAACAAAGCCTCCAAGAAATATGGGAG
TAT
>6__chr3_173860472_173866594
TTCTCCCAGCTAAAGGAGGATGTTCGAACCCATCACAAAGAAGCTAAAAACCTAGAAAAA
AGATTAGACAAATGGCTAACTAGAATAAACAGCATAGAGGAGACCTTAAATGACCTGATG
GAGCTGAAAACCATGGCACGAGAACTACGTGACACATGCACAAGCTTCAGTAGCCGATTC
GATCAAGTGGAAGAAGGGG-GTCAGTGATTGAAGATCAAATGAATGAAATGAAGCAAGAA
GAGAAGTTTAGAGAAAAAAGAGT--AAAGAGACAAACAAAGCCTCCAAGAAATATGGGAC
TAT
>6__chr4_90010341_90016478
TTCTTCGAGCTAAAGGAGGATGTTTGAAGCCATCGTAAGGAAGCTAAAAACCTTGAATAC
AGATGAGATGAATGGCTAACTAGAATACACAGTGTAGAGAAGACCTTAAAGGACCTGATG
GAGCTGAAAACCATGGCACAAGAACTATGTGATGCATGCACAAGCTTCAGTAGCCGATTC
GATCAACTGGAAGAAAGGGTATCAGTGATGGAAGATCAAATGAATGAAATGAAGCGAGAA
GAGAAGTTTAGAGAAAAAAGAGTAAAAAGAAACAAACAAAGCATCCAAGAAATATGAGAC
TAT
>6__chr3_51656915_51662991
TTCTCCAAGCTAAAAGAGGATGTTCAAACCCATTGCAAGGAAGCTAAAAACCTTGAAAAA
AGATTAGACAAATGGCTAACTAGAATAAACAGTGTAGAGAAGACCTTAAATGACCTGATG
GAGCTGAAAACCATGGCACGAGAACTACATGACACATGCATAAGCTTCAGTAGCCAATTC
AATCAAGCAGAAGAAAGTGTATCAGTGATTGAAGATCAAATGAATGAAATGCGGTGAG--
-AAAAGTTTAGAGAAAAAAGAGTAAAAAGAAACGAACAAAGGCTCCAAGAAATATGGGAC
TAT
>6__chr4_41046235_41052410
TTCTCTGAGCTAAAGGAGGATGTTTGAACCCATTGCAAGGAAGCTAAAAACCCTGAAAAA
AGATTAGATGAATGGCTAATTAGAATAAACAGTGTAGAGAAGACCTTACATGACCTGATG
GAGCTGAAAACCATGGCACGAGAACTACATGATGCATGCACAAGCTTCAGTAGCCAATTC
GATCAAGTAGAAGAAAGGGTATCAGTGATTGAAGATCAAATTAATGAAATGAAGTGAGAA
GAGAAGTTTAGAGAAAAATGAGTAAAAAGAAATGAACAAAGCCTCCAAGAAATATGGGAC
TAT
>6__chr6_74983758_74989881
TTCTCCAAGCTAAAGAAGTATGTTGTAGCCCACTGCAAGGAAACTAAAAACCTTGAAAAA
AGGTTAGACGAATGGCTAACTAGAATAAACAGTGTAGAGAAGACCTTAAATGACCTGATG
GAGCTGAAAGCCACGACACATGAACTTCATGACGCATGCACAAGCTTCAGTAGCTGATTC
AATCAAGTGGAAGAAAGGATATCAGTGACTGAAAATCAAATTAATGAAATAAAGTGAGAA
GACAAGATTAGAGAAAAAAGAGTGAAAAAAA-TGAACAAAGGCTCCAAGAAATATGGGAC
TAT
>6__chr6_63838143_63844288
TTTTCCGAGCTAAAGGAGAAAGTTTGATCCCATTGCAAAGAAGCCAAAAATCTTGAAAAA
AGATTAGAAGAATGGCTAACTACAATAAACAGCATAGAGAAGACCTTAAATGACCTGGTG
GAGCTGAAAACCATGGCACTAGAACTATGTGACACATGCATAAGCTTCAGTAGCTGATTT
GATCAAGTGGAAGAAAGAGTACCAGTGATTGAAGATCAAATGAATGAAATGAAGTGAGAA
CAGAAGTTTAGAGAAAAAAGAGTAAAAAGAAATGAACAAAGCCTCCAAGAAATATGGGAC
TAT
>6__chr5_40453099_40459209
TTCTCCGAGCTAAAGGAAGATGTTCAAACCCATCGCAAGGAAGCTGAAAACCTTGAAAAA
AGATTAGATAAAAGGCTAACTAGAATAAACAGTGTAGAGAAGACCTTAAATGACCTGATA
GAGCTAAAAACCATGGCATGAGAACTACGTGACACATGCAGAAGCTTCAGTAGCTGATTT
GATCAAGTGGAAGAAAGGGTACCAGTGATTGAAGATCAAATTAATGAAATAAAGTGAGAA
AAGAAGATTAGAGAAAAAAGAGTAAAAAGAAACAAACAAAGCCTCCAAGCAATACGGGAC
TAT
>6__chr6_103357989_103364152
TTTTCTGAGCTAAAGGAGGATGTTTGAACCCATCTCAAGGAAGCTAAAAACCTTGAAAAA
AGATTAGCCGTATGGCTAACTAGAATAAACAGTGTAGAAAGGACCTTAAATGACCTGATG
GAGCTGAAAACCATGGCATGAGAACTACATGATGCATGCACAAGCTTTAATAGCTGATTC
AATCAAGTGGAAGAAAGGGTATCAGTGATTTAACATCAAATTAATGAAATAAAGTAAGAG
GAGAGGTTTAGAGAAAAAAGAGCAAAAAGAAATGAACAAACCCTCCAAGAAATATGGGAC
TAT
>6__chr6_122065784_122071935
TTCTCTGAGCTAAAGGAGGATGCTTGAACCCAGCACGAGGAAGCAAAAAACCATGAAAAA
AATTTAGATGAGTGGCTAACTAGAATAAACAGTGTAGGGAAGACACTAAATGACCAGATG
GAGCTGAAAACCATGGCATGAGAACTACGTGACACATGCACAAGCTTCAGTAGCCGATTT
GATTAAGTGGAAGAAAAGGTATCAGTGATTGAAGATCAAATTAATGAAATAAAGCAAGAA
GAGAAGTTTAGAGAAAAAAGAGTAAAAAGAAATGAACAAAGCCTCCAAGAAATATGGGAC
TAT
>6__chr5_34676549_34682702
TTCTCCGAGCTAAAGGAGGATGTTTGAACCCATCGCAAGGAAGCTAAAAACCTTGAAAAA
AGATTAGACGAATGGCTAACTAGAATAAACAGTGTAAAGAAGACCTTAAATGAACTGATG
GAGCTGAAAACCATGGCATGAGAACTACGTGATGCATGCACAAGCTTCAATAGCTGATTT
CATCAAGTGGAAGAAAGGGTATCAGTGATTGAAGATCAAATTAATGAAATAAAGCAAGAA
GAGAAGTTTAGAGAAAAAGGAGTAAAAAGAAACAAACAAAGCCTCCAAGAAATATGGCAC
TAT
>6__chr5_34464630_34470782
ATCTCCGAGCTAAAGAAGGATGTTCGAACCCATTGCAAGGAAGCTAAAAACCTTGAAAAA
AGATTATATGAATGGTGATCTAGGATAAACAATGTAGAGAAGACCTTAAATGACCTAATG
GAGCTGAAAACCATGGCACGAGAACTACATGACGCATGAGCAAGCTTCAGTAGCTGATTT
GATCAAGTGGAAGAAAGGGTATCGGTGACAGAAGATCAAATGAATGAAATGAAGTGAGAA
GAGAAGTGTAGAGAAAAAAGAGTAAAAAGAAATGAACAAAGCCTCCAAGAAATATGGGAC
TAT
>6__chr6_127406091_127412201
--CTCTGAGCTAAAGGAGGATGTTAGAACCCATCACAAGGAAGCTAAAAACCTTGAAAAA
AGATCAGACGAATGGCTAACTAGAATAAACAGTGTAGAGAAGACCTTAAATGACCTGATG
GAGCTGAAAACCATGGCATGAGAACTATGTGATGCATGCACAAGCTTCAATAGCTGAGTC
GATCAAGTGGAAGAAAGGGTATCAGTGATTGAATATCAAGCTAATGAAATAAAGTGAGAA
GACAAGTTTAGAGAAAAAAGAGTAATAAGAAATGAACAATGCCTCCAAGAAATATGGGAC
TAT
>6__chr5_157798387_157804534
TTCTCCAAGCTAAAGGAGGAAGTTTGAACCCATCTCAAAGAAGCTAAAAACCTTGAAAAA
AGATTAGACGAATGGCTAACTAGAATAACCAATGTAGAGAAGTCCTTAAATAACCTGATG
GAGCTGAAAAACATGGCATGAGAACTACCTGATGAATGCACAAGCTTCAGTAGCTGATTC
GATGAACTGGAAGAAAGGGTATCAGTGATTGAAGATCAAATGAATGAAATGAAGCAAGAA
GAGAAGTTTAGAGAAAAAAGAGTAAAAAGAAACGAACAAAGCCTCCAAGAAATATGGGAC
TAT
>6__chr5_128301230_128307347
TACTCCGAACTAAAGGAGGAAGTTCGAACAAATGGCAAACAAGATAAAAACCTTGAAAAA
AAATTAGACGAATGGATAACTAGAATGACCAATGCAGAGAAGTCCTTAGAGGACCTGATG
GAGCTGAAAACCATGGCATGACAAATACGTGACAAATGCACAAGCCTCAGTAGCCGATGC
GATCAACTGGAAGAAAGGGTATCAGCGATGGAAGATGAAATGAATGAAATGAAGTGAGAA
GAGAAGTTTAGAGAAAAAAGAATGAAAAGAAATGAACAAAGCCTCCAAGAAATATGGGAC
TAT
>6__chr5_160430943_160436955
TACTCTGAGCTACAGGAGGACATTCAAACCAAAGGCAAAGAAGTTGAAAACTTTGAAAAA
AATGTAGAAGAATGTATAACTAGAATAACCAATACAGAAAAGTGCTTAAAGGAGCTGATG
GAGCTGAAAACCAAGGCTCGAGAACTACGTGAAGAATGCAGAAGCCTCAGGAGCCGATGC
GATCAACTGGAAGAAAGGGTATCAGCAATGGAAGATGAAATGAATGAAATGAAGCGAGAA
GGGAAGTTTAGAGAAAAAAGAACAAAAAGAAATGAGCAAAGCCTCCAAGAAATATGGGAC
TAT
>6__chr5_96595718_96601882
TACTCCAAGCTACAGGAGGAAATTCAAATCAAAGACAAAGAAGTTAAAAACTTTGAAAAA
AAATTAGATGAATGTATAACTAGAATAACCAATACAGAGAAGTGCTTAAAGGAGCTGATG
GAGCTGAAAGCCAAGGCTCGGGAACTACGTGAAGAATGTAGAAGCCTCAGGAGCCGAAGC
GATCAACTGGAAGAAAGGGTATCAGTGATGGAAGATGAAATGAATGAAATGAAGTGAGAA
GGGAATTTTAGAGAAAAAAGAATAAAAAGACACGAACAAAGCCTCCAAGAAATATGGGAC
TAT
>6__chr5_53134393_53140508
TACTCCGAGTTAAAGGAGGAAGTTTGAACCAATGGCAAAGAAGTTAAAAACCTTGAAAAA
AAATTACACGAATGGATAATTAGAATAATCAATGCAGAGAAGTCCTTAAAGGAACTGATG
GAGCTGAAAACCACAGCACGAGAACTACATGACGAATGCACAAGCCTCAGGAGCCAATGC
AATCAACTGGAAGAAAGGGTATCAGCGATGGAAGACGAAATGAATGAAATTAAGTGAGAA
GAGAAGTTTAGAGAAAAAAGTATAAAAAGAAATGAACAAAGCCTCCAAGAAATATGAGAC
TAA
>6__chr6_29855544_29861579
TTCTCCGAGCTAAAGGAGGAAGTTCGAACCCATGACAAAGAAGTTAAAAACCTTGAAAAA
AGATGAGATGAATGGCTAACTAGAATAACCAATGCAGAGAAGTCCTTAAAGGACCTGATG
GAGCTGAAAACTACGGCACGAGAACTAAGTGATGAATGCACAAGCTTCAGTAGCTGATTC
GATCAACTGGAAGAAAGGTTATCAGTGATGGAAGATCAAATGAATGAAATGAAGTGAGAA
GAGAAGTTTAGAGAAAAAAGAATAAAAAGAAATGAACAAAGCCTCCAAGAAATATGGGAC
TAT
>6__chr6_30506037_30512186
TTCTCCAAGCTAAAGGAGGAAGTTCAAACCCATTGCAAAGAAGTTAAAAACCTTGAAACA
AGATTAGACGAATGGCTAACTAGAATAACCAATGCAGAGAAGTCCTTAAAGGACCTGATG
GAGCTGAAAACCATGGCAGGAGAACTACGTGATGCGTGCACAAGATTCAGTAGCCGATTC
AATCAACTGGAAGAAAGGGTAACAGAGATTGAAGATCAAATGAATGAAATGAAGCAAGAA
GAGAAGTTTAGAGAAAAAAGAATAAAAAGAAATGAACAAAGCCTCCAAGAAATATGGGAC
TAT
>6__chr6_127617901_127623966
TTCTCCAAGCTAAAGGAGGATGTTCGAACCCAAAGCAAGGAAGCTAAAAACGTTGAAAAA
AGATAAGACAAATGGCTAACTAGAATAAACAGTATAGAGAAGACCTTAAATGACCTGATG
GAGCTGAAAAGCATGGCACGAGAACTATGTGATGCATGCACAAGCTTCAATAGCCGATTC
GATCACGTGGAAGAAAGGGTATCAGCGATTGAAGATCAAATGAATGAAATGAAGAGAGAA
GAGAAGTTTAGAG----------------AAATGAACAAAGCCTCCAAGAAATATGGGAC
TAT
>6__chr5_27919755_27925886
GTCTCCAAGCTAAAGGATGATGTTCGAACCCATCGCAAGGAAGCTAAAAACCTTGAAAAA
AGATTAGACGAATGGCTAACTAGAATAAACAGTGTAGAGAAGACCTTAAATGGCCTGATG
GAGCTGAAAGCCATGGCATGAGAACTACGTGACACATGCACAAACTTCAGTAGCCAATTC
GATCAAGTGGAAGAAAGGGTATCAGTGATTGAAGATCAAATGAATGAAATGAAGAGAGAG
GAGAAGTTGAGAGAAAAAAGAAAAAAAAGAAACAAACCAAGCCTACAAGAAATATGGGAC
TAT
>6__chr5_92803538_92809667
TTCTCTGAGCTAAAGTATGATGTTTGAACCCATCACAAAGAAGCTAAAAACCTTGAAAAA
CGATTAGACAAATGGCTAACTAGAATAAACAGCATAGAGAAGACCCTAAATGACCTGATG
GAGCTGAAAACCATGGCGCGAGAATTACGGGACGCATGTACAAGCTTCTGTAGCCGATTC
GTTCAAGTGGAAGAAAGGGTATCAGTGATTGAAGATTAAATGAATGAAATGAAGTGAGAA
GAGAAGTTTAGAGAAAAAAGAGTAAAAAGAAAAGAACAAAGCCTCCAAGAAATATGGGAC
TAT
>6__chr5_43358757_43364869
TTCTCTGAGCTAAAGGAGGGTGTTTGAACCCATCGCAAGGAAGCTAAAAACCTTGAAAAA
AGATTAGACTAATGGCTAACTAGAAGAAACAGTGTAGAGAAGACCTTAAATGACCTGATG
GAGCTGAAAACCATGGCATGAGAACTATGTGACACATGCACAAGCTTCAGTAACTGATTC
GATCAAGTGGAAGAAAGGGTATCAGTGATTGAAGATCAAATTAATGAAATGAAGCAAGAA
GAGAAGTTTAGAGAAAAAAGAATAAAAAGATACAAACAAAGCCTCCAAGAAATATGGGAC
TAT
>6__chr4_92217708_92223740
TTCTCCGAGCTAAAGGAGGATGTACGAACCCATCGCAA-GAAGCTAAAAACCTTGAAAAC
AGAGTAAACAAATGGCAAACTAGAAAAAACAGTGTAGAGAAGTCCTTAAATGACCTGATG
GAGCTGAAAACCATGGCACGAGAACTACGTGATGAATGCACAAGCTTCAATAGCAGATTT
AATCAAATGGAAGAAAGGGTATCAGTGATTGAAGATCAAATGAATGAAATGTAGCGACAA
GAGAAGTTTAGAG---AAAAAGTAAAAAGAAATGAACAAACCCTCCAAGAAATATGGGAC
TAT
>6__chr5_162571721_162577711
TTCTCCGAACTAAAGGACAATGTTCGAACCCATCGCAAAGAAGCTAAAAACCTTGAAAAA
AGATTAGACGAATGGCTATCTAGAATAAACAGTGTAGAGAAGACTTGAAATGACCTGATG
GAGCTGAAAACCATGGCACGACAACTATGTGATGCATGCACAAGCTTCAGTAGCCAATTT
GATCAAGTGGAAGAAAGGGTATCAGTGATTGAAGATCAAATGAATAAAATGAAATGAGAA
GAGAAGTTTAGAGAAAAAAGAGTAAAAAGAAACAAACAAAGCTTCCAAGAAATATGGGAC
TAT
>6__chr5_123786748_123792867
TTCTCCAAGTGAAAGGATGATGTTCGAACCCATCACAAAGAAGCTAAAAACCTTGAAAAA
AGATTAGACGAATGGCTAACTAAAATCAACAGCATAGAGAAGACCTTAAATGACCTGATG
GAGCTGAAAACCATGGCATAACAAATACGTGATGCATGCACAAGGTTCAGCAGCTGATTC
GCTCAAGTGGAAGAAAGGGTATCAGCGAATGAAGATCAAATGAATGAAATGAAGAGAGAA
GACAAGTTTACAGAAAAAAGAGTTAAAAGAAATGAACAAAGCCTCCAAGAAATATGGGAC
TAT
>6__chr5_77766814_77772919
TTCTCCGAGCTAAAGGAGGATGTTCAAACCCATCAC---GAAGCTAAAAACCTTGAAAAA
GGATTAGACGAATGGCTAACTAGAATAAACAGCATAGAGAAGACCTTAAAGGACCTGATG
GAGCTGAAAACCACGGCACGAGAACTATGTGATTCATGCAAAAGCTTCAGTAGCCAATTC
GATCAAGTGGAAGAAAGGGTATCAGTGATTGAAGATCAAATGAATGAAATGAAGT--G--
-------TTGGAGAAAAAAGAGTAAAAAGAAATCAACAAAGCCTCCAAGAAACATGGGAC
TAT
>6__chr5_156783948_156790052
TTCTCCGAGATAAAGGAGGATGTTTGAACCCATCACAAGGAAGCT-AAAACCTTGAAAAA
AGATTAGACAAATGGCTAACTC-----TTCAGCACAGAGAAGACCTTAAATGACCTGATG
GAGCTGAAAACTGTGGCATGAGAACTACGTGATGCATGCATAAGATTTAGTA--------
--TCAAGTGGAAGAAATGATATCAGTGATTGAAGATCAAATGAATGAAATGAAGTGAGAA
GAGAAGTTTAGAGAAAAAAGAGTAAAAAAAAATGAACAAAGCCTCCAAGAAATATGGGAC
TAT
>6__chr5_33384030_33390149
TTCTCCGAGCTAAAGGAGGATGTTCGAACCCATCCCACAGAAGTT-AAAACCTTGAAAAA
AGATGAGACGAATGGCTAACTAGAATAAACAGCATAGAGAAGACCTTAAATGACCTGATG
GAGCTGAAAACCATGGCACGAGAACTACGTGACGCCTGCACAAGCTTCAGTAGCTGATTT
GATCAAGTGGAAGAAAGGGTATCAGTGATTGAAGATCAAATGAATGAAATGAAGCGAGAG
GAGAAGTTTAGAGAAAAAGGAGTAGAAAGAAATGAACAAATCCTCCAAGAATTATGGGAC
TAT
>6__chr5_113244_119374
TTCTCCAAGCTAAAGGAGGATGTTCGAACCTATCACAAAGAATCTAAAAACCTTGAAAAA
AGATTAGACGAATGGCTAATTAGAATAAACAGTGTAGAGAAGACCTTAAATGACCTGATG
GAGCTGAAAGCCATGGCACAAGAACTATGTGACGCGTGCACAAGCTTCAGTAGCCAATTC
GATCAAGTGGAAGAAAGGGTATCAGTGATTGAAGATCAAATGAATGAAATGACGCAAGAA
GAGAAGTTTAGAGAAAAAAGAGTAAAAAGAAATGAACAAAGTCTCCAAGAAATATGGGAC
TAT
>6__chr5_167437012_167443161
TTCTCAGACCTAAAGGAGGATGTTCGAACCCATCGCAAAGAAGCTAAAAACCTTGAAAAA
AGATTAGACGAATGGCTAACTAGAATAAACAGCATAGAGAAGACCTTAAATAACCTGATG
GAGCTG-AAACCATGGCACGAGAACTACGTGACGCATGCACAAGCTTCAGTAGCTGATTC
GATCAAGTGGAAAAAAGAGTATCAGTGATTTAAGATCAAATGAATGAAATGAAGCGAGAA
GAGAAGTTTAGAGAAAAAAGAGTAAAAAGAAACAAACAAAGCCTCCAAGAAATATGGGAC
TAT
>6__chr6_27084160_27090328
TTCTCCGAGCTAAAGGAGGATGTTCGAACCCATTGCAAAGAAGCTGAAAACCTTGAAAAA
AGATTAGACAAATGGCTAACTAGAACAAACAGCATAGAGAAGACCTTAAATGACCTGATG
GAGCTGAAAACTATGGCACGAGAACTACGTGACACATGCACAAGCTTTAGTAGCCGACTT
GATCAAGTGGAAGAAAGGGTATCAGTGATTGAAGATCAAACGAATGAAATGAAGCGAG--
---AAGTTTAGAGAAAGAAGAATAAAAAGAAACTAACAAAACCTCCAAGAAATATGGGAC
TAT
>6__chr6_67307542_67313691
TTCTCCAAACTAAAGGAGGATGTTCAAACCTATTGCAAGGAAGCTAAAAACCTTGAAAAA
AGATTAGATGAATGGCTAACTATAATGAACAGTGTAGAGAAGACCTTAAGTGACCTGATG
GAGCTGAAAACTATGGCTTGAGAACTACGTGACACATACACAAGCTTCGATAGCTGATTC
AATCAAGTGGAAGAAAGGGTATCGGTGACCGAAGATCAAATTAATGAA-TAAAGTGAGAA
GAAAAGTTTAGA--AAAAAGGGTAAAAAGAAATAAATAAAGCCTCCAAGAAATATAAGAC
TAT
>6__chr5_86368625_86374725
--TTCTGAGCTAAAGGAGGATGTTCGAACCCATCACAAAGAAGCTAAAAACCTTGAAAAA
AGATTAGATGGATGGCTAACTAGAATAAACAGTGTAGAGAAGTCCTTAAATGACCTGATG
GAGCTGAAAACCATGGCATGAGAACTTCGTGATGCATGCACAGGCTTCAATAGCCGATTT
GATCAAGTGGAAGAAAGGGTATCAGTGACTGAAGATCAAATTAATGAAATACAGCGAGAA
GACAAAGTTAGAGAAAAAAGAGTAAAAAGAAATGAACAAAGACTCCAAGAAATAAGGGAC
TGT
>6__chr4_96715026_96721107
TTCTCCGAGCTAAAGGAGTATGTTCTAACCCATTGCAAGGAAGCTAAAAACCTTTCAAAA
AGGTTAGATGAATGGCTAACTAGAATAAACAGTATAGAAAAGCTCTTAAATGACCTGATG
GAGCTGAAAACCATGGCCCGAAAACTTTGTGATGCATGCACAAGCTTCAATAGCCAATTC
GATCAAGTGGAAGAAAGGATA-CAGTGATTGAAGATCAAATTAATGAAATAAAGTGAGAA
GACAAGATTAGATAAAAAAGAGTGAAAAGAAATGAACAAAGCCTCCAAGAAACACGGGAC
TAT
>6__chr5_29572032_29578163
TTCTCCAAGCTAAAGGAGCATGTTCGAATCCATCACAAGGAAGCTAAACACCTTGAAAAA
TGGTTAGATGAATTGCTAACTAGAATAAACAGTGTAGAGAAGACCTTAAATGACCTAATG
GACGTGAAAACCATGGCACTAGAATTTCGTGACTCATGCACAAGCTTCACTAGCCGATAA
GATCAACTGGAAGAAAGGGTATCAGTGATTGAAGATGAAAC-AATGAAATAAAGTGAGAA
GACAAGTTTAGAGAAAGAAGAGTAAAAAGAAATGAACAAAGCCTCAAAGAAATATGGGAT
TAT
>6__chr5_40597259_40603379
TTCTCCGAGCTAAAGGAGCATGTTCGAACCCATCACAAGGAATCTAAAAACCTCG--AAA
AGGCTAGACGAATGGCTAACTAGAATAAACAGTGTAAAGAACACCTTAAATGACCTGAGG
GAGCTGAAAACCATGGCACGAGATTTCTGTGACACATGCAAAAGCTT------------C
AATCAAGTGGAAGAAAGGATATCAGTGATTGAAGATCATATTAATGAAATAAAGTGAGGA
GACAAGATTAGAGAAAAAAGAGTGAAAAGAAATGAACAAAGCCTCCAAGAAATATGGGAC
TGT
>6__chr6_145334547_145340697
TAATCCGAGCTAAAGGAGCATGTTCTAACCCATTGCAAGGAAGGTAAAAACCTTGAAAAA
AGATTAGATGAATGGCTAACTAGAATAAACAGTGTAGAGAAGACCTTAAATGACCTGACG
GAGCTGAAAAAAATGGCACAAGAACTTCGTGATGCATGCACAAGCTTCAATAGCCAATTT
GATCAAGTGGAAGAAAGGATATCAGTGATTGAAGAGCAAATTAATGAAATAAAGTGAGAA
GACAAGATTAGAGGAAAAAGAGTGAAAAGAAATGAACAGATCCTCCAAGAAATATGCGAC
TAT
>6__chr5_156142420_156148528
TTCTCTGAGCTAAAGGAGCATGTTCTAACCCATCGCAAGGAAGCTAAAAACCTTGAAAAA
AGGTTAGATGAATGGCTAACTAGAATAACCAATGTAGAGAAGACCTTAAATGACCTGATG
AGGCTGAAAACCACAGTTCAAGAACTTTGTGAAGCATACACTAGCTTCAATGGCCGATTC
GATCAAGTGAAAGAAAGGATATCAGTGATTGAAGATCAAATTAATGAAATAAAGTGAGAA
GACAAAATT-GAGAAAAAAGAGTGAAAAGAAATGAACAAACCCTCCAAAAAATACGGGAG
GAT
>6__chr6_57260562_57266738
TTCTCTGAGCTAAAGGAGCATGTTCTAACCCATCTCAAGGAAGCTAAAAACCTCGAAAAA
AGGTTAGATGAGTGGCTAACTAGAATAAACAGTTTAGAGAAGGCCTTAAATGACTTGATG
GAGCTGAAAACCACAGCACGAGAACTTTGTGACGCATGCACAAGCTTCAATAGCTGATTT
GACCAAGTGGAAGAAAGGATATCAGTGATCGAAGATCAAATTAATGAAATAAAGCAAGAA
GAGAAGATTAGAGAAAAAAGAGTGAAGAGAAAAGAACAAAGCCTCCAAGAAATATGGGGC
TAT
>6__chr5_63306502_63312620
TTCTTCGAGCTAAAGGAGGGTGTTTGACCCCATCGCAAGGAAGCTAAAAACCTTGAAAAA
AGATTAGATGAATGGCTAATTAGAATAAACAGTGTAGAGAAGACCTTAAATGACCTGATA
GAGCTGAAAACCATGGCACGAGAACTA-GTGACACATGCACAAGCTTCAATAGCTGATTC
AATGAAGTGGAAGAAAGGGTATCCGTGATTGAAGATCAAATTAATGAAATAAAGTGAGAG
GAGAAGTTTAGAGAAAAAAGAGTACAAAGAAATGAACAAAGCCTCCAAGAAATATAGGAC
TAT
>6__chr6_110543958_110550093
TTCTCTGAGCTAAAGGAGCATGTTCTAACCAATTGCAAGGAAGCTAAAAACCTTGAAAAA
AGCTTAGATAAATGGCTAACTAGAATAA--AATGTAGAGAAGACCTTAAATGACCTGATG
GAGCTGAAAACCATGGCACAAAAACTTTGTGACGCATGCACAAGCTTCAATAGCTGATTT
GATCAAGTGGAAGAAAGAATATCAGTGATTGAAGATCAAATTAATGAAATAAAACGAGAA
GAAAAGATCAGATAAAAAAGAGTGAAAAGAAACAAACAAAGCCTCCAAGAAATATAGGAC
TAT
>6__chr6_130198273_130204419
TTCTCTGAGATAAAGGAGCATCTTCTAACCCATTGCAAGGAAGCTAAAAACCTTGAAAAA
AGATTAGATGAATGGCTAACTAGAATAAACAGTGTGGAGATGATGTTAAATGACCTGATG
GAGCTGAAAACCATGGAATGAGAACTTTGTGATGCATGCATAAGCTTTAATAGGTAATTC
CATCAAGTGGAAGAAAGGATATCAGTGACTGAAGATCAAATTAATGAAATAAAGTGAGAA
GACAAGATTAGAGAAAAAAGAGTGAAAAGAAATGAACAAAGCCTCCAAGAAATATAGGAC
TGT
>6__chr5_87250565_87256685
TTCTTTGAGCTAAAGGAGCATGTTCTAA-CCATCATAAGGAAGCTAAAAATCTTGACAAA
AGGTTAGATGAATGGCTAACTAGAATGAACAGTGTAGAGAAGACCTTAAATGACCTGACG
GAGCTGAAAACCACAGCACGAGAATTTTGTGACGCATGCACAAGCTTCAATAGCCAATTC
GATCAAGTGGAAGAAAGGATATCAGTGAATGAAGATCAAATTAATGAAATAAAGCGAGAA
GACAAGATTAGAG-AAAAAAAGTGAAAAGAAATGAACAAAGCCTCCAAGAAATATGGGAC
TAT
>6__chr5_24690588_24696761
TTCTCTGAGCTAAAGAAGGATGTTCGAACCCATTGCAAGAAAGATAAAAACTTTGAAAAA
AGGTTAGACAAATGGCTAAGTGGAATAAACAGTGTAGAGAAGATCTTAAATGACCTGATG
GAGCTGAAAACCATGGCATGAGAACTAAGTGATGCATGCACAAGCTTCAGTAGCTGATTT
GATCAAGTGGAAGAAAGGGTATCAGTGATTGAAGATCAAATTAATGAAGTGAAGCAAGAA
GAGAAGTTTAGAGAAAAAAGAATAAAAATAAATGAACAAATCCTCCAAGAAATATGGGAC
TAT
>6__chr5_40371771_40377903
TTCTCTGAGCTAAAGGAGCATGTTCTAGCCAATCGCAAGGAAGCTAAAATCCTTGATAAA
AGGTTAGACGAATGGCTAACAAGAATAAACAGTGTAGAGAACACCTTAAATGTACTGATG
GAGCTGAAAACCAAAGCACAAGAACTTCGTGATGCATGCACAAGCTTCAGTAGCCAATTC
AATCAAGTGGAAGAAAGGGTATCAGTGATTGAAGATCAAATTAATGAAATAAACCAAGAA
GACAAGATTAGAGAAAAAAGAGTGAAAAAAA-TGAACAAAGTCTCCAAGAAATATGGGAC
TAT
>6__chr5_173825514_173831662
ATCTCTGAGCTAAAAGACCATGTTCTAACCCATCACAAGGAAGCTAAAAACCTTG-AAAA
AGGTTAGAAGAATGGCTAACT-GAATAAACAGTGTAGAGAAGAGCTTAAATGACCCAATG
GAGCTGAAAACAACAGTACGAGAATTGTGTGAAGCATACACAAGATTCAATAGCCAATTC
AATCAAGCAAAAGAAAGGATATCAGTGATTGAAGATCAAATTAATGAAATAAAGTGAGAA
GACAAGATTAGAGAAAAAAGAGTGAAAAAAAATGAGCAAAGCTTCCAAGAAATATGGGAC
TAT
>6__chr5_10064177_10070292
TTCTCCAAGCTAAAGGAGCATGTTCCAACCTATAGCAAGGAAGTTAAAAACCTTGAAAAA
AGGTTAGACAAATGGCTAACTAGAATAAACAATGTGGAGAAGACCTTAAATGACCTGCTG
GAGCTGAAAACCACAGCACAAGAACTTCGTGACGCATGCACAAGCTTCAGTAGCTGACTC
GATCAAGTAGAAGAAAGGATATCAGTAATTGAAGATCAAATTAATGAAATAAAGTGACAA
GACAAGATTAGAGAAAAAGGAGTGAAAAGAAATGAACAAAGCCTCCAAGAAATATGGGAC
TAT
>6__chr5_15409208_15415368
-TTTCTGAGCTAAAGGAGCATGTTTTAACCCATCACAAGGGAGCTAAAAACGTTGAAAAA
AGGTTAGACGAATGGCTAACCAGAATAAACAGTGTAGAGAAGACCTTAAATGACCTGATG
GAGCTGAAAACCACAGCATGAGAACTTGGTGACGTATGCACAAACTTCAGTAGCTGATTC
GATCAAGTGGAAGAAAGGATATCAGTGAGTGAAGATCAAATTAATGAAATAAAGTAAGAA
GACAAGATTAGAGA---------AAAAAGAAATGAACAAAGCCTCCAAGAAATATGGGAC
TAT
>6__chr5_121023496_121029642
TTCTCCGAGCTAAAGGAGCATGTTCAAACCCATTGCAAGGAAGCTAAAAACCTTGAAAAA
AGGTTAGACGAGTGGCTAACTAGAATAAACAGTGTAGAGAAGACCTTAAATGAGCTGATG
GAGCTGAAAACCATGGCAAGAGAACTTCGTGATGCATGCACAAACTTCAATAGCTGATTC
AATCAAGTGGAAGAAAGGATATTGGTGATTGAAGATCAAATTAGAGAAATAAAGCAAGAA
AAGAAGTTTAGAG-AAAAAGAGTAAAAAGAAATGAATGAAGCCTCCAAGAAATATGGAAC
TAT
>6__chr6_71566944_71573041
TTCTCGGAGCTAATGGAACATGTTCTAACCCATCGCAAGGAAGTTAAAAACCTCGAAAAA
AGGTTAGACGAATGGCTAACTAGAATAAACAGTGTAGAGAAGACCTTAAATGACCTGATG
GAGCTGAAAGCCATGGCACGAGAACTTTGTGACGCATGCACAAGCTTCAATAGCTGATTT
GATCAAGTGGAAGGAAGGATATCAGTGATTGAAGATCAAATTAATGAAATAAAGCAAGAA
GACAAGATTAGAGAAAAAAGAGTAATAAGAAATGAACAAACACTCCAAGAAATATGAAAC
TAT
>6__chr5_62168681_62174808
TTCTCCAAGCTAAAGGAGGATGTTTGAATCCATCACAAT---------------------
------GACGAATGGCTGACTAGAATAA-CAGTGTGGAGAAGACCGTAAATGACCTGCTG
GAGCTGAAAACCATGGCACAAGAACTACGTGATGCATGCACAAGCTTCAGTAGCTGATTC
GATCAAGTGGAAGAAAGGGTATCAGTGATTAAAGATCAAATTAATGAAACAAAGCAAG--
GAGAGGTTTAGAGAAAAAAGAGTAAAAACAAATGAACAAAGCCTCCAAGAAATATGGGAC
TAT
>6__chr5_23222019_23228059
ATCTCTGAGCTAAAGGAGCATGTTCTAACCCATCACAAGGAAGCTAAAAACCTTGAAAAA
AGGTTAGACAAATGGCTAACTAGAATAA-CAGGGTAGAGAAGACCTTAAATGACCTGATG
GAATTGAAAACCATGGCACGAGAACTCCTTGACGCATGCACAAGCTTCAATAGCTGATTC
GATTGATTGGAAGAAAGGATATCAGTGATTGAAGATCCAATTAATGAAATAAAGTGAAAA
TACAAGTTTATAGAAAAAAGAGTAAAAAGAAATGAACAAAGCCTCCAAGAAATATGGGAC
TAT
>6__chr5_112037090_112043227
TTCTCTGAGCTAAAGGAGGATGTTCAAACCCATTGCAAGGAAGCTAAAAACCTTGAAAAA
AGATTAGATGAATGGCTAACTAGAATAAACAGTGTAGAGAAGACCTTAAATGACCTGGTG
GAGTTGAAAACCGTGGAATGAGAATTTCGTGATGCATGCACAAGCTTCAATAGCTGATTC
GATCAAGTGGAAGAAAGGGTATCAGTGACTGAAGATCAAATTAATGAAATGAAGTGAG--
---AAGGTCAGAGAAAAAAGAGTAAAAAGAGACAAACAAAGCCTCCGAGAAATAT-GGAC
TAT
>6__chr5_127407518_127413606
TTCTCCAAGCTAAAGGAGCATGTTCTAACCCATCATGAAGAAGCTAAAAACCTTGAAAAA
TGGTTAGATGAATGGCTAACTAGAATAAACAGTGTAGAGAAGACCTTAAATGACCCGATG
GAGATGCAAACCACAGCACGAGAACTTCGTGATGAATGCACAAGCTTCAATAGCCGATTC
GATCAAGTGGAAGAAAGGGTATCAGTGATTGAAGATCATATTAATGAAATAAAGCAA-GA
GACAAGATTAGAGAAAAAAGAATGAATAGAAATGAACAAAGCCTCCAAGAAATATGGGAC
TAT
>6__chr5_93944514_93950630
TTCTCCGAGCTAAAGGAGCATGTTCTAACCCATCGCAAGGAAGCTAAAAACCTTGAAAAA
AGGTTAGACGAATGGCTAACTACAATAACCAGTGTAGAGAAGAGCTTAAATGACCTGATG
GTCTTGAAAACCACAGTACGAGAACTTCGTGAAGCATACACAAGCTTCAATAGCCGATTT
GATTAAGTGGAAGAAAGAATATCAGTGATTGAAGACCAAATTAATGAAATAAAGCGAGAA
GACAAGATTAGAGAAAAAAGAGTGAAAATAACTGAACAAAGCCTCCAAGAAATATGGGAT
TAT
>6__chr5_36543881_36550029
TTCTCTGAGCTAAAGGAGGATGTTCGAACTTATTGCAAGGAAGCTAAAAACCTGGAAAAA
AGATTAGACGAATGGCTAACGAGAATAAACAGTGTAAAGAAGACCTTAAATGACCTGATG
GAGCTGAAAACCATGGCACGAGAACTTCATGACTTATGCACAAGCTTCAATAGCCAATTC
AGTCAAGTGGAAGAAAGGGTATCAGTGATTGAAGATCAAATTAATGAAATAAAGGGAGAA
GAGAAATTTAGAAAAAAAAGAGTAAAAACAAATGAACAAAGCCTCCAAGAAATATGGGAC
TAT
>6__chr6_105354329_105360440
TTCTCCGAGCTAAAGGAGGATGTTCTAACCCATCACAAGGAAGCTAAAAACCTTGAAAAA
AGGTTAGACGAATGGCTAACTGGAATAAATAGTGTAGAGAAGATCTTAAATGACCTGATG
GAGCTGAAAACCATGGCTAGAGAACTTCATAATGCATGCACAAGCTTCAATAGCCGATTC
GATCAAGTGGAAGAAAGGATATCAGTGATTGAAGATCAAATTAATGACATAAAGTGAAAA
GACAAGATTAGAGAAAAAAGAGCAAAAAGAAATGAACAAAGCCTCCAAGAAATATGGGAC
TAT
>6__chr5_37724573_37730699
TTCTCCGAGCTAAAGGAACATGTTTGAACCCATCGCAAGGAAGCTAAAAACCTCGAAAAA
AGGTTAGACGAATGGCTAACTAGAATAAACAGTGTAGAGAAGACCTTAAATGACGTGATG
GAGCTGAAAACCATGGCACGAGAAGTTCATGACTCATGCACAAGCTTCAATAGTCAATTC
AATCAAGTGGAAGAAAGGGTATCAGTGATAGAAGATCGCATTAATGAAATAAAGTGAGAA
GACAAGGTTAGAGAAAAAAGAGTAAAAAGAAATGAACAAATCCTCCAAGAAATATGGGAC
TAT
>6__chr5_53031773_53037900
TTCTCCGAGCTAAAGGAG-ATGTTTGAACCCATAGCAAGGAGGCTAAAAACCTTGAAAAA
AGATTAGATGAATGGCTAACTAGAATAAACAGTGTAGAGAAGACTGTAAATAAATGGATG
GAGCTGAAAACTATGGCACGAGAACTACATGATGCATGCACAAGTTTCAGTAACCAATTA
CATCACGTGGAAGAAAGGGTATCAGTGATTGAAGATCAAATTAATGAAATGAAATGAGAA
GAGAAGTTTAGAGAAAAAAGAGGAAAAAGAAATGAACAAAGCCTCCAAGAAAGATGGAAC
TAT
>6__chr6_63934852_63941015
TTCTCTGAGCTAAAGGAGGACATTCAAACCCAATGCAAGGAAGCTAAAACCCTTGAAAAA
ATATTAGATGAATGGCTAACTAGAATCAACAGTGTAGAGAAGACCTTAAATGACCTGATG
GAGCTGAAAACCATGACACGAGAACTTTGTGACACATGCACAAGCTTCAATAGCCGATTT
GATAAAGTGGAAGAAAGGGTATCAGTGATTGAAGATCAAATTAATGAAATAAAGTGAGAA
GACAAGGTTAGAGAAAAAAGAGTAGAAAGAGATGAAAAAAGCCTCCAAGAAATATGGGAC
TAT
>6__chr6_146036131_146042250
TTGTCCGAGCCAAACGAACATGTCCTAACCCATCAGAAGGAAGCTAAAAACCTTGAAAAA
AGGTTAGACAAATGGCTAACTA--ATAAACAGTGTAGAAAAGACCTAAAATGACCTGACG
GAGCTGAAAACCATGGCACGAGAACCTTGTGACACATGCACAAGCTTCTGTAGCCAATTT
GATCAAGTGGAAGAAAGGATATTAGTGATTGAAGATCAAATTAATGAAATAAAGTAAGAA
GACAAGATTAGAGAAAAAAGAGTAAAAACAAA--A--AAAGCCTCCGAGAAATATGGCAC
TAT
>6__chr6_71740597_71746719
TTCTCCGTGCTAAAGGAACATGTTCTAAGCCATCACAAGGAAGTTAAAAACCTTGAAAAG
AGGGTAGATGAATGGCTAACTAGAATAAACAGTGTACAGAAGACCTTAAATGACCTGATG
GAGCTGAAAACCATGGTGTGAGAAATTTGTGATGCAAGCACAGGCTTCAATAGCTGATTT
GATCAAGTGGAAGGAAGGATATCAGTGATTGAAGATCAAATTAATGAAATAAAGCAAGAA
GACAAGTTTAGAGAAAAAAGAGGAAAAAGAAACAAACAAAACTTCTAAGAAATATGGGAC
TAT
>6__chr6_116928726_116934897
TTCTCCGAGCTAAAGAAGCACATTCTAATCCATTGCAAGGAAGGTAAAAACCTTGAAAAA
AGGTTAGACGAATGGCTAACTAGAATAACCAGTGTAGAGAAGAGCTTAAATGACCTGATG
GAGCTGAAAACCACAGTACAAGAACTTCATGAAGCATACACAAGCTTCAATAGCTGATTC
GATCAAGTGGAAAAAAGGATATCAGTGACTGAAGATCAAATTGATGAAATAAAGTGAGAA
GGCAAGATTAGAGAAAAAAGGGTGAAAAGAAATGAACAAAGCCTCCAAGAAATATGGGAC
TAT
>6__chr6_11407090_11413182
TTCTCTGAGCTAAAGGAGCATGTTCTAACCCATTGCAAGGAAGCTAAAAACCTTGAAAAA
AGATTAGATGAATGGCTAACTAGAATAAACAGTGTAGAGAAGACCTTAAATGACCTGATG
GAGCTGAAAACCACGGCATGAGAACTTCATGACTCATGCACAAGATTCAATAGCCTATTC
GATCAAGTGGAAGAAAGGATATCAGTGATTGAAGATCAAATTAATGAAATAAAGCAAGAA
GAGAAGTTTAGAGAAAAAAGAGTAAAAGGAAATGAACAAAGCCTCCAGGAAATATAAGAC
TAT
>6__chr5_101073872_101080008
ATCTCCGAGCTAAAGGAGGATGTTCAAACCCATCACAAGGAAGCCAAAAACCTTGAAAAA
AGACTAGATGAATGGCTAACTAGAATAAACAGTGTGGAGAAGAACTTAAATAACCTGATG
GAGCTGAAAACCATGGCACAAGAACTTCGTGACGCATGCACAAGCTTCAATAGCTGATTC
AATCAAGTGGAAGAAAGGGTATCAGTGATTGAAGATCAAATTAATGAAATAAAGCAAGAA
AACAAGATTAGAGAAAAAAGAGTACAAAGAAACAAACAAAGCCTCCAACAAATATGGGAT
TAT
>6__chr6_152971827_152977957
TTCTCCAAGCTAAAGGAGCATGTTCAAACCCATCGCAAGGAAGCTAAAAACCTTGAAAAA
AGATTAGATGAATGGCTAACTAGAATAAACAGTGTAGAGATGACCTTAAATGACCTGAAG
GAGCTGAAAACCATGGCATGAGAACTTCGAGATGCATACACAAGCTTCAATAGCCGATTC
GATCAAGTGGAAGAAAGAGTATCAGTAATTGAAGATCAAATTAATGAAATTAAGTGAGAA
GACAAGGCTAGAGAAAAAAAAGTAAAAAGAAATGAGCAAAGCCTACAA-AAATAGGGGAC
TAT
>6__chr5_180240013_180246158
TCCTCCGAGCTAAAGGAGCATGCTCTAACCCATCACAAGGAAGCTAAAAACCTTGAAAAA
AGGTTAGACAAATGGCTAACTAGAATAACCAGTGTAGAGAAGACCTTAAATGACCTGATG
GAGCTGAAATACACAGCATGAGAACTTTGTGACGCATGCACAAGCTTCAGTAGCCGATTT
GATCAAGTGGAAGAAAGCATATCAGTGATTGAAAATCAAATTAATGAAATAAAGCAAGAA
GACAAGATCAGAGAAAAAAGAGTGAAAAGAAACAAACAAAGCCTCCAAGAAATATGGGAC
TAT
>6__chr5_random_45448_51593
TCCTCCGAGCTAAAGGAGCATGCTCTAACCCATCACAAGGAAGCTAAAAACCTTGAAAAA
AGGTTAGACAAATGGCTAACTAGAATAACCAGTGTAGAGAAGACCTTAAATGACCTGATG
GAGCTGAAATACACAGCATGAGAACTTTGTGACGCATGCACAAGCTTCAGTAGCCGATTT
GATCAAGTGGAAGAAAGCATATCAGTGATTGAAAATCAAATTAATGAAATAAAGCAAGAA
GACAAGATCAGAGAAAAAAGAGTGAAAAGAAACAAACAAAGCCTCCAAGAAATATGGGAC
TAT
>6__chr5_87949027_87955174
TTCTCCGAGCTAAAGGAAGATGTTCGAACCCATCACAAGGAAGCAAAAAACCTTGAAAAG
AGATTAGATGAATGACTAACTAGAATAAAC-GCGTAGAGAAGACCTTAAATGACCTGATG
GAGCTGAAATCCATGGCACAAGAACTACGTGATGCATGCAAAAGCTTCAATAGCTGATTC
AATCAAGTGGAAGAAAGGGTATCAGTGATTGAAGATCAAATAAATGAAATAAAGTGGGAA
GAGAAGTTTAGAGAAAAAGGAGTAAAAGGAAACAAACAAAACCTCCAAGAAATATGGGAA
TAT
>6__chr6_160549751_160555902
TTCTCTGAGCTAAAGGAAGGTGTTTGAACCCAACGCAAGGAAGCTAAAAATCTTGAAAAA
AGAC-----GAATGACTAACTAGAATAAACAGTGTAGAGAAGACCTTAAATGACCTAATG
GAGATGAAAACCATAGCATGAGAACTACATGACGCATGCAAAAGCTTCAGTAGCTGATTT
GATCAAGTGGAAGAAAGGG--TCAGTGATTGAAGATCAAATGAATGAAATAAAGCAAGAA
GAGAAGTTTAGAGAAAAAACAGTAAAAAGAAATGAACAAAGCCACCAACAAATATGGGAC
TAT
>6__chr5_162524641_162530784
TTCTCCGAGCTAAAGGAGGATGTTCAAACCCATCATAAGGAAGCTAAAAACCTTCAAAAA
AGATTAGATGAATGGCTAACTAGAATAAAGAGTGTAGAGAAGACGTTAAATGACCTGATG
GAGCTGAAAACCATCACACAAGAACTTGGTGATGCATGC-AAAGCTTCAATAGCCGATTT
GATCAAGGGAAAGAAAGAGTATCAGTGATTGAAGATCAAATTAATGAAATAAAACGAGAA
AACAAGGTTAGAGAAAAAAGAGTAAAAAGAAATGAACAAAGCCTTCAAGATATATGGGAC
TAT
>6__chr5_59752160_59758279
TTCTCCAAGCTAAAGGGGCATGTTCTAACCCATTG-AAGGAAGCTGAAAATCTTTAAAAA
ATGTTGGACGAATGGCAAATTAGAATAAACAGTGTAGAGAAGACTTTAAATGACCTGATG
GAGCTGAAAACCACGGCACGAGAACTTCGTGATGCATGCACAAGCTTCAATAGCCTGTTA
GATCAAGTCGAAGAAAGGATATCACTGACTGAAGATCAAATGAATGAAATAAAGCAAGAA
GACAAGTTTAGAGAAAAAAGAGTAAAAAGAAACAAACAAAGCCTCCAAGAAATATGGGAC
TAT
>6__chr6_51453125_51459304
TTCTCCAAGCTAAAGGAGGATGTTCGAACCCATTGCAAGGATCATAAAAACCTTGAAAAA
AGATTAGATGAATGGCTAATTAGAATAACCAATGCAGAGAAGACCTTAAATGACCTGATG
GAGCTGAAAACCATGGCAGGAGAACTACGTGACACATGCACAAGCTTCAGTAGCCAATTC
CATCAAGCAGAAGAAAGAGTATCAGTGATTGAAGATCAGATTAATGAAATGAAGCAAGAA
TAGAAGTTTAGAGAAAAAAGAGTAAAAAGAAATTAACAAGGCCTCCAAGAAATATGGGAC
TAT
>6__chr6_154534996_154541125
TTCTCTGAGCTAAAGAAGCATGTTCTAACCCATTGCAAGGATGCTAAAAACCTTGAAAAA
AGATTAGATGAATGACTAACTAGAATAGCCAGTGTAGAGAAGAGTTTAAATGATCTTTTG
GTGCTGAAAACCACAGTACAAGAACTTCGTGAAGCATACACAAGCTTCAACAGCCGATTC
AATCAAGTGGAAGAAAGGGGATCAGTGATTGAAGATCAAATTAATGAAATAAAGTGAGAA
GACAAGATTATAGAAAAAAGAATGAAAAGAAACGAACAAAGCCTCCAAGAAATATGGGAT
TAT
>6__chr5_4940709_4946811
TTCTCTGAGCTAAAGGAGCATGTTCTAACCCGTCACAAGAAAGCTAAAAACCTTGAAAAA
AGGTTAGACGAATGGCTAACTAGAATGAACAGTGTAGAGAAGTCTTTAAATGACCTGATG
GAGCTGAAAACCATGGCATGAGAACTTCGTGACTCAGGCACAAGCTTCAATAGCTGATTC
GATCAAGTGGAAGAAAGGATATCAGTGACTGAAGATCAGATTAATGAAATAAAGTGAGGA
GACAAGTTTAGAGAAAAAAGAGTAAAAAGAAATAAACAACACCTTCAAGAAGTATGGGAC
TAT
>6__chr6_11560029_11566173
TTCTCCGAGCTAAAGGAGGATGTTCAAACCCATTGCAAGGAAGCTAAAAACCTTGAAAAA
AGATTAGACAAATGGCTAACTAGAATAAACAGTGTAGAGAAGACCTTAAATGACCTGATG
GAGCTGAAAACCACGGCACGAGAACTACGTGATGCATGTACAAGCTTCAATAGCCGATTT
GAACAAGCAGAAGAAAGGGTATCAGTGATAGAAGATCAAATTAATGAAATAAAGCAACAA
GAGAAGTTTAGAG-AAAAAAAGTAAAAGGAAATGAACAAAGCCTCCAGGAAATATGAGAC
TAT
>6__chr5_133694898_133701075
TTCTCTGAGCTAAAGGAGCATGTTGTAACCCATTGCCAGGAAGCTAAAAACCTTGAAAAA
AGGTTAGACGAATGGCTAACTAGAATAACCAGTATAGAGAAGAGCTTAAATGACCTGATG
GAGCTGAAAACCACAGTACGAAAACTTCATGAAGCATACACAAGCTTCAATAGCTGATTT
GATCAAGTGGAAGAAAGGATATCAGTGATTGAAGATCAAATTAATGAAATAAAGCGAGAA
GACAAGATTAGAGAAAAAAGAGTGAAAAGAAACGAACAAAGCCTCCAAGAAATATGGGAC
TAT
>6__chr5_65178474_65184652
TTCTCCGAGCTAAAGGAGTATGTTCTAACCCATCGCAAGGAAGCTAAAAACTTTGAAAAA
AAGTTAGATGAATGGCTAACTAGAATCACCAGTGTAGAGAAGAGCTTAAATGACCTGATG
GAGCTGAAAACCACAGTACGAGAACTTCATGAAGCATGCACAAGCTTCAATAGCCGAATT
GATCAAGCGGAAGAAAGAATATGAGTGATTGAAGATCAAATTAATGAAAAAAAGCAGGAA
GACAAAATTAGAGAAAAAAGAGTGAAAAGAAATGAACAAAGCCTCCAAAAAATATGGGAC
TAT
>6__chr5_76832486_76838630
TCCTCTGAGCTAAAGGAGCATGTTCAAACCCACCACAAGGAAGCTAAAAACCTTGAAGAA
AGGTTAGATGAATGGCTAACTAGAATAAACAGTATAGAGAAGATCTTAAATGACCTGATG
GAGCTGAAAACCATAGCATGAAAACTTCGTGACACATACACAAGCTTCAATAGCCAATTC
AATCAAATGGAAGAAAGGGTATTAGTGATTGAAGATCAAATTAATGAAATAAAGTGAGAA
GAAAAGGTTAGAGAAAAAAAAGTAAAAAGAAATGACCAAAGCCTCCGAGAAATATGGGAC
TAT
>6__chr5_157080537_157086714
ATCTCTGAGCTAAAGGAGCATGTTCTAATCCATTGCAAGGAAGCTAAAAACCTTGAAAAA
AGGTTAGACAAATGGCTAACTAGAATAAACAGTGTAAAGAAGATATTAAATGACCTGATG
GAGCTGGAAACCATGGCACGAGAACTTCGTGATGCATGCACAAGCTTCAATAGCTGATTC
GATCAAGTGGAAGAAAAGATATCAGCGACTGAAGATCAAATTAATGAAATAAAGTGAGCA
TACAAGATTAGAG-GAAAAAAGTAAAAAGAAATGTACAAAGCCTCTGAGAAATATGGGAC
TAT
>6__chr6_140477556_140483723
TTCTCCTAGCTAAAGAAGCATGTTCTAACCCATTACAAGGAAGCTAAAAACCTTGAAAAA
AGGTTAGATGAATGGCTAACTAGAATAAACAGTGTAGAGAAGACCTTAAATGACCTGATG
GAGCTGAAAACCATGGCAAGAGAACTTCATGATGCATGCACAAGCTTCAATAGCTGATTT
GATCAAGTGGAAGAAAGAGTATCAGTGATTGAATATCAAATTAATGAAATAAAGTGAGAA
GACAAGTTTAGAAAAAAAAGGGTAAAAAGAAACAAACAAAGCCTCCAAGAAATATGGGAC
TAT
>6__chr6_144404028_144410165
TTCTCTGAGCTGAAGGAGGATGTTCAAACCCATTGCAAGGAAGCCAGAAACCTTGAAAAA
AGATTAGATGAATGGCTCACTAGAACAAACAGTGTAGAGAAGAACTTAAATGACCTGATG
GAGCTGAAAACCATGGCACAAGAACTATGTGACGCATGCACAAGCTTCAGTAGCCAATTC
AATCAAGTGGAAGAAAGGGTATCAGTGATTGAAGATCAAATGAA-----TGAAGTGAGAA
GAGAAGTTTAGAGAAAAAAGAGT-AAAAGAAATGAACAAAGCCTCCAAGAAATATGGGAC
TAT
>6__chr6_76448842_76454965
TTCTCCGAGCTAAAGGAGGATGTTCGAACCCATCGCAAGGAAGCTAAACACCATGAAAAA
AGATTAGATGAATAGCTAACTAGAATAAAGAGTGTAGAGAAGACCTTAAATGACCTGATG
GAGCTGATAACCATTGCACAAGAACTTCACGACACATGCACAAGCTTCAATAGCCAATTC
GATCAAGAGGAAGAAAGAGTATCAGTGATTGAAGGTCAAATTAATGAAATAAAGTGAGAA
GACAAGGTTAGAGAAAAAAAAGTAAAAAGAAACAAACAAAGCCTCCAAGAAATATGGGAC
TAT
>6__chr5_152147363_152153430
TTCCCCGAGCTAAAGGAGGATGTTTGAACCCATCACAAGGAAGCTAAAAACTTTGGAAAA
AGATTAGATGAATGGCTAACTAGAATAAAC------------------AGTGACCTGATG
AAGCTGAAAACCATGGCATGAGAACTTCATGATGCATGCACAAGCTTCAATAGCTGATTC
GATCAAGTGGAAGAAAGGATATCAGTGATTGAAGACCAATT-AATGAAATAAAGCAAG--
AAAAAGGTTAGAGAAAAAAGAGTAAAAAAAAATGAACAAAGCCTCTAAGAAATATGTGAC
TAT
>6__chr5_58025524_58031683
TTCTCCGAGCTAAAGGAGGATGCTCGAACCCATCACAAGGAAGTTAAACACATTGAAAAA
AGATTAGGCGAATGGCTAACTAGAATAAACAGTGTAGAGAAGACCTTAAATGACCTGATG
GAGCTGAAAACCATGGCATGAGAACTTCGTGATGCATGCACAAGCTTCAATAGCCAACTT
GATCAAGTGGAAGAAAGGGTATCAGTGATTGAAGATCAAATTAATGAAATAAAGTGAAAA
GAGAAGTTTAGAGAAAAAAGAGTAAAAAGAAATCAACAAAGCCTCCAAGAAATATGGGAC
TAT
>6__chr5_118802774_118808790
TTCTCTGAGCTAAAGGAGCATGTTCGAACCTATCGCAAGGAAGCTAAAAACCTTGAAAAA
AGGTTAGACGAATGGCTAACTAGAATAAACAGTGTAGAGAAGACCTTAAATGACCTGATG
GAGCCGAAAACCATGGCATGAGAACTTTGTGACACACGCAGAAGCTTCAATAGCTGATTT
GATCAAGTGGAAGAAAGGGTATCAGTGATTGAAGATCAAATTAATGAAATAAAGTGAGAA
GACAAGGTTAGAGAAAAAAGAGTAAAAAGAAATGAGCAAAGCCTCCAAGAAATATGGGAC
TAT
>6__chr6_73745128_73751290
TTCTCCGAGCTAAAGGAGGATGTTCGAGCCCATCACAAGGAAGCTAAAAACCTTGAAAAA
AGATTAGATGAATGGTTAACTAGAATAAACAGTGTAGAGAAGACCTTAAATGACCTGATG
GAGCTGAAAACCATGGCATGAGAACTATGTGATACATGCACAAGCTTCAACAGCCTTATC
GATCAAGTGGAAGAAAGGGTATCAGTGATTGAAGATCAAATTAATGAAATGAAGTGAGAA
GAGAAGTTTAGAGAAAAAAGAGTAAAAAGAAATGAACAAAGCCTCCAAGAAATGTGAGAC
TAT
>6__chr6_80344093_80350203
TTCTCTGAGCTAAAGGAGGATGTTCAAACCCATTGAAAGGAAGATAAAAACCTTGAAAAA
AGATTAGATGAATAGCTAACTAGAATAAACAGTGTAGAGAAGACCTTAAATGACCTGATG
GAGCTGAAAACCATGGTATGAGAACTACATGATGCATGCATAAGCTTCAATAGCTGATTC
GATCAAGTGGAAGAAAGGGTATCAGTGATGGAAGATCAAATTAATGAAATAAAGTGAGAA
GACAAGGTTAGAGAAAAAAGAGTAAAAAGAAA----CAAAGCCTCCAAGAAATATGGGAC
TAT
>6__chr5_16448108_16454195
TTCTCCGAGCTAAAGGAGCATGTTCTAACCCATAGCAAGGAAGCTAAAAACCTTGAAAAA
AGGTTAGACAAATGGCTAACTAGAAGAAACAGTGTAGAGAAGGCCTTAAATGACCTGATG
GAGCTGAAAACCATGGCACGAGAACTTCATTACACATGCACAAACTGCAATAGCCGATTT
GATCAAGTGGAAGAAAGGGTATCAGTGATTGAAGATCAAATTAATGAAATAAAGCAAGAA
GACAAGTTTAGAGAAAAAAGAGT-AAAAGAAATGAACAAAGTCTCCAAGAAATATGGGAC
TAT
>6__chr6_100256727_100262718
TTCTCCGAGCTAAAGGAGGATGTTTGAACCCATTGCAAGGAAGCTAAAAACCTTGAGAAA
AGATTAGATGAATGGCTAACGAGAATAAACAGTGTAGAGAAGACCTTAAATGACCTGATG
GAGCTGAAAACCATGACACGAGAACTTTGTGACACATGCAAAAGCTTCAATAGCCAATTC
GATCAAGTGGAAGAAAGGGTATCAGTGATTGAAGACCAAATAAATGAAATAAAGTGAGAA
GACAAGGTTAGAGAAAAGAGAGTAAAAAGAAATGAACAAAACCTCCAAGAAATATGGGAC
TAT
>6__chr5_126560734_126566883
TTCTCTGAGCTAAAGGAGGATGTTCGAACCCATCACAAGGAAGCTAAAAACTTTG--AAA
AGG----------------CTAGAATAAACAGTGTAGAGAAGACCTTAAATGACCTGG--
GAGCTGAAAACCATGGCACGAGAACTACATAACATATGCACAAGCTTCAATAGCCAATTC
GATCAAGTGGAAGAAAGGATATCAGTGATTGAAGATCAAATTAATGAAATAAAGTGAG--
---AAGTTTAGAG-AAAAAGAATAAAAAGAAATGAACAAAGCCTCCAAGAAATATGGGAC
TAT
>6__chr6_7870937_7877062
TCCTCCAAGCTAAAGGAGGATGTTCGAACCCATTGCAAGGAAGCTAAAAATCTTGAAAAA
AGATTACATGAATGGCTAACTAGAATCAACAGTGTAGAGAAGACCTTAAATGACCTGA--
-AGCTGAAATCCATGGCACGAGAACTTCATGACACATGCACAAGCTTCAATAGCCGATTT
GATCAAGTGGAAGAAAGGGTGTCAGCGATTGAGGATCAAACCAATGAAATAAAGTGAGAA
GACAGG-TTAGAGAAAAAAGAGTAAAAAGAAACAAACCAAGCCTCCAAGAAATATGGGAC
TAT
>6__chr6_139068768_139074880
TTCTACGAGCTAAAGGAGGATGTTCAAA-CCTTCACAAGGAAGCTAAAAACCTTGAAAAA
AGATTAGATGAATGGCTAACTA-----AACAGTGTAGAGAAAACGTTAAATGACCTGATG
GAGCTGAAAACCATGGCACGAGAACTTTGTGATACATGCACAAGCTTCAGTAGCTGATTT
GATCAAGTGGAAGAAAGGGTATCAGTGATTGAAGATCAATTGAATGAAATAAAGTGAGAA
GACAAGGTTAGAGGAAAAAGAGTAAAAAGGAATGCACAAAGCCTCCAAGAAATATGGGAC
TAT
>6__chr6_86607915_86614031
TTCTCCAGGATAAAGGAGCATGTTCTAACCCATCATAATGAAGCTAAAAACCTTGGAAAA
AGGTTAAAGGAATAACTAACCAGAATAACCAGTTTAGAAGAG--CTTAAATGAAC-AATG
GAGATGAAAACCACAGTAGGAGAACTTCTTAAAGCATACAGAAGCTTCAATAGCCAATTC
GATCAAGCAGAAGAAAGGATATCAGTGATTGAAGATCAACTTGATGAAATAAAGTAAGAA
GACAAGATTAGAGAAAAAAGAGTGAAAAGACATGAACAAAACCTTCAAAAAATAGGGGAC
TAT
>6__chr8_49560701_49566791
TTCTCTGAGCTAAAGGAGCATGTTCTATCCCATCTCAAGGAAGCTAAAATAATT-GAAAA
AGATTAGACGAATGGCTAACTAGAGTAAACAGTGTAGAGAAGACCTTAAATGACCTGATG
GAGCTGAAAA-CATGGCATGAGAACTTTGTGATGCATGCACAAGCTTCAATAGCCAATTC
GACTAAGTGGAAGGA----TATCAGTGATTAAATATCAAATTAATGAAATAAAGTGAGAA
AAGAAGTTTAGAGAAAAAAGAGT-AAAAGAAACGAACAAAGCCTCCAAGAAATGTGGAAC
TAT
>6__chr6_92844726_92850882
TTCTTCAAGCTGAAGGAGGATTCTCGAACCCATCACAAGGAAGCTAAAAACGTTGAAAAA
AGATTAGATGAATGGTTAACTATAAAAAACAGTGTAGAGAAGACCATAAATGACCAGATG
TAGCTGAAAATCGTGGCACGAGAACTTCATAATGCATGCACAAGCTTCAATAGCCGATTC
AATCAAGTGGAAGAAAGGGTATCAGCGATTGAAGATCAAATTAATGAAATAAAGTGAGAA
GAGAAGTTTAGAGAAAAAAGAGTAAAAAGAAACGAACAAAGACTCCAGGAAATATGGGGC
TAT
>6__chr8_14038061_14044212
TCCTCCGAGCTAAAGGAGGATGTTCAAACCCATCACAAAGAAGCTAAAAACCTTGAAAAA
ATGTTAGATGAATGGCTAACTAGAATAAACAGTGTAGAGAAGGCCTTAAATGACCTGATG
GAGCTG-AAACAATGGCATGAGAACTATGTGATGCATGCACAAGCTTCTGTAGATGATTC
AATCAAGTGGAAAAAAGGGTATCAGTGATTGAAAACCAAATAAATGACATGAAGTGAGAA
GAGAAGTTTAGAGAAAAAAGAGTAAAAAGAAATGAACAAAGCCTCCAAGAAATATGGGAC
TTT
>6__chr7_89826405_89832528
TTCTCCGAGCTAAAGGAGGAAGTTGGAACCCATCACAAAGAAGCTAAAAACCTTGACAAA
AGATTAGACGAATGGCTAACTAGAATAGCCAATGCAGAGAAGTTCTTAAATGACCTGATG
GAGCTGCAAACCATGGCATGAGAACTATGTGACGAATGCACAAGCTTCAGTAGCTGATTT
GATCAACTGGAAGAAAGGGTATCAGTGACTGAAGATTAAATGAATGAAATGAAGCAAGAA
GAGAATTTTAGAGAAAAAAGAGTAAAACGAAATGAACAAAGCCTCCAAGAAATATGGGAC
TAT
>6__chr6_96026034_96032181
TTCTCCGAGCTAAAGGAGGATGTTCGAACCCATAGCAAGGAAGCTAAAAACCTTGAAAAA
ACATTAGAAGAATGGCTAACTAGAATAAACAGCATAGAGAAGACCTTAAATGACCTGATG
GAGATGAAAACCATGGCATGAGAACTACGTGACGCATGCACAAGCTTCAGTAGCCGATTT
GATCAAGTGGAAGGAAGGGTATCAGTGATTGAAGATCAAATAAATGAAATGAAGTGAGAA
GAGAAGTTTAGAG---------TAAAAAGAAACAAATGAAGCCTCCAAGAAACACAGGAC
TAT
>6__chr8_20644495_20650568
TTCTCCGAGCTAAAGGAGGAAGTTCGGA-----------GAAACTAAAAACCTTGAAAAA
ACATTAAATGAATGGCTAACTAGAATAGCCACTGTAGAGAAGTCCTTAAATGACCTGATG
GAGCTGAAAACCATGGCACGAGAACTACATGACAAATGCACAAGCTTCAGCAGCCAATTC
GATCAACTGGAAGAAAGGGTATCAGTGATTGAAGATCAAATGAA-----TGAAGTGAGAA
GAGAAGTTTAGAG--AAAAAAGTAAAAAGAAATGAACAAAGCCTCCAAGAAATATGGGAC
TAT
>6__chr6_89020059_89026211
TTCTCCGAGCTAAAGGAGAATGTTCGAACCCATAGCAAAGAAGCTAAAAACCTTGAAAAA
AGATTAGATGAATGGCTAACTAGAATAAACAGTGCAGAGAAGACATTAGATGACCTGATG
GAACTGAAAACCATGGCACGAGAACTACATGACGCATGCACAAGCTTCAGTAGCCGATTT
GATCAACTGGAAGAAAGGGTATCAGTGATTGAAGATCAAATGAATGAAATGCAGCGAGAA
GAGAAGTTTAGAGAAAAAAGAGTAAAAAGAAATGAACAAAGCCTCCAAGAAATATGGGAC
TAT
>6__chr7_132656568_132662651
TTCTCTGAGCTAAAGGAGGAAGTTCGAACCCATTGCAAAGAAGTTAAAAACCTTAAAAAA
AGATTAGACGAATGGCTAACTAGAATAACCAATGTAGAGAAGTCCTTAAATGACCTGATG
GAGCTGAAAAACATGGCGTGAGAACTACGTGACGAATGCACAAGCTTCAGTAGCCGATTT
GATCAACTGGAAGAAGAGGTATCAGTGAATGAAGATCAAATGAATGAAATGAAGCAAGAA
GAGAAGTTTAGAGAAAAAAGAGTAAAAAGAAACGAACAAAGCCTCCAAGAAATATGGGAC
TAT
>6__chr8_117491765_117497879
TTCTCAGAGCTAAAGGAGGATGTACGAATCCATCGCAAAGAAGCTAAAAACCTTGAAAAA
AGATTAGACGAAAGGCTAACTAGAATAAACAGCATAGAGAAGACCTTAAATGACCTGATG
GAGCTGAAAACCATGGCACGAGAACTGCCTGACACATGCACAAGCTTCAGTAGCCAATTC
GATCAAGTGGAAGAAAGGGTATCAGTGATTGAAGATCAAATGAATGAAATGAAGCAAGAA
GAGAAGTTCAGAGAAAAAAGAGTAAAAAGAAACGAATAAAGCCTCCAAGAAATATGGGAC
TAA
>6__chr6_cox_hap1_1200185_1206220
TTCTCCGAGCTAAAGGAGGAAGTTCGAACCCATGACAAAGAAGTTAAAAACCTTGAAAAA
AGATGAGATGAATGGCTAACTAGAATAACCAATGCAGAGAAGTCCTTAAAGGACATGATG
GAGCTGAAAACTACGGCACGAGAACTAAGTGATGAATGCACAAGCTTCAGTAGCTGATTC
GATCAACTGGAAGAAAGGTTATCAGTGATGGAAGATCAAATGAATGAAATGAAGTGAGAA
GAGAAGTTTAGAGAAAAAAGAATAAAAAGAAATGAACAAAGCCTCCAAGAAATATGGGAC
TAT
>6__chr6_cox_hap1_1846575_1852724
TTCTCCAAGCTAAAGGAGGAAGTTCAAACCCATTGCAAAGAAGTTAAAAACCTTGAAACA
AGATTAGACGAATGGCTAACTAGAATAACCAATGCAGAGAAGTCCTTAAAGGACCTGATG
GAGCTGAAAACCATGGCAGGAGAACTACGTGATGCGTGCACAAGATTCAGTAGCCGATTC
AATCAACTGGAAGAAAGGGTAACAGAGATTGAAGATCAAATGAATGAAATGAAGCAAGAA
GAGAAGTTTAGAGAAAAAAGAATAAAAAGAAATGAACAAAGCCTCCAAGAAATATGGGAC
TAT
>6__chr6_qbl_hap2_1644907_1651056
TTCTCCAAGCTAAAGGAGGAAGTTCAAACCCATTGCAAAGAAGTTAAAAACCTTGAAACA
AGATTAGACGAATGGCTAACTAGAATAACCAATGCAGAGAAGTCCTTAAAGGACCTGATG
GAGCTGAAAACCATGGCAGGAGAACTACGTGATGCGTGCACAAGATTCAGTAGCCGATTC
AATCAACTGGAAGAAAGGGTAACAGAGATTGAAGATCAAATGAATGAAATGAAGCAAGAA
GAGAAGTTTAGAGAAAAAAGAATAAAAAGAAATGAACAAAGCCTCCAAGAAATATGGGAC
TAT
>6__chr8_65158789_65164920
TTCTCCGAGCTAAAGGAGGATGTTCGAACCCATCACAAAGAAGCTAAAAACCTCGAAAAA
AGATTAGACGAATGGCTAACTAGAATAAACAGCATAGAGAAGACCTTAAATGACCTCAAG
GAGCTGAAAACCATGGCACGAGAACTACATGACACATGCACAAGCTTCATTAGCTGATTC
GATCAAGTGGAAGAAAGGATATCAGTGATTGAAGATCAAATGAATGAAATGAAGTGAGAA
GAGAAGTTTAGAGAAAAAAGAGTAAAAAGAAATGAACAAAGCCTCCAAGAAATATGGGAC
TAT
>6__chr8_19937122_19943246
TTCTCTGAGCTAAAGGAGGATGTTCGAACCCATTACAAGGAAGCTAAAAACCTTGAAAAA
AGATGAGACGGA----TCACTAGAGTAAATGGTGTAGAGAAGACCTTAAAGGACCTGATG
GAGCTGAAAACCATGGCATGAGAACGACGTGACGCATGCACAAGCTTCAGTAGCTGATTC
GGTCAAGTGGAAGAAAGGGTATCAGTGATTGAAGATCAAATGAATGATATGAAGCGAGAA
GAGAAGTTTAGAGAAAAAAGAGTAAAAAGAAA----CAAAGCCTTCAAGAAATATGGGAC
TAT
>6__chr7_18175606_18181744
TTCTCCAAGCTAAAGGAGGATGTTCGAACCCATCGCAAGGAAGCTAAAAACCATGAAAAA
AGATTAGACAAATGGCTCACTAGAATAAACAGTGTAGAGAAGACCTTAAATGACCTGATG
GAGCTGAAAACCATGGAATGAGAACTACATGACGCATGCACAAGCTTCAATAGCCGATTC
GATCAAGTGGAAGAAAAGGTATCAGTGATTGAAGATCAAATTAATGAAATAAAGCAACAA
GACAAATTTACAGAAAAAAGAGTAAAAAGAAACAAACAAAGCCTCCAAGAAATATGGGAC
TAT
>6__chr8_126277628_126283777
TTCTCCAAGCTAAAGGAGCATGTTCTAACCCATCACAAGGAAGCTAAAAAACTTGAAAAA
AGGTTAGACGAATGACTAACTAGAATAAACAGTATAGAGAAGACCTTAAATGAATTGATA
GAGCTGAAAACCAAGGCACAAGAACTTCGTGATGCATGCACAAGCTTCAATACCCGATTC
GATCAACTGGAAGAAATGATATCAGTGATTGAAGATCAAATTAATGAAATAAAGCAAGAA
GAAAAG-TTAGAGAAAAAAGAGTAAAAAGAAA----CAAAGCCTCCAAGAAATATGGGAC
TAT
>6__chr8_72049034_72055185
TTCTCTGAGCTAAAGGAGGATGTTCGAACCCATCACAAGGAAGCTAACAACCTTGAAAAA
AGATTAGATGAATGGCTAATTAGAACAAGCAGTGTAGAGAAGACCTTAAATGACCTGATG
GATCTGAAAACCATGGCATGAGAACTACGCGATGCATGTACAACCTTCAGTAGCCAATTT
GATCAAGTGGAAGAAAGGGTATCATTGATTGAAGATCAAATTAATGAAATGAAGTGAGAA
GAGAAATTCAGAGAAAAATGAGTAAAAAGAAACGAAGAAAGCCTCCAAGAAATATGGGAC
TAT
>6__chr8_97009294_97015443
TTCTCCGAGCTAAAGGAGGATGTTCAAACCCATCACAAGGAAGCTAAAAACCTTGAAAAA
AGATTAGATGAGTGGCCAACTAGAACAAACAGTGTAGAAAAGACCTTCAATGACCTAATG
GAGCTGAAAACCATGGCACAAGAACTTCATGATGCATGCACAAGCTTCAATACCCGATTC
AATCAAGTGGAGGAAAGGGTATCAGTGATTGAAGATCAAATTAATGAAATAAATTGAAAA
GAGAAATTTAGAGAAAAAAGAGTAAAAAGAAATGAACAAAGCCTCCAAGAAATATGGGAC
TAT
>6__chr7_19954869_19960983
TTCTCTGAGCTAAAGGAGGATGTTGGAACCCATAGCAAGAAAGCTACAAACCTTGAAAAA
TGATTAGACAAATGGCTAACTAGAATAAACAGTGTAGAGAAGAGCTTAAATGACCTGCTG
GAGCTGAAAACCATGGCACGAGAACTACGTGACACATGCACAAACTTCAGTAGCCGATTC
GATCAAGTGGAAGAAAGAGTATCAGTGACTGAAGATCAAATTAATGAAATGAAGCAAGAA
GAGAAGTTTAGAGAAAAAAGAGTAAAAAGAAATGAACAAAGCCTCCAAGAAATATGGGAC
TAT
>6__chr7_19051888_19058037
TTCTCTGAGCTAAAAGAGGATGTTCGAACCCATCACAAGGAAACTAAAAACCTTGAAAAA
AGATTAGACAAATGTCTAACTAGAATAAACAGTGTAGAGAAGAGCTTAAATGACCTGAAG
GAGCGGAAAACCATGGCATGAGACTTACATGATGCATGCACAGGATTCAGTAGCCAATTA
GATCAAGTGGAAGAAAGGGTATCAGTGATTGAAGATCAAATTAATGAAATGAAATGAGAA
GAGAAGTTTAGAGGAAAAAGAGTAAAAAGAAATGAACAAAGCCTCCAAGAAATATGGGAC
TAT
>6__chr7_120328038_120334152
TTCTCTGAGCTAAAGGAGGATGTTCAAACCCATCACAAGGAAGCTAAAAACCTTGAAAAA
AGATTAGATAAATGGCTAACTAGAATAAACAGTGTAGAGAAGACCTTAAATGACCTGATG
G-----AGAA---TGGCATGGGAAATACGTGACGCATGCACAAACTTCAGCAGCCGATTC
GTTCAAGCGGAAGAAAGGGTATCAGTGATTGAAGATCAAATGAATGAAATAAATTGAGAA
GAAAAGTTTAGAGAAAAAAGAGTAAAAAGAAACAAACAAAGCCTCCAAGAAATATGGGAC
TAT
>6__chr7_91847025_91853140
TTCTCCCAGCTGAAGGAGGAAGTTCGAACCCATCACAAGGAAGGTAAAAACCTTGAAAAA
AGATTAGATGAATGGCTAACTAGAATAAACAGTGTAGAGAAGACCTTAAATGACTTGATG
GAGCTGAAAACCATGGCACGAGAACTATGTGACGCATGCATAAGCTTC------------
----AAGTGGAAGAAAAGGTATCAGTGATTGAAGATCAAATTAATGAAATGACGCAAGTA
GGGAAGTTGGGAGAAAAAAGAGTAAAAAGAAATGAACGAAGCCTCCAAGAAATAAGAGAC
TGT
>6__chr8_117472149_117478283
TTCTCTAAGCTAAAGGAGGATGTTCAAACCCATCGCGAGGAGGCTAAAAGTCTTGAAAAA
AGATTAGACGAATGGCTAACTAGAATAAACAGTGTACAGAAGACCTTAAATTACCTGATG
GAGCTGAAAACCATGGCACGAGAATTATGTGATGCATGCACAAGCTTCAAT--------C
CATAGAGTGGAAGAAAGAGTATCAGTAATTGAAGATCAAATTAATGAAATAAAGCAAGAA
GACAAGATTAGAGAAAAAAGAGTAAAAAGAAATGAACAAAGCCTCCAAGAAATATGGGAC
TAT
>6__chr8_94855767_94861911
TTCTCTGAGCTAAAGGAGGATGTTCGAACCCGTCGGAAGGAAGCTAAAAACCTTGAAAAA
AGATTAGACAAATGGCTAACTAGAATAAACAGTGTAGAGAAGACCTTAAATGACCTGATG
GAGCTAAAAGACATGGCACAAGAACTATGTGATGCATGCACAAGCTTCAGTAGCCGATTT
GGTCAAGTGGAAGAAAGGGTATCAGTAATTGAAGATCAAATTAATGAAATAAAGCGAGAC
GACAAGGTTAGAGAAAAAAGACTAAAAAGAAATGAGCAAAGCCTCCAAGAAATATGGGAC
TAT
>6__chr6_87906123_87912195
TTCTCCGAGCTAAAGGAGGATGTTCGAACCCATCAGGAGGAAGCTAAAAACCTTGAAAAC
AGATTAGATGAATGGCTAACTAGAATAAACACTGTAGAGAAAACCTTAAATTACCTGATG
GAGCTGAAAACCATGGCATGAGAACTACGTGATGCATGCACAAGCTTCAATAACCAATTC
AATCAACTGGAAGAAAGGGTATCAGTGATTGAAGATTAAATTAATGAAATAAAGTGAGAG
GAGAAGTTTAGAGAAAAAAGAGTAAAAAGAAATCAACAAAGCCTCCAAGAAATATGGGAC
TAT
>6__chr9_108611287_108617452
TTCTCTGATCTAAAGGAGGATGTTCAAACCCATCACAAGGAAGCTAAAAACCTTGAAAAA
AGATTAGACAAATGGCTAACTAGAATAAACAGTATAGAGAAGACCTTAAAAGACCTGATG
GAGCTGAAAACCATGGCACAAGAACTA-CTGACACATGCACAAGCTTCAATAGCCAATTC
GATTAAGTGGAAGCAAGGGTATCAGTGATTGAAGATCAAATTAATGAAATAAAGTGAGAA
GAGAAGTCTAGAGAAAAAAGAGTAAAAAGAAACGAACAAAACCTCCAAGAAATATGGGAC
TAT
>6__chr7_53317626_53323658
TTTTCTGAGCTAAATGAGGATGTTCAAACCCATCACAAGGAAGCTTAACACTTTGAAAAA
AGATCAGACAAATGGCTAACTAGAATAAACAGTGTAGAGAAGACCTTAAATGACCTGATG
GAGCTGAAAACCATGGCACAAGAACTACATGACGCATGCACAAACTTCAGTAGCCGATTC
GATCAAGTGGAAGAAAGGGTATCAGTGATTGAAGATGAAATGAATGAAATGAATTGAGAA
GAGAAGTTTAGAGAAAAAAGAGTAAAAGGAAATGAACAAAGCCTCCAAAAAATATGGGAC
TAT
>6__chr7_145294617_145300733
TTCTCCAAGCTAAAGGAGGATGTTTGAACCCATCGCAAGGAAGCT-TAAATCTTGAAAAA
ATATTAAACGAATGGCTAACTAGAATAAACAGTGTAGAGAAGACCTTAAATGACTTTATG
GAGCTGAAAACCATGGCATGAGAACTACATGACACATGCACAAGCTTCAGTAGCCGATTC
GATCAAGTGGAAGAAAGGTTATCAGTGACTGAAGATCAAATTAATGAAATGAAGCAAG--
---AAGTTTAGAGAAAAAAGAGTAAAAAGAAATGAACAAAGCCTCCAAGAAATATGGGAC
TAT
>6__chr7_7145758_7151903
TTCTCCAAGCTAAAGGAGGATGCTTGAACCCATTGCAAGGAAGCTAAAAACCTTGAAAAA
AGATTAGACAAATGGCTAACTAGAATAAACAGTATGGAGAAGTCCTTAAATGACCTGATG
GAGCTGAAAACAATGGCACGAGAACTATGTGATGTAGGCATAAGCTTCAGTAGTTGATTT
GATCAAGTGGATGAAAGGGTATCAGTGATTG-AGATCAAATTAATGAAATGAAGTGAGAA
GAGAAGTTTAGAGAAAAACAAGTAAAAAGAAATGAAAAAAGCCTCCAAGAAATATGGGAC
TAT
>6__chr7_97277622_97283738
TTCTCCAAGCTAAAGGAGGATGTTCAAATCCATCACAAGGAA-CTAAAAACCTTGAAAAA
AGATTAGACAAATGGCTAACTAGAATAAACAGCATAGAGAAGACCTTAAATGACCTGATG
GAGCTGAAAACCATGGCACAAGAACTACATGACGCATGCACAAGCTTCAGTAGCCGATTC
GATCAAGTGGAAGAAAGGGTATCAGTGATTGAAGATCAAATTAATAAAATGAAGTAAGAA
GAGAAGTTTAGAGAAAAAAGAGTAAAAAGAAA----CAAAGCCTCCAAGAAATATGGGAC
TAC
>6__chr8_94281101_94287268
TTCTTCAAGGTAAAGCAGGATGTTGGAAACCATTGCAAGGAAGCTAAAAACCTTGAAAAA
AGATTAGAAGAATGGCTAACTAGAATAAACAGTGTAGAGAAGACCTTAAATGACCTGATG
GAGCTGAAAACCATGGCACGAGAACTACGTGATGCATGCACAAGCTTCAATAGACAATTC
GATCAAGTGGAAGAAAGGGTATCAGTGATTGAAGATCAAATAAATGAAATAAATTGAGAA
GAGAAGTTTAGAAAAAAATGAGTAAAAAGAAATGAACAAAGCCTCCAAGAAATATGGGAC
TAT
>6__chr8_47924770_47930905
TTTTCCGAGCTAAAGGAGGATGTTTGAATCCATTGCAAGGAAGCTAAAAACCTTGAAAAA
AGATTAGATGAATGGCTAACTAGAATAACAAGTGTAGAGAAGTCCTTAAAGGACTTGATG
GAGCTGAAAACCATGGCACAAGAACTACATGATGCATGCACAAGCTTCAGTAGCTGATTC
GATCAAGTGGAAGAAAGGATATCAGTGATTGAAGATCAAATTAATGAAATGAGGTGAGAA
GAGAAATATAGTGAAAAAAGAGTAAAAAGGAATGAACAAAGCCTCCAAGAAACATGGGAC
TAT
>6__chr8_65474952_65481146
TTCTCCAAGCTAACGGAGGATGTTTGAACCCATTGCAAGGAAGCTAAAAACCTTG-AAAA
AAATTAGACAAATGAGTAAATAGAATAAACATTGTAGAGAAGACCTTAAATGACCTGATG
GAGCTGAAAATCATGGCATGAGAACTACATGATGCATGCGCAAGCCTCAGTGGCTGATTC
GATCAAGTGGAAGAAAGGGTATCAGTGATTGAAGATCAAATTAATGAAATTAGGCGAGAA
GAGAAGTTTAGAGAAA-------AAAAAGAATTGAACAAAGCCTCCAAGAAATATGGGAC
TAT
>6__chr9_122929756_122935887
TTCTTCAAGCTAAAGGACGATGTTTGAACCCATTGAAAGGAAGCTAAAAACCTTGAAAAA
AGATTAGACGAATGGCTAATTAGAATAAAGAGTGTAGAGAAGACCTTAAATGACCTGATG
GAGCTGAAAACCATGGCATGAGAACTACGTAACACATGCACAAGCTTCAGTAGCCAATTT
GATCAAGTGGAAGAAAGGGTATCAGTGACTGAAGATCAAATTAACGAAATAAAGCAAGAA
GAGAAGTTTAGAGAAAAAAGAGTAAAAAGAAATGAACAAAGCCTCCAAGAAATATGGGAC
TAT
>6__chr7_93125287_93131418
GTCTCCAAGCTAAAGGAGGATGTTTGAACTCATCGCAAGGAAGCTAAAAACCTTGAAAAA
AGATTAGACAAAAGTCTAACTAGAATAAACAGTGTAGAGAAGAACTTAAATGTCCTGATG
AAGCTGAAAACCATGGCACGAGAACTATGTGATGAATGCACAAGCTTCTGTAGCTGATTC
AATCAACTAGAAGAAAGGGTATCAGTGATTGAAGATCAAATTAATGAAATGAAGCAAGAA
GAGAAGTTTAGAGAAAAAAGAGTAAAAAGAAATGAACAAAGCCTCCAAGAAATATGGGAC
TAT
>6__chr8_143928379_143934492
TTCTCCAAGCTAAAGGAGGATGTTCGAACTCATCGCAAGGAAGCTAAAAACCTTGAAAAA
AGATTAGGTGAATGACTAACTAGAATAAACAGTGTAGAAAAGACTTTAAATGACCTGATG
GAGCTAAAAGCCATGGCAAGAGAACTATGTGATGCATGCACAAGCGTCAGTAGTCAATTC
GATCAACTGGAAGAAGGGGTATCAGTGATTGAATATCAAATTAATGAAATGAAGTGAAAA
GAGAAGTTTAGAGAAAAAAGAGTAAAAAGAAA----CAAAGCCTCCAAGAAATATGGGAC
TAT
>6__chr8_130814115_130820249
TTCTCTGAGCTAAAGGAGGATGTTCAAACCCATCACAAGGAAGCTAAAAACCTTGAAAAA
AGATTAGATGAATGGCTAACTAGAATAAACAGTGTAGAGAACACCTTAAATGACCTGATG
GAGCTGAAAACCATGGCATGAGAACTACGTGATGCATGCACAATCTTCAACAGCCGATTC
AATCAAGAGGAAGAAAGTGTATCAGTGATTGAAGATCAAATTAATGAGATAAAGTGAGAA
GAGAAGTTTAGAG-AAAAAAAGTAAAAAGAAATGAACAAAGCCTCCAAGAAATATGGGAC
TAT
>6__chr7_24279125_24285272
TTCTCTGAGCTAAAGGAGGATGTTCGAACCCATTGCAAGGGAGCTAAAAACCTTGAAAAC
AGATTAGATGAATGGCTAACTAAAATAAACAGTGTAGGGAAGCCCTTAAATGACCTGAGG
AAGCTGAAAACCATGGCAAGAGAACTACGTGATGCATGCACAAGCTTCAGTAGCTGATTT
GATCAAGTGGAAGAAAGGGTATCAGTGATTGAAGATCAAATTAATGAAATGAAGCAAGAA
GAGAAGTTTAGAGAAAACAGAATAAAAAGAAATGAACAAAGCCTCTAAGAAATATGGGAC
TAT
>6__chr7_149824260_149830279
TTCTCCGAGCTAAAGGAGGATGTTCGAACCCATCACAAGGAAGCTAAAAACCTTGAAAAA
AGAGTAGATGAATGGCCAACTAGAATCAACAGTGTAGAGAAGACCTTCAGTTACCTGACA
GAGCTGAAAACCATGGCATGAGAACTACGTGATAAATGCACAAGCCTCAGTGGCTGATTC
AATCAAGTGGAAGAAAGGCTATCAGTGATTGAAGATCAAATTGATGAAATGAAGTGAGAA
GACAAGTTTAGACAAAAAAGAGTAAAAAGAAAT----AAAGCCTCCAAGAAATATGGGAC
TAT
>6__chr8_83059875_83066034
TTCTCCGAGCTAAAGGAGGATGTTTGAACCCTTCGCAAGGAAGCTAAAAACTTCGAAAAA
AGACTAGACAAATGGCTAACTAGAATAAACAGTGTAGAGAAGTCCTTAAATGACCTGATG
CAGCTGCAAATCATGGCACAAGAACTACGTGATGCATGCACAAGTTTCAGTAGCTGATTG
GATCCAGTGGAAGAAAGGGTATCAGTGATTGAAAATCAAATTAATGAAATGAAGCAAGAA
GAGAAGTTTAGAGAAAAAAGAGTAAAAAGAAGCAAACAAAGCCTCCAAGAAATATGGGAC
TAT
>6__chr8_75090678_75096874
TTCGCTGAGCTAAAGGAGGATGTTCGAACCCATCGCAAGGAAGCTAAAAACCTTGAAAAA
GGATTGGATGAATGGCTAACTAGAATAAACAGTGTAGAGAAGACCTTAAATGACCTGATG
GAGATGAAAAGCGTGGCACGAGAACTACATGACACATGCAGAAGCTTCAGTAGCCAATTC
GATCAAGTGGAAGAAAGGGTATCAGTGATTGAAGATCAAATTAGTGAAATGAAGCAAGAA
GAGAAGTTTAGAGAAAAAAGAGTAGTAAGAAATGAACAAAGCCTCCAAGAAACATGATAC
TAT
>6__chr7_106137090_106143261
TTCTCCAAGCTAAAACAGGATGTTTGAACCCATCACAAGGAAGCTAAAAACCTTGAAAAA
AGATTCAATGAATGGCTAACTAGACTAAACAGTGTAGAGAAGACCTTAAATGACCTGATG
GAGCTGGAAACCATGGCACGAGAACTACGTGACCCATGCACAAGCTTCAGTAGCCAATTC
AATCAAGTGGAAGAAAGGGTATCAGTGATTGAAGATCAAACGAATGAAATGAAGTGAAAA
GAGAAGTTTAGAGAAACAAGTGTAAAAAGAAATGAAC-AAGCCTCCAAGAAATATGGGAC
TAT
>6__chr9_101790665_101796768
TTCTCCAAGTTAAAGGAGGATGTTCGAACCCATCACAAGGAAGCCGAAAACCTTGAAAAA
AGAT-----GAAAGGCTAACTAGAATAAACAGTGTAGAGAAGACTTTAAATGACCGGATG
GAGCTGAAAACCATGGCACGAGAACTATGTGACACATGCACAAGCTACAGTAGCCGATTC
GATCCAGTGGAAGAAAGGGTATCAGTGATTGAAGATCAAATGAATGAAATAAAGTGTG--
---AAGGTTAGAGAAAAAAGAGTAAAAAGAGACAAACAAAGCCTCCAAGAAATATGAGAC
TAC
>6__chr7_107700429_107706577
TTCTCCGAGCTAAAGAAGCATGTTCTAACCCATCACAAAGAAGGTAAAAACCTTGAAAAA
AGCTTAGATGAATGGCTAACTAGAATAACCAGTGTAGAGAAGACCTCAAATGACCTGATG
GAGCTGAAAACCACAGTACAAGAACTTTGAGAAGCATACACAAGCTTCAATAGCCTATTC
GATCAAGCAGAAGAAAGGATATCAGTGATTGAAGACCAAATTAATGAAATAAAGCGAGAA
GACAAGATTAGAGAAAAAAGAGTGAAAAGAAATGAACAAAGCCTCCAAGAAATATGGGAC
AAT
>6__chr7_86725126_86731232
TTCTCTGAGCTAA-GGAGCATGTTTTAACCCATTGCAAGGAAGCTAAAAACCTTGAAAAA
AGGTCAGACAAATTGCTAGCTAGAATAAAGAGTGTAAAGAAGACCTTAAGTGAACTGATG
GAGCTGAAAACCACAGCACGAGAACTTTGTGATGCATGCACAAGCTTCAATAGCTGATTC
GATTAAGTGTAAGAAAATATCTCAGTGATTGAAGATCAAATTAATGAAGTAAAGTGAGAA
GACAATATTAGAGAAAAAAGAATGAAAAGAAAAGAAGAAAGCCTCCAAGAAATATGCGAC
TAT
>6__chr6_85702368_85708569
TTCTCCGAGCTAAAGAAGCATGTTGTAACACATTGCAAGGAAGCTAAAAACTTTGAAAAT
GGAT-------ATGGCTAACTAGAAGAACCAGTGTAAAGAAGAATATAAATGACCTGATG
GAGCTGAAAAACACAGCATGAGAACTTCATGAAGCATACACAAGCTTCAATAGCTGATTC
GATCAAGTGGAAGAAAGGATATCAGAGATTGAAGATCAAATTAATGAAATAAAGCGAGAC
GACAAGATTAGAGAAAAAAGAGTGAAAAGAAATGAACAAAGCCACCAAGAAATATGGGAC
TAT
>6__chr8_36702439_36708581
TTCTCCGAGCTAAAGAAGCACGTTCTAGCCCATCGCAAGGAAGCTAAAAACCTTCAAAAA
AGGTTAGATTAATGGCTAACTAGAACAAAGAGTGTAGAGAAGACGTTAAATGACCTGATG
GAGCTCAAAACCATGGCATGAGAACTTCGTGATGTATGCACAAGTTTCAATAGCTGATTT
GATCAAGTGGAAGAAAGGATATCAGTGATTTAAGATCAAATTAATGAAGTAAAGTGAAAA
GACAAGATTAGAGACAAAAGAGTGAAAAGAAACAAACAAAGCCTCCAAGAAATATGGGAC
TAT
>6__chr8_11709787_11715920
TTCTCCAAGCTAAAGCAGCACGTTCTGACCGATCGCAAGGAAACTTAAAACCTTGAGAAA
AGGTTGGACAAATGGCTAACTAGAATAACCAGTGTAGAGAAGAGCTTAAATGACCTGATG
GAGCTGAAAACCAAAGTACAAGAATTTCACAAAGCATAAACAAGCTTCAATAGCCGATTC
GATCAAGCAGAAGAAAGGATATCAGTGATCGAAGATCAAATTAATGAAATAAAGCAAGAA
GACAAGATTAGAGAAAAAAGAATGAAAAGAAATGAACAAAGGCTTCAATAAATATGCGAC
TAT
>6__chr7_13126979_13133131
TTCTCCAAGCTAAAGGAGCATGTTCTAACTCATCACAAGGAAGCTAAAACCCTCAAAAAA
AGATTAGATGAATGGCTACCTAGAATAAACAGTGTAGAGAAGACCTTAAATGACCTGAGG
GAGCTGAAAACCACGGCACGAGAACTTCGTGATGCAGCCACAAACTTCAACAGCCAATTC
GATCAAGTGGAAGAAAGGATATCAGTGATTGAAGATCAAATTAATGAAATAAAATGAGAA
GATGAGGTTAGAGAAAAAAGAGTGAAAAGAAATGCACAACGCCTCCAAGAAATATGGGAC
TAT
>6__chr6_81378581_81384645
TTCTGTGAGCTAAAGGAGCATGTTCTAACCCATCACAAGGAAGCTAAAAGCCTTGAAAAA
AGGTTAGATGAATGGCTAACTAGAATAGTCAGTGTAGAGAAGAGCTTAAATGACCTGATG
GAGCTGAAAACCACAGTATGGGAACTTCGTGAAGCATACACAAGCTTCAATAGCCAATTT
GATGAAGTGGAAGAAAGGATACCAGCGATTGAAGATCAAATTAATGAAATAAAGTGAGAA
GACAAGATTAGAGAAAAAAGGGTGAAAAGAAATGAACAAAGCCTCCAAGAAATATGGCAC
TAT
>6__chr8_64579830_64586004
TTTTCCGAGCTAAAGGAGCAGGTTCCAACCCATCGCAAGGAAGCTAAAAACCTTGAAAAA
AGATTAGATGAATGGCTAACTAGAATAAGCAGTGTAGAGAAGACTTTAAATGACCTGACG
GAGCTGAAAAACATGGCAGGAGAACTTCGTGACGCATGCACAAGCTTCAATAGCCAATTC
GATCAAGTGGAAGAAAGGATATCAGTGATTGAAGATCAAATTAATGAAATAAAGCGAGAA
GACAAGATTAGAGAAAAAAGAGTGAAAAGAAATGAACAAAGCCTCCAAGAAATATGGGAC
TAT
>6__chr8_120365752_120371876
TTCTTTGAGCTAAAGGAGGATGTTTGAACCCATGGCAAGGAAGCTAAAAACCTTGAAAAA
AGATTAGATGGATGGCTAACTCGAATAG--AGTGTAGAGAAGACCTTAAGTGACCTGATG
GAGCTGAAAACCATGACACGAAAACGTCATGACACATGCACAAGTTTCAAAAGCCAATTC
GATCAAGTGGAAGAAAAGGTATCAGTGATTGAAGATCAGATCAATGAAATAAAGTGAGAA
GACAAGGTTAGAAAAAAAAGAGT-AAAAAAAATGAACAAAGCATCCAAAAAATATGGGAC
TAT
>6__chr8_120388226_120394342
ATCTTTGAGCTAAAGGAGGATGTTTGAACCCACTGCAA-GAAGCT-AAAACCTTGATAAA
AGGTTAGACGAATGGCTAACTAGAATAAACAGCGTAGAGAAGAACTTAAATGACCTGAGG
GGGCTGAAAGCCAAGATACAACAACTTCATGACGTATGCACAAGCTTCAATAGCTGACTT
GATCAAGTGGAAGAAAGGATATCAGTGATTGAAGATCAACTTAATAAAATAAGGCAAGAA
GACAAGTTTAGAGAAAAAAGATTAAACGGAAATGAACAAAGCCTCCAAGAAATATGGCAC
TAT
>6__chr6_97048972_97055041
TTCTCCAAGCTAAAGGAGCATGTTCTAACCCATTGCAAGGAAGCTAAAAACCTTGAAAAA
AGGTTAGGTGAATGGCTAACTAGAATAAACAGTGTAGAGAAGACCTTAAATGACCTGATG
GAGCTGAAAACCATGGCACAAGAACTTCGTGACACATGCACAAACTTCAATAGCTGATTC
GATCAAGTGGAAGAAAGGATATCAGTGACTGAAAATCAAATTAATGACATAAAGCAAGAT
GACAAGATTGGAGAAAAAAGAGTAAAAGGAAACAAACAAATCCTCCAAGAAATATGGGGC
CAT
>6__chr8_91567368_91573573
TTCTCTGAGCTAAAGGAGCGTGTTCGAACTCATTGCAAGGGAGCTACAAACCTTGAAAAA
AGGTTAGATGAATGGCTAACTAGAATAAACAGTGTAGAGAAGACCTTAAATGACCTGATG
GAGCTGAAAACCATGGCATGAGAACTTCGTGACACATGCACAAGCTTCAATAGCCGATTC
GATCAAGTGGAAGAAAGGGTATCAGTGATTGAAGATCAAATTAATGAAATAAAGTGAGAA
GACAAGTTTAGAG--AAAAGAGTAAAAAGAAATGAACAAAGCCTCCAAGAAATATGGGAC
TAT
>6__chr7_106346490_106352641
TTCTCCGAGCTAAAGGAGTGTGTTCTAACCCATCGCAAAGAAGATAAAAACCT-GAAAAA
AGGAAAGATGAATGGCTAACTGGAATAAACAGTATAGAGAAGATCTTAAATGACCTGATG
GAGCTGAAAACCATGGCTAGAGAACTTCGTAATGCACGCACAAGCTTCAATAGCCGATTG
GATCAAGTGGAAGAAAAGATATCAGTGACTGAAGATCAAATTAATGAAATAAAGAGAGAA
GACAAGATTAGAGAAAAAAGAGTGAAAAGAAACGAACAAAGCCTCCAAGAAATATGGAAC
TAT
>6__chr7_37159297_37165441
TTCTCCGAGCTAAAGGAGCATGTTCTAATCCACCACAAGGAAGCTAAAAACCCTGAAAAA
AGGTTAGATGAATAGCTAACTAGAACAACCAGTGTAGAGAAGAGCTTAAATGACCTGATG
GAGCTGAAAACCACAGTACGAGAACTGCGTGAAGCATACACAAGCTTCAATAGCCGATTT
GATCAAGCGCAAGAAAGGATATCAGTGATTGAAGATCAAATTAATGAAAAAGAGCGAGAA
GACAAGATCAGAG--AAAAGAGTGAAAAGAAACTAACAAAGCCTCTAAGAAATACGGGAC
TAT
>6__chr9_102506587_102512677
TTCTCCCAGCTAAAGGAGCTTGTTCTAACCCATCGCAAGGAAGCTAAAAACCTTGAAAAA
AGATTAGATGAATGCCTAACTAGAAT----AGTGTAGAGAAGACCTTAAATGACCTGATG
GAGCTGAAAACCACAGCATGAGAACTTCGTGAAGCATCCACAAGCTTCAATAGCCAATTC
AATCAAGTAGAAGAAAGGCTATCAGTGATTGAAGATCAAATTAAGGAAACAAAGCGAGAA
GACAAGGTTAGAGAAAAAAGAGTGGAAAGAAATGAACAAAGCCTCCAAGAAATATAGGAC
TAT
>6__chr7_36126091_36132285
TTCTCTGAGCTAAAGGAGCATGTTCTAACCCATCACAAGGAAGCTAAAAACGTTGAATAA
AGGTTAGACGAATGGCTAACTAGAATAACCAGTGTAGAGAAGAGCTTAAAAGACCTGAGG
GAGCTGAAAACCACAGTACAAGAACTTCGTGAAGCATACATAAGCTTCAATAGCTGATTT
GATCAAGTGGAAGAAAGGATATCAGTGATCAAAGATCAAATTAATGAAAGAAAGCGAGAA
GATAAGATTAGAG-AAAAAGAGTGAAAAGAAATGAACAAAGCCTCCAGGAAATATGGGAC
TAT
>6__chr7_94261783_94267774
TTCTCCAAACTAAAGGAGCATGTTCTAATCCATCGCAAGGAAGCTAAAAACCTTGAAAAA
AGGTTAGGCAAATGGCTAATTAGAATAACCAGTGTAGAGAAGAGCTTAAGTGCCCTGATG
GAGCTGAAAACCACAGTACAAGAACTTCATGAAGCATACCCAAGCTTCAATAGCCGATTT
GATGAAGCCGAAGAAAGGATATAAGTGATTGAAGACCAAATTAATGAAATGAAGCGAGAA
GACAAGATTAGAGAAAAAAGAGTTAAAAGAAATGAACAAAGCCTCCAAGAAATATGGGAC
TAT
>6__chr6_80424582_80430740
TTCTCTGAGCTGAAGAAGCATCTTCTAACCCTTCGCAAGGAAGCTAAAAACCTTGAAAAA
AGGTTAGACAAATGGCTAACTAGAATAAGCAGTGTAGAGAAGACCTTAAATGACCTGCTG
GAGCTGAAAACCATGGCACGAGAACTTCGTAGCACATGCATAAGCTTCAACAGCCGATTT
GATCAAGTGGAAGAAAGGATATCAGTGATTGAAGATAAAATTAACAAAATAAAGTAAGAA
GACAAGTTTAGACAAAAAAGAGTAGAAAGAAATGAACAAAGCCTCCAAGAAATATGGGAC
TAT
>6__chr9_23981701_23987832
TTCTCCGAGCTAAAGGAGCATGTTCTAACCCATCGCAAGGAGGCTTAAAACCTTGCAAAA
AGGTTAGACAAACAGCTAAATAGAATAAACAGAGTAAAGAAGACCTTAAATGACCTGGTG
GAGCTGAAAACCATGGCACGAGAACTTTGGGACACATGCAGAAGTTTCAATAGCCGATTT
GATGAAGTGGAAGAAAGGGTATCAGTGATTGAAGTTCAAATTAATGAAATAAAGTGAGAA
GACAAGTTTAGAGAAAAAAGAGTAAAAAGAAACAAACAAAGCCTTCAAGAAATATGGGAC
TAT
>6__chr7_42371569_42377700
TTCTCCAAGCTAAAGGAGCATGTTCTAACCCATCAAAAGGAAGCTAAAAACCTTGGGAAA
AGGTTAGATGAATGGCTAACTAGAATAAACAGTGTAGAGAAGATCTTAAATGACCAGATG
GAGCTGAAAACCATGGCATAAGAACTTCGTGATGCATGCATAAGCTTCAATAGCTGATTT
GATCAAGTGGAAGAAAGGATATCAGTGATTGAAAATCAAATTAATGAAATAAAGTGAGAA
GACAAGATTAGAGAGAAAAGAGTAAAAAGAAACGAACAAGACCTCCAAGAAATGTGGGAT
TAT
>6__chr7_10378713_10384851
TTCTCCAAGATAAAGGAGGATATTAAAACCCATCACAAGGAAGCTAAAAACCTTAAAAAA
AGATTAAATGAATGGCTAACTAGAATAAACAGTGTAGAGAAGACCTTAAATGACCTGATG
GAGCTGAAAACCACAGCACAAGAACTTCATGACGCATGCACAAGCTTCAGTAGCCGATTT
GATCAAGTGGAAGAAGG--TATCAGTGATTGAAGATCAAATTAATGAAATAAAACAAGAA
GAGAAGTATAGAGAAAAAAGAGTAAAAAGAAATGAACAAAGCCTCCAAGAAATATGGGAC
TAT
>6__chr7_117549515_117555655
TTCTCCAAGCTAAAGGAGCATGTTCTAACCCATCACAAG----CTAAAAACCTTGAAAAA
GGGTTAGATGAATGGCTAACTAGAATAAACAGTGAAGAGAAGACCTTAAATGACCTGATG
GAGCTGCAAACCATGGCATGACAACTTCATGACGCATGCACAAGCTTCAATAGTCGATTC
GATCAAGTGGAAGAAAGAGTATCAGTGATTAAAGATAAAATTAATGAAATAACGCAAGAA
GACAAGTTTAGAGAAAAAAAAGTAAAAATAAATGAACAAAGCCTTCAAGAAATATGGGAC
TAA
>6__chr8_77970890_77977022
TTCTTGGAGCTAAAGGAGGATGTTTGAACCCATTGAAAGGAAGCTAAAAACCTTGAAAAA
AGATTAGATGAATGGCTAACTAGAATAAACAGTGTAGAGAAGACCTTAAATGACCTAATG
GAGCTGAAAAGCATGGCACAAGAACTTCATGATGCATACACAAGCTTCAATAGCTGATTG
GATTAAGTGGAAGAAAGGGTATCAGTGATTGAAGATCAAATTAATGAAATAAAGCGAGAA
GACAAGGTTAGAGAAAAAAGAGTAAAAAGAAACAAACAAAGCCTCCAAGAAATATGGGAT
TAT
>6__chr7_147190959_147197134
--TTCTGAGCTAAAGGAGCATGTTCTAACACATTGCAAGGAAGTTAAAAACCTTGAAAAA
AGGCTAGACGAATGGCTAACTATAATAAACAGTGTGGAGAAAACCTTGAATGACCTGATG
GAGCTGAAAACCATGGCACGCGAACTTTGTGATGCATGCACAATCTTCAACAGCTGATTC
GATCAAGTAGAAGAAAGGTTATTAGTGACTGAAGATCAAATTAATGAAATAAAGTGAGAT
GACAAGGTTAGAGAAAAGAGAGTAAAAAGAAATGAAGAAAGCCTCCAAGAAACATGGGAC
TAT
>6__chr9_120297683_120303751
TTCTCCAAGCTAAAGGAGCATGTTGAAACCCATCACAAGGAAGCTAAAAACCTTGCAAAA
AGATTAGATGAATGGCTAACTACAATA--CAGTGTAGAGAAGACCTTAAATGACCTGATG
GAGCTGAAAACCATGGCACAAGAACTTCGTGACGCATGTACAAGCTTCAATAGCTGATTC
GACCAACTGGAAGAACGGGTATCAGTGATTGAAGATCAAATGAATGAAATAAAGCAAGAA
GATAAGGATAGAGAGCAAACACTAAAAAGAAATGAACAAAGCCTCCAAGAAATATGGGAC
TAT
>6__chr8_31491204_31497314
TTCTCCGAGCTAAAGGAGGATGTTCAAACCCATTGCAAGGAAGCTAAAAACCTTGAAGAA
AGATTAGATGAATAGCTAACTACAATAAAGAGTGAAGAGAAGACCTTAAATGACCTGATG
GAGCTGAAAACCACGGCACAAGAACTTCATGATGCATGCACAAGCTTCAACAGCTGCTTC
GATCAAGTGGAAGAAAGTGTATCAGTGATTAAAGATCAAATTAATGACATAAAGTGAGAA
GACAAGGTTAGAGAAAAAAGAGTAAAAAGAGAAGAACAAAGCCTCCAAGAAATGTGGGAC
TAT
>6__chr7_18740415_18746554
ATCTCTGAGCTAAAGGAGCTTGTTCGAACCCATCTCAAGGAAGCTAAAAACCTTGAAAAA
AGATTAGATGAATGGCTAACTAGAATAAACAGTGTAGAGAAGACCTGAAATGGCCTGATG
GAGCTGAAAACCATGGCACAAGAATTTCATGACACATGCACAAGCTTCAATAGCTGATTT
GATCAAGTGGAAGAAAGGGAATCAGTGATTGAAGATCAAATTAATGAAATGAAGTGAGAA
GACAAGGTTAGAGAAAAAAGAGTAAAAAGAAATGAACAAAGCCTGCAAGAAATATGGGAC
TAT
>6__chr8_79048546_79054650
TTCTCCAAGCTAAAGGAGGATGTTCAAACCCATCGCAAGGAAGCTAAAGACCTTGAAGAA
AGATTAGGCAAATGGCTAACTAGAATAAACAGTGTAGAGAAGACCTTAAATGACCTGATG
GAGCTGAAAACCATGGCACAAGTACTTCATGACACATGCACAAGCTTCAATAGCCAATTC
GATCAAGTGGAGGAAAGGGTATCCGTGATTGAAGATCAAATTAATGAAATAAAGTGGGAA
GACAAGGTTAGAGATAAAAGAGTATAAAGAAATGAATAAAGCCTCCAAGAAATATGGGAG
TAT
>6__chr8_61199786_61205912
TTCTCCAAGCTAAAGGAGGATGTTTGAACCCATCGCAAGGAAGCTAAAAACCTTG-AAAA
AAATTAGATGAATGGCTAACTAGAATAAACAGTGTAGAGAAGAAGTTAAAGGACCTGATG
GAGCTGAAAACCATGGCACGAGAACTTTATGAAGCATGCACAAGTTTCAATAGCCAATTC
GATCAAGTGGAAGAAAGGATATCAGTGATTGAAGATCAAATTAATGAAATAAAGTGAGAA
GACAAGGTCAGAGGGAAAAGAGCAAAAAGAAATGAACAAAGCCTCCAAAAAATATGGGAC
TAT
>6__chr7_51587319_51593482
TTCTCCGAGCTAAAGGATCATGTTCGAACTGAACACAAGGAAGCTAAAAACCTTGAAAAA
AGATTAGAGAAATGGCTAACCAGAATAAACAGAGTAGAGAAGACCTTAAATGACCTGATG
GAGCTGAAAACCATGGCACGAGAACTTTGTGTCGCATGCACAAGCTTCAGTAGCCGATTC
GATCAAGTGGAAGAAAGGGTATCAGTGATTGAAGATCAAATTAATTAAATAAAGTGAGAA
AACAAGGTTAGAGAAAAAAGAGTAAAAAGAAATGAACAAAGACTCCAAGAAATATGGGAC
TAT
>6__chr6_87032975_87039090
TTCTCCAAGCTAAAGGAGGATGTTCAAACCCATTGCAAAGAAGCTAAGCACCTTGAAAAA
AGATTAGACAAATGGCTAACTAGTATAAACAGTGTAGAAAAGACCTTAAATGACGTGATG
GAGCTGAAAATCATGGCACGAGAACTTCACGACACATGCACAAGCTTCAGTAGCCAATGT
GATCAAGTGGAAGAAAGGATATCAGTGATTGAAGATCAAATTAATGAAATAAAGCGAGAA
GATAAGTTTAGAGAAAAAAGAGTAAAAACAAATGAACAAAGCCTCCAAGAAATATGGGGC
TAT
>6__chr9_25972528_25978733
TTCTTTGAGCTAAAGGAGGATGTTCAAACCCATTGA---GAAGTT-AAAACCTTGAAAAA
AGATTAGATGAATGGCTAACCAGAATAAACAGTGTAGAGAAGTGCTTAAATGACCTGATG
GAGCTGAAAACCATAGCATGAGAACTTTGTGACGCATGCACAACTTTCAATAGACAATGA
GATCAAGTGGAAGAAAGGGCATCAGTGATTTAAGACCAAATTAATGAAATAAAGCGAGAA
AACAAGGTTAGAG-AAAAACGGTAAAAAGAAACTAACAAAGCCTCCAAGAAATATGGGAC
TAT
>6__chr7_126878264_126884386
TTCTCCGAGCTAAAGGAGGATATTTGAACCCATCGCAAGGAAGCTAAAAACCTTGAAAAA
AGATTAGACGAATGGCTAACTAGAATAAACAGTGTAGAGAAGACCTTAAATGATCTGATG
GAGCTGAAAACCATGACACGAGAACTTCGTGACGTGTGCACAAGCTTCAGTAGCTGATTC
GATCAAGTGGAAGAAAGGGTATCAGTGATTGAAGATCAAATTAACGAAATAAAGCGAGAA
GAGAAGGTTAGAGAAAAAAGAGTAAAAAGAAACAAACAAAACCTCCAAGAAATATGGGAC
CAT
>6__chr7_123266275_123272444
TTCTCTGAGCTAAAGAAGGGTGTTTGAATCCATTGCAAGGAAGCTAAAAACCTTGAAAAA
AGATTAGATGAATGGCTAACTAGAATAAACAGTGTGGAGAAGACCTTAAATGACCTGATG
GAGCTGAAAACCATGGCACAAGAACTTCATGACGGATGCACAAGATTCAATAGCCAATTC
GATCAAGCGGAAGAAAGGGTATCAGTGATTGAAGATCAAATTAGTGAAATAAAGCAAGGA
GACAAGGTTACAG-AAAAAGAATAAAAAGAAATGAA-AAAGCCTCCAAGAAATATGGGAC
TAT
>6__chr8_110852333_110858500
TTCTCAGAGCTAAAGGAGCATGTCCTAACCCATCACAAGGAAACCAAAAACCTTGAAAAA
ACGTTAGACGAATGGCTAACTAGAATAAACAGTCTAGAGAAGACCTTATATGACCAGATG
GAGCTGAAAACCATGGCAAGAGAACTTCGTGACTCTTGCACAAGCTTCAATAGCCAATTC
AATCAAGTGGAAGAAAGGGTATCAGTGATCGAAGATCAAATTAATGAAATAAAGTGAGAA
TACAAGATTAGAG-AAAAAAAGTAAAAAGTAACCAACAAAGCCTCCAAGAAATATGAAAC
TAT
>6__chr8_98563517_98569684
TTCTCTAAGCTAAAGAAGAATGTTCAAACCCATCGCAAGGAAGCTAAAAACCTTGAAAAA
AGATTAGACAAATGGCTAACTAGAATGAACAGCATAGAGAAGACCTTAAATGACCTGATG
GAGGTGAAAACCGTGGCACGAGAACTACATGATGCATGCACAAGCTTCAGTAGCCAATCG
GATCAAGTGGAAGAAAGGGTATCAGTGATCAAAGATCAAATTAATGAAATGAAACGAGAA
GAGAAGTGTAGAGAAAAAAGAGTAAAAAGAAATGAACAAAGCCTCCAAGAAATATGGGAC
TAT
>6__chr7_40935071_40941183
TTCTCCGAGCTAAAGGAGCATGTTCTAACCCATCGCAAGGAAGCTAAAAACCTTGAAAAA
AGGTTAGACGAATGGCTAACTACAATAAACAGTGTAGAGAAGACCTTAAATGACCTGATG
GAGCTGAAAACCATGGCATAAGAACTTTGTGATGCATGCACGAGCTTCAGTAGCTGATTT
GATCAAGTGGAAGAAAGGATATCAGTGACTGAAGATCTAATTAATGAAATAAAGCAAGAA
GACAAGTTTAGACAAAGAAGAGTAAAAAGAAATGAACAAAGCCTCCAAGAAATATGGGAT
TAT
>6__chr7_96677310_96683413
TTCTCTGAGCTAAAGGAGGATGTTCGAACCCATCCCAAGGAAGCTAAAAACCTTGAAAAA
AGATTAGACGAATGGCTAACTAGAATAAACAGTGTAGAGAAGACCTTAAATGACCTGATG
GA--TG-------TGTCACGAGAGCTTCGTGACACATGCACAAGCTTCAATAGCCAATTC
AATCAAGTGGAAGAAAGGGTATCAGTGATTGAAGATCAAATGAATGAAATGAAACAAGAA
CAGAAGTTTAGAGAAAAAAGAGTAAAAAGAAACAAACAAAGCCTCCAAGAAATATGGGAG
TAT
>6__chr7_150135577_150141736
TTCTCTGAGCTAAAGGAGGATGTTCGAATTCATCGCAAGGAAGCTAAAAACCTTGAAAAA
AGATTAGACAAATGGCTAACTAGAATAAACAGTGTAGAGAAGAGCTTAAATGACATAATG
GAGCTGAAAACCATGGCACGAGAACTACGTGAAGCATGCACAAGCTTCAGTAGCCGATTT
GATCAAGTGGAAGAAAGGGTATCAGTGATTGAAGATCAAATTAATGAAATAAAGTGAGAA
GAAAAGTTTAGAGGGAAAAGAGTAAAAGGAAACAAACAAAGCCTCCAAGAAATATGGGAC
TAT
>6__chr6_89157166_89163314
TTCTCCGAGATAAAGGAGGATGTTTGAGCCCATCACAAGGAATCGAAAAACCTTGAAAAA
AGATTAGACAAATGGCTAACCAGAATAAACAGTGTAGAGA--ACCTTAAGTGACCTGATG
GAGCTGAAAACAATGACATGAGAACTTCGTGATGCATGCACAAGCT---------GATTT
GATCAAGTGAAAGAAAGGGTATCAGTGACTGAAGATCAAATTAATGAAATAAAGCAAGAA
GACAAGATTACAGAAAAAAGAGTAAAAAGATACGAACAAAGCCTCCAAGAAATATGGGAC
TAT
>6__chr8_95045232_95051373
TTCTCCGAGCTAAAGGAGCATGTTTGAACCCATAGCAAGGAAGCTAAAAACCTTGAAAAA
AGGTTAGATGAATGGCTAACTAGAATAAACAGTGTAGAGAAGACCTTAAATGACCTGATG
GAGCTGAAAACCATGGCACGAGAACTTCGTGATGCATGCACAAGCTTCAATAGCTGATTC
GGTCAAGTGGAAGAAAGGGTATCAGTGACTGAAGATCAAATTAATGAAATAAAGCAAAAA
GACAAGGTTAGAGAAAAAAGAGTAAAAAGAAATGAACAAAGCCTCCAAGAAATATGGGAC
TAT
>6__chr8_105390001_105396131
TTCTCTGAGCTAAAGGAGGATGTTTGAACCCATTGCAAGGAAGCTAAAAACCTTGAAAAA
AGATTAGACAAATGGCTAACTAGAATAAACAGTGTAAAGAAGAGCTTAAATGACCTGATG
GAACTGAAAACCATGGCACAAGAACTTTGTGATGCACGCACAAGCTTCAGTAGCCAATTC
AATCAAGTGGAAGAAAGGGTTTCAGTGATTGAAGATCAAATTAATGAAATAAAGTGAGAA
GACAAGGTTAGAGAAAAAAGAGTAAAAAGAAACGAACAAAGCCTCCAAGAAATATGGGAC
TAT
>6__chr7_25002424_25008557
TTCTCCAAGCTAAAGGAGCATGTTCTAACCCATCGCAAGGAAGCTAAAAACCTTGAAAAA
AGGTTAGACGAATGGCTAACTAGAATAAACAGTGTAGAGAAGACATTAAATGACCTGATG
GAGCTGAAAGCCACGGCACAAGAACTTTGTGATACAGGCACAAGCTTCAATAGCCTATTC
GATCAAATGGAAGAAAGGATATCAGTGATTGAAGAACAAATTAATGAAATAAAGTGGGAA
GACAAGATTAGAGAAAAAAGAGTAAAAAGAAATGAACAAAGCCTCCAAGAAATATGGGAC
TAT
>6__chr8_41201685_41207787
TTCTCCGAGCTAAAGGAGGATGTTCGAACCCATTGCAAGGAAGCTAAAAACCTTGAAAAA
AGATTAGATGAATGGCTAACTAGAATAAACAGTGTAGAGAAGTCCTTAAATGACCTGATG
GAGCTGAAAACCAT------------------------CACAAGCTTCAATAGCCAATTC
AATCAAGTGGAAGAAACGGTACCAGTGATTGAAGATCAAATTAATGAAATAAAGTGAGAA
GACAAGGTTAGAGATAAAAGAGTAAAAAGAAATGAACAAAGCCTCCAAGAAATACGGGAC
TAT
>6__chr8_68427723_68433864
TTCTCCGAGCTAAAGGAGGATGTTTGAACCCACTGCAAGGAAGCTAAAAACCTTGAAAAA
AGATTAGATGAATGGCTAACTAGAATAAACAGCGTAGAGAAGATCTTAAATGACCTGATG
GAGCTGAAAACCATGTCATGAGAACTTCATGATGCATGCACAAGCTTCAGTAGCAGATTC
GATCAAGTGGAAGAAAGGGTATCAGTGACTGAAGATCAAATTAATGAAATAAAGCAAGAA
GACAAGGTTAGAGAAAAAAGAGTAAAAAGAAATTAACAAAGCCTCCAAGAAATATGGGAC
TAT
>6__chrY_18367021_18373188
CTCTTTGAGCTAAAGTCACATGTTCGAACCCATCACATGGAAGCTAAAAACCTCAAAAAG
TGATTAAATGAATGGCTAACTAGAATAAACAGTGTAGAGAAGACCTTAAATGACCTGATG
GAGGTGAAAAGCACGGCATGAGAACTTTGTGACACATGCACAAGCTTCAATAGCCGATAT
GATCAAATGGAAGTAAGGGTGTCAGTGATTGAAGGTCGTATTAATAAAATAAAGTGAGAA
GACAGGGTTAGAGAAAAAAGAGTAAAAAGAAACAAACAAGGCCTCTGAGAAATATGGGAC
TAA
>6__chrY_18775369_18781536
CTCTTTGAGCTAAAGTCACATGTTCGAACCCATCACATGGAAGCTAAAAACCTCAAAAAG
TGATTAAATGAATGGCTAACTAGAATAAACAGTGTAGAGAAGACCTTAAATGACCTGATG
GAGGTGAAAAGCACGGCATGAGAACTTTGTGACACATGCACAAGCTTCAATAGCCGATAT
GATCAAATGGAAGTAAGGGTGTCAGTGATTGAAGGTCGTATTAATAAAATAAAGTGAGAA
GACAGGGTTAGAGAAAAAAGAGTAAAAAGAAACAAACAAGGCCTCTGAGAAATATGGGAC
TAA
>6__chrY_16147528_16153665
TTCTCCAAGCTAAAGGAGCATGTTCTAACCCAACACAAGGAAGCTAAAAACCTTGGAAAA
AGATTAGATGAATGGCTAACTAGCATAAACAGTGTAGAGAAGTCCTTAAATGATCTGATG
GAGCTGAAAACCATGACACAAGAACTACGTGACACATGCACAAGCTTCAGTAGCTGATTC
AATCAAGTGGAAGGAAGGGTATCAGTGATTGAAGATTA----AATGAAATGAAGCAAGAA
GAGAAGTTTGGAGA---------AAAAAGAAACAAACAAAGCCCCCAAGTAATATGGGAC
GAT
>6__chrY_21500756_21506790
TTCTCTGACCTAAAGGATGATGTTCAAAACCATTGCAAGAAAGCTAAAAACTTTGAAAAA
ATAT-AGATGAATGCCTAACTAGAAATAACAGCATAGAGAAGAATTTAAATGACATGATG
GAGCTGAAAAACATGGCATGAGAACAGTGTGATGCTTGCACAAGCTTCAGTACCCAATTA
GATCAAGTGGAAGAAAGGGTATCAGTGATTGAAGATAAAATTAGTGAAATGCAGCAAGAG
GAGAAGTTTAGAGA---------AAAAAGAAATAATCAAAGCCTCCAAGAAATATGGGAC
TGT
>6__chrY_18060985_18067141
TTCTCCAAGCTATAGGAGCATGTTCTAACTCATCACAGGGAAGCTAAAAACCTTGAAAAA
AGGTTAGATGAATGGCCAACTAGAATAAACAGTGTAGATAAAATTTTAAATGATGTGATG
GAGCTAAAAACCATGGCATGACAACTTCATGATGCAAGCACAAGCTTCAATAGTCAGTTC
AATTAAGTGGAAGAAAGGATATCAGAGATTGAAGATAAAATTAATGAAATAAAGTGAGAA
GACAAGATTAGAGAAAAAAGAGTGAAAAGATATGAACAAAGCCTCCAAGAAATATAAGAC
TAT
>6__chrY_15937541_15943738
TTCTCCAAACTAAAGGAGGATGTTCAAACCCATTGCAAGGAAGCTAAAAACCTTGAAAAA
AGATTAGATGAATGGCTAACTGGAATGAACAGTGTAGC----TCCTTAAATTACCTAATG
GAGCTAAAAACCATGGCACAAGAACTACACGATGCAGGCACAAGCTTCAATAGCCAATTT
GATCAAGTGGAAGGAAGGGTATCAGTGATTGAACATCAAATCAATGCAATGAAGTGAGAA
GAGAACTTTAGAGAAAAAACAGTAAAAACAAATGAACAAAGCCTCCAAACTATATGGGAA
TAT
>6__chrY_14827476_14833649
TTATCTGAGCTAAAGGAGCATGTTCTAACCGATTGCAAGGAAGCTAAAAACCTT-CAAAA
AAGTTATACCAATGGCCAACTAGAATGAACAGTGTAGAGAAGACCTTACATGACCTGATG
GAGCTGAAAACCAAGGCATGAGAACTGCATGACACAAGCACAAGCTTCAATATCTGATTT
GATCAAGTGGAAGAAAGGATTTCAGTGATTGAATATCAAATTAATGAAATAAACTGA-GA
CAAAAGTTTAGAGAAAAAAGAGTAAAAAGAAACAAACAAGGCCTCCAAGAAATATGGGAC
TAT
>6__chrY_21245796_21251846
TTCTCTGAGCTAAAGGAGCTTGTTCTAACCCATCGCAAGGAAAATAAAAACCTTAAAAAA
AGGTTAGATGAATGGCTAACTAGAATAAACAGTGTATA---------GAATGATCTGATG
GAGCTAAAAATCATGGCA-GAGAACTTTGTGATGCAAGCACAAGATTCAACAGCCAATTC
AATCAAGTGGAAGAAAGGATATCAATGATTGAAGACCAAATTAATGAAATAAAATGAGAA
GACAAGATTAGAGAAAACAGAGTAAAAAGAAA----CAAAGCCTCCAAGAAATATGGGAC
AAT
>6__chrX_75704841_75711003
TTCTCTGAGCTAAAGGAGCTTGTTCTAACCCATTGCAAAGAAGCTAAAATACTTGAAAAA
AGGTTAGACGAATGGCTAACTAGAATAAAGAGTGTATAAAAGACCTTAAGTGACCCAATG
GAGCTGAAACCCTTGACACAAGAACTTTGCGTTGCATGCACAATTTTCAATAGCTGATTT
GATCAAGTGGAGGAAAGGATATCAGTGATTGAAGATCAAATGAATGAAACAAAGGAAGAA
GACAAGATTAGAGAAAAAAGAGTGAAAAGAAATGAACAAAGCCTCCAAGAAATATGGGAC
TAT
>6__chrX_81929939_81936119
TCCTCCGAGCTAAAAGAGCATGTTCTAACCCATTGCAAGGAAGCTAAAAACCTTGAGAAA
AGGTTAGACTAATGGCTAACTAGAATAACCAGTGTAGAGAAGAGCTTAAATGACCAGATG
GACCTGAAAACCACAGTATGAGAACTTCATGAAGCATACACAAGCTTCAATAGCTGATTT
GATCAAGCAGACGAAAGGATATCAGTGATAGAAGATCAAATGAATGAAATAAAGAGAGAA
GACAAGATTGGAG--AAAAGAGTGAAAAGAAATGAACAAAGCCTCCAAGAAATATGGGAC
TAT
>6__chr9_66218088_66224109
TTCTCCAAGCTAAAAGAGCATGTTTGAACACATCGCAAGGAAGCTAAAAACCTTGAAAAA
AGGTCAGAC-AATGGCTAACTAGAATAAACAGTGTAGAGAATACCTTAAATGACCTTATG
GAGCTGATAACCATGGCACAAGAACTCTGTGACACATGCACAAGCTTCAATAGCTGATTC
AATCCAGTGGAAGAAAGGATATCAGTGATCGAAGATCAAATTAATAAAATAAAGTGAGAA
GACAAGTTTAGAGTAAAAAGAGTGAAAAGAAATGAACAAAGCCTCCAGGAAAAATGGGAC
TAT
>6__chrX_75658639_75664815
TTCTCCGAGTTAAAGGAGCATTTTCTAACCCATTGCAAGGAAGCTAAAAACCTTGAAGAA
AGATTAGACAAATGGCTAACTAGAATAACAAGTGTAGAGAAGACCTTAAATGACCTGATG
GAGCTGAAACACACACTACGAGAACTTCGTGAAGCATACACAAGTTTCAATAACCAATGT
GATCAAGCAGAAGAAAGGATATCTGCGATTGAAGATCAAATTAATGAAATAAAGTGAGAA
GACAAGATTACAGAAAAAAGAGTAAAAAGAAATGAACAAACCCTCCAAGAAATATGAGAC
TAT
>6__chrX_56532692_56538742
TTCTACGAGCGAAAGGAGCATGTTCAAACCCATCACAAGGAAGCTGAAAATGTTGAAAAA
AGATTAGATGAATGGCTAAATAGAATAAACAGGGTAGATAAGACCATAAATGACCGGATG
GAGCAGAAAACCATGGCACGAGAAGTTCGTGACGCATGCAAAAGCTTCAATAGCTGATTC
AATCAAGTGGAATAAAGGGTATCAGCGATTGAAAATCAAATTAATGAAATAAAGTGAGAA
GACAAGGTTAGAGAAAAAAGAGTAGAAAGAAACAAACAAAGCCTCCTAGAAATACGGGAC
TAT
>6__chrY_11974487_11980625
TTCTCTGAGCCAAA-GAGGATGTTGGAACCCATTGCAAGTAAGCTAAAAACCTTGAAAAA
AGATTAGACGAATGGCTTACAAGAATAAACAGCGTAGAGAAGACCTTAAGTGACCCAATG
GAGCTGAAAACCATGGCACGAGAATTTTGTGATGCATGCACAAGCTTCAATAGCCGATTC
AATCAAGTGGAAGAAAGAGTATCAGTGATTGAAGATCAAATAAATGAAATAAAGTGAGAA
GAGAAGGTTAGAGAAACAAGAGTAAAAAGAAATGAAGAAAGCCTCCAAGAAATATGGGAC
CAT
>6__chrX_56237252_56243394
TTTTCCAAACTAAAAGTGGATGTTCAAACTCATCACAAGGAAGCTAAAACCCTTGAAAAA
AGATTAGATGAATGGCTAACTAGAGTAACTAGTGTAGAGAAGACCGTAGATGACCTAATG
GAGCTGAAAACCATGGTTTGAGAACTTCGTGACACGTGCACAAGCTTCAATACCCGATTC
AATGAAGTGGAAGAAAGGGTATCAGTGATTGAAGATTAAATTAATGAAATAAAGCCAGAA
GACAAGGTTACAG--AAAAAAGTAGAAAGAAACAAACAAAGTGTCCAAGAAATGTGGGAC
TAT
>6__chrX_80611646_80617743
TTCTCTGAGCTAAAGGAGGATGTTTGAACCCATCGCAAGGAAGCTAAAAACCTTGAAAAA
AGATTAGACGAATGGCTAACTAGAATAAACACTGTAGAGAAGACCTTAAATGACCTGATG
GAGCTGAAAACCATGGCACAAGAACTACGTGACACATGCACAAGCTTCAATAGCTGATTC
GATCAAGTGGAAGAAAGGGTATCAGTGATTGAAGATCAGATTAATGAAATAAAGTGAGAA
AACAAGGTTAGAGAAAAAAGAGTAAAATGAAACGAACATAGCCTCCAAGAAATATGGGAC
TAT
>6__chrX_108149216_108155355
TTCTCCAAGCTAAAGGAGCATGTTCTAACCCATTGCAAGCAAGCTAAAAACCTTGAAAAA
AGGTTAGATGAATGGCTAACTAGAATAAACAGTGTAGAGAAGACCTTAAATGACCTGATG
GAGCTGAAAACCACGGCATGAGAACTTCATGATGCATGCACAAGCTTCAATAGCTGATTC
GATCAAGTGGAAGAAAGGATATCGGTGATTGAAAATAAAATTAATGAAATAAAGTGAGAA
GACAGGAGTAGAGAAAAAAGAGTGAAAAGTAATGAACAAAGCCTCCAAAAGATATGGGAC
TAT
>6__chrX_63738054_63744217
TCCTCCAACCTAAAGGAGCGTGTTCAAACCCATTGCAAGGGAGCTAAAAACCTTGAAAAA
AGATTAAACAAATGGCTAACTAGTATAAACAGTGTAGAGAAGACCTTAAATGACCTGATG
GAGCTGAAAACCATGGCATGAGAACTTTGTGAGGCATGCATAAGCTTCAATAGCTGATTC
GATCAAGCGGAATAAAGGGTACCAGTGACTGAAGATCAAATTAATGAAATAAAGTGAGAA
AACAAGGTTAGAGATAAAAGAGTAAAAAGAAATGAACAAAGTCTCCAAGAAATATGGGAC
TAT
>6__chrX_56467218_56473366
TTCTCTAAGCTAAAGAAGCATGTTTGAACCCATCTCAAGGAAACTGAAAACCTGGAAAAA
AGGTTAGAAAAATGGCTAAGAAGAATAAACTGTGCAGAGAAGACCTTAAATGACCTGATG
GAGCTGAAAACCATGGCACGACAAGTTCGTGATATATGAAAAAGCTTCAATAGCTGATTC
AATCAAGTGGAAGAAAGTGTATCACTGACTGAAGATGAAATTAATGAAATAAAGCTAGAA
GACAAGGTTAGAGAAAAAAGAGTAAAAAGAAATGAACAAAGCCTCCAAGAAATATGGGAC
TAT
>6__chrX_111675688_111681778
TTCTCCGAGCTAAAGGAGCGTGTTCTAACCCATTGCAAAGAAGGTATAAACCTTGAAAAA
ATATTAGACGAATGGCTAACTAGAATAAAAAGTGTAGAGAAGACCTCAAGTGACCTCATG
GAGCTGAAAACCACAGCATGAGGACTTCATGATGCATATACAAGCTTCAGTAGCTGATTC
GATCAAGTGGAAGAAAGGATATCAGTGATGGAAGATCAAATGAATGAAATAAAGTGAGAA
GACAAGATTAGATAAAAAAGAGTGAAAAGAAATGAAAAAAGCC-CCAAGAAATATGGGAC
AAA
>6__chr9_8069467_8075615
TTCTTCACGCTAAAGAAGCATGTTCTAGCCCACTGCAAGGAAGCTAAAAGCCTTGAAAAA
AGGTTAGAGGAATGACTAACTAGAATAAACAGTGTAGAGAAGACCTTAAATGACCTGATG
GGGCTGAAACACATGGCGTGAAAACTTCGTGATGCATGCATAAGCTTCAATAGCCAATCA
AATCAAGTGGAAGAAGG--TATCAGTGTTCGAAGATCAAATTAATGAAGTAAAGTGAGAA
GACAAGGTTAGACAAAAAAGAGTAAAAACAAACAAACAAAGCCTCCAAGAAATATGGGAC
TAT
>6__chrX_72117273_72123438
TTCTCCAAGCTAAA-CAGCATGTTCCAATCCATTGCAAGGAAGCTAAAAACCTTGAAAAA
AGGTTAGACGAATGACTAACTAGAAAAAACAGTGTAGAGAAGACCTTAAATGACCTGATG
GAGCTGAAAACCATGGCATGAGAACTT--TGACACATGCAGAAGCTTCAATAGCATATTC
GATCAAGTGGAAGAAAGGGTATCAGTGATGGAAGATCAAATTATTGAAATAAAGCAAGAA
GACAAGGTTAGAGAAAAAAGAATAAAAAGAAACAAACAAAGCCTTCAAGAAACATGGGAC
TAT
>6__chrY_2954894_2961027
TTCTCTGAGCTAAAGGAGGAAGTTCAAACCCATGGCAAAGAAGTTAAAAACCTTGAAAAA
ACATTAGATGAATGGCTAACTAGAATAACCAATGCAGAGAAGTCCTTAAAGGACCTGAGG
GAGCTGAAACCCATGGCACAAGACCTACGTGATGAAAGCACAAGCCTCAGTAGCTGATTT
GATCAACTGGAAGAAAAGGTATCAGTAATGGAAAATCAAATGAATGAAATGAAGAGAGAA
GAGAAGTTTAGAGAAAAAGGAATAAAAAGAAACAAACAAAGCCTCCAAGAAATATGGGAC
TAT
>6__chrX_76470797_76476935
TTCTCAGAGCTAAAGGAGAATCTTTGAACCCATCGCAGGGAAGCTAAAAACCTTGAAAAA
AGATAAGATGAATGGTTAATTAGAATAAACAGTGTAGAGAAGACCTTAAATGACCTGATG
GAGCCAAAAACCATGGCACAAGAACTACGTGACACATGCACAAGCTTCAGTAGCTGATTT
GATCAAGTGGAAGAAAGGGTATCAGTGATTGAAGATCAAATTAATGAAAGAAAGCAGGAG
GAGAAGTTTAGAGAAAAAAGAGTAAAAAGAAACAAATAAAGCCTCCAAGAAATATGGGAC
TAT
>6__chr9_7702933_7709043
TTCTCCAAGCTAAAGGAGCATGCTCTAGACCATCGCAAGGAAGCTAAAAACCTTGAAAAA
AGATTAGGCGAATGGCTAACTAGAATAAACTGGGTAGAGAAGACCTTAAATGACCCGAGG
GAGCTGAAAACCATGGCACGAGAACTTCGTGATGCATGCACAAGCTTCAATAGCTGATTC
AATCAAGTGGAAGAAAGGGTATCAGTGATTGAAGATCAAATTAATGAAATAAAGCAAGAA
GACAAGGTTAGA-GATAAAAAGAGAAAAGAAATGAACAAAGCCTCCAAGAAATATGGAA-
---
>6__chr9_72045048_72051207
TTCTTGGAGCTAAAGGAGGATGTTCGAACCCATCGCAAAGACGTTAAAAACCTTGAAAAG
AGATTAGACGAATGGCTAACTAGAATAAACAGTGTAGAGAAGATCTTAAATGATCCGATG
GAGATGAAAACCATGGCACGGGAACTTCACGACACATGCAGAAGCTTCAAGAGCTGATTC
AATCAAGTGGAAGAAAGGGTATCAGTGATTGAAGATCAAATTAATGAAATAAAGCAAGAA
GACAAGGTTAGAGAAAAAAGAGT-AAAAGAAACAAACAAAGCCATCAAGAAATATGGAAC
TCT
>6__chr9_79858972_79865107
TTCTCCGAGCTAAAGGAGCATGTTTTAACCCATCGCAAGGAAGCTAAAAACCTTGAAAAA
AGGATAGACAAATAGCTAACTAGAATCAACAGTGTAGAGAAGACCTTAAATGATCTGATG
GAGCTGAAAACCACAGCATGAGAACTTTGTGATGCATGCACAAGCTTCAGTAGCCGATTT
GGTCAAGTGGAAGAAAGGATACCAGTGATTGAAGATCAAATTAATGAAATAAAGCGAGCA
GACAAGATTAGAGAAAAAAGAGTGAAAAGAAACAAACAAAGCATCCAAGAATAATGGGAC
TAA
>6__chrX_17496728_17502876
TTTTCCGAGCTGAAGGAGCATGTTCTAACCCATTGCAAGGAAGCTAAAAACCTTGAAAAA
AGGTTAGATGAATGGCTAACTAGAATAAACAGTGTAGAGAAGAGCTTAAATGATCTGATG
GAGCTGAAAACCACATTACGAGAACTTCGTGAAGCATACATAAGCTTCAATAGCTGACTC
GATCAAGCAGAAGAAAGGATATCAGTGATTGAAGATCAAATTAATGAAATAAAGTGAGAA
GACAAGATTACAGAAAAAAGAGTGAAAAGAAATGAACAAAGCTTCCAAGAAATATTGGAC
TAT
>6__chrX_109786788_109792933
TTCACTGAGCTAAAGGAGCATGTTCTAACCCATCACAAGGAAGCT-AAAATCTTG-AAAA
AAGTTAGACGAATGGCTAACTAGAATGAACAGTGCAGAGAAGACCTTAAATGACCTGATG
GAGCTGAAAACCACAGCACGAGAACTTCGTGATGCATGCACAAGCTTCACTAGCTGATTC
GATCAAGTGGAAGAAAGGATATCAGTGATTGAAGATCAAACTAATGAAATAAAGCAAGAA
GACAAGATTAGAGAAAAAAGAGTGAAAGGAAATGAACAAAGCCTCCAAGAAATATGCGAC
TAT
>6__chrY_13468800_13474982
TACTCCGAGCTAAGGGAGCATGTTCGAAACCATCGCAAGGAAGCTAAAAACCTTGAAAAA
AGGTTAGACGAATGGCTAACTAGAATAAAC-----AGTGAAAACCTTAAATGAACTAATG
AAGCTGAAAACCATGGCACGAGAACTTTGGGACACGTGCACAAGCTTGAATAGCCACTTG
GATCAAGTGGAAGAAAGAGTATCCGTGACTGAAGATCAAATGAAAGAAATAAAACAAGAA
GAAAAGTTTAGAGAAAAAAGAGTAAAAAGAAACAAACAATGCCTCCAAGAAATATGGGAC
TAT
>6__chrY_2733608_2739786
TTCTCTGAGCTAAAGGAGGATATTCGAACCCATCGCAAGGAAGCTAAAAACCTTGAAAAA
AGATTAGACAAATGGCTAACTAGAACAAACAGTGTAGAGAATAGCTTAAATGACCTGAAG
GAGCTAAAAACCATGGCACGAAAAATATGTGACACATGCACAAGCTTCAGTAGCTGATTC
GATCAAGTGGAAGGAAGGGTATCAGTGATTGAAGATCAAATTAATGAAATAAAGTGAGAA
AAGAAGTTTAGAGAAAAAAGAGGAAAAAGAAATGAACAAAGACTCAAAGAAATATGGGAC
TAT
>6__chrX_14737238_14743372
TACTCTGAGCTACAGGAGGAAATTCAAACCAAAGGCAAAGAAGTTAAAAACTTTGAAAAA
AATTTAGACGAATGTATAGCTAGAATAACCAATACAGAGAAGTGCTTAAAGGAGCTGATG
GAGCTGAAAGCCAAGGCTCGAGAACTACGCGAAGAAAGCAGAAGCCTCAGGACCTGACAC
GATCAACTGGAAGAAAGGGTATCAGTGATGGAAGATGAAATGAATGAAATGAAGCGAGAA
GGGAAGTTTAGAGAAAAAAGAATAAAAAGAAACGAACAAAGCCTCCAAGAAATATGGGAC
TAT
>6__chrX_77431124_77437272
TTCTCCGAGCTAAAGGAGGATGTTTGAACCAATCACAAAGAAGCTAAAAACCTTGAAAAA
AGATTGGACGAATGGCTAACTAGAAAAAAGAGCATAGAGAAGACCTTAAATGACCTGAAG
GAGCTGAAAACCATGGCACATGAACTACATGATGCATGCACAAGCATCAGTAGCTGATTC
AATCAACTGGAAGAAAGGTTGTCAGTGATTGAAGATCAAATGAATGAAATGAAGCAAGAA
GAGAAGTTTAGAGAAAAAAGGGTAAAAAGAAATGAATAAAGCCTCCAAGAAATATGGGAC
TAT
>6__chrX_136880807_136886937
TTCTCCAAACTAAAGGAGTGTGTTCTAACCCATTGCAAGGAAGCTAAAAAC-TTGAAAAA
AGGTTAGACAAAAGGCTAACTAGAATAAACAGCTTAGAGAAGACCTTAAATGACCTGATG
GAGCTGAAAACCACAGTACCAGAACTTCATGAAGCACACACAAGCTTCAACAGCCAATTT
GATCAAGTGGAAGAAAGGGTATCAGTGATTGAAGATCAAATTAA-----TAAAGTGAGAT
GACAAGATTAGA-GAAAAAAAGTGAAAAGAAATGAACAAAGCATGCAAGAAATATGGGAC
TAT
>6__chrX_63500222_63506377
TTCTACGAGCTAAAGAAGGATGTTCGAACCCATCGCAAGAAAGCTAAAAACCTTGAAAAA
AGATTAGACGAATGGCTAACTAGAATAAACAGTGTAGAGAAGACCTTAAATGACCCGATG
GAGCTGAAAACCATGGCACGAGAACTTCATGATGCATGCACAAGCTTCAATAGCCGATTC
GATCAAGTGGAAGAAAGGGTATCAGTGACTGAAAACCAAATTGATGAAATAAAGTGAGAA
GAGAAGTTTAGAGACAAAAGAGTAAAAAGAAAGAA--AAAGCCTCCAAGAAATATGGGAT
TAT
>6__chrX_69916909_69923056
TTCTCCAAGCTAA-GAAGCATGTTCCAATCCATCTCAAGGAAGCTAAAAATCTTGAAAAA
AGGTTAGTCGGATGGCTAACTAGAACAAACAGTGTAGAGAAGACCTTAAATGACCTAATG
GAGCTGAAAACCATAGCACGAAAACTTCGTGACACATGTACAGGCTTCAGTAGCTGATTC
GATCAAGTGGAAGAGAGGGTACCACTGATTGAAGATCAAATTAATGAAATAAAGTGAGAA
GACAAGTTTAGAGAAAAAAGAGTAAAAAGAAATGAACAAAATCTCCAAGAAATATGGGAC
CAT
>6__chrX_64987264_64993363
TTCTCCGAGCTAAAAGAGGATGCTTGAAGCCATTGCAAGGAAGCTAAAAACCTTGAAAAA
AGATTAGACGAATGGCTAGCTAGAATAAACAGTGTAGAGAAGACCTCAAATGACCTGATG
GAGCTGAAAACCACGGCACAAGAACTACATGATGCTTACACAAGCTTCAGTAGCTGATTC
GATCAAGTGGAAGAAAGGGTATCAGTGATTGAAGATCAAATTAATGAAATAAAGTGAGAA
GATAAGTTTAGAGAAAAAAGAGTAAAAAGAAATGAACAAAACCTCCAAGAAATATGAGAT
TAT
>6__chrX_111370561_111376737
TACTCTGAGCTAAAGGAGGATGTTGAAACCCATTGCGAGGAAGATAAAAACCTTGAAAAA
AGATTAGATGAATAGCTAACTAGAATAAACAGTGTAGAGAAGACCTTAAATGACCTGATG
GAGCTGAAAACCATGGCATGAGAACTACGTGACGCATGCACAAGTGACAGTAGCCAATTC
AATCAAATGGAAGAAAGGGTATCAGTGATTGAAGATCAAACTAATGAAATGAAGCAAGAA
GAGAAGAATAGAGAAAAAAGAGTAAAAAGAAATGAACAAAGCCTCCAAGAAATATGGGAC
TAT
>6__chrX_134620898_134627048
TTCTCCAAGCTAAAGGGGGATGTTCGAACCCATCACAAATATGCCAAAAACCTTGAAAAA
AGATCAGACGAATAGCTAACTAGAACAAACAGTGTAGAGAAGACCTTAAATGACCTGATG
GAGCTGAAAACCATGGCACAAGAACTACGTGATGCATGCACAAGCTTCAGTAGCAGATTC
GATCAAGTGGAAGAAAGGGTATCAGTGATGGAAGATCAAATGAATAAAGTGAAGCGAGAA
GAGAAGTTTAGAGAAAAAAGAGTAAAAAGAAACAAACAAAGCCTCCAA-AAATATGGGAC
TAT
>6__chrX_52889236_52895434
TTCTCCAAGTTAAAGGAGGATGTTTGAACCCATTGCAAGGAAGCTAAAAACCTT-TGAAA
AGATTAGATGAATGGCTAACTAGAATAAACACTGTACAGAAGACCTTAAATGACCTGATG
GAGCTGAAAACCATGGCACAAGAACTACGTGACACATGCACAAGCTTCAGTAGCCGATTC
GATCAAGTGGAAGAAAGGGTAATGGTGATTGAAGATCAAATTAATGAAATGAAGCAAGAA
GAGAAGTTTAGAGAAAAAAGAGTAAAAAGAAACAAACAAAGCCTCCAAGAAATATGGGAC
TAT
>6__chrX_107073451_107079567
TTCTCTGAGCTAAAGGAGGATGTTCGAACCTATCGCAAGGAAGCTAAAAACCTTGAAAAA
AGATTAGACGAATGGCTAACTAGAATAACCAGTGCAGAGAAGACCTTAAATGACCTGATG
GAGCTGAAAACCATGGCACAAGAACTACGTGATGCATGCACAAGCTTCAATAGCCAGTTC
GATCAAGTGGAAGAGAGAGTATCAGTGATTAAAGATCAAATTAATGAAATAAAGCAGGAG
GAGAAGTTTAGAGAAAAAAGAGTAAAAAGAAACAAACAAAGCCTGCAAGAAATATGGGAC
TCT
>6__chrX_97062705_97068854
TTCTCTGAGCTAAAGAAGGATGTTCGAACCCATTACAAGGAAGCTAAAAACCTTGAAAAA
AGATTAGATGAATGGCTAACTAGAATAAACAGTGTAGAGAAGACATTAAATGACCTGATG
GAGCTGAAAACCATGGCACAAGAACTTCATGATGCATACACAAGCTTCAATAGCCAATTT
GATCAAGTGGAAGAAAGGGTATCAGTGATTGAAGATCAAATTAATGAAATAAAGAGAGAA
AACAAGGTTAGAGAAAAAAGAGTAAAAAGAAACGAACAAAGCCTCCAAGAAATATGGGAC
TAT
>6__chrX_104814712_104820874
ATCTCCAAGTGAAAGTAGGATGTTTGAACCCATTGTAAGGAAGCTAAAAACCTTGAAAAA
AGATTAGAGGAATGGCTAATTAGAATAAACAGTGTAGAGAAGATCTTAAATGACCTGATG
GAGCTGAAAACCGTGGCATGAGGATTTCATGATGCATGCGGAAGTTTCAATAGCCGATT-
---CAATTAGAAGAAAGGTTATCAGTGATTGAAGATCAAATTAATGAAATAAAATGAGAA
GACAGGGTTAGAG-AAAAAGAGTAAAAAGAAATGAACAAAACCTCCAAGAAATATGGATC
TAT
>6__chrX_134219454_134225563
TTCTCCAAGCTAAAGGAGGATGTTTGAGTCCATCGCAAGGAAGCTAAAAACCTTGAAAAA
AGATTAGACGAATGGCTAACTAGAATAAACAGTGTAGAGAAGACCTTAAATGACCTGATG
GAGCTGAAAACCATGGCATGAGAACTTCGTGATTTATGCACAAGCTTCAATA-CCAATTC
GATCAAGTGGAAGAAAGGGTATCAGTGATTGAAAAAGAAATTAATGAAACAAAGCAAGAA
GACAAGGTTAGAGAAAAAAAAGTAAAAAGAAACAAACAAAGCCTCCAAGAAATATGGGAC
TAT
>6__chrX_65238861_65245009
TTCCCCCAGCTAAAGGAGAATGTTTGAACCCATCACAAGGAAGCTAAAAACCTTGAAAAA
AGATTATATGAATGGCTAACCAGAGTAAACAGTGTAGAGAAGGCCTTAAATGACCTGGTG
GAGCTGAAAACCGTGGTCCAAGAAATATGTGATGCATGCACAAGCTTCAGTAGCCAATTC
AATCACGTGGAAGAAAGGGTATCAGTGATGGAAGATCAAATGAATGAAATGAAGTGAGAA
GAGAAGTTTAGAGAAAAAAGAATAAAAAGAAATGAACAAAGCCTCCAAGAAATATGGGAC
TAT
>6__chrX_71722023_71728148
TTCTCTGAGCTAAAGGAGGATGTTTGAACCCATCACAAGGAAGGTAAAAACCTTGAAAAA
AGATTAGATGAATGGCTAACTAGAATAAACAGTGGAGAGAAGACCTTAAGTGACCTGATG
GAGCTGCAAACCACGGCACAAGAACTACGTGACGCACGCACAAGCTTCAGTAACCAACTC
AATCAAGCGGAAGAAAGGATATCAGTGACTGAAGACTGAATTAATGAAATAAAGCGAGAA
GAGAAGTGTAGACAAAAAAGGGTAAAAAGAAACGAACAAAGCCTCCAAGAAATATGGGAC
TAT
>6__chrX_126012498_126018614
TTGTCTGAGCTAAAGGAGGATGTTTGAACTCATCGCAAGGAAGCTAAAAACCTTGAAAAA
AGACTAGACGAATGGCTAACTAGCATAAACAGTGTAAAGAAGACCTTAAATGGCCTGATG
GAGCTCAAAATCATGGGACGAGAACTACCTGATGCATTCACAAGCTTCAGTAGCTGATTC
GATCAAGTGGAAGAAAGGGTATCAGTGATTGAAGATCAAATAAATGAAATGAAGCAAGAA
GAGAAGTTTAGAGAAAAAAGAGTAAAAAGAAATGAAAAAAGCCTCCAGGAAATATGGGAC
CGT
>6__chrX_45818934_45825115
TTCTCCGAGCTAAAGGAAGCTGTTTGAATCCATTGCAAGGAAGCTAAAAACCTTGAAAAA
AGATTAGACAAATGGCTAACTAGAATAAACAGTACAGAGAAGACCTTAAATTATCTGATG
GAGCTGAAAACCATGGCACAAGAACTATGTGATGCATGCACAAGCTTCAATAGCCAATTC
AATCAAGTCGAAGAAAGGGTATCAGTGATCGAAGATCAAATTAATGAAATAAAGTGAGAA
GAGAAGTTTAGAGAAAAAAGAGTAAAAAGAAACAAACAAAGCCTCCAAGAAATATGGGAC
TAT
>6__chrX_110914337_110920453
TACTCTGAGCTAAAGGAGGATGTTCGAACCCATCATAAGGAAGCTAAAAACCTTGAAAAA
AGATTAGACGAATGGCTAACTAGAATAAACAGTGTAGAGAAGACCTTAAATGACCTGATG
GAGCTGAAAACCATGACACAAGAACTTCGTGACACATGCACAAGCTTCAATAGCCAATTT
GATCAAGTGGAAGAAAGGGTATCAGTGATTGAAGATCAAAGTAAGGAAATAAAGTGAGAA
GACAAGGTTAGAGAAAAAAGAGTAAAAAGAAATGAACAAAGCCTCCAAGAAATATGGGAC
TAT
>6__chr9_7145360_7151460
TTCTCCAAGCTAAAGAGGCATGTTCAAACCCATCGCAAGGAAGCTAAAAACCTTGAAAAA
AGATTAGACAAATGGCTAACTAGAATAAACAGTGTGGAGAAGACCTTAAATGACCTGACA
GAGCTGAAAACCATGGCACGAGAACTTTGTGACGCACGCACAAGCTTCAACAGCCAACTC
GATCAAGTGGAAGAAAGGGTATCAGTGATTGAAGATCAAAATAATGAAATTAAGTGAGAA
GACAAGGTCAGAGAAAAAAGAGTGAAAAGAAACGAACAAAGCC-CCAAGAAATATGGGTC
TAT
>6__chrX_73832279_73838430
TTCTCCGAATTAAAGGAGCATGTTCAAACACGTCGCAAAGAAGCTAAGAAACT-GAAAAA
AGGTTAGATGAATGGCTAACTAGAATAAACAGTGTAGAGAAGACCTTAAATGATCTAATG
GAGCTGAAAACCATGGCACGAGAAATTCGTGACACATGCACAAGCTTCAATAACCAATTC
GATCAATTGGAAGAAAGGATATCAGTGATTGAAGATCAAATTAATGAAATAAAGTGAGAA
GACAAGGTTAGAGAAAAAAGAGTAAAAAGAAATAAACAAAGCCTCCAGGAAATATGGGAC
TAT
>6__chr9_73211841_73217994
TTCTCTGAGCTAAGGGAGGATGTTTGAACCCATCGCAAGAAAGCTAAAAACCTTGAAAAA
AGATTAGACGAATGGCTAACAAGAATAGAGAGCATAGAGAAGACCTTAAATGACCTGATG
GAGCTGAAAACCATGGCACGAGAACTACGTGATGCATGCACAAGCTTCAGTAGCCGATTC
AATCAAGTGGAAAAAAGGGTATCAGTGATTGAAGATCAAATGAATGAAATGAAGTGAGAA
GAGAAATTTAGAGGAAAAAGAGTAAAAAGAAATGAACAAAGCCTCCAAGAAACATGGGAC
TAT
>6__chr9_4456666_4462767
TTCTCCGAGCTAAAGGAGGATGATCAAACCCATCACAAAGAAGCTAAAAACCTTGAAAAA
AGATTAGACGAATGGCTAACTAGAATAAACAGCATAGAGAAGACCTTAAATGACCTGATG
GAGCTGAAATTCATGGCATGAGAACTACGTGACACAGGCACAAGGTTCAGTAGTCGATTC
AATCAAGTGGAAGAAAGGTTATCAGTGATTGAAGATCAAATTAATGAAATGAAGTGAGAA
GAGAAGTTTAGAGAAAAAAGGGAAAAAAGAAATGAACAAAGCCTCCAAGAAATATGGGAC
TAT
>6__chrX_26262047_26268142
TTCTGTGAGCTAAAGGAGGATGTTTCAACCCATCACAAGGAAGCTAAAAACCTTAAAAAA
AGATTAGACGAACGGCTAACTGGAATAAAGAGTGTAAACAAGACCTTAAATGACCTGAAG
GAGCTGAAAACCATGGCACGGGAACTACGTGATGCATGCACAAGCTTCAGTAGCTGATTT
GATCAAGTGGAAGAAAGGGTATCAGTGATTGAAGATCGAATTAATGAAATGAAGTGAGAA
GAGAAGTTTACAGAAAAAAGAGTAAAAAGAAACTAACAAAGCCTCCAAGAAATATGGGAC
TAT
>6__chrX_139542756_139548913
TTCTCTGAGCTAAAGGAGGATGTTCGAACCCATTGCAAAGAAGCTAAAAATCTTGAAAAA
AGATTAGAAGAATGGCTAACTAGAATAAACAGCGTAGAGAAGTCCTTAAATGACCTGATG
GAGCTGAAAACCATCGCACAAGAACTACGTGACACATGCACAAGCTTCAGTAGCCGATTC
AATCAAGTGGAAGAAAGGGTATCAGTGATTGGAGATCAAATGAATGAAATGAAGTGAGAA
GAGAAGTTCAGACAAAAAAGAGTAAAAAGAAATGAACAAAGCCTCCAAGAATTATGGGAC
TAT
>6__chrX_105536931_105543048
TTCTCCAAGCTAAAGGAGGATGTTCGAACCCATCACAAGGAAGCTAAAAACCATGAAAAA
AGATTAGACGAATGGCTAACTAGAATAAACAGTGTAGAGAAGTCCTTAAATGACCTGATG
GAGCTGAAAACCATGGCATGAGAACTACGTGACGCATGCAGAAGCTTCAGTAGCCGATTC
GATCAACTGGAAGAAAGGGTATCAGTGATTGAAGATCAAATGAATGAAATGAAGTGAGAA
GAGAAGTTTAGAG---------TAAAAAGAAATGAACAAAGCCTCCAAGAAATATGGGAC
TAT
>6__chrX_145117136_145123305
TTCTCTGAGCTAAAGGAGGATGTTTGAACCTACCACAAGGAAGCTAAAAATCTTGAAAAA
AGATTAGACGAATGGCTAACTAGAATAAACAGCACAGAGAAGACCTTAAATGACCTGATG
GAGTTGAAAACCATGGCATGAGAACTAGGTGATGCATGCACAAGCTTCAGTAGCCAATTC
GATCAAGTGGAAGAAAGGGTATCAGTGATTGAAGATCAAATGAATGAAATGAAACAAGAA
GAGAAGTTTAGAGAAAAAAGAGTAAAAAGAAACGAACAAAGCCTCCAAGAAATATGGGAC
TAT
>6__chrX_84269316_84275449
TTCTCTGAGCTAAAGGAGGACGTTTGAAACCATTGCAAGCAAGCTAAAAACCTTGAAAAA
AGATTAGATGAATGGCTAACTAGAATAAACAGTGTAGAAAAGACCTTAAATGACCTGATG
GAGCTGAAAATCACAGCATGAGAAATATGTGACACATGCACAAGCTTCAATAGCCAATTC
AATCAAGAGGAAGAAAGGGTACCGGTGATTGAAGATCAAATTAATGAAATGAAGCGATAA
GAGAAGTTTAGAAAAAAAAGAGTAAAAAGAAATGAACAAAGCCTCCAAAAAATATGGGAC
TAT
>6__chrX_21927483_21933630
TTCTCCGAGCTAAAGGAACATGTTCAAACCGATCACAAGGAAGCTAAAAACCATGAAAAA
TGGTTAGACGAATGGCTAACTAGAATAAACAGTGTAGAGAAGACCTTAAATGACCTGATG
GAGCTGAAAACCATGGCACAGGAACTTCGTGATGCATGCACAAGCTTCAATAGCTGATTC
GATCAAGTGGAAGAAAGGGTATCAGTGATTGAAGATCAAATGAATGAAATAAAGCGAGAA
GACAAGGTTAGAGAAAACAGAGTAAAAAGAAATAAACAAAGCTTCCAAGAAATATGGGAC
TAT
>6__chrX_55812080_55818202
TTCTCTGAGCTAAAGGAGGATGTTCAAACCCATCGCAAGGAAGCTAAAAACCTTGAAAAA
AAGTTGGACGAATGGCTAACT-GAATAAACAGTGTACAGAAGACCTTACATGACCTGATG
GAGCTGAAAACCATAGCACGAGAATTACATGACGCATGCACAAGCTTCAGTAGCTGATTC
AATTAAGTGGAAGAAAGGGTATCAGTGATTGCAGATCAAATTAATGAAATGAAGTGCGAA
GAGAAGTTTAGAGAAAAAAGAGTAAAAAGAAACAGACAAAGCCTCCAAGAAATATGGGAA
GAT
>6__chrX_23285700_23291829
TTCTCCGAGCTAAAGGAGGATGTTCGAACCCATTGCAAGGAAGCTAAAAACATTGAAAAA
AGATTAGATGAATGGTTAACTAGAATAAACAGTGTAGAGAAGACCTTAAATGACCTGATG
GAGCTGAAAA-----------------------CCATGTCCAAGCTTCAATAGCCAATTT
GATCAAATGGAAGAAAGGGTATCAGTGATTGAAGATCAAATTAATGAAATAAAGCAAGAA
GAGATGTTTAGAGAAAAAAGAGTAAAAAGAAACGAACAAAGCCTTCAAGAAATATGGGAC
T--
>6__chrX_137140565_137146715
TTCTCCGAGCTAAAGCAGGATGTTCAAACCCATCGCAAGGAAGCTAAAAACCTTGAAAAA
ATACTAGATGAATAGCTAACTAGAATGAACAGTGTAGAGAATACCTTAAATGACCTGATG
GAGCTGAAAACCATGGCATGAGAACTACGTGACACATGCACAAGCTTCTGTAGACGATTC
GATCAAGTGGAAGAAAGGGCATCAGTGATTGAAGATCAAATGACTGAAATGAAGTGAGAA
GAGAAGTTTAGAGAAAAAAGAGTAAAAAGAAATGAATAAAGTCTCCAAGAAATATGGGAC
TAT
>6__chrX_154605662_154611679
TTCTCTGAGCTAAAGAAGCACATTCTAACCCATTTCAAGGAAGCTAAAAACCTTGAAAAA
AGATTAGATGAATGGCTAACTAGAATAAACAGAGTAGAGAAGACCTTACATGACCTGATG
GAGCTGAAAACCATGGCACGAGAACTTCGTGAGGAATGCACAAACTTCAATAGCTGATTT
GATCAAGTGGAAGAAAGGATATCAGTGATTAGAGATAAAATTAATGAAATAAAGTGAGAA
GACAAGATTAGAG-----AAAATAAAAAGAAATGAACAAAGCCTCCAAGAAACATGGGAC
TAT
>6__chrY_57464862_57470879
TTCTCTGAGCTAAAGAAGCACATTCTAACCCATTTCAAGGAAGCTAAAAACCTTGAAAAA
AGATTAGATGAATGGCTAACTAGAATAAACAGAGTAGAGAAGACCTTACATGACCTGATG
GAGCTGAAAACCATGGCACGAGAACTTCGTGAGGAATGCACAAACTTCAATAGCTGATTT
GATCAAGTGGAAGAAAGGATATCAGTGATTAGAGATAAAATTAATGAAATAAAGTGAGAA
GACAAGATTAGAG-----AAAATAAAAAGAAATGAACAAAGCCTCCAAGAAACATGGGAC
TAT
>6__chrX_79202714_79208850
TTCTCCAAGATAAAGAAAGAAGTTCAAACCCATCGCAAGGAAGCTAAAAACCTTGAACAA
AGATTAGATGAATGGCTAACTAGAATAAACAGTGTAGAGAAGACCTTAAATGACCTGATG
GAGCTGAAAACCATGGCATGAGAACTATGTGACACATGCACAAGCTTCAGTAGCCAACTC
GATCAAGTGGAAGAAAGGGTATCAGTGATTGAAGATCAAATTACTGAAACGAAGCAAGAA
GAGAAGTTTAGAGAAAAAAGAGTAAAAAGAAATGAACAAAGCCTCCAAGAAATATGGGAC
TAT
>6__chrX_136869510_136875640
TTCTCTGAGCTAAAGGAGAATTTTCGAACTCATCACAAGGAAGCTAAAAACCTTGAAAAA
AGAGTAGACGAATGGCTAACTAGAATAAAAAGCATAGAGAAGACCTTAAATGACCTGATG
GAGCTGAAAACCATGGCACGAGAACTACATGATGCATGCACAGGTTTCAGTAGCTGATTT
GATCAAGTGGAAGAAAGGGTATCAGTTATTGAAGATCGAATGAATGAAATGAAGTGAGAA
GAGAAGTTTAGAGAAAAAAGAGTAAAAAGAAATGAACAAAGCCAACAAGAAATATGGGAC
TAT
>6__chrX_112336515_112342550
TTCTCCGAGCTAAAGGAGGATGTTCAAACCCTTCGCAAGGAAGCTGAAAACCTTGAAAAA
AGATTAGACAAATGGTTAACTAGAATAAACGGTGTAGAGAAGACATTAAATGACCTGTTG
AAGCTGAAAACCATGGCACAAGAACTACGTGATGCATGCACAAGCTTCAGTAGCCAAATC
AATCAAGTGGAAGAAAGGGTGTCAGTGATTGAAGATCAAATTAATGAAATAAAGTGAGAA
GACAAGATTAGAGAAAAAAGAGTAAAAAGAAATGAATAAAGCCTCCAAGAAATATGAGAC
TAT
>6__chrX_26209347_26215455
TTCTCTGAGCTAACGGAGCATGTTCTAACCCACCACAAGGAAGCTAAAAACCTTGAAAAA
AGATTAGATGAATGGCTAACTAGAATAAACAGTGTAGAGAAGACCTTATATGACCTGATG
GAGCTGAAAACCATGGCACGAGAACTACGTGACGCATGCACAAGCTTCAATAGCTGATTC
GATCAAGTGGAAGAAAGGTTATCAGTGATTGCAGATCAAATTAATGAAATAAAGTGAGAA
GAGAAGTTTAGAGAAGAAAGAGTAAAAAGAAAGGAACAAAGCCTCCAAGAAATATGGGAC
TGT
>6__chrX_95951174_95957314
TTCTCCGAGCTAAAGGAAGATGTTTGAACCCATTGCAAGGAAGCTAAAAACCTAGAAAAA
AGATTAGACAAATGGCTGACTAGAATAAACAGTGTAGAGAAGACCTTAAATGACCTGATG
GAGCTGAAAACCATGGCACAAGAACTACGTGACGCGTGCACAAGCTTCAACACATGATTC
GATCAAGGGGAAGAAAGGGTATCAGTGATTGAAGATCAAATCAATGAAATAAAGCGAGAG
GAGAAGTTTAGAGAAAAAAGAGTAAAAAGAAATGAACAAAGCCTCCAAGAAATATGGGAA
TAT
>6__chrX_151754498_151760640
TTCTCTGAGCTAAAGGAACATGTTCTAACCCATCGCAAGGAAGCTAAAAACCTTGAAAAA
AGGTTAGATGAATGACTAACTAGAATAAACAGTGTAGAGAAGACCTTAAATGCCCTGACG
GAGCTGAAAACCATGGCACGAGAACTTCATGACATACGCACAAGCTTCAATAGCCAAATC
AATCAATTGGAAGAAAGGATATCAGTGATTGAAGATCAAATTAATGAAATAAAGTGAGAA
GACAAGGTTAGAGAAAAAAGAGTAAAAAGAAATGAACAAAGCCTCCAAATAACATGGGAC
TAT
>6__chrX_154691652_154697825
TTCTCCGAGCTAAAGGAGGATGTTCGAACCCATCGCAAAGAAGCTAAAAACGTTGAAAAA
AGATTAGACGAATGGCTAACTAGAAAAAACAGTGTAGAGAAGACCTTAAATGATCTGATG
GAGGTGAAAACCATGACACAAGAACTACATGATGCATACACAAGCTTAAGTAGCCGATTC
AATCAAGTGGAAGAAAGGGTATCAGTGATTGAAGATCAAATTAATGAAATAAAGTGAGAA
GAGAAGTATAGAGAAAAAAGAGTAAAAAGAAACAAACAAAGCCTCCAAGAAATATGGGAC
TAC
>6__chrY_57550852_57557025
TTCTCCGAGCTAAAGGAGGATGTTCGAACCCATCGCAAAGAAGCTAAAAACGTTGAAAAA
AGATTAGACGAATGGCTAACTAGAAAAAACAGTGTAGAGAAGACCTTAAATGATCTGATG
GAGGTGAAAACCATGACACAAGAACTACATGATGCATACACAAGCTTAAGTAGCCGATTC
AATCAAGTGGAAGAAAGGGTATCAGTGATTGAAGATCAAATTAATGAAATAAAGTGAGAA
GAGAAGTATAGAGAAAAAAGAGTAAAAAGAAACAAACAAAGCCTCCAAGAAATATGGGAC
TAC
>6__chrX_138580141_138586286
TTCTCCAAGCTAAAGGAGGATGTTTGAACCCATAGCAAGGAAGCT-AAAACCTTGAAAAA
AGATTAGACGAATGGCGAACTAGAATAAAC------------------AGTGACCTGA-C
GAGCTGAAAACCATGGCATAAGAACTACGTGACACATGCACAAGCTTTAATAGCTGATTC
GATCATGTGGAAGAAAGGGTATTAATGATTGAAGATGAAGTTAATGAAACCAAGCGAGAA
GAGAAGTTTAGAGAAAAAAGAGTGAAAACAAA----CAAAGCCTCCAAGAAATATGGGAC
TAT
>6__chrX_2987362_2993507
TTCTCCGAGCTAAAGGAA-ATGTTCAAACCCATCGCAAGGACGCTAAAAACCTTGAAAAA
AGATTAGACGAACAGCTAACTAGAATAAATAGTGTAGAGAAGACCTTAAATGACCTGACG
GAGCTGAAAACCACAGCATAAGAGCTACGTGATGCATGCCCAAGCTTCAATAGCCGATTC
AATCAAGTGGAAGAAAGGGTATCAGTGATTGAAGATCAAATGAATGAAATAAAGTGATAA
GAGAAGTTTAGAGAAAAAAGAGTAAAAAGAAATGAACAAAGCCTCCAAGAGATATGGGAC
TAT
>6__chr9_32947811_32953954
TTCTCCAAGCTAAAAGAGGATGTTCGAACCCATAGCAAGGAAGCTAAAAACCTTGAAAAA
AGGTTAGATGAATGGCTAACTAGAATAAACAGCATAGAGAAGACCTTAAATGACCTGATG
GAGCTGAAAACCATGGCACGAGAACTACGTGACGCATGCACAAGCTTCAGTAGCCAATTC
GATCAAGTGGAAGAAAGGGTATCAGTGATTGAAGATCAAATGAATGAAATGAAGCGAGAA
GAGAAGTTTAGAGAAAAAAGAGTAAAAAGAAACAAACAAAGCCTCCAAGAAATATGGGAC
TAT
>6__chr9_99747468_99753621
TTCTCCGAGCTAAAGGAGGATGTTTGAACCCATCTCAAGGAAGCTAAAAACCTTGAAAAA
AGATTAGACAAATGGCTAACTAGAATAAACAGTGTAGAGAAGACCTTAAATGACCTGATG
GAACTGAAAACCATGGCATGAGAACTACGTGATGCATGCACAAGCTTCAATAGCCAATTT
GATCAAGTGGAAGAAAGGGTATCAGTGATTGAAGATCAAATTAATGAAATAAATTGAG--
---AAGTTTAGAGAAAAAAGAGTAAAAATAAATGAACAAAGCCTCCAAGAAATATGGGAC
TAT
>L1pa6_cg_rst_jc		
TTCTCCGAGCTAAAGGAGGATGTTCAAACCCATCGCAAGGAAGCTAAAAACCTTGAAAAA
AGATTAGACGAATGGCTAACTAGAATAAACAGTGTAGAGAAGACCTTAAATGACCTGATG
GAGCTGAAAACCATGGCACGAGAACTACGTGACGCATGCACAAGCTTCAATAGCCGATTC
GATCAAGTGGAAGAAAGGGTATCAGTGATTGAAGATCAAATTAATGAAATAAAGCGAGAA
GACAAGTTTAGAGAAAAAAGAGTAAAAAGAAATGAACAAAGCCTCCAAGAAATATGGGAC
TAT
>Consensus50
TTCTCCGAGCTAAAGGAGGATGTTCNAACCCATCGCAAGGAAGCTAAAAACCTTGAAAAA
AGATTAGACGAATGGCTAACTAGAATAAACAGTGTAGAGAAGACCTTAAATGACCTGATG
GAGCTGAAAACCATGGCACGAGAACTTCGTGANGCATGCACAAGCTTCAATAGCCGATTC
GATCAAGTGGAAGAAAGGGTATCAGTGATTGAAGATCAAATTAATGAAATAAAGNGAGAA
GACAAGTTTAGAGAAAAAAGAGTAAAAAGAAATGAACAAAGCCTCCAAGAAATATGGGAC
TAT
>avf_6_50%_CG_rst
TTCTCCGAGCTAAAGGAGGATGTTCGAACCCATCGCAAGGAAGCTAAAAACCTTGAAAAA
AGATTAGACGAATGGCTAACTAGAATAAACAGTGTAGAGAAGACCTTAAATGACCTGATG
GAGCTGAAAACCATGGCACGAGAACTTCGTGACGCATGCACAAGCTTCAATAGCCGATTC
GATCAAGTGGAAGAAAGGGTATCAGTGATTGAAGATCAAATTAATGAAATAAAGCGAGAA
GACAAGTTTAGAGAAAAAAGAGTAAAAAGAAACGAACAAAGCCTCCAAGAAATATGGGAC
TAT
