# Supplementary material for: Cryptic genetic variation enhances primate L1 retrotransposon survival by enlarging the functional coiled coil sequence space of ORF1p
Source: PLoS Genet. 2020 Aug 14;16(8):e1008991. doi: 10.1371/journal.pgen.1008991 (PMC7449397; doi:10.1371/journal.pgen.1008991)
Supplement: S1 Data — (ZIP) [file pgen.1008991.s012.zip › Supplementary_Data_PG/orf1_coiled_coil/l1pa6/cls1234L.6.fasta]

>6_chr10_2-cL1
FS-LKKHV-SH-KEAKNLEKRLD-WLTRINSVEKTLNDLMELKNTA-EL-D-CKSFSS-F
DQVEERISLKEDQINEIK-EDKIREKRVKRN-QSLQETWDY
>6_chr1_3-cL1
FT-LKKHV-TH-KEAKNLDKRLD-WLTRINSVEKSLNDLMELKTTV-EL-E-YISFNS-F
SQVEERISVIED*IN-XK-EDKIREKRVKRX-QSVQEIXDY
>6_chr10_4-cL1
IS-LKKHI-TH-KEAKNLEKRLD-WLTRITSVEKSLNELMELKTTV-ER-E-YTSFNS-F
DQAGERISMIEDKINEIK-EDKIREKRMKRN-QSLQEIWDY
>6_chr10_5-cL1
VS-LKEQV-TH-KEAKILEKWLD-CLTRINSEGXTLNELMELKTMA-EL-D-YTSFNG-F
DQVKERVSVIGDQINEIK-EEKVREKGVKRN-QSLQEI*DY
>6_chr10_6-cL1
FS-LKENV-NH-KEAKNLEKRLD-WLTRINSVEKTSNELMELKTMA-EL-D-CTSFNS-F
VQVEEKGSVIKDQMNEIK-EDKFREKRVKRN-QSLQEIWHY
>6_chr1_7-cL1
FS-LKEHV-IH-KEAENIEKRLD-WLTRINSVEKSLNDLKELKTTV-EP-E-YTSFNS-F
DQAE*RISVIEDQINEIK-EDKIQEKRVQRN-QSLQEIWDY
>6_chr10_9-cL1
FS-LKEHI-TL-KGAKNLEKXLD-RLTXINSVEKSLNDLMELKSTV-EL-K-YTSFNS-F
DQVEERISVTKDQINEIK-EDKIREKRVKRN-QSLQEI*DY
>6_chr1_11-cL1
FS-LKEHV-TH-KKAKNLEKRLD-GLTRINSVEKTLNDLTEVKTMA-EL-D-CTTFNT-F
HQVEDRVSVIEDQINEMK-QNKVREKRVKRN-QSLQEIWNY
>6_chr1_12-cL1
FS-LX-XV-TH-EEGKNLEKRLD-WLTRINSVEKTLNDMMELKTTA-EL-D-CTSFNS-F
DQVEETISVIEDQINEKK-XDKIXXKKVKRN-QSLQEIWDY
>6_chr11_13-cL1
FS-LKEHV-TI-KEAKNLEKMLD-WLSRITSVQKSLNDLMELKTTV-EL-E-YTSFNS-F
DQAEERIAVIEDKINEIK-EDKIREKRVKRN-QSLQEIWDY
>6_chr10_18-cL1
FS-LKKHV-TH-KEAKNFEKRLD-*LTRIKNIEKTLNYLK*LKNTA-EL-D-CTSFNS-F
DQVGERILVTEDQINEIK-EDKIREKRVKGN-QSLQEIWDY
>6_chr11_26-cL1
FS-LKEDV-IH-KEAKNLEKRLD-WLTTINSVKKTLNDPTELKTMA-EL-D-CTNFNS-F
DQVEERVSVIEGQINEIK-EAKFREKRVKGN-QSLQEIWDY
>6_chr1_27-cL1
FS-LKEDV-AH-KEAKNLQKRLD-WLTRINSIEKTLNDLMELNTMA-EL-D-CTSFNS-C
NQVEERISVIEDQINEIK-EEKFREKRVKMN-QSLQEIWDY
>6_chr1_30-cL1
FS-LKEDV-TH-KEA*NLEKR*D-WPPRINSVEKNLNDLMELKTMT-EL-D-CTSFNS-F
DQVEERVSVIEDQINEIK-X-KFRGKKVKIN-QSLQEIWDS
>6_chr1_34-cL1
LS-LKEHV-TH-KEAKNLEKRLD-WLPRINSVEKTLNDLMELKTVV-EL-D-CASFSS-F
DQVEERISVIEDQINEVK-EDKIREKRVKRN-QSLQEIWDY
>6_chr1_35-cL1
FS-LKEHV-TH--EAKNLEKWLD-WLTRINXV*KTLNDLTELKTMA-EL-E-HASFNS-F
DQVKERISVIEDQINEIK-EDKIREKRVKKN-QSLQEIWDY
>6_chr1_47-cL1
FS-LKEEV-TH-KEAKNLEKRLN-WLTRINSVEKTLSDLRELKTMG-EL-D-*TSFNS-F
NQVEGRVSVIEDQISEIK-KKKFREKRVKII-QSLQEI*DY
>6_chr11_50-cL1
FS-LKEDV-TH-KEGKNLEKX-X-WLTRINSVEKTLNDLMELKTMA-EL-D-CTSFNR-F
DPVEQRTSVTEDQINEIK-EEKFREKGVKRN-XNLQEI*DY
>6_chr1_51-cL1
IS-LKEDV-TH-KEAKTLEKRLD-WLTRINSVEKTLDDLMELKIMA-EL-N-CTSFNS-F
DQVEEKVSVIEDQINEIK-AEKFREKRVKRN-QCLQEIWDY
>6_chr1_55-cL1
FS-LKEDV-TH-KEAKNLEKRLD-WLTRINSAEKTLNDLMELKTMT-EL-D-CTSFNS-F
DQVEERVSVIEDQINEIK-EEKFREKRVNRN-QRLQEIWDY
>6_chr10_56-cL1
FS-LKEDV-TH-KEAKNLEKRLD-WLTRINSVEKTLNDLMELKTMT-EL-D-CTSFNS-F
NQVEERVSVTEDQINEIK-EEKVRKNRLKRN-QSLQEIWDY
>6_chr1_68-cL1
FS-LKEDV-TH-KEAKNLEKR*D-WLTRINXVEKTLNDLMELKTMA-EL-V-CTSFNS-F
DRVEERVSVIEDQINEIK-EEKFREKRVKRN-QSLQEIWDY
>6_chr11_72-cL1
FS-LKEHV-TH-KEAKNLEKRLD-WLHRINSVEKTSNDLMELKTTA-EL-D-YTSFNS-F
NQVEESISVIADQINEIK-EHKNREKTVKRN-QSPQEIWDC
>6_chr10_77-cL1
FS-IKEHV-TH-NEAKNLEKR*D-*LIRINSAEKTLNELMELKTMA-EL-D-CTSFSS-F
DQVEERVSVIEDQINEIK-----XKIRVKKX-QSLQEIWDY
>6_chr1_80-cL1
FS-LKEVV-TH-KEAKNLEKRLD-WLTRINSVEKTLNDLMELKTMA-EL-D-CTSCIS-F
NQVE*RVSVIEGQINEIK-ENKVREKRVKRN-QSLQEIWDY
>6_chr11_82-cL1
FS-LEEDV-TH-KEARNLEKRLD-WLTRINSVEKTLNDLMELKTMA-EL-D-RTSFNS-C
DQVEERVSVIEDQINEIK-EEKFREKRVKSN-QSLQETWDY
>6_chr13_91-cL1
FS-LKEGV-TH-KEAINLEKRLD-WLTRINSVEKTLNDLIEQKDTA-EL-D-CTSFKS-F
DQVEERISVIEDQTNDIK-EDKIREKRVKRN-QSLQEIWHY
>6_chr12_93-cL1
FS-LKEHV-TN-KDAKNLEKRKD-WLNRINSVEKTLNDLVELKTTA-GF-D-CTSFNS-F
DQVEGRISVIEEQINEIK-EDKIKERRIKRN-QSLQEIWDY
>6_chr11_95-cL1
FS-LKEHV-TH-KEVKNLEKRLD-WLTRINSVEKNLNDLMEVKTTA-EL-D-CTSFNS-L
DQVEERISVIKGQINEIK-EDRIREKRVKRN-QSLQEIWDY
>6_chr13_102-cL1
FS-LKEHV-SH-KEAKNLEKRLD-WLTRITSVENXXNDLMELKNTA-EL-E-YTNFNS-F
DQAEERISVIEDQINEIK-XSKIREKRVKRN-QSLQEIWDY
>6_chr13_104-cL1
SS-LKEDV-TH-KEAKNLEKKLD-WLTRINSVEKTLNDLMELKTMA-EL-D-CTSFNS-F
DQVEERVSVIDDQIKEIK-ENKVREKRVKRN-QSLQEIWDY
>6_chr11_105-cL1
FS-LKEHV-TH-KEAKNLEKRLD-WL-XINSVENTLNDLIVLKTMA-EL-D-CTSFNS-F
EQLEERVSVIEDQMNEIK-EDKFKEKRVKIN-QSLQEIWDY
>6_chr12_106-cL1
FS-LKEHV-TH-KETKNFEKRLD-WLTRINSVENSLNDLMELKTTV-EL-E-YTSFNS-F
DQAEERISVIESQIN*IK-EDKIREKRVKRN-QSLQEICNY
>6_chr12_107-cL1
FS-LKEHV-TH-KEAKNLEKRLD-RLTRINSVEKTLNDLM*LKTTV-EL-E-*KSFSS-F
DQVEERISVIESQSNEIK-EDKIREKRVKRN-QSLQEIWDY
>6_chr12_108-cL1
FS-LKEHV-TH-KEAKNLEKMLD-WLTRITSVEKSLNDLMELKTTV-EF-E-YTSFND-F
DQAEERISVIEDQINEIK-EDKIREKRVKRN-QSLQEIWDY
>6_chr14_111-cL1
FS-LKEHV-TH-KEAKNLEKRLD-*LTRIISVEKSLNDLMXLKTTV-EL-E-YRSFNN-F
DQAEERISVIEDQMNEMK-DEKFREKRVKRN-QSLQEIWDY
>6_chr14_113-cL1
FS-LKEDV-TH-EEAKILEK*LD-QLIRINSGEKTLNDLMELKTMA-EL-D-CTSFNS-F
DQVEETVSVIEDQINEIK-QDKVREKRAKRN-QSL*EIWDY
>6_chr14_114-cL1
FS-LKEHV-TH-EEAKNLQKRLD-WLIRINSVEKTLNDLMELKTMA-KL-D-CTSFSS-F
DQEEERVSVIEDQINEKK-EDKFRXKKVKRN-QCLQEIWDY
>6_chr12_115-cL1
SS-LKDHI-TH-KEAKNPEKRLD-WLTRINGVKKTLNDLMELKTKA-EP-D-CTSINS-F
DQVEERITVMEDQINEIK-EDKIREKRVKRN-QSLQEIWDY
>6_chr14_120-cL1
FS-LKEDI-TH-KEAKNLEKRLD-WL-XINSVEKTLNYLMELKTXX-XL-D-CTSFNS-F
DQVEERX-XTEDQINEIK-EEKFREKRVRRS-HSLQEIWDY
>6_chr14_125-cL1
FS-LKEHV-TQ-KEAKNLEKQLD-WLTRINSVEKMLNDLMELKTMA-EL-D-CTSFSS-F
DQVEERISVIEYQINEIK-EEEFREKRVKRD-QSLQEIWDN
>6_chr12_128-cL1
FS-LKEVV-NH-KEAKNLEKTLD-WLTRINSVEKTLNQLMKLKTMA-EL-D-CTSFNS-F
D*VEEKVSVIEDQMNEIK-EEKVREKGVKRN-*SLQETLDY
>6_chr12_131-cL1
FS-LKDNV-TH-KEAKNLEKTLD-WLTRINNVEKTLNDLMELKTMA-EL-V-CTSFSS-F
DQVEERVSVIEDQINEIK-EDKVRXEKVKSN-QSLQEIWDY
>6_chr15_132-cL1
FS-LKEHV-TC-KEAKNLEKRLD-WLTRITSVEKNLNDIMELKITV-EL-K-YTSFNS-F
DQVEERI*VNEDQINEIQ-EDKIREKRVKRN-QSLQETWDY
>6_chr11_136-cL1
FS-LKKDX-TH-KEAKNLEKR*D-WLARINSIEKTLNDLMELETMA-EL-D-CISFNS-F
NQVEETVSMIEDQINEIK-EDKVRXXGVKRN-QSLQELWDY
>6_chr12_140-cL1
XS-LKEDV-IH-KEAKNLEKRLD-WLTRINSIEKTLNDLMELKTMA-EL-D-CTNFNS-F
DQVEERVSVIEDQINEIK-ENKVREKRVKRN-QSLQEIWDY
>6_chr15_146-cL1
FS-LKEHV-TH-KEAKNLEKRLD-WLTRMNSIEKT*NDLMELKTTA-EL-D-CTSFNS-F
DQVEERISVFEDQINEMK-EDKIREKTVKRN-QSLQEIWDY
>6_chr13_157-cL1
FS-LKEDV-TH-KEAKNLEKRLD-WLTRKNSVEKTLNDLMELKTMA-EL-D-CTSFNS-F
NQVEERVSVIEDQINEIK-EEKFREKRVKRN-QSLQEIWDY
>6_chr12_166-cL1
FS-LQEDV-TH-KEAKNLEKRLY-WQTRTNSVQRTLNDLMELKTMA-EL-D-CTSFNS-F
DQVEERVSAIGDQINEIK-EEKLKEKRVKRN-QNLQEIWDY
>6_chr15_169-cL1
FS-LKENV-TH-KEAKNLEKRLD-WLTRINSVEKTLNDLIELKTMA-EL-D-CISFNS-F
DQVEERVSVIQDQINEIK-EEKFREKRVKRN-QSLQEIWDY
>6_chr14_173-cL1
FS-LKQDV-TH-KEAKNLGKILD-WLTRISSVEKTLNNLMELKTMA-EL-D-YLSFNS-L
DQVEERVSLIEDQINEIK-EEKFRXKRVKRN-QSLQEIWDY
>6_chr18_174-cL1
FS-LKEDV-TH-KEAKSLEKRLD-WLARITSVEXXLNDLMELKTTV-EL-E-YTSFSG-F
TQAEERISVIQDQINEIK-EDKIREKRVKRN-QSLQEIWDY
>6_chr17_175-cL1
FS-LKEHV-TH-KEAKNLEKRLD-WLTRIISVEKSLNDPMDLITLV-EH-E-YTSFNS-L
DQAEERTSVIEDQINEIK-EDKIREKRVKRN-QSLQEIWDY
>6_chr3_176-cL1
XS-LKDHI-TH-KEAKNLEKRLD-WLTRITSVKKRLIVLMGLNTTV-VL-E-YISFNS-F
DQAEERISVIEDQINEIK-EDKIKEKRVRRN-QSLKEIWHF
>6_chr3_177-cL1
FS-LKEHV-TH-KEAKNLEKRLD-WLTRITSVDKTLNDLMELKTTV-EL-E-FTSFNS-F
DQAEERISVIEDQINEIK-XGKIREKRVKRN-QILQEIWGY
>6_chr2_178-cL1
FS-LKKHV-NH-KEAKNLEKRLD-WLSKINSVEKTLNYLIELKTTV-QL-E-CTSFSS-F
NQVEERISVIDDQINEIK-EDKIREKRVKRN-QNLPEIWDY
>6_chr2_186-cL1
FS-VKEDV-TH-KQAKNLEKRLE-WLTRINSVEKTLNDLMELKTIA-EL-E-CTSFNS-F
DQVEERVSVIEDQINEIK-EEKFREKRVKRN-QSLQAIWKY
>6_chr2_188-cL1
FS-LKERG-TH-KEAKNLEKRLD-WLTIINSTEKTLNDLMELKTTA-KR-D-CTSFSN-F
NQVEERISVIEDRLNEIK-EDKIRXKRVKRN-QSLQEIWHY
>6_chr18_194-cL1
FS-LKEEV-TH-KEAKNLEKRLD-WLTRINSVEKTLNDQMELKNMA-EL-Y-CTSFNS-S
DQVEERVSVIEDQINEIK-EEKFREKRVKRN-QSLQEIWDY
>6_chr2_195-cL1
FS-LKKDV-TH-KEAKNLEKRLE-WLT*INSVEKTLNDLMELKTMA-EL-D-CTSFNS-Y
GQVEERVSVIEXQINEIK-EEKFRGKRVKRN-QSLQDIWEY
>6_chr20_196-cL1
IS-LKEHV-TH-KEAKNFEKRLD-WLTRINSAEKTLNDLMELKTTA-EF-D-CKSFNS-F
D*VEERISVIESQINKIK-EDKIREKRVKRN-QNLQEIWDY
>6_chr16_199-cL1
FS-IKDYV-IH-XEAKNFEKRLD-WLNRIHSVEKTLNDLMELKTTE-EL-N-CIXFNS-F
PQVEERISVIENQINEIK-EDKFREKRVKRN-QSLQEIWDY
>6_chr2_201-cL1
SS-LKEDV-AH-KEAKNLKKRLD-WLTRINSVEKTLNDLIDMKTMA-EL-D-STTFNS-F
DQVQERVSVIEDQINEIK-EEKFREKRVKRN-QSLQEIWDY
>6_chr2_204-cL1
FS-LKEDV-TH-KEGKNLDKRLY-WLTRINSVEKTLNDLMELKTMA-EL-D-CTXFNS-F
NQVEERVSVIEDQINEIK-EDKFREKRVKRN-QSLQEIWDH
>6_chr2_211-cL1
FS-LKEHI-TH-KKAKNIEKRLD-WLTRINSVEKTLNDPMELKNTA-EL-N-CRSFNS-F
DQA*ERISVIEDQINETK-EDKIREKRVKIN-QSLQEIWGY
>6_chr2_216-cL1
FS-LNEDV-TP-KEAKNLEKRLD-WLTRINSVEKALNDLMELKTMA-EL-D-CTSFNS-F
NQVEERVSVIEDQINKIK-ENKVREKRVKRN-QSLQEIGKY
>6_chr2_220-cL1
FS-PKEDV-TH-KEAKNLEKTLD-WLTRKNSVEKTINDLMELKTMA-EL-D-YTSFNS-F
DQVEERVSVIEDQISEIK-EEKFREKRVKRN-QSLQEIWDY
>6_chr19_225-cL1
FS-LKEDI-TH-KEAKNLEKRLD-WLARINSVQKTLNDLMELKTMT-EI-D-CTSFNS-F
DQAEERVSVIEDQISEIK-EVKFREKRVKRN-QSLQEIWDY
>6_chr2_229-cL1
FS-LKEDV-TH-KEAKNLEKRLH-WLTRMNSVEKTLNDLMELKTMA-EL-D-CISFNS-F
DQVEERVSVIEDQINEIK-EDKFREKRVKRN-QNLQEIWDY
>6_chr17_231-cL1
FS-LKKHV-TH-KEAKNLEKRLD-WLTRINSVEKTLNDLMELKTTV-EL-D-CTSFNS-F
D*VEERLXVVEDQINEIK-EDKIREKRVKRN-KSLQEIWDY
>6_chr2_234-cL1
FS-IKEDV-TH-KEAKNLEKRLD-WLTRINSVEKTXNSLMELKTMA-EL-D-CTSFNS-F
NQVEERISVIEDQIN*IK-EEKFRXKKVKRN-QSLQEIWVY
>6_chr2_235-cL1
FS-LKEQV-IH-KEAKNLXKRLX-LLTKINSVEKTLNDLMELKTMA-EL-D-CTSFKS-F
DQVEERVSVTEDQINEMK-EDKVREKRVKRN-QSLQEIWDY
>6_chr21_237-cL1
FS-IKEEV-TH-KVAKNLEKRLD-WLTRINSVEKILNDLIELKTMA-EL-Y-CTSFNS-F
DQVEERVSVIEDQINEIK-EEKFREKRX-XX-XX--XIWDY
>6_chr2_245-cL1
FS-LKEHV-TH-KEAKNLEKTLD-WLTRINSVEKT*NGLMELKTMA-EL-D-CTSFNS-F
NQVEERVSVIEDQINEMG-EDKFRGKRGKRN-QSLQEIWDY
>6_chr3_249-cL1
FS-LKEHV-TH-KEAKNLEKRLD-WLTRMNSVEKILNDLLELKTTG-EL-D-CTSFNS-F
NQVEERISVIEDQINEIK-EDKIREKRVKRN-QSLQEIWDY
>6_chr3_253-cL1
FS-LKEDV-TH-KKAKNLEKRLD-LLTRINRVEKALNDLMX-KTMA-EL-D-CTSFNS-C
DQVEERVSVIEDQMNEIK-EDKNRENRVKRN-QSL*EVWDY
>6_chr2_255-cL1
FS-LKEDV-TH-KEAKNLEKRLD-WLTRINSVEKTLSDLMELKTMA-EL-D-CTSFNS-F
DQVEERVSVIEDQISEIR-EEKFREKTVKRN-QSLQEIWDY
>6_chr18_256-cL1
FS-LKENV-TH-KEAKNFEKRLD-WLTRINITEKTTNDLMELKNMA-EL-D-CTSFNS-L
DQVGERISVIEDQMNEIK-EEKFRXQKVKRX-QSLQEIWDY
>6_chr2_257-cL1
FS-LKEDV-TH-KEAKNLKKRLD-WLTRINSVEETLSDLTELKTMA-EL-A-YTSFNS-F
DQVEERVSVIEDQINEIK-X-KFREKRVKRN-QSLQAIWDY
>6_chr4_262-cL1
LS-LKEHV-TH-KEAKNLXRSLD-WLTRITSIEKSLNDLMELKTTV-EL-E-YMSFSS-F
DQAEERISMNEDQINEXK-EDKIRGKRLKRN-QTLQEIWDY
>6_chr4_266-cL1
FS-LKEHV-TH-KEAKNLEKRLD-WLSRIKSVEKTLNDLMELKTVA-EI-D-CTSFSS-F
DHVEERISVIEDQSNEMK-EDKIRXKRVKRN-QSLQEIWHY
>6_chr4_268-cL1
FS-LKEHV-TH-KEAKNLEKRLD-WLTRITSVEKSSSDLMELKTTV-EL-E-YTSFKS-F
DQAEERISVIEDQINEIK-GYKIRXKRVKRN-QSLQEIWDY
>6_chr4_269-cL1
SS-LKEHV-TH-KEAKNLEKRLD-WLTRINSIVNTLNDLMELKTMA-EL-D-CTSFSS-F
DQVEERVSVIEDQINEIK-EVKFREKRVKRN-QSLQEIWDY
>6_chr4_272-cL1
FS-LKEHV-TH-KEAKNLEKRLD-WLTRX-SVEKTLNYLMELKTTA-EL-D-CTNFNS-F
DQAEERISVIENQINEIK-EDKIREKRVKRN-*SFEEIWHY
>6_chr3_273-cL1
FS-LKEQV-TH-KEAKNLEKTLD-WLTRINSTEKTLNDLMELKTMK-KP-D-CTSFSS-L
DQLEEKVSVIEDQMNEIK-EDKVREKRVKKN-XNLLETWDY
>6_chr3_275-cL1
FS-PKEHV-TH-KEAKNLEKRLD-WLTRTNSVEKTLNDLMELKTMA-EL-D-CTSFNS-F
DQVAEKVSVIENQINEIK-EEKFREKRVKTN-QSLQEI*DY
>6_chr3_276-cL1
FS-LKEHI-TH-KEAKNLEKRLD-WLTRINSVEENLNDLMELKTTV-EL-D-CTSFNS-F
SQVEGRISVIEDQINEIK-EDKIRE*RVKRN-QSLQEIWDH
>6_chr4_277-cL1
FS-LKKHV-NQ-KEDKNLERRLD-WLTRINSVEKTLNYLMELKTMA-EL-D-YTSINS-F
NQVEERISVIEDQINETK-EDKIREKRVKRN-QILQDIWDY
>6_chr4_278-cL1
FS-LKEHV-TH-KEAKNLEKRLE-WLTSITSVEKSLNDLMELKATV-EL-E-YTSFMS-F
DQAEERISVIEDQINEIK-EDKIREKRVKRX-QSLPEIWDY
>6_chr4_279-cL1
FS-LKKHV-TH-K*AKNLDKRLY-RLTRINSVEKTLX--XELKTMA-EL-D-YISFNT-F
HQVEERVSVIEDQINEMK-EEKVREKRVKRN-QNLQEIQDY
>6_chr4_280-cL1
FS-LKEHV-TH-KEAKNLEKKLD-WLTRITSVEKNINDLMELKXTA-EL-E-YTGFNS-F
DQAEERISVIEDQINEIK--XKS*EKSVKRN-QSLQEIWDY
>6_chr3_284-cL1
FS-LKEDV-TH-KEAKNLEKRLD-*LTRINSVEKTLNELMELKTMA-EL-D-*TSLNS-F
NQVEERVSMFEDQINEIK-EDKFREKRAKRN-QNLQEIWDY
>6_chr3_287-cL1
FF-LKEHV-TH-KEAKNLEKRLD-WLTRINSVEKTLNDPMELKTTA-EL-D-*ASFNS-F
NQVKERISVIEDQIN*IK-EDNIREKKVKRN-QSLQEI*DY
>6_chr4_288-cL1
FS-LKEHV-TH-KEAKNLEERLD-*LTRINSVEKTLNDPMELKTTA-EL-D-CTSFNS-F
DQVEERISVI*DQINEIK-EDKIREKRMKRN-ESLQEIWDY
>6_chr3_292-cL1
FS-LKKHV-TH-KEAKNLEKRLD-*LTRINSVEKNLNELT*LKTTA-EL-D-CTSFNS-F
NQVEEKISVTENQIHEIK-EDKIREKRVKRN-QSLQEIWDY
>6_chr4_295-cL1
FS-LKEHV-TH-KEGKNLEKRLD-WLTRLNSVEKTLNDVMELNTMA-EL-D-YTSFNS-F
DQVEERISVIEYQINEIK-EDKIREK*VKRN-QSLQEIWDY
>6_chr3_300-cL1
CS-LKERV-TH-KEAKSLEKRLD-WLTRINSVEKTLNDLMELKTMT-EL-G-CTNFNS-F
DQVEERVSVIEDHMNEIK-EH*VRERRVKRN-QSLQEIWDY
>6_chr4_302-cL1
FS-LKEHI-TR-KEAKNLDKRLD-WLTRITSVEKSLNDLMELKTMA-EL-D-CTSFNS-F
NQVEERISVIEDQINEIK-EDKIREKRVKRN-QSLQEIWDY
>6_chr3_303-cL1
FS-LKEDV-TH-KEAKSLENTLD-WLTRINSVEKTLNDLVELKTMA-EL-D-CTSFNS-F
DKAEERVSVNED*INEXK-ENKVRERRVKRN-QSLQEIWDY
>6_chr4_304-cL1
FS-LKEDV-TH-KEAKNLEKRLD-WLTRINSVEKTLNDMMELXNMA-EL-D-CISFNS-F
DQVE*CVSMIEYKINKIK-EEKFREKRVKRN-XKLQEIWDN
>6_chr3_315-cL1
FS-PKEDV-TH-KAAKNLEKRLD-WLTRINSVEKTLNDLMELKTMA-EL-D-CTSFNS-F
DQVEERVSMIEDQINEIK-ENKVREKRVKRN-QSLQEIWDY
>6_chr3_317-cL1
FS-LKEDV-TH-XEAKNLEKRLD-WLTRINRVEKT*NDLT*LKTMA-EL-N-CTSFNS-F
DQVEERVSVIEDQINEMK-EDKV*EKRVKRN-QSIQETWDY
>6_chr3_320-cL1
FT-LKEDV-TH-KEAKNHGKRSD-WLTRINSVEKTLNDLMELKTMA-EL-D-XTSFNS-F
DQVEERVSVIEDQTNEMK-EDKVREKRVKRN-QSLQEIWDY
>6_chr3_321-cL1
FS-LKKDV-TH-KEAKNLEKRLD-WLTRINSIEKILNDLMELKTMA-EL-D-CTSFNS-F
DQVEERLSVIEDQINEIK-EEKFREKRVKRN-QNLQEIWNY
>6_chr4_325-cL1
CS-LKEDV-TH-KEAKNLEKR*D-WLTRINSVEKTLNDLRELKNMT-EL-D-CTSFNS-F
KQVEERAPVIEDQINEIK-EEKFREKRVKRN-QSLQEIWDY
>6_chr6_345-cL1
FS-LKKYV-AH-KETKNLEKRLD-WLTRINSVEKTLNDLMELKATT-EL-D-CTSFSS-F
NQVEERISVTENQINEIK-EDKIREKRVKKX-QRLQEIWDY
>6_chr5_347-cL1
FS-LKEDV-TH-KEAENLEKRLD-RLTRINSVEKTLNDLIELKTMA-EL-D-CRSFSS-F
DQVEERVPVIEDQINEIK-EKKIREKRVKRN-QSLQAIRDY
>6_chr6_348-cL1
FS-LKEDV-TH-KEAKNLEKRLA-WLTRINSVERTLNDLMELKTMA-EL-D-CTSFNS-F
NQVEERVSVI*HQINEIK-EERFREKRAKRN-QTLQEIWDY
>6_chr5_350-cL1
FS-LKEDV-TH-KEAKNLEKRLD-WLTRINSVKKTLNELMELKTMA-EL-D-CTSFNS-F
HQVEERVSVIEDQINEIK-EEKFREKGVKRN-QSLQEIWHY
>6_chr6_352-cL1
XS-LKEDV-TH-KEAKNLEKRSD-WLTRINSVEKTLNDLMELKTMA-EL-D-CTSFNS-V
DQVEERVSVIEYQANEIK-EDKFREKRVIRN-QCLQEIWDY
>6_chr5_376-cL1
FS-LKEHV-IH-KEAKHLEKWLD-LLTRINSVEKTLNDLMDVKTMA-EF-D-CTSFTS-*
DQLEERVSVIEDEXNEIK-EDKFRERRVKRN-QSLKEIWDY
>6_chr5_379-cL1
FS-LKEHV-TH-KEAKNLEKRLD-WLTRITNVEKTLNDLMRLKTTV-EL-E-YTSFNG-F
DQVKERISVIEDQINEIK-EDKIXEKRVKRN-QTLQKIRED
>6_chr6_380-cL1
FS-LKEHV-TH-KEAKNLEKRLD-WLTRINSLEKALNDLMELKTTA-EL-D-CTSFNS-F
DQVEERISVIEDQINEIK-EEKIREKRVKRK-QSLQEIWGY
>6_chr5_381-cL1
FF-LKEGV-PH-KEAKNLEKRLD-WLIRINSVEKTLNDLIELKTMA-EL-D-CTSFNS-F
NEVEERVSVIEDQINEIK-EEKFREKRVQRN-QSLQEI*DY
>6_chr6_383-cL1
FS-IKEHL-TH-KEAKNLEKRLD-WLTRINSVEMMLNDLMELKTME-EL-D-CISFNR-F
HQVEERISVTEDQINEIK-EDKIREKRVKRN-QSLQEI*DC
>6_chr5_384-cL1
FF-LKEHV-XH-KEAKNLDKRLD-WLTRMNSVEKTLNDLTELKTTA-EF-D-CTSFNS-F
DQVEERISVNEDQINEIK-EDKIRXKKVKRN-QSLQEIWDY
>6_chr5_387-cL1
IS-LKDHV-TH-KEAKNLXKRLE-WLTXINSVEKSLNDPMELKTTV-EL-E-YTRFNS-F
NQAKERISVIEDQINEIK-EDKIREKRVKKN-QSFQEIWDY
>6_chr5_388-cL1
FS-LKEHV-TY-KEVKNLEKRLD-WLTRINNVEKTLNDLLELKTTA-EL-D-CTSFSS-L
DQVEERISVIEDQINEIK-QDKIREKGVKRN-QSLQEIWDY
>6_chr5_389-cL1
XS-LKEHV-TH-KGAKNVEKRLD-WLTRINSVEKTLNDLMELKTTA-EL-D-CTNFSS-F
DQVEERISVSEDQINEIK-EDKIRX--XKRN-QSLQEIWDY
>6_chr5_394-cL1
FS-LKEDV-TH-KEAKNLEKRLD-WLTRINSVEKTLNDLVELKTVE-EF-D-CTSFNS-F
DQVEERVSVTEDQINEMK-X-KVREKRVKRD-QSLREIXDY
>6_chr5_396-cL1
FS-LKEHV-TH-KEAKNLEKRLD-WLTTITSVEKSLNDLMVLKTTV-EL-E-YTSFNS-F
D*VEERISVIEDQINEIK-EDKIREKRVKIT-QSLQEIWDY
>6_chr5_397-cL1
FS-LKEDV-TY-KEAKNLEKRLD-WLTRINSVKKTLNDLMELKTMA-EL-D-CTSFNS-F
SQVEERVSVIEDQINEIK-EEKFRKKRVKTN-QSLQEIWDY
>6_chr6_404-cL1
FS-LKKHI-IH-KEGKNLEKRLD-WLTRITSVEKSLNDLMELKTTV-EL-E-YTSFNS-F
DQVEKRISVTEDQIDEIK-EGKIREKRVKRN-QSLQEIWDY
>6_chr5_408-cL1
SS-LKEHA-TH-KEAKNLEKRLD-WLTRITSVEKTLNDLMELKYTA-EL-D-CTSFSS-F
DQVEESISVIENQINEIK-EDKIREKRVKRN-QSLQEIWDY
>6_chr5_random_409-cL1
SS-LKEHA-TH-KEAKNLEKRLD-WLTRITSVEKTLNDLMELKYTA-EL-D-CTSFSS-F
DQVEESISVIENQINEIK-EDKIREKRVKRN-QSLQEIWDY
>6_chr5_410-cL1
FS-LKEDV-TH-KEAKNLEKRLD-*LTRINXVEKTLNDLMELKSMA-EL-D-CKSFNS-F
NQVEERVSVIEDQINEIK-EEKFREKGVKGN-QNLQEIWEY
>6_chr6_415-cL1
FS-LKKHV-TH-KDAKNLEKRLD-*LTRIASVEKSLNDLLVLKTTV-EL-E-YTSFNS-F
NQVEERGSVIEDQINEIK-EDKIIEKRMKRN-QSLQEIWDY
>6_chr6_417-cL1
FS-LKEDV-TH-KEAKNLEKRLD-WLTRINSVEKTLNDLMELKTTA-EL-D-CTSFNS-F
EQAEERVSVIEDQINEIK-QEKFRXKKVKGN-QSLQEI*DY
>6_chr5_418-cL1
FS-LKEHV-TH-QEAKNLEKRLD-WLTRITSIEKSLNDLMELKTTV-KL-E-YTSFNS-F
DQVEERISVIEDQINEIK-EDKIREKRVKRN-QSLQEIWDY
>6_chr5_419-cL1
FS-LKEYV-TH-KEAKNFEKKLD-WLTRITSVEKSLNDLMELKTTV-EL-E-CTSFNS-I
DQAEERI*VIEDQINEKK-EDKIREKRVKRN-QSLQKIWDY
>6_chr5_426-cL1
FS-LKEDA-TH-KEVKHIEKRLG-WLTRINSVEKTLNDLMELKTMA-EL-D-CTSFNS-L
DQVEERVSVIEDQINEIK-KEKFREKRVKRN-QSLQEIWDY
>6_chr5_432-cL1
FS-LKEDV-TH-KEAKNFXKR-----XRINSVEKTLNDLXELKTMA-EL-N-CTSFNS-F
DQVEERISVIEDQINEIK-X-KFRXKRIKRN-QSLQEIWDY
>6_chr6_433-cL1
SS-LKEDV-TH-KEAKNLEKRLH-WLTRINSVEKTLNDLXXLKSMA-EL-D-CTSFNS-F
DQVEERVSAIEDQTNEIK-EDRXREKRVKRN-PSLQEIWDY
>6_chr6_434-cL1
FY-LKEDV-XL-KEAKNLEKRLD-WLTX-NSVEKTLNDLMELKTMA-EL-D-CTSFSS-F
DQVEERVSVIEDQLNEIK-EDKVRGKRVKRN-QSLQEIWDY
>6_chr6_435-cL1
FS-IKEHV-TH-NEAKNLGKRLK-*LTRITSLEEXLNEXMEMKTTV-EL-K-YRSFNS-F
DQAEERISVIEDQLDEIK-EDKIREKRVKRH-QNLQKIGDY
>6_chr6_437-cL1
FF-LKEDS-TH-KEAKNVEKRLD-WLTIKNSVEKTINDQM*LKIVA-EL-N-CTSFNS-F
NQVEERVSAIEDQINEIK-EEKFREKRVKRN-QRLQEIWGY
>6_chr7_450-cL1
FS-LKEDV-TH-KEAKNHEKRLD-WLTRINSVEKTLNDLMELKTME-EL-D-CTSFNS-F
DQVEEKVSVIEDQINEIK-QDKFTEKRVKRN-QSLQEIWDY
>6_chr8_459-cL1
FS-LKEDV-TR-KEAKNLEKRLD-WLTRINSVEKTLNDLMELKDMA-EL-D-CTSFSS-F
GQVEERVSVIEDQINEIK-DDKVREKRLKRN-QSLQEIWDY
>6_chr9_461-cL1
FS-LKEDV-TH-KEAKNLEKRLD-WLTRINSIEKTLKDLMELKTMA-EL-D-CTSFNS-F
D*VEARVSVIEDQINEIK-EEKSREKRVKRN-QNLQEIWDY
>6_chr8_466-cL1
FF-VKQDV-NH-KEAKNLEKRLE-WLTRINSVEKTLNDLMELKTMA-EL-D-CTSFNR-F
DQVEERVSVIEDQINEIN-EEKFRKK*VKRN-QSLQEIWDY
>6_chr8_472-cL1
FS-LKEDV-TH-KEAKNLEKRLD-WLTRINSVENTLNDLMELKTMA-EL-D-CTIFNS-F
NQEEESVSVIEDQINEIK-EEKFRXKKVKRN-QSLQEIWDY
>6_chr7_479-cL1
FS-LKKHV-TH-KEGKNLEKSLD-WLTRITSVEKTSNDLMELKTTV-EL-E-YTSFNS-F
DQAEERISVIEDQINEIK-EDKIREKRVKRN-QSLQEIWDN
>6_chr7_480-cL1
FS-LXEHV-TH-KEAKNLEKRSD-LLARIKSVKKTLSELMELKTTA-EL-D-CTSFNS-F
D*V*ENISVIEDQINEVK-EDNIREKRMKRK-ESLQEICDY
>6_chr6_481-cL1
FS-LKKHV-TH-KEAKNFENGX--WLTRRTSVKKNINDLMELKNTA-EL-E-YTSFNS-F
DQVEERISEIEDQINEIK-DDKIREKRVKRN-QSHQEIWDY
>6_chr8_482-cL1
FS-LKKHV-AH-KEAKNLQKRLD-WLTRTKSVEKTLNDLMELKTMA-EL-D-CTSFNS-F
DQVEERISVI*DQINEVK-KDKIRDKRVKRN-QSLQEIWDY
>6_chr8_483-cL1
FS-LKQHV-TD-KET*NLEKRLD-WLTRITSVEKSLNDLMELKTKV-EF-K-*TSFNS-F
DQAEERISVIEDQINEIK-EDKIREKRMKRN-QRLQ*ICDY
>6_chr7_484-cL1
FS-LKEHV-TH-KEAKTLKKRLD-WLPRINSVEKTLNDLRELKTTA-EL-D-ATNFNS-F
DQVEERISVIEDQINEIK-EDEVREKRVKRN-QRLQEIWDY
>6_chr6_485-cL1
FC-LKEHV-TH-KEAKSLEKRLD-WLTRIVSVEKSLNDLMELKTTV-EL-E-YTSFNS-F
DEVEERIPAIEDQINEIK-EDKIREKRVKRN-QSLQEIWHY
>6_chr8_487-cL1
FF-LKEDV-TH-KEAKNLEKRLD-WLTRIXSVEKTLSDLMELKTMT-KR-D-CTSFKS-F
DQVEEKVSVIEDQINEIK-EDKVRKKRXKKN-QSIQKIWDY
>6_chr7_491-cL1
FS-LKECV-TH-KEDKNXEKRKD-WLTGINSIEKILNDLMELKTMA-EL-N-RTSFNS-L
DQVEEKISVTEDQINEIK-EDKIREKRVKRN-QSLQEIWNY
>6_chr7_492-cL1
FS-LKEHV-IH-KEAKNPEKRLD-*LTRTTSVEKSLNDLMELKTTV-EL-E-YTSFNS-F
DQAQERISVIEDQINEKE-EDKIRXKRVKRN-QSL*EIRDY
>6_chr9_493-cL1
FS-LKELV-TH-KEAKNLEKRLD-CLTRX-SVEKTLNDLMELKTTA-EL-E-STSFNS-F
NQVEERLSVIEDQIKETK-EDKVREKRVERN-QSLQEI*DY
>6_chr7_494-cL1
FS-LKEHV-TH-KEAKNVE*RLD-WLTRITSVEKSLKDLRELKTTV-EL-E-YISFNS-F
DQVEERISVIKDQINERK-EDKIRXKRVKRN-QSLQEIWDY
>6_chr7_495-cL1
FS-LKEHV-IH-KEAKNLEKRLG-WLIRITSVEKSLSALMELKTTV-EL-E-YPSFNS-F
DEAEERI*VIEDQINEMK-EDKIREKRVKRN-QSLQEIWDY
>6_chr7_499-cL1
FS-IKEDI-TH-KEAKNLKKRLN-WLTRINSVEKTLNDLMELKTTA-EL-D-CTSFSS-F
DQVEEXXSVIEDQINEIK-EEKYREKRVKRN-QSLQEIWDY
>6_chr7_508-cL1
FS-LKDHV-TE-KEAKNLEKRLE-WLTRINRVEKTLNDLMELKTMA-EL-V-CTSFSS-F
DQVEERVSVIEDQIN*IK-ENKVREKRVKRN-QRLQEIWDY
>6_chr6_509-cL1
FS-LKEDV-TH-KEAKHLEKRLD-WLTSINSVEKTLNDVMELKIMA-EL-D-CTSFSS-C
DQVEERISVIEDQINEIK-EDKFREKRVKTN-QSLQEIWGY
>6_chr7_511-cL1
FS-LKEDI-TH-KEAKNLEKRLD-WLTRINSVEKTLNDLMELKTMT-EL-D-CTSFSS-F
DQVEERVSVIEDQINEIK-EEKVREKRVKRN-QNLQEIWDH
>6_chr8_520-cL1
FS-LKEDV-TH-KEAKNLEKRLD-WLTRINSVKKSLNDLMELKTMA-EL-D-RTSFSS-F
NQVEERVSVIEDQINEIK-EDKVREKRVKRN-QSLQEIWDY
>6_chr7_521-cL1
FS-LKEHV-TH-KEAKNLEKRLD-WLTRINSVEKTLNDLMELKATA-EL-D-GTSFNS-F
DQMEERISVIEEQINEIK-EDKIREKRVKRN-QSLQEIWDY
>6_chr8_523-cL1
FS-LKEDV-TH-KEAKNLEKRLD-WLTRINSVEKILNDLMELKTMS-EL-D-CTSFSS-F
DQVEERVSVTEDQINEIK-EDKVREKRVKRN-QSLQEIWDY
>6_chrX_532-cL1
FS-LKELV-TH-KEAKILEKRLD-WLTRIKSV*KTLSDPMELKPLT-EL-V-CTIFNS-F
DQVEERISVIEDQMNETK-EDKIREKRVKRN-QSLQEIWDY
>6_chrX_533-cL1
SS-LKEHV-TH-KEAKNLEKRLD-WLTRITSVEKSLNDQMDLKTTV-EL-E-YTSFNS-F
DQADERISVIEDQMNEIK-EDKIGXKRVKRN-QSLQEIWDY
>6_chrX_535-cL1
FS-LKEHF-TH-KEAKNLEERLD-WLTRITSVEKTLNDLMELKHTL-EL-E-YTSFNN-C
DQAEERISAIEDQINEIK-EDKITEKRVKRN-QTLQEI*DY
>6_chrY_537-cL1
FS-PXEDV-TH-K*AKNLEKRLD-WLTRINSVEKTLSDPMELKTMA-EF-D-CTSFNS-F
NQVEERVSVIEDQINEIK-EEKVRETRVKRN-ESLQEIWDH
>6_chrX_539-cL1
FS-LKEDV-TH-KEAKNLEKRLD-WLTRINTVEKTLNDLMELKTMA-EL-D-CTSFNS-F
DQVEERVSVIEDQINEIK-ENKVREKRVK*N-HSLQEIWDY
>6_chrX_543-cL1
FS-LKERV-TH-KEGINLEKILD-WLTRIKSVEKTSSDLMELKTTA-GL-D-YTSFSS-F
DQVEERISVMEDQMNEIK-EDKIR*KRVKRN-KSXQEIWDK
>6_chr9_549-cL1
FL-LKEDV-TH-KDVKNLEKRLD-WLTRINSVEKILNDPMEMKTMA-EL-D-CRSFKS-F
NQVEERVSVIEDQINEIK-EDKVREKRXKRN-QSHQEIWNS
>6_chr9_550-cL1
FS-LKEHV-TH-KEAKNLEKRID-*LTRINSVEKTLNDLMELKTTA-EL-D-CTSFSS-F
GQVEERIPVIEDQINEIK-ADKIREKRVKRN-QSIQE*WD*
>6_chrX_551-cL1
FS-LKEHV-TH-KEAKNLEKRLD-WLTRINSVEKSLNDLMELKTTL-EL-E-YISFNS-L
DQAEERISVIEDQINEIK-EDKITEKRVKRN-QSFQEILDY
>6_chrX_552-cL1
FT-LKEHV-TH-KEAXNLXKKLD-WLTRMNSAEKTLNDLMELKTTA-EL-D-CTSFTS-F
DQVEERISVIEDQTNEIK-EDKIREKRVKGN-QSLQEICDY
>6_chrY_553-cL1
YS-LREHV-NH-KEAKNLEKRLD-WLTRIN-XVKTLNELMKLKTMA-EL-D-CTSLNS-L
DQVEERVSVTEDQMKEIK-EEKFREKRVKRN-QCLQEIWDY
>6_chrX_557-cL1
FS-LKECV-TH-KEAKNXEKRLD-RLTRINSLEKTLNDLMELKTTV-EL-E-HTSFNS-F
DQVEERVSVIEDQIX-XK-DDKIRXKKVKRN-QSMQEIWDY
>6_chrX_558-cL1
FY-LKKDV-TH-KKAKNLEKRLD-WLTRINSVEKTLNDPMELKTMA-EL-D-CTSFNS-F
DQVEERVSVTENQIDEIK-EEKFRDKRVKRK-XSLQEIWDY
>6_chrX_559-cL1
FS-LXKHV-IH-KEAKNLEKRLV-WLTRTNSVEKTLNDLMELKTIA-KL-D-CTGFSS-F
DQVEERVPLIEDQINEIK-EDKFREKRVKRN-QNLQEIWDH
>6_chrX_560-cL1
FS-LKEDA-SH-KEAKNLEKRLD-WLARINSVEKTSNDLMELKTTA-EL-D-YTSFSS-F
DQVEERVSVIEDQINEIK-EDKFREKRVKRN-QNLQEI*DY
>6_chrX_567-cL1
FS-LKEDV-VH-KEAKNLEKRLD-WLTRINSVEKTLNDLMELKTMA-EL-D-CTSFNX-F
DQVEERVSVIEKEINETK-EDKVREKKVKRN-QSLQEIWDY
>6_chrX_571-cL1
FS-LKEAV-IH-KEAKNLEKRLD-WLTRINSTEKTLNYLMELKTMA-EL-D-CTSFNS-F
NQVEERVSVIEDQINEIK-EEKFREKRVKRN-QSLQEIWDY
>6_chrX_584-cL1
FS-LKEDV-TH-KEAKNIEKRLD-WLTRINSVEKTLNDLMELKX--------CPSFNS-F
DQMEERVSVIEDQINEIK-EEMFREKRVKRN-QSLQEIWDX
>6_chrX_586-cL1
FS-LKKHI-TH-KEAKNLEKRLD-WLTRINRVEKTLHDLMELKTMA-EL-E-CTNFNS-F
DQVEERISVIRDKINEIK-EDKIRX-KIKRN-QSLQETWDY
>6_chrY_587-cL1
FS-LKKHI-TH-KEAKNLEKRLD-WLTRINRVEKTLHDLMELKTMA-EL-E-CTNFNS-F
DQVEERISVIRDKINEIK-EDKIRX-KIKRN-QSLQETWDY
>6_chrX_590-cL1
FS-LKEDV-TL-KEAENLEKRLD-WLTRINGVEKTLNDLLKLKTMA-EL-D-CTSFSS-I
NQVEERVSVIEDQINEIK-EDKIREKRVKRN-*SLQEI*DY
>6_chrX_591-cL1
FS-LTEHV-TH-KEAKNLEKRLD-WLTRINSVEKTLYDLMELKTMA-EL-D-CTSFNS-F
DQVEERLSVIADQINEIK-EEKFREERVKRK-QSLQEIWDC
>6_chrX_592-cL1
FS-LKEDV-TH-KEAKNLEKRLD-WLTRINSVEKTLNDLMELKTMA-EL-D-CTSFNT-F
DQGEERVSVIEDQINEIK-EEKFREKRVKRN-QSLQEIWEY
>6_chr9_599-cL1
FS-LKEDV-TH-KEAKNLEKRLD-WLTRINSVEKTLNDLMELKTMA-EL-D-CTSFNS-F
DQVEERVSVIEDQINEIN-X-KFREKRVKIN-QSLQEIWDY
>6_chr10_19-cL2
YS-LREDI-TK-KEVENVQKXLE-CITRITNTEKCLKELMELKTKA-EL-E---DXRS-C
DQLEERVSAMEDEMNEMK-EGKFREKRIKRN-QSLQEIWDY
>6_chr1_20-cL2
YS-LKEEV-TH-KEVKNLEKRLD-RLTRITNAEKSLKDQVELKTMA-EL-D-CTSFSG-F
DQLEERVLVIQDQMNEMK-EEKFREKRIKRN-QSLQEIWDY
>6_chr12_100-cL2
FS-LKEEV-TH-KEVXNLERRLD-WLIRITNAEKSLKDLMELKTMA-EL-D-CTSFSS-F
NQLEERVSVIEDQMNEMK-EEKFREKRIKRN-QSLQEIWDY
>6_chr14_123-cL2
YS-LKEEV-TH-KEDKNLEKRLD-WRTTTTNAEKSLKDLMELKTMA-EL-D-CTSLSS-F
DQLEERVSVMEDQMNEMK-EEKFREKRIKRN-QSLQEIWDY
>6_chr2_180-cL2
FF-LKEEV-TQ-KELKNLEKRLD-GLTRITNAEKSLKDLMELKTMA-EL-D-CTSFIS-F
DQLEERVSVMEDQMNEMK-EEKFREKRIKRN-QRLQEIWDY
>6_chr5_354-cL2
YS-LKEEV-TN-KQDKNLEKKLD-WITRMTNAEKSLEDLMELKTMA-QI-D-CTSLSS-C
DQLEERVSAMEDEMNEMK-EEKFREKRMKRN-QSLQEIWDY
>6_chr5_355-cL2
YS-LQEDI-TK-KEVENFEKNVE-CITRITNTEKCLKELMELKTKA-EL-E-CRSLRS-C
DQLEERVSAMEDEMNEMK-EGKFREKRTKRN-QSLQEIWDY
>6_chr5_356-cL2
YS-LQEEI-IK-KEVKNFEKKLD-CITRITNTEKCLKELMELKAKA-EL-E-CRSLRS-S
DQLEERVSVMEDEMNEMK-EGNFREKRIKRH-QSLQEIWDY
>6_chr5_357-cL2
YS-LKEEV-TN-KEVKNLEKKLH-WIIRIINAEKSLKELMELKTTA-EL-D-CTSLRS-C
NQLEERVSAMEDEMNEIK-EEKFREKSIKRN-QSLQEI*D*
>6_chr6_358-cL2
FS-LKEEV-TH-KEVKNLEKR*D-WLTRITNAEKSLKDLMELKTTA-EL-D-CTSFSS-F
DQLEERLSVMEDQMNEMK-EEKFREKRIKRN-QSLQEIWDY
>6_chr6_359-cL2
FS-LKEEV-TH-KEVKNLETRLD-WLTRITNAEKSLKDLMELKTMA-EL-D-CTRFSS-F
NQLEERVTEIEDQMNEMK-EEKFREKRIKRN-QSLQEIWDY
>6_chr7_443-cL2
FS-LKEEV-TH-KEVKNLKKRLD-WLTRITNVEKSLNDLMELKNMA-EL-D-CTSFSS-F
DQLEEEVSVNEDQMNEMK-EEKFREKRVKRN-QSLQEIWDY
>6_chr6_cox_hap1_445-cL2
FS-LKEEV-TH-KEVKNLEKR*D-WLTRITNAEKSLKDMMELKTTA-EL-D-CTSFSS-F
DQLEERLSVMEDQMNEMK-EEKFREKRIKRN-QSLQEIWDY
>6_chr6_cox_hap1_446-cL2
FS-LKEEV-TH-KEVKNLETRLD-WLTRITNAEKSLKDLMELKTMA-EL-D-CTRFSS-F
NQLEERVTEIEDQMNEMK-EEKFREKRIKRN-QSLQEIWDY
>6_chr6_qbl_hap2_447-cL2
FS-LKEEV-TH-KEVKNLETRLD-WLTRITNAEKSLKDLMELKTMA-EL-D-CTRFSS-F
NQLEERVTEIEDQMNEMK-EEKFREKRIKRN-QSLQEIWDY
>6_chrY_546-cL2
FS-LKEEV-TH-KEVKNLEKTLD-WLTRITNAEKSLKDLRELKPMA-DL-D-STSLSS-F
DQLEEKVSVMENQMNEMK-EEKFREKGIKRN-QSLQEIWDY
>6_chrX_555-cL2
YS-LQEEI-TK-KEVKNFEKNLD-CIARITNTEKCLKELMELKAKA-EL-E-SRSLRT-H
DQLEERVSVMEDEMNEMK-EGKFREKRIKRN-QSLQEIWDY
>6_chr10_14-cL3
FS-LKEDV-TH-KEAQNLEKRLD-WLIRINSVEKTLNNLMELKTMA-EL-X-CTSFSS-F
DQVEERVSVIEDQTNEMK-EEMFREKRVKRN-QSLQEIQDN
>6_chr10_17-cL3
FS-LKEDV-TH-KEAKNLEKRLE-WLIRINSIEKTLNDLMELKTMV-EL-D-YTSFSS-F
DQVEERVSVIEDQINEMK-EEKFREKRIKRN-QSLQEIWDY
>6_chr10_22-cL3
FS-LKEDV-TH-KEAKNLEKRLD-XXTRINSIEKTLNDLMELKTMA-EL-D-CTSFSS-F
DQLE*RVSVIEDQIYEMK-X-KFREKRVKRN-QRLQEIWDY
>6_chr10_23-cL3
LC-LKEDV-TL-KEAKNLEKRLD-WLTRITNAEKSLNDLMELKTMA-EL-D-WTIFSS-F
DEVEEKVSVIEDQINEIK-*EKFTEKTVKRN-QSLQEIWDY
>6_chr1_31-cL3
FS-LKEDV-TH-KEAKSLEKRLD-WLTRINSVEQTLNHPMELKTMA-EL-D-CTSFSR-F
DQVEERVSVIEDQIIEMK-EEKFREKGVKRN-QSLQEIWDY
>6_chr10_32-cL3
FS-LKEDV-TH-KEAKNXEKRLD-WLSRINSVEKTLNNLMELKTTA-EL-D-CTSFSS-F
NQVEERVSVIEDQINEX--X-KFREKRVKRN-QSPQEIWDY
>6_chr10_33-cL3
FS-LKEDV-TH-KEAKNXEKRLD-WLSRINSVEKTLNNLMELKTTA-EL-D-CTSFSS-F
NQVEERVSVIEDQINEX--X-KFREKRVKRN-QSPQEIWDY
>6_chr1_38-cL3
FS-QKEHV-TH-KEAKNLETRLD-WITRIKSVEKTLNDLMELKTMA-EL-D-CTSFSS-F
NQVEERVSVMEDQINEIK-EENFREKRVKRN-QSIKEI*DC
>6_chr10_39-cL3
FS-LKEHV-NH-KEAKNLEKRLD-WQTRINNVGKTLNDLMGLKTMA-EI-D-CTSLSS-F
D*VEERISVIEDQINEMR-X-KFGEKRVKRN-QSLQEIWDY
>6_chr11_40-cL3
FS-LKEDV-TH-KEAKNLEKRLD-WLTRINSIEKTLNDLMELKTMV-EL-D-CTSFSS-X
-QLEESVSVIEDQMNEMK-DYKFREKTVKRN-QSLQEIWDX
>6_chr1_44-cL3
FS-LKEDV-TH---XKNLGKRLD-*VTGINSIEKILNNLMELKTMA-EL-D-CTSFSS-F
NQVKERVSVIEDQINEME-EEKFRERRVQRN-QILQEI*DY
>6_chr1_46-cL3
FS-LKEDV-TH-KEAKNLEKRLD-WLTRINSVEKTLNDLLELKTMA-EL-D-CTSFSS-F
DQVEERVSVTEDQINEMK-EKNFREKRVERN-QSLQEIWDY
>6_chr11_48-cL3
FS-LKEDV-TH-KEAKNLEKRLD-WLTRINSIDKTLNDLMELKTMA-EL-D-CMSFSS-F
DQVEERVSVVEDQINEIK-EEKFREKRVKRN-QSLQELWDY
>6_chr1_52-cL3
FS-LKEDX-TH-KEAKNLEKRSD-WLTRINRVVKTLNDLMEQKTMA-EL-D-CTSFSS-F
DQVEERVSVIEDQINEMK-EEKLREKTVKRN-QSLPGIWDY
>6_chr10_53-cL3
FS-LKDDV-TH-KEAKNLEKRLD-WLPRINSVEKTLNDLMKLKTMA-EL-D-YTSFSS-F
DQVKESVSVTEDQIHEMK-ENKIREKRVKRN-QSLQEIRDY
>6_chr1_54-cL3
FS-LKEDV-TH-KEAKNLEKXLD-WLTRINSVEKTLNDLMELKTMA-EL-D-RTSFSS-F
DQVEERVSMIEDQMNEMK-EEKFREKRVKRN-QSLQKIWDY
>6_chr10_61-cL3
FS-LKEGV-TH-KEAKNLEKILD-WLTRINSVEKTLNDLMELKTMV-EL-D-CINFSS-F
DQVAERVSVTEDQMNEMK-X-KFREKRVKRK-QSLQEIWDY
>6_chr1_63-cL3
FS-LKEDV-TH-NEAKNLEKRLD-WLTRINSVEKTLNDLMELKTMA-EL-D-YTSFGS-F
NQVEERV*MSEDQINEMK-EEKFREKKVKRN-QSLQEIWDY
>6_chr11_65-cL3
FS-LREDI-TH-KEAKSLANRLD-WLTRISSVEKTLNDLMELKTME-EL-D-CTSFSS-F
NKLKERVSVIEDQINX-K-X-KFREKRVKRX-QSLQEIWDY
>6_chr1_67-cL3
FS-LKEDV-TH-KEAKNLKKRLD-CLTRINSVQKHLNDLMELKTMA-EL-D-CTSFSS-F
DQLEERVLVIEDQINEMK-EEKFREKRVKRN-QSLQEIWDY
>6_chr11_70-cL3
FS-LKEDV-TH-KEAKNLEKRLD-*LTRINSVEKTLNDLMELKTMA-EV-D-CTSFTS-F
DQVEERVSVTEDQINEMK-EKKFREKRVKRN-QSLQEIWDY
>6_chr1_71-cL3
FS-LKEDV-TH-KETKNLEKRLD-WLTRINSVEKTLNDLMELKTMA-EL-D-CPSFSS-F
DQVEESVSVTEDQINEMK-EEKFREKRVKRN-QSLQEIWDY
>6_chr1_74-cL3
FS-LKKDV-TH-KQAKNXEKD*T-WLTKIDSVEKTLNDLMELKTMA-EL-D-CKSIST-F
NQVEERVSVIEDQINEMK-EEKFREKRVKRN-QSLQEIWDY
>6_chr1_75-cL3
FS-LKEDV-TH-KEAKYLEKRLD-WLTGINSVEKTLNDLMELKTMA-EL-D-CTSFSS-F
DQVEERVSVIEDQINEMK-EEKLREKRVKRN-QSLQEIWDY
>6_chr10_76-cL3
FS-LKEDV-TH-KEAKNLEKRLD-WLTRINSVQKTINDLMELKIMA-EL-D-CTSFSS-F
DQVEERVSVIADQMNEMK-EEKFREKTVKRN-QSLQEIWDY
>6_chr11_83-cL3
FS-LKEDV-TH-KEAKTLEKRLD-WLTRINSVEKILNDLMELKTXA-EL-D-CTSFSS-F
DQVEERVSVTEDQINEMK-X-KFREKRIKRN-QSLQEIWDY
>6_chr11_89-cL3
FS-LKEDV-TH-KEAKNLEKRLD-WLTTINSVD*TLNDLMELKTMA-EL-D-CISFSS-F
NQLEERVSVTEDQINEVK-EEKFREKRVKRN-QNLQEIWDY
>6_chr11_90-cL3
FS-LKXGV-TH-KEAKSLEKRTD-WLTRINSVDKTLNDLMELKTMA-EL-H-CTSFSS-F
NQLKERVSVIEDQXNEMK-EEKFRG*RVKRN-QSLQEIWDY
>6_chr14_112-cL3
FS-LKEDV-TH-KEANNLEIRLD-WLTRINSVEKTLNDLMELKTMA-EL-D-CTSFRS-F
DQVEERVSVIEDQINGMK-EEKFREKRVKRH-KSLQEIWDY
>6_chr13_116-cL3
XS-LKEDV-TH-KKAKNLEKRLD-WLTRINSVEKTLNDRMELKTMV-EL-D-CTSFSS-F
DQVEERVSVIEVQMNEMK-EEKFREETVKRN-QSLQEIWNY
>6_chr11_121-cL3
FS-LKEEV-TH-KEVKDLEKRLD-WLTRITSVEKSLNDLMELKAMA-EL-D-CTSFSS-F
DQLEEKVSVIEHQMNEMK-EEKFREKRVKRN-QSLQEI*DY
>6_chr14_124-cL3
FS-LKEDV-TH-KEAENLENRLD-WLTRINSTEKTLNDLMELKTVA-EL-D-CTSISN-L
DQVEESVSVIEDKMN*MK-DEXFREKRVKRN-QSLQEIWDY
>6_chr12_129-cL3
FP-LKEDV-TH-KEAKNLEKRLD-WQTRINSVEKTLNDMMELKTMA-EL-D-CTSFSS-F
DQVEERVSVIEDQMNEMK-EEKFRGKRVKRN-QSLQEIWDY
>6_chr13_134-cL3
FS-LKEEV-TH-KKAENLEKRLD-WLTRISSVEKTLNDLMELKTKA-EL-D-CTSFSS-F
DQVEERVSVFEDQMNEMK-EEKFGEKRIKRN-QSLQEIWDY
>6_chr11_135-cL3
FS-LNKDV-TH-KEAKNLEKRLD-WITIINSIEKTLNGLMELKTMA-GL-E-CTNFSS-F
HQVEEGXSVIEDQMNEMK-EEKFREKRVKRN-QSLQEIWDY
>6_chr12_137-cL3
FS-LKEDV-TH-KEAKNLEKRLD-WLTRINSVEKTLNDLMELKTMA-EL-D-CTSFNS-F
DQVEERVSVIEDQINEMK-X-KFREKRVKRN-QSLQEIWDY
>6_chr16_139-cL3
FS-LKEDV-TH-KEAKNLEKRLD-WLTRINSVEKTLNNLMELKTMA-EL-D-CTSFSS-F
DQVEERVSVIEDQINEIK-EEKFREKIVKRN-QSLQGIWDY
>6_chr14_144-cL3
FS-LQEEV-TH-KEAKNLEKXLD-WLTXINSAEKTLSDLKELKTMA-EL-D-CTSFSS-F
DQVEERVSVIEDQIEEMK-EEKFREKRVKRN-QIFQEI*DY
>6_chr11_145-cL3
FS-LKEDD-TH-KEDKNLEKRLD-*LTRIISVEKTLNDLMELKTIA-EL-D-CTSFSS-F
NQVEERVSVIEDQINEMK-EEKFREKRVKRH-QSFQEIWDY
>6_chr16_148-cL3
FS-LKEDI-TH-KEAKNLEKRLD-WLTRINSVEXXLNDLMELKTMA-EL-D-CTSFSS-I
RQVEERVSVIEYRX-EMK-EENFTEKRVKRN-QSLQEIWDY
>6_chr11_149-cL3
FS-LKEDV-TH-KETKNLEKRWD-WLTRINSIEKTLSDLMELKTMA-EL-D-CTSFSS-F
NQVGERL*VIEDQMNEMK-EEKFREKRVKRN-QNLQEIWDY
>6_chr11_150-cL3
FS-LKEDV-TH-KEAKNLEKRLD-WLTRINSAEKSLNDLMELKITA-EL-D-CTSFSS-F
DKEEERVSVIEHEINEMK-EEKFREKRVKRN-*SLQEIWD*
>6_chr11_151-cL3
XS-LKEDV-TH-KEAKNLEKRLD-WLTRINSVEKTLNDLMELKTMA-EL-X------X-F
DQVEERVSVIEDQINEMK-EEKLREKRVKRN-QSLQEIWDY
>6_chr15_152-cL3
FS-LKEDV-TH-KEAKNLEKRLD-WLTRVNSIEKTLNDLMELKTMA-EL-D-CTNFSS-F
DQVEERVSVIEDQMNEMK-EEKFREKRVKRN-QSLQEIWDY
>6_chr12_153-cL3
FS-LKEDV-TH-KEAKNLEKRLD-QLTRISSVEKTLNDMMELKTMA-EL-D-CTSFSS-F
DQVEERVSVIEDQINEMK-EEKFREKRVKRN-QSLQEIWEY
>6_chr12_154-cL3
FS-LKEDV-TH-KEAKNLEKRLD-WLTRTNSVEKTLNDLMELKTMA-EL-D-CTSFSS-F
NQVEERVSVTEDQMNEMK-X-KFKEKRVKRN-QSLQKIWDY
>6_chr15_155-cL3
FP-LKEDV-TH-KEAKNLEKRLD-WLTKINSVEKTSNDLMELKTMA-EL-D-SSSFNS-L
DQVEERVSVIKDQINELK-EEKFREKRVKSD-QSLQEIWDY
>6_chr13_158-cL3
FS-LKEDV-TH-KEAKNLEKRLD-*LTRTNSVEKTLNDLIELETMA-EL-D-CTSFSS-F
DQVEERVSVIEDQMNEMK-EEKFREKRVKRN-QSIQEIWDY
>6_chr11_160-cL3
FS-LNEDV-TY-KEAKNLEKRLD-*LTRINSVEKNLNDLMELKTMA-EL-D-CTSFSS-F
DQVEERVSVTEDQMNEIK-EEKFREKRVNRN-QSLQEIWD*
>6_chr11_161-cL3
FS-PKEDV-TH-KKAKNVEKRLD-*LARINSVEKTLNDPMELKTMA-EL-D-CTSFSS-F
NQVEERVSEIEDQINEIK-EEKFREKRIKKN-QSLQEIWDY
>6_chr13_162-cL3
FS-LTEDV-TH-KEAKNLEKRLD-WLTRITSVEKTLNDLMELKTMA-KL-D-CTSFNS-F
NQLEERVSVIEDQIKEMK-EEKFREKRVKRN-QSLQKIWDY
>6_chr12_163-cL3
FS-IKEDV-TH-KEAENLEKRLD-WLTRINTVEKNLNDLMELETMA-EL-E-CTSFSS-F
DQMEERVSVIEGQINEX--EEKFREKRVKRN-QSLQDI*DY
>6_chr12_164-cL3
FS-LKQDV-TH-KEAKNLEKRLD-WLIRINSVEKTLNDLMELKTMA-EL-D-RTSFSS-F
DQVEERASVIEGQINEMK-EEKFREKRVKIN-QSLQEIWDY
>6_chr15_165-cL3
LS-LKEDV-TH-KEAKNLEKRVD-WLSRINSVEKTLNDLMELKTMA-EL-D-CTSFSS-F
DQVEERVSVIENQMNEMK-EEKFREKRVKRN-KSLQEIWDC
>6_chr15_167-cL3
FS-LKEDV-TH-KEAKNLEKRLD-WLTRINSVEKTLNDLMELKTMA-EL-D-CTSFSS-F
YHVEERVSVIEDQINEMK-EEKFREKRVKRN-QSLQEISDY
>6_chr13_168-cL3
FS-LKEDV-TH-KEAKNLEKRLD-WLTRINSIEKTLNDLMELKTTA-EL-D-CTSFSI-F
DQVEERVSVTVEQINEMK-EEKFREKRVKRK-QSLQEI*DY
>6_chr12_170-cL3
FS-LKEDA-TH-KKAKNLEKRLD-WLTRKNSVEKTLNDLKELKTMA-EL-Y-CTSFSS-F
DQVEERVSVIEDQINEIK-EEKFREKRVKRN-QSLQEIWDY
>6_chr12_172-cL3
FS-LKEDA-TH-KEAKNLEKRSD-WLTRINSVEKTLNDLMELKTVA-EL-N-CTSFDS-F
DQVEERVSVMEDQINETK-EEKFREKKVKRN-QSLQEIWDY
>6_chr2_181-cL3
FS-LKQDV-TL-KEAKNLEKRFD-WLTRINGVEETLNDVMQXKTME-EL-D-CTSFSS-F
DQMEERI*VIEDQMNEMK-KEKFREKRVKRN-QSLQEIWDY
>6_chr19_182-cL3
FS-LKEDV-TY-KEAQYLEKRLD-WLSRINSVGRSLSDLMELKTMA-EL-D-CTSFNS-F
NQVEEWVSVIEDQIN*IK-EEKFREKRVKRN-QSLPEIWDY
>6_chr19_187-cL3
FS-LKEDV-TY-KEATNLEKRLD-WLTRLNSVQKTLDDLMALKTMA-EL-D-CTSFSS-F
EQVEETVSVIEDQTNEMK-X-KFREKRVKRN-QSLQEIXDY
>6_chr2_189-cL3
FS-LKDDV-TH-KEVXNLEKRLV-WLTRINSIEKTLNDLMELKTMV-EI-D-CTSFSS-F
NQVEERVPVTEYQTN*MK-XEEFREKSVKRN-*ILQEIWDY
>6_chr18_190-cL3
FS-LKEDV-TH-KETKNLEKRLX-YLTRINSVEKSLKDLMELKTMA-EL-D-CTSFSS-F
DQVEERVSVIEDQMYEMK-EEKFREKRLKRN-QSLQEIWDY
>6_chr20_192-cL3
FS-LKEKV-TH-KEVKNLEKRLD-WLTRVTGVEKSLNDLMELKAMA-KL-D-CTSFSS-F
DQLEERVSVIKDQMNEMK-EEKFREKRVKRN-QSLQEIWDY
>6_chr2_193-cL3
FS-LKEDV-IH-KEAKNLQKRLD-WLPKINIVEKTLNNLMELKTMA-EL-D-CTNFSS-F
DQVEERVSVIEDQMNEMK-X-KFRENRVKGN-QSLQEIWAY
>6_chr2_202-cL3
FS-LKEDV-TH-KEAKNLEKRLD-WLTRINSVEKTLNDLMELKTVA-EL-D-CTSFSS-F
DQVEGRV*VIEDQMNEMK-EEKFKVKTVKIN-QTLQEI*DY
>6_chr2_206-cL3
FS-LKXXI-TH-KEAKNLEKRLD-WLTRINSVEKILNDLMELKSRA-EL-D-CTSFSS-F
DQVEERVSVIEDELNEMK-EXXFREKRLKRN-QSLQEIWDY
>6_chr2_207-cL3
FS-LKXXI-TH-KEAKNLEKRLD-WLTRINSVEKILNDLMELKSRA-EL-D-CTSFSS-F
DQVEERVSVIEDELNEMK-EXXFREKRLKRN-QSLQEIWDY
>6_chr19_208-cL3
FS-LKEDV-TH-KEAKHLEKRLD-RLTRIDSVEKILNDLMELKTTA-EP-D-CTSFSR-Y
DQVEERVSVIEDQMNEMK-EEKFREKKVKRN-QSLQEIRDY
>6_chr18_209-cL3
FS-LKEDV-TH-REAKNLEKRLD-WLTRINITEKTVNDLMELKTMA-EP-D-CTSFSG-F
DQVEERVSVIEDQINEMK-X-KFREKRVKRN-QSLQEIRDY
>6_chr2_210-cL3
FS-LKEDV-TH-KEAKNLEKRSD-WLIRINTVEKSLNDLMELKTMA-EL-D-CTSFSS-F
DQVEERVSVIEDQMNEMK-EEKLIEKRIKRN-QSLQEIWDY
>6_chr18_214-cL3
FC-LKEDV-TH-KEAKNLEKRLD-WLTRINSVEKTLNDLMELKTMA-EL-D-YTSFSS-F
NQVEERISVIGDQINEIQ-HEKFREKRVKRN-QSLQEIWEY
>6_chr2_215-cL3
XK-LKEDV-TH-KEAKNLEKRSD-RLTGINNVEKTLNDLMELKTMA-EL-D-CTSFSS-F
DQVEERLSVIEDQINEIK-X-KFRENRVKRN-QSLREIWDY
>6_chr2_217-cL3
FS-LKEDV-TH-KVAKKLEKGLD-WLTRINSVEKTLNDLMELKTMA-EL-E-CTSFNS-F
DQVEERVSVIEDQINETK-EEEFREKIVKRN-QSLQETWDY
>6_chr2_222-cL3
FS-LKEDV-TH-KEDKNLEKRLD-WLTRTNSVEKTLNDLMELKTMA-EX-D-CTSFYS-C
DQVEERVSVIENQINEIK-EEKFREKRVKRK-QSLQEIWDY
>6_chr2_223-cL3
FS-LKEDV-TH-KEPKNLEKRLD-CLTRINSEEKTLNDLIELKNLA-AL-Y-CTSFNS-F
DQVEERVSVIEDQINEKK-EEKFREKRVKRH-QKLQEIWDY
>6_chr20_226-cL3
FS-LKEDV-TH-KEAKNLEKRLD-WLTRINSVEKTLSDLMELKTMA-EL-D-RTSFGS-F
DQVEETVSVIEDQMNEMK-EEKFREKRVKRN-QSLQEIWEY
>6_chr17_228-cL3
FS-LKEDV-TH-KEAKNLKKRLE-*LTRINSVEKILNDIMELKTLA-EL-D-CTSFTS-F
DQVEERVSVIEDQINEIK-EEKFREKRVKRN-QSLQEIWDY
>6_chr3_239-cL3
FS-LKEDV-TH-KETKNLEERLD-WLTRINSVEKTINDLTEMKTMA-EL-D-CTSFSS-F
DQVEERVSVIEDQINEKK-EEKFGEKRVKRN-QSLQEIWDY
>6_chr20_240-cL3
FS-LKEVV-TH-KEAKXLEKRLD-WLTRINSV*KTLNDLMELKTMA-XL-D-CTSFSR-F
NQVEERVSVIEDQINEMK-EEKYRGKRVKRN-QSLQEIWDY
>6_chr2_241-cL3
FS-LKEDV-TH-KEAKNLEKRLD-WLTRINSVEKTLNDLMELKTVA-EL-D-CTSFSS-F
DQVEERISVIEDQMNEMK-EEKFR*RRVKRN-QSLQEIWDY
>6_chr17_242-cL3
FS-LKEDV-TH-KEAKNLEKRLD-WLTRINRVKKTLNDLMELKTMA-EL-D-CTRFSS-F
DQVEESVSVIEDQINEMK-EEKFREKRVKRN-QSLREIWDY
>6_chr2_243-cL3
FS-LEEDV-IH-KESKNLEKRLD-QLTRINSVERTLNDLMELKTMA-EL-D-RTSFSS-F
NQVEERVSVIEDQINEIK-EEKFREKRVKRN-QSHQEIWVY
>6_chr17_246-cL3
FS-LKEDV-TH-KEAKNLEKRLD-WLTRINSVKKTLNDLMELKTMA-EL-D-CTCFSS-F
DLMEERISVIEDQINEMK-X-KFREKRVK*N-QSLQEI*DY
>6_chr2_248-cL3
FS-LKEDV-TH-KEAKNLEKRSD-WLTRINSMEKTLNDLMELKTMA-EL-D-CTSFSS-F
DQVEERVSVIEDQINEVK-EEKFRXKKAKIN-QSLQEIWDY
>6_chr2_254-cL3
FS-LKEDV-TH-KEAKNLEKRLD-WLTRINSIEKTLNDQMELKTMA-EL-D-CTSFSS-F
NQVEERVSVIEEQKNEMX-EEKF*EKRVKRN-QILQEMWDY
>6_chr2_258-cL3
FS-LKEDV-TH-KEAKNLEKRLD-WLTRINGVEKTLNDLMELKTVA-*L-D-*RSFSS-F
DQVEERVSVIENQINEMK-EEKFRETRVKRN-QSLQEIWDY
>6_chr2_259-cL3
FS-LKEDV-TH-KEAKNLEKRLD-WLTRINGVEKTLNDLMELKTVA-*L-D-*RSFSS-F
DQVEERVSVIENQINEMK-EEKFRETRVKRN-QSLQEIWDY
>6_chr2_260-cL3
FS-LKEDV-TH-EEAKNLEKRLD-WLT*MXSIEKTLNDPMLLKTMA-EP-E-CTSFNS-F
NQVEERVTVIEDQINEIK-EEKFREKRVKRK-QSLQEIWDY
>6_chr2_261-cL3
FS-LKENV-TH-KEAKNLEKRLD-WLTRINSVESTLNDLMELKTMA-EL-D-CISFSS-F
NQVEERVSVIEDQINEMK-*EKFREKRXXKN-QNLQEIWDY
>6_chr3_282-cL3
FS-LKEDV-TH-KEAKNLDKR*D-WLTRINSV*KTLNDLMELKTMA-EL-D-CTSFKS-F
DQVEERVSVMEDQNNEIK-QEKFREKRVKRN-QSL*EIWDY
>6_chr3_293-cL3
FS-LKEDV-TH-KEAKNLEKRLD-WLTGINSVEMTLNDLMELQTMA-EL-D-CTSFSS-F
DQGEERVSMTEDQINEIK-EEKLREKRVKSN-QSLQEIWDY
>6_chr4_305-cL3
FS-LKEDV-NH-KEAKNLEKRLD-WLTRITSVEKYLNDLVELKTMA-EL-D-CTSFSS-F
DQVEERVSVIEGQMNEMK-EEKFREKRVRRN-QSLQEIWDY
>6_chr3_306-cL3
FS-LKEDV-TH-KEAKNLEKRLD-WLTRINSVEXTLKELMELKNMA-EL-D-CTRFXS-F
DQVEERVSAIEDQMNKMK-EEKFREKRVKRS-QSLQEIWDY
>6_chr3_308-cL3
FS-LKEDV-TH-KEAKNLXKRLD-GLTRIKSVEKTLNDLMELKTMA-EL-D-CTSFSS-F
D*VEERVSMIEDQINEMK-EEKXREKRVKRN-QSLQEIWDY
>6_chr4_310-cL3
FS-LKEDV-TH-KEAKILEKGLD-WLTRINSVEKTLSDLMELKTMA-EL-D-CTSFSS-F
DQVERSVSVIEDQINEMK-EEKFREKRIKRN-QSLQEIWDS
>6_chr4_311-cL3
FS-LKEDI-TH-KEAKNLEKRLD-WVTRIISVEKTLNDLMELKTMA-EL-D-CTSFSS-F
DQVEERVSLIKDQINEMK-EEKFREKRVKRN-QSLQEIWDY
>6_chr3_314-cL3
FS-LKEDV-NH-KEAKNLEKRLD-WLTRINSVEKT*NDLMELKTMT-EL-D-*TSFSS-F
DQVEERVSEIEDQINEMK-EEKFREKRAKRN-QSLQEIWDY
>6_chr3_322-cL3
FS-LKEEV-TH-KGAKNLEKQLD-WLTRXKGVEKTLNDLMELKTMA-EL-D-CTSFNS-F
DQVEERVSVIEDQMNEMK-EEKFREKRVKRN-QSLQEIWDY
>6_chr4_323-cL3
FS-LMKDV-TH-KEAKNLEKRLD-WLTIINSIEKTLNDLMELKTMA-EL-E-CTSFSS-F
DXVEERVSVIEDQMNETK-X-KFREKRVKRN-QSLREIWDY
>6_chr4_324-cL3
FS-LKKRV-TH-EEAKNLEKR*D-WLTRINSVEKTLNDLMELKTMV-EL-D-CTNFSS-F
NQVEERISVIEDQMKEMK-EEKFREKRVKRX-XSLQEIWDY
>6_chr3_327-cL3
FS-LKENV-TH-KEAKKLEKRLD-WLSRVNSVEKTLNDLMELKTMA-KL-D-GTSFSS-F
LQVEERVLVIEVQLNEIK-EEKFREKGVKRN-QSLQEIWDY
>6_chr4_329-cL3
FS-LKEDV-TH-KVAKNTEKRLD-WLTRINSVEKTLNDLMQLKTMA-EL-D-CTSFSS-F
DQVKEKVSVIEDX--EMK-EEKFREKRVKQN-QSLQEIWDY
>6_chr4_330-cL3
FS-LKEDD-TH-KEAKNLEKTLD-WLTRINSEEKTLNDLMELKTMV-KL-D-CTSFSS-F
LQVEERVSVIEDQINEIK-X-KFGEKRVKRN-QSLQEIWDY
>6_chr4_331-cL3
FF-LKENV-TQ-KEAKNLEKRLD-*LSRINSVEKTLNDLMELKTMA-EL-N-CTSFSS-F
DQVEERVSVIEDQINEMK-X-KFREKRLKRN-QSL*EIWNY
>6_chr3_332-cL3
FS-LKEDV-TH-KEAKNLEKRLD-WLTRINSGEKTLNDLMELKTMA-EL-D-YTSSSS-F
NPVEERVSVIEDQMNEMK-EEKFREKRVKRN-QSLQKLWDY
>6_chr3_334-cL3
FF-LKENV-TH-KEAKNLEKRLD-WLTRINTAEKTLNDLMELKTMA-EL-D-CTSFNS-F
NQVEKRVSVMEDQINEXK-EEKFREKRVKRN-QSLKEI*DY
>6_chr3_335-cL3
IS-LKEYV-TH-KEAKXLEKRLD-WLTRINSIEKSLNDRMXLKTMA-EL-D-CTSFGS-F
HQVEEKVSVIEDQMNEMK-EEKFREKRVKRN-QCLQEIWDY
>6_chr4_336-cL3
FS-LQEDV-TH-KEAKNLEKRLD-WLTRINSVEKSLKDLMELKTMA-EV-D-CTSFSS-F
DQLEEGVSVIEDQMNEMQ-EEKFREKRVKRN-QSLQEIWDY
>6_chr4_337-cL3
FS-LQEDV-TH-KEAKNLEKRLD-WLTRINSVEKSLKDLMELKTMA-EV-D-CTSFSS-F
DQLEEGVSVIEDQMNEMQ-EEKFREKRVKRN-QSLQEIWDY
>6_chr3_338-cL3
FS-LKEDV-TQ-KEAKNLEKKLD-WLTIINSIEKILNELMELKTMA-EL-D-CTSFSS-F
DQVEERVSVIEEQMNEMK-EEKFREKRVKRN-QSLQEIWDY
>6_chr3_339-cL3
FS-VKEDV-TN-KKAKNLEKRMN-WLTRINSIEKTLNYLLQLKTMA-EL-D-CTSFSS-F
DQLEERVSVMEDQMNEMK-X-KFREKRVKRN-QSLQEIWDY
>6_chr3_340-cL3
FS-LHDDV-TH-KEAKNLEX----WLTRINNVEKTLNELMELKTMA-EL-D-CTSFSS-S
DQVEERVSVIEDQMNEIK-EEKFR*KRVKRN-QSLQEIWEY
>6_chr3_341-cL3
FS-LKEDV-TH-KEAKNLEKRLD-WLTRINSIEETLNDLMELKTMA-EL-D-CTSFSS-F
DQVEEGXSVIEDQMNEMK-EEKFREKRXXRD-QSLQEIWDY
>6_chr4_342-cL3
FF-LKEDV-SH-KEAKNLEYR*D-WLTRIHSVEKTLKDLMELKTMA-EL-D-CTSFSS-F
DQLEERVSVMEDQMNEMK-EEKFREKRVKRN-QSIQEI*DY
>6_chr3_343-cL3
FS-LKEDV-TH-KEAKNLEKRLD-WLTRINSVEKTLNDLMELKTMA-EL-D-CISFSS-F
NQAEESVSVIEDQMNEMR-XXKFREKRVKRN-QRLQEIWDY
>6_chr4_344-cL3
FS-LKEDV-TH-KEAKNPEKRLD-WLIRINSVEKTLHDLMELKTMA-EL-D-CTSFSS-F
DQVEERVSVIEDQINEMK-EEKFREK*VKRN-QSLQEIWDY
>6_chr6_346-cL3
FS-LKEKV-SH-KEAKNLEKRLE-WLTTINSIEKTLNDLVELKTMA-EL-D-CISFSS-F
DQVEERVPVIEDQMNEMK-EQKFREKRVKRN-QSLQEIWDY
>6_chr6_349-cL3
FS-LKEDA-TQ-EEAKNHEKNLD-WLTRINSVGKTLNDQMELKTMA-EL-D-CTSFSS-F
D*VEEKVSVIEDQINEIK-EEKFREKRVKRN-QSLQEIWDY
>6_chr5_351-cL3
IS-LKKDV-TH-KEAKNLEKRLY-W*SRINNVEKTLNDLMELKTMA-EL-D-*ASFSS-F
DQVEERVSVTEDQMNEMK-EEKCREKRVKRN-QSLQEIWDY
>6_chr5_353-cL3
FS-LKEEV-TH-KEAKNLEKRLD-WLTRITNVEKSLNNLMELKNMA-EL-D-CTSFSS-F
DELEERVSVIEDQMNEMK-EEKFREKRVKRN-QSLQEIWDY
>6_chr6_360-cL3
FS-LKEDV-TQ-KEAKNVEKR*D-WLTRINSIEKTLNDLMELKSMA-EL-D-CTSFNS-F
DHVEERVSAIEDQMNEMK-EEKFRX----XN-QSLQEIWDY
>6_chr5_361-cL3
VS-LKDDV-TH-KEAKNLEKRLD-WLTRINSVEKTLNGLMELKAMA-EL-D-CTNFSS-F
DQVEERVSVIEDQMNEMK-EEKLREKRKKRN-PSLQEIWDY
>6_chr5_362-cL3
FS-LKYDV-TH-KEAKNLEKRLD-WLTRINSIEKTLNDLMELKTMA-EL-D-CTSFCS-F
VQVEERVSVIED*MNEMK-EEKFREKRVKRK-QSLQEIWDY
>6_chr5_363-cL3
FS-LKEGV-TH-KEAKNLEKRLD-WLTRRNSVEKTLNDLMELKTMA-EL-D-CTSFSN-F
DQVEERVSVIEDQINEMK-EEKFREKRIKRY-QSLQEIWDY
>6_chr4_364-cL3
FS-LKEDV-TH-XEAKNLENRVN-WQTRKNSVEKSLNDLMELKTMA-EL-D-CTSFNS-F
NQMEERVSVIEDQMNEM*-QEKFRXXKVKRN-QTLQEIWDY
>6_chr5_365-cL3
FS-LKDNV-TH-KEAKNLEKRLD-WLSRINSVEKT*NDLMELKTMA-QL-D-CTSFSS-F
DQVEERVSVIEDQMNKMK-EEKFREKRVKRN-QSFQEIWDY
>6_chr5_366-cL3
FS-*KDDV-TH-KEAKNLEKRLD-WLTKINSIEKTLNDLMELKTMA-QI-D-CTRFSS-F
AQVEERVSANEDQMNEMK-EDKFTEKRVKRN-QSLQEIWDY
>6_chr5_367-cL3
FS-LKEDV-TH--EAKNLEKGLD-WLTRINSIEKTLKDLMELKTTA-EL-D-CKSFSS-F
DQVEERVSVIEDQMNEMK-X--XGEKRVKRN-QSLQETWDY
>6_chr5_368-cL3
FS-IKEDV-TH-KEAXNLEKRLD-WLTX-FSTEKTLNDLMELKTVA-EL-D-CIRFSX--
XQVEEMISVIEDQMNEMK-EEKFREKRVKKN-QSLQEIWDY
>6_chr5_369-cL3
FS-LKEDV-TH-TEVXNLEKR*D-WLTRINSIEKTLNDLMELKTMA-EL-D-CTSFSS-F
DQVEERVSVIEDQMNEMK-EEKFREKGVERN-QILQELWDY
>6_chr5_370-cL3
FS-LKEDV-TY-KESKNLEKRLD-WLIRINSVEKTLNDLMELKAMA-EL-D-CTSFSS-F
DQVEERVSVIEDQMNEMT-EEKFREKRVKRN-QSLQEIWDY
>6_chr5_371-cL3
FS-LKEDV-TH-KEAKNLEKRLD-WLTRINSIEKTLNNLMELXTMA-EL-D-CTSFSS-F
DQVEKRVSVI*DQMNEMK-EEKFREKRVKRN-QSLQEIWDY
>6_chr6_372-cL3
FS-LKEDV-TH-KEAENLEKRLD-WLTRTNSIEKTLNDLMELKTMA-EL-D-CTSFSS-L
DQVEERVSVIEDQTNEMK-X-KFRERRIKRN-QNLQEIWDY
>6_chr6_373-cL3
FS-LKEDV-TY-KEAKNLEKRLD-WLTIMNSVEKTLSDLMELKTMA-EL-D-YTSFDS-F
NQVEERVSVTEDQINEXK-EEKFRXKRVKRN-*SLQEI*DY
>6_chr5_385-cL3
FS-LKKDV-TH-KKDKNFEKRLD-WLSGINSVEKILNDLMELKTMA-EL-D-CTSFSS-F
DQVEERVSVIEDQINEVK-EEKFREKRIKIN-QILQEIWDY
>6_chr5_392-cL3
FS-LKEDV-IH-N---------D-WLTRIXSVEKTVNDLLELKTMA-EL-D-CTSFSS-F
DQVEERVSVIKDQINETK-XERFREKRVKTN-QSLQEIWDY
>6_chr5_400-cL3
FS-LKEXV-TH-KEAKNLEKRLD-WLTRINSVEKTVNKWMELKTMA-EL-D-CTSFSN-L
HHVEERVSVIEDQINEMK-EEKFREKRGKRN-QSLQERWNY
>6_chr6_411-cL3
FS-LKEGV-TQ-KEAKNLEKRX--*LTRINSVEKTLNDLMEMKTIA-EL-D-CKSFSS-F
DQVEERXSVIEDQMNEIK-EEKFREKTVKRN-QSHQQIWDY
>6_chr6_414-cL3
FS-LKEDV-TH-KDHKNLEKRLD-WLIRITNAEKTLNDLMELKTMA-EL-D-CTSFSS-F
HQAEERVSVIEDQINEMK-E*KFREKRVKRN-QGLQEIWDY
>6_chr6_423-cL3
FS-LKEDV-TH-KEARNLEKRLD-WLTRTNSVEKNLNDLMELKTMA-EL-D-CTSFSS-F
NQVEERVSVIEDQMX-XK-EEKFREKRXKRN-QSLQEIWDY
>6_chr6_428-cL3
FS-LKEDV-AH-KEAKNLEKRLD-WLTRINSVEKTLNDLMELKTMA-EL-D-CTSFNS-I
DQVEERVSVIEDQINEMK-EEKFREKRVKRN-QSLQEM*DY
>6_chr8_438-cL3
SS-LKEDV-TH-KEAKNLEKMLD-WLTRINSVEKALNDLMELXTMA-EL-D-CTSFCR-F
NQVEKRVSVIENQINDMK-EEKFREKRVKRN-QSLQEIWDF
>6_chr7_439-cL3
FS-LKEEV-TH-KEAKNLDKRLD-WLTRIANAEKFLNDLMELQTMA-EL-D-CTSFSS-F
DQLEERVSVTED*MNEMK-EENFREKRVKRN-QSLQEIWDY
>6_chr6_440-cL3
FS-LKEDV-TH-KEAKNLEKTLE-WLTRINSIEKTLNDLMEMKTMA-EL-D-CTSFSS-F
DQVEGRVSVIEDQINEMK-EEKFRX--XKRN-*SLQETQDY
>6_chr8_441-cL3
FS-LKEEV-X---ETKNLEKTLN-WLTRIATVEKSLNDLMELKTMA-EL-D-CTSFSS-F
DQLEERVSVIEDQMX-XK-EEKFRXKKVKRN-QSLQEIWDY
>6_chr6_442-cL3
FS-LKENV-TH-KEAKNLEKRLD-WLTRINSAEKTLDDLMELKTMA-EL-D-CTSFSS-F
DQLEERVSVIEDQMNEMQ-EEKFREKRVKRN-QSLQEIWDY
>6_chr8_444-cL3
FS-LKEDV-IH-KEAKNLEKRLD-RLTRINSIEKTLNDLMELKTMA-EL-D-CTSFSS-F
DQVEERVSVIEDQMNEMK-EEKFREKRVKRN-*SLQEIWD*
>6_chr8_448-cL3
FS-LKEDV-TH-KEAKNLEKRLD-WLTRINSIEKTLNDLKELKTMA-EL-D-CTSFIS-F
DQVEERISVIEDQMNEMK-EEKFREKRVKRN-QSLQEIWDY
>6_chr8_449-cL3
FS-LKEDV-TH-KEAKNLEKR*D--XTRVNGVEKTLKDLMELKTMA-ER-D-CTSFSS-F
GQVEERVSVIEDQMNDMK-EEKFREKRVKRX-QSLQEIWDY
>6_chr8_452-cL3
FS-LKEDV-TH-KEANNLEKRLD-WLIRTSSVEKTLNDLMDLKTMA-EL-D-CTTFSS-F
DQVEERVSLIEDQINEMK-EEKFREK*VKRN-ESLQEIWDY
>6_chr7_454-cL3
FS-LKEDV-TH-KKATNLEK*LD-WLTRINSVEKSLNDLLELKTMA-EL-D-CTNFSS-F
DQVEERVSVTEDQINEMK-EEKFREKRVKRN-QSLQEIWDY
>6_chr7_455-cL3
FS-LKEDV-TH-KETKNLEKRLD-CLTRINSVEKSLNDLKERKTMA-DL-D-CTGFSS-L
DQVEERVSVIEDQINEMK-EEKFRGKRVKRN-QSLQEIWDY
>6_chr7_456-cL3
FS-LKEDV-TH-KEAKNLEKRLD-WLTRINSVEKTLNDLMX-RXXA-EI-D-CTNFSS-F
VQAEERVSVIEDQMNEIN-EEKFREKRVKRN-QSLQEIWDY
>6_chr7_457-cL3
FS-LKEEV-TH-KEGKNLEKRLD-WLTRINSVEKTLNDLMELKTMA-EL-D-CISF----
-XVEEKVSVIEDQINEMT-VGKLGEKRVKRN-RSLQEIRDC
>6_chr7_462-cL3
FS-LNEDV-TH-KEA*HFEKRSD-WLTRINSVEKTLNDLMELKTMA-EL-D-CTNFSS-F
DQVEERVSVIEDEMNEMN-EEKFREKRVKGN-QSLQKIWDY
>6_chr7_463-cL3
FS-LKEDV-TH-KEAXNLEKILN-WLTRINSVEKTLNDFMELKTMA-EL-D-CTSFSS-F
DQVEERLSVTEDQINEMK-X-KFREKRVKRN-QSLQEIWDY
>6_chr7_464-cL3
FS-LKEDA-TH-KEAKNLEKRLD-WLTRINSMEKSLNDLMELKTMA-EL-D-GISFSS-F
DQVDERVSVIXDQINEMK-EEKFREKQVKRN-KSLQEIWDY
>6_chr7_465-cL3
FS-LKEDV-IH-KEXKNLEKRLD-WLTRINSIEKTLNDLMELKTMA-EL-D-CTSFSS-F
DQVEERVSVIEDQINKMK-EEKFREKRVKRX-QSLQEIWDY
>6_chr8_467-cL3
FS-LKEDV-IH-KEAKNLEKRLD-WLTRITSVEKSLKDLMELKTMA-EL-D-CTSFSS-F
DQVEERISVIEDQINEMR-EEKYSEKRVKRN-QSLQETWDY
>6_chr8_468-cL3
FS-LTEDV-TH-KEAKNLXKKLD-*VNRINIVEKTLNDLMELKIMA-EL-D-CASLSG-F
DQVEERVSVIEDQINEIR-EEKFREX-XKRI-QSLQEIWDY
>6_chr9_469-cL3
FF-LKDDV-TH-KEAKNLEKRLD-WLIRIKSVEKTLNDLMELKTMA-EL-N-CTSFSS-F
DQVEERVSVTEDQINEIK-EEKFREKRVKRN-QSLQEIWDY
>6_chr7_470-cL3
VS-LKEDV-TH-KEAKNLEKRLD-SLTRINSVEKNLNVLMKLKTMA-EL-D-CTSFCS-F
NQLEERVSVIEDQINEMK-EEKFREKRVKRN-QSLQEIWDY
>6_chr8_471-cL3
FS-LKEDV-TH-KEAKNLEKRLG-*LTRINSVEKTLNDLMELKAMA-EL-D-CTSVSS-F
DQLEEGVSVIEYQINEMK-KEKFREKRVKRX-QSLQEIWDY
>6_chr7_473-cL3
FS-LKEDV-TH-KGAKNLENRLD-WLTKINSVGKPLNDLRKLKTMA-EL-D-CTSFSS-F
DQVEERVSVIEDQINEMK-EEKFRENRIKRN-QSL*EIWDY
>6_chr7_474-cL3
FS-LKEDV-TH-KEAKNLEKRVD-WPTRINSVEKTFSYLTELKTMA-EL-D-CTSLSG-F
NQVEERLSVIEDQIDEMK-EDKFRQKRVKRN-XSLQEIWDY
>6_chr8_475-cL3
FS-LKEDV-TL-KEAKNFEKRLD-WLTRINSVEKSLNDLMQLQIMA-EL-D-CTSFSS-L
DPVEERVSVIENQINEMK-EEKFREKRVKRS-QSLQEIWDY
>6_chr8_476-cL3
FA-LKEDV-TH-KEAKNLEKGLD-WLTRINSVEKTLNDLMEMKSVA-EL-D-CRSFSS-F
DQVEERVSVIEDQISEMK-EEKFREKRVVRN-QSLQET*YY
>6_chr7_477-cL3
FS-LKQDV-TH-KEAKNLEKRFN-WLTRLNSVEKTLNDLMELETMA-EL-D-CTSFSS-F
NQVEERVSVIEDQTNEMK-KEKFRETSVKRN-XSLQEIWDY
>6_chr9_478-cL3
FS-LKEDV-TH-KEAENLEKRX--RLTRINSVEKTLNDRMELKTMA-EL-D-CTSYSS-F
DPVEERVSVIEDQMNEIK-X-KVREKRVKRD-QSLQEI*DY
>6_chr8_514-cL3
FS-LKKNV-TH-KEAKNLEKRLD-WLTRMNSIEKTLNDLMEVKTVA-EL-D-CTSFSS-S
DQVEERVSVIKDQINEMK-EEKCREKRVKRN-QSLQEIWDY
>6_chr7_516-cL3
FS-LKEDV-TH-KEAKNLEKRLD-WLTRINSVEKTLNDLMXX--XS-EL-D-CTSFNS-F
NQVEERVSVIEDQMNEMK-EQKFREKRVKRN-QSLQEIWEY
>6_chr7_517-cL3
FS-LKEDV-IH-KEAKNLEKRLD-WLTRINSVEKSLNDIMELKTMA-EL-E-CTSFSS-F
DQVEERVSVIEDQINEIK-EEKFRGKRVKGN-QSLQEIWDY
>6_chrY_526-cL3
FS-LKEHV-TQ-KEAKNLGKRLD-WLTSINSVEKSLNDLMELKTMT-EL-D-CTSFSS-F
NQVEGRVSVIEDX-NEMK-EEKFGX--XKRN-QSPQVIWDD
>6_chrY_527-cL3
FS-LKDDV-NH-KKAKNFEKIXD-CLTRNNSIEKNLNDMMELKNMA-EQ-D-CTSFST-L
DQVEERVSVIEDKISEMQ-EEKFRX--XKRN-QSLQEIWDC
>6_chrY_529-cL3
FS-LKEDV-TH-KEAKNLEKRLD-WLTGMNSVX-SLNYLMELKTMA-EL-D-GTSFNS-F
DQVEGRVSVIEHQINAMK-EENFREKTVKTN-QSLQTIWEY
>6_chrX_547-cL3
FS-LKENL-TH-REAKNLEKR*D-WLIRINSVEKTLNDLMEPKTMA-EL-D-CTSFSS-F
DQVEERVSVIEDQINERK-EEKFREKRVKRN-*SLQEIWDY
>6_chrY_554-cL3
FS-LKEDI-TH-KEAKNLEKRLD-WLTRTNSVENSLNDLKELKTMA-KI-D-CTSFSS-F
DQVEGRVSVIEDQINEIK-EKKFREKRGKRN-QRLKEIWDY
>6_chrX_556-cL3
FS-LKEDV-TN-KEAKNLEKRLD-WLTRKKSIEKTLNDLKELKTMA-EL-D-CTSISS-F
NQLEERLSVIEDQMNEMK-EEKFREKRVKRN-*SLQEIWDY
>6_chrX_561-cL3
YS-LKEDV-TH-EEDKNLEKRLD-*LTRINSVEKTLNDLMELKTMA-EL-D-CTSDSS-F
NQMEERVSVIEDQTNEMK-EEKNREKRVKRN-QSLQEIWDY
>6_chrX_562-cL3
FS-LKGDV-TH-KYAKNLEKRSD-*LTRTNSVEKTLNDLMELKTMA-EL-D-CTSFSS-F
DQVEERVSVMEDQMNKVK-EEKFREKRVKRN-QSLQXIWDY
>6_chrX_563-cL3
FS-LKEDV-TH-KEAKNLXKRLD-WLTRINTVQKTLNDLMELKTMA-EL-D-CTSFSS-F
DQVEERVMVIEDQINEMK-EEKFREKRVKRN-QSLQEIWDY
>6_chrX_568-cL3
FP-LKENV-TH-KEAKNLEKRLY-WLTRVNSVEKALNDLVELKTVV-EI-D-CTSFSS-F
NHVEERVSVMEDQMNEMK-EEKFREKRIKRN-QSLQEIWDY
>6_chrX_569-cL3
FS-LKEDV-TH-KEGKNLEKRLD-WLTRINSGEKTLSDLMELQTTA-EL-D-RTSFSN-L
NQAEERISVTED*INEIK-EEKCRQKRVKRN-QSLQEIWDY
>6_chrX_570-cL3
LS-LKEDV-TH-KEAKNLEKRLD-WLTSINSVKKTLNGLMELKIMG-EL-D-FTSFSS-F
DQVEERVSVIEDQINEMK-EEKFREKRVKRN-KSLQEIWDR
>6_chr9_575-cL3
FS-LREDV-TH-KKAKNLEKRLD-WLTRIESIEKTLNDLMELKTMA-EL-D-CTSFSS-F
NQVEKRVSVIEDQMNEMK-EEKFRGKRVKRN-QSLQETWDY
>6_chr9_576-cL3
FS-LKEDD-TH-KEAKNLEKRLD-WLTRINSIEKTLNDLMELKFMA-EL-D-GTRFSS-F
NQVEERLSVIEDQINEMK-EEKFREKREKRN-QSLQEIWDY
>6_chrX_577-cL3
FC-LKEDV-TH-KEAKNLKKRLD-RLTGIKSVNKTLNDLKELKTMA-EL-D-CTSFSS-F
DQVEERVSVIEDRINEMK-EEKFTEKRVKRN-QSLQEIWDY
>6_chrX_578-cL3
FS-LKEDV-TH-KEAKNLEKRLE-WLTRINSVEKSLNDLMELKTIA-EL-D-CTSFSS-F
NQVEERVSVIGDQMNEMK-EEKFRQKRVKRN-QSLQELWDY
>6_chrX_579-cL3
FS-LKEDV-TH-KEAKNHEKRLD-WLTRINSVEKSLNDLMELKTMA-EL-D-CRSFSS-F
DQLEERVSVIEDQMNEMK-EEKFRX--XKRN-QSLQEIWDY
>6_chrX_580-cL3
FS-LKEDV-TY-KEAKNLEKRLD-WLTRINSTEKTLNDLMELKTMA-EL-D-CTSFSS-F
DQVEERVSVIEDQMNEMK-EEKFREKRVKRN-QSLQEIWDY
>6_chrX_581-cL3
FS-LKEDV-NH-KQAKNLEKRLD-WLTRINSVEKTLNDLMELKITA-EI-D-CTSFNS-F
NQEEERVPVIEDQINEMK-*EKFRKKRVKRN-QSLQKIWDY
>6_chrX_583-cL3
FS-LKEDV-TH-KEAKNLEKKLD-WLTXINSVQKTLHDLMELKTIA-EL-D-CTSFSS-F
N*VEERVSVIADQINEMK-EEKFREKRVKRN-QSLQEIWED
>6_chrX_585-cL3
FS-LKQDV-TH-KEAKNLEKILD-*LTRMNSVENTLNDLMELKTMA-EL-D-CTSFCR-F
DQVEERASVIEDQMTEMK-EEKFREKRVKRN-*SLQEIWDY
>6_chrX_588-cL3
FS-IKKEV-TH-KEAKNLEQRLD-WLTRINSVEKTLNDLMELKTMA-EL-D-CTSFSS-L
DQVEERVSVIEDQITETK-EEKFREKRVKRN-QSLQEIWDY
>6_chrX_589-cL3
FS-LKENF-TH-KEAKNLEKRVD-WLTRIKSIEKTLNDLMELKTMA-EL-D-CTGFSS-F
DQVEERVSVIEDRMNEMK-EEKFREKRVKRN-QSQQEIWDY
>6_chrX_594-cL3
FS-LKEDV-TH-KEAKNVEKRLD-WLTRKNSVEKTLNDLMEVKTMT-EL-D-YTSLSS-F
NQVEERVSVIEDQINEIK-EEKYREKRVKRN-QSLQEIWDY
>6_chrY_595-cL3
FS-LKEDV-TH-KEAKNVEKRLD-WLTRKNSVEKTLNDLMEVKTMT-EL-D-YTSLSS-F
NQVEERVSVIEDQINEIK-EEKYREKRVKRN-QSLQEIWDY
>6_chrX_596-cL3
FS-LKEDV-TH-KEAXNLEKRLD-WRTRIN------SDLXELKTMA-EL-D-CTSFNS-F
DHVEERVLMIEDEVNETK-EEKFREKRVKTX-QSLQEIWDY
>6_chrX_597-cL3
FS-LKEXV-TH-KDAKNLEKRLD-QLTRINSVEKTLNDLTELKTTA-EL-D-CPSFNS-F
NQVEERVSVIEDQMNEIK-*EKFREKRVKRN-QSLQEIWDY
>6_chr9_598-cL3
FS-LKEDV-TH-KEAKNLEKRLD-WLTRINSIEKTLNDLMELKTMA-EL-D-CTSFSS-F
DQVEERVSVIEDQMNEMK-EEKFREKRVKRN-QSLQEIWDY
>6_chr10_8-cL4
FS-VKEHV-TH-KEVXNLDKRLD-WLSRRNSVEKTSNDLMELKTIA-EL-D-CTSFNS-F
NQVEEKTX-IEDRINEIR-EDKIRGKTVKRN-DSL*EIWE*
>6_chr1_10-cL4
FS-LKKDV-TH-KKAKNLEKRLD-*LTRVNSVEKTLNDLMELKTMA-EL-D-CRSFNS-F
NQAEERVSVIEDQINEIR-EDKAREKRVKRN-QSLQEIWDY
>6_chr1_15-cL4
FS-LKEHV-TD-KEAKNLEKRLD-WLTRINSVETT*NDLMELKNMA-EI-E-CTSFNS-F
NQVEERISVIEDQIHEIK-EDKFREKRVKRN-QSLQEI*DY
>6_chr10_16-cL4
FS-LKEHV-TH-KEAKNLEKRLD-WLTRINSVEKASNDQMELKTVG-EL-D-RTSFSS-L
NQVEERVSVIEDXINEIK-EDMIREKKVKRN-RSLQEIWDY
>6_chr10_21-cL4
FS-LKEDV-TH-KEAKNLEKRLD-WLTRINSVEKTLSDPMELKTMA-EL-D-CTSFNS-F
NQVEERVSVIEDQINEIK-EDKVRETRVKRN-ESLQEIWDH
>6_chr10_24-cL4
LS-LKEHV-TH-KEAKNLEKXLD-WLTKINSEEKTLNDLIEMKTMA-EL-D-CTSFNS-F
HQVEERVSVIEDQINEIK-EDKVRXKRVKRN-*SLQEIWDY
>6_chr11_25-cL4
SS-LKEHV-TH-KEAKNLEKRLD-WLTRISSVEKILNDLMELKTMA-EL-D-CTSFNS-F
YQLEERASVIEDEINEIK-EDKIREKRVKRN-QSLQKIWDY
>6_chr11_28-cL4
FS-LKEDV-TH-KEAKNLEKRLD-*LTRINSVGKTLNDLTELKTMA-EL-D-CTSFNS-C
NQVEEKVSVIEHQINEIK-EDKVREKRVKRN-QSLQEIWDC
>6_chr1_29-cL4
SS-LKEDV-TH-KEDKNLEKRLD-WLTRISSIEKTLNDLMELKTMA-EL-D-*TSFNS-F
DQVEKRVSVIEDEINEIK-EEKFREKRVKRN-QILKEIWVY
>6_chr1_36-cL4
FS-LKKDV-TH-KEAKNLERRLD-WLTRINSVEKTLNDLMELKIMA-EL-D-CTSFSS-F
DQVEERLSAIEDQINEIK-EDKIRXKRVKRN-QSL*EIWDY
>6_chr1_37-cL4
FS-LKEHV-TH-KEDKNLEKR*D-*LTRINSVEKHLNDLMELKTMA-EL-D-CTSFNS-F
DQVEERVSVTEDPINEIK-EDKIREKRVQRN-QSLQEIWDY
>6_chr10_41-cL4
FS-LKEHV-TQ-KEAKNLXKRLD-WLTRINSVEKTLNDLMELKTMA-EF-D-CTSFNS-F
HQVEERTSVMEDQINKIK-EDKLREKRVKRN-QSLQEIWDY
>6_chr10_42-cL4
FS-LKEDV-TH-KEAKNLEKRLD-WLTRINSVEKIFNDLMELKTMA-EL-D-CTSFNS-F
DQVEERVSVIEDQINEIK-EDKVRQKRVRRN-QSLQEIWDY
>6_chr1_43-cL4
FP-LNEHV-TH-KEAKNLEKRVD-WLTRIX-XEKTLKDLMELKTMA-EL-D-CTSFNS-F
DQVE*RLSVIEDQINEIK-EDKFREKRVKRN-QSLQEIWDC
>6_chr1_45-cL4
FS-LKEHV-TH-KEAKNLEKRLD-WLTRINSVKKTLNDLMELKTMA-EL-D-RTSFSS-F
DQVEEKISVIED*INEIK-EDKFREKRAKRN-QSLQEIWDY
>6_chr1_49-cL4
FS-LKEYV-TH-KEAKNPEKRLD-WLTRINSKEKTLNDLMELKTMA-EL-E-CTSFNS-I
NQVEERVSVTEDQINEIK-EDKVRAKRVKRN-*NLQEIWDY
>6_chr1_57-cL4
FS-LKEHV-TH-KEAKNLEKRLD-WQTRINSVEKTLNDLMELKTMA-ER-E-CTSFNS-L
HQVEERVSVIEDQINEIK-*DKIRXKKVKRX-QSIQEI*DY
>6_chr11_58-cL4
FS-VKEDV-TH-EEAKNLEKRLD-WLTRINSREKTLNDLMELKTMV-EL-D-CTSFNS-C
DQVEERVSVTEDQINEIK-ENKIREKRVKRN-QSLQEIWDY
>6_chr1_59-cL4
FS-LKEHV-TH-KEAKNLEKSLD-WLSRINHVEKTLNDLMELKTMT-EL-D-CTSFNS-F
DQVEERV*VTEDQINEIK-EKKFRX--XKRN-QSLQEIQDY
>6_chr10_60-cL4
FS-LKEDV-TH-KEAKNLEKRLD-SLTRINSVEKTLNDLMGLKTMA-EL-D-CTSFNT-F
NQVEERVLVIEEQINEIK-DDKVREKRVKRN-QSLQEIWDY
>6_chr10_62-cL4
FS-LKEHV-TH-KEAKNLEKRLD-WPARINNIERSLNDLMELKTMA-EL-D-CTSFNS-F
NQVEERISVMEDQINEIK-EDKIREKRVKRN-QSLQEI*DY
>6_chr10_64-cL4
FS-LKEHV-XH-KEAKNLEKRLD-WLTIINSVEKTLNDLTELKTMA-EL-D-CTIFNS-F
DQVEERISVTEDQINKIK-EDNVREKRVKRN-QSLQEIWDY
>6_chr10_66-cL4
FS-LRETV-SH-KEAKNLAKRSD-*LIRINSVEKTLNDLKELKTMA-EL-D-CTSFDS-F
GQVEERI*VIADQINEIK-EDKFREKRVKRN-QSLQEI*DY
>6_chr1_69-cL4
FS-LKEDV-TH-KEANNPEKRLD-WLTGINSVEKTLNDLMELKTMA-EI-D-CTSXNS-F
DQKEERVSVIEDQINEIK-EDKVRDKRVKRN-XSLQEIWGY
>6_chr1_73-cL4
FS-LKEHV-TH-KEDKNLEKRLD-WLTRINSVEKILNDLTELKTMA-EF-D-CTSFSS-F
DQVEERISLIEDQINEIK-EDKFTEKRVKRN-QSLQEIWDY
>6_chr1_78-cL4
FS-LKEDV-TH-KEAKNPEKRLD-WLSRINSVEKTLNDLMELKTMV-EL-D-STSFNS-F
DQVEERLSVTEDQISEIK-EDKVREKRVERN-QSLQEIRDC
>6_chr1_79-cL4
FS-LKEHV-TH-EEAKNLEKRLD-WPTRINSVEKILNDLMELKTMA-EL-D-CTSFNS-F
DQVEERVSVIEDQINEMK-KDKVRDKRVKRN-QSLQEI*DY
>6_chr1_81-cL4
XS-LKEHV-TH-KETKNLEKRSD-WLTRINSVEKTLNDLKELQTMA-EL-D-CTSFSS-F
DQAEERVSVIEDQINEIK-EDKVREKREKRN-QNLQEILDC
>6_chr1_84-cL4
FS-LKKHV-SN-KEVKNLEKRTD-WLTRINTIDKTSNDLMELKTMV-EL-D-YTSFNS-F
DQVEEKVSVIXDQINEIK-EDKFREKRVKRN-QSLQEIWDY
>6_chr1_85-cL4
FF-LKEYV-TH-KEAKNLEKMLD-WLTRINSVEKTLNDLMELKNMA-EL-D-CTSFNS-F
DQVEERISVIEDQINEIK-EDKFRXRRVKRN-PSLQEIWDY
>6_chr10_86-cL4
LX-LKKHV-SH-KEAKTLEKRLD-WLTRTNSVEKTLNDLMELKTMA-ER-G-CTSFGS-F
DQVEQRVSVIEDGINEIK-EDKFREK*VERN-*SLQEIWDY
>6_chr11_87-cL4
FS-LKEHL-TH-NEAKNI*KKLD-WLTRIKSVEKTLNDLMELKTLA-EF-D-FTSFNS-F
NQVEERISVIEDQINEIK-EDKVXXKRVKRN-XSLQ*I*DY
>6_chr14_88-cL4
FF-*KDHV-VH-KEAKNLEKRFD-WLTRIHSVERTLNDLTELKTMA-EL-D-RTSFNS-F
NQVEERISVIEDHINEIK-EDKVREKRVKRN-KRLQKIXDS
>6_chr14_92-cL4
FS-VKKHV-TH-EKGKNLEKRLD-WLIRINSVEKTLNDLMELKTMA-EL-D-CTSFNS-F
SQVEERVSMIEDQINEIK-EDKIREKIVKRN-ISLQEIWEY
>6_chr14_94-cL4
FS-LKEHV-TH-KEGKNLEKRLD-WLTRINSVGKSLNDLMELKTMA-VL-D-CTSFNS-L
NQVEERISVIEDXINEIK-EDNIRDKRVKRN-*SLQEIWDY
>6_chr13_96-cL4
FS-LKEHV-TH-KKAKNLEKRLD-WLARINSVEKTVNDLMKLKTMA-EL-D-CTSFSS-F
DQVEERISVIEYQISEIK-EDKIREKRVKSN-QNLQEIWEY
>6_chr14_97-cL4
FS-LKEHV-TH-KEAKNLEKRID-WLTRINSVEKTLNDLMELKTMA-EL-D-CTSFNS-F
NQVEERISVIEDQINEIK-EDKVREKRVKRN-*SVQEIWDY
>6_chr15_98-cL4
FS-LKEHV-TQ-KEAKNIEKRFH-CLTRMNSGEKTLNDLIELKTVA-EL-D-CTSFNS-F
DQVEERISVIEDRINKTK-EDKIREKRVKRN-QSLQEIWDY
>6_chr15_99-cL4
FS-LKEHV-TH-KEAKNLEKRLD-*LTRINX----XNDPMELKIMA-EL-D-GTNFNS-F
DQVEERISVTEDQINEIK-EDKFREKRVKRN-QSLQEMWGY
>6_chr14_101-cL4
FS-LKEHV-TH-KEAKNLEKRLH-WLTRINSVEKTLNDLMEMKTMA-EL-D-CTSFNR-C
NQVQERISVIEDQINEIK-EGKIRXXKVKRN-QSLQEIWDY
>6_chr11_103-cL4
XS-LKEHI-TY-KEAKNLEKRLD-WLTRINSVEKTLNDLMELKTMA-EL-D-CISFNS-F
DQVEERVSVIEDQINEIK-EDKVREKRVKRN-QSLQEIWDY
>6_chr15_109-cL4
FS-LKEDV-TH-KEAKNLEKRLD-WLTRINSIEKT*NDLMELKTMA-EL-D-CTSFNS-F
DQVKERISVIEDXINEIK-EDKIREKRVKRN-QSL*EIWDY
>6_chr14_110-cL4
FS-LKEHV-TQ-KKAKNLEKRSG-WLTRINSVEKTLNDLMELKTIA-EL-D-CTSFNS-F
NQVEERISVIQDXINKTE-GDKIREKRVKRN-KSLQEIWDY
>6_chr15_117-cL4
FS-LKEHV-TY-KEAKNLEKRLD-RLTRINSVEKTLNDLMELKTMA-EL-D-CTSFNN-F
DQVEERISVTEDQTNEIK-EDKIRERRVKGN-QNLQEIWDY
>6_chr15_118-cL4
FX-LKEYV-TH-KEAKNLEKRLD-WLTRINSVEKT*NDLMELKTIA-EL-D-CTRFNS-F
DQVEERISVIEDQINEIK-EDKIREKTVKRN-QSLQEIWDY
>6_chr15_119-cL4
FS-LKEHV-TH-KEAQNLEKRLD-WLTRMNSGEKTLNDLMELKTMA-EL-D-CISLSS-F
NQVEERISVIEDQINEMK-EDKIRQKRVKRN-QSLQEIXHY
>6_chr14_122-cL4
FS-LKEHV-TH-KEAKNLQKRLD-WLTRINSVEKTLNDLTELKTMP-EL-D-CTSFNS-F
NQVEERVSVIQDQSNEIK-EDRITEKRVKRK-QSLQEMWDY
>6_chr14_126-cL4
FS-LKEHV-TH-KEAENLEKRLQ-WLTRINSVEKTLNDLMEMKTMA-EL-D-CTSFNS-F
NQV*ERVSVIEDQINEIK-EDEFREKRIKRN-QSLQ*IWDY
>6_chr13_127-cL4
LS-LKEHV-TH-KEAKNLENRLD-WVTRINSVEKTLNDLMELKTMA-EL-D-CTNFNS-F
NQVEERISVIEDQINEIK-EHKFRLKRVERN-QSLQEIRDY
>6_chr14_130-cL4
FT-LKEDV-TH-KEAKNLEKRLD-WLTRINSVEKTINDXMELKTMA-EL-D-CTSFNS-F
NQAEERILVIEDQINEIK-EDKVREKRVKRN-QSLQEIWDY
>6_chr14_133-cL4
FS-LKEDV-TH-KEAKNLEKXLD-WLTRRNSVEKTLNDLMELKTMA-EL-D-CTCFNS-F
DQVEERVSVIEDRINEIK-EDKVGEKRVKRN-QSLQEIWDY
>6_chr11_138-cL4
FS-LKKDV-TH-KEAKNLEKRLD-*LTRINSVEKTLNCLMELKTMA-EL-D-CTSFNS-C
DQAEERVSVTEDQINEIK-EGKIREKRVKRN-*SLQEICDY
>6_chr14_141-cL4
FS-LNEDI-TH-KEAKNLEKRLD-WLTRINSVEKTLNDLMQLKTMA-EL-D-CTSFNS-F
DQVEERVSVTEDQINEIK-EDQVREKRVKRK-ESLQEIWDY
>6_chr11_142-cL4
SS-VKEDV-TH-KEAKNLEKRLD-WLTRINSVEKTLNDLMELKTMA-EL-D-CPSFNS-Y
NQVEDRXPVTEDQINEIK-EDKVREKRVKRN-QSLQEIWDY
>6_chr12_143-cL4
FS-LKEDV-TH-KEAKNLEKRLD-SLTRINSVEKTLNDLMELKTMG-EL-Y-CTSFNS-F
DQVEERVSVIEDQINEIK-EDKVREKRVRRN-QSLQ*IWDY
>6_chr12_147-cL4
FS-LKEHV-TH-KEAKNLEKRLD-WLTRIARVEKNLNDMVELKTMA-EL-D-CTSFNV-F
NQVEERVSVIEDQINEMK-EDKVKEKRVKRN-*SLQEIWDY
>6_chr16_156-cL4
LS-LKELV-TH-KEAKNLEKRLD-WLTRINSVEKILNDLMELKTMA-EL-D-CTSFNS-L
DQVEERVSVTEDQINEIK-EDKVREKRVKRN-QSLQEIWDC
>6_chr13_159-cL4
FS-LKEDV-TH-KEAKNLEKRLD-RLTRINRVEKNLNDLMELKTMA-EL-D-CTSFSS-F
NQVEERISVIEDQINEIK-EDKVREKRVNRN-QSLQEIWDY
>6_chr14_171-cL4
FS-LKEDV-TH-KEAKNLEKRLD-WLTRINSVEKTLNDLMEPKTVA-EL-D-CTSFNS-F
NQVEERVSVTEDQINEIK-EDKVREKRVKKN-QSLQEIWDY
>6_chr18_179-cL4
FS-LKKHV-TH-KNAKTLKKRLD-WLTRINSVEKSLNDLMELKTMA-EL-D-CTSFNS-F
DQVEERMSVIEDQTNEIK-EDKIRXKKVKRN-QSLQEI*DY
>6_chr19_183-cL4
FS-LKEHV-TH-KEAKNLKERVD-WLTRINSEEKTLNDLMELKTMA-EL-D-CTSFNS-F
NQVEERVSVIEDQNNDIR-EDKVREKGVERN-QSLQEIWDY
>6_chr2_184-cL4
FS-LKGHV-TH-KEAKILEKTLD-WLIRINSIEKTLSDLMELKTMA-EL-D-GTSFNS-F
DQVEERISVIEDQINEIK-KDKLKEKRVKRN-QSLQEIWDY
>6_chr19_185-cL4
FS-LKEHV-TH-KEAKNLEKRGD-WLTRINGEEKILNDLMELKTMA-QL-D-CTSFNS-F
DQVEERVSVIEDQINDIK-EDKVREKRVKRN-QSLQEIWDY
>6_chr2_191-cL4
FF-LKELV-TH-KEAKNLEKRLD-WLSRINSVEKTLNDLMELKIIA-EF-D-GTSFNS-F
DQEEERVSVIEDX-NEIK-EDKIREERVKKX-QSLQEIWDY
>6_chr2_197-cL4
FS-LKEHV-MH-KEAKNLEKGLD-CLTRINSVEKTLNDQMELKTMA-EL-D-CTSFSS-F
GQVEX-VSVIEDQINEIK-EDKVREKRVKRN-QSLQEIWDY
>6_chr2_198-cL4
FS-LKEDV-TH-KEAKNLEKRLD-WLTRINSVEKTLNDLMELKTMA-EL-E-CTSCNS-F
DQLEERVSVIEDQINEIK-EDKVREKRV*RN-QSLQEIWDD
>6_chr18_200-cL4
FS-LKEDV-TH-KEAKNLEKRLD-WLTRINSVEKTLNDLMELKTAA-EL-D-CTSFNS-F
DQVEERISVTEDQINEIK-EDKIREK*VKRN-QSFHEICNS
>6_chr3_203-cL4
SS-LKEHV-TH-KEAKNLDKMLD-WLTRINSVKKTLNGLMELKTMA-EL-D-CTSFSS-F
DQVEEGISMTEDQIHEIK-EDKFRGKRVKRN-QSLQETWDY
>6_chr2_205-cL4
FS-PKEHV-TH-EEAKNLEKKSD-WLTRINSVEKT*NDLMELKTMA-EL-D-CTSFNS-F
DQVEERILVTEDQINEIK-X-KFRX--XKRN-QSLEEVXDD
>6_chr17_212-cL4
FS-LKEHV-NH-KEAKNLEKRLE-WLTRINSVENTLNDLMELKTMA-EL-D-CTSFNS-F
DQVEERMSVIEDQINEIK-EDKIREKRVKRN-QSLQEIWDY
>6_chr2_213-cL4
FS-LKEHV-TH-KEAKKLEKRLD-WLTRINSVEKTLNDLMELKTMA-EL-D-CTSFNS-F
NQVEERISVIEDQINEIN-GDKTREKGVKIN-QILQEIWDN
>6_chr2_218-cL4
FS-LKEHV-AH-KEAKNLXKRLD-WLTRINSVQKTLNDLMDLXTMA-EL-D-CTSFNS-F
DQVEERVSVIEDQINEIK-EDKVREKRVKRN-QSFQEIWDY
>6_chr2_219-cL4
FS-LKEDV-TY-KEAKNLENRLD-WLTRINSVEKTLNDLKELKTMA-DL-D-CTSFNR-F
DQVEERVTVTEDQINEIK-EDKVREKRVKRN-QSLQEIWDY
>6_chr2_221-cL4
YC-IKEDV-TH-KEAKNLEKRLD-WLTRINSVEKTLNDLTELKTMA-EL-D-CTRFNS-F
NQVEERVSVIEDQINEIK-EDKVREKRVKRN-QSLQEI*DY
>6_chr3_224-cL4
LS-LKEDV-TH-KEAKNLEKRLD-WXTRINSGEKTLNDLIELKTMA-EL-D-YTSFXS-F
IQVEERISVIEDQINEXX-EDKIRENRVKRR-QSLQEIWDY
>6_chr18_227-cL4
FS-LKENV-TH-KEAKNLEKRLE-*LTRVNSIEKTLNDLMELKTMA-EL-D-CTDFNS-F
DQVEERISVIEDQINEIK-ENKVREKRVKRN-QSLQEIWEY
>6_chr2_230-cL4
FS-LKEHV-TH-KEAKNLEKRLD-WLSRINSVERTLNDLMELKTMA-EL-D-CPSFSS-F
DQVEERVSVIEYQINEIK-EDKVREKRVKRN-QSLQEVWDY
>6_chr2_232-cL4
FT-LKQDI-TH-KEAKNLEKRLE-WLTRINTVEKTLNXLMELKNMA-EL-D-CTSSNS-F
NQVEERVSVIEDQINEIK-EDKITEKRVKRN-QSLQEIWDY
>6_chr20_233-cL4
FS-LKEDV-TH-KEAKNLEKRLD-*LTRINSVEKTLNDLMELKTVV-QX---CTSFNS-F
DQVEESVSVIKDQINEIK-EDKVREKRVKRN-QSLQEI*DY
>6_chr16_236-cL4
FS-LKEDV-TH-KEAKNLKKRLH-WLTRINSVEKTLNDMMELKIMA-EL-D-CTSFNS-F
DQVEERISAIGDQINEIK-EDKIREKRVKRN-QSLQEIWDY
>6_chr16_238-cL4
FS-LKEDV-TH-KEAKNLKKRLD-WLTRINSVEKTLNDLMELKTMA-EL-D-CASFNS-F
DQVKERVSVIEDQINEME-EEKIREKRVKRN-QSLQEIWDY
>6_chr2_244-cL4
FS-LKEHE-TH-KEARNLEKRLD-WLTRINSVEKTLNDLMELKTMA-EL-N-CTNFNS-F
DQVEERISVIEDQINEIK-EDKIREKRVKRN-QSLQEIWDY
>6_chr2_247-cL4
FS-LKEHV-TH-KEAKNLEKSXH-WQTTINCIEKTLNGLMELKTMA-EL-D-CTSFNS-F
DQMKERISVIEDQINEIK-EDKTREKRXNKN-QCLQEIWDY
>6_chr20_250-cL4
FS-LKEHV-TH-KEAKNLEKRLD-WITIINSVEKTLNDLTELKTMA-EL-D-CTSFNS-F
DQVEERVSVIEDQINEIK-EEKIREERVKRK-QSLQEIWDY
>6_chr2_251-cL4
FS-LKEHI-TH-KEAKNLQKRLD-WLTRINSVKKTLNDLMELKTMA-EL-D-CTSFNS-F
DQMEERISVIEDQINEIK-EDKIREKRVKRN-QSLQEIWDY
>6_chr20_252-cL4
LS-LKEHI-TH-KEAKNLEKRLD-WLTRINSVEKTLNDLMELKTMA-EL-D-CKSFNS-F
DQVEERVTVIEDQINEIK-EDKVREKRVKRN-KTLQEIWDY
>6_chr3_263-cL4
FS-LKEHV-TH-KEAKKLEKSLD-WLTRKNSVEKTLHELMEVKNMA-EF-D-CTSFNS-F
DQVEERISVIEDQINEIK-EYKIKEKKVKRN-QSFQEIWDY
>6_chr3_random_264-cL4
FS-LKEHV-TH-KEAKKLEKSLD-WLTRKNSVEKTLHELMEVKNMA-EF-D-CTSFNS-F
DQVEERISVIEDQINEIK-EYKIKEKKVKRN-QSFQEIWDY
>6_chr4_265-cL4
FS-LKEHV-TY-KEAKNLEKRLD-WVTIINIVGKTLNELMELKTMA-EL-D-FTSSNS-X
DQVEERISVIEDQINEIK-EDKIGXKKVKKN-*SLQDIWDY
>6_chr4_267-cL4
YF-LKEHV-TH-KEAKNLEKMLD-WLSRINHVEKTLNDLMALKTMS-EL-D-CTSFNS-F
NQVEERISVIEDQINEVK-EDKIKEKRVKKN-QSLQEIWDN
>6_chr4_270-cL4
FS-LKEHV-TH-EQSKNLEKRLD-WLTRINSVVKTLNDLMELKNTA-EL-D-CTSFNR-F
NQVEERRSVIEDQINEIK-EDKIRENRVKRN-QSLQEIWDY
>6_chr4_271-cL4
FS-VKEHV-TH-KKARNLEKRLD-WLSRINSVEKTLNDLMDLKTMA-KL-D-CRNFNS-F
DHVEVRISVIEDQINEIK-ED*IRDERVKRN-QSLQEIWNY
>6_chr3_274-cL4
FS-LKEHV-TH-KEAKNLEKKLD-WLTRINSVEKTLNDLMELKTMA-EL-D-CKISNS-F
DQVEEQISVIEDQINEIK-EDKIREKRVKRN-QSIQEIWDY
>6_chr3_281-cL4
FS-LKEHV-IH-KEAKNLEKRLD-WLTRINSVEKTLNDLMELKTIA-VL-D-CTSFNS-F
NQVEERISMNEDQINEIN-EDRFREKRVKRN-QSLQEIWDY
>6_chr4_283-cL4
FS-LKELV-TH-KEAKNLXKMLD-WLTRINXVEKTLNDLMELKTMA-EL-D-CTSFNS-F
DQVEGGXSVIEDQINEIK-EDKFREKRVKRN-QILQELWNY
>6_chr3_285-cL4
FS-LKEDV-TH-KQAKNLEKRLD-*LTRINSVEKTLNDLMELKTTS-EL-D-CTSXNS-F
DQVEERVSVIEDQINEIK-EDKFREKRVKRN-QSLQQIWDY
>6_chr4_286-cL4
FS-LKEHV-TH-KEAKNLAKRLE-WLTRINSVEKTLNDLMEQKTMA-EL-D-CTSFNS-F
DQVEERVSLIEDQINEIK-EDKIREKIVKRN-QSLQETRXY
>6_chr3_289-cL4
FS-LKEHV-TH-*EAKNLEKRLD-WLTRINSVEKTFSDLMELKTMA-EL-E-CTSFNS-F
DQVEERVXVIENQINEMK-ENKVREKRVKRN-QSLQEIWDY
>6_chr4_290-cL4
FS-LKEDV-TH-KEAKNLEKRLD-WLTRINSVEKTLNDLMELKTMA-EL-Y-YTSFNS-F
DQVEERVSVIEDQINEIK-EDKFREKRVKIN-QNLQEIWVY
>6_chr3_291-cL4
HS-LKEDV-NY-KEAKNLEKRLD-WLIRMNSVEKNLNDLMELKTMA-EL-D-CTSFNS-F
DMVEERVSVIENQINEIK-EDEVREKRVKKX-QSLQGIWDY
>6_chr3_294-cL4
FS-LKENV-TH-KEANNLEKRLD-WLTRINSVEKTLNKLMELKIMA-ER-D-CTSFNS-F
DQVEERVSVTEDHINEIK-X-KVREKRLKRN-*SLQEIWDY
>6_chr4_296-cL4
FS-LKDHV-TH-EEAKNLEKRLD-WLTXINNVQKTLNDLMELKTMA-EL-D-CTSFNS-F
DQVEERISVIEDQINEIK-EDKIREKRVKRN-QSLQEIWDH
>6_chr4_297-cL4
FT-LKEHV-TH-KEAQNLEKRLD-WLTRINSVKKTINDLMELKTMA-EL-D-STSFSG-F
DQMEERISAIEDQINEIE-KDKLREKRVNRN-QSLQEIWGY
>6_chr4_298-cL4
FS-LNEHV-TH-KEAKNLEKRLA-LLT*INSVEKNINDLMELKTMA-EL-D-CTSFNS-Y
NQVEKRVSVMEDQINEIW-EHKVREKRVKRN-QRLQETWDY
>6_chr3_299-cL4
FS-LKEHV-XH-KEAKNLEKRLD-GLTRVNGVEKTLNDLMELKTMA-EL-D-CTSFNS-F
DQVEETVSVIEDQINEIK-DDKVREKRVKGN-QSLQEILDY
>6_chr4_301-cL4
FS-LKEDA-TH-KEA*NLEKKLD-WLTRINSVEKTLNDLMELKTMA-EL-D-CTSFNS-I
DQVEERVSVIEYQINEIK-EDKVREKRLKEN-QSLQEI*DY
>6_chr4_307-cL4
FS-LKEHV-TH-KE--XLEKRLD-WLARINSVEKTLNDLIEQKTMA-EL-D-CTSFSS-F
DQVEERISVIEDQINEIK-EDKVREKRVKRK-XNLQEIWDY
>6_chr4_309-cL4
FS-LMQDV-TH-KEAKNLEKRLD-WLTRINSVGKTLNDLMELKTMA-EL-D-CTSFNS-F
DQVEERRSVIEDQSNEIK-EDKVREKRVKRN-QSLQEIWNY
>6_chr4_312-cL4
FS-LKEHV-IH-KEAKNLEKXLD-WLTRISSVEKTLNDLKKLKTMA-EL-D-CTSFNS-F
DQVEERISVIEDQINEIK-EDKFREKRVKRN-QSLQEICDY
>6_chr4_313-cL4
FS-LKEDV-TH-KEAKTLEKRLD-WLTRISSVEKTLNDLMELRTMA-EL-D-CTSFNS-F
NQLEERV*AIEDQINEIK-EDKIREKRVKRN-QSXQEIQDY
>6_chr3_316-cL4
FS-LKKHV-TH-KEAKNLEKRX--WLTRINSVEETLNDLMELKTMA-EL-E-CTSFKG-F
DQVEERISVIKDQINEIK-EDKFSEKRVKRN-QSLQEIWDY
>6_chr3_318-cL4
FS-LKEHV-TH-KEAKNLEKRLD-WLTRINSVEKTLNDPMELKTMA-EL-D-CTSFNS-F
DEVKERVSVIEDKINKIK-EDKVREKKVKRN-KSFQEIRDY
>6_chr4_319-cL4
FS-LKEDV-TH-KEGKNLEKRLD-WLTRINSVEKTLSDLMELKTLA-EL-D-CTSFNS-F
NQVEERVSVIEDQINEIK-EDKVRETRVKRN-ESLQEIWDY
>6_chr3_326-cL4
FS-LKEHV-TH-KEAKNLEKRLD-CLTRINSVEKALNDLMEQKTVA-EL-D-CTSFNT-F
DQVEERMSVIEDQINEMK-EDKFKEKRVKRN-QSLQEIWDY
>6_chr4_328-cL4
FS-LKEHV-NH-KEAKNLEKRLD-WLTRINSVEKTLNDLMELKTXA-EL-D-CTSFNS-F
DRVQERISVIEDQIHEIK-EDKFREKRVKRN-QSLQEIWDY
>6_chr3_333-cL4
FS-LKEDV-TH-KEAKYLEKRLD-WLTRINSIEKTLNDLMELKTMA-EL-D-CTSFNS-C
DQVEERVSVIEDQINEIK-KEKFREKRVKRN-QSLQEIWDY
>6_chr5_374-cL4
XS-LKEDV-TH-KEAKNLEKRLD-WLTRINSVEKSLNDLMELKTMA-EL-D-CTGFNS-F
DQVEERVSVTEDQINEIQ-EDKVREKRVKRN-QRLQEIRDC
>6_chr4_375-cL4
FS-LKEYV-TH-KEAKNLSKRLD-WLTRINSIEKLLNDLMELKTMA-KL-D-CTSFNS-F
DQVEERIXVIEDQINEIK-EDKIR*KRVKRN-QSLQETRDY
>6_chr5_377-cL4
FS-LKEHV-TH-KESKNLXKRLD-WLTRINSVKNTLNDLRELKTMA-DF-D-CKSX---X
NQVEERISVIEDHINEIK-GDKIREKRVKRN-QSLQEIWDC
>6_chr6_378-cL4
*S-LKEHV-TH-KEGKNLEKRLD-WLTRINSVEKTLNDLTELKKMA-EL-D-CTSFNS-F
DQVEERISVIEEQINEIK-EDKIRGKRVKRN-QILQEICDY
>6_chr6_382-cL4
FS-LKEHV-TN-KEAKNLEKSLD-WLTRIXNVEKTLNDLMELKTMA-KL-D-CTSFNS-F
DQVEERISVIEDQINEIK-EEKIR*KRVKRN-QSLQEI*DY
>6_chr5_386-cL4
FS-LKEHV-AN-KEAKILDKRLD-WLTRINSVENTLNVLMELKTKA-EL-D-CTSFSS-F
NQVEERVSVIEDQINEIN-EDKIREKRVKKX-QSLQEIWDY
>6_chr5_390-cL4
FS-LKEHV-TH-KEAKNLEKRLD-WLTRINSVEKTLNELMELKTMA-EL-D-CTNFNS-F
NQVEERILVIEDQIREIK-EKKFRXKRVKRN-*SLQEIWNY
>6_chr6_391-cL4
FS-LMEHV-TH-KEVKNLEKRLD-WLTRINSVEKTLNDLMELKAMA-EL-D-CTSFNS-F
DQVEGRISVIEDQINEIK-EDKIREKRVIRN-QTLQEI*NY
>6_chr5_393-cL4
IS-LKEHV-TH-KEAKNLEKRLD-WLTRIXRVEKTLNDLMELKTMA-EL-D-CTSFNS-F
D*LEERISVIEDPINEIK-KYKFIEKRVKRN-QSLQEIWDY
>6_chr5_395-cL4
FS-LKEHV-TH-EEAKNLEKWLD-WLTRINSVEKTLNDPMEMQTTA-EL-D-CTSFNS-F
DQVEERVSVIEDHINEIK-XDKIREKRMNRN-QSLQEIWDY
>6_chr6_398-cL4
FS-LKEDV-TH-KEAKNLEKRLD-WLTGINSVEKILNDLMELKTMA-EL-N-CTSFNS-F
DQVEERISVIEDQINDIK-KDKIREKRAKRN-QSLQEIWDY
>6_chr5_399-cL4
FS-LKEHV-TH-KEAKNLEKRLD-WLTRINSVEKTLNDVMELKTMA-EV-D-CTSFNS-F
NQVEERVSVIEDRINEIK-EDKVREKRVKRN-QILQEIWDY
>6_chr6_401-cL4
FS-LKEDI-TQ-KEAKTLEKILD-WLTRINSVEKTLNDLMELKTMT-EL-D-CTSFNS-F
DKVEERVSVIEDQINEIK-EDKVREKRVERD-KSLQEIWDY
>6_chr6_402-cL4
LS-PNEHV-TH-KEAKNLEKRLD-WLTXINSVEKT*NDLTELKTMA-EP-D-CTSFCS-F
DQVEERILVIEDQINEIK-EDKIREKRVKTX-XSLREIWHY
>6_chr6_403-cL4
FS-LKEHV-SH-KEVKNLEKRVD-WLTRINSVQKTLNDLMELKTMV-EI-D-STGFNS-F
DQVEGRISVIEDQINEIK-EDKFREKRGKRN-QNF*EIWDY
>6_chr6_405-cL4
FS-LKEHV-TH-KEAKNLEKRLD-WLTRINSVEKTLNDLMELKTTA-EL-D-CTRFNS-F
DQVEERISVIEDQINEIK-EEKFREKRVKGN-QSLQEI*DY
>6_chr5_406-cL4
IS-LKEDV-TH-KEAKNLEKRLD-WLTRINSVEKNLNNLMELKTMA-EL-D-CTSFNS-F
NQVEERVSVIEDQINEIK-ENKIREKRVQRN-QSLQQIWDY
>6_chr6_407-cL4
FS-LKEHV-TH-KEAKNLEKRLD-WLTRINSVEMTLNDLKELKTMA-EL-D-YTSFNS-F
DQVEERVSVIEDQINEIK-EDKAREKKVKRN-QSLQXIGDY
>6_chr5_412-cL4
FS-LKEDV-TH-KEAKNLQKRLD-WLTRIKSVEKTLNDLMELKTIT-EL-D-CXSFNS-F
DQGKERVSVIEDQINEIK-ENKVREKRVKRN-QSLQDIWDY
>6_chr5_413-cL4
FS-LKGHV-TH-KEAENL*KMLD-WQIRINSVEKTLNDLMELKTTA-EL-D-CTSFNS-L
DQVEERISLTEDQMNEIK-EDKFREKRVKRN-QSLQEIWDY
>6_chr5_416-cL4
FS-LKEHV-TR-KKAKNLEKRLD-WLTRMNSVEKSLNDLMELKTMA-EL-D-GTSFNS-F
DQVEERISVTEDQINEIK-GDKFREKRVKRN-QHLQEVWDY
>6_chr5_420-cL4
SS-LKEHV-TH-KEAKNLEERLD-WLTRINSIEKILNDLMELKTIA-KL-D-YTSFNS-F
NQMEERVLVIEDQINEIK-EEKVREKKVKRN-QSLREIWDY
>6_chr5_421-cL4
IS-LKEHV-IH-KEAKNLEKRLD-WLTRINSVKKILNDLMELETMA-EL-D-CTSFNS-F
DQVEEKISATEDQINEIK-AYKIRXKKVKRN-QSL*EIWDY
>6_chr6_422-cL4
FS-LKKHV-TH-KEAKNLEKRLD-WLTRINSVEKTLNDLMELKTMA-EL-D-CTSFNS-F
DQVEERVSVIEYQINEIK-EDKFRKKRVKRN-QSLQEIWDY
>6_chr6_424-cL4
FS-LKEDV-TH-KEAKHHEKRLD-*LTRIKSVEKTLNDLMELITIA-EL-D-CTSFNS-F
DQEEERVSVIEGQINEIK-EDKVREKKVKRN-QSLQEIWDY
>6_chr5_425-cL4
FP-LKEDV-TH-KEAKNFGKRLD-WLTRIN------SDLMKLKTMA-EL-D-CTSFNS-F
DQVEERISVIEDQXNEIK-XKKVREKRVKKN-QSL*EICDY
>6_chr5_427-cL4
FS-LKEHV-TY-KEAKNLEKRLD-WLTRINSVEKTLNDLMEPKTMA-EL-D-RRSFNS-F
DQVEERVSVIEDQINEIK-EDKVREKRVKRN-QSLQEIWDY
>6_chr6_429-cL4
FS-LKEDV-TH-KEDKNLEKRLD-*LTRINSVEKTLNDLMELKTMV-EL-D-CISFNS-F
DQVEERVSVMEDQINEIK-EDKVREKRVKRX-QSLQEIWDY
>6_chr5_430-cL4
FS-LKEHV-TH-KEAKNLEKRLD-WLTRRNSVEKALNDLMELKTMA-EL-Y-CTNCNS-F
DQVEERVSVIEDQINEIK-EDKFREKRXKRN-QSLQEIWDY
>6_chr6_431-cL4
FS-LKEDV-TH-KEAKNLEKRLD-WLTRINSVEKTLNDLMELKTMT-EL-D-CKSFNS-F
DQVEERVSVIEDQINEIK-EDKVREKRVKRN-QNLQEIWDY
>6_chr8_436-cL4
FS-LKEHV-SH-KEAKIIXKRLD-WLTRVNSVEKTLNDLMELKXMA-EL-D-CTSFNS-F
D*VEG-XSVIKYQINEIK-EKKFREKRXKRN-QSLQEMWNY
>6_chr8_451-cL4
FS-LKEHV-TH-KEAKKLEKRLD-*LTRINSIEKTLNELIELKTKA-EL-D-CTSFNT-F
DQLEEMISVIEDQINEIK-EEKXREKRVKRX-QSLQEIWDY
>6_chr8_453-cL4
FS-LKEDV-TH-KEAKNLEKRLD-WPTRTNSVEKTFNDLMELKTMA-EL-D-CTSFNT-F
NQVEERVSVIEDQINEIN-KEKFREKRVKRN-QSLQEIWDY
>6_chr8_458-cL4
FS-LKEDV-TH-EEAKSLEKRLD-WLTRINSVQKTLNYLMELKTMA-EL-D-CTSFN--X
HRVEERVSVIEDQINEIK-EDKIREKRVKRN-QSLQEIWDY
>6_chr6_460-cL4
FS-LKEDV-TH-EEAKNLENRLD-WLTRINTVEKTLNYLMELKTMA-EL-D-CTSFNN-F
NQLEERVSVIED*INEIK-EEKFREKRVKRN-QSLQEIWDY
>6_chr8_486-cL4
FS-LKEQV-TH-KEAKNLEKRLD-WLTRISSVEKTLNDLTELKNMA-EL-D-CTSFNS-F
DQVEERISVIEDQINEIK-EDKIREKRVKRN-QSLQEIWDY
>6_chr8_488-cL4
IF-LKEDV-TH-XEAXNLDKRLD-WLTRINSVEKNLNDLRGLKAKI-QL-D-CTSFNS-L
DQVEERISVIEDQLNKIR-EDKFREKRLNGN-QSLQEIWHY
>6_chr6_489-cL4
FS-LKEHV-TH-KEAKNLEKRLG-WLTRINSVEKTLNDLMELKTMA-EL-D-CTNFNS-F
DQVEERISVTENQINDIK-DDKIGEKRVKGN-QILQEIWGH
>6_chr8_490-cL4
FS-LKERV-TH-KGATNLEKRLD-WLTRINSVEKTLNDLMELKTMA-EL-D-CTSFNS-F
DQVEERVSVIEDQINEIK-EDKFRXKRVKRN-QSLQEIWDY
>6_chr6_496-cL4
FS-LKKHL-TL-KEAKNLEKRLD-WLTRISSVEKTLNDLLELKTMA-EL-S-CISFNS-F
DQVEERISVIEDKINKIK-EDKFRQKRVERN-QSLQEIWDY
>6_chr9_497-cL4
FS-LKEHV-TH-KEA*NLAKRLD-QLNRINRVKKTLNDLVELKTMA-EL-D-CRSFNS-F
DEVEERVSVIEVQINEIK-EDKFREKRVKRN-QSLQEIWDY
>6_chr7_498-cL4
FS-LKEHV-TH-KEAKNLGKRLD-WLTRINSVEKILNDQMELKTMA-EL-D-CISFNS-F
DQVEERISVIENQINEIK-EDKIREKRVKRN-QDLQEMWDY
>6_chr7_500-cL4
FS-LKEHV-TH-K-XKNLEKGLD-WLTRINSEEKTLNDLMELQTMA-QL-D-CTSFNS-F
DQVEERVSVIKDKINEIT-EDKFREKKVKIN-QSLQEIWD*
>6_chr8_501-cL4
FL-LKEDV-TH-KEAKNLEKRLD-WLTRINSVEKTLNDLMELKSMA-EL-D-YTSFNS-L
D*VEERVSVIEDQINEIK-EDKVREKRVKRN-QSLQEIWDY
>6_chr7_502-cL4
XS-LKEHV-TH-KEVKNLEKRLD-WLTIINSVEKTLNDLMELKTMA-EL-D-CTIFNS-F
DQVEERLLVTEDQINEIK-DDKVREKRVKRN-ESLQETWDY
>6_chr9_503-cL4
FS-LKEHV-TH-KEAKNLAKRLD-WLTTIXSVEKTLNDLMELKTMA-EL-D-CTSFNS-F
DQLEERVSVIEDQMNEIK-EDKDREQTLKRN-QSLQEIWDY
>6_chr8_504-cL4
FS-LKEDV-TH-KEAKNLEERLD-*LTTIKSEEKTLNDLMELKTTA-EL-D-CTSFNS-F
DQVEESVSVIKDQINDIK-EDKVREKRVKRE-QSLQEMWDY
>6_chr7_505-cL4
IS-LKELV-TH-KEAKNLEKRLD-WLTRINSVEKT*NGLMELKTMA-EF-D-CTSFNS-F
DQVEERESVIEDQINEMK-EDKVREKRVKRN-QSLQEIWDY
>6_chr8_506-cL4
FS-LKEDV-TH-KEAKDLEERLG-WLTRINSVEKTLNDLMELKTMA-VL-D-CTSFNS-F
DQVEERVSVIEDQINEIK-EDKVRDKRV*RN-*SLQEIWEY
>6_chr8_507-cL4
FS-LKEDV-TH-KEAKNLXKKLD-WLTRINSVEKKLKDLMELKTMA-EL-E-CTSFNS-F
DQVEERISVIEDQINEIK-EDKVRGKRAKRN-QSLQKIWDY
>6_chr9_510-cL4
FF-LKEDV-TH--EVXNLEKRLD-WLTRINSVEKCLNDLMELKTIA-EL-D-CTTFNR-*
DQVEERASVI*DQINEIK-ENKVRXKTVKRN-QSLQEIWDY
>6_chr7_512-cL4
FS-LKKGV-IH-KEAKNLEKRLD-WLTRINSVEKTLNDLMELKTMA-EL-D-CTRFNS-F
DQAEERVSVIEDQISEIK-GDKVTXKRIKRN-XSLQEIWDY
>6_chr8_513-cL4
FS-LKEHV-TH-KETKNLEKTLD-WLTRINSLEKTLYDQMELKTMA-EL-D-CTSFNS-F
NQVEERVSVIEDQINEIK-EYKIRXKKVKSN-QSLQEI*NY
>6_chr7_515-cL4
FS-LKEHV-TH-KEAKNLEKRLD-WLTTINSVEKTLNDLMELKTMA-EL-D-CTSFSS-F
DQVEERISVTEDLINEIK-EDKFRQRRVKRN-QSLQEIWDY
>6_chr6_518-cL4
FS-IKEDV-AH-KESKNLEKRLD-WLTRINSVEXTLSDLMELKTMT-EL-D-CTSX---F
DQVKERVSVTEDQINEIK-EDKITEKRVKRY-QSLQEIWDY
>6_chr8_519-cL4
FS-LKEHV-TH-KEAKNLEKRLD-WLTRINSVEKTLNDLMELKTMA-EL-D-CTSFNS-F
GQVEERVSVTEDQINEIK-KDKVREKRVKRN-QSLQEIWDY
>6_chr8_522-cL4
FS-LKEDV-TH-KEAKNLEKRLD-WLTRINSVEKSLNDLMELKTX-------XTSFNS-F
NQVEETVPVIEDQINEIK-EDKVRDKRVKRN-QSLQEIRDY
>6_chrY_524-cL4
LF-LKSHV-TH-MEAKNLKK*LN-WLTRINSVEKTLNDLMEVKSTA-EL-D-CTSFNS-Y
DQMEVRVSVIEGRINKIK-EDRVREKRVKRN-QGL*EIWD*
>6_chrY_525-cL4
LF-LKSHV-TH-MEAKNLKK*LN-WLTRINSVEKTLNDLMEVKSTA-EL-D-CTSFNS-Y
DQMEVRVSVIEGRINKIK-EDRVREKRVKRN-QGL*EIWD*
>6_chrY_528-cL4
FS-L*EHV-TH-REAKNLEKRLD-WPTRINSVDKILNDVMELKTMA-QL-D-STSFNS-F
N*VEERISEIEDKINEIK-EDKIREKRVKRY-QSLQEI*DY
>6_chrY_530-cL4
LS-LKEHV-TD-KEAKNLXKKLY-WPTRMNSVEKTLHDLMELKTKA-EL-D-STSFNI-F
DQVEERISVIEYQINEIN-XQKFREKRVKRN-QGLQEIWDY
>6_chrY_531-cL4
FS-LKELV-TH-KENKNLKKRLD-WLTRINSVX--XNDLMELKIMA-EL-D-STRFNS-F
NQVEERISMIEDQINEIK-EDKIRENRVKRX-QSLQEIWDN
>6_chr9_534-cL4
FS-LKEHV-TH-KEAKNLEKRSD-WLTRINSVENTLNDLMELITMA-EL-D-CTSFNS-F
NPVEERISVIEDQINKIK-EDKFRVKRVKRN-QSLQEKWDY
>6_chrX_536-cL4
FY-RKEHV-TH-KEAENVEKRLD-WLNRINRVDKTINDRMEQKTMA-EV-D-CKSFNS-F
NQVE*RVSAIENQINEIK-EDKVREKRVERN-QSLLEIRDY
>6_chrX_538-cL4
FS-LKVDV-TH-KEAKTLEKRLD-WLTRVTSVEKTVDDLMELKTMV-EL-D-CTSFNT-F
NEVEERVSVIED*INEIK-EDKVTXKKVERN-QSVQEMWDY
>6_chrX_540-cL4
FS-LKEHV-TH-KQAKNLEKRLD-WLTRINSVEKTLNDLMELKTTA-EL-D-CTSFNS-F
DQVEERISVIENKINEIK-EDRSREKRVKSN-QSLQKIWDY
>6_chrX_541-cL4
SS-LKERV-TH-KGAKNLEKRLN-WLTSINSVEKTLNDLMELKTMA-EL-E-CISFNS-F
DQAE*RVPVTEDQINEIK-ENKVRDKRVKRN-QSLQEIWDY
>6_chrX_542-cL4
FS-LKKHV-TH-KETENLEKRLE-WLRRINCAEKTLNDLMELKTMA-QV-D-*KSFNS-F
NQVEESVSLTEDEINEIK-EDKVREKRVKRN-QSLQEIWDY
>6_chr9_544-cL4
FF-LKKHV-AH-KEAKSLEKRLE-*LTRINSVEKTLNDLMGLKHMA-KL-D-CISFNS-S
NQVEEXXSVFEDQINEVK-EDKVRQKRVKTN-QSLQEIWDY
>6_chrX_545-cL4
FS-LXQHV-IH-KEAKNLEKRLD-*LTRKNSVEKTLNDLMELKTMA-EL-D-CRSFNS-F
DQVEERVSVMEDQIIEIK-EDKVREKRIKRN-QSLQETWDY
>6_chr9_548-cL4
FS-LKEHA-DH-KEAKNLEKRLG-WLTRINWVEKTLNDPRELKTMA-EL-D-CTSFNS-F
NQVEERVSVIEDQINEIK-EDKVRX*KEKRN-QSLQEIWX-
>6_chrX_564-cL4
FS-LKEDV-TY-KEAKNLEKRLD-WLTRITSAEKTLNDLMELKTMA-EL-D-CTSFNS-F
DQVEERVSVIKDQINEIK-EEKFREKRVKRN-QSLQEIWDS
>6_chrX_565-cL4
FS-LKKDV-TH-KEAKNLEKRLD-WLTRINSVEKTLNDLMELKTMA-EL-D-YTSFNS-F
DQVEERVSVIEDQINEIK-ENKVREKRVKRN-QSLQEIWDY
>6_chrX_566-cL4
IS-*K*DV-TH-KEAKNLEKRLE-WLIRINSVEKILNDLMELKTVA-GF-D-CGSFNS-X
-QLEERLSVIEDQINEIK-EDRVRXKRVKRN-QNLQEIWIY
>6_chrX_572-cL4
YS-LKEDV-TH-KEAKNLEKRLD-WLTRINSVEKTLNDLMELKTMT-EL-D-CTSFNS-F
DQVEERVSVIEDQSKEIK-EDKVREKRVKRN-QSLQEIWDY
>6_chr9_573-cL4
FS-LKRHV-TH-KEAKNLEKRLD-WLTRINSVEKTLNDLTELKTMA-EL-D-RTSFNS-L
DQVEERVSVIEDQNNEIK-EDKVREKRVKRN-QSXQEIWVY
>6_chrX_574-cL4
FS-LKEHV-TR-KEAKKXEKRLD-WLTRINSVEKTLNDLMELKTMA-EI-D-CTSFNN-F
DQLEERISVIEDQINEIK-EDKVREKRVKRN-QSLQEIWDY
>6_chrX_582-cL4
FS-LKEHV-TD-KEAKNHEKWLD-WLTRINSVEKTLNDLMELKTMA-EL-D-CTSFNS-F
DQVEERVSVIEDQMNEIK-EDKVRENRVKRN-QSFQEIWDY
>6_chrX_593-cL4
FS-LKEHV-TH-KEAKNLEKRLD-*LTRINSVEKTLNALTELKTMA-EL-D-RTSFNS-I
NQLEERISVIEDQINEIK-EDKVREKRVKRN-QSLQITWDY
