# Supplementary material for: Cryptic genetic variation enhances primate L1 retrotransposon survival by enlarging the functional coiled coil sequence space of ORF1p
Source: PLoS Genet. 2020 Aug 14;16(8):e1008991. doi: 10.1371/journal.pgen.1008991 (PMC7449397; doi:10.1371/journal.pgen.1008991)
Supplement: S1 Data — (ZIP) [file pgen.1008991.s012.zip › Supplementary_Data_PG/orf1_coiled_coil/l1pa6/6_cc_peps-cg-null.1.fst]

>avf_6_50%_CG_rst
FS-LKEDV-TH-KEAKNLEKRLD-WLTRINSVEKTLNDLMELKTMA-EL-D-CTSFNS-F-QVEERVSVIEDQINEIK-EDKFREKRVKRN-QSLQEIWDY
>avf_6_50%_CG_rst_1
FS-LKEDV-TH-KEAKNLEKRLD-WLTRINSVEKTLNDLMELKTMA-EL-D-CTSFNS-F-QVEERVSVIEDQINEIK-EDKFREKRVKRN-QSLQEIWDY
>6__chr10_15954505_15960680_2
FS-LKKHV-SH-KEAKNLEKRLD-WLTRINSVEKTLNDLMELKNTA-EL-D-CKSFSS-F-QVEERISLKEDQINEIK-EDKIREKRVKRN-QSLQETWDY
>6__chr1_190898719_190904847_3
FT-LKKHV-TH-KEAKNLDKRLD-WLTRINSVEKSLNDLMELKTTV-EL-E-YISFNS-F-QVEERISVIED*IN-XK-EDKIREKRVKRX-QSVQEIXDY
>6__chr10_108216983_108223099_4
IS-LKKHI-TH-KEAKNLEKRLD-WLTRITSVEKSLNELMELKTTV-ER-E-YTSFNS-F-QAGERISMIEDKINEIK-EDKIREKRMKRN-QSLQEIWDY
>6__chr10_55718171_55724237_5
VS-LKEQV-TH-KEAKILEKWLD-CLTRINSEGXTLNELMELKTMA-EL-D-YTSFNG-F-QVKERVSVIGDQINEIK-EEKVREKGVKRN-QSLQEI*DY
>6__chr10_110881163_110887307_6
FS-LKENV-NH-KEAKNLEKRLD-WLTRINSVEKTSNELMELKTMA-EL-D-CTSFNS-F-QVEEKGSVIKDQMNEIK-EDKFREKRVKRN-QSLQEIWHY
>6__chr1_147338551_147344716_7
FS-LKEHV-IH-KEAENIEKRLD-WLTRINSVEKSLNDLKELKTTV-EP-E-YTSFNS-F-QAE*RISVIEDQINEIK-EDKIQEKRVQRN-QSLQEIWDY
>6__chr10_83388705_83394836_8
FS-VKEHV-TH-KEVXNLDKRLD-WLSRRNSVEKTSNDLMELKTIA-EL-D-CTSFNS-F-QVEEKTX-IEDRINEIR-EDKIRGKTVKRN-DSL*EIWE*
>6__chr10_60957966_60964127_9
FS-LKEHI-TL-KGAKNLEKXLD-RLTXINSVEKSLNDLMELKSTV-EL-K-YTSFNS-F-QVEERISVTKDQINEIK-EDKIREKRVKRN-QSLQEI*DY
>6__chr1_118855933_118862068_10
FS-LKKDV-TH-KKAKNLEKRLD-*LTRVNSVEKTLNDLMELKTMA-EL-D-CRSFNS-F-QAEERVSVIEDQINEIR-EDKAREKRVKRN-QSLQEIWDY
>6__chr1_145800389_145806518_11
FS-LKEHV-TH-KKAKNLEKRLD-GLTRINSVEKTLNDLTEVKTMA-EL-D-CTTFNT-F-QVEDRVSVIEDQINEMK-QNKVREKRVKRN-QSLQEIWNY
>6__chr1_206010372_206016457_12
FS-LX-XV-TH-EEGKNLEKRLD-WLTRINSVEKTLNDMMELKTTA-EL-D-CTSFNS-F-QVEETISVIEDQINEKK-XDKIXXKKVKRN-QSLQEIWDY
>6__chr11_13629377_13635529_13
FS-LKEHV-TI-KEAKNLEKMLD-WLSRITSVQKSLNDLMELKTTV-EL-E-YTSFNS-F-QAEERIAVIEDKINEIK-EDKIREKRVKRN-QSLQEIWDY
>6__chr10_43906375_43912510_14
FS-LKEDV-TH-KEAQNLEKRLD-WLIRINSVEKTLNNLMELKTMA-EL-X-CTSFSS-F-QVEERVSVIEDQTNEMK-EEMFREKRVKRN-QSLQEIQDN
>6__chr1_184781054_184787195_15
FS-LKEHV-TD-KEAKNLEKRLD-WLTRINSVETT*NDLMELKNMA-EI-E-CTSFNS-F-QVEERISVIEDQIHEIK-EDKFREKRVKRN-QSLQEI*DY
>6__chr10_92115562_92121691_16
FS-LKEHV-TH-KEAKNLEKRLD-WLTRINSVEKASNDQMELKTVG-EL-D-RTSFSS-L-QVEERVSVIEDXINEIK-EDMIREKKVKRN-RSLQEIWDY
>6__chr10_91194373_91200506_17
FS-LKEDV-TH-KEAKNLEKRLE-WLIRINSIEKTLNDLMELKTMV-EL-D-YTSFSS-F-QVEERVSVIEDQINEMK-EEKFREKRIKRN-QSLQEIWDY
>6__chr10_59208613_59214737_18
FS-LKKHV-TH-KEAKNFEKRLD-*LTRIKNIEKTLNYLK*LKNTA-EL-D-CTSFNS-F-QVGERILVTEDQINEIK-EDKIREKRVKGN-QSLQEIWDY
>6__chr10_45177614_45183627_19
YS-LREDI-TK-KEVENVQKXLE-CITRITNTEKCLKELMELKTKA-EL-E---DXRS-C-QLEERVSAMEDEMNEMK-EGKFREKRIKRN-QSLQEIWDY
>6__chr1_143554663_143560784_20
YS-LKEEV-TH-KEVKNLEKRLD-RLTRITNAEKSLKDQVELKTMA-EL-D-CTSFSG-F-QLEERVLVIQDQMNEMK-EEKFREKRIKRN-QSLQEIWDY
>6__chr10_42073237_42079376_21
FS-LKEDV-TH-KEAKNLEKRLD-WLTRINSVEKTLSDPMELKTMA-EL-D-CTSFNS-F-QVEERVSVIEDQINEIK-EDKVRETRVKRN-ESLQEIWDH
>6__chr10_99926788_99932924_22
FS-LKEDV-TH-KEAKNLEKRLD-XXTRINSIEKTLNDLMELKTMA-EL-D-CTSFSS-F-QLE*RVSVIEDQIYEMK-X-KFREKRVKRN-QRLQEIWDY
>6__chr10_16253584_16259729_23
LC-LKEDV-TL-KEAKNLEKRLD-WLTRITNAEKSLNDLMELKTMA-EL-D-WTIFSS-F-EVEEKVSVIEDQINEIK-*EKFTEKTVKRN-QSLQEIWDY
>6__chr10_96855046_96861171_24
LS-LKEHV-TH-KEAKNLEKXLD-WLTKINSEEKTLNDLIEMKTMA-EL-D-CTSFNS-F-QVEERVSVIEDQINEIK-EDKVRXKRVKRN-*SLQEIWDY
>6__chr11_13547974_13554044_25
SS-LKEHV-TH-KEAKNLEKRLD-WLTRISSVEKILNDLMELKTMA-EL-D-CTSFNS-F-QLEERASVIEDEINEIK-EDKIREKRVKRN-QSLQKIWDY
>6__chr11_130808916_130815045_26
FS-LKEDV-IH-KEAKNLEKRLD-WLTTINSVKKTLNDPTELKTMA-EL-D-CTNFNS-F-QVEERVSVIEGQINEIK-EAKFREKRVKGN-QSLQEIWDY
>6__chr1_195171716_195177852_27
FS-LKEDV-AH-KEAKNLQKRLD-WLTRINSIEKTLNDLMELNTMA-EL-D-CTSFNS-C-QVEERISVIEDQINEIK-EEKFREKRVKMN-QSLQEIWDY
>6__chr11_123200079_123206271_28
FS-LKEDV-TH-KEAKNLEKRLD-*LTRINSVGKTLNDLTELKTMA-EL-D-CTSFNS-C-QVEEKVSVIEHQINEIK-EDKVREKRVKRN-QSLQEIWDC
>6__chr1_94602404_94608554_29
SS-LKEDV-TH-KEDKNLEKRLD-WLTRISSIEKTLNDLMELKTMA-EL-D-*TSFNS-F-QVEKRVSVIEDEINEIK-EEKFREKRVKRN-QILKEIWVY
>6__chr1_97595982_97602103_30
FS-LKEDV-TH-KEA*NLEKR*D-WPPRINSVEKNLNDLMELKTMT-EL-D-CTSFNS-F-QVEERVSVIEDQINEIK-X-KFRGKKVKIN-QSLQEIWDS
>6__chr1_47214233_47220402_31
FS-LKEDV-TH-KEAKSLEKRLD-WLTRINSVEQTLNHPMELKTMA-EL-D-CTSFSR-F-QVEERVSVIEDQIIEMK-EEKFREKGVKRN-QSLQEIWDY
>6__chr10_81000156_81006251_32
FS-LKEDV-TH-KEAKNXEKRLD-WLSRINSVEKTLNNLMELKTTA-EL-D-CTSFSS-F-QVEERVSVIEDQINEX--X-KFREKRVKRN-QSPQEIWDY
>6__chr10_81320101_81326196_33
FS-LKEDV-TH-KEAKNXEKRLD-WLSRINSVEKTLNNLMELKTTA-EL-D-CTSFSS-F-QVEERVSVIEDQINEX--X-KFREKRVKRN-QSPQEIWDY
>6__chr1_209193865_209200010_34
LS-LKEHV-TH-KEAKNLEKRLD-WLPRINSVEKTLNDLMELKTVV-EL-D-CASFSS-F-QVEERISVIEDQINEVK-EDKIREKRVKRN-QSLQEIWDY
>6__chr1_183822160_183828246_35
FS-LKEHV-TH--EAKNLEKWLD-WLTRINXV*KTLNDLTELKTMA-EL-E-HASFNS-F-QVKERISVIEDQINEIK-EDKIREKRVKKN-QSLQEIWDY
>6__chr1_171885871_171892004_36
FS-LKKDV-TH-KEAKNLERRLD-WLTRINSVEKTLNDLMELKIMA-EL-D-CTSFSS-F-QVEERLSAIEDQINEIK-EDKIRXKRVKRN-QSL*EIWDY
>6__chr1_92517631_92523769_37
FS-LKEHV-TH-KEDKNLEKR*D-*LTRINSVEKHLNDLMELKTMA-EL-D-CTSFNS-F-QVEERVSVTEDPINEIK-EDKIREKRVQRN-QSLQEIWDY
>6__chr1_170537672_170543794_38
FS-QKEHV-TH-KEAKNLETRLD-WITRIKSVEKTLNDLMELKTMA-EL-D-CTSFSS-F-QVEERVSVMEDQINEIK-EENFREKRVKRN-QSIKEI*DC
>6__chr10_111296046_111302202_39
FS-LKEHV-NH-KEAKNLEKRLD-WQTRINNVGKTLNDLMGLKTMA-EI-D-CTSLSS-F-*VEERISVIEDQINEMR-X-KFGEKRVKRN-QSLQEIWDY
>6__chr11_101814563_101820642_40
FS-LKEDV-TH-KEAKNLEKRLD-WLTRINSIEKTLNDLMELKTMV-EL-D-CTSFSS-X-QLEESVSVIEDQMNEMK-DYKFREKTVKRN-QSLQEIWDX
>6__chr10_45081256_45087428_41
FS-LKEHV-TQ-KEAKNLXKRLD-WLTRINSVEKTLNDLMELKTMA-EF-D-CTSFNS-F-QVEERTSVMEDQINKIK-EDKLREKRVKRN-QSLQEIWDY
>6__chr10_67811728_67817869_42
FS-LKEDV-TH-KEAKNLEKRLD-WLTRINSVEKIFNDLMELKTMA-EL-D-CTSFNS-F-QVEERVSVIEDQINEIK-EDKVRQKRVRRN-QSLQEIWDY
>6__chr1_115727489_115733619_43
FP-LNEHV-TH-KEAKNLEKRVD-WLTRIX-XEKTLKDLMELKTMA-EL-D-CTSFNS-F-QVE*RLSVIEDQINEIK-EDKFREKRVKRN-QSLQEIWDC
>6__chr1_187646392_187652412_44
FS-LKEDV-TH---XKNLGKRLD-*VTGINSIEKILNNLMELKTMA-EL-D-CTSFSS-F-QVKERVSVIEDQINEME-EEKFRERRVQRN-QILQEI*DY
>6__chr1_73724573_73730563_45
FS-LKEHV-TH-KEAKNLEKRLD-WLTRINSVKKTLNDLMELKTMA-EL-D-RTSFSS-F-QVEEKISVIED*INEIK-EDKFREKRAKRN-QSLQEIWDY
>6__chr1_99113783_99119878_46
FS-LKEDV-TH-KEAKNLEKRLD-WLTRINSVEKTLNDLLELKTMA-EL-D-CTSFSS-F-QVEERVSVTEDQINEMK-EKNFREKRVERN-QSLQEIWDY
>6__chr1_86895714_86901882_47
FS-LKEEV-TH-KEAKNLEKRLN-WLTRINSVEKTLSDLRELKTMG-EL-D-*TSFNS-F-QVEGRVSVIEDQISEIK-KKKFREKRVKII-QSLQEI*DY
>6__chr11_31307518_31313663_48
FS-LKEDV-TH-KEAKNLEKRLD-WLTRINSIDKTLNDLMELKTMA-EL-D-CMSFSS-F-QVEERVSVVEDQINEIK-EEKFREKRVKRN-QSLQELWDY
>6__chr1_77219295_77225452_49
FS-LKEYV-TH-KEAKNPEKRLD-WLTRINSKEKTLNDLMELKTMA-EL-E-CTSFNS-I-QVEERVSVTEDQINEIK-EDKVRAKRVKRN-*NLQEIWDY
>6__chr11_101014908_101020984_50
FS-LKEDV-TH-KEGKNLEKX-X-WLTRINSVEKTLNDLMELKTMA-EL-D-CTSFNR-F-PVEQRTSVTEDQINEIK-EEKFREKGVKRN-XNLQEI*DY
>6__chr1_89266805_89272961_51
IS-LKEDV-TH-KEAKTLEKRLD-WLTRINSVEKTLDDLMELKIMA-EL-N-CTSFNS-F-QVEEKVSVIEDQINEIK-AEKFREKRVKRN-QCLQEIWDY
>6__chr1_68325867_68331976_52
FS-LKEDX-TH-KEAKNLEKRSD-WLTRINRVVKTLNDLMEQKTMA-EL-D-CTSFSS-F-QVEERVSVIEDQINEMK-EEKLREKTVKRN-QSLPGIWDY
>6__chr10_43730259_43736354_53
FS-LKDDV-TH-KEAKNLEKRLD-WLPRINSVEKTLNDLMKLKTMA-EL-D-YTSFSS-F-QVKESVSVTEDQIHEMK-ENKIREKRVKRN-QSLQEIRDY
>6__chr1_78548332_78554429_54
FS-LKEDV-TH-KEAKNLEKXLD-WLTRINSVEKTLNDLMELKTMA-EL-D-RTSFSS-F-QVEERVSMIEDQMNEMK-EEKFREKRVKRN-QSLQKIWDY
>6__chr1_68241398_68247494_55
FS-LKEDV-TH-KEAKNLEKRLD-WLTRINSAEKTLNDLMELKTMT-EL-D-CTSFNS-F-QVEERVSVIEDQINEIK-EEKFREKRVNRN-QRLQEIWDY
>6__chr10_117003059_117009211_56
FS-LKEDV-TH-KEAKNLEKRLD-WLTRINSVEKTLNDLMELKTMT-EL-D-CTSFNS-F-QVEERVSVTEDQINEIK-EEKVRKNRLKRN-QSLQEIWDY
>6__chr1_169046514_169052655_57
FS-LKEHV-TH-KEAKNLEKRLD-WQTRINSVEKTLNDLMELKTMA-ER-E-CTSFNS-L-QVEERVSVIEDQINEIK-*DKIRXKKVKRX-QSIQEI*DY
>6__chr11_14572883_14578998_58
FS-VKEDV-TH-EEAKNLEKRLD-WLTRINSREKTLNDLMELKTMV-EL-D-CTSFNS-C-QVEERVSVTEDQINEIK-ENKIREKRVKRN-QSLQEIWDY
>6__chr1_118342983_118349090_59
FS-LKEHV-TH-KEAKNLEKSLD-WLSRINHVEKTLNDLMELKTMT-EL-D-CTSFNS-F-QVEERV*VTEDQINEIK-EKKFRX--XKRN-QSLQEIQDY
>6__chr10_59659495_59665593_60
FS-LKEDV-TH-KEAKNLEKRLD-SLTRINSVEKTLNDLMGLKTMA-EL-D-CTSFNT-F-QVEERVLVIEEQINEIK-DDKVREKRVKRN-QSLQEIWDY
>6__chr10_87248785_87254940_61
FS-LKEGV-TH-KEAKNLEKILD-WLTRINSVEKTLNDLMELKTMV-EL-D-CINFSS-F-QVAERVSVTEDQMNEMK-X-KFREKRVKRK-QSLQEIWDY
>6__chr10_72069243_72075380_62
FS-LKEHV-TH-KEAKNLEKRLD-WPARINNIERSLNDLMELKTMA-EL-D-CTSFNS-F-QVEERISVMEDQINEIK-EDKIREKRVKRN-QSLQEI*DY
>6__chr1_108076386_108082521_63
FS-LKEDV-TH-NEAKNLEKRLD-WLTRINSVEKTLNDLMELKTMA-EL-D-YTSFGS-F-QVEERV*MSEDQINEMK-EEKFREKKVKRN-QSLQEIWDY
>6__chr10_129911830_129917964_64
FS-LKEHV-XH-KEAKNLEKRLD-WLTIINSVEKTLNDLTELKTMA-EL-D-CTIFNS-F-QVEERISVTEDQINKIK-EDNVREKRVKRN-QSLQEIWDY
>6__chr11_116042646_116048789_65
FS-LREDI-TH-KEAKSLANRLD-WLTRISSVEKTLNDLMELKTME-EL-D-CTSFSS-F-KLKERVSVIEDQINX-K-X-KFREKRVKRX-QSLQEIWDY
>6__chr10_22418213_22424421_66
FS-LRETV-SH-KEAKNLAKRSD-*LIRINSVEKTLNDLKELKTMA-EL-D-CTSFDS-F-QVEERI*VIADQINEIK-EDKFREKRVKRN-QSLQEI*DY
>6__chr1_94148881_94154920_67
FS-LKEDV-TH-KEAKNLKKRLD-CLTRINSVQKHLNDLMELKTMA-EL-D-CTSFSS-F-QLEERVLVIEDQINEMK-EEKFREKRVKRN-QSLQEIWDY
>6__chr1_231966535_231972665_68
FS-LKEDV-TH-KEAKNLEKR*D-WLTRINXVEKTLNDLMELKTMA-EL-V-CTSFNS-F-RVEERVSVIEDQINEIK-EEKFREKRVKRN-QSLQEIWDY
>6__chr1_205435972_205442030_69
FS-LKEDV-TH-KEANNPEKRLD-WLTGINSVEKTLNDLMELKTMA-EI-D-CTSXNS-F-QKEERVSVIEDQINEIK-EDKVRDKRVKRN-XSLQEIWGY
>6__chr11_40683336_40689457_70
FS-LKEDV-TH-KEAKNLEKRLD-*LTRINSVEKTLNDLMELKTMA-EV-D-CTSFTS-F-QVEERVSVTEDQINEMK-EKKFREKRVKRN-QSLQEIWDY
>6__chr1_169786232_169792320_71
FS-LKEDV-TH-KETKNLEKRLD-WLTRINSVEKTLNDLMELKTMA-EL-D-CPSFSS-F-QVEESVSVTEDQINEMK-EEKFREKRVKRN-QSLQEIWDY
>6__chr11_16514457_16520596_72
FS-LKEHV-TH-KEAKNLEKRLD-WLHRINSVEKTSNDLMELKTTA-EL-D-YTSFNS-F-QVEESISVIADQINEIK-EHKNREKTVKRN-QSPQEIWDC
>6__chr1_118108132_118114244_73
FS-LKEHV-TH-KEDKNLEKRLD-WLTRINSVEKILNDLTELKTMA-EF-D-CTSFSS-F-QVEERISLIEDQINEIK-EDKFTEKRVKRN-QSLQEIWDY
>6__chr1_75413947_75420105_74
FS-LKKDV-TH-KQAKNXEKD*T-WLTKIDSVEKTLNDLMELKTMA-EL-D-CKSIST-F-QVEERVSVIEDQINEMK-EEKFREKRVKRN-QSLQEIWDY
>6__chr1_156138299_156144401_75
FS-LKEDV-TH-KEAKYLEKRLD-WLTGINSVEKTLNDLMELKTMA-EL-D-CTSFSS-F-QVEERVSVIEDQINEMK-EEKLREKRVKRN-QSLQEIWDY
>6__chr10_89647542_89653718_76
FS-LKEDV-TH-KEAKNLEKRLD-WLTRINSVQKTINDLMELKIMA-EL-D-CTSFSS-F-QVEERVSVIADQMNEMK-EEKFREKTVKRN-QSLQEIWDY
>6__chr10_73865185_73871328_77
FS-IKEHV-TH-NEAKNLEKR*D-*LIRINSAEKTLNELMELKTMA-EL-D-CTSFSS-F-QVEERVSVIEDQINEIK-----XKIRVKKX-QSLQEIWDY
>6__chr1_218845486_218851657_78
FS-LKEDV-TH-KEAKNPEKRLD-WLSRINSVEKTLNDLMELKTMV-EL-D-STSFNS-F-QVEERLSVTEDQISEIK-EDKVREKRVERN-QSLQEIRDC
>6__chr1_176221786_176227953_79
FS-LKEHV-TH-EEAKNLEKRLD-WPTRINSVEKILNDLMELKTMA-EL-D-CTSFNS-F-QVEERVSVIEDQINEMK-KDKVRDKRVKRN-QSLQEI*DY
>6__chr1_113817408_113823527_80
FS-LKEVV-TH-KEAKNLEKRLD-WLTRINSVEKTLNDLMELKTMA-EL-D-CTSCIS-F-QVE*RVSVIEGQINEIK-ENKVREKRVKRN-QSLQEIWDY
>6__chr1_111737907_111744040_81
XS-LKEHV-TH-KETKNLEKRSD-WLTRINSVEKTLNDLKELQTMA-EL-D-CTSFSS-F-QAEERVSVIEDQINEIK-EDKVREKREKRN-QNLQEILDC
>6__chr11_111381869_111387899_82
FS-LEEDV-TH-KEARNLEKRLD-WLTRINSVEKTLNDLMELKTMA-EL-D-RTSFNS-C-QVEERVSVIEDQINEIK-EEKFREKRVKSN-QSLQETWDY
>6__chr11_124337755_124343899_83
FS-LKEDV-TH-KEAKTLEKRLD-WLTRINSVEKILNDLMELKTXA-EL-D-CTSFSS-F-QVEERVSVTEDQINEMK-X-KFREKRIKRN-QSLQEIWDY
>6__chr1_170667379_170673491_84
FS-LKKHV-SN-KEVKNLEKRTD-WLTRINTIDKTSNDLMELKTMV-EL-D-YTSFNS-F-QVEEKVSVIXDQINEIK-EDKFREKRVKRN-QSLQEIWDY
>6__chr1_37613212_37619391_85
FF-LKEYV-TH-KEAKNLEKMLD-WLTRINSVEKTLNDLMELKNMA-EL-D-CTSFNS-F-QVEERISVIEDQINEIK-EDKFRXRRVKRN-PSLQEIWDY
>6__chr10_74451353_74457371_86
LX-LKKHV-SH-KEAKTLEKRLD-WLTRTNSVEKTLNDLMELKTMA-ER-G-CTSFGS-F-QVEQRVSVIEDGINEIK-EDKFREK*VERN-*SLQEIWDY
>6__chr11_58508001_58514122_87
FS-LKEHL-TH-NEAKNI*KKLD-WLTRIKSVEKTLNDLMELKTLA-EF-D-FTSFNS-F-QVEERISVIEDQINEIK-EDKVXXKRVKRN-XSLQ*I*DY
>6__chr14_21298198_21304363_88
FF-*KDHV-VH-KEAKNLEKRFD-WLTRIHSVERTLNDLTELKTMA-EL-D-RTSFNS-F-QVEERISVIEDHINEIK-EDKVREKRVKRN-KRLQKIXDS
>6__chr11_48527616_48533663_89
FS-LKEDV-TH-KEAKNLEKRLD-WLTTINSVD*TLNDLMELKTMA-EL-D-CISFSS-F-QLEERVSVTEDQINEVK-EEKFREKRVKRN-QNLQEIWDY
>6__chr11_54853344_54859482_90
FS-LKXGV-TH-KEAKSLEKRTD-WLTRINSVDKTLNDLMELKTMA-EL-H-CTSFSS-F-QLKERVSVIEDQXNEMK-EEKFRG*RVKRN-QSLQEIWDY
>6__chr13_47380103_47386246_91
FS-LKEGV-TH-KEAINLEKRLD-WLTRINSVEKTLNDLIEQKDTA-EL-D-CTSFKS-F-QVEERISVIEDQTNDIK-EDKIREKRVKRN-QSLQEIWHY
>6__chr14_40863328_40869450_92
FS-VKKHV-TH-EKGKNLEKRLD-WLIRINSVEKTLNDLMELKTMA-EL-D-CTSFNS-F-QVEERVSMIEDQINEIK-EDKIREKIVKRN-ISLQEIWEY
>6__chr12_62016938_62023058_93
FS-LKEHV-TN-KDAKNLEKRKD-WLNRINSVEKTLNDLVELKTTA-GF-D-CTSFNS-F-QVEGRISVIEEQINEIK-EDKIKERRIKRN-QSLQEIWDY
>6__chr14_57049962_57056167_94
FS-LKEHV-TH-KEGKNLEKRLD-WLTRINSVGKSLNDLMELKTMA-VL-D-CTSFNS-L-QVEERISVIEDXINEIK-EDNIRDKRVKRN-*SLQEIWDY
>6__chr11_92811913_92818031_95
FS-LKEHV-TH-KEVKNLEKRLD-WLTRINSVEKNLNDLMEVKTTA-EL-D-CTSFNS-L-QVEERISVIKGQINEIK-EDRIREKRVKRN-QSLQEIWDY
>6__chr13_93976907_93983053_96
FS-LKEHV-TH-KKAKNLEKRLD-WLARINSVEKTVNDLMKLKTMA-EL-D-CTSFSS-F-QVEERISVIEYQISEIK-EDKIREKRVKSN-QNLQEIWEY
>6__chr14_60059731_60065895_97
FS-LKEHV-TH-KEAKNLEKRID-WLTRINSVEKTLNDLMELKTMA-EL-D-CTSFNS-F-QVEERISVIEDQINEIK-EDKVREKRVKRN-*SVQEIWDY
>6__chr15_74859311_74865436_98
FS-LKEHV-TQ-KEAKNIEKRFH-CLTRMNSGEKTLNDLIELKTVA-EL-D-CTSFNS-F-QVEERISVIEDRINKTK-EDKIREKRVKRN-QSLQEIWDY
>6__chr15_54640906_54647065_99
FS-LKEHV-TH-KEAKNLEKRLD-*LTRINX----XNDPMELKIMA-EL-D-GTNFNS-F-QVEERISVTEDQINEIK-EDKFREKRVKRN-QSLQEMWGY
>6__chr12_79974253_79980304_100
FS-LKEEV-TH-KEVXNLERRLD-WLIRITNAEKSLKDLMELKTMA-EL-D-CTSFSS-F-QLEERVSVIEDQMNEMK-EEKFREKRIKRN-QSLQEIWDY
>6__chr14_37040585_37046714_101
FS-LKEHV-TH-KEAKNLEKRLH-WLTRINSVEKTLNDLMEMKTMA-EL-D-CTSFNR-C-QVQERISVIEDQINEIK-EGKIRXXKVKRN-QSLQEIWDY
>6__chr13_47672953_47679090_102
FS-LKEHV-SH-KEAKNLEKRLD-WLTRITSVENXXNDLMELKNTA-EL-E-YTNFNS-F-QAEERISVIEDQINEIK-XSKIREKRVKRN-QSLQEIWDY
>6__chr11_86890903_86897074_103
XS-LKEHI-TY-KEAKNLEKRLD-WLTRINSVEKTLNDLMELKTMA-EL-D-CISFNS-F-QVEERVSVIEDQINEIK-EDKVREKRVKRN-QSLQEIWDY
>6__chr13_69138965_69145101_104
SS-LKEDV-TH-KEAKNLEKKLD-WLTRINSVEKTLNDLMELKTMA-EL-D-CTSFNS-F-QVEERVSVIDDQIKEIK-ENKVREKRVKRN-QSLQEIWDY
>6__chr11_95917818_95923990_105
FS-LKEHV-TH-KEAKNLEKRLD-WL-XINSVENTLNDLIVLKTMA-EL-D-CTSFNS-F-QLEERVSVIEDQMNEIK-EDKFKEKRVKIN-QSLQEIWDY
>6__chr12_22006409_22012555_106
FS-LKEHV-TH-KETKNFEKRLD-WLTRINSVENSLNDLMELKTTV-EL-E-YTSFNS-F-QAEERISVIESQIN*IK-EDKIREKRVKRN-QSLQEICNY
>6__chr12_95516925_95523020_107
FS-LKEHV-TH-KEAKNLEKRLD-RLTRINSVEKTLNDLM*LKTTV-EL-E-*KSFSS-F-QVEERISVIESQSNEIK-EDKIREKRVKRN-QSLQEIWDY
>6__chr12_56697195_56703335_108
FS-LKEHV-TH-KEAKNLEKMLD-WLTRITSVEKSLNDLMELKTTV-EF-E-YTSFND-F-QAEERISVIEDQINEIK-EDKIREKRVKRN-QSLQEIWDY
>6__chr15_36853113_36859205_109
FS-LKEDV-TH-KEAKNLEKRLD-WLTRINSIEKT*NDLMELKTMA-EL-D-CTSFNS-F-QVKERISVIEDXINEIK-EDKIREKRVKRN-QSL*EIWDY
>6__chr14_52127303_52133425_110
FS-LKEHV-TQ-KKAKNLEKRSG-WLTRINSVEKTLNDLMELKTIA-EL-D-CTSFNS-F-QVEERISVIQDXINKTE-GDKIREKRVKRN-KSLQEIWDY
>6__chr14_36726722_36732917_111
FS-LKEHV-TH-KEAKNLEKRLD-*LTRIISVEKSLNDLMXLKTTV-EL-E-YRSFNN-F-QAEERISVIEDQMNEMK-DEKFREKRVKRN-QSLQEIWDY
>6__chr14_85505133_85511293_112
FS-LKEDV-TH-KEANNLEIRLD-WLTRINSVEKTLNDLMELKTMA-EL-D-CTSFRS-F-QVEERVSVIEDQINGMK-EEKFREKRVKRH-KSLQEIWDY
>6__chr14_27706955_27713098_113
FS-LKEDV-TH-EEAKILEK*LD-QLIRINSGEKTLNDLMELKTMA-EL-D-CTSFNS-F-QVEETVSVIEDQINEIK-QDKVREKRAKRN-QSL*EIWDY
>6__chr14_39358989_39365118_114
FS-LKEHV-TH-EEAKNLQKRLD-WLIRINSVEKTLNDLMELKTMA-KL-D-CTSFSS-F-QEEERVSVIEDQINEKK-EDKFRXKKVKRN-QCLQEIWDY
>6__chr12_98155839_98161938_115
SS-LKDHI-TH-KEAKNPEKRLD-WLTRINGVKKTLNDLMELKTKA-EP-D-CTSINS-F-QVEERITVMEDQINEIK-EDKIREKRVKRN-QSLQEIWDY
>6__chr13_67060477_67066603_116
XS-LKEDV-TH-KKAKNLEKRLD-WLTRINSVEKTLNDRMELKTMV-EL-D-CTSFSS-F-QVEERVSVIEVQMNEMK-EEKFREETVKRN-QSLQEIWNY
>6__chr15_58316668_58322804_117
FS-LKEHV-TY-KEAKNLEKRLD-RLTRINSVEKTLNDLMELKTMA-EL-D-CTSFNN-F-QVEERISVTEDQTNEIK-EDKIRERRVKGN-QNLQEIWDY
>6__chr15_42970037_42976162_118
FX-LKEYV-TH-KEAKNLEKRLD-WLTRINSVEKT*NDLMELKTIA-EL-D-CTRFNS-F-QVEERISVIEDQINEIK-EDKIREKTVKRN-QSLQEIWDY
>6__chr15_74966577_74972732_119
FS-LKEHV-TH-KEAQNLEKRLD-WLTRMNSGEKTLNDLMELKTMA-EL-D-CISLSS-F-QVEERISVIEDQINEMK-EDKIRQKRVKRN-QSLQEIXHY
>6__chr14_86281140_86287237_120
FS-LKEDI-TH-KEAKNLEKRLD-WL-XINSVEKTLNYLMELKTXX-XL-D-CTSFNS-F-QVEERX-XTEDQINEIK-EEKFREKRVRRS-HSLQEIWDY
>6__chr11_90689123_90695236_121
FS-LKEEV-TH-KEVKDLEKRLD-WLTRITSVEKSLNDLMELKAMA-EL-D-CTSFSS-F-QLEEKVSVIEHQMNEMK-EEKFREKRVKRN-QSLQEI*DY
>6__chr14_48893063_48899209_122
FS-LKEHV-TH-KEAKNLQKRLD-WLTRINSVEKTLNDLTELKTMP-EL-D-CTSFNS-F-QVEERVSVIQDQSNEIK-EDRITEKRVKRK-QSLQEMWDY
>6__chr14_35950685_35956798_123
YS-LKEEV-TH-KEDKNLEKRLD-WRTTTTNAEKSLKDLMELKTMA-EL-D-CTSLSS-F-QLEERVSVMEDQMNEMK-EEKFREKRIKRN-QSLQEIWDY
>6__chr14_48109184_48115338_124
FS-LKEDV-TH-KEAENLENRLD-WLTRINSTEKTLNDLMELKTVA-EL-D-CTSISN-L-QVEESVSVIEDKMN*MK-DEXFREKRVKRN-QSLQEIWDY
>6__chr14_79574899_79581084_125
FS-LKEHV-TQ-KEAKNLEKQLD-WLTRINSVEKMLNDLMELKTMA-EL-D-CTSFSS-F-QVEERISVIEYQINEIK-EEEFREKRVKRD-QSLQEIWDN
>6__chr14_51694242_51700333_126
FS-LKEHV-TH-KEAENLEKRLQ-WLTRINSVEKTLNDLMEMKTMA-EL-D-CTSFNS-F-QV*ERVSVIEDQINEIK-EDEFREKRIKRN-QSLQ*IWDY
>6__chr13_32890107_32896243_127
LS-LKEHV-TH-KEAKNLENRLD-WVTRINSVEKTLNDLMELKTMA-EL-D-CTNFNS-F-QVEERISVIEDQINEIK-EHKFRLKRVERN-QSLQEIRDY
>6__chr12_44963567_44969703_128
FS-LKEVV-NH-KEAKNLEKTLD-WLTRINSVEKTLNQLMKLKTMA-EL-D-CTSFNS-F-*VEEKVSVIEDQMNEIK-EEKVREKGVKRN-*SLQETLDY
>6__chr12_85544654_85550821_129
FP-LKEDV-TH-KEAKNLEKRLD-WQTRINSVEKTLNDMMELKTMA-EL-D-CTSFSS-F-QVEERVSVIEDQMNEMK-EEKFRGKRVKRN-QSLQEIWDY
>6__chr14_59918101_59924275_130
FT-LKEDV-TH-KEAKNLEKRLD-WLTRINSVEKTINDXMELKTMA-EL-D-CTSFNS-F-QAEERILVIEDQINEIK-EDKVREKRVKRN-QSLQEIWDY
>6__chr12_44071934_44078038_131
FS-LKDNV-TH-KEAKNLEKTLD-WLTRINNVEKTLNDLMELKTMA-EL-V-CTSFSS-F-QVEERVSVIEDQINEIK-EDKVRXEKVKSN-QSLQEIWDY
>6__chr15_32245452_32251581_132
FS-LKEHV-TC-KEAKNLEKRLD-WLTRITSVEKNLNDIMELKITV-EL-K-YTSFNS-F-QVEERI*VNEDQINEIQ-EDKIREKRVKRN-QSLQETWDY
>6__chr14_52960272_52966381_133
FS-LKEDV-TH-KEAKNLEKXLD-WLTRRNSVEKTLNDLMELKTMA-EL-D-CTCFNS-F-QVEERVSVIEDRINEIK-EDKVGEKRVKRN-QSLQEIWDY
>6__chr13_79988998_79995116_134
FS-LKEEV-TH-KKAENLEKRLD-WLTRISSVEKTLNDLMELKTKA-EL-D-CTSFSS-F-QVEERVSVFEDQMNEMK-EEKFGEKRIKRN-QSLQEIWDY
>6__chr11_58839521_58845640_135
FS-LNKDV-TH-KEAKNLEKRLD-WITIINSIEKTLNGLMELKTMA-GL-E-CTNFSS-F-QVEEGXSVIEDQMNEMK-EEKFREKRVKRN-QSLQEIWDY
>6__chr11_88145268_88151403_136
FS-LKKDX-TH-KEAKNLEKR*D-WLARINSIEKTLNDLMELETMA-EL-D-CISFNS-F-QVEETVSMIEDQINEIK-EDKVRXXGVKRN-QSLQELWDY
>6__chr12_33564972_33571066_137
FS-LKEDV-TH-KEAKNLEKRLD-WLTRINSVEKTLNDLMELKTMA-EL-D-CTSFNS-F-QVEERVSVIEDQINEMK-X-KFREKRVKRN-QSLQEIWDY
>6__chr11_92830910_92837014_138
FS-LKKDV-TH-KEAKNLEKRLD-*LTRINSVEKTLNCLMELKTMA-EL-D-CTSFNS-C-QAEERVSVTEDQINEIK-EGKIREKRVKRN-*SLQEICDY
>6__chr16_13088209_13094313_139
FS-LKEDV-TH-KEAKNLEKRLD-WLTRINSVEKTLNNLMELKTMA-EL-D-CTSFSS-F-QVEERVSVIEDQINEIK-EEKFREKIVKRN-QSLQGIWDY
>6__chr12_116545421_116551522_140
XS-LKEDV-IH-KEAKNLEKRLD-WLTRINSIEKTLNDLMELKTMA-EL-D-CTNFNS-F-QVEERVSVIEDQINEIK-ENKVREKRVKRN-QSLQEIWDY
>6__chr14_36232880_36239038_141
FS-LNEDI-TH-KEAKNLEKRLD-WLTRINSVEKTLNDLMQLKTMA-EL-D-CTSFNS-F-QVEERVSVTEDQINEIK-EDQVREKRVKRK-ESLQEIWDY
>6__chr11_82654825_82660945_142
SS-VKEDV-TH-KEAKNLEKRLD-WLTRINSVEKTLNDLMELKTMA-EL-D-CPSFNS-Y-QVEDRXPVTEDQINEIK-EDKVREKRVKRN-QSLQEIWDY
>6__chr12_322234_328345_143
FS-LKEDV-TH-KEAKNLEKRLD-SLTRINSVEKTLNDLMELKTMG-EL-Y-CTSFNS-F-QVEERVSVIEDQINEIK-EDKVREKRVRRN-QSLQ*IWDY
>6__chr14_31345582_31351726_144
FS-LQEEV-TH-KEAKNLEKXLD-WLTXINSAEKTLSDLKELKTMA-EL-D-CTSFSS-F-QVEERVSVIEDQIEEMK-EEKFREKRVKRN-QIFQEI*DY
>6__chr11_45605719_45611863_145
FS-LKEDD-TH-KEDKNLEKRLD-*LTRIISVEKTLNDLMELKTIA-EL-D-CTSFSS-F-QVEERVSVIEDQINEMK-EEKFREKRVKRH-QSFQEIWDY
>6__chr15_30219419_30225542_146
FS-LKEHV-TH-KEAKNLEKRLD-WLTRMNSIEKT*NDLMELKTTA-EL-D-CTSFNS-F-QVEERISVFEDQINEMK-EDKIREKTVKRN-QSLQEIWDY
>6__chr12_76008331_76014504_147
FS-LKEHV-TH-KEAKNLEKRLD-WLTRIARVEKNLNDMVELKTMA-EL-D-CTSFNV-F-QVEERVSVIEDQINEMK-EDKVKEKRVKRN-*SLQEIWDY
>6__chr16_21247846_21253998_148
FS-LKEDI-TH-KEAKNLEKRLD-WLTRINSVEXXLNDLMELKTMA-EL-D-CTSFSS-I-QVEERVSVIEYRX-EMK-EENFTEKRVKRN-QSLQEIWDY
>6__chr11_91382325_91388486_149
FS-LKEDV-TH-KETKNLEKRWD-WLTRINSIEKTLSDLMELKTMA-EL-D-CTSFSS-F-QVGERL*VIEDQMNEMK-EEKFREKRVKRN-QNLQEIWDY
>6__chr11_8494503_8500591_150
FS-LKEDV-TH-KEAKNLEKRLD-WLTRINSAEKSLNDLMELKITA-EL-D-CTSFSS-F-KEEERVSVIEHEINEMK-EEKFREKRVKRN-*SLQEIWD*
>6__chr11_60074443_60080563_151
XS-LKEDV-TH-KEAKNLEKRLD-WLTRINSVEKTLNDLMELKTMA-EL-X------X-F-QVEERVSVIEDQINEMK-EEKLREKRVKRN-QSLQEIWDY
>6__chr15_76455361_76461498_152
FS-LKEDV-TH-KEAKNLEKRLD-WLTRVNSIEKTLNDLMELKTMA-EL-D-CTNFSS-F-QVEERVSVIEDQMNEMK-EEKFREKRVKRN-QSLQEIWDY
>6__chr12_57384384_57390555_153
FS-LKEDV-TH-KEAKNLEKRLD-QLTRISSVEKTLNDMMELKTMA-EL-D-CTSFSS-F-QVEERVSVIEDQINEMK-EEKFREKRVKRN-QSLQEIWEY
>6__chr12_3830563_3836705_154
FS-LKEDV-TH-KEAKNLEKRLD-WLTRTNSVEKTLNDLMELKTMA-EL-D-CTSFSS-F-QVEERVSVTEDQMNEMK-X-KFKEKRVKRN-QSLQKIWDY
>6__chr15_84550067_84556212_155
FP-LKEDV-TH-KEAKNLEKRLD-WLTKINSVEKTSNDLMELKTMA-EL-D-SSSFNS-L-QVEERVSVIKDQINELK-EEKFREKRVKSD-QSLQEIWDY
>6__chr16_26011440_26017567_156
LS-LKELV-TH-KEAKNLEKRLD-WLTRINSVEKILNDLMELKTMA-EL-D-CTSFNS-L-QVEERVSVTEDQINEIK-EDKVREKRVKRN-QSLQEIWDC
>6__chr13_108952657_108958794_157
FS-LKEDV-TH-KEAKNLEKRLD-WLTRKNSVEKTLNDLMELKTMA-EL-D-CTSFNS-F-QVEERVSVIEDQINEIK-EEKFREKRVKRN-QSLQEIWDY
>6__chr13_47206928_47213026_158
FS-LKEDV-TH-KEAKNLEKRLD-*LTRTNSVEKTLNDLIELETMA-EL-D-CTSFSS-F-QVEERVSVIEDQMNEMK-EEKFREKRVKRN-QSIQEIWDY
>6__chr13_79359171_79365372_159
FS-LKEDV-TH-KEAKNLEKRLD-RLTRINRVEKNLNDLMELKTMA-EL-D-CTSFSS-F-QVEERISVIEDQINEIK-EDKVREKRVNRN-QSLQEIWDY
>6__chr11_8468072_8474226_160
FS-LNEDV-TY-KEAKNLEKRLD-*LTRINSVEKNLNDLMELKTMA-EL-D-CTSFSS-F-QVEERVSVTEDQMNEIK-EEKFREKRVNRN-QSLQEIWD*
>6__chr11_57371906_57378043_161
FS-PKEDV-TH-KKAKNVEKRLD-*LARINSVEKTLNDPMELKTMA-EL-D-CTSFSS-F-QVEERVSEIEDQINEIK-EEKFREKRIKKN-QSLQEIWDY
>6__chr13_108463312_108469301_162
FS-LTEDV-TH-KEAKNLEKRLD-WLTRITSVEKTLNDLMELKTMA-KL-D-CTSFNS-F-QLEERVSVIEDQIKEMK-EEKFREKRVKRN-QSLQKIWDY
>6__chr12_45417039_45423193_163
FS-IKEDV-TH-KEAENLEKRLD-WLTRINTVEKNLNDLMELETMA-EL-E-CTSFSS-F-QMEERVSVIEGQINEX--EEKFREKRVKRN-QSLQDI*DY
>6__chr12_125371155_125377286_164
FS-LKQDV-TH-KEAKNLEKRLD-WLIRINSVEKTLNDLMELKTMA-EL-D-RTSFSS-F-QVEERASVIEGQINEMK-EEKFREKRVKIN-QSLQEIWDY
>6__chr15_40325786_40331870_165
LS-LKEDV-TH-KEAKNLEKRVD-WLSRINSVEKTLNDLMELKTMA-EL-D-CTSFSS-F-QVEERVSVIENQMNEMK-EEKFREKRVKRN-KSLQEIWDC
>6__chr12_102952075_102958213_166
FS-LQEDV-TH-KEAKNLEKRLY-WQTRTNSVQRTLNDLMELKTMA-EL-D-CTSFNS-F-QVEERVSAIGDQINEIK-EEKLKEKRVKRN-QNLQEIWDY
>6__chr15_40843623_40849746_167
FS-LKEDV-TH-KEAKNLEKRLD-WLTRINSVEKTLNDLMELKTMA-EL-D-CTSFSS-F-HVEERVSVIEDQINEMK-EEKFREKRVKRN-QSLQEISDY
>6__chr13_50240423_50246542_168
FS-LKEDV-TH-KEAKNLEKRLD-WLTRINSIEKTLNDLMELKTTA-EL-D-CTSFSI-F-QVEERVSVTVEQINEMK-EEKFREKRVKRK-QSLQEI*DY
>6__chr15_99031311_99037424_169
FS-LKENV-TH-KEAKNLEKRLD-WLTRINSVEKTLNDLIELKTMA-EL-D-CISFNS-F-QVEERVSVIQDQINEIK-EEKFREKRVKRN-QSLQEIWDY
>6__chr12_117590771_117596921_170
FS-LKEDA-TH-KKAKNLEKRLD-WLTRKNSVEKTLNDLKELKTMA-EL-Y-CTSFSS-F-QVEERVSVIEDQINEIK-EEKFREKRVKRN-QSLQEIWDY
>6__chr14_50949642_50955778_171
FS-LKEDV-TH-KEAKNLEKRLD-WLTRINSVEKTLNDLMEPKTVA-EL-D-CTSFNS-F-QVEERVSVTEDQINEIK-EDKVREKRVKKN-QSLQEIWDY
>6__chr12_61499850_61505942_172
FS-LKEDA-TH-KEAKNLEKRSD-WLTRINSVEKTLNDLMELKTVA-EL-N-CTSFDS-F-QVEERVSVMEDQINETK-EEKFREKKVKRN-QSLQEIWDY
>6__chr14_101280337_101286478_173
FS-LKQDV-TH-KEAKNLGKILD-WLTRISSVEKTLNNLMELKTMA-EL-D-YLSFNS-L-QVEERVSLIEDQINEIK-EEKFRXKRVKRN-QSLQEIWDY
>6__chr18_40084242_40090394_174
FS-LKEDV-TH-KEAKSLEKRLD-WLARITSVEXXLNDLMELKTTV-EL-E-YTSFSG-F-QAEERISVIQDQINEIK-EDKIREKRVKRN-QSLQEIWDY
>6__chr17_49499809_49505919_175
FS-LKEHV-TH-KEAKNLEKRLD-WLTRIISVEKSLNDPMDLITLV-EH-E-YTSFNS-L-QAEERTSVIEDQINEIK-EDKIREKRVKRN-QSLQEIWDY
>6__chr3_105665378_105671510_176
XS-LKDHI-TH-KEAKNLEKRLD-WLTRITSVKKRLIVLMGLNTTV-VL-E-YISFNS-F-QAEERISVIEDQINEIK-EDKIKEKRVRRN-QSLKEIWHF
>6__chr3_104037799_104043956_177
FS-LKEHV-TH-KEAKNLEKRLD-WLTRITSVDKTLNDLMELKTTV-EL-E-FTSFNS-F-QAEERISVIEDQINEIK-XGKIREKRVKRN-QILQEIWGY
>6__chr2_186255341_186261453_178
FS-LKKHV-NH-KEAKNLEKRLD-WLSKINSVEKTLNYLIELKTTV-QL-E-CTSFSS-F-QVEERISVIDDQINEIK-EDKIREKRVKRN-QNLPEIWDY
>6__chr18_5112003_5118134_179
FS-LKKHV-TH-KNAKTLKKRLD-WLTRINSVEKSLNDLMELKTMA-EL-D-CTSFNS-F-QVEERMSVIEDQTNEIK-EDKIRXKKVKRN-QSLQEI*DY
>6__chr2_135854908_135861040_180
FF-LKEEV-TQ-KELKNLEKRLD-GLTRITNAEKSLKDLMELKTMA-EL-D-CTSFIS-F-QLEERVSVMEDQMNEMK-EEKFREKRIKRN-QRLQEIWDY
>6__chr2_146420225_146426376_181
FS-LKQDV-TL-KEAKNLEKRFD-WLTRINGVEETLNDVMQXKTME-EL-D-CTSFSS-F-QMEERI*VIEDQMNEMK-KEKFREKRVKRN-QSLQEIWDY
>6__chr19_20457089_20463221_182
FS-LKEDV-TY-KEAQYLEKRLD-WLSRINSVGRSLSDLMELKTMA-EL-D-CTSFNS-F-QVEEWVSVIEDQIN*IK-EEKFREKRVKRN-QSLPEIWDY
>6__chr19_22123012_22129151_183
FS-LKEHV-TH-KEAKNLKERVD-WLTRINSEEKTLNDLMELKTMA-EL-D-CTSFNS-F-QVEERVSVIEDQNNDIR-EDKVREKGVERN-QSLQEIWDY
>6__chr2_179784996_179791112_184
FS-LKGHV-TH-KEAKILEKTLD-WLIRINSIEKTLSDLMELKTMA-EL-D-GTSFNS-F-QVEERISVIEDQINEIK-KDKLKEKRVKRN-QSLQEIWDY
>6__chr19_22924159_22930314_185
FS-LKEHV-TH-KEAKNLEKRGD-WLTRINGEEKILNDLMELKTMA-QL-D-CTSFNS-F-QVEERVSVIEDQINDIK-EDKVREKRVKRN-QSLQEIWDY
>6__chr2_49308230_49314436_186
FS-VKEDV-TH-KQAKNLEKRLE-WLTRINSVEKTLNDLMELKTIA-EL-E-CTSFNS-F-QVEERVSVIEDQINEIK-EEKFREKRVKRN-QSLQAIWKY
>6__chr19_33035449_33041578_187
FS-LKEDV-TY-KEATNLEKRLD-WLTRLNSVQKTLDDLMALKTMA-EL-D-CTSFSS-F-QVEETVSVIEDQTNEMK-X-KFREKRVKRN-QSLQEIXDY
>6__chr2_213926869_213932873_188
FS-LKERG-TH-KEAKNLEKRLD-WLTIINSTEKTLNDLMELKTTA-KR-D-CTSFSN-F-QVEERISVIEDRLNEIK-EDKIRXKRVKRN-QSLQEIWHY
>6__chr2_117475198_117481323_189
FS-LKDDV-TH-KEVXNLEKRLV-WLTRINSIEKTLNDLMELKTMV-EI-D-CTSFSS-F-QVEERVPVTEYQTN*MK-XEEFREKSVKRN-*ILQEIWDY
>6__chr18_39817949_39824157_190
FS-LKEDV-TH-KETKNLEKRLX-YLTRINSVEKSLKDLMELKTMA-EL-D-CTSFSS-F-QVEERVSVIEDQMYEMK-EEKFREKRLKRN-QSLQEIWDY
>6__chr2_19152509_19158630_191
FF-LKELV-TH-KEAKNLEKRLD-WLSRINSVEKTLNDLMELKIIA-EF-D-GTSFNS-F-QEEERVSVIEDX-NEIK-EDKIREERVKKX-QSLQEIWDY
>6__chr20_16716485_16722630_192
FS-LKEKV-TH-KEVKNLEKRLD-WLTRVTGVEKSLNDLMELKAMA-KL-D-CTSFSS-F-QLEERVSVIKDQMNEMK-EEKFREKRVKRN-QSLQEIWDY
>6__chr2_124272644_124278753_193
FS-LKEDV-IH-KEAKNLQKRLD-WLPKINIVEKTLNNLMELKTMA-EL-D-CTNFSS-F-QVEERVSVIEDQMNEMK-X-KFRENRVKGN-QSLQEIWAY
>6__chr18_73478061_73484201_194
FS-LKEEV-TH-KEAKNLEKRLD-WLTRINSVEKTLNDQMELKNMA-EL-Y-CTSFNS-S-QVEERVSVIEDQINEIK-EEKFREKRVKRN-QSLQEIWDY
>6__chr2_67669571_67675682_195
FS-LKKDV-TH-KEAKNLEKRLE-WLT*INSVEKTLNDLMELKTMA-EL-D-CTSFNS-Y-QVEERVSVIEXQINEIK-EEKFRGKRVKRN-QSLQDIWEY
>6__chr20_23543975_23550103_196
IS-LKEHV-TH-KEAKNFEKRLD-WLTRINSAEKTLNDLMELKTTA-EF-D-CKSFNS-F-*VEERISVIESQINKIK-EDKIREKRVKRN-QNLQEIWDY
>6__chr2_15373825_15380006_197
FS-LKEHV-MH-KEAKNLEKGLD-CLTRINSVEKTLNDQMELKTMA-EL-D-CTSFSS-F-QVEX-VSVIEDQINEIK-EDKVREKRVKRN-QSLQEIWDY
>6__chr2_187469052_187475247_198
FS-LKEDV-TH-KEAKNLEKRLD-WLTRINSVEKTLNDLMELKTMA-EL-E-CTSCNS-F-QLEERVSVIEDQINEIK-EDKVREKRV*RN-QSLQEIWDD
>6__chr16_26338071_26344215_199
FS-IKDYV-IH-XEAKNFEKRLD-WLNRIHSVEKTLNDLMELKTTE-EL-N-CIXFNS-F-QVEERISVIENQINEIK-EDKFREKRVKRN-QSLQEIWDY
>6__chr18_73418700_73424809_200
FS-LKEDV-TH-KEAKNLEKRLD-WLTRINSVEKTLNDLMELKTAA-EL-D-CTSFNS-F-QVEERISVTEDQINEIK-EDKIREK*VKRN-QSFHEICNS
>6__chr2_49290543_49296580_201
SS-LKEDV-AH-KEAKNLKKRLD-WLTRINSVEKTLNDLIDMKTMA-EL-D-STTFNS-F-QVQERVSVIEDQINEIK-EEKFREKRVKRN-QSLQEIWDY
>6__chr2_137834283_137840443_202
FS-LKEDV-TH-KEAKNLEKRLD-WLTRINSVEKTLNDLMELKTVA-EL-D-CTSFSS-F-QVEGRV*VIEDQMNEMK-EEKFKVKTVKIN-QTLQEI*DY
>6__chr3_119718275_119724443_203
SS-LKEHV-TH-KEAKNLDKMLD-WLTRINSVKKTLNGLMELKTMA-EL-D-CTSFSS-F-QVEEGISMTEDQIHEIK-EDKFRGKRVKRN-QSLQETWDY
>6__chr2_66690282_66696400_204
FS-LKEDV-TH-KEGKNLDKRLY-WLTRINSVEKTLNDLMELKTMA-EL-D-CTXFNS-F-QVEERVSVIEDQINEIK-EDKFREKRVKRN-QSLQEIWDH
>6__chr2_147115864_147122039_205
FS-PKEHV-TH-EEAKNLEKKSD-WLTRINSVEKT*NDLMELKTMA-EL-D-CTSFNS-F-QVEERILVTEDQINEIK-X-KFRX--XKRN-QSLEEVXDD
>6__chr2_95807952_95814094_206
FS-LKXXI-TH-KEAKNLEKRLD-WLTRINSVEKILNDLMELKSRA-EL-D-CTSFSS-F-QVEERVSVIEDELNEMK-EXXFREKRLKRN-QSLQEIWDY
>6__chr2_96069437_96075579_207
FS-LKXXI-TH-KEAKNLEKRLD-WLTRINSVEKILNDLMELKSRA-EL-D-CTSFSS-F-QVEERVSVIEDELNEMK-EXXFREKRLKRN-QSLQEIWDY
>6__chr19_34315357_34321490_208
FS-LKEDV-TH-KEAKHLEKRLD-RLTRIDSVEKILNDLMELKTTA-EP-D-CTSFSR-Y-QVEERVSVIEDQMNEMK-EEKFREKKVKRN-QSLQEIRDY
>6__chr18_12157135_12163234_209
FS-LKEDV-TH-REAKNLEKRLD-WLTRINITEKTVNDLMELKTMA-EP-D-CTSFSG-F-QVEERVSVIEDQINEMK-X-KFREKRVKRN-QSLQEIRDY
>6__chr2_202185569_202191689_210
FS-LKEDV-TH-KEAKNLEKRSD-WLIRINTVEKSLNDLMELKTMA-EL-D-CTSFSS-F-QVEERVSVIEDQMNEMK-EEKLIEKRIKRN-QSLQEIWDY
>6__chr2_230685032_230691212_211
FS-LKEHI-TH-KKAKNIEKRLD-WLTRINSVEKTLNDPMELKNTA-EL-N-CRSFNS-F-QA*ERISVIEDQINETK-EDKIREKRVKIN-QSLQEIWGY
>6__chr17_46737309_46743433_212
FS-LKEHV-NH-KEAKNLEKRLE-WLTRINSVENTLNDLMELKTMA-EL-D-CTSFNS-F-QVEERMSVIEDQINEIK-EDKIREKRVKRN-QSLQEIWDY
>6__chr2_223903473_223909615_213
FS-LKEHV-TH-KEAKKLEKRLD-WLTRINSVEKTLNDLMELKTMA-EL-D-CTSFNS-F-QVEERISVIEDQINEIN-GDKTREKGVKIN-QILQEIWDN
>6__chr18_39669461_39675585_214
FC-LKEDV-TH-KEAKNLEKRLD-WLTRINSVEKTLNDLMELKTMA-EL-D-YTSFSS-F-QVEERISVIGDQINEIQ-HEKFREKRVKRN-QSLQEIWEY
>6__chr2_214845269_214851420_215
XK-LKEDV-TH-KEAKNLEKRSD-RLTGINNVEKTLNDLMELKTMA-EL-D-CTSFSS-F-QVEERLSVIEDQINEIK-X-KFRENRVKRN-QSLREIWDY
>6__chr2_160713237_160719338_216
FS-LNEDV-TP-KEAKNLEKRLD-WLTRINSVEKALNDLMELKTMA-EL-D-CTSFNS-F-QVEERVSVIEDQINKIK-ENKVREKRVKRN-QSLQEIGKY
>6__chr2_18183832_18190032_217
FS-LKEDV-TH-KVAKKLEKGLD-WLTRINSVEKTLNDLMELKTMA-EL-E-CTSFNS-F-QVEERVSVIEDQINETK-EEEFREKIVKRN-QSLQETWDY
>6__chr2_182371534_182377679_218
FS-LKEHV-AH-KEAKNLXKRLD-WLTRINSVQKTLNDLMDLXTMA-EL-D-CTSFNS-F-QVEERVSVIEDQINEIK-EDKVREKRVKRN-QSFQEIWDY
>6__chr2_49379117_49385197_219
FS-LKEDV-TY-KEAKNLENRLD-WLTRINSVEKTLNDLKELKTMA-DL-D-CTSFNR-F-QVEERVTVTEDQINEIK-EDKVREKRVKRN-QSLQEIWDY
>6__chr2_197277525_197283608_220
FS-PKEDV-TH-KEAKNLEKTLD-WLTRKNSVEKTINDLMELKTMA-EL-D-YTSFNS-F-QVEERVSVIEDQISEIK-EEKFREKRVKRN-QSLQEIWDY
>6__chr2_176878898_176885006_221
YC-IKEDV-TH-KEAKNLEKRLD-WLTRINSVEKTLNDLTELKTMA-EL-D-CTRFNS-F-QVEERVSVIEDQINEIK-EDKVREKRVKRN-QSLQEI*DY
>6__chr2_167145980_167152133_222
FS-LKEDV-TH-KEDKNLEKRLD-WLTRTNSVEKTLNDLMELKTMA-EX-D-CTSFYS-C-QVEERVSVIENQINEIK-EEKFREKRVKRK-QSLQEIWDY
>6__chr2_182304622_182310801_223
FS-LKEDV-TH-KEPKNLEKRLD-CLTRINSEEKTLNDLIELKNLA-AL-Y-CTSFNS-F-QVEERVSVIEDQINEKK-EEKFREKRVKRH-QKLQEIWDY
>6__chr3_120331621_120337764_224
LS-LKEDV-TH-KEAKNLEKRLD-WXTRINSGEKTLNDLIELKTMA-EL-D-YTSFXS-F-QVEERISVIEDQINEXX-EDKIRENRVKRR-QSLQEIWDY
>6__chr19_44831693_44837723_225
FS-LKEDI-TH-KEAKNLEKRLD-WLARINSVQKTLNDLMELKTMT-EI-D-CTSFNS-F-QAEERVSVIEDQISEIK-EVKFREKRVKRN-QSLQEIWDY
>6__chr20_22122770_22128911_226
FS-LKEDV-TH-KEAKNLEKRLD-WLTRINSVEKTLSDLMELKTMA-EL-D-RTSFGS-F-QVEETVSVIEDQMNEMK-EEKFREKRVKRN-QSLQEIWEY
>6__chr18_55589572_55595655_227
FS-LKENV-TH-KEAKNLEKRLE-*LTRVNSIEKTLNDLMELKTMA-EL-D-CTDFNS-F-QVEERISVIEDQINEIK-ENKVREKRVKRN-QSLQEIWEY
>6__chr17_50071561_50077714_228
FS-LKEDV-TH-KEAKNLKKRLE-*LTRINSVEKILNDIMELKTLA-EL-D-CTSFTS-F-QVEERVSVIEDQINEIK-EEKFREKRVKRN-QSLQEIWDY
>6__chr2_104936500_104942645_229
FS-LKEDV-TH-KEAKNLEKRLH-WLTRMNSVEKTLNDLMELKTMA-EL-D-CISFNS-F-QVEERVSVIEDQINEIK-EDKFREKRVKRN-QNLQEIWDY
>6__chr2_178925087_178931220_230
FS-LKEHV-TH-KEAKNLEKRLD-WLSRINSVERTLNDLMELKTMA-EL-D-CPSFSS-F-QVEERVSVIEYQINEIK-EDKVREKRVKRN-QSLQEVWDY
>6__chr17_25757959_25764167_231
FS-LKKHV-TH-KEAKNLEKRLD-WLTRINSVEKTLNDLMELKTTV-EL-D-CTSFNS-F-*VEERLXVVEDQINEIK-EDKIREKRVKRN-KSLQEIWDY
>6__chr2_199601454_199607566_232
FT-LKQDI-TH-KEAKNLEKRLE-WLTRINTVEKTLNXLMELKNMA-EL-D-CTSSNS-F-QVEERVSVIEDQINEIK-EDKITEKRVKRN-QSLQEIWDY
>6__chr20_2193094_2199252_233
FS-LKEDV-TH-KEAKNLEKRLD-*LTRINSVEKTLNDLMELKTVV-QX---CTSFNS-F-QVEESVSVIKDQINEIK-EDKVREKRVKRN-QSLQEI*DY
>6__chr2_70956552_70962722_234
FS-IKEDV-TH-KEAKNLEKRLD-WLTRINSVEKTXNSLMELKTMA-EL-D-CTSFNS-F-QVEERISVIEDQIN*IK-EEKFRXKKVKRN-QSLQEIWVY
>6__chr2_37674845_37680974_235
FS-LKEQV-IH-KEAKNLXKRLX-LLTKINSVEKTLNDLMELKTMA-EL-D-CTSFKS-F-QVEERVSVTEDQINEMK-EDKVREKRVKRN-QSLQEIWDY
>6__chr16_47350103_47356283_236
FS-LKEDV-TH-KEAKNLKKRLH-WLTRINSVEKTLNDMMELKIMA-EL-D-CTSFNS-F-QVEERISAIGDQINEIK-EDKIREKRVKRN-QSLQEIWDY
>6__chr21_17328342_17334444_237
FS-IKEEV-TH-KVAKNLEKRLD-WLTRINSVEKILNDLIELKTMA-EL-Y-CTSFNS-F-QVEERVSVIEDQINEIK-EEKFREKRX-XX-XX--XIWDY
>6__chr16_58400723_58406909_238
FS-LKEDV-TH-KEAKNLKKRLD-WLTRINSVEKTLNDLMELKTMA-EL-D-CASFNS-F-QVKERVSVIEDQINEME-EEKIREKRVKRN-QSLQEIWDY
>6__chr3_110866281_110872483_239
FS-LKEDV-TH-KETKNLEERLD-WLTRINSVEKTINDLTEMKTMA-EL-D-CTSFSS-F-QVEERVSVIEDQINEKK-EEKFGEKRVKRN-QSLQEIWDY
>6__chr20_4424456_4430612_240
FS-LKEVV-TH-KEAKXLEKRLD-WLTRINSV*KTLNDLMELKTMA-XL-D-CTSFSR-F-QVEERVSVIEDQINEMK-EEKYRGKRVKRN-QSLQEIWDY
>6__chr2_146256434_146262522_241
FS-LKEDV-TH-KEAKNLEKRLD-WLTRINSVEKTLNDLMELKTVA-EL-D-CTSFSS-F-QVEERISVIEDQMNEMK-EEKFR*RRVKRN-QSLQEIWDY
>6__chr17_22600366_22606505_242
FS-LKEDV-TH-KEAKNLEKRLD-WLTRINRVKKTLNDLMELKTMA-EL-D-CTRFSS-F-QVEESVSVIEDQINEMK-EEKFREKRVKRN-QSLREIWDY
>6__chr2_199812577_199818699_243
FS-LEEDV-IH-KESKNLEKRLD-QLTRINSVERTLNDLMELKTMA-EL-D-RTSFSS-F-QVEERVSVIEDQINEIK-EEKFREKRVKRN-QSHQEIWVY
>6__chr2_70922837_70928958_244
FS-LKEHE-TH-KEARNLEKRLD-WLTRINSVEKTLNDLMELKTMA-EL-N-CTNFNS-F-QVEERISVIEDQINEIK-EDKIREKRVKRN-QSLQEIWDY
>6__chr2_157838582_157844714_245
FS-LKEHV-TH-KEAKNLEKTLD-WLTRINSVEKT*NGLMELKTMA-EL-D-CTSFNS-F-QVEERVSVIEDQINEMG-EDKFRGKRGKRN-QSLQEIWDY
>6__chr17_56193359_56199473_246
FS-LKEDV-TH-KEAKNLEKRLD-WLTRINSVKKTLNDLMELKTMA-EL-D-CTCFSS-F-LMEERISVIEDQINEMK-X-KFREKRVK*N-QSLQEI*DY
>6__chr2_55912169_55918322_247
FS-LKEHV-TH-KEAKNLEKSXH-WQTTINCIEKTLNGLMELKTMA-EL-D-CTSFNS-F-QMKERISVIEDQINEIK-EDKTREKRXNKN-QCLQEIWDY
>6__chr2_55542802_55548950_248
FS-LKEDV-TH-KEAKNLEKRSD-WLTRINSMEKTLNDLMELKTMA-EL-D-CTSFSS-F-QVEERVSVIEDQINEVK-EEKFRXKKAKIN-QSLQEIWDY
>6__chr3_114568129_114574277_249
FS-LKEHV-TH-KEAKNLEKRLD-WLTRMNSVEKILNDLLELKTTG-EL-D-CTSFNS-F-QVEERISVIEDQINEIK-EDKIREKRVKRN-QSLQEIWDY
>6__chr20_9389935_9396102_250
FS-LKEHV-TH-KEAKNLEKRLD-WITIINSVEKTLNDLTELKTMA-EL-D-CTSFNS-F-QVEERVSVIEDQINEIK-EEKIREERVKRK-QSLQEIWDY
>6__chr2_172837680_172843838_251
FS-LKEHI-TH-KEAKNLQKRLD-WLTRINSVKKTLNDLMELKTMA-EL-D-CTSFNS-F-QMEERISVIEDQINEIK-EDKIREKRVKRN-QSLQEIWDY
>6__chr20_17339761_17345828_252
LS-LKEHI-TH-KEAKNLEKRLD-WLTRINSVEKTLNDLMELKTMA-EL-D-CKSFNS-F-QVEERVTVIEDQINEIK-EDKVREKRVKRN-KTLQEIWDY
>6__chr3_11878462_11884604_253
FS-LKEDV-TH-KKAKNLEKRLD-LLTRINRVEKALNDLMX-KTMA-EL-D-CTSFNS-C-QVEERVSVIEDQMNEIK-EDKNRENRVKRN-QSL*EVWDY
>6__chr2_81437603_81443735_254
FS-LKEDV-TH-KEAKNLEKRLD-WLTRINSIEKTLNDQMELKTMA-EL-D-CTSFSS-F-QVEERVSVIEEQKNEMX-EEKF*EKRVKRN-QILQEMWDY
>6__chr2_86744320_86750480_255
FS-LKEDV-TH-KEAKNLEKRLD-WLTRINSVEKTLSDLMELKTMA-EL-D-CTSFNS-F-QVEERVSVIEDQISEIR-EEKFREKTVKRN-QSLQEIWDY
>6__chr18_13068650_13074760_256
FS-LKENV-TH-KEAKNFEKRLD-WLTRINITEKTTNDLMELKNMA-EL-D-CTSFNS-L-QVGERISVIEDQMNEIK-EEKFRXQKVKRX-QSLQEIWDY
>6__chr2_67819607_67825740_257
FS-LKEDV-TH-KEAKNLKKRLD-WLTRINSVEETLSDLTELKTMA-EL-A-YTSFNS-F-QVEERVSVIEDQINEIK-X-KFREKRVKRN-QSLQAIWDY
>6__chr2_110067823_110073959_258
FS-LKEDV-TH-KEAKNLEKRLD-WLTRINGVEKTLNDLMELKTVA-*L-D-*RSFSS-F-QVEERVSVIENQINEMK-EEKFRETRVKRN-QSLQEIWDY
>6__chr2_110604510_110610646_259
FS-LKEDV-TH-KEAKNLEKRLD-WLTRINGVEKTLNDLMELKTVA-*L-D-*RSFSS-F-QVEERVSVIENQINEMK-EEKFRETRVKRN-QSLQEIWDY
>6__chr2_191665548_191671740_260
FS-LKEDV-TH-EEAKNLEKRLD-WLT*MXSIEKTLNDPMLLKTMA-EP-E-CTSFNS-F-QVEERVTVIEDQINEIK-EEKFREKRVKRK-QSLQEIWDY
>6__chr2_95122216_95128324_261
FS-LKENV-TH-KEAKNLEKRLD-WLTRINSVESTLNDLMELKTMA-EL-D-CISFSS-F-QVEERVSVIEDQINEMK-*EKFREKRXXKN-QNLQEIWDY
>6__chr4_143106313_143112450_262
LS-LKEHV-TH-KEAKNLXRSLD-WLTRITSIEKSLNDLMELKTTV-EL-E-YMSFSS-F-QAEERISMNEDQINEXK-EDKIRGKRLKRN-QTLQEIWDY
>6__chr3_68080931_68087060_263
FS-LKEHV-TH-KEAKKLEKSLD-WLTRKNSVEKTLHELMEVKNMA-EF-D-CTSFNS-F-QVEERISVIEDQINEIK-EYKIKEKKVKRN-QSFQEIWDY
>6__chr3_random_477808_483937_264
FS-LKEHV-TH-KEAKKLEKSLD-WLTRKNSVEKTLHELMEVKNMA-EF-D-CTSFNS-F-QVEERISVIEDQINEIK-EYKIKEKKVKRN-QSFQEIWDY
>6__chr4_131577426_131583624_265
FS-LKEHV-TY-KEAKNLEKRLD-WVTIINIVGKTLNELMELKTMA-EL-D-FTSSNS-X-QVEERISVIEDQINEIK-EDKIGXKKVKKN-*SLQDIWDY
>6__chr4_102002969_102009110_266
FS-LKEHV-TH-KEAKNLEKRLD-WLSRIKSVEKTLNDLMELKTVA-EI-D-CTSFSS-F-HVEERISVIEDQSNEMK-EDKIRXKRVKRN-QSLQEIWHY
>6__chr4_180042078_180048227_267
YF-LKEHV-TH-KEAKNLEKMLD-WLSRINHVEKTLNDLMALKTMS-EL-D-CTSFNS-F-QVEERISVIEDQINEVK-EDKIKEKRVKKN-QSLQEIWDN
>6__chr4_190398143_190404302_268
FS-LKEHV-TH-KEAKNLEKRLD-WLTRITSVEKSSSDLMELKTTV-EL-E-YTSFKS-F-QAEERISVIEDQINEIK-GYKIRXKRVKRN-QSLQEIWDY
>6__chr4_44802024_44808023_269
SS-LKEHV-TH-KEAKNLEKRLD-WLTRINSIVNTLNDLMELKTMA-EL-D-CTSFSS-F-QVEERVSVIEDQINEIK-EVKFREKRVKRN-QSLQEIWDY
>6__chr4_135577750_135583885_270
FS-LKEHV-TH-EQSKNLEKRLD-WLTRINSVVKTLNDLMELKNTA-EL-D-CTSFNR-F-QVEERRSVIEDQINEIK-EDKIRENRVKRN-QSLQEIWDY
>6__chr4_67816532_67822649_271
FS-VKEHV-TH-KKARNLEKRLD-WLSRINSVEKTLNDLMDLKTMA-KL-D-CRNFNS-F-HVEVRISVIEDQINEIK-ED*IRDERVKRN-QSLQEIWNY
>6__chr4_46101460_46107584_272
FS-LKEHV-TH-KEAKNLEKRLD-WLTRX-SVEKTLNYLMELKTTA-EL-D-CTNFNS-F-QAEERISVIENQINEIK-EDKIREKRVKRN-*SFEEIWHY
>6__chr3_166364320_166370437_273
FS-LKEQV-TH-KEAKNLEKTLD-WLTRINSTEKTLNDLMELKTMK-KP-D-CTSFSS-L-QLEEKVSVIEDQMNEIK-EDKVREKRVKKN-XNLLETWDY
>6__chr3_68712946_68719119_274
FS-LKEHV-TH-KEAKNLEKKLD-WLTRINSVEKTLNDLMELKTMA-EL-D-CKISNS-F-QVEEQISVIEDQINEIK-EDKIREKRVKRN-QSIQEIWDY
>6__chr3_138745134_138751329_275
FS-PKEHV-TH-KEAKNLEKRLD-WLTRTNSVEKTLNDLMELKTMA-EL-D-CTSFNS-F-QVAEKVSVIENQINEIK-EEKFREKRVKTN-QSLQEI*DY
>6__chr3_26970132_26976317_276
FS-LKEHI-TH-KEAKNLEKRLD-WLTRINSVEENLNDLMELKTTV-EL-D-CTSFNS-F-QVEGRISVIEDQINEIK-EDKIRE*RVKRN-QSLQEIWDH
>6__chr4_75589912_75596055_277
FS-LKKHV-NQ-KEDKNLERRLD-WLTRINSVEKTLNYLMELKTMA-EL-D-YTSINS-F-QVEERISVIEDQINETK-EDKIREKRVKRN-QILQDIWDY
>6__chr4_47613822_47619885_278
FS-LKEHV-TH-KEAKNLEKRLE-WLTSITSVEKSLNDLMELKATV-EL-E-YTSFMS-F-QAEERISVIEDQINEIK-EDKIREKRVKRX-QSLPEIWDY
>6__chr4_143788803_143794986_279
FS-LKKHV-TH-K*AKNLDKRLY-RLTRINSVEKTLX--XELKTMA-EL-D-YISFNT-F-QVEERVSVIEDQINEMK-EEKVREKRVKRN-QNLQEIQDY
>6__chr4_17830035_17836228_280
FS-LKEHV-TH-KEAKNLEKKLD-WLTRITSVEKNINDLMELKXTA-EL-E-YTGFNS-F-QAEERISVIEDQINEIK--XKS*EKSVKRN-QSLQEIWDY
>6__chr3_86835141_86841344_281
FS-LKEHV-IH-KEAKNLEKRLD-WLTRINSVEKTLNDLMELKTIA-VL-D-CTSFNS-F-QVEERISMNEDQINEIN-EDRFREKRVKRN-QSLQEIWDY
>6__chr3_122162812_122168965_282
FS-LKEDV-TH-KEAKNLDKR*D-WLTRINSV*KTLNDLMELKTMA-EL-D-CTSFKS-F-QVEERVSVMEDQNNEIK-QEKFREKRVKRN-QSL*EIWDY
>6__chr4_48704251_48710395_283
FS-LKELV-TH-KEAKNLXKMLD-WLTRINXVEKTLNDLMELKTMA-EL-D-CTSFNS-F-QVEGGXSVIEDQINEIK-EDKFREKRVKRN-QILQELWNY
>6__chr3_90319514_90325602_284
FS-LKEDV-TH-KEAKNLEKRLD-*LTRINSVEKTLNELMELKTMA-EL-D-*TSLNS-F-QVEERVSMFEDQINEIK-EDKFREKRAKRN-QNLQEIWDY
>6__chr3_95048305_95054432_285
FS-LKEDV-TH-KQAKNLEKRLD-*LTRINSVEKTLNDLMELKTTS-EL-D-CTSXNS-F-QVEERVSVIEDQINEIK-EDKFREKRVKRN-QSLQQIWDY
>6__chr4_87864995_87871111_286
FS-LKEHV-TH-KEAKNLAKRLE-WLTRINSVEKTLNDLMEQKTMA-EL-D-CTSFNS-F-QVEERVSLIEDQINEIK-EDKIREKIVKRN-QSLQETRXY
>6__chr3_37441849_37448011_287
FF-LKEHV-TH-KEAKNLEKRLD-WLTRINSVEKTLNDPMELKTTA-EL-D-*ASFNS-F-QVKERISVIEDQIN*IK-EDNIREKKVKRN-QSLQEI*DY
>6__chr4_87548081_87554224_288
FS-LKEHV-TH-KEAKNLEERLD-*LTRINSVEKTLNDPMELKTTA-EL-D-CTSFNS-F-QVEERISVI*DQINEIK-EDKIREKRMKRN-ESLQEIWDY
>6__chr3_23046913_23053038_289
FS-LKEHV-TH-*EAKNLEKRLD-WLTRINSVEKTFSDLMELKTMA-EL-E-CTSFNS-F-QVEERVXVIENQINEMK-ENKVREKRVKRN-QSLQEIWDY
>6__chr4_122136668_122142755_290
FS-LKEDV-TH-KEAKNLEKRLD-WLTRINSVEKTLNDLMELKTMA-EL-Y-YTSFNS-F-QVEERVSVIEDQINEIK-EDKFREKRVKIN-QNLQEIWVY
>6__chr3_34482837_34488860_291
HS-LKEDV-NY-KEAKNLEKRLD-WLIRMNSVEKNLNDLMELKTMA-EL-D-CTSFNS-F-MVEERVSVIENQINEIK-EDEVREKRVKKX-QSLQGIWDY
>6__chr3_69763210_69769325_292
FS-LKKHV-TH-KEAKNLEKRLD-*LTRINSVEKNLNELT*LKTTA-EL-D-CTSFNS-F-QVEEKISVTENQIHEIK-EDKIREKRVKRN-QSLQEIWDY
>6__chr3_156145644_156151836_293
FS-LKEDV-TH-KEAKNLEKRLD-WLTGINSVEMTLNDLMELQTMA-EL-D-CTSFSS-F-QGEERVSMTEDQINEIK-EEKLREKRVKSN-QSLQEIWDY
>6__chr3_121182767_121188870_294
FS-LKENV-TH-KEANNLEKRLD-WLTRINSVEKTLNKLMELKIMA-ER-D-CTSFNS-F-QVEERVSVTEDHINEIK-X-KVREKRLKRN-*SLQEIWDY
>6__chr4_20962874_20969052_295
FS-LKEHV-TH-KEGKNLEKRLD-WLTRLNSVEKTLNDVMELNTMA-EL-D-YTSFNS-F-QVEERISVIEYQINEIK-EDKIREK*VKRN-QSLQEIWDY
>6__chr4_55858086_55864210_296
FS-LKDHV-TH-EEAKNLEKRLD-WLTXINNVQKTLNDLMELKTMA-EL-D-CTSFNS-F-QVEERISVIEDQINEIK-EDKIREKRVKRN-QSLQEIWDH
>6__chr4_72876248_72882384_297
FT-LKEHV-TH-KEAQNLEKRLD-WLTRINSVKKTINDLMELKTMA-EL-D-STSFSG-F-QMEERISAIEDQINEIE-KDKLREKRVNRN-QSLQEIWGY
>6__chr4_122756837_122762983_298
FS-LNEHV-TH-KEAKNLEKRLA-LLT*INSVEKNINDLMELKTMA-EL-D-CTSFNS-Y-QVEKRVSVMEDQINEIW-EHKVREKRVKRN-QRLQETWDY
>6__chr3_138632039_138638226_299
FS-LKEHV-XH-KEAKNLEKRLD-GLTRVNGVEKTLNDLMELKTMA-EL-D-CTSFNS-F-QVEETVSVIEDQINEIK-DDKVREKRVKGN-QSLQEILDY
>6__chr3_26140966_26147112_300
CS-LKERV-TH-KEAKSLEKRLD-WLTRINSVEKTLNDLMELKTMT-EL-G-CTNFNS-F-QVEERVSVIEDHMNEIK-EH*VRERRVKRN-QSLQEIWDY
>6__chr4_115427645_115433775_301
FS-LKEDA-TH-KEA*NLEKKLD-WLTRINSVEKTLNDLMELKTMA-EL-D-CTSFNS-I-QVEERVSVIEYQINEIK-EDKVREKRLKEN-QSLQEI*DY
>6__chr4_110134591_110140731_302
FS-LKEHI-TR-KEAKNLDKRLD-WLTRITSVEKSLNDLMELKTMA-EL-D-CTSFNS-F-QVEERISVIEDQINEIK-EDKIREKRVKRN-QSLQEIWDY
>6__chr3_4191250_4197368_303
FS-LKEDV-TH-KEAKSLENTLD-WLTRINSVEKTLNDLVELKTMA-EL-D-CTSFNS-F-KAEERVSVNED*INEXK-ENKVRERRVKRN-QSLQEIWDY
>6__chr4_81810162_81816353_304
FS-LKEDV-TH-KEAKNLEKRLD-WLTRINSVEKTLNDMMELXNMA-EL-D-CISFNS-F-QVE*CVSMIEYKINKIK-EEKFREKRVKRN-XKLQEIWDN
>6__chr4_53900914_53907041_305
FS-LKEDV-NH-KEAKNLEKRLD-WLTRITSVEKYLNDLVELKTMA-EL-D-CTSFSS-F-QVEERVSVIEGQMNEMK-EEKFREKRVRRN-QSLQEIWDY
>6__chr3_53400223_53406351_306
FS-LKEDV-TH-KEAKNLEKRLD-WLTRINSVEXTLKELMELKNMA-EL-D-CTRFXS-F-QVEERVSAIEDQMNKMK-EEKFREKRVKRS-QSLQEIWDY
>6__chr4_125148992_125155146_307
FS-LKEHV-TH-KE--XLEKRLD-WLARINSVEKTLNDLIEQKTMA-EL-D-CTSFSS-F-QVEERISVIEDQINEIK-EDKVREKRVKRK-XNLQEIWDY
>6__chr3_24583285_24589442_308
FS-LKEDV-TH-KEAKNLXKRLD-GLTRIKSVEKTLNDLMELKTMA-EL-D-CTSFSS-F-*VEERVSMIEDQINEMK-EEKXREKRVKRN-QSLQEIWDY
>6__chr4_26580975_26587099_309
FS-LMQDV-TH-KEAKNLEKRLD-WLTRINSVGKTLNDLMELKTMA-EL-D-CTSFNS-F-QVEERRSVIEDQSNEIK-EDKVREKRVKRN-QSLQEIWNY
>6__chr4_107208758_107214855_310
FS-LKEDV-TH-KEAKILEKGLD-WLTRINSVEKTLSDLMELKTMA-EL-D-CTSFSS-F-QVERSVSVIEDQINEMK-EEKFREKRIKRN-QSLQEIWDS
>6__chr4_147182874_147189041_311
FS-LKEDI-TH-KEAKNLEKRLD-WVTRIISVEKTLNDLMELKTMA-EL-D-CTSFSS-F-QVEERVSLIKDQINEMK-EEKFREKRVKRN-QSLQEIWDY
>6__chr4_54394276_54400431_312
FS-LKEHV-IH-KEAKNLEKXLD-WLTRISSVEKTLNDLKKLKTMA-EL-D-CTSFNS-F-QVEERISVIEDQINEIK-EDKFREKRVKRN-QSLQEICDY
>6__chr4_145623073_145629175_313
FS-LKEDV-TH-KEAKTLEKRLD-WLTRISSVEKTLNDLMELRTMA-EL-D-CTSFNS-F-QLEERV*AIEDQINEIK-EDKIREKRVKRN-QSXQEIQDY
>6__chr3_95832163_95838313_314
FS-LKEDV-NH-KEAKNLEKRLD-WLTRINSVEKT*NDLMELKTMT-EL-D-*TSFSS-F-QVEERVSEIEDQINEMK-EEKFREKRAKRN-QSLQEIWDY
>6__chr3_160769654_160775717_315
FS-PKEDV-TH-KAAKNLEKRLD-WLTRINSVEKTLNDLMELKTMA-EL-D-CTSFNS-F-QVEERVSMIEDQINEIK-ENKVREKRVKRN-QSLQEIWDY
>6__chr3_143336939_143343034_316
FS-LKKHV-TH-KEAKNLEKRX--WLTRINSVEETLNDLMELKTMA-EL-E-CTSFKG-F-QVEERISVIKDQINEIK-EDKFSEKRVKRN-QSLQEIWDY
>6__chr3_138412564_138418704_317
FS-LKEDV-TH-XEAKNLEKRLD-WLTRINRVEKT*NDLT*LKTMA-EL-N-CTSFNS-F-QVEERVSVIEDQINEMK-EDKV*EKRVKRN-QSIQETWDY
>6__chr3_58236411_58242496_318
FS-LKEHV-TH-KEAKNLEKRLD-WLTRINSVEKTLNDPMELKTMA-EL-D-CTSFNS-F-EVKERVSVIEDKINKIK-EDKVREKKVKRN-KSFQEIRDY
>6__chr4_104060043_104066168_319
FS-LKEDV-TH-KEGKNLEKRLD-WLTRINSVEKTLSDLMELKTLA-EL-D-CTSFNS-F-QVEERVSVIEDQINEIK-EDKVRETRVKRN-ESLQEIWDY
>6__chr3_137327553_137333705_320
FT-LKEDV-TH-KEAKNHGKRSD-WLTRINSVEKTLNDLMELKTMA-EL-D-XTSFNS-F-QVEERVSVIEDQTNEMK-EDKVREKRVKRN-QSLQEIWDY
>6__chr3_140606095_140612257_321
FS-LKKDV-TH-KEAKNLEKRLD-WLTRINSIEKILNDLMELKTMA-EL-D-CTSFNS-F-QVEERLSVIEDQINEIK-EEKFREKRVKRN-QNLQEIWNY
>6__chr3_53477031_53483143_322
FS-LKEEV-TH-KGAKNLEKQLD-WLTRXKGVEKTLNDLMELKTMA-EL-D-CTSFNS-F-QVEERVSVIEDQMNEMK-EEKFREKRVKRN-QSLQEIWDY
>6__chr4_73032185_73038278_323
FS-LMKDV-TH-KEAKNLEKRLD-WLTIINSIEKTLNDLMELKTMA-EL-E-CTSFSS-F-XVEERVSVIEDQMNETK-X-KFREKRVKRN-QSLREIWDY
>6__chr4_124378308_124384344_324
FS-LKKRV-TH-EEAKNLEKR*D-WLTRINSVEKTLNDLMELKTMV-EL-D-CTNFSS-F-QVEERISVIEDQMKEMK-EEKFREKRVKRX-XSLQEIWDY
>6__chr4_55367998_55374140_325
CS-LKEDV-TH-KEAKNLEKR*D-WLTRINSVEKTLNDLRELKNMT-EL-D-CTSFNS-F-QVEERAPVIEDQINEIK-EEKFREKRVKRN-QSLQEIWDY
>6__chr3_133942679_133948846_326
FS-LKEHV-TH-KEAKNLEKRLD-CLTRINSVEKALNDLMEQKTVA-EL-D-CTSFNT-F-QVEERMSVIEDQINEMK-EDKFKEKRVKRN-QSLQEIWDY
>6__chr3_169328779_169334922_327
FS-LKENV-TH-KEAKKLEKRLD-WLSRVNSVEKTLNDLMELKTMA-KL-D-GTSFSS-F-QVEERVLVIEVQLNEIK-EEKFREKGVKRN-QSLQEIWDY
>6__chr4_146714947_146721077_328
FS-LKEHV-NH-KEAKNLEKRLD-WLTRINSVEKTLNDLMELKTXA-EL-D-CTSFNS-F-RVQERISVIEDQIHEIK-EDKFREKRVKRN-QSLQEIWDY
>6__chr4_171474137_171480258_329
FS-LKEDV-TH-KVAKNTEKRLD-WLTRINSVEKTLNDLMQLKTMA-EL-D-CTSFSS-F-QVKEKVSVIEDX--EMK-EEKFREKRVKQN-QSLQEIWDY
>6__chr4_119917696_119923845_330
FS-LKEDD-TH-KEAKNLEKTLD-WLTRINSEEKTLNDLMELKTMV-KL-D-CTSFSS-F-QVEERVSVIEDQINEIK-X-KFGEKRVKRN-QSLQEIWDY
>6__chr4_125501853_125507998_331
FF-LKENV-TQ-KEAKNLEKRLD-*LSRINSVEKTLNDLMELKTMA-EL-N-CTSFSS-F-QVEERVSVIEDQINEMK-X-KFREKRLKRN-QSL*EIWNY
>6__chr3_152770215_152776340_332
FS-LKEDV-TH-KEAKNLEKRLD-WLTRINSGEKTLNDLMELKTMA-EL-D-YTSSSS-F-PVEERVSVIEDQMNEMK-EEKFREKRVKRN-QSLQKLWDY
>6__chr3_188252782_188258905_333
FS-LKEDV-TH-KEAKYLEKRLD-WLTRINSIEKTLNDLMELKTMA-EL-D-CTSFNS-C-QVEERVSVIEDQINEIK-KEKFREKRVKRN-QSLQEIWDY
>6__chr3_123103898_123110051_334
FF-LKENV-TH-KEAKNLEKRLD-WLTRINTAEKTLNDLMELKTMA-EL-D-CTSFNS-F-QVEKRVSVMEDQINEXK-EEKFREKRVKRN-QSLKEI*DY
>6__chr3_147488366_147494518_335
IS-LKEYV-TH-KEAKXLEKRLD-WLTRINSIEKSLNDRMXLKTMA-EL-D-CTSFGS-F-QVEEKVSVIEDQMNEMK-EEKFREKRVKRN-QCLQEIWDY
>6__chr4_68968567_68974646_336
FS-LQEDV-TH-KEAKNLEKRLD-WLTRINSVEKSLKDLMELKTMA-EV-D-CTSFSS-F-QLEEGVSVIEDQMNEMQ-EEKFREKRVKRN-QSLQEIWDY
>6__chr4_69437908_69443998_337
FS-LQEDV-TH-KEAKNLEKRLD-WLTRINSVEKSLKDLMELKTMA-EV-D-CTSFSS-F-QLEEGVSVIEDQMNEMQ-EEKFREKRVKRN-QSLQEIWDY
>6__chr3_140368016_140374131_338
FS-LKEDV-TQ-KEAKNLEKKLD-WLTIINSIEKILNELMELKTMA-EL-D-CTSFSS-F-QVEERVSVIEEQMNEMK-EEKFREKRVKRN-QSLQEIWDY
>6__chr3_16175383_16181501_339
FS-VKEDV-TN-KKAKNLEKRMN-WLTRINSIEKTLNYLLQLKTMA-EL-D-CTSFSS-F-QLEERVSVMEDQMNEMK-X-KFREKRVKRN-QSLQEIWDY
>6__chr3_141078996_141085108_340
FS-LHDDV-TH-KEAKNLEX----WLTRINNVEKTLNELMELKTMA-EL-D-CTSFSS-S-QVEERVSVIEDQMNEIK-EEKFR*KRVKRN-QSLQEIWEY
>6__chr3_173860472_173866594_341
FS-LKEDV-TH-KEAKNLEKRLD-WLTRINSIEETLNDLMELKTMA-EL-D-CTSFSS-F-QVEEGXSVIEDQMNEMK-EEKFREKRXXRD-QSLQEIWDY
>6__chr4_90010341_90016478_342
FF-LKEDV-SH-KEAKNLEYR*D-WLTRIHSVEKTLKDLMELKTMA-EL-D-CTSFSS-F-QLEERVSVMEDQMNEMK-EEKFREKRVKRN-QSIQEI*DY
>6__chr3_51656915_51662991_343
FS-LKEDV-TH-KEAKNLEKRLD-WLTRINSVEKTLNDLMELKTMA-EL-D-CISFSS-F-QAEESVSVIEDQMNEMR-XXKFREKRVKRN-QRLQEIWDY
>6__chr4_41046235_41052410_344
FS-LKEDV-TH-KEAKNPEKRLD-WLIRINSVEKTLHDLMELKTMA-EL-D-CTSFSS-F-QVEERVSVIEDQINEMK-EEKFREK*VKRN-QSLQEIWDY
>6__chr6_74983758_74989881_345
FS-LKKYV-AH-KETKNLEKRLD-WLTRINSVEKTLNDLMELKATT-EL-D-CTSFSS-F-QVEERISVTENQINEIK-EDKIREKRVKKX-QRLQEIWDY
>6__chr6_63838143_63844288_346
FS-LKEKV-SH-KEAKNLEKRLE-WLTTINSIEKTLNDLVELKTMA-EL-D-CISFSS-F-QVEERVPVIEDQMNEMK-EQKFREKRVKRN-QSLQEIWDY
>6__chr5_40453099_40459209_347
FS-LKEDV-TH-KEAENLEKRLD-RLTRINSVEKTLNDLIELKTMA-EL-D-CRSFSS-F-QVEERVPVIEDQINEIK-EKKIREKRVKRN-QSLQAIRDY
>6__chr6_103357989_103364152_348
FS-LKEDV-TH-KEAKNLEKRLA-WLTRINSVERTLNDLMELKTMA-EL-D-CTSFNS-F-QVEERVSVI*HQINEIK-EERFREKRAKRN-QTLQEIWDY
>6__chr6_122065784_122071935_349
FS-LKEDA-TQ-EEAKNHEKNLD-WLTRINSVGKTLNDQMELKTMA-EL-D-CTSFSS-F-*VEEKVSVIEDQINEIK-EEKFREKRVKRN-QSLQEIWDY
>6__chr5_34676549_34682702_350
FS-LKEDV-TH-KEAKNLEKRLD-WLTRINSVKKTLNELMELKTMA-EL-D-CTSFNS-F-QVEERVSVIEDQINEIK-EEKFREKGVKRN-QSLQEIWHY
>6__chr5_34464630_34470782_351
IS-LKKDV-TH-KEAKNLEKRLY-W*SRINNVEKTLNDLMELKTMA-EL-D-*ASFSS-F-QVEERVSVTEDQMNEMK-EEKCREKRVKRN-QSLQEIWDY
>6__chr6_127406091_127412201_352
XS-LKEDV-TH-KEAKNLEKRSD-WLTRINSVEKTLNDLMELKTMA-EL-D-CTSFNS-V-QVEERVSVIEYQANEIK-EDKFREKRVIRN-QCLQEIWDY
>6__chr5_157798387_157804534_353
FS-LKEEV-TH-KEAKNLEKRLD-WLTRITNVEKSLNNLMELKNMA-EL-D-CTSFSS-F-ELEERVSVIEDQMNEMK-EEKFREKRVKRN-QSLQEIWDY
>6__chr5_128301230_128307347_354
YS-LKEEV-TN-KQDKNLEKKLD-WITRMTNAEKSLEDLMELKTMA-QI-D-CTSLSS-C-QLEERVSAMEDEMNEMK-EEKFREKRMKRN-QSLQEIWDY
>6__chr5_160430943_160436955_355
YS-LQEDI-TK-KEVENFEKNVE-CITRITNTEKCLKELMELKTKA-EL-E-CRSLRS-C-QLEERVSAMEDEMNEMK-EGKFREKRTKRN-QSLQEIWDY
>6__chr5_96595718_96601882_356
YS-LQEEI-IK-KEVKNFEKKLD-CITRITNTEKCLKELMELKAKA-EL-E-CRSLRS-S-QLEERVSVMEDEMNEMK-EGNFREKRIKRH-QSLQEIWDY
>6__chr5_53134393_53140508_357
YS-LKEEV-TN-KEVKNLEKKLH-WIIRIINAEKSLKELMELKTTA-EL-D-CTSLRS-C-QLEERVSAMEDEMNEIK-EEKFREKSIKRN-QSLQEI*D*
>6__chr6_29855544_29861579_358
FS-LKEEV-TH-KEVKNLEKR*D-WLTRITNAEKSLKDLMELKTTA-EL-D-CTSFSS-F-QLEERLSVMEDQMNEMK-EEKFREKRIKRN-QSLQEIWDY
>6__chr6_30506037_30512186_359
FS-LKEEV-TH-KEVKNLETRLD-WLTRITNAEKSLKDLMELKTMA-EL-D-CTRFSS-F-QLEERVTEIEDQMNEMK-EEKFREKRIKRN-QSLQEIWDY
>6__chr6_127617901_127623966_360
FS-LKEDV-TQ-KEAKNVEKR*D-WLTRINSIEKTLNDLMELKSMA-EL-D-CTSFNS-F-HVEERVSAIEDQMNEMK-EEKFRX----XN-QSLQEIWDY
>6__chr5_27919755_27925886_361
VS-LKDDV-TH-KEAKNLEKRLD-WLTRINSVEKTLNGLMELKAMA-EL-D-CTNFSS-F-QVEERVSVIEDQMNEMK-EEKLREKRKKRN-PSLQEIWDY
>6__chr5_92803538_92809667_362
FS-LKYDV-TH-KEAKNLEKRLD-WLTRINSIEKTLNDLMELKTMA-EL-D-CTSFCS-F-QVEERVSVIED*MNEMK-EEKFREKRVKRK-QSLQEIWDY
>6__chr5_43358757_43364869_363
FS-LKEGV-TH-KEAKNLEKRLD-WLTRRNSVEKTLNDLMELKTMA-EL-D-CTSFSN-F-QVEERVSVIEDQINEMK-EEKFREKRIKRY-QSLQEIWDY
>6__chr4_92217708_92223740_364
FS-LKEDV-TH-XEAKNLENRVN-WQTRKNSVEKSLNDLMELKTMA-EL-D-CTSFNS-F-QMEERVSVIEDQMNEM*-QEKFRXXKVKRN-QTLQEIWDY
>6__chr5_162571721_162577711_365
FS-LKDNV-TH-KEAKNLEKRLD-WLSRINSVEKT*NDLMELKTMA-QL-D-CTSFSS-F-QVEERVSVIEDQMNKMK-EEKFREKRVKRN-QSFQEIWDY
>6__chr5_123786748_123792867_366
FS-*KDDV-TH-KEAKNLEKRLD-WLTKINSIEKTLNDLMELKTMA-QI-D-CTRFSS-F-QVEERVSANEDQMNEMK-EDKFTEKRVKRN-QSLQEIWDY
>6__chr5_77766814_77772919_367
FS-LKEDV-TH--EAKNLEKGLD-WLTRINSIEKTLKDLMELKTTA-EL-D-CKSFSS-F-QVEERVSVIEDQMNEMK-X--XGEKRVKRN-QSLQETWDY
>6__chr5_156783948_156790052_368
FS-IKEDV-TH-KEAXNLEKRLD-WLTX-FSTEKTLNDLMELKTVA-EL-D-CIRFSX---QVEEMISVIEDQMNEMK-EEKFREKRVKKN-QSLQEIWDY
>6__chr5_33384030_33390149_369
FS-LKEDV-TH-TEVXNLEKR*D-WLTRINSIEKTLNDLMELKTMA-EL-D-CTSFSS-F-QVEERVSVIEDQMNEMK-EEKFREKGVERN-QILQELWDY
>6__chr5_113244_119374_370
FS-LKEDV-TY-KESKNLEKRLD-WLIRINSVEKTLNDLMELKAMA-EL-D-CTSFSS-F-QVEERVSVIEDQMNEMT-EEKFREKRVKRN-QSLQEIWDY
>6__chr5_167437012_167443161_371
FS-LKEDV-TH-KEAKNLEKRLD-WLTRINSIEKTLNNLMELXTMA-EL-D-CTSFSS-F-QVEKRVSVI*DQMNEMK-EEKFREKRVKRN-QSLQEIWDY
>6__chr6_27084160_27090328_372
FS-LKEDV-TH-KEAENLEKRLD-WLTRTNSIEKTLNDLMELKTMA-EL-D-CTSFSS-L-QVEERVSVIEDQTNEMK-X-KFRERRIKRN-QNLQEIWDY
>6__chr6_67307542_67313691_373
FS-LKEDV-TY-KEAKNLEKRLD-WLTIMNSVEKTLSDLMELKTMA-EL-D-YTSFDS-F-QVEERVSVTEDQINEXK-EEKFRXKRVKRN-*SLQEI*DY
>6__chr5_86368625_86374725_374
XS-LKEDV-TH-KEAKNLEKRLD-WLTRINSVEKSLNDLMELKTMA-EL-D-CTGFNS-F-QVEERVSVTEDQINEIQ-EDKVREKRVKRN-QRLQEIRDC
>6__chr4_96715026_96721107_375
FS-LKEYV-TH-KEAKNLSKRLD-WLTRINSIEKLLNDLMELKTMA-KL-D-CTSFNS-F-QVEERIXVIEDQINEIK-EDKIR*KRVKRN-QSLQETRDY
>6__chr5_29572032_29578163_376
FS-LKEHV-IH-KEAKHLEKWLD-LLTRINSVEKTLNDLMDVKTMA-EF-D-CTSFTS-*-QLEERVSVIEDEXNEIK-EDKFRERRVKRN-QSLKEIWDY
>6__chr5_40597259_40603379_377
FS-LKEHV-TH-KESKNLXKRLD-WLTRINSVKNTLNDLRELKTMA-DF-D-CKSX---X-QVEERISVIEDHINEIK-GDKIREKRVKRN-QSLQEIWDC
>6__chr6_145334547_145340697_378
*S-LKEHV-TH-KEGKNLEKRLD-WLTRINSVEKTLNDLTELKKMA-EL-D-CTSFNS-F-QVEERISVIEEQINEIK-EDKIRGKRVKRN-QILQEICDY
>6__chr5_156142420_156148528_379
FS-LKEHV-TH-KEAKNLEKRLD-WLTRITNVEKTLNDLMRLKTTV-EL-E-YTSFNG-F-QVKERISVIEDQINEIK-EDKIXEKRVKRN-QTLQKIRED
>6__chr6_57260562_57266738_380
FS-LKEHV-TH-KEAKNLEKRLD-WLTRINSLEKALNDLMELKTTA-EL-D-CTSFNS-F-QVEERISVIEDQINEIK-EEKIREKRVKRK-QSLQEIWGY
>6__chr5_63306502_63312620_381
FF-LKEGV-PH-KEAKNLEKRLD-WLIRINSVEKTLNDLIELKTMA-EL-D-CTSFNS-F-EVEERVSVIEDQINEIK-EEKFREKRVQRN-QSLQEI*DY
>6__chr6_110543958_110550093_382
FS-LKEHV-TN-KEAKNLEKSLD-WLTRIXNVEKTLNDLMELKTMA-KL-D-CTSFNS-F-QVEERISVIEDQINEIK-EEKIR*KRVKRN-QSLQEI*DY
>6__chr6_130198273_130204419_383
FS-IKEHL-TH-KEAKNLEKRLD-WLTRINSVEMMLNDLMELKTME-EL-D-CISFNR-F-QVEERISVTEDQINEIK-EDKIREKRVKRN-QSLQEI*DC
>6__chr5_87250565_87256685_384
FF-LKEHV-XH-KEAKNLDKRLD-WLTRMNSVEKTLNDLTELKTTA-EF-D-CTSFNS-F-QVEERISVNEDQINEIK-EDKIRXKKVKRN-QSLQEIWDY
>6__chr5_24690588_24696761_385
FS-LKKDV-TH-KKDKNFEKRLD-WLSGINSVEKILNDLMELKTMA-EL-D-CTSFSS-F-QVEERVSVIEDQINEVK-EEKFREKRIKIN-QILQEIWDY
>6__chr5_40371771_40377903_386
FS-LKEHV-AN-KEAKILDKRLD-WLTRINSVENTLNVLMELKTKA-EL-D-CTSFSS-F-QVEERVSVIEDQINEIN-EDKIREKRVKKX-QSLQEIWDY
>6__chr5_173825514_173831662_387
IS-LKDHV-TH-KEAKNLXKRLE-WLTXINSVEKSLNDPMELKTTV-EL-E-YTRFNS-F-QAKERISVIEDQINEIK-EDKIREKRVKKN-QSFQEIWDY
>6__chr5_10064177_10070292_388
FS-LKEHV-TY-KEVKNLEKRLD-WLTRINNVEKTLNDLLELKTTA-EL-D-CTSFSS-L-QVEERISVIEDQINEIK-QDKIREKGVKRN-QSLQEIWDY
>6__chr5_15409208_15415368_389
XS-LKEHV-TH-KGAKNVEKRLD-WLTRINSVEKTLNDLMELKTTA-EL-D-CTNFSS-F-QVEERISVSEDQINEIK-EDKIRX--XKRN-QSLQEIWDY
>6__chr5_121023496_121029642_390
FS-LKEHV-TH-KEAKNLEKRLD-WLTRINSVEKTLNELMELKTMA-EL-D-CTNFNS-F-QVEERILVIEDQIREIK-EKKFRXKRVKRN-*SLQEIWNY
>6__chr6_71566944_71573041_391
FS-LMEHV-TH-KEVKNLEKRLD-WLTRINSVEKTLNDLMELKAMA-EL-D-CTSFNS-F-QVEGRISVIEDQINEIK-EDKIREKRVIRN-QTLQEI*NY
>6__chr5_62168681_62174808_392
FS-LKEDV-IH-N---------D-WLTRIXSVEKTVNDLLELKTMA-EL-D-CTSFSS-F-QVEERVSVIKDQINETK-XERFREKRVKTN-QSLQEIWDY
>6__chr5_23222019_23228059_393
IS-LKEHV-TH-KEAKNLEKRLD-WLTRIXRVEKTLNDLMELKTMA-EL-D-CTSFNS-F-*LEERISVIEDPINEIK-KYKFIEKRVKRN-QSLQEIWDY
>6__chr5_112037090_112043227_394
FS-LKEDV-TH-KEAKNLEKRLD-WLTRINSVEKTLNDLVELKTVE-EF-D-CTSFNS-F-QVEERVSVTEDQINEMK-X-KVREKRVKRD-QSLREIXDY
>6__chr5_127407518_127413606_395
FS-LKEHV-TH-EEAKNLEKWLD-WLTRINSVEKTLNDPMEMQTTA-EL-D-CTSFNS-F-QVEERVSVIEDHINEIK-XDKIREKRMNRN-QSLQEIWDY
>6__chr5_93944514_93950630_396
FS-LKEHV-TH-KEAKNLEKRLD-WLTTITSVEKSLNDLMVLKTTV-EL-E-YTSFNS-F-*VEERISVIEDQINEIK-EDKIREKRVKIT-QSLQEIWDY
>6__chr5_36543881_36550029_397
FS-LKEDV-TY-KEAKNLEKRLD-WLTRINSVKKTLNDLMELKTMA-EL-D-CTSFNS-F-QVEERVSVIEDQINEIK-EEKFRKKRVKTN-QSLQEIWDY
>6__chr6_105354329_105360440_398
FS-LKEDV-TH-KEAKNLEKRLD-WLTGINSVEKILNDLMELKTMA-EL-N-CTSFNS-F-QVEERISVIEDQINDIK-KDKIREKRAKRN-QSLQEIWDY
>6__chr5_37724573_37730699_399
FS-LKEHV-TH-KEAKNLEKRLD-WLTRINSVEKTLNDVMELKTMA-EV-D-CTSFNS-F-QVEERVSVIEDRINEIK-EDKVREKRVKRN-QILQEIWDY
>6__chr5_53031773_53037900_400
FS-LKEXV-TH-KEAKNLEKRLD-WLTRINSVEKTVNKWMELKTMA-EL-D-CTSFSN-L-HVEERVSVIEDQINEMK-EEKFREKRGKRN-QSLQERWNY
>6__chr6_63934852_63941015_401
FS-LKEDI-TQ-KEAKTLEKILD-WLTRINSVEKTLNDLMELKTMT-EL-D-CTSFNS-F-KVEERVSVIEDQINEIK-EDKVREKRVERD-KSLQEIWDY
>6__chr6_146036131_146042250_402
LS-PNEHV-TH-KEAKNLEKRLD-WLTXINSVEKT*NDLTELKTMA-EP-D-CTSFCS-F-QVEERILVIEDQINEIK-EDKIREKRVKTX-XSLREIWHY
>6__chr6_71740597_71746719_403
FS-LKEHV-SH-KEVKNLEKRVD-WLTRINSVQKTLNDLMELKTMV-EI-D-STGFNS-F-QVEGRISVIEDQINEIK-EDKFREKRGKRN-QNF*EIWDY
>6__chr6_116928726_116934897_404
FS-LKKHI-IH-KEGKNLEKRLD-WLTRITSVEKSLNDLMELKTTV-EL-E-YTSFNS-F-QVEKRISVTEDQIDEIK-EGKIREKRVKRN-QSLQEIWDY
>6__chr6_11407090_11413182_405
FS-LKEHV-TH-KEAKNLEKRLD-WLTRINSVEKTLNDLMELKTTA-EL-D-CTRFNS-F-QVEERISVIEDQINEIK-EEKFREKRVKGN-QSLQEI*DY
>6__chr5_101073872_101080008_406
IS-LKEDV-TH-KEAKNLEKRLD-WLTRINSVEKNLNNLMELKTMA-EL-D-CTSFNS-F-QVEERVSVIEDQINEIK-ENKIREKRVQRN-QSLQQIWDY
>6__chr6_152971827_152977957_407
FS-LKEHV-TH-KEAKNLEKRLD-WLTRINSVEMTLNDLKELKTMA-EL-D-YTSFNS-F-QVEERVSVIEDQINEIK-EDKAREKKVKRN-QSLQXIGDY
>6__chr5_180240013_180246158_408
SS-LKEHA-TH-KEAKNLEKRLD-WLTRITSVEKTLNDLMELKYTA-EL-D-CTSFSS-F-QVEESISVIENQINEIK-EDKIREKRVKRN-QSLQEIWDY
>6__chr5_random_45448_51593_409
SS-LKEHA-TH-KEAKNLEKRLD-WLTRITSVEKTLNDLMELKYTA-EL-D-CTSFSS-F-QVEESISVIENQINEIK-EDKIREKRVKRN-QSLQEIWDY
>6__chr5_87949027_87955174_410
FS-LKEDV-TH-KEAKNLEKRLD-*LTRINXVEKTLNDLMELKSMA-EL-D-CKSFNS-F-QVEERVSVIEDQINEIK-EEKFREKGVKGN-QNLQEIWEY
>6__chr6_160549751_160555902_411
FS-LKEGV-TQ-KEAKNLEKRX--*LTRINSVEKTLNDLMEMKTIA-EL-D-CKSFSS-F-QVEERXSVIEDQMNEIK-EEKFREKTVKRN-QSHQQIWDY
>6__chr5_162524641_162530784_412
FS-LKEDV-TH-KEAKNLQKRLD-WLTRIKSVEKTLNDLMELKTIT-EL-D-CXSFNS-F-QGKERVSVIEDQINEIK-ENKVREKRVKRN-QSLQDIWDY
>6__chr5_59752160_59758279_413
FS-LKGHV-TH-KEAENL*KMLD-WQIRINSVEKTLNDLMELKTTA-EL-D-CTSFNS-L-QVEERISLTEDQMNEIK-EDKFREKRVKRN-QSLQEIWDY
>6__chr6_51453125_51459304_414
FS-LKEDV-TH-KDHKNLEKRLD-WLIRITNAEKTLNDLMELKTMA-EL-D-CTSFSS-F-QAEERVSVIEDQINEMK-E*KFREKRVKRN-QGLQEIWDY
>6__chr6_154534996_154541125_415
FS-LKKHV-TH-KDAKNLEKRLD-*LTRIASVEKSLNDLLVLKTTV-EL-E-YTSFNS-F-QVEERGSVIEDQINEIK-EDKIIEKRMKRN-QSLQEIWDY
>6__chr5_4940709_4946811_416
FS-LKEHV-TR-KKAKNLEKRLD-WLTRMNSVEKSLNDLMELKTMA-EL-D-GTSFNS-F-QVEERISVTEDQINEIK-GDKFREKRVKRN-QHLQEVWDY
>6__chr6_11560029_11566173_417
FS-LKEDV-TH-KEAKNLEKRLD-WLTRINSVEKTLNDLMELKTTA-EL-D-CTSFNS-F-QAEERVSVIEDQINEIK-QEKFRXKKVKGN-QSLQEI*DY
>6__chr5_133694898_133701075_418
FS-LKEHV-TH-QEAKNLEKRLD-WLTRITSIEKSLNDLMELKTTV-KL-E-YTSFNS-F-QVEERISVIEDQINEIK-EDKIREKRVKRN-QSLQEIWDY
>6__chr5_65178474_65184652_419
FS-LKEYV-TH-KEAKNFEKKLD-WLTRITSVEKSLNDLMELKTTV-EL-E-CTSFNS-I-QAEERI*VIEDQINEKK-EDKIREKRVKRN-QSLQKIWDY
>6__chr5_76832486_76838630_420
SS-LKEHV-TH-KEAKNLEERLD-WLTRINSIEKILNDLMELKTIA-KL-D-YTSFNS-F-QMEERVLVIEDQINEIK-EEKVREKKVKRN-QSLREIWDY
>6__chr5_157080537_157086714_421
IS-LKEHV-IH-KEAKNLEKRLD-WLTRINSVKKILNDLMELETMA-EL-D-CTSFNS-F-QVEEKISATEDQINEIK-AYKIRXKKVKRN-QSL*EIWDY
>6__chr6_140477556_140483723_422
FS-LKKHV-TH-KEAKNLEKRLD-WLTRINSVEKTLNDLMELKTMA-EL-D-CTSFNS-F-QVEERVSVIEYQINEIK-EDKFRKKRVKRN-QSLQEIWDY
>6__chr6_144404028_144410165_423
FS-LKEDV-TH-KEARNLEKRLD-WLTRTNSVEKNLNDLMELKTMA-EL-D-CTSFSS-F-QVEERVSVIEDQMX-XK-EEKFREKRXKRN-QSLQEIWDY
>6__chr6_76448842_76454965_424
FS-LKEDV-TH-KEAKHHEKRLD-*LTRIKSVEKTLNDLMELITIA-EL-D-CTSFNS-F-QEEERVSVIEGQINEIK-EDKVREKKVKRN-QSLQEIWDY
>6__chr5_152147363_152153430_425
FP-LKEDV-TH-KEAKNFGKRLD-WLTRIN------SDLMKLKTMA-EL-D-CTSFNS-F-QVEERISVIEDQXNEIK-XKKVREKRVKKN-QSL*EICDY
>6__chr5_58025524_58031683_426
FS-LKEDA-TH-KEVKHIEKRLG-WLTRINSVEKTLNDLMELKTMA-EL-D-CTSFNS-L-QVEERVSVIEDQINEIK-KEKFREKRVKRN-QSLQEIWDY
>6__chr5_118802774_118808790_427
FS-LKEHV-TY-KEAKNLEKRLD-WLTRINSVEKTLNDLMEPKTMA-EL-D-RRSFNS-F-QVEERVSVIEDQINEIK-EDKVREKRVKRN-QSLQEIWDY
>6__chr6_73745128_73751290_428
FS-LKEDV-AH-KEAKNLEKRLD-WLTRINSVEKTLNDLMELKTMA-EL-D-CTSFNS-I-QVEERVSVIEDQINEMK-EEKFREKRVKRN-QSLQEM*DY
>6__chr6_80344093_80350203_429
FS-LKEDV-TH-KEDKNLEKRLD-*LTRINSVEKTLNDLMELKTMV-EL-D-CISFNS-F-QVEERVSVMEDQINEIK-EDKVREKRVKRX-QSLQEIWDY
>6__chr5_16448108_16454195_430
FS-LKEHV-TH-KEAKNLEKRLD-WLTRRNSVEKALNDLMELKTMA-EL-Y-CTNCNS-F-QVEERVSVIEDQINEIK-EDKFREKRXKRN-QSLQEIWDY
>6__chr6_100256727_100262718_431
FS-LKEDV-TH-KEAKNLEKRLD-WLTRINSVEKTLNDLMELKTMT-EL-D-CKSFNS-F-QVEERVSVIEDQINEIK-EDKVREKRVKRN-QNLQEIWDY
>6__chr5_126560734_126566883_432
FS-LKEDV-TH-KEAKNFXKR-----XRINSVEKTLNDLXELKTMA-EL-N-CTSFNS-F-QVEERISVIEDQINEIK-X-KFRXKRIKRN-QSLQEIWDY
>6__chr6_7870937_7877062_433
SS-LKEDV-TH-KEAKNLEKRLH-WLTRINSVEKTLNDLXXLKSMA-EL-D-CTSFNS-F-QVEERVSAIEDQTNEIK-EDRXREKRVKRN-PSLQEIWDY
>6__chr6_139068768_139074880_434
FY-LKEDV-XL-KEAKNLEKRLD-WLTX-NSVEKTLNDLMELKTMA-EL-D-CTSFSS-F-QVEERVSVIEDQLNEIK-EDKVRGKRVKRN-QSLQEIWDY
>6__chr6_86607915_86614031_435
FS-IKEHV-TH-NEAKNLGKRLK-*LTRITSLEEXLNEXMEMKTTV-EL-K-YRSFNS-F-QAEERISVIEDQLDEIK-EDKIREKRVKRH-QNLQKIGDY
>6__chr8_49560701_49566791_436
FS-LKEHV-SH-KEAKIIXKRLD-WLTRVNSVEKTLNDLMELKXMA-EL-D-CTSFNS-F-*VEG-XSVIKYQINEIK-EKKFREKRXKRN-QSLQEMWNY
>6__chr6_92844726_92850882_437
FF-LKEDS-TH-KEAKNVEKRLD-WLTIKNSVEKTINDQM*LKIVA-EL-N-CTSFNS-F-QVEERVSAIEDQINEIK-EEKFREKRVKRN-QRLQEIWGY
>6__chr8_14038061_14044212_438
SS-LKEDV-TH-KEAKNLEKMLD-WLTRINSVEKALNDLMELXTMA-EL-D-CTSFCR-F-QVEKRVSVIENQINDMK-EEKFREKRVKRN-QSLQEIWDF
>6__chr7_89826405_89832528_439
FS-LKEEV-TH-KEAKNLDKRLD-WLTRIANAEKFLNDLMELQTMA-EL-D-CTSFSS-F-QLEERVSVTED*MNEMK-EENFREKRVKRN-QSLQEIWDY
>6__chr6_96026034_96032181_440
FS-LKEDV-TH-KEAKNLEKTLE-WLTRINSIEKTLNDLMEMKTMA-EL-D-CTSFSS-F-QVEGRVSVIEDQINEMK-EEKFRX--XKRN-*SLQETQDY
>6__chr8_20644495_20650568_441
FS-LKEEV-X---ETKNLEKTLN-WLTRIATVEKSLNDLMELKTMA-EL-D-CTSFSS-F-QLEERVSVIEDQMX-XK-EEKFRXKKVKRN-QSLQEIWDY
>6__chr6_89020059_89026211_442
FS-LKENV-TH-KEAKNLEKRLD-WLTRINSAEKTLDDLMELKTMA-EL-D-CTSFSS-F-QLEERVSVIEDQMNEMQ-EEKFREKRVKRN-QSLQEIWDY
>6__chr7_132656568_132662651_443
FS-LKEEV-TH-KEVKNLKKRLD-WLTRITNVEKSLNDLMELKNMA-EL-D-CTSFSS-F-QLEEEVSVNEDQMNEMK-EEKFREKRVKRN-QSLQEIWDY
>6__chr8_117491765_117497879_444
FS-LKEDV-IH-KEAKNLEKRLD-RLTRINSIEKTLNDLMELKTMA-EL-D-CTSFSS-F-QVEERVSVIEDQMNEMK-EEKFREKRVKRN-*SLQEIWD*
>6__chr6_cox_hap1_1200185_1206220_445
FS-LKEEV-TH-KEVKNLEKR*D-WLTRITNAEKSLKDMMELKTTA-EL-D-CTSFSS-F-QLEERLSVMEDQMNEMK-EEKFREKRIKRN-QSLQEIWDY
>6__chr6_cox_hap1_1846575_1852724_446
FS-LKEEV-TH-KEVKNLETRLD-WLTRITNAEKSLKDLMELKTMA-EL-D-CTRFSS-F-QLEERVTEIEDQMNEMK-EEKFREKRIKRN-QSLQEIWDY
>6__chr6_qbl_hap2_1644907_1651056_447
FS-LKEEV-TH-KEVKNLETRLD-WLTRITNAEKSLKDLMELKTMA-EL-D-CTRFSS-F-QLEERVTEIEDQMNEMK-EEKFREKRIKRN-QSLQEIWDY
>6__chr8_65158789_65164920_448
FS-LKEDV-TH-KEAKNLEKRLD-WLTRINSIEKTLNDLKELKTMA-EL-D-CTSFIS-F-QVEERISVIEDQMNEMK-EEKFREKRVKRN-QSLQEIWDY
>6__chr8_19937122_19943246_449
FS-LKEDV-TH-KEAKNLEKR*D--XTRVNGVEKTLKDLMELKTMA-ER-D-CTSFSS-F-QVEERVSVIEDQMNDMK-EEKFREKRVKRX-QSLQEIWDY
>6__chr7_18175606_18181744_450
FS-LKEDV-TH-KEAKNHEKRLD-WLTRINSVEKTLNDLMELKTME-EL-D-CTSFNS-F-QVEEKVSVIEDQINEIK-QDKFTEKRVKRN-QSLQEIWDY
>6__chr8_126277628_126283777_451
FS-LKEHV-TH-KEAKKLEKRLD-*LTRINSIEKTLNELIELKTKA-EL-D-CTSFNT-F-QLEEMISVIEDQINEIK-EEKXREKRVKRX-QSLQEIWDY
>6__chr8_72049034_72055185_452
FS-LKEDV-TH-KEANNLEKRLD-WLIRTSSVEKTLNDLMDLKTMA-EL-D-CTTFSS-F-QVEERVSLIEDQINEMK-EEKFREK*VKRN-ESLQEIWDY
>6__chr8_97009294_97015443_453
FS-LKEDV-TH-KEAKNLEKRLD-WPTRTNSVEKTFNDLMELKTMA-EL-D-CTSFNT-F-QVEERVSVIEDQINEIN-KEKFREKRVKRN-QSLQEIWDY
>6__chr7_19954869_19960983_454
FS-LKEDV-TH-KKATNLEK*LD-WLTRINSVEKSLNDLLELKTMA-EL-D-CTNFSS-F-QVEERVSVTEDQINEMK-EEKFREKRVKRN-QSLQEIWDY
>6__chr7_19051888_19058037_455
FS-LKEDV-TH-KETKNLEKRLD-CLTRINSVEKSLNDLKERKTMA-DL-D-CTGFSS-L-QVEERVSVIEDQINEMK-EEKFRGKRVKRN-QSLQEIWDY
>6__chr7_120328038_120334152_456
FS-LKEDV-TH-KEAKNLEKRLD-WLTRINSVEKTLNDLMX-RXXA-EI-D-CTNFSS-F-QAEERVSVIEDQMNEIN-EEKFREKRVKRN-QSLQEIWDY
>6__chr7_91847025_91853140_457
FS-LKEEV-TH-KEGKNLEKRLD-WLTRINSVEKTLNDLMELKTMA-EL-D-CISF-----XVEEKVSVIEDQINEMT-VGKLGEKRVKRN-RSLQEIRDC
>6__chr8_117472149_117478283_458
FS-LKEDV-TH-EEAKSLEKRLD-WLTRINSVQKTLNYLMELKTMA-EL-D-CTSFN--X-RVEERVSVIEDQINEIK-EDKIREKRVKRN-QSLQEIWDY
>6__chr8_94855767_94861911_459
FS-LKEDV-TR-KEAKNLEKRLD-WLTRINSVEKTLNDLMELKDMA-EL-D-CTSFSS-F-QVEERVSVIEDQINEIK-DDKVREKRLKRN-QSLQEIWDY
>6__chr6_87906123_87912195_460
FS-LKEDV-TH-EEAKNLENRLD-WLTRINTVEKTLNYLMELKTMA-EL-D-CTSFNN-F-QLEERVSVIED*INEIK-EEKFREKRVKRN-QSLQEIWDY
>6__chr9_108611287_108617452_461
FS-LKEDV-TH-KEAKNLEKRLD-WLTRINSIEKTLKDLMELKTMA-EL-D-CTSFNS-F-*VEARVSVIEDQINEIK-EEKSREKRVKRN-QNLQEIWDY
>6__chr7_53317626_53323658_462
FS-LNEDV-TH-KEA*HFEKRSD-WLTRINSVEKTLNDLMELKTMA-EL-D-CTNFSS-F-QVEERVSVIEDEMNEMN-EEKFREKRVKGN-QSLQKIWDY
>6__chr7_145294617_145300733_463
FS-LKEDV-TH-KEAXNLEKILN-WLTRINSVEKTLNDFMELKTMA-EL-D-CTSFSS-F-QVEERLSVTEDQINEMK-X-KFREKRVKRN-QSLQEIWDY
>6__chr7_7145758_7151903_464
FS-LKEDA-TH-KEAKNLEKRLD-WLTRINSMEKSLNDLMELKTMA-EL-D-GISFSS-F-QVDERVSVIXDQINEMK-EEKFREKQVKRN-KSLQEIWDY
>6__chr7_97277622_97283738_465
FS-LKEDV-IH-KEXKNLEKRLD-WLTRINSIEKTLNDLMELKTMA-EL-D-CTSFSS-F-QVEERVSVIEDQINKMK-EEKFREKRVKRX-QSLQEIWDY
>6__chr8_94281101_94287268_466
FF-VKQDV-NH-KEAKNLEKRLE-WLTRINSVEKTLNDLMELKTMA-EL-D-CTSFNR-F-QVEERVSVIEDQINEIN-EEKFRKK*VKRN-QSLQEIWDY
>6__chr8_47924770_47930905_467
FS-LKEDV-IH-KEAKNLEKRLD-WLTRITSVEKSLKDLMELKTMA-EL-D-CTSFSS-F-QVEERISVIEDQINEMR-EEKYSEKRVKRN-QSLQETWDY
>6__chr8_65474952_65481146_468
FS-LTEDV-TH-KEAKNLXKKLD-*VNRINIVEKTLNDLMELKIMA-EL-D-CASLSG-F-QVEERVSVIEDQINEIR-EEKFREX-XKRI-QSLQEIWDY
>6__chr9_122929756_122935887_469
FF-LKDDV-TH-KEAKNLEKRLD-WLIRIKSVEKTLNDLMELKTMA-EL-N-CTSFSS-F-QVEERVSVTEDQINEIK-EEKFREKRVKRN-QSLQEIWDY
>6__chr7_93125287_93131418_470
VS-LKEDV-TH-KEAKNLEKRLD-SLTRINSVEKNLNVLMKLKTMA-EL-D-CTSFCS-F-QLEERVSVIEDQINEMK-EEKFREKRVKRN-QSLQEIWDY
>6__chr8_143928379_143934492_471
FS-LKEDV-TH-KEAKNLEKRLG-*LTRINSVEKTLNDLMELKAMA-EL-D-CTSVSS-F-QLEEGVSVIEYQINEMK-KEKFREKRVKRX-QSLQEIWDY
>6__chr8_130814115_130820249_472
FS-LKEDV-TH-KEAKNLEKRLD-WLTRINSVENTLNDLMELKTMA-EL-D-CTIFNS-F-QEEESVSVIEDQINEIK-EEKFRXKKVKRN-QSLQEIWDY
>6__chr7_24279125_24285272_473
FS-LKEDV-TH-KGAKNLENRLD-WLTKINSVGKPLNDLRKLKTMA-EL-D-CTSFSS-F-QVEERVSVIEDQINEMK-EEKFRENRIKRN-QSL*EIWDY
>6__chr7_149824260_149830279_474
FS-LKEDV-TH-KEAKNLEKRVD-WPTRINSVEKTFSYLTELKTMA-EL-D-CTSLSG-F-QVEERLSVIEDQIDEMK-EDKFRQKRVKRN-XSLQEIWDY
>6__chr8_83059875_83066034_475
FS-LKEDV-TL-KEAKNFEKRLD-WLTRINSVEKSLNDLMQLQIMA-EL-D-CTSFSS-L-PVEERVSVIENQINEMK-EEKFREKRVKRS-QSLQEIWDY
>6__chr8_75090678_75096874_476
FA-LKEDV-TH-KEAKNLEKGLD-WLTRINSVEKTLNDLMEMKSVA-EL-D-CRSFSS-F-QVEERVSVIEDQISEMK-EEKFREKRVVRN-QSLQET*YY
>6__chr7_106137090_106143261_477
FS-LKQDV-TH-KEAKNLEKRFN-WLTRLNSVEKTLNDLMELETMA-EL-D-CTSFSS-F-QVEERVSVIEDQTNEMK-KEKFRETSVKRN-XSLQEIWDY
>6__chr9_101790665_101796768_478
FS-LKEDV-TH-KEAENLEKRX--RLTRINSVEKTLNDRMELKTMA-EL-D-CTSYSS-F-PVEERVSVIEDQMNEIK-X-KVREKRVKRD-QSLQEI*DY
>6__chr7_107700429_107706577_479
FS-LKKHV-TH-KEGKNLEKSLD-WLTRITSVEKTSNDLMELKTTV-EL-E-YTSFNS-F-QAEERISVIEDQINEIK-EDKIREKRVKRN-QSLQEIWDN
>6__chr7_86725126_86731232_480
FS-LXEHV-TH-KEAKNLEKRSD-LLARIKSVKKTLSELMELKTTA-EL-D-CTSFNS-F-*V*ENISVIEDQINEVK-EDNIREKRMKRK-ESLQEICDY
>6__chr6_85702368_85708569_481
FS-LKKHV-TH-KEAKNFENGX--WLTRRTSVKKNINDLMELKNTA-EL-E-YTSFNS-F-QVEERISEIEDQINEIK-DDKIREKRVKRN-QSHQEIWDY
>6__chr8_36702439_36708581_482
FS-LKKHV-AH-KEAKNLQKRLD-WLTRTKSVEKTLNDLMELKTMA-EL-D-CTSFNS-F-QVEERISVI*DQINEVK-KDKIRDKRVKRN-QSLQEIWDY
>6__chr8_11709787_11715920_483
FS-LKQHV-TD-KET*NLEKRLD-WLTRITSVEKSLNDLMELKTKV-EF-K-*TSFNS-F-QAEERISVIEDQINEIK-EDKIREKRMKRN-QRLQ*ICDY
>6__chr7_13126979_13133131_484
FS-LKEHV-TH-KEAKTLKKRLD-WLPRINSVEKTLNDLRELKTTA-EL-D-ATNFNS-F-QVEERISVIEDQINEIK-EDEVREKRVKRN-QRLQEIWDY
>6__chr6_81378581_81384645_485
FC-LKEHV-TH-KEAKSLEKRLD-WLTRIVSVEKSLNDLMELKTTV-EL-E-YTSFNS-F-EVEERIPAIEDQINEIK-EDKIREKRVKRN-QSLQEIWHY
>6__chr8_64579830_64586004_486
FS-LKEQV-TH-KEAKNLEKRLD-WLTRISSVEKTLNDLTELKNMA-EL-D-CTSFNS-F-QVEERISVIEDQINEIK-EDKIREKRVKRN-QSLQEIWDY
>6__chr8_120365752_120371876_487
FF-LKEDV-TH-KEAKNLEKRLD-WLTRIXSVEKTLSDLMELKTMT-KR-D-CTSFKS-F-QVEEKVSVIEDQINEIK-EDKVRKKRXKKN-QSIQKIWDY
>6__chr8_120388226_120394342_488
IF-LKEDV-TH-XEAXNLDKRLD-WLTRINSVEKNLNDLRGLKAKI-QL-D-CTSFNS-L-QVEERISVIEDQLNKIR-EDKFREKRLNGN-QSLQEIWHY
>6__chr6_97048972_97055041_489
FS-LKEHV-TH-KEAKNLEKRLG-WLTRINSVEKTLNDLMELKTMA-EL-D-CTNFNS-F-QVEERISVTENQINDIK-DDKIGEKRVKGN-QILQEIWGH
>6__chr8_91567368_91573573_490
FS-LKERV-TH-KGATNLEKRLD-WLTRINSVEKTLNDLMELKTMA-EL-D-CTSFNS-F-QVEERVSVIEDQINEIK-EDKFRXKRVKRN-QSLQEIWDY
>6__chr7_106346490_106352641_491
FS-LKECV-TH-KEDKNXEKRKD-WLTGINSIEKILNDLMELKTMA-EL-N-RTSFNS-L-QVEEKISVTEDQINEIK-EDKIREKRVKRN-QSLQEIWNY
>6__chr7_37159297_37165441_492
FS-LKEHV-IH-KEAKNPEKRLD-*LTRTTSVEKSLNDLMELKTTV-EL-E-YTSFNS-F-QAQERISVIEDQINEKE-EDKIRXKRVKRN-QSL*EIRDY
>6__chr9_102506587_102512677_493
FS-LKELV-TH-KEAKNLEKRLD-CLTRX-SVEKTLNDLMELKTTA-EL-E-STSFNS-F-QVEERLSVIEDQIKETK-EDKVREKRVERN-QSLQEI*DY
>6__chr7_36126091_36132285_494
FS-LKEHV-TH-KEAKNVE*RLD-WLTRITSVEKSLKDLRELKTTV-EL-E-YISFNS-F-QVEERISVIKDQINERK-EDKIRXKRVKRN-QSLQEIWDY
>6__chr7_94261783_94267774_495
FS-LKEHV-IH-KEAKNLEKRLG-WLIRITSVEKSLSALMELKTTV-EL-E-YPSFNS-F-EAEERI*VIEDQINEMK-EDKIREKRVKRN-QSLQEIWDY
>6__chr6_80424582_80430740_496
FS-LKKHL-TL-KEAKNLEKRLD-WLTRISSVEKTLNDLLELKTMA-EL-S-CISFNS-F-QVEERISVIEDKINKIK-EDKFRQKRVERN-QSLQEIWDY
>6__chr9_23981701_23987832_497
FS-LKEHV-TH-KEA*NLAKRLD-QLNRINRVKKTLNDLVELKTMA-EL-D-CRSFNS-F-EVEERVSVIEVQINEIK-EDKFREKRVKRN-QSLQEIWDY
>6__chr7_42371569_42377700_498
FS-LKEHV-TH-KEAKNLGKRLD-WLTRINSVEKILNDQMELKTMA-EL-D-CISFNS-F-QVEERISVIENQINEIK-EDKIREKRVKRN-QDLQEMWDY
>6__chr7_10378713_10384851_499
FS-IKEDI-TH-KEAKNLKKRLN-WLTRINSVEKTLNDLMELKTTA-EL-D-CTSFSS-F-QVEEXXSVIEDQINEIK-EEKYREKRVKRN-QSLQEIWDY
>6__chr7_117549515_117555655_500
FS-LKEHV-TH-K-XKNLEKGLD-WLTRINSEEKTLNDLMELQTMA-QL-D-CTSFNS-F-QVEERVSVIKDKINEIT-EDKFREKKVKIN-QSLQEIWD*
>6__chr8_77970890_77977022_501
FL-LKEDV-TH-KEAKNLEKRLD-WLTRINSVEKTLNDLMELKSMA-EL-D-YTSFNS-L-*VEERVSVIEDQINEIK-EDKVREKRVKRN-QSLQEIWDY
>6__chr7_147190959_147197134_502
XS-LKEHV-TH-KEVKNLEKRLD-WLTIINSVEKTLNDLMELKTMA-EL-D-CTIFNS-F-QVEERLLVTEDQINEIK-DDKVREKRVKRN-ESLQETWDY
>6__chr9_120297683_120303751_503
FS-LKEHV-TH-KEAKNLAKRLD-WLTTIXSVEKTLNDLMELKTMA-EL-D-CTSFNS-F-QLEERVSVIEDQMNEIK-EDKDREQTLKRN-QSLQEIWDY
>6__chr8_31491204_31497314_504
FS-LKEDV-TH-KEAKNLEERLD-*LTTIKSEEKTLNDLMELKTTA-EL-D-CTSFNS-F-QVEESVSVIKDQINDIK-EDKVREKRVKRE-QSLQEMWDY
>6__chr7_18740415_18746554_505
IS-LKELV-TH-KEAKNLEKRLD-WLTRINSVEKT*NGLMELKTMA-EF-D-CTSFNS-F-QVEERESVIEDQINEMK-EDKVREKRVKRN-QSLQEIWDY
>6__chr8_79048546_79054650_506
FS-LKEDV-TH-KEAKDLEERLG-WLTRINSVEKTLNDLMELKTMA-VL-D-CTSFNS-F-QVEERVSVIEDQINEIK-EDKVRDKRV*RN-*SLQEIWEY
>6__chr8_61199786_61205912_507
FS-LKEDV-TH-KEAKNLXKKLD-WLTRINSVEKKLKDLMELKTMA-EL-E-CTSFNS-F-QVEERISVIEDQINEIK-EDKVRGKRAKRN-QSLQKIWDY
>6__chr7_51587319_51593482_508
FS-LKDHV-TE-KEAKNLEKRLE-WLTRINRVEKTLNDLMELKTMA-EL-V-CTSFSS-F-QVEERVSVIEDQIN*IK-ENKVREKRVKRN-QRLQEIWDY
>6__chr6_87032975_87039090_509
FS-LKEDV-TH-KEAKHLEKRLD-WLTSINSVEKTLNDVMELKIMA-EL-D-CTSFSS-C-QVEERISVIEDQINEIK-EDKFREKRVKTN-QSLQEIWGY
>6__chr9_25972528_25978733_510
FF-LKEDV-TH--EVXNLEKRLD-WLTRINSVEKCLNDLMELKTIA-EL-D-CTTFNR-*-QVEERASVI*DQINEIK-ENKVRXKTVKRN-QSLQEIWDY
>6__chr7_126878264_126884386_511
FS-LKEDI-TH-KEAKNLEKRLD-WLTRINSVEKTLNDLMELKTMT-EL-D-CTSFSS-F-QVEERVSVIEDQINEIK-EEKVREKRVKRN-QNLQEIWDH
>6__chr7_123266275_123272444_512
FS-LKKGV-IH-KEAKNLEKRLD-WLTRINSVEKTLNDLMELKTMA-EL-D-CTRFNS-F-QAEERVSVIEDQISEIK-GDKVTXKRIKRN-XSLQEIWDY
>6__chr8_110852333_110858500_513
FS-LKEHV-TH-KETKNLEKTLD-WLTRINSLEKTLYDQMELKTMA-EL-D-CTSFNS-F-QVEERVSVIEDQINEIK-EYKIRXKKVKSN-QSLQEI*NY
>6__chr8_98563517_98569684_514
FS-LKKNV-TH-KEAKNLEKRLD-WLTRMNSIEKTLNDLMEVKTVA-EL-D-CTSFSS-S-QVEERVSVIKDQINEMK-EEKCREKRVKRN-QSLQEIWDY
>6__chr7_40935071_40941183_515
FS-LKEHV-TH-KEAKNLEKRLD-WLTTINSVEKTLNDLMELKTMA-EL-D-CTSFSS-F-QVEERISVTEDLINEIK-EDKFRQRRVKRN-QSLQEIWDY
>6__chr7_96677310_96683413_516
FS-LKEDV-TH-KEAKNLEKRLD-WLTRINSVEKTLNDLMXX--XS-EL-D-CTSFNS-F-QVEERVSVIEDQMNEMK-EQKFREKRVKRN-QSLQEIWEY
>6__chr7_150135577_150141736_517
FS-LKEDV-IH-KEAKNLEKRLD-WLTRINSVEKSLNDIMELKTMA-EL-E-CTSFSS-F-QVEERVSVIEDQINEIK-EEKFRGKRVKGN-QSLQEIWDY
>6__chr6_89157166_89163314_518
FS-IKEDV-AH-KESKNLEKRLD-WLTRINSVEXTLSDLMELKTMT-EL-D-CTSX---F-QVKERVSVTEDQINEIK-EDKITEKRVKRY-QSLQEIWDY
>6__chr8_95045232_95051373_519
FS-LKEHV-TH-KEAKNLEKRLD-WLTRINSVEKTLNDLMELKTMA-EL-D-CTSFNS-F-QVEERVSVTEDQINEIK-KDKVREKRVKRN-QSLQEIWDY
>6__chr8_105390001_105396131_520
FS-LKEDV-TH-KEAKNLEKRLD-WLTRINSVKKSLNDLMELKTMA-EL-D-RTSFSS-F-QVEERVSVIEDQINEIK-EDKVREKRVKRN-QSLQEIWDY
>6__chr7_25002424_25008557_521
FS-LKEHV-TH-KEAKNLEKRLD-WLTRINSVEKTLNDLMELKATA-EL-D-GTSFNS-F-QMEERISVIEEQINEIK-EDKIREKRVKRN-QSLQEIWDY
>6__chr8_41201685_41207787_522
FS-LKEDV-TH-KEAKNLEKRLD-WLTRINSVEKSLNDLMELKTX-------XTSFNS-F-QVEETVPVIEDQINEIK-EDKVRDKRVKRN-QSLQEIRDY
>6__chr8_68427723_68433864_523
FS-LKEDV-TH-KEAKNLEKRLD-WLTRINSVEKILNDLMELKTMS-EL-D-CTSFSS-F-QVEERVSVTEDQINEIK-EDKVREKRVKRN-QSLQEIWDY
>6__chrY_18367021_18373188_524
LF-LKSHV-TH-MEAKNLKK*LN-WLTRINSVEKTLNDLMEVKSTA-EL-D-CTSFNS-Y-QMEVRVSVIEGRINKIK-EDRVREKRVKRN-QGL*EIWD*
>6__chrY_18775369_18781536_525
LF-LKSHV-TH-MEAKNLKK*LN-WLTRINSVEKTLNDLMEVKSTA-EL-D-CTSFNS-Y-QMEVRVSVIEGRINKIK-EDRVREKRVKRN-QGL*EIWD*
>6__chrY_16147528_16153665_526
FS-LKEHV-TQ-KEAKNLGKRLD-WLTSINSVEKSLNDLMELKTMT-EL-D-CTSFSS-F-QVEGRVSVIEDX-NEMK-EEKFGX--XKRN-QSPQVIWDD
>6__chrY_21500756_21506790_527
FS-LKDDV-NH-KKAKNFEKIXD-CLTRNNSIEKNLNDMMELKNMA-EQ-D-CTSFST-L-QVEERVSVIEDKISEMQ-EEKFRX--XKRN-QSLQEIWDC
>6__chrY_18060985_18067141_528
FS-L*EHV-TH-REAKNLEKRLD-WPTRINSVDKILNDVMELKTMA-QL-D-STSFNS-F-*VEERISEIEDKINEIK-EDKIREKRVKRY-QSLQEI*DY
>6__chrY_15937541_15943738_529
FS-LKEDV-TH-KEAKNLEKRLD-WLTGMNSVX-SLNYLMELKTMA-EL-D-GTSFNS-F-QVEGRVSVIEHQINAMK-EENFREKTVKTN-QSLQTIWEY
>6__chrY_14827476_14833649_530
LS-LKEHV-TD-KEAKNLXKKLY-WPTRMNSVEKTLHDLMELKTKA-EL-D-STSFNI-F-QVEERISVIEYQINEIN-XQKFREKRVKRN-QGLQEIWDY
>6__chrY_21245796_21251846_531
FS-LKELV-TH-KENKNLKKRLD-WLTRINSVX--XNDLMELKIMA-EL-D-STRFNS-F-QVEERISMIEDQINEIK-EDKIRENRVKRX-QSLQEIWDN
>6__chrX_75704841_75711003_532
FS-LKELV-TH-KEAKILEKRLD-WLTRIKSV*KTLSDPMELKPLT-EL-V-CTIFNS-F-QVEERISVIEDQMNETK-EDKIREKRVKRN-QSLQEIWDY
>6__chrX_81929939_81936119_533
SS-LKEHV-TH-KEAKNLEKRLD-WLTRITSVEKSLNDQMDLKTTV-EL-E-YTSFNS-F-QADERISVIEDQMNEIK-EDKIGXKRVKRN-QSLQEIWDY
>6__chr9_66218088_66224109_534
FS-LKEHV-TH-KEAKNLEKRSD-WLTRINSVENTLNDLMELITMA-EL-D-CTSFNS-F-PVEERISVIEDQINKIK-EDKFRVKRVKRN-QSLQEKWDY
>6__chrX_75658639_75664815_535
FS-LKEHF-TH-KEAKNLEERLD-WLTRITSVEKTLNDLMELKHTL-EL-E-YTSFNN-C-QAEERISAIEDQINEIK-EDKITEKRVKRN-QTLQEI*DY
>6__chrX_56532692_56538742_536
FY-RKEHV-TH-KEAENVEKRLD-WLNRINRVDKTINDRMEQKTMA-EV-D-CKSFNS-F-QVE*RVSAIENQINEIK-EDKVREKRVERN-QSLLEIRDY
>6__chrY_11974487_11980625_537
FS-PXEDV-TH-K*AKNLEKRLD-WLTRINSVEKTLSDPMELKTMA-EF-D-CTSFNS-F-QVEERVSVIEDQINEIK-EEKVRETRVKRN-ESLQEIWDH
>6__chrX_56237252_56243394_538
FS-LKVDV-TH-KEAKTLEKRLD-WLTRVTSVEKTVDDLMELKTMV-EL-D-CTSFNT-F-EVEERVSVIED*INEIK-EDKVTXKKVERN-QSVQEMWDY
>6__chrX_80611646_80617743_539
FS-LKEDV-TH-KEAKNLEKRLD-WLTRINTVEKTLNDLMELKTMA-EL-D-CTSFNS-F-QVEERVSVIEDQINEIK-ENKVREKRVK*N-HSLQEIWDY
>6__chrX_108149216_108155355_540
FS-LKEHV-TH-KQAKNLEKRLD-WLTRINSVEKTLNDLMELKTTA-EL-D-CTSFNS-F-QVEERISVIENKINEIK-EDRSREKRVKSN-QSLQKIWDY
>6__chrX_63738054_63744217_541
SS-LKERV-TH-KGAKNLEKRLN-WLTSINSVEKTLNDLMELKTMA-EL-E-CISFNS-F-QAE*RVPVTEDQINEIK-ENKVRDKRVKRN-QSLQEIWDY
>6__chrX_56467218_56473366_542
FS-LKKHV-TH-KETENLEKRLE-WLRRINCAEKTLNDLMELKTMA-QV-D-*KSFNS-F-QVEESVSLTEDEINEIK-EDKVREKRVKRN-QSLQEIWDY
>6__chrX_111675688_111681778_543
FS-LKERV-TH-KEGINLEKILD-WLTRIKSVEKTSSDLMELKTTA-GL-D-YTSFSS-F-QVEERISVMEDQMNEIK-EDKIR*KRVKRN-KSXQEIWDK
>6__chr9_8069467_8075615_544
FF-LKKHV-AH-KEAKSLEKRLE-*LTRINSVEKTLNDLMGLKHMA-KL-D-CISFNS-S-QVEEXXSVFEDQINEVK-EDKVRQKRVKTN-QSLQEIWDY
>6__chrX_72117273_72123438_545
FS-LXQHV-IH-KEAKNLEKRLD-*LTRKNSVEKTLNDLMELKTMA-EL-D-CRSFNS-F-QVEERVSVMEDQIIEIK-EDKVREKRIKRN-QSLQETWDY
>6__chrY_2954894_2961027_546
FS-LKEEV-TH-KEVKNLEKTLD-WLTRITNAEKSLKDLRELKPMA-DL-D-STSLSS-F-QLEEKVSVMENQMNEMK-EEKFREKGIKRN-QSLQEIWDY
>6__chrX_76470797_76476935_547
FS-LKENL-TH-REAKNLEKR*D-WLIRINSVEKTLNDLMEPKTMA-EL-D-CTSFSS-F-QVEERVSVIEDQINERK-EEKFREKRVKRN-*SLQEIWDY
>6__chr9_7702933_7709043_548
FS-LKEHA-DH-KEAKNLEKRLG-WLTRINWVEKTLNDPRELKTMA-EL-D-CTSFNS-F-QVEERVSVIEDQINEIK-EDKVRX*KEKRN-QSLQEIWX-
>6__chr9_72045048_72051207_549
FL-LKEDV-TH-KDVKNLEKRLD-WLTRINSVEKILNDPMEMKTMA-EL-D-CRSFKS-F-QVEERVSVIEDQINEIK-EDKVREKRXKRN-QSHQEIWNS
>6__chr9_79858972_79865107_550
FS-LKEHV-TH-KEAKNLEKRID-*LTRINSVEKTLNDLMELKTTA-EL-D-CTSFSS-F-QVEERIPVIEDQINEIK-ADKIREKRVKRN-QSIQE*WD*
>6__chrX_17496728_17502876_551
FS-LKEHV-TH-KEAKNLEKRLD-WLTRINSVEKSLNDLMELKTTL-EL-E-YISFNS-L-QAEERISVIEDQINEIK-EDKITEKRVKRN-QSFQEILDY
>6__chrX_109786788_109792933_552
FT-LKEHV-TH-KEAXNLXKKLD-WLTRMNSAEKTLNDLMELKTTA-EL-D-CTSFTS-F-QVEERISVIEDQTNEIK-EDKIREKRVKGN-QSLQEICDY
>6__chrY_13468800_13474982_553
YS-LREHV-NH-KEAKNLEKRLD-WLTRIN-XVKTLNELMKLKTMA-EL-D-CTSLNS-L-QVEERVSVTEDQMKEIK-EEKFREKRVKRN-QCLQEIWDY
>6__chrY_2733608_2739786_554
FS-LKEDI-TH-KEAKNLEKRLD-WLTRTNSVENSLNDLKELKTMA-KI-D-CTSFSS-F-QVEGRVSVIEDQINEIK-EKKFREKRGKRN-QRLKEIWDY
>6__chrX_14737238_14743372_555
YS-LQEEI-TK-KEVKNFEKNLD-CIARITNTEKCLKELMELKAKA-EL-E-SRSLRT-H-QLEERVSVMEDEMNEMK-EGKFREKRIKRN-QSLQEIWDY
>6__chrX_77431124_77437272_556
FS-LKEDV-TN-KEAKNLEKRLD-WLTRKKSIEKTLNDLKELKTMA-EL-D-CTSISS-F-QLEERLSVIEDQMNEMK-EEKFREKRVKRN-*SLQEIWDY
>6__chrX_136880807_136886937_557
FS-LKECV-TH-KEAKNXEKRLD-RLTRINSLEKTLNDLMELKTTV-EL-E-HTSFNS-F-QVEERVSVIEDQIX-XK-DDKIRXKKVKRN-QSMQEIWDY
>6__chrX_63500222_63506377_558
FY-LKKDV-TH-KKAKNLEKRLD-WLTRINSVEKTLNDPMELKTMA-EL-D-CTSFNS-F-QVEERVSVTENQIDEIK-EEKFRDKRVKRK-XSLQEIWDY
>6__chrX_69916909_69923056_559
FS-LXKHV-IH-KEAKNLEKRLV-WLTRTNSVEKTLNDLMELKTIA-KL-D-CTGFSS-F-QVEERVPLIEDQINEIK-EDKFREKRVKRN-QNLQEIWDH
>6__chrX_64987264_64993363_560
FS-LKEDA-SH-KEAKNLEKRLD-WLARINSVEKTSNDLMELKTTA-EL-D-YTSFSS-F-QVEERVSVIEDQINEIK-EDKFREKRVKRN-QNLQEI*DY
>6__chrX_111370561_111376737_561
YS-LKEDV-TH-EEDKNLEKRLD-*LTRINSVEKTLNDLMELKTMA-EL-D-CTSDSS-F-QMEERVSVIEDQTNEMK-EEKNREKRVKRN-QSLQEIWDY
>6__chrX_134620898_134627048_562
FS-LKGDV-TH-KYAKNLEKRSD-*LTRTNSVEKTLNDLMELKTMA-EL-D-CTSFSS-F-QVEERVSVMEDQMNKVK-EEKFREKRVKRN-QSLQXIWDY
>6__chrX_52889236_52895434_563
FS-LKEDV-TH-KEAKNLXKRLD-WLTRINTVQKTLNDLMELKTMA-EL-D-CTSFSS-F-QVEERVMVIEDQINEMK-EEKFREKRVKRN-QSLQEIWDY
>6__chrX_107073451_107079567_564
FS-LKEDV-TY-KEAKNLEKRLD-WLTRITSAEKTLNDLMELKTMA-EL-D-CTSFNS-F-QVEERVSVIKDQINEIK-EEKFREKRVKRN-QSLQEIWDS
>6__chrX_97062705_97068854_565
FS-LKKDV-TH-KEAKNLEKRLD-WLTRINSVEKTLNDLMELKTMA-EL-D-YTSFNS-F-QVEERVSVIEDQINEIK-ENKVREKRVKRN-QSLQEIWDY
>6__chrX_104814712_104820874_566
IS-*K*DV-TH-KEAKNLEKRLE-WLIRINSVEKILNDLMELKTVA-GF-D-CGSFNS-X-QLEERLSVIEDQINEIK-EDRVRXKRVKRN-QNLQEIWIY
>6__chrX_134219454_134225563_567
FS-LKEDV-VH-KEAKNLEKRLD-WLTRINSVEKTLNDLMELKTMA-EL-D-CTSFNX-F-QVEERVSVIEKEINETK-EDKVREKKVKRN-QSLQEIWDY
>6__chrX_65238861_65245009_568
FP-LKENV-TH-KEAKNLEKRLY-WLTRVNSVEKALNDLVELKTVV-EI-D-CTSFSS-F-HVEERVSVMEDQMNEMK-EEKFREKRIKRN-QSLQEIWDY
>6__chrX_71722023_71728148_569
FS-LKEDV-TH-KEGKNLEKRLD-WLTRINSGEKTLSDLMELQTTA-EL-D-RTSFSN-L-QAEERISVTED*INEIK-EEKCRQKRVKRN-QSLQEIWDY
>6__chrX_126012498_126018614_570
LS-LKEDV-TH-KEAKNLEKRLD-WLTSINSVKKTLNGLMELKIMG-EL-D-FTSFSS-F-QVEERVSVIEDQINEMK-EEKFREKRVKRN-KSLQEIWDR
>6__chrX_45818934_45825115_571
FS-LKEAV-IH-KEAKNLEKRLD-WLTRINSTEKTLNYLMELKTMA-EL-D-CTSFNS-F-QVEERVSVIEDQINEIK-EEKFREKRVKRN-QSLQEIWDY
>6__chrX_110914337_110920453_572
YS-LKEDV-TH-KEAKNLEKRLD-WLTRINSVEKTLNDLMELKTMT-EL-D-CTSFNS-F-QVEERVSVIEDQSKEIK-EDKVREKRVKRN-QSLQEIWDY
>6__chr9_7145360_7151460_573
FS-LKRHV-TH-KEAKNLEKRLD-WLTRINSVEKTLNDLTELKTMA-EL-D-RTSFNS-L-QVEERVSVIEDQNNEIK-EDKVREKRVKRN-QSXQEIWVY
>6__chrX_73832279_73838430_574
FS-LKEHV-TR-KEAKKXEKRLD-WLTRINSVEKTLNDLMELKTMA-EI-D-CTSFNN-F-QLEERISVIEDQINEIK-EDKVREKRVKRN-QSLQEIWDY
>6__chr9_73211841_73217994_575
FS-LREDV-TH-KKAKNLEKRLD-WLTRIESIEKTLNDLMELKTMA-EL-D-CTSFSS-F-QVEKRVSVIEDQMNEMK-EEKFRGKRVKRN-QSLQETWDY
>6__chr9_4456666_4462767_576
FS-LKEDD-TH-KEAKNLEKRLD-WLTRINSIEKTLNDLMELKFMA-EL-D-GTRFSS-F-QVEERLSVIEDQINEMK-EEKFREKREKRN-QSLQEIWDY
>6__chrX_26262047_26268142_577
FC-LKEDV-TH-KEAKNLKKRLD-RLTGIKSVNKTLNDLKELKTMA-EL-D-CTSFSS-F-QVEERVSVIEDRINEMK-EEKFTEKRVKRN-QSLQEIWDY
>6__chrX_139542756_139548913_578
FS-LKEDV-TH-KEAKNLEKRLE-WLTRINSVEKSLNDLMELKTIA-EL-D-CTSFSS-F-QVEERVSVIGDQMNEMK-EEKFRQKRVKRN-QSLQELWDY
>6__chrX_105536931_105543048_579
FS-LKEDV-TH-KEAKNHEKRLD-WLTRINSVEKSLNDLMELKTMA-EL-D-CRSFSS-F-QLEERVSVIEDQMNEMK-EEKFRX--XKRN-QSLQEIWDY
>6__chrX_145117136_145123305_580
FS-LKEDV-TY-KEAKNLEKRLD-WLTRINSTEKTLNDLMELKTMA-EL-D-CTSFSS-F-QVEERVSVIEDQMNEMK-EEKFREKRVKRN-QSLQEIWDY
>6__chrX_84269316_84275449_581
FS-LKEDV-NH-KQAKNLEKRLD-WLTRINSVEKTLNDLMELKITA-EI-D-CTSFNS-F-QEEERVPVIEDQINEMK-*EKFRKKRVKRN-QSLQKIWDY
>6__chrX_21927483_21933630_582
FS-LKEHV-TD-KEAKNHEKWLD-WLTRINSVEKTLNDLMELKTMA-EL-D-CTSFNS-F-QVEERVSVIEDQMNEIK-EDKVRENRVKRN-QSFQEIWDY
>6__chrX_55812080_55818202_583
FS-LKEDV-TH-KEAKNLEKKLD-WLTXINSVQKTLHDLMELKTIA-EL-D-CTSFSS-F-*VEERVSVIADQINEMK-EEKFREKRVKRN-QSLQEIWED
>6__chrX_23285700_23291829_584
FS-LKEDV-TH-KEAKNIEKRLD-WLTRINSVEKTLNDLMELKX--------CPSFNS-F-QMEERVSVIEDQINEIK-EEMFREKRVKRN-QSLQEIWDX
>6__chrX_137140565_137146715_585
FS-LKQDV-TH-KEAKNLEKILD-*LTRMNSVENTLNDLMELKTMA-EL-D-CTSFCR-F-QVEERASVIEDQMTEMK-EEKFREKRVKRN-*SLQEIWDY
>6__chrX_154605662_154611679_586
FS-LKKHI-TH-KEAKNLEKRLD-WLTRINRVEKTLHDLMELKTMA-EL-E-CTNFNS-F-QVEERISVIRDKINEIK-EDKIRX-KIKRN-QSLQETWDY
>6__chrY_57464862_57470879_587
FS-LKKHI-TH-KEAKNLEKRLD-WLTRINRVEKTLHDLMELKTMA-EL-E-CTNFNS-F-QVEERISVIRDKINEIK-EDKIRX-KIKRN-QSLQETWDY
>6__chrX_79202714_79208850_588
FS-IKKEV-TH-KEAKNLEQRLD-WLTRINSVEKTLNDLMELKTMA-EL-D-CTSFSS-L-QVEERVSVIEDQITETK-EEKFREKRVKRN-QSLQEIWDY
>6__chrX_136869510_136875640_589
FS-LKENF-TH-KEAKNLEKRVD-WLTRIKSIEKTLNDLMELKTMA-EL-D-CTGFSS-F-QVEERVSVIEDRMNEMK-EEKFREKRVKRN-QSQQEIWDY
>6__chrX_112336515_112342550_590
FS-LKEDV-TL-KEAENLEKRLD-WLTRINGVEKTLNDLLKLKTMA-EL-D-CTSFSS-I-QVEERVSVIEDQINEIK-EDKIREKRVKRN-*SLQEI*DY
>6__chrX_26209347_26215455_591
FS-LTEHV-TH-KEAKNLEKRLD-WLTRINSVEKTLYDLMELKTMA-EL-D-CTSFNS-F-QVEERLSVIADQINEIK-EEKFREERVKRK-QSLQEIWDC
>6__chrX_95951174_95957314_592
FS-LKEDV-TH-KEAKNLEKRLD-WLTRINSVEKTLNDLMELKTMA-EL-D-CTSFNT-F-QGEERVSVIEDQINEIK-EEKFREKRVKRN-QSLQEIWEY
>6__chrX_151754498_151760640_593
FS-LKEHV-TH-KEAKNLEKRLD-*LTRINSVEKTLNALTELKTMA-EL-D-RTSFNS-I-QLEERISVIEDQINEIK-EDKVREKRVKRN-QSLQITWDY
>6__chrX_154691652_154697825_594
FS-LKEDV-TH-KEAKNVEKRLD-WLTRKNSVEKTLNDLMEVKTMT-EL-D-YTSLSS-F-QVEERVSVIEDQINEIK-EEKYREKRVKRN-QSLQEIWDY
>6__chrY_57550852_57557025_595
FS-LKEDV-TH-KEAKNVEKRLD-WLTRKNSVEKTLNDLMEVKTMT-EL-D-YTSLSS-F-QVEERVSVIEDQINEIK-EEKYREKRVKRN-QSLQEIWDY
>6__chrX_138580141_138586286_596
FS-LKEDV-TH-KEAXNLEKRLD-WRTRIN------SDLXELKTMA-EL-D-CTSFNS-F-HVEERVLMIEDEVNETK-EEKFREKRVKTX-QSLQEIWDY
>6__chrX_2987362_2993507_597
FS-LKEXV-TH-KDAKNLEKRLD-QLTRINSVEKTLNDLTELKTTA-EL-D-CPSFNS-F-QVEERVSVIEDQMNEIK-*EKFREKRVKRN-QSLQEIWDY
>6__chr9_32947811_32953954_598
FS-LKEDV-TH-KEAKNLEKRLD-WLTRINSIEKTLNDLMELKTMA-EL-D-CTSFSS-F-QVEERVSVIEDQMNEMK-EEKFREKRVKRN-QSLQEIWDY
>6__chr9_99747468_99753621_599
FS-LKEDV-TH-KEAKNLEKRLD-WLTRINSVEKTLNDLMELKTMA-EL-D-CTSFNS-F-QVEERVSVIEDQINEIN-X-KFREKRVKIN-QSLQEIWDY
