# Supplementary material for: Cryptic genetic variation enhances primate L1 retrotransposon survival by enlarging the functional coiled coil sequence space of ORF1p
Source: PLoS Genet. 2020 Aug 14;16(8):e1008991. doi: 10.1371/journal.pgen.1008991 (PMC7449397; doi:10.1371/journal.pgen.1008991)
Supplement: S1 Data — (ZIP) [file pgen.1008991.s012.zip › Supplementary_Data_PG/orf1_coiled_coil/l1pa6/6_cc_peps.fst]

>6__chr10_15954505_15960680
FSELKKHVLSHCKEAKNLEKRLDEWLTRINSVEKTLNDLMELKNTA*ELRDICKSFSS*F
DQVEERISLKEDQINEIK*EDKIREKRVKRNKQSLQETWDY
>6__chr1_190898719_190904847
FTELKKHVLTHRKEAKNLDKRLDEWLTRINSVEKSLNDLMELKTTV*ELHETYISFNSLF
SQVEERISVIED*IN-XK*EDKIREKRVKRX-QSVQEIXDY
>6__chr10_108216983_108223099
ISELKKHILTHLKEAKNLEKRLDEWLTRITSVEKSLNELMELKTTVQERCEAYTSFNSQF
DQAGERISMIEDKINEIK*EDKIREKRMKRNEQSLQEIWDY
>6__chr10_55718171_55724237
VSKLKEQV*THCKEAKILEKWLDECLTRINSEGXTLNELMELKTMAQELCDAYTSFNGQF
DQVKERVSVIGDQINEIK*EEKVREKGVKRNKQSLQEI*DY
>6__chr10_110881163_110887307
FSELKENVLNHHKEAKNLEKRLDEWLTRINSVEKTSNELMELKTMARELHDACTSFNSQF
VQVEEKGSVIKDQMNEIKQEDKFREKRVKRNEQSLQEIWHY
>6__chr1_147338551_147344716
FSGLKEHVLIHCKEAENIEKRLDEWLTRINSVEKSLNDLKELKTTVQEPSEAYTSFNSQF
DQAE*RISVIEDQINEIKPEDKIQEKRVQRNEQSLQEIWDY
>6__chr10_83388705_83394836
FSKVKEHVLTHCKEVXNLDKRLDKWLSRRNSVEKTSNDLMELKTIA*ELRDACTSFNSLF
NQVEEKTX-IEDRINEIRQEDKIRGKTVKRNKDSL*EIWE*
>6__chr10_60957966_60964127
FSELKEHILTLCKGAKNLEKXLDERLTXINSVEKSLNDLMELKSTVRELRKAYTSFNS*F
DQVEERISVTKDQINEIK*EDKIREKRVKRNKQSLQEI*DY
>6__chr1_118855933_118862068
FSELKKDVQTH*KKAKNLEKRLDE*LTRVNSVEKTLNDLMELKTMAQELRDACRSFNS*F
NQAEERVSVIEDQINEIR*EDKAREKRVKRNEQSLQEIWDY
>6__chr1_145800389_145806518
FSKLKEHVQTHRKKAKNLEKRLDKGLTRINSVEKTLNDLTEVKTMA*ELCDACTTFNTRF
HQVEDRVSVIEDQINEMKQQNKVREKRVKRNKQSLQEIWNY
>6__chr1_206010372_206016457
FSKLX-XVLTHLEEGKNLEKRLDEWLTRINSVEKTLNDMMELKTTAQELRDACTSFNS*F
DQVEETISVIEDQINEKK-XDKIXXKKVKRNKQSLQEIWDY
>6__chr11_13629377_13635529
FSELKEHVLTICKEAKNLEKMLDEWLSRITSVQKSLNDLMELKTTVQELHEAYTSFNSQF
DQAEERIAVIEDKINEIKREDKIREKRVKRNKQSLQEIWDY
>6__chr10_43906375_43912510
FSELKEDV*THCKEAQNLEKRLDKWLIRINSVEKTLNNLMELKTMA*ELRXTCTSFSSRF
DQVEERVSVIEDQTNEMKWEEMFREKRVKRNEQSLQEIQDN
>6__chr1_184781054_184787195
FSELKEHVLTDHKEAKNLEKRLDKWLTRINSVETT*NDLMELKNMAREIRESCTSFNSQF
NQVEERISVIEDQIHEIKREDKFREKRVKRNKQSLQEI*DY
>6__chr10_92115562_92121691
FSELKEHVQTHLKEAKNLEKRLDKWLTRINSVEKASNDQMELKTVG*ELRDARTSFSS*L
NQVEERVSVIEDXINEIK*EDMIREKKVKRNKRSLQEIWDY
>6__chr10_91194373_91200506
FSELKEDVRTHHKEAKNLEKRLEEWLIRINSIEKTLNDLMELKTMV*ELRDAYTSFSSRF
DQVEERVSVIEDQINEMK*EEKFREKRIKRNEQSLQEIWDY
>6__chr10_59208613_59214737
FSELKKHVLTHPKEAKNFEKRLDE*LTRIKNIEKTLNYLK*LKNTARELCDACTSFNS*F
DQVGERILVTEDQINEIK*EDKIREKRVKGNEQSLQEIWDY
>6__chr10_45177614_45183627
YSELREDIQTKGKEVENVQKXLEECITRITNTEKCLKELMELKTKARELRE---DXRSRC
DQLEERVSAMEDEMNEMK*EGKFREKRIKRNEQSLQEIWDY
>6__chr1_143554663_143560784
YSELKEEVRTHCKEVKNLEKRLDERLTRITNAEKSLKDQVELKTMA*ELHDKCTSFSGRF
DQLEERVLVIQDQMNEMK*EEKFREKRIKRNEQSLQEIWDY
>6__chr10_42073237_42079376
FSELKEDVGTHCKEAKNLEKRLDEWLTRINSVEKTLSDPMELKTMARELCDTCTSFNSRF
NQVEERVSVIEDQINEIK*EDKVRETRVKRNEESLQEIWDH
>6__chr10_99926788_99932924
FSELKEDV*THHKEAKNLEKRLDKXXTRINSIEKTLNDLMELKTMAQELCDSCTSFSSRF
DQLE*RVSVIEDQIYEMKRX-KFREKRVKRNEQRLQEIWDY
>6__chr10_16253584_16259729
LCELKEDV*TLRKEAKNLEKRLDEWLTRITNAEKSLNDLMELKTMARELHDAWTIFSSLF
DEVEEKVSVIEDQINEIKQ*EKFTEKTVKRNEQSLQEIWDY
>6__chr10_96855046_96861171
LSELKEHVQTHCKEAKNLEKXLDKWLTKINSEEKTLNDLIEMKTMAQELHDVCTSFNSQF
HQVEERVSVIEDQINEIK*EDKVRXKRVKRNE*SLQEIWDY
>6__chr11_13547974_13554044
SSELKEHVLTHCKEAKNLEKRLDEWLTRISSVEKILNDLMELKTMA*ELCDACTSFNSRF
YQLEERASVIEDEINEIK*EDKIREKRVKRNKQSLQKIWDY
>6__chr11_130808916_130815045
FSKLKEDVRIHHKEAKNLEKRLDEWLTTINSVKKTLNDPTELKTMA*ELRDTCTNFNSRF
DQVEERVSVIEGQINEIKQEAKFREKRVKGNEQSLQEIWDY
>6__chr1_195171716_195177852
FSELKEDV*AHCKEAKNLQKRLDEWLTRINSIEKTLNDLMELNTMARELRDTCTSFNS*C
NQVEERISVIEDQINEIK*EEKFREKRVKMNEQSLQEIWDY
>6__chr11_123200079_123206271
FSELKEDV*THHKEAKNLEKRLDE*LTRINSVGKTLNDLTELKTMARELRDACTSFNSRC
NQVEEKVSVIEHQINEIKQEDKVREKRVKRNEQSLQEIWDC
>6__chr1_94602404_94608554
SSELKEDVRTHRKEDKNLEKRLDKWLTRISSIEKTLNDLMELKTMAQELHDT*TSFNSQF
DQVEKRVSVIEDEINEIKKEEKFREKRVKRNEQILKEIWVY
>6__chr1_97595982_97602103
FSELKEDVRTHRKEA*NLEKR*DEWPPRINSVEKNLNDLMELKTMTRELRDTCTSFNSQF
DQVEERVSVIEDQINEIKQX-KFRGKKVKINEQSLQEIWDS
>6__chr1_47214233_47220402
FSELKEDVQTHHKEAKSLEKRLDEWLTRINSVEQTLNHPMELKTMARELCDTCTSFSRQF
DQVEERVSVIEDQIIEMK*EEKFREKGVKRNEQSLQEIWDY
>6__chr10_81000156_81006251
FSKLKEDVQTHHKEAKNXEKRLDEWLSRINSVEKTLNNLMELKTTA*ELRDACTSFSSGF
NQVEERVSVIEDQINEX-*X-KFREKRVKRNEQSPQEIWDY
>6__chr10_81320101_81326196
FSKLKEDVQTHHKEAKNXEKRLDEWLSRINSVEKTLNNLMELKTTA*ELRDACTSFSSGF
NQVEERVSVIEDQINEX-*X-KFREKRVKRNEQSPQEIWDY
>6__chr1_209193865_209200010
LSELKEHVLTHRKEAKNLEKRLDEWLPRINSVEKTLNDLMELKTVVGELCDACASFSSQF
DQVEERISVIEDQINEVKQEDKIREKRVKRNEQSLQEIWDY
>6__chr1_183822160_183828246
FSELKEHVLTHX-EAKNLEKWLDEWLTRINXV*KTLNDLTELKTMARELHEAHASFNSQF
DQVKERISVIEDQINEIKQEDKIREKRVKKNEQSLQEIWDY
>6__chr1_171885871_171892004
FSELKKDV*THRKEAKNLERRLDEWLTRINSVEKTLNDLMELKIMAGELCDACTSFSSQF
DQVEERLSAIEDQINEIK*EDKIRXKRVKRNEQSL*EIWDY
>6__chr1_92517631_92523769
FSELKEHVLTHHKEDKNLEKR*DK*LTRINSVEKHLNDLMELKTMARELHDACTSFNSRF
DQVEERVSVTEDPINEIKQEDKIREKRVQRNEQSLQEIWDY
>6__chr1_170537672_170543794
FSKQKEHVLTHCKEAKNLETRLDKWITRIKSVEKTLNDLMELKTMA*ELHDACTSFSSQF
NQVEERVSVMEDQINEIKREENFREKRVKRNEQSIKEI*DC
>6__chr10_111296046_111302202
FSKLKEHVINHRKEAKNLEKRLDEWQTRINNVGKTLNDLMGLKTMAREIRDACTSLSS*F
D*VEERISVIEDQINEMR*X-KFGEKRVKRNEQSLQEIWDY
>6__chr11_101814563_101820642
FSELKEDVQTHRKEAKNLEKRLDKWLTRINSIEKTLNDLMELKTMVQELRDTCTSFSS*X
-QLEESVSVIEDQMNEMKQDYKFREKTVKRNEQSLQEIWDX
>6__chr10_45081256_45087428
FSKLKEHVLTQCKEAKNLXKRLDEWLTRINSVEKTLNDLMELKTMAGEFHDACTSFNS*F
HQVEERTSVMEDQINKIKLEDKLREKRVKRNDQSLQEIWDY
>6__chr10_67811728_67817869
FSELKEDV*THCKEAKNLEKRLDEWLTRINSVEKIFNDLMELKTMAQELHDTCTSFNSRF
DQVEERVSVIEDQINEIK*EDKVRQKRVRRNEQSLQEIWDY
>6__chr1_115727489_115733619
FPKLNEHVLTHCKEAKNLEKRVDEWLTRIX-XEKTLKDLMELKTMA*ELHDACTSFNS*F
DQVE*RLSVIEDQINEIK*EDKFREKRVKRNEQSLQEIWDC
>6__chr1_187646392_187652412
FS*LKEDVRTHR--XKNLGKRLDE*VTGINSIEKILNNLMELKTMAQELRDACTSFSS*F
NQVKERVSVIEDQINEMESEEKFRERRVQRNEQILQEI*DY
>6__chr1_73724573_73730563
FSELKEHVLTHHKEAKNLEKRLDEWLTRINSVKKTLNDLMELKTMAQELRDTRTSFSSQF
DQVEEKISVIED*INEIKREDKFREKRAKRNEQSLQEIWDY
>6__chr1_99113783_99119878
FSELKEDVRTHHKEAKNLEKRLDEWLTRINSVEKTLNDLLELKTMARELCDACTSFSS*F
DQVEERVSVTEDQINEMK*EKNFREKRVERNEQSLQEIWDY
>6__chr1_86895714_86901882
FSELKEEVSTHRKEAKNLEKRLNEWLTRINSVEKTLSDLRELKTMG*ELHDA*TSFNSRF
NQVEGRVSVIEDQISEIK*KKKFREKRVKIIEQSLQEI*DY
>6__chr11_31307518_31313663
FSELKEDVRTHCKEAKNLEKRLDEWLTRINSIDKTLNDLMELKTMAQELCDACMSFSS*F
DQVEERVSVVEDQINEIK*EEKFREKRVKRNEQSLQELWDY
>6__chr1_77219295_77225452
FSELKEYVQTHRKEAKNPEKRLDEWLTRINSKEKTLNDLMELKTMA*ELREACTSFNS*I
NQVEERVSVTEDQINEIKQEDKVRAKRVKRNE*NLQEIWDY
>6__chr11_101014908_101020984
FSELKEDVRTHHKEGKNLEKX-XEWLTRINSVEKTLNDLMELKTMARELRDACTSFNRQF
DPVEQRTSVTEDQINEIK*EEKFREKGVKRNEXNLQEI*DY
>6__chr1_89266805_89272961
ISELKEDVRTHCKEAKTLEKRLDEWLTRINSVEKTLDDLMELKIMARELCNTCTSFNS*F
DQVEEKVSVIEDQINEIKWAEKFREKRVKRNEQCLQEIWDY
>6__chr1_68325867_68331976
FSELKEDXQTHRKEAKNLEKRSDEWLTRINRVVKTLNDLMEQKTMAPELHDACTSFSSRF
DQVEERVSVIEDQINEMKQEEKLREKTVKRNEQSLPGIWDY
>6__chr10_43730259_43736354
FSDLKDDVRTHCKEAKNLEKRLDKWLPRINSVEKTLNDLMKLKTMARELCDTYTSFSS*F
DQVKESVSVTEDQIHEMKQENKIREKRVKRNEQSLQEIRDY
>6__chr1_78548332_78554429
FSKLKEDVRTHHKEAKNLEKXLDKWLTRINSVEKTLNDLMELKTMARELRDARTSFSSRF
DQVEERVSMIEDQMNEMK*EEKFREKRVKRNEQSLQKIWDY
>6__chr1_68241398_68247494
FSELKEDVRTHRKEAKNLEKRLDEWLTRINSAEKTLNDLMELKTMTQELHDTCTSFNSQF
DQVEERVSVIEDQINEIK*EEKFREKRVNRNEQRLQEIWDY
>6__chr10_117003059_117009211
FSELKEDVRTHCKEAKNLEKRLDEWLTRINSVEKTLNDLMELKTMTGELHDACTSFNS*F
NQVEERVSVTEDQINEIKREEKVRKNRLKRNEQSLQEIWDY
>6__chr1_169046514_169052655
FSELKEHVLTHHKEAKNLEKRLDKWQTRINSVEKTLNDLMELKTMA*ERREACTSFNS*L
HQVEERVSVIEDQINEIK**DKIRXKKVKRXKQSIQEI*DY
>6__chr11_14572883_14578998
FSEVKEDVQTHLEEAKNLEKRLDKWLTRINSREKTLNDLMELKTMVRELRDACTSFNSQC
DQVEERVSVTEDQINEIK*ENKIREKRVKRNEQSLQEIWDY
>6__chr1_118342983_118349090
FSELKEHVQTHRKEAKNLEKSLDEWLSRINHVEKTLNDLMELKTMT*ELHDTCTSFNS*F
DQVEERV*VTEDQINEIK*EKKFRX--XKRNKQSLQEIQDY
>6__chr10_59659495_59665593
FSELKEDVRTHRKEAKNLEKRLDESLTRINSVEKTLNDLMGLKTMARELHDSCTSFNTQF
NQVEERVLVIEEQINEIKQDDKVREKRVKRNEQSLQEIWDY
>6__chr10_87248785_87254940
FSELKEGV*THHKEAKNLEKILDKWLTRINSVEKTLNDLMELKTMV*ELHDACINFSSRF
DQVAERVSVTEDQMNEMKQX-KFREKRVKRKGQSLQEIWDY
>6__chr10_72069243_72075380
FSELKEHVLTHHKEAKNLEKRLDEWPARINNIERSLNDLMELKTMA*ELCDACTSFNS*F
NQVEERISVMEDQINEIKREDKIREKRVKRNEQSLQEI*DY
>6__chr1_108076386_108082521
FSKLKEDVRTHLNEAKNLEKRLDEWLTRINSVEKTLNDLMELKTMA*ELRDSYTSFGSRF
NQVEERV*MSEDQINEMKREEKFREKKVKRNKQSLQEIWDY
>6__chr10_129911830_129917964
FSELKEHVLXHHKEAKNLEKRLDEWLTIINSVEKTLNDLTELKTMARELRDTCTIFNSRF
DQVEERISVTEDQINKIK*EDNVREKRVKRNEQSLQEIWDY
>6__chr11_116042646_116048789
FSELREDIRTHHKEAKSLANRLDEWLTRISSVEKTLNDLMELKTMEQELCDTCTSFSS*F
NKLKERVSVIEDQINX-K*X-KFREKRVKRXEQSLQEIWDY
>6__chr10_22418213_22424421
FSELRETVLSHLKEAKNLAKRSDK*LIRINSVEKTLNDLKELKTMARELCDACTSFDS*F
GQVEERI*VIADQINEIKQEDKFREKRVKRNEQSLQEI*DY
>6__chr1_94148881_94154920
FSELKEDVQTHCKEAKNLKKRLDECLTRINSVQKHLNDLMELKTMAQELPDACTSFSS*F
DQLEERVLVIEDQINEMKREEKFREKRVKRN*QSLQEIWDY
>6__chr1_231966535_231972665
FSELKEDV*THHKEAKNLEKR*DEWLTRINXVEKTLNDLMELKTMAQELSVSCTSFNS*F
DRVEERVSVIEDQINEIKQEEKFREKRVKRNEQSLQEIWDY
>6__chr1_205435972_205442030
FSKLKEDV*THQKEANNPEKRLDEWLTGINSVEKTLNDLMELKTMA*EIHDACTSXNS*F
DQKEERVSVIEDQINEIK*EDKVRDKRVKRNKXSLQEIWGY
>6__chr11_40683336_40689457
FSELKEDVQTHRKEAKNLEKRLDE*LTRINSVEKTLNDLMELKTMAWEVRDACTSFTSQF
DQVEERVSVTEDQINEMK*EKKFREKRVKRNEQSLQEIWDY
>6__chr1_169786232_169792320
FSELKEDVQTHHKETKNLEKRLDEWLTRINSVEKTLNDLMELKTMARELRDTCPSFSSRF
DQVEESVSVTEDQINEMKREEKFREKRVKRNEQSLQEIWDY
>6__chr11_16514457_16520596
FSELKEHVLTHRKEAKNLEKRLDEWLHRINSVEKTSNDLMELKTTA*ELCDGYTSFNSRF
NQVEESISVIADQINEIKQEHKNREKTVKRNEQSPQEIWDC
>6__chr1_118108132_118114244
FSELKEHVLTHYKEDKNLEKRLDEWLTRINSVEKILNDLTELKTMA*EFQDTCTSFSSQF
DQVEERISLIEDQINEIK*EDKFTEKRVKRNEQSLQEIWDY
>6__chr1_75413947_75420105
FSELKKDVRTHCKQAKNXEKD*TXWLTKIDSVEKTLNDLMELKTMA*ELRDTCKSIST*F
NQVEERVSVIEDQINEMKSEEKFREKRVKRNEQSLQEIWDY
>6__chr1_156138299_156144401
FSELKEDVQTHHKEAKYLEKRLDKWLTGINSVEKTLNDLMELKTMA*ELRDTCTSFSS*F
DQVEERVSVIEDQINEMK*EEKLREKRVKRNEQSLQEIWDY
>6__chr10_89647542_89653718
FSELKEDVQTHRKEAKNLEKRLDKWLTRINSVQKTINDLMELKIMARELHDACTSFSSRF
DQVEERVSVIADQMNEMKQEEKFREKTVKRNEQSLQEIWDY
>6__chr10_73865185_73871328
FSKIKEHVRTHRNEAKNLEKR*DE*LIRINSAEKTLNELMELKTMA*ELRDVCTSFSSRF
DQVEERVSVIEDQINEIKQ----XKIRVKKXEQSLQEIWDY
>6__chr1_218845486_218851657
FSKLKEDV*THHKEAKNPEKRLDEWLSRINSVEKTLNDLMELKTMVRELRDASTSFNSRF
DQVEERLSVTEDQISEIKREDKVREKRVERNEQSLQEIRDC
>6__chr1_176221786_176227953
FSELKEHVQTHREEAKNLEKRLDEWPTRINSVEKILNDLMELKTMAQELHDACTSFNSQF
DQVEERVSVIEDQINEMK*KDKVRDKRVKRNEQSLQEI*DY
>6__chr1_113817408_113823527
FSKLKEVVRTHHKEAKNLEKRLDEWLTRINSVEKTLNDLMELKTMARELRDACTSCIS*F
NQVE*RVSVIEGQINEIKQENKVREKRVKRNEQSLQEIWDY
>6__chr1_111737907_111744040
XSKLKEHV*THRKETKNLEKRSDKWLTRINSVEKTLNDLKELQTMA*ELQDSCTSFSSRF
DQAEERVSVIEDQINEIKQEDKVREKREKRNEQNLQEILDC
>6__chr11_111381869_111387899
FSELEEDV*THCKEARNLEKRLDEWLTRINSVEKTLNDLMELKTMA*ELCDARTSFNSQC
DQVEERVSVIEDQINEIK*EEKFREKRVKSNEQSLQETWDY
>6__chr11_124337755_124343899
FSELKEDV*THRKEAKTLEKRLDEWLTRINSVEKILNDLMELKTXARELRDECTSFSSQF
DQVEERVSVTEDQINEMK*X-KFREKRIKRNEQSLQEIWDY
>6__chr1_170667379_170673491
FSELKKHVLSNRKEVKNLEKRTDEWLTRINTIDKTSNDLMELKTMVRELCDAYTSFNSRF
DQVEEKVSVIXDQINEIKQEDKFREKRVKRNKQSLQEIWDY
>6__chr1_37613212_37619391
FFKLKEYVLTHHKEAKNLEKMLDEWLTRINSVEKTLNDLMELKNMA*ELRDTCTSFNSRF
DQVEERISVIEDQINEIKQEDKFRXRRVKRNKPSLQEIWDY
>6__chr10_74451353_74457371
LXXLKKHVLSHRKEAKTLEKRLDEWLTRTNSVEKTLNDLMELKTMA*ERHGACTSFGSRF
DQVEQRVSVIEDGINEIKQEDKFREK*VERNK*SLQEIWDY
>6__chr11_58508001_58514122
FSELKEHLLTH*NEAKNI*KKLDEWLTRIKSVEKTLNDLMELKTLAREFLDAFTSFNSQF
NQVEERISVIEDQINEIK*EDKVXXKRVKRNKXSLQ*I*DY
>6__chr14_21298198_21304363
FFE*KDHVLVHHKEAKNLEKRFDEWLTRIHSVERTLNDLTELKTMAQELHDARTSFNSQF
NQVEERISVIEDHINEIKQEDKVREKRVKRNEKRLQKIXDS
>6__chr11_48527616_48533663
FSQLKEDV*TH*KEAKNLEKRLDEWLTTINSVD*TLNDLMELKTMARELRDACISFSS*F
NQLEERVSVTEDQINEVK*EEKFREKRVKRNEQNLQEIWDY
>6__chr11_54853344_54859482
FSRLKXGV*THCKEAKSLEKRTDEWLTRINSVDKTLNDLMELKTMAQELRHVCTSFSS*F
NQLKERVSVIEDQXNEMKLEEKFRG*RVKRNEQSLQEIWDY
>6__chr13_47380103_47386246
FSKLKEGVRTHLKEAINLEKRLDGWLTRINSVEKTLNDLIEQKDTARELLDACTSFKSQF
DQVEERISVIEDQTNDIK*EDKIREKRVKRNKQSLQEIWHY
>6__chr14_40863328_40869450
FSEVKKHVLTHREKGKNLEKRLDKWLIRINSVEKTLNDLMELKTMAEELRDACTSFNSRF
SQVEERVSMIEDQINEIKREDKIREKIVKRNEISLQEIWEY
>6__chr12_62016938_62023058
FSELKEHVLTNCKDAKNLEKRKDEWLNRINSVEKTLNDLVELKTTA*GFRDTCTSFNSQF
DQVEGRISVIEEQINEIKQEDKIKERRIKRNEQSLQEIWDY
>6__chr14_57049962_57056167
FSELKEHVLTHCKEGKNLEKRLDRWLTRINSVGKSLNDLMELKTMAQVLRDACTSFNSRL
NQVEERISVIEDXINEIK*EDNIRDKRVKRNE*SLQEIWDY
>6__chr11_92811913_92818031
FSKLKEHVLTHCKEVKNLEKRLDKWLTRINSVEKNLNDLMEVKTTA*ELRDACTSFNSRL
DQVEERISVIKGQINEIKREDRIREKRVKRNEQSLQEIWDY
>6__chr13_93976907_93983053
FSKLKEHVLTHHKKAKNLEKRLDEWLARINSVEKTVNDLMKLKTMARELRDACTSFSSQF
DQVEERISVIEYQISEIK*EDKIREKRVKSNEQNLQEIWEY
>6__chr14_60059731_60065895
FS*LKEHVLTHHKEAKNLEKRIDEWLTRINSVEKTLNDLMELKTMAKELRDACTSFNSRF
NQVEERISVIEDQINEIKQEDKVREKRVKRNE*SVQEIWDY
>6__chr15_74859311_74865436
FSKLKEHVLTQHKEAKNIEKRFHECLTRMNSGEKTLNDLIELKTVARELRDACTSFNSGF
DQVEERISVIEDRINKTKGEDKIREKRVKRNEQSLQEIWDY
>6__chr15_54640906_54647065
FSKLKEHVLTHHKEAKNLEKRLDK*LTRINX----XNDPMELKIMA*ELHDTGTNFNSRF
DQVEERISVTEDQINEIKQEDKFREKRVKRNEQSLQEMWGY
>6__chr12_79974253_79980304
FSELKEEVQTHHKEVXNLERRLDEWLIRITNAEKSLKDLMELKTMA*ELHDECTSFSSRF
NQLEERVSVIEDQMNEMKREEKFREKRIKRNKQSLQEIWDY
>6__chr14_37040585_37046714
FSELKEHVQTHYKEAKNLEKRLHEWLTRINSVEKTLNDLMEMKTMAGELHDACTSFNRRC
NQVQERISVIEDQINEIK*EGKIRXXKVKRNKQSLQEIWDY
>6__chr13_47672953_47679090
FSELKEHVLSHFKEAKNLEKRLDEWLTRITSVENXXNDLMELKNTAEELCEAYTNFNSRF
DQAEERISVIEDQINEIKRXSKIREKRVKRNEQSLQEIWDY
>6__chr11_86890903_86897074
XSELKEHIQTYCKEAKNLEKRLD*WLTRINSVEKTLNDLMELKTMA*ELCDACISFNSQF
DQVEERVSVIEDQINEIKQEDKVREKRVKRNEQSLQEIWDY
>6__chr13_69138965_69145101
SSELKEDVRTHYKEAKNLEKKLDKWLTRINSVEKTLNDLMELKTMAQELCDACTSFNS*F
DQVEERVSVIDDQIKEIKQENKVREKRVKRNEQSLQEIWDY
>6__chr11_95917818_95923990
FSKLKEHVLTHGKEAKNLEKRLDEWL-XINSVENTLNDLIVLKTMAQELHDACTSFNSQF
EQLEERVSVIEDQMNEIK*EDKFKEKRVKINEQSLQEIWDY
>6__chr12_22006409_22012555
FSELKEHVLTHHKETKNFEKRLDEWLTRINSVENSLNDLMELKTTVQELHEAYTSFNSQF
DQAEERISVIESQIN*IKQEDKIREKRVKRN*QSLQEICNY
>6__chr12_95516925_95523020
FSKLKEHVLTHRKEAKNLEKRLDERLTRINSVEKTLNDLM*LKTTVQELCEA*KSFSSRF
DQVEERISVIESQSNEIKGEDKIREKRVKRNEQSLQEIWDY
>6__chr12_56697195_56703335
FSELKEHVLTHCKEAKNLEKMLDEWLTRITSVEKSLNDLMELKTTVQEFCEAYTSFNDXF
DQAEERISVIEDQINEIKQEDKIREKRVKRNEQSLQEIWDY
>6__chr15_36853113_36859205
FSKLKEDVRTHRKEAKNLEKRLDKWLTRINSIEKT*NDLMELKTMAQELRDTCTSFNSRF
DQVKERISVIEDXINEIKQEDKIREKRVKRNEQSL*EIWDY
>6__chr14_52127303_52133425
FSELKEHVLTQCKKAKNLEKRSGEWLTRINSVEKTLNDLMELKTIA*ELRDACTSFNSRF
NQVEERISVIQDXINKTERGDKIREKRVKRNEKSLQEIWDY
>6__chr14_36726722_36732917
FSELKEHVLTHHKEAKNLEKRLDE*LTRIISVEKSLNDLMXLKTTV*ELCEAYRSFNNQF
DQAEERISVIEDQMNEMKLDEKFREKRVKRNEQSLQEIWDY
>6__chr14_85505133_85511293
FSELKEDVRTHCKEANNLEIRLDKWLTRINSVEKTLNDLMELKTMARELHDTCTSFRSQF
DQVEERVSVIEDQINGMKQEEKFREKRVKRHEKSLQEIWDY
>6__chr14_27706955_27713098
FSELKEDVQTHCEEAKILEK*LDEQLIRINSGEKTLNDLMELKTMA*ELHDTCTSFNSRF
DQVEETVSVIEDQINEIK*QDKVREKRAKRNEQSL*EIWDY
>6__chr14_39358989_39365118
FSKLKEHVLTHREEAKNLQKRLDKWLIRINSVEKTLNDLMELKTMARKLHDACTSFSSRF
DQEEERVSVIEDQINEKKQEDKFRXKKVKRNKQCLQEIWDY
>6__chr12_98155839_98161938
SSELKDHILTHLKEAKNPEKRLDKWLTRINGVKKTLNDLMELKTKAQEPHDACTSINS*F
DQVEERITVMEDQINEIKQEDKIREKRVKRNEQSLQEIWDY
>6__chr13_67060477_67066603
XSKLKEDVRTHRKKAKNLEKRLDEWLTRINSVEKTLNDRMELKTMVRELHDSCTSFSS*F
DQVEERVSVIEVQMNEMK*EEKFREETVKRNEQSLQEIWNY
>6__chr15_58316668_58322804
FSKLKEHVLTYRKEAKNLEKRLDKRLTRINSVEKTLNDLMELKTMAQELRDLCTSFNN*F
DQVEERISVTEDQTNEIK*EDKIRERRVKGNEQNLQEIWDY
>6__chr15_42970037_42976162
FXQLKEYVLTHRKEAKNLEKRLDKWLTRINSVEKT*NDLMELKTIARELCDACTRFNS*F
DQVEERISVIEDQINEIKREDKIREKTVKRNEQSLQEIWDY
>6__chr15_74966577_74972732
FSKLKEHVLTHCKEAQNLEKRLDEWLTRMNSGEKTLNDLMELKTMARELRDACISLSSRF
NQVEERISVIEDQINEMK*EDKIRQKRVKRNEQSLQEIXHY
>6__chr14_86281140_86287237
FSKLKEDIRTHCKEAKNLEKRLDEWL-XINSVEKTLNYLMELKTXXRXLYDACTSFNSQF
DQVEERX-XTEDQINEIK*EEKFREKRVRRSEHSLQEIWDY
>6__chr11_90689123_90695236
FSELKEEV*THRKEVKDLEKRLDEWLTRITSVEKSLNDLMELKAMAQELHDECTSFSS*F
DQLEEKVSVIEHQMNEMK*EEKFREKRVKRNEQSLQEI*DY
>6__chr14_48893063_48899209
FSELKEHVLTHRKEAKNLQKRLDEWLTRINSVEKTLNDLTELKTMP*ELCDACTSFNSQF
NQVEERVSVIQDQSNEIK*EDRITEKRVKRKKQSLQEMWDY
>6__chr14_35950685_35956798
YSELKEEVRTHGKEDKNLEKRLDEWRTTTTNAEKSLKDLMELKTMAQELCDECTSLSS*F
DQLEERVSVMEDQMNEMKQEEKFREKRIKRNEQSLQEIWDY
>6__chr14_48109184_48115338
FSELKEDVRTHHKEAENLENRLDKWLTRINSTEKTLNDLMELKTVARELHDTCTSISN*L
DQVEESVSVIEDKMN*MK*DEXFREKRVKRNQQSLQEIWDY
>6__chr14_79574899_79581084
FSELKEHVLTQHKEAKNLEKQLD*WLTRINSVEKMLNDLMELKTMAQELCDTCTSFSSRF
DQVEERISVIEYQINEIKQEEEFREKRVKRDKQSLQEIWDN
>6__chr14_51694242_51700333
FSKLKEHVLTHRKEAENLEKRLQEWLTRINSVEKTLNDLMEMKTMAQELRDICTSFNS*F
NQV*ERVSVIEDQINEIK*EDEFREKRIKRNEQSLQ*IWDY
>6__chr13_32890107_32896243
LSKLKEHVLTHHKEAKNLENRLDEWVTRINSVEKTLNDLMELKTMARELHDTCTNFNSRF
NQVEERISVIEDQINEIKEEHKFRLKRVERNEQSLQEIRDY
>6__chr12_44963567_44969703
FSKLKEVVQNHCKEAKNLEKTLDEWLTRINSVEKTLNQLMKLKTMAQELRDACTSFNSQF
D*VEEKVSVIEDQMNEIKPEEKVREKGVKRNE*SLQETLDY
>6__chr12_85544654_85550821
FPELKEDVQTHHKEAKNLEKRLDVWQTRINSVEKTLNDMMELKTMAGELCDTCTSFSS*F
DQVEERVSVIEDQMNEMKLEEKFRGKRVKRNKQSLQEIWDY
>6__chr14_59918101_59924275
FTELKEDVQTHCKEAKNLEKRLDKWLTRINSVEKTINDXMELKTMARELRDACTSFNS*F
NQAEERILVIEDQINEIK*EDKVREKRVKRNEQSLQEIWDY
>6__chr12_44071934_44078038
FS*LKDNVLTHRKEAKNLEKTLDKWLTRINNVEKTLNDLMELKTMARELCVACTSFSSQF
DQVEERVSVIEDQINEIKREDKVRXEKVKSNEQSLQEIWDY
>6__chr15_32245452_32251581
FSKLKEHVLTCCKEAKNLEKRLDKWLTRITSVEKNLNDIMELKITVRELHKAYTSFNS*F
DQVEERI*VNEDQINEIQQEDKIREKRVKRNEQSLQETWDY
>6__chr14_52960272_52966381
FSKLKEDVQTHCKEAKNLEKXLDKWLTRRNSVEKTLNDLMELKTMARELRDACTCFNSQF
DQVEERVSVIEDRINEIK*EDKVGEKRVKRNEQSLQEIWDY
>6__chr13_79988998_79995116
FSELKEEVQTHHKKAENLEKRLDKWLTRISSVEKTLNDLMELKTKAQELRDACTSFSSRF
DQVEERVSVFEDQMNEMK*EEKFGEKRIKRNEQSLQEIWDY
>6__chr11_58839521_58845640
FSELNKDVRTHRKEAKNLEKRLDKWITIINSIEKTLNGLMELKTMA*GLREKCTNFSSLF
HQVEEGXSVIEDQMNEMKQEEKFREKRVKRNEQSLQEIWDY
>6__chr11_88145268_88151403
FSKLKKDX*THCKEAKNLEKR*DEWLARINSIEKTLNDLMELETMA*ELRDACISFNS*F
NQVEETVSMIEDQINEIKREDKVRXXGVKRNEQSLQELWDY
>6__chr12_33564972_33571066
FSKLKEDVRTHCKEAKNLEKRLDEWLTRINSVEKTLNDLMELKTMA*ELLDLCTSFNS*F
DQVEERVSVIEDQINEMKRX-KFREKRVKRNEQSLQEIWDY
>6__chr11_92830910_92837014
FSELKKDVQTHCKEAKNLEKRLDE*LTRINSVEKTLNCLMELKTMA*ELRDACTSFNS*C
DQAEERVSVTEDQINEIKQEGKIREKRVKRNE*SLQEICDY
>6__chr16_13088209_13094313
FSELKEDV*THCKEAKNLEKRLDEWLTRINSVEKTLNNLMELKTMA*ELRDTCTSFSS*F
DQVEERVSVIEDQINEIK*EEKFREKIVKRNEQSLQGIWDY
>6__chr12_116545421_116551522
XSELKEDVRIHHKEAKNLEKRLDEWLTRINSIEKTLNDLMELKTMARELRDACTNFNS*F
DQVEERVSVIEDQINEIKQENKVREKRVKRNEQSLQEIWDY
>6__chr14_36232880_36239038
FSELNEDIRTHRKEAKNLEKRLDEWLTRINSVEKTLNDLMQLKTMARELHDACTSFNSQF
DQVEERVSVTEDQINEIK*EDQVREKRVKRKEESLQEIWDY
>6__chr11_82654825_82660945
SSKVKEDV*THCKEAKNLEKRLDEWLTRINSVEKTLNDLMELKTMARELRDACPSFNS*Y
NQVEDRXPVTEDQINEIKREDKVREKRVKRNEQSLQEIWDY
>6__chr12_322234_328345
FSELKEDVQTHRKEAKNLEKRLDKSLTRINSVEKTLNDLMELKTMGRELHYTCTSFNSQF
DQVEERVSVIEDQINEIK*EDKVREKRVRRNKQSLQ*IWDY
>6__chr14_31345582_31351726
FSELQEEV*THRKEAKNLEKXLDEWLTXINSAEKTLSDLKELKTMAQELCDACTSFSSRF
DQVEERVSVIEDQIEEMKPEEKFREKRVKRNKQIFQEI*DY
>6__chr11_45605719_45611863
FSELKEDDGTHRKEDKNLEKRLDE*LTRIISVEKTLNDLMELKTIA*ELRDACTSFSSPF
NQVEERVSVIEDQINEMK*EEKFREKRVKRHKQSFQEIWDY
>6__chr15_30219419_30225542
FSKLKEHVRTHCKEAKNLEKRLDEWLTRMNSIEKT*NDLMELKTTA*ELHDTCTSFNSRF
DQVEERISVFEDQINEMK*EDKIREKTVKRNKQSLQEIWDY
>6__chr12_76008331_76014504
FSELKEHVLTHCKEAKNLEKRLDEWLTRIARVEKNLNDMVELKTMAQELHDTCTSFNV*F
NQVEERVSVIEDQINEMK*EDKVKEKRVKRNE*SLQEIWDY
>6__chr16_21247846_21253998
FSELKEDIRTHRKEAKNLEKRLDEWLTRINSVEXXLNDLMELKTMARELRDTCTSFSS*I
RQVEERVSVIEYRX-EMKQEENFTEKRVKRNKQSLQEIWDY
>6__chr11_91382325_91388486
FSELKEDVRTHCKETKNLEKRWDEWLTRINSIEKTLSDLMELKTMARELHDACTSFSS*F
NQVGERL*VIEDQMNEMKREEKFREKRVKRNEQNLQEIWDY
>6__chr11_8494503_8500591
FSKLKEDVQTHCKEAKNLEKRLDEWLTRINSAEKSLNDLMELKITA*ELRDACTSFSSQF
DKEEERVSVIEHEINEMKREEKFREKRVKRNE*SLQEIWD*
>6__chr11_60074443_60080563
XSELKEDVRTHRKEAKNLEKRLDEWLTRINSVEKTLNDLMELKTMARELPX------XQF
DQVEERVSVIEDQINEMKREEKLREKRVKRNKQSLQEIWDY
>6__chr15_76455361_76461498
FSELKEDVRTHRKEAKNLEKRLDEWLTRVNSIEKTLNDLMELKTMA*ELHDACTNFSSRF
DQVEERVSVIEDQMNEMK*EEKFREKRVKRNEQSLQEIWDY
>6__chr12_57384384_57390555
FSELKEDVPTHHKEAKNLEKRLDEQLTRISSVEKTLNDMMELKTMARELCDACTSFSSQF
DQVEERVSVIEDQINEMK*EEKFREKRVKRNEQSLQEIWEY
>6__chr12_3830563_3836705
FSELKEDV*THRKEAKNLEKRLDEWLTRTNSVEKTLNDLMELKTMAQELCDACTSFSS*F
NQVEERVSVTEDQMNEMKQX-KFKEKRVKRNEQSLQKIWDY
>6__chr15_84550067_84556212
FPELKEDVRTHLKEAKNLEKRLDEWLTKINSVEKTSNDLMELKTMAQELRDTSSSFNS*L
DQVEERVSVIKDQINELKQEEKFREKRVKSDEQSLQEIWDY
>6__chr16_26011440_26017567
LSKLKELVQTHRKEAKNLEKRLDEWLTRINSVEKILNDLMELKTMAQELRDACTSFNS*L
DQVEERVSVTEDQINEIK*EDKVREKRVKRNEQSLQEIWDC
>6__chr13_108952657_108958794
FSELKEDV*THCKEAKNLEKRLDEWLTRKNSVEKTLNDLMELKTMA*ELRDTCTSFNSQF
NQVEERVSVIEDQINEIK*EEKFREKRVKRNEQSLQEIWDY
>6__chr13_47206928_47213026
FSELKEDVRTHHKEAKNLEKRLDE*LTRTNSVEKTLNDLIELETMAQELCDTCTSFSSRF
DQVEERVSVIEDQMNEMKREEKFREKRVKRNEQSIQEIWDY
>6__chr13_79359171_79365372
FSELKEDV*THCKEAKNLEKRLDKRLTRINRVEKNLNDLMELKTMARELCDACTSFSS*F
NQVEERISVIEDQINEIK*EDKVREKRVNRNEQSLQEIWDY
>6__chr11_8468072_8474226
FSKLNEDV*TYRKEAKNLEKRLDE*LTRINSVEKNLNDLMELKTMAQELHDACTSFSSRF
DQVEERVSVTEDQMNEIKQEEKFREKRVNRNEQSLQEIWD*
>6__chr11_57371906_57378043
FSEPKEDVRTHRKKAKNVEKRLDK*LARINSVEKTLNDPMELKTMAQELRDACTSFSS*F
NQVEERVSEIEDQINEIK*EEKFREKRIKKNKQSLQEIWDY
>6__chr13_108463312_108469301
FSGLTEDVQTHHKEAKNLEKRLDEWLTRITSVEKTLNDLMELKTMA*KLRDACTSFNS*F
NQLEERVSVIEDQIKEMK*EEKFREKRVKRNEQSLQKIWDY
>6__chr12_45417039_45423193
FSEIKEDVQTHHKEAENLEKRLDEWLTRINTVEKNLNDLMELETMARELCETCTSFSS*F
DQMEERVSVIEGQINEX--EEKFREKRVKRNEQSLQDI*DY
>6__chr12_125371155_125377286
FSELKQDV*THCKEAKNLEKRLDEWLIRINSVEKTLNDLMELKTMA*ELRDARTSFSSRF
DQVEERASVIEGQINEMKQEEKFREKRVKINKQSLQEIWDY
>6__chr15_40325786_40331870
LSELKEDVQTHHKEAKNLEKRVDEWLSRINSVEKTLNDLMELKTMARELCDACTSFSS*F
DQVEERVSVIENQMNEMKREEKFREKRVKRNEKSLQEIWDC
>6__chr12_102952075_102958213
FSKLQEDV*THYKEAKNLEKRLYKWQTRTNSVQRTLNDLMELKTMARELCDACTSFNSQF
DQVEERVSAIGDQINEIK*EEKLKEKRVKRNEQNLQEIWDY
>6__chr15_40843623_40849746
FSELKEDV*THCKEAKNLEKRLDEWLTRINSVEKTLNDLMELKTMARELHDACTSFSSRF
YHVEERVSVIEDQINEMKREEKFREKRVKRNEQSLQEISDY
>6__chr13_50240423_50246542
FSKLKEDV*THRKEAKNLEKRLDEWLTRINSIEKTLNDLMELKTTARELRDACTSFSI*F
DQVEERVSVTVEQINEMKREEKFREKRVKRKEQSLQEI*DY
>6__chr15_99031311_99037424
FSELKENV*THRKEAKNLEKRLDKWLTRINSVEKTLNDLIELKTMA*ELRDTCISFNSQF
DQVEERVSVIQDQINEIKQEEKFREKRVKRNEQSLQEIWDY
>6__chr12_117590771_117596921
FSELKEDA*THCKKAKNLEKRLDEWLTRKNSVEKTLNDLKELKTMARELRYACTSFSSQF
DQVEERVSVIEDQINEIK*EEKFREKRVKRNEQSLQEIWDY
>6__chr14_50949642_50955778
FSELKEDV*THHKEAKNLEKRLDEWLTRINSVEKTLNDLMEPKTVAQELHDTCTSFNS*F
NQVEERVSVTEDQINEIK*EDKVREKRVKKNEQSLQEIWDY
>6__chr12_61499850_61505942
FSKLKEDARTHCKEAKNLEKRSDEWLTRINSVEKTLNDLMELKTVARELRNACTSFDSQF
DQVEERVSVMEDQINETK*EEKFREKKVKRNEQSLQEIWDY
>6__chr14_101280337_101286478
FSELKQDV*THCKEAKNLGKILDEWLTRISSVEKTLNNLMELKTMA*ELRDTYLSFNSRL
DQVEERVSLIEDQINEIKREEKFRXKRVKRNEQSLQEIWDY
>6__chr18_40084242_40090394
FSELKEDVRTHCKEAKSLEKRLDKWLARITSVEXXLNDLMELKTTVQELREAYTSFSG*F
TQAEERISVIQDQINEIKKEDKIREKRVKRNEQSLQEIWDY
>6__chr17_49499809_49505919
FSKLKEHVLTHHKEAKNLEKRLDKWLTRIISVEKSLNDPMDLITLVQEHWEAYTSFNS*L
DQAEERTSVIEDQINEIK*EDKIREKRVKRNEQSLQEIWDY
>6__chr3_105665378_105671510
XSKLKDHILTHGKEAKNLEKRLDEWLTRITSVKKRLIVLMGLNTTV*VLYEAYISFNSRF
DQAEERISVIEDQINEIK*EDKIKEKRVRRNEQSLKEIWHF
>6__chr3_104037799_104043956
FSELKEHVLTHHKEAKNLEKRLDEWLTRITSVDKTLNDLMELKTTVQELYEAFTSFNSQF
DQAEERISVIEDQINEIK*XGKIREKRVKRNKQILQEIWGY
>6__chr2_186255341_186261453
FSELKKHVLNHCKEAKNLEKRLDEWLSKINSVEKTLNYLIELKTTV*QLCEACTSFSSQF
NQVEERISVIDDQINEIKREDKIREKRVKRNEQNLPEIWDY
>6__chr18_5112003_5118134
FSELKKHVLTHCKNAKTLKKRLDEWLTRINSVEKSLNDLMELKTMARELCDACTSFNS*F
DQVEERMSVIEDQTNEIK*EDKIRXKKVKRNEQSLQEI*DY
>6__chr2_135854908_135861040
FFELKEEVRTQCKELKNLEKRLDEGLTRITNAEKSLKDLMELKTMARELRDECTSFISRF
DQLEERVSVMEDQMNEMKREEKFREKRIKRNEQRLQEIWDY
>6__chr2_146420225_146426376
FSKLKQDVRTLHKEAKNLEKRFDKWLTRINGVEETLNDVMQXKTMERELGDACTSFSS*F
DQMEERI*VIEDQMNEMK*KEKFREKRVKRNEQSLQEIWDY
>6__chr19_20457089_20463221
FSELKEDV*TYHKEAQYLEKRLDKWLSRINSVGRSLSDLMELKTMAQELHDTCTSFNS*F
NQVEEWVSVIEDQIN*IK*EEKFREKRVKRNEQSLPEIWDY
>6__chr19_22123012_22129151
FSELKEHVQTHHKEAKNLKERVDEWLTRINSEEKTLNDLMELKTMARELSDACTSFNS*F
NQVEERVSVIEDQNNDIR*EDKVREKGVERNEQSLQEIWDY
>6__chr2_179784996_179791112
FSELKGHVLTHRKEAKILEKTLDKWLIRINSIEKTLSDLMELKTMAQELQDAGTSFNSRF
DQVEERISVIEDQINEIKQKDKLKEKRVKRNEQSLQEIWDY
>6__chr19_22924159_22930314
FSELKEHVQTHCKEAKNLEKRGDEWLTRINGEEKILNDLMELKTMARQLRDACTSFNSQF
DQVEERVSVIEDQINDIK*EDKVREKRVKRNEQSLQEIWDY
>6__chr2_49308230_49314436
FSEVKEDVRTHRKQAKNLEKRLEEWLTRINSVEKTLNDLMELKTIA*ELHEACTSFNSRF
DQVEERVSVIEDQINEIKQEEKFREKRVKRNEQSLQAIWKY
>6__chr19_33035449_33041578
FSELKEDV*TYCKEATNLEKRLDEWLTRLNSVQKTLDDLMALKTMAQELCDACTSFSSRF
EQVEETVSVIEDQTNEMK*X-KFREKRVKRNEQSLQEIXDY
>6__chr2_213926869_213932873
FSKLKERGLTHRKEAKNLEKRLDEWLTIINSTEKTLNDLMELKTTARKRCDACTSFSNQF
NQVEERISVIEDRLNEIK*EDKIRXKRVKRNEQSLQEIWHY
>6__chr2_117475198_117481323
FSQLKDDVLTHCKEVXNLEKRLVEWLTRINSIEKTLNDLMELKTMVREIRDACTSFSSQF
NQVEERVPVTEYQTN*MKXXEEFREKSVKRNK*ILQEIWDY
>6__chr18_39817949_39824157
FSALKEDVQTHPKETKNLEKRLXEYLTRINSVEKSLKDLMELKTMAQELHDTCTSFSSRF
DQVEERVSVIEDQMYEMK*EEKFREKRLKRNEQSLQEIWDY
>6__chr2_19152509_19158630
FFKLKELVLTHHKEAKNLEKRLDEWLSRINSVEKTLNDLMELKIIAREFHDAGTSFNS*F
DQEEERVSVIEDX-NEIK*EDKIREERVKKX-QSLQEIWDY
>6__chr20_16716485_16722630
FSELKEKVQTHRKEVKNLEKRLDKWLTRVTGVEKSLNDLMELKAMA*KLHDKCTSFSSRF
DQLEERVSVIKDQMNEMKQEEKFREKRVKRNEQSLQEIWDY
>6__chr2_124272644_124278753
FSELKEDV*IHCKEAKNLQKRLDEWLPKINIVEKTLNNLMELKTMA*ELRDTCTNFSSRF
DQVEERVSVIEDQMNEMKQX-KFRENRVKGNEQSLQEIWAY
>6__chr18_73478061_73484201
FS*LKEEV*THGKEAKNLEKRLDEWLTRINSVEKTLNDQMELKNMARELRYACTSFNSQS
DQVEERVSVIEDQINEIK*EEKFREKRVKRNKQSLQEIWDY
>6__chr2_67669571_67675682
FSELKKDVRTHHKEAKNLEKRLEEWLT*INSVEKTLNDLMELKTMA*ELHDTCTSFNS*Y
GQVEERVSVIEXQINEIKQEEKFRGKRVKRNKQSLQDIWEY
>6__chr20_23543975_23550103
ISELKEHVSTHCKEAKNFEKRLDKWLTRINSAEKTLNDLMELKTTAREFHDTCKSFNS*F
D*VEERISVIESQINKIK*EDKIREKRVKRNEQNLQEIWDY
>6__chr2_15373825_15380006
FSELKEHVLMHCKEAKNLEKGLDECLTRINSVEKTLNDQMELKTMARELHDACTSFSSQF
GQVEX-VSVIEDQINEIKQEDKVREKRVKRNKQSLQEIWDY
>6__chr2_187469052_187475247
FSKLKEDVRTHHKEAKNLEKRLDEWLTRINSVEKTLNDLMELKTMA*ELREACTSCNSQF
DQLEERVSVIEDQINEIKREDKVREKRV*RNKQSLQEIWDD
>6__chr16_26338071_26344215
FSKIKDYVLIHHXEAKNFEKRLDEWLNRIHSVEKTLNDLMELKTTERELHNTCIXFNS*F
PQVEERISVIENQINEIKREDKFREKRVKRNEQSLQEIWDY
>6__chr18_73418700_73424809
FSELKEDV*THGKEAKNLEKRLDEWLTRINSVEKTLNDLMELKTAA*ELRDACTSFNSQF
DQVEERISVTEDQINEIKREDKIREK*VKRNEQSFHEICNS
>6__chr2_49290543_49296580
SSELKEDVRAHCKEAKNLKKRLDEWLTRINSVEKTLNDLIDMKTMARELHDSSTTFNS*F
DQVQERVSVIEDQINEIKQEEKFREKRVKRNKQSLQEIWDY
>6__chr2_137834283_137840443
FSELKEDVQTHQKEAKNLEKRLDEWLTRINSVEKTLNDLMELKTVARELHDACTSFSS*F
DQVEGRV*VIEDQMNEMKREEKFKVKTVKINEQTLQEI*DY
>6__chr3_119718275_119724443
SSKLKEHVLTHHKEAKNLDKMLDEWLTRINSVKKTLNGLMELKTMARELRDACTSFSSRF
DQVEEGISMTEDQIHEIKREDKFRGKRVKRNEQSLQETWDY
>6__chr2_66690282_66696400
FSELKEDV*THCKEGKNLDKRLYEWLTRINSVEKTLNDLMELKTMA*ELHDTCTXFNSQF
NQVEERVSVIEDQINEIK*EDKFREKRVKRNEQSLQEIWDH
>6__chr2_147115864_147122039
FSKPKEHVLTHCEEAKNLEKKSDEWLTRINSVEKT*NDLMELKTMALELCDACTSFNSRF
DQVEERILVTEDQINEIKKX-KFRX--XKRNEQSLEEVXDD
>6__chr2_95807952_95814094
FSELKXXILTHCKEAKNLEKRLDKWLTRINSVEKILNDLMELKSRARELHDACTSFSSRF
DQVEERVSVIEDELNEMK*EXXFREKRLKRNEQSLQEIWDY
>6__chr2_96069437_96075579
FSELKXXILTHCKEAKNLEKRLDKWLTRINSVEKILNDLMELKSRARELHDACTSFSSRF
DQVEERVSVIEDELNEMK*EXXFREKRLKRNEQSLQEIWDY
>6__chr19_34315357_34321490
FSELKEDV*THCKEAKHLEKRLDKRLTRIDSVEKILNDLMELKTTAQEPHDACTSFSR*Y
DQVEERVSVIEDQMNEMKQEEKFREKKVKRNEQSLQEIRDY
>6__chr18_12157135_12163234
FSELKEDVQTHPREAKNLEKRLDEWLTRINITEKTVNDLMELKTMA*EPRDTCTSFSGQF
DQVEERVSVIEDQINEMKRX-KFREKRVKRNEQSLQEIRDY
>6__chr2_202185569_202191689
FSELKEDVRTHCKEAKNLEKRSDEWLIRINTVEKSLNDLMELKTMARELCDACTSFSSRF
DQVEERVSVIEDQMNEMK*EEKLIEKRIKRNEQSLQEIWDY
>6__chr2_230685032_230691212
FSELKEHILTHRKKAKNIEKRLDEWLTRINSVEKTLNDPMELKNTAQELCNACRSFNSRF
DQA*ERISVIEDQINETK*EDKIREKRVKINEQSLQEIWGY
>6__chr17_46737309_46743433
FSELKEHVLNHCKEAKNLEKRLEEWLTRINSVENTLNDLMELKTMA*ELRDACTSFNSRF
DQVEERMSVIEDQINEIKQEDKIREKRVKRNEQSLQEIWDY
>6__chr2_223903473_223909615
FSKLKEHVLTHSKEAKKLEKRLDEWLTRINSVEKTLNDLMELKTMA*ELRDACTSFNSXF
NQVEERISVIEDQINEINLGDKTREKGVKINKQILQEIWDN
>6__chr18_39669461_39675585
FCELKEDV*THGKEAKNLEKRLDEWLTRINSVEKTLNDLMELKTMARELRDAYTSFSSRF
NQVEERISVIGDQINEIQRHEKFREKRVKRNEQSLQEIWEY
>6__chr2_214845269_214851420
XKELKEDV*THHKEAKNLEKRSDKRLTGINNVEKTLNDLMELKTMA*ELRDTCTSFSSRF
DQVEERLSVIEDQINEIKRX-KFRENRVKRNEQSLREIWDY
>6__chr2_160713237_160719338
FSKLNEDVRTPCKEAKNLEKRLDKWLTRINSVEKALNDLMELKTMAQELRDACTSFNSRF
NQVEERVSVIEDQINKIK*ENKVREKRVKRNQQSLQEIGKY
>6__chr2_18183832_18190032
FSELKEDVRTHHKVAKKLEKGLDEWLTRINSVEKTLNDLMELKTMARELHETCTSFNSRF
DQVEERVSVIEDQINETKQEEEFREKIVKRNEQSLQETWDY
>6__chr2_182371534_182377679
FSELKEHVPAHCKEAKNLXKRLDEWLTRINSVQKTLNDLMDLXTMARELGDTCTSFNSLF
DQVEERVSVIEDQINEIKQEDKVREKRVKRNQQSFQEIWDY
>6__chr2_49379117_49385197
FSELKEDVRTYHKEAKNLENRLDEWLTRINSVEKTLNDLKELKTMARDLHDACTSFNRRF
DQVEERVTVTEDQINEIK*EDKVREKRVKRNKQSLQEIWDY
>6__chr2_197277525_197283608
FSEPKEDVRTHCKEAKNLEKTLDEWLTRKNSVEKTINDLMELKTMARELRDAYTSFNSQF
DQVEERVSVIEDQISEIKREEKFREKRVKRNQQSLQEIWDY
>6__chr2_176878898_176885006
YCKIKEDVQTHSKEAKNLEKRLDEWLTRINSVEKTLNDLTELKTMARELRDACTRFNS*F
NQVEERVSVIEDQINEIK*EDKVREKRVKRNKQSLQEI*DY
>6__chr2_167145980_167152133
FSKLKEDVRTHCKEDKNLEKRLDEWLTRTNSVEKTLNDLMELKTMAQEXCDPCTSFYSQC
DQVEERVSVIENQINEIK*EEKFREKRVKRKEQSLQEIWDY
>6__chr2_182304622_182310801
FSELKEDVQTHCKEPKNLEKRLDECLTRINSEEKTLNDLIELKNLAQALYYACTSFNSQF
DQVEERVSVIEDQINEKK*EEKFREKRVKRHEQKLQEIWDY
>6__chr3_120331621_120337764
LSELKEDVLTHPKEAKNLEKRLDEWXTRINSGEKTLNDLIELKTMAQELHDAYTSFXSRF
IQVEERISVIEDQINEXXREDKIRENRVKRREQSLQEIWDY
>6__chr19_44831693_44837723
FSELKEDI*THCKEAKNLEKRLDEWLARINSVQKTLNDLMELKTMTREIRDACTSFNSQF
DQAEERVSVIEDQISEIKQEVKFREKRVKRNEQSLQEIWDY
>6__chr20_22122770_22128911
FSELKEDVQTHCKEAKNLEKRLDEWLTRINSVEKTLSDLMELKTMARELNDTRTSFGSQF
DQVEETVSVIEDQMNEMK*EEKFREKRVKRNEQSLQEIWEY
>6__chr18_55589572_55595655
FSELKENVLTHRKEAKNLEKRLEE*LTRVNSIEKTLNDLMELKTMAQELHDTCTDFNS*F
DQVEERISVIEDQINEIKQENKVREKRVKRNEQSLQEIWEY
>6__chr17_50071561_50077714
FSELKEDVRTHCKEAKNLKKRLE**LTRINSVEKILNDIMELKTLARELCDACTSFTS*F
DQVEERVSVIEDQINEIK*EEKFREKRVKRNKQSLQEIWDY
>6__chr2_104936500_104942645
FSKLKEDVQTHCKEAKNLEKRLHEWLTRMNSVEKTLNDLMELKTMARELCDACISFNS*F
DQVEERVSVIEDQINEIKQEDKFREKRVKRNEQNLQEIWDY
>6__chr2_178925087_178931220
FSELKEHVLTHHKEAKNLEKRLDEWLSRINSVERTLNDLMELKTMAQELCDACPSFSS*F
DQVEERVSVIEYQINEIKQEDKVREKRVKRNEQSLQEVWDY
>6__chr17_25757959_25764167
FSELKKHVLTHRKEAKNLEKRLDEWLTRINSVEKTLNDLMELKTTVRELHDACTSFNSQF
D*VEERLXVVEDQINEIKREDKIREKRVKRNEKSLQEIWDY
>6__chr2_199601454_199607566
FTKLKQDIRTHCKEAKNLEKRLEEWLTRINTVEKTLNXLMELKNMAQELRDTCTSSNSRF
NQVEERVSVIEDQINEIK*EDKITEKRVKRNEQSLQEIWDY
>6__chr20_2193094_2199252
FSELKEDVRTHCKEAKNLEKRLDE*LTRINSVEKTLNDLMELKTVV*QX--TCTSFNS*F
DQVEESVSVIKDQINEIKREDKVREKRVKRNEQSLQEI*DY
>6__chr2_70956552_70962722
FSEIKEDVRTHCKEAKNLEKRLDEWLTRINSVEKTXNSLMELKTMAQELCDACTSFNS*F
NQVEERISVIEDQIN*IKQEEKFRXKKVKRNKQSLQEIWVY
>6__chr2_37674845_37680974
FSELKEQVRIHRKEAKNLXKRLXELLTKINSVEKTLNDLMELKTMARELCDACTSFKSRF
DQVEERVSVTEDQINEMK*EDKVREKRVKRNEQSLQEIWDY
>6__chr16_47350103_47356283
FSKLKEDV*THCKEAKNLKKRLHKWLTRINSVEKTLNDMMELKIMA*ELHDACTSFNSQF
DQVEERISAIGDQINEIKQEDKIREKRVKRN*QSLQEIWDY
>6__chr21_17328342_17334444
FSKIKEEVSTHRKVAKNLEKRLDEWLTRINSVEKILNDLIELKTMARELRYTCTSFNSRF
DQVEERVSVIEDQINEIKREEKFREKRX-XX-XX--XIWDY
>6__chr16_58400723_58406909
FSGLKEDVQTHCKEAKNLKKRLDEWLTRINSVEKTLNDLMELKTMARELCDTCASFNSHF
DQVKERVSVIEDQINEMEQEEKIREKRVKRNKQSLQEIWDY
>6__chr3_110866281_110872483
FSELKEDVRTHCKETKNLEERLDEWLTRINSVEKTINDLTEMKTMAQELRDTCTSFSSRF
DQVEERVSVIEDQINEKK*EEKFGEKRVKRNEQSLQEIWDY
>6__chr20_4424456_4430612
FSELKEVV*THCKEAKXLEKRLDEWLTRINSV*KTLNDLMELKTMAXXLRDACTSFSRRF
NQVEERVSVIEDQINEMKQEEKYRGKRVKRNEQSLQEIWDY
>6__chr2_146256434_146262522
FSELKEDVQTHRKEAKNLEKRLDEWLTRINSVEKTLNDLMELKTVA*ELRDTCTSFSSRF
DQVEERISVIEDQMNEMKQEEKFR*RRVKRNEQSLQEIWDY
>6__chr17_22600366_22606505
FSELKEDV*THRKEAKNLEKRLDEWLTRINRVKKTLNDLMELKTMAGELRDTCTRFSSRF
DQVEESVSVIEDQINEMKQEEKFREKRVKRNEQSLREIWDY
>6__chr2_199812577_199818699
FSKLEEDV*IHHKESKNLEKRLDEQLTRINSVERTLNDLMELKTMARELRDARTSFSSQF
NQVEERVSVIEDQINEIK*EEKFREKRVKRNEQSHQEIWVY
>6__chr2_70922837_70928958
FSELKEHELTHCKEARNLEKRLDEWLTRINSVEKTLNDLMELKTMARELRNTCTNFNS*F
DQVEERISVIEDQINEIKREDKIREKRVKRNKQSLQEIWDY
>6__chr2_157838582_157844714
FSELKEHV*THQKEAKNLEKTLDEWLTRINSVEKT*NGLMELKTMARELRDACTSFNSRF
NQVEERVSVIEDQINEMG*EDKFRGKRGKRNEQSLQEIWDY
>6__chr17_56193359_56199473
FSKLKEDVRTHRKEAKNLEKRLDKWLTRINSVKKTLNDLMELKTMARELRDTCTCFSSRF
DLMEERISVIEDQINEMK*X-KFREKRVK*NKQSLQEI*DY
>6__chr2_55912169_55918322
FSKLKEHVLTHHKEAKNLEKSXHKWQTTINCIEKTLNGLMELKTMA*ELHDACTSFNSQF
DQMKERISVIEDQINEIKQEDKTREKRXNKNEQCLQEIWDY
>6__chr2_55542802_55548950
FSELKEDVRTHCKEAKNLEKRSDEWLTRINSMEKTLNDLMELKTMA*ELRDACTSFSSQF
DQVEERVSVIEDQINEVKQEEKFRXKKAKINEQSLQEIWDY
>6__chr3_114568129_114574277
FSELKEHVLTHCKEAKNLEKRLDEWLTRMNSVEKILNDLLELKTTGRELRDACTSFNS*F
NQVEERISVIEDQINEIKQEDKIREKRVKRNEQSLQEIWDY
>6__chr20_9389935_9396102
FSELKEHVQTHRKEAKNLEKRLDEWITIINSVEKTLNDLTELKTMARELRDTCTSFNS*F
DQVEERVSVIEDQINEIKQEEKIREERVKRKEQSLQEIWDY
>6__chr2_172837680_172843838
FSELKEHILTHNKEAKNLQKRLDEWLTRINSVKKTLNDLMELKTMARELRDTCTSFNS*F
DQMEERISVIEDQINEIKSEDKIREKRVKRNKQSLQEIWDY
>6__chr20_17339761_17345828
LSKLKEHILTHCKEAKNLEKRLDEWLTRINSVEKTLNDLMELKTMARELRDACKSFNSRF
DQVEERVTVIEDQINEIK*EDKVREKRVKRNEKTLQEIWDY
>6__chr3_11878462_11884604
FSELKEDVRTHPKKAKNLEKRLDELLTRINRVEKALNDLMX-KTMA*ELCDACTSFNSQC
DQVEERVSVIEDQMNEIKQEDKNRENRVKRNEQSL*EVWDY
>6__chr2_81437603_81443735
FSELKEDVLTHQKEAKNLEKRLDEWLTRINSIEKTLNDQMELKTMARELRDTCTSFSS*F
NQVEERVSVIEEQKNEMX-EEKF*EKRVKRNKQILQEMWDY
>6__chr2_86744320_86750480
FSKLKEDV*THCKEAKNLEKRLDKWLTRINSVEKTLSDLMELKTMA*ELHDTCTSFNS*F
DQVEERVSVIEDQISEIR*EEKFREKTVKRNKQSLQEIWDY
>6__chr18_13068650_13074760
FSELKENVRTHRKEAKNFEKRLDEWLTRINITEKTTNDLMELKNMAQELRDACTSFNSQL
DQVGERISVIEDQMNEIK*EEKFRXQKVKRX-QSLQEIWDY
>6__chr2_67819607_67825740
FSELKEDVRTHCKEAKNLKKRLDEWLTRINSVEETLSDLTELKTMARELRATYTSFNSRF
DQVEERVSVIEDQINEIKQX-KFREKRVKRNEQSLQAIWDY
>6__chr2_110067823_110073959
FSELKEDV*THRKEAKNLEKRLDEWLTRINGVEKTLNDLMELKTVAQ*LCDA*RSFSSQF
DQVEERVSVIENQINEMK*EEKFRETRVKRNEQSLQEIWDY
>6__chr2_110604510_110610646
FSELKEDV*THRKEAKNLEKRLDEWLTRINGVEKTLNDLMELKTVAQ*LCDA*RSFSSQF
DQVEERVSVIENQINEMK*EEKFRETRVKRNEQSLQEIWDY
>6__chr2_191665548_191671740
FSELKEDVRTHREEAKNLEKRLDEWLT*MXSIEKTLNDPMLLKTMAWEPCEACTSFNSQF
NQVEERVTVIEDQINEIKQEEKFREKRVKRKEQSLQEIWDY
>6__chr2_95122216_95128324
FSKLKENVQTHHKEAKNLEKRLDKWLTRINSVESTLNDLMELKTMARELRDACISFSSQF
NQVEERVSVIEDQINEMKQ*EKFREKRXXKNEQNLQEIWDY
>6__chr4_143106313_143112450
LSELKEHVLTHHKEAKNLXRSLDEWLTRITSIEKSLNDLMELKTTV*ELCEAYMSFSS*F
DQAEERISMNEDQINEXKQEDKIRGKRLKRNEQTLQEIWDY
>6__chr3_68080931_68087060
FSELKEHVLTHRKEAKKLEKSLDKWLTRKNSVEKTLHELMEVKNMAQEFHDTCTSFNSQF
DQVEERISVIEDQINEIK*EYKIKEKKVKRNEQSFQEIWDY
>6__chr3_random_477808_483937
FSELKEHVLTHRKEAKKLEKSLDKWLTRKNSVEKTLHELMEVKNMAQEFHDTCTSFNSQF
DQVEERISVIEDQINEIK*EYKIKEKKVKRNEQSFQEIWDY
>6__chr4_131577426_131583624
FSELKEHVLTYHKEAKNLEKRLDEWVTIINIVGKTLNELMELKTMARELCDAFTSSNSQX
DQVEERISVIEDQINEIKQEDKIGXKKVKKNQ*SLQDIWDY
>6__chr4_102002969_102009110
FSELKEHVLTHQKEAKNLEKRLDKWLSRIKSVEKTLNDLMELKTVAQEIRDKCTSFSSRF
DHVEERISVIEDQSNEMKREDKIRXKRVKRNEQSLQEIWHY
>6__chr4_180042078_180048227
YFELKEHVLTHRKEAKNLEKMLDEWLSRINHVEKTLNDLMALKTMSQELGDACTSFNSRF
NQVEERISVIEDQINEVKQEDKIKEKRVKKNKQSLQEIWDN
>6__chr4_190398143_190404302
FSELKEHVLTHCKEAKNLEKRLDVWLTRITSVEKSSSDLMELKTTV*ELCEAYTSFKSQF
DQAEERISVIEDQINEIKHGYKIRXKRVKRNEQSLQEIWDY
>6__chr4_44802024_44808023
SSELKEHVLTHRKEAKNLEKRLD*WLTRINSIVNTLNDLMELKTMA*ELHDACTSFSSRF
DQVEERVSVIEDQINEIK*EVKFREKRVKRNEQSLQEIWDY
>6__chr4_135577750_135583885
FSELKEHVLTHREQSKNLEKRLDKWLTRINSVVKTLNDLMELKNTARELRDVCTSFNRRF
NQVEERRSVIEDQINEIK*EDKIRENRVKRNEQSLQEIWDY
>6__chr4_67816532_67822649
FSKVKEHVLTHCKKARNLEKRLDEWLSRINSVEKTLNDLMDLKTMA*KLRDACRNFNS*F
DHVEVRISVIEDQINEIKQED*IRDERVKRNEQSLQEIWNY
>6__chr4_46101460_46107584
FSELKEHVLTHHKEAKNLEKRLDKWLTRX-SVEKTLNYLMELKTTA*ELCDTCTNFNSQF
DQAEERISVIENQINEIK*EDKIREKRVKRNE*SFEEIWHY
>6__chr3_166364320_166370437
FSELKEQVLTHHKEAKNLEKTLDEWLTRINSTEKTLNDLMELKTMKRKPCDSCTSFSS*L
DQLEEKVSVIEDQMNEIKQEDKVREKRVKKNEXNLLETWDY
>6__chr3_68712946_68719119
FSELKEHVLTHDKEAKNLEKKLDEWLTRINSVEKTLNDLMELKTMA*ELHDTCKISNS*F
DQVEEQISVIEDQINEIK*EDKIREKRVKRNQQSIQEIWDY
>6__chr3_138745134_138751329
FSEPKEHVQTHHKEAKNLEKRLDKWLTRTNSVEKTLNDLMELKTMA*ELHDECTSFNSRF
DQVAEKVSVIENQINEIKQEEKFREKRVKTNKQSLQEI*DY
>6__chr3_26970132_26976317
FSKLKEHILTHCKEAKNLEKRLDEWLTRINSVEENLNDLMELKTTVQELCDVCTSFNSQF
SQVEGRISVIEDQINEIKQEDKIRE*RVKRNGQSLQEIWDH
>6__chr4_75589912_75596055
FSELKKHVLNQHKEDKNLERRLDEWLTRINSVEKTLNYLMELKTMAQELRDTYTSINS*F
NQVEERISVIEDQINETKQEDKIREKRVKRNKQILQDIWDY
>6__chr4_47613822_47619885
FSALKEHVLTHRKEAKNLEKRLEEWLTSITSVEKSLNDLMELKATVRELREAYTSFMSQF
DQAEERISVIEDQINEIK*EDKIREKRVKRX-QSLPEIWDY
>6__chr4_143788803_143794986
FSELKKHVQTHCK*AKNLDKRLYGRLTRINSVEKTLX--XELKTMAQELRDAYISFNT*F
HQVEERVSVIEDQINEMK*EEKVREKRVKRNEQNLQEIQDY
>6__chr4_17830035_17836228
FSELKEHVLTHCKEAKNLEKKLDKWLTRITSVEKNINDLMELKXTARELCEAYTGFNSQF
DQAEERISVIEDQINEIKR-XKS*EKSVKRNEQSLQEIWDY
>6__chr3_86835141_86841344
FSELKEHVLIHHKEAKNLEKRLDEWLTRINSVEKTLNDLMELKTIA*VLHDACTSFNSRF
NQVEERISMNEDQINEIN*EDRFREKRVKRNKQSLQEIWDY
>6__chr3_122162812_122168965
FSELKEDV*THCKEAKNLDKR*DEWLTRINSV*KTLNDLMELKTMAQELCDACTSFKS*F
DQVEERVSVMEDQNNEIKSQEKFREKRVKRNEQSL*EIWDY
>6__chr4_48704251_48710395
FSELKELVLTHCKEAKNLXKMLDEWLTRINXVEKTLNDLMELKTMAQELRDSCTSFNS*F
DQVEGGXSVIEDQINEIKSEDKFREKRVKRNEQILQELWNY
>6__chr3_90319514_90325602
FSELKEDVRTHHKEAKNLEKRLDE*LTRINSVEKTLNELMELKTMAREL*DA*TSLNS*F
NQVEERVSMFEDQINEIKQEDKFREKRAKRNEQNLQEIWDY
>6__chr3_95048305_95054432
FSELKEDV*THHKQAKNLEKRLDK*LTRINSVEKTLNDLMELKTTS*ELCDACTSXNS*F
DQVEERVSVIEDQINEIKQEDKFREKRVKRNKQSLQQIWDY
>6__chr4_87864995_87871111
FSELKEHVQTHHKEAKNLAKRLEEWLTRINSVEKTLNDLMEQKTMAQELCDTCTSFNS*F
DQVEERVSLIEDQINEIKREDKIREKIVKRNEQSLQETRXY
>6__chr3_37441849_37448011
FFELKEHVLTHCKEAKNLEKRLDKWLTRINSVEKTLNDPMELKTTA*ELRDT*ASFNSRF
NQVKERISVIEDQIN*IKREDNIREKKVKRNEQSLQEI*DY
>6__chr4_87548081_87554224
FSKLKEHVLTHRKEAKNLEERLDE*LTRINSVEKTLNDPMELKTTARELCDTCTSFNSQF
DQVEERISVI*DQINEIK*EDKIREKRMKRNEESLQEIWDY
>6__chr3_23046913_23053038
FSKLKEHVQTHH*EAKNLEKRLDEWLTRINSVEKTFSDLMELKTMA*ELCEACTSFNSRF
DQVEERVXVIENQINEMKRENKVREKRVKRNEQSLQEIWDY
>6__chr4_122136668_122142755
FSELKEDVLTHRKEAKNLEKRLDEWLTRINSVEKTLNDLMELKTMA*ELRYTYTSFNS*F
DQVEERVSVIEDQINEIKREDKFREKRVKINEQNLQEIWVY
>6__chr3_34482837_34488860
HSELKEDVQNYHKEAKNLEKRLDEWLIRMNSVEKNLNDLMELKTMA*ELHDACTSFNS*F
DMVEERVSVIENQINEIKQEDEVREKRVKKXEQSLQGIWDY
>6__chr3_69763210_69769325
FSELKKHVVTHLKEAKNLEKRLDE*LTRINSVEKNLNELT*LKTTA*ELRDACTSFNSQF
NQVEEKISVTENQIHEIKREDKIREKRVKRNEQSLQEIWDY
>6__chr3_156145644_156151836
FSKLKEDVQTHQKEAKNLEKRLDQWLTGINSVEMTLNDLMELQTMAQELCDICTSFSSRF
DQGEERVSMTEDQINEIK*EEKLREKRVKSNKQSLQEIWDY
>6__chr3_121182767_121188870
FSELKENVQTHRKEANNLEKRLD*WLTRINSVEKTLNKLMELKIMAQERHDICTSFNS*F
DQVEERVSVTEDHINEIKRX-KVREKRLKRNE*SLQEIWDY
>6__chr4_20962874_20969052
FSELKEHVLTHCKEGKNLEKRLDEWLTRLNSVEKTLNDVMELNTMAQELHDAYTSFNS*F
DQVEERISVIEYQINEIKQEDKIREK*VKRNEQSLQEIWDY
>6__chr4_55858086_55864210
FSKLKDHVLTHREEAKNLEKRLDEWLTXINNVQKTLNDLMELKTMA*ELRDACTSFNS*F
DQVEERISVIEDQINEIKREDKIREKRVKRNEQSLQEIWDH
>6__chr4_72876248_72882384
FTKLKEHVLTHHKEAQNLEKRLDEWLTRINSVKKTINDLMELKTMARELCDASTSFSG*F
DQMEERISAIEDQINEIE*KDKLREKRVNRNKQSLQEIWGY
>6__chr4_122756837_122762983
FSELNEHVLTHHKEAKNLEKRLAELLT*INSVEKNINDLMELKTMA*ELHDACTSFNS*Y
NQVEKRVSVMEDQINEIW*EHKVREKRVKRNEQRLQETWDY
>6__chr3_138632039_138638226
FSELKEHVQXHHKEAKNLEKRLDEGLTRVNGVEKTLNDLMELKTMARELRDACTSFNSWF
DQVEETVSVIEDQINEIKQDDKVREKRVKGNEQSLQEILDY
>6__chr3_26140966_26147112
CSKLKERVQTHHKEAKSLEKRLDEWLTRINSVEKTLNDLMELKTMT*ELCGACTNFNS*F
DQVEERVSVIEDHMNEIKREH*VRERRVKRNKQSLQEIWDY
>6__chr4_115427645_115433775
FSELKEDA*THLKEA*NLEKKLDKWLTRINSVEKTLNDLMELKTMAQELCDACTSFNSEI
DQVEERVSVIEYQINEIK*EDKVREKRLKENEQSLQEI*DY
>6__chr4_110134591_110140731
FSELKEHILTRYKEAKNLDKRLDEWLTRITSVEKSLNDLMELKTMAQELRDTCTSFNSRF
NQVEERISVIEDQINEIK*EDKIREKRVKRNEQSLQEIWDY
>6__chr3_4191250_4197368
FSELKEDVQTHHKEAKSLENTLDKWLTRINSVEKTLNDLVELKTMARELHDTCTSFNSRF
DKAEERVSVNED*INEXKQENKVRERRVKRNEQSLQEIWDY
>6__chr4_81810162_81816353
FSKLKEDVQTHCKEAKNLEKRLDEWLTRINSVEKTLNDMMELXNMARELRDACISFNSRF
DQVE*CVSMIEYKINKIKQEEKFREKRVKRNEXKLQEIWDN
>6__chr4_53900914_53907041
FSKLKEDVRNHHKEAKNLEKRLDKWLTRITSVEKYLNDLVELKTMAQELYDTCTSFSSQF
DQVEERVSVIEGQMNEMKQEEKFREKRVRRNEQSLQEIWDY
>6__chr3_53400223_53406351
FSSLKEDVQTHHKEAKNLEKRLDEWLTRINSVEXTLKELMELKNMA*ELRDACTRFXS*F
DQVEERVSAIEDQMNKMKREEKFREKRVKRSEQSLQEIWDY
>6__chr4_125148992_125155146
FSELKEHVLTHCKE--XLEKRLDEWLARINSVEKTLNDLIEQKTMAQELRDTCTSFSSQF
DQVEERISVIEDQINEIK*EDKVREKRVKRKEXNLQEIWDY
>6__chr3_24583285_24589442
FSKLKEDVETHRKEAKNLXKRLDEGLTRIKSVEKTLNDLMELKTMARELRDACTSFSS*F
D*VEERVSMIEDQINEMKQEEKXREKRVKRNEQSLQEIWDY
>6__chr4_26580975_26587099
FSELMQDVRTHRKEAKNLEKRLDEWLTRINSVGKTLNDLMELKTMARELHDTCTSFNSQF
DQVEERRSVIEDQSNEIK*EDKVREKRVKRNEQSLQEIWNY
>6__chr4_107208758_107214855
FSKLKEDVRTHRKEAKILEKGLDEWLTRINSVEKTLSDLMELKTMARELCDTCTSFSS*F
DQVERSVSVIEDQINEMKREEKFREKRIKRNEQSLQEIWDS
>6__chr4_147182874_147189041
FSKLKEDI*THRKEAKNLEKRLDEWVTRIISVEKTLNDLMELKTMARELRDACTSFSS*F
DQVEERVSLIKDQINEMK*EEKFREKRVKRNQQSLQEIWDY
>6__chr4_54394276_54400431
FSKLKEHVRIHCKEAKNLEKXLDEWLTRISSVEKTLNDLKKLKTMAQELLDACTSFNSRF
DQVEERISVIEDQINEIK*EDKFREKRVKRNKQSLQEICDY
>6__chr4_145623073_145629175
FSELKEDVRTHRKEAKTLEKRLDEWLTRISSVEKTLNDLMELRTMAEELRDACTSFNS*F
NQLEERV*AIEDQINEIK*EDKIREKRVKRNKQSXQEIQDY
>6__chr3_95832163_95838313
FSKLKEDV*NHCKEAKNLEKRLDEWLTRINSVEKT*NDLMELKTMT*ELRDA*TSFSSQF
DQVEERVSEIEDQINEMK*EEKFREKRAKRNEQSLQEIWDY
>6__chr3_160769654_160775717
FSEPKEDVQTHRKAAKNLEKRLDEWLTRINSVEKTLNDLMELKTMARELCDACTSFNSRF
DQVEERVSMIEDQINEIK*ENKVREKRVKRNEQSLQEIWDY
>6__chr3_143336939_143343034
FSELKKHVLTHRKEAKNLEKRX-XWLTRINSVEETLNDLMELKTMA*ELREACTSFKGRF
DQVEERISVIKDQINEIKREDKFSEKRVKRNEQSLQEIWDY
>6__chr3_138412564_138418704
FSELKEDVQTHCXEAKNLEKRLDEWLTRINRVEKT*NDLT*LKTMARELCNACTSFNS*F
DQVEERVSVIEDQINEMKREDKV*EKRVKRNEQSIQETWDY
>6__chr3_58236411_58242496
FSVLKEHV*THYKEAKNLEKRLDKWLTRINSVEKTLNDPMELKTMARELHDACTSFNSQF
DEVKERVSVIEDKINKIK*EDKVREKKVKRNKKSFQEIRDY
>6__chr4_104060043_104066168
FSELKEDVGTHRKEGKNLEKRLDEWLTRINSVEKTLSDLMELKTLARELCDTCTSFNSRF
NQVEERVSVIEDQINEIK*EDKVRETRVKRNEESLQEIWDY
>6__chr3_137327553_137333705
FTKLKEDVRTHCKEAKNHGKRSDEWLTRINSVEKTLNDLMELKTMAQELPDXXTSFNS*F
DQVEERVSVIEDQTNEMK*EDKVREKRVKRNKQSLQEIWDY
>6__chr3_140606095_140612257
FSELKKDV*THRKEAKNLEKRLDEWLTRINSIEKILNDLMELKTMARELCDPCTSFNSQF
DQVEERLSVIEDQINEIKQEEKFREKRVKRNEQNLQEIWNY
>6__chr3_53477031_53483143
FSKLKEEV*THHKGAKNLEKQLDEWLTRXKGVEKTLNDLMELKTMAQELCDTCTSFNSRF
DQVEERVSVIEDQMNEMKQEEKFREKRVKRNEQSLQEIWDY
>6__chr4_73032185_73038278
FSELMKDVQTHHKEAKNLEKRLDEWLTIINSIEKTLNDLMELKTMAQELREKCTSFSSRF
DXVEERVSVIEDQMNETK*X-KFREKRVKRNKQSLREIWDY
>6__chr4_124378308_124384344
FSKLKKRVLTHCEEAKNLEKR*DKWLTRINSVEKTLNDLMELKTMV*ELRDTCTNFSSQF
NQVEERISVIEDQMKEMKREEKFREKRVKRX-XSLQEIWDY
>6__chr4_55367998_55374140
CS*LKEDVRTHRKEAKNLEKR*DKWLTRINSVEKTLNDLRELKNMT*ELRDACTSFNS*F
KQVEERAPVIEDQINEIK*EEKFREKRVKRNKQSLQEIWDY
>6__chr3_133942679_133948846
FSELKEHVLTHHKEAKNLEKRLDKCLTRINSVEKALNDLMEQKTVAQELRDACTSFNTQF
DQVEERMSVIEDQINEMK*EDKFKEKRVKRNEQSLQEIWDY
>6__chr3_169328779_169334922
FSELKENV*THRKEAKKLEKRLDEWLSRVNSVEKTLNDLMELKTMA*KLCDTGTSFSS*F
LQVEERVLVIEVQLNEIK*EEKFREKGVKRNEQSLQEIWDY
>6__chr4_146714947_146721077
FSKLKEHVLNHCKEAKNLEKRLDKWLTRINSVEKTLNDLMELKTXARELQDACTSFNS*F
DRVQERISVIEDQIHEIKQEDKFREKRVKRNEQSLQEIWDY
>6__chr4_171474137_171480258
FSELKEDV*THSKVAKNTEKRLDEWLTRINSVEKTLNDLMQLKTMAQELHDVCTSFSS*F
DQVKEKVSVIEDX--EMKREEKFREKRVKQNEQSLQEIWDY
>6__chr4_119917696_119923845
FSKLKEDDQTHRKEAKNLEKTLDEWLTRINSEEKTLNDLMELKTMVRKLRDACTSFSSRF
LQVEERVSVIEDQINEIK*X-KFGEKRVKRNEQSLQEIWDY
>6__chr4_125501853_125507998
FFKLKENVQTQRKEAKNLEKRLDE*LSRINSVEKTLNDLMELKTMARELCNTCTSFSSQF
DQVEERVSVIEDQINEMK*X-KFREKRLKRNKQSL*EIWNY
>6__chr3_152770215_152776340
FSELKEDVRTHHKEAKNLEKRLDEWLTRINSGEKTLNDLMELKTMA*ELCDAYTSSSS*F
NPVEERVSVIEDQMNEMKLEEKFREKRVKRNRQSLQKLWDY
>6__chr3_188252782_188258905
FSKLKEDVQTHGKEAKYLEKRLDEWLTRINSIEKTLNDLMELKTMA*ELRDACTSFNSQC
DQVEERVSVIEDQINEIKQKEKFREKRVKRNKQSLQEIWDY
>6__chr3_123103898_123110051
FFKLKENV*THYKEAKNLEKRLDEWLTRINTAEKTLNDLMELKTMARELCDACTSFNS*F
NQVEKRVSVMEDQINEXKQEEKFREKRVKRNEQSLKEI*DY
>6__chr3_147488366_147494518
ISELKEYVRTHRKEAKXLEKRLDEWLTRINSIEKSLNDRMXLKTMAQELCDSCTSFGSQF
HQVEEKVSVIEDQMNEMKQEEKFREKRVKRNEQCLQEIWDY
>6__chr4_68968567_68974646
FSKLQEDVQTHCKEAKNLEKRLDKWLTRINSVEKSLKDLMELKTMAREVCDACTSFSSRF
DQLEEGVSVIEDQMNEMQ*EEKFREKRVKRNEQSLQEIWDY
>6__chr4_69437908_69443998
FSKLQEDVQTHCKEAKNLEKRLDKWLTRINSVEKSLKDLMELKTMAREVCDACTSFSSRF
DQLEEGVSVIEDQMNEMQ*EEKFREKRVKRNEQSLQEIWDY
>6__chr3_140368016_140374131
FSELKEDVRTQRKEAKNLEKKLDEWLTIINSIEKILNELMELKTMAQELRDTCTSFSSRF
DQVEERVSVIEEQMNEMKREEKFREKRVKRNKQSLQEIWDY
>6__chr3_16175383_16181501
FSKVKEDV*TNCKKAKNLEKRMNEWLTRINSIEKTLNYLLQLKTMAQELRDTCTSFSSQF
DQLEERVSVMEDQMNEMKRX-KFREKRVKRNEQSLQEIWDY
>6__chr3_141078996_141085108
FSELHDDVQTHRKEAKNLEX----WLTRINNVEKTLNELMELKTMARELCDACTSFSSRS
DQVEERVSVIEDQMNEIK*EEKFR*KRVKRNEQSLQEIWEY
>6__chr3_173860472_173866594
FSQLKEDVRTHHKEAKNLEKRLDKWLTRINSIEETLNDLMELKTMARELRDTCTSFSSRF
DQVEEGXSVIEDQMNEMKQEEKFREKRXXRDKQSLQEIWDY
>6__chr4_90010341_90016478
FFELKEDV*SHRKEAKNLEYR*DEWLTRIHSVEKTLKDLMELKTMAQELCDACTSFSSRF
DQLEERVSVMEDQMNEMKREEKFREKRVKRNKQSIQEI*DY
>6__chr3_51656915_51662991
FSKLKEDVQTHCKEAKNLEKRLDKWLTRINSVEKTLNDLMELKTMARELHDTCISFSSQF
NQAEESVSVIEDQMNEMR*XXKFREKRVKRNEQRLQEIWDY
>6__chr4_41046235_41052410
FSELKEDV*THCKEAKNPEKRLDEWLIRINSVEKTLHDLMELKTMARELHDACTSFSSQF
DQVEERVSVIEDQINEMK*EEKFREK*VKRNEQSLQEIWDY
>6__chr6_74983758_74989881
FSKLKKYVVAHCKETKNLEKRLDEWLTRINSVEKTLNDLMELKATTHELHDACTSFSS*F
NQVEERISVTENQINEIK*EDKIREKRVKKXEQRLQEIWDY
>6__chr6_63838143_63844288
FSELKEKV*SHCKEAKNLEKRLEEWLTTINSIEKTLNDLVELKTMALELCDTCISFSS*F
DQVEERVPVIEDQMNEMK*EQKFREKRVKRNEQSLQEIWDY
>6__chr5_40453099_40459209
FSELKEDVQTHRKEAENLEKRLDKRLTRINSVEKTLNDLIELKTMA*ELRDTCRSFSS*F
DQVEERVPVIEDQINEIK*EKKIREKRVKRNKQSLQAIRDY
>6__chr6_103357989_103364152
FSELKEDV*THLKEAKNLEKRLAVWLTRINSVERTLNDLMELKTMA*ELHDACTSFNS*F
NQVEERVSVI*HQINEIK*EERFREKRAKRNEQTLQEIWDY
>6__chr6_122065784_122071935
FSELKEDA*TQHEEAKNHEKNLDEWLTRINSVGKTLNDQMELKTMA*ELRDTCTSFSSRF
D*VEEKVSVIEDQINEIKQEEKFREKRVKRNEQSLQEIWDY
>6__chr5_34676549_34682702
FSELKEDV*THRKEAKNLEKRLDEWLTRINSVKKTLNELMELKTMA*ELRDACTSFNS*F
HQVEERVSVIEDQINEIKQEEKFREKGVKRNKQSLQEIWHY
>6__chr5_34464630_34470782
ISELKKDVRTHCKEAKNLEKRLYEW*SRINNVEKTLNDLMELKTMARELHDA*ASFSS*F
DQVEERVSVTEDQMNEMK*EEKCREKRVKRNEQSLQEIWDY
>6__chr6_127406091_127412201
XSELKEDVRTHHKEAKNLEKRSDEWLTRINSVEKTLNDLMELKTMA*ELCDACTSFNS*V
DQVEERVSVIEYQANEIK*EDKFREKRVIRNEQCLQEIWDY
>6__chr5_157798387_157804534
FSKLKEEV*THLKEAKNLEKRLDEWLTRITNVEKSLNNLMELKNMA*ELPDECTSFSS*F
DELEERVSVIEDQMNEMKQEEKFREKRVKRNEQSLQEIWDY
>6__chr5_128301230_128307347
YSELKEEVRTNGKQDKNLEKKLDEWITRMTNAEKSLEDLMELKTMA*QIRDKCTSLSSRC
DQLEERVSAMEDEMNEMK*EEKFREKRMKRNEQSLQEIWDY
>6__chr5_160430943_160436955
YSELQEDIQTKGKEVENFEKNVEECITRITNTEKCLKELMELKTKARELREECRSLRSRC
DQLEERVSAMEDEMNEMKREGKFREKRTKRNEQSLQEIWDY
>6__chr5_96595718_96601882
YSKLQEEIQIKDKEVKNFEKKLDECITRITNTEKCLKELMELKAKARELREECRSLRSRS
DQLEERVSVMEDEMNEMK*EGNFREKRIKRHEQSLQEIWDY
>6__chr5_53134393_53140508
YSELKEEV*TNGKEVKNLEKKLHEWIIRIINAEKSLKELMELKTTARELHDECTSLRSQC
NQLEERVSAMEDEMNEIK*EEKFREKSIKRNEQSLQEI*D*
>6__chr6_29855544_29861579
FSELKEEVRTHDKEVKNLEKR*DEWLTRITNAEKSLKDLMELKTTARELSDECTSFSS*F
DQLEERLSVMEDQMNEMK*EEKFREKRIKRNEQSLQEIWDY
>6__chr6_30506037_30512186
FSKLKEEVQTHCKEVKNLETRLDEWLTRITNAEKSLKDLMELKTMAGELRDACTRFSSRF
NQLEERVTEIEDQMNEMKQEEKFREKRIKRNEQSLQEIWDY
>6__chr6_127617901_127623966
FSKLKEDVRTQSKEAKNVEKR*DKWLTRINSIEKTLNDLMELKSMARELCDACTSFNSRF
DHVEERVSAIEDQMNEMKREEKFRX----XNEQSLQEIWDY
>6__chr5_27919755_27925886
VSKLKDDVRTHRKEAKNLEKRLDEWLTRINSVEKTLNGLMELKAMA*ELRDTCTNFSSQF
DQVEERVSVIEDQMNEMKREEKLREKRKKRNKPSLQEIWDY
>6__chr5_92803538_92809667
FSELKYDV*THHKEAKNLEKRLDKWLTRINSIEKTLNDLMELKTMARELRDACTSFCSRF
VQVEERVSVIED*MNEMK*EEKFREKRVKRKEQSLQEIWDY
>6__chr5_43358757_43364869
FSELKEGV*THRKEAKNLEKRLD*WLTRRNSVEKTLNDLMELKTMA*ELCDTCTSFSN*F
DQVEERVSVIEDQINEMKQEEKFREKRIKRYKQSLQEIWDY
>6__chr4_92217708_92223740
FSELKEDVRTHRXEAKNLENRVNKWQTRKNSVEKSLNDLMELKTMARELRDECTSFNSRF
NQMEERVSVIEDQMNEM*RQEKFRXXKVKRNEQTLQEIWDY
>6__chr5_162571721_162577711
FSELKDNVRTHRKEAKNLEKRLDEWLSRINSVEKT*NDLMELKTMARQLCDACTSFSSQF
DQVEERVSVIEDQMNKMK*EEKFREKRVKRNKQSFQEIWDY
>6__chr5_123786748_123792867
FSK*KDDVRTHHKEAKNLEKRLDEWLTKINSIEKTLNDLMELKTMA*QIRDACTRFSS*F
AQVEERVSANEDQMNEMKREDKFTEKRVKRNEQSLQEIWDY
>6__chr5_77766814_77772919
FSELKEDVQTHH-EAKNLEKGLDEWLTRINSIEKTLKDLMELKTTARELCDSCKSFSSQF
DQVEERVSVIEDQMNEMKXX--XGEKRVKRNQQSLQETWDY
>6__chr5_156783948_156790052
FSEIKEDV*THHKEAXNLEKRLDKWLTX-FSTEKTLNDLMELKTVA*ELRDACIRFSX--
XQVEEMISVIEDQMNEMK*EEKFREKRVKKNEQSLQEIWDY
>6__chr5_33384030_33390149
FSELKEDVRTHPTEVXNLEKR*DEWLTRINSIEKTLNDLMELKTMARELRDACTSFSS*F
DQVEERVSVIEDQMNEMKREEKFREKGVERNEQILQELWDY
>6__chr5_113244_119374
FSKLKEDVRTYHKESKNLEKRLDEWLIRINSVEKTLNDLMELKAMAQELCDACTSFSSQF
DQVEERVSVIEDQMNEMTQEEKFREKRVKRNEQSLQEIWDY
>6__chr5_167437012_167443161
FSDLKEDVRTHRKEAKNLEKRLDEWLTRINSIEKTLNNLMELXTMARELRDACTSFSS*F
DQVEKRVSVI*DQMNEMKREEKFREKRVKRNKQSLQEIWDY
>6__chr6_27084160_27090328
FSELKEDVRTHCKEAENLEKRLDKWLTRTNSIEKTLNDLMELKTMARELRDTCTSFSSRL
DQVEERVSVIEDQTNEMKRX-KFRERRIKRN*QNLQEIWDY
>6__chr6_67307542_67313691
FSKLKEDVQTYCKEAKNLEKRLDEWLTIMNSVEKTLSDLMELKTMA*ELRDTYTSFDS*F
NQVEERVSVTEDQINEXK*EEKFRXKRVKRNK*SLQEI*DY
>6__chr5_86368625_86374725
XSELKEDVRTHHKEAKNLEKRLDGWLTRINSVEKSLNDLMELKTMA*ELRDACTGFNSRF
DQVEERVSVTEDQINEIQREDKVREKRVKRNEQRLQEIRDC
>6__chr4_96715026_96721107
FSELKEYVLTHCKEAKNLSKRLDEWLTRINSIEKLLNDLMELKTMARKLCDACTSFNSQF
DQVEERIXVIEDQINEIK*EDKIR*KRVKRNEQSLQETRDY
>6__chr5_29572032_29578163
FSKLKEHVRIHHKEAKHLEKWLDELLTRINSVEKTLNDLMDVKTMALEFRDSCTSFTSR*
DQLEERVSVIEDEXNEIK*EDKFRERRVKRNEQSLKEIWDY
>6__chr5_40597259_40603379
FSELKEHVRTHHKESKNLXKRLDEWLTRINSVKNTLNDLRELKTMARDFCDTCKSX---X
NQVEERISVIEDHINEIK*GDKIREKRVKRNEQSLQEIWDC
>6__chr6_145334547_145340697
*SELKEHVLTHCKEGKNLEKRLDEWLTRINSVEKTLNDLTELKKMAQELRDACTSFNSQF
DQVEERISVIEEQINEIK*EDKIRGKRVKRNEQILQEICDY
>6__chr5_156142420_156148528
FSELKEHVLTHRKEAKNLEKRLDEWLTRITNVEKTLNDLMRLKTTVQELCEAYTSFNGRF
DQVKERISVIEDQINEIK*EDKIXEKRVKRNEQTLQKIRED
>6__chr6_57260562_57266738
FSELKEHVLTHLKEAKNLEKRLDEWLTRINSLEKALNDLMELKTTARELCDACTSFNS*F
DQVEERISVIEDQINEIKQEEKIREKRVKRKEQSLQEIWGY
>6__chr5_63306502_63312620
FFELKEGV*PHRKEAKNLEKRLDEWLIRINSVEKTLNDLIELKTMARELXDTCTSFNS*F
NEVEERVSVIEDQINEIK*EEKFREKRVQRNEQSLQEI*DY
>6__chr6_110543958_110550093
FSELKEHVLTNCKEAKNLEKSLDKWLTRIXNVEKTLNDLMELKTMAQKLCDACTSFNS*F
DQVEERISVIEDQINEIKREEKIR*KRVKRNKQSLQEI*DY
>6__chr6_130198273_130204419
FSEIKEHLLTHCKEAKNLEKRLDEWLTRINSVEMMLNDLMELKTME*ELCDACISFNR*F
HQVEERISVTEDQINEIK*EDKIREKRVKRNEQSLQEI*DC
>6__chr5_87250565_87256685
FFELKEHVLXHHKEAKNLDKRLDEWLTRMNSVEKTLNDLTELKTTAREFCDACTSFNSQF
DQVEERISVNEDQINEIKREDKIRXKKVKRNEQSLQEIWDY
>6__chr5_24690588_24696761
FSELKKDVRTHCKKDKNFEKRLDKWLSGINSVEKILNDLMELKTMA*ELSDACTSFSS*F
DQVEERVSVIEDQINEVKQEEKFREKRIKINEQILQEIWDY
>6__chr5_40371771_40377903
FSELKEHVLANRKEAKILDKRLDEWLTRINSVENTLNVLMELKTKAQELRDACTSFSSQF
NQVEERVSVIEDQINEINQEDKIREKRVKKXEQSLQEIWDY
>6__chr5_173825514_173831662
ISELKDHVLTHHKEAKNLXKRLEEWLTXINSVEKSLNDPMELKTTVRELCEAYTRFNSQF
NQAKERISVIEDQINEIK*EDKIREKRVKKNEQSFQEIWDY
>6__chr5_10064177_10070292
FSKLKEHVPTYSKEVKNLEKRLDKWLTRINNVEKTLNDLLELKTTAQELRDACTSFSS*L
DQVEERISVIEDQINEIK*QDKIREKGVKRNEQSLQEIWDY
>6__chr5_15409208_15415368
XSELKEHVLTHHKGAKNVEKRLDEWLTRINSVEKTLNDLMELKTTA*ELGDVCTNFSS*F
DQVEERISVSEDQINEIK*EDKIRX--XKRNEQSLQEIWDY
>6__chr5_121023496_121029642
FSELKEHVQTHCKEAKNLEKRLDEWLTRINSVEKTLNELMELKTMARELRDACTNFNS*F
NQVEERILVIEDQIREIKQEKKFRXKRVKRNE*SLQEIWNY
>6__chr6_71566944_71573041
FSELMEHVLTHRKEVKNLEKRLDEWLTRINSVEKTLNDLMELKAMARELCDACTSFNS*F
DQVEGRISVIEDQINEIKQEDKIREKRVIRNEQTLQEI*NY
>6__chr5_62168681_62174808
FSKLKEDV*IHHN---------DEWLTRIXSVEKTVNDLLELKTMAQELRDACTSFSS*F
DQVEERVSVIKDQINETKQXERFREKRVKTNEQSLQEIWDY
>6__chr5_23222019_23228059
ISELKEHVLTHHKEAKNLEKRLDKWLTRIXRVEKTLNDLMELKTMARELLDACTSFNS*F
D*LEERISVIEDPINEIK*KYKFIEKRVKRNEQSLQEIWDY
>6__chr5_112037090_112043227
FSELKEDVQTHCKEAKNLEKRLDEWLTRINSVEKTLNDLVELKTVE*EFRDACTSFNS*F
DQVEERVSVTEDQINEMK*X-KVREKRVKRDKQSLREIXDY
>6__chr5_127407518_127413606
FSKLKEHVLTHHEEAKNLEKWLDEWLTRINSVEKTLNDPMEMQTTARELRDECTSFNSRF
DQVEERVSVIEDHINEIKQXDKIREKRMNRNEQSLQEIWDY
>6__chr5_93944514_93950630
FSELKEHVLTHRKEAKNLEKRLDEWLTTITSVEKSLNDLMVLKTTVRELREAYTSFNSRF
D*VEERISVIEDQINEIKREDKIREKRVKITEQSLQEIWDY
>6__chr5_36543881_36550029
FSELKEDVRTYCKEAKNLEKRLDEWLTRINSVKKTLNDLMELKTMARELHDLCTSFNSQF
SQVEERVSVIEDQINEIKGEEKFRKKRVKTNEQSLQEIWDY
>6__chr6_105354329_105360440
FSELKEDVLTHHKEAKNLEKRLDEWLTGINSVEKILNDLMELKTMARELHNACTSFNSRF
DQVEERISVIEDQINDIK*KDKIREKRAKRNEQSLQEIWDY
>6__chr5_37724573_37730699
FSELKEHV*THRKEAKNLEKRLDEWLTRINSVEKTLNDVMELKTMAREVHDSCTSFNSQF
NQVEERVSVIEDRINEIK*EDKVREKRVKRNEQILQEIWDY
>6__chr5_53031773_53037900
FSELKEXV*THSKEAKNLEKRLDEWLTRINSVEKTVNKWMELKTMARELHDACTSFSNQL
HHVEERVSVIEDQINEMK*EEKFREKRGKRNEQSLQERWNY
>6__chr6_63934852_63941015
FSELKEDIQTQCKEAKTLEKILDEWLTRINSVEKTLNDLMELKTMTRELCDTCTSFNSRF
DKVEERVSVIEDQINEIK*EDKVREKRVERDEKSLQEIWDY
>6__chr6_146036131_146042250
LSEPNEHVLTHQKEAKNLEKRLDKWLTXINSVEKT*NDLTELKTMAREPCDTCTSFCSQF
DQVEERILVIEDQINEIK*EDKIREKRVKTXXXSLREIWHY
>6__chr6_71740597_71746719
FSVLKEHVLSHHKEVKNLEKRVDEWLTRINSVQKTLNDLMELKTMV*EICDASTGFNS*F
DQVEGRISVIEDQINEIKQEDKFREKRGKRNKQNF*EIWDY
>6__chr6_116928726_116934897
FSELKKHILIHCKEGKNLEKRLDEWLTRITSVEKSLNDLMELKTTVQELHEAYTSFNS*F
DQVEKRISVTEDQIDEIK*EGKIREKRVKRNEQSLQEIWDY
>6__chr6_11407090_11413182
FSELKEHVLTHCKEAKNLEKRLDEWLTRINSVEKTLNDLMELKTTA*ELHDSCTRFNSLF
DQVEERISVIEDQINEIKQEEKFREKRVKGNEQSLQEI*DY
>6__chr5_101073872_101080008
ISELKEDVQTHHKEAKNLEKRLDEWLTRINSVEKNLNNLMELKTMAQELRDACTSFNS*F
NQVEERVSVIEDQINEIKQENKIREKRVQRNKQSLQQIWDY
>6__chr6_152971827_152977957
FSKLKEHVQTHRKEAKNLEKRLDEWLTRINSVEMTLNDLKELKTMA*ELRDAYTSFNSRF
DQVEERVSVIEDQINEIK*EDKAREKKVKRNEQSLQXIGDY
>6__chr5_180240013_180246158
SSELKEHALTHHKEAKNLEKRLDKWLTRITSVEKTLNDLMELKYTA*ELCDACTSFSSRF
DQVEESISVIENQINEIKQEDKIREKRVKRNKQSLQEIWDY
>6__chr5_random_45448_51593
SSELKEHALTHHKEAKNLEKRLDKWLTRITSVEKTLNDLMELKYTA*ELCDACTSFSSRF
DQVEESISVIENQINEIKQEDKIREKRVKRNKQSLQEIWDY
>6__chr5_87949027_87955174
FSELKEDVRTHHKEAKNLEKRLDE*LTRINXVEKTLNDLMELKSMAQELRDACKSFNS*F
NQVEERVSVIEDQINEIKWEEKFREKGVKGNKQNLQEIWEY
>6__chr6_160549751_160555902
FSELKEGV*TQRKEAKNLEKRX-E*LTRINSVEKTLNDLMEMKTIA*ELHDACKSFSS*F
DQVEERXSVIEDQMNEIKQEEKFREKTVKRNEQSHQQIWDY
>6__chr5_162524641_162530784
FSELKEDVQTHHKEAKNLQKRLDEWLTRIKSVEKTLNDLMELKTITQELGDACXSFNSRF
DQGKERVSVIEDQINEIKRENKVREKRVKRNEQSLQDIWDY
>6__chr5_59752160_59758279
FSKLKGHVLTHXKEAENL*KMLDEWQIRINSVEKTLNDLMELKTTARELRDACTSFNSLL
DQVEERISLTEDQMNEIKQEDKFREKRVKRNKQSLQEIWDY
>6__chr6_51453125_51459304
FSKLKEDVRTHCKDHKNLEKRLDEWLIRITNAEKTLNDLMELKTMAGELRDTCTSFSSQF
HQAEERVSVIEDQINEMKQE*KFREKRVKRN*QGLQEIWDY
>6__chr6_154534996_154541125
FSELKKHVLTHCKDAKNLEKRLDE*LTRIASVEKSLNDLLVLKTTVQELREAYTSFNSRF
NQVEERGSVIEDQINEIK*EDKIIEKRMKRNEQSLQEIWDY
>6__chr5_4940709_4946811
FSELKEHVLTRHKKAKNLEKRLDEWLTRMNSVEKSLNDLMELKTMA*ELRDSGTSFNS*F
DQVEERISVTEDQINEIK*GDKFREKRVKRNKQHLQEVWDY
>6__chr6_11560029_11566173
FSELKEDVQTHCKEAKNLEKRLDKWLTRINSVEKTLNDLMELKTTARELRDACTSFNSRF
EQAEERVSVIEDQINEIKQQEKFRXKKVKGNEQSLQEI*DY
>6__chr5_133694898_133701075
FSELKEHVVTHCQEAKNLEKRLDEWLTRITSIEKSLNDLMELKTTVRKLHEAYTSFNS*F
DQVEERISVIEDQINEIKREDKIREKRVKRNEQSLQEIWDY
>6__chr5_65178474_65184652
FSELKEYVLTHRKEAKNFEKKLDEWLTRITSVEKSLNDLMELKTTVRELHEACTSFNSRI
DQAEERI*VIEDQINEKKQEDKIREKRVKRNEQSLQKIWDY
>6__chr5_76832486_76838630
SSELKEHVQTHHKEAKNLEERLDEWLTRINSIEKILNDLMELKTIA*KLRDTYTSFNSQF
NQMEERVLVIEDQINEIK*EEKVREKKVKRNDQSLREIWDY
>6__chr5_157080537_157086714
ISELKEHVLIHCKEAKNLEKRLDKWLTRINSVKKILNDLMELETMARELRDACTSFNS*F
DQVEEKISATEDQINEIK*AYKIRXKKVKRNVQSL*EIWDY
>6__chr6_140477556_140483723
FS*LKKHVLTHYKEAKNLEKRLDEWLTRINSVEKTLNDLMELKTMARELHDACTSFNS*F
DQVEERVSVIEYQINEIK*EDKFRKKRVKRNKQSLQEIWDY
>6__chr6_144404028_144410165
FSELKEDVQTHCKEARNLEKRLDEWLTRTNSVEKNLNDLMELKTMAQELCDACTSFSSQF
NQVEERVSVIEDQMX-XK*EEKFREKRXKRNEQSLQEIWDY
>6__chr6_76448842_76454965
FSELKEDVRTHRKEAKHHEKRLDE*LTRIKSVEKTLNDLMELITIAQELHDTCTSFNSQF
DQEEERVSVIEGQINEIK*EDKVREKKVKRNKQSLQEIWDY
>6__chr5_152147363_152153430
FPELKEDV*THHKEAKNFGKRLDEWLTRIN------SDLMKLKTMA*ELHDACTSFNS*F
DQVEERISVIEDQXNEIKQXKKVREKRVKKNEQSL*EICDY
>6__chr5_58025524_58031683
FSELKEDARTHHKEVKHIEKRLGEWLTRINSVEKTLNDLMELKTMA*ELRDACTSFNSQL
DQVEERVSVIEDQINEIK*KEKFREKRVKRNQQSLQEIWDY
>6__chr5_118802774_118808790
FSELKEHVRTYRKEAKNLEKRLDEWLTRINSVEKTLNDLMEPKTMA*ELCDTRRSFNS*F
DQVEERVSVIEDQINEIK*EDKVREKRVKRNEQSLQEIWDY
>6__chr6_73745128_73751290
FSELKEDVRAHHKEAKNLEKRLDEWLTRINSVEKTLNDLMELKTMA*ELCDTCTSFNSLI
DQVEERVSVIEDQINEMK*EEKFREKRVKRNEQSLQEM*DY
>6__chr6_80344093_80350203
FSELKEDVQTH*KEDKNLEKRLDE*LTRINSVEKTLNDLMELKTMV*ELHDACISFNS*F
DQVEERVSVMEDQINEIK*EDKVREKRVKRX-QSLQEIWDY
>6__chr5_16448108_16454195
FSELKEHVLTHSKEAKNLEKRLDKWLTRRNSVEKALNDLMELKTMARELHYTCTNCNSRF
DQVEERVSVIEDQINEIKQEDKFREKRXKRNEQSLQEIWDY
>6__chr6_100256727_100262718
FSELKEDV*THCKEAKNLEKRLDEWLTRINSVEKTLNDLMELKTMTRELCDTCKSFNSQF
DQVEERVSVIEDQINEIK*EDKVREKRVKRNEQNLQEIWDY
>6__chr5_126560734_126566883
FSELKEDVRTHHKEAKNFXKR-----XRINSVEKTLNDLXELKTMARELHNICTSFNSQF
DQVEERISVIEDQINEIK*X-KFRXKRIKRNEQSLQEIWDY
>6__chr6_7870937_7877062
SSKLKEDVRTHCKEAKNLEKRLHEWLTRINSVEKTLNDLXXLKSMARELHDTCTSFNSRF
DQVEERVSAIEDQTNEIK*EDRXREKRVKRNKPSLQEIWDY
>6__chr6_139068768_139074880
FYELKEDVQXLHKEAKNLEKRLDEWLTX-NSVEKTLNDLMELKTMARELCDTCTSFSS*F
DQVEERVSVIEDQLNEIK*EDKVRGKRVKRNAQSLQEIWDY
>6__chr6_86607915_86614031
FSRIKEHVLTHHNEAKNLGKRLKE*LTRITSLEEXLNEXMEMKTTVGELLKAYRSFNSQF
DQAEERISVIEDQLDEIK*EDKIREKRVKRHEQNLQKIGDY
>6__chr8_49560701_49566791
FSELKEHVLSHLKEAKIIXKRLDEWLTRVNSVEKTLNDLMELKXMA*ELCDACTSFNSQF
D*VEG-XSVIKYQINEIK*EKKFREKRXKRNEQSLQEMWNY
>6__chr6_92844726_92850882
FFKLKEDSRTHHKEAKNVEKRLDEWLTIKNSVEKTINDQM*LKIVARELHNACTSFNSRF
NQVEERVSAIEDQINEIK*EEKFREKRVKRNEQRLQEIWGY
>6__chr8_14038061_14044212
SSELKEDVQTHHKEAKNLEKMLDEWLTRINSVEKALNDLMELXTMA*ELCDACTSFCR*F
NQVEKRVSVIENQINDMK*EEKFREKRVKRNEQSLQEIWDF
>6__chr7_89826405_89832528
FSELKEEVGTHHKEAKNLDKRLDEWLTRIANAEKFLNDLMELQTMA*ELCDECTSFSS*F
DQLEERVSVTED*MNEMKQEENFREKRVKRNEQSLQEIWDY
>6__chr6_96026034_96032181
FSELKEDVRTHSKEAKNLEKTLEEWLTRINSIEKTLNDLMEMKTMA*ELRDACTSFSSRF
DQVEGRVSVIEDQINEMK*EEKFRX--XKRNK*SLQETQDY
>6__chr8_20644495_20650568
FSELKEEVRX---ETKNLEKTLNEWLTRIATVEKSLNDLMELKTMARELHDKCTSFSSQF
DQLEERVSVIEDQMX-XK*EEKFRXKKVKRNEQSLQEIWDY
>6__chr6_89020059_89026211
FSELKENVRTHSKEAKNLEKRLDEWLTRINSAEKTLDDLMELKTMARELHDACTSFSSRF
DQLEERVSVIEDQMNEMQREEKFREKRVKRNEQSLQEIWDY
>6__chr7_132656568_132662651
FSELKEEVRTHCKEVKNLKKRLDEWLTRITNVEKSLNDLMELKNMA*ELRDECTSFSSRF
DQLEEEVSVNEDQMNEMKQEEKFREKRVKRNEQSLQEIWDY
>6__chr8_117491765_117497879
FSELKEDVRIHRKEAKNLEKRLDERLTRINSIEKTLNDLMELKTMARELPDTCTSFSSQF
DQVEERVSVIEDQMNEMKQEEKFREKRVKRNE*SLQEIWD*
>6__chr6_cox_hap1_1200185_1206220
FSELKEEVRTHDKEVKNLEKR*DEWLTRITNAEKSLKDMMELKTTARELSDECTSFSS*F
DQLEERLSVMEDQMNEMK*EEKFREKRIKRNEQSLQEIWDY
>6__chr6_cox_hap1_1846575_1852724
FSKLKEEVQTHCKEVKNLETRLDEWLTRITNAEKSLKDLMELKTMAGELRDACTRFSSRF
NQLEERVTEIEDQMNEMKQEEKFREKRIKRNEQSLQEIWDY
>6__chr6_qbl_hap2_1644907_1651056
FSKLKEEVQTHCKEVKNLETRLDEWLTRITNAEKSLKDLMELKTMAGELRDACTRFSSRF
NQLEERVTEIEDQMNEMKQEEKFREKRIKRNEQSLQEIWDY
>6__chr8_65158789_65164920
FSELKEDVRTHHKEAKNLEKRLDEWLTRINSIEKTLNDLKELKTMARELHDTCTSFIS*F
DQVEERISVIEDQMNEMK*EEKFREKRVKRNEQSLQEIWDY
>6__chr8_19937122_19943246
FSELKEDVRTHYKEAKNLEKR*DG-XTRVNGVEKTLKDLMELKTMA*ERRDACTSFSS*F
GQVEERVSVIEDQMNDMKREEKFREKRVKRX-QSLQEIWDY
>6__chr7_18175606_18181744
FSKLKEDVRTHRKEAKNHEKRLDKWLTRINSVEKTLNDLMELKTME*ELHDACTSFNSRF
DQVEEKVSVIEDQINEIKQQDKFTEKRVKRNKQSLQEIWDY
>6__chr8_126277628_126283777
FSKLKEHVLTHHKEAKKLEKRLDE*LTRINSIEKTLNELIELKTKAQELRDACTSFNTRF
DQLEEMISVIEDQINEIKQEEKXREKRVKRX-QSLQEIWDY
>6__chr8_72049034_72055185
FSELKEDVRTHHKEANNLEKRLDEWLIRTSSVEKTLNDLMDLKTMA*ELRDACTTFSSQF
DQVEERVSLIEDQINEMK*EEKFREK*VKRNEESLQEIWDY
>6__chr8_97009294_97015443
FSELKEDVQTHHKEAKNLEKRLDEWPTRTNSVEKTFNDLMELKTMAQELHDACTSFNTRF
NQVEERVSVIEDQINEIN*KEKFREKRVKRNEQSLQEIWDY
>6__chr7_19954869_19960983
FSELKEDVGTHSKKATNLEK*LDKWLTRINSVEKSLNDLLELKTMARELRDTCTNFSSRF
DQVEERVSVTEDQINEMKQEEKFREKRVKRNEQSLQEIWDY
>6__chr7_19051888_19058037
FSELKEDVRTHHKETKNLEKRLDKCLTRINSVEKSLNDLKERKTMA*DLHDACTGFSSQL
DQVEERVSVIEDQINEMK*EEKFRGKRVKRNEQSLQEIWDY
>6__chr7_120328038_120334152
FSELKEDVQTHHKEAKNLEKRLDKWLTRINSVEKTLNDLMX-RXXAWEIRDACTNFSSRF
VQAEERVSVIEDQMNEIN*EEKFREKRVKRNKQSLQEIWDY
>6__chr7_91847025_91853140
FSQLKEEVRTHHKEGKNLEKRLDEWLTRINSVEKTLNDLMELKTMARELCDACISF----
-XVEEKVSVIEDQINEMTQVGKLGEKRVKRNERSLQEIRDC
>6__chr8_117472149_117478283
FSKLKEDVQTHREEAKSLEKRLDEWLTRINSVQKTLNYLMELKTMARELCDACTSFN--X
HRVEERVSVIEDQINEIKQEDKIREKRVKRNEQSLQEIWDY
>6__chr8_94855767_94861911
FSELKEDVRTRRKEAKNLEKRLDKWLTRINSVEKTLNDLMELKDMAQELCDACTSFSSRF
GQVEERVSVIEDQINEIKRDDKVREKRLKRNEQSLQEIWDY
>6__chr6_87906123_87912195
FSELKEDVRTHQEEAKNLENRLDEWLTRINTVEKTLNYLMELKTMA*ELRDACTSFNNQF
NQLEERVSVIED*INEIK*EEKFREKRVKRNQQSLQEIWDY
>6__chr9_108611287_108617452
FSDLKEDVQTHHKEAKNLEKRLDKWLTRINSIEKTLKDLMELKTMAQELXDTCTSFNSQF
D*VEARVSVIEDQINEIK*EEKSREKRVKRNEQNLQEIWDY
>6__chr7_53317626_53323658
FSELNEDVQTHHKEA*HFEKRSDKWLTRINSVEKTLNDLMELKTMAQELHDACTNFSSRF
DQVEERVSVIEDEMNEMN*EEKFREKRVKGNEQSLQKIWDY
>6__chr7_145294617_145300733
FSKLKEDV*THRKEAXNLEKILNEWLTRINSVEKTLNDFMELKTMA*ELHDTCTSFSSRF
DQVEERLSVTEDQINEMKQX-KFREKRVKRNEQSLQEIWDY
>6__chr7_7145758_7151903
FSKLKEDA*THCKEAKNLEKRLDKWLTRINSMEKSLNDLMELKTMARELCDVGISFSS*F
DQVDERVSVIXDQINEMK*EEKFREKQVKRNEKSLQEIWDY
>6__chr7_97277622_97283738
FSKLKEDVQIHHKEXKNLEKRLDKWLTRINSIEKTLNDLMELKTMAQELHDACTSFSSRF
DQVEERVSVIEDQINKMK*EEKFREKRVKRX-QSLQEIWDY
>6__chr8_94281101_94287268
FFKVKQDVGNHCKEAKNLEKRLEEWLTRINSVEKTLNDLMELKTMARELRDACTSFNRQF
DQVEERVSVIEDQINEIN*EEKFRKK*VKRNEQSLQEIWDY
>6__chr8_47924770_47930905
FSELKEDV*IHCKEAKNLEKRLDEWLTRITSVEKSLKDLMELKTMAQELHDACTSFSS*F
DQVEERISVIEDQINEMR*EEKYSEKRVKRNEQSLQETWDY
>6__chr8_65474952_65481146
FSKLTEDV*THCKEAKNLXKKLDK*VNRINIVEKTLNDLMELKIMA*ELHDACASLSG*F
DQVEERVSVIEDQINEIRREEKFREX-XKRIEQSLQEIWDY
>6__chr9_122929756_122935887
FFKLKDDV*TH*KEAKNLEKRLDEWLIRIKSVEKTLNDLMELKTMA*ELRNTCTSFSSQF
DQVEERVSVTEDQINEIKQEEKFREKRVKRNEQSLQEIWDY
>6__chr7_93125287_93131418
VSKLKEDV*THRKEAKNLEKRLDKSLTRINSVEKNLNVLMKLKTMARELCDECTSFCS*F
NQLEERVSVIEDQINEMKQEEKFREKRVKRNEQSLQEIWDY
>6__chr8_143928379_143934492
FSKLKEDVRTHRKEAKNLEKRLGE*LTRINSVEKTLNDLMELKAMARELCDACTSVSSQF
DQLEEGVSVIEYQINEMK*KEKFREKRVKRX-QSLQEIWDY
>6__chr8_130814115_130820249
FSELKEDVQTHHKEAKNLEKRLDEWLTRINSVENTLNDLMELKTMA*ELRDACTIFNSRF
NQEEESVSVIEDQINEIK*EEKFRXKKVKRNEQSLQEIWDY
>6__chr7_24279125_24285272
FSELKEDVRTHCKGAKNLENRLDEWLTKINSVGKPLNDLRKLKTMARELRDACTSFSS*F
DQVEERVSVIEDQINEMKQEEKFRENRIKRNEQSL*EIWDY
>6__chr7_149824260_149830279
FSELKEDVRTHHKEAKNLEKRVDEWPTRINSVEKTFSYLTELKTMA*ELRDKCTSLSG*F
NQVEERLSVIEDQIDEMK*EDKFRQKRVKRN-XSLQEIWDY
>6__chr8_83059875_83066034
FSELKEDV*TLRKEAKNFEKRLDKWLTRINSVEKSLNDLMQLQIMAQELRDACTSFSS*L
DPVEERVSVIENQINEMKQEEKFREKRVKRSKQSLQEIWDY
>6__chr8_75090678_75096874
FAELKEDVRTHRKEAKNLEKGLDEWLTRINSVEKTLNDLMEMKSVARELHDTCRSFSSQF
DQVEERVSVIEDQISEMKQEEKFREKRVVRNEQSLQET*YY
>6__chr7_106137090_106143261
FSKLKQDV*THHKEAKNLEKRFNEWLTRLNSVEKTLNDLMELETMARELRDPCTSFSSQF
NQVEERVSVIEDQTNEMK*KEKFRETSVKRNEXSLQEIWDY
>6__chr9_101790665_101796768
FSKLKEDVRTHHKEAENLEKRX-ERLTRINSVEKTLNDRMELKTMARELCDTCTSYSSRF
DPVEERVSVIEDQMNEIKCX-KVREKRVKRDKQSLQEI*DY
>6__chr7_107700429_107706577
FSELKKHVLTHHKEGKNLEKSLDEWLTRITSVEKTSNDLMELKTTVQEL*EAYTSFNSLF
DQAEERISVIEDQINEIKREDKIREKRVKRNEQSLQEIWDN
>6__chr7_86725126_86731232
FSELXEHVLTHCKEAKNLEKRSDKLLARIKSVKKTLSELMELKTTARELCDACTSFNS*F
D*V*ENISVIEDQINEVK*EDNIREKRMKRKEESLQEICDY
>6__chr6_85702368_85708569
FSELKKHVVTHCKEAKNFENGX-XWLTRRTSVKKNINDLMELKNTA*ELHEAYTSFNS*F
DQVEERISEIEDQINEIKRDDKIREKRVKRNEQSHQEIWDY
>6__chr8_36702439_36708581
FSELKKHVLAHRKEAKNLQKRLD*WLTRTKSVEKTLNDLMELKTMA*ELRDVCTSFNS*F
DQVEERISVI*DQINEVK*KDKIRDKRVKRNKQSLQEIWDY
>6__chr8_11709787_11715920
FSKLKQHVLTDRKET*NLEKRLDKWLTRITSVEKSLNDLMELKTKVQEFHKA*TSFNSRF
DQAEERISVIEDQINEIKQEDKIREKRMKRNEQRLQ*ICDY
>6__chr7_13126979_13133131
FSKLKEHVLTHHKEAKTLKKRLDEWLPRINSVEKTLNDLRELKTTARELRDAATNFNSQF
DQVEERISVIEDQINEIK*EDEVREKRVKRNAQRLQEIWDY
>6__chr6_81378581_81384645
FCELKEHVLTHHKEAKSLEKRLDEWLTRIVSVEKSLNDLMELKTTVWELREAYTSFNSQF
DEVEERIPAIEDQINEIK*EDKIREKRVKRNEQSLQEIWHY
>6__chr8_64579830_64586004
FSELKEQVPTHRKEAKNLEKRLDEWLTRISSVEKTLNDLTELKNMAGELRDACTSFNSQF
DQVEERISVIEDQINEIKREDKIREKRVKRNEQSLQEIWDY
>6__chr8_120365752_120371876
FFELKEDV*THGKEAKNLEKRLDGWLTRIXSVEKTLSDLMELKTMTRKRHDTCTSFKSQF
DQVEEKVSVIEDQINEIK*EDKVRKKRXKKNEQSIQKIWDY
>6__chr8_120388226_120394342
IFELKEDV*THCXEAXNLDKRLDEWLTRINSVEKNLNDLRGLKAKIQQLHDVCTSFNS*L
DQVEERISVIEDQLNKIRQEDKFREKRLNGNEQSLQEIWHY
>6__chr6_97048972_97055041
FSKLKEHVLTHCKEAKNLEKRLGEWLTRINSVEKTLNDLMELKTMAQELRDTCTNFNS*F
DQVEERISVTENQINDIKQDDKIGEKRVKGNKQILQEIWGH
>6__chr8_91567368_91573573
FSELKERVRTHCKGATNLEKRLDEWLTRINSVEKTLNDLMELKTMA*ELRDTCTSFNSRF
DQVEERVSVIEDQINEIK*EDKFRXKRVKRNEQSLQEIWDY
>6__chr7_106346490_106352641
FSELKECVLTHRKEDKNXEKRKDEWLTGINSIEKILNDLMELKTMARELRNARTSFNSRL
DQVEEKISVTEDQINEIKREDKIREKRVKRNEQSLQEIWNY
>6__chr7_37159297_37165441
FSELKEHVLIHHKEAKNPEKRLDE*LTRTTSVEKSLNDLMELKTTVRELREAYTSFNSRF
DQAQERISVIEDQINEKEREDKIRXKRVKRN*QSL*EIRDY
>6__chr9_102506587_102512677
FSQLKELVLTHRKEAKNLEKRLDECLTRX-SVEKTLNDLMELKTTA*ELREASTSFNSQF
NQVEERLSVIEDQIKETKREDKVREKRVERNEQSLQEI*DY
>6__chr7_36126091_36132285
FSELKEHVLTHHKEAKNVE*RLDEWLTRITSVEKSLKDLRELKTTVQELREAYISFNS*F
DQVEERISVIKDQINERKREDKIRXKRVKRNEQSLQEIWDY
>6__chr7_94261783_94267774
FSKLKEHVLIHRKEAKNLEKRLGKWLIRITSVEKSLSALMELKTTVQELHEAYPSFNSRF
DEAEERI*VIEDQINEMKREDKIREKRVKRNEQSLQEIWDY
>6__chr6_80424582_80430740
FSELKKHLLTLRKEAKNLEKRLDKWLTRISSVEKTLNDLLELKTMARELRSTCISFNSRF
DQVEERISVIEDKINKIK*EDKFRQKRVERNEQSLQEIWDY
>6__chr9_23981701_23987832
FSELKEHVLTHRKEA*NLAKRLDKQLNRINRVKKTLNDLVELKTMARELWDTCRSFNSRF
DEVEERVSVIEVQINEIK*EDKFREKRVKRNKQSLQEIWDY
>6__chr7_42371569_42377700
FSKLKEHVLTHQKEAKNLGKRLDEWLTRINSVEKILNDQMELKTMA*ELRDACISFNS*F
DQVEERISVIENQINEIK*EDKIREKRVKRNEQDLQEMWDY
>6__chr7_10378713_10384851
FSKIKEDIKTHHKEAKNLKKRLNEWLTRINSVEKTLNDLMELKTTAQELHDACTSFSSRF
DQVEEXXSVIEDQINEIKQEEKYREKRVKRNEQSLQEIWDY
>6__chr7_117549515_117555655
FSKLKEHVLTHHK-XKNLEKGLDEWLTRINSEEKTLNDLMELQTMA*QLHDACTSFNSRF
DQVEERVSVIKDKINEITQEDKFREKKVKINEQSLQEIWD*
>6__chr8_77970890_77977022
FLELKEDV*TH*KEAKNLEKRLDEWLTRINSVEKTLNDLMELKSMAQELHDAYTSFNS*L
D*VEERVSVIEDQINEIKREDKVREKRVKRNKQSLQEIWDY
>6__chr7_147190959_147197134
XSELKEHVLTHCKEVKNLEKRLDEWLTIINSVEKTLNDLMELKTMARELCDACTIFNS*F
DQVEERLLVTEDQINEIK*DDKVREKRVKRNEESLQETWDY
>6__chr9_120297683_120303751
FSKLKEHVETHHKEAKNLAKRLDEWLTTIXSVEKTLNDLMELKTMAQELRDACTSFNS*F
DQLEERVSVIEDQMNEIKQEDKDREQTLKRNEQSLQEIWDY
>6__chr8_31491204_31497314
FSELKEDVQTHCKEAKNLEERLDE*LTTIKSEEKTLNDLMELKTTAQELHDACTSFNSCF
DQVEESVSVIKDQINDIK*EDKVREKRVKREEQSLQEMWDY
>6__chr7_18740415_18746554
ISELKELVRTHLKEAKNLEKRLDEWLTRINSVEKT*NGLMELKTMAQEFHDTCTSFNS*F
DQVEERESVIEDQINEMK*EDKVREKRVKRNEQSLQEIWDY
>6__chr8_79048546_79054650
FSKLKEDVQTHRKEAKDLEERLGKWLTRINSVEKTLNDLMELKTMAQVLHDTCTSFNSQF
DQVEERVSVIEDQINEIKWEDKVRDKRV*RNE*SLQEIWEY
>6__chr8_61199786_61205912
FSKLKEDV*THRKEAKNLXKKLDEWLTRINSVEKKLKDLMELKTMARELYEACTSFNSQF
DQVEERISVIEDQINEIK*EDKVRGKRAKRNEQSLQKIWDY
>6__chr7_51587319_51593482
FSELKDHVRTEHKEAKNLEKRLEKWLTRINRVEKTLNDLMELKTMARELCVACTSFSSRF
DQVEERVSVIEDQIN*IK*ENKVREKRVKRNEQRLQEIWDY
>6__chr6_87032975_87039090
FSKLKEDVQTHCKEAKHLEKRLDKWLTSINSVEKTLNDVMELKIMARELHDTCTSFSSQC
DQVEERISVIEDQINEIKREDKFREKRVKTNEQSLQEIWGY
>6__chr9_25972528_25978733
FFELKEDVQTH*-EVXNLEKRLDEWLTRINSVEKCLNDLMELKTIA*ELCDACTTFNRQ*
DQVEERASVI*DQINEIKRENKVRXKTVKRN*QSLQEIWDY
>6__chr7_126878264_126884386
FSELKEDI*THRKEAKNLEKRLDEWLTRINSVEKTLNDLMELKTMTRELRDVCTSFSS*F
DQVEERVSVIEDQINEIKREEKVREKRVKRNKQNLQEIWDH
>6__chr7_123266275_123272444
FSELKKGV*IHCKEAKNLEKRLDEWLTRINSVEKTLNDLMELKTMAQELHDGCTRFNSQF
DQAEERVSVIEDQISEIKQGDKVTXKRIKRNEXSLQEIWDY
>6__chr8_110852333_110858500
FSELKEHVLTHHKETKNLEKTLDEWLTRINSLEKTLYDQMELKTMARELRDSCTSFNSQF
NQVEERVSVIEDQINEIK*EYKIRXKKVKSNQQSLQEI*NY
>6__chr8_98563517_98569684
FSKLKKNVQTHRKEAKNLEKRLDKWLTRMNSIEKTLNDLMEVKTVARELHDACTSFSSQS
DQVEERVSVIKDQINEMKREEKCREKRVKRNEQSLQEIWDY
>6__chr7_40935071_40941183
FSELKEHVLTHRKEAKNLEKRLDEWLTTINSVEKTLNDLMELKTMA*ELCDACTSFSS*F
DQVEERISVTEDLINEIKQEDKFRQRRVKRNEQSLQEIWDY
>6__chr7_96677310_96683413
FSELKEDVRTHPKEAKNLEKRLDEWLTRINSVEKTLNDLMXX--XSRELRDTCTSFNSQF
NQVEERVSVIEDQMNEMKQEQKFREKRVKRNKQSLQEIWEY
>6__chr7_150135577_150141736
FSELKEDVRIHRKEAKNLEKRLDKWLTRINSVEKSLNDIMELKTMARELREACTSFSSRF
DQVEERVSVIEDQINEIK*EEKFRGKRVKGNKQSLQEIWDY
>6__chr6_89157166_89163314
FSEIKEDV*AHHKESKNLEKRLDKWLTRINSVEXTLSDLMELKTMT*ELRDACTSX--XF
DQVKERVSVTEDQINEIKQEDKITEKRVKRYEQSLQEIWDY
>6__chr8_95045232_95051373
FSELKEHV*THSKEAKNLEKRLDEWLTRINSVEKTLNDLMELKTMARELRDACTSFNS*F
GQVEERVSVTEDQINEIKQKDKVREKRVKRNEQSLQEIWDY
>6__chr8_105390001_105396131
FSELKEDV*THCKEAKNLEKRLDKWLTRINSVKKSLNDLMELKTMAQELCDARTSFSSQF
NQVEERVSVIEDQINEIK*EDKVREKRVKRNEQSLQEIWDY
>6__chr7_25002424_25008557
FSKLKEHVLTHRKEAKNLEKRLDEWLTRINSVEKTLNDLMELKATAQELCDTGTSFNSLF
DQMEERISVIEEQINEIKWEDKIREKRVKRNEQSLQEIWDY
>6__chr8_41201685_41207787
FSELKEDVRTHCKEAKNLEKRLDEWLTRINSVEKSLNDLMELKTX-------XTSFNSQF
NQVEETVPVIEDQINEIK*EDKVRDKRVKRNEQSLQEIRDY
>6__chr8_68427723_68433864
FSELKEDV*THCKEAKNLEKRLDEWLTRINSVEKILNDLMELKTMS*ELHDACTSFSSRF
DQVEERVSVTEDQINEIKQEDKVREKRVKRN*QSLQEIWDY
>6__chrY_18367021_18373188
LFELKSHVRTHHMEAKNLKK*LNEWLTRINSVEKTLNDLMEVKSTA*ELCDTCTSFNSRY
DQMEVRVSVIEGRINKIK*EDRVREKRVKRNKQGL*EIWD*
>6__chrY_18775369_18781536
LFELKSHVRTHHMEAKNLKK*LNEWLTRINSVEKTLNDLMEVKSTA*ELCDTCTSFNSRY
DQMEVRVSVIEGRINKIK*EDRVREKRVKRNKQGL*EIWD*
>6__chrY_16147528_16153665
FSKLKEHVLTQHKEAKNLGKRLDEWLTSINSVEKSLNDLMELKTMTQELRDTCTSFSS*F
NQVEGRVSVIEDX-NEMKQEEKFGX--XKRNKQSPQVIWDD
>6__chrY_21500756_21506790
FSDLKDDVQNHCKKAKNFEKIXDECLTRNNSIEKNLNDMMELKNMA*EQCDACTSFSTQL
DQVEERVSVIEDKISEMQQEEKFRX--XKRNNQSLQEIWDC
>6__chrY_18060985_18067141
FSKL*EHVLTHHREAKNLEKRLDEWPTRINSVDKILNDVMELKTMA*QLHDASTSFNSQF
N*VEERISEIEDKINEIK*EDKIREKRVKRYEQSLQEI*DY
>6__chrY_15937541_15943738
FSKLKEDVQTHCKEAKNLEKRLDEWLTGMNSVX-SLNYLMELKTMAQELHDAGTSFNSQF
DQVEGRVSVIEHQINAMK*EENFREKTVKTNEQSLQTIWEY
>6__chrY_14827476_14833649
LSELKEHVLTDCKEAKNLXKKLYQWPTRMNSVEKTLHDLMELKTKA*ELHDTSTSFNI*F
DQVEERISVIEYQINEIN*XQKFREKRVKRNKQGLQEIWDY
>6__chrY_21245796_21251846
FSELKELVLTHRKENKNLKKRLDEWLTRINSVX--XNDLMELKIMAXELCDASTRFNSQF
NQVEERISMIEDQINEIK*EDKIRENRVKRX-QSLQEIWDN
>6__chrX_75704841_75711003
FSELKELVLTHCKEAKILEKRLDEWLTRIKSV*KTLSDPMELKPLTQELCVACTIFNS*F
DQVEERISVIEDQMNETKEEDKIREKRVKRNEQSLQEIWDY
>6__chrX_81929939_81936119
SSELKEHVLTHCKEAKNLEKRLD*WLTRITSVEKSLNDQMDLKTTV*ELHEAYTSFNS*F
DQADERISVIEDQMNEIKREDKIGXKRVKRNEQSLQEIWDY
>6__chr9_66218088_66224109
FSKLKEHV*THRKEAKNLEKRSDXWLTRINSVENTLNDLMELITMAQELCDTCTSFNS*F
NPVEERISVIEDQINKIK*EDKFRVKRVKRNEQSLQEKWDY
>6__chrX_75658639_75664815
FSELKEHFLTHCKEAKNLEERLDKWLTRITSVEKTLNDLMELKHTLRELREAYTSFNNQC
DQAEERISAIEDQINEIK*EDKITEKRVKRNEQTLQEI*DY
>6__chrX_56532692_56538742
FYERKEHVQTHHKEAENVEKRLDEWLNRINRVDKTINDRMEQKTMAREVRDACKSFNS*F
NQVE*RVSAIENQINEIK*EDKVREKRVERNKQSLLEIRDY
>6__chrY_11974487_11980625
FSEPXEDVGTHCK*AKNLEKRLDEWLTRINSVEKTLSDPMELKTMAREFCDACTSFNSRF
NQVEERVSVIEDQINEIK*EEKVRETRVKRNEESLQEIWDH
>6__chrX_56237252_56243394
FSKLKVDVQTHHKEAKTLEKRLDEWLTRVTSVEKTVDDLMELKTMV*ELRDTCTSFNTRF
NEVEERVSVIED*INEIKPEDKVTXKKVERNKQSVQEMWDY
>6__chrX_80611646_80617743
FSELKEDV*THRKEAKNLEKRLDEWLTRINTVEKTLNDLMELKTMAQELRDTCTSFNS*F
DQVEERVSVIEDQINEIK*ENKVREKRVK*NEHSLQEIWDY
>6__chrX_108149216_108155355
FSKLKEHVLTHCKQAKNLEKRLDEWLTRINSVEKTLNDLMELKTTA*ELHDACTSFNS*F
DQVEERISVIENKINEIK*EDRSREKRVKSNEQSLQKIWDY
>6__chrX_63738054_63744217
SSNLKERVQTHCKGAKNLEKRLNKWLTSINSVEKTLNDLMELKTMA*ELCEACISFNS*F
DQAE*RVPVTEDQINEIK*ENKVRDKRVKRNEQSLQEIWDY
>6__chrX_56467218_56473366
FSKLKKHV*THLKETENLEKRLEKWLRRINCAEKTLNDLMELKTMARQVRDI*KSFNS*F
NQVEESVSLTEDEINEIKLEDKVREKRVKRNEQSLQEIWDY
>6__chrX_111675688_111681778
FSELKERVLTHCKEGINLEKILDEWLTRIKSVEKTSSDLMELKTTA*GLHDAYTSFSS*F
DQVEERISVMEDQMNEIK*EDKIR*KRVKRNEKSXQEIWDK
>6__chr9_8069467_8075615
FFTLKKHVLAHCKEAKSLEKRLEE*LTRINSVEKTLNDLMGLKHMA*KLRDACISFNSQS
NQVEEXXSVFEDQINEVK*EDKVRQKRVKTNKQSLQEIWDY
>6__chrX_72117273_72123438
FSKLXQHVPIHCKEAKNLEKRLDE*LTRKNSVEKTLNDLMELKTMA*ELXDTCRSFNSIF
DQVEERVSVMEDQIIEIKQEDKVREKRIKRNKQSLQETWDY
>6__chrY_2954894_2961027
FSELKEEVQTHGKEVKNLEKTLDEWLTRITNAEKSLKDLRELKPMAQDLRDESTSLSS*F
DQLEEKVSVMENQMNEMKREEKFREKGIKRNKQSLQEIWDY
>6__chrX_76470797_76476935
FSELKENL*THRREAKNLEKR*DEWLIRINSVEKTLNDLMEPKTMAQELRDTCTSFSS*F
DQVEERVSVIEDQINERKQEEKFREKRVKRNK*SLQEIWDY
>6__chr9_7702933_7709043
FSKLKEHALDHRKEAKNLEKRLGEWLTRINWVEKTLNDPRELKTMARELRDACTSFNS*F
NQVEERVSVIEDQINEIKQEDKVRX*KEKRNEQSLQEIWX-
>6__chr9_72045048_72051207
FLELKEDVRTHRKDVKNLEKRLDEWLTRINSVEKILNDPMEMKTMARELHDTCRSFKS*F
NQVEERVSVIEDQINEIKQEDKVREKRXKRNKQSHQEIWNS
>6__chr9_79858972_79865107
FSELKEHVLTHRKEAKNLEKRIDK*LTRINSVEKTLNDLMELKTTA*ELCDACTSFSSRF
GQVEERIPVIEDQINEIKRADKIREKRVKRNKQSIQE*WD*
>6__chrX_17496728_17502876
FSELKEHVLTHCKEAKNLEKRLDEWLTRINSVEKSLNDLMELKTTLRELREAYISFNS*L
DQAEERISVIEDQINEIK*EDKITEKRVKRNEQSFQEILDY
>6__chrX_109786788_109792933
FTELKEHVLTHHKEAXNLXKKLDEWLTRMNSAEKTLNDLMELKTTARELRDACTSFTS*F
DQVEERISVIEDQTNEIKQEDKIREKRVKGNEQSLQEICDY
>6__chrY_13468800_13474982
YSELREHVRNHRKEAKNLEKRLDEWLTRIN-XVKTLNELMKLKTMARELWDTCTSLNSHL
DQVEERVSVTEDQMKEIKQEEKFREKRVKRNKQCLQEIWDY
>6__chrY_2733608_2739786
FSELKEDIRTHRKEAKNLEKRLDKWLTRTNSVENSLNDLKELKTMARKICDTCTSFSS*F
DQVEGRVSVIEDQINEIK*EKKFREKRGKRNEQRLKEIWDY
>6__chrX_14737238_14743372
YSELQEEIQTKGKEVKNFEKNLDECIARITNTEKCLKELMELKAKARELREESRSLRT*H
DQLEERVSVMEDEMNEMKREGKFREKRIKRNEQSLQEIWDY
>6__chrX_77431124_77437272
FSELKEDV*TNHKEAKNLEKRLDEWLTRKKSIEKTLNDLKELKTMAHELHDACTSISS*F
NQLEERLSVIEDQMNEMKQEEKFREKRVKRNE*SLQEIWDY
>6__chrX_136880807_136886937
FSKLKECVLTHCKEAKNXEKRLDKRLTRINSLEKTLNDLMELKTTVPELHEAHTSFNSQF
DQVEERVSVIEDQIX-XK*DDKIRXKKVKRNEQSMQEIWDY
>6__chrX_63500222_63506377
FYELKKDVRTHRKKAKNLEKRLDEWLTRINSVEKTLNDPMELKTMARELHDACTSFNSRF
DQVEERVSVTENQIDEIK*EEKFRDKRVKRKXXSLQEIWDY
>6__chrX_69916909_69923056
FSKLXKHVPIHLKEAKNLEKRLVGWLTRTNSVEKTLNDLMELKTIARKLRDTCTGFSS*F
DQVEERVPLIEDQINEIK*EDKFREKRVKRNEQNLQEIWDH
>6__chrX_64987264_64993363
FSELKEDA*SHCKEAKNLEKRLDEWLARINSVEKTSNDLMELKTTAQELHDAYTSFSS*F
DQVEERVSVIEDQINEIK*EDKFREKRVKRNEQNLQEI*DY
>6__chrX_111370561_111376737
YSELKEDVETHCEEDKNLEKRLDE*LTRINSVEKTLNDLMELKTMA*ELRDACTSDSSQF
NQMEERVSVIEDQTNEMKQEEKNREKRVKRNEQSLQEIWDY
>6__chrX_134620898_134627048
FSKLKGDVRTHHKYAKNLEKRSDE*LTRTNSVEKTLNDLMELKTMAQELRDACTSFSSRF
DQVEERVSVMEDQMNKVKREEKFREKRVKRNKQSLQXIWDY
>6__chrX_52889236_52895434
FSKLKEDV*THCKEAKNLXKRLDEWLTRINTVQKTLNDLMELKTMAQELRDTCTSFSSRF
DQVEERVMVIEDQINEMKQEEKFREKRVKRNKQSLQEIWDY
>6__chrX_107073451_107079567
FSELKEDVRTYRKEAKNLEKRLDEWLTRITSAEKTLNDLMELKTMAQELRDACTSFNSQF
DQVEERVSVIKDQINEIKQEEKFREKRVKRNKQSLQEIWDS
>6__chrX_97062705_97068854
FSELKKDVRTHYKEAKNLEKRLDEWLTRINSVEKTLNDLMELKTMAQELHDAYTSFNSQF
DQVEERVSVIEDQINEIKRENKVREKRVKRNEQSLQEIWDY
>6__chrX_104814712_104820874
ISK*K*DV*THCKEAKNLEKRLEEWLIRINSVEKILNDLMELKTVA*GFHDACGSFNSRX
-QLEERLSVIEDQINEIK*EDRVRXKRVKRNEQNLQEIWIY
>6__chrX_134219454_134225563
FSKLKEDV*VHRKEAKNLEKRLDEWLTRINSVEKTLNDLMELKTMA*ELRDLCTSFNXQF
DQVEERVSVIEKEINETKQEDKVREKKVKRNKQSLQEIWDY
>6__chrX_65238861_65245009
FPQLKENV*THHKEAKNLEKRLYEWLTRVNSVEKALNDLVELKTVVQEICDACTSFSSQF
NHVEERVSVMEDQMNEMK*EEKFREKRIKRNEQSLQEIWDY
>6__chrX_71722023_71728148
FSELKEDV*THHKEGKNLEKRLDEWLTRINSGEKTLSDLMELQTTAQELRDARTSFSNQL
NQAEERISVTED*INEIKREEKCRQKRVKRNEQSLQEIWDY
>6__chrX_126012498_126018614
LSELKEDV*THRKEAKNLEKRLDEWLTSINSVKKTLNGLMELKIMGRELPDAFTSFSS*F
DQVEERVSVIEDQINEMKQEEKFREKRVKRNEKSLQEIWDR
>6__chrX_45818934_45825115
FSELKEAV*IHCKEAKNLEKRLDKWLTRINSTEKTLNYLMELKTMAQELCDACTSFNSQF
NQVEERVSVIEDQINEIK*EEKFREKRVKRNKQSLQEIWDY
>6__chrX_110914337_110920453
YSELKEDVRTHHKEAKNLEKRLDEWLTRINSVEKTLNDLMELKTMTQELRDTCTSFNSQF
DQVEERVSVIEDQSKEIK*EDKVREKRVKRNEQSLQEIWDY
>6__chr9_7145360_7151460
FSKLKRHVQTHRKEAKNLEKRLDKWLTRINSVEKTLNDLTELKTMARELCDARTSFNSQL
DQVEERVSVIEDQNNEIK*EDKVREKRVKRNEQSXQEIWVY
>6__chrX_73832279_73838430
FSELKEHVQTRRKEAKKXEKRLDEWLTRINSVEKTLNDLMELKTMAREIRDTCTSFNNQF
DQLEERISVIEDQINEIK*EDKVREKRVKRNKQSLQEIWDY
>6__chr9_73211841_73217994
FSELREDV*THRKKAKNLEKRLDEWLTRIESIEKTLNDLMELKTMARELRDACTSFSSRF
NQVEKRVSVIEDQMNEMK*EEKFRGKRVKRNEQSLQETWDY
>6__chr9_4456666_4462767
FSELKEDDQTHHKEAKNLEKRLDEWLTRINSIEKTLNDLMELKFMA*ELRDTGTRFSSRF
NQVEERLSVIEDQINEMK*EEKFREKREKRNEQSLQEIWDY
>6__chrX_26262047_26268142
FCELKEDVSTHHKEAKNLKKRLDERLTGIKSVNKTLNDLKELKTMARELRDACTSFSS*F
DQVEERVSVIEDRINEMK*EEKFTEKRVKRN*QSLQEIWDY
>6__chrX_139542756_139548913
FSELKEDVRTHCKEAKNLEKRLEEWLTRINSVEKSLNDLMELKTIAQELRDTCTSFSSRF
NQVEERVSVIGDQMNEMK*EEKFRQKRVKRNEQSLQELWDY
>6__chrX_105536931_105543048
FSKLKEDVRTHHKEAKNHEKRLDEWLTRINSVEKSLNDLMELKTMA*ELRDACRSFSSRF
DQLEERVSVIEDQMNEMK*EEKFRX--XKRNEQSLQEIWDY
>6__chrX_145117136_145123305
FSELKEDV*TYHKEAKNLEKRLDEWLTRINSTEKTLNDLMELKTMA*ELGDACTSFSSQF
DQVEERVSVIEDQMNEMKQEEKFREKRVKRNEQSLQEIWDY
>6__chrX_84269316_84275449
FSELKEDV*NHCKQAKNLEKRLDEWLTRINSVEKTLNDLMELKITA*EICDTCTSFNSQF
NQEEERVPVIEDQINEMKR*EKFRKKRVKRNEQSLQKIWDY
>6__chrX_21927483_21933630
FSELKEHVQTDHKEAKNHEKWLDEWLTRINSVEKTLNDLMELKTMAQELRDACTSFNS*F
DQVEERVSVIEDQMNEIKREDKVRENRVKRNKQSFQEIWDY
>6__chrX_55812080_55818202
FSELKEDVQTHRKEAKNLEKKLDEWLTXINSVQKTLHDLMELKTIARELHDACTSFSS*F
N*VEERVSVIADQINEMKCEEKFREKRVKRNRQSLQEIWED
>6__chrX_23285700_23291829
FSELKEDVRTHCKEAKNIEKRLDEWLTRINSVEKTLNDLMELKX-------PCPSFNSQF
DQMEERVSVIEDQINEIKQEEMFREKRVKRNEQSLQEIWDX
>6__chrX_137140565_137146715
FSELKQDVQTHRKEAKNLEKILDE*LTRMNSVENTLNDLMELKTMA*ELRDTCTSFCRRF
DQVEERASVIEDQMTEMK*EEKFREKRVKRNE*SLQEIWDY
>6__chrX_154605662_154611679
FSELKKHILTHFKEAKNLEKRLDEWLTRINRVEKTLHDLMELKTMARELREECTNFNS*F
DQVEERISVIRDKINEIK*EDKIRX-KIKRNEQSLQETWDY
>6__chrY_57464862_57470879
FSELKKHILTHFKEAKNLEKRLDEWLTRINRVEKTLHDLMELKTMARELREECTNFNS*F
DQVEERISVIRDKINEIK*EDKIRX-KIKRNEQSLQETWDY
>6__chrX_79202714_79208850
FSKIKKEVQTHRKEAKNLEQRLDEWLTRINSVEKTLNDLMELKTMA*ELCDTCTSFSSQL
DQVEERVSVIEDQITETKQEEKFREKRVKRNEQSLQEIWDY
>6__chrX_136869510_136875640
FSELKENFRTHHKEAKNLEKRVDEWLTRIKSIEKTLNDLMELKTMARELHDACTGFSS*F
DQVEERVSVIEDRMNEMK*EEKFREKRVKRNEQSQQEIWDY
>6__chrX_112336515_112342550
FSELKEDVQTLRKEAENLEKRLDKWLTRINGVEKTLNDLLKLKTMAQELRDACTSFSSQI
NQVEERVSVIEDQINEIK*EDKIREKRVKRNE*SLQEI*DY
>6__chrX_26209347_26215455
FSELTEHVLTHHKEAKNLEKRLDEWLTRINSVEKTLYDLMELKTMARELRDACTSFNS*F
DQVEERLSVIADQINEIK*EEKFREERVKRKEQSLQEIWDC
>6__chrX_95951174_95957314
FSELKEDV*THCKEAKNLEKRLDKWLTRINSVEKTLNDLMELKTMAQELRDACTSFNT*F
DQGEERVSVIEDQINEIKREEKFREKRVKRNEQSLQEIWEY
>6__chrX_151754498_151760640
FSELKEHVLTHRKEAKNLEKRLDE*LTRINSVEKTLNALTELKTMARELHDIRTSFNSQI
NQLEERISVIEDQINEIK*EDKVREKRVKRNEQSLQITWDY
>6__chrX_154691652_154697825
FSELKEDVRTHRKEAKNVEKRLDEWLTRKNSVEKTLNDLMEVKTMTQELHDAYTSLSSRF
NQVEERVSVIEDQINEIK*EEKYREKRVKRNKQSLQEIWDY
>6__chrY_57550852_57557025
FSELKEDVRTHRKEAKNVEKRLDEWLTRKNSVEKTLNDLMEVKTMTQELHDAYTSLSSRF
NQVEERVSVIEDQINEIK*EEKYREKRVKRNKQSLQEIWDY
>6__chrX_138580141_138586286
FSKLKEDV*THSKEAXNLEKRLDEWRTRIN------SDLXELKTMA*ELRDTCTSFNS*F
DHVEERVLMIEDEVNETKREEKFREKRVKTX-QSLQEIWDY
>6__chrX_2987362_2993507
FSELKEXVQTHRKDAKNLEKRLDEQLTRINSVEKTLNDLTELKTTA*ELRDACPSFNSRF
NQVEERVSVIEDQMNEIK**EKFREKRVKRNEQSLQEIWDY
>6__chr9_32947811_32953954
FSKLKEDVRTHSKEAKNLEKRLDEWLTRINSIEKTLNDLMELKTMARELRDACTSFSSQF
DQVEERVSVIEDQMNEMKREEKFREKRVKRNKQSLQEIWDY
>6__chr9_99747468_99753621
FSELKEDV*THLKEAKNLEKRLDKWLTRINSVEKTLNDLMELKTMA*ELRDACTSFNSQF
DQVEERVSVIEDQINEIN*X-KFREKRVKINEQSLQEIWDY
>L1pa6_cg_rst_jc		
FSELKEDVQTHRKEAKNLEKRLDEWLTRINSVEKTLNDLMELKTMARELRDACTSFNSRF
DQVEERVSVIEDQINEIKREDKFREKRVKRNEQSLQEIWDY
>Consensus50
FSELKEDVXTHRKEAKNLEKRLDEWLTRINSVEKTLNDLMELKTMARELRXACTSFNSRF
DQVEERVSVIEDQINEIKXEDKFREKRVKRNEQSLQEIWDY
>avf_6_50%_CG_rst
FSELKEDVRTHRKEAKNLEKRLDEWLTRINSVEKTLNDLMELKTMARELRDACTSFNSRF
DQVEERVSVIEDQINEIKREDKFREKRVKRNEQSLQEIWDY
