# Supplementary material for: Cryptic genetic variation enhances primate L1 retrotransposon survival by enlarging the functional coiled coil sequence space of ORF1p
Source: PLoS Genet. 2020 Aug 14;16(8):e1008991. doi: 10.1371/journal.pgen.1008991 (PMC7449397; doi:10.1371/journal.pgen.1008991)
Supplement: S1 Data — (ZIP) [file pgen.1008991.s012.zip › Supplementary_Data_PG/orf1_coiled_coil/l1pa7/7_cc_peps.fst]

>7__chr11_48426178_48432210
SSKLKEHVLTQYKKAKNLEKR*EELLTRITNV*RSLNDLMELKNTARELCEAYTSFNT*I
NQVEKRISVIEDQLNEIKQEDKIREKRVKRNEQSLQEIWDY
>7__chr11_51350844_51356875
SSKLKKHVLTQYKEAKNLEKTLEELLTRITNVKRSLNDLIELKNTARELCEXYTSFNT*I
NQVEKRISVIEDQLNEIKQEDKIREKRVKRNEQSLQEI*DY
>7__chr4_66272995_66279046
FSELKERVLTHRKEAKNREKRLGEWLTRIISVEKSLNDLIELKTTV*EVREAYTSFNS*F
DQTEERISVIEDQINEIK*EDKIREKSVKX---XLQEIWDY
>7__chr8_77511221_77517360
FSELKQHVLTHRMEAKNLEKRLDKWIT*ITSVEKSLNDLMELKTTVQELHEA*TSFSG*F
YQVEDRIPMTEDKINEIKREDKVREKRVKRNEQSLQEIWDC
>7__chr4_122425422_122431528
FSELKEHVLTHRKEAKNLEKRLDEWLSRITCAEKSLNDLMELKTTV*ELCEV*TSFNSQF
NQVEERISVIEDQINEIK*EDKSREKRVKRNEQSLQEIRDY
>7__chr7_12845712_12851858
FSELKEHVLTHHKEAKSLAKRLDEWLTRITSVEKSLNDMMERKTTV*ELQEAYTSFSSQL
SQAEERISVIEDQINEIKQEHKIKGKRIKRNKQSLQ*IWNY
>7__chr1_76094563_76100691
FSKLKEQVLTHQKEAKNLEKRLDEWLTRITXVEKSLNVLMELKSTI*ELPEAYTSFNS*F
DQXEERISVTEDQINEIKREDKIREKRVKRNKQSLQEIWD*
>7__chr12_78779253_78785394
FSELKEHVLTHSKKAKNLEKRLDK*LARITSVEKSXNDLMELKTTVRELHEAYTSFNSQF
DQAEEMISVMEDQINEIKEKEKFREKTVKRNE*SLQEIWDY
>7__chr11_98088373_98094551
FSELKEHVLTHCKEAKNLEKRLDEWLTRITSVXKSLNDLKELKTTVRELGEAYTSFNSQF
KQAEESISVTEDQINEIK*EDKIGEKRVKRNEQSLQETWDY
>7__chr4_138924265_138930407
FSKLKEHVLTDHKEAKNLEKRLDEWLTRINSVEKTLNDLMELKTTVRELREEYTSFNS*F
DQAEERISVIEDQTNETK*DNKIRENXXKXXEQSFQEIRDY
>7__chr6_105311143_105317276
FSKLKEHVLTHHQEAKNLEKRLNEWLTRITSVEKSLNDLMELKTTV*KLHEAYISSNSRF
DQVEERMSMTEDQINEIK*KDKIREKRMKRN*QSLQEIWDY
>7__chr12_92920250_92926371
LSELKEHVLTHRKEAKNLEKRLDE*LTRINSVEKSLNDQMELKTTVQELREAYISFNSQI
NQAEKRISVIEDQINEIK*EDKIREKRVKRNEQSLQEIWDY
>7__chr4_158895427_158901570
FSEPKEHVLTHCKEAKNLEKRLDEWLTRITIVEKSLNDLMELKTTIRELREA*TSFNSQF
NQAEERISVIEDQINEIKQEDNIREERVKX-XQSLQEI*DY
>7__chr10_34396425_34402539
FSELKKHVLTHCKEAKNLEKRLDGWLTRITSVEKSLNNMMELKTTIRELREAYTSFNSRF
DQAEERISVIEDQINEIK*EDKIKEKRVKRKKQSL*EIWDY
>7__chr5_113636477_113642599
FSKLKEHVLTHHKAAKNLEKRLDKWLTRINSVEKTLNYLMELKTTVRELCEACTSFSS*F
DQAKERISVIENQINEIKQEDKIRDNTVKTNXQSLQEIWDY
>7__chr6_84053596_84059715
LSELKEHVLTHRKEAKNLEKILHEWLTRITSVEKSLNDLMELESTLQELREANTSFNSRF
DQAEERISMIEDQINEIKREDKIREKRVKRNEQNLQEIWDY
>7__chr5_79242574_79248687
FSELKEHVLTYRKEAKNLEKRLDEWLTRINSVEKTLNDLMVLKTTVQELREAYTSFNSRL
NXAEERISVTKDQINEIKREDKIREQRVKRNGQSLQEIWGY
>7__chr11_22003112_22009217
FSELKERVLTHCKEAKNLEKWLKEWLPRIISVEKSLNDLMKLKTTV*ELHEAYTSFNSQF
NQAEERISVIEDQIKEIKQEDNIREERVKRK*QSLQEIWDY
>7__chr4_83324297_83330458
FSKLKEHVLTHCKEAKNVEK*LDE*LTRITSVEKSLN*LMDLKTTVREI*EVYTSFNSRF
DQAQERISVIEDQINEIK*EDKIRE*RVKRNEQSLQEIWDY
>7__chr2_64007155_64013303
FSELKEHVLAHCKGAKNLERRLDEWLTRITSLEKSLNDLMELRTTVQELCEAYTSFNSRF
NQVEERVSVTEDQISEIKREDKIREKRVKRNE*SLQEIWDY
>7__chr12_105383378_105389506
LSKLKECVLTHCEEAENLEKRLDEWLTRTISVEKSLNDLM*LKTTVRELREAYTSFNSQF
DQAEERISVIEDQSNEINQEDKIREKRVKRNEQSLQEICDY
>7__chr3_121205314_121211390
FSKLKKYVLTHCKEAKNLDKRLDEWLTRINSVEKSLNDLMKLKTRV*EHGEAYTSFSS*F
NQAEERISVTEDQINEIKREDKIRKKRVKRNEQSLQEIRHY
>7__chr2_207467177_207473319
FSXLKEHILTHCKEAKNLEKRLDEWLTRIISVEKSLNDLXELKTTV*ELRKAYTSFSSQF
DQAEERISVIEDQNNEIK*DDKIGEKRVKRNEQSLQEIWDY
>7__chr19_37964714_37970817
FSELKKHVLTHRKEAKNLEKRSDEWLTRITSVEKSLNDLMELKTTVRELRDACTSFNSQF
DQVEERISVIEGQINEIK**DKIREKRVKRNEQSLQEIWDY
>7__chr1_92626548_92632630
FSKLKEHVLMRRKEAKNLEKRLDKWLTRITSVEKSLNDLMELKTTVRELREAYTSFNSQF
DQVEERISVTEDQINEIKREDKIREKRVKRNEQSLQEI*DY
>7__chr4_3132446_3138598
FSELKEHVLTHHKEAKNLEKMLD*W-XRITSVEKSLNDLMELKTTEREFCEVYTSFDSRF
NQAEERISVIEDQINEIKREDKIREKRVKRNEPSLQEIWDY
>7__chr6_86669473_86675601
FSEPKEDV*THHKEAKNLEKRLDEWLTRINSVEKTLNDVMQLKTMAQELRDACTNFNSQF
DQVEEMVSVIEDQINEKE*EEDFREKRVKRHKQSLQEIGDY
>7__chr10_96538150_96544234
FSKLKEDV*THHKEVXNLEKRLDEWLTRINSIGKTLNDLMELKTMS*ELCDACTSFSSRF
NLVEERVSETEDQMNEMKLEGKFREKRVKRNEQSL*EIFDY
>7__chr12_118454627_118460742
FSKLKEDV*THCKEAKNLEKRLDEWRTRINSEEKTLNDLMELKTKAQELREEFTSFSSRF
NLVEERVSVVEDQINEIK*EEKFRXKRVKRNEQSLQDIWDY
>7__chr8_62324033_62330167
YSELKKEVRTHGKEVXNLEKR*DKWLTRITNAEKCLKDLMELKTMAQELRDECISLSS*F
DQLEERVSVMEDQMN*MKQEEKFREKIIKRNEQSLQEIWYY
>7__chr14_37319599_37325723
FSELKEDIQTQSKAAKNLEKRLHEWLTRINSIEKTLNDLMEFKTMAQELRDACTSFSSQF
NQLEERVSVIEDQINEMKX-EKFREKRVKRNKQSLQEIWDY
>7__chr7_92386485_92392610
FSKLKENVRTHRKEAKNLEKRLEEWLTRINNVEKTSNDLMELKTMARELCNTCTSFSSRF
GQVEERVSVMEDQMNEMKREENFREKRVKRNEQSLQETRDY
>7__chr19_23426402_23432530
FSELKEEVRTQCKEAKNLEKRLDEWLTRITSAEKSLNDLMELKTMAQELRDECTSFSS*F
DQLEEXVSVIEDQMNEMK*EEKFREKRVKRNEQXLQEIWDY
>7__chr14_28174628_28180752
FSELKEEVGTHCKEVKNLEKRLDEWLTRITNAEKSLKDLMELKTMARELRDECTSFSSRF
DQLEERVSVIEDQINEMK*EEKFREKRIKRNKQSLQEIWDY
>7__chr3_66896786_66902919
FSQLKEEVRTHSKEVKNLEKRLDEWLARIPNAEKSLKDLMELKTKAQELRDKCTSLSIQF
DQLEERISVIEDQMNEMK*EEKFREKRIKRNEQSLQEIWDY
>7__chr7_40954601_40960714
VSKLKEEVQTHCKEVENLEKR*DKWLTRITNVEKSLNDLMELKTMARELHNGCTSFSSRF
DQLEERVSVIEDQMNEMKREEKFRGKRIKRNEQSLQEI*NY
>7__chr4_109643727_109649841
YSKLQEEIQIKGKEVKNFEKNLDECITRITNT*KRLKELMELKAKARELREECRSLRS*C
DQLEERVSVMEDQMNEMKKEGKFTEKRIKRNEQSLQDMWDY
>7__chr3_27832479_27838478
YSELREDIQTKGKEVENFEKNLEECITRITNTEKCLKELMELKTKAREVHEECRSLRSRC
DQLEERISAMEDEMNEMKREGKFREKRMKRNEQSLQEIWDY
>7__chr5_63796504_63802498
YSELQEKIQTKGKEVKNFEKNLDECITRITNTEKCLKELMELKAKAPELREECRSLRSQC
DQPEERVSVMEDEMNEMKREGKFREKGIKRNEQSLQEIWDY
>7__chr11_98123857_98129942
FSKLKDQVLTQCKEAKNVEKILDELLTRITSLEKNISDLMEXKNTA*ELREAYTSINS*I
DRAEERISGIEDQLNEIKTEDKIRKKRVKRNEQSLQEIWDY
>7__chr4_59140554_59146666
SFEVKEHVLTQCKEVKNLKKRLEKLLTRITS*KKNINDLMEKKNTAQELHEAYTSINS*M
HQAEERISENEGQLNEIK*EDKIREKRVKRNEQSLQEIWDY
>7__chr13_80161733_80167886
SSELKEHVLTQGKEAKNVDKRFEELLTRITSLEKNINDLMELKNTAQECHGACTSINS*I
DQVEERISEIKDQFNEIKCEDKIREKRMKRNEKSLQET*AY
>7__chr1_47157952_47164112
SSELTEHVLTQCKEAKNLEKGLQELLTRITSLEKNKNDLMELKNTPKSLCEAYTSISS*M
NQSKGRIAEIEDHLNEIKYEDKIGEKRXERKKQSLQEIWDY
>7__chr5_21261197_21267273
SSELKEHVLIQCKEAKNLEERLDELLTRITSLEKXINDLMELKNTAWELHEAYTSINS*I
NQVEERISKFEDQLNEIKREEKIREKRVKRNEQSLQEIWDY
>7__chr12_23863630_23869731
SSKLKEHVLTQCKETKNIEKRLDKLLTRITSLEKNINDVMELKNIAQELREAYASINS*I
K*TKERLSEIEDQLNEIKHEDKIREKRMKWNEHSLQEIWDY
>7__chr12_105124717_105130764
SSELKEHVLTQCKEAKNLEKRIVKLLTRITDVEKNKNDLMELTNTA*ELCEEYTSINS*I
NQVEERISEIDDQLNEIX-ENKIREKRIKRNEQSLQEIWDY
>7__chr19_44800974_44807111
SSELKEHVLTQCKEAKNLEKRLDXLLTRITSLEKNIDDPMELKNTA*KLHEA*TSINSLI
N*VEERISATEDQLYEMK*EDKIGXKRMKRNEESLQXIWDY
>7__chr4_14329387_14335582
FSELKDHLLTHGKEAKNLDKCLQELLTRIISLEKNISDLTELKNTAREFCEAYASINSRI
D*AEERISEIEDQLNEIKHVGKIRXKRMKRNKQRLQEIWDY
>7__chr10_86395133_86401289
CSELKKHVLTQ*KKVKNLDKRLQELLTRITSGEXXINDLMELKNTAQELCEAYTSINSQI
DQAEERISEIEGQLNEIKHEDNIREKQMKX---SPQEIWNY
>7__chr8_2270087_2276185
SSELKEHVLTQCKEAKNLNKRLEELLTRISSLEKNINELMELKXTAQKLREAYTSINTRI
DQVGEIISEIEDQLNEIKHEDKIREKRMKRNEQSLQELWDY
>7__chr5_162506014_162512140
SSKLKEHVLTQCKEAKNLDKRLQKLLTRITSLETNINDLMELKNTA*ELCEADTCINS*I
DQVEERISEIEDQLNKINPEDKIREKRMXRNEQSLQEIWDY
>7__chr5_8273138_8279298
SSKLKEHVLTQCKEAKNLDKRLEELQTRITSLEKNINDPMELKNTA*ELREAYMSIISQV
DQAEERISEIEDQLNEIKSENKIREKRMKRNEQRLQEIWDY
>7__chr6_67255559_67261768
SSELKEHVLTQYREAKNLEKRLDKLLTRISNFEKEINDLIELKNMARELREAYTSINSQI
DQAEERISRIEDQLNEIKRDDKIREKRIKRNEQNLQEI*VX
>7__chr5_146965263_146971396
SSELKEHVITQCKEAKNLNKRLEELLTRITSLEKNIKDLMELKNTAQELREAC-SIHSWI
NQVEERITEIXXQLNEIKCEDKIREKRMKRNEQSF*EI*DY
>7__chr3_41386852_41392908
SSKLKXHLLAQCKEAENLDKRLEELLTKITSLEKNINDLMELNNTVQELREAYTSINNRI
NQAEERISEIEDQLNEIKCEDKIREKRMKRNKQSLQEIWDY
>7__chr8_51590460_51596531
SSELRDHVLSQCKEDKNLKKRLEELLTRIXXLEKNINDLMELKNTA*ELCEACTSINSQI
DQIEERISEIED*LNEIKYKDKIREKRMKRNEQSLQEIWDY
>7__chr21_16421679_16427837
SSKLKKHVPTQWKEAKNXDKKLEELITRTTSLEKNQDDLMELKNTAREHHEPYTSITSRI
DQVKERISEIED*XNEIKREDKIREKRIKRNEQNLQEIWDY
>7__chr3_68973402_68979555
SSELKEHVLTQCKEAKNLEKRLDELLTRITSLEKNINDLMELKNTAQELPEAYTSINS*I
NQAEERISEIEDQLNEIEHEDKIRGKRVKRNEQSLQEIWDY
>7__chr6_101603105_101609202
SSELKEHVLTQCKEAKNLEKRLEELLTKIISLEXXINDLMELKNTAKELCKAYRSINS*I
DQAEERISEIEDQLXEIKYEDKIREKRIQRNQQSLQEI*NY
>7__chr4_174236566_174242664
SSELKEHVLTQCKEAKNLDKRLQEQLTRITSLEKNINDLMELKNRA*ELRESYTSINSQI
YQAEERISEIEDQLNEIKHEDKIREKRMKRNEQSFQGIWDY
>7__chr3_156075514_156081631
SSKLKEHVLNQCKEAKNLEKMLDEMLTRKTSVEKNINDLMELKNTA*ELHEPYTSFNSQI
VQAEERISVTEDQLNEIKQGDKIRXKRVKRNEQSLQEIWDY
>7__chr11_21177770_21183838
SSELKEHVLPQCKEAKNLEKRLEELLTRITNLEKNINDLMELKNTA*EHPEAYIGINS*I
DQAEERISEIEDQLNEIKREDKIREKRMKRNE*SLQEIRDC
>7__chr4_100839361_100845379
SSELKEHVLTQCKEAKNLDNRLEELLTSITSLEKNINDLTELKNTA*ELREAYTSINSQI
DQVEERISEIED*LNEIKHEDKIREKRMKRNEQSLQEIWNY
>7__chr1_213667120_213673152
SSE*KQHVLTQCKETKNLEKRLEELLIRITTLEKKINDLMELKTTAQELCEAYTSFNS*I
DQVEERISEIEEQLN*IK*EDKIREKRMKRNE*SXQEIWDY
>7__chr4_170092711_170098760
SSELKEHVLTQCKEAKKLEKRLDALLTRITSLEKNINDLMELKNTARELREVYKSINS*I
DQVEDRISEIEDQLNEIKHEDKIREKRMKRNEQSLQELGN*
>7__chr8_135755402_135761527
SSKLKEHVLTQCKEAKNLEKRLDTFLTRTTSLEKKINDLMELKNTARKFHEAYTSINSQI
DQVEERISEIEDQLNEIK*EDKIREKRVKRSKQSLQEIWDY
>7__chr3_134402846_134408969
SSELKEHVLTQCKEAKNLDKRLEELLTGITSLEKNINDLMELKNTARELRDAYRSINS*I
DQAAERISEIEDQLNEINCEDKIKEKRMKRNEQSLQQIWDY
>7__chr15_36198914_36204983
SSKLKEHVLTQCKKAKNLEKRLEELLTRITSLEKNINDLMELKNTARELCEAYTSINSPV
DQAEERIPEIEDQLNEIKHEDKIREKRMKRNEQSLQEIWDY
>7__chr2_209092850_209098955
SSELKKQVLTQCKEDKNLEKX*DELLTRITSLEKNINDLMELKNTARELREAYTSINS*I
DQEEERI*VIEDQMNEMKQEEKFREKRVKRNEQSLQEIWDY
>7__chr11_100942795_100948959
SSDLKEYVLSQCKEAKNLEKRLEELLTRITSLEKNINDLMELKNTARELREACTSINSQI
DQVEETVS--EDQL-EIKHEDKIREKRVKINEQSLQEIWDY
>7__chr6_76863931_76869974
SFELKKHVLTQCKEVKNLETRLEEFLTRITSLEKNINDLMELKNTARELHEEYTSINS*I
DQAE*RIAWIEDQLNEIKHKDKITXKRMKRNEQSL*EIWDY
>7__chr2_201942695_201948742
SSELKEHVLTQCKEAKNLEKRLDELLIRITSSEKNINDLMEVKNTAQELREAYTGINS*I
DQAEERISEIEDQLNEIK*EDKIRXKRGKRNEQSLREIWDY
>7__chr12_40550299_40556365
SSELKEHILTQCKEAKNLEKRLQELLTRITSSGKNINYLMELKITAQELNEAHVSINSEI
DQVEERISEIEDQLNERKHEDKIREKTMKX-EQSLQEIWHY
>7__chr2_18502955_18509070
SSNIKENVLTQCKEANNLEKRLDKLLTKITSLEKNTNDLIKLKNTS*ELREAYTSINSQI
DQAEERISEIEDQLNEIKREGKIREKRMKRNQQSLQEIWDY
>7__chr11_19390243_19396257
SFQLREHVLTQCKEAKNLEKRLEELVTRITSLEXXINDLMELKNTVRELREA*TSINTQI
NQVEERISEIEDQLNEIKHEDKIREKRMKRNEQILQEIWDY
>7__chr3_182519739_182525914
SSKLKEHVLR*CK*AKNLGKMLDELLTRINSLEKNINDLLELKNXAQELHEAYTSIYS*I
DQAEGRISETEDQLNEIKCEDKIREKRMKRXEQSPQEIWDY
>7__chr3_99883522_99889545
SSKLKEHVLTQCKEAKNLEKRLEELLTRITNLEKNINDLMELKNIAQELREAYTSINS*M
DQAEEKMSEIEDQLNEMKCEDKIREKRMKSNNQNLQDIWDY
>7__chr11_85929529_85935646
SSELKKHVLTQCKEAKNLEKKLEELLTRITXLEKNINDLMDLKHTA*ELHEQYTSINSRI
D*AVXRVSKMEDQLNEIKREDKIREKIMKRNEGSLQEIWXY
>7__chr6_44954340_44960341
FSELKEHIPTQSKKAENPEKRLEELLSRITSLEKNINDLIELKNTA*ELHEAFTSISSRI
DQAEERISEIEDQLEEIKCEDNIREKRMKRSEQSLQEIWDY
>7__chr1_86310092_86316263
SSKLKEHVLT*CKEAKNLEKRLEELLTGLTSLEKNINDLMELKNTAQELGEA*XSIKNQT
NQAKXRISEIEDQFNEIKREDKIREKRMKRNEQSLQEIWDY
>7__chr9_10290250_10296428
SSELKRHVLTLRKEAKNFDKRLDKLLTRITSIEKNINKLIELKNTAQELCEAYTSINSQT
DQGEKRISEIEDQLNEIKREDKIREKGMKRNEQRLQEIWDY
>7__chr7_91226449_91232436
SSELKEHVLTQCKEVRNLEKRLEELLTRITSLEKNINDPMELKNTARELREAYTSINSQI
DQAEERISVIEDQINKIKHEDKIREKRIKRNE*HLQEIWNY
>7__chr4_139920275_139926304
SSKLKEHVLAQFKEAKNLEKRLEELLTRITLLDKNKNNLMELKNTAQELHEAYESINNGI
DQAEERISEIENQLNEIK*EDKIREKRMKRNEQSLQEIWVY
>7__chr11_77986130_77992320
LSELKKHVLTQCKQAKNLEKRLDELLTRITSLKKNINGLMELKNTARECREAYTSINSQI
NQVEERILEIEDQL-XIKCEDKIREKRMKRNEQSLQEIWDY
>7__chr7_21345487_21351656
SFKLKQHILTQCRETENLHITLQELLTRITSLEKNINXRMELKNTA*ELRKAYTSINSRI
KQVEERISEIEDELNEINHGDKIREKRMKRNKQSLQEIWDY
>7__chrX_71961774_71967964
SSKLKEHVLTQRKEAKDLEKGFDELLTRITSLEKNMDDLMELKKTARELREAYTSINSRI
NQVEERISEIEDQLNEIKREDKIREKRVKRNEQSLQEIWDY
>7__chrX_72025980_72032180
SSKLKEHVLTQRKEAKDLEKGFDELLTRITSLEKNMDDLMELKKTARELREAYTSINSRI
NQVEERISEIEDQLNEIKREDKIREKRVKRNEQSLQEIWDY
>7__chrX_72628601_72634645
TSKLKEHVLAQCKEAKNLXKRLEELLSRITSLEKNVNDLMELKNTAQELYEAYTSINSQI
DKAEESTSETEYQLNEIKPEDKIREKRMKRNEQSLQVMWDY
>7__chr9_8314108_8320317
SSELRDHVLI*CKEAKYLEKRLEELLTRISSLEKNINDLMELKNTAQDLREAYASINSQI
NQVEERMSEIEDQLNEIKHEDKIRXKRVKRNEQSLREIWDY
>7__chr9_115239662_115245691
YSELREDIQTKGKEVENFEKNLXXCITRITNTEKCLKELMELKTKARELREECRSLRSRC
DQLEERVSAMEDEMNEMKREGKFREKKIKRNEQSLQEIWDY
>7__chrX_51870959_51877101
YSELKEEV*THGKEVKKLEKKLDEWLARITNADKSLXDLMELKTKAQELRDECTSLSSQC
DQLE*RVSVMEGQRNEMKQEEKFREKRIKRNEESLQEIWDY
>7__chr9_72038756_72044886
FSELKEEVRTHHK*VKNLEKRLDEWLTRITNAKKSLMDLMELKTMARELRDECTSFSSQF
DQMEESVSMMEGQMNEMK*EKKFREKRVKINKQSLQEIWDY
>7__chr9_77058443_77064560
FSELKEEVRTHRKEAKNLEKRLDKWLTRIISVEKSLNDLRELKTMAQELRDTCTSFSSRF
NQLEERVSVIEDQMNEMKREEKFREKRVKINEQSLQEIWDY
>7__chr9_110515590_110521688
FSERKEDVQTHSKEAKNLEKRLDKWLIRINSVEKTFNDLRELKTMAQELCDACTSFNS*F
DQVEERVSVIEDQINEIK*ENKVRE*RVKRNEQSLQEI*DY
>7__chrX_80407364_80413537
FPELKEHVLAHHKEDKNLDKRLDEWLSRITSVEKSLNDQMELKTTEQELREAYTSFNGSF
NQAEERISLTEDQINEIK*EDKIREKRVKRNERSLQEI*DY
>7__chrX_56716859_56723009
LYELKEHVLTHCKEAKTLEKRLDEQLTRITSVEKSLNDLMELKTTVRELPEAYTSFNS*F
NQVEERISVIEDQINEIN*EDKIKEK*GKRNKQSLQEIWDY
>7__chrX_106096211_106102357
YSELKEXVLTHSKEAKNLEKRLDEWLIRTTSVEKSFNDLIELKTTV*ELREAYTSFNSRF
DEAEERKSVIEDKINEIK*EDKIREKRVKRNKQSLQEIWDY
>7__chrX_111591695_111597857
FCELKEHVLTHHKEAKNLEKRLDE*LTRITSVEKSLNDLMELKTTVRELHEAYTSFNSRF
NQEEIRISVIEDQLNETKQEDKIKEKRLKRNEQGLQEIWDY
>7__chr9_3608349_3614383
SSKLKEHVLTQCKEAKNFDERLEELLTRITSLEKKINDQMELKNTA*ELREAYMIINS*I
XQVEEMTPEIEDQLNEIQCGDKIREKRTKRNEHSLQEIWDY
>7__chrX_95356297_95362322
SSELKEHVLAQCNEAKNLEKRLDKLLTRITSLEKNINELMELKNTARELCEAYTSINSQI
DQAEERMSEIEDQLNEIKHEDKIRERRMKSNEQSLQEI*DY
>7__chrX_21472627_21478793
SXELKEHVLTQCKEAENLEKRLEELLTRITNLEKNINDLMELKNTT*ELREAYTSISSRI
YQAEERISEIEDQLNEIKREDKIRDKRMKKNEQRLQEI*DY
>7__chrX_97835170_97841231
SSKLKEHVLTQRKEAKNFEKRLXGLLTRITILEXXRNDLMELKNTARELCEACTTINNRI
DQAKDRISEIEDQLNEIKREDKIREKTMKRSKASLQEIWDY
>L1pa7_jc_con		
SSELKEHVLTQCKEAKNLEKRLEELLTRITSLEKNINDLMELKNTARELREAYTSINSRI
DQAEERISEIEDQLNEIKREDKIREKRMKRNEQSLQEIWDY
>Consensus50
SSELKEHVLTQCKEAKNLEKRLXELLTRITSXEKNINDLMELKNTARELREAYTSINSRI
DQXEERISXIEDQLNEIKREDKIREKRMKRNEQSLQEIWDY
>avf7_cc_50%_CG_rst
SSELKEHVLTQRKEAKNLEKRLDELLTRITSLEKNINDLMELKNTARELREAYTSINSRI
DQAEERISEIEDQLNEIKREDKIREKRMKRNEQSLQEIWDY
