# Supplementary material for: Cryptic genetic variation enhances primate L1 retrotransposon survival by enlarging the functional coiled coil sequence space of ORF1p
Source: PLoS Genet. 2020 Aug 14;16(8):e1008991. doi: 10.1371/journal.pgen.1008991 (PMC7449397; doi:10.1371/journal.pgen.1008991)
Supplement: S1 Data — (ZIP) [file pgen.1008991.s012.zip › Supplementary_Data_PG/orf1_coiled_coil/l1pa7/7_cc_peps-cg-null.1.fst]

>avf7_cc_50%_CG_rst
SS-LKEHVLTQ-KEAKNLEKRLD-LLTRITSLEKNINDLMELKNTA-EL-EAYTSINS-I-Q-EERISEIEDQLNEIK-EDKIREKRMKRN-QSLQEIWDY
>avf7_cc_50%_CG_rst_1
SS-LKEHVLTQ-KEAKNLEKRLD-LLTRITSLEKNINDLMELKNTA-EL-EAYTSINS-I-Q-EERISEIEDQLNEIK-EDKIREKRMKRN-QSLQEIWDY
>7__chr11_48426178_48432210_2
SS-LKEHVLTQ-KKAKNLEKR*E-LLTRITNV*RSLNDLMELKNTA-EL-EAYTSFNT-I-Q-EKRISVIEDQLNEIK-EDKIREKRVKRN-QSLQEIWDY
>7__chr11_51350844_51356875_3
SS-LKKHVLTQ-KEAKNLEKTLE-LLTRITNVKRSLNDLIELKNTA-EL-EXYTSFNT-I-Q-EKRISVIEDQLNEIK-EDKIREKRVKRN-QSLQEI*DY
>7__chr4_66272995_66279046_4
FS-LKERVLTH-KEAKNREKRLG-WLTRIISVEKSLNDLIELKTTV-EV-EAYTSFNS-F-Q-EERISVIEDQINEIK-EDKIREKSVKX---XLQEIWDY
>7__chr8_77511221_77517360_5
FS-LKQHVLTH-MEAKNLEKRLD-WIT*ITSVEKSLNDLMELKTTV-EL-EA*TSFSG-F-Q-EDRIPMTEDKINEIK-EDKVREKRVKRN-QSLQEIWDC
>7__chr4_122425422_122431528_6
FS-LKEHVLTH-KEAKNLEKRLD-WLSRITCAEKSLNDLMELKTTV-EL-EV*TSFNS-F-Q-EERISVIEDQINEIK-EDKSREKRVKRN-QSLQEIRDY
>7__chr7_12845712_12851858_7
FS-LKEHVLTH-KEAKSLAKRLD-WLTRITSVEKSLNDMMERKTTV-EL-EAYTSFSS-L-Q-EERISVIEDQINEIK-EHKIKGKRIKRN-QSLQ*IWNY
>7__chr1_76094563_76100691_8
FS-LKEQVLTH-KEAKNLEKRLD-WLTRITXVEKSLNVLMELKSTI-EL-EAYTSFNS-F-Q-EERISVTEDQINEIK-EDKIREKRVKRN-QSLQEIWD*
>7__chr12_78779253_78785394_9
FS-LKEHVLTH-KKAKNLEKRLD-*LARITSVEKSXNDLMELKTTV-EL-EAYTSFNS-F-Q-EEMISVMEDQINEIK-KEKFREKTVKRN-*SLQEIWDY
>7__chr11_98088373_98094551_10
FS-LKEHVLTH-KEAKNLEKRLD-WLTRITSVXKSLNDLKELKTTV-EL-EAYTSFNS-F-Q-EESISVTEDQINEIK-EDKIGEKRVKRN-QSLQETWDY
>7__chr4_138924265_138930407_11
FS-LKEHVLTD-KEAKNLEKRLD-WLTRINSVEKTLNDLMELKTTV-EL-EEYTSFNS-F-Q-EERISVIEDQTNETK-DNKIRENXXKXX-QSFQEIRDY
>7__chr6_105311143_105317276_12
FS-LKEHVLTH-QEAKNLEKRLN-WLTRITSVEKSLNDLMELKTTV-KL-EAYISSNS-F-Q-EERMSMTEDQINEIK-KDKIREKRMKRN-QSLQEIWDY
>7__chr12_92920250_92926371_13
LS-LKEHVLTH-KEAKNLEKRLD-*LTRINSVEKSLNDQMELKTTV-EL-EAYISFNS-I-Q-EKRISVIEDQINEIK-EDKIREKRVKRN-QSLQEIWDY
>7__chr4_158895427_158901570_14
FS-PKEHVLTH-KEAKNLEKRLD-WLTRITIVEKSLNDLMELKTTI-EL-EA*TSFNS-F-Q-EERISVIEDQINEIK-EDNIREERVKX--QSLQEI*DY
>7__chr10_34396425_34402539_15
FS-LKKHVLTH-KEAKNLEKRLD-WLTRITSVEKSLNNMMELKTTI-EL-EAYTSFNS-F-Q-EERISVIEDQINEIK-EDKIKEKRVKRK-QSL*EIWDY
>7__chr5_113636477_113642599_16
FS-LKEHVLTH-KAAKNLEKRLD-WLTRINSVEKTLNYLMELKTTV-EL-EACTSFSS-F-Q-KERISVIENQINEIK-EDKIRDNTVKTN-QSLQEIWDY
>7__chr6_84053596_84059715_17
LS-LKEHVLTH-KEAKNLEKILH-WLTRITSVEKSLNDLMELESTL-EL-EANTSFNS-F-Q-EERISMIEDQINEIK-EDKIREKRVKRN-QNLQEIWDY
>7__chr5_79242574_79248687_18
FS-LKEHVLTY-KEAKNLEKRLD-WLTRINSVEKTLNDLMVLKTTV-EL-EAYTSFNS-L-X-EERISVTKDQINEIK-EDKIREQRVKRN-QSLQEIWGY
>7__chr11_22003112_22009217_19
FS-LKERVLTH-KEAKNLEKWLK-WLPRIISVEKSLNDLMKLKTTV-EL-EAYTSFNS-F-Q-EERISVIEDQIKEIK-EDNIREERVKRK-QSLQEIWDY
>7__chr4_83324297_83330458_20
FS-LKEHVLTH-KEAKNVEK*LD-*LTRITSVEKSLN*LMDLKTTV-EI-EVYTSFNS-F-Q-QERISVIEDQINEIK-EDKIRE*RVKRN-QSLQEIWDY
>7__chr2_64007155_64013303_21
FS-LKEHVLAH-KGAKNLERRLD-WLTRITSLEKSLNDLMELRTTV-EL-EAYTSFNS-F-Q-EERVSVTEDQISEIK-EDKIREKRVKRN-*SLQEIWDY
>7__chr12_105383378_105389506_22
LS-LKECVLTH-EEAENLEKRLD-WLTRTISVEKSLNDLM*LKTTV-EL-EAYTSFNS-F-Q-EERISVIEDQSNEIN-EDKIREKRVKRN-QSLQEICDY
>7__chr3_121205314_121211390_23
FS-LKKYVLTH-KEAKNLDKRLD-WLTRINSVEKSLNDLMKLKTRV-EH-EAYTSFSS-F-Q-EERISVTEDQINEIK-EDKIRKKRVKRN-QSLQEIRHY
>7__chr2_207467177_207473319_24
FS-LKEHILTH-KEAKNLEKRLD-WLTRIISVEKSLNDLXELKTTV-EL-KAYTSFSS-F-Q-EERISVIEDQNNEIK-DDKIGEKRVKRN-QSLQEIWDY
>7__chr19_37964714_37970817_25
FS-LKKHVLTH-KEAKNLEKRSD-WLTRITSVEKSLNDLMELKTTV-EL-DACTSFNS-F-Q-EERISVIEGQINEIK-*DKIREKRVKRN-QSLQEIWDY
>7__chr1_92626548_92632630_26
FS-LKEHVLMR-KEAKNLEKRLD-WLTRITSVEKSLNDLMELKTTV-EL-EAYTSFNS-F-Q-EERISVTEDQINEIK-EDKIREKRVKRN-QSLQEI*DY
>7__chr4_3132446_3138598_27
FS-LKEHVLTH-KEAKNLEKMLD-W-XRITSVEKSLNDLMELKTTE-EF-EVYTSFDS-F-Q-EERISVIEDQINEIK-EDKIREKRVKRN-PSLQEIWDY
>7__chr6_86669473_86675601_28
FS-PKEDV*TH-KEAKNLEKRLD-WLTRINSVEKTLNDVMQLKTMA-EL-DACTNFNS-F-Q-EEMVSVIEDQINEKE-EEDFREKRVKRH-QSLQEIGDY
>7__chr10_96538150_96544234_29
FS-LKEDV*TH-KEVXNLEKRLD-WLTRINSIGKTLNDLMELKTMS-EL-DACTSFSS-F-L-EERVSETEDQMNEMK-EGKFREKRVKRN-QSL*EIFDY
>7__chr12_118454627_118460742_30
FS-LKEDV*TH-KEAKNLEKRLD-WRTRINSEEKTLNDLMELKTKA-EL-EEFTSFSS-F-L-EERVSVVEDQINEIK-EEKFRXKRVKRN-QSLQDIWDY
>7__chr8_62324033_62330167_31
YS-LKKEVRTH-KEVXNLEKR*D-WLTRITNAEKCLKDLMELKTMA-EL-DECISLSS-F-Q-EERVSVMEDQMN*MK-EEKFREKIIKRN-QSLQEIWYY
>7__chr14_37319599_37325723_32
FS-LKEDIQTQ-KAAKNLEKRLH-WLTRINSIEKTLNDLMEFKTMA-EL-DACTSFSS-F-Q-EERVSVIEDQINEMK--EKFREKRVKRN-QSLQEIWDY
>7__chr7_92386485_92392610_33
FS-LKENVRTH-KEAKNLEKRLE-WLTRINNVEKTSNDLMELKTMA-EL-NTCTSFSS-F-Q-EERVSVMEDQMNEMK-EENFREKRVKRN-QSLQETRDY
>7__chr19_23426402_23432530_34
FS-LKEEVRTQ-KEAKNLEKRLD-WLTRITSAEKSLNDLMELKTMA-EL-DECTSFSS-F-Q-EEXVSVIEDQMNEMK-EEKFREKRVKRN-QXLQEIWDY
>7__chr14_28174628_28180752_35
FS-LKEEVGTH-KEVKNLEKRLD-WLTRITNAEKSLKDLMELKTMA-EL-DECTSFSS-F-Q-EERVSVIEDQINEMK-EEKFREKRIKRN-QSLQEIWDY
>7__chr3_66896786_66902919_36
FS-LKEEVRTH-KEVKNLEKRLD-WLARIPNAEKSLKDLMELKTKA-EL-DKCTSLSI-F-Q-EERISVIEDQMNEMK-EEKFREKRIKRN-QSLQEIWDY
>7__chr7_40954601_40960714_37
VS-LKEEVQTH-KEVENLEKR*D-WLTRITNVEKSLNDLMELKTMA-EL-NGCTSFSS-F-Q-EERVSVIEDQMNEMK-EEKFRGKRIKRN-QSLQEI*NY
>7__chr4_109643727_109649841_38
YS-LQEEIQIK-KEVKNFEKNLD-CITRITNT*KRLKELMELKAKA-EL-EECRSLRS-C-Q-EERVSVMEDQMNEMK-EGKFTEKRIKRN-QSLQDMWDY
>7__chr3_27832479_27838478_39
YS-LREDIQTK-KEVENFEKNLE-CITRITNTEKCLKELMELKTKA-EV-EECRSLRS-C-Q-EERISAMEDEMNEMK-EGKFREKRMKRN-QSLQEIWDY
>7__chr5_63796504_63802498_40
YS-LQEKIQTK-KEVKNFEKNLD-CITRITNTEKCLKELMELKAKA-EL-EECRSLRS-C-Q-EERVSVMEDEMNEMK-EGKFREKGIKRN-QSLQEIWDY
>7__chr11_98123857_98129942_41
FS-LKDQVLTQ-KEAKNVEKILD-LLTRITSLEKNISDLMEXKNTA-EL-EAYTSINS-I-R-EERISGIEDQLNEIK-EDKIRKKRVKRN-QSLQEIWDY
>7__chr4_59140554_59146666_42
SF-VKEHVLTQ-KEVKNLKKRLE-LLTRITS*KKNINDLMEKKNTA-EL-EAYTSINS-M-Q-EERISENEGQLNEIK-EDKIREKRVKRN-QSLQEIWDY
>7__chr13_80161733_80167886_43
SS-LKEHVLTQ-KEAKNVDKRFE-LLTRITSLEKNINDLMELKNTA-EC-GACTSINS-I-Q-EERISEIKDQFNEIK-EDKIREKRMKRN-KSLQET*AY
>7__chr1_47157952_47164112_44
SS-LTEHVLTQ-KEAKNLEKGLQ-LLTRITSLEKNKNDLMELKNTP-SL-EAYTSISS-M-Q-KGRIAEIEDHLNEIK-EDKIGEKRXERK-QSLQEIWDY
>7__chr5_21261197_21267273_45
SS-LKEHVLIQ-KEAKNLEERLD-LLTRITSLEKXINDLMELKNTA-EL-EAYTSINS-I-Q-EERISKFEDQLNEIK-EEKIREKRVKRN-QSLQEIWDY
>7__chr12_23863630_23869731_46
SS-LKEHVLTQ-KETKNIEKRLD-LLTRITSLEKNINDVMELKNIA-EL-EAYASINS-I-*-KERLSEIEDQLNEIK-EDKIREKRMKWN-HSLQEIWDY
>7__chr12_105124717_105130764_47
SS-LKEHVLTQ-KEAKNLEKRIV-LLTRITDVEKNKNDLMELTNTA-EL-EEYTSINS-I-Q-EERISEIDDQLNEIX-ENKIREKRIKRN-QSLQEIWDY
>7__chr19_44800974_44807111_48
SS-LKEHVLTQ-KEAKNLEKRLD-LLTRITSLEKNIDDPMELKNTA-KL-EA*TSINS-I-*-EERISATEDQLYEMK-EDKIGXKRMKRN-ESLQXIWDY
>7__chr4_14329387_14335582_49
FS-LKDHLLTH-KEAKNLDKCLQ-LLTRIISLEKNISDLTELKNTA-EF-EAYASINS-I-*-EERISEIEDQLNEIK-VGKIRXKRMKRN-QRLQEIWDY
>7__chr10_86395133_86401289_50
CS-LKKHVLTQ-KKVKNLDKRLQ-LLTRITSGEXXINDLMELKNTA-EL-EAYTSINS-I-Q-EERISEIEGQLNEIK-EDNIREKQMKX---SPQEIWNY
>7__chr8_2270087_2276185_51
SS-LKEHVLTQ-KEAKNLNKRLE-LLTRISSLEKNINELMELKXTA-KL-EAYTSINT-I-Q-GEIISEIEDQLNEIK-EDKIREKRMKRN-QSLQELWDY
>7__chr5_162506014_162512140_52
SS-LKEHVLTQ-KEAKNLDKRLQ-LLTRITSLETNINDLMELKNTA-EL-EADTCINS-I-Q-EERISEIEDQLNKIN-EDKIREKRMXRN-QSLQEIWDY
>7__chr5_8273138_8279298_53
SS-LKEHVLTQ-KEAKNLDKRLE-LQTRITSLEKNINDPMELKNTA-EL-EAYMSIIS-V-Q-EERISEIEDQLNEIK-ENKIREKRMKRN-QRLQEIWDY
>7__chr6_67255559_67261768_54
SS-LKEHVLTQ-REAKNLEKRLD-LLTRISNFEKEINDLIELKNMA-EL-EAYTSINS-I-Q-EERISRIEDQLNEIK-DDKIREKRIKRN-QNLQEI*VX
>7__chr5_146965263_146971396_55
SS-LKEHVITQ-KEAKNLNKRLE-LLTRITSLEKNIKDLMELKNTA-EL-EAC-SIHS-I-Q-EERITEIXXQLNEIK-EDKIREKRMKRN-QSF*EI*DY
>7__chr3_41386852_41392908_56
SS-LKXHLLAQ-KEAENLDKRLE-LLTKITSLEKNINDLMELNNTV-EL-EAYTSINN-I-Q-EERISEIEDQLNEIK-EDKIREKRMKRN-QSLQEIWDY
>7__chr8_51590460_51596531_57
SS-LRDHVLSQ-KEDKNLKKRLE-LLTRIXXLEKNINDLMELKNTA-EL-EACTSINS-I-Q-EERISEIED*LNEIK-KDKIREKRMKRN-QSLQEIWDY
>7__chr21_16421679_16427837_58
SS-LKKHVPTQ-KEAKNXDKKLE-LITRTTSLEKNQDDLMELKNTA-EH-EPYTSITS-I-Q-KERISEIED*XNEIK-EDKIREKRIKRN-QNLQEIWDY
>7__chr3_68973402_68979555_59
SS-LKEHVLTQ-KEAKNLEKRLD-LLTRITSLEKNINDLMELKNTA-EL-EAYTSINS-I-Q-EERISEIEDQLNEIE-EDKIRGKRVKRN-QSLQEIWDY
>7__chr6_101603105_101609202_60
SS-LKEHVLTQ-KEAKNLEKRLE-LLTKIISLEXXINDLMELKNTA-EL-KAYRSINS-I-Q-EERISEIEDQLXEIK-EDKIREKRIQRN-QSLQEI*NY
>7__chr4_174236566_174242664_61
SS-LKEHVLTQ-KEAKNLDKRLQ-QLTRITSLEKNINDLMELKNRA-EL-ESYTSINS-I-Q-EERISEIEDQLNEIK-EDKIREKRMKRN-QSFQGIWDY
>7__chr3_156075514_156081631_62
SS-LKEHVLNQ-KEAKNLEKMLD-MLTRKTSVEKNINDLMELKNTA-EL-EPYTSFNS-I-Q-EERISVTEDQLNEIK-GDKIRXKRVKRN-QSLQEIWDY
>7__chr11_21177770_21183838_63
SS-LKEHVLPQ-KEAKNLEKRLE-LLTRITNLEKNINDLMELKNTA-EH-EAYIGINS-I-Q-EERISEIEDQLNEIK-EDKIREKRMKRN-*SLQEIRDC
>7__chr4_100839361_100845379_64
SS-LKEHVLTQ-KEAKNLDNRLE-LLTSITSLEKNINDLTELKNTA-EL-EAYTSINS-I-Q-EERISEIED*LNEIK-EDKIREKRMKRN-QSLQEIWNY
>7__chr1_213667120_213673152_65
SS-*KQHVLTQ-KETKNLEKRLE-LLIRITTLEKKINDLMELKTTA-EL-EAYTSFNS-I-Q-EERISEIEEQLN*IK-EDKIREKRMKRN-*SXQEIWDY
>7__chr4_170092711_170098760_66
SS-LKEHVLTQ-KEAKKLEKRLD-LLTRITSLEKNINDLMELKNTA-EL-EVYKSINS-I-Q-EDRISEIEDQLNEIK-EDKIREKRMKRN-QSLQELGN*
>7__chr8_135755402_135761527_67
SS-LKEHVLTQ-KEAKNLEKRLD-FLTRTTSLEKKINDLMELKNTA-KF-EAYTSINS-I-Q-EERISEIEDQLNEIK-EDKIREKRVKRS-QSLQEIWDY
>7__chr3_134402846_134408969_68
SS-LKEHVLTQ-KEAKNLDKRLE-LLTGITSLEKNINDLMELKNTA-EL-DAYRSINS-I-Q-AERISEIEDQLNEIN-EDKIKEKRMKRN-QSLQQIWDY
>7__chr15_36198914_36204983_69
SS-LKEHVLTQ-KKAKNLEKRLE-LLTRITSLEKNINDLMELKNTA-EL-EAYTSINS-V-Q-EERIPEIEDQLNEIK-EDKIREKRMKRN-QSLQEIWDY
>7__chr2_209092850_209098955_70
SS-LKKQVLTQ-KEDKNLEKX*D-LLTRITSLEKNINDLMELKNTA-EL-EAYTSINS-I-Q-EERI*VIEDQMNEMK-EEKFREKRVKRN-QSLQEIWDY
>7__chr11_100942795_100948959_71
SS-LKEYVLSQ-KEAKNLEKRLE-LLTRITSLEKNINDLMELKNTA-EL-EACTSINS-I-Q-EETVS--EDQL-EIK-EDKIREKRVKIN-QSLQEIWDY
>7__chr6_76863931_76869974_72
SF-LKKHVLTQ-KEVKNLETRLE-FLTRITSLEKNINDLMELKNTA-EL-EEYTSINS-I-Q-E*RIAWIEDQLNEIK-KDKITXKRMKRN-QSL*EIWDY
>7__chr2_201942695_201948742_73
SS-LKEHVLTQ-KEAKNLEKRLD-LLIRITSSEKNINDLMEVKNTA-EL-EAYTGINS-I-Q-EERISEIEDQLNEIK-EDKIRXKRGKRN-QSLREIWDY
>7__chr12_40550299_40556365_74
SS-LKEHILTQ-KEAKNLEKRLQ-LLTRITSSGKNINYLMELKITA-EL-EAHVSINS-I-Q-EERISEIEDQLNERK-EDKIREKTMKX--QSLQEIWHY
>7__chr2_18502955_18509070_75
SS-IKENVLTQ-KEANNLEKRLD-LLTKITSLEKNTNDLIKLKNTS-EL-EAYTSINS-I-Q-EERISEIEDQLNEIK-EGKIREKRMKRN-QSLQEIWDY
>7__chr11_19390243_19396257_76
SF-LREHVLTQ-KEAKNLEKRLE-LVTRITSLEXXINDLMELKNTV-EL-EA*TSINT-I-Q-EERISEIEDQLNEIK-EDKIREKRMKRN-QILQEIWDY
>7__chr3_182519739_182525914_77
SS-LKEHVLR*-K*AKNLGKMLD-LLTRINSLEKNINDLLELKNXA-EL-EAYTSIYS-I-Q-EGRISETEDQLNEIK-EDKIREKRMKRX-QSPQEIWDY
>7__chr3_99883522_99889545_78
SS-LKEHVLTQ-KEAKNLEKRLE-LLTRITNLEKNINDLMELKNIA-EL-EAYTSINS-M-Q-EEKMSEIEDQLNEMK-EDKIREKRMKSN-QNLQDIWDY
>7__chr11_85929529_85935646_79
SS-LKKHVLTQ-KEAKNLEKKLE-LLTRITXLEKNINDLMDLKHTA-EL-EQYTSINS-I-*-VXRVSKMEDQLNEIK-EDKIREKIMKRN-GSLQEIWXY
>7__chr6_44954340_44960341_80
FS-LKEHIPTQ-KKAENPEKRLE-LLSRITSLEKNINDLIELKNTA-EL-EAFTSISS-I-Q-EERISEIEDQLEEIK-EDNIREKRMKRS-QSLQEIWDY
>7__chr1_86310092_86316263_81
SS-LKEHVLT*-KEAKNLEKRLE-LLTGLTSLEKNINDLMELKNTA-EL-EA*XSIKN-T-Q-KXRISEIEDQFNEIK-EDKIREKRMKRN-QSLQEIWDY
>7__chr9_10290250_10296428_82
SS-LKRHVLTL-KEAKNFDKRLD-LLTRITSIEKNINKLIELKNTA-EL-EAYTSINS-T-Q-EKRISEIEDQLNEIK-EDKIREKGMKRN-QRLQEIWDY
>7__chr7_91226449_91232436_83
SS-LKEHVLTQ-KEVRNLEKRLE-LLTRITSLEKNINDPMELKNTA-EL-EAYTSINS-I-Q-EERISVIEDQINKIK-EDKIREKRIKRN-*HLQEIWNY
>7__chr4_139920275_139926304_84
SS-LKEHVLAQ-KEAKNLEKRLE-LLTRITLLDKNKNNLMELKNTA-EL-EAYESINN-I-Q-EERISEIENQLNEIK-EDKIREKRMKRN-QSLQEIWVY
>7__chr11_77986130_77992320_85
LS-LKKHVLTQ-KQAKNLEKRLD-LLTRITSLKKNINGLMELKNTA-EC-EAYTSINS-I-Q-EERILEIEDQL-XIK-EDKIREKRMKRN-QSLQEIWDY
>7__chr7_21345487_21351656_86
SF-LKQHILTQ-RETENLHITLQ-LLTRITSLEKNINXRMELKNTA-EL-KAYTSINS-I-Q-EERISEIEDELNEIN-GDKIREKRMKRN-QSLQEIWDY
>7__chrX_71961774_71967964_87
SS-LKEHVLTQ-KEAKDLEKGFD-LLTRITSLEKNMDDLMELKKTA-EL-EAYTSINS-I-Q-EERISEIEDQLNEIK-EDKIREKRVKRN-QSLQEIWDY
>7__chrX_72025980_72032180_88
SS-LKEHVLTQ-KEAKDLEKGFD-LLTRITSLEKNMDDLMELKKTA-EL-EAYTSINS-I-Q-EERISEIEDQLNEIK-EDKIREKRVKRN-QSLQEIWDY
>7__chrX_72628601_72634645_89
TS-LKEHVLAQ-KEAKNLXKRLE-LLSRITSLEKNVNDLMELKNTA-EL-EAYTSINS-I-K-EESTSETEYQLNEIK-EDKIREKRMKRN-QSLQVMWDY
>7__chr9_8314108_8320317_90
SS-LRDHVLI*-KEAKYLEKRLE-LLTRISSLEKNINDLMELKNTA-DL-EAYASINS-I-Q-EERMSEIEDQLNEIK-EDKIRXKRVKRN-QSLREIWDY
>7__chr9_115239662_115245691_91
YS-LREDIQTK-KEVENFEKNLX-CITRITNTEKCLKELMELKTKA-EL-EECRSLRS-C-Q-EERVSAMEDEMNEMK-EGKFREKKIKRN-QSLQEIWDY
>7__chrX_51870959_51877101_92
YS-LKEEV*TH-KEVKKLEKKLD-WLARITNADKSLXDLMELKTKA-EL-DECTSLSS-C-Q-E*RVSVMEGQRNEMK-EEKFREKRIKRN-ESLQEIWDY
>7__chr9_72038756_72044886_93
FS-LKEEVRTH-K*VKNLEKRLD-WLTRITNAKKSLMDLMELKTMA-EL-DECTSFSS-F-Q-EESVSMMEGQMNEMK-EKKFREKRVKIN-QSLQEIWDY
>7__chr9_77058443_77064560_94
FS-LKEEVRTH-KEAKNLEKRLD-WLTRIISVEKSLNDLRELKTMA-EL-DTCTSFSS-F-Q-EERVSVIEDQMNEMK-EEKFREKRVKIN-QSLQEIWDY
>7__chr9_110515590_110521688_95
FS-RKEDVQTH-KEAKNLEKRLD-WLIRINSVEKTFNDLRELKTMA-EL-DACTSFNS-F-Q-EERVSVIEDQINEIK-ENKVRE*RVKRN-QSLQEI*DY
>7__chrX_80407364_80413537_96
FP-LKEHVLAH-KEDKNLDKRLD-WLSRITSVEKSLNDQMELKTTE-EL-EAYTSFNG-F-Q-EERISLTEDQINEIK-EDKIREKRVKRN-RSLQEI*DY
>7__chrX_56716859_56723009_97
LY-LKEHVLTH-KEAKTLEKRLD-QLTRITSVEKSLNDLMELKTTV-EL-EAYTSFNS-F-Q-EERISVIEDQINEIN-EDKIKEK*GKRN-QSLQEIWDY
>7__chrX_106096211_106102357_98
YS-LKEXVLTH-KEAKNLEKRLD-WLIRTTSVEKSFNDLIELKTTV-EL-EAYTSFNS-F-E-EERKSVIEDKINEIK-EDKIREKRVKRN-QSLQEIWDY
>7__chrX_111591695_111597857_99
FC-LKEHVLTH-KEAKNLEKRLD-*LTRITSVEKSLNDLMELKTTV-EL-EAYTSFNS-F-Q-EIRISVIEDQLNETK-EDKIKEKRLKRN-QGLQEIWDY
>7__chr9_3608349_3614383_100
SS-LKEHVLTQ-KEAKNFDERLE-LLTRITSLEKKINDQMELKNTA-EL-EAYMIINS-I-Q-EEMTPEIEDQLNEIQ-GDKIREKRTKRN-HSLQEIWDY
>7__chrX_95356297_95362322_101
SS-LKEHVLAQ-NEAKNLEKRLD-LLTRITSLEKNINELMELKNTA-EL-EAYTSINS-I-Q-EERMSEIEDQLNEIK-EDKIRERRMKSN-QSLQEI*DY
>7__chrX_21472627_21478793_102
SX-LKEHVLTQ-KEAENLEKRLE-LLTRITNLEKNINDLMELKNTT-EL-EAYTSISS-I-Q-EERISEIEDQLNEIK-EDKIRDKRMKKN-QRLQEI*DY
>7__chrX_97835170_97841231_103
SS-LKEHVLTQ-KEAKNFEKRLX-LLTRITILEXXRNDLMELKNTA-EL-EACTTINN-I-Q-KDRISEIEDQLNEIK-EDKIREKTMKRS-ASLQEIWDY
