# Supplementary material for: Cryptic genetic variation enhances primate L1 retrotransposon survival by enlarging the functional coiled coil sequence space of ORF1p
Source: PLoS Genet. 2020 Aug 14;16(8):e1008991. doi: 10.1371/journal.pgen.1008991 (PMC7449397; doi:10.1371/journal.pgen.1008991)
Supplement: S1 Data — (ZIP) [file pgen.1008991.s012.zip › Supplementary_Data_PG/orf1_coiled_coil/l1pa7/cls123L.7.fasta]

>7_cn_cc_50%_CG_rst_1-cL1
SS-LKEHVLTQ-KEAKNLEKRLD-LLTRITSLEKNINDLMELKNTA-EL-EAYTSINS-IDQ-EERISEIEDQLNEIK-EDKIREKRMKRN-QSLQEIWDY
>7_chr11_2-cL1
SS-LKEHVLTQ-KKAKNLEKR*E-LLTRITNV*RSLNDLMELKNTA-EL-EAYTSFNT-INQ-EKRISVIEDQLNEIK-EDKIREKRVKRN-QSLQEIWDY
>7_chr11_3-cL1
SS-LKKHVLTQ-KEAKNLEKTLE-LLTRITNVKRSLNDLIELKNTA-EL-EXYTSFNT-INQ-EKRISVIEDQLNEIK-EDKIREKRVKRN-QSLQEI*DY
>7_chr11_41-cL1
FS-LKDQVLTQ-KEAKNVEKILD-LLTRITSLEKNISDLMEXKNTA-EL-EAYTSINS-IDR-EERISGIEDQLNEIK-EDKIRKKRVKRN-QSLQEIWDY
>7_chr4_42-cL1
SF-VKEHVLTQ-KEVKNLKKRLE-LLTRITS*KKNINDLMEKKNTA-EL-EAYTSINS-MHQ-EERISENEGQLNEIK-EDKIREKRVKRN-QSLQEIWDY
>7_chr13_43-cL1
SS-LKEHVLTQ-KEAKNVDKRFE-LLTRITSLEKNINDLMELKNTA-EC-GACTSINS-IDQ-EERISEIKDQFNEIK-EDKIREKRMKRN-KSLQET*AY
>7_chr1_44-cL1
SS-LTEHVLTQ-KEAKNLEKGLQ-LLTRITSLEKNKNDLMELKNTP-SL-EAYTSISS-MNQ-KGRIAEIEDHLNEIK-EDKIGEKRXERK-QSLQEIWDY
>7_chr5_45-cL1
SS-LKEHVLIQ-KEAKNLEERLD-LLTRITSLEKXINDLMELKNTA-EL-EAYTSINS-INQ-EERISKFEDQLNEIK-EEKIREKRVKRN-QSLQEIWDY
>7_chr12_46-cL1
SS-LKEHVLTQ-KETKNIEKRLD-LLTRITSLEKNINDVMELKNIA-EL-EAYASINS-IK*-KERLSEIEDQLNEIK-EDKIREKRMKWN-HSLQEIWDY
>7_chr12_47-cL1
SS-LKEHVLTQ-KEAKNLEKRIV-LLTRITDVEKNKNDLMELTNTA-EL-EEYTSINS-INQ-EERISEIDDQLNEIX-ENKIREKRIKRN-QSLQEIWDY
>7_chr19_48-cL1
SS-LKEHVLTQ-KEAKNLEKRLD-LLTRITSLEKNIDDPMELKNTA-KL-EA*TSINS-IN*-EERISATEDQLYEMK-EDKIGXKRMKRN-ESLQXIWDY
>7_chr4_49-cL1
FS-LKDHLLTH-KEAKNLDKCLQ-LLTRIISLEKNISDLTELKNTA-EF-EAYASINS-ID*-EERISEIEDQLNEIK-VGKIRXKRMKRN-QRLQEIWDY
>7_chr10_50-cL1
CS-LKKHVLTQ-KKVKNLDKRLQ-LLTRITSGEXXINDLMELKNTA-EL-EAYTSINS-IDQ-EERISEIEGQLNEIK-EDNIREKQMKX---SPQEIWNY
>7_chr8_51-cL1
SS-LKEHVLTQ-KEAKNLNKRLE-LLTRISSLEKNINELMELKXTA-KL-EAYTSINT-IDQ-GEIISEIEDQLNEIK-EDKIREKRMKRN-QSLQELWDY
>7_chr5_52-cL1
SS-LKEHVLTQ-KEAKNLDKRLQ-LLTRITSLETNINDLMELKNTA-EL-EADTCINS-IDQ-EERISEIEDQLNKIN-EDKIREKRMXRN-QSLQEIWDY
>7_chr5_53-cL1
SS-LKEHVLTQ-KEAKNLDKRLE-LQTRITSLEKNINDPMELKNTA-EL-EAYMSIIS-VDQ-EERISEIEDQLNEIK-ENKIREKRMKRN-QRLQEIWDY
>7_chr6_54-cL1
SS-LKEHVLTQ-REAKNLEKRLD-LLTRISNFEKEINDLIELKNMA-EL-EAYTSINS-IDQ-EERISRIEDQLNEIK-DDKIREKRIKRN-QNLQEI*VX
>7_chr5_55-cL1
SS-LKEHVITQ-KEAKNLNKRLE-LLTRITSLEKNIKDLMELKNTA-EL-EAC-SIHS-INQ-EERITEIXXQLNEIK-EDKIREKRMKRN-QSF*EI*DY
>7_chr3_56-cL1
SS-LKXHLLAQ-KEAENLDKRLE-LLTKITSLEKNINDLMELNNTV-EL-EAYTSINN-INQ-EERISEIEDQLNEIK-EDKIREKRMKRN-QSLQEIWDY
>7_chr8_57-cL1
SS-LRDHVLSQ-KEDKNLKKRLE-LLTRIXXLEKNINDLMELKNTA-EL-EACTSINS-IDQ-EERISEIED*LNEIK-KDKIREKRMKRN-QSLQEIWDY
>7_chr21_58-cL1
SS-LKKHVPTQ-KEAKNXDKKLE-LITRTTSLEKNQDDLMELKNTA-EH-EPYTSITS-IDQ-KERISEIED*XNEIK-EDKIREKRIKRN-QNLQEIWDY
>7_chr3_59-cL1
SS-LKEHVLTQ-KEAKNLEKRLD-LLTRITSLEKNINDLMELKNTA-EL-EAYTSINS-INQ-EERISEIEDQLNEIE-EDKIRGKRVKRN-QSLQEIWDY
>7_chr6_60-cL1
SS-LKEHVLTQ-KEAKNLEKRLE-LLTKIISLEXXINDLMELKNTA-EL-KAYRSINS-IDQ-EERISEIEDQLXEIK-EDKIREKRIQRN-QSLQEI*NY
>7_chr4_61-cL1
SS-LKEHVLTQ-KEAKNLDKRLQ-QLTRITSLEKNINDLMELKNRA-EL-ESYTSINS-IYQ-EERISEIEDQLNEIK-EDKIREKRMKRN-QSFQGIWDY
>7_chr3_62-cL1
SS-LKEHVLNQ-KEAKNLEKMLD-MLTRKTSVEKNINDLMELKNTA-EL-EPYTSFNS-IVQ-EERISVTEDQLNEIK-GDKIRXKRVKRN-QSLQEIWDY
>7_chr11_63-cL1
SS-LKEHVLPQ-KEAKNLEKRLE-LLTRITNLEKNINDLMELKNTA-EH-EAYIGINS-IDQ-EERISEIEDQLNEIK-EDKIREKRMKRN-*SLQEIRDC
>7_chr4_64-cL1
SS-LKEHVLTQ-KEAKNLDNRLE-LLTSITSLEKNINDLTELKNTA-EL-EAYTSINS-IDQ-EERISEIED*LNEIK-EDKIREKRMKRN-QSLQEIWNY
>7_chr1_65-cL1
SS-*KQHVLTQ-KETKNLEKRLE-LLIRITTLEKKINDLMELKTTA-EL-EAYTSFNS-IDQ-EERISEIEEQLN*IK-EDKIREKRMKRN-*SXQEIWDY
>7_chr4_66-cL1
SS-LKEHVLTQ-KEAKKLEKRLD-LLTRITSLEKNINDLMELKNTA-EL-EVYKSINS-IDQ-EDRISEIEDQLNEIK-EDKIREKRMKRN-QSLQELGN*
>7_chr8_67-cL1
SS-LKEHVLTQ-KEAKNLEKRLD-FLTRTTSLEKKINDLMELKNTA-KF-EAYTSINS-IDQ-EERISEIEDQLNEIK-EDKIREKRVKRS-QSLQEIWDY
>7_chr3_68-cL1
SS-LKEHVLTQ-KEAKNLDKRLE-LLTGITSLEKNINDLMELKNTA-EL-DAYRSINS-IDQ-AERISEIEDQLNEIN-EDKIKEKRMKRN-QSLQQIWDY
>7_chr15_69-cL1
SS-LKEHVLTQ-KKAKNLEKRLE-LLTRITSLEKNINDLMELKNTA-EL-EAYTSINS-VDQ-EERIPEIEDQLNEIK-EDKIREKRMKRN-QSLQEIWDY
>7_chr2_70-cL1
SS-LKKQVLTQ-KEDKNLEKX*D-LLTRITSLEKNINDLMELKNTA-EL-EAYTSINS-IDQ-EERI*VIEDQMNEMK-EEKFREKRVKRN-QSLQEIWDY
>7_chr11_71-cL1
SS-LKEYVLSQ-KEAKNLEKRLE-LLTRITSLEKNINDLMELKNTA-EL-EACTSINS-IDQ-EETVS--EDQL-EIK-EDKIREKRVKIN-QSLQEIWDY
>7_chr6_72-cL1
SF-LKKHVLTQ-KEVKNLETRLE-FLTRITSLEKNINDLMELKNTA-EL-EEYTSINS-IDQ-E*RIAWIEDQLNEIK-KDKITXKRMKRN-QSL*EIWDY
>7_chr2_73-cL1
SS-LKEHVLTQ-KEAKNLEKRLD-LLIRITSSEKNINDLMEVKNTA-EL-EAYTGINS-IDQ-EERISEIEDQLNEIK-EDKIRXKRGKRN-QSLREIWDY
>7_chr12_74-cL1
SS-LKEHILTQ-KEAKNLEKRLQ-LLTRITSSGKNINYLMELKITA-EL-EAHVSINS-IDQ-EERISEIEDQLNERK-EDKIREKTMKX--QSLQEIWHY
>7_chr2_75-cL1
SS-IKENVLTQ-KEANNLEKRLD-LLTKITSLEKNTNDLIKLKNTS-EL-EAYTSINS-IDQ-EERISEIEDQLNEIK-EGKIREKRMKRN-QSLQEIWDY
>7_chr11_76-cL1
SF-LREHVLTQ-KEAKNLEKRLE-LVTRITSLEXXINDLMELKNTV-EL-EA*TSINT-INQ-EERISEIEDQLNEIK-EDKIREKRMKRN-QILQEIWDY
>7_chr3_77-cL1
SS-LKEHVLR*-K*AKNLGKMLD-LLTRINSLEKNINDLLELKNXA-EL-EAYTSIYS-IDQ-EGRISETEDQLNEIK-EDKIREKRMKRX-QSPQEIWDY
>7_chr3_78-cL1
SS-LKEHVLTQ-KEAKNLEKRLE-LLTRITNLEKNINDLMELKNIA-EL-EAYTSINS-MDQ-EEKMSEIEDQLNEMK-EDKIREKRMKSN-QNLQDIWDY
>7_chr11_79-cL1
SS-LKKHVLTQ-KEAKNLEKKLE-LLTRITXLEKNINDLMDLKHTA-EL-EQYTSINS-ID*-VXRVSKMEDQLNEIK-EDKIREKIMKRN-GSLQEIWXY
>7_chr6_80-cL1
FS-LKEHIPTQ-KKAENPEKRLE-LLSRITSLEKNINDLIELKNTA-EL-EAFTSISS-IDQ-EERISEIEDQLEEIK-EDNIREKRMKRS-QSLQEIWDY
>7_chr1_81-cL1
SS-LKEHVLT*-KEAKNLEKRLE-LLTGLTSLEKNINDLMELKNTA-EL-EA*XSIKN-TNQ-KXRISEIEDQFNEIK-EDKIREKRMKRN-QSLQEIWDY
>7_chr9_82-cL1
SS-LKRHVLTL-KEAKNFDKRLD-LLTRITSIEKNINKLIELKNTA-EL-EAYTSINS-TDQ-EKRISEIEDQLNEIK-EDKIREKGMKRN-QRLQEIWDY
>7_chr7_83-cL1
SS-LKEHVLTQ-KEVRNLEKRLE-LLTRITSLEKNINDPMELKNTA-EL-EAYTSINS-IDQ-EERISVIEDQINKIK-EDKIREKRIKRN-*HLQEIWNY
>7_chr4_84-cL1
SS-LKEHVLAQ-KEAKNLEKRLE-LLTRITLLDKNKNNLMELKNTA-EL-EAYESINN-IDQ-EERISEIENQLNEIK-EDKIREKRMKRN-QSLQEIWVY
>7_chr11_85-cL1
LS-LKKHVLTQ-KQAKNLEKRLD-LLTRITSLKKNINGLMELKNTA-EC-EAYTSINS-INQ-EERILEIEDQL-XIK-EDKIREKRMKRN-QSLQEIWDY
>7_chr7_86-cL1
SF-LKQHILTQ-RETENLHITLQ-LLTRITSLEKNINXRMELKNTA-EL-KAYTSINS-IKQ-EERISEIEDELNEIN-GDKIREKRMKRN-QSLQEIWDY
>7_chrX_87-cL1
SS-LKEHVLTQ-KEAKDLEKGFD-LLTRITSLEKNMDDLMELKKTA-EL-EAYTSINS-INQ-EERISEIEDQLNEIK-EDKIREKRVKRN-QSLQEIWDY
>7_chrX_88-cL1
SS-LKEHVLTQ-KEAKDLEKGFD-LLTRITSLEKNMDDLMELKKTA-EL-EAYTSINS-INQ-EERISEIEDQLNEIK-EDKIREKRVKRN-QSLQEIWDY
>7_chrX_89-cL1
TS-LKEHVLAQ-KEAKNLXKRLE-LLSRITSLEKNVNDLMELKNTA-EL-EAYTSINS-IDK-EESTSETEYQLNEIK-EDKIREKRMKRN-QSLQVMWDY
>7_chr9_90-cL1
SS-LRDHVLI*-KEAKYLEKRLE-LLTRISSLEKNINDLMELKNTA-DL-EAYASINS-INQ-EERMSEIEDQLNEIK-EDKIRXKRVKRN-QSLREIWDY
>7_chr9_100-cL1
SS-LKEHVLTQ-KEAKNFDERLE-LLTRITSLEKKINDQMELKNTA-EL-EAYMIINS-IXQ-EEMTPEIEDQLNEIQ-GDKIREKRTKRN-HSLQEIWDY
>7_chrX_101-cL1
SS-LKEHVLAQ-NEAKNLEKRLD-LLTRITSLEKNINELMELKNTA-EL-EAYTSINS-IDQ-EERMSEIEDQLNEIK-EDKIRERRMKSN-QSLQEI*DY
>7_chrX_102-cL1
SX-LKEHVLTQ-KEAENLEKRLE-LLTRITNLEKNINDLMELKNTT-EL-EAYTSISS-IYQ-EERISEIEDQLNEIK-EDKIRDKRMKKN-QRLQEI*DY
>7_chrX_103-cL1
SS-LKEHVLTQ-KEAKNFEKRLX-LLTRITILEXXRNDLMELKNTA-EL-EACTTINN-IDQ-KDRISEIEDQLNEIK-EDKIREKTMKRS-ASLQEIWDY
>7_chr6_28-cL2
FS-PKEDV*TH-KEAKNLEKRLD-WLTRINSVEKTLNDVMQLKTMA-EL-DACTNFNS-FDQ-EEMVSVIEDQINEKE-EEDFREKRVKRH-QSLQEIGDY
>7_chr10_29-cL2
FS-LKEDV*TH-KEVXNLEKRLD-WLTRINSIGKTLNDLMELKTMS-EL-DACTSFSS-FNL-EERVSETEDQMNEMK-EGKFREKRVKRN-QSL*EIFDY
>7_chr12_30-cL2
FS-LKEDV*TH-KEAKNLEKRLD-WRTRINSEEKTLNDLMELKTKA-EL-EEFTSFSS-FNL-EERVSVVEDQINEIK-EEKFRXKRVKRN-QSLQDIWDY
>7_chr8_31-cL2
YS-LKKEVRTH-KEVXNLEKR*D-WLTRITNAEKCLKDLMELKTMA-EL-DECISLSS-FDQ-EERVSVMEDQMN*MK-EEKFREKIIKRN-QSLQEIWYY
>7_chr14_32-cL2
FS-LKEDIQTQ-KAAKNLEKRLH-WLTRINSIEKTLNDLMEFKTMA-EL-DACTSFSS-FNQ-EERVSVIEDQINEMK--EKFREKRVKRN-QSLQEIWDY
>7_chr7_33-cL2
FS-LKENVRTH-KEAKNLEKRLE-WLTRINNVEKTSNDLMELKTMA-EL-NTCTSFSS-FGQ-EERVSVMEDQMNEMK-EENFREKRVKRN-QSLQETRDY
>7_chr19_34-cL2
FS-LKEEVRTQ-KEAKNLEKRLD-WLTRITSAEKSLNDLMELKTMA-EL-DECTSFSS-FDQ-EEXVSVIEDQMNEMK-EEKFREKRVKRN-QXLQEIWDY
>7_chr14_35-cL2
FS-LKEEVGTH-KEVKNLEKRLD-WLTRITNAEKSLKDLMELKTMA-EL-DECTSFSS-FDQ-EERVSVIEDQINEMK-EEKFREKRIKRN-QSLQEIWDY
>7_chr3_36-cL2
FS-LKEEVRTH-KEVKNLEKRLD-WLARIPNAEKSLKDLMELKTKA-EL-DKCTSLSI-FDQ-EERISVIEDQMNEMK-EEKFREKRIKRN-QSLQEIWDY
>7_chr7_37-cL2
VS-LKEEVQTH-KEVENLEKR*D-WLTRITNVEKSLNDLMELKTMA-EL-NGCTSFSS-FDQ-EERVSVIEDQMNEMK-EEKFRGKRIKRN-QSLQEI*NY
>7_chr4_38-cL2
YS-LQEEIQIK-KEVKNFEKNLD-CITRITNT*KRLKELMELKAKA-EL-EECRSLRS-CDQ-EERVSVMEDQMNEMK-EGKFTEKRIKRN-QSLQDMWDY
>7_chr3_39-cL2
YS-LREDIQTK-KEVENFEKNLE-CITRITNTEKCLKELMELKTKA-EV-EECRSLRS-CDQ-EERISAMEDEMNEMK-EGKFREKRMKRN-QSLQEIWDY
>7_chr5_40-cL2
YS-LQEKIQTK-KEVKNFEKNLD-CITRITNTEKCLKELMELKAKA-EL-EECRSLRS-CDQ-EERVSVMEDEMNEMK-EGKFREKGIKRN-QSLQEIWDY
>7_chr9_91-cL2
YS-LREDIQTK-KEVENFEKNLX-CITRITNTEKCLKELMELKTKA-EL-EECRSLRS-CDQ-EERVSAMEDEMNEMK-EGKFREKKIKRN-QSLQEIWDY
>7_chrX_92-cL2
YS-LKEEV*TH-KEVKKLEKKLD-WLARITNADKSLXDLMELKTKA-EL-DECTSLSS-CDQ-E*RVSVMEGQRNEMK-EEKFREKRIKRN-ESLQEIWDY
>7_chr9_93-cL2
FS-LKEEVRTH-K*VKNLEKRLD-WLTRITNAKKSLMDLMELKTMA-EL-DECTSFSS-FDQ-EESVSMMEGQMNEMK-EKKFREKRVKIN-QSLQEIWDY
>7_chr9_94-cL2
FS-LKEEVRTH-KEAKNLEKRLD-WLTRIISVEKSLNDLRELKTMA-EL-DTCTSFSS-FNQ-EERVSVIEDQMNEMK-EEKFREKRVKIN-QSLQEIWDY
>7_chr4_4-cL3
FS-LKERVLTH-KEAKNREKRLG-WLTRIISVEKSLNDLIELKTTV-EV-EAYTSFNS-FDQ-EERISVIEDQINEIK-EDKIREKSVKX---XLQEIWDY
>7_chr8_5-cL3
FS-LKQHVLTH-MEAKNLEKRLD-WIT*ITSVEKSLNDLMELKTTV-EL-EA*TSFSG-FYQ-EDRIPMTEDKINEIK-EDKVREKRVKRN-QSLQEIWDC
>7_chr4_6-cL3
FS-LKEHVLTH-KEAKNLEKRLD-WLSRITCAEKSLNDLMELKTTV-EL-EV*TSFNS-FNQ-EERISVIEDQINEIK-EDKSREKRVKRN-QSLQEIRDY
>7_chr7_7-cL3
FS-LKEHVLTH-KEAKSLAKRLD-WLTRITSVEKSLNDMMERKTTV-EL-EAYTSFSS-LSQ-EERISVIEDQINEIK-EHKIKGKRIKRN-QSLQ*IWNY
>7_chr1_8-cL3
FS-LKEQVLTH-KEAKNLEKRLD-WLTRITXVEKSLNVLMELKSTI-EL-EAYTSFNS-FDQ-EERISVTEDQINEIK-EDKIREKRVKRN-QSLQEIWD*
>7_chr12_9-cL3
FS-LKEHVLTH-KKAKNLEKRLD-*LARITSVEKSXNDLMELKTTV-EL-EAYTSFNS-FDQ-EEMISVMEDQINEIK-KEKFREKTVKRN-*SLQEIWDY
>7_chr11_10-cL3
FS-LKEHVLTH-KEAKNLEKRLD-WLTRITSVXKSLNDLKELKTTV-EL-EAYTSFNS-FKQ-EESISVTEDQINEIK-EDKIGEKRVKRN-QSLQETWDY
>7_chr4_11-cL3
FS-LKEHVLTD-KEAKNLEKRLD-WLTRINSVEKTLNDLMELKTTV-EL-EEYTSFNS-FDQ-EERISVIEDQTNETK-DNKIRENXXKXX-QSFQEIRDY
>7_chr6_12-cL3
FS-LKEHVLTH-QEAKNLEKRLN-WLTRITSVEKSLNDLMELKTTV-KL-EAYISSNS-FDQ-EERMSMTEDQINEIK-KDKIREKRMKRN-QSLQEIWDY
>7_chr12_13-cL3
LS-LKEHVLTH-KEAKNLEKRLD-*LTRINSVEKSLNDQMELKTTV-EL-EAYISFNS-INQ-EKRISVIEDQINEIK-EDKIREKRVKRN-QSLQEIWDY
>7_chr4_14-cL3
FS-PKEHVLTH-KEAKNLEKRLD-WLTRITIVEKSLNDLMELKTTI-EL-EA*TSFNS-FNQ-EERISVIEDQINEIK-EDNIREERVKX--QSLQEI*DY
>7_chr10_15-cL3
FS-LKKHVLTH-KEAKNLEKRLD-WLTRITSVEKSLNNMMELKTTI-EL-EAYTSFNS-FDQ-EERISVIEDQINEIK-EDKIKEKRVKRK-QSL*EIWDY
>7_chr5_16-cL3
FS-LKEHVLTH-KAAKNLEKRLD-WLTRINSVEKTLNYLMELKTTV-EL-EACTSFSS-FDQ-KERISVIENQINEIK-EDKIRDNTVKTN-QSLQEIWDY
>7_chr6_17-cL3
LS-LKEHVLTH-KEAKNLEKILH-WLTRITSVEKSLNDLMELESTL-EL-EANTSFNS-FDQ-EERISMIEDQINEIK-EDKIREKRVKRN-QNLQEIWDY
>7_chr5_18-cL3
FS-LKEHVLTY-KEAKNLEKRLD-WLTRINSVEKTLNDLMVLKTTV-EL-EAYTSFNS-LNX-EERISVTKDQINEIK-EDKIREQRVKRN-QSLQEIWGY
>7_chr11_19-cL3
FS-LKERVLTH-KEAKNLEKWLK-WLPRIISVEKSLNDLMKLKTTV-EL-EAYTSFNS-FNQ-EERISVIEDQIKEIK-EDNIREERVKRK-QSLQEIWDY
>7_chr4_20-cL3
FS-LKEHVLTH-KEAKNVEK*LD-*LTRITSVEKSLN*LMDLKTTV-EI-EVYTSFNS-FDQ-QERISVIEDQINEIK-EDKIRE*RVKRN-QSLQEIWDY
>7_chr2_21-cL3
FS-LKEHVLAH-KGAKNLERRLD-WLTRITSLEKSLNDLMELRTTV-EL-EAYTSFNS-FNQ-EERVSVTEDQISEIK-EDKIREKRVKRN-*SLQEIWDY
>7_chr12_22-cL3
LS-LKECVLTH-EEAENLEKRLD-WLTRTISVEKSLNDLM*LKTTV-EL-EAYTSFNS-FDQ-EERISVIEDQSNEIN-EDKIREKRVKRN-QSLQEICDY
>7_chr3_23-cL3
FS-LKKYVLTH-KEAKNLDKRLD-WLTRINSVEKSLNDLMKLKTRV-EH-EAYTSFSS-FNQ-EERISVTEDQINEIK-EDKIRKKRVKRN-QSLQEIRHY
>7_chr2_24-cL3
FS-LKEHILTH-KEAKNLEKRLD-WLTRIISVEKSLNDLXELKTTV-EL-KAYTSFSS-FDQ-EERISVIEDQNNEIK-DDKIGEKRVKRN-QSLQEIWDY
>7_chr19_25-cL3
FS-LKKHVLTH-KEAKNLEKRSD-WLTRITSVEKSLNDLMELKTTV-EL-DACTSFNS-FDQ-EERISVIEGQINEIK-*DKIREKRVKRN-QSLQEIWDY
>7_chr1_26-cL3
FS-LKEHVLMR-KEAKNLEKRLD-WLTRITSVEKSLNDLMELKTTV-EL-EAYTSFNS-FDQ-EERISVTEDQINEIK-EDKIREKRVKRN-QSLQEI*DY
>7_chr4_27-cL3
FS-LKEHVLTH-KEAKNLEKMLD-W-XRITSVEKSLNDLMELKTTE-EF-EVYTSFDS-FNQ-EERISVIEDQINEIK-EDKIREKRVKRN-PSLQEIWDY
>7_chr9_95-cL3
FS-RKEDVQTH-KEAKNLEKRLD-WLIRINSVEKTFNDLRELKTMA-EL-DACTSFNS-FDQ-EERVSVIEDQINEIK-ENKVRE*RVKRN-QSLQEI*DY
>7_chrX_96-cL3
FP-LKEHVLAH-KEDKNLDKRLD-WLSRITSVEKSLNDQMELKTTE-EL-EAYTSFNG-FNQ-EERISLTEDQINEIK-EDKIREKRVKRN-RSLQEI*DY
>7_chrX_97-cL3
LY-LKEHVLTH-KEAKTLEKRLD-QLTRITSVEKSLNDLMELKTTV-EL-EAYTSFNS-FNQ-EERISVIEDQINEIN-EDKIKEK*GKRN-QSLQEIWDY
>7_chrX_98-cL3
YS-LKEXVLTH-KEAKNLEKRLD-WLIRTTSVEKSFNDLIELKTTV-EL-EAYTSFNS-FDE-EERKSVIEDKINEIK-EDKIREKRVKRN-QSLQEIWDY
>7_chrX_99-cL3
FC-LKEHVLTH-KEAKNLEKRLD-*LTRITSVEKSLNDLMELKTTV-EL-EAYTSFNS-FNQ-EIRISVIEDQLNETK-EDKIKEKRLKRN-QGLQEIWDY
