# Supplementary material for: Cryptic genetic variation enhances primate L1 retrotransposon survival by enlarging the functional coiled coil sequence space of ORF1p
Source: PLoS Genet. 2020 Aug 14;16(8):e1008991. doi: 10.1371/journal.pgen.1008991 (PMC7449397; doi:10.1371/journal.pgen.1008991)
Supplement: S1 Data — (ZIP) [file pgen.1008991.s012.zip › Supplementary_Data_PG/orf1_coiled_coil/l1pa7/7_cc_seqs.fst]

>7__chr11_48426178_48432210
TCCTCCAAGCTAAAGGAGCATGTTCTAACCCAATACAAGAAAGCTAAGAACCTTGAAAAA
AGGTGAGAGGAATTGCTAACTAGAATAACCAATGTCTAGAGGAGCTTAAATGACCTGATG
GAGCTGAAAAACACAGCAAGAGAACTTTGTGAAGCATACACAAGTTTCAATACCTGAATC
AATCAAGTGGAAAAAAGGATATCAGTGATTGAAGATCAACTTAATGAAATAAAGCAAGAA
GACAAGATTAGAGAAAAAAGAGTGAAAAGAAATGAACAAAGCCTCCAAGAAATATGGGAC
TAT
>7__chr11_51350844_51356875
TCCTCCAAGCTAAAGAAGCATGTTCTAACCCAATACAAGGAAGCTAAGAACCTTGAAAAA
ACGTTAGAGGAATTGCTAACTAGAATAACCAATGTCAAGAGGAGCTTAAATGACCTGATA
GAGCTGAAAAACACAGCAAGAGAACTGTGTGAAG-ATACACAAGTTTCAATACCTGAATC
AATCAAGTGGAAAAAAGGATATCAGTAATTGAAGATCAACTTAATGAAATAAAGCAAGAA
GACAAGATTAGAGAAAAAAGAGTGAAAAGAAATGAACAAAGCCTCCAAGAAATATGAGAC
TAT
>7__chr4_66272995_66279046
TTCTCCGAGCTAAAGGAGCGTGTTCTAACTCATCGCAAGGAAGCTAAAAACCGTGAAAAA
AGGTTAGGTGAATGGCTAACTAGAATAATCAGTGTAGAGAAGAGCTTAAATGACCTGATA
GAGCTGAAAACCACAGTTTGAGAAGTTCGTGAAGCATACACAAGCTTCAATAGCTGATTC
GATCAAACGGAAGAAAGGATATCAGTGATTGAAGATCAGATTAATGAAATAAAGTGAGAA
GACAAAATTAGAGAAAAAAGCGTGAAAA-------------CCTCCAAGAAATATGGGAC
TAT
>7__chr8_77511221_77517360
TTCTCTGAGCTGAAGCAGCATGTTCTAACCCATCGCATGGAAGCTAAAAACCTTGAAAAA
AGATTAGACAAATGGATAACTTGAATAACCAGTGTAGAGAAGAGTTTAAATGACCTGATG
GAGTTGAAAACCACAGTGCAAGAACTTCATGAAGCATAGACAAGCTTCAGTGGCTGATTC
TATCAAGTGGAAGACAGGATACCAATGACTGAAGATAAAATTAATGAAATAAAGCGAGAA
GACAAGGTTAGAGAAAAAAGAGTGAAAAGAAACGAACAAAGCCTCCAAGAAATATGGGAC
TGT
>7__chr4_122425422_122431528
TTCTCTGAGCTAAAGGAGCATGTTCTAACCCATCGCAAGGAAGCTAAAAACCTTGAAAAA
AGGTTAGATGAATGGCTAAGTAGAATAACTTGTGCAGAGAAGAGCTTAAATGACCTGATG
GAGCTGAAAACCACAGTATGAGAACTTTGTGAAGTATAAACAAGCTTCAATAGTCAATTC
AATCAAGTGGAAGAAAGGATATCAGTGATTGAAGATCAAATTAATGAAATAAAATGAGAA
GACAAGAGTAGAGAAAAAAGAGTGAAAAGAAATGAACAAAGCCTCCAAGAAATAAGGGAC
TAT
>7__chr7_12845712_12851858
TTCTCCGAGCTAAAGGAGCATGTTCTAACCCATCACAAGGAAGCTAAAAGCCTTGCAAAA
AGGTTAGATGAATGGCTAACTAGAATAACCAGTGTAGAGAAGAGCTTAAATGACATGATG
GAGCGGAAAACCACAGTATGAGAACTTCAAGAAGCATACACAAGCTTCAGTAGCCAACTC
AGTCAAGCGGAAGAAAGGATATCAGTGATTGAAGATCAAATTAATGAAATAAAGCAAGAA
CACAAGATCAAAGGAAAAAGAATAAAAAGAAATAAACAAAGCCTCCAATAAATATGGAAC
TAT
>7__chr1_76094563_76100691
TTCTCCAAGCTAAAGGAGCAGGTTCTAACCCATCAAAAGGAAGCTAAAAACCTTGAAAAA
AGGTTAGATGAATGGCTAACTAGAATAACCA-TGTAGAGAAGAGCTTAAATGTCCTGATG
GAGTTGAAAAGCACAATATGAGAACTTCCTGAAGCATACACAAGTTTCAATAGCTGATTC
GATCAAGT-GAAGAAAGGATATCAGTGACTGAAGATCAGATTAATGAAATAAAGAGAGAA
GACAAGATTAGAGAAAAAAGAGTGAAAAGAAACAAACAAAGCCTCCAAGAAATATGGGAC
TAG
>7__chr12_78779253_78785394
TTCTCCGAGCTAAAAGAGCATGTTCTAACCCATAGCAAGAAAGCTAAAAACCTTGAAAAA
AGGTTAGACAAATGACTAGCTAGAATAACCAGTGTAGAGAAGAGC-TAAATGACCTGATG
GAGCTGAAAACCACAGTACGAGAACTTCATGAAGCATACACAAGCTTCAATAGCCAATTC
GATCAGGCAGAAGAAATGATATCAGTGATGGAAGATCAAATTAATGAAATAAAGGAAAAA
GAGAAGTTTAGAGAAAAAACAGTAAAAAGAAATGAATAAAGCCTCCAAGAAATATGGGAC
TAT
>7__chr11_98088373_98094551
TTCTCCGAGCTAAAGGAGCATGTTCTAACCCATTGCAAGGAAGCTAAAAACCTTGAAAAA
AGGTTAGATGAATGGCTAACTAGAATAACCAGTGTAGA-AAGAGCTTAAATGACCTGAAG
GAGCTGAAAACCACAGTAAGAGAACTTGGTGAAGCATACACAAGCTTCAATAGCCAATTC
AAACAAGCAGAAGAAAGCATATCAGTGACTGAAGATCAAATTAATGAAATAAAGTGAGAA
GATAAGATTGGAGAAAAAAGAGTGAAAAGAAATGAACAAAGCCTCCAGGAAACATGGGAC
TAT
>7__chr4_138924265_138930407
TTCTCCAAGCTAAAGGAGCATGTTCTAACCGATCACAAGGAAGCTAAAAACCTTGAAAAA
AGGTTAGACGAATGGTTAACTAGAATAAACAGTGTAGAGAAGACCTTAAATGATCTGATG
GAGCTGAAAACCACAGTACGAGAACTTCGTGAAGAATACACAAGCTTCAATAGCTGATTT
GATCAAGCGGAAGAAAGGATATCAGTGATTGAAGATCAAACTAATGAAACGAAGTGAGAC
AACAAGATTAGAGAAAACAG--TGAAAA---ATGAACAAAGCTTCCAAGAAATACGGGAC
TAT
>7__chr6_105311143_105317276
TTCTCCAAATTAAAGGAGCATGTTCTAACCCATCACCAGGAAGCTAAAAACCTTGAAAAA
AGGTTAAACGAATGGCTAACTAGAATAACCAGTGTAGAGAAGAGCTTAAATGACCTGATG
GAGCTGAAAACCACAGTATGAAAACTTCATGAAGCATACATAAGCTCCAATAGCCGATTC
GATCAAGTGGAAGAAAGGATGTCAATGACTGAAGATCAAATCAATGAAATAAAGTGAAAA
GACAAGATTAGAGAAAAAAGAATGAAAAGAAACTAACAAAGCCTCCAAGAAATATGGGAC
TAT
>7__chr12_92920250_92926371
TTATCTGAGCTAAAGGAGCATGTTCTAACCCATCGCAAGGAAGCTAAAAACCTTGAAAAA
AGGTTAGATGAATAGCTAACTAGAATAAACAGTGTAGAGAAGAGCTTAAATGACCAGATG
GAGCTGAAAACCACAGTACAAGAACTTCGTGAAGCATACATAAGCTTCAATAGCCAAATC
AATCAAGCGGAAAAAAGGATATCAGTGATTGAAGATCAAATTAATGAAATAAAGTGAGAA
GACAAGATTAGAGAAAAAAGAGTGAAAAGAAACGAACAAAGCCTCCAAGAAATATGGGAC
TAT
>7__chr4_158895427_158901570
TTCTCTGAGCCAAAGGAGCATGTTCTAACCCATTGCAAGGAAGCTAAAAACCTTGAAAAA
AGGTTAGATGAATGGCTAACTAGAATAACCATTGTAGAGAAAAGCTTAAATGACCTGATG
GAGCTGAAAACCACAATACGAGAACTTCGTGAAGCATAGACAAGCTTCAATAGCCAATTC
AATCAAGCAGAAGAAAGGATATCAGTGATTGAAGATCAAATCAATGAAATAAAGCAAGAA
GACAATATTAGAGAAGAAAGAGTGAAAAG-----AACAAAGCCTCCAAGAAATATGAGAC
TAT
>7__chr10_34396425_34402539
TTCTCCGAGCTAAAGAAGCATGTTCTAACCCATTGCAAGGAAGCTAAAAACCTTGAAAAA
AGGTTAGACGGATGGCTAACTAGAATAACCAGTGTAGAGAAGAGCTTAAATAACATGATG
GAGCTGAAAACCACAATACGAGAACTTCGTGAAGCATACACAAGCTTCAATAGCCGATTT
GATCAAGCAGAAGAAAGGATATCAGTGATTGAAGATCAAATTAATGAAATAAAGTGAGAA
GACAAGATTAAAGAAAAAAGAGTGAAAAGAAAAAAACAAAGCCTCTAAGAAATATGGGAC
TAT
>7__chr5_113636477_113642599
TTCTCCAAGCTAAAGGAGCATGTTCTAACCCATCACAAGGCAGCTAAAAACCTTGAAAAA
AGGTTAGACAAATGGCTAACTAGAATAAACAGTGTAGAGAAGACCTTAAATTACCTGATG
GAGCTGAAAACCACAGTACGAGAACTTTGTGAAGCATGCACAAGCTTCAGTAGCTGATTT
GATCAAGCAAAAGAAAGGATATCAGTGATTGAAAATCAAATTAATGAAATAAAGCAAGAA
GACAAGATTAGAGACAACACAGTGAAAACAAAT-AACAAAGCCTCCAGGAAATATGGGAC
TAT
>7__chr6_84053596_84059715
TTATCTGAGCTAAAGGAGCATGTTCTAACCCATCGCAAGGAAGCTAAAAACCTTGAAAAA
ATATTACACGAATGGCTAACTAGAATTACCAGTGTAGAGAAGAGCTTAAATGACTTGATG
GAGCTGGAAAGCACACTACAAGAACTTCGCGAAGCAAACACAAGCTTCAATAGCCGATTC
GATCAAGCAGAAGAAAGGATATCAATGATTGAAGATCAAATTAATGAAATAAAGCGAGAA
GACAAGATTAGAGAAAAAAGAGTGAAAAGAAACGAACAAAACCTCCAAGAAATATGGGAC
TAC
>7__chr5_79242574_79248687
TTCTCCGAGCTAAAGGAGCATGTTCTGACCTATCGCAAGGAAGCTAAAAACCTCGAAAAA
AGATTAGACGAATGGCTAACTAGAATAAACAGTGTAGAGAAGACCTTAAATGACCTGATG
GTGCTGAAAACCACAGTACAAGAACTGCGTGAAGCATACACAAGCTTCAATAGCCGATTA
AATC-AGCAGAAGAAAGGATATCAGTGACTAAAGATCAAATTAATGAAATAAAGCGAGAA
GACAAGATTAGAGAACAAAGAGTGAAAAGAAACGGACAAAGCCTCCAAGAAATATGGGGC
TAT
>7__chr11_22003112_22009217
TTCTCTGAGCTAAAGGAGCGTGTTCTAACCCATTGCAAGGAAGCTAAAAACCTTGAAAAA
TGGTTAAAAGAATGGCTACCTAGAATAATCAGTGTAGAGAAGAGCTTAAATGACCTGATG
AAGCTGAAAACTACAGTATGAGAACTGCATGAAGCATACACAAGCTTCAATAGCCAATTC
AATCAAGCAGAAGAAAGGATATCAGTGATTGAAGATCAAATTAAGGAAATAAAGCAAGAA
GATAATATTAGAGAAGAAAGAGTGAAAAGAAAGTAACAAAGCCTTCAAGAAATATGGGAC
TAT
>7__chr4_83324297_83330458
TTCTCCAAGCTAAAGGAGCATGTTCTAACCCATTGCAAGGAAGCTAAAAACGTTGAAAAA
TGATTAGATGAATGACTAACTAGAATAACCAGTGTAGAGAAGAGCTTAAATTAGCTGATG
GACCTGAAAACCACAGTACGAGAAATTTGAGAAGTATACACAAGCTTCAATAGTCGATTC
GATCAAGCACAAGAAAGGATATCAGTGATTGAAGATCAAATTAATGAAATAAAGTGAGAA
GACAAGATTAGAGAATAAAGAGTGAAAAGAAATGAACAAAGCCTCCAAGAAATATGGGAC
TAT
>7__chr2_64007155_64013303
TTCTCTGAGCTAAAGGAGCATGTTCTAGCCCATTGCAAGGGAGCTAAAAACCTTGAAAGA
AGATTAGATGAGTGGCTAACTAGAATAACCAGTCTAGAGAAAAGCTTAAATGACCTGATG
GAGCTGAGAACCACAGTACAAGAACTTTGTGAAGCATACACAAGCTTCAATAGCCGATTC
AATCAAGTGGAAGAAAGGGTATCAGTGACTGAAGATCAAATTAGTGAAATAAAGCGAGAA
GACAAGATTAGAGAAAAAAGAGTGAAAAGAAATGAATAAAGCCTCCAAGAAATATGGGAC
TAT
>7__chr12_105383378_105389506
CTCTCCAAGCTAAAGGAGTGTGTTCTAACCCATTGCGAGGAAGCTGAAAACCTTGAAAAA
AGGTTAGATGAATGGCTAACTAGAACAATCAGTGTAGAGAAGAGCTTAAATGACCTGATG
TAACTGAAAACCACAGTACGAGAACTTCGTGAAGCATACACAAGCTTCAATAGCCAATTC
GATCAAGCGGAAGAAAGGATATCAGTGATTGAAGATCAAAGTAATGAAATAAATCAAGAA
GACAAGATTAGAGAAAAAAGAGTGAAAAGAAATGAACAAAGCCTCCAAGAAATATGCGAC
TAC
>7__chr3_121205314_121211390
TTCTCCAAGTTAAAGAAGTATGTTCTAACCCATTGCAAGGAAGCTAAAAACCTTGACAAA
AGGTTAGACGAATGGCTAACTAGAATAAACAGTGTAGAGAAGAGCTTAAATGACCTGATG
AAGCTGAAAACCAGAGTATGAGAACATGGTGAAGCATACACAAGCTTCAGTAGCTGATTC
AATCAAGCAGAAGAAAGGATATCAGTGACTGAAGATCAAATTAATGAAATAAAGCGAGAA
GACAAGATTAGAAAAAAAAGAGTGAAAAGAAATGAACAAAGCCTTCAAGAAATACGGCAT
TAT
>7__chr2_207467177_207473319
TTCTCCAA-CTAAAGGAGCATATTCTAACCCATTGCAAGGAAGCCAAAAACCTTGAAAAA
AGGTTAGATGAATGGCTAACTAGAATAATCAGTGTAGAGAAGAGCTTAAATGACCTGAT-
GAGCTGAAAACCACAGTATGAGAACTTCGTAAAGCATACACAAGTTTCAGTAGCCAATTT
GATCAAGCAGAAGAAAGGATATCAGTGATTGAAGATCAAAATAATGAAATAAAGTGAGAT
GACAAGATTGGAGAAAAAAGAGTAAAAAGAAATGAACAAAGCCTCCAAGAAATATGGGAC
TAT
>7__chr19_37964714_37970817
TTCTCTGAGCTGAAGAAGCATGTTCTAACCCATCGTAAGGAAGCTAAAAACCTTGAAAAA
AGGTCAGATGAATGGCTAACTAGAATAACCAGTGTAGAGAAGAGCTTAAATGACCTGATG
GAGCTGAAAACCACAGTACGGGAACTTCGTGATGCATGCACAAGCTTCAACAGCCAATTC
GATCAAGTGGAAGAAAGGATATCAGTGATTGAAGGTCAAATTAATGAAATAAAGTGATAA
GACAAGATTAGAGAAAAAAGAGTAAAAAGAAATGAACAAAGCCTCCAAGAAATATGGGAC
TAT
>7__chr1_92626548_92632630
TTCTCCAAGCTAAAGGAGCATGTTCTAATGCGTCGCAAGGAAGCTAAAAATCTTGAAAAA
AGGTTAGACAAATGGCTAACTAGAATAACCAGTGTAGAGAAGAGCTTAAATGACCTGATG
GAGCTGAAAACCACAGTACGGGAACTTCGTGAAGCATACACAAGCTTCAATAGCCAATTC
GATCAAGTGGAAGAAAGGATATCAGTAACTGAAGATCAAATTAATGAAATAAAGCGAGAG
GACAAGATTAGAGAAAAAAGAGTGAAAAGAAATGAACAAAGCCTCCAAGAAATATGAGAC
TAT
>7__chr4_3132446_3138598
TTCTCCGAGCTAAAGGAGCATGTTCTAACCCATCACAAGGAAGCTAAAAACCTTGAAAAA
ATGTTAGACTAATGG----CTAGAATAACCAGTGTAGAGAAGAGCTTAAATGACCTGATG
GAGCTAAAAACCACAGAACGAGAATTTTGTGAAGTATACACAAGCTTCGACAGCCGATTC
AATCAAGCAGAAGAAAGGATATCAGTGATTGAAGATCAAATTAATGAAATAAAGCGAGAA
GACAAGATTAGAGAAAAAAGAGTGAAAAGAAATGAACCAAGCCTCCAAGAAATATGGGAC
TAT
>7__chr6_86669473_86675601
TTCTCCGAGCCAAAGGAGGATGTTTGAACCCATCATAAGGAAGCTAAAAACCTTGAAAAA
AGATTAGATGAATGGCTAACTAGAATAAACAGTGTAGAGAAGACCTTAAATGATGTGATG
CAGCTGAAAACCATGGCACAAGAACTACGTGATGCATGCACAAACTTCAATAGCCAATTT
GATCAAGTGGAAGAAATGGTATCAGTAATTGAAGATCAAATTAATGAAAAAGAGTGAGAA
GAGGACTTCAGAGAAAAAAGAGTAAAAAGACACAAACAAAGTCTCCAAGAAATAGGGGAC
TAT
>7__chr10_96538150_96544234
TTCTCCAAGCTAAAGGAAGATGTTTGAACCCATCACAAAGAAGTTAA-AACCTTGAAAAA
AGATTAGACGAATGGCTAACTAGAATAAACAGCATAGGGAAGACCTTAAATGACCTGATG
GAACTGAAAACCATGTCATGAGAACTATGTGATGCATGCACAAGCTTCAGTAGCCGATTC
AATCTAGTGGAAGAAAGGGTATCAGAGACTGAAGATCAAATGAATGAAATGAAGCTAGAA
GGGAAGTTTAGAGAAAAAAGAGTAAAAAGAAATGAACAAAGCCTCTAAGAAATATTTGAC
TAT
>7__chr12_118454627_118460742
TTCTCCAAGCTAAAGGAGGATGTTTGAACCCATTGCAAGGAAGCTAAAAACCTTGAAAAA
AGATTAGACGAATGGCGAACTAGAATAAACAGTGAAGAGAAGACCTTAAATGACCTGATG
GAGCTGAAAACCAAGGCACAAGAACTACGTGAAGAATTCACAAGCTTCAGTAGCCGATTC
AATCTAGTGGAAGAAAGGGTATCAGTGGTTGAAGATCAAATTAATGAAATAAAGTGAGAA
GAGAAGTTTAGAG--AAAAGAGTAAAAAGAAATGAACAAAGCCTCCAAGACATATGGGAC
TAT
>7__chr8_62324033_62330167
TACTCCGAGCTAAAGAAGGAAGTTCGAACCCATGGCAAAGAGGTTAA-AACCTTGAAAAA
AGATAAGACAAATGGCTAACTAGAATAACCAATGCAGAGAAGTGCTTAAAGGACCTGATG
GAGCTGAAAACCATGGCACAAGAACTACGTGACGAATGCATAAGCCTCAGTAGCTGATTT
GATCAACTGGAAGAAAGGGTATCAGTGATGGAAGATCAAATGAATTAAATGAAGCAAGAA
GAGAAGTTTAGAGAAAAAATAATAAAAAGAAATGAACAAAGCCTCCAAGAAATATGGTAC
TAT
>7__chr14_37319599_37325723
TTCTCTGAGCTAAAGGAGGATATTCAAACCCAAAGCAAAGCAGCTAAAAACCTTGAGAAA
AGATTACACGAATGGCTAACTAGAATAAACAGCATAGAGAAGACCTTAAATGACCTGATG
GAGTTCAAAACAATGGCACAAGAACTACGTGATGCATGCACAAGCTTCAGTAGCCAATTC
AATCAACTGGAAGAAAGGGTATCAGTGATTGAAGATCAAATTAATGAAATGAAGT-----
GAAAAGTTTAGAGAAAAAAGAGTAAAAAGAAATAAACAAAGCCTCCAAGAAATATGGGAC
TAT
>7__chr7_92386485_92392610
TTCTCCAAGCTAAAGGAGAATGTTCGAACCCATCGCAAAGAAGCTAAAAACCTTGAAAAA
AGATTAGAAGAATGGCTAACTAGAATAAACAACGTAGAGAAGACCTCAAATGACCTGATG
GAGCTGAAAACCATGGCACGAGAACTATGTAACACATGCACAAGCTTCAGTAGCAGATTC
GGTCAAGTAGAAGAAAGGGTATCAGTGATGGAAGATCAAATGAATGAAATGAAGAGAGAA
GAGAACTTTAGAGAAAAAAGAGTAAAAAGAAATGAACAAAGCCTCCAAGAAACAAGGGAC
TAT
>7__chr19_23426402_23432530
TTCTCCGAGCTAAAGGAGGAAGTTCGAACCCAATGCAAAGAAGCTAAAAACCTTGAAAAA
AGATTAGATGAATGGCTAACTAGAATAACTAGTGCAGAGAAGTCCTTAAATGACCTGATG
GAGCTGAAAACCATGGCACAAGAACTACGTGACGAATGCACAAGCTTCAGTAGCTGATTC
GATCAACTGGAAGAA--GGTATCAGTGATTGAAGATCAAATGAATGAAATGAAGTGAGAA
GAGAAGTTCAGAGAAAAAAGAGTGAAAAGAAATGAACAAA-CCTCCAAGAAATATGGGAC
TAT
>7__chr14_28174628_28180752
TTCTCTGAGCTAAAGGAGGAAGTTGGAACCCATTGCAAAGAAGTTAAAAACCTGGAAAAA
AGATTAGATGAATGGCTAACTAGAATAACCAATGCAGAGAAGTCCTTAAAGGACCTGATG
GAGCTGAAAACCATGGCACGAGAACTACGTGACGAATGCACAAGCTTCAGTAGCCGATTC
GATCAACTGGAAGAAAGGGTATCAGTGATTGAAGATCAAATTAATGAAATGAAGTGAGAA
GAGAAGTTTAGAGAAAAAAGAATAAAAAGAAACAAACAAAGCCTCCAAGAAATATGGGAC
TAT
>7__chr3_66896786_66902919
TTCTCCCAGCTAAAGGAGGAAGTTCGAACCCATAGCAAAGAAGTTAAAAACCTTGAAAAA
AGATTAGACGAATGGCTAGCTAGAATACCCAATGCAGAGAAGTCCTTAAAGGACTTGATG
GAGCTGAAAACCAAGGCACAAGAACTACGTGACAAATGCACAAGCCTCAGTATCCAATTT
GATCAACTGGAAGAAAGGATATCAGTGATTGAAGATCAAATGAATGAAATGAAGTGAGAA
GAGAAGTTTAGAGAAAAAAGAATAAAAAGAAATGAACAAAGCCTCCAAGAAATATGGGAC
TAT
>7__chr7_40954601_40960714
GTCTCCAAGCTAAAGGAGGAAGTTCAAACCCATTGCAAAGAAGTTGAAAACCTTGAAAAA
AGATGAGACAAATGGCTAACTAGAATAACCAATGTAGAGAAGTCCTTAAATGACCTGATG
GAGCTGAAAACCATGGCACGAGAACTACATAATGGATGCACAAGCTTCAGTAGCCGATTC
GATCAACTGGAAGAAAGGGTATCAGTGATTGAAGATCAAATGAATGAAATGAAGCGAGAA
GAGAAGTTTAGAGGAAAAAGAATAAAAAGAAATGAACAAAGCCTCCAAGAAATATAGAAC
TAT
>7__chr4_109643727_109649841
TACTCCAAGCTACAGGAGGAAATTCAAATCAAAGGCAAAGAAGTTAAAAACTTTGAAAAA
AATTTAGACGAATGTATAACTAGAATAACCAATACATAGAAGCGCTTAAAGGAGCTGATG
GAGCTGAAAGCCAAGGCTCGAGAACTACGTGAAGAATGCAGAAGCCTCAGGAGCTGATGC
GATCAACTGGAAGAAAGGGTATCAGTGATGGAAGATCAAATGAATGAAATGAAGAAAGAA
GGGAAGTTTACAGAAAAAAGAATAAAAAGAAATGAACAAAGCCTCCAAGATATGTGGGAC
TAT
>7__chr3_27832479_27838478
TACTCTGAGCTACGGGAGGACATTCAAACCAAAGGCAAAGAAGTAGAAAACTTTGAAAAA
AATTTAGAAGAATGTATAACTAGAATAACCAATACAGAGAAGTGCTTAAAGGAGCTGATG
GAGCTGAAAACCAAGGCTCGAGAAGTACATGAAGAATGCAGAAGCCTCAGGAGCCGATGC
GATCAACTGGAAGAAAGGATATCAGCGATGGAAGATGAAATGAATGAAATGAAGCGAGAA
GGGAAGTTTAGAGAAAAAAGAATGAAAAGAAATGAGCAGAGCCTCCAAGAAATATGGGAC
TAT
>7__chr5_63796504_63802498
TACTCCGAGCTACAGGAGAAAATTCAAACCAAAGGCAAAGAAGTTAAAAACTTTGAAAAA
AATTTAGACGAATGTATAACTAGAATAACCAATACAGAAAAGTGCTTAAAGGAGCTGATG
GAACTGAAAGCCAAGGCTCCAGAACTACGTGAAGAATGCAGAAGCCTCAGGAGCCAATGC
GATCAACCGGAAGAAAGGGTATCAGTGATGGAAGATGAAATGAATGAAATGAAGCGAGAA
GGGAAGTTTAGAGAAAAAGGAATAAAAAGAAATGAACAAAGCCTCCAAGAAATATGGGAC
TAT
>7__chr11_98123857_98129942
TTCTCCAAGCTAAAGGATCAAGTTCTAACCCAATGCAAGGAAGCTAAGAACGTGGAAAAA
ATTTTAGATGAATTGCTAACTAGAATAACCAGCTTAGAGAAGAACATCAGTGACCTGATG
GAGCT-AAAAACACAGCATGAGAACTTCGTGAAGCATACACAAGTATCAATAGCTGAATC
GATCGAGCAGAAGAAAGGATATCAGGGATTGAAGATCAACTCAATGAAATAAAGACAGAA
GACAAGATTAGGAAAAAAAGAGTTAAAAGAAATGAACAAAGCCTCCAAGAAATATGGGAC
TAT
>7__chr4_59140554_59146666
TCCTTTGAGGTAAAGGAGCATGTTCTAACCCAATGCAAGGAAGTTAAGAACCTTAAAAAA
AGGTTAGAAAAATTGCTAACTAGAATAACCAGCTGAAAGAAGAACATAAATGACCTGATG
GAGAAGAAAAACACAGCACAAGAACTTCATGAAGCATATACAAGTATCAATAGCTGAATG
CATCAAGCAGAAGAAAGGATATCAGAGAATGAAGGTCAACTCAATGAAATAAAGTGAGAA
GACAAGATTAGAGAAAAAAGAGTGAAAAGAAATGAACAAAGCCTCCAAGAAATATGGGAC
TAT
>7__chr13_80161733_80167886
TCCTCTGAGCTAAAGGAGCATGTTCTAACCCAAGGCAAGGAAGCTAAGAATGTTGATAAA
AGGTTTGAGGAATTGCTAACTAGAATAACCAGTTTAGAGAAGAACATAAATGACCTGATG
GAGCTGAAAAACACAGCACAAGAATGTCATGGAGCATGCACAAGTATCAATAGCTGAATT
GATCAAGTAGAAGAAAGGATATCAGAGATTAAAGATCAATTTAATGAAATAAAGTGTGAA
GACAAGATTAGAGAAAAAAGAATGAAAAGGAATGAAAAAAGCCTCCAAGAAACATAGGCC
TAT
>7__chr1_47157952_47164112
TCCTCTGAACTAACAGAGCATGTTCTAACCCAATGCAAGGAGGCTAAGAATCTTGAAAAA
GGGTTACAAGAACTGCTAACTAGAATAACCAGTTTAGAGAAGAATAAAAATGACCTGATG
GAGTTGAAAAACACACCAAAATCACTTTGTGAAGCATATACAAGTATCAGTAGCTGAATG
AATCAATCGAAAGGAAGGATAGCAGAGATTGAAGATCATCTTAATGAAATAAAGTATGAA
GACAAGATTGGAGAAAAAAGA-TGGAAAGGAAAAAACAAAGCCTCCAAGAAATATGGGAC
TAT
>7__chr5_21261197_21267273
TCCTCTGAGCTAAAGGAGCATGTTCTAATCCAATGCAAGGAAGCTAAGAACCTTGAAGAA
AGGTTAGATGAATTGCTAACTAGAATAACCAGTTTAGAGAAGA-CATAAATGACCTGATG
GAGCTGAAAAACACAGCATGGGAACTTCACGAAGCATACACAAGTATCAATAGCTGAATC
AATCAAGTGGAAGAAAGGATATCAAAGTTTGAAGATCAACTCAATGAAATAAAGCGAGAA
GAAAAGATTAGAGAAAAAAGAGTGAAAAGAAACGAACAAAGCCTCCAAGAAATATGGGAC
TAT
>7__chr12_23863630_23869731
TCCTCCAAACTAAAGGAGCATGTTCTAACCCAATGCAAGGAAACTAAGAACATTGAAAAA
AGGTTAGACAAATTGCTAACTAGAATAACCAGTTTAGAGAAGAACATAAATGACGTGATG
GAGCTGAAAAACATAGCACAAGAACTTCGTGAAGCATACGCAAGTATCAACAGCTGAATC
AAATAAACGAAAGAAAGGCTATCAGAGATTGAAGATCAACTTAATGAAATAAAGCATGAA
GACAAGATTAGAGAAAAAAGAATGAAATGGAATGAACATAGCCTCCAAGAAATATGGGAC
TAT
>7__chr12_105124717_105130764
TCCTCGGAGCTAAAGGAGCATGTTTTAACCCAATGCAAGGAAGCTAAGAACCTTGAAAAA
AGGATAGTTAAATTGCTAACTAGAATAACCGATGTAGAGAAGAACAAAAATGACCTGATG
GAGTTGACAAACACAGCATGAGAACTTTGTGAAGAATACACAAGTATCAATAGCTGAATC
AATCAAGTGGAAGAAAGGATATCAGAGATTGATGATCAACTTAATGAAATAGA----GAA
AACAAGATTAGAGAAAAAAGAATAAAAAGGAATGAACAAAGCCTCCAAGAAATATGGGAC
TAT
>7__chr19_44800974_44807111
TCCTCTGAGCTAAAGGAGCATGTTCTAACCCAATGTAAGGAAGCTAAGAACCTTGAGAAA
AGGCTAGAT-AATTGCTAACTAGAATAACCAGTTTAGAGAAGAACATAGATGACCCGATG
GAGCTGAAAAACACAGCATGAAAACTTCATGAAGCATAAACAAGTATTAATAGCCTCATC
AATTGAGTGGAAGAAAGGATATCAGCAACTGAAGATCAACTTTATGAAATGAAGTGAGAA
GACAAGATTGGAGA-AAAAGAATGAAAAGGAATGAAGAAAGCCTCCAA-AAATTTGGGAT
TAT
>7__chr4_14329387_14335582
TTCTCTGAGCTAAAGGATCATCTTCTAACCCATGGCAAGGAAGCTAAGAACCTTGATAAA
TGCTTACAGGAATTGCTAACTAGAATAATCAGTTTAGAGAAGAACATAAGTGACCTGACA
GAGCTGAAAAATACAGCACGAGAATTTTGTGAAGCATACGCAAGTATAAATAGCCGAATT
GATTAAGCAGAAGAAAGGATATCAGAGATTGAAGATCAACTGAATGAAATAAAGCATGTA
GGCAAGATTAGGGA-AAAAGAATGAAAAGGAACAAACAGAGACTCCAAGAAATATGGGAT
TAT
>7__chr10_86395133_86401289
TGCTCTGAGCTAAAAAAGCATGTTCTAACCCAATGAAAGAAAGTTAAGAACCTTGATAAA
AGGTTACAGGAACTGCTAACTAGAATCACCAGTGGAGAAAA---CATAAATGACCTAATG
GAACTGAAAAACACAGCACAAGAACTTTGTGAAGCATACACAAGTATCAATAGCCAAATC
GATCAAGCAGAAGAAAGGATATCAGAGATTGAAGGTCAACTTAATGAAATAAAGCATGAA
GACAACATTAGAGAAAAACAAATGAAAAG----------AGCCCCCAAGAAATATGGAAC
TAT
>7__chr8_2270087_2276185
TCCTCTGAGCTAAAGGAGCATGTTCTAACCCAATGCAAGGAAGCTAAGAACCTTAATAAA
AGGTTAGAAGAATTGCTAACTAGAATATCCAGTTTAGAGAAGAACATAAATGAACTGATG
GAGCTGAAAA-CACAGCACAAAAACTTCGTGAAGCATATACAAGTATCAATACTAGAATT
GATCAAGTGGGAGAAATCATATCAGAGATTGAAGATCAACTTAATGAAATAAAGCATGAA
GACAAGATTAGAGAAAAAAGAATGAAAAGGAATGAACAAAGCCTCCAAGAACTATGGGAC
TAT
>7__chr5_162506014_162512140
TCCTCCAAGCTAAAGGAGCATGTTCTAACCCAATGCAAGGAAGCTAAGAACCTAGATAAA
AGGTTACAGAAACTGCTAACTAGAATAACCAGTTTAGAGACGAACATAAATGACTTGATG
GAGCTGAAAAACACAGCATGAGAACTTTGTGAAGCAGACACATGTATCAATAGCTGAATT
GACCAAGTGGAAGAAAGGATATCAGAAATTGAAGATCAACTTAATAAAATAAACCCTGAA
GACAAGATTAGAGAAAAAAGAATG-AAAGGAATGAACAAAGCCTTCAAGAAATATGGGAC
TAT
>7__chr5_8273138_8279298
TCCTCCAAACTAAAGGAGCATGTTCTAACCCAATGCAAGGAAGCTAAAAACCTTGACAAA
AGGTTAGAGGAATTGCAAACTAGAATAACCAGTTTAGAGAAGAACATAAATGACCCAATG
GAGCTGAAAAACACAGCATGAGAACTTCGTGAAGCATATATGAGTATCATCAGCCAAGTA
GATCAAGCAGAAGAAAGGATATCAGAGATTGAAGATCAACTTAATGAAATAAAGTCTGAA
AACAAGATTAGAGAAAAAAGAATGAAAAGGAATGAACAAAGACTCCAAGAAATATGGGAC
TAT
>7__chr6_67255559_67261768
TCCTCCGAGCTGAAGGAGCATGTTCTAACCCAATACAGGGAAGCTAAAAACCTTGAAAAA
AGGTTAGACAAATTGCTAACTAGAATAAGCAATTTTGAGAAGGAAATAAATGACTTGATA
GAGCTGAAAAACATGGCAAGAGAACTTCGTGAAGCATACACAAGTATCAATAGCCAAATT
GATCAAGCGGAAGAAAGGATATCACGGATTGAAGATCAACTTAATGAAATAAAGAGAGAT
GACAAGATTAGAGAAAAAAGAATAAAAAGGAACGAACAAAACCTCCAAGAAATATAGGTC
C--
>7__chr5_146965263_146971396
TCCTCTGAGCTAAAGGAGCATGTTATAACCCAATGTAAGGAAGCTAAGAACCTTAATAAA
AGGTTAGAGGAATTGCTAACTAGAATAACCAGTTTAGAAAAGAACATAAAGGACCTGATG
GAGCTGAAAAACACAGCACAAGAACTTCGTGAAGCATGC---AGTATCCATAGCTGGATC
AATCAAGTGGAAGAAAGGATAACAGAGATTGA---TCAACTTAATGAAATAAAGTGTGAA
GACAAGATTAGAGAAAAAAGAATGAAAAGAAATGAACAAAGCTTCTAAGAAATATGAGAC
TAT
>7__chr3_41386852_41392908
TCCTCCAAGCTAAAG-AGCATCTTCTAGCCCAATGCAAGGAAGCTGAGAACCTTGATAAA
AGGTTAGAGGAATTGCTAACTAAAATAACCAGTTTAGAGAAGAACATAAATGACCTGATG
GAGCTGAATAACACAGTACAAGAACTTCGTGAAGCATACACAAGTATCAATAACCGAATC
AATCAAGCAGAAGAAAGGATATCAGAGATTGAAGATCAACTTAATGAAATAAAGTGTGAA
GACAAGATTAGAGAAAAAAGAATGAAAAGGAACAAACAAAGCCTCCAAGAAATATGGGAT
TAT
>7__chr8_51590460_51596531
TCCTCTGAGCTAAGGGATCATGTCCTATCCCAATGCAAGGAAGATAAAAACCTTAAAAAA
AGGTTAGAGGAATTGCTAACTAGAATAA---GTTTAGAGAAGAATATAAATGACCTGATG
GAGCTGAAAAACACAGCATGAGAACTTTGTGAAGCATGCACAAGTATCAATAGCCAAATT
GATCAAATAGAAGAAAGGATATCAGAGATTGAAGATTAACTTAATGAAATAAAGTATAAA
GACAAGATTAGAGAAAAAAGAATGAAAAGGAATGAACAAAGTCTTCAAGAAATATGGGAC
TAT
>7__chr21_16421679_16427837
TCCTCCAAGCTAAAGAAGCATGTTCCTACCCAATGGAAGGAAGCTAAGAACCT-GATAAA
AAGTTAGAGGAATTGATAACTAGAACAACCAGTTTAGAGAAGAACCAAGATGACCTGATG
GAGCTGAAAAACACAGCACGAGAACATCATGAACCATACACAAGTATCACTAGCCGAATC
GATCAAGTGAAAGAAAGGATATCAGAGATTGAAGATTGACT-AATGAAATAAAGCGTGAA
GACAAGATTAGAGAAAAAAGAATAAAAAGGAATGAACAAAACCTCCAAGAAATATGGGAC
TAT
>7__chr3_68973402_68979555
TCCTCCGAGCTAAAGGAGCATGTTCTAACACAATGCAAGGAAGCTAAGAACCTTGAAAAA
AGGTTAGATGAATTGCTAACTAGAATAACCAGTTTGGAGAAGAACATAAATGACCTGATG
GAGCTGAAAAACACAGCACAAGAACTTCCTGAAGCGTACACAAGTATCAATAGCTGAATC
AATCAAGCAGAAGAAAGGATATCAGAGATTGAAGATCAACTTAATGAAATAGAGCATGAA
GACAAGATTAGAGGAAAAAGAGTGAAAAGGAACGAACAAAGCCTCCAAGAAATCTGGGAC
TAT
>7__chr6_101603105_101609202
TCCTCTGAGCTAAAAGAGCATGTTCTAACCCAATGCAAGGAAGCTAAGAACCTTGAAAAA
AGGTTAGAGGAATTGCTTACTAAAATAATCAGTTTAGAGAA---CATAAATGACCTGATG
GAGCTGAAAAACACAGCAAAAGAACTTTGTAAAGCATACAGAAGTATCAATAGCTGAATT
GATCAAGCAGAAGAAAGGATATCAGAGATTGAAGATCAACTTA--GAAATAAAGTATGAA
GACAAGATTAGAGAAAAAAGAATACAAAGGAACCAACAAAGCCTCCAAGAAATATGAAAC
TAT
>7__chr4_174236566_174242664
TCCTCTGAGCTAAAGGAGCATGTTCTAACCCAATGCAAGGAAGCTAAGAACCTTGATAAA
AGGTTACAGGAACAGCTAACTAGAATAACCAGTTTAGAGAAGAACATTAATGACCTGATG
GAGCTGAAAAACAGAGCATGAGAACTTCGTGAATCATACACAAGTATCAATAGCCAAATC
TATCAAGCAGAAGAAAGGATATCAGAGATTGAAGATCAACTTAATGAAATAAAGCATGAA
GACAAGATTAGAGAAAAAAGAATGAAAAGGAATGAACAAAGCTTCCAAGGAATATGGGAC
TAT
>7__chr3_156075514_156081631
TCCTCCAAGCTAAAGGAGCATGTTCTAAACCAATGCAAGGAAGCTAAGAACCTTGAAAAA
ATGTTAGACGAAATGCTAACTAGAAAAACCAGTGTAGAGAAGAACATAAACGACCTGATG
GAGCTGAAAAACACAGCATGAGAACTTCATGAACCATACACAAGTTTCAATAGCCAAATC
GTTCAAGCAGAAGAAAGGATATCAGTGACTGAAGATCAACTTAATGAAATTAAGCAAGGA
GACAAGATTAGAGA-AAAAGAGTAAAAAGAAATGAACAAAGCCTCCAAGAAATATGGGAC
TAT
>7__chr11_21177770_21183838
TCCTCCGAGCTAAAGGAGCATGTTCTACCCCAATGCAAGGAAGCTAAGAATCTTGAAAAA
AGGTTAGAGGAATTGCTAACTAGAATAACCAATTTAGAGAAGAACATAAATGACCTGATG
GAGCTGAAAAACACAGCATGAGAACATCCTGAAGCATACATTGGTATCAATAGCTGAATA
GATCAAGCAGAAGAAAGGATATCAGAGATTGAAGATCAACTTAATGAAATAAAGCGTGAA
GACAAGATTAGAGAAAAAAGAATGAAAAGGAACGAATAAAGCCTCCAAGAAATACGGGAC
TGT
>7__chr4_100839361_100845379
TCCTCTGAGCTAAAGGAGCATGTTCTAACCCAATGCAAGGAAGCTAAGAACCTTGATAAT
AGGTTAGAGGAATTGCTAACTAGTATAACCAGTTTAGAGAAGAACATAAATGACCTGACT
GAGCTGAAAAACACAGCATGAGAACTTCGTGAAGCGTACACAAGTATCAACAGTCAAATC
GATCAAGTGGAAGAAAGAATATCAGAGATTGAAGATTAACTTAATGAAATAAAGCATGAA
GACAAGATTAGAGAAAAAAGAATGAAAAGGAATGAACAAAGCCTCCAAGAAATATGGAAC
TAT
>7__chr1_213667120_213673152
TCATCCGAGTGAAAGCAGCATGTTCTAACCCAATGCAAGGAAACTAAGAACCTTGAAAAA
AGGTTAGAGGAATTGCTAATTAGAATAACCACTTTAGAGAAGAAAATAAACGACCTGATG
GAGCTGAAAACCACAGCACAAGAACTTTGTGAAGCATACACAAGTTTCAATAGCTGAATT
GATCAAGTGGAAGAAAGGATATCAGAGATTGAAGAACAACTTAATTAAATAAAGTAAGAA
GACAAGATTAGAGAAAAAAGAATGAAAAGGAATGAATAAAGCCT-CAAGAAATATGGGAC
TAC
>7__chr4_170092711_170098760
TCCTCCGAGCTGAAGGAGCACGTTCTAACCCAATGCAAGGAAGCTAAGAAGCTTGAAAAA
AGGTTAGATGCATTGCTAACTAGAATAACCAGTTTAGAGAAGAACATAAATGACCTGATG
GAGCTGAAAAACACAGCACGAGAACTTCGTGAAGTATACAAAAGTATCAACAGCTGAATC
GATCAAGTGGAAGACAGGATATCAGAGATTGAAGATCAACTTAACGAAATAAAGCATGAA
GACAAGATTAGAGAAAAAAGAATGAAAAGGAATGAACAAAGCCTCCAAGAATTAGGGAAC
TAA
>7__chr8_135755402_135761527
TCCTCCAAGCTAAAGGAGCATGTTCTAACCCAATGCAAGGAAGCTAAAAACCTGGAAAAA
AGGTTAGACACATTCCTAACTAGAACAACCAGCTTAGAGAAGAAAATAAATGACCTGATG
GAGCTGAAAAACACAGCACGAAAATTTCATGAAGCATATACAAGTATCAATAGCCAAATC
GATCAAGTAGAAGAAAGGATATCAGAAATTGAAGATCAACTCAATGAAATAAAGTGAGAA
GACAAGATTAGAGAAAAAAGGGTGAAAAGAAGCAAACAAAGCCTCCAAGAAATATGGGAC
TAC
>7__chr3_134402846_134408969
TCCTCCGAGCTAAAGGAGCATGTTCTAACCCAATGCAAGGAAGCTAAGAACCTTGATAAA
AGGTTAGAGGAATTGTTAACTGGAATAACCAGTTTAGAGAAGAACATAAATGACCTGATG
GAGCTGAAAAACACAGCACGAGAACTTCGTGATGCATACAGAAGTATCAATAGCTGAATT
GATCAGGCAGCAGAAAGGATATCAGAGATTGAGGATCAACTTAATGAAATAAACTGTGAA
GACAAGATTAAAGAAAAAAGAATGAAAAGGAATGAACAAAGCCTCCAACAAATATGGGAC
TAT
>7__chr15_36198914_36204983
TCCTCCAAGCTAAAAGAGCATGTTCTAACCCAATGCAAGAAAGCTAAGAACCTTGAAAAA
AGGTTAGAAGAATTGCTGACTAGAATAACCAGTTTAGAGAAGAACATAAATGACCTGATG
GAACTGAAAAACACAGCACGAGAACTTTGTGAAGCATACACAAGTATCAATAGCCCAGTC
GATCAAGCAGAAGAAAGGATACCAGAGATTGAAGATCAACTTAATGAAATAAAGCATGAA
GACAAGATTAGAGAAAAAAGAATGAAAAGGAATGAACAAAGCCTACAAGAAATATGGGAC
TAT
>7__chr2_209092850_209098955
TCCTCCGAGCTAAAGAAGCAAGTTCTAACCCAATGCAAGGAAGATAAGAACCTTGAAAAA
AG-TGAGACGAATTGCTAACTAGAATAACCAGTTTAGAGAAAAACATAAATGACCTGATG
GAGCTGAAAAACACAGCACGAGAACTTCGTGAAGCATACACAAGTATCAATAGCTGAATT
GATCAAGAAGAAGAAAGGATATAAGTGATTGAAGATCAAATGAATGAAATGAAGCAAGAA
GAGAAGTTTAGAGAAAAAAGAGTAAAAAGAAATGAACAAAGCCTCCAAGAAATATGGGAC
TAT
>7__chr11_100942795_100948959
TCCTCAGACCTAAAGGAGTATGTTCTAAGCCAATGCAAGGAAGCTAAGAACCTTGAAAAA
AGGCTAGAAGAATTGCTAACTAGAATAACCAGTTTAGAGAAGAACATAAATGACCTGATG
GAGCTGAAAAACACAGCACGAGAACTTCGTGAAGCATGCACAAGTATCAACAGCCAAATT
GATCAAGTGGAAGAAACTGTATCA------GAAGATCAACTC---GAAATAAAGCATGAA
GACAAGATTAGAGAAAAAAGAGTGAAAATAAACGAACAAAGCCTCCAAGAAATATGGGAC
TAT
>7__chr6_76863931_76869974
TCCTTTGAGCTAAAGAAGCATGTTCTAACCCAATGCAAGGAAGTTAAGAACCTTGAAACA
AGGTTAGAGGAATTTCTAACTAGAATAACCAGTTTGGAGAAGAACATAAATGACCTGATG
GAGCTGAAAAACACAGCACGAGAACTTCATGAAGAATACACAAGTATCAATAGCTGAATC
GATCAAGCAGAATAAAGGATAGCATGGATTGAAGATCAACTTAATGAAATAAAGCATAAA
GACAAGATTACAGA-AAAAGAATGAAAAGGAATGAACAAAGCCTATAAGAAATATGGGAC
TAT
>7__chr2_201942695_201948742
TCCTCCGAGCTAAAGGAGCATGTTCTAACCCAATGCAAGGAAGCTAAGAACCTTGAAAAA
AGGTTAGATGAATTGCTAATTAGAATAACCAGTTCAGAGAAGAACATAAATGACCTGATG
GAGGTGAAAAACACAGCACAAGAACTTCGAGAAGCATACACAGGTATCAATAGCTGAATC
GATCAAGCAGAAGAAAGGATATCAGAGATTGAAGATCAACTCAATGAAATAAAGTGAGAA
GACAAGATTAGAGA-AAAAGAGGGAAAAGAAACGAACAAAGCCTCCGAGAAATATGGGAC
TAT
>7__chr12_40550299_40556365
TCCTCTGAGCTAAAGGAGCACATTCTAACCCAATGCAAGGAAGCTAAGAACCTTGAAAAA
AGATTACAGGAATTGCTAACTAGAATAACCAGTTCAGGGAAGAACATAAATTACCTGATG
GAGCTGAAAATCACAGCACAAGAACTTAATGAAGCACACGTAAGTATCAATAGCGAAATC
GATCAAGTGGAAGAAAGAATATCAGAGATTGAAGATCAACTTAATGAAAGAAAGCATGAA
GACAAGATTAGAGAAAAAACAATGAAAAG----GAACAAAGCCTCCAAGAAATATGGCAC
TAT
>7__chr2_18502955_18509070
TCCTCCAACATAAAGGAGAATGTTCTAACCCAATGCAAGGAAGCTAACAACCTTGAAAAA
AGGTTAGACAAATTGCTAACTAAAATAACCAGTTTAGAGAAGAACACAAATGACCTGATA
AAGCTGAAAAACACATCATGAGAACTTCGTGAAGCATACACAAGTATCAATAGCCAAATC
GACCAAGCGGAAGAAAGGATATCAGAGATTGAAGATCAACTTAATGAAATAAAGCGTGAA
GGCAAGATTAGAGAAAAAAGAATGAAAAGGAATCAACAAAGCCTCCAAGAAATATGGGAC
TAT
>7__chr11_19390243_19396257
TCCTTCCAGCTAAGGGAGCATGTTCTAACCCAATGCAAGGAAGCTAAGAACCTTGAAAAA
AGGTTAGAGGAATTGGTAACGAGAATAACCAGTTTAGAAA---GCATAAATGACCTGATG
GAGCTGAAAAACACAGTACGAGAACTTCGTGAAGCATAAACAAGTATCAATACCCAAATC
AATCAAGTGGAAGAAAGGATATCAGAGATTGAGGATCAACTTAATGAAATAAAGCATGAA
GACAAGATTAGAGAAAAAAGAATGAAAAGGAATGAACAAATCCTCCAAGAAATATGGGAC
TAT
>7__chr3_182519739_182525914
TCCTCCAAGCTAAAGGAGCATGTTCTACGCTAATGCAAATAAGCTAAGAACCTTGGAAAA
ATGTTAGATGAATTGCTAACTAGAATAAACAGTTTAGAGAAGAATATAAATGACCTGTTG
GAGCTGAAAAAC-CAGCACAAGAACTTCATGAGGCATACACAAGTATCTATAGCTGAATC
GATCAAGCAGAAGGAAGGATATCAGAGACTGAAGATCAACTTAATGAGATAAAGTGTGAA
GACAAGATTAGAGAAAAAAGAATGAAAAGG-ATGAACAAAGCCCCCAAGAAATATGGGAC
TAT
>7__chr3_99883522_99889545
TCCTCCAAGCTAAAGGAGCATGTTCTAACACAATGCAAGGAAGCTAAGAACCTTGAAAAA
AGGTTGGAGGAATTGCTAACTAGAATAACTAATTTAGAGAAGAACATAAATGACCTGATG
GAGCTGAAAAACATAGCACAAGAACTTCGTGAAGCATACACAAGTATCAATAGCTGAATG
GATCAAGCAGAAGAAAAGATGTCAGAGATTGAAGATCAACTTAATGAGATGAAGTGTGAA
GACAAGATTAGAGAAAAAAGAATGAAAAGCAACAACCAAAACCTACAAGATATATGGGAC
TAT
>7__chr11_85929529_85935646
TCCTCTGAGCTAAAGAAGCATGTTCTAACCCAATGCAAGGAAGCTAAGAACCTTGAAAAA
AAGTTAGAGGAATTGCTAACTAGAATAACCA-TTTAGAGAAGAACATAAATGACCTGATG
GACCTGAAACACACAGCATGAGAACTTCATGAACAATACACAAGTATCAACAGCAGAATT
GATTAAGCGGTAGA-AGGGTATCAAAGATGGAAGATCAACTTAATGAAATAAAGCGTGAA
GACAAGATTAGAGAAAAAATAATGAAAAGGAATGAAGGAAGCCTCCAAGAAATATGGTA-
TAT
>7__chr6_44954340_44960341
TTCTCCGAGCTAAAGGAGCATATTCCAACCCAAAGCAAGAAAGCTGAGAACCCTGAAAAA
AGGTTAGAGGAATTGCTGTCTAGAATAACCAGTTTAGAGAAGAATATAAATGACCTGATA
GAGCTGAAAAACACAGCATGAGAACTTCATGAAGCATTCACAAGTATCAGTAGCCGAATC
GATCAAGCGGAAGAAAGGATATCAGAGATTGAAGATCAACTTGAAGAAATAAAGTGTGAA
GACAACATTAGAGAAAAAAGAATGAAAAGGAGTGAACAAAGCCTCCAAGAAATATGGGAC
TAT
>7__chr1_86310092_86316263
TCCTCCAAGCTAAAGGAGCATGTTCTAACCTAATGCAAGGAAGCTAAGAACCTTGAAAAA
AGGTTAGAGGAATTGCTAACTGGATTAACCAGTTTAGAGAAGAACATAAATGACCTGATG
GAGCTGAAAAACACAGCACAAGAACTTGGTGAAGCATAGAC-AGTATCAAGAATCAAACC
AATCAAGCAAAAG--AGGATATCAGAGATTGAAGATCAGTTTAATGAAATAAAGCGTGAA
GACAAGATTAGAGAAAAAAGAATGAAAAGGAATGAACAAAGCCTCCAAGAAATATGGGAC
TAT
>7__chr9_10290250_10296428
TCCTCCGAGCTAAAGAGGCATGTTCTAACCCTTCGCAAGGAAGCTAAGAACTTTGACAAA
AGGTTAGACAAATTGCTAACTAGAATAACCAGTATAGAGAAGAACATAAATAAACTGATA
GAGCTGAAAAACACAGCACAAGAACTTTGTGAAGCATACACAAGTATCAATAGCCAAACT
GATCAAGGGGAAAAAAGGATATCAGAGATTGAAGATCAACTTAATGAAATAAAGCGAGAA
GACAAGATCAGAGAAAAAGGAATGAAAAGAAATGAACAAAGACTCCAGGAAATATGGGAC
TAT
>7__chr7_91226449_91232436
TCCTCTGAGCTAAAGGAGCATGTTCTAACCCAATGCAAGGAAGTTAGGAACCTTGAAAAA
AGGTTAGAGGAATTGCTAACTAGAATAACCAGTTTAGAGAAGAACATAAATGACCCGATG
GAGCTGAAAAACACAGCACGAGAACTTCGTGAGGCATACACAAGTATCAATAGTCAAATT
GATCAAGCAGAAGAGAGGATATCGGTGATTGAAGATCAAATTAATAAGATAAAGCATGAA
GACAAGATTAGAGAAAAAAGAATAAAAAGGAATGAATAACACCTCCAAGAAATATGGAAC
TAT
>7__chr4_139920275_139926304
TCCTCCAAGCTAAAGGAGCATGTTCTAGCCCAATTCAAGGAAGCTAAGAACCTTGAAAAA
AGGTTAGAGGAATTGCTAACTAGAATAACCCTTTTAGACAAGAACAAAAATAACCTGATG
GAGCTGAAAAACACAGCACAAGAACTTCATGAAGCATACGAAAGTATCAATAACGGAATT
GATCAAGCAGAAGAAAGGATATCAGAGATTGAAAATCAACTTAATGAAATAAAGTGAGAA
GACAAGATTAGAGAAAAAAGAATGAAAAGAAATGAACAGAGCCTCCAAGAAATATGGGTC
TAT
>7__chr11_77986130_77992320
TTATCCGAGCTAAAAAAGCATGTTCTAACCCAATGCAAGCAAGCTAAGAACCTTGAAAAA
AGGTTAGATGAATTGCTAACTAGAATAACCAGTTTAAAGAAGAACATAAATGGCCTGATG
GAGCTGAAAAACACAGCACGAGAATGTCGTGAAGCATATACAAGTATCAATAGCCAAATA
AATCAAGTGGAAGAAAGGATATTAGAGATTGAAGATCAACTT-----AATAAAGTGTGAA
GACAAGATTAGAGAAAAAAGAATGAAAAGGAATGAACAAAGCCTCCAAGAAATATGGGAC
TAT
>7__chr7_21345487_21351656
TCCTTCAAGCTAAAGCAGCATATTCTAACCCAATGCAGGGAAACTGAGAACCTTCATATA
ACATTACAGGAACTGCTAACTAGAATAACCAGTTTAGAGAAAAACATAAATGA-CGGATG
GAGCTGAAAAACACAGCATGAGAACTTCGTAAGGCATACACAAGCATCAATAGCAGAATC
AAACAAGTGGAAGAAAGGATATCAGAGATTGAAGATGAACTTAATGAAATAAATCACGGA
GACAAGATTAGAGAAAAAAGAATGAAAAGGAACAAACAAAGCCTCCAAGAAATATGGGAC
TAT
>7__chrX_71961774_71967964
TCCTCCAAGCTAAAGGAGCACGTTCTAACCCAACGCAAGGAAGCTAAGGACCTTGAAAAA
GGGTTCGATGAATTGCTAACTAGGATAACCAGTTTAGAGAAGAACATGGATGACCTGATG
GAGCTGAAAAAAACAGCACGAGAACTTCGTGAAGCATACACAAGTATCAATAGCCGAATC
AATCAAGTGGAAGAAAGGATATCAGAGATTGAAGATCAACTCAATGAAATAAAGCGAGAA
GACAAGATTAGAGAAAAAAGGGTGAAAAGAAACGAACAAAGTCTCCAAGAAATATGGGAC
TAT
>7__chrX_72025980_72032180
TCCTCCAAGCTAAAGGAGCACGTTCTAACCCAACGCAAGGAAGCTAAGGACCTTGAAAAA
GGGTTCGATGAATTGCTAACTAGGATAACCAGTTTAGAGAAGAACATGGATGACCTGATG
GAGCTGAAAAAAACAGCACGAGAACTTCGTGAAGCATACACAAGTATCAATAGCCGAATC
AATCAAGTGGAAGAAAGGATATCAGAGATTGAAGATCAACTCAATGAAATAAAGCGAGAA
GACAAGATTAGAGAAAAAAGGGTGAAAAGAAACGAACAAAGTCTCCAAGAAATATGGGAC
TAT
>7__chrX_72628601_72634645
ACCTCCAAACTAAAGGAGCATGTTCTAGCCCAATGCAAGGAAGCTAAAAACCTTGA-AAA
AGGTTAGAGGAATTGCTAAGTAGAATAACCAGTTTAGAGAAGAACGTAAATGATCTGATG
GAGCTGAAAAACACAGCACAAGAACTTTATGAAGCATACACAAGCATCAATAGCCAAATC
GATAAAGCAGAAGAAAGCACATCAGAGACTGAATATCAACTTAATGAAATAAAGCCTGAA
GACAAGATTAGAGAAAAAAGAATGAAAAGGAACGAACAAAGCCTCCAAGTTATGTGGGAC
TAT
>7__chr9_8314108_8320317
TCCTCCGAGCTAAGGGACCATGTTCTAATTTAATGCAAGGAAGCTAAGTACCTGGAAAAA
AGGTTAGAGGAATTGCTAACTAGAATAAGCAGTTTAGAGAAAAACATAAATGACCTGATG
GAGCTGAAAAACACAGCACAAGATCTTCGTGAAGCATACGCAAGTATCAATAGCCAAATC
AATCAAGTGGAAGAACGGATGTCCGAGATTGAAGATCAACTCAATGAAATAAAGCATGAA
GACAAGATTAGAG--AAAAGAGTAAAAAGAAATGAACAAAGCCTCCGAGAAATATGGGAC
TAT
>7__chr9_115239662_115245691
TACTCTGAGCTACGGGAGGACATTCAAACCAAAGGCAAAGAAGTTGAAAACTTTGAAAAA
AATTTAG---AATGTATAACTAGAATAACCAATACAGAGAAGTGCTTAAAGGAGCTGATG
GAGCTGAAAACCAAGGCTCGAGAACTACGTGAAGAATGCAGAAGCCTCAGGAGCCGATGC
GATCAACTGGAAGAAAGGGTATCAGCAATGGAAGATGAAATGAATGAAATGAAGCGAGAA
GGGAAGTTTAGAGAAAAAAAAATAAAAAGAAATGAGCAAAGCCTCCAAGAAATATGGGAC
TAT
>7__chrX_51870959_51877101
TACTCCGAGCTAAAGGAGGAAGTTTGAACCCATGGCAAAGAAGTTAAAAAACTTGAAAAA
AAATTAGACGAATGGCTAGCTAGAATAACCAACGCAGACAAGTCCTTAAG-GACTTGATG
GAGCTGAAAACTAAGGCACAAGAACTACGTGACGAATGCACAAGCCTCAGTAGCCAATGC
GATCAACTGGAATAAAGGGTATCAGTGATGGAAGGTCAAAGGAATGAAATGAAGCAAGAA
GAGAAGTTTAGAGAAAAAAGAATAAAAAGAAATGAAGAAAGCCTCCAAGAAATATGGGAC
TAT
>7__chr9_72038756_72044886
TTCTCCGAGCTAAAGGAGGAAGTTCGAACCCATCACAAATAAGTTAAAAACCTTGAAAAA
AGATTAGATGAATGGCTAACTAGAATAACCAATGCAAAGAAGTCCTTAATGGATCTGATG
GAGCTGAAAACCATGGCACGAGAACTACGTGACGAATGCACAAGCTTCAGTAGCCAATTC
GATCAAATGGAAGAAAGCGTTTCCATGATGGAAGGTCAAATGAATGAAATGAAGTGAGAA
AAGAAGTTTAGAGAAAAAAGAGTAAAAATAAACAAACAAAGCCTCCAAGAAATATGGGAC
TAT
>7__chr9_77058443_77064560
TTCTCCGAGCTAAAGGAGGAAGTTCGAACCCATCGCAAAGAAGCTAAAAACCTTGAAAAA
AGACTAGACAAATGGCTAACTAGAATAATCAGTGTGGAGAAGTCCTTAAATGACCTGAGG
GAGCTGAAAACCATGGCACAAGAACTACGTGACACATGCACAAGCTTCAGTAGCCGATTC
AATCAACTGGAAGAAAGGGTATCAGTGATTGAAGATCAAATGAATGAAATGAAGCGAGAA
GAGAAGTTTAGAGAAAAAAGAGTAAAAATAAATGAACAAAGCCTCCAAGAAATATGGGAC
TAT
>7__chr9_110515590_110521688
TTCTCTGAGCGAAAGGAGGATGTTCAAACCCATAGCAAGGAAGCTAAAAACCTTGAAAAA
AGATTAGACAAATGGCTAATTAGAATAAACAGTGTAGAGAAGACCTTCAACGACCTGAGG
GAGCTGAAAACCATGGCACAAGAACTTTGTGACGCATGCACAAGCTTCAATAGCTGATTC
GATCAAGTGGAAGAAAGGGTATCAGTGATTGAAGATCAAATTAATGAAATAAAGTGAGAA
AACAAGGTTAGAGAATAAAGAGTAAAAAGAAATGAACAAAGCCTTCAAGAAATATGAGAC
TAT
>7__chrX_80407364_80413537
TTCCCCGAGCTAAAGGAGCATGTTTTAGCCCATCACAAGGAGGATAAAAACCTTGACAAA
AGGTTAGATGAATGGCTAAGTAGAATAACAAGTGTAGAGAAGAGCTTAAATGACCAGATG
GAGCTGAAAACCACAGAACAAGAACTTCGTGAAGCATACACAAGCTTCAATGGCTCATTC
AATCAAGCAGAAGAAAGGATATCACTGACTGAAGATCAAATTAATGAAATAAAGTAAGAA
GACAAGATTAGAGAAAAAAGAGTAAAAAGAAATGAACGAAGCCTCCAAGAAATATAGGAC
TAT
>7__chrX_56716859_56723009
CTCTATGAGCTAAAGGAGCATGTTCTAACCCATTGCAAGGAAGCTAAAACCCTTGAAAAA
AGGTTAGACGAACAGCTAACTAGAATAACCAGTGTAGAGAAGAGCTTAAATGACCTGATG
GAGCTGAAAACCACAGTACGAGAACTTCCTGAAGCATACACAAGCTTCAATAGCTGATTC
AATCAAGTGGAAGAAAGGATATCAGTGATTGAAGATCAAATTAATGAAATAAACTGAGAA
GACAAGATTAAAGAAAAATGAGGCAAAAGAAACAAACAAAGCCTCCAAGAAATATGGGAC
TAT
>7__chrX_106096211_106102357
TACTCTGAGCTAAAGGAA-ATGTTCTGACCCATAGTAAGGAAGCTAAAAACCTAGAAAAA
AGGTTAGACGAATGGCTAATTAGAACAACCAGTGTAGAGAAGAGCTTTAATGACCTGATA
GAGCTAAAAACCACAGTATGAGAACTTCGTGAAGCATACACAAGCTTCAATAGCAGATTT
GATGAAGCGGAAGAAAGGAAATCAGTGATTGAAGATAAAATTAATGAAATAAAGTGAGAA
GACAAGATTAGAGAAAAAAGAGTGAAAAGAAACAAACAAAGCCTCCAAGAAATATGGGAC
TAT
>7__chrX_111591695_111597857
TTTTGCGAGCTAAAGGAGCATGTTCTAACCCATCACAAGGAAGCTAAAAACCTTGAAAAA
AGGTTAGACGAATAGCTAACTAGAATAACCAGTGTAGAGAAGAGCTTAAATGACCTGATG
GAGCTGAAAACCACAGTACGAGAACTTCATGAAGCCTATACAAGCTTCAATAGCCGATTC
AATCAAGAAGAAATAAGGATATCAGTGATTGAAGATCAACTTAATGAAACAAAGCAAGAA
GACAAGATTAAAGAAAAAAGACTGAAAAGAAATGAACAAGGCCTCCAAGAAATATGGGAC
TAT
>7__chr9_3608349_3614383
TCCTCCAAGCTAAAGGAGCATGTTCTAACCCAATGCAAGGAAGCTAAGAACTTTGATGAA
AGGTTAGAGGAATTGCTAACTAGAATAACCAGTTTAGAGAAGAAAATAAATGACCAGATG
GAGTTGAAAAACACAGCATGAGAACTTCGTGAAGCATACATGATTATCAATAGCTGAATT
-ATCAAGTGGAAGAAATGACACCAGAGATTGAAGATCAACTTAATGAAATACAGTGTGGA
GACAAGATTAGAGAAAAAAGAACAAAAAGGAATGAACATAGCCTCCAAGAAATATGGGAC
TAT
>7__chrX_95356297_95362322
TCCTCTGAACTAAAGGAGCATGTTCTAGCCCAATGCAATGAAGCTAAGAACCTTGAAAAA
AGGTTAGACAAATTGCTAACTAGAATAACCAGTTTAGAGAAGAACATAAATGAACTGATG
GAACTGAAAAACACAGCACGAGAACTTTGTGAAGCATACACAAGTATCAATAGCCAAATT
GATCAAGCGGAAGAAAGGATGTCAGAGATTGAAGATCAACTTAATGAAATAAAGCATGAA
GACAAGATTAGAGAAAGAAGAATGAAAAGTAATGAACAAAGCCTCCAAGAAATATGAGAC
TAT
>7__chrX_21472627_21478793
TCCT--GAGCTAAAAGAGCATGTTCTAACCCAATGCAAGGAAGCTGAGAACCTTGAAAAA
AGGTTAGAGGAATTGCTAACTAGAATAACCAATTTAGAAAAGAACATAAATGACCTGATG
GAGCTGAAAAACACAACATGAGAACTTCGTGAAGCATACACAAGTATCAGTAGCAGAATC
TATCAAGCAGAAGAAAGGATATCAGAGATTGAAGATCAACTTAATGAAATAAAGCGTGAA
GACAAGATTAGAGACAAAAGAATGAAAAAGAATGAACAAAGGCTCCAAGAAATATGAGAC
TAT
>7__chrX_97835170_97841231
TCCTCCAAGCTAAAGGAGCATGTTCTAACACAACGCAAGGAAGCTAAGAACTTTGAAAAA
AGGTTAG-TGGATTGCTAACTAGAATCACCATTTTAGAGAA---CAGAAATGACCTGATG
GAGCTGAAAAACACAGCAAGAGAACTTTGTGAAGCATGCACAACTATCAATAACCGAATT
GATCAAGCAAAAGACAGGATATCAGAGATTGAAGATCAACTTAATGAAATAAAGCGTGAA
GACAAGATTAGAGAAAAAACAATGAAAAGGAGCAAAGCAAGCCTCCAAGAAATATGGGAC
TAT
>L1pa7_jc_con		
TCCTCCGAGCTAAAGGAGCATGTTCTAACCCAATGCAAGGAAGCTAAGAACCTTGAAAAA
AGGTTAGAGGAATTGCTAACTAGAATAACCAGTTTAGAGAAGAACATAAATGACCTGATG
GAGCTGAAAAACACAGCACGAGAACTTCGTGAAGCATACACAAGTATCAATAGCCGAATC
GATCAAGCGGAAGAAAGGATATCAGAGATTGAAGATCAACTTAATGAAATAAAGCGTGAA
GACAAGATTAGAGAAAAAAGAATGAAAAGGAACGAACAAAGCCTCCAAGAAATATGGGAC
TAT
>Consensus50
TCCTCCGAGCTAAAGGAGCATGTTCTAACCCAATGCAAGGAAGCTAAGAACCTTGAAAAA
AGGTTAGANGAATTGCTAACTAGAATAACCAGTNTAGAGAAGAACATAAATGACCTGATG
GAGCTGAAAAACACAGCACGAGAACTTCGTGAAGCATACACAAGTATCAATAGCCGAATC
GATCAAGNGGAAGAAAGGATATCAGNGATTGAAGATCAACTTAATGAAATAAAGCGAGAA
GACAAGATTAGAGAAAAAAGAATGAAAAGAAATGAACAAAGCCTCCAAGAAATATGGGAC
TAT
>avf7_cc_50%_CG_rst
TCCTCCGAGCTAAAGGAGCATGTTCTAACCCAACGCAAGGAAGCTAAGAACCTTGAAAAA
AGGTTAGACGAATTGCTAACTAGAATAACCAGTTTAGAGAAGAACATAAATGACCTGATG
GAGCTGAAAAACACAGCACGAGAACTTCGTGAAGCATACACAAGTATCAATAGCCGAATC
GATCAAGCGGAAGAAAGGATATCAGAGATTGAAGATCAACTTAATGAAATAAAGCGAGAA
GACAAGATTAGAGAAAAAAGAATGAAAAGAAACGAACAAAGCCTCCAAGAAATATGGGAC
TAT
