# Supplementary material for: Cryptic genetic variation enhances primate L1 retrotransposon survival by enlarging the functional coiled coil sequence space of ORF1p
Source: PLoS Genet. 2020 Aug 14;16(8):e1008991. doi: 10.1371/journal.pgen.1008991 (PMC7449397; doi:10.1371/journal.pgen.1008991)
Supplement: S1 Data — (ZIP) [file pgen.1008991.s012.zip › Supplementary_Data_PG/orf1_coiled_coil/l1pa5/5mod_cc_peps-cg-null.1.fst]

>avf5_mod_50%_CG_rst 423 seqs
FS-LKEEV-TH-KEAKNLEKRLD-WLTRITNVEKSLNDLMELKTMA-EL-D-CTSFSS-F-QLEERVSVIEDQMNEMK-EEKFREKRVKRN-QSLQEIWDY
>avf5_mod_50%_CG_rst 423 seqs_1
FS-LKEEV-TH-KEAKNLEKRLD-WLTRITNVEKSLNDLMELKTMA-EL-D-CTSFSS-F-QLEERVSVIEDQMNEMK-EEKFREKRVKRN-QSLQEIWDY
>5__chr3_100060365_100066400_2
FS-LKEEV-TQ-KEAKNLEKRLD-WLTRITSVEKSLNDLIELKTMA-EL-D-CTSFSR-F-QLEERVSVIEDQMNEMK-EEKFGEKRLKRN-QSLQEIWD*
>5__chrX_23488700_23494831_3
FS-LKEEV-TH-KEVKNLEKRLD-WLTRINNVEKALNDLKELKTMA-EQ-E-CTNFSS-F-QLEERVSVMEDQMNEMK-EQKFREKRIKRS-QSLQEIWDY
>5__chr1_91235716_91241841_4
FS-LKEEV-TH-KEAKNLEKRLD-WLXRITSVEKSLHDLMELKTMA-EL-D-CTSFSS-S-QLEERVSVTEDQMNEMK-EX-FREKRVKRS-QSLQEIWDY
>5__chr11_58340028_58346138_5
FS-LKEEV-TH-KEVKNLEKRID-WLTRINNIEKSLNDLTELKTMA-EL-D-STSFNS-F-QLEERISVMEDQMNEMK-EEKFREKRI*KT-QSIQERWDY
>5__chr2_120519719_120525864_6
FS-LKEDV-TH-KEAKNLEKRLD-WLTRITSVDKSLNDLMELKTMA-E*-D-CTSFSS-F-QLEERVSVIEDQMNEMK-EX-FREKRXKRN-*SLQEIWDY
>5__chr16_46501310_46507416_7
FS-LKEEV-TH-KEAKNLEKSLD-WLTRITSVEKSLNDLMELKTMA-EL-D-CTSLSS-F-*LEERVSVIEDQMNEMK-EEKFREKRVKRN-QSLQEIWDY
>5__chr2_137070106_137076218_8
FS-LKEEV-TH-KEAKNLEKRLD-WLTRITSVEKSLKDLMELKTMA-EL-D-CTSFSS-F-QLEERVSVIEDQMNEMK-EEKFREKRVKRN-*SLQEIWDY
>5__chr2_21597379_21603467_9
FS-LKEEV-TH-KEVKNLEKRLD-WITRITNVEKALNDLMELKTMA-EL-D-RTSFIS-F-QLEERVSVMEDQMNEIK-EENFRDKRIKRN-QSLQEIWGC
>5__chr4_73963370_73969447_10
FS-LKEXV-TH-KEAKNLEKRLE-WLTRITSVEKSLNDLMELKTMA-EL-D-YTSFST-F-QLEERVSVIEDQMNEMK-EEKFREKRVKRN-QSLQEIWDY
>5__chr6_127089124_127095233_11
FS-LKEEV-TH-KEVKNLEKRLD-WLTRITSAEKSLKDLMELKTMA-EX-D-CTSFSS-F-QLEERESVTEDQMNEMK-EEKFREKRIKRN-QSL*EIWDY
>5__chr7_102444011_102450170_12
FS-LKXEV-TH-KDAKNLEKRLD-*LTRITSVEKSLNDLMELKTMT-EI-D-CISFSS-F-QVEERVSVIEDQMNEMK-EDKFREKRVKRN-QSLQEIWDY
>5__chr9_29260220_29266347_13
YS-LKEEV-TN-KEVKNLQKXLD-WVTRKTNVEKSLNDLMELKTMA-EL-D-CTSFSS-C-QLEERVSVMEDQMNEMK-EEKFREKRIQRN-QSLQEIWDC
>5__chrX_154813576_154819681_14
FS-LKEEV-TQ-KEAKNLEKRLD-WLTRITNVDKSLNDLMELKTMA-EL-D-CTNFSS-F-QLEERVSVIEDQMNEMK-EEKFREKRIKRN-KSLQEIWDY
>5__chrX_65925614_65931735_15
YS-LKEEV-TH-KEVKNREKKLD-WLTRITNAEKSLKDLMKLKTMA-EL-D-CTRLSS-F-KLEERVSVMEDEINEMK-EDKFRGKRIKRN-QGLQEIWDC
>5__chrY_57672776_57678881_16
FS-LKEEV-TQ-KEAKNLEKRLD-WLTRITNVDKSLNDLMELKTMA-EL-D-CTNFSS-F-QLEERVSVIEDQMNEMK-EEKFREKRIKRN-KSLQEIWDY
>5__chr5_43438408_43444506_17
YS-LKEEV-TH-KEVKNLEKRLD-WLTIITNAEKSLKDLMELKTTA-EL-D-CRSLSS-F-QLEGRVXVMEDEMNEMK-EEKFREKRIKRN-QSLQEIWDY
>5__chr7_104157436_104163524_18
FS-LXEEV-TH-KEVKNLEKRLD-WLTRITNAEKSLKDLMELKTKA-EL-D-CTSFSS-F-QLEERVSVIEDQMNEMK-EERFREKRIKRN-QGLQEIWDY
>5__chr4_113615207_113621300_19
FS-LKEEV-TH-KEAKNLEKRLD-WLTRMTSVEKSLNDLMELKNME-EL-D-CTSFSS-F-QLEERVSVIEDQMNEMK-EEKFREKRVERN-PSLQEIWDY
>5__chr3_2683279_2689419_20
FF-LKEEV-NH-KEVKNLEKRLH-WLTRITNEGKSLKDLMELKTMA-EL-D-RTSFSS-F-QLEERVSVMEDQMSEMK-EEKFREKRIK*N-QSLQEKWDY
>5__chr16_80794877_80800991_21
IS-LKEEV-TQ-KEAKNLEKRLD-WLTRINSVEKXLNDLMALKTMA-EL-D-CTSFSS-F-QLEETVSVIEDQMNEMK-EEKFREKRVKRN-QSLQEIWDY
>5__chr2_181158592_181164689_22
FS-LKEEV-TH-KEAKNLEKRLD-WLTRTNSVEKTLNDLMELKTIA-EL-D-CTNFSS-F-QVEKRVSVIEDRMNEMK-EEKFREKRVKRN-QSLQEIWGY
>5__chr21_14915367_14921478_23
FS-LKEEV-TH-KEAKKLGKRLD-WLTRITSVEKSLNDLMELKTMV-EL-D-STSFSS-F-QQEERISVIEDQMNEMK-EEKFRQKRVKRN-XSL*ELWDY
>5__chr3_139181392_139187481_24
SS-LKEKV-TY-KEVKNLEKKLD-WLTRITNAEKSLKGLMELKTMA-EL-D-CTSFSS-F-QLEERVSVIEDQMNEMK-EEKFREKRIKRN-QSLQGMWDY
>5__chr4_96931579_96937683_25
FS-LKEEV-TH-KEVKXLEKRLD-WLTRITNEEKSLKDMMELKTLA-EL-D-CIRTSS-F-QLEERVSVMEDQMNEMK-EEKLREKRIK-N-QSLEEIWDY
>5__chr9_31873171_31879272_26
FS-LKEEV-TH-KEVKNLEKRLD-WLTRITNVEKALNELMELETMA-EL-D-CINFSS-F-QLEERVSVMEDQMNEMK-EEKFREKRIKRN-QSLQEIWDY
>5__chrY_21694814_21700916_27
LS-LKEEV-TQ-KGDKNLEKXLG-WLTRIISVEKSLNDLMELKTMA-EL-D-CTSFSS-F-QLEERVSVMDDQMNEMK-EEKLGEKRLKKN-QRLQEIWYH
>5__chrX_78168748_78174879_28
YS-LKEEV-TQ-KEAKNLEKRLD-WPTRITSVEKSLNDPMELKTMA-EL-D-CASFSS-F-QLEERVSVIEDKMNEMK-EX-FREKRVKRN-RSLQEILDY
>5__chr8_52061600_52067719_29
YS-LKEEV-TN-KXGKNLEKKLD-WLSRITNAEKSLKDLMELKTKA-EL-D-CASFSS-F-QVEERVSEIEDQMNEMK-*EKFRETRIKRN-QSLQ*IWDY
>5__chr3_75976900_75982967_30
YS-LKEEV-TN-K*VKNFEKKLD-WITRITDAENSLKDLMELKTTS-EL-D-CTSLHN-C-QLEEGISAMEEEMNEMK-EEKFREKRIKRN-QSLQEIWDY
>5__chr1_209235962_209242106_31
YS-LQEEI-TN-KQVKNFEKKLD-WKTRITNAEKSLKELMQLKAKA-EL-E-CRSLRS-C-QLEERVSVMEDEMNETK-EGKFREKRIKRN-QSFQEIWDY
>5__chr1_59196389_59202543_32
YS-LQEEI-TK-KEVENSEKNLE-CITRITNTEKCLKELMELKAKA-EL-E-CRSLRN-C-QLEEXVSVMEDEMNEMK-EGKFREKKIKRN-QSLQEIWDY
>5__chr10_68988270_68994408_33
YS-LQEEI-IK-KEVKNFEKNID-CTTRITNTEKCLKELMELKTKV-EL-E-CRSLRS-C-QLEERVSVIEDEMNEMK-EGKFREKRMKRN-RSLQEIGDY
>5__chr1_120920446_120926598_34
CS-LKEEV-TQ-KEAKNF*XRLD-WLNRITSVEKSLNDLMELKIMA-EL-D-YTSFSS-F-ELEERVSVIEDQMNEMK-XEKFREKXXKRS-QSLQEIWDY
>5__chr10_110254159_110260274_35
FS-VKEEV-TH-KEAKNFEKRLD-WLTRINSVEKSLNDLMELKTMA-VL-D-CTSFSS-F-QLEERVSVIEDQINEMK-EEKIREKRVKRN-QSLQEMWDY
>5__chr1_61010801_61016935_36
*S-LKEEV-TH-KEVKNLEKKLD-WLTRITNAENSLKDLMXLKTTA-EL-D-CTSFSS-F-QLEERVSVMEDEVNEMQ-EENFREKRIKRN-QSLQEIWDY
>5__chr1_189678564_189684642_37
FS-LKEEV-TH-KEAKNLEKRLD-WLTRITSAEKSLNDLMELKXMA-EL-D-CTSFSS-F-QLEERVSVIEDQMNETK-EEKFREKRVKRN-QSLQEIWDY
>5__chr1_106673570_106679682_38
SS-LKEEV-TH-KEVKNLEKRLD-WLTRITNAEKSLKDLVELKTMA-EL-D-CKSFSS-F-QLEERVSVSEDQMNEMK-EEKFREKRIKRN-QSLQEICDN
>5__chr1_184014102_184020256_39
FS-LKDEL-TH-KEAKNLDKRLD-WVTRISSVDKSLNDLMELKTMA-EL-D-CTSFSS-F-ELEKRISVIEDQMNEMN-EEKFREKRVKIN-QSLQEIWDY
>5__chr1_209642256_209648376_40
YS-LKEEV-TN-KEVKNFEKNLD-WITRIINGEKSLKYLMELKTTA-EL-D-CTSLSN-C-QLEERVSA--XEMNEMK-EEKFREKRIKRN-QSLQEIWDY
>5__chr10_38545203_38551334_41
FS-LKEEV-TH-KEVKNLQKRLN-WLTRITDEEKSLKDLLELKTMG-EL-D-CTSFSS-F-HLEERVSVIEDQMNDTK-EKKFREKRVKRN-QSLQEIWDY
>5__chr1_69334800_69340939_42
FS-LKEEV-TH-KEAKNLEKRLD-WLTRITSVEKSLNDLMELKTMA-EL-D-CTSFSS-F-QQEERVSVTEDQMNEMK-EEKFREKRVKRN-QXLQDIWDY
>5__chr1_145281372_145287489_43
FS-LKKEV-TH-KEAKNIEKRLD-WLTSIISVEKSLKDLMELKTMA-EL-D-CTSFSS-I-QLEERVSVTEDQMNEMK-EEKFREKRVKRN-QSLQEIWDY
>5__chr11_103190750_103196882_44
FS-VKEEV-TH-KEAKNLEKRLG-WLTRITSVEKSLNDLMELKSMA-EL-D-CTSFSS-F-QLEESVSVIEYQMNX-X-EEKFREKRVKRN-QSIQEIWDY
>5__chr1_143759172_143765312_45
YS-LKEEV-TH-KEVKNLEKKLD-WLTRITNTEKSLKDLMELKTKA-EL-D-CTSLSS-F-QLEERVSVMEDEMNEMK-EEKFKEKRIKRN-QSLQEIWGY
>5__chr1_47244706_47250827_46
YS-LKEEV-TH-KEVKNLEKKLD-WLTRITNAGKSLKDLTEPKTMA-EL-D-CTSLSS-F-QLEERVSVMEHQMNEMK-EX-FREKRIKRN-QSLQEIWDY
>5__chr1_50153368_50159515_47
FS-LKEEV-TH-KEAKNLEKRLD-*LTTITSVEKSLNDLMELKTMA-EL-D-CTSFSN-F-QLKERVSVIEDQMNEMK-QGKSREKRVKRK-QSLQEICDF
>5__chr1_30699016_30705152_48
FS-LKEEV-TH-KEVKNLEKRLD-WLTRITSVEKSLNDWMELKTMA-EL-D-CTSFSS-F-QLEERVSVIEDQMNEMK-EEKFREKRVKRN-QSLQEIWDY
>5__chr1_117318884_117325010_49
FS-LKEEV-IH-KEAKNVEKRLD-WLNRITSVEKSLNDLMELKTMA-EL-D-CISFSS-F-QLEERVSVIEDQTNEMK-EEKFREKRVKRN-QSLQEIWDY
>5__chr1_242036973_242043115_50
FS-LKEEV-TQ-KEVKNLEKRLD-WLTRITNAEKSLKDLMELKTMA-EL-D-CTSFSS-F-QLEERVSVMEDQMNEMK-EEKFREKRIKRN-QSFQEIWDY
>5__chr10_113386857_113392990_51
FS-LKEEV-TH-KEAKNLEKRLD-WLTRINXVEKYLNDLTEPKTMA-EL-D-CTSFSS-F-QLEERISVIEDHMNEMK-EEKFREKRVKRN-QSLQEIWDY
>5__chr1_111417677_111423800_52
FS-LKEEI-TH-KEVKNLENRLD-*LTKIINVEKSLNDLMELKNMT-EL-D-CISFSS-F-QLGERVSVIEDQMNEMK-EEKFREKRVKRN-QSLQEIWDY
>5__chr10_100848764_100854821_53
FS-LKKEV-IH-KEAKNLEKRLD-WLTRITSIEKSLNDLMELKTMA-EL-D-YISFST-L-QLEERVSVTEDQMNEMK-EEKFREKRVKRN-*NLQEIGDY
>5__chr11_109758745_109764846_54
FS-QKEEV-TQ-KEVKNLEKRLD-WLTRITNAEKSLKDLMELKTMA-EL-D-CTSFSG-F-QLEXRVSVIEDQMNEIK-EEKF*EKRVIRN-QSLQEIWDY
>5__chr10_22389660_22395794_55
YS-LKEEV-TH-KEVKNIEKKLD-WLTRITNAEKSLKDLMELKTMA-EL-D-CTSLSS-C-QLEERVSVVEDEMNEMK-EEKFREKRIKRN-QSLQEIWDY
>5__chr10_133751205_133757368_56
FS-LNEEV-TH-REAKNLEKRLD-WLTRITNVEKSLNDLMELKNMA-EL-D-CTSFSS-F-QLEERVSVIEDQMNEMK-EEKFREKRVKRN-RSLQEIWDY
>5__chr10_50297655_50303826_57
FS-LKEEV-TH-KEVTNLEKRLD-WLTRITNAEKSLKDLMELKTMA-EL-D-CTSFSS-F-QL*ERVSVMTDQMNEMK-EDKFREKRIKRN-RRLQEIWDY
>5__chr11_112599880_112606026_58
FS-LKEEV-TH-KEVKNLEKRLD-WLTRITNTQKSLKDLMELKTTA-EL-D-CTSLTN-F-QLEERVXLMEDQMNEMK-EEKFREKRIKRN-QTLQEIWDY
>5__chr1_209693367_209699459_59
FS-LKEEV-TH-KEHKNLEKRLD-WLTRITNVEKSLNDLMELKNMA-EL-D-CTSFSS-F-QLEERVSVIEDQMSETK-EEKFREKRIQRN-QSLQEIWDY
>5__chr1_86400632_86406760_60
FS-LKEEV-TD-KEVKNLDKRLD-WLTRITNVENSLNDLMELKTMA-EL-C-CTSFSS-F-QLEERVSVIGDQMNEMK-EEKFREKRIKRN-QSLQEIWDY
>5__chr1_175928288_175934419_61
FS-LKEEV-TH-KEAKNLEKRLD-WLTRITNEEKSLKDLMELKTTA-KL-D-CTRFSR-F-QLEESVSVIEDQINEMK-EKKYREKRIKRK-QNLQEICDH
>5__chr1_219623030_219629173_62
FS-LKEXV-TH-KEVKNLEKRSD-WLTRITNAEKSLKDLMELKTMA-EL-D-CTSFSS-C-QLEERVSVMEDQMNEMK-EEKFREKXXKRN-QSLQEIWEY
>5__chr1_178569330_178575452_63
YF-LKEEV-TH-KEVKNLEKKLD-WLTRITNAEKSLKDLMELKTMA-EL-D-CTSLSS-F-QLEERVSVIGDQMNEMK-EEKFREKRIKRN-QSLQEIWDY
>5__chr1_108702466_108708562_64
FS-LKEEV-TH-KEVKNLEKRLD-WLTRITNAEKSLKDLMELKTMA-EL-D-CTSFSS-F-QLEERLSVTEDQMNEMR-EDKFREKRIKRN-QSLQEIWEY
>5__chr1_210630431_210636553_65
FS-LKEEV-TQ-KEVKNLEKRLD-WLTRITNAEKSLKDLMELKPMA-EL-D-CTSFSS-F-QLEERVSVMEDQMNEMK-EEKFREKRI*KN-QSLQEIWDY
>5__chr10_122194571_122200716_66
FS-VKEEV-TH-K*VKNVEKRLD-WLTRITNAEKSLKDLMELKTMA-EL-D-CTSFSS-F-QLEERVSVIEDQMNEMK-EX-FREKRIKRN-QTLQEIWDY
>5__chr11_24195236_24201379_67
FS-LKEEV-TH-KEVKNLEKRLD-WLTTITSVEKSLNDLMELKTMG-EL-D-CTSLSS-F-QLEESISVIEDQMNEMK-EX-FR*KRVERN-QSLQET*DY
>5__chr11_87146949_87153084_68
FS-LKEEV-TH-KEAKNLEKRLD-WLTRITNAEKSLKDLMELKTMV-EL-D-STSFSS-F-QLEERVSVIEDQMNEMK-EEKFREKRIKRN-QSLQQIWDY
>5__chr11_42354950_42361080_69
FS-LKEDV-SH-KEAKNLEKRSD-WLTRITSVEKTLNDLMELKTMA-EL-D-CTSFSS-F-QVE*RVSVMEYQMNEMK-EX-FREKRVKRN-QSLHEIRDY
>5__chr11_28194687_28200824_70
FS-LKEEV-TH-KEVKNLEKKLD-WLTRITNADKSLKNLMELKTMA-EL-N-CTSFSS-F-QLDQRVSVMEDQMNEMK-EEKFREKRIKRN-QSLQEIWDY
>5__chr11_48208802_48214929_71
YS-LKEEV-TH-KEVKNLEKKLD-WLTRITNAGKPLKDLTELKTMA-EL-D-CTSLSS-F-QLEERVSVMEDQMNEMK-EX-FREKRIKRN-QSHKKIWDY
>5__chr12_33974657_33980768_72
FS-LXEEV-TH-KEDKNLEKRLD-WLTRITNAEKSLKDLMELKTKA-EL-D-RTSLSS-L-QLEEWVSVMEDQMNEMK-EEKFREKXIKRN-*GLQGIWDY
>5__chr14_26896591_26902701_73
FS-LKEEV-TH-KEAKKLEKRLD-WLTRITSVEKSLNDLMELKTMA-EL-D-CRSFSN-F-QLEERVSVIEEQMNEMK-EEKFREKRVKRN-QSLQEIWVY
>5__chr14_24706133_24712250_74
FS-LKEEV-TH-KEVKNLEKRLG-WLTRITNVEKSLKDLMELKTVA-EL-D-CTSFSS-C-QLEERVSVIEDQMNEMK-EERFREKRIKRN-QNLQEIWDY
>5__chr13_91731016_91737138_75
FS-LKEEV-SQ-KEAKNLEKRLD-WLTRITSAEKSLNDLMELKTMA-EL-D-CTSFSS-F-QLEERVSVIEDQMNEMK-EEKFREKRVKRN-QSLQEIWDY
>5__chr12_72178088_72184255_76
FS-LKEEV-IH-KEAKNLEKRLD-WLTRITSVEKSLNDLMEQKTMA-EL-D-CTSFSS-V-QLEERVSVIEDQMNEMK-EEKFREKRVKRN-QSLQEIWDY
>5__chr12_29892661_29898818_77
FS-LKKEL-TY-KEAKNLEKKXD-WVTRITSVEKSLNDLMELKTMA-EL-V-CTSFSS-F-QLEERLSVMEDQMNEMK-EEKFREKRVKRN-QRLQEIWDY
>5__chr11_25809418_25815541_78
FS-LKEEV-TH-KEDKXLENRLD-WLTRITSVEKSLNDLMELKTMA-EL-D-CTSFSS-F-RLEERVSVMENQMNEMK-EEKFREKRVKRN-QSLQEIWDY
>5__chr13_29295853_29301974_79
FS-LKEEV-TH-REAKNLEKRLD-WLTRITSVEKSLNDLMELKTMA-EL-D-CTSLSS-F-QLEERVSVIEDQMNEMK-EEKFREKRVK-N-QSLQEIRDY
>5__chr12_36887397_36893404_80
YS-LKEEV-TY-KEVKXLEKKLH-WLNRITNAEKSLKDLMELKTKA-EL-D-CTSLRS-F-QLEERPSVMGDETNETK-EKKFREKRIKRN-QSLQ*IWDY
>5__chr11_98372393_98378523_81
YS-LKEEV-TH-EEAKNLEKRLD-WLTRINSVEKSLNDLMELKTMA-EL-D-CTSFIS-F-QLEGRVSVIEDQMNEMK-EENFREKRVKRN-QSLQEIWDY
>5__chr13_40514445_40520550_82
FS-LKQEV-TH-KEAKNLEKRLD-WLPRITSVEKSLNDLMELKTMA-EL-D-CTSFSS-F-QLEERVSVIEDQX-XMK-EEKFREKXXKRN-QSLQEMWDY
>5__chr13_91966987_91973027_83
FS-LKEEV-TQ-KEVKNLEKRLD-WLTRKTSVEKSLNDLMELKTMA-EL-D-CTSFSS-F-QLEERISVX---------------XRVKRN-QSLQEI*DS
>5__chr12_59996795_60002919_84
FP-LKEEV-TH-KEVKNLEKTLD-WLTRITNAEXSLKELMELKTKA-EL-D-CTSFSS-F-QLX---SVIEDQRNEMK-EEKFREKRIKRN-QSLQEIWDY
>5__chr12_84703335_84709450_85
FS-LKEEV-TH-KEAKNHEXRLD-WLTRITSVEKSLNDLMELKTMA-EL-D-CTSFSS-F-QLEVRVSVIEDQMNEMK-EEKFREKRVKRN-QRLQEIWDY
>5__chr14_29314122_29320258_86
FS-LKEDV-TH-KEAKNLEKRLH-WLTRISSVEKSLNDLMELKTMA-EL-D-CTSFST-F-QLEERVSVIEDQINEMK-EEKFREKGVKXN-*SVQEIWNY
>5__chr12_21943537_21949624_87
FS-LKEEV-TH-KQAKNLEKRLD-*LTRITSVEKSFNDLMDLKTMA-EL-D-CTSFSS-F-QLEERISVMEDQMNEMK-EX-FREKRVKRK-XSLQEIWDY
>5__chr12_53456821_53462933_88
FS-LKEED-NH-KEDKNLEKRLD-WLTRITSVEKSLKX--XLKAMA-EL-D-CTSFSS-F-QLEERVSVIGDQMNEMK-EEKFRERRVKRN-QSLQEIWDY
>5__chr11_93466831_93472974_89
FS-LKEDV-TH-KEAKNLEKRLD-WLTRITSVEKSLNDLIELKTMA-EL-N-CTSFSS-F-QLEERVSVIEDQMNEMK-EEKFREKRVKRN-QSLQEI*DY
>5__chr11_49018335_49024457_90
FS-LKEEI-IH-KEAKNLEKRLD-WLTRKTNVEKSLNDLMEVKTMA-EL-D-CTIFSS-F-QLEERVPVIEEQMNEMK-EEKFREKRVKRS-QSLQEIWDN
>5__chr11_89162597_89168712_91
FS-LKEEV-IH-KEAKNLEKRLD-WLTXXTNVEKSLNDLMEVKTMA-EL-D-CTIFSS-F-QLEERVSVIEEQMNEMK-EEKFREKRVKRS-QSLQEIWDN
>5__chr11_89416598_89422712_92
FS-LKEEV-IH-KEAKNLEKRLD-WLTRITKVEKSLNDLMEVKTMA-EL-D-CTIFSS-F-QLEERVSVIEEQMNEMK-EEKFREKRVKRS-QSLQEIWDN
>5__chr12_15987907_15994038_93
YS-LKEEV-TS-KEDKNLQKRLD-LLTRITSVEKSLNDLMELKTMA-EL-D-YTSFSS-F-QLEERVSMIQDQMYEMK-EX-FREKRVKRN-QSLQEIWDY
>5__chr13_105334806_105340865_94
FS-LKEEV-TH-KEVKNLEKRLD-WLTRITNAEKSLNDLMELKTMA-EL-D-CISFSS-F-ELEERVSVMEDQMNEMK-EEKFREKRIKRN-QSLQEIWDY
>5__chr13_35940447_35946571_95
FY-LKEEV-TH-KETKNLEKRLD-WLTXI-XVEKSLNDLMELKTMS-EL-D-CTNFSS-F-QLEERVPVIEDQMNEMK-EEKFREKRVKRD-QSLQEIWDY
>5__chr11_62560366_62566481_96
FS-LKEED-TH-KEAKNREKRLD-WLTRITSVEKSLDDLMELKTMA-EL-D-RTSFSS-F-QLEERVSVMEDEMNEMK-EEKFREKREKRN-QRLQEIWDY
>5__chr11_32639835_32645932_97
FS-LKEEG-TH-KEAKNLEKR*D-WLTRITSLEKSLNDLMELKTTA-EL-D-CTSFSS-F-*LEERVPVIEDQMNKMK-EEKFREXRVKRN-*SLQEIWDY
>5__chr11_88799064_88805240_98
FS-LKEEV-TH-KEAKNLEKKLD-WLTRITSVEKSLNDLMELKTMA-EL-D-XTSFSS-F-QLEERVSVIEDQMNEMK-EXXFREKRVKRN-QSLQELWDY
>5__chr12_38426028_38432129_99
FS-LKEEV-TH-K*AKNLEKRLD-*LTRITSVEKSLNDLMELKTMA-EL-D-CTSFSS-F-QLEERVSVIEDQMNEMK-EEKFREKRVKRN-QSLQ*IRDY
>5__chr11_99864647_99870755_100
YS-LKEEV-SH-KEVKNLEKRLD-WLTRKTNAEKSLKDLMELTTTA-EL-D-CTSLSS-F-QLEERVSVMEDQMNEMK-EEKFRAKRIKRN-QSLQEIWDY
>5__chr13_50981855_50987975_101
FS-LKEEV-TH-KEVKNLEKRLD-WLTKITNAEKSLKDLMELKTTA-EL-D-CTSLSS-F-QLEERVSVMEDQMNEMK-EEKFREKRIKRN-QSRQEIQDY
>5__chr11_16119511_16125635_102
FS-LKEEI-TH-KEAKNLEKILD-WLTRITSVEKSLNDLRELXTMA-EL-D-CPSLSS-F-QRE*RVSVMEDQMNEMK-KEKFREKRIKRN-QSHQEIWDY
>5__chr13_23251609_23257776_103
FS-LKEDV-TH-KEAKNLEKRLD-WLTRITSVEKSLNDLMELKTTA-EL-D-CTSFSS-F-QLEERVSVIKDQMNEMK-EEKFRKKRVKRN-QSLQEIRDY
>5__chr13_110946457_110952620_104
FS-LKEEV-TH-KEAKNCEKRLD-WLTRITSVEKSLNDLMKLKTMA-EL-D-CTSFSS-F-QLKERVSVIEDQMNEMK-EEKLREKGVKRN-QSLQEIWEY
>5__chr11_8867391_8873524_105
FS-LKEEV-TH-EEAKNLEKRLD-WLTRITSVEKSLNDLMELKTMA-EL-D-CTSFSS-F-QLEERVSVIEDQINEMK-EEKFREKRVKRN-QSLQEI*DY
>5__chr12_127542349_127548473_106
FS-LKEEV-TQ-KEAKXLEKRLD-WLTRITSVVKSLNDLMELKTMA-EL-D-CTSFSS-F-QLEERVSVIEDQMNEMK-EEKFIEKRIKRN-*SLQEIWDY
>5__chr12_94693115_94699227_107
FS-LKEEV-TH-KEVKNLGKRLD-WLTRITNVEKSLNDLMELKTVA-EL-D-CISFSS-F-QLEERISVIEDQMSEMK-EEKFREKGIKRN-QSLQEIWDY
>5__chr12_29954126_29960296_108
FS-LKEEV-TQ-KEVKNLEKRLD-WLTRIINAE*SLKDLMELKTMA-EL-D-CTTFSS-F-RLEERVSVMEDQMNEMK-EDKFREKRIKRN-QSLQEIWDY
>5__chr12_49652577_49658704_109
FS-LKEEV-TQ-KEVKNLEKRLD-WLTRITNADKSLKDLMELKTMA-EL-D-CTSFSS-F-QLEERVSVMEDQMNEMK-EEKFREKRIKRN-QSLQEIWDY
>5__chr16_34807669_34813835_110
FS-LKEEV-TH-KEVKNLEKNLD-*ITRITNAEKSLKDLMELKTME-EP-D-STSFSS-F-QLEERVSVMEDQMNEMK-EKNFREKRIKRN-QSLQEMWDY
>5__chr18_49608751_49614858_111
FS-LKEEV-TH-KQAKNLEKRLD-WLTRITSVEKSLHDLMELKTMA-DL-D-CISFSS-F-QLEERVSAMEDQMNEMK-EEKFREKRVKTN-QSLQEIWDY
>5__chr17_36649709_36655796_112
FS-LKEEV-TH-KEAKNLEKRLD-WLTKITSVEKSLNDLMELKTMA-EL-D-CTSFSS-F-QLEERVSVIEDHRNEMK-EEKFREKRVKRK-QSLQEIWDY
>5__chr17_21920411_21926518_113
FS-LKEEV-TH-KEAKNLEKRLD-WLTKITSVKKVLNDLMELKTMA-EL-D-CTSFX----QLEEXLSVIEDQMNKMK-EEKFREKRIKRN-QNLQEIWDY
>5__chr14_44859196_44865328_114
FS-LKEEV-TH-KQAKNXEKRLD-WLPRKTSVEKMLNDTMELKTMA-EL-N-CTSFSS-X-QLEERVSAMEDQMNEMK-KEKFREKRVKRN-QSLQEIWDY
>5__chr18_49754136_49760208_115
FS-LKEEV-TH-KEAKNLEKRLD-RLTRITNAGKSLKDLMELETMA-EL-D-CTSFSS-F-QLEERVSVIEDQMNEMK--XKFREKRIKRN-QSLQEVWDY
>5__chr14_32627019_32633083_116
FS-LKEEI-TH-KEAKSFEKRLD-WLTSITSVEKSLSDLMELNTMA-EL-D-CTSLSS-F-QLEERISVIEDQMNEMK-EEKFREKRVKRN-QSLQEIWDY
>5__chr14_54484544_54490590_117
LS-LKEEV-TH-KGAKNLEKRLD-WLTRITSVENSSNDLMELKTMA-EL-D-CTSLSS-F-QLEERVSVIKDQMNEMK-EEKFREKRVKRN-QSLQEIWDY
>5__chr16_74840693_74846868_118
YS-QKEEV-TH-KEAKNLENRLD-WLTRITSVEKSLNDLMELKTMA-EL-D-CTSFSS-F-QLEERVSVIEDQMNEMK-EEEFREKRVKRN-QSLQEVWDY
>5__chr15_84904380_84910502_119
FS-LKEEI-TH-KEAKNLENRLN-WLTRITSVEKSLKDLMELKTMA-DL-D-CTSSSR-F-QLEEKVSVTEDQMNEMK-EEKFREKRVKTN-QSLQEIWDY
>5__chr16_57371293_57377401_120
FS-LKEEV-TH-KQAKNLEKKLD-WLTRITSVEKSLNDLMELKTMA-EL-D-CTSFSN-F-QLEERVSVIEDLMNEMK-EEKFREKRVKRN-QSLQEIWDY
>5__chr2_129417352_129423475_121
FS-LKEEV-TH-KEAKSLXKRLH-WLTRITSVEKSLNDLMELKTTA-EL-D-RTSFSS-F-QVEERVXXIEDQMNEMK-EEKFREKRVKRN-QSLQEIWDY
>5__chr16_5734955_5741000_122
FS-LTEEV-TH-KEAKNLEKRLD-CLTRITSVEKSLNDLMELKTMA-EL-D-CISFSS-F-QLEERVSVIEDQMNEMK-EEKFREKRVKRN-QSLQEIWDY
>5__chr15_52524313_52530407_123
FS-LKEEV-TH-KEVKNLEK*LV-WLTRITNAEKSLKDLMELKTMA-EL-D-CTSFSS-F-QLEERVSVIEYQMN*MK-EEKFREKRRKRN-QSLKEIWDC
>5__chr14_65059057_65065158_124
FS-LKEEV-TH-KEAKNLEKRLD-GLTRITSVEKSLNDLMELKTMA-EL-D-CTSFSS-F-QLEERVSVIEDQMNEMK-EEKFRQKRVKRN-QSLQETWDY
>5__chr14_38892532_38898655_125
FS-LKEEV-TH-KEVKNLQKRLD-WRTRITNAEKSLKDLMELNTMA-EL-D-CTSFSS-F-QLEERV*VMED*MNEMK-EEKFREKRIKRN-QSLQEIWDY
>5__chr15_22430167_22436269_126
FS-LKEKV-TD-KEAKNLEKRLD-WLTRITSVEKSLNDLMELKTMA-EL-D-CTSFSS-F-QLEERVSVTEYQRNEMK-EEKFREKRVKRN-QGLQEIWDY
>5__chr16_47620097_47626257_127
FS-LKEEV-TH-KEAKNLEKTLD-WLTRITSVEKSLNDLMEPKTMV-EL-D-CTSFSS-F-QLEERVSVIEDQMNEMK-EEKFREKRIKRN-QSLQEIWDY
>5__chr16_50924823_50930947_128
FS-LKEEV-NH-KEAKNLEKRLD-WLTRINIVEKSLNDLMELKTMA-EL-D-CTSFSS-F-QLEERVSVIEDKMNEMK-EEKFREKRVKRN-KNLQEIRDY
>5__chr18_14054986_14061099_129
FS-LKEEV-TH-KEVENLEKRLD-WLTRITKVEKALNDLMELKTMA-E*-D-CTSFSS-F-QL*ERVSVMEDQMNEVK-EEKFREKRIKRN-QSLQEIWDY
>5__chr14_65720208_65726338_130
YS-LKEEV-TN-KDVKNLEKKLD-WLTRITNTEKSLKDLMELKIMA-QL-D-CTSLSN-C-QLEERVSVMEDKMNEMK-EEKFREKKIERN-QSLQEIWDY
>5__chr1_random_1631651_1637722_131
YS-RKEEV-TN-KEVKNFEKILD-WITRIINAEKSLKDLMELKTMA-EI-D-RTSLRN-C-QLEERVSVMEDEMNEMK-EEKFTENRRKRR-QSLQEIWDY
>5__chr15_29697272_29703398_132
FS-LKEEV-TH-KEVKNLEKRLD-WLARITNAEKSLNDLMELKTMA-EL-D-CTSFSS-F-QLEERVSVIEDQMNDMK-EEKFREKRIKRN-QSLQEIWDY
>5__chr18_66554086_66560192_133
FS-LKKEI-TH-KEAKNLEKRLD-WLTRITNVEKSLNNLMELKTMA-EL-D-CTSFSS-F-QLEERVSVIEDQMNEMK-EEKFGEKRVKRN-QSLQEIWEY
>5__chr14_51744643_51750760_134
FS-LKEEV-TH-KEVKNLEKRLD-WLTRITNVEKSLNDLMELKTMA-EL-D-CTSFSN-F-QMEERVSVMEDQMNEMK-EEKFREKRIKRN-QSLQEIWDY
>5__chr18_31624583_31630710_135
FS-LKEEV-TH-KEVRNLEIRLQ-LLTRITNADKSLKDLMEMKTMA-EL-D-CTTFSS-F-QLEERVSVMEHQMNEMK-EEKFREKTIKRN-XSLQEI*EY
>5__chr14_87311564_87317673_136
FS-LKEEV-TL-KEVKNLEKKLD-WLTRITNAEKSLKXLIELKTMA-EL-N-CTSFSS-F-QLEERVSVIEDQMNEMV-EEKFREKRIKRN-QSLQEIRDY
>5__chr14_70037785_70043911_137
FS-LKEEV-TL-KEAKNLEKRLD-WLTRITNAEKSLKDLMELKTMA-EL-D-YTSFSS-F-QVKEKVSVIGDQMNEMK-EEKFREKX-KRN-QSLQEIWDY
>5__chr15_53222677_53228805_138
YS-LKEEV-TH-KEAKNLEKRLD-WITRITNVEKSLNDLMELKNMA-EL-D-RTSFSS-F-QLEERVSVIENQMNEMK-EEKFREKRVKRN-QSLQEIWDY
>5__chr17_484387_490528_139
FS-LKEEV-TH-KEAKNLEKRLD-WLTRITSLEKSLNDLMELKTMA-EL-D-RTSFSS-F-QLEERVSVIEDRMNEMK-EEKFRE*RVKRN-QSLQEIRDY
>5__chr15_91734211_91740326_140
FS-LKEEV-TH-KEVKNLEKRLD-WLTRITNAEKSLKDLMELKTMA-EL-D-CTSFSS-F-QLEERVSVMEDQMNEMK-EVKFREKRIKRN-QSLQEIWDY
>5__chr14_38460654_38466786_141
FS-LKEEV-TH-KEAKNLEKRLD-WLTRITNAEKSLKDLIQLKNMA-EL-D-XTSFSS-F-QLEKRVSVIEDQMHEMK-EEKFREKRVKRN-QSLQEIWDY
>5__chr14_62675484_62681588_142
FS-LKEEV-TQ-KEAKNLEKRLD-WLTRITSVEKSLNDLMXLKTMA-EL-D-CTSFSS-F-QLEERVSVIEDQMSEMK-EEKFGEKRVKRN-QSLQEIWDC
>5__chr14_58945922_58952080_143
LS-LKEEV-TQ-KEVKNLEKRLD-RLTRITNADKSLKDLMELKTMA-EL-D-*TSFSR-F-QMKERVSVMEDEMNEMK-EEKFREKRTKRN-QSLQEIWDY
>5__chr14_59087962_59094099_144
FS-LKEEI-TH-KEAKNLEKRLD-WLTRITSVEKSLNDLMELKTMV-EL-D-CTSFSS-F-QLEERVSVIEXQMNEMK-EEKFREKTVKRN-QSLQEIWDY
>5__chr14_67965236_67971361_145
FS-LKEEV-AH-KEAKNLEKRLD-WLTRITSVEKSLNDLMELRTMA-EL-D-CISFRS-V-QLEERVSAIEDQMNEIK-EEKFREKRIKRN-QSLQEIWDY
>5__chr2_123024792_123030862_146
FS-LKEEV-TH-KEAENLEKTLD-WLTRIANAEESLKDLMELX-----L-D-CTSFSS-F-QLEERVSVIEDQMNAIK-E-KFREKRIKRN-QTLREIWDY
>5__chr15_26073513_26079622_147
FS-LKEEV-TH-KEVKNLEKRLD-WLTRITNAEKSLKELMELKTMA-EL-D-CTHFSS-F-HLEEGVSVIEDQMNEMK-EX-FREKRIKRN-QNLQEIWDY
>5__chr18_31461551_31467667_148
FS-LKEEV-TQ-KEVKNLEKRLD-WLTRITNAEKSLKDLMELKTTA-EL-D-CASFSS-F-QLEERVSVMEDQMNEMK-EEKFGEKRIKRN-QSLQEIWDY
>5__chr19_19889760_19895864_149
FS-LKEEV-TH-KEVKNLEKRLD-WLTKGTNAEKSLKDLMELKTMA-EL-D-CISISS-F-QLEERVSVMDDQMNEMK-EGKFREKRIKRN-QSLQEI*DY
>5__chr18_73373086_73379244_150
FS-LKDDV-TH-KEVKNLEKRLD-WLTRITNVEKSLNDLMELKTMA-EI-D-CTSFSS-F-QLEERVSVSEDQINEIK-EEKFREKRIKRN-RSLQEIWDY
>5__chr18_6689818_6695943_151
FS-LKEEV-TH-KEVKNLEKRLD-WLTRITNVEKSLNDLMELKTKA-EL-D-CTSFSS-F-QLEERVSVIEDQMNEMK-EEKFRKKRIKRN-QSLQEIEDY
>5__chr18_18719357_18725481_152
FS-LKEEV-TH-KEAKNLEKRLD-WLTRITNVQKSLNDLMELKNTA-EL-D-CTSFSS-F-QLEERVSVIEDPMTEMK-EX-FREKRVKRK-QSLQETWDY
>5__chr21_9897106_9903238_153
FS-LKEEA-TH-KQVKNLEKRLD-*LTRITNAEKSLKDLKELKIMT-EL-D-CMSFSS-F-QLEERLSVMEGQMNEMK-EKKFREKGIKX--QSLQEIWDY
>5__chr3_104679686_104685834_154
FS-LKEEV-TH-KXAKNLEKRLD-WLTRITSVEKS*NDLMELKTMA-EL-D-CTSFSN-F-QLEEKVSVIEDQMNEMK-EEKFREKRVKRK-QSLQEIWDY
>5__chr3_121934087_121940160_155
FS-LKDEV-TH-KEAKNLEKRLA-WLTRITNVEKSLNDLLELKTMA-EL-D-CTSFSS-F-QLEERVSVMEDQMYEIK-EEKFREKRVKRX-QRLQEIWDY
>5__chr2_212627790_212633985_156
FS-LREEV-TH-KEAKNLEKRLD-WVTRITNVEKSLNDLMELKNMA-EL-D-YTSFSS-F-QLEERVSVIEDQINEMK-EEKFREKRVKRN-QSLQEIWDY
>5__chr20_22663309_22669423_157
SS-LKEEV-TQ-KEAKNLEKRLG-WLTRITSVEKSLNDLMELKTMA-XL-E-CTSFSS-F-QLEERVSEMEEQMNEMK-EEKFREKXVKRN-QSLQEIWDY
>5__chr20_18789861_18795993_158
FS-LKEEV-TH-KEVKNLEKRLD-WLTRITNTEKSLKDLMELKTMA-EL-D-CTSFSS-F-QLEERISVTEDQMNEMK-EEKFREKRIKRN-QRLQEI*DY
>5__chr2_189892162_189898295_159
VS-LKGEV-TH-KEVKNLEKRLH-WLTRITNAEKSLKDLMGLKTMA-EL-D-CTSFSS-L-QLEERVSVIEDQMNEIK-EKKFREKRIRRN-QSLQEIWDY
>5__chr2_138056384_138062474_160
FS-LKEEV-TH-KEAKNLEKRLD-WLTRITSVEKSLKDLMEVKTMA-EL-D-CTSFSS-F-QLEERVSVIEDQMNEMK-EEKFRERRVKRN-QNLQEIWDY
>5__chr3_155183882_155190006_161
FS-LKEKV-TH-KEAKNLEKRLD-WLTRITSVEKSLNDLT*LKNMA-EL-D-CTSFSS-F-QLEGSVSVIEDQMNEMK-EEKFREKRVKRN-QSLQEIRDY
>5__chr2_84343015_84349157_162
FS-LKAEV-TQ-KEVKNLEKRLD-WLTRITNAEKSLKDLMELKTMA-EL-D-CTSFSS-F-ELEERVSVMEDQMIEMK-EX-FREKRVKRN-QSLQEIGNC
>5__chr3_113412759_113418896_163
FS-LKEEV-TH-KEAINLEKRLD-WLTRITSVEKSLKDLMEVKTMA-EL-D-CTSFSS-L-QLEERVSVIEDQINEMK-EEKFREKRVKRN-*SLQEIWDY
>5__chr2_180324909_180331071_164
FS-LKEKV-TH-KEAKNLEKRLH-WLTRITSVEKSLNDLMELKTMA-EX---XTSLTS-F-QLEERVSVIEDQMNEMK-EX-CREKRVKRN-QSLEGIWD*
>5__chr21_15228070_15234143_165
FS-LKEEV-TH-KEA*NLEKRLD-*LTGITSVEKSLKDLMELKTMA-EL-E-CTSFSS-F-QLEERVSVMEDQMNEMK-EEKFRENRVKRN-*SLQEIWDY
>5__chr2_62829625_62835776_166
FS-LKEEV-TH-KGAKNFEERLD-CLTRITSVEDSLNDQMELKTMA-EL-D-CTSFSS-F-QLEERVSVIAGQLNEMK-EX-FREKRTKRN-XSLQQIRDY
>5__chr2_31873911_31879999_167
FS-LKEEV-TQ-KEANNLEKRLD-WLTRITRVEKSLNDLMELKTMA-EL-D-CTSFGS-F-QVEERVSVTEDQMNETX-EEKFTEKRVKRN-QSLQQIWDY
>5__chr20_16836083_16842222_168
FS-LKEEV-TH-KEAKNLEKRLD-WLTRITGVEKSLNDLMEVKTMA-EL-D-CTSFSS-F-QLEERVSVIEDQMNEMK-EEKFREKRVKRN-QSLQEIWDY
>5__chr2_198769230_198775384_169
FS-LKEEV-TQ-KEAKNLEKRLD-WLTRITSVEKSSNDLMELKTMA-EL-A-CTSFSS-F-QLEERVSVIEDQMNEMK-XEKFRENRVKRN-QSL*EIWDY
>5__chr3_1494176_1500309_170
FS-LKEKV-TH-KEAKNLEKKLD-WLTRITSVEKSLNDLMELKTMA-EL-G-CTSFSS-F-QLE*RVSVIEDQMNEMK-EEKFREKRVKTI-XSLQEIWD*
>5__chr2_66427521_66433662_171
FP-LRQEA-TH-KEAKNLEKRLE-*LSSITSVEKSLNDLMELKTMA-EL-D-CTSFSS-F-KLEERVSVIEHQMNEMK-EEKFREKRVKRN-QSLQEIWDY
>5__chr2_150355391_150361513_172
FS-LKEEV-TH-KEVKNLEKRLN-WLTRITNAEKSLKDLMEMKTMS-EL-D-CTGFSS-F-QLEERVSVTEDQTNEMK-EEKFREKRIKRN-QSLQEIWDY
>5__chr3_113435021_113441130_173
IS-LKEEV-TH-REVKKLEKRLD-WLTRITIAEKSLKDLMELKTMA-EL-D-CTSFSS-F-QLEERVSVMEDQMNEMK-EEKFRENRIKRN-QSLQEIWDY
>5__chr2_190543958_190550096_174
FS-LKEEV-TQ-KEAKNLEKRLD-WLTRITSVQKSLNDLMELKTMA-EL-D-CTSFSS-F-QLEERVSVTEDQMSEMK-EEKSREKRVKRN-QSFQDIWDY
>5__chr3_103241458_103247587_175
YS-LKEEV-TH-KEVKNLEKKLD-WLTRITNADNSLKVLMELKTMA-EI-D-CTSLSS-F-QLEERISVMEDEMNEMK-EEKFREKRIKRN-QSLQEIWDY
>5__chr22_20872244_20878371_176
FS-LKEEV-TH-KEVKNLEKILD-WLTRITNVEKSLKDLKELKTMA-EL-D-CTSFCS-F-QLXERVSVIEDQMNEMK-EEKFREKRIKRN-QSLQEVWDY
>5__chr2_183259527_183265644_177
FS-LK-EV-TH-KQVKNLEKRLD-WLTRTTNAEKSLKDLMELKTMA-EL-D-CKSFXS-F-QLEKRVSLIEDQMNEMK-EEKFREKGIKRN-QSLQEIWDY
>5__chr2_138028601_138034755_178
FS-LKEEI-TH-KEVKNLEKRLD-WLARITNAEKSLKDLMELKTMA-EL-D-CTSFSS-F-*LEERVSVIEDQMNEM*-EEKFRERRXKRN-QSLQEIWEY
>5__chr2_133857114_133863227_179
FS-LKEED-TH-KEVKNLEKRLD-WLTRITNAEKSLKELMELKTMA-EL-D-CTIFSS-F-QLEERISVTEDQMNEMK-EEKFREKRIKRN-QSLQEIWDH
>5__chr20_39863352_39869451_180
FP-LKEEV-TH-KEVKSLEKRLD-WLTRITNAEKSLKDLMELKTMA-EL-D-CTSFSS-F-QLEERVSATEDQMNEMK-KEKFREKX--XN-QSLQGI*DY
>5__chr3_120764718_120770854_181
FS-LKEEV-TH-KEAKNLEKRLD-WLTRITSVEKSLNDLLELKTVV-EL-D-CTSFSS-L-QLEERVSVMEDEMNEMK-EEKFREKRVKRN-QSLQEIWDY
>5__chr22_33514701_33520829_182
FS-LKEEV-TH-K*VKNLEKRLD-WLTRISNAEKSIKDLMELKTMA-EL-D-CTSFSS-F-QLEERVSVIEEQMNEME-EEKFREKRIKIN-QNCQEIWDY
>5__chr22_33542791_33548914_183
IS-LKXEV-TH-KEVKNLEKRLD-WLTRISNAEKSLKDLMELKTMA-EL-D-CTSLSS-F-QLEERVSVIEDQMNEMK-EEKFREKRIKRN-QGLQEIWDY
>5__chr21_36910713_36916841_184
FS-LKEEV-TQ-K*VKNLEKRLD-WLTRITNAEKSLKDPMELKTMA-EL-D-CTSFSS-F-QLEDRASVTEDQMNEMK-EEKLREKRVK-X-QSLQEIWDY
>5__chr2_1365514_1371628_185
FS-LKEEV-AH-KEVKNLEKRLD-WLTRITNAEKSLKDLLKLKTKA-EL-D-CTSFSS-F-QLEERVSVIEDQMNEVK-EEKFREKRIKRN-QSLQEIWDY
>5__chr3_143676638_143682766_186
FS-LKEEV-TH-KEVKNLEKRLD-WLTRITNAEKSLKDLMELKSTA-EL-D-CTSFSS-F-QLEERVSVIEDQMNEMK-EEKFREKRIKRN-QSLQEIWDY
>5__chr3_158540530_158546652_187
FS-LKEEA-TH-KEAKNLEKRLD-GPTRITSVEKSLNDLMELKTMA-EL-D-CTSFSS-F-QLEERVSVIEDQINGTK-QEKFREKRVKRN-QSLQEIWDY
>5__chr2_17948196_17954344_188
FS-LKEEV-TH-KEAKNLEKRLE-WLTRIIGVEKSLNDLTELKTMA-EL-D-CTSFSS-F-QLEERVSVIED*MNEMK-EEKFREKRVKRN-QSLQEIWDY
>5__chr21_32108404_32114545_189
FS-LKEEV-TQ-KEAKNLEKRLD-WLTRITSVEKSLNDLMELKTIA-EL-D-CTSFSS-F-QLEERVSVIEHQMNEMK-EEKFREKRVKRN-QSLQEIWDY
>5__chr3_142189116_142195202_190
FS-LKEEG-TH-KEAKNLEKR*D-WLARITSVEKSLNDLMELKNIA-EL-D-CTSFSS-F-QLEEKLSVIEDQMNEMK-EEKFREKRVKRN-QSLQEIWDY
>5__chr2_39655663_39661796_191
FS-LKEEV-TH-KEVKNLEKRLD-WPTRITNAEKFLKDLMELKTMA-EL-E-CTSFSS-F-QLEERVSVIEDQMNEMK-EEKFREKRIKRN-QSLQEIRHY
>5__chr3_142497073_142503122_192
SS-LKEED-TH-KEAKNLEKRLD-WLTRITSVEKSLNDLMELKTMA-EL-D-RTSFSS-F-QWEERVSVIEDQMNEMK-EEKFREKRVKRN-QTLQEIWDY
>5__chr2_217027684_217033810_193
FS-LKEEV-TH-KEVKNLEKRLD-WLTRITNAEKSLKDLMELKTMA-EL-D-CISFSS-F-QLEERVSVIEDQMNEMK-EEKFREKRIKX--QSLQEIWDY
>5__chr2_37803804_37809917_194
FS-LKEEV-TH-KEVKNLEKRLD-WLTRITNAEKSLKDLIELKTMA-EL-D-CTSFSS-F-QLEERVSVMEDQMNEMK-EEKFREXRIKRN-QSLQEIWDY
>5__chr4_73920086_73926243_195
FS-LKEEV-TQ-KEAKILEKRLD-WLTRITSIEKSLSDLVELKTMA-EL-E-CTSFS--F-QLEERVSVIEDKMNEMK-EX-FREKRVKKK-QSLQEIWDY
>5__chr3_90236827_90242976_196
YS-LKEEV-TH-KEVKNLEKRLD-WLSRITNVEKALNDLMERRTRA-EL-D-CTSFSS-F-QLEERVSVIEDQMNEMK-EEKFREKRIKRN-QSLQEIWDH
>5__chr4_69668520_69674676_197
FS-LKEKV-TY-KEAKNLEKRLD-GLTRITSVEKSLNDLMELKTMA-EL-D-CISFSS-F-QLEDRVSVIEDQMTEMK-EEKFREKRVK*N-QSLQEIWDY
>5__chr3_51019096_51025254_198
FS-LKEEV-TH-KEAKNLEKRLD-WLTRITSVEKSLNDLMELKTMA-KL-D-CTSFSS-L-QLEERVSVTEDQMNEMK-EENFREKRIKRN-QSLQEIWDY
>5__chr4_21607371_21613495_199
FS-LKEEV-TH-KEAKNLEKRLD-WLTRITNVEKSLNDLKELKNMA-EL-D-CTSFSS-F-QLEERVSVIEDQMNEMK-EEKFREKRVKRN-QSLQEIWD*
>5__chr4_53774585_53780708_200
FS-LK*EV-TH-KEAKNLEKRLD-CLTRIINAEKSLKDLMELKTMT-EP-D-CTSFSS-F-QLEERVSVTEDQMNEMK-EEKFREKRVKRN-HSFQEIWDX
>5__chr4_167921924_167928050_201
FS-LKEEV-TQ-KEAKNLEKTLD-WLTRITTVEKSLNHLIELKTMA-EL-D-CTSFSS-F-QLEERVSVMEDQMNEMK-EEKLGEKRVKRN-QSFQQIWDY
>5__chr4_130856105_130862231_202
FS-LKEEV-TH-KEVKNLEKRLD-WLTRITNAEKSLKDMMQLKTIA-EL-D-CTSFSS-F-QLEERVSVMEDQMNEMK-EEKFREKRVKRK-QSLQEIWDY
>5__chr4_52726115_52732260_203
FS-LKETV-TH-KEDKNLEKRLD-WLTRITSVEKSLYDLMELKTMA-EL-D-NTSFSN-F-QLEERVSVMEGQMNEMK-EENFREKRVKRN-QNFQEIWDY
>5__chr3_70807510_70813639_204
YS-LKEEV-TH-KEDKNLEKRLK-WLTGITNVEKSLNDLMELNTMA-EL-D-CTXFSS-F-QLEEGVSVIEDQMNEMK-EEKFREKRIKIN-QSLQEIWDY
>5__chr3_86428871_86435014_205
FS-LKEEV-TH-KEVKNLEKRLD-WLTRITNGEKSLKELIELKTMA-EL-D-CTSFSS-F-QLEERVSLIEDQMNEMK-EEKFREKRVKRN-QSLQEIWDY
>5__chr3_84941609_84947740_206
FS-LKEEV-TH-KEDKNPEKRLD-WLTRITCVEKSLNDLLELKTMT-EL-D-CTSFSS-F-QLEERVSVIEDQMNEMK-EQRCREKRVKRN-QSLQEIWDY
>5__chr3_5607493_5613638_207
YS-PWEEI-TN-KEVKNFEKKLD-CITRITNAEKSLKEVMELKAKV-EL-E-CRSLRS-C-QLEESVPMLEDEMNEMK-EGKFREKRIKRN-QSLQEIWDY
>5__chr4_61244190_61250264_208
FS-LKEEV-NH-KEAKNLEKRLD-LLTRITSVEKTVNDLLELKTMA-EL-D-CISFSS-F-QPEERVSVMEDQMKEIK-EEKFREKRIKRN-QSLQEIWDY
>5__chr3_20831929_20838027_209
FS-LKEEV-TH-KEAKNLEKRLD-WLTRITSIEKSLXDLMKLKTMA-EL-D-CTSFSS-F-QLEEKVSVIEDQMNEMK-EEKFREKRVKRN-QSLQEIWDY
>5__chr4_104378682_104384828_210
LS-LKEVV-TQ-KEAKNLEKRSD-RLTRIISVEKSLNDLMELKTMA-EL-Y-CTSFRN-F-QLEERVSVIEDQRNEMK-EKKFREKRIKRN-QSLQEIWDY
>5__chr4_116952281_116958431_211
FS-LKEEV-TH-KEVKNVEKRLD-WLTRITNAEKSIKDLMELKTMA-EL-S-CRSFSS-F-QVEGRVSVMEEQMNEMK-EEKFREKRIKRN-QSLQEIWEY
>5__chr3_86224804_86230932_212
FS-LKEEV-TH-KEVKNLKKRLD-WLTRITSVEKSLNDLMELKAMA-EL-D-GTSLSS-L-QLEERVSVIEDQMNEMK-EEKFREKRIKXN-QSLQEIWDY
>5__chr3_97802871_97809021_213
FS-LKKEV-TH-KEVKNLKKRLN-WQTRITNVEKSLNDLMELKTKA-EL-D-CTSFSS-F-QLEERVSVIEYQMNEMK-EEKFREKRIKRN-QILQEI*DY
>5__chr3_40287886_40294001_214
FS-LEEEV-TH-KEAKNLEKRLK-WLTRRTSIEKSLNDLMELKTMA-E*-D-CTSFSG-F-QLEERVSVIEDQMNEMK-EEKLREKRVKRN-QSLQ-----
>5__chr4_20327070_20333194_215
FC-QKEEV-TH-KEAKNIEKRLD-WLTRITSVERTLNDLMELNTMA-EL-D-CTSFSS-L-RVEERVSVIEDQMNEMK-EVKFREKRVKRK-QSLQEIWNY
>5__chr4_164859636_164865754_216
FS-LKEEV-TQ-KEAKNLEKRLD-WLTKITSVEKSLNDLMELKTMA-EL-D-CTSFSS-F-QLEERVSVIEDQMNEMK-EEKFREKRVKRH-QSLQEIWDY
>5__chr3_82502151_82508275_217
FP-LKEEV-T*-KEVKHLEKRLD-WLTRITNAEKSLKDLMELKTMA-EL-D-CTSFRS-F-QPEERVSVIEDQMNEMK-DEKFREKRIKRN-QSLQEIWDY
>5__chr4_26304642_26310744_218
CS-LM-----------XLEXRLD-WLTRITTVEKYVSDLMELKTMA-EL-D-CTSFSS-F-QLEERVSVIEDEMSEMK-EEKFREKRIKRN-QSLQEIWDC
>5__chr3_98180595_98186732_219
FS-LKKEV-TH-KEAKNLENR*N-WLTRITSAEKSLNDLMEWKTMA-EL-D-FTSFSS-F-QLEKRVSVIEDQMNEKK-EEKFRENRIKRN-QSLQEIWDY
>5__chr4_175120673_175126761_220
FS-LKEEV-TQ-KEAKKLEKILD-WLTRITSVEKSLNDLMELKTMA-EL-D-CTSFSR-F-QLEERVSVIGDEMNEMK-EEKFREKRVKRN-QSLQEIWDY
>5__chr3_177648638_177654780_221
YA-LKEDV-TN-KEVKNLEKRLD-WLTRITNVEKSLKDLMELKTMA-EL-D-CSSFSS-F-QLEERVSVMEDQMNEMK-EEKFREKRIKRN-QSLQEIWDY
>5__chr3_168329835_168336010_222
FS-LKEEV-TH-KEAKNLE*RLD-WLTRIISAEKS*NDRIELKTMA-EL-D-CTSFSS-F-QLEERVSVLEDQMNEMK-EEKFRVKRVKRN-QX-QEIWDY
>5__chr4_100234122_100240166_223
FS-LKXEV-TY-KEVKNIEKRLD-WLTRITNAEKSX---------------------S-F-QVEGRVSVMEDQMNEMR-EEKFREKTIKRN-QSLQEIWDY
>5__chr4_107675707_107681852_224
FS-LKEXV-TH-KEAKNLEKRLD-WLTRITSAEKSLNDLMELNTTA-EL-D-CTSFSS-F-QLEERVSVMEDQMNEMK-EEKFREKRVKRN-QILQEIWDY
>5__chr3_69476702_69482834_225
FS-LKEEV-TH-KEAKIPEKRLD-WLTRITSVEMSLNDLMELKTMA-EI-D-CTSSSS-F-QAEERV*VIED*MNEMK-EEKFREKRVKRN-QSLQEIWDY
>5__chr4_100932833_100938944_226
YS-LKEEV-TH-KEVKNLEKRLH-WLTRITNAEKSLKDLMELKTMA-EL-D-CTSFSS-F-QSEEKVSVIEDQMNEMK-EEKFREKRIK-N-QSLQEIWDY
>5__chr4_135970268_135976399_227
FS-PKEEV-TH-KEVKNLEKR*D-WLTRITNAGKSLKELMKRKTMA-VL-D-CTSFSS-F-QLEDRVSVMEDQMNEMK-EEKFREKRIKRN-QSLQEIWDY
>5__chr3_160705962_160712099_228
FP-LKEEV-TH-K*VKNLEKRLD-WVTRITNAEKSLKDLMELKTMA-EL-D-STSFSS-F-QLEERVSVKEDQINEMK-EEKFREKRIKRN-HSLQEIWDY
>5__chr4_38154510_38160558_229
YS-XQEKI-TK-KEVENFEKNLD-YITRITNTEKCLKEPMELKAKA-EL-E-CRSLRS-C-QLEERVSVMEDEMNEMK-EGKFTEKRIKRN-QSLQEIWDY
>5__chr4_141960975_141967098_230
FS-LKEEV-TH-KEVENLEKKLD-WITRITNAEKYLKDLIELKTTA-EL-D-CTSLSS-F-QLEERVSVMEDQMNEMK-EEKLREKRIKRN-QSLQEI*DY
>5__chr3_59574622_59580719_231
FS-LKEEV-TH-KEVKNLKKRLE-WLTGITNAEKSLKDLMELKTMA-EL-D-STSFSS-F-QLEERVSVIEDKMNEMK-EEKFRVKRIKRN-QSLQEIWDY
>5__chr4_123709783_123715933_232
YS-LKEEV-TQ-KEVKNLENRSD-WLTGITNTEKSLKDWMELKTMA-EL-D-CTSFSS-F-QLEGRVLVIEDQMNKMK-EEKFREKRTKRN-QSLQEIWDH
>5__chr4_112705745_112711850_233
YS-LKEEV-TH-KEAKNLEKRLD-WLTRITSVEKSLNDLTELKTMA-EL-D-CTSFSS-F-QLEEMVSLIEDQMNEMK-EEKFREKRLKRN-QSLQ*IWNY
>5__chr4_106870350_106876436_234
FS-LKEX--TH-KEAKNVAKRLD-WLTRITRVEKSLNDLMELKTMA-EL-D-CTSFSS-F-KMEERESVTEDQMNEMK-EEKFREKRVKRN-QSLQEIWDY
>5__chr4_57273569_57279693_235
FS-LKEDV-TH-KEAKXLEKRLD-WLTRKTSIEKSLNDLMELKTMA-EL-D-CASFSS-F-QLEERVSMIEYQMNEMK-EEKFREKRVKRN-QSFQEI*HY
>5__chr3_72842183_72848328_236
FS-LKEEA-TQ-KEVKNLGKRLD-WLTRITSVEKSLNDLIELKTMA-EL-D-CTSFSS-F-QLEERVSVIEDQMNEMK-EQKCREKRIKRN-QSLQEIWDY
>5__chr4_133598403_133604492_237
FS-LKEEV-TH-KEAKNLEKRLD-WITRITSVEKSLNDLMELKTMA-EL-D-CTSFSS-F-QLEERVSVTEDQMNEMK-EEKFREKRVKRN-*SXQEIWDY
>5__chr5_84763045_84769162_238
FS-LKEAV-TH-EEAKNLEKRLD-*LTIITSAEKSLNDLMELKTRA-EL-D-CTSFSS-F-QLEXRVSVIEDQMNEMR-EEKFKEKRVKRN-QSLQEIWDY
>5__chr6_115649939_115656076_239
FS-LKKEV-TH-KEGKNLEKRLD-WLTRISSVQKSLNDLMKLKTTA-EL-D-*KSFSS-F-QLEEKVSVIEDQMNEMK-EEKFREKRVKIN-QXLQEIWDY
>5__chr6_117523125_117529265_240
FS-LKEDV-TH-KEAKNLEKXLD-WLTRIISVEKSLNGLMELKTMA-EL-D-CTSFSS-F-QLKERVSVIEDQMNDMK-EEKFREKRVKRN-QSLQEIWNY
>5__chr4_98918102_98924254_241
FS-VKEES-TQ-KEAENLETRLD-WLTRITSVEKSLNDLMELKAMA-EL-D-CTSFSN-F-QLEERVSVIEDQMNEMK-EEKFREKRVKRN-QSLQEIHDY
>5__chr4_98935373_98941503_242
YS-LKEEV-IH-KEAKNLEKRLD-WLTRIISVEKSLNDLMELKTMA-EL-D-FTSFSS-F-QLEGRVSVMEDXMNEMK-EEKFREKRVKRN-QSLQEIWDY
>5__chr5_66929921_66936046_243
FS-LKEEV-TH-KEVQNIEKRLD-WLTRIINVEKSLNDLMELKTMA-EL-D-CTILSS-F-QLEERVSATEDQMNEMK-EEKFREKRVKRN-QSLQEI*DY
>5__chr5_66992459_66998547_244
FS-LKEEV-TH-KEAKNLKKKLD-*LTRIISVEKSLNDLMEVKTMA-EL-D-CTSFCS-F-QLEERVSVIEDQMNEMK-QEKFREKRVKRN-QSLQEIWHY
>5__chr5_86057407_86063535_245
FS-LKEEL-TH-KEAKNLEKRLD-WLTRITSVHKSLNDLMELKTMA-EL-D-CTSFSS-F-QLEVRVSVIEDQMNEMK-EEKFREKRVKRN-QSLQEIWDY
>5__chr4_92602549_92608687_246
FS-LKEEV-TH-KEATNLQKRLD-WLIRITSVEKSLNDLMELKTMA-EL-D-CTSFRS-F-QWEERVSVIEDQMNEMK-EEKFREKRVKRN-QSLQEIWDY
>5__chr5_35291918_35297945_247
FS-LKEEV-TQ-KEVKNLEKRLD-WLTSITSVEKSSNDLTELKTME-EL-D-CTSFSS-F-QLEERVTVIEDQMNEMK-EEKFREKRVKRN-XSLQEIWDY
>5__chr5_145010538_145016667_248
FY-LKEEV-TH-KEAKNHEKSLD-WLTKITSVEKSLKDLMELKTMA-EL-D-CTSFSS-I-QLEERVSGIEDQMNEIK-EEKFRXKRIKRN-QSLQEIWDY
>5__chr6_100225401_100231536_249
FS-LKEEV-TH-KEAKNLENRLD-WIPRITRVEKSLNDLMELKTTA-EL-D-CTSFSS-F-QLEEIVSVIEDQMNEMK-EEKFREKRVKRN-QSLQEIWDY
>5__chr5_110349339_110355341_250
YS-LQEDI-TK-KEVENFEKNLE-YITRITNTEKCLKELMELKTKA-QL-E-CRSLSR-C-QLEERVSVMEDEMNEMK-EGKFRDKRIKRN-QSLQEIWDY
>5__chr6_165115457_165121481_251
YS-LREDI-TK-KKVENFEKNLE-CITRITNTEKCLKELMELKTKA-EL-E-CRSLRS-C-QLEERVSAMEDELNEMK-EGKFREKRIKRN-QSLQEIWDC
>5__chr4_92516936_92523029_252
FS-XKEEA-TH-KEAKNLEKRLD-WLTRIISVEKSLNDLMELKTMA-EL-D-CTSFSS-F-QWEERVSVIEDQINEMK-E-KFTEKRVKIN-QSLEEIWDY
>5__chr5_57254439_57260566_253
FS-LKEEV-TH-KEVKNLEKRLD-WLTRITNAEKSLKDLMELKTMA-EL-D-CTSFSS-C-QLEERVSVIEDQMNEMK-EDKFTGKRIKRN-QSLQEIRDY
>5__chr4_79411497_79417641_254
FS-LKEGV-IH-KEDKNLEKRLD-WLTRTTSVEKSLNDLMELKTMA-EL-D-CTSFSS-F-QLEERVSVIEDQMNEMK-EGKFREKRIKRN-QSLQEIRDY
>5__chr6_120795432_120801557_255
FS-LKEEV-TH-KEAKNLEKRLD-WLTRTTNVDKSLNDLMELKHMA-EL-D-CTNFSS-F-QLEERESVIEDQMNEMK-EEKXREKRAKRN-QSLREIWDY
>5__chr6_129585188_129591290_256
FS-LKEEV-TH-KEAKNLEKR*D-WLPRITSVEKSLNDLMELKTMA-EV-D-CTSLRS-F-QLEERVSVIEDQMNEMK-EEKFREKRVKGN-QSLQEIWDY
>5__chr4_91840162_91846235_257
FS-LQKEV-TH-KEAKNLEKRLD-WLTRITSVEKSLYDLMELKTMP-EL-D-CTSFSS-F-QLEEMVSVIKDQMNEMK-EEKFKE*RAKRN-QSLQEIWDY
>5__chr5_92528022_92534152_258
FS-LK-EV-TH-KEAKNLEKRLD-WLTRITSIEKSLNDLMEVKSMA-EL-D-CTSFSS-F-QLEERVSVIXDQMNEMK-EEKFREKRVKRN-QSLQEIWDY
>5__chr5_86415995_86422138_259
LS-LKEEV-NH-KEAKNLEKRLD-WLTRITSVEKSLNDQMELKTMT-EL-D-CTSFSS-F-QLEERVSVIEDQMNKMK-EEKFREKRGKRN-QSLQEIWDY
>5__chr4_74444737_74450827_260
FS-LKEEV-TQ-KEAENLEKRLD-WLTRI--------XLMELKTIA-EL-D-CTSFSS-F-QLEXRVSVIEDQMNEMK-EEKFREKRVKTN-QSLQEIWHY
>5__chr5_45348240_45354430_261
FS-LKEEV-IH-KEAKNLEEILD-WLTRTTSVEKSLNDLMELKTMA-EL-D-CTSFSS-F-QLEERVSVTEDQINEMK-EEKFRERKVKRN-QSLQEIWDY
>5__chr5_90301313_90307439_262
FS-LKEEV-TH-KEAKNLEKRFD-WLATITSVEKSLNDLMELKTMA-EL-D-CTSLRS-F-QLEERVSVMEDEMNEMK-EEKFREXRVKRN-XRLQETWDY
>5__chr5_29026946_29033025_263
FS-LKEEV-TQ-KEAKNLEKRLD-WLTRITSVVKSLNDLMELKTMA-EL-D-CTSFSS-F-QLEESVSVMDDQMNEMK-EEQHREKRIKRN-QSL*EIWDY
>5__chr5_116475392_116481518_264
FS-LKEEV-TH-KEVKNLEKRLD-WLTRINSVEKPLNDPMEMKTMA-QL-D-CTSFSS-F-QLEERVSVIEDQMNEIK-EEKFRENRVKRN-QSLQEIWDY
>5__chr5_113894260_113900391_265
FS-LKEEV-TH-KEVKNLEKRLD-WLTRITNAEKSLKDLMELKTMA-EL-D-CTCFSN-F-QLEEGVSVIEDKINEMK-EEKFREKRIKIK-QSLQEIWDY
>5__chr5_36220123_36226225_266
FS-LKEEV-TH-KEAKNFEKRLD-WLTRITSVEKSLNNLMELKTMA-EL-D-*TSFSS-F-QVEERVSVIEDKMNEMK-EX-FREKRVKRN-QSLQEIWDY
>5__chr5_162476399_162482562_267
FS-LKEEV-TH-KEVKNLEKRLD-WLTRITNAEKSLKDLMEPKTKA-EL-D-CTSFSS-F-QLEETVSVMEDQMNEMK-EEKFREKRIKRN-*SLQEICYY
>5__chr5_89478344_89484458_268
FS-LKEEV-TH-KEAKNLEKILD-WLTRITSVEKSLNYLTELKTMA-EL-D-STSFHS-F-QLKERVSVMEDEMNEVK-EEKFREKRVKRN-XSLQEIWDS
>5__chr6_129192301_129198484_269
FS-LKEEV-TH-KEAKNLEKRLD-WLTGITSVEKSLNDLMELKTMA-EL-D-CTSFSN-F-QVEERVSVIEDQMNEMK-EEKFREKRVERN-QSLQEIWDY
>5__chr5_43703135_43709281_270
FS-LKEEV-TH-KXAKNLEKILD-WLTRINSVEKYLNDLMELKTMA-KL-D-CTSFSS-F-QLEERVSVIEDRMNEMK-EEKFREKIVKRN-ESLQEIWDY
>5__chr5_39378919_39385040_271
LS-LKEEV-TQ-KEAKXIEKRLD-WLTRITTVEKSLNDLMELKTMA-EL-D-CTSFSS-F-QLEERVSVIEDQMNEMK-EEKFRDKRIKRN-QSLQEIWDY
>5__chr5_95723296_95729432_272
FS-LKEEV-TH-KEAKNLEKRLG-WLTRIISVEKYLNDLMELKTMA-EL-D-CTSFSS-F-QLEERVSVIEDQMNEMK-EEKFREKGVKRK-QSLQEIWDY
>5__chr5_143409704_143415820_273
FS-QKEQV-TQ-KEAKNLEKRLD-WLIRITSVEKSLNDLMELKTMA-EL-D-CTSFSG-F-HLEEKVSVTEDQMNEMK-EEKFREKRVKRN-QSLQEIWDY
>5__chr5_111824341_111830478_274
FS-LKEEV-TQ-KEVKNLEKGLD-WLTRITNAEKSLKELMELKTTA-EL-D-CTSFSG-F-KLEERVSVMEDRMNEMK-EEKFREKRIKRN-QSLQKIWDY
>5__chr5_79722720_79728840_275
FS-LKEEV-TH-KEAKNLEKRLD-WLTRITHVEKSLNDLRELKTMA-EL-D-CTSFSS-F-QLE*RVSVIED*MNEMK-EX-FRENRVKRN-ESLQEMWDY
>5__chr4_98677243_98683303_276
FS-LKEEV-TH-K-VKNLEKRLD-WLMRTTDAENSLNNLMELKTMA-QL-D-CTSFSS-F-QLEERISGIEDQMNEMK-EEKFREKRIRRN-QSLQEIWDY
>5__chr5_136186617_136192738_277
FS-LKKEV-TH-KEAKNLEKRLD-WLTRITNPEKSLNDLMELKTTA-EL-D-CTSFSS-F-QLEESVSVIEDQMNEIK-EEKLREKRVKR--XSLQEIWDY
>5__chr5_97474911_97481056_278
FS-LKEEV-TH-KELKNLEKRLD-WLTRITKAEKSLNDLMELKTTA-EL-D-CTSFSN-F-QLEERLSVMEDQMNEMK-EEEFREKRIKIN-QSLQEIWDY
>5__chr5_134361508_134367685_279
FS-LKEDV-TH-KEAKNLEKRLD-WLTRITSVEKALNDLTELKTMV-EL-D-CTSFSS-F-QLEERVSVIEDQMNEMK-EX-FREKRVK-X-QSLQEIWDY
>5__chr5_175411367_175417490_280
FS-LKEEV-TH-KEVKNLERRLD-WLTRITNVEKALNDLMELKTMA-EL-D-CKSFSS-F-QLEERVSLMEDQMNEMK-EEKFREKRIKRN-QSLQEIWDY
>5__chr5_177145806_177151923_281
FS-LKEEV-TH-KEVKNLERRLD-WLTRITNVEKALNDLMELKTMA-EL-D-CKSFSS-F-QLGERVSLMEDQMNEMK-EEKFREKRIKRN-QSLQEIWDY
>5__chr6_160011637_160017777_282
FS-LKEEV-TH-KEPKNLEKRLD-WLTRITSIEKSLNDLMELKTMA-EL-D-CTSFSS-F-QLEERLSVIEDQMNEMK-EEKLREKRVKRN-QSFQEIWDY
>5__chr5_121956137_121962256_283
FS-LKEEV-TH-KEAKNLEIRLD-WLTRITNAEKSLKDLMELKTMA-EL-D-CXX*SS-L-QGEERISVIEDQMNEMK-EEKFREKIVKRN-QSLQEIWDY
>5__chr5_169179227_169185357_284
YS-LKEEV-TN-KEVKNLEKRLD-WLTRITNAEKSLKDLMELKTTA-EL-D-CTSFSS-F-QLEERVSVMEDQMNEMK-AEKFREKRIKRN-QTFKEIWDY
>5__chr6_109962501_109968624_285
FS-LKEEV-TH-KEAENFEKRLD-WLTRITSVENSLKDLMKLKTMA-EL-D-CTSFSS-F-QLEERVSVIEDQMNEMK-EEKIREKRVKRN-QSLQEIWDY
>5__chr6_110025983_110032106_286
FS-LKEEV-TH-KEAKNLEKRLD-WLTRITNAEKSLEDLMELKTMA-EL-D-YTSFSS-F-QLEERVSVIKDQMNEMK-EEKFREKRIKRN-QSLQEIWDY
>5__chr5_150749167_150755310_287
FS-LKG*V-TH-KEAKNLGKRLD-WLTRITSVEKSLNDLMELKTMA-EL-D-CTSFSS-F-QLEERVSVTEDQMNEMK-EEKFREKRVKGN-QNLQEIWDY
>5__chr5_39311604_39317745_288
YS-LKEEV-TH-KEVKNPEKRLD-WLTRKIDAERSLKDLLELKTMA-EL-D-CTSISS-F-QLEERVSVTEDQMNEMK-EEKFREKRIKRN-QSLQEIWDY
>5__chr6_160045163_160051283_289
FS-LKKEV-TH-KEVKNHEKRLD-WLTRITNAEKSLKDLMELKTMA-EL-D-CTSFSS-F-QLEERVSVIEDQMNEMK-EEKLREKRVKRN-XSLQEIWDY
>5__chr5_83381913_83388054_290
FS-LKEEV-TH-KEAKNLEK*LN-WLTRITNAKKSLKDLMELNTMA-EL-D-CTSFTS-F-QLEERVSVTEDQMNEMK-EEKFREKRIKRN-QSLQEIWDY
>5__chr6_152390987_152397147_291
FS-LKEEV-TH-KEVKNLEKRLD-WLPRITNAQKSLKDLMELTTKA-EL-D-CTSFSS-F-QLEERLSVMEDQMNEMK-EEKFRERRIKRN-QSLQEIWDY
>5__chr4_83437713_83443863_292
FS-LKEEV-TQ-KEVKNLEKRLD-WLTRITNAEKSLKDLMELKTMA-EL-D-CTNFSS-F-QLEERVSVMEDQMNVMK-EEKFREKRIKRN-QSLQEIWDY
>5__chr5_150323895_150330030_293
FS-LKEEV-TQ-KEVKTLEKRLD-WLTRITNAEKSLKDLMELKTMA-EL-D-CTSLSS-F-QLEERVSVMEDQMNEMK-EEKFKEKIIQRN-QSLQEI*DY
>5__chr7_61834613_61840724_294
FS-LKEEV-TH-KEAKNLEKTLE-WLSRITLVKKPINDLMELKTTA-EL-D-STSFSN-F-QLEERVSVIEDKVNEMK-EDYLREKRVKRN-QSLEDIWDY
>5__chr7_62091026_62097165_295
YF-LKEEV-AD-KEIKNLEKKSD-WLMRLTNAEKSLKDLMELKTMA-KL-D-CTSLSS-C-QLEEKVSVIEDAMNEMK-KETFREKRVKRN-QSLKDVWDY
>5__chr6_random_198332_204469_296
FS-LKKEV-TH-KEGKNLEKRLD-WLTRISSVQKSLNDLMKLKTTA-EL-D-*KSFSS-F-QLEEKVSVIEDQMNEMK-EEKFREKRVKIN-QXLQEIWDY
>5__chr8_129841277_129847423_297
YS-LQEEI-TK-KEVKNFEKXLD-CITRITNTEKCLKELMELKAKA-EL-E-CRSLRS-R-QLEKRASAMEDEVNEMK-EGKFREKRIKRN-QSLQEIWDY
>5__chr7_79408344_79414488_298
FS-LKEEV-TH-KEAKNLEKRLD-WLTRIKSVEKSLKDVM*LKTMA-EL-D-CTSFSS-F-QLEGRVSVIEDQMNEMK-EEKFREKXVKRN-QSLPEIWDY
>5__chr7_97252856_97258986_299
YS-LKEEV-TH-KEVKNLEKKLH-WLNTVTNAEKSLKDLMELKTTA-EL-D-CTSLST-F-QLE*RVSVMEDEMNEMK-EEKFREKRIKRN-QSLQEIWNY
>5__chr8_50029023_50035135_300
FS-LKEEV-TH-KEVKNLEKRLD-*LNRTTNLEKASNDLMELKTMA-EL-D-YTSLSS-F-QLEERVSEIEDQMNEMK-EX-FREKRIKRN-QSLQEIWEY
>5__chr7_107815250_107821412_301
FS-LKEDV-TH-KEAKNLEKRLD-WLTRITSVEKSLNDLMELKTMA-EL-D-*TSISS-F-QL*ERVSVIEDQMNEMK-EEKFREKXXKRN-QSLQEIWDY
>5__chr8_107104733_107110838_302
FS-LKEEV-TH-KEVKNPEKRLD-WLTRITNAEKSLNDLMELKTRA-EL-D-CTSFSS-F-QLEERVSVIEDQMNEMK-EEKFSEKRIKRN-QSLQEIWDY
>5__chr7_102672280_102678426_303
YS-LXXGV-TH-KEVKNLEKKLD-WLTRITNAEESLKDLMELKTKA-EL-D-CTSLSS-F-QLEERVSVMDNQMNEMK-EEKFREKTIKRN-QSLQEIWDY
>5__chr7_35157954_35164094_304
YS-LKEEV-TH-KEVKNLEKQLD-WLTRITNAEKSLKDLMELKTKA-EL-D-CTSLSS-F-QLEERVSVTDDQMNEMK-EEKFREKRIKRN-QSLQEIWDY
>5__chr6_49674229_49680345_305
FS-LKEEV-TH-KETKNLEKRLD-WLTIITNTEKSLKDLMELKTMA-EL-D-CTGFSS-F-HLEERVSVIEDQMNEMK-EEKFREKRVKRN-QSLQEIWDF
>5__chr7_113482227_113488360_306
FS-LQEEV-IH-KEVKNLEKRLD-WLTRITNAKKSLKDLMELKTTA-EL-D-STSLSS-F-QLEERVSVMEDQIN*MK-EEKFREKRIKRN-QSLQEIRDY
>5__chr6_82345000_82351132_307
FS-LKEEV-TH-KEVKNLEKRLD-WLTRITNAEKSLKDLMELKTTA-EL-D-CTSLSS-F-QLEERVSVMEDKMNKMK-EEKFREKRIKXN-QSLQEIWDY
>5__chr6_qbl_hap2_1002317_1008352_308
FS-LKEEV-TH-KEVKNLEKR*D-WLTRITNAEKSLKDMMELKTTA-EL-D-CTSFSS-F-QLEERLSVMEDQMNEMK-EEKFREKRIKRN-QSLQEIWDY
>5__chr7_10507123_10513305_309
FS-LKEEV-TH-KEVKTLGKRLD-WLTRITNAEKSLMDLMELKTMA-ER-D-CTSLSS-L-QVEERVSVIEDQMNEMK-EQKFTEKRIKTN-QSLEEIWDY
>5__chr7_94846476_94852606_310
FS-LKEEV-TH-KEVKNLEKRLD-WLTRVTNAEKSLKDLMELKTMA-EL-D-CTSFSS-F-QVEERVTMIEDQMNKMK-QEKFRAKRIKRN-QSLQEIWDY
>5__chr7_122261607_122267733_311
FS-LKAEV-TQ-KEAKNLEKRLD-RITRIPSVEKSLNDLMELKTMA-EL-D-CTSFSS-F-QLEERVSVMEDQINEMK-EX-FREKRVKIN-QSLQEIWDY
>5__chr7_122506634_122512726_312
FS-LKEEV-TH-KEAKNLEKRLN-*LTRITSVEKFLNDLMELKTMA-EL-D-CTSFSS-F-QLEERVSVMEDEMNEMK-EEKFREKRVKRN-QSLQKIWDY
>5__chr8_53581598_53587731_313
FS-LKEEV-TH-KEVKNLEKRLD-WLTRTINAEKSLKNLMELKTMA-EL-D-CTSSSS-C-QPEERVSAMEDEMNEMK-EEKFREKRIQRN-QSLQEIW*Y
>5__chr7_27008590_27014739_314
FS-LKEKV-TH-KEVKNLEKRLD-WLTRITNAEESLNDLMELKTRA-EL-D-CTSFSS-F-QLEEKVSGMEDEMNEMK-EEKFREKRMKRN-QSLREIWDY
>5__chr7_71244937_71251077_315
FS-LKEEV-TQ-KEVKNLEKR*D-WLTRITNAEKSLKDLMELKTMA-EL-E-CTSFSS-F-QREERVSVKEDQMNEMK-EENFREKRIKRN-QSLQKIWDY
>5__chr8_101483225_101489349_316
FS-LKEEV-TQ-KEFKNLEKRLH-WLTRITXAQKSLKERMELKTMA-EL-D-YTSFSS-F-QLEERVSVMEDQMSEMK-EEKFREKRIKRN-QSLQEIWDY
>5__chr7_142567434_142573570_317
FS-LKEEV-NH-KGVKNFEKRLD-WLTRITNAEKSLKDLMELKTMA-EL-D-CTTFSX-F-QLEKXVSLIEDQIKEMK-EEKFREKRIKRN-QSLQEIWDY
>5__chr6_81878502_81884619_318
FS-LKEEV-TH-KEVKNLEKRLD-WLTRITNAEKSLKDLMKLKTMA-EL-D-CTSFSS-F-QLEEMVSVIEDQMNEMK-EEKFREKRIKRN-QRLQEIWEY
>5__chr8_29362652_29368779_319
FS-LKEEV-TH-KEVKNLEKRLD-WLTRITNAEKSLKDLMELQTMA-EL-D-CTSLSS-F-QLEERVSVMEDQMKEMK-EEKFREKTTKTN-QSLQEIWDY
>5__chr6_46195154_46201276_320
FS-LKEEV-TH-KEVKNTEKRLD-WLTRITNAEKSLKDLMELKTMA-EL-D-CTSFSS-F-QLEERISVIEDQINEMK-EEKFREKRIKRN-QSLQEIWDY
>5__chr7_63258347_63264446_321
FS-LKEKV-TH-KEVKNLEKRLD-WLTRITNAEKSLKDLMELKTMA-EL-D-CTSFSS-F-QLEERVSVIEDQINEMK-E-KFGEKEVKRN-XSLQEI*DY
>5__chr8_100389586_100395720_322
FS-LKKEV-TH-KEAENLEKRLD-WLTRITNAEKSLNDLMELTNMA-EL-D-CTTFLS-F-QLEERASGIEDQMNEMK-EEKFTEKRVKRN-QSLQEIWDY
>5__chr8_48559987_48566121_323
FS-LKEEV-TH-KAAKNLEKRLD-WLTRITSVEKSLNDLIELKTTA-EL-D-CTSFRS-F-QLKEKVSETGDQMNEMK-QKKFREKRAKRS-QSLQEIWDY
>5__chr6_23362492_23368626_324
FS-LKKEV-TH-KEAKNLEKRLE-WLTRITNGEKSLNDLMELKTVA-EL-D-CTSFSS-I-QLEERVSVIED*MNEMK-EEKFREKRVKRN-QSLQEI*DY
>5__chr8_146210032_146216153_325
FS-LKEDV-TH-KEAKNLEKRLD-WLTXITRVEKTLNDLMELKAMA-EL---CASFSS-F-QLEERVSVIEDQMNEMM-EEKFREKRVKRN-QSLQEIWDY
>5__chr7_83178679_83184776_326
FS-LTEDV-TH-KEDKTLEKRLH-WLSRITSVEKILNDLMGLKTMA-KL-D-CTSFSS-F-QLEERVSVIEDQMNEMK-EEKFREKRVKRN-XSLQEIWDY
>5__chr7_45321407_45327543_327
FS-LKEEV-TQ-KEVKNLEKXLD-WLTRITNVEKSLNDLMELKNMA-EL-D-CTSFSS-F-QLEERVSVMEDQTNEMK-EEKFREKRVKRN-HSLQEIWDY
>5__chr8_54118282_54124404_328
FS-LKEEV-XX-KQAKNLEKRLD-WLTRITNKEKSLSDLMELKNVA-EX-D-CTSFSS-F-QLEERVSVIEDQMNEMK-EEKFREKRIKRN-QSLQEIWDY
>5__chr7_148901844_148907972_329
FS-LREEV-TH-KEAKNLGKRLD-WLTRITSVEKFFNDLMELKTMA-EL-D-CTSFSS-F-QL*ERVSVIEDPMNEMK-EEKFREKRVKRN-QSPQEIRNY
>5__chr6_82719472_82725600_330
FS-LKEEV-AH-KEAKNLEKRLD-WLTRINTVDKYLNDLMKLKTMA-EL-D-CTSFIS-F-QLEERVSVIEDQMNEMK-EEKFREKRVKRN-QSLQEIWDC
>5__chr7_113677090_113683230_331
FS-LKEEI-MH-KEAKNLEKRLD-WLTRITSVGKSLNELMELKTMA-EL-D-CPSFSS-F-QLEERVSVIEDQMNEMK-EEKFREKRVKRN-QSLQEIWDY
>5__chr6_19589952_19596100_332
FS-LKEEV-TH-KEVKNLEKKLD-WLTRITNAEKSLKDLMEVKTIA-EL-E-CTSRSG-C-QLKERVSVMEDEMNEMK-EEKFREKRIKRN-QSLQEIWDY
>5__chr6_78017969_78024105_333
FS-VKEEV-TH-KEAKNLEQRLD-WLTKITNVEKSLNDLMELKNMP-EL-D-CTSLSS-F-QLEERV*VIEDQMNEMK-EEKFREKRVKRN-QSLQEIWDY
>5__chr7_137866535_137872653_334
SS-LKEEV-TH-KEAKNLEKRLD-WLTRITSVEKS*NDPMELKTMA-EV-D-CTSFST-F-QLEERVSVIEDQMNETK-EEKFREKRVKRN-QSHQEIWDY
>5__chr6_84262109_84268237_335
IS-VKEEV-TH-KEAKNLEKRLD-WLTRITSVEKSLNDLMELKTTA-EL-D-CTSFSS-F-QLEERVSVIEGQINEMK-EEKFREKRIERN-QSLQEIWDC
>5__chr7_76609700_76615811_336
FS-LKEEV-TQ-KEVKNLEKRLD-WLSRITNEEKSLKDLMELKTMA-EL-D-CTSFSS-F-QLEERVSVIEDQMNEMK-EQKFREKRVKRN-QSTREIRDY
>5__chr7_151388496_151394605_337
YS-LKEEV-MH-KEAKNLEKRLD-WLTRX--VEKFLYDLMELKTMA-EL-D-CTSFNS-L-QLEERVSVIEDQMNEMK-EEKFREKRVKRN-RSLQEI*DY
>5__chr6_9990543_9996667_338
FS-LKEEV-TH-KGAKNHEKRLD-WLTGITSVEKSLNDLMELKTMA-EL-D-YTSFSS-F-QLEERV*VIEDQINEMK-EEKFREKRVKRN-QSLQEI*DY
>5__chr6_44659888_44666028_339
FS-LKEEV-TH-KEAKNLEKRLD-WLTRITSVEKSLNDLMELKTMA-EL-D-CTSLSS-F-HLEERVPVIEEQMNEMK-EEKFREKRVKKN-QSLQEI*DY
>5__chr7_106112073_106118200_340
FS-LKKEV-TQ-KEAKNLEKRLD-WLTRITSVEKSLNDLMELKTMA-EL-N-CTSFSS-F-QLEERVSVIEDQMNEIK-EEKFREXRVKX--QSLQEIWDY
>5__chr7_126040692_126046812_341
FS-LKEEV-TQ-KEVKNLEKRLD-WLTRITSVEKSLNDLMELKTMA-EI-D-CTSFSS-F-QLEERVSVIEDQMNAMK-EQKFREKRVKRK-QSL*EIRDY
>5__chr7_40339885_40346016_342
FS-LKQKV-TH-KEDKNLEKR*D-WLTRITSVEKTLNDLMELKTMA-EL-D-CTSFSS-F-PLEERLSVIEDQMNEMK-EEKFREKRI*RD-QSLQEIWDY
>5__chr6_93761622_93767753_343
FS-LNEEV-IH-KEAKNLEKGLD-WLTRITSIETSLNDLMELKTMA-EL-D-CTSFSS-F-QLEERVSVIEDQMNEMK-EXXFRERRV*RN-QNLQEIWDY
>5__chr8_39176292_39182443_344
FP-LKEEV-TY-KEAKKLEKILD-WLTRITSVEKSLNDLMELKTMA-EL-D-CTSFSS-F-QLEERVSVIEDQMNEMK-EXKFREKTVKRN-QSLQEIWDY
>5__chr8_39993074_39999223_345
FS-LKEDV-TH-KEAKNLEKRVD-WLTRITSVEKSLNDLMELKTMA-EL-D-CTSFSS-F-QLEERVSVIEDQMNEMK-EEKFREKRVKRN-QSLQEIWDY
>5__chr6_25266405_25272516_346
FS-LKEEV-TH-KEAKNLEKGLD-WLTRITSVEKSLNDLMELKTXA-EL-D-CTSFGS-F-QLEERVSVMEDQMNEMK-EEKFREKRMKRN-ESLQEIWDY
>5__chr8_51223529_51229624_347
FS-LTEEV-TQ-KEAKNLEKRID-WLTRITSVEKSLNDLMELKTVA-EL-D-CTSFSS-F-QVEERVSVIEDRMNKMK-EEKFREKRVKRN-QGLQEIWYY
>5__chr7_47165799_47171917_348
FS-LKEEV-IQ-KEA*HLEKRLD-WLTRITSVEKSLNDLMELKTMA-EL-D-CTSFSS-F-QLEERGSVNEDQMNEMK-EEKFRE*RIKRN-QSLQEIWDY
>5__chr8_23287413_23293535_349
YS-LKEEF-TX-T*AKNLEKRLD-WLTRITSVEKSLNDLMELKTMA-EL-D-CTSFSS-F-QPEERVSVIEDQMNEMK-EEKFREKRVKRN-QSLQEIWDY
>5__chr8_26971287_26977417_350
FS-LKEEV-TH-KEAKNLEKRLD-WLTRITSVEKSLKDLMELKTMA-EL-D-CTSLSS-F-QPEERVSVIEDQMNETK-EEKFREKRVKRN-QSLQEIWDY
>5__chrX_57544915_57551050_351
FS-LKKEV-TH-KEVKNLEKRLD-WLNRITNVEKASNDILELKTMA-EL-N-CTNFSS-F-KLEERVSVIEXQMNELK-EX-FREKRVKRN-QSLQEIWDY
>5__chr8_86518332_86524472_352
YS-LQEEV-TN-KEVKNF*KXLD-WITRITNAEKSLKDLKELKTKA-EL-E-CRSLSS-C-QLEERVSVMEDEMNEMK-EEKFREKRLKRN-QSLQEIWDY
>5__chrX_62628697_62634857_353
FS-LKEEV-TH-KEAKNLEKRLN-WLTTITSVEKSLNDLMELKTMA-EL-D-CTSFSS-F-QLEERVSVIEDQMNEIK-EEKFREKRVKRN-QSLQKIWDY
>5__chrX_57906353_57912464_354
FS-IKEED-TH-KEAKNLEKRSD-WLTRKTSVEKSLNDLMELKTTA-EL-D-CTSFSS-F-QLEERASVIEDX--XIK-EEKFR*KRVKRN-RSLQEIWDY
>5__chr9_6366265_6372430_355
YS-LKEEI-TN-KEVKSFEKKLD-WISRITNAEKSLKDLMELKTKA-EL-E-CRSLST-C-QLEERVSVMEDEMNEMK-EKKFREKRIKRN-QSLQEI*DY
>5__chr9_25092005_25098066_356
YS-LKEEV-TH-KGVKNLEKRLD-WLTRITHAEKSLKDLMERKTVA-EL-D-CRSLSS-F-QLEERVSVMEDQMNEMK-EEKFREKRIERN-QSLQEIWDS
>5__chr8_72656408_72662551_357
FS-LKEEV-TQ-EEVKNLEKRLD-WLTRITSIEKSLNDLIELKTMA-EL-D-CTSFSS-F-QLEERVSVTEDQMNEMK-EEKFREKRVKTN-QSLQEIWNY
>5__chr8_85151594_85157791_358
FS-LKEEV-TH-KEAKNLEKG*D-WLIRITSVEKSLNDLTELKTMA-EL-D-CTSFSS-F-QVEERVSVIEDQMNEMK-GEKFREKRVKRN-QSLQETWDY
>5__chrX_108459701_108465854_359
FS-LKEDV-TH-KEAKNLEKR*D-WLTRITSVEKSLNDLMELKTMA-EL-D-CTSFSS-F-QLEERVSVIEDQMNEMK-EEKFREKRVKRN-QSLQETWDH
>5__chrX_51930614_51936760_360
FS-LKEEV-TH-KEAKNLEKRLD-PRTRITSEEKSLNYLKELKTMA-EL-D-CTRFSS-F-QLEERVSVIEDQMNEMK-EEKFREKRVKRN-*SLQEIWDY
>5__chrX_104021142_104027271_361
FS-LKEEV-NH-KEAKNLEKRLD-WLTRITNVEKSLNDLMELKNMA-EL-D-CTRFSS-F-QLEEKISVMEDQMNEMK-EEKFREKRVKRN-*SLQEIWDY
>5__chrX_55439673_55445817_362
YS-LQEEI-TN-KEVRNFEKKLE-WITRITNAEKSLKELMELKAKA-EL-E-FRSLRS-C-QLEERVSVMEDEVNEMK-EGKFRQKRIKIN-QSLQEIWDY
>5__chr9_118311116_118317233_363
FS-LKEEV-TH-KEDKNLEKRLE-WLTRITNAEKSLNDLMELKTMA-*L-D-CTSFSS-F-QLEERVSVIEDQMNEMK-EEKFREKRIKRN-QSLQEIWDY
>5__chr9_15978447_15984587_364
FS-LKEEV-TH-KEAKNLEKRLD-WLTRITSVEKSLNDLMELKTLA-EL-D-CTSFSS-F-QLEERVSVIEDQMNEMK-EEKFREKRVKRN-QSLQEIWDY
>5__chr8_72526583_72532683_365
FS-LKEEV-TH-KEAKNLEKRLG-WLTRITSVKKSLNGLMELKTMA-EL-D-CTSFSR-F-QLEERVSVIEDQMNEMK-EENFREKGVKRK-QSLQ*I*DY
>5__chr9_105235699_105241777_366
FS-LKEEV-TH-KEAKNFEXRLH-WLTRITNAEKSSKDLMELKTMA-EI-D-CTSFIS-F-QLEERVSVIEDQMNEMK-EEKFREKRVKRX----------
>5__chrX_63419446_63425628_367
YY-LKEEV-TH-KEVKNTENRLD-WLTRITNAEKSLNDQMELKTMA-EL-D-RTSFSR-F-QLEERVSMIEDHMNEMK-EEKFREKRIKRN-*SL*KIWDY
>5__chr8_70918090_70924212_368
FS-LKEEF-TH-KEAKNLEKRLD-WLTRITSVEKSLNDLMELKTMA-EL-D-CTSFNS-F-QLEERVSVIEDQINEMK-EX-FRX--XKRN-QSLQETWDY
>5__chr8_86949631_86955748_369
FS-LKEEV-TH-KEA*NLEKKLD-WLTRITSVEKSLNDLMELKAMA-EL-D-CTSFSS-F-QLEERVSVIEDQMNEMK-EEKFRGKRVKRN-QSLQETCDY
>5__chr9_17200062_17206199_370
FS-LKEEV-TH-KEAKNLQKRLD-WLTRITSVQKSLNDLMELKTMA-GL-N-CTSFSS-F-QLEERVSVIEDQMNEMK-EEKFREKXXKRN-QSLQEIHDY
>5__chr8_97151821_97157959_371
FS-LKEEV-TH-KEAKNLKKILD-WLTTITSVEKSLKDLMEVKPMX-EL-D-CTSFSS-F-QLEERVSVMEDQMNEMK-EEKFREKRVKRN-QSLQEIWDY
>5__chrX_130486146_130492274_372
FS-LKEEV-IH-KEVKTIEKRLD-WLIRLTNAEKSLKDVMELKTMA-EL-D-CTSFSS-F-QLEERLSVMEDQMNDMK-EEKFREKXXKRN-QSLQEKWDD
>5__chrX_55340813_55346948_373
FS-LQEEV-TH-KEANNLEKRLH-WLTGITNAEKSLKDLMKLKTMA-EL-D-CTSFSS-F-QLEERVSLMEDKMNEMK-EKKFREKRIKRN-QSLQEI*DY
>5__chrX_112609197_112615331_374
FS-LKEEV-TH-NEVKNLEKRLD-WLTRITNAEKSLKDLMELKTMA-EL-D-CTSFSS-F-QLEERVSVMEDQMNEMK-EQKFREKRVKRN-QSLQEIGDY
>5__chr8_76399012_76405015_375
YS-LWEDI-TK-KEVENFEKNLE-CITRITNTEKCLKELMELKTKT-EL-E-CRSLRS-C-QLEERVSAMEDEMNEMK-EGKFREKRIKRN-QSLQEIWDY
>5__chr9_104139306_104145457_376
FS-LKEEV-TH-KEVKNLEKRLD-WLTRITNVEKSLNDLMELKTMA-EL-D-CTSFTV-F-QLEERVSVIEDQMNEMK-EEKFREKRIKRN-QSLQEIWDY
>5__chrX_27686624_27692824_377
LS-LKEEV-TH-KEVKNLEKRLD-WLTRITSVEKSLNDLMELKTMA-EL-D-CKSFSS-F-QLEERVSXTEDQMNEMK-EEKFREKRVKRN-QSLQEIWDY
>5__chrX_103491977_103498124_378
FS-LKENV-TH-KEAKNLEKRLD-WLTRITSVEKFLNELMEXETVA-EL-D-CTSFSS-F-QLEERLSVMEDQMNEMK-EEKFRERRVKRN-RSLQEIWDY
>5__chr9_38769396_38775508_379
FS-LKEEV-TH-KEAKNLEKRLD-WLTRITSVEKTLKDLMXLKTVA-EL-D-CTSFSS-F-X------VVEDQMNEMK-EEKFREKRVKRN-QSLQEIWDY
>5__chr9_45079531_45085652_380
FS-LKEEV-TH-KEAKNLEKRLD-WLTRITSVEKTSKDLMXLKTVA-EL-D-HTSFSS-F-X------VVEDQMNEMK-EEKFREKRVKRN-QSLQEIWDY
>5__chr9_67236475_67242596_381
FS-LKEEV-TH-KEAKNLEKRLD-WLTRITSVEKTSKDLMXLKTVA-EL-D-HTSFSS-F-X------VVEDQMNEMK-EEKFREKRVKRN-QSLQEIWDY
>5__chr9_22167101_22173144_382
FS-LKEEV-TH-KEAKNLEKRLD-*LTRITSVEKSLKDLMELKTMA-EI-D-CTSFSS-F-QLEERVSVIEDQMNEMK-EEKFRENRVKRN-QSLQEIWNY
>5__chrX_127160595_127166665_383
YS-RKEEV-TN-KEVKNFEKILD-WITRIINAEKSLKDLMELKTMA-EI-D-RTSLRN-C-QLEERVSVMEDEMNEMK-EEKFTENRRKRR-QSLQEIWDY
>5__chr9_21809140_21815251_384
FS-LKKEI-TQ-KEAKNLEKRLD-WLTRITSVEKSLNDLMELKTIV-EL-D-CTSLSS-F-QLEERVSVIEDQMNEMK-EX-FREKRVKRN-RSLQEIWDY
>5__chr9_111637495_111643628_385
FS-LKEEV-TH-KEAKTLEKRLD-WLTRITSVEKSLNDLMELKTMA-EL-G-CPSLSS-F-QLEERVSVMEDRMNEMK-EEKFREKRVKRN-QSLQGMCDY
>5__chrX_131246178_131252326_386
FT-LKEEV-TH-KEVKNLEKRLD-WLTRITNAEKSLKELTELKTMA-EL-E-CTNLSS-F-QLEERVSVMEDQMNEMK-EEKFREKRIKRN-QSLQEIWDY
>5__chr9_107587178_107593312_387
FS-LKEEV-TH-KEAKNLEKRLD-RLTRITSVEKSLNDLMELKTMA-EL-D-CASFSS-F-QLGERVSVIED*MNEMK-EEKFREKRVKRN-ESLQEIWDY
>5__chr9_10768294_10774424_388
FS-IKEEV-TH-KEAKNFKKRLD-LLTRITNVEKALNDLMELKTMG-EL-D-CTSFSS-L-QLEERV*VIEDQMNEVK-EEKFRVKRVKRN-QSLQEI*DY
>5__chr9_108407091_108413232_389
FS-PKEEV-TH-KEAKNLEKRLD-WLTRITSVKKSLNDLMELKTMA-EL-D-CTSFSS-F-QWEERVSVIEDQINEMK-EEKFREKRTKRN-QSLQEIWDY
>5__chrX_138169377_138175496_390
FS-LKEEA-TQ-KEVKXLEKRLD-WLTRITSVEKSLNDLMELKTMA-DL-D-CTSFSS-F-QLEERLSMIEDQMNEMK-EEKFREKRIKRN-QSLQEICDY
>5__chrX_51382734_51388853_391
LS-LKEEV-TH-KEAKNLEKRLV-WLTRITSVEKSLNDLMELKTMT-EL-D-CTSFSG-F-QLEERVSVIEDQMNDMK-EKKFREKRVKKN-QSLQEIWDY
>5__chr8_9336228_9342375_392
FS-LKEEV-TQ-KEVKNLEKRLD-WLTRITSVEKSLNDLTELKNMA-EL-D-YISFGN-F-QLEERVSVTEDQMNEMK-EEKFREKRVKRN-QSLQKI*DY
>5__chrX_38924567_38930696_393
FS-LKEEV-TQ-KEAKNLEKRLD-WLTRITSVEKSLNDLMELKTIA-EL-D-CTSFSS-F-*LEETVSVIEDQMNEMK-EEKFREKRTKRN-QSFQEIWDY
>5__chrX_135886956_135893097_394
FF-LKEEV-TH-KEVKNLKKRLD-WLTRITNSEKSLKDQMELKTRA-EL-D-GTCLSS-F-QLEERVSVMEDQMNEMK-EEKFREKRIKRN-ESLQEIWDS
>5__chr8_73395930_73401919_395
FS-LKEEV-TH-KEVKNLEKRLD-WLTRITNVEKSLNDLMELKTMA-EL-D-CTSFSS-F-QLEERVSVIEDQMNEMK-XEKF*EKRVKTK-QSLQEVWDY
>5__chrX_147236154_147242248_396
FS-LKEEI-TH-KEVKNLEXRLD-WLTRITNAEKSLKDLMELKTMA-EL-D-CTSFSS-F-QLEERVSVMEDQMNEMK-EEKLREKRIKRK-QGLQEIWDY
>5__chrX_12786347_12792481_397
FS-LKEEV-TH-KEVKNLEKKLD-WLTRITNAEKSLKDPMELKTMA-EL-D-CTSFSS-F-QLEERVSVIDDQMNEMK-EEKFREKRIKRK-QSLQEIWDY
>5__chrX_37325962_37332108_398
FS-LKGEV-TH-KEV*NLERRLD-WLTRTTSVERSLNDLMELKTMA-EL-D-CTSFSS-F-QREERVSVMEDEMNAIK-EEKFREKRIKRN-QSLQEIWDY
>5__chrX_153724266_153730402_399
FS-LKEEV-TH-KEAKNLEKRLD-WLTRITSIEKSLNDLMELKTMA-EL-D-CISFSS-C-QLEERVSVIEDQMNEMK-EEKFREKRIKRN-QSLQEIWDY
>5__chrX_41552783_41558949_400
FS-LKEEV-TH-KEAKNLEKR*D-WLTRITNVEKSLNDLMELKIMA-EL-D-CTSFSS-F-QLEERVSVTEDQMNEMK-EEKFREKRVKRN-QSLQEIWDY
>5__chrX_107671996_107678141_401
FF-LKEEV-TQ-KQVKNLEKRLD-WLTRITNAEKSLKDLMGLKTMA-EL-D-CTSFSS-F-QLEERVSVIEDQMNEMK-EEKFREKRIKRN-QSLQEIWDY
>5__chr9_107365278_107371401_402
FS-LKEEV-TQ-KEVKNLEKRLD-WLTRITNAEKSLKDLMELKTIA-EL-E-CTSFSS-F-QLEERVSVMEDQMNEMK-EEKFREKRINRN-QSLQEIWDY
>5__chr9_34516549_34522699_403
FS-LKEEV-TQ-KEVKNLEKRLD-WLTRITNAEKSLKDLMELKIMA-EL-G-CTSFIS-F-QLEERVSVMEDQMNEMK-EEKFREKRIKRN-QSLQEI*DY
>5__chrY_16363624_16369751_404
FS-LKEEV-TH-K*AENLEKRLD-WLTRITSVEKSLNDLMELKTMA-DV-D-CISFSS-F-QLEERVSGIEDQMNEMK-EEKFREKRVKRN-QSLEEIWNY
>5__chrY_8024501_8030613_405
FS----------KGVKNLEKGLD-WLTRITNAEKSKKX---LKTEA-EL-D-CTSFSN-F-QVEERLPVIEDQMNEMK-EEKFREKRIKRN-QSLQEIWDY
>5__chrY_22596468_22602608_406
FS-IKEEV-TH-KEAKNLEKSLA-WLIRITNVQKSLNNLREVKTMA-EL-D-CTSFIN-S-QLEERVSEIEDKMNEMK-EEKFREKRIKRN-QSLQEIWDY
>5__chrY_23094856_23100997_407
FS-IKEEV-TH-KEAKNLEKSLA-WLIRITNVQKSLNNLREVKTMA-EL-D-CTSFIN-S-QLEERVSEIEDKMNEMK-EEKFREKRIKRN-QSLQEIWDY
>5__chrY_24205758_24211898_408
FS-IKEEV-TH-KEAKNLEKSLA-WLIRITNVQKSLNNLREVKTMA-EL-D-CTSFIN-S-QLEERVSEIEDKMNEMK-EEKFREKRIKRN-QSLQEIWDY
>5__chrY_26569250_26575390_409
FS-IKEEV-TH-KEAKNLEKSLA-WLIRITNVQKSLNNLREVKTMA-EL-D-CTSFIN-S-QLEERVSEIEDKMNEMK-EEKFREKRIKRN-QSLQEIWDY
>5__chrY_21028563_21034674_410
FS-LKKEV-TQ-KEAKNLEKKLD-WLTRIISVEKCFNDMTELKTMA-EL-D-YTSFRR---QLEERVSVIKDXMN*MK-EX-FREKRVKRN-KRLQEIWDY
>5__chrY_17383331_17389498_411
FS-LKEEV-TH-KEAKNLEKRLD-WLTRITSVEKSLNDLMELKTMA-EL-D-RTSFSS-F-QLEERQSVIEDQMNEMN-EEKFREKRVKRN-QNLQEIGDY
>5__chrY_7118014_7124159_412
LS-LKEEV-TH-KEVKNLEKRLD-CLTRLTSVEKSLNNLMELKTIA-*L-D-STSFSS-F-QMEERVSVTEDQMNEMK-EEKFREKRIKRN-QSLQEI*DX
>5__chrX_74319563_74325603_413
YS-PGEDI-AK-KEVENFEKNLE-CITRITNTEKCLKELMELKTKA-QL-E-CRSLRS-C-QLEERVSAMEDEMNEMK-EGKFREKRIKRN-QSLQEIWDY
>5__chrX_66323023_66329141_414
YS-LKEEV-TH-KEVKNLEKR*D-WLTRITNAEESLKDLMELKTMA-EL-D-CTSCSS-F-QLEESVSVIEDQMNEMK-EEKFRGKRIKRK-QSLQEIWDY
>5__chrX_84724823_84730960_415
FS-LKEEI-TY-KEAKNLEKRLD-WLTRITSVDKSLNDLMELKTMA-EL-D-CTSFSS-F-QLEERVSVIEGQMNEMK-EEKFRGKRVKTN-QSLQEIWDN
>5__chrX_80078725_80084848_417
YS-LKEEV-TN-KEVKNFEKKLD-WITRIINAEKSLKDLMELKTMA-EL-D-CTSLSS-C-QLEERVSAMEDEMNEMK-EEKFREERIKRN-QSLQEIWDY
>5__chrX_67401111_67407320_418
YS-LKEEV-TH-KEVKNLEKKLD-WLTRITNAENSLKDLKELKVKA-EL-D-CTSLCS-F-QVEERVSVTEDQMNEMK-EERFREKRIKRN-QSLQEIWDY
>5__chrX_83697207_83703352_419
FS-LKQEV-TH-KKAKSLEKRLD-WLTRVNSVEKSLNDLMELKTMA-EL-D-CTSFSS-F-QLEEKVSVIEDQMNEMK-EEKFREKRVKSN-QSLQEIWDY
>5__chrX_79792751_79798877_420
YT-LKEEV-TH-KGVKSLEKRLD-WLTRITNAEKSLKDLMELKIMA-EI-D-CTSFSS-F-QLEERVSVIEDQMNQMK-EEKFTEKRXKKN-QSLQEIWDY
>5__chrX_68487326_68493465_421
FS-LKEEV-TH-KEVKXLEKRLD-RLTRITSVEKYLNDLMELKTME-EL-D-CTSFSS-F-QLEERVSMIKDQMNEMK-EEKFREK*VKRN-QSLQEIWDY
>5__chrX_73170504_73176635_422
FS-IQEEV-TH-EKVKNLEKRLD-WLTRITSVEKSLKDLMELKTMA-EL-D-CTSFSN-F-QLEERVSGIEDQMNEMK-EX-FREKRIKRN-ESLQEI*DY
>5__chrX_76612797_76618938_423
FS-LKEEG-NH-KEVKNLEKRLD-WLTRITNAEKSLKDLMELKTMA-EL-D-CTSFSS-F-QLEEKVSVIENQKNEMK-EKKFREKRIKRN-QSLQEIWDY
>5__chrX_random_737345_743478_424
FS-LKEEG-NH-KEVKNLEKRLD-WLTRITNAEKSLKDLMELKTMA-EL-D-CTSFSS-F-QLEEKVSVIENQKNEMK-EKKFREKRIKRN-QSLQEIWDY
>l1pa5_mod_cons50_CG_rest_rest_425
FS-LKEEV-TH-KEAKNLEKRLD-WLTRITXVEKSLNDLMELKTMA-EL-D-CTSFSS-F-QLEERVSVIEDQMNEMK-EEKFREKRVKRN-QSLQEIWDY
