# Supplementary material for: Cryptic genetic variation enhances primate L1 retrotransposon survival by enlarging the functional coiled coil sequence space of ORF1p
Source: PLoS Genet. 2020 Aug 14;16(8):e1008991. doi: 10.1371/journal.pgen.1008991 (PMC7449397; doi:10.1371/journal.pgen.1008991)
Supplement: S1 Data — (ZIP) [file pgen.1008991.s012.zip › Supplementary_Data_PG/orf1_coiled_coil/l1pa5/5anc_cc_seqs.fst]

>5__chr4_110915651_110921757
TTCTCCAAGCTAAAGGAGGATGTTCGAACCCATCGCAAAGAAGCTAAAAACCTTGAAAAA
AGATTAGATGAATGGCTAACTAGAATAACCAGTGTAGAGAAGTCCTTAAATGACCTGATG
GAGCTGAAAACCATGGCACAAGAACTATTTGATGCATGCACAAGCTTCAGTAGCCAATTT
GATCAAGTGGAAGAAAGGGTATCAATGATTGAAGATCAAATGAATGAAATGAAGCGAGAA
GAGACGTTTAGAGAAAAAAGAGTAAAAAGAAATGAACAAAGCCTCCAAGAAATATGGGAC
TAT
>5__chr5_114480910_114487013
TGCTCCGAGCTAAAGGAGGATGTTCGAACCCATCGCAAAGAAGCTAAAAACCTTGAAAAA
AGAGTAGACGAATGGCTAACTAGAATAAACAGTGTAGAGAAGTCTTTAAATGACCTGATG
GAGCTGAAAACCATGGCACAAGAACTACGTGACACATGCACAAGCTTCAGTAGCCAATTC
AATCAAGTGGAAGAAAGGGTATCAGTGACTGAAGAGCAAATGAATGAAATGAAGCAAGAA
GAGAAGTTTAGAGAAAAAAG--TAAAAAGAAATGAATAAAGCCTCCAAGAAATATGGGAC
TAT
>5__chr6_108838713_108844832
TTCTCCAAGCTAAAGGAGGATGTTTGAACCCATCTCAAAGAAGCTAAAAACCTTGAAAAA
AGATTAGATGAATGTCTAACTAGAAAAAACAGTTCAGAGAAGTCCTTAAATGACCTGATG
GAGCTGAAAACCATGGCACGAGAACTATGTGATGCATGCACAAGCTTCAATGGCCGATTT
GATCAAGTGGAAGAAAGGGTATCAGTGATTGAAGATCAAATGAATGAAATGAAGCCAGAA
GAGAAGTTTAGAGAAAAAAGAGTAAAAAGCAACAAACAAAGCCTCCAAGAAATATGGGAC
TAT
>5__chr5_72059222_72065317
TTCTCCAAGCTAAAGGAGCATGTTCTAACCCATCACAAAGAAGCTAAAAACCTTGAAAAA
AGATGAGAAGAATGGCTAACTACAATCAACAGTGTAGAGAAGTCCTTAAATGACCTGATG
GAGCTGAAAACCATGGCACGAGAACTATGTGATGCATGCACAATCTTCAGTAGCCGGTTC
AATCAACTGGAAGAAAGGATATCAGTGATTGAAAATCAAATGAATGAAATGAAGTGAGAA
TGGAAGTTTAGAGAAAAAAGAATAAAAAGAAATGGACAAAGCCTCCAAGAATTATGGGAC
TAT
>5__chr6_167218290_167224475
TTCTCCAAGCTAAAGGAGGATGTTTGAACCCATTGCAAAGAAGCTAAAAACCTTCAAACA
AGATTAGACGAATGGCTAACTAGAATAAACAGTGTAGAGAAGTCCTTAAATGACCTCACA
GAGCTGAAAACCATAGCACGAGAACTGTGTGACAAATGCACAAGCTTCAGTAGCCAATTT
GATCAGGGGGGAGAAAGGGTATCAGTGATTGCAGATCAAATGAATGAAATGAAGCAAGAA
GAGAAGTTTAGAGAAAAAGGAGTAAAAAGAAACGAACAAAGCCTCCAAGAAATATGGGCC
TAT
>5__chr7_85641298_85647358
TTCTCTGAGCTAAAGGACGAAGTTCGAACTCATCGCAAAGAAGCTAAAAACCTTGAAAAA
AGATTAGATGAATGGCTAACTAAAATAAACAGTGTAGAGACGTCCTTAAATGACTGGATG
GAGCTGAAAATCATGGCACGAGAACTAAAGGATGCATGCACAATCTTCAGTAGCCAATTT
GATCAAGTGGAAGAAAGGGTATCAGTGATTGAAGATCAAATGAATGAAATGAAGCGAGAA
GAGAAGTTTAGAGAAAAAAGAGTAAAAAGAAATGAACAAAGCCTCCAAGAAATATGGGAC
TAT
>5__chr8_25522805_25528907
TTCTCTGAGCTAAAGGAGGATGTTCAAACCCATCGCAAAGAAGCTAAAAACCTTGAAAAA
AGATTAGACGGATGGCTAACTGGAATAAACAGTGTAGAGAAGTCCTTAAATGACCTTATG
GAGCTGAAAACCATGGCACGAGAACTAAGTGATGCATGCACAAGCTTCAATAGCTGACTT
GATCAAGTGGAAGAAAGGGTATCAGTGATTGAAGATCAAATGAATGAAATGCAGCGAGAA
GAGAAGTTTAGAGAAAAAAGACTAAAAAGAAACGAACAAAGACTCCAAGAAATATGGGAC
TAT
>5__chr6_64596962_64603066
TCCTCCCAGCTAAAGGAGGACATTCGAACCTATCGCAAAAAAGTTAAAAACCTTGATAAA
AGATTAGACGAATGGCTAAGTAGAATAAACAGTGTAAAGAAGACCTTAAATGACCTGATG
GAGCTGAAAACCATGGCACGAGAACTACATGATGCATGCACAAGCCTCAGTAGCCAATTT
GATCAAGTGGAAGAAAGGGTATCAGTGATTGAAGATCAAATGAATGAAATGAAGCAAGAA
GAGAAGTTTAGAGAAAAAAGAGTAAAAAGAAAC----AAAGCCTCCAAGAAATATGGGAC
TAT
>5__chr8_63363355_63369458
TTCTCCGAGAAAAAGGAGGATATTCGAACCCATCGAAAAGAAGCTAAAAACCTTGAAAAA
AGATTAGACGAATAGCTAACTAGAATAAACAGTGTAGAGAAGTCCTTAAATGACCTGATG
GAGCTGAAAACCATGGCATCAGAACTACACGATGCATGCACAAGCTTCAGTAGCCAATTT
GATCAAGTGGAAGAAAGGGTATCAATGACCGAAGATCAAATGAATGAAATGAAGTGAGAA
GACAAGTTTAAA--AAAAAGAGTAAAAAGAAACAAACAAAGCCTCCAAGAAATATGGGAC
TAT
>5__chr1_76067105_76073207
TTCTCCAAGCTAAAGGAGGATGGTCGAACCCATAACAAAGAAGCTAAAAACTTTGAAAAA
AGATGAGACATATGGCTAACTAGAACAAACATTGTAGAGAAGTCCTTAAGTGACCTGATG
GAGCTGAAAACCGTGGCACGAGAACTTCTTGATGCGTGCACAAGCTTCAGTAGCTGATTT
GATCAAGTGGAAGAAAGGCTATCAGTGATTGAAGATCAAATGAATGAAATGAAGCAAAAA
GACAAGTTTAGAGAAAAAAGGGTAAAAAAAACCGAACAAAGCCTACAAGAAATGTGGCAC
TAT
>5__chr4_58894287_58900393
TTCTCCAAGCTAAAGGAGGATGTTCAAACCCACTGCAAAGAAGCTAAAAACCTTGAAAAA
AGATTAAACAAATGGCTCACTAGAATAAACAGTGTAGCGAAGTCTTTAAATGACCTGATG
GAGCTGAAAACCATGGCATGAGAACTATGTGATGCATGCACAAGCTTCAGTAGCCAATTT
GATCAAGTGAAAGAAAGAGTATCAGTAATTGAAGATCAAATGAATGAAATAAAGCAAGAA
------TTTAGAGAAAAAAGAGTACAAAGAAATGAACAAATCCTCCAAGAAATATGGGAC
TAT
>5__chr3_34920656_34926730
TTCTCCAAGTTAAAGGAGGATGTTTGAACCCACCGCAAAGAAGCTAAAAACCTTGAAAAA
AGATTAGACGAATGGCTAACTAGAATAAACAGTGTAGAGAAGTCTTTAAATGACCTGATG
GAGCTGAAAACTATGGCATGAGAACCACGTGATGCATGCATAAGCTTCCGTAGCTGATTT
GATCAAGTGGAAGAAAGGGTATCAGTGATTGAAGATCAAATGAATGAAATGAAGCAAGAA
GAGAAGTTTACAGAAAAAAGAGTAAAAAGAAAGGAACAAATCCTCCAAGAAATATGGGGC
TAT
>5__chr3_192211025_192217044
TTCTCCAAGCTAAAGGAGGATGTTCGAACCCATCGCAAAAAAGTTAAAA-CCTTGAAAAA
AGATTAGACGAATGGCTAACTAGAATAAACAGTGTAGAGAAGTCCTTAAATGACCTGATG
GAGCTGAA----------------------------------------------------
--------------------------------------------TGAAATGAAGCGAGAA
GAGAGGTTTAGAGAAAAAAGAGTAAAAAGAAATGAACAAAGCCTCCAAGAAATATGGGAC
TAT
>5__chr4_150608625_150614738
TTCTCTGAGCTAAAGGAGGAT-TTTGAACCCACCGTAAAGAAGCTAAAAACCTTGAAAAA
AGATTAGACAAATGGCTAACTAGAATAAACAGTGTGGAGAAGTCCTTAAATAACCTGATG
GAGCTGAAAACCATGGCACAAGAACTACGTGACGAATCCACAAGCTTCAGCAGCTGATTC
AATCAAGTGGAAGAAAGGGTATCAGTGATTGAAGATCAAATGAATGAAATGAAGCAAGAA
GAGAAGTTTAGAGAAAAAAGAATAAAAAGAAATGAACAAAGCCT-CAAGAAATATGGGAC
TAT
>5__chr5_62084022_62090107
TTCTCTGAGCTAAAGGAGGAAGTTCGAACCCATCGCAAA-AAGCTAAAAACCTTGAAAAA
AGATTAGACGAATGGCTAACTCGAATAACCAGTGTAGAGAAGTCCTTAAATGACCTGATG
GAGCTGAAAACCATGGCACGAGAACTACGTGACACATGCACAACCTGCAGTAGCTGATTT
GATCAAGTGGAAGAAAGGGTATCCGTGATTGAAGATCAAATAAATGAAACGAAGCGAGAA
G-----TTTAGAGACAAAAGAATAAAAAGAAACGAACAAAGCCTCCAAGAAATATGGGAC
TAT
>5__chr1_96671584_96677735
TTCTCTGAGCCAAAGGAGGATATTGGAACCCATCGCAAAGAAGCTAAAAACCTTGAAAAA
AGATTAGACGAATGGCTAACTAGAATAAGCAGTGCAGAGAAGTCCTTAAATGACCTGATG
GAGCTGAAAACCATAACACAAGAACTACGTGATGCATGCACAAGCTTCAGTAGCTGATTT
GATCAAGTGGAAGAAAGAGTATTAGTGATTGAAGGTAAAATGAATGAAATGAAGC-AGAA
GAGAATTTTAGAGAAAAAAGAGTAAAAAGAAATGAACAAAGCCTCTAAGAAATATGTGAC
TAT
>5__chr10_111117018_111123153
ACCTCCAAGCTAAAGGAGGATGTTCAAATCCATCACAAAGAAGCTAAACACCTTGAAAAA
AGATTAGATGAATGGCTAACTAGAAAAAACAGGGTAGGGAAGTCCTTAAATGACCTGATA
GAGC--AAAACCATGACACAAGAACTATGTGATGCATGCACAAGCTTCAGTAGCTGATTT
GATCAAGTGGAAGAGAGGGTATCAGTGACTGAAGATCAAATGAATGAAATGAAGCAAGAA
GAGAAGTTTAGAGAAAAAAGAGTAAGAAGAAATGAACAAAGCCTCCAAGAAATATGGGAC
TAT
>5__chr1_62181401_62187484
TTCTCCGAGCTAAAGGAGGATGTTTGAACCAATTGCAAAGAAGCTAAAATCCTTGAAAAA
AGATTAGGCGAATGGCCAACTAGAATAACCAGTGTAGAGAAGTCCTTAAATGACCTGTTG
GAGCTGAAAATCATGGCACGAGAAGTACGTGACGAATGCACAAGCTTCAGTAGCCGATTT
GATCAAGTGGAAGAAAGGGTATCAGTGATTGAAGATCAAAGGAATGAAATGAAGGGAGAA
GAGAAGCTTAGAGAACAAAGAGTACAAAGAAACGAATAAAGTCTCCAAGAAATATAGGAC
TAT
>5__chrX_64302651_64308762
TTCTCTGAGCTAAAGGAGGATGTTCTAACCCATCACAAATAAGCTAAAAACCTTGAAAAA
ATATTAGACGAATGGCTAACTAGAATAAACAGTATAGAGAAGAACTTAAATGACCTGATG
GAGCTGAAAACCATGGTACGAGAACTAGGTGACGCATGCACAAGCTTCAGTAGCTGATTT
GATCAACAGGAAGCAAGGATATCAGTGATTGAAGATCAAATGAATGAAATGAAGTGAGAA
GAGAAGTTTAGAGAAAAAGGAGTGAAAAGAAATGAACAAAGCCTCCAAGAAATATGGGAC
TAT
>5__chr3_33297544_33303649
TTCTCCAAGCTAAAGGAGGATGTTCGAACCCATCGCAAAGAAGCTAAAAACCTTGAAGAA
AGATTAGACGAATGGCAAACTAGAATAAATAGTGTAGAGAAGACCTTAAATGACCTGATG
GAGCTGAAAACCATGGCATGAGAACCACGTGATGCATGCACAAGCTTCAGTAGCCGATTT
GATCAAGTGGAAGAAAGGGTATCAGTGATGGAAGATCAAATGAACGAAATGAAGTGAGAA
CAGAAGTTTAGAGAAAAAAG----AAAAGAAATGAACAAAGCCTCCAAGAAATATGTGAC
TAT
>5__chr6_133480491_133486606
TTCTCCAAGCTAAGGGAGGATGTTCGAACCCATCGCAAAGAAGCTAAAAACCTTAAAAAA
AGATTAGACGAATGGCTAACAAGAATAAACAGCGTAGAGAAGACCTTAAATGACCTGATG
GAGCTGAAAACCATAGCACGAGAACTACATGATGCATGCACAAGCTTCAGTAGCTGATTC
AATCAAGTGGAAGAA--GGTATCAGAGATTGAAGATCAAATGAATGAAATGAAGCGAGAA
GAGAAGTTTAGAGAAAAAAGAGTAAAAAGAAACCAACAAAGCCTCCAAGAAATACGGGAC
TAT
>5__chr7_133574389_133580489
TTCTCCAAGCTAAAGGAGGATGCTGGAACCCATTGCAAAGAAGCTAAAAACCTTGATGAA
AGATTAGACGAATGGCTAACTAGAATAAACAGTGTAGAGAAGTTCTTAAATGACCTGATG
GAGCTGAAAACCATGGCACAAGAACTACATTATGCATGCACAAGCTTCAGTAGCCAATTT
GATCAACTGGAAGAAAGGGTATCAGTGATTGAAAATCAAATGAGTGAAATGAAGCGAGAA
GAGAAGTTTAGAGAAAAAAGAGTAAAAAGAAATGAACAAAGCCTCCAAAAAATATGGGAC
TAT
>5__chrX_136983268_136989377
TTCTCTGAGCTAAAGGAGGATGTTCGAACCCATTGCAAAGAAGGTAAAAACCTTGGAAAA
AGATTAGACAAATGGCTAACTAGAATAACCAGTGTAGAGAAGTCCTGAAATGACCTGATG
GAGCTGAAAACCATGGCACGAGAACTACGTGACACATGCACAAGCTTCAGTAGCCAATTT
GATCAGGTGGAAGAAAGG-TATCATTGACTGAAGATCAAATGAATGAAATGAAGTGAGAA
GAGAAGTTTAGAGAAAAAAGAGTAAAAAGAAATGAACAAAGCCTCTAAGAAATATGGGAC
TAT
>5__chr8_72468103_72474198
TTATCTGAGCTAAAGGAGGATGTTTGAACCCATTGCAAAGAAGCTAAAAACCTTGGAAAA
AGATTAGATGAATGGCTAACTAGAATAAACAGTGTAGAGAAGTCCTTAAATGACCTGATG
GGGCTGAAAACCATGGCACAAGAACTACGTGACACATGCACAAGCATAAGTACAAGATTT
GATCAAGTGGAAGACAGGGTGTCAGTGATTGAAAACCAAATGAATGAAATGAAGTGAGAA
GAGAAGTTGAGAGAAAAAAGATTAAAAAGAAATGAACAAAGCCTCCAAGAAATATGGAAC
TAT
>5__chr9_1573449_1579502
TTCTCCGAGCTAAAGGAGGATGTTCAAACCCATCACAAAGAAGCTAAAAACCTTGAAAAA
AGATTACACGAATGGATAACTAGAATAAACAATCTAGAGAAGTCCTTAAATGACCTGATT
GAGCTGAAAACCATGGCACGAGGACTACATGATGCATGCACAAGCTTGAGTAGCCGATTT
GATCAAGTGGAAGAAAGGGTATCAGTGATTGCAGATCAAATGAATGAAATGAAGTGAGAA
GAGAAGTTTGGAGAAAAAAGAGTAAAAAGAAACGAACAAAGCCTCCAAGAAATATGGGGC
TGT
>5__chr9_6325883_6332007
TTCTCTGAGCTAAAGGAGGATATTTGAACCCATTGCAAAGAAGCTAAAAACCTTGAAAAA
AGATTGGACGAATGGCTAACTAGAATAAACAGTGTAGAGAAGTCCTTAAATGACCTGATG
GAGCTGAAAACCATGGCACAAGAACTACCTGACGCATGCACAAGCTTCAGAAGCTGATTT
CATCAAGTAGAAGAAAGGGCATCAGTGATTGAAGATCAAATAAATGAAATGAAGTGAGAA
GATAAGTTTAGAGAAAAAAGAGTAAAAAGAAACAAACAAAGCCTCTGAGAAATATGGGAC
TAT
>5__chrX_133041190_133047299
TTCTCCAAGCCAAAGGAGGATGTTCAAACCCATCGCAAAGAAGCTAAAAACCTTGAAAAA
AGATTAGACGAATGGCTAACTAGAATAAACAGTGTAGAGAAGTCCGTAAATGACCTGATG
GAGCTGAAAACCATGGCACGAGAACTATGTGATGCATGCAGAAGCTTCAGTAGCCGATTT
GATCAAGTGGAAGAAAGGGTATCAGTGATGGAAGATCAATGGAATGAAATGAAGGGAGAA
GACAAGTTTAGAGAAAAAAGAGTAAAAAGAAACAAAGAAAGCCTCCAAGAAATATGGGAC
TAT
>5__chr1_79652462_79658574
TTCTCCGAGCTAAAGGAAGATGTTCAAACCCATTGCAAAAAAGCTAAAAAACTTGAAAAA
AGATTAGATGAATGGCTAACTAGAATAAACAGTGTAGAGAAAACCTTAAATGACCTGATG
GAGCTGAAAAGCATGGCATGAAAACTACGTGATGCATGCACAAGCTTCAGTAGCCGATTC
AATCAAGTGGAAGAAAGGGTATCAGTGATGGAAGATCAAATGAATAAAATGAAGCGAGAA
GAGAAGTTTAGAGAAAAAAGAGTAAAAATAAATGAACAAAGCCTCCAAGAAATATGGGAC
TAT
>5__chr1_167636560_167642659
TTCTCCGAGCTAAAGAAGGATGTTTGAACCCATCGCAAAGAAGCTAAAAACCTTGAAAAA
AGATTAGACGAATGGCTAACTAGAATAAACAGTGTAGAGGAGACCTTAAATGACCCGATG
GAGCTGAAAACCATGGCACAAGAACTACGCGATGCATGCACAACCTTCAGTAGCCAATTT
GATCAAGTGGAAGAAAGGGTATCTGTGATTGAAGATCAAATGAATGAAATGAAGTGAGAA
GAGAAGTTTAGAGAAAAAAGGGTAAAAAGAAATGAACAAAGCCTCCAAGAAATATGGGAC
TAT
>5__chr10_59847546_59853610
TTCTCCAAGCTAAAGGAGGATGTTCGAACCCATCACAAAGGAGATAAAAACCTTGAAAAA
AGATTAGATGAATGGCTAACTAGAATAAACAGTGTAGAGAAGTCCTTAAATGACCTGATG
GAGCTGAAAACCATGGCACAAGAACTACATGATGCATGCACAAGCTTCAGTAGCCAATTT
GATCAAGTGGAAGAAAGGGTGTCAGTGATTGAAGATCAAATGAATGAAATGAAGCAAGAA
GAGAAGTTTAGAGAAAAAAGAGTAAAAAGAAAC----AAAGCCGCCAAGAAATATGGGAC
TAT
>5__chr1_112555814_112561950
TTCTCCGAGCTAAAGGATGATGTTCGAACCCATCGCAAGGAAGCTAAAAACCTTGAAAAA
AGATTAGATGAATGGGTAACTAGAATAAATAATGTAGAGAAGACCTTAAATGACCTGATG
GAGCTGAAAACCATGGCACAAGAACTATGTGACACATGCACAAGCTTCAGTAGCTGATTT
GAACAAGTGGAAGAGAGGGTATCAGTGATTGAAGATCAAATGAATGAAATGAAGCAAGAA
GAGAAATTTAGAGAAAAAAGAGTAAAAAGAAATGAACAAAGCCTCCAAGAAAGAAGGGAT
TAT
>5__chr13_31104577_31110678
TTCTCCAAGCTAAATGAGGAAGCTCAAACCCATCGCAAAGAAGCTAAAAACCTTGAAAAA
TGATTACACGAATGGCTAACTAGAATAAACAGTCTAAATAAGTCCTTAAATGACCTGATG
GAGCTGAAAACCATGGCACGAGAACTATATGACACATGCAAAAGCTTCAGTAGCTGATTT
GATCAAGTGGAAGAAAGGGTATCAGTGACAGAAGATCAAATGAACGAAATGAAGTGAGAA
GAGAAGTTTAGAGAAAAAAGAGCAAAAAGAAACAAACAAAACCTCCAAGAAATATGGGAC
TAT
>5__chr2_57351506_57357590
TTCTCCGAGCTAAAGGAAGATGTTTGAACCCATCACAAAGAAGCTAAAAACCTTGAAAAA
AG--TAGGCAAATGGCTAACTAGAATAAATAGTGTAGAGAAGTCCTTAAATGACCTGATG
GAGCTGAAAACCATGGCACGAGAACTACGTAACACATGCACAAGCTTCAGTAGCAGATTT
GATCAAATGGAAGAAAGGATATCAGTGATTGAAGATCAACTGAATGAAATGAAGTGAGAC
GAGAAGTTTAGAGACAAAAGAGTAAAAAGAAATGAATAAAGCCTCCAAGAAATATGGGAC
TAT
>5__chr2_1742743_1748821
TTCTCCGAGCTAAAGGAGGATGTTCGAACCCATCGCAAAGAAGCTAAAAACCTTGAAAAA
AGATTAGACGAATGGCTAACTAGAATAAACAGCATACAGAAGACCTTAAATGACCTGATG
GAGCTGAAAACCATGTCATGAGAACTACGTGACGCATGCACAAGCTTCAGCAGCTGATTC
GATCAAGTGGAAGAAAAGGTATCAGTGATTGAAGATCAAATGAATGAAATGAAGCGAGAA
GAGAAGTTTAGAGAAAAAAGAGTAAAAAGAAATGAACAAAGCCTCCAAGAAATATGGGAC
TGT
>5__chr2_135220555_135226671
TTCTCCGAGCTAAAGGAGGATGTTCGAACCCATCGCAAAGAAGCTAAAAACCTTGAAAAG
AGATTAGATGAATGGCTAACTAAAATAAACAGTGTAGAGAAGTCCTTAAATGACCTGATG
GAGCTGAAAACCAAGGCATGAGAACTATGTGATGCATGCACAAGTTTCAGTAGCGGATTT
GATCAAGTGGAAGAAAGGGTATCAGTGATTGAAGATGAAATGAAAGAAATGAAGCGAGAA
G-----TTTAGAGTAAAAAGAGTAGAAAGAAACTAACAAAGCCTCTAAGACATATGGGAC
TAT
>5__chr3_156020479_156026573
TTCTCCGAGCTAAAGGAGGATGTTCAAACCCATCGCAAAGAAGCTAAAAACCTTGAAAAA
AGATTAGATGGATGGCTAACTAGAATAAACAGTGTAGAGAAGTCCTTAAATGACCTGATG
GAGCTGAAAACTATTGCAAGAGAACTACGTGATGCATGCACAAGCTTCAGTAGCTGATTT
GATCAAGAGGAAGAAAGGGTATCAGTGATTCAAGATCAAATGAATGAAAAGAAGCAAGAA
GAGAAGTTTAGAGAACAAAGAGTAAAAAGACATGAACAAAGCCTCCAAGAAATATGGGAC
TAT
>5__chr4_59968007_59974103
TTCTCTAAGCTAAAGGAGGATGTTTGAACCCATCGCAAAGAAGGTAAAAACCTTGAAAA-
AGAGTAGACGAATGGCTAACTAGAATAAACAGTTTAAAGAAGTCCTTAAATGACCTGTTG
AGGCTGAAAACCATGGCAGAAGAACTATGTGACGCATGCACAAGCTTCAGTAGCTGATTT
GATCAAGTGGAAGAAAGGGTATCAGTGATTGAAGATCAAATGAATGAAATGAAGTGAGAA
GAGAAGTTTAGAGAAAAAAGAGTAAAAAGAAACAAATAAAGCCTCCAAGAAATATGGGAC
TAT
>5__chr5_56107899_56114019
TTCTCTGAGCTAAAGGAAGAGGTTCAAACCCATCACAAAGAAGCTAAAAACCTTGAAAAA
TGATTAGACAAATGGCTAGCTAGAATAAACAGTGGAGAGAAGTCCTTAAAGGACCTGATG
GAGCTGAAAACCACGGCACAAGAACTACGTGACGTATGTACAAGCTTCAGTAGCTGATTT
GATCAAGTGGAAGAAAGGGTATCAGTGATTGAAGATCAAATGAATGAAATGAAGTGAGAA
GAGAAGTTTAGAGAAAAAAGAGTAAAAAGAAATGAACAAAGTCTCCAAGAAATACGGGAC
TAT
>5__chr5_68023224_68029244
TTCTCTGAGCTAAAGGAAGAAGTTCAAACCCAACGCAGAGAAGCTAAAAACCTTGAAAAC
AGAGTAGATGAATGGCCAACTAGAATAAACAGTGTAGAGAAGTCCTTAAATGACCTGATG
GAGCTGAAAAACATGGCACAAGAACTACGTGACACATGCACAAGCTTCAGTAGCAGGTTT
GACCAAATGGAAGAAAGGGTAACAGTGATTGAAGATCAAATGAATGAAATGAAACGAGAA
GAGAAGTTTAGAGAAAAAAGAGTAAAAAGAAACAAACACAGCCTCCAAGAAATATGGGAC
TAC
>5__chr10_60111631_60117750
TTCTCTGAGCTAAAGAAGGATGTTCGAACCCATCGCAAAGAAGCTGAAAACCTTGAAAAA
AGATTAGACGAATGGCTAACTAGAATAAACAGTGTAGAGAAGACCTTAAATAACCTTATG
AAACTGAAAACCATGGCACAAGAACTACATGACGCATGCACAAGCTTCAGTAGCCGATTT
GATCAAGGGTAAGAAAGGGTATAAGTGATTGAAGATCAAATGAATGAAATGAAGTAAGAA
GAGAAGTTTAGA-AAAAAAGAGTAAAAAGACATAAACAAAGCCTCCAAGAAATACAGGAC
TAT
>5__chr10_60838092_60844220
TTCTCTGAGCTAAAGGAGGATGTTTGAACCCATCACAAAGAAGCAAAAATCCTTGAAAAA
AGATTAGATGAATGGCTAACTAGAATAAAGAGTGTAGAGAAGTCCTTAAATGACCTGATG
GAGCTGCAAACCAT-CCACGAGAACTACGTGATACGTGCACAAGCTACAGTAGCCGATTT
GATCAAGTGGAAGAAAGGGTATCAGTGATTGAATATCAAATGAATGAAATGAAGCGAGAA
GAGAAGTTTAGAGAAAAAAGAGTAAAAAGAAATGAACAAAGCCTCCAAGAAATATGGGAC
TAT
>5__chr10_85087106_85093231
TTCTCCAAGCTAAAGGAGGATGTTCGAACCCATGGCAAAGAAGCTAAAAACCTTGAAGAA
AAATTAGACAAATGGTTAACTAGAATAAACAGCATAGAGAAGACCTTAAATGACCTGATG
GAGCTGAAAACCATGGCACGAGAACTACGTGACACATGCACAAGCTTCAGTAGCCGATTT
GATCAAGTGGAAGAAAGGGTATCAGTGATTGAAGATCAAATAAATGAAATGAAGTGAGAA
GAGAAGTTTAGAGAAAAATGAGTAAAAAGAAACAAACAAAGCCTCCAAGAAATATGGGAC
TAT
>5__chr13_32074232_32080311
TTCTCC-----------GGATGTTCAAACCCATCGCAAAGAAGCTAAAAACCTTGAAAAA
AGATTAGACGAATGGCTAACTAGAATGAACAGTGTAGAGAAGACCTTAAATGACCTGATG
GA-CTGAAAACCATGGCACGAGAACTACGTGATGAATGCACAAGCTTCAGTAGCCGATCT
GATCAAGTGGAAGAAAGGGTATGAGTGATTGAAGATCAAATGAATGAAATGAAGCAAGAA
GAGAAGTTTAGAGGAAAAACAGTAAAAAGAAACGAACAAAGCC---AAGAAATATGGGAC
TAT
>5__chr12_98233587_98239717
CTCTCTGTGCTAAAGGAAGATGTTCACACCCTTTGCAAAGAAGCTAAAAACCTTGAAAAA
AGATTAGACGAATGGCTAACTAGGATAAACAGTGTAGAGAAGACCTTAAATGACCGGATG
GAGCTGAAAACCATGCCACGAGAACTACATGATGCATGCACAAGCTTCAGTAGCCGATTC
GATCAAGTGGAAGAAAGGGTATCAGTGATTGAAGATCAAATGAATGAAATGAAGCGAGAA
GAGAAGTTTAGAGGAAAAAGATTAAAAAGAAATGAACAAAGCCTCCAAAAAGTATGGGAC
TAT
>5__chr2_124596997_124603120
TTCTCTGAGCTAAAGGAAGGTGTTCGAACCCACTGCAAAGAAGCTAAAATACTTGAAAAA
AGATTAGATGAATGGCTAACTAAAATAAACAGTGTAGAGAAGACCTTAAATGACCTGATG
GAGCTGAAAATCATGGCACGAGAACTATGTGACGCATGTGCAAGCTTCAGTAGATGATTT
GATCAAGTGGAAGAAAGGGTATCAGTGATGGAAGATCAAATGAATGAAATGAAGTGAAAA
GAGAAGTTTAGAGAAAAAAGAGTAAGAAGAAATGAACAAAGCCTCCAAGAAATATGGGAC
TAT
>5__chr2_84742785_84748886
TCCTCCGAGCTAAAGGAGGATGTTCAAACCCATCACAAAGAATCTAAAAACCTTGAAAAA
AGATTAGACAAATGACTGACTAGAATAAACAGCATGAAGAAGACCTTAAATGACCTGATG
GAGCTGAAAACCATGGCACGAGAACTACGTGACACATGCACAAGCTTCAGCAGCCGATTC
TATCAATTGGAAGAAAGGGTATCAGAGATTGAAGATCAAATGAATGAAATGAAGTGAGAA
GAGAAGTTTAGAGAAAAAAGAGTAAAAAGAAATGAACAAAGCCTCCAAGATATATGGGAC
TGT
>5__chr4_171662781_171668920
TCCTCCGAGCTAAAGGAGGATGTTCGAACCCATTGCAAAGAAGCTAAAAACCCTGAAAAA
AGATTAGACGAATGGCTAACTAGAATAAGCAGTGTAGAGAAGACCTTAAATGACCTGATG
GAGCTGAAAACCATGGCACAAGAACTACGTGACACAGGCACAAGCTTCAGTAGCCGATTT
GATCAG-TAGAAGAAAGGGTATCAGTGATTAAAGAACAAGTGAATGAAATGAAGTGAGAA
GAGAAGTTTAGAGAAAAAAGAGTAAAAAGAAATGAACAAAGTCTCCAAGAAATATGGGAC
TAT
>5__chr4_109097337_109103428
TTCTCCAAGCTAAAGG-GAATGTTCGAACCCATTGCAAAGAAGCTAAAAACCTTGAAAAA
ATATTACATGAATGGCTAACTAGAATAAACAGTGTAGAGAAGACCTTAAATGACCTGATG
GAGCTAAAAACCATGGCACAAGAACTACGTGACGCATGTACAAGCTTCAGTAGCCGATTC
GATCAACTGGAAGAAAGGGTATCAGTGATTGAAGAGCAAATGAATGAAATGAAGCGAGAA
GAGAAGTTTAGAGAAAAAAGTGTAAAAAGAAACAAACAAAGCCTCCAAGAAATATGGGAC
GAG
>5__chr4_158297948_158304052
TTCTCTGAGCTAAAGGAGGATGTTCAAACCCATTGCAAAGAAACTAAAAACCTTGAAAAA
AGACGAGATGAATGGTTAACTGAAATAAACAGTGTAGAGAAATCCTTAAATGACCTGATG
GAGCTGAAAACCATGGCACGAGAACTACGTGATGCATTCACAAGCTTCAGTCGCCGATTT
GATCAACTGGAAGAAAGGGTATCAGTGATTGAAGATCAAATGAATGAAATGAAGCGAGAA
GAGAAGTTTAGATAAAAAAGAGTAAAAACAAATGAACAAAGCCTCCAAGAAATATGGGAC
TAT
>5__chr4_159062250_159068369
TTCTCCGAGCTAAAGGAGGATGTTTGAACCCATCACAAAGAAGCTAAAAACCTTGAAAAA
AGGTTGGACGAATAGCTAACTAGAATAAA-AGCATAGAGAAGACCTTAAATGACCTGATG
GAGCTGAAAACCATGGCACGAGAACTACGTGACGCATGCACAAGCTTCAGCAACCAATTC
GATCAAGTGGAAGAAAGGGTATCAGTGATTGAAGATCAAATGAATGAAATGAAGTGAGAA
GAGAAGTTTAGAGAAAAAAGAGTAAAAAGAAACGAGCAAAGCCTCCAAGAAATATGGGAC
TAT
>5__chr10_102204238_102210312
TTCTCCAAGCTAAAGGAGGATGTTTGAACCCATCGCAGAGTAGCTAAAAACCTTGAAAAA
AGATCAGACAAATGGCTAACTAGAATAAACAGTGTAGAGAAGTCCTTAAATGACCTGATG
GAGCTGAAAACCATGGCACAAGAACTACGTGATGCATGCACAAGCTTCAGTAGCTGATTT
GATCAAGTGGAAGAAAGGGTACCAGTGATTGAAGATCAAATGAATGAAATGAAGTGAGAG
GAGAAGTTTAGAGAAAAAAGAGTAAAAAGAAATGAACAAAGCCTCCAAGAAATATGCGAC
TAT
>5__chr12_96609234_96615347
TTCTCCAAGCTAAAAGAGTATGTTTGAACCCATTGCAAAGAAGCTAAAAACCTTGAAAAA
AGATTAGATGAATGTCTAACTAGAATAAACAGTGTAGAGAAGTCCTTAAATGACCTGATG
GAGCTGAAAACCATGGCACGAGAACTACGTGATGCATGCACAAGCTTCAGTAGCCAATTT
GATCAAGTGGAAGAAAGGGTATCAGTGATTGAAGATCAAATGAATGGAATGAAGCCAGAA
GAGAAGTTTAGAGAAAAAAGAGTATAAAGAAATGAACAAAGCCTCCAAGAAATATGGGAC
TAT
>5__chr13_86812991_86819113
TTCTCCAAGCTAAAGGAGGATGTTTGAACCCATCGCAA---AGCTAAAAACCTTGAAAAA
AGATAAGATGAATGGCTAACTAGAATAAACAGTGTAGAGAAGTCCTTAAATGACCTGATG
GAGCTGAAAACCACGGCACAAGAACTACATGATGCATGCACGAGCTTCAGCAGCCAATTT
GATCAAGTAGAAGAAAGGGTATCAGTGATTGAAGATCAAATGAATGAAATGAAGCGAGAA
GAGAAGTTTAGAGAAAAAAGAGTAAAAAGAAACAAATAAAGCCTCCAAGAAATACGGGAC
TAT
>5__chr14_22211101_22217204
TTCTCTAAGCTAAAAGAGGATGTTCGAACCCATCACAAAGAAGCTAAAAACCTTGAAAAA
AGATTAGTTGAATGGCTAACTAGAATAAACAGTGCAGAGAAGACCTTAACTGACGTGATG
GAACTGAAAACCATGGCACAAGAACTACATGATGCATGCACAAGCTTTAGTAGCTGATTT
GATCAAGTGGAAGAAAGGGTATCAGTGATTAAAGATTAAATGAATGAAATGAAATGAGAA
GAGAAGTTTACAGAAAAAAGAATAAAAAGAAACAAACAAAGCCTCCAAGAAATATGGGAC
TAT
>5__chr11_93620897_93627005
TTCTCCGAGCTAAAGGAGGATGTTCAAACCCATCGCAAAGAAGCTAAAAACCTTGAAAAA
AGATTAGACGAATGGCTAACTAGAATAAACAGTGTAGAGAAGTCCTTAAATGACCTGATG
GAGCTGAAAACCATGGCAGGAGAACTACGTGATGCATGCACAAGCTTCAGTAGCCAATTT
GATCAACTGGAAGGAAGGGTATCAGCGATTGAAGATCAGATGAATGAAGTGAAGGGAGAA
GAGAAGTTTAGAGAAAAAAG---------AAGCAAATAAAGCCTCCAAAAAATATGGGAC
TGT
>5__chr13_78772203_78778199
TTCTCCGAGCTAAAGGAGGATGTTTGAACCCATTGCAAATAAGCTAAAAACCTTGAAAAA
AGATTAGAAGAATGGCTAACTAGAACAAACAGTGTAGAGAAGACCTTAAATGACCTGATG
GAGCTGAAAACCATGGCATGAGAACTACATGATGCATGCACAAGCTTCACTATCCGATTT
GATCAAGGGGGAGAAAGGGTATCAGTGATTGAAGATCAAATGAAGGAAATGAAGCAAGAA
GAGAAGTTTAGAGAAAAAAGAGTAAAAAGAAATGAACAAAGCCTCCAAGAAATATGTGAC
TAT
>5__chr14_48145696_48151801
TTCTCCGAGCTAAAGGAGGATGTTCAAACCCATCACAAAGAAGCTAAAAACCTTGAAAAA
A-ATTAGAGAAATGGATAACTAGAATAAACAGTGTACAGAAGTCCTTAAATGACCCGATG
GAGCTGAAAACCATGGCACAAGAACTACATGATGCATGCACAAGCTTCAGTAGCCAATTT
GATCAAGTAGAAGAAACGGTATCAGTGATTGAAGATCAAATGAATTAAATGAAATGAGAA
GAGAAGTTTAGAGAAAAAAGAGTAAAAAGAAATGAACAAAGCCTCCAAGAAATTTGGGAG
TAT
>5__chr19_35367408_35373505
TTCTCTGAGCTAAAGAAGGATGTTCAAACCCATTGCAAAGAAGCTAAAAACCTTGAGAAA
AGATTAGATGAATGGCTGACTAGAATAAACAGTGTAGAGAAGTCCTTAAAGGACCTGATG
GAGCTGAAAACCATGGTACAAGAACTACGTGACACAAGCACAAGCTTCAGTAGCCAATTT
GATCAAGTGGAAGAAAGGGTATCAGAGATTGAAGATCAAATGAATGAAATGAAGTGAGAA
GAGAAGGTTAGAGAAAAAAGAGTAAAGAGAAATGAACAAAGCCTCTAAGAAATACAGGAC
TAT
>5__chr17_54278414_54284538
TTCTCCGAGCTACAGGAGGGTGTTCGAACCCATCTCCAGGAAGCTAAAAACCTTGAAAAA
AGATTAGATGAACGGCTAACTAGAATAAACATTGTAGAGAAGCCCTTAAATGACCTGATG
GAGCTGAAAACCATGGCACGAGAACTACGTGATGCATGCACAAGCTTCGGTAGCCGATTT
GATCAAGTGGAAGAAAGGGTATCAGTGACTGAAGATCAAATGAATGAAATGAAGCCAGAA
GAGAAGTTTAGAGAAAAAAG--TAAAAAGAAATGAACAAAGCCTCCAAGAAATATGGGAC
TAC
>5__chr15_62036609_62042718
TTCTCTGAGCTAAAGGAGGATGTTCGAACCCATCGCAAATAAGCTAAAAACCTTGAAAAA
AGATTAGACGAATGGCTGACTAGAATAAACAGTGTAGAGAAGTCCTTAAATGACCTGATG
GAGCTGAAAACCCTGGCACGAGAACTATGTGACGCATACACAAGCTTCAGTAGCTGATTT
GATCAAGTGGAAGAAAGGGTATCAGTGATTGAAGATCAAATGAATGAAATGAAGTGAGAA
GAGAAGTTTAGAGGAAAAAGAGTAAAAAGAAACAAAAAAAGCCTCCAAGAAATATG-GAC
TAC
>5__chr18_13679803_13685872
TTCTCCAAGCTAAAGGAAGATGTTCGAACCCATCGCAAAGAAGCTAAAAACCTTGAAAAA
AGATTAGACAAATGGCTAACTAGAATAAACAGTGAAGAGAAGTCCTTAAATGACCCGATG
GAGCTGAAAACCATAGCACGAGAACTACGTGACGTGTGCAAAAGCTTCAGTAACCAATTT
GATCAAGTGGAAGAAAGGGTATCAGTGATTGAAGATCAAATGAATGAAATGAAGCAAGAA
GAGAAGTTTAGAGAAAAAAGAATACAAAGACATGAAGAAATCCTCCAAGAAATATGGAAC
TAT
>5__chr17_27016046_27022167
TTCTCCAAGCTAAAGGAGGATGTTCAAACC---TGCAAAGAAGCTAAAAACCTTGAAAAA
AGATTAGACGAATGGCTAACTAGAATAAACAGTATAGAGAAGACCTTAAATGACCTGATG
GAGCTGAAAACCATGGCACAAGAACCACGTGACACATGCACAAGCTTCAGTAGCCAATTC
GATCAAGTGGAAGAAAGGGTATCAGTGATTGAAGATCAAATGAATGAAATGAAGCGAGAA
GAGAAGTTTAGAGAAAAAAGAGTAAGAAGAAATGAACAAAACCTCCAAGAAATATGGGAC
TAT
>5__chr17_39225409_39231502
TTCTCCGAGCTAAAGGAGGATGTTCAAACCCATCGCAAAGCAGCTAAAAACCTTGAAAAA
AGATTAGACGAATGGGTAACTAGAATAAACAGTGTAGAGAAGTCCTTAAATGACCTGATG
GAGCTGAAAACCATGGCATGAGAACTACATGACGCATGCACAAGCTTCAGTAGCTGATTT
GATCAAGTGGGAGAAAGGGTATCAGTGATTGAAGATCAAATGAAGGAAATGAAGCGAGAA
AAGAAGTTTAGAGAAAAAAGAGTAAAAAGAAATGAACAAAGCCTCCAAGAAATATGGGAC
TAT
>5__chr3_148324683_148330760
TTCTCCGAGCTAAAGGAGGATGTTTGAACCCATCGCAAAGAAGCTAAAAACCTTGAAAAA
AGATTAGACCAATGGCTAACTAGTATAACCAATGTAGAGAAGTCCTTAAATGACCTGATG
AAGCTGAAAACCATGGCACGAGAACTACAGGACACATGTACAAGCTTAAGTAGACAATTT
GATCAAGTGGAAGAATGGGTATCAGTGATGGAAGATCAAATGAATGAAATGAAGCTAGAA
GAGAAGTTTAGAGAAAAAAGAATAAAAAGAAATGAACACAGCCTCCAAGAAACATGGGAC
TAT
>5__chr2_77242542_77248597
TTCTGTGAGCTAAAGGAGGATCTTGGAACCCATCACAAAGAAGTTAAAACCCTTGAAAAA
AGATTAGACAAATGGCTAACGAGAATAAACAGCATAGAGAAGACCTTAAATAACCTGATG
GAGCTGAAAACCATGGCACGAGAACTATGTGACACATGCACAAGCTTCGGTAGCCTATTC
GATCAAGTGGAAGAAAAGGAATCAGTGACTGAAGATGGAATGAATGAAATGAGGTGAGAA
GAGAAGTTTAGAGAAAAAAGAGTAAGAA-AAATGAACAAACCCTCCAAGAAATATGGGAC
TAT
>5__chr2_152308128_152314270
TTCTCCGAGCTAAAGGAGGATGTATGAACCCATCGCAAAGAAGCTAAAAACCTTGAAAA-
AGATTAGATGAATGGCTAACTAGAATAAACAGTGTAGAGAAGTCCGTAAATGACCTGATG
GAGCTGAAAACCATGGCACAAGAACTACGTGACACATGCACAAGCTTCAGTAGCTGATTT
GATCAAGTGGAAGAACGGGTATCAGTGATTGAAGATTAAATGAATGAAATGAAGCAAGAA
GAGAAGTTTAGAGAAAAAAGAGTAAAAAGAAACGAACAAAGCCTCCAAGAAATATGGGAC
TAT
>5__chr2_68144427_68150532
TTCTCCGAGCTAAAGGAGGATGTTTGAACCCATTGCAAAGAAGCTAAAAACCTTGAAAAA
AGATTAGACGAATGGCTAACTAGAATAAACAGTGTAGAGAAGTCCTTAAATGA-CTGATG
GAACTGAAAATCGTGGCACGAGAAGAACGTGACGCATGCACAAGCTTCAGTAGCCGATTT
GATCAAGTGGAAGAAAGAGTATCAGTGATTGAAGATCAAATGAATGAAATGAAGCAAGAA
GAGAAGTTTAGAGAAAAAAGAGTAAAAAGAAATGAACAAAGCCTCCAAGAAATATGAGAC
TTT
>5__chr2_218675574_218681651
TTCTCTGAGCTAAAGGAAGATGTTGGAACCCATCACAAAGAAGCTAAAAACCTTGAAAAA
AGATGAGACGAATGACTAACTAGAATAAACAGTGTAGAGAAGTCCTTAAATGACCTGATG
GAGCTGAAAACCATGGCACAAGAACTACGTGATGCATGCACAAACTTCAGTAGCCAATTT
GATCAAGTGGAAGAAAGGGTATCAGTGATTGAAGATCAAATGAATGAAATGAAGTGAGAA
GAGAAGTTTAGAGAAAAAAGAGTAAAAAGAAATGAACAAAGCCTCCAAAAAATATGGGAC
TAT
>5__chr2_220955183_220961308
TTCTCCGAGCTAAAGGAGAATTTTCGAACCCATCGCAAAGAAGCTAAAAACCTTGAAAAA
AGATTAGACAAATGGCTAACTAGAATAAACAGTGTACAGAAGTCCTTAAATGACCTGATG
GAGCTGGAAACTATGGCACGAGAACTATGTGATGCATGCACAAGCTTCAGTAGCTGATTT
GATCAAGTGGAAGAAAGGGTATCAGTGACTGAAGATCAAATGAATGAAATGAAGTGAGAA
GAGAAGTTTAGAGAAAAAAGAGTAAAAAGAAACAAACAAAGCCTCCAAGAAATATGGGAC
TAT
>5__chr2_238416854_238422947
TTCTCTGAGCTAAGGGAGGATGTTCGAACTCATCACAAAGAAGCTAAAAACCTTGAAAAA
AGATTAGATGAATGGCTAACTAGAATAAACAGTGTAGAGAAGTCCTTAAATGATCTGACG
G----------TAAGGCACGAGAACTACG-GATGCATGCACAAGCTTCAGTAGCCGATTT
GATCAAGTGGAAGAAAGGGTATCAGTGATTGAAGATCAAATAAATGAAATGAAGTGAGAA
GAGAAGTTTAGAGAAAAAAGAGTAAAAAGAAATGAACAAAGCCTCCAAGAAATATGGGAC
TAT
>5__chr3_56585475_56591596
TTCTCCAAGCTAAAGGAGGATGTTCCAACCCATTGCAAAGAAGCTAAAAACCTTGAAAAA
AGATTAGACAAATGGCTAACTAGAATAAACAGTGTAGAGAAGTCCTTAAATGACCTGATG
GAGCTGAAAACCATGGCACGAGAACTACATGACAAATGCACAAGCTTCAGTAGCTAATTT
GATCAAGTGGAAGAAAGGGTATCAGTGACTGAAGATCAAATGAATGAAATGAAGCAAGAA
GAGAAGTTTAGAGAAAAAAGAGTAAAAAGAAACAAACAAAGCCTCCAAGAAATATGGGAC
TAT
>5__chr8_79519676_79525781
TTCTCCGAGCTAA-GGAGGACGTTTGAACCCATCACAAAGAAGCTAAAAACCTTGAAAAA
AGATTAGACGAATGGCTAACTAGAATAACCAGTGTAGAGAAGACCTTAAATGACCTGATG
GAGCTGAAAACCATGGCATGAGAACTGCGTGACACATGCACAAGCTTCATTAGCCAATTC
GATCAAGTGGAAGACAGGGTATCAGTGATTGAAGATCAAATGAATGAAATGAAGTGAGAA
GAGAAGTTTAGAGAAAAAAGAGTAAAAAGAAACCAACAAAGCATCCAAGAAATATGGGAC
TAT
>5__chr9_94795570_94801691
TTCTCCAAGCTAAAGGAGGATGTTTGAACCCATCGCAAAGAAGCTAAAAACCTTGAAAAA
AGGTTAGACGAATAGCTAACTAGAATAACCAGTGTAGAGAAGTCCTTAAATGACCTGATG
GAGCTGAAAACCATGGCAGGAGAACTACGTGACGCATGCACAAGCTTCAGTAGCTGATTT
GATCAAGTGGAAGAAAGGGTATCAGTGATTGAAGATCAAATGAATGAAATGAAGTGAGAA
GAGAAGTTTAGAGAAAAAAGAGTAAAAAGAAACAAACAAAGCCTCCAAGAAATATGAGAC
TAT
>5__chrX_10566125_10572207
TTCTCCGAGCTAAAGGAGGATGTTTGAACCCATCACAAAGAAGCTAAAAACCTTGCAAAA
AGATGAGATGAATGGCTAACTAGAATAAACAGTGTAGAGAAGTCCTTAAATGACCTGACT
GAGCTGAAAACCATGGCATGAGAACTACGTGATGCACGCACAAGCTTCAGTAGCCAATTT
GATCAAGTGGAAGAAAGGGTATCAGTGATTGAAGATCAAATGAGTGAAATGAAGCGAAAA
GAGAACTTTAGAGAAAAAAGAGTAAAAAGAAATGAACAAAGCCTCCAAGAATTATGGCAC
TAT
>5__chrY_21186136_21192208
TTCTCCAAGCTAAAAGAGGATG-TCGAACCCATCGCAAATAAGAAAAAAACCTTGACAAA
AGATTAGACAAATGGCTAACTAGAATAAACAGTGTAGAGAAGTCCTTAAATGACCTGATG
GAGCTGAAAACCATGGCATGAAAACTACGTGATGCATGCACAAGATTCAATAGCCGATTT
GATCAACTGGAAGAAAGGGTATCAGTGATTGCAGATCAAATGAATGAAATGAAGCAAGAA
GAGAAGTTTAGAGAAAAAAGAGCAAAAAGAAATGAACAAA-CCTCCAAGAAATATGGGAT
TAT
>5__chrX_68886748_68892749
TTCTCCAAGCTAAAGGAGGACGTTCAAACCCATCGCAAAGAAGCTAAAAACCTTGAAAAA
AGACTAGACAAATGGCTAACTAGAATAAACAGTGTAGAGAAGTCCTTAAATGACCTGATG
GAGCTGAAGACCTTGGCACGAGAACTACATGATGCATGCACAAGCTTCAGTAGCTGATTT
GATCAAATGGAAGAAAGGGTATCAGTGATTGAAGATCAAATTAATGAAATGAAGTGAGAA
G-----TTTAGAGAAAAAAGAGTAAAAAGAAAG----AAAGTCTCCAAGAAATATGGGAC
TAT
>5__chrX_70953287_70959410
TTCTCTGAGCTAAAGGAGGATGTTCGAACCCATCACAAAGAAGCTAAAAACCTTGAAAAA
AGATTAGACAAATGGCTAACTAGAATAAACAGTGTAGAGAAGTCCTTAAATGACCTGATG
GAGCTGAAAACCATGGCACGGGAACTATGTGACGCACGCACAAGTTTCAGCAGCTGATTT
GATCAAGTGGAAGAAAAGGTATCAGTGATTGAAGACAAAATGAATGAAATGAAGCGAGAA
GAGAAGTTTAGAGAAAAAAGAGTAAAAAGAAATGAACAAAGCCTCCAAGAAATATGGGAC
TAC
>5__chrX_96939572_96945684
TTCTCCGAGCTAAAGGAGGATGTTCGAACCCATCGCAAAGAAGCTAAAAATCTTGAAAAA
AGATTGGAC-AATGGCTAACTAGAATAAACAGTGTAGAGAAGACCTCAAATGACCTGATG
GAGCTAAAAACCATGGCACGAGAACTACGTGAAGCATGCACAAGCTTCAGTAGCCAATTT
GATCAAGTGGAAGAAAGGGTATCAGTGATTGAAGATCAAATGAATGAAATGAAGTGAGAA
G-----TTTAGAGAAAAAAGAGTAAAAAGAAATGAACAAATCCTCCAAGAAATATGGGAC
TAT
>5__chr3_148794323_148800433
TTCTCTGAGCTACAGGAGGAAGTTCAAACCCATTGCAAAGAACCTAAAAACCTTGAAAAA
AGATTAGAAGAATGGCTAACTAGAATAACCAATGTAGAAAAGTCCTTAAATGACCTGATG
GAGCTGAAAACCATGGCACGAGAACTACGTGACATATGCACAAGCTTCAGTAGCCGATTC
AATCAACTGGAAAAAAGGTTATCAGTGATGGAAGATCAAATGAATGAAATGAAGCGAGAA
GAGAAGTTTAGAGAAAAAAGAATAAAAAGAAATGAACAAAGCCTCCAAGAAATATGGGAC
TAT
>5__chr1_100836383_100842528
TTCTCTGAGCTAAAAGAGGATGTTCAAACCCATTGCAAAGAAGCTAAAAACCTTGGAAAA
AGAGTAGATGAATGGCTAACTAGAATAAACAGTGTAGAGAAGACCTTAAATGACCTGATG
GAGCTGAAAATCATGGCACGAGAACTACGTGACACATGCACAAGCTTCAGGAGCCAATTC
AATCAACTGGAAGAAAGGATATCAGTGATTGAAGATCAAACAAATGAAATGAAGTGAGAA
GAGAAGTTTAGAGAAAAAAGAGTGAAAAGAAATGAACAAAGCCTCCAAGAAATATGGGAC
TAT
>5__chr1_197883110_197889223
TTCTCTGAGCTAAAGAAGGATGTTCGAACCCATCGCAAACAAGCTAAAAACCTTGTAAAA
AGATTAGATGAATGGCTAACTAGAATAAACAGTGTAGAGAAGACCTTAAATGACCTGATG
GAGCTGAAAACCATGGCACGAGAACTATGTGATGCATGCATAAGCTTCAGTAGCCAATTT
GATCAAGTGGAAGAAAGGGTATCAGTGATTGAAGATCAAATTAATGAAATGAAGTGAGAA
GAGAAGTTTAGAGAAAAAACAGTAAAAAGAAAC----AAAGCCTCCAAGAAATCTGGGAC
TAT
>5__chr6_64640856_64646944
TTCTCTGAGCTAAAGGAGGATGTTCGAACCCATTGCAAAGAAGCTAAAAACCTT-CAAAA
AGGTTAGATGAATGGCTAACTAGAATAAACAGTGTAGAGAAGACCTTAATTGACCTGATG
GAGCTGAAAACCATGGCACAAGAACTACGTGATGCATGCACAAGCTTCAGTAGCCGATTT
GATCAAGTGGAAGAAAGGGTAACAGCGACTGAAGATCAAATGAATGAAATGAAGCAAGAA
GAGAAGTTTA-AGAAAAAAGAGTAAAAAGAAATGAACAAAGCCTCCAAGAAATATGGGGC
TAT
>5__chr7_106521194_106527309
TTCTCCAAGCTAAAGGAGGATGTTCGAACCCACTGCAAAGAAGCTAAAAACCTTCAAAAA
AGATTAGACAAATGGCTAACTAGAATAAACAGTACAGACAAGACCTTAAATGACCTGATG
GAGCTGAAAACCATGGCACAAGAACTACGTGATGCATGCACAAGATTCAGTAGCCAATTT
GATCAAGTGGAAGAAAGGGTATCAGTGACTGAAGATCAAATGAATGAAATGAAGCGAGAA
GACAAGTTTAGAGAAAAAAGAGTGAAAAGAAATGAACAAAGCCTCCAAGAAATATGGGAC
TAT
>5__chr7_78322520_78328611
TTCTCCAAGCTAAAGGAGAATGTTTGAACCCATAGCAAAGAAGCTAAAAACCTTGAAAAA
AGATTAGACGAATGGCTAACCAGAATAAACAGCGTAGAGAAGACCTTAAATGACCTGATG
GAGCTGAAAACCATGGCACGAGAACTACGTGACATATGCACAAGCTTCAGTAGCTGATTT
GATCAAGTGGAAGAAAGAGTATCAGTGACTGAAGATCAAATGAATGAAATGAAGAGAGAA
GAGAAGTTTAGAGAAAAAAGAGTAAAAAGAAATGAACAAAACCTCCAAGAAATATGGGAC
TAG
>5__chr7_30543655_30549775
TTCTCTGAGCTAAAGGAGGATGTTCAAACCCATCGCAAAGAAGCTAAAAACCTTGAAAAA
AGATTAGATGAATGGATAACTAGAATAAGCAGCGTAGAGAAGACCTTAAATGACCTGATG
GAGCTGAAAACCATGGCATGAGAACTACGTGACGCATGCACAAGCTTCAGTAGCCAATTC
AATCAAGCAGAAGAAAGGGTATCAGTGATTGAAGATCAAATGAATGAAATGAAGTGAGAA
G---AGTTTAGAAAAAAAAGAGTAAAAAGAAATGAACAAGGCCTCCAAGAAATATGGGAC
TAT
>5__chr6_46300485_46306588
TTCTCCAAGCTAAAGGAGGAAGTTCGAACCCATCACAAAGAAGCTAAAAACCTTGAAAAA
AGATTAGACAAATGGCTAACTAGAATAAACAGCATAGAGAAGACGTTAAATGACCTGATG
GAGCTGAAAACCATGGCAAGAGAACTATGTGATGCATACAAAAGCTTCAGTAGCCAATTT
GATCAGGTGGAAGAAAGGGTATCAGTGATTGAAGATCAAATGAATGAAATGAAGCGAGAA
GAGAAGTTTAGAGAAAAAAGAATAAAAAGAAATGAAC-AAGCCTCCAAGAAATAAGCGAC
TAT
>5__chr9_104396983_104403070
TTCTCCAAGCTAAAGGAGGATGTTCCAACCCATCACAAAGAAGCTAAAAACCTTGAAAAA
A-----GACGAATGGCTAACTAGTATAAACAGTGTAGAGAAGTCATTAAATGACCTGATG
AAGCTGAAAACCATGG--TGTGAACTACGTGACACATGCACAAGCTTCAGTAGCCGATTT
GATCAAGTGGAAGAAAGGGTATCAGTCATTGAAGATCAAATTAATGAAATGAAGTGAGAA
G-----TTTAGAGAAAAAAGAGTAAAAGGAAATGAACAAAGCCTCCAAGAAATAAGGGAC
TAT
>5__chr9_94370175_94376317
TTTGCTGAGCTAAAGGAGGATGTTCGAACCCATCGCAAAGAAGCTAAAAACCTTGAAAAA
AGATTAGACGAATGGCTAACTAGAATAAACAGCATAGAGAAGACCTTAAATGACCTGATG
GAGCTGAAAACCATGGCACAAGAACTACATGACACATGCACAAGCCTCAGTAGCCGATTT
GATCAAGTGGAAGAAAGGGTATCAGTGATTGAAGATCAAATGAATGAAATGAAGTGAGAA
GAGAAGTTTAGAGAAAAAAGAATAAAAAGAAATGAACAAAGCCTCCAAGAAATATGGGAC
TAT
>5__chr8_43157949_43164042
TTCTCCGAGCTAAAGGAGGATGTTTGAACCCATCTCAAAGAAGCTAAAAACCTTGAGAAA
AGATTAGACAAATGGGTAACTAGAATCAACAGTGTAGAAAAGACCTTAAATGACCTGATG
GAGCTGAAAACTGTGGCACAAGAACTACGTGATGCATGCACAAGCTTCAGTAGCCAATTC
AGTCAAGTGGAAGAAAGGGTATCAGTGATTGAAGATCAAATGAATGAAATGAAGCGAGAA
AAGAAGTTTGGAGAAAAAAGAGTAAAAAGAAATGAACAAAG-CTCCAAGAAATATGGGAC
TAT
>5__chr8_41328628_41334707
TTCTCCAAGCTAAAGGAGGATGTTCGAACCCATTGCAAAGAAGCTAAAAACCTTGAAAAA
AGATTAGACGAATGGCTAACTAGAATAAACAGTGTAGAGAAGTCCTTAAATGACCTGATG
GAGCTGAAAACCATGGCACGAGAACTACATGATGCATGTACGAGCTTCAGTAGCTGATTT
GATCAAGTGGAAGAAAGAGTATCAGTGATTGAAGATCAAATGAATGAAATGAAGTGAGAA
GAGAAGTTTAGAGAAAAAAGAGTATAAAGAAATGAACAAAGCCTCCAAGAAATATGGGAC
TAT
>5__chr10_32921490_32927552
TTCTCCGAGCTAAAGGAGGATGTTCGAACCCATCGC-AAGAAGCTAAAAACCTTGAAAAA
AGAGTAGACGAATGGCTAACTAGAATAAACAGTGTAGAGAAGTCCTTAAATGACTTGATG
GAGCTGAAAACCATGGCACGAGAACTGCATGACACATGCACAAACTTCAGTAGCCGATTT
GATCAAATTGAAGAAACATTATCAGTGATTGAAGATCAAACGAATGAAATGAAGCAAGAA
G-----TTTAGAGAAAAAAGAGTCAAAAGAAATGAACAAAGCCTCCAAGAAATATGGGAC
TAT
>5__chr1_223466199_223472342
TTCTCTGAGCTATTGGAGGATGTTCGAACCCATTGCAAAGAAGCTAAAAACCTTGAAAAA
AGATTAGACGAATGGCTAACTAGAATAAACAGTGTAGAGAAGTCATTAAATGACCTGATG
GAGCTGAAAACCATGGCACAAGAACTACATGACAGATGCACAAGCTTCAGTAGCCAATTT
GATCAAGTGGAAGAAAGGGTATAACTGATTGAAGATCAAATGAATGAAATGAAGTGAGAA
GAGAAGTTTAGAGAAAAAAGAGTAAAAAGAAATGAACAAAACCTCCACGAAATATGGGAT
TAT
>5__chr11_23299110_23305252
TTTTCCGAGCTAAAGGAGGATGTTCGAACCCATCACAAAGAAGCTAAAAACCTTGAGAAA
AGATTAGATGAATGGCTAACTAGAATAAACAGTGTAGAGAAGACCTTAAATGACCTGATG
GAGCTGAAAACCATGGCATGAGAACTACGTGACAAATGCATAAGCTTCAGTAGCCGATTT
GATCAAGTGGAAGAAAGGGTGTCAGTTATTGAAGATCAAATGAATGAAATGAAGTGAGAA
GAGAAGTTTAGACAAAAAAGAGTGAAAAGCAATGAATAAAGACTCCAAGAAACATGGGAC
TAT
>5__chr17_3187327_3193435
TTCTCTGAGCTAAAGGAGGGTGTTTGAACCCATTGCAAGGAAGCTAAAAACCTTGAAAAA
AGATTAGACAAATGGCTAACTAGAATAAACAGTGTAGAGAAGACTTTAAATGACCTGATG
GAGCTGAAAACCGTGACACAAGAACTACGTGACGCATGCACAAGCTTCAGTAGCCGATTT
GATCAAGTGGAAGAAAGAGTATTAGTGATTGAAGATCAAATTAATGAAATAAAGCAAGAA
GAGAAGTTTAGAGAAAAAAGAGTAAAAAGAAACGAACAAAGCCTTCAAGAAATATGGGAC
TAT
>5__chr17_13699538_13705641
TTCTCCGAGCTAAAGGAGGATGTTCGAACCCATCGCAAAGAAGCTAAAAACCTTGAAAAA
AGATTAGATGAATGGCTAACTAGAATAAACAGTGTAGAGAAGACCTTAAATGACCTGATG
GAGCTGAAAACCATGGCACAAGAACTACGTGACGCATGCACAAGCTTCAGTAGCCGATTC
GATCAAGTGGAAGAAAGGGTATCAGTGATTGAAGATCCAATGAACGAAATAAAGCAAGAA
GAGAAATTTAGAGAAAAAAGAGTAGAAAGAAATGAACTAAGCCTCCAAGAAATATGGGAC
TAT
>5__chr3_21828727_21834835
TTCTCCGAGCTAAAGGAGGATGTCTGAACCCATCGCAAAGAAGCGAAAAACCTTCAAAAA
AGATTAGGTGAATGGCTAACTAGAATCAACAGTGTACAGAAGACCTTAAATGACCTGATG
GAGCTGAAAACCATGGCACGAGAATTATGCGACTCATGCACAAGCTTCAGTAGCTGATTT
GATCAAGTGGAAGAAAGGGTATCGATGATTGAAGATCAAATGAATGAAATGAAGTGAGAA
GAGAAGTTTAGAGAAAAAAGAGTAAAAAGAAATGAACAAAGCCTCCAAGAAATATGGGAC
TCT
>5__chr8_57221266_57227402
TTCTCCAAGCTAAAGGAGGATGTTTGAACCCATCGCAAAGAAGCTAAAAACCTTGAAAAA
AGATTAGACCAATGGCTAACTAGAATAAACAGCTTAGAGAAGACCTTAAATGACCTGATG
GAGCTGAAAACCTTGGCAAGAGAACCACGTGATGCATGCACAAGCTTCAGTAGCCAATTC
GATCACGTGGAAGAAAGGGTATCAGTGATTGAAGATCAAATGAATGAAATGAAGAGAGAA
GAGAAGTTTAGAGAAAAAATAGTAAAAAGAAATGAACAAAGCCTCCAAGAAATATGGGAC
TAT
>5__chrX_134845686_134851691
TTCTCCAAGCTAAAGGAGGATATTCAAACCCATCGTAAAGAAGCTAAAAACCTTGAAAAA
AGATTAGATGAATGGCTAGCTAGAATAAACAGCATAGAGAAGACCTTAAATGACCTAATG
GAGCTGAAAACCATGGCATGAGAACTACGTGACGCATGCACAAGCTTCAGTAGCCGATTC
GATCAAGTGGAAGAAAGGGTATCAGTGATTGAAGATCAAATGAATGAAATGAAGCGAAAA
GAGAAGTTTAGAGAAAAAAGAGCAAAAAGAAATGAACAAAGCCTCCAAGAAATATGGGAC
TAT
>5__chr9_5461815_5467960
TTCTCTGAGCTAAAGGAGGATGTTTGAACCCATCGCAAACAAGCTAAAAACCTTGAAAAA
AGATTAGACAAATGGCTAACTATAATAAACAGCATAGAGAAGACCTTAAATGACTGGATG
AAGCTGAAAAACATGGCATGAGAACTATGTGACACATGCACAAGCTTCAATAGCCAATTC
GATCAACTGGAAGAAAGGGTATCAGTGATTGAAGATCAAATGAATGAAATGAAGCAAGAA
GAGAAGTTTAGAGAAAAAAGAGTAAAATGAAATGAACAAAACCTCCCAGAAATATGGGAC
TAT
>5__chr1_229848471_229854594
TTCTCCGAGCTAAAGGAGGACATTTGAACCCATTGCTAGGAAGCTAAAACCCTTGAAAAA
AAATTAGACAAATGGCTAACTAGAATAAACAGTGTAGAGAAGACCATAAATGAACTGATG
AAGCTGAAAACCATGGCACAAGAACTACATGACGCATGCACAAGCTTCAATAGCTGATTT
GACCAAGTGGAAGAAAGGGTATCAGCGACTGAAGATCAAATTAATGAAATAAGGCGAGAA
GAGAAGTTTAGAGAAAAAAGAGTAAAAAGAAACAAATAAAGCCTCCAAGAAATATGAGAC
TAT
>5__chr10_58976049_58982135
TTCTCCAGGCTAAAGGAGGATGTTTGAATTCATTGCAAAGAAGCTAAAAACCTTGAAAAA
AGATAAGACAAATGGCTAACTAGAATAAACAACATAGAGAAGACCTTAAATGACCT-ATG
GAGCTGAAAACCATGGCACAAGAGCTATGTGACACATGAACAAGCTTCAGTAGCCGATTC
GATCAAGTGGAGGAAAGGGTGTCAGTGATTGAAGATCAAATGAATGAAAGGAAGCAAGAA
GAGAAGTTGAGAGAAAAAAAAGTAAAAAGAAATGAACAAAGCCTCTAAAAAATATGGGAC
TA-
>5__chr1_219497419_219503580
TTCTCCGAGCTAAAGGAGGATGTTGAAACCCATTGCAAATAAGCTAAAAACCTTGAAAAA
AGATTAGACGAATGGCTAACTAGAATAAACAGTGTAGAGAAGACCTTAAATGACCTGATG
GAGCTGAGAACCATGGCACAAGAACTACGTGACGAATGCACAAACTTCAGTAGCTGATTT
GATCAAGTGGAAGAAAGGGTATCAGTGATTGAAGATCAAATGAATGAAAAGAGGCGAGAA
GAGAAGTTTAGGGAAAAAAGAGTAAAAAGAAATGAACAAAGCC-CCAAGAAATATGGGAC
TAT
>5__chr1_51143147_51149269
TTCTCCGAGCTAAAGGGGGATCTTCAAACCCATCGCAAAGAAGCTAAAAACCTTGAAAAA
AGATTAGACGAATGGCTAACCAGAATAAACAGCGTAGAGAAGACCTTAAATGACCTGATG
AAGCTGAAAACCATGGCATGAGAACTACATGATGCATGCACAACCTTCAATAGCTGATTT
GATCAACTGGAAGAAAGGGTATCAGTGATTGAAGCTCAAATGAATGAAATGAAGCAAGAA
GAGAAGTTTAGAGAAAAAAGAGCAAAAAGAAACAAACAAAGCCTCCAAGAAATATGGGAC
TAT
>5__chr3_123059210_123065365
TTCTCCAAGCTAAAGGAGGATGTTCGAACCCATCGCAAAGAAGCTAAAAACCTTGAAAAA
AGATTAAACAAATGGCTAACTAGAATAAACAGCATAGAGAAGACCTTAAATGACCTGATG
GAGCTGAAAACCGTGGCACGAGAACTACGTGATGCTTCCACAAGCTTCAGTAGCCAATTA
GATCAAGTGGAAGAAAGGGTTTCAGTGATTGAAGATCAAATGAATGAAATGAAGTGAGAA
GAGAAGTTTAGAGTAAAAAGAGTAAAAAGAAATGAACAAAGCCTCCAGGA-ATACGGGAC
AAT
>5__chr1_48194500_48200634
TTCTCCGAGCTAAAGGAGGATGATTCAATCCATCACAAAAAAGCTAAAAACCTTGAAAAA
AGATTAAACGAATGGCTAACTAGAATAAACAGCATACAGAAGACCTTAAATGACCTGATG
GAGCTGAAAACCATGGCATGAGAACTTCATGACGCATGCACAAGCTTCAGTAGCCGATTC
GATCAACTGGAAGAAAGGGTATCAGTGATTGAAGATCAAATGAATTAAATGAAGTGAGAA
G-----TTTAGAGAAAAAAGAGTAAAAAGAAACAAAAAAAGCCTCCAAGAAATATGGGAC
TAT
>5__chr1_177695802_177702007
TTCTCTGAGCTAAAGGAGGATGTTCAAACCCATTGCAAAGAAGCTAAAAACCTTGAAAAA
AGATTAGATGAATGGCTAACTAAAATAAACAGTGTACAGAAGACCTTAAGTGACCTGATG
GAGCTGAAAACCATGGCATAAGAACTACGTGATGCATGCAGAAGCTTCAGTAGCTGATTT
GATCAAGTGGAAGAAAGAGTATCAGTGATTGAAGATCGAATGAATGAAATGAAGCAAAAA
GAGAAGTTTAGAGAAAAAAGAGTAAAAAGAAACAAACAAAGCCTCCAAGAAATATGCGAC
TAT
>5__chr1_115276581_115282703
TTCTCCGAGCTAAAGGAGGATGTTCGAACCCATTGCAAAGAAGCTAAAAACCTTGAGAAA
AGATTAGACAGACGGCTAACTAGAATAAACAGCATAGAGAAGACCTTAAATGACCGGATG
GAGCTGAAAACCATGGCATGAGAACTATGTGATGCATGCACAAGCTTCAGTAGCTGATTC
GATCAAGTGGAAGAAAGGGTATCAGTGATTGAAGATCAAATGAATGAAATGAAGCGAGAA
GAGAAGTTTAGAGAAAAAAGAGTAAAAAGAAATGAATAAATCCTCCAAGAAATATGGGAC
TAT
>5__chr10_33241111_33247289
TTGTCCGAGCTAAAGGAGGATATTCAAACCCATCGCAAAGAAGCTAAAAACCTTGAAAAA
AGACTAGACGAATGGCTAATTAGAATAAAGAGCGTAGAGAAGACCTTAAATGACCTGATG
GAGCGGAAAACCATGGCATGAGAACCATGTGATGCATGCACAAGCTTCAGTAGCCGATTC
GATCCAGTGGAAGAAAGGATATCAGTGATTGAAGATCAAATGAATGAAATGAAGTGAGAA
G-----TTTAGAGAAAAAAGAGTAAAAAGAAACGAACAAAGCCTCCAAGAAATATGGGAC
TAT
>5__chr1_148190589_148196694
--CTCTGAGCTAAAGGAGGATGTTCGAACCCATCGCAAAGAAGCTAAAAACCTTGAAAAA
AGATTAGACGAATGGCTAACTAGAATAAACAGCATAGAGAAGACCTTAAACGACCTGATG
GAGCTGAAAACCATGGCATAAGAACTATGTGACGCGTGCACAAGCTTCAGTAGCTGATTC
AATCAAGTGGAAGAAAGGGTATCAGTGATTGAAGATCAAATGAATGAAATGAAGTGAGAA
GAGAAGTTCAGAGAAAAAAGAGTAAAAAGAAACAAACAAATCCTCAAAGAAATATGGGAC
TAT
>5__chr1_53242923_53249042
TTCTCTGAGCTAAAGGAGGATGTTCAAACCCATCGCAAAGAAGCTAAAAACCTTGAAAAA
AGATTAGACGAATGGCTAATTAGAATAAACAGCATAGAGAAGACCTTAAATGACCTGATG
GAGCTGAAAACCATGGCACAAGAACTATGTGACACATGCCAAAGCTTCAGTAGCCGATTT
GATCAAGTGGAAGAAAGGGTATCAGTGATTGAAGATCAAATGAATGAAATGAAGTGAGAA
GAGAAGTTCAGAGAAAAAAGAATAAAAAGAAATGAACAAAGCCTCCAAGAAATATGGGAC
TAT
>5__chr12_86089316_86095480
TTCTCTGAGCTAAAGGAGGATGTTTGAACCCATTGCAAGGAAGCTAAAAACCTTGAAAAA
AGATTAGATGAATGGCTAACTAGAATAAACAGCGTAGAGAAGACCTTAAATGACCTGATG
GAGCTGAAAACTATGGCATGAGAACTGCATGAAGGATGCACAAGCTTCAGTAGCCAATTC
GATCAAGTGGAAGAAAGGATATCAGTGATTGTAGGTAAAGTGAATAAAATGAAGCGAAAA
GAGAAGTTTAGAGAAAAATGAGTAAAAAGAAACGAACAAACCATCCAAGAAATATGGGAC
TAT
>5__chr13_68950000_68956123
TTCTCCAAGCTAAAGGAGGATGTTTGAACCCATCACAAAGAAGCTAAAAACCTTGAAAAA
AGATGAGATGAATGGCTAACTAGAATAAACAGTGTAGAGAAGACCTCAAATGACTTGATG
GAGCTGAAAACCATGGCACGAGAACTACGTGATGCATGAACAAGCTTCAGTAGCTGATTC
GATCAACTGGAAGAAAGGGTATCAGTGATTGAAGATCAAATGAATGAAATGAAGCCAGAA
GAGAAGTTTAGAGAAAAAAGAGTAAAAGGAAATGAACAAAGCCTCCAAGAAATATGGGAC
TAT
>5__chr12_88358562_88364617
TTCTCTGAGCTAAAGAAAGATGTTCGAACCCATCGCAAAGAAGTTAAAAACCTTGAAAAA
AGATTAGACGAATGGCTAACTAGAATAAACAGCG------------TTTATGACCTGATA
GAGCTGAAAACCACGGCACGAGAACCATGTGACGCACGCACAAGCTTCAGTAGCTGATTC
AATCAAGTGGAAGAAAGGGTATCAGTGAT-GAAGATCAAATGAATGAAATGAAGCGAGAA
G-----TTTAGAGAAAAAAGAGTAAACAGAAATGAACAAAGCCTCCAAGAAATACGGGAC
TAT
>5__chr12_118027006_118033141
TTCTCTGCGCTAAAGGAGGATGTTTGAACCCATCGCAAAGAAGCTAAAAACCTTGAAAAA
AGATTAGACGAATGGCTAACTAGAATAAACAGTGTAGAGAAGACCTTAAATGACCTGATG
GAGCTGAAAATCATGGCACGAGAACTACATGATACATGCACAAGCTTCAGTAGCCAATTC
AATCAAGTGGAAGAAAGGGTATCAGTGATTGAAGATCAAATGAATGAAATGAAGTGAGAA
GAGAAGTTTAGAGAAAAAAGAGTAAAAAGAAATGAACAAAGCCTCCAAGAAATATGGGAC
TAT
>5__chr1_144944704_144950855
TTCTCCGGGCTAAAGGAGCATGTTCTAACCCATCACAAGGAAGCTGAAAACCTTGAAAAA
AGGTTAGATGAATGGCTAACTAGAATAAACAGTGTAGAGAAGAGCTTAAGTGACCTGAAG
GAGCTGAAAACCACAGTATGAGAACCTCGTGAAGCATAAACAAGATTCAATAGCCAATTC
AATCAAGCAGAATAAAGAATATCAGTGATTGAAGATCAAATTAATGAAATAAAGCGAGAA
GACAAGATTAGAGAAAAAAGAGTAAAAAGAAATGAACAAAGACTCCAATAAATATGGGAC
TAT
>5__chr11_106669666_106675756
TTCTCCAAGCTAAAGGAACATGTTTGAACCCATCGCAAGGAAGCTAAAAACCTTGAAAAA
ATGTTAGACAAATGTCTAACTAGAATAAACAGTGTAGAGAAGAATTTAAATGACCTGATG
GAGCTGAAAACCATGGCATGAGAACTTCGTCCCGCATGTACAAGCTTCAGTAGCCAATTC
CATCAAGTGGAAGAAAGGGTATCAGTGATTGAAGATCAAATTAATGAAATAAAGCGAGAA
GGCAAGGTTAGAGAAAAAAGAGTAAAAAGAAATGAACAAAACCTCCAAGAAACATGGGAC
TAT
>5__chr1_92668910_92675033
TTCTCTGAGCTAAAGGAGGATGTTTGAACCCATCGCAAAGAAGCTAAAAACCTTGAAAAA
AGATTAGACGAATGGCTAAATAGAATAAACAGTGTAGAGAAGAACTTACATGTCC-----
-----GAAAACCATGGCACAAGAACTACGTGATGCATGCACAAGCTTCAGTAGCCGATTT
GATCAAGTGGAAGAAAGGGTATCAGTGATTGAAGATAAAATGAATGAAATGAAGCGAGAA
GAGAAGTTTAGAGAAAAAAGAGTAAAAAGAAACGAACAAAGCCTCCAAGAAATAGGGGAC
TAT
>5__chr12_103796241_103802382
TTCTCCAAAGTACAGGAGGATGTTCAAACCCATTGCAAGGAAGCTAAAAACCTTGAAAAA
AGACTAGATGAATGGCTAACTAGAATAAACAGTGTAGAGAAGACCTTAAATGACCCAATG
GAGCCGAAAACCATGGCATGAGAACTACATGATGCATGCACAAGCTTCAGTAGCCGATTT
GATCAAGTGGAAGAAAGGGTATCAGTGATTGAAGATCAAATGAATGAAATGAAGCAAGAA
GAGAAGTTTAGAGAAAAAAGAGTAAAAAGAAATGAACAAAGCCTCCAAGAAATATGGGAC
TAT
>5__chr16_32330617_32336759
TTCTCCGAGCTAAAGGAGGATGTTGGAACCCATTGCAAGGAAGTTAAAAACCTTGAAAA-
AGATTAGACGAATGGCTTACAAGAATAAACAGTGTAGAGAAGACCTTAAGTGACCCAATG
GAGCTGAAAACCATGGCACAAGAACTTTATGACTCATGCACAAGCTTCAATAGCCGATTC
AATCAAGTGGAAGAAAGGGTATCAGTGATTGAAG-TCAAATAAATGAAATAAAGTGAGAA
GACAAGGTTAGAGAAACAAGAGTAAAAAGAAATGAACAAAGCCTCCAAGAAATATGGGAC
TAT
>5__chr19_22130143_22136295
TTATCCAAGCTAAAGGAGGATGTTCAAACCCATCGCAAAGAAGCTAAAAACCTTGAAAAA
AGATTAGAAGAG-AGCTAACTAGAGTAAACAGCATAGAGAAGACCTTAAATGACCTGATG
GAGCTGAAAACCATGGCACAAGAACTACGTGATGCATGCACAAGCTTCAGGAGCCGATTT
GATCAAGTGGAAGAAAGGGTATCAGTGATTGAAGATCAAATAAATGAAATGAAGTGAGAA
GAGAAGTTTAGAGATACAAGAGTAAAAAGAAATGAACAAAGCCTCCAAGAAATACGAGAC
TAC
>5__chr18_40133862_40139951
TTCTCCAAGGTAAAGGAGGATGTTAGAACCCATCGCAAAGAAGCTAAGAACCTTGAAAAA
AGATTAGATGAATGGCTAACTAGAATAAACAGCA-AGAGAAGACCTTAAATAACCTGATG
GAGCTGAAAACCATGGCATAAGAACTACATGACGCATACACAAGCTTCAGTAGCTGATTC
CATCAAGTGGAAGAAAGGGTATCAGTGATTGAAGATCAAGTGAATGAAATGAATCAAGAA
GAGAAGTTTAGAGAAAA--GAGTAAAAAGAAAC----AAAGCCTCAAAGAAATGTGGGAC
TAT
>5__chr14_55765105_55771218
TTCTCTGAGCTAAAGGACGATGTTCAAACCCATTGCAAAGATGCTAAAAACCTTGAAAAA
AGATTGGACAAATGGCTAACCAGAATAAACAGCCTAGAGAAGACCTTAAATGACTTGATG
GAGCTGAAAACCATGGCACGAGAACTGCGTGATGCATGCAGAAGCTTCAGTAGCTGATTC
AATCAAGTTGAAGACAGGGTGTCAGTGATTGAAGATCAAATGAATGAAATGAAGCGAGAA
GAAAAGTTTAGAGAAAAAAGAGTAAAAAGAAACGAACAAAGCCTCCAAGAAATACAAGAC
TAT
>5__chr14_70472601_70478728
TTCTCCGAGCTAAAGGAGGATGTTCGAACCCATCACAAAGAAGCTAAAAACCTTGAAAAA
AGATTAGACAAATGGCTAACTAGAATAAACAATGTAGAGAAGACCTTAAATGACCTGATG
GAGCTGAAAACCATGGCATGAGAACTACGTGATGCATGCACAACCTTCAGTAGCCGATTC
GATCAAGTGGAAGAAAGGGTATCAGTGATTG---ATCAAATGAATGAAATGAAGTGAGAA
GAGAAGTTTAGAGAAAAAAGAGTAAAAAGAAAAGAACAAAACCTCCAAGAAATATGGGAC
TAT
>5__chr18_22072553_22078665
TTCTCTGAGCTAAAGGAGGATGTTTGAACCCACTGCAAAGAAGCTAAAAAC-TTGAAAAA
AGATTAGACGAATGACTAACTAGAATAAACAGTGTAGAAAAGACCTTAAATGACCTGAGG
GAGCTGAAAACCATGGCACGAGAACTACGTG----ATGCACAAGCTTCAGTAGCCGATTC
GATCAACTGGAAGAAAGGGTATCAGTGATTGAAGATCAAATGAATTAAATGAAGCAAGAA
GAGAAGTTTAGAGAAAAAAGAATAAAAAAAAATAAACAAAGCCTCCAGGAAATATGGGAC
TAT
>5__chr16_31197560_31203675
TTCTCCGAGCTAAAGGAGGATGTTCAAACCCATCACAAAGAAGCTAAAAACCTTGTAAAA
AGATTAGACGAATGGCTAACTAGAATAAACAGCATAGAGAAGACCTTAAATGACCTGATG
GAGCTGAAAACCATGGCATGAGAATTACGTGATGCATGCACAAGCTTCAGTAGCCAATTC
AATCAAGTGGA-GAAAGGGTATCAGTGATTGAAGATCAAATGAATGAAATGAGGCAAGAA
GAGAAGTTCAGAGAAAAAAGAGTAAAAAGAAATGAACAAAGCCTCCAAGAAATATGGGAC
TAT
>5__chr16_47819516_47825650
TTCTCCGAGCTAAAGGAGGATGTTCGAACCCATCACAAAGAAGCCAAAAGCCTTGAAAAA
AGATTAGATGAATGGCTAATTAGAATAAACAGCATAGAAAAGACCTTCAATGAACTGATG
GAGCTGAAAACCATGGCACGAGAACTACGTGATGCATGCACAAGCTTCAGTAGCTGATTC
GATCAAGTGGAAGAAAAGGTATCAGTGATTGAAGATCAAATGAATGAAATGAAGCCAGAA
GAGAAGTTTAGAAAAAAAAGAGTAAAAAGAAAGGAACAAAGCCTCCAAGAAATAAGGAAC
TAT
>5__chr14_84554505_84560576
TTCTCCGAGCTAAATGAGTATGTTCGAACCCATTGCAAAGAAGCTAAAAACCTTGAAAAA
AGATTAGATGAATGGATAACTAGAATAAACAGTGTAGAGAAGACCTTAAATGACCTGATG
GAGCTGAAAACCATGGCACTAGAACTATGTGACACATGCACAAGCTTCAGTAGTAGATTC
GATCAAGTGGAAGAAAGGGTATCAGTGATTGAAGATCAACTGAATGAAATGAAGTGAGAA
GAGAAGTTTAGAGAAAAAAGAGTAAAAAGAAATGAACAAAGCCTCCAAGAAATATGGGAC
TAT
>5__chr14_59573242_59579348
TTATCCGAGCTAAAAGAGGGTGTTCGAACACATCACAAATAAGCTAAAAACCTTGAAAAA
GGATTAGACGAATGGCTAACTAGAATAAA-AGTATAGAGAAGTCCTTAAATGACCTGATG
GAGCTGAAAACCATGGCAGGAGAACTGCGTGACATATGCACAAGCTTCAGTAGCTGATTT
GATCAAGTGGAAGAAAGGGTATCAGTGATTGAACATCAAACGAATGAAATGAAGTGAGAA
G-----TTTAGAGAAAAAAT-------------GCATAAAGCCTCCAAAAAATATGGGAC
TAT
>5__chr15_52828765_52834905
TTCTCCGAGCTAAAGGAGGATGTTTGAACCCATTGCAAAGAAGCTAAAAACCTTGAAAAA
AGATTAAACAAATGGCTAACTAGATTAAACAGCATAGAGAAGTCCTTAAATGACCTGATG
GAGCTGAAAACCGTGGCACAAGAACTATGTGACGAATGCACAAGCTTCAGTAGCCAATTC
AATCAAGTGGAAGAAAGGGTATCAAAGATTGAGGATCAAATGAATGAAATGAAGCAAGAA
GAGAAGTTTAGAGAAAAAAGAATAAAAAGAAATGAACAAAGCCTACAAGAAATATGAGAC
TAT
>5__chr18_1325219_1331362
TTCTCCAAGCTAAAGGAGGATGTTTGAACCCATCACAAAGGTGCTAAAAACCTTGAAAAA
AGATTACATGAATGGCTA----GAATAAACAGCATAGAGAAGACCTTAAATGACCTGATG
GAGCTGAAAACCATGGCATGAGAACTACGTGATGCATGCACAATGTTCAGCAGCCGATTC
AATCAAGTGGAAGATAGGGCATCAGTGATTGAAGATCAAATGAATGAAATGAAGTGAGAA
TAGAAGTTTAGAGAAAAAAGAATTAAAAGAAACGAGCAAAGCCTCCAAGAAATATGGGAC
TAT
>5__chr18_20735120_20741188
TTCTCTGAGCTAAAGAAGGATGTTCAAACCCATCGCAAAGAAGCTAAAAACCTTGAAAAA
AGATTAAATGAATGGCTAACTAGAATAAACAGCGTAGAGAA----------GACCTGATG
GAGGTGAAAACCGTGGTGCGAGAACTACGTGACGCAGGCACAAGCTTCAATAGCTGATTT
GATCAAGTGGAAGAAAGGGTATCAGTGACTGAAGATCAAATGAATGAAATGAAATGAGAA
G-----TTTAGAGAAAAAAGAGTAAAAAGAAATGAACAAAGCCTCCAAGAAATATGGGGC
TAT
>5__chr14_32056271_32062284
TTCTCTGAGCTAAAGGAGGATGTTTGAACCCATCGCAAAGAAGATAAAAACCTTGAAAAA
AGATTAGACGAATGGCTAACTAGAATAAACAGCATAGAAAAGACCTTAAATGAACTGTTG
GAGCTGAAAACCATGGCACGAGAACTACGTGACACATGCACAAGCTTCAGTAGCCAATTC
GATCAAGTGGAAGAAAGGGTATCAGTGATTGAAGATCAAATGTATGAAATGAAGCGAGAA
GAGAAGTTTAGAAGAAAAAGAGTAAAAAGAAACGAACAAAGCCTCCAAGAAATATGGGAC
TAT
>5__chr14_91763530_91769665
TTCTCCAAGCTAAAGGAGGATGTTCGAACCCATCGCAAAGAAGCTAAAAACCTTGAAAAA
AGATTAGACGAATGGCTAACTAGAATAAACAGTGTAGAGAAGACCTTAAATGACCTGATG
GAGCTGAAAACCATGGCACAAGAACTACGTGACACATACACAAGCTTCAGTAGCCGATTT
GATCAAGTGGAAGAAAGGGTATCAGTGATTGAAGATCAAATGAATGACATGAAGCGAGAA
GAGAAGTTTAGAGAAAAAAGAGTAAAAAGAAACGAACAAAGCCTCCAAGAAATATGGGAC
TAT
>5__chr16_48934752_48940815
TTCTCTGAGCTCAAGGAAGATGTTTGAACCCATTGCAAAGAAGCTAAAAACCTTGAAAAA
AGATTAGACGAATGGCTAACTACATTAAATAGGGTAGAGAAGACCTTAACTGACCTGATG
GAGCTGAAAATCATGGCACGAGGACTACGTGATGCATGCACAAGTTTCAGTAGCCGATTT
GATCAAGTGGAAGAAAGGGTATCAATGATTGAAGATCAAATGAATGAAATGAAGCAAAAA
GAGAAGTTTAGAGGAAAAGGAGTGAAAAGAAATGAACAAAGCCTCCAAGAAATATTGGAC
TAT
>5__chr22_15307966_15314100
GTCTCCAAGCTAAAGGAGGATGTTGGAACCCATTGCAAGGAAGCTAAAAACCTTGAAAAA
AGATTAGACGAATGGCTTACAAGAATAAACAGTGTAGAGAGGACCTTAAGTGACCCAATG
GAGCTGAAAACCATGGCACGAGAACTTTGTGACGCATGCACAAGCTTCAATAGCCAATTC
AATCAAGTGGAAGAAAGGGTATCAGTGATTGAAGATCAAATAAATGAAATAAAGTGAGAA
GACAAGGTTAGAGAAACAAGAGTAAAAAGAAATGAAGAAAGCCTCCAAGAAATATGGGAC
CAT
>5__chr2_60210816_60216979
TTCTCTGAGCTAAAGGAGGATGTTTGAACCCATCGCAAGGAAGCTAAAAACCTTGAAAAA
ACATTAGACAAATGGCTAACTAGAATAAACAGTGTAGAGAAGACCTTAAACGACCTGATG
GAGCTGAAAACCACGGCACAAGAACTACATGATGCATGCACAAGCTTCAGTAGCCAATTT
GATCAAGTGGAAGAAAGGGTATCAGTGATTGAAGATCAAATTAATGAAATGAAATGAGAA
GAGAAGTTTAGAGAAAAAGGAGTAAAAAGAAATGAACAAAACCTCCAAGAAATATGGGAC
TAT
>5__chr3_144863866_144870020
TTCTCTGAGCTAAAGGTGGACGTTTGAACCCATCACGAAGAAGTTAAAAACCTTGAAAAA
AGATTAGATGAATGGCTAACTAGAATAACCAGTGTAGAGAAGACCTTAAATGACCTGGTG
GAGCTGCAAACCATGGCCCAAGAACTACGTGACGCATGCACAAGTTTCAGTAGCCGATTC
CATCAAGTGGAAGAAAGGGTATCAGTGATGGAAGATCAAATTAATGACATGAAGTGAGAA
GAGAAGTTTAGAGAAAAAAGAGTAAAAAGAAATGAACAAAGCCTCCAAGAAATATGGGAT
TAT
>5__chr2_51849674_51855847
TTCTCTGAGCTAAATGAAGATGTTCGAACCCAACACAAAGAAGCTAAAAACCTTGAAAAA
AGATTAGATGAATGGCTAACTAGAATAAACAGCACAGAGAAGACCTTAAATAACATGATG
GAGCTGAAAACCATGTCACGAGAACTACGTGACGCAGGCACAAGCTTCAGTAGCCAATTC
GATCAAGTGGAAGAAAGGGTATCAGTGATTGAAGATCAAGTGAATGAAACGAAGCGAGAA
GAAAAGTTTAGAGAAAAAAGAGTAAAAAGATATGAACAAAGCCTCTGAGAAATACGGGAC
TAT
>5__chr2_73745136_73751265
TTCTCTGAGCAAAAGGAGGATGTTCGAACCCATTGCAAAGAAGCTAAAAACCTTGAAAAA
AGATTAGATGAATGGCTAACTAGAATAAACAGCATAGAGAAGACCTTAAATGACCTGATG
GAGCTAAAAACCATGGCACGTGAACTATGTGAGAGATGCCCAAGCTTCAGTAGCTGATTC
AATCAAGTGGAAGAAAGAGAATCAGTGATTGAAGATCAAATGAATGAAATGAAGTGAGAA
G-----TTTAGAGAAAAAAGAGTAAAAAGAAATGAACAAAGCCTCCAAGAAATATGGGAC
TAT
>5__chr3_149981115_149987244
TTCTCCAAGCTAAAGGAGGATGTTTGAACCCATTGCAAAGAAGCTAAAAACCTTGAAAAA
AGATTAGATGAATGGCTAACTAGAATAAACGGCATAGAGAAGACCTTAAATGACCTGATG
GAGCTGAAAACCATGGCACAAGAACTACGTGACACATGCACAAGCTTCAGTAGCCAATTC
AATCAAGTGGAAGAAAGGGTATTAGTGATTGAAGATCAAATGAATGAAATGAAGCGAGAA
GAGAAATTTGGAGAAAAAAGAGTAAAAAGAAACGAACAAAGCCTCCAAGAAATATGGAAC
TAT
>5__chr2_156935043_156941147
TTCTCCAAGCTAAAGGAGGATGTTCGAACCCATCGCAAAGAAGCTAAAAACCTTGAAAAA
AGATTAGACGAATGGCTAACTATAATAAACAGTGTAGAGAAGACCTTAAATGACCTGATG
GAGCTGAAAACCATGGCACAAGAACTATGTGACGCATGCACAAGCTTCAGTAGCTGATTC
GATCAAGTGGAAGAAATGGTATCAGTGATTGAAGATCAAATGAATGAAATGAAGCGAGAA
TAGAAGTTTAGAGAAAAAAGAATAAAAAGAAATGAACAAAGCCTCCAAGAAATATGGGAC
CAT
>5__chr3_155463089_155469207
TTTCCCGAGCTAAAGGAAGATGTTCGAACCCATCGCAAGGAAGCTAAAAACCTTGAAAA-
GGATTAGACGAATGGCTAACTAGAATAAACAGTGCAGAGAGGTTCTTAAATGACCTGAAG
GAGCTGAAAACCATGGCACGAGAACTACGTGACACATGCACAAGCTTCAGTAGCCGATTC
GATTGAGTGGAAGAAAGGGTATCAGTGATTGACGATCAAAAGAATGAAATAAAGCAAGAA
GAGAAGTTGAGA-AAAAAAGAGTAAAAAGAAACAAACAAAACCTCCAAGAAATATCAGAC
TAT
>5__chr2_35979492_35985589
TTCTCTGAGCTAAGGGAGGATGTTCGAACCCACTGCAAAGAAGTTAAAAACCTTGAAAAA
AGATTAGATGAATGGCTAATGAGAAAAAACAGCATAGAGAAGACCTTAAATGATCTGATG
GAGCTGCAAACTGTGTCACAAGAACTACATGACGCAGGCACAAGCTTCAGTAGCCGATTC
GATCAAGTGGAAGAAAGGGTATCAGTGATTGAAGATCAAATGAATGAAATGAAGCTACAA
GAGAAGTTTAGAGAAAAAAGAGTAAAAAGAAATGAAAAAAACCTCCAAGAAATATGGGAC
TAT
>5__chr20_19090290_19096456
TTCTCCAAGCTAAAGG-GGATGTTCGAACCCATTGCAAGGGAGCTAAAAACCTTGAAAAA
AGATTAGAAAAATGGCTAAGTAGAATAAACAGCATAGAGAAGACCTTAAACGACCTGATG
GAGATGAAAACCATGGCAGGAGAACTATGTGACACATGCACAAGCTTCAGTAGCCAATTC
GATCAACTGGAAGAAGGGTTATCAGTGATTGAAGATCAAATGAGTGAAATGAAGAGAGAA
GAGAAGTTTTGAGAAAAAAGAGTAAAAAGAAATGAACAAAGCCTCCAAGAAATATGGGAC
TAA
>5__chr2_181099696_181105700
TTATCTGAGCTAAAGGAGGATGTTCGAACCCATTGCAAAGAACCTAAAAACCTTGAAAAA
AGATTAGACAAATGGCTAACTAGAATAAACAGCAAAGAGAAGACCTTAAATGACCTGATG
AAGCTGAAAACCATGGCACAAGAACTATATGATGCATGCACAAGCTTCAGTAGCCAATTC
GATCAAGTGGAAGAAAGGGTATCAGTGATTGAAGATCAACTGTATGAAATTAAGTGAGAA
GAGAAGTGTAGAGAAAAAAGAGTAAAAAGAAACGAACAAAGCCTCCAAGAAATGTGGGAC
TAT
>5__chr2_213448691_213454857
TTCTCTGAGCTAAAGGAGGATGTTCGAACCCATCACAAACAAGCTAAAAACCTTGAAAAA
AGATTAGTTGAATGGCTAACTAGAATAAACAGCATAGAGAAGACCTTAAATGACCTGATG
GAGCCGAAAACCATGGCACGAGAGCTTCATGACGTATGGACAAGCTTCAGTAGCCAATTT
GATCAAGTGGAAGAAAGAGTATCAGTGATTGAAGATCAAATGAATGAAATGAAGCAAGGA
GAGAAGTTTAGGGAAAAAAGAGTAAAAAGAAACGAATAAAGCCTCCAAGAAATATGGGAC
TAT
>5__chr2_223157341_223163489
TTCTCTGAGCTAAAGGAGGATGCTCGAACACATCGCAAAGAAGCTAAAAACCTTGAAAAA
AGATTAG---AATGGCTAAGTAGAATAAACAGCATAGAGAAGACCTTAAATGACCTGATG
GAGCTGAAAACCATGGCAAGAGAACTATGTGACGCATGCACAAGCTTCAGTAGCTGATTG
GATCAAGGGGAAGAAAG-------GTGACTGAAGATCAAATGAATGAAATGAAGCCAGAA
GAGAAGTTTAGAGAAAAAAGAGTAAAAAGAAATGAACAAAGCCTCCAAGAAATATGGGAC
TAT
>5__chr2_46552702_46558747
TGC---GAGCTAAAGGAGGATGTTTGAACCCATCACAAAGAAGCTAAAAACCTTGAAAAA
AGATTAGACAAATGGCTAACTGGAATAAACAGCATACAGAAGACCTTAAATGACCTGAAG
GAGCTGAAAACCATGGCACAAGAACTACATGACGCATGCAGAAGCTTCAGTAGCCGATTT
GATCAAGTGGAAGAAAGGGTATCAGTGATTGAAGATCAAATGAATGAAATGAAGTAAGAA
GAGAATTTTAGAGAAAAAAGAGTAAAAAGAAACGAACAAAGCCTCTAAGAAATATGGGAC
TAT
>5__chr2_62596160_62602294
TTCTCCGAGCTGAAGGAGGATGTTCCAATCCATCACAAAGAAGCTAAAAACCTT-AAAAA
AGATTAGACGAATGACTAACTAGAATAAACAGCCTAGAGAAGACCTTAAATGACCTGATG
GAGCTGAAAACCATGACACAAGAACTATGTGACGAATGCACAAGCTTCAGTAGCCGATTT
GATCAAGTGGAAGAAAGGGTATCACTGATTGAAGATCAAATGAATGAAATACAGAGACAA
GAGAAGTTTAGAGAAAAAAGAATAAAAAGAAACAAACAAAGCCTTCAAGAAATATGGGAC
TAT
>5__chr20_41933220_41939325
TTCTCCGAGCTAAAGAAGGATGTTCAAACCCATCACAGAGAAGCTAAAAACCTTGAAAAG
AGATTAGATGAATAGCTAACTAGAATAAACAGCATAGAGAAGACCTTAAATGACCTGATG
GAGCTGAAAACCATGGCATGAGAACTACATAATGTATGCACAAGCTTCAGTAGCCGATTC
AGTCAAGTGGAAGAAAGAGTGTCAGTGATTGAAGATTAAATGAATGAAATGAAGCGAGAA
GGAAAGTTTAGAGATAAAAGAGTAAAAAGAAACTAACAAAGCCTCCAAGAAATATGGGAC
TAT
>5__chr4_71332057_71338162
TTCTCTGAGCTAAAGGAGCATGTTCTAACCCATTGCAAGGAAGCTAAAAACATTGAAAAA
AGGTTAGACGAATGGCTAACTAGAATAACAAGTGTAGAGAAGA----GAATGACCTGATG
GAGCTGAAAACCACAGCATGAGAACTTTTTGAAGCATACACAAGCTTCAATAGCCGATTT
TATCAAGC-GAAGGAAGGGTATCAATGATTGAAGATCAAATTAATGAAATAAAGTGAGAA
GACAAGACTAGAGAAAAAAAAGTGAAAAGAAATGAACAAAGCCTCCAGGAAATATGGGAC
TAT
>5__chr3_182785905_182792034
TTCTCCGACCTAAAGGAGGATGTTCAAACCCATCGCAAGGAAGCTAAAAACCTGGAAAAA
AGATTAGACGAATGGCTAACCAGAATAAACAGTGTAGAGAAGACCTTAAATGACCTGATG
GAGCTGAAAACCATGGCACGAGAACTTCGTGACGAATGCACAAGCTTCAGTAGCTGATTT
GATCAAGTGGAAGAAAGGGTATCAGTGATTGAAGATCAAATTAATGAAATAAAGTGAGAA
AACAAGGTTAGAGAAAAAAGAGTAAAAAGAAATGAACAAAGCCTCCAAGAAATATGGGAC
TAT
>5__chr3_96846588_96852763
TTCTCTGAGCTAAAGGAGGATGATCTAACCCATCTCAAAGAAACTAAAAACCTTGAAAAA
AGATTAGATGAATGGCTAACTAGAATAAACAGTATAGAGAAGACCTTAAATGACCTGACG
GAGCTGAAAAGCATGGCACAAGAACTACACGACACATGCACAAACTTCAGTAGCCGATTT
GATAGGGTGGAAGAAAGAGTATCAGTGATTGAAGATCAAATGAATGAAATGAAGTGAGAT
GAGAAGTTTAGAGAAAAAAGAGTAAAATTAAATAAACAAAGCCTCCAAGAAATATGGGAC
TAT
>5__chr3_166334901_166340986
TTCTCCGAGCTAAAGAAGGATGTTCGAACCCATCGCAAAGAAGCTAAAAACCTTGAAAAA
AGATTAGACGAATGGCAAACTAGAATAAACAGCATCGAGAAGACCTTAAATTACCTGAAG
GAGCTGAAAACCATGACACGACAACTACGAGATGCATGCACAAGCTTCAGTAGCCAATTC
GATCAAGTAGAAGAAAGGGTATCAGTCATTGAAGATCAAATGAATGAAATGAAGCAAGAA
GAGAAGTTTAGAGAAAAAAGAGTGAAAAGAAATGAACAAAGCCTCCAAGAAATATGGGAC
TAT
>5__chr4_19473524_19479689
TTCTGCGAGCTAAAGAAGGATGTTCGAACCCATCGCAAGGAAGCTAAAAATCTTGAAAAA
AGATTAGATGAATGGCTAACTAGAATAAACAGTTTGGAGAAGACCTTAAATGACTTGATG
GAGCTGAAAACCATGGCACAAGAACTACGTGATGCATTCACAAGCTTTAGTAGCCGATTT
GATCAAGTGGAAGAAAGGGTATCAGTGACTGAAGATCAAATTAATGAAATAAAACAAGAA
GAGAAGTTTAAAGAAAAAAGAGTAAAAAGAAATGAACAAATCCTCCAAGAAATATGGGAC
TAT
>5__chr3_29686781_29692926
TTCTCCAATCTAAAGCAGGATGTTCGAACCCATCGCAAAGAAGCTAAAAACCTTGAAAAA
AGATTAGACGAATGGCTAACTAGAATAAACAGCATAGAGAAGACCTTAAATGACCTGACA
GAGTTGAAAACCATGGCACAAGAACTACGTGACACATGCACAAGCTTCAGTAGCTAATTC
GATCAAGTGGAAGAAAGGGTATCAGTGATTGAAGATCAAATTAATGAAATGAAGCGAGAA
GAGAAGTTTAGAGAAAAAAGAGTAAAAAGCAACAAACAAAGCCTCCAAGAAATATGGTAC
TAT
>5__chr3_61003701_61009842
TTCTCCAAGCTAAAGGAGGATGTTCGAACCCATCACAAAGAAGCTAAAAACCTTGAAAAA
AGATTACATGAATGGCTAACTAGAATAACCAGTGTAGAGAAGTCCTTAAATGACCTGGTG
GAGCTGAAAACCATGGCTCAAGAACTACATGACACATGCACAAGTTTCGGTAGCCAATTC
GATCAAGTGGAAGAAAGGGTATCACTGATTGAAGACCAAATGAATGAAATGAAGTGAGAA
GAGAAGTTTAGAGAAAAAAGAGTAAAAAGAGATGAACAAAGCCTCCAAGTAATACGGGAC
TAT
>5__chr4_44289891_44296005
TTCTCCAAGCTAAAGGAGGATGTTTGAACCCATCGCAAGGAAGCTAAAAACCTTGAAGAA
AGATTGGACGAATGGCTAACTAGAATAAATAGCATAGAGAAGACCTTAAATTACCTGATG
GAGCTGAAAACCATGGCACGAGAACTACGTGATGCATGCACAAGCTTCAGTAGCTGATTC
GATCAAGCGGAAGAAATGATATAAGTGATTGAAGATCAAAAGAATGAAATGAAATAAGAA
GAGAAGTTTAGAGAAAAAAGAGTAAAAAGAAATGAACAAAGCCTCCAAGAAATATGGGAC
TAT
>5__chr4_171364834_171370989
TCCTCCAACCTAAAGGAGGAT-TTTGAACCTATCACAAAGAAGCTAAAAACCTTGAAAAA
AGATTAGACAAATGGCTAACTAGAATAAACAGTGTAAAGAAGACCTTAAATGACCTAATG
GAGCTGAAAATCATGGCATGAGAACTAGGTGACGCATGCACAAGCTTCAGTAGCCAATTT
GATCAAGTGGAAGAAAGGGTATCAGTGATTGAAGATCAAATGAATGAAATGAAGTGAGAA
GAGAAGTTTAGAGAAAAAAGAGTAAAAGGAAATGAACAAAGCCTCCAAAAAATATGGGAC
TAT
>5__chr4_20349347_20355499
TTCTCCGAACTAAAGGAAGATGTTCGAACCCATCACAAAGAAGCTAAAAACCTTGAGAAA
AGATTAGACGAATGGCTGACTAGAATAAACAGCGTAGAGAAGACCTTAAATGACCTGACG
GAGCTGAAAACCATGGCACAAGAACTATCTGATGCATTCACAAGCTTCAGTAGCCATTTT
GATCAAGTGGAAGAAAGGGTATCAGTGATTGAAGATCAAGTGAATGAAATGAAGCGAGAA
GAGAAGTATAGAGAAAAATGAGTT---------AAACAAAGCCTCCAGGAAATATGGGAC
TAT
>5__chr3_60921138_60927278
TTCTCCAAGCTAAAGGAGGATGTTCGAACCCATCGCAAAGAAGCTAAAAACCTTGAAAAA
AGATTAGACGAATCGCTAACTAGAATAATCAGTGTAGAGAAGAACTTAAATGACCTGATG
GAGCTGAAAACCATGGCATGAGAACTACGTGATGCATGCACAAGCTTCAGTAGCCAATTC
GATCAAGTGGAAGAAAGAATATCAGTGATTGAAGAACAAATGAATGAAATGAAGCCGGAA
GAGACGTTTAGAGAAAAAAGAGTAAAAAGAAATGAACAAAGCCTCCAGGAAATATGGGAC
TAT
>5__chr4_139495380_139501498
TTCTCCGAGCTAAAGGAAGATGTTTGAACCCATCGCAAAGAAGCTAAAAACCTTGAAAAA
AGATTAGACGAATGGCTAACTAGAACAAACAGTGCAGAGAAGACCTTAAATGACCTGATG
GAGCTGAAAACCATGGCACGAGAACTACATGATGCATGTACAAGCTTCAGTAGCTAGTTT
GATCAAGTGGAAGAAATGGTATCAGTGATTGAAGATCAAATGAATGAAATGAAGTGAGAA
G-----TTTAGAGAAAAAAGAGTAAAAAGAAACAAACAAAGCCTCCAAGAAATATGGGAC
TAT
>5__chr10_69008829_69014958
TTCTCCAAGCTAAAGGAGGATGTTCAAACCCATCACAAAGTAGCTAAAAACCTTGAAAAA
AGATTAGACAAATGGCCAACTAGAATAAGCAGCATAGAGAAGACCTTAAATGACCTGATA
GAGCTGAAAACCATGGCACGAGAACTACGTGACGAATGCACAAGCTTCAGTAGCCGATTC
AATCAAGTGGAAGAAAGGGTATCAGCGATTGAAGATCAAATGAATTAAACGAAGCGAGAA
GAGAAGTTTAGAGAAAAAAGAGTGAAAAGAAATGAACAAAGCCTCCAAGAAATAGGGGAC
TAT
>5__chr3_95151252_95157272
TTCTCCAAGTTAAAGGAGGATGTGCGAATCCATTGCAAAGAAGCTAAAAACCTTGAAAAA
AGATTAGATGAATGGCTAACAGGAATAAACAGCATAGAGAAGAGCTTAAATGACCTAATG
GA----------------------------------------------------------
-----------------------------------TCAAATGAATGAAATGAAGTGAGAA
GAGAAGTTTAGAGAAAAAAGAGTAAAAATAAATGAAGAAAGCCTCCAAGAAATATGGGAC
TAT
>5__chr4_53329098_53335215
TTCTCCGAGCTAAAGGAGGATGTTCGAACCCATCGCAAACAAGCTAAAAACCTTGAAAAA
AGATTAGATGAATTGCTAACTAGAATAAACTGTATAGAGAAGACCTTAAATGACTGGAAG
GGGCTGAAAACCATGGCACGAGAACTACGTGATGCACGCAGGAGCTTCAGTAGCTGATTC
GATCAAGTGGAAGAAAGGGTAT-AGTGATTGAAGGTCAAATGAATGAAATGAAACGAGAA
GAGAAGTTTAGAGAAAAAAGAGTAAAAAGAAATGAACAAAGCCTCCAAGAAATATGGGAC
TAT
>5__chr3_53449826_53455969
TTCTCCAAGCTAAAGGAGGATGTTCAAACCCATTGCAAAGAAGCTAAAAACCTTGAAAAA
AGATTAGACGAATGGCTGACTAGAATAAACAGCATAGAGAAGACCTTAAATGACCTCATG
GAGCTGAAAACCACGGCACGAGAACTACGTGACACATGCACAAGCTTCAGTAGCCGATTC
GATCAAGTGGAAGAAAGGGTATCAGTGACTGAATATCAAATGAATGAAATGAAGCGAGAA
GAGAAGTTTAGAGAAAAAAGAGTAAAAAGAAATGAACAAAGCCTTCAAGAAATATGGGAC
TAT
>5__chr3_178061797_178067905
TTCTCTGTGCTAAAGGACGATGTACGAACCCATCACAAAGAAGCTAAAAACCTTGAAGAA
AGATTAGATGAATGGCTAACTAGAATAAATAGCGTAGAGAAGCCCTTAAATGACCTGATG
GAGCTGAAAACCATGGTACAAGAACTGCATGATGCATGCACAAGCTTCAGTAGCCCATTT
GATCAAGTGGAAGAAAGGGTATCAGTGATTGAAGATCAAATGAATGAAATGAAGCAAGAA
GAGAAGTTTAGAGAAAAAAGAGTAAAAAGAAATGAACAAAGCCTCCAAGAAATATGCGAC
TAT
>5__chr3_39970058_39976181
TTCTCCAAGCTGAAGGAGGATGTTCAAACCCATCGCAAAGAAGCTAAAAACCTTGAAAAA
AGATTAGACAAATGGCTAACTAGAATACACAGCATGGAGAAAACCTTAAATGACCTGATG
GAGCTGAAACCCATGGCACGAGAACTACGTGACAAATGCACAAGCTTCAGTAGCTGATTT
GATCAAGTGGAAGAAAGGGTATCAGTGATTGAAGATCAAATTAATAAAGTGAAGCAAGAA
GAGAAGTTTAGAAAAAAAAGAGAGAAAAGAAACGAACAAAGCCTCCAAGAAATGTGGGAC
TAT
>5__chr4_107020788_107026802
TTCTCCGAGCTAAAGGAGGATGTTTGAACCCATCGCAAAGAAGCTAAAAACCTTGAAAAA
AGATTAGACGAATGGCTAACTAGAATAAACAGCAAAGAGAAGACCATAAATGACCTGATG
GAGCTGAAAACTATGGCACGAGAATTAGGTGATGCATGCACAAGCTTCAGTAGCTGATTC
AATCAAGTGGAAGAAAGGGTATCGGTGATTGAAGATCAAATGAACAAAATGAAGCGAGAA
GAGAAGTTTATAGAAAAAAGAATAAAAAGAAACAAACAAAGCCTCTAAGAAATATGGGAC
TAT
>5__chr5_80172485_80178624
TTCTCCAAGCAAAAGGAGCATGTTCTAACCCATCACATGGAAGCTGAAAACCTTGAAAAA
AGGTTAGATGAATGGCTAACTAGAATAAACAGTGTCGAGAAGACCTTAAATGACCTGATG
GAGCTGAAAACCACGGCATGAGAACTTCATGATGCATGCACAATCTTCAATAGCCGATTT
GACCAAGTGGAAGAAAGGATATCAGCGACCGAAGATCAAATTAATGAAATAAAGTGAGAA
GACAAGATTAGAGAAAAAAGAGTGAAAAGAAATCAACAAAGCCTCCATGAAATATGGGAC
TAT
>5__chr6_115351039_115357198
TTCTCTGAGCTAAAGGAAGAAGTTCGAATCCATCACAAAGAAACCAAAAACCTTGAAAAA
AGATTAGACAAATGGCTAACTAGAATAAACAGTGTAGAGAAGAGCTTAAATGACCAGATG
GAGCTGAAAACCATGACAGGAGAACTATTTGACACATGCACAAGCTTCAGTAGCTGATTC
GATCAACTGGAAGAAAGGGTATCAGTGATTGAAGATCAAATGAATGAAATGAAGCAAGAA
GAGAAGTTTAGAGAAAAAAGAGTAAAAAGAAACAAACAAATTCTCCAAGAAATATGGGAC
TAT
>5__chr4_95459942_95466095
TTCTCTGAGCTAAAGGAGGATGTTTGAACCCATCACAAGGAAGCTGAAA-CCTTGAAAAA
AGATTAGACGAATGGTTAATTAGAATAAACAGTGTAGAGAAGACCTTAAATGACTTGATG
GAGCTGAAAACCATGGGATGAGAACATCATGATGCGTGCACAAGCTTCAGTAGCCGATTT
GATCAAGTGGAAGAAAGGGTATCAGTGATTGAAGATCAAATTAATGAAATGAAGTGAGAA
GAGAAGTTTAGAGAGAAAAGAGTAAAAAGAAATGAACAAAGTCTCCAAGAAACATGCGAC
TAT
>5__chr5_35110932_35117060
TTCTCTGAGCTAAAGGAGGATGTTTGAACCCATCACAAAGAAGCTAAAAACCTC-AAAAA
AGATTAGACAAATGGCTAACTAGAATAAACAGCATAGAGAAGACCTTAAATGACCTGATA
AAGCTGAAAACCATGGCACGAGAACTATGTGATGCATGCACAAGCATCAGTAGCCGATTT
GTTCAAGTGGAAGAAAGGGTATCAGTGATTGAAGATAAAATGAATGAAATGAAGTGAGAA
GAGAAGTTTAGAGAAAAAAGAGTAAAAAGAAATGAACAAGGCCTCCAAGATATACGGGAC
TAT
>5__chr5_35140115_35146234
TTCTCTGAGCTAAAGGAGGGTGTTCAAACCCATCGCAAAGAAGCTAAAAACCTTGAAAA-
AGATTAGATGAATGGCTAACTAGAATAAACAGTGTAGAGAAGACCTTAAATGACCTGATG
AAGCTGAAAACCATGGCACGAGAACTATATGACGCATGCACAAGCTTCAGTAGCTGATTT
GATCAAGTGGAAGAAAGGGTATCAGTGACTGAAGATCAAATGAATGAAATGAAGTGAGAA
GAGAAGTTTAGAGAAAAAAGAGTAAAAAGAAAC----AAAGCCTCCAAGAAATACGGGAC
TAT
>5__chr5_90886966_90893106
TTCTCCGAGCCAAAGGAGGATGTTCGAACCCATTGCAAAGAAGCTAAAAACCTTGGAAAA
AGATTAGACGAATGGCTAACTAGAAAAAACACTGTAGAGAAGACCTTAAATGACCTGGTG
GAGCTGAAAACCATGGCATGAGAACTACGTGACACATGCACAAGCTTCAGTAGCCAATTT
GATCACATGGAAGAAAGGGTATCAGTGATTGAAGATCAAATGAATGAAATGAAATGAGAA
GAGAAGTTTAGAGAAAAAGGAGTAAAAAGAAACAAATGAAGCCTCCAAGAAATATGGGAC
GAT
>5__chr5_43296473_43302607
TTCTCCAAGCTAAAGGAGGATGTTCGAACCCATCTCAAAGAAGCTAAAAACCTTGAAAAA
GGATTAGACAAATGGCTAACTAGAATAAAAAGCATAGAGAAGACCTTAAATGACCTGATG
GAGCTGAAAACCATGGCACAAGAACTATGTGATGCATGCACAAGCTTCAGTAGCCAATTC
GATCAAATGGAAGAAAAGGTATCAGTGATTGAAGATCAAATGAATGAAATGAAGTGAGAA
GAGAATTTTAGAGAAAAAAGAGTAAAAAGAAATAAACAAAGCCTCCAAGAAATATGGGAC
TAT
>5__chr1_213772168_213778337
TTCTCCGAGCCAAAGGAGGATGGTCGAACCCTTCACAAAGGAACTAAAAACCTTGAAAAA
AGATTAGATGAATGGCTGACCAGAATAAACAGTGTAGAGAAGACCTTAAATGACCTGATG
GAGCTGAAAACCATGGCAAGAGCAATATGTGACACATGCACAAGCTTCAGTAACCAATTC
AATCAAGTGGAAGAAAGGGTATCAGTGATTGAATATCAAATGAATGAAATGAAGCAAGAA
GAGAAGTTTAGAGAAAAAAGAGTAAAAAGAAATGAACAAAGTCTCCAAGAAATATGGGAC
TAT
>5__chr10_95677447_95683573
TTCTCCAAGCTAAAGGAGGATGTTCGAACCCATCGCAAACAAGCTAAAAACCTTGAAAAA
AGATTAGATGAATGGCTAACTAGAATAAACAGCATAGAGAAGACCTTAAATGACCTGATG
GAGCTGAAAACCATGACACGAGAACTACGTGATGCATGCACAAGCTTCAGTAGCTGATTC
GATCAAGTGGAAGAAAGCATATTGGTGACTGAAGATCAAATGAATGAAATGAAGCAAGAA
GAGAAGTTTAGAGAAAAAAGAGTAAAAAGAAATGAACAAAGCCTCCAAGAAATATGGGAC
TAT
>5__chr1_170827038_170833177
TTCTCTGAGCTAAAGGAAGATGTTCAAACCCATCACAAAGAAGCTAAAAATCTTGAAAAA
AGATTAGACGAATGGCTAACTAGAATAAACAGCATAGAGAATACCTTAATTGATCTGATG
GAGCTGAAAACCATGGCACGAGAACTACGTGACTCATGCACAAGCTTCAGTAGACAATTC
GATCAAGTGGAGGAAAGGGTATCAGTGATTGAAGATCAAATGAACGAAATGAAGCGAGAA
GAGAAGTTTAGAGAAAAAAGAGTAAAAACAAATGAACAAGGACTCCAAGAAATATGGGAC
TAT
>5__chr10_19769282_19775278
TTCTCCGGGCTAAAGGAGGATGTTCGAACGCATTGCAAAGAAGCTAAAAACCTTGAAAAA
AGATTAGATGAAAGGCTAACTAGAAAAAACAGCATAAATAAGACCTTAAATGACCTGGTG
GAGCTGAAAATCATGGCACGAGAGCTATGTGATACATGCACAAGCTTCAGTAGCCGATTC
AATCAACTGGAAGAAAGGGTATCAGTGACTGAAGATCAAATGAATGCAATGAAGCAAGAA
AACAAGGTTAGAGAAAAAAGAGTAAAAAGAAATGAACAAAGCCTCCAAGAAATATGGGAC
TAT
>5__chr10_91681274_91687387
TCCTCCGAGCTAAAGGAGGATGTTCAAACCCATTGCAAAGAAGTTAAAA-CCTTGAAAAA
AGATTAGACAAATGGTTAATTAGAACAAACAGCATAGAGAAGACCTTAAATGACCTGATG
GAGCTGAAAAGCACGGCACGAGAACTACATGACGCATACACAAGCTTCAGTAGCCAATTC
GATCAAGTGGAAGAAAGGATATCAGTGATTGAAGATCAAATGAATGAAATGAAGTGAGAA
GAGAAGTTTAGAGAAAAAAGAGTAAAAAGAAATGAACAAAGCCTCCAAGAAATACGGAAA
TAT
>5__chr10_67383152_67389284
TTCTCCAAGCTAAAGGAGGATGTTTGAACCCATTGCAAAGAAGCTAAAAACCTTGAAAAA
AAATTTGACGAATGGCTAACTAGAATAAACAGCATAGAGAAGACCTTAAATGACCTGATG
GAGCTGAAAACCATGGCACGAGAACTACATGGCACATGCACAAGCTTCAGCAGCTGGTTC
AATCAAGTGGAAGAAAGGGTATCAGTGATTGAAGATCAAATGAATGAAATGAAGTGAGAA
GAGAAGTTTAGAGAAAAAAGAGTAAAAAGAAACAAATAAAGCCTCCAAGAAATATGGGAC
TAT
>5__chr1_207231426_207237547
TTCTCCAAGCTAAAGGAGGATGTTCGAACCCATCGCAAAGAAGCTAAAAACCTTGAAGAA
A-ATTAGATTAATGGCTAATTAGAATAAACAGTGTAGAGAAGACCTTAAATGACCTGATG
GAGCTGAAAACTATGGCACGAGAACTATGTGATGCATGCACAAGCTTCAGTAGCCAATTA
GATGAAGTGGAAGAAAGGGTATCAGTGATTGAAGATCAAATGAATGAAATGAAGCGAGAA
GAGAAGTTTAGAGAAAAAAGAATAAAAAGAAATGAACAAAGCTTCCAAGAAATATGGGAC
TAT
>5__chr12_81463096_81469256
TTCTCCGAGCTAAAGGAGGATGTTCGAACCCATCACAAGGAAGCTAAAAACCTTGAAAAA
AGATTAGATGAATGGTTAACTAGAATACACAGTGTAGAGAAGACCATAAATGACCTGATG
GAGCTGGAAATCATGGCACAAGAACTACGTGATGCATGCACAAGCTTCAGTAGCCAATTC
GATCAACTGGAAGAAAGGGTATAAGTGATTGAAGATCAAATTAATGAAATGAAGTGAAAA
GAGAAGTTTAGGGAAAAAAGAGTAAAAAGAAACAAACAAAGCCTCCAAGAAATATAGAAC
TAT
>5__chr12_37887820_37893961
TTATCCTAGCTAAAGGAGGATGTTCAAACCCACCGCAAGGAAGCTAAAAACCTTGAAAAA
AGATTAGATGAATGGCGAACTAGAATAAACAGCATAGAGAAGACGTTAAATGACCTGATG
GAG-TGAAAACCATGACATGAGAACTATGTGATGCATGCACAAGCTTCAGTAGCCAATTC
AATCAAGTGAAAGAAAGGGTATCAGTAATAGAAGATCAAATGAATGAAATGAAGTGAGAA
GAGAAGTTTAGAGAAAAAAGAGTAAAAAGAAATGAACAAAGCCTCCAAGACATATGGGAT
TAT
>5__chr13_65057309_65063457
ATCTCCGAGCTAAAGGAGGATGTTCGAACCCATCGCAAGGAAGCTAAAAACCTTGAAAAA
AGATTAGATGAATGGCTAACTAGAACAAACAGCATAGAGAAGACCTTAAATGACCTGATG
GAACTGAAAACCATGACACTAGAACTACGTGACACATGCACAAGCTTCAGTAGCCGATTC
GATCAAGTGGAAGAAAGGGTACCAGTGATTGAAGATGAAATGAATGAAATGAAGTGAGAA
G-----TTTAGAGAAAAAAGAATAAAAAGAAATGAACAAGGCCTCCAAGAAATATGGGAC
TAT
>5__chr12_63710520_63716628
TTCTCTGAGCTAAAGGAGGATGTTCAAACCCATCACAAAGAAGCTAAAAACCTTGAAAAA
AGATTAGACGAATGGCTAACTAGAATAAACAGCTTAGAGAAGACCTTCAATGACCTGATG
GAGCCGAAAACCATGGCACGAGAACTACGTGATGCATGCATAAGCTTCAGTAGCTA----
----AAGTGGAAGAAAGGGTACCAGTGATTGAAGATCAAATGAATGAAATGAAGCGAGAA
GAGAAGTTTAGAGAAAAAAGAGTAAAAAGAAACAAACAAAACCTCCAAGAAATATGGGAC
TAT
>5__chr13_60795706_60801877
TTCTCTGAGCTAAAGGAGGATGTTCGAACCCATCACAAGGAAGCTAAAAATCTTGAAAAA
AGATGAGAAGAATGGCTAACT-GAATAAACAGCATAGAGAAGACCTTAAATGACCTGATG
GAGCTGAAAACCATGGCACGAGTACTACGTGATGCATGCACAAGCTTCAGTAGCCAATTC
GATCAAGTGGAAGAAAGGGTATCAGTGATTGAAGATCAAATGAATGAAATGAACTGAGAA
GAGAAGTGTAGAGAAAAAAGAGTAAAAGGAAATGAACAAAGCCTCCAAGAAATATGGGAT
T-T
>5__chr13_18455911_18462015
ATCTCCGAGCTAAAGGACGATGTTTGAATCCATCGCAAAGAAGCTAAAAACTTTGAAAAA
AGACTAGATGAAAGGCTAACTAGAATAAACAGTGTAGAGAAGTCCTTAAATGACCTGATG
GAGCTGAAAACCATGGCACGAGAACTACGTGACACATGCACAAGCTTCAGTAGCCGATTC
GATCAAGTGGAAGAAACGGTATCAGTGATTGAAGATCAAATGAATGAAATGAAATGAGAA
GAGAAGTTTAGAGAAAAAAGAGTAAAAAGAAATGAACAAAGCCTCAAAGAAATATGGGAC
TAT
>5__chr13_54744680_54750846
TACTCCGAGCTAAAGGAGGATGCTAAAACCCATTGCAAAGAAGCTAAAAACCTTGAAAAA
A-ATTAGATGAATGGCTAACCAGAATAAACAGCATAGAGAAGACCTTAAATGACCTGATG
GAGCTTAAAACCACGGCATGAGAACTACGTGATGCATGCACAAGCTTCAGTAGCTGATTC
GATCAAGTGGAAGGAAGGCTATCAGTGATTGAAGATCAAATGAATGAAATGAAGTGAGAA
G-----TTTAGAGAAAAAAGAGTAAAAAGAAATGAACAAAGCCCCCAAGAAATATGGGAC
TAT
>5__chr12_85274265_85280403
TTCTCCGAGCTAAAGGAGGATGTTCAAACCCATCGCAAAGAAGCTAAAAACCTTGAAAAA
AGATTAGATGAATGGCTAACTAGAAGGAACAGTGTAGAGAAGAACTTAAATGACCTGATG
GAGCTGAAAACCATGGCACAAGAACTATGTGACACAGGTACAAGCTTCAGTAGCCTATTT
GATCAAGTGGAAGAAAGGGTATCAGTGATTGAAGATCAAATGAATGAAATGAAGCAAGAA
GAGAAGTTTAAAGAAAAAAGAGTAAAAAGAATCGAACAAAGCCTGCAAGAAACATGGGAC
TAT
>5__chr13_53691128_53697161
TTCTCCAAGCTAAAGGAGGATGTTCAAACCCATCACAAAGAAGCTAAAAACCTTGAAAAA
AGAATAGACGAATGGCTAACTAGAATAAACAACATGGAGAAGAACTTAAATGATCTGATG
GAGCTGAAAACTGTGGC------------------ATGCACAAGCTTCAGTAGCTGAGTC
AATCAAATGGAAAAAAAGGTATCAGTGATTGAAGATCAAATGAATGCAATGAAGAGAGAA
GAGAAGTTTAGAGAAAAAAGAGTAAAAAGAAACGAACAAAGCCTCCAAGAAATATGGGAC
AAT
>5__chr12_98928669_98934711
TTCTCTGAGCTAAAGGAGGATGTTCGAACCCATCGCAAAGAAGCTAAAAACCTTGAAAAA
AGATTAGACAAATGGCTAACTAGAATAAACAGCATAGAGAAGATGTTAAATGACCTGATG
GAGCTGAAAACCATGGCACGAGAACTACATGATGCATGCACAAGCTTCAGTAGCCAATTC
GATCAAGTGGAAGAAAGGGTATCAGTGATTGAAGATCAAATGAATGAAATGAAGCGAGAA
GAGAAGTTTAGAGAAAAAAGATTAAAAAGAAACGAACAAAGCCTCCAAGAAATATGGGAC
TAT
>5__chr18_10640016_10646137
TTCTCTGAGCTAAAGGAGGATGTTTGAACCCATCGCAGAGAAGCTAAAAACCTTGAAAAA
AGATTAGATGAATGGCTAACTAGAATAAACATCACAGAGAAGACCGTAAATGACCTGATG
GAGCTGAAAACCATGGCATGAGAACCACGTGACACATGCACAAGCTTCAGTGACCAATTC
GATCAAGTGGAAGAAAGGGTATCAGTGATTGAAGATCAAATTAATGAAATGAAGCGAGAA
G-----TTTAGAGAAAAAAGGGTAAAAAGAAACGAACAAAGCCTCCAAGAAATATGGGAC
TAT
>5__chr2_167250592_167256695
TCCTCCAAGCTAAAGGAGGTCGTTCAAACCCATCGCAAAGAAGCTAAAAACCTTGAAAAA
ATATTAGATGAATGGCTAACTAAAATAAACAGCATAGAGAAGACCTTAAATGACCTGATG
AAGCTGAAAACCATGGCACGAGAACTATGCGATGCATGTACAATCTTCAGTAGCCGATTT
GATCAAGTGGAAGAAAGGGTATCAGTGATTGAAGATCAAATGAATGAAATGAAGTGAGAA
GAGAAGTTTAGAGAAAAAAGAGTAAAAAGAAATGAACAAAGCCTCCAAGAAATATGGGAC
TAT
>5__chr6_121629998_121636112
TGCTCCAAGCTAAAGGAGGATGTTCAAACCCATTGCAAACAAGCTAAAAATCTTCAGAAA
AGATTAGATGAATGGCTAACTAGAATAAACAGCACAGAGAAGATCTTAAATGACCTGATG
GAACTGAAAACCATGGCATGAGAACTACGTGACGCATGCAAAAGCTTCAGTAGCCAGTTC
GATCAACTGGAAGAAAGGGTAACAGTGAATGAAGATCAAATGCATGAAATTACGCAAGAA
GAGAAGTTTAGAGAAAA--GACTAAAAAGAAATGAACAAAGCCTCCAAGAAATATGGGAC
TAC
>5__chr6_161513667_161519777
TTCTCCGAGCTAAAGGAGGATGTTTGAACCAATCGCAAAGAAGCTAAAAACCTTGAAAAA
AGATTAGATGAATGGCTAACTAGAATAAACAGCGTAGAGAAGACCTTAAATGACCTGATG
GAGCTGAAAACCATGGCTTGAGAACTACGTGACACATGCACAAGTTTCAGTGGCCGATTC
GATCAAGTGGAAGAAACGATATCAGTGATTGAAGATCAAATTAATGAAATGAAGCGAGAA
GAGAAGTTTAGAGAAAGAAGAGTAAAAAGAAACAAACAAAGCCTCCAAGAAATATGGGAC
TAT
>5__chr5_142345275_142351348
TTCTCTGAGTTAAAGGAGGATGCTCGAACCCATCACAAAGAAGCTAAAAACCTTGAAAAA
AGATTAGACAAATAGCTAACTAGAATAAACTGTGTAGAGAAGACCTTAAATGACCGGATG
GAGCTGAAAACCACGGCACAAGAACTACATGACGCAATCACAAGCTTCAGTAGCCGATTT
GATCAAGTGGAAGAAAGGGTATCAGTGATTGAAGATCAAATGAATGAAATGAAGCGAGAA
GAGAAGTTTAGAGAAAAAAGAGTAAAAAGAAACGAACAAATCCTCCAAGAAATGTGGGAC
TAT
>5__chr6_149221327_149227459
TTCTCCGAGCTAAAGGAGGATGCTCGAACCCATCGCAAAGAAGCTAAAAACCTTGAAAAA
AGATTAGACAAATGGCTAACTAGAATAAACAGCATAGAGAAGACCTTAAATAACCTGATG
GAGCTGAAAACCATGGCATGAGAACTACGTGATGCATGCACAAGCTTCAGTAGCCAATTC
GATCAAGTGGAAGAAAGGGTATAAGTGATTGAAGATCAAATGAATGAAAAGAAGCAAGAA
GAGAAGTTTAGAGAAAAAAGAGTAAAAATAAACGAACAAAGCCTCCAAGAAATATGGGAC
TAT
>5__chr8_18368678_18374855
TTCTCCAAGCTAAAGGAGGATGTTCGAATCCATTGCAAGGAAGCTAAAAACCTTGCAAAA
AGATTAGACGAATGGCTAACTAGAATAAACAGCATAGAAAAGACCTTAAATGACCAGATG
GAGCTGAAAACCATGGCATGAGAACTATGTGACGCATGCACAAACTTCAGTAGCCGATTC
GATCAAGTGGAAGAAAGGGTATCAGTGATTGAAGATCAAATGAACAATATAAAGTGAGAA
GAGAAGTTTAGAGAAAAAAGAGTAAAAAGAAACAAACAAAGCCTCCAAGAAATATGGGAC
TAT
>5__chr7_124327824_124333942
TTTTCCAAGTTAAAGGAGGATGTTTGAACCCATCGCACATAAGCTAAAAACCTTGAAAAC
AGATTAGACGAATGGCTAACTAGAATAA-----ATAGAGAAGACCTTAAATGACCTGATG
AAGTGGAAAACCATGGCACAAGAACTACATGATGCATGCACAAGCTTCAGTAGTTGATTG
GATCAAGTGGAAGAAAGGGTATCAGTGACTGAAGATCAAATGAATGAAATAAACTGAGAA
GAGAAGTTTACAGAAAAAAGAGTAAAAAGAAATGAACAAAGCCTCCAAGAAATATGGGAC
TAT
>5__chr7_10753240_10759379
TTCTCCGAGCTAAAGGAGGATGTTCAAACCCATCA-AAAGAAGCTAAAA-CCTTGGAAAA
AGATAAGACAAATGGCGAACTAGAATAAACAGTGTAGAGAAGACCTTAAATGACCTCATG
GAGCTGAAAGCCACGGCAAGAGAACTACATGATGCATACACAAGCTTCAGTAGCCAATTC
GATCAAGTGGAAGAAACAGTATCAGTGATTGAAGATCAAATGAATGAAATGAAGCAAGAA
GAGAAGTATAGACAAAAAAGAGTAAAAAGAAACAAACAAAGCCTCCAAGAAATATGGGAC
GAT
>5__chr8_48419089_48425223
TTCTCAAAGCTAAAGGAGGATGTTTAAACCCATCGTAAGGAAGCTAAAAACGTTGAAAAA
AGATTAGACAAATGGCTAACTAGGATAAATAGCGCAGAGAAGACCTTAAATGAACTGATG
GAGCTGAAAGCCACGGCACGAGAACTACGTGACGCATGCACAAGCTTCAGCAGCCGATTC
ATTGAAGTGGAAGACAGA-------TGACTGAAGATCAAATGAATGAAATGAAGCGAAAA
GAGAAGTTTAGAGAAAAAAGAGTAAAAAGAAACGAACAAACCCTCCAAGAAATATGAGAC
TAT
>5__chr7_139449588_139455665
TTCTCTGAGCTAAAGGAGGATGTTCAAACCCATCGCAAAGAAGCTAAAAACCTTGAAAAA
AGATATGACAAATGGCTAACTAGAATAAGCAGCACAGAGAAAACCTTAAATGACCTGATG
GAGCTGAAAACCATGGCAAAAGAACTATGTGACGCATGCACAAGCTTCGGTAGCCGATTT
GATCAAGTGGAAGAAAGGGTATCAGTGATTGAAGATCAAATGAATGAAATGAAGCAAGAA
GAGAAGTTTAGAGAAAAAAGAGTAAAAAGAAACAAACAAAGCCTCCAAGAAATATGGGAC
TAT
>5__chr7_17740867_17746969
TTCTCCGAGCTAAAGGAGGATGTTCGAACCCATTGCAAAGAAGCTAAAAACTTTGAAAGA
AGATTAGACAAATGGCTAACTGGAATAAACAGCCTAGAGAAGACCTTAAATGACCTGATG
GAGCTGAAAACCATGGCATGAGAACTACGTGAAGCATGCACAAACTTCTGTAGTCGATTC
GATCAAGTGGAAGAAAGGGTATCAGTGACTGAAGATCAAATGAATGAAATGAAGTGAGAA
GAGAAGTTTAGAGAAAAAACAGCAAAAAGAAATGAACAAAGCCTCCAAGAAATATGGGAC
TAT
>5__chr6_87159041_87165167
TTTTCTGTGCTAAAGGAGGATGTTCAAACCCATCACAAAGAAGCTAAAAACCTTGGAAAA
AGATTAGACAAATGGCTAACTAGAATAAACAGCATAGAGAAGACCTTAAATGACCTGATG
GAGCTGAAAACCATGGCACAAGAACTACGTGACACATGCACAAGCTTCAGTAGCTGATTC
AATCAACTGGAAGAAAGGGTATCAGTGATTGAAGACCAAATGAATGAAATGAAGTGAGAA
GAGAAGTTTAGAGAAAAAAGAGTAAAAAGAAATGAACAAAGACTCCAAGAAATATGGGAC
CAT
>5__chr8_19811831_19817919
TTCTTTGAGCTAAAGGAGGAT-TTCGAACTCATCACAAAGAAGCTAAAAACCTTGAAAAA
AGATTAGACGAATGGCTAATCAGAATAAACAGCTTAGAGAAGACATTAAGCGACCTGATG
GAGCTGAAAACCATGGCATGAGAACTACGTGATGCATGCACAAGCTTCAATAGGCAATTC
GATCAAGTGGAAGAAAGGGTATCAGTGATTGAAGATCAGATGAATGAAATGAAGCGAGAA
GAGAAGTTTAGAGAAAAAAGAGTAAAAAGAAACAAACAAAGCCTCCAAGAAATATGGGAG
TAT
>5__chr8_120602425_120608576
TTCTCTGAGCTAAAGGAGGATGTTCGAACTCATCATAAAGAAGCTAAAAATCTTAAAAAA
AGATTAGATGAATGGCTAACCAGAATAAACAGTGTAGAGAAGACCTTAAATGACCTGATG
GAGCTGAAAACCATGGCACAAGAACTATGTGATGCATGCACAAGCTTCAGGAGCCGATTC
GATCAAGTGGAAGAAAGGGTATCACTGGTTGAAGATCAAATGAATGAAATGAAGCAAGAA
GAGAAGTTGAGAGAAAAAAGAGTAAAAAGAAATGAACAAAGCCTCCAAGAAATATGGGAC
TAT
>5__chr7_92575585_92581695
TTCTCTGAGCTAAAGGAGGATGTTTGAACCCATTGCAAAGATGTTAAAA-CCTTGACAAA
AGATTAGATGAATGGCTAACTAGAATAAACAGCATAGAGAAGACCTTAAATGACCTGATG
GAGCTGAAAACCATGGCACAAGAACTACGTGACGCATGCACAAGCTTCAGTAGCTGATTC
TATCAAGTGGAAGAAAGGGTATCAGTGATTGATGATCAAATTAATGAAATGAAGCCAGAA
GAGAAGTTTAGAGAAAAAGAAGTAAAAAGAAACAAACAAAGCCTCCAAGAAATAAGGGAC
TAT
>5__chr8_139785088_139791217
TTCACTGAGCTAAAGGAGGATGTTCGAACCCATTGCAAAGAAGCTAAAAACCTTGAAAAA
AGATTAGACGAATGGCTAACTAGAATAAACAGCATAGAGAAGACCTTAAATAACCTGATG
GAGCTGAAAACCATGGCATGAGAACTACGTGATGCATGCCCAAGCTTCAGTAGCTGATTC
AATCAAGTGGAAGAAAGGGTATCAATGATTGAAGATCAAATGAATGAAATGAAGCAAGAA
GAGAAGTTTAGAGAAAAAAGAGTAAAGACAAATGAACAAAGCCTCCAGGAAATATGGGAC
TAT
>5__chr9_11896456_11902459
TCTTCTGAGCTAAAGGAGCATGTACTAGCCCAATGCAAGGAAGGCAAGAAACTTGATAAA
AGGTTAGAGGAATTGCTAACTAGAATAACCACTTTAGAGAAGAACATGAATGACCCGATG
GAGCTGAAAAACACAGTATGAGAACTTCACGAAGCATACACAAGTATCAGTAGCCGAATC
AATCAAGCAGAACAAAGGATATCAGAGATTGAAGATCAACTTAATGAAATAAAGCATGAA
GACAAGATTAGAGAAAAAAGAATAATAAGGAACAAAC-AAGCCTCCAAGAAATATGGGAC
TTT
>5__chrX_62239114_62245257
TTCTCCAAGCTAA-GGAGGATGTTCAAACCTATCAAAAAGAAGCTAAAAACCTTGAAAAA
AGATTAGATGAATGACTAACTAGAATAAACAGCATAGAGAAGAACTTAAATGACCTGAAA
GAGCTGAAAACCAAGGCACAAGAACTACGTGACACATGAACAAGTTTCAGTAGCCGATTC
AATCAAGTGGAAGAAAGGGTATCAGTGATTAAA-ATCAAATGAATGAAATGAAGTGAGAA
AAGAAGTTTAAAGAAAAAAGAGTAAAAAGAAATGAACAAAAGCTCCAAGAAGTATAGGAC
TAC
>5__chrX_150118957_150125125
TTCTCCAAGCTAAAAGAGCATGTTCT-ACCCATCACAAGGAAGCTAAAAACCTTGAAAAA
AGGTTAGACGAATGGCTAACTAGAATAAACAGTGTAGAGAAGACCTTAAATGACCTGATG
GAGCTGAAAACCATGGCACGGGAACTACGTGACACACGCACAACCTTCAATAGCCGATTC
GATTAAATGGAAGAAAGGATATCAGTGAATGAAGATCAAATTAATGAAATAAAGCGAGAA
GACGAGTTTAGAGAAAAAAGAGGAAAAAGAAACAAACAAAGCCTCCAAGAAATATAGGAC
TAT
>5__chrX_137108137_137114258
TTCTCCAAGCTAAAGGAGGATGTTCGAACCCATTGCAAAGAAGCTAAAAACCTTGAAAAA
AGATTAGACAAATGTCTAACTACAATAAACAATGTAGAGAAGACCTTAAATGACCTAATG
GAGCTGAAAACCACGGCATGAGAACTACGTGACGCATGCACAAGCTTCAGTAGCTGATTC
GATCAAGTGGAAGAAACGGTATCAGTGATTGAAGATCAAATGAATGGAATGAAGCGAGAA
GAGAAGTTTAGAGAAAAAAGAGTAAAACAAAATGAACAAAGCCTCCAAGAAATATGGTAC
TAT
>5__chrX_63945010_63951135
TTCTCTGGGCTAAAGGAGGATGTTCCGACCCATTGCAAAGAAGCTAAAAACGTTGAAAAA
AGATTAGACAAATGGCTACCTACAATAAACAGCATAGAGAAGACCTTAAATGACCTAATG
GAGCTGAAAACCATGGCATGAGAACTATGTGATGCATGCACAAGCTTGAGTAGCTGATTC
AATCAAGTGGAAGAAAGGGTATGAGTGATTGGAGTTCAAATGAATGAAAAGAAGTAAGAA
AAGAAGTTTAGAGAAAAAAGAGTAAAAAGAAATGAACAAAGCCTCAAAGAAATATGGGAT
TAT
>5__chr8_93297470_93303593
TCCTCCAAGCTAAAGGAGGACATTTGAACCCATCACAAAGAAGCTAAAAACGTTGAAAAA
AGATTAGACGAATGGCTAACTAGAACAAACAGCATAGAGAAGACCTTAAATGACCTGACG
GAACTGAAAGCCATGGCATGAGAACTACATGATGCATGAGCAAACTTTGGTAGATGATTT
GATCAAGTGGAAGAAAGGGTATCAGTGATTGAAGATCAAATGAATGAAATGAAGCAACAA
GAGAAGTTTAGAG---------TAAAAAGAAATGAACAAAGCCCCCAAGAAATATGGGAC
TAT
>5__chr9_72011366_72017491
-------AGCTAAAGGTGGATGTTTGAACCCATCACAAAGAAGCTAAAAACCTTGAAAAA
AGATTAGATGAATGGCTAACTAGAATAAACAGTATAGAGAAGACCTTAAATGACTTGATG
GAGCTGAAAACCATGGCAAGAGAACTATGTGATGCATGCACAAGCTTCAGTAGCTGATTC
GATGAAATGGAAGAAAGGTAATCAGTGATTGAAGATCAAATTAATGAAATGAAGTGAGAA
GAGACGTTTAGAGAAAAAAGAGTGAAAAGAAATGAACAAAGCCTCCAAGAAATATGGGAC
TAT
>5__chrX_62583069_62589087
TTCTCCGAGCTAAAGGAGGATGTTTGAACCCATCGCAAGG-AGCTAAAAACCTT-AAAAA
AAATTAGAAAAATGGCTAACTAGAATAAGCAGTGTAGAGGAGACCTTAAATGACCTGATG
GAGCTGAAAACCATGGCACGAGAATTACATGACGCACTCACAAGCTTCAGTAGCCAATTC
AATCAAATGTAAGAAATGGTATCAGTGATTGAAGATCAAATGAATGAAATGAACCGAGAA
GAGAAGTTTAGAGAAAAAAGAGTAAAAAGAACTGAACAAAGCCTCCAAGAAATATGGGAC
TAT
>5__chrX_14897045_14903165
TTCTCAGAGCTAAAGGAGGATGTTTGAACCCATCACAAAGAAGTTAAAA--CTTGAAAAA
AGATTAGATGAATGGCTAACTAGAATAAACAGCGTAGAGAAGACCTTAAATGACCTGATG
GAGCTGAAAACCATGGCATGAGAACTACATGACGCATGCACAAGCTTCAGTAGCTGATTT
GATCAACTGGGAGAAAGGGTATCAGTGATTGAAGATCAAATGAATGAAACGAAGCGAGAA
GAGATGTTTAGAGAAAAAAGAGTAAAAAGAAATGAACAAAGCCTCCAAGAAATATGGGAA
TAT
>5__chr9_34868247_34874382
TTCTCCAAGCTAAAGGAAGATATTCGAACCCATCACAAAGAAGCTAAAAACCTTGAAAAA
AGATTAGACGAATGGCTAACT-----AAACAGTATAGA-----CCTTAAATGACCTGATG
GAGCTGAAAACCATGGCACAGGAACTACGTGACGTGTGCACAAGCTTCAGTAGCTGATTC
GATCAAGTGGAAGAAAAGGTATCAGTGATTGAAGATCAAATGAATGAAATGAAGCGAGAA
GAGAAGTTTAGAGAAAAAAGAGTAAAAAGAAAC----AAAACCTCCAAGAAATATGGGAC
TAT
>5__chrX_18662171_18668301
TTCTCCGAGCTAAAGGAGGATGTTCGAACCCATCGCAAAGAAGTTAAAAACCTTGAAAAA
AGATTAGACGAATGGCTAACTAGAATAAACAGCGTAGAGAAGACCTTAAATGACCTGATG
GAGCTGAAAACCACGGCACGAGAATTACATGACGCATGCACAAGCTTCAGTAGCTGATTT
GATCAAGTGGAAGAAAGGGTATCAGTGATTGAAGATCAAATGAATGAAATGAAGCGAGAA
GAGAAGTTCAGAGAAAAAAGAGTAATAAGAAATGAACAAAGCCTCCAAGAAATATGGGAC
TAT
>5__chrX_109220594_109226697
TTCTCCAAGCTAAAG-AGGATGTTCGAACCCATCGCAAAGAAGCTAAAAACCTTGAAAAA
AGATTAGACGAATGGCTAACTAGAATAAACAGTGTAGAGAAGACCTTAAATAACCTGATG
GAGCTGAAAACCATGACATGAGAACTAGGTGACACATGCACAAGCTTCAGTAGCTGATTC
AATCAAGTGGAAGAAAGGGTATCAGTGATTAAAGACCAAATGAATGAAATGCAATGAGAA
GAGAAGTTTAGAGAAAAAAGAATAAAAAGAAACGAACAAAGCCTCCAAGAAATATGGGAC
TAT
>5__chr9_102055519_102061653
TTCTCCGAGCTAAAGGAGCATGTTCGAACCCATTGCAAAGAAGATAAAAACTTTGGAAAA
AGATTAGACGAATGGCTAACTAGAATAAAAAGCATAGAAACGACCTTAAATGACCTGATG
GAGCTGAAAACCATGGCACAAGAACTACATGAGGCATGCACAAGCTTCAGTAGCCAATTC
GATCAAGTGGAAGAAAGGGTATCAGTGATTGAAGATCAAATGAAGGAAATGAAGTGAGAA
G-----TTTAGAGAAAAAAGAGTAAAAAGAAATGAACAAAGCCTCCAAGAAATATGGGTC
TAT
>5__chrX_67020532_67026659
TTC-CCGAGCTAAAGGAGGATGTTTGAACCCATCGTGTAGAAGCTAAAAACCTTGAAAAA
AGATTAGACAAATGGCTAACTAGAATAACCAGTGTAGAGAAGACCTTACATGACCTGATG
GAGCTGAAAACAATGGCATGAGAACTATGTGATGCATGTACAAGCTTCAGTAGCCAATTC
AATCAAGTGGAAGAAAGGGTATCAGTGATTGAAGATCAGATGAATGAAATGAAGTGAGAA
GAGAAGTTTAGAGAAAAAAGAGTAAAAAGAAACGAACAAAGCCTCCAAGAAATATGGGAA
TAT
>5__chrX_69651694_69657848
TTCTCCAAGCTAAAGGAGGATGTTCGAACCCATTGCAAGGAAGCTAAAAACCTTGAAACA
AGATTAGACAAATGGCTAACTAGAATAAACAGTGTAGAGAAGACCTTAAATGACCTGATG
GAGCTTAAAACCATGGCATGAGAACTACGTGACGCATGCACAAGCTTCAGTAGCCAATTT
GATCAAGTGGAAGAAAGGGTATCAGTGATTGAAGATCAAATTAATGAAATGCAGTGAGAA
GAGAAGTTTAGAGAAAAAAGAGTAAAAAGAAACAGACAAATCCTCCAAGAAATATGGGAC
TAT
>5__chr3_73464692_73470831
TTCTCAGAGCTAAAAGAGGATGTTCGAACCCATTGCAAAGAAGCTAAAA-CCTTCAGAAA
AGATTAGATGAATGGCTAACTAGAATAAACAGTGTAGACAAGACCTTAAATGACCTGATG
GAGCTGAAAACCATGGCACGAGAACTATGTGACGCATGCTCAAGCTTCAGTAGCCAATTA
GATCGAGTGGAACAAAGGGTTTCAGTGACTGAAGATCAAATGAATGAAATGAAGTCAGAA
GAGAAGTTTAGAGAAAATAAAGTAAAAAGAAATGAAGAAAGCCTCCAAGAAATATGGGAC
TAT
>5__chr6_105969580_105975722
TTCTCCAAGCTAAAGGAGGATGTTCGAACCCATCGCAAGGAAGCTAAA--CCTTGAAAAA
AGATTAGACGAATGGCTAACTAGAATAAACAGCATAGAGAAGACCTTAAATGACCTGATA
GAGCTGAAAACCACAGCATGAGAACTACATGATGCATGCACAAGCTTCATTAGCCGATTC
AATCAAGTGGAAGAAAGAGTATCAGTGACTGAAGATCAAATTAATGAAACGAAGTGACAA
GAGAAGTTTAGAGAAGAAAGAGTAAAAAGAAATGAAAAAAGCCTCCAAGAAATATGGGAC
TAT
>5__chr5_160300662_160306799
TTCTCCAAGCTAAAGGAGGATGTTCAAACCCATCAGAAAGAAGCGAAAAACCTTGAAAAA
AGATTAGACAAAAAGCTAACTAGAATAAACAGCATAAAGAAGACCTTAAATGACCTGATG
GAGCTGAAAACCATGGCACGAGAACTATGTGATGCATACACAAGCTTCAGTAGCCGATTT
GATCAAGTGGAAGAAAGGGTGTCAGTGATTGAAGATCAAATGAATGAAATGAAGTGAGAA
GAGAAGTTTAGAGAAAAAAGAATAAAAAGAAATGAACAAAGCCTCCAAGAAATATGGGAC
TAT
>5__chr5_41241117_41247255
TTCTCTGAGCTAAAGGAGGATGTTTGAACCCATTGCAAAGAGGCTAAAAACCTTGAAAAA
AGATTAGACAAATGGCTAACTAGAATAAACAGCATAGAGAAGACCTTAAATGACCTGATG
GAGCTGAAAACCATGGCACAAGAACTACATGACGCATGCACAAGCTTCAGTAGCCAATTC
AATCACATGGAAGAAAGGGTTTCAGTGATTGAAGATCAAATGAATGAAATGAAGTGAGAA
GAGAAGTTTAGAGAAAAAAGAGTAAAAAGAAATGAACGAAGCCTCCAAGAAATATGGGAC
TAT
>5__chr4_96274053_96280238
TTCTCCGAGCTAAAGGAGGATGGCCAAACTCATTGCAAAGAAGCTAAAAACCTTGAAAAA
AGATTAGACGAATGGCTAACTAGAATAAACAGCATGGAGAAGATCTTAAATGACTTGATG
GAGCTGAAAACCATGGCACAAGAACTACGTGATGCATGCACAAGCTTCAGTAGTCGATTC
GATCAAGTGAAAGAAAGGGTATCAGTGATGGAAGATCAAATGAATGAAATGAAGTGAGAA
GAGAAGTGTAGAGAAAAAAGAGTAAAAAGTAATGAACAAACCCTCCAAGAAATATGGGAC
TAT
>5__chrX_67361324_67367491
TTCTCCAAGCTAAAGGAGGATGCTCAAACCCAACGCAAAGAAGCTAAAAACCTTGAAAAA
AGATAAGACGAATGGCTAACTAGAATAAACAGCATAGAGAAGACCTTAAATGACCTGATG
CAGCTGAAAACCAAGGCATGAGAACTACATGACACATGCACAAGCTTCAGTAGCCGATTC
GATCAAATGGAAGAAACGGTATCAGTGATGGAAGATGAAATGAATGAAATGAAGTGAGAA
GAGAAGTTTAGAGAAAAAAGAATAAAAAGAAACGAGCAAAGCCTCCAAGAAATATGGGAC
TAT
>5__chr3_33981186_33987270
TTCTCCGAGTTAAAGGAGGATGTCCGAACCCATCACAAAGGAGCTAAAAACCTTGAAAAA
AGATTAGACAAATGGCTAACTAGAATAAACAGTGTAGAGAAGAACTTAAATGACCTGATG
GAGCTGAAAACCATGGCTCAAGAACTACATGATGCATGCACAAGCTTCAGTAGCCAATTC
AATCAAGTGGAAGAAATGGTATCAGTGATTGAAGATCAAATGAATGAAATGAAGTGAGAA
GAGAAGTTTAAAGAAAAAAGAGTAAAAAGAAACGAACAAAGCCTCCAAGAAATATGCGAC
TAT
>5__chr3_34096208_34102340
TTCTCTGAGCTAAAGGAGTATGTTCGAACCCATTGCAAAGAAGCTAAAAACCTTGAAAAA
AGATTAGACGAACAGCTAACTA-AATAAACAGTGTAGAGAAGACCTTAAATGGCCTGATG
GAGCTGAAAACCACGGCAACAGAACTACATGATGCATGCATAAGCTTCAGTAGCCAATTT
GATCAAGTGGAAGAAAGGGTATCAGTGATGGAAGATCGAATTAATGAAATGAAGCGAGAG
GAGAAGTTTAGAGAAAAAAGAGTAAAAAGAAACTAACAAAGCCTCCAAGAAATATGTGAC
TAT
>5__chr4_78461833_78467919
TTCTCCAAGCTGAAGGGGGATGTTCGAACCCATCACAAAGAAGCTAAAACACTTAAAAAA
AGATTAGGTGAATGGCTAACTAGAACAAACAGCATAGAGAAGACCTTAAATGACCTGATG
GAGCTGAAAACCATGGCAAGAGAACTACTTGACGCATGCACAAGCTTCAGTAACCAATTT
GATCAAGTGGAAGAAAGGGTATCAGTGATTGAAGATCAAATGAATGAAATTAAGTGAGAA
GAGAAGTTTAGAGAAAAAAGAGTAAAAAGAAATGAACAAAGCCTCCAAGAAATATGGGAC
TAT
>5__chr5_10043871_10049992
TTCTCTGAGCTACATGAGGATGTTCGAACCAATCACAAAGAAGATAAAAACCTTGAAAAA
AGATTAGATGAATGGCTAACTAGAATAAACAGCATAGAGAAGACCTTAAATGACCTCATG
GAGCTGAAAACCACGGCACAAGAACTACGTGATGCATGCACAAGCTTCAGCCGCCGATTA
GATCAAGTGGAAGAAAGGGTATCAGTAATTGAAGATCAAATGAATGAAAAGAAGCGAGAA
GAGAAGTTTAGAGAAAAAGGAGTAAAAAGAAATGAACAAAGGCTCCAAGAAATATGGGAC
TAT
>5__chr6_160905554_160911668
TTCTCCGAGCTAAAGAAGGATGTTCGAACCCATTGCAAAGAAGCTAAAAACCTTGAAAA-
AGTTTAGATGAATGGCAGACTAAAATAAACAGCATAGAGAAGACCTTAAATGATCTAATG
GAGCTGAAAACCATGGCACGAGAACTACGTGACACATGAACAAGTTTCAGTAGTTGATTC
AATCAAGTGGAAGAAAGGGTATCAGTGATTAAAGATCAAATGAATGAAATGAAGCGAGAA
GAGAAGTTTAGAGAAAAAAGAGTAAAAAGAAATGAACAAAGCCTCCAATAAATATGGGAC
TAT
>5__chr7_115416570_115422647
TTCCCTGAGCTAAAGGAGGATGTTCGAACTCATCACAAAATAGCTAAAAACCTTGAAAAG
AGATTAGACGAATGGCTAGCTAGAATGAACAGCATAGAGAAGACCTTGAATGACCTGATG
GAGCTGAAAACCATGGCACGAGAATTACGTGATGAATGCACAAGCTTCAGTAGCTGATTT
GATCAAGTGGAAGAAAGGGTATCAGTGATTGAAGATCAAAGGAATGAAATGAAATGAGAA
GAGAAGTTTAGA--AAAAAGAGTAAAAAGAAATGAACAAAGCCATCAAGAAATATGGGAC
TAT
>5__chr1_47063398_47069571
TTCTCCGAGCTAAAGGAGCATGTTCTAACCCATTGTAAGGAAGCTAAAAACCTTGAAAAA
AGGTTAGATGAATGGCTAAGTAGAATAAACAGTGTAGAGAAGACTTTAAATGACCTGATG
GAGCTGAAAACTATGGCACGAGAACTTCATGACACATGCGCAAGCTTCAATAGCCAACTT
GATCAAGCGGAAGAAAGGGTATCAGTGATTGAAGATCAAATTCATGAAATAAAGTGAGAG
GACAAGTTTAGAGAAAAAAGAGTAAAAAGAAATGAACAAAGCCTATAAGAAATATGGGAC
TAT
>5__chr3_25345054_25351188
TCCTCCAAGCTAAAGGAGGATGTTGAAACCCATCGCAAAGAAGCTAAAAGCCTTGAAAAA
AGATTAGACAAATGGCTAACTAGAATAACCAGTGTAGAGAAGTCCTTAAATGGCCTGATG
GAGCTAAAAACCATGGCACGAGAACTACGTGATGCATGCACAAGCTTCAGTAGCTGATTC
AATCAAGTGGAAGAAAGGGTATCAGTGATTGAAGATCAAATGAATGAAATGAAGTGAGAA
GAGAAGTTTAGAGAAAAATTAATAAAAAGAAATGAACAAATCCTCCAAGAAATATGGGAC
TAT
>5__chr4_167901216_167907375
TTTTCCAAGATAAGGGAGGATGTTCGAACCCATTGCAAGGCAGCTAAAAACTTTGAAAAA
AGATTAGACAAATGGCTAACAGGAATAAACAGCATAGGGAAGACCTTAAGTGACCTGATG
GAGCTGAAAACCATGGCATGAGAACTACGTGATGCGTGCATAAGCTTTAGTAGCCGATTC
GATCAAGTGGAAGAAAGGGTATCAGTGATTGAAGATCAAATGAATGAAATGAAGCGAGAA
GACAAGTTTAGAGAAAAAAAAGTAAAAATAAACGAACAAAGCCTCCAAGAAATATGGGAC
TAT
>5__chr1_239125188_239131321
TTCTCTGAGCTAAAGGAGGATGTTCAAACCCATTTCAAAGAAGCTAAAAACCTTGAAAAA
AGATTAGACGAATGGCTAACTAGAATAAACAGCGTAGAGAAGACCTTAAATGACCTGATG
TAGCTGAAAACCGTGGCATGAGAACTACGTGACACATACACAAGCTTCAATAGCCGATTC
GATCAAGTGGAAGAAAGGGTATCAGTGATTGAAGATCAAATGAATGAAATGGAGCGAGAA
GAGAAGTTTAGAGAAAAAAGAGTATAAAGAAATGAACAAAGCCT-CAAGAAATATGGAAC
TAT
>5__chr1_95396636_95402771
TTCTCCGAGCTAAAGGAGGATGTTCGAACCCATCGCAAAAAAGCTAAAAACATGCAAAAA
AGAGTAGACGAATGGCTAACTACAATAAACAGCATACAGAAGACCTCAGGT-ACCCAATG
GAGCTGAAAACCATGGCACGAGAACTATATGACACATGCACAAGCTTCAGTAGCCGATTT
GATCAAGTGGAAGAAAGGGTATCAGTGATTGTAGATCAAATGAATGAAATGAAGTGAGAA
G---AGTTTAGAGAAAAAAGAGTAAAAAGAAATGAACGAAGCCTCTGAGAAATATGAGAC
TAT
>5__chr10_26426325_26432447
TTCTCCGAGCTAAAGGAGGATGTTTGAAC----TGCAAAGAAGCTAAAAACCTTGAAAAA
AGATTAGACAAATGGCTAACTAGAATAAACAGTGTAGAGAAGACCTTAAACGATCTGATG
GAGCTGAAAACCATGGCACGAGAACTATGTGACGCATGCAAAAGCTTCAGTAGCTGATTC
AATCAAGTGGAAGAAAGAGTATCAGTGATTGAAGATCAAATGAATGAAATGAAGCGAGAA
GAGAAGTTTAGAGAAAAAAGAGTAAAAAGAAACAAACAAAGCTTCCAAGAAATATGGGAT
GAT
>5__chr1_45400614_45406741
TTCTCCGAGCTAAAGGAGGATGTTCGAACCCATCGCAAAGAAGTTGAAAACCTTGAAAAA
AGATTGGACGAATTGCTAACTAGAATAAACAGCATAGAGAAGACCTTAAATGACCTGATG
GAGCTGAAAACCATGGCACGAGAACTATGTGACGCATGCATAAGCTTCAGTAGCTGATTC
AATCAACTGGAAGAAACGGTATCAGTGATGGAAGATCAAATGAATG-----AAGTCAGAA
GAGAAGCTTAGAGAAAAAAGAGTAAAAAGAAATGAACAAAGCCTCCAAGAAATATGGGAC
AAT
>5__chr10_91065840_91071964
TTCTTCGAGCTAAGGGAGGATGTTTGAACCCATGGCAAAGAAGCTAATAACCTTGAAAAA
AGATTCGACGAATGGCTAACTAGAATAAAGAGCGTAGAGAAGACCTTAAATGATGTGATG
GAGCTGAAAACCATGGCATGAGAACTATATGACGCATGCACAACCTTCAGTAGCCAATTC
-ATCAACTGGAAGAAAGGGTATTAGTGATTGAAGATCAAATGAATGAAATGAAGTGAGAA
GAGAAGTTTAGAGAAAAAAGAGTAAAAAGAAATGAACAAAGCCTCCAAGAAATATGGGAC
TAT
>5__chr10_101390313_101396434
TTCTCTAAGCTAAAGGAGAATGTTCGAACCCACCGCAAAGTAGCCAAAAACCTTGAAAAA
AGATTAGATGAATGGCTAACTAGAATAAACAGCATAGAGAAGACCTTAAATGACCTGATG
GAGCTGAAAACCACGGCATGAAAACT--GTGACAAATGCACAATCTTCAGTAGCTGATTC
GATCAAGTGGAAGAAAGGGTATCAGTGATTGAAGATCCAATGAATGAAATGAAGCAAGAA
GATAAGTTTAGAGAAAAAAGAGTAAAAAGCCACTAACAAAGCCTCCAAGAAATATGGGAC
TAT
>5__chr1_232251996_232258153
TTCTCTGAACTAAAGGAGAATGTTCGAACCCATCACAAAGAAGCTAAAAACCTTGAAAAA
ACATTAGATGAATGGCTAACTAGAATAAACAGCATAGAGAAGACCTTAAATGACCTGATG
GAGTTGAAAACCATGGCACGAGAACTACATGATGCATGCACAAGCTTCAGTAGCCGATTC
GATCAAGTGGAAGAAAGAG--TCAGTGATTGAACATCAAATGAATGAAATGAAGTGAGAA
GAGAAGTTTAGAGAAAAAAGAGTAAAAAGAAACAAACAAAGTCTCCAAGAAATATGGGAC
TAT
>5__chr12_11378615_11384751
TTCCCTGAGCTAAAGGAGGATGTTTGAACCCATCACAATGAAGCTAAAAACCTTGAAAAA
AGATGAGAAGAATGGCTACCTAGAATAAACAGCATAGAGAAGACCTTAAATGAACTGATG
GAGCTGAAAACCATGGCACGAGAACTACATGACACATCCACAAGCTTCAGTGGCTGATTT
GATCAAGTGGAAGAAAGGTTATCAGTGATGGAAGACCAAATGGAAGAAATGAAGTGAGAA
GA-AAGCTTAGAGAAAAAAGAGTAAAAAGAAAC----AAAGCCTCCAAGAAATATGGGAC
TAT
>5__chr12_101055433_101061521
TTATCTGAGCTAAAGGAGGATGTTTAAACCCATTGCAAAGAAGGTAAAAAC-TTGAAAAA
AGATTAGACGATTAGCTAACTAGAATAAACAGGGTAGAGAATACCTTAAATGACCTGATG
GAGCTGAAAACCATGGCACGAGAACTATGAGATGCATGCACAAGCTTCAGTGGCTGATTC
-ATCAAGTGGAAGAAAGGGTATCAGTGATTGAAGATCAAATTAATGAAATGAAGCGAGAA
GACAAGTTTAGAGAAAAAAGAGTAAAAAGAAACAAACAAAGCCTCCAAGAAATATGGGAC
TAT
>5__chr13_77998208_78004335
TTCTCAGAGCTAAAGGAGGATGTTCGAACCCATTGCAAAGAAGATAAAAACATTGAAAAA
AGATCAGACGAATGGCTAACTAGAATAAAGAGCGTAGAGAAGACCTTAAATGACCTGCTG
GAGCTGAAAACCATGGCATGGGAAGTATGTGACACATGCACGAGCTTCAGTAGCCGATTC
GATCAAATGGAAGAAAGGGTATCAGTGATTGAAGAGCAAATGAATGAAATGAAGTGAGAA
GAGAAGTTTAGAGAAAAAAGAGTAAAAAGAAATGAACAAATCCTCCAAAAAATATGGGAC
TAT
>5__chr13_39320413_39326541
TTCTCCAAGCTAAAGGAGGATGTTCAAACCCATTGCAAGGAAGCTAAAAACCTTGGAAAA
AGATTAGACCAATGGCTAACTAGAATAAACAGCATAGAGAGGACCTTAAATGACCTGATG
GATCTGAAAACCATGGCACAAGAACTACGTGACGCATGCACAAGCTTCAGTAGCCGATTC
CATCAAGTGGCAGAAAGGGTATCAGTGATTGAAGATCAAATGAATGAAATGAAGCCAGAA
GAGAAGTTTAGAGAAAAAAGAGTAAAAAGAAATGAACAAAGCCTCCAAGAAATATGGGAC
TAT
>5__chr12_93740727_93746919
TTCTCTGAGCTAAAGGAGGATGTTCAAACCCATCACAAAGAAACTAAAAACTTTGAAAAA
AGATTAGACGAATGGCTAACTAGAATAAAT-GCGTAGATAAAAGCTTAAATGACCTGATG
GAGCTGAAAACCATGGCACAAGAACTATGTGATGCATGCACAAGCTTCAGTAGCCGATTC
AATCAACTGGAAGAAAGGGTATTAGTGACTGAAGATCAAATGAATGAAATGAAGTGAGAA
GAGAAGTTTAGAGAAAAAAGAGTAAAAAGAAACAAACAAAGCCTCCAAGAAATATGGGAC
TAT
>5__chr13_110119944_110126065
TTCTCCGAGCTAAAGGAGGATGTTTGAACCCATCATAAAGAAGCTAAAAACCTTCAAAAA
AGATTAGACGAATGGCTAACCAGAATAAACAGCATAGACAAGACCTTAAATGACCTGATG
GAGCTGAAAACCATGGCACAACAACTATGTGATGCATGCACAAGCTTCAGTAGCCGATTT
GATCAAGTGGAAGAAAGGGTATCAGTGATTGAAGATCAAATGAATGAAATGAAGCAGGAA
GAGAAGTTTAGAGAAAAAAGAGTAAAAAGAAATGAACAAAGCCTCCGAGAAATATGGGAC
TAT
>5__chr18_32945518_32951614
CTCTCCAAGTGAAAGGAGGATTTTCGAACCAATCGCAAAGAAGCTGAATACCTTGAAAAA
AGATTGGATGAGTGGCTAACTAGAATAAACAGTGTAGAGAAAGCCTTAAGTGACCTGATG
GAGCTGAAAACCATGGCACAAACACTACGTGATGCATGCACAAGCTTCAGTAGCTGATTC
GATCAAGTGGAAGAAAGGGTGTCAGTGATTGAAGATCAAATGAATGAAATGAAGTGAGAA
GAGAAGTTTAGAGAAAAAAGAGTAAAAAGAAATGAAAAAAGCCTCCAAGAAATATGGGAC
TAT
>5__chr14_46916201_46922309
TTCTCCGAGCTAAAGGCAGATGTTTGAACCCATCGCAAAGAAGCTAAAAACCTTGAAAAA
AGATTAGATGAATGGCTAACTAGAATAAACAGTATAGAGAAGAGCTTAAATGACCTGATA
GAGCTGAAAACCATGGCAGGAGAACTAAGTGATGCATGCACAAGCTTCAGTAGCCGATTC
GATCAAGTGGAAGAAAGGGTATCAGTGATTGAAGATCAAATGAATGAAATGAAGTGAGAA
GAGAAGTTTAGAGAAAAAAGACTAAAAAAAATTGAACAAAGCCTCCAAGAAATATGGGAC
TAT
>5__chr14_56636951_56643102
TTCTCCAAGCTAAAG-AGGATGTTCAAACCCATCGCAAACAAGCTAAAAACCTTGAAAAA
AGATTAGATCAATGGCTACCTAGAATAAACAGCATAGAGAAGACCTTAAGTGACCTGAAG
GAGCTGAAAACCATGGCACGAGAACTACATGATGCATGCACAAGCTCCAGTAGCCGATTC
GATCAACTGGAAGAAAGGGTATCAGTGACTGAAGATCAAATGAATGAAATGAAGTGAGAA
G-----TTTAGAGAAAAAAGAGTAAAAAGAAATGAACAAAGCCTCCAAGAAATATGGGAC
TAT
>5__chr15_36660229_36666361
TTCTCCCAGCTAAAGGAGGATGTTCGAACCCATTACAAAGAAGCTAAAAGCCTTGAAAAA
AGATTAGACAAACGGCTAAATAGAATAAATAGCGTAGAGAAGACCTTAAATGACCTGATG
GAGCTGAAAACCATGGCACAAGAACTATGTAACGCATGCACAAGCTTCAGTAGCCGATTC
GATCAAGTGGAAGAAAGGGTATCAGTGATTGAAGATCAAATGAATGAAATGAAGCGAGAA
GAGAAGTTTAGAGAAAAAAGAGTAAAAAGAAACAAACAAAGCCTCCAAGAAATATGGGAC
TAT
>5__chr14_60628743_60634865
TACTCCGAGCTAAAGGAGGATGTTCGAACCCATCGCAAAGAAGCTAAAAAC-TTGAAAAA
AGATTAGATGAAAGGCTAACTAGAATAAACAGCATAG-GAAGACCTTAAATGACCTGATG
GTGCTGAAAACCATGGCACGAGAACTACGTGATGCATGCACAAGCTTCAGTAGCTGATTC
GATCAAGGGGAAGAAAGGGTATCAGTGACGGAAGATCAAATGAATGAAATGAAGTGAGAA
GAGAAGTTTAGAGAAAAAAGAGTAAAAAGAAATGAACAAAGCCTCCAAGAAATATGGGAG
TAT
>5__chr14_55990960_55997015
TTCTCCAAGCTAAAGGAGGATGTTCAAACCCATCACAAAGAAGCTAAAAACCTTGAAAAA
AGATTAGATGAATGGCTAACTAGAATAAACAGCATAGAGAACACCTTAAAGGACCTGATG
GAGCTGAAAACCAGGGCACGAGAACTACGTGACGCATGCAGAAGCTTCAGTAGCCAATTC
GATCAAGTGGAAGAAAGAGTATCAGTGATTGAAGATCAAATGAATGAAATGAAGAAAGAA
GAGAAGTTTAGAGAAAAAAGAGTAAAAAGAAATGAACAAAGCCTCCAAGAAATATGGGAC
TAT
>5__chr16_51935802_51941930
TTCTCCAAGCTAAAGGAGGATGTTCGAACCCATTGCAAAGAACCTAAAAACCTTGAAAAA
AGATTAGATGAATGGCTAACTAGAATAAACAGTGTAGAGAAGACCTTAAATGACCTGATG
GAGCAGAAAACCATGGCACGAGAATTATGTGACACATGTACAAGCTTC------------
----AAGTGGAAGAAAGGGTATCAGTGATTGAAGATCAAATGAATGAAATGAAGTGAGAA
GAGAAGTTTAGAGAAAAAAGAGTAAAAAGAAAC----AAAGCCTCTAAGAAATATGGGAC
TAT
>5__chr20_33122748_33128856
TTCTCCGAGCTAAAGGAGGATGTTTGAACCCATCATAAAGAAGCTAAAAACCTTGACAAA
AGATTAGACGAATGGCTAACTAGAATAAACAGCATAGAAAAGACCTTAAATGACCTGATG
GAGCTGAACACCATGGCTCGAAAACTACGTGACGCATGCACAAGCTTCAGTAGCCAATTC
GATCAAGTGGAAGAAAGGGTATCAGTGATTGAAGATCAAATGAATGAAATGAAGCGAGAA
GAGAAGTTTAGAGAAAAAAGAATAAAAAGAAACAAACAAAGCCTCCAAGAAATATGGGAC
TGT
>5__chr2_32179041_32185159
TTCTCCGAGCTAAAGGAGGATGTTCGAAACCATTGCAAAGAAGCTAAAAACCTTGAAAAA
AGATTAGACAAATGGCTAACTAGAATAAACAGCATGGAGAAGACCTTAAATGGCCTGATG
GAGCTGAAAACCATGGCACGAAAACTACGTGATGCATGCATGAGCTTCAGTAGCCGATTC
GATCAAGTGGAAGAAAGGGTATCAGTGATTGAAGATCAAATGAATGAAATGAAGCCAGAA
GAGAAGTTTAGAGAAAAAAGAGTAAAAGGAAACGAACAGAACCTCCAAGAAATATAGGAC
TAT
>5__chr22_27254936_27261063
TTCTCCGAGCTAAAGGAGGATGTTCGAAACCACTGCAAAGAAGCTAAAAACCTTGAAAAA
AGATTGGATGAATGGCTAACTAGAATAAACAGCGTAGAGAAGATGTTAAATGACCTGATG
GAGCTGAAAACCATGGCATGAGAACTACGTGACACATGCACAAGCTTCAGCAGCCGATTC
GATCAAGTGGAAGAAAGGGTATCAGTGATTGAAGATCAAATGAATGAAATGAAGCGAGAA
GACAAGTTTAGAGAAAAAAGAGTGAAAAGAAATGAACAGAGCCTCCAAGAAATATGGGAC
TAT
>5__chr2_23247928_23254073
TTCTCTGAGCTAAAGGAGGATGTTCGAACCCATCGCAAAGAAGCTAAAAACCTTGAAAAA
AGATTAGACGAATGGCTAACTAGAATAAAAAGCATAGAGAAGACCTTAAATGACCTGATG
TAGCTGAAAACCATGGCATGAGAACTACGTGACGCATGCACAAGCTTCAGTAGCCAATTC
GATCAAGTGGAAGAAAGAGTATCAGTGACTGAAGATCAAATGAATGAAATGAAGTGAAAA
GAGAAGTTTAGAGAAAAAAGAGTAAAAAGAAACAAACAAAGCCTCCAAGAAATACAGGAC
TAT
>5__chr9_5712563_5718670
TTCTCCAAGCTAAAGAAGGATGCTCGAACCCATTGCAAAGAAGCAAAAAATCTTGAAAAA
AGATTAGACAAATGGCTAACTAGAATAAACAGCGTAGCAAGGACCTAAAATGACGTGATG
GAGCTGAAAACCATCGCACGAGAACTATGTGATGCCTGCACAAGCTTCAGTAGCCGATTT
GATCG------------------AATGATTGAAGATCAAATGAATGAAATGAAGTGAGAA
GAGAAGTTTAGAGAAAAAAGAGTAAAAAGAAATGAACAAAGCCTCCCAGAAAAATGGGAC
TGT
>5__chrX_80029767_80035903
TTCCCTGAGCTAAAGGAGGATGTTTGAACCCATAGCAAAGAAGCTAAAAACCATGAAAAA
AGATTAGACGAATTGCTAACTAGAATAAACAGCGTAGAGAAGACCTTAAATGACTTGATG
GGGCTGAAAACCGTGGCACAAGAACTATCTGACGAATGCACAAGCTTCAGTAGCCGAATT
GATCAAGTGGAAG----GGTATCAGTGACTGAAGATCAAATGAATGAAATGAAGTGAGAA
GAGAAGTTTAGAGAAAAAAGAGTAAAAAGAAA-GAACAATGCCTCCAAGAAATATGGGAC
TAC
>5__chr6_91328549_91334660
TTCTCCAAGCGAAAGGAGGATGTTTGAACCCATCACAAACAAGCTAAATACCTTGAAAAG
AGATTAGCTGAATGGCTAACTAGAATAAACAGCATAGAGAAGACCTTAAATGACCTGATG
GAGCTGAAAACCATGGCACAAGAACTACGTGACACATGCACAAGCTTCAGTAGCTGATTT
GATCAAGTGGAAGAAAGGGTATCAGTGATTGAAGATCAAATGAATGAAATGAAGCAAGAA
GAGAAGTTTAGAGAAAAAAGAGTAAAAAGAAAC----AAAGACTCCAAGAAATATGGGAC
TAT
>5__chr7_55612376_55618500
TTCTCCAAGCTAAAGGACGATGTTCGAACCGATTGCAAAGAAGCTCAAAACCTTGAAAAA
AGATTAGACGAATGGCTAATTAGAATAAACAGTGTAGAGAAGTCCTTAAATGACCTGATG
GAGCTGAAAACCATGGCACGAGAACTATGTGACGCATGCACAAGCTTCAGTAGCCGATTT
GATCAACTGGAAGAAAGGGTATCAGTGATTGAAGATCAAATGAATGAAATG-----AGAA
GAGAAGTTTAGAGAAGAGAGAGTAAAAAGAAACGAATAAAGCCTCCAAGAAATATGGGAC
TAT
>5__chrX_115059876_115066003
TTCTCCGAGCTAAAGGAGGATGTTCGAACCCATTGCAAAGAAGCTAAAAACCTTGAAAAA
AGATTA---------TTAACTAGAATAAACAACATAGAGAAGACCTTAAATGACCTGATG
GAGCTGAAAACCATGTCACGAGAACTACTTGATGCATGCACAAGCTTCAGTAACCGATTC
ATTCAAGTGGAAGAAAGGGTATCAGTGATTGAAGATCAAATGAATGAAATGAAGTGAGAA
GAGAAGTTCAGAGAAAAAAGAGTAAAAAGAAACAAATAAAGCCTCCGAGAAATGTGGGAC
TAT
>5__chr8_94564667_94570801
TTCTCCGAGCTAAAGGAGGATGTTCGAACCCATCACAAAGAAGCTAAAAACCTTGAAAAA
AGATTAGATGAATGGCTATCTAGAATAAACAGCATAGAGAAGACCTTAAATGACCTGATG
GAGCTGAAAACCATGGCACGAGAACTACGTGATGCATGCACAAGCTTCAGTAGCCGATTC
AATCAAGTGGAAGAAAGGGTATGAGTGATTGAAGATCACATGAATGAAATGAAGTGAGAA
GAGAAGTTTAGAGAAAAAGGAGTAAAAAGAAATGAACAAATCATCCAAAAAATATGGGAC
TAT
>5__chr1_69627721_69633865
TTCTCTGAGCTAAAGGGGGATGCTCAAACCCATCACAAAGAAGCTAAACAACTTGAAAAA
AGATTAGATGAATGGCTTACTAGAATAAACAGAGTAGAGAAGACCTTAAATGACCTGATG
GAGCTGAAAACCATGGCACAAGAACTATGTGATCAATGCACAAGCTTCAGTAGATGATTA
GATCAAGTGGAAGAAAGGGTATCA-TGATTGACGATCAAATGAAT----TAAAGTGAGAA
GAGAAGTTCAGAGGAAAAAGAGAAAAAAGAAACGAACAAAGCCTTCAAGAAATGTGGGAC
TAT
>5__chr4_44193186_44199304
TTATCTGAGCTAAAGGAGAATGTTCGAAACCATTGCAAAGAAGCTGAAAACCTTGAGAAA
AGATTAGACAAATGGCTAACTAGAATAAACAGCAGAGAGAAGACCTTAAATGACTTGATG
GAGCTGAAAACCATGGCATGAGAACTACGTGATGCATGCACAAGCTTCAGTAGCCAATTT
GATCAAGTGGAAGAAAGGGTATCAGTGATTGAAGATTAAATTAATGAAATGAAGTGAGAA
GAGAAGTTTAGAGAAAAAAGAGTAAAAAGAAATGAACAAAGCCTCCAAGAAATATGGGAC
TAA
>5__chr10_38992327_38998467
TTCTCCGAGCTAAAGGAGGACGTTGGAACCCATTGCAAGGAAGCTAAAAACCTTGAAAAA
AGATTAGACGAAAGGCTTACAAGAATAAACAGTGTAGAGAAGACCTTAAGTGACCCAATG
GAGCTGAAAACCATGGCATGAGAACTTTGTGACGCATGCACAAGCTTCAATAGCCGATTC
AATCAAGTGGAAGAAAGGGTATCAGTGATTGAAGATCAAATAAATGAAATAAAGTGAGAA
GACAAGGTT-GAGAAACAAGAGTAAAAAGAAATGAAGAAAGCCTCCAAGAAATATGAGAC
CAT
>5__chr12_71487627_71493745
TTCTCTGAGCTAAAGGAGGATGTTCAAACCCATTGCAAAGAAGCTAAAAACCTTGAAAAA
AGATTAGACGAATGGGTAACTAGAATAAACAGCATAGAGAAGACCTTAAATGATCTGACG
GAGCTGAAAATCATGGCATGAGAACTACGTGATGCATGCACAAGCTTCAGTAGCTGATTC
AATCAAGTGGAAGAAAGGGTATCTGTGATTGAAGATCAAATGAATGACATGAAGTGAGAA
GAGAAGTTTAGAGAAAAAAGAGTAAAAAGAAATGAACAAAGTCTCCAAGAAATATGGGAC
TAT
>5__chr10_86721694_86727845
TTCTCCCAGCTAAAGGAGGATATTCGAACCCATTGCAAAGAAGCTGAAAACCTTGAAAAA
AGATTAGACCAATGGCTAACT-GAATAAACAATGTAGAGAAGACCTTAAATGACCTGATG
GAGCTGAAAACCATGGCACGAGAACTACGTGACGCAAGCACAAGCTTCAGTAGCCGATTC
AATCAATTGGAAGAAAGGGTATCAGTGATTGAAGATTAAATGAATGAAATGAAGCAAGAA
GAGAAGTTTAGAGAAAAAAGAGTAAAAGGAAACGAACATAGCCTCCAAGAAATATGGGAC
TGT
>5__chr11_14755798_14761895
TTCTGTGAGCTGAAGGAGAATGTTCGAACCCATCGCAAAGAAGCCAAAAACCTTGAAAAA
AGATTAGACGAATGGCTAACTAAAATAAACAGTGTATAGAAGACTTTAAATGACCTGTTG
GAGCTGAACACCATGGCATGAGAACTGCGTGACACATGCACAAGCTTCAGTAGCCGATTC
GATCAAGTAGAAGAAAGGGTGTCAGTGATTGAAGATCAGATGAATGAAATGAAGCGAGAA
GAGAAATTTAGAGAAAAAAG-----AAAGAAATGAGCAAAGCCTCCAAGAAATATGGGAC
TAT
>5__chr10_67016876_67023005
TTCTCTGAGCTACAGGAGGATGTTCGAGCCCATCACAAAGAAGCTAAAAATCTTGAAAAA
AGATTGGACAAATGGCTAACTAGAATAAACAGCGTAGAGAAGACCTTAAATGACCTGATG
GAGCTGAAAACCATGGCGCAAGAACTACGTGATGTATGCCCAAGCCTCAGTAGCCGATTC
GATCAACTGGAAGAAAGGATATCAGTGATTGAAGATCAAATAAATGAAATGAAGCAAGAA
GAGAAGTTTAGAGAAAAAAGAGTAAAAGGAGAGGAACAAAACCTCCAAGAAATATGGGAA
TAT
>5__chr1_151646097_151652238
TTCTCCGAGCTAAAGGAGTTTGTTCAAACCCATCGCAAAGAAGCTAAAAACTTTGAAAAA
AGATTAAATGAATGGCTAACTAGAATAGACAGCATAGAGAAGACCTTAAATGACCTGATG
GAGCTGAAAACCATGGCACGAGAACTACATGACTCATGCACAAGCTTCAGTAGCCAATTT
GATCAACAGGAAGAAAGGGTAGCAGTGATTGCAGATCAAATGAATGAAATGAAGTGAGAA
GAGAAGTTTAGAGAAAAAAGAGTAAAAAGAAATGGACAAAGCCTCCAAGAAATATGGGAC
TAT
>5__chr1_177919811_177925953
TTCTCTGAGCTAAAGGAGGATGTTCGAACCCATAGCAAAGAAGCTAAAAACCTTGAAAAA
AGATTAGATGAATGGCTAACTAGAATAAACATCATAGAGAAGACCTTAAA-GACTTGATG
GAGCTGAAAACCATGGTATGAGAACTGCGTGATGCATGCACAAGCTTCAGTAGCTGATTC
GATCAACTGGAAGAAAGGGTATCAGTGACTGAAGATCAAATGAATGAAATGAAGCAAGAA
GAGAAGTTTAGAGAAAAAAGAGTAAAAAGAAATGAACAAAGCCTCCAAGAAATATGGGAC
TAT
>5__chr13_63683196_63689311
TTCTCCGAGCTAAACGAGGATGTTTGAACCCAGTGCGAAGAAGCTAAAAAGCTTGAAAAA
CGATTAGATGAATGGCTAACTGGAATAAACAGCGTAGAGAAGATCTTAAATGACCAGATG
GAGCTGAAAACCATGGCATAAGAACTGCGTGACGCATGCACAAGCTTCAGTAGCCAATTC
GATCAACTGGAAGAAAGGGTATCAGTGATTGAAGATCAAATGAATGAAATGAAGCGAGAA
GAGAAGTTTACAGAAACAAGAGTAAAAAGAAATGAACAAAGCCTCCAAGAAATATGGGAC
TAT
>5__chr12_22444303_22450378
TTCTCCGAGCTAAAGGAGGATGTTTGAACCCATTGCAAAGAAGCTAAAAACCTTGAAAAA
AGATTAGACGAATGGCTAACGAGAATAAGCAGCATACAGAAGACCTTAAATGACCTAATG
GAGCTGAAAACCATGGCATGAGAACTATGTGACGCATGCACAAGCTTCAGTAGCCAATTC
GATCAAGTGGAAGAAAGGGTATCAGTGATTGAAGATC---------AAATGAAGCGAGAA
GAGAAGTTTAGAGAAAAAAGAGTAAAAAGAAACGAACAAAGCCTCCAAGAAATATGGGAC
TAT
>5__chr12_72285751_72291876
TTCTCTGAGCTAAAGGAGGATGTTCGAACCCATGGCAAAGAAGCTAAAAACCTTGAAAAA
AGATTAGATGAAAGGCTAACTGGAATAACCAGTGTAGAGAAGGCCTTAAATGACCTGATG
GAGCTGAAAACCATGGCATGAGAACTATGTGACGCATGAACAATCTTCAGTAGCCGATTC
GATCAACTGGAAGAAAGGGTATCAGTGATGGAAGATCAAATGAATGAAATGAAGTGAGAA
GAGAAGTTTAGAGAAAAAAGAATAAAAAGAAATGAACAAAGCCTCCAAGAAATACGGGAC
TAT
>5__chr11_39962141_39968319
TTCTCCGAGCTAACGGAGGATATTCGAACCCATCGCAAAGCAGCTAAAAACCTTGAAAAA
AGATTAGACAGATGGCCAACTAGAATAAACAGTGTGGAGAAGACCTTAAATGACCTGATG
GAACTGAAAACCATGGCATGAGAACTACGTGGCATGTGCACAAGATTCAGTACCCGATTT
GATGAACTAGAAGAAAGGGTATCAGTGACTGAAGATCAAATGAATGAAATGAAGTGACAA
GAGAAGTTTAGAGAAACAAGAATAAAAAGAAATGAACAAAGCCTCCAAAAAATATGGGAA
TAT
>5__chr14_24030475_24036615
TTCTCCGAGCTAAAGGAGGATGTTCAAACCCATTGCAAAGAAGATAAAAACCTTGAAAAA
AGATTAGACGAATGCCTAACTAGAATAAACCGCATAAAGAAGACCTTAAATGACCTGATG
GAGCTGAAAACCATGGCATGAGAACTATGTGACACATGCACAAGCTTCAGTAGCCGATTT
GATCAAGTGGAAGAAAGGGTATCAGTGATTGAGGATCAAATGAATGAAATGAAGTGAGAA
GAGAAGCTTAGAGAAAAAAGAGTAAAAAGAAATGAACAAAGCCTCCAAGAAATATGAGAC
TAT
>5__chr11_18636921_18643035
TTCTCTGAGCTAAAAGAGGATGTTCCAACCCATTGCAAAGAAACTAAAAACCTTGAAAAA
AGATTGGATGAATGGCTAACTAGAATAAACAGCATAGAGAAGACCTTAAATGACCTGATG
GAGCTGAAAACCATGGCACGAGAACTATCTGATGCATGCACAAGCTTTAGTAGCCGATTC
GATCAAATGGAAGAAGGGGTATCAGTGATTGAAAATCAAATGAATGAAATGAAGCGAGAA
GAGAAGTTTAGAGAAAAAAGAGTAAAAAGAAATGAACAAAGCCACCAAGAAATATGGGAC
TAT
>5__chr14_20398123_20404267
TTCTCCGAGCCAAAGGAGGATGTTCGAACCCATCGCAAAGAAGCTAAAAACCTTGAAAAA
AGATTAGACAAATGGCTAATTAGAATAAACAGCATAGAGAAGACCTTAAATGACCTGATG
GAGCTGAAAACCATGGCACGAGAACTACGTGACACATGCAAAAGCTTCAGTAGCCAATTC
GATCAACTGGAAGAAAGGGTATCAGTGATGGAAGATCAAATGAATGAAATGAAGCGAGAA
GAGAAGTTTAGAGAAAAAAGAGTAAAAAGAAATGAACAAAGCCTCCAAAAAATATGGGAC
TAT
>5__chr18_60242493_60248619
TTCTCCGAGCTAAAGGAGGATGTTTAAACCCATCGCAAAGAAGCTAAAAACCTTAAAAAA
AGATTGGATGAATGGCTAACTAGAATCAACAGCATAGAGAAGACATTAAATTACCTGATG
GAGCTGAAAACCATGCCACGAGAACTATGTGACGCATGCAGAAGCTTCAGTAGCCGATTC
GATCAACTGGAAGAAAGGGAATCAGTGATTGAAGATCAAGTGAATGAAATGCAGCGAGAA
GAGAAGTTTAGAGAAAAAAGAGTAAAAAGAAAT----AAAGCCTTCAAGAAATATGGGAC
TAT
>5__chr15_44504420_44510550
TTCTCTGAGCTAAAAGAGGAAGTTCGAACCCATCACAAAGAAGCTAAAAGCCTTGAAAAA
AGATTAGACGAATGGCTAACTAGAATAAACAGTATAGAGAAGACCTTAAATGACCTGATG
GAGCTGAAAACCATGGCAAGAGAACTATGTGACACATGCACAAGCTTCAGTAGCCGATTC
AATCAACTGGAAGAAAGGGTATCAGTGACTGAAGATCAAATGAATGAAATGAAGTGAGAA
GGAAAGTTTAGAGAAAAAAGAGTAAAGAGAAATGAATAAAGCCTCCAAGAAATATGGGAC
TAT
>5__chr16_57464548_57470671
TTCTCCAAGCTAAAGGAGGATGTTCGAACCCATCACAAAGAAGGTAAAAACCTTGAAAAA
AGATTAGACGAATGGCTAACTAGAATAAAGAATGTAGAGAAGACCTTAAATGACCTGATG
GAGCTGAAAACCATGGCACCAGAACTACATGGCGCATGCACAAGCTTCAGTAGCCGATTC
GATCAACTGGAAGAAAGGGTATCAGTGATTAAAGTTCAAATGAATGAAATAAAGCAAGAA
GAGAAGTTCAGAGAAAAAAGAGTAAAAAGAAATGAACAAAGCCTCCAAGACATGTGGGAC
TAT
>5__chr15_56272860_56279041
TTCTGGGAGCTAAAGGAGAATGTTCGAACCAATTGCAAAGAAGCTAAAAACCTTGAAATA
AGATTGGACAAATGGCTAACTAGAATAAACAGTGTAGAGAAGAACTTAAATGACCTGACT
GAGCTGAAAACCATGGCACGAGAACTACGTGACGCATGCACAAGCTTCAGTAGCCGATTC
GATCAACTGGAAGAAAAGGTATCAGTGATTGAAGATCAAATGAATGAAATGAAGCAAGAA
GAGAAGTTTAGAGAAAAAAGAGTAAAAAGAAATGAACGAAGCTTCCAAGAAATATGGGAC
TAC
>5__chr18_45200909_45206919
TTCTCCGAGCTAAAGGAGGATGTTCGAAACCATCGCGAAGAAGCTAAAAACCTTGAAGAA
AGATTAGATGAATGGCTAACTAGAATAAACCGCATAGAGAAGCCCTTAAATGACCTTATG
GAGCTGAAAACCATGGCACAAGAACTACGGGACACATGCACAAGCTTCAGTAGCCGATTC
AATCAACTGAAAGAAAGGGTATCAGTGATTGAAGATCAAATGAATGAAATGAAGCAAGAA
GAGAAGTTTAGAGAAGAAAGAATAAAAAGAAATGAACAAAGCCTCCAAGAAATATGGGGC
TAT
>5__chr3_110739744_110745863
TTCTCAGAGCTAAAGGAGGATGTTTGAACCCATCACAAAGAAGCTAAAAACCTTGAAAAA
AGATTAGATAAATGGCTAACTAGAATAACCAGCACAGAGAAGACCTTAAATGACCTGATG
GAGCTGAAAACCATGGCA-GAGAACTACGTGATGCATGCACAAGCTTCAGTAGGGGATTT
GATCAAGTGGAAGAAAGGGTATCAGTGATTGAAGATCAAATGAATGAAATGAAGTGAGAA
GAGAAGTTTAGAGAAAAAAGAGTAAAAAGAAATGAATAAAGCCTCCAAGAAATACGGGAC
TAT
>5__chr2_194403838_194409973
TTCTCCGAGCTAAAGAAGGATGTTCGAACCCATCGCAAAGAAGCTGAAAACCTTGAAAAA
AGATTAGATGAATGGCTAACTAGAATGAACAACATAGAGAAGACCTTAAATGACCTGATG
GAGCTGAAAACCATGGCACGAGAACTATGTGATTCATGCACAAGCTTCAGTAGCCGATTG
GATCAAGTGGAAGAAAGGGTATCAGTGATTGAAAATCAAATGAATGAAATGAAGCAAAAA
GAGAAGTTTAGAGAAAAAAGAGTAAAAAGAAACAAACAAAGCCTCCAAGAAATACGGGAC
TAT
>5__chr2_178622345_178628483
TTCTCTGAGCTAAAGGAGGGTGTTCGAACCC-CTGCAAAGAAGCTAAAAACCTTGAAAAA
AGATTGGAAGAATGGCTAAATAGAATAAACAGTGTAGAGAAGACCTTAAATGACCTGATG
GAGCTGAAAACCATGGCACGAGAACTACGTGACGCATGCACAAGATTCAGTAGCCGATTC
GATCAACTGGAAGAAAGGGTATCAGTGATTGAAGATCAAATGAATGAAATGAAGTGAGAA
GAGAAGCTTAGAGAAAAAAGAGTAAAAAGAAATGAACAAAGCCTCCAAGAAATATGGGAC
TAT
>5__chr3_134882756_134888890
TTCTCCGAGCTAAAGAAGGATGTTCAAACCCATTGCAAAGAAGCTAAAAACCTTGAAAAA
AGGTTAGATGAATGGCTAACTAGAATAAACAGCATAGAGAAGACCTTAAATGACCTGATG
GAGCTGAAAACCATGGCACGAGAACTACGTGACGCATGCACAAGCTTCAGTAGCCAATTC
GATCAAGTGGAAGAAAGAGTATCAGTGATTGAAGATCAAATGAATGAAATGAAGTGAGAA
CAGAAGTTTAGAGAAAAAAGAGTAAAAAGAAACGAACAAAGCCTCCAAGAAATATGGGAC
TAT
>5__chr2_64971665_64977713
TTCTCTGAGCTAGAGGAGGATGTCGGAACCCATCACAAAGAAGCTAAAAACCTTGAAAAA
AGATTAGATGAATGGCTAACTAGAATAAACAGTGTAGAGAAGACCTTAAATGACCTGATG
GAGCTGAAAACCATGACACAAGAACTACGTGACGCATACACAAGCTTCAGTAGCTGATTC
GATCAACTGGAAGAAAGGGTATCAGTGACTGAAGATCAAATGAATGAAATGAAGTTAGAA
GGGAAGTTTAGAGAAAAAAGAGTAAAAACAAACAAACAAAGCCTCCAAGAAATATGGGAC
TAT
>5__chr2_201134015_201140179
TTCTCCGAGCTAAAGGAGGATGTTCAAACCCATCGCAAAGAAGCTAAAACCCTTGAAAAC
AGATTAGACAAATGGCTAACTAGAATAAACAGCATAGAGAAGACCTTAAATGACCTGATG
GAGCTGAAAACCATGGCATGAGAACTATGTGATGCATGCACAAGCTTCAGTAGCTGATTT
GATCAACTGGAAGAAAGGGTATCAGTGATTGAAGATCAAATGAATGAAATGAAGCAAGAA
GAGAAGTTTAGAGAAAAAAGAGTATAAAGAAATGAATAAAGCCTCCAAGAAATATGGGAC
TAT
>5__chr2_235348870_235355026
TTCTCTGAGATAAAGGAGGATGTTCGAACCAATGGCAAAGAAGCTAAAAACCTTGAAAAA
AGATTAGACGAATGGCTAACTGGAATAAACAGCATAGAGAAGACCTTAAATGACCTGATG
GAGCTGAAAACCGTGGCACAAGAACTACATGATGCATGCACAAGCTTCAGTAGCTGATTT
GATCAACTGGAAGAAAGGGTATCAGTGATTGAAGATCAAATGAATGAAATGAAGCAAGAA
GAGAAGTTTAGAGAAAAAACAGTAAAAAGAAATGAACCAAGCCTTCAAGAAATATGGGAC
TAT
>5__chr3_172133401_172139555
TTCTCTGAGCTAAAGGAGGATGTTCGAACCCATCACAAAGAAGCTAAAAACCTTGAAAAA
AGATTGGACGAGTGGCTAACTAGAACAAACAGCATAGAGAAGACCTTAAAAGACCTGATG
GACCTGAAAACCATGGCACGAGAACTACGTGACGCATGCACAAGCTTCAGTAGCCGATTC
GACCAACTGGAAGAAAGGGTATCAGTGATTGAAGATCAAATGAATGAAATGAAGTGAGAA
GAG-AGTTTAGAGAAAAAAGAGTAAAAAGAAATGAACAAAGCCCCCAAGAAATATGGAAC
TAT
>5__chr3_2440749_2446825
CTCTCTGAGCAAAAGAAGGATGTCCGAACCCATCACAAAGAAGCTAAAAACCTTGAAAAA
AGATTAGATGAATGGCTAACTAGAATCAACAGCGCAGAGAAGTCCTTAAATGACCTGATG
GAGCTGAAAACCATGGCACGAGTACTACCTGATGCATGCATAAGCTTCAGTAGCCGATTC
GATCAACTGGAAGACAGGGTATCAGTAACTGAAGATCAGATGAATGAAATGAAGCAAGAA
GAGAAGTTTAGAGAAAAAAGAGTAAAAAGAAACGAACAAAGCCTCCAAGGAATATGGGAC
TAT
>5__chr4_44440764_44446906
TTCTCTGAGCTAAAGGGGGATATTCGAACCCACTGCAAAGA---TAAAAACCTTGTAAAA
AGATTGGACGAATGGCTAACTAGAATAAATAACATAGAGAAGACCTTAAATGACCTGATG
GAGCTGAAAACCACGGCACAAGAACTACAAGATGCATGAAAAAGCTTCAGTAGACAATTC
AATCAACTGGAAGAAAGGGTATCAGTGAATGAAGATCAAATGAATGAAATCAAGCAAGAA
GAGAAGTTTAGAGAAAAAAGAGTAAAAAGAAATGAGCAAAGCCTCCAAGAAATATGGGAC
TAT
>5__chr4_43588316_43594414
TTCTCTGAGCTAAAGGAGGATGTTCAAACCCATCACAAAGAAGCTAAAAACCTTGAAAAA
AGATTAGACGAATGGCTAACTAGAATAAGCAGCATAGAGAAGACCTTAAATGACCTGATG
GAGCTGAAAACCATGACATGAGAAGTACGTGACACATGCACATGCTTCAGTAGCTGAATC
AATCAACTGGAAGAAAGGGTATCAGTTATTGAAGATCAAATGAATGAAATAAAGTGAGAA
GAGAAGTTTAGAGAAAAAAGAATAAAAAGAAATGAACAAAGCCTCCAAGAAATATGGGAA
TAT
>5__chr4_28462248_28468388
TTCTCCGAGCTAAAAGAGGATGTTCGAACCCATTGCAAAGAAGCTAAAAACCTTGAAAAA
AGATCGGACTAATGGCTAATTAGAATAAACAGCATAGAGAAGACCTTAAATTACCTGATG
GAGCTGAAAACCATGGCACAAGAACTACGTAATGCATGCACAAGCTTCAGTAGCCGAGTC
GATCAACTGGAAGAAATGGTATCAGTGATTGAAGATCAAATGAATGAAATGAAGTGAGAA
GAGAAGTTTAGAGAAAAAAGAGTAGAAAGAAATGAACAAAGCCTCCAAGAAATATGGGAC
TAT
>5__chr3_160914749_160920880
CTCTCTGAGCTAAAGGAGGATATTTGAACCCATCGCAAAGAAGCTAAAAACCTTGAAAAA
AGATTGGACAAATGGCTAACTAGAATAAACAGCGTAGAGAAGACCTTAAATGACCTGATG
GAGCTGAAAACCATGGCACGAGAACTACGTGATGCATGCACAAGCTTCAGTAGCCAATTT
GATCAACTGGAAGAAAGGGTATCAGTGATTGAAGATCAAATAAATGAAATGAAGTGAGAA
GAGAAGTTCAGAGAAAA-AGAGTAAAAAGAAATGAACTAAGCCTCCAAGAAATATGGGAC
TAT
>5__chr4_141648805_141654870
TTCTCCGAGCTAAAGGAGGATGTTCAAACCCATCACAAAGAAGCTAAAAACCTTGAAAAA
AGATTAGACAAATGGCTAACTAGAATAAACAGTGTAGAGAAGTCCTTAAATGACTGGATG
GAGCTGAAAACCATGGCATGAGAACTACATAATGCATGCACAAGCTTTAGTAGCCGATAC
GATCAAGTGGAAGAAAGGGTATCAGTGATTGAAGATCAAATGAATGAAATGCAGCGAGAA
GAGAAGTGTAGAGAAAAAAGAATAAAAAGAAATGAACAAAGCCTCCAAGAAATACGGGAC
TAT
>5__chr4_92288645_92294838
TTCTCTAAGCTAAAGGAAGATGTCTGAACCCATTGCAAAGAAGCTAAAAACATTGAAAAA
AGATTAGACG-ATGGCTAACTAGAATAAACAGCGTAGAGAAGACCTTAAATGACCTGATG
GAGCTGAAAACCATGGCATGAGAACTACGTGATGCATGCACAAGCTTCAAGAGCCGATTC
GATCAAGTGGAAGAAAGGGTATCAGTAATTGAAGATCAAATGAATGAAATGAAGTGAGAA
GAGAGGTTTAGAGAAAAAACAGTAACAAGAAATGAACAAAGCCTCTAAGAAATATGGGAC
TAT
>5__chr5_100293692_100299831
TTCTCCGAGCTAAAGGAGGATGTTTGAACCCATGGCAAAGAAGCTAAAAACCTTGAAAAA
AAATTGGACAAATGGCTAACTAGAATAAGCAGCATAGAGAAGACCTTAAATGACCTGAAG
GAGCTGAAAACTATGGCACAAGAACTATGTGATGCATGCACAACCTTCAGTAGCCAATTC
-------TGGAAGAAAGGGTATCAGTGATTGAAGATCAAACCAATGAAATGAAGGGAGAA
GTGAAGTTCAGAGAAGAAAGAGTAAAAAGAAATGAACAAAGCCTCCAAGAAATATGAGAC
TAT
>5__chr6_104356411_104362567
TTCTCCGAGCTAAAGGAGGATGTTCGAACCCATCTCAAAGAAGCTAAAAACATAGAAAAA
AGATTAGACGAACGGCTAACTAGAATGAACAGTATAGAGACGACCTTAAATGACCTGATG
GAGCTGAAAAACATGGCACGAGACCTATGTGATGTACGCACAAGTTTCAGTAGCCAATTC
GATCAAATGGAAGAAAGGGTATCAGTGATTGAAGATCAAATGACTGAAATGAAGTGAGAA
GAGAAGTTTAGAGAAAAAAGAGTAAAAAGAAACGAATAAAGCCTCCAAGAAATATGGGAC
TAT
>5__chr6_131449170_131455294
TCCTCTGAGCTAAAGGAGGATGTTCAACCCCATCACAAAGAAGCTAAAAACCTTGAAAAA
AGATTAGATGAATGCCTAAGTAGAATCAACAGTGTAGAGAAGACCTTAAATGACCTGATG
GAGCTGAAAACCATGGCACAAGAACTACGTGACGCATGCACAAGCTTCAGTAGCCCATTC
AATCAACTGGAAGAAAGGGTATCAGTGATTGAAGATCAAATGAATGAAATGAAGCAAGAA
GAGAAGTTTAGAGAAAAAAGAGTAGAAAGAAGTGAACAAAGCCTCCAAGAAATATGGGAC
TAT
>5__chr5_123721845_123727993
TTCTCCGAGCTAAAGGAGGATGTTCGAACCCATTGCAAAGAAGCTAAAAACCTTGAAAAA
AGATCAGATGAATGGCTAACTAGAATAAACAGTGTAGAGAAGACCTTAAATGACCTGACA
GAGTTGAAAACCATGGAACAAGAGCTACAAGACACATGTACAAGCTTCAGTAGCCAATTC
GATCAACTGGAAGAAAGGGTATCAGTGATTGAAGATCAAATGAATGAAATGAAGTGAGAA
GAGAAGTTTACAGAAAAAAGAATAAAAGGAAATGAACAAAGCCTCCAAGAAATATGGGAA
TAT
>5__chr4_84304240_84310385
TTCTCTGAGCTAAAGGAAGATGTTCGAATCCATTGCAAAGAAGCTAAAAACCTTGAGAAA
ACATTGGATGAATGGCTAACTAGAAAAAATAGCATAGAGAAAACCTTAAATGACCAGATG
GAGGTGAAAACCATGGCACGAGAACTACGTGACGCATGCACAAGGTTAAGTAGCCGTTTT
GATCAACTTGAAGAAAGGGTATCAGTGATTGAAGATCAAATGAATGAAATGAAGCAAGAA
GAGAAGTTTAGAGAGAAAAGAGTAAAAAGAAATGAACAAAGCCTCCAAGAAATATGGGAC
TAT
>5__chr5_88961627_88967652
TTCTCTGAGCTAAAGGAGGATGTTCGAACCCATGGCAAAGAAGCTAAAAACCTTGAAAAA
AGACTGGACGAATGGCTAACTAGAATAAACAGTGTAGAGAAGACCTTAAATGACCTGATG
GAGCTGAAAACCATGGCATGAGAACTACGTGATGCATGCACAAGCTTCAGTAGCCAATTC
GATCAACTGGAAGAAAGGGTATCAGTGACTGAAGATCAAATGAATGAAATGAAGCAAGAA
GAGAAGTTTAGAGAAAAAAGAGTAAAAAGAAATGAACAAAGCCTCCAAGAAATATGGGGC
TAT
>5__chr5_55552951_55559084
TTCTCTGAGCTAAAGGAGGATGTTCGAACCCATCACAAAGAAGCTAAAAACCTTGAAAAA
AGATTGGACGAATGGCTAACT-GAATAAATAGCGTAGAGAAGACCTTAAATGACTTGATG
GAGCTGAAAACCAAGGCACGAGAACTATGTGACACATGCACAAGCTTCAGTAGCTGATTC
GATCAACTGGAAGAAAGGGTATCAGTGATTGAAGATCAAATGAATGAAATGAAGCCAGAA
GAGAAGTTTAGAGAAAAAAGAGTAAAAAGAAATGAACAAAGCCTCCAAGAAATATGGGAC
TAT
>5__chr8_67067641_67073710
TTCTCTGAGCTAAAGGAGGATGTTCAAACCCATTGCAAAGAAGCTAAAAACCTTGAAAAA
AGAT--------TGGCTAACTAGAATAAACAGTATAGAGAAGACCTTAAATGACTTGATG
TAGCTGAAAACTGTGGCACAAGAACTACATGATGCATGCACAAGCTTCAGTAGCCGATTC
GATCAACTGGAAGAAAGGGTATCAGTGATTGAAGATCAAATGAATGAAATGAAGTGAGAA
GAGAAATTTAGAGAAAAAAGAGTAAAAAGAAATGAACAAATCCTCCAAGAAATATGGGAC
TAT
>5__chr8_84972562_84978714
TTCTCCGAGCTAAAGTAGGATGTTCGAACCCATTGCAAAGAAGCTAAAAACCTTGAAAAA
AGATTAGGCAAATGGCTAACTAGAATAAACAGCATAGAGAAGACCTTAAATGACCTGATG
GAGATGAAAACCATGGCATGAGAACTACATGATACATGCACAGTCTTTAGTAGCTGAGTC
AATCAACTGGAAGAAAGGGTAGCAGTGAATGAAGATCAAACGAAAGAAATGAAGTGAGAA
GAGAAGTTTAGAAAAGAAAGAGTAAAAAGAAATGAATAAAGACTCCAAGAAATATGGGAA
TAT
>5__chr9_9415929_9422047
TTCTCCGAGCTAAAGGAGGATGTTTGAACCCGTTACAAAGAAGCTAAAAACCTTGAAAAA
AGATTAGACGAATGGCTGACTAGAATAACCAGCTTAGAGAAGACCTTAAATGACCTGATG
GAGCTGAAAACCATGGCATGAGAACTACGTGACAAATGCACAAGCTTCAGTAGCCGATTT
GATCAACTGGAAGAAAGGGTATCAGTGATGGAAGATCAAATGAATGAAATGAAGCGAGAA
GAGAAGTTTAGAGAAAAAAGAGTAAAAAGAAATGAACAAAGCCTCCAAGAAATATGGGAC
TAT
>5__chrX_51878992_51885148
TTCTCCAAGCTAAAGGAGGATGTTGGAACCCATAGCAAAGAAGCTAAAAACCTTGAAAAA
AGATTAGACAAACGGCTAACTAGAATAAACAGCATAGAGAAGACTTTAAATGACCTGTTG
GAGCTGAAAAACATGGCACGAGAACTATGTGATGAATGCACAAGCTTCAGTAGACGATTC
AATCAACTGGAAGGAAGGGTATCAGTGATTGAAGATCAAATGAATGAAATTAAGTGAGAA
GAGAAGTTTAGAGAAAAAAAAGTAAAAAGAAACAAACAAAGCCTCCAAGAAATATGGGAC
TAT
>5__chr9_15634265_15640409
TGCTCTGAGCTAAAGGAGGATGTTCGAGCCCATTGTGAAGAAGCTAAAAATGTTGAAAAA
AGGTTGGACGAATGGCTAACTAGAATAAACAGTGTAGAGAAGTCCTTAAATAACCTGACT
GAGCTGAAAACCATGGCACGAGAACTACGTGATGCATGCACAAGGTTCAGTAGCCGATTT
GAACAAGTGAAAGAAAGGGTATCAGTGATTGAAGATCAGATGAATGAAATGAAGTGATAA
GAGAAGTTTAGAGAAAAAAGAGTAAAAAGAAACGAACGGAACGTCCAAGAAATATGGGAC
TAT
>5__chrX_45742698_45748860
GTCTCTGAGCCAAAGGAGGATGTTCGAACCCATCGCAAGGAAGCTAAAAACCTTGAAAAA
AGATTAGATGAATGGCTAACTAGAATAAACAGCATAGAGAAGACCTTAAATGACCTGATG
GAGCTGAAAACCATGGCACAAGAACTACGTGAAGCATGCACAAGCTTCAGTAGCTGATTC
GATCAAATGGAAGAAGGGGTATCAGTGATTGAAGGTCAAATGAATGAAATGAAGTGAGAA
GAGAAGTTTAGAGAAAAAAGAGTAAAAAGAAATGAACAAAGCCTCCAAGAAATATGGGAC
TAT
>l1pa5_anc_cons50_CG_rest
TTCTCCGAGCTAAAGGAGGATGTTCGAACCCATCGCAAAGAAGCTAAAAACCTTGAAAAA
AGATTAGACGAATGGCTAACTAGAATAAACAGCGTAGAGAAGACCTTAAATGACCTGATG
GAGCTGAAAACCATGGCACGAGAACTACGTGACGCATGCACAAGCTTCAGTAGCCGATTC
GATCAAGTGGAAGAAAGGGTATCAGTGATTGAAGATCAAATGAATGAAATGAAGCGAGAA
GAGAAGTTTAGAGAAAAAAGAGTAAAAAGAAACGAACAAAGCCTCCAAGAAATATGGGAC
TAT
>Consensus50
TTCTCCGAGCTAAAGGAGGATGTTCGAACCCATCGCAAAGAAGCTAAAAACCTTGAAAAA
AGATTAGACGAATGGCTAACTAGAATAAACAGTGTAGAGAAGACCTTAAATGACCTGATG
GAGCTGAAAACCATGGCACGAGAACTACGTGACGCATGCACAAGCTTCAGTAGCCGATTC
GATCAAGTGGAAGAAAGGGTATCAGTGATTGAAGATCAAATGAATGAAATGAAGCGAGAA
GAGAAGTTTAGAGAAAAAAGAGTAAAAAGAAATGAACAAAGCCTCCAAGAAATATGGGAC
TAT
>avf5_anc_50%_CG_rst
TTCTCCGAGCTAAAGGAGGATGTTCGAACCCATCGCAAAGAAGCTAAAAACCTTGAAAAA
AGATTAGACGAATGGCTAACTAGAATAAACAGCGTAGAGAAGACCTTAAATGACCTGATG
GAGCTGAAAACCATGGCACGAGAACTACGTGACGCATGCACAAGCTTCAGTAGCCGATTC
GATCAAGTGGAAGAAAGGGTATCAGTGATTGAAGATCAAATGAATGAAATGAAGCGAGAA
GAGAAGTTTAGAGAAAAAAGAGTAAAAAGAAACGAACAAAGCCTCCAAGAAATATGGGAC
TAT
