# Supplementary material for: Cryptic genetic variation enhances primate L1 retrotransposon survival by enlarging the functional coiled coil sequence space of ORF1p
Source: PLoS Genet. 2020 Aug 14;16(8):e1008991. doi: 10.1371/journal.pgen.1008991 (PMC7449397; doi:10.1371/journal.pgen.1008991)
Supplement: S1 Data — (ZIP) [file pgen.1008991.s012.zip › Supplementary_Data_PG/orf1_coiled_coil/l1pa5/5mod_cc_seqs.fst]

>5__chr3_100060365_100066400
TTCTCTGAGCTAAAGGAAGAAGTTTGAACACAACACAAAGAAGCTAAAAACCTTGAGAAA
AGATTAGACGAATGGCTAACTAGAATAACCAGTGTAGAGAAGTCCTTAAATGACCTGATA
GAGCTGAAAACCATGGCATGAGAACTACGTGACGAATGCACAAGCTTCAGTAGATAATTC
AATCAACTGGAAGAAAGGGTATCGGTGATAGAAGATCAAATGAATGAAATGAAGCCAGAA
GAGAAATTTGGAGAAAAAAGACTAAAAAGAAATGAACAAAGCCTCCAAGAAATATGGGAC
TAG
>5__chrX_23488700_23494831
TTCTCCGAGCTAAAGGAGGAAGTTCGAACCCATTGCAAAGAAGTTAAAAACCTTGAAAAA
AGATTAGATGAATGGCTGACTAGAATAAACAATGTAGAGAAGGCCTTAAATGACCTGAAG
GAGCTGAAAACCATGGCGTGAGAACAACGTGAAGAATGCACAAACTTCAGTAGCCGATTC
GATCAGCTGGAAGAAAGGGTATCAGTGATGGAAGATCAAATGAATGAAATGAAGCGAGAA
CAGAAGTTTAGAGAGAAAAGAATAAAAAGAAGTGAACAAAGCCTCCAAGAAATATGGGAC
TAT
>5__chr1_91235716_91241841
TTCTCTGAGCTAAAGGAGGAAGTTCAAACCCATTGCAAAGAAGCTAAAAACCTTGAAAAA
AGACTAGACAAATGGCTAAC-AGAATAACCAGTGTAGAGAAGTCCTTACATGACCTGATG
GAGCTGAAAACCATGGCACGAGAACTACGTGATGAATGCACAAGCTTCAGTAGCCGATCT
GATCAACTGGAAGAAAGGGTATCAGTGACTGAAGATCAAATGAATGAAATGAAATGAGAA
G-----TTTAGAGAAAAAAGAGTAAAAAGAAGTGAACAAAGCCTTCAGGAAATATGGGAC
TAT
>5__chr11_58340028_58346138
TTCTCCAAGCTAAAGGAGGAAGTTCAAACCCATCACAAAGAAGTTAAAAACCTTGAAAAA
AGAATAGATGAATGGCTAACTAGAATAAACAATATAGAGAAGTCCTTAAATGACCTGACA
GAGCTGAAAACCATGGCACAAGAACTACGTGATGAAAGCACAAGCTTCAATAGCTGATTC
AATCAACTGGAAGAAAGGATATCAGTGATGGAAGATCAAATGAATGAAATGAAGTGAGAA
GAGAAGTTTAGAGAAAAAAGAATTTAAAAAACTGAACAAAGCATCCAAGAAAGATGGGAC
TAT
>5__chr2_120519719_120525864
TTCTCCGAGCTAAAGGAGGATGTTCGAACCCATCACAAAGAAGCTAAAAACCTTGAAAAA
AGATTAGACGAATGGCTAACTAGAATAACTAGTGTAGACAAGTCCTTAAATGACCTGATG
GAGCTGAAAACCATGGCACGAGAATGACGTGATGCATGCACAAGCTTCAGTAGCTGATTT
GATCAACTGGAAGAAAGGGTATCAGTGATTGAAGATCAAATGAATGAAATGAAGTGAGAA
G-----TTTAGAGAAAAAAGA-TAAAAAGAAATGAATAAAGCCTCCAAGAAATATGGGAC
TAC
>5__chr16_46501310_46507416
TTCTCCGAGCTAAAGGAGGAAGTTTGAACCCATCACAAAGAAGCTAAAAACCTTGAAAAA
AGTTTAGACGAATGGCTAACTAGAATAACCAGTGTAGAGAAGTCCTTAAATGACCTGATG
GAGCTGAAAACCATGGCATGAGAACTATGTGATGAATGCACAAGCTTAAGCAGCTGATTT
GATTAACTGGAAGAAAGGGTATCAGTGATTGAAGATCAAATGAATGAAATGAAGCAAGAA
GAGAAATTCAGAGAAAAAAGAGTAAAAAGAAATGAACAAAGCCTCCAAGAAATATGGGAC
TAT
>5__chr2_137070106_137076218
TTCTCTGAGCTAAAGGAGGAAGTCCAAACCCATCACAAAGAAGCTAAAAACCTTGAAAAA
AGATTAGACGAATGGCTAACTAGAATAACCAGTGTAGAGAAGTCCTTAAAGGACCTGATG
GAGCTGAAAACCATGGCATGAGAACTACGTGACAAATGCACAAGCTTCAGTAGCCGATTT
GATCAACTGGAAGAAAGGGTGTCAGTGATTGAAGATCAAATGAATGAAATGAAGTGAGAA
GAGAAGTTTAGAGAAAAAAGAGTAAAAAGAAACAAATGAAGCCTCCAAGAAATATGGGAC
TAT
>5__chr2_21597379_21603467
TTCTCTGAGCTAAAGGAGGAAGTTCGAACCCATCTCAAAGAAGTTAAAAACCTTGAAAAA
AGATTAGACAAATGGATAACTAGAATAACCAATGTAGAGAAGGCCTTAAATGACCTGATG
GAGCTGAAAACCATGGCACGAGAACTACATGACAAACGCACAAGCTTCATTAGCCGATTC
AATCAGCTGGAAGAAAGGGTATCAGTGATGGAAGATCAAATGAATGAAATCAAGCGAGAA
GAGAACTTTAGAGATAAAAGAATAAAAAGAAATGAACAAAGCCTCCAAGAAATATGGGGC
TGT
>5__chr4_73963370_73969447
TTCTCTGAGCTAAAGGAGG-TGTTCGAACCCATCACAAAGAAGCTAAAAACCTTGAAAAA
AGATTAGAGGAATGGCTAACTAGAATAACTAGTGTAGAGAAGTCCTTAAATGACCTGATG
GAGCTGAAAACCATGGCACAAGAACTACGTGATGCATACACAAGCTTCAGTACCTGATTC
AATCAACTGGAAGAAAGGGTATCAGTGATTGAAGATCAAATGAATGAAATGAAGTGAGAA
GAGAAGTTTAGAGAAAAAAGAGTAAAAAGAAACAAACAAAGCCTCCAAGAAATATGGGAC
TAT
>5__chr6_127089124_127095233
TTCTCCGAGCTAAAGGAGGAAGTTCGAACCCATCGCAAAGAAGTTAAAAACCTTGAAAAA
AGATTAGATGAATGGCTAACCAGAATAACCAGTGCAGAGAAGTCCTTAAAGGACCTGATG
GAGCTGAAAACCATGGCATGAGAAC---GTGATGAATGCACAAGCTTCAGTAGCTGATTC
AATCAACTGGAAGAAAGGGAATCAGTGACTGAAGATCAAATGAATGAAATGAAGTGAGAA
GAGAAGTTTAGAGAAAAAAGAATAAAAAGAAATGAACAAAGCCTCTGAGAAATATGGGAC
TAT
>5__chr7_102444011_102450170
TTCTCCAAGCTAAAG-AGGAAGTTCGAACCCATCGTAAAGACGCTAAAAACCTTGAAAAA
AGATTAGATGAATAGCTAACTAGAATAACTAGTGTAGAGAAGTCCTTAAATGATCTGATG
GAGCTTAAAACCATGACACGAGAAATATGTGACACATGCATAAGCTTCAGTAGCTGATTC
CATCAAGTGGAAGAAAGGGTATCAGTGATTGAAGATCAAATGAATGAAATGAAGTGAGAA
GACAAGTTTAGAGAAAAAAGAGTAAAAAGAAATGAACAAAGCCTCCAAGAAATATGGGAT
TAT
>5__chr9_29260220_29266347
TACTCTGATCTAAAGGAGGAAGTTCGAACCAATCTCAAAGAAGTTAAAAACCTTCAAAAA
A-ATTAGACAAATGGGTAACTAGAAAAACCAATGTAGAGAAGTCCTTAAATGACCTGATG
GAGCTGAAAACCATGGCACGAGAACTGCACGATGAATGCACAAGCTTCAGTAGCCGATGC
GATCAACTGGAAGAAAGGGTATCAGTGATGGAAGACCAAATGAATGAAATGAAGTGAGAA
GAGAAGTTTAGAGAAAAAAGAATACAAAGAAATGAACAAAGCCTCCAAGAAATATGGGAC
TGT
>5__chrX_154813576_154819681
TTCTCTGAGCTAAAGGAGGAAGTTTGAACCCAGCACAAAGAAGCTAAAAACCTTGAAAAA
AGATTAGATGAATGGCTAACTAGAATAACCAATGTAGACAAGTCCTTAAATGACCTGATG
GAGCTGAAAACCATGGCACGAGAACTAAGTGACGAATGCACAAACTTCAGTAGCCGATTC
GAACAACTGGAAGAAAGGGTATCCGTGATTGAAGACCAAATGAATGAAATGAAGCGAGAA
GAGAAGTTTAGAGAAAAAAGAATAAAAAGAAACGAAAAAAGCCTCCAAGAAATATGGGAC
TAT
>5__chrX_65925614_65931735
TACTCCGAGCTAAAGGAGGAAGTTCAAACCCATGGCAAAGAAGTTAAAAACCGTGAAAAA
AAATTAGATGAATGGCTAACTAGAATAACCAATGCAGAGAAGTCCTTAAAGGACCTGATG
AAGCTGAAAACCATGGCATGAGAACTACGTGATGAATGCACAAGGCTCAGTAGCCAATTC
AATAAACTGGAAGAAAGGGTTTCAGTGATGGAAGATGAAATTAATGAAATGAAATGAGAA
GATAAGTTTAGAGGAAAAAGAATAAAAAGAAACGAGCAAGGCCTCCAAGAAATATGGGAC
TGT
>5__chrY_57672776_57678881
TTCTCTGAGCTAAAGGAGGAAGTTTGAACCCAGCACAAAGAAGCTAAAAACCTTGAAAAA
AGATTAGATGAATGGCTAACTAGAATAACCAATGTAGACAAGTCCTTAAATGACCTGATG
GAGCTGAAAACCATGGCACGAGAACTAAGTGACGAATGCACAAACTTCAGTAGCCGATTC
GAACAACTGGAAGAAAGGGTATCCGTGATTGAAGACCAAATGAATGAAATGAAGCGAGAA
GAGAAGTTTAGAGAAAAAAGAATAAAAAGAAACGAAAAAAGCCTCCAAGAAATATGGGAC
TAT
>5__chr5_43438408_43444506
TACTCCGAGCTAAAGGAGGAAGTTCGAACCCATGGCAAAGAAGTTAAAAACCTTGAAAAA
AGATTAGATGAATGGCTAACTATAATAACCAATGCAGAGAAGTCCTTAAAGGACCTGATG
GAGCTGAAAACCACAGCACGAGAACTACGTGACGAATGCAGAAGCCTCAGTAGCCGATTC
GACCAACTGGAAGGAAGGGTAT-GGTGATGGAAGATGAAATGAATGAAATGAAGTGAGAA
GAGAAGTTTAGAGAAAAAAGAATAAAAAGAAATGAACAAAGCCTCCAAGAAATATGGGAC
TAT
>5__chr7_104157436_104163524
TTCTCCGAGCTAAA-GAGGAAGTTTGAACCCATGGCAAAGAAGTTAAAAACCTTGAAAAA
AGATTAGACGAATGGCTAACTAGAATAACCAATGCAGAGAAGTCCTTAAAGGACCTGATG
GAGCTGAAAACCAAGGCACAAGAACTATGTGACGAATGCACAAGCTTCAGTAGCTGATTC
AATCAACTGGAAGAAAGGGTATCAGTGATTGAAGATCAAATGAATGAAATGAAGTGAGAA
GAGAGGTTTAGAGAAAAAAGAATAAAAAGAAACGAACAAGGTCTCCAAGAAATATGGGAC
TAT
>5__chr4_113615207_113621300
TTCTCCGAGCTAAAGGAGGAAGTTCGAACCCATCGCAAAGAAGCTAAAAACCTTGAAAAA
AGATTAGATGAATGGCTAACTAGAATGACCAGTGTAGAGAAGTCCTTAAATGACCTGATG
GAGCTGAAAAACATGGAACGAGAACTACGTGACGAATGCACAAGCTTCAGTAGCTGATTC
GATCAACTGGAAGAAAGGGTATCAGTGATTGAAGATCAAATGAATGAAATGAAGCGAGAA
GAGAAGTTTAGAGAAAAAAGAGTAGAAAGAAATGAACCAAGCCTCCAAGAAATATGGGAC
TAT
>5__chr3_2683279_2689419
TTCTTCAAGCTAAAGGAGGAAGTTTGAAACCATGGCAAAGAAGTTAAAAACCTTGAAAAA
AGATTACATGAATGGCTAACTAGAATAACCAATGAAGGGAAGTCCTTAAAGGACCTGATG
GAGCTGAAAACCATGGCACGAGAACTATGTGACGAACGCACAAGCTTCAGTAGCCGATTC
GATCAACTGGAAGAAAGGGTATCAGTGATGGAAGATCAAATGAGTGAAATGAAGTGAGAA
GAGAAGTTTAGAGAAAAAAGAATAAAATGAAATGAACAAAGCCTCCAAGAAAAATGGGAC
TAT
>5__chr16_80794877_80800991
ATCTCCAAGCTAAAGGAGGAAGTTCGAACCCAATGCAAAGAAGCTAAAAACCTTGAAAAA
AGATTAGACGAATGGCTAACTAGAATAAACAGTGTAGAAAAGTC-TTAAATGACCTGATG
GCACTGAAAACCATGGCATGAGAACTACGTGACAAATGCACAAGCTTCAGTAGCCAATTC
GATCAACTGGAAGAAACGGTATCAGTGATTGAAGATCAAATGAATGAAATGAAGCAAGAA
GAGAAGTTTAGAGAAAAAAGGGTAAAAAGAAACGAGCAAAGCCTCCAAGAAATATGGGAC
TAT
>5__chr2_181158592_181164689
TTCTCCAAGCTAAAGGAGGAAGTTCAAACCCATTGCAAAGAAGCTAAAAACCTTGAAAAA
AGATTAGACAAATGGCTGACTAGAACAAACAGTGTAGAGAAGACCTTAAATGACCTGATG
GAGCTGAAAACCATCGCACCAGAACTATGTGACAAATGCACAAACTTCAGTAGCCAATTC
GATCAAGTGGAAAAAAGGGTATCAGTGATTGAAGATCGAATGAATGAAATGAAGCAAGAA
GAGAAGTTTAGAGAAAAAAGAGTAAAAAGAAATGAACAAAGCCTCCAGGAAATATGGGGC
TAT
>5__chr21_14915367_14921478
TTCTCCGAGCTAAAGGAAGAAGTTTGAACCCACCGCAAAGAAGCTAAAAAGCTTGGGAAA
AGATTAGACGAATGGCTAACTAGAATAACCAGTGTAGAGAAGTCCTTAAATGACCTGATG
GAGCTGAAAACCATGGTACAAGAACTACGTGACGAATCCACAAGTTTCAGTAGCCAATTC
AATCAACAGGAAGAAAGGATATCAGTGATTGAAGATCAAATGAATGAAATGAAATGAGAA
GAGAAGTTTAGACAAAAAAGAGTAAAAAGAAATGAAC--AGCCTCTAAGAATTATGGGAC
TAT
>5__chr3_139181392_139187481
TCCTCTGAGCTAAAGGAGAAAGTTCAAACCTATCGCAAAGAAGTTAAAAACCTTGAAAAA
AAATTAGACGAATGGCTAACTAGAATAACCAATGCAGAGAAGTCCTTAAAGGGCCTGATG
GAGCTGAAAACCATGGCATGAGAACTACATGACAAATGCACAAGCTTCAGTAGCTGATTC
GATCAACTGGAAGAAAGGGTATCAGTGATTGAAGATCAAATGAATGAAATGAAGTGAGAA
GAGAAGTTTAGAGAAAAAAGAATAAAAAGAAATGAACAAAGCCTCCAAGGAATGTGGGAC
TAC
>5__chr4_96931579_96937683
TTCTCCCAGCTAAAGGAGGAAGTTCGAACCCATTGCAAAGAAGTTAAAA-CCTCGAAAAA
AGATTAGACGAATGGCTAACTAGAATAACCAATGAAGAGAAGTCCTTAAAGGACATGATG
GAGCTGAAAACCTTGGCATGAGAACTACAGGACAAATGCATAAGAACCAGTAGCTGATTT
GATCAACTGGAAGAAAGGGTATCAGTGATGGAAGATCAAATGAATGAAATGAAATGAGAA
GAGAAGCTTAGAGAAAAAAGAATAAAA---AATGAACAAAGCCTCGAAGAAATATGGGAC
TAT
>5__chr9_31873171_31879272
TTCTCTGAGCTAAAGGAGGAAGTTCGAACCCATGGCAAAGAAGTTAAAAACCTTGAAAAA
AGATTAGACAAATGGCTAACTAGAATAACCAATGTAGAGAAGGCCTTAAATGAACTGATG
GAGCTGGAAACCATGGCACGAGAACTAGGTGATGAATGCATAAACTTCAGTAGCCAATTT
GATCAGCTGGAAGAAAGGGTATCAGTGATGGAAGATCAAATGAATGAAATGAAGCGAGAA
GAGAAGTTTAGAGAAAAAAGAATAAAAAGAAACGAACAAAGCCTGCAAGAAATATGGGAC
TAT
>5__chrY_21694814_21700916
TTATCTGAGCTAAAGGAGGAGGTTCAAACCCAACACAAAGGAGATAAAAACCTTGAAAAA
A-ATTAGGTGAATGGCTAACTAGAATAATCAGTGTAGAGAAGTCCTTAAATGACCTGATG
GAGCTGAAAACCATGGCACAAGAACTACAGGATGAATGCACAAGCTTCAGTAGCTGATTT
GATCAACTGGAAGAAAGGGTATCAGTGATGGACGATCAAATGAATGAAATGAAGGGAGAA
GAGAAGCTTGGAGAAAAAAGGTTAAAAAAAAATTAACAAAGACTCCAAGAAATATGGTAC
CAT
>5__chrX_78168748_78174879
TACTCCGAGCTAAAGGAGGAAGTTCAAACCCAACGCAAAGAAGCTAAAAACCTTGAAAAA
AGATTAGACGAATGGCCAACTAGAATAACCAGTGTAGAGAAGTCCTTAAATGACCCGATG
GAGCTGAAAACCATGGCATGAGAACTACATGACGAATGCGCAAGCTTCAGTAGCCGATTC
GATCAACTAGAAGAAAGGGTATCAGTGATTGAAGATAAAATGAATGAAATGAAGCAAGAA
G-----TTTAGAGAAAAAAGAGTAAAAAGAAATGAACGAAGCCTCCAAGAAATATTGGAC
TAT
>5__chr8_52061600_52067719
TACTCCGAGCTAAAGGAGGAAGTTTGAACCAATGGCAAA-AAGGTAAAAACCTTGAAAAA
AAATTAGACTAATGGCTAAGTAGAATAACCAATGCAGAGAAGTCCTTAAAGGACCTGATG
GAGCTGAAAACCAAGGCACGAGAACTACGTGATGAATGTGCAAGCTTCAGTAGCCGATTC
AATCAAGTGGAAGAAAGGGTATCAGAGATTGAAGATCAAATGAATGAAATGAAGCGCTAA
GAGAAGTTTAGAGAAACAAGAATAAAAAGAAATGAACAAAGCCTCCAATAAATATGGGAC
TAT
>5__chr3_75976900_75982967
TACTCCAAGCTAAAGGAGGAAGTTCAAACCAATGGCAAATAAGTTAAAAACTTTGAAAAA
AAATTAGATGAATGGATAACTAGAATAACCGATGCAGAGAACTCCTTAAAGGACCTGATG
GAGCTGAAAACCACATCACAAGAACTAAGTGACAAATGCACAAGCCTCCATAACCGATGC
GGTCAACTGGAAGAAGGGATATCAGCAATGGAAGAAGAAATGAATGAAATGAAGCGTGAA
GAGAAGTTTAGAGAAAAAAGAATAAAAAGAAATGAACAAAGCCTCCAAGAAATATGGGAC
TAT
>5__chr1_209235962_209242106
TACTCCGAGCTACAGGAGGAAATTCAAACCAATGGCAAACAAGTTAAAAACTTTGAAAAA
AAATTAGACGAATGGAAAACTAGAATAACCAACGCAGAGAAGTCCTTAAAGGAGCTGATG
CAGCTGAAAGCCAAGGCTCCAGAACTACGTGAAGAATGCAGAAGCCTCAGGAGCCAATGC
AATCAACTGGAAGAAAGGGTATCAGTGATGGAAGATGAAATGAATGAAACGAAGCGAGAA
GGTAAGTTTAGAGAAAAAAGAATAAAAAGAAATGAACAAAGCTTCCAAGAAATATGGGAC
TAT
>5__chr1_59196389_59202543
TACTCCAAGCTACAGGAGGAAATTCAAACCAAAGGCAAAGAAGTTGAAAACTCTGAAAAA
AATTTAGAAGAATGTATAACTAGAATAACCAATACAGAGAAGTGCTTAAAGGAGCTGATG
GAGCTGAAAGCCAAGGCTCGAGAACTACGTGAAGAATGCAGAAGCCTCAGGAACCGATGC
GATCAACTGGAAGAAA--GTATCAGTGATGGAAGATGAAATGAATGAAATGAAGCAAGAA
GGGAAGTTTAGAGAAAAAAAAATAAAAAGAAATGAACAAAGTCTCCAAGAAATATGGGAC
TAT
>5__chr10_68988270_68994408
TACTCCGAGCTACAGGAGGAAATTCAAATCAAAGGCAAAGAAGTTAAAAACTTTGAAAAA
AATATAGACGAATGTACAACTAGAATAACCAATACAGAGAAGTGCTTAAAGGAGCTAATG
GAGCTGAAAACCAAGGTTCGAGAATTACGTGAAGAATGCAGAAGCCTCAGGAGCCGATGC
GATCAACTGGAAGAAAGGGTATCAGTGATAGAAGATGAAATGAATGAAATGAAGCGAGAA
GGGAAGTTTAGAGAAAAAAGAATGAAAAGAAATGAACGAAGCCTCCAAGAAATAGGGGAC
TAT
>5__chr1_120920446_120926598
TGCTCCGAGCTAAAGGAGGAAGTTCAAACCCAATGCAAAGAAGCTAAAAATTTTTAAAA-
AGATTAGACAAATGGCTAAATAGAATAACCAGTGTAGAGAAGTCCTTAAATGACCTGATG
GAGCTGAAAATCATGGCATGAGAACTACATGATGAATACACAAGCTTCAGTAGCTGATTC
GATGAACTGGAAGAAAGGGTATCAGTGATTGAAGATCAAATGAATGAAATGAAG-----A
GAGAAGTTTAGAGAAAAAAG--TAAAAAGAAGCAAACAAAGCCTCCAAGAAATATGGGAC
TAT
>5__chr10_110254159_110260274
TTCTCTGAGGTAAAGGAGGAAGTTTGAACCCATCACAAAGAAGCTAAAAACTTTGAAAAA
AGATTAGACGAATGGCTTACTAGAATAAACAGTGTAGAGAAGTCCTTAAATGACCTGATG
GAGCTGAAAACCATGGCACGAGTACTACGTGATGCATGCACAAGCTTCAGTAGCTGATTC
GATCAACTGGAAGAAAGGGTATCAGTGATTGAAGATCAAATTAATGAAATGAAGCAAGAA
GAGAAGATCAGAGAAAAAAGAGTAAAAAGAAATGGACAAAGCCTCCAAGAAATGTGGGAC
TAC
>5__chr1_61010801_61016935
TAATCCGAGCTAAAGGAGGAAGTTCAAACCCATGGCAAAGAAGTTAAAAACCTTGAAAAA
AAATTAGACGAATGGCTAACTAGAATAACCAATGCAGAGAACTCCTTAAAGGACCTGATG
GC-CTGAAAACCACGGCACGAGAACTACGTGATGAATGCACAAGCTTCAGTAGCCGATTT
GATCAACTGGAAGAAAGGGTATCAGTGATGGAAGATGAAGTGAATGAAATGCAGTGAGAA
GAGAATTTTAGAGAAAAAAGAATAAAAAGAAATGAACAAAGCCTCCAAGAAATATGGGAC
TAT
>5__chr1_189678564_189684642
TTCTCTGAGCTAAAGGAGGAAGTTCGAACCCATCGCAAAGAAGCTAAAAACCTTGAAAAA
AGATTAGACGAATGGCTAACTAGAATAACCAGTGCAGAGAAGTCCTTAAATGACCTGATG
GAGCTGAAA-CCATGGCACAAGAACTACGTGATGAATGCACAAGCTTCAGTAGCAGATTT
GATCAACTGGAAGAAAGGGTATCAGTGATTGAAGATCAAATGAATGAAACGAAGCAAGAA
GAGAAGTTTAGAGAAAAAAGAGTAAAAAGAAATGAACAAAGCCTCCAAGAAATATGGGAC
TAT
>5__chr1_106673570_106679682
TCCTCCGAGCTAAAAGAGGAAGTTCAAACCCATCGCAAAGAAGTTAAAAACCTTGAAAAA
AGATTAGACGAATGGCTAACTAGAATAACCAATGCAGAGAAGTCCTTAAAGGACCTGGTG
GAACTGAAAACCATGGCACGAGAGCTACATGACGAATGCAAAAGCTTCAGTAGCCGATTC
GATCAACTGGAAGAAAGGGTATCAGTAAGTGAAGATCAAATGAATGAAATGAAGCGAGAA
GAGAAGTTTAGAGAAAAAAGAATAAAAAGGAACTAACAAAGCCTCCAAGAAATATGCGAC
AAT
>5__chr1_184014102_184020256
TTCTCCAAGCTAAAGGACGAACTTTGAACCCATCGCAAAGAAGCTAAAAACCTTGATAAA
AGATTAGATGAATGGGTAACTAGAATAAGCAGTGTAGACAAGTCCTTAAATGACCTGATG
GAGCTGAAAACCATGGCACAAGAACTACGTGACGAATGCACAAGCTTCAGTAGCCGATTC
GATGAACTGGAAAAAAGGATATCAGTGATTGAAGATCAAATGAATGAAATGAATCAAGAA
GAGAAGTTTAGAGAAAAAAGAGTAAAAATAAACGAACAAAGTCTCCAGGAAATATGGGAC
TAT
>5__chr1_209642256_209648376
TACTCCGAGCTAAAGGAGGAAGTTCAAACCAATGGCAAAGAAGTTAAAAACTTTGAAAAA
AACTTAGACAAATGGATAACTAGAATAATCAATGGAGAGAAGTCCTTAAAGTACCTGATG
GAGCTGAAAACCACGGCACGAGAACTACGTGACAAATGCACAAGCCTCAGTAACTGATGC
AATCAACTGGAAGAAAGGGTATCAGCG--------TGAAATGAATGAAATGAAGCATGAA
GAGAAGTTTAGAGAAAAAAGAATAAAAAGAAACGAACAAAGCCTCCAAGAAATATGGGAC
TAT
>5__chr10_38545203_38551334
TTCTCCAAGCTAAAGGAGGAAGTTTGAACCCATTGCAAAGAAGTTAAAAACCTTCAAAAA
AGATTAAACAAATGGCTAACTAGAATAACCGATGAAGAGAAGTCCTTAAAGGACCTGCTG
GAGCTGAAAACCATGGGATAAGAACTACATGATGAATGCACAAGCTTCAGTAGCCAATTT
GATCACCTGGAAGAAAGGGTATCAGTGATCGAAGATCAAATGAATGATACGAAGCGAGAA
AAGAAGTTTAGAGAAAAAAGAGTAAAAAGAAATGAACAAAGCCTCCAAGAAATATGGGAC
TAT
>5__chr1_69334800_69340939
TTCTCTGAACTAAAGGAGGAAGTTCAAACCCATTGCAAAGAAGCTAAAAACCTTGAAAAA
AGACTAGACAAATGGCTAACTAGAATAACAAGTGTAGAGAAGTCCTTAAATGACCTGATG
GAGCTGAAAACCATGGCATGAGAACTACATGACAAATGCACAAGCTTCAGTAGCTGATTT
GATCAACAGGAAGAAAGGGTATCAGTGACTGAAGATCAAATGAATGAAATGAAGTGAGAA
GAGAAGTTTAGAGAAAAAAGAGTAAAAAGAAACGAACAGA--CTCCAAGATATATGGGAC
TAT
>5__chr1_145281372_145287489
TTCTCTGAGCTAAAGAAGGAAGTTCGAACCCATTGCAAAGAAGCTAAAAACATTGAAAAA
AGATTAGACGAATGGCTAACTAGCATAATCAGTGTAGAGAAGTCCTTAAAGGACCTGATG
GAGCTGAAAACCATGGCAAGAGAACTACGTGACAAATGCACAAGCTTCAGTAGCCAAATT
GATCAACTAGAAGAAAGGGTATCAGTGACTGAAGATCAAATGAATGAAATGAAGCAAGAA
GAGAAGTTTAGAGAAAAAAGAGTAAAAAGAAATGAACAAAGCCTCCAAGAAATATGGGAC
TAT
>5__chr11_103190750_103196882
TTCTCCAAGGTAAAGGAGGAAGTTCTAACCCATCACAAAGAAGCTAAAAACCTTGAAAAA
AGATTAGGTGAATGGCTCACTAGAATAACCAGTGTAGAGAAGTCCTTAAATGACCTGATG
GAGCTGAAAAGCATGGCATGAGAACTACGTGATGAATGCACAAGCTTCAGTAGCCAATTT
GATCAACTGGAAGAAAGTGTATCAGTGATTGAATATCAAATGAATGA-----AGTGAGAA
GAGAAGTTTAGAGAAAAAAGAGTAAAAAGAAATGAACAAAGCATCCAAGAAATATGGGAC
TAT
>5__chr1_143759172_143765312
TACTCCGAGCTAAAGGAGGAAGTTCGAACCCATGGCAAAGAAGTTAAAAACCTTGAAAAA
AAATTAGACCAATGGCTAACTAGAATAACCAATACAGAGAAGTCCTTAAAGGACCTGATG
GAGCTGAAAACCAAGGCACGAGAACTACGTGACAAATGCACAAGCCTCAGTAGCCGATTC
GATCAACTGGAAGAAAGGGTATCAGTGATGGAAGATGAAATGAATGAAATGAAGCAAGAA
GAGAAGTTTAAAGAAAAAAGAATAAAACGAAATGAACAAAGCCTTCAAGAAATATGGGGC
TAT
>5__chr1_47244706_47250827
TACTCCAAGCTAAAGGAGGAAGTTCAAACCCATGGCAAAGAAGTTAAAAACCTTGAAAAA
AAATTAGACGAATGGCTAACTAGAATAACCAATGCAGGGAAGTCCTTAAAGGACCTGACG
GAGCCGAAAACCATGGCACGAGAACTACGTGATGAATGCACAAGCCTCAGTAGCCAATTC
GATCAACTGGAAGAAAGGGTATCAGTGATGGAACATCAAATGAATGAAATGAAGTGAGAA
G-----TTTAGAGAAAAAAGAATAAAAAGAAATGAACAAAGCCTCCAAGAAATATGGGAC
TAT
>5__chr1_50153368_50159515
TTCTCCAAGCTAAAGGAGGAAGTTCGAACCCATCACAAAGAAGCTAAAAACCTTGAAAAA
AGATTAGATGAATGACTAACTACAATAACCAGTGTAGAGAAGTCCTTAAATGATCTGATG
GAGCTGAAAACCATGGCACAAGAACTACGTGATGAATGCACAAGCTTCAGTAACCAATTC
GATCAACTCAAAGAAAGGGTATCAGTGATTGAAGATCAAATGAATGAAATGAAGTGACAA
GGGAAGTCTAGAGAAAAAAGAGTAAAAAGAAAAGAACAAAGCCTCCAAGAAATATGTGAC
TTT
>5__chr1_30699016_30705152
TTCTCCGAGCTAAAGGAGGAAGTTTGAACCCATCGCAAAGAAGTTAAAAACCTTGAAAAA
AGATTAGACGAATGGCTAACTAGAATAACCAGTGTAGAGAAGTCCTTAAATGACTGGATG
GAGCTGAAAACCATGGCAAAAGAACTACATGACAAATGCACAAGCTTCAGTAGCCAATTT
GATCAACTGGAAGAAAGGGTATCAGTGATTGAAGATCAAATGAATGAAATGAAGCAAGAA
GAGAAGTTTAGAGAAAAAAGAGTAAAAAGAAATGAACAAAGCCTCCAAGAAATATGGGAC
TAT
>5__chr1_117318884_117325010
TTCTCTGAGCTAAAGGAGGAAGTTCGAATCCATCGCAAAGAAGCTAAAAACGTTGAAAAA
AGATTAGACGAATGGCTAAATAGAATAACCAGTGTAGAGAAGTCCTTAAATGACCTTATG
GAGCTGAAAACCATGGCATGAGAACTACGTGACAAATGCATAAGCTTTAGTAGCTGATTC
GGTCAACTGGAAGAAAGGGTATCAGTGATTGAAGATCAAACGAATGAAATGAAGCGAGAA
GAGAAGTTTAGAGAAAAAAGAGTAAAAAGAAATGAACAAAGCCTCCAAGAAATATGGGAC
TAT
>5__chr1_242036973_242043115
TTCTCAGAGCTAAAGGAGGAAGTTGGAACCCAACACAAAGAAGTTAAAAACCTTGAAAAA
AGATTAGATGAATGGCTAACTAGAATAACCAATGCAGAGAAGTCCTTAAAGGACCTGATG
GAGCTGAAAACCATGGCACGAGAACTACGTGACGAATGCACAAGCTTCAGTAGCCGATTC
GATCAACTGGAAGAAAGGGTATCAGTGATGGAAGATCAAATGAATGAAATGAAGCGAGAA
GAGAAGTTTAGAGAAAAAAGAATAAAAAGAAATGAACAAAGCTTCCAAGAAATATGGGAC
TAT
>5__chr10_113386857_113392990
TTCTCTGAGCTAAAGGAGGAAGTTCGAACCCATCGCAAAGAAGCTAAAAACCTTGAAAAA
AGATTAGATGAATGGCTAACTAGAATAAAC-GTGTAGAGAAGTACTTAAATGACCTGACG
GAGCCGAAAACCATGGCACGAGAACTACATGACAAATGCACAAGCTTCAGTAGCCAATTC
AATCAACTGGAAGAAAGGATATCAGTGATTGAAGATCACATGAATGAAATGAAGTGAGAA
GAGAAGTTTAGAGAAAAAAGAGTAAAAAGAAATGAACAAAGCCTCCAAGAAATATGGGAC
TAT
>5__chr1_111417677_111423800
TTCTCCAAGCTAAAAGAGGAAATTTGAACCCATTGCAAAGAAGTTAAAAACCTTGAAAAT
AGATTAGATGAATAGCTAACTAAAATAATCAATGTAGAGAAGTCCTTAAATGACCTGATG
GAGCTGAAAAACATGACACAAGAACTACGTGATGAATGCATAAGCTTCAGTAGCCGATTC
GATCAACTAGGAGAAAGAGTATCAGTGATTGAAGATCAAATGAATGAAATGAAGTGAGAA
GAGAAGTTTAGAGAAAAAAGAGTAAAAAGAAATGAACAAAGCCTCCAAGAAATATGGGAC
TAT
>5__chr10_100848764_100854821
TTCTCCGAGCTAAAGAAGGAAGTTCGAATCCATCGCAAAGAAGCTAAAAACCTTGAAAAA
AGATTAGATGAATGGCTTACTAGAATAACCAGCATAGAGAAGTCCTTAAATGACCTGATG
GAGCTAAAAACCATGGCACAAGAACTACATGACAAATACATAAGCTTCAGTACCCAACTC
GATCAACTGGAAGAAAGGGTATCAGTGACTGAAGATCAAATGAATGAAATGAAGTGAGAA
GAGAAGTTTAGAGAAAAAAGAGTAAAAAGAAACAAATAAAACCTCCAAGAAATAGGGGAC
TAT
>5__chr11_109758745_109764846
TTCTCTGAGCAAAAGGAGGAAGTTTGAACCCAACACAAAGAAGTTAAAAACCTTGAAAAA
AGATTAGATGAATGGCTAACTAGAATAACCAATGCAGAGAAGTCCCTAAAGGACCTGATG
GAGCTGAAAACCATGGCATGAGAACTATGTGATGAATGCACAAGCTTCAGTGGCCGATTC
AATCAATTGGAAG-AAGGGTATCAGTGATAGAAGATCAAATGAATGAAATAAAGTGAGAA
GAGAAGTTTTGAGAAAAAAGAGTAATAAGAAATGAACAAAGCCTCCAAGAAATATGGGAC
TAT
>5__chr10_22389660_22395794
TACTCTGAGCTAAAGGAGGAAGTTCGAACCCATGGCAAAGAAGTTAAAAACATTGAAAAA
AAATTAGATGAATGGCTAACTAGAATAACCAATGCAGAGAAGTCCTTAAAGGACCTGATG
GAGCTGAAAACCATGGCACGAGAACTACGTGATGAATGCACAAGCCTCAGTAGTCGATGC
GATCAACTGGAAGAAAGGGTATCAGTGGTGGAAGATGAAATGAATGAAATGAAGTGAGAA
GAGAAATTTAGAGAAAAAAGAATAAAAAGAAATGAACAAAGCCTCCAAGAAATATGGGAC
TAT
>5__chr10_133751205_133757368
TTCTCCGAGCTAAATGAGGAAGTTCAAACCCATCACAGAGAAGCTAAAAACCTTGAAAAA
AGATTAGACAAATGGCTAACTAGAATAACCAATGTAGAGAAGTCCTTAAATGACCTGATG
GAGCTGAAAAACATGGCACGAGAACTACGTGACAAATGCACAAGCTTCAGTAGCCGATTC
GATCAACTGGAAGAAAGGGTATCAGTGATTGAAGACCAAATGAATGAAATGAAGCAAGAA
GAGAAGTTTAGAGAAAAAAGAGTAAAAAGAAATGAACGAAGCCTCCAAGAAATATGGGAC
TAT
>5__chr10_50297655_50303826
TTCTCTGAGCTAAAGGAGGAAGTTCGAACCCATAGCAAAGAAGTTACAAACCTTGAAAAA
AGGTTAGACGAATGGCTAACTAGAATAACCAATGCAGAGAAGTCCTTAAAGGACCTGATG
GAGCTGAAAACCATGGCACGAGAACTACGTGATGAATGCACAAGCTTCAGTAGCTGATTC
GATCAACTGTAAGAAAGGGTATCAGTGATGACAGATCAAATGAATGAAATGAAGCAAGAA
GACAAGTTTAGAGAAAAAAGAATAAAAAGAAACGAACGAAGGCTCCAAGAAATATGGGAC
TAT
>5__chr11_112599880_112606026
TTCTCCGAGCTAAAGGAGGAAGTTCGAACCCATGGCAAAGAAGTCAAAAACCTTGAAAAA
AGATTAGACAAATGGCTAACTAGAATAACTAATACACAGAAGTCCTTAAAGGACCTGATG
GAGCTGAAAACCACGGCACGAGAACTACATGATGAATGCACAAGCCTCACTAACCAATTC
GATCAACTGGAAGAAAGGGTATC-TTGATGGAAGATCAAATGAATGAAATGAAGTGAGAA
GAGAAGTTTAGAGAAAAAAGAATAAAAAGAAACAAACAAACCCTCCAAGAAATATGGGAC
TAT
>5__chr1_209693367_209699459
TTCTCTGAGCTAAAGGAGGAAGTTTGAACCCATCGCAAAGAACATAAAAACCTTGAAAAA
AGATTAGACGAATGGCTAACTAGAATAACCAATGTAGAGAAGTCCTTAAATGACCTGATG
GAGCTGAAAAATATGGCACGAGAACTACGTGACGAATGCACAAGCTTCAGTAGCCGATTT
GATCAACTGGAAGAAAGGGTATCAGTGATTGAAGATCAAATGAGTGAAACGAAGCAAGAA
GAGAAGTTTAGAGAAAAAAGGATACAAAGAAACGAACAAAGCCTCCAAGAAATATGGGAC
TAT
>5__chr1_86400632_86406760
TTCTCCGAGCTAAAGGAGGAAGTTCAAACCGATCGCAAAGAAGTTAAAAACCTTGACAAA
AGATTAGACGAATGGCTAACTAGAATAACCAATGTAGAGAATTCCTTAAATGACCTGATG
GAGCTGAAAACCATGGCACGAGAACTACATTGTGAATGCACAAGCTTCAGTAGCCCATTT
GATCAACTGGAAGAAAGGGTATCAGTGATTGGAGATCAAATGAATGAAATGAAGCGAGAA
GAGAAGTTTAGAGAAAAAAGAATAAAAAGAAATGAACAAAGCCTCCAAGAAATATGGGAC
TAT
>5__chr1_175928288_175934419
TTCTCTGAGCTAAAGGAGGAAGTTTGAACCCATCGCAAAGAAGCTAAAAACCTTGAAAAA
AGATTAGACAAATGGCTAACTAGAATAACCAATGAAGAGAAGTCCTTAAAGGACCTGATG
GAGCTGAAAACCACGGCACGAAAACTACATGACGAATGCACAAGATTCAGTAGGCAATTC
CATCAGCTGGAAGAAAGCGTATCAGTGATTGAAGATCAAATCAATGAAATGAAGCGAGAA
AAGAAGTATAGGGAAAAAAGAATAAAAAGAAAAGAACAAAACCTCCAAGAAATATGCGAC
CAT
>5__chr1_219623030_219629173
TTCTCCGAGCTAAAGGAGCA-GTTTGAACCCATGGCAAAGAAGTTAAAAACCTTGAAAAA
AGATCAGATGAATGGCTAACTAGAATAACCAATGCAGAGAAGTCCTTAAAGGACCTGATG
GAGCTGAAAACCATGGCACGAGAACTACGCGACGAATGCACAAGCTTCAGTAGCTGATGC
AATCAACTGGAAGAAAGGGTATCAGTGATGGAAGATCAAATGAATGAAATGAAGTGAGAA
GAGAAGTTTAGAGAAAAAA---TAAAAAGAAATGAACAAAGCCTCCAAGAAATATGGGAA
TAT
>5__chr1_178569330_178575452
TACTTTGAGCTAAAGGAGGAAGTGCAAACCCATGGCAAAGAAGTTAAAAACCTTGAAAAA
AAATTAGACGAATGGCTAACTAGAATAACCAATGCAGAGAAGTCCTTAAAGGACCTGATG
GAGCTGAAAACCATGGCACGAGAACTACGTGACGAATGCACAAGCCTCAGTAGCCGATTC
AATCAACTGGAAGAAAGGGTATCAGTGATAGGAGATCAAATGAATGAAATGAAGCGAGAA
GAGAAGTTTAGAGAAAAAAGAATAAAAAGAAACGAACAAAGCCTCCAAGAAATATGGGAC
TAC
>5__chr1_108702466_108708562
TTCTCCGAGCTAAAGGAGGAAGTTTGAACCCATCTCAAAGAAGTTAAAAATCTTGAAAAA
AGATTAGATGAGTGGCTAACTAGAATAACCAATGCAGAGAAGTCCTTAAAGGACCTGATG
GAGCTGAAAACCATGGCACGAGAACTACATGATGAATGCACAAGCTTCAGTAGCCAATTC
GATCAACTGGAAGAAAGGCTATCAGTGACTGAAGATCAAATGAATGAAATGAGGCGAGAA
GATAAGTTTAGAGAAAAAAGAATAAAAAGAAACAAACAAAGCCTCCAAGAAATATGGGAA
TAT
>5__chr1_210630431_210636553
TTCTCCAAGCTAAAGGAGGAAGTTCAAACCCAACGCAAAGAAGTTAAAAACCTTGAAAAA
AGATTAGACGAATGGCTAACTAGAATAACCAATGCAGAGAAGTCCTTAAAGGACCTGATG
GAGCTGAAACCCATGGCATGAGAACTACATGATGAATGCACAAGCTTCAGTAGCCGATTC
AACCAACTGGAAGAAAGGGTATCAGTGATGGAAGATCAAATGAATGAAATGAAGCGAGAA
GAGAAGTTTAGAGAAAAAAGAATTTAAAAAAACGAACAAAGCCTCCAAGAAATATGGGAC
TAT
>5__chr10_122194571_122200716
TTCTCTGAGGTAAAGGAGGAAGTTCAAACCCATCACAAATAAGTTAAAAACGTTGAAAAA
AGATTAGATGTATGGCTAACTAGAATAACCAATGCAGAGAAGTCCTTAAAGGACCTGATG
GAGCTGAAAACCATGGCACGAGAACTACGTGATGAATGCACAAGCTTCAGTAGCCAATTT
GATCAACTGGAAGAAAGGGTATCAGTGATTGAAGATCAAATGAATGAAATGAAGCGAGAA
G-----TTTAGAGAAAAAAGAATAAAAAGAAATGAACAAACCCTCCAAGAAATATGGGAC
TAT
>5__chr11_24195236_24201379
TTCTCCGAGCTAAAGGAGGAAGTTTGAACCCATTGCAAAGAAGTTAAAAACCTTGAAAAA
AGATTAGACGAATGGCTAACTACAATAACCAGTGTAGAGAAATCCTTAAATGACCTGATG
GAGCTGAAAACCATGGGACAAGAACTATGTGATGCATGCACAAGCCTCAGTAGTGGATTC
AATCAACTGGAAGAAAGCATATCAGTGATAGAAGATCAAATGAATGAAATGAAGTGAGAA
G-----TTTAGATAAAAAAGAGTAGAAAGAAACAAACAAAGCCTCCAAGAAACATAGGAC
TAC
>5__chr11_87146949_87153084
TTCTCTGAGCTAAAGGAGGAAGTTTGAACCCATCGCAAAGAAGCTAAAAACCTTGAAAAA
AGATTAGATGAATGGCTAACTAGAATAACCAATGCAGAGAAGTCCTTAAAGGACCTGATG
GAGCTGAAAACCATGGTACGAGAACTATGTGATGAATCGACAAGCTTCAGTAGCTGATTC
GATCAACTGGAAGAAAGAGTATCAGTGATTGAAGATCAAATGAATGAAATGAAGTGAGAA
GAGAAGTTTAGAGAAAAAAGAATTAAAAGAAACAAACAAAGCCTCCAACAAATATGGGAC
TAT
>5__chr11_42354950_42361080
TTCTCCGAGCTAAAGGAGGATGTTCGAAGCCATGGCAAAGAAGCTAAAAACCTTGAAAAA
AGATCAGACAAATGGCTAACTAGAATAACCAGTGTAGAGAAGACCTTAAATGACCTGATG
GAGCTGAAAACCATGGCACGAGAACTACGTGATGAATGCACAAGCTTCAGTAGCTGATTC
GATCAAGTGGAATAAAGGGTATCAGTGATGGAATATCAAATGAATGAAATGAAGTGAGAA
G-----TTTAGAGAAAAAAGGGTAAAAAGAAACGAACAAAGCCTCCACGAAATACGGGAC
TAT
>5__chr11_28194687_28200824
TTCTCCGAGCTAAAGGAGGAAGTACAAACCCATGGCAAAGAAGTTAAAAACCTTGAAAAA
AAATTAGATGAATGGTTAACTAGAATAACCAATGCAGACAAGTCCTTAAAGAACCTGATG
GAGCTGAAAACCATGGCACGAGAACTGCGTAACGAATGCACAAGCTTCAGTAGCCGATTC
GATCAACTGGATCAAAGGGTATCAGTGATGGAAGATCAAATGAATGAAATGAAGCGAGAA
GAGAAATTTAGAGAAAAAAGAATAAAAAGAAATGAACAAAGCCTCCAAGAAATATGGGAC
TAT
>5__chr11_48208802_48214929
TACTCCAAGCTAAAGGAGGAAGTTCGAACCCATGGCAAAGAAGTTAAAAACCTTGAAAAA
AAATTAGATGAATGGCTAACTAGAATAACCAATGCAGGGAAGCCCTTAAAGGACCTGACA
GAGCTGAAAACCATGGCACAAGAACTATGTGACAAATGTACAAGCCTCAGTAGCCGATTT
GATCAACTGGAAGAAAGGGTATCAGTGATGGAAGATCAAATGAATGAAATGAAGTGAGAA
G-----TTTAGAGAAAAAAGAATAAAAAGAAACAAACAAAGCCACAAAAAAATATGGGAC
TAT
>5__chr12_33974657_33980768
TTCTCCGAGTTAA-GGAGGAAGTTTGAACCCATGGCAAAGAAGATAAAAACCTTGAAAAA
AGATTAGACGAATGGCTAACTAGAATAACCAATGCAGAGAAGTCCTTAAAGGACCTGATG
GAGCTGAAAACCAAGGCACGAGAACTACGTGACGAACGCACAAGCCTCAGTAGCCGATTG
GATCAACTGGAAGAATGGGTATCAGTGATGGAAGATCAAATGAATGAAATGAAGCGAGAA
GAGAAGTTTAGAGAAAAAA-AATAAAAAGAAACCAATAAGGCCTCCAAGGAATATGGGAC
TAT
>5__chr14_26896591_26902701
TTCTCCGAGCTAAAAGAGGAAGTTAGTACCCATCACAAAGAAGCTAAAAAGCTTGAAAAA
AGATTAGACGAATGGCTAACTAGAATAACCAGTGTAGAGAAGTCCTTAAATGACCTGATG
GAGCTGAAAACCATGGCATGAGAACTACGTGATGAATGCAGAAGCTTCAGTAACCGATTC
GATCAACTGGAAGAAAGGGTATCAGTGATTGAAGAGCAAATGAATGAAATGAAGCAAGAA
GAGAAGTTTAGAGAAAAAAGAGTAAAAAGAAATGAACAAAGCCTCCAAGAAATATGGGTC
TAT
>5__chr14_24706133_24712250
TTCTCCGAGCTAAAGGAGGAAGTTCAAACCCATTGCAAAGAAGTTAAAAACCTTGAAAAA
AGATTAGGTGAATGGCTAACTAGAATAACCAATGTAGAGAAGTCCTTAAAGGACCTGATG
GAGCTGAAAACCGTGGCATGAGAACTACATGATGAATGCACAAGCTTCAGTAGCCGATGC
GATCAACTGGAAGAAAGGGTATCAGTGATTGAAGATCAAATGAATGAAATGAAGTGAGAA
GAGAGGTTTAGAGAAAAAAGAATAAAAAGGAATAAACAAAACCTCCAAGAAATATGGGAC
TAT
>5__chr13_91731016_91737138
TTCTCTGAGCTAAAGGAGGAAGTTCAATCCCAACACAAAGAAGCTAAAAACCTTGAAAAA
AGATTAGACAAATGGCTAACCAGAATAACGAGTGCAGAGAAGTCCTTAAATGACCTGATG
GAGCTGAAAACCATGGCACGAGAACTATGTGACGAATGCACAAGCTTCAGTAGCCGATTC
GATCAACTGGAAGAAAGGGTATCAGTAATTGAAGATCAAATGAATGAAATGAAGTGAGAA
GAGAAGTTTAGAGAAAAAAGAGTAAAAAGAAATGAACAAAGCCTCCAAGAAATATGGGAC
TAT
>5__chr12_72178088_72184255
TTCTCCGAGCTAAAGGAGGAAGTTTGAATCCATCACAAAGAAGCTAAAAACCTTGAAAAA
AGATTAGATGAATGGCTAACTAGAATAACCAGTGTAGAGAAGTCCTTAAATGACCTGATG
GAGCAGAAAACTATGGCTTGAGAACTACATGATGAATGCACAAGCTTCAGTAGCCAAGTC
AATCAACTGGAAGAAAGGGTATCAGTGATTGAAGATCAAATGAATGAAATGAAGCAAGAA
GAGAAGTTTAGAGAAAAAAGAGTAAAAAGAAATGAACAAAGCCTCCAAGAAATATGGGAC
TAT
>5__chr12_29892661_29898818
TTCTCCAAGCTAAAGAAGGAACTTCGAACCTATCACAAAGAAGCTAAAAACCTTGAAAAA
AAATC-GACGAATGGGTAACTAGAATAACCAGTGTAGAGAAGTCATTAAATGACCTGATG
GAGCTGAAAACCATGGCACGAGAACTACGTGTTGAATGTACAAGCTTCAGTAGCCAATTC
GATCAACTGGAAGAAAGGTTATCAGTGATGGAAGATCAAATGAATGAAATGAAGCGAGAA
GAGAAGTTTAGAGAAAAAAGGGTAAAAAGAAACTGACAAAGACTCCAAGAAATATGGGAC
TAT
>5__chr11_25809418_25815541
TTCTCTGAGCTAAAGGAGGAAGTTCAAACCCACCGCAAAGAAGATAAAA-CCTTGAAAAC
AGATTAGATGAATGGCTAACTAGAATAACCAGTGTAGAGAAGTCCTTAAATGACCTGATG
GAGCTGAAAACCATGGCACGAGAACTATGTGACGAATGCACAAGTTTCAGTAGCTGATTC
AATCGACTGGAAGAAAGGGTATCAGTGATGGAAAATCAAATGAATGAAATGAAGCAAGAA
GAGAAGTTCAGAGAGAAAAGAGTAAAAAGAAACGATCAAAGCCTCCAAGAAATATGGGAC
TAT
>5__chr13_29295853_29301974
TTCTCCGAGCTAAAGGAGGAAGTTTGAACCCATTGCAGAGAAGCTAAAAACCTTGAAAAA
AGATTAGACGAATGGCTAACTAGAATAACCAGTGTAGAGAAGTCCTTAAATGACCTGATG
GAGCTGAAAACCATGGCATGAGAACTACGTGACAAATGCACAAGCCTCAGTAGCCGATTC
GATCAGCTGGAAGAAAGGGTGTCAGTGATTGAAGATCAAATGAATGAAATGAAGGGGGAA
GAGAAGTTTAGAGAAAAAAGAGTAAAA---AACGAACAAAGCCTCCAAGAAATACGGGAC
TAT
>5__chr12_36887397_36893404
TACTCCGAGCTAAAGGAAGAAGTTCGAACCTATGGCAAAGAAGTTAAAA-CCTTGAAAAA
AAATTACATGAATGGCTAAATAGAATAACCAATGCAGAGAAGTCCTTAAAGGACCTGATG
GAGCTGAAAACCAAGGCATGAGAACTACGTGACAAATGCACAAGCCTCAGGAGCTGATTC
GATCAACTGGAAGAAAGGCCATCAGTGATGGGAGATGAAACGAATGAAACAAAGAAAGAA
AAGAAGTTTAGAGAAAAAAGAATAAAAAGAAACCAACAAAGCCTCCAATAAATATGGGAT
TAT
>5__chr11_98372393_98378523
TACTCCGAGCTAAAGGAGGAAGTTCAAACCCATCGCGAAGAAGCTAAAAACCTTGAAAAA
AGATTAGACAAATGGCTAACTAGAATAAACAGTGTAGAGAAGTCCTTAAATGACCTGATG
GAGCTGAAAACCATGGCACGAGAACTACATGATGAATGCACAAGCTTCATTAGCTGATTC
GATCAACTGGAAGGAAGGGTATCAGTGATTGAAGATCAAATGAATGAAATGAAGCAAGAA
GAGAATTTTAGAGAAAAAAGAGTAAAAAGAAATGAACAAAGCCTCCAAGAAATATGGGAC
TAT
>5__chr13_40514445_40520550
TTCTCTGAGCTAAAGCAGGAAGTTTGAACCCATGGCAAAGAAGCTAAAAACCTTGAAAAA
AGATTAGACAAATGGCTACCTAGAATAACCAGTGTAGAGAAGTCCTTAAACGACCTGATG
GAGCTGAAAACCATGGCAGGAGAACTACGTGACGAATGCACAAGCTTCAGTAGCCGATTT
GATCAACTGGAAGAAAGGGTATCAGTGATTGAAGATCAAAT-----AAATGAAGCGAGAA
GAGAAGTTTAGAGAAAAAAG--TAAAAAGAAACGAACAAAGCCTCCAAGAAATGTGGGAC
TAT
>5__chr13_91966987_91973027
TTCTCCAAGCTAAAGGAGGAAGTTCAAACCCAATGCAAAGAAGTTAAAAACCTTGAAAAA
AGATTAGATGAATGGCTAACTAGAAAAACCAGTGTAGAGAAGTCCTTAAATGACCTGATG
GAGCTGAAAACCATGGCACGAGAACTACGTGATGAATGCACAAGCTTCAGTAGTTGATTT
GATCAACTGGAAGAAAGGATATCAGTGA--------------------------------
-----------------AAGAGTAAAAAGAAACGAACAAAGCCTCCAAGAAATATAGGAC
TCT
>5__chr12_59996795_60002919
TTCCCCGAGCTAAAGGAGGAAGTTCGAACCCATCACAAAGAAGTTAAAAACCTTGAAAAA
ACATTAGATGAATGGCTAACTAGAATAACCAATGCAGAGA-GTCCTTAAAGGAGCTGATG
GAGCTGAAAACCAAGGCACGAGAACTACGTGATGAATGCACGAGCTTCAGTAGCCAGTTC
AGTCAACTGAA----------TCAGTGATTGAAGATCAAAGGAATGAAATGAAGCAAGAA
GAGAAGTTTAGAGAAAAAAGAATAAAAAGAAATGAACAAAGCCTCCAAGAAATATGGGAC
TAT
>5__chr12_84703335_84709450
TTCTCCGAGCTAAAGGAGGAAGTTCGAACACATCGCAAAGAAGCTAAAAACCATGAAAA-
AGATTAGACGAATGGCTAACTAGAATAACTAGTGTAGAGAAGTCCTTAAATGACCTGATG
GAGCTGAAAACCATGGCATGAGAACTACATGACAAATGCACAAGCTTCAGTAGCCAATTC
AATCAACTGGAAGTAAGGGTATCAGTGATTGAAGATCAAATGAATGAAATGAAGTGAGAA
GAGAAGTTTAGAGAAAAAAGAGTAAAAAGAAATGATCAAAGGCTCCAAGAAATATGGGAC
TAT
>5__chr14_29314122_29320258
TTCTCCGAGCTAAAGGAGGATGTTCGAACCCATCACAAAGAAGCTAAAAACCTTGAAAAA
AGATTACACGAATGGCTAACTAGAATAAGTAGTGTAGAGAAGTCCTTAAATGACCTGATG
GAGCTGAAAACCATGGCACAAGAACTACGGGACGCATGCACAAGCTTCAGTACCCGATTC
AATCAACTGGAAGAAAGGGTATCAGTGATTGAAGATCAAATTAATGAAATGAAGCAAGAA
GAGAAGTTTAGAGAAAAAGGAGTAAAA-GAAATGAATAAAGCGTCCAAGAAATATGGAAC
TAT
>5__chr12_21943537_21949624
TTCTCTGAGCTAAAGGAGGAAGTTCAAACCCATCGCAAACAAGCTAAAAACCTTGAAAAA
AGATTAGACAAATGACTAACTAGAATAACCAGTGTAGAGAAGTCCTTCAATGACCTGATG
GATCTGAAAACCATGGCACCAGAACTACATGACGCATGCACAAGCTTCAGTAGCTGATTT
GATCAACTGGAGGAAAGGATATCAGTGATGGAAGATCAAATGAATGAAATGAAGTGAGAA
C-----TTTAGAGAAAAAAGAGTAAAAAGAAAAGAAC-AAGCCTCCAAGAAATATGGGAC
TAT
>5__chr12_53456821_53462933
TTCTCCGAGCTAAAGGAGGAAGATCGAAACCATTGCAAAGAAGACAAAAACCTTGAAAAA
AGATTAGACGAATGGCTAACTAGAATAACCAGTGTAGAGAAGTCCTTAAAAGA-------
-AGCTGAAAGCCATGGCATAAGAACTACGTGATGAATGCACAAGCTTCAGTAGCCAATTC
AACCAACTAGAAGAAAGGGTATCAGTGATTGGAGATCAAATGAATGAAATGAAGTGAGAA
GAGAAGTTTAGAGAAAGAAGAGTAAAAAGAAATGAACAAAGCCTCCAAGAAATATGGGAC
TAT
>5__chr11_93466831_93472974
TTCTCCAAGCTAAAGGAGGATGTTCGAACCCATCGCAAAGAAGCTAAAAACCTTGAAAAA
AGATTAGATGAATGGCTAACTAGAATAACCAGTGTAGAGAAGTCCTTAAATGACCTGATA
GAGCTGAAAACCATGGCACGAGAACTACATAATGAATGCACAAGCTTCAGTAGCCGATTC
GATCAACTGGAAGAAAGGGTATCAGTGATTGAAGATCAAATGAATGAAATGAAGTGAGAA
GAGAAGTTTAGAGAAAAAAGAGTAAAAAGAAACGAACAAAGCCTCCAAGAAATATAGGAC
TAT
>5__chr11_49018335_49024457
TTCTCCAAGCTAAAGGAGGAAATTCGAATCCATTGCAAAGAAGCTAAAAACCTTGAAAAA
AGATTAGATGAATGGCTAACTAGAAAAACCAATGTAGAGAAGTCCTTAAATGACCTGATG
GAGGTGAAAACCATGGCAGGAGAACTACGTGATGAATGCACAATCTTCAGTAGCCAATTT
GATCAACTGGAAGAAAGGGTACCAGTGATTGAAGAACAAATGAATGAAATGAAGTGAGAA
GAGAAGTTTAGAGAGAAAAGAGTAAAAAGAAGTGAACAAAGCCTCCAAGAAATATGGGAC
AAT
>5__chr11_89162597_89168712
TTCTCCAAGCTAAAGGAGGAAGTTCGAATCCATTGCAAAGAAGCTAAAAACCTTGAAAAA
AGATTAGATGAATGGCTAACTAG---AACCAATGTAGAGAAGTCCTTAAATGACCTGATG
GAGGTGAAAACCATGGCAGGAGAACTACGTGATGAATGCACAATCTTCAGTAGCTGATTC
GATCAACTGGAAGAAAGGGTATCAGTGATTGAAGAACAAATGAATGAAATGAAGTGAGAA
GAGAAGTTTAGAGAGAAAAGAGTAAAAAGAAGTGAACAAAGCCTCCAAGAAATATGGGAC
AAT
>5__chr11_89416598_89422712
TTCTCCAAGCTAAAGGAGGAAGTTCGAATCCATTGCAAAGAAGCTAAAAACCTTGAAAAA
AGATTAGATGAATGGCTAACTAGAATAACCAAGGTAGAGAAGTCCTTAAATGACCTGATG
GAGGTGAAAACCATGGCAGGAGAACTACGTGATGAATGCACAATCTTCAGTAGCTGATTC
GATCAACTGGAAGAAAGGGTATCAGTGATTGAAGAACAAATGAATGAAATGAAGTGAGAA
GAGAAGTTTAGAGAGAAAAGAGTAAAAAGAAGTGAACAAAGCCTCCAAGAAATATGGGAC
AAT
>5__chr12_15987907_15994038
TACTCCGAGCTAAAAGAGGAAGTTCG-ACCAGTCGCAAAGAAGATAAAAACCTTCAAAAA
AGATTAGACGAATTGCTAACTAGAATAACCAGTGTAGAGAAGTCCTTAAATGACCTGATG
GAGCTGAAAACCATGGCACGAGAGCTACATGATGAATACACAAGCTTCAGTAGCTGATTC
GATCAACTGGAAGAAAGGGTATCAATGATTCAAGATCAAATGTATGAAATGAAGTGAGAA
G-----TTTAGAGAAAAAAGAGTAAAAAGAAACAAACAAAGCCTCCAAGAAATATGGGAC
TAT
>5__chr13_105334806_105340865
TTCTCCAAGCTAAAGGAGGAAGTTCGAACCCATTGCAAAGAAGTGAAAAACCTTGAAAAA
AGATTAGATGAATGGCTAACTAGAATAACCAATGCAGAGAAGTCCTTAAATGACCTGATG
GAGCTGAAAACCATGGCATGAGAACTACGTGACGAATGCATAAGCTTCAGTAGCCGATTT
GATGAACTGGAAGAAAGGGTATCAGTGATGGAAGATCAAATGAATGAAATGAAGCAAGAA
GAAAAGTTTAGAGAGAAAAGAATAAAAAGAAATGAACAAAGCCTCCAAGAAATATGGGAC
TAT
>5__chr13_35940447_35946571
TTCTACCAGCTAAAGGAGGAAGTTCGAACCCATCACAAAGAAACTAAAAACCTTGAAAAA
AGATTAGATGAATGGCTAACT-GAATA-----CGTAGAGAAGTCTTTAAATGACCTGATG
GAGCTGAAAACCATGTCACAAGAACTAGCTGATGAATGCACAAACTTCAGTAGCCAATTC
AATCAACTGGAAGAAAGGGTACCAGTGATTGAAGATCAAATGAATGAAATGAAGTGAGAA
GAGAAGTTTAGAGAAAAAAGAGTAAAAAGAGATGAACAAAGCCTCCAAGAAATATGGGAC
TAT
>5__chr11_62560366_62566481
TTCTCTGAGCTAAAGGAGGAAGATCGCACTCATCACAAAGAAGCTAAAAACCGTGAAAAA
AGATTAGACAAATGGCTAACTAGAATAACCAGTGTAGAGAAGTCCTTAGATGACCTGATG
GAGCTGAAAACCATGGCATGAGAACTATGTGACGAACGCACAAGCTTCAGTAGCTGATTT
GATCAACTGGAAGAAAGGGTATCAGTGATGGAAGATGAAATGAATGAAATGAAGTGAGAA
GAGAAGTTTAGAGAAAAAAGAGAAAAAAGAAATGAACAAAGACTGCAAGAAATATGGGAC
TAT
>5__chr11_32639835_32645932
TTCTCCGAGCTAAAGGAGGAAGGTCGAACCCATCGCAAAGAAGCTAAAAACCTTGAAAAA
AGATGAGATGAATGGCTAACTAGAATAACCAGTTTAGAAAAGTCCTTAAATGACCTGATG
GAGCTGAAAACCACGGCACGAGAACTACATGACGAATGCACAAGCTTCAGTAGCCGATTC
GATTAACTGGAAGAAAGAGTACCAGTGATTGAAGATCAAATGAATAAAATGAAGTGAGAA
GAGAAGTTTAGGGAAAA-AGAGTAAAAAGAAATGAATAAAGCCTCCAAGAAATATGGGAC
TAT
>5__chr11_88799064_88805240
TTCTCTGAGCTAAAGGAGGAAGTTCGAACCCATTGCAAAGAAGCTAAAAACCTTGAAAAA
AAATTAGACGAATGGCTAACTAGAATAACCAGTGTAGAGAAGTCCTTAAATGACCTGATG
GAGCTGAAAACCATGGCACGAGAACTACGTGACGAATG-ACAAGCTTCAGTAGCCGATTC
AATCAACTGGAAGAAAGGGTATCAGTGATTGAAGATCAAATGAATGAAATGAAGTGAGAA
G---AGTTTAGAGAGAAAAGAGTAAAAAGAAATGAACAAAGCCTCCAAGAATTATGGGAC
TAT
>5__chr12_38426028_38432129
TTCTCTGAGCTAAAGGAGGAAGTTCAAACCCATCACAAATAAGCTAAAAATCTTGAAAAA
AGATTAGATGAATAGCTAACTAGAATAACCAGTGTAGAGAAGTCCTTAAATGACCTGATG
GAGCTGAAAACCATGGCATGAGAACTACATGACGAATGCACAAGCTTCAGTAGCCAATTT
GATCAACTGGAAGAAAGGGTATCAGTGATTGAAGATCAAATGAATGAAATGAAGTGAGAA
GAGAAGTTTAGAGAAAAAAGAGTAAAAAGAAATGAACAAAGCCTCCAATAAATACGGGAC
TAT
>5__chr11_99864647_99870755
TACTCCGAGCTAAAGGAGGAAGTTTGAAGCCATGGCAAAGAAGTTAAAAACCTTGAAAAA
AGATTAGACGGATGGCTAACTAGAAAAACCAATGCGGAGAAGTCCTTAAAGGACCTGATG
GAGCTGACAACCACAGCATGAGAACTACAAGACAAATGCACAAGCCTCAGTAGCCAATTC
GATCAACTGGAAGAAAGGGTATCAGTGATGGAAGATCAAATGAATGAAATGAAGCAAGAA
GAGAAGTTTAGAGCAAAAAGAATAAAAAGAAATGAACAAAGCCTCCAAGAAATATGGGAC
TAT
>5__chr13_50981855_50987975
TTCTCCAAGCTAAAGGAGGAAGTTCGAACCCATGGCAAAGAAGTTAAAAACCTTGAAAAA
AGATTAGACGAATGGCTAACTAAAATAACCAATGCAGAGAAGTCCTTAAAGGACCTGATG
GAGCTGAAAACCACGGCATGAGAACTACATGATGAATGCACAAGCCTCAGTAGCTGATTC
GATCAACTGGAAGAAAGGGTATCAGTGATGGAAGATCAAATGAATGAAATGAAGCAAGAA
GAGAAGTTTAGAGAAAAAAGAATAAAAAGAAACTAACAAAGCCGCCAAGAAATACAGGAC
TAT
>5__chr11_16119511_16125635
TTCTCTGAGCTAAAGGAGGAAATTCGAACCCATCACAAAGAAGCTAAAAACCTTGAAAAA
ATATTAGACGAATGGCTAACTAGAATAACCAGTGTAGAGAAGTCCTTAAATGACCTGAGG
GAGCTGAA-ACCATGGCATGAGAACTACGTGACGAATGCCCAAGCTTAAGTAGCCAATTC
GATCAACGGGAATAAAGGGTATCAGTGATGGAAGATCAAATGAATGAAATGAAGGGAAAA
GAGAAGTTTAGAGAAAAAAGAATAAAAAGAAATGAACAAAGCCACCAAGAAATATGGGAC
TAT
>5__chr13_23251609_23257776
TTCTCCGAGCTAAAGGAAGATGTTCAAACCCATTGCAAAGAAGCTAAAAACCTTGAAAAA
AGATTAGACGAATGGCTAACTAGAATAACCAGTGTAGAGAAGTCCTTAAATGACCTGATG
GAGTTGAAAACTACGGCACAAGAACTACGTGACGAATGCACAAGCTTCAGTAGCCCATTC
GATCAACTGGAAGAAAGGGTATCAGTGATTAAAGATCAAATGAATGAAATGAAGCGAGAA
GAGAAGTTTAGAAAAAAAAGGGTAAAAAGAAATGAACAAAGCCTCCAAGAAATAAGGGAC
TAT
>5__chr13_110946457_110952620
TTCTCCAAGCTAAAGGAGGAAGTTCGAACCCATCACAAAGAAGCCAAAAACTGTGAAAAA
AGATTAGACAAATGGCTAACTAGAATAACCAGTGTGGAGAAGTCCTTAAATGACCTGATG
AAGCTGAAAACCATGGCATGAGAACTACGTGATGAATGCACAAGCTTCAGTAGCCGATTC
GATCAACTGAAGGAAAGGGTATCAGTGATTGAAGATCAAATGAATGAAATGAAGTGAGAA
GAGAAGCTTAGAGAAAAAGGAGTAAAAAGAAATGAACAAAGCCTCCAAGAAATATGGGAA
TAT
>5__chr11_8867391_8873524
TTCTCTGAGCTAAAGGAGGAAGTTTGAACCCATCGAGAAGAAGCTAAAAACCTTGAAAAA
AGATTAGACGAATGGCTAACTAGAATAACCAGTGTAGAGAAGTCCTTAAATGACCTGATG
GAGCTGAAAACCATGGCATGAGAACTACGTGATGAATGCACAAGCTTCAGTAGCCAATTC
AGTCAACTGGAAGAAAGGGTATCAGTGATTGAAGATCAAATTAATGAAATGAAGTGAGAA
GAGAAGTTTAGAGAAAAAAGAGTAAAAAGAAATGAACAAAGCCTTCAAGAAATATAAGAC
TAC
>5__chr12_127542349_127548473
TTCTCCGAGCTAAAGGAAGAAGTTCGAACCCAAAGCAAAGAAGCTAAAT-CCTTGAAAAA
AGATTAGATGAATGGCTAACTAGAATAACCAGTGTAGTGAAGTCCTTAAATGACCTGATG
GAGCTGAAAACCATGGCACGAGAACTATGTGACGAATGCACAAGCTTCAGTAGCCGATTT
GATCAACTGGAAGAAAGGGTATCAGTGATTGAAGATCAAATGAATGAAATGAAGTGAGAA
GAGAAGTTTATAGAAAAAAGAATAAAAAGAAATGAATAAAGCCTCCAAGAAATATGGGAC
TAT
>5__chr12_94693115_94699227
TTCTCCGAGCTAAAGGAGGAAGTTCGAACCCATCGCAAAGAAGTTAAAAACCTTGGAAAA
AGATTAGACGAATGGCTAACTAGAATAACCAATGTAGAGAAGTCCTTAAATGACCTGATG
GAGCTGAAAACCGTGGCATGAGAACTACGTGACACATGCATAAGCTTCAGTAGCCGATTC
GATCAACTGGAAGAAAGGATATCAGTGATTGAAGATCAAATGAGTGAAATGAAGCGAGAA
GAGAAGTTTAGAGAAAAAGGAATTAAAAGAAACGAACAAAGCCTCCAAGAAATATGGGAC
TAT
>5__chr12_29954126_29960296
TTCTCTGAGCTAAAGGAGGAAGTTCGAACCCAACGCAAAGAAGTTAAAAACCTTGAAAAA
AGATTAGATGAATGGCTAACTAGAATAATCAATGCAGAGTAGTCCTTAAAGGACTTGATG
GAGCTGAAAACCATGGCACGAGAACTACATGACGAATGCACAACCTTCAGTAGCCAATTC
GATCGACTGGAAGAAAGGGTATCAGTGATGGAAGATCAAATGAATGAAATGAAGTGAGAA
GACAAGTTCAGAGAAAAAAGAATAAAAAGAAACTAACAAAGCCTCCAAGAAATATGGGAC
TAT
>5__chr12_49652577_49658704
TTCTCCGAGCTAAAGGAGGAAGTTCAAACCCAACACAAAGAAGTTAAAAACCTTGAAAAA
AGATTAGACGAATGGCTAACTAGAATCACCAATGCAGATAAGTCCTTAAAGGACCTGATG
GAGCTGAAAACCATGGCACAAGAACTACGTGACGAATGCACAAGCTTCAGTAGCTGATTC
GATCAACTAGAAGAAAGGGTATCAGTGATGGAAGATCAAATGAATGAAATGAAGTGAGAA
GAGAAGTTTAGAGAAAAAAGAATAAAAAGAAATGAACAAAGCCTCCAAGAAATATGGGAC
TAT
>5__chr16_34807669_34813835
TTCTCTGAGCTAAAGGAGGAAGTTCAAACCCATGGCAAAGAAGTTAAAAACCTTGAAAAA
AATTTAGATGAATAGATAACTAGAATAACCAATGCAGAGAAATCCTTAAAGGACCTGATG
GAGCTGAAAACCATGGAATGAGAACCATGTGATGAAAGTACAAGCTTCAGTAGCTGATTT
GATCAACTGGAAGAAAGGGTATCAGTGATGGAAGATCAAATGAATGAAATGAAGTGAGAA
AAGAATTTTAGAGAAAAAAGAATAAAAAGAAACCAACAAAGCCTGCAGGAAATGTGGGAC
TAT
>5__chr18_49608751_49614858
TTTTCCCAGCTAAAGGAGGAAGTTCAAACCCATGACAAACAAGCTAAAAATCTGGAAAAA
AGATTAGACGAATGGCTAACTAGAATAACCAGTGTAGAGAAGTCCTTACATGACCTAATG
GAGCTGAAAACCATGGCACGAGATCTACGTGACAAATGCATAAGCTTCAGTAGCTGATTT
GATCAACTGGAAGAAAGGGTGTCAGCGATGGAAGATCAAATGAATGAAATGAAGCAAGAA
GAGAAGTTTAGAGAAAAAAGAGTAAAAACAAATGAACAAAGCCTCCAAGAAATATGGGAC
TAT
>5__chr17_36649709_36655796
TTCTCCAAGCTAAAAGAGGAAGTTCGAACCCATTGCAAAGAAGCTAAAAACCTTGAAAAA
AGATTAGACAAATGGCTAACTAAAATAACCAGTGTAGAGAAGTCCTTAAATGACCTGATG
GAGCTGAAAACCATGGCATGAGAACTACGTGACGAATGCACAAGCTTCAGTAGCAAATTC
AATCAACTGGAAGAAAGGGTATCAGTGATTGAAGATCACAGGAATGAAATGAAGAGAGAA
GAGAAGTTTAGAGAAAAAAGAGTAAAAAGAAAGGAACAAAGCCTCCAAGAAATATGGGAC
TAT
>5__chr17_21920411_21926518
TTCTCCGAGCTAAAGGAGGAAGTTCGAACCCATCGCAAAGAAGCTAAAAACCTTGAAAAA
AGATTAGATGAATGGCTAACTAAAATAACCAGTGTAAAGAAGGTCTTAAATGACCTGATG
GAACTGAAAACCATGGCACAAGAACTACGTGATGAATGCACAAGCTTCAG----------
-ATCAACTGGAAGAAAT-CTATCAGTGATTGAAGATCAAATGAATAAAATGAAGTGAGAA
GAGAAGTTTAGAGAAAAAAGAATAAAAAGAAATGAACAAAACCTCCAAGAAATATGGGAC
TAC
>5__chr14_44859196_44865328
TTCTCCGAGCTAAAGGAGGAAGTTTGAACCCATTGCAAACAAGCTAAAAAC-TTGAAAAA
AGATTAGACAAATGGCTACCTAGAAAAACCAGTGTAGAGAAGATGTTAAATGACACGATG
GAGCTGAAAACCATGGCACGAGAACTACGCAACAGATGCACAAGCTTCAGTAGCCGAT-C
AATCAACTGGAAGAAAGGGTATCAGCGATGGAAGATCAAATGAATGAAATGAAGCGAAAA
GAGAAGTTTAGAGAAAAAAGAGTAAAAAGAAACGAACAAAGCCTCCAAGAAATATGGGAC
TAT
>5__chr18_49754136_49760208
TTCTCCGAGCTAAAGGAAGAAGTTCGAACCCATCGCAAAGAAGCTAAAAACCTTGAAAAA
AGATTAGACGAACGGTTAACTAGAATAACCAATGCAGGGAAGTCCTTAAAGGACCTGATG
GAGCTGGAAACCATGGCATGAGAACTATGTGATGAATGCACAAGCTTCAGTAGCCAATTC
GATCAACTGGAAGAAAGGGTATCAGTGATTGAAGATCAAATGAATGAAATGAAGC-----
--GAAGTTCAGAGAAAAAAGAATAAAAAGAAATGAACAAAGCCTCCAAGAAGTATGGGAC
TAT
>5__chr14_32627019_32633083
TTCTCCAAGCTAAAGGAGGAAATTAGAACCCATCGCAAAGAAGCTAAAAGCTTTGAGAAA
AGATTAGATGAATGGCTAACTAGTATAACCAGTGTGGAGAAGTCCTTAAGTGACCTGATG
GAGCTGAACACCATGGCACAAGAACTATGTGATGAATGCACAAGCCTCAGTAGCTGATTC
AATCAACTGGAAGAAAGGATATCAGTGATTGAAGATCAAATGAATGAAATGAAGTGAGAA
GAGAAGTTTAGAGAAAAAAGAGTAAAAAGAAATGAACAAAGCCTCCAAGAAATATGGGAC
TAT
>5__chr14_54484544_54490590
CTCTCCGAGCTAAAGGAGGAAGTTCGAACGCATCGCAAAGGAGCTAAAAACCTTGAAAAA
AGATTAGACGAATGGCTAACTAGAATAACCAGTGTAGAGAACTCCTCAAATGACCTGATG
GAGCTGAAAACCATGGCACGAGAACTACGTGACGAATGCACAAGCCTCAGTAGCCAATTC
AATCAACTGGAAGAAAGGGTATCAGTGATCAAAGATCAAATGAATGAAATGAAGCGAGAA
GAAAAGTTTAGAGAAAAAAGAGTAAAAAGAAACAAACAAAGCCTCCAAGAAATATGGGAC
TAT
>5__chr16_74840693_74846868
TACTCCGAGCAAAAGGAGGAAGTTCGAACCCATCGCAAAGAAGCTAAAAACCTTGAAAAT
AGATTAGACGAATGGCTAACTAGAATAACCAGTGTAGAGAAGTCCTTAAATGACCTGATG
GAGCTGAAAACTATGGCACAAGAACTGCATGATGAATGCACAAGCTTCAGTAGCCAATTC
GATCAACTGGAAGAAAGGGTATCAGTAATTGAAGATCAAATGAATGAAATGAAGCGAGAA
GAGGAGTTTAGAGAAAAAAGAGTAAAAAGAAATGAACAAAGCCTCCAAGAAGTATGGGAC
TAT
>5__chr15_84904380_84910502
TTCTCCGAGCTAAAGGAGGAAATTCAAACCCATCGCAAAGAAGCTAAAAACCTCGAAAAC
AGATTAAACAAATGGCTAACTAGAATAACTAGTGTAGAGAAGTCCTTAAAGGACCTGATG
GAGCTGAAAACCATGGCACGAGATCTATGTGACAGATGCACAAGCTCCAGTAGGCAATTC
GATCAACTGGAAGAAAAGGTATCAGTGACTGAAGATCAAATGAATGAAATGAAGGGAGAA
GAGAAGTTTAGAGAAAAAAGAGTGAAAACAAACAAACAAAGCCTCCAAGAAATATGGGAC
TAT
>5__chr16_57371293_57377401
TTCTCCGAGCTAAAGGAGGAAGTTCAAACCCATCACAAACAAGCTAAAAACCTTGAAAAA
AAATTAGACAAATGGCTAACTAGAATAACCAGTGTAGAGAAGTCCTTAAATGACCTGATG
GAGCTGAAAACCATGGCACCAGAACTACGTGATGAATGCACAAGCTTCAGTAACTGATTT
GATCAACTGGAAGAAAGGGTATCAGTGATTGAAGATCTAATGAATGAAATGAAGCGAGAA
GAGAAGTTTAGAGAAAAAAGAGTAAAAAGAAATGAACAAAGCCTCCAGGAAATATGGGAC
TAT
>5__chr2_129417352_129423475
TTCTCTGAGCTAAAGGAGGAAGTTTGAACCCACGGCAAAGAAGCTAAAAGCCTT-AAAAA
AGATTACACGAATGGCTAACTAGAATAACCAGTGTAGAGAAGTCCTTAAATGACCTGATG
GAGCTGAAAACCACGGCACAAGAACTACGTGACGAAAGGACAAGCTTCAGTAGCCGATTT
GATCAAGTGGAAGAAAGAGTAT----GATTGAAGATCAAATGAATGAAATGAAGCGAGAA
GAGAAGTTTAGAGAAAAAAGAGTAAAAAGAAATGAACAAAGCCTCCAAGAAATATGGGAC
TAT
>5__chr16_5734955_5741000
TTCTCTGAACTAACGGAGGAAGTTCGAACCCATCGCAAAGAAGCTAAAAACCTTGAAAAA
AGATTAGATAAATGCCTAACTAGAATAACCAGTGTAGAGAAGTCCTTAAATGACCTGATG
GAACTGAAAACCATGGCACAAGAACTACGTGACGAATGCATAAGCTTCAGCAGCCGATTC
GATCAACTGGAAGAAAGGGTATCAGTGATTGAAGATCAAATGAATGAAATGAAGCGAGAA
GAGAAGTTTAGAGAAAAAAGAGTAAAAAGAAACGAACAAAGCCTCCAAGAAATATGGGAC
TAT
>5__chr15_52524313_52530407
TTCTCCAAGCTAAAGGAGGAAGTTTGAACCCATTGCAAAGAAGTTAAAAACCTTGAAAAA
TGATTAGTCGAATGGCTAACTAGAATAACCAATGCAGAGAAGTCCTTAAAGGACCTGATG
GAGCTGAAAACCATGGCTCGAGAACTATGTGATGAATGCACAAGCTTCAGTAGCTGATTT
GATCAGCTGGAAGAAAGGGTATCAGTGATTGAATATCAAATGAATTAAATGAAGCGAGAA
GAGAAGTTTAGAGAAAAAAGAAGAAAACGAAACAAACAAAGCCTCAAGGAAATATGGGAC
TGT
>5__chr14_65059057_65065158
TTCTCCAAGCTAAAGGAGGAAGTTCAAACCCATCACAAAGAAGCTAAAAACCTTGAAAAA
AGATTAGACGAAGGATTAACTAGAATAACCAGTGTAGAGAAGTCCTTAAATGACCTGATG
GAGCTGAAAACCATGGCATGAGAACTACATGACACATGCACAAGCTTCAGTAGCTGATTC
AATCAACTGGAAGAAAGGGTATCAGTGATTGAAGATCAAATGAATGAAATGAAGTGAGAA
GAGAAGTTTAGACAAAAAAGAGTAAAAAGAAACAAACAAAGCCTCCAAGAAACATGGGAC
TAT
>5__chr14_38892532_38898655
TTCTCCAAGCTAAAGGAGGAAGTTCGAACCCATGGCAAAGAAGTTAAAAACCTTCAAAAA
AGATTAGACAAATGGCGAACTAGAATAACCAATGCAGAGAAATCCCTAAAGGACCTGATG
GAACTGAACACCATGGCACAAGAACTACGTGACGAATGCACAAGCTTCAGTAGCCGATTT
GATCAACTGGAAGAAAGGGTATGAGTGATGGAAGATTAAATGAATGAAATGAAGCGAGAA
GAAAAGTTTAGGGAAAAAAGAATAAAAAGAAACGAACAAAGCCTCCAAGAAATATGGGAC
TAT
>5__chr15_22430167_22436269
TTCTCCGAGCTAAAGGAGAAAGTTCAAACCGATCGCAAAGAAGCTAAAAACCTTGAAAAA
AGATTAGATGAATGGCTAACTAGAATAACCAGTGTAGAGAAGTCCTTAAATGACCTGATG
GAGCTGAAAACCATGGCATGAGAACTACGTGACGAATGCACAAGCTTCAGTAGCTGATTC
GATCAACTGGAAGAAAGAGTATCAGTGACTGAATATCAAAGGAATGAAATGAAGTCGGAA
GAGAAGTTTAGAGAAAAAAGGGTAAAAAGAAATGAACAAGGCCTCCAAGAAATATGGGAC
TAT
>5__chr16_47620097_47626257
TTCTCCGAGCTAAAGGAGGAAGTTCGAACCCATCGCAAAGAAGCTAAAAACCTTGAAAAA
ACATTAGACGAATGGCTAACTAGAATAACCAGTGTAGAGAAATCCTTAAATGACCTGATG
GAGCCGAAAACCATGGTACGAGAACTACTTGACGAATGCACAAGCTTCAGTAGCTGATTC
GATCAACTGGAAGAAAGGGTATCAGTTATTGAAGATCAAATGAATGAAATGAAGCAAGAA
GAGAAGTTTAGAGAAAAAAGAATAAAAAGAAATGAACAAAGCCTCCAAGAAATATGGGAC
TAT
>5__chr16_50924823_50930947
TTCTCCTAGCTAAAGGAAGAAGTTCGAAACCATTGCAAAGAAGCTAAAAACCTTGAAAAA
AGATTAGACGAATGGCTAACTAGAATAAACATTGTGGAGAAGTCCTTAAATGACCTGATG
GAGCTGAAAACCATGGCACGAGAACTACATGACGAATGCACAAGCTTCAGTAGCTGATTC
AATCAACTGGAAGAAAGGGTATCAGTGATTGAAGATAAAATGAATGAAATGAAGCGAGAA
GAGAAGTTTAGAGAAAAAAGAGTAAAAAGAAATGAAAAAAATCTCCAAGAAATACGGGAC
TAT
>5__chr18_14054986_14061099
TTCTCCAAGCTAAAGGAGGAAGTTCGCACCCATCGCAAAGAAGTTGAAAACCTTGAAAAA
AGATTAGACGAATGGCTAACTAGAATAACCAAAGTAGAGAAGGCCTTAAATGACCTGATG
GAGCTAAAAACCATGGCACGAGAATGACATGACGAATGCACAAGCTTCAGTAGCCAATTT
GATCAGCTGTAAGAAAGGGTATCAGTGATGGAAGATCAAATGAATGAAGTGAAGCAAGAA
GAGAAGTTTAGAGAAAAAAGAATAAAAAGAAACGAACAAAGCCTCCAAGAAATATGGGAC
TAT
>5__chr14_65720208_65726338
TACTCCGAGCTAAAGGAGGAAGTTTGAACCAATGGCAAGGATGTTAAAAACCTTGAAAAA
AAATTAGATGAATGGCTAACTAGAATAACCAATACAGAGAAGTCCTTAAAGGACCTGATG
GAGCTGAAAATCATGGCACGACAACTACGTGACGAATGCACAAGCCTCAGTAACCGATGC
GATCAACTGGAAGAAAGGGTATCAGTGATGGAAGACAAAATGAATGAAATGAAGCAAGAA
GAGAAGTTTAGAGAAAAAAAAATAGAAAGAAACGAACAAAGCCTCCAAGAAATATGGGAC
TAT
>5__chr1_random_1631651_1637722
TACTCTGAGCGAAAGGAGGAAGTTTGAACCAATGGCAAAGAAGTTAAAAACTTTGAAAAA
ATATTAGACGAATGGATAACTAGAATAATCAATGCAGAGAAGTCCTTAAAGGACCTGATG
GAGCTGAAAACCATGGCATGAGAAATACACGATGAACGCACAAGCCTCAGGAACCGATGC
AATCAACTGGAAGAAAGGGTATCAGTGATGGAAGACGAAATGAATGAAATGAAGCGTGAA
GAGAAGTTTACAGAAAACAGAAGAAAAAGAAGGAAACAAAGCCTCCAAGAAATATGGGAC
TAT
>5__chr15_29697272_29703398
TTTTCTGAGCTAAAGGAGGAAGTTAGAACCCATCACAAAGAAGTTAAAAACCTTGAAAAA
AGATTAGACGAATGGCTAGCTAGAATAACCAATGCAGAGAAGTCCTTAAATGACCTGATG
GAGCTGAAAACCATGGCATGAGAACTACGCGACGAATGCACAAGCTTCAGTAGCCAATTC
CATCAACTGGAAGAAAGGGTATCAGTGATTGAAGATCAAATGAATGATATGAAGCAAGAA
GAGAAGTTTAGAGAAAAAAGAATAAAAAGAAACAAACAAAGCCTCCAAGAAATATGGGAC
TAT
>5__chr18_66554086_66560192
TTCTCCGAGCTAAAGAAGGAAATTTGAACCCATTGCAAAGAAGCTAAAAACCTTGAAAAA
AGATTAGACGAATGGCTAACTAGAATAACCAATGTAGAGAAGTCCTTAAATAACCTGATG
GAGCTGAAAACCATGGCATGAGAACTACGTGACAAATGCACAAGCTTCAGTAGCTGATTC
AATCAACTGGAAGAAAGGGTATCAGTGATTGAAGATCAAATGAATGAAATGAAGTGAGAA
GAGAAGTTTGGAGAAAAAAGAGTAAAGAGAAATGAACAAAGCCTCCAAGAAATATGGGAA
TAT
>5__chr14_51744643_51750760
TTCTCTGAGCTAAAGGAGGAAGTTTGAACCCATGGCAAAGAAGTTAAAAACCTTGAAAAA
AGATTAGATGAATGGCTAACTAGAATAACCAATGTAGAGAAGTCCTTAAATGACCTGATG
GAGCTGAAAACCATGGCACGAGAACTGCGTGACGAATGCACAAGCTTCAGTAACTGATTC
GATCAAATGGAAGAAAGGGTTTCAGTGATGGAAGATCAAATGAATGAAATGAAGTGAGAA
GAGAAGTTTAGAGAAAAAAGAATAAAAAGAAATGAACAAAGCCTCCAAGAAATATGGGAC
TAT
>5__chr18_31624583_31630710
TTCTCTGAGTTAAAGGAGGAAGTTCGAACCCATCATAAAGAAGTTAGAAACCTTGAAATA
AGATTACAGGAATTGCTAACTAGAATAACCAATGCAGATAAGTCCTTAAAGGACCTGATG
GAGATGAAAACCATGGCATGAGAACTACGTGACGGATGCACAACCTTCAGTAGCTGATTT
GATCAACTGGAAGAAAGGGTATCAGTGATGGAACATCAAATGAATGAAATGAAGTGAGAA
GAGAAGTTTAGAGAAAAAACAATAAAAAGAAAC----AAAGCCTCCAAGAAATATAGGAA
TAT
>5__chr14_87311564_87317673
TTCTCCGAGCTAAAGGAAGAAGTTCAAACCCTTCACAAAGAAGTTAAAAACCTTGAAAAA
AAATTAGACGAATGGCTAACTAGAATAACGAATGCAGAGAAGTCTTTAAAGGA-CTGATA
GAGTTGAAAACCATGGCACGAGAACTACGTAACGAATGCACAAGCTTCAGTAGCCGATTC
AATCAACTGGAAGAAAGGGTATCAGTGATTGAAGATCAAATGAATGAAATGGTGCAAGAA
GAGAAGTTCAGAGAAAAAAGAATAAAAAGAAATGAACAAAGCCTCCAAGAAATACGGGAC
TAT
>5__chr14_70037785_70043911
TTCTCCGAGCTAAAGGAGGAAGTTTGAACCCTTTGCAAAGAAGCTAAAAACCTTGAAAAA
AGATTAGATGAATGGCTAACTAGAATAACCAATGCAGAGAAGTCCTTAAAGGACCTGATG
GAGCTGAAAACCATGGCACAAGAACTACGTGATGAATACACAAGCTTCAGTAGCCGATTT
GATCAAGTGAAAGAAAAGGTATCAGTGATTGGAGATCAAATGAATGAAATGAAGCGAGAA
GAGAAGTTTAGAGAAAAAAG----AAAAGAAATGAACAAAGCCTCCAAGAAATATGGGAC
TAT
>5__chr15_53222677_53228805
TACTCCAAGCTAAAGGAGGAAGTTCAAACCCATTGCAAAGAAGCTAAAAACCTTGAAAAA
AGATTAGACGAATGGATAACTAGAATAACCAATGTAGAGAAGTCCTTAAATGACCTGATG
GAGCTAAAAAACATGGCAAAAGAACTACGTGATGAACGCACAAGCTTCAGTAGCGAATTC
AATCAACTGGAAGAAAGGGTATCAGTGATTGAAAATCAAATGAACGAAATGAAGCGAGAA
GAGAAGTTTAGAGAAAAAAGAGTAAAAAGAAATGAACAAAGCCTCCAAGAAATATGGGAC
TAT
>5__chr17_484387_490528
TTCTCTGAGCTAAAGGAGGAAGTTTGAACCCATCACAAAGAAGCTAAAAACCTTGAAAAA
AGATTAGACGAATGGCTAACTAGAATAACCAGTCTAGAGAAGTCCTTAAATGACCTAATG
GAGCTGAAAACCATGGCACAAGAACTACCTGACGAGCGCACAAGCTTCAGTAGCCAATTC
GATCAACTGGAAGAAAGGGTATCAGTGATTGAAGATCGAATGAATGAAATGAAGCAAGAA
GAGAAGTTTAGAGAATAAAGAGTAAAAAGAAATGAACAAAGCCTCCAAGAAATACGGGAC
TAT
>5__chr15_91734211_91740326
TTCTCCGAGCTAAAGGAGGAAGTTCGAACCCATGGCAAAGAAGTTAAAAACCTTGAAAAA
AGATTAGACGAATGGCTAACTAGAATAACCAATGCAGAGAAGTCCTTAAAGGACCTGATG
GAGCTGAAAACCATGGCACGAGAACTACGTGACAAATGCACAAGCTTCAGTAGCCGATTT
CATCAACTGGAAGAAAGGGTATCAGTGATGGAAGATCAAATGAACGAAATGAAGCCAGAA
GTGAAGTTTAGAGAAAAAAGAATTAAAAGAAACGAACAAAGCCTCCAAGAAATATGGGAC
TAT
>5__chr14_38460654_38466786
TTCTCTGAGCTAAAGGAGGAAGTTCAAACCCATCGCAAAGAAGCTAAAAACCTTGAAAAA
AGATTAGACGAATGGCTAACTAGAATAACCAATGCAGAGAAGTCCTTAAAGGACCTGATA
CAGCTGAAAAACATGGCACGAGAACTACGTGACACA-GCACAAGCTTCAGTAGCTGATTT
GATCAACTGGAAAAAAGGGTATCGGTGATTGAAGATCAAATGCATGAAATGAAGTGAGAA
GAGAAGTTTAGAGAAAAAAGAGTAAAACGAAACAAACAAAGCCTCCAAGAAATATGGGAC
TAT
>5__chr14_62675484_62681588
TTCTCCGAGCTAAAGGAGGAAGTTCGAACCCAATGCAAAGAAGCTAAAAACCTTGAAAAA
AGATTAGATGAATGGTTAACTAGAATAACCAGTGTAGAGAAGTCCTTAAATGACCTGATG
-AGCTGAAAACCATGGCACGAGAACTATGTGATGAATGCACAAGCTTCAGTAGCTGATTC
GATCAACTGGAAGAAAGGGTATCAGTGATTGAAGATCAAATGAGTGAAATGAAGCGAGAA
GAGAAGTTTGGAGAAAAAAGAGTAAAAAGAAATGAACAAAGCCTCCAAGAAATATGGGAC
TGT
>5__chr14_58945922_58952080
TTGTCTGAGCTAAAGGAGGAAGTTTGAACCCAACGCAAAGAAGTTAAAAACCTTGAAAAA
AGATTAGATGAACGGCTAACTAGAATAACCAATGCAGATAAGTCCTTAAAGGACCTGATG
GAGCTGAAAACCATGGCAGGAGAACTACATGATGAATGAACAAGCTTCAGTAGACAATTC
AATCAAATGAAAGAAAGGGTATCAGTGATGGAAGATGAAATGAATGAAATGAAGCAAGAA
GAGAAGTTTAGAGAAAAAAGAACAAAAAGAAACGAACAAAGCCTCCAAGAAATATGGGAC
TAT
>5__chr14_59087962_59094099
TTCTCCAAGCTAAAGGAGGAAATTCGAACTCATCACAAAGAAGCTAAAAACCTCGAAAAA
AGATTAGACGAATGGCTAACTAGAATAACCAGTGTAGAAAAGTCCTTAAATGACCTCATG
GAGCTGAAAACCATGGTACGTGAACTACGTGACAAATGCACAAGCTTCAGTAGCTGATTT
CATCAACTGGAAGAAAGGGTATCAGTGATTGAA-ATCAAATGAATGAAATGAAGCGAGAA
GAGAAGTTTAGAGAAAAAACAGTAAAAAGAAATGAACAAAGCCTCCAAGAAATATGGGAC
TAT
>5__chr14_67965236_67971361
TTCTCCGAGCTAAAGGAGGAAGTTCAAGCCCATCGCAAAGAAGCTAAAAACCTTGAAAAA
AGATTAGACGAATGGCTAACTAGAATAACCAGTGTAGAGAAGTCCTTAAATGACCTGATG
GAGCTGAGAACCATGGCATGAGAACTACGTGATGAATGCATAAGCTTCAGGAGCCGAGTC
GATCAACTGGAAGAAAGGGTATCAGCGATTGAAGATCAAATGAATGAAATAAAGCAAGAA
GAGAAGTTTAGAGAAAAAAGAATAAAAAGAAATGAACAAAGCCTCCAAGAAATATGGGAC
TAT
>5__chr2_123024792_123030862
TTCTCCCAGCTAAAGGAAGAAGTTCGAACCCATGGCAAAGAAGCTGAAAACCTTGAAAAA
ACATTAGACGAATGGCTAACTAGAATAGCCAATGCAGAGGAGTCCTTAAAGGACCTGATG
GAGCTGAA----------------CTACGTGACCAATGCACAAGCTTCAGTAGCCGATTC
GATCAACTGGAAGAAAGGGTATCAGTGATAGAAGATCAAATGAATGCAATAAAGTGAGAA
---AAGTTTAGAGAAAAAAGAATAAAAAGAAATGAACAAACCCTCCGAGAAATATGGGAC
TAT
>5__chr15_26073513_26079622
TTCTCCGAGCTAAAGGAGGAAGTTCGAACCCATTGCAAAGAAGTTAAAAACCTTGAAAAA
AGATTAGACGAATGGCTAACTAGAATAACCAATGCAGAGAAGTCCTTAAAGGAGCTGATG
GAGCTGAAAACCATGGCATGAGAACTACGTGACAAATGCACACACTTCAGTAGCCAATTC
GATCACCTGGAGGAAGGGGTATCAGTGATTGAAGATCAAATGAATGAAATGAAGCGAGAA
G-----TTTAGAGAAAAAAGAATAAAAAGAAATGAACAAAACCTCCAAGAAATATGGGAC
TAT
>5__chr18_31461551_31467667
TTCTCCGAGCTAAAGGAGGAAGTTCGAACCCAACGCAAAGAAGTTAAAAACCTTGAAAAA
AGATTAGACGAATGGCTAACTAGAATAACCAATGCAGAGAAGTCCTTAAAGGACCTGATG
GAGCTGAAAACCACAGCACGAGAACTACATGACGAATGCGCAAGCTTCAGTAGCTGATTC
GATCAACTGGAAGAAAGGGTATCAGTGATGGAAGATCAAATGAATGAAATGAAGTGAGAA
GAGAAGTTTGGAGAAAAAAGAATAAAAAGAAATGAACAAAGCCTCCAAGAAATATGGGAC
TAT
>5__chr19_19889760_19895864
TTCTCCAAGCTAAAGGAGGAAGTTCAAACCCATGGCAAAGAAGTTAAAAACCTTGAAAAA
AGATTAGACGAATGGCTAACTAAAGGAACCAATGCAGAGAAGTCCTTAAAGGACCTGATG
GAGCTGAAAACCATGGCACGAGAACTATGTGACAAATGCATAAGCATCAGTAGCTGATTT
GATCAACTGGAAGAAAGGGTGTCAGTGATGGATGATCAAATGAATGAAATGAAGCGAGAA
GGGAAGTTTAGAGAAAAAAGAATAAAAAGAAATGAACAAAGCCTCCAAGAAATATGAGAC
TAT
>5__chr18_73373086_73379244
TTCTCCGAGCTAAAGGATGACGTTCGAACCCATCACAAAGAAGTTAAAAACCTTGAAAAA
AGATTAGATGAATGGCTAACTAGAATAACCAATGTAGAGAAGTCCTTAAATGACCTGATG
GAGCTGAAAACCATGGCACGAGAAATACTTGATGAATGCACAAGCTTCAGTAGCCTATTT
GATCAACTGGAAGAAAGGGTATCAGTGAGTGAAGATCAAATTAATGAAATAAAGTGAGAA
GAGAAGTTTAGAGAAAAAAGAATAAAAAGAAATCAACGAAGCCTCCAAGAAATATGGGAC
TAT
>5__chr18_6689818_6695943
TTCTCCAAGCTAAAGGAGGAAGTTCAAACCCATCGCAAAGAAGTTAAAAACCTTGAAAAA
AGATTAGACGAATGGCTAACTAGAATAACCAATGTGGAGAAGTCCTTAAATGACCTGATG
GAGCTGAAAACCAAGGCACGAGAACTACGTGATGAATGCACAAGCTTCAGTAGCCGATTC
GATCAACTGGAAGAAAGGGTATCAGTGATTGAAGATCAAATGAATGAAATGAAGAGAGAA
GAGAAGTTTAGAAAAAAAAGAATAAAAAGAAACGATCAAAGCCTCCAAGAAATAGAGGAC
TAT
>5__chr18_18719357_18725481
TTCTCCAAGCTAAAGGAGGAAGTCCAAACCCATCTCAAAGAAGCTAAAAACCTTGAAAAA
AGATTAGACGAATGGCTAACTAGAATAACCAATGTACAGAAGTCCTTAAATGACCTGATG
GAGCTGAAAAACACGGCATGAGAACTACGTGATGAATGCACAAGCTTCAGTAGCCGATTT
GATCAACTGGAAGAAAGGGTATCAGTGATTGAAGATCCAATGACTGAAATGAAGTAAGAA
G-----TTTAGAGAAAAAAGAGTAAAAAGAAAGGAACAAAGCCTCCAAGAAACATGGGAC
TAT
>5__chr21_9897106_9903238
TTCTCCAAGCTAAAGGAGGAAGCTCAAACCCATGGCAAACAAGTTAAAAACCTTGAAAAA
AGATTAGACGAATGACTAACTAGAATAACCAATGCAGAGAAGTCCTTAAAGGATCTGAAG
GAGCTAAAAATCATGACACAAGAACTGTGTGATGAATGCATGAGCTTCAGTAGCTGATTC
AATCAACTGGAAGAAAGGTTATCAGTGATGGAAGGTCAAATGAATGAAATGAAGTGAGAA
AAGAAGTTTAGAGAAAAAGGAATAAAAA-----GAACAAAGCCTTCAAGAAATATGGGAC
TAT
>5__chr3_104679686_104685834
TTCTCCGAGCTAAAGGAGGAAGTTCAAACCCATTGCAAA-AAGCTAAAAACCTTGAAAAA
AGATTAGACGAATGGCTAACTAGAATAACCAGTGTAGAGAAGTCCTAAAATGACCTGATG
GAGCTGAAAACCATGGCACAAGAACTACGTGACAAATGCACAAGCTTCAGTAACCGATTT
GATCAACTGGAAGAAAAGGTGTCAGTGATTGAAGACCAAATGAATGAAATGAAGTGAGAA
GAGAAGTTTAGAGAAAAAAGAGTAAAAAGAAAGGAACAAAGCCTCCAAGAAATATGGGAC
TAT
>5__chr3_121934087_121940160
TTCTCCGAGCTAAAGGACGAAGTTCAAACCCATTGCAAAGAAGCTAAAAACCTTGAAAAA
AGATTAGCTGAATGGCTAACTAGAATAACCAATGTAGAGAAGTCCTTAAATGACCTGTTG
GAGCTGAAAACCATGGCACAAGAACTACGTGATG-ATGCACAAGCTTCAGTAGCCGATTT
GATCAACTGGAAGAAAGGGTATCAGTGATGGAAGATCAAATGTATGAAATTAAGTGAGAA
GAGAAGTTTAGAGAAAAAAGAGTAAAAAGA-ACGAACAAAGGCTCCAAGAAATATGGGAC
TAT
>5__chr2_212627790_212633985
TTCTCTGAGCTAAGGGAGGAAGTCTGAACCCATCGCAAAGAAGCTAAAAACCTTGAAAAA
AGATTAGACAAATGGGTAACTAGAATAACCAATGTAGAGAAGTCCTTAAATGACCTGATG
GAGCTGAAAAACATGGCACGAGAACTACGTGACGAATACACAAGCTTCAGTAGCCGATTT
GATCAACTGGAAGAAAGGGTATCAGTGATTGAAGATCAAATTAATGAAATGAAGTGAGAA
GAGAAGTTTAGAGAAAAAAGAGTAAAAAGAAATGAACAAAGCCTCCAAGAAATATGGGAC
TAT
>5__chr20_22663309_22669423
TCCTCTGAGCTAAAGGAGGAAGTTTGAACCCAATGCAAAGAAGCTAAAAACCTTGAAAAA
AGATTAGGCGAATGGCTAACTAGAATAACTAGTGTAGAGAAGTCCTTAAATGACCTGATG
GAGCTGAAAACCATGGCATGAGA-CTACATGAAGAATGCACAAGCTTCAGTAGCCAATTC
CATCAACTGGAAGAAAGGGTATCAGAGATGGAAGAACAAATGAATGAAATGAAGTGAGAA
GAGAAGTTTAGAGAAAAAGG-GTAAAAAGAAATGAACAAAGCCTCCAAGAAATATGGGAC
TAT
>5__chr20_18789861_18795993
TTCTCTGAGCTAAAGGAGGAAGTTCGAACCCATCACAAAGAAGTTAAAAATCTTGAAAAA
AGATTAGACAAATGGCTAACTAGAATAACCAATACAGAGAAGTCCTTAAAGGACCTGATG
GAGCTGAAAACCATGGCATGAGAACTACATGACAAATGCACAAGCTTCAGTAGCCGATTC
GATCAACTGGAAGAAAGGATATCAGTGACTGAAGATCAAATGAATGAAATGAAGCGAGAG
GAGAAGTTTAGAGAAAAAAGAATAAAAAGAAATGAACAAAGACTCCAAGAAATATAGGAC
TAT
>5__chr2_189892162_189898295
GTCTCCGAGCTAAAGGGGGAAGTTTGAACCCATTGCAAAGAAGTTAAAAACCTTGAAAAA
AGATTACACGAATGGCTAACTAGAATAACCAATGCAGAGAAGTCCTTAAAGGACCTGATG
GGGCTGAAAACCATGGCACGAGAACTACGTGACAAATGCACAAGCTTCAGTAGCCGACTC
GATCAACTGGAAGAAAGAGTATCAGTGATTGAAGATCAAATGAATGAAATAAAGTGAGAA
AAGAAGTTTAGAGAAAAAAGAATAAGAAGAAATCAACAAAGCCTCCAAGAAATATGGGAC
TAT
>5__chr2_138056384_138062474
TTCTCCGAGCTAAAGGAGGAAGTTTGAACCCATCACAAAGAAGCTAAAAACCTTGAAAAA
AGATTAGACGAATGGCTAACTAGAATAACCAGTGTAGAGAAGTCCTTAAAGGACCTGATG
GAGGTGAAAACCATGGCACGAGAACTACGTGACAAATGCACAAGCTTCAGTAGCCGATTC
GATCAACTGGAAGAAAGGGTATCAGTGATTGAAGATCAAATGAATGAAATGAAGTGAGAA
GAGAAGTTTAGAGAAAGAAGAGTAAAAAGAAATGAACAAAACCTCCAAGAAATATGGGAC
TAT
>5__chr3_155183882_155190006
TTCTCTGAGCTAAAAGAGAAAGTTCGAACCCATTACAAAGAAGCTAAAAACCTTGAAAAA
AGATTAGATGAATGGCTAACTAGAATAACCAGTGTAGAGAAGTCCTTAAATGATCTGACG
TAGCTGAAAAACATGGCACGAGAACTACGTGATGAATGCACAAGCTTCAGTAGCCGATTC
GCTCAACTGGAAGGAAGTGTGTCGGTGATTGAAGATCAAATGAATGAAATGAAGCGAGAA
GAGAAGTTTAGAGAAAAAAGAGTAAAAAGAAATGAACAAAGCCTCCAAGAAATAAGGGAC
TAT
>5__chr2_84343015_84349157
TTCTCCAAGCTAAAGGCGGAGGTTCAAACCCAATGCAAAGAAGTTAAAAACCTTGAAAAA
AGATTAGATGAATGGCTAACTAGAATAACCAATGCAGAGAAGTCCTTAAAGGACCTGATG
GAGCTGAAAACCATGGCATGAGAACTATGTGATGAATGCACAAGCTTCAGTAGCCAATTT
GATGAACTGGAAGAAAGGGTATCAGTGATGGAAGATCAAATGATAGAAATGAAGTGAGAA
G-----TTTAGAGAAAAAAGAGTAAAAAGAAACGAACAAAGCCTCCAAGAAATAGGGAAC
TGT
>5__chr3_113412759_113418896
TTCTCCGAGCTAAAGGAGGAAGTTCGAACCCATGGCAAAGAAGCTATAAACCTTGAAAAA
AGATTAGACAAATGGCTAACTAGAATAACCAGTGTAGAGAAGTCCTTAAAGGACCTGATG
GAGGTGAAAACCATGGCACAAGAACTACATGATGAATGCACAAGCTTCAGTAGCCAATTA
GATCAACTGGAAGAAAGGGTATCAGTGATTGAAGATCAAATAAATGAAATGAAGCAAGAA
GAGAAGTTTAGAGAAAAAAGAGTAAAAAGAAATGAATAAAGCCTCCAAGAAATATGGGAC
TAT
>5__chr2_180324909_180331071
TTCTCGGAGCTAAAGGAGAAAGTTCAAACCCATTGTAAAGAAGCTAAAAACCTTGAAAAA
AGATTACACAAATGGCTAACTAGAATAACCAGTGTAGAGAAGTCCTTAAATGACCTGATG
GAGCTGAAAACCATGGCATGAGAACT-----------GCACAAGCCTCACTAGCCGATTC
GATCAACTGGAAGAAAGGGTATCAGTCATTGAAGATCAAATGAATGAAATGAAGTGAGAA
G-----TGTAGAGAAAAAAGAGTAAAAAGAAACAAACAAAGCCTCGAAGGTATATGGGAC
TAG
>5__chr21_15228070_15234143
TTCTCCGAGCTAAAGGAGGAAGTTCGAACCCATCGCAAAGAAGCTTAAAACCTTGAAAAA
AGATTAGATGAATGACTAACTGGAATAACCAGTGTAGAGAAGTCCTTAAAGGACCTGATG
GAGCTGAAAACCATGGCACGAGAACTACATGAAACATGCACAAGCTTCAGTAGCCGATTT
GATCAACTGGAAGAAAGGGTATCAGTGATGGAAGATCAAATGAATGAAATGAAGTGAGAA
GAGAAGTTTAGAGAAAACAGAGTAAAAAGAAACGAATAAAGCCTCCAAGAAATATGGGAC
TAT
>5__chr2_62829625_62835776
TTCTCCAAGCTAAAGGAGGAAGTTCGAACCCATCGCAAAGGAGCTAAAAACTTTGAAGAA
AGATTAGACGAATGTCTAACTAGAATAACCAGTGTAGAGGACTCTTTAAATGACCAGATG
GAGCTGAAAACCATGGCATGAGAACTACGTGACAAATGCACAAGCTTCAGTAGCCGATTC
AATCAACTGGAAGAAAGGGTATCAGTGATTGCAGGTCAATTGAATGAAATGAAGTGAGAA
G-----TTTAGAGAAAAAAGAACAAAAAGAAAC----AAAGCCTCCAACAAATACGGGAC
TAT
>5__chr2_31873911_31879999
TTCTCCGAGCTAAAGGAGGAAGTATGAACCCAACGCAAAGAAGCTAACAACCTTGAAAAA
AGATTAGATGAATGGCTAACCAGAATAACCAGGGTAGAGAAGTCCTTAAATGACCTGATG
GAGCTGAAAACCATGGCACGAGAACTACGTGATGAATGCACAAGCTTCGGTAGCCAATTC
GATCAAGTGGAAGAAAGGGTATCAGTGACTGAAGATCAAATGAATGAAACG-AGCAAGAA
GAGAAGTTTACAGAAAAAAGAGTAAAAAGAAATGAACAAAGCCTCCAACAAATATGGGAC
TAT
>5__chr20_16836083_16842222
TTCTCCGAGCTAAAGGAGGAAGTTCAAACCCATTGCAAAGAAGCCAAAAACCTTGAAAAA
AGATTAGACGAATGGCTAACTAGAATAACTGGTGTAGAGAAGTCCTTAAATGACCTGATG
GAGGTGAAAACCATGGCACGAGAACTACGTGACAAATGCACAAGCTTCAGTAGCTGATTC
AATCAGCTGGAAGAAAGGGTATCAGTGATTGAAGATCAAATGAATGAAATGAAGCGAGAA
GAGAAGTTTAGAGAAAAAAGAGTAAAAAGAAATGAACAAAGCCTCCAAGAAATATGGGAC
TAT
>5__chr2_198769230_198775384
TTCTCCGAGCTAAAGGAGGAAGTGCGAACCCAGCGCAAAGAAGCTAAAAACCTTGAAAAA
AGATTGGACGAATGGCTAACTAGAATAACCAGTGTAGAGAAGTCCTCAAATGACCTGATG
GAGCTGAAAACCATGGCACGAGAACTACGTGCTGAATGCACAAGCTTCAGTAGCCGATTT
GATCAACTGGAAGAAAGAGTATCAGTGATTGAAGATCAAATGAATGAAATGAAGTGA-AA
GAGAAGTTTAGAGAAAACAGAGTAAAAAGAAACAAACAAAGCCTCTAAGAAATATGGGAC
TAT
>5__chr3_1494176_1500309
TTCTCTGAGCTAAAGGAGAAAGTCTGAACTCATTGCAAAGAAGCTAAAAACCTTGAAAAA
AAATTAGATGAATGGCTCACTAGAATAACCAGTGTAGAGAAGTCCTTAAATGACCTGATG
GAGCTGAAAACCATGGCATGAGAACTATGCGGCAAATGCACAAGCTTCAGTAGCTGATTT
CATCAACTAGAATAGAGGGTATCAGTGATTGAAGATCAAATGAATGAAATGAAGTGAGAA
GAGAAGTTCAGAGAAAAAAGAGTAAAAACAATC----AAAGCCTCCAAGAAATATGGGAC
TAG
>5__chr2_66427521_66433662
TTCCCTGAGCTAAGGCAGGAAGCTCAAACCCATTGCAAAGAAGCTAAAAACCTTGAAAAA
AGATTAGAAGAATAGCTATCTAGTATAACCAGTGTAGAGAAGTCCTTAAATGACCTGATG
GAGCTGAAAACCATGGCATGAGAACTACGTGACGCATGCACAAGCTTCAGTAGCTAATTC
GATAAATTGGAAGAAAGAGTATCAGTGATTGAACATCAAATGAATGAAATGAAGTGAGAA
GAGAAGTTTAGAGAAAAAAGAGTAAAAAGAAATGAACAAAGCCTCCAAGAAATATGGGAC
TAT
>5__chr2_150355391_150361513
TTCTCCGAGCTAAAGGAGGAAGTTTGAACCCATTGCAAAGAAGTTAAAAACCTTGAAAAA
AGATTAAACGAATGGCTAACTAGAATAACCAATGCAGAGAAGTCCTTAAAGGACCTGATG
GAGATGAAAACCATGTCACGAGAACTACGTGACACATGCACAGGCTTCAGTAGCTGATTT
GATCAGCTGGAAGAAAGGGTATCAGTGACTGAAGATCAAACGAATGAAATGAAGCAAGAA
GAGAAGTTTAGAGAAAAAAGAATAAAAAGAAATGAACAAAGCCTCCAAGAAATATGGGAC
TAT
>5__chr3_113435021_113441130
ATCTCCAAGCTAAAGGAGGAAGTTCGAACCCATCGCAGAGAAGTTAAAAAACTTGAAAAA
AGATTAGACGAATGGCTAACTAGAATAACCATTGCAGAGAAGTCCTTAAAGGACCTGATG
GAGCTGAAAACCATGGCACGAGAACTACGTGACGAATGCACAAGCTTCAGTAGCCGATTC
AATCAACTGGAAGAAAGGGTATCAGTGATGGAAGATCAAATGAATGAAATGAAGTGAGAA
GAGAAGTTTAGAGAAAACAGAATAAAAAGAAATGAACAAAGTCTCCAAGAAATATGGGAC
TAT
>5__chr2_190543958_190550096
TTCTCTGAGCTAAAGGAGGAAGTCTGAACCCAACACAAAGAAGCTAAAAACCTTGAAAAA
AGATTAGACGAATGGCTAACTAGAATAACCAGTGTACAGAAGTCCTTAAATGACCTGATG
GAGCTGAAAACCATGGCACGAGAACTACTTGACGAATGCACAAGCTTCAGTAGCCGATTC
GATCAACTGGAAGAAAGGGTATCAGTGACTGAAGATCAAATGAGTGAAATGAAGCGAGAA
GAGAAGTCTAGAGAAAAAAGAGTAAAAAGAAATGAACAAAGCTTCCAAGATATATGGGAC
TAT
>5__chr3_103241458_103247587
TACTCTGAGCTAAAGGAGGAAGTTCGAACTCATTGCAAAGAAGTTAAAAACCTTGAAAAA
AAATTAGACGAATGGCTAACTAGAATAACCAATGCAGATAATTCCTTAAAGGTCCTGATG
GAGCTGAAAACCATGGCACGAGAAATACATGATGAATGCACAAGCCTCAGTAGCCGATTC
GATCAACTGGAAGAAAGGATATCAGTGATGGAAGATGAAATGAATGAAATGAAGCAAGAA
GAGAAGTTTAGAGAAAAAAGAATAAAAAGAAATCAACAAAGCCTCCAAGAAATATGGGAC
TAT
>5__chr22_20872244_20878371
TTCTCCGAGCTAAAGGAGGAAGTTTGAACCCATCACAAAGAAGTTAAAAATCTTGAAAAA
ATATTAGACAAATGGCTAACTAGAATAACCAATGTAGAGAAGTCCTTAAAGGATCTGAAG
GAGCTGAAAACCATGGCACGAGAACTACGTGACGAATGCACAAGCTTCTGTAGCCGATTT
GATCAGCTGGA-GAAAGGGTATCAGTGATTGAAGATCAAATGAATGAAATGAAGAGAGAA
GAGAAGTTTAGAGAAAAAAGAATAAAAAGAAATGAACAAAGCCTCCAAGAAGTATGGGAC
TAT
>5__chr2_183259527_183265644
TTCTCCAAGCTGAAG---GAAGTTCGAACCCATCGCAAACAAGTTAAAAACCTTGAAAAA
AGATTAGACGAATGGCTAACTAGAACAACCAATGCAGAGAAGTCCTTAAAGGACCTGATG
GAGCTGAAAACCATGGCACAAGAACTATGCGATGAATGCAAAAGCTTC-GTAGCCGATTC
GATCAACTGGAAAAAAGGGTATCACTGATTGAAGATCAAATGAATGAAATGAAGTGAGAA
GAGAAGTTTAGAGAAAAAGGAATAAAAAGAAATGAACAAAGCCTCCAAGAAATATGGGAC
TAT
>5__chr2_138028601_138034755
TTCTCGGAGCTAAAGGAAGAAATTTGAACCCATCGCAAAGAAGTTAAAAACCTTGAAAAA
AGACTAGACGAATGGCTAGCTAGAATAACCAATGCAGAGAAGTCCTTAAAGGACCTCATG
GAGCTGAAAACCATGGCATGAGAACTACGTGACGAATGCACAAGCTTCAGTAGCCATTTT
GATTAACTGGAAGAAAGGGTATCAGTGATTGAAGATCAAATGAATGAAATGTAGCGAGAA
GAGAAGTTTAGAGAAAGAAGAG-AAAAAGAAACGAACAAAGCCTCCAAGAAATATGGGAA
TAT
>5__chr2_133857114_133863227
TTTTCTGAGCTAAAGGAGGAAGATCGAACCCATCGCAAAGAAGTTAAAAACCTTGAAAAA
AGATTGGATGAATGGCTAACTAGAATAACCAATGCAGAGAAGTCCTTAAAGGAGCTGATG
GAGCTGAAAACCATGGCACAAGAACTATGTGATGAATGCACAATCTTCAGTAGCCGATTT
GATCAACTGGAAGAAAGGATATCAGTGACTGAAGATCAAATGAATGAAATGAAGCAAGAA
GAGAAATTTCGAGAAAAAAGAATAAAAAGAAATGAACAAAGCCTCCAAGAAATATGGGAC
CAT
>5__chr20_39863352_39869451
TTCCCCAAGCTAAAGGAGGAAGTTCGAACCCATCGCAAAGAAGTTAAAAGCCTTGAAAAA
AGATTAGATGAATGGCTAACTAGAATAACCAATGCAGAGAAGTCCTTAAAGGACTTGATG
GAGCTGAAAACCATGGCACAAGAACTACATGATGAATGCACAAGCTTCAGCAGCCAATTC
AATCAACTGGAAGAAAGGGTATCAGCCACTGAAGATCAAATGAATGAAATGAAGTGAAAA
GAGAAGTTTAGAGAAAAAAG---------AAACGAACAAAGCCTCCAAGGAATATGAGAC
TAT
>5__chr3_120764718_120770854
TTCTCCGAGCTAAAGGAAGAAGTTTGAACCCATCTCAAAGAAGCTAAAAACCTTGAAAAA
AGATTAGACAAATGGCTAACTAGAATAACCAGTGTAGAGAAGTCCTTAAATGACCTGTTG
GAGCTGAAAACCGTGGTACGAGAACTACATGACGAATGCACAAGCTTCAGTAGCCGATTA
GATCAACTGGAAGAAAGAGTGTCAGTGATGGAAGATGAAATGAATGAAATGAAGCAAGAA
GAGAAGTTTAGAGAAAAAAGAGTAAAAAGAAATGAACAAAGCCTCCAAGAAATATGGGAC
TAT
>5__chr22_33514701_33520829
TTCTCCGAGCTAAAGGAGGAAGTTTGAACCCATCGCAAATGAGTTAAAAACCTTGAAAAA
AGATTAGACAAATGGCTAACTAGAATAAGCAATGCAGAGAAGTCCATAAAGGACCTGATG
GAGCTGAAAACCATGGCATGAGAACTATCTGATGAATGCACTAGCTTCAGTAGCTGATTC
GATCAACTGGAAGAAAGGGTGTCAGTGATTGAAGAGCAAATGAATGAAATGGAGCGAGAA
GAGAAGTTTAGAGAAAAAAGAATTAAAATAAACGAACAAAACTGCCAAGAAATATGGGAC
TAT
>5__chr22_33542791_33548914
ATCTCCGAGCTAAAG-AGGAAGTTCGAACCCATCACAAAGAAGTTAAAAACCTTGAAAAA
AGATTAGACAAATGGCTAACTAGAATAAGCAATGCAGAGAAGTCCTTAAAGGACCTGATG
GAGCTGAAAACCATGGCACAAGAACTATGTGACGAATGCACAAGCCTCAGTAGCCGATTC
AGTCAACTGGAAGAAAGGGTATCAGTGATTGAAGATCAAATGAATGAAATGAAGTGAGAA
GAAAAGTTTAGAGAAAAAAGAATAAAAAGAAATCAACAAGGCCTCCAAGAAATATGGGAC
TAT
>5__chr21_36910713_36916841
TTCTCTGAGCTAAAGGAGGAAGTTTGAACCCAATGCAAATAAGTTAAAAACCTTGAAAAA
AGATTAGACAAATGGCTAACTAGAATAACCAATGCAGAGAAGTCCTTAAAGGACCCGATG
GAGCTGAAAACCATGGCATGAGAACTACGTGACGAATGCACAAGCTTCAGTAGCCGATTT
GATCAACTGGAAGACAGGGCATCAGTGACGGAAGATCAAATGAATGAAATGAAGCAAGAA
GAGAAGTTAAGAGAAAAAAGAGTAAAA-----TGAACAAAGCCTCCAAGAAATATGGGAC
TAT
>5__chr2_1365514_1371628
TTCTCCAAGCTAAAGGAGGAAGTTCGAGCCCATCGCAAAGAAGTTAAAAACCTTGAAAAA
AGATTAGACGAATGGCTAACTAGAATAACCAATGCAGAGAAGTCCTTAAAGGACCTGCTG
AAGCTGAAAACCAAGGCACAAGAACTATGTGATGAATGCACAAGCTTCAGTAGCCAATTC
GATCAACTGGAAGAAAGGGTATCAGTGATTGAAGATCAAATGAATGAAGTGAAGTGAGAA
GAGAAGTTTAGAGAAAAAAGAATAAAAAGAAATGAACAAAGCCTCCAAGAAATATGGGAC
TAT
>5__chr3_143676638_143682766
TTCTCCGAGCTAAAGGAGGAAGTTGGAACCCATGGCAAAGAAGTTAAAAACCTTGAAAAA
AGATTAGACGAATGGCTGACTAGAATAACCAATGCAGAGAAATCCTTAAAGGACCTGATG
GAGCTGAAATCCACGGCACAGGAACTACGTGACGAATGCACAAGCTTCAGTAGCCGATTC
GATCAACTGGAAGAAAGGGTATCAGTGATTGAAGATCAAATGAATGAAATGAAGCGAGAA
GAGAAGTTTAGAGAAAAAAGAATAAAAAGAAACGAACAAAGCCTCCAAGAAATATGGGAC
TAT
>5__chr3_158540530_158546652
TTCTCCGAGCTAAAGGAGGAAGCTCAAACCCATAGCAAAGAAGCTAAAAACCTTGAAAAA
AGATTAGACGAAGGGCCAACTAGAATAACCAGTGTAGAGAAGTCCTTAAATGACTTGATG
GAGCTGAAAACCATGGCATGAGAACTATATGACGAATGCACAAGCTTCAGTAGCCGATTC
AATCAACTGGAAGAAAGGGTATCAGTGATTGAAGATCAAATCAATGGAACGAAGTGACAA
GAGAAGTTTAGAGAAAAAAGGGTAAAAAGAAACAAACAAAGCCTCCAAGAAATATGGGAC
TAT
>5__chr2_17948196_17954344
TTCTCCGAGCTAAAGGAGGAAGTTCGAACCCATGGCAAAGAAGCTAAAAACCTTGAAAAA
AGATTAGAAGAATGGCTAACGAGAATAATCGGGGTAGAGAAGTCCTTAAATGACCTGACG
GAGCTGAAAACCATGGCACGAGAACTACATGACGAATGCACAAGCTTCAGTAGCCGATTC
AATCAACTGGAAGAAAGGGTATCAGTGATTGAAGATTAAATGAATGAAATGAAGTGAGAA
GAGAAGTTTAGAGAAAAAAGAGTAAAGAGAAATGAACAAAGCCTCCAAGAAATATGGGAC
TAT
>5__chr21_32108404_32114545
TTCTCTGAGCTAAAGGAGGAAGTTCAAACCCAACACAAAGAAGCTAAAAACCTTGAAAAA
AGATTAGACGAATGGCTAACTAGAATAACCAGTGTAGAGAAGTCCTTAAATGACCTGATG
GAGCTGAAAACCATCGCACGAGAACTATGAGACGAATGCACAAGCTTCAGTAGCTGATTC
GATCAACTGGAAGAAAGGGTATCAGTGATTGAACATCAAATGAATGAAATGAAGCGAGAA
GAGAAATTTAGAGAAAAAAGAGTAAAAAGAAATGAACAAAGCCTCCAAGAAATATGGGAC
TAT
>5__chr3_142189116_142195202
TTCTCCGAGCTAAAGGAGGAAGGTCGAACCCATCACAAAGAAGCTAAAAACCTTGAAAAA
AGATAAGACGAATGGCTAGCTAGAATAACCAGTGTAGAGAAGTCCTTAAATGACCTGATG
GAGCTGAAAAACATTGCATGAGAACTACGTGACGAATGCACAAGCTTCAGTAGCCGATTC
CATCAATTGGAAGAAAAGCTATCAGTGATTGAAGATCAAATGAATGAAATGAAGCCAGAA
GAGAAGTTTAGAGAAAAAAGAGTAAAAAGAAACAAACAAAGCCTCCAAGAAATATGGGAC
TAT
>5__chr2_39655663_39661796
TTCTCCGAGCTAAAGGAGGAAGTCTGAACCCATCGCAAAGAAGTTAAAAACCTTGAAAAA
AGATTAGACGAATGGCCAACTAGGATAACCAATGCAGAGAAGTTCTTAAAGGACCTGATG
GAGCTGAAAACCATGGCACGAGAACTATGTGAAGAATGCACAAGCTTCAGTAGCCGATTT
GATCAACTGGAAGAAAGGGTATCAGTGATTGAAGATCAAATGAATGAAATGAAGCAAGAA
GAGAAGTTTAGAGAAAAAAGAATAAAAAGAAACGCACAAAGCCTCCAAGAAATACGGCAC
TAT
>5__chr3_142497073_142503122
TCCTCCGAGCTCAAGGAGGAAGATTGAACCCATTGCAAAGAAGCAAAAAACCTTGAAAAA
AGATTAGACGAATGGCTAACTAGAATAACCAGTGTAGAGAAGTCCTTAAATGACCTGATG
GAGCTGAAAACCATGGCACGAGAACTATGTGATGAACGCACAAGCTTCAGTAGCCGATTC
GATCAATGGGAAGAAAGGGTATCAGTGATTGAAGATCAAATGAATGAAATGAAGCCAGAA
GAGAAGTTTAGAGAAAAAAGAGTAAAAAGAAACAAACAAACCCTCCAAGAAATATGGGAC
TAT
>5__chr2_217027684_217033810
TTCTCTGAGCTAAAGGAGGAAGTTTGAACCCATCGCAAAGAAGTTAAAAACCTTGAAAAA
AGATTAGACGAATGGCTAACTAGAATAACCAATGCAGAGAAGTCCTTAAAGGACCTGATG
GAGCTTAAAACCATGGCACGAGAACTACGTGACGAATGCATAAGCTTCAGTAGCCGATTT
GATCAACTGGAAGAAAGGGTATCAGTGATTGAAGATCAAATGAATGAAATGAAGCAAGAA
GAGAAGTTTAGAGAAAAAAGAATAAAAA-----GAACAAAGCCTCCAAGAAATATGGGAC
TAT
>5__chr2_37803804_37809917
TTCTCCGAGCTAAAGGAGGAAGTTCGAACCCATGGCAAAGAAGTTAAAAACCTTGAAAAA
AGATTAGATGAATGGCTAACTAGAATAACCAATGCAGAGAAGTCCTTAAAGGACCTGATA
GAGCTGAAAACCATGGCACGAGAACTACGTGACGAATGCACAAGCTTCAGTAGCCAATTC
GATCAACTGGAAGAAAGGGTATCAGTGATGGAAGATCAAATGAACGAAATGAAGCGAGAA
GAGAAGTTTAGAGAAAA-AGAATAAAAAGAAATGAACAAAGCCTCCAAGAAATATGGGAC
TAT
>5__chr4_73920086_73926243
TTCTCCAACCTAAAGGAGGAAGTTTGAACCCAACACAAAGAAGCTAAAATCCTTGAAAAA
AGATTAGACAAATGGCTAACTAGAATAACCAGCATAGAGAAGTCCTTAAGTGACCTGGTG
GAGCTGAAAACCATGGCACAAGAACTATGTGAGGAATGCACAAGCTTCAGT------TTT
GATCAACTGGAAGAAAGGGTATCAGTGATTGAAGATAAAATGAATGAAATGAAGCAAGAA
G-----TTTAGAGAAAAAAGAGTAAAAAAAAAAAAACAAAGCCTCCAAGAAATATGGGAC
TAT
>5__chr3_90236827_90242976
TACTCCAAGCTAAAGGAGGAAGTTAGAACCCATTGCAAAGAAGTTAAAAACCTTGAAAAA
AGATTAGACAAATGGCTAAGTAGAATAACCAATGTAGAGAAGGCCTTAAATGATCTGATG
GAGCGGAGAACCAGGGCACGAGAACTGC--GATGAATGCACAAGCTTCAGTAGCCGATTC
GATCAGCTGGAAGAAAGGGTATCAGTGATTGAAGATCAAATGAATGAAATGAAGTGAGAA
GAGAAGTTTAGAGAAAAAAGAATAAAAAGAAATGAACAAAGCCTCCAAGAAATATGGGAC
CAT
>5__chr4_69668520_69674676
TTCTCCAAGCTAAAGGAGAAAGTTTGAACCTATCACAAAGAAGCTAAAAACCTTGAAAAA
AGATTAGACAAAGGGCTAACTAGAATAACCAGTGTAGAGAAGTCCTTAAATGACCTGATG
GAGCTGAAAACCATGGCAGGAGAACTATGTGACACATGCATAAGCTTCAGTAGCTGATTC
GATCAACTGGAAGACAGGGTATCAGTGATTGAAGATCAAATGACTGAAATGAAGCGAGAA
GAGAAGTTTAGAGAAAAAAGAGTAAAATGAAATGAACAAAGCCTCCAAGAAATATGGGAC
TAT
>5__chr3_51019096_51025254
TTCTCTGAGCTAAAGGAGGAAGTTCAAACTCATCACAAAGAAGCTAAAAACCTTGAAAAA
AGATTAGACGAATGGCTAACTAGAATAACCAGTGTAGAGAAATCCTTAAACGACCTGATG
GAGCTGAAAACCATGGCAGGAAAACTATGTGACGAATGCACAAGCTTCAGTAGCCAACTT
GAACAACTGGAAGAAAGGGTATCAGTGACTGAAGATCAAATGAATGAAATGAAGCGAGAA
GAGAATTTCAGAGAAAAAAGAATAAAAAGAAATGAACAAAGCCTCCAAGAAATATGGGAC
TAT
>5__chr4_21607371_21613495
TTCTCTGAGCTAAAGGAGGAAGTTGGAACCCATCACAAAGAAGCTAAAAACCTTGAAAAA
AGATTAGATGAATGGCTAACTAGAATAACCAATGTAGAGAAGTCCTTAAATGACCTGAAG
GAGCTGAAAAACATGGCATGAGAACTACATGATGAATGCACAAGCTTCAGTAGCTGATTT
GACCAACTGGAGGAAAGGGTATCAGTGATTGAAGATCAAATGAATGAAATGAAGCGAGAA
GAGAAGTTTAGAGAAAAAAGAGTAAAAAGAAATGAACAAAGCCTCCAAGAAATATGGGAC
TAA
>5__chr4_53774585_53780708
TTCTCTGAGCTAAAGTAGGAAGTGCAAACCCATCGCAAAGAAGCTAAAAACCTTGAAAAA
AGATTAGATGAATGCCTAACTAGAATAATCAATGCAGAGAAGTCCTTAAAGGACCTGATG
GAGCTGAAAACCATGACATGAGAACCATGTGACGAATGCACAAGCTTCAGTAGCCAATTT
GAACAACTGGAAGAAAGGGTATCAGTGACAGAAGATCAAATGAATGAAATGAAGCGAGAA
GAGAAGTTTAGAGAAAAAAGAGTAAAAAGAAATGAACACAGCTTCCAAGAAATATGGGAC
-AT
>5__chr4_167921924_167928050
TTCTCCGAGCTAAAGGAGGAAGTTTGAACCCAACAAAAAGAAGCTAAAAACCTTGAAAAA
ACATTAGACAAATGGCTAACTAGAATAACCACTGTAGAGAAGTCCTTAAATCACCTGATA
GAGCTGAAAACCATGGCAAGAGAACTACATGATGAATGCACAAGCTTCAGTAGCTGATTT
GATCAACTGGAAGAAAGAGTATCAGTGATGGAAGATCAAATGAATGAAATGAAGTGAGAA
GAGAAGCTTGGAGAAAAAAGGGTAAAAAGAAATGAACAAAGCTTCCAACAAATATGGGAC
TAT
>5__chr4_130856105_130862231
TTCTCCGAGCTAAAGGAGGAAGTTCGAACCCATCACAAAGAAGTTAAAAACCTTGAAAAA
AGATTAGACGAATGGCTAACTAGAATAACCAACGCAGAGAAGTCTTTAAAGGACATGATG
CAGCTGAAAACCATAGCACGAGAACTACGTGACGAATGCACAAGCTTCAGTAGCCGATTC
GATCAACTGGAAGAAAGGGTATCAGTGATGGAAGATCAAATGAATGAAATGAAGTGAGAA
GAGAAGTTTAGAGAAAAAAGAGTAAAAAGAAAGGAACAAAGCCTCCAAGAAATATGGGAC
TAT
>5__chr4_52726115_52732260
TTCTCTGAGCTAAAGGAGACAGTTCGAACCCATCGCAAGGAAGATAAAAACCTTGAAAAA
AGATTAGACCAATGGCTAACTAGAATAACCAGTGTAGAGAAGTCCTTATATGACCTGATG
GAGCTGAAAACCATGGCATGAGAACTACATGATGAAAACACAAGCTTCAGTAACCGATTT
GATCAACTGGAAGAAAGGGTATCAGTGATGGAAGGTCAAATGAATGAAATGAAGAGAGAA
GAGAACTTTAGAGAAAAAAGAGTAAAAAGAAATGAACAAAACTTCCAAGAAATATGGGAC
TAT
>5__chr3_70807510_70813639
TACTCCGAGCTAAAGGAGGAAGTTGGAACCCATTGCAAAGAAGATAAAAACCTTGAAAAA
AGATTAAAAAAATGGCTAACTGGAATAACCAATGTAGAGAAGTCCTTAAATGACCTGATG
GAGCTGAACACCATGGCATGAGAACTACGTGACGAATGCACA-GCTTCAGTAGCTGATTC
GATCAACTGGAAGAAGGGGTATCAGTGATTGAAGATCAAATGAATGAAATGAAGTGAGAA
GAGAAGTTTAGAGAAAAAAGAATAAAAATAAATGAACAAAGCCTCCAAGAAATATGGGAC
TAT
>5__chr3_86428871_86435014
TTCTCCGAGCTAAAGGAGGAAGTTGGAACCCATAGCAAAGAAGTTAAAAACCTTGAAAAA
AGATTAGACAAATGGCTAACTAGAATAACCAATGGAGAGAAGTCCTTAAAGGAACTGATA
GAGCTGAAAACCATGGCACGAGAACTATGTGACGAGTGCACAAGCTTCAGTAGCCGATTC
GATCAACTAGAAGAAAGGGTATCGTTGATTGAAGATCAAATGAATGAAATGAAGTGAGAA
GAGAAGTTTAGAGAAAAAAGAGTAAAAAGAAATGAACAAAGCCTCCAAGAAATATGGGAC
TAT
>5__chr3_84941609_84947740
TTCTCTGAGCTAAAGGAGGAAGTTCGAACTCATCGCAAAGAAGATAAAAACCCTGAAAAA
AGATTAGATGAATGGCTAACTAGAATAACCTGTGTAGAGAAGTCCTTAAATGATCTGCTG
GAGCTGAAAACCATGACACGAGAACTATGCGACAAATGCACAAGCTTCAGTAGCCCATTT
GATCAACTGGAAGAAAGGGTATCAGTGATTGAAGATCAAATGAATGAAATGAAGCGAGAA
CAGAGGTGTAGAGAAAAAAGAGTAAAAAGAAATGATCAAAGCCTCCAAGAAATATGGGAC
TAT
>5__chr3_5607493_5613638
TACTCCGAGCCATGGGAGGAAATTCAAACCAATGGCAAAGAAGTTAAAAACTTTGAAAAA
AAATTAGATGAATGTATAACTAGAATAACCAATGCAGAGAAGTCCTTAAAGGAGGTGATG
GAGCTGAAAGCCAAGGTTCGAGAACTACGTGAAGAATGCAGAAGCCTCAGGAGCTGATGC
GATCAACTGGAAGAAAGCGTACCAATGTTGGAAGATGAAATGAATGAAATGAAGCGAGAA
GGGAAGTTTAGAGAAAAAAGAATAAAAAGAAACGAACAAAGCCTCCAAGAAATATGGGAC
TAT
>5__chr4_61244190_61250264
TTCTCCGAGCTAAAGGAGGAAGTTCGAAACCATGACAAAGAAGCTAAAAACCTTGAAAAA
AGATTAGACAAATTGCTAACTAGAATAACCAGTGTAGAGAAGACCGTAAATGACCTGTTG
GAGCTGAAAACCATGGCACAAGAACTATGTGACACATGCATAAGCTTCAGTAGCTGATTC
AATCAACCAGAAGAAAGGGTATCAGTGATGGAAGATCAAATGAAAGAAATAAAGCAAGAA
GAGAAGTTTAGAGAAAAAAGAATAAAAAGAAACAAACAAAGCCTCCAAGAAATATGGGAC
TAT
>5__chr3_20831929_20838027
TTCTCCGAGCTAAAGGAGGAAGTTTGAACCCATTGCAAAGAAGCTAAAAACCTTGAAAAA
AGATTAGACAAATGGCTAACCAGAATAACCAGTATAGAGAAGTCCTTAAA-GACCTGATG
AAGCTGAAAACCATGGCATGAGAACTATGTGACGAATGCACAAGCTTCAGTAGCCGATTC
GATCAACTGGAAGAAAAGGTATCAGTGATTGAAGATCAAATGAATGAAATGAAGCAAGAA
GAGAAGTTTAGAGAAAAAAGAGTAAAAAGAAACAAGCAAAGCCTCCAAGAAATATGGGAC
TAT
>5__chr4_104378682_104384828
TTGTCTGAGCTAAAGGAGGTAGTTCGAACCCAACACAAAGAAGCTAAAAACCTTGAGAAA
AGATCAGACAAACGGCTAACTAGAATAATCAGTGTAGAGAAGTCCTTAAATGACCTGATG
GAGCTGAAAACCATGGCACGAGAACTACATTACAAATGCACAAGTTTCCGTAACTGATTC
GAACAATTGGAAGAAAGGGTATCAGTGATTGAAGATCAAAGGAATGAAATGAAGTGAGAA
AAGAAGTTTAGAGAAAAAAGAATAAAAAGAAATGAACAAAGCCTCCAAGAAATATGGGAC
TAT
>5__chr4_116952281_116958431
TTCTCCGAGCTAAAGGAGGAAGTTCGAACCCATGGCAAAGAAGTTAAAAACGTTGAAAAA
AGATTAGACGAATGGCTAACTAGAATAACCAATGCAGAGAAGTCCATAAAGGACCTGATG
GAGCTGAAAACCATGGCACAAGAACTACATAGCAAATGCAGAAGCTTCAGTAGCCAATTC
GATCAAGTGGAAGGAAGGGTATCAGTGATGGAAGAACAAATGAATGAAATGAAGTGAGAA
GAGAAGTTTAGAGAAAAAAGAATAAAAAGAAATGAACAAAGCCTCCAAGAAATATGGGAA
TAT
>5__chr3_86224804_86230932
TTCTCCAAGCTGAAGGAGGAAGTTCGAACCCATGGCAAAGAAGTTAAAAACCTTAAAAAA
AGATTAGATGAATGGCTAACTAGAATAACCAGTGTAGAGAAGTCATTAAATGACCTGATG
GAGCTGAAAGCCATGGCACGAGAACTACTTGATGAAGGCACAAGCCTCAGTAGCCGATTA
GATCAACTGGAAGAAAGGGTATCAGTGATTGAAGATCAAATGAATGAAATGAAGCGAGAA
GAGAAGTTTAGAGAAAAAAGAATAAAA-GAAATGAACAAAGCCTCCAAGAAATATGGGAC
TAT
>5__chr3_97802871_97809021
TTCTCCGAGCTAAAGAAGGAAGTTCAAACCCATCGCAAAGAAGTTAAAAACCTTAAAAAA
AGATTAAACGAATGGCAAACTAGGATAACCAATGTAGAGAAGTCCTTAAATGACCTGATG
GAGCTGAAAACCAAGGCATGAGAACTATGTGACGAATGCACAAGCTTCAGTAGCTGATTT
GATCAACTGGAAGAAAGGGTATCAGTGATTGAATATCAAATGAATGAAATGAAGCGAGAA
GAGAAGTTTAGAGAAAAAAGAATAAAAAGAAATGAACAAATCCTCCAAGAAATATAGGAC
TAT
>5__chr3_40287886_40294001
TTCTCCGAGCTAGAGGAGGAAGTTCGAACCCATCACAAAGAAGCTAAAAACCTTGAAAAA
AGATTAAAAGAATGGCTAACTAGAAGAACCAGCATAGAGAAGTCCTTAAATGACCTGATG
GAGCTGAAAACCATGGCACAAGAATGACGTGACGAATGCACAAGCTTCAGTGGCCGATTT
GATCAACTGGAAGAAAGGGTATCAGTGATTGAAGATCAAATGAATGAAATGAAGCAAGAA
GAGAAGTTAAGAGAAAAAAGAGTAAAAAGAAACGAACAAAGCCTCCAA------------
---
>5__chr4_20327070_20333194
TTTTGCGAGCAAAAGGAGGAAGTTTGAACCCATTGCAAAGAAGCTAAAAACATTGAAAAA
AGATTAGATGAATGGCTAACTAGAATAACCAGTGTAGAGAGGACCTTAAATGACCTGATG
GAGCTGAACACCATGGCACGAGAACTACATGACGAATGCACAAGCTTCAGTAGCCGACTC
AATCGAGTGGAAGAAAGGGTATCAGTGATTGAAGATCAAATGAATGAAATGAAGCGAGAA
GTGAAGTTTAGAGAAAAAAGAGTAAAAAGAAAGGAACAAAGCCTCCAAGAAATATGGAAC
TAT
>5__chr4_164859636_164865754
TTCTCCGAGCTAAAGGAGGAAGTTTGAACCCAAGGCAAAGAAGCTAAAAACCTTGAAAAA
AGATTAGACGAATGGCTAACTAAAATAACCAGTGTAGAGAAGTCCTTAAATGACCTGATG
GAGCTGAAAACCATGGCACAAGAACTACGTGACAAATGCACAAGCTTCAGTAGCCGATTC
GTTCAACTGGAAGAAAGGGTATCAGTGATTGAAGATCAAATGAACGAAATGAAGCGAGAA
GAGAAGTTTAGAGAAAAAAGAGTAAAAAGACATGAACAAAGCCTCCAAGAAATATGGGAC
TAT
>5__chr3_82502151_82508275
TTCCCCAAGCTAAAGGAGGAAGTTCGAACCTAATGCAAAGAAGTTAAACACCTTGAGAAA
AGATTAGACGAATGGCTAACTAGAATAACCAATGCAGAGAAGTCCTTAAAGGACCTGATG
GAGCTGAAAACCATGGCACGGGAACTACGTGATGAATGCACAAGCTTCAGAAGCTGATTC
GATCAACCGGAAGAAAGGGTATCAGTGATAGAAGATCAAATGAATGAAATGAAGCTAGAC
GAGAAGTTTAGAGAAAAAAGAATAAAAAGAAATGAACAAAGCCTCCAAGAAATATGGGAC
TAT
>5__chr4_26304642_26310744
TGCTCTGAGCTAATG-----------------------------------CCTTGAAAA-
AGATTAGACGAGTGGCTAACTAGAATAACCACTGTAGAGAAGTACGTAAGTGACCTGATG
GAGCTGAAAACCATGGCATGAGAACTACGTGACAAATGCACAAGCTTCAGTAGCCAATTC
GATCAACTGGAAGAAAGGGTATCAGTGATTGAAGATGAAATGAGTGAAATGAAGCGAGAA
GAGAAGTTTAGAGAAAAAAGAATAAAAAGAAATGAACAAAGCCTCCAAGAAATATGGGAC
TGT
>5__chr3_98180595_98186732
TTCTCCGAGCTAAAGAAGGAAGTTAGAACCCATCGCAAAGAAGCTAAAAACCTTGAAAAC
AGATGAAATGAATGGCTAACTAGAATAACCAGTGCAGAGAAGTCCTTGAATGACCTGATG
GAGTGGAAAACCATGGCATGAGAACTATGTGATGAATTCACAAGCTTCAGTAGCTGATTC
AATCAACTGGAAAAAAGGGTATCAGTGATTGAAGATCAAATGAATGAAAAGAAGTCAGAA
GAGAAGTTTAGAGAAAACAGAATAAAAAGAAATGAACAAAGCCTCCAAGAAATATGGGAC
TAT
>5__chr4_175120673_175126761
TTCTCTGAACTAAAGGAGGAAGTTCGAACCCAACGCAAAGAAGCTAAAAAGCTTGAAAAA
ATATTAGATGAATGGCTAACTAGAATAACCAGTGTAGAGAAGTCCTTAAATGACCTGATG
GAGCTGAAAACTATGGCACGAGAACTAGGTGACAAATGCACAAGCTTCAGTAGGTGATTC
GATCAACTGGAAGAAAGGGTATCAGTAATTGGAGATGAAATGAATGAAATGAAGCAAGAA
GAGAAGTTTAGAGAAAAAAGAGTAAAAAGAAACGAACAAAGCCTCCAAGAAATATGGGAC
TAC
>5__chr3_177648638_177654780
TATGCCAAGCTAAAGGAGGACGTTCAAACCAATGGCAAAGAAGTTAAAAACCTTGAAAAA
AGATTAGATGAATGGCTAACTAGAATAACCAATGTAGAGAAGTCCTTAAAGGACCTGATG
GAGCTGAAAACCATGGCACGAGAACTACATGATGAATGCTCAAGCTTCAGTAGCTGATTC
GATCAACTGGAAGAAAGGGTATCAGTGATGGAAGATCAAATGAATGAAATGAAGCAAGAA
GAGAAGTTTAGAGAAAAAAGAATAAAAAGAAATGAACAAAGCCTCCAAGAAATATGGGAC
TAT
>5__chr3_168329835_168336010
TTCTCCAAGCTAAAGGAAGAAGTTCAAACCCACTGCAAAGAAGCTAAAAATCTTGAATAA
AGATTAGATGAGTGGCTAACTAGAATAATCAGTGCAGAGAAGTCCTGAAATGACCGGATA
GAGCTGAAAACCATGGCATGAGAACTACGTGACAAATGCACAAGCTTCAGTAGCCAATTC
AATCAACTGGAAGAAAGGGTATCCGTGCTTGAAGATCAGATGAATGAAATGAAGCGAGAA
GAGAAGTTTAGAGTAAAAAGAGTAAAAAGAAATGACCAAAG----CAAGAAATATGGGAC
TAT
>5__chr4_100234122_100240166
TTCTCCAAGCTAAAGGA-GAAGTTTGAACCTATGGCAAAGAAGTTAAAAACATAGAAAAA
AGATTAGACAAATGGCTAACTAGAATAACCAATGCAGAGAAGTCCTT-------------
---------------------------------------------------AGCCGATTC
GATCAAGTGGAAGGAAGGGTATCAGTGATGGAAGATCAAATGAATGAAATGAGGCGAGAA
GAGAAGTTTAGAGAAAAAACAATAAAAAGAAATGAACAAAGCCTCCAAGAAATATGGGAC
TAT
>5__chr4_107675707_107681852
TTCTCTGAGCTAAAGGAGGA-GTTTGAACCCATTGAAAAGAAGCTAAAAACCTTGAAAAA
AGATTAGATGAATGGCTAACTAGAATAACCAGTGCAGAGAAGTCCTTAAATGACCTGATG
GAGCTAAACACCACAGCACAAGAACTACAAGACAAATGCACAAGCTTCAGTAGCCAATTT
GATCAACTGGAAGAAAGGGTATCAGTGATGGAAGATCAAATGAATGAAATGAAGTGAGAA
GAGAAGTTTAGAGAAAAAAGAGTAAAAAGAAATGAACAAATCCTCCAAGAAATATGGGAC
TAT
>5__chr3_69476702_69482834
TTCTCCAAGCTAAAGGAGGAAGTTTGAACCCATCGCAAAGAAGCTAAAATCCCTGAAAAA
AGATTAGACAAATGGCTAACTAGAATAACCAGTGTAGAGATGTCCTTAAATGACCTGATG
GAGCTGAAAACCATGGCACAAGAAATACATGATGAATGCACAAGCTCCAGTAGC-GATTC
GATCAAGCGGAAGAAAGGGTATGAGTGATTGAAGATTAAATGAATGAAATGAAGCGAGAA
GAGAAGTTTAGAGAAAAAAGAGTAAAAAGAAATGAACAAAGCCTCCAAGAAATATGGGAC
TAT
>5__chr4_100932833_100938944
TACTCCGAGCTAAAGGAGGAAGTTCGAACCCATCGCAAAGAAGTTAAAAACCTTGAAAAA
AGATTACATGAATGGCTAACTAGAATAACCAATGCAGAGAAGTCCTTAAAGGACCTGATG
GAGCTGAAAACCATGGCACGAGAACTACGTGATGAATGCACAAGCTTCAGTAGCTGATTT
GATCAATCGGAAGAAAAGGTATCAGTGATTGAAGATCAAATGAATGAAATGAAGCAAGAA
GAGAAGTTTAGAGAAAAAAGAATAAAA---AACGAACAAAGCCTCCAAGAAATATGGGAC
TAT
>5__chr4_135970268_135976399
TTCTCCAAGCCAAAGGAGGAAGTTGGAACCCATCGCAAAGAAGTTAAAAACCTTGAAAAA
AGATAAGATGAATGGCTAACTAGAATAACCAATGCCGGGAAGTCCTTAAAGGAGCTGATG
AAGCGGAAAACCATGGCATGAGTACTACATGACGAATGCACAAGCTTCAGTAGCCGATTC
GATCAACTGGAAGACAGGGTATCAGTGATGGAAGATCAAATGAATGAAATGAAGTGAGAA
GAGAAGTTTAGAGAAAAAAGAATAAAAAGAAATGAACAAAGCCTCCAAGAAATATGGGAC
TAT
>5__chr3_160705962_160712099
TTCCCCGAGCTAAAGGAGGAAGTTCGAACCCATGGCAAATAAGTTAAAAACCTTGAAAAA
AGATTAGACGAATGGGTAACTAGAATAACCAATGCAGAGAAGTCCTTAAAGGACTTGATG
GAGCTGAAAACCATGGCACGAGAACTATGTGATGAAAGCACAAGCTTCAGTAGCCGATTC
AATCAACTGGAAGAAAGGGTATCAGTGAAGGAAGATCAAATAAATGAAATGAAATGAGAA
GAGAAGTTTAGAGAAAAAAGAATAAAAAGAAATGAACATAGCCTCCAAGAAATATGGGAC
TAT
>5__chr4_38154510_38160558
TACTCTGAG-TACAGGAGAAAATTCAAACCAAAGGCAAAGAAGTTGAAAACTTTGAAAAA
AATTTAGACGAATATATAACTAGAATAACCAATACAGAGAAGTGCTTAAAGGAGCCAATG
GAGCTGAAAGCCAAGGCTCAAGAACTACGTGAAGAATGCAGAAGCCTCAGGAGCCAATGC
AATCAACTGGAAGAAAGGGTATCAGTGATGGAAGATGAAATGAATGAAATGAAGTGAGAA
GGGAAGTTTACAGAAAAAAGAATAAAAAGAAACAAACAAAGCCTCCAAGAAATATGGGAC
TAT
>5__chr4_141960975_141967098
TTCTCCAAGCTAAAGGAGGAAGTTTGAACCCATGGCAAAGAAGTTGAAAACCTTGAAAAA
AAATTAGACGAATGGATAACTAGAATAACCAATGCAGAGAAGTACTTAAAGGACCTGATA
GAACTGAAAACCACGGCACGAGAACTACGTGACTAATGCACAAGCCTCAGTAGCCGATTC
GATCAACTGGAAGAAAGGGTATCAGTGATGGAAGATCAAATGAATGAAATGAAGCAAGAA
GAGAAGCTTAGAGAAAAAAGAATAAAAAGAAACGAACAAAGCCTCCAAGAAATATAAGAC
TAT
>5__chr3_59574622_59580719
TTCTCCGAGCTAAAGGAGGAAGTTCGAACCCATGGCAAAGAAGTTAAAAACCTTAAAAAA
AGATTAGAAGAATGGCTAACTGGAATAACCAATGCAGAGAAGTCCTTAAAGGACCTGATG
GAGCTGAAAACCATGGCACGAGAACTACGTGATGAAAGCACAAGCTTCAGTAGCCAATTC
GATCAACTGGAAGAAAGGGTATCAGTGATTGAAGATAAAATGAATGAAATGAAGCAAGAA
GAGAAGTTTAGAGTAAAAAGAATAAAAAGAAACAAACAAAGCCTCCAAGAAATATGGGAC
TAT
>5__chr4_123709783_123715933
TACTCTGAGCTAAAGGAGGAAGTTCGAACCCAACGCAAAGAAGTTAAAAACCTTGAAAAC
AGATCAGACGAATGGCTAACTGGAATAACCAATACAGAGAAGTCCTTAAAGGACTGGATG
GAGCTGAAAACCATGGCACGAGAACTACGTGACAAATGCACAAGCTTCAGTAGCCGATTC
AATCAACTGGAAGGAAGGGTATTAGTGATTGAAGATCAAATGAACAAAATGAAGCAAGAA
GAGAAGTTTAGAGAAAAAAGAACAAAAAGAAATGAACAAAGCCTCCAAGAAATATGGGAC
CAT
>5__chr4_112705745_112711850
TACTCCGAGCTAAAGGAGGAAGTTCAAACCCATCGCAAAGAAGCTAAAAACCTTGAAAAA
AGATTAGACGAATGGCTAACTAGAATAACCAGTGTAGAGAAGTCCTTAAATGACCTGACG
GAGCTGAAAACCATGGCACGAGAACTACGTGACAAATGCACAAGCTTCAGTAGCCAATTC
GATCAACTGGAAGAAATGGTATCATTGATTGAAGATCAAATGAATGAAATGAAACGAGAA
GAGAAGTTTAGAGAAAAAAGACTAAAAAGAAACAAACAAAGCCTCCAATAAATATGGAAC
TAT
>5__chr4_106870350_106876436
TTCTCTGAGCTAAAGGAGGA-------ACCCATTGCAAAGAAGCTAAAAACGTTGCAAAA
AGATTAGACGAATGGCTAACTAGAATAACCAGAGTAGAGAAGTCCTTAAATGACCTGATG
GAGCTGAAAACCATGGCAAGAGAACTACATGATGAATGCACAAGCTTCAGTAGCTGATTC
GATAAAATGGAAGAAAGGGAATCAGTGACTGAAGATCAAATGAATGAAATGAAGCAAGAA
GAGAAGTTTAGAGAAAAAAGAGTAAAAAGAAATGAACAAAGCCTCCAAGAAATATGGGAC
TAT
>5__chr4_57273569_57279693
TTCTCCGAGCTAAAGGAGGATGTTCAAACCCATCGCAAAGAAGCTAAAA-CCTTGAAAAA
AGATTAGACGAATGGCTAACTAGAAAAACCAGCATAGAGAAGTCCTTAAATGACCTGATG
GAGCTGAAAACCATGGCACGAGAACTTCATGATGCATGCGCAAGCTTCAGTAGCCGATTC
AATCAACTGGAAGAAAGGGTATCAATGATTGAATATCAAATGAATGAAATGAAGTGAGAA
GAGAAGTTTAGAGAAAAAAGAGTAAAAAGAAATGAACAAAGCTTCCAAGAAATATGACAC
TAT
>5__chr3_72842183_72848328
TTCTCTGAGCTAAAGGAGGAAGCTCCAACCCAACGCAAAGAAGTTAAAAACCTTGGAAAA
AGATTAGATGAATGGCTAACTAGAATAACCAGTGTGGAGAAGTCCTTAAATGACCTGATT
GAGCTGAAAACCATGGCACGAGAACTACGTGACGAATGCACAAGCTTCAGTAGCCAATTT
GATCAACTGGAAGAAAGGGTATCAGTGATTGAAGATCAAATGAATGAAATGAAGTGAGAA
CAGAAGTGTAGAGAAAAAAGAATAAAAAGAAATGAACAAAGCCTCCAAGAAATATGGGAC
TAT
>5__chr4_133598403_133604492
TTCTCCGAGCTAAAGGAGGAAGTTCGAACCCACTGCAAAGAAGCTAAAAACCTTGAAAAA
AGATTAGACGAATGGATAACTAGAATAACCAGTGTAGAGAAGTCCTTAAATGACCTGATG
GAGCTGAAAACCATGGCACAAGAACTATATGACAAATGCACAAGCTTCAGTAGCCGATTC
AATCAACTGGAAGAAAGGGTATCAGTGACTGAAGATCAAATGAATGAAATGAAGCGAGAA
GAGAAGTTTAGAGAAAAAAGAGTAAAAAGAAATGAATAAAGC-TCCAAGAAATATGGGAC
TAT
>5__chr5_84763045_84769162
TTCTCTGAGCTAAAGGAGGCAGTTTGAACCCATTGCGAAGAAGCTAAAAACCTTGAAAAA
AGATTAGACACATGACTAACTATAATAACCAGTGCAGAGAAGTCCTTAAATGACCTGATG
GAGCTGAAAACCAGGGCACGAGAACTATGTGACAAATGCACAAGTTTCAGTAGCCGATTT
GATCAACTGGAAG--AGAGTATCAGTGATTGAAGATCAAATGAATGAAATGAGGTGAGAA
GAGAAGTTTAAAGAAAAAAGAGTAAAAAGAAATGAACAAAGCCTCCAAGAAATATGGGAC
TAT
>5__chr6_115649939_115656076
TTCTCCGAGCTAAAGAAGGAAGTTTGAACCCATCACAAAGAAGGTAAAAACCTTGAAAAA
AGATTAGATGAATGGCTAACTAGAATAAGCAGTGTACAGAAGTCCTTAAATGACCTCATG
AAGCTGAAAACCACAGCATGAGAACTATGTGACAAATGAAAAAGCTTCAGTAGCTGATTT
GATCAACTGGAAGAAAAGGTATCAGTGATTGAAGATCAAATGAATGAAATGAAGCAAGAA
GAGAAGTTTAGAGAAAAAAGAGTAAAAATAAATGAACAAA-CCTCCAAGAAATATGGGAC
TAT
>5__chr6_117523125_117529265
TTCTCCGAGCTAAAGGAGGATGTTCAAACCCATTGCAAAGAAGCTAAAAACCTTGAAAAA
C-ATTAGACGAATGGCTAACTAGAATAATCAGTGTAGAGAAGTCCTTAAATGGCCTGATG
GAGCTGAAAACCATGGCACGAGAACTACGTGATGCATGCACAAGCTTCAGTAGCTGATTC
GATCAACTGAAAGAAAGGGTATCAGTGATTGAAGATCAAATGAATGATATGAAGTGAGAA
GAGAAGTTTAGAGAAAAAAGAGTAAAAAGAAATGAACAAAGCCTCCAAGAAATATGGAAT
TAT
>5__chr4_98918102_98924254
TTCTCCGAGGTAAAGGAAGAAAGTCGAACCCAACCCAAAGAAGCTGAAAACCTTGAAACA
AGATTAGATGAATGGCTAACTAGAATAACCAGTGTAGAGAAGTCCTTAAATGACCTGATG
GAACTGAAAGCCATGGCATGAGAACTACATGACAAATGTACAAGCTTCAGTAACCGATTC
GATCAACTGGAAGAAAGGGTATCAGTGATTGAAGATCAAATGAATGAAATGAAGTGAGAA
GAGAAGTTTAGAGAAAAAAGGGTAAAAAGAAATGAACAAAGCCTCCAAGAAATACACGAC
TAT
>5__chr4_98935373_98941503
TACTCCGAGCTAAAGGAGGAAGTTCAAATCCATCGCAAAGAAGCTAAAAACCTTGAAAAA
AGGTTAGATGAATGGCTAACTAGAATAATCAGTGTAGAGAAGTCCTTAAATGACCTGATG
GAACTGAAAACCATGGCACGAGAACTACGTGACAAATTCACAAGCTTCAGCAGCCGATTT
GATCAATTGGAAGGAAGGGTATCAGTGATGGAAGAT-AAATGAATGAAATGAAGCGAGAA
GAGAAGTTTAGAGAAAAAAGGGTAAAAAGAAATGAACAAAGCCTCCAAGAAATATGGGAC
TAT
>5__chr5_66929921_66936046
TTCTCCGAGCTAAAGGAGGAAGTTTGAACCCACGGCAAAGAAGTTCAAAACATTGAAAAA
AGATTAGATGAATGGCTAACTAGAATAATCAATGTAGAGAAGTCCTTAAATGACCTGATG
GAGCTGAAAACCATGGCACGAGAACTATGTGATGAATGCACAATCCTCAGTAGCCGATTC
GATCAACTGGAAGAAAGGGTTTCAGCGACGGAAGATCAGATGAATGAAATGAAGTGAGAA
GAGAAGTTTAGAGAAAAAAGAGTAAAAAGAAATGAACAAAGCCTCCAAGAAATATAAGAC
TAT
>5__chr5_66992459_66998547
TTCTCCGAGCTAAAGGAGGAAGTTTGAACCCATCAAAAAGAAGCTAAAAACCTTAAAAAA
AAATTAGATGAATGACTAACTAGAATAATCAGTGTAGAGAAGTCCTTAAATGACCTGATG
GAGGTGAAAACAATGGCATGAGAACTACGTGACGAATGCACAAGTTTCTGTAGCCTATTC
GATCAACTGGAAGAAAGGGTATCAGTGATTGAAGATCAGATGAATGAAATGAAGTGACAA
GAGAAGTTTAGAGAAAAAAGAGTAAAAAGAAACGAACAAAGCCTCCAAGAAATATGGCAC
TAT
>5__chr5_86057407_86063535
TTCTCCAAGCTAAAGGAGGAACTTAGAACCCATCGCAAAGAAGCTAAAAACCTTGAAAAA
AGATTAGACGAATGGCTAACTAGAATAACCAGTGTACACAAATCCTTAAATGACCTGATG
GAGCTGAAAACCATGGCATGAGAACTACGTGATGAATGCACAAGCTTCAGTAGCTGATTT
GATCAACTGGAAGTAAGGGTATCAGTGATTGAAGATCAAATGAATGAAATGAAGTGAGAA
GAGAAGTTTAGAGAAAAAAGAGTAAAAAGAAATGAACAAAGCCTGCAAGAAATATGGGAC
TAT
>5__chr4_92602549_92608687
TTCTCTGAGCTAAAGGAGGAAGTTCGAACCCATCGCAAAGAAGCTACAAACCTTCAAAAA
AGATTAGACGAATGGCTAATTAGAATAACCAGTGTAGAGAAGTCCTTAAATGACCTGATG
GAGCTGAAAACCATGGCACGAGAGCTACGTGATTAATGCACAAGCTTCAGAAGCTGATTC
GATCAATGGGAAGAAAGGGTATCAGTGATTGAAGATCAAATGAATGAAATGAAGTGGGAA
GAGAAGTTTAGAGAAAAAAGAGTAAAAAGAAATGAACAAAGCCTCCAAGAAATATGGGAC
TAT
>5__chr5_35291918_35297945
TTCTCTGAGCTAAAGGAGGAAGTTCGAACCCAACACAAAGAAGTTAAAAACCTTGAAAAA
AGATTAGACGAATGGCTAACTAGTATAACCAGTGTAGAGAAGTCCTCAAATGACCTGACT
GAGCTGAAAACCATGGAATGAGAACTACATGATGAATGCACAAGCTTCAGTAGCCGATTT
GATCAACTGGAAGAAAGGGTAACAGTGATTGAAGATCAAATGAATGAAATGAAGTGAGAA
GAGAAGTTCAGAGAAAAAAGAGTAAAAAGAAATGAAC-AAGCCTCCAAGAAATATGGGAC
TAT
>5__chr5_145010538_145016667
TTCTATGAGCTAAAGGAGGAAGTTTGAACCCATCGCAAAGAAGCTAAAAACCATGAAAAA
AGTTTAGACAGATGGCTAACCAAAATAACCAGTGTAGAGAAGTCCTTAAAAGACCTGATG
GAGCTGAAAACCATGGCACGAGAACTACATGATGAATGCACAAGCTTCAGTAGCAGAATC
AATCAACTGGAAGAAAGGGTATCAGGGATTGAAGATCAAATGAATGAAATTAAGCAAGAA
GAGAAGTTTAGA-AAAAAAGAATAAAAAGAAACAAACAAAGCCTCCAAGAAATATGGGAC
TAT
>5__chr6_100225401_100231536
TTCTCCAAGCTAAAGGAGGAAGTTTAAACCCATTGCAAAGAAGCTAAAAACCTTGAAAAC
AGATTAGACGAATGGATACCTAGAATAACCAGGGTAGAGAAGTCCTTAAATGACCTGATG
GAGCTGAAAACCACGGCACGAGAACTATGTGACGAATGCACAAGCTTCAGTAGCCGATTC
GATCAACTGGAAGAAATAGTATCAGTGATTGAAGATCAAATGAATGAAATGAAGCAAGAA
GAGAAGTTTAGAGAAAAAAGAGTAAAAAGAAATGAACAAAGCCTCCAAGAAATATGGGAC
TAT
>5__chr5_110349339_110355341
TACTCCGAGCTACAGGAGGACATTCAAACCAAAGGCAAAGAAGTTGAAAACTTTGAAAAA
AATTTAGAAGAATATATAACTAGAATAACCAATACAGAGAAGTGCTTAAAGGAGCTGATG
GAGCTGAAAACCAAGGCTCGACAACTACGTGAAGAATGCAGAAGCCTCAGCAGACAATGC
GATCAACTGGAAGAAAGGGTATCAGTAATGGAAGATGAAATGAATGAAATGAAGCAAGAA
GGGAAGTTTAGAGATAAAAGAATAAAAAGAAATGAGCAAAGCCTCCAAGAAATATGGGAC
TAT
>5__chr6_165115457_165121481
TACTCTGAGCTACGGGAGGACATTCAAACCAAAGGCAAAAAAGTTGAAAACTTTGAAAAA
AATTTAGAAGAATGTATAACTAGAATAACCAATACAGAGAAGTGCTTAAAGGAGCTGATG
GAGCTGAAAACCAAGGCTTGAGAACTACGTGAAGAATGCAGAAGCCTCAGGAGCCAATGC
GATCAACTGGAAGAAAGGGTATCAGCAATGGAAGATGAACTGAATGAAATGAAGCGAGAA
GGGAAGTTTAGAGAAAAAAGAATAAAAAGAAATGAGCAAAGCCTCCAAGAAATATGGGAC
TGT
>5__chr4_92516936_92523029
TTCTCCGAGC-AAAGGAGGAAGCTTGAACCCATCACAAAGAAGCTAAAAACCTTGAAAAA
AGATTAGACGAATGGCTAACTAGAATAATCAGTGTAGAGAAGTCCTTAAATGACCTGATG
GAGCTGAAAACCATGGCACGAGAACTACCTGATGAATGCACAAGCTTTAGTAGCCGATTT
GATCAATGGGAAGAAAGGGTATCAGTGATTGAAGATCAAATAAATGAAATGAAGTGAGAA
---AAGTTTACAGAAAAAAGAGTAAAAATAAATGAACAAAGCCTCGAAGAAATATGGGAC
TAT
>5__chr5_57254439_57260566
TTCTCCAAGCTAAAGGAGGAAGTTCAAACCCATCACAAAGAAGTTAAAAACCTTGAAAAA
AGATTAGACGAATGGCTAACTAGAATAACCAATGCAGAGAAGTCCTTAAAGGACCTGATG
GAGCTCAAAACCATGGCACAAGAACTATGTGATCAATGCACAAGCTTCAGTAGCCGATGC
GATCAACTGGAAGAAAGAGTATCAGTGATTGAAGATCAAATGAATGAAATGAAGTGAGAA
GACAAGTTTACAGGAAAAAGAATAAAAAGAAATGAACAAAGCCTCCAAGAAATAAGGGAC
TAT
>5__chr4_79411497_79417641
TTCTCCAAGCTAAAGGAGGGAGTTCAAATCCATGGCAAAGAAGATAAAAACCTTGAAAAA
AGATTAGACAAATGGCTAACCAGAACAACCAGTGTAGAGAAGTCCTTAAATGACCTGATG
GAGCTGAAAACCATGGCATGAGAACTACGTGATGAATGCACAAGCTTCAGTAGCTGATTT
GATCAACTGGAAGAAAGAGTATCAGTGATTGAAGATCAAATGAATGAAATGAAGCGAGAA
GGGAAGTTTAGAGAAAAAAGAATAAAAAGAAATGAACAAAGCCTCCAAGAAATAAGGGAC
TAT
>5__chr6_120795432_120801557
TTCTCCAAGCTAAAGGAGGAAGTTCGAACCCATTGCAAAGAAGCTAAAAACCTTGAAAAA
AGATTAGATGAATGGCTAACTAGAACAACCAATGTAGACAAGTCCTTAAATGACCTGATG
GAGCTGAAACACATGGCAAAAGAACTACGTGACAAATGCACAAACTTCAGTAGCCAATTT
GATCAACTGGAAGAAAGGGAATCAGTGATTGAAGATCAAATGAATGAAATGAAGTGAGAA
GAGAAGTT-AGAGAAAAAAGAGCAAAAAGAAACAAACAAAGCCTACGAGAAATATGGGAC
TAT
>5__chr6_129585188_129591290
TTCTCTGAGCTAAAGGAGGAAGTTCGAACCCATCACAAAGAAGCTAAAAACCTTGAAAAA
AGATAGGACAAATGGCTACCTAGAATAACCAGTGTAGAGAAGTCCTTAAATGACCTGATG
GAGCTGAAAACTATGGCACGAGAAGTACCTGACAAATGCACAAGCCTCAGGAGCTGATTC
GATCAACTGGAAGAAAGGGTATCAGTGATTGAAGATCAAATGAATGAAATGAAGTGAGAA
GAGAAGTTTAGAGAAAAAAGAGTAAAAGGAAACGAACAAAGCCTCCAAGAAATATGGGAC
TAT
>5__chr4_91840162_91846235
TTCTCCAAGCTACAGAAGGAAGTTCGAACCCATTA-AAAGAAGCTAAAAACCTTGAAAAA
AGATTAGATGAATGGCTAACAAGAATAACCAGTGTAGAGAAGTCCTTATATGACCTGATG
GAGCTGAAAACCATGCCATGAGAACTACGTGACAAATGCACAAGCTTCAGTAGCGAATTC
AATCAACTGGAAGAAATGGTATCAGTGATTAAAGATCAAATGAATGAAATGAAGTGAGAA
GAGAAGTTCAAAGAATAAAGAGCAAAAAGAAATGAACAAAGCCTCCAAGAAATATGGGAC
TAT
>5__chr5_92528022_92534152
TTCTCCGAGCTAAAG---GAAGTTTGGACCCATCACAAAGAAGCTAAAAACCTTGAAAAA
AGATTAGACGAATGGCTGACTAGAATAACCAGTATAGAGAAGTCCTTAAATGACCTGATG
GAGGTGAAAAGCATGGCACGAGAACTATGTGACAAATGCACAAGCTTCAGTAGCCGATTC
GATCAACTGGAAGAAAGGGTGTCAGTGATT-AAGATCAAATGAATGAAATGAAGTGAGAA
GAGAAGTTTAGAGAAAAAAGAGTAAAAAGAAATGAACAAAGCCTCCAAGAAATATGGGAC
TAT
>5__chr5_86415995_86422138
CTCTCCGAGCTAAAGGAGGAAGTTCGAAACCATCACAAAGAAGCTAAAAACCTTGAAAAA
AGATTAGATGAATGGCTAACTAGAATAACCAGTGTAGAGAAGTCCTTAAATGACCAGATG
GAGCTGAAAACCATGACGTGAGAACTACATGATGAATGCACAAGCTTCAGTAGCCGATTC
GATCAACTGGAAGAAAGGGTATCAGTGATTGAAGATCAAATGAATAAGATGAAACAAGAA
GAGAAGTTTAGAGAAAAAAGAGGAAAAAGAAATGAACAAAGCCTCCAAGAAATATGGGAC
TAT
>5__chr4_74444737_74450827
TTCTCTGAGCTAAAGGAGGAAGTTCAAACTCAATGCAAAGAAGCTGAAAACCTTGAAAAA
AGATTAGACAAATGGCTAACTAGAATA-------------------------ACCTGATG
GAGCTGAAAACCATTGCACGAGAACTACGAGATGAATGCACAAGCTTCAGTAGCCGATTC
AACCAACTGGAAG-AAGGGTATCAGTGATTGAAGATCAAATGAATGAAATGAAGCAAGAA
GAGAAGTTTAGAGAAAAAAGAGTAAAAACAAATGAACAAAGTCTCCAAGAAATATGGCAC
TAT
>5__chr5_45348240_45354430
TTCTCCAAGCTAAAGGAGGAAGTGCAAATCCACCGCAAAGAAGCTAAAAACCTTGAAGAA
ATATTAGACGAATGGCTAACTAGAACAACCAGTGTAGAGAAGTCCTTAAATGACCTGATG
GAGCTGAAAACCATGGCACGAGAACTAAGGGACGAATGCACAAGCTTCAGTAGCCAATTC
GATCAACTGGAAGAAAGGGTATCTGTGACTGAAGATCAAATTAATGAAATGAAGTGAGAA
GAGAAGTTTAGAGAAAGAAAAGTAAAAAGAAATGAACAAAGCCTCCAAGAAATATGGGAC
TAT
>5__chr5_90301313_90307439
TTCTCTGAGCTAAAGGAGGAAGTTTGAACCCATCGCAAAGAAGCTAAAAACCTTGAAAAA
AGATTTGACAAATGGCTAGCTACAATAACCAGTGTAGAGAAGTCCTTAAATGACCTGATG
GAGCTGAAAACCATGGCACAAGAACTACGTGATGAATGCACAAGCCTCCGTAGCCGATTT
GATCAACTGGAAGAAAGGGTATCAGTGATGGAAGATGAAATGAATGAAATGAAGCAAGAA
GAGAAGTTTAGAGAAAA-AGAGTAAAAAGAAAC----AAAGACTCCAAGAAACATGGGAC
TAT
>5__chr5_29026946_29033025
TTCTCTGAGCTAAAGGAGGAAGTTCGAACCCAATGCAAAGAAGCTAAAAACCTTGAAAAA
AGATTAGACGAATGGCTAACTAGAATAACCAGTGTAGTGAAGTCCTTAAATGACCTAATG
GAGCTGAAAACCATGGCACGAGAACTACATGACAAATGCACAAGCTTCAGCAGCCGATTT
GATCAACTGGAAGAAAGTGTATCAGTGATGGATGATCAAATGAATGAAATGAAGTGAGAA
GAGCAGCATAGAGAAAAAAGAATAAAAAGAAATGAACAAAGCCTCTAAGAAATATGGGAC
TAT
>5__chr5_116475392_116481518
TTCTCCGAGCTAAAGGAGGAAGTTTGAACCCATCACAAAGAAGTGAAAAACCTTGAAAAA
AGATTAGACAAATGGCTAACTAGAATAAACAGTGTAGAGAAGCCCTTAAATGACCCGATG
GAGATGAAAACCATGGCACGACAACTATGTGACAAATGCACAAGCTTCAGTAGCTGATTC
GAACAGCTGGAAGAAAGAGTATCAGTGATTGAAGATCAAATGAATGAAATCAAGAGAGAA
GAGAAGTTTAGAGAAAACAGAGTAAAAAGAAATGAACAAAGCCTCCAAGAAATATGGGAC
TAT
>5__chr5_113894260_113900391
TTCTCCAAGCTAAAGGAGGAAGTTCAAACCCATCACAAAGAAGTTAAAAACCTTGAAAAA
AGACTAGACAAATGGCTAACTAGAATAACCAATGCAGAGAAGTCCTTAAAGGACCTGATG
GAGCTGAAAACCATGGCACGAGAACTATGTGACAAATGCACATGCTTCAGTAATCAATTC
GATCAACTGGAAGAAGGGGTATCAGTGATTGAAGATAAAATCAATGAAATGAAGCAAGAA
GAGAAGTTTAGAGAAAAAAGAATAAAAATCAAGGAACAAAGCCTCCAAGAAATATGGGAC
TAT
>5__chr5_36220123_36226225
TTCTCCGAGCTAAAGGAGGAAGTTTGAACCCATGGCAAAGAAGCTAAAAACTTTGAAAAA
AGATTAGACGAATGGCTAACTAGAATAACCAGTGTAGAGAAGTCCTTAAATAACCTGATG
GAGCTGAAAACCATGGCACAAGAACTGCATGATGCATGAACAAGCTTCAGTAGCCAATTT
GATCAAGTGGAAGAAAGGGTATCAGTGATTGAAGATAAAATGAATGAAATGAAGTGAGAA
G-----TTTAGAGAAAAAAGAGTAAAAAGAAACGAACAAAGCCTCCAAGAAATATGGGAC
TAT
>5__chr5_162476399_162482562
TTCTCCGAGCTAAAGGAGGAAGTTCGAACCCATGGTAAAGAAGTTAAAAACCTTGAAAAA
AGATTAGATGAATGGCTAACTAGAATAACCAATGCAGAAAAGTCCTTAAAGGACCTGATG
GAGCCGAAAACCAAGGCACGAGAACTACGTGATGAATGCACAAGCTTCAGTAGCTGATTC
GATCAACTGGAAGAAACAGTATCAGTGATGGAAGATCAAATGAATGAAATGAAGCAAGAA
GAGAAGTTTAGAGAAAAAAGAATAAAAAGAAATGAATAAAGCCTCCAAGAAATATGCTAC
TAT
>5__chr5_89478344_89484458
TTCTCCGAGCTAAAGGAGGAAGTTTGAACCCATCACAAAGAAGCTAAAAACCTTGAAAAA
ATATTAGACAAATGGCTAACTAGAATAACCAGTGTAGAGAAGTCCTTAAATTACCTGACG
GAGCTGAAAACCATGGCACGAGAACTACGTGATGAATCCACAAGCTTCCATAGCCAATTC
GATCAACTGAAAGAAAGGGTATCAGTCATGGAAGATGAAATGAATGAAGTGAAGTGAGAA
GAGAAGTTTAGAGAAAAAAGAGTAAAAAGAAATGAA-AAAGTCTCCAAGAAATATGGGAC
AGT
>5__chr6_129192301_129198484
TTCTCTGAGCTAAAGGAAGAAGTTTGAACCCATCGCAAAGAAGCTAAAAACCTTGAAAAA
AGATTAGATGAATGGCTAACTGGAATAACCAGTGTAGAGAAGTCCTTAAATGACCTGATG
GAGCTGAAAACCATGGCACAAGAACTACGTGACGAATGCACAAGCTTCAGTAACTGATTT
GATCAAGTGGAAGAAAGGGTATCAGTGATTGAAGATCAAATGAATGAAATGAAGCGAGAA
GAGAAGTTTAGAGAAAAAAGAGTAGAAAGAAACGAACAAAGCCTCCAAGAAATATGGGAC
TAT
>5__chr5_43703135_43709281
TTCTCCAAGCTAAAGGAGGAAGTTTGAACCCATCACAAA-AAGCTAAAAACCTTGAAAAA
ATATTAGACGAATGGCTAACTAGAATAAACAGTGTAGAGAAGTACTTAAATGACCTGATG
GAGCTGAAAACCATGGCACAAAAACTACGTGATGAATGCACAAGTTTCAGTAGCCAATTC
GATCAACTGGAAGAAAGGGTATCAGTGATTGAAGATCGAATGAATGAAATGAAGCGAGAA
GAGAAGTTTAGAGAAAAAATAGTAAAAAGAAATGAAGAAAGCCTCCAAGAAATATGGGAC
TAT
>5__chr5_39378919_39385040
TTATCTGAGCTAAAGGAGGAAGTTCGAACCCAATGCAAAGAAGCTAAAA-CATTGAAAAA
AGATTAGACAAATGGCTAACTAGAATAACCACTGTAGAGAAGTCCTTAAATGACCTGATG
GAGCTGAAAACCATGGCACGAGAACTACGTGATGAATGCACAAGCTTCAGTAGCTGATTC
GATCAACTGGAAGAAAGGGTATCAGTGATTGAAGATCAAATGAATGAAATGAAGTGAGAA
GAGAAGTTTAGAGACAAAAGGATAAAAAGAAATGAACAAAGCCTCCAAGAAATATGGGAC
TAT
>5__chr5_95723296_95729432
TTCTCTGAGCTAAAGGAGGAAGTTTGAACCCATCGTAAAGAAGCTAAAAACCTTGAAAAA
AGATTAGGTGAGTGGCTAACTAGAATAATCAGTGTAGAGAAGTACTTAAATGACCTGATG
GAGCTGAAAACCATGGCACAAGAACTACATGACAAATGCACAAGCTTCAGTAGCTGATTC
GATCAACTGGAAGAAAGGGTATCAGTGATTGAAGATCAAATGAATGAAATGAAGTGAGAA
GAGAAGTTTAGAGAAAAAGGAGTAAAAAGAAAGGAACAAAGCCTCCAAGAAATATGGGAC
TAT
>5__chr5_143409704_143415820
TTCTCTGAGCAAAAGGAGCAAGTTCAAACCCAACACAAAGAAGCTAAAAACCTTGAAAAA
AGATTAGATGAGTGGCTAATTAGAATAACCAGTGTAGAGAAGTCCTTAAATGACCTGATG
GAGCTGAAAACCATGGCACGAGAACTCTGTGACAAATGCACAAGCTTCAGTGGCCAATTT
GATCACCTGGAAGAAAAAGTATCAGTGACTGAAGATCAAATGAATGAAATGAAGTGAGAA
GAGAAGTTTAGAGAAAAAAGAGTAAAAAGAAATGGACAAAGCCTCCAAGAAATATGGGAC
TAT
>5__chr5_111824341_111830478
TTCTCTGAGCTAAAGGAGGAAGTTCAAACCCAATGCAAAGAAGTTAAAAACCTTGAAAAA
GGATTAGACGAATGGCTAACTAGAATAACCAATGCAGAGAAGTCCTTAAAAGAACTGATG
GAGCTGAAAACCACGGCATAAGAACTACGTGATGAATGCACAAGCTTCAGTGGCCTATTT
GATAAACTGGAAGAAAGGGTATCAGTGATGGAAGATCGAATGAATGAAATGAAGTGAGAA
GAGAAGTTTAGAGAAAAAAGAATAAAAAGAAATGAACAAAGCCTCCAAAAAATATGGGAC
TAT
>5__chr5_79722720_79728840
TTCTCTGAGCTAAAGGAGGAAGTTCGAACCCATTGCAAAGAAGCTAAAAACCTTGAAAAA
AGATTAGACGAATGGCTAACTAGAATAACCCATGTAGAGAAGTCCTTAAATGACCTGAGG
GAGCTGAAAACCATGGCACAAGAACTACGTGACGAATGCACAAGCTTCAGTAGCCGATTC
AATCAACTGGAATAAAGGGTATCAGTGATTGAAGATTAAATGAATGAAATGAAGCGAGAA
G-----TTTAGAGAAAATAGAGTAAAAAGAAACGAAGAAAGCCTCCAAGAAATGTGGGAC
TAT
>5__chr4_98677243_98683303
TTCTCCGAGCTAAAGGAGGAAGTTCAAACCCATCGCAAA---GTTAAAAACCTTGAAAAA
AGATTAGATGAATGGCTAATGAGAACAACCGATGCAGAGAACTCCTTAAATAACCTAATG
GAGCTGAAAACCATGGCACAACAACTACGTGACAAATGCACAAGCTTCAGTAGCCAATTC
GAACAACTGGAAGAAAGGATATCAGGGATCGAAGATCAAATGAATGAAATGAAGCAAGAA
GAGAAGTTCAGAGAAAAAAGAATACGAAGAAATGAACAAAGCCTCCAAGAAATATGGGAC
TAT
>5__chr5_136186617_136192738
TTCTCCGAGCTAAAGAAGGAAGTTCAAACCCATTGCAAAGAAGCTAAAAACCTTGAAAAA
AGATTAGATAAATGGCTAACTAGAATAACCAATCCAGAGAAGTCCTTAAATGACCTGATG
GAGTTGAAAACCACGGCATGAGAACTACGTGACAAATGCACAAGCTTCAGTAGCCGATTC
AATCAACTGGAAGAAAGTGTATCAGTGATTGAAGATCAAATGAATGAAATAAAGTGAGAA
GAGAAGCTTAGAGAAAAAAGAGTAAAAAGA--------AAGCCTACAAGAAATATGGGAC
TAT
>5__chr5_97474911_97481056
TTCTCTGAACTAAAGGAGGAAGTTCAAACCCATGGCAAAGAACTTAAAAACCTTGAAAAA
AGATTAGATGAATGGCTAACTAGAATAACCAAGGCAGAGAAGTCCTTAAACGACCTGATG
GAGCTGAAAACCACAGCAAGAGAACTACATGACGAATGCACAAGCTTCAGTAACCGATTT
GATCAACTGGAAGAAAGGTTATCAGTGATGGAAGATCAAATGAATGAAATGAAGTGAGAA
GAGGAGTTTAGAGAAAAAAGAATAAAAATAAACAAACAAAGCCTCCAAGAAATATGGGAC
TAT
>5__chr5_134361508_134367685
TTCTCCAAGCTAAAGGAGGATGTTCGAACCCATCACAAAGAAGCTAAAAACCTTGAAAAA
AGATTAGACAAATGGCTAACTAGAATAACCAGTGTAGAGAAGGCCTTAAATGACCTGACG
GAGCTGAAAACCATGGTACGAGAACTACGCGATGCATGCACAAGCTTCAGTAGCCGATTC
AATCAACTGGAAGAAAGGGTATCAGTGATTGAAGATCAAATGAATGAAATGAAGCGAGAA
G-----TTTAGAGAAAAAAGAGTAAAA-----CGAACAAAGCCTCCAAGAAATATGGGAC
TAT
>5__chr5_175411367_175417490
TTCTCCAAGCTAAAGGAGGAAGTGCAAACCCATCACAAAGAAGTTAAAAACCTTGAACGA
AGATTAGACGAATGGCTAACTAGAATAACCAATGTAGAGAAGGCCTTAAATGACCTGATG
GAGCTGAAAACCATGGCATGAGAACTACGTGACATATGCAAAAGCTTCAGTAGCCGATTT
GATCAACTGGAAGAAAGGGTATCACTGATGGAAGATCAAATGAATGAAATGAAGCGAGAA
GAGAAGTTTAGAGAAAAAAGAATAAAAAGAAACAAACAAAGCCTCCAAGAAATATGGGAC
TAT
>5__chr5_177145806_177151923
TTCTCCAAGCTAAAGGAGGAAGTGCAAACCCATCACAAAGAAGTTAAAAACCTTGAACGA
AGATTAGACGAATGGCTAACTAGAATAACCAATGTAGAGAAGGCCTTAAATGACCTGATG
GAGCTGAAAACCATGGCATGAGAACTACGTGACAAATGCAAAAGCTTCAGTAGCCGATTT
GATCAACTGGGAGAAAGGGTATCACTGATGGAAGATCAAATGAATGAAATGAAGCGAGAA
GAGAAGTTTAGAGAAAAAAGAATAAAAAGAAACAAACAAAGCCTCCAAGAAATATGGGAC
TAT
>5__chr6_160011637_160017777
TTCTCCAAGCTAAAAGAGGAAGTTCGAACCCATCACAAAGAACCTAAAAACCTTGAAAAA
AGATTAGACAAATGGCTAACTAGAATAACCAGCATAGAGAAGTCCTTAAATGACCTGATG
GAGCTGAAAACCATGGCATGAGAACTACGTGACGAATGCACAAGCTTCAGTAGCCAATTC
GATCAACTGGAAGAAAGGTTATCAGTGATTGAAGATCAGATGAATGAAATGAAGTGAGAA
GAGAAGTTAAGAGAAAAAAGAGTAAAAAGAAACGAACAAAGCTTCCAAGAAATATGGGAC
TAT
>5__chr5_121956137_121962256
TTCTCCAAGCTAAAGGAGGAAGTTTGAACCCATTGCAAAGAAGCTAAAAACCTTGAAATA
AGATTAGACAAATGGCTAACTAGAATAACCAATGCAGAGAAGTCCTTAAAGGACCTGATG
GAGCTGAAAACCATGGCACGAGAACTACGTGATGAATGCA----CTGAAGTAGCCGACTT
GATCAAGGAGAAGAAAGGATATCAGTGATTGAAGATCAAATGAATGAAATGAAGCGAGAA
GAGAAGTTTAGAGAAAAAATAGTAAAAAGAAATGAACAAAGCCTCCAAGAAATATGGGAC
TAT
>5__chr5_169179227_169185357
TACTCTGAGCTAAAGGAGGAAGTTCGAACCAATGGCAAAGAAGTTAAAAACCTTGAAAAA
AGATTAGATGAATGGCTAACTAGAATAACCAATGCAGAGAAGTCCTTAAAGGACCTGATG
GAGCTGAAAACCACGGCACGAGAACTACGTGACGAATGCACAAGCTTCAGTAGCCGATTC
AATCAACTGGAAGAACGGGTATCTGTGATGGAAGATCAAATGAATGAAATGAAGCGAGCA
GAGAAGTTTAGAGAAAAAAGAATAAAAAGAAACAAACAAACCTTCAAAGAAATATGGGAC
TAT
>5__chr6_109962501_109968624
TTCTCCGAGCTAAAGGAGGAAGTTTGAACCCATAGCAAAGAAGCTGAAAACTTTGAAAAA
AGATTAGACGAATGGCTAACTAGAATAACCAGTGTAGAGAACTCCTTAAAGGACCTGATG
AAGCTGAAAACCATGGCACGAGAACTACGTGATGAATGCACAAGCTTCAGTAGCCAATTC
GATCAACTGGAAGAAAGGGTATCAGTGATTGAAGATCAAATGAATGAAATGAAGCGAGAA
GAGAAGATTAGAGAAAAAAGAGTAAAAAGAAATGAACAAAGCCTCCAAGAAATATGGGAC
TAT
>5__chr6_110025983_110032106
TTCTCTGAGCTAAAGGAGGAAGTTCGAACCCATCGCAAAGAAGCTAAAAACCTTGAAAAA
AGATTAGACGAATGGCTAACTAGAATAACCAATGCAGAGAAGTCCTTAGAGGACCTGATG
GAGCTGAAAACCATGGCACGAGAACTACGTGACGAATACACAAGCTTCAGTAGCCAATTC
GATCAACTGGAAGAAAGGGTATCAGTGATTAAAGATCAAATGAATGAAATGAAGTGAGAA
GAGAAGTTTAGAGAAAAAAGAATAAAAAGAAATGAACAAAGCCTCCAAGAAATATGGGAC
TAT
>5__chr5_150749167_150755310
TTCTCCGAGCTAAAGGGGTAAGTTCAAACCCATCACAAAGAAGCTAAAAACCTTGGAAAA
AGATTAGACAAATGGCTAACTAGAATAACCAGTGTAGAGAAGTCCTTAAATGACCTGATG
GAGCTGAAAACCATGGCATGAGAACTACGTGATGAATGCACAAGCTTCAGTAGCTGATTC
AATCAACTGGAAGAAAGGGTATCAGTGACTGAAGATCAAATGAATGAAATGAAGCGAGAA
GAGAAGTTTAGAGAAAAAAGAGTAAAAGGAAACAAACAAAACCTCCAAGAAATATGGGAC
TAT
>5__chr5_39311604_39317745
TACTCCGAGCTAAAGGAGGAAGTTAGAACCCATGGCAAAGAAGTTAAAAACCCTGAAAAA
AGATTAGACGGATGGCTAACTAGAAAAATTGATGCAGAGAGGTCCTTAAAGGATCTGTTG
GAGCTGAAAACCATGGCACAAGAACTACATGATGAATGCACAAGCATCAGTAGCCGATTC
AATCAACTGGAAGAAAGGGTATCAGTGACGGAAGATCAAATGAATGAAATGAAGCGAGAA
GAGAAGTTTAGAGAAAAAAGAATAAAGAGAAACGAACAAAGCCTCCAAGAAATATGGGAC
TAT
>5__chr6_160045163_160051283
TTCTCCGAGCTAAAGAAGGAAGTCTGAACCCATCGCAAAGAAGTTAAAAACCATGAAAAA
AGATTAGACGAATGGCTAACTAGAATAACTAATGCAGAGAAGTCCTTAAAGGACCTGATG
GAGCTGAAAACCATGGCACAAGAACTACGTGACGAATGCACAAGCTTCAGTAGCCGATTC
GATCAACTGGAAGAAAGGGTATCAGTGATTGAAGATCAAATGAATGAAATGAAGCAAGAA
GAGAAGTTAAGAGAAAAAAGAGTAAAAAGAAAC----AAAGCCTCCAAGAAATATGGGAC
TAT
>5__chr5_83381913_83388054
TTCTCCGAACTAAAGGAGGAAGTTCGAACCCATTGCAAAGAAGCTAAAAACCTTGAAAAA
TGATTAAACAAATGGCTAACTAGAATAACCAATGCAAAGAAGTCCTTAAAGGACCTGATG
GAGCTGAATACCATGGCATGAGAACTACGTGACAAATGCACAAGCTTCACTAGCCGATTT
GATCAACTGGAAGAAAGGGTATCAGTGACTGAAGATCAAATGAATGAAATGAAGCGAGAA
GAGAAGTTTAGAGAAAAAAGAATAAAAAGAAACGAACAAAGCCTCCAAGAAATATGGGAC
TAT
>5__chr6_152390987_152397147
TTTTCTGAACTAAAGGAGGAAGTTCGAACCCACGGCAAAGAAGTTAAAAACCTTGAAAAA
AGATTAGACGAATGGCTACCTAGAATAACCAATGCACAGAAGTCCTTAAAGGACCTGATG
GAGCTGACAACCAAGGCACAAGAACTATGTGACGAATGCACAAGCTTCAGTAGCTGATTC
AATCAACTGGAAGAAAGGTTATCAGTGATGGAAGATCAAATGAATGAAATGAAGTGAGAA
GAGAAGTTTAGAGAAAGAAGAATAAAAAGAAATGAACAAAGCCTCCAAGAAATATGGGAC
TAT
>5__chr4_83437713_83443863
TTCTCCGAGCTAAAGGAGGAAGTTCAAACCCAATGCAAAGAAGTTAAAAACCTTGAAAAA
AGATTAGACGAATGGCTAACTAGAATAACCAATGCAGAGAAGTCCTTAAAGGACCTGATG
GAGCTGAAAACCATGGCACAAGAACTACGTGACAAATGCACAAACTTCAGTAGCTGATTT
GATCAACTGGAAGAAAGGGTATCAGTGATGGAAGATCAAATGAATGTAATGAAGCGAGAA
GAGAAGTTTAGAGAAAAAAGAATAAAAAGAAATGAACAAAGCCTTCAAGAAATATGGGAC
TAT
>5__chr5_150323895_150330030
TTCTCCAAGCTAAAGGAGGAAGTTCAAACCCAATGCAAAGAAGTTAAAACCCTTGAAAAA
AGATTAGATGAATGGCTAACTAGAATAACCAATGCAGAGAAGTCCTTAAAGGACCTGATG
GAGCTGAAAACCATGGCACAAGAACTATGTGATGAATGCACAAGCTTGAGTAGCTGATTT
GATCAACTGGAAGAAAGGGTATCAGTGATGGAAGATCAAATGAATGAAATGAAGTAAGAA
GAGAAGTTTAAAGAAAAAATAATACAAAGAAATGAACAAAGCCTCCAAGAAATATAGGAC
TAT
>5__chr7_61834613_61840724
TTCTCTGAGCTAAAGGAGGAAGTTCGAACCCATTGCAAAGAAGCTAAAAACCTTGAAAAA
ACATTAGAAGAATGGCTATCCAGAATAACCCTTGTAAAGAAGCCCATAAACGACCTGATG
GAGCTGAAAACCACTGCACGAGAACTACTTGATGAATCCACAAGCTTCAGTAACCAATTT
CATCAACTGGAAGAAAGGGTATCAGTGATTGAAGATAAAGTGAATGAAATGAAGCAGGAA
GATTACCTTAGAGAAAAAAGAGTGAAAAGAAATGAACAAAGTCTCGAAGACATATGGGAC
TAT
>5__chr7_62091026_62097165
TACTTCGAGTTAAAGGAGGAAGTTTGAGCCGATGGCAAAGAAATTAAAAACCTTGAGAAA
AAATCAGACAAATGGCTAATGAGACTAACCAATGCAGAGAAGTCCTTAAAGGACCTGATG
GAACTGAAAACCATGGCATGAAAACTAAGTGACGAATGCACAAGCCTCAGTAGCTGATGC
AATCAACTGGAAGAAAAGGTATCAGTGATTGAAGATGCAATGAATGAAATGAAGCAAAAA
GAGACGTTTAGAGAAAAAAGAGTGAAAAGAAATGAACAAAGTCTGAAAGATGTATGGGAC
TAT
>5__chr6_random_198332_204469
TTCTCCGAGCTAAAGAAGGAAGTTTGAACCCATCACAAAGAAGGTAAAAACCTTGAAAAA
AGATTAGATGAATGGCTAACTAGAATAAGCAGTGTACAGAAGTCCTTAAATGACCTCATG
AAGCTGAAAACCACAGCATGAGAACTATGTGACAAATGAAAAAGCTTCAGTAGCTGATTT
GATCAACTGGAAGAAAAGGTATCAGTGATTGAAGATCAAATGAATGAAATGAAGCAAGAA
GAGAAGTTTAGAGAAAAAAGAGTAAAAATAAATGAACAAA-CCTCCAAGAAATATGGGAC
TAT
>5__chr8_129841277_129847423
TACTCCGAGCTACAGGAGGAAATTCAAACCAAAGGAAAAGAAGTTAAAAACTTTGAAAAA
A--TTAGACGAATGTATAACTAGAATAACCAATACAGAGAAGTGCTTAAAGGAGCTGATG
GAGCTGAAAGCCAAGGCTCGAGAACTACATGAAGAATGCAGAAGCCTCAGGAGCCGACGC
GATCAACTGGAAAAAAGGGCATCAGCGATGGAAGATGAAGTGAATGAAATGAAGCGAGAA
GGAAAGTTTAGAGAAAAAAGAATAAAAAGAAATGAACAAAGCCTCCAAGAAATATGGGAC
TAT
>5__chr7_79408344_79414488
TTCTCCAAGCTAAAGGAGGAAGTTCGAACCCATCACAAAGAAGCTAAAAACCTTGAAAAA
AGATTAGACGAATGGCTAACTAGAATAAAAAGTGTAGAGAAGTCCTTAAAGGATGTGATG
TAGTTGAAAACCATGGCACAAGAACTACATGATGCATGCACAAGCTTCAGTAGCTGATTT
GATCAGCTGGAAGGAAGAGTATCAGTGATTGAAGATCAAATGAATGAAATGAAGTGAGAA
GAGAAGTTTAGAGAAAAAA-AGTAAAAAGAAATGAACAAAGCCTTCCAGAAATATGGGAC
TAT
>5__chr7_97252856_97258986
TACTCTGAGCTAAAGGAGGAAGTTCGAACCCATGGAAAAGAAGTTAAAAACCTTGAAAAA
AAATTACACATATGGCTAAATACAGTAACAAATGCAGAGAAGTCCTTAAAGGACCTGATG
GAGCTGAAAACCACAGCATGAGAACTAAGTGACAAATGCACAAGCCTCAGTACCCGATTC
GATCAACTGGAATAAAGGGTATCAGTGATGGAAGATGAAATGAATGAAATGAAGCCAGAA
GAGAAGTTTAGAGAAAAAAGAATAAAAAGAAATGAACAAAGCCTCCAAGAAATATGGAAC
TAT
>5__chr8_50029023_50035135
TTCTCAGAGCTAAAGGAAGAAGTTCAAACCCATCGCAAAGAAGTTAAAAACCTTGAAAAA
AGATTAGACAAATGACTAAATAGAACAACCAATTTAGAGAAGGCCTCAAATGACCTGATG
GAGCTGAAAACCATGGCACGAGAACTATGTGATGAATACACAAGCTTAAGTAGCCAATTC
GATCAGCTGGAAGAAAGGGTATCAGAGATTGAAGATCAAATGAATGAAATGAAGTGAGAA
G-----TTTAGAGAAAAAAGAATAAAAAGAAATGAACAAAGCCTCCAAGAAATATGGGAA
TAT
>5__chr7_107815250_107821412
TTCTCTGAGCTAAAGGAGGATGTTCAAACCCATCGCAAAGAAGCCAAAAACCTTGAAAAA
AGATTAGACGAATGGCTAACTAGAATAACCAGTGTAGAGAAATCCTTAAATGACCTGATG
GAGCTGAAAACCATGGCACGAGAACTACGTGACGCATGAACAAGCATTAGTAGCCAATTT
GATCAACTGTAAGAAAGGGTATCAGTGATTGAAGATCAAATGAATGAAATGAAGTGAGAA
GAGAAGTTTAGAGAAAAAAG--TAAAAAGAAATGAACAAAGCCTCCAAGAAATATGGGAC
TAT
>5__chr8_107104733_107110838
TTCTCTTAGCTAAAGGAGGAAGTTCAAACCCATCACAAAGAAGTTAAAAACCCTGAAAAA
AGATTAGATGAATGGCTAACTAGAATAACCAATGCAGAGAAGTCCTTAAATGACCTGATG
GAGCTGAAAACCAGAGCACGAGAACTACATGACGAATGCACAAGCTTCAGTAGCCAATTT
GATCAACTAGAAGAAAGGGTATCAGTGATTGAAGATCAAATGAATGAAATGAAGCGAGAA
GAGAAGTTTAGTGAAAAAAGAATAAAAAGAAATGAACAAAGCCTCCAAGAAATATGGGAC
TAT
>5__chr7_102672280_102678426
TACTCTGAGCTAA---AGGGAGTTTGAACCCATGGCAAAGAAGTTAAAAACCTTGAAAAA
AAATTAGACGAATGGCTAACTAGAATAACCAATGCAGAGGAGTCCTTAAAGGACCTGATG
GAGCTGAAAACCAAGGCACGAGAACTACATGACGAATGCACAAGCCTCAGTAGCCAATTC
GATCAACTGGAAGAAAGGGTATCAGTGATGGACAATCAAATGAATGAAATGAAGCGAGAA
GAGAAGTTTAGAGAAAAAACAATAAAAAGAAACGAACAAAGCCTCCAAGAAATATGGGAC
TAT
>5__chr7_35157954_35164094
TACTCCGAGCTAAAGGAGGAAGTTCGAACACATGGCAAAGAAGTTAAAAACCTTGAAAAA
CAATTAGACGAATGGCTAACTAGAATAACCAATGCAGAGAAGTCCTTAAAGGACCTGATG
GAGCTGAAAACCAAGGCACAAGAACTACATGACGAATGCACAAGCCTCAGTAGCCAATTC
GATCAACTGGAAGAAAGGGTATCAGTGACGGATGATCAAATGAATGAAATGAAGTGAGAA
GAGAAGTTTAGAGAAAAAAGAATAAAAAGAAACGAACAAAGCCTCCAAGAAATATGGGAC
TAC
>5__chr6_49674229_49680345
TTCTCTGAGCTAAAGGAGGAAGTTTGAACCCATCGCAAAGAAACTAAAAACCTTGAAAAA
AGATTAGACGAATGGCTAACTATAATAACCAACACAGAGAAGTCCTTAAAGGACCTGATG
GAGCTGAAAACCATGGCACGAGAACTATGTGACGAATGCACAGGCTTCAGTAGCCGATTC
GATCACCTGGAAGAAAGGGTATCAGTGATTGAAGATCAAATGAATGAAATGAAGTGAGAA
GAGAAGTTTAGAGAAAAAAGAGTAAAAAGAAATGAACAAAGCCTCCAAGAAATATGGGAC
TTT
>5__chr7_113482227_113488360
TTCTCTGAGCTACAGGAGGAAGTTCGAATCCATGGCAAAGAAGTTAAAAACCTTGAAAAA
AGATTAGATGAATGGCTAACTAGAATAACCAATGCAAAGAAGTCCTTAAAGGACCTGATG
GAGCTGAAAACCACAGCACAAGAACTACATGATGAAAGCACAAGCCTCAGTAGCCGATTC
GATCAACTGGAAGAAAGGGTATCAGTGATGGAAGATCAAATCAATTAAATGAAAAGAGAA
GAGAAGTTTAGAGAAAAAAGAATAAAAAGAAACAAACAAAGCCTCCAAGAAATACGGGAC
TAT
>5__chr6_82345000_82351132
TTCTCTGAGCTAAAGGAGGAAGTTCGAACCCATGGCAAAGAAGTTAAAAACCTTGAAAAA
AGATTAGACGAATGGCTAACTAGAATAACCAATGCAGAGAAGTCCTTAAAGGACCTGATG
GAGCTGAAAACCACAGCATGAGAACTACCTGACAAGTGCACAAGCCTCAGTAGCCAATTT
GATCAACTGGAAGAAAGGGTATCAGTGATGGAAGATAAAATGAATAAAATGAAGTGAGAA
GAGAAGTTTAGAGAAAAAAGAATAAAA-GAAATGAACAAAGCCTCCAAGAAATATGGGAC
TAT
>5__chr6_qbl_hap2_1002317_1008352
TTCTCCGAGCTAAAGGAGGAAGTTCGAACCCATGACAAAGAAGTTAAAAACCTTGAAAAA
AGATGAGATGAATGGCTAACTAGAATAACCAATGCAGAGAAGTCCTTAAAGGACATGATG
GAGCTGAAAACTACGGCACGAGAACTAAGTGATGAATGCACAAGCTTCAGTAGCTGATTC
GATCAACTGGAAGAAAGGTTATCAGTGATGGAAGATCAAATGAATGAAATGAAGTGAGAA
GAGAAGTTTAGAGAAAAAAGAATAAAAAGAAATGAACAAAGCCTCCAAGAAATATGGGAC
TAT
>5__chr7_10507123_10513305
TTCTCCGGGCTAAAGGAGGAAGTTTGAACCCATGGCAAAGAAGTTAAAACCCTTGGAAAA
AGATTAGACGAATGGCTAACTAGAATAACCAATGCAGAGAAGTCCTTAATGGACTTGATG
GAGCTGAAAACCATGGCAGGAGAACGACGTGATGAATGCACAAGCCTCAGTAGCAGACTC
AATCAAGTGGAAGAAAGGGTATCAGTGATTGAAGATCAAATGAATGAAATGAAGCAAGAA
CAGAAGTTTACAGAAAAAAGAATAAAAACAAATAAACAAAGCCTCGAAGAAATATGGGAC
TAT
>5__chr7_94846476_94852606
TTCTCTGAGCTAAAGGAGGAAGTTCAAACTCATGACAAAGAAGTTAAAAACCTTGAAAAA
AGATTAGATGAATGGCTAACTAGAGTAACCAATGCAGAGAAGTCCTTAAAGGACCTGATG
GAGCTGAAAACCATGGCATGAGAACTACGTGATGAATGCACAAGCTTCAGTAGCCAATTC
GATCAAGTGGAAGAAAGGGTAACAATGATTGAAGATCAAATGAATAAAATGAAACAACAA
GAGAAGTTTAGAGCAAAAAGAATAAAAAGAAATGAACAAAGCCTCCAAGAAATATGGGAC
TAT
>5__chr7_122261607_122267733
TTCTCTGAGCTAAAGGCAGAAGTTCGAACCCAACGCAAAGAAGCTAAAAACCTTGAAAAA
AGATTAGACGAACGGATAACTAGAATACCCAGTGTAGAGAAGTCCTTAAATGACCTGATG
GAACTGAAAACCATGGCATGAGAACTACGTGATGAATGTACAAGCTTCAGTAGCCGATTC
AATCAACTGGAAGAAAGGGTATCAGTGATGGAAGATCAAATAAATGAAATGAAGTGAGAA
G-----TTTAGAGAAAAAAGGGTAAAAATAAATGAACAAAGCCTCCAAGAAATATGGGAC
TAT
>5__chr7_122506634_122512726
TTCTCCAAGCTAAAGGAGGAAGTTCGAACCCATCACAAAGAAGCTAAAAACCTTGAAAAA
AGATTAAACAAATAGCTAACTAGAATAACTAGTGTAGAGAAGTTCTTAAATGACCTGATG
GAGCTGAAAACAATGGCACGAGAACTACGTGACGAATGCACAAGCTTCAGTAGCCGATTT
GATCAACTGGAAGAAAGGGTATCAGTGATGGAAGATGAAATGAATGAAATGAAGCAGGAA
GAGAAGTTTAGAGAAAAAAGAGTGAAAAGAAACGAACAAAGCCTCCAAAAAATATGGGAC
TAT
>5__chr8_53581598_53587731
TTCTCCGAGCTTAAGGAGGAAGTTCAAACCCATGGCAAAGAAGTCAAAAACCTTGAAAAA
AGATTAGACGAATGGCTAACTAGAACAATCAATGCAGAGAAGTCCTTAAAGAACCTGATG
GAGCTGAAAACCATGGCACGAGAACTACGTGACGAATGTACAAGCTCCAGTAGCTGATGC
GATCAACCGGAAGAAAGGGTATCAGCGATGGAAGATGAAATGAATGAAATGAAGTGAGAA
GAGAAGTTTAGAGAAAAAAGAATACAAAGAAACGAACAAAGCCTCCAAGAAATATGGTAA
TAT
>5__chr7_27008590_27014739
TTCTCCGAGCTAAAGGAGAAAGTTTGAACCCATTGCAAAGAAGTTAAAAACCTTGAAAAA
AGATTAGACGAATGGCTAACTAGAATAACCAATGCAGAGGAGTCCTTAAATGACCTGATG
GAGCTGAAAACCAGGGCACGAGAACTACATGACAAATGCACAAGCTTCAGTAGCCGATTT
GATCAACTGGAAGAAAAGGTATCAGGGATGGAAGATGAAATGAATGAAATGAAGTGAGAA
GAGAAGTTTAGAGAAAAAAGAATGAAAAGAAATGAACAAAGCCTCCGAGAAATATGGGAC
TAT
>5__chr7_71244937_71251077
TTCTCCGAGCTAAAGGAGGAAGTTTGAACCCAACGCAAAGAAGTTAAAAACCTTGAAAAA
AGATGAGACGAATGGCTTACTAGAATAACCAATGCAGAGAAGTCCTTAAAGGACCTGATG
GAGCTGAAAACCATGGCACGAGAACTACGTGAAGAATGCACAAGCTTCAGTAGCCGATTC
GATCAACGGGAAGAAAGGGTATCAGTGAAGGAAGATCAAATGAATGAAATGAAGCTAGAA
GAGAACTTTAGAGAAAAAAGAATAAAAAGAAATGAACAAAGCCTCCAAAAAATATGGGAC
TAT
>5__chr8_101483225_101489349
TTCTCCAAGCTAAAGGAGGAAGTTTGAACCCAATGCAAAGAATTTAAAAACCTTGAAAAA
AGATTACACAAATGGCTAACTAGAATAACCA-TGCACAGAAGTCCTTAAAGGAACGGATG
GAGCTGAAAACCATGGCACGAGAACTACGTGACGAATACACAAGCTTCAGTAGCCGATTC
GATCAACTGGAAGAAAGGGTATCAGTGATGGAAGATCAAATGAGTGAAATGAAGCAAGAA
GAGAAGTTTAGAGAAAAAAGAATAAAAAGAAATGAACAAAGCCTCCAAGAAATATGGGAC
TAT
>5__chr7_142567434_142573570
TTCTCTGAGCTAAAGGAAGAAGTTCAAAACCATTGCAAAGGAGTTAAAAACTTTGAAAAA
AGATTAGATGAATGGCTAACTAGAATAACCAATGCAGAGAAGTCCTTAAAGGACCTGATG
GAGCTGAAAACCATGGCACGAGAACTACCTGACAAATGCACAACCTTCAGTC-CTGATTC
GATCAACTGGAAAAAA-GGTATCACTGATTGAAGATCAAATTAAGGAAATGAAGCAAGAA
GAGAAGTTTAGAGAAAAAAGAATAAAAAGAAATGAACAAAGCCTCCAAGAAATATGGGAC
TAT
>5__chr6_81878502_81884619
TTCTCCGAGCTAAAGGAGGAAGTTTGAACCCATCGCAAAGAAGTTAAAAACCTTGAAAAA
AGATTAGACGAATGGCTAACTAGAATAACCAATGCAGAGAAGTCCTTAAAGGACCTGATG
AAGCTCAAAACCATGGCACGAGAACTACGTGATGAATGCACAAGCTTCAGTAGCCAATTT
GATCAACTGGAAGAAATGGTATCAGTGATTGAAGATCAAATGAATGAAATGAAGCAAGAA
GAGAAGTTTAGAGAAAAAAGAATAAAAAGAAATGAACAACGCCTCCAAGAAATATGGGAG
TAT
>5__chr8_29362652_29368779
TTCTCCAAGCTAAAGGAGGAAGTTCGAACCCATCGCAAAGAAGTTAAAAACCTTGAAAAA
AGATTAGACAAATGGCTAACTAGAATAACCAATGCAGAGAAGTCCTTAAAGGACCTGATG
GAGCTGCAAACCATGGCATGAGAACTACGTGACAAATGCACAAGCCTCAGTAGCCGATTC
GATCAACTGGAAGAAAGGGTATCAGTGATGGAAGATCAAATGAAAGAAATGAAGCGAGAA
GAGAAGTTTAGAGAAAAAACAACAAAAACAAATGAACAAAGCCTCCAAGAAATATGGGAC
TAT
>5__chr6_46195154_46201276
TTCTCCGAGCTAAAGGAGGAAGTACGAACCCATCATAAAGAAGTTAAAAACACTGAAAAA
AGATTAGATGAATGGCTAACTAGAATAACCAATGCAGAGAAGTCCTTAAAGGACCTGATG
GAGCTGAAAACCATGGCACGAGAACTACATGATGAATGCACAAGCTTCAGTAGCCGATTC
GATCAACTGGAAGAAAGGATATCAGTGATTGAAGATCAAATTAATGAAATGAAGCAAGAA
GAGAAGTTTAGAGAAAAAAGAATAAAAAGAAATGAACAAAGCCTCCAAGAAATATGGGAC
TAT
>5__chr7_63258347_63264446
TTCTCCAAGCTAAAGGAGAAGGTTTGAACCCATCACAAAGAAGTTAAAAACCTTGAAAAA
AGATTAGACAGATGGCTAACTAGAATAACCAATGCAGAGAAGTCCTTAAAGGACCTGATG
GAGCTGAAAACCATGGCATGAGAACTATGTGACGAATGCACAAGCTTCAGTAGCCGATTT
GATCAACTGGAAGAAAGGGTATCAGTGATTGAAGATCAAATCAATGAAATGAAGCGAGAA
---AAGTTTGGAGAAAAAGAAGTAAAAAGAAAC----AAAGCCTCCAAGAAATATAGGAC
TAT
>5__chr8_100389586_100395720
TTCTCCGAGCTAAAGAAGGAAGTTCGAACCCATCTCAAAGAAGCTGAAAACCTTGAAAAA
AGATTAGATGAATGGCTAACTAGAATAACCAATGCAGAGAAGTCCTTAAATGACCTGATG
GAGCTGACAAACATGGCACGAGAACTACGTGACAAATGCACAACCTTCCTTAGCCGATTC
GATCAACTGGAAGAAAGGGCATCAGGGATTGAAGATCAAATGAATGAAATGAAGCGAGAA
GAGAAGTTTACAGAAAAAAGAGTAAAAAGAAATGAACAAAGCCTCCAAGAAATATGGGAC
TAT
>5__chr8_48559987_48566121
TTCTCTGAGCTAAAGGAAGAAGTTTGAACCCATCGCAAAGCAGCTAAAAACCTTGAAAAA
AGATTAGACGAATGGCTAACTAGAATAACCAGTGTAGAGAAGTCCTTAAATGACCTGATT
GAGCTGAAAACCACGGCACAAGAACTATGTGACAAATGCACAAGCTTCAGAAGCCTATTT
GATCAACTGAAAGAAAAGGTATCAGAGACTGGAGATCAAATGAATGAAATGAAGCAACAA
AAGAAGTTTAGAGAAAAAAGAGCAAAAAGAAGCAAACAAAGCCTCCAAGAAATATGGGAC
TAT
>5__chr6_23362492_23368626
TTCTCTGAGCTAAAGAAGGAAGTTCAAACCCATTGCAAAGAAGCTAAAAACCTTGAAAAA
AGATTAGAAGAATGGCTAACTAGAATAACCAATGGAGAAAAGTCCTTAAATGACCTGATG
GAGCTGAAAACCGTGGCACGAGAACTACGCGACGCATGCACAAGCTTCAGTAGCCAAATC
GATCAACTGGAAGAAAGGGTATCAGTGATTGAAGATTAAATGAATGAAATGAAGCGAGAA
GAGAAGTTTAGAGAAAAAAGAGTAAAAAGAAATGAACAAAGCCTCCAAGAAATATGAGAC
TAT
>5__chr8_146210032_146216153
TTCTCTGAGCTAAAGGAGGATGTTTGAACCCATCACAAAGAAGCTAAAAACCTTGAAAAA
AGATTAGACGAATGGCTAACT-GAATAACCAGGGTAGAGAAGACCTTAAATGACCTGATG
GAGCTGAAAGCCATGGCACGAGAACTAC-------ATGTGCAAGCTTCAGTAGCTGATTC
AATCAACTGGAAGAAAGGGTATCAGTGATTGAAGATCAAATGAATGAAATGATGTGAGAA
GAGAAGTTTAGAGAAAAAAGAGTAAAAAGAAATGAACAAAGCCTCCAAGAAATATGGGAC
TAT
>5__chr7_83178679_83184776
TTCTCTGAGCTAACGGAGGATGTTCGAACCCATTGCAAAGAAGATAAAACCCTTGAAAAA
AGATTACATGAATGGCTAAGTAGAATAACCAGTGTAGAAAAGATCTTAAATGACCTGATG
GGGCTGAAAACCATGGCTTGAAAACTACGTGACACATGCACAAGCTTCAGTAGCCGATTC
CATCAACTGGAAGAAAGGGTATCAGTGATTGAAGATCAAATGAATGAAATGAAGTGAGAA
GAGAAGTTTAGAGAAAAAAGAGTAAAAAGAAAC----AAAGCCTCCAAGAAATATGGGAC
TAT
>5__chr7_45321407_45327543
TTCTCCAAGCTAAAGGAGGAAGTTCAAACTCAACGCAAAGAAGTTAAAAACCTTGAAAAA
A-ATTAGACGAATGGCTAACTAGAATAACCAATGTAGAGAAGTCCTTAAATGACCTGATG
GAGCTGAAAAACATGGCACGAGAACTATGTGACGAATGCACAAGCTTCAGTAGCTGATTC
GATCAATTGGAAGAAAGGGTATCAGTGATGGAAGATCAAACGAATGAAATGAAGTGAGAA
GAGAAGTTTAGAGAAAAAAGAGTAAAAAGGAATGAACATAGCCTCCAAGAAATATGGGAC
TAT
>5__chr8_54118282_54124404
TTCTCCGAGCTAAAGGAGGAAGTTCAAAC--ATCGCAAACAAGCTAAAAACCTTGAAAAA
AGATTAGATGAATGGCTAACTAGAATAACCAATAAAGAGAAGTCCCTAAGTGACCTGATG
GAGCTGAAAAACGTGGCGCAAGAAC-ATGTGACGAATGCACAAGCTTCAGTAGCTGATTC
GATCAACTGGAAGAAAGGGTATCAGTGATTGAAGATCAAATGAATGAAATGAAGCAAGAA
GAGAAATTTAGAGAAAAAAGAATAAAAAGAAATGAACAAAGCCTCCAAGAAATATGGGAC
TAT
>5__chr7_148901844_148907972
TTCTCCGAGCTAAGGGAGGAAGTTCAAACCCATCGCAAAGAAGCTAAAAACCTTGGAAAA
AGATTAGACGAATGGCTAACTAGAATAACCAGTGTAGAGAAGTTCTTCAATGACCTCATG
GAGCTGAAAACCATGGCACAAGAACTACGTGACGAATGCACAAGCTTCAGTAGCCGATTC
AATCAACTGTAAGAAAGGGTATCAGTGATTGAAGATCCAATGAATGAAATGAAGCAAGAA
GAGAAGTTTAGAGAAAAAAGAGTAAAAAGAAATGAACAAAGCCCCCAAGAAATACGGAAC
TAT
>5__chr6_82719472_82725600
TTCTCCGAACTAAAGGAGGAAGTTCGAGCCCATCGCAAAGAAGCTAAAAACCTTGAAAAA
AGATTAGACTAATGGCTAACTAGAATAAACACTGTAGATAAGTACTTAAATGACCTGATG
AAGCTGAAAACCATGGCACGAGAACTACCTGACAAGTGCACAAGCTTCATTAGCCGATTC
GATCAACTGGAAGAAAGGGTATCAGTGATTGAAGATCAAATGAATGAAATGAAGCGAGAA
GAGAAGTTTAGAGAAAAAAGAGTAAAAAGAAATGAACAAAGCCTCCAAGAAATATGGGAC
TGT
>5__chr7_113677090_113683230
TTCTCTGAGCTAAAGGAGGAAATTCGAATGCATCACAAAGAAGCTAAAAACCTTGAAAAA
AGATTAGACGAATGGCTAACTAGAATAACCAGTGTAGGGAAGTCCTTAAATGAACTGATG
GAGCTGAAAACCATGGCACTAGAACTACGTGACGAATGCCCAAGCTTCAGTAGCTGATTT
GATCAACTGGAAGAAAGGGTATCAGTGATTGAAGATCAAATGAATGAAATGAAGCGAGAA
GAGAAGTTTAGAGAAAAAAGAGTAAAAAGAAATGAACAAAGTTTGCAAGAAATATGGGAC
TAT
>5__chr6_19589952_19596100
TTCTCTGAGCTAAAGGAGGAAGTTCAAACCCATTGCAAAGAAGTTAAAAACCTTGAAAAA
AAATTAGACGAATGGCTAACTAGAATAACCAATGCAGAGAAGTCCTTAAAGGACCTGATG
GAGGTGAAAACTATTGCACGAGAACTACGTGAAGAATGCACAAGCCGCAGTGGCCGATGT
GATCAACTGAAAGAAAGGGTATCAGTGATGGAAGATGAAATGAATGAAATGAAGTGAGAA
GAGAAATTTAGAGAAAAAAGAATAAAAAGAAATGATCAAAGCCTCCAAGAAATATGGGAC
TAT
>5__chr6_78017969_78024105
TTCTCCAAGGTAAAGGAGGAAGTTCGAACCCATCGCAAAGAAGCTAAAAACCTTGAACAA
AGATTAGATGAATGGCTAACTAAAATAACCAATGTAGAGAAGTCCTTAAATGACCTGATG
GAGCTGAAAAACATGCCATCAGAACTACGTGATGAATGCACAAGCCTCAGTAGCTGATTC
AATCAACTGGAAGAAAGGGTATGAGTGATTGAAGATCAAATGAATGAAATGAAGCGAGAA
GAGAAGTTTAGAGAAAAAAGAGTAAAAAGAAACGAACAAAGCCTCCAAGAAATATGGGAC
TAT
>5__chr7_137866535_137872653
TCCTCCGAGCTAAAGGAGGAAGTTTGAACCCATTGCAAAGAAGCTAAAAACCTTGAAAAA
AGATTAGATGAATGGCTAACTAGAATAACCAGTGTAGAGAAGTCCTAAAATGACCCGATG
GAGCTGAAAACCATGGCACAAGAAGTACGTGACGAATGCACAAGCTTCAGTACCTGATTC
AATCAACTGGAAGAAAGGGTATCAGTGATTGAAGATCAAATGAATGAAACGAAGCAAGAA
GAGAAGTTTAGAGAAAAAAGAGTAAAAAGAAACGAACAAAGCCACCAAGAAATATGGGAC
TAT
>5__chr6_84262109_84268237
ATCTCCGAGGTAAAGGAGGAAGTTTGAACCCATCGCAAAGAAGCTAAAAACCTTGAAAAA
AGATTAGACGAATGGCTAACTAGAATAACCAGTGTAGAGAAGTCCTTAAATGACCTGATG
GAGCTGAAAACCACGGCACAAGAACTACGTGATGCATGCACAAGCTTCAGTAGCCAATTC
GATCAACTGGAAGAAAGGGTATCAGTGATTGAAGGTCAAATCAATGAAATGAAGTCAGAA
GAGAAGTTTAGAGAAAAAAGAATAGAAAGAAATGAACAAAGCCTCCAAGAAATATGGGAC
TGT
>5__chr7_76609700_76615811
TTCTCCGAGCTAAAGGAGGAAGTTCGAACCCAGTGCAAAGAAGTTAAAAACCTTGAAAAA
AGATTAGACGAATGGCTAAGTAGAATAACCAATGAAGAGAAGTCCTTAAAGGACCTGATG
GAGCTGAAAACCATGGCATGAGAACTACATGATGAATGCACAAGCTTCAGTAGCTGATTT
GATCAACTGGAAGAAAGGGTATCAGTGATTGAAGATCAAATGAATGAAATGAAGTAAGAA
CAGAAGTTTAGAGAAAAAAGAGTAAAAAGAAACGAACAAAGTACCCGAGAAATACGGGAC
TAT
>5__chr7_151388496_151394605
TACTCCGAGCTAAAGGAGGAAGTTCGAATGCATCGCAAAGAAGCTAAAAACCTTGAAAAA
AGATTAGACAAATGGCTAACTAGAAT-------GTAGAGAAGTTCTTATATGACCTGATG
GAGCTGAAAACCATGGCACGAGAACTACGTGATGAATGCACAAGCTTCAATAGCTGATTA
GATCAACTGGAAGAAAGGGTATCAGTAATTGAAGATCAAATGAATGAAATGAAGCAAGAA
GAGAAGTTTAGAGAAAAAAGAGTAAAAAGAAATGAACGAAGCCTCCAAGAAATATGAGAC
TAT
>5__chr6_9990543_9996667
TTCTCCGAGCTAAAGGAGGAAGTTCGAACCCATGGCAAAGGAGCTAAAAACCATGAAAAA
AGATTAGACAAATGGCTAACTGGAATAACCAGTGTAGAGAAGTCCTTAAATGACCTGATG
GAGCTGAAAACCATGGCACAAGAACTACGTGATGAATACACAAGCTTCAGTAGCCAATTC
GATCAACTGGAAGAAAGGGTATAAGTGATTGAAGATCAAATTAATGAAATGAAGCGAGAA
GAGAAGTTTAGAGAAAAAAGAGTAAAAAGAAATTAACAAAGCCTCCAAGAAATATGAGAC
TAT
>5__chr6_44659888_44666028
TTCTCCGAGCTAAAGGAGGAAGTTCGAACACATCGCAAAGAAGCTAAAAACCTTGAAAAA
AGATTAGACAAATGGCTAACTAGAATAACCAGTGTAGAGAAGTCCTTAAATGACCTGATG
GAGCTGAAAACCATGGCACGAGAACTACGTGATGAATGCACAAGCCTCAGTAGCCAATTC
AGTCATCTGGAAGAAAGGGTACCAGTGATTGAAGAGCAAATGAATGAAATGAAGCGAGAA
GAGAAGTTTAGAGAAAAAAGAGTAAAAAAAAATAAACAAAGCCTCCAAGAAATATAGGAC
TAT
>5__chr7_106112073_106118200
TTCTCCGAGCTAAAGAAGGAAGTTCAAACCCAATGCAAAGAAGCTAAAAACCTTGAAAAA
AGATTAGACGAATGGCTAACTAGAATAACCAGTGTAGAGAAGTCCTTAAATGACCTGATG
GAGCTGAAAACCATGGCACGAGAACTACGTAATGCATGCACAAGCTTCAGTAGCCAATTC
GATCAACTGGAAGAAAGGGTATCAGTGATTGAAGATCAAATGAATGAAATTAAGTGAGAA
GAGAAGTTTAGAGAAAA-AGAGTAAAAAG-----AACAAAGCCTCCAAGAAATATGGGAC
TAT
>5__chr7_126040692_126046812
TTCTCTGAGCTAAAGGAGGAAGTTCGAACCCAATGCAAAGAAGTTAAAAACCTTGAAAAA
AGATTAGACAAATGGCTAACTAGAATAACCAGTGTAGAGAAGTCCTTAAATGACCTGATG
GAGCTGAAAACTATGGCACGAGAAATACGTGATGAATGCACAAGCTTCAGTAGCTGATTT
GATCAACTGGAAGAAAGGGTATCAGTGATTGAAGATCAAATGAATGCAATGAAGCGAGAA
CAGAAGTTTAGAGAAAAAAGAGTAAAAAGGAAAGAACAAAGCCTCTAAGAAATACGGGAC
TAT
>5__chr7_40339885_40346016
TTCTCCAAGCTAAAGCAGAAAGTTCAAACCCATCGCAAAGAAGATAAAAACCTTGAAAAA
AGATAAGACGAATGGCTAACTAGAATAACCAGTGTAGAGAAGACCTTAAATGACCTGATG
GAGCTGAAAACCATGGCACGAGAACTAGGTGATGAATGCACAAGCTTCAGCAGCCGATTC
GATCCACTGGAAGAAAGGCTATCAGTGATTGAAGATCAAATGAATGAAATGAAGTGAGAA
GAGAAGTTTAGAGAAAAAAGAATATAAAGAGACGAACAAAGCCTCCAAGAAATATGGGAC
TAT
>5__chr6_93761622_93767753
TTCTCCGAGCTAAACGAGGAAGTTCAAATCCATCGCAAAGAAGCTAAAAACCTTGAAAAA
GGATTAGACGAATGGCTAACTAGAATAACCAGTATAGAGACGTCCTTAAATGACCTGATG
GAGCTGAAAACCATGGCACGGGAACTATGCGACAAATGCACAAGCTTCAGCAGCCGATTC
AACCAACTGGAAGAAAGGGTATCAGTGATTGAAGATCAAATGAATGAAATGAAGCGAGAG
G---AGTTTAGAGAAAGAAGAGTATAAAGAAATGAACAAAACCTCCAAGAAATATGGGAC
TAT
>5__chr8_39176292_39182443
TTCCCCAAGCTAAAGGAGGAAGTTTGAACCTATCACAAAGAAGCTAAAAAGCTTGAAAAA
ATATTAGACGAATGGCTAACTAGAATAACCAGTGTAGAGAAGTCCTTAAATGACCTGATG
GAGCTGAAAACCATGGCACGAGAACTACGTGACAAATGCACAAGCTTCAGTAGCTGATTC
GATCAACTGGAAGAAAGAGTATCAGTGATTGAAGATCAAATGAATGAAATGAAGCGAGAA
-AGAAGTTTAGAGAAAAAACAGTGAAAAGAAATGAACAAAGTCTCCAAGAAATATGGGAC
TAT
>5__chr8_39993074_39999223
TTCTCCGAGCTAAAGGAGGATGTTCAAACCCATTGCAAAGAAGCTAAAAACCTTGAAAAA
AGAGTAGACGAATGGCTAACTAGAATAACCAGTGTAGAGAAGTCCTTAAATGACCTGATG
GAGCTGAAAACCATGGCACAAGAACTACGTGACACATGCACAAGCTTCAGTAGCTGATTC
GATCAACTGGAAGAAAGGGTATCAGTGATTGAAGATCAAATGAATGAAATGAAGTGAGAA
GAGAAGTTTAGAGAAAAAAGAGTAAAAAGAAACTAACAAAGCCTCCAAGAAATATGGGAC
TAT
>5__chr6_25266405_25272516
TTTTCCGAGCTAAAGGAAGAAGTTCGAACCCATCGCAAAGAAGCTAAAAACCTTGAAAAA
GGATTAGATGAATGGCTAACTAGAATAACCAGTGTAGAGAAGTCTTTAAATGACTTGATG
GAGCTGAAAACCA-GGCACAAGAACTACGTGACAAATGCACAAGCTTCGGTAGCTGATTC
GATCAACTGGAAGAAAGGGTATCAGTGATGGAAGATCAAATGAATGAAATGAAGCGAGAA
GAGAAGTTTAGAGAAAAAAGAATGAAAAGAAACGAAGAAAGCCTCCAAGAAATATGGGAC
TAT
>5__chr8_51223529_51229624
TTCTCTGAGCTAACGGAGGAAGTTTGAACCCAATGCAAAGAAGCTAAAAACCTTGAAAAA
AGAATAGACAAATGGCTAACTAGAATAACCAGTGTAGAGAAGTCCTTAAATGACCTGATG
GAGCTGAAAACCGTGGCACAAGAACTATTTGATGCATGCACAAGCTTCAGTAGCCAATTC
GATCAAGTGGAAGAAAGGGTATCAGTGATTGAAGATCGAATGAATAAAATGAAGTGAGAA
GAGAAGTTTAGAGAAAAAAGAGTAAAAAGAAACGAACAAGGCCTCCAAGAAATATGGTAC
TAT
>5__chr7_47165799_47171917
TTCTCCGAGCTAAAGGAGGAAGTTCGAATCCAACACAAAGAAGCTTAACACCTTGAAAAA
AGATTAGACGAATGGCTAACTAGAATAACCAGTGTAGAGAAGTCCTTAAATGACCTGATG
GAGCTGAAAACTATGGCATGAGAACTATGTGATGAATGCACAAGCTTCAGTAGCCAATTC
GATCAACTGGAAGAAAGGGGATCAGTGAATGAAGATCAAATGAATGAAATGAAGCAAGAA
GAGAAGTTTAGAGAATAAAGAATAAAAAGAAATGAACAAAGCCTCCAAGAAATATGGGAC
TAT
>5__chr8_23287413_23293535
TACTCCAAGCTAAAGGAGGAATTTCAAACCCA----ACATAAGCTAAAAACCTTGAAAAA
AGATTAGATGAATGGCTAACTAGAATAACCAGTGTAGAGAAGTCCTTAAATGACCTGATG
GAGCTGAAAACCATGGCACGAGAACTACGTGACGAATGCACAAGCTTCAGTAGCCGTTTC
GATCAACCAGAAGAAAGGGTATCAGTGATTGAAGATCAAATGAATGAAATGAAGCGAGAA
GAGAAGTTTAGAGAAAAAAGAGTAAAAAGAAACGAACAAAGCCTCCAAGAAATATGGGAC
TAT
>5__chr8_26971287_26977417
TTCTCCAAACTAAAGGAGGAAGTTCAAACCCATTGCAAAGAAGCTAAAAACCTTGAAAAA
AGATTAGACGAATGGCTAACTAGAATAACCAGTGTAGAGAAGTCTTTAAAGGACCTGATG
GAGCTGAAAACCATGGCACGAGAACTACGTGACGAATGCACAAGCCTCAGTAGCCGATTC
GATCAACCGGAAGAAAGGGTATCAGTGATTGAAGATCAAATGAATGAAACGAAGCGAGAA
GAGAAGTTTAGAGAAAAAAGAGTAAAAAGAAATGAACAAAGCCTCCAAGAAATATGGGAC
TAT
>5__chrX_57544915_57551050
TTCTCTGAGCTAAAGAAGGAAGTTCGAACCCATGGCAAAGAAGTTAAGAACCTTGAGAAA
AGATTAGACGAATGGCTAAATAGAATAACCAATGTAGAGAAGGCCTCAAATGATATCTTG
GAGCTGAAAACCATGGCATGAGAACTATGCAATGAATGCACAAACTTCAGTAGCTGATTC
GATAAACTGGAAGAAAGGGTATCAGTGATTGAAGG-CAAATGAATGAACTGAAGCAAGAA
G-----TTTAGAGAAAAAAGAGTAAAAAGAAATGAACAAAGCCTCCAAGAAATATGGGAC
TAT
>5__chr8_86518332_86524472
TACTCCAAGCTACAGGAGGAAGTTCAAACAAATGGCAAAGAAGTTAAAAACTTTTAAAAA
A-ATTAGACAAATGGATAACTAGAATAACCAATGCAGAGAAGTCCTTAAAGGACCTGAAG
GAGCTGAAAACCAAGGCACGAGAACTACGTGAAGAATGCAGAAGCCTCAGTAGCCAATGC
AATCAACTGGAAGAAAGGGTATCAGTGATGGAAGACGAAATGAATGAAATGAAGCGAGAA
GAGAAGTTTAGAGAAAAAAGATTAAAAAGAAACGAACAAAGCCTCCAAGAAATATGGGAC
TAT
>5__chrX_62628697_62634857
TTCTCTGAGCTAAAGGAGGAAGTTCAAACCCATCACAAAGAAGCTAAAAACCTTGAAAAA
AGATTAAACGAATGGCTAACTACAATAACCAGTGTAGAAAAGTCCTTAAATGACCTGATG
GAGCTGAAAACCATGGCACGAGAACTATGTGACAAATGCACAAGCTTCAGTAGCCGATTC
GATCAACTGGAAGAAAGGGTATCAGTGATTGAAGATCAAATGAATGAAATTAAGCGAGAA
GAGAAGTTTAGAGAAAAAAGAGTAAAAAGAAACGAACAAAGCCTCCAAAAAATATGGGAC
TAT
>5__chrX_57906353_57912464
TTCTCTGAGATAAAGGAGGAAGATCGCACCCATCGCAAAGAAGCTAAAAACCTTGAAAAA
AGATCAGACGAATGGCTAACCAGAAAAACCAGTGTAGAGAAGTCCTTAAATGACCTTATG
GAGCTGAAAACCACGGCACGAGAACTATGTGACGAATGCACAAGCTTCAGTAGCTGATTT
GATCAACTGGAAGAAAGGGCATCAGTGATTGAAGATC---------AAATAAAGCGAGAA
GAGAAGTTTAGATAAAAAAGAGTAAAAAGAAATGAACGAAGCCTCCAAGAAATATGGGAC
TAT
>5__chr9_6366265_6372430
TACTCTGAGCTAAAGGAGGAAATTCGAACCAATGGCAAAGAAGTTAAAAGCTTTGAAAAA
AAATTAGACGAATGGATAAGTAGAATAACTAATGCAGAGAAGTCCTTAAAGGACCTGATG
GAGCTGAAAACCAAGGCACGAGAGCTATGTGAGGAATGCAGAAGCCTCAGTACCCGATGT
GATCAACTAGAAGAAAGGGTATCAGTGATGGAAGATGAAATGAATGAAATGAAGTGAGAA
AAGAAGTTTAGAGAAAAAAGGATAAAAAGAAACGAACAAAGCCTCCAAGAAATATAGGAC
TAT
>5__chr9_25092005_25098066
TACTCCAAGCTAAAGGAGGAAGTTCGAACCCATGGCAAAGGAGTTAAAAACCTTGAAAAA
AGGTTAGATGAATGGCTAACTAGAATAACCCATGCAGAGAAGTCCTTAAAGGACCTGATG
GAGCGGAAAACCGTGGCACGAGAACTACGTGACAAATGCAGAAGCCTCAGTAGCTGATTC
AATCAACTGGAAGAAAGGGTATCAGTGATGGAAGATCAAATGAATGAAATGAAGCGAGAA
GAGAAGTTTAGAGAAAAAAGAATAGAAAGAAACAAACAAAGCCTCCAAGAAATATGGGAC
TCT
>5__chr8_72656408_72662551
TTCTCTGAGCTAAAGGAGGAAGTTTGAACCCAACGCGAAGAAGTTAAAAACCTTGAAAAA
AGATTAGATGAATGGCTAACTAGAATAACCAGCATAGAGAAATCCTTAAATGACCTGATA
GAGCTGAAAACCATGGCACGAGAACTACATGACAAATGCACAAGCTTCAGTAGCCAATTC
AATCAACTCGAAGAAAGGGTATCAGTGACTGAAGATCAAATGAATGAAATGAAGTGAGAA
GAGAAGTTTAGAGAAAAAAGAGTAAAAACAAACAAACAAAGCCTCCAAGAAATATGGAAC
TAT
>5__chr8_85151594_85157791
TTCTCTGAGCTAAAGGAGGAAGTTCGAACCCATCACAAAGAAGCTAAAAACCTTGAAAAA
GGATAAGACGAATGGCTAATTAGAATAACCAGTGTAGAGAAGTCTTTAAATGACCTGACG
GAGCTGAAAACCATGGCACGAGAACTATGCGACGAATGCACAAGCTTCAGTAGCCGATTT
GATCAAGTGGAAGAAAGGGTATCAGTGATTGAAGATCAAATGAATGAAATGAAGCCAGGA
GAGAAGTTTAGAGAAAAAAGAGTAAAAAGAAACGAACAAAGCCTCCAAGAAACATGGGAC
TAT
>5__chrX_108459701_108465854
TTCTCTGAGCTAAAGGAGGATGTTCAAACCCATCACAAAGAAGCTAAAAACCTTGAAAAA
AGATGAGATGAATGGCTAACTAGAATAACAAGTGTAGAGAAGTCCTTAAATGACCTGATG
GAGCTGAAAACCATGGCATGAGAACTACATGACACATGCACAAGCTTCAGTAGCTGATTT
GATCAACTGGAAGAAAGGGTATCAGTGATTGAAGATCAAATGAATGAAATGAAGTGAGAA
GAAAAGTTTAGAGAAAAAAGAGTAAAAAGAAATGAACAAAGCCTCCAAGAAACATGGGAC
CAT
>5__chrX_51930614_51936760
TTCTCCAAGCTAAAAGAGGAAGTTCGAACCCATCGCAAAGAAGCTAAAAACCTTGAAAAA
AGATTAGATGAACCGCGAACTAGAATAACCAGTGAAGAGAAGTCCTTAAATTACCTGAAG
GAGCTGAAAACCATGGCACGAGAACTACAGGATGAATGCACAAGATTCAGTAGCCGATTC
AATCAACTGGAAGAAAGGGTATCAGTGATTGAAGACCAAATGAATGAAATGAAGTGAGAA
GAGAAGTTTAGAGAAAAAAGAGTAAAAAGAAATGAATAAAGTCTCCAAGAAATATGGGAC
TAT
>5__chrX_104021142_104027271
TTCTCAAAGCTAAAGGAGGAAGTTTGAAACCATTGCAAAGAAGCTAAAAACCTGGAAAAA
AGATTAGATGAATGGCTAACTAGAATAACCAATGTAGAGAAGTCCTTAAATGACCTGATG
GAGCTGAAAAACATGGCACAAGAACTACATGATGAATGCACAAGATTCAGTAGCCGATTC
GATCAACTGGAAGAAAAGATATCAGTGATGGAAGATCAAATGAATGAAATGAAGTGAGAA
GAGAAGTTTAGAGAAAAAAGAGTAAAAAGAAACAAATAAAGCCTCCAAGAAATATGGGAC
TAC
>5__chrX_55439673_55445817
TACTCCAAGCTACAGGAGGAAATTCAAACCAATGGCAAAGAAGTTAGAAACTTTGAAAAA
AAATTAGAGGAATGGATAACTAGAATAACCAATGCAGAGAAGTCCTTAAAGGAGCTGATG
GAGCTGAAAGCCAAGGCTCAAGAACTACGTGAAGAATTCAGAAGCCTCAGGAGCCAATGC
GATCAACTGGAAGAAAGGGTATCAGTGATGGAAGATGAAGTGAATGAAATGAAGTGAGAA
GGGAAGTTTAGACAAAAAAGAATAAAAATAAATGAACAAAGCCTCCAAGAAATATGGGAC
TAT
>5__chr9_118311116_118317233
TTCTCCGAGCTAAAGGAGGAAGTTCGAACCCATCGCAAAGAAGATAAAAACCTTGAAAAA
AGATTAGAAGAATGGCTAACTAGAATAACCAATGCAGAGAAGTCCTTAAATGACCTGATG
GAGCTGAAAACCATGGCACGATAACTACGTGACGAATGCACAAGCTTCAGTAGCCGATTT
GATCAGCTGGAAGAAAGGGTATCAGTGATTGAAGATCAAATGAATGAAATGAAGCAAGAA
GAGAAGTTTAGAGAAAAAAGAATAAAAAGAAACAAACAAAGCCTCCAAGAAATATGGGAC
TAT
>5__chr9_15978447_15984587
TTCTCCGAGCTAAAGGAGGAAGTTGGAACCCATCTCAAAGAAGCTAAAAACCTTGAAAAA
AGATTAGACAAATGGCTAACTAGAATAACCAGTGTAGAGAAGTCCTTAAATGACCTGATG
GAGCTGAAAACCCTGGCACGAGAACTAGGTGACAAATGCACAAGCTTCAGTAGCTGATTC
TGTCAACTGGAGGAAAGGGTATCAGTGATTGAAGATCAAATGAATGAAATGAAGTGAGAA
GAGAAGTTTAGAGAAAAAAGAGTAAAAAGAAATGAGCAAAGCCTCCAAGAAATATGGGAC
TAT
>5__chr8_72526583_72532683
TTCTCTGAGCTAAAGGAGGAAGTACAAACTCATCATAAAGAAGCTAAAAACCTTGAAAAA
AGATTAGGTGAATGGCTAACTAGAATAACCAGTGTAAAGAAGTCCTTAAATGGCCTGATG
GAGCTGAAAACCATGGCACAAGAACTACGTGACGAATGCACAAGCTTCAGTAGATGATTC
CATCAACTGGAAGAAAGGGTATCAGTGATTGAAGATCAAATGAATGAAATGAAGTGAGAA
GAGAACTTTAGAGAAAAAGGAGTAAAAAGAAAAGAACAAAGCCTCCAATAAATATGAGAC
TAT
>5__chr9_105235699_105241777
TTCTCTGAGCTAAAGGAGGAAGTTCAAACCCATTGAAAAGAAGCTAAAAACTTTGAAAA-
AGATTACATGAATGGCTAACTAGAATAACCAATGCAGAGAAGTCCTCAAAGGACCTGATG
GAGCTGAAAACCATGGCATGAGAAATACGTGATGAATGCACAAGCTTCATTAGCCAATTC
GATCAACTGGAAGAAAGGGTATCAGTGATTGAAGATCAAATGAATGAAATGAAGTGAGAA
GAGAAGTTTAGAGAAAAAAGAGTAAAAAGAA-----------------------------
---
>5__chrX_63419446_63425628
TACTACCAGCTAAAGGAGGAAGTTCGAACCCATGGCAAAGAAGTTAAAAACACTGAAAAC
AGATTAGATGAATGGCTAACTAGAATAACCAATGCAGAGAAGTCCTTAAATGACCAGATG
GAGCTGAAAACCATGGCACAAGAACTATGTGACGTACGCACAAGCTTCAGTAGATGATTC
GATCAATTGGAAGAAAGGGTATCAATGATTGAAGACCACATGAATGAAATGAAGTGAGAA
GAGAAGTTTAGAGAAAAAAGAATAAAAAGAAACGAATAAAGCCTCTAAAAAATATGGGAC
TAT
>5__chr8_70918090_70924212
TTCTCCAAGCTAAAGGAGGAATTTCGAACCCATCGCAAAGAAGCTAAAAACCTTGAGAAA
AGATTAGACAAATGGCTAACTAGAATAACCAGTGTAGAGAAGTCCTTAAATGACCTGATG
GAGCTGAAAACGATGGCACAAGAACTACATGATGAATGCACAAGCTTCAATAGCTGATTC
CATCAACTGGAAGAAAGGGTATCAGTGATTGAAGATCAAATTAATGAAATGAAGTGAGAA
G-----TTTAGAG---------TAAAAAGAAATGAACAAAGCCTCCAAGAAACATGGGAC
TAT
>5__chr8_86949631_86955748
TTCTCCGAGCTAAAGGAAGAAGTTTGAACCCATCGCAAAGAAGCTTAAAACCTTGAAAAA
AAATTAGACAAATGGCTAACTAGAATAACCAGTGTAGAGAAGTCCTTAAATGACCTGATG
GAGCTGAAAGCCATGGCACGAGAACTATGTGACAAATGTACAAGCTTCAGTAGCCAATTC
AATCAACTGGAAGAAAGGGTATCAGTGATTGAAGATCAAATGAATGAAATGAAGTGAGAA
GAGAAGTTTAGAGGAAAAAGAGTAAAAAGAAATGAACAAAGCCTCCAAGAAACATGCGAC
TAT
>5__chr9_17200062_17206199
TTCTCCCAGCTAAAGGAGGAAGTTCGAACCCATCACAAAGAAGCTAAAAACCTTCAAAAA
AGATTAGACAAATGGCTAACTAGAATAACCAGTGTACAGAAGTCCTTAAATGACCTGATG
GAGCTGAAAACCATGGCACGAGGACTACGTAATGAATGCACAAGTTTCAGTAGCCAATTT
GATCAACTGGAAGAAAGGGTATCAGTGATTGAAGATCAAATGAATGAAATGAAGTGAGAA
GAGAAGTTTAGAGAAAAAAG--TAAAAAGAAATGAACAAAGCCTCCAAGAAATACATGAC
TAT
>5__chr8_97151821_97157959
TTTTCCGAGCTAAAGGAGGAAGTTCGAACCCATCACAAAGAAGCTAAAAACCTTAAAAAA
ATATTAGATGAATGGCTAACTACAATAACCAGTGTAGAGAAGTCCTTAAAGGACCTGATG
GAGGTGAAACCCATGG-ACGAGAACTACGTGATGAATGCACAAGCTTCAGTAGCAGATTC
TATCAACTGGAAGAAAGGGTATCAGTGATGGAAGATCAAATGAATGAAATGAAGCAAGAA
GAGAAGTTTAGAGAAAAAAGAGTAAAAAGAAATGAACAAAGCCTCCAAGAAATATGGGAC
TAT
>5__chrX_130486146_130492274
TTCTCTGAGCTAAAGGAGGAAGTTCAAATCCATCACAAAGAAGTTAAAACCATTGAAAAA
AGATTAGACGAATGGCTAATTAGACTAACCAATGCAGAGAAGTCCTTAAAGGATGTGATG
GAGCTGAAAACCATGGCACGAGAACTACAGGACAAATGCACAAGCTTCAGTAGCCAATTC
TATCAACTGGAAGAAAGGCTATCAGTGATGGAAGATCAAATGAATGACATGAAGTGAGAA
GAGAAGTTTAGAGAAAAAAG--TAAAAAGAAATGAACAAAGCCTCCAAGAAAAATGGGAC
GAT
>5__chrX_55340813_55346948
TTCTCCGAGCTACAGGAGGAAGTTTGAACCCATCGCAAAGAAGCTAATAACCTTGAAAAA
AGATTACATGAATGGCTAACTGGAATAACCAATGCAGAGAAGTCCTTAAAGGACCTGATG
AAGCTGAAAACCATGGCACGAGAACTACATGATGAATGCACAAGCTTCAGTAGCCGATTC
GATCAACTGGAAGAAAGGGTATCACTGATGGAAGACAAAATGAATGAAATGAAGCGAGAA
AAGAAGTTTAGAGAAAAAAGAATAAAAAGAAACAAACAAAGCCTCCAAGAAATATAGGAC
TAT
>5__chrX_112609197_112615331
TTCTCCAAGCTAAAGGAGGAAGTTCGAACCCATTGCAACGAAGTTAAAAACCTTGAAAAA
AGATTAGATGAATGGCTAACTAGAATAACCAATGCAGAGAAGTCCTTAAAGGACCTGATG
GAGCTGAAAACCATGGCACGAGAACTGCGTGATGAATGCACAAGCTTCAGTAGCCGATTC
GATCAACTGGAAGAAAGGGTATCAGTGATGGAAGATCAAATGAATGAAATGAAGCAAGAA
CAGAAGTTTAGAGAAAAAAGAGTAAAAAGAAACGAGCAAAGCCTCCAAGAAATAGGGGAC
TAT
>5__chr8_76399012_76405015
TACTCTGAGCTATGGGAGGACATTCAAACCAAAGGCAAAGAAGTTGAAAACTTTGAAAAA
AATTTAGAAGAATGTATAACTAGAATAACCAATACAGAGAAGTGCTTAAAGGAGCTGATG
GAGCTGAAAACCAAGACTCGAGAACTACATGAAGAATGCAGAAGCCTCAGGAGCTGATGC
GATCAACTGGAAGAAAGGGTATCAGCAATGGAAGATGAAATGAATGAAATGAAGTGAGAA
GGGAAGTTTAGAGAAAAAAGAATAAAAAGAAATGAGCAAAGCCTCCAAGAAATATGGGAC
TAT
>5__chr9_104139306_104145457
TTCTCCAAGCTAAAGGAGGAAGTTTGAACCCATCACAAAGAAGTTAAAAATCTTGAAAAA
AGATTAGACAAATGGCTAACTAGAATAACCAATGTAGAGAAGTCCTTAAATGACCTGATG
GAGCTGAAAACCATGGCACAAGAACTAAGTGACGAATGCACAAGCTTCACTGTCCGATTC
GATCAACTGGAAGAAAGGGTATCAGTGATAGAAGATCAAATGAATGAAATGAAGCAAGAA
GAGAAGTTTAGAGAAAAAAGAATAAAAAGAAACTAGCAAAGCCTCCAAGAAATATGGGAC
TAT
>5__chrX_27686624_27692824
CTCTCCGAGCTAAAGGAGGAAGTTCGAACCCATCGCAAAGAAGTTAAAAACCTTGAAAAA
AGATTAGACGAATGGCTAACTAGAATAACCAGTGTAGAGAAGTCCTTAAATGACCTGATG
GAGCTAAAAACCATGGCACGAGAACTATGTGATGAATGCAAAAGCTTCAGTAGCCAATTC
GATCAACTGGAAGAAAGGGTATCAG-GACTGAAGATCAAATGAATGAAATGAAGCAAGAA
GAGAAGTTCAGAGAAAAAAGAGTAAAAAGAAATGAACAAAGCCTCCAAGAAATATGGGAC
TAT
>5__chrX_103491977_103498124
TTCTCCAAGCTAAAGGAAAATGTTCCAACCCATCACAAAGAAGCTAAAAACCTTGAAAAA
AGATTAGATGAATGGCTAACTAGAATAACCAGTGTAGAAAAGTTCTTAAATGAACTGATG
GAGC-GGAAACCGTGGCATGAGAACTACGTGACGCATGCACAAGCTTCAGTAGCCAATTC
GATCAACTGGAAGAAAGGTTATCAGTGATGGAAGATCAAATGAATGAAATGAAGCGAGAA
GAGAAGTTTAGAGAAAGAAGAGTAAAAAGAAACAAACGAAGCCTCCAAGAAATATGGGAC
TAT
>5__chr9_38769396_38775508
TTCTCCAAGCTAAAGGAGGAAGTTTGAACCCATCGCAAAGAAGCTAAAAACCTTGAAAAA
AGATTAGACGAATGGCTGACTAGAATAACCAGTGTAGAGAAGACCTTAAAGGACCTGATG
GA-CTGAAAACCGTGGCACAAGAACTACGTGACGAATGCACAAGCTTCAGTAGCCGATTC
GATCA-------------------GTGGTTGAAGATCAGATGAATGAAATGAAGTGAGAA
GAGAAGTTTAGAGAAAAAAGAGTAAAAAGAAACGAACAAAGCCTCCAAGAAATATGGGAC
TAT
>5__chr9_45079531_45085652
TTCTCCAAGCTAAAGGAGGAAGTTTGAACCCATCGCAAAGAAGCTAAAAACCTTGAAAAA
AGATTAGACGAATGGCTGACTAGAATAACCAGTGTAGAGAAGACCTCAAAGGACCTGATG
GA-CTGAAAACCGTGGCACAAGAACTACGTGACGAACACACAAGCTTCAGTAGCCGATTC
GATCA-------------------GTGGTTGAAGATCAGATGAATGAAATGAAGTGAGAA
GAGAAGTTTAGAGAAAAAAGAGTAAAAAGAAACGAACAAAGCCTCCAAGAAATATGGGAC
TAT
>5__chr9_67236475_67242596
TTCTCCAAGCTAAAGGAGGAAGTTTGAACCCATCGCAAAGAAGCTAAAAACCTTGAAAAA
AGATTAGACGAATGGCTGACTAGAATAACCAGTGTAGAGAAGACCTCAAAGGACCTGATG
GA-CTGAAAACCGTGGCACAAGAACTACGTGACGAACACACAAGCTTCAGTAGCCGATTC
GATCA-------------------GTGGTTGAAGATCAGATGAATGAAATGAAGTGAGAA
GAGAAGTTTAGAGAAAAAAGAGTAAAAAGAAACGAACAAAGCCTCCAAGAAATATGGGAC
TAT
>5__chr9_22167101_22173144
TTCTCCGAGCTAAAGGAGGAAGTTCAAACCCATTGCAAAGAAGCTAAAAATCTTGAAAAA
AGATTAGACGAATGACTAACTAGAATAACCAGTGTAGAGAAGTCCTTAAAGGACCTGATG
GAGCTGAAAACCATGGCACGAGAAATATGTGACGAATGCACAAGCTTCAGTAGCTGATTC
AATCAACTGGAAGAAAGGGTATCAGTGATTGAAGATCAAATGAATGAAATGAAGCGAGAA
GAGAAGTTTAGAGAAAACAGAGTAAAAAGAAACGAACAAAGCCTCCAAGAAATATGGAAC
TAT
>5__chrX_127160595_127166665
TACTCTGAGCGAAAGGAGGAAGTTTGAACCAATGGCAAAGAAGTTAAAAACTTTGAAAAA
ATATTAGACGAATGGATAACTAGAATAATCAATGCAGAGAAGTCCTTAAAGGACCTGATG
GAGCTGAAAACCATGGCATGAGAAATACACGATGAACGCACAAGCCTCAGGAACCGATGC
AATCAACTGGAAGAAAGGGTATCAGTGATGGAAGACGAAATGAATGAAATGAAGCGTGAA
GAGAAGTTTACAGAAAACAGAAGAAAAAGAAGGAAACAAAGCCTCCAAGAAATATGGGAC
TAT
>5__chr9_21809140_21815251
TTCTCTGAGCTAAAGAAGGAAATTCGAACCCAATGCAAAGAAGCTAAAAACCTTGAAAAA
AGATTAGACGAATGGCTAACTAGAATAACCAGTGTAGAGAAGTCCTTAAATGACCTGATG
GAGCTGAAAACCATAGTACGAGAACTACGTGACGAATGCACAAGCCTCAGTAGCCGATTC
CATCAACTGGAAGAAAGGGTATCAGTGATTGAAGATCAGATGAATGAAATGAAGCGAGAA
G-----TTTAGAGAAAAAAGAGTAAAAAGAAATGAACGAAGCCTCCAAGAAATATGGGAC
TAT
>5__chr9_111637495_111643628
TTCTCCGAGCTAAAGGAGGAAGTTCAAACCCATCGCAAAGAAGCTAAAACCCTTGAAAAA
AGATTAGACAAATGGCTAACTAGAATAACCAGTGTAGAGAAGTCCTTAAATGACCTGATG
GAGCTGAAAACCATGGCATGAGAACTACGTGGCGAATGCCCAAGCCTCAGTAGCTGATTC
GATCAACTGGAAGAAAGGGTATCAGTGATGGAAGATCGAATGAATGAAATGAAGTGAGAA
GAGAAGTTTAGAGAAAAAAGAGTAAAAAGAAATGAACAAAGCCTCCAAGGAATGTGCGAC
TAT
>5__chrX_131246178_131252326
TTCACCGAGCTAAAGGAGGAAGTTCGAACCCATGGCAAAGAAGTTAAAAACCTTGAAAAA
AGACTAGACGAATGGCTAACTAGAATAACCAATGCAGAGAAGTCCCTAAAGGAACTGACG
GAGCTGAAAACCATGGCACAAGAACTACGTGAAGAATGCACAAACCTCAGTAGCCAATTC
GATCAACTGGAAGAAAGGGTATCAGTGATGGAAGATCAAATGAATGAAATGAAGTGAGAA
GAGAAGTTTAGAGAAAAAAGAATAAAAAGAAATGAACAAAGCCTCCAAGAAATATGGGAC
TAT
>5__chr9_107587178_107593312
TTCTCCAAGCTAAAGGAGGAAGTTTGAACTCATTGCAAAGAAGCTAAAAACCTTGAAAAA
AGATTAGACGAAAGACTAACTAGAATAACCAGTGTAGAGAAGTCCTTAAATGACCTGATG
GAGCTGAAAACCATGGCACAAGAACTACATGACGAATGCGCAAGCTTCAGTAGCCGATTT
GATCAACTGGGAGAAAGGGTATCAGTGATTGAAGATTAAATGAATGAAATGAAGCGAGAA
GAGAAGTTTAGAGAAAAAAGAGTAAAAAGAAACGAAGAAAGCCTCCAAGAAATATGGGAC
TAT
>5__chr9_10768294_10774424
TTCTCCGAGATAAAGGAGGAAGTTCGAACCCATTGCAAAGAAGCTAAAAACTTTAAAAAA
AGATTAGACGAATTGCTAACTAGAATAACCAATGTAGAGAAGGCCTTAAATGACCTAATG
GAGCTGAAAACCATGGGACGAGAACTACATGACAAATGCACAAGCTTCAGTAGCCAATTA
GATCAGCTGGAAGAAAGGGTATGAGTGATTGAAGATCAAATGAATGAAGTGAAGTGAGAA
GAGAAGTTTAGAGTAAAAAGAGTAAAAAGAAATGAACAAAGCCTCCAAGAAATATGAGAC
TAT
>5__chr9_108407091_108413232
TTCTCCGAGCCAAAGGAGGAAGTTTGAACCCATCGCAAAGAAGCTAAAAACCTTGAAAAA
AGATTAGACGAATGGCTAACTAGAATAACCAGTGTAAAGAAGTCCTTAAATGACCTGATG
GAGCTGAAAACCATGGCACAAGAACTACGTGACGAATGCACAAGCTTCAGTAGCTGATTC
TATCAATGGGAAGAAAGGGTATCAGTGATTGAAGATCAAATTAATGAAATGAAGCGAGAA
GAGAAGTTTAGAGAAAAAAGAACAAAAAGAAACGAACAAAGCCTCCAAGAAATATGGGAC
TAT
>5__chrX_138169377_138175496
TTCTCCAAGCTAAAGGAGGAAGCTCAAACCCAATGCAAAGAAGTTAAAA-CCTTGAAAAA
AGATTAGACGAATGGCTAACTAGAATAACCAGTGTAGAGAAGTCCTTAAATGACCTGATG
GAGCTGAAAACCATGGCACAAGATCTACATGATGAATGCACAAGCTTCAGTAGCTGATTT
GATCAACTGGAAGAAAGGCTATCAATGATTGAAGATCAAATGAATGAAATGAAGTGAGAA
GAGAAGTTTAGAGAAAAAAGAATAAAAAGAAATGAACAAAGCCTCCAGGAAATATGCGAC
TAT
>5__chrX_51382734_51388853
CTCTCTGAGCTAAAGGAGGAAGTTAGAACCCATTGCAAAGAAGCTAAAAACCTTGAAAAA
AGATTAGTCGAATGGCTAACTAGAATAACCAGTGTAGAGAAGTCCTTAAATGACCTGATG
GAGTTGAAAACCATGACACGAGAACTATGTGACAAATGCACAAGCTTCAGTGGCCTATTT
GATCAACTGGAAGAAAGGGTATCAGTGATTGAAGATCAAATGAATGACATGAAGTGAGAA
AAGAAGTTTAGAGAAAAAAGAGTAAAAAAAAACGAACAAAGCCTCCAAGAAATATGGGAC
TAT
>5__chr8_9336228_9342375
TTCTCCAAGCTAAAGGAGGAAGTTCGAACCCAACGCAAAGAAGTTAAAAACCTTGAAAAA
AGATTAGACGAATGGCTAACTAGAATAACCAGTGTAGAGAAGTCCTTAAATGACCTGACT
GAGCTGAAAAACATGGCACGAGAACTACCTGATGAATACATAAGCTTCGGTAACCGATTT
GATCAACTGGAAGAAAGGGTATCAGTGACTGAAGATCAAATGAATGAAATGAAGGGAGAA
GAGAAGTTTAGAGAAAAAAGAGTAAAAAGAAATGAACAAAGCCTCCAAAAAATATGAGAC
TAT
>5__chrX_38924567_38930696
TTCTCCGAGCTAAAGGAGGAAGTTCGAACCCAACGCAAAGAAGCTAAAAACCTTGAAAAA
AGATTAGACGAATGGCTAACTAGAATAACCAGTGTAGAGAAGTCCTTAAATGACCTGATG
GAGCTGAAAACCATAGCACGAGAACTACGTGATGAATGCACAAGCTTCAGTAGCTGATTC
AATTAACTGGAAGAAACAGTATCAGTGATAGAAGATCAAATGAATGAAATGAAGCGAGAA
GAGAAGTTTAGAGAAAAAAGGACAAAAAGAAATGAACAAAGCTTCCAAGAGATATGGGAC
TAT
>5__chrX_135886956_135893097
TTCTTTGAGCTAAAGGAGGAAGTTCAAACCCATGGCAAAGAAGTTAAAAATCTTAAAAAA
AGACTAGACGAATGGCTAACTAGAATAACCAATTCAGAGAAGTCCTTAAAGGACCAGATG
GAGCTGAAAACCAGGGCACAAGAGCTACGTGACAAAGGCACATGCCTCAGTAGTCGATTC
AATCAACTGGAAGAAAGGGTATCAGTGATGGAAGATCAAATGAATGAAATGAAGAGAGAA
GAGAAATTTAGAGAAAAAAGAATAAAAAGAAACAAAGAAAGCCTCCAAGAAATATGGGAC
TCT
>5__chr8_73395930_73401919
TTCTCCAAGCTAAAGGAGGAAGTTTGAACCCATCACAAAGAAGTTAAAAACCTTGAAAAA
AGATTAGATGAATGGCTAACTAGAATAACGAATGTAGAGAAGTCCTTAAATGACCTGATG
GAGCTGAAAACTATGGCACGAGAACTGTGTGACAAATGCACAAGCTTCAGTAGCCAATTC
GATCAACTGGAAGAAAGGGTATCAGTGATTGAAGATCAAATGAATGAAATGAAGCAAG--
GAGAAGTTTTGAGAAAAAAGAGTAAAAACAAAGGAACAAAGCCTCCAAGAAGTATGGGAC
TAT
>5__chrX_147236154_147242248
TTCTCTGAGCTAAAGGAGGAAATTCGAACCCATTGCAAAGAGGTTAAAAACCTAGAAAA-
AGATTAGACGAATGGCTAACTAGAATAACCAACGCAGAGAAGTCCTTAAAGGACCTGATG
GAGCTGAAAACCATGGCACGAGAACTACGTGATGAATGCACAAGCTTCAGTAGCCGATTC
AATCAACTGGAAGAAAGGGTATCAGTAATGGAAGATCAAATGAATGAAATGAAGCGAGAA
GAGAAGTTAAGAGAAAAAAGAATAAAAAGAAAAGAACAAGGCCTCCAAGAAATATGGGAC
TAT
>5__chrX_12786347_12792481
TTCTCCGAGCTAAAGGAGGAAGTTCAAACTCATCACAAAGAAGTTAAAAACCTTGAAAAA
AAATTAGACGAATGGCTAACTAGAATAACCAATGCAGAGAAGTCCTTAAAGGACCCGATG
GAGCTGAAAACCATGGCACGAGAACTATGTGATGAATGCACAAGCTTCAGTAGCTGATTC
GATCAACTGGAAGAAAGAGTATCAGTGATTGACGATCAAATGAATGAAATGAAGCGAGAA
GAGAAGTTTAGAGAAAAAAGAATAAAAAGAAAGAAACAAAGCCTCCAAGAAATATGGGAC
TAT
>5__chrX_37325962_37332108
TTCTCCGAGCTAAAGGGGGAAGTTTGAACCCATCGCAAAGAAGTTTAAAACCTTGAAAGA
AGATTAGATGAATGGCTAACTAGAACAACTAGTGTAGAGAGGTCCTTAAATGACCTGATG
GAGCTGAAAACCATGGCACGAGAACTACGTGACGAATGCACAAGCTTCAGTAGCCAATTT
GATCAACGGGAAGAAAGGGTATCAGTGATGGAAGATGAAATGAATGCAATAAAGCGAGAA
GAGAAGTTTAGAGAAAAAAGAATAAAAAGAAACGAACAAAGCCTCCAAGAAATATGGGAC
TAT
>5__chrX_153724266_153730402
TTCTCTGAGCTAAAGGAGGAAGTTCGAACCCATCACAAAGAAGCTAAAAACCTTGAAAAA
AGGTTAGATGAATGGCTAACTAGAATAACCAGTATAGAGAAGTCCTTAAATGACCTGATG
GAGCTGAAAACCATGGCACGAGAACTATGTGACGAATGCATAAGCTTTAGTAGCCGATGC
GATCAACTGGAAGAAAGGGTATCAGTGATTGAAGATCAAATGAATGAAATGAAGCGAGAA
GAGAAGTTTAGAGAAAAAAGAATAAAAAGAAATGAACAAAGCCTCCAAGAAATATGGGAC
TAT
>5__chrX_41552783_41558949
TTCTCTGAGCTAAAGGAGGAAGTTTGAACCCATCGCAAAGAAGCTAAAAACCTTGAAAAA
AGATGAGACGAATGGCTAACTAGAATAACTAATGTAGAAAAGTCCTTAAATGACCTGATG
GAGCTGAAAATCATGGCACGAGAACTACGTGACAAATGCACAAGCTTCAGTAGCCGATTT
GATCAACTGGAAGAAAGGGTATCAGTGACTGAAGATCAAATGAATGAAATGAAGCGAGAA
GAGAAGTTTAGAGAAAAAAGAGTAAAAAGAAACGAACAAAGCCTTCAAGAAATATGGGAC
TAT
>5__chrX_107671996_107678141
TTCTTTGAGCTAAAGGAGGAAGTTCGAACCCAATGCAAACAAGTTAAAAACCTTGAAAAA
AGATTAGACGAATGGCTAACTAGAATAACCAATGCAGAGAAGTCCTTAAAGGACCTGATG
GGGCTGAAAACCATGGCACGAGAACTACGTGATGAATGCACAAGTTTCAGTAGCCAATTC
GATCAACTGGAAGAAAGGGTATCAGTGATTGAAGATCAAATGAATGAAATGAAGTGAGAA
GAGAAGTTTAGAGAAAAAAGAATAAAAAGAAACGAACAAAGCCTCCAAGAAATATGGGAC
TAT
>5__chr9_107365278_107371401
TTCTCCGAGCTAAAGGAGGAAGTTCAAACCCAACACAAAGAAGTTAAAAACCTTGAAAAA
AGATTAGACGAATGGCTAACTAGAATAACCAATGCAGAGAAGTCCTTAAAGGACCTGATG
GAGCTGAAAACCATAGCACGAGAACTACATGAAGAATGCACAAGCTTCAGTAGCCGATTT
GATCAACTGGAAGAAAGGGTATCAGTGATGGAAGATCAAATGAATGAAATGAAGCCAGAA
GAGAAGTTTAGAGAAAAAAGAATAAACCGAAATGAACAAAGCCTCCAAGAAATATGGGAC
TAT
>5__chr9_34516549_34522699
TTCTCCGAGCTAAAGGAGGAAGTTCGAACCCAACACAAAGAAGTTAAAAACCTTGAAAAA
AGATTAGACGAATGGCTAACTAGAATAACCAATGCAGAGAAGTCCTTAAAGGACCTGATG
GAGCTGAAAATCATGGCACAAGAACTACATGGCAAATGCACAAGCTTCATTAGCCGATTT
GATCAACTGGAAGAAAGGGTATCAGTGATGGAAGATCAAATGAATGAAATGAAGCGAGAA
GAGAAGTTTAGGGAAAAAAGAATAAAAAGAAATGAACAAAGCCTCCAAGAAATATAGGAC
TAT
>5__chrY_16363624_16369751
TTCTCTGAGCTAAAGGAGGAAGTTCAAACCCATCACAAATAAGCTGAAAACCTGGAAAAA
AGATTAGATGAATGGCTAACTAGAATAACCAGTGTAGAGAAGTCCTTAAATGACCTGATG
GAGCTGAAAACCATGGCATGAGATGTACATGATGAATGCATAAGTTTCAGTAGCCGATTC
AATCAACTGGAAGAAAGGGTATCAGGGATTGAAGATCAAATGAATGAAATGAAGTGAGAA
GAGAAGTTTAGAGAAAAAAGAGTAAAAAGAAATGAACAAAGCCTAGAAGAAATATGGAAC
TAT
>5__chrY_8024501_8030613
TTCTCCAAG--------------------------TAAAGGAGTAAAAAACCTTGAAAAA
GGATTAGACGAATGGCTAACAAGAATAACCAATGCAGAGAAGTCCAAAAAAGA-------
---CTGAAAACCGAGGCATGAGAACTCAGTGACAAATGCACAAGCTTCAGTAACCAATTT
TATCAAGTAGAAGAAAGGCTACCAGTGATTGAAGATCAAATGAATGAAATGAAGCAAGAA
GAGAAGTTTAGAGAAAAAAGAATAAAAAGAAATGAACAAAGCCTCCAAGAAATATGGGAC
TAT
>5__chrY_22596468_22602608
TTCTCCAAGATAAAGGAGGAAGTTCAAACCCATCACAAAGAAGCTAAAAACCTTGAAAAA
AGTTTAGCTGAATGGCTAATTAGAATAACCAATGTGCAGAAGTCCTTAAATAACCTGAGG
GAGGTGAAAACCATGGCACGAGAACTACATGATGAATGCACAAGCTTCATTAACTAATCC
AATCAACTGGAAGAAAGGGTATCAGAGATTGAAGATAAAATGAATGAAATGAAGTGAGAA
GAGAAGTTTAGAGAAAAAAGAATAAAAAGAAATGAACAAAGCCTCCAAGAAATATGGGAC
TAT
>5__chrY_23094856_23100997
TTCTCCAAGATAAAGGAGGAAGTTCAAACCCATCACAAAGAAGCTAAAAACCTTGAAAAA
AGTTTAGCTGAATGGCTAATTAGAATAACCAATGTGCAGAAGTCCTTAAATAACCTGAGG
GAGGTGAAAACCATGGCACGAGAACTACATGATGAATGCACAAGCTTCATTAACTAATCC
AATCAACTGGAAGAAAGGGTATCAGAGATTGAAGATAAAATGAATGAAATGAAGTGAGAA
GAGAAGTTTAGAGAAAAAAGAATAAAAAGAAATGAACAAAGCCTCCAAGAAATATGGGAC
TAT
>5__chrY_24205758_24211898
TTCTCCAAGATAAAGGAGGAAGTTCAAACCCATCACAAAGAAGCTAAAAACCTTGAAAAA
AGTTTAGCTGAATGGCTAATTAGAATAACCAATGTGCAGAAGTCCTTAAATAACCTGAGG
GAGGTGAAAACCATGGCACGAGAACTACATGATGAATGCACAAGCTTCATTAACTAATCC
AATCAACTGGAAGAAAGGGTATCAGAGATTGAAGATAAAATGAATGAAATGAAGTGAGAA
GAGAAGTTTAGAGAAAAAAGAATAAAAAGAAATGAACAAAGCCTCCAAGAAATATGGGAC
TAT
>5__chrY_26569250_26575390
TTCTCCAAGATAAAGGAGGAAGTTCAAACCCATCACAAAGAAGCTAAAAACCTTGAAAAA
AGTTTAGCTGAATGGCTAATTAGAATAACCAATGTGCAGAAGTCCTTAAATAACCTGAGG
GAGGTGAAAACCATGGCACGAGAACTACATGATGAATGCACAAGCTTCATTAACTAATCC
AATCAACTGGAAGAAAGGGTATCAGAGATTGAAGATAAAATGAATGAAATGAAGTGAGAA
GAGAAGTTTAGAGAAAAAAGAATAAAAAGAAATGAACAAAGCCTCCAAGAAATATGGGAC
TAT
>5__chrY_21028563_21034674
TTCTCCAAGCTAAAGAAGGAAGTTTGAACCCAACACAAAGAAGCTAAAAACCTTGAAAAA
AAATTAGACGAATGGCTAACTAGAATAATCAGTGTAGAGAAGTGCTTCAATGACATGACA
GAGCTGAAAACCATGGCATAAGAGCTACGTGATGAATACACAAGCTTCAGGAGATA----
-ATCAACTGGAAGAAAGGGTATCAGTGATTAAAGATC-AATGAATTAAATGAAATGAGAA
G-----TTTAGAGAAAAAAGAGTAAAAAGAAATGAAAAAAGGCTCCAAGAAATATGGGAC
TAT
>5__chrY_17383331_17389498
TTCTCTGAGCTAAAGGAGGAAGTTTGAACCCATCACAAAGAAGCTAAAAACCTTGAAAAA
AGATTAGACAGATGGCTAACTAGAATAACCAGTGTAGAGAAGTCCTTAAATGACCTGATG
GAGCTGAAAACCATGGCACAAGAACTATGTGATGAACGCACAAGCTTCAGTAGCCAATTT
GGTCAACTGGAAGAAAGGCAATCAGTGATTGAAGATCAAATGAATGAAATGAACCAAGAA
GAGAAGTTTAGAGAAAAAAGAGTAAAAAGAAATGAACAAAACCTCCAAGAAATAGGGGAC
TAT
>5__chrY_7118014_7124159
CTCTCTGAGCTAAAGGAGGAAGTTTGAACCCATTGCAAAGAAGTTAAAAACCTTGAAAAA
AGATTAGATGAATGTCTAACTAGATTAACCAGTGTAGAGAAGTCCTTAAATAACCTAATG
GAGCTGAAAACCATAGCACAATAACTACGTGACAAAAGCACAAGCTTCAGTAGCCAATTT
GGTCAAATGGAAGAAAGGGTATCAGTGACTGAAGATCAAATGAATGAAATGAAGTGAGAA
GAGAAGTTTAGAGAAAAAAGAATAAAAAGAAATGAACAAAGCCTCCAAGAAATATGAGAC
TA-
>5__chrX_74319563_74325603
TACTCCGAGCCAGGGGAGGACATTCAAGCCAAAGGCAAAGAAGTTGAAAACTTTGAAAAA
AATTTAGAAGAATGTATAACTAGAATAACCAATACAGAGAAGTGCTTAAAGGAGCTGATG
GAGCTGAAAACCAAGGCTGGACAACTACGTGAAGAATGCAGAAGCCTCAGGAGCTGATGC
GGTCAACTGGAAGAAAGGGTATCAGCAATGGAAGATGAAATGAATGAAATGAAGCAAGAA
GGGAAGTTTAGAGAAAAAAGAATAAAAAGAAATGAACAAAGCCTCCAAGAAATATGGGAC
TAT
>5__chrX_66323023_66329141
TACTCCAAGCTAAAGGAGGAAGTTCGAACCCATGGCAAAGAAGTTAAAAACCTTGAAAAA
AGATAAGATGAATGGCTAACTAGAATAACCAATGCAGAGGAGTCCTTAAAGGACCTGATG
GAGCTGAAAACCATGGCAAAAGAACTACATGACGAATGCACAAGCTGCAGTAGCTGATTC
AATCAACTGGAAGAAAGTGTATCAGTCATTGAAGATCAAATGAATGAAATGAAGTGAGAA
GAGAAGTTTAGAGGAAAAAGAATAAAAAGAAAGGAACAAAGCCTCCAAGAAATATGGGAC
TAT
>5__chrX_84724823_84730960
TTCTCTGAGCTAAAGGAGGAAATTCGAACCTATCAAAAAGAAGCTAAAAACCTTGAAAAA
AGATTAGACTAATGGCTAACTAGAATAACCAGTGTAGACAAGTCTTTAAATGACCTGATG
GAGCTGAAAACCATGGCACGAGAACTACGTGACAAATGCACAAGCTTCAGTAGCTGATTT
GATCAACTGGAAGAAAGAGTATCAGTGATTGAAGGTCAAATGAATGAAATGAAGTGAGAA
GAGAAGTTTAGAGGAAAAAGAGTAAAAACAAATGAACAAAGCCTCCAAGAAATATGGGAC
AAT
>5__chrX_82548803_82554864
---------------------GTTTGAACCCATCACAAAGAAGCTAAAAACCTTGAAAAA
AGATTAGACAAATGGCTAACTAGAGTAAACAGTGTAGAGAAGACATTAAATGACCTGATG
GAGCTGAAAACCATGGCATGAAAAGTATGTGATGAATGCACAAGCTTCAGTAGCCAGTTC
GATCAACAGGAAGAAAGGGTATCAGTGATTGAAGATCAAATGAATGAAATGAAGCAAGAA
GAGAAGTTTAGAGAAAAAAGAGTGAAAAGAAATGAACAAAGCCTCCAAGAAATATGGGAC
TAT
>5__chrX_80078725_80084848
TACTCCAAGCTAAAGGAGGAAGTTTGAACCAATGGCAAAGAAGTTAAGAACTTTGAAAAA
AAATTAGACGAATGGATAACTAGAATAATCAATGCAGAGAAGTCCTTAAAGGACTTGATG
GAGCTGAAAACCATGGCACAAGAACTACGTGACGAATGCACAAGCCTCAGTAGCCGATGT
AATCAACTGGAAGAAAGGGTATCAGCGATGGAAGACGAAATGAATGAAATGAAGTGTGAA
GAGAAGTTTAGAGAAGAAAGAATAAAAAGAAATGAACAAAGCCTTCAAGAAATATGGGAC
TAT
>5__chrX_67401111_67407320
TACTCCGAGCTAAAGGAGGAAGTTTGAACCCATGGCAAAGAAGTTAAAAACCTTGAAAAA
AAATTAGATGAATGGCTAACTAGAATAACCAATGCAGAGAACTCCTTAAAGGACCTGAAG
GAGCTGAAAGTCAAGGCACAAGAACTACATGATGAATGCACAAGCCTCTGTAGCCAATTC
GATCAAGTGGAAGAAAGGGTATCAGTGACGGAAGATCAAATGAATGAAATGAAGTGAGAA
GAGAGGTTTAGAGAAAAAAGAATAAAAAGAAACAAACAAAGCCTCCAAGAAATATGGGAC
TAT
>5__chrX_83697207_83703352
TTCTCTGAGCTAAAGCAGGAAGTTCAAACCCATCGCAAAAAAGCTAAAAGCCTTGAAAAA
AGATTAGACAAATGGCTAACTAGAGTAAACAGTGTAGAGAAGTCCTTAAATGACCTGATG
GAGCTGAAAACCATGGCACGAGAACTACATGACGAATGCACAAGCTTCAGTAGCTGATTT
GATCAACTGGAAGAAAAGGTATCAGTGATTGAAGATCAAATGAATGAAATGAAGCGAGAA
GAGAAGTTTAGAGAAAAAAGAGTAAAAAGTAATGAACAAAGCCTCCAAGAAATATGGGAC
TAT
>5__chrX_79792751_79798877
TACACTGAGCTAAAGGAGGAAGTTCGAACCCATTGCAAAGGAGTTAAAAGCCTGGAAAAA
AGATTAGACGAATGGCTAACTAGAATAACCAATGCAGAGAAGTCCTTAAAGGACCTGATG
GAGCTGAAAATCATGGCACGAGAAATACGTGATGAATGCACAAGCTTCAGTAGCTGATTT
GATCAACTGGAAGAAAGGGTATCAGTGATTGAAGATCAAATGAATCAAATGAAGCAAGAA
GAGAAGTTTACAGAAAAAAGA--AAAGAAAAATGAACAAAGCCTCCAAGAAATATGGGAC
TAT
>5__chrX_68487326_68493465
TTCTCCAAGCTAAAGGAGGAAGTTCGAACCCATCGCAAAGAAGTTAAAA-CCTTGAAAAA
AGATTAGACGAAAGGCTAACTAGAATAACCAGTGTAGAGAAGTACTTAAATGACCTGATG
GAGCTGAAAACCATGGAACGAGAACTACGTGACGAATGCACAAGCTTCAGTAGCCAATTC
GATCAACTGGAAGAAAGGGTATCCATGATCAAAGATCAAATGAATGAAATGAAGCAAGAA
GAGAAGTTTAGAGAAAAATGAGTAAAAAGAAATGAACAAAGCCTCCAAGAAATATGGGAC
TAT
>5__chrX_73170504_73176635
TTCTCTGAGATACAGGAGGAAGTTCGAACCCATCACGAAAAAGTTAAAAACCTTGAAAAA
AGATTAGATGAATGGCTAACTAGAATAACCAGTGTAGAGAAGTCCTTAAAGGACCTGATG
GAGCTGAAAACCATGGCACGAGAACTACGTGACGAATGCACAAGCTTCAGTAACCGATTT
CATCAACTGGAAGAAAGGGTATCAGGGATTGAAGATCAAATGAATGAAATGAAATGAGAA
A-----TTTAGAGAAAAAAGAATAAAAAGAAATGAAGAAAGCCTCCAAGAAATATAGGAC
TAT
>5__chrX_76612797_76618938
TTCTCTGAGCTAAAGGAAGAAGGTCAAAACCATCGCAAAGAAGTTAAAAACCTTGAAAAA
AGATTAGATGAATGGCTAACTAGAATAACCAATGCAGAGAAGTCCTTAAAGGACCTGATG
GAGCTGAAAACCATGGCACAAGAACTACATGACACATGCACAAGCTTCAGTAGCCAATTC
GATCAACTGGAGGAAAAGGTATCAGTGATTGAAAATCAAAAGAATGAAATGAAGCGAGAA
AAGAAGTTTAGAGAAAAAAGAATAAAAAGAAATGAACAAAGCCTCCAAGAAATATGGGAC
TAT
>5__chrX_random_737345_743478
TTCTCTGAGCTAAAGGAAGAAGGTCAAAACCATCGCAAAGAAGTTAAAAACCTTGAAAAA
AGATTAGATGAATGGCTAACTAGAATAACCAATGCAGAGAAGTCCTTAAAGGACCTGATG
GAGCTGAAAACCATGGCACAAGAACTACATGACACATGCACAAGCTTCAGTAGCCAATTC
GATCAACTGGAGGAAAAGGTATCAGTGATTGAAAATCAAAAGAATGAAATGAAGCGAGAA
AAGAAGTTTAGAGAAAAAAGAATAAAAAGAAATGAACAAAGCCTCCAAGAAATATGGGAC
TAT
>l1pa5_mod_cons50_CG_rest_rest
TTCTCCGAGCTAAAGGAGGAAGTTCGAACCCATCGCAAAGAAGCTAAAAACCTTGAAAAA
AGATTAGACGAATGGCTAACTAGAATAACCANTGTAGAGAAGTCCTTAAATGACCTGATG
GAGCTGAAAACCATGGCACGAGAACTACGTGACGAATGCACAAGCTTCAGTAGCCGATTC
GATCAACTGGAAGAAAGGGTATCAGTGATTGAAGATCAAATGAATGAAATGAAGCGAGAA
GAGAAGTTTAGAGAAAAAAGAGTAAAAAGAAACGAACAAAGCCTCCAAGAAATATGGGAC
TAT
>Consensus50
TTCTCCGAGCTAAAGGAGGAAGTTCGAACCCATCGCAAAGAAGCTAAAAACCTTGAAAAA
AGATTAGACGAATGGCTAACTAGAATAACCANTGTAGAGAAGTCCTTAAATGACCTGATG
GAGCTGAAAACCATGGCACGAGAACTACGTGACGAATGCACAAGCTTCAGTAGCCGATTC
GATCAACTGGAAGAAAGGGTATCAGTGATTGAAGATCAAATGAATGAAATGAAGCGAGAA
GAGAAGTTTAGAGAAAAAAGAGTAAAAAGAAATGAACAAAGCCTCCAAGAAATATGGGAC
TAT
>avf5_mod_50%_CG_rst 423 seqs
TTCTCCGAGCTAAAGGAGGAAGTTCGAACCCATCGCAAAGAAGCTAAAAACCTTGAAAAA
AGATTAGACGAATGGCTAACTAGAATAACCAATGTAGAGAAGTCCTTAAATGACCTGATG
GAGCTGAAAACCATGGCACGAGAACTACGTGACGAATGCACAAGCTTCAGTAGCCGATTC
GATCAACTGGAAGAAAGGGTATCAGTGATTGAAGATCAAATGAATGAAATGAAGCGAGAA
GAGAAGTTTAGAGAAAAAAGAGTAAAAAGAAACGAACAAAGCCTCCAAGAAATATGGGAC
TAT
