# Supplementary material for: Cryptic genetic variation enhances primate L1 retrotransposon survival by enlarging the functional coiled coil sequence space of ORF1p
Source: PLoS Genet. 2020 Aug 14;16(8):e1008991. doi: 10.1371/journal.pgen.1008991 (PMC7449397; doi:10.1371/journal.pgen.1008991)
Supplement: S1 Data — (ZIP) [file pgen.1008991.s012.zip › Supplementary_Data_PG/orf1_coiled_coil/l1pa5/5anc_cc_peps.fst]

>5__chr4_110915651_110921757
FSKLKEDVRTHRKEAKNLEKRLDEWLTRITSVEKSLNDLMELKTMAQELFDACTSFSSQF
DQVEERVSMIEDQMNEMKREETFREKRVKRNEQSLQEIWDY
>5__chr5_114480910_114487013
CSELKEDVRTHRKEAKNLEKRVDEWLTRINSVEKSLNDLMELKTMAQELRDTCTSFSSQF
NQVEERVSVTEEQMNEMKQEEKFREKXXKRNE*SLQEIWDY
>5__chr6_108838713_108844832
FSKLKEDV*THLKEAKNLEKRLDECLTRKNSSEKSLNDLMELKTMARELCDACTSFNGRF
DQVEERVSVIEDQMNEMKPEEKFREKRVKSNKQSLQEIWDY
>5__chr5_72059222_72065317
FSKLKEHVLTHHKEAKNLEKR*EEWLTTINSVEKSLNDLMELKTMARELCDACTIFSSRF
NQLEERISVIENQMNEMK*EWKFREKRIKRNGQSLQELWDY
>5__chr6_167218290_167224475
FSKLKEDV*THCKEAKNLQTRLDEWLTRINSVEKSLNDLTELKTIARELCDKCTSFSSQF
DQGGERVSVIADQMNEMKQEEKFREKGVKRNEQSLQEIWAY
>5__chr7_85641298_85647358
FSELKDEVRTHRKEAKNLEKRLDEWLTKINSVETSLNDWMELKIMARELKDACTIFSSQF
DQVEERVSVIEDQMNEMKREEKFREKRVKRNEQSLQEIWDY
>5__chr8_25522805_25528907
FSELKEDVQTHRKEAKNLEKRLDGWLTGINSVEKSLNDLMELKTMARELSDACTSFNS*L
DQVEERVSVIEDQMNEMQREEKFREKRLKRNEQRLQEIWDY
>5__chr6_64596962_64603066
SSQLKEDIRTYRKKVKNLDKRLDEWLSRINSVKKTLNDLMELKTMARELHDACTSLSSQF
DQVEERVSVIEDQMNEMKQEEKFREKRVKRN-XSLQEIWDY
>5__chr8_63363355_63369458
FSEKKEDIRTHRKEAKNLEKRLDE*LTRINSVEKSLNDLMELKTMASELHDACTSFSSQF
DQVEERVSMTEDQMNEMK*EDKFKXKRVKRNKQSLQEIWDY
>5__chr1_76067105_76073207
FSKLKEDGRTHNKEAKNFEKR*DIWLTRTNIVEKSLSDLMELKTVARELLDACTSFSS*F
DQVEERLSVIEDQMNEMKQKDKFREKRVKKTEQSLQEMWHY
>5__chr4_58894287_58900393
FSKLKEDVQTHCKEAKNLEKRLNKWLTRINSVAKSLNDLMELKTMA*ELCDACTSFSSQF
DQVKERVSVIEDQMNEIKQE--FREKRVQRNEQILQEIWDY
>5__chr3_34920656_34926730
FSKLKEDV*THRKEAKNLEKRLDEWLTRINSVEKSLNDLMELKTMA*EPRDACISFRS*F
DQVEERVSVIEDQMNEMKQEEKFTEKRVKRKEQILQEIWGY
>5__chr3_192211025_192217044
FSKLKEDVRTHRKKVKXLEKRLDEWLTRINSVEKSLNDLMELX-----------------
--------------XEMKREERFREKRVKRNEQSLQEIWDY
>5__chr4_150608625_150614738
FSELKEDX*THRKEAKNLEKRLDKWLTRINSVEKSLNNLMELKTMAQELRDESTSFSS*F
NQVEERVSVIEDQMNEMKQEEKFREKRIKRNEQSXQEIWDY
>5__chr5_62084022_62090107
FSELKEEVRTHRKXAKNLEKRLDEWLTRITSVEKSLNDLMELKTMARELRDTCTTCSS*F
DQVEERVSVIEDQINETKREX-FRDKRIKRNEQSLQEIWDY
>5__chr1_96671584_96677735
FSEPKEDIGTHRKEAKNLEKRLDEWLTRISSAEKSLNDLMELKTITQELRDACTSFSS*F
DQVEERVLVIEGKMNEMKXEENFREKRVKRNEQSL*EICDY
>5__chr10_111117018_111123153
TSKLKEDVQIHHKEAKHLEKRLDEWLTRKNRVGKSLNDLIEXKTMTQELCDACTSFSS*F
DQVEERVSVTEDQMNEMKQEEKFREKRVRRNEQSLQEIWDY
>5__chr1_62181401_62187484
FSELKEDV*TNCKEAKILEKRLGEWPTRITSVEKSLNDLLELKIMAREVRDECTSFSSRF
DQVEERVSVIEDQRNEMKGEEKLREQRVQRNE*SLQEI*DY
>5__chrX_64302651_64308762
FSELKEDVLTHHK*AKNLEKILDEWLTRINSIEKNLNDLMELKTMVRELGDACTSFSS*F
DQQEARISVIEDQMNEMK*EEKFREKGVKRNEQSLQEIWDY
>5__chr3_33297544_33303649
FSKLKEDVRTHRKEAKNLEERLDEWQTRINSVEKTLNDLMELKTMA*EPRDACTSFSSRF
DQVEERVSVMEDQMNEMK*EQKFREKX-KRNEQSLQEICDY
>5__chr6_133480491_133486606
FSKLREDVRTHRKEAKNLKKRLDEWLTRINSVEKTLNDLMELKTIARELHDACTSFSS*F
NQVEEXVSEIEDQMNEMKREEKFREKRVKRNQQSLQEIRDY
>5__chr7_133574389_133580489
FSKLKEDAGTHCKEAKNLDERLDEWLTRINSVEKFLNDLMELKTMAQELHYACTSFSSQF
DQLEERVSVIENQMSEMKREEKFREKRVKRNEQSLQKIWDY
>5__chrX_136983268_136989377
FSELKEDVRTHCKEGKNLGKRLDKWLTRITSVEKS*NDLMELKTMARELRDTCTSFSSQF
DQVEERXSLTEDQMNEMK*EEKFREKRVKRNEQSL*EIWDY
>5__chr8_72468103_72474198
LSELKEDV*THCKEAKNLGKRLDEWLTRINSVEKSLNDLMGLKTMAQELRDTCTSISTRF
DQVEDRVSVIENQMNEMK*EEKLREKRLKRNEQSLQEIWNY
>5__chr9_1573449_1579502
FSELKEDVQTHHKEAKNLEKRLHEWITRINNLEKSLNDLIELKTMARGLHDACTSLSSRF
DQVEERVSVIADQMNEMK*EEKFGEKRVKRNEQSLQEIWGC
>5__chr9_6325883_6332007
FSELKEDI*THCKEAKNLEKRLDEWLTRINSVEKSLNDLMELKTMAQELPDACTSFRS*F
HQVEERASVIEDQINEMK*EDKFREKRVKRNKQSL*EIWDY
>5__chrX_133041190_133047299
FSKPKEDVQTHRKEAKNLEKRLDEWLTRINSVEKSVNDLMELKTMARELCDACRSFSSRF
DQVEERVSVMEDQWNEMKGEDKFREKRVKRNKESLQEIWDY
>5__chr1_79652462_79658574
FSELKEDVQTHCKKAKKLEKRLDEWLTRINSVEKTLNDLMELKSMA*KLRDACTSFSSRF
NQVEERVSVMEDQMNKMKREEKFREKRVKINEQSLQEIWDY
>5__chr1_167636560_167642659
FSELKKDV*THRKEAKNLEKRLDEWLTRINSVEETLNDPMELKTMAQELRDACTTFSSQF
DQVEERVSVIEDQMNEMK*EEKFREKRVKRNEQSLQEIWDY
>5__chr10_59847546_59853610
FSKLKEDVRTHHKGDKNLEKRLDEWLTRINSVEKSLNDLMELKTMAQELHDACTSFSSQF
DQVEERVSVIEDQMNEMKQEEKFREKRVKRN-XSRQEIWDY
>5__chr1_112555814_112561950
FSELKDDVRTHRKEAKNLEKRLDEWVTRINNVEKTLNDLMELKTMAQELCDTCTSFSS*F
EQVEERVSVIEDQMNEMKQEEKFREKRVKRNEQSLQERRDY
>5__chr13_31104577_31110678
FSKLNEEAQTHRKEAKNLEK*LHEWLTRINSLNKSLNDLMELKTMARELYDTCKSFSS*F
DQVEERVSVTEDQMNEMK*EEKFREKRAKRNKQNLQEIWDY
>5__chr2_57351506_57357590
FSELKEDV*THHKEAKNLEKXXGKWLTRINSVEKSLNDLMELKTMARELRNTCTSFSSRF
DQMEERISVIEDQLNEMK*DEKFRDKRVKRNE*SLQEIWDY
>5__chr2_1742743_1748821
FSELKEDVRTHRKEAKNLEKRLDEWLTRINSIQKTLNDLMELKTMS*ELRDACTSFSS*F
DQVEEKVSVIEDQMNEMKREEKFREKRVKRNEQSLQEIWDC
>5__chr2_135220555_135226671
FSELKEDVRTHRKEAKNLEKRLDEWLTKINSVEKSLNDLMELKTKA*ELCDACTSFSSGF
DQVEERVSVIEDEMKEMKREX-FRVKRVERN*QSL*DIWDY
>5__chr3_156020479_156026573
FSELKEDVQTHRKEAKNLEKRLDGWLTRINSVEKSLNDLMELKTIARELRDACTSFSS*F
DQEEERVSVIQDQMNEKKQEEKFREQRVKRHEQSLQEIWDY
>5__chr4_59968007_59974103
FSKLKEDV*THRKEGKNLEXRVDEWLTRINSLKKSLNDLLRLKTMAEELCDACTSFSS*F
DQVEERVSVIEDQMNEMK*EEKFREKRVKRNK*SLQEIWDY
>5__chr5_56107899_56114019
FSELKEEVQTHHKEAKNLEK*LDKWLARINSGEKSLKDLMELKTTAQELRDVCTSFSS*F
DQVEERVSVIEDQMNEMK*EEKFREKRVKRNEQSLQEIRDY
>5__chr5_68023224_68029244
FSELKEEVQTQRREAKNLENRVDEWPTRINSVEKSLNDLMELKNMAQELRDTCTSFSSRF
DQMEERVTVIEDQMNEMKREEKFREKRVKRNKHSLQEIWDY
>5__chr10_60111631_60117750
FSELKKDVRTHRKEAENLEKRLDEWLTRINSVEKTLNNLMKLKTMAQELHDACTSFSSRF
DQG*ERV*VIEDQMNEMK*EEKFRXKRVKRHKQSLQEIQDY
>5__chr10_60838092_60844220
FSELKEDV*THHKEAKILEKRLDEWLTRIKSVEKSLNDLMELQTXPRELRDTCTSYSSRF
DQVEERVSVIEYQMNEMKREEKFREKRVKRNEQSLQEIWDY
>5__chr10_85087106_85093231
FSKLKEDVRTHGKEAKNLEEKLDKWLTRINSIEKTLNDLMELKTMARELRDTCTSFSSRF
DQVEERVSVIEDQINEMK*EEKFREK*VKRNKQSLQEIWDY
>5__chr13_32074232_32080311
FS---XDVQTHRKEAKNLEKRLDEWLTRMNSVEKTLNDLMXLKTMARELRDECTSFSSRS
DQVEERV*VIEDQMNEMKQEEKFRGKTVKRNEQSXXEIWDY
>5__chr12_98233587_98239717
LSVLKEDVHTLCKEAKNLEKRLDEWLTRINSVEKTLNDRMELKTMPRELHDACTSFSSRF
DQVEERVSVIEDQMNEMKREEKFRGKRLKRNEQSLQKVWDY
>5__chr2_124596997_124603120
FSELKEGVRTHCKEAKILEKRLDEWLTKINSVEKTLNDLMELKIMARELCDACASFSR*F
DQVEERVSVMEDQMNEMK*KEKFREKRVRRNEQSLQEIWDY
>5__chr2_84742785_84748886
SSELKEDVQTHHKESKNLEKRLDK*LTRINSMKKTLNDLMELKTMARELRDTCTSFSSRF
YQLEERVSEIEDQMNEMK*EEKFREKRVKRNEQSLQDIWDC
>5__chr4_171662781_171668920
SSELKEDVRTHCKEAKNPEKRLDEWLTRISSVEKTLNDLMELKTMAQELRDTGTSFSSRF
DQXEERVSVIKEQVNEMK*EEKFREKRVKRNEQSLQEIWDY
>5__chr4_109097337_109103428
FSKLKXNVRTHCKEAKNLEKILHEWLTRINSVEKTLNDLMELKTMAQELRDACTSFSSRF
DQLEERVSVIEEQMNEMKREEKFREKSVKRNKQSLQEIWDE
>5__chr4_158297948_158304052
FSELKEDVQTHCKETKNLEKRRDEWLTEINSVEKSLNDLMELKTMARELRDAFTSFSRRF
DQLEERVSVIEDQMNEMKREEKFR*KRVKTNEQSLQEIWDY
>5__chr4_159062250_159068369
FSELKEDV*THHKEAKNLEKRLDE*LTRIXSIEKTLNDLMELKTMARELRDACTSFSNQF
DQVEERVSVIEDQMNEMK*EEKFREKRVKRNEQSLQEIWDY
>5__chr10_102204238_102210312
FSKLKEDV*THRRVAKNLEKRSDKWLTRINSVEKSLNDLMELKTMAQELRDACTSFSS*F
DQVEERVPVIEDQMNEMK*EEKFREKRVKRNEQSLQEICDY
>5__chr12_96609234_96615347
FSKLKEYV*THCKEAKNLEKRLDECLTRINSVEKSLNDLMELKTMARELRDACTSFSSQF
DQVEERVSVIEDQMNGMKPEEKFREKRV*RNEQSLQEIWDY
>5__chr13_86812991_86819113
FSKLKEDV*THRXXAKNLEKR*DEWLTRINSVEKSLNDLMELKTTAQELHDACTSFSSQF
DQVEERVSVIEDQMNEMKREEKFREKRVKRNK*SLQEIRDY
>5__chr14_22211101_22217204
FSKLKEDVRTHHKEAKNLEKRLVEWLTRINSAEKTLTDVMELKTMAQELHDACTSFSS*F
DQVEERVSVIKD*MNEMK*EEKFTEKRIKRNKQSLQEIWDY
>5__chr11_93620897_93627005
FSELKEDVQTHRKEAKNLEKRLDEWLTRINSVEKSLNDLMELKTMAGELRDACTSFSSQF
DQLEGRVSAIEDQMNEVKGEEKFREKX--XSK*SLQKIWDC
>5__chr13_78772203_78778199
FSELKEDV*THCK*AKNLEKRLEEWLTRTNSVEKTLNDLMELKTMA*ELHDACTSFTIRF
DQGGERVSVIEDQMKEMKQEEKFREKRVKRNEQSLQEICDY
>5__chr14_48145696_48151801
FSELKEDVQTHHKEAKNLEKXLEKWITRINSVQKSLNDPMELKTMAQELHDACTSFSSQF
DQVEETVSVIEDQMN*MK*EEKFREKRVKRNEQSLQEIWEY
>5__chr19_35367408_35373505
FSELKKDVQTHCKEAKNLEKRLDEWLTRINSVEKSLKDLMELKTMVQELRDTSTSFSSQF
DQVEERVSEIEDQMNEMK*EEKVREKRVKRNEQSL*EIQDY
>5__chr17_54278414_54284538
FSELQEGVRTHLQEAKNLEKRLDERLTRINIVEKPLNDLMELKTMARELRDACTSFGSRF
DQVEERVSVTEDQMNEMKPEEKFREKXXKRNEQSLQEIWDY
>5__chr15_62036609_62042718
FSELKEDVRTHRK*AKNLEKRLDEWLTRINSVEKSLNDLMELKTLARELCDAYTSFSS*F
DQVEERVSVIEDQMNEMK*EEKFRGKRVKRNKKSLQEIXDY
>5__chr18_13679803_13685872
FSKLKEDVRTHRKEAKNLEKRLDKWLTRINSEEKSLNDPMELKTIARELRDVCKSFSNQF
DQVEERVSVIEDQMNEMKQEEKFREKRIQRHEEILQEIWNY
>5__chr17_27016046_27022167
FSKLKEDVQT-CKEAKNLEKRLDEWLTRINSIEKTLNDLMELKTMAQEPRDTCTSFSSQF
DQVEERVSVIEDQMNEMKREEKFREKRVRRNEQNLQEIWDY
>5__chr17_39225409_39231502
FSELKEDVQTHRKAAKNLEKRLDEWVTRINSVEKSLNDLMELKTMA*ELHDACTSFSS*F
DQVGERVSVIEDQMKEMKREKKFREKRVKRNEQSLQEIWDY
>5__chr3_148324683_148330760
FSELKEDV*THRKEAKNLEKRLDQWLTSITNVEKSLNDLMKLKTMARELQDTCTSLSRQF
DQVEEWVSVMEDQMNEMKLEEKFREKRIKRNEHSLQETWDY
>5__chr2_77242542_77248597
FCELKEDLGTHHKEVKTLEKRLDKWLTRINSIEKTLNNLMELKTMARELCDTCTSFGSLF
DQVEEKESVTEDGMNEMR*EEKFREKRVRXNEQTLQEIWDY
>5__chr2_152308128_152314270
FSELKEDV*THRKEAKNLEXRLDEWLTRINSVEKSVNDLMELKTMAQELRDTCTSFSS*F
DQVEERVSVIED*MNEMKQEEKFREKRVKRNEQSLQEIWDY
>5__chr2_68144427_68150532
FSELKEDV*THCKEAKNLEKRLDEWLTRINSVEKSLNXLMELKIVAREERDACTSFSSRF
DQVEERVSVIEDQMNEMKQEEKFREKRVKRNEQSLQEI*DF
>5__chr2_218675574_218681651
FSELKEDVGTHHKEAKNLEKR*DE*LTRINSVEKSLNDLMELKTMAQELRDACTNFSSQF
DQVEERVSVIEDQMNEMK*EEKFREKRVKRNEQSLQKIWDY
>5__chr2_220955183_220961308
FSELKENFRTHRKEAKNLEKRLDKWLTRINSVQKSLNDLMELETMARELCDACTSFSS*F
DQVEERVSVTEDQMNEMK*EEKFREKRVKRNKQSLQEIWDY
>5__chr2_238416854_238422947
FSELREDVRTHHKEAKNLEKRLDEWLTRINSVEKSLNDLTX--XKARELXDACTSFSSRF
DQVEERVSVIEDQINEMK*EEKFREKRVKRNEQSLQEIWDY
>5__chr3_56585475_56591596
FSKLKEDVPTHCKEAKNLEKRLDKWLTRINSVEKSLNDLMELKTMARELHDKCTSFSS*F
DQVEERVSVTEDQMNEMKQEEKFREKRVKRNKQSLQEIWDY
>5__chr8_79519676_79525781
FSELXEDV*THHKEAKNLEKRLDEWLTRITSVEKTLNDLMELKTMA*ELRDTCTSFISQF
DQVEDRVSVIEDQMNEMK*EEKFREKRVKRNQQSIQEIWDY
>5__chr9_94795570_94801691
FSKLKEDV*THRKEAKNLEKRLDE*LTRITSVEKSLNDLMELKTMAGELRDACTSFSS*F
DQVEERVSVIEDQMNEMK*EEKFREKRVKRNKQSLQEI*DY
>5__chrX_10566125_10572207
FSELKEDV*THHKEAKNLAKR*DEWLTRINSVEKSLNDLTELKTMA*ELRDARTSFSSQF
DQVEERVSVIEDQMSEMKRKENFREKRVKRNEQSLQELWHY
>5__chrY_21186136_21192208
FSKLKEDXRTHRK*EKNLDKRLDKWLTRINSVEKSLNDLMELKTMA*KLRDACTRFNSRF
DQLEERVSVIADQMNEMKQEEKFREKRAKRNEQXLQEIWDY
>5__chrX_68886748_68892749
FSKLKEDVQTHRKEAKNLEKRLDKWLTRINSVEKSLNDLMELKTLARELHDACTSFSS*F
DQMEERVSVIEDQINEMK*EX-FREKRVKRK-XSLQEIWDY
>5__chrX_70953287_70959410
FSELKEDVRTHHKEAKNLEKRLDKWLTRINSVEKSLNDLMELKTMARELCDARTSFSS*F
DQVEEKVSVIEDKMNEMKREEKFREKRVKRNEQSLQEIWDY
>5__chrX_96939572_96945684
FSELKEDVRTHRKEAKNLEKRLDXWLTRINSVEKTSNDLMELKTMARELREACTSFSSQF
DQVEERVSVIEDQMNEMK*EX-FREKRVKRNEQILQEIWDY
>5__chr3_148794323_148800433
FSELQEEVQTHCKEPKNLEKRLEEWLTRITNVEKSLNDLMELKTMARELRDICTSFSSRF
NQLEKRLSVMEDQMNEMKREEKFREKRIKRNEQSLQEIWDY
>5__chr1_100836383_100842528
FSELKEDVQTHCKEAKNLGKRVDEWLTRINSVEKTLNDLMELKIMARELRDTCTSFRSQF
NQLEERISVIEDQTNEMK*EEKFREKRVKRNEQSLQEIWDY
>5__chr1_197883110_197889223
FSELKKDVRTHRKQAKNLVKRLDEWLTRINSVEKTLNDLMELKTMARELCDACISFSSQF
DQVEERVSVIEDQINEMK*EEKFREKTVKRN-XSLQEIWDY
>5__chr6_64640856_64646944
FSELKEDVRTHCKEAKNLXKRLDEWLTRINSVEKTLIDLMELKTMAQELRDACTSFSSRF
DQVEERVTATEDQMNEMKQEEKFXEKRVKRNEQSLQEIWGY
>5__chr7_106521194_106527309
FSKLKEDVRTHCKEAKNLQKRLDKWLTRINSTDKTLNDLMELKTMAQELRDACTRFSSQF
DQVEERVSVTEDQMNEMKREDKFREKRVKRNEQSLQEIWDY
>5__chr7_78322520_78328611
FSKLKENV*THSKEAKNLEKRLDEWLTRINSVEKTLNDLMELKTMARELRDICTSFSS*F
DQVEERVSVTEDQMNEMKREEKFREKRVKRNEQNLQEIWD*
>5__chr7_30543655_30549775
FSELKEDVQTHRKEAKNLEKRLDEWITRISSVEKTLNDLMELKTMA*ELRDACTSFSSQF
NQAEERVSVIEDQMNEMK*EXXFRKKRVKRNEQGLQEIWDY
>5__chr6_46300485_46306588
FSKLKEEVRTHHKEAKNLEKRLDKWLTRINSIEKTLNDLMELKTMARELCDAYKSFSSQF
DQVEERVSVIEDQMNEMKREEKFREKRIKRNEXSLQEISDY
>5__chr9_104396983_104403070
FSKLKEDVPTHHKEAKNLEKX-DEWLTSINSVEKSLNDLMKLKTMXCELRDTCTSFSSRF
DQVEERVSVIEDQINEMK*EX-FREKRVKGNEQSLQEIRDY
>5__chr9_94370175_94376317
FAELKEDVRTHRKEAKNLEKRLDEWLTRINSIEKTLNDLMELKTMAQELHDTCTSLSSRF
DQVEERVSVIEDQMNEMK*EEKFREKRIKRNEQSLQEIWDY
>5__chr8_43157949_43164042
FSELKEDV*THLKEAKNLEKRLDKWVTRINSVEKTLNDLMELKTVAQELRDACTSFSSQF
SQVEERVSVIEDQMNEMKREKKFGEKRVKRNEQXLQEIWDY
>5__chr8_41328628_41334707
FSKLKEDVRTHCKEAKNLEKRLDEWLTRINSVEKSLNDLMELKTMARELHDACTSFSS*F
DQVEERVSVIEDQMNEMK*EEKFREKRV*RNEQSLQEIWDY
>5__chr10_32921490_32927552
FSELKEDVRTHRXEAKNLEKRVDEWLTRINSVEKSLNDLMELKTMARELHDTCTNFSSRF
DQIEETLSVIEDQTNEMKQEX-FREKRVKRNEQSLQEIWDY
>5__chr1_223466199_223472342
FSELLEDVRTHCKEAKNLEKRLDEWLTRINSVEKSLNDLMELKTMAQELHDRCTSFSSQF
DQVEERV*LIEDQMNEMK*EEKFREKRVKRNEQNLHEIWDY
>5__chr11_23299110_23305252
FSELKEDVRTHHKEAKNLEKRLDEWLTRINSVEKTLNDLMELKTMA*ELRDKCISFSSRF
DQVEERVSVIEDQMNEMK*EEKFRQKRVKSNE*RLQETWDY
>5__chr17_3187327_3193435
FSELKEGV*THCKEAKNLEKRLDKWLTRINSVEKTLNDLMELKTVTQELRDACTSFSSRF
DQVEERVLVIEDQINEIKQEEKFREKRVKRNEQSLQEIWDY
>5__chr17_13699538_13705641
FSELKEDVRTHRKEAKNLEKRLDEWLTRINSVEKTLNDLMELKTMAQELRDACTSFSSRF
DQVEERVSVIEDPMNEIKQEEKFREKRVERNELSLQEIWDY
>5__chr3_21828727_21834835
FSELKEDV*THRKEAKNLQKRLGEWLTRINSVQKTLNDLMELKTMARELCDSCTSFSS*F
DQVEERVSMIEDQMNEMK*EEKFREKRVKRNEQSLQEIWDS
>5__chr8_57221266_57227402
FSKLKEDV*THRKEAKNLEKRLDQWLTRINSLEKTLNDLMELKTLAREPRDACTSFSSQF
DHVEERVSVIEDQMNEMKREEKFREKIVKRNEQSLQEIWDY
>5__chrX_134845686_134851691
FSKLKEDIQTHRKEAKNLEKRLDEWLARINSIEKTLNDLMELKTMA*ELRDACTSFSSRF
DQVEERVSVIEDQMNEMKRKEKFREKRAKRNEQSLQEIWDY
>5__chr9_5461815_5467960
FSELKEDV*THRKQAKNLEKRLDKWLTIINSIEKTLNDWMKLKNMA*ELCDTCTSFNSQF
DQLEERVSVIEDQMNEMKQEEKFREKRVK*NEQNLPEIWDY
>5__chr1_229848471_229854594
FSELKEDI*THC*EAKTLEKKLDKWLTRINSVEKTINELMKLKTMAQELHDACTSFNS*F
DQVEERVSATEDQINEIRREEKFREKRVKRNK*SLQEI*DY
>5__chr10_58976049_58982135
FSRLKEDV*IHCKEAKNLEKR*DKWLTRINNIEKTLNDXMELKTMAQELCDT*TSFSSRF
DQVEERVSVIEDQMNERKQEEKLREKKVKRNEQSL*KIWDX
>5__chr1_219497419_219503580
FSELKEDVETHCK*AKNLEKRLDEWLTRINSVEKTLNDLMELRTMAQELRDECTNFSS*F
DQVEERVSVIEDQMNEKRREEKFREKRVKRNEQSXQEIWDY
>5__chr1_51143147_51149269
FSELKGDLQTHRKEAKNLEKRLDEWLTRINSVEKTLNDLMKLKTMA*ELHDACTTFNS*F
DQLEERVSVIEAQMNEMKQEEKFREKRAKRNKQSLQEIWDY
>5__chr3_123059210_123065365
FSKLKEDVRTHRKEAKNLEKRLNKWLTRINSIEKTLNDLMELKTVARELRDASTSFSSQL
DQVEERVSVIEDQMNEMK*EEKFRVKRVKRNEQSLQXIRDN
>5__chr1_48194500_48200634
FSELKEDDSIHHKKAKNLEKRLNEWLTRINSIQKTLNDLMELKTMA*ELHDACTSFSSRF
DQLEERVSVIEDQMN*MK*EX-FREKRVKRNKKSLQEIWDY
>5__chr1_177695802_177702007
FSELKEDVQTHCKEAKNLEKRLDEWLTKINSVQKTLSDLMELKTMA*ELRDACRSFSS*F
DQVEERVSVIEDRMNEMKQKEKFREKRVKRNKQSLQEICDY
>5__chr1_115276581_115282703
FSELKEDVRTHCKEAKNLEKRLDRRLTRINSIEKTLNDRMELKTMA*ELCDACTSFSS*F
DQVEERVSVIEDQMNEMKREEKFREKRVKRNE*ILQEIWDY
>5__chr10_33241111_33247289
LSELKEDIQTHRKEAKNLEKRLDEWLIRIKSVEKTLNDLMERKTMA*EPCDACTSFSSRF
DPVEERISVIEDQMNEMK*EX-FREKRVKRNEQSLQEIWDY
>5__chr1_148190589_148196694
XSELKEDVRTHRKEAKNLEKRLDEWLTRINSIEKTLNDLMELKTMA*ELCDACTSFSS*F
NQVEERVSVIEDQMNEMK*EEKFREKRVKRNKQILKEIWDY
>5__chr1_53242923_53249042
FSELKEDVQTHRKEAKNLEKRLDEWLIRINSIEKTLNDLMELKTMAQELCDTCQSFSSRF
DQVEERVSVIEDQMNEMK*EEKFREKRIKRNEQSLQEIWDY
>5__chr12_86089316_86095480
FSELKEDV*THCKEAKNLEKRLDEWLTRINSVEKTLNDLMELKTMA*ELHEGCTSFSSQF
DQVEERISVIVGKVNKMKRKEKFREK*VKRNEQTIQEIWDY
>5__chr13_68950000_68956123
FSKLKEDV*THHKEAKNLEKR*DEWLTRINSVEKTSNDLMELKTMARELRDA*TSFSS*F
DQLEERVSVIEDQMNEMKPEEKFREKRVKGNEQSLQEIWDY
>5__chr12_88358562_88364617
FSELKKDVRTHRKEVKNLEKRLDEWLTRINSX---XYDLIELKTTAREPCDARTSFSS*F
NQVEERVSVXEDQMNEMKREX-FREKRVNRNEQSLQEIRDY
>5__chr12_118027006_118033141
FSALKEDV*THRKEAKNLEKRLDEWLTRINSVEKTLNDLMELKIMARELHDTCTSFSSQF
NQVEERVSVIEDQMNEMK*EEKFREKRVKRNEQSLQEIWDY
>5__chr1_144944704_144950855
FSGLKEHVLTHHKEAENLEKRLDEWLTRINSVEKSLSDLKELKTTV*EPREA*TRFNSQF
NQAE*RISVIEDQINEIKREDKIREKRVKRNEQRLQ*IWDY
>5__chr11_106669666_106675756
FSKLKEHV*THRKEAKNLEKMLDKCLTRINSVEKNLNDLMELKTMA*ELRPACTSFSSQF
HQVEERVSVIEDQINEIKREGKVREKRVKRNEQNLQETWDY
>5__chr1_92668910_92675033
FSELKEDV*THRKEAKNLEKRLDEWLNRINSVEKNLHVX--XKTMAQELRDACTSFSSRF
DQVEERVSVIEDKMNEMKREEKFREKRVKRNEQSLQEIGDY
>5__chr12_103796241_103802382
FSKVQEDVQTHCKEAKNLEKRLDEWLTRINSVEKTLNDPMEPKTMA*ELHDACTSFSSRF
DQVEERVSVIEDQMNEMKQEEKFREKRVKRNEQSLQEIWDY
>5__chr16_32330617_32336759
FSELKEDVGTHCKEVKNLEXRLDEWLTRINSVEKTLSDPMELKTMAQELYDSCTSFNSRF
NQVEERVSVIEXQINEIK*EDKVRETRVKRNEQSLQEIWDY
>5__chr19_22130143_22136295
LSKLKEDVQTHRKEAKNLEKRLEEXLTRVNSIEKTLNDLMELKTMAQELRDACTSFRSRF
DQVEERVSVIEDQINEMK*EEKFRDTRVKRNEQSLQEIRDY
>5__chr18_40133862_40139951
FSKVKEDVRTHRKEAKNLEKRLDEWLTRINSXEKTLNNLMELKTMA*ELHDAYTSFSS*F
HQVEERVSVIEDQVNEMNQEEKFREXXVKRN-XSLKEMWDY
>5__chr14_55765105_55771218
FSELKDDVQTHCKDAKNLEKRLDKWLTRINSLEKTLNDLMELKTMARELRDACRSFSS*F
NQVEDRVSVIEDQMNEMKREEKFREKRVKRNEQSLQEIQDY
>5__chr14_70472601_70478728
FSELKEDVRTHHKEAKNLEKRLDKWLTRINNVEKTLNDLMELKTMA*ELRDACTTFSSRF
DQVEERVSVIXXQMNEMK*EEKFREKRVKRKEQNLQEIWDY
>5__chr18_22072553_22078665
FSELKEDV*THCKEAKNXEKRLDE*LTRINSVEKTLNDLRELKTMARELRXXCTSFSSRF
DQLEERVSVIEDQMN*MKQEEKFREKRIKKNKQSLQEIWDY
>5__chr16_31197560_31203675
FSELKEDVQTHHKEAKNLVKRLDEWLTRINSIEKTLNDLMELKTMA*ELRDACTSFSSQF
NQVXERVSVIEDQMNEMRQEEKFREKRVKRNEQSLQEIWDY
>5__chr16_47819516_47825650
FSELKEDVRTHHKEAKSLEKRLDEWLIRINSIEKTFNELMELKTMARELRDACTSFSS*F
DQVEEKVSVIEDQMNEMKPEEKFRKKRVKRKEQSLQEIRNY
>5__chr14_84554505_84560576
FSELNEYVRTHCKEAKNLEKRLDEWITRINSVEKTLNDLMELKTMALELCDTCTSFSSRF
DQVEERVSVIEDQLNEMK*EEKFREKRVKRNEQSLQEIWDY
>5__chr14_59573242_59579348
LSELKEGVRTHHK*AKNLEKGLDEWLTRIXSIEKSLNDLMELKTMAGELRDICTSFSS*F
DQVEERVSVIEHQTNEMK*EX-FREKX----A*SLQKIWDY
>5__chr15_52828765_52834905
FSELKEDV*THCKEAKNLEKRLNKWLTRLNSIEKSLNDLMELKTVAQELCDECTSFSSQF
NQVEERVSKIEDQMNEMKQEEKFREKRIKRNEQSLQEI*DY
>5__chr18_1325219_1331362
FSKLKEDV*THHKGAKNLEKRLHEWL-XINSIEKTLNDLMELKTMA*ELRDACTMFSSRF
NQVEDRASVIEDQMNEMK*E*KFREKRIKRNEQSLQEIWDY
>5__chr18_20735120_20741188
FSELKKDVQTHRKEAKNLEKRLNEWLTRINSVEX---DLMEVKTVVRELRDAGTSFNS*F
DQVEERVSVTEDQMNEMK*EX-FREKRVKRNEQSLQEIWGY
>5__chr14_32056271_32062284
FSELKEDV*THRKEDKNLEKRLDEWLTRINSIEKTLNELLELKTMARELRDTCTSFSSQF
DQVEERVSVIEDQMYEMKREEKFRRKRVKRNEQSLQEIWDY
>5__chr14_91763530_91769665
FSKLKEDVRTHRKEAKNLEKRLDEWLTRINSVEKTLNDLMELKTMAQELRDTYTSFSSRF
DQVEERVSVIEDQMNDMKREEKFREKRVKRNEQSLQEIWDY
>5__chr16_48934752_48940815
FSELKEDV*THCKEAKNLEKRLDEWLTTLNRVEKTLTDLMELKIMARGLRDACTSFSSRF
DQVEERVSMIEDQMNEMKQKEKFRGKGVKRNEQSLQEILDY
>5__chr22_15307966_15314100
VSKLKEDVGTHCKEAKNLEKRLDEWLTRINSVERTLSDPMELKTMARELCDACTSFNSQF
NQVEERVSVIEDQINEIK*EDKVRETRVKRNEESLQEIWDH
>5__chr2_60210816_60216979
FSELKEDV*THRKEAKNLEKTLDKWLTRINSVEKTLNDLMELKTTAQELHDACTSFSSQF
DQVEERVSVIEDQINEMK*EEKFREKGVKRNEQNLQEIWDY
>5__chr3_144863866_144870020
FSELKVDV*THHEEVKNLEKRLDEWLTRITSVEKTLNDLVELQTMAQELRDACTSFSSRF
HQVEERVSVMEDQINDMK*EEKFREKRVKRNEQSLQEIWDY
>5__chr2_51849674_51855847
FSELNEDVRTQHKEAKNLEKRLDEWLTRINSTEKTLNNMMELKTMSRELRDAGTSFSSQF
DQVEERVSVIEDQVNETKREEKFREKRVKRYEQSL*EIRDY
>5__chr2_73745136_73751265
FSEQKEDVRTHCKEAKNLEKRLDEWLTRINSIEKTLNDLMELKTMARELCERCPSFSS*F
NQVEERESVIEDQMNEMK*EX-FREKRVKRNEQSLQEIWDY
>5__chr3_149981115_149987244
FSKLKEDV*THCKEAKNLEKRLDEWLTRINGIEKTLNDLMELKTMAQELRDTCTSFSSQF
NQVEERVLVIEDQMNEMKREEKFGEKRVKRNEQSLQEIWNY
>5__chr2_156935043_156941147
FSKLKEDVRTHRKEAKNLEKRLDEWLTIINSVEKTLNDLMELKTMAQELCDACTSFSS*F
DQVEEMVSVIEDQMNEMKRE*KFREKRIKRNEQSLQEIWDH
>5__chr3_155463089_155469207
FPELKEDVRTHRKEAKNLEXGLDEWLTRINSAERFLNDLKELKTMARELRDTCTSFSSRF
D*VEERVSVIDDQKNEIKQEEKLRXKRVKRNKQNLQEISDY
>5__chr2_35979492_35985589
FSELREDVRTHCKEVKNLEKRLDEWLMRKNSIEKTLNDLMELQTVSQELHDAGTSFSSRF
DQVEERVSVIEDQMNEMKLQEKFREKRVKRNEKNLQEIWDY
>5__chr20_19090290_19096456
FSKLKXDVRTHCKGAKNLEKRLEKWLSRINSIEKTLNDLMEMKTMAGELCDTCTSFSSQF
DQLEEGLSVIEDQMSEMKREEKF*EKRVKRNEQSLQEIWD*
>5__chr2_181099696_181105700
LSELKEDVRTHCKEPKNLEKRLDKWLTRINSKEKTLNDLMKLKTMAQELYDACTSFSSQF
DQVEERVSVIEDQLYEIK*EEKCREKRVKRNEQSLQEMWDY
>5__chr2_213448691_213454857
FSELKEDVRTHHKQAKNLEKRLVEWLTRINSIEKTLNDLMEPKTMARELHDVWTSFSSQF
DQVEERVSVIEDQMNEMKQGEKFREKRVKRNE*SLQEIWDY
>5__chr2_223157341_223163489
FSELKEDARTHRKEAKNLEKRLXXWLSRINSIEKTLNDLMELKTMARELCDACTSFSS*L
DQGEEX--VTEDQMNEMKPEEKFREKRVKRNEQSLQEIWDY
>5__chr2_46552702_46558747
C-ELKEDV*THHKEAKNLEKRLDKWLTGINSIQKTLNDLKELKTMAQELHDACRSFSSRF
DQVEERVSVIEDQMNEMK*EENFREKRVKRNEQSL*EIWDY
>5__chr2_62596160_62602294
FSELKEDVPIHHKEAKNLXKRLDE*LTRINSLEKTLNDLMELKTMTQELCDECTSFSSRF
DQVEERVSLIEDQMNEIQRQEKFREKRIKRNKQSLQEIWDY
>5__chr20_41933220_41939325
FSELKKDVQTHHREAKNLEKRLDE*LTRINSIEKTLNDLMELKTMA*ELHNVCTSFSSRF
SQVEERVSVIED*MNEMKREGKFRDKRVKRN*QSLQEIWDY
>5__chr4_71332057_71338162
FSELKEHVLTHCKEAKNIEKRLDEWLTRITSVEKXXNDLMELKTTA*ELFEAYTSFNSRF
YQXEGRVSMIEDQINEIK*EDKTREKKVKRNEQSLQEIWDY
>5__chr3_182785905_182792034
FSDLKEDVQTHRKEAKNLEKRLDEWLTRINSVEKTLNDLMELKTMARELRDECTSFSS*F
DQVEERVSVIEDQINEIK*ENKVREKRVKRNEQSLQEIWDY
>5__chr3_96846588_96852763
FSELKEDDLTHLKETKNLEKRLDEWLTRINSIEKTLNDLTELKSMAQELHDTCTNFSSRF
DRVEERVSVIEDQMNEMK*DEKFREKRVKLNKQSLQEIWDY
>5__chr3_166334901_166340986
FSELKKDVRTHRKEAKNLEKRLDEWQTRINSIEKTLNYLKELKTMTRQLRDACTSFSSQF
DQVEERVSVIEDQMNEMKQEEKFREKRVKRNEQSLQEIWDY
>5__chr4_19473524_19479689
FCELKKDVRTHRKEAKNLEKRLDEWLTRINSLEKTLNDLMELKTMAQELRDAFTSFSSRF
DQVEERVSVTEDQINEIKQEEKFKEKRVKRNEQILQEIWDY
>5__chr3_29686781_29692926
FSNLKQDVRTHRKEAKNLEKRLDEWLTRINSIEKTLNDLTELKTMAQELRDTCTSFSS*F
DQVEERVSVIEDQINEMKREEKFREKRVKSNKQSLQEIWYY
>5__chr3_61003701_61009842
FSKLKEDVRTHHKEAKNLEKRLHEWLTRITSVEKSLNDLVELKTMAQELHDTCTSFGSQF
DQVEERVSLIEDQMNEMK*EEKFREKRVKRDEQSLQVIRDY
>5__chr4_44289891_44296005
FSKLKEDV*THRKEAKNLEERLDEWLTRINSIEKTLNYLMELKTMARELRDACTSFSS*F
DQAEEMI*VIEDQKNEMK*EEKFREKRVKRNEQSLQEIWDY
>5__chr4_171364834_171370989
SSNLKEDX*TYHKEAKNLEKRLDKWLTRINSVKKTLNDLMELKIMA*ELGDACTSFSSQF
DQVEERVSVIEDQMNEMK*EEKFREKRVKGNEQSLQKIWDY
>5__chr4_20349347_20355499
FSELKEDVRTHHKEAKNLEKRLDEWLTRINSVEKTLNDLTELKTMAQELSDAFTSFSSHF
DQVEERVSVIEDQVNEMKREEKYREK*V---KQSLQEIWDY
>5__chr3_60921138_60927278
FSKLKEDVRTHRKEAKNLEKRLDESLTRIISVEKNLNDLMELKTMA*ELRDACTSFSSQF
DQVEERISVIEEQMNEMKPEETFREKRVKRNEQSLQEIWDY
>5__chr4_139495380_139501498
FSELKEDV*THRKEAKNLEKRLDEWLTRTNSAEKTLNDLMELKTMARELHDACTSFSS*F
DQVEEMVSVIEDQMNEMK*EX-FREKRVKRNKQSLQEIWDY
>5__chr10_69008829_69014958
FSKLKEDVQTHHKVAKNLEKRLDKWPTRISSIEKTLNDLIELKTMARELRDECTSFSSRF
NQVEERVSAIEDQMN*TKREEKFREKRVKRNEQSLQEIGDY
>5__chr3_95151252_95157272
FSKLKEDVRIHCKEAKNLEKRLDEWLTGINSIEKSLNDLMX-------------------
-----------XQMNEMK*EEKFREKRVKINEESLQEIWDY
>5__chr4_53329098_53335215
FSELKEDVRTHRKQAKNLEKRLDELLTRINCIEKTLNDWKGLKTMARELRDARRSFSS*F
DQVEERVXVIEGQMNEMKREEKFREKRVKRNEQSLQEIWDY
>5__chr3_53449826_53455969
FSKLKEDVQTHCKEAKNLEKRLDEWLTRINSIEKTLNDLMELKTTARELRDTCTSFSSRF
DQVEERVSVTEYQMNEMKREEKFREKRVKRNEQSLQEIWDY
>5__chr3_178061797_178067905
FSVLKDDVRTHHKEAKNLEERLDEWLTRINSVEKPLNDLMELKTMVQELHDACTSFSSPF
DQVEERVSVIEDQMNEMKQEEKFREKRVKRNEQSLQEICDY
>5__chr3_39970058_39976181
FSKLKEDVQTHRKEAKNLEKRLDKWLTRIHSMEKTLNDLMELKPMARELRDKCTSFSS*F
DQVEERVSVIEDQINKVKQEEKFRKKREKRNEQSLQEMWDY
>5__chr4_107020788_107026802
FSELKEDV*THRKEAKNLEKRLDEWLTRINSKEKTINDLMELKTMARELGDACTSFSS*F
NQVEERVSVIEDQMNKMKREEKFIEKRIKRNKQSL*EIWDY
>5__chr5_80172485_80178624
FSKQKEHVLTHHMEAENLEKRLDEWLTRINSVEKTLNDLMELKTTA*ELHDACTIFNSRF
DQVEERISATEDQINEIK*EDKIREKRVKRNQQSLHEIWDY
>5__chr6_115351039_115357198
FSELKEEVRIHHKETKNLEKRLDKWLTRINSVEKSLNDQMELKTMTGELFDTCTSFSS*F
DQLEERVSVIEDQMNEMKQEEKFREKRVKRNKQILQEIWDY
>5__chr4_95459942_95466095
FSELKEDV*THHKEAEXLEKRLDEWLIRINSVEKTLNDLMELKTMG*EHHDACTSFSSRF
DQVEERVSVIEDQINEMK*EEKFREKRVKRNEQSLQETCDY
>5__chr5_35110932_35117060
FSELKEDV*THHKEAKNLXKRLDKWLTRINSIEKTLNDLIKLKTMARELCDACTSISSRF
VQVEERVSVIEDKMNEMK*EEKFREKRVKRNEQGLQDIRDY
>5__chr5_35140115_35146234
FSELKEGVQTHRKEAKNLEXRLDEWLTRINSVEKTLNDLMKLKTMARELYDACTSFSS*F
DQVEERVSVTEDQMNEMK*EEKFREKRVKRN-XSLQEIRDY
>5__chr5_90886966_90893106
FSEPKEDVRTHCKEAKNLGKRLDEWLTRKNTVEKTLNDLVELKTMA*ELRDTCTSFSSQF
DHMEERVSVIEDQMNEMK*EEKFREKGVKRNK*SLQEIWDD
>5__chr5_43296473_43302607
FSKLKEDVRTHLKEAKNLEKGLDKWLTRIKSIEKTLNDLMELKTMAQELCDACTSFSSQF
DQMEEKVSVIEDQMNEMK*EENFREKRVKRNKQSLQEIWDY
>5__chr1_213772168_213778337
FSEPKEDGRTLHKGTKNLEKRLDEWLTRINSVEKTLNDLMELKTMARAICDTCTSFSNQF
NQVEERVSVIEYQMNEMKQEEKFREKRVKRNEQSLQEIWDY
>5__chr10_95677447_95683573
FSKLKEDVRTHRKQAKNLEKRLDEWLTRINSIEKTLNDLMELKTMTRELRDACTSFSS*F
DQVEESILVTEDQMNEMKQEEKFREKRVKRNEQSLQEIWDY
>5__chr1_170827038_170833177
FSELKEDVQTHHKEAKNLEKRLDEWLTRINSIENTLIDLMELKTMARELRDSCTSFSRQF
DQVEERVSVIEDQMNEMKREEKFREKRVKTNEQGLQEIWDY
>5__chr10_19769282_19775278
FSGLKEDVRTHCKEAKNLEKRLDERLTRKNSINKTLNDLVELKIMARELCDTCTSFSSRF
NQLEERVSVTEDQMNAMKQENKVREKRVKRNEQSLQEIWDY
>5__chr10_91681274_91687387
SSELKEDVQTHCKEVKXLEKRLDKWLIRTNSIEKTLNDLMELKSTARELHDAYTSFSSQF
DQVEERISVIEDQMNEMK*EEKFREKRVKRNEQSLQEIRKY
>5__chr10_67383152_67389284
FSKLKEDV*THCKEAKNLEKKFDEWLTRINSIEKTLNDLMELKTMARELHGTCTSFSSWF
NQVEERVSVIEDQMNEMK*EEKFREKRVKRNK*SLQEIWDY
>5__chr1_207231426_207237547
FSKLKEDVRTHRKEAKNLEEXLD*WLIRINSVEKTLNDLMELKTMARELCDACTSFSSQL
DEVEERVSVIEDQMNEMKREEKFREKRIKRNEQSFQEIWDY
>5__chr12_81463096_81469256
FSELKEDVRTHHKEAKNLEKRLDEWLTRIHSVEKTINDLMELEIMAQELRDACTSFSSQF
DQLEERV*VIEDQINEMK*KEKFREKRVKRNKQSLQEI*NY
>5__chr12_37887820_37893961
LS*LKEDVQTHRKEAKNLEKRLDEWRTRINSIEKTLNDLMEXKTMT*ELCDACTSFSSQF
NQVKERVSVIEDQMNEMK*EEKFREKRVKRNEQSLQDIWDY
>5__chr13_65057309_65063457
ISELKEDVRTHRKEAKNLEKRLDEWLTRTNSIEKTLNDLMELKTMTLELRDTCTSFSSRF
DQVEERVPVIEDEMNEMK*EX-FREKRIKRNEQGLQEIWDY
>5__chr12_63710520_63716628
FSELKEDVQTHHKEAKNLEKRLDEWLTRINSLEKTFNDLMEPKTMARELRDACISFSSX-
-XVEERVPVIEDQMNEMKREEKFREKRVKRNKQNLQEIWDY
>5__chr13_60795706_60801877
FSELKEDVRTHHKEAKNLEKR*EEWLTXINSIEKTLNDLMELKTMARVLRDACTSFSSQF
DQVEERVSVIEDQMNEMN*EEKCREKRVKGNEQSLQEIWDX
>5__chr13_18455911_18462015
ISELKDDV*IHRKEAKNFEKRLDERLTRINSVEKSLNDLMELKTMARELRDTCTSFSSRF
DQVEETVSVIEDQMNEMK*EEKFREKRVKRNEQSLKEIWDY
>5__chr13_54744680_54750846
YSELKEDAKTHCKEAKNLEKXLDEWLTRINSIEKTLNDLMELKTTA*ELRDACTSFSS*F
DQVEGRLSVIEDQMNEMK*EX-FREKRVKRNEQSPQEIWDY
>5__chr12_85274265_85280403
FSELKEDVQTHRKEAKNLEKRLDEWLTRRNSVEKNLNDLMELKTMAQELCDTGTSFSSLF
DQVEERVSVIEDQMNEMKQEEKFKEKRVKRIEQSLQETWDY
>5__chr13_53691128_53697161
FSKLKEDVQTHHKEAKNLEKRIDEWLTRINNMEKNLNDLMELKTVX-----XCTSFSS*V
NQMEKKVSVIEDQMNAMKREEKFREKRVKRNEQSLQEIWDN
>5__chr12_98928669_98934711
FSELKEDVRTHRKEAKNLEKRLDKWLTRINSIEKMLNDLMELKTMARELHDACTSFSSQF
DQVEERVSVIEDQMNEMKREEKFREKRLKRNEQSLQEIWDY
>5__chr18_10640016_10646137
FSELKEDV*THRREAKNLEKRLDEWLTRINITEKTVNDLMELKTMA*EPRDTCTSFSDQF
DQVEERVSVIEDQINEMKREX-FREKRVKRNEQSLQEIWDY
>5__chr2_167250592_167256695
SSKLKEVVQTHRKEAKNLEKILDEWLTKINSIEKTLNDLMKLKTMARELCDACTIFSSRF
DQVEERVSVIEDQMNEMK*EEKFREKRVKRNEQSLQEIWDY
>5__chr6_121629998_121636112
CSKLKEDVQTHCKQAKNLQKRLDEWLTRINSTEKILNDLMELKTMA*ELRDACKSFSSQF
DQLEERVTVNEDQMHEITQEEKFREXXLKRNEQSLQEIWDY
>5__chr6_161513667_161519777
FSELKEDV*TNRKEAKNLEKRLDEWLTRINSVEKTLNDLMELKTMA*ELRDTCTSFSGRF
DQVEETISVIEDQINEMKREEKFRERRVKRNKQSLQEIWDY
>5__chr5_142345275_142351348
FSELKEDARTHHKEAKNLEKRLDK*LTRINCVEKTLNDRMELKTTAQELHDAITSFSSRF
DQVEERVSVIEDQMNEMKREEKFREKRVKRNEQILQEMWDY
>5__chr6_149221327_149227459
FSELKEDARTHRKEAKNLEKRLDKWLTRINSIEKTLNNLMELKTMA*ELRDACTSFSSQF
DQVEERV*VIEDQMNEKKQEEKFREKRVKINEQSLQEIWDY
>5__chr8_18368678_18374855
FSKLKEDVRIHCKEAKNLAKRLDEWLTRINSIEKTLNDQMELKTMA*ELCDACTNFSSRF
DQVEERVSVIEDQMNNIK*EEKFREKRVKRNKQSLQEIWDY
>5__chr7_124327824_124333942
FSKLKEDV*THRT*AKNLENRLDEWLTRIX-IEKTLNDLMKWKTMAQELHDACTSFSS*L
DQVEERVSVTEDQMNEIN*EEKFTEKRVKRNEQSLQEIWDY
>5__chr7_10753240_10759379
FSELKEDVQTHXKEAKXLGKR*DKWRTRINSVEKTLNDLMELKATARELHDAYTSFSSQF
DQVEETVSVIEDQMNEMKQEEKYRQKRVKRNKQSLQEIWDD
>5__chr8_48419089_48425223
FSKLKEDV*THRKEAKNVEKRLDKWLTRINSAEKTLNELMELKATARELRDACTSFSSRF
IEVEDR--XTEDQMNEMKRKEKFREKRVKRNEQTLQEI*DY
>5__chr7_139449588_139455665
FSELKEDVQTHRKEAKNLEKRYDKWLTRISSTEKTLNDLMELKTMAKELCDACTSFGSRF
DQVEERVSVIEDQMNEMKQEEKFREKRVKRNKQSLQEIWDY
>5__chr7_17740867_17746969
FSELKEDVRTHCKEAKNFERRLDKWLTGINSLEKTLNDLMELKTMA*ELREACTNFCSRF
DQVEERVSVTEDQMNEMK*EEKFREKTAKRNEQSLQEIWDY
>5__chr6_87159041_87165167
FSVLKEDVQTHHKEAKNLGKRLDKWLTRINSIEKTLNDLMELKTMAQELRDTCTSFSS*F
NQLEERVSVIEDQMNEMK*EEKFREKRVKRNEQRLQEIWDH
>5__chr8_19811831_19817919
FFELKEDXRTHHKEAKNLEKRLDEWLIRINSLEKTLSDLMELKTMA*ELRDACTSFNRQF
DQVEERVSVIEDQMNEMKREEKFREKRVKRNKQSLQEIWEY
>5__chr8_120602425_120608576
FSELKEDVRTHHKEAKNLKKRLDEWLTRINSVEKTLNDLMELKTMAQELCDACTSFRSRF
DQVEERVSLVEDQMNEMKQEEKLREKRVKRNEQSLQEIWDY
>5__chr7_92575585_92581695
FSELKEDV*THCKDVKXLDKRLDEWLTRINSIEKTLNDLMELKTMAQELRDACTSFSS*F
YQVEERVSVIDDQINEMKPEEKFREKEVKRNKQSLQEIRDY
>5__chr8_139785088_139791217
FTELKEDVRTHCKEAKNLEKRLDEWLTRINSIEKTLNNLMELKTMA*ELRDACPSFSS*F
NQVEERVSMIEDQMNEMKQEEKFREKRVKTNEQSLQEIWDY
>5__chr9_11896456_11902459
SSELKEHVLAQCKEGKKLDKRLEELLTRITTLEKNMNDPMELKNTV*ELHEAYTSISSRI
NQAEQRISEIEDQLNEIKHEDKIREKRIIRNKXSLQEIWDF
>5__chrX_62239114_62245257
FSKLXEDVQTYQKEAKNLEKRLDE*LTRINSIEKNLNDLKELKTKAQELRDT*TSFSSRF
NQVEERVSVIKXQMNEMK*EKKFKEKRVKRNEQKLQEV*DY
>5__chrX_150118957_150125125
FSKLKEHVXTHHKEAKNLEKRLDEWLTRINSVEKTLNDLMELKTMARELRDTRTTFNSRF
D*MEERISVNEDQINEIKREDEFREKRGKRNKQSLQEI*DY
>5__chrX_137108137_137114258
FSKLKEDVRTHCKEAKNLEKRLDKCLTTINNVEKTLNDLMELKTTA*ELRDACTSFSS*F
DQVEETVSVIEDQMNGMKREEKFREKRVKQNEQSLQEIWYY
>5__chrX_63945010_63951135
FSGLKEDVPTHCKEAKNVEKRLDKWLPTINSIEKTLNDLMELKTMA*ELCDACTSLSS*F
NQVEERV*VIGVQMNEKK*EKKFREKRVKRNEQSLKEIWDY
>5__chr8_93297470_93303593
SSKLKEDI*THHKEAKNVEKRLDEWLTRTNSIEKTLNDLTELKAMA*ELHDA*ANFGR*F
DQVEERVSVIEDQMNEMKQQEKFRX--XKRNEQSPQEIWDY
>5__chr9_72011366_72017491
--XLKVDV*THHKEAKNLEKRLDEWLTRINSIEKTLNDLMELKTMARELCDACTSFSS*F
DEMEER*SVIEDQINEMK*EETFREKRVKRNEQSLQEIWDY
>5__chrX_62583069_62589087
FSELKEDV*THRKXAKNLXKKLEKWLTRISSVEETLNDLMELKTMARELHDALTSFSSQF
NQM*EMVSVIEDQMNEMNREEKFREKRVKRTEQSLQEIWDY
>5__chrX_14897045_14903165
FSELKEDV*THHKEVKXLEKRLDEWLTRINSVEKTLNDLMELKTMA*ELHDACTSFSS*F
DQLGERVSVIEDQMNETKREEMFREKRVKRNEQSLQEIWEY
>5__chr9_34868247_34874382
FSKLKEDIRTHHKEAKNLEKRLDEWLT-XNSIX-XLNDLMELKTMAQELRDVCTSFSS*F
DQVEEKVSVIEDQMNEMKREEKFREKRVKRN-XNLQEIWDY
>5__chrX_18662171_18668301
FSELKEDVRTHRKEVKNLEKRLDEWLTRINSVEKTLNDLMELKTTARELHDACTSFSS*F
DQVEERVSVIEDQMNEMKREEKFREKRVIRNEQSLQEIWDY
>5__chrX_109220594_109226697
FSKLKXDVRTHRKEAKNLEKRLDEWLTRINSVEKTLNNLMELKTMT*ELGDTCTSFSS*F
NQVEERVSVIKDQMNEMQ*EEKFREKRIKRNEQSLQEIWDY
>5__chr9_102055519_102061653
FSELKEHVRTHCKEDKNFGKRLDEWLTRIKSIETTLNDLMELKTMAQELHEACTSFSSQF
DQVEERVSVIEDQMKEMK*EX-FREKRVKRNEQSLQEIWVY
>5__chrX_67020532_67026659
FXELKEDV*THRVEAKNLEKRLDKWLTRITSVEKTLHDLMELKTMA*ELCDACTSFSSQF
NQVEERVSVIEDQMNEMK*EEKFREKRVKRNEQSLQEIWEY
>5__chrX_69651694_69657848
FSKLKEDVRTHCKEAKNLETRLDKWLTRINSVEKTLNDLMELKTMA*ELRDACTSFSSQF
DQVEERVSVIEDQINEMQ*EEKFREKRVKRNRQILQEIWDY
>5__chr3_73464692_73470831
FSELKEDVRTHCKEAKXLQKRLDEWLTRINSVDKTLNDLMELKTMARELCDACSSFSSQL
DRVEQRVSVTEDQMNEMKSEEKFRENKVKRNEESLQEIWDY
>5__chr6_105969580_105975722
FSKLKEDVRTHRKEAKXLEKRLDEWLTRINSIEKTLNDLIELKTTA*ELHDACTSFISRF
NQVEERVSVTEDQINETK*QEKFREERVKRNEKSLQEIWDY
>5__chr5_160300662_160306799
FSKLKEDVQTHQKEAKNLEKRLDKKLTRINSIKKTLNDLMELKTMARELCDAYTSFSSRF
DQVEERVSVIEDQMNEMK*EEKFREKRIKRNEQSLQEIWDY
>5__chr5_41241117_41247255
FSELKEDV*THCKEAKNLEKRLDKWLTRINSIEKTLNDLMELKTMAQELHDACTSFSSQF
NHMEERVSVIEDQMNEMK*EEKFREKRVKRNERSLQEIWDY
>5__chr4_96274053_96280238
FSELKEDGQTHCKEAKNLEKRLDEWLTRINSMEKILNDLMELKTMAQELRDACTSFSSRF
DQVKERVSVMEDQMNEMK*EEKCREKRVKSNEQTLQEIWDY
>5__chrX_67361324_67367491
FSKLKEDAQTQRKEAKNLEKR*DEWLTRINSIEKTLNDLMQLKTKA*ELHDTCTSFSSRF
DQMEETVSVMEDEMNEMK*EEKFREKRIKRNEQSLQEIWDY
>5__chr3_33981186_33987270
FSELKEDVRTHHKGAKNLEKRLDKWLTRINSVEKNLNDLMELKTMAQELHDACTSFSSQF
NQVEEMVSVIEDQMNEMK*EEKFKEKRVKRNEQSLQEICDY
>5__chr3_34096208_34102340
FSELKEYVRTHCKEAKNLEKRLDEQLTXINSVEKTLNGLMELKTTATELHDACISFSSQF
DQVEERVSVMEDRINEMKREEKFREKRVKRN*QSLQEICDY
>5__chr4_78461833_78467919
FSKLKGDVRTHHKEAKTLKKRLGEWLTRTNSIEKTLNDLMELKTMARELLDACTSFSNQF
DQVEERVSVIEDQMNEIK*EEKFREKRVKRNEQSLQEIWDY
>5__chr5_10043871_10049992
FSELHEDVRTNHKEDKNLEKRLDEWLTRINSIEKTLNDLMELKTTAQELRDACTSFSRRL
DQVEERVSVIEDQMNEKKREEKFREKGVKRNEQRLQEIWDY
>5__chr6_160905554_160911668
FSELKKDVRTHCKEAKNLEXSLDEWQTKINSIEKTLNDLMELKTMARELRDT*TSFSS*F
NQVEERVSVIKDQMNEMKREEKFREKRVKRNEQSLQ*IWDY
>5__chr7_115416570_115422647
FPELKEDVRTHHKIAKNLEKRLDEWLARMNSIEKTLNDLMELKTMARELRDECTSFSS*F
DQVEERVSVIEDQRNEMK*EEKFRXKRVKRNEQSHQEIWDY
>5__chr1_47063398_47069571
FSELKEHVLTHCKEAKNLEKRLDEWLSRINSVEKTLNDLMELKTMARELHDTCASFNSQL
DQAEERVSVIEDQIHEIK*EDKFREKRVKRNEQSL*EIWDY
>5__chr3_25345054_25351188
SSKLKEDVETHRKEAKSLEKRLDKWLTRITSVEKSLNGLMELKTMARELRDACTSFSS*F
NQVEERVSVIEDQMNEMK*EEKFREKLIKRNEQILQEIWDY
>5__chr4_167901216_167907375
FSKIREDVRTHCKAAKNFEKRLDKWLTGINSIGKTLSDLMELKTMA*ELRDACISFSSRF
DQVEERVSVIEDQMNEMKREDKFREKKVKINEQSLQEIWDY
>5__chr1_239125188_239131321
FSELKEDVQTHFKEAKNLEKRLDEWLTRINSVEKTLNDLM*LKTVA*ELRDTYTSFNSRF
DQVEERVSVIEDQMNEMEREEKFREKRV*RNEQSXQEIWNY
>5__chr1_95396636_95402771
FSELKEDVRTHRKKAKNMQKRVDEWLTTINSIQKTSGXPMELKTMARELYDTCTSFSSRF
DQVEERVSVIVDQMNEMK*EXXFREKRVKRNERSL*EI*DY
>5__chr10_26426325_26432447
FSELKEDV*X-CKEAKNLEKRLDKWLTRINSVEKTLNDLMELKTMARELCDACKSFSS*F
NQVEERVSVIEDQMNEMKREEKFREKRVKRNKQSFQEIWDD
>5__chr1_45400614_45406741
FSELKEDVRTHRKEVENLEKRLDELLTRINSIEKTLNDLMELKTMARELCDACISFSS*F
NQLEETVSVMEDQMNX-KSEEKLREKRVKRNEQSLQEIWDN
>5__chr10_91065840_91071964
FFELREDV*THGKEANNLEKRFDEWLTRIKSVEKTLNDVMELKTMA*ELYDACTTFSSQF
XQLEERVLVIEDQMNEMK*EEKFREKRVKRNEQSLQEIWDY
>5__chr10_101390313_101396434
FSKLKENVRTHRKVAKNLEKRLDEWLTRINSIEKTLNDLMELKTTA*KXXDKCTIFSS*F
DQVEERVSVIEDPMNEMKQEDKFREKRVKSH*QSLQEIWDY
>5__chr1_232251996_232258153
FSELKENVRTHHKEAKNLEKTLDEWLTRINSIEKTLNDLMELKTMARELHDACTSFSSRF
DQVEERXSVIEHQMNEMK*EEKFREKRVKRNKQSLQEIWDY
>5__chr12_11378615_11384751
FPELKEDV*THHNEAKNLEKR*EEWLPRINSIEKTLNELMELKTMARELHDTSTSFSG*F
DQVEERLSVMEDQMEEMK*EXKLREKRVKRN-XSLQEIWDY
>5__chr12_101055433_101061521
LSELKEDV*THCKEGKNXEKRLDD*LTRINRVENTLNDLMELKTMAREL*DACTSFSG*F
XQVEERVSVIEDQINEMKREDKFREKRVKRNKQSLQEIWDY
>5__chr13_77998208_78004335
FSELKEDVRTHCKEDKNIEKRSDEWLTRIKSVEKTLNDLLELKTMAWEVCDTCTSFSSRF
DQMEERVSVIEEQMNEMK*EEKFREKRVKRNEQILQKIWDY
>5__chr13_39320413_39326541
FSKLKEDVQTHCKEAKNLGKRLDQWLTRINSIERTLNDLMDLKTMAQELRDACTSFSSRF
HQVAERVSVIEDQMNEMKPEEKFREKRVKRNEQSLQEIWDY
>5__chr12_93740727_93746919
FSELKEDVQTHHKETKNFEKRLDEWLTRINXVDKSLNDLMELKTMAQELCDACTSFSSRF
NQLEERVLVTEDQMNEMK*EEKFREKRVKRNKQSLQEIWDY
>5__chr13_110119944_110126065
FSELKEDV*THHKEAKNLQKRLDEWLTRINSIDKTLNDLMELKTMAQQLCDACTSFSSRF
DQVEERVSVIEDQMNEMKQEEKFREKRVKRNEQSLREIWDY
>5__chr18_32945518_32951614
LSK*KEDFRTNRKEAEYLEKRLDEWLTRINSVEKALSDLMELKTMAQTLRDACTSFSS*F
DQVEERVSVIEDQMNEMK*EEKFREKRVKRNEKSLQEIWDY
>5__chr14_46916201_46922309
FSELKADV*THRKEAKNLEKRLDEWLTRINSIEKSLNDLIELKTMAGELSDACTSFSSRF
DQVEERVSVIEDQMNEMK*EEKFREKRLKKIEQSLQEIWDY
>5__chr14_56636951_56643102
FSKLKXDVQTHRKQAKNLEKRLDQWLPRINSIEKTLSDLKELKTMARELHDACTSSSSRF
DQLEERVSVTEDQMNEMK*EX-FREKRVKRNEQSLQEIWDY
>5__chr15_36660229_36666361
FSQLKEDVRTHYKEAKSLEKRLDKRLNRINSVEKTLNDLMELKTMAQELCNACTSFSSRF
DQVEERVSVIEDQMNEMKREEKFREKRVKRNKQSLQEIWDY
>5__chr14_60628743_60634865
YSELKEDVRTHRKEAKNXEKRLDERLTRINSIXKTLNDLMVLKTMARELRDACTSFSS*F
DQGEERVSVTEDQMNEMK*EEKFREKRVKRNEQSLQEIWEY
>5__chr14_55990960_55997015
FSKLKEDVQTHHKEAKNLEKRLDEWLTRINSIENTLKDLMELKTRARELRDACRSFSSQF
DQVEERVSVIEDQMNEMKKEEKFREKRVKRNEQSLQEIWDY
>5__chr16_51935802_51941930
FSKLKEDVRTHCKEPKNLEKRLDEWLTRINSVEKTLNDLMEQKTMARELCDTCTSF----
-XVEERVSVIEDQMNEMK*EEKFREKRVKRN-XSL*EIWDY
>5__chr20_33122748_33128856
FSELKEDV*THHKEAKNLDKRLDEWLTRINSIEKTLNDLMELNTMARKLRDACTSFSSQF
DQVEERVSVIEDQMNEMKREEKFREKRIKRNKQSLQEIWDC
>5__chr2_32179041_32185159
FSELKEDVRNHCKEAKNLEKRLDKWLTRINSMEKTLNGLMELKTMARKLRDACMSFSSRF
DQVEERVSVIEDQMNEMKPEEKFREKRVKGNEQNLQEI*DY
>5__chr22_27254936_27261063
FSELKEDVRNHCKEAKNLEKRLDEWLTRINSVEKMLNDLMELKTMA*ELRDTCTSFSSRF
DQVEERVSVIEDQMNEMKREDKFREKRVKRNEQSLQEIWDY
>5__chr2_23247928_23254073
FSELKEDVRTHRKEAKNLEKRLDEWLTRIKSIEKTLNDLM*LKTMA*ELRDACTSFSSQF
DQVEERVSVTEDQMNEMK*KEKFREKRVKRNKQSLQEIQDY
>5__chr9_5712563_5718670
FSKLKKDARTHCKEAKNLEKRLDKWLTRINSVART*NDVMELKTIARELCDACTSFSSRF
DX-----XMIEDQMNEMK*EEKFREKRVKRNEQSLPEKWDC
>5__chrX_80029767_80035903
FPELKEDV*THSKEAKNHEKRLDELLTRINSVEKTLNDLMGLKTVAQELSDECTSFSSRI
DQVEXXVSVTEDQMNEMK*EEKFREKRVKRXEQCLQEIWDY
>5__chr6_91328549_91334660
FSKRKEDV*THHKQAKYLEKRLAEWLTRINSIEKTLNDLMELKTMAQELRDTCTSFSS*F
DQVEERVSVIEDQMNEMKQEEKFREKRVKRN-XRLQEIWDY
>5__chr7_55612376_55618500
FSKLKDDVRTDCKEAQNLEKRLDEWLIRINSVEKSLNDLMELKTMARELCDACTSFSSRF
DQLEERVSVIEDQMNEM-XEEKFREERVKRNE*SLQEIWDY
>5__chrX_115059876_115066003
FSELKEDVRTHCKEAKNLEKRL---LTRINNIEKTLNDLMELKTMSRELLDACTSFSNRF
IQVEERVSVIEDQMNEMK*EEKFREKRVKRNK*SLREMWDY
>5__chr8_94564667_94570801
FSELKEDVRTHHKEAKNLEKRLDEWLSRINSIEKTLNDLMELKTMARELRDACTSFSSRF
NQVEERV*VIEDHMNEMK*EEKFREKGVKRNEQIIQKIWDY
>5__chr1_69627721_69633865
FSELKGDAQTHHKEAKQLEKRLDEWLTRINRVEKTLNDLMELKTMAQELCDQCTSFSR*L
DQVEERVSXIDDQMN-XK*EEKFRGKREKRNEQSLQEMWDY
>5__chr4_44193186_44199304
LSELKENVRNHCKEAENLEKRLDKWLTRINSREKTLNDLMELKTMA*ELRDACTSFSSQF
DQVEERVSVIED*INEMK*EEKFREKRVKRNEQSLQEIWD*
>5__chr10_38992327_38998467
FSELKEDVGTHCKEAKNLEKRLDERLTRINSVEKTLSDPMELKTMA*ELCDACTSFNSRF
NQVEERVSVIEDQINEIK*EDKVXETRVKRNEESLQEI*DH
>5__chr12_71487627_71493745
FSELKEDVQTHCKEAKNLEKRLDEWVTRINSIEKTLNDLTELKIMA*ELRDACTSFSS*F
NQVEERVSVIEDQMNDMK*EEKFREKRVKRNEQSLQEIWDY
>5__chr10_86721694_86727845
FSQLKEDIRTHCKEAENLEKRLDQWLTXINNVEKTLNDLMELKTMARELRDASTSFSSRF
NQLEERVSVIED*MNEMKQEEKFREKRVKGNEHSLQEIWDC
>5__chr11_14755798_14761895
FCELKENVRTHRKEAKNLEKRLDEWLTKINSV*KTLNDLLELNTMA*ELRDTCTSFSSRF
DQVEERVSVIEDQMNEMKREEKFREKX-XRNEQSLQEIWDY
>5__chr10_67016876_67023005
FSELQEDVRAHHKEAKNLEKRLDKWLTRINSVEKTLNDLMELKTMAQELRDVCPSLSSRF
DQLEERISVIEDQINEMKQEEKFREKRVKGEEQNLQEIWEY
>5__chr1_151646097_151652238
FSELKEFVQTHRKEAKNFEKRLNEWLTRIDSIEKTLNDLMELKTMARELHDSCTSFSSQF
DQQEERVAVIADQMNEMK*EEKFREKRVKRNGQSLQEIWDY
>5__chr1_177919811_177925953
FSELKEDVRTHSKEAKNLEKRLDEWLTRINIIEKTLXDLMELKTMV*ELRDACTSFSS*F
DQLEERVSVTEDQMNEMKQEEKFREKRVKRNEQSLQEIWDY
>5__chr13_63683196_63689311
FSELNEDV*TQCEEAKKLEKRLDEWLTGINSVEKILNDQMELKTMA*ELRDACTSFSSQF
DQLEERVSVIEDQMNEMKREEKFTETRVKRNEQSLQEIWDY
>5__chr12_22444303_22450378
FSELKEDV*THCKEAKNLEKRLDEWLTRISSIQKTLNDLMELKTMA*ELCDACTSFSSQF
DQVEERVSVIEDX--XMKREEKFREKRVKRNEQSLQEIWDY
>5__chr12_72285751_72291876
FSELKEDVRTHGKEAKNLEKRLDERLTGITSVEKALNDLMELKTMA*ELCDA*TIFSSRF
DQLEERVSVMEDQMNEMK*EEKFREKRIKRNEQSLQEIRDY
>5__chr11_39962141_39968319
FSELTEDIRTHRKAAKNLEKRLDRWPTRINSVEKTLNDLMELKTMA*ELRGMCTRFSTRF
DELEERVSVTEDQMNEMK*QEKFRETRIKRNEQSLQKIWEY
>5__chr14_24030475_24036615
FSELKEDVQTHCKEDKNLEKRLDECLTRINRIKKTLNDLMELKTMA*ELCDTCTSFSSRF
DQVEERVSVIEDQMNEMK*EEKLREKRVKRNEQSLQEI*DY
>5__chr11_18636921_18643035
FSELKEDVPTHCKETKNLEKRLDEWLTRINSIEKTLNDLMELKTMARELSDACTSFSSRF
DQMEEGVSVIENQMNEMKREEKFREKRVKRNEQSHQEIWDY
>5__chr14_20398123_20404267
FSEPKEDVRTHRKEAKNLEKRLDKWLIRINSIEKTLNDLMELKTMARELRDTCKSFSSQF
DQLEERVSVMEDQMNEMKREEKFREKRVKRNEQSLQKIWDY
>5__chr18_60242493_60248619
FSELKEDV*THRKEAKNLKKRLDEWLTRINSIEKTLNYLMELKTMPRELCDACRSFSSRF
DQLEERESVIEDQVNEMQREEKFREKRVKRN-XSLQEIWDY
>5__chr15_44504420_44510550
FSELKEEVRTHHKEAKSLEKRLDEWLTRINSIEKTLNDLMELKTMARELCDTCTSFSSRF
NQLEERVSVTEDQMNEMK*EGKFREKRVKRNE*SLQEIWDY
>5__chr16_57464548_57470671
FSKLKEDVRTHHKEGKNLEKRLDEWLTRIKNVEKTLNDLMELKTMAPELHGACTSFSSRF
DQLEERVSVIKVQMNEIKQEEKFREKRVKRNEQSLQDMWDY
>5__chr15_56272860_56279041
FWELKENVRTNCKEAKNLEIRLDKWLTRINSVEKNLNDLTELKTMARELRDACTSFSSRF
DQLEEKVSVIEDQMNEMKQEEKFREKRVKRNERSFQEIWDY
>5__chr18_45200909_45206919
FSELKEDVRNHREEAKNLEERLDEWLTRINRIEKPLNDLMELKTMAQELRDTCTSFSSRF
NQLKERVSVIEDQMNEMKQEEKFREERIKRNEQSLQEIWGY
>5__chr3_110739744_110745863
FSELKEDV*THHKEAKNLEKRLDKWLTRITSTEKTLNDLMELKTMAXELRDACTSFSRGF
DQVEERVSVIEDQMNEMK*EEKFREKRVKRNE*SLQEIRDY
>5__chr2_194403838_194409973
FSELKKDVRTHRKEAENLEKRLDEWLTRMNNIEKTLNDLMELKTMARELCDSCTSFSSRL
DQVEERVSVIENQMNEMKQKEKFREKRVKRNKQSLQEIRDY
>5__chr2_178622345_178628483
FSELKEGVRTXCKEAKNLEKRLEEWLNRINSVEKTLNDLMELKTMARELRDACTRFSSRF
DQLEERVSVIEDQMNEMK*EEKLREKRVKRNEQSLQEIWDY
>5__chr3_134882756_134888890
FSELKKDVQTHCKEAKNLEKRLDEWLTRINSIEKTLNDLMELKTMARELRDACTSFSSQF
DQVEERVSVIEDQMNEMK*EQKFREKRVKRNEQSLQEIWDY
>5__chr2_64971665_64977713
FSELEEDVGTHHKEAKNLEKRLDEWLTRINSVEKTLNDLMELKTMTQELRDAYTSFSS*F
DQLEERVSVTEDQMNEMKLEGKFREKRVKTNKQSLQEIWDY
>5__chr2_201134015_201140179
FSELKEDVQTHRKEAKTLENRLDKWLTRINSIEKTLNDLMELKTMA*ELCDACTSFSS*F
DQLEERVSVIEDQMNEMKQEEKFREKRV*RNE*SLQEIWDY
>5__chr2_235348870_235355026
FSEIKEDVRTNGKEAKNLEKRLDEWLTGINSIEKTLNDLMELKTVAQELHDACTSFSS*F
DQLEERVSVIEDQMNEMKQEEKFREKTVKRNEPSLQEIWDY
>5__chr3_172133401_172139555
FSELKEDVRTHHKEAKNLEKRLDEWLTRTNSIEKTLKDLMDLKTMARELRDACTSFSSRF
DQLEERVSVIEDQMNEMK*EEXFREKRVKRNEQSPQEIWNY
>5__chr3_2440749_2446825
LSEQKKDVRTHHKEAKNLEKRLDEWLTRINSAEKSLNDLMELKTMARVLPDACISFSSRF
DQLEDRVSVTEDQMNEMKQEEKFREKRVKRNEQSLQGIWDY
>5__chr4_44440764_44446906
FSELKGDIRTHCKXXKNLVKRLDEWLTRINNIEKTLNDLMELKTTAQELQDA*KSFSRQF
NQLEERVSVNEDQMNEIKQEEKFREKRVKRNEQSLQEIWDY
>5__chr4_43588316_43594414
FSELKEDVQTHHKEAKNLEKRLDEWLTRISSIEKTLNDLMELKTMT*EVRDTCTCFSS*I
NQLEERVSVIEDQMNEIK*EEKFREKRIKRNEQSLQEIWEY
>5__chr4_28462248_28468388
FSELKEDVRTHCKEAKNLEKRSD*WLIRINSIEKTLNYLMELKTMAQELRNACTSFSSRV
DQLEEMVSVIEDQMNEMK*EEKFREKRVERNEQSLQEIWDY
>5__chr3_160914749_160920880
LSELKEDI*THRKEAKNLEKRLDKWLTRINSVEKTLNDLMELKTMARELRDACTSFSSQF
DQLEERVSVIEDQINEMK*EEKFREXRVKRNELSLQEIWDY
>5__chr4_141648805_141654870
FSELKEDVQTHHKEAKNLEKRLDKWLTRINSVEKSLNDWMELKTMA*ELHNACTSFSSRY
DQVEERVSVIEDQMNEMQREEKCREKRIKRNEQSLQEIRDY
>5__chr4_92288645_92294838
FSKLKEDV*THCKEAKNIEKRLDXWLTRINSVEKTLNDLMELKTMA*ELRDACTSFKSRF
DQVEERVSVIEDQMNEMK*EERFREKTVTRNEQSL*EIWDY
>5__chr5_100293692_100299831
FSELKEDV*THGKEAKNLEKKLDKWLTRISSIEKTLNDLKELKTMAQELCDACTTFSSQF
--XEERVSVIEDQTNEMKGEVKFREERVKRNEQSLQEI*DY
>5__chr6_104356411_104362567
FSELKEDVRTHLKEAKNIEKRLDERLTRMNSIETTLNDLMELKNMARDLCDVRTSFSSQF
DQMEERVSVIEDQMTEMK*EEKFREKRVKRNE*SLQEIWDY
>5__chr6_131449170_131455294
SSELKEDVQPHHKEAKNLEKRLDECLSRINSVEKTLNDLMELKTMAQELRDACTSFSSPF
NQLEERVSVIEDQMNEMKQEEKFREKRVERSEQSLQEIWDY
>5__chr5_123721845_123727993
FSELKEDVRTHCKEAKNLEKRSDEWLTRINSVEKTLNDLTELKTMEQELQDTCTSFSSQF
DQLEERVSVIEDQMNEMK*EEKFTEKRIKGNEQSLQEIWEY
>5__chr4_84304240_84310385
FSELKEDVRIHCKEAKNLEKTLDEWLTRKNSIEKTLNDQMEVKTMARELRDACTRLSSRF
DQLEERVSVIEDQMNEMKQEEKFREKRVKRNEQSLQEIWDY
>5__chr5_88961627_88967652
FSELKEDVRTHGKEAKNLEKRLDEWLTRINSVEKTLNDLMELKTMA*ELRDACTSFSSQF
DQLEERVSVTEDQMNEMKQEEKFREKRVKRNEQSLQEIWGY
>5__chr5_55552951_55559084
FSELKEDVRTHHKEAKNLEKRLDEWLTXINSVEKTLNDLMELKTKARELCDTCTSFSS*F
DQLEERVSVIEDQMNEMKPEEKFREKRVKRNEQSLQEIWDY
>5__chr8_67067641_67073710
FSELKEDVQTHCKEAKNLEKRX--WLTRINSIEKTLNDLM*LKTVAQELHDACTSFSSRF
DQLEERVSVIEDQMNEMK*EEKFREKRVKRNEQILQEIWDY
>5__chr8_84972562_84978714
FSELK*DVRTHCKEAKNLEKRLGKWLTRINSIEKTLNDLMEMKTMA*ELHDTCTVFSS*V
NQLEERVAVNEDQTKEMK*EEKFRKERVKRNE*RLQEIWEY
>5__chr9_9415929_9422047
FSELKEDV*TRYKEAKNLEKRLDEWLTRITSLEKTLNDLMELKTMA*ELRDKCTSFSSRF
DQLEERVSVMEDQMNEMKREEKFREKRVKRNEQSLQEIWDY
>5__chrX_51878992_51885148
FSKLKEDVGTHSKEAKNLEKRLDKRLTRINSIEKTLNDLLELKNMARELCDECTSFSRRF
NQLEGRVSVIEDQMNEIK*EEKFREKKVKRNKQSLQEIWDY
>5__chr9_15634265_15640409
CSELKEDVRAHCEEAKNVEKRLDEWLTRINSVEKSLNNLTELKTMARELRDACTRFSSRF
EQVKERVSVIEDQMNEMK**EKFREKRVKRNERNVQEIWDY
>5__chrX_45742698_45748860
VSEPKEDVRTHRKEAKNLEKRLDEWLTRINSIEKTLNDLMELKTMAQELREACTSFSS*F
DQMEEGVSVIEGQMNEMK*EEKFREKRVKRNEQSLQEIWDY
>l1pa5_anc_cons50_CG_rest
FSELKEDVRTHRKEAKNLEKRLDEWLTRINSVEKTLNDLMELKTMARELRDACTSFSSRF
DQVEERVSVIEDQMNEMKREEKFREKRVKRNEQSLQEIWDY
>Consensus50
FSELKEDVRTHRKEAKNLEKRLDEWLTRINSVEKTLNDLMELKTMARELRDACTSFSSRF
DQVEERVSVIEDQMNEMKREEKFREKRVKRNEQSLQEIWDY
>avf5_anc_50%_CG_rst
FSELKEDVRTHRKEAKNLEKRLDEWLTRINSVEKTLNDLMELKTMARELRDACTSFSSRF
DQVEERVSVIEDQMNEMKREEKFREKRVKRNEQSLQEIWDY
