# Supplementary material for: Cryptic genetic variation enhances primate L1 retrotransposon survival by enlarging the functional coiled coil sequence space of ORF1p
Source: PLoS Genet. 2020 Aug 14;16(8):e1008991. doi: 10.1371/journal.pgen.1008991 (PMC7449397; doi:10.1371/journal.pgen.1008991)
Supplement: S1 Data — (ZIP) [file pgen.1008991.s012.zip › Supplementary_Data_PG/orf1_coiled_coil/l1pa5/5mod_cc_peps.fst]

>5__chr3_100060365_100066400
FSELKEEV*TQHKEAKNLEKRLDEWLTRITSVEKSLNDLIELKTMA*ELRDECTSFSR*F
NQLEERVSVIEDQMNEMKPEEKFGEKRLKRNEQSLQEIWD*
>5__chrX_23488700_23494831
FSELKEEVRTHCKEVKNLEKRLDEWLTRINNVEKALNDLKELKTMA*EQREECTNFSSRF
DQLEERVSVMEDQMNEMKREQKFREKRIKRSEQSLQEIWDY
>5__chr1_91235716_91241841
FSELKEEVQTHCKEAKNLEKRLDKWLXRITSVEKSLHDLMELKTMARELRDECTSFSSRS
DQLEERVSVTEDQMNEMK*EX-FREKRVKRSEQSLQEIWDY
>5__chr11_58340028_58346138
FSKLKEEVQTHHKEVKNLEKRIDEWLTRINNIEKSLNDLTELKTMAQELRDESTSFNS*F
NQLEERISVMEDQMNEMK*EEKFREKRI*KTEQSIQERWDY
>5__chr2_120519719_120525864
FSELKEDVRTHHKEAKNLEKRLDEWLTRITSVDKSLNDLMELKTMARE*RDACTSFSS*F
DQLEERVSVIEDQMNEMK*EX-FREKRXKRNE*SLQEIWDY
>5__chr16_46501310_46507416
FSELKEEV*THHKEAKNLEKSLDEWLTRITSVEKSLNDLMELKTMA*ELCDECTSLSS*F
D*LEERVSVIEDQMNEMKQEEKFREKRVKRNEQSLQEIWDY
>5__chr2_137070106_137076218
FSELKEEVQTHHKEAKNLEKRLDEWLTRITSVEKSLKDLMELKTMA*ELRDKCTSFSSRF
DQLEERVSVIEDQMNEMK*EEKFREKRVKRNK*SLQEIWDY
>5__chr2_21597379_21603467
FSELKEEVRTHLKEVKNLEKRLDKWITRITNVEKALNDLMELKTMARELHDKRTSFISRF
NQLEERVSVMEDQMNEIKREENFRDKRIKRNEQSLQEIWGC
>5__chr4_73963370_73969447
FSELKEXVRTHHKEAKNLEKRLEEWLTRITSVEKSLNDLMELKTMAQELRDAYTSFST*F
NQLEERVSVIEDQMNEMK*EEKFREKRVKRNKQSLQEIWDY
>5__chr6_127089124_127095233
FSELKEEVRTHRKEVKNLEKRLDEWLTRITSAEKSLKDLMELKTMA*EXXDECTSFSS*F
NQLEERESVTEDQMNEMK*EEKFREKRIKRNEQSL*EIWDY
>5__chr7_102444011_102450170
FSKLKXEVRTHRKDAKNLEKRLDE*LTRITSVEKSLNDLMELKTMTREICDTCISFSS*F
HQVEERVSVIEDQMNEMK*EDKFREKRVKRNEQSLQEIWDY
>5__chr9_29260220_29266347
YSDLKEEVRTNLKEVKNLQKXLDKWVTRKTNVEKSLNDLMELKTMARELHDECTSFSSRC
DQLEERVSVMEDQMNEMK*EEKFREKRIQRNEQSLQEIWDC
>5__chrX_154813576_154819681
FSELKEEV*TQHKEAKNLEKRLDEWLTRITNVDKSLNDLMELKTMARELSDECTNFSSRF
EQLEERVSVIEDQMNEMKREEKFREKRIKRNEKSLQEIWDY
>5__chrX_65925614_65931735
YSELKEEVQTHGKEVKNREKKLDEWLTRITNAEKSLKDLMKLKTMA*ELRDECTRLSSQF
NKLEERVSVMEDEINEMK*EDKFRGKRIKRNEQGLQEIWDC
>5__chrY_57672776_57678881
FSELKEEV*TQHKEAKNLEKRLDEWLTRITNVDKSLNDLMELKTMARELSDECTNFSSRF
EQLEERVSVIEDQMNEMKREEKFREKRIKRNEKSLQEIWDY
>5__chr5_43438408_43444506
YSELKEEVRTHGKEVKNLEKRLDEWLTIITNAEKSLKDLMELKTTARELRDECRSLSSRF
DQLEGRVXVMEDEMNEMK*EEKFREKRIKRNEQSLQEIWDY
>5__chr7_104157436_104163524
FSELXEEV*THGKEVKNLEKRLDEWLTRITNAEKSLKDLMELKTKAQELCDECTSFSS*F
NQLEERVSVIEDQMNEMK*EERFREKRIKRNEQGLQEIWDY
>5__chr4_113615207_113621300
FSELKEEVRTHRKEAKNLEKRLDEWLTRMTSVEKSLNDLMELKNMERELRDECTSFSS*F
DQLEERVSVIEDQMNEMKREEKFREKRVERNEPSLQEIWDY
>5__chr3_2683279_2689419
FFKLKEEV*NHGKEVKNLEKRLHEWLTRITNEGKSLKDLMELKTMARELCDERTSFSSRF
DQLEERVSVMEDQMSEMK*EEKFREKRIK*NEQSLQEKWDY
>5__chr16_80794877_80800991
ISKLKEEVRTQCKEAKNLEKRLDEWLTRINSVEKXLNDLMALKTMA*ELRDKCTSFSSQF
DQLEETVSVIEDQMNEMKQEEKFREKRVKRNEQSLQEIWDY
>5__chr2_181158592_181164689
FSKLKEEVQTHCKEAKNLEKRLDKWLTRTNSVEKTLNDLMELKTIAPELCDKCTNFSSQF
DQVEKRVSVIEDRMNEMKQEEKFREKRVKRNEQSLQEIWGY
>5__chr21_14915367_14921478
FSELKEEV*THRKEAKKLGKRLDEWLTRITSVEKSLNDLMELKTMVQELRDESTSFSSQF
NQQEERISVIEDQMNEMK*EEKFRQKRVKRNEXSL*ELWDY
>5__chr3_139181392_139187481
SSELKEKVQTYRKEVKNLEKKLDEWLTRITNAEKSLKGLMELKTMA*ELHDKCTSFSS*F
DQLEERVSVIEDQMNEMK*EEKFREKRIKRNEQSLQGMWDY
>5__chr4_96931579_96937683
FSQLKEEVRTHCKEVKXLEKRLDEWLTRITNEEKSLKDMMELKTLA*ELQDKCIRTSS*F
DQLEERVSVMEDQMNEMK*EEKLREKRIK-NEQSLEEIWDY
>5__chr9_31873171_31879272
FSELKEEVRTHGKEVKNLEKRLDKWLTRITNVEKALNELMELETMARELGDECINFSSQF
DQLEERVSVMEDQMNEMKREEKFREKRIKRNEQSLQEIWDY
>5__chrY_21694814_21700916
LSELKEEVQTQHKGDKNLEKXLGEWLTRIISVEKSLNDLMELKTMAQELQDECTSFSS*F
DQLEERVSVMDDQMNEMKGEEKLGEKRLKKN*QRLQEIWYH
>5__chrX_78168748_78174879
YSELKEEVQTQRKEAKNLEKRLDEWPTRITSVEKSLNDPMELKTMA*ELHDECASFSSRF
DQLEERVSVIEDKMNEMKQEX-FREKRVKRNERSLQEILDY
>5__chr8_52061600_52067719
YSELKEEV*TNGKXGKNLEKKLD*WLSRITNAEKSLKDLMELKTKARELRDECASFSSRF
NQVEERVSEIEDQMNEMKR*EKFRETRIKRNEQSLQ*IWDY
>5__chr3_75976900_75982967
YSKLKEEVQTNGK*VKNFEKKLDEWITRITDAENSLKDLMELKTTSQELSDKCTSLHNRC
GQLEEGISAMEEEMNEMKREEKFREKRIKRNEQSLQEIWDY
>5__chr1_209235962_209242106
YSELQEEIQTNGKQVKNFEKKLDEWKTRITNAEKSLKELMQLKAKAPELREECRSLRSQC
NQLEERVSVMEDEMNETKREGKFREKRIKRNEQSFQEIWDY
>5__chr1_59196389_59202543
YSKLQEEIQTKGKEVENSEKNLEECITRITNTEKCLKELMELKAKARELREECRSLRNRC
DQLEEXVSVMEDEMNEMKQEGKFREKKIKRNEQSLQEIWDY
>5__chr10_68988270_68994408
YSELQEEIQIKGKEVKNFEKNIDECTTRITNTEKCLKELMELKTKVRELREECRSLRSRC
DQLEERVSVIEDEMNEMKREGKFREKRMKRNERSLQEIGDY
>5__chr1_120920446_120926598
CSELKEEVQTQCKEAKNF*XRLDKWLNRITSVEKSLNDLMELKIMA*ELHDEYTSFSS*F
DELEERVSVIEDQMNEMK-XEKFREKXXKRSKQSLQEIWDY
>5__chr10_110254159_110260274
FSEVKEEV*THHKEAKNFEKRLDEWLTRINSVEKSLNDLMELKTMARVLRDACTSFSS*F
DQLEERVSVIEDQINEMKQEEKIREKRVKRNGQSLQEMWDY
>5__chr1_61010801_61016935
*SELKEEVQTHGKEVKNLEKKLDEWLTRITNAENSLKDLMXLKTTARELRDECTSFSSRF
DQLEERVSVMEDEVNEMQ*EENFREKRIKRNEQSLQEIWDY
>5__chr1_189678564_189684642
FSELKEEVRTHRKEAKNLEKRLDEWLTRITSAEKSLNDLMELKXMAQELRDECTSFSSRF
DQLEERVSVIEDQMNETKQEEKFREKRVKRNEQSLQEIWDY
>5__chr1_106673570_106679682
SSELKEEVQTHRKEVKNLEKRLDEWLTRITNAEKSLKDLVELKTMARELHDECKSFSSRF
DQLEERVSVSEDQMNEMKREEKFREKRIKRN*QSLQEICDN
>5__chr1_184014102_184020256
FSKLKDEL*THRKEAKNLDKRLDEWVTRISSVDKSLNDLMELKTMAQELRDECTSFSSRF
DELEKRISVIEDQMNEMNQEEKFREKRVKINEQSLQEIWDY
>5__chr1_209642256_209648376
YSELKEEVQTNGKEVKNFEKNLDKWITRIINGEKSLKYLMELKTTARELRDKCTSLSN*C
NQLEERVSA--XEMNEMKHEEKFREKRIKRNEQSLQEIWDY
>5__chr10_38545203_38551334
FSKLKEEV*THCKEVKNLQKRLNKWLTRITDEEKSLKDLLELKTMG*ELHDECTSFSSQF
DHLEERVSVIEDQMNDTKREKKFREKRVKRNEQSLQEIWDY
>5__chr1_69334800_69340939
FSELKEEVQTHCKEAKNLEKRLDKWLTRITSVEKSLNDLMELKTMA*ELHDKCTSFSS*F
DQQEERVSVTEDQMNEMK*EEKFREKRVKRNEQXLQDIWDY
>5__chr1_145281372_145287489
FSELKKEVRTHCKEAKNIEKRLDEWLTSIISVEKSLKDLMELKTMARELRDKCTSFSSQI
DQLEERVSVTEDQMNEMKQEEKFREKRVKRNEQSLQEIWDY
>5__chr11_103190750_103196882
FSKVKEEVLTHHKEAKNLEKRLGEWLTRITSVEKSLNDLMELKSMA*ELRDECTSFSSQF
DQLEESVSVIEYQMNX-X*EEKFREKRVKRNEQSIQEIWDY
>5__chr1_143759172_143765312
YSELKEEVRTHGKEVKNLEKKLDQWLTRITNTEKSLKDLMELKTKARELRDKCTSLSSRF
DQLEERVSVMEDEMNEMKQEEKFKEKRIKRNEQSLQEIWGY
>5__chr1_47244706_47250827
YSKLKEEVQTHGKEVKNLEKKLDEWLTRITNAGKSLKDLTEPKTMARELRDECTSLSSQF
DQLEERVSVMEHQMNEMK*EX-FREKRIKRNEQSLQEIWDY
>5__chr1_50153368_50159515
FSKLKEEVRTHHKEAKNLEKRLDE*LTTITSVEKSLNDLMELKTMAQELRDECTSFSNQF
DQLKERVSVIEDQMNEMK*QGKSREKRVKRKEQSLQEICDF
>5__chr1_30699016_30705152
FSELKEEV*THRKEVKNLEKRLDEWLTRITSVEKSLNDWMELKTMAKELHDKCTSFSSQF
DQLEERVSVIEDQMNEMKQEEKFREKRVKRNEQSLQEIWDY
>5__chr1_117318884_117325010
FSELKEEVRIHRKEAKNVEKRLDEWLNRITSVEKSLNDLMELKTMA*ELRDKCISFSS*F
GQLEERVSVIEDQTNEMKREEKFREKRVKRNEQSLQEIWDY
>5__chr1_242036973_242043115
FSELKEEVGTQHKEVKNLEKRLDEWLTRITNAEKSLKDLMELKTMARELRDECTSFSSRF
DQLEERVSVMEDQMNEMKREEKFREKRIKRNEQSFQEIWDY
>5__chr10_113386857_113392990
FSELKEEVRTHRKEAKNLEKRLDEWLTRINXVEKYLNDLTEPKTMARELHDKCTSFSSQF
NQLEERISVIEDHMNEMK*EEKFREKRVKRNEQSLQEIWDY
>5__chr1_111417677_111423800
FSKLKEEI*THCKEVKNLENRLDE*LTKIINVEKSLNDLMELKNMTQELRDECISFSSRF
DQLGERVSVIEDQMNEMK*EEKFREKRVKRNEQSLQEIWDY
>5__chr10_100848764_100854821
FSELKKEVRIHRKEAKNLEKRLDEWLTRITSIEKSLNDLMELKTMAQELHDKYISFSTQL
DQLEERVSVTEDQMNEMK*EEKFREKRVKRNK*NLQEIGDY
>5__chr11_109758745_109764846
FSEQKEEV*TQHKEVKNLEKRLDEWLTRITNAEKSLKDLMELKTMA*ELCDECTSFSGRF
NQLEXRVSVIEDQMNEIK*EEKF*EKRVIRNEQSLQEIWDY
>5__chr10_22389660_22395794
YSELKEEVRTHGKEVKNIEKKLDEWLTRITNAEKSLKDLMELKTMARELRDECTSLSSRC
DQLEERVSVVEDEMNEMK*EEKFREKRIKRNEQSLQEIWDY
>5__chr10_133751205_133757368
FSELNEEVQTHHREAKNLEKRLDKWLTRITNVEKSLNDLMELKNMARELRDKCTSFSSRF
DQLEERVSVIEDQMNEMKQEEKFREKRVKRNERSLQEIWDY
>5__chr10_50297655_50303826
FSELKEEVRTHSKEVTNLEKRLDEWLTRITNAEKSLKDLMELKTMARELRDECTSFSS*F
DQL*ERVSVMTDQMNEMKQEDKFREKRIKRNERRLQEIWDY
>5__chr11_112599880_112606026
FSELKEEVRTHGKEVKNLEKRLDKWLTRITNTQKSLKDLMELKTTARELHDECTSLTNQF
DQLEERVXLMEDQMNEMK*EEKFREKRIKRNKQTLQEIWDY
>5__chr1_209693367_209699459
FSELKEEV*THRKEHKNLEKRLDEWLTRITNVEKSLNDLMELKNMARELRDECTSFSSRF
DQLEERVSVIEDQMSETKQEEKFREKRIQRNEQSLQEIWDY
>5__chr1_86400632_86406760
FSELKEEVQTDRKEVKNLDKRLDEWLTRITNVENSLNDLMELKTMARELHCECTSFSSPF
DQLEERVSVIGDQMNEMKREEKFREKRIKRNEQSLQEIWDY
>5__chr1_175928288_175934419
FSELKEEV*THRKEAKNLEKRLDKWLTRITNEEKSLKDLMELKTTARKLHDECTRFSRQF
HQLEESVSVIEDQINEMKREKKYREKRIKRKEQNLQEICDH
>5__chr1_219623030_219629173
FSELKEXV*THGKEVKNLEKRSDEWLTRITNAEKSLKDLMELKTMARELRDECTSFSS*C
NQLEERVSVMEDQMNEMK*EEKFREKXXKRNEQSLQEIWEY
>5__chr1_178569330_178575452
YFELKEEVQTHGKEVKNLEKKLDEWLTRITNAEKSLKDLMELKTMARELRDECTSLSSRF
NQLEERVSVIGDQMNEMKREEKFREKRIKRNEQSLQEIWDY
>5__chr1_108702466_108708562
FSELKEEV*THLKEVKNLEKRLDEWLTRITNAEKSLKDLMELKTMARELHDECTSFSSQF
DQLEERLSVTEDQMNEMRREDKFREKRIKRNKQSLQEIWEY
>5__chr1_210630431_210636553
FSKLKEEVQTQRKEVKNLEKRLDEWLTRITNAEKSLKDLMELKPMA*ELHDECTSFSSRF
NQLEERVSVMEDQMNEMKREEKFREKRI*KNEQSLQEIWDY
>5__chr10_122194571_122200716
FSEVKEEVQTHHK*VKNVEKRLDVWLTRITNAEKSLKDLMELKTMARELRDECTSFSSQF
DQLEERVSVIEDQMNEMKREX-FREKRIKRNEQTLQEIWDY
>5__chr11_24195236_24201379
FSELKEEV*THCKEVKNLEKRLDEWLTTITSVEKSLNDLMELKTMGQELCDACTSLSSGF
NQLEESISVIEDQMNEMK*EX-FR*KRVERNKQSLQET*DY
>5__chr11_87146949_87153084
FSELKEEV*THRKEAKNLEKRLDEWLTRITNAEKSLKDLMELKTMVRELCDESTSFSS*F
DQLEERVSVIEDQMNEMK*EEKFREKRIKRNKQSLQQIWDY
>5__chr11_42354950_42361080
FSELKEDVRSHGKEAKNLEKRSDKWLTRITSVEKTLNDLMELKTMARELRDECTSFSS*F
DQVE*RVSVMEYQMNEMK*EX-FREKRVKRNEQSLHEIRDY
>5__chr11_28194687_28200824
FSELKEEVQTHGKEVKNLEKKLDEWLTRITNADKSLKNLMELKTMARELRNECTSFSSRF
DQLDQRVSVMEDQMNEMKREEKFREKRIKRNEQSLQEIWDY
>5__chr11_48208802_48214929
YSKLKEEVRTHGKEVKNLEKKLDEWLTRITNAGKPLKDLTELKTMAQELCDKCTSLSSRF
DQLEERVSVMEDQMNEMK*EX-FREKRIKRNKQSHKKIWDY
>5__chr12_33974657_33980768
FSELXEEV*THGKEDKNLEKRLDEWLTRITNAEKSLKDLMELKTKARELRDERTSLSSRL
DQLEEWVSVMEDQMNEMKREEKFREKXIKRNQ*GLQGIWDY
>5__chr14_26896591_26902701
FSELKEEVSTHHKEAKKLEKRLDEWLTRITSVEKSLNDLMELKTMA*ELRDECRSFSNRF
DQLEERVSVIEEQMNEMKQEEKFREKRVKRNEQSLQEIWVY
>5__chr14_24706133_24712250
FSELKEEVQTHCKEVKNLEKRLGEWLTRITNVEKSLKDLMELKTVA*ELHDECTSFSSRC
DQLEERVSVIEDQMNEMK*EERFREKRIKRNKQNLQEIWDY
>5__chr13_91731016_91737138
FSELKEEVQSQHKEAKNLEKRLDKWLTRITSAEKSLNDLMELKTMARELCDECTSFSSRF
DQLEERVSVIEDQMNEMK*EEKFREKRVKRNEQSLQEIWDY
>5__chr12_72178088_72184255
FSELKEEV*IHHKEAKNLEKRLDEWLTRITSVEKSLNDLMEQKTMA*ELHDECTSFSSQV
NQLEERVSVIEDQMNEMKQEEKFREKRVKRNEQSLQEIWDY
>5__chr12_29892661_29898818
FSKLKKELRTYHKEAKNLEKKXDEWVTRITSVEKSLNDLMELKTMARELRVECTSFSSQF
DQLEERLSVMEDQMNEMKREEKFREKRVKRN*QRLQEIWDY
>5__chr11_25809418_25815541
FSELKEEVQTHRKEDKXLENRLDEWLTRITSVEKSLNDLMELKTMARELCDECTSFSS*F
NRLEERVSVMENQMNEMKQEEKFREKRVKRNDQSLQEIWDY
>5__chr13_29295853_29301974
FSELKEEV*THCREAKNLEKRLDEWLTRITSVEKSLNDLMELKTMA*ELRDKCTSLSSRF
DQLEERVSVIEDQMNEMKGEEKFREKRVK-NEQSLQEIRDY
>5__chr12_36887397_36893404
YSELKEEVRTYGKEVKXLEKKLHEWLNRITNAEKSLKDLMELKTKA*ELRDKCTSLRS*F
DQLEERPSVMGDETNETKKEKKFREKRIKRNQQSLQ*IWDY
>5__chr11_98372393_98378523
YSELKEEVQTHREEAKNLEKRLDKWLTRINSVEKSLNDLMELKTMARELHDECTSFIS*F
DQLEGRVSVIEDQMNEMKQEENFREKRVKRNEQSLQEIWDY
>5__chr13_40514445_40520550
FSELKQEV*THGKEAKNLEKRLDKWLPRITSVEKSLNDLMELKTMAGELRDECTSFSSRF
DQLEERVSVIEDQX-XMKREEKFREKXXKRNEQSLQEMWDY
>5__chr13_91966987_91973027
FSKLKEEVQTQCKEVKNLEKRLDEWLTRKTSVEKSLNDLMELKTMARELRDECTSFSS*F
DQLEERISVX---------------XRVKRNEQSLQEI*DS
>5__chr12_59996795_60002919
FPELKEEVRTHHKEVKNLEKTLDEWLTRITNAEXSLKELMELKTKARELRDECTSFSSQF
SQLX---SVIEDQRNEMKQEEKFREKRIKRNEQSLQEIWDY
>5__chr12_84703335_84709450
FSELKEEVRTHRKEAKNHEXRLDEWLTRITSVEKSLNDLMELKTMA*ELHDKCTSFSSQF
NQLEVRVSVIEDQMNEMK*EEKFREKRVKRNDQRLQEIWDY
>5__chr14_29314122_29320258
FSELKEDVRTHHKEAKNLEKRLHEWLTRISSVEKSLNDLMELKTMAQELRDACTSFSTRF
NQLEERVSVIEDQINEMKQEEKFREKGVKXNE*SVQEIWNY
>5__chr12_21943537_21949624
FSELKEEVQTHRKQAKNLEKRLDK*LTRITSVEKSFNDLMDLKTMAPELHDACTSFSS*F
DQLEERISVMEDQMNEMK*EX-FREKRVKRKEXSLQEIWDY
>5__chr12_53456821_53462933
FSELKEEDRNHCKEDKNLEKRLDEWLTRITSVEKSLKX--XLKAMA*ELRDECTSFSSQF
NQLEERVSVIGDQMNEMK*EEKFRERRVKRNEQSLQEIWDY
>5__chr11_93466831_93472974
FSKLKEDVRTHRKEAKNLEKRLDEWLTRITSVEKSLNDLIELKTMARELHNECTSFSSRF
DQLEERVSVIEDQMNEMK*EEKFREKRVKRNEQSLQEI*DY
>5__chr11_49018335_49024457
FSKLKEEIRIHCKEAKNLEKRLDEWLTRKTNVEKSLNDLMEVKTMAGELRDECTIFSSQF
DQLEERVPVIEEQMNEMK*EEKFREKRVKRSEQSLQEIWDN
>5__chr11_89162597_89168712
FSKLKEEVRIHCKEAKNLEKRLDEWLTXXTNVEKSLNDLMEVKTMAGELRDECTIFSS*F
DQLEERVSVIEEQMNEMK*EEKFREKRVKRSEQSLQEIWDN
>5__chr11_89416598_89422712
FSKLKEEVRIHCKEAKNLEKRLDEWLTRITKVEKSLNDLMEVKTMAGELRDECTIFSS*F
DQLEERVSVIEEQMNEMK*EEKFREKRVKRSEQSLQEIWDN
>5__chr12_15987907_15994038
YSELKEEVXTSRKEDKNLQKRLDELLTRITSVEKSLNDLMELKTMARELHDEYTSFSS*F
DQLEERVSMIQDQMYEMK*EX-FREKRVKRNKQSLQEIWDY
>5__chr13_105334806_105340865
FSKLKEEVRTHCKEVKNLEKRLDEWLTRITNAEKSLNDLMELKTMA*ELRDECISFSSRF
DELEERVSVMEDQMNEMKQEEKFREKRIKRNEQSLQEIWDY
>5__chr13_35940447_35946571
FYQLKEEVRTHHKETKNLEKRLDEWLTXI-XVEKSLNDLMELKTMSQELADECTNFSSQF
NQLEERVPVIEDQMNEMK*EEKFREKRVKRDEQSLQEIWDY
>5__chr11_62560366_62566481
FSELKEEDRTHHKEAKNREKRLDKWLTRITSVEKSLDDLMELKTMA*ELCDERTSFSS*F
DQLEERVSVMEDEMNEMK*EEKFREKREKRNEQRLQEIWDY
>5__chr11_32639835_32645932
FSELKEEGRTHRKEAKNLEKR*DEWLTRITSLEKSLNDLMELKTTARELHDECTSFSSRF
D*LEERVPVIEDQMNKMK*EEKFREXRVKRNE*SLQEIWDY
>5__chr11_88799064_88805240
FSELKEEVRTHCKEAKNLEKKLDEWLTRITSVEKSLNDLMELKTMARELRDEXTSFSSRF
NQLEERVSVIEDQMNEMK*EXXFREKRVKRNEQSLQELWDY
>5__chr12_38426028_38432129
FSELKEEVQTHHK*AKNLEKRLDE*LTRITSVEKSLNDLMELKTMA*ELHDECTSFSSQF
DQLEERVSVIEDQMNEMK*EEKFREKRVKRNEQSLQ*IRDY
>5__chr11_99864647_99870755
YSELKEEV*SHGKEVKNLEKRLDGWLTRKTNAEKSLKDLMELTTTA*ELQDKCTSLSSQF
DQLEERVSVMEDQMNEMKQEEKFRAKRIKRNEQSLQEIWDY
>5__chr13_50981855_50987975
FSKLKEEVRTHGKEVKNLEKRLDEWLTKITNAEKSLKDLMELKTTA*ELHDECTSLSS*F
DQLEERVSVMEDQMNEMKQEEKFREKRIKRN*QSRQEIQDY
>5__chr11_16119511_16125635
FSELKEEIRTHHKEAKNLEKILDEWLTRITSVEKSLNDLRELXTMA*ELRDECPSLSSQF
DQRE*RVSVMEDQMNEMKGKEKFREKRIKRNEQSHQEIWDY
>5__chr13_23251609_23257776
FSELKEDVQTHCKEAKNLEKRLDEWLTRITSVEKSLNDLMELKTTAQELRDECTSFSSPF
DQLEERVSVIKDQMNEMKREEKFRKKRVKRNEQSLQEIRDY
>5__chr13_110946457_110952620
FSKLKEEVRTHHKEAKNCEKRLDKWLTRITSVEKSLNDLMKLKTMA*ELRDECTSFSSRF
DQLKERVSVIEDQMNEMK*EEKLREKGVKRNEQSLQEIWEY
>5__chr11_8867391_8873524
FSELKEEV*THREEAKNLEKRLDEWLTRITSVEKSLNDLMELKTMA*ELRDECTSFSSQF
SQLEERVSVIEDQINEMK*EEKFREKRVKRNEQSLQEI*DY
>5__chr12_127542349_127548473
FSELKEEVRTQSKEAKXLEKRLDEWLTRITSVVKSLNDLMELKTMARELCDECTSFSSRF
DQLEERVSVIEDQMNEMK*EEKFIEKRIKRNE*SLQEIWDY
>5__chr12_94693115_94699227
FSELKEEVRTHRKEVKNLGKRLDEWLTRITNVEKSLNDLMELKTVA*ELRDTCISFSSRF
DQLEERISVIEDQMSEMKREEKFREKGIKRNEQSLQEIWDY
>5__chr12_29954126_29960296
FSELKEEVRTQRKEVKNLEKRLDEWLTRIINAE*SLKDLMELKTMARELHDECTTFSSQF
DRLEERVSVMEDQMNEMK*EDKFREKRIKRN*QSLQEIWDY
>5__chr12_49652577_49658704
FSELKEEVQTQHKEVKNLEKRLDEWLTRITNADKSLKDLMELKTMAQELRDECTSFSS*F
DQLEERVSVMEDQMNEMK*EEKFREKRIKRNEQSLQEIWDY
>5__chr16_34807669_34813835
FSELKEEVQTHGKEVKNLEKNLDE*ITRITNAEKSLKDLMELKTME*EPCDESTSFSS*F
DQLEERVSVMEDQMNEMK*EKNFREKRIKRNQQSLQEMWDY
>5__chr18_49608751_49614858
FSQLKEEVQTHDKQAKNLEKRLDEWLTRITSVEKSLHDLMELKTMARDLRDKCISFSS*F
DQLEERVSAMEDQMNEMKQEEKFREKRVKTNEQSLQEIWDY
>5__chr17_36649709_36655796
FSKLKEEVRTHCKEAKNLEKRLDKWLTKITSVEKSLNDLMELKTMA*ELRDECTSFSSKF
NQLEERVSVIEDHRNEMKREEKFREKRVKRKEQSLQEIWDY
>5__chr17_21920411_21926518
FSELKEEVRTHRKEAKNLEKRLDEWLTKITSVKKVLNDLMELKTMAQELRDECTSFX---
XQLEEXLSVIEDQMNKMK*EEKFREKRIKRNEQNLQEIWDY
>5__chr14_44859196_44865328
FSELKEEV*THCKQAKNXEKRLDKWLPRKTSVEKMLNDTMELKTMARELRNRCTSFSSRX
NQLEERVSAMEDQMNEMKRKEKFREKRVKRNEQSLQEIWDY
>5__chr18_49754136_49760208
FSELKEEVRTHRKEAKNLEKRLDERLTRITNAGKSLKDLMELETMA*ELCDECTSFSSQF
DQLEERVSVIEDQMNEMKX-XKFREKRIKRNEQSLQEVWDY
>5__chr14_32627019_32633083
FSKLKEEIRTHRKEAKSFEKRLDEWLTSITSVEKSLSDLMELNTMAQELCDECTSLSS*F
NQLEERISVIEDQMNEMK*EEKFREKRVKRNEQSLQEIWDY
>5__chr14_54484544_54490590
LSELKEEVRTHRKGAKNLEKRLDEWLTRITSVENSSNDLMELKTMARELRDECTSLSSQF
NQLEERVSVIKDQMNEMKREEKFREKRVKRNKQSLQEIWDY
>5__chr16_74840693_74846868
YSEQKEEVRTHRKEAKNLENRLDEWLTRITSVEKSLNDLMELKTMAQELHDECTSFSSQF
DQLEERVSVIEDQMNEMKREEEFREKRVKRNEQSLQEVWDY
>5__chr15_84904380_84910502
FSELKEEIQTHRKEAKNLENRLNKWLTRITSVEKSLKDLMELKTMARDLCDRCTSSSRQF
DQLEEKVSVTEDQMNEMKGEEKFREKRVKTNKQSLQEIWDY
>5__chr16_57371293_57377401
FSELKEEVQTHHKQAKNLEKKLDKWLTRITSVEKSLNDLMELKTMAPELRDECTSFSN*F
DQLEERVSVIEDLMNEMKREEKFREKRVKRNEQSLQEIWDY
>5__chr2_129417352_129423475
FSELKEEV*THGKEAKSLXKRLHEWLTRITSVEKSLNDLMELKTTAQELRDERTSFSSRF
DQVEERVXXIEDQMNEMKREEKFREKRVKRNEQSLQEIWDY
>5__chr16_5734955_5741000
FSELTEEVRTHRKEAKNLEKRLDKCLTRITSVEKSLNDLMELKTMAQELRDECISFSSRF
DQLEERVSVIEDQMNEMKREEKFREKRVKRNEQSLQEIWDY
>5__chr15_52524313_52530407
FSKLKEEV*THCKEVKNLEK*LVEWLTRITNAEKSLKDLMELKTMARELCDECTSFSS*F
DQLEERVSVIEYQMN*MKREEKFREKRRKRNKQSLKEIWDC
>5__chr14_65059057_65065158
FSKLKEEVQTHHKEAKNLEKRLDEGLTRITSVEKSLNDLMELKTMA*ELHDTCTSFSS*F
NQLEERVSVIEDQMNEMK*EEKFRQKRVKRNKQSLQETWDY
>5__chr14_38892532_38898655
FSKLKEEVRTHGKEVKNLQKRLDKWRTRITNAEKSLKDLMELNTMAQELRDECTSFSSRF
DQLEERV*VMED*MNEMKREEKFREKRIKRNEQSLQEIWDY
>5__chr15_22430167_22436269
FSELKEKVQTDRKEAKNLEKRLDEWLTRITSVEKSLNDLMELKTMA*ELRDECTSFSS*F
DQLEERVSVTEYQRNEMKSEEKFREKRVKRNEQGLQEIWDY
>5__chr16_47620097_47626257
FSELKEEVRTHRKEAKNLEKTLDEWLTRITSVEKSLNDLMEPKTMVRELLDECTSFSS*F
DQLEERVSVIEDQMNEMKQEEKFREKRIKRNEQSLQEIWDY
>5__chr16_50924823_50930947
FS*LKEEVRNHCKEAKNLEKRLDEWLTRINIVEKSLNDLMELKTMARELHDECTSFSS*F
NQLEERVSVIEDKMNEMKREEKFREKRVKRNEKNLQEIRDY
>5__chr18_14054986_14061099
FSKLKEEVRTHRKEVENLEKRLDEWLTRITKVEKALNDLMELKTMARE*HDECTSFSSQF
DQL*ERVSVMEDQMNEVKQEEKFREKRIKRNEQSLQEIWDY
>5__chr14_65720208_65726338
YSELKEEV*TNGKDVKNLEKKLDEWLTRITNTEKSLKDLMELKIMARQLRDECTSLSNRC
DQLEERVSVMEDKMNEMKQEEKFREKKIERNEQSLQEIWDY
>5__chr1_random_1631651_1637722
YSERKEEV*TNGKEVKNFEKILDEWITRIINAEKSLKDLMELKTMA*EIHDERTSLRNRC
NQLEERVSVMEDEMNEMKREEKFTENRRKRRKQSLQEIWDY
>5__chr15_29697272_29703398
FSELKEEVRTHHKEVKNLEKRLDEWLARITNAEKSLNDLMELKTMA*ELRDECTSFSSQF
HQLEERVSVIEDQMNDMKQEEKFREKRIKRNKQSLQEIWDY
>5__chr18_66554086_66560192
FSELKKEI*THCKEAKNLEKRLDEWLTRITNVEKSLNNLMELKTMA*ELRDKCTSFSS*F
NQLEERVSVIEDQMNEMK*EEKFGEKRVKRNEQSLQEIWEY
>5__chr14_51744643_51750760
FSELKEEV*THGKEVKNLEKRLDEWLTRITNVEKSLNDLMELKTMARELRDECTSFSN*F
DQMEERVSVMEDQMNEMK*EEKFREKRIKRNEQSLQEIWDY
>5__chr18_31624583_31630710
FSELKEEVRTHHKEVRNLEIRLQELLTRITNADKSLKDLMEMKTMA*ELRDGCTTFSS*F
DQLEERVSVMEHQMNEMK*EEKFREKTIKRN-XSLQEI*EY
>5__chr14_87311564_87317673
FSELKEEVQTLHKEVKNLEKKLDEWLTRITNAEKSLKXLIELKTMARELRNECTSFSSRF
NQLEERVSVIEDQMNEMVQEEKFREKRIKRNEQSLQEIRDY
>5__chr14_70037785_70043911
FSELKEEV*TLCKEAKNLEKRLDEWLTRITNAEKSLKDLMELKTMAQELRDEYTSFSSRF
DQVKEKVSVIGDQMNEMKREEKFREKX-KRNEQSLQEIWDY
>5__chr15_53222677_53228805
YSKLKEEVQTHCKEAKNLEKRLDEWITRITNVEKSLNDLMELKNMAKELRDERTSFSSEF
NQLEERVSVIENQMNEMKREEKFREKRVKRNEQSLQEIWDY
>5__chr17_484387_490528
FSELKEEV*THHKEAKNLEKRLDEWLTRITSLEKSLNDLMELKTMAQELPDERTSFSSQF
DQLEERVSVIEDRMNEMKQEEKFRE*RVKRNEQSLQEIRDY
>5__chr15_91734211_91740326
FSELKEEVRTHGKEVKNLEKRLDEWLTRITNAEKSLKDLMELKTMARELRDKCTSFSSRF
HQLEERVSVMEDQMNEMKPEVKFREKRIKRNEQSLQEIWDY
>5__chr14_38460654_38466786
FSELKEEVQTHRKEAKNLEKRLDEWLTRITNAEKSLKDLIQLKNMARELRDTXTSFSS*F
DQLEKRVSVIEDQMHEMK*EEKFREKRVKRNKQSLQEIWDY
>5__chr14_62675484_62681588
FSELKEEVRTQCKEAKNLEKRLDEWLTRITSVEKSLNDLMXLKTMARELCDECTSFSS*F
DQLEERVSVIEDQMSEMKREEKFGEKRVKRNEQSLQEIWDC
>5__chr14_58945922_58952080
LSELKEEV*TQRKEVKNLEKRLDERLTRITNADKSLKDLMELKTMAGELHDE*TSFSRQF
NQMKERVSVMEDEMNEMKQEEKFREKRTKRNEQSLQEIWDY
>5__chr14_59087962_59094099
FSKLKEEIRTHHKEAKNLEKRLDEWLTRITSVEKSLNDLMELKTMVRELRDKCTSFSS*F
HQLEERVSVIEXQMNEMKREEKFREKTVKRNEQSLQEIWDY
>5__chr14_67965236_67971361
FSELKEEVQAHRKEAKNLEKRLDEWLTRITSVEKSLNDLMELRTMA*ELRDECISFRSRV
DQLEERVSAIEDQMNEIKQEEKFREKRIKRNEQSLQEIWDY
>5__chr2_123024792_123030862
FSQLKEEVRTHGKEAENLEKTLDEWLTRIANAEESLKDLMELX-----LRDQCTSFSSRF
DQLEERVSVIEDQMNAIK*E-KFREKRIKRNEQTLREIWDY
>5__chr15_26073513_26079622
FSELKEEVRTHCKEVKNLEKRLDEWLTRITNAEKSLKELMELKTMA*ELRDKCTHFSSQF
DHLEEGVSVIEDQMNEMKREX-FREKRIKRNEQNLQEIWDY
>5__chr18_31461551_31467667
FSELKEEVRTQRKEVKNLEKRLDEWLTRITNAEKSLKDLMELKTTARELHDECASFSS*F
DQLEERVSVMEDQMNEMK*EEKFGEKRIKRNEQSLQEIWDY
>5__chr19_19889760_19895864
FSKLKEEVQTHGKEVKNLEKRLDEWLTKGTNAEKSLKDLMELKTMARELCDKCISISS*F
DQLEERVSVMDDQMNEMKREGKFREKRIKRNEQSLQEI*DY
>5__chr18_73373086_73379244
FSELKDDVRTHHKEVKNLEKRLDEWLTRITNVEKSLNDLMELKTMAREILDECTSFSSLF
DQLEERVSVSEDQINEIK*EEKFREKRIKRNQRSLQEIWDY
>5__chr18_6689818_6695943
FSKLKEEVQTHRKEVKNLEKRLDEWLTRITNVEKSLNDLMELKTKARELRDECTSFSSRF
DQLEERVSVIEDQMNEMKREEKFRKKRIKRNDQSLQEIEDY
>5__chr18_18719357_18725481
FSKLKEEVQTHLKEAKNLEKRLDEWLTRITNVQKSLNDLMELKNTA*ELRDECTSFSSRF
DQLEERVSVIEDPMTEMK*EX-FREKRVKRKEQSLQETWDY
>5__chr21_9897106_9903238
FSKLKEEAQTHGKQVKNLEKRLDE*LTRITNAEKSLKDLKELKIMTQELCDECMSFSS*F
NQLEERLSVMEGQMNEMK*EKKFREKGIKX-EQSLQEIWDY
>5__chr3_104679686_104685834
FSELKEEVQTHCKXAKNLEKRLDEWLTRITSVEKS*NDLMELKTMAQELRDKCTSFSNRF
DQLEEKVSVIEDQMNEMK*EEKFREKRVKRKEQSLQEIWDY
>5__chr3_121934087_121940160
FSELKDEVQTHCKEAKNLEKRLAEWLTRITNVEKSLNDLLELKTMAQELRDXCTSFSSRF
DQLEERVSVMEDQMYEIK*EEKFREKRVKRXEQRLQEIWDY
>5__chr2_212627790_212633985
FSELREEV*THRKEAKNLEKRLDKWVTRITNVEKSLNDLMELKNMARELRDEYTSFSSRF
DQLEERVSVIEDQINEMK*EEKFREKRVKRNEQSLQEIWDY
>5__chr20_22663309_22669423
SSELKEEV*TQCKEAKNLEKRLGEWLTRITSVEKSLNDLMELKTMA*XLHEECTSFSSQF
HQLEERVSEMEEQMNEMK*EEKFREKXVKRNEQSLQEIWDY
>5__chr20_18789861_18795993
FSELKEEVRTHHKEVKNLEKRLDKWLTRITNTEKSLKDLMELKTMA*ELHDKCTSFSSRF
DQLEERISVTEDQMNEMKREEKFREKRIKRNEQRLQEI*DY
>5__chr2_189892162_189898295
VSELKGEV*THCKEVKNLEKRLHEWLTRITNAEKSLKDLMGLKTMARELRDKCTSFSSRL
DQLEERVSVIEDQMNEIK*EKKFREKRIRRNQQSLQEIWDY
>5__chr2_138056384_138062474
FSELKEEV*THHKEAKNLEKRLDEWLTRITSVEKSLKDLMEVKTMARELRDKCTSFSSRF
DQLEERVSVIEDQMNEMK*EEKFRERRVKRNEQNLQEIWDY
>5__chr3_155183882_155190006
FSELKEKVRTHYKEAKNLEKRLDEWLTRITSVEKSLNDLT*LKNMARELRDECTSFSSRF
AQLEGSVSVIEDQMNEMKREEKFREKRVKRNEQSLQEIRDY
>5__chr2_84343015_84349157
FSKLKAEVQTQCKEVKNLEKRLDEWLTRITNAEKSLKDLMELKTMA*ELCDECTSFSSQF
DELEERVSVMEDQMIEMK*EX-FREKRVKRNEQSLQEIGNC
>5__chr3_113412759_113418896
FSELKEEVRTHGKEAINLEKRLDKWLTRITSVEKSLKDLMEVKTMAQELHDECTSFSSQL
DQLEERVSVIEDQINEMKQEEKFREKRVKRNE*SLQEIWDY
>5__chr2_180324909_180331071
FSELKEKVQTHCKEAKNLEKRLHKWLTRITSVEKSLNDLMELKTMA*EX---XTSLTSRF
DQLEERVSVIEDQMNEMK*EX-CREKRVKRNKQSLEGIWD*
>5__chr21_15228070_15234143
FSELKEEVRTHRKEA*NLEKRLDE*LTGITSVEKSLKDLMELKTMARELHETCTSFSSRF
DQLEERVSVMEDQMNEMK*EEKFRENRVKRNE*SLQEIWDY
>5__chr2_62829625_62835776
FSKLKEEVRTHRKGAKNFEERLDECLTRITSVEDSLNDQMELKTMA*ELRDKCTSFSSRF
NQLEERVSVIAGQLNEMK*EX-FREKRTKRN-XSLQQIRDY
>5__chr2_31873911_31879999
FSELKEEV*TQRKEANNLEKRLDEWLTRITRVEKSLNDLMELKTMARELRDECTSFGSQF
DQVEERVSVTEDQMNETXQEEKFTEKRVKRNEQSLQQIWDY
>5__chr20_16836083_16842222
FSELKEEVQTHCKEAKNLEKRLDEWLTRITGVEKSLNDLMEVKTMARELRDKCTSFSS*F
NQLEERVSVIEDQMNEMKREEKFREKRVKRNEQSLQEIWDY
>5__chr2_198769230_198775384
FSELKEEVRTQRKEAKNLEKRLDEWLTRITSVEKSSNDLMELKTMARELRAECTSFSSRF
DQLEERVSVIEDQMNEMK*XEKFRENRVKRNKQSL*EIWDY
>5__chr3_1494176_1500309
FSELKEKV*THCKEAKNLEKKLDEWLTRITSVEKSLNDLMELKTMA*ELCGKCTSFSS*F
HQLE*RVSVIEDQMNEMK*EEKFREKRVKTI-XSLQEIWD*
>5__chr2_66427521_66433662
FPELRQEAQTHCKEAKNLEKRLEE*LSSITSVEKSLNDLMELKTMA*ELRDACTSFSS*F
DKLEERVSVIEHQMNEMK*EEKFREKRVKRNEQSLQEIWDY
>5__chr2_150355391_150361513
FSELKEEV*THCKEVKNLEKRLNEWLTRITNAEKSLKDLMEMKTMSRELRDTCTGFSS*F
DQLEERVSVTEDQTNEMKQEEKFREKRIKRNEQSLQEIWDY
>5__chr3_113435021_113441130
ISKLKEEVRTHRREVKKLEKRLDEWLTRITIAEKSLKDLMELKTMARELRDECTSFSSRF
NQLEERVSVMEDQMNEMK*EEKFRENRIKRNEQSLQEIWDY
>5__chr2_190543958_190550096
FSELKEEV*TQHKEAKNLEKRLDEWLTRITSVQKSLNDLMELKTMARELLDECTSFSSRF
DQLEERVSVTEDQMSEMKREEKSREKRVKRNEQSFQDIWDY
>5__chr3_103241458_103247587
YSELKEEVRTHCKEVKNLEKKLDEWLTRITNADNSLKVLMELKTMAREIHDECTSLSSRF
DQLEERISVMEDEMNEMKQEEKFREKRIKRNQQSLQEIWDY
>5__chr22_20872244_20878371
FSELKEEV*THHKEVKNLEKILDKWLTRITNVEKSLKDLKELKTMARELRDECTSFCSRF
DQLXERVSVIEDQMNEMKREEKFREKRIKRNEQSLQEVWDY
>5__chr2_183259527_183265644
FSKLK-EVRTHRKQVKNLEKRLDEWLTRTTNAEKSLKDLMELKTMAQELCDECKSFXSRF
DQLEKRVSLIEDQMNEMK*EEKFREKGIKRNEQSLQEIWDY
>5__chr2_138028601_138034755
FSELKEEI*THRKEVKNLEKRLDEWLARITNAEKSLKDLMELKTMA*ELRDECTSFSSHF
D*LEERVSVIEDQMNEM*REEKFRERRXKRNEQSLQEIWEY
>5__chr2_133857114_133863227
FSELKEEDRTHRKEVKNLEKRLDEWLTRITNAEKSLKELMELKTMAQELCDECTIFSSRF
DQLEERISVTEDQMNEMKQEEKFREKRIKRNEQSLQEIWDH
>5__chr20_39863352_39869451
FPKLKEEVRTHRKEVKSLEKRLDEWLTRITNAEKSLKDLMELKTMAQELHDECTSFSSQF
NQLEERVSATEDQMNEMK*KEKFREKX--XNEQSLQGI*DY
>5__chr3_120764718_120770854
FSELKEEV*THLKEAKNLEKRLDKWLTRITSVEKSLNDLLELKTVVRELHDECTSFSSRL
DQLEERVSVMEDEMNEMKQEEKFREKRVKRNEQSLQEIWDY
>5__chr22_33514701_33520829
FSELKEEV*THRK*VKNLEKRLDKWLTRISNAEKSIKDLMELKTMA*ELSDECTSFSS*F
DQLEERVSVIEEQMNEMEREEKFREKRIKINEQNCQEIWDY
>5__chr22_33542791_33548914
ISELKXEVRTHHKEVKNLEKRLDKWLTRISNAEKSLKDLMELKTMAQELCDECTSLSSRF
SQLEERVSVIEDQMNEMK*EEKFREKRIKRNQQGLQEIWDY
>5__chr21_36910713_36916841
FSELKEEV*TQCK*VKNLEKRLDKWLTRITNAEKSLKDPMELKTMA*ELRDECTSFSSRF
DQLEDRASVTEDQMNEMKQEEKLREKRVK-XEQSLQEIWDY
>5__chr2_1365514_1371628
FSKLKEEVRAHRKEVKNLEKRLDEWLTRITNAEKSLKDLLKLKTKAQELCDECTSFSSQF
DQLEERVSVIEDQMNEVK*EEKFREKRIKRNEQSLQEIWDY
>5__chr3_143676638_143682766
FSELKEEVGTHGKEVKNLEKRLDEWLTRITNAEKSLKDLMELKSTAQELRDECTSFSSRF
DQLEERVSVIEDQMNEMKREEKFREKRIKRNEQSLQEIWDY
>5__chr3_158540530_158546652
FSELKEEAQTHSKEAKNLEKRLDEGPTRITSVEKSLNDLMELKTMA*ELYDECTSFSSRF
NQLEERVSVIEDQINGTK*QEKFREKRVKRNKQSLQEIWDY
>5__chr2_17948196_17954344
FSELKEEVRTHGKEAKNLEKRLEEWLTRIIGVEKSLNDLTELKTMARELHDECTSFSSRF
NQLEERVSVIED*MNEMK*EEKFREKRVKRNEQSLQEIWDY
>5__chr21_32108404_32114545
FSELKEEVQTQHKEAKNLEKRLDEWLTRITSVEKSLNDLMELKTIAREL*DECTSFSS*F
DQLEERVSVIEHQMNEMKREEKFREKRVKRNEQSLQEIWDY
>5__chr3_142189116_142195202
FSELKEEGRTHHKEAKNLEKR*DEWLARITSVEKSLNDLMELKNIA*ELRDECTSFSSRF
HQLEEKLSVIEDQMNEMKPEEKFREKRVKRNKQSLQEIWDY
>5__chr2_39655663_39661796
FSELKEEV*THRKEVKNLEKRLDEWPTRITNAEKFLKDLMELKTMARELCEECTSFSSRF
DQLEERVSVIEDQMNEMKQEEKFREKRIKRNAQSLQEIRHY
>5__chr3_142497073_142503122
SSELKEED*THCKEAKNLEKRLDEWLTRITSVEKSLNDLMELKTMARELCDERTSFSSRF
DQWEERVSVIEDQMNEMKPEEKFREKRVKRNKQTLQEIWDY
>5__chr2_217027684_217033810
FSELKEEV*THRKEVKNLEKRLDEWLTRITNAEKSLKDLMELKTMARELRDECISFSSRF
DQLEERVSVIEDQMNEMKQEEKFREKRIKX-EQSLQEIWDY
>5__chr2_37803804_37809917
FSELKEEVRTHGKEVKNLEKRLDEWLTRITNAEKSLKDLIELKTMARELRDECTSFSSQF
DQLEERVSVMEDQMNEMKREEKFREXRIKRNEQSLQEIWDY
>5__chr4_73920086_73926243
FSNLKEEV*TQHKEAKILEKRLDKWLTRITSIEKSLSDLVELKTMAQELCEECTSFS--F
DQLEERVSVIEDKMNEMKQEX-FREKRVKKKKQSLQEIWDY
>5__chr3_90236827_90242976
YSKLKEEVRTHCKEVKNLEKRLDKWLSRITNVEKALNDLMERRTRARELXDECTSFSSRF
DQLEERVSVIEDQMNEMK*EEKFREKRIKRNEQSLQEIWDH
>5__chr4_69668520_69674676
FSKLKEKV*TYHKEAKNLEKRLDKGLTRITSVEKSLNDLMELKTMAGELCDTCISFSS*F
DQLEDRVSVIEDQMTEMKREEKFREKRVK*NEQSLQEIWDY
>5__chr3_51019096_51025254
FSELKEEVQTHHKEAKNLEKRLDEWLTRITSVEKSLNDLMELKTMAGKLCDECTSFSSQL
EQLEERVSVTEDQMNEMKREENFREKRIKRNEQSLQEIWDY
>5__chr4_21607371_21613495
FSELKEEVGTHHKEAKNLEKRLDEWLTRITNVEKSLNDLKELKNMA*ELHDECTSFSS*F
DQLEERVSVIEDQMNEMKREEKFREKRVKRNEQSLQEIWD*
>5__chr4_53774585_53780708
FSELK*EVQTHRKEAKNLEKRLDECLTRIINAEKSLKDLMELKTMT*EPCDECTSFSSQF
EQLEERVSVTEDQMNEMKREEKFREKRVKRNEHSFQEIWDX
>5__chr4_167921924_167928050
FSELKEEV*TQQKEAKNLEKTLDKWLTRITTVEKSLNHLIELKTMARELHDECTSFSS*F
DQLEERVSVMEDQMNEMK*EEKLGEKRVKRNEQSFQQIWDY
>5__chr4_130856105_130862231
FSELKEEVRTHHKEVKNLEKRLDEWLTRITNAEKSLKDMMQLKTIARELRDECTSFSSRF
DQLEERVSVMEDQMNEMK*EEKFREKRVKRKEQSLQEIWDY
>5__chr4_52726115_52732260
FSELKETVRTHRKEDKNLEKRLDQWLTRITSVEKSLYDLMELKTMA*ELHDENTSFSNRF
DQLEERVSVMEGQMNEMKREENFREKRVKRNEQNFQEIWDY
>5__chr3_70807510_70813639
YSELKEEVGTHCKEDKNLEKRLKKWLTGITNVEKSLNDLMELNTMA*ELRDECTXFSS*F
DQLEEGVSVIEDQMNEMK*EEKFREKRIKINEQSLQEIWDY
>5__chr3_86428871_86435014
FSELKEEVGTHSKEVKNLEKRLDKWLTRITNGEKSLKELIELKTMARELCDECTSFSSRF
DQLEERVSLIEDQMNEMK*EEKFREKRVKRNEQSLQEIWDY
>5__chr3_84941609_84947740
FSELKEEVRTHRKEDKNPEKRLDEWLTRITCVEKSLNDLLELKTMTRELCDKCTSFSSPF
DQLEERVSVIEDQMNEMKREQRCREKRVKRNDQSLQEIWDY
>5__chr3_5607493_5613638
YSEPWEEIQTNGKEVKNFEKKLDECITRITNAEKSLKEVMELKAKVRELREECRSLRS*C
DQLEESVPMLEDEMNEMKREGKFREKRIKRNEQSLQEIWDY
>5__chr4_61244190_61250264
FSELKEEVRNHDKEAKNLEKRLDKLLTRITSVEKTVNDLLELKTMAQELCDTCISFSS*F
NQPEERVSVMEDQMKEIKQEEKFREKRIKRNKQSLQEIWDY
>5__chr3_20831929_20838027
FSELKEEV*THCKEAKNLEKRLDKWLTRITSIEKSLXDLMKLKTMA*ELCDECTSFSSRF
DQLEEKVSVIEDQMNEMKQEEKFREKRVKRNKQSLQEIWDY
>5__chr4_104378682_104384828
LSELKEVVRTQHKEAKNLEKRSDKRLTRIISVEKSLNDLMELKTMARELHYKCTSFRN*F
EQLEERVSVIEDQRNEMK*EKKFREKRIKRNEQSLQEIWDY
>5__chr4_116952281_116958431
FSELKEEVRTHGKEVKNVEKRLDEWLTRITNAEKSIKDLMELKTMAQELHSKCRSFSSQF
DQVEGRVSVMEEQMNEMK*EEKFREKRIKRNEQSLQEIWEY
>5__chr3_86224804_86230932
FSKLKEEVRTHGKEVKNLKKRLDEWLTRITSVEKSLNDLMELKAMARELLDEGTSLSSRL
DQLEERVSVIEDQMNEMKREEKFREKRIKXNEQSLQEIWDY
>5__chr3_97802871_97809021
FSELKKEVQTHRKEVKNLKKRLNEWQTRITNVEKSLNDLMELKTKA*ELCDECTSFSS*F
DQLEERVSVIEYQMNEMKREEKFREKRIKRNEQILQEI*DY
>5__chr3_40287886_40294001
FSELEEEVRTHHKEAKNLEKRLKEWLTRRTSIEKSLNDLMELKTMAQE*RDECTSFSGRF
DQLEERVSVIEDQMNEMKQEEKLREKRVKRNEQSLQ-----
>5__chr4_20327070_20333194
FCEQKEEV*THCKEAKNIEKRLDEWLTRITSVERTLNDLMELNTMARELHDECTSFSSRL
NRVEERVSVIEDQMNEMKREVKFREKRVKRKEQSLQEIWNY
>5__chr4_164859636_164865754
FSELKEEV*TQGKEAKNLEKRLDEWLTKITSVEKSLNDLMELKTMAQELRDKCTSFSSRF
VQLEERVSVIEDQMNEMKREEKFREKRVKRHEQSLQEIWDY
>5__chr3_82502151_82508275
FPKLKEEVRT*CKEVKHLEKRLDEWLTRITNAEKSLKDLMELKTMARELRDECTSFRS*F
DQPEERVSVIEDQMNEMKLDEKFREKRIKRNEQSLQEIWDY
>5__chr4_26304642_26310744
CSELM-----------XLEXRLDEWLTRITTVEKYVSDLMELKTMA*ELRDKCTSFSSQF
DQLEERVSVIEDEMSEMKREEKFREKRIKRNEQSLQEIWDC
>5__chr3_98180595_98186732
FSELKKEVRTHRKEAKNLENR*NEWLTRITSAEKSLNDLMEWKTMA*ELCDEFTSFSS*F
NQLEKRVSVIEDQMNEKKSEEKFRENRIKRNEQSLQEIWDY
>5__chr4_175120673_175126761
FSELKEEVRTQRKEAKKLEKILDEWLTRITSVEKSLNDLMELKTMARELGDKCTSFSR*F
DQLEERVSVIGDEMNEMKQEEKFREKRVKRNEQSLQEIWDY
>5__chr3_177648638_177654780
YAKLKEDVQTNGKEVKNLEKRLDEWLTRITNVEKSLKDLMELKTMARELHDECSSFSS*F
DQLEERVSVMEDQMNEMKQEEKFREKRIKRNEQSLQEIWDY
>5__chr3_168329835_168336010
FSKLKEEVQTHCKEAKNLE*RLDEWLTRIISAEKS*NDRIELKTMA*ELRDKCTSFSSQF
NQLEERVSVLEDQMNEMKREEKFRVKRVKRNDQX-QEIWDY
>5__chr4_100234122_100240166
FSKLKXEV*TYGKEVKNIEKRLDKWLTRITNAEKSX---------------------SRF
DQVEGRVSVMEDQMNEMRREEKFREKTIKRNEQSLQEIWDY
>5__chr4_107675707_107681852
FSELKEXV*TH*KEAKNLEKRLDEWLTRITSAEKSLNDLMELNTTAQELQDKCTSFSSQF
DQLEERVSVMEDQMNEMK*EEKFREKRVKRNEQILQEIWDY
>5__chr3_69476702_69482834
FSKLKEEV*THRKEAKIPEKRLDKWLTRITSVEMSLNDLMELKTMAQEIHDECTSSSSXF
DQAEERV*VIED*MNEMKREEKFREKRVKRNEQSLQEIWDY
>5__chr4_100932833_100938944
YSELKEEVRTHRKEVKNLEKRLHEWLTRITNAEKSLKDLMELKTMARELRDECTSFSS*F
DQSEEKVSVIEDQMNEMKQEEKFREKRIK-NEQSLQEIWDY
>5__chr4_135970268_135976399
FSKPKEEVGTHRKEVKNLEKR*DEWLTRITNAGKSLKELMKRKTMA*VLHDECTSFSSRF
DQLEDRVSVMEDQMNEMK*EEKFREKRIKRNEQSLQEIWDY
>5__chr3_160705962_160712099
FPELKEEVRTHGK*VKNLEKRLDEWVTRITNAEKSLKDLMELKTMARELCDESTSFSSRF
NQLEERVSVKEDQINEMK*EEKFREKRIKRNEHSLQEIWDY
>5__chr4_38154510_38160558
YSEXQEKIQTKGKEVENFEKNLDEYITRITNTEKCLKEPMELKAKAQELREECRSLRSQC
NQLEERVSVMEDEMNEMK*EGKFTEKRIKRNKQSLQEIWDY
>5__chr4_141960975_141967098
FSKLKEEV*THGKEVENLEKKLDEWITRITNAEKYLKDLIELKTTARELRD*CTSLSSRF
DQLEERVSVMEDQMNEMKQEEKLREKRIKRNEQSLQEI*DY
>5__chr3_59574622_59580719
FSELKEEVRTHGKEVKNLKKRLEEWLTGITNAEKSLKDLMELKTMARELRDESTSFSSQF
DQLEERVSVIEDKMNEMKQEEKFRVKRIKRNKQSLQEIWDY
>5__chr4_123709783_123715933
YSELKEEVRTQRKEVKNLENRSDEWLTGITNTEKSLKDWMELKTMARELRDKCTSFSSRF
NQLEGRVLVIEDQMNKMKQEEKFREKRTKRNEQSLQEIWDH
>5__chr4_112705745_112711850
YSELKEEVQTHRKEAKNLEKRLDEWLTRITSVEKSLNDLTELKTMARELRDKCTSFSSQF
DQLEEMVSLIEDQMNEMKREEKFREKRLKRNKQSLQ*IWNY
>5__chr4_106870350_106876436
FSELKEX--THCKEAKNVAKRLDEWLTRITRVEKSLNDLMELKTMARELHDECTSFSS*F
DKMEERESVTEDQMNEMKQEEKFREKRVKRNEQSLQEIWDY
>5__chr4_57273569_57279693
FSELKEDVQTHRKEAKXLEKRLDEWLTRKTSIEKSLNDLMELKTMARELHDACASFSSRF
NQLEERVSMIEYQMNEMK*EEKFREKRVKRNEQSFQEI*HY
>5__chr3_72842183_72848328
FSELKEEAPTQRKEVKNLGKRLDEWLTRITSVEKSLNDLIELKTMARELRDECTSFSSQF
DQLEERVSVIEDQMNEMK*EQKCREKRIKRNEQSLQEIWDY
>5__chr4_133598403_133604492
FSELKEEVRTHCKEAKNLEKRLDEWITRITSVEKSLNDLMELKTMAQELYDKCTSFSSRF
NQLEERVSVTEDQMNEMKREEKFREKRVKRNE*SXQEIWDY
>5__chr5_84763045_84769162
FSELKEAV*THCEEAKNLEKRLDT*LTIITSAEKSLNDLMELKTRARELCDKCTSFSSRF
DQLEXRVSVIEDQMNEMR*EEKFKEKRVKRNEQSLQEIWDY
>5__chr6_115649939_115656076
FSELKKEV*THHKEGKNLEKRLDEWLTRISSVQKSLNDLMKLKTTA*ELCDK*KSFSS*F
DQLEEKVSVIEDQMNEMKQEEKFREKRVKINEQXLQEIWDY
>5__chr6_117523125_117529265
FSELKEDVQTHCKEAKNLEKXLDEWLTRIISVEKSLNGLMELKTMARELRDACTSFSS*F
DQLKERVSVIEDQMNDMK*EEKFREKRVKRNEQSLQEIWNY
>5__chr4_98918102_98924254
FSEVKEESRTQPKEAENLETRLDEWLTRITSVEKSLNDLMELKAMA*ELHDKCTSFSNRF
DQLEERVSVIEDQMNEMK*EEKFREKRVKRNEQSLQEIHDY
>5__chr4_98935373_98941503
YSELKEEVQIHRKEAKNLEKRLDEWLTRIISVEKSLNDLMELKTMARELRDKFTSFSSRF
DQLEGRVSVMEDXMNEMKREEKFREKRVKRNEQSLQEIWDY
>5__chr5_66929921_66936046
FSELKEEV*THGKEVQNIEKRLDEWLTRIINVEKSLNDLMELKTMARELCDECTILSSRF
DQLEERVSATEDQMNEMK*EEKFREKRVKRNEQSLQEI*DY
>5__chr5_66992459_66998547
FSELKEEV*THQKEAKNLKKKLDE*LTRIISVEKSLNDLMEVKTMA*ELRDECTSFCSLF
DQLEERVSVIEDQMNEMK*QEKFREKRVKRNEQSLQEIWHY
>5__chr5_86057407_86063535
FSKLKEELRTHRKEAKNLEKRLDEWLTRITSVHKSLNDLMELKTMA*ELRDECTSFSS*F
DQLEVRVSVIEDQMNEMK*EEKFREKRVKRNEQSLQEIWDY
>5__chr4_92602549_92608687
FSELKEEVRTHRKEATNLQKRLDEWLIRITSVEKSLNDLMELKTMARELRD*CTSFRS*F
DQWEERVSVIEDQMNEMKWEEKFREKRVKRNEQSLQEIWDY
>5__chr5_35291918_35297945
FSELKEEVRTQHKEVKNLEKRLDEWLTSITSVEKSSNDLTELKTME*ELHDECTSFSSRF
DQLEERVTVIEDQMNEMK*EEKFREKRVKRNEXSLQEIWDY
>5__chr5_145010538_145016667
FYELKEEV*THRKEAKNHEKSLDRWLTKITSVEKSLKDLMELKTMARELHDECTSFSSRI
NQLEERVSGIEDQMNEIKQEEKFRXKRIKRNKQSLQEIWDY
>5__chr6_100225401_100231536
FSKLKEEV*THCKEAKNLENRLDEWIPRITRVEKSLNDLMELKTTARELCDECTSFSSRF
DQLEEIVSVIEDQMNEMKQEEKFREKRVKRNEQSLQEIWDY
>5__chr5_110349339_110355341
YSELQEDIQTKGKEVENFEKNLEEYITRITNTEKCLKELMELKTKARQLREECRSLSRQC
DQLEERVSVMEDEMNEMKQEGKFRDKRIKRNEQSLQEIWDY
>5__chr6_165115457_165121481
YSELREDIQTKGKKVENFEKNLEECITRITNTEKCLKELMELKTKA*ELREECRSLRSQC
DQLEERVSAMEDELNEMKREGKFREKRIKRNEQSLQEIWDC
>5__chr4_92516936_92523029
FSEXKEEA*THHKEAKNLEKRLDEWLTRIISVEKSLNDLMELKTMARELPDECTSFSSRF
DQWEERVSVIEDQINEMK*E-KFTEKRVKINEQSLEEIWDY
>5__chr5_57254439_57260566
FSKLKEEVQTHHKEVKNLEKRLDEWLTRITNAEKSLKDLMELKTMAQELCDQCTSFSSRC
DQLEERVSVIEDQMNEMK*EDKFTGKRIKRNEQSLQEIRDY
>5__chr4_79411497_79417641
FSKLKEGVQIHGKEDKNLEKRLDKWLTRTTSVEKSLNDLMELKTMA*ELRDECTSFSS*F
DQLEERVSVIEDQMNEMKREGKFREKRIKRNEQSLQEIRDY
>5__chr6_120795432_120801557
FSKLKEEVRTHCKEAKNLEKRLDEWLTRTTNVDKSLNDLMELKHMAKELRDKCTNFSSQF
DQLEERESVIEDQMNEMK*EEKXREKRAKRNKQSLREIWDY
>5__chr6_129585188_129591290
FSELKEEVRTHHKEAKNLEKR*DKWLPRITSVEKSLNDLMELKTMAREVPDKCTSLRS*F
DQLEERVSVIEDQMNEMK*EEKFREKRVKGNEQSLQEIWDY
>5__chr4_91840162_91846235
FSKLQKEVRTHXKEAKNLEKRLDEWLTRITSVEKSLYDLMELKTMP*ELRDKCTSFSSEF
NQLEEMVSVIKDQMNEMK*EEKFKE*RAKRNEQSLQEIWDY
>5__chr5_92528022_92534152
FSELK-EVWTHHKEAKNLEKRLDEWLTRITSIEKSLNDLMEVKSMARELCDKCTSFSSRF
DQLEERVSVIXDQMNEMK*EEKFREKRVKRNEQSLQEIWDY
>5__chr5_86415995_86422138
LSELKEEVRNHHKEAKNLEKRLDEWLTRITSVEKSLNDQMELKTMT*ELHDECTSFSSRF
DQLEERVSVIEDQMNKMKQEEKFREKRGKRNEQSLQEIWDY
>5__chr4_74444737_74450827
FSELKEEVQTQCKEAENLEKRLDKWLTRI--------XLMELKTIARELRDECTSFSSRF
NQLEXRVSVIEDQMNEMKQEEKFREKRVKTNEQSLQEIWHY
>5__chr5_45348240_45354430
FSKLKEEVQIHRKEAKNLEEILDEWLTRTTSVEKSLNDLMELKTMARELRDECTSFSSQF
DQLEERVSVTEDQINEMK*EEKFRERKVKRNEQSLQEIWDY
>5__chr5_90301313_90307439
FSELKEEV*THRKEAKNLEKRFDKWLATITSVEKSLNDLMELKTMAQELRDECTSLRSRF
DQLEERVSVMEDEMNEMKQEEKFREXRVKRN-XRLQETWDY
>5__chr5_29026946_29033025
FSELKEEVRTQCKEAKNLEKRLDEWLTRITSVVKSLNDLMELKTMARELHDKCTSFSSRF
DQLEESVSVMDDQMNEMK*EEQHREKRIKRNEQSL*EIWDY
>5__chr5_116475392_116481518
FSELKEEV*THHKEVKNLEKRLDKWLTRINSVEKPLNDPMEMKTMARQLCDKCTSFSS*F
EQLEERVSVIEDQMNEIKREEKFRENRVKRNEQSLQEIWDY
>5__chr5_113894260_113900391
FSKLKEEVQTHHKEVKNLEKRLDKWLTRITNAEKSLKDLMELKTMARELCDKCTCFSNQF
DQLEEGVSVIEDKINEMKQEEKFREKRIKIKEQSLQEIWDY
>5__chr5_36220123_36226225
FSELKEEV*THGKEAKNFEKRLDEWLTRITSVEKSLNNLMELKTMAQELHDA*TSFSSQF
DQVEERVSVIEDKMNEMK*EX-FREKRVKRNEQSLQEIWDY
>5__chr5_162476399_162482562
FSELKEEVRTHGKEVKNLEKRLDEWLTRITNAEKSLKDLMEPKTKARELRDECTSFSS*F
DQLEETVSVMEDQMNEMKQEEKFREKRIKRNE*SLQEICYY
>5__chr5_89478344_89484458
FSELKEEV*THHKEAKNLEKILDKWLTRITSVEKSLNYLTELKTMARELRDESTSFHSQF
DQLKERVSVMEDEMNEVK*EEKFREKRVKRNEXSLQEIWDS
>5__chr6_129192301_129198484
FSELKEEV*THRKEAKNLEKRLDEWLTGITSVEKSLNDLMELKTMAQELRDECTSFSN*F
DQVEERVSVIEDQMNEMKREEKFREKRVERNEQSLQEIWDY
>5__chr5_43703135_43709281
FSKLKEEV*THHKXAKNLEKILDEWLTRINSVEKYLNDLMELKTMAQKLRDECTSFSSQF
DQLEERVSVIEDRMNEMKREEKFREKIVKRNEESLQEIWDY
>5__chr5_39378919_39385040
LSELKEEVRTQCKEAKXIEKRLDKWLTRITTVEKSLNDLMELKTMARELRDECTSFSS*F
DQLEERVSVIEDQMNEMK*EEKFRDKRIKRNEQSLQEIWDY
>5__chr5_95723296_95729432
FSELKEEV*THRKEAKNLEKRLGEWLTRIISVEKYLNDLMELKTMAQELHDKCTSFSS*F
DQLEERVSVIEDQMNEMK*EEKFREKGVKRKEQSLQEIWDY
>5__chr5_143409704_143415820
FSEQKEQVQTQHKEAKNLEKRLDEWLIRITSVEKSLNDLMELKTMARELCDKCTSFSGQF
DHLEEKVSVTEDQMNEMK*EEKFREKRVKRNGQSLQEIWDY
>5__chr5_111824341_111830478
FSELKEEVQTQCKEVKNLEKGLDEWLTRITNAEKSLKELMELKTTA*ELRDECTSFSGLF
DKLEERVSVMEDRMNEMK*EEKFREKRIKRNEQSLQKIWDY
>5__chr5_79722720_79728840
FSELKEEVRTHCKEAKNLEKRLDEWLTRITHVEKSLNDLRELKTMAQELRDECTSFSSRF
NQLE*RVSVIED*MNEMKREX-FRENRVKRNEESLQEMWDY
>5__chr4_98677243_98683303
FSELKEEVQTHRK-VKNLEKRLDEWLMRTTDAENSLNNLMELKTMAQQLRDKCTSFSSQF
EQLEERISGIEDQMNEMKQEEKFREKRIRRNEQSLQEIWDY
>5__chr5_136186617_136192738
FSELKKEVQTHCKEAKNLEKRLDKWLTRITNPEKSLNDLMELKTTA*ELRDKCTSFSSRF
NQLEESVSVIEDQMNEIK*EEKLREKRVKR--XSLQEIWDY
>5__chr5_97474911_97481056
FSELKEEVQTHGKELKNLEKRLDEWLTRITKAEKSLNDLMELKTTARELHDECTSFSNRF
DQLEERLSVMEDQMNEMK*EEEFREKRIKINKQSLQEIWDY
>5__chr5_134361508_134367685
FSKLKEDVRTHHKEAKNLEKRLDKWLTRITSVEKALNDLTELKTMVRELRDACTSFSSRF
NQLEERVSVIEDQMNEMKREX-FREKRVK-XEQSLQEIWDY
>5__chr5_175411367_175417490
FSKLKEEVQTHHKEVKNLERRLDEWLTRITNVEKALNDLMELKTMA*ELRDICKSFSSRF
DQLEERVSLMEDQMNEMKREEKFREKRIKRNKQSLQEIWDY
>5__chr5_177145806_177151923
FSKLKEEVQTHHKEVKNLERRLDEWLTRITNVEKALNDLMELKTMA*ELRDKCKSFSSRF
DQLGERVSLMEDQMNEMKREEKFREKRIKRNKQSLQEIWDY
>5__chr6_160011637_160017777
FSKLKEEVRTHHKEPKNLEKRLDKWLTRITSIEKSLNDLMELKTMA*ELRDECTSFSSQF
DQLEERLSVIEDQMNEMK*EEKLREKRVKRNEQSFQEIWDY
>5__chr5_121956137_121962256
FSKLKEEV*THCKEAKNLEIRLDKWLTRITNAEKSLKDLMELKTMARELRDECXX*SSRL
DQGEERISVIEDQMNEMKREEKFREKIVKRNEQSLQEIWDY
>5__chr5_169179227_169185357
YSELKEEVRTNGKEVKNLEKRLDEWLTRITNAEKSLKDLMELKTTARELRDECTSFSSRF
NQLEERVSVMEDQMNEMKRAEKFREKRIKRNKQTFKEIWDY
>5__chr6_109962501_109968624
FSELKEEV*THSKEAENFEKRLDEWLTRITSVENSLKDLMKLKTMARELRDECTSFSSQF
DQLEERVSVIEDQMNEMKREEKIREKRVKRNEQSLQEIWDY
>5__chr6_110025983_110032106
FSELKEEVRTHRKEAKNLEKRLDEWLTRITNAEKSLEDLMELKTMARELRDEYTSFSSQF
DQLEERVSVIKDQMNEMK*EEKFREKRIKRNEQSLQEIWDY
>5__chr5_150749167_150755310
FSELKG*VQTHHKEAKNLGKRLDKWLTRITSVEKSLNDLMELKTMA*ELRDECTSFSS*F
NQLEERVSVTEDQMNEMKREEKFREKRVKGNKQNLQEIWDY
>5__chr5_39311604_39317745
YSELKEEVRTHGKEVKNPEKRLDGWLTRKIDAERSLKDLLELKTMAQELHDECTSISSRF
NQLEERVSVTEDQMNEMKREEKFREKRIKRNEQSLQEIWDY
>5__chr6_160045163_160051283
FSELKKEV*THRKEVKNHEKRLDEWLTRITNAEKSLKDLMELKTMAQELRDECTSFSSRF
DQLEERVSVIEDQMNEMKQEEKLREKRVKRN-XSLQEIWDY
>5__chr5_83381913_83388054
FSELKEEVRTHCKEAKNLEK*LNKWLTRITNAKKSLKDLMELNTMA*ELRDKCTSFTSRF
DQLEERVSVTEDQMNEMKREEKFREKRIKRNEQSLQEIWDY
>5__chr6_152390987_152397147
FSELKEEVRTHGKEVKNLEKRLDEWLPRITNAQKSLKDLMELTTKAQELCDECTSFSS*F
NQLEERLSVMEDQMNEMK*EEKFRERRIKRNEQSLQEIWDY
>5__chr4_83437713_83443863
FSELKEEVQTQCKEVKNLEKRLDEWLTRITNAEKSLKDLMELKTMAQELRDKCTNFSS*F
DQLEERVSVMEDQMNVMKREEKFREKRIKRNEQSLQEIWDY
>5__chr5_150323895_150330030
FSKLKEEVQTQCKEVKTLEKRLDEWLTRITNAEKSLKDLMELKTMAQELCDECTSLSS*F
DQLEERVSVMEDQMNEMK*EEKFKEKIIQRNEQSLQEI*DY
>5__chr7_61834613_61840724
FSELKEEVRTHCKEAKNLEKTLEEWLSRITLVKKPINDLMELKTTARELLDESTSFSNQF
HQLEERVSVIEDKVNEMKQEDYLREKRVKRNEQSLEDIWDY
>5__chr7_62091026_62097165
YFELKEEV*ADGKEIKNLEKKSDKWLMRLTNAEKSLKDLMELKTMA*KLSDECTSLSS*C
NQLEEKVSVIEDAMNEMKQKETFREKRVKRNEQSLKDVWDY
>5__chr6_random_198332_204469
FSELKKEV*THHKEGKNLEKRLDEWLTRISSVQKSLNDLMKLKTTA*ELCDK*KSFSS*F
DQLEEKVSVIEDQMNEMKQEEKFREKRVKINEQXLQEIWDY
>5__chr8_129841277_129847423
YSELQEEIQTKGKEVKNFEKXLDECITRITNTEKCLKELMELKAKARELHEECRSLRSRR
DQLEKRASAMEDEVNEMKREGKFREKRIKRNEQSLQEIWDY
>5__chr7_79408344_79414488
FSKLKEEVRTHHKEAKNLEKRLDEWLTRIKSVEKSLKDVM*LKTMAQELHDACTSFSS*F
DQLEGRVSVIEDQMNEMK*EEKFREKXVKRNEQSLPEIWDY
>5__chr7_97252856_97258986
YSELKEEVRTHGKEVKNLEKKLHIWLNTVTNAEKSLKDLMELKTTA*ELSDKCTSLSTRF
DQLE*RVSVMEDEMNEMKPEEKFREKRIKRNEQSLQEIWNY
>5__chr8_50029023_50035135
FSELKEEVQTHRKEVKNLEKRLDK*LNRTTNLEKASNDLMELKTMARELCDEYTSLSSQF
DQLEERVSEIEDQMNEMK*EX-FREKRIKRNEQSLQEIWEY
>5__chr7_107815250_107821412
FSELKEDVQTHRKEAKNLEKRLDEWLTRITSVEKSLNDLMELKTMARELRDA*TSISSQF
DQL*ERVSVIEDQMNEMK*EEKFREKXXKRNEQSLQEIWDY
>5__chr8_107104733_107110838
FS*LKEEVQTHHKEVKNPEKRLDEWLTRITNAEKSLNDLMELKTRARELHDECTSFSSQF
DQLEERVSVIEDQMNEMKREEKFSEKRIKRNEQSLQEIWDY
>5__chr7_102672280_102678426
YSELXXGV*THGKEVKNLEKKLDEWLTRITNAEESLKDLMELKTKARELHDECTSLSSQF
DQLEERVSVMDNQMNEMKREEKFREKTIKRNEQSLQEIWDY
>5__chr7_35157954_35164094
YSELKEEVRTHGKEVKNLEKQLDEWLTRITNAEKSLKDLMELKTKAQELHDECTSLSSQF
DQLEERVSVTDDQMNEMK*EEKFREKRIKRNEQSLQEIWDY
>5__chr6_49674229_49680345
FSELKEEV*THRKETKNLEKRLDEWLTIITNTEKSLKDLMELKTMARELCDECTGFSSRF
DHLEERVSVIEDQMNEMK*EEKFREKRVKRNEQSLQEIWDF
>5__chr7_113482227_113488360
FSELQEEVRIHGKEVKNLEKRLDEWLTRITNAKKSLKDLMELKTTAQELHDESTSLSSRF
DQLEERVSVMEDQIN*MKREEKFREKRIKRNKQSLQEIRDY
>5__chr6_82345000_82351132
FSELKEEVRTHGKEVKNLEKRLDEWLTRITNAEKSLKDLMELKTTA*ELPDKCTSLSSQF
DQLEERVSVMEDKMNKMK*EEKFREKRIKXNEQSLQEIWDY
>5__chr6_qbl_hap2_1002317_1008352
FSELKEEVRTHDKEVKNLEKR*DEWLTRITNAEKSLKDMMELKTTARELSDECTSFSS*F
DQLEERLSVMEDQMNEMK*EEKFREKRIKRNEQSLQEIWDY
>5__chr7_10507123_10513305
FSGLKEEV*THGKEVKTLGKRLDEWLTRITNAEKSLMDLMELKTMAGERRDECTSLSSRL
NQVEERVSVIEDQMNEMKQEQKFTEKRIKTNKQSLEEIWDY
>5__chr7_94846476_94852606
FSELKEEVQTHDKEVKNLEKRLDEWLTRVTNAEKSLKDLMELKTMA*ELRDECTSFSSQF
DQVEERVTMIEDQMNKMKQQEKFRAKRIKRNEQSLQEIWDY
>5__chr7_122261607_122267733
FSELKAEVRTQRKEAKNLEKRLDERITRIPSVEKSLNDLMELKTMA*ELRDECTSFSSRF
NQLEERVSVMEDQINEMK*EX-FREKRVKINEQSLQEIWDY
>5__chr7_122506634_122512726
FSKLKEEVRTHHKEAKNLEKRLNK*LTRITSVEKFLNDLMELKTMARELRDECTSFSSRF
DQLEERVSVMEDEMNEMKQEEKFREKRVKRNEQSLQKIWDY
>5__chr8_53581598_53587731
FSELKEEVQTHGKEVKNLEKRLDEWLTRTINAEKSLKNLMELKTMARELRDECTSSSS*C
DQPEERVSAMEDEMNEMK*EEKFREKRIQRNEQSLQEIW*Y
>5__chr7_27008590_27014739
FSELKEKV*THCKEVKNLEKRLDEWLTRITNAEESLNDLMELKTRARELHDKCTSFSSRF
DQLEEKVSGMEDEMNEMK*EEKFREKRMKRNEQSLREIWDY
>5__chr7_71244937_71251077
FSELKEEV*TQRKEVKNLEKR*DEWLTRITNAEKSLKDLMELKTMARELREECTSFSSRF
DQREERVSVKEDQMNEMKLEENFREKRIKRNEQSLQKIWDY
>5__chr8_101483225_101489349
FSKLKEEV*TQCKEFKNLEKRLHKWLTRITXAQKSLKERMELKTMARELRDEYTSFSSRF
DQLEERVSVMEDQMSEMKQEEKFREKRIKRNEQSLQEIWDY
>5__chr7_142567434_142573570
FSELKEEVQNHCKGVKNFEKRLDEWLTRITNAEKSLKDLMELKTMARELPDKCTTFSX*F
DQLEKXVSLIEDQIKEMKQEEKFREKRIKRNEQSLQEIWDY
>5__chr6_81878502_81884619
FSELKEEV*THRKEVKNLEKRLDEWLTRITNAEKSLKDLMKLKTMARELRDECTSFSSQF
DQLEEMVSVIEDQMNEMKQEEKFREKRIKRNEQRLQEIWEY
>5__chr8_29362652_29368779
FSKLKEEVRTHRKEVKNLEKRLDKWLTRITNAEKSLKDLMELQTMA*ELRDKCTSLSSRF
DQLEERVSVMEDQMKEMKREEKFREKTTKTNEQSLQEIWDY
>5__chr6_46195154_46201276
FSELKEEVRTHHKEVKNTEKRLDEWLTRITNAEKSLKDLMELKTMARELHDECTSFSSRF
DQLEERISVIEDQINEMKQEEKFREKRIKRNEQSLQEIWDY
>5__chr7_63258347_63264446
FSKLKEKV*THHKEVKNLEKRLDRWLTRITNAEKSLKDLMELKTMA*ELCDECTSFSSRF
DQLEERVSVIEDQINEMKRE-KFGEKEVKRN-XSLQEI*DY
>5__chr8_100389586_100395720
FSELKKEVRTHLKEAENLEKRLDEWLTRITNAEKSLNDLMELTNMARELRDKCTTFLSRF
DQLEERASGIEDQMNEMKREEKFTEKRVKRNEQSLQEIWDY
>5__chr8_48559987_48566121
FSELKEEV*THRKAAKNLEKRLDEWLTRITSVEKSLNDLIELKTTAQELCDKCTSFRSLF
DQLKEKVSETGDQMNEMKQQKKFREKRAKRSKQSLQEIWDY
>5__chr6_23362492_23368626
FSELKKEVQTHCKEAKNLEKRLEEWLTRITNGEKSLNDLMELKTVARELRDACTSFSSQI
DQLEERVSVIED*MNEMKREEKFREKRVKRNEQSLQEI*DY
>5__chr8_146210032_146216153
FSELKEDV*THHKEAKNLEKRLDEWLTXITRVEKTLNDLMELKAMARELX-XCASFSS*F
NQLEERVSVIEDQMNEMM*EEKFREKRVKRNEQSLQEIWDY
>5__chr7_83178679_83184776
FSELTEDVRTHCKEDKTLEKRLHEWLSRITSVEKILNDLMGLKTMA*KLRDTCTSFSSRF
HQLEERVSVIEDQMNEMK*EEKFREKRVKRN-XSLQEIWDY
>5__chr7_45321407_45327543
FSKLKEEVQTQRKEVKNLEKXLDEWLTRITNVEKSLNDLMELKNMARELCDECTSFSS*F
DQLEERVSVMEDQTNEMK*EEKFREKRVKRNEHSLQEIWDY
>5__chr8_54118282_54124404
FSELKEEVQXXRKQAKNLEKRLDEWLTRITNKEKSLSDLMELKNVAQEXCDECTSFSS*F
DQLEERVSVIEDQMNEMKQEEKFREKRIKRNEQSLQEIWDY
>5__chr7_148901844_148907972
FSELREEVQTHRKEAKNLGKRLDEWLTRITSVEKFFNDLMELKTMAQELRDECTSFSSRF
NQL*ERVSVIEDPMNEMKQEEKFREKRVKRNEQSPQEIRNY
>5__chr6_82719472_82725600
FSELKEEVRAHRKEAKNLEKRLD*WLTRINTVDKYLNDLMKLKTMARELPDKCTSFISRF
DQLEERVSVIEDQMNEMKREEKFREKRVKRNEQSLQEIWDC
>5__chr7_113677090_113683230
FSELKEEIRMHHKEAKNLEKRLDEWLTRITSVGKSLNELMELKTMALELRDECPSFSS*F
DQLEERVSVIEDQMNEMKREEKFREKRVKRNEQSLQEIWDY
>5__chr6_19589952_19596100
FSELKEEVQTHCKEVKNLEKKLDEWLTRITNAEKSLKDLMEVKTIARELREECTSRSGRC
DQLKERVSVMEDEMNEMK*EEKFREKRIKRNDQSLQEIWDY
>5__chr6_78017969_78024105
FSKVKEEVRTHRKEAKNLEQRLDEWLTKITNVEKSLNDLMELKNMPSELRDECTSLSS*F
NQLEERV*VIEDQMNEMKREEKFREKRVKRNEQSLQEIWDY
>5__chr7_137866535_137872653
SSELKEEV*THCKEAKNLEKRLDEWLTRITSVEKS*NDPMELKTMAQEVRDECTSFST*F
NQLEERVSVIEDQMNETKQEEKFREKRVKRNEQSHQEIWDY
>5__chr6_84262109_84268237
ISEVKEEV*THRKEAKNLEKRLDEWLTRITSVEKSLNDLMELKTTAQELRDACTSFSSQF
DQLEERVSVIEGQINEMKSEEKFREKRIERNEQSLQEIWDC
>5__chr7_76609700_76615811
FSELKEEVRTQCKEVKNLEKRLDEWLSRITNEEKSLKDLMELKTMA*ELHDECTSFSS*F
DQLEERVSVIEDQMNEMK*EQKFREKRVKRNEQSTREIRDY
>5__chr7_151388496_151394605
YSELKEEVRMHRKEAKNLEKRLDKWLTRX--VEKFLYDLMELKTMARELRDECTSFNS*L
DQLEERVSVIEDQMNEMKQEEKFREKRVKRNERSLQEI*DY
>5__chr6_9990543_9996667
FSELKEEVRTHGKGAKNHEKRLDKWLTGITSVEKSLNDLMELKTMAQELRDEYTSFSSQF
DQLEERV*VIEDQINEMKREEKFREKRVKRN*QSLQEI*DY
>5__chr6_44659888_44666028
FSELKEEVRTHRKEAKNLEKRLDKWLTRITSVEKSLNDLMELKTMARELRDECTSLSSQF
SHLEERVPVIEEQMNEMKREEKFREKRVKKNKQSLQEI*DY
>5__chr7_106112073_106118200
FSELKKEVQTQCKEAKNLEKRLDEWLTRITSVEKSLNDLMELKTMARELRNACTSFSSQF
DQLEERVSVIEDQMNEIK*EEKFREXRVKX-XQSLQEIWDY
>5__chr7_126040692_126046812
FSELKEEVRTQCKEVKNLEKRLDKWLTRITSVEKSLNDLMELKTMAREIRDECTSFSS*F
DQLEERVSVIEDQMNAMKREQKFREKRVKRKEQSL*EIRDY
>5__chr7_40339885_40346016
FSKLKQKVQTHRKEDKNLEKR*DEWLTRITSVEKTLNDLMELKTMARELGDECTSFSSRF
DPLEERLSVIEDQMNEMK*EEKFREKRI*RDEQSLQEIWDY
>5__chr6_93761622_93767753
FSELNEEVQIHRKEAKNLEKGLDEWLTRITSIETSLNDLMELKTMARELCDKCTSFSSRF
NQLEERVSVIEDQMNEMKREXXFRERRV*RNEQNLQEIWDY
>5__chr8_39176292_39182443
FPKLKEEV*TYHKEAKKLEKILDEWLTRITSVEKSLNDLMELKTMARELRDKCTSFSS*F
DQLEERVSVIEDQMNEMKREXKFREKTVKRNEQSLQEIWDY
>5__chr8_39993074_39999223
FSELKEDVQTHCKEAKNLEKRVDEWLTRITSVEKSLNDLMELKTMAQELRDTCTSFSS*F
DQLEERVSVIEDQMNEMK*EEKFREKRVKRN*QSLQEIWDY
>5__chr6_25266405_25272516
FSELKEEVRTHRKEAKNLEKGLDEWLTRITSVEKSLNDLMELKTXAQELRDKCTSFGS*F
DQLEERVSVMEDQMNEMKREEKFREKRMKRNEESLQEIWDY
>5__chr8_51223529_51229624
FSELTEEV*TQCKEAKNLEKRIDKWLTRITSVEKSLNDLMELKTVAQELFDACTSFSSQF
DQVEERVSVIEDRMNKMK*EEKFREKRVKRNEQGLQEIWYY
>5__chr7_47165799_47171917
FSELKEEVRIQHKEA*HLEKRLDEWLTRITSVEKSLNDLMELKTMA*ELCDECTSFSSQF
DQLEERGSVNEDQMNEMKQEEKFRE*RIKRNEQSLQEIWDY
>5__chr8_23287413_23293535
YSKLKEEFQTX-T*AKNLEKRLDEWLTRITSVEKSLNDLMELKTMARELRDECTSFSSRF
DQPEERVSVIEDQMNEMKREEKFREKRVKRNEQSLQEIWDY
>5__chr8_26971287_26977417
FSKLKEEVQTHCKEAKNLEKRLDEWLTRITSVEKSLKDLMELKTMARELRDECTSLSSRF
DQPEERVSVIEDQMNETKREEKFREKRVKRNEQSLQEIWDY
>5__chrX_57544915_57551050
FSELKKEVRTHGKEVKNLEKRLDEWLNRITNVEKASNDILELKTMA*ELCNECTNFSS*F
DKLEERVSVIEXQMNELKQEX-FREKRVKRNEQSLQEIWDY
>5__chr8_86518332_86524472
YSKLQEEVQTNGKEVKNF*KXLDKWITRITNAEKSLKDLKELKTKARELREECRSLSSQC
NQLEERVSVMEDEMNEMKREEKFREKRLKRNEQSLQEIWDY
>5__chrX_62628697_62634857
FSELKEEVQTHHKEAKNLEKRLNEWLTTITSVEKSLNDLMELKTMARELCDKCTSFSSRF
DQLEERVSVIEDQMNEIKREEKFREKRVKRNEQSLQKIWDY
>5__chrX_57906353_57912464
FSEIKEEDRTHRKEAKNLEKRSDEWLTRKTSVEKSLNDLMELKTTARELCDECTSFSS*F
DQLEERASVIEDX--XIKREEKFR*KRVKRNERSLQEIWDY
>5__chr9_6366265_6372430
YSELKEEIRTNGKEVKSFEKKLDEWISRITNAEKSLKDLMELKTKARELCEECRSLSTRC
DQLEERVSVMEDEMNEMK*EKKFREKRIKRNEQSLQEI*DY
>5__chr9_25092005_25098066
YSKLKEEVRTHGKGVKNLEKRLDEWLTRITHAEKSLKDLMERKTVARELRDKCRSLSS*F
NQLEERVSVMEDQMNEMKREEKFREKRIERNKQSLQEIWDS
>5__chr8_72656408_72662551
FSELKEEV*TQREEVKNLEKRLDEWLTRITSIEKSLNDLIELKTMARELHDKCTSFSSQF
NQLEERVSVTEDQMNEMK*EEKFREKRVKTNKQSLQEIWNY
>5__chr8_85151594_85157791
FSELKEEVRTHHKEAKNLEKG*DEWLIRITSVEKSLNDLTELKTMARELCDECTSFSSRF
DQVEERVSVIEDQMNEMKPGEKFREKRVKRNEQSLQETWDY
>5__chrX_108459701_108465854
FSELKEDVQTHHKEAKNLEKR*DEWLTRITSVEKSLNDLMELKTMA*ELHDTCTSFSS*F
DQLEERVSVIEDQMNEMK*EEKFREKRVKRNEQSLQETWDH
>5__chrX_51930614_51936760
FSKLKEEVRTHRKEAKNLEKRLDEPRTRITSEEKSLNYLKELKTMARELQDECTRFSSRF
NQLEERVSVIEDQMNEMK*EEKFREKRVKRNE*SLQEIWDY
>5__chrX_104021142_104027271
FSKLKEEV*NHCKEAKNLEKRLDEWLTRITNVEKSLNDLMELKNMAQELHDECTRFSSRF
DQLEEKISVMEDQMNEMK*EEKFREKRVKRNK*SLQEIWDY
>5__chrX_55439673_55445817
YSKLQEEIQTNGKEVRNFEKKLEEWITRITNAEKSLKELMELKAKAQELREEFRSLRSQC
DQLEERVSVMEDEVNEMK*EGKFRQKRIKINEQSLQEIWDY
>5__chr9_118311116_118317233
FSELKEEVRTHRKEDKNLEKRLEEWLTRITNAEKSLNDLMELKTMAR*LRDECTSFSSRF
DQLEERVSVIEDQMNEMKQEEKFREKRIKRNKQSLQEIWDY
>5__chr9_15978447_15984587
FSELKEEVGTHLKEAKNLEKRLDKWLTRITSVEKSLNDLMELKTLARELGDKCTSFSS*F
CQLEERVSVIEDQMNEMK*EEKFREKRVKRNEQSLQEIWDY
>5__chr8_72526583_72532683
FSELKEEVQTHHKEAKNLEKRLGEWLTRITSVKKSLNGLMELKTMAQELRDECTSFSR*F
HQLEERVSVIEDQMNEMK*EENFREKGVKRKEQSLQ*I*DY
>5__chr9_105235699_105241777
FSELKEEVQTH*KEAKNFEXRLHEWLTRITNAEKSSKDLMELKTMA*EIRDECTSFISQF
DQLEERVSVIEDQMNEMK*EEKFREKRVKRX----------
>5__chrX_63419446_63425628
YYQLKEEVRTHGKEVKNTENRLDEWLTRITNAEKSLNDQMELKTMAQELCDVRTSFSR*F
DQLEERVSMIEDHMNEMK*EEKFREKRIKRNE*SL*KIWDY
>5__chr8_70918090_70924212
FSKLKEEFRTHRKEAKNLEKRLDKWLTRITSVEKSLNDLMELKTMAQELHDECTSFNS*F
HQLEERVSVIEDQINEMK*EX-FRX--XKRNEQSLQETWDY
>5__chr8_86949631_86955748
FSELKEEV*THRKEA*NLEKKLDKWLTRITSVEKSLNDLMELKAMARELCDKCTSFSSQF
NQLEERVSVIEDQMNEMK*EEKFRGKRVKRNEQSLQETCDY
>5__chr9_17200062_17206199
FSQLKEEVRTHHKEAKNLQKRLDKWLTRITSVQKSLNDLMELKTMARGLRNECTSFSSQF
DQLEERVSVIEDQMNEMK*EEKFREKXXKRNEQSLQEIHDY
>5__chr8_97151821_97157959
FSELKEEVRTHHKEAKNLKKILDEWLTTITSVEKSLKDLMEVKPMXRELRDECTSFSSRF
YQLEERVSVMEDQMNEMKQEEKFREKRVKRNEQSLQEIWDY
>5__chrX_130486146_130492274
FSELKEEVQIHHKEVKTIEKRLDEWLIRLTNAEKSLKDVMELKTMARELQDKCTSFSSQF
YQLEERLSVMEDQMNDMK*EEKFREKXXKRNEQSLQEKWDD
>5__chrX_55340813_55346948
FSELQEEV*THRKEANNLEKRLHEWLTGITNAEKSLKDLMKLKTMARELHDECTSFSSRF
DQLEERVSLMEDKMNEMKREKKFREKRIKRNKQSLQEI*DY
>5__chrX_112609197_112615331
FSKLKEEVRTHCNEVKNLEKRLDEWLTRITNAEKSLKDLMELKTMARELRDECTSFSSRF
DQLEERVSVMEDQMNEMKQEQKFREKRVKRNEQSLQEIGDY
>5__chr8_76399012_76405015
YSELWEDIQTKGKEVENFEKNLEECITRITNTEKCLKELMELKTKTRELHEECRSLRS*C
DQLEERVSAMEDEMNEMK*EGKFREKRIKRNEQSLQEIWDY
>5__chr9_104139306_104145457
FSKLKEEV*THHKEVKNLEKRLDKWLTRITNVEKSLNDLMELKTMAQELSDECTSFTVRF
DQLEERVSVIEDQMNEMKQEEKFREKRIKRN*QSLQEIWDY
>5__chrX_27686624_27692824
LSELKEEVRTHRKEVKNLEKRLDEWLTRITSVEKSLNDLMELKTMARELCDECKSFSSQF
DQLEERVSXTEDQMNEMKQEEKFREKRVKRNEQSLQEIWDY
>5__chrX_103491977_103498124
FSKLKENVPTHHKEAKNLEKRLDEWLTRITSVEKFLNELMEXETVA*ELRDACTSFSSQF
DQLEERLSVMEDQMNEMKREEKFRERRVKRNKRSLQEIWDY
>5__chr9_38769396_38775508
FSKLKEEV*THRKEAKNLEKRLDEWLTRITSVEKTLKDLMXLKTVAQELRDECTSFSSRF
DX------VVEDQMNEMK*EEKFREKRVKRNEQSLQEIWDY
>5__chr9_45079531_45085652
FSKLKEEV*THRKEAKNLEKRLDEWLTRITSVEKTSKDLMXLKTVAQELRDEHTSFSSRF
DX------VVEDQMNEMK*EEKFREKRVKRNEQSLQEIWDY
>5__chr9_67236475_67242596
FSKLKEEV*THRKEAKNLEKRLDEWLTRITSVEKTSKDLMXLKTVAQELRDEHTSFSSRF
DX------VVEDQMNEMK*EEKFREKRVKRNEQSLQEIWDY
>5__chr9_22167101_22173144
FSELKEEVQTHCKEAKNLEKRLDE*LTRITSVEKSLKDLMELKTMAREICDECTSFSS*F
NQLEERVSVIEDQMNEMKREEKFRENRVKRNEQSLQEIWNY
>5__chrX_127160595_127166665
YSERKEEV*TNGKEVKNFEKILDEWITRIINAEKSLKDLMELKTMA*EIHDERTSLRNRC
NQLEERVSVMEDEMNEMKREEKFTENRRKRRKQSLQEIWDY
>5__chr9_21809140_21815251
FSELKKEIRTQCKEAKNLEKRLDEWLTRITSVEKSLNDLMELKTIVRELRDECTSLSSRF
HQLEERVSVIEDQMNEMKREX-FREKRVKRNERSLQEIWDY
>5__chr9_111637495_111643628
FSELKEEVQTHRKEAKTLEKRLDKWLTRITSVEKSLNDLMELKTMA*ELRGECPSLSS*F
DQLEERVSVMEDRMNEMK*EEKFREKRVKRNEQSLQGMCDY
>5__chrX_131246178_131252326
FTELKEEVRTHGKEVKNLEKRLDEWLTRITNAEKSLKELTELKTMAQELREECTNLSSQF
DQLEERVSVMEDQMNEMK*EEKFREKRIKRNEQSLQEIWDY
>5__chr9_107587178_107593312
FSKLKEEV*THCKEAKNLEKRLDERLTRITSVEKSLNDLMELKTMAQELHDECASFSSRF
DQLGERVSVIED*MNEMKREEKFREKRVKRNEESLQEIWDY
>5__chr9_10768294_10774424
FSEIKEEVRTHCKEAKNFKKRLDELLTRITNVEKALNDLMELKTMGRELHDKCTSFSSQL
DQLEERV*VIEDQMNEVK*EEKFRVKRVKRNEQSLQEI*DY
>5__chr9_108407091_108413232
FSEPKEEV*THRKEAKNLEKRLDEWLTRITSVKKSLNDLMELKTMAQELRDECTSFSS*F
YQWEERVSVIEDQINEMKREEKFREKRTKRNEQSLQEIWDY
>5__chrX_138169377_138175496
FSKLKEEAQTQCKEVKXLEKRLDEWLTRITSVEKSLNDLMELKTMAQDLHDECTSFSS*F
DQLEERLSMIEDQMNEMK*EEKFREKRIKRNEQSLQEICDY
>5__chrX_51382734_51388853
LSELKEEVRTHCKEAKNLEKRLVEWLTRITSVEKSLNDLMELKTMTRELCDKCTSFSGLF
DQLEERVSVIEDQMNDMK*EKKFREKRVKKNEQSLQEIWDY
>5__chr8_9336228_9342375
FSKLKEEVRTQRKEVKNLEKRLDEWLTRITSVEKSLNDLTELKNMARELPDEYISFGNRF
DQLEERVSVTEDQMNEMKGEEKFREKRVKRNEQSLQKI*DY
>5__chrX_38924567_38930696
FSELKEEVRTQRKEAKNLEKRLDEWLTRITSVEKSLNDLMELKTIARELRDECTSFSS*F
N*LEETVSVIEDQMNEMKREEKFREKRTKRNEQSFQEIWDY
>5__chrX_135886956_135893097
FFELKEEVQTHGKEVKNLKKRLDEWLTRITNSEKSLKDQMELKTRAQELRDKGTCLSSRF
NQLEERVSVMEDQMNEMKREEKFREKRIKRNKESLQEIWDS
>5__chr8_73395930_73401919
FSKLKEEV*THHKEVKNLEKRLDEWLTRITNVEKSLNDLMELKTMARELCDKCTSFSSQF
DQLEERVSVIEDQMNEMKQXEKF*EKRVKTKEQSLQEVWDY
>5__chrX_147236154_147242248
FSELKEEIRTHCKEVKNLEXRLDEWLTRITNAEKSLKDLMELKTMARELRDECTSFSSRF
NQLEERVSVMEDQMNEMKREEKLREKRIKRKEQGLQEIWDY
>5__chrX_12786347_12792481
FSELKEEVQTHHKEVKNLEKKLDEWLTRITNAEKSLKDPMELKTMARELCDECTSFSS*F
DQLEERVSVIDDQMNEMKREEKFREKRIKRKKQSLQEIWDY
>5__chrX_37325962_37332108
FSELKGEV*THRKEV*NLERRLDEWLTRTTSVERSLNDLMELKTMARELRDECTSFSSQF
DQREERVSVMEDEMNAIKREEKFREKRIKRNEQSLQEIWDY
>5__chrX_153724266_153730402
FSELKEEVRTHHKEAKNLEKRLDEWLTRITSIEKSLNDLMELKTMARELCDECISFSSRC
DQLEERVSVIEDQMNEMKREEKFREKRIKRNEQSLQEIWDY
>5__chrX_41552783_41558949
FSELKEEV*THRKEAKNLEKR*DEWLTRITNVEKSLNDLMELKIMARELRDKCTSFSSRF
DQLEERVSVTEDQMNEMKREEKFREKRVKRNEQSLQEIWDY
>5__chrX_107671996_107678141
FFELKEEVRTQCKQVKNLEKRLDEWLTRITNAEKSLKDLMGLKTMARELRDECTSFSSQF
DQLEERVSVIEDQMNEMK*EEKFREKRIKRNEQSLQEIWDY
>5__chr9_107365278_107371401
FSELKEEVQTQHKEVKNLEKRLDEWLTRITNAEKSLKDLMELKTIARELHEECTSFSSRF
DQLEERVSVMEDQMNEMKPEEKFREKRINRNEQSLQEIWDY
>5__chr9_34516549_34522699
FSELKEEVRTQHKEVKNLEKRLDEWLTRITNAEKSLKDLMELKIMAQELHGKCTSFISRF
DQLEERVSVMEDQMNEMKREEKFREKRIKRNEQSLQEI*DY
>5__chrY_16363624_16369751
FSELKEEVQTHHK*AENLEKRLDEWLTRITSVEKSLNDLMELKTMA*DVHDECISFSSRF
NQLEERVSGIEDQMNEMK*EEKFREKRVKRNEQSLEEIWNY
>5__chrY_8024501_8030613
FSK--------XKGVKNLEKGLDEWLTRITNAEKSKKX---LKTEA*ELSDKCTSFSNQF
YQVEERLPVIEDQMNEMKQEEKFREKRIKRNEQSLQEIWDY
>5__chrY_22596468_22602608
FSKIKEEVQTHHKEAKNLEKSLAEWLIRITNVQKSLNNLREVKTMARELHDECTSFIN*S
NQLEERVSEIEDKMNEMK*EEKFREKRIKRNEQSLQEIWDY
>5__chrY_23094856_23100997
FSKIKEEVQTHHKEAKNLEKSLAEWLIRITNVQKSLNNLREVKTMARELHDECTSFIN*S
NQLEERVSEIEDKMNEMK*EEKFREKRIKRNEQSLQEIWDY
>5__chrY_24205758_24211898
FSKIKEEVQTHHKEAKNLEKSLAEWLIRITNVQKSLNNLREVKTMARELHDECTSFIN*S
NQLEERVSEIEDKMNEMK*EEKFREKRIKRNEQSLQEIWDY
>5__chrY_26569250_26575390
FSKIKEEVQTHHKEAKNLEKSLAEWLIRITNVQKSLNNLREVKTMARELHDECTSFIN*S
NQLEERVSEIEDKMNEMK*EEKFREKRIKRNEQSLQEIWDY
>5__chrY_21028563_21034674
FSKLKKEV*TQHKEAKNLEKKLDEWLTRIISVEKCFNDMTELKTMA*ELRDEYTSFRRX-
XQLEERVSVIKDXMN*MK*EX-FREKRVKRNEKRLQEIWDY
>5__chrY_17383331_17389498
FSELKEEV*THHKEAKNLEKRLDRWLTRITSVEKSLNDLMELKTMAQELCDERTSFSSQF
GQLEERQSVIEDQMNEMNQEEKFREKRVKRNEQNLQEIGDY
>5__chrY_7118014_7124159
LSELKEEV*THCKEVKNLEKRLDECLTRLTSVEKSLNNLMELKTIAQ*LRDKSTSFSSQF
GQMEERVSVTEDQMNEMK*EEKFREKRIKRNEQSLQEI*DX
>5__chrX_74319563_74325603
YSEPGEDIQAKGKEVENFEKNLEECITRITNTEKCLKELMELKTKAGQLREECRSLRS*C
GQLEERVSAMEDEMNEMKQEGKFREKRIKRNEQSLQEIWDY
>5__chrX_66323023_66329141
YSKLKEEVRTHGKEVKNLEKR*DEWLTRITNAEESLKDLMELKTMAKELHDECTSCSS*F
NQLEESVSVIEDQMNEMK*EEKFRGKRIKRKEQSLQEIWDY
>5__chrX_84724823_84730960
FSELKEEIRTYQKEAKNLEKRLD*WLTRITSVDKSLNDLMELKTMARELRDKCTSFSS*F
DQLEERVSVIEGQMNEMK*EEKFRGKRVKTNEQSLQEIWDN
>5__chrX_82548803_82554864
-------V*THHKEAKNLEKRLDKWLTRVNSVEKTLNDLMELKTMA*KVCDECTSFSSQF
DQQEERVSVIEDQMNEMKQEEKFREKRVKRNEQSLQEIWDY
>5__chrX_80078725_80084848
YSKLKEEV*TNGKEVKNFEKKLDEWITRIINAEKSLKDLMELKTMAQELRDECTSLSSRC
NQLEERVSAMEDEMNEMKCEEKFREERIKRNEQSLQEIWDY
>5__chrX_67401111_67407320
YSELKEEV*THGKEVKNLEKKLDEWLTRITNAENSLKDLKELKVKAQELHDECTSLCSQF
DQVEERVSVTEDQMNEMK*EERFREKRIKRNKQSLQEIWDY
>5__chrX_83697207_83703352
FSELKQEVQTHRKKAKSLEKRLDKWLTRVNSVEKSLNDLMELKTMARELHDECTSFSS*F
DQLEEKVSVIEDQMNEMKREEKFREKRVKSNEQSLQEIWDY
>5__chrX_79792751_79798877
YTELKEEVRTHCKGVKSLEKRLDEWLTRITNAEKSLKDLMELKIMAREIRDECTSFSS*F
DQLEERVSVIEDQMNQMKQEEKFTEKRXKKNEQSLQEIWDY
>5__chrX_68487326_68493465
FSKLKEEVRTHRKEVKXLEKRLDERLTRITSVEKYLNDLMELKTMERELRDECTSFSSQF
DQLEERVSMIKDQMNEMKQEEKFREK*VKRNEQSLQEIWDY
>5__chrX_73170504_73176635
FSEIQEEVRTHHEKVKNLEKRLDEWLTRITSVEKSLKDLMELKTMARELRDECTSFSNRF
HQLEERVSGIEDQMNEMK*EX-FREKRIKRNEESLQEI*DY
>5__chrX_76612797_76618938
FSELKEEGQNHRKEVKNLEKRLDEWLTRITNAEKSLKDLMELKTMAQELHDTCTSFSSQF
DQLEEKVSVIENQKNEMKREKKFREKRIKRNEQSLQEIWDY
>5__chrX_random_737345_743478
FSELKEEGQNHRKEVKNLEKRLDEWLTRITNAEKSLKDLMELKTMAQELHDTCTSFSSQF
DQLEEKVSVIENQKNEMKREKKFREKRIKRNEQSLQEIWDY
>l1pa5_mod_cons50_CG_rest_rest
FSELKEEVRTHRKEAKNLEKRLDEWLTRITXVEKSLNDLMELKTMARELRDECTSFSSRF
DQLEERVSVIEDQMNEMKREEKFREKRVKRNEQSLQEIWDY
>Consensus50
FSELKEEVRTHRKEAKNLEKRLDEWLTRITXVEKSLNDLMELKTMARELRDECTSFSSRF
DQLEERVSVIEDQMNEMKREEKFREKRVKRNEQSLQEIWDY
>avf5_mod_50%_CG_rst
FSELKEEVRTHRKEAKNLEKRLDEWLTRITNVEKSLNDLMELKTMARELRDECTSFSSRF
DQLEERVSVIEDQMNEMKREEKFREKRVKRNEQSLQEIWDY
