# Supplementary material for: Cryptic genetic variation enhances primate L1 retrotransposon survival by enlarging the functional coiled coil sequence space of ORF1p
Source: PLoS Genet. 2020 Aug 14;16(8):e1008991. doi: 10.1371/journal.pgen.1008991 (PMC7449397; doi:10.1371/journal.pgen.1008991)
Supplement: S1 Data — (ZIP) [file pgen.1008991.s012.zip › Supplementary_Data_PG/orf1_coiled_coil/l1pa5/cls123L.5am.fasta]

>5mod_chrY_405-cL1
FS----------KGVKNLEKGLD-WLTRITNAEKSKKX---LKTEA-EL-D-CTSFSN-FYQVEERLPVIEDQMNEMK-EEKFREKRIKRN-QSLQEIWDY
>5mod_chr1_38-cL1
SS-LKEEV-TH-KEVKNLEKRLD-WLTRITNAEKSLKDLVELKTMA-EL-D-CKSFSS-FDQLEERVSVSEDQMNEMK-EEKFREKRIKRN-QSLQEICDN
>5mod_chr8_316-cL1
FS-LKEEV-TQ-KEFKNLEKRLH-WLTRITXAQKSLKERMELKTMA-EL-D-YTSFSS-FDQLEERVSVMEDQMSEMK-EEKFREKRIKRN-QSLQEIWDY
>5anc_chr3_65-cL1
FS-LKEDV-TH-KEAKNLEKRLD-WLTSITN-EKSLNDLMKLKTMA-EL-D-CTSLSR-FDQVEEWVSVMEDQMNEMK-EEKFREKRIKRN-HSLQETWDY
>5mod_chr5_274-cL1
FS-LKEEV-TQ-KEVKNLEKGLD-WLTRITNAEKSLKELMELKTTA-EL-D-CTSFSG-FDKLEERVSVMEDRMNEMK-EEKFREKRIKRN-QSLQKIWDY
>5mod_chr12_72-cL1
FS-LXEEV-TH-KEDKNLEKRLD-WLTRITNAEKSLKDLMELKTKA-EL-D-RTSLSS-LDQLEEWVSVMEDQMNEMK-EEKFREKXIKRN-*GLQGIWDY
>5mod_chr6_332-cL1
FS-LKEEV-TH-KEVKNLEKKLD-WLTRITNAEKSLKDLMEVKTIA-EL-E-CTSRSG-CDQLKERVSVMEDEMNEMK-EEKFREKRIKRN-QSLQEIWDY
>5mod_chr14_143-cL1
LS-LKEEV-TQ-KEVKNLEKRLD-RLTRITNADKSLKDLMELKTMA-EL-D-*TSFSR-FNQMKERVSVMEDEMNEMK-EEKFREKRTKRN-QSLQEIWDY
>5mod_chr6_291-cL1
FS-LKEEV-TH-KEVKNLEKRLD-WLPRITNAQKSLKDLMELTTKA-EL-D-CTSFSS-FNQLEERLSVMEDQMNEMK-EEKFRERRIKRN-QSLQEIWDY
>5mod_chr14_134-cL1
FS-LKEEV-TH-KEVKNLEKRLD-WLTRITNVEKSLNDLMELKTMA-EL-D-CTSFSN-FDQMEERVSVMEDQMNEMK-EEKFREKRIKRN-QSLQEIWDY
>5mod_chr7_18-cL1
FS-LXEEV-TH-KEVKNLEKRLD-WLTRITNAEKSLKDLMELKTKA-EL-D-CTSFSS-FNQLEERVSVIEDQMNEMK-EERFREKRIKRN-QGLQEIWDY
>5mod_chr8_29-cL1
YS-LKEEV-TN-KXGKNLEKKLD-WLSRITNAEKSLKDLMELKTKA-EL-D-CASFSS-FNQVEERVSEIEDQMNEMK-*EKFRETRIKRN-QSLQ*IWDY
>5mod_chrX_386-cL1
FT-LKEEV-TH-KEVKNLEKRLD-WLTRITNAEKSLKELTELKTMA-EL-E-CTNLSS-FDQLEERVSVMEDQMNEMK-EEKFREKRIKRN-QSLQEIWDY
>5mod_chr6_320-cL1
FS-LKEEV-TH-KEVKNTEKRLD-WLTRITNAEKSLKDLMELKTMA-EL-D-CTSFSS-FDQLEERISVIEDQINEMK-EEKFREKRIKRN-QSLQEIWDY
>5mod_chr14_74-cL1
FS-LKEEV-TH-KEVKNLEKRLG-WLTRITNVEKSLKDLMELKTVA-EL-D-CTSFSS-CDQLEERVSVIEDQMNEMK-EERFREKRIKRN-QNLQEIWDY
>5mod_chr3_231-cL1
FS-LKEEV-TH-KEVKNLKKRLE-WLTGITNAEKSLKDLMELKTMA-EL-D-STSFSS-FDQLEERVSVIEDKMNEMK-EEKFRVKRIKRN-QSLQEIWDY
>5mod_chrX_397-cL1
FS-LKEEV-TH-KEVKNLEKKLD-WLTRITNAEKSLKDPMELKTMA-EL-D-CTSFSS-FDQLEERVSVIDDQMNEMK-EEKFREKRIKRK-QSLQEIWDY
>5mod_chr15_140-cL1
FS-LKEEV-TH-KEVKNLEKRLD-WLTRITNAEKSLKDLMELKTMA-EL-D-CTSFSS-FHQLEERVSVMEDQMNEMK-EVKFREKRIKRN-QSLQEIWDY
>5mod_chr1_62-cL1
FS-LKEXV-TH-KEVKNLEKRSD-WLTRITNAEKSLKDLMELKTMA-EL-D-CTSFSS-CNQLEERVSVMEDQMNEMK-EEKFREKXXKRN-QSLQEIWEY
>5mod_chr5_267-cL1
FS-LKEEV-TH-KEVKNLEKRLD-WLTRITNAEKSLKDLMEPKTKA-EL-D-CTSFSS-FDQLEETVSVMEDQMNEMK-EEKFREKRIKRN-*SLQEICYY
>5mod_chr14_136-cL1
FS-LKEEV-TL-KEVKNLEKKLD-WLTRITNAEKSLKXLIELKTMA-EL-N-CTSFSS-FNQLEERVSVIEDQMNEMV-EEKFREKRIKRN-QSLQEIRDY
>5mod_chrX_417-cL1
YS-LKEEV-TN-KEVKNFEKKLD-WITRIINAEKSLKDLMELKTMA-EL-D-CTSLSS-CNQLEERVSAMEDEMNEMK-EEKFREERIKRN-QSLQEIWDY
>5mod_chr18_135-cL1
FS-LKEEV-TH-KEVRNLEIRLQ-LLTRITNADKSLKDLMEMKTMA-EL-D-CTTFSS-FDQLEERVSVMEHQMNEMK-EEKFREKTIKRN-XSLQEI*EY
>5mod_chr9_13-cL1
YS-LKEEV-TN-KEVKNLQKXLD-WVTRKTNVEKSLNDLMELKTMA-EL-D-CTSFSS-CDQLEERVSVMEDQMNEMK-EEKFREKRIQRN-QSLQEIWDC
>5mod_chr13_94-cL1
FS-LKEEV-TH-KEVKNLEKRLD-WLTRITNAEKSLNDLMELKTMA-EL-D-CISFSS-FDELEERVSVMEDQMNEMK-EEKFREKRIKRN-QSLQEIWDY
>5mod_chr4_211-cL1
FS-LKEEV-TH-KEVKNVEKRLD-WLTRITNAEKSIKDLMELKTMA-EL-S-CRSFSS-FDQVEGRVSVMEEQMNEMK-EEKFREKRIKRN-QSLQEIWEY
>5mod_chr4_292-cL1
FS-LKEEV-TQ-KEVKNLEKRLD-WLTRITNAEKSLKDLMELKTMA-EL-D-CTNFSS-FDQLEERVSVMEDQMNVMK-EEKFREKRIKRN-QSLQEIWDY
>5mod_chrX_random_424-cL1
FS-LKEEG-NH-KEVKNLEKRLD-WLTRITNAEKSLKDLMELKTMA-EL-D-CTSFSS-FDQLEEKVSVIENQKNEMK-EKKFREKRIKRN-QSLQEIWDY
>5mod_chr6_251-cL1
YS-LREDI-TK-KKVENFEKNLE-CITRITNTEKCLKELMELKTKA-EL-E-CRSLRS-CDQLEERVSAMEDELNEMK-EGKFREKRIKRN-QSLQEIWDC
>5mod_chr3_196-cL1
YS-LKEEV-TH-KEVKNLEKRLD-WLSRITNVEKALNDLMERRTRA-EL-D-CTSFSS-FDQLEERVSVIEDQMNEMK-EEKFREKRIKRN-QSLQEIWDH
>5mod_chr2_178-cL1
FS-LKEEI-TH-KEVKNLEKRLD-WLARITNAEKSLKDLMELKTMA-EL-D-CTSFSS-FD*LEERVSVIEDQMNEM*-EEKFRERRXKRN-QSLQEIWEY
>5mod_chr1_32-cL1
YS-LQEEI-TK-KEVENSEKNLE-CITRITNTEKCLKELMELKAKA-EL-E-CRSLRN-CDQLEEXVSVMEDEMNEMK-EGKFREKKIKRN-QSLQEIWDY
>5mod_chr16_110-cL1
FS-LKEEV-TH-KEVKNLEKNLD-*ITRITNAEKSLKDLMELKTME-EP-D-STSFSS-FDQLEERVSVMEDQMNEMK-EKNFREKRIKRN-QSLQEMWDY
>5mod_chr8_300-cL1
FS-LKEEV-TH-KEVKNLEKRLD-*LNRTTNLEKASNDLMELKTMA-EL-D-YTSLSS-FDQLEERVSEIEDQMNEMK-EX-FREKRIKRN-QSLQEIWEY
>5mod_chr1_46-cL1
YS-LKEEV-TH-KEVKNLEKKLD-WLTRITNAGKSLKDLTEPKTMA-EL-D-CTSLSS-FDQLEERVSVMEHQMNEMK-EX-FREKRIKRN-QSLQEIWDY
>5mod_chr3_30-cL1
YS-LKEEV-TN-K*VKNFEKKLD-WITRITDAENSLKDLMELKTTS-EL-D-CTSLHN-CGQLEEGISAMEEEMNEMK-EEKFREKRIKRN-QSLQEIWDY
>5mod_chrX_383-cL1
YS-RKEEV-TN-KEVKNFEKILD-WITRIINAEKSLKDLMELKTMA-EI-D-RTSLRN-CNQLEERVSVMEDEMNEMK-EEKFTENRRKRR-QSLQEIWDY
>5mod_chr7_304-cL1
YS-LKEEV-TH-KEVKNLEKQLD-WLTRITNAEKSLKDLMELKTKA-EL-D-CTSLSS-FDQLEERVSVTDDQMNEMK-EEKFREKRIKRN-QSLQEIWDY
>5mod_chr5_288-cL1
YS-LKEEV-TH-KEVKNPEKRLD-WLTRKIDAERSLKDLLELKTMA-EL-D-CTSISS-FNQLEERVSVTEDQMNEMK-EEKFREKRIKRN-QSLQEIWDY
>5mod_chrX_374-cL1
FS-LKEEV-TH-NEVKNLEKRLD-WLTRITNAEKSLKDLMELKTMA-EL-D-CTSFSS-FDQLEERVSVMEDQMNEMK-EQKFREKRVKRN-QSLQEIGDY
>5mod_chr2_193-cL1
FS-LKEEV-TH-KEVKNLEKRLD-WLTRITNAEKSLKDLMELKTMA-EL-D-CISFSS-FDQLEERVSVIEDQMNEMK-EEKFREKRIKX--QSLQEIWDY
>5mod_chr1_random_131-cL1
YS-RKEEV-TN-KEVKNFEKILD-WITRIINAEKSLKDLMELKTMA-EI-D-RTSLRN-CNQLEERVSVMEDEMNEMK-EEKFTENRRKRR-QSLQEIWDY
>5mod_chr11_71-cL1
YS-LKEEV-TH-KEVKNLEKKLD-WLTRITNAGKPLKDLTELKTMA-EL-D-CTSLSS-FDQLEERVSVMEDQMNEMK-EX-FREKRIKRN-QSHKKIWDY
>5mod_chr14_125-cL1
FS-LKEEV-TH-KEVKNLQKRLD-WRTRITNAEKSLKDLMELNTMA-EL-D-CTSFSS-FDQLEERV*VMED*MNEMK-EEKFREKRIKRN-QSLQEIWDY
>5mod_chr5_250-cL1
YS-LQEDI-TK-KEVENFEKNLE-YITRITNTEKCLKELMELKTKA-QL-E-CRSLSR-CDQLEERVSVMEDEMNEMK-EGKFRDKRIKRN-QSLQEIWDY
>5mod_chr6_289-cL1
FS-LKKEV-TH-KEVKNHEKRLD-WLTRITNAEKSLKDLMELKTMA-EL-D-CTSFSS-FDQLEERVSVIEDQMNEMK-EEKLREKRVKRN-XSLQEIWDY
>5mod_chr5_281-cL1
FS-LKEEV-TH-KEVKNLERRLD-WLTRITNVEKALNDLMELKTMA-EL-D-CKSFSS-FDQLGERVSLMEDQMNEMK-EEKFREKRIKRN-QSLQEIWDY
>5mod_chr1_31-cL1
YS-LQEEI-TN-KQVKNFEKKLD-WKTRITNAEKSLKELMQLKAKA-EL-E-CRSLRS-CNQLEERVSVMEDEMNETK-EGKFREKRIKRN-QSFQEIWDY
>5mod_chr7_299-cL1
YS-LKEEV-TH-KEVKNLEKKLH-WLNTVTNAEKSLKDLMELKTTA-EL-D-CTSLST-FDQLE*RVSVMEDEMNEMK-EEKFREKRIKRN-QSLQEIWNY
>5mod_chr3_205-cL1
FS-LKEEV-TH-KEVKNLEKRLD-WLTRITNGEKSLKELIELKTMA-EL-D-CTSFSS-FDQLEERVSLIEDQMNEMK-EEKFREKRVKRN-QSLQEIWDY
>5mod_chr4_230-cL1
FS-LKEEV-TH-KEVENLEKKLD-WITRITNAEKYLKDLIELKTTA-EL-D-CTSLSS-FDQLEERVSVMEDQMNEMK-EEKLREKRIKRN-QSLQEI*DY
>5mod_chr2_9-cL1
FS-LKEEV-TH-KEVKNLEKRLD-WITRITNVEKALNDLMELKTMA-EL-D-RTSFIS-FNQLEERVSVMEDQMNEIK-EENFRDKRIKRN-QSLQEIWGC
>5mod_chr8_352-cL1
YS-LQEEV-TN-KEVKNF*KXLD-WITRITNAEKSLKDLKELKTKA-EL-E-CRSLSS-CNQLEERVSVMEDEMNEMK-EEKFREKRLKRN-QSLQEIWDY
>5mod_chr4_229-cL1
YS-XQEKI-TK-KEVENFEKNLD-YITRITNTEKCLKEPMELKAKA-EL-E-CRSLRS-CNQLEERVSVMEDEMNEMK-EGKFTEKRIKRN-QSLQEIWDY
>5mod_chr15_132-cL1
FS-LKEEV-TH-KEVKNLEKRLD-WLARITNAEKSLNDLMELKTMA-EL-D-CTSFSS-FHQLEERVSVIEDQMNDMK-EEKFREKRIKRN-QSLQEIWDY
>5mod_chr10_66-cL1
FS-VKEEV-TH-K*VKNVEKRLD-WLTRITNAEKSLKDLMELKTMA-EL-D-CTSFSS-FDQLEERVSVIEDQMNEMK-EX-FREKRIKRN-QTLQEIWDY
>5mod_chr2_159-cL1
VS-LKGEV-TH-KEVKNLEKRLH-WLTRITNAEKSLKDLMGLKTMA-EL-D-CTSFSS-LDQLEERVSVIEDQMNEIK-EKKFREKRIRRN-QSLQEIWDY
>5mod_chr2_177-cL1
FS-LK-EV-TH-KQVKNLEKRLD-WLTRTTNAEKSLKDLMELKTMA-EL-D-CKSFXS-FDQLEKRVSLIEDQMNEMK-EEKFREKGIKRN-QSLQEIWDY
>5mod_chr11_5-cL1
FS-LKEEV-TH-KEVKNLEKRID-WLTRINNIEKSLNDLTELKTMA-EL-D-STSFNS-FNQLEERISVMEDQMNEMK-EEKFREKRI*KT-QSIQERWDY
>5mod_chr11_58-cL1
FS-LKEEV-TH-KEVKNLEKRLD-WLTRITNTQKSLKDLMELKTTA-EL-D-CTSLTN-FDQLEERVXLMEDQMNEMK-EEKFREKRIKRN-QTLQEIWDY
>5mod_chrX_367-cL1
YY-LKEEV-TH-KEVKNTENRLD-WLTRITNAEKSLNDQMELKTMA-EL-D-RTSFSR-FDQLEERVSMIEDHMNEMK-EEKFREKRIKRN-*SL*KIWDY
>5mod_chrX_362-cL1
YS-LQEEI-TN-KEVRNFEKKLE-WITRITNAEKSLKELMELKAKA-EL-E-FRSLRS-CDQLEERVSVMEDEVNEMK-EGKFRQKRIKIN-QSLQEIWDY
>5mod_chr3_173-cL1
IS-LKEEV-TH-REVKKLEKRLD-WLTRITIAEKSLKDLMELKTMA-EL-D-CTSFSS-FNQLEERVSVMEDQMNEMK-EEKFRENRIKRN-QSLQEIWDY
>5mod_chr11_54-cL1
FS-QKEEV-TQ-KEVKNLEKRLD-WLTRITNAEKSLKDLMELKTMA-EL-D-CTSFSG-FNQLEXRVSVIEDQMNEIK-EEKF*EKRVIRN-QSLQEIWDY
>5mod_chr2_185-cL1
FS-LKEEV-AH-KEVKNLEKRLD-WLTRITNAEKSLKDLLKLKTKA-EL-D-CTSFSS-FDQLEERVSVIEDQMNEVK-EEKFREKRIKRN-QSLQEIWDY
>5mod_chr2_191-cL1
FS-LKEEV-TH-KEVKNLEKRLD-WPTRITNAEKFLKDLMELKTMA-EL-E-CTSFSS-FDQLEERVSVIEDQMNEMK-EEKFREKRIKRN-QSLQEIRHY
>5mod_chr22_183-cL1
IS-LKXEV-TH-KEVKNLEKRLD-WLTRISNAEKSLKDLMELKTMA-EL-D-CTSLSS-FSQLEERVSVIEDQMNEMK-EEKFREKRIKRN-QGLQEIWDY
>5mod_chr1_45-cL1
YS-LKEEV-TH-KEVKNLEKKLD-WLTRITNTEKSLKDLMELKTKA-EL-D-CTSLSS-FDQLEERVSVMEDEMNEMK-EEKFKEKRIKRN-QSLQEIWGY
>5mod_chr12_109-cL1
FS-LKEEV-TQ-KEVKNLEKRLD-WLTRITNADKSLKDLMELKTMA-EL-D-CTSFSS-FDQLEERVSVMEDQMNEMK-EEKFREKRIKRN-QSLQEIWDY
>5mod_chr9_402-cL1
FS-LKEEV-TQ-KEVKNLEKRLD-WLTRITNAEKSLKDLMELKTIA-EL-E-CTSFSS-FDQLEERVSVMEDQMNEMK-EEKFREKRINRN-QSLQEIWDY
>5mod_chrX_413-cL1
YS-PGEDI-AK-KEVENFEKNLE-CITRITNTEKCLKELMELKTKA-QL-E-CRSLRS-CGQLEERVSAMEDEMNEMK-EGKFREKRIKRN-QSLQEIWDY
>5mod_chr7_306-cL1
FS-LQEEV-IH-KEVKNLEKRLD-WLTRITNAKKSLKDLMELKTTA-EL-D-STSLSS-FDQLEERVSVMEDQIN*MK-EEKFREKRIKRN-QSLQEIRDY
>5mod_chr5_278-cL1
FS-LKEEV-TH-KELKNLEKRLD-WLTRITKAEKSLNDLMELKTTA-EL-D-CTSFSN-FDQLEERLSVMEDQMNEMK-EEEFREKRIKIN-QSLQEIWDY
>5mod_chr21_153-cL1
FS-LKEEA-TH-KQVKNLEKRLD-*LTRITNAEKSLKDLKELKIMT-EL-D-CMSFSS-FNQLEERLSVMEGQMNEMK-EKKFREKGIKX--QSLQEIWDY
>5mod_chr3_228-cL1
FP-LKEEV-TH-K*VKNLEKRLD-WVTRITNAEKSLKDLMELKTMA-EL-D-STSFSS-FNQLEERVSVKEDQINEMK-EEKFREKRIKRN-HSLQEIWDY
>5mod_chr1_36-cL1
*S-LKEEV-TH-KEVKNLEKKLD-WLTRITNAENSLKDLMXLKTTA-EL-D-CTSFSS-FDQLEERVSVMEDEVNEMQ-EENFREKRIKRN-QSLQEIWDY
>5mod_chr3_20-cL1
FF-LKEEV-NH-KEVKNLEKRLH-WLTRITNEGKSLKDLMELKTMA-EL-D-RTSFSS-FDQLEERVSVMEDQMSEMK-EEKFREKRIK*N-QSLQEKWDY
>5mod_chrX_372-cL1
FS-LKEEV-IH-KEVKTIEKRLD-WLIRLTNAEKSLKDVMELKTMA-EL-D-CTSFSS-FYQLEERLSVMEDQMNDMK-EEKFREKXXKRN-QSLQEKWDD
>5mod_chr12_107-cL1
FS-LKEEV-TH-KEVKNLGKRLD-WLTRITNVEKSLNDLMELKTVA-EL-D-CISFSS-FDQLEERISVIEDQMSEMK-EEKFREKGIKRN-QSLQEIWDY
>5mod_chr8_319-cL1
FS-LKEEV-TH-KEVKNLEKRLD-WLTRITNAEKSLKDLMELQTMA-EL-D-CTSLSS-FDQLEERVSVMEDQMKEMK-EEKFREKTTKTN-QSLQEIWDY
>5mod_chr7_321-cL1
FS-LKEKV-TH-KEVKNLEKRLD-WLTRITNAEKSLKDLMELKTMA-EL-D-CTSFSS-FDQLEERVSVIEDQINEMK-E-KFGEKEVKRN-XSLQEI*DY
>5mod_chr5_265-cL1
FS-LKEEV-TH-KEVKNLEKRLD-WLTRITNAEKSLKDLMELKTMA-EL-D-CTCFSN-FDQLEEGVSVIEDKINEMK-EEKFREKRIKIK-QSLQEIWDY
>5mod_chrX_414-cL1
YS-LKEEV-TH-KEVKNLEKR*D-WLTRITNAEESLKDLMELKTMA-EL-D-CTSCSS-FNQLEESVSVIEDQMNEMK-EEKFRGKRIKRK-QSLQEIWDY
>5mod_chr3_186-cL1
FS-LKEEV-TH-KEVKNLEKRLD-WLTRITNAEKSLKDLMELKSTA-EL-D-CTSFSS-FDQLEERVSVIEDQMNEMK-EEKFREKRIKRN-QSLQEIWDY
>5mod_chr12_84-cL1
FP-LKEEV-TH-KEVKNLEKTLD-WLTRITNAEXSLKELMELKTKA-EL-D-CTSFSS-FSQLX---SVIEDQRNEMK-EEKFREKRIKRN-QSLQEIWDY
>5mod_chr7_314-cL1
FS-LKEKV-TH-KEVKNLEKRLD-WLTRITNAEESLNDLMELKTRA-EL-D-CTSFSS-FDQLEEKVSGMEDEMNEMK-EEKFREKRMKRN-QSLREIWDY
>5mod_chr4_232-cL1
YS-LKEEV-TQ-KEVKNLENRSD-WLTGITNTEKSLKDWMELKTMA-EL-D-CTSFSS-FNQLEGRVLVIEDQMNKMK-EEKFREKRTKRN-QSLQEIWDH
>5mod_chr3_221-cL1
YA-LKEDV-TN-KEVKNLEKRLD-WLTRITNVEKSLKDLMELKTMA-EL-D-CSSFSS-FDQLEERVSVMEDQMNEMK-EEKFREKRIKRN-QSLQEIWDY
>5mod_chr7_309-cL1
FS-LKEEV-TH-KEVKTLGKRLD-WLTRITNAEKSLMDLMELKTMA-ER-D-CTSLSS-LNQVEERVSVIEDQMNEMK-EQKFTEKRIKTN-QSLEEIWDY
>5mod_chr11_70-cL1
FS-LKEEV-TH-KEVKNLEKKLD-WLTRITNADKSLKNLMELKTMA-EL-N-CTSFSS-FDQLDQRVSVMEDQMNEMK-EEKFREKRIKRN-QSLQEIWDY
>5mod_chr10_55-cL1
YS-LKEEV-TH-KEVKNIEKKLD-WLTRITNAEKSLKDLMELKTMA-EL-D-CTSLSS-CDQLEERVSVVEDEMNEMK-EEKFREKRIKRN-QSLQEIWDY
>5mod_chr1_50-cL1
FS-LKEEV-TQ-KEVKNLEKRLD-WLTRITNAEKSLKDLMELKTMA-EL-D-CTSFSS-FDQLEERVSVMEDQMNEMK-EEKFREKRIKRN-QSFQEIWDY
>5mod_chr3_24-cL1
SS-LKEKV-TY-KEVKNLEKKLD-WLTRITNAEKSLKGLMELKTMA-EL-D-CTSFSS-FDQLEERVSVIEDQMNEMK-EEKFREKRIKRN-QSLQGMWDY
>5mod_chr5_280-cL1
FS-LKEEV-TH-KEVKNLERRLD-WLTRITNVEKALNDLMELKTMA-EL-D-CKSFSS-FDQLEERVSLMEDQMNEMK-EEKFREKRIKRN-QSLQEIWDY
>5mod_chr7_295-cL1
YF-LKEEV-AD-KEIKNLEKKSD-WLMRLTNAEKSLKDLMELKTMA-KL-D-CTSLSS-CNQLEEKVSVIEDAMNEMK-KETFREKRVKRN-QSLKDVWDY
>5mod_chr9_26-cL1
FS-LKEEV-TH-KEVKNLEKRLD-WLTRITNVEKALNELMELETMA-EL-D-CINFSS-FDQLEERVSVMEDQMNEMK-EEKFREKRIKRN-QSLQEIWDY
>5mod_chr5_290-cL1
FS-LKEEV-TH-KEAKNLEK*LN-WLTRITNAKKSLKDLMELNTMA-EL-D-CTSFTS-FDQLEERVSVTEDQMNEMK-EEKFREKRIKRN-QSLQEIWDY
>5mod_chr3_207-cL1
YS-PWEEI-TN-KEVKNFEKKLD-CITRITNAEKSLKEVMELKAKV-EL-E-CRSLRS-CDQLEESVPMLEDEMNEMK-EGKFREKRIKRN-QSLQEIWDY
>5mod_chr4_202-cL1
FS-LKEEV-TH-KEVKNLEKRLD-WLTRITNAEKSLKDMMQLKTIA-EL-D-CTSFSS-FDQLEERVSVMEDQMNEMK-EEKFREKRVKRK-QSLQEIWDY
>5mod_chr15_123-cL1
FS-LKEEV-TH-KEVKNLEK*LV-WLTRITNAEKSLKDLMELKTMA-EL-D-CTSFSS-FDQLEERVSVIEYQMN*MK-EEKFREKRRKRN-QSLKEIWDC
>5mod_chr9_355-cL1
YS-LKEEI-TN-KEVKSFEKKLD-WISRITNAEKSLKDLMELKTKA-EL-E-CRSLST-CDQLEERVSVMEDEMNEMK-EKKFREKRIKRN-QSLQEI*DY
>5mod_chr4_25-cL1
FS-LKEEV-TH-KEVKXLEKRLD-WLTRITNEEKSLKDMMELKTLA-EL-D-CIRTSS-FDQLEERVSVMEDQMNEMK-EEKLREKRIK-N-QSLEEIWDY
>5mod_chrX_15-cL1
YS-LKEEV-TH-KEVKNREKKLD-WLTRITNAEKSLKDLMKLKTMA-EL-D-CTRLSS-FNKLEERVSVMEDEINEMK-EDKFRGKRIKRN-QGLQEIWDC
>5mod_chr4_223-cL1
FS-LKXEV-TY-KEVKNIEKRLD-WLTRITNAEKSX---------------------S-FDQVEGRVSVMEDQMNEMR-EEKFREKTIKRN-QSLQEIWDY
>5mod_chr11_68-cL1
FS-LKEEV-TH-KEAKNLEKRLD-WLTRITNAEKSLKDLMELKTMV-EL-D-STSFSS-FDQLEERVSVIEDQMNEMK-EEKFREKRIKRN-QSLQQIWDY
>5mod_chr7_310-cL1
FS-LKEEV-TH-KEVKNLEKRLD-WLTRVTNAEKSLKDLMELKTMA-EL-D-CTSFSS-FDQVEERVTMIEDQMNKMK-QEKFRAKRIKRN-QSLQEIWDY
>5mod_chr8_375-cL1
YS-LWEDI-TK-KEVENFEKNLE-CITRITNTEKCLKELMELKTKT-EL-E-CRSLRS-CDQLEERVSAMEDEMNEMK-EGKFREKRIKRN-QSLQEIWDY
>5mod_chr5_253-cL1
FS-LKEEV-TH-KEVKNLEKRLD-WLTRITNAEKSLKDLMELKTMA-EL-D-CTSFSS-CDQLEERVSVIEDQMNEMK-EDKFTGKRIKRN-QSLQEIRDY
>5mod_chr11_100-cL1
YS-LKEEV-SH-KEVKNLEKRLD-WLTRKTNAEKSLKDLMELTTTA-EL-D-CTSLSS-FDQLEERVSVMEDQMNEMK-EEKFRAKRIKRN-QSLQEIWDY
>5mod_chrX_423-cL1
FS-LKEEG-NH-KEVKNLEKRLD-WLTRITNAEKSLKDLMELKTMA-EL-D-CTSFSS-FDQLEEKVSVIENQKNEMK-EKKFREKRIKRN-QSLQEIWDY
>5mod_chr18_148-cL1
FS-LKEEV-TQ-KEVKNLEKRLD-WLTRITNAEKSLKDLMELKTTA-EL-D-CASFSS-FDQLEERVSVMEDQMNEMK-EEKFGEKRIKRN-QSLQEIWDY
>5mod_chrX_394-cL1
FF-LKEEV-TH-KEVKNLKKRLD-WLTRITNSEKSLKDQMELKTRA-EL-D-GTCLSS-FNQLEERVSVMEDQMNEMK-EEKFREKRIKRN-ESLQEIWDS
>5mod_chr6_qbl_hap2_308-cL1
FS-LKEEV-TH-KEVKNLEKR*D-WLTRITNAEKSLKDMMELKTTA-EL-D-CTSFSS-FDQLEERLSVMEDQMNEMK-EEKFREKRIKRN-QSLQEIWDY
>5mod_chr8_297-cL1
YS-LQEEI-TK-KEVKNFEKXLD-CITRITNTEKCLKELMELKAKA-EL-E-CRSLRS-RDQLEKRASAMEDEVNEMK-EGKFREKRIKRN-QSLQEIWDY
>5mod_chr1_64-cL1
FS-LKEEV-TH-KEVKNLEKRLD-WLTRITNAEKSLKDLMELKTMA-EL-D-CTSFSS-FDQLEERLSVTEDQMNEMR-EDKFREKRIKRN-QSLQEIWEY
>5mod_chr19_149-cL1
FS-LKEEV-TH-KEVKNLEKRLD-WLTKGTNAEKSLKDLMELKTMA-EL-D-CISISS-FDQLEERVSVMDDQMNEMK-EGKFREKRIKRN-QSLQEI*DY
>5mod_chr2_172-cL1
FS-LKEEV-TH-KEVKNLEKRLN-WLTRITNAEKSLKDLMEMKTMS-EL-D-CTGFSS-FDQLEERVSVTEDQTNEMK-EEKFREKRIKRN-QSLQEIWDY
>5mod_chr7_317-cL1
FS-LKEEV-NH-KGVKNFEKRLD-WLTRITNAEKSLKDLMELKTMA-EL-D-CTTFSX-FDQLEKXVSLIEDQIKEMK-EEKFREKRIKRN-QSLQEIWDY
>5mod_chr4_227-cL1
FS-PKEEV-TH-KEVKNLEKR*D-WLTRITNAGKSLKELMKRKTMA-VL-D-CTSFSS-FDQLEDRVSVMEDQMNEMK-EEKFREKRIKRN-QSLQEIWDY
>5mod_chr18_115-cL1
FS-LKEEV-TH-KEAKNLEKRLD-RLTRITNAGKSLKDLMELETMA-EL-D-CTSFSS-FDQLEERVSVIEDQMNEMK--XKFREKRIKRN-QSLQEVWDY
>5mod_chr4_226-cL1
YS-LKEEV-TH-KEVKNLEKRLH-WLTRITNAEKSLKDLMELKTMA-EL-D-CTSFSS-FDQSEEKVSVIEDQMNEMK-EEKFREKRIK-N-QSLQEIWDY
>5mod_chr12_80-cL1
YS-LKEEV-TY-KEVKXLEKKLH-WLNRITNAEKSLKDLMELKTKA-EL-D-CTSLRS-FDQLEERPSVMGDETNETK-EKKFREKRIKRN-QSLQ*IWDY
>5mod_chr5_284-cL1
YS-LKEEV-TN-KEVKNLEKRLD-WLTRITNAEKSLKDLMELKTTA-EL-D-CTSFSS-FNQLEERVSVMEDQMNEMK-AEKFREKRIKRN-QTFKEIWDY
>5mod_chr13_101-cL1
FS-LKEEV-TH-KEVKNLEKRLD-WLTKITNAEKSLKDLMELKTTA-EL-D-CTSLSS-FDQLEERVSVMEDQMNEMK-EEKFREKRIKRN-QSRQEIQDY
>5mod_chr1_63-cL1
YF-LKEEV-TH-KEVKNLEKKLD-WLTRITNAEKSLKDLMELKTMA-EL-D-CTSLSS-FNQLEERVSVIGDQMNEMK-EEKFREKRIKRN-QSLQEIWDY
>5mod_chr22_182-cL1
FS-LKEEV-TH-K*VKNLEKRLD-WLTRISNAEKSIKDLMELKTMA-EL-D-CTSFSS-FDQLEERVSVIEEQMNEME-EEKFREKRIKIN-QNCQEIWDY
>5mod_chr6_307-cL1
FS-LKEEV-TH-KEVKNLEKRLD-WLTRITNAEKSLKDLMELKTTA-EL-D-CTSLSS-FDQLEERVSVMEDKMNKMK-EEKFREKRIKXN-QSLQEIWDY
>5mod_chr6_286-cL1
FS-LKEEV-TH-KEAKNLEKRLD-WLTRITNAEKSLEDLMELKTMA-EL-D-YTSFSS-FDQLEERVSVIKDQMNEMK-EEKFREKRIKRN-QSLQEIWDY
>5mod_chr6_318-cL1
FS-LKEEV-TH-KEVKNLEKRLD-WLTRITNAEKSLKDLMKLKTMA-EL-D-CTSFSS-FDQLEEMVSVIEDQMNEMK-EEKFREKRIKRN-QRLQEIWEY
>5mod_chr7_303-cL1
YS-LXXGV-TH-KEVKNLEKKLD-WLTRITNAEESLKDLMELKTKA-EL-D-CTSLSS-FDQLEERVSVMDNQMNEMK-EEKFREKTIKRN-QSLQEIWDY
>5mod_chr7_336-cL1
FS-LKEEV-TQ-KEVKNLEKRLD-WLSRITNEEKSLKDLMELKTMA-EL-D-CTSFSS-FDQLEERVSVIEDQMNEMK-EQKFREKRVKRN-QSTREIRDY
>5mod_chr14_130-cL1
YS-LKEEV-TN-KDVKNLEKKLD-WLTRITNTEKSLKDLMELKIMA-QL-D-CTSLSN-CDQLEERVSVMEDKMNEMK-EEKFREKKIERN-QSLQEIWDY
>5mod_chr18_151-cL1
FS-LKEEV-TH-KEVKNLEKRLD-WLTRITNVEKSLNDLMELKTKA-EL-D-CTSFSS-FDQLEERVSVIEDQMNEMK-EEKFRKKRIKRN-QSLQEIEDY
>5mod_chr21_184-cL1
FS-LKEEV-TQ-K*VKNLEKRLD-WLTRITNAEKSLKDPMELKTMA-EL-D-CTSFSS-FDQLEDRASVTEDQMNEMK-EEKLREKRVK-X-QSLQEIWDY
>5mod_chr5_293-cL1
FS-LKEEV-TQ-KEVKTLEKRLD-WLTRITNAEKSLKDLMELKTMA-EL-D-CTSLSS-FDQLEERVSVMEDQMNEMK-EEKFKEKIIQRN-QSLQEI*DY
>5mod_chr22_176-cL1
FS-LKEEV-TH-KEVKNLEKILD-WLTRITNVEKSLKDLKELKTMA-EL-D-CTSFCS-FDQLXERVSVIEDQMNEMK-EEKFREKRIKRN-QSLQEVWDY
>5mod_chr3_175-cL1
YS-LKEEV-TH-KEVKNLEKKLD-WLTRITNADNSLKVLMELKTMA-EI-D-CTSLSS-FDQLEERISVMEDEMNEMK-EEKFREKRIKRN-QSLQEIWDY
>5mod_chr14_137-cL1
FS-LKEEV-TL-KEAKNLEKRLD-WLTRITNAEKSLKDLMELKTMA-EL-D-YTSFSS-FDQVKEKVSVIGDQMNEMK-EEKFREKX-KRN-QSLQEIWDY
>5mod_chr2_146-cL1
FS-LKEEV-TH-KEAENLEKTLD-WLTRIANAEESLKDLMELX-----L-D-CTSFSS-FDQLEERVSVIEDQMNAIK-E-KFREKRIKRN-QTLREIWDY
>5mod_chr9_356-cL1
YS-LKEEV-TH-KGVKNLEKRLD-WLTRITHAEKSLKDLMERKTVA-EL-D-CRSLSS-FNQLEERVSVMEDQMNEMK-EEKFREKRIERN-QSLQEIWDS
>5mod_chr2_162-cL1
FS-LKAEV-TQ-KEVKNLEKRLD-WLTRITNAEKSLKDLMELKTMA-EL-D-CTSFSS-FDELEERVSVMEDQMIEMK-EX-FREKRVKRN-QSLQEIGNC
>5anc_chr3_80-cL1
FS-LQEEV-TH-KEPKNLEKRLE-WLTRITN-EKSLNDLMELKTMA-EL-D-CTSFSS-FNQLEKRLSVMEDQMNEMK-EEKFREKRIKRN-QSLQEIWDY
>5mod_chr9_403-cL1
FS-LKEEV-TQ-KEVKNLEKRLD-WLTRITNAEKSLKDLMELKIMA-EL-G-CTSFIS-FDQLEERVSVMEDQMNEMK-EEKFREKRIKRN-QSLQEI*DY
>5mod_chrX_3-cL1
FS-LKEEV-TH-KEVKNLEKRLD-WLTRINNVEKALNDLKELKTMA-EQ-E-CTNFSS-FDQLEERVSVMEDQMNEMK-EQKFREKRIKRS-QSLQEIWDY
>5mod_chrX_420-cL1
YT-LKEEV-TH-KGVKSLEKRLD-WLTRITNAEKSLKDLMELKIMA-EI-D-CTSFSS-FDQLEERVSVIEDQMNQMK-EEKFTEKRXKKN-QSLQEIWDY
>5mod_chr2_194-cL1
FS-LKEEV-TH-KEVKNLEKRLD-WLTRITNAEKSLKDLIELKTMA-EL-D-CTSFSS-FDQLEERVSVMEDQMNEMK-EEKFREXRIKRN-QSLQEIWDY
>5mod_chr3_213-cL1
FS-LKKEV-TH-KEVKNLKKRLN-WQTRITNVEKSLNDLMELKTKA-EL-D-CTSFSS-FDQLEERVSVIEYQMNEMK-EEKFREKRIKRN-QILQEI*DY
>5mod_chrX_396-cL1
FS-LKEEI-TH-KEVKNLEXRLD-WLTRITNAEKSLKDLMELKTMA-EL-D-CTSFSS-FNQLEERVSVMEDQMNEMK-EEKLREKRIKRK-QGLQEIWDY
>5mod_chr8_302-cL1
FS-LKEEV-TH-KEVKNPEKRLD-WLTRITNAEKSLNDLMELKTRA-EL-D-CTSFSS-FDQLEERVSVIEDQMNEMK-EEKFSEKRIKRN-QSLQEIWDY
>5mod_chr10_33-cL1
YS-LQEEI-IK-KEVKNFEKNID-CTTRITNTEKCLKELMELKTKV-EL-E-CRSLRS-CDQLEERVSVIEDEMNEMK-EGKFREKRMKRN-RSLQEIGDY
>5mod_chr6_11-cL1
FS-LKEEV-TH-KEVKNLEKRLD-WLTRITSAEKSLKDLMELKTMA-EX-D-CTSFSS-FNQLEERESVTEDQMNEMK-EEKFREKRIKRN-QSL*EIWDY
>5mod_chr1_65-cL1
FS-LKEEV-TQ-KEVKNLEKRLD-WLTRITNAEKSLKDLMELKPMA-EL-D-CTSFSS-FNQLEERVSVMEDQMNEMK-EEKFREKRI*KN-QSLQEIWDY
>5mod_chr20_158-cL1
FS-LKEEV-TH-KEVKNLEKRLD-WLTRITNTEKSLKDLMELKTMA-EL-D-CTSFSS-FDQLEERISVTEDQMNEMK-EEKFREKRIKRN-QRLQEI*DY
>5mod_chr8_313-cL1
FS-LKEEV-TH-KEVKNLEKRLD-WLTRTINAEKSLKNLMELKTMA-EL-D-CTSSSS-CDQPEERVSAMEDEMNEMK-EEKFREKRIQRN-QSLQEIW*Y
>5mod_chr10_57-cL1
FS-LKEEV-TH-KEVTNLEKRLD-WLTRITNAEKSLKDLMELKTMA-EL-D-CTSFSS-FDQL*ERVSVMTDQMNEMK-EDKFREKRIKRN-RRLQEIWDY
>5mod_chr2_179-cL1
FS-LKEED-TH-KEVKNLEKRLD-WLTRITNAEKSLKELMELKTMA-EL-D-CTIFSS-FDQLEERISVTEDQMNEMK-EEKFREKRIKRN-QSLQEIWDH
>5mod_chr20_180-cL1
FP-LKEEV-TH-KEVKSLEKRLD-WLTRITNAEKSLKDLMELKTMA-EL-D-CTSFSS-FNQLEERVSATEDQMNEMK-KEKFREKX--XN-QSLQGI*DY
>5mod_chr5_17-cL1
YS-LKEEV-TH-KEVKNLEKRLD-WLTIITNAEKSLKDLMELKTTA-EL-D-CRSLSS-FDQLEGRVXVMEDEMNEMK-EEKFREKRIKRN-QSLQEIWDY
>5mod_chr4_276-cL1
FS-LKEEV-TH-K-VKNLEKRLD-WLMRTTDAENSLNNLMELKTMA-QL-D-CTSFSS-FEQLEERISGIEDQMNEMK-EEKFREKRIRRN-QSLQEIWDY
>5mod_chr5_283-cL1
FS-LKEEV-TH-KEAKNLEIRLD-WLTRITNAEKSLKDLMELKTMA-EL-D-CXX*SS-LDQGEERISVIEDQMNEMK-EEKFREKIVKRN-QSLQEIWDY
>5mod_chrX_373-cL1
FS-LQEEV-TH-KEANNLEKRLH-WLTGITNAEKSLKDLMKLKTMA-EL-D-CTSFSS-FDQLEERVSLMEDKMNEMK-EKKFREKRIKRN-QSLQEI*DY
>5mod_chr1_40-cL1
YS-LKEEV-TN-KEVKNFEKNLD-WITRIINGEKSLKYLMELKTTA-EL-D-CTSLSN-CNQLEERVSA--XEMNEMK-EEKFREKRIKRN-QSLQEIWDY
>5mod_chr1_61-cL1
FS-LKEEV-TH-KEAKNLEKRLD-WLTRITNEEKSLKDLMELKTTA-KL-D-CTRFSR-FHQLEESVSVIEDQINEMK-EKKYREKRIKRK-QNLQEICDH
>5mod_chrX_418-cL1
YS-LKEEV-TH-KEVKNLEKKLD-WLTRITNAENSLKDLKELKVKA-EL-D-CTSLCS-FDQVEERVSVTEDQMNEMK-EERFREKRIKRN-QSLQEIWDY
>5mod_chr7_315-cL1
FS-LKEEV-TQ-KEVKNLEKR*D-WLTRITNAEKSLKDLMELKTMA-EL-E-CTSFSS-FDQREERVSVKEDQMNEMK-EENFREKRIKRN-QSLQKIWDY
>5mod_chrX_401-cL1
FF-LKEEV-TQ-KQVKNLEKRLD-WLTRITNAEKSLKDLMGLKTMA-EL-D-CTSFSS-FDQLEERVSVIEDQMNEMK-EEKFREKRIKRN-QSLQEIWDY
>5mod_chr3_217-cL1
FP-LKEEV-T*-KEVKHLEKRLD-WLTRITNAEKSLKDLMELKTMA-EL-D-CTSFRS-FDQPEERVSVIEDQMNEMK-DEKFREKRIKRN-QSLQEIWDY
>5mod_chr9_363-cL1
FS-LKEEV-TH-KEDKNLEKRLE-WLTRITNAEKSLNDLMELKTMA-*L-D-CTSFSS-FDQLEERVSVIEDQMNEMK-EEKFREKRIKRN-QSLQEIWDY
>5mod_chr12_108-cL1
FS-LKEEV-TQ-KEVKNLEKRLD-WLTRIINAE*SLKDLMELKTMA-EL-D-CTTFSS-FDRLEERVSVMEDQMNEMK-EDKFREKRIKRN-QSLQEIWDY
>5mod_chr15_147-cL1
FS-LKEEV-TH-KEVKNLEKRLD-WLTRITNAEKSLKELMELKTMA-EL-D-CTHFSS-FDHLEEGVSVIEDQMNEMK-EX-FREKRIKRN-QNLQEIWDY
>5anc_chr10_244-cL2
FS-LKEDV-X--KEAKNLEKRLD-WLTRINS-EKTLNDLMELKTMA-EL-D-CKSFSS-FNQVEERVSVIEDQMNEMK-EEKFREKRVKRN-QSFQEIWDD
>5anc_chr13_54-cL2
FS-LKEDV-TH-XXAKNLEKR*D-WLTRINS-EKSLNDLMELKTTA-EL-D-CTSFSS-FDQVEERVSVIEDQMNEMK-EEKFREKRVKRN-*SLQEIRDY
>5anc_chrX_219-cL2
FS-LKEDV-TH-KXAKNLXKKLE-WLTRISS-EETLNDLMELKTMA-EL-D-LTSFSS-FNQM*EMVSVIEDQMNEMN-EEKFREKRVKRT-QSLQEIWDY
>5anc_chr1_30-cL2
FS-LKKDV-TH-KEAKNLEKRLD-WLTRINS-EETLNDPMELKTMA-EL-D-CTTFSS-FDQVEERVSVIEDQMNEMK-EEKFREKRVKRN-QSLQEIWDY
>5anc_chr17_63-cL2
FS-LKEDV-T--KEAKNLEKRLD-WLTRINS-EKTLNDLMELKTMA-EP-D-CTSFSS-FDQVEERVSVIEDQMNEMK-EEKFREKRVRRN-QNLQEIWDY
>5anc_chr18_125-cL2
FS-LKEDV-TH-KEAKNXEKRLD-*LTRINS-EKTLNDLRELKTMA-EL-X-CTSFSS-FDQLEERVSVIEDQMN*MK-EEKFREKRIKKN-QSLQEIWDY
>5anc_chr9_89-cL2
FA-LKEDV-TH-KEAKNLEKRLD-WLTRINS-EKTLNDLMELKTMA-EL-D-CTSLSS-FDQVEERVSVIEDQMNEMK-EEKFREKRIKRN-QSLQEIWDY
>5anc_chr4_12-cL2
FS-LKEDV-TH-KEAKNLEKRLN-WLTRINS-AKSLNDLMELKTMA-EL-D-CTSFSS-FDQVKERVSVIEDQMNEIK-E--FREKRVQRN-QILQEIWDY
>5anc_chr3_138-cL2
FS-LKVDV-TH-EEVKNLEKRLD-WLTRITS-EKTLNDLVELQTMA-EL-D-CTSFSS-FHQVEERVSVMEDQINDMK-EEKFREKRVKRN-QSLQEIWDY
>5mod_chr11_69-cL2
FS-LKEDV-SH-KEAKNLEKRSD-WLTRITSVEKTLNDLMELKTMA-EL-D-CTSFSS-FDQVE*RVSVMEYQMNEMK-EX-FREKRVKRN-QSLHEIRDY
>5anc_chr14_58-cL2
FS-LKEDV-TH-KEAKNLEKXLE-WITRINS-QKSLNDPMELKTMA-EL-D-CTSFSS-FDQVEETVSVIEDQMN*MK-EEKFREKRVKRN-QSLQEIWEY
>5anc_chr14_124-cL2
FS-LKEDV-TH-KEAKNLEKRLD-WLTRINN-EKTLNDLMELKTMA-EL-D-CTTFSS-FDQVEERVSVIXXQMNEMK-EEKFREKRVKRK-QNLQEIWDY
>5anc_chr4_49-cL2
FS-LKXNV-TH-KEAKNLEKILH-WLTRINS-EKTLNDLMELKTMA-EL-D-CTSFSS-FDQLEERVSVIEEQMNEMK-EEKFREKSVKRN-QSLQEIWDE
>5anc_chr8_315-cL2
FS-LKEDV-TH-KEAKNLEKRX--WLTRINS-EKTLNDLM*LKTVA-EL-D-CTSFSS-FDQLEERVSVIEDQMNEMK-EEKFREKRVKRN-QILQEIWDY
>5anc_chr5_314-cL2
FS-LKEDV-TH-KEAKNLEKRLD-WLTXINS-EKTLNDLMELKTKA-EL-D-CTSFSS-FDQLEERVSVIEDQMNEMK-EEKFREKRVKRN-QSLQEIWDY
>5anc_chr1_93-cL2
FS-LLEDV-TH-KEAKNLEKRLD-WLTRINS-EKSLNDLMELKTMA-EL-D-CTSFSS-FDQVEERV*LIEDQMNEMK-EEKFREKRVKRN-QNLHEIWDY
>5anc_chr2_298-cL2
FS-LKEDV-TH-KEAKTLENRLD-WLTRINS-EKTLNDLMELKTMA-EL-D-CTSFSS-FDQLEERVSVIEDQMNEMK-EEKFREKRV*RN-*SLQEIWDY
>5anc_chr8_211-cL2
FT-LKEDV-TH-KEAKNLEKRLD-WLTRINS-EKTLNNLMELKTMA-EL-D-CPSFSS-FNQVEERVSMIEDQMNEMK-EEKFREKRVKTN-QSLQEIWDY
>5anc_chr1_29-cL2
FS-LKEDV-TH-KKAKKLEKRLD-WLTRINS-EKTLNDLMELKSMA-KL-D-CTSFSS-FNQVEERVSVMEDQMNKMK-EEKFREKRVKIN-QSLQEIWDY
>5anc_chr15_130-cL2
FS-LKEDV-TH-KEAKNLEKRLN-WLTRLNS-EKSLNDLMELKTVA-EL-D-CTSFSS-FNQVEERVSKIEDQMNEMK-EEKFREKRIKRN-QSLQEI*DY
>5anc_chr1_19-cL2
FS-LKEDV-TN-KEAKILEKRLG-WPTRITS-EKSLNDLLELKIMA-EV-D-CTSFSS-FDQVEERVSVIEDQRNEMK-EEKLREQRVQRN-*SLQEI*DY
>5anc_chr10_109-cL2
LS-LKEDI-TH-KEAKNLEKRLD-WLIRIKS-EKTLNDLMERKTMA-EP-D-CTSFSS-FDPVEERISVIEDQMNEMK-EX-FREKRVKRN-QSLQEIWDY
>5anc_chrX_223-cL2
FS-LKXDV-TH-KEAKNLEKRLD-WLTRINS-EKTLNNLMELKTMT-EL-D-CTSFSS-FNQVEERVSVIKDQMNEMQ-EEKFREKRIKRN-QSLQEIWDY
>5anc_chr2_265-cL2
FS-LKEDV-TH-KEAKNLEKRLD-WLTRIKS-EKTLNDLM*LKTMA-EL-D-CTSFSS-FDQVEERVSVTEDQMNEMK-KEKFREKRVKRN-QSLQEIQDY
>5anc_chr2_263-cL2
FS-LKEDV-NH-KEAKNLEKRLD-WLTRINS-EKTLNGLMELKTMA-KL-D-CMSFSS-FDQVEERVSVIEDQMNEMK-EEKFREKRVKGN-QNLQEI*DY
>5anc_chr6_309-cL2
FS-LKEDV-TH-KEAKNIEKRLD-RLTRMNS-ETTLNDLMELKNMA-DL-D-RTSFSS-FDQMEERVSVIEDQMTEMK-EEKFREKRVKRN-*SLQEIWDY
>5anc_chr14_129-cL2
LS-LKEGV-TH-K*AKNLEKGLD-WLTRIXS-EKSLNDLMELKTMA-EL-D-CTSFSS-FDQVEERVSVIEHQTNEMK-EX-FREKX-----*SLQKIWDY
>5anc_chr5_311-cL2
FS-LKEDV-TH-KEAKNLEKRSD-WLTRINS-EKTLNDLTELKTME-EL-D-CTSFSS-FDQLEERVSVIEDQMNEMK-EEKFTEKRIKGN-QSLQEIWEY
>5anc_chr1_280-cL2
FS-LKEDV-TH-KEAKNLEKRLD-WLTRINI-EKTLXDLMELKTMV-EL-D-CTSFSS-FDQLEERVSVTEDQMNEMK-EEKFREKRVKRN-QSLQEIWDY
>5anc_chr16_261-cL2
FS-LKEDV-TH-KEPKNLEKRLD-WLTRINS-EKTLNDLMEQKTMA-EL-D-CTSF-----XVEERVSVIEDQMNEMK-EEKFREKRVKRN-XSL*EIWDY
>5anc_chr11_286-cL2
FS-LKEDV-TH-KETKNLEKRLD-WLTRINS-EKTLNDLMELKTMA-EL-D-CTSFSS-FDQMEEGVSVIENQMNEMK-EEKFREKRVKRN-QSHQEIWDY
>5anc_chrX_226-cL2
FS-LKEDV-TH-KEAKNLETRLD-WLTRINS-EKTLNDLMELKTMA-EL-D-CTSFSS-FDQVEERVSVIEDQINEMQ-EEKFREKRVKRN-QILQEIWDY
>5anc_chr6_237-cL2
FS-LKKDV-TH-KEAKNLEXSLD-WQTKINS-EKTLNDLMELKTMA-EL-D-*TSFSS-FNQVEERVSVIKDQMNEMK-EEKFREKRVKRN-QSLQ*IWDY
>5anc_chr1_242-cL2
FS-LKEDV-TH-KEAKNLEKRLD-WLTRINS-EKTLNDLM*LKTVA-EL-D-YTSFNS-FDQVEERVSVIEDQMNEME-EEKFREKRV*RN-QSXQEIWNY
>5anc_chr13_191-cL2
YS-LKEDA-TH-KEAKNLEKXLD-WLTRINS-EKTLNDLMELKTTA-EL-D-CTSFSS-FDQVEGRLSVIEDQMNEMK-EX-FREKRVKRN-QSPQEIWDY
>5anc_chr14_259-cL2
YS-LKEDV-TH-KEAKNXEKRLD-RLTRINS-XKTLNDLMVLKTMA-EL-D-CTSFSS-FDQGEERVSVTEDQMNEMK-EEKFREKRVKRN-QSLQEIWEY
>5anc_chr12_192-cL2
FS-LKEDV-TH-KEAKNLEKRLD-WLTRRNS-EKNLNDLMELKTMA-EL-D-GTSFSS-FDQVEERVSVIEDQMNEMK-EEKFKEKRVKRI-QSLQETWDY
>5anc_chr13_281-cL2
FS-LNEDV-TQ-EEAKKLEKRLD-WLTGINS-EKILNDQMELKTMA-EL-D-CTSFSS-FDQLEERVSVIEDQMNEMK-EEKFTETRVKRN-QSLQEIWDY
>5anc_chr1_184-cL2
FS-LKEDV-TH-KEAKNLEEXLD-WLIRINS-EKTLNDLMELKTMA-EL-D-CTSFSS-LDEVEERVSVIEDQMNEMK-EEKFREKRIKRN-QSFQEIWDY
>5anc_chr5_236-cL2
FS-LHEDV-TN-KEDKNLEKRLD-WLTRINS-EKTLNDLMELKTTA-EL-D-CTSFSR-LDQVEERVSVIEDQMNEKK-EEKFREKGVKRN-QRLQEIWDY
>5anc_chr4_304-cL2
FS-LKEDV-TH-KEAKNLEKRSD-WLIRINS-EKTLNYLMELKTMA-EL-N-CTSFSS-VDQLEEMVSVIEDQMNEMK-EEKFREKRVERN-QSLQEIWDY
>5anc_chr10_246-cL2
FF-LREDV-TH-KEANNLEKRFD-WLTRIKS-EKTLNDVMELKTMA-EL-D-CTTFSS-FXQLEERVLVIEDQMNEMK-EEKFREKRVKRN-QSLQEIWDY
>5anc_chr17_96-cL2
FS-LKEDV-TH-KEAKNLEKRLD-WLTRINS-EKTLNDLMELKTMA-EL-D-CTSFSS-FDQVEERVSVIEDPMNEIK-EEKFREKRVERN-LSLQEIWDY
>5anc_chr8_25-cL2
LS-LKEDV-TH-KEAKNLGKRLD-WLTRINS-EKSLNDLMGLKTMA-EL-D-CTSIST-FDQVEDRVSVIENQMNEMK-EEKLREKRLKRN-QSLQEIWNY
>5anc_chr14_257-cL2
FS-LKXDV-TH-KQAKNLEKRLD-WLPRINS-EKTLSDLKELKTMA-EL-D-CTSSSS-FDQLEERVSVTEDQMNEMK-EX-FREKRVKRN-QSLQEIWDY
>5anc_chr4_166-cL2
FS-LKEDV-TH-KQAKNLEKRLD-LLTRINC-EKTLNDWKGLKTMA-EL-D-RRSFSS-FDQVEERVXVIEGQMNEMK-EEKFREKRVKRN-QSLQEIWDY
>5anc_chr22_136-cL2
VS-LKEDV-TH-KEAKNLEKRLD-WLTRINS-ERTLSDPMELKTMA-EL-D-CTSFNS-FNQVEERVSVIEDQINEIK-EDKVRETRVKRN-ESLQEIWDH
>5anc_chr3_305-cL2
LS-LKEDI-TH-KEAKNLEKRLD-WLTRINS-EKTLNDLMELKTMA-EL-D-CTSFSS-FDQLEERVSVIEDQINEMK-EEKFREXRVKRN-LSLQEIWDY
>5anc_chr7_23-cL2
FS-LKEDA-TH-KEAKNLDERLD-WLTRINS-EKFLNDLMELKTMA-EL-Y-CTSFSS-FDQLEERVSVIENQMSEMK-EEKFREKRVKRN-QSLQKIWDY
>5anc_chr4_173-cL2
FS-LKEDV-TH-KEAEXLEKRLD-WLIRINS-EKTLNDLMELKTMG-EH-D-CTSFSS-FDQVEERVSVIEDQINEMK-EEKFREKRVKRN-QSLQETCDY
>5anc_chr2_70-cL2
FS-LKENF-TH-KEAKNLEKRLD-WLTRINS-QKSLNDLMELETMA-EL-D-CTSFSS-FDQVEERVSVTEDQMNEMK-EEKFREKRVKRN-QSLQEIWDY
>5anc_chr14_256-cL2
FS-LKADV-TH-KEAKNLEKRLD-WLTRINS-EKSLNDLIELKTMA-EL-D-CTSFSS-FDQVEERVSVIEDQMNEMK-EEKFREKRLKKI-QSLQEIWDY
>5anc_chr14_123-cL2
FS-LKDDV-TH-KDAKNLEKRLD-WLTRINS-EKTLNDLMELKTMA-EL-D-CRSFSS-FNQVEDRVSVIEDQMNEMK-EEKFREKRVKRN-QSLQEIQDY
>5anc_chr1_239-cL2
FS-LKEHV-TH-KEAKNLEKRLD-WLSRINS-EKTLNDLMELKTMA-EL-D-CASFNS-LDQAEERVSVIEDQIHEIK-EDKFREKRVKRN-QSL*EIWDY
>5anc_chrX_99-cL2
FS-LKEDI-TH-KEAKNLEKRLD-WLARINS-EKTLNDLMELKTMA-EL-D-CTSFSS-FDQVEERVSVIEDQMNEMK-KEKFREKRAKRN-QSLQEIWDY
>5anc_chr4_241-cL2
FS-IREDV-TH-KAAKNFEKRLD-WLTGINS-GKTLSDLMELKTMA-EL-D-CISFSS-FDQVEERVSVIEDQMNEMK-EDKFREKKVKIN-QSLQEIWDY
>5anc_chr3_293-cL2
FS-LKEDV-TH-KEAKNLEKRLD-WLTRITS-EKTLNDLMELKTMA-EL-D-CTSFSR-FDQVEERVSVIEDQMNEMK-EEKFREKRVKRN-*SLQEIRDY
>5anc_chr13_193-cL2
FS-LKEDV-TH-KEAKNLEKRID-WLTRINN-EKNLNDLMELKTVX------CTSFSS-VNQMEKKVSVIEDQMNAMK-EEKFREKRVKRN-QSLQEIWDN
>5anc_chr12_282-cL2
FS-LKEDV-TH-KEAKNLEKRLD-WLTRISS-QKTLNDLMELKTMA-EL-D-CTSFSS-FDQVEERVSVIEDX--XMK-EEKFREKRVKRN-QSLQEIWDY
>5anc_chr6_200-cL2
FS-LKEDA-TH-KEAKNLEKRLD-WLTRINS-EKTLNNLMELKTMA-EL-D-CTSFSS-FDQVEERV*VIEDQMNEKK-EEKFREKRVKIN-QSLQEIWDY
>5anc_chr7_206-cL2
FS-LKEDV-TH-KEAKNFERRLD-WLTGINS-EKTLNDLMELKTMA-EL-E-CTNFCS-FDQVEERVSVTEDQMNEMK-EEKFREKTAKRN-QSLQEIWDY
>5anc_chr7_202-cL2
FS-LKEDV-TH-T*AKNLENRLD-WLTRIX--EKTLNDLMKWKTMA-EL-D-CTSFSS-LDQVEERVSVTEDQMNEIN-EEKFTEKRVKRN-QSLQEIWDY
>5anc_chr6_9-cL2
SS-LKEDI-TY-KKVKNLDKRLD-WLSRINS-KKTLNDLMELKTMA-EL-D-CTSLSS-FDQVEERVSVIEDQMNEMK-EEKFREKRVKRN-XSLQEIWDY
>5anc_chrX_77-cL2
FS-LKEDV-TH-KEAKNLEKRLD-WLTRINS-EKSLNDLMELKTLA-EL-D-CTSFSS-FDQMEERVSVIEDQINEMK-EX-FREKRVKRK-XSLQEIWDY
>5anc_chr4_160-cL2
SS-LKEDX-TY-KEAKNLEKRLD-WLTRINS-KKTLNDLMELKIMA-EL-D-CTSFSS-FDQVEERVSVIEDQMNEMK-EEKFREKRVKGN-QSLQKIWDY
>5anc_chr16_120-cL2
FS-LKEDV-TH-KEVKNLEXRLD-WLTRINS-EKTLSDPMELKTMA-EL-D-CTSFNS-FNQVEERVSVIEXQINEIK-EDKVRETRVKRN-QSLQEIWDY
>5anc_chr5_308-cL2
FS-LKEDV-TH-KEAKNLEKKLD-WLTRISS-EKTLNDLKELKTMA-EL-D-CTTFSS-F--XEERVSVIEDQTNEMK-EVKFREERVKRN-QSLQEI*DY
>5anc_chr20_145-cL2
FS-LKXDV-TH-KGAKNLEKRLE-WLSRINS-EKTLNDLMEMKTMA-EL-D-CTSFSS-FDQLEEGLSVIEDQMSEMK-EEKF*EKRVKRN-QSLQEIWD*
>5anc_chr20_151-cL2
FS-LKKDV-TH-REAKNLEKRLD-*LTRINS-EKTLNDLMELKTMA-EL-N-CTSFSS-FSQVEERVSVIED*MNEMK-EGKFRDKRVKRN-QSLQEIWDY
>5anc_chr13_254-cL2
FS-LKEDV-TH-KEAKNLQKRLD-WLTRINS-DKTLNDLMELKTMA-QL-D-CTSFSS-FDQVEERVSVIEDQMNEMK-EEKFREKRVKRN-QSLREIWDY
>5anc_chr10_182-cL2
SS-LKEDV-TH-KEVKXLEKRLD-WLIRTNS-EKTLNDLMELKSTA-EL-D-YTSFSS-FDQVEERISVIEDQMNEMK-EEKFREKRVKRN-QSLQEIRKY
>5anc_chr20_262-cL2
FS-LKEDV-TH-KEAKNLDKRLD-WLTRINS-EKTLNDLMELNTMA-KL-D-CTSFSS-FDQVEERVSVIEDQMNEMK-EEKFREKRIKRN-QSLQEIWDC
>5anc_chr4_163-cL2
FS-LKEDV-TH-KEAKNLEKRLD-WLTRTNS-EKTLNDLMELKTMA-EL-D-CTSFSS-FDQVEEMVSVIEDQMNEMK-EX-FREKRVKRN-QSLQEIWDY
>5anc_chr2_299-cL2
FS-IKEDV-TN-KEAKNLEKRLD-WLTGINS-EKTLNDLMELKTVA-EL-D-CTSFSS-FDQLEERVSVIEDQMNEMK-EEKFREKTVKRN-PSLQEIWDY
>5anc_chr9_319-cL2
CS-LKEDV-AH-EEAKNVEKRLD-WLTRINS-EKSLNNLTELKTMA-EL-D-CTRFSS-FEQVKERVSVIEDQMNEMK-*EKFREKRVKRN-RNVQEIWDY
>5anc_chr10_179-cL2
FS-LKEDV-TH-KQAKNLEKRLD-WLTRINS-EKTLNDLMELKTMT-EL-D-CTSFSS-FDQVEESILVTEDQMNEMK-EEKFREKRVKRN-QSLQEIWDY
>5anc_chr4_235-cL2
FS-LKGDV-TH-KEAKTLKKRLG-WLTRTNS-EKTLNDLMELKTMA-EL-D-CTSFSN-FDQVEERVSVIEDQMNEIK-EEKFREKRVKRN-QSLQEIWDY
>5anc_chr5_176-cL2
FS-PKEDV-TH-KEAKNLGKRLD-WLTRKNT-EKTLNDLVELKTMA-EL-D-CTSFSS-FDHMEERVSVIEDQMNEMK-EEKFREKGVKRN-*SLQEIWDD
>5anc_chr2_150-cL2
FS-LKEDV-IH-KEAKNLXKRLD-*LTRINS-EKTLNDLMELKTMT-EL-D-CTSFSS-FDQVEERVSLIEDQMNEIQ-QEKFREKRIKRN-QSLQEIWDY
>5anc_chr10_278-cL2
FS-LQEDV-AH-KEAKNLEKRLD-WLTRINS-EKTLNDLMELKTMA-EL-D-CPSLSS-FDQLEERISVIEDQINEMK-EEKFREKRVKGE-QNLQEIWEY
>5anc_chr1_101-cL2
FS-LKEDI-TH-*EAKTLEKKLD-WLTRINS-EKTINELMKLKTMA-EL-D-CTSFNS-FDQVEERVSATEDQINEIR-EEKFREKRVKRN-*SLQEI*DY
>5anc_chr13_189-cL2
FS-LKEDV-TH-KEAKNLEKR*E-WLTXINS-EKTLNDLMELKTMA-VL-D-CTSFSS-FDQVEERVSVIEDQMNEMN-EEKCREKRVKGN-QSLQEIWDX
>5anc_chr3_37-cL2
FS-LKEDV-TH-KEAKNLEKRLD-WLTRINS-EKSLNDLMELKTIA-EL-D-CTSFSS-FDQEEERVSVIQDQMNEKK-EEKFREQRVKRH-QSLQEIWDY
>5anc_chr5_174-cL2
FS-LKEDV-TH-KEAKNLXKRLD-WLTRINS-EKTLNDLIKLKTMA-EL-D-CTSISS-FVQVEERVSVIEDKMNEMK-EEKFREKRVKRN-QGLQDIRDY
>5anc_chr1_111-cL2
FS-LKEDV-TH-KEAKNLEKRLD-WLIRINS-EKTLNDLMELKTMA-EL-D-CQSFSS-FDQVEERVSVIEDQMNEMK-EEKFREKRIKRN-QSLQEIWDY
>5anc_chr1_272-cL2
FS-LKGDA-TH-KEAKQLEKRLD-WLTRINR-EKTLNDLMELKTMA-EL-D-CTSFSR-LDQVEERVSXIDDQMN-XK-EEKFRGKREKRN-QSLQEMWDY
>5anc_chr5_171-cL2
FS-QKEHV-TH-MEAENLEKRLD-WLTRINS-EKTLNDLMELKTTA-EL-D-CTIFNS-FDQVEERISATEDQINEIK-EDKIREKRVKRN-QSLHEIWDY
>5anc_chr4_38-cL2
FS-LKEDV-TH-KEGKNLEXRVD-WLTRINS-KKSLNDLLRLKTMA-EL-D-CTSFSS-FDQVEERVSVIEDQMNEMK-EEKFREKRVKRN-*SLQEIWDY
>5anc_chr7_86-cL2
FS-LKEDV-TH-KEAKNLEKRLD-WITRISS-EKTLNDLMELKTMA-EL-D-CTSFSS-FNQAEERVSVIEDQMNEMK-EXXFRKKRVKRN-QGLQEIWDY
>5anc_chr2_146-cL2
LS-LKEDV-TH-KEPKNLEKRLD-WLTRINS-EKTLNDLMKLKTMA-EL-D-CTSFSS-FDQVEERVSVIEDQLYEIK-EEKCREKRVKRN-QSLQEMWDY
>5anc_chr8_208-cL2
FF-LKEDX-TH-KEAKNLEKRLD-WLIRINS-EKTLSDLMELKTMA-EL-D-CTSFNR-FDQVEERVSVIEDQMNEMK-EEKFREKRVKRN-QSLQEIWEY
>5anc_chr11_94-cL2
FS-LKEDV-TH-KEAKNLEKRLD-WLTRINS-EKTLNDLMELKTMA-EL-D-CISFSS-FDQVEERVSVIEDQMNEMK-EEKFRQKRVKSN-*RLQETWDY
>5anc_chr9_224-cL2
FS-LKEHV-TH-KEDKNFGKRLD-WLTRIKS-ETTLNDLMELKTMA-EL-E-CTSFSS-FDQVEERVSVIEDQMKEMK-EX-FREKRVKRN-QSLQEIWVY
>5anc_chr10_183-cL2
FS-LKEDV-TH-KEAKNLEKKFD-WLTRINS-EKTLNDLMELKTMA-EL-G-CTSFSS-FNQVEERVSVIEDQMNEMK-EEKFREKRVKRN-*SLQEIWDY
>5anc_chr12_194-cL2
FS-LKEDV-TH-KEAKNLEKRLD-WLTRINS-EKMLNDLMELKTMA-EL-D-CTSFSS-FDQVEERVSVIEDQMNEMK-EEKFREKRLKRN-QSLQEIWDY
>5anc_chrX_318-cL2
FS-LKEDV-TH-KEAKNLEKRLD-RLTRINS-EKTLNDLLELKNMA-EL-D-CTSFSR-FNQLEGRVSVIEDQMNEIK-EEKFREKKVKRN-QSLQEIWDY
>5anc_chr10_31-cL2
FS-LKEDV-TH-KGDKNLEKRLD-WLTRINS-EKSLNDLMELKTMA-EL-D-CTSFSS-FDQVEERVSVIEDQMNEMK-EEKFREKRVKRN-XSRQEIWDY
>5anc_chr5_230-cL2
FS-LKEDV-TH-KEAKNLEKRLD-WLTRINS-EKTLNDLMELKTMA-EL-D-CTSFSS-FNHMEERVSVIEDQMNEMK-EEKFREKRVKRN-RSLQEIWDY
>5anc_chr4_302-cL2
FS-LKGDI-TH-KXXKNLVKRLD-WLTRINN-EKTLNDLMELKTTA-EL-D-*KSFSR-FNQLEERVSVNEDQMNEIK-EEKFREKRVKRN-QSLQEIWDY
>5anc_chr11_56-cL2
FS-LKEDV-TH-KEAKNLEKRLD-WLTRINS-EKSLNDLMELKTMA-EL-D-CTSFSS-FDQLEGRVSAIEDQMNEVK-EEKFREKX--XS-*SLQKIWDC
>5anc_chr6_198-cL2
FS-LKEDV-TN-KEAKNLEKRLD-WLTRINS-EKTLNDLMELKTMA-EL-D-CTSFSG-FDQVEETISVIEDQINEMK-EEKFRERRVKRN-QSLQEIWDY
>5anc_chr2_142-cL2
FS-LKEDV-TH-KEAKNLEKRLD-WLTIINS-EKTLNDLMELKTMA-EL-D-CTSFSS-FDQVEEMVSVIEDQMNEMK-E*KFREKRIKRN-QSLQEIWDH
>5anc_chr10_276-cL2
FS-LKEDI-TH-KEAENLEKRLD-WLTXINN-EKTLNDLMELKTMA-EL-D-STSFSS-FNQLEERVSVIED*MNEMK-EEKFREKRVKGN-HSLQEIWDC
>5anc_chr3_227-cL2
FS-LKEDV-TH-KEAKXLQKRLD-WLTRINS-DKTLNDLMELKTMA-EL-D-CSSFSS-LDRVEQRVSVTEDQMNEMK-EEKFRENKVKRN-ESLQEIWDY
>5anc_chr1_118-cL2
FS-LKEDV-TH-KEAKNLEKRLD-WLNRINS-EKNLHVX--XKTMA-EL-D-CTSFSS-FDQVEERVSVIEDKMNEMK-EEKFREKRVKRN-QSLQEIGDY
>5anc_chr14_134-cL2
FS-LKEDV-TH-KEAKNLEKRLD-WLTRINS-EKTLNDLMELKTMA-EL-D-YTSFSS-FDQVEERVSVIEDQMNDMK-EEKFREKRVKRN-QSLQEIWDY
>5anc_chr14_285-cL2
FS-LKEDV-TH-KEDKNLEKRLD-CLTRINR-KKTLNDLMELKTMA-EL-D-CTSFSS-FDQVEERVSVIEDQMNEMK-EEKLREKRVKRN-QSLQEI*DY
>5anc_chrX_20-cL2
FS-LKEDV-TH-K*AKNLEKILD-WLTRINS-EKNLNDLMELKTMV-EL-D-CTSFSS-FDQQEARISVIEDQMNEMK-EEKFREKGVKRN-QSLQEIWDY
>5anc_chrX_222-cL2
FS-LKEDV-TH-KEVKNLEKRLD-WLTRINS-EKTLNDLMELKTTA-EL-D-CTSFSS-FDQVEERVSVIEDQMNEMK-EEKFREKRVIRN-QSLQEIWDY
>5anc_chr6_197-cL2
CS-LKEDV-TH-KQAKNLQKRLD-WLTRINS-EKILNDLMELKTMA-EL-D-CKSFSS-FDQLEERVTVNEDQMHEIT-EEKFREXXLKRN-QSLQEIWDY
>5anc_chr3_240-cL2
SS-LKEDV-TH-KEAKSLEKRLD-WLTRITS-EKSLNGLMELKTMA-EL-D-CTSFSS-FNQVEERVSVIEDQMNEMK-EEKFREKLIKRN-QILQEIWDY
>5anc_chr2_297-cL2
FS-LEEDV-TH-KEAKNLEKRLD-WLTRINS-EKTLNDLMELKTMT-EL-D-YTSFSS-FDQLEERVSVTEDQMNEMK-EGKFREKRVKTN-QSLQEIWDY
>5anc_chr1_248-cL2
FS-LKENV-TH-KEAKNLEKTLD-WLTRINS-EKTLNDLMELKTMA-EL-D-CTSFSS-FDQVEERXSVIEHQMNEMK-EEKFREKRVKRN-QSLQEIWDY
>5_cn_anc_50%_CG_rst_1-cL2
FS-LKEDV-TH-KEAKNLEKRLD-WLTRINS-EKTLNDLMELKTMA-EL-D-CTSFSS-FDQVEERVSVIEDQMNEMK-EEKFREKRVKRN-QSLQEIWDY
>5anc_chr16_135-cL2
FS-LKEDV-TH-KEAKNLEKRLD-WLTTLNR-EKTLTDLMELKIMA-GL-D-CTSFSS-FDQVEERVSMIEDQMNEMK-KEKFRGKGVKRN-QSLQEILDY
>5anc_chr5_3-cL2
CS-LKEDV-TH-KEAKNLEKRVD-WLTRINS-EKSLNDLMELKTMA-EL-D-CTSFSS-FNQVEERVSVTEEQMNEMK-EEKFREKXXKRN-*SLQEIWDY
>5anc_chr7_238-cL2
FP-LKEDV-TH-KIAKNLEKRLD-WLARMNS-EKTLNDLMELKTMA-EL-D-CTSFSS-FDQVEERVSVIEDQRNEMK-EEKFRXKRVKRN-QSHQEIWDY
>5anc_chr2_294-cL2
FS-LKKDV-TH-KEAENLEKRLD-WLTRMNN-EKTLNDLMELKTMA-EL-D-CTSFSS-LDQVEERVSVIENQMNEMK-KEKFREKRVKRN-QSLQEIRDY
>5anc_chr1_243-cL2
FS-LKEDV-TH-KKAKNMQKRVD-WLTTINS-QKTSGXPMELKTMA-EL-D-CTSFSS-FDQVEERVSVIVDQMNEMK-EXXFREKRVKRN-RSL*EI*DY
>5anc_chr8_73-cL2
FS-LXEDV-TH-KEAKNLEKRLD-WLTRITS-EKTLNDLMELKTMA-EL-D-CTSFIS-FDQVEDRVSVIEDQMNEMK-EEKFREKRVKRN-QSIQEIWDY
>5anc_chr14_133-cL2
FS-LKEDV-TH-KEDKNLEKRLD-WLTRINS-EKTLNELLELKTMA-EL-D-CTSFSS-FDQVEERVSVIEDQMYEMK-EEKFRRKRVKRN-QSLQEIWDY
>5anc_chr4_15-cL2
FS-LKEDX-TH-KEAKNLEKRLD-WLTRINS-EKSLNNLMELKTMA-EL-D-STSFSS-FNQVEERVSVIEDQMNEMK-EEKFREKRIKRN-QSXQEIWDY
>5anc_chr4_307-cL2
FS-LKEDV-TH-KEAKNIEKRLD-WLTRINS-EKTLNDLMELKTMA-EL-D-CTSFKS-FDQVEERVSVIEDQMNEMK-EERFREKTVTRN-QSL*EIWDY
>5anc_chr8_209-cL2
FS-LKEDV-TH-KEAKNLKKRLD-WLTRINS-EKTLNDLMELKTMA-EL-D-CTSFRS-FDQVEERVSLVEDQMNEMK-EEKLREKRVKRN-QSLQEIWDY
>5anc_chr8_90-cL2
FS-LKEDV-TH-KEAKNLEKRLD-WVTRINS-EKTLNDLMELKTVA-EL-D-CTSFSS-FSQVEERVSVIEDQMNEMK-EKKFGEKRVKRN-QXLQEIWDY
>5anc_chr4_156-cL2
FC-LKKDV-TH-KEAKNLEKRLD-WLTRINS-EKTLNDLMELKTMA-EL-D-FTSFSS-FDQVEERVSVTEDQINEIK-EEKFKEKRVKRN-QILQEIWDY
>5anc_chr12_275-cL2
FS-LKEDV-TH-KEAKNLEKRLD-WVTRINS-EKTLNDLTELKIMA-EL-D-CTSFSS-FNQVEERVSVIEDQMNDMK-EEKFREKRVKRN-QSLQEIWDY
>5anc_chr15_258-cL2
FS-LKEDV-TH-KEAKSLEKRLD-RLNRINS-EKTLNDLMELKTMA-EL-N-CTSFSS-FDQVEERVSVIEDQMNEMK-EEKFREKRVKRN-QSLQEIWDY
>5anc_chr1_32-cL2
FS-LKDDV-TH-KEAKNLEKRLD-WVTRINN-EKTLNDLMELKTMA-EL-D-CTSFSS-FEQVEERVSVIEDQMNEMK-EEKFREKRVKRN-QSLQERRDY
>5anc_chr22_264-cL2
FS-LKEDV-NH-KEAKNLEKRLD-WLTRINS-EKMLNDLMELKTMA-EL-D-CTSFSS-FDQVEERVSVIEDQMNEMK-EDKFREKRVKRN-QSLQEIWDY
>5anc_chr9_88-cL2
FS-LKEDV-TH-KEAKNLEKX-D-WLTSINS-EKSLNDLMKLKTMX-EL-D-CTSFSS-FDQVEERVSVIEDQINEMK-EX-FREKRVKGN-QSLQEIRDY
>5anc_chr18_132-cL2
FS-LKKDV-TH-KEAKNLEKRLN-WLTRINS-EX---DLMEVKTVV-EL-D-GTSFNS-FDQVEERVSVTEDQMNEMK-EX-FREKRVKRN-QSLQEIWGY
>5anc_chr12_186-cL2
LS-LKEDV-TH-KEAKNLEKRLD-WRTRINS-EKTLNDLMEXKTMT-EL-D-CTSFSS-FNQVKERVSVIEDQMNEMK-EEKFREKRVKRN-QSLQDIWDY
>5anc_chr3_97-cL2
FS-LKEDV-TH-KEAKNLQKRLG-WLTRINS-QKTLNDLMELKTMA-EL-D-CTSFSS-FDQVEERVSMIEDQMNEMK-EEKFREKRVKRN-QSLQEIWDS
>5anc_chr13_113-cL2
FS-LKEDV-TH-KEAKNLEKR*D-WLTRINS-EKTSNDLMELKTMA-EL-D-*TSFSS-FDQLEERVSVIEDQMNEMK-EEKFREKRVKGN-QSLQEIWDY
>5anc_chr4_2-cL2
FS-LKEDV-TH-KEAKNLEKRLD-WLTRITS-EKSLNDLMELKTMA-EL-D-CTSFSS-FDQVEERVSMIEDQMNEMK-EETFREKRVKRN-QSLQEIWDY
>5anc_chrY_76-cL2
FS-LKEDX-TH-K*EKNLDKRLD-WLTRINS-EKSLNDLMELKTMA-KL-D-CTRFNS-FDQLEERVSVIADQMNEMK-EEKFREKRAKRN-QXLQEIWDY
>5anc_chrX_79-cL2
FS-LKEDV-TH-KEAKNLEKRLD-WLTRINS-EKTSNDLMELKTMA-EL-E-CTSFSS-FDQVEERVSVIEDQMNEMK-EX-FREKRVKRN-QILQEIWDY
>5anc_chr1_107-cL2
FS-LKEDV-TH-KEAKNLEKRLD-WLTKINS-QKTLSDLMELKTMA-EL-D-CRSFSS-FDQVEERVSVIEDRMNEMK-KEKFREKRVKRN-QSLQEICDY
>5anc_chr1_279-cL2
FS-LKEFV-TH-KEAKNFEKRLN-WLTRIDS-EKTLNDLMELKTMA-EL-D-CTSFSS-FDQQEERVAVIADQMNEMK-EEKFREKRVKRN-QSLQEIWDY
>5anc_chr13_252-cL2
FS-LKEDV-TH-KEAKNLGKRLD-WLTRINS-ERTLNDLMDLKTMA-EL-D-CTSFSS-FHQVAERVSVIEDQMNEMK-EEKFREKRVKRN-QSLQEIWDY
>5anc_chrX_28-cL2
FS-PKEDV-TH-KEAKNLEKRLD-WLTRINS-EKSVNDLMELKTMA-EL-D-CRSFSS-FDQVEERVSVMEDQWNEMK-EDKFREKRVKRN-ESLQEIWDY
>5anc_chr18_288-cL2
FS-LKEDV-TH-KEAKNLKKRLD-WLTRINS-EKTLNYLMELKTMP-EL-D-CRSFSS-FDQLEERESVIEDQVNEMQ-EEKFREKRVKRN-XSLQEIWDY
>5anc_chr1_110-cL2
XS-LKEDV-TH-KEAKNLEKRLD-WLTRINS-EKTLNDLMELKTMA-EL-D-CTSFSS-FNQVEERVSVIEDQMNEMK-EEKFREKRVKRN-QILKEIWDY
>5anc_chr12_249-cL2
FP-LKEDV-TH-NEAKNLEKR*E-WLPRINS-EKTLNELMELKTMA-EL-D-STSFSG-FDQVEERLSVMEDQMEEMK-EXKLREKRVKRN-XSLQEIWDY
>5anc_chr18_255-cL2
LS-*KEDF-TN-KEAEYLEKRLD-WLTRINS-EKALSDLMELKTMA-TL-D-CTSFSS-FDQVEERVSVIEDQMNEMK-EEKFREKRVKRN-KSLQEIWDY
>5anc_chrX_216-cL2
FS-LKEDV-TH-KEAKNVEKRLD-WLPTINS-EKTLNDLMELKTMA-EL-D-CTSLSS-FNQVEERV*VIGVQMNEKK-EKKFREKRVKRN-QSLKEIWDY
>5anc_chr4_48-cL2
SS-LKEDV-TH-KEAKNPEKRLD-WLTRISS-EKTLNDLMELKTMA-EL-D-GTSFSS-FDQXEERVSVIKEQVNEMK-EEKFREKRVKRN-QSLQEIWDY
>5anc_chr9_26-cL2
FS-LKEDV-TH-KEAKNLEKRLH-WITRINN-EKSLNDLIELKTMA-GL-D-CTSLSS-FDQVEERVSVIADQMNEMK-EEKFGEKRVKRN-QSLQEIWGC
>5anc_chr1_11-cL2
FS-LKEDG-TH-KEAKNFEKR*D-WLTRTNI-EKSLSDLMELKTVA-EL-D-CTSFSS-FDQVEERLSVIEDQMNEMK-KDKFREKRVKKT-QSLQEMWHY
>5anc_chrX_214-cL2
FS-LKEHV-TH-KEAKNLEKRLD-WLTRINS-EKTLNDLMELKTMA-EL-D-RTTFNS-FD*MEERISVNEDQINEIK-EDEFREKRGKRN-QSLQEI*DY
>5anc_chr7_269-cL2
FS-LKDDV-TD-KEAQNLEKRLD-WLIRINS-EKSLNDLMELKTMA-EL-D-CTSFSS-FDQLEERVSVIEDQMNEM--EEKFREERVKRN-*SLQEIWDY
>5anc_chr17_64-cL2
FS-LKEDV-TH-KAAKNLEKRLD-WVTRINS-EKSLNDLMELKTMA-EL-D-CTSFSS-FDQVGERVSVIEDQMKEMK-EKKFREKRVKRN-QSLQEIWDY
>5anc_chrX_320-cL2
VS-PKEDV-TH-KEAKNLEKRLD-WLTRINS-EKTLNDLMELKTMA-EL-E-CTSFSS-FDQMEEGVSVIEGQMNEMK-EEKFREKRVKRN-QSLQEIWDY
>5anc_chr1_104-cL2
FS-LKGDL-TH-KEAKNLEKRLD-WLTRINS-EKTLNDLMKLKTMA-EL-D-CTTFNS-FDQLEERVSVIEAQMNEMK-EEKFREKRAKRN-QSLQEIWDY
>5anc_chr16_126-cL2
FS-LKEDV-TH-KEAKNLVKRLD-WLTRINS-EKTLNDLMELKTMA-EL-D-CTSFSS-FNQVXERVSVIEDQMNEMR-EEKFREKRVKRN-QSLQEIWDY
>5anc_chr3_234-cL2
FS-LKEYV-TH-KEAKNLEKRLD-QLTXINS-EKTLNGLMELKTTA-EL-D-CISFSS-FDQVEERVSVMEDRINEMK-EEKFREKRVKRN-QSLQEICDY
>5anc_chr12_250-cL2
LS-LKEDV-TH-KEGKNXEKRLD-*LTRINR-ENTLNDLMELKTMA-EL-D-CTSFSG-FXQVEERVSVIEDQINEMK-EDKFREKRVKRN-QSLQEIWDY
>5anc_chr9_74-cL2
FS-LKEDV-TH-KEAKNLEKRLD-*LTRITS-EKSLNDLMELKTMA-EL-D-CTSFSS-FDQVEERVSVIEDQMNEMK-EEKFREKRVKRN-QSLQEI*DY
>5anc_chr3_158-cL2
FS-LKEDV-TH-KEAKNLEKRLH-WLTRITS-EKSLNDLVELKTMA-EL-D-CTSFGS-FDQVEERVSLIEDQMNEMK-EEKFREKRVKRD-QSLQVIRDY
>5anc_chr3_169-cL2
FS-LKEDV-TH-KEAKNLEKRLD-WLTRIHS-EKTLNDLMELKPMA-EL-D-CTSFSS-FDQVEERVSVIEDQINKVK-EEKFRKKREKRN-QSLQEMWDY
>5anc_chr13_187-cL2
IS-LKEDV-TH-KEAKNLEKRLD-WLTRTNS-EKTLNDLMELKTMT-EL-D-CTSFSS-FDQVEERVPVIEDEMNEMK-EX-FREKRIKRN-QGLQEIWDY
>5anc_chr15_291-cL2
FW-LKENV-TN-KEAKNLEIRLD-WLTRINS-EKNLNDLTELKTMA-EL-D-CTSFSS-FDQLEEKVSVIEDQMNEMK-EEKFREKRVKRN-RSFQEIWDY
>5anc_chr6_83-cL2
FS-LKEDV-TH-KEAKNLXKRLD-WLTRINS-EKTLIDLMELKTMA-EL-D-CTSFSS-FDQVEERVTATEDQMNEMK-EEKFXEKRVKRN-QSLQEIWGY
>5anc_chr13_57-cL2
FS-LKEDV-TH-K*AKNLEKRLE-WLTRTNS-EKTLNDLMELKTMA-EL-D-CTSFTI-FDQGGERVSVIEDQMKEMK-EEKFREKRVKRN-QSLQEICDY
>5anc_chr16_127-cL2
FS-LKEDV-TH-KEAKSLEKRLD-WLIRINS-EKTFNELMELKTMA-EL-D-CTSFSS-FDQVEEKVSVIEDQMNEMK-EEKFRKKRVKRK-QSLQEIRNY
>5anc_chr14_55-cL2
FS-LKEDV-TH-KEAKNLEKRLV-WLTRINS-EKTLTDVMELKTMA-EL-D-CTSFSS-FDQVEERVSVIKD*MNEMK-EEKFTEKRIKRN-QSLQEIWDY
>5anc_chr6_87-cL2
FS-LKEEV-TH-KEAKNLEKRLD-WLTRINS-EKTLNDLMELKTMA-EL-D-YKSFSS-FDQVEERVSVIEDQMNEMK-EEKFREKRIKRN-XSLQEISDY
>5anc_chr2_35-cL2
FS-LKEDV-TH-KEAKNLEKRLD-WLTRINS-QKTLNDLMELKTMS-EL-D-CTSFSS-FDQVEEKVSVIEDQMNEMK-EEKFREKRVKRN-QSLQEIWDC
>5anc_chr11_284-cL2
FS-LTEDI-TH-KAAKNLEKRLD-WPTRINS-EKTLNDLMELKTMA-EL-G-CTRFST-FDELEERVSVTEDQMNEMK-QEKFRETRIKRN-QSLQKIWEY
>5anc_chr3_301-cL2
LS-QKKDV-TH-KEAKNLEKRLD-WLTRINS-EKSLNDLMELKTMA-VL-D-CISFSS-FDQLEDRVSVTEDQMNEMK-EEKFREKRVKRN-QSLQGIWDY
>5anc_chr7_210-cL2
FS-LKEDV-TH-KDVKXLDKRLD-WLTRINS-EKTLNDLMELKTMA-EL-D-CTSFSS-FYQVEERVSVIDDQINEMK-EEKFREKEVKRN-QSLQEIRDY
>5anc_chr12_119-cL2
FS-VQEDV-TH-KEAKNLEKRLD-WLTRINS-EKTLNDPMEPKTMA-EL-D-CTSFSS-FDQVEERVSVIEDQMNEMK-EEKFREKRVKRN-QSLQEIWDY
>5anc_chr13_33-cL2
FS-LNEEA-TH-KEAKNLEK*LH-WLTRINS-NKSLNDLMELKTMA-EL-D-CKSFSS-FDQVEERVSVTEDQMNEMK-EEKFREKRAKRN-QNLQEIWDY
>5anc_chr8_201-cL2
FS-LKEDV-IH-KEAKNLAKRLD-WLTRINS-EKTLNDQMELKTMA-EL-D-CTNFSS-FDQVEERVSVIEDQMNNIK-EEKFREKRVKRN-QSLQEIWDY
>5anc_chr10_42-cL2
FS-LKEDV-TH-KEAKILEKRLD-WLTRIKS-EKSLNDLMELQTXP-EL-D-CTSYSS-FDQVEERVSVIEYQMNEMK-EEKFREKRVKRN-QSLQEIWDY
>5anc_chr6_207-cL2
FS-LKEDV-TH-KEAKNLGKRLD-WLTRINS-EKTLNDLMELKTMA-EL-D-CTSFSS-FNQLEERVSVIEDQMNEMK-EEKFREKRVKRN-QRLQEIWDH
>5anc_chr2_139-cL2
FS-LNEDV-TQ-KEAKNLEKRLD-WLTRINS-EKTLNNMMELKTMS-EL-D-GTSFSS-FDQVEERVSVIEDQVNETK-EEKFREKRVKRY-QSL*EIRDY
>5anc_chr4_231-cL2
FS-LKEDG-TH-KEAKNLEKRLD-WLTRINS-EKILNDLMELKTMA-EL-D-CTSFSS-FDQVKERVSVMEDQMNEMK-EEKCREKRVKSN-QTLQEIWDY
>5anc_chr1_17-cL2
FS-PKEDI-TH-KEAKNLEKRLD-WLTRISS-EKSLNDLMELKTIT-EL-D-CTSFSS-FDQVEERVLVIEGKMNEMK-EENFREKRVKRN-QSL*EICDY
>5anc_chrX_232-cL2
FS-LKEDA-TQ-KEAKNLEKR*D-WLTRINS-EKTLNDLMQLKTKA-EL-D-CTSFSS-FDQMEETVSVMEDEMNEMK-EEKFREKRIKRN-QSLQEIWDY
>5anc_chr12_185-cL2
FS-LKEDV-TH-KEAKNLEKRLD-WLTRIHS-EKTINDLMELEIMA-EL-D-CTSFSS-FDQLEERV*VIEDQINEMK-KEKFREKRVKRN-QSLQEI*NY
>5anc_chr4_273-cL2
LS-LKENV-NH-KEAENLEKRLD-WLTRINS-EKTLNDLMELKTMA-EL-D-CTSFSS-FDQVEERVSVIED*INEMK-EEKFREKRVKRN-QSLQEIWD*
>5anc_chr8_8-cL2
FS-LKEDV-TH-KEAKNLEKRLD-WLTGINS-EKSLNDLMELKTMA-EL-D-CTSFNS-LDQVEERVSVIEDQMNEMQ-EEKFREKRLKRN-QRLQEIWDY
>5anc_chr2_196-cL2
SS-LKEVV-TH-KEAKNLEKILD-WLTKINS-EKTLNDLMKLKTMA-EL-D-CTIFSS-FDQVEERVSVIEDQMNEMK-EEKFREKRVKRN-QSLQEIWDY
>5anc_chr8_204-cL2
FS-LKEDV-TH-KEAKNVEKRLD-WLTRINS-EKTLNELMELKATA-EL-D-CTSFSS-FIEVEDR--XTEDQMNEMK-KEKFREKRVKRN-QTLQEI*DY
>5anc_chr11_117-cL2
FS-LKEHV-TH-KEAKNLEKMLD-CLTRINS-EKNLNDLMELKTMA-EL-P-CTSFSS-FHQVEERVSVIEDQINEIK-EGKVREKRVKRN-QNLQETWDY
>5anc_chr3_157-cL2
FS-LKQDV-TH-KEAKNLEKRLD-WLTRINS-EKTLNDLTELKTMA-EL-D-CTSFSS-FDQVEERVSVIEDQINEMK-EEKFREKRVKSN-QSLQEIWYY
>5anc_chr10_43-cL2
FS-LKEDV-TH-KEAKNLEEKLD-WLTRINS-EKTLNDLMELKTMA-EL-D-CTSFSS-FDQVEERVSVIEDQINEMK-EEKFREK*VKRN-QSLQEIWDY
>5anc_chr2_66-cL2
FC-LKEDL-TH-KEVKTLEKRLD-WLTRINS-EKTLNNLMELKTMA-EL-D-CTSFGS-FDQVEEKESVTEDGMNEMR-EEKFREKRVRXN-QTLQEIWDY
>5anc_chr3_168-cL2
FS-LKDDV-TH-KEAKNLEERLD-WLTRINS-EKPLNDLMELKTMV-EL-D-CTSFSS-FDQVEERVSVIEDQMNEMK-EEKFREKRVKRN-QSLQEICDY
>5anc_chr1_81-cL2
FS-LKEDV-TH-KEAKNLGKRVD-WLTRINS-EKTLNDLMELKIMA-EL-D-CTSFRS-FNQLEERISVIEDQTNEMK-EEKFREKRVKRN-QSLQEIWDY
>5anc_chr5_39-cL2
FS-LKEEV-TH-KEAKNLEK*LD-WLARINS-EKSLKDLMELKTTA-EL-D-CTSFSS-FDQVEERVSVIEDQMNEMK-EEKFREKRVKRN-QSLQEIRDY
>5anc_chr10_41-cL2
FS-LKKDV-TH-KEAENLEKRLD-WLTRINS-EKTLNNLMKLKTMA-EL-D-CTSFSS-FDQG*ERV*VIEDQMNEMK-EEKFRXKRVKRH-QSLQEIQDY
>5anc_chr4_303-cL2
FS-LKEDV-TH-KEAKNLEKRLD-WLTRISS-EKTLNDLMELKTMT-EV-D-CTCFSS-INQLEERVSVIEDQMNEIK-EEKFREKRIKRN-QSLQEIWEY
>5anc_chr19_121-cL2
LS-LKEDV-TH-KEAKNLEKRLE-XLTRVNS-EKTLNDLMELKTMA-EL-D-CTSFRS-FDQVEERVSVIEDQINEMK-EEKFRDTRVKRN-QSLQEIRDY
>5anc_chr1_245-cL2
FS-LKEDV-TH-KEVENLEKRLD-LLTRINS-EKTLNDLMELKTMA-EL-D-CISFSS-FNQLEETVSVMEDQMNX-K-EEKLREKRVKRN-QSLQEIWDN
>5anc_chrX_215-cL2
FS-LKEDV-TH-KEAKNLEKRLD-CLTTINN-EKTLNDLMELKTTA-EL-D-CTSFSS-FDQVEETVSVIEDQMNGMK-EEKFREKRVKQN-QSLQEIWYY
>5anc_chr10_52-cL2
FS-LKEDV-TH-RVAKNLEKRSD-WLTRINS-EKSLNDLMELKTMA-EL-D-CTSFSS-FDQVEERVPVIEDQMNEMK-EEKFREKRVKRN-QSLQEICDY
>5anc_chr5_177-cL2
FS-LKEDV-TH-KEAKNLEKGLD-WLTRIKS-EKTLNDLMELKTMA-EL-D-CTSFSS-FDQMEEKVSVIEDQMNEMK-EENFREKRVKRN-QSLQEIWDY
>5anc_chr13_190-cL2
IS-LKDDV-IH-KEAKNFEKRLD-RLTRINS-EKSLNDLMELKTMA-EL-D-CTSFSS-FDQVEETVSVIEDQMNEMK-EEKFREKRVKRN-QSLKEIWDY
>5anc_chr10_102-cL2
FS-LKEDV-IH-KEAKNLEKR*D-WLTRINN-EKTLNDXMELKTMA-EL-D-*TSFSS-FDQVEERVSVIEDQMNERK-EEKLREKKVKRN-QSL*KIWDX
>5anc_chr2_68-cL2
FS-LKEDV-TH-KEAKNLEKRLD-WLTRINS-EKSLNXLMELKIVA-EE-D-CTSFSS-FDQVEERVSVIEDQMNEMK-EEKFREKRVKRN-QSLQEI*DF
>5anc_chr2_69-cL2
FS-LKEDV-TH-KEAKNLEKR*D-*LTRINS-EKSLNDLMELKTMA-EL-D-CTNFSS-FDQVEERVSVIEDQMNEMK-EEKFREKRVKRN-QSLQKIWDY
>5anc_chr8_217-cL2
SS-LKEDI-TH-KEAKNVEKRLD-WLTRTNS-EKTLNDLTELKAMA-EL-D-*ANFGR-FDQVEERVSVIEDQMNEMK-QEKFRX--XKRN-QSPQEIWDY
>5anc_chr6_310-cL2
SS-LKEDV-PH-KEAKNLEKRLD-CLSRINS-EKTLNDLMELKTMA-EL-D-CTSFSS-FNQLEERVSVIEDQMNEMK-EEKFREKRVERS-QSLQEIWDY
>5anc_chr3_143-cL2
FP-LKEDV-TH-KEAKNLEXGLD-WLTRINS-ERFLNDLKELKTMA-EL-D-CTSFSS-FD*VEERVSVIDDQKNEIK-EEKLRXKRVKRN-QNLQEISDY
>5anc_chr5_199-cL2
FS-LKEDA-TH-KEAKNLEKRLD-*LTRINC-EKTLNDRMELKTTA-EL-D-ITSFSS-FDQVEERVSVIEDQMNEMK-EEKFREKRVKRN-QILQEMWDY
>5anc_chr1_116-cL2
FS-LKEHV-TH-KEAENLEKRLD-WLTRINS-EKSLSDLKELKTTV-EP-E-*TRFNS-FNQAE*RISVIEDQINEIK-EDKIREKRVKRN-QRLQ*IWDY
>5anc_chr3_233-cL2
FS-LKEDV-TH-KGAKNLEKRLD-WLTRINS-EKNLNDLMELKTMA-EL-D-CTSFSS-FNQVEEMVSVIEDQMNEMK-EEKFKEKRVKRN-QSLQEICDY
>5anc_chrX_75-cL2
FS-LKEDV-TH-KEAKNLAKR*D-WLTRINS-EKSLNDLTELKTMA-EL-D-RTSFSS-FDQVEERVSVIEDQMSEMK-KENFREKRVKRN-QSLQELWHY
>5anc_chr16_290-cL2
FS-LKEDV-TH-KEGKNLEKRLD-WLTRIKN-EKTLNDLMELKTMA-EL-G-CTSFSS-FDQLEERVSVIKVQMNEIK-EEKFREKRVKRN-QSLQDMWDY
>5anc_chr14_128-cL2
FS-LNEYV-TH-KEAKNLEKRLD-WITRINS-EKTLNDLMELKTMA-EL-D-CTSFSS-FDQVEERVSVIEDQLNEMK-EEKFREKRVKRN-QSLQEIWDY
>5anc_chr3_105-cL2
FS-LKEDV-TH-KEAKNLEKRLN-WLTRINS-EKTLNDLMELKTVA-EL-D-STSFSS-LDQVEERVSVIEDQMNEMK-EEKFRVKRVKRN-QSLQXIRDN
>5anc_chr17_60-cL2
FS-LQEGV-TH-QEAKNLEKRLD-RLTRINI-EKPLNDLMELKTMA-EL-D-CTSFGS-FDQVEERVSVTEDQMNEMK-EEKFREKXXKRN-QSLQEIWDY
>5anc_chr17_95-cL2
FS-LKEGV-TH-KEAKNLEKRLD-WLTRINS-EKTLNDLMELKTVT-EL-D-CTSFSS-FDQVEERVLVIEDQINEIK-EEKFREKRVKRN-QSLQEIWDY
>5anc_chrX_267-cL2
FP-LKEDV-TH-KEAKNHEKRLD-LLTRINS-EKTLNDLMGLKTVA-EL-D-CTSFSS-IDQVEXXVSVTEDQMNEMK-EEKFREKRVKRX-QCLQEIWDY
>5anc_chr8_316-cL2
FS-LK*DV-TH-KEAKNLEKRLG-WLTRINS-EKTLNDLMEMKTMA-EL-D-CTVFSS-VNQLEERVAVNEDQTKEMK-EEKFRKERVKRN-*RLQEIWEY
>5anc_chr8_98-cL2
FS-LKEDV-TH-KEAKNLEKRLD-WLTRINS-EKTLNDLMELKTLA-EP-D-CTSFSS-FDHVEERVSVIEDQMNEMK-EEKFREKIVKRN-QSLQEIWDY
>5anc_chr12_188-cL2
FS-LKEDV-TH-KEAKNLEKRLD-WLTRINS-EKTFNDLMEPKTMA-EL-D-CISFSS---XVEERVPVIEDQMNEMK-EEKFREKRVKRN-QNLQEIWDY
>5anc_chr19_59-cL2
FS-LKKDV-TH-KEAKNLEKRLD-WLTRINS-EKSLKDLMELKTMV-EL-D-STSFSS-FDQVEERVSEIEDQMNEMK-EEKVREKRVKRN-QSL*EIQDY
>5anc_chr6_6-cL2
FS-LKEDV-TH-KEAKNLQTRLD-WLTRINS-EKSLNDLTELKTIA-EL-D-CTSFSS-FDQGGERVSVIADQMNEMK-EEKFREKGVKRN-QSLQEIWAY
>5anc_chr10_181-cL2
FS-LKEDV-TH-KEAKNLEKRLD-RLTRKNS-NKTLNDLVELKIMA-EL-D-CTSFSS-FNQLEERVSVTEDQMNAMK-ENKVREKRVKRN-QSLQEIWDY
>5anc_chr3_21-cL2
FS-LKEDV-TH-KEAKNLEERLD-WQTRINS-EKTLNDLMELKTMA-EP-D-CTSFSS-FDQVEERVSVMEDQMNEMK-EQKFREKX-KRN-QSLQEICDY
>5anc_chr12_114-cL2
FS-LKKDV-TH-KEVKNLEKRLD-WLTRINS----XYDLIELKTTA-EP-D-RTSFSS-FNQVEERVSVXEDQMNEMK-EX-FREKRVNRN-QSLQEIRDY
>5anc_chr2_71-cL2
FS-LREDV-TH-KEAKNLEKRLD-WLTRINS-EKSLNDLTX--XKA-EL-D-CTSFSS-FDQVEERVSVIEDQINEMK-EEKFREKRVKRN-QSLQEIWDY
>5anc_chr2_148-cL2
FS-LKEDA-TH-KEAKNLEKRLX-WLSRINS-EKTLNDLMELKTMA-EL-D-CTSFSS-LDQGEEX--VTEDQMNEMK-EEKFREKRVKRN-QSLQEIWDY
>5anc_chr15_61-cL2
FS-LKEDV-TH-K*AKNLEKRLD-WLTRINS-EKSLNDLMELKTLA-EL-D-YTSFSS-FDQVEERVSVIEDQMNEMK-EEKFRGKRVKRN-KSLQEIXDY
>5anc_chr2_140-cL2
FS-QKEDV-TH-KEAKNLEKRLD-WLTRINS-EKTLNDLMELKTMA-EL-E-CPSFSS-FNQVEERESVIEDQMNEMK-EX-FREKRVKRN-QSLQEIWDY
>5anc_chr8_91-cL2
FS-LKEDV-TH-KEAKNLEKRLD-WLTRINS-EKSLNDLMELKTMA-EL-D-CTSFSS-FDQVEERVSVIEDQMNEMK-EEKFREKRV*RN-QSLQEIWDY
>5anc_chr6_22-cL2
FS-LREDV-TH-KEAKNLKKRLD-WLTRINS-EKTLNDLMELKTIA-EL-D-CTSFSS-FNQVEEXVSEIEDQMNEMK-EEKFREKRVKRN-QSLQEIRDY
>5anc_chr4_50-cL2
FS-LKEDV-TH-KETKNLEKRRD-WLTEINS-EKSLNDLMELKTMA-EL-D-FTSFSR-FDQLEERVSVIEDQMNEMK-EEKFR*KRVKTN-QSLQEIWDY
>5anc_chr2_47-cL2
SS-LKEDV-TH-KESKNLEKRLD-*LTRINS-KKTLNDLMELKTMA-EL-D-CTSFSS-FYQLEERVSEIEDQMNEMK-EEKFREKRVKRN-QSLQDIWDC
>5anc_chr3_300-cL2
FS-LKEDV-TH-KEAKNLEKRLD-WLTRTNS-EKTLKDLMDLKTMA-EL-D-CTSFSS-FDQLEERVSVIEDQMNEMK-EEXFREKRVKRN-QSPQEIWNY
>5anc_chr1_180-cL2
FS-LKEDV-TH-KEAKNLEKRLD-WLTRINS-ENTLIDLMELKTMA-EL-D-CTSFSR-FDQVEERVSVIEDQMNEMK-EEKFREKRVKTN-QGLQEIWDY
>5anc_chr18_131-cL2
FS-LKEDV-TH-KGAKNLEKRLH-WL-XINS-EKTLNDLMELKTMA-EL-D-CTMFSS-FNQVEDRASVIEDQMNEMK-E*KFREKRIKRN-QSLQEIWDY
>5anc_chr4_312-cL2
FS-LKEDV-IH-KEAKNLEKTLD-WLTRKNS-EKTLNDQMEVKTMA-EL-D-CTRLSS-FDQLEERVSVIEDQMNEMK-EEKFREKRVKRN-QSLQEIWDY
>5anc_chr3_165-cL2
FS-LKEDV-IH-KEAKNLEKRLD-WLTGINS-EKSLNDLMX------------------------------XQMNEMK-EEKFREKRVKIN-ESLQEIWDY
>5anc_chr8_10-cL2
FS-KKEDI-TH-KEAKNLEKRLD-*LTRINS-EKSLNDLMELKTMA-EL-D-CTSFSS-FDQVEERVSMTEDQMNEMK-EDKFKXKRVKRN-QSLQEIWDY
>5anc_chr3_162-cL2
FS-LKEDV-TH-KEAKNLEKRLD-SLTRIIS-EKNLNDLMELKTMA-EL-D-CTSFSS-FDQVEERISVIEEQMNEMK-EETFREKRVKRN-QSLQEIWDY
>5anc_chr1_103-cL2
FS-LKEDV-TH-K*AKNLEKRLD-WLTRINS-EKTLNDLMELRTMA-EL-D-CTNFSS-FDQVEERVSVIEDQMNEKR-EEKFREKRVKRN-QSXQEIWDY
>5anc_chr12_45-cL2
LS-LKEDV-TL-KEAKNLEKRLD-WLTRINS-EKTLNDRMELKTMP-EL-D-CTSFSS-FDQVEERVSVIEDQMNEMK-EEKFRGKRLKRN-QSLQKVWDY
>5anc_chr9_266-cL2
FS-LKKDA-TH-KEAKNLEKRLD-WLTRINS-ART*NDVMELKTIA-EL-D-CTSFSS-FDX-----XMIEDQMNEMK-EEKFREKRVKRN-QSLPEKWDC
>5anc_chr3_72-cL2
FS-LKEDV-TH-KEAKNLEKRLD-WLTRINS-EKSLNDLMELKTMA-EL-D-CTSFSS-FDQVEERVSVTEDQMNEMK-EEKFREKRVKRN-QSLQEIWDY
>5anc_chr18_62-cL2
FS-LKEDV-TH-KEAKNLEKRLD-WLTRINS-EKSLNDPMELKTIA-EL-D-CKSFSN-FDQVEERVSVIEDQMNEMK-EEKFREKRIQRH-EILQEIWNY
>5anc_chr10_92-cL2
FS-LKEDV-TH-XEAKNLEKRVD-WLTRINS-EKSLNDLMELKTMA-EL-D-CTNFSS-FDQIEETLSVIEDQTNEMK-EX-FREKRVKRN-QSLQEIWDY
>5anc_chrX_220-cL2
FS-LKEDV-TH-KEVKXLEKRLD-WLTRINS-EKTLNDLMELKTMA-EL-D-CTSFSS-FDQLGERVSVIEDQMNETK-EEMFREKRVKRN-QSLQEIWEY
>5anc_chr14_260-cL2
FS-LKEDV-TH-KEAKNLEKRLD-WLTRINS-ENTLKDLMELKTRA-EL-D-CRSFSS-FDQVEERVSVIEDQMNEMK-EEKFREKRVKRN-QSLQEIWDY
>5anc_chr4_161-cL2
FS-LKEDV-TH-KEAKNLEKRLD-WLTRINS-EKTLNDLTELKTMA-EL-D-FTSFSS-FDQVEERVSVIEDQVNEMK-EEKYREK*V----QSLQEIWDY
>5anc_chr12_253-cL2
FS-LKEDV-TH-KETKNFEKRLD-WLTRINX-DKSLNDLMELKTMA-EL-D-CTSFSS-FNQLEERVLVTEDQMNEMK-EEKFREKRVKRN-QSLQEIWDY
>5anc_chr2_34-cL2
FS-LKEDV-TH-KEAKNLEKXXG-WLTRINS-EKSLNDLMELKTMA-EL-N-CTSFSS-FDQMEERISVIEDQLNEMK-DEKFRDKRVKRN-*SLQEIWDY
>5anc_chrX_78-cL2
FS-LKEDV-TH-KEAKNLEKRLD-WLTRINS-EKSLNDLMELKTMA-EL-D-RTSFSS-FDQVEEKVSVIEDKMNEMK-EEKFREKRVKRN-QSLQEIWDY
>5anc_chr1_106-cL2
FS-LKEDD-IH-KKAKNLEKRLN-WLTRINS-QKTLNDLMELKTMA-EL-D-CTSFSS-FDQLEERVSVIEDQMN*MK-EX-FREKRVKRN-KSLQEIWDY
>5anc_chr1_178-cL2
FS-PKEDG-TL-KGTKNLEKRLD-WLTRINS-EKTLNDLMELKTMA-AI-D-CTSFSN-FNQVEERVSVIEYQMNEMK-EEKFREKRVKRN-QSLQEIWDY
>5anc_chr5_313-cL2
FS-LKEDV-TH-KEAKNLEKRLD-WLTRINS-EKTLNDLMELKTMA-EL-D-CTSFSS-FDQLEERVSVTEDQMNEMK-EEKFREKRVKRN-QSLQEIWGY
>5anc_chr5_175-cL2
FS-LKEGV-TH-KEAKNLEXRLD-WLTRINS-EKTLNDLMKLKTMA-EL-D-CTSFSS-FDQVEERVSVTEDQMNEMK-EEKFREKRVKRN-XSLQEIRDY
>5anc_chr9_221-cL2
FS-LKEDI-TH-KEAKNLEKRLD-WLT-XNS-X-XLNDLMELKTMA-EL-D-CTSFSS-FDQVEEKVSVIEDQMNEMK-EEKFREKRVKRN-XNLQEIWDY
>5anc_chr4_306-cL2
FS-LKEDV-TH-KEAKNLEKRLD-WLTRINS-EKSLNDWMELKTMA-EL-N-CTSFSS-YDQVEERVSVIEDQMNEMQ-EEKCREKRIKRN-QSLQEIRDY
>5anc_chr4_51-cL2
FS-LKEDV-TH-KEAKNLEKRLD-*LTRIXS-EKTLNDLMELKTMA-EL-D-CTSFSN-FDQVEERVSVIEDQMNEMK-EEKFREKRVKRN-QSLQEIWDY
>5anc_chr3_296-cL2
FS-LKKDV-TH-KEAKNLEKRLD-WLTRINS-EKTLNDLMELKTMA-EL-D-CTSFSS-FDQVEERVSVIEDQMNEMK-EQKFREKRVKRN-QSLQEIWDY
>5anc_chrX_270-cL2
FS-LKEDV-TH-KEAKNLEKRL---LTRINN-EKTLNDLMELKTMS-EL-D-CTSFSN-FIQVEERVSVIEDQMNEMK-EEKFREKRVKRN-*SLREMWDY
>5anc_chr11_277-cL2
FC-LKENV-TH-KEAKNLEKRLD-WLTKINS-*KTLNDLLELNTMA-EL-D-CTSFSS-FDQVEERVSVIEDQMNEMK-EEKFREKX-XRN-QSLQEIWDY
>5anc_chrX_225-cL2
FX-LKEDV-TH-VEAKNLEKRLD-WLTRITS-EKTLHDLMELKTMA-EL-D-CTSFSS-FNQVEERVSVIEDQMNEMK-EEKFREKRVKRN-QSLQEIWEY
>5anc_chrX_24-cL2
FS-LKEDV-TH-KEGKNLGKRLD-WLTRITS-EKS*NDLMELKTMA-EL-D-CTSFSS-FDQVEERXSLTEDQMNEMK-EEKFREKRVKRN-QSL*EIWDY
>5anc_chr18_292-cL2
FS-LKEDV-NH-EEAKNLEERLD-WLTRINR-EKPLNDLMELKTMA-EL-D-CTSFSS-FNQLKERVSVIEDQMNEMK-EEKFREERIKRN-QSLQEIWGY
>5anc_chr10_18-cL2
TS-LKEDV-IH-KEAKHLEKRLD-WLTRKNR-GKSLNDLIEXKTMT-EL-D-CTSFSS-FDQVEERVSVTEDQMNEMK-EEKFREKRVRRN-QSLQEIWDY
>5anc_chr2_46-cL2
FS-LKEGV-TH-KEAKILEKRLD-WLTKINS-EKTLNDLMELKIMA-EL-D-CASFSR-FDQVEERVSVMEDQMNEMK-KEKFREKRVRRN-QSLQEIWDY
>5anc_chr4_170-cL2
FS-LKEDV-TH-KEAKNLEKRLD-WLTRINS-EKTINDLMELKTMA-EL-D-CTSFSS-FNQVEERVSVIEDQMNKMK-EEKFIEKRIKRN-QSL*EIWDY
>5anc_chr10_274-cL2
FS-LKEDV-TH-KEAKNLEKRLD-RLTRINS-EKTLSDPMELKTMA-EL-D-CTSFNS-FNQVEERVSVIEDQINEIK-EDKVXETRVKRN-ESLQEI*DH
>5anc_chr18_195-cL2
FS-LKEDV-TH-REAKNLEKRLD-WLTRINI-EKTVNDLMELKTMA-EP-D-CTSFSD-FDQVEERVSVIEDQINEMK-EX-FREKRVKRN-QSLQEIWDY
>5anc_chr2_295-cL2
FS-LKEGV-TX-KEAKNLEKRLE-WLNRINS-EKTLNDLMELKTMA-EL-D-CTRFSS-FDQLEERVSVIEDQMNEMK-EEKLREKRVKRN-QSLQEIWDY
>5anc_chr14_287-cL2
FS-PKEDV-TH-KEAKNLEKRLD-WLIRINS-EKTLNDLMELKTMA-EL-D-CKSFSS-FDQLEERVSVMEDQMNEMK-EEKFREKRVKRN-QSLQKIWDY
>5anc_chr3_13-cL2
FS-LKEDV-TH-KEAKNLEKRLD-WLTRINS-EKSLNDLMELKTMA-EP-D-CISFRS-FDQVEERVSVIEDQMNEMK-EEKFTEKRVKRK-QILQEIWGY
>5anc_chr8_271-cL2
FS-LKEDV-TH-KEAKNLEKRLD-WLSRINS-EKTLNDLMELKTMA-EL-D-CTSFSS-FNQVEERV*VIEDHMNEMK-EEKFREKGVKRN-QIIQKIWDY
>5anc_chr10_247-cL2
FS-LKENV-TH-KVAKNLEKRLD-WLTRINS-EKTLNDLMELKTTA-KX-D-CTIFSS-FDQVEERVSVIEDPMNEMK-EDKFREKRVKSH-QSLQEIWDY
>5mod_chr2_22-cL2
FS-LKEEV-TH-KEAKNLEKRLD-WLTRTNSVEKTLNDLMELKTIA-EL-D-CTNFSS-FDQVEKRVSVIEDRMNEMK-EEKFREKRVKRN-QSLQEIWGY
>5anc_chr13_251-cL2
FS-LKEDV-TH-KEDKNIEKRSD-WLTRIKS-EKTLNDLLELKTMA-EV-D-CTSFSS-FDQMEERVSVIEEQMNEMK-EEKFREKRVKRN-QILQKIWDY
>5anc_chr3_153-cL2
FS-LKEDV-TH-KEAKNLEKRLD-WLTRINS-EKTLNDLMELKTMA-EL-D-CTSFSS-FDQVEERVSVIEDQINEIK-ENKVREKRVKRN-QSLQEIWDY
>5anc_chr3_155-cL2
FS-LKKDV-TH-KEAKNLEKRLD-WQTRINS-EKTLNYLKELKTMT-QL-D-CTSFSS-FDQVEERVSVIEDQMNEMK-EEKFREKRVKRN-QSLQEIWDY
>5anc_chr2_137-cL2
FS-LKEDV-TH-KEAKNLEKTLD-WLTRINS-EKTLNDLMELKTTA-EL-D-CTSFSS-FDQVEERVSVIEDQINEMK-EEKFREKGVKRN-QNLQEIWDY
>5anc_chr12_115-cL2
FS-LKEDV-TH-KEAKNLEKRLD-WLTRINS-EKTLNDLMELKIMA-EL-D-CTSFSS-FNQVEERVSVIEDQMNEMK-EEKFREKRVKRN-QSLQEIWDY
>5anc_chr3_167-cL2
FS-LKEDV-TH-KEAKNLEKRLD-WLTRINS-EKTLNDLMELKTTA-EL-D-CTSFSS-FDQVEERVSVTEYQMNEMK-EEKFREKRVKRN-QSLQEIWDY
>5anc_chr7_84-cL2
FS-LKEDV-TH-KEAKNLQKRLD-WLTRINS-DKTLNDLMELKTMA-EL-D-CTRFSS-FDQVEERVSVTEDQMNEMK-EDKFREKRVKRN-QSLQEIWDY
>5anc_chr7_205-cL2
FS-LKEDV-TH-KEAKNLEKRYD-WLTRISS-EKTLNDLMELKTMA-EL-D-CTSFGS-FDQVEERVSVIEDQMNEMK-EEKFREKRVKRN-QSLQEIWDY
>5anc_chr7_203-cL2
FS-LKEDV-TH-KEAKXLGKR*D-WRTRINS-EKTLNDLMELKATA-EL-D-YTSFSS-FDQVEETVSVIEDQMNEMK-EEKYRQKRVKRN-QSLQEIWDD
>5anc_chrX_213-cL2
FS-LXEDV-TY-KEAKNLEKRLD-*LTRINS-EKNLNDLKELKTKA-EL-D-*TSFSS-FNQVEERVSVIKXQMNEMK-EKKFKEKRVKRN-QKLQEV*DY
>5anc_chr6_268-cL2
FS-RKEDV-TH-KQAKYLEKRLA-WLTRINS-EKTLNDLMELKTMA-EL-D-CTSFSS-FDQVEERVSVIEDQMNEMK-EEKFREKRVKRN-XRLQEIWDY
>5anc_chr12_53-cL2
FS-LKEYV-TH-KEAKNLEKRLD-CLTRINS-EKSLNDLMELKTMA-EL-D-CTSFSS-FDQVEERVSVIEDQMNGMK-EEKFREKRV*RN-QSLQEIWDY
>5anc_chr10_164-cL2
FS-LKEDV-TH-KVAKNLEKRLD-WPTRISS-EKTLNDLIELKTMA-EL-D-CTSFSS-FNQVEERVSAIEDQMN*TK-EEKFREKRVKRN-QSLQEIGDY
>5anc_chr1_82-cL2
FS-LKKDV-TH-KQAKNLVKRLD-WLTRINS-EKTLNDLMELKTMA-EL-D-CISFSS-FDQVEERVSVIEDQINEMK-EEKFREKTVKRN-XSLQEIWDY
>5anc_chr6_4-cL2
FS-LKEDV-TH-KEAKNLEKRLD-CLTRKNS-EKSLNDLMELKTMA-EL-D-CTSFNG-FDQVEERVSVIEDQMNEMK-EEKFREKRVKSN-QSLQEIWDY
>5anc_chr7_7-cL2
FS-LKDEV-TH-KEAKNLEKRLD-WLTKINS-ETSLNDWMELKIMA-EL-D-CTIFSS-FDQVEERVSVIEDQMNEMK-EEKFREKRVKRN-QSLQEIWDY
>5anc_chr1_108-cL2
FS-LKEDV-TH-KEAKNLEKRLD-RLTRINS-EKTLNDRMELKTMA-EL-D-CTSFSS-FDQVEERVSVIEDQMNEMK-EEKFREKRVKRN-*ILQEIWDY
>5anc_chr2_67-cL2
FS-LKEDV-TH-KEAKNLEXRLD-WLTRINS-EKSVNDLMELKTMA-EL-D-CTSFSS-FDQVEERVSVIED*MNEMK-EEKFREKRVKRN-QSLQEIWDY
>5anc_chr2_144-cL2
FS-LREDV-TH-KEVKNLEKRLD-WLMRKNS-EKTLNDLMELQTVS-EL-D-GTSFSS-FDQVEERVSVIEDQMNEMK-QEKFREKRVKRN-KNLQEIWDY
>5anc_chr9_100-cL2
FS-LKEDV-TH-KQAKNLEKRLD-WLTIINS-EKTLNDWMKLKNMA-EL-D-CTSFNS-FDQLEERVSVIEDQMNEMK-EEKFREKRVK*N-QNLPEIWDY
>5anc_chr3_154-cL2
FS-LKEDD-TH-KETKNLEKRLD-WLTRINS-EKTLNDLTELKSMA-EL-D-CTNFSS-FDRVEERVSVIEDQMNEMK-DEKFREKRVKLN-QSLQEIWDY
>5anc_chr2_36-cL2
FS-LKEDV-TH-KEAKNLEKRLD-WLTKINS-EKSLNDLMELKTKA-EL-D-CTSFSS-FDQVEERVSVIEDEMKEMK-EX-FRVKRVERN-QSL*DIWDY
>5anc_chr13_44-cL2
FS---XDV-TH-KEAKNLEKRLD-WLTRMNS-EKTLNDLMXLKTMA-EL-D-CTSFSS-SDQVEERV*VIEDQMNEMK-EEKFRGKTVKRN-QSXXEIWDY
>5anc_chr18_122-cL2
FS-VKEDV-TH-KEAKNLEKRLD-WLTRINS-EKTLNNLMELKTMA-EL-D-YTSFSS-FHQVEERVSVIEDQVNEMN-EEKFREXXVKRN-XSLKEMWDY
>5anc_chr12_112-cL2
FS-LKEDV-TH-KEAKNLEKRLD-WLTRINS-EKTLNDLMELKTMA-EL-E-CTSFSS-FDQVEERISVIVGKVNKMK-KEKFREK*VKRN-QTIQEIWDY
>5anc_chr3_141-cL2
FS-LKEDV-TH-KEAKNLEKRLD-WLTRING-EKTLNDLMELKTMA-EL-D-CTSFSS-FNQVEERVLVIEDQMNEMK-EEKFGEKRVKRN-QSLQEIWNY
>5anc_chr5_229-cL2
FS-LKEDV-TH-KEAKNLEKRLD-KLTRINS-KKTLNDLMELKTMA-EL-D-YTSFSS-FDQVEERVSVIEDQMNEMK-EEKFREKRIKRN-QSLQEIWDY
>5anc_chr4_159-cL2
FS-LKEDV-TH-KEAKNLEERLD-WLTRINS-EKTLNYLMELKTMA-EL-D-CTSFSS-FDQAEEMI*VIEDQKNEMK-EEKFREKRVKRN-QSLQEIWDY
>5anc_chr7_85-cL2
FS-LKENV-TH-KEAKNLEKRLD-WLTRINS-EKTLNDLMELKTMA-EL-D-CTSFSS-FDQVEERVSVTEDQMNEMK-EEKFREKRVKRN-QNLQEIWD*
>5anc_chr2_147-cL2
FS-LKEDV-TH-KQAKNLEKRLV-WLTRINS-EKTLNDLMEPKTMA-EL-D-WTSFSS-FDQVEERVSVIEDQMNEMK-GEKFREKRVKRN-*SLQEIWDY
>5anc_chr6_228-cL2
FS-LKEDV-TH-KEAKXLEKRLD-WLTRINS-EKTLNDLIELKTTA-EL-D-CTSFIS-FNQVEERVSVTEDQINETK-QEKFREERVKRN-KSLQEIWDY
>5anc_chr9_27-cL2
FS-LKEDI-TH-KEAKNLEKRLD-WLTRINS-EKSLNDLMELKTMA-EL-D-CTSFRS-FHQVEERASVIEDQINEMK-EDKFREKRVKRN-QSL*EIWDY
>5anc_chr9_317-cL3
FS-LKEDV-TR-KEAKNLEKRLD-WLTRITS-EKTLNDLMELKTMA-EL-D-CTSFSS-FDQLEERVSVMEDQMNEMK-EEKFREKRVKRN-QSLQEIWDY
>5mod_chrX_398-cL3
FS-LKGEV-TH-KEV*NLERRLD-WLTRTTSVERSLNDLMELKTMA-EL-D-CTSFSS-FDQREERVSVMEDEMNAIK-EEKFREKRIKRN-QSLQEIWDY
>5mod_chr14_117-cL3
LS-LKEEV-TH-KGAKNLEKRLD-WLTRITSVENSSNDLMELKTMA-EL-D-CTSLSS-FNQLEERVSVIKDQMNEMK-EEKFREKRVKRN-QSLQEIWDY
>5mod_chr5_247-cL3
FS-LKEEV-TQ-KEVKNLEKRLD-WLTSITSVEKSSNDLTELKTME-EL-D-CTSFSS-FDQLEERVTVIEDQMNEMK-EEKFREKRVKRN-XSLQEIWDY
>5mod_chrY_412-cL3
LS-LKEEV-TH-KEVKNLEKRLD-CLTRLTSVEKSLNNLMELKTIA-*L-D-STSFSS-FGQMEERVSVTEDQMNEMK-EEKFREKRIKRN-QSLQEI*DX
>5mod_chr7_348-cL3
FS-LKEEV-IQ-KEA*HLEKRLD-WLTRITSVEKSLNDLMELKTMA-EL-D-CTSFSS-FDQLEERGSVNEDQMNEMK-EEKFRE*RIKRN-QSLQEIWDY
>5mod_chr12_106-cL3
FS-LKEEV-TQ-KEAKXLEKRLD-WLTRITSVVKSLNDLMELKTMA-EL-D-CTSFSS-FDQLEERVSVIEDQMNEMK-EEKFIEKRIKRN-*SLQEIWDY
>5mod_chr7_334-cL3
SS-LKEEV-TH-KEAKNLEKRLD-WLTRITSVEKS*NDPMELKTMA-EV-D-CTSFST-FNQLEERVSVIEDQMNETK-EEKFREKRVKRN-QSHQEIWDY
>5mod_chr9_385-cL3
FS-LKEEV-TH-KEAKTLEKRLD-WLTRITSVEKSLNDLMELKTMA-EL-G-CPSLSS-FDQLEERVSVMEDRMNEMK-EEKFREKRVKRN-QSLQGMCDY
>5mod_chr17_139-cL3
FS-LKEEV-TH-KEAKNLEKRLD-WLTRITSLEKSLNDLMELKTMA-EL-D-RTSFSS-FDQLEERVSVIEDRMNEMK-EEKFRE*RVKRN-QSLQEIRDY
>5mod_chr7_301-cL3
FS-LKEDV-TH-KEAKNLEKRLD-WLTRITSVEKSLNDLMELKTMA-EL-D-*TSISS-FDQL*ERVSVIEDQMNEMK-EEKFREKXXKRN-QSLQEIWDY
>5mod_chr14_141-cL3
FS-LKEEV-TH-KEAKNLEKRLD-WLTRITNAEKSLKDLIQLKNMA-EL-D-XTSFSS-FDQLEKRVSVIEDQMHEMK-EEKFREKRVKRN-QSLQEIWDY
>5mod_chr10_51-cL3
FS-LKEEV-TH-KEAKNLEKRLD-WLTRINXVEKYLNDLTEPKTMA-EL-D-CTSFSS-FNQLEERISVIEDHMNEMK-EEKFREKRVKRN-QSLQEIWDY
>5mod_chr4_242-cL3
YS-LKEEV-IH-KEAKNLEKRLD-WLTRIISVEKSLNDLMELKTMA-EL-D-FTSFSS-FDQLEGRVSVMEDXMNEMK-EEKFREKRVKRN-QSLQEIWDY
>5mod_chr3_236-cL3
FS-LKEEA-TQ-KEVKNLGKRLD-WLTRITSVEKSLNDLIELKTMA-EL-D-CTSFSS-FDQLEERVSVIEDQMNEMK-EQKCREKRIKRN-QSLQEIWDY
>5mod_chr11_98-cL3
FS-LKEEV-TH-KEAKNLEKKLD-WLTRITSVEKSLNDLMELKTMA-EL-D-XTSFSS-FNQLEERVSVIEDQMNEMK-EXXFREKRVKRN-QSLQELWDY
>5mod_chrX_391-cL3
LS-LKEEV-TH-KEAKNLEKRLV-WLTRITSVEKSLNDLMELKTMT-EL-D-CTSFSG-FDQLEERVSVIEDQMNDMK-EKKFREKRVKKN-QSLQEIWDY
>5mod_chr3_225-cL3
FS-LKEEV-TH-KEAKIPEKRLD-WLTRITSVEMSLNDLMELKTMA-EI-D-CTSSSS-FDQAEERV*VIED*MNEMK-EEKFREKRVKRN-QSLQEIWDY
>5mod_chr5_279-cL3
FS-LKEDV-TH-KEAKNLEKRLD-WLTRITSVEKALNDLTELKTMV-EL-D-CTSFSS-FNQLEERVSVIEDQMNEMK-EX-FREKRVK-X-QSLQEIWDY
>5mod_chr4_234-cL3
FS-LKEX--TH-KEAKNVAKRLD-WLTRITRVEKSLNDLMELKTMA-EL-D-CTSFSS-FDKMEERESVTEDQMNEMK-EEKFREKRVKRN-QSLQEIWDY
>5mod_chr14_116-cL3
FS-LKEEI-TH-KEAKSFEKRLD-WLTSITSVEKSLSDLMELNTMA-EL-D-CTSLSS-FNQLEERISVIEDQMNEMK-EEKFREKRVKRN-QSLQEIWDY
>5mod_chr21_165-cL3
FS-LKEEV-TH-KEA*NLEKRLD-*LTGITSVEKSLKDLMELKTMA-EL-E-CTSFSS-FDQLEERVSVMEDQMNEMK-EEKFRENRVKRN-*SLQEIWDY
>5anc_chr4_152-cL3
FS-LKEHV-TH-KEAKNIEKRLD-WLTRITS-EKXXNDLMELKTTA-EL-E-YTSFNS-FYQXEGRVSMIEDQINEIK-EDKTREKKVKRN-QSLQEIWDY
>5mod_chr2_160-cL3
FS-LKEEV-TH-KEAKNLEKRLD-WLTRITSVEKSLKDLMEVKTMA-EL-D-CTSFSS-FDQLEERVSVIEDQMNEMK-EEKFRERRVKRN-QNLQEIWDY
>5mod_chr3_154-cL3
FS-LKEEV-TH-KXAKNLEKRLD-WLTRITSVEKS*NDLMELKTMA-EL-D-CTSFSN-FDQLEEKVSVIEDQMNEMK-EEKFREKRVKRK-QSLQEIWDY
>5mod_chr11_90-cL3
FS-LKEEI-IH-KEAKNLEKRLD-WLTRKTNVEKSLNDLMEVKTMA-EL-D-CTIFSS-FDQLEERVPVIEEQMNEMK-EEKFREKRVKRS-QSLQEIWDN
>5mod_chr2_166-cL3
FS-LKEEV-TH-KGAKNFEERLD-CLTRITSVEDSLNDQMELKTMA-EL-D-CTSFSS-FNQLEERVSVIAGQLNEMK-EX-FREKRTKRN-XSLQQIRDY
>5mod_chr7_329-cL3
FS-LREEV-TH-KEAKNLGKRLD-WLTRITSVEKFFNDLMELKTMA-EL-D-CTSFSS-FNQL*ERVSVIEDPMNEMK-EEKFREKRVKRN-QSPQEIRNY
>5mod_chr6_339-cL3
FS-LKEEV-TH-KEAKNLEKRLD-WLTRITSVEKSLNDLMELKTMA-EL-D-CTSLSS-FSHLEERVPVIEEQMNEMK-EEKFREKRVKKN-QSLQEI*DY
>5mod_chr9_366-cL3
FS-LKEEV-TH-KEAKNFEXRLH-WLTRITNAEKSSKDLMELKTMA-EI-D-CTSFIS-FDQLEERVSVIEDQMNEMK-EEKFREKRVKRX----------
>5mod_chr5_277-cL3
FS-LKKEV-TH-KEAKNLEKRLD-WLTRITNPEKSLNDLMELKTTA-EL-D-CTSFSS-FNQLEESVSVIEDQMNEIK-EEKLREKRVKR--XSLQEIWDY
>5mod_chr16_127-cL3
FS-LKEEV-TH-KEAKNLEKTLD-WLTRITSVEKSLNDLMEPKTMV-EL-D-CTSFSS-FDQLEERVSVIEDQMNEMK-EEKFREKRIKRN-QSLQEIWDY
>5mod_chr12_93-cL3
YS-LKEEV-TS-KEDKNLQKRLD-LLTRITSVEKSLNDLMELKTMA-EL-D-YTSFSS-FDQLEERVSMIQDQMYEMK-EX-FREKRVKRN-QSLQEIWDY
>5mod_chr4_208-cL3
FS-LKEEV-NH-KEAKNLEKRLD-LLTRITSVEKTVNDLLELKTMA-EL-D-CISFSS-FNQPEERVSVMEDQMKEIK-EEKFREKRIKRN-QSLQEIWDY
>5mod_chr5_271-cL3
LS-LKEEV-TQ-KEAKXIEKRLD-WLTRITTVEKSLNDLMELKTMA-EL-D-CTSFSS-FDQLEERVSVIEDQMNEMK-EEKFRDKRIKRN-QSLQEIWDY
>5mod_chr2_121-cL3
FS-LKEEV-TH-KEAKSLXKRLH-WLTRITSVEKSLNDLMELKTTA-EL-D-RTSFSS-FDQVEERVXXIEDQMNEMK-EEKFREKRVKRN-QSLQEIWDY
>5mod_chr11_96-cL3
FS-LKEED-TH-KEAKNREKRLD-WLTRITSVEKSLDDLMELKTMA-EL-D-RTSFSS-FDQLEERVSVMEDEMNEMK-EEKFREKREKRN-QRLQEIWDY
>5mod_chr9_379-cL3
FS-LKEEV-TH-KEAKNLEKRLD-WLTRITSVEKTLKDLMXLKTVA-EL-D-CTSFSS-FDX------VVEDQMNEMK-EEKFREKRVKRN-QSLQEIWDY
>5mod_chr6_239-cL3
FS-LKKEV-TH-KEGKNLEKRLD-WLTRISSVQKSLNDLMKLKTTA-EL-D-*KSFSS-FDQLEEKVSVIEDQMNEMK-EEKFREKRVKIN-QXLQEIWDY
>5mod_chr17_112-cL3
FS-LKEEV-TH-KEAKNLEKRLD-WLTKITSVEKSLNDLMELKTMA-EL-D-CTSFSS-FNQLEERVSVIEDHRNEMK-EEKFREKRVKRK-QSLQEIWDY
>5mod_chr6_333-cL3
FS-VKEEV-TH-KEAKNLEQRLD-WLTKITNVEKSLNDLMELKNMP-EL-D-CTSLSS-FNQLEERV*VIEDQMNEMK-EEKFREKRVKRN-QSLQEIWDY
>5mod_chr13_83-cL3
FS-LKEEV-TQ-KEVKNLEKRLD-WLTRKTSVEKSLNDLMELKTMA-EL-D-CTSFSS-FDQLEERISVX---------------XRVKRN-QSLQEI*DS
>5mod_chr8_358-cL3
FS-LKEEV-TH-KEAKNLEKG*D-WLIRITSVEKSLNDLTELKTMA-EL-D-CTSFSS-FDQVEERVSVIEDQMNEMK-GEKFREKRVKRN-QSLQETWDY
>5mod_chr7_294-cL3
FS-LKEEV-TH-KEAKNLEKTLE-WLSRITLVKKPINDLMELKTTA-EL-D-STSFSN-FHQLEERVSVIEDKVNEMK-EDYLREKRVKRN-QSLEDIWDY
>5mod_chr8_322-cL3
FS-LKKEV-TH-KEAENLEKRLD-WLTRITNAEKSLNDLMELTNMA-EL-D-CTTFLS-FDQLEERASGIEDQMNEMK-EEKFTEKRVKRN-QSLQEIWDY
>5mod_chr7_326-cL3
FS-LTEDV-TH-KEDKTLEKRLH-WLSRITSVEKILNDLMGLKTMA-KL-D-CTSFSS-FHQLEERVSVIEDQMNEMK-EEKFREKRVKRN-XSLQEIWDY
>5mod_chr1_59-cL3
FS-LKEEV-TH-KEHKNLEKRLD-WLTRITNVEKSLNDLMELKNMA-EL-D-CTSFSS-FDQLEERVSVIEDQMSETK-EEKFREKRIQRN-QSLQEIWDY
>5mod_chr4_200-cL3
FS-LK*EV-TH-KEAKNLEKRLD-CLTRIINAEKSLKDLMELKTMT-EP-D-CTSFSS-FEQLEERVSVTEDQMNEMK-EEKFREKRVKRN-HSFQEIWDX
>5mod_chr1_60-cL3
FS-LKEEV-TD-KEVKNLDKRLD-WLTRITNVENSLNDLMELKTMA-EL-C-CTSFSS-FDQLEERVSVIGDQMNEMK-EEKFREKRIKRN-QSLQEIWDY
>5mod_chr10_56-cL3
FS-LNEEV-TH-REAKNLEKRLD-WLTRITNVEKSLNDLMELKNMA-EL-D-CTSFSS-FDQLEERVSVIEDQMNEMK-EEKFREKRVKRN-RSLQEIWDY
>5mod_chr16_128-cL3
FS-LKEEV-NH-KEAKNLEKRLD-WLTRINIVEKSLNDLMELKTMA-EL-D-CTSFSS-FNQLEERVSVIEDKMNEMK-EEKFREKRVKRN-KNLQEIRDY
>5mod_chr8_328-cL3
FS-LKEEV-XX-KQAKNLEKRLD-WLTRITNKEKSLSDLMELKNVA-EX-D-CTSFSS-FDQLEERVSVIEDQMNEMK-EEKFREKRIKRN-QSLQEIWDY
>5mod_chr3_212-cL3
FS-LKEEV-TH-KEVKNLKKRLD-WLTRITSVEKSLNDLMELKAMA-EL-D-GTSLSS-LDQLEERVSVIEDQMNEMK-EEKFREKRIKXN-QSLQEIWDY
>5mod_chr1_48-cL3
FS-LKEEV-TH-KEVKNLEKRLD-WLTRITSVEKSLNDWMELKTMA-EL-D-CTSFSS-FDQLEERVSVIEDQMNEMK-EEKFREKRVKRN-QSLQEIWDY
>5mod_chr4_215-cL3
FC-QKEEV-TH-KEAKNIEKRLD-WLTRITSVERTLNDLMELNTMA-EL-D-CTSFSS-LNRVEERVSVIEDQMNEMK-EVKFREKRVKRK-QSLQEIWNY
>5mod_chr4_254-cL3
FS-LKEGV-IH-KEDKNLEKRLD-WLTRTTSVEKSLNDLMELKTMA-EL-D-CTSFSS-FDQLEERVSVIEDQMNEMK-EGKFREKRIKRN-QSLQEIRDY
>5anc_chr5_40-cL3
FS-LKEEV-TQ-REAKNLENRVD-WPTRINS-EKSLNDLMELKNMA-EL-D-CTSFSS-FDQMEERVTVIEDQMNEMK-EEKFREKRVKRN-HSLQEIWDY
>5mod_chr8_392-cL3
FS-LKEEV-TQ-KEVKNLEKRLD-WLTRITSVEKSLNDLTELKNMA-EL-D-YISFGN-FDQLEERVSVTEDQMNEMK-EEKFREKRVKRN-QSLQKI*DY
>5mod_chr13_79-cL3
FS-LKEEV-TH-REAKNLEKRLD-WLTRITSVEKSLNDLMELKTMA-EL-D-CTSLSS-FDQLEERVSVIEDQMNEMK-EEKFREKRVK-N-QSLQEIRDY
>5mod_chr1_42-cL3
FS-LKEEV-TH-KEAKNLEKRLD-WLTRITSVEKSLNDLMELKTMA-EL-D-CTSFSS-FDQQEERVSVTEDQMNEMK-EEKFREKRVKRN-QXLQDIWDY
>5mod_chr4_19-cL3
FS-LKEEV-TH-KEAKNLEKRLD-WLTRMTSVEKSLNDLMELKNME-EL-D-CTSFSS-FDQLEERVSVIEDQMNEMK-EEKFREKRVERN-PSLQEIWDY
>5mod_chr11_102-cL3
FS-LKEEI-TH-KEAKNLEKILD-WLTRITSVEKSLNDLRELXTMA-EL-D-CPSLSS-FDQRE*RVSVMEDQMNEMK-KEKFREKRIKRN-QSHQEIWDY
>5mod_chrX_422-cL3
FS-IQEEV-TH-EKVKNLEKRLD-WLTRITSVEKSLKDLMELKTMA-EL-D-CTSFSN-FHQLEERVSGIEDQMNEMK-EX-FREKRIKRN-ESLQEI*DY
>5mod_chr4_224-cL3
FS-LKEXV-TH-KEAKNLEKRLD-WLTRITSAEKSLNDLMELNTTA-EL-D-CTSFSS-FDQLEERVSVMEDQMNEMK-EEKFREKRVKRN-QILQEIWDY
>5mod_chr3_206-cL3
FS-LKEEV-TH-KEDKNPEKRLD-WLTRITCVEKSLNDLLELKTMT-EL-D-CTSFSS-FDQLEERVSVIEDQMNEMK-EQRCREKRVKRN-QSLQEIWDY
>5mod_chr11_97-cL3
FS-LKEEG-TH-KEAKNLEKR*D-WLTRITSLEKSLNDLMELKTTA-EL-D-CTSFSS-FD*LEERVPVIEDQMNKMK-EEKFREXRVKRN-*SLQEIWDY
>5mod_chr3_214-cL3
FS-LEEEV-TH-KEAKNLEKRLK-WLTRRTSIEKSLNDLMELKTMA-E*-D-CTSFSG-FDQLEERVSVIEDQMNEMK-EEKLREKRVKRN-QSLQ-----
>5mod_chr1_49-cL3
FS-LKEEV-IH-KEAKNVEKRLD-WLNRITSVEKSLNDLMELKTMA-EL-D-CISFSS-FGQLEERVSVIEDQTNEMK-EEKFREKRVKRN-QSLQEIWDY
>5mod_chr3_198-cL3
FS-LKEEV-TH-KEAKNLEKRLD-WLTRITSVEKSLNDLMELKTMA-KL-D-CTSFSS-LEQLEERVSVTEDQMNEMK-EENFREKRIKRN-QSLQEIWDY
>5mod_chr15_119-cL3
FS-LKEEI-TH-KEAKNLENRLN-WLTRITSVEKSLKDLMELKTMA-DL-D-CTSSSR-FDQLEEKVSVTEDQMNEMK-EEKFREKRVKTN-QSLQEIWDY
>5mod_chrY_409-cL3
FS-IKEEV-TH-KEAKNLEKSLA-WLIRITNVQKSLNNLREVKTMA-EL-D-CTSFIN-SNQLEERVSEIEDKMNEMK-EEKFREKRIKRN-QSLQEIWDY
>5mod_chrX_377-cL3
LS-LKEEV-TH-KEVKNLEKRLD-WLTRITSVEKSLNDLMELKTMA-EL-D-CKSFSS-FDQLEERVSXTEDQMNEMK-EEKFREKRVKRN-QSLQEIWDY
>5mod_chrX_421-cL3
FS-LKEEV-TH-KEVKXLEKRLD-RLTRITSVEKYLNDLMELKTME-EL-D-CTSFSS-FDQLEERVSMIKDQMNEMK-EEKFREK*VKRN-QSLQEIWDY
>5mod_chr18_152-cL3
FS-LKEEV-TH-KEAKNLEKRLD-WLTRITNVQKSLNDLMELKNTA-EL-D-CTSFSS-FDQLEERVSVIEDPMTEMK-EX-FREKRVKRK-QSLQETWDY
>5mod_chr5_243-cL3
FS-LKEEV-TH-KEVQNIEKRLD-WLTRIINVEKSLNDLMELKTMA-EL-D-CTILSS-FDQLEERVSATEDQMNEMK-EEKFREKRVKRN-QSLQEI*DY
>5mod_chr4_218-cL3
CS-LM-----------XLEXRLD-WLTRITTVEKYVSDLMELKTMA-EL-D-CTSFSS-FDQLEERVSVIEDEMSEMK-EEKFREKRIKRN-QSLQEIWDC
>5mod_chr10_35-cL3
FS-VKEEV-TH-KEAKNFEKRLD-WLTRINSVEKSLNDLMELKTMA-VL-D-CTSFSS-FDQLEERVSVIEDQINEMK-EEKIREKRVKRN-QSLQEMWDY
>5mod_chr2_156-cL3
FS-LREEV-TH-KEAKNLEKRLD-WVTRITNVEKSLNDLMELKNMA-EL-D-YTSFSS-FDQLEERVSVIEDQINEMK-EEKFREKRVKRN-QSLQEIWDY
>5mod_chr3_161-cL3
FS-LKEKV-TH-KEAKNLEKRLD-WLTRITSVEKSLNDLT*LKNMA-EL-D-CTSFSS-FAQLEGSVSVIEDQMNEMK-EEKFREKRVKRN-QSLQEIRDY
>5mod_chr6_random_296-cL3
FS-LKKEV-TH-KEGKNLEKRLD-WLTRISSVQKSLNDLMKLKTTA-EL-D-*KSFSS-FDQLEEKVSVIEDQMNEMK-EEKFREKRVKIN-QXLQEIWDY
>5mod_chr4_10-cL3
FS-LKEXV-TH-KEAKNLEKRLE-WLTRITSVEKSLNDLMELKTMA-EL-D-YTSFST-FNQLEERVSVIEDQMNEMK-EEKFREKRVKRN-QSLQEIWDY
>5mod_chrX_351-cL3
FS-LKKEV-TH-KEVKNLEKRLD-WLNRITNVEKASNDILELKTMA-EL-N-CTNFSS-FDKLEERVSVIEXQMNELK-EX-FREKRVKRN-QSLQEIWDY
>5mod_chr14_145-cL3
FS-LKEEV-AH-KEAKNLEKRLD-WLTRITSVEKSLNDLMELRTMA-EL-D-CISFRS-VDQLEERVSAIEDQMNEIK-EEKFREKRIKRN-QSLQEIWDY
>5mod_chr9_382-cL3
FS-LKEEV-TH-KEAKNLEKRLD-*LTRITSVEKSLKDLMELKTMA-EI-D-CTSFSS-FNQLEERVSVIEDQMNEMK-EEKFRENRVKRN-QSLQEIWNY
>5mod_chr7_341-cL3
FS-LKEEV-TQ-KEVKNLEKRLD-WLTRITSVEKSLNDLMELKTMA-EI-D-CTSFSS-FDQLEERVSVIEDQMNAMK-EQKFREKRVKRK-QSL*EIRDY
>5mod_chr6_249-cL3
FS-LKEEV-TH-KEAKNLENRLD-WIPRITRVEKSLNDLMELKTTA-EL-D-CTSFSS-FDQLEEIVSVIEDQMNEMK-EEKFREKRVKRN-QSLQEIWDY
>5mod_chr1_43-cL3
FS-LKKEV-TH-KEAKNIEKRLD-WLTSIISVEKSLKDLMELKTMA-EL-D-CTSFSS-IDQLEERVSVTEDQMNEMK-EEKFREKRVKRN-QSLQEIWDY
>5mod_chr6_240-cL3
FS-LKEDV-TH-KEAKNLEKXLD-WLTRIISVEKSLNGLMELKTMA-EL-D-CTSFSS-FDQLKERVSVIEDQMNDMK-EEKFREKRVKRN-QSLQEIWNY
>5mod_chr6_330-cL3
FS-LKEEV-AH-KEAKNLEKRLD-WLTRINTVDKYLNDLMKLKTMA-EL-D-CTSFIS-FDQLEERVSVIEDQMNEMK-EEKFREKRVKRN-QSLQEIWDC
>5mod_chr10_53-cL3
FS-LKKEV-IH-KEAKNLEKRLD-WLTRITSIEKSLNDLMELKTMA-EL-D-YISFST-LDQLEERVSVTEDQMNEMK-EEKFREKRVKRN-*NLQEIGDY
>5mod_chr16_7-cL3
FS-LKEEV-TH-KEAKNLEKSLD-WLTRITSVEKSLNDLMELKTMA-EL-D-CTSLSS-FD*LEERVSVIEDQMNEMK-EEKFREKRVKRN-QSLQEIWDY
>5mod_chr2_6-cL3
FS-LKEDV-TH-KEAKNLEKRLD-WLTRITSVDKSLNDLMELKTMA-E*-D-CTSFSS-FDQLEERVSVIEDQMNEMK-EX-FREKRXKRN-*SLQEIWDY
>5mod_chr3_155-cL3
FS-LKDEV-TH-KEAKNLEKRLA-WLTRITNVEKSLNDLLELKTMA-EL-D-CTSFSS-FDQLEERVSVMEDQMYEIK-EEKFREKRVKRX-QRLQEIWDY
>5mod_chr4_220-cL3
FS-LKEEV-TQ-KEAKKLEKILD-WLTRITSVEKSLNDLMELKTMA-EL-D-CTSFSR-FDQLEERVSVIGDEMNEMK-EEKFREKRVKRN-QSLQEIWDY
>5mod_chr9_370-cL3
FS-LKEEV-TH-KEAKNLQKRLD-WLTRITSVQKSLNDLMELKTMA-GL-N-CTSFSS-FDQLEERVSVIEDQMNEMK-EEKFREKXXKRN-QSLQEIHDY
>5mod_chr8_344-cL3
FP-LKEEV-TY-KEAKKLEKILD-WLTRITSVEKSLNDLMELKTMA-EL-D-CTSFSS-FDQLEERVSVIEDQMNEMK-EXKFREKTVKRN-QSLQEIWDY
>5mod_chr6_282-cL3
FS-LKEEV-TH-KEPKNLEKRLD-WLTRITSIEKSLNDLMELKTMA-EL-D-CTSFSS-FDQLEERLSVIEDQMNEMK-EEKLREKRVKRN-QSFQEIWDY
>5mod_chr20_168-cL3
FS-LKEEV-TH-KEAKNLEKRLD-WLTRITGVEKSLNDLMEVKTMA-EL-D-CTSFSS-FNQLEERVSVIEDQMNEMK-EEKFREKRVKRN-QSLQEIWDY
>5mod_chr8_323-cL3
FS-LKEEV-TH-KAAKNLEKRLD-WLTRITSVEKSLNDLIELKTTA-EL-D-CTSFRS-FDQLKEKVSETGDQMNEMK-QKKFREKRAKRS-QSLQEIWDY
>5mod_chr4_237-cL3
FS-LKEEV-TH-KEAKNLEKRLD-WITRITSVEKSLNDLMELKTMA-EL-D-CTSFSS-FNQLEERVSVTEDQMNEMK-EEKFREKRVKRN-*SXQEIWDY
>5mod_chr7_312-cL3
FS-LKEEV-TH-KEAKNLEKRLN-*LTRITSVEKFLNDLMELKTMA-EL-D-CTSFSS-FDQLEERVSVMEDEMNEMK-EEKFREKRVKRN-QSLQKIWDY
>5mod_chr3_187-cL3
FS-LKEEA-TH-KEAKNLEKRLD-GPTRITSVEKSLNDLMELKTMA-EL-D-CTSFSS-FNQLEERVSVIEDQINGTK-QEKFREKRVKRN-QSLQEIWDY
>5mod_chrX_399-cL3
FS-LKEEV-TH-KEAKNLEKRLD-WLTRITSIEKSLNDLMELKTMA-EL-D-CISFSS-CDQLEERVSVIEDQMNEMK-EEKFREKRIKRN-QSLQEIWDY
>5mod_chr18_129-cL3
FS-LKEEV-TH-KEVENLEKRLD-WLTRITKVEKALNDLMELKTMA-E*-D-CTSFSS-FDQL*ERVSVMEDQMNEVK-EEKFREKRIKRN-QSLQEIWDY
>5mod_chr11_92-cL3
FS-LKEEV-IH-KEAKNLEKRLD-WLTRITKVEKSLNDLMEVKTMA-EL-D-CTIFSS-FDQLEERVSVIEEQMNEMK-EEKFREKRVKRS-QSLQEIWDN
>5mod_chrY_406-cL3
FS-IKEEV-TH-KEAKNLEKSLA-WLIRITNVQKSLNNLREVKTMA-EL-D-CTSFIN-SNQLEERVSEIEDKMNEMK-EEKFREKRIKRN-QSLQEIWDY
>5mod_chr7_311-cL3
FS-LKAEV-TQ-KEAKNLEKRLD-RITRIPSVEKSLNDLMELKTMA-EL-D-CTSFSS-FNQLEERVSVMEDQINEMK-EX-FREKRVKIN-QSLQEIWDY
>5mod_chr15_138-cL3
YS-LKEEV-TH-KEAKNLEKRLD-WITRITNVEKSLNDLMELKNMA-EL-D-RTSFSS-FNQLEERVSVIENQMNEMK-EEKFREKRVKRN-QSLQEIWDY
>5mod_chr3_181-cL3
FS-LKEEV-TH-KEAKNLEKRLD-WLTRITSVEKSLNDLLELKTVV-EL-D-CTSFSS-LDQLEERVSVMEDEMNEMK-EEKFREKRVKRN-QSLQEIWDY
>5mod_chr5_270-cL3
FS-LKEEV-TH-KXAKNLEKILD-WLTRINSVEKYLNDLMELKTMA-KL-D-CTSFSS-FDQLEERVSVIEDRMNEMK-EEKFREKIVKRN-ESLQEIWDY
>5mod_chr5_248-cL3
FY-LKEEV-TH-KEAKNHEKSLD-WLTKITSVEKSLKDLMELKTMA-EL-D-CTSFSS-INQLEERVSGIEDQMNEIK-EEKFRXKRIKRN-QSLQEIWDY
>5mod_chr8_369-cL3
FS-LKEEV-TH-KEA*NLEKKLD-WLTRITSVEKSLNDLMELKAMA-EL-D-CTSFSS-FNQLEERVSVIEDQMNEMK-EEKFRGKRVKRN-QSLQETCDY
>5mod_chr13_95-cL3
FY-LKEEV-TH-KETKNLEKRLD-WLTXI-XVEKSLNDLMELKTMS-EL-D-CTNFSS-FNQLEERVPVIEDQMNEMK-EEKFREKRVKRD-QSLQEIWDY
>5anc_chr6_172-cL3
FS-LKEEV-IH-KETKNLEKRLD-WLTRINS-EKSLNDQMELKTMT-EL-D-CTSFSS-FDQLEERVSVIEDQMNEMK-EEKFREKRVKRN-QILQEIWDY
>5mod_chr4_203-cL3
FS-LKETV-TH-KEDKNLEKRLD-WLTRITSVEKSLYDLMELKTMA-EL-D-NTSFSN-FDQLEERVSVMEGQMNEMK-EENFREKRVKRN-QNFQEIWDY
>5mod_chr4_241-cL3
FS-VKEES-TQ-KEAENLETRLD-WLTRITSVEKSLNDLMELKAMA-EL-D-CTSFSN-FDQLEERVSVIEDQMNEMK-EEKFREKRVKRN-QSLQEIHDY
>5mod_chr5_264-cL3
FS-LKEEV-TH-KEVKNLEKRLD-WLTRINSVEKPLNDPMEMKTMA-QL-D-CTSFSS-FEQLEERVSVIEDQMNEIK-EEKFRENRVKRN-QSLQEIWDY
>5mod_chr14_114-cL3
FS-LKEEV-TH-KQAKNXEKRLD-WLPRKTSVEKMLNDTMELKTMA-EL-N-CTSFSS-XNQLEERVSAMEDQMNEMK-KEKFREKRVKRN-QSLQEIWDY
>5mod_chr7_327-cL3
FS-LKEEV-TQ-KEVKNLEKXLD-WLTRITNVEKSLNDLMELKNMA-EL-D-CTSFSS-FDQLEERVSVMEDQTNEMK-EEKFREKRVKRN-HSLQEIWDY
>5anc_chr12_283-cL3
FS-LKEDV-TH-KEAKNLEKRLD-RLTGITS-EKALNDLMELKTMA-EL-D-*TIFSS-FDQLEERVSVMEDQMNEMK-EEKFREKRIKRN-QSLQEIRDY
>5mod_chr6_343-cL3
FS-LNEEV-IH-KEAKNLEKGLD-WLTRITSIETSLNDLMELKTMA-EL-D-CTSFSS-FNQLEERVSVIEDQMNEMK-EXXFRERRV*RN-QNLQEIWDY
>5mod_chr9_388-cL3
FS-IKEEV-TH-KEAKNFKKRLD-LLTRITNVEKALNDLMELKTMG-EL-D-CTSFSS-LDQLEERV*VIEDQMNEVK-EEKFRVKRVKRN-QSLQEI*DY
>5mod_chrX_359-cL3
FS-LKEDV-TH-KEAKNLEKR*D-WLTRITSVEKSLNDLMELKTMA-EL-D-CTSFSS-FDQLEERVSVIEDQMNEMK-EEKFREKRVKRN-QSLQETWDH
>5mod_chr4_252-cL3
FS-XKEEA-TH-KEAKNLEKRLD-WLTRIISVEKSLNDLMELKTMA-EL-D-CTSFSS-FDQWEERVSVIEDQINEMK-E-KFTEKRVKIN-QSLEEIWDY
>5mod_chrX_361-cL3
FS-LKEEV-NH-KEAKNLEKRLD-WLTRITNVEKSLNDLMELKNMA-EL-D-CTRFSS-FDQLEEKISVMEDQMNEMK-EEKFREKRVKRN-*SLQEIWDY
>5mod_chr11_89-cL3
FS-LKEDV-TH-KEAKNLEKRLD-WLTRITSVEKSLNDLIELKTMA-EL-N-CTSFSS-FDQLEERVSVIEDQMNEMK-EEKFREKRVKRN-QSLQEI*DY
>5mod_chr5_287-cL3
FS-LKG*V-TH-KEAKNLGKRLD-WLTRITSVEKSLNDLMELKTMA-EL-D-CTSFSS-FNQLEERVSVTEDQMNEMK-EEKFREKRVKGN-QNLQEIWDY
>5mod_chr10_41-cL3
FS-LKEEV-TH-KEVKNLQKRLN-WLTRITDEEKSLKDLLELKTMG-EL-D-CTSFSS-FDHLEERVSVIEDQMNDTK-EKKFREKRVKRN-QSLQEIWDY
>5mod_chr5_263-cL3
FS-LKEEV-TQ-KEAKNLEKRLD-WLTRITSVVKSLNDLMELKTMA-EL-D-CTSFSS-FDQLEESVSVMDDQMNEMK-EEQHREKRIKRN-QSL*EIWDY
>5mod_chrY_404-cL3
FS-LKEEV-TH-K*AENLEKRLD-WLTRITSVEKSLNDLMELKTMA-DV-D-CISFSS-FNQLEERVSGIEDQMNEMK-EEKFREKRVKRN-QSLEEIWNY
>5mod_chr2_8-cL3
FS-LKEEV-TH-KEAKNLEKRLD-WLTRITSVEKSLKDLMELKTMA-EL-D-CTSFSS-FDQLEERVSVIEDQMNEMK-EEKFREKRVKRN-*SLQEIWDY
>5mod_chr1_47-cL3
FS-LKEEV-TH-KEAKNLEKRLD-*LTTITSVEKSLNDLMELKTMA-EL-D-CTSFSN-FDQLKERVSVIEDQMNEMK-QGKSREKRVKRK-QSLQEICDF
>5mod_chr3_192-cL3
SS-LKEED-TH-KEAKNLEKRLD-WLTRITSVEKSLNDLMELKTMA-EL-D-RTSFSS-FDQWEERVSVIEDQMNEMK-EEKFREKRVKRN-QTLQEIWDY
>5mod_chrX_378-cL3
FS-LKENV-TH-KEAKNLEKRLD-WLTRITSVEKFLNELMEXETVA-EL-D-CTSFSS-FDQLEERLSVMEDQMNEMK-EEKFRERRVKRN-RSLQEIWDY
>5mod_chr12_76-cL3
FS-LKEEV-IH-KEAKNLEKRLD-WLTRITSVEKSLNDLMEQKTMA-EL-D-CTSFSS-VNQLEERVSVIEDQMNEMK-EEKFREKRVKRN-QSLQEIWDY
>5mod_chr5_244-cL3
FS-LKEEV-TH-KEAKNLKKKLD-*LTRIISVEKSLNDLMEVKTMA-EL-D-CTSFCS-FDQLEERVSVIEDQMNEMK-QEKFREKRVKRN-QSLQEIWHY
>5mod_chr1_52-cL3
FS-LKEEI-TH-KEVKNLENRLD-*LTKIINVEKSLNDLMELKNMT-EL-D-CISFSS-FDQLGERVSVIEDQMNEMK-EEKFREKRVKRN-QSLQEIWDY
>5mod_chr6_338-cL3
FS-LKEEV-TH-KGAKNHEKRLD-WLTGITSVEKSLNDLMELKTMA-EL-D-YTSFSS-FDQLEERV*VIEDQINEMK-EEKFREKRVKRN-QSLQEI*DY
>5mod_chr3_204-cL3
YS-LKEEV-TH-KEDKNLEKRLK-WLTGITNVEKSLNDLMELNTMA-EL-D-CTXFSS-FDQLEEGVSVIEDQMNEMK-EEKFREKRIKIN-QSLQEIWDY
>5mod_chr6_305-cL3
FS-LKEEV-TH-KETKNLEKRLD-WLTIITNTEKSLKDLMELKTMA-EL-D-CTGFSS-FDHLEERVSVIEDQMNEMK-EEKFREKRVKRN-QSLQEIWDF
>5mod_chr12_87-cL3
FS-LKEEV-TH-KQAKNLEKRLD-*LTRITSVEKSFNDLMDLKTMA-EL-D-CTSFSS-FDQLEERISVMEDQMNEMK-EX-FREKRVKRK-XSLQEIWDY
>5mod_chrX_360-cL3
FS-LKEEV-TH-KEAKNLEKRLD-PRTRITSEEKSLNYLKELKTMA-EL-D-CTRFSS-FNQLEERVSVIEDQMNEMK-EEKFREKRVKRN-*SLQEIWDY
>5mod_chr16_21-cL3
IS-LKEEV-TQ-KEAKNLEKRLD-WLTRINSVEKXLNDLMALKTMA-EL-D-CTSFSS-FDQLEETVSVIEDQMNEMK-EEKFREKRVKRN-QSLQEIWDY
>5mod_chr2_167-cL3
FS-LKEEV-TQ-KEANNLEKRLD-WLTRITRVEKSLNDLMELKTMA-EL-D-CTSFGS-FDQVEERVSVTEDQMNETX-EEKFTEKRVKRN-QSLQQIWDY
>5mod_chr8_349-cL3
YS-LKEEF-TX-T*AKNLEKRLD-WLTRITSVEKSLNDLMELKTMA-EL-D-CTSFSS-FDQPEERVSVIEDQMNEMK-EEKFREKRVKRN-QSLQEIWDY
>5mod_chr8_345-cL3
FS-LKEDV-TH-KEAKNLEKRVD-WLTRITSVEKSLNDLMELKTMA-EL-D-CTSFSS-FDQLEERVSVIEDQMNEMK-EEKFREKRVKRN-QSLQEIWDY
>5mod_chr9_384-cL3
FS-LKKEI-TQ-KEAKNLEKRLD-WLTRITSVEKSLNDLMELKTIV-EL-D-CTSLSS-FHQLEERVSVIEDQMNEMK-EX-FREKRVKRN-RSLQEIWDY
>5anc_chr15_289-cL3
FS-LKEEV-TH-KEAKSLEKRLD-WLTRINS-EKTLNDLMELKTMA-EL-D-CTSFSS-FNQLEERVSVTEDQMNEMK-EGKFREKRVKRN-*SLQEIWDY
>5mod_chr1_37-cL3
FS-LKEEV-TH-KEAKNLEKRLD-WLTRITSAEKSLNDLMELKXMA-EL-D-CTSFSS-FDQLEERVSVIEDQMNETK-EEKFREKRVKRN-QSLQEIWDY
>5mod_chr8_371-cL3
FS-LKEEV-TH-KEAKNLKKILD-WLTTITSVEKSLKDLMEVKPMX-EL-D-CTSFSS-FYQLEERVSVMEDQMNEMK-EEKFREKRVKRN-QSLQEIWDY
>5mod_chr16_120-cL3
FS-LKEEV-TH-KQAKNLEKKLD-WLTRITSVEKSLNDLMELKTMA-EL-D-CTSFSN-FDQLEERVSVIEDLMNEMK-EEKFREKRVKRN-QSLQEIWDY
>5mod_chr7_340-cL3
FS-LKKEV-TQ-KEAKNLEKRLD-WLTRITSVEKSLNDLMELKTMA-EL-N-CTSFSS-FDQLEERVSVIEDQMNEIK-EEKFREXRVKX--QSLQEIWDY
>5mod_chr11_105-cL3
FS-LKEEV-TH-EEAKNLEKRLD-WLTRITSVEKSLNDLMELKTMA-EL-D-CTSFSS-FSQLEERVSVIEDQINEMK-EEKFREKRVKRN-QSLQEI*DY
>5mod_chr11_67-cL3
FS-LKEEV-TH-KEVKNLEKRLD-WLTTITSVEKSLNDLMELKTMG-EL-D-CTSLSS-FNQLEESISVIEDQMNEMK-EX-FR*KRVERN-QSLQET*DY
>5mod_chr8_350-cL3
FS-LKEEV-TH-KEAKNLEKRLD-WLTRITSVEKSLKDLMELKTMA-EL-D-CTSLSS-FDQPEERVSVIEDQMNETK-EEKFREKRVKRN-QSLQEIWDY
>5mod_chr18_111-cL3
FS-LKEEV-TH-KQAKNLEKRLD-WLTRITSVEKSLHDLMELKTMA-DL-D-CISFSS-FDQLEERVSAMEDQMNEMK-EEKFREKRVKTN-QSLQEIWDY
>5mod_chr5_261-cL3
FS-LKEEV-IH-KEAKNLEEILD-WLTRTTSVEKSLNDLMELKTMA-EL-D-CTSFSS-FDQLEERVSVTEDQINEMK-EEKFRERKVKRN-QSLQEIWDY
>5mod_chr13_103-cL3
FS-LKEDV-TH-KEAKNLEKRLD-WLTRITSVEKSLNDLMELKTTA-EL-D-CTSFSS-FDQLEERVSVIKDQMNEMK-EEKFRKKRVKRN-QSLQEIRDY
>5mod_chr3_163-cL3
FS-LKEEV-TH-KEAINLEKRLD-WLTRITSVEKSLKDLMEVKTMA-EL-D-CTSFSS-LDQLEERVSVIEDQINEMK-EEKFREKRVKRN-*SLQEIWDY
>5mod_chrX_419-cL3
FS-LKQEV-TH-KKAKSLEKRLD-WLTRVNSVEKSLNDLMELKTMA-EL-D-CTSFSS-FDQLEEKVSVIEDQMNEMK-EEKFREKRVKSN-QSLQEIWDY
>5mod_chr3_209-cL3
FS-LKEEV-TH-KEAKNLEKRLD-WLTRITSIEKSLXDLMKLKTMA-EL-D-CTSFSS-FDQLEEKVSVIEDQMNEMK-EEKFREKRVKRN-QSLQEIWDY
>5mod_chr2_174-cL3
FS-LKEEV-TQ-KEAKNLEKRLD-WLTRITSVQKSLNDLMELKTMA-EL-D-CTSFSS-FDQLEERVSVTEDQMSEMK-EEKSREKRVKRN-QSFQDIWDY
>5mod_chr9_364-cL3
FS-LKEEV-TH-KEAKNLEKRLD-WLTRITSVEKSLNDLMELKTLA-EL-D-CTSFSS-FCQLEERVSVIEDQMNEMK-EEKFREKRVKRN-QSLQEIWDY
>5mod_chr7_342-cL3
FS-LKQKV-TH-KEDKNLEKR*D-WLTRITSVEKTLNDLMELKTMA-EL-D-CTSFSS-FDPLEERLSVIEDQMNEMK-EEKFREKRI*RD-QSLQEIWDY
>5_cn_mod_50%_CG_rst_1-cL3
FS-LKEEV-TH-KEAKNLEKRLD-WLTRITNVEKSLNDLMELKTMA-EL-D-CTSFSS-FDQLEERVSVIEDQMNEMK-EEKFREKRVKRN-QSLQEIWDY
>5mod_chr9_387-cL3
FS-LKEEV-TH-KEAKNLEKRLD-RLTRITSVEKSLNDLMELKTMA-EL-D-CASFSS-FDQLGERVSVIED*MNEMK-EEKFREKRVKRN-ESLQEIWDY
>5mod_chr13_104-cL3
FS-LKEEV-TH-KEAKNCEKRLD-WLTRITSVEKSLNDLMKLKTMA-EL-D-CTSFSS-FDQLKERVSVIEDQMNEMK-EEKLREKGVKRN-QSLQEIWEY
>5mod_chr6_255-cL3
FS-LKEEV-TH-KEAKNLEKRLD-WLTRTTNVDKSLNDLMELKHMA-EL-D-CTNFSS-FDQLEERESVIEDQMNEMK-EEKXREKRAKRN-QSLREIWDY
>5anc_chr5_5-cL3
FS-LKEHV-TH-KEAKNLEKR*E-WLTTINS-EKSLNDLMELKTMA-EL-D-CTIFSS-FNQLEERISVIENQMNEMK-EWKFREKRIKRN-QSLQELWDY
>5mod_chr7_331-cL3
FS-LKEEI-MH-KEAKNLEKRLD-WLTRITSVGKSLNELMELKTMA-EL-D-CPSFSS-FDQLEERVSVIEDQMNEMK-EEKFREKRVKRN-QSLQEIWDY
>5mod_chr5_238-cL3
FS-LKEAV-TH-EEAKNLEKRLD-*LTIITSAEKSLNDLMELKTRA-EL-D-CTSFSS-FDQLEXRVSVIEDQMNEMR-EEKFKEKRVKRN-QSLQEIWDY
>5mod_chr5_275-cL3
FS-LKEEV-TH-KEAKNLEKRLD-WLTRITHVEKSLNDLRELKTMA-EL-D-CTSFSS-FNQLE*RVSVIED*MNEMK-EX-FRENRVKRN-ESLQEMWDY
>5mod_chr16_122-cL3
FS-LTEEV-TH-KEAKNLEKRLD-CLTRITSVEKSLNDLMELKTMA-EL-D-CISFSS-FDQLEERVSVIEDQMNEMK-EEKFREKRVKRN-QSLQEIWDY
>5mod_chrY_407-cL3
FS-IKEEV-TH-KEAKNLEKSLA-WLIRITNVQKSLNNLREVKTMA-EL-D-CTSFIN-SNQLEERVSEIEDKMNEMK-EEKFREKRIKRN-QSLQEIWDY
>5mod_chr3_222-cL3
FS-LKEEV-TH-KEAKNLE*RLD-WLTRIISAEKS*NDRIELKTMA-EL-D-CTSFSS-FNQLEERVSVLEDQMNEMK-EEKFRVKRVKRN-QX-QEIWDY
>5mod_chr16_118-cL3
YS-QKEEV-TH-KEAKNLENRLD-WLTRITSVEKSLNDLMELKTMA-EL-D-CTSFSS-FDQLEERVSVIEDQMNEMK-EEEFREKRVKRN-QSLQEVWDY
>5mod_chr3_190-cL3
FS-LKEEG-TH-KEAKNLEKR*D-WLARITSVEKSLNDLMELKNIA-EL-D-CTSFSS-FHQLEEKLSVIEDQMNEMK-EEKFREKRVKRN-QSLQEIWDY
>5mod_chr6_324-cL3
FS-LKKEV-TH-KEAKNLEKRLE-WLTRITNGEKSLNDLMELKTVA-EL-D-CTSFSS-IDQLEERVSVIED*MNEMK-EEKFREKRVKRN-QSLQEI*DY
>5mod_chr4_216-cL3
FS-LKEEV-TQ-KEAKNLEKRLD-WLTKITSVEKSLNDLMELKTMA-EL-D-CTSFSS-FVQLEERVSVIEDQMNEMK-EEKFREKRVKRH-QSLQEIWDY
>5mod_chrY_410-cL3
FS-LKKEV-TQ-KEAKNLEKKLD-WLTRIISVEKCFNDMTELKTMA-EL-D-YTSFRR--XQLEERVSVIKDXMN*MK-EX-FREKRVKRN-KRLQEIWDY
>5mod_chr14_124-cL3
FS-LKEEV-TH-KEAKNLEKRLD-GLTRITSVEKSLNDLMELKTMA-EL-D-CTSFSS-FNQLEERVSVIEDQMNEMK-EEKFRQKRVKRN-QSLQETWDY
>l1pa5_mod_cons50_CG_rest_rest_425-cL3
FS-LKEEV-TH-KEAKNLEKRLD-WLTRITXVEKSLNDLMELKTMA-EL-D-CTSFSS-FDQLEERVSVIEDQMNEMK-EEKFREKRVKRN-QSLQEIWDY
>5mod_chr5_268-cL3
FS-LKEEV-TH-KEAKNLEKILD-WLTRITSVEKSLNYLTELKTMA-EL-D-STSFHS-FDQLKERVSVMEDEMNEVK-EEKFREKRVKRN-XSLQEIWDS
>5mod_chr14_73-cL3
FS-LKEEV-TH-KEAKKLEKRLD-WLTRITSVEKSLNDLMELKTMA-EL-D-CRSFSN-FDQLEERVSVIEEQMNEMK-EEKFREKRVKRN-QSLQEIWVY
>5mod_chr2_169-cL3
FS-LKEEV-TQ-KEAKNLEKRLD-WLTRITSVEKSSNDLMELKTMA-EL-A-CTSFSS-FDQLEERVSVIEDQMNEMK-XEKFRENRVKRN-QSL*EIWDY
>5mod_chr2_164-cL3
FS-LKEKV-TH-KEAKNLEKRLH-WLTRITSVEKSLNDLMELKTMA-EX---XTSLTS-FDQLEERVSVIEDQMNEMK-EX-CREKRVKRN-QSLEGIWD*
>5mod_chr4_195-cL3
FS-LKEEV-TQ-KEAKILEKRLD-WLTRITSIEKSLSDLVELKTMA-EL-E-CTSFS--FDQLEERVSVIEDKMNEMK-EX-FREKRVKKK-QSLQEIWDY
>5mod_chr5_259-cL3
LS-LKEEV-NH-KEAKNLEKRLD-WLTRITSVEKSLNDQMELKTMT-EL-D-CTSFSS-FDQLEERVSVIEDQMNKMK-EEKFREKRGKRN-QSLQEIWDY
>5mod_chr8_395-cL3
FS-LKEEV-TH-KEVKNLEKRLD-WLTRITNVEKSLNDLMELKTMA-EL-D-CTSFSS-FDQLEERVSVIEDQMNEMK-XEKF*EKRVKTK-QSLQEVWDY
>5mod_chr8_365-cL3
FS-LKEEV-TH-KEAKNLEKRLG-WLTRITSVKKSLNGLMELKTMA-EL-D-CTSFSR-FHQLEERVSVIEDQMNEMK-EENFREKGVKRK-QSLQ*I*DY
>5mod_chrX_393-cL3
FS-LKEEV-TQ-KEAKNLEKRLD-WLTRITSVEKSLNDLMELKTIA-EL-D-CTSFSS-FN*LEETVSVIEDQMNEMK-EEKFREKRTKRN-QSFQEIWDY
>5mod_chr4_257-cL3
FS-LQKEV-TH-KEAKNLEKRLD-WLTRITSVEKSLYDLMELKTMP-EL-D-CTSFSS-FNQLEEMVSVIKDQMNEMK-EEKFKE*RAKRN-QSLQEIWDY
>5mod_chr13_82-cL3
FS-LKQEV-TH-KEAKNLEKRLD-WLPRITSVEKSLNDLMELKTMA-EL-D-CTSFSS-FDQLEERVSVIEDQX-XMK-EEKFREKXXKRN-QSLQEMWDY
>5mod_chr8_368-cL3
FS-LKEEF-TH-KEAKNLEKRLD-WLTRITSVEKSLNDLMELKTMA-EL-D-CTSFNS-FHQLEERVSVIEDQINEMK-EX-FRX--XKRN-QSLQETWDY
>5mod_chr3_219-cL3
FS-LKKEV-TH-KEAKNLENR*N-WLTRITSAEKSLNDLMEWKTMA-EL-D-FTSFSS-FNQLEKRVSVIEDQMNEKK-EEKFRENRIKRN-QSLQEIWDY
>5mod_chr7_12-cL3
FS-LKXEV-TH-KDAKNLEKRLD-*LTRITSVEKSLNDLMELKTMT-EI-D-CISFSS-FHQVEERVSVIEDQMNEMK-EDKFREKRVKRN-QSLQEIWDY
>5mod_chr1_4-cL3
FS-LKEEV-TH-KEAKNLEKRLD-WLXRITSVEKSLHDLMELKTMA-EL-D-CTSFSS-SDQLEERVSVTEDQMNEMK-EX-FREKRVKRS-QSLQEIWDY
>5mod_chr9_380-cL3
FS-LKEEV-TH-KEAKNLEKRLD-WLTRITSVEKTSKDLMXLKTVA-EL-D-HTSFSS-FDX------VVEDQMNEMK-EEKFREKRVKRN-QSLQEIWDY
>5mod_chr7_337-cL3
YS-LKEEV-MH-KEAKNLEKRLD-WLTRX--VEKFLYDLMELKTMA-EL-D-CTSFNS-LDQLEERVSVIEDQMNEMK-EEKFREKRVKRN-RSLQEI*DY
>5mod_chr6_335-cL3
IS-VKEEV-TH-KEAKNLEKRLD-WLTRITSVEKSLNDLMELKTTA-EL-D-CTSFSS-FDQLEERVSVIEGQINEMK-EEKFREKRIERN-QSLQEIWDC
>5mod_chr4_201-cL3
FS-LKEEV-TQ-KEAKNLEKTLD-WLTRITTVEKSLNHLIELKTMA-EL-D-CTSFSS-FDQLEERVSVMEDQMNEMK-EEKLGEKRVKRN-QSFQQIWDY
>5mod_chr3_2-cL3
FS-LKEEV-TQ-KEAKNLEKRLD-WLTRITSVEKSLNDLIELKTMA-EL-D-CTSFSR-FNQLEERVSVIEDQMNEMK-EEKFGEKRLKRN-QSLQEIWD*
>5mod_chr12_77-cL3
FS-LKKEL-TY-KEAKNLEKKXD-WVTRITSVEKSLNDLMELKTMA-EL-V-CTSFSS-FDQLEERLSVMEDQMNEMK-EEKFREKRVKRN-QRLQEIWDY
>5mod_chr17_113-cL3
FS-LKEEV-TH-KEAKNLEKRLD-WLTKITSVKKVLNDLMELKTMA-EL-D-CTSFX---XQLEEXLSVIEDQMNKMK-EEKFREKRIKRN-QNLQEIWDY
>5mod_chr6_256-cL3
FS-LKEEV-TH-KEAKNLEKR*D-WLPRITSVEKSLNDLMELKTMA-EV-D-CTSLRS-FDQLEERVSVIEDQMNEMK-EEKFREKRVKGN-QSLQEIWDY
>5mod_chr5_272-cL3
FS-LKEEV-TH-KEAKNLEKRLG-WLTRIISVEKYLNDLMELKTMA-EL-D-CTSFSS-FDQLEERVSVIEDQMNEMK-EEKFREKGVKRK-QSLQEIWDY
>5mod_chr14_86-cL3
FS-LKEDV-TH-KEAKNLEKRLH-WLTRISSVEKSLNDLMELKTMA-EL-D-CTSFST-FNQLEERVSVIEDQINEMK-EEKFREKGVKXN-*SVQEIWNY
>5mod_chr5_245-cL3
FS-LKEEL-TH-KEAKNLEKRLD-WLTRITSVHKSLNDLMELKTMA-EL-D-CTSFSS-FDQLEVRVSVIEDQMNEMK-EEKFREKRVKRN-QSLQEIWDY
>5mod_chr3_170-cL3
FS-LKEKV-TH-KEAKNLEKKLD-WLTRITSVEKSLNDLMELKTMA-EL-G-CTSFSS-FHQLE*RVSVIEDQMNEMK-EEKFREKRVKTI-XSLQEIWD*
>5anc_chr5_16-cL3
FS-LKEEV-TH-KXAKNLEKRLD-WLTRITS-EKSLNDLMELKTMA-EL-D-CTTCSS-FDQVEERVSVIEDQINETK-EX-FRDKRIKRN-QSLQEIWDY
>5mod_chr2_188-cL3
FS-LKEEV-TH-KEAKNLEKRLE-WLTRIIGVEKSLNDLTELKTMA-EL-D-CTSFSS-FNQLEERVSVIED*MNEMK-EEKFREKRVKRN-QSLQEIWDY
>5mod_chr18_133-cL3
FS-LKKEI-TH-KEAKNLEKRLD-WLTRITNVEKSLNNLMELKTMA-EL-D-CTSFSS-FNQLEERVSVIEDQMNEMK-EEKFGEKRVKRN-QSLQEIWEY
>5mod_chr4_197-cL3
FS-LKEKV-TY-KEAKNLEKRLD-GLTRITSVEKSLNDLMELKTMA-EL-D-CISFSS-FDQLEDRVSVIEDQMTEMK-EEKFREKRVK*N-QSLQEIWDY
>5mod_chr14_144-cL3
FS-LKEEI-TH-KEAKNLEKRLD-WLTRITSVEKSLNDLMELKTMV-EL-D-CTSFSS-FHQLEERVSVIEXQMNEMK-EEKFREKTVKRN-QSLQEIWDY
>5mod_chr8_357-cL3
FS-LKEEV-TQ-EEVKNLEKRLD-WLTRITSIEKSLNDLIELKTMA-EL-D-CTSFSS-FNQLEERVSVTEDQMNEMK-EEKFREKRVKTN-QSLQEIWNY
>5mod_chr4_246-cL3
FS-LKEEV-TH-KEATNLQKRLD-WLIRITSVEKSLNDLMELKTMA-EL-D-CTSFRS-FDQWEERVSVIEDQMNEMK-EEKFREKRVKRN-QSLQEIWDY
>5mod_chr21_23-cL3
FS-LKEEV-TH-KEAKKLGKRLD-WLTRITSVEKSLNDLMELKTMV-EL-D-STSFSS-FNQQEERISVIEDQMNEMK-EEKFRQKRVKRN-XSL*ELWDY
>5mod_chr8_347-cL3
FS-LTEEV-TQ-KEAKNLEKRID-WLTRITSVEKSLNDLMELKTVA-EL-D-CTSFSS-FDQVEERVSVIEDRMNKMK-EEKFREKRVKRN-QGLQEIWYY
>5mod_chr7_298-cL3
FS-LKEEV-TH-KEAKNLEKRLD-WLTRIKSVEKSLKDVM*LKTMA-EL-D-CTSFSS-FDQLEGRVSVIEDQMNEMK-EEKFREKXVKRN-QSLPEIWDY
>5mod_chrX_400-cL3
FS-LKEEV-TH-KEAKNLEKR*D-WLTRITNVEKSLNDLMELKIMA-EL-D-CTSFSS-FDQLEERVSVTEDQMNEMK-EEKFREKRVKRN-QSLQEIWDY
>5mod_chr1_34-cL3
CS-LKEEV-TQ-KEAKNF*XRLD-WLNRITSVEKSLNDLMELKIMA-EL-D-YTSFSS-FDELEERVSVIEDQMNEMK-XEKFREKXXKRS-QSLQEIWDY
>5mod_chr8_325-cL3
FS-LKEDV-TH-KEAKNLEKRLD-WLTXITRVEKTLNDLMELKAMA-EL---CASFSS-FNQLEERVSVIEDQMNEMM-EEKFREKRVKRN-QSLQEIWDY
>5mod_chr9_381-cL3
FS-LKEEV-TH-KEAKNLEKRLD-WLTRITSVEKTSKDLMXLKTVA-EL-D-HTSFSS-FDX------VVEDQMNEMK-EEKFREKRVKRN-QSLQEIWDY
>5mod_chr4_210-cL3
LS-LKEVV-TQ-KEAKNLEKRSD-RLTRIISVEKSLNDLMELKTMA-EL-Y-CTSFRN-FEQLEERVSVIEDQRNEMK-EKKFREKRIKRN-QSLQEIWDY
>5mod_chr20_157-cL3
SS-LKEEV-TQ-KEAKNLEKRLG-WLTRITSVEKSLNDLMELKTMA-XL-E-CTSFSS-FHQLEERVSEMEEQMNEMK-EEKFREKXVKRN-QSLQEIWDY
>5mod_chr4_235-cL3
FS-LKEDV-TH-KEAKXLEKRLD-WLTRKTSIEKSLNDLMELKTMA-EL-D-CASFSS-FNQLEERVSMIEYQMNEMK-EEKFREKRVKRN-QSFQEI*HY
>5mod_chr12_85-cL3
FS-LKEEV-TH-KEAKNHEXRLD-WLTRITSVEKSLNDLMELKTMA-EL-D-CTSFSS-FNQLEVRVSVIEDQMNEMK-EEKFREKRVKRN-QRLQEIWDY
>5mod_chr9_389-cL3
FS-PKEEV-TH-KEAKNLEKRLD-WLTRITSVKKSLNDLMELKTMA-EL-D-CTSFSS-FYQWEERVSVIEDQINEMK-EEKFREKRTKRN-QSLQEIWDY
>5mod_chrX_415-cL3
FS-LKEEI-TY-KEAKNLEKRLD-WLTRITSVDKSLNDLMELKTMA-EL-D-CTSFSS-FDQLEERVSVIEGQMNEMK-EEKFRGKRVKTN-QSLQEIWDN
>5mod_chrY_411-cL3
FS-LKEEV-TH-KEAKNLEKRLD-WLTRITSVEKSLNDLMELKTMA-EL-D-RTSFSS-FGQLEERQSVIEDQMNEMN-EEKFREKRVKRN-QNLQEIGDY
>5mod_chrY_27-cL3
LS-LKEEV-TQ-KGDKNLEKXLG-WLTRIISVEKSLNDLMELKTMA-EL-D-CTSFSS-FDQLEERVSVMDDQMNEMK-EEKLGEKRLKKN-QRLQEIWYH
>5mod_chr6_285-cL3
FS-LKEEV-TH-KEAENFEKRLD-WLTRITSVENSLKDLMKLKTMA-EL-D-CTSFSS-FDQLEERVSVIEDQMNEMK-EEKIREKRVKRN-QSLQEIWDY
>5mod_chr1_39-cL3
FS-LKDEL-TH-KEAKNLDKRLD-WVTRISSVDKSLNDLMELKTMA-EL-D-CTSFSS-FDELEKRISVIEDQMNEMN-EEKFREKRVKIN-QSLQEIWDY
>5mod_chrX_390-cL3
FS-LKEEA-TQ-KEVKXLEKRLD-WLTRITSVEKSLNDLMELKTMA-DL-D-CTSFSS-FDQLEERLSMIEDQMNEMK-EEKFREKRIKRN-QSLQEICDY
>5mod_chr11_91-cL3
FS-LKEEV-IH-KEAKNLEKRLD-WLTXXTNVEKSLNDLMEVKTMA-EL-D-CTIFSS-FDQLEERVSVIEEQMNEMK-EEKFREKRVKRS-QSLQEIWDN
>5mod_chr13_75-cL3
FS-LKEEV-SQ-KEAKNLEKRLD-WLTRITSAEKSLNDLMELKTMA-EL-D-CTSFSS-FDQLEERVSVIEDQMNEMK-EEKFREKRVKRN-QSLQEIWDY
>5mod_chr11_44-cL3
FS-VKEEV-TH-KEAKNLEKRLG-WLTRITSVEKSLNDLMELKSMA-EL-D-CTSFSS-FDQLEESVSVIEYQMNX-X-EEKFREKRVKRN-QSIQEIWDY
>5mod_chr11_81-cL3
YS-LKEEV-TH-EEAKNLEKRLD-WLTRINSVEKSLNDLMELKTMA-EL-D-CTSFIS-FDQLEGRVSVIEDQMNEMK-EENFREKRVKRN-QSLQEIWDY
>5mod_chr6_269-cL3
FS-LKEEV-TH-KEAKNLEKRLD-WLTGITSVEKSLNDLMELKTMA-EL-D-CTSFSN-FDQVEERVSVIEDQMNEMK-EEKFREKRVERN-QSLQEIWDY
>5mod_chr21_189-cL3
FS-LKEEV-TQ-KEAKNLEKRLD-WLTRITSVEKSLNDLMELKTIA-EL-D-CTSFSS-FDQLEERVSVIEHQMNEMK-EEKFREKRVKRN-QSLQEIWDY
>5mod_chrX_14-cL3
FS-LKEEV-TQ-KEAKNLEKRLD-WLTRITNVDKSLNDLMELKTMA-EL-D-CTNFSS-FEQLEERVSVIEDQMNEMK-EEKFREKRIKRN-KSLQEIWDY
>5mod_chrX_28-cL3
YS-LKEEV-TQ-KEAKNLEKRLD-WPTRITSVEKSLNDPMELKTMA-EL-D-CASFSS-FDQLEERVSVIEDKMNEMK-EX-FREKRVKRN-RSLQEILDY
>5mod_chr9_376-cL3
FS-LKEEV-TH-KEVKNLEKRLD-WLTRITNVEKSLNDLMELKTMA-EL-D-CTSFTV-FDQLEERVSVIEDQMNEMK-EEKFREKRIKRN-QSLQEIWDY
>5mod_chr5_262-cL3
FS-LKEEV-TH-KEAKNLEKRFD-WLATITSVEKSLNDLMELKTMA-EL-D-CTSLRS-FDQLEERVSVMEDEMNEMK-EEKFREXRVKRN-XRLQETWDY
>5mod_chr11_78-cL3
FS-LKEEV-TH-KEDKXLENRLD-WLTRITSVEKSLNDLMELKTMA-EL-D-CTSFSS-FNRLEERVSVMENQMNEMK-EEKFREKRVKRN-QSLQEIWDY
>5mod_chrX_353-cL3
FS-LKEEV-TH-KEAKNLEKRLN-WLTTITSVEKSLNDLMELKTMA-EL-D-CTSFSS-FDQLEERVSVIEDQMNEIK-EEKFREKRVKRN-QSLQKIWDY
>5mod_chr12_99-cL3
FS-LKEEV-TH-K*AKNLEKRLD-*LTRITSVEKSLNDLMELKTMA-EL-D-CTSFSS-FDQLEERVSVIEDQMNEMK-EEKFREKRVKRN-QSLQ*IRDY
>5mod_chr4_199-cL3
FS-LKEEV-TH-KEAKNLEKRLD-WLTRITNVEKSLNDLKELKNMA-EL-D-CTSFSS-FDQLEERVSVIEDQMNEMK-EEKFREKRVKRN-QSLQEIWD*
>5anc_chr9_212-cL3
SS-LKEHV-AQ-KEGKKLDKRLE-LLTRITT-EKNMNDPMELKNTV-EL-E-YTSISS-INQAEQRISEIEDQLNEIK-EDKIREKRIIRN-XSLQEIWDF
>5mod_chr18_150-cL3
FS-LKDDV-TH-KEVKNLEKRLD-WLTRITNVEKSLNDLMELKTMA-EI-D-CTSFSS-FDQLEERVSVSEDQINEIK-EEKFREKRIKRN-RSLQEIWDY
>5mod_chr5_273-cL3
FS-QKEQV-TQ-KEAKNLEKRLD-WLIRITSVEKSLNDLMELKTMA-EL-D-CTSFSG-FDHLEEKVSVTEDQMNEMK-EEKFREKRVKRN-QSLQEIWDY
>5mod_chr2_171-cL3
FP-LRQEA-TH-KEAKNLEKRLE-*LSSITSVEKSLNDLMELKTMA-EL-D-CTSFSS-FDKLEERVSVIEHQMNEMK-EEKFREKRVKRN-QSLQEIWDY
>5mod_chr5_266-cL3
FS-LKEEV-TH-KEAKNFEKRLD-WLTRITSVEKSLNNLMELKTMA-EL-D-*TSFSS-FDQVEERVSVIEDKMNEMK-EX-FREKRVKRN-QSLQEIWDY
>5mod_chr12_88-cL3
FS-LKEED-NH-KEDKNLEKRLD-WLTRITSVEKSLKX--XLKAMA-EL-D-CTSFSS-FNQLEERVSVIGDQMNEMK-EEKFRERRVKRN-QSLQEIWDY
>5mod_chrY_408-cL3
FS-IKEEV-TH-KEAKNLEKSLA-WLIRITNVQKSLNNLREVKTMA-EL-D-CTSFIN-SNQLEERVSEIEDKMNEMK-EEKFREKRIKRN-QSLQEIWDY
>5mod_chr4_260-cL3
FS-LKEEV-TQ-KEAENLEKRLD-WLTRI--------XLMELKTIA-EL-D-CTSFSS-FNQLEXRVSVIEDQMNEMK-EEKFREKRVKTN-QSLQEIWHY
>5mod_chr15_126-cL3
FS-LKEKV-TD-KEAKNLEKRLD-WLTRITSVEKSLNDLMELKTMA-EL-D-CTSFSS-FDQLEERVSVTEYQRNEMK-EEKFREKRVKRN-QGLQEIWDY
>5mod_chr6_346-cL3
FS-LKEEV-TH-KEAKNLEKGLD-WLTRITSVEKSLNDLMELKTXA-EL-D-CTSFGS-FDQLEERVSVMEDQMNEMK-EEKFREKRMKRN-ESLQEIWDY
>5mod_chrY_16-cL3
FS-LKEEV-TQ-KEAKNLEKRLD-WLTRITNVDKSLNDLMELKTMA-EL-D-CTNFSS-FEQLEERVSVIEDQMNEMK-EEKFREKRIKRN-KSLQEIWDY
>5mod_chr14_142-cL3
FS-LKEEV-TQ-KEAKNLEKRLD-WLTRITSVEKSLNDLMXLKTMA-EL-D-CTSFSS-FDQLEERVSVIEDQMSEMK-EEKFGEKRVKRN-QSLQEIWDC
>5mod_chr5_258-cL3
FS-LK-EV-TH-KEAKNLEKRLD-WLTRITSIEKSLNDLMEVKSMA-EL-D-CTSFSS-FDQLEERVSVIXDQMNEMK-EEKFREKRVKRN-QSLQEIWDY
>5mod_chrX_354-cL3
FS-IKEED-TH-KEAKNLEKRSD-WLTRKTSVEKSLNDLMELKTTA-EL-D-CTSFSS-FDQLEERASVIEDX--XIK-EEKFR*KRVKRN-RSLQEIWDY
>5mod_chr4_233-cL3
YS-LKEEV-TH-KEAKNLEKRLD-WLTRITSVEKSLNDLTELKTMA-EL-D-CTSFSS-FDQLEEMVSLIEDQMNEMK-EEKFREKRLKRN-QSLQ*IWNY
