# Supplementary material for: Cryptic genetic variation enhances primate L1 retrotransposon survival by enlarging the functional coiled coil sequence space of ORF1p
Source: PLoS Genet. 2020 Aug 14;16(8):e1008991. doi: 10.1371/journal.pgen.1008991 (PMC7449397; doi:10.1371/journal.pgen.1008991)
Supplement: S1 Data — (ZIP) [file pgen.1008991.s012.zip › Supplementary_Data_PG/orf1_coiled_coil/l1pa5/5anc_cc_peps-cg-null.1.fst]

>avf5_anc_50%_CG_rst
FS-LKEDV-TH-KEAKNLEKRLD-WLTRINS-EKTLNDLMELKTMA-EL-D-CTSFSS-F-QVEERVSVIEDQMNEMK-EEKFREKRVKRN-QSLQEIWDY
>avf5_anc_50%_CG_rst_1
FS-LKEDV-TH-KEAKNLEKRLD-WLTRINS-EKTLNDLMELKTMA-EL-D-CTSFSS-F-QVEERVSVIEDQMNEMK-EEKFREKRVKRN-QSLQEIWDY
>5__chr4_110915651_110921757_2
FS-LKEDV-TH-KEAKNLEKRLD-WLTRITS-EKSLNDLMELKTMA-EL-D-CTSFSS-F-QVEERVSMIEDQMNEMK-EETFREKRVKRN-QSLQEIWDY
>5__chr5_114480910_114487013_3
CS-LKEDV-TH-KEAKNLEKRVD-WLTRINS-EKSLNDLMELKTMA-EL-D-CTSFSS-F-QVEERVSVTEEQMNEMK-EEKFREKXXKRN-*SLQEIWDY
>5__chr6_108838713_108844832_4
FS-LKEDV-TH-KEAKNLEKRLD-CLTRKNS-EKSLNDLMELKTMA-EL-D-CTSFNG-F-QVEERVSVIEDQMNEMK-EEKFREKRVKSN-QSLQEIWDY
>5__chr5_72059222_72065317_5
FS-LKEHV-TH-KEAKNLEKR*E-WLTTINS-EKSLNDLMELKTMA-EL-D-CTIFSS-F-QLEERISVIENQMNEMK-EWKFREKRIKRN-QSLQELWDY
>5__chr6_167218290_167224475_6
FS-LKEDV-TH-KEAKNLQTRLD-WLTRINS-EKSLNDLTELKTIA-EL-D-CTSFSS-F-QGGERVSVIADQMNEMK-EEKFREKGVKRN-QSLQEIWAY
>5__chr7_85641298_85647358_7
FS-LKDEV-TH-KEAKNLEKRLD-WLTKINS-ETSLNDWMELKIMA-EL-D-CTIFSS-F-QVEERVSVIEDQMNEMK-EEKFREKRVKRN-QSLQEIWDY
>5__chr8_25522805_25528907_8
FS-LKEDV-TH-KEAKNLEKRLD-WLTGINS-EKSLNDLMELKTMA-EL-D-CTSFNS-L-QVEERVSVIEDQMNEMQ-EEKFREKRLKRN-QRLQEIWDY
>5__chr6_64596962_64603066_9
SS-LKEDI-TY-KKVKNLDKRLD-WLSRINS-KKTLNDLMELKTMA-EL-D-CTSLSS-F-QVEERVSVIEDQMNEMK-EEKFREKRVKRN-XSLQEIWDY
>5__chr8_63363355_63369458_10
FS-KKEDI-TH-KEAKNLEKRLD-*LTRINS-EKSLNDLMELKTMA-EL-D-CTSFSS-F-QVEERVSMTEDQMNEMK-EDKFKXKRVKRN-QSLQEIWDY
>5__chr1_76067105_76073207_11
FS-LKEDG-TH-KEAKNFEKR*D-WLTRTNI-EKSLSDLMELKTVA-EL-D-CTSFSS-F-QVEERLSVIEDQMNEMK-KDKFREKRVKKT-QSLQEMWHY
>5__chr4_58894287_58900393_12
FS-LKEDV-TH-KEAKNLEKRLN-WLTRINS-AKSLNDLMELKTMA-EL-D-CTSFSS-F-QVKERVSVIEDQMNEIK-E--FREKRVQRN-QILQEIWDY
>5__chr3_34920656_34926730_13
FS-LKEDV-TH-KEAKNLEKRLD-WLTRINS-EKSLNDLMELKTMA-EP-D-CISFRS-F-QVEERVSVIEDQMNEMK-EEKFTEKRVKRK-QILQEIWGY
>5__chr3_192211025_192217044_14
FS-LKEDV-TH-KKVKXLEKRLD-WLTRINS-EKSLNDLMELX-------------------------------XEMK-EERFREKRVKRN-QSLQEIWDY
>5__chr4_150608625_150614738_15
FS-LKEDX-TH-KEAKNLEKRLD-WLTRINS-EKSLNNLMELKTMA-EL-D-STSFSS-F-QVEERVSVIEDQMNEMK-EEKFREKRIKRN-QSXQEIWDY
>5__chr5_62084022_62090107_16
FS-LKEEV-TH-KXAKNLEKRLD-WLTRITS-EKSLNDLMELKTMA-EL-D-CTTCSS-F-QVEERVSVIEDQINETK-EX-FRDKRIKRN-QSLQEIWDY
>5__chr1_96671584_96677735_17
FS-PKEDI-TH-KEAKNLEKRLD-WLTRISS-EKSLNDLMELKTIT-EL-D-CTSFSS-F-QVEERVLVIEGKMNEMK-EENFREKRVKRN-QSL*EICDY
>5__chr10_111117018_111123153_18
TS-LKEDV-IH-KEAKHLEKRLD-WLTRKNR-GKSLNDLIEXKTMT-EL-D-CTSFSS-F-QVEERVSVTEDQMNEMK-EEKFREKRVRRN-QSLQEIWDY
>5__chr1_62181401_62187484_19
FS-LKEDV-TN-KEAKILEKRLG-WPTRITS-EKSLNDLLELKIMA-EV-D-CTSFSS-F-QVEERVSVIEDQRNEMK-EEKLREQRVQRN-*SLQEI*DY
>5__chrX_64302651_64308762_20
FS-LKEDV-TH-K*AKNLEKILD-WLTRINS-EKNLNDLMELKTMV-EL-D-CTSFSS-F-QQEARISVIEDQMNEMK-EEKFREKGVKRN-QSLQEIWDY
>5__chr3_33297544_33303649_21
FS-LKEDV-TH-KEAKNLEERLD-WQTRINS-EKTLNDLMELKTMA-EP-D-CTSFSS-F-QVEERVSVMEDQMNEMK-EQKFREKX-KRN-QSLQEICDY
>5__chr6_133480491_133486606_22
FS-LREDV-TH-KEAKNLKKRLD-WLTRINS-EKTLNDLMELKTIA-EL-D-CTSFSS-F-QVEEXVSEIEDQMNEMK-EEKFREKRVKRN-QSLQEIRDY
>5__chr7_133574389_133580489_23
FS-LKEDA-TH-KEAKNLDERLD-WLTRINS-EKFLNDLMELKTMA-EL-Y-CTSFSS-F-QLEERVSVIENQMSEMK-EEKFREKRVKRN-QSLQKIWDY
>5__chrX_136983268_136989377_24
FS-LKEDV-TH-KEGKNLGKRLD-WLTRITS-EKS*NDLMELKTMA-EL-D-CTSFSS-F-QVEERXSLTEDQMNEMK-EEKFREKRVKRN-QSL*EIWDY
>5__chr8_72468103_72474198_25
LS-LKEDV-TH-KEAKNLGKRLD-WLTRINS-EKSLNDLMGLKTMA-EL-D-CTSIST-F-QVEDRVSVIENQMNEMK-EEKLREKRLKRN-QSLQEIWNY
>5__chr9_1573449_1579502_26
FS-LKEDV-TH-KEAKNLEKRLH-WITRINN-EKSLNDLIELKTMA-GL-D-CTSLSS-F-QVEERVSVIADQMNEMK-EEKFGEKRVKRN-QSLQEIWGC
>5__chr9_6325883_6332007_27
FS-LKEDI-TH-KEAKNLEKRLD-WLTRINS-EKSLNDLMELKTMA-EL-D-CTSFRS-F-QVEERASVIEDQINEMK-EDKFREKRVKRN-QSL*EIWDY
>5__chrX_133041190_133047299_28
FS-PKEDV-TH-KEAKNLEKRLD-WLTRINS-EKSVNDLMELKTMA-EL-D-CRSFSS-F-QVEERVSVMEDQWNEMK-EDKFREKRVKRN-ESLQEIWDY
>5__chr1_79652462_79658574_29
FS-LKEDV-TH-KKAKKLEKRLD-WLTRINS-EKTLNDLMELKSMA-KL-D-CTSFSS-F-QVEERVSVMEDQMNKMK-EEKFREKRVKIN-QSLQEIWDY
>5__chr1_167636560_167642659_30
FS-LKKDV-TH-KEAKNLEKRLD-WLTRINS-EETLNDPMELKTMA-EL-D-CTTFSS-F-QVEERVSVIEDQMNEMK-EEKFREKRVKRN-QSLQEIWDY
>5__chr10_59847546_59853610_31
FS-LKEDV-TH-KGDKNLEKRLD-WLTRINS-EKSLNDLMELKTMA-EL-D-CTSFSS-F-QVEERVSVIEDQMNEMK-EEKFREKRVKRN-XSRQEIWDY
>5__chr1_112555814_112561950_32
FS-LKDDV-TH-KEAKNLEKRLD-WVTRINN-EKTLNDLMELKTMA-EL-D-CTSFSS-F-QVEERVSVIEDQMNEMK-EEKFREKRVKRN-QSLQERRDY
>5__chr13_31104577_31110678_33
FS-LNEEA-TH-KEAKNLEK*LH-WLTRINS-NKSLNDLMELKTMA-EL-D-CKSFSS-F-QVEERVSVTEDQMNEMK-EEKFREKRAKRN-QNLQEIWDY
>5__chr2_57351506_57357590_34
FS-LKEDV-TH-KEAKNLEKXXG-WLTRINS-EKSLNDLMELKTMA-EL-N-CTSFSS-F-QMEERISVIEDQLNEMK-DEKFRDKRVKRN-*SLQEIWDY
>5__chr2_1742743_1748821_35
FS-LKEDV-TH-KEAKNLEKRLD-WLTRINS-QKTLNDLMELKTMS-EL-D-CTSFSS-F-QVEEKVSVIEDQMNEMK-EEKFREKRVKRN-QSLQEIWDC
>5__chr2_135220555_135226671_36
FS-LKEDV-TH-KEAKNLEKRLD-WLTKINS-EKSLNDLMELKTKA-EL-D-CTSFSS-F-QVEERVSVIEDEMKEMK-EX-FRVKRVERN-QSL*DIWDY
>5__chr3_156020479_156026573_37
FS-LKEDV-TH-KEAKNLEKRLD-WLTRINS-EKSLNDLMELKTIA-EL-D-CTSFSS-F-QEEERVSVIQDQMNEKK-EEKFREQRVKRH-QSLQEIWDY
>5__chr4_59968007_59974103_38
FS-LKEDV-TH-KEGKNLEXRVD-WLTRINS-KKSLNDLLRLKTMA-EL-D-CTSFSS-F-QVEERVSVIEDQMNEMK-EEKFREKRVKRN-*SLQEIWDY
>5__chr5_56107899_56114019_39
FS-LKEEV-TH-KEAKNLEK*LD-WLARINS-EKSLKDLMELKTTA-EL-D-CTSFSS-F-QVEERVSVIEDQMNEMK-EEKFREKRVKRN-QSLQEIRDY
>5__chr5_68023224_68029244_40
FS-LKEEV-TQ-REAKNLENRVD-WPTRINS-EKSLNDLMELKNMA-EL-D-CTSFSS-F-QMEERVTVIEDQMNEMK-EEKFREKRVKRN-HSLQEIWDY
>5__chr10_60111631_60117750_41
FS-LKKDV-TH-KEAENLEKRLD-WLTRINS-EKTLNNLMKLKTMA-EL-D-CTSFSS-F-QG*ERV*VIEDQMNEMK-EEKFRXKRVKRH-QSLQEIQDY
>5__chr10_60838092_60844220_42
FS-LKEDV-TH-KEAKILEKRLD-WLTRIKS-EKSLNDLMELQTXP-EL-D-CTSYSS-F-QVEERVSVIEYQMNEMK-EEKFREKRVKRN-QSLQEIWDY
>5__chr10_85087106_85093231_43
FS-LKEDV-TH-KEAKNLEEKLD-WLTRINS-EKTLNDLMELKTMA-EL-D-CTSFSS-F-QVEERVSVIEDQINEMK-EEKFREK*VKRN-QSLQEIWDY
>5__chr13_32074232_32080311_44
FS---XDV-TH-KEAKNLEKRLD-WLTRMNS-EKTLNDLMXLKTMA-EL-D-CTSFSS-S-QVEERV*VIEDQMNEMK-EEKFRGKTVKRN-QSXXEIWDY
>5__chr12_98233587_98239717_45
LS-LKEDV-TL-KEAKNLEKRLD-WLTRINS-EKTLNDRMELKTMP-EL-D-CTSFSS-F-QVEERVSVIEDQMNEMK-EEKFRGKRLKRN-QSLQKVWDY
>5__chr2_124596997_124603120_46
FS-LKEGV-TH-KEAKILEKRLD-WLTKINS-EKTLNDLMELKIMA-EL-D-CASFSR-F-QVEERVSVMEDQMNEMK-KEKFREKRVRRN-QSLQEIWDY
>5__chr2_84742785_84748886_47
SS-LKEDV-TH-KESKNLEKRLD-*LTRINS-KKTLNDLMELKTMA-EL-D-CTSFSS-F-QLEERVSEIEDQMNEMK-EEKFREKRVKRN-QSLQDIWDC
>5__chr4_171662781_171668920_48
SS-LKEDV-TH-KEAKNPEKRLD-WLTRISS-EKTLNDLMELKTMA-EL-D-GTSFSS-F-QXEERVSVIKEQVNEMK-EEKFREKRVKRN-QSLQEIWDY
>5__chr4_109097337_109103428_49
FS-LKXNV-TH-KEAKNLEKILH-WLTRINS-EKTLNDLMELKTMA-EL-D-CTSFSS-F-QLEERVSVIEEQMNEMK-EEKFREKSVKRN-QSLQEIWDE
>5__chr4_158297948_158304052_50
FS-LKEDV-TH-KETKNLEKRRD-WLTEINS-EKSLNDLMELKTMA-EL-D-FTSFSR-F-QLEERVSVIEDQMNEMK-EEKFR*KRVKTN-QSLQEIWDY
>5__chr4_159062250_159068369_51
FS-LKEDV-TH-KEAKNLEKRLD-*LTRIXS-EKTLNDLMELKTMA-EL-D-CTSFSN-F-QVEERVSVIEDQMNEMK-EEKFREKRVKRN-QSLQEIWDY
>5__chr10_102204238_102210312_52
FS-LKEDV-TH-RVAKNLEKRSD-WLTRINS-EKSLNDLMELKTMA-EL-D-CTSFSS-F-QVEERVPVIEDQMNEMK-EEKFREKRVKRN-QSLQEICDY
>5__chr12_96609234_96615347_53
FS-LKEYV-TH-KEAKNLEKRLD-CLTRINS-EKSLNDLMELKTMA-EL-D-CTSFSS-F-QVEERVSVIEDQMNGMK-EEKFREKRV*RN-QSLQEIWDY
>5__chr13_86812991_86819113_54
FS-LKEDV-TH-XXAKNLEKR*D-WLTRINS-EKSLNDLMELKTTA-EL-D-CTSFSS-F-QVEERVSVIEDQMNEMK-EEKFREKRVKRN-*SLQEIRDY
>5__chr14_22211101_22217204_55
FS-LKEDV-TH-KEAKNLEKRLV-WLTRINS-EKTLTDVMELKTMA-EL-D-CTSFSS-F-QVEERVSVIKD*MNEMK-EEKFTEKRIKRN-QSLQEIWDY
>5__chr11_93620897_93627005_56
FS-LKEDV-TH-KEAKNLEKRLD-WLTRINS-EKSLNDLMELKTMA-EL-D-CTSFSS-F-QLEGRVSAIEDQMNEVK-EEKFREKX--XS-*SLQKIWDC
>5__chr13_78772203_78778199_57
FS-LKEDV-TH-K*AKNLEKRLE-WLTRTNS-EKTLNDLMELKTMA-EL-D-CTSFTI-F-QGGERVSVIEDQMKEMK-EEKFREKRVKRN-QSLQEICDY
>5__chr14_48145696_48151801_58
FS-LKEDV-TH-KEAKNLEKXLE-WITRINS-QKSLNDPMELKTMA-EL-D-CTSFSS-F-QVEETVSVIEDQMN*MK-EEKFREKRVKRN-QSLQEIWEY
>5__chr19_35367408_35373505_59
FS-LKKDV-TH-KEAKNLEKRLD-WLTRINS-EKSLKDLMELKTMV-EL-D-STSFSS-F-QVEERVSEIEDQMNEMK-EEKVREKRVKRN-QSL*EIQDY
>5__chr17_54278414_54284538_60
FS-LQEGV-TH-QEAKNLEKRLD-RLTRINI-EKPLNDLMELKTMA-EL-D-CTSFGS-F-QVEERVSVTEDQMNEMK-EEKFREKXXKRN-QSLQEIWDY
>5__chr15_62036609_62042718_61
FS-LKEDV-TH-K*AKNLEKRLD-WLTRINS-EKSLNDLMELKTLA-EL-D-YTSFSS-F-QVEERVSVIEDQMNEMK-EEKFRGKRVKRN-KSLQEIXDY
>5__chr18_13679803_13685872_62
FS-LKEDV-TH-KEAKNLEKRLD-WLTRINS-EKSLNDPMELKTIA-EL-D-CKSFSN-F-QVEERVSVIEDQMNEMK-EEKFREKRIQRH-EILQEIWNY
>5__chr17_27016046_27022167_63
FS-LKEDV-T--KEAKNLEKRLD-WLTRINS-EKTLNDLMELKTMA-EP-D-CTSFSS-F-QVEERVSVIEDQMNEMK-EEKFREKRVRRN-QNLQEIWDY
>5__chr17_39225409_39231502_64
FS-LKEDV-TH-KAAKNLEKRLD-WVTRINS-EKSLNDLMELKTMA-EL-D-CTSFSS-F-QVGERVSVIEDQMKEMK-EKKFREKRVKRN-QSLQEIWDY
>5__chr3_148324683_148330760_65
FS-LKEDV-TH-KEAKNLEKRLD-WLTSITN-EKSLNDLMKLKTMA-EL-D-CTSLSR-F-QVEEWVSVMEDQMNEMK-EEKFREKRIKRN-HSLQETWDY
>5__chr2_77242542_77248597_66
FC-LKEDL-TH-KEVKTLEKRLD-WLTRINS-EKTLNNLMELKTMA-EL-D-CTSFGS-F-QVEEKESVTEDGMNEMR-EEKFREKRVRXN-QTLQEIWDY
>5__chr2_152308128_152314270_67
FS-LKEDV-TH-KEAKNLEXRLD-WLTRINS-EKSVNDLMELKTMA-EL-D-CTSFSS-F-QVEERVSVIED*MNEMK-EEKFREKRVKRN-QSLQEIWDY
>5__chr2_68144427_68150532_68
FS-LKEDV-TH-KEAKNLEKRLD-WLTRINS-EKSLNXLMELKIVA-EE-D-CTSFSS-F-QVEERVSVIEDQMNEMK-EEKFREKRVKRN-QSLQEI*DF
>5__chr2_218675574_218681651_69
FS-LKEDV-TH-KEAKNLEKR*D-*LTRINS-EKSLNDLMELKTMA-EL-D-CTNFSS-F-QVEERVSVIEDQMNEMK-EEKFREKRVKRN-QSLQKIWDY
>5__chr2_220955183_220961308_70
FS-LKENF-TH-KEAKNLEKRLD-WLTRINS-QKSLNDLMELETMA-EL-D-CTSFSS-F-QVEERVSVTEDQMNEMK-EEKFREKRVKRN-QSLQEIWDY
>5__chr2_238416854_238422947_71
FS-LREDV-TH-KEAKNLEKRLD-WLTRINS-EKSLNDLTX--XKA-EL-D-CTSFSS-F-QVEERVSVIEDQINEMK-EEKFREKRVKRN-QSLQEIWDY
>5__chr3_56585475_56591596_72
FS-LKEDV-TH-KEAKNLEKRLD-WLTRINS-EKSLNDLMELKTMA-EL-D-CTSFSS-F-QVEERVSVTEDQMNEMK-EEKFREKRVKRN-QSLQEIWDY
>5__chr8_79519676_79525781_73
FS-LXEDV-TH-KEAKNLEKRLD-WLTRITS-EKTLNDLMELKTMA-EL-D-CTSFIS-F-QVEDRVSVIEDQMNEMK-EEKFREKRVKRN-QSIQEIWDY
>5__chr9_94795570_94801691_74
FS-LKEDV-TH-KEAKNLEKRLD-*LTRITS-EKSLNDLMELKTMA-EL-D-CTSFSS-F-QVEERVSVIEDQMNEMK-EEKFREKRVKRN-QSLQEI*DY
>5__chrX_10566125_10572207_75
FS-LKEDV-TH-KEAKNLAKR*D-WLTRINS-EKSLNDLTELKTMA-EL-D-RTSFSS-F-QVEERVSVIEDQMSEMK-KENFREKRVKRN-QSLQELWHY
>5__chrY_21186136_21192208_76
FS-LKEDX-TH-K*EKNLDKRLD-WLTRINS-EKSLNDLMELKTMA-KL-D-CTRFNS-F-QLEERVSVIADQMNEMK-EEKFREKRAKRN-QXLQEIWDY
>5__chrX_68886748_68892749_77
FS-LKEDV-TH-KEAKNLEKRLD-WLTRINS-EKSLNDLMELKTLA-EL-D-CTSFSS-F-QMEERVSVIEDQINEMK-EX-FREKRVKRK-XSLQEIWDY
>5__chrX_70953287_70959410_78
FS-LKEDV-TH-KEAKNLEKRLD-WLTRINS-EKSLNDLMELKTMA-EL-D-RTSFSS-F-QVEEKVSVIEDKMNEMK-EEKFREKRVKRN-QSLQEIWDY
>5__chrX_96939572_96945684_79
FS-LKEDV-TH-KEAKNLEKRLD-WLTRINS-EKTSNDLMELKTMA-EL-E-CTSFSS-F-QVEERVSVIEDQMNEMK-EX-FREKRVKRN-QILQEIWDY
>5__chr3_148794323_148800433_80
FS-LQEEV-TH-KEPKNLEKRLE-WLTRITN-EKSLNDLMELKTMA-EL-D-CTSFSS-F-QLEKRLSVMEDQMNEMK-EEKFREKRIKRN-QSLQEIWDY
>5__chr1_100836383_100842528_81
FS-LKEDV-TH-KEAKNLGKRVD-WLTRINS-EKTLNDLMELKIMA-EL-D-CTSFRS-F-QLEERISVIEDQTNEMK-EEKFREKRVKRN-QSLQEIWDY
>5__chr1_197883110_197889223_82
FS-LKKDV-TH-KQAKNLVKRLD-WLTRINS-EKTLNDLMELKTMA-EL-D-CISFSS-F-QVEERVSVIEDQINEMK-EEKFREKTVKRN-XSLQEIWDY
>5__chr6_64640856_64646944_83
FS-LKEDV-TH-KEAKNLXKRLD-WLTRINS-EKTLIDLMELKTMA-EL-D-CTSFSS-F-QVEERVTATEDQMNEMK-EEKFXEKRVKRN-QSLQEIWGY
>5__chr7_106521194_106527309_84
FS-LKEDV-TH-KEAKNLQKRLD-WLTRINS-DKTLNDLMELKTMA-EL-D-CTRFSS-F-QVEERVSVTEDQMNEMK-EDKFREKRVKRN-QSLQEIWDY
>5__chr7_78322520_78328611_85
FS-LKENV-TH-KEAKNLEKRLD-WLTRINS-EKTLNDLMELKTMA-EL-D-CTSFSS-F-QVEERVSVTEDQMNEMK-EEKFREKRVKRN-QNLQEIWD*
>5__chr7_30543655_30549775_86
FS-LKEDV-TH-KEAKNLEKRLD-WITRISS-EKTLNDLMELKTMA-EL-D-CTSFSS-F-QAEERVSVIEDQMNEMK-EXXFRKKRVKRN-QGLQEIWDY
>5__chr6_46300485_46306588_87
FS-LKEEV-TH-KEAKNLEKRLD-WLTRINS-EKTLNDLMELKTMA-EL-D-YKSFSS-F-QVEERVSVIEDQMNEMK-EEKFREKRIKRN-XSLQEISDY
>5__chr9_104396983_104403070_88
FS-LKEDV-TH-KEAKNLEKX-D-WLTSINS-EKSLNDLMKLKTMX-EL-D-CTSFSS-F-QVEERVSVIEDQINEMK-EX-FREKRVKGN-QSLQEIRDY
>5__chr9_94370175_94376317_89
FA-LKEDV-TH-KEAKNLEKRLD-WLTRINS-EKTLNDLMELKTMA-EL-D-CTSLSS-F-QVEERVSVIEDQMNEMK-EEKFREKRIKRN-QSLQEIWDY
>5__chr8_43157949_43164042_90
FS-LKEDV-TH-KEAKNLEKRLD-WVTRINS-EKTLNDLMELKTVA-EL-D-CTSFSS-F-QVEERVSVIEDQMNEMK-EKKFGEKRVKRN-QXLQEIWDY
>5__chr8_41328628_41334707_91
FS-LKEDV-TH-KEAKNLEKRLD-WLTRINS-EKSLNDLMELKTMA-EL-D-CTSFSS-F-QVEERVSVIEDQMNEMK-EEKFREKRV*RN-QSLQEIWDY
>5__chr10_32921490_32927552_92
FS-LKEDV-TH-XEAKNLEKRVD-WLTRINS-EKSLNDLMELKTMA-EL-D-CTNFSS-F-QIEETLSVIEDQTNEMK-EX-FREKRVKRN-QSLQEIWDY
>5__chr1_223466199_223472342_93
FS-LLEDV-TH-KEAKNLEKRLD-WLTRINS-EKSLNDLMELKTMA-EL-D-CTSFSS-F-QVEERV*LIEDQMNEMK-EEKFREKRVKRN-QNLHEIWDY
>5__chr11_23299110_23305252_94
FS-LKEDV-TH-KEAKNLEKRLD-WLTRINS-EKTLNDLMELKTMA-EL-D-CISFSS-F-QVEERVSVIEDQMNEMK-EEKFRQKRVKSN-*RLQETWDY
>5__chr17_3187327_3193435_95
FS-LKEGV-TH-KEAKNLEKRLD-WLTRINS-EKTLNDLMELKTVT-EL-D-CTSFSS-F-QVEERVLVIEDQINEIK-EEKFREKRVKRN-QSLQEIWDY
>5__chr17_13699538_13705641_96
FS-LKEDV-TH-KEAKNLEKRLD-WLTRINS-EKTLNDLMELKTMA-EL-D-CTSFSS-F-QVEERVSVIEDPMNEIK-EEKFREKRVERN-LSLQEIWDY
>5__chr3_21828727_21834835_97
FS-LKEDV-TH-KEAKNLQKRLG-WLTRINS-QKTLNDLMELKTMA-EL-D-CTSFSS-F-QVEERVSMIEDQMNEMK-EEKFREKRVKRN-QSLQEIWDS
>5__chr8_57221266_57227402_98
FS-LKEDV-TH-KEAKNLEKRLD-WLTRINS-EKTLNDLMELKTLA-EP-D-CTSFSS-F-HVEERVSVIEDQMNEMK-EEKFREKIVKRN-QSLQEIWDY
>5__chrX_134845686_134851691_99
FS-LKEDI-TH-KEAKNLEKRLD-WLARINS-EKTLNDLMELKTMA-EL-D-CTSFSS-F-QVEERVSVIEDQMNEMK-KEKFREKRAKRN-QSLQEIWDY
>5__chr9_5461815_5467960_100
FS-LKEDV-TH-KQAKNLEKRLD-WLTIINS-EKTLNDWMKLKNMA-EL-D-CTSFNS-F-QLEERVSVIEDQMNEMK-EEKFREKRVK*N-QNLPEIWDY
>5__chr1_229848471_229854594_101
FS-LKEDI-TH-*EAKTLEKKLD-WLTRINS-EKTINELMKLKTMA-EL-D-CTSFNS-F-QVEERVSATEDQINEIR-EEKFREKRVKRN-*SLQEI*DY
>5__chr10_58976049_58982135_102
FS-LKEDV-IH-KEAKNLEKR*D-WLTRINN-EKTLNDXMELKTMA-EL-D-*TSFSS-F-QVEERVSVIEDQMNERK-EEKLREKKVKRN-QSL*KIWDX
>5__chr1_219497419_219503580_103
FS-LKEDV-TH-K*AKNLEKRLD-WLTRINS-EKTLNDLMELRTMA-EL-D-CTNFSS-F-QVEERVSVIEDQMNEKR-EEKFREKRVKRN-QSXQEIWDY
>5__chr1_51143147_51149269_104
FS-LKGDL-TH-KEAKNLEKRLD-WLTRINS-EKTLNDLMKLKTMA-EL-D-CTTFNS-F-QLEERVSVIEAQMNEMK-EEKFREKRAKRN-QSLQEIWDY
>5__chr3_123059210_123065365_105
FS-LKEDV-TH-KEAKNLEKRLN-WLTRINS-EKTLNDLMELKTVA-EL-D-STSFSS-L-QVEERVSVIEDQMNEMK-EEKFRVKRVKRN-QSLQXIRDN
>5__chr1_48194500_48200634_106
FS-LKEDD-IH-KKAKNLEKRLN-WLTRINS-QKTLNDLMELKTMA-EL-D-CTSFSS-F-QLEERVSVIEDQMN*MK-EX-FREKRVKRN-KSLQEIWDY
>5__chr1_177695802_177702007_107
FS-LKEDV-TH-KEAKNLEKRLD-WLTKINS-QKTLSDLMELKTMA-EL-D-CRSFSS-F-QVEERVSVIEDRMNEMK-KEKFREKRVKRN-QSLQEICDY
>5__chr1_115276581_115282703_108
FS-LKEDV-TH-KEAKNLEKRLD-RLTRINS-EKTLNDRMELKTMA-EL-D-CTSFSS-F-QVEERVSVIEDQMNEMK-EEKFREKRVKRN-*ILQEIWDY
>5__chr10_33241111_33247289_109
LS-LKEDI-TH-KEAKNLEKRLD-WLIRIKS-EKTLNDLMERKTMA-EP-D-CTSFSS-F-PVEERISVIEDQMNEMK-EX-FREKRVKRN-QSLQEIWDY
>5__chr1_148190589_148196694_110
XS-LKEDV-TH-KEAKNLEKRLD-WLTRINS-EKTLNDLMELKTMA-EL-D-CTSFSS-F-QVEERVSVIEDQMNEMK-EEKFREKRVKRN-QILKEIWDY
>5__chr1_53242923_53249042_111
FS-LKEDV-TH-KEAKNLEKRLD-WLIRINS-EKTLNDLMELKTMA-EL-D-CQSFSS-F-QVEERVSVIEDQMNEMK-EEKFREKRIKRN-QSLQEIWDY
>5__chr12_86089316_86095480_112
FS-LKEDV-TH-KEAKNLEKRLD-WLTRINS-EKTLNDLMELKTMA-EL-E-CTSFSS-F-QVEERISVIVGKVNKMK-KEKFREK*VKRN-QTIQEIWDY
>5__chr13_68950000_68956123_113
FS-LKEDV-TH-KEAKNLEKR*D-WLTRINS-EKTSNDLMELKTMA-EL-D-*TSFSS-F-QLEERVSVIEDQMNEMK-EEKFREKRVKGN-QSLQEIWDY
>5__chr12_88358562_88364617_114
FS-LKKDV-TH-KEVKNLEKRLD-WLTRINS----XYDLIELKTTA-EP-D-RTSFSS-F-QVEERVSVXEDQMNEMK-EX-FREKRVNRN-QSLQEIRDY
>5__chr12_118027006_118033141_115
FS-LKEDV-TH-KEAKNLEKRLD-WLTRINS-EKTLNDLMELKIMA-EL-D-CTSFSS-F-QVEERVSVIEDQMNEMK-EEKFREKRVKRN-QSLQEIWDY
>5__chr1_144944704_144950855_116
FS-LKEHV-TH-KEAENLEKRLD-WLTRINS-EKSLSDLKELKTTV-EP-E-*TRFNS-F-QAE*RISVIEDQINEIK-EDKIREKRVKRN-QRLQ*IWDY
>5__chr11_106669666_106675756_117
FS-LKEHV-TH-KEAKNLEKMLD-CLTRINS-EKNLNDLMELKTMA-EL-P-CTSFSS-F-QVEERVSVIEDQINEIK-EGKVREKRVKRN-QNLQETWDY
>5__chr1_92668910_92675033_118
FS-LKEDV-TH-KEAKNLEKRLD-WLNRINS-EKNLHVX--XKTMA-EL-D-CTSFSS-F-QVEERVSVIEDKMNEMK-EEKFREKRVKRN-QSLQEIGDY
>5__chr12_103796241_103802382_119
FS-VQEDV-TH-KEAKNLEKRLD-WLTRINS-EKTLNDPMEPKTMA-EL-D-CTSFSS-F-QVEERVSVIEDQMNEMK-EEKFREKRVKRN-QSLQEIWDY
>5__chr16_32330617_32336759_120
FS-LKEDV-TH-KEVKNLEXRLD-WLTRINS-EKTLSDPMELKTMA-EL-D-CTSFNS-F-QVEERVSVIEXQINEIK-EDKVRETRVKRN-QSLQEIWDY
>5__chr19_22130143_22136295_121
LS-LKEDV-TH-KEAKNLEKRLE-XLTRVNS-EKTLNDLMELKTMA-EL-D-CTSFRS-F-QVEERVSVIEDQINEMK-EEKFRDTRVKRN-QSLQEIRDY
>5__chr18_40133862_40139951_122
FS-VKEDV-TH-KEAKNLEKRLD-WLTRINS-EKTLNNLMELKTMA-EL-D-YTSFSS-F-QVEERVSVIEDQVNEMN-EEKFREXXVKRN-XSLKEMWDY
>5__chr14_55765105_55771218_123
FS-LKDDV-TH-KDAKNLEKRLD-WLTRINS-EKTLNDLMELKTMA-EL-D-CRSFSS-F-QVEDRVSVIEDQMNEMK-EEKFREKRVKRN-QSLQEIQDY
>5__chr14_70472601_70478728_124
FS-LKEDV-TH-KEAKNLEKRLD-WLTRINN-EKTLNDLMELKTMA-EL-D-CTTFSS-F-QVEERVSVIXXQMNEMK-EEKFREKRVKRK-QNLQEIWDY
>5__chr18_22072553_22078665_125
FS-LKEDV-TH-KEAKNXEKRLD-*LTRINS-EKTLNDLRELKTMA-EL-X-CTSFSS-F-QLEERVSVIEDQMN*MK-EEKFREKRIKKN-QSLQEIWDY
>5__chr16_31197560_31203675_126
FS-LKEDV-TH-KEAKNLVKRLD-WLTRINS-EKTLNDLMELKTMA-EL-D-CTSFSS-F-QVXERVSVIEDQMNEMR-EEKFREKRVKRN-QSLQEIWDY
>5__chr16_47819516_47825650_127
FS-LKEDV-TH-KEAKSLEKRLD-WLIRINS-EKTFNELMELKTMA-EL-D-CTSFSS-F-QVEEKVSVIEDQMNEMK-EEKFRKKRVKRK-QSLQEIRNY
>5__chr14_84554505_84560576_128
FS-LNEYV-TH-KEAKNLEKRLD-WITRINS-EKTLNDLMELKTMA-EL-D-CTSFSS-F-QVEERVSVIEDQLNEMK-EEKFREKRVKRN-QSLQEIWDY
>5__chr14_59573242_59579348_129
LS-LKEGV-TH-K*AKNLEKGLD-WLTRIXS-EKSLNDLMELKTMA-EL-D-CTSFSS-F-QVEERVSVIEHQTNEMK-EX-FREKX-----*SLQKIWDY
>5__chr15_52828765_52834905_130
FS-LKEDV-TH-KEAKNLEKRLN-WLTRLNS-EKSLNDLMELKTVA-EL-D-CTSFSS-F-QVEERVSKIEDQMNEMK-EEKFREKRIKRN-QSLQEI*DY
>5__chr18_1325219_1331362_131
FS-LKEDV-TH-KGAKNLEKRLH-WL-XINS-EKTLNDLMELKTMA-EL-D-CTMFSS-F-QVEDRASVIEDQMNEMK-E*KFREKRIKRN-QSLQEIWDY
>5__chr18_20735120_20741188_132
FS-LKKDV-TH-KEAKNLEKRLN-WLTRINS-EX---DLMEVKTVV-EL-D-GTSFNS-F-QVEERVSVTEDQMNEMK-EX-FREKRVKRN-QSLQEIWGY
>5__chr14_32056271_32062284_133
FS-LKEDV-TH-KEDKNLEKRLD-WLTRINS-EKTLNELLELKTMA-EL-D-CTSFSS-F-QVEERVSVIEDQMYEMK-EEKFRRKRVKRN-QSLQEIWDY
>5__chr14_91763530_91769665_134
FS-LKEDV-TH-KEAKNLEKRLD-WLTRINS-EKTLNDLMELKTMA-EL-D-YTSFSS-F-QVEERVSVIEDQMNDMK-EEKFREKRVKRN-QSLQEIWDY
>5__chr16_48934752_48940815_135
FS-LKEDV-TH-KEAKNLEKRLD-WLTTLNR-EKTLTDLMELKIMA-GL-D-CTSFSS-F-QVEERVSMIEDQMNEMK-KEKFRGKGVKRN-QSLQEILDY
>5__chr22_15307966_15314100_136
VS-LKEDV-TH-KEAKNLEKRLD-WLTRINS-ERTLSDPMELKTMA-EL-D-CTSFNS-F-QVEERVSVIEDQINEIK-EDKVRETRVKRN-ESLQEIWDH
>5__chr2_60210816_60216979_137
FS-LKEDV-TH-KEAKNLEKTLD-WLTRINS-EKTLNDLMELKTTA-EL-D-CTSFSS-F-QVEERVSVIEDQINEMK-EEKFREKGVKRN-QNLQEIWDY
>5__chr3_144863866_144870020_138
FS-LKVDV-TH-EEVKNLEKRLD-WLTRITS-EKTLNDLVELQTMA-EL-D-CTSFSS-F-QVEERVSVMEDQINDMK-EEKFREKRVKRN-QSLQEIWDY
>5__chr2_51849674_51855847_139
FS-LNEDV-TQ-KEAKNLEKRLD-WLTRINS-EKTLNNMMELKTMS-EL-D-GTSFSS-F-QVEERVSVIEDQVNETK-EEKFREKRVKRY-QSL*EIRDY
>5__chr2_73745136_73751265_140
FS-QKEDV-TH-KEAKNLEKRLD-WLTRINS-EKTLNDLMELKTMA-EL-E-CPSFSS-F-QVEERESVIEDQMNEMK-EX-FREKRVKRN-QSLQEIWDY
>5__chr3_149981115_149987244_141
FS-LKEDV-TH-KEAKNLEKRLD-WLTRING-EKTLNDLMELKTMA-EL-D-CTSFSS-F-QVEERVLVIEDQMNEMK-EEKFGEKRVKRN-QSLQEIWNY
>5__chr2_156935043_156941147_142
FS-LKEDV-TH-KEAKNLEKRLD-WLTIINS-EKTLNDLMELKTMA-EL-D-CTSFSS-F-QVEEMVSVIEDQMNEMK-E*KFREKRIKRN-QSLQEIWDH
>5__chr3_155463089_155469207_143
FP-LKEDV-TH-KEAKNLEXGLD-WLTRINS-ERFLNDLKELKTMA-EL-D-CTSFSS-F-*VEERVSVIDDQKNEIK-EEKLRXKRVKRN-QNLQEISDY
>5__chr2_35979492_35985589_144
FS-LREDV-TH-KEVKNLEKRLD-WLMRKNS-EKTLNDLMELQTVS-EL-D-GTSFSS-F-QVEERVSVIEDQMNEMK-QEKFREKRVKRN-KNLQEIWDY
>5__chr20_19090290_19096456_145
FS-LKXDV-TH-KGAKNLEKRLE-WLSRINS-EKTLNDLMEMKTMA-EL-D-CTSFSS-F-QLEEGLSVIEDQMSEMK-EEKF*EKRVKRN-QSLQEIWD*
>5__chr2_181099696_181105700_146
LS-LKEDV-TH-KEPKNLEKRLD-WLTRINS-EKTLNDLMKLKTMA-EL-D-CTSFSS-F-QVEERVSVIEDQLYEIK-EEKCREKRVKRN-QSLQEMWDY
>5__chr2_213448691_213454857_147
FS-LKEDV-TH-KQAKNLEKRLV-WLTRINS-EKTLNDLMEPKTMA-EL-D-WTSFSS-F-QVEERVSVIEDQMNEMK-GEKFREKRVKRN-*SLQEIWDY
>5__chr2_223157341_223163489_148
FS-LKEDA-TH-KEAKNLEKRLX-WLSRINS-EKTLNDLMELKTMA-EL-D-CTSFSS-L-QGEEX--VTEDQMNEMK-EEKFREKRVKRN-QSLQEIWDY
>5__chr2_46552702_46558747_149
C--LKEDV-TH-KEAKNLEKRLD-WLTGINS-QKTLNDLKELKTMA-EL-D-CRSFSS-F-QVEERVSVIEDQMNEMK-EENFREKRVKRN-QSL*EIWDY
>5__chr2_62596160_62602294_150
FS-LKEDV-IH-KEAKNLXKRLD-*LTRINS-EKTLNDLMELKTMT-EL-D-CTSFSS-F-QVEERVSLIEDQMNEIQ-QEKFREKRIKRN-QSLQEIWDY
>5__chr20_41933220_41939325_151
FS-LKKDV-TH-REAKNLEKRLD-*LTRINS-EKTLNDLMELKTMA-EL-N-CTSFSS-F-QVEERVSVIED*MNEMK-EGKFRDKRVKRN-QSLQEIWDY
>5__chr4_71332057_71338162_152
FS-LKEHV-TH-KEAKNIEKRLD-WLTRITS-EKXXNDLMELKTTA-EL-E-YTSFNS-F-QXEGRVSMIEDQINEIK-EDKTREKKVKRN-QSLQEIWDY
>5__chr3_182785905_182792034_153
FS-LKEDV-TH-KEAKNLEKRLD-WLTRINS-EKTLNDLMELKTMA-EL-D-CTSFSS-F-QVEERVSVIEDQINEIK-ENKVREKRVKRN-QSLQEIWDY
>5__chr3_96846588_96852763_154
FS-LKEDD-TH-KETKNLEKRLD-WLTRINS-EKTLNDLTELKSMA-EL-D-CTNFSS-F-RVEERVSVIEDQMNEMK-DEKFREKRVKLN-QSLQEIWDY
>5__chr3_166334901_166340986_155
FS-LKKDV-TH-KEAKNLEKRLD-WQTRINS-EKTLNYLKELKTMT-QL-D-CTSFSS-F-QVEERVSVIEDQMNEMK-EEKFREKRVKRN-QSLQEIWDY
>5__chr4_19473524_19479689_156
FC-LKKDV-TH-KEAKNLEKRLD-WLTRINS-EKTLNDLMELKTMA-EL-D-FTSFSS-F-QVEERVSVTEDQINEIK-EEKFKEKRVKRN-QILQEIWDY
>5__chr3_29686781_29692926_157
FS-LKQDV-TH-KEAKNLEKRLD-WLTRINS-EKTLNDLTELKTMA-EL-D-CTSFSS-F-QVEERVSVIEDQINEMK-EEKFREKRVKSN-QSLQEIWYY
>5__chr3_61003701_61009842_158
FS-LKEDV-TH-KEAKNLEKRLH-WLTRITS-EKSLNDLVELKTMA-EL-D-CTSFGS-F-QVEERVSLIEDQMNEMK-EEKFREKRVKRD-QSLQVIRDY
>5__chr4_44289891_44296005_159
FS-LKEDV-TH-KEAKNLEERLD-WLTRINS-EKTLNYLMELKTMA-EL-D-CTSFSS-F-QAEEMI*VIEDQKNEMK-EEKFREKRVKRN-QSLQEIWDY
>5__chr4_171364834_171370989_160
SS-LKEDX-TY-KEAKNLEKRLD-WLTRINS-KKTLNDLMELKIMA-EL-D-CTSFSS-F-QVEERVSVIEDQMNEMK-EEKFREKRVKGN-QSLQKIWDY
>5__chr4_20349347_20355499_161
FS-LKEDV-TH-KEAKNLEKRLD-WLTRINS-EKTLNDLTELKTMA-EL-D-FTSFSS-F-QVEERVSVIEDQVNEMK-EEKYREK*V----QSLQEIWDY
>5__chr3_60921138_60927278_162
FS-LKEDV-TH-KEAKNLEKRLD-SLTRIIS-EKNLNDLMELKTMA-EL-D-CTSFSS-F-QVEERISVIEEQMNEMK-EETFREKRVKRN-QSLQEIWDY
>5__chr4_139495380_139501498_163
FS-LKEDV-TH-KEAKNLEKRLD-WLTRTNS-EKTLNDLMELKTMA-EL-D-CTSFSS-F-QVEEMVSVIEDQMNEMK-EX-FREKRVKRN-QSLQEIWDY
>5__chr10_69008829_69014958_164
FS-LKEDV-TH-KVAKNLEKRLD-WPTRISS-EKTLNDLIELKTMA-EL-D-CTSFSS-F-QVEERVSAIEDQMN*TK-EEKFREKRVKRN-QSLQEIGDY
>5__chr3_95151252_95157272_165
FS-LKEDV-IH-KEAKNLEKRLD-WLTGINS-EKSLNDLMX------------------------------XQMNEMK-EEKFREKRVKIN-ESLQEIWDY
>5__chr4_53329098_53335215_166
FS-LKEDV-TH-KQAKNLEKRLD-LLTRINC-EKTLNDWKGLKTMA-EL-D-RRSFSS-F-QVEERVXVIEGQMNEMK-EEKFREKRVKRN-QSLQEIWDY
>5__chr3_53449826_53455969_167
FS-LKEDV-TH-KEAKNLEKRLD-WLTRINS-EKTLNDLMELKTTA-EL-D-CTSFSS-F-QVEERVSVTEYQMNEMK-EEKFREKRVKRN-QSLQEIWDY
>5__chr3_178061797_178067905_168
FS-LKDDV-TH-KEAKNLEERLD-WLTRINS-EKPLNDLMELKTMV-EL-D-CTSFSS-F-QVEERVSVIEDQMNEMK-EEKFREKRVKRN-QSLQEICDY
>5__chr3_39970058_39976181_169
FS-LKEDV-TH-KEAKNLEKRLD-WLTRIHS-EKTLNDLMELKPMA-EL-D-CTSFSS-F-QVEERVSVIEDQINKVK-EEKFRKKREKRN-QSLQEMWDY
>5__chr4_107020788_107026802_170
FS-LKEDV-TH-KEAKNLEKRLD-WLTRINS-EKTINDLMELKTMA-EL-D-CTSFSS-F-QVEERVSVIEDQMNKMK-EEKFIEKRIKRN-QSL*EIWDY
>5__chr5_80172485_80178624_171
FS-QKEHV-TH-MEAENLEKRLD-WLTRINS-EKTLNDLMELKTTA-EL-D-CTIFNS-F-QVEERISATEDQINEIK-EDKIREKRVKRN-QSLHEIWDY
>5__chr6_115351039_115357198_172
FS-LKEEV-IH-KETKNLEKRLD-WLTRINS-EKSLNDQMELKTMT-EL-D-CTSFSS-F-QLEERVSVIEDQMNEMK-EEKFREKRVKRN-QILQEIWDY
>5__chr4_95459942_95466095_173
FS-LKEDV-TH-KEAEXLEKRLD-WLIRINS-EKTLNDLMELKTMG-EH-D-CTSFSS-F-QVEERVSVIEDQINEMK-EEKFREKRVKRN-QSLQETCDY
>5__chr5_35110932_35117060_174
FS-LKEDV-TH-KEAKNLXKRLD-WLTRINS-EKTLNDLIKLKTMA-EL-D-CTSISS-F-QVEERVSVIEDKMNEMK-EEKFREKRVKRN-QGLQDIRDY
>5__chr5_35140115_35146234_175
FS-LKEGV-TH-KEAKNLEXRLD-WLTRINS-EKTLNDLMKLKTMA-EL-D-CTSFSS-F-QVEERVSVTEDQMNEMK-EEKFREKRVKRN-XSLQEIRDY
>5__chr5_90886966_90893106_176
FS-PKEDV-TH-KEAKNLGKRLD-WLTRKNT-EKTLNDLVELKTMA-EL-D-CTSFSS-F-HMEERVSVIEDQMNEMK-EEKFREKGVKRN-*SLQEIWDD
>5__chr5_43296473_43302607_177
FS-LKEDV-TH-KEAKNLEKGLD-WLTRIKS-EKTLNDLMELKTMA-EL-D-CTSFSS-F-QMEEKVSVIEDQMNEMK-EENFREKRVKRN-QSLQEIWDY
>5__chr1_213772168_213778337_178
FS-PKEDG-TL-KGTKNLEKRLD-WLTRINS-EKTLNDLMELKTMA-AI-D-CTSFSN-F-QVEERVSVIEYQMNEMK-EEKFREKRVKRN-QSLQEIWDY
>5__chr10_95677447_95683573_179
FS-LKEDV-TH-KQAKNLEKRLD-WLTRINS-EKTLNDLMELKTMT-EL-D-CTSFSS-F-QVEESILVTEDQMNEMK-EEKFREKRVKRN-QSLQEIWDY
>5__chr1_170827038_170833177_180
FS-LKEDV-TH-KEAKNLEKRLD-WLTRINS-ENTLIDLMELKTMA-EL-D-CTSFSR-F-QVEERVSVIEDQMNEMK-EEKFREKRVKTN-QGLQEIWDY
>5__chr10_19769282_19775278_181
FS-LKEDV-TH-KEAKNLEKRLD-RLTRKNS-NKTLNDLVELKIMA-EL-D-CTSFSS-F-QLEERVSVTEDQMNAMK-ENKVREKRVKRN-QSLQEIWDY
>5__chr10_91681274_91687387_182
SS-LKEDV-TH-KEVKXLEKRLD-WLIRTNS-EKTLNDLMELKSTA-EL-D-YTSFSS-F-QVEERISVIEDQMNEMK-EEKFREKRVKRN-QSLQEIRKY
>5__chr10_67383152_67389284_183
FS-LKEDV-TH-KEAKNLEKKFD-WLTRINS-EKTLNDLMELKTMA-EL-G-CTSFSS-F-QVEERVSVIEDQMNEMK-EEKFREKRVKRN-*SLQEIWDY
>5__chr1_207231426_207237547_184
FS-LKEDV-TH-KEAKNLEEXLD-WLIRINS-EKTLNDLMELKTMA-EL-D-CTSFSS-L-EVEERVSVIEDQMNEMK-EEKFREKRIKRN-QSFQEIWDY
>5__chr12_81463096_81469256_185
FS-LKEDV-TH-KEAKNLEKRLD-WLTRIHS-EKTINDLMELEIMA-EL-D-CTSFSS-F-QLEERV*VIEDQINEMK-KEKFREKRVKRN-QSLQEI*NY
>5__chr12_37887820_37893961_186
LS-LKEDV-TH-KEAKNLEKRLD-WRTRINS-EKTLNDLMEXKTMT-EL-D-CTSFSS-F-QVKERVSVIEDQMNEMK-EEKFREKRVKRN-QSLQDIWDY
>5__chr13_65057309_65063457_187
IS-LKEDV-TH-KEAKNLEKRLD-WLTRTNS-EKTLNDLMELKTMT-EL-D-CTSFSS-F-QVEERVPVIEDEMNEMK-EX-FREKRIKRN-QGLQEIWDY
>5__chr12_63710520_63716628_188
FS-LKEDV-TH-KEAKNLEKRLD-WLTRINS-EKTFNDLMEPKTMA-EL-D-CISFSS---XVEERVPVIEDQMNEMK-EEKFREKRVKRN-QNLQEIWDY
>5__chr13_60795706_60801877_189
FS-LKEDV-TH-KEAKNLEKR*E-WLTXINS-EKTLNDLMELKTMA-VL-D-CTSFSS-F-QVEERVSVIEDQMNEMN-EEKCREKRVKGN-QSLQEIWDX
>5__chr13_18455911_18462015_190
IS-LKDDV-IH-KEAKNFEKRLD-RLTRINS-EKSLNDLMELKTMA-EL-D-CTSFSS-F-QVEETVSVIEDQMNEMK-EEKFREKRVKRN-QSLKEIWDY
>5__chr13_54744680_54750846_191
YS-LKEDA-TH-KEAKNLEKXLD-WLTRINS-EKTLNDLMELKTTA-EL-D-CTSFSS-F-QVEGRLSVIEDQMNEMK-EX-FREKRVKRN-QSPQEIWDY
>5__chr12_85274265_85280403_192
FS-LKEDV-TH-KEAKNLEKRLD-WLTRRNS-EKNLNDLMELKTMA-EL-D-GTSFSS-F-QVEERVSVIEDQMNEMK-EEKFKEKRVKRI-QSLQETWDY
>5__chr13_53691128_53697161_193
FS-LKEDV-TH-KEAKNLEKRID-WLTRINN-EKNLNDLMELKTVX------CTSFSS-V-QMEKKVSVIEDQMNAMK-EEKFREKRVKRN-QSLQEIWDN
>5__chr12_98928669_98934711_194
FS-LKEDV-TH-KEAKNLEKRLD-WLTRINS-EKMLNDLMELKTMA-EL-D-CTSFSS-F-QVEERVSVIEDQMNEMK-EEKFREKRLKRN-QSLQEIWDY
>5__chr18_10640016_10646137_195
FS-LKEDV-TH-REAKNLEKRLD-WLTRINI-EKTVNDLMELKTMA-EP-D-CTSFSD-F-QVEERVSVIEDQINEMK-EX-FREKRVKRN-QSLQEIWDY
>5__chr2_167250592_167256695_196
SS-LKEVV-TH-KEAKNLEKILD-WLTKINS-EKTLNDLMKLKTMA-EL-D-CTIFSS-F-QVEERVSVIEDQMNEMK-EEKFREKRVKRN-QSLQEIWDY
>5__chr6_121629998_121636112_197
CS-LKEDV-TH-KQAKNLQKRLD-WLTRINS-EKILNDLMELKTMA-EL-D-CKSFSS-F-QLEERVTVNEDQMHEIT-EEKFREXXLKRN-QSLQEIWDY
>5__chr6_161513667_161519777_198
FS-LKEDV-TN-KEAKNLEKRLD-WLTRINS-EKTLNDLMELKTMA-EL-D-CTSFSG-F-QVEETISVIEDQINEMK-EEKFRERRVKRN-QSLQEIWDY
>5__chr5_142345275_142351348_199
FS-LKEDA-TH-KEAKNLEKRLD-*LTRINC-EKTLNDRMELKTTA-EL-D-ITSFSS-F-QVEERVSVIEDQMNEMK-EEKFREKRVKRN-QILQEMWDY
>5__chr6_149221327_149227459_200
FS-LKEDA-TH-KEAKNLEKRLD-WLTRINS-EKTLNNLMELKTMA-EL-D-CTSFSS-F-QVEERV*VIEDQMNEKK-EEKFREKRVKIN-QSLQEIWDY
>5__chr8_18368678_18374855_201
FS-LKEDV-IH-KEAKNLAKRLD-WLTRINS-EKTLNDQMELKTMA-EL-D-CTNFSS-F-QVEERVSVIEDQMNNIK-EEKFREKRVKRN-QSLQEIWDY
>5__chr7_124327824_124333942_202
FS-LKEDV-TH-T*AKNLENRLD-WLTRIX--EKTLNDLMKWKTMA-EL-D-CTSFSS-L-QVEERVSVTEDQMNEIN-EEKFTEKRVKRN-QSLQEIWDY
>5__chr7_10753240_10759379_203
FS-LKEDV-TH-KEAKXLGKR*D-WRTRINS-EKTLNDLMELKATA-EL-D-YTSFSS-F-QVEETVSVIEDQMNEMK-EEKYRQKRVKRN-QSLQEIWDD
>5__chr8_48419089_48425223_204
FS-LKEDV-TH-KEAKNVEKRLD-WLTRINS-EKTLNELMELKATA-EL-D-CTSFSS-F-EVEDR--XTEDQMNEMK-KEKFREKRVKRN-QTLQEI*DY
>5__chr7_139449588_139455665_205
FS-LKEDV-TH-KEAKNLEKRYD-WLTRISS-EKTLNDLMELKTMA-EL-D-CTSFGS-F-QVEERVSVIEDQMNEMK-EEKFREKRVKRN-QSLQEIWDY
>5__chr7_17740867_17746969_206
FS-LKEDV-TH-KEAKNFERRLD-WLTGINS-EKTLNDLMELKTMA-EL-E-CTNFCS-F-QVEERVSVTEDQMNEMK-EEKFREKTAKRN-QSLQEIWDY
>5__chr6_87159041_87165167_207
FS-LKEDV-TH-KEAKNLGKRLD-WLTRINS-EKTLNDLMELKTMA-EL-D-CTSFSS-F-QLEERVSVIEDQMNEMK-EEKFREKRVKRN-QRLQEIWDH
>5__chr8_19811831_19817919_208
FF-LKEDX-TH-KEAKNLEKRLD-WLIRINS-EKTLSDLMELKTMA-EL-D-CTSFNR-F-QVEERVSVIEDQMNEMK-EEKFREKRVKRN-QSLQEIWEY
>5__chr8_120602425_120608576_209
FS-LKEDV-TH-KEAKNLKKRLD-WLTRINS-EKTLNDLMELKTMA-EL-D-CTSFRS-F-QVEERVSLVEDQMNEMK-EEKLREKRVKRN-QSLQEIWDY
>5__chr7_92575585_92581695_210
FS-LKEDV-TH-KDVKXLDKRLD-WLTRINS-EKTLNDLMELKTMA-EL-D-CTSFSS-F-QVEERVSVIDDQINEMK-EEKFREKEVKRN-QSLQEIRDY
>5__chr8_139785088_139791217_211
FT-LKEDV-TH-KEAKNLEKRLD-WLTRINS-EKTLNNLMELKTMA-EL-D-CPSFSS-F-QVEERVSMIEDQMNEMK-EEKFREKRVKTN-QSLQEIWDY
>5__chr9_11896456_11902459_212
SS-LKEHV-AQ-KEGKKLDKRLE-LLTRITT-EKNMNDPMELKNTV-EL-E-YTSISS-I-QAEQRISEIEDQLNEIK-EDKIREKRIIRN-XSLQEIWDF
>5__chrX_62239114_62245257_213
FS-LXEDV-TY-KEAKNLEKRLD-*LTRINS-EKNLNDLKELKTKA-EL-D-*TSFSS-F-QVEERVSVIKXQMNEMK-EKKFKEKRVKRN-QKLQEV*DY
>5__chrX_150118957_150125125_214
FS-LKEHV-TH-KEAKNLEKRLD-WLTRINS-EKTLNDLMELKTMA-EL-D-RTTFNS-F-*MEERISVNEDQINEIK-EDEFREKRGKRN-QSLQEI*DY
>5__chrX_137108137_137114258_215
FS-LKEDV-TH-KEAKNLEKRLD-CLTTINN-EKTLNDLMELKTTA-EL-D-CTSFSS-F-QVEETVSVIEDQMNGMK-EEKFREKRVKQN-QSLQEIWYY
>5__chrX_63945010_63951135_216
FS-LKEDV-TH-KEAKNVEKRLD-WLPTINS-EKTLNDLMELKTMA-EL-D-CTSLSS-F-QVEERV*VIGVQMNEKK-EKKFREKRVKRN-QSLKEIWDY
>5__chr8_93297470_93303593_217
SS-LKEDI-TH-KEAKNVEKRLD-WLTRTNS-EKTLNDLTELKAMA-EL-D-*ANFGR-F-QVEERVSVIEDQMNEMK-QEKFRX--XKRN-QSPQEIWDY
>5__chrX_62583069_62589087_219
FS-LKEDV-TH-KXAKNLXKKLE-WLTRISS-EETLNDLMELKTMA-EL-D-LTSFSS-F-QM*EMVSVIEDQMNEMN-EEKFREKRVKRT-QSLQEIWDY
>5__chrX_14897045_14903165_220
FS-LKEDV-TH-KEVKXLEKRLD-WLTRINS-EKTLNDLMELKTMA-EL-D-CTSFSS-F-QLGERVSVIEDQMNETK-EEMFREKRVKRN-QSLQEIWEY
>5__chr9_34868247_34874382_221
FS-LKEDI-TH-KEAKNLEKRLD-WLT-XNS-X-XLNDLMELKTMA-EL-D-CTSFSS-F-QVEEKVSVIEDQMNEMK-EEKFREKRVKRN-XNLQEIWDY
>5__chrX_18662171_18668301_222
FS-LKEDV-TH-KEVKNLEKRLD-WLTRINS-EKTLNDLMELKTTA-EL-D-CTSFSS-F-QVEERVSVIEDQMNEMK-EEKFREKRVIRN-QSLQEIWDY
>5__chrX_109220594_109226697_223
FS-LKXDV-TH-KEAKNLEKRLD-WLTRINS-EKTLNNLMELKTMT-EL-D-CTSFSS-F-QVEERVSVIKDQMNEMQ-EEKFREKRIKRN-QSLQEIWDY
>5__chr9_102055519_102061653_224
FS-LKEHV-TH-KEDKNFGKRLD-WLTRIKS-ETTLNDLMELKTMA-EL-E-CTSFSS-F-QVEERVSVIEDQMKEMK-EX-FREKRVKRN-QSLQEIWVY
>5__chrX_67020532_67026659_225
FX-LKEDV-TH-VEAKNLEKRLD-WLTRITS-EKTLHDLMELKTMA-EL-D-CTSFSS-F-QVEERVSVIEDQMNEMK-EEKFREKRVKRN-QSLQEIWEY
>5__chrX_69651694_69657848_226
FS-LKEDV-TH-KEAKNLETRLD-WLTRINS-EKTLNDLMELKTMA-EL-D-CTSFSS-F-QVEERVSVIEDQINEMQ-EEKFREKRVKRN-QILQEIWDY
>5__chr3_73464692_73470831_227
FS-LKEDV-TH-KEAKXLQKRLD-WLTRINS-DKTLNDLMELKTMA-EL-D-CSSFSS-L-RVEQRVSVTEDQMNEMK-EEKFRENKVKRN-ESLQEIWDY
>5__chr6_105969580_105975722_228
FS-LKEDV-TH-KEAKXLEKRLD-WLTRINS-EKTLNDLIELKTTA-EL-D-CTSFIS-F-QVEERVSVTEDQINETK-QEKFREERVKRN-KSLQEIWDY
>5__chr5_160300662_160306799_229
FS-LKEDV-TH-KEAKNLEKRLD-KLTRINS-KKTLNDLMELKTMA-EL-D-YTSFSS-F-QVEERVSVIEDQMNEMK-EEKFREKRIKRN-QSLQEIWDY
>5__chr5_41241117_41247255_230
FS-LKEDV-TH-KEAKNLEKRLD-WLTRINS-EKTLNDLMELKTMA-EL-D-CTSFSS-F-HMEERVSVIEDQMNEMK-EEKFREKRVKRN-RSLQEIWDY
>5__chr4_96274053_96280238_231
FS-LKEDG-TH-KEAKNLEKRLD-WLTRINS-EKILNDLMELKTMA-EL-D-CTSFSS-F-QVKERVSVMEDQMNEMK-EEKCREKRVKSN-QTLQEIWDY
>5__chrX_67361324_67367491_232
FS-LKEDA-TQ-KEAKNLEKR*D-WLTRINS-EKTLNDLMQLKTKA-EL-D-CTSFSS-F-QMEETVSVMEDEMNEMK-EEKFREKRIKRN-QSLQEIWDY
>5__chr3_33981186_33987270_233
FS-LKEDV-TH-KGAKNLEKRLD-WLTRINS-EKNLNDLMELKTMA-EL-D-CTSFSS-F-QVEEMVSVIEDQMNEMK-EEKFKEKRVKRN-QSLQEICDY
>5__chr3_34096208_34102340_234
FS-LKEYV-TH-KEAKNLEKRLD-QLTXINS-EKTLNGLMELKTTA-EL-D-CISFSS-F-QVEERVSVMEDRINEMK-EEKFREKRVKRN-QSLQEICDY
>5__chr4_78461833_78467919_235
FS-LKGDV-TH-KEAKTLKKRLG-WLTRTNS-EKTLNDLMELKTMA-EL-D-CTSFSN-F-QVEERVSVIEDQMNEIK-EEKFREKRVKRN-QSLQEIWDY
>5__chr5_10043871_10049992_236
FS-LHEDV-TN-KEDKNLEKRLD-WLTRINS-EKTLNDLMELKTTA-EL-D-CTSFSR-L-QVEERVSVIEDQMNEKK-EEKFREKGVKRN-QRLQEIWDY
>5__chr6_160905554_160911668_237
FS-LKKDV-TH-KEAKNLEXSLD-WQTKINS-EKTLNDLMELKTMA-EL-D-*TSFSS-F-QVEERVSVIKDQMNEMK-EEKFREKRVKRN-QSLQ*IWDY
>5__chr7_115416570_115422647_238
FP-LKEDV-TH-KIAKNLEKRLD-WLARMNS-EKTLNDLMELKTMA-EL-D-CTSFSS-F-QVEERVSVIEDQRNEMK-EEKFRXKRVKRN-QSHQEIWDY
>5__chr1_47063398_47069571_239
FS-LKEHV-TH-KEAKNLEKRLD-WLSRINS-EKTLNDLMELKTMA-EL-D-CASFNS-L-QAEERVSVIEDQIHEIK-EDKFREKRVKRN-QSL*EIWDY
>5__chr3_25345054_25351188_240
SS-LKEDV-TH-KEAKSLEKRLD-WLTRITS-EKSLNGLMELKTMA-EL-D-CTSFSS-F-QVEERVSVIEDQMNEMK-EEKFREKLIKRN-QILQEIWDY
>5__chr4_167901216_167907375_241
FS-IREDV-TH-KAAKNFEKRLD-WLTGINS-GKTLSDLMELKTMA-EL-D-CISFSS-F-QVEERVSVIEDQMNEMK-EDKFREKKVKIN-QSLQEIWDY
>5__chr1_239125188_239131321_242
FS-LKEDV-TH-KEAKNLEKRLD-WLTRINS-EKTLNDLM*LKTVA-EL-D-YTSFNS-F-QVEERVSVIEDQMNEME-EEKFREKRV*RN-QSXQEIWNY
>5__chr1_95396636_95402771_243
FS-LKEDV-TH-KKAKNMQKRVD-WLTTINS-QKTSGXPMELKTMA-EL-D-CTSFSS-F-QVEERVSVIVDQMNEMK-EXXFREKRVKRN-RSL*EI*DY
>5__chr10_26426325_26432447_244
FS-LKEDV-X--KEAKNLEKRLD-WLTRINS-EKTLNDLMELKTMA-EL-D-CKSFSS-F-QVEERVSVIEDQMNEMK-EEKFREKRVKRN-QSFQEIWDD
>5__chr1_45400614_45406741_245
FS-LKEDV-TH-KEVENLEKRLD-LLTRINS-EKTLNDLMELKTMA-EL-D-CISFSS-F-QLEETVSVMEDQMNX-K-EEKLREKRVKRN-QSLQEIWDN
>5__chr10_91065840_91071964_246
FF-LREDV-TH-KEANNLEKRFD-WLTRIKS-EKTLNDVMELKTMA-EL-D-CTTFSS-F-QLEERVLVIEDQMNEMK-EEKFREKRVKRN-QSLQEIWDY
>5__chr10_101390313_101396434_247
FS-LKENV-TH-KVAKNLEKRLD-WLTRINS-EKTLNDLMELKTTA-KX-D-CTIFSS-F-QVEERVSVIEDPMNEMK-EDKFREKRVKSH-QSLQEIWDY
>5__chr1_232251996_232258153_248
FS-LKENV-TH-KEAKNLEKTLD-WLTRINS-EKTLNDLMELKTMA-EL-D-CTSFSS-F-QVEERXSVIEHQMNEMK-EEKFREKRVKRN-QSLQEIWDY
>5__chr12_11378615_11384751_249
FP-LKEDV-TH-NEAKNLEKR*E-WLPRINS-EKTLNELMELKTMA-EL-D-STSFSG-F-QVEERLSVMEDQMEEMK-EXKLREKRVKRN-XSLQEIWDY
>5__chr12_101055433_101061521_250
LS-LKEDV-TH-KEGKNXEKRLD-*LTRINR-ENTLNDLMELKTMA-EL-D-CTSFSG-F-QVEERVSVIEDQINEMK-EDKFREKRVKRN-QSLQEIWDY
>5__chr13_77998208_78004335_251
FS-LKEDV-TH-KEDKNIEKRSD-WLTRIKS-EKTLNDLLELKTMA-EV-D-CTSFSS-F-QMEERVSVIEEQMNEMK-EEKFREKRVKRN-QILQKIWDY
>5__chr13_39320413_39326541_252
FS-LKEDV-TH-KEAKNLGKRLD-WLTRINS-ERTLNDLMDLKTMA-EL-D-CTSFSS-F-QVAERVSVIEDQMNEMK-EEKFREKRVKRN-QSLQEIWDY
>5__chr12_93740727_93746919_253
FS-LKEDV-TH-KETKNFEKRLD-WLTRINX-DKSLNDLMELKTMA-EL-D-CTSFSS-F-QLEERVLVTEDQMNEMK-EEKFREKRVKRN-QSLQEIWDY
>5__chr13_110119944_110126065_254
FS-LKEDV-TH-KEAKNLQKRLD-WLTRINS-DKTLNDLMELKTMA-QL-D-CTSFSS-F-QVEERVSVIEDQMNEMK-EEKFREKRVKRN-QSLREIWDY
>5__chr18_32945518_32951614_255
LS-*KEDF-TN-KEAEYLEKRLD-WLTRINS-EKALSDLMELKTMA-TL-D-CTSFSS-F-QVEERVSVIEDQMNEMK-EEKFREKRVKRN-KSLQEIWDY
>5__chr14_46916201_46922309_256
FS-LKADV-TH-KEAKNLEKRLD-WLTRINS-EKSLNDLIELKTMA-EL-D-CTSFSS-F-QVEERVSVIEDQMNEMK-EEKFREKRLKKI-QSLQEIWDY
>5__chr14_56636951_56643102_257
FS-LKXDV-TH-KQAKNLEKRLD-WLPRINS-EKTLSDLKELKTMA-EL-D-CTSSSS-F-QLEERVSVTEDQMNEMK-EX-FREKRVKRN-QSLQEIWDY
>5__chr15_36660229_36666361_258
FS-LKEDV-TH-KEAKSLEKRLD-RLNRINS-EKTLNDLMELKTMA-EL-N-CTSFSS-F-QVEERVSVIEDQMNEMK-EEKFREKRVKRN-QSLQEIWDY
>5__chr14_60628743_60634865_259
YS-LKEDV-TH-KEAKNXEKRLD-RLTRINS-XKTLNDLMVLKTMA-EL-D-CTSFSS-F-QGEERVSVTEDQMNEMK-EEKFREKRVKRN-QSLQEIWEY
>5__chr14_55990960_55997015_260
FS-LKEDV-TH-KEAKNLEKRLD-WLTRINS-ENTLKDLMELKTRA-EL-D-CRSFSS-F-QVEERVSVIEDQMNEMK-EEKFREKRVKRN-QSLQEIWDY
>5__chr16_51935802_51941930_261
FS-LKEDV-TH-KEPKNLEKRLD-WLTRINS-EKTLNDLMEQKTMA-EL-D-CTSF-----XVEERVSVIEDQMNEMK-EEKFREKRVKRN-XSL*EIWDY
>5__chr20_33122748_33128856_262
FS-LKEDV-TH-KEAKNLDKRLD-WLTRINS-EKTLNDLMELNTMA-KL-D-CTSFSS-F-QVEERVSVIEDQMNEMK-EEKFREKRIKRN-QSLQEIWDC
>5__chr2_32179041_32185159_263
FS-LKEDV-NH-KEAKNLEKRLD-WLTRINS-EKTLNGLMELKTMA-KL-D-CMSFSS-F-QVEERVSVIEDQMNEMK-EEKFREKRVKGN-QNLQEI*DY
>5__chr22_27254936_27261063_264
FS-LKEDV-NH-KEAKNLEKRLD-WLTRINS-EKMLNDLMELKTMA-EL-D-CTSFSS-F-QVEERVSVIEDQMNEMK-EDKFREKRVKRN-QSLQEIWDY
>5__chr2_23247928_23254073_265
FS-LKEDV-TH-KEAKNLEKRLD-WLTRIKS-EKTLNDLM*LKTMA-EL-D-CTSFSS-F-QVEERVSVTEDQMNEMK-KEKFREKRVKRN-QSLQEIQDY
>5__chr9_5712563_5718670_266
FS-LKKDA-TH-KEAKNLEKRLD-WLTRINS-ART*NDVMELKTIA-EL-D-CTSFSS-F-X-----XMIEDQMNEMK-EEKFREKRVKRN-QSLPEKWDC
>5__chrX_80029767_80035903_267
FP-LKEDV-TH-KEAKNHEKRLD-LLTRINS-EKTLNDLMGLKTVA-EL-D-CTSFSS-I-QVEXXVSVTEDQMNEMK-EEKFREKRVKRX-QCLQEIWDY
>5__chr6_91328549_91334660_268
FS-RKEDV-TH-KQAKYLEKRLA-WLTRINS-EKTLNDLMELKTMA-EL-D-CTSFSS-F-QVEERVSVIEDQMNEMK-EEKFREKRVKRN-XRLQEIWDY
>5__chr7_55612376_55618500_269
FS-LKDDV-TD-KEAQNLEKRLD-WLIRINS-EKSLNDLMELKTMA-EL-D-CTSFSS-F-QLEERVSVIEDQMNEM--EEKFREERVKRN-*SLQEIWDY
>5__chrX_115059876_115066003_270
FS-LKEDV-TH-KEAKNLEKRL---LTRINN-EKTLNDLMELKTMS-EL-D-CTSFSN-F-QVEERVSVIEDQMNEMK-EEKFREKRVKRN-*SLREMWDY
>5__chr8_94564667_94570801_271
FS-LKEDV-TH-KEAKNLEKRLD-WLSRINS-EKTLNDLMELKTMA-EL-D-CTSFSS-F-QVEERV*VIEDHMNEMK-EEKFREKGVKRN-QIIQKIWDY
>5__chr1_69627721_69633865_272
FS-LKGDA-TH-KEAKQLEKRLD-WLTRINR-EKTLNDLMELKTMA-EL-D-CTSFSR-L-QVEERVSXIDDQMN-XK-EEKFRGKREKRN-QSLQEMWDY
>5__chr4_44193186_44199304_273
LS-LKENV-NH-KEAENLEKRLD-WLTRINS-EKTLNDLMELKTMA-EL-D-CTSFSS-F-QVEERVSVIED*INEMK-EEKFREKRVKRN-QSLQEIWD*
>5__chr10_38992327_38998467_274
FS-LKEDV-TH-KEAKNLEKRLD-RLTRINS-EKTLSDPMELKTMA-EL-D-CTSFNS-F-QVEERVSVIEDQINEIK-EDKVXETRVKRN-ESLQEI*DH
>5__chr12_71487627_71493745_275
FS-LKEDV-TH-KEAKNLEKRLD-WVTRINS-EKTLNDLTELKIMA-EL-D-CTSFSS-F-QVEERVSVIEDQMNDMK-EEKFREKRVKRN-QSLQEIWDY
>5__chr10_86721694_86727845_276
FS-LKEDI-TH-KEAENLEKRLD-WLTXINN-EKTLNDLMELKTMA-EL-D-STSFSS-F-QLEERVSVIED*MNEMK-EEKFREKRVKGN-HSLQEIWDC
>5__chr11_14755798_14761895_277
FC-LKENV-TH-KEAKNLEKRLD-WLTKINS-*KTLNDLLELNTMA-EL-D-CTSFSS-F-QVEERVSVIEDQMNEMK-EEKFREKX-XRN-QSLQEIWDY
>5__chr10_67016876_67023005_278
FS-LQEDV-AH-KEAKNLEKRLD-WLTRINS-EKTLNDLMELKTMA-EL-D-CPSLSS-F-QLEERISVIEDQINEMK-EEKFREKRVKGE-QNLQEIWEY
>5__chr1_151646097_151652238_279
FS-LKEFV-TH-KEAKNFEKRLN-WLTRIDS-EKTLNDLMELKTMA-EL-D-CTSFSS-F-QQEERVAVIADQMNEMK-EEKFREKRVKRN-QSLQEIWDY
>5__chr1_177919811_177925953_280
FS-LKEDV-TH-KEAKNLEKRLD-WLTRINI-EKTLXDLMELKTMV-EL-D-CTSFSS-F-QLEERVSVTEDQMNEMK-EEKFREKRVKRN-QSLQEIWDY
>5__chr13_63683196_63689311_281
FS-LNEDV-TQ-EEAKKLEKRLD-WLTGINS-EKILNDQMELKTMA-EL-D-CTSFSS-F-QLEERVSVIEDQMNEMK-EEKFTETRVKRN-QSLQEIWDY
>5__chr12_22444303_22450378_282
FS-LKEDV-TH-KEAKNLEKRLD-WLTRISS-QKTLNDLMELKTMA-EL-D-CTSFSS-F-QVEERVSVIEDX--XMK-EEKFREKRVKRN-QSLQEIWDY
>5__chr12_72285751_72291876_283
FS-LKEDV-TH-KEAKNLEKRLD-RLTGITS-EKALNDLMELKTMA-EL-D-*TIFSS-F-QLEERVSVMEDQMNEMK-EEKFREKRIKRN-QSLQEIRDY
>5__chr11_39962141_39968319_284
FS-LTEDI-TH-KAAKNLEKRLD-WPTRINS-EKTLNDLMELKTMA-EL-G-CTRFST-F-ELEERVSVTEDQMNEMK-QEKFRETRIKRN-QSLQKIWEY
>5__chr14_24030475_24036615_285
FS-LKEDV-TH-KEDKNLEKRLD-CLTRINR-KKTLNDLMELKTMA-EL-D-CTSFSS-F-QVEERVSVIEDQMNEMK-EEKLREKRVKRN-QSLQEI*DY
>5__chr11_18636921_18643035_286
FS-LKEDV-TH-KETKNLEKRLD-WLTRINS-EKTLNDLMELKTMA-EL-D-CTSFSS-F-QMEEGVSVIENQMNEMK-EEKFREKRVKRN-QSHQEIWDY
>5__chr14_20398123_20404267_287
FS-PKEDV-TH-KEAKNLEKRLD-WLIRINS-EKTLNDLMELKTMA-EL-D-CKSFSS-F-QLEERVSVMEDQMNEMK-EEKFREKRVKRN-QSLQKIWDY
>5__chr18_60242493_60248619_288
FS-LKEDV-TH-KEAKNLKKRLD-WLTRINS-EKTLNYLMELKTMP-EL-D-CRSFSS-F-QLEERESVIEDQVNEMQ-EEKFREKRVKRN-XSLQEIWDY
>5__chr15_44504420_44510550_289
FS-LKEEV-TH-KEAKSLEKRLD-WLTRINS-EKTLNDLMELKTMA-EL-D-CTSFSS-F-QLEERVSVTEDQMNEMK-EGKFREKRVKRN-*SLQEIWDY
>5__chr16_57464548_57470671_290
FS-LKEDV-TH-KEGKNLEKRLD-WLTRIKN-EKTLNDLMELKTMA-EL-G-CTSFSS-F-QLEERVSVIKVQMNEIK-EEKFREKRVKRN-QSLQDMWDY
>5__chr15_56272860_56279041_291
FW-LKENV-TN-KEAKNLEIRLD-WLTRINS-EKNLNDLTELKTMA-EL-D-CTSFSS-F-QLEEKVSVIEDQMNEMK-EEKFREKRVKRN-RSFQEIWDY
>5__chr18_45200909_45206919_292
FS-LKEDV-NH-EEAKNLEERLD-WLTRINR-EKPLNDLMELKTMA-EL-D-CTSFSS-F-QLKERVSVIEDQMNEMK-EEKFREERIKRN-QSLQEIWGY
>5__chr3_110739744_110745863_293
FS-LKEDV-TH-KEAKNLEKRLD-WLTRITS-EKTLNDLMELKTMA-EL-D-CTSFSR-F-QVEERVSVIEDQMNEMK-EEKFREKRVKRN-*SLQEIRDY
>5__chr2_194403838_194409973_294
FS-LKKDV-TH-KEAENLEKRLD-WLTRMNN-EKTLNDLMELKTMA-EL-D-CTSFSS-L-QVEERVSVIENQMNEMK-KEKFREKRVKRN-QSLQEIRDY
>5__chr2_178622345_178628483_295
FS-LKEGV-TX-KEAKNLEKRLE-WLNRINS-EKTLNDLMELKTMA-EL-D-CTRFSS-F-QLEERVSVIEDQMNEMK-EEKLREKRVKRN-QSLQEIWDY
>5__chr3_134882756_134888890_296
FS-LKKDV-TH-KEAKNLEKRLD-WLTRINS-EKTLNDLMELKTMA-EL-D-CTSFSS-F-QVEERVSVIEDQMNEMK-EQKFREKRVKRN-QSLQEIWDY
>5__chr2_64971665_64977713_297
FS-LEEDV-TH-KEAKNLEKRLD-WLTRINS-EKTLNDLMELKTMT-EL-D-YTSFSS-F-QLEERVSVTEDQMNEMK-EGKFREKRVKTN-QSLQEIWDY
>5__chr2_201134015_201140179_298
FS-LKEDV-TH-KEAKTLENRLD-WLTRINS-EKTLNDLMELKTMA-EL-D-CTSFSS-F-QLEERVSVIEDQMNEMK-EEKFREKRV*RN-*SLQEIWDY
>5__chr2_235348870_235355026_299
FS-IKEDV-TN-KEAKNLEKRLD-WLTGINS-EKTLNDLMELKTVA-EL-D-CTSFSS-F-QLEERVSVIEDQMNEMK-EEKFREKTVKRN-PSLQEIWDY
>5__chr3_172133401_172139555_300
FS-LKEDV-TH-KEAKNLEKRLD-WLTRTNS-EKTLKDLMDLKTMA-EL-D-CTSFSS-F-QLEERVSVIEDQMNEMK-EEXFREKRVKRN-QSPQEIWNY
>5__chr3_2440749_2446825_301
LS-QKKDV-TH-KEAKNLEKRLD-WLTRINS-EKSLNDLMELKTMA-VL-D-CISFSS-F-QLEDRVSVTEDQMNEMK-EEKFREKRVKRN-QSLQGIWDY
>5__chr4_44440764_44446906_302
FS-LKGDI-TH-KXXKNLVKRLD-WLTRINN-EKTLNDLMELKTTA-EL-D-*KSFSR-F-QLEERVSVNEDQMNEIK-EEKFREKRVKRN-QSLQEIWDY
>5__chr4_43588316_43594414_303
FS-LKEDV-TH-KEAKNLEKRLD-WLTRISS-EKTLNDLMELKTMT-EV-D-CTCFSS-I-QLEERVSVIEDQMNEIK-EEKFREKRIKRN-QSLQEIWEY
>5__chr4_28462248_28468388_304
FS-LKEDV-TH-KEAKNLEKRSD-WLIRINS-EKTLNYLMELKTMA-EL-N-CTSFSS-V-QLEEMVSVIEDQMNEMK-EEKFREKRVERN-QSLQEIWDY
>5__chr3_160914749_160920880_305
LS-LKEDI-TH-KEAKNLEKRLD-WLTRINS-EKTLNDLMELKTMA-EL-D-CTSFSS-F-QLEERVSVIEDQINEMK-EEKFREXRVKRN-LSLQEIWDY
>5__chr4_141648805_141654870_306
FS-LKEDV-TH-KEAKNLEKRLD-WLTRINS-EKSLNDWMELKTMA-EL-N-CTSFSS-Y-QVEERVSVIEDQMNEMQ-EEKCREKRIKRN-QSLQEIRDY
>5__chr4_92288645_92294838_307
FS-LKEDV-TH-KEAKNIEKRLD-WLTRINS-EKTLNDLMELKTMA-EL-D-CTSFKS-F-QVEERVSVIEDQMNEMK-EERFREKTVTRN-QSL*EIWDY
>5__chr5_100293692_100299831_308
FS-LKEDV-TH-KEAKNLEKKLD-WLTRISS-EKTLNDLKELKTMA-EL-D-CTTFSS-F--XEERVSVIEDQTNEMK-EVKFREERVKRN-QSLQEI*DY
>5__chr6_104356411_104362567_309
FS-LKEDV-TH-KEAKNIEKRLD-RLTRMNS-ETTLNDLMELKNMA-DL-D-RTSFSS-F-QMEERVSVIEDQMTEMK-EEKFREKRVKRN-*SLQEIWDY
>5__chr6_131449170_131455294_310
SS-LKEDV-PH-KEAKNLEKRLD-CLSRINS-EKTLNDLMELKTMA-EL-D-CTSFSS-F-QLEERVSVIEDQMNEMK-EEKFREKRVERS-QSLQEIWDY
>5__chr5_123721845_123727993_311
FS-LKEDV-TH-KEAKNLEKRSD-WLTRINS-EKTLNDLTELKTME-EL-D-CTSFSS-F-QLEERVSVIEDQMNEMK-EEKFTEKRIKGN-QSLQEIWEY
>5__chr4_84304240_84310385_312
FS-LKEDV-IH-KEAKNLEKTLD-WLTRKNS-EKTLNDQMEVKTMA-EL-D-CTRLSS-F-QLEERVSVIEDQMNEMK-EEKFREKRVKRN-QSLQEIWDY
>5__chr5_88961627_88967652_313
FS-LKEDV-TH-KEAKNLEKRLD-WLTRINS-EKTLNDLMELKTMA-EL-D-CTSFSS-F-QLEERVSVTEDQMNEMK-EEKFREKRVKRN-QSLQEIWGY
>5__chr5_55552951_55559084_314
FS-LKEDV-TH-KEAKNLEKRLD-WLTXINS-EKTLNDLMELKTKA-EL-D-CTSFSS-F-QLEERVSVIEDQMNEMK-EEKFREKRVKRN-QSLQEIWDY
>5__chr8_67067641_67073710_315
FS-LKEDV-TH-KEAKNLEKRX--WLTRINS-EKTLNDLM*LKTVA-EL-D-CTSFSS-F-QLEERVSVIEDQMNEMK-EEKFREKRVKRN-QILQEIWDY
>5__chr8_84972562_84978714_316
FS-LK*DV-TH-KEAKNLEKRLG-WLTRINS-EKTLNDLMEMKTMA-EL-D-CTVFSS-V-QLEERVAVNEDQTKEMK-EEKFRKERVKRN-*RLQEIWEY
>5__chr9_9415929_9422047_317
FS-LKEDV-TR-KEAKNLEKRLD-WLTRITS-EKTLNDLMELKTMA-EL-D-CTSFSS-F-QLEERVSVMEDQMNEMK-EEKFREKRVKRN-QSLQEIWDY
>5__chrX_51878992_51885148_318
FS-LKEDV-TH-KEAKNLEKRLD-RLTRINS-EKTLNDLLELKNMA-EL-D-CTSFSR-F-QLEGRVSVIEDQMNEIK-EEKFREKKVKRN-QSLQEIWDY
>5__chr9_15634265_15640409_319
CS-LKEDV-AH-EEAKNVEKRLD-WLTRINS-EKSLNNLTELKTMA-EL-D-CTRFSS-F-QVKERVSVIEDQMNEMK-*EKFREKRVKRN-RNVQEIWDY
>5__chrX_45742698_45748860_320
VS-PKEDV-TH-KEAKNLEKRLD-WLTRINS-EKTLNDLMELKTMA-EL-E-CTSFSS-F-QMEEGVSVIEGQMNEMK-EEKFREKRVKRN-QSLQEIWDY
