# Supplementary material for: Cryptic genetic variation enhances primate L1 retrotransposon survival by enlarging the functional coiled coil sequence space of ORF1p
Source: PLoS Genet. 2020 Aug 14;16(8):e1008991. doi: 10.1371/journal.pgen.1008991 (PMC7449397; doi:10.1371/journal.pgen.1008991)
Supplement: S1 Data — (ZIP) [file pgen.1008991.s012.zip › Supplementary_Data_PG/orf1_coiled_coil/l1pa2/ral2ab_cc_seqs.fst]

>ral2ab_rtvd_cns_50_rst
TACTCTGAGCTACGGGAGGACATTCAAACCAAAGGCAAAGAAGTTGAAAACTTTGAAAAAAATTTAGAAGAATGTATAACTAGAATAACCAATACAGAGAAGTGCTTAAAGGAGCTGATGGAGCTGAAAACCAAGGCTCGAGAACTACGTGAAGAATGCAGAAGCCTCAGGAGCCGATGCGATCAACTGGAAGAAAGGGTATCAGCGATGGAAGATGAAATGAATGAAATGAAGCGAGAAGGGAAGTTTAGAGAAAAAAGAATAAAAAGAAATGAGCAAAGCCTCCAAGAAATATGGGACTAT
>2a_chrX_3
CACTCTGAGCTAAAGGAGGAAGTGTGAACCAATGGCAAAGAAGTTAAACATTTTG-AAAA
AAAACAGACAATTCCGTAACTAGAATAACCAATGCAGAGAAGTCCTTAAAGGACCTGACG
GAGGTGAAAACTGCAGCACGAGAACTACATGACAAATGCCTAAGCCTCAGTACCTGATGA
AATCAACTGGAAGAAAGGGTAT-AGTGATGGAAGATGAAATGAATGAAATGAAGCATGAA
GAGAAGTTTAGAGAAAAAAGAATAAAAAGAAACAAACAAAGCCTCCAAGAAATATGGGAC
TAT
>2a_chr11_4
TACTCCGAGCCAAAGAAGGAAGTTCGAACTCATGGCAAAGAAGTTAAAAACCTTGAAAAA
AAATTAGACGAATGGCTAACTAGAATAACCAATGCAGAGAAGTCCTTAAAGGACTTGATG
GAGCTGAAAACCACGACACGAGAACTACATGATGAATGCACAAGCCTCAGTAGCCGATTC
AATCAACTGGAAGAAAGGGTATCAGTGATGAAAGATCAAATGAATGAAATGAAATCAGAA
AAGAAGTGTAGAGAAAAAAGAGTAAAAAGAAACAAGAAAAGCCTCCAGGAAATATGGGAC
TAT
>2a_chr16_5
TACTCCAAGCTAAAGGAGGAAGTTCGAACCAATGGCAAAGAAGTTAAAAATCTTGAAAAA
AAATTAGACTAATGGCTAACTAGAATAACCAATGAAGAGAAGTCCTTAAAGGACCTGATG
GAGCTGAAAGCCATGGCATGAGAACTACGTGACGAATGCACAAGCCTCAGTAGCCGATGC
AATCAACTGGAAGAAAGGGTATCAGCAATGGAAGATAAAATGAATGAAATGAAGTGAGAA
GATAAGTTTAGAGAAAAAAGAATAAAAATAAATGAACAAAGCCTCCAAAAAATATGGGAC
TGT
>2a_chrY_7
TACTCTGAGCTACGGAAGGACATTCAAACCAAAGGCAAAGAAGTTGAAAACTTTGAAAAA
AATTCAGAAGAATGTACAACTAGAATAACCAATACAGAGAAGTGCTTAAAGGAGCTGATG
GAGCTGAAAACCAAGGCTCCAGAACTACTAGAAGAATGCAGAAGCCTCAGGAGCCAATGC
GATCAACTGGAAGAAAGGGTATCAGCGATGGAAGATGAAATGAATGAAAAGAAGTGAGAA
GGGAAGTTTAGAGAAAAAAGAATAGAAAGAAATGAGCAAAGCCTCCAAGAAATATGGGAC
TAT
>2a_chrX_8
TACTGCGAGCTACAGGAGGAAATTCAAACCAAAGGCAAAGAAGTTAAAAACTTTGGAAAA
AATTTAGACGAACGGATACCTAGAATAACCAATACAGAGAAGTGCTTAAAGGAGCTGATG
GAGCTGAAAGCCAAGGCTCGAGAACTACATGAAGAATGCAGAAGCCTCAGGAGCCGATGT
GATCAACTGGAAGAAACGGTATCAGTGATGGAAGATGAAATGAATGAAATGAAGTGAGAA
AGGAAGTTTAGAGAAAAAAGAATAAAAAGAAACGAACAAAGCCTCCAAGAAATATGGGAC
TAT
>2a_chrY_10
TACCCTGAGCTACCGGAGGAAATTCAAACCAAAGGCAAAGAAGTTAAAAACCTTGAAAAA
AATTTAGACAAATGTATAACTGGAATAACCAATACACAGAAGTGCTTAAAGGAGCTGATG
GACCTGAAAGCCAAGGTTTGAGAACTACGTGAAGAATGCAGAAGCCTCAGGAGCCAATTT
GATCAACTAGAAGAAAGGGTATCAGTGATGGAAGATGAAATGAATGAAATGAAGTGAGAA
GGGAAGTTTGGAGAAAAAAGAGTAAAAAGAAATGAACAAAACCTACAAGAAATATGGGAC
TAT
>2a_chr3_11
TAGTCTGAGCTCTGGGAGGACATTCAAACCGAAGGCAAAGAAGTTGAAAACTTTGAAAAA
AATTTAGAAGACTGTATAACTAGAATAACCAATACAGAGAAGTGTTTAAAGGAGCTGATG
GAGCTGAAAACCAAGGCTCGAGAACTACATGAAGAATGCAGAAGCCTCAAGAGCTGATGC
AATCAACTGGAAGAAAGGGTAACAGCGGTGGAAGATGAAATGAATGCAATGAAGCGAGAA
GGGAAGTTTAGAGAAAAAAGAATAAAAAGAAATGAGCAAAGCCTCCAAGAAATATGGGAC
TAT
>2a_chrX_12
TACTCTGAGCTAAGGGAGAACATTCAAACGAAAGGCAAAGAAGTTGAAAACTTTG-AAAA
AATTTAGAAGAATGTGTAACTAGAATAACCAATACAGAGAAGTGCTCAAAGGAGCTGATG
GAGCTGAAAACCAAGGCTCGAGAACTACGTGAAGAATGCAGAAGCCTCAGGAGCCTATGC
GATCAACTGGAAGAAAGGGTATCAGCAATGGAAGATGAAATGAATGAAATGAAGCGAGAA
GGGAAGTTTAGAGAAAAAAGAATAAAAAGAATTGATCAAAGCCTCCAAGAAATATCGGAA
TAT
>2a_chr2_15
TACTCTGAGCTACGGGAGGACATTCAAACCAAAGGCAAAGAAGTTGAAAACTTTGAAAAA
AATTTAGAAGAATGTATAACTAGAATAACCAATACAGAGAAATGCTTAAAGTAGCTGATG
GAGCTGAAAACCAAGGCTCAAGAACTACGTGAAGAATGCAGAAGCCTCAGGAGCTGATGC
AATCAACTGGAAGAAAGGGTGTCAGCAATGGAAGATGAAATGAATGAAATGAAGTGAGAA
GGGAAGTTTAGAGAAAAAAGAATAAAAAGAAATGAGCAAAGCCTCCAAGAAATATGGGAC
TAT
>2a_chr5_18
TACTCTGAGCTATGGGAGGACATTCAAACCAAAGGCAAAGAAGTTGAAAACTTTGAAAAA
AATTTAGAAGAATGTATAACTAGAATAACCAATACAGAGAAGTGCTTAAAGGAGCTGATG
GAGCTGAAAACCAAGGCTCGAGAACTATGTGAAGAATGCAGAAGCCTCAGGAGCTGATGC
GATCAACTGGAAGAAAGGGTATCAGCGATGGAAGATGAAATGAATGAAATGAAGCGAGAA
GGGAAGTTTAGAGAAAAAAGAATAAAAAGAAATGAGCAAAGCCTCCAAGAAATATGGGAC
TAT
>2a_chr9_20
TACTCTGAGCTATGGGAGGACATTCAAACCAAAGGCAAAGAAGTTGAAAACTTTGAAAAA
AATTTAGAAGAATGTATAACTAGAATAACCAATACAGACAAGTGCTTAAAGGAGCTGATG
GAGCTGAAAAGCAAGGCTTGAGAACTACATGAAGAATGCAGAAGCCTCAGGAGCTGATGT
GATCAACTGGAAGAAAGGGTATCAGCGATGGAAGATGAAATGAATGAAATGAAGTGAGAA
GGGAAGTTTAGAGAAAAAAGAATGAAAAGAAATGAGCAAAGCCTCCAAGAAATATGGGAC
TAT
>2a_chr6_21
TACTCTGAGCTATGGGAGGACATTCAAACCAAAGGCAAAGAAGTTGAAAACTTTGAAAAA
AATTTAGAAGAATGTATAACTAGAATAACCAATACAGAGAAGTGCTTAAAGGAGCTGATG
GAGCTGAAAACCAAGGCTCGAGAACTACGTGAAGAATGCAGAAGCCTCAGGAGCTGATGC
AATCAACTGGAAGAAAGGGTATCAGCGATGGAAGATGAAATGAATGAAATGAAGCAAGAA
GGGAAGTTTAGAGAAAAAAGAACAAAAAGAAATGAGCAAAGCCTCCAAGAAATATGGGAC
TAT
>2a_chrX_22
TACTCTGAGCTACGGGAGGACATTCAAACCAAAGGCAAAGAAGTTGAAAACTTTGAAAAA
AATTTAGAAGAATGTATAACTAGAATAACCAATACAGAGAAGTGCTTAAAGGAGCTGATG
GAGCTGAAAACCAAGGCTCGAGAACTACGTGAAGAATGCAGAAGCCTCAGGAGCCGATGT
GATCAACTGGAAGAAAGGGTATCAGCAATGGAAGATGAAATGAATGAAATGAAGTGAGAA
GGGAAGTTTAGAGAAAAAAGAATAAAAAGAAATGAGCAAAGCCTCCAAGAAATATGGGAC
TAT
>2a_chr6_24
TACTCTGAGCTACGGGAGGATATTCAAACCAAAGGCAAAGAAGTTGAAAACTTTGAAAAA
AAATTAGAAGAATGTATAACTACAGTAACCAATACAGAGAAGTGCTTAAAGGAGCTGATG
GAGCTGAAAACCAAGGCTCGAGAACTACGTGAAGAATGCAGAAGCCTCAGGAGCCGATGC
GATCAACTGGAAGAAAGAGTATCAGCAATGGAAGATGAAAGGAATGAAATGAAGCAAGAA
GGGAAGTTTAGAGAAAAAAGAATAAAAAGAAATGAGCAAAGCCTCCAAGAAATATGGGAC
TAT
>2a_chr2_27
TACTCTGAGCTACGGGAGGACATTCAAACCAAAGGCAAAGAAGTGGAAAACTTTGAAAAA
AATTTAGAAGAATGTATAACTAGAATAACCAATACAGAGAAGTGCTTAAAGGAGCTGATG
GAGCTGAAAACCAAGGCTCGAGAACTACGTGAAGAATGCAGAAGCCTCAGGAGCCGATGC
GATCAACTGGAAGAAAGGGTATCAGCGATGGAAAATGAAATGAATGAAATGAAGCGAGAC
GGCAAGTTTAGAGAAAAAAGAATAAAAAGAAATGAGCAAAGCCTCCAAGAAATATGGGAC
TAT
>2a_chr14_29
TACTCTGAGCTACGGGAGGACATTCAAACCAAAGGCAAAGAAGTTGAAAACTTTGAAAAA
AATTTAGAAGAATGTATAACTAGAATAACCAATACAGAGAAGTGCTTAAAGGAGCTGATG
GAGCTGAAAACCAAGGCTCGAGAACTATGTGAAGAATGCAGAAGCCTCAGGAGCCGATGC
GATCAACTGGAAGATAGGGTATCAGCGATGGAAGATGAAATGAATGAAGTGAAGTGAGAA
GGGAAGTTTAGAGAAAAAAGAATAAAAAGAAATGAGCAAAGCCTCCAAGAAATATGGGAC
TAT
>2a_chr11_31
TACTGTGAGCTACGGGAGGACATTCAAACCAAAGGCAAAGAAGTTGAAAACTTTGAAAAA
AATTTAGAAGAATGTATAACTAGAATAACCAATACAGAGAAGTGCTTAAAGGAGCTGATG
GAGCTGAAAACCAAGGCTCGAGAACTACGTGAAGAATGCAGAAGCCTCAGGAGCCGATGC
GATCAACTAGAAGAAAGGGTATCAGCGATGGAAGATGAAATGAATGAAATGAAGCGAGAA
GGGAAGTTTAGAGAAAAAAGAATAAAAAGAAATGAGCAAAGCCTCCAAGAAATATGGGAC
TAT
>2a_chr2_32
TACTCTGAGCTACGGGAGGACATTCAAACCAAAGGCAAAGAAGTTGAAAACTTTGAAAAA
AATTTAGAAGAATGTATAACTAGAATAACCAATACAGAGAAGTGCTTAAAGGAGCTGATG
GAGCTGAAAACCAAGGCTCGAGAACTATGTGAAGAATGCAGAAGGCTCAGGAGCCGATGC
GATCAACTGGAAGAAAGGGTATCGGCGATGGAAGATGAAATGAATGAAATGAAGCGAGAA
GGGAAGTTTAGAGGAAAAAGAATAAAAAGAAATGAGCAAAGCCTCCAAGAAATATGGGAC
TAT
>2a_chr10_34
TACTCTGAGCTACGGGAGGACATTCAAACCAAAGGCAAAGAAGTTGAAAACTTTGAAAAA
AATTTAGACGAACGTATAACTAGAATAACCAATACAGAGAAGTGCTTAAAGGAGCTGATG
GAGCTGAAAACCAAGGCTCGAGAACTACGTGAAGAATGCAGAAGCCTCAGGAGCCGATGC
GATCAACTGGAAGAAAGGGTATCAGCGATGGAAGATGAAATGAATGAAATGAAGCGAGAA
GGGAAGTTTAGACAAAAAAGAATAAAAAGAAATGAGCAAAGCCTCCAAGAAATATGGGAC
TAT
>2a_chr7_35
TACTCTGAGCTACGGGAGGACATTCAAACCAAAGGCAAAGAGGTTGAAAACTTTGAAAAA
AATTAAGAAGAATGTATAACTAGAATAACCAATACAGAGAAGTGCTTAAAGGAGCTGATG
GAGCTGAAAACCAAGGCTCGAGAACTACGTGAAGAATGCAGAAGCCTCAGGAGCTGATGT
GATCAACTGGAAGAAAGGGTATCAGCAATGGAAGATGAAATGAATGAAATGAAGCGAGAA
G-GAAGTTTAGAGAAAAAAGAATAAAAAGAAATGAGCAAAGCCTCCAAGAAATATGGGAC
TAT
>2a_chr4_36
TACTCTGAGCTACGGGAGGACATTCAAACCAAAGGCAAAGAAGTTGAAAACTTTGAAAAA
AATTTAGAAGAATGTATAACTAGAAGAACCAATACAGACAAGTGCTTAAAGGAGCTGATG
GAGCTGAAAACCAAGGCTCGAGAACTACGTGAAGAATGCAGAAGCCTCAGGAGCTGATGC
GATCAACTGGAAGAAAGGGTATCAGCAATGGAAGATGAAATGAATGAAATGAAGCGAGAA
GGGAAGTTTAGAGAAAAAAGAATAAAAAGAAATGAGCAAAGCCTCCAAGAAATATGGGAC
TAT
>2a_chr8_37
TACTCTGAGCTACGGGAGGACATTCAAACCAAAGGCAAAGAAGTTGAAAACTTTGAAAAA
AATTTAGAAGAATGTATAACTAGAATAACCAATACAGAGAAGTGCTTAAAGGAGCTGATG
GAGCTGAAAACCAAGGCTCGAGAACTACGTGAAGAATGCAGAAGCCTCAGGAGCCGATGC
GATCAACTGGAAGAAAGGGTATCAGCAATGGAAGATGAAATGAATGAAATGAAGCGAGAA
GGGAAGGTTAGAGAAAAAAGAATAAAAAGAAATGAGCAAAGCCTCCAAGAAATATGGGAC
TAT
>2a_chr9_40
TACTCTGAGCTACGGGAGGACATTCAAACCAAAGGCAAAGAAGTTGAAAACTTTGAAAAA
AATTTAGAAGAATGTATAACTAGAATAACCAATACAGAGAAGTGCTTAAAGGACCTGATG
GAGCTGAAAACCAAGGCTCGAGAACTACGTGAAGAATGCAGAAGCCTCAGGAGCCGATGC
GATCAACTGGAAGAAAGGGTATCAGCAATGGAAGATGAAATGAATGAAATGAAGCGAGAA
GGGAAGTTTAGAGAAAAAAGAATAAAAAGAAATGAGCAAAGCCTCCAAGAAATATGGGAC
TAT
>2a_chr4_41
TACTCTGAGCTATGGGAGGACATTCAAACCAAAGGCAAAAAAGTTGAAAACTTTGAAAAA
AATTTAGCAGAATGTATAACTAGAATAACCAATACAGAGAAGTGCTTAAAGGAGCTGATG
GAGCTGAAAACCAAGGCTCGAGAACTACGTGAAGAATGCAGAAGCCTCAGGAGCCGATGC
GATCAACTGGAAGAAAGGGTATCAGCGATGGAAGATGAAATGAATGAAATGAAGCGAGAA
GGGAAGTTTAGAGAAAAAAGAATAAAAAGAAATGAGCAAAGCCTCCAAGAAATATGGGAC
TAT
>2a_chr3_42
TACTCTGAGCTACGGGAGGACATTCAAACCAAAGGCAAAGAAGTTGAAAACTTTGAAAAA
AATTTAGAAGAATGTATAAGTAGAATAACCAATACAGAGAAGTGCTTAAAGGAGCTGATG
GAGCTGAAAACCAAGGCTCGAGAACTACGTGAAGAATGCAGAAGCCTCAGGAGCCGATGC
GATCAACTGGAAGAAAGGGTATCAGTGATGGAAGATGAAATGAATGAAATGAAGTGAGAA
GGGAAGTTTAGAGAAAAAAGAATAAAAAGAAATGAGCAAAGCCTCCAAGAGATATGGGAC
TAT
>2a_chr2_45
TACTCTGAGCTATGGGAGGACATTCAAACCAAAGGCAAAGAAGTTGAAAACTTTGAAAAA
AATTTAGAAGAATGTATAACTAGAATAACCAATACAGAGAAGTGCTTAAAGGAGCTGATG
GAGCTGAAAACCAAGGCTCGAGAACTACGTGAAGAATGCAGAAGCCTCAGGAGCCGATGC
AATCAACTGGAAGAAAGGGTATCAGCGATGGAAGACGAAATGAATGAAATGAAGTGAGAA
GGGAAGTTTAGAGAAAAAAGAATATAAAGAAATGAGCAAAGCCTCCAAGAAATATGGGAC
TAT
>2a_chr7_48
TACTCTGAGCTACGGGAGGACATTCTAACCAAAGGCAAAGAAGTTGAAAACCTTGAAAAA
AATTTAGAAGAATGTATAACTAGAATAACCAATACAGAGAAGTGCTTAAAGGAGCTGATG
GAGCTGAAAACCAAGGCTCGAGAGCTACATGAAGAATGCAGAAGCCTCAGGAGCTGATGC
GATCAACTGGAAGAAAGGGTATCAGCAATGGAAGATGAAATGAATGAAATGAAGCGAGAA
GGGAAGTTTAGAGAAAAAAGAATAAAAAGAAATGAGCAAAGCCTCCAAGAAATATGGGAC
TAT
>2a_chr2_50
TACTCTGAGCTACAGGAGGACATTCAAACCAAAGGCAAAGAAGTTGAAAACTTTGAAAAA
AATTTAGAAGAATGTACAACTAGAATAACCAATACAGAGAAGTGCTTAAAGGAGCTGATG
GAGCTGAAAACCAAGGCTCCAGAACTACGTGAAGAATGCAGAAGCCTCAGGAGCCGACGC
GATCAACTGGAAGAAAGGGTATCAGCAATGGAAGATGAAATGAATGAAATGAAGCGAGAA
GGGAAGTTTAGAGAAAAAAGAATAAAAAGAAATGAGCAAAGCCTCCAAGAAATATGGGAC
TAT
>2a_chr3_51
TACTCTGAGCTACGGGAGGACATTCAAACCAAAGGCAAAGAAGTTGAAACCTTTGAAAAA
AATTTAGAAGAATGTATAACTAGAATAACCAATACAGAGAAGTGCTTAAAGGAGCTGATG
GAGCTGAAAACCAAGGCTCGAGAACTACGTGAAGAATGCAGAAGCCTCAGGAGCCAATGC
AATCAACTGGAAGAAAGGGTATCAGCAATGGAAGATGAAATGAATGAAATGAAGCGAGAA
GGGAAGTTTAGAGAAAAAAGAATAAAAAGAAATGAGCAAAGCCTCCAAGAAATATGGGAC
TAT
>2a_chr3_52
TACTCTGAGCTACGGGAGGACATTCAAACCAAAGGCAAAGAAGTTGAAAACTTTGAAAAA
AATTTAGAAGAATGTATAACTAGAATAACCAATACAGAGAAGTGCTTAAAGGAGCTGATG
GAGCTGAAAACCAAGGCTCGAGAACTACGTGAAGAATGCAGAAGCCTCAGGAGCTGATGT
GATCAACTGGAAGAAAGGGTAGCAGTGATGGAAGATGAAATGAATGAAATGAAGCGAGAA
GGGAAGTTTAGAGAAAAAAGAATAAAAAGAAATGAGCAAAGCCTCAAAGAAATATGGGAC
TAT
>2a_chr18_53
TACTCTGAGCTACGGGAGGACATTCAAACCAAAGGCAAAGAAGTTGAAAACTTTGAAAAA
AATTTAGAAGAATGTATAACTAGAATAACCAATACAGAGAAGTGCTTAAAGGAGCTGATG
GAGCTGAAAACCAAGGCTCGAGAACTATGTGAAGAATGCAGAAGCCTCAGGAGCCGATGC
AACCAACTGGAAGAAAGGGTATCAGCAATGGAAGATGAAATGAATGAAATGAAGTGAGAA
GGGAAGTTTAGAGAAAAAAGAATAAAAAGAAATGAGCAAAGCCTCCAAGAAATACGGGAC
TAT
>2a_chr16_54
TATGCTGAGCTACGGGAGGATATTCAAACCAAAGGCAAAGAAGTTGAAAACTTTGAAAAA
AATTTAGAAGAATGTATAACTAGAATAACCAATACAGAGAAGTGCTTAAAGGAGCTGATG
GAGCTGAAAACCAAGGCTCAAGAACTACGTGAAGAATGCAGAAGCCTCAGGAGCCGATGC
GATCAACTGGAAGAAAGGGTGTCAGCGATGGAAGATGAAATGAATGAAATGAAGTGAGAA
GGGAAGTTTAGAGAAAAAAGAATAAAAAGAAATGAGCAAAGCCTCTAAGAAATATGGGAA
TAT
>2a_chr4_55
TACTCTGAGCTACGGGAGGACATTCAAACCAAAGGCAAAGAAGTTGAAAACTTTGAAAAA
AATTTAGAAGAATGTATAACTAGAATAACCAATACAGAGAAGTGCTTAAAGGAGCTGATG
GAGCTGAAAACCAAGGCTCGAGAACTACGTGAAGAATGCAGAAGCCTCAGGAGCCAATGC
GATCAACTGGAAGAAAGGGTGTCAGCAATGGAAGATAAAATGAATGAAATGAAGCGAGAA
GGGAAGTTTAGAGAAAAAAGAATAGAAAGAAATGAGCAAAGCCTCCAAGAAATATGGGAC
TAT
>2a_chr4_56
TACTCTGAGCTATGGGAGGACACTCAAACCAAAGGCAAAGAAGTTGAAAACTTTGAAAAA
AATTTAGAAGAAAGTATAACTAGAATAACCAATACAGAGAAGTGCTTAAAGGAGCTGATG
GAGCTGAAAACCAAGGCTCGAGAACTACGTGAAGAATGCAGAAGCCTCAGGAGCTGAGGC
AATCAACTGGAAGAAAGGGTGTCAGCAATGGAAGATGAAATGAATGAAATGAAGTGAGAA
GGGAAGTTTAGAGAAAAAAGAATAAAAAGAAATGAGCAAAGCCTCCAAGAAATATGGGAC
TAT
>2a_chr7_57
TACTCTGAGCTACGGGAGGACATTCAAACCAAAGGCAAAGAAGTTGAAAACTTTGAAAAA
AACTTAGAAGAATGTATAACTAGAATAACCAATACAGAGAAGTGCTTAAAGGAGCTGATG
GAGCTGAAAACCAAGGCTCGAGAACTACGTGAAGAATGCAGAAGCCTCAGGAGCCGATGC
AATCAACTGGAAGAAAGGGTATCAGCAATGGAAGATGAAATGAATGAAATGAAGCGAGAA
GGGAAGTTTAGAGAAAAAAGAATAAAAAGAAATGAGCAAAGCCTCCAAGAAATATGGGAC
TAT
>2a_chr7_61
TACTCTGAGCTACGGGAGGACATTCAAACCAAAGGCAAAGAAGTTGAAAACTTTGAAAAA
AATTTAGAAGAATGTATAACTAGAATAACCAATACAGAGAAGTGCTTAAAGGAGCTGATG
GAGCTGAAAACCAAGGCTCGAGAGCTACGTGAAGAATGCAGAAGCCTCAGGAGCCGATGC
GATCAACTGGAA-AAAGGGTGTCAGCAATGGAAGATGAAATGAATGAAATGAAGCGAGAA
GGGAAGTTTAGAGAAAAAAGAATAAAAAGAAATGAGCAAAGCCTCCAAGAAATATGGGAC
TAT
>2a_chr9_62
TACTCTGAGCTACGGGAGGACATTCAAACCAAAGGCAAAGAAGTTGAAAACTTTGAAAAA
AATTTAGAAGAATGTATAACTAGAATAACCAATACAGAGAAGTGCTTAAAGGAGCTGATG
GAGCTGAAAACCAAGGCTCGAGAGCTACGTGAAGAATGCAGAAGCCTCAGGAGCCGATGC
GATCAACTGGAAGAAAGGGTGTCAGCAATGGAAGATGAAATGAATGAAATGAAGTGAGAA
GGGAAGTTTAGAGAAAAAAGAATAAAAAGAAATGAGCAAAGCCTCCAAGAAATATGGGAC
TAT
>2a_chr10_63
TACTCTGAGCTACAGGAGGACATTCAAACCAAAGGCAAAGAAGTTGAAAACTTTGAAAAA
AATTTAGAAGAATGTATAACTAGAATAACCAATACAGAGAAGTGCTTAAAGGAGCTGATG
GAGCTGAAAACCAAGGCTCGAGAACTATGTGAAGAATGCAGAAGCCTCAGGAGCTGATGC
GATCAACTGGAAGAAAGGGTGTCAGCAATGGAAGATGAAATGAATGAAATGAAGCGAGAA
GGGAAGTTTAGAGAAAAAAGAATAAAAAGAAATGAGCAAAGCCTCCAAGAAATATGGGAC
TAT
>2a_chr4_64
TACTCTGAGCTATGGGAGGACATTCAAACCAAAGGCAAAGAAGTTGAAAACTTTGAAAAA
AATTTAGAAGAATGTATAACTAGAATAACCAATACAGAGAAGTGCTTAAAGGAGCTGATG
GAGCTGAAAACCAAGGCTCGAGAACTACGTGAAGAATGCAGAAGCCTCAGGAGCCGATGT
GATCAACTGAAAGAAAGGGTATCAGCAATGGAAGATGAAATGAATGAAATGAAGCGAGAA
GGGAAGTTTAGAGAAAAAAGAATAAAAAGAAATGAGCAAAGCCTCCAAGAAATATGGGAC
TAT
>2a_chr2_65
TACTCTGAGCTACGGGAGGACATTCAAACCAAAGGCAAAGAAGTTGAAAACTTCGAAAAA
AATTTAGAAGAATGTATAACTAGAATAACCAATACAGAGAAGTGCTTAAAGGAGCTGATG
GAGCTGAAAACCAAGGCTCGAGAACTACGTGAAGAATGCAGAAGCCTCAGGAGCTGATGC
GATCAACTGGAAGAAAGGGTGTCAGCAATGGAAGATGAAATGAATGAAATGAAGTGAGAA
GGGAAGTTTAGAGAAAAAAGAATAAAAAGAAATGAGCAAAGCCTCCAAGAAATATGGGAC
TAT
>2a_chr5_66
TACTCTGAGCTATGGGAGGACATTCAAACCAAAGGCAAAGAAGTTGAAAACTTTGAAAAA
AAATTAGAAGAATGTATAACTAGAATAACCAATACAGAGAAGTGCTTAAAGGAGCTGATG
GAGCTGAAAACCAAGGCTCGAGAACTACGTGAAGAATGCAGAAGCCTCAGGAGCCGATGC
GATCAACTGGAAGAAAGGGTATCAGTAATGGAAGATGAAATGAATGAAATGAAGCGAGAA
GGGAAGTTTAGAGAAAAAAGAATAAAAAGAAATGAGCAAAGCCTCCAAGAAATATGGGAC
TAT
>2a_chr13_67
TACTCTGAGCTACGGGAGGACCTTCAAACCAAAGGCAAAGAAGTTGAAAACTTTGAAAAA
AATTTAGAAGAATGTATAACTAGAATAACCAATACAGAGAAGTGCTTAAAGGAGCTGATG
GAGCTGAAAACCAAGGCTCAAGAACTACGTGAAGAATGCAGAAGCCTCAGGAGCCGATGC
GATCAACTGGAAGAAAGGGTGTCAGCAATGGAAGATGAAATGAATGAAATGAAGCGAGAA
GGGAAGTTTAGAGAAAAAAGAATAAAAAGAAATGAGCAAAGCCTCCAAGAAATATAGGAC
TAT
>2a_chr17_68
TACTCTGAGCTACGGGAGGACATTCAAACCAAAGGCAAAGAAGTTGAAAACTTTGAAAAA
AATTTAGAAGAACGTATAACTAGAATAACCAATACAGAGAAGTGCTTAAAGGAGCTGATG
GAGCTGAAAACCAAGGCTCGAGAACTACGTGAAGAATGCAGAAGCCTCAGGAGCCGATGC
GATCAACTGGAAGAAAGGGTGTCAGCAATGGAAGACGAAATGAATGAAGTGAAGCGAGAA
GGGAAGTTTAGAGAAAAAAGAATAAAAAGAAATGAGCAAAGCCTCCAAGAAATATGGGAC
TAT
>2a_chr14_69
TACTCTGAGCTATGGGAGGACATTCAAGCCAAAGGCAAAGAAGTTGAAAACTTTGAAAAA
AATTTAGAAGAATGTATAACTAGAATAACCAATACAGAGAAGTGCTTAAAGGAGCTGATG
GAGCTGAAAACCAAGGCTCGAGAACTACGTGAAGAATGCAGAAGCCTCAGGAGCCGATGC
GATCAACTGGAAGAAAGGGTGTCAGCAATGGAAGATGAAATGAATGAAATGAAGCGAGAA
GGGAAGTTTAGAGAAAAAAGAATAAAAAGAAATGAGCAAAGCCTCCAAGAAATATGGGAC
TAT
>2a_chr8_71
TACTCTGAGCTACGGGAGGACATTCAAACCAAAGGCAAAGAAGTTGAAAACTTTGAAAAA
AATTTAGAAGAATGTATAACTAGAATAACCAATACAGAGAAGTGCTTAAAGGAGCTGATG
GAGCTGAAAACCAAGGCTCGAGAACTACGTGAAGAATGCAGAAGCCTCAGGAGCCGATGC
GATCAACTGGAAGAAAGGGTGTCAGCAATGGAAGATGAAATGAATGAAATGAAGCGAGAA
GGGAAGTTTAGAGAAAAAAGAATAAAAAGAAATGAGCAAAACCTCCAAGAAATATGGGAC
TAT
>2a_chr12_72
TACTCTGAGCTATGGGAGGACATTCAAACCAAAGGCAAAGAAGTTGAAAACTTTGAAAAA
AATTTAGACGAATGTATAACTAGAATAACCAATACAGAGAAGTGCTTAAAGGAACTGATG
GAGCTGAAAACCAAGGCTCAAGAACTGCATGAAGAATGCAGAAGCCTCAGGAGCTGTTGC
GATCAACTGGAAGAAAGGGTATCAGCAATGGAAGATGAAATGAATGAAATGAAGCGAGAA
GGGAAGTCTAGAGAAAAAAGAATAAAAAGAAATGAGCAAAGCCTCCAAGAAATATGGGAC
TAT
>2a_chr9_80
TACTCTGAGCTACGGGAGGACATTCA-ACCAAAGGCAAAGAAGTTGAAAACTTTGAAAAA
AATTTAGAAGAATGTATAACTAGAATAACCAATACAGAGAAGTGCTTAAAGGAGCTGATG
GAGCTGAAAACCAAGGCATGAGAACTACGTAAAGAATGCAGAAGCCTCAGGAGCCGATGT
GATCAACTGGAAGAAAGGGTATCAGCAATGGAAGATGAAATGAATGAAATGAAGCGAGAA
GAGAAGTTTAGAGAAAAAAGAATAAAAAGAAATGAGCAAAGCCTCCAAGAAATATGGGAC
TAT
>2a_chr2_81
TACTCTGAGCTACAGGAGGACATTCAAACCAAAGGCAAAGAAGTTGAAAACTTTGAAAAA
AATTTAGAAGAATGTATGACTAGAATAACCAATACAGAGAAGTGCTTAAAGGAGCTGATG
GAGCTGAAAACCAAGGCTCGAGAACTACATGAAGAATGTAGAAGCCTCAGGAGCCGATGC
GATCAACTGGAAGAAAGGGTATCAGCAATGGAAGATGAAATGAATGAAATGAAGCGAGAA
GGGAAGTTTAGAGAAAAAAGAATAAAAAGAAATGAGCAAAGCCTCCAAGAAATATGGGAC
TAT
>2a_chr4_83
TACTCTGAGCTACGGGAGGACATTCAAACCAAAGGCAAAGAAGTTGAAAACTTTGAAAAA
AATTTAGAAGAATGTATAACTAGAATAACCAATACAGAGCAGTGCTTAAAGGAGCTGATG
GAGCTGAAAACCAAGGCTTGAGAACTACGTGAAGAATGCAGAAGCCTCAGGAGCCGATGC
AATCAACTGGAAGAAAGGGTATCAGCAATGGAAGATGAAATGAATGAAATGAAACGAGAA
GGGAAGTTTAGAGAAAAATGAATAAAAAGAAATGAGCAAAGCCTCCAAGAAATATGGGAC
TAT
>2a_chr5_87
TACTCTGAGCTATGGGAGGACATTCAAACCAAAGGCAAAGAAGTTGAAAACTTTGAAAAA
AATTTAGAAGAATGTATAACTAGAATAACTAATACAGAGAAGTGCTTAAAGGAGCTGATG
GAGCTGAAAACCAAGGCTCGAGAACTACGTGAAGAATGCAGAAGCCTCAGGAGCCAATGA
GATCAACTGGAAGAAAGGGTATCAGCAATGGTAGATGAAATGAATGAAATGAAGTGAGAA
GGGAAGTTTAGAGAAAAAAGAATAAAAAGAAATGAGCAAAGCCTCCAAGAAATATGGGAC
TAT
>2a_chr14_88
TACTCTGAGCTACGGGAGGACATTCAAACCAAAGGCAAAGAAGTTGAAAACTTTGAAAAA
AATTTAGAAGAATGTATAACTAGAATAACCAATACAGGGAAGTGCTTAAAGGAGCTGATG
GAGCTGAAAACCAAGGCTCGAGAACTACGTGAAGAATGCAGAAGCCTCAGGAGCCAATGC
GATCAACTGGAAGAAAGGGTATCAGCAATGGAAGATGAAATGAATGAAATGAAGGGAGAA
GGGAAGTATAGAGAAAAAAGAATAAAAAGAAATGAGCAAAGCCTCCAAGAAATATGGGAC
TAT
>2a_chr14_89
TACTCTGAGCTATGGGAGGACATTCAGACCAAAGGCAAAGAAGTTGAAAACTTTGAAAAA
AATTTAGAAGAATGTATAACTAGAATAACCAATACAGAGAAGTGCTTAAAGGAGCTGATG
GAGCTGAAAACCAAGGCTCGAGAACTATGTGAAGAATGCAGAAGCCTCAGGAGCCGATGC
GATCAACTGGAAGAAAGGGTATCAGCGATGGAAGATGAAATGAATGAAATGAAGCAAGAA
GGGAAGTTTAGAGAAAAAAGAATAAAAAGAAATGAGCAAAGCCTCCAAGAAATATGGGAC
TAT
>2a_chr12_90
TACTCTGAGCTACGGGAGGACATTCAAACCAAAGGCAAAGAAGTTGAAAACTTTGAAAAA
AATTTAGAAGAATGTATAACTAGAATAACCAATACAGAGAAGTGCTTAAAGGAGCTGATG
GAGCTGAAAACCAAGGCTCGAGAACTACGTGAAGAATGCAGAAGCCTCAGGAGCCAATGC
GATCAACTGGAAGAAAGGGTATCAGCAATAGAAGATGAAATGAATGAAATGAAGCGAGAA
GGGAAGTTTAGAGAAAAAAGAATAAAAAGAAATGAGCAAAGCTTCCAAGAAATATGGGAC
TAT
>2a_chr12_93
TACTCTGAGCTACGGGAGGACATTCAAACCAAAGGCAAAGAAGTTGAAAACTTTGAAAAA
AATTTAGAAGAATGTATAACTAGAATAACCAATACAGAGAAGTGCTTAAAGGAGCTGATG
GAGCTGAAAACCAAGGCTTGAGAACTACGTGAAGAATGCAGAAGCCTCAGGAGCCGATGC
GATCAACTGGAAGAAACGGTATCAGCGATGGAAGATGAAATGAATGAAACGAAGTGAGAA
GGGAAGTTTAGAGAAAAAAGAATAAAAAGAAATGAGCAAAGCCTCCAAGAAATATGGGAC
TAT
>2a_chr3_94
TACTCTGAGCTATGGGAGGACATTCAAACCAAAGGCAAAGAAATTGAAAACTTTGAAAAA
AATTTAGAAGAATGTATAACTAGAATAACCAATACAGAGAAATGCTTAAAGGAGGTGATG
GAGCTGAAAACCAAGGCTCGAGAACTACGTGAAGAATGCAGAAGCCTCAGGAGCCAATGC
GATCAACTGGAAGAAAGGGTATCAGCAATGGAAGATGAAATGAATGAAATGAAGAGAGAA
GGGAAGTTTAGAGAAAAATGAATAAAAAGAAATGAGCAAAGCCTCCAAGAAATATGGGAC
TAT
>2a_chr8_96
TACTCTGAGCTACGGGAGGACATTCAAACCAAAGGCAAAGAAGTTGAAAACTTTGAAAAA
AATTTAGAAGAATGTATAACTAGAATAACCAATACAGAGAAGTGCTTAAAGGAGCTGATG
GAACTGAAAACCAAGGCTTGAGAACTACGTGAAGAATGCAGAAGCCTCAGGAGCCAATGC
GATCAACTGGAAGAAAGGGTATCAGCAATGGAAGATGAAATGAATGAAATGAAGCGAGAA
GGGAAGTTTAGAGAAAAAAGAATAACAAGAAATGAGCAAAGCCTCCAAGAAATATGGGAC
TAT
>2a_chrX_97
TACTCTGAGCTACGGGAGGACATTCAAACCAAAGGCAAAGAAGTTGAAAACTTTGAAAAA
AATTTAGAAGAATGTATAACTAGAATAACCAATACAGAGAAGTGCTTAAAGGAGCTGATG
GAGCTGAAAACCAAGGCTCGAGAGCTACGTGAAGAATGCAGAAGCCTCAGGAGCCGATGC
GATCAACTGGAAGAAAGGGTATCAGCAATGGAAGATGAAATGAATGAAATGAAGCGAGAA
GGGAAGTTTAGAGAAAAAAGAATAAAAAGAAATGAGCAAAGCCTCCAAGAAATATGGGAC
TAT
>2a_chr4_99
TACTCTGAGCTAAGGGAGGACATTCAAACCAAAGGCAAAGAAGTTGAAAACTTTGAAAAA
AATTTAGAAGAATGTATAACTAGAATAACCAATACAGAGAAGTGCTTAAAGGAGCTGACG
GAGCTGAAAACCAAGGCTCGAGAACTACATGAAGAATGCAGAAGCCTCAGGAGCCGATGC
GATCAACTGGAAGAAAGGGTATCAGAGATGGAAGATGAAATGAATGAAATGAAGCAAGAA
GGGAAGTTTAGAGAAAAAAGAATAAAAAGAAATGAGCAAAGCCTCCAAGAAATATGGGAC
TAT
>2a_chr6_101
TACTCTGAGCTACAGGAGGACATTCAAACCAAAGGCAAAGAAGTTGAAAACTTTGAAAAA
AATTTAGAAGAATGTATAACTAGAATAACCAATACAGAGAAGTGCTTAAAGGAGCTGATG
GAGCTGAAAACCAAGGCTCGAGAACTACGTGAAGAATGCAGAAGCCTCAGGAGCCGATGC
GATCAACTGGAAGAAAGGGTATCAGCGATGGAAGATGAAATGAATGAAATGAAGCGAGAT
GGGAAGTTTAGAGAAAAAAGAATAAAAAGAAATGAGGAAAGCCTCCAAGAAATATGGGAC
TAT
>2a_chr5_102
TACTCTGAGCTATGGGAGGACACTCAAACCAAAGGCAAAGAAGTTGAAAACTTTGAAAAA
AATTTAGAAGAATGTAAAACTAGAATAACCAATACAGAGAAGTGCTTAAAGGAGCTGATG
GAGCTGAAAACCAAGGCTCGAGAACTACGTGAAGAATGCAGAAGCCTCAGGAGCTGATGC
GATCAACTGGAAGAAAGGGTATCAGCGATGGAAGATGAAATGAATGAAATGAAGCAAGAA
GGGAAGTTTAGAGAAAAAAGAATAAAAAGAAATGAGCAAAGCCTCCAAGAAATATGGGAC
TAT
>2a_chr2_104
TACTCTGAGCTACGGGAGGACATTCAAACCAAAGGCAAAGAAGTTGAAAACTTTGAAAAA
AATTTAGAAGAATGTATAACTAGAATAACCAATACAGAGAAGTGCTTAAAGGAGCTGATG
GAGCTGAAAACCAAGGCTCGAGAACTACGTGAAGAATGCAGAAGCCTCAGGAGCCGATGC
GATCAACTGGAAGAAAGGGTATCAGCAATGGAAGATGAAATGAATGAAATGAAGTGAGAA
GGGAAGTTTAGAGAAAAAAGAATAAAAAGAAATGAGCAAAGCCTCCAAGAAATAGGGGAC
TAT
>2a_chr5_105
TACTCTGAGCTATGGGAGGACATTCAAACCAAAGGCAAAGAAGTTGAAAACTTTGAAAAA
AATTTAGAAGAATGTATAACTAGAATAACCAATACAGAGAAGTGCTTAAAGGAGCTGATG
GAGCTGAAAACCAAGGCTCGAGAACTACGTGAAGAATGCAGAAGCCTCAGGAGCCGATGC
GATCAACTGGAAGAAAGGGTATCAGCAATGGAAGATGACATGAATGAAATGAAGCGAGAA
GGGAAGTTTAGAGAAAAAAGAATAAAAACAAATGAGCAAAGCCTCCAAGAAATATGGGAC
TAT
>2a_chrX_106
TACTCTGAGCTACAGGAGGACATTCAAACCAAAGGCAAAGAAGTTGAAAACTTTGAAAAG
AATTTAGAAGAATGTATAACTAGAATAACCAATACAGAGAAGTGCTTAAAGGAGCTGATG
GAGCTGAAAACCAAGGCTCGAGAACTACGTGAAGAATGCAGAAGCCTCAGGAGCTGATGC
GATCAACTGGAAGAAAGGGTATCAGCGATGGAAGATGAAATGAATGAAATGAAGTGAGAA
GGGAAGTTTAGAGAAAAAAGAATAAAAAGAAATGAGCAAAGCCTCCAAGAAATATGGGGC
TAT
>2a_chr11_109
TACTCTGAGCTACGGGAGGACATTCAAACCAAATGCAAAGAAGTTGAAAACTTTGAAAAA
AATTTAGAAGAATGTATAACTAGAATAACCAATACAGAGAAGTGCTTAAAGGAGCTGATG
GAGCTGAAAACCAAGGCTCGAGATCTACATGAAGAATGCAGAAGCGTCAGGAGCCGATGC
GATCAACTGGAAGAAAGGGTATCAGTGATGGAAGATGAAATGAATGAAATGAAGTGAGAA
GGGAAGTTTAGAGAAAAAAGAATAAAAAGAAATGAGCAAAGCCTCCAAGAAATATGGGAC
TAT
>2a_chr1_110
TACTCTGAGCTACGGGAGGACATTCAAACTAAAGGCAAAGAAGTTGAAAACTTTGAAAAA
AATTTAGAAGAATGTATAACTAGAATAACCAATACAGAGAAGTGCTTAAAGGAGCTGATG
GAGCTGAAAACCAAGGCTCGAGAACTACGTGAAGAATGCAGAAGCCTCAGGAGCCGATGC
GATCAACTGGAAGAAAGAATATCAGCTATGGAAGATGAAATGAATGAAATGAAGCGAGAA
GGGAAGTTTAGAGAAAAAAGAATAAAAAGAAATGAGCAAAGCCTCCAAGAAATATGGGAC
TAT
>2a_chr3_111
TACTCTGAGCTGCGGGAGGACATTCAAACCAAAGGCAAAGAAGTTGAAAACTTTGAAAAA
AATTTAGAAGAATGTATAACTAGAATAACCAATACAGAGAAGTGCTTAAAGGAGCTGATG
GAGCTGAAAACCAAGGCTTGAGAACTACGTGAAGAATGCAGAAGCCTCAGGAGCCGATGC
GATCAACTAGAAGAAAGGGTATCAGCGATGGAAGATGAAATGAATGAAATGAAGCGAGAA
GGGAAGTTTAGAGAAAAAAGAATAAAAAGAAATGAGCAAAGCCTCCAAGAAATATGGGAC
TAT
>2a_chr4_112
TACTCTGAGCTATGGGAGGACATTCAAACCAAAGGCAAAGAAGTTGAAAACTTTGAAAAA
AATTTAGAAGAATGTATAACTAGAATAACCAATACAGAGAAGTGCTTAAAGGAGCTGATG
GAGCTGAAAACCAAGGCTCGAGAACTACGTGAAGAATGCAGAAGCCTCAGGAGCCGATGC
GATCAACTGGAAGAAAGGGTATCAGCAATGGAAGACGAAATGAATGAAATGAAGCGAGAA
GGGAAGTTTAGAGAAAAAAGAATAAAAAGAAATCAGCAAAGACTCCAAGAAATATGGGAC
TAT
>2a_chr10_113
TACTCTGAGCTACGGGAGGACATTCAAACCAAAGGCAAAGAAGTTGAAAACTTTGAAAAA
AATTTAGAAGAATGTATAACTAAAATAACCAATACAGAGAAGTGCTTAAAGGAGCTGATG
GAGCTGAAAACCAAGGCTCGAGAACTACGTGAAGAATGCAGAAGCCTCAGGAGCCGATGC
GATCAACTGGAAGAAAGGCTATCAGCAATGGAAGATGAAATGAATGAAATGAAGCGAGAA
AGGAAGTTTAGAGAAAAAAGAATAAAAAGAAATGAGCAAAGCCTCCAAGAAATATGGGAC
TAT
>2a_chrY_115
TACTCTGCGCTATGGGAGGACATTCAAACCAAAGGCAAAGAAGTTGAAAACTTTGAAAAA
AATTTAGAAGAATGTATAACTAGAATAACCAATCCAGAGAAGTGCTTAAATGAGCTGATG
GAGCTGAAAACCAAGGCTCCAGAACTACTAGAAGAATGCAGAAGCCTCAGGAGCCGATGC
GATCAACTGGAAGAAAGGGTATCAGTGATGGAAGATGAAATGAATGAAATGAAGCGAGAA
GGGAAGTCTAGAGAAAAAAGAATAAAAAGAAATGAGCAAAGCCTCCGAGAAATATGGGAC
TAT
>2a_chr6_116
TACTCTGAGCTACGGGAGGACATTCAAACCAAAGGCAAAGAAGTTGAAAACTTTGAAAAA
AAATTAGAAGAATGTATAACTAGAATAACCAATACAGAGAAGTGCTTAAAGGAGCTGATG
GAGCTGAAAACCAAGGCTCGAGAACTACGTGAAGAATGCAGAAGCCTCAGGAGCCAATGC
AATCAACTGGAAGAAAGGGTATCAGCAATGGAAGATGAAATGAATGAAATGAAGTGAGAA
GGGAAGTTTAGAGAAAAAAGAATAAAAAGAAATGAGCAAAGCCTCCAAGAAATATGGGAC
TAT
>2a_chrY_122
TATTCTGAGCTATGGGAGGACATTCAAAACAAAGGCAAAGAAGTTGAAAACTTTGAAAAA
AATTTAGAAGAATGTATAACTAGAATAACAAATACAGAGAAGTGTTTAAAGGAGCTGATG
GAGCTGAAAACCAAGGCTCGAGAACTACGTGAAGAATGCAGAAGCCTCAGGAGCTGATGC
GATCAACTGGAAGAAAGGGTATCAGTGATGGAAGATGAAATGAATGAAATGAAGCGAGAA
AGGAAGTCTATAGAAAAAAGAATAAAAAGAAATGAGCAAAGCCTCCAAGAAATATGGGAC
TAT
>2a_chr8_126
TACTCTGAGCTGCAGGAGGACATTCAAACCAAAGGCAAAGAAGTTGAAAACTTCGAAAAA
AATTTAGAAGAATGTATAATTAGAATAACCAATACAGAGAAGTGCTTAAAGGAGGTGATG
GAGCTGAAAACCAAGGCTCGAGAACTACGTGAAGAATGCAGAAGCCTCAGGGGCCGATGT
GATCAACTGGAAGAAAGGGTATCAATGATGGAAAATGAAATGAATGAAATGAAGCGAGAA
GGGAAGTTTAGAGAAAAAAGAATAAAAAGAAATGAGCAAAGCCTCCAAGAAATATGGGAC
TAT
>2a_chrX_128
TACTCTGAGCTACGGGAGGACATTCAAACCAAAGGCAAAGATGTTGAAAACTTTGAAAAA
AATTTAGAAGAATGTATAACTAGAATAAACAATACAGAGAAGTGCTTAAAGGAGCTGATG
GAGCTGAAAACCAAGGCTCGAGAACTACGAGAATAATGCAGAAGCCTCAGGAGCCAATGC
GATCAACTGGAAGAAAGGGTATCAGTGATGGAAGACGAAATGAATGAAATGAAGCGAGAA
GGGAAGTTTAGAGAAAAAAGAATAAAAAGAAATGAGCAAAGCCTCCAAGAAATATGGGAC
TAT
>2a_chr11_129
TACTCTGAGCTACGGGAGGACATTCAAACCAAAGGTAAAGAAGTTGAAAACTTCGAAAAA
AAATTAGAAGAATGTATAACTAGAATAACCAATACAGAGAAGTGCTTAAAGGAGCTGATG
GAGATGAAAACCAAGGCTCGAGAACTACGTGAAGGATGCAGAAACTTCAGGAGCCGATGC
AATCAACTGGAAGAAAGGGTATCAGCAATGGCAGATGAAATGAATGAAATGAAGTGAGAA
GGGAAGTCTAGAGAAAAAAGAATAAAAAGAAACGAGCAAAGCCTCCAAGAAATATGGGAC
TAT
>2a_chr11_130
TACTCTGAGCTACGGGAGGACATTCAAACCAAAGGTAAAGAAGTTGAAAACTTCGAAAAA
AAATTAGAAGAATGTATAACTAGAATAACCAATACACAGAAGTGCTTAAAGGAGCTGATG
GAGATGAAAACCAAGGCTCGAGAACTACGTGAAGGATGCAGAAACCTCAGGAGCCGATGC
AATCAACTGGAAGAAAGGGTATCAGCAATGGCAGATGAAATGAATGAAATGAAGTGAGAA
GGGAAGTCTAGAGAAAAAAGAATAAAAAGAAACAAGCAAAGCCTCCAAGAAATATGGGAC
TAT
>2a_chr11_131
TAATCCAAGCTAAAGAAGGAAGTTCGAACCCATGGTAAAGAAGTTAAAAACCTTGAAAAA
AAATTAGACAAATGGCTAACTAGAATAACCAATGCAGAGAAGTCCTTAAAGGACCTGATG
GAGCTGAAAACCAAGGCACGAGAACTACATGACGAATGCACAAGCCTCAGTAGCCGATTT
GATCAACTAGAAGAAAGGGTATCAGTGATGGAAGATGAAATGAATGAAATGAAGCGAGAA
GAGAAGTTTAGAGAAAAAAGAATAAAAAGAAATGAACAAAGCCTCCAAGAAATATGGGAC
TAT
>2a_chr7_132
TACTCTGAGCTACGGGAGGACATTCAAACCAAAGGCAAAGAAGTTGAAAACTTTGAAAAA
AATTTAGAAGAATGTATAACTAGAATAACCAATACAAAGAAGTGCTTAAAGGAGCTGATG
GAGCTGAAAACCAAGGTTCAAAAACTACGTGAAGAATGCAGAAGCCTCAGGAGCCGATGT
GATCAACTGGAAGAAAGGGTACCAGCAATGGAAGATGAAATGAATGAAATGAAGTGAGAA
GGGAAGTTTAGAGAAAAAAGAATTAAAAAAAATGAGCAAAGCATCCAAGAAATATGGGAC
TAT
>2a_chr7_134
TACTCTGAGCTATGGGAGGACATTCAAACCAAAGGCAAAGAAGTTGAAAACTTTGAAAAA
AATTTAGAAGAATGTATAACTAGAATAACCAATACAGAGAAGTGCTTAAAGGAGCTGATG
GAGCTGAAAACCAAGGCTCAAGAACTACGTGAAGAATGCAGAAGCCTCAGGAGCCGATGC
GATCAACTGGAAGAAAGGGTATCAGCGATGGAAGATGAAATGAATGAAATGAAACGAGAA
GGGAAGTTTAGAGAAAAAAGATTAAAAAGAAATGAGCAAAGCCTCCAAGAAATATGGGAC
TAT
>2a_chr2_136
TACTCTGAGCTATGGGAGGACATTCAAACCAAAGGCAAAGAAGTTGAAAACTTTG-AAAA
AATTTAGAAGAATGTATAACTAGAATAACCAATACAGAGAAGTGCTTAAAGGAGCTGATG
GAGCTGAAAACCAAGGCTCGAGAACTACGTGAAGAATGCAGAAGCCTCAGGAGCCGATGC
GATCAACTGGAAGAAAGGGTATCAGCGATTGAAGATGAAATGAATGAAATGAAGTGAGAA
GGGAAGTTTAGAGAAAAAAGAATAAAAAGAAATGAGCAAAGCCTCCAAGAAATATGGGAC
TAT
>2a_chr6_140
TACTCTGAGCTACAGGAGGACATTCAAACCAAAGGCAAACAAGTTGAAAACTTTGAAAAA
AATTTAGAAGAATGTATAACTAGAATAACCAATACAAAGAAGTGCTTAAAGGAGCTGATG
GAGCTGAAAACCAAGGCTCAAGAACTACATGAAGAATGCAGAAGCCTCAGGAGCCGATGC
AATCAACTGGAAGAAAGGGTATCAGCAATGGAAGATGAAATGAATGAAATGAAGCGAGAA
GGGAAGTTTAGGGAAAAAAGAATCAAAAGAAATGAGCAAAGCCTCCAAGAAATATGGGAC
TAT
>2a_chr5_142
TACTCTGAGCTACAGGAGGCCATTCAAACCAAAGGCAAAGAAGTTGAAAACTTTGAAAAA
AATTTAGAAGAATGTATAACTAGAATAACTAATACAGAGAAGTGCTTAAAGGAGCTGATG
GAGCTGAAAACCAAGGCTCGTGAACTACGTGAAGAATGCAGAAGCCTCAGGAGCCGATGC
GATCAACTGGAAGAAAGGGTATCAGCAATGGAAGATGAAATGAATGAAATGAAGCGAGAA
GGGAAGTTTAGAGAAAAAAGAATAAAAAGAAATGAGCAAGGCCTCCAGGAAATATGGGAC
TAT
>2a_chrY_144
TACTCTGAGCTACGGGAGGACATTCAAACCAAAGGCAAAGAAGTTGAAAACTTTGAAAAA
AATGTAGAAGAATGTATAACTAGAATAACCAATACAGAGAAGTGCTTAAAGGAGCTGATG
GAGCTGAAAACCAAGGCTCAAGAACTACGTGAAGAATGCAGAAGCCTCAGGAGCTGATGC
GATCAACTGGAAGAAAGGGTATCAGCAATGGAAGATGAAATGAATGAAATGAAGTGAGAA
GGGAAGTTTGGAGAAAAAAGAATAAAACGAAATGAGCAAAGCCTCCAAGAAATATGGGAC
TAT
>2a_chrY_145
TACTCTGAGCTACGGGAGGACATTCAAACCAAAGGCAAAGAAGTTGAAAACTTTGAAAAA
AATGTAGAAGAATGTATAACTAGAATAACCAATACAGAGAAGTGCTTAAAGGAGCTGATG
GAGCTGAAAACCAAGGCTCAAGAACTACGTGAAGAATGCAGAAGCCTCAGGAGCTGATGC
GATCAACTGGAAGAAAGGGTATCAGCAATGGAAGATGAAATGAATGAAATGAAGTGAGAA
GGGAAGTTTGGAGAAAAAAGAATAAAACGAAATGAGCAAAGCCTCCAAGAAATATGGGAC
TAT
>2a_chrY_146
TACTCTGAGCTACGGGAGGACATTCAAACCAAAGGCAAAGAAGTTGAAAACTTTGAAAAA
AATGTAGAAGAATGTATAACTAGAATAACCAATACAGAGAAGTGCTTAAAGGAGCTGATG
GAGCTGAAAACCAAGGCTCAAGAACTACGTGAAGAATGCAGAAGCCTCAGGAGCTGATGC
GATCAACTGGAAGAAAGGGTATCAGCAATGGAAGATGAAATGAATGAAATGAAGTGAGAA
GGGAAGTTTGGAGAAAAAAGAATAAAACGAAATGAGCAAAGCCTCCAAGAAATATGGGAC
TAT
>2a_chr11_147
TACTCTGAGCTACGGGAGGACATTCAAACCAAAGGCAAAGAAGTTGAAAACTTTGAAAAA
AATTTAGAAGAATGTATAACTAGAATAACAAATACAGAGAAGTGCTTAAAGGAGCTGATG
GAGCTGAAAACCAAGGCTCGAGAACTATGTGAAGAATGCAGAAGCCTCAGGAGCCGATGC
GATCAACTGGAAGAAAGGGTATCAGCAATGGAAGATGAAATGAATGAAATGAAGCGAGAA
GGGAAGTTTAGAGAAAAAAGAATAAAAAGAAATGAGCAAAGCCTCCAAGAAATATGGGAC
TAT
>2a_chr6_148
TACTCTGAGCTATGGTAGGACATTCAAACCAAAGGCAAAGAAGTTGAAAACTTTGAAAAA
AATTTAGAAGAATGTATAACGAGAATAACCAATACAGAGAAGTGCTTAAAGGAGCTGATG
GAGATGAAAACCAAGGCTCGAGAACTACGTGAAGAATGCAGAAGCCTCAGGAGCCGATGC
GATCAACTGGAAGAAAGGGTATCAGCAATGGAAGATGAAATGAATGAAATGAAGCAAGAA
GGGAAGTTTAGAAAAAAAAGAACAAAAAGAAATGAGCAGAGCCTCCAAGAAATATGGGAC
TAT
>2a_chr6_149
TACTCCGAGCTACCGGAGGAAACTCAAACCAAAGGCAAAGAAGTTGAAAACTTTGAAACA
AATTTAGATGAATGTATAACTAGAATAACCAATACAGAGAAGTGCTTAAAGGAGCTGATG
GAGCTGAAAGCCAAGACTCGAGAACTACGTGAAGAATGCAGAAGCCTCAGGAGCTGATGT
GATCAACTGGAAGAAAGGGTATCAGTGATGGAAGATGAAATGAATGAAATGAAGCGAGAA
GGGAAGTTTAGAGATAAAAGAATAAAAAGAAATGAGCAAAGCCTCCAAGAAATATGGGAC
TAT
>2a_chr6_151
TACTCTGAGCTATGGGTGGACATTCAAACCAAAGGCAAAGAAGTTGAAAACTTTGAAAAA
AATTTAGAAGAATGTATAACTAAAATGACCAATATAGAGAAGTGCTTAAAGGAGCTGATG
GAGCTGAAAACCAAGGCTCGAGAACTACGTGAACAATGCAAAAGCCTCAGGAGCCAACGC
GATCAACTGGAAGAAAGGGTATCAGCAATGGAAGATGAAATGAATGAAATGAAGCGAGAA
GGGAAGTTTAGAGAAAAAAGAATAAAAAGAAATGAGCAAAGCCTCCAAGAAATATGGGAC
TAT
>2a_chr3_152
TACTCCGAGCTATGGGAGGACATTCAAACCAAAGGCAAAGAAGTTGAAAACTTTTTAAAA
AATTTAGAAGAATGTATAATTAGAATAACCAATACAGAGAAGTGCTTAAAGGAGCTGATG
GAGCTGAAAACCAAGGCTCGAGAACTACGTGAAGAATGCAGAAGCCTCAGGAGCCGATGC
GATCAACTGGAAGAAAGGGTATTAGCAATGGAAGATGAAATGAATGAAATGAAGCTAGAA
GGGAAGTTTAGAGAAAAAAGAATAAAAAGAAATGAGCAAAGCCTCCAAGAAATATGGGAC
TAT
>2a_chr5_153
TACTCTGAGCTACGGGAGGACATTCAAAGCAAAGGCAAAGAAGTTGAAAACTTTGAAAAA
AATTTAGAAGAATGTATAACTAGAATAACCAATACAGAGAAGTGCTTAAAGGAGCTGATG
GAGCTGAAAACCAAGGCTTGAGAACTACGTGAAGAATTCAGAAGCCTCAGGAGCCGATGC
GATCAACTGGAAGAAAGGGTATCAGCAATGGAAGAGGAAATGAATGAAATGAAGCAAGAA
GGGAAGTTTAGAGAAAAAAGAATAAAAAGAAATGAACAAAGCCTCCAAGAAATATGGGAC
TAT
>2a_chr5_156
TACTCTGAGCTACGGGAGGACATTCAAAACAAAGGCAAAGAAGTTGAAAACTTTGAAAAA
AATTTAGAAGAATGTATAACTAGAATAACGATTACAGAGAAGTGCTTAAAGGAGCTGATG
GAGCTGAAAACCAAGGCTCGAGAACTACGTGAAGAATGCAGAAGCCTCAGGAGCCAATGC
GATCAACTGGAAGAAAGGGTATCAGCGATGGAAGATGAAATGAATGGCATGAAGTGAGAA
GGGAAGTTTAGAGAAAAAAGAATAAAAAGAAATGAGCAAAGCCTCCAAGAAATATGGGAC
TAT
>2a_chr5_157
TACTCTGAGCTACAGGAGGACATTCAAACCAAAGGCAAAGAAGTTGAAAACTTTGAAAAA
AATTTAGAAGAATGTATAACTAGAATAACCAATACAGAGAAGTGCTTAAAGGAGCTGATG
GAGCTGAAAACCAAGGCTCGAGAACTACGTGAAGAATGCAGAAGCCTCAGGAGCCGATGC
AGTCATCTAGAAGAAAGGGTATCAGCGATGGAAGATGAAATGAATGAAATGAAGCAAGAA
GGGAAGTTTAGAGAAAAAAGAATAAAAAGAAATGAGCAAAGCCTCCAAGAAATATGGGAC
TAT
>2a_chr11_160
TACTCTGAGCTACGGGAGGACATTCAAACCAAAGGCAAAGAAGTTGAAAACTTTGAAAAA
AATTTAGAAGAATGTATAACTAGAATAACCAATACAGAGAAGTGCTTAA-GGAGCTGATG
GAGCTGAAAACCAAGGCTCGAGAACTATGTGAAGAATGCAGAAGCCACAGGAGCCGACGC
GATCAACTGGAAGAAAGGGTATCAGCAATGGAAGATGAAATGAATGAAATGACGCGAGAA
GTGAAGTTTAGAGAAAAAAGAATAAAAAGAAATGAGCAAAGCCTCCAAGAAATATGGGAC
TAT
>2a_chr10_165
TACTCTGAGCTACGGGAGGACATTCAAACCAAAGGCAAAGAAGTTGAAAACTTTGAAAAA
AATTTAGAAGAATGTATAACTAGAATAACTAATACAGAGAAGTGCTTAAAGGAGCTGATG
GAGCTGAAAACCAAGGCTCGAGAACTACATGAAGAATGCAGAAGCCTCAGGAGCAGATGC
GATCAACTGGAAGAAAGGGTATCAGCAATGGAAGATGAAATGAATGAAATGAAGTGAGAA
GGGAAGTTTAGAGAAAAAGGAATAAAAAGAAATGAGCAAAGCCTCCAAGAAATATGGGAC
TAT
>2a_chr8_168
TACTCTGAGCTACGGGAGGACATTCAAACCAAAGGCAAAGAAGTTGAAAACTTTG-AAAA
AATTTAGAAGAATGTATAACTAGAATAACCAATACAGAGAAGTGCTTAAAGGAGCTGATG
GAGCTGAAAACCAAGGCTCGAGAACTACGTGAAGAATGCAGAAGCCTCAGGAGCTGATGC
GATCAACTGGAAGAAAGGGTATCAGCGATGGAAGATGAAATGAATGGAATGAAGTGAGAA
GGGAAGTTTAGAGAAAAAAGAATAAAAAGAAATGAGCAAAGCCTCCAAGAAATATGGGAC
TAT
>2a_chr5_170
TACTCTGAGCTATGGGAGGACATTCAAACCAAAGGCAAAGAAGTTGAAAACTTTGAAAAA
AATGTAGAAGAATGTATAACTAGAATAACCAATACAGAGAAGTGCTTAAAGGAGCTGATG
GAGCTGAAAACCAAGGCTCGAGAACTACGTGAAGAATGCAGAAGCCTCAGGAGCCGATGC
AATCAACTGGAAGAAAGGGTATCAGCAATGGAAGATGAAATGAATGAAATGAAGTGAGAA
GGGAAGTTTAAAGAAAAAAGAATAAAAAGAAATGAGCAAAGCCTCCAAGAAATATGGGAC
TAT
>2a_chrX_173
TACTCTGAGCTACGGGAGGACATTCAAACCAAAGGCAAAGAAGTTGAAAACTTTGAAAAA
AATTTAGAAGAATGTATAACTAGAATAACCAATACAGAGAAGTGCTTAAAGGAGCTGATG
GAGCTGAAAACCAAGGCTCGAGAACTACGAGAAGAATGCAGAAGCCTCAGGAGCCGATGC
GATCAACTGGAAGAAAGGGTATCAGTGATGGAAGATGAAATGAATGAAATGAAGCGAGAA
GGGAAGTCTAGAGAAAAAAGAATAAAAAGAAATGAGCAAAGCCTCCAAGAAATATGGGAC
TAT
>2a_chr1_175
TACTCTGAGCTACGGGAGGGCATTCAAACCAAAGGCAAAGAAGTTGAAAACTTTGAAAAA
AATTGAGAAGAATGTATAACTAGAATAACCAATACAGAGAAGTGCTTAAAGGAGCTGATG
GAGCTGAAAACCAAGGCTCGAGAACTACGTGAAGAATGCAGAAGCCTCAGGAGCCGATGC
GATCAACTGGAAGAAAGG-TATCAGCAATGGAAGATGAAATGAATGAAATGAAGTGAGAA
GGGAAGTCTAGAGAAGAAAGAATAAAAAGAAATGAGCAAAGCCTCCAAGAAATATGGGAC
TAT
>2a_chr7_178
TACTCTGAGCTACGGGAGGACATTCAAACCAAAGGCAAAGAAGTTGAAAACTTTGAAAAA
AATTTAGAAGAATGTATAACTAGAATAACCAATACAGAGAAGTGCTTAAAGGAGCTGATG
GAGCTGAAAACCAAGGCTCGAGAACTATGTGAAGAATGCAGAAGCCTCAGGAGCCGATGC
GATCAACTGGAAGACAGGGTATCAGCAATGGAAGATGAAATGAATGAAATGAAGAGAGAA
GGGAAGTTTAGAGAAAAAAGAATAAAAAGAAATGAGCAAAGCCTCCAAGAAATATGGGAC
TAT
>2a_chr3_179
TACTCTGAGCTACGGGAGGACATTCAAACCAAAGGCAAAGAAGTTGAAAACTTTGAAAAA
AATTTAGAAGAATGTATAACTAGAATAACCAATACAGAGAAGTGCTTAAAGGAGCTGATG
GAGCTGAAAACCAAGGCTTGAGAACTACGTGAAGAATGCAGAAGCCTCAGGAGCCGATGC
AATCAACTGGAAGAAAGGGTATCAGCAATGGAAGATGAAATGAATGAAATGAAGCGAGAA
GGGAAGTTTAGAGAAAAAAGAATAAAAACAAATGAGCAAAGCCTCCAAGAAATATGGGAC
TAT
>2a_chr6_180
TACTCTGAGCTACGGGAGAACATTCAAACCAAAAGCAAAGAAGTTGAAAACTTTGAAAAA
AATTTAAAAGAATGTATGACTAGAATAACCAATACAGAGAAGTGCTTAAAGGAGCTGATG
GAGCTGAAAACCAAGGCTCGAGAACTACGTGAAGAATGCAGAAGCCTCAGGAGCCAATGT
GATCAACTGGAAGAAAGGGTATCAGTGATGGAAGATGAAATGAATGAAATGAAGCAAGAA
GGGAATTTTAGAGAAAAAATAATAAAAAGAAATGAGCAAAGCCTCCAAGAAATATGGGAC
TAC
>2a_chr8_181
TACTCTGAGCTACAGGAGGACATTCAAAACAAAGGCAAAGAAGTTGAAAACTTTGAAAAA
AATTTAGAAGAATGTATAACTAGAATAACCAATACAGAGAAGTGCTTAAAGGAGCTGATG
GAGCTGAAAACCAAGGCTCGAGAACTACGTGAAGAATGCAGAAGCCTCAGGAGCCGATGC
AATCAACTGGAAGAAAGGGTATCAGCGATAGAAGATGAAATGAATGAAATGAAGGGAGAA
GGGAAGTTTAGAGAAAAAAGAATAAAAAGAAATGAGCAAAGCCTCCAAGAAATATGGGAC
TAT
>2a_chr3_182
TACTCTGAGCTACGGGAGGACATTCAAACCAAAGGCAAAGAAGTTGAAAACTTTGAAAAA
AATTTAGAAGAATGTATAACTAGAATAACCAATACAGAGAAGTGCTTAAAGGAGCTGATG
GAGCTGAAAACCAAGGCTCGAGAACTACGTGAAGAATGCAGAAGCCTCAGGAGCCAATGC
GATCAACTGGAAGAAAGGGTATCAGCAATGGAAGATGAAATGAATGAAATGAAGCGAGAA
GGGAAGTTTAGAGAAAAGAGAATAAAAAGAAATGAGCAAAGCCTCCAAGAAATATGGGAC
TAT
>2a_chr6_183
TACTCTGAGCTACGGGAGGACATTCAAACCAAAGGCAAAGAAGTTGAAAACTTTGAAAAA
AATTTAGAAGAATGTATAACTAGAATAACCAATACAGAGAAGTGCTTAAAGGAGCTGATG
GAGCTGAAAACCAAGGCTCGAGAACTACGTGAAGAATGCAGAAGCCTCAGGAGCTGATGT
GATCAACAGGAAGAAAGGGTATCAGCGATGGAAGATGAAATGAATGAAATGAAGCGAGAA
GGGAAGTTTAGAGAAAAAAGAATAAAAAGAAATGAGCAAAGCCTCCAAGAAATATGGGAC
TAT
>2a_chr11_185
TACTCTGCGCTACGGGAGGACATTCAAACCAAAGGCAAAGAAGTTGAAAACTCTGAAAAA
AATTTAGAAGAATGTATAACTAGAATAACCAATACAGAGAAGTGCTTAAAGGAGCTGATG
GAGCTGAAAACCAAGGCTCGAGAACTACGTGAAGAATGCAGAAGCCTCAGGAGCCGATGC
GATCAACTGGAGGAAAGGGTATCAGCGATGGAAGATGAAATGAATGAAATGAAGCGAGAA
GGGAAGTTTAGAGAAAAAAGAATAAAAAGAAATGAGCAAAGCCTCCAAGAAATATGGGAC
TAT
>2a_chrY_187
TACTCTGAGCTACGGGAGGACATTCAAACCAAAGGCAAAGAAGTTGAAAACTTTGAAAAA
GGTTTAGAAGAATGTATAACTAGAATAACCAATACAGAGAAGTGCTTAAAGGAGCTGATG
GAGCTGAAAACCAAGGCTCGAGAACTACGTGAAGAATGCAGAAGCCTCAGGAGCCGATGC
GATCAACTGGAAGAAAGGGTATCAGCGATGGAAGATGAAATGAATGAAATGAAGTGAGAA
GGGAAGCTTAGAGAAAAAAGAATAAAAAGAAATGAGCAAAGCCTCCAAGCAATATGGGAC
TAT
>2a_chr8_190
TACTCTGAGCTACGGGAGGACATTCAAACCAAAGGCAAAGAAGTTGAAAACTTTGAAAAA
AATTTAGAAGAATGTATAACTAGAATAACCAATACAGAGAAGTGCTTAAAGGAGCTGATG
GAGCTGAAAACCAAGGCTCGAGAACTACGTGAAGAATGCAGAAGCCTCAGGAGCTGATGC
GATCAACTGGAAGAAAGGGTATCAGCGATGGAAGATGAAATGAATGAAATGAAGCGAGAA
GGGAAGTTTAGAGAAAAAAGAATAAAAAGAAATGAGCAAAGCCTCCAAGAAATATGGGAC
TGT
>2a_chr6_193
TACTCTGAGCTACGGGAGGACATTCAAACCAAAGGCAAAGAAGTTGAAAACTTTGAAAAA
AATTTAGAAGAATGTATAACTAGAATAACCAATACAGAGAAGTGCTTAAAGGAGCTGATG
GAGCTGAAAACCAAGGCTCGAGAACTACGTGAAGAATGCAGAAGCCTCAGGAGCTGATGC
GATCAACTAGAAGAAAGGGTATCAGCGATGGAAGATGAAATGAATGAAATGAAGTGAGAA
GGGAAGTTTAGAGAAAAAAGAATAAAAAGAAATGAGCAAAGCCTCCAAGAAATATGGGAC
TAT
>2a_chr4_197
TACTCTGAGCTACGGGAGGACATTCAAACCAAAGGCAAAGAAGTTGAAAACTTTGAAAAA
AATTTAGAAGAATGTATAAGTAGAATAAGCAATACAGAGAAGTGCTTAAAGGAGCTGATG
GAGCTGAAAACCAAGGCTCGAGAACTACGTGAAGAATGCAGAAGCCTCAGGAGCCCATGC
GATCAACTGGAAGAAAGGGTGTCAGCGATGGAAGATGAAACGAATGAAATGAAGCGAGAA
GGGAAGTTTAGAGAAAAAAGAATAAAAAGAAATGAGCAAAGCCTCCAAGAAATATGGGAC
TAT
>2a_chr8_200
TACTCTGAGCTATGGGAGGACATTCAAACCAAAGGCAAAGAAGTTGAAAACTTTGAAAAA
AATTTAGAAGAATGTATAACTAGAATAACCAATACAGAGAAGTGCTTAAAGGAGCTGATG
GAGCTGAAAACCAAGGCTCGAGAACTATGTGAAGAATGCAGAAGCCTCAGGAGCCGATGC
GATCAACTGGAAGAAAGGGTATCAGCGATGGAAGATGAAATGAATGACATGAAGCAAGAA
GGGAAGTCTAGAGAAAAAAGAATAAAAAGAAATGAGCAAAGCCTCCAAGAAATATGGGAC
TAT
>2a_chr9_202
AACTCTGAGCTACGGGAGGACATTCAAACCAAAGGCAAAGAAGTTGAAAACTTTGAAAAA
AATTTAGAAGAATACATAACTAGAATAACCAATATAGAGAGGTGCTTAAAGGAGCTGATG
GAGCTGAAAACCAAGGCTCGAGAACTACGTGAAGAATGCAGAAGCCTCAGGAGCCGATGC
GATCAACTGGAAGAAAGGGTATCAGCAATGGAAGATGAAATGAATGAAATGAAGCGAGAA
GGGAAGTTTAGAGAAAAAAGAATAAAAAGAAATGAGCAAAGCCTCCAAGAAATATGGGAC
TAT
>2a_chr4_203
TACTCTGAGCTACGGGAGGACATTCAAACCAAAGGCAAAGAAGTTGAAAACTTTGAAAAA
AATTTAGAAGAATGTATAACTAGAATAACCAACAGAGAGAAGTGCTTAAAGGAGCTGATG
GAGCTGAAAACCAAGGCTCGAGAACTACGTGAAGAATGCAGAAGCCTCAGGAGCCGATGT
GATCAACTGGAAGGAAGGATATCAGCGATGGAAGATGAAATGAATGAAATGAAGCGAGAA
GGGAAGTTTAGAGAAAAAAGAATAAAAAGAAATGAGCAAAACCTCCAAGAAATATGGGAC
TAT
>2a_chr1_204
TACTCTGAGCTATGGGAGGACATTCAGACCAAAGGCAAAGAAGTTGAAAACTTTGAAAAA
AATTTAGAAGAATGTATAACTAGAGTAACCAATACAGAGAAGTGCTTAAAGGAGCTGATG
GAGCTGAAAACCAAGGCTCGAGAACTACGTGAAGAATGCAGAAGCCTCAGGAGCTGATGC
GATCAACTGGAAGAAAGGGTATCAGCAATGGAAGATGAAATGAATGAAATGAAGTGAGAA
GGGAAGTTTAGAGAAAAAAGAATAAAAAGAAATGAGCAAAGCCTCCAAGAAATATGGGAC
TAT
>2a_chr4_205
TACTCTGAGCTACGGGAGGACATTCAAACCAAAGGCAAAGAAGTTGAAAACTTTGAAAAA
AGTTTAGAAGAATGTATAACTAGAATAACCAATACAGAGAAGTGCTTAAAGGAGCTGATG
GAGCTGAAAACCAAGGCCCAGGAACTACGTGAAGAATGCAGAAGCCTCAGGAGCCAATGT
GATCAACTGGAAAAAAGGGTATCAGCAATGGAAGATGAAATGAATGAAATGAAGCGAGAA
GGGAAGTTTAGAGAAAAAAGAATAAAAAGAAATGAGCAAAGCCTCCAAGAAATATGGGAC
TAT
>2a_chr4_206
TACTCTGAGCTACGGGAGGACATTCAAACCAAAGGCAAAGAAGTTGAAAACTTTG-AAAA
AATTTAGAAGAATGTATAACTAGAATAACCAATACAGAGAAGTGTTTAAAGGAGCTGATG
GAGCTGAAAACCAAGGCTCGAGAACTATGTGAAGAATGCAGAAGCCTCAGGAGCCGATGC
GATCAACTGGAAGAAAGGGTATCAGTGATGGAAGATGAAATGAATGAAATGAAGCGAGAA
GGGAAGTTTAGAGAAAAAAGAATAAAAAGAAATGAGCAAAGCCTCCAAGAAATATGGGAC
TAT
>2a_chr1_207
TACTCTGAGCTACGGGAGGACATTCAAACCAAAGGCAAAGAAGTTGAAAACTTTGAAAAA
AATTTAGACGAATGTATAACTAGAATAACCAATACAGAGAAGTGCTTAAAGGAGCTGATG
GAGCTGAAAACCAAGGCTCAAGAACTACGTGAAGAATGCAGAAGCCTCAGGAGCTGATGA
GATCAACTGGAAGAAAGGGTATCAGCAATGGAAGATGAAATGAATGAAATGAAGCGAGAA
GGGAAGTTTAGAGAAAAAAGAATAAAAAGAAATGAGCAAAGCCTCCAAGAAATATGGGAC
TAT
>2a_chr5_208
TACTCTGAGCTATGGGAGGACATTCAAACCAAAGGCAAAGAAGTTGAAAACTTTGAAAAA
AATTTAGAAGAATGTATAACTAGAATAACCAATACAGAGAAGTGCTTAAAGGAGCTGATG
GAGCTGAAAACCAAGGCTCGAGAACTACGTGAAGAATACAGAAGCCTCAGGAGCCGATGC
GATCAACTGGAAGAAAGGGTATCAGCAATGGAAGATGAAATGAATGAAATGAAGTGAGAA
GGGAAGTTTAGAGAAAAAAGAATAAAAAGAAATGAGCAAAGCCTCCAAGAAATATGGGAC
TAT
>2a_chr1_210
TACTCTGAGCTACAGGAGGACATTCAAACCAAAGACAAAGAAGTTGAAAACTTTGAAAAA
AATTTAGAAGAATGTATGACTAGAATAACCTATACAGAGAAGTGCTTAAAGGAGCTGATG
GAGCTGAAAACCAAGGCTCGGGAACTACGTGAAGAATGCAGAAGCCTCAGGAGCCGATGC
AATCAACTGGAAGAAAGGGTATCAGCGATGGAAGATGAAATGAATGAAATGAAGTGAGAA
GGGAAGTTTAGAGAAAAAAGAATACAAAGAAATGAGCAAAGCCTCCAAGAAATATGGGAC
TAT
>2a_chr6_212
TACTCTGAGCTATGGGAGGACATTCAGACCAAAGGCAAAGAAGTTGAAAACTTTGAAAAA
AATTTAGAAGAATGTATAACTAGAATAACCAATACAGAGAAGTGCTTAAAGGAGCTGATG
GAGCTGAAAACCAAGGCTCGAAAACTACATGAAGAATGCAGAAGCCTCAGGAGCTGATGC
GATCAACTGGAGGAAACTGTATCAGCAACGGAAGATGAAATGAATGAAATGAAGCAAGAA
GGGAAGTTTAGAGAAAAAAGGATAAAAAGAAATGAGCAAAGCCTCCAAGAAATATGGGAC
TAT
>2a_chr5_214
TACTCTGAGCTATGGGAGGACATTCAAACCAAAGGCAAAGAAGTTGAAAACT--GAAAAA
AATTTAGAAGAATGTGTAACTAGAATAACCAATACAGAGAAGTGCTTAAAGAAGCTGATG
GAGCTGAAAACCAAGGCTCGAGAACTACGTGACGAATGCAGAAGCCTCAGGAGCTGATGT
GATCAACTGAAAGAAAGGGTATCAGCAATGGAAGAAGAAATGAATGAAATGAAGCGAGAA
GGGAAGTTTAGAGAAAAAAGAATAAAAAGAAATGAGCAAAGCCTCCAAGAAATATGGGAC
TAT
>2a_chr16_215
TACTCTGAGCTACGGGAGGACATTCAAACCAAAGGCAAAGAAGTTGAAAACTTTGAAAAA
AATTTAGAAGAATGTATAACTAGAATAACCAATACAGAGAAGTGCTTAAAGGAGCTGATG
GAGCTGAAAACCAAGGCTCCAGAACTACGTGAAGAATGCAGAAGCCTCAGGAGCCGATGC
GATCAACTGGAAGAAAGGGTATCAGCGATGGAAGACGAAATGAATGAAATGAAGCGAGAA
GGGAAGTCTAGAGAAAAAAGAATTAAAAGAAATGAGCAAAGCCTCCAAGAAATATGGGAC
TAT
>2a_chr18_218
TACTCTGAGCTACGGGAGGACATTCAAACCAAAGGCAAAGAAGTTGAAAACTTTGAAAAA
AATTTAGAAGAATGTATAACTAGAATAACCAATACAGAGAAGTGCTTAAAGGAGCTGATG
GAGCTGAAAACCAAGGCTCGAGAACTACGTGAAGAAAGCAGAAGCCTCAGGAGCCGATGC
GATCAAATGGAAGAAAGGGTATCAGCAATGGAAGATGAAATGAATGAAATGAAGCGAGAA
GGGAAGTTGAGAGAAAAAAGAATAAAAAGAAATGAGCAAAGCCTCCAAGAAATATGGGAC
TAT
>2a_chr4_219
TACTTTGAGCTACGGGAGGACATTCAAACCAAAGGCAAAGAAGTTGAAAACTTTGAAAAA
AATTTAGAAGAATGTATAACTAGAATAACCAATACAGAGAAGTGCTTAAAGGAGCTGATG
GAGCTGAAAACCAAGGCTCAAGAACTACGTGAAGAATGCAGAAGCCTCAGGAGCCGATGC
GATCAACTGGAAGAAAAGGTATCAGCGATGGAAGATGAAATGAATGAAATGAAGCAAGAA
GGGAAGTTTAGAGAAAAAAGAATAAAAAGAAATGAGCAAAGCCTCCAAGAAATATGGGAC
TAT
>2a_chr3_222
TACTCTGAGCTACAGGAGGACATTCAAACCAAAGGCAAAGAAGTTGAAAGCTTTCAAAAA
AATTTCGAAGAATGACTAACTAGAATAACCAATACAGAGAAGTGCTTAAAGGAGCTGATG
GAGCTGAAAACCAAGCCTCGAGAACTACGTGAAGAATGCAGAAGCCTCAGGAGCCAATGC
GATCACCTGGAAGAAAGTGTATCAGCAATGGAAGATGAAATGAATGAAATGAAGTGAGAA
GGGAAGTTTAGAGAAAAAAGAATAAAAAGAAACGAGCAAAGCCTCCAAGAAATATGGGAC
TAT
>2a_chr2_223
TACTCTGAGCTACGGGAGGACATTGAAACCAAAGGCAAAGAAGTTGAAAACTTTGAAAAA
AATTTAGAAGAATGTATTACTAGAATAACCAATACAGAGAAGTGCTTAAAGGAGGTGATG
GAGCTGAAAACCAAGGCTCGAGAACTACGTGAAGAATGCAGAAGCCTCAGGAGCCGATGC
GATCAACTGGAAAAAAGGGTATCAGCAATGGAAGATGAAATGAATGAAATGAAGCGAGAA
GGG--GTTTAGAGGAAAAAGAATAAAAAGAAATGAGCAAAGCCTCCAAGAAATATGGGAC
TAT
>2a_chr11_227
TACTCTGAGCTACGGGAGGACATTCAAACCAAAGGCAAAGAAGTTGAAAACTTTGAAAAA
AATTTAGAAGAATGTATAACTAGAATAACCAATACAGAGAAGTGCTTAAAGGAGCTGATG
GAGCTGAAAACCAAGGCTCGAGAACTACGTGAAGAATGCAGAAGCCTCAGGAGCCAATGC
GATCAACTGGAAGTAAGGGTATCAGCAATGGAAGATGAAATGAATGAAATGAAGCGAGAA
GGGAAGTTTAGAGAAAAAAGAATAAAAAGAAATAAGCAAAGCCTCCAAGAAATATGGGAC
TAT
>2a_chr12_229
TCCTCTGAGCTACGGGAGGACATACAAACCAAAGGCAAAGAAGTTGAAAACTTTGAAAAA
CATTTAGAAGAATGTATAACTAGAATAACCAATACAGAGAAGTGCTTAAAGGAGCTGAAG
GAGCTGAAAACTAAGGCTCGAGAACTACGTGAAGAATGCAGAAGCCTCAGGAGCCGATGC
GATCAACTGGAAGAAAGGGTATCAGCAATGGAAGATGAAATGAATGAAATGAAGCGAGAA
GGGAAGTTTAGAGAAAAAAGAATAAAAAGAAATGAGCAAAGCCTCCAAGAAATATGGGAC
TAT
>2a_chrX_230
TACTCTGAGCTACGGGAGGACATTCAAACCAAAGGCAAAGAAGTTGAAAACTTTGAAAAA
AATTTAGAAGAATGTATAACTAGAATAACCAATAGAGAGAAGTGCTTAAAGGAGCTGATG
GAGCTGAAAACCAAGGCTCGAGAACTACGTGAAGAATGCAGAAGCCTCAGGAGCTGATGC
GATCAACTGGAAGAAAGGGTATCAGCGATGGAAGATGAAATGAATGAAATGAAGCGAGAA
GGGAAGTTTAGAGAAAAAAGAATAAAAAGAAATGAGCAAAGCCTCCAAGAAATATGGGAC
TAT
>2a_chrX_232
TACTCTGAGCTACAGGAGGACATTCAAACCAAAGGCAAAGAAGTTGAAAACTTTGAAAAA
AATTTAGAAGAATGTATAACTAGAATAACCAATACAGAGAAGTGCTTAAAGGAGCTGATG
GAGCTGAAAACCAAGGCTCGAGAACTACGTGAAGAATGCAGAAGCCTCAGGAGCCGATGC
GATCAACTGGAAGAAAGGGTATCAGCGATGGAAGATGAAATGAATGAAATGAAGTGAGAA
GGGAAGTTTAGAGAAAAAAGAATAAAAAGAAATGAGCAAAGCCTCCAAGAAATATGGGAC
TAT
>2a_chr18_233
TACTCTGAGCTACGGGAGGACATTCAAACCAAAGGCAAAGAAGTTGAAAACTTTGAAAAA
AATTTAGAAGAATGTATAACTAGAATAACCAATACAGAGAAGTGCTTAAAGGAGCTGATG
GAGCTGAAAACCAAGGCTCGAGAACTACGTGAAGAATGCAGAAGCCTCAGGAGCCAATGC
GATCAACTGGAAGAAAGGGTATCAGCGATGGAAGATGAAATGAATGAAATGAAGCGAGAA
GGGAAGTTTAGAGAAAAAAGAATAAAAAGAAATGAGCAAAGCCTCCAAGAAATATGGGAC
TAT
>2a_chr1_235
TACTCTGAGCTACAGGAGGACATTCAAACCAAAGGCAAAGAAGTTGAAAACTTTGAAAAA
AATTTAGAAGAATGTATAACTAGAATAACCAATACAGAGAAGTGCTTAAAGGAGCTGATG
GAGCTGAAAACCAAGGCTCCAGAACTACGTGAAGAATGCAGAAGCCTCAGGAGCTGATGC
GATCAACTGGAAGAAAGGGTATCAGCGATGGAAGATGAAATGAATGAAATGAAGCGAGAA
GGGAAGTTTAGAGAAAAAAGAATAAAAAGAAATGAGCAAAGCCTCCAAGAAATATGGGAC
TAT
>2a_chr4_237
TACTCCGAGCTACGGGAGGACATTCAAACCAAAGGCAAAGAAGTTGAAAACTTTGAAAAA
AATTTAGAAGAATGTATAACTAGAATAAGCAATACAGAGAAGTGCTTAAAGGAGCTGATG
GAGCTGAAAACCAAGGCTCGAGAACTACGTGAAGAATGCAGAAGCCTCAGGAGCTGATGC
GATCAACTGGAAGAAAGGGTATCAGCAATGGAAGATGAAATGAATGAAATGAAGCGAGAA
GGGAAGTTTAGAGAAAAAAGAATAAAAAGAAATGAGCAAAGCCTCCAAGGAATATGGGAC
TAT
>2a_chr5_240
TACTCTGAGCTACGGGAGGACATTCAAACCAAAGGCAAAGAAGTTGAAAACGTTGAAAAA
AATTTAGAAGAATGGATAACTAGAATAACCAATACAGAGAAGTGCTTAAAGGAGCTGATG
GAGCTGAAAACCAAGGCTCGAGAACTACGTGAAGAATGCAGAAGCCTCAGGAGCCGATGC
GATCAACTGGAAGAAAGGGTATCAGCGATGGAAGATGAAATGAATGAAATGAAGTGAGAA
GGGAAGTTTAGAGAAAAAAGAATAAAAAGAAATGGGCAAAGCCTCCAAGAAATATGGGAC
TAT
>2a_chr4_241
TACTCTGAGCTACGGGAGGACATTCGAACCAAAGGCAAAGAAGTTGAAAACTTTGAAAAA
AATTTAGAAGAATGTATAACTAGAATAACCAATACAGAGAAGTGCTTAAAGGAGCTGATG
GAGCTGAAAACCAAGGCTCGAGAACTATGTGAAGAATGCAGAAGCCTCAGGAGCCGATGC
GATCAACTGGAAGAAAGGGTATCAGCGATGGAAGATGAAATGAATGAAATGAAGTGAGAA
GCGAAGTTTAGAGAAAAAAGAATAAAAAGAAATGAGCAAAGCCTCCAAGAAATATGGGAC
TAT
>2a_chr18_242
TACTCTGAGCTACGGGAGGACGTCCAAACCAAAGGCAAAGAAGTTGAAAACTTTGAAAAA
AATTTAGAAGAATGTATAACTAGAATAACCAATACAGAGAAGTGCGTAAAGGAGCTGATG
GAGCTGAAAACCAAGGCACGATTACTACGTGAAGAATGCAGAAGCCTCAGGAGCTGATGC
GATCAACTGGAAGAAAGGGTATCAGCAATGGAAGATGAAATGAATGAAATGAAGCGAGAA
GGGAAGTTTAGAGAAAAAAGAATAAAAAGAAATGAGCAAAGCCTCCAAGAAATATGGGAC
TAT
>2a_chr8_243
TACTCTGAGCTATGGGAGGACATTCAAACCAAAGGCAAAGAAGTTGAAAACTTTGAAAAA
AATTTAGAAGAATGTATAACTAGAATAACCAATACAGAGAAGTGCTTAAAGGGGCTGATG
GAGCTGAAAACCAAGGCTCGAGAACTACGTGAAGAATGCAGAAGCCTCAGGAGCCAATGC
GATCAACTGGAAGAAAGGGTATCAGCAATGGAAGATGAAATGAATGAAATGAAGTGAGAA
GGGAAGTTTAGAGAAAAAAGAATAAAAAGAAATGAGCAAAGCCTCCAAGAAGTATGGGAC
TAT
>2a_chr4_245
TACTCTGAGCTACGGGAGGACATTCAAACTAAAGGCAAAGAAGTTGAAAACTTTGAAAAA
AATTTAGAAGAATGTATAACTAGAATAACCAATACAGAGAAGTGCTTAAAGGAGCTGATG
GAGCTGAAAACCAAGGCTCGAGAACTACGTGAAGAATGCAGAAGCCTCAGGAGCCGACGC
GATCAACTGGAAGAAAGGGTATCAGCAATGGAAGATGAAATGAATGAAATGAAGCGAGAA
GGGAAGTCTAGAGAAAAAAGAATAAAAAGAAATGAGCAAAGCCTCCAAGAAATATGGGAC
TAT
>2a_chr7_247
TACTCTGAGCTACGGGAGGACATTCAAACCAAAGGCAAAGAAGTTGAAAACTTTGAAAAA
AATTTAGAAGAATGTATAACTAGAATAACCAATACAGAGAAGTGCTTAACGGAGCTGATG
GAGCTGAAAACCAAGGCTCGAGAACTACGTGAAGAATACAGAAGCCTTAGGGGCTGATGT
GATCAACTGGAAGAAAGGGTATCAGCAATGGAAGATGAAATGAATGAAATGAAGTGAGAA
GGGAAGTTTAGAGAAAAAAGAATAAAAAGAAATGAGCAAAGCCTCCAAGAAATATGAGAC
TAT
>2a_chr2_249
TACTCTGAGCTACGAGAGGACATTCAAACCAAAGGCAAAGAAGTTGAAAACTTTGAAAAA
AATTTAGAAGAATGTATAACTAGAATAACCAATACAGAGAAGTGCTTAAAGGAGCTGATG
GAGCTGAAAACCAAGGCTCGAGAACTATGTGAAGAATGCAGAAGCCTCAGGAGCCGATGC
AATCAACTGGAAGAAAGCGTATCAGCGATGGACGATGAAATGAATGAAATGAAGCGAGAA
GGGAAGTCTAGAGAAAAAAGAATAAAAAGAAATGAGCAAAGCCTCCAAGAAATATGGGAC
TAT
>2a_chr6_251
TACTCTGAGCTACGGGAGGACATTCAAACCAAAGGCAAAGAAGTTGAAAACTTTG-AAAA
AATTTGGAA-AATGTATAACTAGAATAACCAATACAGAGAAGTGCTTAAAGGAGCTGATG
GAGCTGAAAACCAAGGCTCGAGAACTACGTGAAGAATGCAGAAGCCTCAGGAGCCGATGC
AATCAACTGGAAGAAAGGATATCAGCAATGGAAGATGAAATGAATGAAATGAAGCGAGAA
GGGAAGTTTAGAGAAAAAAGAATAAAAAGAAATGAGCAAAGCCTCCAAGAAATATGGGAC
TAT
>2a_chr1_252
TACTCTGAGCTACAGGAGGACATTCAAACCAAAGGCAAAGAAGTTGAAAACTTTGAAAAA
AATTTAGAAGAATGTATAACTAGAATAACCAATACAGAGAAGTGCTTAAAGGAGCTGATG
GAGCTGAAAACCAAGGCTCGAGAACTATGTGAAGAATGCAGAAGCCTCAGGAGCCGATGC
GATCAACTGGAAGAAAGGGTATCAGCAATGGAAGATGAAATGAATGAAATGAAGCGAGAA
GGGAAGTTTAGAAAAAAAAGAATAAAAAGAAATGAGCAAAGCCTCCAAGAAATATGGGAC
TAT
>2a_chr1_254
TACTCTGAGCTACGGGAGGACATTCAAACCAAAGGCAAAGAAGTTGAAAACTTTGAAAAA
AATTTAGAAGAATGTATAACTAGAATAACCAATACAGAGAAGTGCTTAAAGGAGCTGATA
GAGCTGAAAACCAAGGCTTGAGAACTACATGAAGAATGCAGAAGCCTCAGGAGCCGATGC
GATCAACTGGAAGAAAGGGTATCAGCGATGGAAGATGAAATGAATGAAATGAAGCGAGAA
GGGAAGTTTAGAGAAAAAAGAATAAAAAAAAATGAGCAAAGCCTCCAAGAAATATGGGAC
TAT
>2a_chr22_258
TACTCTGAGCTACAGGAGGACATTCAAACCAAAGGCAAAGAAGTTGAAAACTTTGAAAAA
AATTTAGAAGAATGTATAACTAGAATAACCAATACAGAGAAGTGCTTAAAGGAGCTGATG
GAGCTGAAAACCAAGGCTCGAGAACTACGTGAAGAATGCAGAAGCCTCAGGAGCCGATGC
GATCAACTGGAAGAAAGGGTATCAGCAATGGAAGATGAAATGAATGAAATGAAGTGAGAA
GGGAAGTTTAGAGAAAAAAGAATAAAAAGAAATGAGCAAAGCCTCCAAGAAATATGGGAC
TAT
>2a_chr20_260
TACTCTGAGCTACGGGAGGACATTTAAACCAAAGGCAAAGAAGTTGAAAACTTCGAAAAA
AATTTAGAAGACTGTATAACTAGAATAACCAATACAGAGAAGTGCTTAAAGGAGCTGATG
GAGCTGAAAACCAAGGCTCAAGAACTACGCAAAGAATGTAGAAGCCTCAGGAGCCGATGC
GATCAACTGGAAGAAAGGGTATCAGCGATGGAAGATGAAATGAATGAAATGAAGCGAGAA
GGGAAGTTTAGAGAAAAAAGAATAAAAAGAAATGAGCAAAGCCTCCAAGAAGTATGGGAC
TAC
>2a_chr2_263
TACTCTGAGCTATGGGAGGACATTCAAACCAAAGGCAAAGAAGTTGAAAACATTGAAAAA
AATTTAGAAGAATGTATAACTAGAATAACCAATACAGAGAAGTGATTAAAGGAGCTGATG
GAGCTGAAAACCAAGGCTCGAGAACTACGTGAAGAATGCAGAAGCCTCAGGAGCCGATGC
GATCAACTGGAAGAAAGGGTATCAGCGATGGAAGATGAAATGAATGAAATGAAGCGAGAA
GGGAAGTTTAGAGAAAAAAGAATAAAAAGAAATGAGCAAAGCCTCCAAGAAATATGGGAC
TAT
>2a_chr6_266
TACTCTGAGCTACGGGAGGACATTCAAACCAAAGGAAAAGAAGTTGAAAACTTTGAAAAA
AATTTAGAAGAATATATAACTAGAATAACCAATACAGAGAAGTGCTTAAAGGAGCTGATG
GAGCTGAAAACCAAGGCTCAAGAACTACGTGAAGAATGCAGAAGCCTCAGGAGCCGATGC
GATCAACTGGAAGAAAGGATATCAGCAATGGAAGATGAAATGAATGAAATGAAGCGAGAA
GGGAAGTTTAGAGAAAAAAGAATAAAAAGAAATGAGCAAAGCCTCCAAGAAATATGGGAC
TAT
>2a_chr4_269
TACTCTGAGCTACGGGAGGACATTCAAACCAAAGGCAAAGAAGTTGAAAACTTTGAAAAA
AATTTAGAAGAATGTATAACTAGAATAACCAATACAGAGAAGGGCTTAAAGGAGCTGATG
GAGCTGAAAACCAAGGCTCGAGAACTACGTGAAGAATGCAGAAGCCTCAGGGGCCGATGC
AATCAACTGGAAGAAAGGGTATCAGCAATGGAAGATGAAATGAATGAAATGAAGCGAGAT
GGGAAGTTTAGAGAAAAAACAATAAAAAGAAATGAGCAAAACCTCCAAGAAATATGGGAC
TAT
>2a_chr4_271
TACTCTGAGCTACGGGAGGACATTCAAACCAAAGGCAAAGAAGTTGAAAACTTTGAAAAA
AATTTAGAAGAAGGTATAACTAGAATAACCAATACAGAGAAGTGCTTAAAGGAGCTGATG
GAGCTGAAAACCAAGGCTCAAGAACTACGTGAAGAATGCAGAAGCCTCAGGAGCCGATGC
GATCAACTGGAAGAAAGGGTGTCAGTGATGGAAGATGAAATGAATGAAATGAAGCAAGAA
GGGAAGTTTAGAGAAAAAAGAATAAAAAGAAATGAGCAAAGCCTCCAAGAAATATGGGAC
TAT
>2a_chr4_274
TACTCTGAGCTACAGGAGGACATTCAAACCAAAGGCAAAGAAGTTGAAAACTTTGAAAAA
AATTTAGAAGAATGTATAACTAGAATAACCAATACAGAGAAGTGCTTAAAGGAGCTGATG
GAGCTGAAAACCAAGGCTCGAGAACTACATGAAGAATGCAGAAGCCTCAGGAGCTGATGC
AATCAACTGGAAGAAAGGGTATCAGCGATGGAAGATGAAATGAATGAAATGAAGCGAGAA
GGGAAGTCTAGAGAAAAAAGAATAAAAAGAAATGAGCAAAGCCTCCAAGAAATATGGGAC
TAT
>2a_chr12_275
TACTCTGAGCTACGGGAGGACGTTCAAACCAAAGGCAAAGAAGTTGAAAACTTTGAAAAA
AATTTAGAAGAATGTATAACTAGAATAACCGATACAGAGAAGTGCTTAAAGGAGCTGATG
GAGCTGAAAACCAAGGCTCGAGAACTACGTGAAGAATGCAGAAGCCTCAGGAGCCGATGC
GATCAACTGGAAGAAAGGGTATCAGCGATGGAAGATGAAATGAATGAAATGAAGCGAGAA
AGGAAGTTTAGAGAAAAAAGAATAAAAAGAAATGAGCAAAGCCTCCAAGAAATATGGGAC
TAT
>2a_chr14_278
TACTCTGAGCTACAGGAGGACATTCAAACCAAAGGCAAAGAAGTTGAAAACTTTGAAAAA
AATTTAGAAGAATGTATAACTAGAATACCCAATACAGAGAAGTGCTTAAAGCAGCTGATG
GAGCTGAAAACCAAGGCTCGAGAACTACATGAAGAATGCAGAAGCCTCAGGAGCCGATGC
GATCAACTGGAAGAAAGGGTATCAGCGATGGAAGATGAAATGAATGAAATGAAGCGAGAA
GGGAAGTTTAGAGAAAAAAGAATAAAAAGAAATGAGCAAAGCCTCCAAGAAATATGAGAC
TAT
>2a_chr2_280
TACTCTGAGCTACGGGAGGACATTCAAACCAAAGGCAAAGAAGTTGAAAACTTTGAAAAA
AATTTAGAAGAATGTATAACTAGAATAACCAATACAGAGAAGTGCTTAAAGGAGCTGATG
GAGCTGAAAACCAAGGCTCGAGAACTACGTGAAGAATGCAGAAGCCTCAGGAGCCGATGT
GATCAACTGGAAGAAAGGGTATCAGTGATGGAAGATGAAATGAATGAAATGAAGCGAGAA
GGGAAGTTTAGAGAAAAAAGAATAAAAAGAAATGAGCAAAGCCTCCAAGAAATATGGGAC
TAT
>2a_chr11_281
TACTCTGAGCTATGGGAGGACATTCAAACCAAAGGCAAAGGAGTTGAAAACTTTGAAAAA
AATTTAGAAGAATGTATAAATAGAATAACCAATACAGAGAAGTGCTTAAAGGAGCTGATG
GAGCTGAAAACCAAGGCTCGAGAACTACGTGAAGAATGCAGAAGCCTCAGGAGCCGATGC
AATCAACTGGAAGAAAGGGTATCAGCAATGGAAGATGAAATGAATGAAATGAAGCGAGAA
GGGAAGTTTAGAGAAAAAAGAATAAAAAGAAACGAGCAAAGCCTCCAAGAAATATGGGAC
TAT
>2a_chr5_283
TACTCTGAGCTACGGGAGGACATTCAAACCAAAGGCAAAGAAGTTGAAAACTTTGAAAAA
AATTTAGAAGAATGTATAACTAGAAAAACCAAAACAGAGAAGTGCTTAAAGGAGCTGATG
GAGCTGAAAACCAAGGCTCGAGAACTACGTGAAGAATGCAGAAGCCTCAGGAGCCGATGC
GATCAACTGGAAGAAAGGGTATCAGCAATGGAAGATGAAATGAATGAAATGAAGCGAGAA
GGGAAGTTTAGAGAAAAAAGAATAAAAAGAAATGAGCAAAGCCTCCAAGAAATATGGGAC
TAT
>2a_chr6_285
TACTCTGAGCTACGGGAGGACATTCAAACCAAAGGCAAAGAAGTTGAAAACTTTGAAAAA
AATTTAGAAGAATGTATAACTAGAATGACCAATACAGAGAAGTGCTTAAAGGAGCTGATG
GAGCTGAAAACCAAGGCTCGAGAACTACGTGAAGAATGCAGAAGCCTCAGGAGCTGATGC
GATCAACTGGAAGAAAGGGTATCAGCGATGGAAGATGAAATGAGTGAAATGAAGTGAGAA
GGGAAGTTTAGAGAAAAAAGAATAAAAAGAAATGAGGAAAGCCTCCAAGAAATATGGGAC
TAT
>2a_chr6_289
TACTCTGCGCTACGGGAGGATATTCAAACCAAAGGCAAAGAAGTTGAAAACTTTGAAAAA
AATTTAGAAGAATGTATAACTAGAATAACCAATACAGAGAAGTGCTTAAAGGAGCTGACG
GAGCTGAAAACCAAGGCTCGAGAACTACGTGAAGAATGCAGAAGCCTCAGGAGCCGATGC
GATCAACTGGAAGAAAGGGTATCAGCGATGGAAGATGAAATGAATGAAATGAAGCGAGAA
GCGAAGTTTAGAGAAAAAAGAATAAAAAGAAATGAGCAAAGCCTCCAAGAAATATGGGAC
TAT
>2a_chr3_290
TACTCTGAGCTACGGGAGGACATTCAAACCAAAGGCAAAGAAGTTGAAAACTTTGAAAAA
AATTTAGAAGAATGTATAACTAGAATAACCAATACAGAGAAGTGCTTAAAGGAGCTAATG
GAGCTGAAAACCAAGGCTCGAGAACTACGTGAAGAATGCAGAAGCCTCAGGAGCCGATGC
AATCAACTGGAAGAAAGGGTATCAGCAATGGAAGATGAAATGAATGAAATGAAGCGAGAA
GGAAAGTTTAGAGAAAAAAGAATAAAAAGAAACGAGCAAAGCCTCCAAGAAATATGGGAC
TAT
>2a_chr9_291
TACTCTGAGCTACAGGAGGACATTCAAACCAAAGGCAAAGAAGTTGAAAACTTTAAAAAA
AATTTAGAAGAATGCATAACTAGAATAACCAATACAGAGAAGTGCTTAAAGGAGCTGATG
GAGCTGAAAACCAAGGCTCGAGAACTACGTGTAGAATGCAGAAGCCTCAGGAGCCGATGC
GATCAACTGGAAGAAAGGGTATCAGCAATGGAAGATGAAATGAATGAAATGAAGTGAGAA
GGGAAGTTTAGAGAAAAAAGAATAAAAAGAAATGAGCAAAGCCTCCAAGAAATATGGGAC
TAT
>2a_chr1_295
TACTCTGAGCTACGGGAGGACATTCAAACCAAAGGCAAAGAAGTTGAAAACTTTGAAAAA
AATTTAGAAGAATGTATAACTAGAATAACCAATACAGAGAAGTGCTTAAAGGAGCTGATG
GAGCTGAAAACCAAGGCTCGAGAACTACGTGAAGAACGCAGAAGCCTCAGGAGCCGATGC
GATCAACTGGAAGAAAGGGTATCAGCAATGGAAGATGAAATTAATGAAATGAAGCAAGAA
GGGAAGTTTAGAGAAAAAAGAATAAAAATAAATGAGCAAAGCCTCCAAGAAATATGGGAC
TAT
>2a_chr15_298
TACTCTGAGCTACGGGAGGATATTCAAACCAAAGGCAAAGAAGTTGAAAACTTTGAAAAA
AATTTAGAAGAAGGTATAACTAGAATAACCAATACAGAGAAGTGCTTAAAGGAGCTGATG
GAGCTGAAAACCAAGGCTCGAGAGCTACGTGAAGAATGCAGAAGCCTCAGGAGCCGACGC
GATCAACTGGAAGAAAGGGTATCAGCGATGGAAGATGAAATGAATAAAATGAAGCTAGAA
GGGAAGTTTAGAGAAAAAATAATAAAAAGAAATGAGCAAAGCCTCCAAGAAATATGGGAC
TAT
>2a_chr4_301
TACTCTGAGCTACGGGAGGACATTCAAACCAAAGGCAAAGAAGTTGAAAACTTCGAAAAA
AATTTAGAAGAATGTATAACTAGAATAACCAATACAGAGAAGTGCTTAAAGGAGCTGATG
GAGCTGAAAACCAAGGCTCAAGAACTACGTGAAGAATGCAGAAGCCTCAGGAGCCGATGC
GATCAACTGGAAGAAAGGGTATCAGCGATGGAAGATGAAATGAATGAAATGAAGCGAGAA
GGGAAGTCTAGAGAAAAAAGAATAAAAAGAAATGAGCAAAGCCTCCAAGAAATATGGGAC
TAT
>2a_chr13_303
TACTCTGAGCTACGGGAGGACATTCAAACCAAAGGCAAAGAAGTTGAAAACTTTGAAAAA
AATTTAGAAGAATATATAACTAGAATAACCAATACAGAGAAGTGCTTAAAGGAGCTGATG
GAGCTGAAAACCAAGGCTCGAGAACTACATGAAGAATGCAGAAGCCTCAGGAGCGGATGC
GATCAACTGGAAGAAAGGGTATCAGCAATGGAAGATGAAATGAATGAAATGAAGCGAGAA
GGGAAGTTTAGAGAAAAAAGAATAAAAAGAAATAAGCAAAGCCTCCAAGAAATATGGGAC
TAT
>2a_chr4_307
TACTCTGAGCTACGGGAGGACATTCAAACCAAAGGCAAAGAAGTTGAAAACTTCGAAAAA
AATTTGGAAGAATGTATAACTAGAATAACCAATACAGAGAAGTGCTTAAAGGAGCTGATG
GAGCTGAAAACCAAGGCTCGAGAATTACGTGAAGAATGCAGAAGCCTCAGGAGCTGATGA
AATCAACTGGAAGAAAGGATATCAGCAATGGAAGATGAAATGAATGAAATGAAGCAAGAA
GGGAAGTTTAGAGAAAAAAGAATAAAAAGAAATGAGCAAAGCCTCCAAGAAATATGGGAC
TAT
>2a_chr12_308
TACTCTGAGCTACGGGAGGACATTCAAACCAAAGGCAAAGAAGTTGAAAACTCTG-AAAA
AATTTAGAAGAATGTATAACTAGAATAACCAATACAGAGAAGTGCTTAAAGGAGCTGATG
GAGCTGAAAACCAAGGCTCGAGAACTACGTGAAGAATGCAGAAGCCTCAGGAGCCGATGC
GATCAACTGGAAGAAACGGTATCAGCGATGGAAGATGAAATGAATGAAATGAAGTGAGAA
GGGAAGTTTAGAGAAAAAAGAATAAAAAGAAATGAGCAAAGCCTCCAAGAAATATGGGAC
TAT
>2a_chr11_311
TACTCTGAGCTATGGGAGGACATTCAAACCAAAGGCAAAGAGGTTGAAAACTTTGAAAAA
AATTTAGAAGAATGTATAACTAGAATAACCAATACAGAGAAGTGCTTAAAGGAGCTGATG
GAGCTGAAAACCAAGGCTCGAGAACTACGTGAAGAACGCAGAAGCCTCAGGAGTCGATGC
GATCAACTGGAAGAAAGGGTATCAGCGATGGAAGATGAAATGAATGAAATGAAGCGAGAA
GGGAAGTTTAGAGAAAAAAGAATAAAAAGAAATGAGCAAAGCCTCCAAGAAATATGGGAC
TAT
>2a_chr18_312
TACTCTGAGCTGCGGGAGGACATTCAAACCAAAGGCAAAGAAGTTGAAAACTTTGAAAAA
AATTTAGAAGAATGTATAACTAGAATAACCAATACAGAGAAGTCCTTAAAGGAGCTGATG
GAGCTGAAAACCAAGGCTCGAGAACTACGTAAAGAATGCAGAAGCCTCAGGAGCCGATGC
GATCAACTGGAAGAAAGGGTATCAGCAATGGAAGATGAAATGAATGAAATGAAGCGAGAA
GGGAAGTTTAGAGAAAAAAGAATAAAAAGAAATGAGCAAAGCCTCCAAGAAATATGGGAC
TAT
>2a_chr8_313
TACTCTGAGCTACGGGAGGACATTCAAACCAAAGGCAAAGAAGTGGAAAACTTTGAAAAA
AATTTAGAAGAATGTATAACTAGAATAACCAATACAGAGAAGTGCTTAAAGGAGCTGATG
GAGCTGAAAACCAAGGCTCGAGAACTACGTGAAGAATGCAGAAGCCTCAGGAGCCAATGC
AATCAACTGGAAGAAAGGGTATCAGCAATGGAAGATGAAATGAATGAAATGAAGCGAGAA
GGGAAGTTTAGAGAAAAAAGAATAAAAAGAAATGAGCAAAGCCTCCAAGAAATATGGGAC
TAT
>2a_chr2_314
TACTCCGAGCTACGGGAGGACATTCAAACCAAAGGCAAAGAAGTTGAAAACTTTGAAAAA
AATTTAGAAGAATGTATAACTAGAATAACCAATACAGAGAAGTGCTTAAAGGAGCTGATG
GAGCTGAAAACCAAGGCTCGAGAACTACATGAAGAATGCAGAAGCCTCAGGAGCCGATGC
GATCAACTGGAAGAAAGGGTATCAGCGATGGAAGATGAAATAAATGAAATGAAGTGAGAA
GGGAAGTTTAGAGAAAAAAGAATAAAAAGAAATGAGCAAAGCCTCCAAGAAATATGGGAC
TAT
>2a_chr5_315
TACTCTGAGCTATGGGAGGACATTCAAACCAAAGGCAAAGAAGTTGAAAACTTTGAAAAA
AATGTAGAAGAATGTATAACTAGAATAACCAATACAGAGAAGTGCTTAAAGGAGATGATG
GAGCTGAAAACCAAGGCTCGAGAACTACGTGAAGAATGCAGAAGCCTCAGGAGCCGATGC
GATCAACTGGAAGAAAGGGTATCAGCAATGGAAGATGAAATGAATGAAATGAAGTGAGAA
GGGAAGTCTAGAGAAAAAAGAATAAAAAGAAATGAGCAAAGCCTCCAAGAAATATGGGAC
TAT
>2a_chr2_318
TACTCTGAGCTACAGGAGGACATTCAAACCAAAGGCAAAGAAGTTGAAAACTTTGAAAAA
AATTTAGAAGAATGTATAACTAGAATAACCAATACAAAGAAGTGCTTAAAGGAGCTGATG
GAGCTGAAAACCAAGGCTTGAGAACTACGTGAAGAATGCAGAAGCCTCAGGAGCCGATGC
AATCAACTGGAAGAAAGGGTATCAGCAATGGAAGATGAAATGAATGAAATGAAGCGAGAA
GGGAAGGTTAGAGAAAAAAGAATAAAAAGAAATGAGCAAAGCCTCCAAGAAATATGGGAC
TAT
>2a_chr13_323
TACTCTGAGCTACGGGAGGACATTCAAACCAAAGGCAAAGAAGTTGAAAACTTTGAAAAA
AATTTAGAAGAATGTATAACTAGAATAACCAATACAGAGAAGTGCTTAAAGGAGCTGATG
GAGCTGAAAACCAAGGCTCGAGAACTACGTGAAGAATGCAGAAGCCTCAGGAGCCGATGT
GATCAACTGGAAGAAAGGGTATCAGCGATGGAAGATGAAATGAATGAAATGAAGCGAGAA
GGGAAGTCTAGAGAAAAAAGAATAAAAAGAAATGAGCAAAGCCTCCAAGAAATATGGGAC
TAT
>2a_chr8_324
TACTCTGAGCTACAGGAGGACATTCAAACCAAAGGCAAAGAAGTTGAAAACTTTGAAAAA
AATTTAGAAGAATGTATAACTAGAATAACCAATACAGAGAAGTGCTTAAAGGAGCTGATG
GAGCTGAAAACCAAGGCTCGAGAACTACGTGAAGAATGCAGAAGCCTCAGGAGCCGATGC
GATCAACTGGAAGAAAGGGTATCAGCGATGGAAGATGAAATGAATGAAATGAAGCAAGAA
GGGAAGTTTAGAGAAAAAAGAATAAAAAGAAATGAACAAAGCCTCCAAGAAATATGGGAC
TAT
>2a_chr18_326
TACTCTGAGCTACGGGAGGACATTCAAACCAAAGGCAAAGAAGTTGAAAACTTTGAAAAA
AATTTAGAAGAATGTATAACTAGAATAACCAATACAGAGAAGTGCTTAAAGGCGCTGATG
GAGCTGAAAACCAAGGCTCGAGAACTACGTGAAGAATGCAGAAGCCTCAGGAGCCGATGC
GATCAACTGGAAGAAAGGGTATCAGCGATGGAAGATGAAATGAATGAAATGAAGCGAGAA
GGGAAGTCTAGAGAAAAAAGAATAAAAAGAAATGAGCAAAGCCTCCAAGAAATATGGGAC
TAT
>2a_chr8_331
TACTCTGAGCTACGGGAGGACATTGAAACCAAAGGCAAAGAAGTTGAAAACTTTGAAAAA
AATTTAGAAGAATGTATAACTAGAATAACCAATACAGAGAAGTGCTTAAAGGAGCTGATG
GAGCTGAAAACCAAGGCTCGAGAACTACGTGAAGAATGCAGAAGCCTCAGGAGCCGATGT
GAACAACTGGAAGAAAGGGTATCAGCAATGGAAGATGAAATGAATGAAATGAAGCGAGAA
GGGAAGTTTAGAGAAAAAAGAATAAAAAGAAATGAGCAAAGCCTCCAAGAAATATGGGAC
TAT
>2a_chr8_332
TACTCTGAGCTACGGGAGGACATTCAAACCAAAGGCAAAGAAGTTGAAAACTTTGAAAAA
AATTTAGAAGAATGTATAACTAGAATAACCAATACAGAGAAGTGCTTAAAGGAGCTGATG
GAGCTGAAAACCAAGGCTCGAGAACTACGTGAAGAATGCAGAAGCCTCAGGAGCCGAAGC
GATCAACTGGAAGAAAGGGTATCAGCGATGGAAGATGAAATGAATGAAATGAAGCGAGAA
GGGAAGTTTAGAGAAAAAAGAATAAAAAGAAATGAGCAAAGCCTCCAAGAAATATGAGAC
TAT
>2a_chr20_333
TACTCTGAGCTACGGGAGGACATTCAAACCAAAGGCAAAGAAGCTGAAAACTTTGAAAAA
AATTTAGAAGAATGTATAACTAGAATAACCAATACAGAGAAGTGCTTAAAGGAGTGGATG
GAGCTGAAAGCCAAGGCTCGAGAACTACGTGAAGAATGCAGAAGCCTCAGGAGCCGATGC
AATCAACTGGAAGAAAGGGTATCAGCAATGGAAGATGAAATGAAAGAAATGAAGCGAGAA
GGGAAGTCTAGAGAAAAAAGAATAAAAAGAAATGAGCAAAGCCTCCAAGAAATATTGGAC
TAT
>2a_chr5_336
TACTCTGAGCTACGGGAGGACATTCAAACCAAAGGCAAAGAAGTTGAAAACTTTGAAAAA
AATTTAGAAGAATGTACAACTAGAATAACCAATACAGAGAAGTGCTTAAAGGAGCTGATG
GAGCTGAAAACCAAGGCTTGAGAACTACGTGAAGAATGCAGAAGCCTCAGGAGCCGATGC
GATCAACTGGAAGAAAGGGTATCAGCGATGGAAGATGAAATGAATGAAATGAAGAGAGAA
GGGAAGTTTAGAGAAAAAAGAATAAAAG-AAATGAGCAAAGCCTCCAAGAAATATGGGAC
TAT
>2a_chr18_337
TACTCTGAGCTACGGGAGGACATTCAAACCAAAGGCAAAGAAGTTGAAAACTTTGAGAAA
AATTTAGAAGAATGTATAACTAGAATAACCAATATAGAGAAGTGCTTAAAGGAGCTGATG
GAGCTGAAAACCAAGGCTCGAGAACTACGTGAAGAATGCAGAAGCCTCAGGAGCCGATGC
GATCAACTGGAAGAAAGGGTATCAACGATGGAAGATGAAATGAATGAAATGAAGCGAGAA
GGGAAGTCTAGAGAAAAAAGAATAAAAAGAAATGAGCAAAGCCTTCAAGAAATATGGGAC
TAT
>2a_chr8_338
TACTCTGAGCTACGGGAGGACATTCAAACCAAAGGCAAAGAAGTTGAAAACTTTGAAAAA
AATTTAGAAGAATGTATAACTAGAATAACCAATAAAGAGAAGTGCTTAAAGGAGCTGATG
GAGCTGAAAACCAAGGCTCGAGAACTACGTGAAGAATGCAGAAGCCTCAGGAGCCAATGT
GATCAACTGGAAGAAAGGGTATCAGTGATGGAAGATGAAATGAATGAAATGAAGCGAGAA
GGGAAGTCTAGAGAAAAAAGAATAAAAAGAAATGAGCAAAGCCTCCAAGAAATATGGGAC
TAT
>2a_chr6_342
TACTCTGAGCTACGGGAGGACATTCAAACCAAAGGCAAAGAAGTTGAAAACTTTGAAAAA
AATTTAGAAGAATGTATAACTAGAATAACCAATACAGAGAAGTGCTTAAAGGAGCTGATG
GAGCTGAAAACCAAGGCTCGAGAACTACGTGAAGAATGCAGAAGCCTCAGGAGCCAATGC
GATCAACTGGAAGAAAGGGTATCAGGGATGGAAGATGAAATGAATGAAATGAAGCAAGAA
GGGAAGTTTAGAGAAAAAAGAATAAAAAGAAATGAGCAAAGCCTCCAAGAAATATGGGAC
TAT
>2a_chr15_344
TACTCTGAGCTACGGGAGGACATTCAAACCAAAGGCAAAGAAGTTGAAAACTTTGAAAAA
AATTTAGAAGAATGTATAACTAGAATAACCAATACAGAGAAGTGCTTAAAGGAGCTGACG
GAGCTGAAAACCAAGGCTCGAGAACTACGTGAAGAATGCAGAAGCCTCAGGAGCCGATGC
GATCAACTGGAAGAAAGGGTATCAGCAATGGAAGATGAAATGAATGAAATGAAGTGAGAA
GGGAAGTTTAGAGAAAAAAGAATAAAAAGAAATGAGCAAAGCCTCCAAGAAATATGGGAC
TAT
>2a_chr15_347
TACTCTGAGCTACGGGAGGACATTCAAACCAAAGGCAAAGAAGTTGAAAACTTTGAAAAA
AATTTAGAAGAATGTATAACTAGAATAACCAATACAGAGAAGTGCTTAAAGGAACTGATG
GAGCTGCAAACCAAGGCTCGAGAACTACGAGAAGAATGCAGAAGCCTCAGGAGCCGATGC
GATCAACTGGAAGAAAGGGTATCAGCGATGGAAGATGAAATGAATGAAATGAAGCGAGAA
GGGAAGTTTAGAGAAAAAAGAATAAAAAGAAATGAGCAAAGCCTCCAGGAAATATGGGAC
TAT
>2a_chr16_349
TACTCTGAGCTATGGGAAGACATTCAAACCAAAGGCAAAGAAGTTGAAAACTTTGAAAAA
AATTTAGAAGAATGTATAACTAGAATAACCAATACAGAGAAGTGCTTAAAGGAGCTGATG
GAGCTGAAAACCAAGGCTCGAGAACTACGTGAAGAATGCAGAAGCCTCAGGAGCCGATGC
AATCAACTGGAAGAAAGGGTATCAGCAATGGAAGATGAAATGAATGAAATGAAGCGAGAA
GGGAAGTTTAGAGAAAAAAGAATAAAAAGAAATGAGCAAAGCCTCCAAGAAATATGGGAC
TAT
>2a_chr10_350
TACTCTGAGCTACGGGAGGACATTCAAACCAAAGGCAAAGAAGTTGAAAACTTTGAAAAA
AATTTAGGAGAATGTATAACTAGAATAACCAATACAGAGAAGTGCTTAAAGGAGCTGATG
GAGCTGAAAACTAAGGCTCGAGAACTACGTGAAGAATGCAGAAGCCTCAGGAGCCGATGC
GATCAACTGGAAGAAAGGGTATCAGCGATGGAAGATGAAATGAATGAAATGAAGTGAGAA
GGGAAGTTTAGAGAAAAAAGAATAAAAAGAAATGAGCAAAGCCTCCAAGAAATATGGGAC
TAT
>2a_chr9_351
TACTCTGAGCTACAGGAGGACATCCAAACCAAAGGCAAAGAAGTTGAAAACTTTGAAAAA
AATTTAGAAGAATGTATAACTGGAATAACCAATACAGAGAAGTGCTTAAAGGAGCTGATG
GAGCTGAAAACCAAGGCTCGAGAACTACGTGAAGAATGCAGAAGCCTCAGGAGCCGATGC
GATCAACTGGAAGAAAGGGTATCAGCGATGGAAGATGAAATGAATGAAATGAAGCGAGAA
GGGAAGTCTAGAGAAAAAAGAATAAAAAGAAATGAGCAAAGCCTCCAAGAAATATGGGAC
TAT
>2a_chr4_353
TACTCTGAGCTACGGGAGGACATTCAAACCAAAGGCAAAGAAGTTGAAAACTTTGAAAAA
AATTTAGAAGAATGTATAACTAGAATAACCAATACAGAGAAGTGCTTAAAGGAGCTGATG
GAGCTGAAAACCAAGGCTCGAGAAATACGTGAAGAATGCAGAAGCCTCAGAAGCCAATGT
GATCAACTGGAAGAAAGGGTATCAGTGATGGAAGATGAAATGAATGAAATGAAGTGAGAA
GGGAAGTTTAGAG-AAAAAGAATAAAAAGAAATGAGCAGAGCCTCCAAGAAATATGGGAC
TAT
>2a_chr6_355
TACTCTGAGCTACGGGAGGACATTCAAACCAAAGGCAAAGAAGTTGAAAACTTTGAAAAA
AATTTAGAAGAATGTATAACTAGAATAACCAATACAGAGAAGTGCTTAAAGGAGCTGATG
GAGCTGAAAACCAAGGCTCGAGAACTATGTGAAGAATGCAGAAGCCTCAGGAGCCGATGC
GATCAACTGGAAGAAAGGGTATCAGCGATGGAAGATGAAATGAATGAAATGAAGCAAGA-
---AAGTCTAGAGAAAAAAGAATAAAAAGAAATGAGCAAAGCCTCCAAGAAATATGGGAC
TAT
>2a_chrX_359
TACTCTGAGCTACGGGAGGACATTCAAACCAAAGGCAAAGAAGTTGAAAACTTTGAAAAA
AATTTAGAAGAATGTATAACTACAATAACCAACACAGAGAAGTGCTTAAAGGAGCTGATG
GAGCTGAAAACCAAGGCTCGAGAACTACGAGAAGAATGCAGAAGCCTCAGGAGCCGATGC
AATCAACTGGAAGAAAGGGTATCAGCAATGGAAGATGAAATGAATGAAATGAAGCAAGAA
GGGAAGTTTACAGAAAAAAGAATAAAAAGAAATGAGCAAAGCCTCCAAGAAATATGGGAC
TAT
>2a_chr4_360
TACTCTGAGCTATGGGAGGACATTCAAACCAAAGGCAAAGAAGTTGAAAACTTTGAAAAA
AATTTAGACGAATGTACAACTAGAATAACCAATACAGAGAAGTGCTTAAAGGAGCTGATG
GAGCTGAAAACCAAGGCTCAAGAACTAAGTGAAGAATGCAGAAGCCTCAGGAGCCGATGC
GATCAACTGGAAGAAAGGGTATCAGCAATGGAAGATGAAATGAATGAAATGAAGCGAGAA
GGGAAGTTTAGAGAAAAAAGAATAAAAAGAAATGAGCAAAGCCTCCAAGATATATGGGAC
TAT
>2a_chr1_361
TACTCTGAGCTATGGGAGGACATTCAAACCAAAGGCAATGAAGTTGAAAACTTTGAAAAA
AATTTAGAAGAATGTATAACTAGAATAACCAATAGAGAGAAGTGCTTAAAGGAGCTGATG
GAGCTGAAAACCAAGGCTCGAGAACTACGTGAAGAATGCAGAAGCCTCAGGAGCCGATGC
GATCAACTGGAAGAAAGGGTATCAGCAATGGAAGATGAAATGAATGAAATGAAGCGAGAA
GGGAAGTCTAGAGAAAAAAGAATAAAAAGAAATGAGCAAAGCCTCCAAGAAATATGGGAC
TAT
>2a_chr13_362
TACTCTGAGCTACGGGAGGACATTCAAACCAAAGGCAAAGAAGTTGAAAACTTTGAAAAA
AATTTAGAAGAATGTATAACTAAAATAACCAATACAGAGAAGTGCTTAAAGGAGCTGATG
GAGCTGAAAACCAAGGCTCGAGAACTACGTGAAGAATGCAGAAGCCTCAGGAGCCGATGC
GATCAACTGGAAGAAAGGGTATCAGCGATGGAAGATGAAATGAATGAAATGAAGTGGGAA
GGAAAGTTTAGGGAAAAAAGAATAAAAAGAAACAAGCAAAG-CTCCAAGAAATATGGGAC
TAT
>2a_chr2_365
TACTCCGAGCTACGGGAGGACATTCAAACCAAAGTCAAAGAAGTTGAAAACTTTGAAAAA
AAATTAGAAGAATGTATAACTAGAATAATCAATACAGAGAAGTGCTTAAAGGAGCTGATG
GAGCTGAAAACCAAGGCTCGAGAACTACGTGAAGAATGCAGAAGCCTCAGGAACCGATGC
GATCAACTGGAAGAAAGGGTATCAGTGATGGAAGATGAAATGAATGAAATGAAGCGAGAA
GGGAAGTTTAGAGAAAAAAGAATCAAAAGAAATGAGCAAAGCCTTCAAGAAATATGGGAC
TAT
>2a_chr5_366
TACTCTGAGCTACGGGAGGACATTCAAACCAAAGGCAAAGAAGTTGAAAACTTTGAAAAA
AATTTAGAAGAATGTATAACTAGAATAACCAATACAGAGAAGTGCTTAAAGGAGCTGATG
GAGCTGAAAACCAAGGCTCGAGAACTACGTGAAGAATGCAGAAGCCTCAGGAGCCAATGC
CATCAACTGGAAGAAAGGATATCAGCGATGGAAGATGAAATGAATGAAATGAAGTGAGAA
GGGAAGTTTAGAGAAAAAAGAATAAAAAGAAATGAGCAAAGCCTCCAAGAAATATGGGAC
TAT
>2a_chr18_367
TACTCTGAGCTACGGGAGGACATTCAAACCAAAGGCAAAGAAGTTGAAAACTTTGAAAAA
AATTTAGAAGAATGTATAACTAGAATAACCAATACAGAGAAGTGCTTAAAGGAGCTGATG
GAGTTGAAAACCAAGGCTCGAGAACTACGTGAAGAATGCAGAAGCCTCAGGAGCCGATGC
GATCAACTGGAAGAAAGGGTATCAGCGATGGAAGATGAAATGAATGAAATGAAGCAAGAA
GGGAAGTTTAGAGAAAAAAGAATCAAAAGAAATGAGCAAAGCCTCCAAGAAATATAGGAC
TAT
>2a_chr8_368
TACTCTGAGCTACTGGAGGACATTCAAACCAAAGGCAAAGAAGTTGAAAACTTTGAAAAA
AATTTAGAAGAATGTATAACTAGAATAACCAATACAGAGAAGTGCTTAAAGGAGCTGATG
GAGCTGAAAACCAAGGCTCGAGAACTATGTGAAGAATGCAGAAGCCTCAGGAGCCGATGC
GATCAACTGGAAGAAAGGGTATCAGCAATGGAAGAGGAAATGAGTGAAATGAAGCGAGAA
GGGAAGTTTAGAGAAAAAAGAATAAAAAGAACTGAGCAAAGCCTCCAAGAAATATGGGAC
TAT
>2a_chr13_371
TACTCTGAGCTACGGGAGGACATTCAAACCAAAGGCAAAGAAGTTGAAAACTTTGAAAAA
AATTTAGAAGAATGTATAACTAGAATAACCAATACAGAGAAGTGCTTAAAGGAGCTGATG
GAGCTGAAAACCAAGGCTCGAGAACTACGTGAAGAATGCAGAAGCCTCAGGAGCCGATGC
AATCAACTGGAAGAAAGGGTATCAGTGATGGAAGATGAAATGAATGAAATGAAGCAAGAA
GGGAAGTTTAGAGAAAAAAGAATAAAAAGAAATGAGCAAAGCCTCCAAGAAATATGGGAC
TAT
>2a_chr9_372
TACTCTGAGCTATGGGAGGACATTCAAACCAAAGGCAAAGAAGTTGAAAACTTTGAAAAA
AATTTAGAAGAATGTATAACTAGAATAACCAATACAGAGAAGTGCTTAAAGGAGCTGATG
GAGCTGAAAACCAAGGCTCAAGAACTACGTGAAGAATGCAGAAGCCTCAGGAGCCGATAC
GATCAACTGGAAGAAAGGGTATCAGCGATGGAAGATGAAATGAAAGAAATGAAGCGAGAA
GGGAAGTTTAGAAAAAAAAGAATAAAAAGAAATGAGCAAAGCCTCCAAGAAATATGGGAC
TAC
>2a_chr18_373
TACTCTGAGCTACAGGAGGACATTCAAACCAAAGGCAAAGAAGTTGAAAACTTTGAAAAA
AATTTAGAAGAATGTATAACTAGAATAACCAATACAGAGAAGTGCTTAAAGGAGCTGATG
GAGCTGAAAACCAAGGCTCGAGAACTACGTGAAGAATGCAGAAGCCTCAGGAGCCGATGC
GATCAACTGGAAGAAAGGGTATCAGCAATGGAAGATGAAATGAATGAAATGAAGTGAGAA
GGGAAGTTTAGAGAAAAAAGAATAAAAAGAAATGAGCAAAGCCTCCAAGAAATATGGGAC
TAT
>2a_chr8_374
TACTCTGAGCTACGGGAGGACATTCAAACCAAAGGCAAAGAAGTTGAAAACTTTGAAAAA
AATTTAGAAGAATGTATAACTAGAATAACCAATACAGAGAAGTGCTTAAAGGAGCTGATG
GAGCTGAAAACCAAGGCTCGAGAATGACGTGAACAATGCAGAAGCCTCAGGAGCCGATGC
GATCAACTGGAAGAAAGGGTATCAGCGATGGAAGATGAAATGAATGAAATGAAGTGAGAA
GGGAAGTCTAGAGAAAAAAGAATAAAAAGAAATGAGCAAAGCCTCCAAGAAATATGGGAC
TAT
>2a_chr1_375
TACTCTGAGCTATGGGAGGACATTCAAACCAAAGGCAAAGAAGTTGAAAACTTTGAAAAA
AATTTAGAAGAATGTATAACTAGAATAACCAATACAGAGAAGTGCTTAAAGGAGGTGATG
GAGCTGAAAACCAAGGCTCGAGAACTACGTGAAGAATGCAGAAGCCTCAGGAGCCCATGC
GATCAACTGGAAGAAAGGGTATCAGCGATGGAAGATGAAATGAATGAAATGAAGCGAGAA
GGGAAGTCTAGAGAAAAAAGAATAAAAAGAAATGAGCAAAGCCTCCAAGAAATATGGGAC
TAT
>2a_chr11_376
TACTCTGAGCTACGGGAGGACATTCAAACCAAAGGCAAAGAAGTTGAAAACTTTGAAAAA
AATTTAGAAGAATGTATAACTAGAATAACCAATACAGAGAAGTGCTTAAAGGAGCTGATG
GAGCTGAAAACCAAGGCTTGAGAACTACGTGAAGAATGCAGAAGCCTCAGGAGCCGATGC
GATCAACTGGAAGAAAGGGTATCAGTGATGGAAGATGAAATAAAAGAAATGAAGCGAGAA
GGGAAGTTTAGAGAAAAAAGAATAAAAAGAAATGAACAAAGCCTCCAAGAAATATGGGAC
TAT
>2a_chr8_378
TACTCTGAGCTATGGGAGGACATTCAAACCAAAGGCAAAGAAGTTGAAAACTTTGAAAAA
AATTTAGAAGAATGTATAACTAGAATAACCAATACAGAGAAGTGCTTAAAGGAGCTGATG
GAGCAGAAAACCAAGGCTTGAGAACTACGTGAAGAATGCAGAAGCCTCAGGAGCCGATGC
GATCAACTGGAAGAAAGGGTATCAGCGATGGAAGATGAAATGAATGAAATGAAGCGAGAA
GGGAAGTTTAGAGAAAAAAGAATAAAAAGAAATGAGCAAAGCCTCCAAGAAATATGGGAC
TAT
>2a_chrX_380
TACTCTGAGCTACGGGAGGACATTCAAACCAAAGGCAAAGAAGTTGAAAACTTTGAAAAA
AATTTAGAAGAATGTATAACTAGAATAACCAATACAGAGAAGTGCTTAAAGGAGCTGATG
GAGCTGAAAACCAAGGCTCAAGAACTACGTGAAGAGTGCAGAAGCCTCAGGAGCCAATGC
GATCAACTGGAAGAAAGGGTATCAGCAATGGAAGATGAAATGAATGAAATGAAGTGAGAA
GGGAAGTTTAGAGAAAAAAGAATAAAAAGAAATGAGCAAAGCCTCCAAGAAATATGGGAC
TAT
>2a_chr2_381
TACTCTGAGCTACGGGAGGACATTCAAACCAAAGGCAAAGAAGTTGAAAACTTTGAAAAA
AATTTAGAAGAATGTATAACTAGAATAACCAATACAGAGAAGTGCTTAAAGTAGCTGATG
GAGCTGAAAACCAAGGCTCGAGAACTACGTGAAGAATGCAGAAGCCTCAGGAGCCGATGC
GATCAACTGGAAGAAAGGGTATCAGCGATGGAAGATGAAATGAATGAAATGAAGCGAGAA
GGGAAGTCTAGAGAAAAAAGAATAAAAAGAAATGAGCAAAGCCTCCAAGAAATATGGGAC
TAT
>2a_chr10_387
TACTCTGAGCTACGGGAGGACATTCAAACCAAAGGTAAAGAAGTTGAAAACTTTGAAAAA
AATTTAGAAGAATGTATAACTAGAATAACCAATACAGAGAAGTGCTTAAAGGAGCTGATG
GAGCTGAAAACCAAGGCTCGAGAACTACGTGAAGAATGCAGAAGCCTCAGGAGCTGATGC
GATCAAATGGAAGAAAGGGTATCAGCAATGGAAGATGAAATAAATGAAATGAAGCGAGAA
GGGAAGTTTAGAGAAAAAAGAATAAAAAGAAATGAGCAAAGCCTCCAAGAAATATGAGAC
TAT
>2a_chr9_388
TACTCTGAGCTACGGGAGGACATTCAAACCAAAGGCAAAGCAGTTGAAAACTTTGAAAAA
AATTTAGGAGAATGTATTACTAGAATAACCAATACAGAGAAGTGCTTAAAGGAGCTGATG
GAGCTGAAAACCAAGGCTCGAGAACTACGTGAAGAATGCAGAAGCCTCAGGAGCCGATGC
GATCAACTGGAAGAAAGGGTATCAGCAATGGAAGATGAAATGAATGAAATGAAGCGAGAA
GGGAAGTTTAGAGAAAAAAGAATAAAAAGAAATGAGCAAAGCCTCCAAGAAATATGGGAC
TAT
>2a_chr22_392
TACTCTGAGCTATGGGAGGACATTCAAACCAAAGGCAAAGAAGTTGAAAACTTTGAAAAA
AATTTAGAAGAATGTATAACTAGAATAACCAATACAGAGAAGTGCTTAAAGGAGCTGATG
GAGCTGAAAACCAAGGCTCGAGAACTACATGAAGAATGCAGAAGCCTCAGGAGCCGATGC
GATCAACTGGAAGAAAGGGTGTCAGCGATGGAAGATGAAATGAATGAAATGAAGCGAGAA
GGGAAGTTTAGAGAAAAAAGAATAAAAAGAAATGAGCAAAGCCTCCAAGAAATATGGGAC
TAT
>2a_chr18_394
TACTCTGAGCTACAGGAGGACATTCAAACCAAAGGCAAAGAAGTTGAAAACTTTGAAAAA
AATTTAGAAGAATGTATAACTAGAATAACCAATACAGAGAAGTGCTTAAAGGAGCTGATG
GAGCTGAAAACCAAGGCTCGAGAACTACGTGAAGAATGCAGAAGCCTCAGGAGCCAATGC
GATCAACTGGAAGAAAGGGTATCAGTGATGGAAGATGAAATGAATGAAATGAAGTGAGAA
GGGAAGTTTAGAGAAAAAAGAATAAAAAGAAATGAGCAAAGCCTCCAAGAAATATGGGAC
TAT
>2a_chr7_395
TACTCTGAGCTACAGGAGGACATTCAAACCAAAGGCAAAGAAGTTGAAAACTTTGAAAAA
AATTTAGAAGAATGTATAACTAGAATAACCAATACAGAGAAGTGCTTAAAGGAGCTGATG
GAGCTGAAAACCAAGGCTCGAGAACTACGTGAAGAATGCAGAAGCCTCAGGAGCTGATGC
GATCAACTGGAAGAAAGGGTATCAGCGATGGAAGATGAAATGAATGAAATGAAGTGAGAA
GGGAAGTTTAGAGAAAAAAGAATAAAAAGAAATGAGCAAAGCCTCCAAGAAATATGGGAC
TAT
>2a_chr18_397
TACTCTGAGCTATGGGAGGACATTCAAACCAAAGGCAAAGAAGTTGAAAACTTTGAAAAA
AATTTAGAAGAATGTATAACTAGAATAACCAATACAGAGAAGTGCTTAAAGGAGCTGATG
GAGCTGAAAACCAAGGCTCGAGAACTACGTGAAGAATGCAGAAGCCTCAGGAGCCGATGC
GATCAACTGGAAGAAAGGGTATCAGCAATGGAAGATGAAATGAATGAAATGAAGCGAGAA
GGGAAGTTTAGAGAAAAAAGAATAAAAAGAAATGAGCAAAGCCTCCAAGAAATATGGGAC
TAT
>2a_chr5_398
TACCCTGAGCTACGGGAGGACATTCAAACCAAAGGCAAAGAAGTTGGAAACTTTGAAAAA
AATTTAGAAGAATGTATAACTAGAATAACCAATACAGAGAAGTGCTTAAAGGAGCTGATG
GAGCTGAAAACCAAGGCTCGAGAACTATGTGAAGAATGCAGAAGCCTCAGGAGCCGATGC
GATCAACTGGAAGAAAGGGTATCAGTGATGGAAGATGAAATGAATGAAATGAAGTGAGAA
GGGAAGTTTAGAGAAAAAAGAATAAAAAGAAATGAGCAAAGCCTCCAAGAAATATGGGAC
TAT
>2a_chr13_402
TACTCTGAGCTATGGGAGGACATTCAAACCAAAGGCAAAGAAGTTGAAAACTTTGAAAAA
AATTTAGAAGAATGTATAACTAGAATAACCAATACAGAGAAGTGCTTAAAGGAGCTGATG
GAGCTGAAAACCAAGGCTCGAGAACTACGTGAAGAATGCAGAAGCCTCAGGAGCTGATGC
GATCAACTGGAGGAAAGGGTATCAACAATGGAAGATGAAATGAATGAAATGAAGTGAGAA
GGGAAGTTTAGAGAAAAAAGAATAAAAAGAAATGAGCAAAGCCTCCAAGAAATATGCGAC
TAT
>2a_chr15_403
TACTCTGAGCTACGGGAGGACATTCAAACCAAAGGCAAAGAAGTTGAAAACTTTGAAAAA
AATTTAGAAGAATGTATAACTAGAATAACCAATACAGAGAAATGCTTAAAGGAGCTGATG
GAGCTGAAAACCAAGGCTCGAGAACTACGTGAAGAATGCAGAAGCCTCAGGAGCTGATGC
GATCAACTGGAAGAAAGGGTATCAGCAATGGAAGATGAAAGGAATGAAATGAAGCAAGAA
GGGAAGTTTAGAGAAAAAAGAATAAAAAGAAATGAGCAAAGCCTCCAAGAAATATGGGAC
TAT
>2a_chr11_404
TACTCTGAGCTACGGGAGGACATTCAAACCAAAGGCAAAGAAGTTGAAAACTTTGAAAAA
AATTTAGAAGAATGTATAACTAGAATAACCAATACAGAGAAGTGCTTAAAGGAGCTGATG
GAGCTGAAAACCAAGGCTCGAGAACTACGTGAAGAATGCAGAAGCCTCAGGAGCCGATGC
AATCAACTGGAAGAAAGGGTATCAGCCATGGAAGATGAAATGAATGAAATGAAGCGAGAA
GGGAAGTTTAGAGAAAAAAGAATAAAAAGAAATGAGCAAAGCCTCCAAGAAATATGGGAC
TAT
>2a_chr2_405
TACTCCGAGCTACGGGAGGACATTCAAACCAAAGGCAAAGAAGTTGAAAACTTTGAAAAA
AATTTAGAAGAATGTATAACTAGAATAACCAATACAGAGAAGTGCTTAAAGGAGCTGATG
GAGCTGAAAACCAAGGCTCGAGAACTACGTGAAGAATGCAGAAGCCTCAGGAGCCGATGC
GACCAACTGGAAGAAAGGGTATCAGCAATGGAAGATGAAATGAATGAAATGAAGCGAGAA
GGGAAGTTTAGAGAAAAAAGAATAAAAAGAAATGAGCAAAGCCTCCAAGAAATATGGGAC
TAT
>2a_chr3_406
TACTCTGAGCTACGGGAAGACATTCAAACCAAAGGCAAAGAAGTTGAAAACTTTGAAAAA
AATTTAGAAGAATGTATAACTAGAATAATCAAAACAGAGAAGTGCTTAAAGGAGCTGATG
GAGCTGAAAACCAAGGCTCGAGAACTACGTGAAGAATGCAGAAGCCTCAGGAGCCGATGC
GATCAACTGGAAGAAAGGGTATCAGCGATGGAAGATGAAATGAATGAAATGAAGTGAGAA
GGAAAGTTTAGAGAAAAAAGAATAAAAAGAAACGAGCAAAGCCTCCAAGAAATATGGGAC
TAT
>2a_chr14_410
TACTCTGAGCTACGGGAGGACATTCAAACCAAAGGCAAAGAAGTTGAAAACTTTG-AAAA
AATTTAGAAGAATGTATAACTAGAATAACCAATACAGAGAAGTGCTTAAAGGAGCTGATG
GAGCTGAAAACCAAGGCTCGAGAACTACGTGAAGAATGCAGAAGCCTCAGGAGCCGATGC
GATCAACTGGAAGAAAGGGTATCAGCAATGGAAGATGAAATGAATGAAATGAAGCGAGAA
GGGAAGTTTAGAGAAAAAAGAATAAAAAGAAATGAGCAAAGCCTCCAAGAAATATGGGAC
TAT
>2a_chr2_411
TACTCTGAGCTACGGGAGGACATTCAAACCAAAGGCAAAGAAGTTGAAAACTTTGAAAAA
AATTTAGAAGAATGTATAACTAGAATAACCAAGACAGAGAAGTGCTTAAAGGAGCTGATG
GAGCTGAAAACCAAGGCTGGAGAAATACGTGAAGAATGCAGAAGCCTCAGGAGCTGATGC
GATCAACTGGAAGAAAGGGTATCAGCAATGGAAGATGAAATGAATGAAATGAAGCGAGAA
GGGAAGTTTAGAGAAAAAAGAATAAAAAGAAATGAGCAAAGCCTCCAAGAAATATGGGAC
TAT
>2a_chr18_414
TACTCTGAGCTACGGGAGGACATTCAAACCAAAGGCAAAGAAGTTGAAAACTTTGAAAAA
AATTTAGAAGAATGTATAACTAGAATAACCAATACAGAGAAGTGCTTAAAGGAGCTGATG
GAGCTGAAAACCAAGGCTCGAGAACTACGTGAAGAATGCAGAAGCCTCAGGAGCCGATGC
GATCAACTGGAAGAAAGGGTATCAGCGATGGAAGATGAAATGAATGAAATGAAGCGAGAA
GGGAAGTTTAGAGAAAAAAGAATAAAAAGAAATGAGCAAAGCCTCCAAGAAATATGGGAC
TAT
>2a_chr1_416
TACTCTGAGCTACGGGAGGACATTCAAACCAAAGGCAAAGAAGTTGAAAACTTTGAAAAA
AATTTAGAAGAATGTATAACTAGAATAACCAATACAGAGAAGTGCTTAAAGGAGCTGATG
GAGCTGAAAACCAAGGCTCGAGAACTACGTGAAGAATGCAGAAGCCTCAGGAGCCGATGC
GATCAACTGGAAGAAAGGGTATCAGCAATGGAAGATGAAATGAATGAAATGAAGCGAGAA
GGGAAGTTTAGAGAAAAAAGAATAAAAAGAAATGAGCAAAGCCTCCAAGAAATATGGGAC
TAT
>2a_chr3_417
TACTCTGAGCTACGGGAGGACATTCAAACCAAAGGCAAAGAAGTTGAAAACTTTGAAAAA
AATTTAGAAGAATGTATAACTAGAATAACCAATACAGAGAAGTGCTTAAAGGAGCTGATG
GAGCTGAAAACCAAGGCTCGAGAACTACGTGAAGAATACAGAAGCCTCAGGAGCCGATGC
GATCAACTGGAAGAAAGGGTATCAGCAATGGAAGATGAAATGAATGAAATGAAGCGAGAA
GGGACGTTTAGAGAAAAAAGAATAAAAAGAAATGAGCAAAGCCTCAAAGAAATATGGGAC
TAT
>2b_chrY_2
TACTCTGAGCTATGGAAGGACATTCAAACCAAAGGCAAAGAAGTTGAAAACTTTGAAAAA
AATTCAGAAGAATGTACAACTAGAATAACCAATACAGAGAAGTTCTTAAAGGAGCTGATG
GAGCTGAAAACCAAGGCTCCAGAACTACTAGAAGAATGCAGAAGCCTCAGGAGCCAATGC
GATCAACTGGAAGAAAGGGTATCAGCGATGGAAGATGAAATGAATGAAAGGAAGTGAGAA
GGGAAGTTTAGAGAAAAAAGAATAGAAAGAAATGAGCAAAGCCTCCAAGAAATATGGGAC
TAT
>2b_chr6_3
TACTCTGAGCTACGGGAGGACATTCAAACCAAAGGCAAAGAAGTTGAAAACTTTGAAAAA
GATTTAGAAGAATGTATAACTAGAATAACCAATACAGAGAAGTGCTTAAAGGAGCTGATG
GAGCTGAAAACCAAGGCTCGAGAACTACGTGAAGAATGCAGAAGCCTCAGGAGCCGATGC
GATCAACTGGAAGAAAGGGTATCAGCGATGGAAGATGAAATGAATGAAATGAAGCGAGAA
GCGAAGGTTAGAGAAAAAAGAATAAAAAGAAATGAGTAAAGCCTCCAAGAAATATGGGAC
TAT
>2b_chr2_4
TACTCTGAGCTACGGGAGGACATTCAAACCAAAGGCAAAGAAGTTGAAAACTTTGAAAAA
AATTTAGAAGAATGTATAACTAGAATAACCAATACAGAGAAGTGCTTAAAGGAGCTGATG
GAGCTGAAAACCAAGGCTCGAGAACTACGGGAAGAATGCAGAAGCCTCAGGAGCTGATGC
GATCAACTGGAAGAAAGGGTATCAGTGATGGAAGATGAAATGAATGAAATGAAGCGAGAA
GGGAAGTTTAGAGAAAAAAGAATAAAAAGAAATGAGCAAAGCCTCCAAGAAATATGGGAC
TAT
>2b_chr8_5
TACTCTGAGCTACGGGAGGACATTCAAACCAAAGGCAAAGAAGTTGAAAACTTTGAAAAA
AATTTAGAAGAATGTATAACTAGAATAACCAATACAGAGAAGTGCTTAAAGGAGCTGATG
GAGCTGAAAACCAAGGCTCGAGAACTACGTGAAGAATGCAGAAGCCTCAGGAGCCGATGC
GATCAACTGGAAGAAAGGGTATCAGTGATGGAAGATTAAATGAATGAAATGAAGTGAGAA
GGGAAGTTTAGAGAAAAAAGAATAAAAAGAAATGAGCAAAGCCTCCAAGAAATATGGGAC
TAT
>2b_chr4_6
TACTCTGAGCTATGGGAGGACATTCAAACCAAAGGCAAAGAAGTTGAAAACTTTGAAAAA
AATTTAGAAGAATGTATAACTAGAATAACCAATACAGAGAAGTGCTTAAAGGAGCTGATG
GAGCTGAAAACCAAGGCTCGAGAACTACGTGAAGAATGCAGAAGCCTCAGGAGCCGATGA
GATCAACTGGAAGAAAGGGTATCAGCAATGGAAGATGAAATGAATGAAATGAAGCGAGAA
GGGAAGTTTAGAGAAAAAAGAATAAAAAGAAATGAGCAAAGCCTCCAAGAAATGTGGGAC
TAT
>2b_chrY_7
TACTCTGAGCTACGGGAGGACATTCAAACCAAAGGCAAAGAAGTTGAAAACTTTGAAAAA
AATTTAGAAGAATGTGTAACTAGAATAACCAATACAGAGAAGTGCTTAAAGGAGCTGATA
GAGCTGAAAACCAAGGCTCGAGAACTACATGAAGAATGCAGAAGCCTCAGGAGCCGATGC
GATCAACTGGAAGAAAGGGTATCAGCAATGGAAGATGAAATGAATGATATGAAGCGAGAA
GGGAAGGTTAGAGAAAAAAGAATAAAAAGAAATGAGCAAAGCCTCCAAGAAATATGGGAC
TAT
>2b_chr7_8
TACTCTGAGCTACGGGAGGACATTCAAACCAAAGGCAAAGAAGTTGAAAACTTTGAAAAA
AATTTAGAAGAATGTATAACTAGAATAACCAATACAGAGAAGTGCTTAAAGGAGCTGATG
GAGCTGAAAACCAAGGCTCGAGAACTACGTGAAGAATGCAGAAGCCTCAGGAGCCGATGC
GATCAATTGGAAGAAAGGGTATCAGCAATGGAAGATGAAATGAAAGAAATGAAGCGAGAA
GGGAAGTTTAGAGAGAAAAGAATGAAAAGAAATGAACGAAGCCTCCAAGAAATATGGGAC
TAT
>2b_chrX_9
TACTCTGAGCTACGGGAGGACATTCAAACCAAAGGCAAAGAAGTTGAAAACTTTGAAAAA
AATTTAGAAGAATGTATAACTAGAATAACCAATACAGAGAAGTGCTTAAAGGAGCTGATG
GAGCTGAAAACCAAGGCTCGAGAACTACGTGAAGAATGCAGAAGCCTCAGGAGCCGATGC
GATCAACTGGAAGAAAGGGTATCAGCAATGGAAGATGAAATGAATGAAATGAAGCGAGAA
GGGAAGTTTAAAGAAAAAAGAATAAAAAGAAATGAGCAAAGCCTCCAAGAAATATGGGAC
TAT
>2b_chr3_12
GACTCTGAGCTACGGGAGGACATTCAAACCAAAGGCAAAGAAGTTAAAAACTTTGAAAAA
AATTTAGAAGAATGTATAACTAGAATAACCAATACAGAGAAGTGCTTAAAGGAGCTGATG
GAGCTGAAAACCAAGGCTCGAGAACTACGTGAAGAATGCAGAAGCCTCAGGAGCCCATGT
GATCAACTGGAAGAAAGGGTATCAGCAATGGAAGATGAAATGAATGAAATGAAGCGAGAA
GGGAAGTTTAGAGAAAAAAGAATAAAAAGAAATGAGCAAAGCCTCCAAGAAATATGGGAC
TAT
>2b_chrX_13
TACTCTGAGCTACGGGAGGACATTCAAACCAAACGCAAAGAAGTTGAAAACTTTGAAAAA
AATTTAGAAGAATGTATAACTAGAATAACCAATACAGAGAAGTGCTTAAAGGAGCTGATG
GAGCTGAAAACCAAGGCTCGAGAACTACGTGAAGAATGCAGAAGCCTCAGGAGCCAATGC
GATCAACTGGAAGAAAGGGTATCAGCAATGGAAGACGAAATGAATGAAATGAAGCAAGAA
GGGAAGTTTAGAGAAAAAAGAATAAAAAGAAATGAGCAAAGCCTCCAAGAAATATGGGAC
TAT
>2b_chr7_14
TACTCTGAGCTACGGGAGGACATTCAAACCAAAGGCAAAGAAGTTGAAAACTTTGAAAAA
AATTTAGAAGAATGTATAACTAGAATAACCAATACAGAGAAGTGCTTAAAGGAGCTGATG
GAGCTGAAAACCAAGGCTCGAGAACTACGTGAAGAATGCAGAAGCCTCAGGAGCCGATGC
GATCAACCGGAAGAAAGGGTATCAGCGATGGAAGATGAAATGAATGAAATGAAGCGAGAA
GGGAAGTTTAGAGAAAAAAGAATAAAAAGAAATGAGCAAAGCCTCCAAGAAATATGGGAC
TGT
>2b_chr2_15
TACTCTGAGCTACGGGAGGACATTCAAACCAAAGGCAAAGAAGTTGAAAACTTTGAAAAA
AATTTAGAAGAATGTATAACTAGAATAACCAATACAGAGAAGTGCTTAAAGGAGCTGATG
GAGCTGAAAACCAAGGCTCGAGAACTACGTGAAGAATGCAGAAGCCTCAGGAGCCGATGT
GATCAACTGGAAGAAAGGGTATCAGCAATGGAAGATGAAATGAATGAAATGAAGCGAGAA
GGGAAGGTTAGAGAAAAAAGAATAAAAAGAAATGAGCAAAGCCTCCAAGAAATATGGGAC
TAT
>2b_chr4_17
TACTCTGAGCTACGGGAGGACATTCAAACCAAAGGCAAAGAAGTTGAAAACTTTGAAAAA
AATTTAGAAGAATGTATAACTAGAATAACCAATACAGAGAAGTGCTTC----AGCTGATG
GAGCTGAAAACCAAGGCTCGAGAACTACGTGAAGAATGCAGAAGCCTCAGGAGCCGATGC
GATCAACTGGAAGAAAGGGTATCAGCAATGGAAGATGAAATGAATGAAATGAAGCGAGAA
GGGAAGTTTAGAGAAAAAAGAATAAAAAGAAATGAGCAAAGCCTCCAAGAAATATGGGAC
TAT
>2b_chr3_19
TACTCTGAGCTACGGGAGGACATTCAAACCAAAGGCAAAGAAGTTGAAAACTTTGAAAAA
AATTTAGAAGAATGTATAACTAGAATAACCAATACAGAGAAGTGCTTAAAGGAGCTCATG
GAGCTGAAAACCAAGGCTCGAGAACTACGTGAAGAATGCAGAAGCCTCAGGAGCCGATGC
GATCAACTGGAAGAAAGGGTATCAGCAATGGAAGATGAAATGAATGAAATGAAGCGAGAA
GGGAAGTTTAGAGAAAAAAGAATAAAAAGAAATGAGCAAAGCCTCCAAGAAATATGGGAC
TAT
>2b_chr5_20
TACTCTGAGCTACGGGAGGACATTCAAACCAAAGGCAAAGAAGTTGAAAACTTTGAAAAA
AATTTAGAAGAATGTATAACTAGAATAACCAATACAGAGAAGAGCTTAAAGGAGCTGATG
GAGCTGAAAACCAAGGCTCGAGAACTACGTGAAGAATGCAGAAGCCTCAGGAGCTGATGC
GATCAACTGGAAGAAAGGGTATCAGCAATGGAAGATGAAATGAATGAAATGAAGCGAGAA
GGGAAGGTTAGAGAAAAAAGAATAAAAAGAAATGAGCAAAGCCTCCAAGAAATATGGGAC
TAT
>2b_chr3_21
TACTCTGAGCTACGGGAGGACATTCAAACCAAAGGCAAAGAAGTGGAAAACTTTGAAAAA
AATTTAGAAGAATGTATAACTAGAATAACCAATACAGAGAAGTGCTTAAAGGAGCTGATG
GAGCTGAAAACCAAGGCTCGAGAACTACGTGAAGAATGCAGAAGCCTCAGGAGCCGATGC
GATCAACTGGAAGAAAGGGTATCAGCGATGGAAGATGAAATGAATGAAAAGAAGCGAGAA
GGGAAGTTTAGAGAAAAAAGAATAAAAAGAAACGAGCAAAGCCTCCAAGAAATATGGGAC
TAT
>2b_chr2_22
TACTCTGAGCTACGGGAGGACATTCAAACCAAAGGCAAAGAAGTTGAAAACTTTGAAAAA
AATTTAGAAGAATGTATAACTAGAATAACCAATACAGAGAAGTGCTTAAAGGAGCTGATG
GAGCTGAAAACCAAGGCTCGAGAACTACGTGAAGAATGCAGAAGCCTCAGGAGCCGATGC
GATCAACTGGAAGAAAGGGTATCAGCGATGGAAGATGAAATGAATGAAATTAAGCGAGAA
GGGAAGGTTAGAGAAAAAAGAATAAAAAGAAATGAGCAAAGCCTCCAAGAAATATGGGAC
TAT
>2b_chr13_23
TACTCTGAGCTACGGGAGGACATTCAAACGAAAGGCAAAGAAGTTGAAAACTTTGAAAAA
AATTTAGAAGAATGTATAACTAGAAGAACCAATACAGAGAAGTGCTTAAAGGAGCTGATG
GAGCTGAAAACCAAGGCTCGAGAACTACGTGAAGAATGCAGAAGCCTCAGGAGCCGATGA
GATCAACTGGAAGACAGGGTATCAGCAATGGAAGACGAAATGAATGAAATGAAGCGAGAA
GGGAAGTTCAGAG-AAAAAAAATAAAAAGAAATGAGCAAAGCCTCCAAGAAATATGGGAC
TAT
>2b_chr18_25
TACTCTGAGCTACGGGAGGACATTCAAACCAAAGGCAAAGAAGTTGAAAACTTTGAAAAA
AATTTAGAAGAATGTATAACTAGAATAACCAATACAGAGAAGTGCTTAAAGGAGCTGATG
GAGCTGAAAGCCAAGGCTCGAGAACTACGTGAAGAATTCAGAAGCCTCAGGAGCCGATGC
GATCAACTGGAAGAAAGGGTATCAGCAATGGAAGATAAAATGAATGAAATGAAACGAGAA
GGGAAGGTTAGAGAAAAAAGGATAAAAAGAAATGAGCAAAGCCTCCAAGAAATATGGGAC
TAT
>2b_chr6_26
TACTCTGAGCTACGGGAGGACATTCAAACCAAAGGCAAAGAAGTTGAAAACTTTGAAAAA
AATTTAGAAGAATGTATAACTAGAATAACCAATACAGAGAAGTGCTTAAAGGAGCTGATG
GAGCTGAAAACCAAGGCTCGAGAACTACGTGAAGAATGCAGAAGCCTCAGGAGCCGATGC
GATCAACTGGAAGAAAGGGTATCAGCAATGGAAGATGAAATGAATGAAATGAAGCGAGAA
GGGAAGGTTAGAGAAAAAAGAATAAAAAGAAATGAGCAAAGCCTCCAAGAAATATGGGAC
TAT
>2b_chrX_28
TACTCTGAGCTACGGGAGGACATTCAAACCAAAGGCAAAGAAGTTGAAAACTTTGAAAAA
AATTTAGAAGAATGTATAACTAGAATAAGCAATACAGAGAAGTGCTTAAAGGAGCTGATG
GAGCTGAAAACCAAGGCTCGAGAACTACGTGAAGAATGCAGAAGCCTCAGGAGCCGATGC
GATCAACTGGAAGAAAGGGTATCAGCAATGGAAGATGAAATGAATGAAATGAAGCGAGAA
GGGAAGGTTAGAGAAAAAAGAATAAAAAGAAATAAGCAAAGCCTCCAAGAAATATGGGAC
TAT
>2b_chr12_29
TACTCTGAGCTACGGGAGGACATTCAAACCAAAGGCAGAGAAGTTGAAAACTTTGAAAAA
AATTTAGAAGAATGTATAACTAGAATAACCAATACAGAGAAGTGCTTAAAGGAGCTGATG
GAGCTGAAAACCAAGGCTCGAGAACTACGTGAAGAATGCAGAAGCCTCAGGAGCCGATGC
GATCAACTGGAAGAAAGGGTATCAGTGATGGAAGATGAAATGAATGAAATGAAGTGAGAA
GGGAAGTTTACAGAAAAAAGAATGAAAAGAAATGAGCAAAGCCTCCAAGAAATATGGGAC
TAT
>2b_chr5_30
TACTCTGAGCTACGGGAGGACATTCAAACCAAAGGCAAAGAGGTTGAAAACTTTGAAAAA
AATTTAGAAGAATGTATAACTAGAATAACCAATACAGAGAAGTGCTTAAAGGAGCTGATG
GAGCTGAAAACCAAGGCTCGAGAACTACTTGAAGAATGCAGAAGCCTCAGGAGCCGATGC
AATCAACTGGAAGAAAGGGTATCAGCAATGGAAGATGAAATGAATGAAATGAAGCGAGAA
GGGAAGGTTAGAGAAAAAAGAATAAAAAGAAATGAGCAAAGCCTCCAAGATATATGGGAC
TAT
>2b_chr9_32
TACTCTGAGCTACGGGAGGACATTCAAACCAAAGGCAAAGAAGTTGAAAACTTTGAAAAA
AATTTAGAAGAATGTATAACTAGAATAACCAATACAGAGAAGTGCTTAAAGGAGCTGATG
GAGCTGAAAACCAAGGCTCGAGAACTACTTGAAGAATGCAGAAGCCTCAGGAGCCGATGC
GATCAACTGGAAGAAAGGGTATCAGCAATGGAAGATGAAATGAATGAAATGAAGCGAGAA
GGGAAGTTTAGAGAAAAAAGAATAAAAAGAAATGAGCAAAGCCTCCAAGAAATATGGGAC
TAT
>2b_chr13_33
TACTCTGAGCTACGGGAGGACATTCAAACCAAAGGCAAAGAAGTTGAAAACTTTGAAAAA
AATTTAGAAGAATGTATAACTAGAATAACCAATACAGAGAAGTGCTTAAAGGAGCTGATG
GAGCTGAAAACCAAGGCTCGAGAACTACGTGAAGAATGCAGAAGCCTCAGGAGCCGATGC
GATCAACTGGAAGAAAGGGTATCAGCAATGGAAGATGAAATGAATGAAATGAAGCGAGAA
GGGAAGTTTAGAGAAAAAAGAATAAAAAGAAATGAGCAAAGCCTCCAAGAAATATGGGAC
TAT
>2b_chr4_36
TACTCTGAGCTACGGGAGGACATTCAAACCAAAGGCAAAGAAGTTGAAAACTTTGAAAAA
AATTTAGAAGAATGTATAACTAGAATAACCAATACAGAGAAGTGCTTAAAGGAGCTGATG
GAGCTGAAAACCAAGGCTCGAGAACTACGTGAAGAATGCAGAAGCCTCAGGAGCCAATGC
GATCAACTGGAAGAAAGGGTATCAGCAATGGAAGATGAAATGAATGAAATGAAGTGAGAA
GGGAAGGTTAGAG-AAAAAGAATAAAAAGAAATGAGCAAAGCCTCCAAGAAATATGGGAC
TAT
>2b_chr18_38
TACTCTGAGCTACGGGAGGACATTCAAACCAAAGGCAAAGAAGTTGAAAACTTTGAAAAA
AATTTAGAAGAATGTATAACTAGAATAACCAATACAGAGAAGTGCTTAAAGGAGCTGATG
GAGCTGAAAACCAAGGCTCGAGAACTACGTGAAGAATGCAGAAGCCTCAGGAGCCGATGC
GATCAACTGGAAGAAAGGGTATCAGCAATGGAAGATGAAATGAATGAAATGAAGCGAGAA
GGGAAGTTTAGAGAAAAAAGAATAAAAAGAAATGAGCAAAGCCTCCAAGAAATATGGGAC
TAT
>2b_chr3_39
TACTCTGAGCTACAGGAGGACATTCAAACCAAAGGCAAAGAAGTTGAAAACTTTGAAAAA
AATTTAGAAGAATGTATAACTAGAATAACCAATACAGAGAAGTGCTTAAAGGAGCTGATG
GAGCTGAAAACCAAGGCTCGAGAACTACATGAAGAATGCAGAAGCCTCAGGAGCTGATGT
GATCAACTGGAAGAAAGGGTATCAGCAATGGAAGATGAAATGAATGAAATGAAGCGAGAA
GGGAAGGTTAGAGAAAAAAGAATAAAAAGAAATGAGCAAAGCCTCCAAGAAATATGGGGC
TAT
>2b_chr2_40
TACTCTGAGCTACGGGAAGACATTCAAACCAAAGGCAAAGAAGTTGAAAACTTTGAAAAA
AATTTAGAAGAATGTATAACTAGAATAACCAATACAGAGAAGTGCTTAAAGGAGCTGATG
GAGCTGAAAACCAAGGCTCAAGAACTACGTGAAGAATGCAGAAGCCTCAGGAGCCGATGT
GATCAACTGGAAGAAAGGGTATCAGCAATGGAAGATGAAATGAATGAAATGAACCGAGAA
GGGAAGGTTAGAGAAAAAAGAATAAAAAGAAATGAGCAAAGCCTCCAAGAAATATGGGAC
TAT
>2b_chr3_41
TACTCTGAGCTACGGGAGGACATTCAAACCAAAGGCAAAGAAGTTGAAAACTTTGAAAAA
AATTTAGAAGAATGTATAACTAGAATAACCAATACAGAGAAGTGCTTAAAGGAGCTGATG
GAGCTGAAAACCAAGGCTCGAGAACTACGTGAAGAATGCAGAAGCCTCAGGAGCCAATGC
GATCAACTGGAAGAAAGGGTATCAGCAATGGAAGATGAAATGAATGAAATGAAGCGAGAA
GGGAAGGTTAGAGAAAAAAGAATAAAAAGAAATGAGCAAAGCCTCCAAGAAATATGGGAC
TAT
>2b_chr1_42
TACTCTGAGCTACGGGAGGACATTCAAACCAAAGGCAAAGAAGTTGAAAACTTTGAAAAA
AATTTAGAAGAATGTATAACTAGAATAACCAATACAGAGAAGTGCTTAAAGGAGCTGATG
GAGCTGAAAACCAAGGTTCGAGAACTACGTGAAGAATGCAGAAGCCTCAGGAGCCGATGC
GATCAACTGGAAGAAAGGGTATCAGCAATGGAAGATGAAATGAATGAAATGAAGCGAGAA
GGGAAGGTTAGAGAAAAAAGAATAAAAAGAAATGAGCAAAGCCTCCAAGAAATATGGGAC
TAT
>2b_chr7_46
TACTCTGAGCTACGGGAGGACATTCAAACCAAAGGCAAAGAAGTTGAAAACTTTGAAAAC
AATTTAGAAGAATGTATAACTAGAATAACCAATACAGAGAAGTGCTTAAAGGAGCTGATG
GAGCTGAAAACCAAGGCTCGAGAACTACGTGAAGAATGCAGAAGCCTCAGGAGCCAATGC
GATCAACTGGAAGAAAGGGTATCAGCGATGGAAGATGAAATGAATGAAATGAAGCGAGAA
GGGAAGTTTAGAGAAAAAAGAATAAAAAGAAACGAGCAAAGCCTCCAAGAAATATGGGAC
TAT
>2b_chr3_48
TACTCTGAGCTATGGGAGGACATTCAAACCAAAGGCAAAGAAGTTGAAAACTTTGAAAAA
AATTTAGAAAAATGTATAACTAGAATAACCAATACAGAGAAGTGCTTAAAGGAGCTGATG
GAGCTGAAAACCAAGGCTCGAGAACTACGTGAAGAATGCAGAAGCCTCAGGAGCCGATGC
AATCAACTGGAAGAAAGGGTGTCAGCAATGGAAGATGAAATGAATGAAATGAAGCGAGAA
GGGAAGTTTAGAGAAAAAAGAATAAAAAGAAATGAGCAAAGCCTCCAAGAAATATGGGAC
TAT
>2b_chr11_49
TACTCTGAGCTACGGGAGGACATCCAAACCAAAGGCAAAGAAGTCGAAAACTTTGAAAAA
AATTTAGAAGAATGTATAAACAGAATAATCAATACAGAGAAGTGCTTAAAGGAGCTGATG
GAGCTGAAAACCAAGTCTCGAGAACTACGTGAAGAATGCAGAAGCCTCAGGAGCCAATGC
GATCAGCTGGAAGAAAGGGTATCAGCGATGGAAGATGAAATGAATGAAATGAAGCGAGAA
GGGAAGTTTAGAGAGAAAAGAATAAAAAGAAATGAGCAAAGCCTCCAAGAAATATGGGAC
TAT
>2b_chr14_50
TACTCTGAGCTACGGGAGGACATTCAAACCAAAGGCAAAGAAGTTGAAAACGTTGAGAAA
AATTTAGAAGAATGTATAACTAGAATAACCAATACAGAGAAGTGCTTAAAGGAGCTGATG
GAGCTGAAAACCAAGGCTCGAGAACTACGTGAAGAATGCAGAAGCCTCAGGAGCCGATGC
GATCAACTGGAAGAAAGGGTATCAGCAATGGAAGATGAAATGAATGAAATGAAGCGAGAA
GGGAAGTTTAGAGAAAAAAGAATAAGAAGAAACGAGCAAAGCCTCCAAGAAATATGGGAC
TAT
>2b_chr12_51
TACTCTGCGCTACGGGAGGACATTCAAACCAAAGGCAAAGAAGTTGAAAACTTTGAAAAA
AATTTAGAAGAATGTATAACTAGAATAACCAATACAGAGAAGTGCTTAAAGGAGCTGATG
GGGCTGAAAACCAAGGCTCGAGAACTACGTGAGGAATGCAGAAGCCTCAGGAGCCGATGC
GATCAACTGGAAGAAAGGGTATCAGCAATGGAAGATGAAATGAATGAAATGAAGCGAGAA
GGGAAGTTTAGAGAAAAAAGAATAAAAAGAAATGAGCAAAGCCTCCAAGAAATATGGGAC
TAT
>2b_chr12_52
TACTCTGAGCTACGGGAGGACATTCAAACCAAAGGCAAAGAAGTTAAAAACTTTGAAAAA
AATTTAGAAGAATGTATAACTAGAATAACCAATACAGAGAAGTGCTTAAAGGAGCTGATG
GAGCTGAAAACCAAGGCTCGAGAACTACGTGAAGAATGCAGAAGCCTCAGGAGCTGATGC
GATCAACTGGAAGAAAGGGTATCAGCAATGGAAGATGAAATGAATGAAATGAAGCGAGAA
GGGAAGTTTAGAGAAAAAAGAATAAAAAGAAATGAGCAAAGCCTCCAAGAAATATGGGAC
TAT
>2b_chr7_54
TACTCTGAGCTATGGGAGGACATTCAAACCAAAGGCAAAGAAGTTGAAAACTTTGAAAAA
AATTTAGAAGAATGTATAACTAGAATAACCAATACAGAGAAGTGCTTAAAGGAGCTGATG
GAGCTGAAAACCAAGGCTCGAGAACTACATGAAGAATGCAGAAGCCTCAGGAGCCGATGT
GATCAACTGGAAGAAAGGGTATCAGCAATGGAAGATGAAATGAATGAAATGAAGGGAGAA
GGGAAGTTTAGAGAAAAAAGAATAAAAAGAAACGAGCAAAGCCTCCAAGAAATATGGGAC
TAT
>2b_chr5_55
TACTCTGAGCTACGGGAGGACATTCAAACCAAAGGCAAGGAAGTTGAAAACTTTGAAAAA
AATTTACAAGAATGTATAACTAGAATAACCAATACAGAGAAGTGCTTAAAGGAGCTGATG
GAGATGAAAACCAAGGCTCGAGAACTACGTGAAGAACACAGAAGCCTCAGGAGCCAATGT
GATCAACTGGAAGGAAGGGTATCAGCAATGGAAGATGAAATAAATGAAATGAAGCGAGAA
GGGAAGTTTAGAGAAAAAAGAATAAAAAGAAATGAGCAAAGCCTCCAAGAAATATGGGAC
TAT
>2b_chr2_57
TACTCTGAGCTACAGGAGGACATTCAAACCAAAGGCAAAGAAGTTGAAAAACTTGAAAAA
AATTTAGAAGAATGTATAACTAGAATAACCAATACAGAGAAGTGCTTAAAGGAGCTGATG
GAGCTGAAAACCAAGGCTCGAGAACTACGTGAAGAATGCAGAAGCCTCAGGAGCCAATGC
GATCAACTGGAAGAAAGGGTATCAGCGATGGAAGATGAAATGAATGAAATGAAGCGAGAA
GGGAAGTTTAGAGAAAAAAGAATAAAAAGAAACGAGCAAAGCCTCCAAGAAATATGGGAC
TAT
>2b_chr14_58
TACTTTGAGCTATGGGAGGACATTCAGACCAAAGGCAAAGAAGTTGAAAACTTTGAAAAA
AGTTTAGAAGAATGTATAACTAGAATAACCAATACAGAGAAGTGCTTAAAGGAGCTGATG
GAGCTGAAAACCAAGGCTCGAGAACTACGTGAAGAATGCAGAAGCCTCAGGAGTTGATGC
GATCAACTGGAAGAAAGGGTATCAGCAATGGAAGATGAAATGAATGAAATGAAGTGAGAA
GGGAAGTTTAGAGAAAAAAGAATAAAAAGAAATGAGCAAAGCCTCCAAGAAATATGGGAC
TAT
>2b_chrX_59
TACTCTGAGCTACGGGAGGACATTCAAACCAAAGGCAAAGAAGTTGAACACTTTGAAAAA
AATTTAGAAGAATGTATAACTAGAATAACCAATACAGAGAAGTGCTTAAAGGAGCTGATG
GAGCTGAAAACCAAGGCTCGAGAACTACATGAGGAATGCAGAAGCCTCAGGAGCCGATGC
GATCAACTGGAAGAAAGGGTATCAGCAATGGAAGATGAAATGAATGAAATGAAGCGAGAA
GGGAAATTTAGAGAAAAAAGAATAAAAAGAAATGAGCAAAGCCTCCAAGAAATATGGGAC
TAT
>2b_chr13_61
TACTCTGAGCTACGGGAGGACATTCAAACCAAAGGCAAAGAAGTTGAAAACTTTGAAAAA
AATTTAGAAGAAGGTATAACTAGAATAACCAATACAGAGAAGTGCTTAAAGGAGCTGACG
GAGCTGAAAACCAAGGCTCGAGAACTACGTGAAGAATGCAGAAGCCTCAGGAGCCGATGC
GATCAACTGGAAGAAAGGGTATCAGCAATGGGAGATGAAATGAATGAAATGAAGCGAGAA
GGGAAGTTTAGAGAAAAAAGAATAAAAAGAAATGAGCAAAGCCTCCAAGAAATATGGGAC
TAT
>2b_chr7_65
TACTCTGAGCTATGGGAGGACATTCAAACCAAAGGCAAAGAAGTTGAAAACTTTGAAAAA
AATTTAGAAGAATGTATAACTAGAATAACCAATACAGAGAAGTGCTTAAAGGAGCTGATG
GAGCTGAAAACCAAGGCTTGAGAACTACATGAAGAATGCAGAAGCCTCAGGAGCCAATGC
GATCAACTGGAAGAAAGGGTATCAGCAATGGAAGATGAAATGAATGAAATGAAGCGAGAA
GGGAAGTTGAGAGAAAAAAGAATAAAAAGAAATGAGCAAAGCCTCCAAGAAATATGGGAC
TAT
>2b_chr4_66
TACTCTGAGCTATGGGAGGACATTCAAACCAAAGGCAAAGAAGTTGAAAACTTTGAAAAA
AATTTAGAAGAATGTATAACTAGAATAACCAATACAGAGAAGTGCTTAAAGGAGCTGATG
GAGCTGAAAACCAAGGCTCGAGAACTACGTGAAGAATGCAGAAGCCTCAGGAGCCAATGC
GATCAACTGGAAGAAAGGGTATCAGCGATGGAAGATGAAATGAATGCAATGAAGCGAGAA
GGGAAGTTTAGAGAAAAAAGAATAAAAAGAAATGGGCAAAGCCTCCAAGAAATATGGGAC
TAT
>2b_chr8_67
TACTCTGAGCTACGGGAGGACATTCAAACCAAAGGCAAAGAAGTTGAAAACTTTGAAAAA
AATTTAGAAGAATGTATAACTAGAATAACCAATACAGAGAAGTGCTTAAAGGAGCTGATG
GAGCTGAAAACCAAGGCTCGAGAACTACGTGAAGAATGCAGAAGCCTCAGGAGTCGATGC
GATCAACTGGAAGAAAGGGTATCAGCAATGGAAGATGAAACGAATGAAATGAAGCGAGAA
GGGAAGTTTAGAGAAAAAAGAATAACAAGAAATGAGCAAAGCCTCCAAGAAATATGGGAC
TAT
>2b_chr12_74
TACTCTGAGCTACGGGAGGACATTCAAACCAAAGGCAAAGAAGTTGAAAACT--GAAAAA
AATTTAGAAGAATGTATAACTAGAATAACCAATACAGAGAAGTGCTTAAAGGAGCTGATG
GAGCTGAAAACCAAGGCTCGAGAACTACGTGAAGAATGCAGAAGCCTCAGGAGCCGATGT
GATCAACTGGAAGAAAGGGTATCAGCAATGGAAGATGAAATGAATGAAATGAAGCAAGAA
GGGAAGTTTAGAGAAAAAAGAATAAAAAGAAATGAGCAAAGCCTCCAAGAAATATGGGAC
TAT
>2b_chr1_75
TACTCTGAGCTACGGGAGGACATTCAAACCAAAGGCAAAGAAGTTGAAAACTTTG-AAAA
AATTTAGAAGAATGTATAACTAGAATAACCAATACAGAGAAGTGCTTAAAGGAGCTGATG
GAGCTGAAAACCAAGGCTCGAGAACTACGTGAAGAATGCAGAAGCCTCAGGAGCTGATGC
GATCAACTGGAAGAAAGGGTATCAGCGATGGAAGATGAAATGAATGAAATGAAGTGAGAA
GGGAAGTTTAGAGAAAAAAGAATAAAAAGAAATGAGAAAAGCCTCCAAGAAATATGGGAC
TAT
>2b_chr14_79
TACTCTGAGATACGGGAGGACATTCAAACCAAAGGCAAAGAAGTTGAAAACTTTGAAAAA
AATTTATAAGAATGTATAACTAGAATAACCAATACAGAGAAGTGCTCAAAGGAGCTGATG
GAGCTGAAAACCAAGGCTCGAGAACTATGTGAAGAATGCAGAAGCCTCAGGAGCCGATGC
GATCAACTGGAAGAAAGGGTATCAGCAATGGAAGATGAAATGAATGAAATGAAGTGAGAA
GGGAAGTTTAGAGAAAAAAGAATAAAAAGAAATGAGCAAAGCCTCCAAGAAATATGGGAC
TAT
>2b_chr8_80
TACTCTGAGCTACGGGAGGACATTCAAACCAAAGGCAAAGAAGTTGAAAACTTTGAAAAA
AATTTAGAAGAATGTATAACTAGAATAAACAATACAGAGAAGTGCTTAAAGGAGCTGATG
GAGCTGAAAACCAAGGCTCGAGAACTACGTGAAGAATGCAGAAGCCTCAGGAGCCGATGC
GATCAATTGGAAGAAAGGGTATCAGCGATGGAAGATGAAATGAATGAAATGAAGCGAGAA
GGGAAGTTTAGAGAAAAAAGAATAAAAAGAAATGAGCAAAGCCTCCAAGAAATATGGGAC
TAT
>2b_chr3_81
TACTCTGAGCTACGGGAGGACATTAAAACCAAAGGCAAAGAACTTGAAAACTTTGAAAAA
AATTTAGAAGAATGTATAACTAGAATAACCAATACAGAGAAGTGCTTAAAGGAGCTGATG
GAACTGAAAACCAAGGCTAGAGAACTACGTGAAGAATGCAGAAGCCTCAGGAGCCGATGC
GATCAACTGGAAGAAAGGGTATCAGCAATGGAAGATGAAATGAATGAAATGAAGCGAGAA
GGGAAGTTTAGAGAAAAAAGAATAAAAAGAAATGAGCAAAGCCTCCAAGAAATATGGGAC
TAT
>2b_chr8_83
TACTCTGAGCTACGGGAGGACATTCAAACCAAAGGCAAAGAAGTTGAAAACTTTGAAAAA
AATTTAGAAGAATGTATAACTAGAATAACCAATACAGAGAAGTGCTTAAAGGAGCTGATG
GAGCTGAAAACCAAGGCTTGAGAACTACGTGAAGAATGCAGAAGCCTCAGGAGCCGATGC
GATCAACTGGAAGAAAGGGTATCAGCAATGGAAGATGAAATGAATGAAATGAAGCGAGAA
GGGAAGTCTAGAGAAAAAAGAATAAAAAGAAATGAGCAAAGCCTCCAAGAAATATGGGAC
TAT
>2b_chr14_85
TACTCTGAGCTACGGGAGGACATTCAAACCAAAGGCAAAGAAGTTGAAAACTTTGAAAAA
AAATTAGAAGAATGTATAACTAGAATAACCAATACAGAGAAGTGCTTAAAGGAGCTGATG
GAGCTGAAAACCAAGGCTCGAGAACTACGTGAAGAATGCAGAAGCCTCAGGAGCCAATGC
GATCAACTGGAAGAAAAGGTATCAGCAATGGAAGATGAAATGAATGAAATGAAGTGAGAA
GGGAAGTTTAGAGAAAAAAGAATAAAAAGAAATGAGCAAAGCCTCCAAGAAATATGGGAC
TAT
>2b_chr5_86
TACTCTGAGCTACGGGAGGACATTCAAACCAAAGGCAAAGAAGTTGAAAACTTTGAAAAA
AATTTAGAAGAATGTATAACTAGAATAACCAATACAGAGAAGTGCTTAAAGGAGCTGATG
GAGCTGAAAACTAA-GCTCGAGAACTACGTGAAGAATGCAGAAGCCTCAGGAGCCGATGC
GATCAACTGGAAGAAAGGGTATCAGCAATGGAAGATGAAATGAATGAAATGAAGCGAGAA
GGGAAGTTTAGAGAAAAAAGAATAAAAAGAAATGAGCAAAGCCTCCAAGAAATATGGGAC
TAT
>2b_chr17_87
TACTCTGAGCTATGGGAGGACATTCAAACCAAAGGCAAAGAAGTTGAAAACTTTGAAAAA
AATTTAGAAGAATGTATAACTAGAATAACCAATACAGAGAAGTGCTTAAAGGAGCTGATG
GAGCTGAAAACCAAGGCTCGAGAACTACGTGAAGAATGCAGAAGCCTCAGGAGCCGATGC
GATCAACTGGAAGAAAGGGTATCAGCGATGGAAGATGAAATGAATGAAATGAAGCGAGAA
GGGAAGTTTAGGGAAAAAAGAATAAAAAGAAATGAGCAAAGCCTCCAAGAAATATGGGAC
TAT
>2b_chr12_88
TACTCTGAGCTACGGGAGGACATTCAAACCAAAGGCAAAGAAGTTGAAAACTTTGAAAAA
AATTTAGAAGAACGTATAACTAGAATAACCAATACAGAGAAGTGCTTAAAGGAGCTAATG
GAGCTGAAAACCAAGGCTCAAGAACTAGGTGAAGAATGCAGAAGCCTCAGGAGCCGATGC
GATCAACTGGAAGAAAGAGTATCAGCAATGGAAGATGAAATGAATGAAATGAAGCGAGAA
GGGAAGTTTAGAGAAAAAAGAATAAAAAGAAATGAGCAAAGCCTCCAAGAAATATGGGAC
TAT
>2b_chr18_90
TACTCTGAGCTACGGGAGGACATTCAAACCAAAGGCAAAGAAGTTGAAAACTTTGAAAAA
AATTTAGAAGAATGTATAACTAGAATAACCAATACAGAGAAGTGCTTAAAGGAGCTGATG
GAGCTGAAAACCAAGGCTCGAGAACTACGTGAAGAATGCAGAAGCCTCAGGAGCCGATGC
GATTAACTGGAAGAAAGGGTATCAGCAATGGAAGATGAGATGAATTAAATGAAGTGAGAA
GGGAAGTTTAGAGAAAGAAGAATAAAAAGAAATGAGCAAAGCCTCCAAGAAATATGGGAC
TAT
>2b_chr7_91
TACTCTGAGCTACGGGAGGACATTCAAACCAAAGGCAAAGAAGTTGAAAACTTTGAAAAA
AATTTAGAAGAATGTATAACTAGAATAGCCAATACAGAGAAGTGCTTAAAGGAGCTGATG
GAGCTGAAAACCAAGGCTGGAGAACTACGTGAAGAATGCAGAAGCCTCAGGAGCCGATGC
GATCAACTGGAAGAAAGGGTATCAGCAATGGAAGATGAAATGAATGAAATGAAGCGAGAA
GGGAAGTTTAGAGAAAAAAGAATAAAACGAAATGAGCAAAGCCTCCCAGAAGTATGGGAC
TAT
>2b_chr2_93
TACTCTGAGCTACGGGAGGACATTCAAACCAAAGGCAAAGAAGTTGAAAACTTTGAAAAA
AATTTAGAAGAATGTATAACTAGAATAACCAATACAGAGAAGTGCTTAAAGGAGCTGATG
GAGCTGAAAACCAAGGCTCGAGAACTACGTGAAGAATGCAGAAGCCTCAGGAGCCGATGC
GATCAACTGGAAGAAAGGGTATCAGCAATGGAAGATGAAATGAATGAAATGAAGCAAGAA
GGGAAGTTTAGAGAAAAAAGAATAAAAAGAAATGAGCAAAGCCTCCAAGAAGTATGGGAC
TAT
>2b_chr15_95
TACTCTGAGCTACGGGAGGACATTCAAAGCAAAGGCAAAGAAGTTGAAAACTTTGAAAAA
AATTTAGAAGAATGTATAACTAGAATAACCAATACAGAGAAGTGCTTAAAGGAGCTGATG
GAGCTGAAAACCAAGGCTCGAGAACTACGTGAAGAATGCAGAAGCCTCAGGAGCCGATGC
GATCAACTGGAAGAAAGGGTATCAGCAATGGAAGATGAAATGAATGAAATGAAGCGAGAA
GGGAAGTTTAGAGAAAAAAGAATAAAAAGAAATGAGCAAAGCCTCCAAGAAATATGGGAC
TAT
>2b_chr9_97
TACTCTGAGCTACGGGAGGACATTCAAACCAAAGGCAAAGAAGTTGAAAACTTTGAAAAA
AATTTAGAAGAATGTATAACTAGAATAACCAATACAGAGAAGTGCTTAAAGGAGCTGATG
GAGCAGAAAACCAAGGCTCGAGAACTACGTGAAGAATGCAGAAGCCTCAGGAGCCGATGC
GATCAACTGGAAGAAAGGGTATCAGCGATGGAAGATGAAATGAATGAAATGAAGCGAGAA
GGGAAGTTTAGAGAAAAAAGAGTAAAAATAAATGAGCAAAGCCTCCAAGAAATATGGGAC
TAT
>2b_chr3_98
TACTCTGAGCTACGGGAGGACATTCAAACCAAAGGCAAAGAAGTTGAAAACTTTGAAAAA
AATTTAGAAGAATGTATAACTAGAATAACCAATACAGAGAAGTGCTTAAAGGAGCTGATG
GAGCTGAAAACCAAGGCTCGAGAACTACGTGAAGAATGCAGAAGTCTCAGGGGCCGATGC
GATCAACTGGAAGAAAGGGTATGAGCAATGAAAGATGAAATGAATGAAATGAAGCGAGAA
GGGAAGTTTAGAGAAAAAAGAATAAAAAGAAATGAGCAAAGCCTCCAAGAAATATGGGAC
TAT
>2b_chr17_99
TACTCTGAGCTACGGGAGGACATTCAAACCACAGGCAAAGAAGTTGAAAACTTTGAAAAA
AATTTAGAAGAATGTATAACTAGAATAACCAATACAGAGAAGTGCTTAAAGGAGCTGATG
GAGCTGAAAACCAAGGCTCGAGAACTACGTGAAGAATGCAGAAGCCTCAGGAGCCAATGC
GATCAACTGGAAGAAAGGGTATCAGCGACGGAAGATGAAATGAATGAAATGAAGCGAGAA
GGGAAGTTTAGAGAAAAAAGAATAAAAAGAAATGAGCAAAGCCTCCAAGAAATATGGGAC
TAT
>2b_chr3_103
TACTCTGAGCTACAGGAGGACATTCAAACCAAAGGCAAAGAAGTTGAAAACTTTCAAAAA
AATTTAGAAGAATGTATAACTAGAATAACCAATACAGAGAAGTGCTTAAAGGAGCTGATG
GAGCTGAAAACCAAGGCTTGAGAACTACGTGAAGAATGCAGAAGCCTCAGGAGCTGATGC
GATCAACTGGAAGAAAGGGTATCAGCAATGGAAGATGAAATGAATGAAATGAAGCGAGAA
GGGAAGTTTAGAGAAAAACGAATAAAAAGAAATGAGCAAAGCCTCCAAGAAATATGGGAC
TAT
>2b_chr3_104
TACTCTGAGCTACGGGAGGACATTCAAACCAAAGGCAAAGAAGTTGAAAACTTTGAAAAA
AATTTAGAAGAATGTATAACTAGAATAACCAATACAGAGAAGTGCTTAAAGGAGCTGATG
GAGCTGAAAACCAAGGCTCGAGAACTACGTGAAGAATGCAGAAGCCTCAGGAGCCGATGT
GATCAACTGGAAGAAAGGGTATCAGCAATGGAAGATGAAATGAATGAAATGAAGCGAGAA
GGGAAGTTTAGAGAAAAACGAATAAAAAGAAATGAGCAAAGCCTCCAAGAAATATGGGAC
TAT
>2b_chr12_108
TACTCTGAGCTACGGGAGGACATTCAAACCAAAGGCAAAGAAGTTGAAAACTTTGAAAAA
AATTTAGAAGAATGTATAACTAGAATAACCAATACAGAGAAGTGCTTAAAGGAGCTGATG
GAGCTGAAAACCAAGGCTCGAGAACTACGTGAAGAATGCAGAAGCCTCAGGAGCCGATGC
AATCAACTGGAAGAAAGGGTATCAGCGATGGAAGATGAAATGAATGAAATGAAGCGAGAA
GGGAAGTTTAGAGAAAAACGAATAAAAAGAAATCAGCAAAGCCTCCAAGAAATATGGGAC
TAT
>2b_chr1_109
TACTCTGAGCTACGGGAGGACATTCAAACCAAAGGCAAAGAAGTTGAAAACTTTGAAAAA
AATTTAGAAGAATGTATAACTAGAATAACCAATACAGAGAAGTGCTTAAAGGAGCTGATG
GAGCTGAAAACCAAGGCTCGAGAACTACGTGAAGAATGCAGAAGCCTCAGGAGCCGATGC
GATCAACTGGAAGAAAGGGTATCAGCGATGGAAGATGAAATGAATGAAATGAAGCGAGAA
GGGAAGTTTAGAGAAAAACGAATAAAAAGAAATGAGCAAAGCCTCCAAGAAATATGGGAC
TAT
>2b_chr17_110
TACTCTGAGCTACGGGAGGACATTCAAACCAAAGGCAAAGAAGTTGAAAACTTTGAAAAA
AATTTAGAAGAATGTATAACTAGAATAACCAATACAGAGAAGTGCTTAAAGGAGCTGATG
GAGCTGAAAACCAAGGCTCGAGACTTACGTGAAGAATGCAGAAGCCTCAGGAGCCGATGC
GATCAACTGGAAGAAAGGGTATCAGTGATGGAAGATGAAATGAATGAAATGAAGCGAGAA
GGGAAGTTTAGAGAAAAACGAATAAAAAGAAATGAGCAAAGCCTCCAAGAAATATGGGAC
TAT
>2b_chr1_111
TACTCTGAGCTACGGGAGGACATTCAAACCAAAGGCAAAGAAGTTGAAAACTTTGAAAAA
AATTTAGAAGAATGTATAACTAGAATAACCAATACAGAGAAGTGCTTAAAGGAGCTGATG
GAGCTGCAAACCAAGGCTCGAGAACTACGTGAAGAATGCAGAAGCCTCAGGAGCCAATGC
GATCAACTGGAAGAAAGGGTATCAGCAATGGAAGATGAAATAAATGAAATGAAGTGAGAA
GGGAAGTTTAGAGAAAAAAGAATAAAAAGAAATGAGCAAAGCCTCCAAGAAATATGGGAC
TAT
>2b_chrX_112
TACTCTGAGCTACGGGAGGACATTCAAACCAAAGGCAAAGAAGTTGAAAACTTTGAAAAA
AATTTAGAAGAATGTATAACTAGAATAATCAATACAGAGAAGTGTTTAAAGGAGCTGATG
GAGCTGAAAACCAAGGCTCAAGAACTACGTGAAGAATGCAGAAGCCTCAGGAGCCGATGC
GATCAACTGGAAGAAAGGGTATCAGCAATGGAAGATGAAATGAATGAAATGAAGCGAGAA
GGGAAGTTTAGAGAAAAAAGAATAAAAAGAAATGAGCAAAGCCTCCAAGAAATATGGGAC
TAT
>2b_chr13_116
TACTCTGAGCTACTGGAGGACATTCAAACCAAAGGCAAAGAAGTTGAAAACTTTGAAAAA
AATTTAGAAGAATGTATAACTAGAATAACCAATACAGAGAAGTGCTTAAAGGAGATGATG
GAGATGAAAACCAAGGCTCGAGAACTACGTGAAGAATGCAGAAGCCTCAGGAGCCGATGC
GATCAATTGGAAGAAAGGGTATCAGCGATGGAAGATCAAATTAATGAAATGAAGCGAGAA
GGGAAGTTTAGAGAAAAAAGAATAAAAAGAAATGAGCAAAGCCTCCAAGAAATATGGGAC
TAT
>2b_chr8_118
TACTCTGAGCTATGGAAGGACATTCAAACCGAAGGCAAAGAAGTTGAAAACTTTGAAAAA
AATTTAGAAGAATGTATAACTAGAATAACCAATACAGAGAAGTGCTTAAAGGAGCTGATG
GAGCTGCAAACCAAGGCTCGAGAACTACGTGAAGAATGCAGAAGCCTCAGGAGCCAATGC
GATCAACTGGAAGAAAGGGTATCAGCAATGGAAGATGAAATGAATGAAATGAAGCGAGAA
GGGAAGTTTAGAGAAAAAAGAATAAAAACAAATGAGCAAAGCCTCCAAGAAATATGGGAC
TAT
>2b_chr8_120
TACTCTCAGCTACGGGAGGACATTCAAACCAAAGGCAAAGAAGTTGAAAACTTTGAAAAA
AATTTAGAAGAATGTATAACTAGAATAACCAATACAGAGAAGTGCTTAAAGGAGCTGATG
GAGCTGAAAACCAAGGCTCGAGAACTACGTGAAGAATGCAGAAGCCTCAGGAGCCGATGC
GATCAACTGGAAGAGAGGGTATCAGCGATGGAAGATGAAATGAATGAAATGAAGCGAGAA
GGGAAGTTTAGAGAAAAAAGAATAAAAAGAAATGAGCAAAGCCTCCAAGAAATATGGGAC
TAT
>2b_chr3_121
TACTCTGAGCTATGGGAGGACATTCAAACCAAAGGCAAAGAAGTTGAAAACTTTGAAAAA
AATTTAGAAGAATGTATAACTAGAATAACCAATACAGAGAAGTGCTTAAAGGAGCTGATG
AAGCTGAAAACCAAGGCTTGAGAACTACGTGAAGAATGCAGAAGCCTCAGGAGACGATGT
GATCAACTGGAAGAAAGGGTATCAGTGATGGAAGATGAAATGAATGAAATGAAGTGAGAA
GGGAAGTTTAGAGAAAAAAGAATAAAAAGAAATGAGCAAAGCCTCCAAGAAATATGGGAC
TAT
>2b_chr18_122
TACTCTGAGCTACGGGAGGACATTCAAACCAAAGGCAAAGAAGTTGAAAACTTTGAAAAA
AATTTAGAAGAATGTATAACTAGAATAACCAATACAGAGAAGTGCTTAAAGGAGCTGATG
GAGCTGAAAACCAAGGCTCGAGAACTACGTGAAGAATGCAGAAGCCTCAGGAGCCGATGC
GATCAACTGGAAGAAAGGGTATCAGCAATGGAAGATGAAATGAATGAAATGAAGCGAGAA
GGGAACTTTAGAGAAAAAAGAATAAAAAGAAATGAGCAAAGCCTCCAAGAAATATGGGAC
TAT
>2b_chr4_123
TACTCTGAGCTACGGGAGGACATTCAAACCAAAGGCAAAGAAGTTGAAAACTTTGAAAAA
AGTTTAGAAGAATGTATAACTAGAATAACCAATACAGAGAAGTGCTTAAAGGAGCTGATG
GAGCTGAAAACCAAGGCTCGAGAACTACGTGAAGAATGCAGAAGCCTCAGGAGCCGATGT
GATCAACTGGAAGAAAGGGTATCAGCAATGGAAGATGAAATGAATGAAATGAAGCGAGAA
GGGAAGGTTAGAGAAAAAAGAATAAAAAGAAATGAGCAAAGCCTCCAAGAAATATGGGAC
TAT
>2b_chr6_124
TACTCTGAGCTATGGGAGGACATTCAAACCAAAGGCAAAGAAGTTGAAAACTTTGAAAAA
AATTTAGAAGAATGTATAACTAGAATAACCAATACAGAGAAGTGCTTAAAGGAGCTGATG
GAGCTGAAAACCAAGGCTCGAGAACTACGTGAAGAATGCAGAAGCCTCAGGAGCTGATGT
GATCAACTGGAAGAAAGGGTATCAGCAATGGAAGATGAAATGAATGAAATGAAGCGAGAA
GGGAAGGTTAGAGAAAAAAGAGTAAAAAGAAATGAGCAAAGCCTCCAAGAAATATGGGAC
TAT
>2b_chr5_125
TACTCTGAGCTACGGGAGGACATTCAAACCAAAGGCAAAGAAGTTGAAAACTTTGAAAAA
AATTTAGAAGAATGTATAACTAGAATAACCAATACAGAGAAGTGCTTAAAGGAGCTGATG
GAGCTGAAAACCAAGGCTCGAGAACTACGTGAAGAATGCAGAAGCCTCAGGAGCTGATGC
GATCAACTGGAAGAAAGGGTATCAGCAATGTAAGATGAAATGAATGAAATGAAGCGAGAA
GGGAAGGTTAGAGAAAAAAGAATAAAAAGAAATGAGCAAAGCCTCTAAGAAATATGGGAC
TAT
>2b_chr6_126
TACTCTGAGCTACGGGAGGACATTCAAACCAAAGGCAAAGAAGTTGAAAACTTTGAAAAA
AATTTAGAAGAATGTATAACTAGAATAACCAATACAGAGAAGTGCTTAAAGGAGCTGATG
GAGCTGAAAACCAAGGCTCGAGAACTACGTGAGGAATGCAGAAGCCTCAGGAGCCGATGC
GATCAACTGGAAGAAAGGGTATCAGCAATGGAAGATGAAATGAATGAAATGAAGCGAGAA
GGGAAGTTTAGAGAAAAAAGAATAAAAAGAAATGAGCAAAGCCTCCAAGAAATATGGGAC
TAT
>2b_chr16_132
TACTCTGAGCTACGGGAGGACATTCAAACCAAAGGCAAAGAAGTTGAAAACTTTGAAAAA
AATTTAGAAGAATGTATAACTAGAATAACCAATACAGAGAAGTGCTTAAAGGAGCTGATG
GAGCTGAAAACCAAGGCTCGAGAACTACGTGAAGAATGCAGAAGCCTCAGGAGCCGATGC
GATCAACTGGAAGAAAGGGTATCAGCGATGGAAGATGAAATGAATGAAATGAAGCGAGAA
GGGAAGGTTAGAGAAAAAAGAATAAAAAGAAATGAGCAAAGCCTCCAAGAAATATGGGAC
TAT
>2b_chr16_133
TACTCTGAGCTACGGGAGGACATTCAAACCAAAGGCAAAGAAGTTGAAAACTTTGAAAAA
AATTTAGAAGAATGTATAACTAGAATAACCAATACAGAGAAGTGCTTAAAGGAGCTGATG
GAGCTGAAAACCAAGGCTCGAGAACTACGTGAAGAATGCAGAAGCCTCAGGAGCCGATGC
GATCAACTGGAAGAAAGGGTATCAGCAATGGAAGATGAAATGAATGAAATGAAGCGAGAA
GGGAAGGTTAGAGAAAAAAGAATAAAAAGAAATGAGCAAAGCCTCCAAGAAATATGGGAC
TAT
>2b_chr12_139
TACTCTGAGCTACGGGAGGACATTCAAACCAAAGGCAAAGAAGTTGAAAACTTTGAAAAA
AATTTAGAAGAATGTATAACTAGAATAACCAATACAGAGAAGTGCTTAAAGGAGCTGATG
GAGCTGAAAACCAAGGCTCGAGAACTACGTGAAGAATGCAGAAGCCTCAGGAGCTGATGC
GATCAACTGGAAGAAAGGGTATCAGCAATGGAAGATGAAATGAATGAAATGAAGCGAGAA
GGGAAGGTTAGAGAAAAAAGAATAAAAAGAAATGAGCAAAGCCTCCAAGAAATATGGGAC
TAT
>2b_chr2_140
TACTCTGAGCTACGGGAGGACATTCAAACCAAAGGCAAAGAAGTTGAAAACTTTGAAAAA
AATTTAGAAGAATGTATAACTAGAATAACCAATACAGAGAAGTGCTTAAAGGAGCTGATG
GAGCTGAAAACCAAGGCTCGAGAACTACGTGAAGAATGCAGAAGCCTCAGGAGCTGATGC
GATCAACTGGAAGAAAGGGTATCAGCAATGGAAGATGAAATGAATGAAATGAAGTGAGAA
GGGAAGGTTAGAGAAAAAAGAATAAACAGAAATGAGCAAAGCCTCCAAGAAATATGGGAC
TAT
>2b_chr2_142
TACTCTGAGCTACGGGAGGACATTCAAACCAAAGGCAAAGAAGTTGAAAACTTTG-AAAA
AATTTAGAAGAATGTATAACTAGAATAACCAATACAGAGAAGTGCTTAAAGGAGCTGATG
GAGCTGAAAACCAAGGCTCGAGAACTACTTGAAGAATGCAGAAGCCTCAGGAGCCGATGC
GATCAACTGGAAGAAGGGGTATCAGCGATGGAAGATGAAATGAATGAAATGAAGCGAGAA
GGGAAGTTTAGAGAAAAAAGAATAAAAAGAAATGAGCAAAGCCTCCAAGAAATATGGGAC
TAT
>2b_chr3_143
TACTCTGAGCTACAGGAGGACATTCAAACCAAAGGCAAAGAAGTTGAAAACTTTGAAAAA
AATTTAGAAGAATGTATAACTAGAATAACCAATACAGAGAAGTGCTTAAAGGAGCTGATG
GAGCTGAAAACCAAGGCTCGAGAACTACGTGAAGAATGCAGAAGCCTCAGGAGCCGATGT
GATCAACTGGAAGAAAGGGTATCAGCAATGGAAGATGAAATGAATGAAATGAAGTGAGAA
GGGAAGTTTAGAGAAAAAAGAATAAAAAGAAATGAGCAAAGCCTCCAAGAAATATGGGAC
TAT
>2b_chr2_144
TACTCTGAGCTACGGGAGGACATTCAAACCAAAGGCAAAGAAGTTAAAAACTTTGAAAAA
AATTTAGAAGAATGTATAACTAGAATAACCAATACAGAGAAGTGCGTAAAGGAGCTGATG
GAGCTGAAAACCAAGGCTCGAGAACTACGTGAAGAATGCAGAAGCCTCAGGAGCCGACGC
GATCAACTGGAAGAAAGGGTATCAGCAATGGAAGATGAAATGAATGAAATGAAGCGAGAA
GGGAAGTTTAGAGAAAAAAGAATAAAAAGAAATGAGCAAAGCCTCCAAGAAATATGGGAC
TAT
>2b_chrY_146
TACTCTGAGCTATGGGAGGACATTCAAACCAAAGGCAAAGAAGTTGAAAACTTTGAAAAA
AATTTAGAAGAATGTATAACTGGAATAACCAATACAGAGAAGTGCTTAAAGGAGCGGATG
AAGCTGAAAACCAAGGCTCCAGAACTACGTGAAGAATGCAGAAGCCTCAGGAGCTGATGC
GATCAACTGGAAGAAAGGGTATCAGCAATGGAAGATGAAATGAATGAAATGAAGTGAGAA
GGGAAGTTTAGAGAAAAAAGAATAAAAAGAAATGAGCAAAGCCTCCAAGAAATATGGAAC
TAT
>2b_chrY_147
TACTCTGAGCTATGGGAGGACATTCAAACCAAAGGCAAAGAAGTTGAAAACTTTGAAAAA
AATTTAGAAGAATGTATAACTGGAATAACCAATACAGAGAAGTGCTTAAAGGAGCGGATG
AAGCTGAAAACCAAGGCTCCAGAACTACGTGAAGAATGCAGAAGCCTCAGGAGCTGATGC
GATCAACTGGAAGAAAGGGTATCAGCAATGGAAGATGAAATGAATGAAATGAAGTGAGAA
GGGAAGTTTAGAGAAAAAAGAATAAAAAGAAATGAGCAAAGCCTCCAAGAAATATGGAAC
TAT
>2b_chr11_148
TACTCTGAGCTATGGGAGAACATTCAAACCAAAGGCAAAGAAGTTGAAAACTTTGAAAAA
AATTTAGAAGAATGTATAACTAGAATAACCAATACAGAGAAGTGCTTAAAGGAGCTGATG
CAGCTGAAAACCAAGGCTCGAGAACTACGTGAAGAATGCAAAAGCCTCAGGAACTGATGC
GATCAACTGGAAGAAAGGGTGTCAGCAATGGAAGATGAAATGAATGAAATGAAGCAAGAA
GGGAAGTTTAGAGAAAAAAGAATAAAAAGAAATGATCAAAGCCTCCAAGAAATATAAGAC
TAT
>2b_chr12_150
TACTCTGAGCTATGGGAGGACATCCAAACCAAAGGCAAAGAAGTTGAAAACTTTGAAAAA
AATTTAGAATAATGTATAACTAGAATAACCAATACAGAGAAGTGCTTAAAGGAGGTGATG
GAGCTGAAAACCAAGGCTCGAGAACTACATGAAGAATGCAAAAGCCTCAGGAGCCGATGC
GATCAACTGGAAGAAAGGGTATCAGCAATGGAAGATGAAATGAATGAAATGAAGCGAGAA
GGGAAGTTTAGAGAAAAAAGAATAAAAAGAAATGAGCAAAGCCTCCAAGAAATATGGGAC
TAT
>2b_chrX_151
TACTCTGAGCTACGGGAGGACATTCAAACCAAAGGCAAAGAAGTTGAAAACTTTGAAAAA
AATTTAGAAGAATGTATAACTAGAATAACCAATACAGAGAAGTGCTTAAAGGAGCTGATG
GAGCTGAAAACTAAGGCTCGAGAACTACATGAAGAATGCAGAAGCCTCAGGAGCTGATGC
GATCAACTGGAAGAAAGGGTATCAGTGATGGAAGATGAAATGAATGAAATGAAGCGAGAA
GTGAAGTTTAGAGAAAAAAGAATGAAAGGAAATGAGCAAAGCCTCCAAGAAATATAGGAC
TAT
>2b_chr3_152
TACTCTGAGCTACGGGAGGACATTCAAACCAAAGGCAAAGAAGTTGAAAACTTTGAAAAA
TATTTAGAAGAATATATAACTAGAATAACCAATACAGAGAAGTGCTTAAAGGAGCTGATG
GAGCTGAAGACCAAGGCTCGAGAACTACGTGAAGAAAGCAGAAGCCTCAGGAGCCGACGC
GATCAACTGGAAGAAAGGGTATCAGCAATGGAAGATGAAATGAATGAAATGAAGCCAGAA
GGGAAGTTTAGAGAAAAAAGAATAAAAAGAAATGAGCAAAGCCTCCAAGAAATATGGGAC
TAT
>2b_chr11_153
TACTTTGAGCTACAGGAGGACACTCAAACCAAAGGCAAAGAAGTTGAAAACTTTGAAAAA
AATTTAGAAGAATGTATAACTAGAATAACCAATACAGAGAAGTGCTTAAAGGAGCTGATG
GAGCTGAAAACCAAGGCTCGAGAACTACGTGAAGAATGCAGAAGCCTAAGAAGCTGATGC
AATCAACTGGAAGAAAGGGTATCAGCAATGGAAGATGAAATGAATGAAATGAAGTGAGAA
GGGAAGTTTAGAGAAAAAAGAATAAAAAGAAATGAGCAAAGCCTCCAAGAAATATGGGAC
TAT
>2b_chrX_154
TACTCTGAGCTACGGGAGGAAATTCAAACCAAAGGCAAAGAAGTTGAAAACTTTGAAAAA
AATTTAGAAGAATGTATAACTAGAATAACCAATACAGAGAAGTCCTTAAAGGAGCTGATG
GAGCTGAAAGCCAAGGCTCAAGAACTACGTGAAGAATGCAGAAGCCTCAGGAGCCGATGC
AATCAACTGGAAGAAAGGGTATCAGTGATGGAAGATGAAATGAATGAAATGAAGCGAGAA
GGGAAGTTTAGAGAAAAAAGAATAAAAAGAAACCAACAAAGCCTCCAAGAAATATGGGAC
TAT
>2b_chr2_157
TACTCTGAGCTACAGGAGGACATTCAGACCAAAGGCAAAGAAGTTGAAAACTTTGAAAAA
AATTTAGAAGAATGTATAACTAGAATAACCAATACAGAGAAGTGCTTAAAGGAGCTGATG
GAGCTGAAAACCAAGGCTTGAGAACTACGTGAAGAATGCAGAAGCCTCAGGAGCTGATGC
GATCAACTGGGAGAAAGGGTATCAGCAATGGAAGATGAAATGAATGAAATGAAGCGAGAA
GGGAAGTTTAGAGAAAAAACAATAAAAAGAAATGAGCAAAGCCTCCAAGAAATATGGGAC
TAT
>2b_chr3_158
TACTCTGAGCTACGGGAGGACATTCAAACCAAAGGCAAAGAAGTTGAAAACTTTGAAAAA
AATTTAGAAGAATGTATAACTAGAATAACCAATACAGAGAAGTGCTTAAAGGAGCTGATG
GAGCTGAAAACCAAGGCTCGAGAACTACGTGAAGAATGCAGAAGCCTCAGGAGCCAATGC
AATCAACTGGAAGAAAGGGTATCAGCAATGGAAGATGAAATGAATGAAATGAAGCGAGAA
GGGAAGTTTAGAGAAAAAAGAATAAAAACAAATGAGCAAAGCCTCCAAGAAATATGGGAC
TAT
>2b_chr14_160
TACTCTGAGCCACGGGAGGACATCCAAACCAAAGGCAAAGAAGTTGAAAACTTTGAAAAA
AATTTAGAAGAATGTATAACTAGAATAACCAATACAAAGAAGTGCTTAAAGGAGCTGATG
GAGCTGAAAACCAAGGCTCCAGAACTACGTGAAGAATGCAGAAGCCTCAGGAGCCGATAC
AATCAACTGGAAGAAAGGGTATCAGCAATGGAAGATGAAATGAATGACATGAAGCGAGAA
GGGAAGTTTAGAGAAAAAAGAATAAAAAGAAATGAGCAAAGCCTCCAAGAAATATGGGAC
TAT
>2b_chr7_161
TACTCTGAGCTACGGGAGGACATTCAAACCAAAGGGAAAGAAGTTGAAAACTTTGAAAAA
AATTTAGAAGAATGTATAACTAGAATAACCAATACAGAGAAGTGCTTAAAGGAGCTGATG
GAGCTGAAAACCAAGGCTCGAGAACTACGTGAAGAATGCAGAAGCCTCAGGAGCCGATGT
GATCAACTGGAAGAAAGGGTATCAGCAATGGAAGATGAAATGAATGAAAC-AAGTGAGAA
GGGAAGTTTAGAGAAAAAAGAATAAAAAGAAATGAGCAAAGCCTCCAAGAAATATGGGAC
TAT
>2b_chrY_162
TACTCTGAGCTACGGGAGGACATTCAAACCAAAGGCAAAGAAGTTGAAAACTTTGAAAAA
AATTTAGAAGAATGTATAACTAGAATAACCAATACAGAGAAGTGCTTAAAGGAGCTGATG
GAGCTGAAAACCAAGGTTCGAGAACTATGTGAAGAATGCAGAAGCCTCAGGAGCCAATGC
GATCAACTGGAAGAAAGGATATCAGTGATGGAAGATGAAATGAATGAAATGAAGCGAGAA
GGGAAGTTTAGAGAAAAAACAATAAAAAGAAATGAGCAAAGCCTTCACGAAATATGGTAC
TAT
>2b_chr7_166
TACTCTGAGCTACGGGAGGACATTCAAACCAAAGGCAAAGAAGTTGAAAACTTTGAAAAA
AATTTAGAAGAATGTATAACTAGAATAACCAATACAGAGAAGTGCTTAAAGGAGCTGATG
GAGCTGAAAACCAAAGCTCAAGAACTACGTGAGGAATGCAGAAGCCTCAGGAGCCGATGC
GATCAACTGGAAGAAAGGGTATCAGCAATGGAAGATGAAATGAATGAAATGAAGCGAGAA
GGGAAGTTTAGAGAAAAAAGCATAAGAAGAAATGAGCAAAGCCTCCAAGAAGTATGGGAT
TAT
>2b_chr8_167
TACTCTGAGCTACGGGAGGAAATTCAAACCAAAGGCAAAGAAGTTGAAAACTTTGAAAAA
AATTTAGAAGAATGTATAACTAGAATAACCAATACAGAGAAGTGCTTAAAGGAGCTGATG
GAGCTGAAAACCAAGGCTCGAGAACTACGTGAAGAATGCAGAAGCCTCAGGAGCCGATGC
AATCAACTGGAAGAAAGGGTATCAGCAATGGAAGATGAAATGAATGAAATGAAGTGAGAA
GGGAAGTTTAGAGAAAAAAGAATAAAAAGAAATGAGCAAAGCCTCCAAGAAATATGGGAC
TAT
>2b_chr6_168
TACTCTGAGCTACGGGAGGACATTCAAACCAAAGGCAAAGAAGTTGAAAACTTTGAAAAA
AATTTAGAAGAATGTATAACTAGAATAACCAATACAGAGAAGTGCTTAAAGGAGCTGATG
GAGCTGAAAACCAAGGCTCAAGAACTACGTGAGGAATGCAGAAGCCTCAGGAGCCGATGA
GATCAACTGGAAGAAAGGGTATCAGCAATGGAAGATGAAATGAATGAAATGAAGTGAGAA
GGGAAGTTTAGAGAAAAAAGAATAAAAAGAAATGAGCAAAGCCTCCAAGAAGTATGGGAC
TAT
>2b_chr4_170
TACTCTGAGCTACGGGAAGACATTCAAACCAAAGGCAAAGAAGTTGAAAACTTTGAAAAA
AATTTAGAAGAATGTATAACTAGAATAACCAATACAGAGAAGTGCTTAAAGGAGCTGATG
GAGCTGAAAACCAAGGCTCGAGAACTACGTGAAGAATGCAGAAGCCTCAGGAGCCGATGC
AATCAACTGGAAGAAAGGGTATCAGCAATAGAAGATGAAATGAATGAAATGAAGCAAGAA
GGGAAGTTTGGAGAAAAAAGAATAAAAAGAAATGAGCAAAGCCTCCAAGAAATATGGGAC
TAT
>2b_chr5_171
TACTCTGAGCTACGGGAGGACATTCAAACCAAAGGCAAAGAAGCTGAAAACTTTGAAAAA
AATTTAGAAGAATGTATAACTAGAATAACCAATACAGAGAAGTGCTTAAAGGAGATGATG
GAGCTGAAAACCAAGGCTCGAGAACTACATGAAGAATGCAGAAGCCTCAGGAGCTGACGC
GATCAACTGGAAGAAAGGGTATCAGCGATGGAAGATGAAATGAATGAAATGAAGCGAGAA
GTGAAGTCTAGAGAAAAAAGAATAAAAAGAAATGAGCAAAGCCTCCAAGAAATATGGGAC
TAT
>2b_chrX_172
TACTCTGAGCTACGGGAGGACATTCAAACCAAAGGCAAAGAAGTTGAAAACTTTGAAAAA
AATTTATAAGAATGTATAACTAGAATAACCAATACAGAGAAGTGCTTAAAGGAGCTGATG
GAACTGAAAACCAAGGCTCGAGAACTACGTGAAGAATGCAGAAGCCTCAGGAGCCGATGC
GATCAACTGGAAGAAAGGGTATCAGCGATGGAAGATGAAATGAATGAAATGAAGCGAGAA
GGGAAGTTTAGAGAAAAAAGAATAAAAAGAAATGAGCAAAGCCTCCAAGAAATATGGGAC
TAT
>2b_chr7_173
TACTCTGAGCTATGGGAGGACATTCAAACCAAAGGCAAAGAAGGTGGAAACTTTGAAAAA
AATTTAGAAGAATGTATAACTAGAATAACCAATACAGAGAAGGGCTTAAAGGAGCTGATG
GAGCTGAAAACCAAGGCTCGAGAACTACATGAAGAATGCAGAAGCCACAGGAGCCGATGC
AATCAACTGGAAGAAAGGGTATCAGCGATGGAAGATGAAATGAATGAAATGAAGCGAGAA
GGGAAGTTTAGAGAAAAAAGAATAAAAAGAAATGAGCAAAGCCTCCAAGAAATATGGGAC
TAT
>2b_chr14_174
TACTCTGAGCTAAGGGACGACATTCAAATCAAAGGCAAAGAAGTTGAAAACTTTGGAAAA
AATTTAGAAGAATGTATAACTAGAATAACCAATATAGAGAAGTGCTTAAAGGAGCTGATG
GAGCTGAAAACCAAGGCTCCAGAACTACGTGAAGAATGCAGAAGCCTCAGGAGCCGATGG
GATCAACTGGAAGAAAGGGTATCAGCGATGGAAGATGAAATGAATGAAATGAAGCGAGAA
GGGAAGTTTAGA-AAAAAAGAATAAAAAGAAACGAGCAAAGCCTCCAAGAAATATGGGAC
TAT
>2b_chr3_176
TACTCTGAGCTACGGGAGGACATTCAAACCAAAGGCAAAGAAGTTGAAAACTTTG-AAAA
AATTTAGAAGAATGTATAACTAGAATAACCAATACAGAGAAGTGCTTAAAGGAGCTGATG
GAGCTGAAAACCAAGGCTTGAGAACTACATGAAGAATGCAGAAGCCTCAGGAGCCGATGC
GATCAACTGGAAGAAAGGGTATCAGCAATGGAAGATGAAATGAATGAAATGAAGCGAGAA
GGGAAGTTTAGAGAAAAAAGAATAAAAAGAAATGAGCAAAGCCTCCAAGAAATATGGGAC
TAT
>2b_chr3_180
TACTCTGAGCTACGGGAGGACATTCAAACCAAAGGCAAAGAAGTTGAAAACTTTGAAAAA
AATTTAGAAGAATGTATAACTAGAATAACCAATATAGAGAAGTGCTTAAAGGAGCTGATG
GAGCTGAAAACCAAGGCTCGAGAACTACGTGAAGAATGCAGAAGCCTCAGGAGCCGATGT
GATCAACTGGAAGAAAGGGTATCAGCAATGGAAGATGAAATGAATGAAATGAAGCAAGAA
GGGAAGTTTAGAGAAAAAAGAATAAAAAGAAACGAGCAAAGCCTCCAAGAAATATGGGAC
TAT
>2b_chr8_181
TACTCTGAGCTACGGGAGGACATTCAAACCAAAGGCAAAGAAGTTGAAAACTTTGAAAAA
AATTTAGAAGAATGTATAACTAGAATAACCAATACAGAGAAGTGCTTAAAGGAGCTGATG
GAGCTGAAAACCAAGGCTTGAGAACTACGTGAAGAATGCAGAAGCCTCAGGAGCCGATGC
GATCAACTGGAAGAAAGGGTATCAGCAATGGAAGATGAAATGAATGAAATGAAGCGAGAA
GGGAAGTTTAGAGAAAAAAGAATAACAAGAAATGAGCAAAGCCTCCAAGAAATAGGGGAC
TAT
>2b_chr11_182
TACTCTGAGCTATGGGAGGACATTCAAACCAAAGGCAAAGAAGTTGAAAACTTTGAAAAA
AATTTAGAAGGATGTATAACTAGAATAACCAATACAGAGAAGTGCTTAAAGGAGCTGATG
GAGCTGAAAACCAAGGCTCGAGAACTACCTGAAGAATGCAGAAGCCTCAGGAGCCGACGT
GATCAACTGGAAGAAAGGGTATCAGCAATGGAAGATGAAATGAGTGAAATGAAGTGAGAA
GGGAAGTTTAGAGAAAAAAGAATAAAAAGAAATGAGCAAAGCCTCCAAGAAATATGGGAC
TAT
>2b_chr3_183
TACTATGAGCTACGGGAGGACACTCAAACCAAAGGCAAAGAAGTTGAAAACTTTGAAAAA
AATTTAGAAGAATGTATAACTAGAATAACCAATACAGAGAAGTGCTTAAAGGAGCTGATG
GAGCTGAAAACCAAGGCTCGAGAACTACGTGAAGAATGCAGAAGCCTCAGGAGTTGATGC
AATCAACTGGAAGAAAGGGTATCAGTGATGGAAGATGAAATGAATGAAATGAAGTGAGAA
GGGAAGTTTAGAGAAAAAAGAATAAAAAGAAATGAGCAAAGCCTCCAAGAAATATGGGAC
TAT
>2b_chrX_184
TACTCTGAGCTACGGGAGGACATTCAAACCAAAGGCAAAGAAGTTGAAAACTTTGAAAAA
AATTTAGAAGAATGTATAACTAGAATAACCAATACAGAGAAGTGCTTAAAGGAGCTGATG
GAGCTGAAAACCAAGGCTCGAGAACTACGTGAAGAATGCAGAAGCCTCAGGAGCCGATGC
GATCAACTGGAAGAAAGGGTATCAGCAATGGAAGATGAAATGAATGAAATGAAGCGAGAA
GGGAAGTTTAGAGAAAAAAGAAAAAAAAGAAATGAGCAAAGCCTCCAAGAAATATGGGAC
TAT
>2b_chrY_185
TACTCTGAGCTATGGGAGGACATTCAAACCAAAGGCAAAGAAGTTGAAAACTTTGAAAAA
AATTTAGAAGAATGTATAACTAGAATAACCAATACAGAGAAGTGCTTAAAGGAGCTGATG
GAGCTGAAAACCAAGGCTCGAGAACTACGTGAAGAATGCAGAAGCCTCAGGAGCCGATGC
GATCAACTGGAAGAAAGGGTATCAGCAATGGAAGATGAAATGAATGAAATGAAGTGAGAA
GGGAAGTTTAGAGAAAAAAGAATAAAAAGAAATGAGCAAAGCCTCCAAGAAATATGGGAC
TAT
>2b_chr2_186
TACTCTGAGCTACGGGAGGACATTCAAACCAAAGGCAAAGAACTTGAAAACTTTGAAAAA
AATTTAGAAGAATGTATAACTAGAATAACCAATACAGAGAAGTGCTTAAAGGAGCTGATG
GAGCTGAAAACCAAGGCTCGAGATCTACGTGAAGAATGCAGAAGCCTCAGGAGCTGATGC
GATCAACTGGAAGAAAGGGTATCAGCAATGGAAGATGAAATGAATGAAATGAAGCGAGAA
GGGAAGTTTAGAGAAAAAAGAATAAAAAGAAATGAGCAAAGCCTCCAAGAAATATGGGAC
TAT
>2b_chr7_187
TACTCTGAGCTACGGGAGGACATTCAAACCAAAGGCAAAGAAGTTGAAAACTTTGAAAAA
AATTTAGAAGAATGTATAACTAGAATAACCAATACAGAGAAGTGCTTAAAGGAGCTGATG
GAGCTGAAAACCAGGGCTCGAGAACTACGTGAAGAATGCAGAAGCCTCAGGAGCCGATGC
GATCAACTGGAAGAAAGGGTATCAGCAATGGAAGATGAAATGAATGAAATGAAGCGAGAA
GGGAAGTTTAGAGAAAAAAGAATAAAAAGAAATGAGCAAAGCCTCCAAGAACTATGGGAC
TAT
>2b_chr1_188
TACTCTGAGCTATGGGAGGACATTCAAACCAAAGGCAAAGAAGTTGAAACCTTTGAAAAA
AATTTAGAAGAATGTATAACTAGAATAACCAATACAGAGAAGTGCTTAAAGGAGCTGATG
GAGCTGAAAACCAAGGCTCGAGAACTACGTGAAGAATGCAGAAGCCTCAGGAGCCGATGC
GATCAACTGGAAGAAAGGGTATCAGCAATGGAAGATGAAATGAATGAAATGAAGCGAGAA
GGGAAGTTTAGAGACAAAAGAATAAAAAGAAATGAGCAAAGCCTCCAAGAAATATGGGAC
TAT
>2b_chr17_190
TACTCTGAGCTACGGGAGGACATTCAAACCAAAGGCAAAGAAGTTGAAAACTTTGAAAGA
AATTTAGAAGAATGTATAAGTAGAATAACCAATACAGAGAAGTGCTTAAAGGAGCTGATG
GAGCTGAAAACCAAGGCTCGAGAACTACGTGAAGAATGCAGAAGCCTCAGGAGCCGATGC
GATCAACTGGAAGAAAGGGTATCAGCGATGGAAGATGAAATGAATGAAATGAAGTGAGAA
GGGAAGTTTAGAGAAAAAAGAATAAAAAGAAATGAGCAAAGCCTCCAAGAAATATGGGAC
TAT
>2b_chr1_191
TACTCTGAGCTATGGGAGGACATTCAAACCAAAGGCAAAGAAGTTGAAAACTTTGAAAAA
AAATTAGAAGAATGTATAACTAGAATAACCAATACAGAGAAGTGCTTAAAGGAGCTGATG
GAGCTGAAAACCAAGGCTCGAGAACTACGTGAAGAATGCAGAAGCCTCAGGAGCCGATGC
GATCAACTGGAAGAAAGGGTATCAGCAATGGAAGATGAAATGAATGAAATGAAGCGAGAA
GGGAAGTTTAGAGAAAAAAGAATAAAAAGAAATGAGCAAAGCCTCCAAGAAATATGGGAC
TAT
>2b_chr11_193
TACTCTGAGCTACGGGAGGACATTCAAACCAAAGGCAAATAAGTTGACAACTTTGAAAAA
AATTTAGAAGAATGTATAACTAGAATAACCAATACAGAGAAGTGCTTAAAGGAGCTGATG
GAGCTGAAAATCAAGGCTCGAGAACTATGTGAAGAATGCAGAAGCCTCAGGAGCCGATGC
GATCAACTGGAAGAAAGGGTATCAGCGATGGAAGATGAAATGAATGAAATGAAGCGAGAA
GGGAAGTTCAGAGAAAAAAGAATAAAAAGAAATGAGCAAAGCCTCCAAGAAATATGGGAC
TAT
>2b_chr3_195
TACTCTGAGCTATGGGAGGACATTCAAACCAAAGGCAAAGAAGTTGAAAACTTTGAAAAA
AATTTAGACGAATGTATAACTAGAATAACCAATACAGAGAAGTGCTTAAAGGAGCTGATG
GAGCTGAAAACCAAGGCTCGAGAACTACGTGAAGAATGCAGAAGCCTCAGGAGCCGATGT
GATCAACTGGAAGAAAGGGTATCAGCAATGGAAGATGAAATGAATGAAATGAAGCGAGAA
GGGAAGTTTAGAGAAAAAAGAATAAAAAGAAATGAGCAAAGCCTCCAGGAAATATGGGAC
TAT
>2b_chr4_196
TACTCTGAGCTACGGGAGGACATTCAAACCAAAGGCAAAGAAGTTGAAAACTTTGAAAAA
AATTTAGAAGAATGTATAACTAGAATAACCAATACAGAGAAGTGCTTAAAGGAGCTGATG
GAGCTGAAAACCAAGGCTCGAGAACTACGTGAAGAATGCAGAAGCCTCAGGAGCCGATGT
GATCAACTGGAAGAAACGGTATCAGCGGTGGAAGATGAAATGAATGAAATGAAGTGAGAA
GGGAAGTTTAGAGAAAAAAGAATAAAAAGAAATGAGCAAAGCTTCCAAGAACTATGGGAC
TAT
>2b_chr13_197
TACTCTGAGCTACAGGAGGACATTCAAACCAAAGGCAAAGAAGTTGAAAACTTTGAAAAA
AATTTAGAAGAATATATAACTAGAATAACCAATACAGAGAAGTGCTTAAAGGAGCTGATG
GAGCTGAAAACCAAGGCTCGAGAACTACGTGAAGAATGCAGAAGCCTCAGGAGTCGATGT
GATCAACTGGAAGAAAGGATATCAGCAATGGAAGATGAAATGAATGAAATGAAGTGAGAA
GGGAAGTTTAGAGAAAAAAGAATAAAAAGAAATGAGCAAAGCCTCCAAGAAATATGGGAC
TAT
>2b_chr1_200
TACTCTGAGCTACGGGAGGACATTCAAACCAAAGGCAAAGAAGTTGAAAACTTTGAAAAA
AATTTAGAAGAATGTATAACTAGAATAACCAATACAGAGAAGTGCTTAAAGGAGCTGATG
GAGCTGAAAACCAAGGCTCCAGAACTACGTGAAGAATGCAGAAGCCTCAGGAGCCGATGC
GATCAACTGGAAGAAAGGTTATCAGCAATGGAAGATGAAATGAATGAAATGAAGCGAGAA
GGGAAGTTTAGAGAAAAAAGAATAAAAAGAAATGAGCAAAGCCTCCAAGAAATATGGGAC
TAT
>2b_chr2_201
TACTCTGAGCTACGGGAGGACATTCAAACCAAAGGCAAAGAAGTTGAAAACTTTGAAAAA
AATTTAGAAGATTGTATAACTAGAATAACCAATACAGAGAAGTGCTTAAAGGAGCTGATG
GAGCTGAAAACCAAGGCTCGAGAACTACGTGAAGAATGCTGAAGCCTCAGGAGCCGGTGC
GATCAACTGGAAGAAAGGGTATCAGCAATGGAAGATGAAGTGAATGAAATGAAGCAAGAA
GGGAAGTTTAGAGAAAAAAGAATAAAAAGAAACGAGCAAAGCCTCCAAGAAATATGGGAC
TAT
>2b_chr4_202
TACTCTGAGCTACGGGAGGACACTCAAACCAAAGGCAAAGAAGTTGAAAACTTTGAAAAA
AATTTAGAAGAATGTATAACTAGAATAACCAATACAGAGAAGTGCTTAAAGGAGCTGATG
CAGCTGAAAACCAAGGCTCGAGAACTACATGAAGAATGCAGAAGCCTCAGGAGCTGATGC
GATCAACTGGAAGAAAGGGTATCAGCGATGGAAGATGAAATGAATGAAATGAAGCGAGAA
GGGAAGTTTAGAGAAAAAAGAATAAAAAGAAACAAACAAAGCCTCCAAGAAATATGGGAC
TAT
>2b_chr2_203
TACTCTGAGCTACGGGAGGACATTCAAACCAAAGGCAAAGAAGTTGAAAACTTTGAAAAA
AATTTAGAAGAATGTATAACTAGAATAACCAATACAGAGAAGTGCTTAAAGGAGCTGATG
GAGCTGAAAACCAAGGCTCGAGAACTACGTGAAGAATGCAGAAGCCTCAGGAGCCGATGC
GATCAACTGGAAGAAAGGGTATCAGCAATGGAAGATGAAATGAATGAAATGAAGCCATAA
GGGAAGTTTAGAGAAAAAAGAATAAAAAGAAATGAGCAAAGCCTCCAAGAAATAGGGGAC
TAT
>2b_chr3_204
TACTCTGAGCTACAGGAGGACATTCAAACCAAAGGCAAAGAAGTTGAAAACTTTCAAAAA
AATTTAGAAGAATGTATAACTAGAATAACCAATACAGAGAAGTGCTTAAAGGAGCTGATG
GAGCTGAAAACCAAGGCTCGAGAACTACGTGAAGAATGCAGAAGCCTCAGGAGCTGATGC
GATCAACTGGAAGAAAGGGTATCAGCAATGGAAGATGAAATGAATGAAATGAAGCGAGAA
GGGAAGTTTAGAGAAAAAAGAATAAAAAGAAATGAGCAAAGCCTCCAAGAAATATGGGAC
TAT
>2b_chr21_206
TACTCTGAGCTACGGAAGGACATTCAAACCAAAGGCAAAGAAGTTGAAAACTTTGAAAAA
AATTTAGAAGAATGTATAACTAGAATAACCAATACAGAGAAGTGCTTAAAGGAGCTGATG
GAGCTGAAAACCAAGGCTCGAGAACTACATGAAGAATGCAGAAGCCTCAGGAGCTGATGC
AATCAACTGGAAGAAAGGGTATCAGCAATGGAAGATAAAATGAATGAAATGAAGCGAAAA
GGGAAGTTTAGAGAAAAAAGAATAAAAAGAAATGAGCAAAGCCTCCAAGAAATATGGGAC
TGT
>2b_chr2_210
TACTCTGAGCTACGGGAGGACATTCAAACCAAAGGCAAAGAAGTTGAAAACTT-GAAAAA
AATTTAGAAGAATGTATAACTAGAATAACCAATACAGAGAAGTGCTTAAAGGAGCTGATG
GAGCTGAAAACCAAGGCTCGAGAACTACATGAAGAATGCAGAAGCCTCAGGAGGCAATGC
GATCAACTGGAAGAAAGGGTATCAGCGATGGAAGATGAAATGAATGAAATGAAGTGAGAA
GGGAAGTTTAGAGAAAAAAGAATAAAAAGAAATGAGCAAAGCCTCCAAGAAATACGGGAC
TAT
>2b_chr9_213
TACTCTGAGCTACGGGAGGACATTCAAACCAAAGGCAAAGAAGTTAAAAACTTTGAAAAA
AATTGAGAAGAATGTATAACTAGAATAACCAATACAGAGAAGTACTTAAAGGAGCTGATG
GAGCTGAAAACCAAGGCTCGAGAACTACGTGAAGAATGCAGAAGCCTCAGGAGCCGATGC
GATCAACTGGAAGAAAGGGTATCAGCAATGGAAGATGAAATGAATGAAATGAAGCGAGAA
GGGAAGTTTAGAGAAAAAAGAATAAAAAGAAATGAGCAAAGCCTCCAAGAAATATGGGAC
TAT
>2b_chr3_216
TACTCTGAGCTACGGGAGGACATTCAAACCAAAGGCAAAGAAGTTGAAAACTTTGAAAAA
AATTTAGAAGAATGTATAACTAGAATAACCAATACAGAGAAGTGCTTAAAGGAGCTGATG
GAACTGAAAACCAAGGCTCGAGAACTACGTGAAGAATGCAGAAGCCTCAGGAGCCGATGC
GATCAACTGGAAGAAAGGGTATCAGCGATGGAAGATGAAATGAATGAAATGAAGTGAGAA
GGGAAGTTTAGAGAAAAAAGAATAAAAAGAAATGAGCAAAGCCTCCAAGAAATATGGGAC
TAT
>2b_chr15_219
TACTCTGAGCTACGGGAGGACATTCAAACCAAAGGCAAAGAAGTTGAAAACTTTGAAAAA
AATTTAGAAGAATGTGTAACTAGAATAACCAATACAGAGAAGGGCTTAAAGGAGCTGATG
GAGCTGAAAACCAAGGCCCGAGAACTACGTGAAGAATGCAGAAGCCTCAGAAGCCGATGC
GATCAACTGGAAGAAAGGGTATCAGGGATGGAAGATGAAATGAATGAAATGAAGCGAGAA
GGGAAGTTTAGAGAAAAAAGAATAAAAAGAAATGAGCAAAGCCTCCAAGAAATATGGGAC
TAT
>2b_chr4_221
TACTCTGAGCTACGGGAGGACATTCAAACCAAAGGCAAAGAAGTTGAAAACTTTGAAAAA
AATCTAGAAGAATGTATAACTAGAATAAGCAATACAGAGAAGTGCTTAAAGGAGCTGATG
GAGCTGAAAACCAAGGCTCGAGAACTACGTGAAGAATGCAGAAGCCTCAGGAGCCGATGT
GATCAACTGGAAGAAAGGGTATCAGCGATGGAAGATGAAATGAATGAAATGAAGCGAGAA
GGGAAGTTTAGAGAAAAAAGAATAAAAAGAAATGAGCAAAGCCTCCAAGAAATATGGGAC
GAT
>2b_chr7_222
TACTCTGAGCTACGGGAGGACATTCAAACCAAAGGCAAAGAAGTTGAAAACTTTGAAAAA
AATTTAGAAGAATGTATAACTAGAATAACCAATACAGAGAAGTGCTTAAAGGAGCTGATG
GAGCTGAAAACCAAGGCTCGAGAACTACGTGAAGAATGCAGAAGACTCAGGAGCCGATGT
GATCAACTGGAAGAAAGGGTATCAGCAATGGAAGATGAAATGAATGAAATGAAGCGAGAA
GAGAAGTCTAGAGAAAAAAGAATAAAAAGAAATGAGCAAAGACTCCAAGAAATATGGGAC
TAT
>2b_chr10_223
TACTCTGAGCTATGGGAGGACATTCAAACCAAAGGCAAAGAAGTTGAAAACTTTGAAAAA
AATTTAGAAGAATGTATAACTAGAATAACCAATACGGAGAAGTGCTTAAAGGAGCTGATG
GAGCTGAAAACCAAGGCTCGAGAACTACGTGAAGAATGCAGAAGCCTCAGGAGCTGATGC
GATCAACTGGAAGAAAGGGTATCAGCGATGGAAGATGAAATGAATGAAATGAAGCGAGAA
GGGAAGTTTAGAGAAAAAAGAATAAAAAGAAATGAGCAAAGCCTCCAAGAAATATGGGAC
TAT
>2b_chr5_225
TACTCTGAGCTATGGGAGGACATTCAAACCAAAGGCAAAGAAGTTGAAAACTTTGAAAAA
AATTTAGAAGAATGTATAACTAGAATAACCAATACAGAGAAGTGCTTAAAGCAGCTGATG
GAGCTGAAAACCAAGGCTCGAGAACTACGTGAAGAATGCAGAAGCCTCAGGAGCCGATGC
GATCAACTGGAAGAAAGGGTATCAGCAATGGAAGATGAAATGAATGAAATGAAGTGAGAA
GGGAAGTCTAGAGAAAAAAGAATAAAAAGAAATGAGCAAAGCCTCCAAGAAATATGGGAC
TAT
>2b_chrX_229
TACTCTGAACTACGGGAGGACATTCAAACCAAAGGCAAAGAAGTTGAAAACTTTGAAAAA
AATTTAGAAGAATGTATAACTAGAATAACCAATAGAGAGAAGTGCTTAAAGGAGCTGATG
GAGCTGAAAACCAAGGCTCAAGAACTACGTGAAGAATGCAGAAGCCTCAGGAGCCGATGC
GATCAACTGGAAGAAAGGGTATCAGCGATGGAAGATGAAATGAATGAAATGAAGCGAGAA
GGGAAGTTTAGAGAAAAAAGAATAAAAAGAAATGAGCAAAGCCTCCAAGAAATATGGGAC
TAT
>2b_chr7_230
TACTCTGAGCTACGGGAGGACATTCAAACCAAAGGCAAAGAAGTTGAAAACTTTGAAAAA
AATTTAGAAGAATGTATAACTAGAATAACCAATAGAGACAAGTGCTTAAAGGAGCTCATG
GAGCTGAAAACCAAGGCTCGAGAACCACGTGAAGAATGCAGAAGCCTCAGGAGCCGATGC
GATCAACTGGAAGAAAGGGTATTAGTGGTGGAAGATGAAATGAATGAAATGAAGCGAGAA
GGGAAGTTTAGAGAAAAAAGAATAAAAAGAAATGAGCAAAGCCTCCAAGAAATATGGGAC
TAT
>2b_chr4_231
TACTCTGAGCTACGGGAGGACATTCAAACCAAAGGCAAAGAAGTTGAAAACTTTGAAAAA
AATTTAGAAGAATGTATAACTAGAATAACCAATACAGAGAAGTGCTTAAAGGAGCTGATG
GAGCTGAAAACCAAGGCTTGAGAACTAAGTGAAGAATGCAGAAGCCTCAGGAGCCAATGC
GATCAACTGGAAGAAAGGGTATCAGCGATGGAAGATGAAATGAATGAAATGAAGCAAGAA
GGGAAGTTTAGAGAAAAAAGAATAAAAAGAAATGAGCAAAGCCTCCAAGAAATATGGGAC
TAT
>2b_chr9_232
TACTCTGAGCTACGGGAGGACATTCAAACCAAAGGCAAAGAAGTTGAAAACTTTGAAAAA
AATTGAGAAGAATGTATAACTAGAATAACCAATACAGAGAAGTGCTTAAAGGAGCTGATG
CAGCTGAAAACCAAGGCTCGAGAACTACGTGAAGAATGCAGAAGCCTCAGGAGCCGATGC
GATCAACTGGAAGAAAGGGTATCAGCAATGGAAGATGAAATGAATGAAATGAAGCGAGAA
GGGAAGTTTAGAGAAAAAAGAATAAAAAGAAATGAGCAAAGCCTCCAAGAAATATGGGAC
TAT
>2b_chr13_234
TACTCTGAGCTACGGGAGGACATTCAAACCAAAGGCAAAGAAGTTGAAAACTTTGAAAAA
AATTTAGAAGAATGTATAACTAGAATAACCAATACAGAGAAGTGCTTAAAGGAGCTGATG
GAGCTGAAAACCAAGGCTCAAGAACTACGTGAAGAATGTAGAAGCCTCAGGAGCCGATGC
GATCAACTGGAAGAAAGGGTATCAGCAATGGAAGATGAAATGAATGAAATGAAGCGAGAA
GGGAAGTTTAGAGAAAAAAGAATAAAAAGAAATGAGCAAAGCCTCCAAGAAATATGGGAC
TAT
>2b_chr5_235
TACTCTGAGCTACGGGAGGACATTCAAACCAAAGGCAAAGAAGTTGAAAACTTTGAAAAA
AATTTAGAAGAATGCATAACTAGAATAACCAATACAGAGAAGTGCTTAAAGGAGCTGATG
GAGCTGAAAACCAAGGCTCGAGAACTACGTGAAGAATGCAGAAGCCTCAGGAGCCCATGC
GATCAACTGGAAGAAAGGGTATCAGCAATGGAAGATGAAATGAATGAAATGAAGCAAGAA
GGGAAGTTTAGAGAAAAAAGAATAAAAAGAAATGAGCAAAGCCTCCAAGAAATATGGGAC
TAT
>2b_chr6_237
TACTCTGAGCTACGGGAGGACATTCAAACCAAAGGCAAAGAAGTTGAAAACTTTGAAAAA
AATTTAGAAGAATGTATAACTAGAAAAACCAATACAGAGAAGTGCTTAAAGGAGCTGATG
GAGCTGAAAACCAAGGCTCGAGAACTACGTGAAGAATGCAGAAGCCTCAGGAGCCGATGC
GATCAACTGGAAGAAAGGGTATCAGTGATGGAAGATGAAATGAATGAACTGAAGCAAGAA
GGGAAGTTTAGAGAAAAAAGAATACAAAGAAATGAGCAAAGCTTCCAAGAAATATGGGAC
TAT
>2b_chr3_238
TACTCCGAGCTACAGGAGGACATTCAAACCAAAGGCAAAAAAGTTGAAAACTTTGAAAAA
AATTTAGAAGAATGTATAACTAGAATAACCAATACAGAGAAGTGCTTAAAGGAGCTGATG
GAGCTGAAAACCAAGGCTCGAGAACTACGTGAAGAATGCAGAAGCCTCAGGAGCCGATGC
GATCAACTGGAAGAAAGGGTATCAGCAATGGAAGATGAAAAGAATGAAATGAAGTGAGAA
GGCAAGTTTAGAGAAAAAAGAATAAAAAAAAAGGAACAAAGCCTCCAAGAAATATGGGAC
TAT
>2b_chr2_242
TACTCTGAGCTACGGGAGGACATTCAAACCAAAGGCAAAGAAGTTGAAAACTTTGAAAAA
AGTTTAGAAGAATGTATAACTAGAATAACCAATACAGAGAAGTGCTTAAAGGAGCTGATG
GAGCTGAAAACCAAGGCTCGAGAACTACGTGAAGAATGCAGAAGCCTCAGGAGCCGATGC
GATCAACTGGAAGAAAGGGTATCAGCAATGGAAGATGAAATGAATGAAATGAAGCCAGAA
GGGAAGTTTAGAGAAAAAAGAATAAAAAGAAATGAGCAAAGCCTCCAAGAAATATGGGAC
TAT
>2b_chr4_243
TATTCTGAGCTACGGGAGGACATTCAAACCAAAGGCAAAGAAGTTGAAAACTTTGAAAAA
AATTTAGAAGAATGCATAACTAGAATAACCAATACAGAGAAGTGCTTAAAGGAGCTGATG
GAGCTGAAAACCAAGGCTCGAGAACTACGTGAAGAATGCAGACGCCTCAGGAGCCGATGC
GATCAACTGGAAGAAAGGGTATCAGCAATGGAAGATGAAATGAATGAAATGAAGCGAGAA
GGGAAGTTTAGAGAAAAAAGAATAAAAAGAAATGAGCAAAGCCTCCAAGAAATATGGGAC
TAT
>2b_chr7_244
TACTCTGAGCTACGGGAGGACATTCAAACCAAAGGCAAAGAAGTTGAAAACTTTGAAAAA
AATTTAGAAGAATGTATAACTAGAATAACCAATACAGAGAAGTGCTTAAAGGAGCTGATG
GAGCTGAAAGCCAAGGCTCGAGAACTACGTGAAGAATGCAGAAGCCTCAGGAGCCGATGC
GATCAACTGGAAGAAAGGGTATCAGCAATGGAAGATGAAATGAATGAAATGAAGCGAGAA
GGGAAGTTTAGAGAAAAAAGAATAAAAAGAAATGAGCAAAGCCTCCAAGAAATATGGGAC
TAT
>2b_chr4_246
TACTCTGAGCTACGGGAGGACATTCAAACCAAAGGCAAAGAAGTTGAAAACTTTGAAAAA
AATTTAGAAGAATGTATAACTAGAATAACCAATACAGAGAAGTGCTTAAAGGAGCTGATG
GAGCTGAAAACCAAGGCTCGAGAAGTACATGAAGAATGCAGAAGCCTCAGGAGCCGATGC
GATCAACTGGAAGAAAGGGTATCAGCGATGGAAGATGAAATGAATGAAATGAAGCGAGAA
GGGAAGTTTAGAGAAAAAAGAATAAAAAGAAATGAGCAAAGCCTCCAAGAAATATGGGAC
TAT
>2b_chrX_248
TACTCTGAGCTACGGGAGGACATTCAAACCAAAGGCAAAGAAGTTGAAAACTTTGAAAAA
AATTTAGAAGAATGTATAACTAGAATAACCAATACAGAGAAGTGCTTAAAGGAGCTGATG
GAGCTGAAAACCAAGGCTCGAGAACTATGTGAAGAATGCAGAAGCCTCAGGAGCCGATGC
GATCAACTGGAAGAAAGGGTATCAGCGATGGAAGATGAAATGAATGAAATGAAGCGAGAA
GGGAAGTTTAGAGAAAAAAGAATAAAAAGAAATGAGCAAAGCCTCCAAGAAATATGGGAC
TAT
>2b_chr4_249
TACTCTGAGCTACGGGAGGACATTCAAACCAAAGGCAAAGAAGTTAAAAACTTTGAAAAA
AATTTAGAAGAATGTATAACTAGAATAACCAATACAGAGAAGTGCTTAAAGGAGCTGATG
GAGCTGAAAACCAAGGCTCGAGAACTATGTGAGGAATGCAGAAGCCTCAGGAGCCGATGC
GATCAACTGGAAGAAAGGGTATCAGTGATGGAAGATGAAATGAATGAAATGAAGCGAGAA
GGGAAGTTTAGAGAAAAAAGAATAAAAAGAAATGAGCAAAGCCTCCAAGAAATATGGGAC
TAT
>2b_chrX_250
TACTCTGAGCTACGGGAGGACATTCAAACCAAA-GCAAAGAAGTTGAAAACTTTGAAAAA
AATTTAGAAGAATGTATAACTAGAATAACCAATACAGAGAAGTGCTTAAAGGAGCTGATG
GAGCTGAAAACCAAGGCCCGAGAACTACGTGAAGAATGCAGAACCCTCAGGAGCCGATGC
GATCAACTGGAAGAAAGGGTATCAGCAATGGAAGATGAAAGGAATGAAATGAAGTGAGAA
GGGAAGTTTAGAGAAAAGAGAATAAAAAGAAATGAACAAAGCCTCCAAGAAATATGGGAC
TAT
>2b_chr11_252
TACTCTGAGCTACGGGAGGACATTCAAACCAAAGGCAAAGAAGTTGAAAACTTTGAAAAA
AATTTAGAAGAATGTATAACTAGAATAACCAATACAGAGAAGTGCTTAAAGGAGCTGATG
GAGCTGAAAACCAAGGCTCGAGAACTACATGAAGAATGCAGAAGCCTCAGGAGCCGATGC
GATCAACTGGAAGAAAGGGTATGAGCAATGGAAGATGAAATGAATGAAATGAAGCGTGAA
GGGAAGTTTAGAGAAAAAAGAATAAAAAGAAATGAGCAAAGCCTCCAAGAAATATGGGAC
TAT
>2b_chr14_255
TACTCTGAGCTACGGGAGGACATTCAAACCAAAGGCAAAGAAGTTGAAAACTTTGAAAAA
AATTTAGAAGAATGTATAACTAGAATAACCAATACAGAGAAGTGCTTAAAGGAGCTGATG
GAGCTGAAAACCAAGGCTCGAGAACTACGTGAAGAATGCAGAAGCCTGAGGAGCCGATGT
GATCAACTGGAAGAAAGGGTATCAGCAATGGAAGATGAAATGAATGAAATGAAGCGAGAA
GGGAAGCTTAGAGAAAAAAGTATAAAAAGAAATGAGCAAAGCCTCCAAGAAATATGGGAC
TAT
>2b_chr12_264
TACTCTGAGCTACGGGAGGACATTCAAACCAAAGGCAAAGAAGTTGAAAACTTTGAAAAA
AATTTAGAAGAATGTATAACTAGAATAACCAATACAGAGAAGTGCTTAAAGGAGCTGATG
CAGCTGAAAACCAAGGCTTGAGAACTATGTGAAGAATGCAGAAGCCTCAGGAGCTGATGC
GATCAACTGGAAGAAAGGGTATCAGCAATGGAAGATGAAATGAATGAAATGAAGCGAGAA
GGGAAGTTTAGAGAAAAAAGAATAAAAAGAAATGAGCAAAGCCTCCAAGAAATATGGGAC
TAT
>2b_chr5_265
TACTCTGAGCTATGGGAGGACATTGAAACCAAAGTCAAAGAAGTTGAAAACTTTGAAAAA
AATTTAGAAGAATGTATAACTAGAATAACCAATACAGAGAAGTGCTTAAAGGAGCTGATG
GAGCTGAAAACCAAGGCTCGAGAACTACGTGAAGAATGCAGAAGCCTCAGGAGCCGATGC
GATCAACTGGAAGAAAGGGTATCAGCAATGGAAGATGAAATGAGTGAAATGAAGCGAGAA
GGGAAGTTTAGAGAAAAAAGAATAAAAAGAAATGAGCAAAGCCTCGAAGAAATATGGGAC
TAT
>2b_chr4_266
TACTCTGAGCTACGGGAGGACATTCAAACCAAAGGCAAAGAAGTTGAAAACTTTGAAAAA
AATTTAGAAGAATGTATAACTAGAATAACCAATACAGAGAAGTGCTTAAAGGAGCTGATG
GAGCTGAAAACCAAGGCTCGAGAACTACGTGAAGAATGCAGAAGCCTCAGGAGCCGATGA
GATCAACTGGAAGAAAGGGTATCAGCGATGGAAGATGAAATGAATGAAATGAAGCGAGAA
GGGAAGTTTAGAGAAAAAAGAATAAAAAGAAATGAGCAAAGCCTCCAAGAAATATGGGAC
TAT
>2b_chr20_272
TACTCTGAGCTACGGGAGGACATTCAAACCAAAGGCAAAGAAGTTGAAAACTTTGAAAAA
AATTTAGAAGAATGTATAACTAGAATAACCAATACAGAGAAGTGCTTAAAGGAGCTGATG
GAGCTGAAAACCAAGGCTCGAGAACTACGTGAAGAATGCAGAAGCCTCAGGAGCCGATGT
GATCAACTGGAAGAAAGGGCATCAGCAATGAAAGATGAAATGAATGAAATGAAGCGAGAA
GGGAAGTTTAGAGAAAAAAGAATAAAAAGAAATGAGCAAAGCCTCCAAGAAATATGGGAC
TAT
>2b_chr2_273
TACTCTGAGCTACGGGAGGACGTTCAAACCAAAGGCAAAGAAGTTGAAAACTTTGAAAAA
AATTTAGAAGAATGTATAACTAGAATAACCAATACAGAGAAGTGCTTAAAGGAGCTGATG
GAGCTGAAAACCAAGGCTCGAGAACTACGTGAAGAATGCCGAAGCCTCAGGAGCCGATGC
GATCAACTGGAAGAAAGGGTATCAGCGATGGAAGATGAAATGAATGAAATGAAGCGAGAA
GGGAAGTTTAGAGACAAAAGAATAAAAAGAAATGAGCAAAGCCTCCAAGAAATATGGGAC
TAT
>2b_chr3_275
TACTCTGAGCTACGGGAGGACATTCAAACCAAAGGCAAAGAAGTTGAAAACTTTGAAAAA
AATTTAGAAGAATGTATAACGAGAATAACCAATACAGAGAAGTGCTTAAAGGAGCTGATG
GAGCTGAAAACCAAGGCTCGAGAACTACGTGAAGAATGCAGAAGCCTCAGGAACCGATGC
GATCAACTGGAAGAAAGGGTATCAGCAATGGAAGATGAAATGAATGAAATGAAGCGAGAA
GGGAAGTTTAGAGAAAAAAGAATAAAAAGAAATGAGCAAAGCCTCCAAGAAATATGGGAC
TAT
>2b_chr16_280
TACTCTGAGCTACGGGAGGACATTCAAACCAAAGGCAAAGAAGTTGAAAACTTTGAAAAA
AATTTAGAAGAATGTATAACTAGAATAACCAATACAGAGAAGTGCTTAAAGGAGCTGATG
GAGCTGAAAACCAAGGCTCGAGAACTACGTGAAGAATGCAGAAGCCTCAGGAGCCGATGC
GATCAACTGGAAGAAAGGGTATCAGCGATGGAAGATGAAATGAATGAAATGAAGCGAGAA
GGGAAGTTTAGAGAAAAAAGACTAAAAAGAAATGAGTAAAGCCTCCAAGAAATATGGGAC
TAT
>2b_chr4_281
TACTCTGAGCTACAGGAGGACATTCAAACCAAAGGCAAAGAAGTTGAAAACTTTGAAAAA
AATTTAGAAGAATGTATAACTAGAATAACCAATACAGAGAAGTGCTTAAAGGAGCTGATG
GAGCTTAAAACCAAGACTCGAGAACTACGTGAAGAAAGCAGAAGCCTCAGGAGCCGATGC
GATCAACTGGAAGAAAGGGTATCAGCGATGGAAGATGAAATGAATGAAATGAAGCAAGAA
GGGAAGTTTAGAGAAAAAAGAATAAACAGAAATGAGCAAAGCCTCCAAGAAATACGGGAC
TAT
>2b_chr7_283
TACTCTGAGCTACGGGAGGACATTCAAACCAAAGGCAAAGAAGTTGAAAGCTTTGAAAAA
AATTTAGAAGAATGTATAACTAGAATAACCAATACAGAGAAGTGCTTAAAGGAGGTGATG
GAGCTGAAAACCAAGGCCCGAGAACTATATGAAGAATGCAGAAGCCTCAGGAGCCAATGC
GATCAACTGGAAGAAAGGGTATCAGCAATGGAAGATTAAATGAATGAAATGAAGCGAGAA
GGGAAGTTTAGAGAAAAAAGAATAAAAAGAAATGAGCAAAGCCTCCAAGAAATATGGGAC
TAT
>2b_chr5_284
TACTCTGAGCTACGTGAGGACATTCAAACCAAAGGCAAAGAAGTTGAAAACTTTGAAAAA
AATTTAGAAGAATGTATAACTAGAATAACCAATACAGAGAAGTGCTTAAAGGAGCTGATG
GAGCTGAAAACCAAGGCTCTAGAACTACGTGAAGAACACAGAAGCCTCAGGAGCCAATGT
GATCAACTGGAAGAAAGCGTATCAGCAATGGAAGATGAAATGAATGAAATGAAGCGAGAA
GGGAAGTTTAGAGAAAAAAGAATAAAAAGAAATGAGCAAAGCCTCCAAGAAATATGGGAC
TGT
>2b_chr12_285
TACTCTGAGCTACGGGAGGACATTCAAACCAAAAGCAAAGAAGTTGAAAACTTTGAAAAA
AATTTAGAAGAATGTATAACTAGAATAACCAATACAGAGAAGTGCTTAAAGGAGCTGATG
GAGCTGAAAACCAAGGCTCGAGAACTACGTGAAGAATGCAGAAGCCGCAGGAGCCAATGC
GATCAACTGGAAGAAAGGGTATCAGCAATGGAAGATGAAATGAATGAAATGAAGCGAGAA
GGGAAGTTTAGAGAAAAAAGAATAAAAAGAAATGAGCAAAGCCTCCAAGAAATATGGGAC
TAT
>2b_chrX_290
TACTCCGATCTACAGGAGGACATTCAAACCAAAGGCAAAGAAGTTGAAAACTTTGAAAAA
AATTTAGAAGAATGTATAACTAGAATAACCAATACAGAGAAGTGCTTAAAGGAGCTGATG
GAGCTGAAAACCAAGGCTCGAGAACTACGTGAAGAATGCAGAAGCCTCAGGAGCCGATGG
AATCAACTGGAAGAAAGGGTATCAGCAATGGAAGATGAAATGAATGAAATGAAGCGAGAA
GGGAAGTTTAGAGAAAAAAGAATAAAAAGAAATGAGCAAAGCCTCCAAGAAATATGGGAG
TAT
>2b_chr10_291
TACTCTGAGCTACGGGAGGACATTCAAACCAAAGGCAAAGAAGTTGAAAACTTTGAAAAA
AATTTAGAAGAATGTATAACTAGAATAACCAATACAGAGAAGTGCTTAAAGGAGCTGATG
GAGCTGAAAACCAAGGCTCGAGAACTACGTGAAGAATGCAGAAGCCTCAGGAGCCAATGC
GATCAACTGGAAGAAAGGGTATCAGCGATGGAAGATGAAATGAATGAAATGAAGCGAGAA
GGGAAGTTTAGAGAAAAAAGAATAAAAAGAAATGAGCAAAGCCTCCAAGAAATATGGGAC
TAT
>2b_chr12_292
TACTCTGAGCTACGGGAGGACATTCAAACCAAAGGCAAAGAAGTTGAAAACTTTGAAAAA
ATTTTAGAAGAATGTATAACTAGAATAACCAATACAGAGAAGTGCTTAAAGGAGCTGATG
GAGCTGAAAACCAAGGCTCGAGAACTACGTGAAGAATGCAGAAGCCTCAGGAGCCGATGC
GATCAACTGGAAGAAAGGGTATCAGCAATGGAAGATGAAATGAATGAAATGAAGCGAGAA
GGGAAGTTTAGAGAAAAAAGAATAAAAAGAAATGAGCAAAGCCTCCAAGAAATATGGGAC
TAT
>2b_chr14_294
TACTCTGAGCTACGGGAGGACATTCAAACCAAAGGCAAAGAAGTTGAAAACTTTGAAAAA
AATTTAAAAGAATGTATAACTAGAATAACCAATACAGAGAAGTGCTTAAAGGAGCTGATG
GAGCTGAAAACCAAGGCTCGAGAACTATGTGAAGAATGCAGAAGCCTCAGGAGCCAATGC
GATCAACTGGAAGAAAGGGTATCAGCAATGGAAGATGAAATGAATGAAATGAAGGGAGAA
GGGAAGTTTAGAGAAAAAAGAATAAAAAGAAATGAGCAAAGCCTCCAAGAAATATGGGAC
TAT
>2b_chr9_295
TACTCTGAGCTACGGGAGGACATTCAAACCAAAGGCAAAGAAGTTGGAAACTTTGAAAAA
AATTTAGAAGAATGTATAACTAGAATAACCAATACAGAGAAGTGCTTAAAGGAGCTGATG
GAGCTGAAAACCAAGGCTCGAGAACTACGTGAAGAATGCAGAAGCCTCAGGAGCCGATGC
GATCAACTGGAAGAAAGGGTATCAGCAATGGAAGATGAAATGAATGAAATGAAGCGAGAA
GGGAAGTTTAGAGAAGAAAGAATAAAAAGAAATGAGCAAAGCCTCCAAGAAATATGGGAC
TAT
>2b_chrY_296
TACTCTGAGCTACGGGAGGACATTCAAACCAAAGGCAAAGAAGTTGAAAACTTTGAAAAA
AATTTAGAAGAATGTATAACTAGAATAACCAATACAGAGAAGTGCTTAAAGGAGCTGATG
GAGCTGAAAACCAAGGCTCGAGAACTACATGAAGAATGCAGAAGCCTCAGGAGCCGATGC
GATCAACTGGAAGAAAGGGTATCAGCAGTGGAAGATGAAATGAATGAAATGAAGCAAAAA
GGGAAGTTTAGAGAAAAAAGAATAAAAAGAAATGAGCAAAGCCTCCAAGAAATATGGGAC
TAT
>2b_chr7_297
TACTCTGAGCTACGGGAGGACATTCAAACCAAAGGAAAAGAAGTTGAAAACTTTGAAAAA
AATTTAGAAGAATGTATAACTAGAATAACCAATACAGAGAAGTGCTTAAAGGAGCTGATG
GAGCTGAAAACCAAGGCTCGAGAACTACGTGAAGAATGCAGAAGCCTCAGGAGCCGATGC
GATCAACTGGAAGAAAGGGTATCAGCAATGGAAGATGAAATGAATGAAATGAAGAGAGAA
GGGAAGTTTAGAGAAAAAAGAATAAAAAGAAATGAGCAAAGCCTCCAAGAAATATGGGAC
TAT
>2b_chr12_299
TACTCTGAGCTATGGGAGGACATTCAAACCAAAGGCAAAGAAGTTGAAAACTTTGAAAAA
AATTTAGAAGAATGTATAACTAGAATAACCAATACAGAGAAGTGCTTAAAGGAGCTGATA
GAGCTGAAAACCAAGGCTCGAGAACTACATGAAGAATGCAGAAGCCTCAGGAGCCAATGC
GATCAACTGGAAGAAAGGGTATCAACAATGGAAGATGAAATAAATGAAATGAAGCGAGAA
GGGAAGTTTAGACAAAAAAGAATAAAAAGAAATGAGCAAAGCCTCCAAGAAATATGGGAC
TAT
>2b_chr16_300
TACTCTGAGCTATGGGAGGACATTCAAACCAAAGGCAAAGAAGTTGAAAACTTTGAAAAA
AATTTAGAAGAATGTATAACTAGAATAACCAATACAGAGAAGTGCTTAAAGGAGCTGATG
GAGTTGAAAACCAAGGCTCGAGAACTACGTAAAGAATGCAGAAGCCTCAGGAGCCAATGC
AATCAACTGGAAGAAAGGGTATCAGCGATGGAAGATGAAATGAATGAAATGAAGCGGGAA
GGGAAGTTTAGAGACAAAAGAATAAAAAGAAATGAGCAAAGCCTCCAAGAAATATGGGAC
TAT
>2b_chr2_304
TACTCTGAGCTACGGGAGGACATTCAAACCAAAGGCAAAGAAGTTGAAAACTTTGAAAAA
AATTTAGAAGAATGTATGACTAGAATAACCAATACAGAGAAGTGCTTAAAGGAGCTGATG
GAGGTGAAAACCAAGGCTTGAGAACTACGTGAAGAATGCAGAAGCCTCAGGAGCCAATGC
GATCAACTGGAAGAAAGGGTATCAGCAATGGAAGATGAAATGAATGAAATGAAGCGAGAA
GGGAAGGTTAGAGAAAAAAGAATAAAAAGAAATGAGCAAAACCTCCAAGAAATATGGGAC
TAT
>2b_chr2_310
TACTCTGAGCTACGGGAGGACATTCAAACCAAAGGCAAAGAAGTTGAAAACTTTGAAAAA
AATTTAGAAGAATGTATAATTAGAATAACCAATACAGAGAAGTGCTTAAAGGAGCTGATG
GAGCTGAAAACCAAGGCTCGAGAACTACGTGAAGAATGCAGAAGCCTCAGGAGCCGATGC
GATCAACTGGAAGAAAGGGTATCAGCAATGGAAGATGAAATGAATGAAATGAAGCGAGAA
GGGAAGTTTAGAGAAAAAAGAATAAAAAGAAATGAGCAAAGCCTCCAAGAAATATGGGAC
TAT
>2b_chr15_311
TACTCTGAGCTATGGGAGGACATTCAAACCAAAGGCAAAGAAGTTGAAAACTTTGAAAAA
AATTTAGAAGAATGTATAACTAGAATAACCAATACAGAGAAGTGCTTAAAGGAGCTGATG
GAGCTGAAAACCAAGGCTCGAGAACTACGGGAAGAATGCAGAAGCCTCAGGAGCCAATGC
GATCAACTGGAAGAAAGGGTATCAGCAATGGAAGATGAAATGAATGAAATGAAGTGAGAA
GGGAAGTTTAGAGAAAAAAGAATAAAAAGAAATGAGCAAAGCCTCCAAGAAATATGGGAC
TAT
>2b_chr7_312
TACTCTGAGCTACGGGAGGACATTCAAACCAAAGGCAAAGAAGTTGAAAACTTTGAAAAA
AATTTAGAAGAATGTATAACTAGAATAACCAATACAGAGAAGTGCTTAC--GAGCTGATG
GAGCTGAAAACCAAGGCTCGAGAACTACGTGAAGAATGCAGAAGCCTCAGGAGCCGATGC
GATCAACTGGAAGAAAGGGTATCAGTGATGGAAGATGAAATGAATGAAATGAAGCGAGAA
GGGAAGTTTAGAGAAAAAGGAATAAAAAGAAATGAGCAAAGCCTCCAAGAAATATGGGAC
TAT
>2b_chr15_314
TACTCTGAGCTACGGGAGGACATTCAAACCAAAGGCAAAGAAGTTGAAAACTTTGAAAAA
AATTTAGAAGAGTGTATAACTAGAATAACCAATACAGAGAAGTGCTTAAAGGAGCTGATG
GAGCTGAAAACCAAGGCTCAAGAACTATGTGAAGAATGCAGAAGCCTCAGGAGCCGATGC
GATCAACTGGAAGAAAGGGTATCAGCAATGGAAGATGAAATGAATGAAATGAAGCGAGAA
GGGAAGTTTAGAGAAAAAAGAATAAAAAGAAATGAGCAAAGCCTCCAAGAAATATGGGAC
TAT
>2b_chr2_315
TACTCTGAGCTACGGGAGGACATTCAAACCAAAGGCAAAGAAGTTGAAAACTTTGAAAAA
AATTTAGAAGAATGTATAACTAGAATAACCAATACAGAGAAGTGCTTAAAGGAGCTGATG
GAGCTGAAAACTAAGGCTCGAGAACTACGTGAAGAATGCAGAAGCCTCAGGAGCCGATGA
GATCAACCGGAAGAAAGGGTATCAGCAATGGAAGATGAAATGAATGAAATGAAGCGAGAA
GGGAAGTTTAGAGAAAAAAGAATAAAAAGAAATGAGCAAAGCCTCCAAGAAATATGGGAC
TAT
>2b_chr6_316
TACTCTGAGCTACGGGAGGACATTCAAACCAAAGGCAAAGAAGTTGAAAACTTTGAAAAA
AATTTAGAAGAATGTATAACTAGAATAACCAATACAGAGAAGTGCTTAAAGGAGCTGATG
GAGCTGAAAACCAAGGCTCAAGAACTACGTGAAGAATGCAGAAGCCTCAGGAGCCGATGC
GATCAACTGGAAGAAAGGGTATCAGCAATGGAAGATGAAATGAATGAAATGAAGCAAGAA
GGGAAGTTTAGAGAAAAAAGAATAAAAAGAAATGAGCAAAGCCTCCAATAAATATGAGAC
TAT
>2b_chr2_317
TACTCTGAGCTACGGGAGGACATTCAAACCAAAGGCAAAGAAGTTGAAAACTTTGAAAAA
AATTTAGAAGAATGTATAACTAGAATAATCAATACAGAGAAGTGCTTAAAGGAGCTGATG
GAGCTGAAAACCAAGGCTCGAGAACTACGTGAAGAATGCAGAAGCCTCAGGAGCCGATGC
GATCAACTGGAAGAAAGGGTATCAGCGATGGAAGATGAAATGAATGAAATGAAGCGAGAA
GGGAAGTTTAGAGAAAAAAGAATAAAAAGAAATGAGCAAAGCCTCCAAGAAATATGGGAC
TAT
>2b_chr1_319
TACTCTGAGCTACGGGAGGACATTCAATCCAAAGGCAAAGAAGTTGAAAACTTTGAAAAA
AATTTAGAAGAATGTATAACTAGAATAACTAATACAGAGAAGTGATTAAAGGAGCTGATG
GAGCTGAAAACCAAGGCTCGAGAACTACGTGAAGAATGCAGAAGCCTCAGGAGCCGATAC
GATCAACTGGAAGAAAGGGTATCAGCAATGGAAGATGAAATGAATGAAATGAAGAGAGAA
GGGAAGTTTAGAGAAAAAAGAATAAAAAGAAATGAGCAAAGCCTCCAAGAAATATGGGAC
TAT
>2b_chr4_322
TACTCTGAGCTATGGGAGGACATTCAAACCAAAGGCAAAGAAGTTGAAAACTTTGAAAAA
AATTTAGAAGAATGTATAACTAGACTAATCAATACAGAGAAGTGCTTAAAGGAGCTGATG
GAGCTGAAAACCAAGGCTCGAGAACTACGTGAAGAATGCAGAAGCCTCAGGAGCCGATGC
GATCAACTGGAAGAAAGGGTATCAGCAATGGAAGATGAAATGAATGAAATGAAGCGAGAA
GGGAAGTTTAGAGAAAAAAGAATAAAAAGAAATGAGCAAAGCCTCCAAGAAATATGGGAC
TAT
>2b_chr1_323
TACTCTAAGCTATGGGAGGACATTCAAACCAAAGGCAAAGAAGTTGAAAACTTCGAAAAA
AATTTAGAAGAATGTATAACTAGAATAACCAATACAGAGAAGTGCTTAAAGGAGCTGATG
GAGCTGAAAACCAAGGCTCGAGAACTACGTGAAGAATGCAGAAGCCTCAGGAGCCGATGC
GATCAACTGGAAGAAAGGGTATCAGCAATGGAAGATGAAATGAATGAAATGAAGTGAGAA
GGGAAGTTTAGAGACAAAAGAATAAAAAGAAATGAGCAAAGCCTCCAAGAAATAAGGGAC
TGT
>2b_chr2_325
TACTCTGAGCTACGGGAGGACATTCAAACCAAAGGCAAAGAAGTTGAAAACTTTGAAAAA
AATTTAGAAGAATGTATAACTAGAATAACCAATACAGAGAAGTGCTTAAAGGAGCTGATG
GAGCTGAAAACCAAGGCTCGAGAACTACGTGAAGAATGCAGAAGCCTCAGGAGCCGATGC
GATCAACTGGAAGAAAGGGTATCAGCGAGGGAAGATGAAATGAATGAAATGAAGCGAGAA
AGGAAGTTTAGAGAAAAAAGAATAAAAAGAAATGAGCAAAGCCTCCAAGAAATATGGGAC
TAT
>2b_chr6_326
TACTCTGAGCTACGGGAGGACATTCAAACCAAAGGCAAAGAAGTTGAAAACTTTGAAAAA
AATTTAGAAGAATGTATAACTAGAATAACCAATACAGAGAAGTGCTTAAAGGAGCTGATG
GAGCTGAAAACCAAGGCTCGAGAACTATGTGAAGAATGCAGAAGCCTCAGGAGCCGATGC
GATCAACTGGAAGAAAGGGCATCAGCAATGGAAGATGAAATGAATGAAATGAAGCGAGAA
GGGAAGTTTAGAGAAAAAAGAATAAAAAGAAATGAGCAAAGCCTCCAAGAAATATGGGAC
TAT
>2b_chr14_328
TACTCTGAGCTACGGGAGGACATTCAAACCAAAGGCAAAGAACTTGAAAACTTTGAAAAA
AATTTAGAAGAATGTATAACTAGAATAACCAATACAGAGAAGTGCTTAAAGGAGCTGATG
GAGCTGAAAACCAAGGCTCGAGAACTACGTGAAGAATGCAGAAGCCTCAGGAGCCACTGC
GATCAACTGGAAGAAAGGGTATCAGCGATGGAAGATGAAATGAATGAAATGAAGCAAGAA
GGGAAGTTTAGAGAAAAAAGAATAAAAAGAAATGAGCAAAGCCTCCAAGAAATATGGGAC
TAT
>2b_chr1_329
TACTCTGAGCTACGGGAGGACATTCAAACCAAAGGCAAAGAAGTTGAAAACTTTGAAAAA
AATTTAGATGAATGTATAACTAGAATAACCAATACAGAGAAGTGCTTAAAGGAGCTGATG
GAGCTGAAAACCAAGGCTCGAGAACTACGTGAAGAATGCACAAGCCTCAGGAGCCGATGC
AATCAACTGGAAGAAAGGGTATCAGCAACGGAAGATGAAATAAATGAAATGAAGCGAGAA
GGGAAGTTTAGAGAAAAAAGAATAAAAAGAAATGAGCAAAGCCTCCAAGAAATATGGGAC
TAT
>2b_chr2_332
TACTCTGAGCTACGGGAGGACATTCAAACCAAAGGCAAAGAAGTTGAAAACTTTGAAAAA
AATTAAGAAGAATGTATAACTAGAATAACCAATACAGAGAAGTGCTTAAAGGAGCTGATG
GAGCTGAAAACCAAGGCTCGAGAACTACGTGAAGAATGCAGAAGCCTCAGGAGCCGATGC
GATCAACTGGAAGAAAGGGTATCAGCAATGGAAGATGAAATGAATGAAATGAAGCGAGAA
GGGAAGTTTAGAGAAAAAAGAATAAAAAGAAATGAGCAAAGCCTCCAAGAAATATGGGAC
TAT
>2b_chr6_334
TACTCTGAGCTACGGGAGGACATTCAAACCAAAGGCAAAGAAGTTGAAAACTTTGAAAAA
AATTTAGAAGAATGTATAACTAGAATAACCAATACAGGGAAGTGCTTAAAGGAGCTGATG
GAGCTGAAAACCAAGGCTCGAGAACTACGTGAAGAATGCAGAAGCCTCAGGAGCCGATGC
GATCAACTGGAAGAAAGGGTATCAGCAATGGAAGATGAAATGAATGAAATAAAGCGAGAA
GGGAAGTTTAGAGAAAAAAGAATAAAAAGAAATGAGCAAAGCCTCCAAGAAATATGGGAC
TAT
>2b_chr17_335
TACTCTGAGCTATGGGAGGACATTCAAACCAAAGGCAAAGAAGTTGAAAACTTTGAAAAA
AATTTAGAAGAATGTATAACTAGAATAACCAATACAGAGAAGTGCTTAAAGGAGCTGATG
GAGCTGAAAACCAAGGCTCGAGAACTACGTGAAGAATGCAGAAGCCTCAGGAGCTGATGC
GATCAACTGGAAGAAAGGGTATCAGCAATGGAAGATGAAATGAATGAAATGAAGCGAGAA
GGGAAGTTTAGAGAAAAAAGAATAAAAAGAAATGAGCAAAGCCTCCAAGAAATATGGGAC
TGT
>2b_chr12_338
TACTCTGAGCTACGGGAGGACATTCAAACCAAAGGCAAAGAAGTTGAAAACTTTGAAAAA
AATTTAGAAGAATGTATAACTAGAATAACCAATACAGAGAAGTGCTTAAAGGAGCTGATG
GAGCTGAAAACCAAGGCTCGAGATCTACGTGAAGAATGCAGAAGCCTCAGGAGCCGATGC
GATCAACTGGAAGAAAGGGTATCAGCAATGGAAGATGAAATGAATGAAATGAAGCAAGAA
GGGAAGTTTAGAGAAAAAAGAATAAAAAGAAATGAGCAAAGCCTCCAAGAAATATGAGAC
TAT
>2b_chr5_341
TATTCTGAGCTACGGGAGGAAATTCAAACCAAAGGCAAAGAAGTTGAAAACTTTGAAAAA
AATTTAGAAGAATGTATAACTAGAATAACCAATACAGAGAAGTGCTTAAAGGAGCTGATG
GAGCTGAAAACCAAGGCTCGAGAACTACGTGAAGAATGCAGAAGCCTCAGGAGCCGACGC
AATCAACTGGAAGAAAGGGTATCAGCAATGGAAGATGAAATGAATGAAATGAAGCGAGAA
GGGAAGTTTAGAGAAAAAAGAATAAAAAGAAATGAGCAAAGCCTCCAAGAAATATGGGAC
TAT
>2b_chr2_343
TACTCTGAGCTACGGGAGGACATTCAAACCAAAGGCAAAGAAGCTGAAAACTTTGAAAAA
AATTTAGAAGAATGTATAACTAGAATAACCAATACAGAGAAGTGCTTAAAGGAGCTGATG
GAGCTGAAACCCAAGGCTCGAGAACTAAGTGAAGAATGCAGAAGCCTCAGGAGCCGATGC
GATCAACTGGAAGAAAGGGTATCAGCAATGGAAGATGAAATGAATGAAATGAAGCAAGAA
GGGAAGTTTAGAGAAAAAAGAATAAAAAGAAATGAGCAAAGCCTCCAAGAAATATGGGAC
TAT
>2b_chr8_345
TACTCTGAGCTACGGGAGGACATTCAAACCAAAGGCAAAGAAGTTGAAAACTTTGAAAAA
AATCTAGAAGAATGTATAACTAGAATAACCAATACAGAGAAGTGCTTAAAGGAGCTGATG
GAGCTGAAAACCAAGGCTCGAGAACTACGTGAAGAATGCAGAAGCCTCAGGAGCCGATGC
GATCAACTGGAAGAAAGGGTATCAGCAATGGAAGATGAAATGAATGTAATGAAGCTAGAA
GGGAAGTTTAGAGAAAAAAGAATAAAAAGAAATAAGCAAAGCCTCCAAGAAATATGGGAC
TAT
>2b_chr10_350
TACTCTGAGCTACGGGAGGACATTCAAACCAAAGGCAAAGAAGTTGAAAACTTTGAAAAA
AATTTAGAAGAATGTATAACTACAATAACCAATACAGAGAAGTACTTAAAGGAGCTGATG
GAGCTGAAAACCAAGGCTCGAGAACTACGTGAAGAATGCAGAAGCCTCAGGAGCCAATGC
AATCAACTGGAAGAAAGGGTATCAGCGATGAAAGATGAAATGAATGAAATGAAGCGAGAA
GGGAAGTTTAGAGAAAAAAGAATAAAAAGAAACGAGCAAAGCCTCCAAGAAATATGGGAC
TAT
>2b_chr8_351
TACTCTGAGCTACGGGAGGACATTCAAACCAAAGGCAAAGAAGTTGAAAACTTTGAAAAA
AATTTAGAAGAATGTATAACTAGAATAACCAATACAGAGAAGTGCTTAAAGGAGCTGATG
GAGCTGAAAACCAAGGCTCGAGAACTACGTGAAGAATGCAGAAGCCTCAGGAGCCGATGC
GATCAACTGGAAGAAAGGGTATCAGCAATGGAAGATGAAATGAATGAAAT-AAGCGAGAA
GGGAAGTTTAGAGAAAAAAGAATAAAAAGAAATGAGCAAAGCCTACAAGAAATACAGGAC
TAT
>2b_chr8_355
TACTCTGAGCTACGGGAGGACATTCAAACCAAAGGCAAAGAAGTTGAAAACTTTGAAAAA
AATTTAGAAGAATGTATAACTAGAATAACCAATACAGAGAAGTGCTTAAAGGAGCTGATG
GAGCTGAAAACCAAGGCTCGAGAACTACGTGAAGAATGCAGAAGCCTCAGGAACCGATGC
GATCAACTGGAAGAAAGGGTATCAGCAATGGAAGATGAAATGAATGAAATGAAGCAAGAA
GGGAAGTTTAGAGAAAAAAGAATAAAAAGAAATGAGCAAAGCCTCCAAGAAATATGGGAC
TAT
>2b_chr10_357
TACTCTGAGCTACAGGAGGACATTCAAACCAAAGGCAAAGAAGTTGAAAACTTTGAGAAA
AATTTAGAAGAATGTATAACTAGAATAACCAATACAGAGAAGTGCTTAAAGGAGCTGATG
GAGCTGAAAACCAAGGCTCGAGAACTACGTGAAGAATGCAGAAGCCTCAGGAGCCGATGT
GATCAACTGGAAGAAAGGGTATCAGTGATGGAAGATGAAATGAATGAAATGAAGTGAGAA
GGGAAGTTTGGAGAAAAAAGAATAAAAAGAAATGAGCAAAGCCTCCAAGAAATATGGGAC
TAT
>2b_chr12_358
TACTCTGAGCTACAGGAGGACATTCAAACCAAAGGCAAAGAAGTTGAAAACTTTGAAAAA
AGTTTAGAAGAATGTATAACTAGAATAACCAATACAGAGAAGTGCTTAAAGGAGCTGATG
GAGCTGAAAACCAAGGCTCGAGAACTACGTGAAGAATGCAGAAGCCTCAGGAGCCGATGC
GATCAACTGTAAGAAAGGGTATCAGCAATGGAAGATGAAATGAATGAAATGAAGTGAGAA
GGGAAGTTTAGAGAAAAAAGAATAAAAAGAAATGAGCAAAGCCTCCAAGAAATATGGGAC
TAT
>2b_chr3_359
TACTCTGAGCTACGGGAGGACATTCAAACCAAAGGCAAAGAAGTTGAAAACTTTGAAAAA
AATTTAGAAGAATGTATAACTAGAATAACCAATACAGAGAAGTGCTTAAAGGAGCTGATG
GAGCTGAAAACCAAGGCTCGAGAACTATGTGAAGAATGCAGAAGCCTCAGGAGCCAATGT
GATCAACTGGAAGAAAGGGTATCAGCAATGGAAGATGAAATGAATGAAATGAAGCGAGAA
GGGAAGTTTAGAGAAAAAAGAATAAAAAGAAATGAGCAAAGCCTCCAAGAAATATGGGAC
TAT
>2b_chr3_360
TACTCTGAGCTATGGGAGGACATTCAAACCAAAGGCAAAGAAGTTGAAAACTTTGAAAAA
AATTTAGAAGAATGTATAACTAGAATAACCAATACAGGGAAGTGCTTAAAGGAGCTGATG
GAGCTGAAAACCAAGGCTCGAGAACTAAGTGAAGAATGCAGAAGCCTCAGGAGCCAATGC
GATCAACTGGAAGAAAGGGTATCAGCAATGGAAGATGAAATGAACGAAATGAAGCGAGAA
GGAAAGTTTAGAGAAAAAAGAATAAAAAGAAACGAGCAAAGCCTCCAAGAAATATGGGAC
TAT
>2b_chrX_362
TACTCTGAGCTACGGGAGGACATTCAAACCAAAGGCAAAGAAGTTGAAAACTTTGAAAAA
AATTTAGAAGAATGTATAACTAGAATAACCAATACAAAGAAGTGCTTAAAGGAGCTGATG
GAGCTGAAAACCAAGGCTCGAAAACTACGTGAAGAATGCAGAAGCCTCAGGAGCCGATGC
GATCAACTGGAAGAAAGGGTATCAGCAATGGAAGATGAAATGAATGAAATGAAGCGAGAA
GGGAAGTTTAGAGAAAAAAGAATAAAAAGAAATGAGCAAAGCCTCCAAGAAATATGGGAC
TAT
>2b_chr1_363
TACTCTGAGCTACGGGAGGACATTCAAACCAAAGGCAAAGAAGTTGAAAACTTTGAAAAA
AATTTAGAAGAATGTATAACTAGAATAACCAATACAGAGAAGTGCTTAAAGGAGCTGAAG
GAGCTGAAAACCAAGGCTCGAGAACTACATGAAGAATGCAGAAGCCTCAGGTGCCGATGC
GATCAACTGGAAGAAAGGGTATCAGCAATGGAAGATGAAATAAATGAAATGAAGCGAGAA
GGGAAGTTTAGAGAAAAAAGAATAAAAAGAAATGAGCAAAGCCTCCAAGAAATATGGGAC
TAT
>2b_chr4_365
TACTCTGAGCTACGGGAGGACATTCAAACCAAAGGAAAAGAAGTTGAAAACTTTGAAAAA
AATTTAGAAGAATGTATAACTAGAATAACCAATACAGAGAAGTGCTTAAAGGAGCTGATG
GAGCTGAAAACCAAGGCTCGAGCACTACGTGCAGAATGCAGAAGCCTCAGGAGCTGATGA
GATCAACTGGAAGAAAGGGTATCAGCAATGGAAGATGAAATGAATGAAATGAAGCAAGAA
GGAAAGTTTAGAGAAAAAAGAATAAAAAGAAATGAGCAAAGCCTACAAGAAATATGGGAC
TAT
>2b_chr10_366
TACTCTGAGCTACGGGAGGACATTCAAACCAAAGGCAAAGAAGTTGAAAACTTTGAAAAA
AATTTAGAAGAATGTATAACTAGAATAACCAATACAGAGAAGTGCTTAAAGGAGCTGATG
GAGCTGAAAACCAAGGCTCGAGAACTACGTGAAGAATGCAGAAGCCTCAGGAGCCGATGC
GATCAACTGGAAGAAAGGGTATCAGCAATGGAAGATGAAATGAATGAAATGAAGCGAGAA
GGGAAGTTTAGAGAAAAAAGAATAAAAAGAAATGAGCAAAGCCTCCAAGAAATATGGGAC
TAT
>2b_chr8_367
TACTCTGAGCTATGGGAGGACATTCAAACCAAAGGCAAAGAAGTTGAAAACTTTGAAAAA
AATTTAGAAGAATGTATAACTAGCATAACCAATACAGAGAAGTGCTTAAAGGAGCTGATG
GAGCTGAAAGCCAAGGTACAAGAACTACGTGAAGAATGCAGAAGCCTCAGGAGCCGATGC
GATCAACTGGAAGAAAGGGTATCAGCAATGGAAGATGAAATGAATGAAATGAAGCGAGAA
GGGAAGTTTAGAGAAAAAAGAATAAAAAGAAATGAGCAAAGCCTCCAAGAAATATGGGAC
TAT
>2b_chr15_368
TACTCTGAGCTACGGGAGGACATTCAAACCAAAGGCAAAGAAGTTGAAAACTTTGAAAAA
AATTTAGAAGAATGTATAACTAGAATAACCAATACAGAGAAGTGCTTAAAGGAGCTGATG
GAGCTGAAAACCAAGGCTCGAGAACTATGTGAAGAATGCAGAAGCCTCAGGAGCCGATGC
GATCAACTGGAAGAAAGGGTATCAGCAATGGAAGATGAAATGAATGAAATGAAGCAAGAA
GGGAAGTTTAGAGAAAAAAGAATAAAAAGAAATGAGCAAAGCCTCCAAGAAATATGGGAC
TAT
>2b_chr1_371
TACTCTGAGCTACGGGAGGACATTCAAACCAAAGGCAAAGAAGTTGAAAACTTTGAAAAA
AATTTAGAAGAATGTATAACTAGAATAACCAATACAGAGAAGTGCTTAAAGGAGCTGATG
GAGCTGAAAACCAAGGCTCGAGAACTACGTGAAGAATGCAGAAGCCTCAGGAGCCGATGC
GATCAACTGGAAGAAAGGGTATCAGCAATGGAAGATGAAATGAATGAAATGAAGCGAGAA
GGGAAGTTTAGAGAAAAAAGAATAAAAAGAAATGAGCAAAGCCTCCAAGAAATATGGGAC
TAT
>2b_chr3_372
TACTCTGAGCTACAGGAGGACATTCAAACCAAAGGCAAAGAAGTTGAAAACTTTGAAAAA
AATTTAGAAGAATGTATAACTAGAATAACCAATACAGAGAAGTGCTTAAAGGAGCTGATG
GAGCTGAAAACCAAGGCTCGAGAACTACGTGAAGAATGCAGAAGCCTCAGGAGCCGATGC
GATCAACTGGAAGAAAGGGTATCAGCAATGGAAGATGAAATGAATGAAATGAAGCAAGAA
GGGAAGTTTAGAGAAAAAAGAATAAAAAGAAATGAGCAAAGCCTCCAAGAAATATGGGAC
TAT
>2b_chr9_373
TACTCTGAGCTACGGGAGGACATTCAAACCAAAGGCAAAGAAGTTGAAAACTTTGAAAAA
AATTTAGAAGAATGTATAACTAGAATAACCAATACATAGAAGTGCTTAAAGGAGCTGATG
GAGCTGAAAACCAAGGCTCGAGAACTACGTGAAGAATGCAGAAGCCTCAGGAGCCGATGC
GATCAACTGGAAGAAAGGGTATCAGCAATGGAAGATGAAATGAATGAAATGAAGCGAGAA
GGGAAGTTTAGAGAAAAAAGAATAAAAAGAAATGAGCAAAGCCTCCAAGAAATATGGGAC
TAT
>2b_chrX_377
TACTCTGAGCTACGGGAGGACATTCAAACCAAAGGCAAAGAAGTTGAAAACTTTGAAAAA
AATTTAGAAGAATGTATAACTAGAATAACCAATACAGAGAAGTGCTTAAAGGAGCTGATG
GAGCTGAAAACCAAGGCTCGAGAACTACGTGAAGAATGCAGAAGCCTCAGGAGCCGATGC
GATCAACTGGAAGAAAGGGTATCAGCAATGGAAGATGAAATGAATGAAATGAAGCGAGAA
GGGAAGTTTAGAGAAAAAAGAATAAAAAGAAATGAGCAAAGCCTCCAAGAAATGTGGGAC
GAT
>2b_chrX_380
TACTCTGAGCTACGGGAGGACATTCAAACCAAAGGCAAAGAAGTTGAAAACTTTGAAAAA
AATTTAGAAGAATGTATAACTAGAATAACCAATACAGAGAAGTGCTTAAAGGAGCTGATG
GAGCTGAAAACCAAGGCTCGAGAACTACGTGAAGAATGCAGAAGCCTCAGGAGCCGATGT
GATCAACTGGAAGAAAGGGTATCAGCAATGGAAGATGAAATGAATGAAATGAGGCGAGAA
GGGAAGTTTAGAGACAAAAGAATAAAAAGAAATGAGCAAAGCCTCCAAGAAATACGGGAC
TAT
>2b_chr1_381
TACTCTGAGCTACGGGAGGACATTCAAACCAAAGGCAAAGAAGTTGAAAACTTTGAAAAA
AATTTAGAAGAATGTATAACTAGAATAACCAATACAGAGAAGTGCCTAAAGGAGCTGATG
GAGCTGAAAACCAAGGCTCGAGAACTACGTGAATAATGCAGAAGCCTCAGGAGCCGATGC
GATCAACTGGAAGAAAGGGTATCAGCAATGGAAGATGAAATGAATGAAATGAAGTGAGAA
GGGAAGTTTAGAGAAAAAAGAATAAAAAGAAATGAGCAAAGCCTCCAAGAAATATGGGAC
TAC
>2b_chr13_382
TACTCTGAGCTACGGGAGGACATTCAAACCAAAGGCAAAGAAGTTGAAAACTTTGAAAAA
AATTTAGAAGAATGTATAACTAGAATAACCAATACAGAGAAGTGCTTAAAGGAGCTGATG
GAGCTGAAAACCAAGGCTCGAGAACTACGTGAAGAATGCAGAAGCCTCAGGAGCCGATGC
GATCAACTGGAAGAAAGGGTATCAGCAATGGAGGATGAAATGAATGAAATGAAGTGAGAA
GGGAAGTTTAGAGAAAAAATAATAAAAAGAAATGAGCAAAGCCTCCAAGAAATATGGGAC
TAT
>2b_chr1_383
TACTCTGAGCTACGGGAGGACATTCAAACCAAAGGCAAAGAAGTTGAAAACTTTGAAAAA
CATTTAGAAGAATGTATAACTAGAATAACCAATACAGAGAAGTGCTTAAAGGAGCTGATG
GAGCTGAAAACCAAGGCTCGAGAACTACGTGAAGAATGCAGAAGCCTCAGGAGCCGATGC
GATCAACTGGAAGAAAGGGTATCAGCAATGGAAGATGAAATGAATGAAATGAAGCGAGAA
GGGAAGTTTAGAGAAAAAAGAATAAAAAGAAATGAGCAAAGCCTCCAAGAAATATGGGAC
TAT
>2b_chrY_384
TACTCTGAGCTACGGGAGGACATTCAAACCAAAGGCAAAGAAGTTGAAAACTTTGAAAAA
AATTTAGAAGAATGTATAACTAGAATAACCAATACAGAGAAGTGCTTAAAGGAGCTGATG
GAGCTGAAAACCAAGGCTCGAGAACTACGTGAAGAATGCAGAAGCCTCAGGAGCCGATGC
GATCAACTGGAAGAAAGGGTATCAGCAGTGGAAGATGAAATGAATGAAATGAAGCGAGAA
GGGAAGTTTAGAGAAAAAAGAATAAAAAGAAATGAGCAAAGCCTCCAAGAAATATGGGAC
TCT
>2b_chr18_389
TACTCTGAGCTACGGGAGGACATTCAAACCAAAGGCAAAGAAGTTGAAAACTTTCAAAAA
AATTTAGAAGAATGTATAACTAGAATAACCAATACAGAGAAGTGCTTAAAGGAGCTGATG
GAGCTGAAAACCAAGGCTCGAGAACTACGTGAAGAATGCAGAAGCCTCAGGAGCCGACGC
GATCAACTGGAAGAAAGGGTATCAGCAATGGAAGATGAAATGAATGAAATGAAGTGAGAA
GGGAAGTTTAGAGAAAAAAGAATAAAAAGAAATGAGCAAAGCCTCCAAGAAATATGGGAC
TAT
>2b_chr10_391
TACTCTGAGCTACGGGAGGACATTCAAACCAAAGGCAAAGAAGTTGAAAACTTTGAAAAA
AATTTAGAAGAATGTATAACTAGAATAACTAATACAGAGAAGTGCTTAAAGGAGCTGATG
GAGCTGAAAACCAAGGCTTGAGAACTACGTGAAGAATGCAGAAGCCTCAGGAGCTGATGC
GATCAACTGGAAGAAAGGGTATCAGCAAGGGAAGATGAAATGAATGAAATGAAGTGAGAA
GGGAAGTTTAGAGAAAAAGGAATAAAAAGAAATGAGCAAAGCCTCCAAGAAATATGGGAC
TAT
>2b_chr12_392
TACTCTGAGCTACGGGAGGACATTCAAACCAAAGGCAAACAAGTTGAAAACTTTGAAAAA
AATTTAGAAGAATGTATAACTAGAATAACCAATACAGAGAAGTGCTTAAAGGAGCTGATG
GAGCTGAAAACCAAGGCTCGAGAACTACGTGAAGAATGCAGAAGCCTCAGGAGCCGATGC
GATCAAATGGAAGAAAGGGTATCAGCAATGGAAGATGAAATGAATGAAATGAAGTGAGAA
GGGAAGTTTAGAGAAAAAAGAATAAAAAGAAATGAGCAAAGCCTCCAAGAAATATGGGAC
TAT
>2b_chr5_393
TACTCTGAGCTATGGGAGGACATTCAAACCAAAGGCAAAGAAGTTGAAAACTTTGAAAAA
AATTTAGAAGAATGTATAACTAGAATAACCAATACAGAGAAGTGCTTAAAGGAGCTGATG
GAGCTGAAAACCAAGGCTCGAGAACTACGTGAAGAATGCAGAAGCCTCAGGAGCCAATGC
GATCAACTGGAAGAAAGGGTATCAGCAATGGAAGATGAAATGAATGAAATGAAGCGAGAA
GGGAAGTTTAGAGAAAAAAGAATAAAAAGAAATGAGCAAAGCCTCCAAGAAATATGGGAC
TAT
>2b_chr2_396
TACTCTGAGCTACGGGAGGACATTCAAACCAAAGGCAAAGAAGTTGAAAACTTTGAAAAA
AATTTAGAAGAATGTATAACTAGAATAACCAATACAGAGAAGTGCTTAAAGGAGCTGATG
GAGCTGAAAACCAAGGCTCGAGAACTACGTGAAGAATGCAGAAGCCTCAGGAGCTGATGC
GATCAACTGGAAGAAAGGGTATCAGCAATGGAAGATGAAATGAATGAAATGAAGCGAGAA
GGGAAGTTTAGAGAAAAAAGAATAAAAAGAAATGAGCAAAGCCTCCAAGAAATATGGGAC
TAT
>2b_chr4_397
TACTCTGAGCTACAGGAGGACATTCAAACCAAAGGCAAAGAAGTTGAAAACTTTGAAAAA
AATTTAGAAGAATGTATAACTAGAATAACCAATACAGACAAGTGCTTAAAGGAGCTGATG
GAGCTGAAAACCAAGGCTCGAGAACTACGTGAAGAATGCAGAAGCCTCAGGAGCTGATAC
GATCAACTGGAAGAAAGGGTATCAGCAATGGAAGATGAAATGAATGAAATGAAGCGAGAA
GGGAAGTTTAGAGAAAAAAGAATAAAAAGAAATGAGCAAAGCCTCCAAGAAATATGGGAC
TAT
>2b_chr4_400
TACTCTGAGCTACGGGAGGACATTCAAACCAAAGGCAAACAAGTTGAAAACTTTGAAAAA
AATTTAGAAGAATGTATAACTAGAATAACCAATACAGAGAAGTGCTTAAAGGAGCTGATG
GAGCTGAAAACCAAGGCTCGAGAACTACGTGAAGAATGCAGAAGCCTCAGGAGCCGATGC
GATCAACTGGAAGAAAGGGTATCGGCAATGGAAGATGAAATGAATGAAATGAAGCGAGAA
GGGAAGTTTAGAGAAAAAAGAATAAAAAGAAATGAGCAAAGCCTCCAAGAAATATGGGAC
TAT
>2b_chr10_405
TACTCTGAGCTACAGGAGGACATTCAAACCAAAGGCAAAGAAGTTGAAAACTTTGAAAAA
AATTTAGAAGAATGTATAACTAGAATAACCAATACAGAGAAGTGCTTAAAGTAGCTGATG
GAGCTGAAAACCAAGGCTCGAGAACTACGTGAAGAATGCAGAAGCCTCAGGAGCTGATGC
GATCAACTGGAAGAAAGGGTATCAGCAATGGAAGATGAAATGAATGAAATGAAGCGAGAA
GGGAAGTTTAGAGAAAAAAGAATAAAAAGAAATGAGCAAAGCCTCCAAGAAATATGGGAC
TAT
>2b_chrY_406
TACTCTGAGCTACGGGAGGACATTCAAACCGAAGGCAAGGAAGTTGAAAACTTTGAAAAA
AATTTAGAAGAATGTATAACTAGAATAACCAATACAGAGAAGTGCTTAAAGGAGCTGATG
GAGCTGAAAACCAAGGCTCGAGAACTATGTGAAGAATGCAGAAGCCTCAGGAGCCGATGC
GATCAACTGGAAGAAAGGGTATCAGCAATGGAAGATGAAATGAATGAAATGAAGCGAGAA
GGGAAGTTTAGAGAAAAAAGAATAAAAAGAAATGAGCAAAGCCTCCAAGAAATATGGGAC
TAT
>2b_chr18_408
TACTCTGAGCTACGGGAGGACATTCAAACCAAAGGCAAAGAAGTTGAAAACTTTGAAAAA
AATTTAGAAGAATGTATAACTAGAATAACCAATACAGAGAAGTGCTTAAAGGAGCTGATG
GAGCTGAAAACCAAGGCTTGAGAACTACGTGAAGAATGCAGAAGCCTCAGGAGCCGATGC
GATCAACTGGAAGAAAGGGTATCAGCAATGCAAGATGAAATGAATGAAATGAAGCGAGAA
GGGAAGTTTAGAGAAAAAAGAATAAAAAGAAATGAGCAAAGCCTCCAAGAAATATGGGAC
TAT
>2b_chr3_413
TACTCTGAGCTACGGGAGGACATTCAAACCAAAGGCAAAGAAGTTGAAAACTTTGAAAAA
AATTTAGAAGAATGTATAACTAGAATAACCAATACAGAGAAGTGCTTAAAGGAGCTGATG
GAGCTGAAAACCAAGGCTCGAGAACTACGTGAAGAATGCAGAAGCCTCAGGAGCCGATGC
GATCAACTGGAAGAAAGGGTATCAGCAATGGAAGATGAAATAAATGAAATGAAACGAGAA
GGGAAGTTTAGAGAAAAAAGAATAAAAAGAAATGAACAAAGCCTCCAAGAAATATGGGAC
TAT
>2b_chr6_416
TACTCTGAGCTACGGGAGGACATTCAAACCAAAGGCAAAGAAGTTGAAAACTTTGAAAAA
AATTTAGAAGAATGTATAACTAGAATAACCAATACAGAAAAGTGCTTAAAGGAGCTGATG
GAGCTGAAAACCAAGGCTCGAGAACTACGTGAAGAATGCAGAAGCCTCAGGAGCCGATGC
GATCAACTGGAAGAAAGGGTATCAGCAATGGAAGATGAAATGAATGAAATGAAGCGAGAA
GGGAAGTTTAGAGAAAAAAGAATAAAAAGAAATGAGCAAAGCCTCCAAGAAATATGGGAC
TAT
>2b_chr2_421
TACTCTGAGCTACGGGAGGACATTCAAACCAAAGGCAAAGAAGTTGAAAACTTTGAAAAA
AATTTAGAAGAATGTATAACTAGAATAACCAATACAGAGAAGTGCTTAAAGGAGCTGATG
GAGCTGAAACCCAAGGCTCGAGAACTATGTGAAGAATGCAGAAGCCTCAGGAGCCGATGC
GATCAACTGGAAGAAAGGGTATCAGCAATGGAAGATGAAATGAATGAAATGAAGCGAGAA
GGGAAGTTTAGAGAAAAAAGAATAAAAAGAAATGAGCAAAGCCTCCAAGAAATATGGGAC
TAT
>2b_chr5_424
TACTCTGAGCTACGGGAGGACATTCAAACCAAAGGCAAAGAAGTTGAAAACTTTGAAAAA
AATTTAGAAGAATGTATAACTAGAATAACCAATACAGAGAAGTGCTTAAAGGAGCTGATG
GAGCTGAAAACCAAGGCTTGAGAACTACGTGAAGAATGCAGAAGCCTCAGGAGCCGATGC
GATCAACTGGAAGAAAGGGTATCAGCAATGGAAGATGAAATGAATGAAATGAAGCGAGAA
GGGAAGTTTAGAGAAAACAGAATAAAAAGAAATGAGCAAAGCCTCCAAGAAATATGGGAC
TAT
>2b_chr10_427
TACTCTGAGCTACGGGAGGACATTCAAACCAAAGGCAAAGAAGTTGAAAACTTTGAAAAA
AATTTAGAAGAATGTATAACTAGAATAACCAATACAGAGAAGTGCTTAAAGGAGCTGATG
GAGCTGAAAACCAAGGCTCGAGAACTACGTGAAGAATGCAGAAGCCTCAGGAGCCAATGC
GATCAACTGGAAGAAAGGGTATCAGCAATGGAAGATGAAATGAATGAAATGAAGCGAGAA
GGGAAGTTTAGAGAAAAAAGAATAAAAAGAAATGAGCAAAGCCTCCAAGAAATATGGGAC
TAT
>2b_chr5_428
TACTCTGAGCTACGGGAGGACATTCAAACCAAAGGCAAAGAAGTTGAAAACTTTGAAAAA
AATTTAGAAGAATGTATAACTAGAATAACCAATACAGAGAAGTGCTTAAAGGAGCTGATG
GAGCTGAAAACCAAGGCTCAAGAACTATGTGAAGAATGCAGAAGCCTCAGGAGCTGATGC
GATCAACTGGAAGAAAGGGTATCAGCAATGGAAGATGAAATGAATGAAATGAAGCGAGAA
GGGAAGTTTAGAGAAAAAAGAATAAAAAGAAATGAGCAAAGCCTCCAAGAAATATGGGAC
TAT
>2b_chr8_431
TACTCTGAACTACGGGAGGACATTCAAACCAAAGGCAAAGAAGTTGGAAACTTTGAAAAA
AATTTAGAAGAATGTATAACTAGAATAACCAATACAGAGAAGTGCTTAAAGGAGCTGATG
GAGCTGAAAACCAAGGCTCGAGAACTACGTGAAGAATGCAGAAGCCTCAGGAGCCGATGC
GATCAACTGGAAGAAAGGGTATCAGCAATGGAAGATGAAATGAATGAAATGAAGCGAGAA
GGGAAGTTTAGAGAAAAAAGAATAAAAAGAAATGAGCAAAGCCTCCAAGAAATATGGGAC
TAT
>2b_chr15_432
TACTCTGAGCTAGGGGAGGACATTCAAACCAAAGGCAAAGAAGTTGAAAACTTTGAAAAA
AATTTAGAAGAATGTATAACTAGAATAACCAATACAGAGAAGTGCTTAAAGGAGCTGATG
GAGCTGAAAACCAAGGCTCGAGAACTACGTGAAGAATGCAGAAGCCTCAGGAGCCGATGC
GATCAACTGGAAGAAAGGGTATCAGCAATGGAAGATGA---GAATGAAATGAAGCAAGAA
GGGAAGTTTAGAGAAAAAAGAATAAAAAGAAATGAGCAAAGCCTCCAAGAAATATGGGAC
TAT
>2b_chr12_433
TACTCTGAGCTACGGGAGGACATTCAAACCAAAGGCAAAGAAGTTGAAAACTTTGAAAAA
AATTTAGAAGAATGTATAACTAGAATAACCAATACAGAGAAGTGCTTAAAGGAGCTGATG
GAGCTGAAAACCAAGGCTCGAGAACTACGTGAAGAATGCAGAAGCCTCAGGAGCCGATGC
GATCAACTGGAAGAAAGGGTATCAGCAATGGAAGATGAAATGAATGAAATGAAGCAAGAA
GGGAAGTTTAGAGAAAAAAGAATAAAAAGAAATGAGCAAAGCCTCCAAGAAATATGGGAC
TAT
>2b_chr16_438
TACTCTGAGCTACGGGAGGACATTCAAACCAAAGGCAAAGAAGTTGAAAACTTTGAAAAA
AATTTAGAAGAATGTATAACTAGAATAACTAATACAGAGAAGTGCTTAAAGGAGCTGATG
GAGCTGAAAACCAAGGCTCGAGAACTACGTGAAGAATGCAGAAGCCTCAGGAGCCGATGC
GATCAACTGGAAGAAAGGGTATCAGCAATGGAAGCTGAAATGAATGAAATGAAGCGAGAA
GGGAAGTTTAGAGAAAAAAGAATAAAAAGAAATGAGCAAAGCCTCCAAGAAATATGGGAC
TAT
>2b_chr5_439
TACTCTGAGCTACGGGAGGACATTCAAACCAAAGGCAAAGAAGTTGAAAACTTTGAAAAA
AATTTAGAAGAATGTATAACTAGAATAACCAATACAGAGAAGTGCTTAAAGGAGCTGATG
GAGCTGAAAACCAAGGCTCGAGAACTACGTGAAGAATGCAGAAGCCTCAGGAGCCAATGC
GATCAACTGGAAGAAAGGGTATCAGCGATGGAAGATGAAATGAATGAAATGAAGCGAGAA
GGGAAGTTTAGAGAAAAAATAATAAAAAGAAATGAGCAAAGCCTCCAAGAAATATGGGAC
TAT
>2b_chr9_440
TACTCTGAGCTACGGGAGGACATTCAAACCAAAGGCAAAGAAGTTGAAAACTTTGAAAAA
AATTTAGAAGAATGTATAACTAGAATAACCAATACAGAGAAGTGCTTAAAGGAGCTGATG
GAGCTGAAAGCCAAGGCTCGAGAACTACGTGAAGAATGCAGAAGCCTCAGGAGCCGATGC
GATCAACTGGAAGAAAGGGTATCAGCGATGGAAGATGAAATGAATGAAATGAAGCGAGAA
GGGAAGTTTAGAGAAAAAAGAATAAAAAGAAATGAGCAAAGCCTCCAAGAAATATGGGAC
TAT
>2b_chr5_445
TACTCTGAGCTACGGGAGGACATTCAAACCAAAGGCAAAGAAGTTGAAAACTTTGAAAAA
AATTTAGAAGAATGTATAACTAGAATAACCAATACAGAGAAGTGCTTAAAGGAGCTGATG
GAGCTGAAAACCAAGGCTCGAGAACTACGTGAAGAATGCAGAAGCCTCAGGAGCCGATGC
GATCAACTGGAAGAAAGGGTATCAGCAATGGAAGATGAAATGAATGAAATGAAGCGAGAA
GGGAAGTTTAGAGAAAAAAGAATAAAAAGAAATGAGCAAAGCCTCCAAGAAATATGGGAC
TAT
>2b_chr8_450
TACTCTGAGCTACGGGAGGACATTCAAACCAAAGGCAAAGAAGTTGAAAACTTTGAAAAA
AATTTAGAAGAATGTATAACTAGAATAACCAATACAGAGAAGTGCTTAAAGGAGCTGATG
GAGCTGAAAACCAAGGCTCGAGAACTACGTGAAGAATGCAGAAGCCTCAGGAGCCGATGC
GATCAACTGGAAGAAAGGGTATCAGCAATGGAAGATGAAATGAATGAAATGAAGCGAGAA
GGGAAGTTTAGAGAAAAAAGAATAAAAAGAAATGAGCAAAGCCTCCAAGAAATATGGGAC
TAT
>2b_chr7_451
TACTCTGAGCTACGGGAGGACATTCAAACCAAAGGCAAAGAAGTTGAAAACTTTGAAAAA
AATTTAGAAGAATGTATAACTAGAATAACCAATACAGAGAAGTGCTTAAAGGAGCTGATG
GAGCTGAAAACCAAGGCTCGAGAACTACGTGAAGAATGCAGAAGCCTCAGGAGCTGATGC
GATCAACTGGAAGAAAGGGTATCAGCAATGGAAGATGAAATGAATGAAATGAAGCGAGAA
GGGAAGTTTAGAGAAAAAAGAATAAAAAGAAATGAGCAAAGCCTCCAAGAAATATGGGAC
TAT
>2b_chr11_452
TACTCTGAGCTACGGGAGGACCTTCAAACCAAAGGCAAAGAAGTTGAAAACTTTGAAAAA
AATTTAGAAGAATGTATAACTAGAATAACCAATACAGAGAAGTGCTTAAAGGAGCTGATG
GAGCTGAAAACCAAGGCTCGAGAACTACGTGAAGAATGCAGAAGCCTCAGGAGCCGATGC
TATCAACTGGAAGAAAGGGTATCAGCAATGGAAGATGAAATGAATGAAATGAAGCGAGAA
GGGAAGTTTAGAGAAAAAAGAATAAAAAGAAATGAGCAAAGCCTCCAAGAAATATGGGAC
TAT
>2b_chr4_453
TACTCTGAGCTACGGGAGGACATTCAAACCAAAGGCAAAGAAGTTGAAAACTTTGAAAAA
AATTTAGAAGAATGTATAACTAGAATAACCAATACAGAGAAGTGCTTAAAGGAGCTGATG
GAGCTGAAAACCAAGGCTCGAGAACTACGTGAAGAATGCAGAAGCCTCAGGAGCTGATGC
GATCAACTGGAAGAAAGGGTATCAGCAATGGAAGATGAAATGAATGAAATGAAGTGAGAA
GGGAAGTTTAGAGAAAAAAGAATAAAAAGAAATGAGCAAAGCCTCCAAGAAATATGGGAC
TAT
>2b_chr8_455
TACTCTGAGCTACGGGAGGACATTCAAACCAAAGGCAAAGAAGTTGAAAACTTTGAAAAA
AATTTAGAAGAATGTATAACTAGAATAACCAATACAGAGAAGTGCTTAAAGGAGCTGATG
GAGCTGAAAACCAAGGCTCGAGAACTATGTGAAGAATGCAGAAGCCTCAGGAGCCGATGC
GATCAACTGGAAGAAAGGGTATCAGCAATGGAAGATGAAATGAATGAAATGAAGCGAGAA
GGGAAGTTTAGAGAAAAAAGAATAAAAAGAAATGAGCAAAGCCTCCAAGAAATATGGGAC
TAT
>2b_chr8_456
TACTCTGAGCTACGGGAGGACATTCAAACCAAAGGCAAAGAAGTTGAAAACTTTGAAAAA
AATTTAGAAGAATGTATAACTAGAATAACCAATACAGAGAAGTGCTTAAAGGAGCTGATG
GAGCGGAAAACCAAGGCTCGAGAACTACGTGAACAATGCAGAAGCCTCAGGAGCCGATGC
GATCAACTGGAAGAAAGGGTATCAGCAATGGAAGATGAAATGAATGAAATGAAGCGAGAA
GGGAAGTTTAGAGAAAAAAGAATAAAAAGAAATGAGCAAAGCCTCCAAGAAATATGGGTC
TAT
>2b_chr4_457
TACTCTGAGCTACGGGAGGACATTCAAACCAAAGGCAAATAAGTTGAAAACTTTGAAAAA
AACTTAGAAGAATGTATAACTAGAATAACCAATACAGAGAAGTGCTTAAAGGAGCTGATG
GAGCTGAAAACAAAGGCTCGAGAACTACGTGAAGAATGCAGAAGCCTCAGGAGCCGATGT
GATCAACTGGAAGAAAGGGTATCAGCAATGGAAGATGAAATGAATGAAATGAAGCAAGAA
GGGAAGTTTAGAGAAAAAAGAATAAAAAGAAATGAGCAAAGCCTCCAAGAAATATGGGAC
TAT
>2b_chr3_459
GACTCTGAGCTACGGGAGGACATTCAAACCAAAGGCAAAGAAGTTGAAAACTTTGAAAAA
AATTTAGAAGAATGTATAACTAGAATAACCACTACAGAGAAGTGCTTAAAGGAGCTGATG
GAGCTGAAAACCAAGGCTCGAGAACTACGTGAAGAATGCAGAAGCTTCAGGAGCCAATGC
AATCAACTGGAAGAAAGGGTATCAGCAATGGAAGATGAAATGAATGAAATGAAGTGAGAA
GGGAAGTTTAGAGAAAAAAGAATAAAAAGAAATGAGCAAAGCCTCCAAGAAGTATGGGAC
TAT
>2b_chr12_462
TACTCTGAGCTATGGGAGGACATTCAAACCAAATGCAAAGAAGTTGAAAACTTTGAAAAA
AATTTAGAAGAATGTATAACTAGAATAACCAATACAGAGAAGTGCTTAAAGGAGCTGATG
GAGCTGAAAACCAAGGCTCGAGAACTACGTGAAGAATGCGGAAGCCTCAGGAGCTGATGC
GATCAACTGGAAGAAAGGGTATCAGCAATGGAAGATGAAATGAATGAAATGAAGCGAGAA
GGGAAGTTTAGAGAAAAAAGAATAAAAAGAAATGAGCAAAGCCTCCAAGAAATATGGGAC
TAT
>2b_chr3_463
TACTCTGAGCTACGGGAGGACATTCAAACCAAAGGCAAAGAAGTTGAAAACTTTGAAAAA
AATTTAGAAGAATGTATAACTAGAATAACCAATACAGAGAAGTGCTTAAAGGAGCTGATG
GAGCTGAAAACCAAGGCTCGAGAACTACGTGAAGAATGCAGAAGCCTCAGGAGCCGATGC
GATCAACTGGAAGAAAGGGTGTCAGCAATGGAAGATGAAATGAATGAAATGAAGCGAGAA
GGGAAGTTTAGAGAAAAAAGAATAAAAAGAAATGAGCAAAGCCTCCAAGAAATATGGGAC
TAT
>2b_chr8_464
TACTCTGAGCTACAGGAGGACATTCAAACCAAAGGCAAAGAAGTTGAAAACTTTGAAAAA
AATTTAGAAGAATGTATAACTAGAATACCCAATACAGAGAAATGCTTAAAGGAGATGATG
GAGCTGAAAACCAAGGCTTGAGAACTACGTGAAGAATGCAGAAGCCTCAGGAGCCGATGC
GATCAACTGGAAGAAAGGGTATCAGCAATGGAAGATGAAATGAATGAAATGAAGCGAGAA
GGGAAGTTTAGAGAAAAAAGAATAAAAAGAAATGAGCAAAGCCTCCAAGAAATATGGGAC
TAT
>2b_chr10_466
TACTCTGAGCTACGGGAGGACATTCAAACCAAAGGCAAAGAAGTTGAAAACTTTGAAAAA
AATTTAGAAGAATGTATAACTAGAATAACCAATACAGAGAAGTGCTTAAAGGAGCTGATG
GAGCTGAAAACCAAGGCTCAAGAACTACCTGAAGAATGCAGAAGCCTCAGGAGCCGATGC
GATCAACTGGAAGAAAGGGTATCAGCAATGGAAGATGAAATGAATGAAGTGAAGCGAGAA
GGGAAGTTTAGAGAAAAAAGAATAAAAAGAAATGAGCAAAGCCTCCAAGAAATATGGGAC
TAT
>2b_chr8_470
TACTCTGAGCTACGGGAGGACATTCAAACCAAAGGCAAAGAAGTTGAAAACTTTGAAAAA
AATTTAGAAGAATGTATAACTAGAATAACCAATACAGAGAAGTGCTTAAAGGAGCTGATG
GAGCTGAAAACCAAGGCTCGAGAACTACGTGAAGAATGCAGAAGCCTCAGGAGCCGATGC
GATCAACTGGAAGAAAGGGTATCAGCAATGGAAGATGAAATGAATGAAATGAAGCGAGAA
GGGAAGTTTAGAGAAAAAAGAATAAAAAGAAATGAGCAAAGCCTCCAAGAAATATGGGAC
TAT
>2b_chr5_471
TACTCTGAGCTACGGGAGGACATTCAAACCAAAGGCAAAGAAGTTGAAAACTTTGAAAAA
AATTTAGAAGAATGTATAACTAGAATAACCAATACAGAGAAGTGCTTAAAGGAGCTGATG
GAGCTGAAAACCAAGGCTCGAGAACTAAGTGAAGAATGCAGAAGCCTCAGGAGCCGATGC
GATCAACTGGAAGAAAGGGTATCAGCAATGGAAGATGAAATGAATGAAATGAAGCGAGAA
GGGAAGTTTAGAGAAAAAAGAATAAAAAGAAATGAGCAAAGCCTCCAAGAAATATGGGAC
TAT
>2b_chr13_474
TACTCTGAGCTACGGGAGGACATTCAAACCAAAGGCAAAGAAGTTGAAAACTTTGAAAAA
AATTTAGAAGAATGTATAACTAGAATAACCAATACAGAGAAGTGCTTAAAGGAGCTGATG
GAGCTGAAAACCAAGGCTCGAGAACTACGTGAAGAATGCAGAAGCCTCAGGAGCCGATGC
GATCAACTGGAAGAAAGGGTATCAGCAATGGAAGATGAAATGAATGAAATGAAGTGAGAA
GGGAAGTTTAGAGAAAAAAGAATAAAAAGAAATGAGCAAAGCCTCCAAGAAATATGGGAC
TAT
>2b_chr18_475
TACTCTGAGCTACGGGAGGACATTCAAACCAAAGGCAAAGAAGTTGAAAACTTTGAAAAA
AATTTAGAAGAATGTATAACTAGAATAACCAATACAGAGAAGTGCTTAAAGGAGCTGATG
GAGCTGAAAACCAAGGCTTGAGAACTACGTGAAGAATGCAGAAGCCTCAGGAGCCGATGC
GATCAACTGGAAGAAAGGGTATCAGCAATGGAAGATGAAATGAATGAAATGAAGCGAGAA
GGGAAGTTTAGAGAAAAAAGAATAAAAAGAAATGAGCAAAGCCTCCAAGAAATATGGGAC
TAT
>2b_chr18_476
TACTCTGAGCTACGGGAGGACATTCAAACCAAAGGCAAAGAAGTTGAAAACTTTGAAAAA
AATTTAGAAGAATGTATAACTAGAATAACCAATACAGAGAAGTGCTTAAAGGAGCTGATG
GAGCTGAAAACCAAGGCTTGAGAACTACGTGAAGAATGCAGAATCCTCAGGAGCCGATGC
GATCAACTGGAAGAAAGGGTATCAGCAATGGAAGATGAAATGAATGAAATGAAGCGAGAA
GGGAAGTTTAGAGAAAAAAGAATACAAAGAAATGGGCAAAGCCTACAAGAAATATGGGAC
TAT
>2b_chr6_477
TACTCTGAGCTACGGGAGGACATCCAAACCAAAGGCAAAGAAGTTGAAAACTTTGAAAAA
AATTTAGAAGAATGTATAACTAGAATAACCAATACAGAGAAGTGCTTAAAGGAGCTGATG
GAGCTGAAAACCAAGGCTCGAGAAGTACGTGAAAAATGCAGAAGCCTCAGGAGCCGATGC
GATCAACTGGAAGAAAGGGTATCAGCAATGGAAGATGAAATGAATGAAATGAAGCAAGAA
GGGAAGTTTAGAGAAAAAAGAATAAAAAGAAATGAGCAAAGCCTCCAAGAAATATGGGAC
TAT
>2b_chr10_478
TACTCTGAGCTACGGGAGGACATTCAAACCAAAGGCAAAGAAGTTGAAAACTTTGAAAAA
AATTTAGAAGAATGTATAACTAGAATAACCAATACAGAGAAGTGCTTAAAGGAGCTGATG
GAGCTGAAAACCAAGGCTCGAGAACTACGTGAAGAATGCAGAAGCCTCAGGAGCCGATGC
GATCAACTGGAAGAAAGGGTATCAGCAATGGAAGATGAAATGAATGAAATGAAGTGAGAA
GGGAAGTTTAGAGAAAAAAGAATAAAAAGAAATGAGCAAAGCCTCCAAGAAATATGGGAC
TAT
>2b_chr9_480
TACTCTGAGCTACGGGAGGACATTCAAACCAAAGGCAAAGAAGTTGAAAACTTTGAAAAA
AATTTAGAAGAATGTATAACTAGAATAACCAATACAGAGAAGTGCTTAAAGGAGCTGATG
GAGCTGAAAACCAAGGCTCGAGAACTACGTGAAGAATGCAGAAGCCTCAGGAGCCGATGT
GATCAACTGGAAGAAAGGGTATCAGTGATGGAAGATGAAATGAATGAAATGAAGCGAGAA
GGGAAGGTTAGAGAAAAAAGAATAAAAAGAAATGAGCAAAGCCTCCAAGAAATATGGGAC
TAT
>2b_chr21_482
TACTCTGAGCTACGGGAGGACATTCAAACCAAAGGCAAAGAAGTCGAAAACTTTGAAAAA
AATTTAGAAGAATGTATAACTAGAATAACCAATACAGAGAAGTGCTTAAAGGAGCTGATG
GAGCTGAAAACCAAGGCTCGAGAACTACGTGAAGAATGCAGAAGCCTCAGGAGCCGATGC
GATCAACTGGAAGAAAGGGTATCAGCAATGGAAGATGAAATGAATGAAATGAAGCGAGAA
GGGAAGTTTAGAGAAAAAAGAATAAAAAGAAATGAGCAAAGCCTCCAAGAAATATGGGAC
TAT
>2b_chr3_486
TACTCTTAGCTACGGGAGGGCATTCAAACCAAAGGCAAAGAAGTTGAAAACTTTGAAAAA
AATTTAGAAGAATGTATAACTAGAATAACCAATACAGAGAAGTGCTTAAAGGAGCTGATG
GAGCTGAAAACCAAGGCTCGAGAACTACGTGAAGAATGCAGAAGCCTCAGGAGCCGATGC
GATCAACTGGAAGAAAGGGTATCAGCAATGGAAGATGAAATGAATGAAATGAAGTGAGAA
GGGAAGTTTAGAGAAAAAAGAATAAAAAGAAATGAGCAAAGCCTCCAAGAAATATGGGAC
TAT
>2b_chrX_487
TACTCTGAGCTACGGGAGGACATTCAAACCAAAGGCAAAGAAATTGAAAACTTTGAAAAA
AAATTAGAAG-ATGTATAACTAGAATAACCAATACAGAGAACTGCTTAAAGGAGCTGATG
GAGCTGAAAACCAAGGCTTGAGAACTACGTGAAGAATGCAGAAGCCTCAGGAGCCGATGC
GATCAACTGGAAGAAAGGGTATCAGCAATGGAAGATGAAATGAATGAAATGAAGCGTGAA
GGGAAGTTTAGAGAAAAAAGAATAAAAAGAAATGAGCAAAGCCTCCAAGAAATATGGGAC
TAT
>2b_chr7_488
TACTCTGAGCTACGGGAGGACATTCAAACCAAAGGCAAAGAAGTTGAAAACTTTGAAAAA
AATTTAGAAGAATGTATAACTAGAATAACCAATACAGAGAAGTGCTTAAAGGAGCTGATG
GAGCTGAAAACCAAGGCTCGAGAACTACGTGAAGAATGCAGAAGCCTCAGGAGCCAATGC
GATCAACTGGAAGAAAGGGTATCAGCAATGGAAGATGAAATGAATGAAATGAAGCGAGAA
GGGAAGGTTAGAGAAAAAAGAATAAAAAGAAATGAGCAAAGCCTCCAAGAAATATGGGAC
TAT
>2b_chr2_489
TACTCTGAGCTACGGGAGGACATTCAAACCAAAGGCAAAGAAGTTGAAAACTTTGAAAAA
AATTTAGAAGAATGTATAACTAGAATAACCAATACAGAGAAGTGCTTAAAGGAGCTGATG
GAGCTGAAAACCAAGGCTCGAGAACTACGTGAAGAATGCAGAAGCCTCAGGAGCCGATGC
GATCAACTGGAAGAAAGGGTATCAGCAATGGAAGATGAAATGAATGAAATGAAGCAAGAA
GGGAAGTTTAGAGAAAAAAGAATAAAAAGAAAGGAGCAAAGCCTCCAAGAAATATGGGAC
TAT
>2b_chrX_490
TACTCTGAGCTACGGGAGGACATTCAAACCAAAGGCAAAGAAGTTGAAAACTTTGAAAAA
AATTTAGAAGAATGTATAACTAGAATAACCAATACAGAGAAGTGCTTAAAGGAGCTGATG
GAGCTGAAAACCAAGGCTCGAGAACTATGTGAAGAATGCAGAAGCCTCAGGAGCCGATGC
GATCAACTGGAAGAAAGGGTATCAGCAATGGAAGATGAAATGAATGAAATGAAGTGAGAA
GGGAAGTTTAGAGAAAAAAGAATAAAAAGAAATGAGCAAAGCCTCCAAGAAATATGGGAC
TAT
>2b_chr13_491
TACTCTGAGCTATGGGAGGACATTCAAACCAAAGGCAAAGAAGTTGAAAACTTTGAAAAA
AATTTAGAAGAATGTATAACTAGAATAACCAATACAGAGAAGTGATTAAAGGAGCTGATG
GAGCTGAAAACCAAGGCTTGAGAACTACGTGAAGAATGCAGAAGCCTCAGGAGTTGATGC
GATCAACTGGAAGAAAGGGTATCAGCAATGGAAGATGAAATGAATGAAATGAAGTGAGAA
GGGAAGTTTAGAGAAAAAAGAATAAAAAGAAATGAGCAAAGCCTCCAAGAAATATGGGAC
TAT
>2b_chr2_493
TACTCTGAGCTACGGGAGGACATTCAAACCAAAGGCAAAGAAGTTGAAAACTTTGAAAAA
AATTTAGAAGAATGTATAACTAGAATAACCAATACAGAGAAGTGCTTAAAGGAGCTGATG
GAGCTGAAAACCAAGGCTCGAGAACTACGTGAAGAATGCAGAAGCCTCAGGAGCCAATGC
GATCAACTGGAAGAAAGGGTATCAGCAATGGAAGATGAAATGAATGAAATGAAGCAAGAA
GGGAAGTTTAGAGAAAAAAGAATAAAAAGAAACGAGCAAAGCCTCCAAGAAATATGGGAC
TAT
>2b_chr8_495
TACTCTGAGCTACGGGAGGACATTCAAACCAAAGGCAAAGAAGTTGAAAACTTTGAAAAA
AATTTAGAAGAATGTATAACTAGAATAACCAATACAGAGAAGTGCTTAAAGGAGCTGATG
GAGCTGAAAACCAAGGCTCGAGAACTACGTGAAGAATGCAGAAGCCGCAGGAGCCGATGC
GATCAACTGGAAGAAAGGGTATCAGCAATGGAAGATGAAATGAATGAAATGAAGCGAGAA
GGGAAGGTTAGAGAAAAAAGAATAAAAAGAAATGAGCAAAGCCTCCAAGAAATATGGGAC
TAT
>2b_chr14_496
TACTCTGAGCTACGGGAGGACATTCAAACCAAAGTCAAAGAAGTTGAAAACTTTGAAAAA
AATTTAGAAGAATGTATAACTAGAATAACCAATACAGAGAAGTGCTTAAAGGAGCTGATG
GAGCTGAAAACCAAGGCTCGAGAACTACGTGAAGAATGCAGAAGCCTCAGGAGCCGATGC
GATCAACTGGAAGAAAGGGTATCAGCAATGGAAGATGAAATGAATGAAATGAAGTGAGAA
GGGAAGTTTAGAGAAAAAAGAATAAAAAGAAATGAGCAAAGCCTCCAAGAAATATGGGAC
TAT
>2b_chr15_498
TACTCTGAGCTACGGGAGGACATTCAAACCAAAGGCAAAGAAGTTGAAAACTTTGAAAAA
AATTTAGAAGAATGTATAACTAGAATAACCAATACAGAGAAGTGCTTAAAGGAGCTGATG
GAGCTGAAAACCAAGGCTCGAGAACTACGTGAAGAATGCAGAAGCCTCAGGAGCCGATGC
GATCAACTGGAAGAAAGGGTATCAGCAATGGAAGATGAAATGAATGAAATGAAGCGAGAA
GGGAAGTTTAGAGAAAAAAGAATAAAAAGAAATGAGCAAAGCCTCCAAGAAATATGGGAC
TAT
>2b_chr6_501
TACTCTGAGCTACGGGAGGACATTCAAACCAAAGGCAAAGAAGTTGAAAACTTTGAAAAA
AATTTAGAAGAATGTATAACTAGAATAACCAATACAGAGAAGTGCTTAAAGGAGCTGATG
GAGCTGAAAACCAAGGCTCGAGAACTACGTGAAGAATGCAGAAGCCTCAGGAGCCGATGC
GATCAGCTGAAAGAAAGGGTATCAACAATGGAAGATGAAATGAATGAAATGAAGCGAGAA
GGGAAGTTTAGAGAAAAAAGAATAAAAAGAAATGAGCAAAGCCTCCAAGAAATATGGGAC
TAT
>2b_chr20_502
TACTCTGAGCTATGGGAGGACATTCAAACCAAAGGCAAAGAAGTTGAAAACTTTGAAAAA
AATTTAGAAGAATGTATAACTAGAATAACCAATACAGAGAAGTGCTTAAAGGAGCTGATG
GAGCTGAAAACCAAGGCTCGAGAACTACGTGAAGAATGCAGAAGCCTCAGGAGCCAATGC
GATCAACTGGAAGAAAGGGTATCAGCAATGGAAGATGAAATGAATGAAATGAAGCGAGAA
GGGAAGTTTAGAGAAAAAAGAATAAAAAGAAATGAGCAAAGCCTCCAAGAAATATGGGAC
TAT
>2b_chr21_505
TACTCTGAGCTACGGGAGGACATTCAAACCAAAGGCAAAGAAGTTGAAAACTTTGAAAAA
AATTTAGAAGAATGTATAACTAGAATAACCAATACAGAGAAGTGCTTAAAGGAGCTGATG
GAGCTGAAAACCAAGGCTCGAGAACTACGTGAAGAATGCAGAAGCCTCAGGAGCCGATGC
GATCAACTGGAAGAAAGGGTATCAGCAATGGAAGATGAAATGAATGAAATGAAGCAAGAA
GGGAAGGTTAGAGAAAAAAGAATACAAAGAAATGAGCAAAGCCTCTAAGAAATATGGGAC
TAT
>2b_chr3_510
TACTCTGAGCTACGGGAGGACATTCAAACCAAAGGCAAAGAAGTTGAAAACTTTGAAAAA
AATTTAGAAGAATGTATAACTAGAATAACCAATACAGAGAAGTGCTTAAAGGAGCTGATG
GAGCTGAAAACCAAGGCTCGAGAACTACGTGAAGAATGCAGAAGCCTCAGGAGCCGATGC
GATCAACTGGAAGAAAGGGTATCAGCAATGGAAGATGAAATGAATGAAATGAAGCGAGAA
GGGAAGTTTAGAG-AAAAAGAATAAAAAGAAATGAGCAAAGCCTCCAAGAAATATGGGAC
TAT
>2b_chr15_512
TACTCTGAGCTACGGGAGGACATTCAAACCAAAGGCAAAGAAGTTGAAAACTTTGAAAAA
AATTTAGAAGAATGTATAACTAGAATAACCAATACAGAGAAGTGCTTAAAGGAGCTGATG
GAGCTGAAAACCAAGGCTCGAGAACTACGTGAAGAATGCAGAAGCCTCAGGAGCCGATGC
GATCAACTGGAAGAAAGGGTATCAGCTATGGAAGATGAAATGAATGAAATGAAGCGAGAA
GGGAAGTTTAGAGAAAAAAGAATAAAAAGAAATGAGCAAAGCCTCCAAGAAATATGGGAC
TAT
>2b_chrX_513
TACTCTGAGCTACGGGAGGACATTCAAACCAAAGGCAAAGAAGTTGAAAACTTTGAAAAA
AATTTAGAAGAATGTATAACTAGAATAACCAATACAGAGAAGTGCTTAAAGGAGCTGATG
GAGCTGAAAACCAAGGCTCGAGAACTACGTGAAGAATGCAGAAGCCTCAGGAGCCGATGT
GATCAACTGGAAGAAAGGGTATCAGCAATGGAAGATGAAATGAATGAAATGAAGCGAGAA
GGGAAGTTTAGAGAAAAAAGAATAAAAAGAAATGAGCAAAGCCTCCAAGAAATATGGGAC
TAT
>2b_chr1_514
TACTCTGAGCTACGGGAGGACATTCAAACCAAAGGCAAAGAAGTTGAAAACTTTGAAAAA
AATTTAGAAGAATGTATAACTAGAATAACCAATACAGAGAAGTGCTTAAAGGAGCTGATG
GAGCTGAAAACCAAGGCTCGAGAACTACGTGAAGAATGCAGAAGCCTCAGGAGCCGATGC
GATCAACTGGAAGAAAGGGTATCAGCAATGGAAGATGAAATGAATGAAATGAAGTGAGAA
GGGAAGTTTAGAGAAAAAAGAATAAAAAGAAATGAGCAAAGCCTCCAAGAAATATGGGAC
TAT
>2b_chr17_515
TACTCTGAGCTACGGGAGGACATTCAAACCAAAGGCAAAGAAGTTGAAAACTTTGAAAAA
AATTTAGAAGAATGTATAACTAGAATAACCAATACAGAGAAGTGCTTAAAGGAGCTGATG
GAGCTGAAAACCAAGGCTCGAGAACTACGTGAAGAATGCAGAAGCCTCAGGAGCCGATGC
GATCAACTGGAAGAAAGGGTATCAGCAATGGAAGATGAAATGAATGAAATGAAGCGAGAA
GGGAAGTTTAGAGAAAAAAGAATAAAAAGAAATGAGCAAAGCCTCCAAGATATATGGGAC
TAC
>2b_chr12_516
GACTCTGAGCTACGGGAGGACATTCAAACCAAAGGCAAAGAAGTTGAAAACTTTGAAAAA
AATTTAGAAGAATGTATAACTAGAATAACCAATACAGAGAAGTGCTTAAAGGAGCTGATG
GAGCTGAAAACCAAGGCTCGAGAACTACGTGAAGAATGCAGAAGCCTCAGGAGCCGATGC
GATCAACTGGAAGAAAGGGTATCAGCAATGGAAGATGAAATGAATGAAATGAAGCGAGAA
GGGAAGTTTAGAGAAAAAAGAATAAAAAGAAATGAGCAAAGCCTCCAAGAAATATGGGAC
TAT
>2b_chr14_517
TACTCTGAGCTACGGGAGGACATTGAAACCAAAGGCAAAGAAGTTGAAAACTTTGAAAAA
AATTTAGAAGAATGTATAACTAGAATAACCAATACAGAGAAGTGCTTAAAGGAGCTGATG
GAGCTGAAAACCAAGGCTCGAGAACTACGTGAAGAATGCAGAAGCCTCAGGAGCCGATGC
GATCAACTGGAAGAAAGGGTATCAGCAATGGAAGATGAAATGAATGAAATGAAGTGAGAA
GGGAAGTTTAGAGAAAAAAGAATAAAAAGAAATGAGCAAAGCCTCCAAGAAATATGGGAC
TAT
>2b_chr4_519
TACTCTGAGCTACGGGAGGACATTCAAACCAAAGGCAAAGAAGTTGAAAACTTTGAAAAA
AATTTAGAAGAATATATAACTAGAATAACCAATACAGAGAAGTGCTTAAAGGAGCTGATG
GAGCTGAAAACCAAGGCTCGAGAACTACGTGAAGAATGCAGAAGCCTCAGGAGCCGATGC
GATCAACTGGAAGAAAGGATATCAGCAATGGAAGATGAAATGAATGAAATGAAGCGAGAA
GGGAAGTTTAGAGAAAAAAGAATAAAAAGAAATGAGCAAAGCCTCCAAGAAATATGGGAC
TAT
>2b_chr3_524
TACTCTGAGCTACGGGAGGACATTCAAACCAAAGGCAAAGAAGTTGAAAACTTTGAAAAA
AATTTAGAAGAATATATAACTAGAATAACCAATACAGAGAAGTGCTTAAAGGAGCTGATG
GAGCTGAAAACCAAGGCTCGAGAACTACGTGAAGAATGCAGAAGCCTCAGGAGCCGATGC
GATCAACTGGAAGAAAGGGTATCAGCAATGGAAGATGAAATGAATGAAATGAAGCGAGAA
GGGAAGTTTAGAGAAAAAAGAATAAAAAGAAATGAGCAAAGCCTACAAGAAATATGGGAC
TAT
>2b_chr9_525
TACTCTGAGCTACGGGAGGACATTCAAACCAAAGGCAAAGAAGTTGAAAACTTTGAAAAA
AATTTAGAAGAATGTATAACTAGAATAACCAATACAGAGAAGTGCTTAAAGGAGCTGATG
GAGCTGAAAACCAAGGCTCGAGAACTACGTGAAGAATGCAGAAGCCTCAGGAGCCGATGC
GATCAACTGGAAGAAAGGGTATCAGCAATGGAAGATGAAATGAATGAAATGAAGCGAGAA
GGGAAGTTTAGAGAAAAAAGAATAAAAAGAAATGAGCAAAGCCTCCAAGAAATATGGGAC
TAT
>2b_chr19_526
TACTCTGAGCTACGGGAGGACATTCAAACCAAAGGCAAAGAAGTTGAAAACTTTGAAAAA
AATTTAGAAGAATGTATAACTAGAATAACCAATACAGAGAAGTGCTTAAAGGAGCTGATG
GAGCTGAAAACCAAGGCTCGAGAACTACGTGAAGAATGCAGAAGCCTCAGGAGCCGATGC
GATCAACTGGAAGAAAGGGTATCAGCAATGGAAGATGAAATGAATGAAATGAAGCGAGAA
GGGAAGTTTAGAGAAAAAAGAATAAAAAGAAATGAGCAAAGCCTCCAAGAGATATGGGAC
TAT
>2b_chr10_527
TACTCTGAGCTACGGGAGGACATTCAAACCAAAGGCAAAGAAGTTGAAAACTTTGAAAAA
AATTTAGAAGAATGTATAACTAGAATAACCAATACAGAGAAGTGCTTAAAGGAGCTGATG
GAGCTGAAAACCAAGGCTCGAGAACTACGTGAAGAATGCAGAAGCCTCAGGAGCCGATGC
GATCAACTGGAAGAAAGGGTATCAGCAATGGAAGATGAAATGAATGAAATGAAGCGAGAA
GGGAAGTTTAGAGAAAAAAGAATAAAAAGAAATGAGCAAAGCCTCCAAGAAATATGGGAC
TAT
