# Supplementary material for: Cryptic genetic variation enhances primate L1 retrotransposon survival by enlarging the functional coiled coil sequence space of ORF1p
Source: PLoS Genet. 2020 Aug 14;16(8):e1008991. doi: 10.1371/journal.pgen.1008991 (PMC7449397; doi:10.1371/journal.pgen.1008991)
Supplement: S1 Data — (ZIP) [file pgen.1008991.s012.zip › Supplementary_Data_PG/orf1_coiled_coil/l1pa2/ral2ab_cc_peps_in-cg-null.1.fst]

>ral2ab_rtvd_cns_50_rst
YSEL-EDIQTKGKEVENFEKNLEECITRITNTEKCLKELMELKTKA-EL-EECRSLRS-C-QLEERVS-MEDEMNEMK-EGKFREKRIKRNEQSLQEIWDY
>ral2ab_rtvd_cns_50_rst_1
YSEL-EDIQTKGKEVENFEKNLEECITRITNTEKCLKELMELKTKA-EL-EECRSLRS-C-QLEERVS-MEDEMNEMK-EGKFREKRIKRNEQSLQEIWDY
>2a_chrX_3_2
HSEL-EEV*TNGKEVKHFXKKTDNSVTRITNAEKSLKDLTEVKTAA-EL-DKCLSLST-*-QLEERVX-MEDEMNEMK-EEKFREKRIKRNKQSLQEIWDY
>2a_chr11_4_3
YSEP-KEVRTHGKEVKNLEKKLDEWLTRITNAEKSLKDLMELKTTT-EL-DECTSLSS-F-QLEERVS-MKDQMNEMK-EKKCREKRVKRNKKSLQEIWDY
>2a_chr16_5_4
YSKL-EEVRTNGKEVKNLEKKLD*WLTRITNEEKSLKDLMELKAMA-EL-DECTSLSS-C-QLEERVS-MEDKMNEMK-EDKFREKRIKINEQSLQKIWDC
>2a_chrY_7_5
YSEL-KDIQTKGKEVENFEKNSEECTTRITNTEKCLKELMELKTKA-EL-EECRSLRS-C-QLEERVS-MEDEMNEKK-EGKFREKRIERNEQSLQEIWDY
>2a_chrX_8_6
YCEL-EEIQTKGKEVKNFGKNLDERIPRITNTEKCLKELMELKAKA-EL-EECRSLRS-C-QLEETVS-MEDEMNEMK-ERKFREKRIKRNEQSLQEIWDY
>2a_chrY_10_7
YPEL-EEIQTKGKEVKNLEKNLDKCITGITNTQKCLKELMDLKAKV-EL-EECRSLRS-F-QLEERVS-MEDEMNEMK-EGKFGEKRVKRNEQNLQEIWDY
>2a_chr3_11_8
*SEL-EDIQTEGKEVENFEKNLEDCITRITNTEKCLKELMELKTKA-EL-EECRSLKS-C-QLEERVT-VEDEMNAMK-EGKFREKRIKRNEQSLQEIWDY
>2a_chrX_12_9
YSEL-ENIQTKGKEVENFXKNLEECVTRITNTEKCSKELMELKTKA-EL-EECRSLRS-C-QLEERVS-MEDEMNEMK-EGKFREKRIKRIDQSLQEISEY
>2a_chr2_15_10
YSEL-EDIQTKGKEVENFEKNLEECITRITNTEKCLK*LMELKTKA-EL-EECRSLRS-C-QLEERVS-MEDEMNEMK-EGKFREKRIKRNEQSLQEIWDY
>2a_chr5_18_11
YSEL-EDIQTKGKEVENFEKNLEECITRITNTEKCLKELMELKTKA-EL-EECRSLRS-C-QLEERVS-MEDEMNEMK-EGKFREKRIKRNEQSLQEIWDY
>2a_chr9_20_12
YSEL-EDIQTKGKEVENFEKNLEECITRITNTDKCLKELMELKSKA-EL-EECRSLRS-C-QLEERVS-MEDEMNEMK-EGKFREKRMKRNEQSLQEIWDY
>2a_chr6_21_13
YSEL-EDIQTKGKEVENFEKNLEECITRITNTEKCLKELMELKTKA-EL-EECRSLRS-C-QLEERVS-MEDEMNEMK-EGKFREKRTKRNEQSLQEIWDY
>2a_chrX_22_14
YSEL-EDIQTKGKEVENFEKNLEECITRITNTEKCLKELMELKTKA-EL-EECRSLRS-C-QLEERVS-MEDEMNEMK-EGKFREKRIKRNEQSLQEIWDY
>2a_chr6_24_15
YSEL-EDIQTKGKEVENFEKKLEECITTVTNTEKCLKELMELKTKA-EL-EECRSLRS-C-QLEERVS-MEDERNEMK-EGKFREKRIKRNEQSLQEIWDY
>2a_chr2_27_16
YSEL-EDIQTKGKEVENFEKNLEECITRITNTEKCLKELMELKTKA-EL-EECRSLRS-C-QLEERVS-MENEMNEMK-DGKFREKRIKRNEQSLQEIWDY
>2a_chr14_29_17
YSEL-EDIQTKGKEVENFEKNLEECITRITNTEKCLKELMELKTKA-EL-EECRSLRS-C-QLEDRVS-MEDEMNEVK-EGKFREKRIKRNEQSLQEIWDY
>2a_chr11_31_18
YCEL-EDIQTKGKEVENFEKNLEECITRITNTEKCLKELMELKTKA-EL-EECRSLRS-C-QLEERVS-MEDEMNEMK-EGKFREKRIKRNEQSLQEIWDY
>2a_chr2_32_19
YSEL-EDIQTKGKEVENFEKNLEECITRITNTEKCLKELMELKTKA-EL-EECRRLRS-C-QLEERVS-MEDEMNEMK-EGKFRGKRIKRNEQSLQEIWDY
>2a_chr10_34_20
YSEL-EDIQTKGKEVENFEKNLDERITRITNTEKCLKELMELKTKA-EL-EECRSLRS-C-QLEERVS-MEDEMNEMK-EGKFRQKRIKRNEQSLQEIWDY
>2a_chr7_35_21
YSEL-EDIQTKGKEVENFEKN*EECITRITNTEKCLKELMELKTKA-EL-EECRSLRS-C-QLEERVS-MEDEMNEMK-EXKFREKRIKRNEQSLQEIWDY
>2a_chr4_36_22
YSEL-EDIQTKGKEVENFEKNLEECITRRTNTDKCLKELMELKTKA-EL-EECRSLRS-C-QLEERVS-MEDEMNEMK-EGKFREKRIKRNEQSLQEIWDY
>2a_chr8_37_23
YSEL-EDIQTKGKEVENFEKNLEECITRITNTEKCLKELMELKTKA-EL-EECRSLRS-C-QLEERVS-MEDEMNEMK-EGKVREKRIKRNEQSLQEIWDY
>2a_chr9_40_24
YSEL-EDIQTKGKEVENFEKNLEECITRITNTEKCLKDLMELKTKA-EL-EECRSLRS-C-QLEERVS-MEDEMNEMK-EGKFREKRIKRNEQSLQEIWDY
>2a_chr4_41_25
YSEL-EDIQTKGKKVENFEKNLAECITRITNTEKCLKELMELKTKA-EL-EECRSLRS-C-QLEERVS-MEDEMNEMK-EGKFREKRIKRNEQSLQEIWDY
>2a_chr3_42_26
YSEL-EDIQTKGKEVENFEKNLEECISRITNTEKCLKELMELKTKA-EL-EECRSLRS-C-QLEERVS-MEDEMNEMK-EGKFREKRIKRNEQSLQEIWDY
>2a_chr2_45_27
YSEL-EDIQTKGKEVENFEKNLEECITRITNTEKCLKELMELKTKA-EL-EECRSLRS-C-QLEERVS-MEDEMNEMK-EGKFREKRI*RNEQSLQEIWDY
>2a_chr7_48_28
YSEL-EDILTKGKEVENLEKNLEECITRITNTEKCLKELMELKTKA-EL-EECRSLRS-C-QLEERVS-MEDEMNEMK-EGKFREKRIKRNEQSLQEIWDY
>2a_chr2_50_29
YSEL-EDIQTKGKEVENFEKNLEECTTRITNTEKCLKELMELKTKA-EL-EECRSLRS-R-QLEERVS-MEDEMNEMK-EGKFREKRIKRNEQSLQEIWDY
>2a_chr3_51_30
YSEL-EDIQTKGKEVETFEKNLEECITRITNTEKCLKELMELKTKA-EL-EECRSLRS-C-QLEERVS-MEDEMNEMK-EGKFREKRIKRNEQSLQEIWDY
>2a_chr3_52_31
YSEL-EDIQTKGKEVENFEKNLEECITRITNTEKCLKELMELKTKA-EL-EECRSLRS-C-QLEERVA-MEDEMNEMK-EGKFREKRIKRNEQSLKEIWDY
>2a_chr18_53_32
YSEL-EDIQTKGKEVENFEKNLEECITRITNTEKCLKELMELKTKA-EL-EECRSLRS-C-QLEERVS-MEDEMNEMK-EGKFREKRIKRNEQSLQEIRDY
>2a_chr16_54_33
YAEL-EDIQTKGKEVENFEKNLEECITRITNTEKCLKELMELKTKA-EL-EECRSLRS-C-QLEERVS-MEDEMNEMK-EGKFREKRIKRNEQSL*EIWEY
>2a_chr4_55_34
YSEL-EDIQTKGKEVENFEKNLEECITRITNTEKCLKELMELKTKA-EL-EECRSLRS-C-QLEERVS-MEDKMNEMK-EGKFREKRIERNEQSLQEIWDY
>2a_chr4_56_35
YSEL-EDTQTKGKEVENFEKNLEESITRITNTEKCLKELMELKTKA-EL-EECRSLRS-G-QLEERVS-MEDEMNEMK-EGKFREKRIKRNEQSLQEIWDY
>2a_chr7_57_36
YSEL-EDIQTKGKEVENFEKNLEECITRITNTEKCLKELMELKTKA-EL-EECRSLRS-C-QLEERVS-MEDEMNEMK-EGKFREKRIKRNEQSLQEIWDY
>2a_chr7_61_37
YSEL-EDIQTKGKEVENFEKNLEECITRITNTEKCLKELMELKTKA-EL-EECRSLRS-C-QLEXRVS-MEDEMNEMK-EGKFREKRIKRNEQSLQEIWDY
>2a_chr9_62_38
YSEL-EDIQTKGKEVENFEKNLEECITRITNTEKCLKELMELKTKA-EL-EECRSLRS-C-QLEERVS-MEDEMNEMK-EGKFREKRIKRNEQSLQEIWDY
>2a_chr10_63_39
YSEL-EDIQTKGKEVENFEKNLEECITRITNTEKCLKELMELKTKA-EL-EECRSLRS-C-QLEERVS-MEDEMNEMK-EGKFREKRIKRNEQSLQEIWDY
>2a_chr4_64_40
YSEL-EDIQTKGKEVENFEKNLEECITRITNTEKCLKELMELKTKA-EL-EECRSLRS-C-QLKERVS-MEDEMNEMK-EGKFREKRIKRNEQSLQEIWDY
>2a_chr2_65_41
YSEL-EDIQTKGKEVENFEKNLEECITRITNTEKCLKELMELKTKA-EL-EECRSLRS-C-QLEERVS-MEDEMNEMK-EGKFREKRIKRNEQSLQEIWDY
>2a_chr5_66_42
YSEL-EDIQTKGKEVENFEKKLEECITRITNTEKCLKELMELKTKA-EL-EECRSLRS-C-QLEERVS-MEDEMNEMK-EGKFREKRIKRNEQSLQEIWDY
>2a_chr13_67_43
YSEL-EDLQTKGKEVENFEKNLEECITRITNTEKCLKELMELKTKA-EL-EECRSLRS-C-QLEERVS-MEDEMNEMK-EGKFREKRIKRNEQSLQEI*DY
>2a_chr17_68_44
YSEL-EDIQTKGKEVENFEKNLEERITRITNTEKCLKELMELKTKA-EL-EECRSLRS-C-QLEERVS-MEDEMNEVK-EGKFREKRIKRNEQSLQEIWDY
>2a_chr14_69_45
YSEL-EDIQAKGKEVENFEKNLEECITRITNTEKCLKELMELKTKA-EL-EECRSLRS-C-QLEERVS-MEDEMNEMK-EGKFREKRIKRNEQSLQEIWDY
>2a_chr8_71_46
YSEL-EDIQTKGKEVENFEKNLEECITRITNTEKCLKELMELKTKA-EL-EECRSLRS-C-QLEERVS-MEDEMNEMK-EGKFREKRIKRNEQNLQEIWDY
>2a_chr12_72_47
YSEL-EDIQTKGKEVENFEKNLDECITRITNTEKCLKELMELKTKA-EL-EECRSLRS-C-QLEERVS-MEDEMNEMK-EGKSREKRIKRNEQSLQEIWDY
>2a_chr9_80_48
YSEL-EDIXTKGKEVENFEKNLEECITRITNTEKCLKELMELKTKA-EL-KECRSLRS-C-QLEERVS-MEDEMNEMK-EEKFREKRIKRNEQSLQEIWDY
>2a_chr2_81_49
YSEL-EDIQTKGKEVENFEKNLEECMTRITNTEKCLKELMELKTKA-EL-EECRSLRS-C-QLEERVS-MEDEMNEMK-EGKFREKRIKRNEQSLQEIWDY
>2a_chr4_83_50
YSEL-EDIQTKGKEVENFEKNLEECITRITNTEQCLKELMELKTKA-EL-EECRSLRS-C-QLEERVS-MEDEMNEMK-EGKFREK*IKRNEQSLQEIWDY
>2a_chr5_87_51
YSEL-EDIQTKGKEVENFEKNLEECITRITNTEKCLKELMELKTKA-EL-EECRSLRS-*-QLEERVS-MVDEMNEMK-EGKFREKRIKRNEQSLQEIWDY
>2a_chr14_88_52
YSEL-EDIQTKGKEVENFEKNLEECITRITNTGKCLKELMELKTKA-EL-EECRSLRS-C-QLEERVS-MEDEMNEMK-EGKYREKRIKRNEQSLQEIWDY
>2a_chr14_89_53
YSEL-EDIQTKGKEVENFEKNLEECITRITNTEKCLKELMELKTKA-EL-EECRSLRS-C-QLEERVS-MEDEMNEMK-EGKFREKRIKRNEQSLQEIWDY
>2a_chr12_90_54
YSEL-EDIQTKGKEVENFEKNLEECITRITNTEKCLKELMELKTKA-EL-EECRSLRS-C-QLEERVS-IEDEMNEMK-EGKFREKRIKRNEQSFQEIWDY
>2a_chr12_93_55
YSEL-EDIQTKGKEVENFEKNLEECITRITNTEKCLKELMELKTKA-EL-EECRSLRS-C-QLEETVS-MEDEMNETK-EGKFREKRIKRNEQSLQEIWDY
>2a_chr3_94_56
YSEL-EDIQTKGKEIENFEKNLEECITRITNTEKCLKEVMELKTKA-EL-EECRSLRS-C-QLEERVS-MEDEMNEMK-EGKFREK*IKRNEQSLQEIWDY
>2a_chr8_96_57
YSEL-EDIQTKGKEVENFEKNLEECITRITNTEKCLKELMELKTKA-EL-EECRSLRS-C-QLEERVS-MEDEMNEMK-EGKFREKRITRNEQSLQEIWDY
>2a_chrX_97_58
YSEL-EDIQTKGKEVENFEKNLEECITRITNTEKCLKELMELKTKA-EL-EECRSLRS-C-QLEERVS-MEDEMNEMK-EGKFREKRIKRNEQSLQEIWDY
>2a_chr4_99_59
YSEL-EDIQTKGKEVENFEKNLEECITRITNTEKCLKELTELKTKA-EL-EECRSLRS-C-QLEERVS-MEDEMNEMK-EGKFREKRIKRNEQSLQEIWDY
>2a_chr6_101_60
YSEL-EDIQTKGKEVENFEKNLEECITRITNTEKCLKELMELKTKA-EL-EECRSLRS-C-QLEERVS-MEDEMNEMK-DGKFREKRIKRNEESLQEIWDY
>2a_chr5_102_61
YSEL-EDTQTKGKEVENFEKNLEECKTRITNTEKCLKELMELKTKA-EL-EECRSLRS-C-QLEERVS-MEDEMNEMK-EGKFREKRIKRNEQSLQEIWDY
>2a_chr2_104_62
YSEL-EDIQTKGKEVENFEKNLEECITRITNTEKCLKELMELKTKA-EL-EECRSLRS-C-QLEERVS-MEDEMNEMK-EGKFREKRIKRNEQSLQEIGDY
>2a_chr5_105_63
YSEL-EDIQTKGKEVENFEKNLEECITRITNTEKCLKELMELKTKA-EL-EECRSLRS-C-QLEERVS-MEDDMNEMK-EGKFREKRIKTNEQSLQEIWDY
>2a_chrX_106_64
YSEL-EDIQTKGKEVENFEKNLEECITRITNTEKCLKELMELKTKA-EL-EECRSLRS-C-QLEERVS-MEDEMNEMK-EGKFREKRIKRNEQSLQEIWGY
>2a_chr11_109_65
YSEL-EDIQTKCKEVENFEKNLEECITRITNTEKCLKELMELKTKA-DL-EECRSVRS-C-QLEERVS-MEDEMNEMK-EGKFREKRIKRNEQSLQEIWDY
>2a_chr1_110_66
YSEL-EDIQTKGKEVENFEKNLEECITRITNTEKCLKELMELKTKA-EL-EECRSLRS-C-QLEERIS-MEDEMNEMK-EGKFREKRIKRNEQSLQEIWDY
>2a_chr3_111_67
YSEL-EDIQTKGKEVENFEKNLEECITRITNTEKCLKELMELKTKA-EL-EECRSLRS-C-QLEERVS-MEDEMNEMK-EGKFREKRIKRNEQSLQEIWDY
>2a_chr4_112_68
YSEL-EDIQTKGKEVENFEKNLEECITRITNTEKCLKELMELKTKA-EL-EECRSLRS-C-QLEERVS-MEDEMNEMK-EGKFREKRIKRNQQRLQEIWDY
>2a_chr10_113_69
YSEL-EDIQTKGKEVENFEKNLEECITKITNTEKCLKELMELKTKA-EL-EECRSLRS-C-QLEERLS-MEDEMNEMK-ERKFREKRIKRNEQSLQEIWDY
>2a_chrY_115_70
YSAL-EDIQTKGKEVENFEKNLEECITRITNPEKCLNELMELKTKA-EL-EECRSLRS-C-QLEERVS-MEDEMNEMK-EGKSREKRIKRNEQSLREIWDY
>2a_chr6_116_71
YSEL-EDIQTKGKEVENFEKKLEECITRITNTEKCLKELMELKTKA-EL-EECRSLRS-C-QLEERVS-MEDEMNEMK-EGKFREKRIKRNEQSLQEIWDY
>2a_chrY_122_72
YSEL-EDIQNKGKEVENFEKNLEECITRITNTEKCLKELMELKTKA-EL-EECRSLRS-C-QLEERVS-MEDEMNEMK-ERKSIEKRIKRNEQSLQEIWDY
>2a_chr8_126_73
YSEL-EDIQTKGKEVENFEKNLEECIIRITNTEKCLKEVMELKTKA-EL-EECRSLRG-C-QLEERVS-MENEMNEMK-EGKFREKRIKRNEQSLQEIWDY
>2a_chrX_128_74
YSEL-EDIQTKGKDVENFEKNLEECITRINNTEKCLKELMELKTKA-EL-E*CRSLRS-C-QLEERVS-MEDEMNEMK-EGKFREKRIKRNEQSLQEIWDY
>2a_chr11_129_75
YSEL-EDIQTKGKEVENFEKKLEECITRITNTEKCLKELMEMKTKA-EL-EGCRNFRS-C-QLEERVS-MADEMNEMK-EGKSREKRIKRNEQSLQEIWDY
>2a_chr11_130_76
YSEL-EDIQTKGKEVENFEKKLEECITRITNTQKCLKELMEMKTKA-EL-EGCRNLRS-C-QLEERVS-MADEMNEMK-EGKSREKRIKRNKQSLQEIWDY
>2a_chr11_131_77
*SKL-KEVRTHGKEVKNLEKKLDKWLTRITNAEKSLKDLMELKTKA-EL-DECTSLSS-F-QLEERVS-MEDEMNEMK-EEKFREKRIKRNEQSLQEIWDY
>2a_chr7_132_78
YSEL-EDIQTKGKEVENFEKNLEECITRITNTKKCLKELMELKTKV-KL-EECRSLRS-C-QLEERVP-MEDEMNEMK-EGKFREKRIKKNEQSIQEIWDY
>2a_chr7_134_79
YSEL-EDIQTKGKEVENFEKNLEECITRITNTEKCLKELMELKTKA-EL-EECRSLRS-C-QLEERVS-MEDEMNEMK-EGKFREKRLKRNEQSLQEIWDY
>2a_chr2_136_80
YSEL-EDIQTKGKEVENFXKNLEECITRITNTEKCLKELMELKTKA-EL-EECRSLRS-C-QLEERVS-IEDEMNEMK-EGKFREKRIKRNEQSLQEIWDY
>2a_chr6_140_81
YSEL-EDIQTKGKQVENFEKNLEECITRITNTKKCLKELMELKTKA-EL-EECRSLRS-C-QLEERVS-MEDEMNEMK-EGKFREKRIKRNEQSLQEIWDY
>2a_chr5_142_82
YSEL-EAIQTKGKEVENFEKNLEECITRITNTEKCLKELMELKTKA-EL-EECRSLRS-C-QLEERVS-MEDEMNEMK-EGKFREKRIKRNEQGLQEIWDY
>2a_chrY_144_83
YSEL-EDIQTKGKEVENFEKNVEECITRITNTEKCLKELMELKTKA-EL-EECRSLRS-C-QLEERVS-MEDEMNEMK-EGKFGEKRIKRNEQSLQEIWDY
>2a_chrY_145_84
YSEL-EDIQTKGKEVENFEKNVEECITRITNTEKCLKELMELKTKA-EL-EECRSLRS-C-QLEERVS-MEDEMNEMK-EGKFGEKRIKRNEQSLQEIWDY
>2a_chrY_146_85
YSEL-EDIQTKGKEVENFEKNVEECITRITNTEKCLKELMELKTKA-EL-EECRSLRS-C-QLEERVS-MEDEMNEMK-EGKFGEKRIKRNEQSLQEIWDY
>2a_chr11_147_86
YSEL-EDIQTKGKEVENFEKNLEECITRITNTEKCLKELMELKTKA-EL-EECRSLRS-C-QLEERVS-MEDEMNEMK-EGKFREKRIKRNEQSLQEIWDY
>2a_chr6_148_87
YSEL-*DIQTKGKEVENFEKNLEECITRITNTEKCLKELMEMKTKA-EL-EECRSLRS-C-QLEERVS-MEDEMNEMK-EGKFRKKRTKRNEQSLQEIWDY
>2a_chr6_149_88
YSEL-EETQTKGKEVENFETNLDECITRITNTEKCLKELMELKAKT-EL-EECRSLRS-C-QLEERVS-MEDEMNEMK-EGKFRDKRIKRNEQSLQEIWDY
>2a_chr6_151_89
YSEL-VDIQTKGKEVENFEKNLEECITKMTNIEKCLKELMELKTKA-EL-EQCKSLRS-R-QLEERVS-MEDEMNEMK-EGKFREKRIKRNEQSLQEIWDY
>2a_chr3_152_90
YSEL-EDIQTKGKEVENFLKNLEECIIRITNTEKCLKELMELKTKA-EL-EECRSLRS-C-QLEERVL-MEDEMNEMK-EGKFREKRIKRNEQSLQEIWDY
>2a_chr5_153_91
YSEL-EDIQSKGKEVENFEKNLEECITRITNTEKCLKELMELKTKA-EL-EEFRSLRS-C-QLEERVS-MEEEMNEMK-EGKFREKRIKRNEQSLQEIWDY
>2a_chr5_156_92
YSEL-EDIQNKGKEVENFEKNLEECITRITITEKCLKELMELKTKA-EL-EECRSLRS-C-QLEERVS-MEDEMNGMK-EGKFREKRIKRNEQSLQEIWDY
>2a_chr5_157_93
YSEL-EDIQTKGKEVENFEKNLEECITRITNTEKCLKELMELKTKA-EL-EECRSLRS-C-HLEERVS-MEDEMNEMK-EGKFREKRIKRNEQSLQEIWDY
>2a_chr11_160_94
YSEL-EDIQTKGKEVENFEKNLEECITRITNTEKCLXELMELKTKA-EL-EECRSHRS-R-QLEERVS-MEDEMNEMT-EVKFREKRIKRNEQSLQEIWDY
>2a_chr10_165_95
YSEL-EDIQTKGKEVENFEKNLEECITRITNTEKCLKELMELKTKA-EL-EECRSLRS-C-QLEERVS-MEDEMNEMK-EGKFREKGIKRNEQSLQEIWDY
>2a_chr8_168_96
YSEL-EDIQTKGKEVENFXKNLEECITRITNTEKCLKELMELKTKA-EL-EECRSLRS-C-QLEERVS-MEDEMNGMK-EGKFREKRIKRNEQSLQEIWDY
>2a_chr5_170_97
YSEL-EDIQTKGKEVENFEKNVEECITRITNTEKCLKELMELKTKA-EL-EECRSLRS-C-QLEERVS-MEDEMNEMK-EGKFKEKRIKRNEQSLQEIWDY
>2a_chrX_173_98
YSEL-EDIQTKGKEVENFEKNLEECITRITNTEKCLKELMELKTKA-EL-EECRSLRS-C-QLEERVS-MEDEMNEMK-EGKSREKRIKRNEQSLQEIWDY
>2a_chr1_175_99
YSEL-EGIQTKGKEVENFEKN*EECITRITNTEKCLKELMELKTKA-EL-EECRSLRS-C-QLEERXS-MEDEMNEMK-EGKSREERIKRNEQSLQEIWDY
>2a_chr7_178_100
YSEL-EDIQTKGKEVENFEKNLEECITRITNTEKCLKELMELKTKA-EL-EECRSLRS-C-QLEDRVS-MEDEMNEMK-EGKFREKRIKRNEQSLQEIWDY
>2a_chr3_179_101
YSEL-EDIQTKGKEVENFEKNLEECITRITNTEKCLKELMELKTKA-EL-EECRSLRS-C-QLEERVS-MEDEMNEMK-EGKFREKRIKTNEQSLQEIWDY
>2a_chr6_180_102
YSEL-ENIQTKSKEVENFEKNLKECMTRITNTEKCLKELMELKTKA-EL-EECRSLRS-C-QLEERVS-MEDEMNEMK-EGNFREKIIKRNEQSLQEIWDY
>2a_chr8_181_103
YSEL-EDIQNKGKEVENFEKNLEECITRITNTEKCLKELMELKTKA-EL-EECRSLRS-C-QLEERVS-IEDEMNEMK-EGKFREKRIKRNEQSLQEIWDY
>2a_chr3_182_104
YSEL-EDIQTKGKEVENFEKNLEECITRITNTEKCLKELMELKTKA-EL-EECRSLRS-C-QLEERVS-MEDEMNEMK-EGKFREKRIKRNEQSLQEIWDY
>2a_chr6_183_105
YSEL-EDIQTKGKEVENFEKNLEECITRITNTEKCLKELMELKTKA-EL-EECRSLRS-C-QQEERVS-MEDEMNEMK-EGKFREKRIKRNEQSLQEIWDY
>2a_chr11_185_106
YSAL-EDIQTKGKEVENSEKNLEECITRITNTEKCLKELMELKTKA-EL-EECRSLRS-C-QLEERVS-MEDEMNEMK-EGKFREKRIKRNEQSLQEIWDY
>2a_chrY_187_107
YSEL-EDIQTKGKEVENFEKGLEECITRITNTEKCLKELMELKTKA-EL-EECRSLRS-C-QLEERVS-MEDEMNEMK-EGKLREKRIKRNEQSLQAIWDY
>2a_chr8_190_108
YSEL-EDIQTKGKEVENFEKNLEECITRITNTEKCLKELMELKTKA-EL-EECRSLRS-C-QLEERVS-MEDEMNEMK-EGKFREKRIKRNEQSLQEIWDC
>2a_chr6_193_109
YSEL-EDIQTKGKEVENFEKNLEECITRITNTEKCLKELMELKTKA-EL-EECRSLRS-C-QLEERVS-MEDEMNEMK-EGKFREKRIKRNEQSLQEIWDY
>2a_chr4_197_110
YSEL-EDIQTKGKEVENFEKNLEECISRISNTEKCLKELMELKTKA-EL-EECRSLRS-C-QLEERVS-MEDETNEMK-EGKFREKRIKRNEQSLQEIWDY
>2a_chr8_200_111
YSEL-EDIQTKGKEVENFEKNLEECITRITNTEKCLKELMELKTKA-EL-EECRSLRS-C-QLEERVS-MEDEMNDMK-EGKSREKRIKRNEQSLQEIWDY
>2a_chr9_202_112
NSEL-EDIQTKGKEVENFEKNLEEYITRITNIERCLKELMELKTKA-EL-EECRSLRS-C-QLEERVS-MEDEMNEMK-EGKFREKRIKRNEQSLQEIWDY
>2a_chr4_203_113
YSEL-EDIQTKGKEVENFEKNLEECITRITNREKCLKELMELKTKA-EL-EECRSLRS-C-QLEGRIS-MEDEMNEMK-EGKFREKRIKRNEQNLQEIWDY
>2a_chr1_204_114
YSEL-EDIQTKGKEVENFEKNLEECITRVTNTEKCLKELMELKTKA-EL-EECRSLRS-C-QLEERVS-MEDEMNEMK-EGKFREKRIKRNEQSLQEIWDY
>2a_chr4_205_115
YSEL-EDIQTKGKEVENFEKSLEECITRITNTEKCLKELMELKTKA-EL-EECRSLRS-C-QLEKRVS-MEDEMNEMK-EGKFREKRIKRNEQSLQEIWDY
>2a_chr4_206_116
YSEL-EDIQTKGKEVENFXKNLEECITRITNTEKCLKELMELKTKA-EL-EECRSLRS-C-QLEERVS-MEDEMNEMK-EGKFREKRIKRNEQSLQEIWDY
>2a_chr1_207_117
YSEL-EDIQTKGKEVENFEKNLDECITRITNTEKCLKELMELKTKA-EL-EECRSLRS-*-QLEERVS-MEDEMNEMK-EGKFREKRIKRNEQSLQEIWDY
>2a_chr5_208_118
YSEL-EDIQTKGKEVENFEKNLEECITRITNTEKCLKELMELKTKA-EL-EEYRSLRS-C-QLEERVS-MEDEMNEMK-EGKFREKRIKRNEQSLQEIWDY
>2a_chr1_210_119
YSEL-EDIQTKDKEVENFEKNLEECMTRITYTEKCLKELMELKTKA-EL-EECRSLRS-C-QLEERVS-MEDEMNEMK-EGKFREKRIQRNEQSLQEIWDY
>2a_chr6_212_120
YSEL-EDIQTKGKEVENFEKNLEECITRITNTEKCLKELMELKTKA-KL-EECRSLRS-C-QLEETVS-TEDEMNEMK-EGKFREKRIKRNEQSLQEIWDY
>2a_chr5_214_121
YSEL-EDIQTKGKEVENXEKNLEECVTRITNTEKCLKKLMELKTKA-EL-DECRSLRS-C-QLKERVS-MEEEMNEMK-EGKFREKRIKRNEQSLQEIWDY
>2a_chr16_215_122
YSEL-EDIQTKGKEVENFEKNLEECITRITNTEKCLKELMELKTKA-EL-EECRSLRS-C-QLEERVS-MEDEMNEMK-EGKSREKRIKRNEQSLQEIWDY
>2a_chr18_218_123
YSEL-EDIQTKGKEVENFEKNLEECITRITNTEKCLKELMELKTKA-EL-EESRSLRS-C-QMEERVS-MEDEMNEMK-EGKLREKRIKRNEQSLQEIWDY
>2a_chr4_219_124
YFEL-EDIQTKGKEVENFEKNLEECITRITNTEKCLKELMELKTKA-EL-EECRSLRS-C-QLEEKVS-MEDEMNEMK-EGKFREKRIKRNEQSLQEIWDY
>2a_chr3_222_125
YSEL-EDIQTKGKEVESFQKNFEE*LTRITNTEKCLKELMELKTKP-EL-EECRSLRS-C-HLEESVS-MEDEMNEMK-EGKFREKRIKRNEQSLQEIWDY
>2a_chr2_223_126
YSEL-EDIETKGKEVENFEKNLEECITRITNTEKCLKEVMELKTKA-EL-EECRSLRS-C-QLEKRVS-MEDEMNEMK-EGXFRGKRIKRNEQSLQEIWDY
>2a_chr11_227_127
YSEL-EDIQTKGKEVENFEKNLEECITRITNTEKCLKELMELKTKA-EL-EECRSLRS-C-QLEVRVS-MEDEMNEMK-EGKFREKRIKRNKQSLQEIWDY
>2a_chr12_229_128
SSEL-EDIQTKGKEVENFEKHLEECITRITNTEKCLKELKELKTKA-EL-EECRSLRS-C-QLEERVS-MEDEMNEMK-EGKFREKRIKRNEQSLQEIWDY
>2a_chrX_230_129
YSEL-EDIQTKGKEVENFEKNLEECITRITNREKCLKELMELKTKA-EL-EECRSLRS-C-QLEERVS-MEDEMNEMK-EGKFREKRIKRNEQSLQEIWDY
>2a_chrX_232_130
YSEL-EDIQTKGKEVENFEKNLEECITRITNTEKCLKELMELKTKA-EL-EECRSLRS-C-QLEERVS-MEDEMNEMK-EGKFREKRIKRNEQSLQEIWDY
>2a_chr18_233_131
YSEL-EDIQTKGKEVENFEKNLEECITRITNTEKCLKELMELKTKA-EL-EECRSLRS-C-QLEERVS-MEDEMNEMK-EGKFREKRIKRNEQSLQEIWDY
>2a_chr1_235_132
YSEL-EDIQTKGKEVENFEKNLEECITRITNTEKCLKELMELKTKA-EL-EECRSLRS-C-QLEERVS-MEDEMNEMK-EGKFREKRIKRNEQSLQEIWDY
>2a_chr4_237_133
YSEL-EDIQTKGKEVENFEKNLEECITRISNTEKCLKELMELKTKA-EL-EECRSLRS-C-QLEERVS-MEDEMNEMK-EGKFREKRIKRNEQSLQGIWDY
>2a_chr5_240_134
YSEL-EDIQTKGKEVENVEKNLEEWITRITNTEKCLKELMELKTKA-EL-EECRSLRS-C-QLEERVS-MEDEMNEMK-EGKFREKRIKRNGQSLQEIWDY
>2a_chr4_241_135
YSEL-EDIRTKGKEVENFEKNLEECITRITNTEKCLKELMELKTKA-EL-EECRSLRS-C-QLEERVS-MEDEMNEMK-EAKFREKRIKRNEQSLQEIWDY
>2a_chr18_242_136
YSEL-EDVQTKGKEVENFEKNLEECITRITNTEKCVKELMELKTKA-LL-EECRSLRS-C-QLEERVS-MEDEMNEMK-EGKFREKRIKRNEQSLQEIWDY
>2a_chr8_243_137
YSEL-EDIQTKGKEVENFEKNLEECITRITNTEKCLKGLMELKTKA-EL-EECRSLRS-C-QLEERVS-MEDEMNEMK-EGKFREKRIKRNEQSLQEVWDY
>2a_chr4_245_138
YSEL-EDIQTKGKEVENFEKNLEECITRITNTEKCLKELMELKTKA-EL-EECRSLRS-R-QLEERVS-MEDEMNEMK-EGKSREKRIKRNEQSLQEIWDY
>2a_chr7_247_139
YSEL-EDIQTKGKEVENFEKNLEECITRITNTEKCLTELMELKTKA-EL-EEYRSLRG-C-QLEERVS-MEDEMNEMK-EGKFREKRIKRNEQSLQEI*DY
>2a_chr2_249_140
YSEL-EDIQTKGKEVENFEKNLEECITRITNTEKCLKELMELKTKA-EL-EECRSLRS-C-QLEESVS-MDDEMNEMK-EGKSREKRIKRNEQSLQEIWDY
>2a_chr6_251_141
YSEL-EDIQTKGKEVENFXKNLEXCITRITNTEKCLKELMELKTKA-EL-EECRSLRS-C-QLEERIS-MEDEMNEMK-EGKFREKRIKRNEQSLQEIWDY
>2a_chr1_252_142
YSEL-EDIQTKGKEVENFEKNLEECITRITNTEKCLKELMELKTKA-EL-EECRSLRS-C-QLEERVS-MEDEMNEMK-EGKFRKKRIKRNEQSLQEIWDY
>2a_chr1_254_143
YSEL-EDIQTKGKEVENFEKNLEECITRITNTEKCLKELIELKTKA-EL-EECRSLRS-C-QLEERVS-MEDEMNEMK-EGKFREKRIKKNEQSLQEIWDY
>2a_chr22_258_144
YSEL-EDIQTKGKEVENFEKNLEECITRITNTEKCLKELMELKTKA-EL-EECRSLRS-C-QLEERVS-MEDEMNEMK-EGKFREKRIKRNEQSLQEIWDY
>2a_chr20_260_145
YSEL-EDI*TKGKEVENFEKNLEDCITRITNTEKCLKELMELKTKA-EL-KECRSLRS-C-QLEERVS-MEDEMNEMK-EGKFREKRIKRNEQSLQEVWDY
>2a_chr2_263_146
YSEL-EDIQTKGKEVENIEKNLEECITRITNTEK*LKELMELKTKA-EL-EECRSLRS-C-QLEERVS-MEDEMNEMK-EGKFREKRIKRNEQSLQEIWDY
>2a_chr6_266_147
YSEL-EDIQTKGKEVENFEKNLEEYITRITNTEKCLKELMELKTKA-EL-EECRSLRS-C-QLEERIS-MEDEMNEMK-EGKFREKRIKRNEQSLQEIWDY
>2a_chr4_269_148
YSEL-EDIQTKGKEVENFEKNLEECITRITNTEKGLKELMELKTKA-EL-EECRSLRG-C-QLEERVS-MEDEMNEMK-DGKFREKTIKRNEQNLQEIWDY
>2a_chr4_271_149
YSEL-EDIQTKGKEVENFEKNLEEGITRITNTEKCLKELMELKTKA-EL-EECRSLRS-C-QLEERVS-MEDEMNEMK-EGKFREKRIKRNEQSLQEIWDY
>2a_chr4_274_150
YSEL-EDIQTKGKEVENFEKNLEECITRITNTEKCLKELMELKTKA-EL-EECRSLRS-C-QLEERVS-MEDEMNEMK-EGKSREKRIKRNEQSLQEIWDY
>2a_chr12_275_151
YSEL-EDVQTKGKEVENFEKNLEECITRITDTEKCLKELMELKTKA-EL-EECRSLRS-C-QLEERVS-MEDEMNEMK-ERKFREKRIKRNEQSLQEIWDY
>2a_chr14_278_152
YSEL-EDIQTKGKEVENFEKNLEECITRIPNTEKCLKQLMELKTKA-EL-EECRSLRS-C-QLEERVS-MEDEMNEMK-EGKFREKRIKRNEQSLQEI*DY
>2a_chr2_280_153
YSEL-EDIQTKGKEVENFEKNLEECITRITNTEKCLKELMELKTKA-EL-EECRSLRS-C-QLEERVS-MEDEMNEMK-EGKFREKRIKRNEQSLQEIWDY
>2a_chr11_281_154
YSEL-EDIQTKGKGVENFEKNLEECINRITNTEKCLKELMELKTKA-EL-EECRSLRS-C-QLEERVS-MEDEMNEMK-EGKFREKRIKRNEQSLQEIWDY
>2a_chr5_283_155
YSEL-EDIQTKGKEVENFEKNLEECITRKTKTEKCLKELMELKTKA-EL-EECRSLRS-C-QLEERVS-MEDEMNEMK-EGKFREKRIKRNEQSLQEIWDY
>2a_chr6_285_156
YSEL-EDIQTKGKEVENFEKNLEECITRMTNTEKCLKELMELKTKA-EL-EECRSLRS-C-QLEERVS-MEDEMSEMK-EGKFREKRIKRNEESLQEIWDY
>2a_chr6_289_157
YSAL-EDIQTKGKEVENFEKNLEECITRITNTEKCLKELTELKTKA-EL-EECRSLRS-C-QLEERVS-MEDEMNEMK-EAKFREKRIKRNEQSLQEIWDY
>2a_chr3_290_158
YSEL-EDIQTKGKEVENFEKNLEECITRITNTEKCLKELMELKTKA-EL-EECRSLRS-C-QLEERVS-MEDEMNEMK-EGKFREKRIKRNEQSLQEIWDY
>2a_chr9_291_159
YSEL-EDIQTKGKEVENFKKNLEECITRITNTEKCLKELMELKTKA-EL-VECRSLRS-C-QLEERVS-MEDEMNEMK-EGKFREKRIKRNEQSLQEIWDY
>2a_chr1_295_160
YSEL-EDIQTKGKEVENFEKNLEECITRITNTEKCLKELMELKTKA-EL-EERRSLRS-C-QLEERVS-MEDEINEMK-EGKFREKRIKINEQSLQEIWDY
>2a_chr15_298_161
YSEL-EDIQTKGKEVENFEKNLEEGITRITNTEKCLKELMELKTKA-EL-EECRSLRS-R-QLEERVS-MEDEMNKMK-EGKFREKIIKRNEQSLQEIWDY
>2a_chr4_301_162
YSEL-EDIQTKGKEVENFEKNLEECITRITNTEKCLKELMELKTKA-EL-EECRSLRS-C-QLEERVS-MEDEMNEMK-EGKSREKRIKRNEQSLQEIWDY
>2a_chr13_303_163
YSEL-EDIQTKGKEVENFEKNLEEYITRITNTEKCLKELMELKTKA-EL-EECRSLRS-C-QLEERVS-MEDEMNEMK-EGKFREKRIKRNKQSLQEIWDY
>2a_chr4_307_164
YSEL-EDIQTKGKEVENFEKNLEECITRITNTEKCLKELMELKTKA-EL-EECRSLRS-*-QLEERIS-MEDEMNEMK-EGKFREKRIKRNEQSLQEIWDY
>2a_chr12_308_165
YSEL-EDIQTKGKEVENSXKNLEECITRITNTEKCLKELMELKTKA-EL-EECRSLRS-C-QLEETVS-MEDEMNEMK-EGKFREKRIKRNEQSLQEIWDY
>2a_chr11_311_166
YSEL-EDIQTKGKEVENFEKNLEECITRITNTEKCLKELMELKTKA-EL-EERRSLRS-C-QLEERVS-MEDEMNEMK-EGKFREKRIKRNEQSLQEIWDY
>2a_chr18_312_167
YSEL-EDIQTKGKEVENFEKNLEECITRITNTEKSLKELMELKTKA-EL-KECRSLRS-C-QLEERVS-MEDEMNEMK-EGKFREKRIKRNEQSLQEIWDY
>2a_chr8_313_168
YSEL-EDIQTKGKEVENFEKNLEECITRITNTEKCLKELMELKTKA-EL-EECRSLRS-C-QLEERVS-MEDEMNEMK-EGKFREKRIKRNEQSLQEIWDY
>2a_chr2_314_169
YSEL-EDIQTKGKEVENFEKNLEECITRITNTEKCLKELMELKTKA-EL-EECRSLRS-C-QLEERVS-MEDEINEMK-EGKFREKRIKRNEQSLQEIWDY
>2a_chr5_315_170
YSEL-EDIQTKGKEVENFEKNVEECITRITNTEKCLKEMMELKTKA-EL-EECRSLRS-C-QLEERVS-MEDEMNEMK-EGKSREKRIKRNEQSLQEIWDY
>2a_chr2_318_171
YSEL-EDIQTKGKEVENFEKNLEECITRITNTKKCLKELMELKTKA-EL-EECRSLRS-C-QLEERVS-MEDEMNEMK-EGKVREKRIKRNEQSLQEIWDY
>2a_chr13_323_172
YSEL-EDIQTKGKEVENFEKNLEECITRITNTEKCLKELMELKTKA-EL-EECRSLRS-C-QLEERVS-MEDEMNEMK-EGKSREKRIKRNEQSLQEIWDY
>2a_chr8_324_173
YSEL-EDIQTKGKEVENFEKNLEECITRITNTEKCLKELMELKTKA-EL-EECRSLRS-C-QLEERVS-MEDEMNEMK-EGKFREKRIKRNEQSLQEIWDY
>2a_chr18_326_174
YSEL-EDIQTKGKEVENFEKNLEECITRITNTEKCLKALMELKTKA-EL-EECRSLRS-C-QLEERVS-MEDEMNEMK-EGKSREKRIKRNEQSLQEIWDY
>2a_chr8_331_175
YSEL-EDIETKGKEVENFEKNLEECITRITNTEKCLKELMELKTKA-EL-EECRSLRS-C-QLEERVS-MEDEMNEMK-EGKFREKRIKRNEQSLQEIWDY
>2a_chr8_332_176
YSEL-EDIQTKGKEVENFEKNLEECITRITNTEKCLKELMELKTKA-EL-EECRSLRS-S-QLEERVS-MEDEMNEMK-EGKFREKRIKRNEQSLQEI*DY
>2a_chr20_333_177
YSEL-EDIQTKGKEAENFEKNLEECITRITNTEKCLKEWMELKAKA-EL-EECRSLRS-C-QLEERVS-MEDEMKEMK-EGKSREKRIKRNEQSLQEILDY
>2a_chr5_336_178
YSEL-EDIQTKGKEVENFEKNLEECTTRITNTEKCLKELMELKTKA-EL-EECRSLRS-C-QLEERVS-MEDEMNEMK-EGKFREKRIKXNEQSLQEIWDY
>2a_chr18_337_179
YSEL-EDIQTKGKEVENFEKNLEECITRITNIEKCLKELMELKTKA-EL-EECRSLRS-C-QLEERVS-MEDEMNEMK-EGKSREKRIKRNEQSLQEIWDY
>2a_chr8_338_180
YSEL-EDIQTKGKEVENFEKNLEECITRITNKEKCLKELMELKTKA-EL-EECRSLRS-C-QLEERVS-MEDEMNEMK-EGKSREKRIKRNEQSLQEIWDY
>2a_chr6_342_181
YSEL-EDIQTKGKEVENFEKNLEECITRITNTEKCLKELMELKTKA-EL-EECRSLRS-C-QLEERVS-MEDEMNEMK-EGKFREKRIKRNEQSLQEIWDY
>2a_chr15_344_182
YSEL-EDIQTKGKEVENFEKNLEECITRITNTEKCLKELTELKTKA-EL-EECRSLRS-C-QLEERVS-MEDEMNEMK-EGKFREKRIKRNEQSLQEIWDY
>2a_chr15_347_183
YSEL-EDIQTKGKEVENFEKNLEECITRITNTEKCLKELMELQTKA-EL-EECRSLRS-C-QLEERVS-MEDEMNEMK-EGKFREKRIKRNEQSLQEIWDY
>2a_chr16_349_184
YSEL-EDIQTKGKEVENFEKNLEECITRITNTEKCLKELMELKTKA-EL-EECRSLRS-C-QLEERVS-MEDEMNEMK-EGKFREKRIKRNEQSLQEIWDY
>2a_chr10_350_185
YSEL-EDIQTKGKEVENFEKNLGECITRITNTEKCLKELMELKTKA-EL-EECRSLRS-C-QLEERVS-MEDEMNEMK-EGKFREKRIKRNEQSLQEIWDY
>2a_chr9_351_186
YSEL-EDIQTKGKEVENFEKNLEECITGITNTEKCLKELMELKTKA-EL-EECRSLRS-C-QLEERVS-MEDEMNEMK-EGKSREKRIKRNEQSLQEIWDY
>2a_chr4_353_187
YSEL-EDIQTKGKEVENFEKNLEECITRITNTEKCLKELMELKTKA-EI-EECRSLRS-C-QLEERVS-MEDEMNEMK-EGKFRXKRIKRNEQSLQEIWDY
>2a_chr6_355_188
YSEL-EDIQTKGKEVENFEKNLEECITRITNTEKCLKELMELKTKA-EL-EECRSLRS-C-QLEERVS-MEDEMNEMK-X-KSREKRIKRNEQSLQEIWDY
>2a_chrX_359_189
YSEL-EDIQTKGKEVENFEKNLEECITTITNTEKCLKELMELKTKA-EL-EECRSLRS-C-QLEERVS-MEDEMNEMK-EGKFTEKRIKRNEQSLQEIWDY
>2a_chr4_360_190
YSEL-EDIQTKGKEVENFEKNLDECTTRITNTEKCLKELMELKTKA-EL-EECRSLRS-C-QLEERVS-MEDEMNEMK-EGKFREKRIKRNEQSLQDIWDY
>2a_chr1_361_191
YSEL-EDIQTKGNEVENFEKNLEECITRITNREKCLKELMELKTKA-EL-EECRSLRS-C-QLEERVS-MEDEMNEMK-EGKSREKRIKRNEQSLQEIWDY
>2a_chr13_362_192
YSEL-EDIQTKGKEVENFEKNLEECITKITNTEKCLKELMELKTKA-EL-EECRSLRS-C-QLEERVS-MEDEMNEMK-EGKFREKRIKRNKQXLQEIWDY
>2a_chr2_365_193
YSEL-EDIQTKVKEVENFEKKLEECITRIINTEKCLKELMELKTKA-EL-EECRSLRN-C-QLEERVS-MEDEMNEMK-EGKFREKRIKRNEQSLQEIWDY
>2a_chr5_366_194
YSEL-EDIQTKGKEVENFEKNLEECITRITNTEKCLKELMELKTKA-EL-EECRSLRS-C-QLEERIS-MEDEMNEMK-EGKFREKRIKRNEQSLQEIWDY
>2a_chr18_367_195
YSEL-EDIQTKGKEVENFEKNLEECITRITNTEKCLKELMELKTKA-EL-EECRSLRS-C-QLEERVS-MEDEMNEMK-EGKFREKRIKRNEQSLQEI*DY
>2a_chr8_368_196
YSEL-EDIQTKGKEVENFEKNLEECITRITNTEKCLKELMELKTKA-EL-EECRSLRS-C-QLEERVS-MEEEMSEMK-EGKFREKRIKRTEQSLQEIWDY
>2a_chr13_371_197
YSEL-EDIQTKGKEVENFEKNLEECITRITNTEKCLKELMELKTKA-EL-EECRSLRS-C-QLEERVS-MEDEMNEMK-EGKFREKRIKRNEQSLQEIWDY
>2a_chr9_372_198
YSEL-EDIQTKGKEVENFEKNLEECITRITNTEKCLKELMELKTKA-EL-EECRSLRS-Y-QLEERVS-MEDEMKEMK-EGKFRKKRIKRNEQSLQEIWDY
>2a_chr18_373_199
YSEL-EDIQTKGKEVENFEKNLEECITRITNTEKCLKELMELKTKA-EL-EECRSLRS-C-QLEERVS-MEDEMNEMK-EGKFREKRIKRNEQSLQEIWDY
>2a_chr8_374_200
YSEL-EDIQTKGKEVENFEKNLEECITRITNTEKCLKELMELKTKA-E*-EQCRSLRS-C-QLEERVS-MEDEMNEMK-EGKSREKRIKRNEQSLQEIWDY
>2a_chr1_375_201
YSEL-EDIQTKGKEVENFEKNLEECITRITNTEKCLKEVMELKTKA-EL-EECRSLRS-C-QLEERVS-MEDEMNEMK-EGKSREKRIKRNEQSLQEIWDY
>2a_chr11_376_202
YSEL-EDIQTKGKEVENFEKNLEECITRITNTEKCLKELMELKTKA-EL-EECRSLRS-C-QLEERVS-MEDEIKEMK-EGKFREKRIKRNEQSLQEIWDY
>2a_chr8_378_203
YSEL-EDIQTKGKEVENFEKNLEECITRITNTEKCLKELMEQKTKA-EL-EECRSLRS-C-QLEERVS-MEDEMNEMK-EGKFREKRIKRNEQSLQEIWDY
>2a_chrX_380_204
YSEL-EDIQTKGKEVENFEKNLEECITRITNTEKCLKELMELKTKA-EL-EECRSLRS-C-QLEERVS-MEDEMNEMK-EGKFREKRIKRNEQSLQEIWDY
>2a_chr2_381_205
YSEL-EDIQTKGKEVENFEKNLEECITRITNTEKCLK*LMELKTKA-EL-EECRSLRS-C-QLEERVS-MEDEMNEMK-EGKSREKRIKRNEQSLQEIWDY
>2a_chr10_387_206
YSEL-EDIQTKGKEVENFEKNLEECITRITNTEKCLKELMELKTKA-EL-EECRSLRS-C-QMEERVS-MEDEINEMK-EGKFREKRIKRNEQSLQEI*DY
>2a_chr9_388_207
YSEL-EDIQTKGKAVENFEKNLGECITRITNTEKCLKELMELKTKA-EL-EECRSLRS-C-QLEERVS-MEDEMNEMK-EGKFREKRIKRNEQSLQEIWDY
>2a_chr22_392_208
YSEL-EDIQTKGKEVENFEKNLEECITRITNTEKCLKELMELKTKA-EL-EECRSLRS-C-QLEERVS-MEDEMNEMK-EGKFREKRIKRNEQSLQEIWDY
>2a_chr18_394_209
YSEL-EDIQTKGKEVENFEKNLEECITRITNTEKCLKELMELKTKA-EL-EECRSLRS-C-QLEERVS-MEDEMNEMK-EGKFREKRIKRNEQSLQEIWDY
>2a_chr7_395_210
YSEL-EDIQTKGKEVENFEKNLEECITRITNTEKCLKELMELKTKA-EL-EECRSLRS-C-QLEERVS-MEDEMNEMK-EGKFREKRIKRNEQSLQEIWDY
>2a_chr18_397_211
YSEL-EDIQTKGKEVENFEKNLEECITRITNTEKCLKELMELKTKA-EL-EECRSLRS-C-QLEERVS-MEDEMNEMK-EGKFREKRIKRNEQSLQEIWDY
>2a_chr5_398_212
YPEL-EDIQTKGKEVGNFEKNLEECITRITNTEKCLKELMELKTKA-EL-EECRSLRS-C-QLEERVS-MEDEMNEMK-EGKFREKRIKRNEQSLQEIWDY
>2a_chr13_402_213
YSEL-EDIQTKGKEVENFEKNLEECITRITNTEKCLKELMELKTKA-EL-EECRSLRS-C-QLEERVS-MEDEMNEMK-EGKFREKRIKRNEQSLQEICDY
>2a_chr15_403_214
YSEL-EDIQTKGKEVENFEKNLEECITRITNTEKCLKELMELKTKA-EL-EECRSLRS-C-QLEERVS-MEDERNEMK-EGKFREKRIKRNEQSLQEIWDY
>2a_chr11_404_215
YSEL-EDIQTKGKEVENFEKNLEECITRITNTEKCLKELMELKTKA-EL-EECRSLRS-C-QLEERVS-MEDEMNEMK-EGKFREKRIKRNEQSLQEIWDY
>2a_chr2_405_216
YSEL-EDIQTKGKEVENFEKNLEECITRITNTEKCLKELMELKTKA-EL-EECRSLRS-C-QLEERVS-MEDEMNEMK-EGKFREKRIKRNEQSLQEIWDY
>2a_chr3_406_217
YSEL-EDIQTKGKEVENFEKNLEECITRIIKTEKCLKELMELKTKA-EL-EECRSLRS-C-QLEERVS-MEDEMNEMK-EGKFREKRIKRNEQSLQEIWDY
>2a_chr14_410_218
YSEL-EDIQTKGKEVENFXKNLEECITRITNTEKCLKELMELKTKA-EL-EECRSLRS-C-QLEERVS-MEDEMNEMK-EGKFREKRIKRNEQSLQEIWDY
>2a_chr2_411_219
YSEL-EDIQTKGKEVENFEKNLEECITRITKTEKCLKELMELKTKA-EI-EECRSLRS-C-QLEERVS-MEDEMNEMK-EGKFREKRIKRNEQSLQEIWDY
>2a_chr18_414_220
YSEL-EDIQTKGKEVENFEKNLEECITRITNTEKCLKELMELKTKA-EL-EECRSLRS-C-QLEERVS-MEDEMNEMK-EGKFREKRIKRNEQSLQEIWDY
>2a_chr1_416_221
YSEL-EDIQTKGKEVENFEKNLEECITRITNTEKCLKELMELKTKA-EL-EECRSLRS-C-QLEERVS-MEDEMNEMK-EGKFREKRIKRNEQSLQEIWDY
>2a_chr3_417_222
YSEL-EDIQTKGKEVENFEKNLEECITRITNTEKCLKELMELKTKA-EL-EEYRSLRS-C-QLEERVS-MEDEMNEMK-EGTFREKRIKRNEQSLKEIWDY
>2b_chrY_2_223
YSEL-KDIQTKGKEVENFEKNSEECTTRITNTEKFLKELMELKTKA-EL-EECRSLRS-C-QLEERVS-MEDEMNERK-EGKFREKRIERNEQSLQEIWDY
>2b_chr6_3_224
YSEL-EDIQTKGKEVENFEKDLEECITRITNTEKCLKELMELKTKA-EL-EECRSLRS-C-QLEERVS-MEDEMNEMK-EAKVREKRIKRNE*SLQEIWDY
>2b_chr2_4_225
YSEL-EDIQTKGKEVENFEKNLEECITRITNTEKCLKELMELKTKA-EL-EECRSLRS-C-QLEERVS-MEDEMNEMK-EGKFREKRIKRNEQSLQEIWDY
>2b_chr8_5_226
YSEL-EDIQTKGKEVENFEKNLEECITRITNTEKCLKELMELKTKA-EL-EECRSLRS-C-QLEERVS-MED*MNEMK-EGKFREKRIKRNEQSLQEIWDY
>2b_chr4_6_227
YSEL-EDIQTKGKEVENFEKNLEECITRITNTEKCLKELMELKTKA-EL-EECRSLRS-*-QLEERVS-MEDEMNEMK-EGKFREKRIKRNEQSLQEMWDY
>2b_chrY_7_228
YSEL-EDIQTKGKEVENFEKNLEECVTRITNTEKCLKELIELKTKA-EL-EECRSLRS-C-QLEERVS-MEDEMNDMK-EGKVREKRIKRNEQSLQEIWDY
>2b_chr7_8_229
YSEL-EDIQTKGKEVENFEKNLEECITRITNTEKCLKELMELKTKA-EL-EECRSLRS-C-QLEERVS-MEDEMKEMK-EGKFREKRMKRNERSLQEIWDY
>2b_chrX_9_230
YSEL-EDIQTKGKEVENFEKNLEECITRITNTEKCLKELMELKTKA-EL-EECRSLRS-C-QLEERVS-MEDEMNEMK-EGKFKEKRIKRNEQSLQEIWDY
>2b_chr3_12_231
DSEL-EDIQTKGKEVKNFEKNLEECITRITNTEKCLKELMELKTKA-EL-EECRSLRS-C-QLEERVS-MEDEMNEMK-EGKFREKRIKRNEQSLQEIWDY
>2b_chrX_13_232
YSEL-EDIQTKRKEVENFEKNLEECITRITNTEKCLKELMELKTKA-EL-EECRSLRS-C-QLEERVS-MEDEMNEMK-EGKFREKRIKRNEQSLQEIWDY
>2b_chr7_14_233
YSEL-EDIQTKGKEVENFEKNLEECITRITNTEKCLKELMELKTKA-EL-EECRSLRS-C-QPEERVS-MEDEMNEMK-EGKFREKRIKRNEQSLQEIWDC
>2b_chr2_15_234
YSEL-EDIQTKGKEVENFEKNLEECITRITNTEKCLKELMELKTKA-EL-EECRSLRS-C-QLEERVS-MEDEMNEMK-EGKVREKRIKRNEQSLQEIWDY
>2b_chr4_17_235
YSEL-EDIQTKGKEVENFEKNLEECITRITNTEKCF-XLMELKTKA-EL-EECRSLRS-C-QLEERVS-MEDEMNEMK-EGKFREKRIKRNEQSLQEIWDY
>2b_chr3_19_236
YSEL-EDIQTKGKEVENFEKNLEECITRITNTEKCLKELMELKTKA-EL-EECRSLRS-C-QLEERVS-MEDEMNEMK-EGKFREKRIKRNEQSLQEIWDY
>2b_chr5_20_237
YSEL-EDIQTKGKEVENFEKNLEECITRITNTEKSLKELMELKTKA-EL-EECRSLRS-C-QLEERVS-MEDEMNEMK-EGKVREKRIKRNEQSLQEIWDY
>2b_chr3_21_238
YSEL-EDIQTKGKEVENFEKNLEECITRITNTEKCLKELMELKTKA-EL-EECRSLRS-C-QLEERVS-MEDEMNEKK-EGKFREKRIKRNEQSLQEIWDY
>2b_chr2_22_239
YSEL-EDIQTKGKEVENFEKNLEECITRITNTEKCLKELMELKTKA-EL-EECRSLRS-C-QLEERVS-MEDEMNEIK-EGKVREKRIKRNEQSLQEIWDY
>2b_chr13_23_240
YSEL-EDIQTKGKEVENFEKNLEECITRRTNTEKCLKELMELKTKA-EL-EECRSLRS-*-QLEDRVS-MEDEMNEMK-EGKFRXKKIKRNEQSLQEIWDY
>2b_chr18_25_241
YSEL-EDIQTKGKEVENFEKNLEECITRITNTEKCLKELMELKAKA-EL-EEFRSLRS-C-QLEERVS-MEDKMNEMK-EGKVREKRIKRNEQSLQEIWDY
>2b_chr6_26_242
YSEL-EDIQTKGKEVENFEKNLEECITRITNTEKCLKELMELKTKA-EL-EECRSLRS-C-QLEERVS-MEDEMNEMK-EGKVREKRIKRNEQSLQEIWDY
>2b_chrX_28_243
YSEL-EDIQTKGKEVENFEKNLEECITRISNTEKCLKELMELKTKA-EL-EECRSLRS-C-QLEERVS-MEDEMNEMK-EGKVREKRIKRNKQSLQEIWDY
>2b_chr12_29_244
YSEL-EDIQTKGREVENFEKNLEECITRITNTEKCLKELMELKTKA-EL-EECRSLRS-C-QLEERVS-MEDEMNEMK-EGKFTEKRMKRNEQSLQEIWDY
>2b_chr5_30_245
YSEL-EDIQTKGKEVENFEKNLEECITRITNTEKCLKELMELKTKA-EL-EECRSLRS-C-QLEERVS-MEDEMNEMK-EGKVREKRIKRNEQSLQDIWDY
>2b_chr9_32_246
YSEL-EDIQTKGKEVENFEKNLEECITRITNTEKCLKELMELKTKA-EL-EECRSLRS-C-QLEERVS-MEDEMNEMK-EGKFREKRIKRNEQSLQEIWDY
>2b_chr13_33_247
YSEL-EDIQTKGKEVENFEKNLEECITRITNTEKCLKELMELKTKA-EL-EECRSLRS-C-QLEERVS-MEDEMNEMK-EGKFREKRIKRNEQSLQEIWDY
>2b_chr4_36_248
YSEL-EDIQTKGKEVENFEKNLEECITRITNTEKCLKELMELKTKA-EL-EECRSLRS-C-QLEERVS-MEDEMNEMK-EGKVRXKRIKRNEQSLQEIWDY
>2b_chr18_38_249
YSEL-EDIQTKGKEVENFEKNLEECITRITNTEKCLKELMELKTKA-EL-EECRSLRS-C-QLEERVS-MEDEMNEMK-EGKFREKRIKRNEQSLQEIWDY
>2b_chr3_39_250
YSEL-EDIQTKGKEVENFEKNLEECITRITNTEKCLKELMELKTKA-EL-EECRSLRS-C-QLEERVS-MEDEMNEMK-EGKVREKRIKRNEQSLQEIWGY
>2b_chr2_40_251
YSEL-EDIQTKGKEVENFEKNLEECITRITNTEKCLKELMELKTKA-EL-EECRSLRS-C-QLEERVS-MEDEMNEMN-EGKVREKRIKRNEQSLQEIWDY
>2b_chr3_41_252
YSEL-EDIQTKGKEVENFEKNLEECITRITNTEKCLKELMELKTKA-EL-EECRSLRS-C-QLEERVS-MEDEMNEMK-EGKVREKRIKRNEQSLQEIWDY
>2b_chr1_42_253
YSEL-EDIQTKGKEVENFEKNLEECITRITNTEKCLKELMELKTKV-EL-EECRSLRS-C-QLEERVS-MEDEMNEMK-EGKVREKRIKRNEQSLQEIWDY
>2b_chr7_46_254
YSEL-EDIQTKGKEVENFENNLEECITRITNTEKCLKELMELKTKA-EL-EECRSLRS-C-QLEERVS-MEDEMNEMK-EGKFREKRIKRNEQSLQEIWDY
>2b_chr3_48_255
YSEL-EDIQTKGKEVENFEKNLEKCITRITNTEKCLKELMELKTKA-EL-EECRSLRS-C-QLEERVS-MEDEMNEMK-EGKFREKRIKRNEQSLQEIWDY
>2b_chr11_49_256
YSEL-EDIQTKGKEVENFEKNLEECINRIINTEKCLKELMELKTKS-EL-EECRSLRS-C-QLEERVS-MEDEMNEMK-EGKFREKRIKRNEQSLQEIWDY
>2b_chr14_50_257
YSEL-EDIQTKGKEVENVEKNLEECITRITNTEKCLKELMELKTKA-EL-EECRSLRS-C-QLEERVS-MEDEMNEMK-EGKFREKRIRRNEQSLQEIWDY
>2b_chr12_51_258
YSAL-EDIQTKGKEVENFEKNLEECITRITNTEKCLKELMGLKTKA-EL-EECRSLRS-C-QLEERVS-MEDEMNEMK-EGKFREKRIKRNEQSLQEIWDY
>2b_chr12_52_259
YSEL-EDIQTKGKEVKNFEKNLEECITRITNTEKCLKELMELKTKA-EL-EECRSLRS-C-QLEERVS-MEDEMNEMK-EGKFREKRIKRNEQSLQEIWDY
>2b_chr7_54_260
YSEL-EDIQTKGKEVENFEKNLEECITRITNTEKCLKELMELKTKA-EL-EECRSLRS-C-QLEERVS-MEDEMNEMK-EGKFREKRIKRNEQSLQEIWDY
>2b_chr5_55_261
YSEL-EDIQTKGKEVENFEKNLQECITRITNTEKCLKELMEMKTKA-EL-EEHRSLRS-C-QLEGRVS-MEDEINEMK-EGKFREKRIKRNEQSLQEIWDY
>2b_chr2_57_262
YSEL-EDIQTKGKEVEKLEKNLEECITRITNTEKCLKELMELKTKA-EL-EECRSLRS-C-QLEERVS-MEDEMNEMK-EGKFREKRIKRNEQSLQEIWDY
>2b_chr14_58_263
YFEL-EDIQTKGKEVENFEKSLEECITRITNTEKCLKELMELKTKA-EL-EECRSLRS-C-QLEERVS-MEDEMNEMK-EGKFREKRIKRNEQSLQEIWDY
>2b_chrX_59_264
YSEL-EDIQTKGKEVEHFEKNLEECITRITNTEKCLKELMELKTKA-EL-EECRSLRS-C-QLEERVS-MEDEMNEMK-EGKFREKRIKRNEQSLQEIWDY
>2b_chr13_61_265
YSEL-EDIQTKGKEVENFEKNLEEGITRITNTEKCLKELTELKTKA-EL-EECRSLRS-C-QLEERVS-MGDEMNEMK-EGKFREKRIKRNEQSLQEIWDY
>2b_chr7_65_266
YSEL-EDIQTKGKEVENFEKNLEECITRITNTEKCLKELMELKTKA-EL-EECRSLRS-C-QLEERVS-MEDEMNEMK-EGKLREKRIKRNEQSLQEIWDY
>2b_chr4_66_267
YSEL-EDIQTKGKEVENFEKNLEECITRITNTEKCLKELMELKTKA-EL-EECRSLRS-C-QLEERVS-MEDEMNAMK-EGKFREKRIKRNGQSLQEIWDY
>2b_chr8_67_268
YSEL-EDIQTKGKEVENFEKNLEECITRITNTEKCLKELMELKTKA-EL-EECRSLRS-C-QLEERVS-MEDETNEMK-EGKFREKRITRNEQSLQEIWDY
>2b_chr12_74_269
YSEL-EDIQTKGKEVENXEKNLEECITRITNTEKCLKELMELKTKA-EL-EECRSLRS-C-QLEERVS-MEDEMNEMK-EGKFREKRIKRNEQSLQEIWDY
>2b_chr1_75_270
YSEL-EDIQTKGKEVENFXKNLEECITRITNTEKCLKELMELKTKA-EL-EECRSLRS-C-QLEERVS-MEDEMNEMK-EGKFREKRIKRNEKSLQEIWDY
>2b_chr14_79_271
YSEI-EDIQTKGKEVENFEKNL*ECITRITNTEKCSKELMELKTKA-EL-EECRSLRS-C-QLEERVS-MEDEMNEMK-EGKFREKRIKRNEQSLQEIWDY
>2b_chr8_80_272
YSEL-EDIQTKGKEVENFEKNLEECITRINNTEKCLKELMELKTKA-EL-EECRSLRS-C-QLEERVS-MEDEMNEMK-EGKFREKRIKRNEQSLQEIWDY
>2b_chr3_81_273
YSEL-EDIKTKGKELENFEKNLEECITRITNTEKCLKELMELKTKA-EL-EECRSLRS-C-QLEERVS-MEDEMNEMK-EGKFREKRIKRNEQSLQEIWDY
>2b_chr8_83_274
YSEL-EDIQTKGKEVENFEKNLEECITRITNTEKCLKELMELKTKA-EL-EECRSLRS-C-QLEERVS-MEDEMNEMK-EGKSREKRIKRNEQSLQEIWDY
>2b_chr14_85_275
YSEL-EDIQTKGKEVENFEKKLEECITRITNTEKCLKELMELKTKA-EL-EECRSLRS-C-QLEEKVS-MEDEMNEMK-EGKFREKRIKRNEQSLQEIWDY
>2b_chr5_86_276
YSEL-EDIQTKGKEVENFEKNLEECITRITNTEKCLKELMELKTXA-EL-EECRSLRS-C-QLEERVS-MEDEMNEMK-EGKFREKRIKRNEQSLQEIWDY
>2b_chr17_87_277
YSEL-EDIQTKGKEVENFEKNLEECITRITNTEKCLKELMELKTKA-EL-EECRSLRS-C-QLEERVS-MEDEMNEMK-EGKFREKRIKRNEQSLQEIWDY
>2b_chr12_88_278
YSEL-EDIQTKGKEVENFEKNLEERITRITNTEKCLKELMELKTKA-EL-EECRSLRS-C-QLEERVS-MEDEMNEMK-EGKFREKRIKRNEQSLQEIWDY
>2b_chr18_90_279
YSEL-EDIQTKGKEVENFEKNLEECITRITNTEKCLKELMELKTKA-EL-EECRSLRS-C-*LEERVS-MEDEMN*MK-EGKFRERRIKRNEQSLQEIWDY
>2b_chr7_91_280
YSEL-EDIQTKGKEVENFEKNLEECITRIANTEKCLKELMELKTKA-EL-EECRSLRS-C-QLEERVS-MEDEMNEMK-EGKFREKRIKRNEQSLPEVWDY
>2b_chr2_93_281
YSEL-EDIQTKGKEVENFEKNLEECITRITNTEKCLKELMELKTKA-EL-EECRSLRS-C-QLEERVS-MEDEMNEMK-EGKFREKRIKRNEQSLQEVWDY
>2b_chr15_95_282
YSEL-EDIQSKGKEVENFEKNLEECITRITNTEKCLKELMELKTKA-EL-EECRSLRS-C-QLEERVS-MEDEMNEMK-EGKFREKRIKRNEQSLQEIWDY
>2b_chr9_97_283
YSEL-EDIQTKGKEVENFEKNLEECITRITNTEKCLKELMEQKTKA-EL-EECRSLRS-C-QLEERVS-MEDEMNEMK-EGKFREKRVKINEQSLQEIWDY
>2b_chr3_98_284
YSEL-EDIQTKGKEVENFEKNLEECITRITNTEKCLKELMELKTKA-EL-EECRSLRG-C-QLEERV*-MKDEMNEMK-EGKFREKRIKRNEQSLQEIWDY
>2b_chr17_99_285
YSEL-EDIQTTGKEVENFEKNLEECITRITNTEKCLKELMELKTKA-EL-EECRSLRS-C-QLEERVS-TEDEMNEMK-EGKFREKRIKRNEQSLQEIWDY
>2b_chr3_103_286
YSEL-EDIQTKGKEVENFQKNLEECITRITNTEKCLKELMELKTKA-EL-EECRSLRS-C-QLEERVS-MEDEMNEMK-EGKFREKRIKRNEQSLQEIWDY
>2b_chr3_104_287
YSEL-EDIQTKGKEVENFEKNLEECITRITNTEKCLKELMELKTKA-EL-EECRSLRS-C-QLEERVS-MEDEMNEMK-EGKFREKRIKRNEQSLQEIWDY
>2b_chr12_108_288
YSEL-EDIQTKGKEVENFEKNLEECITRITNTEKCLKELMELKTKA-EL-EECRSLRS-C-QLEERVS-MEDEMNEMK-EGKFREKRIKRNQQSLQEIWDY
>2b_chr1_109_289
YSEL-EDIQTKGKEVENFEKNLEECITRITNTEKCLKELMELKTKA-EL-EECRSLRS-C-QLEERVS-MEDEMNEMK-EGKFREKRIKRNEQSLQEIWDY
>2b_chr17_110_290
YSEL-EDIQTKGKEVENFEKNLEECITRITNTEKCLKELMELKTKA-DL-EECRSLRS-C-QLEERVS-MEDEMNEMK-EGKFREKRIKRNEQSLQEIWDY
>2b_chr1_111_291
YSEL-EDIQTKGKEVENFEKNLEECITRITNTEKCLKELMELQTKA-EL-EECRSLRS-C-QLEERVS-MEDEINEMK-EGKFREKRIKRNEQSLQEIWDY
>2b_chrX_112_292
YSEL-EDIQTKGKEVENFEKNLEECITRIINTEKCLKELMELKTKA-EL-EECRSLRS-C-QLEERVS-MEDEMNEMK-EGKFREKRIKRNEQSLQEIWDY
>2b_chr13_116_293
YSEL-EDIQTKGKEVENFEKNLEECITRITNTEKCLKEMMEMKTKA-EL-EECRSLRS-C-QLEERVS-MEDQINEMK-EGKFREKRIKRNEQSLQEIWDY
>2b_chr8_118_294
YSEL-KDIQTEGKEVENFEKNLEECITRITNTEKCLKELMELQTKA-EL-EECRSLRS-C-QLEERVS-MEDEMNEMK-EGKFREKRIKTNEQSLQEIWDY
>2b_chr8_120_295
YSQL-EDIQTKGKEVENFEKNLEECITRITNTEKCLKELMELKTKA-EL-EECRSLRS-C-QLEERVS-MEDEMNEMK-EGKFREKRIKRNEQSLQEIWDY
>2b_chr3_121_296
YSEL-EDIQTKGKEVENFEKNLEECITRITNTEKCLKELMKLKTKA-EL-EECRSLRR-C-QLEERVS-MEDEMNEMK-EGKFREKRIKRNEQSLQEIWDY
>2b_chr18_122_297
YSEL-EDIQTKGKEVENFEKNLEECITRITNTEKCLKELMELKTKA-EL-EECRSLRS-C-QLEERVS-MEDEMNEMK-EGNFREKRIKRNEQSLQEIWDY
>2b_chr4_123_298
YSEL-EDIQTKGKEVENFEKSLEECITRITNTEKCLKELMELKTKA-EL-EECRSLRS-C-QLEERVS-MEDEMNEMK-EGKVREKRIKRNEQSLQEIWDY
>2b_chr6_124_299
YSEL-EDIQTKGKEVENFEKNLEECITRITNTEKCLKELMELKTKA-EL-EECRSLRS-C-QLEERVS-MEDEMNEMK-EGKVREKRVKRNEQSLQEIWDY
>2b_chr5_125_300
YSEL-EDIQTKGKEVENFEKNLEECITRITNTEKCLKELMELKTKA-EL-EECRSLRS-C-QLEERVS-M*DEMNEMK-EGKVREKRIKRNEQSL*EIWDY
>2b_chr6_126_301
YSEL-EDIQTKGKEVENFEKNLEECITRITNTEKCLKELMELKTKA-EL-EECRSLRS-C-QLEERVS-MEDEMNEMK-EGKFREKRIKRNEQSLQEIWDY
>2b_chr16_132_302
YSEL-EDIQTKGKEVENFEKNLEECITRITNTEKCLKELMELKTKA-EL-EECRSLRS-C-QLEERVS-MEDEMNEMK-EGKVREKRIKRNEQSLQEIWDY
>2b_chr16_133_303
YSEL-EDIQTKGKEVENFEKNLEECITRITNTEKCLKELMELKTKA-EL-EECRSLRS-C-QLEERVS-MEDEMNEMK-EGKVREKRIKRNEQSLQEIWDY
>2b_chr12_139_304
YSEL-EDIQTKGKEVENFEKNLEECITRITNTEKCLKELMELKTKA-EL-EECRSLRS-C-QLEERVS-MEDEMNEMK-EGKVREKRIKRNEQSLQEIWDY
>2b_chr2_140_305
YSEL-EDIQTKGKEVENFEKNLEECITRITNTEKCLKELMELKTKA-EL-EECRSLRS-C-QLEERVS-MEDEMNEMK-EGKVREKRINRNEQSLQEIWDY
>2b_chr2_142_306
YSEL-EDIQTKGKEVENFXKNLEECITRITNTEKCLKELMELKTKA-EL-EECRSLRS-C-QLEEGVS-MEDEMNEMK-EGKFREKRIKRNEQSLQEIWDY
>2b_chr3_143_307
YSEL-EDIQTKGKEVENFEKNLEECITRITNTEKCLKELMELKTKA-EL-EECRSLRS-C-QLEERVS-MEDEMNEMK-EGKFREKRIKRNEQSLQEIWDY
>2b_chr2_144_308
YSEL-EDIQTKGKEVKNFEKNLEECITRITNTEKCVKELMELKTKA-EL-EECRSLRS-R-QLEERVS-MEDEMNEMK-EGKFREKRIKRNEQSLQEIWDY
>2b_chrY_146_309
YSEL-EDIQTKGKEVENFEKNLEECITGITNTEKCLKERMKLKTKA-EL-EECRSLRS-C-QLEERVS-MEDEMNEMK-EGKFREKRIKRNEQSLQEIWNY
>2b_chrY_147_310
YSEL-EDIQTKGKEVENFEKNLEECITGITNTEKCLKERMKLKTKA-EL-EECRSLRS-C-QLEERVS-MEDEMNEMK-EGKFREKRIKRNEQSLQEIWNY
>2b_chr11_148_311
YSEL-ENIQTKGKEVENFEKNLEECITRITNTEKCLKELMQLKTKA-EL-EECKSLRN-C-QLEERVS-MEDEMNEMK-EGKFREKRIKRNDQSLQEI*DY
>2b_chr12_150_312
YSEL-EDIQTKGKEVENFEKNLE*CITRITNTEKCLKEVMELKTKA-EL-EECKSLRS-C-QLEERVS-MEDEMNEMK-EGKFREKRIKRNEQSLQEIWDY
>2b_chrX_151_313
YSEL-EDIQTKGKEVENFEKNLEECITRITNTEKCLKELMELKTKA-EL-EECRSLRS-C-QLEERVS-MEDEMNEMK-EVKFREKRMKGNEQSLQEI*DY
>2b_chr3_152_314
YSEL-EDIQTKGKEVENFEKYLEEYITRITNTEKCLKELMELKTKA-EL-EESRSLRS-R-QLEERVS-MEDEMNEMK-EGKFREKRIKRNEQSLQEIWDY
>2b_chr11_153_315
YFEL-EDTQTKGKEVENFEKNLEECITRITNTEKCLKELMELKTKA-EL-EECRSLRS-C-QLEERVS-MEDEMNEMK-EGKFREKRIKRNEQSLQEIWDY
>2b_chrX_154_316
YSEL-EEIQTKGKEVENFEKNLEECITRITNTEKSLKELMELKAKA-EL-EECRSLRS-C-QLEERVS-MEDEMNEMK-EGKFREKRIKRNQQSLQEIWDY
>2b_chr2_157_317
YSEL-EDIQTKGKEVENFEKNLEECITRITNTEKCLKELMELKTKA-EL-EECRSLRS-C-QLGERVS-MEDEMNEMK-EGKFREKTIKRNEQSLQEIWDY
>2b_chr3_158_318
YSEL-EDIQTKGKEVENFEKNLEECITRITNTEKCLKELMELKTKA-EL-EECRSLRS-C-QLEERVS-MEDEMNEMK-EGKFREKRIKTNEQSLQEIWDY
>2b_chr14_160_319
YSEP-EDIQTKGKEVENFEKNLEECITRITNTKKCLKELMELKTKA-EL-EECRSLRS-Y-QLEERVS-MEDEMNDMK-EGKFREKRIKRNEQSLQEIWDY
>2b_chr7_161_320
YSEL-EDIQTKGKEVENFEKNLEECITRITNTEKCLKELMELKTKA-EL-EECRSLRS-C-QLEERVS-MEDEMNEXK-EGKFREKRIKRNEQSLQEIWDY
>2b_chrY_162_321
YSEL-EDIQTKGKEVENFEKNLEECITRITNTEKCLKELMELKTKV-EL-EECRSLRS-C-QLEERIS-MEDEMNEMK-EGKFREKTIKRNEQSLHEIWYY
>2b_chr7_166_322
YSEL-EDIQTKGKEVENFEKNLEECITRITNTEKCLKELMELKTKA-EL-EECRSLRS-C-QLEERVS-MEDEMNEMK-EGKFREKSIRRNEQSLQEVWDY
>2b_chr8_167_323
YSEL-EEIQTKGKEVENFEKNLEECITRITNTEKCLKELMELKTKA-EL-EECRSLRS-C-QLEERVS-MEDEMNEMK-EGKFREKRIKRNEQSLQEIWDY
>2b_chr6_168_324
YSEL-EDIQTKGKEVENFEKNLEECITRITNTEKCLKELMELKTKA-EL-EECRSLRS-*-QLEERVS-MEDEMNEMK-EGKFREKRIKRNEQSLQEVWDY
>2b_chr4_170_325
YSEL-EDIQTKGKEVENFEKNLEECITRITNTEKCLKELMELKTKA-EL-EECRSLRS-C-QLEERVS-IEDEMNEMK-EGKFGEKRIKRNEQSLQEIWDY
>2b_chr5_171_326
YSEL-EDIQTKGKEAENFEKNLEECITRITNTEKCLKEMMELKTKA-EL-EECRSLRS-R-QLEERVS-MEDEMNEMK-EVKSREKRIKRNEQSLQEIWDY
>2b_chrX_172_327
YSEL-EDIQTKGKEVENFEKNL*ECITRITNTEKCLKELMELKTKA-EL-EECRSLRS-C-QLEERVS-MEDEMNEMK-EGKFREKRIKRNEQSLQEIWDY
>2b_chr7_173_328
YSEL-EDIQTKGKEGGNFEKNLEECITRITNTEKGLKELMELKTKA-EL-EECRSHRS-C-QLEERVS-MEDEMNEMK-EGKFREKRIKRNEQSLQEIWDY
>2b_chr14_174_329
YSEL-DDIQIKGKEVENFGKNLEECITRITNIEKCLKELMELKTKA-EL-EECRSLRS-W-QLEERVS-MEDEMNEMK-EGKFRXKRIKRNEQSLQEIWDY
>2b_chr3_176_330
YSEL-EDIQTKGKEVENFXKNLEECITRITNTEKCLKELMELKTKA-EL-EECRSLRS-C-QLEERVS-MEDEMNEMK-EGKFREKRIKRNEQSLQEIWDY
>2b_chr3_180_331
YSEL-EDIQTKGKEVENFEKNLEECITRITNIEKCLKELMELKTKA-EL-EECRSLRS-C-QLEERVS-MEDEMNEMK-EGKFREKRIKRNEQSLQEIWDY
>2b_chr8_181_332
YSEL-EDIQTKGKEVENFEKNLEECITRITNTEKCLKELMELKTKA-EL-EECRSLRS-C-QLEERVS-MEDEMNEMK-EGKFREKRITRNEQSLQEIGDY
>2b_chr11_182_333
YSEL-EDIQTKGKEVENFEKNLEGCITRITNTEKCLKELMELKTKA-EL-EECRSLRS-R-QLEERVS-MEDEMSEMK-EGKFREKRIKRNEQSLQEIWDY
>2b_chr3_183_334
YYEL-EDTQTKGKEVENFEKNLEECITRITNTEKCLKELMELKTKA-EL-EECRSLRS-C-QLEERVS-MEDEMNEMK-EGKFREKRIKRNEQSLQEIWDY
>2b_chrX_184_335
YSEL-EDIQTKGKEVENFEKNLEECITRITNTEKCLKELMELKTKA-EL-EECRSLRS-C-QLEERVS-MEDEMNEMK-EGKFREKRKKRNEQSLQEIWDY
>2b_chrY_185_336
YSEL-EDIQTKGKEVENFEKNLEECITRITNTEKCLKELMELKTKA-EL-EECRSLRS-C-QLEERVS-MEDEMNEMK-EGKFREKRIKRNEQSLQEIWDY
>2b_chr2_186_337
YSEL-EDIQTKGKELENFEKNLEECITRITNTEKCLKELMELKTKA-DL-EECRSLRS-C-QLEERVS-MEDEMNEMK-EGKFREKRIKRNEQSLQEIWDY
>2b_chr7_187_338
YSEL-EDIQTKGKEVENFEKNLEECITRITNTEKCLKELMELKTRA-EL-EECRSLRS-C-QLEERVS-MEDEMNEMK-EGKFREKRIKRNEQSLQELWDY
>2b_chr1_188_339
YSEL-EDIQTKGKEVETFEKNLEECITRITNTEKCLKELMELKTKA-EL-EECRSLRS-C-QLEERVS-MEDEMNEMK-EGKFRDKRIKRNEQSLQEIWDY
>2b_chr17_190_340
YSEL-EDIQTKGKEVENFERNLEECISRITNTEKCLKELMELKTKA-EL-EECRSLRS-C-QLEERVS-MEDEMNEMK-EGKFREKRIKRNEQSLQEIWDY
>2b_chr1_191_341
YSEL-EDIQTKGKEVENFEKKLEECITRITNTEKCLKELMELKTKA-EL-EECRSLRS-C-QLEERVS-MEDEMNEMK-EGKFREKRIKRNEQSLQEIWDY
>2b_chr11_193_342
YSEL-EDIQTKGK*VDNFEKNLEECITRITNTEKCLKELMELKIKA-EL-EECRSLRS-C-QLEERVS-MEDEMNEMK-EGKFREKRIKRNEQSLQEIWDY
>2b_chr3_195_343
YSEL-EDIQTKGKEVENFEKNLDECITRITNTEKCLKELMELKTKA-EL-EECRSLRS-C-QLEERVS-MEDEMNEMK-EGKFREKRIKRNEQSLQEIWDY
>2b_chr4_196_344
YSEL-EDIQTKGKEVENFEKNLEECITRITNTEKCLKELMELKTKA-EL-EECRSLRS-C-QLEETVS-VEDEMNEMK-EGKFREKRIKRNEQSFQELWDY
>2b_chr13_197_345
YSEL-EDIQTKGKEVENFEKNLEEYITRITNTEKCLKELMELKTKA-EL-EECRSLRS-C-QLEERIS-MEDEMNEMK-EGKFREKRIKRNEQSLQEIWDY
>2b_chr1_200_346
YSEL-EDIQTKGKEVENFEKNLEECITRITNTEKCLKELMELKTKA-EL-EECRSLRS-C-QLEERLS-MEDEMNEMK-EGKFREKRIKRNEQSLQEIWDY
>2b_chr2_201_347
YSEL-EDIQTKGKEVENFEKNLEDCITRITNTEKCLKELMELKTKA-EL-EEC*SLRS-C-QLEERVS-MEDEVNEMK-EGKFREKRIKRNEQSLQEIWDY
>2b_chr4_202_348
YSEL-EDTQTKGKEVENFEKNLEECITRITNTEKCLKELMQLKTKA-EL-EECRSLRS-C-QLEERVS-MEDEMNEMK-EGKFREKRIKRNKQSLQEIWDY
>2b_chr2_203_349
YSEL-EDIQTKGKEVENFEKNLEECITRITNTEKCLKELMELKTKA-EL-EECRSLRS-C-QLEERVS-MEDEMNEMK-*GKFREKRIKRNEQSLQEIGDY
>2b_chr3_204_350
YSEL-EDIQTKGKEVENFQKNLEECITRITNTEKCLKELMELKTKA-EL-EECRSLRS-C-QLEERVS-MEDEMNEMK-EGKFREKRIKRNEQSLQEIWDY
>2b_chr21_206_351
YSEL-KDIQTKGKEVENFEKNLEECITRITNTEKCLKELMELKTKA-EL-EECRSLRS-C-QLEERVS-MEDKMNEMK-KGKFREKRIKRNEQSLQEIWDC
>2b_chr2_210_352
YSEL-EDIQTKGKEVENXEKNLEECITRITNTEKCLKELMELKTKA-EL-EECRSLRR-C-QLEERVS-MEDEMNEMK-EGKFREKRIKRNEQSLQEIRDY
>2b_chr9_213_353
YSEL-EDIQTKGKEVKNFEKN*EECITRITNTEKYLKELMELKTKA-EL-EECRSLRS-C-QLEERVS-MEDEMNEMK-EGKFREKRIKRNEQSLQEIWDY
>2b_chr3_216_354
YSEL-EDIQTKGKEVENFEKNLEECITRITNTEKCLKELMELKTKA-EL-EECRSLRS-C-QLEERVS-MEDEMNEMK-EGKFREKRIKRNEQSLQEIWDY
>2b_chr15_219_355
YSEL-EDIQTKGKEVENFEKNLEECVTRITNTEKGLKELMELKTKA-EL-EECRSLRS-C-QLEERVS-MEDEMNEMK-EGKFREKRIKRNEQSLQEIWDY
>2b_chr4_221_356
YSEL-EDIQTKGKEVENFEKNLEECITRISNTEKCLKELMELKTKA-EL-EECRSLRS-C-QLEERVS-MEDEMNEMK-EGKFREKRIKRNEQSLQEIWDD
>2b_chr7_222_357
YSEL-EDIQTKGKEVENFEKNLEECITRITNTEKCLKELMELKTKA-EL-EECRRLRS-C-QLEERVS-MEDEMNEMK-EEKSREKRIKRNEQRLQEIWDY
>2b_chr10_223_358
YSEL-EDIQTKGKEVENFEKNLEECITRITNTEKCLKELMELKTKA-EL-EECRSLRS-C-QLEERVS-MEDEMNEMK-EGKFREKRIKRNEQSLQEIWDY
>2b_chr5_225_359
YSEL-EDIQTKGKEVENFEKNLEECITRITNTEKCLKQLMELKTKA-EL-EECRSLRS-C-QLEERVS-MEDEMNEMK-EGKSREKRIKRNEQSLQEIWDY
>2b_chrX_229_360
YSEL-EDIQTKGKEVENFEKNLEECITRITNREKCLKELMELKTKA-EL-EECRSLRS-C-QLEERVS-MEDEMNEMK-EGKFREKRIKRNEQSLQEIWDY
>2b_chr7_230_361
YSEL-EDIQTKGKEVENFEKNLEECITRITNRDKCLKELMELKTKA-EP-EECRSLRS-C-QLEERVL-VEDEMNEMK-EGKFREKRIKRNEQSLQEIWDY
>2b_chr4_231_362
YSEL-EDIQTKGKEVENFEKNLEECITRITNTEKCLKELMELKTKA-EL-EECRSLRS-C-QLEERVS-MEDEMNEMK-EGKFREKRIKRNEQSLQEIWDY
>2b_chr9_232_363
YSEL-EDIQTKGKEVENFEKN*EECITRITNTEKCLKELMQLKTKA-EL-EECRSLRS-C-QLEERVS-MEDEMNEMK-EGKFREKRIKRNEQSLQEIWDY
>2b_chr13_234_364
YSEL-EDIQTKGKEVENFEKNLEECITRITNTEKCLKELMELKTKA-EL-EECRSLRS-C-QLEERVS-MEDEMNEMK-EGKFREKRIKRNEQSLQEIWDY
>2b_chr5_235_365
YSEL-EDIQTKGKEVENFEKNLEECITRITNTEKCLKELMELKTKA-EL-EECRSLRS-C-QLEERVS-MEDEMNEMK-EGKFREKRIKRNEQSLQEIWDY
>2b_chr6_237_366
YSEL-EDIQTKGKEVENFEKNLEECITRKTNTEKCLKELMELKTKA-EL-EECRSLRS-C-QLEERVS-MEDEMNELK-EGKFREKRIQRNEQSFQEIWDY
>2b_chr3_238_367
YSEL-EDIQTKGKKVENFEKNLEECITRITNTEKCLKELMELKTKA-EL-EECRSLRS-C-QLEERVS-MEDEKNEMK-EGKFREKRIKKKEQSLQEIWDY
>2b_chr2_242_368
YSEL-EDIQTKGKEVENFEKSLEECITRITNTEKCLKELMELKTKA-EL-EECRSLRS-C-QLEERVS-MEDEMNEMK-EGKFREKRIKRNEQSLQEIWDY
>2b_chr4_243_369
YSEL-EDIQTKGKEVENFEKNLEECITRITNTEKCLKELMELKTKA-EL-EECRRLRS-C-QLEERVS-MEDEMNEMK-EGKFREKRIKRNEQSLQEIWDY
>2b_chr7_244_370
YSEL-EDIQTKGKEVENFEKNLEECITRITNTEKCLKELMELKAKA-EL-EECRSLRS-C-QLEERVS-MEDEMNEMK-EGKFREKRIKRNEQSLQEIWDY
>2b_chr4_246_371
YSEL-EDIQTKGKEVENFEKNLEECITRITNTEKCLKELMELKTKA-EV-EECRSLRS-C-QLEERVS-MEDEMNEMK-EGKFREKRIKRNEQSLQEIWDY
>2b_chrX_248_372
YSEL-EDIQTKGKEVENFEKNLEECITRITNTEKCLKELMELKTKA-EL-EECRSLRS-C-QLEERVS-MEDEMNEMK-EGKFREKRIKRNEQSLQEIWDY
>2b_chr4_249_373
YSEL-EDIQTKGKEVKNFEKNLEECITRITNTEKCLKELMELKTKA-EL-EECRSLRS-C-QLEERVS-MEDEMNEMK-EGKFREKRIKRNEQSLQEIWDY
>2b_chrX_250_374
YSEL-EDIQTKXKEVENFEKNLEECITRITNTEKCLKELMELKTKA-EL-EECRTLRS-C-QLEERVS-MEDERNEMK-EGKFREKRIKRNEQSLQEIWDY
>2b_chr11_252_375
YSEL-EDIQTKGKEVENFEKNLEECITRITNTEKCLKELMELKTKA-EL-EECRSLRS-C-QLEERV*-MEDEMNEMK-EGKFREKRIKRNEQSLQEIWDY
>2b_chr14_255_376
YSEL-EDIQTKGKEVENFEKNLEECITRITNTEKCLKELMELKTKA-EL-EECRSLRS-C-QLEERVS-MEDEMNEMK-EGKLREKSIKRNEQSLQEIWDY
>2b_chr12_264_377
YSEL-EDIQTKGKEVENFEKNLEECITRITNTEKCLKELMQLKTKA-EL-EECRSLRS-C-QLEERVS-MEDEMNEMK-EGKFREKRIKRNEQSLQEIWDY
>2b_chr5_265_378
YSEL-EDIETKVKEVENFEKNLEECITRITNTEKCLKELMELKTKA-EL-EECRSLRS-C-QLEERVS-MEDEMSEMK-EGKFREKRIKRNEQSLEEIWDY
>2b_chr4_266_379
YSEL-EDIQTKGKEVENFEKNLEECITRITNTEKCLKELMELKTKA-EL-EECRSLRS-*-QLEERVS-MEDEMNEMK-EGKFREKRIKRNEQSLQEIWDY
>2b_chr20_272_380
YSEL-EDIQTKGKEVENFEKNLEECITRITNTEKCLKELMELKTKA-EL-EECRSLRS-C-QLEERAS-MKDEMNEMK-EGKFREKRIKRNEQSLQEIWDY
>2b_chr2_273_381
YSEL-EDVQTKGKEVENFEKNLEECITRITNTEKCLKELMELKTKA-EL-EECRSLRS-C-QLEERVS-MEDEMNEMK-EGKFRDKRIKRNEQSLQEIWDY
>2b_chr3_275_382
YSEL-EDIQTKGKEVENFEKNLEECITRITNTEKCLKELMELKTKA-EL-EECRSLRN-C-QLEERVS-MEDEMNEMK-EGKFREKRIKRNEQSLQEIWDY
>2b_chr16_280_383
YSEL-EDIQTKGKEVENFEKNLEECITRITNTEKCLKELMELKTKA-EL-EECRSLRS-C-QLEERVS-MEDEMNEMK-EGKFREKRLKRNE*SLQEIWDY
>2b_chr4_281_384
YSEL-EDIQTKGKEVENFEKNLEECITRITNTEKCLKELMELKTKT-EL-EESRSLRS-C-QLEERVS-MEDEMNEMK-EGKFREKRINRNEQSLQEIRDY
>2b_chr7_283_385
YSEL-EDIQTKGKEVESFEKNLEECITRITNTEKCLKEVMELKTKA-EL-EECRSLRS-C-QLEERVS-MED*MNEMK-EGKFREKRIKRNEQSLQEIWDY
>2b_chr5_284_386
YSEL-EDIQTKGKEVENFEKNLEECITRITNTEKCLKELMELKTKA-EL-EEHRSLRS-C-QLEESVS-MEDEMNEMK-EGKFREKRIKRNEQSLQEIWDC
>2b_chr12_285_387
YSEL-EDIQTKSKEVENFEKNLEECITRITNTEKCLKELMELKTKA-EL-EECRSRRS-C-QLEERVS-MEDEMNEMK-EGKFREKRIKRNEQSLQEIWDY
>2b_chrX_290_388
YSDL-EDIQTKGKEVENFEKNLEECITRITNTEKCLKELMELKTKA-EL-EECRSLRS-W-QLEERVS-MEDEMNEMK-EGKFREKRIKRNEQSLQEIWEY
>2b_chr10_291_389
YSEL-EDIQTKGKEVENFEKNLEECITRITNTEKCLKELMELKTKA-EL-EECRSLRS-C-QLEERVS-MEDEMNEMK-EGKFREKRIKRNEQSLQEIWDY
>2b_chr12_292_390
YSEL-EDIQTKGKEVENFEKILEECITRITNTEKCLKELMELKTKA-EL-EECRSLRS-C-QLEERVS-MEDEMNEMK-EGKFREKRIKRNEQSLQEIWDY
>2b_chr14_294_391
YSEL-EDIQTKGKEVENFEKNLKECITRITNTEKCLKELMELKTKA-EL-EECRSLRS-C-QLEERVS-MEDEMNEMK-EGKFREKRIKRNEQSLQEIWDY
>2b_chr9_295_392
YSEL-EDIQTKGKEVGNFEKNLEECITRITNTEKCLKELMELKTKA-EL-EECRSLRS-C-QLEERVS-MEDEMNEMK-EGKFREERIKRNEQSLQEIWDY
>2b_chrY_296_393
YSEL-EDIQTKGKEVENFEKNLEECITRITNTEKCLKELMELKTKA-EL-EECRSLRS-C-QLEERVS-VEDEMNEMK-KGKFREKRIKRNEQSLQEIWDY
>2b_chr7_297_394
YSEL-EDIQTKGKEVENFEKNLEECITRITNTEKCLKELMELKTKA-EL-EECRSLRS-C-QLEERVS-MEDEMNEMK-EGKFREKRIKRNEQSLQEIWDY
>2b_chr12_299_395
YSEL-EDIQTKGKEVENFEKNLEECITRITNTEKCLKELIELKTKA-EL-EECRSLRS-C-QLEERVS-MEDEINEMK-EGKFRQKRIKRNEQSLQEIWDY
>2b_chr16_300_396
YSEL-EDIQTKGKEVENFEKNLEECITRITNTEKCLKELMELKTKA-EL-KECRSLRS-C-QLEERVS-MEDEMNEMK-EGKFRDKRIKRNEQSLQEIWDY
>2b_chr2_304_397
YSEL-EDIQTKGKEVENFEKNLEECMTRITNTEKCLKELMEVKTKA-EL-EECRSLRS-C-QLEERVS-MEDEMNEMK-EGKVREKRIKRNEQNLQEIWDY
>2b_chr2_310_398
YSEL-EDIQTKGKEVENFEKNLEECIIRITNTEKCLKELMELKTKA-EL-EECRSLRS-C-QLEERVS-MEDEMNEMK-EGKFREKRIKRNEQSLQEIWDY
>2b_chr15_311_399
YSEL-EDIQTKGKEVENFEKNLEECITRITNTEKCLKELMELKTKA-EL-EECRSLRS-C-QLEERVS-MEDEMNEMK-EGKFREKRIKRNEQSLQEIWDY
>2b_chr7_312_400
YSEL-EDIQTKGKEVENFEKNLEECITRITNTEKCLXELMELKTKA-EL-EECRSLRS-C-QLEERVS-MEDEMNEMK-EGKFREKGIKRNEQSLQEIWDY
>2b_chr15_314_401
YSEL-EDIQTKGKEVENFEKNLEECITRITNTEKCLKELMELKTKA-EL-EECRSLRS-C-QLEERVS-MEDEMNEMK-EGKFREKRIKRNEQSLQEIWDY
>2b_chr2_315_402
YSEL-EDIQTKGKEVENFEKNLEECITRITNTEKCLKELMELKTKA-EL-EECRSLRS-*-QPEERVS-MEDEMNEMK-EGKFREKRIKRNEQSLQEIWDY
>2b_chr6_316_403
YSEL-EDIQTKGKEVENFEKNLEECITRITNTEKCLKELMELKTKA-EL-EECRSLRS-C-QLEERVS-MEDEMNEMK-EGKFREKRIKRNEQSLQ*I*DY
>2b_chr2_317_404
YSEL-EDIQTKGKEVENFEKNLEECITRIINTEKCLKELMELKTKA-EL-EECRSLRS-C-QLEERVS-MEDEMNEMK-EGKFREKRIKRNEQSLQEIWDY
>2b_chr1_319_405
YSEL-EDIQSKGKEVENFEKNLEECITRITNTEK*LKELMELKTKA-EL-EECRSLRS-Y-QLEERVS-MEDEMNEMK-EGKFREKRIKRNEQSLQEIWDY
>2b_chr4_322_406
YSEL-EDIQTKGKEVENFEKNLEECITRLINTEKCLKELMELKTKA-EL-EECRSLRS-C-QLEERVS-MEDEMNEMK-EGKFREKRIKRNEQSLQEIWDY
>2b_chr1_323_407
YSKL-EDIQTKGKEVENFEKNLEECITRITNTEKCLKELMELKTKA-EL-EECRSLRS-C-QLEERVS-MEDEMNEMK-EGKFRDKRIKRNEQSLQEIRDC
>2b_chr2_325_408
YSEL-EDIQTKGKEVENFEKNLEECITRITNTEKCLKELMELKTKA-EL-EECRSLRS-C-QLEERVS-REDEMNEMK-ERKFREKRIKRNEQSLQEIWDY
>2b_chr6_326_409
YSEL-EDIQTKGKEVENFEKNLEECITRITNTEKCLKELMELKTKA-EL-EECRSLRS-C-QLEERAS-MEDEMNEMK-EGKFREKRIKRNEQSLQEIWDY
>2b_chr14_328_410
YSEL-EDIQTKGKELENFEKNLEECITRITNTEKCLKELMELKTKA-EL-EECRSLRS-C-QLEERVS-MEDEMNEMK-EGKFREKRIKRNEQSLQEIWDY
>2b_chr1_329_411
YSEL-EDIQTKGKEVENFEKNLDECITRITNTEKCLKELMELKTKA-EL-EECTSLRS-C-QLEERVS-TEDEINEMK-EGKFREKRIKRNEQSLQEIWDY
>2b_chr2_332_412
YSEL-EDIQTKGKEVENFEKN*EECITRITNTEKCLKELMELKTKA-EL-EECRSLRS-C-QLEERVS-MEDEMNEMK-EGKFREKRIKRNEQSLQEIWDY
>2b_chr6_334_413
YSEL-EDIQTKGKEVENFEKNLEECITRITNTGKCLKELMELKTKA-EL-EECRSLRS-C-QLEERVS-MEDEMNEIK-EGKFREKRIKRNEQSLQEIWDY
>2b_chr17_335_414
YSEL-EDIQTKGKEVENFEKNLEECITRITNTEKCLKELMELKTKA-EL-EECRSLRS-C-QLEERVS-MEDEMNEMK-EGKFREKRIKRNEQSLQEIWDC
>2b_chr12_338_415
YSEL-EDIQTKGKEVENFEKNLEECITRITNTEKCLKELMELKTKA-DL-EECRSLRS-C-QLEERVS-MEDEMNEMK-EGKFREKRIKRNEQSLQEI*DY
>2b_chr5_341_416
YSEL-EEIQTKGKEVENFEKNLEECITRITNTEKCLKELMELKTKA-EL-EECRSLRS-R-QLEERVS-MEDEMNEMK-EGKFREKRIKRNEQSLQEIWDY
>2b_chr2_343_417
YSEL-EDIQTKGKEAENFEKNLEECITRITNTEKCLKELMELKPKA-EL-EECRSLRS-C-QLEERVS-MEDEMNEMK-EGKFREKRIKRNEQSLQEIWDY
>2b_chr8_345_418
YSEL-EDIQTKGKEVENFEKNLEECITRITNTEKCLKELMELKTKA-EL-EECRSLRS-C-QLEERVS-MEDEMNVMK-EGKFREKRIKRNKQSLQEIWDY
>2b_chr10_350_419
YSEL-EDIQTKGKEVENFEKNLEECITTITNTEKYLKELMELKTKA-EL-EECRSLRS-C-QLEERVS-MKDEMNEMK-EGKFREKRIKRNEQSLQEIWDY
>2b_chr8_351_420
YSEL-EDIQTKGKEVENFEKNLEECITRITNTEKCLKELMELKTKA-EL-EECRSLRS-C-QLEERVS-MEDEMNEXK-EGKFREKRIKRNEQSLQEIQDY
>2b_chr8_355_421
YSEL-EDIQTKGKEVENFEKNLEECITRITNTEKCLKELMELKTKA-EL-EECRSLRN-C-QLEERVS-MEDEMNEMK-EGKFREKRIKRNEQSLQEIWDY
>2b_chr10_357_422
YSEL-EDIQTKGKEVENFEKNLEECITRITNTEKCLKELMELKTKA-EL-EECRSLRS-C-QLEERVS-MEDEMNEMK-EGKFGEKRIKRNEQSLQEIWDY
>2b_chr12_358_423
YSEL-EDIQTKGKEVENFEKSLEECITRITNTEKCLKELMELKTKA-EL-EECRSLRS-C-QL*ERVS-MEDEMNEMK-EGKFREKRIKRNEQSLQEIWDY
>2b_chr3_359_424
YSEL-EDIQTKGKEVENFEKNLEECITRITNTEKCLKELMELKTKA-EL-EECRSLRS-C-QLEERVS-MEDEMNEMK-EGKFREKRIKRNEQSLQEIWDY
>2b_chr3_360_425
YSEL-EDIQTKGKEVENFEKNLEECITRITNTGKCLKELMELKTKA-EL-EECRSLRS-C-QLEERVS-MEDEMNEMK-EGKFREKRIKRNEQSLQEIWDY
>2b_chrX_362_426
YSEL-EDIQTKGKEVENFEKNLEECITRITNTKKCLKELMELKTKA-KL-EECRSLRS-C-QLEERVS-MEDEMNEMK-EGKFREKRIKRNEQSLQEIWDY
>2b_chr1_363_427
YSEL-EDIQTKGKEVENFEKNLEECITRITNTEKCLKELKELKTKA-EL-EECRSLRC-C-QLEERVS-MEDEINEMK-EGKFREKRIKRNEQSLQEIWDY
>2b_chr4_365_428
YSEL-EDIQTKGKEVENFEKNLEECITRITNTEKCLKELMELKTKA-AL-AECRSLRS-*-QLEERVS-MEDEMNEMK-EGKFREKRIKRNEQSLQEIWDY
>2b_chr10_366_429
YSEL-EDIQTKGKEVENFEKNLEECITRITNTEKCLKELMELKTKA-EL-EECRSLRS-C-QLEERVS-MEDEMNEMK-EGKFREKRIKRNEQSLQEIWDY
>2b_chr8_367_430
YSEL-EDIQTKGKEVENFEKNLEECITSITNTEKCLKELMELKAKV-EL-EECRSLRS-C-QLEERVS-MEDEMNEMK-EGKFREKRIKRNEQSLQEIWDY
>2b_chr15_368_431
YSEL-EDIQTKGKEVENFEKNLEECITRITNTEKCLKELMELKTKA-EL-EECRSLRS-C-QLEERVS-MEDEMNEMK-EGKFREKRIKRNEQSLQEIWDY
>2b_chr1_371_432
YSEL-EDIQTKGKEVENFEKNLEECITRITNTEKCLKELMELKTKA-EL-EECRSLRS-C-QLEERVS-MEDEMNEMK-EGKFREKRIKRNEQSLQEIWDY
>2b_chr3_372_433
YSEL-EDIQTKGKEVENFEKNLEECITRITNTEKCLKELMELKTKA-EL-EECRSLRS-C-QLEERVS-MEDEMNEMK-EGKFREKRIKRNEQSLQEIWDY
>2b_chr9_373_434
YSEL-EDIQTKGKEVENFEKNLEECITRITNT*KCLKELMELKTKA-EL-EECRSLRS-C-QLEERVS-MEDEMNEMK-EGKFREKRIKRNEQSLQEIWDY
>2b_chrX_377_435
YSEL-EDIQTKGKEVENFEKNLEECITRITNTEKCLKELMELKTKA-EL-EECRSLRS-C-QLEERVS-MEDEMNEMK-EGKFREKRIKRNEQSLQEMWDD
>2b_chrX_380_436
YSEL-EDIQTKGKEVENFEKNLEECITRITNTEKCLKELMELKTKA-EL-EECRSLRS-C-QLEERVS-MEDEMNEMR-EGKFRDKRIKRNEQSLQEIRDY
>2b_chr1_381_437
YSEL-EDIQTKGKEVENFEKNLEECITRITNTEKCLKELMELKTKA-EL-E*CRSLRS-C-QLEERVS-MEDEMNEMK-EGKFREKRIKRNEQSLQEIWDY
>2b_chr13_382_438
YSEL-EDIQTKGKEVENFEKNLEECITRITNTEKCLKELMELKTKA-EL-EECRSLRS-C-QLEERVS-MEDEMNEMK-EGKFREKIIKRNEQSLQEIWDY
>2b_chr1_383_439
YSEL-EDIQTKGKEVENFEKHLEECITRITNTEKCLKELMELKTKA-EL-EECRSLRS-C-QLEERVS-MEDEMNEMK-EGKFREKRIKRNEQSLQEIWDY
>2b_chrY_384_440
YSEL-EDIQTKGKEVENFEKNLEECITRITNTEKCLKELMELKTKA-EL-EECRSLRS-C-QLEERVS-VEDEMNEMK-EGKFREKRIKRNEQSLQEIWDS
>2b_chr18_389_441
YSEL-EDIQTKGKEVENFQKNLEECITRITNTEKCLKELMELKTKA-EL-EECRSLRS-R-QLEERVS-MEDEMNEMK-EGKFREKRIKRNEQSLQEIWDY
>2b_chr10_391_442
YSEL-EDIQTKGKEVENFEKNLEECITRITNTEKCLKELMELKTKA-EL-EECRSLRS-C-QLEERVS-REDEMNEMK-EGKFREKGIKRNEQSLQEIWDY
>2b_chr12_392_443
YSEL-EDIQTKGKQVENFEKNLEECITRITNTEKCLKELMELKTKA-EL-EECRSLRS-C-QMEERVS-MEDEMNEMK-EGKFREKRIKRNEQSLQEIWDY
>2b_chr5_393_444
YSEL-EDIQTKGKEVENFEKNLEECITRITNTEKCLKELMELKTKA-EL-EECRSLRS-C-QLEERVS-MEDEMNEMK-EGKFREKRIKRNEQSLQEIWDY
>2b_chr2_396_445
YSEL-EDIQTKGKEVENFEKNLEECITRITNTEKCLKELMELKTKA-EL-EECRSLRS-C-QLEERVS-MEDEMNEMK-EGKFREKRIKRNEQSLQEIWDY
>2b_chr4_397_446
YSEL-EDIQTKGKEVENFEKNLEECITRITNTDKCLKELMELKTKA-EL-EECRSLRS-Y-QLEERVS-MEDEMNEMK-EGKFREKRIKRNEQSLQEIWDY
>2b_chr4_400_447
YSEL-EDIQTKGKQVENFEKNLEECITRITNTEKCLKELMELKTKA-EL-EECRSLRS-C-QLEERVS-MEDEMNEMK-EGKFREKRIKRNEQSLQEIWDY
>2b_chr10_405_448
YSEL-EDIQTKGKEVENFEKNLEECITRITNTEKCLK*LMELKTKA-EL-EECRSLRS-C-QLEERVS-MEDEMNEMK-EGKFREKRIKRNEQSLQEIWDY
>2b_chrY_406_449
YSEL-EDIQTEGKEVENFEKNLEECITRITNTEKCLKELMELKTKA-EL-EECRSLRS-C-QLEERVS-MEDEMNEMK-EGKFREKRIKRNEQSLQEIWDY
>2b_chr18_408_450
YSEL-EDIQTKGKEVENFEKNLEECITRITNTEKCLKELMELKTKA-EL-EECRSLRS-C-QLEERVS-MQDEMNEMK-EGKFREKRIKRNEQSLQEIWDY
>2b_chr3_413_451
YSEL-EDIQTKGKEVENFEKNLEECITRITNTEKCLKELMELKTKA-EL-EECRSLRS-C-QLEERVS-MEDEINEMK-EGKFREKRIKRNEQSLQEIWDY
>2b_chr6_416_452
YSEL-EDIQTKGKEVENFEKNLEECITRITNTEKCLKELMELKTKA-EL-EECRSLRS-C-QLEERVS-MEDEMNEMK-EGKFREKRIKRNEQSLQEIWDY
>2b_chr2_421_453
YSEL-EDIQTKGKEVENFEKNLEECITRITNTEKCLKELMELKPKA-EL-EECRSLRS-C-QLEERVS-MEDEMNEMK-EGKFREKRIKRNEQSLQEIWDY
>2b_chr5_424_454
YSEL-EDIQTKGKEVENFEKNLEECITRITNTEKCLKELMELKTKA-EL-EECRSLRS-C-QLEERVS-MEDEMNEMK-EGKFRENRIKRNEQSLQEIWDY
>2b_chr10_427_455
YSEL-EDIQTKGKEVENFEKNLEECITRITNTEKCLKELMELKTKA-EL-EECRSLRS-C-QLEERVS-MEDEMNEMK-EGKFREKRIKRNEQSLQEIWDY
>2b_chr5_428_456
YSEL-EDIQTKGKEVENFEKNLEECITRITNTEKCLKELMELKTKA-EL-EECRSLRS-C-QLEERVS-MEDEMNEMK-EGKFREKRIKRNEQSLQEIWDY
>2b_chr8_431_457
YSEL-EDIQTKGKEVGNFEKNLEECITRITNTEKCLKELMELKTKA-EL-EECRSLRS-C-QLEERVS-MEDEMNEMK-EGKFREKRIKRNEQSLQEIWDY
>2b_chr15_432_458
YSEL-EDIQTKGKEVENFEKNLEECITRITNTEKCLKELMELKTKA-EL-EECRSLRS-C-QLEERVS-MEDXXNEMK-EGKFREKRIKRNEQSLQEIWDY
>2b_chr12_433_459
YSEL-EDIQTKGKEVENFEKNLEECITRITNTEKCLKELMELKTKA-EL-EECRSLRS-C-QLEERVS-MEDEMNEMK-EGKFREKRIKRNEQSLQEIWDY
>2b_chr16_438_460
YSEL-EDIQTKGKEVENFEKNLEECITRITNTEKCLKELMELKTKA-EL-EECRSLRS-C-QLEERVS-MEAEMNEMK-EGKFREKRIKRNEQSLQEIWDY
>2b_chr5_439_461
YSEL-EDIQTKGKEVENFEKNLEECITRITNTEKCLKELMELKTKA-EL-EECRSLRS-C-QLEERVS-MEDEMNEMK-EGKFREKIIKRNEQSLQEIWDY
>2b_chr9_440_462
YSEL-EDIQTKGKEVENFEKNLEECITRITNTEKCLKELMELKAKA-EL-EECRSLRS-C-QLEERVS-MEDEMNEMK-EGKFREKRIKRNEQSLQEIWDY
>2b_chr5_445_463
YSEL-EDIQTKGKEVENFEKNLEECITRITNTEKCLKELMELKTKA-EL-EECRSLRS-C-QLEERVS-MEDEMNEMK-EGKFREKRIKRNEQSLQEIWDY
>2b_chr8_450_464
YSEL-EDIQTKGKEVENFEKNLEECITRITNTEKCLKELMELKTKA-EL-EECRSLRS-C-QLEERVS-MEDEMNEMK-EGKFREKRIKRNEQSLQEIWDY
>2b_chr7_451_465
YSEL-EDIQTKGKEVENFEKNLEECITRITNTEKCLKELMELKTKA-EL-EECRSLRS-C-QLEERVS-MEDEMNEMK-EGKFREKRIKRNEQSLQEIWDY
>2b_chr11_452_466
YSEL-EDLQTKGKEVENFEKNLEECITRITNTEKCLKELMELKTKA-EL-EECRSLRS-C-QLEERVS-MEDEMNEMK-EGKFREKRIKRNEQSLQEIWDY
>2b_chr4_453_467
YSEL-EDIQTKGKEVENFEKNLEECITRITNTEKCLKELMELKTKA-EL-EECRSLRS-C-QLEERVS-MEDEMNEMK-EGKFREKRIKRNEQSLQEIWDY
>2b_chr8_455_468
YSEL-EDIQTKGKEVENFEKNLEECITRITNTEKCLKELMELKTKA-EL-EECRSLRS-C-QLEERVS-MEDEMNEMK-EGKFREKRIKRNEQSLQEIWDY
>2b_chr8_456_469
YSEL-EDIQTKGKEVENFEKNLEECITRITNTEKCLKELMERKTKA-EL-EQCRSLRS-C-QLEERVS-MEDEMNEMK-EGKFREKRIKRNEQSLQEIWVY
>2b_chr4_457_470
YSEL-EDIQTKGK*VENFEKNLEECITRITNTEKCLKELMELKTKA-EL-EECRSLRS-C-QLEERVS-MEDEMNEMK-EGKFREKRIKRNEQSLQEIWDY
>2b_chr3_459_471
DSEL-EDIQTKGKEVENFEKNLEECITRITTTEKCLKELMELKTKA-EL-EECRSFRS-C-QLEERVS-MEDEMNEMK-EGKFREKRIKRNEQSLQEVWDY
>2b_chr12_462_472
YSEL-EDIQTKCKEVENFEKNLEECITRITNTEKCLKELMELKTKA-EL-EECGSLRS-C-QLEERVS-MEDEMNEMK-EGKFREKRIKRNEQSLQEIWDY
>2b_chr3_463_473
YSEL-EDIQTKGKEVENFEKNLEECITRITNTEKCLKELMELKTKA-EL-EECRSLRS-C-QLEERVS-MEDEMNEMK-EGKFREKRIKRNEQSLQEIWDY
>2b_chr8_464_474
YSEL-EDIQTKGKEVENFEKNLEECITRIPNTEKCLKEMMELKTKA-EL-EECRSLRS-C-QLEERVS-MEDEMNEMK-EGKFREKRIKRNEQSLQEIWDY
>2b_chr10_466_475
YSEL-EDIQTKGKEVENFEKNLEECITRITNTEKCLKELMELKTKA-EL-EECRSLRS-C-QLEERVS-MEDEMNEVK-EGKFREKRIKRNEQSLQEIWDY
>2b_chr8_470_476
YSEL-EDIQTKGKEVENFEKNLEECITRITNTEKCLKELMELKTKA-EL-EECRSLRS-C-QLEERVS-MEDEMNEMK-EGKFREKRIKRNEQSLQEIWDY
>2b_chr5_471_477
YSEL-EDIQTKGKEVENFEKNLEECITRITNTEKCLKELMELKTKA-EL-EECRSLRS-C-QLEERVS-MEDEMNEMK-EGKFREKRIKRNEQSLQEIWDY
>2b_chr13_474_478
YSEL-EDIQTKGKEVENFEKNLEECITRITNTEKCLKELMELKTKA-EL-EECRSLRS-C-QLEERVS-MEDEMNEMK-EGKFREKRIKRNEQSLQEIWDY
>2b_chr18_475_479
YSEL-EDIQTKGKEVENFEKNLEECITRITNTEKCLKELMELKTKA-EL-EECRSLRS-C-QLEERVS-MEDEMNEMK-EGKFREKRIKRNEQSLQEIWDY
>2b_chr18_476_480
YSEL-EDIQTKGKEVENFEKNLEECITRITNTEKCLKELMELKTKA-EL-EECRILRS-C-QLEERVS-MEDEMNEMK-EGKFREKRIQRNGQSLQEIWDY
>2b_chr6_477_481
YSEL-EDIQTKGKEVENFEKNLEECITRITNTEKCLKELMELKTKA-EV-EKCRSLRS-C-QLEERVS-MEDEMNEMK-EGKFREKRIKRNEQSLQEIWDY
>2b_chr10_478_482
YSEL-EDIQTKGKEVENFEKNLEECITRITNTEKCLKELMELKTKA-EL-EECRSLRS-C-QLEERVS-MEDEMNEMK-EGKFREKRIKRNEQSLQEIWDY
>2b_chr9_480_483
YSEL-EDIQTKGKEVENFEKNLEECITRITNTEKCLKELMELKTKA-EL-EECRSLRS-C-QLEERVS-MEDEMNEMK-EGKVREKRIKRNEQSLQEIWDY
>2b_chr21_482_484
YSEL-EDIQTKGKEVENFEKNLEECITRITNTEKCLKELMELKTKA-EL-EECRSLRS-C-QLEERVS-MEDEMNEMK-EGKFREKRIKRNEQSLQEIWDY
>2b_chr3_486_485
YS*L-EGIQTKGKEVENFEKNLEECITRITNTEKCLKELMELKTKA-EL-EECRSLRS-C-QLEERVS-MEDEMNEMK-EGKFREKRIKRNEQSLQEIWDY
>2b_chrX_487_486
YSEL-EDIQTKGKEIENFEKKLEXCITRITNTENCLKELMELKTKA-EL-EECRSLRS-C-QLEERVS-MEDEMNEMK-EGKFREKRIKRNEQSLQEIWDY
>2b_chr7_488_487
YSEL-EDIQTKGKEVENFEKNLEECITRITNTEKCLKELMELKTKA-EL-EECRSLRS-C-QLEERVS-MEDEMNEMK-EGKVREKRIKRNEQSLQEIWDY
>2b_chr2_489_488
YSEL-EDIQTKGKEVENFEKNLEECITRITNTEKCLKELMELKTKA-EL-EECRSLRS-C-QLEERVS-MEDEMNEMK-EGKFREKRIKRKEQSLQEIWDY
>2b_chrX_490_489
YSEL-EDIQTKGKEVENFEKNLEECITRITNTEKCLKELMELKTKA-EL-EECRSLRS-C-QLEERVS-MEDEMNEMK-EGKFREKRIKRNEQSLQEIWDY
>2b_chr13_491_490
YSEL-EDIQTKGKEVENFEKNLEECITRITNTEK*LKELMELKTKA-EL-EECRSLRS-C-QLEERVS-MEDEMNEMK-EGKFREKRIKRNEQSLQEIWDY
>2b_chr2_493_491
YSEL-EDIQTKGKEVENFEKNLEECITRITNTEKCLKELMELKTKA-EL-EECRSLRS-C-QLEERVS-MEDEMNEMK-EGKFREKRIKRNEQSLQEIWDY
>2b_chr8_495_492
YSEL-EDIQTKGKEVENFEKNLEECITRITNTEKCLKELMELKTKA-EL-EECRSRRS-C-QLEERVS-MEDEMNEMK-EGKVREKRIKRNEQSLQEIWDY
>2b_chr14_496_493
YSEL-EDIQTKVKEVENFEKNLEECITRITNTEKCLKELMELKTKA-EL-EECRSLRS-C-QLEERVS-MEDEMNEMK-EGKFREKRIKRNEQSLQEIWDY
>2b_chr15_498_494
YSEL-EDIQTKGKEVENFEKNLEECITRITNTEKCLKELMELKTKA-EL-EECRSLRS-C-QLEERVS-MEDEMNEMK-EGKFREKRIKRNEQSLQEIWDY
>2b_chr6_501_495
YSEL-EDIQTKGKEVENFEKNLEECITRITNTEKCLKELMELKTKA-EL-EECRSLRS-C-QLKERVS-MEDEMNEMK-EGKFREKRIKRNEQSLQEIWDY
>2b_chr20_502_496
YSEL-EDIQTKGKEVENFEKNLEECITRITNTEKCLKELMELKTKA-EL-EECRSLRS-C-QLEERVS-MEDEMNEMK-EGKFREKRIKRNEQSLQEIWDY
>2b_chr21_505_497
YSEL-EDIQTKGKEVENFEKNLEECITRITNTEKCLKELMELKTKA-EL-EECRSLRS-C-QLEERVS-MEDEMNEMK-EGKVREKRIQRNEQSL*EIWDY
>2b_chr3_510_498
YSEL-EDIQTKGKEVENFEKNLEECITRITNTEKCLKELMELKTKA-EL-EECRSLRS-C-QLEERVS-MEDEMNEMK-EGKFRXKRIKRNEQSLQEIWDY
>2b_chr15_512_499
YSEL-EDIQTKGKEVENFEKNLEECITRITNTEKCLKELMELKTKA-EL-EECRSLRS-C-QLEERVS-MEDEMNEMK-EGKFREKRIKRNEQSLQEIWDY
>2b_chrX_513_500
YSEL-EDIQTKGKEVENFEKNLEECITRITNTEKCLKELMELKTKA-EL-EECRSLRS-C-QLEERVS-MEDEMNEMK-EGKFREKRIKRNEQSLQEIWDY
>2b_chr1_514_501
YSEL-EDIQTKGKEVENFEKNLEECITRITNTEKCLKELMELKTKA-EL-EECRSLRS-C-QLEERVS-MEDEMNEMK-EGKFREKRIKRNEQSLQEIWDY
>2b_chr17_515_502
YSEL-EDIQTKGKEVENFEKNLEECITRITNTEKCLKELMELKTKA-EL-EECRSLRS-C-QLEERVS-MEDEMNEMK-EGKFREKRIKRNEQSLQDIWDY
>2b_chr12_516_503
DSEL-EDIQTKGKEVENFEKNLEECITRITNTEKCLKELMELKTKA-EL-EECRSLRS-C-QLEERVS-MEDEMNEMK-EGKFREKRIKRNEQSLQEIWDY
>2b_chr14_517_504
YSEL-EDIETKGKEVENFEKNLEECITRITNTEKCLKELMELKTKA-EL-EECRSLRS-C-QLEERVS-MEDEMNEMK-EGKFREKRIKRNEQSLQEIWDY
>2b_chr4_519_505
YSEL-EDIQTKGKEVENFEKNLEEYITRITNTEKCLKELMELKTKA-EL-EECRSLRS-C-QLEERIS-MEDEMNEMK-EGKFREKRIKRNEQSLQEIWDY
>2b_chr3_524_506
YSEL-EDIQTKGKEVENFEKNLEEYITRITNTEKCLKELMELKTKA-EL-EECRSLRS-C-QLEERVS-MEDEMNEMK-EGKFREKRIKRNEQSLQEIWDY
>2b_chr9_525_507
YSEL-EDIQTKGKEVENFEKNLEECITRITNTEKCLKELMELKTKA-EL-EECRSLRS-C-QLEERVS-MEDEMNEMK-EGKFREKRIKRNEQSLQEIWDY
>2b_chr19_526_508
YSEL-EDIQTKGKEVENFEKNLEECITRITNTEKCLKELMELKTKA-EL-EECRSLRS-C-QLEERVS-MEDEMNEMK-EGKFREKRIKRNEQSLQEIWDY
>2b_chr10_527_509
YSEL-EDIQTKGKEVENFEKNLEECITRITNTEKCLKELMELKTKA-EL-EECRSLRS-C-QLEERVS-MEDEMNEMK-EGKFREKRIKRNEQSLQEIWDY
