# Supplementary material for: Cryptic genetic variation enhances primate L1 retrotransposon survival by enlarging the functional coiled coil sequence space of ORF1p
Source: PLoS Genet. 2020 Aug 14;16(8):e1008991. doi: 10.1371/journal.pgen.1008991 (PMC7449397; doi:10.1371/journal.pgen.1008991)
Supplement: S1 Data — (ZIP) [file pgen.1008991.s012.zip › Supplementary_Data_PG/orf1_coiled_coil/l1pa2/ral2ab_cc_peps.fst]

>ral2ab_rtvd_cns_50_rst
YSELREDIQTKGKEVENFEKNLEECITRITNTEKCLKELMELKTKARELREECRSLRSRC
DQLEERVSAMEDEMNEMKREGKFREKRIKRNEQSLQEIWDY
>2a_chrX_3
HSELKEEV*TNGKEVKHFXKKTDNSVTRITNAEKSLKDLTEVKTAARELHDKCLSLST**
NQLEERVXVMEDEMNEMKHEEKFREKRIKRNKQSLQEIWDY
>2a_chr11_4
YSEPKKEVRTHGKEVKNLEKKLDEWLTRITNAEKSLKDLMELKTTTRELHDECTSLSSRF
NQLEERVSVMKDQMNEMKSEKKCREKRVKRNKKSLQEIWDY
>2a_chr16_5
YSKLKEEVRTNGKEVKNLEKKLD*WLTRITNEEKSLKDLMELKAMA*ELRDECTSLSSRC
NQLEERVSAMEDKMNEMK*EDKFREKRIKINEQSLQKIWDC
>2a_chrY_7
YSELRKDIQTKGKEVENFEKNSEECTTRITNTEKCLKELMELKTKAPELLEECRSLRSQC
DQLEERVSAMEDEMNEKK*EGKFREKRIERNEQSLQEIWDY
>2a_chrX_8
YCELQEEIQTKGKEVKNFGKNLDERIPRITNTEKCLKELMELKAKARELHEECRSLRSRC
DQLEETVSVMEDEMNEMK*ERKFREKRIKRNEQSLQEIWDY
>2a_chrY_10
YPELPEEIQTKGKEVKNLEKNLDKCITGITNTQKCLKELMDLKAKV*ELREECRSLRSQF
DQLEERVSVMEDEMNEMK*EGKFGEKRVKRNEQNLQEIWDY
>2a_chr3_11
*SELWEDIQTEGKEVENFEKNLEDCITRITNTEKCLKELMELKTKARELHEECRSLKS*C
NQLEERVTAVEDEMNAMKREGKFREKRIKRNEQSLQEIWDY
>2a_chrX_12
YSELRENIQTKGKEVENFXKNLEECVTRITNTEKCSKELMELKTKARELREECRSLRSLC
DQLEERVSAMEDEMNEMKREGKFREKRIKRIDQSLQEISEY
>2a_chr2_15
YSELREDIQTKGKEVENFEKNLEECITRITNTEKCLK*LMELKTKAQELREECRSLRS*C
NQLEERVSAMEDEMNEMK*EGKFREKRIKRNEQSLQEIWDY
>2a_chr5_18
YSELWEDIQTKGKEVENFEKNLEECITRITNTEKCLKELMELKTKARELCEECRSLRS*C
DQLEERVSAMEDEMNEMKREGKFREKRIKRNEQSLQEIWDY
>2a_chr9_20
YSELWEDIQTKGKEVENFEKNLEECITRITNTDKCLKELMELKSKA*ELHEECRSLRS*C
DQLEERVSAMEDEMNEMK*EGKFREKRMKRNEQSLQEIWDY
>2a_chr6_21
YSELWEDIQTKGKEVENFEKNLEECITRITNTEKCLKELMELKTKARELREECRSLRS*C
NQLEERVSAMEDEMNEMKQEGKFREKRTKRNEQSLQEIWDY
>2a_chrX_22
YSELREDIQTKGKEVENFEKNLEECITRITNTEKCLKELMELKTKARELREECRSLRSRC
DQLEERVSAMEDEMNEMK*EGKFREKRIKRNEQSLQEIWDY
>2a_chr6_24
YSELREDIQTKGKEVENFEKKLEECITTVTNTEKCLKELMELKTKARELREECRSLRSRC
DQLEERVSAMEDERNEMKQEGKFREKRIKRNEQSLQEIWDY
>2a_chr2_27
YSELREDIQTKGKEVENFEKNLEECITRITNTEKCLKELMELKTKARELREECRSLRSRC
DQLEERVSAMENEMNEMKRDGKFREKRIKRNEQSLQEIWDY
>2a_chr14_29
YSELREDIQTKGKEVENFEKNLEECITRITNTEKCLKELMELKTKARELCEECRSLRSRC
DQLEDRVSAMEDEMNEVK*EGKFREKRIKRNEQSLQEIWDY
>2a_chr11_31
YCELREDIQTKGKEVENFEKNLEECITRITNTEKCLKELMELKTKARELREECRSLRSRC
DQLEERVSAMEDEMNEMKREGKFREKRIKRNEQSLQEIWDY
>2a_chr2_32
YSELREDIQTKGKEVENFEKNLEECITRITNTEKCLKELMELKTKARELCEECRRLRSRC
DQLEERVSAMEDEMNEMKREGKFRGKRIKRNEQSLQEIWDY
>2a_chr10_34
YSELREDIQTKGKEVENFEKNLDERITRITNTEKCLKELMELKTKARELREECRSLRSRC
DQLEERVSAMEDEMNEMKREGKFRQKRIKRNEQSLQEIWDY
>2a_chr7_35
YSELREDIQTKGKEVENFEKN*EECITRITNTEKCLKELMELKTKARELREECRSLRS*C
DQLEERVSAMEDEMNEMKREXKFREKRIKRNEQSLQEIWDY
>2a_chr4_36
YSELREDIQTKGKEVENFEKNLEECITRRTNTDKCLKELMELKTKARELREECRSLRS*C
DQLEERVSAMEDEMNEMKREGKFREKRIKRNEQSLQEIWDY
>2a_chr8_37
YSELREDIQTKGKEVENFEKNLEECITRITNTEKCLKELMELKTKARELREECRSLRSRC
DQLEERVSAMEDEMNEMKREGKVREKRIKRNEQSLQEIWDY
>2a_chr9_40
YSELREDIQTKGKEVENFEKNLEECITRITNTEKCLKDLMELKTKARELREECRSLRSRC
DQLEERVSAMEDEMNEMKREGKFREKRIKRNEQSLQEIWDY
>2a_chr4_41
YSELWEDIQTKGKKVENFEKNLAECITRITNTEKCLKELMELKTKARELREECRSLRSRC
DQLEERVSAMEDEMNEMKREGKFREKRIKRNEQSLQEIWDY
>2a_chr3_42
YSELREDIQTKGKEVENFEKNLEECISRITNTEKCLKELMELKTKARELREECRSLRSRC
DQLEERVSVMEDEMNEMK*EGKFREKRIKRNEQSLQEIWDY
>2a_chr2_45
YSELWEDIQTKGKEVENFEKNLEECITRITNTEKCLKELMELKTKARELREECRSLRSRC
NQLEERVSAMEDEMNEMK*EGKFREKRI*RNEQSLQEIWDY
>2a_chr7_48
YSELREDILTKGKEVENLEKNLEECITRITNTEKCLKELMELKTKARELHEECRSLRS*C
DQLEERVSAMEDEMNEMKREGKFREKRIKRNEQSLQEIWDY
>2a_chr2_50
YSELQEDIQTKGKEVENFEKNLEECTTRITNTEKCLKELMELKTKAPELREECRSLRSRR
DQLEERVSAMEDEMNEMKREGKFREKRIKRNEQSLQEIWDY
>2a_chr3_51
YSELREDIQTKGKEVETFEKNLEECITRITNTEKCLKELMELKTKARELREECRSLRSQC
NQLEERVSAMEDEMNEMKREGKFREKRIKRNEQSLQEIWDY
>2a_chr3_52
YSELREDIQTKGKEVENFEKNLEECITRITNTEKCLKELMELKTKARELREECRSLRS*C
DQLEERVAVMEDEMNEMKREGKFREKRIKRNEQSLKEIWDY
>2a_chr18_53
YSELREDIQTKGKEVENFEKNLEECITRITNTEKCLKELMELKTKARELCEECRSLRSRC
NQLEERVSAMEDEMNEMK*EGKFREKRIKRNEQSLQEIRDY
>2a_chr16_54
YAELREDIQTKGKEVENFEKNLEECITRITNTEKCLKELMELKTKAQELREECRSLRSRC
DQLEERVSAMEDEMNEMK*EGKFREKRIKRNEQSL*EIWEY
>2a_chr4_55
YSELREDIQTKGKEVENFEKNLEECITRITNTEKCLKELMELKTKARELREECRSLRSQC
DQLEERVSAMEDKMNEMKREGKFREKRIERNEQSLQEIWDY
>2a_chr4_56
YSELWEDTQTKGKEVENFEKNLEESITRITNTEKCLKELMELKTKARELREECRSLRS*G
NQLEERVSAMEDEMNEMK*EGKFREKRIKRNEQSLQEIWDY
>2a_chr7_57
YSELREDIQTKGKEVENFEKNLEECITRITNTEKCLKELMELKTKARELREECRSLRSRC
NQLEERVSAMEDEMNEMKREGKFREKRIKRNEQSLQEIWDY
>2a_chr7_61
YSELREDIQTKGKEVENFEKNLEECITRITNTEKCLKELMELKTKARELREECRSLRSRC
DQLEXRVSAMEDEMNEMKREGKFREKRIKRNEQSLQEIWDY
>2a_chr9_62
YSELREDIQTKGKEVENFEKNLEECITRITNTEKCLKELMELKTKARELREECRSLRSRC
DQLEERVSAMEDEMNEMK*EGKFREKRIKRNEQSLQEIWDY
>2a_chr10_63
YSELQEDIQTKGKEVENFEKNLEECITRITNTEKCLKELMELKTKARELCEECRSLRS*C
DQLEERVSAMEDEMNEMKREGKFREKRIKRNEQSLQEIWDY
>2a_chr4_64
YSELWEDIQTKGKEVENFEKNLEECITRITNTEKCLKELMELKTKARELREECRSLRSRC
DQLKERVSAMEDEMNEMKREGKFREKRIKRNEQSLQEIWDY
>2a_chr2_65
YSELREDIQTKGKEVENFEKNLEECITRITNTEKCLKELMELKTKARELREECRSLRS*C
DQLEERVSAMEDEMNEMK*EGKFREKRIKRNEQSLQEIWDY
>2a_chr5_66
YSELWEDIQTKGKEVENFEKKLEECITRITNTEKCLKELMELKTKARELREECRSLRSRC
DQLEERVSVMEDEMNEMKREGKFREKRIKRNEQSLQEIWDY
>2a_chr13_67
YSELREDLQTKGKEVENFEKNLEECITRITNTEKCLKELMELKTKAQELREECRSLRSRC
DQLEERVSAMEDEMNEMKREGKFREKRIKRNEQSLQEI*DY
>2a_chr17_68
YSELREDIQTKGKEVENFEKNLEERITRITNTEKCLKELMELKTKARELREECRSLRSRC
DQLEERVSAMEDEMNEVKREGKFREKRIKRNEQSLQEIWDY
>2a_chr14_69
YSELWEDIQAKGKEVENFEKNLEECITRITNTEKCLKELMELKTKARELREECRSLRSRC
DQLEERVSAMEDEMNEMKREGKFREKRIKRNEQSLQEIWDY
>2a_chr8_71
YSELREDIQTKGKEVENFEKNLEECITRITNTEKCLKELMELKTKARELREECRSLRSRC
DQLEERVSAMEDEMNEMKREGKFREKRIKRNEQNLQEIWDY
>2a_chr12_72
YSELWEDIQTKGKEVENFEKNLDECITRITNTEKCLKELMELKTKAQELHEECRSLRSCC
DQLEERVSAMEDEMNEMKREGKSREKRIKRNEQSLQEIWDY
>2a_chr9_80
YSELREDIXTKGKEVENFEKNLEECITRITNTEKCLKELMELKTKA*ELRKECRSLRSRC
DQLEERVSAMEDEMNEMKREEKFREKRIKRNEQSLQEIWDY
>2a_chr2_81
YSELQEDIQTKGKEVENFEKNLEECMTRITNTEKCLKELMELKTKARELHEECRSLRSRC
DQLEERVSAMEDEMNEMKREGKFREKRIKRNEQSLQEIWDY
>2a_chr4_83
YSELREDIQTKGKEVENFEKNLEECITRITNTEQCLKELMELKTKA*ELREECRSLRSRC
NQLEERVSAMEDEMNEMKREGKFREK*IKRNEQSLQEIWDY
>2a_chr5_87
YSELWEDIQTKGKEVENFEKNLEECITRITNTEKCLKELMELKTKARELREECRSLRSQ*
DQLEERVSAMVDEMNEMK*EGKFREKRIKRNEQSLQEIWDY
>2a_chr14_88
YSELREDIQTKGKEVENFEKNLEECITRITNTGKCLKELMELKTKARELREECRSLRSQC
DQLEERVSAMEDEMNEMKGEGKYREKRIKRNEQSLQEIWDY
>2a_chr14_89
YSELWEDIQTKGKEVENFEKNLEECITRITNTEKCLKELMELKTKARELCEECRSLRSRC
DQLEERVSAMEDEMNEMKQEGKFREKRIKRNEQSLQEIWDY
>2a_chr12_90
YSELREDIQTKGKEVENFEKNLEECITRITNTEKCLKELMELKTKARELREECRSLRSQC
DQLEERVSAIEDEMNEMKREGKFREKRIKRNEQSFQEIWDY
>2a_chr12_93
YSELREDIQTKGKEVENFEKNLEECITRITNTEKCLKELMELKTKA*ELREECRSLRSRC
DQLEETVSAMEDEMNETK*EGKFREKRIKRNEQSLQEIWDY
>2a_chr3_94
YSELWEDIQTKGKEIENFEKNLEECITRITNTEKCLKEVMELKTKARELREECRSLRSQC
DQLEERVSAMEDEMNEMKREGKFREK*IKRNEQSLQEIWDY
>2a_chr8_96
YSELREDIQTKGKEVENFEKNLEECITRITNTEKCLKELMELKTKA*ELREECRSLRSQC
DQLEERVSAMEDEMNEMKREGKFREKRITRNEQSLQEIWDY
>2a_chrX_97
YSELREDIQTKGKEVENFEKNLEECITRITNTEKCLKELMELKTKARELREECRSLRSRC
DQLEERVSAMEDEMNEMKREGKFREKRIKRNEQSLQEIWDY
>2a_chr4_99
YSELREDIQTKGKEVENFEKNLEECITRITNTEKCLKELTELKTKARELHEECRSLRSRC
DQLEERVSEMEDEMNEMKQEGKFREKRIKRNEQSLQEIWDY
>2a_chr6_101
YSELQEDIQTKGKEVENFEKNLEECITRITNTEKCLKELMELKTKARELREECRSLRSRC
DQLEERVSAMEDEMNEMKRDGKFREKRIKRNEESLQEIWDY
>2a_chr5_102
YSELWEDTQTKGKEVENFEKNLEECKTRITNTEKCLKELMELKTKARELREECRSLRS*C
DQLEERVSAMEDEMNEMKQEGKFREKRIKRNEQSLQEIWDY
>2a_chr2_104
YSELREDIQTKGKEVENFEKNLEECITRITNTEKCLKELMELKTKARELREECRSLRSRC
DQLEERVSAMEDEMNEMK*EGKFREKRIKRNEQSLQEIGDY
>2a_chr5_105
YSELWEDIQTKGKEVENFEKNLEECITRITNTEKCLKELMELKTKARELREECRSLRSRC
DQLEERVSAMEDDMNEMKREGKFREKRIKTNEQSLQEIWDY
>2a_chrX_106
YSELQEDIQTKGKEVENFEKNLEECITRITNTEKCLKELMELKTKARELREECRSLRS*C
DQLEERVSAMEDEMNEMK*EGKFREKRIKRNEQSLQEIWGY
>2a_chr11_109
YSELREDIQTKCKEVENFEKNLEECITRITNTEKCLKELMELKTKARDLHEECRSVRSRC
DQLEERVSVMEDEMNEMK*EGKFREKRIKRNEQSLQEIWDY
>2a_chr1_110
YSELREDIQTKGKEVENFEKNLEECITRITNTEKCLKELMELKTKARELREECRSLRSRC
DQLEERISAMEDEMNEMKREGKFREKRIKRNEQSLQEIWDY
>2a_chr3_111
YSELREDIQTKGKEVENFEKNLEECITRITNTEKCLKELMELKTKA*ELREECRSLRSRC
DQLEERVSAMEDEMNEMKREGKFREKRIKRNEQSLQEIWDY
>2a_chr4_112
YSELWEDIQTKGKEVENFEKNLEECITRITNTEKCLKELMELKTKARELREECRSLRSRC
DQLEERVSAMEDEMNEMKREGKFREKRIKRNQQRLQEIWDY
>2a_chr10_113
YSELREDIQTKGKEVENFEKNLEECITKITNTEKCLKELMELKTKARELREECRSLRSRC
DQLEERLSAMEDEMNEMKRERKFREKRIKRNEQSLQEIWDY
>2a_chrY_115
YSALWEDIQTKGKEVENFEKNLEECITRITNPEKCLNELMELKTKAPELLEECRSLRSRC
DQLEERVSVMEDEMNEMKREGKSREKRIKRNEQSLREIWDY
>2a_chr6_116
YSELREDIQTKGKEVENFEKKLEECITRITNTEKCLKELMELKTKARELREECRSLRSQC
NQLEERVSAMEDEMNEMK*EGKFREKRIKRNEQSLQEIWDY
>2a_chrY_122
YSELWEDIQNKGKEVENFEKNLEECITRITNTEKCLKELMELKTKARELREECRSLRS*C
DQLEERVSVMEDEMNEMKRERKSIEKRIKRNEQSLQEIWDY
>2a_chr8_126
YSELQEDIQTKGKEVENFEKNLEECIIRITNTEKCLKEVMELKTKARELREECRSLRGRC
DQLEERVSMMENEMNEMKREGKFREKRIKRNEQSLQEIWDY
>2a_chrX_128
YSELREDIQTKGKDVENFEKNLEECITRINNTEKCLKELMELKTKARELRE*CRSLRSQC
DQLEERVSVMEDEMNEMKREGKFREKRIKRNEQSLQEIWDY
>2a_chr11_129
YSELREDIQTKGKEVENFEKKLEECITRITNTEKCLKELMEMKTKARELREGCRNFRSRC
NQLEERVSAMADEMNEMK*EGKSREKRIKRNEQSLQEIWDY
>2a_chr11_130
YSELREDIQTKGKEVENFEKKLEECITRITNTQKCLKELMEMKTKARELREGCRNLRSRC
NQLEERVSAMADEMNEMK*EGKSREKRIKRNKQSLQEIWDY
>2a_chr11_131
*SKLKKEVRTHGKEVKNLEKKLDKWLTRITNAEKSLKDLMELKTKARELHDECTSLSSRF
DQLEERVSVMEDEMNEMKREEKFREKRIKRNEQSLQEIWDY
>2a_chr7_132
YSELREDIQTKGKEVENFEKNLEECITRITNTKKCLKELMELKTKVQKLREECRSLRSRC
DQLEERVPAMEDEMNEMK*EGKFREKRIKKNEQSIQEIWDY
>2a_chr7_134
YSELWEDIQTKGKEVENFEKNLEECITRITNTEKCLKELMELKTKAQELREECRSLRSRC
DQLEERVSAMEDEMNEMKREGKFREKRLKRNEQSLQEIWDY
>2a_chr2_136
YSELWEDIQTKGKEVENFXKNLEECITRITNTEKCLKELMELKTKARELREECRSLRSRC
DQLEERVSAIEDEMNEMK*EGKFREKRIKRNEQSLQEIWDY
>2a_chr6_140
YSELQEDIQTKGKQVENFEKNLEECITRITNTKKCLKELMELKTKAQELHEECRSLRSRC
NQLEERVSAMEDEMNEMKREGKFREKRIKRNEQSLQEIWDY
>2a_chr5_142
YSELQEAIQTKGKEVENFEKNLEECITRITNTEKCLKELMELKTKARELREECRSLRSRC
DQLEERVSAMEDEMNEMKREGKFREKRIKRNEQGLQEIWDY
>2a_chrY_144
YSELREDIQTKGKEVENFEKNVEECITRITNTEKCLKELMELKTKAQELREECRSLRS*C
DQLEERVSAMEDEMNEMK*EGKFGEKRIKRNEQSLQEIWDY
>2a_chrY_145
YSELREDIQTKGKEVENFEKNVEECITRITNTEKCLKELMELKTKAQELREECRSLRS*C
DQLEERVSAMEDEMNEMK*EGKFGEKRIKRNEQSLQEIWDY
>2a_chrY_146
YSELREDIQTKGKEVENFEKNVEECITRITNTEKCLKELMELKTKAQELREECRSLRS*C
DQLEERVSAMEDEMNEMK*EGKFGEKRIKRNEQSLQEIWDY
>2a_chr11_147
YSELREDIQTKGKEVENFEKNLEECITRITNTEKCLKELMELKTKARELCEECRSLRSRC
DQLEERVSAMEDEMNEMKREGKFREKRIKRNEQSLQEIWDY
>2a_chr6_148
YSELW*DIQTKGKEVENFEKNLEECITRITNTEKCLKELMEMKTKARELREECRSLRSRC
DQLEERVSAMEDEMNEMKQEGKFRKKRTKRNEQSLQEIWDY
>2a_chr6_149
YSELPEETQTKGKEVENFETNLDECITRITNTEKCLKELMELKAKTRELREECRSLRS*C
DQLEERVSVMEDEMNEMKREGKFRDKRIKRNEQSLQEIWDY
>2a_chr6_151
YSELWVDIQTKGKEVENFEKNLEECITKMTNIEKCLKELMELKTKARELREQCKSLRSQR
DQLEERVSAMEDEMNEMKREGKFREKRIKRNEQSLQEIWDY
>2a_chr3_152
YSELWEDIQTKGKEVENFLKNLEECIIRITNTEKCLKELMELKTKARELREECRSLRSRC
DQLEERVLAMEDEMNEMKLEGKFREKRIKRNEQSLQEIWDY
>2a_chr5_153
YSELREDIQSKGKEVENFEKNLEECITRITNTEKCLKELMELKTKA*ELREEFRSLRSRC
DQLEERVSAMEEEMNEMKQEGKFREKRIKRNEQSLQEIWDY
>2a_chr5_156
YSELREDIQNKGKEVENFEKNLEECITRITITEKCLKELMELKTKARELREECRSLRSQC
DQLEERVSAMEDEMNGMK*EGKFREKRIKRNEQSLQEIWDY
>2a_chr5_157
YSELQEDIQTKGKEVENFEKNLEECITRITNTEKCLKELMELKTKARELREECRSLRSRC
SHLEERVSAMEDEMNEMKQEGKFREKRIKRNEQSLQEIWDY
>2a_chr11_160
YSELREDIQTKGKEVENFEKNLEECITRITNTEKCLXELMELKTKARELCEECRSHRSRR
DQLEERVSAMEDEMNEMTREVKFREKRIKRNEQSLQEIWDY
>2a_chr10_165
YSELREDIQTKGKEVENFEKNLEECITRITNTEKCLKELMELKTKARELHEECRSLRSRC
DQLEERVSAMEDEMNEMK*EGKFREKGIKRNEQSLQEIWDY
>2a_chr8_168
YSELREDIQTKGKEVENFXKNLEECITRITNTEKCLKELMELKTKARELREECRSLRS*C
DQLEERVSAMEDEMNGMK*EGKFREKRIKRNEQSLQEIWDY
>2a_chr5_170
YSELWEDIQTKGKEVENFEKNVEECITRITNTEKCLKELMELKTKARELREECRSLRSRC
NQLEERVSAMEDEMNEMK*EGKFKEKRIKRNEQSLQEIWDY
>2a_chrX_173
YSELREDIQTKGKEVENFEKNLEECITRITNTEKCLKELMELKTKARELREECRSLRSRC
DQLEERVSVMEDEMNEMKREGKSREKRIKRNEQSLQEIWDY
>2a_chr1_175
YSELREGIQTKGKEVENFEKN*EECITRITNTEKCLKELMELKTKARELREECRSLRSRC
DQLEERXSAMEDEMNEMK*EGKSREERIKRNEQSLQEIWDY
>2a_chr7_178
YSELREDIQTKGKEVENFEKNLEECITRITNTEKCLKELMELKTKARELCEECRSLRSRC
DQLEDRVSAMEDEMNEMKREGKFREKRIKRNEQSLQEIWDY
>2a_chr3_179
YSELREDIQTKGKEVENFEKNLEECITRITNTEKCLKELMELKTKA*ELREECRSLRSRC
NQLEERVSAMEDEMNEMKREGKFREKRIKTNEQSLQEIWDY
>2a_chr6_180
YSELRENIQTKSKEVENFEKNLKECMTRITNTEKCLKELMELKTKARELREECRSLRSQC
DQLEERVSVMEDEMNEMKQEGNFREKIIKRNEQSLQEIWDY
>2a_chr8_181
YSELQEDIQNKGKEVENFEKNLEECITRITNTEKCLKELMELKTKARELREECRSLRSRC
NQLEERVSAIEDEMNEMKGEGKFREKRIKRNEQSLQEIWDY
>2a_chr3_182
YSELREDIQTKGKEVENFEKNLEECITRITNTEKCLKELMELKTKARELREECRSLRSQC
DQLEERVSAMEDEMNEMKREGKFREKRIKRNEQSLQEIWDY
>2a_chr6_183
YSELREDIQTKGKEVENFEKNLEECITRITNTEKCLKELMELKTKARELREECRSLRS*C
DQQEERVSAMEDEMNEMKREGKFREKRIKRNEQSLQEIWDY
>2a_chr11_185
YSALREDIQTKGKEVENSEKNLEECITRITNTEKCLKELMELKTKARELREECRSLRSRC
DQLEERVSAMEDEMNEMKREGKFREKRIKRNEQSLQEIWDY
>2a_chrY_187
YSELREDIQTKGKEVENFEKGLEECITRITNTEKCLKELMELKTKARELREECRSLRSRC
DQLEERVSAMEDEMNEMK*EGKLREKRIKRNEQSLQAIWDY
>2a_chr8_190
YSELREDIQTKGKEVENFEKNLEECITRITNTEKCLKELMELKTKARELREECRSLRS*C
DQLEERVSAMEDEMNEMKREGKFREKRIKRNEQSLQEIWDC
>2a_chr6_193
YSELREDIQTKGKEVENFEKNLEECITRITNTEKCLKELMELKTKARELREECRSLRS*C
DQLEERVSAMEDEMNEMK*EGKFREKRIKRNEQSLQEIWDY
>2a_chr4_197
YSELREDIQTKGKEVENFEKNLEECISRISNTEKCLKELMELKTKARELREECRSLRSPC
DQLEERVSAMEDETNEMKREGKFREKRIKRNEQSLQEIWDY
>2a_chr8_200
YSELWEDIQTKGKEVENFEKNLEECITRITNTEKCLKELMELKTKARELCEECRSLRSRC
DQLEERVSAMEDEMNDMKQEGKSREKRIKRNEQSLQEIWDY
>2a_chr9_202
NSELREDIQTKGKEVENFEKNLEEYITRITNIERCLKELMELKTKARELREECRSLRSRC
DQLEERVSAMEDEMNEMKREGKFREKRIKRNEQSLQEIWDY
>2a_chr4_203
YSELREDIQTKGKEVENFEKNLEECITRITNREKCLKELMELKTKARELREECRSLRSRC
DQLEGRISAMEDEMNEMKREGKFREKRIKRNEQNLQEIWDY
>2a_chr1_204
YSELWEDIQTKGKEVENFEKNLEECITRVTNTEKCLKELMELKTKARELREECRSLRS*C
DQLEERVSAMEDEMNEMK*EGKFREKRIKRNEQSLQEIWDY
>2a_chr4_205
YSELREDIQTKGKEVENFEKSLEECITRITNTEKCLKELMELKTKAQELREECRSLRSQC
DQLEKRVSAMEDEMNEMKREGKFREKRIKRNEQSLQEIWDY
>2a_chr4_206
YSELREDIQTKGKEVENFXKNLEECITRITNTEKCLKELMELKTKARELCEECRSLRSRC
DQLEERVSVMEDEMNEMKREGKFREKRIKRNEQSLQEIWDY
>2a_chr1_207
YSELREDIQTKGKEVENFEKNLDECITRITNTEKCLKELMELKTKAQELREECRSLRS**
DQLEERVSAMEDEMNEMKREGKFREKRIKRNEQSLQEIWDY
>2a_chr5_208
YSELWEDIQTKGKEVENFEKNLEECITRITNTEKCLKELMELKTKARELREEYRSLRSRC
DQLEERVSAMEDEMNEMK*EGKFREKRIKRNEQSLQEIWDY
>2a_chr1_210
YSELQEDIQTKDKEVENFEKNLEECMTRITYTEKCLKELMELKTKARELREECRSLRSRC
NQLEERVSAMEDEMNEMK*EGKFREKRIQRNEQSLQEIWDY
>2a_chr6_212
YSELWEDIQTKGKEVENFEKNLEECITRITNTEKCLKELMELKTKARKLHEECRSLRS*C
DQLEETVSATEDEMNEMKQEGKFREKRIKRNEQSLQEIWDY
>2a_chr5_214
YSELWEDIQTKGKEVENXEKNLEECVTRITNTEKCLKKLMELKTKARELRDECRSLRS*C
DQLKERVSAMEEEMNEMKREGKFREKRIKRNEQSLQEIWDY
>2a_chr16_215
YSELREDIQTKGKEVENFEKNLEECITRITNTEKCLKELMELKTKAPELREECRSLRSRC
DQLEERVSAMEDEMNEMKREGKSREKRIKRNEQSLQEIWDY
>2a_chr18_218
YSELREDIQTKGKEVENFEKNLEECITRITNTEKCLKELMELKTKARELREESRSLRSRC
DQMEERVSAMEDEMNEMKREGKLREKRIKRNEQSLQEIWDY
>2a_chr4_219
YFELREDIQTKGKEVENFEKNLEECITRITNTEKCLKELMELKTKAQELREECRSLRSRC
DQLEEKVSAMEDEMNEMKQEGKFREKRIKRNEQSLQEIWDY
>2a_chr3_222
YSELQEDIQTKGKEVESFQKNFEE*LTRITNTEKCLKELMELKTKPRELREECRSLRSQC
DHLEESVSAMEDEMNEMK*EGKFREKRIKRNEQSLQEIWDY
>2a_chr2_223
YSELREDIETKGKEVENFEKNLEECITRITNTEKCLKEVMELKTKARELREECRSLRSRC
DQLEKRVSAMEDEMNEMKREGXFRGKRIKRNEQSLQEIWDY
>2a_chr11_227
YSELREDIQTKGKEVENFEKNLEECITRITNTEKCLKELMELKTKARELREECRSLRSQC
DQLEVRVSAMEDEMNEMKREGKFREKRIKRNKQSLQEIWDY
>2a_chr12_229
SSELREDIQTKGKEVENFEKHLEECITRITNTEKCLKELKELKTKARELREECRSLRSRC
DQLEERVSAMEDEMNEMKREGKFREKRIKRNEQSLQEIWDY
>2a_chrX_230
YSELREDIQTKGKEVENFEKNLEECITRITNREKCLKELMELKTKARELREECRSLRS*C
DQLEERVSAMEDEMNEMKREGKFREKRIKRNEQSLQEIWDY
>2a_chrX_232
YSELQEDIQTKGKEVENFEKNLEECITRITNTEKCLKELMELKTKARELREECRSLRSRC
DQLEERVSAMEDEMNEMK*EGKFREKRIKRNEQSLQEIWDY
>2a_chr18_233
YSELREDIQTKGKEVENFEKNLEECITRITNTEKCLKELMELKTKARELREECRSLRSQC
DQLEERVSAMEDEMNEMKREGKFREKRIKRNEQSLQEIWDY
>2a_chr1_235
YSELQEDIQTKGKEVENFEKNLEECITRITNTEKCLKELMELKTKAPELREECRSLRS*C
DQLEERVSAMEDEMNEMKREGKFREKRIKRNEQSLQEIWDY
>2a_chr4_237
YSELREDIQTKGKEVENFEKNLEECITRISNTEKCLKELMELKTKARELREECRSLRS*C
DQLEERVSAMEDEMNEMKREGKFREKRIKRNEQSLQGIWDY
>2a_chr5_240
YSELREDIQTKGKEVENVEKNLEEWITRITNTEKCLKELMELKTKARELREECRSLRSRC
DQLEERVSAMEDEMNEMK*EGKFREKRIKRNGQSLQEIWDY
>2a_chr4_241
YSELREDIRTKGKEVENFEKNLEECITRITNTEKCLKELMELKTKARELCEECRSLRSRC
DQLEERVSAMEDEMNEMK*EAKFREKRIKRNEQSLQEIWDY
>2a_chr18_242
YSELREDVQTKGKEVENFEKNLEECITRITNTEKCVKELMELKTKARLLREECRSLRS*C
DQLEERVSAMEDEMNEMKREGKFREKRIKRNEQSLQEIWDY
>2a_chr8_243
YSELWEDIQTKGKEVENFEKNLEECITRITNTEKCLKGLMELKTKARELREECRSLRSQC
DQLEERVSAMEDEMNEMK*EGKFREKRIKRNEQSLQEVWDY
>2a_chr4_245
YSELREDIQTKGKEVENFEKNLEECITRITNTEKCLKELMELKTKARELREECRSLRSRR
DQLEERVSAMEDEMNEMKREGKSREKRIKRNEQSLQEIWDY
>2a_chr7_247
YSELREDIQTKGKEVENFEKNLEECITRITNTEKCLTELMELKTKARELREEYRSLRG*C
DQLEERVSAMEDEMNEMK*EGKFREKRIKRNEQSLQEI*DY
>2a_chr2_249
YSELREDIQTKGKEVENFEKNLEECITRITNTEKCLKELMELKTKARELCEECRSLRSRC
NQLEESVSAMDDEMNEMKREGKSREKRIKRNEQSLQEIWDY
>2a_chr6_251
YSELREDIQTKGKEVENFXKNLEXCITRITNTEKCLKELMELKTKARELREECRSLRSRC
NQLEERISAMEDEMNEMKREGKFREKRIKRNEQSLQEIWDY
>2a_chr1_252
YSELQEDIQTKGKEVENFEKNLEECITRITNTEKCLKELMELKTKARELCEECRSLRSRC
DQLEERVSAMEDEMNEMKREGKFRKKRIKRNEQSLQEIWDY
>2a_chr1_254
YSELREDIQTKGKEVENFEKNLEECITRITNTEKCLKELIELKTKA*ELHEECRSLRSRC
DQLEERVSAMEDEMNEMKREGKFREKRIKKNEQSLQEIWDY
>2a_chr22_258
YSELQEDIQTKGKEVENFEKNLEECITRITNTEKCLKELMELKTKARELREECRSLRSRC
DQLEERVSAMEDEMNEMK*EGKFREKRIKRNEQSLQEIWDY
>2a_chr20_260
YSELREDI*TKGKEVENFEKNLEDCITRITNTEKCLKELMELKTKAQELRKECRSLRSRC
DQLEERVSAMEDEMNEMKREGKFREKRIKRNEQSLQEVWDY
>2a_chr2_263
YSELWEDIQTKGKEVENIEKNLEECITRITNTEK*LKELMELKTKARELREECRSLRSRC
DQLEERVSAMEDEMNEMKREGKFREKRIKRNEQSLQEIWDY
>2a_chr6_266
YSELREDIQTKGKEVENFEKNLEEYITRITNTEKCLKELMELKTKAQELREECRSLRSRC
DQLEERISAMEDEMNEMKREGKFREKRIKRNEQSLQEIWDY
>2a_chr4_269
YSELREDIQTKGKEVENFEKNLEECITRITNTEKGLKELMELKTKARELREECRSLRGRC
NQLEERVSAMEDEMNEMKRDGKFREKTIKRNEQNLQEIWDY
>2a_chr4_271
YSELREDIQTKGKEVENFEKNLEEGITRITNTEKCLKELMELKTKAQELREECRSLRSRC
DQLEERVSVMEDEMNEMKQEGKFREKRIKRNEQSLQEIWDY
>2a_chr4_274
YSELQEDIQTKGKEVENFEKNLEECITRITNTEKCLKELMELKTKARELHEECRSLRS*C
NQLEERVSAMEDEMNEMKREGKSREKRIKRNEQSLQEIWDY
>2a_chr12_275
YSELREDVQTKGKEVENFEKNLEECITRITDTEKCLKELMELKTKARELREECRSLRSRC
DQLEERVSAMEDEMNEMKRERKFREKRIKRNEQSLQEIWDY
>2a_chr14_278
YSELQEDIQTKGKEVENFEKNLEECITRIPNTEKCLKQLMELKTKARELHEECRSLRSRC
DQLEERVSAMEDEMNEMKREGKFREKRIKRNEQSLQEI*DY
>2a_chr2_280
YSELREDIQTKGKEVENFEKNLEECITRITNTEKCLKELMELKTKARELREECRSLRSRC
DQLEERVSVMEDEMNEMKREGKFREKRIKRNEQSLQEIWDY
>2a_chr11_281
YSELWEDIQTKGKGVENFEKNLEECINRITNTEKCLKELMELKTKARELREECRSLRSRC
NQLEERVSAMEDEMNEMKREGKFREKRIKRNEQSLQEIWDY
>2a_chr5_283
YSELREDIQTKGKEVENFEKNLEECITRKTKTEKCLKELMELKTKARELREECRSLRSRC
DQLEERVSAMEDEMNEMKREGKFREKRIKRNEQSLQEIWDY
>2a_chr6_285
YSELREDIQTKGKEVENFEKNLEECITRMTNTEKCLKELMELKTKARELREECRSLRS*C
DQLEERVSAMEDEMSEMK*EGKFREKRIKRNEESLQEIWDY
>2a_chr6_289
YSALREDIQTKGKEVENFEKNLEECITRITNTEKCLKELTELKTKARELREECRSLRSRC
DQLEERVSAMEDEMNEMKREAKFREKRIKRNEQSLQEIWDY
>2a_chr3_290
YSELREDIQTKGKEVENFEKNLEECITRITNTEKCLKELMELKTKARELREECRSLRSRC
NQLEERVSAMEDEMNEMKREGKFREKRIKRNEQSLQEIWDY
>2a_chr9_291
YSELQEDIQTKGKEVENFKKNLEECITRITNTEKCLKELMELKTKARELRVECRSLRSRC
DQLEERVSAMEDEMNEMK*EGKFREKRIKRNEQSLQEIWDY
>2a_chr1_295
YSELREDIQTKGKEVENFEKNLEECITRITNTEKCLKELMELKTKARELREERRSLRSRC
DQLEERVSAMEDEINEMKQEGKFREKRIKINEQSLQEIWDY
>2a_chr15_298
YSELREDIQTKGKEVENFEKNLEEGITRITNTEKCLKELMELKTKARELREECRSLRSRR
DQLEERVSAMEDEMNKMKLEGKFREKIIKRNEQSLQEIWDY
>2a_chr4_301
YSELREDIQTKGKEVENFEKNLEECITRITNTEKCLKELMELKTKAQELREECRSLRSRC
DQLEERVSAMEDEMNEMKREGKSREKRIKRNEQSLQEIWDY
>2a_chr13_303
YSELREDIQTKGKEVENFEKNLEEYITRITNTEKCLKELMELKTKARELHEECRSLRSGC
DQLEERVSAMEDEMNEMKREGKFREKRIKRNKQSLQEIWDY
>2a_chr4_307
YSELREDIQTKGKEVENFEKNLEECITRITNTEKCLKELMELKTKARELREECRSLRS**
NQLEERISAMEDEMNEMKQEGKFREKRIKRNEQSLQEIWDY
>2a_chr12_308
YSELREDIQTKGKEVENSXKNLEECITRITNTEKCLKELMELKTKARELREECRSLRSRC
DQLEETVSAMEDEMNEMK*EGKFREKRIKRNEQSLQEIWDY
>2a_chr11_311
YSELWEDIQTKGKEVENFEKNLEECITRITNTEKCLKELMELKTKARELREERRSLRSRC
DQLEERVSAMEDEMNEMKREGKFREKRIKRNEQSLQEIWDY
>2a_chr18_312
YSELREDIQTKGKEVENFEKNLEECITRITNTEKSLKELMELKTKARELRKECRSLRSRC
DQLEERVSAMEDEMNEMKREGKFREKRIKRNEQSLQEIWDY
>2a_chr8_313
YSELREDIQTKGKEVENFEKNLEECITRITNTEKCLKELMELKTKARELREECRSLRSQC
NQLEERVSAMEDEMNEMKREGKFREKRIKRNEQSLQEIWDY
>2a_chr2_314
YSELREDIQTKGKEVENFEKNLEECITRITNTEKCLKELMELKTKARELHEECRSLRSRC
DQLEERVSAMEDEINEMK*EGKFREKRIKRNEQSLQEIWDY
>2a_chr5_315
YSELWEDIQTKGKEVENFEKNVEECITRITNTEKCLKEMMELKTKARELREECRSLRSRC
DQLEERVSAMEDEMNEMK*EGKSREKRIKRNEQSLQEIWDY
>2a_chr2_318
YSELQEDIQTKGKEVENFEKNLEECITRITNTKKCLKELMELKTKA*ELREECRSLRSRC
NQLEERVSAMEDEMNEMKREGKVREKRIKRNEQSLQEIWDY
>2a_chr13_323
YSELREDIQTKGKEVENFEKNLEECITRITNTEKCLKELMELKTKARELREECRSLRSRC
DQLEERVSAMEDEMNEMKREGKSREKRIKRNEQSLQEIWDY
>2a_chr8_324
YSELQEDIQTKGKEVENFEKNLEECITRITNTEKCLKELMELKTKARELREECRSLRSRC
DQLEERVSAMEDEMNEMKQEGKFREKRIKRNEQSLQEIWDY
>2a_chr18_326
YSELREDIQTKGKEVENFEKNLEECITRITNTEKCLKALMELKTKARELREECRSLRSRC
DQLEERVSAMEDEMNEMKREGKSREKRIKRNEQSLQEIWDY
>2a_chr8_331
YSELREDIETKGKEVENFEKNLEECITRITNTEKCLKELMELKTKARELREECRSLRSRC
EQLEERVSAMEDEMNEMKREGKFREKRIKRNEQSLQEIWDY
>2a_chr8_332
YSELREDIQTKGKEVENFEKNLEECITRITNTEKCLKELMELKTKARELREECRSLRSRS
DQLEERVSAMEDEMNEMKREGKFREKRIKRNEQSLQEI*DY
>2a_chr20_333
YSELREDIQTKGKEAENFEKNLEECITRITNTEKCLKEWMELKAKARELREECRSLRSRC
NQLEERVSAMEDEMKEMKREGKSREKRIKRNEQSLQEILDY
>2a_chr5_336
YSELREDIQTKGKEVENFEKNLEECTTRITNTEKCLKELMELKTKA*ELREECRSLRSRC
DQLEERVSAMEDEMNEMKREGKFREKRIKXNEQSLQEIWDY
>2a_chr18_337
YSELREDIQTKGKEVENFEKNLEECITRITNIEKCLKELMELKTKARELREECRSLRSRC
DQLEERVSTMEDEMNEMKREGKSREKRIKRNEQSLQEIWDY
>2a_chr8_338
YSELREDIQTKGKEVENFEKNLEECITRITNKEKCLKELMELKTKARELREECRSLRSQC
DQLEERVSVMEDEMNEMKREGKSREKRIKRNEQSLQEIWDY
>2a_chr6_342
YSELREDIQTKGKEVENFEKNLEECITRITNTEKCLKELMELKTKARELREECRSLRSQC
DQLEERVSGMEDEMNEMKQEGKFREKRIKRNEQSLQEIWDY
>2a_chr15_344
YSELREDIQTKGKEVENFEKNLEECITRITNTEKCLKELTELKTKARELREECRSLRSRC
DQLEERVSAMEDEMNEMK*EGKFREKRIKRNEQSLQEIWDY
>2a_chr15_347
YSELREDIQTKGKEVENFEKNLEECITRITNTEKCLKELMELQTKARELREECRSLRSRC
DQLEERVSAMEDEMNEMKREGKFREKRIKRNEQSLQEIWDY
>2a_chr16_349
YSELWEDIQTKGKEVENFEKNLEECITRITNTEKCLKELMELKTKARELREECRSLRSRC
NQLEERVSAMEDEMNEMKREGKFREKRIKRNEQSLQEIWDY
>2a_chr10_350
YSELREDIQTKGKEVENFEKNLGECITRITNTEKCLKELMELKTKARELREECRSLRSRC
DQLEERVSAMEDEMNEMK*EGKFREKRIKRNEQSLQEIWDY
>2a_chr9_351
YSELQEDIQTKGKEVENFEKNLEECITGITNTEKCLKELMELKTKARELREECRSLRSRC
DQLEERVSAMEDEMNEMKREGKSREKRIKRNEQSLQEIWDY
>2a_chr4_353
YSELREDIQTKGKEVENFEKNLEECITRITNTEKCLKELMELKTKAREIREECRSLRSQC
DQLEERVSVMEDEMNEMK*EGKFRXKRIKRNEQSLQEIWDY
>2a_chr6_355
YSELREDIQTKGKEVENFEKNLEECITRITNTEKCLKELMELKTKARELCEECRSLRSRC
DQLEERVSAMEDEMNEMKQX-KSREKRIKRNEQSLQEIWDY
>2a_chrX_359
YSELREDIQTKGKEVENFEKNLEECITTITNTEKCLKELMELKTKARELREECRSLRSRC
NQLEERVSAMEDEMNEMKQEGKFTEKRIKRNEQSLQEIWDY
>2a_chr4_360
YSELWEDIQTKGKEVENFEKNLDECTTRITNTEKCLKELMELKTKAQELSEECRSLRSRC
DQLEERVSAMEDEMNEMKREGKFREKRIKRNEQSLQDIWDY
>2a_chr1_361
YSELWEDIQTKGNEVENFEKNLEECITRITNREKCLKELMELKTKARELREECRSLRSRC
DQLEERVSAMEDEMNEMKREGKSREKRIKRNEQSLQEIWDY
>2a_chr13_362
YSELREDIQTKGKEVENFEKNLEECITKITNTEKCLKELMELKTKARELREECRSLRSRC
DQLEERVSAMEDEMNEMKWEGKFREKRIKRNKQXLQEIWDY
>2a_chr2_365
YSELREDIQTKVKEVENFEKKLEECITRIINTEKCLKELMELKTKARELREECRSLRNRC
DQLEERVSVMEDEMNEMKREGKFREKRIKRNEQSLQEIWDY
>2a_chr5_366
YSELREDIQTKGKEVENFEKNLEECITRITNTEKCLKELMELKTKARELREECRSLRSQC
HQLEERISAMEDEMNEMK*EGKFREKRIKRNEQSLQEIWDY
>2a_chr18_367
YSELREDIQTKGKEVENFEKNLEECITRITNTEKCLKELMELKTKARELREECRSLRSRC
DQLEERVSAMEDEMNEMKQEGKFREKRIKRNEQSLQEI*DY
>2a_chr8_368
YSELLEDIQTKGKEVENFEKNLEECITRITNTEKCLKELMELKTKARELCEECRSLRSRC
DQLEERVSAMEEEMSEMKREGKFREKRIKRTEQSLQEIWDY
>2a_chr13_371
YSELREDIQTKGKEVENFEKNLEECITRITNTEKCLKELMELKTKARELREECRSLRSRC
NQLEERVSVMEDEMNEMKQEGKFREKRIKRNEQSLQEIWDY
>2a_chr9_372
YSELWEDIQTKGKEVENFEKNLEECITRITNTEKCLKELMELKTKAQELREECRSLRSRY
DQLEERVSAMEDEMKEMKREGKFRKKRIKRNEQSLQEIWDY
>2a_chr18_373
YSELQEDIQTKGKEVENFEKNLEECITRITNTEKCLKELMELKTKARELREECRSLRSRC
DQLEERVSAMEDEMNEMK*EGKFREKRIKRNEQSLQEIWDY
>2a_chr8_374
YSELREDIQTKGKEVENFEKNLEECITRITNTEKCLKELMELKTKARE*REQCRSLRSRC
DQLEERVSAMEDEMNEMK*EGKSREKRIKRNEQSLQEIWDY
>2a_chr1_375
YSELWEDIQTKGKEVENFEKNLEECITRITNTEKCLKEVMELKTKARELREECRSLRSPC
DQLEERVSAMEDEMNEMKREGKSREKRIKRNEQSLQEIWDY
>2a_chr11_376
YSELREDIQTKGKEVENFEKNLEECITRITNTEKCLKELMELKTKA*ELREECRSLRSRC
DQLEERVSVMEDEIKEMKREGKFREKRIKRNEQSLQEIWDY
>2a_chr8_378
YSELWEDIQTKGKEVENFEKNLEECITRITNTEKCLKELMEQKTKA*ELREECRSLRSRC
DQLEERVSAMEDEMNEMKREGKFREKRIKRNEQSLQEIWDY
>2a_chrX_380
YSELREDIQTKGKEVENFEKNLEECITRITNTEKCLKELMELKTKAQELREECRSLRSQC
DQLEERVSAMEDEMNEMK*EGKFREKRIKRNEQSLQEIWDY
>2a_chr2_381
YSELREDIQTKGKEVENFEKNLEECITRITNTEKCLK*LMELKTKARELREECRSLRSRC
DQLEERVSAMEDEMNEMKREGKSREKRIKRNEQSLQEIWDY
>2a_chr10_387
YSELREDIQTKGKEVENFEKNLEECITRITNTEKCLKELMELKTKARELREECRSLRS*C
DQMEERVSAMEDEINEMKREGKFREKRIKRNEQSLQEI*DY
>2a_chr9_388
YSELREDIQTKGKAVENFEKNLGECITRITNTEKCLKELMELKTKARELREECRSLRSRC
DQLEERVSAMEDEMNEMKREGKFREKRIKRNEQSLQEIWDY
>2a_chr22_392
YSELWEDIQTKGKEVENFEKNLEECITRITNTEKCLKELMELKTKARELHEECRSLRSRC
DQLEERVSAMEDEMNEMKREGKFREKRIKRNEQSLQEIWDY
>2a_chr18_394
YSELQEDIQTKGKEVENFEKNLEECITRITNTEKCLKELMELKTKARELREECRSLRSQC
DQLEERVSVMEDEMNEMK*EGKFREKRIKRNEQSLQEIWDY
>2a_chr7_395
YSELQEDIQTKGKEVENFEKNLEECITRITNTEKCLKELMELKTKARELREECRSLRS*C
DQLEERVSAMEDEMNEMK*EGKFREKRIKRNEQSLQEIWDY
>2a_chr18_397
YSELWEDIQTKGKEVENFEKNLEECITRITNTEKCLKELMELKTKARELREECRSLRSRC
DQLEERVSAMEDEMNEMKREGKFREKRIKRNEQSLQEIWDY
>2a_chr5_398
YPELREDIQTKGKEVGNFEKNLEECITRITNTEKCLKELMELKTKARELCEECRSLRSRC
DQLEERVSVMEDEMNEMK*EGKFREKRIKRNEQSLQEIWDY
>2a_chr13_402
YSELWEDIQTKGKEVENFEKNLEECITRITNTEKCLKELMELKTKARELREECRSLRS*C
DQLEERVSTMEDEMNEMK*EGKFREKRIKRNEQSLQEICDY
>2a_chr15_403
YSELREDIQTKGKEVENFEKNLEECITRITNTEKCLKELMELKTKARELREECRSLRS*C
DQLEERVSAMEDERNEMKQEGKFREKRIKRNEQSLQEIWDY
>2a_chr11_404
YSELREDIQTKGKEVENFEKNLEECITRITNTEKCLKELMELKTKARELREECRSLRSRC
NQLEERVSAMEDEMNEMKREGKFREKRIKRNEQSLQEIWDY
>2a_chr2_405
YSELREDIQTKGKEVENFEKNLEECITRITNTEKCLKELMELKTKARELREECRSLRSRC
DQLEERVSAMEDEMNEMKREGKFREKRIKRNEQSLQEIWDY
>2a_chr3_406
YSELREDIQTKGKEVENFEKNLEECITRIIKTEKCLKELMELKTKARELREECRSLRSRC
DQLEERVSAMEDEMNEMK*EGKFREKRIKRNEQSLQEIWDY
>2a_chr14_410
YSELREDIQTKGKEVENFXKNLEECITRITNTEKCLKELMELKTKARELREECRSLRSRC
DQLEERVSAMEDEMNEMKREGKFREKRIKRNEQSLQEIWDY
>2a_chr2_411
YSELREDIQTKGKEVENFEKNLEECITRITKTEKCLKELMELKTKAGEIREECRSLRS*C
DQLEERVSAMEDEMNEMKREGKFREKRIKRNEQSLQEIWDY
>2a_chr18_414
YSELREDIQTKGKEVENFEKNLEECITRITNTEKCLKELMELKTKARELREECRSLRSRC
DQLEERVSAMEDEMNEMKREGKFREKRIKRNEQSLQEIWDY
>2a_chr1_416
YSELREDIQTKGKEVENFEKNLEECITRITNTEKCLKELMELKTKARELREECRSLRSRC
DQLEERVSAMEDEMNEMKREGKFREKRIKRNEQSLQEIWDY
>2a_chr3_417
YSELREDIQTKGKEVENFEKNLEECITRITNTEKCLKELMELKTKARELREEYRSLRSRC
DQLEERVSAMEDEMNEMKREGTFREKRIKRNEQSLKEIWDY
>2b_chrY_2
YSELWKDIQTKGKEVENFEKNSEECTTRITNTEKFLKELMELKTKAPELLEECRSLRSQC
DQLEERVSAMEDEMNERK*EGKFREKRIERNEQSLQEIWDY
>2b_chr6_3
YSELREDIQTKGKEVENFEKDLEECITRITNTEKCLKELMELKTKARELREECRSLRSRC
DQLEERVSAMEDEMNEMKREAKVREKRIKRNE*SLQEIWDY
>2b_chr2_4
YSELREDIQTKGKEVENFEKNLEECITRITNTEKCLKELMELKTKARELREECRSLRS*C
DQLEERVSVMEDEMNEMKREGKFREKRIKRNEQSLQEIWDY
>2b_chr8_5
YSELREDIQTKGKEVENFEKNLEECITRITNTEKCLKELMELKTKARELREECRSLRSRC
DQLEERVSVMED*MNEMK*EGKFREKRIKRNEQSLQEIWDY
>2b_chr4_6
YSELWEDIQTKGKEVENFEKNLEECITRITNTEKCLKELMELKTKARELREECRSLRSR*
DQLEERVSAMEDEMNEMKREGKFREKRIKRNEQSLQEMWDY
>2b_chrY_7
YSELREDIQTKGKEVENFEKNLEECVTRITNTEKCLKELIELKTKARELHEECRSLRSRC
DQLEERVSAMEDEMNDMKREGKVREKRIKRNEQSLQEIWDY
>2b_chr7_8
YSELREDIQTKGKEVENFEKNLEECITRITNTEKCLKELMELKTKARELREECRSLRSRC
DQLEERVSAMEDEMKEMKREGKFREKRMKRNERSLQEIWDY
>2b_chrX_9
YSELREDIQTKGKEVENFEKNLEECITRITNTEKCLKELMELKTKARELREECRSLRSRC
DQLEERVSAMEDEMNEMKREGKFKEKRIKRNEQSLQEIWDY
>2b_chr3_12
DSELREDIQTKGKEVKNFEKNLEECITRITNTEKCLKELMELKTKARELREECRSLRSPC
DQLEERVSAMEDEMNEMKREGKFREKRIKRNEQSLQEIWDY
>2b_chrX_13
YSELREDIQTKRKEVENFEKNLEECITRITNTEKCLKELMELKTKARELREECRSLRSQC
DQLEERVSAMEDEMNEMKQEGKFREKRIKRNEQSLQEIWDY
>2b_chr7_14
YSELREDIQTKGKEVENFEKNLEECITRITNTEKCLKELMELKTKARELREECRSLRSRC
DQPEERVSAMEDEMNEMKREGKFREKRIKRNEQSLQEIWDC
>2b_chr2_15
YSELREDIQTKGKEVENFEKNLEECITRITNTEKCLKELMELKTKARELREECRSLRSRC
DQLEERVSAMEDEMNEMKREGKVREKRIKRNEQSLQEIWDY
>2b_chr4_17
YSELREDIQTKGKEVENFEKNLEECITRITNTEKCF-XLMELKTKARELREECRSLRSRC
DQLEERVSAMEDEMNEMKREGKFREKRIKRNEQSLQEIWDY
>2b_chr3_19
YSELREDIQTKGKEVENFEKNLEECITRITNTEKCLKELMELKTKARELREECRSLRSRC
DQLEERVSAMEDEMNEMKREGKFREKRIKRNEQSLQEIWDY
>2b_chr5_20
YSELREDIQTKGKEVENFEKNLEECITRITNTEKSLKELMELKTKARELREECRSLRS*C
DQLEERVSAMEDEMNEMKREGKVREKRIKRNEQSLQEIWDY
>2b_chr3_21
YSELREDIQTKGKEVENFEKNLEECITRITNTEKCLKELMELKTKARELREECRSLRSRC
DQLEERVSAMEDEMNEKKREGKFREKRIKRNEQSLQEIWDY
>2b_chr2_22
YSELREDIQTKGKEVENFEKNLEECITRITNTEKCLKELMELKTKARELREECRSLRSRC
DQLEERVSAMEDEMNEIKREGKVREKRIKRNEQSLQEIWDY
>2b_chr13_23
YSELREDIQTKGKEVENFEKNLEECITRRTNTEKCLKELMELKTKARELREECRSLRSR*
DQLEDRVSAMEDEMNEMKREGKFRXKKIKRNEQSLQEIWDY
>2b_chr18_25
YSELREDIQTKGKEVENFEKNLEECITRITNTEKCLKELMELKAKARELREEFRSLRSRC
DQLEERVSAMEDKMNEMKREGKVREKRIKRNEQSLQEIWDY
>2b_chr6_26
YSELREDIQTKGKEVENFEKNLEECITRITNTEKCLKELMELKTKARELREECRSLRSRC
DQLEERVSAMEDEMNEMKREGKVREKRIKRNEQSLQEIWDY
>2b_chrX_28
YSELREDIQTKGKEVENFEKNLEECITRISNTEKCLKELMELKTKARELREECRSLRSRC
DQLEERVSAMEDEMNEMKREGKVREKRIKRNKQSLQEIWDY
>2b_chr12_29
YSELREDIQTKGREVENFEKNLEECITRITNTEKCLKELMELKTKARELREECRSLRSRC
DQLEERVSVMEDEMNEMK*EGKFTEKRMKRNEQSLQEIWDY
>2b_chr5_30
YSELREDIQTKGKEVENFEKNLEECITRITNTEKCLKELMELKTKARELLEECRSLRSRC
NQLEERVSAMEDEMNEMKREGKVREKRIKRNEQSLQDIWDY
>2b_chr9_32
YSELREDIQTKGKEVENFEKNLEECITRITNTEKCLKELMELKTKARELLEECRSLRSRC
DQLEERVSAMEDEMNEMKREGKFREKRIKRNEQSLQEIWDY
>2b_chr13_33
YSELREDIQTKGKEVENFEKNLEECITRITNTEKCLKELMELKTKARELREECRSLRSRC
DQLEERVSAMEDEMNEMKREGKFREKRIKRNEQSLQEIWDY
>2b_chr4_36
YSELREDIQTKGKEVENFEKNLEECITRITNTEKCLKELMELKTKARELREECRSLRSQC
DQLEERVSAMEDEMNEMK*EGKVRXKRIKRNEQSLQEIWDY
>2b_chr18_38
YSELREDIQTKGKEVENFEKNLEECITRITNTEKCLKELMELKTKARELREECRSLRSRC
DQLEERVSAMEDEMNEMKREGKFREKRIKRNEQSLQEIWDY
>2b_chr3_39
YSELQEDIQTKGKEVENFEKNLEECITRITNTEKCLKELMELKTKARELHEECRSLRS*C
DQLEERVSAMEDEMNEMKREGKVREKRIKRNEQSLQEIWGY
>2b_chr2_40
YSELREDIQTKGKEVENFEKNLEECITRITNTEKCLKELMELKTKAQELREECRSLRSRC
DQLEERVSAMEDEMNEMNREGKVREKRIKRNEQSLQEIWDY
>2b_chr3_41
YSELREDIQTKGKEVENFEKNLEECITRITNTEKCLKELMELKTKARELREECRSLRSQC
DQLEERVSAMEDEMNEMKREGKVREKRIKRNEQSLQEIWDY
>2b_chr1_42
YSELREDIQTKGKEVENFEKNLEECITRITNTEKCLKELMELKTKVRELREECRSLRSRC
DQLEERVSAMEDEMNEMKREGKVREKRIKRNEQSLQEIWDY
>2b_chr7_46
YSELREDIQTKGKEVENFENNLEECITRITNTEKCLKELMELKTKARELREECRSLRSQC
DQLEERVSAMEDEMNEMKREGKFREKRIKRNEQSLQEIWDY
>2b_chr3_48
YSELWEDIQTKGKEVENFEKNLEKCITRITNTEKCLKELMELKTKARELREECRSLRSRC
NQLEERVSAMEDEMNEMKREGKFREKRIKRNEQSLQEIWDY
>2b_chr11_49
YSELREDIQTKGKEVENFEKNLEECINRIINTEKCLKELMELKTKSRELREECRSLRSQC
DQLEERVSAMEDEMNEMKREGKFREKRIKRNEQSLQEIWDY
>2b_chr14_50
YSELREDIQTKGKEVENVEKNLEECITRITNTEKCLKELMELKTKARELREECRSLRSRC
DQLEERVSAMEDEMNEMKREGKFREKRIRRNEQSLQEIWDY
>2b_chr12_51
YSALREDIQTKGKEVENFEKNLEECITRITNTEKCLKELMGLKTKARELREECRSLRSRC
DQLEERVSAMEDEMNEMKREGKFREKRIKRNEQSLQEIWDY
>2b_chr12_52
YSELREDIQTKGKEVKNFEKNLEECITRITNTEKCLKELMELKTKARELREECRSLRS*C
DQLEERVSAMEDEMNEMKREGKFREKRIKRNEQSLQEIWDY
>2b_chr7_54
YSELWEDIQTKGKEVENFEKNLEECITRITNTEKCLKELMELKTKARELHEECRSLRSRC
DQLEERVSAMEDEMNEMKGEGKFREKRIKRNEQSLQEIWDY
>2b_chr5_55
YSELREDIQTKGKEVENFEKNLQECITRITNTEKCLKELMEMKTKARELREEHRSLRSQC
DQLEGRVSAMEDEINEMKREGKFREKRIKRNEQSLQEIWDY
>2b_chr2_57
YSELQEDIQTKGKEVEKLEKNLEECITRITNTEKCLKELMELKTKARELREECRSLRSQC
DQLEERVSAMEDEMNEMKREGKFREKRIKRNEQSLQEIWDY
>2b_chr14_58
YFELWEDIQTKGKEVENFEKSLEECITRITNTEKCLKELMELKTKARELREECRSLRS*C
DQLEERVSAMEDEMNEMK*EGKFREKRIKRNEQSLQEIWDY
>2b_chrX_59
YSELREDIQTKGKEVEHFEKNLEECITRITNTEKCLKELMELKTKARELHEECRSLRSRC
DQLEERVSAMEDEMNEMKREGKFREKRIKRNEQSLQEIWDY
>2b_chr13_61
YSELREDIQTKGKEVENFEKNLEEGITRITNTEKCLKELTELKTKARELREECRSLRSRC
DQLEERVSAMGDEMNEMKREGKFREKRIKRNEQSLQEIWDY
>2b_chr7_65
YSELWEDIQTKGKEVENFEKNLEECITRITNTEKCLKELMELKTKA*ELHEECRSLRSQC
DQLEERVSAMEDEMNEMKREGKLREKRIKRNEQSLQEIWDY
>2b_chr4_66
YSELWEDIQTKGKEVENFEKNLEECITRITNTEKCLKELMELKTKARELREECRSLRSQC
DQLEERVSAMEDEMNAMKREGKFREKRIKRNGQSLQEIWDY
>2b_chr8_67
YSELREDIQTKGKEVENFEKNLEECITRITNTEKCLKELMELKTKARELREECRSLRSRC
DQLEERVSAMEDETNEMKREGKFREKRITRNEQSLQEIWDY
>2b_chr12_74
YSELREDIQTKGKEVENXEKNLEECITRITNTEKCLKELMELKTKARELREECRSLRSRC
DQLEERVSAMEDEMNEMKQEGKFREKRIKRNEQSLQEIWDY
>2b_chr1_75
YSELREDIQTKGKEVENFXKNLEECITRITNTEKCLKELMELKTKARELREECRSLRS*C
DQLEERVSAMEDEMNEMK*EGKFREKRIKRNEKSLQEIWDY
>2b_chr14_79
YSEIREDIQTKGKEVENFEKNL*ECITRITNTEKCSKELMELKTKARELCEECRSLRSRC
DQLEERVSAMEDEMNEMK*EGKFREKRIKRNEQSLQEIWDY
>2b_chr8_80
YSELREDIQTKGKEVENFEKNLEECITRINNTEKCLKELMELKTKARELREECRSLRSRC
DQLEERVSAMEDEMNEMKREGKFREKRIKRNEQSLQEIWDY
>2b_chr3_81
YSELREDIKTKGKELENFEKNLEECITRITNTEKCLKELMELKTKARELREECRSLRSRC
DQLEERVSAMEDEMNEMKREGKFREKRIKRNEQSLQEIWDY
>2b_chr8_83
YSELREDIQTKGKEVENFEKNLEECITRITNTEKCLKELMELKTKA*ELREECRSLRSRC
DQLEERVSAMEDEMNEMKREGKSREKRIKRNEQSLQEIWDY
>2b_chr14_85
YSELREDIQTKGKEVENFEKKLEECITRITNTEKCLKELMELKTKARELREECRSLRSQC
DQLEEKVSAMEDEMNEMK*EGKFREKRIKRNEQSLQEIWDY
>2b_chr5_86
YSELREDIQTKGKEVENFEKNLEECITRITNTEKCLKELMELKTXARELREECRSLRSRC
DQLEERVSAMEDEMNEMKREGKFREKRIKRNEQSLQEIWDY
>2b_chr17_87
YSELWEDIQTKGKEVENFEKNLEECITRITNTEKCLKELMELKTKARELREECRSLRSRC
DQLEERVSAMEDEMNEMKREGKFREKRIKRNEQSLQEIWDY
>2b_chr12_88
YSELREDIQTKGKEVENFEKNLEERITRITNTEKCLKELMELKTKAQELGEECRSLRSRC
DQLEERVSAMEDEMNEMKREGKFREKRIKRNEQSLQEIWDY
>2b_chr18_90
YSELREDIQTKGKEVENFEKNLEECITRITNTEKCLKELMELKTKARELREECRSLRSRC
D*LEERVSAMEDEMN*MK*EGKFRERRIKRNEQSLQEIWDY
>2b_chr7_91
YSELREDIQTKGKEVENFEKNLEECITRIANTEKCLKELMELKTKAGELREECRSLRSRC
DQLEERVSAMEDEMNEMKREGKFREKRIKRNEQSLPEVWDY
>2b_chr2_93
YSELREDIQTKGKEVENFEKNLEECITRITNTEKCLKELMELKTKARELREECRSLRSRC
DQLEERVSAMEDEMNEMKQEGKFREKRIKRNEQSLQEVWDY
>2b_chr15_95
YSELREDIQSKGKEVENFEKNLEECITRITNTEKCLKELMELKTKARELREECRSLRSRC
DQLEERVSAMEDEMNEMKREGKFREKRIKRNEQSLQEIWDY
>2b_chr9_97
YSELREDIQTKGKEVENFEKNLEECITRITNTEKCLKELMEQKTKARELREECRSLRSRC
DQLEERVSAMEDEMNEMKREGKFREKRVKINEQSLQEIWDY
>2b_chr3_98
YSELREDIQTKGKEVENFEKNLEECITRITNTEKCLKELMELKTKARELREECRSLRGRC
DQLEERV*AMKDEMNEMKREGKFREKRIKRNEQSLQEIWDY
>2b_chr17_99
YSELREDIQTTGKEVENFEKNLEECITRITNTEKCLKELMELKTKARELREECRSLRSQC
DQLEERVSATEDEMNEMKREGKFREKRIKRNEQSLQEIWDY
>2b_chr3_103
YSELQEDIQTKGKEVENFQKNLEECITRITNTEKCLKELMELKTKA*ELREECRSLRS*C
DQLEERVSAMEDEMNEMKREGKFREKRIKRNEQSLQEIWDY
>2b_chr3_104
YSELREDIQTKGKEVENFEKNLEECITRITNTEKCLKELMELKTKARELREECRSLRSRC
DQLEERVSAMEDEMNEMKREGKFREKRIKRNEQSLQEIWDY
>2b_chr12_108
YSELREDIQTKGKEVENFEKNLEECITRITNTEKCLKELMELKTKARELREECRSLRSRC
NQLEERVSAMEDEMNEMKREGKFREKRIKRNQQSLQEIWDY
>2b_chr1_109
YSELREDIQTKGKEVENFEKNLEECITRITNTEKCLKELMELKTKARELREECRSLRSRC
DQLEERVSAMEDEMNEMKREGKFREKRIKRNEQSLQEIWDY
>2b_chr17_110
YSELREDIQTKGKEVENFEKNLEECITRITNTEKCLKELMELKTKARDLREECRSLRSRC
DQLEERVSVMEDEMNEMKREGKFREKRIKRNEQSLQEIWDY
>2b_chr1_111
YSELREDIQTKGKEVENFEKNLEECITRITNTEKCLKELMELQTKARELREECRSLRSQC
DQLEERVSAMEDEINEMK*EGKFREKRIKRNEQSLQEIWDY
>2b_chrX_112
YSELREDIQTKGKEVENFEKNLEECITRIINTEKCLKELMELKTKAQELREECRSLRSRC
DQLEERVSAMEDEMNEMKREGKFREKRIKRNEQSLQEIWDY
>2b_chr13_116
YSELLEDIQTKGKEVENFEKNLEECITRITNTEKCLKEMMEMKTKARELREECRSLRSRC
DQLEERVSAMEDQINEMKREGKFREKRIKRNEQSLQEIWDY
>2b_chr8_118
YSELWKDIQTEGKEVENFEKNLEECITRITNTEKCLKELMELQTKARELREECRSLRSQC
DQLEERVSAMEDEMNEMKREGKFREKRIKTNEQSLQEIWDY
>2b_chr8_120
YSQLREDIQTKGKEVENFEKNLEECITRITNTEKCLKELMELKTKARELREECRSLRSRC
DQLEERVSAMEDEMNEMKREGKFREKRIKRNEQSLQEIWDY
>2b_chr3_121
YSELWEDIQTKGKEVENFEKNLEECITRITNTEKCLKELMKLKTKA*ELREECRSLRRRC
DQLEERVSVMEDEMNEMK*EGKFREKRIKRNEQSLQEIWDY
>2b_chr18_122
YSELREDIQTKGKEVENFEKNLEECITRITNTEKCLKELMELKTKARELREECRSLRSRC
DQLEERVSAMEDEMNEMKREGNFREKRIKRNEQSLQEIWDY
>2b_chr4_123
YSELREDIQTKGKEVENFEKSLEECITRITNTEKCLKELMELKTKARELREECRSLRSRC
DQLEERVSAMEDEMNEMKREGKVREKRIKRNEQSLQEIWDY
>2b_chr6_124
YSELWEDIQTKGKEVENFEKNLEECITRITNTEKCLKELMELKTKARELREECRSLRS*C
DQLEERVSAMEDEMNEMKREGKVREKRVKRNEQSLQEIWDY
>2b_chr5_125
YSELREDIQTKGKEVENFEKNLEECITRITNTEKCLKELMELKTKARELREECRSLRS*C
DQLEERVSAM*DEMNEMKREGKVREKRIKRNEQSL*EIWDY
>2b_chr6_126
YSELREDIQTKGKEVENFEKNLEECITRITNTEKCLKELMELKTKARELREECRSLRSRC
DQLEERVSAMEDEMNEMKREGKFREKRIKRNEQSLQEIWDY
>2b_chr16_132
YSELREDIQTKGKEVENFEKNLEECITRITNTEKCLKELMELKTKARELREECRSLRSRC
DQLEERVSAMEDEMNEMKREGKVREKRIKRNEQSLQEIWDY
>2b_chr16_133
YSELREDIQTKGKEVENFEKNLEECITRITNTEKCLKELMELKTKARELREECRSLRSRC
DQLEERVSAMEDEMNEMKREGKVREKRIKRNEQSLQEIWDY
>2b_chr12_139
YSELREDIQTKGKEVENFEKNLEECITRITNTEKCLKELMELKTKARELREECRSLRS*C
DQLEERVSAMEDEMNEMKREGKVREKRIKRNEQSLQEIWDY
>2b_chr2_140
YSELREDIQTKGKEVENFEKNLEECITRITNTEKCLKELMELKTKARELREECRSLRS*C
DQLEERVSAMEDEMNEMK*EGKVREKRINRNEQSLQEIWDY
>2b_chr2_142
YSELREDIQTKGKEVENFXKNLEECITRITNTEKCLKELMELKTKARELLEECRSLRSRC
DQLEEGVSAMEDEMNEMKREGKFREKRIKRNEQSLQEIWDY
>2b_chr3_143
YSELQEDIQTKGKEVENFEKNLEECITRITNTEKCLKELMELKTKARELREECRSLRSRC
DQLEERVSAMEDEMNEMK*EGKFREKRIKRNEQSLQEIWDY
>2b_chr2_144
YSELREDIQTKGKEVKNFEKNLEECITRITNTEKCVKELMELKTKARELREECRSLRSRR
DQLEERVSAMEDEMNEMKREGKFREKRIKRNEQSLQEIWDY
>2b_chrY_146
YSELWEDIQTKGKEVENFEKNLEECITGITNTEKCLKERMKLKTKAPELREECRSLRS*C
DQLEERVSAMEDEMNEMK*EGKFREKRIKRNEQSLQEIWNY
>2b_chrY_147
YSELWEDIQTKGKEVENFEKNLEECITGITNTEKCLKERMKLKTKAPELREECRSLRS*C
DQLEERVSAMEDEMNEMK*EGKFREKRIKRNEQSLQEIWNY
>2b_chr11_148
YSELWENIQTKGKEVENFEKNLEECITRITNTEKCLKELMQLKTKARELREECKSLRN*C
DQLEERVSAMEDEMNEMKQEGKFREKRIKRNDQSLQEI*DY
>2b_chr12_150
YSELWEDIQTKGKEVENFEKNLE*CITRITNTEKCLKEVMELKTKARELHEECKSLRSRC
DQLEERVSAMEDEMNEMKREGKFREKRIKRNEQSLQEIWDY
>2b_chrX_151
YSELREDIQTKGKEVENFEKNLEECITRITNTEKCLKELMELKTKARELHEECRSLRS*C
DQLEERVSVMEDEMNEMKREVKFREKRMKGNEQSLQEI*DY
>2b_chr3_152
YSELREDIQTKGKEVENFEKYLEEYITRITNTEKCLKELMELKTKARELREESRSLRSRR
DQLEERVSAMEDEMNEMKPEGKFREKRIKRNEQSLQEIWDY
>2b_chr11_153
YFELQEDTQTKGKEVENFEKNLEECITRITNTEKCLKELMELKTKARELREECRSLRS*C
NQLEERVSAMEDEMNEMK*EGKFREKRIKRNEQSLQEIWDY
>2b_chrX_154
YSELREEIQTKGKEVENFEKNLEECITRITNTEKSLKELMELKAKAQELREECRSLRSRC
NQLEERVSVMEDEMNEMKREGKFREKRIKRNQQSLQEIWDY
>2b_chr2_157
YSELQEDIQTKGKEVENFEKNLEECITRITNTEKCLKELMELKTKA*ELREECRSLRS*C
DQLGERVSAMEDEMNEMKREGKFREKTIKRNEQSLQEIWDY
>2b_chr3_158
YSELREDIQTKGKEVENFEKNLEECITRITNTEKCLKELMELKTKARELREECRSLRSQC
NQLEERVSAMEDEMNEMKREGKFREKRIKTNEQSLQEIWDY
>2b_chr14_160
YSEPREDIQTKGKEVENFEKNLEECITRITNTKKCLKELMELKTKAPELREECRSLRSRY
NQLEERVSAMEDEMNDMKREGKFREKRIKRNEQSLQEIWDY
>2b_chr7_161
YSELREDIQTKGKEVENFEKNLEECITRITNTEKCLKELMELKTKARELREECRSLRSRC
DQLEERVSAMEDEMNEXK*EGKFREKRIKRNEQSLQEIWDY
>2b_chrY_162
YSELREDIQTKGKEVENFEKNLEECITRITNTEKCLKELMELKTKVRELCEECRSLRSQC
DQLEERISVMEDEMNEMKREGKFREKTIKRNEQSLHEIWYY
>2b_chr7_166
YSELREDIQTKGKEVENFEKNLEECITRITNTEKCLKELMELKTKAQELREECRSLRSRC
DQLEERVSAMEDEMNEMKREGKFREKSIRRNEQSLQEVWDY
>2b_chr8_167
YSELREEIQTKGKEVENFEKNLEECITRITNTEKCLKELMELKTKARELREECRSLRSRC
NQLEERVSAMEDEMNEMK*EGKFREKRIKRNEQSLQEIWDY
>2b_chr6_168
YSELREDIQTKGKEVENFEKNLEECITRITNTEKCLKELMELKTKAQELREECRSLRSR*
DQLEERVSAMEDEMNEMK*EGKFREKRIKRNEQSLQEVWDY
>2b_chr4_170
YSELREDIQTKGKEVENFEKNLEECITRITNTEKCLKELMELKTKARELREECRSLRSRC
NQLEERVSAIEDEMNEMKQEGKFGEKRIKRNEQSLQEIWDY
>2b_chr5_171
YSELREDIQTKGKEAENFEKNLEECITRITNTEKCLKEMMELKTKARELHEECRSLRS*R
DQLEERVSAMEDEMNEMKREVKSREKRIKRNEQSLQEIWDY
>2b_chrX_172
YSELREDIQTKGKEVENFEKNL*ECITRITNTEKCLKELMELKTKARELREECRSLRSRC
DQLEERVSAMEDEMNEMKREGKFREKRIKRNEQSLQEIWDY
>2b_chr7_173
YSELWEDIQTKGKEGGNFEKNLEECITRITNTEKGLKELMELKTKARELHEECRSHRSRC
NQLEERVSAMEDEMNEMKREGKFREKRIKRNEQSLQEIWDY
>2b_chr14_174
YSELRDDIQIKGKEVENFGKNLEECITRITNIEKCLKELMELKTKAPELREECRSLRSRW
DQLEERVSAMEDEMNEMKREGKFRXKRIKRNEQSLQEIWDY
>2b_chr3_176
YSELREDIQTKGKEVENFXKNLEECITRITNTEKCLKELMELKTKA*ELHEECRSLRSRC
DQLEERVSAMEDEMNEMKREGKFREKRIKRNEQSLQEIWDY
>2b_chr3_180
YSELREDIQTKGKEVENFEKNLEECITRITNIEKCLKELMELKTKARELREECRSLRSRC
DQLEERVSAMEDEMNEMKQEGKFREKRIKRNEQSLQEIWDY
>2b_chr8_181
YSELREDIQTKGKEVENFEKNLEECITRITNTEKCLKELMELKTKA*ELREECRSLRSRC
DQLEERVSAMEDEMNEMKREGKFREKRITRNEQSLQEIGDY
>2b_chr11_182
YSELWEDIQTKGKEVENFEKNLEGCITRITNTEKCLKELMELKTKARELPEECRSLRSRR
DQLEERVSAMEDEMSEMK*EGKFREKRIKRNEQSLQEIWDY
>2b_chr3_183
YYELREDTQTKGKEVENFEKNLEECITRITNTEKCLKELMELKTKARELREECRSLRS*C
NQLEERVSVMEDEMNEMK*EGKFREKRIKRNEQSLQEIWDY
>2b_chrX_184
YSELREDIQTKGKEVENFEKNLEECITRITNTEKCLKELMELKTKARELREECRSLRSRC
DQLEERVSAMEDEMNEMKREGKFREKRKKRNEQSLQEIWDY
>2b_chrY_185
YSELWEDIQTKGKEVENFEKNLEECITRITNTEKCLKELMELKTKARELREECRSLRSRC
DQLEERVSAMEDEMNEMK*EGKFREKRIKRNEQSLQEIWDY
>2b_chr2_186
YSELREDIQTKGKELENFEKNLEECITRITNTEKCLKELMELKTKARDLREECRSLRS*C
DQLEERVSAMEDEMNEMKREGKFREKRIKRNEQSLQEIWDY
>2b_chr7_187
YSELREDIQTKGKEVENFEKNLEECITRITNTEKCLKELMELKTRARELREECRSLRSRC
DQLEERVSAMEDEMNEMKREGKFREKRIKRNEQSLQELWDY
>2b_chr1_188
YSELWEDIQTKGKEVETFEKNLEECITRITNTEKCLKELMELKTKARELREECRSLRSRC
DQLEERVSAMEDEMNEMKREGKFRDKRIKRNEQSLQEIWDY
>2b_chr17_190
YSELREDIQTKGKEVENFERNLEECISRITNTEKCLKELMELKTKARELREECRSLRSRC
DQLEERVSAMEDEMNEMK*EGKFREKRIKRNEQSLQEIWDY
>2b_chr1_191
YSELWEDIQTKGKEVENFEKKLEECITRITNTEKCLKELMELKTKARELREECRSLRSRC
DQLEERVSAMEDEMNEMKREGKFREKRIKRNEQSLQEIWDY
>2b_chr11_193
YSELREDIQTKGK*VDNFEKNLEECITRITNTEKCLKELMELKIKARELCEECRSLRSRC
DQLEERVSAMEDEMNEMKREGKFREKRIKRNEQSLQEIWDY
>2b_chr3_195
YSELWEDIQTKGKEVENFEKNLDECITRITNTEKCLKELMELKTKARELREECRSLRSRC
DQLEERVSAMEDEMNEMKREGKFREKRIKRNEQSLQEIWDY
>2b_chr4_196
YSELREDIQTKGKEVENFEKNLEECITRITNTEKCLKELMELKTKARELREECRSLRSRC
DQLEETVSAVEDEMNEMK*EGKFREKRIKRNEQSFQELWDY
>2b_chr13_197
YSELQEDIQTKGKEVENFEKNLEEYITRITNTEKCLKELMELKTKARELREECRSLRSRC
DQLEERISAMEDEMNEMK*EGKFREKRIKRNEQSLQEIWDY
>2b_chr1_200
YSELREDIQTKGKEVENFEKNLEECITRITNTEKCLKELMELKTKAPELREECRSLRSRC
DQLEERLSAMEDEMNEMKREGKFREKRIKRNEQSLQEIWDY
>2b_chr2_201
YSELREDIQTKGKEVENFEKNLEDCITRITNTEKCLKELMELKTKARELREEC*SLRSRC
DQLEERVSAMEDEVNEMKQEGKFREKRIKRNEQSLQEIWDY
>2b_chr4_202
YSELREDTQTKGKEVENFEKNLEECITRITNTEKCLKELMQLKTKARELHEECRSLRS*C
DQLEERVSAMEDEMNEMKREGKFREKRIKRNKQSLQEIWDY
>2b_chr2_203
YSELREDIQTKGKEVENFEKNLEECITRITNTEKCLKELMELKTKARELREECRSLRSRC
DQLEERVSAMEDEMNEMKP*GKFREKRIKRNEQSLQEIGDY
>2b_chr3_204
YSELQEDIQTKGKEVENFQKNLEECITRITNTEKCLKELMELKTKARELREECRSLRS*C
DQLEERVSAMEDEMNEMKREGKFREKRIKRNEQSLQEIWDY
>2b_chr21_206
YSELRKDIQTKGKEVENFEKNLEECITRITNTEKCLKELMELKTKARELHEECRSLRS*C
NQLEERVSAMEDKMNEMKRKGKFREKRIKRNEQSLQEIWDC
>2b_chr2_210
YSELREDIQTKGKEVENXEKNLEECITRITNTEKCLKELMELKTKARELHEECRSLRRQC
DQLEERVSAMEDEMNEMK*EGKFREKRIKRNEQSLQEIRDY
>2b_chr9_213
YSELREDIQTKGKEVKNFEKN*EECITRITNTEKYLKELMELKTKARELREECRSLRSRC
DQLEERVSAMEDEMNEMKREGKFREKRIKRNEQSLQEIWDY
>2b_chr3_216
YSELREDIQTKGKEVENFEKNLEECITRITNTEKCLKELMELKTKARELREECRSLRSRC
DQLEERVSAMEDEMNEMK*EGKFREKRIKRNEQSLQEIWDY
>2b_chr15_219
YSELREDIQTKGKEVENFEKNLEECVTRITNTEKGLKELMELKTKARELREECRSLRSRC
DQLEERVSGMEDEMNEMKREGKFREKRIKRNEQSLQEIWDY
>2b_chr4_221
YSELREDIQTKGKEVENFEKNLEECITRISNTEKCLKELMELKTKARELREECRSLRSRC
DQLEERVSAMEDEMNEMKREGKFREKRIKRNEQSLQEIWDD
>2b_chr7_222
YSELREDIQTKGKEVENFEKNLEECITRITNTEKCLKELMELKTKARELREECRRLRSRC
DQLEERVSAMEDEMNEMKREEKSREKRIKRNEQRLQEIWDY
>2b_chr10_223
YSELWEDIQTKGKEVENFEKNLEECITRITNTEKCLKELMELKTKARELREECRSLRS*C
DQLEERVSAMEDEMNEMKREGKFREKRIKRNEQSLQEIWDY
>2b_chr5_225
YSELWEDIQTKGKEVENFEKNLEECITRITNTEKCLKQLMELKTKARELREECRSLRSRC
DQLEERVSAMEDEMNEMK*EGKSREKRIKRNEQSLQEIWDY
>2b_chrX_229
YSELREDIQTKGKEVENFEKNLEECITRITNREKCLKELMELKTKAQELREECRSLRSRC
DQLEERVSAMEDEMNEMKREGKFREKRIKRNEQSLQEIWDY
>2b_chr7_230
YSELREDIQTKGKEVENFEKNLEECITRITNRDKCLKELMELKTKAREPREECRSLRSRC
DQLEERVLVVEDEMNEMKREGKFREKRIKRNEQSLQEIWDY
>2b_chr4_231
YSELREDIQTKGKEVENFEKNLEECITRITNTEKCLKELMELKTKA*ELSEECRSLRSQC
DQLEERVSAMEDEMNEMKQEGKFREKRIKRNEQSLQEIWDY
>2b_chr9_232
YSELREDIQTKGKEVENFEKN*EECITRITNTEKCLKELMQLKTKARELREECRSLRSRC
DQLEERVSAMEDEMNEMKREGKFREKRIKRNEQSLQEIWDY
>2b_chr13_234
YSELREDIQTKGKEVENFEKNLEECITRITNTEKCLKELMELKTKAQELREECRSLRSRC
DQLEERVSAMEDEMNEMKREGKFREKRIKRNEQSLQEIWDY
>2b_chr5_235
YSELREDIQTKGKEVENFEKNLEECITRITNTEKCLKELMELKTKARELREECRSLRSPC
DQLEERVSAMEDEMNEMKQEGKFREKRIKRNEQSLQEIWDY
>2b_chr6_237
YSELREDIQTKGKEVENFEKNLEECITRKTNTEKCLKELMELKTKARELREECRSLRSRC
DQLEERVSVMEDEMNELKQEGKFREKRIQRNEQSFQEIWDY
>2b_chr3_238
YSELQEDIQTKGKKVENFEKNLEECITRITNTEKCLKELMELKTKARELREECRSLRSRC
DQLEERVSAMEDEKNEMK*EGKFREKRIKKKEQSLQEIWDY
>2b_chr2_242
YSELREDIQTKGKEVENFEKSLEECITRITNTEKCLKELMELKTKARELREECRSLRSRC
DQLEERVSAMEDEMNEMKPEGKFREKRIKRNEQSLQEIWDY
>2b_chr4_243
YSELREDIQTKGKEVENFEKNLEECITRITNTEKCLKELMELKTKARELREECRRLRSRC
DQLEERVSAMEDEMNEMKREGKFREKRIKRNEQSLQEIWDY
>2b_chr7_244
YSELREDIQTKGKEVENFEKNLEECITRITNTEKCLKELMELKAKARELREECRSLRSRC
DQLEERVSAMEDEMNEMKREGKFREKRIKRNEQSLQEIWDY
>2b_chr4_246
YSELREDIQTKGKEVENFEKNLEECITRITNTEKCLKELMELKTKAREVHEECRSLRSRC
DQLEERVSAMEDEMNEMKREGKFREKRIKRNEQSLQEIWDY
>2b_chrX_248
YSELREDIQTKGKEVENFEKNLEECITRITNTEKCLKELMELKTKARELCEECRSLRSRC
DQLEERVSAMEDEMNEMKREGKFREKRIKRNEQSLQEIWDY
>2b_chr4_249
YSELREDIQTKGKEVKNFEKNLEECITRITNTEKCLKELMELKTKARELCEECRSLRSRC
DQLEERVSVMEDEMNEMKREGKFREKRIKRNEQSLQEIWDY
>2b_chrX_250
YSELREDIQTKXKEVENFEKNLEECITRITNTEKCLKELMELKTKARELREECRTLRSRC
DQLEERVSAMEDERNEMK*EGKFREKRIKRNEQSLQEIWDY
>2b_chr11_252
YSELREDIQTKGKEVENFEKNLEECITRITNTEKCLKELMELKTKARELHEECRSLRSRC
DQLEERV*AMEDEMNEMKREGKFREKRIKRNEQSLQEIWDY
>2b_chr14_255
YSELREDIQTKGKEVENFEKNLEECITRITNTEKCLKELMELKTKARELREECRSLRSRC
DQLEERVSAMEDEMNEMKREGKLREKSIKRNEQSLQEIWDY
>2b_chr12_264
YSELREDIQTKGKEVENFEKNLEECITRITNTEKCLKELMQLKTKA*ELCEECRSLRS*C
DQLEERVSAMEDEMNEMKREGKFREKRIKRNEQSLQEIWDY
>2b_chr5_265
YSELWEDIETKVKEVENFEKNLEECITRITNTEKCLKELMELKTKARELREECRSLRSRC
DQLEERVSAMEDEMSEMKREGKFREKRIKRNEQSLEEIWDY
>2b_chr4_266
YSELREDIQTKGKEVENFEKNLEECITRITNTEKCLKELMELKTKARELREECRSLRSR*
DQLEERVSAMEDEMNEMKREGKFREKRIKRNEQSLQEIWDY
>2b_chr20_272
YSELREDIQTKGKEVENFEKNLEECITRITNTEKCLKELMELKTKARELREECRSLRSRC
DQLEERASAMKDEMNEMKREGKFREKRIKRNEQSLQEIWDY
>2b_chr2_273
YSELREDVQTKGKEVENFEKNLEECITRITNTEKCLKELMELKTKARELREECRSLRSRC
DQLEERVSAMEDEMNEMKREGKFRDKRIKRNEQSLQEIWDY
>2b_chr3_275
YSELREDIQTKGKEVENFEKNLEECITRITNTEKCLKELMELKTKARELREECRSLRNRC
DQLEERVSAMEDEMNEMKREGKFREKRIKRNEQSLQEIWDY
>2b_chr16_280
YSELREDIQTKGKEVENFEKNLEECITRITNTEKCLKELMELKTKARELREECRSLRSRC
DQLEERVSAMEDEMNEMKREGKFREKRLKRNE*SLQEIWDY
>2b_chr4_281
YSELQEDIQTKGKEVENFEKNLEECITRITNTEKCLKELMELKTKTRELREESRSLRSRC
DQLEERVSAMEDEMNEMKQEGKFREKRINRNEQSLQEIRDY
>2b_chr7_283
YSELREDIQTKGKEVESFEKNLEECITRITNTEKCLKEVMELKTKARELYEECRSLRSQC
DQLEERVSAMED*MNEMKREGKFREKRIKRNEQSLQEIWDY
>2b_chr5_284
YSELREDIQTKGKEVENFEKNLEECITRITNTEKCLKELMELKTKALELREEHRSLRSQC
DQLEESVSAMEDEMNEMKREGKFREKRIKRNEQSLQEIWDC
>2b_chr12_285
YSELREDIQTKSKEVENFEKNLEECITRITNTEKCLKELMELKTKARELREECRSRRSQC
DQLEERVSAMEDEMNEMKREGKFREKRIKRNEQSLQEIWDY
>2b_chrX_290
YSDLQEDIQTKGKEVENFEKNLEECITRITNTEKCLKELMELKTKARELREECRSLRSRW
NQLEERVSAMEDEMNEMKREGKFREKRIKRNEQSLQEIWEY
>2b_chr10_291
YSELREDIQTKGKEVENFEKNLEECITRITNTEKCLKELMELKTKARELREECRSLRSQC
DQLEERVSAMEDEMNEMKREGKFREKRIKRNEQSLQEIWDY
>2b_chr12_292
YSELREDIQTKGKEVENFEKILEECITRITNTEKCLKELMELKTKARELREECRSLRSRC
DQLEERVSAMEDEMNEMKREGKFREKRIKRNEQSLQEIWDY
>2b_chr14_294
YSELREDIQTKGKEVENFEKNLKECITRITNTEKCLKELMELKTKARELCEECRSLRSQC
DQLEERVSAMEDEMNEMKGEGKFREKRIKRNEQSLQEIWDY
>2b_chr9_295
YSELREDIQTKGKEVGNFEKNLEECITRITNTEKCLKELMELKTKARELREECRSLRSRC
DQLEERVSAMEDEMNEMKREGKFREERIKRNEQSLQEIWDY
>2b_chrY_296
YSELREDIQTKGKEVENFEKNLEECITRITNTEKCLKELMELKTKARELHEECRSLRSRC
DQLEERVSAVEDEMNEMKQKGKFREKRIKRNEQSLQEIWDY
>2b_chr7_297
YSELREDIQTKGKEVENFEKNLEECITRITNTEKCLKELMELKTKARELREECRSLRSRC
DQLEERVSAMEDEMNEMKREGKFREKRIKRNEQSLQEIWDY
>2b_chr12_299
YSELWEDIQTKGKEVENFEKNLEECITRITNTEKCLKELIELKTKARELHEECRSLRSQC
DQLEERVSTMEDEINEMKREGKFRQKRIKRNEQSLQEIWDY
>2b_chr16_300
YSELWEDIQTKGKEVENFEKNLEECITRITNTEKCLKELMELKTKARELRKECRSLRSQC
NQLEERVSAMEDEMNEMKREGKFRDKRIKRNEQSLQEIWDY
>2b_chr2_304
YSELREDIQTKGKEVENFEKNLEECMTRITNTEKCLKELMEVKTKA*ELREECRSLRSQC
DQLEERVSAMEDEMNEMKREGKVREKRIKRNEQNLQEIWDY
>2b_chr2_310
YSELREDIQTKGKEVENFEKNLEECIIRITNTEKCLKELMELKTKARELREECRSLRSRC
DQLEERVSAMEDEMNEMKREGKFREKRIKRNEQSLQEIWDY
>2b_chr15_311
YSELWEDIQTKGKEVENFEKNLEECITRITNTEKCLKELMELKTKARELREECRSLRSQC
DQLEERVSAMEDEMNEMK*EGKFREKRIKRNEQSLQEIWDY
>2b_chr7_312
YSELREDIQTKGKEVENFEKNLEECITRITNTEKCLXELMELKTKARELREECRSLRSRC
DQLEERVSVMEDEMNEMKREGKFREKGIKRNEQSLQEIWDY
>2b_chr15_314
YSELREDIQTKGKEVENFEKNLEECITRITNTEKCLKELMELKTKAQELCEECRSLRSRC
DQLEERVSAMEDEMNEMKREGKFREKRIKRNEQSLQEIWDY
>2b_chr2_315
YSELREDIQTKGKEVENFEKNLEECITRITNTEKCLKELMELKTKARELREECRSLRSR*
DQPEERVSAMEDEMNEMKREGKFREKRIKRNEQSLQEIWDY
>2b_chr6_316
YSELREDIQTKGKEVENFEKNLEECITRITNTEKCLKELMELKTKAQELREECRSLRSRC
DQLEERVSAMEDEMNEMKQEGKFREKRIKRNEQSLQ*I*DY
>2b_chr2_317
YSELREDIQTKGKEVENFEKNLEECITRIINTEKCLKELMELKTKARELREECRSLRSRC
DQLEERVSAMEDEMNEMKREGKFREKRIKRNEQSLQEIWDY
>2b_chr1_319
YSELREDIQSKGKEVENFEKNLEECITRITNTEK*LKELMELKTKARELREECRSLRSRY
DQLEERVSAMEDEMNEMKREGKFREKRIKRNEQSLQEIWDY
>2b_chr4_322
YSELWEDIQTKGKEVENFEKNLEECITRLINTEKCLKELMELKTKARELREECRSLRSRC
DQLEERVSAMEDEMNEMKREGKFREKRIKRNEQSLQEIWDY
>2b_chr1_323
YSKLWEDIQTKGKEVENFEKNLEECITRITNTEKCLKELMELKTKARELREECRSLRSRC
DQLEERVSAMEDEMNEMK*EGKFRDKRIKRNEQSLQEIRDC
>2b_chr2_325
YSELREDIQTKGKEVENFEKNLEECITRITNTEKCLKELMELKTKARELREECRSLRSRC
DQLEERVSAREDEMNEMKRERKFREKRIKRNEQSLQEIWDY
>2b_chr6_326
YSELREDIQTKGKEVENFEKNLEECITRITNTEKCLKELMELKTKARELCEECRSLRSRC
DQLEERASAMEDEMNEMKREGKFREKRIKRNEQSLQEIWDY
>2b_chr14_328
YSELREDIQTKGKELENFEKNLEECITRITNTEKCLKELMELKTKARELREECRSLRSHC
DQLEERVSAMEDEMNEMKQEGKFREKRIKRNEQSLQEIWDY
>2b_chr1_329
YSELREDIQTKGKEVENFEKNLDECITRITNTEKCLKELMELKTKARELREECTSLRSRC
NQLEERVSATEDEINEMKREGKFREKRIKRNEQSLQEIWDY
>2b_chr2_332
YSELREDIQTKGKEVENFEKN*EECITRITNTEKCLKELMELKTKARELREECRSLRSRC
DQLEERVSAMEDEMNEMKREGKFREKRIKRNEQSLQEIWDY
>2b_chr6_334
YSELREDIQTKGKEVENFEKNLEECITRITNTGKCLKELMELKTKARELREECRSLRSRC
DQLEERVSAMEDEMNEIKREGKFREKRIKRNEQSLQEIWDY
>2b_chr17_335
YSELWEDIQTKGKEVENFEKNLEECITRITNTEKCLKELMELKTKARELREECRSLRS*C
DQLEERVSAMEDEMNEMKREGKFREKRIKRNEQSLQEIWDC
>2b_chr12_338
YSELREDIQTKGKEVENFEKNLEECITRITNTEKCLKELMELKTKARDLREECRSLRSRC
DQLEERVSAMEDEMNEMKQEGKFREKRIKRNEQSLQEI*DY
>2b_chr5_341
YSELREEIQTKGKEVENFEKNLEECITRITNTEKCLKELMELKTKARELREECRSLRSRR
NQLEERVSAMEDEMNEMKREGKFREKRIKRNEQSLQEIWDY
>2b_chr2_343
YSELREDIQTKGKEAENFEKNLEECITRITNTEKCLKELMELKPKARELSEECRSLRSRC
DQLEERVSAMEDEMNEMKQEGKFREKRIKRNEQSLQEIWDY
>2b_chr8_345
YSELREDIQTKGKEVENFEKNLEECITRITNTEKCLKELMELKTKARELREECRSLRSRC
DQLEERVSAMEDEMNVMKLEGKFREKRIKRNKQSLQEIWDY
>2b_chr10_350
YSELREDIQTKGKEVENFEKNLEECITTITNTEKYLKELMELKTKARELREECRSLRSQC
NQLEERVSAMKDEMNEMKREGKFREKRIKRNEQSLQEIWDY
>2b_chr8_351
YSELREDIQTKGKEVENFEKNLEECITRITNTEKCLKELMELKTKARELREECRSLRSRC
DQLEERVSAMEDEMNEXKREGKFREKRIKRNEQSLQEIQDY
>2b_chr8_355
YSELREDIQTKGKEVENFEKNLEECITRITNTEKCLKELMELKTKARELREECRSLRNRC
DQLEERVSAMEDEMNEMKQEGKFREKRIKRNEQSLQEIWDY
>2b_chr10_357
YSELQEDIQTKGKEVENFEKNLEECITRITNTEKCLKELMELKTKARELREECRSLRSRC
DQLEERVSVMEDEMNEMK*EGKFGEKRIKRNEQSLQEIWDY
>2b_chr12_358
YSELQEDIQTKGKEVENFEKSLEECITRITNTEKCLKELMELKTKARELREECRSLRSRC
DQL*ERVSAMEDEMNEMK*EGKFREKRIKRNEQSLQEIWDY
>2b_chr3_359
YSELREDIQTKGKEVENFEKNLEECITRITNTEKCLKELMELKTKARELCEECRSLRSQC
DQLEERVSAMEDEMNEMKREGKFREKRIKRNEQSLQEIWDY
>2b_chr3_360
YSELWEDIQTKGKEVENFEKNLEECITRITNTGKCLKELMELKTKARELSEECRSLRSQC
DQLEERVSAMEDEMNEMKREGKFREKRIKRNEQSLQEIWDY
>2b_chrX_362
YSELREDIQTKGKEVENFEKNLEECITRITNTKKCLKELMELKTKARKLREECRSLRSRC
DQLEERVSAMEDEMNEMKREGKFREKRIKRNEQSLQEIWDY
>2b_chr1_363
YSELREDIQTKGKEVENFEKNLEECITRITNTEKCLKELKELKTKARELHEECRSLRCRC
DQLEERVSAMEDEINEMKREGKFREKRIKRNEQSLQEIWDY
>2b_chr4_365
YSELREDIQTKGKEVENFEKNLEECITRITNTEKCLKELMELKTKARALRAECRSLRS**
DQLEERVSAMEDEMNEMKQEGKFREKRIKRNEQSLQEIWDY
>2b_chr10_366
YSELREDIQTKGKEVENFEKNLEECITRITNTEKCLKELMELKTKARELREECRSLRSRC
DQLEERVSAMEDEMNEMKREGKFREKRIKRNEQSLQEIWDY
>2b_chr8_367
YSELWEDIQTKGKEVENFEKNLEECITSITNTEKCLKELMELKAKVQELREECRSLRSRC
DQLEERVSAMEDEMNEMKREGKFREKRIKRNEQSLQEIWDY
>2b_chr15_368
YSELREDIQTKGKEVENFEKNLEECITRITNTEKCLKELMELKTKARELCEECRSLRSRC
DQLEERVSAMEDEMNEMKQEGKFREKRIKRNEQSLQEIWDY
>2b_chr1_371
YSELREDIQTKGKEVENFEKNLEECITRITNTEKCLKELMELKTKARELREECRSLRSRC
DQLEERVSAMEDEMNEMKREGKFREKRIKRNEQSLQEIWDY
>2b_chr3_372
YSELQEDIQTKGKEVENFEKNLEECITRITNTEKCLKELMELKTKARELREECRSLRSRC
DQLEERVSAMEDEMNEMKQEGKFREKRIKRNEQSLQEIWDY
>2b_chr9_373
YSELREDIQTKGKEVENFEKNLEECITRITNT*KCLKELMELKTKARELREECRSLRSRC
DQLEERVSAMEDEMNEMKREGKFREKRIKRNEQSLQEIWDY
>2b_chrX_377
YSELREDIQTKGKEVENFEKNLEECITRITNTEKCLKELMELKTKARELREECRSLRSRC
DQLEERVSAMEDEMNEMKREGKFREKRIKRNEQSLQEMWDD
>2b_chrX_380
YSELREDIQTKGKEVENFEKNLEECITRITNTEKCLKELMELKTKARELREECRSLRSRC
DQLEERVSAMEDEMNEMRREGKFRDKRIKRNEQSLQEIRDY
>2b_chr1_381
YSELREDIQTKGKEVENFEKNLEECITRITNTEKCLKELMELKTKARELRE*CRSLRSRC
DQLEERVSAMEDEMNEMK*EGKFREKRIKRNEQSLQEIWDY
>2b_chr13_382
YSELREDIQTKGKEVENFEKNLEECITRITNTEKCLKELMELKTKARELREECRSLRSRC
DQLEERVSAMEDEMNEMK*EGKFREKIIKRNEQSLQEIWDY
>2b_chr1_383
YSELREDIQTKGKEVENFEKHLEECITRITNTEKCLKELMELKTKARELREECRSLRSRC
DQLEERVSAMEDEMNEMKREGKFREKRIKRNEQSLQEIWDY
>2b_chrY_384
YSELREDIQTKGKEVENFEKNLEECITRITNTEKCLKELMELKTKARELREECRSLRSRC
DQLEERVSAVEDEMNEMKREGKFREKRIKRNEQSLQEIWDS
>2b_chr18_389
YSELREDIQTKGKEVENFQKNLEECITRITNTEKCLKELMELKTKARELREECRSLRSRR
DQLEERVSAMEDEMNEMK*EGKFREKRIKRNEQSLQEIWDY
>2b_chr10_391
YSELREDIQTKGKEVENFEKNLEECITRITNTEKCLKELMELKTKA*ELREECRSLRS*C
DQLEERVSAREDEMNEMK*EGKFREKGIKRNEQSLQEIWDY
>2b_chr12_392
YSELREDIQTKGKQVENFEKNLEECITRITNTEKCLKELMELKTKARELREECRSLRSRC
DQMEERVSAMEDEMNEMK*EGKFREKRIKRNEQSLQEIWDY
>2b_chr5_393
YSELWEDIQTKGKEVENFEKNLEECITRITNTEKCLKELMELKTKARELREECRSLRSQC
DQLEERVSAMEDEMNEMKREGKFREKRIKRNEQSLQEIWDY
>2b_chr2_396
YSELREDIQTKGKEVENFEKNLEECITRITNTEKCLKELMELKTKARELREECRSLRS*C
DQLEERVSAMEDEMNEMKREGKFREKRIKRNEQSLQEIWDY
>2b_chr4_397
YSELQEDIQTKGKEVENFEKNLEECITRITNTDKCLKELMELKTKARELREECRSLRS*Y
DQLEERVSAMEDEMNEMKREGKFREKRIKRNEQSLQEIWDY
>2b_chr4_400
YSELREDIQTKGKQVENFEKNLEECITRITNTEKCLKELMELKTKARELREECRSLRSRC
DQLEERVSAMEDEMNEMKREGKFREKRIKRNEQSLQEIWDY
>2b_chr10_405
YSELQEDIQTKGKEVENFEKNLEECITRITNTEKCLK*LMELKTKARELREECRSLRS*C
DQLEERVSAMEDEMNEMKREGKFREKRIKRNEQSLQEIWDY
>2b_chrY_406
YSELREDIQTEGKEVENFEKNLEECITRITNTEKCLKELMELKTKARELCEECRSLRSRC
DQLEERVSAMEDEMNEMKREGKFREKRIKRNEQSLQEIWDY
>2b_chr18_408
YSELREDIQTKGKEVENFEKNLEECITRITNTEKCLKELMELKTKA*ELREECRSLRSRC
DQLEERVSAMQDEMNEMKREGKFREKRIKRNEQSLQEIWDY
>2b_chr3_413
YSELREDIQTKGKEVENFEKNLEECITRITNTEKCLKELMELKTKARELREECRSLRSRC
DQLEERVSAMEDEINEMKREGKFREKRIKRNEQSLQEIWDY
>2b_chr6_416
YSELREDIQTKGKEVENFEKNLEECITRITNTEKCLKELMELKTKARELREECRSLRSRC
DQLEERVSAMEDEMNEMKREGKFREKRIKRNEQSLQEIWDY
>2b_chr2_421
YSELREDIQTKGKEVENFEKNLEECITRITNTEKCLKELMELKPKARELCEECRSLRSRC
DQLEERVSAMEDEMNEMKREGKFREKRIKRNEQSLQEIWDY
>2b_chr5_424
YSELREDIQTKGKEVENFEKNLEECITRITNTEKCLKELMELKTKA*ELREECRSLRSRC
DQLEERVSAMEDEMNEMKREGKFRENRIKRNEQSLQEIWDY
>2b_chr10_427
YSELREDIQTKGKEVENFEKNLEECITRITNTEKCLKELMELKTKARELREECRSLRSQC
DQLEERVSAMEDEMNEMKREGKFREKRIKRNEQSLQEIWDY
>2b_chr5_428
YSELREDIQTKGKEVENFEKNLEECITRITNTEKCLKELMELKTKAQELCEECRSLRS*C
DQLEERVSAMEDEMNEMKREGKFREKRIKRNEQSLQEIWDY
>2b_chr8_431
YSELREDIQTKGKEVGNFEKNLEECITRITNTEKCLKELMELKTKARELREECRSLRSRC
DQLEERVSAMEDEMNEMKREGKFREKRIKRNEQSLQEIWDY
>2b_chr15_432
YSELGEDIQTKGKEVENFEKNLEECITRITNTEKCLKELMELKTKARELREECRSLRSRC
DQLEERVSAMEDXXNEMKQEGKFREKRIKRNEQSLQEIWDY
>2b_chr12_433
YSELREDIQTKGKEVENFEKNLEECITRITNTEKCLKELMELKTKARELREECRSLRSRC
DQLEERVSAMEDEMNEMKQEGKFREKRIKRNEQSLQEIWDY
>2b_chr16_438
YSELREDIQTKGKEVENFEKNLEECITRITNTEKCLKELMELKTKARELREECRSLRSRC
DQLEERVSAMEAEMNEMKREGKFREKRIKRNEQSLQEIWDY
>2b_chr5_439
YSELREDIQTKGKEVENFEKNLEECITRITNTEKCLKELMELKTKARELREECRSLRSQC
DQLEERVSAMEDEMNEMKREGKFREKIIKRNEQSLQEIWDY
>2b_chr9_440
YSELREDIQTKGKEVENFEKNLEECITRITNTEKCLKELMELKAKARELREECRSLRSRC
DQLEERVSAMEDEMNEMKREGKFREKRIKRNEQSLQEIWDY
>2b_chr5_445
YSELREDIQTKGKEVENFEKNLEECITRITNTEKCLKELMELKTKARELREECRSLRSRC
DQLEERVSAMEDEMNEMKREGKFREKRIKRNEQSLQEIWDY
>2b_chr8_450
YSELREDIQTKGKEVENFEKNLEECITRITNTEKCLKELMELKTKARELREECRSLRSRC
DQLEERVSAMEDEMNEMKREGKFREKRIKRNEQSLQEIWDY
>2b_chr7_451
YSELREDIQTKGKEVENFEKNLEECITRITNTEKCLKELMELKTKARELREECRSLRS*C
DQLEERVSAMEDEMNEMKREGKFREKRIKRNEQSLQEIWDY
>2b_chr11_452
YSELREDLQTKGKEVENFEKNLEECITRITNTEKCLKELMELKTKARELREECRSLRSRC
YQLEERVSAMEDEMNEMKREGKFREKRIKRNEQSLQEIWDY
>2b_chr4_453
YSELREDIQTKGKEVENFEKNLEECITRITNTEKCLKELMELKTKARELREECRSLRS*C
DQLEERVSAMEDEMNEMK*EGKFREKRIKRNEQSLQEIWDY
>2b_chr8_455
YSELREDIQTKGKEVENFEKNLEECITRITNTEKCLKELMELKTKARELCEECRSLRSRC
DQLEERVSAMEDEMNEMKREGKFREKRIKRNEQSLQEIWDY
>2b_chr8_456
YSELREDIQTKGKEVENFEKNLEECITRITNTEKCLKELMERKTKARELREQCRSLRSRC
DQLEERVSAMEDEMNEMKREGKFREKRIKRNEQSLQEIWVY
>2b_chr4_457
YSELREDIQTKGK*VENFEKNLEECITRITNTEKCLKELMELKTKARELREECRSLRSRC
DQLEERVSAMEDEMNEMKQEGKFREKRIKRNEQSLQEIWDY
>2b_chr3_459
DSELREDIQTKGKEVENFEKNLEECITRITTTEKCLKELMELKTKARELREECRSFRSQC
NQLEERVSAMEDEMNEMK*EGKFREKRIKRNEQSLQEVWDY
>2b_chr12_462
YSELWEDIQTKCKEVENFEKNLEECITRITNTEKCLKELMELKTKARELREECGSLRS*C
DQLEERVSAMEDEMNEMKREGKFREKRIKRNEQSLQEIWDY
>2b_chr3_463
YSELREDIQTKGKEVENFEKNLEECITRITNTEKCLKELMELKTKARELREECRSLRSRC
DQLEERVSAMEDEMNEMKREGKFREKRIKRNEQSLQEIWDY
>2b_chr8_464
YSELQEDIQTKGKEVENFEKNLEECITRIPNTEKCLKEMMELKTKA*ELREECRSLRSRC
DQLEERVSAMEDEMNEMKREGKFREKRIKRNEQSLQEIWDY
>2b_chr10_466
YSELREDIQTKGKEVENFEKNLEECITRITNTEKCLKELMELKTKAQELPEECRSLRSRC
DQLEERVSAMEDEMNEVKREGKFREKRIKRNEQSLQEIWDY
>2b_chr8_470
YSELREDIQTKGKEVENFEKNLEECITRITNTEKCLKELMELKTKARELREECRSLRSRC
DQLEERVSAMEDEMNEMKREGKFREKRIKRNEQSLQEIWDY
>2b_chr5_471
YSELREDIQTKGKEVENFEKNLEECITRITNTEKCLKELMELKTKARELSEECRSLRSRC
DQLEERVSAMEDEMNEMKREGKFREKRIKRNEQSLQEIWDY
>2b_chr13_474
YSELREDIQTKGKEVENFEKNLEECITRITNTEKCLKELMELKTKARELREECRSLRSRC
DQLEERVSAMEDEMNEMK*EGKFREKRIKRNEQSLQEIWDY
>2b_chr18_475
YSELREDIQTKGKEVENFEKNLEECITRITNTEKCLKELMELKTKA*ELREECRSLRSRC
DQLEERVSAMEDEMNEMKREGKFREKRIKRNEQSLQEIWDY
>2b_chr18_476
YSELREDIQTKGKEVENFEKNLEECITRITNTEKCLKELMELKTKA*ELREECRILRSRC
DQLEERVSAMEDEMNEMKREGKFREKRIQRNGQSLQEIWDY
>2b_chr6_477
YSELREDIQTKGKEVENFEKNLEECITRITNTEKCLKELMELKTKAREVREKCRSLRSRC
DQLEERVSAMEDEMNEMKQEGKFREKRIKRNEQSLQEIWDY
>2b_chr10_478
YSELREDIQTKGKEVENFEKNLEECITRITNTEKCLKELMELKTKARELREECRSLRSRC
DQLEERVSAMEDEMNEMK*EGKFREKRIKRNEQSLQEIWDY
>2b_chr9_480
YSELREDIQTKGKEVENFEKNLEECITRITNTEKCLKELMELKTKARELREECRSLRSRC
DQLEERVSVMEDEMNEMKREGKVREKRIKRNEQSLQEIWDY
>2b_chr21_482
YSELREDIQTKGKEVENFEKNLEECITRITNTEKCLKELMELKTKARELREECRSLRSRC
DQLEERVSAMEDEMNEMKREGKFREKRIKRNEQSLQEIWDY
>2b_chr3_486
YS*LREGIQTKGKEVENFEKNLEECITRITNTEKCLKELMELKTKARELREECRSLRSRC
DQLEERVSAMEDEMNEMK*EGKFREKRIKRNEQSLQEIWDY
>2b_chrX_487
YSELREDIQTKGKEIENFEKKLEXCITRITNTENCLKELMELKTKA*ELREECRSLRSRC
DQLEERVSAMEDEMNEMKREGKFREKRIKRNEQSLQEIWDY
>2b_chr7_488
YSELREDIQTKGKEVENFEKNLEECITRITNTEKCLKELMELKTKARELREECRSLRSQC
DQLEERVSAMEDEMNEMKREGKVREKRIKRNEQSLQEIWDY
>2b_chr2_489
YSELREDIQTKGKEVENFEKNLEECITRITNTEKCLKELMELKTKARELREECRSLRSRC
DQLEERVSAMEDEMNEMKQEGKFREKRIKRKEQSLQEIWDY
>2b_chrX_490
YSELREDIQTKGKEVENFEKNLEECITRITNTEKCLKELMELKTKARELCEECRSLRSRC
DQLEERVSAMEDEMNEMK*EGKFREKRIKRNEQSLQEIWDY
>2b_chr13_491
YSELWEDIQTKGKEVENFEKNLEECITRITNTEK*LKELMELKTKA*ELREECRSLRS*C
DQLEERVSAMEDEMNEMK*EGKFREKRIKRNEQSLQEIWDY
>2b_chr2_493
YSELREDIQTKGKEVENFEKNLEECITRITNTEKCLKELMELKTKARELREECRSLRSQC
DQLEERVSAMEDEMNEMKQEGKFREKRIKRNEQSLQEIWDY
>2b_chr8_495
YSELREDIQTKGKEVENFEKNLEECITRITNTEKCLKELMELKTKARELREECRSRRSRC
DQLEERVSAMEDEMNEMKREGKVREKRIKRNEQSLQEIWDY
>2b_chr14_496
YSELREDIQTKVKEVENFEKNLEECITRITNTEKCLKELMELKTKARELREECRSLRSRC
DQLEERVSAMEDEMNEMK*EGKFREKRIKRNEQSLQEIWDY
>2b_chr15_498
YSELREDIQTKGKEVENFEKNLEECITRITNTEKCLKELMELKTKARELREECRSLRSRC
DQLEERVSAMEDEMNEMKREGKFREKRIKRNEQSLQEIWDY
>2b_chr6_501
YSELREDIQTKGKEVENFEKNLEECITRITNTEKCLKELMELKTKARELREECRSLRSRC
DQLKERVSTMEDEMNEMKREGKFREKRIKRNEQSLQEIWDY
>2b_chr20_502
YSELWEDIQTKGKEVENFEKNLEECITRITNTEKCLKELMELKTKARELREECRSLRSQC
DQLEERVSAMEDEMNEMKREGKFREKRIKRNEQSLQEIWDY
>2b_chr21_505
YSELREDIQTKGKEVENFEKNLEECITRITNTEKCLKELMELKTKARELREECRSLRSRC
DQLEERVSAMEDEMNEMKQEGKVREKRIQRNEQSL*EIWDY
>2b_chr3_510
YSELREDIQTKGKEVENFEKNLEECITRITNTEKCLKELMELKTKARELREECRSLRSRC
DQLEERVSAMEDEMNEMKREGKFRXKRIKRNEQSLQEIWDY
>2b_chr15_512
YSELREDIQTKGKEVENFEKNLEECITRITNTEKCLKELMELKTKARELREECRSLRSRC
DQLEERVSAMEDEMNEMKREGKFREKRIKRNEQSLQEIWDY
>2b_chrX_513
YSELREDIQTKGKEVENFEKNLEECITRITNTEKCLKELMELKTKARELREECRSLRSRC
DQLEERVSAMEDEMNEMKREGKFREKRIKRNEQSLQEIWDY
>2b_chr1_514
YSELREDIQTKGKEVENFEKNLEECITRITNTEKCLKELMELKTKARELREECRSLRSRC
DQLEERVSAMEDEMNEMK*EGKFREKRIKRNEQSLQEIWDY
>2b_chr17_515
YSELREDIQTKGKEVENFEKNLEECITRITNTEKCLKELMELKTKARELREECRSLRSRC
DQLEERVSAMEDEMNEMKREGKFREKRIKRNEQSLQDIWDY
>2b_chr12_516
DSELREDIQTKGKEVENFEKNLEECITRITNTEKCLKELMELKTKARELREECRSLRSRC
DQLEERVSAMEDEMNEMKREGKFREKRIKRNEQSLQEIWDY
>2b_chr14_517
YSELREDIETKGKEVENFEKNLEECITRITNTEKCLKELMELKTKARELREECRSLRSRC
DQLEERVSAMEDEMNEMK*EGKFREKRIKRNEQSLQEIWDY
>2b_chr4_519
YSELREDIQTKGKEVENFEKNLEEYITRITNTEKCLKELMELKTKARELREECRSLRSRC
DQLEERISAMEDEMNEMKREGKFREKRIKRNEQSLQEIWDY
>2b_chr3_524
YSELREDIQTKGKEVENFEKNLEEYITRITNTEKCLKELMELKTKARELREECRSLRSRC
DQLEERVSAMEDEMNEMKREGKFREKRIKRNEQSLQEIWDY
>2b_chr9_525
YSELREDIQTKGKEVENFEKNLEECITRITNTEKCLKELMELKTKARELREECRSLRSRC
DQLEERVSAMEDEMNEMKREGKFREKRIKRNEQSLQEIWDY
>2b_chr19_526
YSELREDIQTKGKEVENFEKNLEECITRITNTEKCLKELMELKTKARELREECRSLRSRC
DQLEERVSAMEDEMNEMKREGKFREKRIKRNEQSLQEIWDY
>2b_chr10_527
YSELREDIQTKGKEVENFEKNLEECITRITNTEKCLKELMELKTKARELREECRSLRSRC
DQLEERVSAMEDEMNEMKREGKFREKRIKRNEQSLQEIWDY
