# Supplementary material for: Cryptic genetic variation enhances primate L1 retrotransposon survival by enlarging the functional coiled coil sequence space of ORF1p
Source: PLoS Genet. 2020 Aug 14;16(8):e1008991. doi: 10.1371/journal.pgen.1008991 (PMC7449397; doi:10.1371/journal.pgen.1008991)
Supplement: S1 Data — (ZIP) [file pgen.1008991.s012.zip › Supplementary_Data_PG/orf1_coiled_coil/l1pa3/3_cc_seqs.fst]

>avf3_50%_cc_rst_CG
TACTCCGAGCTACGGGAGGAAATTCAAACCAAAGGCAAAGAAGTTGAAAACTTTGAAAAA
AATTTAGACGAATGTATAACTAGAATAACCAATACAGAGAAGTGCTTAAAGGAGCTGATG
GAGCTGAAAACCAAGGCTCGAGAACTACGTGAAGAATGCAGAAGCCTCAGGAGCCGATGC
GATCAACTGGAAGAAAGGGTATCAGCGATGGAAGATGAAATGAATGAAATGAAGCGAGAA
GGGAAGTTTAGAGAAAAAAGAATAAAAAGAAACGAACAAAGCCTCCAAGAAATATGGGAC
TAT
>3__chr1_80126885_80133004
TTCTCTGAGCTAAAGGAGGACGTTTG-ACCCATCTCAAGGAAGCTAAAAACCTTGAAAAA
AGATTAGACAAATGGCTAACTAGAATAAACAGTGTAGAGAAGACCTTAAATGACCTGATG
GAGCTGAAAACCATGGCACGAGAAATATGTGATGCATGCATAAGCTTCAGTAGCCGATTC
GATCAAGTGGAAATAAGGGTATCAGTGATTGAAGATCCAATTAATGAAATGAAGCGAGAA
GAGAAGTTTAGAGAAAAAAGAGTAAAAAGAAATGAACAAAGCCTCCAAGAAATATGTGAC
TAT
>3__chr1_157966869_157972989
TTCTCCGAGCTAAAGGAGGATGTTCGAACCCATCGCAAAGAGGCTAAACTCCTTGAAAAA
AGATCAGATGAAAGGCTAACTAGAATAAACAGCACAGAGAAGATCTTAAATGACCTGATG
GAGCAGAAAACCATGGTATGAGAACTACATGATGCATGCACAAGCTACAGTAGCCGATTT
GATCAAGTGGAAGAAAGGGTATCAGTGATTGAAGATCAAATGAATGAAATGAAGTGAGAA
GAGAAGTTTAGAGAAAAAAGAGTAAAAAGAAACAAGCAAAGCCTCCAAGAAATATGGGAC
TAT
>3__chr1_114648137_114654265
TACTCCGAGCTAAAGGAGGAAGTTCAAACCCATAGCAAAGAAGTTAAAAACCTTGAAAAA
AAATTAGACGAATGGCTAACTAGAATAACCAATGCAGAGAAGTCCTTAAAAGACCTGATG
GAGCTGAAAACCAAGGCACGAGAACTATGTGATGAATGCACAAGCCTCAGTAGCCAATTC
AATCAACTGGAAGAAAGCATATCAGTGATGGAAGATCAAATGAATGAAATGAAGCAAGAA
GAGAAGTTTAGAGAAAAAAGAATAAAAAGAAACAAATAAAACCTCCAAGAAATACGGGGC
TAC
>3__chr1_141568259_141574389
TACTCCGAGCTACAGGGAAAAATTCAAACCAAAGGCAAAGAAGTTGAAAACTTTGAAAAA
ACTTTAGACGAATGTATAACTAGAATAACCAATATAGAGAAGTGCTTAAAGGAGCTGATG
GAGCTGAAAGCCAAGGCTGGAGAACTACATGAAGAATGCAGAAGCCTCAGGAGCTGATGC
GATCAACTGGAAGAAAGGGTATCAGTGATGGAAGATGAAATGAATGAAATGAAGTGAGAA
GGGAAGTTTAGAGAAAAAAGAATAAAAAGAAATGAACAAAGCCTCCAAGAAATATGTGAC
TAT
>3__chr1_158711718_158717865
TCCTCCAAGCTAAAGGAGGAAGTTCGAACCAATGGCAAAGAAGTTAAAAACCTTG-AAAA
AAATTAGTCGAATGGCTAACTAGAATAACCAATGCAGAGAAGTCCTTAAAGGACCTGATG
GAGCTGAAAACCATGGCACGAGAACTATGTAACGAATGCACAAGCCTCAGTAGCCGATGC
GATCAACTGGAAGAAAGGGTGTCAGCGATGGAAGATGAAATGAATAAAATGAAGCAAGAA
GAGAAGTTTAGAGAAAAAAGAATAGAAAGAAATGAACAAAGCCTCCAAGAAATATGGGAC
TAT
>3__chr1_48602063_48608188
TACTCCGAGCTACAGGAGGAAATTCAAACCAATGGCAAAGAAGTTAACAACTTTGAAAAA
AAATTAGACAAATGTATAACTAGAATAACCAATGCAGAGAAGTGCTTAAAGGAGCTAATG
GAGCTGAAAGCCAAGGCTCGAGAACTACGTGAAGAATGCAGAAGCCTCAGGAGCCGATGT
GATCAACTGGAAGAAAGGGTATCAGTGATGGAAGATGAAATGAATGAAATGAAGCGAGAA
GGGGAGTTTAGAGGAAAAAGAATAAAAAGAAACGAACAAAGTCTCCAAGAAATGTGGGAC
TAT
>3__chr1_121017611_121023742
TACTGCAAGCTACAGGAGGAAATTTGAACCAAAGACAAAGAAGTTGAAAACTTTGAAAAA
AATTTAGACGAATATATAACTAGAATAACCAATACAGAGAAGTGCTTAAAGGAGCTGATG
GAGCTGAAAGCCAAGGCTCGAGAACTACGTGAAGAATGCAGAAGCCTCAGGAGCCGATGC
GGTCAACTGGAAGAAAGGGTATCAGTGGTGGAAGATGAAATAAATGAAATGAAGCAGGAA
GGGAAGTTTAGAGAAAAAAGAATAAAAAGAAACTAACAAAGCCTCCAAGAAATATGGGAC
TAT
>3__chr1_163320827_163326971
TACTCCGAGCTACAGGAGGAAATTCAAACCAAAGGCAAAGAAGTTAAAAACTTTGAAAAA
AATTTAGACGAATGTATAACTAGAATAACCAATACAGAGAAGTGCTTAAAGGAGCTGATG
GAGCTGAAAGCCAAGGCTCGAGAACTACGTGAAGAATGCAGAAGCCTCAGGGGCCGATGC
AATCAACTGGAAGAAAGGGTATCAGTGATGGAGGATGAAATGAATGAAATGAAGTGAGAA
GGGAAGTTTAGAGAAAAAAGAATAAAAAGAAACGAATAAAGCCTCCAAGAAATATGGGAC
TAT
>3__chr1_50173101_50179123
TACTCCAAGCTACAGGAGGAAATTCAAACCAAAGGCAAAGAAGATAAAAAGTTTGAAAAC
AATTTAGATGAATGTATAACTAGAATAACCAATATACAGAAGTGCTTAAAGGAGCTGATG
GAGCTGAAAGCCGAGGCTCGAGAACTACGTGAAGAATGCAGAAGCCTCAGGAGCCGATGC
GATCAACTGCAAGAAAGGGTATCAGCGATGGAAGATGAAATGAATGAAATGAAGCAAGAA
GGGAAGTTTAGAGAAAAAAGAATAAAAAGAAACGAACAAAGCCTCCAAGAAATATGGGAC
TAT
>3__chr1_157840177_157846319
AACTCTGAGCTACAGGAGGAAATTCAAACCAAAGGCAAAGAAGTTGAAAACTTTGAAAAA
AATTTAGACGAATGTATAACTAGAATAACCAATACAGAGAAGTGCTTAAAGGAGCTGATG
GAGCTGAAAGCCAATGCTCGAGAACTACATGAGGAATGCAGAAGCCTCAGGAGCCGATGC
GATCAACTGGAAGAAAGGGTATCAGCGATGGAAGATGAAATGAATGAAATGAAGCAAGAA
GGGAAGTTTAGAGAAAAAAGAATTAAAAGAAACAAACAAAGCCTCCAAGAAATATGGGAC
TAT
>3__chr1_59825064_59831208
TATTCCAAGCTACAGAAGGAAATTCAAACCAAAGGCAAAGAAGTTGAAAACTTTGAAAAA
AATTCAGATGAATGTATAACTAGAATAACCAATACAAAGAAGTGCTTAAAGGAGCTGATG
GAGCTGAAAGCCAAGGCTCGAGAACTACGTGAAGAATGCAGAAGCCTCAGGAGCCGATGT
GATCAACTGGAAGAAAGGGTATCAGGGATGGAAGATGAAGCGAATGAAATGAAGCGAGAA
GGGAAGTTTGGAGAAAAAAGAATAAAAAGAAACGAACAAAGCCTCCAAGAAATATGGGAC
TAT
>3__chr1_162451883_162458046
TACTCCGAGCTACAGGAGGAAATTCAAACCAAAGGCAAAGAAGTTCAAAACTTTGAAAAC
AATTTTCACGAATGTATAACTAGAATAACCAATACAGAGAAGTGCTTAAAGGAGCTGATG
TAGCTGAAAGCCAAGGCTCGAGGACTACATGAAGAATGCAGAAGCCTCAGGAGCTGATGC
GATCAACTGGAAGAAAGGGTATCAGTGATGGAAGATGAAATGAATGAAATGAAGCAAGAA
GGGAAGTTTAGAGAAAAAAGCATAAAAAGAAATGAACAAAGCCTCCAAGAAATATGGGAC
TAT
>3__chr1_119175585_119181726
TACTCTGAGCTACAGGAGGAAATTCAAACTAAAGGCAAAGAAGTTGAAAACTTTGAAAAA
AATTTAGATGAATGTATAACTAGAATAACCAATACAGAGAAGTGCTTAAAGGAGCTGATG
GAGCTGAAAGTCAAGGCTCAAGAACTACGTGATGAATGCAGAAGCCTCAGGAGCCGATGT
GATCAACTGGAAGAAAAGGTATCAGTGACAGAAGATGAAATGAATGAAATGAAGGGAGAA
GGGAAGTTTAGAGAAAAAAGAATAAAAAGAAATGAACAAAGCCTCCAAGAAATATGGGAC
TAT
>3__chr1_48515454_48521602
TACTCCGAGCTACAGGAGGAAATTCAAACCAAAGGCAAAGAGGTTGAAAACTTTGAAAAA
AATTTAGACGAATGTATAACTAGAATACCCAATACAGAGAACTGCTTAAAGGAGCTGATG
GAGCTGAAAGCCAAGGCTCGAGAACTACATGAAGAATGCAGAAGCCTCAGGAGCTGATGT
GATCAACTGGAAGAAAGGGTATCAGTGATGGAAGACGAAATGAATGAAATGAAGCGAGAA
GGGAAGTTTAGAGGAAAAAGAACAAAAAGAAATGAACAAAGCCTCCAAGAAATATGGGAC
TAT
>3__chr1_75714535_75720703
TACTCCGAGTTACAGGAGTAAATTCAAACCAAAGGCAAAGAAGTTAAAACCTTTGAAAAA
AATTTAGATGAATGCATAACTAGAATAACCAATACAGAGAAGTGCTTAAAGGAGCTGATG
GAGCTGAAAACCAAGGCTCGAGAACTACGTGAAGAATGCAGAAGCCTCAGGAGCCGATGT
GATCAACTGGAAGAAAGGGTATCAGTGATGGAAGATGAAAAGAATGAAATGAAACGAGAA
GGGAAGTTTAGAGAAAAGAGAATAAAAAGAAACGAACAAAGCCTCCAAGAAATATGGGAC
TAT
>3__chr1_187990555_187996704
TACTCTGAGCTACAGGAGGAAATTCAAACCAAAGGCAAAGAAGTTGAAAACTTTGAAAAA
AATTTAGATGAATGTATAACTAGAATAACCAATAGAGAGAAGTGCTTAAAGGAGCTGATG
GAGCTGAAAGCCAAGGCTCAAGAACTACGTGAAGAATGCAGAAGCCTCAGGAGCCAATGA
GATCAACTGGAAGAAAGGGTATCAGTGATGAAAGATGAAATGAATGAAATGAAGCGAGAA
GGGAAGTTTAGAGGAAAAAGAATAAAAAGAAACGAACAAAGCCTCCAAGAAATATGGGAC
TAT
>3__chr1_246297438_246303605
TACTCCGAGCTACAGGAGGAAATTCAAACCAAGGGCAAAGAAGTTAAAAACTTTGAAAAA
AATGTAGATGAAAGTATAACTAGAATAACCAATACAGAGTAGTCCTTAAAGGAGCTGATG
GAGCTGAAAGCCAAGGCTCGAGAACTACATGAAGAATGCAGAAGCCTCAGGAGCCGATGC
AATCAACTGGAAGAAAGGGTATCAGTGATGGAAGATGAAATGAATGAAATGAAGTGAGAA
GGGAAGTTTAGAGAAAAAAGAATAAAAAGAAATGAACAAAGCCTCCAAGAAATATGGGAC
TAT
>3__chr1_99637969_99644117
TACTCCGAGCTACAGGAGGAAATTCAAACCAAAGGCAAAGAAGTTAAAAACTTTGAAAAA
AATTTAGATGAATGTATAACTAGAATAACCAATACAGAGAAGTGCTTAAAGGAGCTGATG
GAGCTGAAAGCTAAGGCTCGAGAACTACGTGAAGAATGCAGAAGCCTCAGGAGCTGATGC
AATCAACTGAAAGAAAGGGTGTCAGTGATGGAAGATGAAATGAATGAAATGAAGCGAGAA
GGGAAGTTTAGAGAAAAAAGAATAAAAAGAAACGAACAAAGCCTCCAAGAAATATGGGAC
TAT
>3__chr1_112543288_112549448
TACTCCGAGCTACAGGAGGAAATTCAAACCAAAGGCAAAGAAGTTGAAAACTTTGAAAAA
AATTTAGACGAATGTATAACTAGAATAACCAATACAGAGAAGTGCTTAAAGGAGCTGATG
GAGCTGAAAGCCAAGGCTCGAGAACTACGTGAAGAATGCAGAAGCCTCAGGAGCCGATGC
AATCAACTGGAAGAAAGGGTATCAGCGATGGAAGATGAAATGAATGAAATGAAGTGAGAA
GGGAAGTTTAGAGAAAAAAGAATAAAAAGAAATGAGCAAAGCCTCCAAGAAATATGGGAC
TAT
>3__chr1_195016557_195022708
TACTCCAAGCTACAGGAGGAAATTCAAACCAAAGGCAAAGAAGTTAAAAA-TTTGAAAAA
AATTTAGACAAATGTATAAGTAGAATAACCAATACAGAGAAGTGCTTAAAGGAGCTGGTG
GAGCTGAAAGCCAAGGCTCGAGAACTACGTGAAGAATACAGAAGCCTCAGGAGCCGATGT
GATCATCTGGAAGAAAGGGTATCAGTGATGGAAGATGAAATGAATGAAATGAAGCGAGAA
GGGAAGTTTAGAGAAAAAAGACCAAAAAGAAATGAACAAAACCTCCAAGAAATATGGGAC
TAT
>3__chr1_105279294_105285325
TACTCCTAGCTACGGGAGGACGTTCAAACCAAAGGCAAAGAAGTTGAAAACTTTGAAAAA
AATTTAGAAGAATGTATAACTAGAATCACCAATACAGAGAAGTGCTTAAACGAGCTGATG
GAGCTGAAAAACAAGGCTCGAGAACTACGTGAAGAATGCAGAAGCCTAAGGAGCTGATGC
GATCAACTGGAAGAAAGGGTATCAGCGATGGAAGATGAAATGAATGAAATGAAGCGAGAA
GGGAAGTTTAGAGAAAAAAGAATGAAAAGAAACGAGCAAAGCCTCCAAGAAGTATGGGAC
TAT
>3__chr1_172845819_172851989
TACTCCGAGCTACAGGATGAAATTCAAACCAAAGGCAAAGAAGTTAATAACTTTGAAAAA
AATTTAGACAAATGTATAACTAGAATAACCAATATAGAGAAGTGCTTAAAGGAGCTGATG
GAGCTGAAAGCCAAGGCTCGAGAACTACGTGAAGAATGCAGAAGCCTCAGGAGCCGATAC
GATCAACTGGAAGAAAGGGTATCAGTGATGGAAGATCAAATGAATGAAATGAAGCAAGAA
GGGAAGTTTAGAGAAAAAAGAATAAAAAGAAATGAGCAAAGCCTCCAAGAAATATGGGAC
TAT
>3__chr1_175995162_176001303
TAC---AAGCTACAGGAGGAAATTCAAACCAAAGGCAAAGAAGTTAAAAACTTTGAAAAA
AATATAGATGAATGTATAACTAGAATAATCAATACAGAGAAGTGCTTAAAGGAGCTGATG
GAGCTGAAAGCCAAGGCTCAAGAACTACGTGAAGAATGCAGAAGCCTCAGGAGCCAATGC
GATCAACTGGAAGAAAGGGTATCAGCGATGGAAGATGAAGTGAATGAAATGAAGCGAGAA
GGGAAGTTTAGAGAAAAAAGAATAAAAAGAAACAAACAAAGCCTCCAAGAAATATGGGAC
TAT
>3__chr1_70161085_70167223
TACTCCGAACGACAGGAGGAAATTCAAACCAAAGGCAAAGAAGTTAAAAATTTTGAAAAA
AATTTAGATGAATGTATAACTAGAATAACCAATACAGAGAAGTCCTTAAAGGAGCTGATG
GAGCTGAAAGCCAAGGCTCGAGAACTACGTGAAGAATGCAGAAGCCTCAAGAGCCGATGC
AATCAACTGGAAGAAAGGGTATCAGTGATGGAAGATGAAATGAATGAAATGAAGTGAGAA
GGGAAGTTTACAGAAAAAGGAATAAAAAGAAATGAACAAAGCCTCCAAGAAATATGGGAC
TAT
>3__chr1_100870383_100876534
TACTCTGAGCTACAGGAGGAAATTCAAACCAAAGGCAAAGAAGTTGAAAACTTTGAAAAA
AAATTAGACAAATGTATAACTAGAATAACCAATATAGAAAAGTGCTTAAAGGAGCTGATG
GAGCTGAAAGCCAAGGCTCGAGAACTACGTGAAGAATGCAGAAGCCTCAGGAGCTGATGT
GATCAACTGGAAGAAAGGGTATCAGTGATGGAAGATGAAATGAATGAAATGAAGCGAGAA
GGGAAGTTTAGAGAAAAAAGAATACAAAGAAATGAACAAAGCCTCCAAGAAATATGGGAC
TAT
>3__chr1_89729136_89735283
TACTCCGAGCTACAAGAGGAAATTCAAACCAAAGGCAAAGAAGTTAAAAACTTTGAAAAA
AATTTAGACGAATGTATAACTAGAATCACCAATACAGAGAAGTGCTTAAAGGAGCTGATG
GAGCTGAAAGCCAAGGCTCGAGAACTACGTGAAGAATGCAGAAGCCTGAGGAGCCGATGC
GATCAACTGGAAGAAAGGGTATCAGTGATGGAAGATCAAATGAATGAAATGAAGCAAGAA
GAGAAGTTTAGAGAAAAAAGAATAAAAAGAAATGAACAAAGCATCCAAGAAATATGGGAC
TAT
>3__chr1_96289724_96295877
TACTCTGAGCTACAGGAGGAAACTCAAACCAAAGGCAAAGAAGTTAAAAACTTTGAAAAA
AATTTAGACGAATGTATAACTAGAATAACCAATACAGAGAAGTGCTTAAAGGAGCTGATG
GAGCTGAAAGCCAAGGCTTGAGAACTATGGGAAGAATGCAGAAGCCTCAGGAGCCGATGT
GATCAACTGGAAGAAAGGGTATCAGTGATGGAAGATGAAATGAATGAAATGAAGCGAGAA
GGGAAGTTTAGAGAAAAAAGAATAAAAAGAAATGAACAAAGCCTCCAAGAAATATGGGAC
TAT
>3__chr1_157805368_157811518
TACTCCGAGCTACAGGAGGAAATTCAAAACAAAGGCAAAGAAGTTGAAAACTTTGAAAAA
AATTTAGACAAATGTATAACTAGAATAACCAATACAGAGAAGTGCTTAAAGGAGCTGATG
GAGCTGAAAGCCAGGGCTTGAGAACTACAGGAAGAATGCAGAAGCCTCAGGAGCTGATGC
GATCAATTGGAAGAAAGGGTATCAGTGATGGAAGATGAAATGAATGAAATGAAGCGAGAA
GGGAAGTTTAGAGAAAAAAGAATAAAAAGAAATGAGCAAAGCCTCCAAGAAATATGGGAC
TAT
>3__chr1_183943153_183949332
TACTCCGAGCTACGGGAGTACATTCAAACCAAAGGCAAAGAAGTTAAAAACTTTGAAAAA
AATTTAGATGAATGTATAACTAGAATAACCAATATAGAGAAGTGCTTAAAGGAGCTGATG
GAGCTGAAAGCCAAGGCTTGAGAACTACGTGAAGAATGCAGAAGCCTCAGTAGCCGATGC
AATAAACTGGAAGAAAGAGTATTAGTGATGGAAGATGAAATGAGTGAAATGAAGCGAGAA
GGGAAGTTTAGAGAAAAAAGAATAAAAAGAAATGAAAAAAGCCTCCAAGAAATATGGGAC
TAT
>3__chr1_52409261_52415401
TACTCCAAGCTACAGGAGGAAATTCAAACCAAAGGCAAAGAAGTTGAAAACTTTGAAAAA
AACTTAGACAAATGTATAACTAGAATAACCAATACAGAGAAGTGCTTAAA---------G
GAGCTGAAAGCCAAGGCTCGAGAACTACGTGAAGAATGCAGAAGCCTCAGGAGCCGATGC
GATCAACTGGAAGAAACGGTTTCAGTGATGGAAGATGAAATGAATGAAATGAAGCAAGAA
GGGAAGTTTAGAGAAAAAAGAATAAAAAGAAACGAACAAAGCCTCCAAGAAAAATGGGAC
TAT
>3__chr10_100686848_100693032
TACTCCGAGCTACAGGAGGAAATTCAAACCAAAGGCAAAGAAGTTAAAAACTTTGAAAAA
AATTTAGACAAATGTATAACTAGAATAACCAATACAGAGAAGTGCTTAAAGTAGCTGATG
GAGCTGAAAGCCAAGGCTCGAGAACTACGTGAAGAATGCAGAAGCCTCAGGAGCCAATGT
GATCAACTGGAAGAAAGGTTATCAGTGATGGAAGATGAAATGAATGAAATGAAGCAAGAA
GGGAAGTTTAGAGAAAAAAGAAT----AAAAACAAACAAAGCCTCCAAGTAATATGGGAC
TAT
>3__chr1_236267038_236273188
TACTCCGAGCTACAGGAGGAAATTCAAACCAAAGGCAAAGAAGTTGAAAACTTTGAAAAA
AATTTAGACGAATGTATAACTAGAATAACCAATACAGAGAAGTGCTTAAAGGAGCTGATG
GAGCTGAAAGCCAAGGCTCGAGAACTACGTGAAGAATGCAGAAACCTCAGGAGCCGATGC
GATCAACTGGAAGAAAGGGTATCAGTGATGGAAGATGAAATGAATGAAATGAAGCGAGAA
GGGAAGTTTAGAGAAAAAAGAATAAAAAGAAACAAACAAAGCCTCCAAGAAATATGGGAC
TAT
>3__chr1_221606525_221612652
TAC---GAGCTACAGGAGGAAATTCAAACCAAAGGCAAAGAAATTAAAAACTTTGAAAAA
AATTTAGACGAATGTATAACTAGAATAACCAATACAGAGAAGTGCTTAAAGGAGCTGATG
GAGCTGAAAGCCAAGGCTCGAGAACTATGTGAAGAATGCAGAAGCCTCAGGAGCCGATGT
GATCAACTGGAAGAAAGGGTACCAGTGATGAAAGATGAAATGAATGAGATGAAGCGAGAA
GGGAAGTTTAGAGAAAAAAGAACAAAAAGAAACGAACAAAGCCTCCAAGAAATATGGGAC
TAT
>3__chr1_116396058_116402196
TACTCTGAGCTACAGGAGGAAATTCAAACCAAAGGCAAAGAAGTTGAAAACTTTGAAAAA
AATTTAGACGAATTTATAACTAGAATAACCAATACAGAGAAGTGCTTAAAGGAGCTGATG
GAGCTGAAGGCCAAGGCTCGAGAACCACATGAAGAATGCAGAAGCCTCAGGAGCTGATGT
GATCAACTGGAAGAAAGGGTATCAGTGATGGAAGATGAAATGAATGAAATGAAGTGAGAA
GGGAAGTTTAGAGAAAAAAGAATAAAAAGAAACGAACAAAGCCTCCAAGAAATATGGGAC
TAT
>3__chr1_117696708_117702869
TACTCCCAGCTACAGGAGGAAATTCAAACCAAAGGCAAAGAAGTTGAAAACTTTGAAAAA
AATTTAGACGAATGGCTAACTGGAATAACCAATACAGAGAAGTGCTTAAAGGAGCTGATG
GAGCTGAAAGCCAAGGCTCGAGAACTACGTGAAGAATGCAGAAGCCTCAGGAGCCAATGC
AATCAACTGGAAGAAAGCGTATCAGTGATGGAAGATGAAATGAATGAAATGAAGTGAGAA
GGGAAGTTTAGAGAAAAAAGAATAAAAAGAAACGAACAAAGCCTCCAAGAAATATGGGAC
TAT
>3__chr1_75115393_75121454
TACTCTGAGCTACAGGACGAAATTCAAACCAAAGGCAAAGAAGTTGAAAACTTTGAAAAA
AGTTTAGAAGAATGTATAACTAGAACAACCAATACAGAGAAGTGCTTAAAGGAGCTGATG
GGGCTGAAAACCAAGGCTCAAGAACTATGTGAAGAATGCAGAAGCCTCAGGAGCCGATGC
GATCAACTGGAAGAAAGGGTATCAGCGATGGAAGATGAAGTGAATGAAATGAAGCGAGAA
GG-AAGTTTAGAGAAAAAAGAATAAAAAGAAATGAGCAAAGCCTCCAAGAAATATGGGAC
TAT
>3__chr1_59607184_59613338
TACTCCGAGCTACTGGAGGAAATTCAAACCAAAGGCAAAGAAGTTAAAAACTTTGAAAAA
AATCTAGATGAATGTATAACTAGAATAACCAATACAGAGAAGTGCTTAAAGGAGCTGATG
GAGCTGAAAGCCAAGGCTCGAGAACCACGTGAAGAATGCAGAAGCCTCAGGAGACGATGC
GATCACCTGGAAGAAAGCG--------ATGGAAGATGAAATGAATGAAATGAAGCGAGAA
GGGAAGTTTAGAGAAAAAAGAATAAAAAGAAACAAACAAAGCCTCCAAGAAATATGGGAC
TAT
>3__chr10_107299952_107305983
TACTCTGAGCTACGGGAGGACATTCAAACCAAAGGCAAAGAAGTTGAAAATTTTGAAAAA
AATTTAGAAGAATGTATAACTAGAATAACCAATACAGAGAAGTGCTTAAAGGAGCTGATG
GAGCTGAAAGCCAAGGCTCGAGAACTACGTGAAGAATGCAGAAGCCTCAGGAGCTGATGC
GATTAACTGGAAGAAAGGGTATCAGGGATGGAAGATGAAATGAATGAAATGAAGC--GAA
GGGAAGTTTAGAGAAAAAAGAATAAAAAGAAATGAACAAAGCCTCCAAGAAATTTGGGAC
TAT
>3__chr1_184393245_184399315
TAT---GAGCTACAGGAGGAAATTCAAACCAAAGGCAAAGAAGTTAAAAACTTTGAAAAA
AATGTAGATGAATGTATAACTAGAATAACCAATACAGAGAAATGCTTAAAGGAGCTGATG
GAGCTGAAAGCCAAGGCTCGAGAACTACGTGAAGAATGCAGAAGCCTCAGGAGCCGATGC
AATCAACTGGAAGAAAGGACATCAGCAATAGAAGATGAAATGAATGAAATGAAGTGAGAA
GGGAAGTTTAGAGAAAAAAGAATAAAAAGAAACGAACAAAGCCT-CAAGAAATATGGGAC
TAC
>3__chr10_107485466_107491621
TACTCCGAGCTACAGGAGGAAATTCAAACCAAAGGCAAAGAAGTTAAAAACATTGAAAAA
AATTTAGATGAATGTATAACTAGAATACCCAATACAGAGAAGTGCTTAAAGAAGCTGATG
GAGCTGAAAACCAAGGCTCGAGAACTACGTGAAGAATGCATAAGCCTCAGGAGCCGATGC
GACCAACTGGAAGAAAGCGTATCAGTGATGGAAGATGAAATGCATGAAATGAAGCGAGAA
GGGAAGTTTAGAGAAAAAAGAATAAAAAGAAATGAACAAAGCCTCCAAGAAATATGGGAC
TAT
>3__chr1_111679357_111685516
TAC---GAGCTACAGGAGGAAATTCAAACCAAAGGCAAAGAAGTTAAAAAATTTGAAAAA
AATTTAGAAGAATGTATAACTAGAATAACCAATACAGAGAAGTGCTTAAAGGAGCTGATG
GAGCTGAAAGCCAAGGCTCGAGAACTACATGAAGAATGCAGAAGACTCAGGAGCCGATGC
AATCAACTAGAAGAAAGGGTATCAGCAATGGAAGATGAAATGAATGAAATGAAGTGAGAA
GGGACGTTTAGAG-AAAAAGAATAAAAAGAAATGAACAAAGCCTCCAAGAAATATGGGAC
TAT
>3__chr1_181893826_181899981
TACTCCGAGCTACAGGAGGAAATTCAAACCAAAGGCAAAGAAGTTGAAAACTTTGAAAAA
AATTTAGACTAATGTATAACTAGAATAACCAATACAGAGAAGTGCTTAAAGGAGCTGATG
GAGCTGAAAGCCAAGGCTCGAGAACTATGGGAAGAATGCAGAAGCCTCAGGAGCCGATGT
GATCAACTGAAAGAAAGGGTATCAGTGATGGAAGATGAGATGAATGAAATGAAGCGAGAA
GGGAAGTTTAGAGAAAAAAGAATAAAAAGAAACGAACAAAGCCTCCAAGAAATATGGGAC
TAT
>3__chr1_85880138_85886292
TACTCCAAGCTACAGGAGGAAATTCAAACCAAAGGCAAAGAAGTTGAAAACTTTGAAAAA
AATTTAGACGAATGTATAACTAGAATAACCAATACAGAGAGGTGCTTAAAGGAGCTGATG
GAGCTGAAAGCCAAGGCTCGAGAACTACGTGAAGAACGCAGAAGCCTCAGGAGCCCATGC
GATCAACTGGAAGAAAGGGTATCAGTGATGGAAGATGAAATGAATGAAATGAAGCGAGAA
GGGAAGTTTAGAGAAAAAAGAATAAAAAGAAACTAATAAAGCCTCCAAGAAATATAGGAC
TAT
>3__chr1_118912379_118918396
TACTCCGAGCTACGGGAGGACATTCAAACCAAAGGCAAAGAAGCTGAAAAC--TGAAAAA
AATTTAGAAGAATGTATAACTAGAATAATCGATACAGAGAAGTGCTTAAAGGAGGTGATG
GAGCTGAAAACCAAGGCTTGAGAACTACGTGAAGAATGCAGAAGCCTCAGGAGCCAATGC
AATCAACTGGAAGAAAGGGTATCAGTGACAGAAGATGAAATGAATGAAATGAAGCGAGAA
GGGAAGTTTAGAGAAAAAAGAATAAAAAGAAATGAGCAAAGCCTCCAAGAAATATGGGAC
TAT
>3__chr1_237867692_237873832
TACTCCGAGCTACAGGAGGAAATTCAAACCAAAGGCAAAGAAGTTAAAAACTTTGAAAAA
AATTTAGAAGAATGTATAACTAGAATAACCAATACAGAGAAGTGCTTAAAGGAGCTGATG
GAGCTGAAAGCCAAGGCTCGAGAACTATGTGAAGAATGCAGAAGCCTCAGGAGCCGATGC
GATCAACTGGAAGAAGAGGTATCAGTGATGGAAGATGAAATGAATGAAATGAAGCGAGAA
GGGAAGTTTAGATAAAAAAGAATATAAAGAAACGAACAAAGCCTCCAAGAAATATGGGAC
TAT
>3__chr1_174544155_174550169
TACTCTGAGCTACGGGAGGAAATTCAAACCAAAGGCAAAGAAGTTGAAAACTTTGAAAAA
AATTTAGAAGAATGTATAACTAGAATAACCAATACAGAGAAGTGCTTAAAGGAGCTGATG
GAGCTGAAAACCAAGGCTCGAGAACTGCGTGAAGAATGCCGAAGCCTCAGGAGCTGATGC
AATCAACTGGAAGAAAGGGTATCAGCGATGGAAGATGAAATGAATGAAATGAAGTGAGAA
GGGAAGTTTAGAGAAAAAAGAATAAAAAGAAACGAACAAAGCCTCCAAGAAATATGGAAC
TAT
>3__chr1_170550010_170556158
TACTCCGAGCTACAGGAGGAAATTCAAACCAAAGGCAAAGAAGTTGAAAACTTTGAAAAA
AATTTAGACAAATGTATAACTAGAATAACCAATACAGAGAAGTGCTTAAAGGAGCTGATG
GAGCTGAAAGCCAACGCTCGAGAACTACGTGAAGAATGCAGAAGCCTCAAGAACCAATGC
GATCAACTGGAAGAAAGGGTATCACTGATGGAAGATGAAATGAATGAAATGAAGTGAGAA
GGGAAGTTTAGAGAAAAAAGAATAAAAAGAAACGAACAAAGCCTCCAAGAAATATGGGAC
TAT
>3__chr1_59771256_59777268
TACTCCGAGCTACGGGAGGACATTCAAACCAAAGGCAAAGAAGTTGAAAACTTTGAAAAA
CATTTAGAAGAATGTATAATTAGAATAACCAATACAGAGAAGTGCTTAAAGGAGCTGATG
GAGCTGAAAACCAAGGCTCGAGAACTACGTGAAGAATGCAGAAGCCTCAGGAGCCGATGC
GATCACCTAGAAGAAAGGGTATCAGCGATGGAAGATGAGATGAATGAAATGAAGTGAGAA
GGGAAGATTAGAGAAAAAAGAATAAAAAGAAACGAACAAAGCCTCCAAGAAATATGGGAC
TAT
>3__chr10_117280128_117286262
TGCTCCGAGCTACAGGAGGATATTCAAACCAAAGGCAAAGAAGTTGAAAACTTTGAAAAA
AATTTAGACTAATGTATAACTAGAATAACCAATACAGAGAAGTGCTTAAAGGAGCTGATG
GAGCTGAAAACCAAGGCTTGAGAACTACGTGAAGAATGCAGAAGCCTCAGGAGCCGATGC
GATCAACTGGAAGAAAGGGTATCAGTGATGGAAGATGAAATGAATGAAATGAAGCGAGAA
GGGAAGTTTAGAGAAAAAAGAATAAAAAGAAACGAACAAAGCCTCCAAGAAATATGGGAT
TAT
>3__chr1_34067709_34073853
TACTCTGAGCTACAAGAGGAAATTCAAACCAAAGGCAAAGAAGTTGAAAACTTTGAAAAA
AATTTAGAAGAATGTATAACTAGAATAACCAATACAGAGAAGTGCTTAAAGGAGCTGATG
GAGCTGAAAGCCAAGGCTCGAGAACTACGTGAAGAGTGCAGAAGCCTCAGGAGCTGAAGT
GATCAACTGGAAGAAAGGGTATCAGTGATGGAAGATCAAATGAATGAAATGAAGTGAGAA
GGGAAGTTTAGAGAAAAAAGAATAAAAAGAAACGAACAAAGATTCCAAGAAATATGGGAC
TAT
>3__chr1_156551074_156557099
TACTCTGAGCTACAGGAGGACATTCAAACCAAAGGCAAAGAAGTTGAAAACTTGGAAAAA
AATTTAGAAGAATGTATAACTAGAATAACCAACACAGAGAAGTGCTTAAAGGAG-TGATG
GAGCTGACAACCAAGGCTCAAGAACTACGTGAAGAATGCAGAAGCCTCAGGAGCTGATGC
GATCAACTGGAAGAAAGGGTATCATTGATGGAAGATGAAATGAATGAAATGAAGTGAGAA
GGGAAGTTTAGAGAAAAAAGAATAAAAAGAAATCAACAAAGCCTCCAAGAAATATGGGAC
TAT
>3__chr1_196545200_196551215
TACTCCGAGCTACGGGAGGACATTCAAACCAAAGGCAAAGAAGTTGAAAACTTTGAAAAA
AATTTAGAAGAATGTATAACTAGAATAACCATTACAGAGAAGTGCTTAAAGGAGCTGATG
GAGCTGAAAACCAAGGCTCGAGAACTACGTGAAGAATGCAGAAGCCTCAGGAGCCAATGC
AATCAACTGGAAGAAAGGGTATCAGCGATGGAAGATGAAATGAATGAAATGAAGCGAGAA
GGGAAGTTTAGAGAAAAAAGAATAAAAAGAAACGAGCAAAGCCTCCAAGAAATATGGGAC
TAT
>3__chr1_203636449_203642610
TACTCCGAGCTACAGGAGGAAATTCAAACCAAAGGCAAAGAAGTTGAAAACTTTGAAAAA
AATTTAGATGAATGTATAACTAGAATAACCAATACAGAGAAGTGCTTAAAGGAGCTGATG
GAGCTGAAAGCCAAGGCTCAAGAACTACTTGAAGAATGCAGAAGCCTCAGGAGCCGATGC
GATCAACTGGAAGAAAGTGTATCAGTGATGGAAGATGAA-TGAATGAAATGAAGCGAGAA
GGGAAGTTTAGAGAAAAAAGAATAAAAAGAAACGAACAAAGCCTCCAAGAAATATGGGAC
TAT
>3__chr1_218079296_218085475
CACTCCGAGCTACGGGAGGAAATTCAAACCAAAGGCAAAGAAGTTGAAAACTTTGAAAAA
AATTTAGACGAATGTATAACTAGAATAACCAATACAGAGAAGTGCTTAAAGGAGCTGATG
GAGCTGAAAGCCAAGGCTCGAGAGCTACATGAAGAATGCAGAAGCCTCAGGAGCCAATGC
GATCAACTGGAAGAAAGGGTATCAGTGATGGAAGATGAAATGAATGAAATGAAGCGAGAA
GGGAAGTTTAGAGAAAAAAGAATAAAAAGAAACGAGCAAAGCCTCCAAGGAATATGGGAC
TAT
>3__chr1_221686957_221692988
TACTCCAAGCTGTGGGAGGACATTCAAACCAAAGGCAAAGAAGTTGAAAACTTTGAAAAA
AATTTAGAAGAATGTATAACTAGAATAACCAATACAGAGAAGTGCTTAAAGGAGCTGATG
GAGCTGAAAACCAAGGCTCAAAAACTATGTGAAGAATGCAGAAGCCTGAGGAGCCAATGC
GATCAACTGGAAGAAAGGGTATCAGCGTTGGAAGATGAAATGAATGAAATGAAGCAAGAA
GGGAAGTTTAGAGAAAAAAGAATAAAAAGAAACAAGCACAGCCTCCAAGAA-TATGGGAC
TAT
>3__chr1_97091340_97097506
TAC---GAGCTACAGGAGGAAATTCAAACCAAAGGCAAAGAAGTTAAAAACTTTGAAAAA
AATTTAGACGAATGTATAACTAGAATAACCAATACAGAGAAGTGCTTAAAGGAGCTGACG
GAGCTGAAAGCCAAGGCACGAGAACTACATGAAGAATGCAGAAGCCTCAGGAGCCGATGT
GATCAACTGGAAGAAAGGGTATCGGCGATGGAAGATGAAATGAATGAAATGAAGCGAGTA
GGGAAGTTTAGAGAAAAAAGAATAAAAAGAGATGAACAAAGCCTCCAAGAAATATGGGAC
TAT
>3__chr1_246482787_246488802
TACTCCGAGCTACGGGAGGACATTCAAACCAAAGGCAAAGAAGTTGAAAACTTTGAAAAA
AATTTAGAAGAATGTATAACTAGAATAACCAATACAGAGAAGTGCTTAAAGGAGCTGATG
GAGCTGAAAGCCAAGGCTCGAGAACTACGTGAAGAATGCAGAAGCCTCAGGAGCCGATGC
GATCAACTGGAAGAAAGGGTATCAGCGATGGAAGATGAAATGAATGAAATGAAGCGAGAA
GGGAAGTTTAGAGAACAAAGAATAAAAAGAAACGAGCAAAGCCTCCAAGAAATATGGGAC
TAT
>3__chr1_65783059_65789241
TACTCCGAGCTACAGGAGGAAATTCAAACCAAAGGCAAAGAAGTTGAAAACTTTGAAAAA
AATTTAGACAAATGTATAACTAGAATAACCAATACAGAGAAGTGCTTAAAGGAGCTGATA
GAGCTGAAAGCCAAGGCTCGAGAACTACGTGAAGAATGCAGAAGCCTCAGGAGCCAATGC
GATCAACTGGAAGAAAGGGTATCAGTGATGGAAGATGAAATGAATGAAATGAAGCGAGAA
GGGAAGTTTAGAGAAAAAAGAATAAAAAGAAACGAACAAAGCCTCCAAGAAATATGGGAC
TAT
>3__chr1_199469857_199476013
TACTCCGAGCTACAGGAGGAAATTCAAACCAAAGGCAAAGAAGTTAAAAACTTTGAGAAA
AATTTAGACAAATGTATAACTAGAATAACCAATACAGAGAAGTGCTTAAAGGAGCTGATG
GAGCTGAAAGCCAAGGCTCGAGAACTACGTGAAGAATGCAGAAGCCTCAGGAGCCAATGC
GATCAACTGGAAGAAAGGGTATCAGTGATGGAAGATGAAAGGAATGAAATGAAGTGAGAA
GGGAAGTTTAGAGAAAAAAGAATAAAAAGAAATGAACAAAGCCTCCAAGAAATATGGGAC
TAT
>3__chr1_80632622_80638767
TAC---GAGCTACAGGAGGAAATTCAAACCAAAGGCAAAGAAGTTAAAAACTTTGAAAAA
AATTTAGACGAATGTATAACTAGAATAAACAATACAGAGAAGTGCTTAAAGGAGCTGATG
GAACTGAAAGCCAAGGCTCAAGAACTACGTGAAGAATGCAGAAGCCTCAGGAGCCCATGC
GATCAACTGGAAGAAAGGGTATCAGCGATGGAAGATGAAATGAATGAAATGAAGCGAGAA
GGGAAGTTTAGAGAAAAAAGAATAAAAAGGAATGAACAAATCCTCCAAGAAATATGGGAC
TAT
>3__chr1_161986102_161992119
TACTCCGAGCTACGGGAGGAAATTCAAACCAAAGGCAAAGAAGTTGAAAACTTTGAAAAA
AGTTTAGAATAATGTATAACTAGAATAATCAATACAGAGAAGTGCTTAAAGGAGCTGATG
GAGCTGAAAACCAAGGCTCGAGAACTATGGGAAGAATGCAGAAGCTTCAGGAGCCGATGA
GATCAACTGGAAGAAAGGGTATCAGCGATGGAAGATGAAGTGAATGAAATGAAGTGAGAA
GGGAAGTTTAGAGAAAAAAGAATAAAGAGAAACGAGCAAAGCCTTCAAGAAATATGGGAC
TAT
>3__chr10_117331247_117337285
TACTCTGAGATATGGGAGGACATTCAAACCAAAGGCAAAGAAGTTGAAAACTCTGAAAAA
AATTTAGAAGAATGTATAACTAGAATAACCAATACAGAGAAGTGCTTAAAGGAGCTGATG
GAGCTGAAAACCAAGGCTCGAGAACTACGTGAAGAATGCAGAAGCCTCAGGAGCCGATGC
GAACAACTGGAAGAAAGGGTATCAGTGATGGAAGACGAAATGAATGAAATGAAGTGAGAA
AGGAAGTTTAGAGAAAAAAGAATAAAAAGAAACGAACAAAGCCTCCAAGAAATATGGGAC
TAT
>3__chr1_64511698_64517857
TACTCCAAGCTACAGAAGGAAATTCAAACCAAAGGCAAAGAAGTTGAAAACTTTGAAAAA
AATTTAGACAAATGTATAACTAGAATAACCAATACAGAGAAGTGCTTAAAGGAGCTCATG
GAGCTGGAAGCCAAGGCTTGAGAACTACATGAAGAATGCAGAAGCCTCAGGAGCCGATGC
GATCAACTGGAAGAAAGGGTATCGGTGATGGAAGATGAAATGAATGAAATGAAGCGAGAA
GGGAAGTTTAGAGAAAAAAGAATAAAAAGAAATGAACAAAGCCTCCAAGAAATATGGGAC
TAT
>3__chr1_119364778_119370794
TACTCCGAGCTATGGGAGGACATTCAAACCAAAGGCAAAGAAGTTGAAAATTTTGACAAA
ATTTTAGAAGAATGTATAACTAGAATAACCAATACAGAGAAGTGCTTAAAGGAGCTGATG
GACCTGAAAACCAAGGCTTGAGAACTACGTGAAGAATGCAGAAGCCTCAGGAGCCGATGA
GATCAACTGGAAGAAAGGGTATCAGCGATGGAAGATGAAATGAATGAAATGAAGTGAGAA
GGGAAGTTTAGAGAAAAAAGAATAGAAAGAAACGAGCAAAGCCTCCAAGAAATATGGGAC
TAT
>3__chr1_105002999_105009017
TACTATGAGCTACGGGAGGACATTCAAACCAAAGGCAAAGAAGTTGAAAACTTTGAAAAA
AATTTAGAAGAATGTATAACTAGAATAACCAATACAGAGAAGTGCTTAAAGGAGCTGATG
GAGCTGAAAACCAAGGCTCAAGAACTACGTGAAGAATGCAGAAGCCTCAGGAGCTGATCC
AATCAACTGGAAGAAAGGGTATCAGCGATGGAAGATGAAATGAATGAAATGAAGCGAGAA
GGGAAGCTTAGAGAAAAAAGAATAAAAAGAAACGAGCAAAGCCTCCAAGAAATATGGGAC
TAT
>3__chr1_70833405_70839549
TACTCCGAGCTACAGGAGGAAATTCAAACCAAAGGCAAAGAAGTTGAAAACTTTGAAAAA
AATTTAGAAGAATGTATAACTAGAATAACCAATAGAGAGAAGTGCTTAAAGGAGCTGATG
GAGCTGAAAACCAAGGCTCGAGAACTACGTGAAGAATGCAGAAGCCTCAGGAGCCGATGC
GATCAACTGGAAGAAAGGGTATCAGCGATGGAAGAAGAAATGAATGAAATGAAGCGAGAA
GGGAAGTTTAGAGAAAAAAGAATAAAAAGAAACGAACAAAGCCTCCGAGAAATATGAGAC
TAT
>3__chr1_14581402_14587424
TACTCTGACCTACGGGAGGACATTCAAACCAAGGGCAAAGAAGTTGAAAACTTTGAAAAA
AATTTAGAAGAATGTATAACTAGAATAACCAATACAGAGAAGTGCTTAAAGGAGCTGATG
GAGCTGAAAACCAAGGCTTGAGAACTACATAAAGAATGCAGAAGCCTCAGGAGCTGATGC
GATCAACTGGAAGAAAGGGTATCAGCGATGGAAGATGAAATGAATGAAATGAAGCGAGAA
GGGAAGTTTAGAG--AAAAAAATAAAAAGAAACGAGCAAAGCCTCCAAGAAATATGGGAC
GAT
>3__chr1_86063212_86069215
TACTCCGAGCTATGGGAGGAAATTCAAACCAAAGGCAAAGAAGTTGAAAACTTTGAAAAA
AATTTAGAAGAATGTATAACTAGAATAACCAATACAGAGAAGTGCTTAAAGGAGCTGATG
GAGCTGAAAACCAAGGCTCGAGAACTACGTGAAGAATGCAGAAGCCTCAGGAGGCCATGC
GATCAACTGGAAGAAAGGGTAGCAGTGATGGAAGATGAAGTGAATGAAATGAAGCGAGAA
GGGAAGTTTAGAGAGAAAAGAATAAAAAGAAATGAGCAAAGCCTCCAAGAAATATGGGGC
TAT
>3__chr1_79749548_79755553
TACCCCAAGCTAAGGGAGGAAACTCAAACCAAAGGCAAAGAAGTTGAAAACTTTGAAAAA
AGTTTAGAATAATGTATAACTAGAATAACCAATACAGAGAAGTGGTTAAAGGAGCTGATG
GAGCTGAAAACCAAGGCTTGAGAACTACGTGAAGAATGCAGAAGCCCCAGGAGCCCATGC
GATCAACTGGAAGAAAGGGTATCAGTGATGGAAGATGAAGTGAATGAAATGAAGCGAGAA
GGGAAGTTTAGAGAAAAAAGAATAAAAAGAAACGAGCAAACCCTTCAAGAAATATGGGAC
TAT
>3__chr1_75345139_75351160
TACTCTGAGCTATGGGAGGACATTCAAACCAAAGGCATAGAAGTTGAAAACTTTGAAAAA
AATTTAGAAGAATGTATAACTAGAATAACCAATACAGAGAAGTGCTTAAAGGAGCTGATG
GAGCTGAAAACCAAGGCTCGAGAACTACATGAAGAATGCAGAAGCCTCAGGAGCCGATGC
GATCAACTGGAAGAAAG-GTATCAGTGATGGAAGATGAAATGAGTGAAATGAAGCAAGAA
GGGAAGTTTAGAGAAAAAAGAATAAAAAGAAACGAGCAAAGCCACCAAGAAATATGGGAC
TAT
>3__chr10_113853674_113859737
TACTCCGAGCTACGGGAGGACATTCAAACCAAAGGCAAAGAAGTTGAAAACTTTGAAAAA
AATTTAGAAGAATGTATAACTAGAATAACCAATACAGAGAAGTGCCTAAAGGAGCTGATG
GAGCTGAAAACCAAGGCTCGAGAACGTCGTGAAAAATGCAGAAGCCTCAGGAGCCGATGC
GATCAACTGGAAGAAAGGGTATCAGCGATGGAAGACGAAATGAATGAAATGAAGCGAGAA
GGGAAGTTTAGAGAAAAAAGAATAAAAAGAAACGAACGAAGCCTCCAAGAAATATAGGAC
TAA
>3__chr1_120844831_120850852
TACTCTGAGCTACCGGAGGACATTCAAACCAAAGGCAAAGAAGTTGAAAACTTTGAAAAA
AGTTTAGAAGAATGTATAACTAGAATAACCAATACAGAGAAGTGCTTAAAGGAGCTGATG
GAGCTGAAAACCAAGGCTCGAGAACTACGTGAAGAATGCAGAAGCCTCAGGAGCCGATGC
GATCAACTGGAAGAAAGGGTATCAGCGATGGAAGATGAAATGAATGAAATGAAGCAAGAA
GGGAAGGTTAGAGAAAAAAGAATAAAAAGAAATGAGCAAAGCCTCCAAGAAATATGGGAC
TAT
>3__chr1_157689368_157695390
TACTCTGAGTTACGGGAGGACATTCAAACCAAAGGCAAAGAAGTTGAAAACTTTGAAAAA
AATTTAGAAGAATGTGTAGCTAGAATAACCAATACAGAGAAGTGCTTAAAGGAGTTGATG
GAGCTGAAAACCAAGGCTCGAGAACTACGTGAAGAATGCAGAAGCCTCAGGAGCCGATGC
GATCAAGTGGAAGAGAGGGTATCAGCAATGGAAGATGAAATAAATGAAATGAAGCAAGAA
GGGAAGTTTAGAGAAAAAAGAATAAAAAGAAATGAGCAAAGCCTCCAAGAAATATGGGAC
TAT
>3__chr1_65688551_65694580
TACTACGAGCTACGGGAGGAAATTCAAACCAAAGGCAAAGAAGTTGAAAACTTTGAAAAA
AGTTTAGAAGAATGCATAACTAGAATAACCAATACAGAGAAGTGCTTAAAGGAGCTGATG
GAGCTGAAAACCAAGGCTTGAGAACTACGTGAAGAAGGCAGAAGCCTCAGGAGCCGATGC
GATCAACTGGAAGAAAGGGTATCAGCGATGGAAGATGAAGTGAATGAAATGAAGTGAGAA
GGGAAGTTTAGAGAAAAAAGAATAAAAAGAAACGAGCAAAGCCTCCAAGAAATATGGAAC
TAT
>3__chr10_111545274_111551292
TACTCTGAGCTACGGGAGGACATTAAAACCAAAGGCAAAGAAGTTGAAAACTTTGAAAAA
AATTTTAGAGAATGTATAACTAGAATAATCAATACAGAGAAGTGCTTAAAGGAGCTGATG
GAGCTGAAAATCAAGGCTTGAGAACTACGTGAAGAATGCAGAAGCCTCAGGAGCTGATGC
GATCAACTGGAAGAAAGGGTATCAGCAATGGAAGATGAAATAAATGAAATGAAGTGAGAA
GGGAAGTTTAGAGAAAAAAGAATAAAAAGAAATGAGCAAAGCCTCCAAGAAATATGGGAC
TAT
>3__chr1_108505942_108511954
TACTCTGAGCTATGGGAGGACATTCAAACCAAAGGCAAAGAAGTTGAAAACTTTGAAAAA
AATGTAGAAGAATGTATAACTAGAATAACCAATACAGAGAAGTGCTTAAAGGAGCTGATG
GAGCTGAAAACCAAGGCTCGAGAACTACATGAAGAATGCAGAAGCCTCAGGAGCTGATGC
GATCAACTGGAAGAAAGGGTATCAGCGATGGAAGATGAAATGAATGAAATGAAGCGAGAA
GGGAAGTTTAGAGAAAAAAGAATAAAAAGAAACGAGCAAAGCCTCCAAGAAATATGGGAC
TAT
>3__chr1_221407618_221413606
TACTCTGAGCTACGGGAGGACATTCAAACCAAAGGCAAAGAAGTTGAAAACTTTGAAAAA
AAATTAGAAGAATGTATAACTAGAATAACCAATACAGAGAAGTGCTTAAAGGAGCTGATG
GAGCTGAAAACCAAGGCTCGAGAACTACGTGAAGAATGCAGAAGCCTCAGGAGCCCATGC
AATCAACTGGAAGAAAGGGTATCAGCGATGGAAGATGAAATGAATGAAATGAAGCGAGAA
GGGAAGTTTAGAGATAAAAGAATAAAAAGAAATGAGCAAAGCCTCCAAGAAATATGGGAC
TTT
>3__chr1_218103536_218109560
TACTCCGAGCTATGGGAGGACATTCAAACCAAAGGCAAAGAAGTTGAAAACTTTGAAAAA
AATTTAGAAGAATGTATAACTAGAATAACCAATACAGAGAAGTGCTTAAAGGAGCTGATG
GAGCTGAAAACCAAGGCTCGAGAGCTACGTGAAGAATGCAGAAGCCTCAGGAGCCAATGC
GATCAACTGGAAGAAAGGGTATCAGTGATGGAAGATCAAATGAATGAAATGAAGCCAGAA
GGGAAGTTTAGAGAAAAAAGAATAAAAAGAAACGAGCAAAGCCTCCAAGAAATATGGGAC
TAT
>3__chr1_187704490_187710521
TACTCTGAGCTATGGGAGGACATTCAAACCAAAGGCAAAGAAATTGAAAACTTTGAAAAA
AATTTAGAAGAATGTATAACTAGAATAACCAATACAGAGAAGTGCTTAAAGGAGCTGATG
GAGCTGAAAACCAAGGCTCGAGAACTACGTGAAGAATGCAGAAGCCTCAGGAGCCGATGC
GATCAACTGGAAGAAAGGGTATCAGCAATGGAAGATGAAATGAATGAAATGAAGTGAGAA
GGGAAGTTTAGAGAAAAAAGAATGAAAAGAAACGAGCAAAGCCTCCAAGAAATATGGGAC
TAT
>3__chr1_145260146_145266165
TACTCCGAGCTATGGGAGGACATTCAAACCAAAGGCAAAGAAGTTGAAAACTTTGAAAAA
AATTTAGAAGAATGTATAACTAGAATAACCAATACAGAGAAGTGCTTAAAGGAGCTGATG
GGGCTGAAAACCAAGGCTCGAGAACTACGTGAAGAATGCAGAAGCCTCAGGAGCCGATGC
AATCAACTGGAAGAAAGGGTATCAGCAATGGAAGATGAAATGAATGAAATGAAGCAAGAA
GGGAAGTTTAGAGAAAACAGAATGAAAAGAAACAAGCAAAGGCTCCAAGAAATATGCGAC
TAT
>3__chr1_80370779_80376850
TACTCTGAGCTATGGGAAGACATTCAAACCAAAGGCAAAGAAGTTGAAAACTTTGAAAAA
AATTTAGAAGAATGTATAACTAGAATAAACAATACAGAGAAGTGCTTAAAGGAGCTGATG
GAGCTGAAAACCAAGGCTCGAGAACTACGTGAAGAATGCAGAAGCCTCAGGAGCTGATGC
GATCAACTGGAAGAAAGGGTATCAGTGATGGAAGATGAAATGAATGAAATGAAGCGAGAA
GGGAAGTTTAGAGAAAAAAGAATAACAAGAAATGAGCAAAGCCTCCAAGAAATATGGGAC
TAT
>3__chr1_168324937_168330966
TACTCTGAGCTACGGGAGGACATTCAAACCAAAGGCAAAGAAGTTGAAAACTTTGAAAAA
AATTTAGAAGAATGTATAACTAGAATAACCAATACAGAGAAGTGCTTAAAGGAGCTGATG
GAGCTGAAAACCAAGGCTCGAGAACTACGTGAAGAATGCAGAAGCCTCAGGAGCTGATGC
AATCAACTGGAAGAAAGGGTATCAGCAATGGAAAATGAAATGAATGAAATGAAGCGAGAA
GGGAAGTTTAGAGAAAAAAGAATAAAAAGAAATGAGCAAAGCCTCCAAGAAATATGGAAC
TAT
>3__chr1_170291593_170297624
TACTCTGAGCTACGGGAGGACATTCAAACCAAAGGCAAAGAAGTTGAAAACTTTGAAAAA
AATTTAGACGAATGTATAACTAGAATAACCAATACAGAGAAGTGCTTAAAGGAGCTGATG
GAGCTGAAAACCAAGGCTCGAGAACTACGTGAAGAATTCAGAAGCCTCAGGAGCCGATGT
GATCAACTGGAAGAAAGGGTATCAGCAATGGAAGATGAAGTGAATGAAATGAAGCGAGAA
GGGAAGTTTAGAGAAAAAAGAATAAAAAGAAACGAGCAAAGCCTCCAAGAAATATGGGAC
TAT
>3__chr1_175636677_175642700
TACTCTGAGCTACGGGAGGACATTCAAACCAAAGGCAAAGAAGTTGAAAACTTTGAAAAA
AATTTAGAAGAATGTATAACTAGAATAACCAATACAGAGAAGTGCTTAAAGGAGCTGATG
GAGCTGAAAACCAAGGCTTGAGAACTACGTGAAGAATGCAGAAGCCTCAGGAGCCGATGC
GATCAACTGGAAGAAAGGGTATTAGCGATGGAAGGTGAAATGAATGAAATGAAGCAAGAA
GGGAAGTTTAGAGAAAAAAGAATAAAAAGAAATGAGCAAAACCTCCAAGAAATACGGGAC
TAT
>3__chr1_60728393_60734409
TACTCTGAGCTATGGGAGGACATTCAAACCAAAGGCAAAGAAGTTGAAAACTTTGAAAAA
AATTTAGAAGAATGTATAACTAGAATAACCAATACAGAGAAGTGCTTAAAGGAGCTGATG
GAGCTGAAAACCAAGGCTCGAGAACTACGTGAAGAATACAGAAGCCTCAGGAGCCGATGC
GATCAACTGGAAGAAAGGGTATCAGCAATGGAAGATGAAATGAATGAAATGAAGCGAGAA
GGGAAGTTTAGAGAAAAAAGAATAAAAAGAAATGAGCAAAGCCTCCAAGATATATGGGAC
TAT
>3__chr1_66719195_66725223
TACTCCGAGCTACGGAAGGACATTCAAACCAAAGGCAAAGAAGTTGAAAACTTTGAAAAA
AATTTAGACGAATGTATAACTAGAATAACCAATACAGAGAAGTGCTTAAAGGAGCTGATG
GAGCTGAAAACCAAGGCTCGAGAACTACGTGAAGAATGCAGAAGCCTCAGGAGCCGATGC
GATCAACTGGAAGAAAGGGTTTCAGCAATGGAAGATGAAATGAATGAAATGAAGTGAGAA
GGGAAGTTTAGAGAAAAAAGAATAAAAAGAGATGAGCAAAGCCTCCAAGAAATATGGGAC
TAT
>3__chr1_84467202_84473211
TACTCTGAGCTACGGGAGGACATTCAAACCAAAGGCAAAGAAGTTGAAAACTTTGAAAAA
AATTTAGAAGAATGTATAACTAGAATAACCAATACAGAGAAGTGCTTAAAGGAGCTGATG
GAGCTGAAAACCAAGGCTCGAGAACTACGTGAAGAATGCAGAAGCCTCAGGAGCCGATGC
GATCAACTGGAAGAAAGGGTATCAGCAATGGAAGATGAAATGAATGAAATGAAGCGAGAA
GGGAAGTTTAGAGAAAAAAGAATAAAAAGAAACGAGCAAAGCCTCCAAGAAATATGGGAC
TAT
>3__chr1_83501879_83507902
TATTCTGAGCTATGGGAGGACATTCAAACCAAAGGCAAAGAAGTTGAAAACTTTGAAAAA
AATTTAGAAGAATGTATAACTAGAATAACCAATACAGAGAAGTGCTTAAAGGAGCTGATG
GAGCTGAAAACCAAGGCTCGAGAACTACGTGAAGAATGCAGCAGCCTCAGGAGACGATGC
GATCAACTGGAAGAAAGGGTATCAGCAATGGAAGACGAAATGAATGAAATGAAGTGAGAA
GGGAAGTTTAGAGAAAAAAGAATAAAAAGAAATGAGCAAAGCCTCCAAGAAATATGGGAC
TAT
>3__chr10_106278083_106284125
TACTCTGAGCTACGGGAGGACATTCAAACCAAAGGCAAAGAAGTTGAAAACTTTGAAAAA
AATTTAGAAGAATGTATAACTAGAATAACCAATACAGAGAAGTGCTTAAAGGAGCTGATG
GAGCTAAAAGCCAAGGCTTGAGAACTACGTGAAGAATGCAGAAGCCTCAGGAGCTGAAGC
GATCAACTGGAAGAAAGGGTATCAGTGATGGAAGATGAAATGAATGAAATGAAGCGAGAA
GGGAAGTTTAGAGAAAAAAGAATAAAAAGAAATGAGCAAAGCCTCCAAGAAATATGGGAC
TAT
>3__chr1_75916024_75922058
TACCCTGAGCTATGGGAGGACATTCAAACCAAAGGTAAAGAAGTTGAAAACTTTGAAAAA
AATTTAGAAGAATGTATAACTAGAATAATCAATACAGAGAAGTGCGTAAAGGAGCTGATG
GAGCTGAAAACGAAGGCTCGAGAACTACGTGAAGAATGCAGAAGCCTCAGGAGCCGATGC
TATCAACTGGAAGACAGGGTATCAGCGATGGAAGATGAAATGAATGAAATGAAGCGAGAA
GGGAAGTTTAGAGAAAAAAGAATAAAAAGAAAGGAACAAAGCCTCCAAGAAATATGGGAC
TAT
>3__chr1_183237286_183243310
TACTCCGAGCTACAGGAGGACATTCAAACCAAAGGCAAAGAAGTTGAAAACTTTGAAAAA
AATTTAAAAGAATGTATAACTAGAATAACCAATACAGAGAAGTGCTTAAAGGAGCTGATG
GAGCTGAAAACCAAGGCTCAAGAACTACATGAAGAATGCAGAAGCCTCAGGAGCTGATGC
GATCAACTGGAAGAAAGGGTATCAGCGATGGAAGATGAAATGAATGAAGTGAAGCTAGAA
GGGAAGTTTAGAGAAAAAAGAATAAAAAGAAATGAGCAAAGCCTCCAAGAAATATGGGAC
TAT
>3__chr10_121983780_121989827
TACTCTGAGCTACGGGAGGACATTCAAACCAAAGGCAAAGAAGTTGAAAACTTTGAAAAA
AATTTAGAAGAATGTATAACTAGAATAACCAATACAGAGAACTGCTTAAAGGAGCTGATG
GAGCTGAAAACCAAGGCTCGAGAACTACGTGAAGAATGCAGAAGCCTCAGGAGCCGATGC
GATCAACTGGAAGAAAGGGTATCAGCGATGGAAGATGAAATGAATGAAATGAAGCGAGAA
GGGAAGTTTAGGGAAAAAAGAATAAAAAGAAATGAGCAAAGCCTCCAAGAAATATGGGAC
TAT
>3__chr10_111575566_111581594
TACTCTGAGCTACGGGAGGACATTCAAACCAAAGGCAAAGAAGTTGAAAACTTTGAAAAA
AATTTAGAAGAATGTATAACTAGAATAACCAATACAGAGAAGTGCTTAAAGGAGCTGATG
GAGCTGTAAACCAAGGCTCGAGAACTACGTGAAGAATGCAGAAGCCTCAGGAGCCGATGC
GATCAACTGGAAGAAAGAGTATCAGCAATGGAAGATGAAATGAATGAAATGAAGTGAGAA
GGGAAGTTTAGAGAAAAAAGAATAAAAAGAAATGAGCAAAGCCTCCAAGAAATATGGGAC
TAT
>3__chr1_95530382_95536402
TACTCTGAGCTACGGGAGGACATTCAAACCAAAGGCAAAGAAGTTGAAAACTTTGAAAAA
AATTTAGAAGAATGTCTAACTAGAATAACCAATACAGAGAAGTGTTTAAAGGAGCTGATG
GAGCTGAAAACCAAGGCTCGAGAACTACGTGAAGAATGCAGAAGCCTCAGGAGCCGATGC
GATCAACTGGAAGAAAGGGTATCAGCGATGGAAGATGAAATGAATGAAATGAAGCGAGAA
GGGAAGTTTAGAGAAAAAAGAATAAAAAGAAATGAGCAAAGCCTCCAAGAAATATGGGAC
TAT
>3__chr10_10772976_10778967
TACTCTGAGCTACGGGAGGACATTCAAACCAAAGGCAAAGAAGTTGAAAACTTTGAAAAA
AATTTAGAAGAATGTATATCTAGAATAACCAATACAGAGAAGTGCTTAAAGGAGCTGATG
GAGCTGAAAACCAAGGCTCGAGAACTACGTGAAGAATGCAGAAGCCTCAGGAGCCGATGC
GATCAACTGGAAGAAAGGGTATCAGCAATGGAAGAAGAAATGAATGAAATGAAGCGAGAT
GGGAAGTTTAGAGAAAAAAGAATAAAAGGAAATGAGCAAAGCCTCCAAGAAATATGGGAC
TAT
>3__chr1_244046465_244052485
TACTCTGAGCTATGGGAGGACATTCAAACCAAAGGCAAAGAAGTTGAAAACTTTGAAAAA
AATTTAGAAGAATGTATAACTAGAATAACCAATACAGAGAAGTGCTTAAAGGAGCTGATG
GAGCTGAAAACCAAGGCTCGAGAACTATGTGAAGAATGCAGAAGCCTCAGGAGCCGATGT
GATCAACTGGAAGAAAGGGTATCAGTGATGGAAGATGAAATGAATGAAATGAAGTGAGAA
GGGAAGTTTAGAGAAAAAAGAATAAAAAGAAATGAGCAACGCCTCCAAGAAATATGGGAC
TAT
>3__chr1_49244272_49250303
TACTCTGAGCTACGGGAGGACATTCAAACCAAAGGCAAAGAAGTTGAAAACTTTGAAAAA
AATTTAGAAGAATGTATAACTAGAATAACCAATACAGAGAAGTGCTTAAAGGAGCTGATG
GAGCTGAAAACCAAGGCTCGAGAACTACGTGAAGAATGCAGAAGCCTCAGGAGCCGATGC
GATCAACTGGAAGAAAGGGTATCAGCAATGGAAGATGAAATGAATGAAATGAAGCGAGAA
GGGAAGTTTAGAGAAAAAAGAATAAAAAGAAATGAGCAAAGCCTCCAAGAAATATGGGAC
TAT
>3__chr1_34488930_34494955
TACTCTGAGCTACAGGAGGACATTCAAACCAAAGACAAAGAAGTTGAAAACTTTGAAAAA
AATTTAGAAGAATGTTTAACTAGAATAACCAATACAGAGAAGTGCTTAAAGGAGCTGATG
GAGCTGAAAACCAAGGCTCGAGAACTAAGTGAAGAATGCAGAAGCCTCAGGAGCCGATGC
GATCAACTGGAAGAAAGGGTATCAGCAATGGAAGATGAAATGAATGAAATGAAGTGAGAA
GGGAAGTTTAGAGAAAAAAGAATAAAAAGAAATGAGCAAAGCCTCCAAGAAATATGGGAC
TAT
>3__chr1_34330583_34336647
TACTCTGAGCTACAGGAGGACATTCAAACCAAAGGCAAAGGAGTTGAAAACTTTGAAAAA
AATTTAGAAGAATGTATAACTAGAATAACCAATACAGAGAAGTGCTTAAAGGAGCTGATG
GAGCTGAAAACCAAGGCTCGAGAACTACATGAAGAATGCAGAAGCCTCAGGAGCCGATGC
GATCAACTGGAAGAAAGGGTATCAGCAATGGAAGATGAAATGAATGAAATGAAGTGAGAA
GGGAAGTTTAGAGAAAAAAGAATAAAAAGAAATGAGCAAAGCCTTCAAGAAATATGGGAC
TAT
>3__chr10_122660462_122666485
TACTCTGAGCTACGGGAGGACACTCAAACCAAAGGCAAAGAAGTTGAAAACTTTGAAAAA
AATTTAGAAGAATGTATAACTAGAATAACCAATACAGAGAAGTGCTTAAAGGAGCTGATG
GAGCTGAAAACCAAGGCTCGAGAACTACGTGAAGAATGCAGAAGCCTCAGGAGCCGATGC
GATCAACTGGAAGAAAGGGTATCAGCAATGGAAGATGAAATGAATGAAATGAAGTGAGAA
GGAAAGTTTAGAGAAAAAAGAATAAAAAGAAATGAGCAAAGCCTCCAAGAAATATGGGAC
TAT
>3__chr11_50619029_50625182
TACTCTGAGCTACAGGAGGAAATTCAAACCAAAGGCAAAGAAGTTAAAAACTCTGAAAAA
AATTTAGACGAATGTATAACTAGAATAACCAATACAGGGAAGTGCTTAAAGGAGCTGATG
GAGCTGAAAGCCAAGGCTCGAGAACTACGTGAAGAATGAAGAAGCCTCAGGAGCTGATGT
AATCAATGGGAAGAAAGGGTACCAGTGACGGAAGATGAAATGAATGAAATGAAGCGAGAA
GGAAAGTTAAGAGAAAAAAGAATAAAAAGAAATGAACAAAACATCCAAGAAATATGGGAC
TAT
>3__chr11_50610182_50616353
TAATCTGAGCTACAGGAGGAAATTCAAACCAAAGGCAAAGAAGTTGAAATCCCTGAAAAA
AATTTAGACGACTGTATAACTAGAATAACCAATACAGAGAAGAGCTTAAAGGAGCTGATG
GGGCTGAAAACCAAGGCTCGACAACTACATGAGAAATGAAGAAGCCTCAGGAGCTGATGA
GATCAACTGGAAGAAAGGGTACGAATGATGCAAGACAAAATGAATGAAATGAAGTGAGAA
GGGAAGTTAAGAGAAAAAGGAATAAAAAGAAATGAACAAAACCTCCAAGAAATATGGGAC
TAT
>3__chr11_51131850_51137982
TACTCCAAGCTACAGGAGGAAACTCAAACCAATAGCAAAGAAGTTAAAAACTTTG-AAAA
AAATTAGACAAATGGATACTTAGAATAATCAATGCAGAGAAGTCCTTAAAGTAGCTGATG
GAGCTGAAAGCCAAGGCTCAAGAACTACATGAAGAATGCAGAAGCCTCAGGAGCCGATGT
GATCAACAAGAAGAAAGTGTATCCCTGATGGAAGATGAAATGAATGAAATGAAGCAAAAA
GTGAAGTTTAGAGAAAAAAGAATAAAAAGAAATGAACAAAGCCTCCAAGAAATATGGGAC
TAT
>3__chr11_54608421_54614583
TACTCCAAGCTACAGGAGGAATTTCAAACCAAAGGCAAAGAAGTTAAAAA-TTTGAAAAA
AATGTAGTGGAATGTAAAACTAGAATAACCAATACTGACAGGTGCTTAAAGGAGCTGATG
CAGCTGAAAGCCAAAGCACAAGAAATATGTGAAGAATGCAGAAGCCTCAAGAGCCGATGT
GATCAACTGGAAGAAAGGGTAACAGTGATGGAAGATAAAATGAATAAAATGAAGCAAGAA
GGGAAGTTTAGAGAAAAAAGAATAAAAATAAATGAGCAAAGCCTCCAAGAAATATGGGAC
TAT
>3__chr11_55101217_55107394
TACACTGAGCTACAGGAGGAAATTCAAACCAAAGACAAAGAAGTTAAAACCTTTGAAAAA
AATTTAGACGAATGTATAACTAGAATAACCAATAGAGAGAAGTGCTTAAAGGAGCTGATG
GAGCTGAAAACCAAGGCTCAAGAACTATGTGAAGAATGCAGAAGCCTCAGGAGCCGATGC
GATCAACTGGAAGAAAGGGTATCAGCGATGGAAGATGAAATGAATGAAATGAAGTGAGAA
TGGAAGTTTAGAGAAAAAAGAATAAAAAGAAATGAACAAAGCTGCCAAGAAATATGGGAC
AAC
>3__chr10_78275971_78282095
TACTCTGAGCTACAGGAGGAAATTCAAACCAATGGCAAAGAAGTTAAAAACTTTGAAAAA
AAATTAGACAAATGGATAACTAGAATAACCAATGCAGAGAAGTCCTTAAAGGAGCTGATG
GAGCTGGAAGCCAAGGCTCGAGAACTATGTGAAGAATGCAGAAGCCTCAGGAGCCGATGC
GATCAACTGGAAGAAAGGGTATCAGTGATGGAAGACGAAATGAATGAAATGAAGCGAGAA
GGGAAGTTTAGAGAAAAAAGAATAAAAAGAAATGAACAAAGCCTCCAAGAAATATGGGAC
TAT
>3__chr11_25253448_25259595
TACTCTGAGCTACAGGAGGAAATTCAAACCAAAGGCAAAGAAGTTAAAAACTTTGAAAAA
GATTTAGACGAATGTATAACTAGAATAAACAATACAGAGAAGTGCTTAAAGGAGCTGATG
GAGCTGAAAGCCAAGGCTCA---------AGAAGAATGCAGAAGGCTCAGGAGCCGATGC
GGTCAACTGGAAGAAAGGGTATCAGTGATGGAAGATGAAATGAATGAAATGAAGCGAGAA
GGGAAGTTTAGAGAAAAAAGAATAAAAAGAAATGAACAAAGCCTCCAAGAAATATGGGAC
TAT
>3__chr10_37367688_37373843
TACACCGAGCTACAGGAGGAAATTCAAACCAAAGGCAAACAAGTTAAAAATTTTGAAAAA
AATTTAGGTGAATGTATAACTAGAATAACCAATACAGAGAAGTGTTTAAAGGAGCTGATG
GAGCTGAAAACCAAGGCTCGAGAACTACGTGAAGAATGCAGAAGCCTCAGGAGCCGATGC
GATCAACTGGAAGAAAGGGTATCAGTGATGGAAGATGAAATGAATGAAATGAAGTGAGAA
GGGAAGTTTAGAGAAAAAAGAATAAAAAGAAATGAACAAAGCCTCCAAGAAGTATGGGAC
TAT
>3__chr10_57871847_57878003
TACTCAGAGCTACAGGAGGAAATTCAAACCAATGGCAAAGAAGTTAAAAACTTTGAAAAA
AAACTGGACCAATGTATAACTAGAATAACCAATGCAGAGAAGTGCTTAAAGGAGCTGATG
GAACTGAAAGCCAAGGCTCGAGAACTACGTGAAGAATGCAGAAGCCTCAGGAGCTGATGC
GATCAACTGGAAGAAAGGGTATCAGTGATGGAAGACGAAATGAAGGAAATGAAGCAAGAA
GGGAAGTTTAGAGAAAAAAGAATAAAAAGAAACAAACAATGTCTCCAAGAAATATGGGAC
TAT
>3__chr11_43073138_43079277
TACTCCGAGCTACAGGAGGAAATTCAAACCAAAGGCAAAGAAGTTAAAAACTTTGAAAAA
AATTTAGAGGAATGTATAACTAGAATAACCAATACAGTGAAGTGCTTAAAGGAGCTGATG
GAGCTGAAAACCAAGGCTCGAGACCTACATGAAGAATGCAGAAGCCTCAGGAGCCGATGT
GATCAACTGGAAGAAAGGGTATCAGTGATGGAAGATGAAATGAATAAAATGAAGCAAGAA
GGGAAGTTTAGAGAAAAAAAAGTAACA-------AACAAAGCCTCCAAGAAATATGGGAC
TAT
>3__chr11_5351152_5357306
TACTCCGAGCTACAGGAGGAAATTCAAACCAAAGGCAAAGAAGATAAAAACTTTGAAAAA
AATTTAGATGAATGTATAACTAGAATAACCAATACAGAGAAGTGCTTAAAGGAGCTGATG
GAGCTGAAAGCCAAGGCTCGAGAATGACGTGAAGAATGGAGAAGCCTCAGGAGCTGATGC
GATCAACTGGAAGAAAGGGTATCAGTGATGGAAGATGAAATAAATGAAATGAAGCGAGAA
GGGAAGTTTAGAGAAAAAAGAATAAAAAGAAATGAACAAAGCCTCCAAGAAATATGGGAC
TAT
>3__chr11_114001596_114007615
TATTCCGAGCTATGGGAGGACATTCAAACCAAAGGCAAAGAAGTTGAAAACTTTGAAAAA
AATTTAGAATAATGTATAACTAGAATAACCAATACACAGAAGTGCTTAAAGGAGCTGGTG
GAGCTGAAAACCAAGGCTCGAGAACTACGTGAAGAATGCAGAAGCCTCAGGAGCTGATGC
GATCAACTGGAAGAAAGGGTATCAGTGATGGAAGATGAAATGAATGAAATGAAGTGAGAA
GGGAAGTTTAGAGAAAAAAGAATAAAAAGAAATGAACAAAGCCTCCGAGAAATATGGGAC
TAT
>3__chr11_114009395_114015552
TACTCTGAGCTACAGGAGGAAATTCAAACCGAAGGCAAAGAAGTTAAAAACTTTGAAAAA
AATTTAGACGAATGGATAACTAGAATAACCAATACAGAGAAGTGCTTAAAGGAGCTGATG
GAGCTGAAAACCAAGGCTCGAGAACTACATGAAGAATGCAGAAGCCTCAGGAGCTGATGT
GATCAACTGGAAGAAAGTGTATCAGTGATGAAAGACGAAATGAATGAAATGAAGCGAGAA
GGGAAGTTTAGAGAAAAAAGAATAAAAAGAAATGAACAAAGCCTCCGAGAAATATGGGAC
TAT
>3__chr10_6886112_6892269
TACTCCGAGCTACAGGAGGAAATTCAAACCAAAGGTGAAGAAGTTGAAAACTTTGAAAAA
AATTTAGACGAATGTATAACTAGAATAACCAATACAGAGAAGTGCTTAAAGGAGCTGATG
GAGCTGAAAGCCAAGGCTCAAGAACTATGTGAAGAATGCAGAAGCCTCAGGAGCTGCTGT
GATCAACTGGAAGAAAGAGTATCAATGATGGAAGATGAAATGAATGAAATGAAGTGAGAA
GGGAAGTTTAGAGAAAAAAGAATAAAAAGAAATGAACAAAGCCTCTGAGAAATATGGGAC
TAT
>3__chr10_53789962_53796105
TTCTCCGAGCTACAGGAGGAAATTCAAACCAAAGGCAAAGAAGTTGAAAACTTTGAAAAA
AATTTAGACGAATGCATAACTAGAATAACCAATACAGAGAAGTGCTTAAAGGAGCTGATG
GAGCTGAAAGACAAGGCTCGAGAACTACGTGAAGAATGCAGAAGCCTCAGGAGCAGATGC
GATCAGCTGGAAGAAAAGGTATCAGTGATGGAAGATGAAATTAATGAAATGAAGTGAGAA
GGGAAGTTTAGAGAAAAAAGAATAAAAAGAAACGAACAAAGCCTCCAAGAAATATGGGAC
TAT
>3__chr11_101228431_101234568
TACTCTGAGCTACAGGAGGAAATTCAAACCAAAGGCAAAGAAGTTAAAAACTTTGAAAAA
CATTTAGACGAATGTATAACTAGGATAACCAATACAGAGAAGTGCTTAAAGGAGCTGATG
GAGCTGAAAGCCAAGGCTCGAGAACTATGTGAATAATGCAGAAGCCTCAGGAGCCGATGC
GATCAAGTGGAAGAAAGGGTATCAGTGATGAAAGTTGAAATGAATGAAATGAAGTGAGAA
GGGAAGTTTAGAGAAAAAAGAATAAAAAGAAACGAATAAAGCCTCCAAGTAGTATGGGAC
TAT
>3__chr11_26091637_26097770
TAC---GAGCTACAGGAGGAAATTCAAACCAAAGGCAAAGAAGTTAAAAACTTTGAAAAA
AATTTAGACGAATGTATAACTAGAATAACCAATACAAAGAACTGCATAAAGGAGCTGATG
GAGCTGAAAGCCAAGGCTCGAGAACTATGTGAAGAATGCAGAAGCCTCAGGAGCAGATGC
GATCAACTGGAAGAAAGGGTATCAGCGATGGAAGATGAAATGAATGAAATGAAGTGAGAA
GGGAAGTTTAGAGAAAAAAGAATAAAAAGAAACGAACAAAGCATCCAAGAAATATGGGAC
TAT
>3__chr11_102512136_102518292
TACTCTGAGCTACAGGAGGATATTCAAACCAAAGGCAAAGAAGTTAAAAACTTTGAAAAA
AATTTAGATGAATGTATAACTAGAATAACCAGTACAGAGAAGTGCTTAAAGGAGCTGATG
GAGCTGAAAGCCAAGACTCGAGAACTACGTGAAGAATGCAGAAGCCTCAGGAGCCGATGC
GATCAACTGGAAGAAAGGGTACCAGCAATGGAAGATGAAATGAATGAAATGAACCGAGAA
GGGAAGTTTAGAGAAAAAAGAATAAAAAGAAATGAGCAAAGCCCCCAAGAAACATGGGAC
TAT
>3__chr11_24935877_24942039
TA---TGAGCTACAGGAGGAAATTCAAACCAAAGGCAAAGAAGTTAAAAACTTTGAAAAA
AATTTACACGAATGTATAACTAGAATAATCAATACAGAGAAGTGCCTAAAGGAGCTGATG
GAGCTGAAAGCTAAGGCTCAAGAACTACGTGAAGAATGCAGAAGCCTCAGGAGCCGATGC
CATCAACTGGAAGAAAGGGTATCAGTGATGGAAGATGAAATGAATGAAGTGAAGCAAGAA
GGGAAGTTTAGAGAAAAAAGAATAAAAAGAAATGAACAAAGCCTCCAAGAAATATGGGAC
TAT
>3__chr11_101054359_101060498
TACTCCGAGCTACAGGAGGAAATTCAAACCAAAGGAAAAGAAGTTAAAAACTTTGAAAAA
AATTTAGACGAATGTATAACTAGAATAACCAATACAGAGAAGTGCTTAAAGGAGCTGATG
GAGCTCAAAGCCAAGGCTCGAGAACTACGTGAAGAATGCAGAAGCCTTAGGAGCCGATGC
GATCAACTGGAAGGAAGGGTGTCAGTGATGGAAGATGAAATGAATTAAATGAAGCGAGAA
GGAAAGTTTAGACAAAAAAGAGTAAAAAGAAATGAACAAAGCCTCCAAGAAATATGAGAC
TAT
>3__chr11_50729097_50735111
TACTCTGAGCTACAGGAGGACATTCAAACCAAAGGCAAAGAACTTGAAAACTTTGAAAAA
AATTTAGAAGAATGCATAACTAGAATAACCAATACAGAGAAGTGATTAAAGGAGTTGATG
GAGCTGAAAACCAAGGCTTGAGAACTACGTGAAGAATGCAGAAGCCTCAGGAGCCGATGC
AATCAACTGGAAGAAAGGGTATCAGCAATGGAAGATGAAATGAATGAGATGAAGTGAGAA
GGGAAGTTTAGAGAAAAAAGAATAAAAAGAAATGAGCAAAGCCTCCAAGAAATATGGGAC
TAT
>3__chr10_24179949_24186097
TACTCCGAGCTACAGGAGAAAATTCAAACCAAAGGCAAAGAAGTTAAAAACTTTGAAAAA
AATTTAGACAAATGTATAACTAGAATAACCAAT-CAGAGAAGTGCTTAAAGGAGCTGATG
GAGCCGAAAGCCAAGGCTTGAGAACTACATGAAGAATGCAGAAGCCTCAGGAGCCGATGC
GATCAACTGGAAGAAAGGGTATCAGTGATGGAAGATGAAATGAATGAAATGAAGCGAGAA
GGAAAGTTTAGAGAAAAAAGAATAAAAAGAAACAAACAAAGCCTCCAAGAAATATGGGAC
TAC
>3__chr11_35680903_35687047
TACTCCGAGCTACAGGAGGAAATTCAAACCAAAGGCAAAGAAGTTGAAAACTTTGAAAAA
AATTTAGACGAATGTATAACTAGAATAACCAATACAGAGAAGTGCTTAAAGGAGCTGATG
GAGCTGAAAGCCAAGGCTCGAGAACTACGTGAAGAATGCAGAAGCCTCAGGAGCCGATGC
GATCAACTGAAAGAAAGGGTATCAGTGATGGAAGATGAAATGAAGGAAATGAAGCAAGAA
GGGAAGTTTAGAGAAAAAAGAATAAAAAGGAACGAACAAAGCCTCCATGAAATATGGGAC
TAT
>3__chr10_44083770_44089923
TACTCCGAGCTGCAGGAGGAAATTCAAACCAAAGGCAAAGAAGTTGAAAACTTTGAAAAA
AATTTAGACGAATGTATAACTAGAATAACCAATACAGACAAGTGCTTAAAGGAGCTGATA
GAGCTGAAAGCCAAGGCTTGAGAACCACCTGAAGAATGCAGAAGCCTCAGGAGCCGATGC
GATCAACTGGAAGAAAGGGTATCAGTGATGGAAGATGAAATGAATGAAATGAAGTGAGAA
GGGAAGTTTAGAGAAAAAAGAATAAAAAGAAATGAACAAAGCCTCCAAGAAATATGGGAC
TAT
>3__chr10_5254643_5260814
TACTCCGAGCTACAGGAGGAAATTCAAACCAAAGGCAAAGAAGTTAAAAACTTTGAAAAA
AATTTAGACGAATGTATAACTAGAATAACGAATACAGAGAAGTGCTTAAAGGAGCTGATG
GAGCTGAAAGCCAAGGCTTGAGAACTACATGAAGAATGCAGAAGCCTCAGGAGCTGATGC
AATCCACTGGAAGAAAGGGTATCAGTGATGGAAGATGAAATGAATGAAATAAAGTGAGAA
GGGAAGTTTAGAGAAAAAAAAATAAAAAGAAACGAACAAAGCCTTCAAGAAATATGGGAC
TAT
>3__chr10_32887612_32893748
TACTCTGAGCTACAGTAGGAAATTCAAACCAAAGGCAAAGAAGTTGAAAACTTTGAAAAA
AATTTAGACGAATGTATAACTAGAATAACCAATACAGTGAAGTGCTTAAAGGAGCTGATG
GAGCTGAAAACCAAGGCTCGAGAACTACGTGAAGAATGCAGAAGCCTCAGGAGCCGATGT
GATCAACTGGAAGAAAGGGTATCAGTGATGGAAGATGAAATGAATGAAGTGAAGCGAGAA
GGGAAGTTTAGAGGAAAAAGAATAAAAAGAAACGAACAAAGCCTCCAAGAAATATGGGAC
TAT
>3__chr11_23006240_23012260
TACTCCGAGCTACGGGAGGACATTCAAACCAAAGGCAAAGAAGTTGATAACTTTGAAAAA
AATTTAGAAGAATGTAAAACTAGAATAACCAATATAGAGAAGTGCTTAAAGGAGCTGATG
GAGCTGAAAACCAAGGCTCGAGAACTACATGAAGAATGCAGAAGCCTCAGGAGCCAATGT
GATCAACTGGAAGAAAGGGTATTAGCGATGGAAGATGAAATGAATGAAATGAAGTGAGAA
GTGAAGTTTAGAGAAAAAAGAATAAAAAGAAATCAGCAAAGCCTCCAAGAAATATGGGAC
TAT
>3__chr10_69129397_69135555
TACTGCGAACTACAGGAGGAAATTCAAACCAAAGGCAAAGAAGTTGAAAACTTTGAAAAA
AATTTAGACGAATATATAACTAGAATAACCAATACAGAGAAGTGCTTAAAGGAGCTGATG
GAGCTGAAAGCCAAGGCTCGAGAACTACGTGAAGAACGCAGAAGCCTCAGGAGCCAATGC
GATCAACTGGAAGAAAGTGTATCAGTGATGGAAGATGAAATGAATGAAATGAAGGGAGAA
GGGAAGTTTAGAGAAGAAAGCATAAAAAGAAACGAA-AAAGCCTCCAAGAAATATGGGAC
TAT
>3__chr10_96897133_96903288
TAGTCCTAGCTACGGGAGGAAATTCAAACCAAAGGCAAAGAAGTTGAAAACTTTGAAAAA
AGCTTAGAAGAATGTATAACTAGAATAACCAATACAGAGAAGTGCTTAAAGGAGCTGATG
GAACTGAAAGCCAAGGCTCGAGAACTACGTGAAGAATGCAGAAGCCTCAGGAGCCAATGT
GATCAACTGGAAGAAAGGGTATTGGCGATGGAAGATGAAGTGAATGAAATGAAGTGAGAA
GGGAAGTTTAGAGAAAAAAGAATAAAAAGAAACAAGCAAAGCCTCCAAGAAATATGGGAC
TAT
>3__chr11_38169867_38176011
TACTCCGAGCTACAGGAGGAAATTCTAACCAAAGGCAAAGAAGCTGAAAACTTTGAAAAA
AATTTAGACGAACGTATAACTAGAATAACCAATACAGAGAAGTGCTTAAAGGAGCTGATG
GAGCTGAAAGCCAAGGCTCGAGAAGTACCTGAAGAATGCAGAAGCCTCAGGAGCTGATGC
GATCAACTGGAAGAAGGGGTATCAGTGATGGAAGATGAAATGAATGAAATGAAGCAAGAA
GGGCAGTTTAGAGAAAAAAGAATAAAAAGGAATGAACAAAGCCTCCATGAAATATGAGAC
TAT
>3__chr11_27917197_27923332
CACTCCGAGCTACAGGAGGAAATTCAAACCAAAGACAAAGAAGTTAAAAACTTTGAAAAA
AATTTAGACAAATGTATAACTAGAATAACCAATACAGAGAAGTGCTTAAAGGAGCTGATG
GAGCTGAAAGCCAAGGCTTGAGAACTACATGAAGAATGCAGAAGCCTCAGGAGCCGATGC
GATCAACTGGAAGAAAGGGTATCAGTGATGGAAGATGAAATGAATGAAATGAAGCGAGAA
GGGAAGTTTAGAGAAAAAAGAATAAAAAGAAACGAACAAAGCCTCCAAGAAATATGGGAC
TAT
>3__chr10_87519078_87525227
TACTCCTAGCTACAGGAGGAAATTCAAACCAAAGGCAAAGAAGTTGAAAACTTTGAAAAA
AACTTAGACGAATGTATAACTAGAATAACCAATACAGAGAAGTGCTTAAAGGAACTGATG
GAGCTGAAAGCCAAGGCTCGAGAACTACGTGAAGAATGCAGAAGCCTCGGGAGCCGATGC
GATCAACTAGAAGAAAGGGTATCAGTGATGGAAGATGAAATGAATGAAATGAAGTGAGAA
GGGAAGTTTAGAGAAAAAAGAATAAAAAGAAACGAACAAAGCCTCCAAGAAATATGGGAC
TAT
>3__chr11_5390109_5396267
TAC---GAGCTACAGGAGGAAATTCAAACCAAAGGCAAAGAAGTTAAAAACTTTGAAAAA
AATTTAGATGAATGTATAACTAGAATAACCAATACAGAGAAGTGCTTAAAGGAGCTGATG
GAGCTGAAAGCCAAGGCTCGAGAACGATGTGAAGAATGCAGAAGTCTCAGGAGCCAATGC
AATCAACTGGAAGAAAGGGTATCAGTGATGGAAGATGAAATGAATGAAATGAAGCAAGAA
GAGAAGTTTAGAGAAAAAAGAATAAAAAGAAACGAGCAAAGCCTCCAAGAAATATGGGAC
TAT
>3__chr11_108454020_108460158
TACTCCGAGCTATAGGAGGAAATTCAAACCAAAGGCAAAGAAGTTGAAAACTTTGAAAAA
AATTTAGATGAATGTATAACTAGAATAACCAATACAGAGAAGTGCTTAAAGGAGCTGATG
GAGCTGAAAGCCAAGGCTTGAGAACTACGTGAAGAATGCAGAAGCCTCAGGAGCTGATGC
AATCAACTGGAAGAAAGGGTATCAGTGATGGAAGATGAAATAAATGAAATGAAGCGAGAA
GGGAAGTTTAGAGAAAAAAGAATAAAAAGAAATGAACAAAGCCTCCAAGAAATATGGGAC
TAT
>3__chr11_26429219_26435356
TAC---GAGCTACAGGAGGAAATTCAAACCAAAGGCAAAGAAGTTGAAAACTTTGAAAAA
CATTTAGACGAATGTATAACTAGAATAACCAATACAGAGAAGTGCTTAAAGGAGCTGATG
GAGCTGAAAGCCAAGGCTCGAGAACTACGTGAAGAATGCAGAAGCCTCAGGAGCCGATGC
GATCAACTGGAAGAAAGGGTATCAGTGATAGAAGATGAAACGAATGAAATGAAGCGAGAA
GGGAAGTTTAGAGAAAAAAGAATAAAAAGAAACGAACAAAGCCTCCAAGAAATATGGGAC
TAT
>3__chr10_54160122_54166293
TACTCCAAGCTACAGGAGGAAATTCAAACCAAAGGTAAAGAAGTTAAAAACTTTGAAAAA
AATTTAGACGAATGTATAACTAGAATAACCAATACAGAGAAGTGCTTAAAGGAGCTGATG
GAGCTGAAAGCCAAGGCTCGAGAGCTATATGAAGAATGCAGAAGCCTCAGGAGCAGATGC
GATCAACTGGAAGAAAAGGTATCAGTGATGGAAGATGAAATGAATGAAATGAAGCGAGAA
GGGAAGTTTAGAGAAAAAAGAATAAAAAGAAATGAACAAAGCCTCCAAGAAATATGGGAC
TAT
>3__chr11_31522134_31528267
TAC---GAGCTACAGGAGGAAATTCAAACCAAAGGCAAAGAAGTTAAAAACTTTGAAAAA
AATTGAGACGAATGTATAACTAGAATAACCAATACAGAGAACTGCTTAAAGGAGCTGATG
GAGCTGAAAGCCAAGGCTCGAGAACTATGTGAAGAATGCAGAAGCCTCAGTAGCCGATGC
GATCAACTGGAAGAAAGGGTATCAGCGATGGAAGATGAAATGAATAAAATGAAGCGAGAA
GGGAAGTTTAGAGAAAAAAGAATAAAAAGAAACAAACAAAGCCTCCAAGAAATATGGGAC
TAT
>3__chr11_25621915_25627908
TACTCCGAGCTATGGGAGGACATTCAAACCAAAGGCAAAGACGTTGAAAACTTTGAAAAA
AATTTAGAAGAATGTATAACTAGAATAACCAATACAGGGATGTGCTTAAAGGAGCTGATG
GAGCTGAAAAGCAAGGCTCGAGAACTACGTGAAGAATGCAGAAGCCTCAGGAGCCGATGC
GATCAACTGGAAGAAACGGTATCAGCGATGGAAGATGAAATGAATGGAATGAAGCAAGAA
GGGAAGTTTAGAGAAAAAAGAAAAAAAAGAAACGAGCAAAGCCTCCAAGAAATATGGGAC
TAT
>3__chr10_86875483_86881619
CACTCAGAGCTACAGGAGGAAATTCAAACCAAAGGCAAAGAAGTTAAAAACTTTGAAAAA
AATTTAGACGAATGTATAACTAGAATAACTAATACAGAAAAGTGCTTAAAGGAGCGGATG
GAGCTGAAAACCAAGGCTCAAGAACTACGTGAAGAATGCAGAAGCCTCAGGAGCCGGTGT
GATCAACTGGAAGAAAGGGTATCAGTGATGGAAGATGAAATGAATGAAATGAAGAGAGAA
GGGAAGTTTAGAGAAAAAAGAA-AAAAAGAAACGAACAAAGCCTCCAAGAAATATAGGAC
TAT
>3__chr10_9601848_9607998
TACTCCGAGCTACAGGAGGAAATTCAAACCAAAGGCAAAGAAGTTGAAAACTTTGAAAAA
AATTTAGACAAATGTACAACTCGAATAACCAATACAGAGAAGTGCTTAAAGGAGCTGATG
GAGCTGAAAGCCAAGGCTCGAGAACTACGTGAAGAATGCAGAAGCGTCAGGAGCCGATGT
GATCAACTGGAAGAAAGGGTATCAGTGATGGAAGATGAAATGAATGAAATGAAGCCAGAA
GGGAAGTTTAGAGAAAAAAGAATAAAAAGAAAGGAACAAAGTCTCCAAGAAATATGGGAC
TAT
>3__chr10_42341683_42347675
TACTCCAAGCTATGGGAGGACATTCAAACCAAAGGCAAAGAAGTTGAAAACTTTT-AAAA
AATTAAGAAGAATGTATAACTAGAATAACCAATACAGAGAAGTGCTTAAAGGAGCTGATG
GAGCTGGAAACCAAGCCTGGAGAACTACGTGAAGAATGCAGAAGCCTCAGGAGCCGATGC
GATCAACTGGAAGAAAGCGTATCAGCAATGGAAGATGAAATGAATGAAATGAAGCGAGAA
GGGAAGTTTAGAGAAAAAAGAATAAAAAGAAATGAGCAAAGCCTCCAAGAAATATGGGAC
TAT
>3__chr11_55039283_55045276
TACTCTGAGCTATGGGAGGACATTCAAACCAAAGGCAAAGAAGTTGAAAACTTTGAAAAA
AATTTAGAAGAATGTATAACTAGAATAACCAATGAAGAGAAGTGCTTAAAGGAGCTGATG
GAGCTGAAAACCAAGGCACGAGAACTACGTGAGGAATGCAGAAGCCTCAGCAGCCAATGC
GATCAACTGGAAGAAAGGGTATCAGCAATGGAAGATGAAATGAATGAAATGAAGTG-GAA
GAGAAGTTTAGAGAAAAAAGAATAAAAAGAAATGAGCAAAGCCTCTAAGAAATATGGGAC
TAT
>3__chr11_107749474_107755573
TACTCCGAGCTACAGGAGGAAATTCAAACCAAAGGCAAAGAAGTTGAAAACTTTGAAAAA
AATTTAGACAAATGTATAACTAGAATAACCAATACAGAGAAGTGCTTAAAGGAGCTGATG
GAGCTGAAAGCCAAGGCTCGAAAACTACGTGAAGAATGCAGAAGCCTCAGGAGCTGATGC
GATCAACTGGAAGAAAGGGTATCAGCAATGGAAAATGAAATGAATAAAATGAAGCGAGAA
GGGAAGTTTAGAGAAAAAAGAATAAAAAGAAACGAACAAAGCCTCCAAGAAATATGGGAC
TAT
>3__chr11_25474249_25480261
TACTCCGAGCTCTGGGAGGAAATTCAAACCAAAGGCAAAGACGTTGAAAACTTTGAAGAA
AATTTAGAAGAATGTATAACTAGAATAACCAATACAGAGAAGTGCTTAAAGGAGCTGATG
GAGCTGAAAACCAAGGCTCGAGAACTACGTGAAGAATGCAGAAGCTTCAGTAGGAAATTC
GATCAACTGGAAGAAAGGGTATCAGTGATGGAAGATGAAATGAATGAAATGAAGTGAGAA
GGGAAGTTTAGAGAAAAAAGAATAAAAAGAAACGAGCAAAGCCTCCAAGAAATATGGGAC
TAT
>3__chr10_53371221_53377381
TACTCCGAGCTACAGGAGGAAATTCAAACCAAAGGCAAAGAAGCTGAAAACTTTGGAAAA
AATTTAGACGAATGTATAACTAGAATAAACAACACAGAGAAGTGCTTAAAGGAGCTGATG
GAGCTGAAAGCCAAGGCTCGAGAACTATGGGAAGAATGCAGAAGGCTCAGGAGCCGATGC
GATCAACTGGAAGAAAGGGTATCAGTGATGGAAGATCAAATGAATGAAATGAAGTGAGAA
GGGAAGTTTAGAGAAAAAAGAATAAAAAGAAATGAACAAAGCCTCCAAGAAATATGGGAC
TAT
>3__chr10_54923773_54929789
TACTCCGAGCTATGGGAGGAAATTCAAACCAAAGGCAAAGAAGTTGAAAACTTTAAAAAA
AATTCAGAAGAATGTATAACTAGATTAACCAATACAGAGGAGTGCTTAAAGGAGCTGATG
GAGCTGAAAGCCAAGGCTCGAGAACTACATGAAGAATGCAGAAGCCTCAGGAGCCGATGC
GATCAACTGAAAGAAAGGGTATCGGTGATGGAAGATGAAATGAATGAAATGAAGCGAGAA
GGGGAGTTTAGAGAAAAAAGAATAAAAAGAAATGAGCAAAGCCTCCAAGAAATATGGGAC
TAT
>3__chr11_131854126_131860167
TACTCTGAGCTACAGGAGGACATTCAAACCAAAGGCAAAGAAGTTGAAAACTTTGAAAAA
AATTTAGAAGAATGTATAACTAGAATAACCAATACAGAGAAGTGCTTAAAGGAGCTGATG
GAGCTGAAAACCAAGGCTTGAGAACTACATGAAGAATGCAGAAGCCTCAGGAGCCGATGC
AATCAACTGGTAGAAAGGATATCAGTGATGGAAGATGAAATGAATGAAATGAAGCAAGAA
GGGAAGTTTAGAGAAAAAAGAATAAAAAGAAACGAGTAAAGCCTTGAAGAAATATGGGAC
TAT
>3__chr10_76988295_76994450
TACTCCGAGCTACAGGAGGAAATTCAAACCAAAGGCAAAGAAGTTAAAAACTTTGAAAAA
AATTTAGACAAATGTATAACTAGCATAACCAATACAGAGAAGTGCTTAAAGGAGCTGATG
AAGCTGAAAGCCAAGGATTGAGAACTACGTGAAGAATGCAGAAGCCTCAGGAGCCAATGC
AATCAAATGGAAGAAAGGGTATCAGTGATGGAAGATGAAATGAATGAAATGAAGCGAGAA
GGGAAGTTTAGAGAAAAAAGAATAAAAAGAAACGAATAAAGCCTCCAAGAAATATGGGAC
TAT
>3__chr11_13533081_13539098
TACTCCGAGCTAGGGGAGGACATTCAAACCAAAGGCAAAAAAGTTGAAAACTTTGAAAAA
AATTTAGAAGAATGTATAACTACAATAACCAATACAGAGAAGTGCTTAAAGGAGCTGATG
GAGCTGAAAACCAAGGCTCGAGAACTACATGAAGAATGCAGAAGCCTCAGGAACGGATGC
GATCAACTGGAAGAAAGGGTATCAATGATGGAAGATGAAATGAATGAAATGAAGCGAGAA
GAGAAGTTTAGAGAAAAAAGTATAAAAAGAAACGAGCAAAGCCTCCAAGAAATATGGGAC
TAT
>3__chr11_113032539_113038689
TACTCCGAGCTACAGGAGGAAATTCAAAACAAAGGCAAAGAAGTTGAAAACTTTGAAAAA
AATTTAGACGAATGTATAACTAGAATAACCAATACAGAGAAGTGCTTAAAGGAGCTGATG
GAGCTGAAAGCCAAGGCTCGAGAACCACGTGAAGAATGCAGAAGCCTCAGGAGCCGATAC
AATCAACTGGAAGAAAGGGTATCAGTGATGGAAGATGAAATGAATGAAATGAAGCGAGAA
GGGAAGTTTAGAGAAAAAAGAATAAAAAGAAACGAACAAAGCCTCCAAGAAATATGGGAC
TAT
>3__chr11_3977396_3983548
TACTCCAAGCTACAGGAGGAAATTCAAACCAAAGGCAAAGAAGTTGAAAACTTTGAAAAA
AATTTAGACGAATGTATAACTAGAATAACCAATACAGAGAAGTGCTTAAAGGAGCTGATG
GAGCTGAAAGCCAAGGCTCGAGAACTACGTGAAGAATGCAGAAGCCTCAGGACCCAATGC
GATCAACTGGAAGAAAGAGTATCAGTGACGGAAGATGAAATGAATGAAATGAAGCGAGAA
GGGAAGTTTAGAGAAAAAAGAATAAAAAGAAACGAACAAAGCCTCCAAGAAATGTGGGAC
TAT
>3__chr11_14639438_14645569
TACTCTGAGCTACAGGAAGAAATTCAAACCAAAGGCAAAGAAGTTGAAAACTTTGAAAAA
AATTTAGACGAATGTATAACTAGAATAACCAATACAGAGAAGTGCTTAAAGGAGCTGATG
GAGCTGAAAGCCAAGGCTCGAGAACTACGTGAAGAATGCAGAAGCCTTAGGAGCTGATGC
GATCAACTGGAAGAAAGGGTATCAGTGATGGAAGATGAAATGAATGAACTGAAGCGAGAA
GGGAAGTTTAGAGAAAAGAGAATAACAAGAAACGAACAAAGCCTCCAAGAAATATGGGAC
TAT
>3__chr10_75646645_75652785
TAC---GAGCTACGGGAGGAAATTCAAACCAAAGGCAAAGAAGTTAAAAACTTTGAAAAA
AATTTAAACGAATGTATAACTAGAATAACCAATACAGAGAAGTGCTTAAAGGAGCTGATG
GAGCTGAAAGCCAAGGCCCGAGAACTACGTGAAGAATGCAGAAGCCTCAGGAGCCGATGT
GATCAACTGGAAGAAAGGGTATCAGCAATGGAAGATGAAATGAGTGAAATGAAGCGAGAA
GGGAAGTTTAGAGAAAAAAGAATAAAAAGAAACAATCAAAGCTTCCAAGAAATATGGGAC
TAT
>3__chr10_64101981_64108125
TACTCTGAGCTACAGGAGGAAATTCAAACCAAAGGCAAAGAAGTTGAAAACTTTGAAAAA
AATTTAGACAAATGTATAACTAGAATAACCAATACAGAGAAGTGCTTAAAGGAGCTGATG
GAGCTGAAAGCCAAGGTTCGAGAACTACATGAAGAATGCAGAAGCCTCAGGAGCTGATGC
GATCAACTGGAAGAAAGGGTATCAGTGATGGAAGATGAAATGATTGAAATGAAGCGAGAA
GGGAAGTTTAGAGAAAAAAGAATAAAAAGAAATGAGCAAAGCCTCCAAGAAATATGGGAC
TAT
>3__chr10_65550051_65556079
TACTCTGAGCTACGGGAGGACATTCAAACCAAAGGCAAAGAAGTTGAAAACTTTGAAAAA
GATTTAGAAGAATGTATAACTAGAATAACCAATACAGAGAAGTGCTTAAAGGAGCGGATG
GAGCTGAAAACCAAGGCTCGAGAACTACGTGAAGAATGCAGAAGCCTCAGGAGCCGATGT
GATCAACTGGAAGAAAGGGTATCAGCGATGGAAGATGAAATGAATGAAATGAAGCGAGAA
GGGAAGTTTAGAGAAAAAAGAATAAAAAGAAACGAGCAAAGCTTCTAAGAAATATGGCAC
TAT
>3__chr11_25403255_25409280
TACTCTGAGCTACGGGAGGACATTCAAACCAAAGGCAAAGAAGTTGAAAACTTTGAAAAA
AATTTAGAAGAATGTATAACTAGAATAACCAATACGGAGAAGTGCTTAAAGGAGCTGATG
GAGCTGAAAAGCAAGGCTCGAGAACTACGTGAAGAATGCAGAAGCCTCAGGAGCCGATGC
GATCAACTTGAAGAAAGGGTATCAGTGACGGAACATGAAATGAATGAAATGAAGCGAGAA
GGGAAGTTTAGAGAAAAAAGAATAAAAAGAAATGAGCAAAGCCTCCAAGAAATATGGGAC
TAT
>3__chr10_74753099_74759264
TACTCCGAGCTACAGGAGGAAATTCAAACCAAAGGCAAAGAAGTTAAAAACTTTGAAAAA
AATTTAGACGAATATATAACTAGAATAACCAATACAGAGAAGTGCTTAAAGGAGCTGATG
GAGCTGAAAGCCAAGGCTCGAGAACTACGTGAAGAATGCAGAAGCCTCAGGAGCCGATGT
GATCAACTGGAAGAAGGAGTATCAGTGATGGAAGATGAAATGAACAAAATGAAGTGAGAA
GGGAAGTTTAGAGAAAAAAGAATAAAAAGAAACAAACAAAGCCTCCAAGAAATATGGGAC
TAT
>3__chr11_14822474_14828620
TACTCTGAGCTACAGGAGGAAATTCAAACCAAAGGCAAAGAAGTTGAAAACTTTGAAAAA
AATTTAGAAGAATGTATAACTAGAATAACCAATACAGAGAAGTGCTTAAAGGAGCTGATG
GAGCTGAAAGCCAAGGCTCGAAAACTACGTGAAGAATGCAGAAGCCTCAGGAGCCGATGT
GATCAACCGGAAGAAAGGGTTTCGGTGATGGAAGATGAAACGAATGAAATGAAGCAAGAA
GGGAAGTTTAGAGAACAAAGAATAAAAAGAAACAAACAAAGCCTCCAAGAAATATGGGAC
TAT
>3__chr11_120548107_120554244
TACTCCGAGCTACAGGAGGAAATTCAAACCAAAGGCAAAGAAGTTGAAAACTTTGAAAAA
AATTTAGACGAATGTATAACTAGAATAACCAATACAGAGAAGTGTGTAAAGGAGCTGATG
GAGCTGAAAGCCAAGGCTCAAGAACTACGTGAAGAATGCAGAAGCCTCAGGAGCTGATGT
GATCAACTGGAAGTAAGGGTATCAGTGATGGAAGATGAAATGAATGAAATGAAGCAAGAA
GGGAAGTTTAGAGAAAAAAGAAGAAAAAGAAATGAACAAAGCCTCCAAGAAATGTGGGAC
TAT
>3__chr10_68660430_68666438
TACTCCGAGCTACAGGAGGACATTCAAACCAAAGGCAAAGAAGTTGAAAACTTTGAAAAA
AATTTAGAAGAATGTATAACCACAAGAACCAATACAGAGAAGTGCTTAAAGGAGTTGATG
GAGCTGAAAACCAAGGCTCAAGAACTACGTGAAGAATGCAGAAGCCTCAGGAGCCGATGC
GATCAACTGGAAGAAAGGGTATCAGCAATGGAAGATGAAATGAATGAAATGAAGTGAGAA
GGGAAGTTTAGACAAAAAAGAATAAAAAGAAACGAGCAAAGCCTCCAAGAAATATGGGAC
TAT
>3__chr11_56073098_56079103
TACTCCAAGCTACGGGAGGACATTCAAACCAAAGGTAAAGAACTTGAAAACTTTGAAAAA
AATTTAGAAGAATGTATAACTAGAATAACCAATAGAGAGAAGTGCTTAAAGGAGCTGATG
GAGCTGAAAACCAAG-CTCGAGAACTACATGAAGAATGCAGAAGCCTCAGGAGCCGATGC
GATCAACTGGAAGAAAGGGTATCAGCAATGGAAGATGAATTGAATGAAATGAAGTGAGAA
GGGAAGTTTAGAGAAAAAAGAATAAAAAGAAATGAGCAAAGCCTCCAAGAAATATGGGAC
TAT
>3__chr11_112054505_112060502
TACTCTGAGCTATGGGAGGACATTCAAACCAAAGGCAAAGAAGTTGAAAACTTTGAAAAA
AATTTAGAAGAATGTATAACTAGAATAACCAATACAGAGAAGTGCTTAAAGGAGCTGATG
GAGCTGAAAACCAAGGCTTGAGAACTACGTGAAGAATGCAGAAGCCTCAGGAGCCGATGC
AATCAACTGGAAGAATGGGTATCAGCGATGGAAGATGAAATGAATGAAATGAAGGAAGAA
GGGAAGTTTAGAGAAAAAAGAATTAAAAGAAACGAGCAAAGCCTCCAAGAAATATGGGAC
TAT
>3__chr11_22625048_22631067
TACTCCGAGCTGTGGGAGGAAATTCAAACCAAAGGCAAAGAAGTTGAAAACTTTGAAAAA
AGTTTAGAAGAATGTATAACTAGAATAACCAATACAGAGAAGTGCTTAAAGGAGCTGATG
GAGCTGAAAACCAAGGCTCGAGAACTACATGAAGAATGCAGAAGCCTCAGGAGCTGATGC
CATCAACTGGAAGAAAGGGTATCAGCGATGTAAGATGAAGTGAATGAAATGAAGTAAGAA
GGGAAGTTTAGAGAAAAAAGAATAAAAAGAAATGAGCACAGCCTCCAAGAAATATGGGAC
TAT
>3__chr10_92000351_92006372
TACACCGAGCTACGGGAGGACATTCAAACCAAAGGCAAAGAAGTTGAAAACTTTGAAAAA
AATTTAGAAGAATGTATAACTAGAATAACCAATACAGAAAAGTGCTGAAAGGAGCTGATG
GAGCTGAAAACCAAGGCTCGAGAACTACGTGAAGAATGCAGAAGCCTCAGGAGCCGATGC
GATCAACTGGAAGAAACGGTATCAGCGATGGAAGATGAAATGAATGAAATGAAGCGAGAA
GGGAAGTTTAGAGAAAAAAGAATAAAAAGAAATGAGCAAAGCCTCCAAGAAACATGGGAC
TAT
>3__chr10_57329408_57335449
TACTCCGAGCTATGGGAGGAAATTCAAACCAAAGGCAAAGAAGTTGATAACTTTGAAAAA
AGTTTAGAAGAATGTATAACTAGAATAACCAATACAGAGAAGTGCTTAAAGGAGCTGATG
GAGCTGAAAACCAAGGCTCAAGAACTACATGAAGAATGCAGAAGCCTCAGAAGCTGATGC
GATCAACTGGAAGAAACAGTATCAGCGATGGAAGATGAAGTGAATGAAATGAAGCGAGAA
GGGAAGTTTAGAGAAAAAAGAATAAAAAGAAACGAGCAAAGCCTCCAAGAAATATGGGAC
TAT
>3__chr10_18956354_18962357
TACTCCGAGCTACGGGAGGAAATTCAAACCAAAGGCATTGAAGTTGAAAACTTTGAAAAA
AGTTTAGAAGAATCTATAACTAGAATAACCAATACAGAAAAGTGCTTAAAGGAGCTGAGG
GAGCTGAAAACCAAGGCTCGAGAACTACGTGAAGAATGTAGAAGCCTCAGGAGCCAATGT
GATCAACTGGAAGAAAGGGTATCAGCGATGGAAGATGAACTGAATGAAATGAAGCAAGAA
GGGAAGTTTAGAGAAAAAAGAATAAAAAGAAATGAGGAAAGCCTCCAAGAAATATGGGAC
TAT
>3__chr11_130359369_130365397
TACTCCGAGCTACGGGAGGACATTCAAACCAAAGGCAAAGAAGTTGAAAACTTTGAAAAA
AATTTAGAAGAATGTATAACTAGAATAACCAATACAGAGAAGTGCTTAAAGGAGCTGATG
GAGCTGAAAACCAAGGCTTGAGAACTACGTGAAGAATGCAGAAGCCTCAGGAGCCGATGC
GATCAACTGGAGGAAAGGGTATCAGCAATGGAAGATGAAATGAATGAAATGAAGCGAGAA
GGGAAGTTTAGAG--AAAAGAATAAAAAGAAACCAAAAAAGCCTCCAAGAAATATGGGAC
TAT
>3__chr11_28350744_28356805
TACTCTGAGCTACGGGAGGACATTCAAACCAAAGGCAAAGAAGTTGAAAACTTTGAAAAA
AATTTAGAAGAATGTATAACTAGAATAACCAATACAGAGAAGTGCTTAAAGGAGCTGATG
GAGCTGAAAACCAAGGCTCGAGAACTACGTGAACAACACAGAAGCCTCAGGAGCCGATGC
GATCAACTGGAAGAAAGGGTATCAGCAATGGAAGATGAAATGAATGAAATGAAGCGAGAA
GGAAAGTTTAGAGAAAAAAGAATAAAAGGAAACG-GCAAAGCCTCCAAGAAATATGGGAC
TAT
>3__chr10_44824628_44830650
TACTCTGAGCTACAGAAGGAAATTCAAACCAAAGGCAAAGAAGTTGAAAACTTTGAAAAA
AATTTAGAAGAATATATAACTAGAATAACCAATACAGAGAAGTGCTTAAATGACCTGATG
GAGCCGAAAACCAAGGCTCGAGAACTACGTGAAGAATGCAGAAGCCTCAGGAGCCGATGT
GATCAACTGGAAGAAAGGGTATCAGCGATGGAAGATGAAATGAATGAAATGAAGCGAGAA
GGGAAGTTTAGAGAAAAAAGAATAATAAGAAATGAACAAAGCCTCCAAGAAATATGGGAC
TAT
>3__chr10_19910167_19916187
TATTCCGAGCTATGGGAGGACATTCACACCAAAGGCAAAGAAGTTGAAAACTTTGAAAAA
AATTTAGAAGAATGTATAACTAGAATAACCAATACAGAGAAGTGCTTAAAGGAGCTGATG
GAGCTGAAAACCAAGGCTCGAAAACTACGTGAAGAATGCAGAAGCCTCAGGAGCCGATGC
GATCAACTGGAAGAAAGGGTATCAGCGATGGAAGATGAAATGAATGAAATGAAGCGAGAA
GGGAAGTTTAGAGGAAAAAGAATAAAAAGAAACGAGCAAAGCCTCCAAGAAATATGGGAC
TAT
>3__chr10_86522797_86528998
TACTCTGAGCTACGGGAGGACATTCAAACCAAAGGCAAAGAAGTTG-AAACTTGGAAAAA
AATTTAGACGAATGTATAACTAGAATAACCAATACAGAGAAGTGCTTAAAGGAGCTGATG
GAGCTGAAAACCAAGGCTCGAGAACTACGTGAAGAATGCAGAAGCCTCAGGAGCCGATGC
AATCAACTGGAAGAAAGGGTATCAGCAATGGAAGATGAAATGAATGAAATGAAGCAAGAA
GGGAAGTTTAGAGAAAAAAGAATAAAAAGAAATGAGCAAAGCCTCCAAGAAATATGGGAC
TAT
>3__chr10_93499353_93505375
TACTCTGAGCTACAGGAGGACATTCAAACCAAAGGCAAAGAAGTTGAAAACTTTGAAAAA
AATTTAGAAGAATGTATAACTACAATAACCAATACAGAGAAGTACTTAAAGGAGCTGATG
GAGCTGAAAACCAAGGCTCGAGAACTACGTGAAGAATGCAGAAGCTTCAGGAGCCAATGC
AATCAACTGGAAGAAAGGGTACCAGCGATGAAAGATGAAATGAATGAAATGAAGCGAGAA
GGGAAGTTTAGAGAAAAAAGAATAAAAAGAAACGAGCAAAGCCTCCAAGAAATATGGGAC
TAT
>3__chr11_42918459_42924468
TACCCTGAGCTACGGGAGGGCATTCAAACCAAAAGCAAAGAAGTTGAAAACTTTGAAAAA
AATTTAGAAGAATGTATAACTAGAATAATCAATGCAGAGAAGTGCTTAAAGGAGCTGATG
GAGCTGGAAACCAAGGCTCGAGAACTACGTGAAGAATGCAGAAGCCTCAGGAGCCGATGC
GATCAACTGGAAGAAAGGGTATCAGCAATGGAAGATGAAATGAATGAAATGAAGCGAGAA
GGAAAGTTTGGAGAAAAAAGAATAAAAAGAAACGAGCAAAGCCTCCAAGAAATATGGGAC
TAT
>3__chr10_36187603_36193629
TACTCCGAGCTACGGGAGGACATTCAAACCAAAGGCAAAGAAGTTGAAAACTTTGAAAAA
AATTTAGAAGAATGTATAACTAGAATAACCAATACAGAGAAGTGCTTAAAGGAGCTGATG
GAGCTGAAAACCAAGGCTCGAGAACTACGTGAAGAATGCAGAAGCCTCAGGAGCCGATGC
GATCAACTGGAAGAAAGGGTATCAGTGATGGAAGATGAAATGAATGAAATGAAGCGAGAA
GGGAAGTTTAGAGAAAAAAGAATAAAAAGAAGTGAGCAAAGCCTCCAAGAAATATGGGAC
TAT
>3__chr11_21647171_21653191
TACTCTGAGCTATGAGAGGACGTTCAAACCAAAGGCAAAGAAGTTGAAAACTTTGAAAAA
AATTTAGAAGAATGTATAACTAGAATAACCAATACAGAGAAGTGCTTAAAGGACCTGATG
GAGCTGAAAGCCAAGGCTCGAGAACTACTTGAAGAATGCAGAAGCCTCAGGAGCCAATGC
GATCAACTGGAAGAAAGGGTATCAGCAATGGAAGATGAAATGAATGAAATGAAGCGAGAA
GGGAAGTTTAGAGAAATAAGAATAAAAAGAAATGAGCAAAGCCTCCAAGAAATATGGGAC
TAT
>3__chr10_131420815_131426834
TACTCCGAGCTACGGGAGGACATTCAAACCAAAGGCAAAGAAGTTGAAAACTTTGAAAAA
AATTTAGAAGAATGTATAACTAGAGTAACCAATACAGAGAAGTGCTTAAAGGAGCTGATG
GAGCTGAAAACCAAGGCTCGAGAACTACGTGAAGAATGCAGAAGCCTCAGGAGCCGATGC
AATCAACTGGAAGAAAGGGTATCAGCGATGGAAGATGAAATGAATGAAATGAAGCGAG--
---AAGTTTAGAGAAAAAAGAATAAAAAGAAACGCGCACAGCCTCCAAGAAATATGGGAC
TAT
>3__chr10_91903188_91909215
TACACCGAGCTACGGGAGGACATTCAAACCAAAGGCAAAGAAGTTGAAAACTTTGAAAAA
AATTTAGAAGAATGTATAACTAGAATAACCAATACAGAGAAGTGCTTAAAGGAGCTGATG
GAGCTGAAAACCAAGGCTCGAGAACTACGTGAAGAATGCAGAAGCCTCAGGAGCTGATGC
GATCAACTGGAAGAAAGGGTATCAGCAATGGAAGATGAAATGAATGAAATGAAGCGAGAA
GGGAAGTTTAGAGAAAGAAGAATAAAAAGAAATGAGCAAAGCCTCCAAGAAATATGGGAC
TAT
>3__chr11_33602880_33608927
TACTCCGAGCTACGGGAGGACATTCGAACCAAAGGCAAAGAAGTTGAAAACTTTGAAAAA
AATTTAGAAGAATGTATAACTAGAATAATCAATACAGAGAAGTGCTTAAAGGAGCTGATG
GAGCTGAAAACCAAGGCTCGAGAACTACGTGAAGAATGCAGAAGCCTCAGGAGCCGATGT
GATCAACTGGAAGAAAGGGTATCAGCGATGGAAGATGAAATGAATGAAATGAAGCGAGAA
GGGAAGTTTAGAGAAAAAAGAATAAAAAGAAACGAGCAAAGCCTCCAAGAAATATGGGAC
TAT
>3__chr10_128560427_128566452
TGCTCCGAGCTACGGGAGGACATTCAAACCAAAGGCAAAGAAGTTGAAAACTTTGAAAAA
AATTTAGAAGAATGTATAACTAGAATAACCAATACAGAGAAGTGCTTAAAGGAGCTGATG
GAGCTGAAAACCAAGGCTCGAGAACTACGTGAAGAATGCAGAAGCCTCAGGAGCTGATGC
GATCAACTGGAAGAAAGGGTATCAGCGATGGAAGATGAAATGAATGAAATGAAGTGAGAA
GGGAAGTTTAGAGAAAAAAGAATAAAAAGAAACGAGCAAAGCCTCCAAGAAATATGGGAC
TAT
>3__chr11_19113184_19119202
TACTCTGAGCTACGGGAGGAAATTCAAACCAAAGGCAAAGAAGTTGAAAACTTTGAAAAA
AGTTTAGAAGAATGTATGACTAGAATAACCAATACAGAGGAGTGCTTAAAGGAGCTGATG
GAGCTGAAAACCAAGGCTCGAGAACTACATGAAGAATGCAGAAGCCTCAGGAGCCGATGC
GATCAACTGGAAGAAAGGGTATCAGTGATGGAAGATGAAGTGAATGAAATGAAGCGAGAA
GGGAAGTTTAGAGAAAAAAGAATAAAAAGAAACGAGCAAAGCCTCCAAGAAATATGGGAC
TAT
>3__chr11_106748699_106754716
TACTCCGACCTACGGGAGGACACTCGAACCAAAGGCAAAGAAGTTGAAAACTTTGAAAAA
AATTTAGCAGAATGTATAACTAGAACAACCAATACAGAGAAGTGCTTAAAGGAGCTGATG
GAGCTGAAAACCAAGGCTCGAGAACTACGTGAAGAATGCAGAAGCCTCAGGAGCTGATGC
GATCAACTGGAAGAAAGGGTATCAGCAATGGAAGATGAACTGAATGAAATGAAACGAGAA
GGGAAGTTTAGAGAAAAAAGAATAAAAAGAAATGAGCAAAGCCTCCAAGAAATATGGGAC
TAT
>3__chr10_71418_77432
TACTCTGAGCTACGGGAGGACATTCAAACCAAAGGCAAAGAAGTTGAAAACTTTGAAAAA
AATTTAGAAGAATGTATAACTAGAATAACCAATACAGAGAAGTGCTTAAAGGAGCTGATG
GAGCTGAAAACCAAGGCTCGAGAACTACGTGAAGAATGCAGAAGGCTCAGGAGCCGATGC
GATCAACTGGAAGAAAGGGTATCAGCGATGCAAGATGAAATGAATGAAATGAAGCGAGAA
GGGAAGTTTAGAGAAAAAAGAATAAAAAGAAATGAGCAAAGCCTCCAAGAAATATGGGAC
TAT
>3__chr10_22732073_22738087
TACTCTGAGCTACGGGAGGACATTCAAACCAAAGGCAAAGAAGTTGAAAACTTTGAAAAA
AATTTAGAAGAATGTATAACTAGAATAACCAATACAGAGAAGTGCTTAAAGGAGCTGATG
GAGCTGAAAACCAAGGCTCGAGAACTACGTGAAGAATGCAGAAGCCTCAGGAGCCAATGC
GATCAACTGGAAGAAAGGGTATCAGCAATGGAAGATGAAATGAATGAAATGAAGCGAGAA
AGGAAGGTTAGAGAAAAAAGAATAAAAAGAAATGAGCAAAGCCTCCAAGAAATATGGGAC
TAT
>3__chr11_30029331_30035357
TACTCTGAGCTA-GGGAGGACATTCAAACCAAAGGCAAAGAAGTTGAAAACTTTGAAAAA
AATTTAGAAGAATGTATAACTAGAATAACCAATACAGAGAAGTGCTTAAAGGAGCTGATG
GAGCTGAAAACCAAGGCTCGAGAACTACGTGAAGAATGCAGAAGCCTCAGGAGCCAATGC
GATCAACTGGAAGAAAGGGTATCAGCAATGGAAGATGAAATGAATGAAATGAAGCGAGAA
GGGAAGTTTAGAGAAAAAAGAATAAAAATAAACGAGCAAAGCCTCCAAGAAATATGGGAC
TAT
>3__chr11_104392233_104398260
TACTCCGAGCTACGGGAGGACATTCA-ACCAAAGGCAAAGAAGTTGAAAACCTTGAAAAA
AATTTAGAAGAATGTATAACTAGAATAACCAATACAGAGAAGTGCTTAAAGGAGCTGATG
GAGCTGAAAACCAAGGCTCGAGAACTACGTGAAGAATGCAGAAGCCTCAGGAGCCGATGC
GATCAACTGGAAGAAAGGGTATCAGCGATGGAAGATGAAGTGAATGAAATGAAGCAAGAA
GGGAAGTTTAGAGAAAAAAGAATAAAAAGAAATGAGCAAAGCCTCCAAGAAATATGGGAC
TAT
>3__chr11_10151271_10157476
TACTCTGAGCTACGGGAGGAAATTCAAACCAAAGGCAAAGAAGTTGAAAACTGTGAAAAA
AGTTTAGAAGAATGTATAACTAGAATAACCAATACAGAGAAGTGCTTAAAGGAGCTGATG
GAGCTGAAAACCAAGGCTCGAGAACTACGTGAAGAATGCAGAAGCCTCAGGAGCTGACGC
GATCAACTGGAAGAAAGGGTATCAGCGATGGAAGATGAAGTGAATGAAATGAAGCAAGAA
GGGAAGTTTAGAGAAAAAAGAATAAAAAGAAATGAGCAAACCCTCCAAGAAATATGGGAC
TAT
>3__chr10_85530793_85536823
TACTCTGAGCTACGGGAGGACATTCAAACCAAAGGCAAAGAAGTTGAAAACTTTGAAAAA
AATTTAGAAGAATGTATAACTAGAA-AACCAATACAGAGAAGTGCTTAAAGGAGCTGATG
GAGCTGAAAACCAAGGCTCGAGAAATACGTGAAGAATGCAGAAGCCTCAGGAGCCGATGC
GATCAACTGGAAGAAGGGGTATCAGCAATGGAAGATGAAATGAATGAAATGAAGCAAGAA
GGGAAGTTTAGAGAAAAAAGAATAAAAAGAAATGAGCAAAGCCTCCAAGAAATATGGGAC
TAT
>3__chr11_102117379_102123405
TACTCTGAGCTATGGGAGGACATTCAAACCAAAGGCAAAGAAGTTGAAAACTTTGAAAAA
AATTTAGAAGAATGTATAACTAGAATAACCAATACAGAGAAGTGCTTAAAGGAGCTGATG
GAGCTGAAAACCAAGGCTCGAGAACTACGTGAAGAATGCAGAAGCCTCAGGAGCCAATGT
GATCAACTGGAAGAAAGGGTATCAACGATGGAAGATGAAATGAATGAAATGAAGTGAGAA
GGGAAGTTTAGAGAAAAAAGAATAAAAAGAAATGAGCAAAGCCTCCAAGAAATATGGGAC
TAT
>3__chr11_4148059_4154082
TACTCTGAGCTACGGGAGGACATTCAAACCAAAGGCAAAGAAGTTGAAAACTTTGAAAAA
AATTTAGAAGAATGTATAACTAGAATAACCAATACAGAGAAGTGCTTAAAGGAGCTGATG
GAGCTGAAAACCAAGGCTCGAGAACTACGTGAAGACTGCAGAAGCCTCAGGAGCCGATGC
AATCAACTGGAAGAAAGGGTATCAGCGATGGAAGATGAAATGAATGAAATGAAGCGAGAA
GGGAAGTTTAGAGAAAAAAGAATAAAAAGAAATGAGCAAAGCCTCCAAGAAATATGGGAC
GAT
>3__chr10_68816809_68822833
TACTCTGAGCTACGGGAGGACATTCAAACCAAAGGCAAAGAAGTTGAAAACTTTGAAAAA
AATTTAGAAGAATGTATAACTAGAATAACCAATACAGAGAAGTGCTTAAAGGAGCTGATG
GAGCTGAAAACCAAGGCTCGAGAACTACGTGAAGAATGCAGAAGCCTCAGGAGCCGATGC
GATCAACTGGAAGAAAGGGTATCAGCAATGGAAGATGAAATGAATGAAATGACGTGAGAA
GGGAAGTTTAGAGAAAAAAGAATAAAAAGAAATGAGCAAAGCCTCCAAGAAATATGGGAC
TAT
>3__chr11_126738267_126744324
TACTCTGAGCTACGGGAGGACATTCAAACCAAAGGCAAAGAAGTTGAAAACTTTG-AAAA
AATTTAGAAGAATGTATAACTAGAATAACCAATACAGAGAAGTGCTTAAAGGAGCTGATG
GAGCTGAAAACCAAGGCTTGAGAACTACATGAAGAATGCAGAAGCCTCAGGAGCCGATGC
GATAAACTGGAAGAAAGGGTATCAGCAATGGAAGATGAAATGAATGAAATGAAGCGAGAA
GGGAAGTTTAGAGAAAAAAGAATAAAAAGAAATGAGCAAAGCCTCCAAGAAATATGGGAC
TAT
>3__chr10_31798146_31804158
TACTCTGAGCTACGGGAGGACATTCAAACCAAAGGCAAAGAAGTTGAAAACTTTGAAAAA
AATTTAGAAGAATGTATAACTAGAATAACCAATACAGAGAAGTGCTTAAAGGAGCTGATG
GAGCTGAAAACCAAGGCTCGAGAACTACGTGAAGAATGCAGAAGCCTCAGGAGCCAATGC
GATCAACTGGAAGAAAGGGTATCAGCGATGGAAGATGAAATGAATGAAATGAAGCGAGAA
GGAAAGTTTAGAGAAAAAAGAATAAAAAGAAATGAGCAAAGCCTCCAAGAAATATGGGAC
TAT
>3__chr11_22501301_22507334
TATTCCGAGCTACGGGAGGACATTCAAACCAAAGGCAAAGAAGTTGAAAACTTTGAAAAA
AATTTAGAAGAATGTATAACTAGAATAACCAATACAGAGAAGTGCTTAAAGGAGCTGATG
GAGCTGAAAACCAAGGCTCGAGAACTACATGAAGAATGCAGAAGCCTCAGGAGCCGATGC
GATCAACTGGAAGAAAGGGTATCAGCAATGGAAGATGAAATGAATGAAATGAAGTGAGAA
GGAAAGTTTAGAGAAAAAAGAATAAAAAGACACGAGCAAAGCCTCCAAGAAATATGGGAC
TAT
>3__chr11_128549037_128555061
TACTCTGAGCTATGGGAGGACATTCAAACCAAAGGCAAAGAAGTTGAAAACTTTGAAAAA
AATTTAGAAGAATGTATAACTAGAATAACCAATACAGAGAAGTGCTTAAAGGAGCTGATG
GAGCTGAAAACCAAGGCTCGAGAACTACATGAAGAATGCAGAAGCCTCAGGAGCTGATGC
GATCAACTGGAAGAAAGGGTATCAGCAATGGAAGATGAAATGAATGAAATGAAGCAAGAA
GGGAAGTTTAGAGAAAAAAGAATAAAAAGAAATGAGCAAAGCCTCCAAGAAATATGGGAC
TAT
>3__chr11_128714021_128720007
TACTCTGAGCTATGGGAGGACATTCAAACCAAAGGCAAAGAAGTTGAAAACTTTGAAAAA
AATTTAGAAGAATGTATAACTAGAATAACCAATACAGAGAAGTGCTTAAAGGAGCTGATG
GAGCTGAAAACCAAGGCTCGAGAACTACATGAAGAATGCAGAAGCCTCAGGAGCTGATGC
GATCAACTGGAAGAAAGTGTATCAGCAATGGAAGATGAAATGAATGAAATGAAGCAAGAA
GGGAAGTTTAGAGAAAAAAGAATAAAAAGAAATGAGCAAAGCCTCCAAGAAATATGGGAC
TAT
>3__chr10_57031642_57037676
TACTCTGAGCTACGGGAGGAAATTCAAACGAAAGGCAAAGAAGTTGAGAACTTTGAAAAA
AATTTAGAAGAATGTATAACTAGAATAACCAATACAGAGAAGTGCTTAAAGGAGCTGATG
GAGCTGAAAACCAAGGCTCGAGAACTACGTGAAGAATGCAGAAGCCTCAGGAGCCGAAGC
AATCAACTGGAAGAAAGGGTATCAGCAATGGAAGATGAAATGAATGAAATGAAGCGAGAA
GGGAAGTTTAGAGAAAAAAGAATAAAAAGAAACGAGCAAAGCCTCCAAGAAATATGGGAC
TAT
>3__chr11_32919373_32925378
TACTCTGAGCTACGGGAGGACATTCAAACCAAAGGCAAAGAAGTTGAAAACTTTGAAGAA
AATTTAGAAGAATGTATAACTAGAATAACCAATACAGAGAAGTGCTTAAAGGAGCTGACG
GAGCTGAAAACCAAGGCTCGAGAACTACGTGAAGAATGCAGAAGCCTCAGGAGCCGATGC
GATCAACTGGAAGAAAGGGTATCAGCAATGGAAGATGAAATGAATGAAATGAAGCGAGAA
GGAAAGTTTAGAGAAAAAAGAATAAAAAGAAACGAGCAAAGCCTCCAAGAAATATGGGAC
TAT
>3__chr10_128355031_128361061
TACTCTGAGCTACGGGAGGACATTCAAACCAAAGGCAAAGAAGTTGAAAACTTTGAAAAA
AATTTAGAAGAATGTATAACTAGAATAACCAATACAGAGAAGTGCTTAAAGGAGCTGATG
GAGCTGAAAACCAAGGCTCGAGAATTATGTGAAGATTGCAGAAGCCTCAGGAGCCAATGC
GATCAACTGGAAGAAAGGGTATCAGCAATGGAAGATGAAATGAATGAAATGAAGCGAGAA
GGAAAGTTTAGAGAAAAAAGAATAAAAAGAAACGAGCAAAGCCTCCAAGAAATATGGGAC
AAT
>3__chr10_35802717_35808705
TACTCTGAGCTACGGGAGGACATTCAAACCAAAAGCAAAGAAGTTGAAAACTTTGAAAAA
AATTTAGAAGAATGTATAACTAGAATAACCAATACAGAGAAGTGCTTAAAGGAGCTGATG
GAGCTGAAAACCAAGGCTCGAGAACTACGTGAAGAATGCAGAAGCCTCAGGAGCTGATGC
GATCAACTGGAAGAAAGGGTATCAGCAATGGAAGATGAAATG---------AAGCGAGAA
GGAAAGTTTAGAGAAAAAAGAATAAAAAGAAAGGAGCAAAGCCTCCAAGAAATATGGGAC
TAT
>3__chr12_36361678_36367829
TACTCCAAGCTAAAGGAGGAAATTCAAACCAAAGGCAAAGAAGTTGAAAACTTTGAAAAA
AATTTAGACGAATGTATAATTAGAATAAACAATA-AGAGAAGTGCTTAAAGGAGCTGATG
GAGCTGAAAGTCAAGGCTCGAGAACTATCTGAAGAATGCAGAAGCCCCAGGAGCCGATGC
AATCACCTGGAAGAAAGGGTATCAGTGATGGAAGATGAAATGAATGAAATGAAGTGAGAA
GGGAAGTTTAGAGAAAAAAGAATAAAAAGAAATGAAAAAAGCCTCCAAGAAATATGGGAC
TAT
>3__chr11_58868227_58874363
TACTCCAAGCTAAAGGAGGAAGTTCAAACCAATGGCAAAGAAGTTAAAAACCTTGAAAAA
AAATTAGACGAATGGCTAACTAGAATAACCGAGGCAGAGAAGTCCTTAAAGGACCTGATG
GAGCTGAAAACCACAGCACGAGAACTACATGATGAATGCACAAGCCTCAGTAGCCGATGC
GATCAACTGGAAGAAAGGGCATCAGTGATGGAAGATGATATGAATGAAATGAAGTGAGAA
GAGAAGTTTAGAGAAAAAAAAATAAAAAG-----AACAAAGCCTCCAAGAAATATGGGAC
TAT
>3__chr12_34520506_34526657
TACCCTGAGCTACAGGAGGAAATTCAAACCAAAGGCAAAGAAGTTAAAAACTTTGAAAAA
AATTTAGACGAATGTATAACTAGAATAACCAATACAGAGAAGTGCTTAAAGGAGCTGATG
GAGCTGAAAGCCAAGGCTCAAGAACTATGTGAAGAATTCAGAAGCCTCAGGAGCTGATGT
GATCAACTGGAAGAAAGGGTATCAGTGATGGAAGATGAAATGAATGAAATGAAATGGGAA
GGGATGTTTAGAGAAGAAAGAATAAAAAGAAACAAACAAAGCCTCCAAGAAATAGGGGAC
TAT
>3__chr12_34652709_34658856
TACTCCAAGCTACAGGAGGAAATTCAAACCAAAGCCAAAGAAGCTGAAAACTTTGAAAAA
AATTTAGATAAATGTATAACTAGAATAACCCATACAGAGAACTGCTTAAAGGAGCTGATG
GAGCTGAAAGCCAAGGCTCGAGAACTACGTGAAGAAGGCAGAAGCCTCAGGAGTTGATGC
CATCAACTGGAAGAAAGGGTATCAGTGATGGAAGATGA---------AATGAAGCGAGAA
AGGAAGGTTAGAGAAAAAAAAAAAAAAAGAAATGAACAAAGCCTCCAAGAAATATGGGAC
TAT
>3__chr12_54240479_54246553
TACTCCGAGCTACAGGAGGAAATTCAAACCAATGGCAAAGAAGTTAAAAACTAAAAAAAA
AAATTAGACGAAAGGATAACTAGAATAACCAATGCAGAGAAGTCCTTAAAGGAGCTGATG
GAGCTGAAAACCAAGGCATGAGAACTAATTGAAGAATGCAGAAGCCTCAGGAGCCAATGA
GATCAACTGAAAGAAAGGGTATCAGCGATGGAAGATGAAATGAATGAAATGAAGCGAGAA
GGGAAGTTTAGAGAAAAAAGAATAAAAAGAAATGAACAAAGCCTCCAAGAAATATGGGAC
TAT
>3__chr12_117580078_117586218
TACTCCAAGCTAAAGGAGGAAGTTCGAACCAATGACAAACAAGTCAAAAACCTTGAAAAA
AAATTAGACGAATAGCTAACTAGAATAATCAATGCGGAGAAGTCCTTAAAGGACCTGATG
GAGCTGAAAACCATGGCACAAGAACTACATGACGAATGCACAAGCCTCAGCAGCCGATGT
GATCAACTGGAAGAAAGGGTATCAGCGATGGAAGATGAAATGAATGAAATGAAGCGAGAA
GAGAAGTTTAGAGAAAAAAGAATAAAAAGAAACGAACAAAGCCTCCAAGAAATATGGGAC
TAC
>3__chr11_58539294_58545430
TACTCCGAGATACAGGAGGAAATTCAAACCAAAGGCAAAGAAGTTAAAAACTTTGAAAAA
AATTTAGACGAATGTATAACTAGAATAACCAATACAGAGAAGTGCTTAAAGGAGCTGATG
GAGCTAAAAGCCAAGGCTTGAGAACTACATGAAGAATGCAGAAGACTCAGGAGCTGATGT
GATCAACTGGAAGAAAGGGTATCAGTGATGGAAGATGAAATGAATGAAATGAAGTGAGAA
GGGAAGTTTAGAGAAAAAAGAATAAAAAGAAATGAACAAAGCCTCCAAGAAGTATGGAAC
TAT
>3__chr12_33271767_33277916
TACTCCGAGCTACAGGAGGAAATTCAAACCAAAGGCAAAGAAGATGAAAACTTTGAAAAA
AATTTACACAAATGTATAACTAGAATAACCAATACAGAGAAGTGCTTAAAGGAGCTGATA
GAGCTGAAAGCCAAGGCTCGAGAACTACGTGAAGAATGCAGAAACCTCAGGAGCCGATGT
GATCAACTGGAAGAAAGGGTATCAGCGATGGAAGATGAAATGAATGAAATGAAGTGAGAA
GGGAAGTTTAGAGAAAAAAGAATAAAAAGAAATGAACAAAGCCTCCAAGAAATATGGGAC
TAT
>3__chr12_53562937_53569085
TACTCCGAGCTACAGGAGGACATTCAAACCAAAGGCAAAGCAGTTGAAAACTTTGAAAAA
AATTTAGACGAATGTATAACTAGAATAACCAATACAGAGAAGTGCTTAAAGGAGCTGATG
GAGCTGAAAGCCAAGGCTCGAGAACTACGTGAAGAATGCAGAAGCCTCAGGAGCAGATGT
GATCAACTGGAAGAAAGGGTATCAGTGATGGAAGATGAAATGAATGAAATGAAGCAAGAA
GGGAAGTTTAGAGAAAAAAGAATAAAAAGAAACAAACAAAGCCTCCAAGAAATATGGGAC
TAT
>3__chr12_40723571_40729705
TACTCCGAGCTACAGGAGGAAATTCAAACCAAATGCAAAGAAGTTGAAAACTTGGAAAAA
AATTTAGATAAATGTATAACTAGAATAACCAATACGGAGAAGTGCTTAAAGGAGCTGATG
GAGCTGAAAGCAAAGGCTCGAGAACTACGTGAAGAATGCAAAAGCCTCAGGAGCCGATGC
GATCAACTGGAAGAAAGGATATCAGTGATGGAAGATGAAATGAATGAAATGAAGCGAGAA
GGGAAGTTTAGAGAAAAAAGAATAAAAAG----AAACAAAGCCTCCAAGAAATATGGGAC
TAT
>3__chr12_79366287_79372431
TACTCCGAGCTACAGGAGGAAATTCAAACCAAAGGCAAAGAAGTTGAAAACTATGAAAAA
AATGTAGACGAATGTATAACTAGAATAACGAATATAGAGAAGTGCTTAAAGGAGCTGATG
GAGCTGAAAGCCAAGGCTCGAAAACTACGTGAAGAATGCAGAAGCCTCAGGAGCCGATGC
GATCAACTGGAAGAAAGGGTATCAGTGATGGAAGATGAAATGAATGAAATGAAGTGAGAA
GGGAAGTTTAGAGAAAAAAGAATAAAAAGAAATGAACAAAGCCTCCAAGAAATACGGGAC
TAT
>3__chr12_79379862_79385927
TACTCCGAGCTACAGGAGGAAATTCAAACCAAAGGCAAAGAAGTTGAAAACTTTGAAAAA
AATGTAGATGAATGTATAACTAGAATAACCAATACAGAGAAGTGCTTAAAGGAGCTGATG
GAGCTGAAAGCCAAGGCACGAGAACTACGTGAAGAATGCAGAAGCATCAGGAGCCAATGC
AATCAACTGGGAGAAAGGGTATCAGCGATGGAAGATGAAATGAATGAAATGAAGCAAGAA
GGGAAGTTTAGAGAAAAAAGAATAAAAAGAAATGAACAAACCCTCCAAGAAATACGGGAC
TAT
>3__chr11_62597004_62603159
TACTCCAAGCTACAGGAGGAAATTCAAACCAAAGGCAAACAAGTTAAAAACTTTGAAAAA
AATTTAGATGAATGTATAATTAGAATAACCAATATAGAGAAGTGCTTAAAGGAGCTGACG
GAGCTGAAAGCCAAGGCTTGAGAACTACGTGAAGAATGCAGAAGCCTCAGGAGCTGATGC
AATCAACTGGAAGAAAGGGTATCAGTGATGGAAGATGAAATGAATGAAATGAAGTGAGAA
GGGAAGTTTAGAGAAAAAAGAATAAAAAGAAATGAACAAAGCCTCCAAGAAATATGGGAC
TAT
>3__chr12_59973832_59979964
TAC---GAGCTACAGGACGGAACTCAAACCAAAGGCAAAGAAGTTAAAAACTTTGAAAAA
AATTTAGATGAATGTATAACTAGAATAACCAATACAGAGTAGTGCTTAAAGGAGCTGATG
GAGCTGAAAGCCAAGGCTCGAGAACTATGTGAAGAATGCAGAAGCCTCAGGAGCTGATGT
GATCAACTGGAAGAAAGGGTATCAGCAATGGAAGATGAAATGAATGAAATGAAGCGAGAA
GGAAAGTTTAGAGAAAAAAGAATAAAAAGAAGTGAACAAAGCCTCCAAGAAATATGGGAC
TAT
>3__chr12_37643536_37649672
TACTCCGAGCTACAGGAGGAAATTCAAACCAAAGGCAAAGAAGTTGAAAACTTTGAAAAA
AATTTAGACGAATGTATAACTAGAATAACCAATACAGAGAAGTGCTTAAAGGAGCTGATG
GAGCTGAAAGCCAAGGCTCGAGAACTATGTGAAGAATGCAGAAGCCTTAGGAGCTGATGC
GATCAACTGGAAGAAAGGGTATCAGTGATGGAAGATGAAAT----GAAATGAAGCGAGTA
GGGAAGTTTAGACAAAAAAGAATAAAAAGAAACGAGCAAAGCCTCCAAGAAATATGGGAC
TAT
>3__chr11_6926563_6932688
TACTTCAAGCTACAGGAGGAAATTCAAACCAAAGGCAAAGAAGGTGAAAACTTTGAAAAA
ATTTTAGACAAATGTATAACTAGAATAACCAATACAGAGAAGTGCTTAGAGTAGCTGATG
GAGCTGAAAACCAAGGCTCGAGAACTATGTGAAGAATGCAGAAGCCTCAGGAGCTGATGC
GATCAACTGGAAGAAAGGGTATCAGTGATGGAAGATGAAATGAATGAAATGAAGCAAGAA
AGGAGGTTTAGAGAAAAAAGAATAAAAAGAAACAAACAAAGCCTCCAAGAAATATGGGAC
TAT
>3__chr11_87041099_87047256
TAC---GAGCTACAGGAGGAAATTCAAACCAAAGGCAAAGAAGCTAAAAACTTTGAAAAA
AATTTAGACTAACGTATAACTAGAATAACCAATACAGAGAAGTGCTTAAAGGAGATGATG
GAGCTGAAAGCCAAGGCTCGAGAACTACGTGAAGAATACAGAAGCCTCAGGAGCACATGC
AATCAACTGGAAGAAAGGGTATCAGTGATGGAAGATGAAATGAAAGAAATGAAGCAAGAA
TGGAAGTTTAGAGAAAAAAGAATAAAAAGAAATAAACAAAGCCTCCAAGAAATATGGGAC
TAT
>3__chr12_57151457_57157604
TACTCCAAGCTACAGGAGGAAATTCAAACCAAAGGCAAAGAAGTTGAAAACTTTGAAAAA
AATTTAGACGAATGTATAACTAGAATAACCAATACAGAGAAGTGCTTAAAGGAGCTGATG
GAGCTGAAAGCCAAGGCTCGAGAACTACATGAAGAATGCAGAAGCCTCAGGAGCCGATGC
TATCAACTGGAAGAAAGGGTATCAGTGATGGAAGATGAAATGAATGAAATGAAGCGAGAA
GGGAAGTTTAGAGAAAAAAGAATAAAAAGAAACAAACAAAGCTTCCAAGAAATATGGGAC
TAT
>3__chr12_20813262_20819304
TACTCTGAGCTACAGGAGGAAATTCAAACCAAAGGCAGAGAAGTTGAAAACTTTGAAAAA
AATTTAGACGAATGTATAACTAGAATAACCAATACAGAGAAGTGCTTAAAGGAGCTGATG
GAGCTGAAAGCCAAGGCTCTAGAACTACCTGAAGAATGCAGAAGCCTCAGGAGGCGATGC
AATCAACTGGAAGAAAGGGTATCACTGATGGAAGATGAAACAAATGAAATGAAGTGAGAA
GGGAAGTTTAGAGAAAAAAGAATAAAAAGAAATGAACAAAGCCTCCAAGAAATATGGGAC
TAT
>3__chr11_90058519_90064650
TACTCTGAGCTACAGGAGGAAATTCAAACCAAAGGAAAAGAAGTTAAAAACTTTGAAAAA
AATTTAGACGAATGTATAACTAGAATAACCAATACAGAGAAGTGCTTAAAAGAGCTGATG
GAGCTGAAAGCCAAGGCTCGAGAACTACGTGAAGAAAGCAGAAGCCTCAGGAGCCGATGC
GATCAACTGGAAGAAAGGGTATCAGTGATGGAAGATGAAATGAATGAAATGAAGCGAGAA
GGGAAGCTTACATAAAAAAGAATAAAAAGAAATGAACAAAGCCTCCAAGAAATATGGGAC
TAT
>3__chr13_103790701_103796859
TACTCCGAGCTACAGGAGGAAATTCAAACCAAAGGCAAAGAAGTTAAAAACTTTGAAAAA
AATTTAGACGAATGTATAACTAGAATAACCAATATAGAGAAGTGCTTAAAAGAGCTGATG
GAGCTGAAAGCCAAGGCTCGAGAACTACGTGAAGAATGCAGAAGCCTCAGGAGCCAATGC
AATCAACTGGAAGAAAGGGTATCAGTGATGGAAGATGAAATGAATGAAATGAAGCGAGAA
GGGAAGTTTAGAGAAAAAAGCATAAAAAGAAACGAACAAAGCCTCCAAGAAATATGGGAC
TAT
>3__chr12_34711286_34717305
TACTCCGAGCTATGGGAGGACATTCAAACCAAAGGCAAAGAAGTTGAAAACTTTGAAAAA
AATTTAGAAGAATGTATAACTAGAATAACCAATACAGAGAAGTGCTTAAAGGAGCTGATG
GAGCTGAAAACCAAGGCTAGAGAACTACGTGAAGAATGCAGAAGCCTCAGGAGCTGATGT
GATCAACTGGAAGAAAGGATATCAGCAGTGGAAGATGAAATGAATGAAATGAAGTGAGAA
GGAAAGTTTAGAGAAAAAAGAATAAAAAGAAACGAGCAAAGCCTCCAAGAAATATGGGAT
TAT
>3__chr12_85681784_85687930
TACTCTGAGCTACAGGAAGAAATTCAAACCAAAGGCAAAGAAGTTAAAAACTTTAAAAAA
AAATTAGACGAATGTATAACTAGAATAACCAATACAGAGAAGTGCTTAAAGGAGCTGATG
GAGCTGAAAGCCAAGGCTCGAGAACTACGTGAAGAATGCAGAAGCCTCAGGAGCTAATGC
AATCAACTGGAAGAAAGGGTACCAGTGATGTAAGATCAAATGAATGAAATGAAGCAAGAA
GGGAAGTGTAGAGAAAAAAGAATAAAAAGAAATGAACAAAGCCTCCAAGAAATATGGGAC
TAT
>3__chr12_58431161_58437314
CACTCTGAGCTACAGGAGGAAATTCAAACCAAAGGCAAAGAAGTTGAAAACTTTGAAAAA
AATTTAGACGAATGTATAACTAGAATAACCAATACAGAGAAGTGCTTAAAGGAGCTGATG
GAGCTGAAAGCCAAGGCTCGAGAACTACGTGAAAAATGCAGAAACCTCAGGAGCGGATGT
GATCAACTGGAAGAAAGGGTATCCGTGATGGAAGATGAAATGAATGAAATGAAGCAAGAA
GGGAAGTTTAGAGAAAAAAGAATAAAAAGAAAGGAGCAAAGCCTCCAAGAAATATGGGAC
TAT
>3__chr11_86630549_86636690
TACTCTGAGCTACAGGAGGAAATTCAAACCAAAGGCAAAGAAGTTGAAAACTTTGAAAAA
AATTTAGACGAATGTATAACTAGCATAACCAATACAGAGAAGTGCTTAAAGGAGCTGATG
GAGCTGAAAGCCAAGGCTCGAGAACTACGTGAAGAATGCAGAAGCCTCAGGAGCCGACAC
AATCAACTGGAAAAAAGGGTATCAGTGATGGAAGATCAAATGAATGAAATGAAGCAAGAA
GGGAAGTTTAGAGAAAAAAGAACACAAAGAAACGAACAAAGCCTCCAAGAAATATGGGAC
TAT
>3__chr12_45297548_45303693
TACTCCGAGCTTCAGGAGGAAATTCAAACCAAAGGCAAAGAAGTTGAAAACTTTGAAAAA
AATTTAGATGAATGTATAACTAGAATAACCAATACAGAGAAGTGCTTAAAGGAGCTGATG
GAGCTGAAAGCCAAGGCTCGAGAACTACATGAAGAATGCAGAAGCCTCAGGAGCCAATGC
AATCAACTGGAAGAAAGAGTATCAGTGACGGAAGATGAAATGAATGAAATGAAGCGAGAA
GGGAAGTTTAGAGAAAAAAGAATAAAAAGAAACAAACAAAGCCTCCAAGAAAAATGGGAC
TAT
>3__chr12_43611756_43617901
TACTCCGAGCTACAGGAGGAAACTCAAACCAAAGGCAAAGAAGTTAAAAACTTTGAAAAA
AAAGTAGACGAATGTATAACTAGAATAACCAATACAGAGAAGTGCTTAAAGGAGCTGATG
GAGCTGAAAGCCAAGGCTCGAGAACTATGTGAAGAATGCAGAAGCCTCAGGAGCCAATGT
GATCAACTGGAAGAAAGGGTATCACTGATGGAAGACAAAATGAATGAAATGAAGTGAAAA
GGGAAGTTTAGAGAAAAAAGAATAAAAAGAAACGAACAAAGCCTCCAAGAAATATGGGAC
TAT
>3__chr12_43361434_43367482
TACTCCGAGCTACGGGAGGACATTCAAACCAAAGGCAAAGAAGTTGAAAACTTTGAAAAA
AATTTAGAAGAATGTATAACTGGAATAACCAATACAGAGAAGTGCTTAGAGGAGCTGATG
GAGCTGAAAACCAAGGCTCGAGAACTACGTGAAGAATGCAGACGCCTCAGGAGCCGATGT
GATCAACTGGAAGAAAGGGTATCAGCGATGGAAGATGAAATGAATGAAATGAAGCGAGAA
GGGAAGTTTAGAG-AAAAAGAATAAAAAGAAACGAGCAAAGCCTCCAAGAAATATGGGAC
TAT
>3__chr12_47083237_47089367
TACTCTGAGCTACAGGAGGAAATTCAAACCAAAGGCAAAGAAGTTAAAAACTTTGAAAAA
AATTTAGATGAATGTGTAACTAGAATAACCAATACAGAGAAGTGCTTAAAGGAGATGATG
GAGCTGAAAGCCAAGGCTCGAGAACTACAGGAAGAATGCAGAAGCCTCAGGAGCTGATGC
GATCAACTGGAAGAAAGGGTATCAGTGATGGAAGATGAAATGAATGAAATGAAGTGAGAA
GGGAAGTTTAGAGAAAAAAGAATAAAAAGAAACGAACAAAGCCTCCAAGAAATATGGGAC
TGT
>3__chr11_87400060_87406206
TACTCCGAGCTACAGGAGGAAATTCAAACCAAAGGCAAATAAGTTGAAAACTTTGAAAAA
AATTTAGAAGAATGTATAACTAGCATAACCAATACAGAGAAGTGCTTAAAGGGGATAATG
GAGCTGAAAGCCAAGGCTCGAAAACTACATGAAGAATGCAGAAGCCTCAGGAGCCGATGC
GATCAACTGGAAGAAAGGGTATCACCGATGGAAGATGAAATGAATGAAATGAAGCGAGAG
GAGAAGTTTAGAGAAAAAAGAATAAAAAGAAATGAACAAAGCCTCCAAGAAATATGGGAC
TAT
>3__chr12_18829413_18835572
TACTACGAGCTACAGAAGGAAATTCAAAGCAAAGGCAAAGAAGTTGAAAACTTTGAAAAA
AATTTAGAAGAATGTATAACTAGAATAACCAATACAGAGAAGTGCTTAAAGGAGCTGATG
GAGCTGAAAGCCAAGGCTCCAGAACTACGTGAAGAATGCAGAAGCCTCAGGAGCCGATGC
GATCAACTGGAAGAAAGGGTATCAGTGATGGAAGATGAAATGAATGAAATGAAGTGAGAA
GAGAAGTTTACAGAAAAAAGAATAAAAAGAAATGAACAAAGCCTCCAAGAAATATGGGAC
TAT
>3__chr11_85986650_85992798
TACTCTGAGCTACAGGAGGAAATTCAAACCAAAGGCAAAGAAGTTGAAAACATTGAAAAA
AATTTAGACGAATGTATAACTAGAATAACCGATACAGAGAAGTGCTTAAAGGAGCTGATG
AAGCTGAAAGCCAAGGCTCGAGAACTACGTGAAGAAGGCAGAAGCCTCTGGAGCCGATGC
AATCAACTGGAAGAAAGGATATCAGTGATGGAAGATGAAATGAATGAAATGAAGCGAGAA
GGGAAGTTTAGAGAAAAAAGAATAAAAAGAAACGAACAAAGCCTCCAAGAAATATGGGAC
TAT
>3__chr12_60095027_60101163
TACTCCGAGCTACAGGAGGAAATTCAAACCAAAGGCAAAGAAGTTAAAAACTTTGAAAAA
AATTTAGAAGAATGTATAACTAGAATAAGCAATACAGAGAAGTGCTTAAAGGAGCTGATG
GAGCTGAAAGCCAAGGCTCGAGAACTACGTGAAGAATTCAGAAGCCTCAGGAGCCGATGT
GATCAACTGGAAGAAAGGGTATCAGTGATGGAAGATGAAATGAATGAAATGAAGTGAGAA
GGGAAGTTTAGAGAAAAAAGAATAAAAAGAAATGAACAAAGCCTCCAAGAACTATGGAAC
TAT
>3__chr12_17042520_17048708
TACACCGAGCTACAGGAGGAAATTCAAACCAAAGGCAAAGAAGTTAAAAACTTTGAAAAA
AATTTAGACGAATGTATAACTAGAATAACCAATACAAAGACGTGCTTAAAGGAGCTGATG
GAGCTGAAAGCCAAGGCTCGAGAACTACGTGAAGAATGCAGAAGCCTCAGGAGCAAATGC
GATCAATTGGAAGAAAGGGTATCAGTGATGGAAGATGAAATGAATGAAATGAAGTGAGAA
GGGAAGTTTAGAGAAAAAAGAATAAAAGGAAATGAACAAAGTCTCCAAGAAATAT-GGAC
TAT
>3__chr12_33892335_33898353
TACTCCGAGCTATGGGAGGACATTCAAACCAAAGGCAAAGAAGTTGAAAACCTTGAAAAA
AATTTAGAAGAGTGTATAACTAGAATAG-CAATACAGAGAAGTGCTTAAAGGAGCTGATG
GAGCTGAAAACCAAGGCTCGAGAACTACGTGAAGAATGCAGAAGCCTCAGGAGCCAATGC
GACCAACTGGAACAAAGGGTATCAGCAATGGAAGATGAAATGAATGAAATCAAGTGAGAA
GGGAAGTTTAGAGAAAAAAGAATAAAAAGAAATGAGCAAAGCCTCCAAGAAATATAGGAC
TAT
>3__chr12_40653234_40659406
TACTCCGAGCTATGGGCGGAAATTCAAACCAAAGGCAAAGAAGTTGAAAACTTTGAAAAA
AATTTAGACGAATGTGTAACTAGAATAACCAATACAGAGAAGTGCTTAAAGGAGCTGATG
GAGCTGAAAGCCAAGGCTTGAGAACTACGTGAAGAATGCAGAAGCCTCAGGAGCCGATGC
GATCAACTGGAAGAAAGGGTATCAGTGATGGAAGATCAAATGAATGAAATGAAGTGAGAA
GGGAAGTTTAGAGAAAAAAGAATAAAAAGAAACAAACAAAGCCTCCAAGAAATATGGGAC
TAT
>3__chr11_96416371_96422488
TACTCCAAGCTACAGGAGGAAATTCAAACCAAAGGCAAAGAAGTTAAAAACTTTGAAAAA
AATTTGGATGAATGTATAACTAGAATAACCAATACAGAGAAGTGCTTAAAGGAGCTGATG
GAGCTGAAAGCCAAGGCTCGAGAACTACATGAAGAATGCAGAAGCCTCAGGAGCCGATGC
AATCAACTGGAAGAAAGGGTATCAGTGATGGAAGACGAAATGAATGAAACGAAGTGAGAA
AGGAAGTTTAGAGAAAAAAGAATAAAAAGAAATGAACAAAGCCCCCAAGAAATATAGGAC
TAT
>3__chr11_83272647_83278814
TACTCCAAGCTACAGGAGGAAATTCAAACCAAAGACAAAGAAGGTAAAAACTTTGAAAAA
AATTTAGACGAATGTATAACTAGAATAACCAATACAGAGAAGTGCTTAAAGGAGCTGATG
GAGCTGAAAGCCAAGGCTCGAGAACTACGTGAAGAATGCAGAAACCTCAGGAGCCAATGT
GATCAACTGGAAGAAAGGGTATCAGTGATGGAAGATGAAATGAATGAAATGAAGTGACAA
AGGAAGTTTAGAGAAAAAAGAATAAAAAGAAACGAACAAAGCCTCCAAGAAATATGGGAC
TAT
>3__chr12_110751366_110757502
TACTCCGAGCTACAGGAGGAAATTCAAACCAAAGGCAAAGAAGTTGAAAACTTTGAAAAA
ATTTTGGACGAATGTATAACTAGAATAACCAATAAAGAGAAGTGCTTAAAGGAGCTGATG
GAGCTGAAAGCCAAGGCTTGAGAACTACGTGAAGAATGCAGAAGCCTCAGGAGCCGATGT
GATCAACTGGAAGAAAGGGTATCAGTGATGGAAGATGAAATGAATGAAACGAAGCGAGAA
GGGAAGTTTAGAGAAAAAAGAATAAAAAGAAATGAACAAAGCCTCCAAGAAATATGGGAC
TAT
>3__chr12_95641592_95647746
TACTCCGAGCTACAGGAGGAATTTCAAACCAAAGGCAAAGAAGTTGAAAACTTTGAAAAA
AATTTAGACGAATGTATAACTAGAATAACCAATACAGAGAAGTGCTTAAAGGAGCTGATG
GAGCTGAAAGCCAAGGGTCGAGAACTACGTGAAGAATGCAGAAGCCTCAGGAGCTGATGC
GATCAACTGGAAGAAAGGGTATCAGTGATGGAAGATGAAATGAATGAAATGAAGCGAGAA
GGGAAGTTTAGAGAAAAAAGAATAAAAAGAAACAAACAAAGCCTCCAAGAAATATGGGAC
TAT
>3__chr12_98381217_98387359
TACTCCAAGCTACAGGAGGAAATTCAAAGCAAAGGCAAAGAAGTTAAAAACTTTGAAAAA
AATTTAGATGAATGTATAACTAGAATAACCAATACAGAGAAGTGCTTAAAGGAGTTGATG
GAGCTGAAAGCCAAGGCTCGAGAACTACGTGAAGAATGCAGAAGCCTCAGGAGCCGATGC
GATCAACTGGAACAAAGGGTATCAGTGATGGAAGATGAAATGAATGAAATGAAGCCAGAA
GGGAAGTTTAGAGAAAAAAGAATAAAAATAAATGAACAAAGCCTCCAAGAAATATGGGAC
TAT
>3__chr12_77424342_77430498
TACTCTGAGCTACAGGAGGAAATTCAAACCACAGGCAAAGAAGTTAAAAACTTTGAAAAA
AATTTAGATGAATATATAACTAGAATAACCAATACAGAGAATTGCTTAAAGGAGCTGATG
GAGCTGAAAGCCAAGGCTCAAGAACTACGTGAAGAATGCAGAAGCCTCAGGAGCCAATGC
TATCAACTGGAAGAAAGGCTATCAGTGATGGAAGATGAAATGAATGAAATGAAGCGAGAA
GGGAAGTTTAGAGAAAAAAGAATAAAAAGAAATGAACAAACCCTCCAAGAAATATGGGAC
TAT
>3__chr11_86213169_86219326
TA---TGAGCTACAGGAGGAAATTCAAACCAAAGGCAAAGAAGTTGAAAACTTTGAAAAA
AATTTAGACGAATGTATAACTAGAATAACCAATACAGAGAAGTGCTTAAAGGAGCTGACG
GAGCTGAAAGCCAAAGCTCGAGAACTACATGAAGAATGCAGAAGCCTCAGGAGCCGATGT
GATCAACTTGAAGAAAGGATATCAGTGATGGAAGATGAAATGAATGAAATGAAGCGAGAA
GGGAAGTTTAGAGAAAAAAGAATAAAAAGAAACGAACAAAGCCTCCAAGAAATATGGGAC
TAT
>3__chr11_62868471_62874486
TACTCCGAGCTACGGGAGGACATTCAAACCAAAGGCAAAGAAGTTGAAAACTTTGAAAAA
CATTTAGAAGAATGTATAACTAGAAAAACCAATACAGAGAAGTGCTTAAAGGAGCTGATG
GAGCTGAAAGCCAAGGCTCGAGAACTACGTGAAGAATGCAGAAGCCTCAGGAGCTGATGC
GATCAACTGCAAGAAAGGGTATCAGTGATGGAAGATGAAATGAATGAAATGAAGTGAGAA
GGGAAGTTTAGAGAAAAAAGAATAAAAAGAAATGAGCAAAGTCTCCAAGAAATATGGCAC
TAT
>3__chr11_91542214_91548391
TAC---GAGCTACAGGAGGAAATTCAAACCAAAGGCAAAGAAGTTAAAAACTCTGAAAAA
AATTTAGACGAATGTATAACTAGAATAACCAATACAGAGAAGTGCTTAAAGGAGCTGATG
GAACTGAAAACCAAGGCACGAGAACTACGTGAAGAATGCAGAAGCCCCAGGAGCTGATGC
GATCAACTGGAAGAAAGGGTATCAGCGATGGAAGATGAAATGAATGAAATGAAGTGAGAA
GGGAAGTTAACAGAAAAAAGAATAAAAAGAAATGAACAAAACCTCCAAGAAATATGAGAC
TAT
>3__chr12_86016315_86022373
TACTCCGAGCTACGGGAGGACATTCAAACCAAAGGCAAAGAAGTTGAAAACTTTGAAAAA
AATTTAGAAGAATGTATAACTAGAATAACCAATACAGGGAAGTGCTTAAAGGAGCTGATG
GAGCTGAAAACCAAGGCTCAAGAACTACGTGAAGAATGCAGAAGCCTCAGGAGCCGATGC
AATCAACTGGAAGAAAGGGTATCAGTGATGGAAGATGAAATGAATGAAATGAAGCAAGAA
GGGAAGTTTAGAGAAAAAAGAATAAAAAGAAACGAGCAAAGCCTCCAAGAAATATGGGAA
TAT
>3__chr12_67671097_67677238
TACTCCGAGCTACAGGAGGAAATTCAAACCAAAGGCAAAGAAGTTAAAAACTTTG-AAAA
AAATTAGACGAATGTATAACTAGAATAACCAATACAGAGAAATGCTTAAAGGAGCTGATG
GAGCTGAAAGCCAAGGCTTGAGAACTACGTGAAGAATGCAGAAGCCTCAGGAGCTGACGC
AATCAACTGGAAGAAAGGGTATCAGTGATGGAAGATGAAATGAATGAAATGAAGCAAGAA
GTGAAGTTTACAGAAAAAAGAATAAAAAGAAACAAACAAAGCCTCCAAGAAATATGGGAC
TAT
>3__chr12_82923815_82929840
TACTCTGAGCTACGGGAGGACATTCAAACCAAAGGCAAAGAAGTTGAAAACTTTGAAAAA
AATTTAGAAGAATGTATAACTAGAATAACCAATACAGAGAAGTGCTTAAAGGAGCTGATG
GAGCTGAAAACCAAGGCTCGAGAACTACGTGAAGAATGCAGAAGCCTCAGGAGCCGATGC
GATCAACTGGAAGAAAGGGTATCAGCGATGGAAGATGAAATGAATGAAATTAAGCGAGAA
GGGAAGTTTAGAGAAAAAAGAATAAAAAGAAACGAGCAAAGCCTCCAATAAATATGGGAC
TAT
>3__chr11_97700820_97706859
TACTCCGAGCTATGGGAGGACATTCAAACCAAAGGCAAAGAAGTTGAAAACTTTGAAAAA
AATTTAGAAGAATGTATAACTAGAATAACCAATACAGAGAAGTGCTTAAAGGAGCTGATG
GAGCTGAAAACCAAGGCTTGAGAACTACGTGAAGAATGCAGAAGCCTCAGGAGCCGATGT
GATCAACTGGAAGAAAGGGTATCAGCGATGGAAGATGAAATGAATGAAATGAAGCGAGAA
GGGAAGTTTAGACAAAAAAGAATAAAAAGAAACGAGCAAAGCCTCCAAGAAATATGGGAC
TAT
>3__chr12_69445068_69451210
TACTCCGAGCTACAGGAGGAAATTCAAACCAAAGGCAAAGAAGTTGAAAACTTTGAAAAA
AATTTAGACAAATGTATAACTAGAATAACCAATACAGAGAAGTGCTTAAAGGAGCTGATG
GAGCTGAAAGCCAAGGCTTGAGAACTACGTGAAGAATGCAGAAGCCTCAGGAGCTGATGC
AATCAACTGGAAGAAAGGGTATCAGTGATGGAAGATGAAATGAATGAAATTAAGCGAGAA
GGGAAGTTTAGAGAAAAAAGAATAAAAAGAAGTGAACAAAGCCTCCAAGAAATATGGGAC
TAT
>3__chr12_54269989_54276062
TACTCTGAGCTATGGGAGGACATTCAAACCAAAGGCAAAGAAGTTGAAAACTTTGAAAAA
CATTTAGAAGAATGTATAACTAGAATAACCAATACAGAGAAGTTCTTAAAGGAGCTGATG
GAGCTGAAAACCAAGGCTCGAGAACTACATGAAGAATGCAGAAGCCTCAGGAGCCGATGC
GATCAACTGGAAGAAAGGGTATCAGCAATGGAAGATGAAATGAATGAAATGAAGCAAGAA
GGGAAGTTTAGAGAAAAAAGAATAAAAAGAAATGAGCAAAGCCTCCAAGAAATATGGGAC
TAT
>3__chr12_71873671_71879834
TAC---GAGCTACAGGAGGAAATTCAAACCAAAGGCAAAGAAGTTAAAAACTTTGAAAAA
AATTTAGACGAATGTATAACTAGAATAACCAATACAGAGAAGTGCTTAAAGGAGCTGATG
GAGCTGAAAGCCAAGGCTCGAGAACTATGTGAAGAATGCACAAGCCTCAGGAGCCGATAC
GATCAACTGGAAGAAAGAGTACCAGCGATGGAAGATGAAATGAATGAAATGAAGCAAGAA
GGGAAGTTTAGAGAAAAAAGAATAAAAAGAAATGAACAAAGCCTCCAAGAAATATGGGAC
TAT
>3__chr12_29450511_29456672
TAC---GAGCTACAGGAGGAAATTCAAACCAAAGGCAAAGAAGTTAAAAACTTTGAAAAA
AATTTAGACGAATGTATAACTAGAATAACCAATACAGAGAATTGCTTAAAGGAGCTGACG
GAGCTGAAAGCCAAGGCTCGAGAACTACGGGAAGAATGCAGAAGCCTCAGGAGCTGATGC
GATCAACTGGAAGAAAGGGTATCAGCGATGGAAGATGAAATGAATGAAATGAAGTGAGAC
GGGAAGTTTAGAGAAAAAAGAATAAAAAA-----AACTAAGCCTCCAAGAAATATGGGAC
TAT
>3__chr12_78992581_78998739
TAC---GAGCCACAGGAGGAAATTCAAACCAAAGGCAAAGAAGTTAAAAAC-TTGAAAAA
AATTTACACAAATGTATAACTAGAATAACCAATACAGAGAAGTGCTTAAAGGAGCTGATG
GAGCTGAAACCCAGGGCTCGAGAACTACGTGAAGAATGCAGAAGCCACAGGAGCTGATGC
AATCAACTGGAAGAAAGGGTATCAGTGATGGAAGATGAAATGAATGAAATGAAGCGAGAA
GGGAAGTTTAGAGAAAAAAGAATAAAAAGAAACAAACAAAGCCTCCAAGAAATATGGGAC
TAT
>3__chr12_56733704_56739747
TACTCCGAGCTACAGGAGGACATTCAAACCAAAGGCAAAGAAGTTGAAAACTTTGAAAAA
AATTTAGAAAAATGTATAACTAGAATAACCAATACAGAGAAGTGCTTAAAGGAGTTGAGG
GAGCTGAAAACCAAGGCTCAAGAACTACATGAAGAATGCAGAAGCCTCAGGAGCTGGTGT
GATCAACTGGAAGAAAGGGTATCAGTGATGGAAGATGAAATGAATGAAATGAAGCAAGAA
GGGAAGTTTAGGGAAAAAAGAATAAAAAGAAACAAGCAAAGCCTCCAAGAAATATGGGAC
TAT
>3__chr12_34111025_34117048
TACTCTGAGCTACAGGAGGACATTCAAACCAAAGGCAAAGAAGTTGAAAACTTTGAAAAA
AATTTAGAAGAATGTATAACTAGAATAATCAATACAGAGAAGTGCTTAAAGGAGCTGATG
GAGCTGAAAACCAAGGCTCGAGAACTATGTGAAGAATGCAGAAGCCTCAGGAGCTGATGT
GATCAACTGGAAGAAAGGGTATCAGCGATGGAAGATGAAATGAATGAAATGAAGCGAGAA
GGGAAGTCTAGAGAAAAAAGAATAAAAAGAAATGAGCAAAGCCTCCAAGAAATATGGGAC
TAT
>3__chr12_29853927_29859950
TACTCCGAGCTACGGGAGGACATTCAAACCAAAGGCAAAGAAGTTGAAAACTTCGAAAAA
AATTTAGAAGAATGTATAACTAGAATAACCAATACAGAGAAGTGCTTAAAGGAGCTGATG
GAGCTGAAAACCAAGGCTCGAGAACTACGTGAACAATGCAGAAGCCCCAGGAGCTGATGT
GGTCAACTGGAAGAAAGGGTATCAGCGATGGAAGACGAAATGAATGAAATGAAGCGAGAA
GGGAAGTTTACAGAAAAAAGAATAAAAAGAAATGAGCAAAGCCTCCAAGAAATATGGGAC
TAT
>3__chr11_87006692_87012739
TACTCTGAGCTACGGGAGGACATTCAAACGAAAGGCAAACAAGTTGAAAACTTTGAAAAA
AATTTAGAAGAATGTATAACTAGAATAACCAATACACAGAAGTGCTTAAAGGAGCTGATG
GAGCTGAAAATCAAGGCTCGAGAACTACGTGAAGAATGCAGAAGCCTCAGGAGCCAATGC
GATCAACTGGAAGAAAGGGTATCAGCAATGGAAGACGAAATCAATGAAATGAAGCGAGAA
GGGAAGTTTAGAGAAAAAAGAATAAAA-----TGAGCAAAGCCTCCAAGAAATATGGGAC
TAT
>3__chr12_76571876_76578033
TACTCCGAGCTACAGGAGGAAATTCAAACCAAAGGCAAAGAAGATAAAAACTTTGAAAAA
AATTTAGACGAATGTATAACTAGAATAACCAATACAGAGAAGTGCTTAAAGGAGCTGATG
GAGCTGAAAGCCAAGGCTCGAGAACTACGTGAAGAATGCAGAAGCCTTAGGAGCCGATGC
AATCAACTGGAAGAAAGGGTATCAGTGATGGAAGATGAAATGAATGAAGTGAAGCGAGAA
GGGAAGTTTAGAGAAAAAAGAATAAAAAGAAACGAACAAAGCCTCCAAGAAATATGTGAC
TAT
>3__chr13_101972372_101978527
TACTCTGAGCTACAGGAGGAAATTCAAACCAAAGGCAAAGAAGTTGAAAACTTTGAAAAA
AATTTAGACGAATGTATAACTAAAATAACCAATACAGAGAAGTGCTTAAAGGAGCTGATG
GAGCTGAAAGCCAAGGCTCGAGAACTACTTGAAGAATGCAGAAGCCTCAGGAGCCGATGC
GATCAACTGGAAGAAAGGGTATCAGTGATGGAAGACGAAATGAATGAAATGAAGCAAGAA
GGGAAGTTTAGACAAAAAAGAATAAAAAGAAATGAAGAAAGCCTCCAAGAAATATGGGAC
TAT
>3__chr12_39761492_39767540
TACTCCAAGCTACGGGAGGACATTCAAACCAAAGGCAAAGAAGTTGAAAGCTTTGAAAAA
AATTTAGAAGAATATATAACTAGAATAACCAATACAGAGAAGTGCTTAAAGGAGCTGATG
GAGCTGAAAACCAAGGCTCGAGAACTACGTGAAGAATGCAGAAGCCTCAGGAGCCGGTGC
GATCAACTGGAAGAAAGGGTATCAGCAATGGAAGATGAAATGAATGAAATGAAGCAAGAA
GGGAAGTTTAGAGAAAAAAGAATAAAAAGAAATGAGCAAAGCCTCCAAGAAATATGGGAC
TAT
>3__chr12_71194688_71200703
TACTCCGAGCTACTGGAGGACATTCAAACCAAAGGCAAAGAAGTTTAAAACTTTGAAAAA
AGTTTAGAAGAATGTATAACTAGAATAACCAATACACAGAAGTGCTTAAAGGAGCTGATG
GAGCTGAAAACCAAGGCTCGAGAACTACGTGAAGAATGCAGAAGCCTCAGGAGCCGATGC
GATCAACTGGAAGAAAGGGT-TCAGCGATGGAAGATGAAATGAATGAAACGAAGTGAGAA
AGGAAGTTTAGAGAAAAAAGAATAAAAAGAAATGAGTAAAGCCGCCAAGAAATATGGGAC
TAT
>3__chr12_19772904_19779045
TAC---GAGCTACAGGAGGAAATTCAAAACAAAGGCAAAGAAGTTAAAAACTTTGAAAAA
AATTTAGACGAATGTATAACTAGAATAACCAATACAGAGAAGTGCTTAAAGGAGCTGATG
GAGCTGAAAGCCAAGGCTCAAGAACTACGTGAAGAATGCAGAAGCCTCAGGAGCCAATGC
GATCAACTGGAAGAAAGGGTATCAGTGATGGAAGATGAAATGAATGAAATGAAGCAAGAA
GGGAAGTTTAGAGAAAAAAGAATAAAGAGAAATGAACAAAGCCTCCAAGAAATATGGGAC
TAT
>3__chr11_56110721_56116730
TACTCCAAGCTACGGGAGGTCATTCAAACCAAAGGCAAAGAAGTTGAAAACTTTGAAAAA
AATTTAGAAGAATGTATAACTAGAATAACAAATAGAGAGAAGTGCTTAAAGGAGCTGATG
GAGCTGAAAACCAAGGCTCGAGAACTACGTGAAGAATGAAGAAGCCTCAGGAGCCGATGC
GATCAACTGGAAGAAAGGGTATCAGCAATGGAAGATGAATTGAATGAAATGAAGCAAGAA
GGGAAGTTTAGAGAAAAAAGAATAAAAAGAAATGAGCAAAGCCTCCAAGAAATATGGGAC
TAT
>3__chr12_96641749_96647781
TACTCTGAGCTATGGGAGGACATTCAAACCAAAGGCAAAAAAGTTGAAAACTTTGAAAAA
AATTTAGAAGAATGTATAACTAGAATAACCAATACAGAGAAGTGCTTATAGGAGCTGTTG
GAGCTGAAAACCAAGGCTCAAGAACTACGTGAAGAATGCAGAAGCCCCAGGAGCCGATGC
GATCAACTGGAAGAAAGGGTATCAGCAATGGAAGATAAAATGAATGAAATGAAGCGAGAA
GGGACGTTTAGAGAAAAAAGAATAAAAAGAAATGAGCAAAGCCTCCAAGAAATATGGGAC
TAT
>3__chr12_79061967_79067987
TACTCTGAGCTACAGGAGGACATTCAAACCAAAGGCAAACAAGTTGAAAACTTTGAAAAA
AAATTAGAATAATGTATAACTAGAATAATCAATACAGAGAAGTGCTTAAAGGAGCTGATG
GAGCTGAAAACCAAGGCTCGAGAACTACGTGAAGAATGCAGAAGCCTCAGGAGCTGATGC
GATCAACTGGAAGAAAGGGTATCAGCAACAGAAGATGAAATGAATGAAATGAAGTGAGAA
GGGAAGTTTAGAGAAAACAGAATAAAAACAAATGAGCAAAGCCTCCAAGAAATATGGGAC
TAT
>3__chr12_65258315_65264456
TAC---GAGCTACAGGAGGAAATTCAAACCAAAGGCAAAGAAGTTAAAAACTTTGAAAAA
AACTTAGATGAATGTATAACTAGAATAACCAATACAGAGAAGTGCTTAAAGGAGCTGATG
AAGCTGAAAGCCAAGGCTCGAGAACTACGTAAAGAATGCAGAAGCCTCAGGAGCCGATGC
GATCAACTGGAAGAAAGGGTATCAGCAATGGAAGATGAAACACGTGAAATGAAGCAAGAA
GGGAAGTTTAGAGAAAAAAGAATAAAAAGAAACAAACAAAGCCTCCAAGAAATATGGGAC
TAT
>3__chr12_72657975_72664018
TACTCTGAGCTACGGGAAGACATTCAAACCAAAGGCAAAGAAGTTGAAAACTTTGAAAAA
AATTTAGAAGAATGTGTAACTAGAATAACCAATACAGATAAGTGCTTAAAGGAGCTGATG
AAGCCGAATGCCAAGGCTCGAGAACTACATGAAGAATGCAGAAGCCTCAGGAGCCAATGC
AATCAACTGGAAAAAAGGGTATCAGCAATGGAAGATTAAATGAATGAAATGAAGCGAGAA
GGGAAGTTTAGAGAAAAAAGAATAAAAAGAAATGAGCAAAGCCTCCAAGAAATATGGGAC
TAT
>3__chr12_91596114_91602254
TACTCCGAGCTACGGGAGGACATTCAAACTAAAGGCAAAGAAGTTGAAAACTTTGAAAAA
AATTTAGAAGAATGTATAACTAGAATAACCAATACAGAGAAGTGCTTAAAGGATTTGATG
GAGCTGAAAACCAAGGCTCGAGAACTACGTGAAGAATGCAGAAGCCTCAGGAGCCAATGC
GATAAACTGGAAGAAAGGGTATCAGCGATGGAAGATGAAATGAATGAAATGAAGTGAGAA
GGGAAGTTTAGAGAAAAAAGAATAAAAAGAAACGAGCAAAGCCTCCAAGAAATATGGGAC
TAT
>3__chr12_26713758_26719909
TACTCCGAGCTACAGGAGGAAATTCAAACCAAAGGCAAAGAAGTTAAAAACTTTGAAAAA
AATTTAGACGAATGTATAACTAGAATAACCAATACAGAGAAGTGCTTAAAGGAGC-GATG
GAGCTGAAAGCCAAGGCTCGAGAACTACCTGAAGAATGCAGAAGCCTCAGGAGCCAATGC
GATCAACTGGAAGAAAGGGTATCAGCAATGGAAGATGAAATGAATGAAATGAAGCGAGAA
GGGAAGTTTAGAGAAAAAAGAATAAAAAGAAATGAACAAAGCCTCCAAGAAATATGGGAC
TAT
>3__chr12_88724488_88730509
TACTCTGAGCTACAGGAGGACATTCAAACCAAAGGCAAAGAAGTTGGAAAC-TTGAAAAA
AATTTAGAAGAATGTATAACTAGAATAACCAATACAGAGAAGTGCTTAAAGGAGCTGATG
GAGCTGAAAACCAAGGCTCAAGAACTACGTGAAGAATGCAGAAGCCTCAGGAGCCGATGT
GATCAACTGGAAGAAAGGGTATCAGCAATGGAAGATGAAATGAATGAAATGAAGCGAGAA
GGGAAGTTTAGAGAAAAAAGAATAAAAAGAAACGAGCAAAGCCTCCAAGAAATATGGGAC
TAT
>3__chr12_75237536_75243637
TACTCCGAGCTATGGGAGGACATTCAAACCAAAGGCAAAGAAGTTGAAAACTTTG-AAAA
AATTTAGAAGAATGTATAACTAGAATAACCAATACAGAGAAGTGCTTAAAGGAGCTGATG
GAGCTGAAAACCAAGGCACGAGAACTATGTGAAGAATGCAGAAGCCTCAGGAGCCAATGC
CATCAACTGGAAGAAAGGGTATCAGCGATGGAAGATGAAATGAATGAAATGAAGCGAGAA
GGGAAGTTTAGAGAAAAAAGAATAAAAAGAAACGAGCAAAGCCTCCAAGAAATATGGGAC
TAT
>3__chr12_79395436_79401449
TACTCTGAGCTACAGGAGGACATTCAAACCAAAGGCAAAGAAGTTGAAAACTGTGAAAAA
AATTTAGAAGAATGTATAACTAGAATAACCAATACAGAGAAGTGCTTAAAGGAGCTGATG
GAACTTATAACCAAGGCTCGAGAACTACGTGAAGAATGCAGAAGCCTCAGGAGCCGATGC
GATCAACTGGAAGAAAGGGTATCAGCAATGGAAGATGAAGTGAATGAAACGAAGCGAGAA
GGGAAGTTTAGAGAAAAATGAATAAAAAGAAATGAGCAAAGCCTCCAAGAAATATGGGAC
TAT
>3__chr12_42586552_42592575
TACTCTGAGCTACGGGAGGACATTCAAACCAAAGGCAAAGAAGTTGAAAACTTTGAAAAA
AATTTAGAAGAATGTATAACTAGAATAACCAATACAGAGAAGTGCTTAAAGGAGCTGATG
GAGCTGAAAACCAAGGCTCGAGAACTACATGAAGAATGCAGAAGCCTCTGGAGCTGATGC
GATCAACTGGAAGAAAGAGTATCAGTGATGGAAGATGAAATGAATGAAATGAAGCAAGAA
GGGAAGTTTAGAGAAAAAAGAATAAAAAGAAATGAGCAAAGCCTCCAAGAAATATGGGAC
TAT
>3__chr12_94841455_94847474
TACTCCGAGCTACGGGAGGAAATTCAAACCAAAGGCAAAGAAGTTGAAAACTTTGAAAAA
AGTTTAGAAGAATGTATAACTAGAATAACCAATACAGAGAAGTGCTTAAAGGAGCTGATG
GAGTTGAAAACCAAGGCTCAAGAACTACGTGAAGAATGCAGAAGCCTCAGGAGCTGATGC
GATCAACTGGAAGAAAGGGTATCAGCGATGGAAGATGAAGTGAATGAAATGAAGCGAGAA
GGGAGGTTTAGAGAAAAAAGAACAAAAAGAAACGAGCAAAGCCTCCAAGAAATATGGGAC
TAT
>3__chr12_126916354_126922380
TACTCTGAGCTACGGGAGGAAATTCAAACCAAAGGCAAAGAAGTTGAAAACTTTGAAAAA
AATTTAGAAGAATGTATAACTAGAATAACCA--ACAGAGAAGTGCTTAAAGGAGCTGATG
GAGCTGAAAACCAAGGCTCGAGAACTACGTGAAGAATGCAGAAGCCTCAGGAGCCGATGC
AATCAACTGGAAGAAAGGGTATCAGCGATGGAAGATGAAGTGAATGAAATGAAGCGAGAA
GAGAAGTTTAGAGAAAAAAGAATAAAAAGAAACGAGCAAAGCCTCCAAGAAATATGGGAC
TAT
>3__chr12_73183569_73189588
TATTCCGAGCTACGGGAAGACATTCAAACCAAAGGCAAAGAAGTTGAAAACTTTGAAAAA
AATTTAGAAGAATGTATAACTAGAATAACCAATACAGAGAAGTGCTTAAAGGAGCTGATG
GAGCTGAAAACCAAGGCTCAAGAACTACGTGAAGAATGCAGAAGCCTCAGGAGCCGATGC
GATCAACTGGAAGAAAGGGTATCAGCGATGGAAGATGAAATGAATGAAATGAAGCGAGAA
GGGAAGTTTAGAGATAAAAGAATAAAAAGAAACCAGCATAGCCTCCAAGAAATATGGGAC
TAT
>3__chr12_53841668_53847667
TACTCTGAGCTATGGGAGGACATTCAAACCAAAGGCAAAGAAGTTGAAAACTTTGAAAAA
AATTTAGAAGAATGTATAACTAGAATAACCAATACAGAGAAGTGCTTAAAGGAGCTGATG
GAGCTGAAAACCAAGGCTCGAGAACTATGTGAAGAATGCAGAAGCCTCAGGAGCCGATGC
GATCAACTGGAAGAAAGGGTATCAGCAATGGAAGATGAAAT-----AAATGAAGCGAGAA
GGGAAGTTTAGAGAAAAAAGAATAAAAAGAAATGAGCAAAGCCTCCAAGAAATATGGGAC
TAT
>3__chr12_87764900_87770916
TACTCTGAGCTATGGGAGGACATTCAAACCAAAGGCAAAGAAGTTGAAAACTTTGAAAAA
AATTTAGAAGAATGTATAACTAGAATAACCAATACAGAGAAGTGCTTAAAGGAGCTGATG
GAGCTGAAAACCAAGGCTCGAGAACTACGTGAAGAATGCAGAAGCCTCAGGAGCCGATGC
GATCAACTGGAAGAAAGGGTATCAGCAATGGAAGATGAAATGAATGAAATGAAGCGAGAA
GGGAAGTTTAGAGAAAAAAGAATAAAAAGAAATGAGCAAAGCCTCCAAGAAATATGGGAC
TAT
>3__chr12_46106955_46112978
TACTCCGAGCTACGGGAGGACATTCAAACCAAAGGCAAAGAAGTTGAAAACTTTGAAAAA
AATTTAGAAGAATGTATAACTAGAATAACCAATACAGAGAAGTGCTTAAAGGAGCTGATG
GAGCTGAAAACCAAGGCTCGAGAACTACGTGAAGAATGCAGAAGCCTCAGGAGCCGATGC
GATCAACTGGAAGAAAGGGTATCAGCAATGGAAGATGAAATGAATGAAATGAAGCAAGAA
GGGAAGTTTAGAGAAAAAAGAATAAAAAGAAATGAGCAAAGCCTCCAAGAAATATGGGAC
TAT
>3__chr12_41907797_41913820
TACTCTGAGCTACGGGAGGACATTCAAACCAAAGGCAAAGAAGTTGAAAACTTTGAAAAA
AATTTAGAAGAATGTTTAACTAGAATAACCAATACAGAGAAGTGCTTAAAGGAGCTGATG
GAGCTGAAAACCAAGGCTTGAGAACTATGTGAAGAATGCAGAAGCCTCTGGAGCCGAAGT
GATCAACTGGAAGAAAGAGTATCAGTGATGGAAGATGAAATGAATGAAATGAAGCGAGAA
GGGAAGTTTAGAGAAAAAAGAATAAAAAGAAACAAACAAAGCCTCCAAGAAATATGGGAC
TAT
>3__chr11_78941346_78947372
TACTCTGAGCTACGGGAGGACATTCAAACCAAAGGCAAAGAAGTTGAAAACTTTGAAAAA
AATTTAGAAGAATGTATAACTAGAATAACCAATACAGAGAAGTGCTTAAAGGAGCTGATG
GAGCTGAAAACCAAGGCTCAAGAACTACGTGAAGAATGCAGAAGCCTCAGGAGCCGATGC
AATCAACTGGAAGAAAGGGTATCAGCAATGGAAGAGGAAATGAATGAAATGAAGCGAGAA
GGGAAGTTTAGAGAAAAAAGAATAAAAAGAAACGAGCAAAGCCTCCAAGATATATGGGAC
TAT
>3__chr12_53761417_53767458
TACTCTGAGCTATGGGAGGACATTCAAACCAAAGGCAAAGAAGTTGAAAACTTTGAAAAA
ACTTTAGAAGAATGTATAACTAGAATAACCAATACAGAGAAATTCTTAAAGGAGCTGATG
GAGCTGAAAACCAAGGCTCAAGAACTACATGAAGAATGCAGAAGCCTCAGGAGCCGATGC
GATCAACTGGAAGAAAGGGTATCAGCAATGGAAGATGAAATGAATGAAATGAAGCGAGAA
GGGAAGTTTAGAGAAAAAAGAATAAAAAGAAATGAGCAAAGCCTCCAAGAAATATGGGAC
TAT
>3__chr12_22180732_22186773
TACTCTGAGCTACGGGAGGACATTCAAACCAAAGGCAAAGAAGTGGAAAACTTTGGAAAA
AATTTAGAAGAATGTATAACTATAATAACCAATACAGAGAAGTGCTTAAAGGAGCTGATG
GAGCTTAAAACCAAGGCTCGAGAACTACGTGAAGAATGCAGAAGCCTCAGGAGCCAATGC
GATCAACTGGAAGAAAGGGTATCAGCAATGGAAGATGAAATGAATGAAATGAAGCGAGAA
GGAAAGTTTAGAGAAAAAAGAATAAAAAGAAATGAGCAAAGCCTCCAAGAAATATGGGAC
TAT
>3__chr12_31207276_31213295
TACTCTGAGCTACAGGAGGACATTCAAACCAAAGGGAAAGAAGTTGAAAACTTGGAAGAA
AATTTAGAAGAATGCATAACTAGAATAACCAATACAGAGAAGTGCTTAAAGGAGCTGATG
GAGCTGAAAACCAAGGCTCGAGATCTACGTGAAGAATGCAGAAGCCTCAGGAGCTGATGC
GATCAACTGGAAGAAAGGGTATCAGCGATGGAAGATGAAATGAATGAAATGAAGCGAGAA
GGGAAGTTTAGAGAAAAAAGAATAAAAAGAAATGAGCAAAGCCTCCAAGAAATATGGGAC
TAT
>3__chr12_9565394_9571436
TACTCTGAGCTACAGGAGGACATTCAAACCAAAGGCAAAGAAGTTGAAAACTTTGAAGAA
AATTTAGAAGAATGCATAACTAGAATAACCAATACAGAGAAGTGCTTAAAGGAGCTGATG
GAGCTGAAAACCAAGGCTCGAGATCTATGTGAAGAACGCAGAAGCCTCAGGAGCCGATGC
GATCAACTGGAAGACAGGGTATCAGAGATGGAAGATGAAATGAATGAAATGAAGCGAGAA
GGGAAGTTTAGAGAAAAAAGAATAAAAAGAAATGAGCAAAGCCTCCAAGAAATATGGGAC
TAC
>3__chr11_9518457_9524486
TACTCTGAGCTACGGGAGGACATTCAAACCAAAGGCAAAGAAGTTGAAAACTTTGAAAAA
AATTTAGGAGAATGTATAACTAGAATAATCAATACAGAGAAGTGCTTAAAGGAGCTGATG
GAGCTGAAAACCAAGGCTTGAGAACTAAGTGAAGAATGCAGAAGACTCAGGAGCCGATGT
GATCAACTGGAAGAAAGGGTATCAGCGATGGAAGATGAAATGTATGAAATGAAGTGAGAA
GGGAAGTTTAGAGAAAAAAGAATAAAAAGAAACGAGCAAAGCCTCCAAGAAATATGGGAC
TAT
>3__chr12_128851200_128857204
TACTCTGAGCTACGGGAGGACATTCAAACCAAAGGCAAAGAAGTTGAAAACTTTGAAAAA
AATTTAGAAGAATGTATAACTAGAATAACCAATACAGAGAAGTGCTTAAAGGAGCTGATG
GAGCTGAAAACCAAGGCTCGAGAACTACGTGAAGAATGAAGAAGCCTCAGGAGCCGATGC
GATCAACTGGAAGAAAGGGTATCAGCGATGGAAGATGAAATGAATGAAATGAAGCGAGAA
GGGAAGTTTAGAGAAAAAAGAATAACAAGAAATGAGCAAAGCCTCCAAGAAATATGGGAC
TAT
>3__chr12_71314552_71320566
TACTCCGAGCTACGGGAGGACATTCAAACCAAAGGCAAAGAAGTTTAAAACTTTGAAAAA
AGTTTAGAAGAATGTATAACTAGAATAACCAATACAGAGAAGTGCTTAAAGGAGCTGATG
GAGCTGAAAACCAAGGCTCGAGAACTACGTGAAGAATGCAGAAGCCTCAGGAGCCGATGC
AATCAACTGGAAGAAAGGGTATCAGCGATGGAAGATGAAATGAATGAAATGAAGCGAGAA
AGGAAGTTTAGAGAAAAAAGAATAAAAAGAAATGAGCAAAGCCTCCAAGAAATATGGGAC
TAT
>3__chr12_3371642_3377660
TACTCCAAGCTATGGGAGGACATTCAAACCAAAGGCAAAGAAGTTGAAAACTTTGAAAAA
AATTTAGAAGAATGTATAACTAGAATAACCAATACAGAGAAGTGCTTAAAGGAGCTGATG
GAGCTGAAAACCAAGGCTCGAGAACTACGTGAAGAATGCAGAAGCCTCAGGAGCCGGTGT
GATCAACTGGAAGAAAGGGTATCAGCGATGGAAGATGAAATGAATGAAATGAAGTGAGAA
GGGAAGTTTAGAGAAAAAAGAATAAAAAGAAATGAGCAAAGCCTCCAAGAAATATGGGAC
TAT
>3__chr12_114207311_114213373
TACTCCGAGCTACGGGAGGACATTCAAATCAAAGGCAAAGAAGTCGAAAACTTTGAAAAA
AATTTAGAAGAATGTATAACTAGAATAACCAATACAGACAAGTGCCTAAAGGAGCTGATG
GAGCTGAAAACCAAGGCTCGAGAACTACGTGAAGAATGCAGAAGCCTCAGGAGCCGATGC
GATCAACTGGAAGAAAGGGTATCAGCAATGGAAGATGAAATGAATGAAATGAAGCGAGAA
GGGAAGTTTAGAGAAAAAAGAATAAAAAGAAATGAACAAAGCCTCCAAGAAATATGGGAC
TAT
>3__chr12_20712037_20718060
TACTCCGAGCTACGGGAGGACATTCAAACCAAAGGCAAAGAAGTTGAAAACTTTGAAAAA
AATTTAGAAGAATGTATAACTAGAATAACCAATACAGAGAAGTGCTTAAAGGAGCTGATG
GAGCTGAAAACCAAGGCTCGAGAACTACGTGAAGAATGCAGAAGCCTCAGGAGCCGATGT
GATCAACTGGAAGAAACGGTATCAGCGATGGAAGATGAAATGAATGAAATGAAGCGAGAA
GGGAAGTGTAGAGAAAAAAGAATAAAAAGAAACGAGCAAAGCCTCCAAGAAATATGGGAC
TAT
>3__chr11_89117004_89123030
TACTCTGAGCTACGGGAGGTCATTCAAACCAAAGGCAAAGAAGTTGAAAACTTTGAAAAA
AATTTAGAAGAATGTATAACTAGAATAACCAATACAGAGAAGTGCTTAAAGGAGCTGATG
GAGCTGAAAACCAAGGCTCGAGAACTACGTGAAGAATGCAGAAGCCTCAGGAGCCGATGC
GATCAACTAGAAGAAAGGGTATCAGCGATGGAAGATGAAATGAATGAAATGAAGCGAGAA
GGGAAGTTTAGAGAAAAAAGAATAAAAAGAAATGAGCAAAGCCTCCAAGAAATATGGGAC
TAT
>3__chr12_5264368_5270385
TACTCTGAGCTACGGGAGGACATTCAAACCAAAGGCAAAGAAGTTGAAAACTTTGAAAAA
AATTTAGAAGAATGTATAACTAGAATAACCAATACAGAGAAGTGCTTAAAGGAGCTGATG
GAGCTGAAAACCAAGGCTCGAGAACTACGTGAAGAATGCAGAAGCCTCAGGAGCTGATGC
AGTCAACTGGAAGAAAGGGTATCAGCGATGGAAGATGAAATGAATGAAATTAAGCGAGAA
GGGAAGTTTAGAGAAAAAAGAATAAAAAGAAATGAGCAAAGCCTCCAAGAAATGTGGGAC
TAT
>3__chr12_44050897_44056915
TACTCTGAGCTACGGGAGGACATTCAAACCAAAGGCAAAGAAGTTGAAAACTTTGAAAAA
AGTTTAGAAGAATGTATAACTAGAATAACCAATACAGAGAAGTGCTTAAAGGAGCTGATG
GAGCTGAAAGCCAAGGCTCGAGAACTACGTGAAGAATGCAGAAGCCTCAGGAGCTGATGC
GATCAACTGGAAGAAAGGGTATCAGCAATGGAAGATGAAATGAATGAAATGAAAGGAGAA
GGGAAGTTTAGAGAAAAGAGAATAAAAAGAAATGAGCAAAGCCTCCAAGAAATATGGGAC
TAT
>3__chr12_13435776_13441833
TACTCTGAGCTACGGGAGGACATTCAAACCAAAGGCAAAGAAGTTGAAAACTTTGAAAAA
AATTTAGAAGAATGTATAACTAGAATAACCAATACAGAGAAGTGCTTAAAGGAGCTGATG
GAGCTGAAAACCAAGGCTCGAGAACTACGTGAAGAATGCAGAAGCCTCAGGAGCCGATGC
GATCAACTGGAAGAAAGGGTATCAGCAATGGAAGATGAAATGAATGAAATGAAGAGAGAA
GGGAAGTTTAGAGAAAAAAGAATAAAAAGAAATGAGCAAAGCCTCCAAGAAATATGGGAC
TAT
>3__chr12_25580916_25586935
TACTCTGAGCTATGGGAGGACATTCAAACCAAAGGCAAAGAAGTTGAAAACTTTGAAAGA
AATTTAGAAGAATGTATAACTAGAATAACCAATACAGAGAAGTGCTTAAAGGAGCTGATG
GAGCTGAAAACCAAGGCTCGAGAACTACGTGAAGAATGCAGAAGCCTCAGGAGCCGATGC
GATCAACTGGAAGAAAGGGTATCAGCAATGGAAGATGAAATGAATGAAATGAAGTGAGAA
GGAAAGTTTAGAGAAAAAAGAATAAAAAGAAACGAGCAAAGCCTCCAAGAAATATGGGAC
TAT
>3__chr12_66523853_66529868
TACTCTGAGCTATGGGAGGACATTCAAACCAAAGGCAAAGAAGTTGAAAACTTTGAAAAA
AATTTAGAAGAATGTATAACTAGAATAACCAATACAGAGAAGTGCTTAAAGGAGCTGATG
GAGCTGAAAACCAAGGCTCAAGAACTACGTGAAGAATGCAGAAGCCTCAGGAGCCGATGT
GATCAACTTGAAGAAAGGGTATCAGCAATGGAAGATGAAATGAATGAAATGAAGGGAGAA
GGGAAGTTTAGAGAAAAAAGAATAAAAAGAAATGAGCAAAGCCTCCAAGAAATATGGGAC
TAT
>3__chr12_104693973_104700033
TACTCTGAGCTATGGGAGGACATTCAAACCAAAGGCAAAGAAGTTGAAAACTTTGAAAAA
AATTTAGCAGAATGTATAACTAGAATAACCAATACAGAGAAGTGCTTAAAGGAGCTGATG
GAGCTGAAAACCAAGGCTCGAGAACTACGTGAAGAATGCAGAAGCCTCAGGAGCCGATGT
GATCAACTGGAAGAAAGGGTATCAGTGATGGAAGATGAAATGAATGAAATGAAGCGAGAA
GGAAAGTTTAGAGAAAAAAGAATAAAAAGAAACGAGCAAAGCCTCCAAGAAACATGGGAC
TAT
>3__chr12_68618748_68624744
TACTCTGAGCTACGGGAGGACATTCAAACCAAAGGCAAAGAAGTTGAAAACTTTGAAAAA
AATTTAGAAGAATGTATGACTAGAATAACCAATACAGAGAAGTGCTTAAAGGAGCTGATG
GAGCTGAAAACCAAGGTTCGAGAACTACGTGAAGAATGCAGAAGCCTCAGGAGCCGATGC
GATCAACTGGAAGAAAGGGTATCAGCAATGGAAGATGAAATGAATGAAATGAAGTGAGAA
GGAAAGTTTAGAGAAAAAAGAATAAAAAGAAATGAGCAAAGCCTCCAAGAAATATGGGAC
TAT
>3__chr13_25109290_25115364
TTCTCCAAGCTGAAGGAGGAAGTTTGAACCCATCGCACAGAAGCTAAAAACCTTGAAAAA
AGATTAGATGAATAGCTAAGTAGAATAACCAGTGTAGAGAAGTCCTTAAATGACCTAATA
GAGCTGAAAACTATGGCACGAGAACTATGTGACGAATGTACAAGCTTCAGTAGCCGATTC
GATCAACTGGAAGAAAGGGTATCAGTGATTGAAGATCAAATGAATGAAATGAAGCGAGAA
GAGAAGTTTAGAGAAAGATGAGTAAAAAGAAACTATCAGAGCCCCCAAGAAATATGGGAC
TAT
>3__chr15_36914443_36920585
TACTCCGAGCTACAGGAGGAAATTCAAACCAAAGGCAAAGAAGTTGAAAAGTTTGAAAAA
AATTTAGACGAATGTATAACTAGAATAACCAACACAGAGAAGTACTTAAAAGAGCTGATG
GAGCTGAAAGCCAAGGCTCGAGAACTACGTGAAGAATGCAGAAGCCTCAGGAGCCAATGC
GATCAACTAGAAGAAAAGGTATCAGTGATGGAAGATGAAATGAATGAAATGAAGCGAGAA
GGGAAGTTTAGAGAAAAAAGAATAAAAAGAAACGAACAAAGTCTCCAAGAAATATGGGAC
TAT
>3__chr14_46710608_46716762
TACTCCGAGCTACAGGAGGAAATTCAAACCAAAGGCAAAGAAGTTAAAAACTTCGAAAAA
AATTTAGACGAATGGATAACTAGAATAACCAATACAGAGAAGTGCTTAAAGGAGCTGATG
GAGCTGAAAGCCAAGGCTCGAGAACTATGTGAAGAATGCAGAAGCCCCAGGAGCCGATGC
GATCAACTGGAAGAAAGGGTATCAGTGATGGAAGATGAAATGAATGAAATGAAGCGAGAA
GGGAAGTTTAGAGAAAAAAGAATAAAAAGAAACAAACAAAGCCTCCAAGACATATGGGAC
TAT
>3__chr14_39194872_39200985
TACTCTGAGCTACAGGAGGAAATTCAAACCAAAGACGAAGAAGTTGAAAACTTTGAAAAA
AATTTAGATGAATGTATAACTAGAAGAACCAATACGGAGAAGTGCTTAAAGGAGGTGATG
GAGCTGAAAGCCAAGGCTCGAGAACTACCTGAAGAATGCAGAAGCCTAAGGAGCCGATGC
GATCAACTGGAAGAAAGGGTATCAGTGATGGAAGATGAAATGAATGAAATGAAGTGAGAA
GGGAAATTTAGAGAAAAAAGAATAAAAAGAAAAGAACAAAGCCTCCAAGAAATATGGGAC
TAT
>3__chr14_85848330_85854474
TACTCCGAGCTACAGGAGGAAATTCAAACCAAAGGCAAAGAAGTTAAAAACTTTGAAAAA
AATTTAGAAGAATGTATAACTAGAATAACCAATACAGAGAAGTGCTTAAAGGAGCTGACT
GAGCTGAAAGCCAAGGCTGGAGAACTACGTGAAGAATGCAAAAGCCTCAGGAGCCAATGC
AATCAACTGGAAGAAAGGGTATCAGTGATGGAAGATGAAATGAATGAAATGAAGTGAGAA
GGGAAGTTTACAGAAAAAAGAATAAAAAGAAATGAACAAAGCCTCCAAGAAATGTGGGAC
TAC
>3__chr14_25310366_25316513
TACTCTGAGCTACAGGAAGAAATCCAAACCAAAGGCAAAGAAGTTGAAAACTTTGAAAAA
AATTTAGACGAATGTATAACTAGAATAACTAATACAGAGAAGTGCTTAAAGGAGCTGATG
GAGCTGAAAGCCAAGGCTCGAGAACTACGTGAAGAATGCACAAGCCTCAGGAGCTGATGC
GATCAACTGGAAGAAAGGGTAACAGTGATGGAAGATGAAATGAATGAAATGAAGCAAGAA
GAGAAGTTTAGAGAAGAAAGAATAAAAAGAAACGAACAAAGCCTCCAAGAAATATGGGAC
TAT
>3__chr14_39236548_39242695
TACTCGGAGCTACAGGAGGAAATTCAAACCAAAGGTGAAGAAGTTGAAAACTTTGAAAAA
AATTTAGACAAATGTATAACTAGAAGAACCAATACAGAGAAGTGCTTAAAGGAGCTGATG
GAGCTGAAAGCCAAGGCTCGAGAACTACCTGAAGAATGCAGAAGCCTCAGGAGCCGATGC
AATCAACTGGAAGAAACGGTATCAGTGATGGAAGATGAAACGAAAGAAATGAAATGAGAA
GGGAAGTTTAGAGAAACAGGAATAAAAAGAAATGAACAAAGCCTCCAAGAAATATGGGAC
TAA
>3__chr13_77985343_77991529
TAATCCGAGCTACAGGAGGAAATTCAAACCAAATGCAAAGAAGTTGATAACTTTGAAAAA
AATTTAGATGAATGTATAACTAGAATAACCAACACAGAGAAGTGCTTAAAGGAGCTGATG
GAGCTGAAAGCCAAGGCTTGAGAACTACGTGAAGAATGCAGAAACCTCAGGAGCTGATGC
GATCAACTGGAAGAAAGGGTATCAGCGATGGAAGATGAAATGAATGAAATGAAGTGAGAA
GGGAAGTTTAGAGAAAAAAGAATAAAAAGAAACGAGCAAAGCCTCCAAGAAATATGGGAC
TAT
>3__chr15_35382776_35388923
TACTCTGAGCTACAGGAGGAAATTCAAACCAAAGGCAAAGAAGTTGAAAACTTTGAAAAA
AATTTAGACAAATGTATAACTAGAATAACCAATACAGAGAATTGCTTAAAGGAGCTGATG
GAGCTGAAAGCCAAGGCTCGAGAACTACATGAAGAATGCAGAAGCCTCAGGAGCTGATGT
GATCAACTGGAAGAACAGGCATCAGTGATGGAAGATGAAATGAATGAAATGAAGCGAGAA
GGGAAGTTTAGAGAAAAAAGAATAAAAAGTAACGAAAAAAACCTCCAAGAAATATGGGAC
TAT
>3__chr14_19641657_19647807
TACTCCGAGCTACAGGAGGAAATTCTAACCAAAGGCAAAGAAGTTAAAAACTTTGAAAAA
AATTTAGAAGAATATATAACTAGAATAACCAATACAGAGAAGTGCTTAAAGGAGCTGATG
GAGCTGAAAGCCAAGGCTTGAGAACGATGTGAAGAATGCAGGAGCCTCAGGAGCTGATGC
AATCAACTGGAAGAAAGGGTATCAGTGATGGAAGACGAAATGAATGAAATGAAGCAAGAA
GGGAAGTTTAGAGAAAAAAGAATAAAAAGAAACAAACAAATCCTCCAAGAAATATGGGAC
TAT
>3__chr14_20448598_20454744
TACTCCGAGCTACAGGAGGAAATACAAACCAAAGGCAAAGAAGTTGAAAACTTTGAAAAA
AATTTAGATGAATGTATAGCTAGAATAACCAATACAGAGAAGTGCTTAAAGGAGCTGATG
GAGCTGAAAGCCAAGGCTCGAGAACTACGTGAAGAATGCAGAAGCCTCAGGAGCCGAAGC
AATCAACTGGAAGAAAGGGTATCAGTGATGGAAGATGAAATGAATGAAATGAAGTGAGAA
GGGAAGTTTAGAGAAAAAAGAATAAAAAGAAATGAACAAAGCCTCCAAGAAATATGGGAC
TAT
>3__chr15_52951196_52957334
TACTCCGAGCTACAGGAGGTAATTCAAACCAAAGGCAAAGAAGTTAAAAACTTTGAAAAA
AATTTAGAAGAATGTATAACTAGAATAACCAATACAGAGAAGTGCTTAAAGGAGCTGATG
GAGCTGAAAGCCAAGGCTCAAGAACTACATGAAGACTGCAGAAGGCTCAGGAGCCGATGC
CATCAACTGGAAGAAAGGGTATCAGTGATGGAAGTCTAAATGAATGAAATGAAGCGAGAA
GGGAAGTTTAGAGAAAAAAGAATAAAAAGAAATGAACAAAGCCTCCAAGAAATATGGGAC
TAT
>3__chr14_31173047_31179193
TACTCCGAGCTATGGGAGGAAACTCAAACCAAAGGCAAAGAAGTGAAAAACTTTGAAAAA
AATTTAGACAAATGTATAACTAGAATAACCAATAGAGAGAAGTGCTTAAAGGAGCTGATG
GAGCTGAAAGCCAAGGCTCAAGAACTACGTGAAGAATGCAGAAGCCTCAGGAGCCGATCC
GATCAACTGGAAGAAAGGGTATCAGTGATGGAAGATGAAATGAATGAAATGAAGCGAGAA
GGGAAGTTTAGAGAAAAAAGAAT----AGAAACGAACAAAGCCTTCAAGAGATATGGGAC
TAT
>3__chr13_37537510_37543704
TACTCCGAGCTACAGGAGGAAATTCAAACCAAAGGCAAAGATGTTGAAAACTATGAAAAA
AATTAAGACGAATGTATCACTAGAATAACCAATACAGAGAAGTGCTTAAAGGAGCTGATG
GAGCTAAAAGCCAAGGCTCGAGAACTATGTGAAGAATGCAGAAGCCTCAGGAGCCGATGC
GATCAACTGGAAGAAAGAGTATCAGTGATGCAAGATGAAATGAATGAAATGAAGTGAGAA
GGGAAGTTTAGAGAAAAAAGAATAAAAAGAAATGAACAAAGCCTCCAACAAATATGGGAC
TAT
>3__chr13_80536230_80542374
TACTCCGAGCTACAGGAGGAAATTCAAACCAAAGGAAAAGAAGTTAAAAACTTTGAAAAA
AATTTAGACGAATGTATAACTAGAATAACCAATACAGAGAAGTGCTTAAAGGAGCTGATG
GAGCTGAAAGCCAAGGCTCCAGAACTACGTGAAGAATGCAGAAGCCTCAGGAGCCGATGC
GATCAACTGGAAGAAAGGGTATCGGTGATGGAAGATGAAATGAATGAAATGAAGTGAGAA
GAGAAGTTTAGAGAAAAAAGAATAAAAAGAAATGAGCAAAACCTCCAAGAAATAT-GGAC
TAT
>3__chr14_46047517_46053694
TACTCCGAGCTACAGGAGGAAATTCAAACCAAAGGCGAAGAAGTTAAAAACTTTGAAAAA
AATTTAGACGAATGTATAACTAGAATAACCAATACAAAGAAGTGCTTAAAGGAGCTGTTG
GAGCTGAAAGCCAAGGCTCGAGAACTATGTGAAAAATGCAGAAGCCTCAGGAGCCGATGC
AATCAACTGGAAGAAAGGGTATCAGTGATGGAAGATGAAATGAATGAAATGAAGCGAGAA
GGGAAGTTTAGAGAAAAAAGAATAAAAAGAAACGAACAAAGCCTCCAAGAAATATGGGAC
TAT
>3__chr14_45084670_45090838
TACTCTGAGCTACAGGAGGAAACTCAAACCAAAGGCAAAGAATTTGAAAACTTTGAAAAA
AATTTAGACGAATGTATAACTAGAATAACCAATACAGAGAAGTGCTTAAAGGAGATGATG
GAGCTGAAAGCCAAGGCTCGAGAACTACGTGAAGAATGCAGAAGCCTCAGGAGCCGATGT
GATCAACTGGAAGAAAGGGTATCAGTGATGGCAGGTGAAATGAATGAAATGAAGTGAGAA
AGGAAGTTTAGAGAAAAAAGAATAAAAAGAAAAGAACAAAGCCTCCAAGAAATATGGGAC
TAT
>3__chr14_33689030_33695182
TACTCCAAGCTACAGGAGGAAATTCAAACCAAAGGCAAAGAAGTTAAAAACTTTGAAAAA
AATTTAGACGAATGTATAACTAGAATACCCAATACAGAGAAGTGCTTAAAGGAGCTGATG
GAGCTGAAAGCCAAGGCTCGAGAACTACGTGAAGAATGCAGAAGCCTCAGGAGCCGATGC
GATCAACTGGAAGAAAGAGTATCAGTGACGGAAGATGAAATGAATGAAATGAAGCGAGAA
GGCAAGTTTAGAGAAAAAAGAATAAAAAGAAACAAACAAAGCCTCCAATAAATATGGGAC
TAT
>3__chr13_81701155_81707288
TACTCCGAGCTACAGGAGGAAATTCAAACCAAAGGCAAAGAAGTTGAAAACTTTGAAAAA
AATTTAGATGAATGTATAACTAGAATAACCAATACAGAGAAGTGCTTAAAGGAGCTGATG
GAGCTGAAAGCCAAGGCTCGAGAACTACGTGAAGAATGCAGAAGTCTCAGGAGCCGATGC
AATCA-CTGGAAGAAAGGGTATCATTGATGGAAGATGAAATGAATGAAATGAAGCGAGAA
GGGAAGTTTAGAGAAAAAAGAATAAAAATAAACGAACAAAGGCTCCAAGAAATATGGGAC
TAT
>3__chr13_60272010_60278128
TACTCCGAGCTACAGGAGGAAATTCAAACCAAAGGCAAAGAAGTCGAAAACTTTGAAAAA
AATTTAGAAGAATGTATAACTAGAATAACCAATACAGAGAAGTGCTTAAAGGACCTGATG
GAGCTAAAAGCCAAGACTCGAGAACTACGTGAAGAATGCAGAAGCCTCAGGAGCACATGC
GATCAACTGGAAGAAAGGGTATCAGTGATGGAAAATGAAATGAATGAAATGAAGCGAGAA
GGGAAGTTTAGAGAAAAAAGAATAAAAAGAAATGAGCAAAGCCTCCAAGAAATATGGGAC
TAT
>3__chr15_85671625_85677651
TACTCTGAGCTACGGGAGGACATTCAAACCAAAGGCAAAGAAGTTGAAAACTTTGAAAAA
AATTTAGAAGAATGTATAACTAGAATAACCAATACAGAGAAGTGCTTAAAGGAGCTGATG
GAGCTGAAAACCAAGGCTCGAGAACTACGTGAAGAATGCAGAAGCCTCAGGAGCCGATGC
GATCAACTGGAAGAAAGAGTATCAGCGATGGAAGATGAAGTGAATGAAATGAAGCGAGAA
GGGAAGTTTAGAGAAAAAAGAATAAAAAGAAACGAGCAAAGCCTCCAAGAAATATGGGAC
TAT
>3__chr13_75199762_75205914
TACTCCGAGCTACAGGAGGAAAGTCAAACCAAAGGCAAAGAAGTTGAAAACTTTGAAAAA
AATTTAGACGAATGTATAACTAGAATAACCAATACAGAGAAGAGCTTAAAGGAGCTGATG
GAGCTGAAAGCCAAGGCTCGAGAACTACGTGACGAACGCAGAAGCCTCAGGAGCTGATGC
GATCAACTGGAAGAAAGGGTATCAGTGATGGAAGATGAAATGAATGAAATGAAGCAAGAA
GGGAAGTTTAGAGAAAAAAGAATAAAAAGAAACAAACAAAGCGTCCAAGAAATATGGGAC
TAT
>3__chr13_97057915_97064022
TACTCCGAGCTACAGGAGGAAATTCAAACCAAAGGCAAAGAAGTTAAAAGCTTTGAAAAA
AATTTAGACGAATGTATAACTAGAATAACCAATACAGAGAAGTGCTTAAAGGAGTTGATG
GAGCTGAAAGCCAAGGCTCGAGAACTATGCGAAGAATGCAGAAGCCTCAGGAGCTGATGA
GATCAACTGGAAGAAAGGGTATCAGTGATGGAAGATGAAATTAATGAAATAAAGCGAAAA
GGGAAGTTTAGAGAAAAAAGAATAAAAAG----AAACAAAGCCTCCAAGAAATATGGGAC
TAT
>3__chr14_37489251_37495415
TAC---AAGCTACAGAAGGAAATTCAAACCAAAGTCAAAGAAGTTAAAAACTTTGAAAAA
AATGTAGACGAATGTATAACTAGAATAACCAATATAGAGAAGTGCTTAAAGGAGCTAATG
GAGCTGAAAGCCAAGGCTCGAGAACTACGTGAAGAATGCAGAAGCCTCAGGAGCTGATGC
AATCAATTGGAAGAAAGGGTATCAGCGATGGAAGATGA---------AATGAAGCAAGAA
GGGAAGTTTAGACAACAAAGAATAAAAAGAAACGAACAAAGCCTCCAAGAAATATGGGAC
TAT
>3__chr15_36216159_36222333
TACTCCGAGCTACAGAAGGAAATTCAAACCAAAGGCAAAGAAGTTGAAAAGTTTGAAAAA
AATTTAGACGAATGTATAACTAGAATAACCAATACAGAGAAGTGCTTAAAGGAGCTGATG
GAGCTGAAAGCCAAGGCTCGAGAACTACGTGAAGAATACAGAAGCCTCAGGAGCCAATGC
GATCAACTGGAAGAAAGGGTATCAGTGATGGAAGATGAAATGAATGAAATGAAGTGAGAA
GGGAAGTTTAGAGAAAAAAGAATAAAAAGAAACGAACAAAGTCTCCAAGAAATATGGGAC
TAT
>3__chr13_21327871_21334048
TATTCTGGGCTACAGGAGGAAATTCAAACCAAAGGCAAAGAAGTTGAAAACTTTGAAAAA
AATTTAGACGAATGTATAACTAGAATAACCAA-ACAGAGAAGTGCTTAAAGGAGCTGATG
GAGCTGAAAGCCAAGGCTCGAGAACTACGTGAAGAATGCAGAAGCCTTAGGAGCTGACGT
GATCAACTGGAAGAAAGGGTATCAGTGATGGAAGATGAAATGAATGAAATGAAGCAAGAA
GGGAAGTTTAGAGAAAAAAGAATAAAAAGAAACGAACAAAGCCTTCAAGAAATATGGGAC
TAT
>3__chr13_47184275_47190444
TACTCCAAGCTACAGGAGTAAATTCAAACCAAAGGCAAAGAAGTTGAAAACTTTGAAAAA
AATTTAGATGAATGTATAACTAGAATAACCAATACAGAGAAGTGCTTAAAGGAGCTGATG
GAGCTGAAAGCCAAGGCTCGAGAACTATGTGAAGAATGCAGAAGCCTCAGGAGCCGATGC
AATCAACTGGAAGAAAGGGTATCAGTGATGGAAGATCAAATGAATGAAATGAAGCGAGAA
GGGAAGTTTAGAGAAAAAGGAATAAAAAGAAATGAACAAAGCCTCCAAGAAATATGGGAC
TAT
>3__chr15_44184044_44190156
TAC---GAGCTACAGGAGGAAATTCAAACCAAAGGCAAAGAAGTTAAAAACTTTGAAAAA
AATTTAGACAAATGTATAACTAGAATAACCAATACAGAGAAGTGCTTAAAGGAGCTGATG
GAGCTGAAAGCCAAGGCTTGAGAACTATGTGAAGAATGCAGAAGCCTCGGGAGCCAATGC
GATCAACTGGAAGAAAGGGTATCAGCAATGGAAGATGAAATGAATGAAATGAAGTGAGAA
GGGAAGTTTAGAGAAAAAAGAATAAAAAGAAATGAACAAAGCCTCCAAGAAATATGGGAC
TAT
>3__chr14_62173030_62179182
TAC---AAGCTACAGGAGGAAATTCAAACCAAAGGCAAAGAAGTTAAAAACTTTGAAAAA
ATTTCAGACGAATGTATAACTAGAATAACCAATACAGAGAAATGCTTAAAGGAGCTAATG
GAGCTGAAAGCCAAGGCTCGAGAACTACTTGAAGAATGCAGAAGCCTCAGGAGCCGATGC
GATCAACTGGAAGAAAGGGTATCAGCCATGGAAGATGAAATGAATGAAATGAAGCGAGAA
GGGAAGTTTAGAGAAAAAAGAATAAAAAGAAACGAACAAAGCCTCCAAGAAATATGGGAC
TAT
>3__chr13_65725896_65731921
TACTCCGAGCTACAGGAGGAAATTCAAACCAAAGGCAAAGAAGTTGAAAACTTTGAAAAA
AATGTAGAAGAATGTATAACTAGAATAACCAATACAGAGAAGTGCTTAAAGGAGCTGATG
GAGCTGAAAACCAAGGCTCAAGAACTATGTGAAGAATGCAGAAGCCTCAGGAGCTGATGC
GATCAACTGGAAGAAAGGGTATCAGTGATGGAAGATGAAATGAATGAAATGAAGTGAGAA
GGGAAGTTTAGAGAAAAAAGAATGAAAAGAAACGAACAAAACCTCCAAGAAATATGGGAC
TAT
>3__chr14_42801016_42807080
TACTCCGAGCTATGGGAGGACATTCAAAACAAAGGCAAACAAGTTGAAAACTTTGGAAAA
AATTTAGAAGAATGTATAACTAGAATAACCAATACAGAGAAGTGCTTAAAGGAGCTGTTG
GAGCTGAAAACCAAGGCTCGAGAACTACATGAAGAATGCAGAAGCCTCAGGAGCCGATGT
GATCAACTGATAGAAAGGGTATCAGTGATGGAAGACGAAATGAATGAAATGAAGCAAGAC
GGGAAGTTTAGAGAAAAAAGAATAAAAAGAAATGAGCAAAGCCTCCAAGAAATATGGGAC
TAT
>3__chr14_53770346_53776544
TACTCCAAGCTAAAGGAGGAAATTCAAACCAAAGGCAAAGAAGTTAAAAACTTTGAAAAA
AATTTAGAAGAATGTGTAACTAGAATAACCAATACAGAGAAGTGCTTAAAGGAGCTGATA
GAGCTGAAAGCCAAGTCTCGAGAACTACGTGAAGAATGCAGAAGCCTCAGGAGCCAATGC
GATAAACTGGAAGAAAGGGTATCAGTGATGGAAGATGAAATGAATGAAATGAAGCGAGAA
GGGAAGTTTAGAG-AAAAAAAATAAAAAGAAACGAACAAAGCCTCCAAGAAATACGGGAC
TAT
>3__chr13_106228592_106234753
TACTCCGAGCTACAGGAGGAAATTCAAACCAAAGGCAAAGAAGTTGAAAACTTTGAAAAA
AATTTAGACGAATGTATAACTGGAATAACCAATACAGAGAAGTGCTTAAAGGAGCTAATG
GAGCTGAAAGCCAAGACTCGAGAACTACGTGAAGAATGCAGAAGCCTCAGGAGCTGATGC
GATCAACTGGAAGAAAGGGTATCAGTGATGGAAGATGAAATGAATGAAATGAAGCGAGAA
GGGAAGCTTAGAGAAAAAAGAATAAAAAGAAATGAACAAAGCCTCCAAGAAATATGGGAC
TAT
>3__chr13_45136201_45142349
TACTCCGAGCTACAGGAGGAAATTCAAACCAAAGGCAAAGAAGTTAAAAACTTTGAAAAA
AATTTAGACGAATGTATAACTAGAATAACCAATACAGAGACGTGCTTAAAGGAGCTGATG
GAGCTGAAAGCCAAGGCTCGAGAACTATGTGAAGAATGCAGAAGCCTCAGGAGCCGATGC
AATCAACTGGAAGAAAGGGTATCAGTGATGGAAGATGAAATGAATGAAATGAAGCAACAA
GGGAAGTTTAGAGAAAAAAGAATAAAAAGAAACGAACAAAGCCTCCAAGAAATATGGGAC
TAT
>3__chr14_92949132_92955269
TACTCCAAGCTACAGGAGGAAATTCAAACCAAAGTCAAAGAAGTCGAAAACTTTGAAAAA
AATTTAGACGAATGTATAACTAGAATAACCAATACAGACAAGTGCTTAAAGGAGCTCATG
GAGCTGAAAGCCAAGGCTCGAGAACTACGTGAAGAATGGAGAAGCCTCAGGAGTCGATGC
AATCAACTGGAAGAAAGGGTATCAGTGATGGAAGATGAAATGAATGAAATGAAGCGAGAA
GGGAAGTTTAGAGAAAAAAGAATAAAAAGAAATGAACAAAGCCTCCAAGAAATATGGGAC
TAT
>3__chr13_79289192_79295354
TACTCCGAGCTACAGGAGGAAATTCAAACCAAAGGCAAAGAAGTCAAAAACTTTGAAAAA
AATTTAGACAAATGTATAACTAGAATAACCAATACAGAGAAGTGCTTAAAGGAGCTGATG
GAGCTGAAAGCCAAGGCTCGAGAACTACGTGCAGAATGCAGAAGCCTCAGGAGCCGATGC
GATCAACTGGAAGAAAGGGTATCAGTGATGGAAGATGAAATGAATGAAATGAAGTGAGAA
GGGAAGTTTAGAGAAAAAAGAATAAAAAGAAACAAACAAAGCCTCCAAGAAATATGGGAC
TAT
>3__chr13_79311805_79317953
TACTCCGAGCTACAGGAGGAAATTCAAACCAAAGGCAAAGAAGTCAAAAACTTTGAAAAA
AATTTAGACAAATGTATAACTAGAATAACCAATACAGAGAAGTGCTTAAAGGAGCTGATG
GAGCTGAAAGCCAAGGCTCGAGAACTACGTGCAGAATGCAGAAGCCTCAGGAGCCGATGC
GATCAACTGGAAGAAAGGGTATCAGTGATGGAAGATGAAATGAATGAAATGAAGTGAGAA
GGGAAGTTTAGAGAAAAAAGAATAAAAAGAAACAAACAAAGCCTCCAAGAAATATGGGAC
TAT
>3__chr14_43237607_43243621
TACTCTGAGCTATGGGAGGACATTCAGACCAAAGGCAAAGAAGTTGAAAACTTTGAAAAA
AATTTAGAAGAATGTATAACTAGAATAACCAATACAGAGAAGTGCTTAAAGGAGCTGATG
GAGCTGAAAACCAAGGCTCGAGAACTACGTGAAGAATGCAGAAGCCTCAAGAGCCGATGC
GATCAACTGGAAGAAAGGGTATCAGCAATGGAAGATGAAATGAATGAAATGAAACGAGAA
GGAAAGTTTAGAGAAAAAAGAATAAAAAGAAACGAGCAAAGCCTCCAAGAAATATGGGAC
TAT
>3__chr13_51162334_51168466
TACTCCAAGCTACAGGAGGAAATTCAAGCCAAAGGCAAAGAAGTTGAAAACTTTGAAAAA
AATTTAGACGAATGTATAACTAGAATAACCAATATAGAGAAGTGCTTAAAGGAGCTGATG
GAGCTGAAAGCCAAGGCTTGAGAACTACGTGAAGAATGCAGAAGCCTCAGGAGCCGATGC
GATCAACTGGAAGAAAGGGTATCAGTGATGGAAGATCAAATGAATGAAATGAAGTGAGAA
GGGAAGTTTAGAGAAAAAAGAACAAAAAGAAACGAACAAAGCCTCCAAGAAATATGGGAC
TAT
>3__chr15_69064040_69070174
TACTCCGAGCTACAGGAGGAAATTCAAACCAAAGGCAAAGAAGTTGAAAAC--TGAAAAA
AATTTAGACGAATGTATAACTAGAATAACCAATACAGAGAAGTGCTGAAAGGAGCTGATG
GAGCTGAAAGCCAAGGCTCGAGAACTACGTGAAGAATGCAGAAGCCTCAGGAGCCGATGC
GATCAACTGGAAGAAAGGATATCAGTGATGGAAGATGAAATGAATGAAATGAAGCAAGAA
GGGAAGTTTAGAAAAAAAAGAAT----AGAAACGAACAAAGCCTCCAAGAACTATGGGAC
TAT
>3__chr13_37584274_37590322
TACTCCGAGCTATGGGAGGACATTCAAACCAAAGGCAAAGAAGTTGAAAAC-TTGAAAAA
AATTTAGAAGAATATATAACTAGAATAACCAATAAAGAGAAGTGCTTAAAGGAGCTGATG
GAGCTGAAAACCAAGGCTGGAGAACTACATGAAGAATGCAGAAGCCTCAGGAGCCGATGC
GATCAACTGGAAGAAAGGGTATCAGCGATGGAAGATGAAATGAATGAAATGAAGCGAGAA
GGGAAGTTTAGAGAAAAAAGAATAAAAAGAAATGAGCAAAGCCTCCAAGAAATATGGGAC
TAT
>3__chr13_70856694_70862837
TAC---GAGCTACAGGAGGAAATTCAAACCAAAGGCAAAGAAGTTAAAAACTTTGAAAAA
AATTTAGACGAATGTATAACTAGAATAACCAATACAGAGAAGTGCTTAAAGGAGCTGATG
GAGCTGAAAGCCAAGGCTCGAGAACTACGTGAAGAATGCAGAAGCCTCAGGAGCCGATGA
GATCAACTGGAAGAAAGGGTATCAGCGATGGAAGATGAAATGAATGAAATGAAGTGAGAA
GGAAAGTTTAGAGAAAAAAGAATAAAAAGAAACGAACAAA-CCTCCAAGAAATATGGGAC
TAT
>3__chr15_36862243_36868256
TATTCTGAGCTATGGGAGGACATTCAAACCAAAGGCAAAGAAGTTGAAAACTTTGAAAAA
AATTTAGAAGAATGTATAACTAGAATAACCAATACAGAGAAGTGCTTAAAGGAGCTGATG
GAGCTGAAAACCAAGGCTCGAGAACTACATGAAGAATGCAGAAGCCTCAGGAGCTGATGT
GATCAACTGGAAGAAAGGGTATCAGTGATGGAAGATGAAATGAATGAAATGAAGCGAGAA
GGGAAGTTTAGAGAAAAAAGAATAAAAAGAAACGAACAAAGTCTCCAAGAAATATGGGAC
TAT
>3__chr13_59718031_59724186
TAC---GAGCTACAGGAGGAAATTCAAACCAAAGGCAAAGAAGTTAAAAACTTTGAAAAA
AATTTAGACAAATGTATAACTAGAATAACCAATACAGAGAAGTGCTTAAAGGAGCTGATG
GAGCTGAAAGCCAAGGCTCCAGAACTACGTGAAGAATGCAGAAGCCTCAGGAGCCGATGC
GATCAACTGGAAGAAAGGGTATCAGCAATGGAAGATGAAATGAATGAAATGAAGTGAGAA
GGGAAGTTCAGAGGAAAAAGAATAAAAAGAAATGAAAATAGCCTCCAAGAAATATGGGAC
TAT
>3__chr15_25015620_25021765
TA---TGAGCTACAGGAGGAAATTCAAACCAAAGGCAAAGAAATTAAAAACTTTGAAAAC
AATTTAGACGAATGTATAACTAGAATAACCAATACAGAGAATTGCTTAAAGGAGCTGATG
GAGCTGAAAACCAAGGCTCAAGAACTACGTGAAGAATGCAGAAGCCTCAGGAGCCAATGC
GATCAACTGGAAGAAAGGGTATCAGCGATGGAAGATGAAATGAATGAAATGAAGCGAGAA
GGGAAGTTTAGAGAAAAAAGAATAAAAAGAAACGAACAAAGCCTCCAAGAAATACGGGAC
TAT
>3__chr14_85610587_85616614
TACTCTGAGCTACGGGAGGACATTCAAACCAAAGGCAAAGAAGTTGAAAATTTTGAAAAA
AATTTACAAGAATGTATAACTAGAATAACCAATACAGAGAAATGCTTAAAGGAGCTGATG
GAGCTGAAAACCAAGGCTCGACAACTACGTGAAGAATGCAGAAGCCTCAGGAGCCGATGC
GATCAACTGGAAGAAAGGATATCAGCGATGGAAGATGAAATGAATGAAATGAAGTGAGAA
GGGAAGTTTAGAGAAAAAAGAATAAAAAGAAATGAGCAAAGCCTCCAAGAAACATGGGAC
TAA
>3__chr14_79303855_79309939
TACTCTGAGCTACGGGAGGACATTCAAACCAAAGGCAAAGAAGTTGAAAACTTTGAAAAA
AATTTAGAAGAATGTATAACTAGAATAACCAATACAGAGAAGTGCTTAAAGGAGCTGATG
GAGCTGAAAACCAAGGCTCGAGAACTACGTGAAGAACGCAGAAGCCTCAGGAGCCGATGC
GATCAACTGGAAGAAAGGGTATCAGCAATGGAAGATGAAATGAATGAAATGAAGTGAGAA
GGGAAGTTTAGAGAAAAAAGAATAAAAGGAAACGAGCAAAGCCTCCAAGAAATATGGGAC
TAT
>3__chr14_39123205_39129246
TACTCCAAGCTACGGGAGGACACTCAAACCAAAGGCAAAGAAGTTGAAAACTTTGAAAAA
AATTTAGAAGAATGTATAACTAGAATAACCAATACAGAGAAGTGCTTAAAGGAGCTGATG
GAGCTGAAAGCCAAGGCTCGAGAACTACGTGAAGAATGCAGAAGCCTCAGGAGCCGATGC
GATCAACTGGAAGAAAGGGTATCAGCGATGGAAGATGAAATGAATGAAATGAAGCGAGAA
GGGAAGTTTAGAGAAAAAAGAATAAAAAGAAACAAGTAAAGCCTCCAAGAAATATGGGAC
TAT
>3__chr14_79624624_79630778
TAT---GAGCTACAGGAGGAAATTCAAACTAAAGGCAAAGAAGCTAAAAACTTTGAAAAA
AATTTAGACGAATGTATAACTAGAATAACCAATACAGAGAAGTGCTTAAAGGAGCTGATG
GAGCTGAAAGCCAAGGCTCGAGAACTACGTAAAGAATGCAGAAGCCTCAGGAGCCGATGT
GATCAACTGGAAGAAAGGGTATCAGCGATGGAAGATGAAATGAATGAAATGAAGCGAGAA
GGGAAGTTTAGAGAAAAAAGAATAAAAAGAAATGAACAAATCCTCCAAGAAATATGGGAC
TAT
>3__chr14_85631999_85638133
TACTCCGAGCTACAAGAGGACATTCAAACCAAAGGCAAAGAAGTTGAAAACTTTAAACAA
AATTTAGAAGAATGTATAACTAGAATAACCAATACAGAGAAGTGCTTAAAGGAGCTGATG
AAGCTGAAAACCAAGGCTCGAGAACTACGTAAAGAATGCAGAAGCCTCAGGAGCCGACGC
GATCAACTGGAAGAAAGGGTATCAGTGATGGAAGATGAAATGAATGAAATGAAGCGAGAA
GGGAAGTTTAGAGAAAAAAGAATAAAAAGAAACGAGCAAAGCCTCCAAGAAATATGGGAC
TAT
>3__chr13_97180668_97186706
TACTCCGAGCTACGGGAGGACATTCAAACCAAAGGCAAAGAAGTTGAAAACTTTGAAAAA
AATTTAGAAGAATGTATAACTAGAATAACCAGTACAGAGAAGTGCTTAAAGGAGCTGATG
GAGCTGAAAACCAAGGCTCAAGAACTACATGAAGAATGCGGAAGCCTCAGGAGCTGATGT
GATCAACTGGAAGGAAGGGTATCAGCAATGGAAGATGAAATGAATGAAATGAAGCGAAAA
GGGAAGTTTAGAGAAAAAAGAATAAAAAGAAATGAGCAAAGCCTCCAAGAAATATGGGAC
TAT
>3__chr15_21510310_21516333
TACTCCGAGCTACAGGAGGACATTCAAACCAAAGGCAAAGAAGTTAAAATCTTTGAAAAA
AATTTAGAAGAATGTATAACTAGAATAACCAATACAGAGAAATGCTTAAAGGAGCTGATG
GAGCTGAAAACCAAGGCTCAAGAACTACGTGAAGAATGCAGAAGCCTCAGGAGCCGATGT
GATCAACTGGAAGAAAGGGTATCAGCGATGGAAGATGAAATGAATGAAATGAAGCGAGAA
GGGAAGTTTAGAGAAAAAAGAATAAAAAGAAATGAGCAAATCCTCCAAGAAATATGGGAC
TAT
>3__chr15_47339068_47345213
TACTCTGAGCTACGGGAGGACATTCAAACCAAAGGCAAAGAAGTTGAAAACTTTGAAAAA
AATTTAGACGAATGTATAACTAGAATAATCAATACAGAGAAGCGCTTAAAGGAGCTGATG
GAGCTGAAAGCCAAGGCTCGAGAACTACGTGAAGAATGCAGAAGCCTCAGGAGCCGATGC
GATCAACTGGAAGAAAGGGTATCAGTGATGGAAGATGAAATGAATGAAATGAAGCGAGAA
GGGAGGTTTAGAGAAAAAAGAATAAAAAGAAATGAGCAAAGCCTCCAAGAAATATGGGAC
TAT
>3__chr14_35723512_35729636
TACTCCAAGCTACAGGAGGAAATTCAAACCAAAGGCAAAGAAGTTGAAAACTTTGAAAAA
AATTTAGAAGAATGTGTAACTAGAATAACCAATACAGAGA-GTGCTTAAAGGAGCTGATG
GAGCTGAAAGCCAAGGCTCAAGAACTACGTGAAGAATGCAGAAGCCTCAGGAGCCAATGC
GATCAACTGGAAGAAAGGGTATCAGTGATGGAAGATGA---------AATGAAGCGAGAA
GGGAAGTTTAGAGAAAAAAGAATAAAAAGAAACGAACAAAGCCTCCAAGAAATATGGGAC
TAT
>3__chr15_77824485_77830510
TACTCTGAGCTACGGGAGGACATTCAAACCAAAGGCAAAGAAGTTGAAAACTTTGAAAAA
AGTTTAGAAGAATGTATAACTAGAATAACCAATACAGAGAAGTGCTTAAAGGAGCTGATG
GAGCTGAAAACCAAGGCTCGAGAACTACGTGAAGAATGCAGAAGCCTCAGGAGATGATGC
GATCAACTGGAAGAAAGGGTTTCAGCGATGGAAGATGAAATGAATGAAATGAAGTGAGAA
GGGAAGTTTAGAGAAAAACGAATAAAAAGAAATGAGCAAAGCCTCCAAGAAATATGGGAC
TAT
>3__chr14_38173903_38179939
TACTCCCAGCTATGGGAGGACATTCAAATCAAAGGCAAAGAAGTTGAAAACTTTGAAAAA
AGTTTAGAAGAATGTATAACTAGAATAACCAATACAGAGAAGTGCTTAAAGGAGCTGATG
GAGCTGAAAACCAAGGCTCGAGAACGACGTAAAGAATGCAGAAGCCTCAGGAGCCGATGC
AATCAACTGGAAGAAAGGGTATCAGCGATGGAAGATGAAATGAATGAAATGAAGTGAGAA
GGGAAGTTTAGAGAAAAAAGAATAAAAAGAAATGAGCAAAGCCTCCAAGAAATATGGGAC
TAT
>3__chr15_71295329_71301476
TACTCCAAGCTACAGGAGGAAATTCAAACCAAAGGCAAAGAAGTTGAAAACTTTGAAAAA
AATTTAGACGAATGTATAACTATAATAACCAATACAGAGAAGTGCTTAAAGGAGCTGATG
GAGCTGAAAG-CAAGGCTCGAGAACTACGTGAAGAATGCAGAAGCCTCAGGAGCTGATGC
AATCAACTGGAAGAAAGGGTATCAGCGAT-GAAGATGAAATGAAGGAAATGAAGCGAGAA
GGGAAGTTTAGAGAAAAAAGAATAAAAAGAAACGAACAAATCCTCCAAGAAATATGGGAC
TAT
>3__chr15_76799232_76805250
TACTCCGAGCTATGGGAGGAAATTCAAACCAAAGGCAAAGAAGTTGAAAACTTTG-AAAA
AATTTAGAAGAATGTATAACTAGAATAACCAATACAGAGAAGTGCTTAAAGGAGCTGATA
GAGCTGAAAACCAAGGCTCGAGAACTACGTGAAGAATGCAGAAGCCGCAGGAGCCGATGC
GATCAACTGGAAGAAAGGGTATCAGCAATGGAAGATGAAATGAATGAAATGAAGCAAGAA
GGGAAGTTTAGAGAAAAAAGAATAAAAAGAAATGAGCAAAGCCTCCAAGAAATATGGGAC
TAT
>3__chr13_48485764_48491765
TATTCCGAGCTACGGGAGGAAATTCAAACCAAAGGCAAAGAAGTTGAAAACTTTGAAAAA
AGTTTAGAATAATGTATAACTAGAATAACCAATACAGAGAAGTGCTTAAAGGAGCTGATG
GAGCTGAAAACCAACGCTCGAGAACTACGTGAAGAATGCAGAAGCCTCAGGAGCCGATGC
GATCAACTGGAAGAAAGGGTATCAGCGATGGAAGATGAAGTGAATGAAATGAAGCGAGAA
GGGAAGTTTAGAGAAAAAAGAATAAAAAGAAACGAATAAAGCCTCCAAGAAATATGCGAC
TAT
>3__chr14_56874554_56880588
TACTCCGAGCTACGGGAGGACATTCAAACCAAAGGCAAAGAAGTTGAAAACTTTGAAAAA
AATTTAGAAGAATGTATAACTAGAATAACCAATACAGAGAAGTGCTTAAAGGAGCTGATG
GAGCTGAAAACCAAGGCTCGAGAACTACGTGAAGAATGCAGAAGCCTCAGGAGCCGGTGC
GATCAACTGGAAGAAAGGTAATCAGCGATGGAAGATGAAATGAATGAAATGAAGCGAGAA
GGGAAGTTTAGAGAAAAAAGAATAAAAAGAAAGGAGCAAAGCCTCCAAGAAATACGGGAC
TAT
>3__chr14_78662275_78668298
TACTCTGAGCTACGGGAGGAAATTCAAACCAAAGGCAAAGAAGTTGAAAACCTTG-AAAA
AGTTTAGAAGAATATATAACTAGAATAACCATTACAGAGAAGTTTTTAAAGGAGCTGATG
GAGCTGAAAGCCAAGGCTCGAGAACTACGTGAAGAATGCAGAAGCCTCAGGAGCCGATGC
GATCAACTGGAAGAAAGGGTATCAGCGATGGAAGATGAAGTGAATGAAATGAAGCGAGAA
GGGAAGTTTAGAGAAAAAAGAATAAAAAGAAATGAGCAAAGCCTCCAAGAAATATGGGAC
TAT
>3__chr14_37305753_37311787
TACTCTGAGCCACAGGAGGACATTCAAACCAAAGACAAAGAAGTTGAAAACTTTGAAAAA
AATTTGGAAGAATGTATAACTAGAATAACCAATACAGAGAAGTGCTTAAAGGAGCTGATG
GAGCTGAAAACCAAGGCTCGAGAACTACGTGAAGAATGCAGAAGCCTCAGGAGCCAATGC
AATCAACTGGAAGAAAGGGTATCAGCAATGGAAGAAGAAATGAATGAAATGAAGCGAGAA
GGGAAGCTTAGAGAAAAAAGCATAAAAAGAAAAGAGCAAA-CATCCAAGAAATATGGGAC
TAT
>3__chr14_55550482_55556513
TACTCTGAGCTATGGGAGGACATTCAAACCAAAGGCAAAGAAGTTGAAAACTTTGAAAAA
AATTTAGACGGATGTATAACTAGAATAACCAATACAGAGAAGTGCTTAAAGGAGCTGGTG
GAGCTGAAAACCAAGGCTCAAGAACTACATGAAGAATGCAGAAGCCTCAGGAGCTGATGC
GATCAACTGGAAGAAAGGGTATCAGCGATGGAAGATGAAATGAATGAAATGAACCGAGAA
GGGAAGTTTAGAGAAAAAAGAATAAAAAGAAATGAGCAAAGCCTCCAAGAAATATGGGAC
TAT
>3__chr14_35681614_35687647
TACTCTGAGCTACGGGAGGAAATTCAAACCAAAGGCAAAGAAGTTGAAAATTTTGAAAAA
AATTTAGAAGAATGTATAACTAGAATAACC-ATACAGAGAAGTGCTTAAAGGAGCTGATG
GAGCCAAAAACCAAGGCTCAAGAACAACGTGAAGAATGCAGAAGCCTCAGGAGCCGATGC
GATCAACTGGAAGAAAGGGTATCAGCAATGGAAGATGAAATGAATGAAATGAAGGGAGAA
GGGAAGTTTAGAGAAAAAAGAATAAAAAGAAATGAGCAAAGCCTCCAAGAAATATGGGAC
TAT
>3__chr15_59975729_59981765
TACTCTGAGCTACGGAAGGACATTAAAATCAAAGGCAAACAAGTTGAAAACTTTGAAAAA
AATTTAGAAGAATGTATAACTAGAATAACCAATACAGAGAAGTGATTAAAGGAACTGATG
GAGCTGAAAACCAAGGCTCGAGAACTACGTGAAGAATGCAGAAGCCTCAGGAGCCGATGC
GATCAACTGGAAGAAAGGGTATCAGCGATGGAAGATGAAATGAATGATATGAAGCGAGAA
AGGAAGTTTAGAGAAAAAAGAGTAAAAAGAAATGAGCAAAGCCTCCAAGAAATATGGGAC
TAT
>3__chr15_35506650_35512674
TACTCTGAGCTATGGGAGGACATTCAAACCAAAGGCAAAGAAGTTGAAAACTTTGAAAAA
AATTTAGAAGAATGTATAACTAGAATAACCAATACAGAGAAGTGCTTAAAGGAGCTGATG
GAGCTGAAAACCAAGGCTCGAGAACTACATGAAGAATGCAGAAGCCTCAGGAGCCGATGC
GATCAACTGGAAGAAAGGGTATCAGCAATGGAAGATGAAATGAATGAAATGAAGTGAGAA
GGGAAGTTTAGAGAAAAAAGAATAAAAAGAAATGAGCAAAGCCTCCAAGAAATATGGGAC
TAT
>3__chr13_40336708_40342734
TACTCTGAGCTATGGGAGAACATTCAAACCAAAGGCAAAGAAGTTGAAAACTTTGAAAAA
AATTTAGAAGAATGTATAACTAGAATAACCAATACAGAGAAGTGCTTAAAGTAGCTGATG
GAGCTGAAAAACAAGGCTCGAGAACTACGTGAAGAATGCAGAAGCCTCAGGAGCCGATGC
GATCAACTGGAAGAAAGGGTATCAGCAATGGAAGATAAAATGAATGAAATGAAGCGAGAA
GGGAAGTTTAGAGAAAAAGGAATAAAAAGAAATGAGCAAAGCCTCCAAGAAATATGGGAC
TAT
>3__chr13_29731496_29737519
TACTCTGAGCTATGGGGGGAAATTCAAACCAAAGGCAAAGAAGTTGAAAACTTTGAAAAA
AGTTTAGAAGAATGTATAACTAGAATAACCAACACAGAGAAGTGCTTAAAGGAACTGATG
GAGCTGAAAACCAAGGCTCGAGAACTACGCAAAGAATGCAGAAGCCTCAGGAGCCGATGA
GATCAACTGGAAGAAAGGGTATCAGCGATGGAAGATGAAGTGAATGAAATGAAGCGAGAA
GGGAAATTTAGAGAAAAAAGGATAAAAAGAAATGAGCAAAGCCTCCAAGAAATATGGGAC
TAT
>3__chr15_85807974_85813984
TACTCTGAGCTACGGGAGGACATTCAAACCAAAGGCAAAGAAGTTGAAAACTTTGAAAAA
AATTTAGAAGAATGTATAACCAGAATAACCAATACAGAGAAGTGCTTAAAGGAGCTGATG
GAGCTGAAAACCAAGGCTCGAGAACTACCTGAAGAATGCAGAAGCCTCAGGAGCCGATGC
GATCAACTGGAAGAAAGGGTATCAGCAATGGAAGATGAAATGAATGAAATGAAGCGAGAA
GGGAAGTTTAGAGAAAAAAGAATAAAAAGAAACGAGCAAAGCCTCCAAGAAATATGGGAC
TAT
>3__chr13_33456812_33462829
TACTCCGAGCTACGGGAGGACATTCAAACCAAAGGCAAAGAATTTGAAAACTTTGAAAAA
AATTTAGAAGAATGTATAACTAGAATAACCAATACAGAGAAGTGCTTAAGGGAGCTGATG
GAGCTGAAAACCAAGGCTCGAGAACTACGTGAAGAATGCAGAAGCCTCAGGAGCTGATGC
GATCAACTGGAAGAAAGGGTATCAGCGATGGAGGATGAAATGAATGAAATGAAGCGAGAA
GGGAAGTTTAGAGAAAAAAGAATAAAAAGAAACGAGCAAAGCCTCCAAGAAATATGGGAC
TAT
>3__chr13_60181888_60187919
TACTCTGAGCTACAGGAGGACATTCAAACCAAAGGCAAAGAAGTTGAAAACTTTGAAAAA
AATTTAGAAGAATGTATAACTAGAATAACCAATACAGAGAAGTGCTTAAAGGAGCTGATG
GAGCTGAAAACCAAGGCTCGAGAACTACGTGAAGAATGCGGAAGACTCAGGAGCGGATGC
GATCAACTGGAAGAAAGGGTATCAGCAATGGAAGATGAAATGAATGAAATGAAGCGAGAA
GAGAAGTTTAGAGAAAAAAGAATAAAAAGAAATGAGCAAAGCCTCCAAGAAATATGGGAC
TAT
>3__chr15_77565181_77571215
TACTCCAAGCTACAGGAGGACATTCAAACCAAAGGCAAAGAAGTTGAAAACTTTGAAAAA
AATTTAGAAGAATGTATAACTAGAGTAACCAATACAGATAAGTGCTTAAAGGAGCTGATG
GAGCTGAAAACCAAGGCTCGAGAACTACGTGAAGAATGCAGAAGCCTCAGGAGCTGGTGC
GATCAACTGGAAGAAAGGGTATCAGTGATGGAAGATGAAATGAATGAAATGAAGCGAGAA
GGGAAGTTTAGAGAAAAAAGAATAAAAAGAAATGAGCAAAGCCTCCAAGAAATATGGGAC
TAT
>3__chr15_51763689_51769718
TACTCTGAGCTATGGGAGGACATTCAAACCAAAGGCAAAGAAGTTGAAAACTTTGAAAAA
AATTTAGAAGAATGTATAACTAGAATAACCAATACAGAGAAGTGCTTAAAGGAGCTGATG
GAGCTGAAAACCAAGGCTCGAGAACTACGTGAAGAATGCAGAAGCCTCAGGAGCCGACGC
GATCAACTGGAAGAAAGGGTATCAGTGATGGAAGATGAAATGAATGAAATGAAGCGAGAA
GGGAAGTTTAGAGAAAAAAGAATAAAAAGAAATGAGCAAAGCCTCCAAGAAATATGGGAC
TAT
>3__chr13_76671164_76677197
TACTCTGAGCTACGGGAGGACATTCAAACCAAAGGCAAAGAAGTTGAAAACTTTGAAAAA
AATTTAGAAGAATGTATAACTAGAATAACCAATACAGAGAAGTGCTTAAAGGAGCTGATG
GAGATGAAAACCAAGGCTCGAGAACTACGTGAAGAATGCAGAAGCCTCAGGAGCCGATGA
GATCAACTGGAAGAAAGGGTATCAGCGATGGAAGATGAAATAAATGAAGTGAAGCGAGAA
GGGAAGTTTAGAGAAAAAAGAATAAAAAGAAACGAACAAAGCCTCCAAGAAATATGGGAC
TAT
>3__chr13_37294412_37300436
TCCTCTGAGCTATGGGAGGACATTGAAACCAAAGTCAAAGAAGTTGAGAACTTTGAAAAA
AAATTAGAAGAATGTATAACTAGAATAACCAATACAGAGAAGTGTTTAAAGGAGGTGATG
GAGCTGAAAACCAAGGCTGGAGAACTACGTGAAGAATGCAGAAGCCTCAGGAGCCGATGC
GATCAACTGGAAGAAAGGGTATCAGCAATGGAAGATGAAACGAATGAAATGAAGTGAGAA
GGGAAGTTTAGAGAAAAAAGAATAAAAAGAAACAAGCAAAGCCTCCAAGAAATATGGGAC
TAT
>3__chr15_41729466_41735492
TACTCTGAGCTACGGGAGGACATTCAAACCAAAGGCAAAGAAGTTGAAAACTTTGAAAAA
AATTTAGAAGAATGTATAACTACAATAACCAATACAGAGAAGTGCTTAAAGGAGCTGATG
GAGCTGAAAGCCAAGGCTCAAGAACTACGTGAAGAATGCAGAAGCCTCAGGAGCCGATGC
AATCAACTGGAAGAAAGGGTATCAGCGATGGAAGATGAAATGAATGAAATGAAGCGAGAA
GGGAAGTTTAGAGAAAAAAGAATAAAAAGAAATGAGCAAAGCCTCCAAGAAATATGGGAC
TAT
>3__chr15_28420692_28426852
TAC---GAGCTACAGGAGGAAATTCAAACCGAAGGCAAAGAAGTTAAAAACTTTGAAAAA
AATTTAGACGAATGTATAACTAGAATAACCAATACAGAGAACTGCTTAAAGGAGCAGATG
GAGCTGAAAGCCAAGACTCGAGAATTACGTGAAGAATGCAGAAGCCTCAGGAGCCGATGC
AATCAACTGGAAGAAAGGGTATCAGCGATGGAAGATGAAATGAATGAAATGAAGCGAGAA
GGGAAGTTTAGAGAAAAAAGAATAAAAAGAAATGAACAAAGCCTCCAAGAAATATGGGAC
TAT
>3__chr15_30262923_30269067
TAC---GAGCTACAGGAGGAAATTCAAACCGAAGGCAAAGAAGTTAAAAACTTTGAAAAA
AATTTAGACGAATGTATAACTAGAATAACCAATACAGACAAGTGCTTAAAGGAGCAGATG
GAGCTGAAAGCCAAGACTCGAGAATTACGTGAAGAATGCAGAAGCCTCAGGAGCCGATGC
AATCAACTGGAAGAAAGGGTATCAGCGATGGAAGATGAAATGAATGAAATGAAGCGAGAA
GGGAAGTTTAGAGAAAAAAGAATAAAAAGAAATGAACAAAGCCTCCAAGAAATATGGGAC
TAT
>3__chr13_22046876_22052962
TACTCCGAGCTACGAGAGGACATTCAAACCAAAGGCAAAGAAGTTGAAAACTTTGAAAAA
AATTTAGAAGAATGTATAACTAGAATAACCAATACAGAGAAGTGCTTAAAGGAGTTGATG
GAGCTGAAAACCAAGGCTCAAGAACTACGTGAAGAATGCAGAAGCCTCAGGAGCCGATGC
GATCAACTGGAAGAAAGGGTATCAGCAATGGAAGATGAAATGAATGAAATGAAGCAAGAA
GGGAAGTTTAGAGAAAAAAGAATAAAAAGAAACGAGCAAAGCCTCCAAGAAATATGGGAC
TAT
>3__chr13_24278786_24284806
TACTCCGAGCTACGGGAGGACATTCAAACCAAAGGCAAAGAAGTTGAAAACTTTGAAAAA
AATTTAGAAGAATGTATAACTAGAATAACCAATACAGAGAAGTGCTTAAAGGAGCTGATG
GAGCTGAAAACCAAGGCTCAAGAACTACGTGAAGAATACAGAAGCCTCAGCAGCCGATGC
GATCAACTGGAAGAAAGGGTATCAGCGATGGAAGATGAAATGAATGAAATGAAGCGAGAA
GGGAAGTTTAGAGAAAAAAGAATAAAAAGAAATGAACAAAGCCTCCAAGAAATATGGGAC
TAT
>3__chr14_42506465_42512508
TACTCTGAGCTACGGGAGGACATCCAAACCAAAGGCAAAGAAGTTGAAAACTTTGAAAAA
AATTTGGAAGAATGTATAACTAGAATAACCAATACAGAGAAGTGCTTAAAGGAGCTGATG
GAGCTGAAAACCAAGGCCTGAGAACTATGTGAAGAATGCAGAAGCCTCAGGAGCCGATGC
AATCAACTGGAAGAAAGGGTATCAGCAATGGAAGATGAAATGAATGAAATGAAGTGAGAA
GGGAAGTCTAGAGAAAAATGAATAAAAAGAAATGAGCAAAGCCTCCAAGAAATATGGGAC
TAT
>3__chr13_36722478_36728518
TACTCTGAGCTACGGGAGGACATTCAAACCAAAGGCAAAGAAGTTGAAAACTTTGAAAAA
AATTTAGAAGAATGTATAACTAGAATAACCAATACAGAGAAGTGCTTAAAGGAGCTGTTG
GAGCTGAAAACCAAGGCTGGAGAACTACGTGAAGAATGCAGAAGCCTCAGGAGCCGATGC
GATCAACTGGAAGAAAGGGTATCAGCAATGGAAGATGAAATGAATGAAATGAAGCGAGAA
GGGAAGTTTAGAGAAAAAAGAATAAAAAGAAATCAGCAAAGCCTCCAAGAAATATGGGAC
TAT
>3__chr14_83175396_83181427
TACTCTGAGCTACGGGAGGACATTCAAACCAAAGGCAAAGAAGTTGAAAACTTTGAAAAA
AATTTAGAAGAATGTATAACTAGAATAACCAATACAGAGAAGTGCTTAAAGGAGCTGATG
GAGCTGAAAACCAAGGCTCAAGAACTACGTGAAGAATGCCAAAGCCTCAGGAGCTGATGC
AATCAACTGGAAGAAAGTGTATCAGCAATGGAAGATGAAATGAATGAAATGAAGCGAGAA
GGGAAGTTTACAGAAAAAAGAATAAAAAGAAACGAGCAAGGCCTCCAAGAAATATGGGAC
TAT
>3__chr13_72082386_72088426
TACTCCGAGCCACAGGAGGACATTCAAACCAAAGGCAAAGAAGTTGAAAACTTCGAAAAA
AATTTAGAAAAATGTAGAACTAGAATAACCAATATAGAGAAGAGCTTAAAGGAGCTGATG
GAGCTGAAAACCAAGGCTCGAGAACTACGTGAAGAATGCAAAAGCCTCAGGAGCCGATGT
GATCAACTGGAAGAAAGGGTATCAGCGATGGAAGATGAAATGAATGAAATGAAGTGAGAA
GGGAAGTTTAGAGAAAAAAGAATAAAAAGAAATGAGCAAAGCCTCCAAGAAATATGGGAC
TAT
>3__chr13_90114238_90120295
TACTCCGAGCTATGGGAGGACATTCAAACCAAAGGCAAAGAAGTTGAAAACTTTGAAAAA
AATTTAGAAGAATGTATAACTAGAATAACCAATACAGAGAAGTGCTTAAAGGAGCTGATG
GAGCTGAAAACCAAGGCTCGAGAACTACATGAAGAATGCAGAAGCCTCAGGAGCTGATGC
GATCAACTGGAAGAAAGGGTATCAGTGATGGAAGATGAAATGAATGAAATGAAGCGAGAA
GGGAAGTTTAGAGAAAAAAGAATAAAAAGAAATGAGCAAAGCCTCCAAGAAATATGGGAC
TAT
>3__chr14_40487872_40493889
TACTCTGAGCTATGGGAGGACATTCAAACCAAAGGCAAATAAGTTGAAAACTTTGAAAAA
AAATTAGAAGAATGTATAACAAGAATAGCCAATATAGAGAAGTGCTTAAAGGAGCTGATG
GAGCTGAAAACCAAGGCTCGAGAACTACGTGAAGAATGCAGAAGCCTCAGGAGCCGATGC
GATCAACTGGAAGAAAGGGTATCAGCGATGGAAGATGAAATGAATGAAATGAAGGGAGAA
GGGAAGTTTAGAGAAAAAAGAATAAAAAGAAATGAGCAAAGCCTCCAAGAAATATGGGAC
TAT
>3__chr14_71512733_71518783
TACTCTGAGCTACGGGAGGACATTCAAACCAAAGGCAAAGAAGTTGAAAACTTTGAAAAA
AATTTAGAAGAATGTATAACTAGAATAATCAATACAGAGAAGTGCTTAAAGGAGCTGATG
GAGCTGAAAACCAAGGCTCGACAACTATGTGAAGAATGCAGAAGCCTCAGGAGCCGATGC
GATCAACTGGAAGAAAGGGTATCAGCAATGGAAGATGAAATGAATGAAATGAAGTGAGAA
GGGAAGTTTAGAGAAAAAAGAATAAAAAGAAATGAGCAAAGCCTCCAAGAAATATGGGAC
TAT
>3__chr15_34274866_34280934
TACTCTGAGCTACGGGAGGACATTCAAACCAAAGGCAAAGAAGTTGAAATCTTTGAAAAA
AAATTAGAAGAATGTATAACTAGAATAACCAATACAGAGAAGTGCTTAAAGGAGCTGATG
GAGCTGAAAACCAAGGCTCGAAAACTACGTGAAGAATGCAGAAGCCTCAGGAGCTGATGC
GATCAACTGGAAGAAAGGGTATCAGCAATGGAAGATGAAATGAATGAAATGAAGCGAGAA
GGGAAGTGTAGAGCAAAAAGAATAAAAAGAAATGAGCAAAGCCTCCAAGAAATATGGGAC
TAT
>3__chr15_28319856_28325893
TACTCTGAGCTACAGGAGGACATTCAAACCAAAGGCAAAGAAGTTGAAAACTTTGAAAAA
AATTTAGAAGAATGTATAACTAGAATAACCAATACAGAGAAGTGCTTAAAGGAGCTGATG
GAGCTGAAAACCAAGGCTCGAGAACTACGTGAAGAATGCAGAAGCCTCAGGAGCCGACGC
GATCAACTGGAAGAAAGGGTATCAGCAATGGAAGATGAAATGAATGAAATGAAGTGAGAA
GGGAAGTTTAGAGAAAAAAGAATAAAAAGAAATGAGCAAAGCCTCCAAGAAATATGGGAC
TAT
>3__chr15_30371763_30377803
TACTCTGAGCTACAGGAGGACATTCAAACCAAAGGCAAAGAAGTTGAAAACTTTGAAAAA
AATTTAGAAGAATGTATAACTAGAATAACCAATACAGAGAAGTGCTTAAAGGAGCTGATG
GAGCTGAAAACCAAGGCTCGAGAACTACGTGAAGAATGCAGAAGCCTCAGGAGCCAACGC
GATCAACTGGAAGAAAGGGTATCAGCAATGGAAGATGAAATGAATGAAATGAAGTGAGAA
GGGAAGTTTAGAGAAAAAAGAATAAAAAGAAATGAACAAAGCCTCCAAGAAATATGGGAC
TAT
>3__chr14_67404542_67410567
TACTCCGAGCTACGGGAGGACATTCAAACCAAAGGCAAAGAAGTTGAAAACTTTGAAAAA
AATTTAGAAGAATGTATAACTAGAATAACCAAGACAGGGAAGTGCTTAAAGGAGCTGATG
GAGCTGAAAACCAAGGCTCGAGAACTATGTGAAGAATGCAGAAGCCTCAGGAGCCGATGC
AATCAACTGGAAGAAAGGGTATCAGCGATGGAAGATGAAAGGAATGAAATGAAGCAAGAA
GGGAAGTTTAGAGAAAAAAGAATAAAAAGAAATGAGCAAAGCCTCCAAGAAATATGGGAC
TAT
>3__chr14_89742871_89748901
TACTCTGAGCTATGGGAGGACATTCAAACCAAAGGCAAAGAAGTTGAAAACTTTTAAAAA
ACTTTAGAAGAATGTATAACTAGAATAACCAATACAGAGAAGTGCTTAAAGGAGCTGATG
GAGCTGAAAACCAAGGCTCGAGAACTATGTGAAGAATGCAGAAGCCTCAGGAGCCAATGT
GATCAACTGGAAGAAAGGGTATCAGCGATGGAAGATGAAATGAATGAAATGAAGCAAGAA
GGGAAGTTTAGAGAAAAAAGAATAAAAAGAAATGAGCAAAGCCTCCAAGAAATATGGGAC
TAT
>3__chr14_27212106_27218161
TACTCTGAGCTACGGGAGGACATTCAAACCAAAGGCAAAGAAGTTGAAAACTTTGAAAAA
AATTTAGAAGAATGTATAACTAGAATAACCAACACAGAGAAGTGCTTAAAGGAGCTGATG
GAGCTGAAAACCAAGGCTCGAGAACTACGTGAAGAATGCAGAAGCCTCAGGAGCCGATGC
GATCAACTGGAAGAAAGGGTATCAGCAATGGAAGATGAAATGAATGAAATGAAGCGAGAA
GGGAAGTTTAGAGAAAAAAGAAC----AGAAATGAGCAAAGCCTCCAAGAACTATGGGAC
TAT
>3__chr14_80650263_80656287
TACTCTGAGCTACAGGAGGACATTCAAACCAAAGGCAAAGAAGTTGAAAACTTTGAAAAA
AATTTAGAAGAATGTATAACGAGAATAACCAATACAGAGAAGTGCTTAAAGGAGCTGATG
GAGCTGAAGACCAAGGCTCGAGAACTACATGAAGAATGCAGAAGCCTCAGGAGCCGATGT
GATCAACTGGAAGAAAGGGTATCAGCGATGGAAGATGAAATGAATGAAATGAAGCGAGAA
GGGAAGTTTAGAGAAAAAAGAATGAAAAGAAATGAGCAAAGCCTCCAAGAAATATGGGAC
TAT
>3__chr14_30013002_30019042
TACTCTGAGCTATGGGAGGACATTCAAACCAAAGGCAAAGAAGTTGAAAACTTTGAAAAA
AATTTAGAAGAATGTATAACTAGAATAACCAATACAGAGAAGTGCTTAAAGGAGCTGATG
GAGCTGAAGACCAAGGCTCGAGAACTACGTGAAGAATGTAGAAGCCTCAGGAGCCGATGC
GATCAACTGGAAGAAAGGGTATCAGCAATGGAAGATGAAAT---------GAAGCAAGAA
GGGAAGTTTAGAGAAAAAAGAATAAAAAGAAACGAGCAAAGCCTCCAAGAAATATGGGAC
TAT
>3__chr13_73708037_73714108
TACTCTGAGCTATGGGAGGACATTCAAACCAAAGGCAAAGAAGTTGAAAACTTTGAAAAA
AATTTAGAAGAATGTATAACTAGAATAACCAATACAGAGAAGTGCTTAAAGAAGCTGATG
GAGCTGAAAACCAAGGCTCGAGAACTACGTGAAGAATGCAGAAGCCTCAGGAGCCGATGC
GATCAACTGGAAGAAAGGGTATCAGCAATGGAAGATGAAATGAATGAAATGAAGCGAGAA
GGGAAGTTTAGAGAAAAAAGAATAAAAAGAAACGAGCAAAGCCTCCAAGAAATATGGGAC
TAT
>3__chr13_93822455_93828446
TACTCTGAGCTACGGGAGGACATTCAAACCAAAGGCAAAGAAGTTGAAAACTTTGAAAAA
AATTTAGAAGAATGTATAACTAGAATAACCAATACAGAGAAGTGCTTAAAGGAGCTGATG
GAGCTGAAAACCAAGGCTCGAGAACTACGTGAAAAATGCAGAAGCCTCAGGAGCCGATGA
GATCAATTGGAAGAAAGCGTATCAGCAATGGAAGATGAAATGAATTAAATGAAGCGAGAA
CGGAAGTTTAGAGAAAAAAGAATAAAAAGAAATGATCAAAGCCTCCAAGAAATATGGGAC
TAT
>3__chr15_49111119_49117138
TACTCTGAGCTACGGGAGGACATTCAAACCAAAGGGAAAGAAGTTGAAAACTTTGAAAAA
AATTTAGAAGAATGTATAACTAGAATAACCAATACAGAGAAGTGCTTAAAGGAGGTGATG
GAGCTGAAAACCAAGGCTGGAGAACTACGTGAAGAATGCAGAAGCCTCAGGAGCCAATGC
AATCAACTGGAAGAAAGGATATCAGCAAAGGAAGATGAAACGAATGAAATGAAGCGAGAA
GGGAAGTTTAGAGAAAAAAGAATAAAAAGAAATGAGCAAAGCCTCCAAGAAATATGGGAC
TAT
>3__chr2_157962358_157968454
TTCTCTGAGTTAAAGGAGGATGTTCGAACCCTTTGTAAAGAAGCTAAAAACCTTGAAAAA
AGATTGGATGAATGGCGAACTAGAATAAACAGCATGGAGAAGACCATAAATGACCTGATG
GAGCTGAAAACCATGGCACAAGAACTACGTGACGCATGCACAAGCTTCAGTAGCCGATTT
GATCAACTGGAAGAAAGGGTATCAGTGACTGAAGATCAAATGAATGAAATGAAGCGAGAA
GAGAAGTTTAGAGAAAAAAGAGTAAAAAGAAATGAACAAAGCCTCCAAGAAATATGGGAC
TAT
>3__chr2_108186032_108192155
AACTCTGAGCTAAAGAAGGAAGTTCCAACCCATGGCAAAGAAGTTGAGAAACTTGAAAAA
AAATTAGACGAATGGCTAACTAGAATAACCAATGCAGAGAAGTCCTTACAGGACCTGATG
GAGCTGAAAACCAAGGCATGAGAACTACGTGACGAATGCACAAGCCTCAGTAGCTGATTT
GATCAACTGGAAGGGAGGGTATCACTGATGGAAGATCAAATGAATGAAATGAAGCAAGAA
GAAAAGTTTAGAGAAAAAAGAATAAAAAGAAATGAACAAAGCCTCCAAGAAATATGGGAC
AAT
>3__chr2_132536909_132543059
TACTCTGAGCTACAGGAGGAAATTCAAACCAAGGGCAAAGAAGTTAAAAACTTTGAAAAA
AATTTAGACGAATGTATATCTAGAATAACCAATGCAGAGAAGTGCTTAAAGGAGCTGATG
GAGCTGAAAGCCAAGGCTTGAGATCTACGTAAAGAATGCAGAAGCTTCAGGAGCCGATGT
GATCAACTGGAAGAAAGGGTATAAGTGATGGAAGAAGAAATGAATGAAATGAAGCAAGAA
GGGAAGTTTAGATAAAAAAGAATAAAAAGAAACGAACAAA-CCTCCAAGAAATATGGGAC
TAC
>3__chr19_random_65277_71304
TATTCCAAGCTATGAGGGGACATTCAAACCAAAGGCAAAGAAGTTGAAAACTTTGAAAAA
AATTTAGAAGAATGTATAACTAGAATAACCAATACAGAGAGGTGCTTAAAGGAGCTGATG
CAGCTGAAAACCAAGGCTTGAGAACTACGTGAAGAATGCAGAAGCCTCAGGAGCTGATGC
CATCAACTGGAACAAAAGGTATCAGTGATGGAAGAGGAAATGAATGAAATGAAGTGAGAA
GGGAAGTTTAGAGAAAAAAGAATAAAAAGAAATGAGCAAAGTCTCCAAGAAATATGGGAC
TAT
>3__chr19_24122162_24128338
TACTCTCAGCTACAGGAGGAAATTCAAACCAAAGGCAAAGAAGTTAAAAACTTTGAAAAA
AATTTAGACGAATGTACAACTAGAATAACCAATACAGAGAACTGCTTAAAGGAGCTGATG
CAGCTGAAAGCCAAGGCTCCAGAACTACGTGAAGAATGCAGAAGCCTCAGGAACCAATGC
AATCAACTGGAAGAAAGGGTATCAGTGATGGAAGATGAAATGAATGAAATGAAGCGAGAA
GGGAAGTTTAGAGAAAAAAGAATAAAAAGAAATGAAAAAAGCCTCCAAGAAATATGGGAC
TAT
>3__chr16_34252028_34258051
TACTCCGAGCTATGGGAGGACATTCAAACCAAAGGCAAAGAAGTTGAAAACTTTGAAAAA
AATTTAGAAGAATGTATAACTAGAATAACCAATACAGAGAAGTGCTTAAAGGAGCTGATG
GAGCTGAAAACCAAGGCTCGAGAACTACGTGAAGAATGCAGAAGCCTCAGGAGCTGATGC
GATCAACTGAAAGAAAGGGTATCAGCGATGGAAGATGAAATGAATGAAATGAAGCGAGAA
GGGAAGTTTAGAGAAAAAAGAATAAAAAGAAATGAGCAAAGCCTCCAAGAAATATGGGAC
TAT
>3__chr16_34166788_34172795
TACTCTGAGCTATGGGAGGACATTCAAACCAAAGGCAAAGAAGTTGAAAACTTTGAAAAA
AATTTAGAAGAATATATAACTAGAATAACCAATACACAGAAGTGCTTAAAGGAGCTGATG
GAGCTGAAAACCAAGGCTCGAGAACTACGTGAAGAATGCAGAAGCCTCAGAAGCCAATGC
GATCAACTGGAAGAAAGGGT-TCAGCGATGGAAGATGAAATGAATGAAATGAAGCAAGAA
GGGAAGTTTAGAGAAAAAAGAATAAAAAGAAATGAGCAAAGTCTCCAAGAAATATGGGAC
TAC
>3__chr17_22534172_22540233
TACTCCGAGCTACAGGAGGAAATTCAAACCAAAGGCAAAGAAGTTAAAAACTTTGAAAAA
AATTTAGATGAATGTATAACGAGAATAACCAATACAGAGAAGTGCTTAAAGGAGCTGATG
GAGCTGAAAGCCAAGTTTCAAGAACTACGTGAAGAATGCAGAAGCCTCAGGAGCCGATGC
GATCAACTGGAAGAAAGGGTATCAGTGATGGAAGATGAAATGAATGAAATGAAGTGAGAA
GGGAAGTTTAGAGAAAAAAGAATAAAAAGAAATGAACAAAGCCTCCAAGAAATATGGGAC
TAT
>3__chr2_126299581_126305721
TACTCCGAGCTACAGGAGGAAATACAAACCAAAGGCAATGAAGTTAAAAACTTTGAAAAA
AATTTAGACAAATGTATAACTAGAATAACCAATACAGAGAAGTGCTTAAAGGAGCTGATG
GAGCTGAAAGCCAAGGCTCCAGAACTACGTGAAGAATGCAGAAGCCTCAGGAGCCGATGC
GATCAACTGGAAGAAAGGGTATCAGTGATGGAAGAGGAAACGAATGAAATGAAGCGAGAA
GGGAAGTTTAGAGAAAAAAGAATAAAAATAAATGAACAAAGCCTCCAAGAAATATGAGAC
TAT
>3__chr19_33360330_33366393
TACTCTGAGCTACGGGAGGAAATTCAAACCAAAGGCAAAGAAGTTGATAACTTTGAAAAA
AATTTAGAAGAATATACAACTAGAATAACTAATACAGAGAAGTGCTTCAAGGAGTTGATG
GAGCTGAAAACCAAGGCTCGAGAACTAAGTGAAGAATGCAGAAGCCTCAGGAGCCGATGC
AATCAACTGGAAGAAAAGGTATCAGCGATGGAAGATGAAATGAATGAAATGAAGCAAGAA
GGGAAGTTTAGAGAAAAAAGAATAAAAAGAAACAAGCAAAGCCTCCAAGAAATATGGGAC
TAT
>3__chr2_114486999_114493173
TACTCCGAGCTACAGGAGGAAATTCAAACCAAAAGCAAAGAAGTTAAAAACTTTGAAAAA
AATTTAGATGAATGTATAACTAGAATAACCAATACAGAGAAGTGCTTAAAGGAGCTGATG
GAGCTGAAAGCCAAGGCTCGAGAACTACGTGAAGAATGCAGAAGCCTCAGGAGCCGATGC
GATCAACTGGAAGAAAGGGTATCAGTGATGGAAGATGAAATGAATGAAATGAAGCGAGAA
GGGAAGTTTAGAGAAAAAAGAATAAAAAGAAATGAACAAAGCCTCCAAGAAATATGGGAC
TAT
>3__chr15_95776928_95783083
TACTCTGAGCTACAGGAGGAAATTCAAACCAAAGGCAAAGAAGTTAAAAACTTTG-AAAA
AATTTAGACGAATGTATAACTAGAATAACCAATACAGAGAAGTGCTTAAAGGAGCTGATG
GAGCTGAAAGCCAAGGTTCGAGAACTATGTGAAGAATGCAGAAGCCTCAGGAGCTGATGC
CATCAACTGGAAGAAAGGCTATCAGTGATGGAAGATGAAATGAATGAAATGAAGTCAGAA
GGGAAGTTTAGAGAAAAAAGAATAAAAGGAAACGAACAAAGCCTCCAAGAAATGTGGGAC
TAT
>3__chr2_154712679_154718840
TACTCCAACCTACAGGAGGAAATTCAAACCAAAGGCAAAGAAGTTGAAAACTTTGAAAAA
AATTTAGACAAATGTAGAACTAGAATAACCAATACAGAGAAGTGCTTAAATGAGCTGATG
GAGCTGAAAGCCAAGGCTCCAGAACTACATGAAGAATGCAGAAGTGTCAGGAGCCGATGC
GATCAACTGGAAGAAAGAGTATCAGTGATGGAAGATGAAATGAATGAAATGAAGCGAGAG
GGGAAGTTTAGAGAAAAAAGAATAAAAAGAAATGAACAAAGCCTCCAAGAAATATGGGAC
TAT
>3__chr16_34560569_34566565
TACTCCAAGCTACGGGAGGATATTCAAACCAAAGGCAAAGAAGTTGAAAACTTTGAAAAA
AATTTCGAAGAATGTATAACTAGAATAACCAATACAGAGAAGTGCTTAAAGGAGCTGATG
GAGCTGAAAACCAAGGCTAGAGAACTACGTGAAGAATGCAGAAGCCTCAGGAGCCGATGC
GATCAACCGGAAGAAAGGGTATCAGCGATGGAAGATGAAATGAATGAAATGAAGCGAGAA
GGGAAGTTTAGAGAAAACAGAATAAAAAGAAATGAGCAAAGCCTCCAAGAAATATGGGAC
TAT
>3__chr19_47965095_47971103
TACTCCAAGCTATGGGAGGACATTCAAACCAAAGGCAAAGAAGTTGAAAACTTTGAAAAA
AATTTAGAAGAATGTATAATTAGAATAACCAATACAGAGAAGTGCTTAAAGGAGCTAATG
GAACTGAAAACCAAGGCTCGAGAACTACGTGAAGAATGCAGAAGCCTCAGGAGCCGATGC
GATCAACTGGAAGAAAGAGTATCAGTGATGGAAGATGAAATGAATGAAATGAAGCGAGAA
TGGAAGTTTAGAGAAAAAAGAATAAAAAGAAATGAACAAAGCCTCCAAGAAATATGAGAC
TAT
>3__chr2_158842897_158849046
TAC---GAGCTACAGGAGGAAATTCAAACCAAAGGCAAAGAAGTTAAAAACTTTGAAAAA
AATTTAGATGAATGTATAACAAGAATAACTAATACAGAGAAGTGCTTAAAGGAGCTGATG
GAGCTGAAAGCCAAGGCATGAGAACTACGTGAAGAATGCAGAAGCCTCAGGAGCCGATGT
GATCAACTGGAAGAAAGGGTATCAGTGATGGAAGATGAAATGAATGAAATGAAGTGAGAA
GGTAAGTTTAGAGAAAAAAGAATAAAAAGAAATGAACAAAGCCTCCAAGAAATATGGGAC
TAT
>3__chr18_29620841_29626990
TACCCCGAGCTACAGGAGGAAATTCAAACCAAAGGCAAAGAAGTCAAAAACTTTGAAAAA
AATTTAGATGAATGTATAACTAGAATAATCAATACAGAGAAGTGCTTAAAGGAGCTGATG
GAGCTGAAAGCCAAGGCTCGAGAACTACATGAAGAATGCAGAAGCCTCAGGAGCTGATGC
AATCAACTGGAAGAAAGGGTATCAGTGATGGAAGATGAAATGAATGAAATGAAGCGAGAA
GGGAAGTTTAGAGAAAAAATAATAAAAAGAAACGAACAAAGCCTCCAAGAAATATGGGAC
TAT
>3__chr19_33452454_33458475
TACTCTGAGCTATGGGAGGAAATTCAAACCAAAGGCAAAGAAGTTGAAAACTTTGACAAA
AATTTAGAAGAATGTACAACTAGAATAACCAATACAGAGAAGTGCTTAAAGGAGCTGATG
GAGCTGAAAACCAAGGCTCGAGAACTACATGAAGAATGCGGAAGCCTCAGGAGCCGATGC
GATTAACTGGAAGTAAGGGTATCAGGGATGGAAGATGAAGTGAATGAAATGAAGCGAGAA
GGGAAGTTTAGAGAAAAAAGAATAAAAAGAAACGAGCAAAGCCTCCAAGAAATATGGGAC
TAT
>3__chr15_98722995_98729029
TACTCCGAGCTACAGGAGGAAATTCAAACCAAAGGCGAAGAAGTTAAAAACTTTGAAAAA
AATTTAGATGAATGTATAACTAGAATGACCAATACAGAGAAGGGCTTAAAGGAGCTGATG
GAGCTGAAAGCCAAGGCTCGAGAACTACGTGAAGAATGCAGAAGCCTCAGGAGCCGATGC
GATCAACTAGAAGAAAGGGTATCAGTGATGGAAGATGAAATGAATGAAATGAAGCGAGAA
GGGAAGTTTAGAGAAAGAAGAATAAAAACAAACAAACAAAGCCTCCAAGAAATATGGGAC
TAT
>3__chr15_96452292_96458316
TACTCCGAGCTACAGGAGGACATTCAAACCAAAGACAAAGAAGTTGAAAACTTTGAAAAA
AATTTAGAAGAATGTATAACTAGAATAACCAATACAGAGAAGTGCTTAAAGGAGCTGATA
GAGCTGAAAACCAAGGCCCGAGAACTACGTGAAGAATGCAGAAGCCTCAGGAGCCGATGC
CATCAACTGGAAGAAAGGGTATCAGTGATGGAAGATGAAATGAATGAAATGAAGCGAGAA
GGGAAGTTTAGAGAAAAAAGAA---AAAGAAACGAGCAAAGCCTCCAAGAAATATGGGAC
TAT
>3__chr2_153816234_153822237
TACTCCGAGCTACGGGAGAACATTCAAACCAAAGGCAAAGAAGTTGAAAACTTTGAAAAA
AATTTAGACGAATGTATAACTAGACTAACCGATACAGAGAAGTGCTTAAAGGAGCTGATG
GAGCTGAAAACCAAGGCTCGAGAACTACGTGAAGAATGCAGAAGCCTCAGGAGCTGATGC
GATCAACTGGAAGAAAGGGTATCAGCGATGGAAGATGAAATGAATGAAATGAAGCGAGAA
GGGAAGTTTAGAGAAAAAAGAATAAAAAGAAACGAGCAAAGCCTCCAAGAAATATGGGAC
TAT
>3__chr2_167418468_167424604
TACTCCGAGCTACAGGAGGAAATTCAAACCAAAGGCAAAGAAGTTAAAAACTTTGAAAAA
AATTTAGACAAATGTATAACTAGAATAACCAATACAGAGAAGTGCTTAAAGGAGTTGATG
GAGCTGAAAGCCAAGGCTCGAGAACTACGTGAAGAATGCAGAAGCCTCAGGAGCTGATGT
GATCAACCAGAAGAAAGGGTATCAGTGATGGAAGATGAAATGAATGAAATGAAGCGAGAA
GGGAAGTTTAGAGAAAAATGAATAAAAAGAAATGAACAAAGCCTCCAAGAAATATGGGAC
TAT
>3__chr2_115850597_115856619
TTCTCCGAGCTATGGGAGGACATTCAAAGCAGAGGCAAAGAAGTTGAAAACTTTGAAAAA
AATTTAGAAGAATGTATAACTAGAATAACCAATACAGAGAAGTGCTTAAAGGAGCTGATG
GAGCTGAAAACCAAGGCTGGAGAACTACGTGAAGAGTGCAGAAGCCTCAGGAGCCGACGC
GATCAACTGGAAGAAAGGGTATTAGTGATGGAAGATGAAATGAATGAAATGAAGTGAGAA
GGGAAGCTTAGAGAAAAAAGAATAAAAAGATACGAGCAAAGCCTCCAAGAAATATGGGAC
TAA
>3__chr18_57128817_57134952
TACTCCAAGCTACAGGAGGAAATTCAAACCGAAGGGGAAGAAGTTAAAAACTTTGAAAAA
AATTTAGATGAAAGTATAACTAGAATAATCAATACAGAGAAGTGCTTAAAGGAGCTGATG
GAGCTGAAAACCAAGGCTCGAGAACTACGTGAAGAATGCAGAAGCCTCAGGAGCCGATGC
GATCAACTGGAAGAAAGGGTATCAGTGATGGAAGATGAAATGAATGAAATGAAGTGAGAA
GTGAAGTTTAGAGAAAAAAGAATAAAAAGAAATGAACAAAGCCTCCAAGAAATATGGGAC
TAT
>3__chr2_14840900_14847052
TACTCCG-GCTACAGGGGGAAATTCAAACCAAAGGCAAAGAAGGTAAAAACTTTGAAAAA
AATTTAGACGAATGTATAACTAGAATAACCAATACAGAGAAGTGCTTAAAGGAGCTGATG
GAGCTGAAAGCCAAGCCTCGAGAACTACGTGAAGAATGCAAGAGCCTCAGGAGCCGATGC
GATCAACTGGAAGAAAGGGTATCAGTGATGGAAGATGAAATGAATGAAATGAAGTGAGAA
GGGAAGTTTAGAGAAAAAAGAATAAAAAGAAATGAACAAAGCCTCCAAGAAATATGGGAC
TAT
>3__chr19_23404775_23410927
CACTCCGAGCTACAGGAGGAAATTCAAACCAAAGGCAAAGAAGTTGAAAACTTTGAAAAA
AATTTAGACGAATGTATAACTAGAATAACCAATACAGAGAAGTGCTTAAAGGAGCTGATG
GAGCTGAAAGCCAAGGCTCGAGAACTACGTGAAGAATGCAGAAGCCTCAGGAACCGATGC
ATTCAACTGGAAGAAAGGGTATCAGTGATGGAAGATGAAATGAATGAAATGAAGCAAGAA
GGGAAGTTTAGAGAAAGAAGAATAAAAAGAAATGAACAAAGCCTCCAAGAAACATGGGAC
TAT
>3__chr18_44996137_45002284
TACTCCGAGCTACAGGAGGAAATTCAAACCGAAGGCAAAGAAGTTAAATACTTCGAAAAA
AATTTAGACGAATGTATAACTAGAATAATCAATAGAGAGAAGTGCTTAAAGGAGCTGATG
GAGCTGAAAGCCAAGGATCGAGAACTACATGAAGAATGCAGAAGCCTCAGGAGCCAATGC
GATCAACTGGAAGAAAGGGTATCAGTGATGCAAGATGAAATGAATGAAATGAAGTGAGAA
GGGAAGTTTAGAGAAAAAAGAATAAAAAGAAACGAACAAAGCCTTCAAGAAATATGGGAC
TAT
>3__chr2_114570346_114576452
TACTCCAAGCTACAGGAGGAAATTCAAACCAAAGGCAAAGAAGTTGAAAACTTTGAAAAA
AATTTAGATGAATGTATAACTAAAATAACCAATACAGAGAAGTGCTTAAAGGAGCTGATG
GAGCTGAAAGCCAAGGCTCAAGAACTACGTGAAGAATGCAGAAGCCTCAGGAGCCGATGC
AATCAACTGGAAGAAAGGGTATCAGTGATGGAAGATGAAATGAATGAAATGAAGCAAGAA
GGGAAGTTTAGAGAAAAAAGAATGAAAAGAAACGAACAAAGCCTCCAAGAAACATGGGAC
TAT
>3__chr2_157527114_157533241
TACTCTGAGCTACAGGAGGAAATTCAAACCAAAGGCAAAGAAGTTAAAAACTTTGAAAAA
AACTTAGACGAATGTATAACTAGAATAACCAATACAGAGAAGTGCTTAAAGGAGCTGATG
GAGCTGAAAGCCAAGGCTCGAGAACTATGTGAAGAATGCAGAAGTCTCAGGAGCCGATGT
GATCAACTGGAAGAAAGGGTATCAGTGATGGAAGATGAAATGAATGAAATGAAGCGAGAA
GGGAAGTTTAGAGAAAAAAGAATAAAAAGAAATGAACAAAGCCTCCAAGAAGTATGGGAC
TAT
>3__chr15_95634405_95640547
TACTCTGAGCTACAGGAGGAAATTCAAACCAAAGGCAAAGAAGTTAAAAACTTTGAAAAA
AATTTAGACGAATGTATAACTAGAATAACCAATACAGAGAAGTGCTTAAAGGAGCTGATG
GAGCTGAAAGCCAAGGCTCGAGAACACCGTGAAGAATGCAGAAGCCTCAGGAAACGATGC
CATCAACTGGAAGAAACGGTATCAGTGATGGAAGATGAAATGAATGAAATGAAGTGAGAA
CAGAAGTTTAGAGAAAAAAGAATAAAAAGAAACGAACAAAGTCTCCAAGAAATATGGGAC
TAT
>3__chr18_50482436_50488566
TACTCCGAGCTACAGGAGGAAATGCAAACCAAAAGCAAAGAAGTTAAAAACTTTGAAAAA
CATTTAGACGAATGTATAACTAGAATAACCAATACAGAGAAGTGCTTAAAGGAGCTGATG
GAGCTGAAAGCCAAGGCTTGAGAACTATGTGAAGAATGCAGAAGCCTCAGGAGCCGACAT
GATCAACTGGAAGAAAGGGTATCAGTGATGGAAGACGAAATGAATGAAATGAAGCAAGAA
GGGAAGCTTAGAGAAAAAAGAATAAAAAGAAATGAACAAAGCCTCTAAGAAATATGGGAC
TAT
>3__chr16_54745928_54752075
TACTCCAAGCTACCGGAGGAAATTCAAACCAAAGGCAAAGAAGTTAAAAACTTTGAAAAA
CATTTAGACGAATGTATAACTAGAATAACCAATACAGAGAAGTGCTTAAAGGAACTGATG
GAGCTGAAAGCCAAGGCTCGAGAACTACGTGAAGAATGCAGAAGCCTCAGGAGCCGATGC
GATCAACTGGAAGAAAGGGTATCAGTGATGGAAGATGAGACGAATGAAATTAAGCGAGAA
GGGAAGTTTAGAG-AAAAAAAATAAAAAGAAATGAACAAAGCCTCCAAGAAATATGGGAC
TAT
>3__chr18_12171637_12177779
TACTCCGAGCTACAGGAGGAAATTCAAACCAAAGGCAAAGAAGTTGAAAACTTTGAAAAA
AATTTAGACGAATGTATAACTAGAATAACCAATACAGAGAAGTGCTTAAAGGAGCTGATG
GAGCTGAAAGCCAAGGCTCGAGAACTACGTGAAGAATGCAGAAGCCTCAGGAGCCGATGC
GATCAACTGGAAGAAAGGGTTTCAGTGATGGAAGATGAAATGAATGAAATGAAGCGAGAA
GGGAAGTTTAGAGAAAAAAGAATAAAAAGAAACGAACAAAGCCTTCAAGAAATATGGGAC
TAT
>3__chr2_118252225_118258362
AACTCCGAGCTACAGGAGGAAATTCAAACCAAAGGCAAAGAAGTTGAAAACTTTGAAAAA
AATTTAGAAGAATGTATAACTAGAATAACCAATACAGAGAAGTGCTTAAAGGAGCTGATG
GAGTTTAA-GCCAATGCTCGAGAACTATGTGAAGAATGCAGAAGCCTCAGGAGCCGATGC
AATCAACTGGAAGAAAGGGTATCAGTGATGGAAGATGAAATGAATGAACTGAAGCAAGAA
GGGAAGTTTAGAGAAAAAAGAATAAAAAGGAATGAACAAAGCCTCCAAGAAATATGGGAC
TAT
>3__chr2_102856912_102863065
TACTCCAAGCTACAGAAGGAAATTCAAACCAAAGGCAAAGAAGTTAAAAACTTTGAAAAA
AATTTGGATGAATGTATAACTAGAATAACCAATACAGAGAAGTGCTTAAAGGAGCTGATG
GAGCTGAAAGCCAAGGCTCGAGAACTATGTGAAGAATGCAGAAGCCTCAGGAGCCGATGT
GATCAACTGGAAGAAAGGGTATCAGTGATGGAAGATGAAATGAATGAAATGAAGCGAGAA
GGGAAGTTTAGAGAAAAAAGAATAAAAAGAAACGAACAAAGCCTCCAAGAAATATGGGAC
TAT
>3__chr16_12071542_12077661
TACTCTGAGCTACAGGAGGAAATTCAAACCAAAGGCAAAGAAGTTGAAAACTTTGA-AAA
AATTTAGACGAATGTATAACTAGAATAACCAATATAGAGAAGTGCTTAAAGGAGCTGATG
GAGCTGAAAGCCAAGGCTCGACAACTAGGTGAAGAATGCAGAAGCCTCAGGAGCCGATGC
GATCAACTGGAAGAAAGGGTATCAGTGATGGAAGATGAAATGAATGAAATGAAGTGAGAA
GGGAATTTGAGAGAAAAAAGAATAAAAAGAAACGAACAAAGCCTCCAAGAAATATGGGAC
TAT
>3__chr17_51812662_51818841
TACTCCGAGCTACAGGAGGCAATTCAAACCAAAGGCAAACAAGTTGAAAACTTTGAAAAA
AATTTAGATGAATGTATAACTAGAATAACCAATACAGGGAATTGCTTAAAGGAGCTGATG
GAGCTGAAAGCCAAGGCTCGAGAACTACGTGAAGAATGCAGAAGCCTCAGGAGCCGATGC
AATCAACTGGAAGAAAGGGTATCAGTGATAGAAGATGAAATGAATGAAATGAAGCGAGAA
GGGAAGTTTAGAGAAAAAAGAATAAAAAGAAACGAACAAAGCCTCCAAGAAATATGGGAC
TAT
>3__chr16_31856380_31862548
TAGTCCGAGCTACAGGAGTAAATTCAAACCAAAGGCAAAGAAGTTAAAAACTTTGAAAAA
AATTTAGATGAATGTATAACTAGAATAACCAATACAGAGAAGTGCTTAAAGGAGCTGATG
GAGCTGAAAGCCAAGGCTCAAGAACTATGTGAAGAATGCAGAAGCCTCAGGAGCTGATGC
GATCAACTGGAAGAAAGGGTATCAGTGATGGAAGATGAAATGAATGAAATGAAGCGGGAA
GGGAAGTTTAGAGAAAAAAGAATAAAAAGAAACAAACAAAGCCTCCAAGAAATATGGGAC
TAT
>3__chr2_148796884_148802893
TACTCCGAGCTATGGAAGGACATTCAAACCAAAGGCAAAGGAGTTGAAAACTTTGAAAAA
AATTTAAAAGAATGTATAACTAGAATAACCAATACGGAGAAGTGCTTAAAGGAGCTGATG
GAGCTGAAAACCAAGGCTCGATAACTATGTGAAGAATGCAGAAGCCTCAGGAGCCAATGC
GATCAACTGGAAGAAAGGGTATCAGCGATGGAAGATGAAATGAATGAAATGAAGCGAGAA
GGGAAGTTTAGAGAAAAAAGAATAAAAAGAAACGAGCAAAGCCTCCAAGAAATATGGGAC
TAT
>3__chr16_61583774_61589897
TACTCCGAGCTACAGGAGGAAATTCAAACCAAAGGCAAAAAAGTTGAAAACTTTGAAAAA
AATTTAGAAGAATGTATAACTAGAATAACCAATACAGAGAAGTGCTTAAAGGAGC-----
----TGAAAGCCAAGGCTCGAGAACTACGTGAAGAATGCAGAAGCCTCAGGAGCCAATGC
GATCAACTGGAAGAAAGGGTATCAGTGATGGAAGATGAAATGAATGAAATGAAGCGAGAA
GGGAAGTTTAGAGAAAAAAGAATAAAAAGAAACGAACA-AGCCTCCAAGAAATATGGGAC
TAT
>3__chr18_75145610_75151754
TACTCTGAGCTACAGGAGGAAATTCGAACCAAAGGCAAAGAAGTTAAAAATTTTGAAAAA
AATTTAGACGAATGTATAACTAGAATAACCAATACAGAGAAGTGCTTAAAGGAGCTGATG
GAGCTGAAAGCCAAGTCTCGAGAACTACATGAAGAATGCAGAAGCCTCAGGAGCCGATGT
GATCAACTGGAAGAAAGGGTATCAGTGATGGAAGATGAAATGAATGAAATGAAGTGAGAA
GGGAAGTTTAGAGAAAAAAGAATAAAAAGAAATGAACAAAGCCTCCAAGAAACATGAGAC
TGT
>3__chr16_31548700_31554840
TACTCCGAGCTACAGGAGGAAATTCAAACCAAAGGCAAAGAAGTTGAAAACTTTGAAAAA
AATTTAGACAAATGTATAACTAGAATAACCAATACAGAGAAGTGCTTAAAGGAGCTGATG
GAGCTGAAAGCCAAGGCTCGAGAACTACGTGAAGAATGCAGAAGCCTCAGGAGCCAATGT
GATCAACTGGAAGAAAGGGTATCAGTGATGGAAGATGAAATGAATGAAATGAAGAGAGAA
GGGAAGTTTAGAGAAAAAAGAATAAAAAGAAATGAACAAAGCCTCCAAGAAATATGGGAC
TAT
>3__chr19_8767521_8773672
TACTCCGAGCTACAGGAGGAAATTCAAACCAAAGGCAAAGAAGTTGAAAACTTTGAAAAA
AATTTAGACGAATGTATAACTAGAATAACCAATACAGAGAAGTGCTTAAAGGAGCTGATG
GAGTTGAAAGCCAAGGCTCAAGAACTACGTGAAGAATGCAGAAGCCTCAGGAGCCGATGC
AATCAACTGGAAGAAAGGGTAGCAGTGATGGAAGATGAAATGAATGAAATGAAGTGAGAA
GGGAAGTTTAGAGAAAAAAGAATAAAAAGAAATGAACAAAGCCTCCAAGAAATATGGGAC
TAT
>3__chr2_161362090_161368223
TACTCCGAGCTACAGGAGGAAATTCAAACCAAAGGCAAAAAAGTTGAAAACTTTGAAAAA
AATTTAGACGAATGTATAACTAGAATAACCAATACAGAGAAGTGCTTAAAGGAGCTGATG
GAGCTGAAAGCCAAGGCTCGAGAACTACGTGAAGAATGCAGAAGACTCAGGAGGCGATGC
GATCAACTGGAAGAAAGGGTATCAGTGATGGAAGATGAAATGAATGAAATGAATCGAGAA
GGGAAGTTTAGAGAAAAAACAATAAAAAGAAATGAACAAAGCCTCCAAGAAATATGAGAC
AAT
>3__chr16_16746399_16752540
TACTCCGAGCTACACGAGGAAATTCAAAGCAAAGGCAAAGAAGTTAAAAACTTTGAAAAA
AATTTAGACAAATGTATAACTAGAATCACCAATAGAGAGAAGTGCTTAAAGGAGCTGACG
GAGCTGAAAGCCAAGGCTCGAGAACTACGTGAAGAATGCAGAAGCCTCAGGAGCCAATGC
GATCGACTGGAAGAAAGGGTATCAGTGATGGAAGATGAAATGAATGAAATGAAGCAAGAA
GGGAAGTTTAGAGAAAAAGGAATAAAAAGAAACGAACAAAGCCTCCAAGAAATATGGGAC
TAT
>3__chr16_18526874_18533016
TACTCCGAGCTACAGGAGGAAATTCAAAGCAAAGGCAAAAAAGTTAAACACTTTGAAAAA
AATTTAGACGAATGTATAACTAGAATCACCAATAGAGAGAAGTGCTTAAAGGAGCTGATG
GAGCTGAAAGCCAAGGCTCGAGAACTACGTGAAGAATGCAGAAGCCTCAGGAGCCAATGC
GATCGACTGGAAGAAAGGGTATCAGTGATGGAAGATGAAATGAATGAAATGAAGCGAGAA
GGGAAGTTTAGAGAAAAAGGAATAAAAAGAAACGAACAAAGCCTCCAAGAAATATGGGAC
TAT
>3__chr16_57568916_57574936
TACTCCGAGCTATGGGAGGAAATTCAAACCAAAGGCAAAGAAGTTGAAAACTTTG-AAAA
AATTTAGAAGAATGTATAACTAGAATAACCAATACAGAGAAGTGCTTAAAGATGCTGATG
GAGCTGAAAACCAAGCCTCGAGAACTACGTGAAGAATGCAGAAGCCTCAGGAGCCAATGC
AATCAACTGGAAGAAAGGGTATCAGCGATGGAAGATGAAATGAATGAAATGAAGCGAGAA
GGGAAGTTTAGAGAAAAAAGAATAAAAAGAAATGAGCAAAGCCTCCAAGAAATATGGGAC
TAT
>3__chr2_172760222_172766388
TACTCCGAGCTACAGGAGGAAATTCAAACCAAAGGCAAAGCAGTTAAAAACTTTGAAAAA
AATTTAGACGAATGTATAACTAGAATAACCAATACAGAGAAGTGCTTAAAGGAGCTGATG
GAGCTGAAAGCCAAGGCTCGAGAACTACGTGAAGAATGCAGAAGCCTCAGGAGCCAATGC
GATCAACTGGAAGAAAGGGTATCAGTGATGGAAGATGAAATGAATGAAATGAAGCAAGAA
GGGAAGTTTAGAGAAAAAAGAATAAAAAGAAATGAACAAAGCCTCCAAGAAATATGGGAC
TAT
>3__chr16_45126761_45132950
TACTCCGAGCTACAGGAGGAAATTCAAACCAAAGGCAAAGAAGTTAAAAACTTTGAAAAA
AATTTAGACGAATGTATAACTAGAATACCCAATACAGAGAAGTGCTTAAAGGAGCTGATG
GAGCTGAAAGCCAAGGCTCAAGAACTACATGAAGAATGCACAAGCCTCAGGAGCCGATCC
CATCAACTGGAAGAAAGGGTATCAGTGATGGAAGATGAAATGAATGAAATGAAGGGAGAA
GGGAAGTTTAGAGAAAAAAGAATAAAAAGAAACAAACAAAGCCTCCAAGAAATATGGGAC
TAT
>3__chr18_52343799_52349959
TACTCCAAGCTACAGGAGGAAATTCAAACCAAAGGCAAAGAAGTTAAAAACTTTGAAAAA
AATTTAGACGAATGTATAACTAGAATAACCAATACAGAGAAGTGCTTAAAGGAGCTGATG
GAGCTGAAAACCAAGGCTTGAGAACTACGTGAAGAATGCAGAAGCCTCAGGAGCCGATGC
AATCAACTGGAAGAAAGGGTATCAGTGATGGAAGATGAAATGAATGAAATGAAGTGAGAA
GGGAAGTTTAGAGAAAAAGGAATAAAAAGAAAAGAACAAAGCTTCCAAGAAATAAGAGAC
TGT
>3__chr2_109094520_109100673
TACTCTGAGCTACAGAAGGAAATTCAAACCAAAGGCAAAGAAGTTGAAAACTTTGAAAAA
AATTTAGACAAATGTATAACTAGAATAACCAATACAGAGAAGTGCTTAAAGGAGCTGATG
GAGCTGAAAGCCAAGGCTCTAGAACTACGTGAAGAATGCAGAAGCCTCAGGAGCCGATGT
GATCAACTGGAAGAAAGGGTATCAGTGATGGAAGATGAAATGAATGAAATGAAGTGAGAA
GGGAAGTTTAGAGAAAAAAGAATAAAAAGAAACGAACAAAGCCTCCAAGAAATATGGAAC
TAT
>3__chr18_43417689_43423854
TACTCCAAGCTACAGGAGGAAATTCAAACCAAAGGCAAAGAAGTTAAAAACTTTGAAAAA
AATTTAGACGAATGTATAACTAGAATAACCAATACAGAGAAGTGCTTAAAGGAGCTGATG
GAGCTGAAAGCCAAGGCTTGAGAACTACATGAAGAATGCAGAAGCCTCAGGAGCCAATGC
GATCAAATGGAAGAAAGGGTATCAGTGATGGAAGATGAAATGAATGAAATGAAGCGAGAA
GGGAAGTTTAGACAAAAAAGAATAAAAAGAAACAAACAAAGCCTCCAAGAAATATGGGAC
TAT
>3__chr2_14559028_14565184
TACTCTGAGCTATAGGAGGAAATTCAAACCAAAGACAAAGAAGTTGAAAACTTTGAAAAA
AATTTAGACGAATGTATAACTAGAATAACCAATACAGAGAAGTGCTTAAAGGAGCTGATG
GAGCTGAAATTCAAGGCTCAAAAACTACGTGAAGAATGCAGAGGCCTCAGGAGCTGATGC
GATCAACTGGAAGAAAGGGTATCAGTGATGGAAGATGAAATGAATGAAATGAAGCGAGAA
GGGAAGTTTAGAGAAAAAAGAATAAAAAGAAATGAACAAAGCCTCCAAGAAATATGGGAC
TAT
>3__chr2_161321676_161327847
TACTCCGAGCTACAGGAAGAAATTCAAACCAAAGGCAAAGAAGTTGAAAACTTTGAAAAA
AATTTAGACGAATGGATAACTAAAATAACCAATACAGAGAAGTGCTTAAAGGAGCTGATG
GAGCTGAAAGCCAATGCTCAAGAACTATGTGAAGAATGCAGAAGACTCAGGAGCTGATGT
GATCAACTGGAAGAAAGGGTGTCAGTGATGGAAGATGAAATGAATGAAATGAAGCGATAA
GGGAAGTTTAAAG-AAAAAGAATAAAAAGAAACGAACAAAGCCTCCAAGAAATATGGGAC
TAT
>3__chr17_29434154_29440317
TACTCCAAGCTACAGGAGGAAATTCAAACCAAAGGCAAAGAAGTTAAAAACTTTGAAAAA
AATTTAGAAGAATGTATAACTAGAATAACCAATACAGAGAAGTGATTAAAGGAGCTGATG
GAGCTGAAAGCCAAGGCTCGAGAACTATGTGAAGAATGCAGAAGCCTCAGTAGCCAATGC
GATCAACTGGAAGAAAGGGTATCAGTGATGGAAGATGAAATGAATGAAATGAAGTGAGAA
GGGAAGTTTAGAGAAACAAGAATAAAAAGAAATGAACAAAGCCTCCAAGAAATATGGGAC
TAT
>3__chr18_24074406_24080402
TACTCCGAGCTACGGGAGGACATTCAAACCAAAGGCAAAGAAGTTGAAAACTTTGAAAAA
AATTTAGAAGAATGTATAACTAGAATAACCAATACAGAGAAGTACTTAAAGGAGCTGATG
GAGCTGAAAACCAAGGCTCGAGAACTACGTGAAGAATGCAGAAGCCTCAGGAGCCGATGC
GATTAACTGGAAGAAAGGGTATCAGCAATGGAAGATGAGATGAATGAAATGAAGCGAGAA
GGGAAGTTTAGAGAAAAAAGAATAAAAAGAAACGAGCAAAGCCTCCAAGAAATATGGGAC
TAT
>3__chr16_64142532_64148682
TACTCCGAGCTACAGGAGGAAATTCAAACCAAAAGCAAAGAAGTTTAAAACTTTGAAAAA
AATGTAGACAAATGTATAACTAGAATAACCAATATAGAGAAGTGCTTAAAGGAGCTGATG
GAGCTAAAAGCCAAGGCTTGAGAACTACGTGAAGAATGCAGAAGCCTCAGGAGCCGAAGC
AATCAACTGGAAGAAAGGGTATCAGTGATGGAAGATGAAATGAATGAAATGAAGTGAGAA
GGGAAGTTTAGAGAAAAAAGAATAAAAAGAAAGGAACAAAGCCTCCAAGAAATATGGGAC
TAT
>3__chr16_45774170_45780195
TACTCTGAGCTACAGGAGGACATTCAAACCAAAGGCAAAGAAGTTGAAAACTTTGAAAAA
AATTTAGAAGAATGTATAACTACAATAACCAATACAGAGAAGTGCTTAAAGGAGCTGATG
GAGCTGAAAACCAAGGCTCGAGAACTAGGTGAAGAATGCAGAAGCCTCAGGAGCCGATGC
GATCAACTGGAAGAAAGGGTATCAGCAATGAAA---------GATGAAATGAAGCGAGAA
GGGAAGTTTAGAGAAAAAAGAATAAAAAGAAATGAGCAAAGCCTCCAAGAAATATGGGAA
TAT
>3__chr16_61711357_61717380
TACCCCGCGCTACGGGAGGACATTCAAACGAAAAGCAAAGAAGTTGAAAACTTTGAAAAA
AATTTAGAAGAATGTATAACTAGAATAACCAATACAGAGAAGTGCTTAAAGGAGCTGATG
GAGCTGAAAACCAAGGCTTGAGAACTACGTGAAGAATGCAGAAACCTCAGGAGCCGATGT
GATTAACTGGAAGAAAGGGTATCAGCGATGGAAGATGAAATGAATGAAATGAAGTGAGAA
GGGAAGTTTAGAGAAAAAAGAATAAAAAGAAATGAGCAAAGCCTCCAAGAAATATGGGAC
TAT
>3__chr18_31594271_31600374
TAC---AAGCTACAGGAGGAAGTTCAAACCAAAGGCAAAGAAGTTAAAAACTTTGAAAAA
AATTTAGACGAATGTATAACTAGAATAACCAATACAGAGAAGTGCTTAAAGGAGCTGATG
GAGCTGAAAGCCAAGGCTCGAGAACTACGTGAAGAATGCAGAAGCCTCATGAGCTGATGC
AATCAACTGGAAGAAAGGGTATCAGTGATGGAAGATCAAATGAATGAAATGAAGCGAGAA
GGGAAGTTTAGAGAAAAAAGAATAAAAAGAAATGAACAAAGCCTCCAAGAAATATGGGAC
TAT
>3__chr2_15497076_15503242
TACTCCGAGCTACAGGAGGAAATTCAAACCAAAGGCAAAGAATTTGAAAACTTTGAAAAA
AATTTAGACGAATGTATAACTAGAATAACCAATACAGAGAAGTGCTTAAAGGAGCTGATG
GAGCTGAAAGCCAAGGCTGGAGAACTACGTGAAGAATGCAGAAGCCTCAGGAGCCGATGC
GATCAACTGGAAGAAAGGGTATCAGCGATGGAAGATGAAATGAATGAAATGAAGCGAGAA
GGGAAGTTTAGAGAAAAAAGAATAAAAAGAAACGAACAAAGCCTCCAAGAAATATGGGAC
TAT
>3__chr19_37770259_37776341
TAC---GAGCTACAGGAGGAAATTCAAACCAAAGGCAAAGAAGTTAAAAACTTTGAAAAA
AATTCAGACGAATGTATAACTAGAATAACCAATACAGAGAAGTGCTTAAAGGAGCTGATG
GAGCCGAAAGCCAAGGCTCAAGAACTACGTGAAGAATGCAGAAGCCTCAGGAGCCGATGC
GATCAACTGGAAGAAAGGGTATCAGCGATAGAAGATGAAATGAATGAAATGAAGCAAGAA
GGGAAGTTTAGAGAAAAAATA--------AAATGAATAAAGCCTCCAAGAAATATGGGAC
TAT
>3__chr19_41880666_41886808
TACTCTGAGCTACAGGAAGAAATTCAAACCAAAGGCAAAGAAGTTGAAAACTTTGAAAAA
AATTTAGATGAATGTATAACTAGAATAACCAACACAGAGAAGTGCTTAAAGGAGCTGATG
GAGCTGAAAGCCAAGGCTCGAGAACTACATGAAGAATGCAGAAGCCTCAGGAGCCGATGC
GATCAACTGGAAGAAAGGGTATCAATGATGGAAGATCAAATGAATGAAATGAAGCAAGAA
GGGAAGTTTAGAGAAAAAAGAATAAAAAGAAACGAACAAAGCCTCCAAGAAATATGGGAC
TAT
>3__chr18_30728737_30734890
TACTCCGAGCTACAGGAGGAAATTCAAACCAAAGGCAAAGAAGTTGAAAACTTTGAAAAA
AATTTAGACGAAGGTATAACTAGAATAACCAATACAGAGAAGTGCTTAAAGGAGCTGATG
GAGCTGAAAGCCAAGGCTCGAGAACTACATGAAGAATGCAGAAGCCTCAGGAGCCAATGG
GATCAACTGGAAGAAAGGGTATCAGTGATGGAAGATTAAATGAATGAAATGAAAAGAGAA
GGGAAGCTTAGAGAAAAAAGAATAAAAAGAAACGAACAAAGCCTCCAAGAAATATGGGAC
TAT
>3__chr18_62533292_62539322
TACTCCGAGCTACGGGAGGAGATTCAAACCAAAGGCAAACAAGTTGAAAACTTTGAAAAA
AGTTTAGAAGAATGTATAACTAGAATAACCAATACAGAGAAGTGCTTAAAGGAGCTGATG
GAGCTGAAAGCCAAGGCTCGAGAACTACGTGAAGAATGCAGAAGCCTCAGGAGCCGATGC
GATCAACTGGAAGAAAGGGTATCAGCAATGGAAGATGAAGTGAATGAAATGAAGTGAGAA
GGGAAGTTTAGAGAAAAAAGAATAAAAAGAAACGAGCAAAGCCTCCAAGAAATATGGGAC
TAT
>3__chr2_156031387_156037402
TACTCCGAGCTACGGGAGGACATTCAAACCAAAGGCAAAGAAGTTGAAAACTTTGAAAAA
AATTTAGAAGAATGTATAACTAGAATAACCAACACAGAGAAGTGCTTAAAGGAGCTGATG
GAGCTGAAAACCAAGGCTCAAGAACTACATGAAGAATGCAGAAGACTCAGGAGCCGATGC
GATCAACTGGAAGACAGGGTATCAGCGATGGAAGATGAAATGAATGAAATGAAGTGAGAA
GGGAAGTGTAGAGAAAAAAGAATAAAAAGAAATGAACAAAGCCTCCAAGAAATATGGGAC
TAT
>3__chr2_168227712_168233730
TACTCTGAGCTATGGGAGGAAATTCAAACCAAAGGCAAAGAAGTTGAAAACTTTCAAAAA
AATTTAGAAGAATCTATAACTTGAATAACCAATACAGAGAAGTGCTTAAAGGATCTGATG
GAGCTGAAAACCAAGGCTCGAGAACTACGTGAAGAATGCAGAAGCCTCAG---CCGATGC
GATCAACTGGAAGAAAGGGCATCAGCGATGGAAGATGAAATGAATGAAATGAAGCGAGAA
GGGAAGTTTAGAGAAACAAGAATAAAAAGAAATGAACAAAGCCTCCAAGAAATATGGGAC
TAT
>3__chr2_137783547_137789574
TACTCCGAGCTATGGGAGGACATTCAAACCAAAGGCAAAGAAGTTGAAAACTGTGAAAAA
AATTTAGAAGAATGTATAACTAGAATAACCAATACAGAGAAGTGCTTAAAGGAGCTGACG
GAGCTGAAAACCAAGGCTCAAGAACTACGTGAAGAATGCAGAAGCCTCAGGAGCCGATGT
GATCAACTGGAAGACAGGGTATCAGTGATGGAAGATGAAATGAATGAAATGAAGCGAGAA
GGGAAGTTTAGAGAAAAAAGAATAAAAAGAAATGAGCAAAGCCTCCAAGAAATATGGGAC
TAT
>3__chr17_65119680_65125835
TACTCTGAGCTACAGGAGGAAATTCAAACCAAAGGCAAAGAAGTTAAAAACTGAAAAAAA
AATTTAGACGAATGTATAACTAGAATAATCAATACAGAGAAGTGCTTAAAGGAGCTGATG
GAGCTGAAAGCCAAGGCTCGAGAACTAAGTGAAGAATGCAGAAGCCTCAGGAGCTGATGT
GATCAACTGGAAGAAAGGGTATCAGTGATGGAAGTTGAAATGAATAAAATGAAGCGAGAA
GGGAAGTTTAGAGAAAAAAGAATAAAAAGAAACGAACAAAGCCTTCAAGAAATATGGGAC
TAT
>3__chr15_87388139_87394151
TACTCCGAGCTACGGGAGGACATTCAAACCAATGGCAAGGAAGTTGAAAACTTTGAAAAA
AATTTAGAAGAATGTATAACTAGAATAACTAATACAGAGAAGTGCTTAAAGGAGCTGATG
GAGCTGAAAACCAAGGCTCGAGAACTACGTGAAGAATGCAGAAGCCTCAGGAGCTGATGC
GATCAACTGGAAGAAAGGGTATCAGTGATGGAAGATGAAATGAATGAAATGAAGAGAGAA
GGGAAGTTTAGAGAAAAAAGAATAAAAAGAAATGAGCAAAGCCTCCAAGAAATATGCGAC
TAT
>3__chr16_63948148_63954142
TACTCCGAGCTACGGGAGGAAATTCAAACCAAAGGCAAAGAAGTTGAAAACTTTGAAAAA
AGTTTAGAAGAATATATAACTAGAATAACCAATACAGAGAAGTGCTTAAAGGAGCTGATG
GAGCTGAAAACCAAGGCTCGAGAACTACGTGAAGAATGCAGAAGCCTCAGGAGCAGATGC
GATCAACTGGAAGAAAGGGTATCAGTGATGGAAGATGAAGTGAATGAAATGAAGCGAGAA
GGGAAGTTTAGAG--------A-AAAAAGAAGCAAGCAAAGCCTCCAAGAAATATGGGAC
TAT
>3__chr17_11705068_11711214
TAC---GAGCTACAGGAGGAAATTCAAACCAAAGGCAAAGAAGTTAAAAACTTTGAAACA
AATTTAGACGAATGTATAACTAGAATAACCAATACAGAGAAGTGCTTAAAGGAGCTGATG
GAGCTGAAAGCCAAGGCACGAGAACTACATGAAGAATGCAGAAGCCTCAGGAGCCAATGT
GATCAACTGGAAGAAAGGGTATCAGTGATGGAAGATGAAATGAATGAAATGAAGTGAGAA
CGGAAGTTTAGAGAAAAAAGAATAAAAAGAAACGAACACAGCCTCCAAGAAATATGGGAC
TAT
>3__chr2_118123231_118129261
TACTCTGAGCTATGGGAGGACATTCAAACCAAAGGCAAAGAAGTTGAAAACTTTGAAAAA
AATTTAGAAGAATTTATAACTAGAATAACCAATACAGAGAAGTGCTTAAAGGAGCTGGTG
GAGCTGAAAACCAAGGCTCGAGAACTACGTGAAGAATGCAGAAGCCTCAGGAGCCGATGC
AATCAACTGGAAGAAAGGG------CGATGGAAGATGAAATGAATGAAATGAAGCGAGAA
GGGAAGTTTAGAGAAAAAAGAATAAAAAGAAATGAGGAAAGCCTCCAAGAAATATGGGAC
TAT
>3__chr17_30745082_30751077
TACTCCGAGCTACGGGAGGACATTCAAACCAAAGGCAAAGAAGTTGAAAACTTTGAAAAA
AATTTAGAAGAATGTATAACTAGATTAACCAATACAGAGAAGTGCTTAAAGGAGCTGATG
GAGCTGAAAACCAAGGCTCGAGAACTACGTGAAGAATGCAGAAGCCTCAGGAGCCGATGC
GATCAACTGGAAGAAAGGGTATCAGCGATGGAA---------GATGAAATGAAGTGAGAA
GGGAAGTTTAGAGAAAAAAGAATAAAAAGAAACGAGCAAAGCCTCCAAGAAATATGGGAC
TAT
>3__chr19_34408527_34414562
TACTCCGAGCTACAGGAGGACATTCAAACCAAAGGCAAAGAAGTTGAAAACTTTGAAAAA
AATTTAGAAGAATGTACAACTAGAATAACCAATACAGAGAAGTGCTTAAAGGAGCTAATG
GAGCTGAAAACCAAGGCTCGAGAACTACGTGAAGAATGAAGAAGCCTCAGGAGCCGATGC
GATCAACTGGAAGAAAGGGTATCAGCGATGGAAGATGAAATGAATGAAATGAAGCGAGAA
GGGAAGTTCAGAGAAAAAAGAATAAAAAGAAACGAGCAAAGCCTCCAAGAAATATGGGAC
TAT
>3__chr2_167267482_167273501
TACTCCGAGCTATGGGAGGACATTCAAACCAAAGGCAAAGAAGTTGAAAACTTTGAAACA
AATTTAGAAGAATGTATAACTAGAATAACCAATACAGAGAAGTGCTTAAAGGAGCTGATG
GAGCTGAAAACCAAGGCTCGAGAACTATGTGAAGAATGCAGAAGCCTCAGGAGCCGATGC
GATCAACTGGAAGAAAGGGTATCAGCAATGGAAGATGAAATGAATGAAATGAAGCGAGAA
GGGAAGTTTAGAGAAAAAAGAATAAAAAGAAACGAGCAAAGCCTCCAAGAAATATGGGAC
TAT
>3__chr2_168399799_168405945
TAC---AAGCTACAGGAGGAAATTCAAACCAAAGGCAAAGAAGTTAAAAACTTTGAAAAA
AATTTAGAAGAATGTATAACTAGAATAACCAATACAGAGAAGTGCTTAAAGGAGCTGATG
GAGCTGAAAGCCAAGGCTCGAGAACTATGTGAAGAATGCAGAAGCCTCAGGAGCCGATGC
GATCAACTGGAAGAAAGGGTATCAGCAATGGAAGATGAAATGAATGAAATGAAGCAAGAA
GGGAAGTTTAGAGAAAAAAGAATAAAAAGAAACGAACAAAGCCTCTAAGAAATATGGGAC
TAT
>3__chr18_25808_31823
TACTCTGAGCTACGGGAGGACATTCAAACCAAAGGCAAAGAAGTTGAAAACTTTGAAAAA
AATTTAGAAGAATGTATAACTAGAATAACCAATACAGAGAAGTGCTTAAAGGAGCTGATG
GAGCTGAAAACCAAGGCTCGAGAACTACGTGAAGAATGCAGAAGGCTCAGGAGCCGATGC
GATCAACTGGAAGAAAGGGTATCAGCGATGCAAGATGAAATGAATGAAATGAAGCGAGAA
GGGAAGTTTAGAGAAAAAAGAATAAAAAGAAATGAGCAAAGCCTCCAAGAAATATGGGAC
TAT
>3__chr16_54190211_54196225
TACTCTGAGCTACAGGAGGACATTCAAACCAAAGGCAAAGAAGTTGAAAACTTTGAAAAA
AATTTAGAAGAATGTATAACTAGAATAACGAATACAGAGAAGTGCTTAAAGGAGCTGATG
GAGCTGAAAACCAAGGCTTGAGAACTACGTGAAGAACGCAGAAGCCTCAGGAGCCAATGC
AATCAACTGGAAGAAAGGGTATCAGCAATGGAAGATGAAATGAATGAAATGAAGCGAGAA
GGGAAGTTTAGAGAAAAAAGAATAAAAAGAAATGAGCAAAGCCTCCAAGAAATATGGGAC
TAT
>3__chr18_73256921_73262946
TACTCCGAGCTACGGGAGGACATTCAAACCAAAGGCAAAGAAGTTGAAAACTTTGAAAAA
AATTTAGAAGAATGTATAACTAGGATAACCAATACAGAGAAGTGCTTAAAGGAGCTGATG
GAGCTGAAAACCAAGGCTCGACAACTACGTGAAGAATGCAGAAGCCTCAGGAGCCGATGC
GATCAACTGGAAGAAA----ATCAGCGATGGAAGATGAAATGAATGAAATGAAGCGAGAA
GGGAAGTTTAGAGAAAAAAGAATAAAAAGAAATGAGCAAAGCCTCCAAGAAATATGGGAC
TAT
>3__chr2_118097300_118103324
TACTCTGAGCTACGGAAGGACATTCAAACCAAAGGCAAAGAAGTTGAAAACTTTGAAAAA
AATTTAGAAGAATGTAAAACTAGAATAACCAATACAGAGAAGTGCTTAAAGGAGCTGATG
GAGCTGAAAACCAAGGCTCGAGAACTATGTGAAGAATGCAGAAGCCTCAGGAGCCGATGC
AATCAACTGGAAGAAAGGGTATCAGTGATGGAAGATGAAATGAATGAAATGAAGCGAGAA
GGGAAGTTTAGAGAAAAAAGAATAAAAAGAAATGAGCAAAGCCTCCAAGAAATATGGGAC
TAT
>3__chr2_113945529_113951592
TACTCCGAGCTATGGGAGGACATTCAAACCAAAGGCAAAGAAGTTGAAAACTTTGAAAAA
AATTTAGAAGAATGTATAACTAGAATAACCAATACAGAGAAGTGCTTAAAGGAGCTGATG
GAGCTGAAAACCAAGGCTCAAGAACTACGTGAAGAATGCAGAAGCCTCAGGAGCCGATGC
GATCAACTGGAAGAAAGGGTATCAGCGATGAAATATGAAATGAATGAAATGAAGCAAGAA
GGGAAGTTTAGAGAAAAAAGAATAAAAAGAAACAAACAAAGCCTCCAAGAAATATGGGAC
TAT
>3__chr16_51988330_51994329
TACTCCGAGCTATGGGAGGACATTCAAACCAAAGGCAAAGAAGTTGAAAACTTTGAAAAA
AATTTAGAAGAATGTATAACTAGAATAACCAATACAGAGAAGTGCTTAAAGGAGCTGATG
GAGCTGAAAACCAAGGCTCGAGAACTACGTGAAGAATGCAGAAGCCTCAGGAGCTGATAC
GATCAACTGGAAGAAAGGGTATCAGCGATGGAAGATGAAATGAATGAAATGAAGTGAGAA
GGGAAGTTTAGAGAAAGAAGAATAAAAAGAAATGAGCAAATCCTCCAAGAAATATGGGAC
TAT
>3__chr2_143280315_143286332
TACTCCGAGCTATGGGAGGACATTCAAACCAAAGGCAAAGAAGTTGACAACTTTGAAAAA
AATTTGGAAGAATATATAACTAGAATAACCAATACAGAGAAGTGCTTAAAGGAGCTGATG
GAGCTGAAAACCAAGGCTCGAGAACTACGTGAAGAATGCTGAAGCCTCAGGAGCCGGTGC
GATCAACTGGAAGAAAGGGTATCAGCGATGGAAGATGAAATGAATGAAATGAAGCGAGAA
GGGAAGTTTAGAGAAAAAAGAATAAAAAGAAACAAGCAAAGCCGCCAAGAAATATGGGAC
TAT
>3__chr2_124102771_124108788
TACTCTGAGCTACGGGAGGACATTCAAACCAAAGGCAAAGAAGTTGAAAACTTTGAAAAA
AAATTAGAAGAATGTATAACTAGAATAACCAATACAGAGAAGTGCTTAAAGGAGCTGATG
GAGCTGAAACCCAAGGCTCGAGAACTATGTGAAGAATGCAGAAGCCTCAGGAGCCTATGC
GATCAACTGGAAGAAAGGGTATCAGCAATGGAAGATGAAATGAATGAAATGAAGCGAAAA
GGGAAGTTTAGAGAAAAAAGAATAAAAAGAAATGAGCAAAGCCTCCAAGAAATATGGGAC
TAT
>3__chr2_13790847_13796860
TACTCTGAGCTACGGGAGGACATTCAAACCAAAGGCAAAGAAGTTGAAAACTTTGAAAAA
AATTTAGAAGAATGTATAACTAGAATAACCAATACAGAGAAGTGCTTACAGGAGCTGATG
GAGCTGAAAACCAAGGCTCAAGAACTACGTGAAGAATGCAGAAGCCTCAGGAGCCGATGC
AATCAACTGGAAGAAAGGGTATCAGCAATGGAAGATGAAATGAATGAAATGAAGCGAGAA
GGGAAGTTTAGAGAAAAAAGAATAAAAAGAAATGAGCAAAGCCTCCAAGAAATATGGGAC
TAT
>3__chr17_63915860_63921878
TACTCTGAGCTATGGGAGGACATTCAAACCAAAGGCAAAGAAGTTGAAAACTTTGAAAAA
AATTTAGAAGAATGTATAACTAGAATAACCAATACAGAGAAGTGCTTAAAGGAGCTGATG
GAGCTGAAAACCAAGGCTTGAGAACTACGTGAAGAATGCAGAAGCCTCAGGAGCCGGTGC
GATCAACTGGAAGAAAGGGTATCAGCGATGGAAGATGAAATGAATGAAATGAAGCGAGAA
GGGAAGTTTAGAGAAAAAAGAATAAAAAGAAATGAGCAAAGCCTCCAAGAAATATGGGAC
TAT
>3__chr2_118277827_118283855
TACTCTGAGCTACGGGAGGACATTCAAACCAAAGGCAAAGAAGTTGAAAACTTTGAAAAA
AATTTAGAAGAATGTATAACTAGAATAACCAATACAGAGAAGTGCTTAAAGGAGCTGATG
GAGCTGAAAACCAAGGCTCGAGAACTACATGAAGAATGCAGAAGCCTCAGGAGCTGATGC
GATCAACTGGAAGAAAGGGTATCAGCGATGGAAGATGAAATGAATGAAATGAAGCGAGAA
GGGAAGTTTAGAGAAAAAAGAATAAAAAGAAATGAGCAAAGCCTCCAAGAAATATGGGAC
CAT
>3__chr2_176332570_176338603
TACTCTGAGCTATGGGAGGACAATCAAACCAAAGGCAAAGAAGTTGAAAACTTTGAAAAA
AATTTAGAAGAATGTATAACTAGAATAACCAATACAGAGAAGTGCTTAAAGGAGCTGATG
GAGCTGAAAACCAAGGCTCGAGAACTACGTAAAGAATGCAGAAGCCTCAGGAGCCAATGC
GATCAACTGGAAGAAAGGGTATCAGCGATGGAAGATGAAATGAATGAAATGAAGTGAGAA
GGGAAGTTTAGAGAAAAAAGAATAAAAAGAAATGAGCAAAGCCTCCAAGAAATATGGGAC
TAT
>3__chr18_49291819_49297811
TACTCTGAGCTACGGGAGGACATTCAAACCAAAGGCAAAGAAGTTGAAAACTTTGAAAAA
AATTTAGAAGAATGTATAACTAGAATAACCAATACAGAGAAGTGCTTAAAGGAGCTGATG
GAGCTGAAAACCAAGGCTGGAGAACTATGTGAAGAATGCAGAAGCCTCAGGAGCCGATGC
AATCAACTGGAAGAAAGGGTATCAGCAATGGAAGATGAAATGAATGAAATGAAGCAAGAA
GGGAAGTTTAGAGAAAAAAGAATAAAAAGAAATTAGCAAAGCCTCCAAGAAATATGGGAC
TAT
>3__chr19_11976627_11982630
TACTCTGAGCTACGGGAGGACATTCAAACCAAAGGCAAAGAAGTTGAAAACTTTGAAAAA
AATTTAGAATAATGTATAACTAGAATAACCAATACAGAGAAGTGCTTAAAGGAGCTGATG
GAGCTGAAAACCAAGGCTCGAGAACTACGTGAAGAATGCAGAAGCCTCAGGAGCCGATGC
GATCAACTGGAAGAAAGGGTATCAGCAATGGAAGATGAAATGAATGAAATGAACCGAGAA
GGAAAGTTTAGAGAAAAAAGAATAAAAAGAAACGAGCAAAGCCTCCAAGAAATATGGGAC
TAT
>3__chr17_64506880_64512884
TACTCTGAGCTACGGGAAGACATGCAAACCAAAGGCAAAGAAGTTGAAAACTTTGAAAAA
AATTTAGAAGAAAGTATAACTAGAATAACGAATACAGAGAAGTGCTTAAAGGAGCTGATA
GAGCTGAAAACCAAGGCTCGAGAACTACGTGAAGAATGCAGAAGCCTCAGGAGCCCACGT
GATCAACTGGAAGAAAGGGTATCAGCGATGGAAGATGAAATGAATGAAATGAAGCGAGAA
GGGAAGTTTAGAGAAAAAAGAATAAAAAGAAATCAGCAAAACCTCCAAGAAATATGGGAC
TAT
>3__chr16_84824403_84830417
TACTCTGAGCTACGGGAGGACATTCAAACCAAAGGCAAAGAAGTTGAAAACTTTGAAAAA
AATTTAGAAGAATGTATAACTAGAATAACCAATACAGAGAAGTGCTTAAAGGAGCTGATG
GAGCTGAAAACCAAGGCTCCAGAACTACGTGAAGAATGCAGAAGCCTCAGGAGCCGATGC
GATCAACTGGAAGAAAGGGTATCAGCAATGGAAGATGAAATGAATGAAATGAAGCGAGAA
GGGAAGTCTAGAGAAAAAACAATCAAAAGAAATGAGCAAAGCCTCCAAGAAATATGGGAC
TAT
>3__chr18_32069096_32075113
TACTCTGAGCTACGGGAGGACATTCAAACCAAAGGCAAAGAAGTTGAAAACTTTGAAAAA
AATTTAGAAGAATGTATAACTAGAATAACCAATACAGAGAAGTGCTTAAAGGAGCTGATG
GAGCTGAAAACCAAGGCTCGAGAACTACACGAAGAATGCAGAAGCCTCAGGAGCTGATGT
GATCAACTGGAAGAAAGAGTATCAGCAATGGAAGATGAAATGAATGAAATGAAGCAAGAA
GGAAAATTTAGAGAAAAAAGAATAAAAAGAAACGAGCAAAGCCTCCAAGAAATATGGGAC
TAT
>3__chr18_23113514_23119540
TACTCTGAGCTACGGGAGGACATTCAAACCAAAGGCAAAGAAGTTGAAAACTTTGAAAAA
AATTTAGAAGAATGTATAACTAGAATAACCAATACAGAGAAGTGCTTAAAGGAGCTGATG
GAGCTGAAAACCAAGGCTCGAGAACTATGTGAAGAATGCAGAAGCCTCAGGAGCCGATGT
GATCAACTGGAAGAAAGGGTATCAGCAATGGAAGATGAAATGAATGAAATGAAGCGAGAA
GGGAAAGTTAGAGCAAAAAGAATAAAAAGAAATGAGCAAAGCCTCCAAGAAATATGGGAC
TAT
>3__chr2_174100264_174106291
TACTCTGAGCTACGGGAGGACATTCAAACCAAAGGCAAAGAAGTTGAAAACTTTG-AAAA
AATTTAGAAGAATATATAACTAGAATAACCAATACAGAGAAGTGCCTAAAGGAGCTGATG
GAGCTGAAAACCAAGGCTCGAGAACTACGTGAAGAATGCAGAAGCCTCAGGAGCTGATGC
GATCAACTGGAAGAAAGGGTATCAGCAATGGAAGATGAAATGAATGAAATGAAGCGAGAA
GGGAAGTTTAGAGAAAAAAGAATAAAAAGAAACGAGCAAAGCCTCCAAGAAATATGGGAC
TAT
>3__chr18_51705642_51711668
TACTCTGAGCTACGGGAGGACATCCAAACCAAAGGCAAAGAAGTTGAAAACTTTGAAAAA
AATTTAGAAGAATGTATAACTAGAATAACCAATACAGAGAAGTGCTTAAAGGAGCTGATG
GAGCTGAAAACCAAGGCTCGAGAACTACGTGAAGAATGCAGAAGCCTCAGGAGCCGATGC
AATCAACTGGAAGAAAGGGTATCAGCGATGGAAGAGGCAATGAATGAAATGAAGCGAGAA
GGGAAGTTGAGAGAAAAAAGAATAAAAAGAAATGAGCAAAGCCTCCAAGAAATATGGGAC
TAT
>3__chr2_122520251_122526295
TACTCTGAGCTACGGGAGGACATTCAAACCAAAGGCAAAGAAGTTGAAAACTTTGAAAAA
AATTTAGAAGAATGTATAACTAGAATAACCAACACAGAGAAGTGCTTAAAGGAGCTGATG
GAGCTGAAAACCAAGGCTCGAGAACTACGTGAAGAATGCAGAAGCCTCAGGAGCCGATGC
GATCAACTGGAAGAAAGGGTATCAGCGATGGAAGATGAAATGAATGAAATGAAGCGAGAA
GGGAAGTTTAGAGAAAAAAGAATAAAAAGAAATGAGCAAAGCCTCCAAGAAATATGGGAC
TAT
>3__chr2_176530563_176536684
TTCTCCAAGCTAAAGGAGGATGTTCGAACCCATCGCAAGGAAGCTATAAACCTTGAAAAA
AGATTAGACAAATGGCTAACTAGAATAAACAGCATAGAGAAGACCTTAAATGACCTGATG
GAGCTGAAAACCATAGCACGAGAACTACGTGATGCATGCACAAGCTTCAGTAGCCGATTT
CATCAAACAGAAGAAAGGGTATCAGTGATTGAAGATCAAATGAATGAAATGAAGCAAG--
---AAGTTTAGAGAGAAAAGAGTAAAAAGAAATGAACAAAGCATCCAAGAAATATGGGAC
TAT
>3__chr20_43722468_43728612
TTCTCCGAGCTAAAGGAGGATGTTTGAACCCATTGCAAGGAAGCTAAAAACCATAAGAAA
AAGTCAGATGAATGGCTAACCAGAATAAACAGTGTAGAGAAGACCTTAAATGACCTGATG
GAGCTGAAAACCATGGCACGAGAACTTCGTGATGCATGCACAAGCTTCAATAGCCAATGC
-ATCAAGTGGAAGAAAGGGTATCAGTGATTGAAGATCAAATTAATGAAATAAAGTGAAAA
GACAAGGTTAGAGAAAAAAGAGTAAAAAGAAATGAACAAAGCCTCCAAGAAATACGGGAC
TAT
>3__chr21_random_707165_713298
TACTCCGAGCTACAGGAGGAAATTCAAACCAAAGGCAAAGAAGTTGAAAACTTTGAAAAA
ACTTTAGACGAATGTGTAACTAGAATAACCAATATAGAGAAGTGCTTAAAGGAGCTGATG
GAGCTGAAAGCCAAGGCTCGAGAACTATGTGAAGAATGCAGAAGCCTCAGGAGATGATGA
GATCAACTGGAAGAAAGCGTATCAGTGATGAAAGATGAAATGAATGAAATGAAGCAAGAA
GGGAAGTTTAGAAAAAAAAGAATAAAAAGAAATGAACAAAGCCTCCAAGAAATATGGGAC
TAT
>3__chr21_9758522_9764575
TACTCCGAGTTACAGAAGGACATTCAAACCAAAGGCAAAGAAGTTGAAAACATTGAAAAA
AATTTAGAAGGATGTATAACTAGAATAATCAACACAGAGAAGTGCTTAAAGGAGCTGATG
GAGCTGAAAGCCAAAGTTCAAGAAGTACGTGAAGAATGCAGAAGCCTCAGGAGCTGATAT
GATCAACTGGAAGAAACAGTATCAGCAATGGAAGATGAAGTGGATGAAATGAAGCAAGAA
AGGAAATTTAGAGAAAAAAGAATAAAAAGAAATAAGTAAAGCCTCCAAGAAATATGGGAC
TAT
>3__chr3_113361807_113367922
ATCTCTGAGCTAAAGGAGGAAGTTCGAACCCATGGCAAAGAAGTTAAAAACCTTGAAAAA
AACTTAGACGAATGGCTAACTAGAATAACCAATGCAGAGAAGTCCTTAAAGGACCTGAGG
GAGCTGAAAACCATGGCACAAGAACTACGTGATGAACGCACAAGCCTCAGTAGCCGATTT
GATCAACTGGAAGAAAGGATATCAGTGATGGAAGATCAAATGAATGAAATGAAGTGAGAA
GAGAAGTTTAGAGAAAAAAGAATAAAAAGAAATGAATAAAGCCTCCAAGAAATATGGGAC
TAT
>3__chr22_26809520_26815705
TGCTCTGAGCTAAAGAAGGAAGTTCGAACCAATGGCAAAGAAGTTAAAAACTTTGAAAAA
AAATTAGACGAATGGATAACTAGAATAATCAATGCAGAGAAGTCCTCAAAGGACCTGATG
GAGCTGAAAACCATGGCATGAGAACTACGTGATGAATGCACAAGCCTCAGTAGTCGATGC
GATCAACTGGAAGAAAGGGTATCAGTGATGGAAGACGAAATGAATCAAATGAAACGTGAA
GAGAAGTTTAGAGAAAAAAGAATAAAAAGAAATGAACAAACCCTCCAAGAAATATGGGAC
TAT
>3__chr20_21938071_21944234
TACTCTGAGCTACAGGAGGAAATTCAAACCAAAGGCAAAGAAGTTAAAAACTTTGAAAAA
AATTTAGGTGAATGCATAACTAGAATAACCAATGCAGAGAAGGGCTTAAAGAAGCTGATG
GAGCTGAAAGCCAAGGCTTGAGAACTACATGAAGAATGCAGAAGCCTCAGGAGCCAATGC
GATCAACTGGAAGAAAGGGTATCAGTGATGGAAGATGAAATGAATGAAATGAAACAAGAA
GGGAAGTTTAGAGAAAAAAGAATAAAAGGAAACGAACAAAGCCTCCAAGAAATATGGGAC
TAT
>3__chr2_58252254_58258427
TACTATGAGCTACAGGAGGAAATTCAAACCAAAGGCGAAGAAGCTGAAAACTTTGAAAAA
AATTTAGACGAATGCATAACTAGAATAACCAATACAGAGAAGTGCTTAAAGCAGCTGATG
GAGCTGAAAGCCAAGACTTGAGAACTACGTGAAGAATACAGAAGCCTCAGGAGCCGATGC
GATCAACTGGAAGAAAGGGTATCAGTGACGGAAGATGAAGTGAATGAAATGAAGCAAGAA
GGGAAGCTTAGAGAAAAAAGAATAACAAGAAACGAACAAAGCCTCCAAGAAATATGGCAC
CAT
>3__chr20_25642293_25648449
TACTCTGAGCTACAGGAGGAAATTCAAACCAAAGGCAAAGAAGTTAAAAACTTTGAAAAA
AATTAAGACGAATGTATAACTAGAATAACCAATACAGAGAAGTGCTTAAAGGAGCTGAAG
ATGCTGAAAGCCAAGGCTCAAGAACTACGTGAAGAATGCAGAAGCCTCAGGAGCCGATGC
AATCAAATGGAAGAAAGGGTATCAGTGATGGAAGATGAAATGAATGAAATGAAGCGAGAA
GGGAAGTTTAGAGAAAAAACAATAAAAAGAAATGAATAAAGCCTCCAAGAAATATGGGAC
TAT
>3__chr20_21969103_21975252
TACTCTGAGCTACAGGAGGAAATTCAAACCAAAGGCAAAGAAGTTGAAAACTTTGAAAAA
AATTTAGACAAATGTATAACTAGAATAACCAATACAGAGAAGTGCTTAAAGGAGCTGATG
GAGCTGAAAGCCAAGGCTCAAGAACCACGTGAAGAAAGCAGAAGCCTCAGGAGCTGATGC
GATCAACTGGAAGAAAGGGTATCAGTGATGGAAGATGAAATGAATGAAATGAAGTGAGAA
GGGAAGTTTAGAGAAAAAAGAATAAAAAGAAATGAACAAAGCCTCCAAGAAATATGGGAC
TAT
>3__chr2_209373610_209379760
TACTCCGACCTACAGGAGGAAATTCAAACCAAAGGCAAAGAAGTTGAAAACTATGAAACA
ACTTTAGACGAATGTATAACTAGAATAACCAATGCAGAGAAGTGCTTAAAGGAGCTGATG
GAGCTGAAAGCCAAGGCTCGAGAACTACGTGAAGAATACAGAAGCCTCAGGAGCCAATGC
TATCAACTGGAAGAAACGGTATCAGTGATGGAAGATGAACTGAATGAAATGAAGCGAGAA
GGGAAGTTTAGAGAAAAAAGAATAAAAAGAAACGAACAAAGCCTCCAAGAAATATGGGAC
TAT
>3__chr2_66707725_66713871
TACTCCGAGCTACAGGAGGAAATTCAAACCAAAGGCAAAGAAGTTAAAAACGTTGAAAAA
AATTTAGACGAATGTATAACTAGAGTAACCAATACAGAGAAGTGCTTAAAGGAGCTGATG
GGGCTGAAAGCCAAGGCTCGAGAACCACGTGAAGAATGCAGAAGCCTCAGGAGCCGAAGC
GATCAACT-GAAGAAAGGGTATCAGTGATGGAAGATGAAATGAATGAAATGAAGCGAGAA
GAGAAGTTTAGGGAAAAAAGAATAAAAAGAAATGAACAAAGCCTCCAAGAAATACGGGAC
TAT
>3__chr2_97508316_97514461
TACTCTGAGCTACAGGAGGAAATTCAAACCAAAGGCAAAGAAGTTAAAAACTTTGAAAAA
AATTTAGATGAATGTATACCTAGAATAACCAATACAGAGAAGTGCTTAAAGGAGCTGATG
GAGCTGAAAGCGGAGGCTCGAGAACTACGTGAAGAATGCAGAAGCCTCAGAGGCCGATGC
GATCAACTGGAAGAAAGGGTATCAGTGATGGAACATGAAATGAATGAAATGAAGCGAGAA
GGGAAGTTGAGAGAAGAAAGAATAAAAAGAAATGAACAAAGTCTCCAAAAAATATGGGAC
TAT
>3__chr2_95899005_95905165
TACTCTGAGCTACAGGAGGAAATTCAAACCAAAGGCGAAGAAGTTAAAAACTTTGAAAAA
AATTTAGACGAATGTATACCTAGAATAACCAATACAGAGAAGTGCTTAAAGGAGCTGATG
AAGCTGAAAGCCGAGGCTCGAGAACTATGTGAAGAGTGCAGAAGCCTCAGGAGCCGATGC
AATCAACTGGAAGAAAGGGTATCAGTGATGGAAGATGAAATGAATGAAATGAAACGAGAA
GGGAAGTTGAGAGAAAAAAGAATGAAAAGAAACAAACAAAGCCTCCAAGAAATATGGGAC
TAA
>3__chr2_97255090_97261241
TACTCTGAGCTACAGGAGGAAATTCAAACCAAAGGCAAAGAAGATAAAAACTTTGAAAAA
AATTTAGACGAATGTATACCTAGAATAACCAATACAGAGAAGTGCTTAAAGGAGCTGATG
AAGCTGAAAGCCGAGGCTCGAGAACTACGTGAAGAGTGCAGAAGCCTCAGGAGCCGATGC
AATCAACTGGAAGAAAGGGTATCAGTGATGGAAGATGAAATGAATGAAATGAAACGAGAA
GGGAAGTTGAGAGAAAAAAGAATGAAAAGAAACAAACAAAGCCTCCAAGAAATATGGGAC
TAA
>3__chr2_66004827_66010981
TACTCCAAGCTACAGGAGGAAATTCAAACCAAAGCCAAAGAAGTTGAAAACTTTGAAAAA
AATTTAGACGAATGTATAACTAGAATAACCAATACAGAGAAGTGCTTAAAGGAGCTGATG
GAGCTGAAAGCCAAGGCTCGAGAACTACGTGAAGAATGTAGAAGCCTCAGGAGCCGATGC
GATCAACTGCAAGAAAGGGAATCAGTGATGGAAGACGAAATGAATGAAATGAAGCGAGCA
GTGAAGTTTACAAAAAAAAGAATAAAAAGAAATGAACAAACCCTCCAAGAAATAC-GGAC
TAT
>3__chr2_56632237_56638384
TACTCCAAGCTACAGGAGGAAATTCAAACCAAAGGCAAAGAAGTTGAAAACTTTGAAAAA
ACTTTAGACGAATGTATAACTAGAATAAGCAATACAGAGAAGTGCTTAAAGGAGCTGATG
GAGCTGAAAGTCAAGGCTTGAGAACTACGTGAAGAATGCAGAAGCCTCAGGAGCCGATGC
GATCAACTGGAAGAAAGGGTATCAGTGATGGAAGATGAAATGAATGAAATGAAGTGAGAA
GGGAAGTTTAGAGAAAAAAGAATAAAAAGAAATGAACAAAGCCTCCAAGAAATATGGGAC
TAT
>3__chr2_179958729_179964862
TACTCCGAGCTACAGGAGGAAATTCAAACCAAAGGCAAAGAAGTTGAAAACTTTGAAAAA
AATTTAGACGAATGTATAACTAGAATAACCAATATAGAGAAGTGCTTAAAGGAGCTGATG
GAGCTGAAAGCCAAGGCTTGAGAACTACGTGAAGAATGAAGAAGCCTCAGGAGCCAATGC
GATCAACTGGAAGAAAGGGTATCACCTATGGAAAATGAAATGAATGAAATGAAGCGAGAA
GGGAAATTTAGAGAAAAAAGAATAAAAACAAATGAGCAAAGCCTCCAAGAAATATGGGAC
TAT
>3__chr3_110709734_110715937
TACTCCGAGCTACAGGAGGGAATTCAAACCAAAGGCAAAGAACTTGAAAACTTTGAAAAA
AATTTAGACGAATGTATAACTAGAATAACCAATACAGAGAAGTGCTTAAAGGAGCTGATG
GAGCTGAAAGCTAAGGCTCGAGAACTACGTGAAGAAGGCAGAAGCCTCAAGAGCCGATGC
GATCAACTGGAAGAAAGGGTATCAGTGATGGAAGATGAAATGAATGAAATGAAGCGAGAA
GGGAAGTTTAGAGAAAAAAGAATAAAAAGAAATGACCAAAGCCTCCAAGAAATATGGGAC
TAT
>3__chr3_100260216_100266349
TACCCCAAGCTACTGGAGGAGATTCAAATTAAAGGAAAAGAAGTTAAAAACTTCGAAAAA
AATTTAGACGAATTTATAACTAGGATAACCAATACAGAGAAGTGCTTAAAGGAACTGATG
GAGCTGAAAGCCAAGGCTCGAGAACTACGTGAAGAATGCAGAAGCCTCAGGAGCCGATGT
GATCAACTGGAAGAAAGGGTATCAGTGATGCAAGATGAACTGAATGAAATGAAGTGAGAA
GGGAGGTTTAGAGAAAAAAAAATAAAAAGAAATG-ACAAAGCCTCCAAGAAATATGGGAC
TAT
>3__chr2_84305374_84311545
TACTCTGAGCTACAGGAGGAAATTCAAACAAAAGGCAAAGAAGTTGAAAACTTTGAAAAA
AATTTAGACAAACGTATAACTAGAATAACCAACACAGAGAAGTGCTTAAAGGAGCTGATG
GAGCTGAAAGCCAAGGCTCGAGAACTACATGAAGAATGAAGAAGCCTCAGGAGCCGATGT
GATCAACTGGAAGAAAGGGTATCAGTGATGGAAGACGAAATGAATGAAATGAAATGAGAA
GGGAAGTTTAGAGAAAAAAGAATAAAAAGAAATGAACAAAGCCTCCAAGAAATATGGGAC
TAT
>3__chr2_196095972_196102064
TACTTCGAGCTGCAGGAGGAAATTCAAACCAAAGGCAAAGAAGTTGAAAACTTTGAAAAA
AATTTAGACGAATGTGTAACTAGAATAACCAATACAGAGAAGTGCTTAAAGGAGCTGATG
GAGCTGAAAGCCAAGGCTCGAGAACTACGTGAAGAATGCAGAAGCCTCAGGAGCCGATGC
GATCAACTGGAAGAAAGGGTATCAGTGATGGAAGATGAAATGAATGAAATGAAGAGAGAA
AGGAAGTTTAGAGAAAAAAGAATAAAAAGAAA----CAAAGCCTCCAAGAAATATGGGAC
TAT
>3__chr20_43749945_43756034
TAC---GAGCTACAGGAGGAAATTCAAACCAAAGGCAAAGAAGTTAAAAACTTTGAAAAA
AATTTAGACGAATGTATAACTAGAATAACCAATACAGAGAAGTGCTTAAAGGAGCTGATG
GAGCTGAAAGCCAAGGCTCGAGAACTACATGAAGAATGCAGAAGCCTCAGGAGCCAATGT
GATCAACTGGAAGAAAGGGTATCAGTGATGGAAGAC-----GAATGAAATGAAGCGAGAA
GGGAAGTTTAGAGAAAAAGGAATAAAAACAAATGAACAAAGCCTCCAAGAAATATGGGAC
TAT
>3__chr2_179634154_179640297
TACCCCGAGCTACAGGAGGAAATTCAAACCAAAGGCAAAGAAGTTAAAAACTTTGAAAAA
AATTTAGACGAAAGTATAACTAGAATAACCAATACAGAGAAGTGCTTAAAGGAGCTGATG
GAGCTGAAAGCCAAAGTTCAAGAACTACAGGAAGAATGCAGAAGCCTCAGGAGCCGATGC
AATCAACTGGAAGAAATGGTATCAGTGATGAAAGATGAAATGAATGAAATGAAGCAAGAA
GGGAAGTTTAGAGAAAAAAGAATAAAAAGAAATGAACAAAGCCTCCAAGAAATATGGGAC
TAT
>3__chr2_35185431_35191579
TACTCTGAGCTACAGGAGGAAATTCAAACCAAAGGCAAAGAAGTTGAAAACTTTGAAAAA
AATTTAGACAAATGTATAGCTAGAATAACCAATACAGAGAAGTGCTTAAAGGAGCTGATG
GAGCTGAAAGCCAAGGCTCGAGAACTACGTGAAGAATGCAGAAGCCTCTGGAGCTGATGC
GATCAACTGCAAGAAAGGGTATCAGTGATGGAAGGTGAAATGAATGAAATGAAGTGAGAA
GGGAAGTTTGGAGAAAAAAGAATAAAAATAAACTAACAAAGCCTCCAAGAAATATGGGAC
TAT
>3__chr20_17043436_17049563
TACTCCGAGCTACAGGAGGAAATTCAAACCAAAGGCAAAGAAGTTGAAAACTTTGAAAAA
AATTTAGAAGAATGTATAACTGGAATAAACAATACAGAGAAGTGCTTAAAGGAGCTGATG
GAGCTGAAAGCCAAGGCTCGAGAACTACGTGAAGAATGCAGAAGCCTCAGGAGCTGTTGC
GATCAACTGGAAGAAAGGGTATCAGTGATGGAAGATGAAATGAATGAAATGAAGCAAGAA
GGGAAGTTTAGAGAAAAAAGAATAAAAAGAAATGGACAAAGCCTCCAAGAAATATGGGAC
TAT
>3__chr3_108535282_108541459
TACTCCGAGCTACAGGAGGAAATTCAAACCAAAGGCAATGAAGTTAAAAACTTTGAAAAA
AATTGAGAAGAATGTATAACTAGAATAACCAATACAGAGAAGTGCTTAAAGGAGCTGATG
GAGCTGAAAG-----------------------------------CTCAGGAGCCGATGC
GATCGACTGGAAGAAAGGGTATCAGTGATGGAAGATGAAATGAATGAAATGAAGTGAGAA
GGGAAGTTTAGAGAAAAAAGAATAAAAAGAAATGAACAAAGCCTCCAAGAAATATAGGAC
TAT
>3__chr2_76425787_76431962
TACTCCAAGCTACAGGAGGAAATTCAAACCAAAGGCAAAGAAGTTAAAAACTTTGAAAAA
AATTTAGAAGAATGTATAACTAGCATAACCAATACAGAGAAGTGCTTAAAGGAGCTAGTG
GAGCTGAAAGCCAAGGCTCGAGAACTACATGAAGAATGCAGAAGCCTCAGGAGCCGATGC
AATCAACTGGAAGAAAGGTTTTCAGTGATGGAAGATGAAATGAATGAAATGAAGTGAGAA
GGGAAGTTTAGAGAAAAAAGAATAAAAAGAAACGAACAAAGCCGCCAAGAAATATGAGAC
TAT
>3__chr20_53908693_53914862
TACTCCGAGCTACAGGAGGAAATTCAAACCAAAGGCAAAGAAGTTAAAAACTTTGAAAAA
AAATTAGACGAATGTATAACTAGAATAACCAATACAGAGAAGTGCTTAAAAGAGCTGATA
GAGCTGAAAGCCAAGGCTCGAGAACTACATGAAGAATGCAGAAGCCTCAGGAGCCGATGC
AATCAACTGGAAGAAAGGGTATCAGTGATGGAAGATGAAATGAATGAAATGAAGCAAGAA
GGGAAGTTTAGAGAAAAAAGAATAAAAAGAAACGAACAAAGCCTCCAAGAAATAAGGGAC
TAT
>3__chr2_209319460_209325614
TACTCTGAGCTACAGGAGGAAATTCAAACCAAAGGCAAAGAAGTTGAAAACCTTGAAAAA
AATTTAGATGAATGTATAACTAGAATAACCAATACAGAGAAGTCCTTAAAGGAGCTGATG
GAACTGAAAGTCAAGGCTCGAGAAATACGTGAAGAATGCAGAAGCCTCAGGAGCTGATAC
AATCAACTGAAAGAAAGGGTATCAGTGATGGAAGATGAAATGAATGAAATGAAGCCAGAA
GGGAAGTTTAGAGAAAAAAGAATAAAAAGAAATGAGCAAAGCCTCCAA-AAATATGGGAC
TAT
>3__chr20_53270251_53276415
TACTCCGAGCTACAGGAGGAAATTCAAACCAAAGGCAAAGAAGTTAAAAACTTTGAAAAA
AATTTAGACAAATGTATAACTAGAATAACCAATACAGAGAAGTGCTTAAAGGAGCTGATG
GAGCTGAAAGCCAGGCCTCGAGAACTACGTGAAGAATGCAGAAGCCTCAGGAGCCGATGC
AATCAACTGGAAGAAAGGGTATCAGCAATGGAAGATGAAATGAATGAAATGAAGCAAGAA
GGGAAGTTTAGAGAAAAAAGAATAAAAAGAAATGAGCAAAGCCTCCAAGAAATATGGGAC
TAT
>3__chr20_23825489_23831643
TACTCCAAGCTACAGGAGGAAATTCAAACCAAAGGCAAAGAAGTTGAAAACTTTG-AAAA
AATTTAGACTAATGTATAACTAGAATAACCAATACAGAGAAGTGCTCAAAGGAGCTGATG
GAGCTGAAAGCCAAGGCTCGAGAACTACGTGAAGAATGCAGAAGCCTCAGGAGCCAATGC
GATCAACTGGAAGAAAGGGTATCAGTGATGGAAGATCAAATGAATGAAATGAAGTGAGAA
GGTAAGTTTAGAG-AAAAAGAATAAAAAGAAACGAACAAAGCCTCCAAGAAATATGGGAC
TAT
>3__chr2_76171283_76177419
TACTCCAAGCTACAGGAGGAAATTCAAACCAAAGGCAAAGAAGTTAAAAACTTTGAAAAA
AATTTAGACGAATGTATAACTAGAATAACCAGTACACAGAAGTGCTTAAAGGAGCTGATG
GAGCTGAAAGCCAAGGCTCGAGAACTACGTGAAGAATGCAGAAGCCTCAGGAGCCGATGC
GATCAACTGGAAGAAAGGGTATCAGCGATGGAAGATGAAATGAATGAAATGAAGCGAGAA
TGGAAGTTTAAAGAAAAAAGAATAAAAAGAAACGAACAAAGCCGCCAAGAAATATGGGAC
TAT
>3__chr2_196316853_196322961
TACACTGAGCTACAGGAGGAAATTCAAACCAAAGGCAAAGAAGTTAAAAACTTTGATAAA
AATTTAGACGAATGTGTAACTAGAATAACCAATAGAGAGAAGTGCTTAAAGGAGCTGATG
GAGCTGAAAGCCAAGGCTCAAGAACTACGTGAAGAATGCAGAAGCCTCAGGAGCCGATGC
GATCAACTGGAAGAAAGGGTATCAGTGATGGAAGATGAAATGAATGAAATGAAGCGAGAA
GGGAAGTTTAGAGAAAAAAGAATAAAAAGAAATGAACAAAGCCTCCAAGAAATATGGGAT
TAT
>3__chr21_14460912_14467068
TACTCCGAACTACGGGAGGACATTCAAACCAAACGCAAAGAAGTTGAAAACTTTGAAAAA
AATTTAGACGAATGTATAACTAGAATAAGCCATACAGGGAAGTGCTTAAAGGAGCTAATG
GAGCTGAAAGCCAAGGCTCGAGAACTATGTGAAGAATGCAGAAGACTCAGGGGCCGATGC
GATCAACTGGAAGAAAGGGTATCAGTGATGGAAGATGAAATGAATG-AATGAAGCAAGAA
GGGAAGTTTAGAGAAAAAAGAATAAAAAGAAATGAACAAAGCCTCCAAGAAATATGGGAC
TAT
>3__chr21_16208773_16214926
TACTCCAAGCTACAGGAGGAAATTCAAACCAAAGGCAAAGAAGTTGAAAAC--TGAAAAA
AATTAAGACGAATGTATAACTAGAATAACCAATACAGAGAAGTGCTTAAAGGAGCTGATG
GAGCTGAAAGCCAAGGCTCAAGAACTACGTGAAGAATGCAGAAGCCTCAGGAGCCGATGC
AATCAACTGGAAGAAAGTGTATCAGTGATGGAAGATGAAATGAATGAAATGAAGCGAGAA
GGGAAGTTTAGAGAAAAAAGAATAAAAAGAAATGAACAAAGCCTCCAAGAAATATGGGAC
TAT
>3__chr2_76803469_76809667
TAATCTGAGCTACGGGAGGAAATTCAAACCAAAGGCAAAGAAGTTAAAAACTTTGAAAAA
AATTTAGACGAATGTGTAACTAGAATAACCAATACAAAGAAGTGCTTAAAGGAGCTGATG
GAGCTGAAGGCCAAGGCTCAAGAACTATATGAAGAATGCTGAAGCCTCAGGAGCCCATGC
GATCAACTGGAAGAAAGGTTTTCAGTGATGGAAGATGAAATAAATGAAATGAAGCGAGAA
GGGAAGTTTAGAGAAAAAAGTATAAAAAGAAACCAACAAAGCCTCCAAGAAATATGAGAC
TAT
>3__chr2_21284922_21291114
TACTCTGAGCTAAAGGAGGAAATTCAAACCAAAGGCAAAGAAGATAAAAACTTTGAAAAA
AATTTAGACGAATGTATAACTAGAATAACCAATACAGAGAAGTGCTTAAAGGAGCTGATG
GAGCTGAAAGCCAAGGCTTGAGAACTACGTGAAGAATGCAGAAGCCTCAGGAGCCAATGC
AATCAACTGGAAGAAAGGGTATCAGGGATGGAAGACGAAATGAATGAAATGAAGTGAGAA
GAGAAGTTAAGAGAAAAAAGAATAAAAAGAAACGAACAAAGCCTCCAAGAAATATGGGAC
TAT
>3__chr2_184159169_184165310
TAC---GAGCTACAGGAGGAAATACAAACCAAAGACAAAGAAGTTAAAAACTTTGAAAAA
AATTTAGACGAATGTATAACTAGAATAACCAATACAGAGAAGTGCTTAAAGGAGTTGACG
GAGCTGAAAGCCAAGGCTCGAGAACTACGTGAAGAATGCAGAAGCCTCAGGAGCCAATGC
GATCAACTGGAAGAAAGAGTATCAGCGATGGAAGATGAAGTGAATGAAATGAAGCGAGAA
GGGAAGTTTAGAGAAAAAAGAATAAAAAGAAATGAACAAAGCCTGCAAGAAATATGGGAC
TAT
>3__chr2_52120048_52126194
TAC---GAGCTACAGCAGGAAATTCAAACCAAAGGCAAAGAAGTTAAAAACTTTGAAAAA
AATTTAGACGAATGTATAACTAGAATAATCAATACAGAGAAGTGCTTAAAGGAGCTGATG
GAGCTGAAAGCCAAGGCTCGAGAACTACGTGAAGAATGCAGAAGCCTCAGGAGATGATGC
GATCAACTGGAAGAAAGGGTATCAGCGATGGAAGACGAAATGAATGAAATGAAGTGAGAA
GGGAAGTATAGAGAAAAAAGAATAAAAAGAAATGAAGAAAGCCTCCAAGAAATATGGGAC
TAT
>3__chr20_4212368_4218528
GACTCTGAGCTACAGGAGGAAATTCAAACCAAAGGCAAAGAAGTTAAAAACTTTGAAAAA
AATTTAGATGAATGTATAACTAGAATAACCAATACACAGAAGTGCTTAAAGGAGCTGATG
GAGCTGAAAGCCAAGGCTCAAGAACTATGTGAAGAATGCAGAAGCCTCAGGAGCCGATGT
GATCAACTGGAAGAAAGGGTATCAGTGATGGAAGATGAAATGAATGAAATGAAGTGAGAA
GGGAAGTTTAGAGAAAAAATAATAAAAAGAAAAGAACAAAGCCTCCAAGAAATATGGGAC
TAT
>3__chr2_73802031_73808184
TACTCTGAGCTACAGGAGGAAATTCAAACCAAAGGCAAAGAAGTTAAAAACTTTGAAAAA
AATTTAGACGAATGTATAACTAGAATAACCAATACAGAGAAGTGCTTAAAGGAGCTGATG
GAGCTGAAAGCCAAGGCTCGAGAACTATGTGTAGAATGCAGAAGCCTCAGGAGCCGATTT
GATCAACTGGAAGAAAGGGTATCAGTGATGGAAAATGAAATGAATGAAATGAAGTGAGAA
GGGAAGTTTAGAGAAAAAAGAATAAAAAGAAATGAACAAAGCCTCCAAGAAATATGGGAC
TAT
>3__chr2_194277838_194283903
TACTCCAAGCTATGGGAGGACATTCAAACCAAAGGCAAAGAAGTTGAAAACTTTGAAAAA
AATTTAGCAGAATGTATAACTAGAATAACCAATACAGAGAAGTGCTTAAAGGAGCTGATG
GAGGTGGAATCCAAGGCTCGAGAACTACATGAAGAATGCAGAAGCCTCAGGAGCCGATGT
GATCAACCGGAAGAAAGGGTATCAGCGATGGAAGATGAAATGAATGAAATGAAGCAAGAA
GGGAACTTTAGAGAAAAAAGAATAAAAAGAAACGAGCAAAGCCTCCAAGAAATATGGGAC
TAT
>3__chr2_62726350_62732365
TACTCCGAGCTATGGGAGGAAATTCAAACGAAAGGCAGAGAAGTTGAAAACTTTGAAAAA
AGTTTAGAAGAATGTATAACTAGAATAACCAATACAGAGAAGTGCTTAAAGGAGCTGATG
GAGCTGAAAACCAAGGTTCGAGAACTACGTGAAGAATGCAGAAGCCTCAGGAGCCGATGC
GATCAACTGGAAGAAAGGGTATCAGTGATGGAAGATGAAGTGAATGAAATGAAGTGAGAA
GGGAAGCTTAGAGAAAAAAGAATAAAAAGAAACGAGCAAAGCCTCCAAGAAATATAGGAC
TAT
>3__chr2_178358370_178364523
TACTCTGAGCTACAGGAGGAAATTCAAACCAAAGGCAAAGAAGTTAAAAACTTTGAAAAA
AATTTAGACTAATGTATAACTAGAATAACCAATACAGAGAAGTGCTTAAAGGAGCTGATG
GAGCTGAAAGCCAAAGCTCAAGAACTACGTGAAGAATGCAGAAGCCTCAGGAGCCGATGC
GATCAACTGGAAGAAAGGGTATCAGTGATGGAAGATGAAATGAATAAAATGAAGCGAGAA
GGGAAGTTTAGAGAAAAAAGAATAAAAAGAAACGAACAAAGCCTCCAAGAAATATGGGAC
TAT
>3__chr2_96408447_96414596
TACTCCGAGCTACAGGAGGAAATTCAAACCAAAGGCGAAGAAGTTAAAAACTTTGAAAAA
AATTTAGACGAATGTATAACTAGAATAACCACTACAGAGAAGTGCTTAAAGGCGCTGATG
GAGCTGAAAGCCAAGGCTCGAGAACTACGTGAAGAATGCAGAAGCCTCAGGAGCCAATGC
GATCAACTGGAAGAAAGGGTATCAGTGATGGAAGATCAAATGAATGAAATGAAGCGAGAA
GGGAAGTTGAGAGAAAAAAGAATAAAAAGAAACAAACAAAGCCTCCAAGAAATATGGGAC
TAT
>3__chr3_112954167_112960286
TACTCCGAGCTACAGGAGGAAATTCAAACCAAAGGCGAAGAAGTTGAAAACTTTGAAAAA
AATTTAGACAAATGTGTAACTAGAATAACCAATACAGAGAAGTGCTTAAAGGAGCTGATG
GAGCTGAAAGCT----------------------------------CCAT----------
-------------------T-------------CATGAAATGAATGAAATGAAGCGAGAA
GGGAAGTTTAGAGAAAAAAGAATAAAAAGAAACGAACAAAGCCTCCCAGAAATATGAGAC
TAT
>3__chr2_76782727_76788749
TACTCCGAGCTATGGGAGGAAACTCAAACCAAAGGCAAAGAAGTTAAAAACTTTGAAAAA
AGTGTAGAAGAATGTAAAACTAGAATCACCAATACAGAGAAGTTCTTAAAGGAACTGATG
GAGCTGAAAACCAAGGCTCGAGAACTACGTGAAGAATGCAGAAGCCTCAGGAGCCGATGC
AATCAACTGGAAGAAAGGGTATCAGTGATGGAAGATGAAGTGAATGAAATGAAGCGAGAA
GGGAAGTTTAGAGAAAAAAGAATAAAAAGAAACAAGCAAAGCCTCCAAGAAATATGGGAC
TAT
>3__chr21_9788658_9794680
TACTCTGAGCTATGGGAGGACATTCAAACCAAAGGCAAAGAAGTTGAAAACTTTGAAAAA
AATTTAGAAGAGTGTATAACTAGAATAACCAATACAGAGAAGTGCTTAAAGGAGCTGATG
GAGCTGAAAACCAAGGCTCGAGAACTACGTGAAGAATGCAGAAGCCTCAGGAGCTGATGC
GATCAACTGGAAGAAAGGGTATCAGCAATGGAAGATGAAATGAATGAAATGAAGCGAGAA
GGGAAGTTTAGAGAACAAAGGATAAAAAGAAATGAGCAAAGCCTCCAAGAAATATGGGAC
TAT
>3__chr2_184422496_184428522
TACTCAGAGCTACGGGAGGGCATTCAAACCAAAGGCAAAGAAGTTGAAAACTTTGAAAAA
AATTTAGAAGAATGTATAACTAGAATAACCAATGCAGAGAAGCACTTAAAGGACCTGATG
GAGCTGAAAACCAAGGCTCGAGAACTACATGAAGAATGCAGAAGCCTCAGGGGCTGATGC
GATCAACTGGAAGAAAGGGTATCAGCAATGGAAGATGAAATGAATGAAATGAAGCGAGAA
GGGAAGTTTAGAGACAAAAGAATAAAAAGAAATGAGCAAAGCCTCCAAGAAATATGGGAC
TAT
>3__chr2_3352025_3358173
TACTCCGAGCTACAGGAGGAAATTCAAACCAAAGGCAAAGAAGTTGAAAACTTTGAAAAA
AATTTAGACGAATGTATAACTAGAATAACCAATACAGAGAAGTGCTTAAAGGAGCTGATG
GAGCTGAAAGCCAAGGCTCGAGAACTATGTGAAGAATGCAGAAGCCTCAGGAGCCGATGC
GATCAACTGGAAGAAAGGGTATCAGTGATGGAAGATGAAATGAATGAAATGAAGCGAGAA
GGGAAGTTTAGAGAAAAAAGAATAAAAAGAAATGAACAAAGCCTCCAAGAAATATGGGAC
TAT
>3__chr2_195801405_195807428
TACTCCGAGCTACGGGAGGACATTCAAACCAAAGGCAAAGAAGTTGAAAACTTTGAAAAA
AATTTAGAAGAATGTATAACTAGAATAACCAATAGAGAGAAGTGCTTAAAGGAGCTGATG
GAGCTGAAAACGAAGGCTCGAGAACTACGTGAAGAATGCAGAAGCCTCAGGAGCCGATGC
GATCAACTGGAAGAAAGGGTATCAGCAATGGAAGATGAAATGAATGAAATGAAGCGAGAA
GGGAAGTTTAGAGAAAAAAGAATAAAAAGAAACGAGCAAAGCCTCCAAGAAATATGGGAC
TAT
>3__chr22_27112836_27118857
TACTCCGAGCTACGGGAGGAAATTCAAATCAAAGGCAAAGAAGTTGAAAACTTTCAAAAA
AGTTTAGAAGAACGTATAACTAGAATAACCAATACAGAGAAGTGCTTAAAGGAGCTCCTG
GAGCTGAAAACCAAGGCTCGAGAACTATGTGAAGAATGCAGAAGCCTCAGGAGCTGATGC
AATCAACTGGAAGAAAGGGTATCAGCGATGGAAGATGAAGTGAATGAAATGAAGCAAGAA
GGGAAGTTTAGAGAAAAAAGAATAAAAAGAAACGAGCAAAACCTCCAAGAAATATGGGAC
TAT
>3__chr21_17384703_17390719
TACTCCGAGCTATGGGAGGACATTCAAACCAAAGGCAAAGAAGTTCAAAACTTTGAAAAA
AATTTAGAAGAATGTATAACTAGAATAACCAATACAGAGAAGTGCTTAAAGGAGCTGATG
GAGCTGAAAACCAAGGCTCCAGAACTACGTGAAGAATGCAGAAGCCTCAGGAGCTGATGC
AATCAACTGGAAGAAAGGGTATCAGCAATGGAAGATGAAATGAATGAAATGAAGTGAGAA
GGGAAGTTTAGAGAAAAAAGAATAAAAAGAAATGAGCAAAGCCTCCAAGAAATATGGAAC
TAT
>3__chr2_60269663_60275692
TACTCTGAGCTACGGGAGGACATTCAAACCAAAGGCAGAGAAGTTGGAAACTTTGAAAAA
AATTTAGAAGAATGTATAACTAGAATAACCAATACAGAGAAGTGCTTAAAGGAGCTGATG
GAGCTGAAAATCAAGGCTCGAGAACTACGTGAAGAATGCAGAAGCCTCAGAAGCCGAGGC
GATCAACTGGAAGAAAGGGTATCAGCGATGGAAGATGAAATGAATGAAATGAAGCGAGAA
GGGAAGTTTAGAGAAAAAAGAATAAAAAGAAATGAGCAAAGCCTCCAAGAAATATGGGAC
TAT
>3__chr2_66286966_66293005
TACTCCGAGCTATGGGAGGACATTCAAACCAAAGGCAAAGAAGTTGAAAACTTTGAAAAA
AATTTAGAAGAATGTATAACTAGAATAACCAATACAGAGAAGTGCTTAAAGGAGCTGATG
GAGCTGAAAACCAAGGCTCGAGAACTACGTGAAGAATCCAGAAGCCTCAGGAGCCGATGC
GATCAACTGGAAGAAAGGGTATCAGCGATGGAAGATGAAATGAATGAAATGAAGCGAGAA
GGGATGTTTAGAGAAAAAAGAATAAAAAGAAATGAGCAAAGCCTCCAAGAAATATGGGAC
TAT
>3__chr2_76728626_76734654
TACTCTGAGCTACGGGAGGACATTCAAACCAAAGGCAAAGAAGTTGAAAACTTTGAAAAA
AATTTAGAAGAATGTATAATTAGAATAACCAATACAGAGAAGTGCCTAAAGGAGCTGAAG
GACCTGAAAACCAAGGCTGGAGAACTACGTGAAGAATGCAGAAGCCTCAGGAGCCGATGC
GATCAACTGGAAGAAAGGGTATCAGCAATGGAAGATGAAATGAATGAAATGAAGCAAGAA
GGGAAGTTTAGAGAAAAAAGAATAAAAAGAAACAAGCAAAGCCTCCAAGAAATATGGGAC
TAT
>3__chr20_29384180_29390326
TACTCCGAGCTACAGGAGGAAATTCAAACCAAAGGCAAACAAGTTGAAAACTTTGAAAAA
AATTTAGACGAATGTATAACTAGAATAACCAATACAGAGAAGTGCCTAAAGGAGCTGATG
GAGATGAAAGGCAAGGCTCGAGAACTATGTGAAGAATGTAGAAGCCTCAGGAGCCGATGC
GATCAACTGGAAGAAAGGGTATCAGTGATAAAAGATGAAATTAATGAAATGAAGCGAGAA
GGGAAGTTTAGAGAAAAAAGAATAAAAAGAAACGAACAAAGCCTCCAAGAAATATGGGAC
TAT
>3__chr3_112112975_112118997
TACTCTGAGCTACGGGAGGACATTCAAACCAAAGGCAAAGAAGTTGAAAACTTTGAAAAA
AATTTAGAAGAATGTATAACTAGAATAACCAATACAGAGAAGTGCTTAAAGGAGCTGATG
GAGCTGAAAACCAAGGCTCGAGAACTACATAAAGAATGAAGAAGCCTCAGGAGCCGATGC
GATCAACTGGAAGAAAGGGTATCAGCGATGGAAGAGGAAATGAATGAAATGAAGCGAGAA
GGGAAGTTTAGAGAAAAAAGAATAAAAAGAAATGAACAAAGCCTCCAAGAAATATGGGAC
TAT
>3__chr2_43623513_43629664
TACTCCAAGCTACAGGAGGAAATTAAAACCAAAGGCAAAGAAGTTGAAAACTTTG-AAAA
AATTTAGACAAATGTATAACTAGAATAACCAATACAGAGAAGTGCTTAAAGGAGCTGATG
GAGCTGAAAGCCAAGGCTCGAGAACTACGTGAAGAATGCAGAAGCCTCAGGAGCCGATGC
AATCCACTGGAAGAAAGGGTATCAGTGATGGAAGATGAAATGAATGAAATGAAGCGAGAA
GGGAGGTTTAGAGAAAAAAGAATAAAAAGAAATGAACAAAGCCTCCAAGAAATATGGGAC
TAT
>3__chr2_33248585_33254736
TACTCCGAGCTACAGGAGGAAATTGAAACCAAAGGCCAAGAAGTTGAAAACTTTGAAAAA
AATTTAGACGAATGTATAACTAGAATAACCAATACAGAGAAGTGCTTAAAGGAGCTGATG
GAGCTGAAAGCCAAGGCTCAAGAACTACGTGAAGAATGCAGAAGCCTCAGGAGCCGATGC
GATCAACTGGAAGAAAGGGTATCAGTGATGGAAGATGAAATGAACGAAATGAAGCGAGAA
GGGAAGTTTAGAG-AAAAAGAATAAAAAGAAACGAACAAAGCCTCCAAGAAATATGGGAC
TAT
>3__chr2_22232820_22238864
TACTCCGAGCTACAGGAGGACATTCAAACCAAAGGCAAAGAAGTTAAAAACTTTGAAAAA
AATTTAGAAGAATGTATAACTAGAATGACCAATAAAGAGAAGTGCTTAAAGGAGCTGATG
GAGCTGAAAACCAAGGCTCGAGAACTACGTGAAGAATGCAGAAGCCTCAGGAGCCGATGA
GATCAACTGGAAGAAAGGGTATCAGCGATGGAAGATGAAATGAATGAAATGAAGTGAGAA
GGGAAGTTTAGAGAAAAAAGAATAAAAAGAAACGAGCAAAGCCTCCAAGAAATATGGGAC
TAC
>3__chr22_random_102067_108139
TACTCCAAGCTACGGGAGGACATTCAAACCAAAGGCAAAGAAGTTGAAAACTTTGAAAAA
AATTTTGAAGAATGTATTACTAGAATAACCAATACAGAGAAGTGCTTAAAGGAGCTGATG
GAGCTGAAAACCAAGGCTCGAGAACTACGTGAAGAATGCAGAAGCCTCAGGAGCCGATGC
GATCAACTGGAAGAAAGGGTATCAGCGATGGAAGATGAAATGAATGAAATGAAGCAAGAA
GGGAAGTTTAGAGAAAAAAGAATAAAAAGAAACAAACAAAGCCTCCAAGAAATACGGGAC
TAT
>3__chr20_12371779_12377788
TACTCTGAGCTACGGGAGGACATTCAAACCAAAGGCAAAGAAGTTGAAAATTTTGAAAAA
AATTTAGAAGAATGTATAACTAGAATAACCAATACAGAGAAGTGCTTAAAGGAGCTGATG
GAGCTGAAAACCA-GGCTCAAGAACTACGTGAAGAATGCAGAAGCCTCAGGAGCCGATGC
GATCAACTGGAAGAAAGGGTATCAGCAATGGAAGGTGAAATGAATGAAATGAAGTGAGAA
GGGAAGTTTAGAGAAAAAAGAATAAAAAGAAATGAGTGAAGCCTCCAAGAAATATGGGAC
TAT
>3__chr2_207573880_207579903
TACTCCGAGCTACGGGAGGACATGCAAACCAAAGGCAAAGAAGTGGAAAACTGTGAAAAA
AATTTAGAAGAATTTATAACTAGAATAACCAATACAGAAAAGTGCTTAAAGGAGCTGATG
GAGCTGAAAACCAAGGCTCGAGAACTACGTGAAGAATGCAGAAGCCTCAGGAGCCGATGC
AATCAACTGGAAGAAAGGGTATCAGTGATGGAAGATGAAATGAATGAAATGAAGTGAGAA
GGGAAGGTTAGAGAAAAAAGAATAAAAAGAAATGAGCAAAGCCTCCAAGAAATATGGGAC
TAC
>3__chr20_25258586_25264606
TACTCCAAGCTACGGGAGGACATTCAAACCAAAGGCAAAGAAGTTGAAAACTTGGAAAAA
AATTTAGAAGAATGTATAACTAGAATAACCAATACAGAGAAGTGCTTAAAGGAGCTGATG
GAGCTGAAAACCAAGGCTCGAGAACTACGTGAAGAATGCAGAAACCTCAGGAGCCAATGC
GATCAACTGGAAGAAAGGGTATCAGTGATGGAA---------GATGAAATGAAGCAAGAA
GGGAAGTTTAGAGAAAAAAGAATAAAAAGAAACGAGTAAAGCCTCCAAGAAATATGGGAC
TAT
>3__chr20_8037514_8043564
TACTCTGAGCTACGGGAGGACATTCAAACCAAAGGCAAAGAAGTTGAAAACTTTGAAAAA
AGTTTAGAAGAATGTATAACTAGAATAACCAATACAGAGAAGTGCTTAAGGGAGCTGATG
GAGCTGAAAACCAAGGCTCGAGAACTACATGAAGAATGCAGAAGCCTCAGGAGCCGATGC
GATTAATTGGAAGAAAGGGTATCAGCAATGGAAGATGAAATGAATGAAATGAAGCGAGAA
GGGAAGTTTAGAGAAAAAAGAATAAAAAGAAACGAGCAAAGCCTCCAAGAAATATGGGAC
TAT
>3__chr3_108893742_108899758
TACTCCGAGCTACGGGAGGACATTCACACCAAAGGCAAAGAAGTTGAAAACTTTGAAAAA
AATTTAGAAGAATGTATAACTAGAATAACCAATACAGAGAAGTGCTTAAAGGAGCTGATG
GAGCTGAAAACCAAGGCTCGAGAACTACGTGAAGAATGCAGAAGTCTCAGGAGCTGATGC
GATCAAATGGAAGAAAGGGTATCAGTGATGGAAGATGAAATGAATGAAATGAAGCAAGAA
GGGAAGTTTAGAGAAAAAAGAATAAAAAGAAACGACCAAAGCCTCCAAGAAATATGGGAC
TAT
>3__chr2_48820483_48826502
TACTCCGAGCTACGGGAGGACATTCAAACCAAAGGCAAAGAAGTTGAAAACTTTGAAAAA
AATTTAGAAGAATGTATAACTAGAATAACCGATACAGAGAAGTGCTTAAAAGAGCTGATG
GAGCTGAAAACCAAGGCTCGAGAACTACATGAAGAATGCAGAAGCCTCAGGAGCTGATGC
GATCAACTGGAAGAAAGGGTATCAGCGATGGAAGATGAAATGAATGAAATGAAGTGAGAA
GGGAAGTTTAGAGAAAAAAGAATAAAAAGAAACGAGCAAAGCCTCCAAGAAATATGGGAC
TAT
>3__chr2_66219586_66225575
TACTCCGAGCTACGGGAGGACATTCAAACCAAAGGCAAAGAAGTTGAAAACTTTGAAAAA
AATTTAGAAGAATGTATAACTAGAATAACCAATACAGAGAAGTGCTTAAAGGAGCTGATG
GAGCTGAAAACCAAGGCTCAAGAACTACGTGAAGAATCCAGAAGCCTCAGGAGCCGATGC
GATCAACTGCAAGAAAGGGTAACAGTGATAGAAGATGAAATGAATGAAATGAAGTGAGAA
GGGAAGTTTAGAGAAAAAAGAATAAAAAGAAATGAGCAAAGCCTCCAAGAAATATGGGAC
TAT
>3__chr3_101711142_101717175
TACTCTGAGCTACGGGAGGACATTCAAACCAAAGTCAAAGAAGTTGAAAACTTTGAAAAA
AATTTAGAAGAATGTATAACTAGAATAACCAATACAGAGAAGTGCTTAAAGGAGCTGATG
GAGCTGAAAACCAAGGCTCGAGAACTACGTGAAGAATGCAGAAGCCTCAGGAGCTGATGC
GATCAACTGGAAGAAAGGTTATCAGCAGTGGAAGATGAAATGAATGAAATGAAGTGAGAA
GGGAAGTTTAGAGAAAAAAGAATAAAAAGAAACGAGCAAAGCCTCCAAGAAATATGGGAC
TAT
>3__chr2_83428110_83434124
TACTCCGAGCTACGGGAGGACATTCAAACCAAAGGCGAAGAAGTTGAAAACTTTGAAAAA
AATTTAGAAGAATGTATAACTAGAATAACCAATACAGAGAAGTGCTTAAAGGAGCTGATG
GAGCTGAAAACCAAGGCTCGAGAACTACGTGAAGAATGCAGAAGCCTCAGGAGCCGATGC
GATCAACTGGAAGAAAGGGTATCAGCAATGGAAGATGAAATGAATGAAATGAAGCGAGAA
GGGAAGTTTAGAGAAAAAAGAATAAAAAGAAACGAGCAAAGACTCCAAGAAATATGGGAC
TAT
>3__chr2_77673466_77679479
TACTCTGAGCTACAGGAGGACATTCAAACCAAAGGCAAAGAAGTTGAAAACTCTGAAAAA
AATTCAGAAGAATGTATATCTAGAATAACCAATACAGAGAAGTGCTTAAAGGAGCTGATG
GAGCTGAAAACCAAGGCTCGAGAACTACGTGAAGAATGCAGAAGCCTCAGGAGCTGATGC
AATCAACTGGAAGAAAGGGAATCAGTGATGGAAGATGAAGTGAATGAAATGAAGCGAGAA
GGGAAGTTTAGAGAAAAGAGAATAAAAAGAAATGAGCAAAGCCTCCAAGAAATATGGGAC
TAT
>3__chr2_3819830_3825860
TACTCCAAGCTACAGGAGGAAATTCAAACCAAAGGCAAAGAAGTTGAAAACTTTGAAAAA
AATTTAGAAGAATGTATAACTAGAATAACCAATACAGAGAAGTGCTTAAAGGAGCTGATG
GAGCTGAAAAACAAGGCTCGAGAACTATGTGAAGAATGCAGAAGCCTCAGGAGCCGATGC
GATCAACTGGAAGAAAGGGTATCAGCAATGGAAGATGAAATGAAGGAAATAAAGTGAGAA
GGGAAGTTTAGAGAAAAAAGAATAAAAAGAAACAAGCAAAGCCTCCAAGAAATATGCGAC
TAT
>3__chr2_4183274_4189324
TACTCCGAGCTATGGGAGGACATTCAAACCAAAGGCAAAGAAGTTGAAAACTTTGAAAGA
AATTTAGAAGAATGTATAACTAGAATAACCAATACAGAGAAGTGCTTAAAGGAGCTGATG
GAGCTGAAAACCAAGGCTCGAGAACTACATGAAGAATGCAGAAGCCTCAGGAGCCGATGG
GATCAACTGGAAGAAAGGGTATCAGCGATGGAAGATGAAATGAAGGAAATGAAGCGAGAA
GGGAAGTTTAGAGAAAAAAGAATAAAAAGAAACGAGCAAATCCTCCAAGAAATATGAGAC
TAT
>3__chr2_179555424_179561454
TATTCTGAGCTACGGGAGGACATTCAAACCAAAGGCAAAGAAGTTGAAAACTTTGAAAAA
AATTTAGAAGAATGTATAACTAGAATAACCAATACAGAGAAGTGCTTAAAGGAGCTGATG
GAGCTGAAAACCAAGGCTCGAGAACTACGTGAAGAATGCAGAAGCCTCAGGAGCCGATGC
GATCAACTGGAAGAAAGGGTATCAGCAATGGAAGATGAAATCAATGAAATGAAGTGAGAA
GGAAAGTTTAGAGAAAAAAGAATAAAAAGAAATGAGCAAAGCCTCCAAGAAATATGGGAC
TAT
>3__chr2_177369397_177375401
TACTCTGAGCTACGGGAGGACATTCAAACCAAAGGCAAAGAAGTTGAAAACTTTGAAAAA
ACTTTAGAAGAATGTATAACTAGAATAATCAATACAGAGAAGTGCTTAAAGGAGCTGATG
GAGCTGAAAACCAAGGCTCGAGAACTACGTGAAGAATGCAGAAGCCTCAGGAGCCGATGC
GATCAACTGGAAGAAAGGATATCAGCAATGGAAGATGAAGTGAATGAAATGAAGCGAGAA
GGGAAGTTTAGAAAATAAAGAATAAAAAGAAACGAGCAAAGCCTCCAAGAAATATGGGAC
TAT
>3__chr2_241132585_241138612
TACTCCAAGCTACGGGAGGAAATTCAAACCAAAGGCAAAGAAGTTGAAAACTTTGAAAAA
ACTTTAGAAGAATGTATAACTAGAATAACCAATACAGAGAAGTGCTTAAAGGAGCTGATG
GAGCTGAAAACCAAGGCTCGAGAACTACGTGAAGAATGCAGAAGCCTCAGGAGCCGATGC
GATCAACTGGAAGAAAGGGTATCAGCGATGGAAGATGAAGTGAATGAAATGAAGCGAGAA
GGGAAGTTTAGAGAAAAAAGAATAAAAAGAAACGAGCAAAGCCTCCAAGAAATACGGGAC
TAT
>3__chr2_195946193_195952210
TACTCTGAGCTACGGGAGGACATTCAAACCAAAGGCAAAGAAGTTGAAAACTTTGAAAAA
AATTTAGAAGAATGTATAACTAGAATAACCAATACAGAGAAGTGCTTAAAGGAGCTGATG
GAACTGAAAACCAAGGCTCGAGAACTACGTGAAGAATGCAGAAGCCTCAGGAGCCGATGC
GATCAACTGGAAGAAAGGGTATCAGCAATGGAAGATGAAATGAATGAAATGAAGTGAGAA
GGAAAGTTTAGAGAAAAAAGAATAAAAAGAAACGAGCAAAGCCTCCAAGAAATATGGGAC
TAT
>3__chr2_55816969_55823032
TACTCTGAGCTATGGGAGGACATTCAAACCAAAGTCAAAGAAGTTGAAAACTTTGAAAAA
AATTTAGAAGAATGTATAACTAGAATAACCAATACAGAGAAGTGCTTAAAGGAGCTCATG
GAGCTGAAAACCAAGGCTCGAGAACTACGTGAAGAATGCAGAAGCCTCAGAAGCCAATGT
GATCAACTGGAAGAAAGGGTATCAGCGATGGAAGATGAAATGAATGAAATGAAGCAAGAA
GGAAGGTTTAGAGAAAAAAGAATAAAAAGAAACGAGCAAAGCCTCCAAGAAATATGGGGC
TAT
>3__chr20_12052360_12058348
TACTCTGAGCTACGGGAGGACATTCAAACCAAAGGCAAAGAAGTTGAAAACTTTGAAAAA
AATTTAGAAGAATGTATAACTAGAATAACCAATACAGAGAAGTGCTTAAAGGAGCTGATG
GAGCTGAAAACCAAGGCTCGAGAACTACGTGAAGAATGCAGAAGCCTCAGGAGCCGATGC
GATCAACTGGAAGAAAGGGTATCAGTGATGGAAGATGAAATGAATGAAATGAAGCGAGAA
GGAAAGTTTAGAGATAAAAGAATAAAAAGAAACGAGCAAAGCCTCCAAGAAACATGGGAC
TAT
>3__chr2_232928193_232934199
TACTCCGAGCTACGGGAGGACATTCAAACCAAAGGCAAAGAAGTTGAAAACTCTGAAAAA
AGTTTAGAAGAATGTATAACTAGAATAACCAATACAGAGAAGTGCTTAAAGGAGCTGATG
GAGCTGAAAACCAAGGCTCGAGAACTACGTGAAGAATGCAGAAGCCTCAGGAGCCGATGC
GATCAACTGGAAGAAAGGCTATCAGCGATGGAAGATGAAGTGAATGAAATGAAGCGAGAA
GGGAAGTTTAGAGAAAAAAGAATAAAAAGAAACAAGCAAAGCCTCCAAGAAATATGGGAC
TAT
>3__chr3_100934681_100940777
TACTCTGAGCTATGGGAGGACATTCAAACCAAAGGCAAAGAAGTTGAAAACTTTG-AAAA
AATTTAGAAGAATGTAAAACTAGAATAACCAATACAGAGAAGTGCTTAAAGGACCTGATG
GAGCTGAAAACCAAGGCTCGAGAACTACATGAAGAATGCAGAAGCCTCAGGAGCCGATGC
GATCAACTGGAAGAAAGGGTATCAGCAATGGAAGATGAAATGAATGAAATGAAGCGAGAA
GGGAAGTTTAGAGAAAAAAGAATAAAAAGAAATGAGCAAAGCCTCCAAGAAATATGGGAC
TAT
>3__chr2_227637846_227643862
TACTCCGAGCTACGGGGGAACATTCAAACCAAAGGCAAAGAAGTTGAAAACTTTGAAAAG
AATTTAGAAGAATGTATAACTATAATAACCAATATAGAGAAGTGCTTAAAGGAGCTGATG
GAGCTGAAAACCAAGCCTCGAGAACTACGTGAAGAATGCAGAAGCCTCAGGAGCCGATGC
GATCAACTGGAACAAAGGGTATCAGCGATGGAA---------GATGAAATGAAGCGAGAA
GGGAAGTTTAGAGAAAAAAGAATAAAAAGAAATGAGCAAAGCCTCCAAGAAATATGGGAC
TAT
>3__chr3_111833553_111839588
TACTCTGAGCTACGGGAGGACATTCAAACCAAAGGCAAAGAAGTTGAAAACTTGGAAAAA
AATTTAGAAGAATGTATAACTAGAATAACCAATACAGAGAAGTGCTTAAAGGAGCTGATG
GAGCTGAAAACCAAGGCTCGAGAACTACGTGAAGAATGCAGAAGCCTCAGGAGCCGATGC
AATCAACTGGAAGAAAGGGTATTAGCGATGGAAGATGAAGTGAATGAAATGAAGCGAGAA
GGGAAGTTTAGAGAAAAAAGAATAAAAAGAAATGAGCAAAGCCTCCAAGAGATAGGGGAC
TAT
>3__chr3_106497758_106503753
TACTCCGAGCTATGGGAGGACATTCAAACCAAAGGCAAAGAAGTTGAAAACTTTGAAAAA
AATTTAGAAGAATGTATAACTAGAATAACCAATACAGAGAAGTGCTTAAAGGAGCTGATG
GAGCTGAAAACCAAGGCTCGAGAACTACGTGAAGAATGCAGAAGCCTCAGGAGCCGATGT
GATCAACTGGAAGAAAGGGTATCAGCAATGGAAGATGAAACGAATGAAATGAAGCGATAA
GGGAAGTTTAGAGAAAACAGAATAAAAAGAAATGAGCAAAGCCTCCAAGAAATATGGGAC
TAT
>3__chr2_79362891_79368905
TACTCCGAGCTACGGGAGGACATTCAAACC-AAAGCAAAGAAGTTGAAAACTTTGAAAAA
AATTTAGAAGAATGTATAACTAGAATAACCAATACAGAGAAGTGCTTAAAGGAGCTGATG
GAGCTGAAAACCAAGGCTCGAGAACTACGTGAAGAATGCAGAAGTCTCAGGAGCTGATGC
GATCAACTGGAAGAAAGGGTATCAGCGATGGAAGATGAAATGAATGAAATGAAGCAAGAA
GGGAAGTTTAGAGAAAAAAGAATAAAAAGAAATGAGCAAAGCCTCCAAGAAATATGGGAC
TAT
>3__chr2_21979711_21985721
TACTCTGAGCTACGGGAGAACATTCAAACCAAAGGCAAAGTAGTTGAAAACTTTGAAAAA
AATTTAGAAGAATGTATAACTAGAATAACCAATACAGAGAAGTGCTTAAAGGAGCTGATG
GAGCAGAAAACCAAGGCTCGAGAACTACGTGAAGAATGCAGAAGCCTCAGGAGCCGATGC
GATCAACTGGAAGAAAGGGTATCAGCAATGGAAGATGAAATGAATGAAATGAAGCGAGAA
GGGAAGTTTAGAGAAAAAAGAATAAAAAGAAATGAGCAAAGCCTCCAAGAAATATGGGAC
TAT
>3__chr2_79186328_79192330
TACTCTGAGCTATGGGAGGACATTCAAACCAAAGGCAAAGAAGTTGAAAACTTTGAAAAA
AATTTAGGGGAATGTATAACTAGAATAACCAATACAGAGAAGTGCTTAAAGGAGCTGATG
GAGCTGAAAACCAAAGCTCGAGAACTACGTGAAGAATGCAGAAGCCTCAGGAGCCGATGA
GATCAACTGGAAGAAAGGGTATCAGCAATGTAAGATGAAATGAATGAAATGAAGCAAGAA
GGGAAGTTTAGAGAAAAAAGAA-AAAAAGAAATGAGTGAAGCTTCCAAGAAATATGGGAC
TAT
>3__chr2_57689487_57695487
TACTCCGAGCTACGGGAGGACATTCAAACCAAAGGCAAAGAAGTTGAATACTTTGAAAAA
AATTTAGAAGAATGTATAACTAGAATAACCAATACAGAGAAGTGCTTAAAGGAGCTGATG
GAGCTGAAAACCAAGGCTCGAGAACTACGTGAAGAATGCAGAAGCCTCAGGAGCCGATTC
GATCAACTGGAAGAAAGGGTATCAGTGATGGAAGATGAAATGAATGAAATGAGGTGAGAA
GGGAACTTTAGAGAAAAAACAATAAAAAGAAACGAGCAAAGCCTCCAAGAAATATGGGAC
TAT
>3__chr2_234151243_234157255
TACTCCAAGCTACGGGAGGACATTCAAACCAAAGGCAAAGAAGTTGAAAACTTTGAAAAA
AATTTAGAAGAATGTATAACTAGAATAACCAATCCAGAGAAGTGCTTAAAGGAGCTGATG
GAGCTGAAAACCAAGGCTCGAGAACTACGTGAAGAATGCAGAAGCCTCAGGAGCCGATGC
AATCAACTGAAAGAAAGGGTATCAGCAATGGAAGATGAAATGAATGAAATGAAGCGAGAA
GGGAAGTTTAGAGAAAAAAGAATAAAAAGAAATGAGCAAAGCCTCCAATAAATATGGGAC
TAC
>3__chr2_72096588_72102598
TACTCTGAGCTACGGGAGGACATTCAAACCAAAGGCAAAGAAGTTGAAAACTTTGAAAAA
AATTTAGAAGAATGTATAACTAGAATAACCAATACAGAGAAGTGCTTAAAGGAGCTGAGG
GAGCTGAAAACCAAGGCTCGAGAACTACGTGAAGAATGCAGAAGCCTCAGGAGCCGATGC
GATCAACTGGAAGAAAGGGTATCAGCGATGGAAGAAGAAATGAATGAAATGAAGCGAGAA
GGAAAGTTTAGAGAAAAAAGAATAAAAAGAAATGAGCAAAGCCTCCAAGAAATATGGGAC
TAT
>3__chr22_20961183_20967196
TACTCTGAGCTACGGGAGGACATTCAAACCAAAGGCAAAGAAGTTGAAAACTTTGAAAAA
AATTTAGAAGAATGTATAACTAGAATAATCAATACAGAGAAGTGCTTAAAGGAGCTGATG
GAGCTGAAAACCAAGTCTCCAGAACTACGTGAAGAATGC-AAAGCCTCAGGAGCTAATGT
GATCAACTGGAAGAAAGAGTATCAGCGATGGAAGATGAAACGAATGAAATGAAGCAAGAA
GGGAAGTTTAGAGAAAACAGAATTAAAAGGAATGAGCAAAGCCTCCAAGAAATATGGGAC
TAT
>3__chr2_53667675_53673685
TGCTCTGAGCTATGGGAGGACATTCAAACCAAAGGCAAAGAAGTTGAAAACTTTGAAAAA
AATTTAGAAGAATGTATAAATAGAATAACCAATACAGAGAAGTGCTTAAAGGAGCTGATG
GAGCTGAAAACCAAGGCTCGAGAACTACGTGAAGAATGCAGAAGCCTCAGGAGCCGATGC
GATCAACTGGAAGAAAGGGTATCAGCGATGGAAGATGAAATGAATGAAATGAAGCAAGAA
GGGAAGTTTAGAGAAAAAAGAATAAAAAGAAATGAGCAAAGCCTCCAGGAAATATGGGAC
TAT
>3__chr20_57540228_57546253
TACTCCTAGCTACAGGAGGACATTCAAACCAAAGGCAAGGAAGTTGAAAACTTTGAAAAA
CATTTAGAAGAATGTATAACTAGAATAACCAATACAGAGAAGTGCTTAAAGGAGCTGAAG
GAGCTGAAAACCAAGGCTCGAGAACTACGTGAAGAATGCAGAAGCCTCAGGAGCCAATGC
GATCAACTGGAAGAAAGGGTATCAGCGATGAAAGATGAAATGAATGAAATGAAGCGAGAA
GGGAAGTTTAGAGAAAAAAGAATAAAAAGAAACGAGCAAAGCCTCCAAGAAATATGGGAC
TAT
>3__chr20_51505509_51511512
TACTCTGAGCTACGGGAGGACATTCAAACCAAAGGCAAAGAAGTTGAAAACTTTGAAAAA
ACTTTAGAAGAATGCATAACTAGAATAACCAATACAGAGAAGTGCTTAAAGGAGCTGATG
GAGCTGAAAACCAAGGCTGGAGAACTACGTGAAGAATGCAGAAGCCTCAGGAGCCGATGC
GATCAACTGGAAGAAAGGGTATCAGCGATGGAAGATGAAAT---------GAAGCGAGAA
GGGAAGTTTAGAGAAAAAAGAATAAAAAGAAATGAGCACAGCCTCCAAGAAATATGGGAC
TAT
>3__chr2_43070120_43076146
TACTCTGAGCTATGGGAGGACATTCAAACCAAAGGCAAAGAAGGTGAAAACTTTGAAAAA
AATTTAGAAGAATGTATAACTAGAATAACCAATACAGAGAAGTGCTTAAAGGAGCTGATG
GAGCTGAAAACCAAGGCTCGAAAACTACATGAAGAATGCAGAAGCCTCAGGAGCCGATGT
GATCAACTGGAAGAAAGGGTATCAGCAATGGAAGATGAAATGAATGAAAAGAAGTAAGAA
GGAAAGTTTAGAGAAAACAGAATAAAAAGAAATGAGCAAAGCCTCCAACAAATATGGGAC
TAT
>3__chr2_182785378_182791406
TACTCTGAGCTACGGGAGGACATTCAAACCAAAGGCAAAGAAGTTGAAAACTTTGAAAAA
AATTTAGAAGAATGTATAACTAGAATAACCAATACAGAGAAGTGCTTAAAGGAGCTGATG
GAGCTGAAAACCAAGGCTCGAGAACTACGTGAAGAATGCAGAAGCCTCAGGAGCCGATGT
GATCAACTGGAAGAAAGGGTATCAGCGATGGAAGATGAAATGAATGAAATGAAGCGAGAA
GGGAAGTTTAGAGAAAAAAGAATAAAAAGAAACGAGCAAAGCCTCCAAGAAATATGGGAC
TAT
>3__chr2_789552_795575
TACTCTGAGCTACGGGAGGACATTCAAACCAAAGGCAAAGAAGTTGAAAACTTTGAAAAA
AATTTAGAAGAATATATAACTAGAATAACCAATACAGAGAAGTGCTTAAAGGAGCTGATG
GAGCTGAAAACCAAGGCTCGAGAACTACGTGAAGAATGCAGAAGCCTCAGGAGCCGATGC
GATCAACTGGAAGAAAGGGTATCAGCAATGGAAGATGAAATGAATGAAATGAAGCGAGAA
GGGAAGTTTAGAGAAAAAAGAATAAAAAGAAACGAGCAAAGCCTCCAAGAAATATGGGAC
TAT
>3__chr20_38681377_38687410
TACTCTGAGCTACGGGAGGACATTCAAACCAAAGGCAAAGAAGTTGAAAACTTTGAAAAA
AATTTAGAAGAATGTATAACTAGAATAACCAATACAGAGAAGTGCTTAAAGGAGCTGATG
GAGCTGAAAACCAAGGCTCGAGAACTACGTGAAGAATGCAGAAGCCTCAGGAGCCGCTGC
GATCAACTGGAAGAAAGGGTATCAGCGATGGAAGATGAAATGAATGAAATGAAGCAAGAA
GGGAAGTTTAGAGAAAAAAGAATAAAAAGAAATGAGCAAAGCCTCCAAGAAATATGGGAC
TAT
>3__chr3_63216329_63222427
TACTCTGAGCTAAAGGAAGAAGTTCGAACCCATGGCAAAGAAGTTAAAAACATTG-AAAA
AAATTAGACGAATGGCTAACTAGAATAACCAATGCAGAGAAGTCCTTAAAGGACCTGATG
GAGCTGAAAACCACGGCACGAGAACTACGTGACGAATGCACAAGCCTCAGCAGCCAATTC
GATCAACTGGAAGAAAGGGTATCAGTGATGGAAGATCAAATGAATGAAATGAAGTGAGAA
GAAAACTTTAGAGAAAAAAGAATAAAAAGAAATGAACAAAGCCTCCAAGAAATATGGGAC
TAT
>3__chr3_90562499_90568521
TACTCCATGCTATGGGAGGACATTCAAACCAAAGGCAAAGAAGTTGAAAACTTTGAAAAA
AAATTAGAAGAATGTATAACTAGAATAAGCAATACAGAGAAGTGCTTAAAGGAGCTGATG
GAGCTGAAAACCAAGGCTCGAGAACTACATGAACAATGCAGAAGCCTCAGGAGCCAATGC
GATGAACTGGAAGAAAGGGTATCAGCGATGGAAGGTGAAATGAATGAAATGAAGCGAGAA
GGCAAGTTCAGAGAAAAAAGCATACAAAGAAACGAGCAAAGCCTCCAAGAAATATGGGAC
TAT
>3__chr3_66975916_66982094
TACTCTGAGCTACAGGAGGAAGTTCGAACCAATGGCAAAGAAGTTAAAAACTTTGAAAAA
AAATTAGACGAATGGATAACTAGAATAACCAATGCAGAGAAGTCCTTAAAGGACCTGATG
GAGCTGAAAACCAAGGCAAGAGAACTAAGTGACGAATGCGGAAGCCTCAGTAGCCTATGC
GATCAACTGGAAGAAAGGGTAACAGTGATAGAAGACGAAATGAATGAAATGAAGTGAGAA
GAGAAGTTTAGAGAAAAAAGAATAAAAAG-AACGAACAAAGCCTCCAAGAAACATGGGAC
TAT
>3__chr3_96261349_96267485
TACTCCCAGCGACAGGAGGAAATTCAAACCAAAGGCAAAGAAGTTAAAAACTTTGAAAAA
AATTTAGACAAATGTATAACTAGATTAACCAATACAGAGAAGTGCTTAAAGGAGCTGATG
GAGCTGAAAGCCAAGGCTCGGGAACTACGTGAAGAATGCAGAAGCCTCAGGAGCCGACGC
GATCAACTGGAAGAAAGGGTATCAGTGATGGAAGATGAAATGAATGAAATGAAGTGAGAA
GGGAAGTTTAGAGAAAAAAGAATAAAAAGAAATGAACAAAGACTCCAAGAAATACGGGAC
TAT
>3__chr3_61171736_61177868
TACTCCGAGCTAAAGGAGGAAATTCAAACCAAAGACAAAGAAGTTAAAAACTTTGAAAAA
AATTTAGACGATTGTATAACTAGAATAACCAATACAGAGAAGTGCTTAAAGGAGCTGATG
GAGCTGAAAGCCAAGGCACGAGAACTACGTGAAGAATGCAGAAGCCTCAGGAGCCGATGC
GATCAACTGGAAGAAAGGGTATCAATGATGGAAGATGAAATGAATGAAATGAAGCAAGAA
GAGAAGTTTAGAGAAAAAATAATAAAAAGAAACAAACAAAGCCTCCAAGAAATATGGGAC
TAT
>3__chr3_75963598_75969753
TACCCCGAGTTACAGGAGGAAATTCAAACCAAAGGCAAAGAAGTTAAAAACTTTGAAAAA
AATTTAGACTAATGCATAACTAGAAT-ACCAATAAAGAGAAGTGCTTAAAGGACCTGATG
GAGCTGAAAGCCAAGGCTTGAGAACTACGTGAAGAATGCAGAAGGCTCAGGAGCTGATGT
GATCAACTGGAAGAAAGGGTATCAGTGATAGAAGATGAAATGAATGAAATGAAGTGAGAA
GGGAAGTTTAGAGAAAAAAGAATAAAAAGAAACGAACAAAGCCTCCAAGAAATATGGGAC
TGT
>3__chr3_122175092_122181229
TACTCCGAGCTACAGGAGGAAATTCAAACCAAAGGCAAAGAAGTTAAAAACCTTGAAAAA
AATTTAGACAAATGTATAACTAGAATAACCAATACAGAGAAGTGCTTAAAGGAGCTGATG
GAGCTGAAAGCCAAGGCTTGAGAACTACGTGAAGAATGCAGAAGCCTCAAGAGCTGATGC
GAACAACTGGAAGAAAGGGTATCAGCAAAGGAAGATGAAATGAATGAAATGTAGTGAGAA
GGGAAGTTTAGAGAAAAAAGAATAAAAAGAAACGAACAAAGCCTCCAAGAAATATGGGAC
TAG
>3__chr3_26897861_26904005
TACTGAGAGCTACAGGAGGAAATTCAAACCAAAGGCAAAGAAGTTGAAAACTTTGAAAAA
AATTTAGACGAATGTATAACTAGAATAACCAATACAGAGAAGTGCTTAAAGGAGCCGATG
GAACTGAAAGCCAAGGCTCGAAAACTACATGAGCAGTGTAGAAGCCTCAGGAGCCGATGC
GATCAACTGGAAGAAAGGGTATCAGTGATGGGAGACGAAATGGATGAAATGAAGCGAGAA
GGAAAGTTTGGAGAAAAAAGAATATAAAGAAACAAACAAAGCCTCCAAGAAATATGGGAC
TAT
>3__chr4_11945282_11951329
TACTCTGAGCTACGGGAGGACATTCAAACCAAAGGCAAAGAAGTTGAAAACTTTGAAAAA
AATTTAGAAGATTGTATAACTAGAATAACCAACACAGAGAAGTGCTTAAAGGAGCTGATG
GAGCTGTAAACCAAGGCTCGAGAACTACATGAAGAATGCAGAAGCCTCAGGAGCCGATGT
GATCAACTGGAAGAAACGACATCAGCGATGGAAGATGAAATGAATGAAATGAAGCAAGAA
GGGAAGTTTAGAGAAAAAAGAATAAAAAGAAACGAGCGAAGCCTACAAGAAATATGGGAC
TAT
>3__chr3_67280758_67286911
TACTCCGAGCTACAGGAGGAAATTCAAACCAAAGGCAAAGAACTTAAAAACTTTGAAAAA
AATTTAGACGAATGTATAACTACAATAACCAATACAGAGAAGTGCTTAAAGGAGCTGATG
GAACTGAAAGCCAAGGCTCGAGAACTATGTGAAGAATGCAGAAGCCTCAGGAGCCGATGT
GATCAACTGGAAGAAAGGGTATCAGTGATGGAAGATGAAATGAATGAAATGAAGCGAGAA
GGGAAGTTTAGAGAAAAAAGAATAAAAAGAAAAGAACAAAGCCTCCAAGAAATATGGGAC
TAT
>3__chr3_58767344_58773481
TACTCCGAGCTACAGGAGGAAATTCAAACCAAAGGCAAAGAAGTTAAAAACTTTGAAAAA
AATTTAGAAGAATGTATAACTAGAATAACCAATACAGAGAAGTGCTTAAAGGAGCTGATG
GAGCTGAAAGCCAAGGCTCGAGAACTACGTGAAGAATGTAGAAGCCTCAGGAGCCCATGT
GATCAACTGGAAGAAAGGGTATCAGTGATGGAAGATGAAATGAATGAAATGAAGTGAGAT
GGGAAGTTTAGAGAAAAAAGAATAAAAAGAAATGAACAAAGCCTCCAAGAAATATGGGAC
TAC
>3__chr4_11168170_11174308
TACTCTGAGCTACAGGAGGAAATTCAAACCAAAGGCAAAGGAATTGAAAACTTTGAAAAA
AATTTAGATGAATGTATAACTAGAATAACCAATACAGAGCAGTGCTTAAAGGAGCTGATG
GAGCTGAAATCCAAGGCTCAAGAACTACGTGAAGAATGTAGAAGCCTCAGGAGCCGATGC
CATCAACTGGAAGAAAGGGTATCAGCGATGGAAGATGAAATGAATGAAATGAAGCAAGAA
GGGAAGTTTAGAGAAAAAAGAATAAAAAGAAATGAACAAAGCCTCCAGGAAATATGGGAT
TAT
>3__chr3_6357507_6363622
TACTCCGAGCTACAGGAGTAAATTCAAACCAAAGGAAAAGAAGTTAAAAACTTTGAAAAA
AATTTAGAGAAATGTACAACTAGAATAACCAATACAGAGAAGTGCTTAAAGGAGCTGATG
GAGCTGAAAGCCAAGGCTCGAGAACTACGTGAAGAATGCAGAAGCCTCAGGAGCCGATGT
GATCAACTGGAAGAAAGGGTATCAGTGATGGAAGATGAAATGAATGAAATGAAGTGAGAA
GGGAAGTTTAGAGAAAAAAGAATAAAAAGAAACAAACAAAGCCTCCAAGAAATATGGGAC
TAT
>3__chr3_35120409_35126429
TACTCCGAGCTACAGGAGGAAATTCAAACCAAAGGCAAAGAAGCTGATAACTTTGAAAAA
AATTTAGAAGACTGTTTAACTAGAATAACCAATACAGAGAAGTGCTTAACGGAGTTGATG
GAGCTGAAAACCAAGGCTCGAGAACTACATGAAGAATGCAGAAGCCTCAGGAGCCGATGT
GATCAACTGGAAGAAAGGGTATCAGCGATGGAAGATGAAATGAATGAAATGAAGCGAGAA
GGGGAGTTTAGAGAAAAAAGAATAAAAAGAAACGAACAAAGCCTCCAAGAAATATGGGAC
TAT
>3__chr3_42298419_42304570
TACTCTGAGCTACAGGAGGAAATTCAAACCAAAGGCAAAGAAGTTAAAAACTTTGAAAAC
AATTTAGACGAATGTATAACTAGAATAACCAATACGGAGAAGTGCTTAAAGGAGCTGATG
GAGCTGAAAGCCAAGGCTCGAGAACTACATGAAGAATGCAGAAGCCTCAGGAGCTGATGC
GATCAACTGGAAGAAAGGGTATCAGTGATGGAAGATGAAATGAATGAAATGAAGTGAGAA
GGGAAGTTTAGAGAAAATAGAATAAAAAGAAATGAACAAAGCCTCCAAGAAATATGGGAC
TAT
>3__chr4_112287651_112293797
TACTCCAAGCTACAGGAGGACATTCAAACCAAAGGCAAAGAAGTTAAAAACTTTGAAAAA
TATTTAGACGAATGTATAACTAGAATAACCAATACAGAGAAGTGCTTAAACGAGCTGATG
GAGCTGAAAGCCAAGGCTCGAGAACCATGTGAAGAATGCAGAAGCCTCAGGATCCACTGC
AATCAACTGGAAGAAAGGGTATCAGTGATGGAAGATCAAATGAATGAAATGAAGTGAGAA
GGGAAGTTTAGAGAAAAAAGAATAAAAAGAAATGAACAAAGCCTCCAAGAAATATGGGAC
TAT
>3__chr3_82236726_82242883
TACACCGAGCTACAGGAGGAAATTCAAACCAAAGGAAAAGAAGTTGAAAACTTTGAAAAA
AATTAAGACGAATGTATAACTAGAATAACAAATACAGAGAAGTGCTTAAAGGAGCTGATG
GAGCTGAAAGCCAAGGCTCAAGAACTACGTGAAGAATGCAGAAGCCTCAGGAGCCGATGC
GATCAACTGGAGGAAAGGGTATCAGTGATGGAAGATGAAATGAATGAAATGAAGCGAGAA
GGGAAGTTTAGAGAAAAAAGAATAAAAAGAAATGAACAAAGCCTCCAAGAAATATGGGAC
TAT
>3__chr4_120202505_120208665
TACTCCGAGCTACAGGAGGAAATTCAGACCAAAGGCAAAGAAGTTAAAAACTTTGAAAAA
AATTTAGACAAATGTATAACTAGAATAACCAATGCAGAGAAGTGCTTAAAGGAGCTGATG
GAGCTGAAAGCCAAGGCTCGAGAACTACGTGAGGAATGCAGAAGCCTCAGGAGCCGAAGC
AATCAACTGGAAGAAAGGGTATCAGTGATGGAAGATGAAATGAATGAAATGAAGCAAGAA
GGGAAGTTCAGAGAAAAAAGAATAAAAAGAAACGAACAAAGCCTCCAAGAAATATGGAAC
TAT
>3__chr4_124138919_124145065
TACTCCGAGCTACAGGAGGAAATTCAAACCAAAGGCAAAGAAGTTGAAAACTTTGAAAAA
ACTTTAGACGAATGTATAACTAGAATAACCAATATAGAGAAGTGCTTAAAGGAGCTGATG
AAGCTGAAAGCCAAGGCTCGAGAACTACGTGAAGAATGCAGAAGCCTCAGGAGCCGATGC
GATCAACTGGAAGAAAGGGTATCAGTGATGGAAGATGAGATGAATGAAATGAAGCAAGAA
GGGAAGTTTAGAGAAAAAAGAATAAAAAGAAATGAACAAAGCCTCCAAGAAATATGGGAC
TAT
>3__chr3_26255578_26261707
TACTCCGAGCTACAGGAGGAAATTCAAACCAAAGTCAAAGAAGTTGAAAACTTTGAAAAC
AATTTAGAGGAATGTATAACTAGAATAACAAATACAGAGAAGTGCTTAAAGGAGCTGATG
GAGCTGAAAGCCAAGGCTCGAGAACTATGTGAAGAACGTAGAAGCCTCAGGAGCCGGTGC
GATCAACTGGAAGAAAGGGTATCAGCGATGGAAGATGAAATGAATGAAATGAAGCGAGAA
GGGAAGTTTAGAGAAACAAGAATAAAAAGAAACGAACAAAGCCTCCAAGAAATATGGGAC
TAT
>3__chr3_23365739_23371880
TACTCCGAGCTACAGGAGGAAATTCAAACCAAAGGCAAAGAAGTAAAAAACTTTGAAAAA
AATTTAGACGAATGTATAACTAGAATAACCAATACAGAGAAGTGCTTAAAGGAGCTGATG
GAGCTGAAAGCCAAGGCTCGGGAACTACGTGAAGAATACAGAAGCCTCAGGAGCCGATGT
GATCAACTGGAAGAAAGGGTATCAGTGATGGAAGACGAAATGAATGAAATGAAGCAAGAA
GGGAAGTTTAGAGAAAAAAGAATAAAAAGATATGAACAAAGCCTCCAAGAAATATGGGAC
TAT
>3__chr3_175805659_175811809
TACTCTGAGCTACAGGAGCAAATTCAAACCAAAGGCAAAGAAGTTAAAAACTTTGAAAAA
AATTTAGACGAATGTATAACTAGAATAACCAATATAGAGAAGTGCTTAAAGGAGGTGATG
GAGCTGAAAGCCAAGGCTTGAGAACTACTTGAAGAATTCAGAAGCCTCAGGAGTCGATGT
GATCAACTGGAAGAAAGGGTATCAGCAATGGAAGATGAAATGAATGAAATGAAGCAAGAA
GGGAAGTTTAGAGAAAAAAGAATAAAAAGAAATGAACAAAGCCTCCAAGAAATATGGGAC
TAT
>3__chr3_147118378_147124529
TACTCTGAGCTACAGGAGGAAATTCAAACCAAAGGCAAAGAATTTAAAAACTTTGAAAAA
AATTTAGAAGAATGTATAACTAGAATAACCAATACAGAGAAGTGCTTAAAGGAGCTGATG
GAGCTGAAAGCCAAGGCTTGAGAACTACGTGAAGAATGCAGAAGCCTCAGGAGCCGATGC
GATCAACTGGAAGAAAGGGTATCAGTGATGGAAGATGAAATGAATGAAATGAAGTGAGAA
GGGACGTTTAGAGAACAAAGAACAAAAAGAAACACACAAAGTCTCCAAGAAATATGGGAC
TAT
>3__chr3_78618877_78625007
TACTCCGAGCTGCAGGAGGAAATTCAAACCAAAGGCAAAGAAGTTGAAAATTTTGAAAAA
AATTTAGACGAATGTATAACTGGAATAACTAATGAAGAGAAGTGCTTAAAGGAGCTGATG
GAGCTGAAAGCCAAGGCTGGAGAACTACGTGAAGAATGCAGAAGCCTCAGGAGCCAATGC
GATCAACTGGAAGAAAGGGTATCAGTGATGTAAGATGAAATGAATGAAATGAAGCAAGAA
GGGAAGTTTAGAGAAAAAAGAATAAAAAGAAATGAACAAAGCCTCCAAGAAATACGGGAC
TAT
>3__chr3_6283607_6289721
TACTCCGAGCTACAGGAGGAAATTCAAACCAAAGGCAAAGAAGCTGAAAACTTTGAAAAA
AATTTAGAAGAATGTATAACTAGAATAACCAACACAGAGAAGTGCTTAAAGGAGCTGATG
GAGCTGAAAGCCAAGCCTCGAGAACTACGTGAAGAATGCAGAAGCCTCAGGAGCCGATGC
GATCAACTGGAAGAAAGGGTATCAGTGATGGAAGATGAAATGAATGAAATGAAGTGAGAA
GGGAAGTTTAGAGAAAAAAGAATAAAAAGAAATGAACAAAGCCTCCAAGAAATATGGGAC
TAT
>3__chr4_11700704_11706847
TACTCCGAGCTACACGAGGAAATTCAAACCAAAGGAAAAGAAGTTAAGGACTTTGAAAAA
AATTTAGACCAATGTATAACTAGAATAACCAATACAGAGAAGTGCTTAAAGGAGCTGATG
GAGCTGAAAACCAAGGCTAGAGAACTGCATGAAGAATGCAGAAGCCTCAGGAGCCGATGC
AATCAACTGGAAGAAAGGGTATCAGTGATGGAAGACGAAATTAATGAAATGAAGTGAGAA
GGGACGTTTAGAGAAAAAAGAATAAAAAGAAATGAGCAAAGCCTACAAGAAATATGGGAC
TAT
>3__chr3_69607047_69613204
TACTCCGAGCTACAGGAGGAAATTCAAACCAAAGGCAAAGAAGTTAAAAACTTTGAAAAA
AATTTAGACGAATGTATAACTAGAATAACCAATACAGAGAAGTGCTTAAAGGAGCTGATG
GACCTGAAAGCCAAGGCTCGAGAACTACTTGAAGAATGCAGAAGCCTCAGGAGCAGATGC
AATCAACTGGAAGAAAGGGTATCAGTGATGGAAGATGAAATGAATGAAATGAAGCGAGAA
GGGAAGTTTAGAGAAAAAAGAATAAAAAGAAACGAACAAAGCCTCCAAGAAATATGGGAC
TAT
>3__chr4_119062587_119068635
TACTCTGAGCTATGGGAGGAAATTCAAACCAAAGGCAAAGAAGTTGAAAACTTTGAAAAA
AGTTTAGAAGAATGTATAACTAGAGTAACCAATACTGAGAAGTGCTTAAAGGAGGTGATG
GAGCTGAAAACCAAGGCTCGAGAACTACGTGAAGAATGCAGAAGCCTCACGAGCCAATGC
GATCAACTGCAAGAAAGGGTATCAGCGATGGAAGATGAAGTGAATGAAATGAAGCAAGAA
GGGAAGTTTAGAGAAAAAAGAATAAAAAGAAATGAGCAAAGCCTCCAAGAAATATGGGAC
TAT
>3__chr3_89879454_89885498
TACTCTGAGCTACGGGAGGACATTCAAACCAAAGGCAAAGAAGTTGAAAACTTTG-AAAA
AATTTAGAAGAATGTATAACTAGAATAACCAATACAGAGAAGTGCTTAAAGGAGCTCATG
GAGCTGAAAACCAAGGCTTAATAACTACCTGAAGAATGCAGAAGCCTCAGGAGCCGGTGC
CATCAACTGGAAGAAAGGGTATCAGCAATGGAAGATGAAATGAATGAAATGAAGCGAGAA
GGGAAGTTTAGAGAAAAAAGAATAAAAAGAAATGAGCAAAGCCTCCAAGAAATATGGGAC
TAT
>3__chr3_96047562_96053571
TACTATGAGCTACCAGAGGACATTCAAATCAAAGGCAAAGAAGTTGAAAACTTTGAAAAA
AAATTAGAAGAATGTATAACTAGAATAACCAATACAGAGAAGTGCTTAAAGGAGCTGATG
GAGCTGAAAACCAAGGCTCGAGAACTACGTGAAGAATGCAGAAGCCTCAGGAGCCGCTGC
GATCAACTGGAAGAAAGGGTATCAGCAATGGAAGATGAAATGAATGAAATGAAGCGAGAA
GGGAAGTTTAGAGAAAAAAGAATAAAAAGAAATGAGCAAAGCCTCCAAGAAATATGGGAC
TAT
>3__chr3_67526144_67532295
TACTCCGAGCTACAGGAGGAAATTCAAACCAAAGGCAAAGAAGTTAAAAACTTTGAAAAA
AATTTAGATGAATGTATAACTAGAATAACCAATACAGAGAAGTGCTTAAAGGAGCTGATG
GAGCTGAAAGCCAAGGCTCGAGAACTACTTGAAGAATGCAGAAGCCTCAGGAGCCGATGC
GATCAACTGGAAGAAAGGGTATCAGTGATGGAAGATGAAATGAATGAAATGAAGCGAGAA
GGGAAGTTTAGAGAAAAAAGAATAAAAAGAAATGAACAAAGCCTCCAAGAAATATGGGAC
TAT
>3__chr4_111898088_111904239
TACTCCGAGCTACAGGAGGAAATTCAAACCAAAGGCAAACAAGTTGAAAACTTTGAAAAA
AATTTAGACGAATGTATAACTAGAATAACCAATACAGAGAAGTGCTTAAAGGAGCTGATG
GATCTGAAAGCCAAGGCTCGAGAACTATGTGAAGAATGCAGAAGCCTCAGGAGCTGATGC
GATCAACTGGAAGAAAGGGTATCAGTGATGGAAGATGAAATGAATGAAATGAAGTGAGAA
GAGAAGTTTAGAGAAAAAAGAATAAAAAGAAACAAACAAAGCCTCCAAGAAATATGGGAC
TAT
>3__chr3_114673336_114679483
TACTCCGAGCTACAGGAGGAAATTCAAACCAAAGGCAAAGAAGTTAAAAACTTTGAAAAA
AATTTAGATGAATGTATAACTAGGATAACCAATACAGAGAAGTGCTTAAAGGAGCTGATG
GAGCTGAAAACCAAGGCTCGAGAACTACATGAAGAACGCAGAAGCCTCAGGAGCTAATGC
GATCAACTGGAAGAAAGGGTATCAGCGATGGAAGATGAAATGAATGAAATGAAGCGAGAA
GGGAAGTTTACAGAAAAAAGAATAAAAAGAAACGAACAAAGCCTCCAAGAAATATGGGAC
TAT
>3__chr3_137425840_137431972
TACTCTGAGCTACAGGAGGAAATTCAAACCAAAGGCAAAGAAGTTAAAAACTTTGAAAAA
AATTTAGACGCATGTATAGCTAGAATAACCAATACAGAGAAGTGCTTAAAGGAGCTGATG
GAGCTGAAAGCCAAGGCTCCAGAACTACGTGAAGAATGCAGAAGCCTCAGGAGCCGATGC
GATCAACTGGAAGAAAGGATATCAGAGATGGAAGATGAAATGAATGAAATGAAGCGAGAA
GGGAAGTTTAGAGAAAAAAGAATAAAAAGAAACAAACAAAGTCTCCAAGAAATATGGGAC
TAT
>3__chr3_120308124_120314282
TACTCCAACCTACAGGAGGAAATTCAAACCAAAGGCAAAGAAGTTGAAAACTTTGAAAAA
AATTTAGATGAATATATGACTAGAATAACCAATACAGAGAAGTGCTTAAAGGAACTGATG
GAGCTGAAAGCCGAGGCTCAAGAACTACGTGAAGAATGCAGAAGCCTCAGGAGCTGATGC
GATCAACTGGAAGAAAGGGTATCAGTGATGGAAGATGAAATGAATGAAATGAAGCAAGAA
GGGAAGTTTAGAGAAAAAAGAATAAAAAGAAACGAACAAAGCCTCCAAGAAATATGGGTC
TAT
>3__chr4_124861990_124868146
TACTCCGAGCTACAGGAGGAAATTCAAACCAAAGGCAAAGAAGTTGAAAACTTTGAAAAA
AATATAGACGAATGTATAACTAGAATAACCAATACAGAGAAGTGCTTAAAGGAGCTGATG
GAGCTGAAAGCCAAGGCTTGAGAACTACATGAAGAATGCAGAAGCCTCAGGAGCCGATGC
GATCAACTGGAAGAAAGGGTATCAGTGATGGAAGACGAAATGAATGAAATGAAGTGAGAA
GGGAAGTTTAGAGAGAAAAGAATAAAAAGAAACGAACAAAGCCTCCAAGAAATATGGGAC
TAT
>3__chr3_54467841_54473987
TACTCCGAGCTACAGGAGGAAATTCAAACCAAAGGCAAAAAAGTTAAAAACTTTGATAAA
AACTTAGACGAATGTATAACTAGAATAACCAAT--AGAGAAGTGCTTAAAGGAGCTGATG
GAGCTGAAAGCCAAGGCTCGAGAAC--TGTGAAGAATGCAGAAGCCTCAGGAGCCGATGC
GATCAACTGGAAGAAAGGGTATCAGTGATGGAAGATGAAATGAATGAAATGAAGCAAGAT
GAGAAGTTTACAGAAAAAAGAATAAAAAGAAATGAACAAAGCCTCCAAGAAATATGGCAC
TAT
>3__chr4_128001462_128007605
TACTCCGAGCTACAGGAGGAAATTCAAACCAAAGGCAAAGAAGTTGAAAACTTTGAAAAA
AATTTAGACAAATGTATAACTAGAATAACCAATACAGAGAAGTGCTTAAAGGAGCTGATG
GAGCTGAAAGCCAAGGCTCGAGAACTACGTGAAGAATGCAGAAGCCTCAGGAGCCGATGC
GATCAACTGGAAGAAAGGGTATCAGCAATGGAAGATGAAATGAATGAAATGAAGTGAGAA
GGGAAGTTTAGAGAAAAAAGAATAAAAAGAAATGAACAAAGCCCCCAAGAAATATGGGAC
TAT
>3__chr3_134925209_134931345
TACTCCAAGCTACAGGAGGAAATTCAAACCAAAGGCAAAGAAGTTATAAACTTTGAAAAA
AATTTAGACGAATGTATAACTAGAATAACCAATACAGAGAAGTGCTTAAAGGAGCTGATG
GAGCTGAAAGCCAAGGCTCAAGAACTACGTGAAGAATGCAGAAGCCTCAGGAGCTGATGC
AATGAACTGGAAGAAAGGGTATCAGTGATGGAAGATGAAATGAATGAAATGAAGAGAGAA
GGGAAGTGTAGAGAAAAAAGAATAAAAAGAAACGAACAAAGCCTCCAAGAAATATGGGAC
TAT
>3__chr4_123633521_123639673
TACTCCGAGCTACCGGAGGAAATTCAAACCAAAGGCAAAGAAGTTGAAAACTTTGAAAAA
AATTTAGACAAATGTATAACTAGAATAACCAATACAGAGAAGTGCTTAAAGGAGCTGATG
GAGCTGAAAGCCAAGGCTCGAGAACTACGTGAAGAATGCAGAAGCCTCAGGAGCTGATGC
AATCAACTGGAAGAAAGGGTATCAGTGATGGAAGATGAAATGAATGAAATGAAGCGAGAA
GGGAAGTTTAGAGAAAAAAGAACAAAAAGAAACGAACAAAGCCTCCAAGAAATATGGGAC
TAT
>3__chr3_58891554_58897699
TACTCCGAGCTACAGGAGGAAATTCAAACCAAAGGCAAAGAAGTTAAAAACTTGGAAAAA
AATTTAGACGAATGTATAACTAGAATAACCAATACAGAGAAGTGCTTAAAGGAGCTGATG
GAGGTGAAAGCCAAGGCTTGAGAACTACGTGAAGAATGCAGAAGCCTCAGGAGCCCATGC
GATCAACTGGAAGAAAGGGTATCAGTGATGGAAGATGAAATGAATGAAATGAAGTGAGTA
GGGAAGTTTAGAGAAAAAAGAATAAAAAGAAACAAACAAAGCCTCCAAGAAATATGGGAC
TAT
>3__chr3_38948732_38954888
TACTCCGAGCTACAGGAGGAAATTCAAACCAAAGGCAAAGAAGTTGAAAACTTTGAAAAA
AATTTAGACGAAAGTATAACTAGAATAACCAATACAGAGAAGTGCTTAAAGGAGCTGATG
GAGCTGAAAGCCAAGGCTCGAGAACTACGTGAAGAATTCAGAAGCCTCAGGAGCTGATGT
GATCAACTGGAAGAAAGGGTATCAGTGATGGAAGATGAAATGAATGAAATGAAGCGAGAA
GGGAAGTTTAGAGAAAAAAGAATAAAAAGAAACGAACAAAGCCTCCAAGAAATATGGGAC
TAT
>3__chr4_114992748_114998903
TACTCCAAGCTACAGGAGGAAATTCAAATCAAAGGCAAAGAAGTTGAAAACTTTGAAAAA
AATTTAGACGAATGTATAACTAGAATAACCAATACAGAGAAGTGCTTAAAGGAGCTGATG
GAGCTGAAAGCCAAGGCTTGAGAACTACGTGAAGAATGCAGAAGCCTCAGAAGCCGATGT
GATCAACTGGAAGAAAGGGTATCAGTGATGGAAGATGAAATGAATGAAATGAAGCGAGAA
GGGAAGTTTAGAGAAAAAAGAATAAAAAGAAACGAACAAAGCCTCCAAGAAATATGGGAC
TAT
>3__chr3_156742377_156748535
TACTCCAAGCTACAGGAGGAAATTCAAACCAAAGGCAAAGAAGTTGAAAACTTTGAAAAA
AATTTAGACGAATGTATAACTAGAAGAACCAATACAGAGAAGTACTTAAAGGAGCCGATG
GAGCTGAAAGCCAAGGCTCAAGAACTACATGAAGAATGCAGAAGCCTCAGGAGCCGATGC
AATCAATTTGAAGAAAGGGTATCAGTGACAGAAGATGAAATGAATGAAATGAAGCGAGAA
GGGAAGTTTAGAGGAAAAAGAATAAAAAGAAATGAACAAAGCCTCCAAGAAATATGGGAC
TAT
>3__chr3_38421896_38428033
TACTCTGAGCTACAGGAGGAAATTCAAACCAAAGGCAAAGAAGTTAAAAACTTTGAAAAA
AATTTAGATGAATGTATAACTAGAATAACCAATACAGAGAAGTGCTTAAAGGAGCTGATG
GAGCTGAAAGCCAAGGCTCGAGAACTATGTGAAGAATGCAGAAGCCTCAGGAGCCGATGC
GATCAGCTGGAAGAAAGGGTATCAGTGATGGAAGATGAAATGAATGAAATGAAGTGAGAA
GGGAAGTTTAGAGAAAAAAGAATAAAAAGAAACAAGCAAAGCCTCCAGGAAATATGGGAC
TAT
>3__chr3_160623550_160629691
TAC---GAACTACAGGAGGAAATTCAAACTAAAGGCAAAGAAGTTAAAAACTTTGAAAAA
AATTTAGAAGAATGTATAACTAGAATAACCAATACAGAGAAGTGCTTAAAGGAGCTGATG
GAGCTGAAAGCCAAGGCTCGAGAACTATGTGAAGAATGCAGAAGCCTCAGGAGCTGATGT
GATCAACTGGATATCAGTGTATCAGTGACGGAAGATGAAATGAATGAAATGAAGTGAGAA
GGGAAGTTTAGAGAAAAAAGAATAAAAAGAAATGAACAAAGCCTCCAAGAAATATGGGAC
TAT
>3__chr3_167221585_167227606
TACTCCGAGCTACGGGAGGACATTCAAACCAAACGCAAAGAAGTTGAAAACTTTGAAAAA
AGTTTAGAAGAACATATAACTAGAATAACCAATACAGAGAAGTGCTTAAAGGAGCTGATG
GAGCTGAAAACCAAGGCTCGAGAACTACATGAAGAATACAGAAGCCTCAGGAGCCAATGC
GATCAACTGGAAGAAAGGGTATCAGCGATGGAAGATGAAATGAATGAAATGAAGTGAGAA
GGGAAGTTTAGAG-AAAAAGAATAAAAAGAAACGAGTAAAGCCTCCAAGAAATATGGGAC
TAT
>3__chr3_18992446_18998582
TAC---GAGCCACAGGAGGAAATTCAAACCAAAGGCAAAGAAGTTAAAAACTTTGAAAAG
AATTTAGACGAATGTATAACTAGAATAACCAATACAGAGAAGTGCTTAAAGGATCTGATG
GAGCTGAAAGCCAAGGTTCGAGAACTACGTGAAGAATGCAGAAGCCTCAGGAGCCGATGT
GATCAACTGGAAGAAAGGGTATCAGCGATGGAAGATGAAATGAATGAAACGAAGAGAGAA
GGGAAGTTTAGAGAAAAATGAATAAAAAGAAATGAACAAAGCCTCCAAGAAATACGGGAC
TAT
>3__chr3_39888837_39894986
TACTCTGAGCTACGGGAGGACATTCAAACCAAAGGCAAACAAGTTGAAAACTTTGAAAAA
AATTTAGAAGAATGTATAACTAGAACAACCAATACAGAGAAGTGCTTAAAGGAGCTGGTG
GAGCTGAAAACCAAGGCTCGAGAACTATGTGAAGAATGCAGAAGCCTCTGGAGCTGATGC
GATCAACTGGAAGAAAGGGTATCAGTGATGGAAGATCAAATGAATGAAATGAAGCGAGAA
GGGAAGTTTAGAGAAAAAAGAATAAAAAGAAACAAGCAAAGCCTCCAAGAAATATGGGAC
TAT
>3__chr3_78807025_78813186
TACTCCGAGCTACACAAGGAAATTCAAACCCAAGGCAAAGAAGTTAAAAACTTTA-AAAA
AATTTAGACGAATGTATAACTAGAATAACCAATACAGAGAAGTGCCTAAAGGAGCTGATG
GAGCTGAAAGCCAAAGCTCGAGAACTACGTGAAGAATGCAGAAGCCTCAGGAGCCGATGC
GATCAACTGGAAGAAAGGGTATCAGTGATGGAAGATGAAATGAATGAAATGAAGTGAGAA
GGGAAGTTTAGAGAAAAAAGAATAAAAAGAAATGAACAAAGCCTCCAAGAAATATGGGAC
TAT
>3__chr3_113925654_113931804
TACTCCGAGCTACAGGAGGAAATTCAAACCAAAGGCAAAGAAGTTAAAAACTTTGAAAAA
AATTTAGATGAATGTATAACTAGAATAACCAATACAGAGAAGTGCTTAAAGGAGCTGATG
GAGCTGAAAGCCAAGGCTCAAGAATGACGTGAAGAATGCAGAAGCCTCAGGAGCTGATGC
AATCAACTGGAAGAAAGGGTATCAGTGATGGAAGATGAAATGAATGAAATGAAGCGAGAA
GGGAAGTTTAGAGAAAAAAGAATAAAAAGAAACGAACAAAGCCTCCAAGAAATATGGGAC
TAT
>3__chr3_154997284_155003435
TACTCCGAGCTACAGGAGGAAATTCAAACCAAAGGCAAAGAAGTTAAAAACTTTGAAAAA
AATTTAGACGAATGTATAACTAGAATAACCAATACAGAGAAGTGCTTAAAGGAGCTGATG
GAGCTGAAAGCCAAGGCTCAAGAACTACGTGAAGAATGCAGAAGCCTCAGGAGTTGATGC
AATCAACTGGAAGAAAGGGTATCAGTGATGGAAGATGAAATGAATGAAGTGAAGTGAGAA
GGGAAGTTTAGAGAAAAAAGAATAAAAAGAAATGAACAAAGCCTCCAAGAAATATGGGAC
TAT
>3__chr3_177216606_177222666
TACTCCGAGCTACAGGAGGACATTCAAACCAAAGGCAAAGAAGTTGAAAACTTTGAAAAA
AATTTAGAAGAATGTATAACTAGACTAACCAATACAGAGAAGTGCTTAAAGGAGCTGATG
GAGCTGAAAACCAAGGCTCGAGAACTACGTGAAGAATGCAGAAGCCTCAGGAGCCGATGC
GATCAACTGGAAGAAAGGGTAACAGCGATGGAAGATGAAATGAATGAAATGAAGTGAGAA
GGGAAGTTTAGAGAAAAAAGAATAAAAAGAAAAGAGCAAAGCATCCAGGAAATATGGGAC
TAT
>3__chr3_146453095_146459099
TACTCCGAGCTATGGGAGGACATTCAAACCAAAGGCAAAGAAGTTGAAAACTTTGAAAAA
AATTTAGAAGAAGGTATAACTAGAATAACCAATACAGAGAAGTGCTTAAAGGAGCTGATG
GGGCTGAAAACCAAGGCTGGAGAACTACGTGAAGAATGCAGAAGCCTCAGGAACCGATGT
GATCAACTGGAAGAAAGGGTATCAGTGATGGAAGATGAAATGAATGAAATGAAGCGAGAA
GGGAAGTTTAGAGAAAAAAGAATAAAAAGAAATGAGCAAAGCCTCCAAGAAATATGGGAC
TAT
>3__chr4_100905613_100911642
TACTCTGAGCTATGGGAGGACATTCAAACCAAAGGCAAAGAAGTTGAAAACTTTGAAAAA
AATTTAGAAGAATGTATAACTAGAATAACCAATACAGAGAAGTGCTTAAAGGAGCTGATG
GAGCTGAAAACCAAGGCTCGAGAACCACGTGAAGAATGCAGAAGCCTCAGGAGCCGATGC
GATCAACTGGAAGAAAGGGTATCAGCGATGGAAGATGAAATGAATGAAATGAAGTGAGAA
GGGAAGTTTAGAGAAAAAAGAATAAAAAGAAATGAGCAAAGCCCCCAAGAAATATGGGAC
TAT
>3__chr3_134201054_134207196
AAC---GAGCTACAGGAGGAAATTCAAACCAAAGGCAAAGAAGTTAAAAACTTTGAAAAA
AATTTAGACGAATGTATAACTAGAATAACCAATACAGAGAAGTGCTTAAAGATGCTGATG
GAGCTGAAAGCCAAGGCTCCAGAACTACGTGAAGAATGCAGAAGCCTCAGGAGCCAATGC
GATCAACTGGAAGAAAGGGTATCAGTGATGGAAGATGAAATGAATGAAATGAAGCGAGAA
GGGAAGTTTAGAGAAAAAAGAATAAAAAGAAATGAACAAAGCCTCCAAGAAATATGGGAC
TAT
>3__chr3_134752872_134759020
TACTCCAAGCTGCAGGAGGAAATTCAAACCAAAGGCAAAGAAGTTGAAAACTTTGAAAAA
ACTTTAGACGAATGTATAACTAGAATAACCAATACAGAGAAGTGCTTAAAGGAGCTGAGG
GAGCTGAAAGCCAAGGCTCGAGAACTACGTGAAGAATGCAGAAGCCTCAGGAGCCGATGC
GATCAACTAGAAGAAAGGGTATCAGTGATGGAAGATGAAATGAATGAAATGAAGAGAGAA
GGGAAGTGTAGAGAAAAAAGAATAAAAAGAAACGAACAAAGCCTCCAAGAAATATGGGAC
TAT
>3__chr3_143491736_143497764
TACTCTGAGCTATGGGAGGAAATTCAAACCAAAGGCAAAGAAGTTGAAAACTTAGAAAAA
AATTTAGAAGAATGTATAACTAGAATAACCAATACAGAGAAGTGCTTAAAGGAGCTGATG
GAGCTGAAAACCACGGCTTGAGAACTACGTGAAGAATGCAGAAGCCTCAGGAGCCGATGC
GATCAACTGGAAGAAAGGGTATCAGCGATGGAAGATGAAATGAATGAAATGAAGCGAGAA
GGGAAGTTTAGAGAAAAAAGAATAAAAAGAAATGAACAAAGCCTCCAAGAAATATGGGAC
TAT
>3__chr3_57333652_57339794
TAC---GAGCTACAGGAGGAAATTCAAACCAAAGGCAAAGAAGTTAAAAACTTTGAAAAA
AATTTAGACAAATGTATAATTAGAACAACCAATACAGAGAAGTGCTTAAAGGAGCTGATG
GAGCTGAAAGCCAAGGCACGAGAACTATGTGTAGAATGCAGAAGCCTCAGGAGCCGATGC
GATCAGCTGGAAGAAAGGGTATCAGTGATGGAAG---------ATGAAATGAAGCGAGAA
GGGAAGTTTAGAGAAAAAAGAATAAAAAGAAACGAACAAAGCCTCCAAGAAATATGGGAC
TAT
>3__chr3_132533002_132539159
TACTCCGAGCTACAGGAGGAAATTCAAACCAAAGGCAAAGAAGTTGAAAACTTTGAAAAA
AATTTAGACGAATGTATAACTAGAATAACCAATACAGAGAAGTGCTTAAAGGAGCTGATG
GAGCTGAAAGCCAAGGCTCGAGAACTGCGTGAAGAATGCAGAAGCCTCAGGAGCCGATGC
AATCGACTGGAAGAAAGGGTATCAGTGATGGAAGACTAAATGAATGAAACGAAGCGAGAA
GGGAAGTTTAGAGAAAAAAGAATAAAAAGAAATGAACAAAGCCTCCAAGAAATATGGGAC
TAT
>3__chr3_160592794_160598835
TACTCTGAGCTACAGGAGGACATTCAAACCAAAGGCAAAGAAGTTGAAAACTTTGAAAAA
AAATTAGAAGAATGTATAACTAGAATAACCAATACAGAGAAGTGCTTAAAGGAGCTGATG
GAGCTGAAAACCAAGGCTCGAGAACTACGTGAAGAATGCAGAAGCCTCAGGAGCCAATGC
GATCAACTGGAAGAAAGGGTATCAGCAATGGAAGATGAAATGAATGAAATGAAGAGAGAA
GGGAAGTTTAGAGAAAAAAGAATAAAAAGAAACGAGCAAAGCCTCCAAGAAATATGGGAC
TAT
>3__chr3_159711592_159717606
TACTCCAAGCTAC-GGAGGACATTCAAACCAAAGGCAAAGAAGTTGAAAACTTTGAAAAA
AATTTAGAAGAATGTATAACTAGAATAACCAATACAGAGAAGTGCTTAAAGGAGCTGATG
GAGCTGAAAACCAAGGCTCGAGAACTACGTGAAGAATGCAGAAGCCTCAGGAGCCGATGT
GATCAACTGGAAGAAAGGGTATCAGCGATGGAAGATGAAATGAATGAAATGAAGTAAGAA
GGGAAGTTTACAGAAAAAAGAATAAAAAGAAACGAGCAAAGCCTCCAAGAAATATGGGAC
TAT
>3__chr3_168475750_168481748
TACTCCGCGCTACGGGAGAACATTCAAACCAAAGGCAAAGAAGTTGAAAACTTTGAAAAA
AATTTAGAAGAATGTATAACTAGAATAACCAATACAGAGAAGTGCTTAAAGGAGCTGATG
GAGCTGAAAACCAAGGCTCGAGAACTATGTGAAGAATGCAGAAGCCTCAGGAGCCGATGC
AATCAACTGGAAGAAAGGGTATCAGTGATGGAAGATGAAATGAATAAAATGAAGTGAGAA
GGGAAGTTTAGAGAAAAAAGAATAAAAAGAAACGAGCAAAGCCTCCAAGAAATATGGGAC
TAT
>3__chr3_26799592_26805625
TACTCTGAGCTACGGGAGGACATTCAAACCAAAGGCAAAGAAGTTGAAAACTTTGAAAAA
AATTTAGAAGAATGTATAACTAGAATAACCAATACAGAGAAGTGCTTAAAGGAGCCGATG
GAGCTGAAAACCAAGGCTCGAGAATGACATGAAGAATGCAGAAGCCTCAGGAGCCGATGC
GAACAACTGGAAGAAAGGGTATCAGCAATGGAAGATGGAATGAATGAAATGAAGCGAGAA
GGAAAGTTTAGAGAAAAAAGAATAAAAAGAAATGAGCAAAGCCTCCAAGAAATATGGGAC
TAT
>3__chr3_22754231_22760249
TACTCTGAGCTACGGGAGGACATTCAAACCACAGGCAAAGAAGCTGAAAACTTCGCAAAA
AATTTAGAAGAATGTATAACTAGAATAACCAATACAGAGAAGTGCTTAAAGGAGCTGATG
GAGCTGAAAACCAAGGCTCGAGAACTACATGAAGAATGCAGAAGCCTCAGGGGCCGATGC
GATCAACTGGAAGAAAGGGTATCAGCAATGGAAGATGAAATGAATGAAACGAAGCGAGAA
GGGAAGTTTAGAGAAAAAAGAATAAAAAGAAATGAGCAAACCCTCCAAGAAGTATGGGAC
TAT
>3__chr4_12358995_12365017
TACTCCAAGCTATGGGAGGACATTCAAACCAAAGGCAAAGAAGTTGAAAACTTTGAAAAA
AATTTAGAAGAATGTATAACTAGAATAACCAATACAGAGAAGTGCTTAAAGGAGCTGATG
GACCTGAAAACCAAGGCTCGAGAACTATGTGAAGAATGCAGAAGCCTCAGGAGCCGATGT
AATCAACCGGAAGAAAGGGTATCAGCGATGGAAGATGAAATGAATGAAATGAAGCGAGAA
GGGAAGTTTAGAGAAAAAAGAATAAAAAGAAATGAACAAAGCCTCCAAGAAATATGGGAC
TAT
>3__chr3_116513833_116520007
TAC---GAGCTACAGGAGGAAATTCAAACCAAAGGCAAAGAAGTTAAAAACTTTGAAAAA
AATTTAGACGAATGTATAACTAGAATAACCAATATAGAGAAGTGCTTAAAGGAGCTGATG
GATCTGAAAGCCAAGGCTCGAGAACTACGTGAAGAATGCAGAAACCTCAGGAGCTGATGC
GATCCACTGGAAGAAAGGGTATCAGTGATGGAAGATGAAATGAATGAAATGAAGCGAGAA
GGGAAGTTTAGAGAAAAAAGAATAAAAAGAAATGAACAAAGCCTCCAAGAAATATGGGAC
TAT
>3__chr3_51211520_51217674
TAC---GAGCTACAGGAGGAAATTCAAACCAAAGGCAAAGAAGTTAAAAACTTTGAAAAA
AATTTAGACGAATGTATAACTACAATAACCAATACAGAGAAGTGCTTA-AGGAGCTGATG
GAGCTGAAAGCCAAGGCTCGAGAACAACGTGAAGAATGCAGAAGCCTCAGGAGCCGATGC
GATCAACTGGAAGAAAGGGTATCAGTGATGGAAG---------ATGAAATGAAGCGAGAA
GGGAAGTTTAGAGAAAAAAGAATAAAAAGAAACAAACAAAGCCTCCAAGAAATATGGGAC
TAT
>3__chr3_40970365_40976516
TACTCTGAGCTACAGGAGGAAATTCAAACCAAAGGCAAAGAAGTTGAAAACTTTGAAAAA
AATTTAGACTAATGTATAACTAGAATAACCAATACAGAGAAGTGCTTAAAGGAGCTGATG
GAGCTGAAAACCAAGGCTCGAGAACTACGTGAAGAATGCAGAAGCCTCAGAAGCCAATGC
GATCAACTGGAAGAAAGGGTATCAGTGATGGAAGATGAAATGAATGAAATGAAGTGAGAA
GGGAAGTTTAGAGAAGAAAGAATAAAAAGAAATGAACAAAGCCTCCAGGAAATATGGGAC
TAT
>3__chr3_123134298_123140323
TACTCTGAGCTATGAGAGGACATTCAAACCAAAGGCAAAGAAATTGAAAACTTTGAAAAA
AATTTAGAGGAATGTATAACTAAAATAACCAATACAGAGAAGTGCTTAAAGGAGCTGATG
GAGCTGAAAACCAAGGCTCGAGAACTACGTGAAGAATGCAGAAGCCTCAGGAGCCGATGC
GATCCACTGGAAGAAAGGGTATCAGCAATGGAAGATGAAATGAATGAAATGAAGCGAGAA
GGGAAGTTTAGAGAAAAAAGAATAAAAAGAAACGAGCAAAGCCTCCAAGAAATATGGGAC
TAT
>3__chr3_165903088_165909120
TACTCTGAGCTATGGGAGGACATTCAAACCAAAGGCAAAGAAGTTGAAAACTTTGAAAAA
AATTTAGAAGAATGTATAACTAGAATAACCAATACAGAGAAGTGCTTAAAGGAGCTGATG
GAGCTGAAAACCAAGGCTCGAGAACTACGTGAAGAATGCAGAAGCCTCAGGAGCCAATGC
GATCAACTGGAAGAAAGGGTATCAGCAATGGAAGATGAAATGAATGAAATGAAGCGAGAA
GGGAAGATTAGAGAAAAAAGAATAAAAAGAAACGAGCAAAGCCTCCAAGAAATATGGGAC
TAT
>3__chr3_40918900_40924927
TACTCTGAGCTACGGGAGGACATTCAAACCAAAGGCAAAGAAGTTGAAAACTTTGAAAAA
AATTTAGAAGAATGTATAACTAGAATAACCAATATAGAGAAGTGCTTAAAGGAGCTGATG
GAGCTGAAAACCAAGGCTCGAGAACTACGTGAAGAATGCAGAAGCCTCAGGAGCCGATGT
GATCAACTGGAAGAAAGGGTATCAGCAATGGAAGATGAAATGAATGAAACGAAGCGAGAA
GGGAAGTTTAGAGAAAAAAGAATAAAAAGAAACGAGCAAAGCCTCCAAGAAATATGGGAC
TAT
>3__chr3_70416898_70422924
TACTCTGAGCTACGGGAGGACATTCAAACCAAAGGCAAAGAAGTTGAAAACTTTGAAAAG
AATTTAGAAGAATGTATAACTAGAATAACCAATAGAGAGAAGTGCTTAAAGGAGCTGATG
GAGCTGAAAACCAAGGCTCGAGAACTACGTGAAGAATGCAGAAGCCTCAGGAGCCGATGC
AATCAACTGGAAGAAAGGGTATCAGCAATGGAAGATGAAATGAATGAAATGAAGCGAGAA
GGAAAGTTTAGAGAAAAAAGAATAAAAAGAAACGAGCAAACCCTCCAAGAAATATGGGAC
TAT
>3__chr4_117546302_117552336
TACTCTGAGCCACGGGAGGACATTCAAACCAAAGGCAAAGAAGTTGAAAACTTTGAAAAA
AATTTAGAAGAATGTATAACTAGAATAACCAATACAGAGAAGTGCTTAAAGGAGCTGATG
GAGCTGAAAACCAAGGCTCGAGAACTACGTGAAGAATGCAGAAGCCTCAGGAGCTGATGT
GATCAAATGGAAGAAAGGATATCAGCAATGGAAGATGAAATGAATGAAATGAAGCGAGAA
GGGAAGTTTAGAGAAAAAAGAATAAAAAGAAAGGAGCAAAGCCTCCAAGAAATATGGGAC
TAT
>3__chr3_159097303_159103326
TACTCTGAGCTACGGGAGGACATCCAAACCAAAGGCAAAGAAGTTGAAAACTTTGAAAAA
AATTTAGAAGAATGTATAACTAGAATAACCAATACAGAGAAGTGCTTAAAGGAGCTGATG
CAGCTGAAAACCAAGGCTCAAGAACTACGTGAAGAATGCAGAAGCCTCAGGAGCCGATGC
AATCAACTGCAAGAAAGGGTATCAGCAATGGAAGATGAAATGAATCAAATGAAACAAGAA
GGGAAGTTTAGAGAAAAAAGAATAAAAAGAAATGAGCAAAGCGTCCAAGAAATATGGGAC
TAT
>3__chr3_166772814_166778836
TACTCTGAGCTACGGGAGGACATTCAAACCAAAGGCAAAGAAGTTGAAAACTTTGAAAAA
AATTTAGAAGAATGTATAACTAGAATAACCAATACAGAGAAGTGCTTAAAGGAGCTGATG
GAGCTGAAAACCAAGGCTCGAGAACTACGTGAAGAATGCAGAAGCCTCAGGAGCCGATGC
GATCAACTGGAAGAAAGGGTATCAGCGATGGAAGATGAAATGAATGAAATGAAGTGAGAA
GGGAAGTTTAGAGAAAAAAGAATAAAAAGAAATGAGCAAAGCCTCCAAGAAATATGGGAC
TGT
>3__chr3_28075738_28081765
TACTCTGAGCTACGGGAGGACATTCAAACCAAAGGCAAAGAAGTTGAAAACTTTGAAAAA
AATTTAGAAGAATGTATAAGTAGAATAACCAATACAGAGAAGTGCTTAAAGGAGCTGATG
GAGCTGAAAACCAAGGCTCGAGAACTACATGAAGAATGCAGAAGCCTCAGGAGCCGATGC
GATCAACTGGAAGAAAGGATATCAGCGATGGAAGATGAAATGAATGAAATGAAGTGAGAA
GGGAAGTTTAGAGAAAAAAGAATAAAAAGAAATGAGCAAAGCCTCCAAGAAATATGGGAC
TAT
>3__chr3_180327205_180333348
TAC---AAGCTACAGGAGGAAATTCAAACCAAAGGCAAAGAAGTTAAAAACTTTGAAAAA
AATTTAGACGAATGTATAACTAGAATAACCAATACAGAGAAGTGCTTAAAGGAGCTGATG
GAGCTGAAAGCCAAGGCTCGAGAACTACGTGAAGAATGCAGAAGCCTCAGGAGCCGATGC
GATCAACTGGAAGAAAGGGTATCAGCAGTGGAAGATGAAATGAATGAAATGAAGTGAGAA
GGGAAGTTTAGAG-AAAAAGAATAAAAAAAAACAAACAAAGCCTCCAAGAAATATGGGAC
TAT
>3__chr3_40171439_40177524
TACTCCGAACTACAGGAGGACATTCAAACCAAAGGCAAAGAAGTTGAAAACTTTGAAAAA
AATTTAGAAGAATGTATAACTAGAATAACTAACACAGAGAAGTGCTTAAAGGAGCTGGTG
GAGCTGAAAACCAAGGCTCGAGAACTACGTGAAGAATGCAGAAGCCTCAGGAGCCGATGC
GATCAACTGGAAGAAAGGGTATCAGTGATGGAAGATGAAATGAATGAAATGAAGTGAGAA
GGGAAGTTTAGAGAAAAAAGAATGAAAAGAAATGAGCAAAGCCTCCAAGAAATATGGGAC
TAT
>3__chr3_120246670_120252730
TACTCTGAGCTACGGGAGGACATTCAAACCAAAGGCAAAGAAGTTGAAAACTTTGAAAAA
AATTTAGAAGAATGTATAACTAGGATAACCAATACAGAGAAGTGCTTAAAGGAGCTGATG
GAGCTGAAAACCAAGGCTCGAGAACTACGTGAAGAATGCAGAAGCCTCAGGAGCTGATGC
AATCAACTGGAAGAAAGGGTATCAGCAATGGAAGATGAAATGAATGAAATGAACCAAGAA
GGAAAGTTTAGAGAAAAAAGAATAAAAAGAAATGAGCAAAGCCTCCAAGAAATATGGGAC
TAT
>3__chr4_117915648_117921659
TACTCTGAGCTAAGGGAGGACATTCAAACCAAAGGCAAAGAAGTTGAAAACTTCGAAAAA
AATTTAGAAGAATGTATAACTAGAATAACCAATACAGAGAAGTGCTTAAAGGAGCTGATG
GAGCTGAAAACCAAAGCTCGAGAACTATGTGAAGAATGCAGAAGCCTCAGGAGCCCATGT
GATCAACTGGAAGAAAGGGTATCAGCAATGGAAGATGAAATGAATGAAATGAAGCGAGAA
GGGAAGTTTAGAGAAAAAAGAATAAAAAGAAA-GAGCAAAGCCTCCAAGAAATATGGGAC
TAT
>3__chr3_99106272_99112307
TACTCTGAGCTACGGGAGGACATTCAAACTGAAGGCAAAGAAGTTGAAAACTTTGAAAAA
AATTTAGAAGAATGTATAACTAGAATAACCAATACAGAGAAGTGCTTAAAGGAGCTGATG
GAGCTGAAAACCAAGGCTCGAGAACTACGTGAAGAATGCAGAAGCCTCAGGAGCCAATGC
AATCAACTGGAAGAAAGGGTATCAGCGATGGAAGATGAAATGAATGAAATGAAGCGAGAA
GGGAAGTTTAGAGAAAAAAGAATAAAAAGAAATGAGCAAAGCCTCCAAGAAATATGGGAC
TAT
>3__chr4_12514154_12520178
GACTCTGAGCTACGGGAGGACATTGAAACCAAAGGCAAAGAAGTTGAAAACTTTGAAAAA
AATTTAGAAGAATGTATAACTAGAATAACCAATACAGAGAAGTGCTTAAAGGAGCTGATG
GAGCTGAAAACCAAGGCTCGAGAACTACGTGAAGAATGCAGAAGCCTCAGGAGCCAATGC
AATCAACTGGAAGAAAGGGTATCAGTGATGGAAGATGAAATGAATGAAATGAAGCGAGAA
GGGAAGTTTAGAGAAAAAAGAATAAAACGAAACGAGCAAAGCCTACAAGAAATATGGGAC
TAT
>3__chr3_113860684_113866701
TACTCTGAGCTACGGGAGGACATTCAAACCAAAGGCAAAGAAGTTGAAAACTTTGAAAAA
AATTTAGACGAATGTATAACTAGAATAACCAATACAGAGAAGTGCTTAAAGGAGCTGATG
GAGCTGAAAACCAAGGCTTGAGAACTACGTGAAGAATGCAGAAGCCTCAGGAGCTGACGC
GATCAACTGGAAGAAAGGGTATCAGCAATGGAAGATGAAATGAATGAAATGAAGCGAGAA
GGCAAGTTTAGAGAAAAAAGAATAAAAAGAAATGAGCAAAGCCTCCAAGAAATATGGGAC
TAT
>3__chr4_10754340_10760372
TACTCTGAGCTACGGGAGGACATTCAAACCAAAGGCAAAGAAGTTGAAAACTTTGAAAAA
AATTTAGAAGAATGTATAACTAGAATAACCATTACAGAGGAGTGCTTAAAGGAGCTGATG
GAGCTGAAAACCAAGGCTCGAGAACTATGTGAAGAATGCAGAAGCCTCAGGAGCCGATGT
GATCAACTGGAAGAAAGGGTATCAGCAATGGAAGATGAAATGAATGAAATGAAGCGAGAA
GGGAAGTTTAGAGAAAAAAGAATAAAAAGAAATGAGCAAAGCCTCCAAGAAATATGGGAC
TAT
>3__chr4_107353961_107359986
TACTCTGAGCTACGGGAGGACATTCAAACCAAAGGCAAAGAAGTTGAAAACTTTGAAAAA
AATTTAGAAGAATGTATAACTAGAATAACCAATACAGAGAAGTGCTTAAAGGAGCTGATG
GAGCTGAAAACCAAGGCTCGAGAACTATGTGAAGAATGCAGAAGCGTCAGGAGCCGATGC
GATCAACTGGAAGAAAGGGTATCAGCAATGGAAGATGAAATGAATGAAATGAAGTGAGAA
GGAAAGTTTAGAGAAAAAAGAATAAAAAGAAACGAGCAAAGCCTCCAAGCAATATGGGAC
TAT
>3__chr3_75251691_75257722
TACTCTGAGCTATGGGAGGACATTCAAACCAAAGGCAAAGAAGTTGAAAACTTTGAAAAA
AATTTAGAAGAATGTATAACTAGAATAACCAATACAGAGAAGTGCTTAAAGGAGCTGATG
GAGCTGAAAACCAAGGCTAGAGAACTACATGAAGAATGCAGAAGCCTCAGGAGCTGATGC
GATCAACTGGAAGAAAGGGTATCAGCAATAGAAGATGAAATGAATGAAATGAAGTGAGAA
GGAAAGTTTAGAGAAAAAAGAGTAAAAAGAAATGAGTAAAGCCTCCAAGAAATATGGGAC
TAT
>3__chr4_128203166_128209208
TACTCTGAGCTACGGGAGGACATTCAAACCAAAGGCAAAGAAGTTGAAAACTTTGAAAAA
AATTTAGAAGAATATATAACTAGAATAACCAATACAGAGAAGTGCTTAAAGGAGCTGATG
GAGCTGAAAGCCAAGGCTCGAGAACTACGTGAAGAATGCAGAAGCCTCAGGAGCCGATGC
GATCAACTGGAAGAAAGGGCATCAGCAATGGAAGATGAAATGAATGAAATGAAGCAAGAA
GGAAAGTTTAGAGAAAAAAGAATAAAAAGAAATGAGCAAAGCCTCCAAGAAATATGGGAC
TAT
>3__chr4_123250712_123256723
TACTCTGAGCTACGGGAGGACATTCATACCAAAGGCAAAGAAGTTGAAAACTTTGAAAAA
AATTTAGACAAATGTATAACTAGAATAACCAATACAGAGAAGTGCTTAAAGGAGCTGATG
GAGCTGAAAACCAAGGCTTGAGAACTACGTGAAGAATGCAGAAGCCTCAGGAGCCGATGC
GATCAACTGGAAGAAAGGGTATCAGCAATGGAAGATGAAATGAATGAAATGAAGCCAGAA
GGGAAGTTTAGAGAAAAAAGAATAAAAAGAAATGAGCAAAGCCTCCAAGAAATATGGGAC
TAT
>3__chr3_63694029_63700080
TACTCTGAGCTACGGGAGGACATTCAAACCAAAGGCAAAGAAGTTGAAAAATTTGAAAAA
AATTTAGAAGAATGTATAACTAGAATAACCAATACAGAGAAGTGCTTAAAGGAGCTGATG
GAGCTGAAAACCAAGGCTCGAGAACTACGTGAAGAATGCAGAAGCCTCAGGAGCCGATGC
GATCAACTGGAAGAAAGGGTATCAGCAATGGAAGATGAAATGAATGAAATGAAGCGAGAA
GGAAAGTTTAGAGAAAAAAGAATAAAAAGAAACGAACAAAGCCTCCAAGAAATATTGGAC
TAT
>3__chr3_136226732_136232781
TACTCTGAGCTATGGGAGGAAATTCAAACCAAAGGCAAAGAAGTTGAAAACTTTGAAAAA
AATTTAGAAGAATGTATAACTAGAATAACCAATACAGAGAAGTGCTTAAAGGAGCTGATG
GAGCTGAAAACCAAGGCTCGAGAACTACGTGAAGAATGCAGAAGCCTCAGGAGCCGATGC
AATCAACTGGAAGAAAGGGTATCAGTAATGGAAGATGAAATGAATGAAATGAAGCGAGAA
GGGAAGTTTAGAGAAAAAAGAATAAAAAGAAACGAGCAAAGCCTCCAAGAAATATGGGAC
TAT
>3__chr3_115478429_115484443
TACTCTGAGCTACGGGAGGACATTCAAACCAAAGGCAAAGAAGTTGAAAACTTTGAAAAA
AATTTAGAAGAATGTATAACTAGAATAACCAATACAGAGAAGTGCTTAAAGGAGCTGATG
GAGCTGAAAACCAAGGCTCGAGAACTACGTGAAGAATGCAGAAGCCTCAGGAGCCGATGC
GATCAACTGGAAGAAAGGGTATCAGCAATGGAAGATGAAATGAATGAAATGAAGCGAGAA
GCAAAGTTTAGAGAAAAAAGAATAAAAAGAAATGAACAAAGCCTCCAAGAAATATGGGAC
TAT
>3__chr4_121882019_121888049
TACTCTGAGCTACAGGAGGACATTCAAACCAAAGGCAAAGAAGTTGAAAACTTTGAAAAA
AATTTAGAAGAATGTATAACTAGAATAACCAATACAGAGAAGTGCTTAAAGGAGCTGATG
GAGCTGAAAACCAAGGCTTGAGAACTACGTGAAGAATGCAAAAGCCTCAGGAGCCGAAGC
GATCAACTGGAAGAAAGGGTATCAGCAATGGAAGGTGAAATGAATGAAATGAAGCGAGAA
GGAAAGTTTAGAGAAAAAAGAATAAAAAGAAACGAGCAAAGCCTCCAAGAAATATGGGAC
TAT
>3__chr3_138656480_138662515
TACTCTGAGCTACGGGAGGACATTCAAACCAAAGGCAAAGAAGTTGAAAACTTTGAAAAA
AATTTAGAAGAATGTATAACTAGAATAACCAATACAGAGAAGTGCTTAAAGGAGCTGATG
GAGCTGAAAACCAAGGCTCGAGAACTACATGAAGAATGCAGAAGCCTCAGGAGCCGCTGC
GATCAACTGGAAGAAAGGGTATCAGCAATGGAAGATGAAATGAATGAAATGAAGCGAGAA
GGGAAGTTTAGAGAAAAACGAATAAAAAGAAATGAGCAAAGCCTCCAAGAAATATGGGAC
TAT
>3__chr3_15203177_15209213
TACTCTGAGCTACGGGAGAACATTCAAACCAAAGGCAAAGAAGTTGAAAACTTTGAAAAA
AATTTAGAAGAATGTATAACTAGAATAACCAATACAGAGAAGTGCTTAAAGGAGCTGATG
GAGCTGAAAACCAAGGCTCGAGAACTACGTGAAGAATGCAGAAGCCTCAGGAGCCGATGC
GATCAACTGGAAGAAAGGGTATCAGCGATGGAAGATGAAATGAATGAAATGAAGTGAGAA
GGGAAGTCTAGAGAAAAAAGAATAAAAAGAAATGAGCAAAGCCTCCAAGAAATATGGGAC
TAT
>3__chr3_826060_832098
TACTCTGAGCTACGGGAGGACATTCAAACCAAAGGCAAAGAAGTTGAAAACTTTGAAAAA
AATTTAGAAGAATGTATAACTAGAATAACCAATACAGAGAAGTGCTTAAAGGAGCTGATG
GAGCTGAAAACCAAGGCTCGAGAACTACGTGAAGAATGCAGAAGCCTCAGGAGCCAATGC
GATCAACTGGAAGAAAGGGTATCAGCGATGGAAGATGAAATGAATGAAATGAAGCGAGAA
GGGAAGTCTAGAGAAAAAAGAATAAAAAGAAATGAGCAAAGCCTCCAAGAAATATGGGAC
TAT
>3__chr3_50985609_50991643
TACTCTGAGCTACGGGAGGACACTCAAACCAAAGGCAAAGAAGTTGAAAACTTTGAAAAA
AATTTAGAAGAAGGTATAACTAGAATAACCAATACAGAGAAGTGCTTAAAGGAGCTGATG
GAGCTGAAAACCAAGGCTCGAGAACAACGGGAAGAATGCAGAAGCCTCAGGAGCCGATGC
GATCAACTGGAAGAAAGGGTATCAGCGATGGAAGATGAAATGAATGAAATGAAGCGAGAA
GGGAAGTTTAGAGAAAAAAGAATAAAAAGAAATGAGCAAAGCCTCCAAGAAATATGGGAC
TAT
>3__chr3_8628211_8634221
TACTCTGAGCTACGGGAGGACATTCAAACCAAAGGCAAAGAAGTTGAAAACTTTGAAAAA
AATTTAGAAGAATGTATAACTAGAATAACCAATACGGAGAAGTGCTTAAAGGAGCTGATG
GAGCTGAAAACCAAGGCTCGAGAACTACGTGAAGAATGCAGTAGCCTCAGGAGCCGATGC
CATCAACTGGAAGAAAGGGTATCAGCAATGGAAGATGAAATGAATGAAATGAAGTGAGAA
GGGAAGTTTAGAGAAAAAAGAATAAAAAGAAATAAGCAAAGCCTCCAAGAAATATGGGAC
TAT
>3__chr3_8732763_8738816
TACTCTGAGCTACGGGAGGACATTCAAACCAAAGGCAAAGAAGTTGAAAACTTTGAAAAA
AATTTAGAAGAATGTATAACTAGAATAACCAATACGGAGAAGTGCTTAAAGGAGCTGATG
GAGCTGAAAACCAAGGCTCGAGAACTACGTAAAGAATGCAGTAGCCTCAGGAGCCGATGC
CATCAACTGGAAGAAAGGGTATCAGCAATGGAAGATGAAATGAATGAAATGAAGTGGGAA
GGGAAGTTTAGAGAAAAAAGAATAAAAAGAAATAAGCAAAGCCTCCAAGAAATATGGGAC
TAT
>3__chr4_53007272_53013405
TACTCCGAGCTACAGGAGGAAATTCAAACCAAAGGCAAAGAAGTTGAAAACTTTGAAAAA
AATTTAGAATAATGTATAACTAGAATAACCAATACAGAGAAGTGCTTAAAGGAGGTGATG
GAGCTGAAAGCCAAGGCTTGAGAACTACGTGAAGAATGCAGAAGCTTCAGGAGCCAATGC
GATCGACTGGAAGAAAGGGTATCAGTGATGGAGGATGAAATGAATGAAATTAAATGAGAA
GGGAAGTTTAAAGAAAAAAGAATAAAAAGAAATGAACAAAGCCTCCAAGAAATATGAGAC
TAT
>3__chr4_48866608_48872738
TACTCCGAGCTACAGGAGGAAATTCAAACCAAAGGCAAAGAAGTTGAAAACTTTGAAAAA
ACTTTAGACGAATGTATAACTAGAATAACCAATATAGAGAAGTGCTTAAAGGAGCTAATG
GAGCTGAAAGCCAAGGCTCGAGAACTATGTGAAGAATGCAGAAGCCTCAGGAGATGATGA
GATCAACTGGAAGAAAGTGTATCAGTGATGAAAGATGAAATGAATGAAATGAAACAAGAA
GGGAAGTTTAGAAAAAAAAGAATAAGAAGAAATGAACAAAGCCTCCAAGAAATATGGGAC
TAT
>3__chr4_46263903_46270044
TACCCCGAGCTACAGGAGGAAATTCAAACCAAAGGCAAAGAAGTTAAAAACTTTGAAAAA
AATTTAGACAAATGTATAACTAGAATAACCAATACAGAGAAGTGCTTAAAGGAGCTGATG
GAGCTGAAAGCCAAGGCTCGAGAACTACATGAAGAATGCAGAAGCCCCAGGAGCCGATGC
GATCAACTGGAAGAAAGGGTATCAGCAATGGAAGATGAAATGAATGAAATGAAGCAAGAA
GGGAAGTTTAGAGAAAAAAGAATAAAAAGAAACGAACAAAGCCTCCAAGAAATATGGGAC
TGT
>3__chr4_73248358_73254500
TACTTCGAGCTACAGGAGGAAATTAAAACCAAAGGCAAAGAAGTTAAAAACTTTGAAAAA
AATTTAGATGAATGTATAACTAGAATAACCAATACAGAGAAGTGCTTAAAGGAGCTGATG
GAGCTGAAAGCCAA------AGAACTACATGAAGAATGCAGAAGCCTCAGGAGCGGATGT
GATCAACTGGAAGAAAGGGTATCAGTGACGGAAGATAAAATGAATGAAATGAAGCGAGAA
GGGAAGTTCAGAGAAAAAAGAATAAAAAGAAATGAACAAAGCCTCCAAGAAATATGGGAC
TAT
>3__chr4_52779146_52785294
TACTCCAAGCTACAGGAAGAAATTCAAACCAAAGGCAAAGAAGTTAAAAACTTTGAAAAA
AATTTAGACGAATGTATAACTAGAAAAACAAATACAGAGAAGTGCTTAAAGGAGCTGATG
GAGCTGAAAGCCAAGGCTCGAGAACTATGTGAAGAATGCAGAAGCCTCAGGAGCCGATGA
GATCAACTGGAAGAAAGGGTATCAGTGATGGAAGATGAAATGAATGAAACGAAATGAGAA
GGGAAGTTTAGAGAAAAAAGAGTAAAAAGAAACGAACAAATACTCCAAGAAATATGGGAC
TAT
>3__chr4_73678295_73684444
TACTCTGAGCTATAGGAGGAAACTCAAACCAAAGGCAAAGAAGTTGAAAACTTTGAAAAA
AGTTTAGACGAATGTATAACTAGAATAACCAATACAGAGAAGTGCTTAAAGGAGCTGATG
GAGCTGAAAGCCAAGGCTCGAGATCTATGGGAAGAATGCAGAAGCCTCAGGAGCCGATGT
GATCAACTGGAAGAAAGGGTATCAGTGATGGAAGATGGAATGAATGAAATGAAGCGAGAA
GGGAAGTTGAGAGAAAAAAGAATAAAAAGAAACAAACAAAGTCTCCAAGAAATATGGGAC
TAT
>3__chr4_13817822_13823966
TACTCCGAGCTACAGGAGGAAATTCAAACCAAAGGCAAAGAAGTTGAAAACTTTGAAAAA
AATTTAGACGACTTTATAACTAGAATAACCAATACAGAGAAGTGCTTAAAGGAGCTGATG
GAGCTGAAAGCCAAGGCTAGAGAACTACATGAAGAATGCAGAAGCCTCAGGAGCCGATGT
GATCAACTGGAAGAAAGGGTATCAGCGATGGAAGATGA---------AATGAAGTGAGAA
GGGAAGTTTAGAGAAAAAAGAATAAAAAAAAATGAACAAAGCCTCCAAGAAATATGGGAC
TAT
>3__chr4_52880712_52886736
TACTCTGAGCTACAGGAGGAAATTCAAACCAAAGGGAAAGAAGTTGAAAACTTTGAAAAA
AGTTTAGAATAATGTATAACTAGAATAACCAATACAGAGAAGTGCTTAAAGGAGCTGATG
GAGCTGAAAACCAAGGCTCGAGAACTACGTGAAGAATGCAGAAGCCTCAGGAGCCAATGC
AATCAACTTGAAGAAAAGGTATCAGCGATAGAAGATGAAGTGAATGAAATGAAGAGAGAA
GTGAAGTTTAGAGAAAAAAGAATAAAAAGAACTGAGCAAAGCATCCAAGAAATATGGGAC
TAT
>3__chr4_98876398_98882548
TACTCCGAGCTACAGGAGGAAATTCAAATCAAAGGCAAAGAAGTTAAAAACTTTGAAAAA
AATTTAGACGAATGTATAACTAGAATAACCAATACAGAGAAATGCTTAAAGGAGCTGATG
GAGCTGAAAGCCAAGGCTCGAGAACTACGTGAAGAATGCAGAAGCCTCAGGAGCTGATGT
GATCAACTGGAAGAAAGGGTATCAGTGATGGAAGATGAAATGAATGAAATGAAGCGAGAA
GGGAAGCTTAGAGAAAAAAAAATAAAAAGAAACAAACAAAGCATTCAAGAAATATGGGAC
TAT
>3__chr4_145909161_145915308
TACTCTGAGCTACAGGAGGAAATTCCAACCAAAGGCAAAGAAGTTGAAAACTTTGAAAAA
AAATTAGACGAATGTATAACTAGAATAACCAATACAGAGAAGTGCTTAAAGGAGCTGATG
GAGCTGAAAGCCAAGGCTCGAGAACTACGTGAAGAATGCAGAAGCCTCAGGAGCTGATGT
GATCAACTGGAAGAAAGGGTATCAGTGATGGAAGATGAAATGAATGAAATGAAGCAAGAA
GGGAAGTTTAGAGAAAAAAGAATAAAAAGAAACAAACAAAGCCTCCAAGAAATATGGGAC
TAT
>3__chr4_62292035_62298224
TACTCCGAGCTACAGGAGGAAATTAAAACCAAAGGCAAAGAAGTTGAAAACTTTGAAAAA
AATTTAGGCGAGTGTATAACTAGAATAACCAACACAGAGAAGTGCTTAAAGGAGCTGATG
GAGCTGAGAACCAAGACTCGAGAACTATGTGAAGAATGCAGAAGCCTCAGGAGCCAATGC
GATCAACTGGAATAAAGGGTATCAGTGATGGAAGATGAAATGAATGAACTGAAGCGAGAA
GGGAAGTTTAGAGAAAAAAGAATAAAAAGA----AACAAA--CTCCAAGAAAAATGGGAC
TAT
>3__chr4_67610703_67616836
CACTCCGAGCTACAGGAGGAAATTCAAACCAAAGGCAAAGAAGTTGAAAACTTTGAAAAA
AATTTAGACGAATGTATAACTAGAATAACCAATACAGAGAAGTGCTTAAAGGAGCTGATG
GAGCTGAAAGCCAAGGCTCGAGAACTATGTGAAGAATGCAGAAGCCTCAGGAGCTGATGT
GATCAACTGGAAGAAAGGGTATCAGTGATGGAAGATGAAATGAATGAAATGAAGTGAGAA
GGGAAGTTTAGAGAAAAAAGAATAAAAAGAAATGAACAAAGCCTCCAAGAAATATGGGAC
TAG
>3__chr4_96803874_96810036
TACTCTGAGCTACAGGAGGAAATTCAAACCAAAGGCAAAGAAGTTGAAAACTTTGAAAAA
AATTTAGATGAATGTATAACTAGAATAACCAATACAGAGAAGTGCTTAAAGGAGCTGATG
GAGCTGAAAGCCAAGGCTCGAGAACTACGTGAAGAATGCAGAAGCCTCAGGAGCTGAGGC
AATCAACTGGAAGAAAGGGTATCAGTGATGGAAGATGAAATGAATGAAATGAAGCGAGAG
GGGAAGTTTAGAGAAAAAAGAATAAAAAGAAACAAACAAAGCCTCCAAGAAATATGGGAC
TAT
>3__chr4_53964939_53971065
TACTCCAAGCTACGGGAGGAAATTCAAACCAAAGGCAAAGAAGTTAAAAACTTTGAAAAA
AATTTAGAAGAATGTATAACTAGAATAACCAATACAGAGAAGTGCTTAAAGGAGCTGACA
GAGCTGAAAACCAAGGCTTGAGAACTACGTGAAGAATGCAGAAGCCTCAGGAGCCGAGGT
GATCAACTGAAAGAAAGGGTATCAGTGATGCAAGATCAAATGAATGAAATGAAGTGAGAA
GGGAAGTTTAGAGAAAAAAGAATAAAAAGAAACGAACAAAGCCTCCAAGAAATATGGGAC
TAT
>3__chr4_20714308_20720475
TACTCCGAGCTACAGGAGGAAATTCAAACCAAAGGCAAAGAAGTTAAAAACTTTGAAAAA
AATTTAGACGAATGTATAACTAGAATAACCAATACACAGAAGTGCTTAAAGGAGCTGATG
GAGGTGAAAGCCAAGGCTCGAGAACTACGTGAAGAATGCAGAAGCCTCAGGAGCCGATGC
GATCAACTGGAAGAAAGGGTATCAGTGATGGAAGATGAAATGAATGAAATGAAGCGAGAA
GGGAAGTTTAGAGAAAAAA---TAAAAAGAAACGAGCAAAGCCTCCAAGAAATATGGGAC
TAC
>3__chr4_91293059_91299198
TACTCCGAGCTACAGGAGGAAATTCAAACCAAAGGCAAAGAAGTTAAAAACTTCGAAAAA
AATTTAGATGAATGTATAACTAGAATAACCAATACAGAGAAGTGCTTAAAGGAGCTGATG
GAGCTGAAAGCCAAGGCTCAAGAACTACGTGAAGAATGCAGAAGCCTCAGGAGCCGATGC
AATCAACTGGAAGAAAGGGTATCAGTGATGGAAGATGAAATGAATGAAATGAAGCGAGAA
GGGAAATTTAGAGAAAAAAGAATAAAAAGAAACGAACAAAGCCTCCAAGAAATATGGGAC
TAT
>3__chr4_91367783_91373806
TACTCCGAGCTACAGGAGGAAATTCAAACCAAAGGCAAAGAAGTTGAAAACTTTGAGAAA
AGTTTAGAAGAATGTATAACTAGAATAACCAATACAGAGAAGTGCTTAAAGGAGCTGATG
GAGCTGAAGACCAAGGCTCGAGAACTACGTGAAGAATGCAGAAGCCTCAGGAGCCGATGC
GATCAACTGGAAGAAAGGGTATCAGCGATGGAAGATGAAGTGAATGAAATGAAGCAAGAA
GGGAACTTTAGAGAAAAAAGAATAAAAAGAAACGAGCAAAGCCTCCAAGAAATATGGGAC
TAC
>3__chr4_159503158_159509304
TACTCCGAGCTACAGGAGGAAATTCAAACCAAAGGCAAAGAAGTTGAAAACTTTGAAAAA
AGTTTACATGAATGTATAACTAGAATAACCAATTCAGAGAGGTGCTTAAAGGAGCTGATG
GGGCTGAAAGCCAAGGCTCGAGAACTACGTGAAGAATGCAGAAGCCTCAGGAGCCGATGT
GATCAACTGGAAGAAAGGGTATCAGTGATGGAAGATGAAACGAATGACATGAAGTGAGAA
GGGACGTTTAGAGAAAAAAGAATAAAAAGAAACAAACAAAGCCTCCAAGAAATATGGGAC
TAT
>3__chr5_119539641_119545767
TACTCTGAGCTACAGGAGGAAATTCAAACCAAAGGCAAAGAAGTTGAAAACTTTGAAAAA
AATTTAGAAGAATGTATAACTAGAATAACCAATACAGAGAAGTGCTTAAAGGAGCTGATG
GATCTGAAAGCCAAGGCTCGAGAACTACGTGAAGAATGCAGAAGACTCAGGAGCCGATGT
GACCAACTGGAAGAAAGGGTATCAGCGATGGAAGATGAAATGAATGAAATGAAGCGAGAA
GGGAAGCTTAGAGAAAAAACAATAAAAAGAAATGAACAAAGCCTCCAAGAAATATGGGAC
TAT
>3__chr4_180794670_180800825
TACACCAAGCTACAGGAGGAAATTCAAACGAAAGGCAAAGAAGTTAAAAACTTTGACAAA
AATTTAGACGAATGTATAACTAGAATAACCAATACAGAGAAGTGCTTAAATGAGCTGATG
GAGCTGAAAGCCAAGGCTCAAGAACTACGTGAAGAATGCAGAAGCCTCAGGAGCCAATGC
GATCAACTGGAAGAAAGGGTATCAGTGATGGAAGATGAAATGAATGAAATGAAGTGAGAA
GGGAAGTTTAGAGAAAAAACAATAAAAAGAAATGAATAAAGCCTCCAAGAAATATGGGAC
TAT
>3__chr5_119784803_119790827
TACTTCGAGCTACAGGAGGACTTTCAAACCAAAGGCAAAGAAGTTGAAAACTTTGAAAAA
AACTTAGAAGAATGTATAACTAGAATAACTAATACAGAGAAGTGCTTAAAGGAGCTGATG
CAGCTGAAAACCAAGGCTTGAGAACTACATGAAGAATGCAGAAGCCTCAGGAGCTGATGC
GATCAACTGGAAGAAAGGGTATCAGTGATGGAAGATGAAATGAATGAAATGAAGTGAGAA
GGGAAGTTCAGAGAAAAAAGAATAAAAAGAAATGAGCAAAGCCAGCAAGAAATATGGGAC
TAT
>3__chr4_144799718_144805843
TACTCCGAACTACAGGAGGAAATTCAAACGGAAGGCAAAGAAGTTGAAAACTTTGAAAAA
CATTTAGATGAATGTATGACTAGAATAACCAATACAGAGAAGTGCTTAAAGGAGCTGATG
GAGCTGAAAGCCAAGGCTCGAGAACTACGTGAAGAATGCAGAAGCCTCAGGAGCCGATGC
GATCAACTGGAAGAAAGGGTATCAGTGATGGAAGATGAAATGAATGAAATGAAGCGAGAA
GGGAAGTTTAGAGAAAAAAGAATGAAAAGAAATGAACAAAGCCTCCAAGAAATATGGGAC
TAT
>3__chr4_59754765_59760932
TACTCCGAGCTACAGGAGGAAATTCAAACCAAAGGCAAAGAAGTTGAAAACTTTGAAAAA
AATTTAGACGAATGTGTACCTAGAATAACCAATACAGAGAAGTGCTTAAAGGAGCTGATG
GAGCTGAAAGCCAAGGCTCAAGAACTATGTGAAGAATGCAGAAGCCTCAGGAGCCAATGA
GATCAACTGGAAGAAAGGGTATCAGTGATGGAAGATGAAATGAATGAAATGAAGCGAGAA
GGGAAGTTTAGAGGAAAAAGAATAAAAAGAAACGAACAAAGCCTCCAAGAAATAT-GGAC
TAT
>3__chr4_55089859_55096017
TACTCCGAGCTACAGGAGGAAATTCAAACCAAAGGCAAAGAAGTTGAAAACTTTGAAAAA
ACTTTAGACAAATGTATAACTAGAATAACCAATACAGAGAAGTGCTTAAAGGAGCTGATG
GAGCTGAAAGCCAAAGCTCGAGAACTAAGTGAAGAATGCAGAAGCCTCAGGAGCCGATGC
GATCAACTGGAAGAAAGGGTATCAGTGAGGGAAGATGAAATGAATGAAATGAAGTGAGAA
GGGAAGTTTAAAGAAAAAAGAATAAAAAGAAATGAACAAAGCCTCCAAGAAATATGGGAC
TAT
>3__chr4_73599416_73605574
TACTCCGAGCTACAGGAAGAAATTCAAACCAAAGGCAAAGAAGTTGAAAACTTTGAAAAA
AATTTAGACGAATGTATAACTAGAATAACCAATACAGAGAAGTGCTTAAAGGAGCTGATG
GAGCTGAAAGCCAAGGCTTGAGAACTACGTGAAGAATGCAGAAGCCTCAGGAGCCGATGC
AATCAACTGGAAGAAAGGGTATCAGTGACGGAAGATGAAATGAATCAAATGAAGCGAGAA
GGGAAGTTTAGAGAAAAAAGAATAAAAAGAAATGAACAAAGCCTCCAAGAAATATGGGAC
TAT
>3__chr4_147693532_147699682
TACTCCAAGCTACAGGAGGAAATTCAAACCAAAGGCAAAGATGTTGAAAAGTTTGCAAAA
AATTTAGAAGAATGTACAACTAGAATAACCAATAGAGAGAAGTGTTTAAAGGAGCTGATG
GAGCCAAAAGCCAAGGCTCGAGAACTACACGAAGAATGCAGAAGCCTCAGGAGCCAATGC
GATCAACTGGAAGAAAGGGTATCAGTGATGGAAGATGAAATGCATGAAATGAAGCAAGAA
GGGAAGTTTAGAGAAAAAAGAATAAAAAGAAACGAACAAAGCCTCCAAGAAATATGGAAC
TAT
>3__chr4_145532157_145538293
TACTCCGAGCTAAAGGACGAAATTCAAACCAAAGGAAAAGAAGTTGAAAACTTTGAAAAA
AATTTAGACGAATGTATAACTAGAATAACCAATACAGAGAAGTGCTTAAAGGAGCTGATG
TCGCTGAAAGCCAAGGCTCGAGAACTACGTGAAGAATGCAGAAGCCTCAGGAGCTGATGC
GATCAACTGGAAGAAAGGGTATCAGTGATGGAAGATGAAGTGAATGAAATGAAGTGAGAA
GGGAAGTTTAGAGAAAAAAGAATAAAAAGAAACAAACAAA-CCTCCAAGAAATATGGGAC
TAT
>3__chr4_189014934_189021068
TACTCTGAGCTACAGGAGGAAATTCAAACCAAAGGCAAAGAAGTTGAAAACTTTGAAAAA
AATTTAGACAAATGTATAACTAGAATAACCAATACAGAGAAGTGCTTAAAGGAGCTGATG
GAGCTGAAAGCCAAGGCTCGAGAACTACGTGAAGAATGCAGAAGCCTCAGGAGCCGATGC
GATCAACTGGAAGAAAGGGTAACAGTGATGGAAGATGAAATGAATGAAATGAAGAGAGAA
GGGAAGTTTAGAGAAAAAAGAATAAAAAGAAACGAACAAAGCCTCCAAGAAATATGGGAC
TAT
>3__chr4_53808834_53814826
TACTCCGAGCTATGGGAGGAAATTCAAACCAAAGGCAAAGAAGTTAAAAACTTTGAAAAA
AATTTAGACGATTGTATAAATAGAATAACCAATACAGAGAAGTGCTTAAAGGAGCTGATG
GAGCTGAAAGCCAAGGCTCGAGAACTACGTGAAGAATGCAGAAGCCTCAGGAGCCGATGA
GATAAACTGGAAGAAAGGGTATCAGTGATGGAAGATGAAATGAATAAAATGAAGTGAGAA
GGGAAGTTTAGAGAAAAAAGAACAAAAAGAAACGAACAAAGCCTCCAAGAAATATGGGAC
TAT
>3__chr4_43961235_43967328
TACTCCGAGCTACAGGAGGAAATTCAAACCAAAGGCAAAGAAGTTAAAAACTTTGAAAAA
AATGTAGACAAATGTATAACTAGAATAACCAATACAGAGAAGTGCTTAAAGGAGCTGATG
GAGCTGAAAGCCAAGGCTCGAGAACTACGTGAAGAATGCAGAAGCCTCAGGAGCCGACGC
AATCAACTGGAAGAAAGGGTATCAGCCATGGAAGATGAAATGAATGAAATGAAGTGAGAA
GGGAAGTTTAGAGAAAAAAGAATAAAAAGAAATGAACAAAGCCTCCAAGAAATATGGGAC
TAT
>3__chr4_42789642_42795797
TACTCCGAGCTACAGGAGGAAATTCAAACCAAAGGCAAAGAAGTTGAAAACTTTGAAAAA
AATTTAGACGAATGTATAACTAGAATAACCAATACAGACAAGTGCTTAAAGGAGCTGATG
GAGCTGAAAGCCAAGGCTCGAGAACTACGTGAAGAATGCAGAAGCCTCAGGACCTGATGC
GATCAACTGGAAGAAAGGGTATCAGTGATGGAAGATGAAATGAATGAAATGAAGTGAGAA
GGGAAGTTTAGAGAAAAAAGAATAAAAAGAAACGAACAAAGCCTCCAAGAAATATGGGAC
TAT
>3__chr4_132492999_132499014
TACTCTGAGCTACAGGAGGAAATTCAAACCAAAGGCAAAGAAGTTGAAAACTTTGAAAAA
AGTTTAGAAGAATGTATAACTAGAATAACAAATAGAGAGAAGTGCTTAAAGGAGCTGATG
GAGCTGAAAACCAAGGCTCGAGAACTACGTGAAGAATGCAGAAGACTCGG-AGCCAATGC
GATCAACTGGAAGAAAGGGTATCAGCGATGGAAGATGAAGTGAATGAAATGAAACGAGAA
GGGAAGTTTAGAGAAAAAAGAATAAAAAGAAATGAGCAAAGCGTCCAATAAATATGGGAC
TAT
>3__chr4_83071924_83078102
TACTCCGAGCTACAGGAGGAAATTCAAACCAAAGGTAAATAAGTGGAAAACTTTGAAAAA
AATTTAGACGAATGTATAACTAGAATAACCAATACAGAGAAGTGCTTAAAGGAGCTGATG
GAGCTGAAAGCCAAGGCTCGAGAACAACGTGAAGAATGCAGAAGCCTCAGGAGCCGATGC
GATCAACTGGAAGAAAGGGTATCAGTGATGGAAGATGAAATGAATGAAATGAAGCGAGAA
GGGAAGTTTAGAGAAAAAAAAATAAAAAGAAACAAACAAAGCCTCCAAGAAATATGGGAC
TAT
>3__chr4_74635211_74641367
TACTCAGAGCTACAGGAGGAAGTTCAAACCAAAGGCAAAGAAGTTGAAAACTTTGAAAAA
AATTTAGACAAATGTATAACTAGAATAAGCAATACAGAGAAGTGCTTAAAGGAGCTGATG
GAGCTGAAAGCCAAGGCTCAAGAACTACATGAAGAATGTAGAAGCCTCAGGAGCCAATGC
GATCAACTAGAAGAAAGGGTATCAGTGATGGAAGATGAAATGAATGAAATGAAGTGAGAA
GGGAAGTTGAGAGAAAAAAGAATAAAAAGAAACGAACAAAGCCTCCAAGAAATATGGGAC
TAT
>3__chr4_5646208_5652361
TACTCCAAGCTACGGGAGGAAATTCAAACTGAAGGCAAAGAAGTTGAAAACTTTGAAAAA
AATTTAGGCGAATGTATAACTAGAATAACCAAT--AGAGAAGTGCTCAAAGGAGCTGATG
GAGCTGAAAACCAAGGCTAGAGAACTACGAGAAGAATGCAGAAGCCTCCGGAGCCGATGC
GATCAACTGGAAGAAAGGCTATCAGTGACGGAAGATGAAATGAATGAAATAAAGCAAGAA
GGGAAGTTTAGAGAAAAAAGAATAAAAAGAAACGAACAAAGCCTCCAAGAAATATGGGAC
TAT
>3__chr4_142518386_142524529
TACTTCGAGCTACAGGGGGAAATTCAAACCAAAGGCAAGGAAGTTGAAAACTTTGAAAAA
AATTTAGATGAATGTATAACTAGAATAACCAATACAGAGAAGTGCTTAAAGGAGCTGATG
GAGCTGAAAGCCAAGGCTCGAGAACTATGTGAAGAATGCAGAAGCCTCAGGAGCTGATGC
GTTCAACTGGAAGAAAGGGTATCAGTGATGGAAGATGAAATGAATGAAATAAAGCGAGAA
GGGAAGTTTAGAGAAAAAAGAATAAAAAGAAACAAACAAAGCCTCCAAGAAATATGGGAC
TAT
>3__chr4_79442032_79448060
TACTCCAAGCTACAGGAGGACATTCAAACCAAACGCAAAGAAGTTGAAAACTTTGAAAAA
AATTTAGAAGAATGTATAACTAGAATAACCAATACAGAGAAGTGCTTAAAGGAGCTGATG
GAGCTGAAAACCAAGGCTCGAGAACTACGTGAAGAATGCAGAAGCCTCAGGAGCCGATGC
GATCAACTGGAAGAAAGGGTATCAGCGATGGAAGATGAAATGAATGAAATGAAGCGAGAA
GGGAAGTTTAGAGAAAAAAGAATAAAAAGAAATGAGCAAAGCCTCCAAGAAATATGGGAC
TAT
>3__chr4_81995585_82001740
TAC---GAGCTACAGGAGGAAATTCAAACCAAAGGCAAAGAAGTTAAAAACTTTGAAAAA
AATTTAGACGAATGTATAACTAGAATAACCAATACAGAGAAGTGCTTAAAGGAGCTGGTG
GAGCTGAAAGCCAAGGCTCGAGAACTACGGGAAGAATGCAGAAGCCTCAGGAGCCGATGC
GATCAACTGGAAGAAAGGGTATCAGCGATGGAAGATGAAATGAATGAAATGAAGCGAGAA
GGGAAGTTTAGAGAAAAAAGAATAAAAAGAAACGAACAAAGCCTCCAAGAAATATGGGAC
AAT
>3__chr5_114034468_114040496
TACTCCGAGCTACTGGAGGAAATTCAAAGCAAAGTCAAAGAAGTTGAAAACTTTGAAAAA
AGTTTAGAAGAATGTATAACTAGAATAACCAATACAGAGAAGTGCTTAAAGGAGCTGATG
GAGCTGAAAACCAAGGCTTGAGAACTATGTGAGAAATGCAGAAGCCTCAGGAGCTGATGC
GATCAACTGGAAGAAAGGCTATCAGTGATAGAAGATGAAGTGAATGAAATGAAGTGAGAA
GGGAAGTTTAGAGAAAAAAGAATAAAAAGAAACAAGCAAAGCCTCCAAGAAATATGGGAC
TAT
>3__chr5_115038115_115044299
TAC---GAGATACAGGAGGAAATTCAAACCCAAGGCAAAGAAGTTAAAAACTTTGAAAAA
AATTTAGATGAATGTATAACTAGAATAACCAATACAGAGAAGTGCTTAAAGGAGCTGATG
GAGCTGAAAGCCAAGGCACGAGAACTATGTGAAGAATGCAGAAGGCTCAGGAGCCGACGT
GATCAACTGGAAGAAAGGGTATCAGCGATGGAAGATGAAATGAATGAAATGAAGCGAGAA
GGGAAGTTTAGAGAAAAAAGAATAAAGAGAAACAAACAAAGCCTCCAAGAAATATGGGAC
TAT
>3__chr4_52495998_52502012
TACTCTGAGCTACGGGAGGACATTCAAACCAAAGGCAAAGAAGTTGAGAACTTTGAAAAA
AATTTAGAAGAATGTATAACTAGAATAACCAATACAGAGAAGTGCTTAAAGGAGCTGATG
GAGCAGAAAACCAAGGCTCGAGAACTACGTGAAGAATGCAGAAGCCTCAGGAGCCGATGC
GATCAACTGGAAGAAAGGGTATCAGCAATGGAAGATGAAATGAATGAAATGAAGTGAGAA
GAGAAGTTTAGAGAAAAAAGAATAAAAAGAAATGAACAAAGCCTCCAAGAAATATGGGAC
TAT
>3__chr4_94816973_94823118
TACTCCGAGCTACAGGAGGAAATTCAAACCAAAGGCAAAGAAGTTGAAAACTTGG-AAAA
AATTTAGACGAATGGATAACTAGACTAACCAATACAGAGAAGTGCTTAAAGGAGCTGATG
GAGCCGAAAGCCAAGGCTCGAGAACTGCATGAAGAATGTAGAAGCCTCAGGAGCCGACGC
GATCAACTGGAAGAAAGGGTATCAGTGATGGAAGATGAAATGAATGAAATGAAGCAAGAA
GGGAAGTTTAGAGAAAAAAGAATAAAAAGAAATGAACAAAGCCTCCAAGAAATATGGGAG
TAT
>3__chr4_56892178_56898305
TACTCCGAGCTACAGGAGGAAATTCAAACCAAAGGCAAAGAAGTTAAAAACTTTGAAAAA
AATTTAGACAAATGTATAACTAGAATAACCAATACAGAGAAGTGCTTAAAGGAGCTGATG
GAGCTGAAAGCCAAGGCTGGAGAACTACGTGAAGAATGCAGAAGCCTCAGGAGCCGATGC
AATCAAATGGAAGAAAGGGTATCAGCCATGGAAGATGAAATGAATGAAATGAAGCGAGAA
GGGAAGTTTAGAGAAAACAGAAT-----GAAATGAACAAAGCCTCCAAGAAATATGGGAC
TAT
>3__chr4_16167807_16173945
TACTACGAGCTACAGGAGGAAATGCAAACCAAAGGCAAAGAAGTTAAAAACTTTGAAAAA
AATTTAGACAAATGTGTAACTAGAATAACCAATACACAGAAGTGCCTAAAGGAGCTGATG
GAGCCAAAAGCCAAGGCTCGGGAACTACGTGAAGAATGCAAAAGCTTCAGGAGCCGATGC
GATCAACTGGAAGAAAGGGTATCAGTGATGGAAGACGAAATGAATGAAATGAAGCGAGAA
GGGAAGTTTAGAGAAAAAAGAATAAAAAGAAATGAACAAAGCCTCCAAGAAATATGGCAC
TAT
>3__chr4_90059734_90065877
TACTCCGAGCTACAGGAGGAAATTCAAACCAAAGGCAAAGAAGTTAAAAACTTTGAAAAA
AATTTAGACGAATGTATAACTAGAATAATCAATAGAGAGAAGTGCTTAAAGGAGCTGATG
GAGCTGAAAGCCAAAGCTCGAGAACTACGTGAAGAATGTAGAAGCCTCAGGAGCCGATGT
GATCAACTGGAAGAAAGGGTATCAGTGATGGAAGATGAAATGAATGAAATGAAGCGAGAA
GGGAAGTTTAGAGAAAAAAGAATAAAAAGAAATGAACAAAGCCCCCAAGAAATATGGGAC
TAT
>3__chr4_5543206_5549326
TACTGCGAGCTACAGGAGGAAATTCAAACTGAAGGCAAAGAAGTTGAAAACTTTGAAAAA
AATTCAGACGAATGTATAACTAGAATAACCAATAGAGAGAAGTGCTTAAAGGAGCTGATG
GAGCTGAAAGCCAAGGCTCGAGAACTACATGAAGAATGCAGAAGCCTCAGGAGCCAATGA
GATCAACTGGAAGAAATGGTATCAGCGATGGAACATGAACTGAATGAAATGAAGTGAGAA
GGGAAGTTTAGAGAAAAAAGAATAAAAAGAAACGAACAAAGCCTCCAAGAAATATGGGAC
TAT
>3__chr5_120427830_120433835
TACTCAGAGCTACGGGAGGACATTCAAACAAAAGGCAAAGAAGTTGAAAACTTTGAAAAA
AATTTAGAAGAATGTATAACTAGAATAATCAATACAGAGAAGTGCTTAAAGGAGCTGATG
GAGCTGAAAACCAAGGCTCAAGAACTATGTGAAGAAGGCAGAAGCCTCAGGAGCCGATGC
GATCAACTGGAAGAAAGGGTATCCGTGATGGAA---------GATGAAATGAAGTGAGAA
GGGAAGTTTAGAGAAAAAAGAATAAAAAGAAACGAGCAAAACCTCCAAGAAATATGGGAC
TAT
>3__chr4_143393948_143399970
TACTCCGAGCTACGGGAGGACATTCAAACCAAAGGCAAAGAAGTTGAAAACTTTGAAAAA
AATTTAGAAGAATGTATAACTAGAATAACCAATACAGAGAAGTGCTTAAAGGAGCTGATG
GAGCTGAAAGCCAAGGCTCGAGAACTCTGTGAAGAATGCAGAAGCCTCATGAGCCGAGGA
GATCAACTGGAAGAAAGGGTATCAGCGATGGAAGATGAAATGAATGAAATGAAGTGAGAA
GGGAAGTTTAGAGAAAAAAGAATAAAAAGAAATGAACAAAGCCTCCAAGAAATATGGGAC
TAT
>3__chr5_117746566_117752658
TA---TGAGCTACAGGAGGAAATTCAAACCAAAGGCAAAGAAGTTAAAAATTTTGAAAAA
AATTTAGACGAATGTATAACTAGAATAACCAATACAGAGAAGTGCTTAAAGGAGCTGATG
GAGCTGAAAGCCAAGGCTCGAGAACTACGCGAAGAATGAAGAAGCCTCAGGAGCCAATGC
GATCATCTGGAAGAAAGGGTATCAGCGATGGAAGACGAAATGAATGAAATGAAGTGAGAA
GGGAAGTTTAGAGAAAAAAGAAGAAAAAGAAATGAACAAAGCC-CCAAGAAATATGGGAC
TAT
>3__chr5_116701849_116707881
TACTCCAAGCTATGGGAGGAAATTCAAACCAAAGGCAAAGAAGTTGAAAACTTTGAAAAA
AGTTTAGAAGAATGTATAACTAGAATAATCAATACAGAGAAGTGCTTAAAGGAGCTGATG
GAGCTGAAAACCAAGGCTCAAGAACTACGTGAAGAATGCAGAAGCCTCAGGAGCCAATGC
GATCAATTGGAAGAAAGGGTATCAGCGATGGAAGATGAAATGAATGAAATGAAGAGAGAA
GGGAAGTTTAGAGAAAAAAGAATAAGAAGAAACGAACAAAGCCTCCAAGAAATATGGGAC
TAT
>3__chr4_95239079_95245221
TACTCCGAGCTACAGGAGGAAATTCAAACCAAAGGCAAAGAAGTTAAAAACTTTGAAAAA
AATTTAGACGAATGTATAACTAGAATAAACAATACAGAGAAGTGCTTAAAGGAGCTGTTG
GAACTAAAAGCCAAGGCTCGAGAACTACGTGAAGAATGCAGAAGCCTCAGGAGCTGATGC
AATCAACTGGAAGAAAGGGTATCAGTGATGGAAGATGAAATGAATGAAATGAAATGAGAA
GGGAAGTTTAGAGAAAAAAGAATAAAAAGAAATGAACAAAGCCTCCAAGAAATATGGGAC
TAT
>3__chr5_111244435_111250578
TACTCCGAGCTACAGGAGGAAATTCAAACCAAAGGCAAAGAAGTTCAAAACTTTGAAAAA
AATGTAGACGAATGTATAATTAGAATAACCAATACAGAAAAGTGCTTAAAGGAGCTGATG
GAGCTGAAAGCCAAGGCTGGAGAACTACGTGAAGAATGCAGAAGCCTCAGGAGCCGATGT
GATCAACTGGAAGAAAGGGTATCAGTGATGGAAGATGAAATGAATGAAATGAAGCAAGAA
GGGAAGTTTAGAGAAAAAAGAATAAAAAGAAATGAACAAAGCCTCTAAGAAATATGGGAC
TAT
>3__chr4_152651898_152658061
TACTCCGAGCTACAGGAGGAAATTCAAACCAAAGGCAAAGAAGTTGAAAACTTTGAAAAA
AATTTAGACGACTGTATAACTGGAATAACCAATACAGAGAAGTGCTTAAAGGAGCTGATG
GAGCTGAAAGCCAAGGCTCGAGAACTACGTGAAGAATGCAGAAGCCTCAGGAGCCGATGC
GATCAACTGGAAGAAAGGGTATCAGTGATGGAAGATGAAATGAATGAAATGAAGTGAGAA
GGGAAGTTTAGAGAAAAAAGAATAAAAAGAAATGAACAAAGCCTCCAAGAAATATGGGAC
TAT
>3__chr4_135348384_135354532
TACTCCAAGCTACAGGAGGAAATTCAAACCAAAGGCAAAGAAGTTAAAAACTTTGAAAAA
AATTTAGACAAATGTATAACTAGAATAACCAATACAGAGAAGTGCTTAAAGGAGCTGATG
GACCTGAAAGACAAGGCTCGAGAACTACGTGAAGAATGCAGAAGCCTCAGGAGCTGATGC
GATCAACTGGAAGAAAGGGTATCAG-GATGGAAGATGAAATGAATGAAATGAAGTGAGAA
GGGAAGTTTAGAGAAAAAAGAATAAAAAGAAATGAACAAAGCCTCCAAGAAATATGGGAC
TAT
>3__chr4_161260820_161266817
TACTCCGAGCTATGGGAGGACATTCAAACCAAAGGCAAAGAAGTTGAAAACTTTGAAAAG
AATTTAGAAGAATATATAACTAGAAAAACCAATACAGAGAAGTGCTTAAAGGAGCTGATG
GAGCTGAAAACCAAGGCTTGAGAACTACGTGAAGAATGCAGAAGCCTCAGGAGCCGGTGC
GATCAACTGGAAGAAATGGTATCAGCGATGGAAGATGAAATGAATGAAATGAAGCAAGAA
GAGAAGTTTAGAGAAAAAAGAACAAAAAGGAATGAGCAAAGCCTCCAAGAAATATGGGAC
TAT
>3__chr4_48407849_48414058
TACTCCGAGATACAGGAGGAAATTCAAACCAAAGGCAAAGAAGTTAAAAACTTTGAAAAA
AATTTAGAGGAATGTATAACTAGAATAACCAATACAGAGAAGTGCTTAAAGGAGCCGATG
GAGCTGAAAGCCAAGGCTCGAGAACTACATGAAGAATGCAGAAGCCTCAAGAGCCGATGC
GATCAACTGGAAGAAAGGGTATCAGCGATGGAAGATGAAATGAAAGAAATGAAGCGAGAA
GGGAAGTTTAGAGAAAAAAGAATAAAAAGAAATGAACAAAGCCTCCAAGAAATATGGTAC
TGT
>3__chr5_111349600_111355712
TACTACGAGCTACAGGAGGAAATTCAAACCAAAGGCAAAGAAGTTGAAAACTTTGAAAAA
AATTTAGACGAATGTATAATTAGAATAACCAATACAGAGAAGTGCTTAAAGGAGCTGATG
GAGCTGAAAGCCAAGGCTCGAGAACTACATGAAGAAGGCAGAAGCCTCAGGAGCCAATGC
GATCAACTGGAAGAAAGGGTATCAGTGATGGAAGATGAAATGACTGAAATGAAGCAAGAA
GGGAAGTTTAGAGAAAAAAGAATAAAAAGAAACGAACAAAGCCTCCAAGAAATATGGGAC
TAT
>3__chr4_61379587_61385597
TACTCCGAGCTACGGGAGGACATTCAAACCAAAGGCAAAGAAGTTGAAAACTTTGAAAAA
AATTTAGAAGAATGTATAACTAGAATAACCAATACAGAGAAGTGCTTAAAGGAGTTGATG
GAGCTGAAAACCAAGGCTAGAGAACTACCTAAAGAATGCAGAAGCCTCAGGAGCTGATGC
GATCAACTGGAAGAAAGGGTATCAGTGATGGAAGATGAAATGAATGA---AAAGCGAGAA
GGGAAGTATAGAGAAAAAAGAATAAAAAGAAATGAGCAAAGCCTCCAAGAAATATGGGAC
T--
>3__chr4_158315495_158321518
TACTCTGAGCTATGGGAGGACATTCAAACCAAAGGCAAAGAAGTTGAAAACTTTGAAAAA
AATTTAGAAGAATGTATAACTAGAATAACCAATACAGAGAAGTGCTTAAAGGAGCTGATG
GAGCTGAAAACCAAGGCTCGAGAACTACGTGAAGAATGCAGAAGCCTCAGGAGCCGATGC
GATCAACTGGAAGAAAGGGTAGCAGCGATGGAAGATGAAATGAATGTAATGAAGCGAGAA
GAGAAGTTTAGATAAAAAAGAATAAAAAGAAACGAGCAAAGCCTCCAAGAAATATGGGAC
TAT
>3__chr4_128817214_128823361
TACTCCGAGCTACAGGAGGAAATTCAAACCAAAGGCAAAGAAGTTGAAAACTTTGAAAAA
AATTTAGATGAATGTATAACTAGAATAACCAATACAGAGAAGTGCTTAAAGGAGCTGCTG
GAGTGGAAAGCCAAGGCTCGAGAACTACGTGAAGAATGCAGAAGCTTCAGGAGCCGATGC
AATCAACTGGAAGAAAGGGTATCAGTGATGGAAGATGAAATGAATGAAATGAAGCAAGAA
GGGAAGTTTAGAGAAAAAAGAATAAAAAGAAACAAACAAAGCCTCCAAGAAATATGGGAC
TAT
>3__chr4_130994511_131000535
TACTCTGAGCTACGGGAGGACATTCAAACCAAAGGCAAAGAAGTTGAAAACTTTGAAAAA
AATTTAGAAGAATGTATAACTAGAATAACCAATACAGAGAAGTGCTTAAAGGAGCTGATG
GAGCTGAAAACCAAGGCTCGAGAGCTACTTGAAGAATGCAGAAGCCTCAGGAGCCGATGT
GATCAACTGGAAGAAAGGGTATCAGCAATGGAAGATGAAATGAATGAAATGAAGTGAGAA
GGGAAGTTTAGAGAAAAAAGAATAAAAAGAAATGAGCAAAGCCTCCAAGAAATATGGGAC
TAC
>3__chr4_169015608_169021629
TACTCCGAGCTGCGGGAGGACATTCAAACCACAGGCAAAGAAGTTGAAAACTTTGAAAAA
AATTTAGAAGAATGTATAACTAGAATAACCAATACAGAGAAGAGCTTAAAGGAGCGGATG
GAGCTGAAAACCAAGGCTCAAGAACTATGTGAAGAATTCAGAAGCCTCAGGAGCCGGTGC
GATGAACTGGAAGAAAGGGTATCAGTGATGGAAGATGAAATGAATGAAATGAAGCGAGAA
GGGAAGTTTAGAGAAAAAAGAATAAAAAGAAATCAGCAAAGACTCCAAGAAATATGGGAC
TAT
>3__chr4_56402661_56408817
TACTCCGAGCTACAGGAGGAAATTCAAACTAAAGGCAAAGAAGTTGAAAACTTTGAAAAA
AATTTAGACAAATGTATAGCTAGAATAGCCAATACAGAGAAGTGCTTAAAGGAGCTGATG
GAGCTGAAAACCAAGGCTCGAGAACTACATGAAGAATGCAGAAGCCTCAGGAGCTGATGC
GATCAACTGGAAGAAAGGGTATCAGTGATGGAAGATGAAATGAATGAAATGAAGTGAGAA
GGGAAGTTTAGAGAAAAAAGAATAAAAAGAAATGAGCAAAGCCTCCAAGAAATATGGGAC
TAT
>3__chr4_160944974_160950977
TACTCTGAGCTACAGGAGGAAATTCAAACCAAAGGCAAAGAAGTTGAAAACTTTGAAAAA
AATTTAGAAGAATGTATAACTAGAATAACCAATACAGAGAAGTGCTTAAAGGAGCTGATG
GAGCTGAAAGCCAAGGCTCGAGAACTACATGAAGAATGCAGAAGCCTCAGGAACCGACGT
GATCAACTGGAAGAAAGGGTATCAGCGATGGAAGATGAAATGAATGAAATGAAGCGAGAA
GGGAAGTTTAGAGAAAAAAGAATAAAAAGAAATGAACAAAGCCTCCAAGAAATATGGGAC
TAT
>3__chr4_183514864_183521020
TAC---GAGCTACAGGAGGAAATTCAAACCAAAGGTAAAGAAGTTAAAAACTTTGAAAAA
AATTTAGACGAATGTATAACTAGAATAACCAATACAGAGAAGTGCTTAAAGGAGCTGATG
GAGCTGAAAGCCAAGGCTCGAGAACTACGTGAAGAATGCAGAAGCCTCAGGAGCCGATGC
GATCAACTGGAAGAAAGGGTATCAGGGATAGAAGATGAAATGAATGAAATGAAGCAAGAA
GGGAAGTTTAGAGAAAAAAGAATAAAGAGAAACGAACAAAGCCTCCAAGAAATATGGGAC
TAT
>3__chr4_188208670_188214798
TAC---GAGCTACAGGAGGAAATTCAAACCAAAGGCAAAGAAGTTAAAAACTTTGAAAAA
AATTTAGACGAATGTATAACTAGAATAACCAATACAGAGAAGTGCTTAAAGGAGCTGATG
GAGCTGAAAGCCAAGGCTCGAGAACTACGTGAAGAATGCAGGAGCCTCAGGAGCCGATGC
AATCAACTGGAAGAAAGGGTATCAGCGATGGAAGATGAAATGAATGAAATGAAGCGAGAA
GGGAAGTTTAGAGAAAAAAGAA-AAAG--AAATGAACAAAGCCTCCAAGAAATATGGGAC
TAT
>3__chr5_108805221_108811243
TACTCCGAGCTATGGGAGGAAATTCAAACCAAAGGCAAAGAAGTTGAAAACTTTGAAAAA
AATTTAGAAGAATGTATAACTAGAATAACCAATACAGAGAAGTGCTTAAAGGAGCTGATG
GACCTGAAAACCAAGGCTCGAGAACTACGTGAAGAATGCAGAAGCCTCAGGAGCCGATGC
GATCAACTGGAAGAAAGGGTATCAGCGATGGAAGATGAAATGAATGAAATGAAGCGAGAA
GGGAAGTTTAGAGAAAAGAGAATAAAAAGAAACGAACAAAGCCTCCAAGAAATATGGGAC
TAT
>3__chr4_62189618_62195616
TACTCCGAGCTAGGGGAGGACATTCAAACCAAAGGCAAAGAAGTTGAAAACTTTGAAAAA
AATTTAGAAGAATGTATAACTAGAATAACCAATACAGAGAAGTGCTTAAAGGAGCTGATG
GAGCTGAAAACCAAGGCTCGAGAACTACGTAAAGAATGCAGAGGCCTCAGGAGCCGATGC
CATCAACTGG-AGAAAGGGTATCAGCGATGGAAGATGAAATGAATGAAATGAAGCGAGAA
GGGAAGTTTAGAGAAAAAAGAATAAAAAGAAACGAGCAAAGCCTCCAAGAAATATGGGAC
TAT
>3__chr4_81827853_81833884
TACTCCGAGCTACGGGAGGACATTCAAACCAAAGGCAAAGAAGTTGAAAACTTTGAAAAA
AATTTAGAAGAATGTATAACTAGAATAACCAATACAGAGAAGTGCTTAAAGGAGCTGATG
GAGCTGAAAACCAAGGCTCGAGAACTACGTGAAGAATGCAGAAGCCTCAGGAGCCGATGC
GATCAACTGGAAGAAAGGGTATCAGCGATGGAAGATGAAATGAATGAAATGAAGCGAGAA
GGGAAGTTTAGAGAAAAAAGA-TAAAAAGAAACGAGCAAAGCCTCCAAGAAATATGGGAC
TAT
>3__chr4_23252466_23258493
TACTCCGAGCTACAGGAGGACATTCAAACCAAAGGCAAAGAAGTTGAAAACTTTGAAAAA
AATCTAGACAAATGTATAACTAGAATAACCAACACAGAGAAGTGCTTAAAGGAGCTGATG
GAGCTGGAAACCAAGGCTTGAGAACTACGTGAAGAATGCAGAAGCCTCAGGAGCCGATGC
GATCAACTGGAAGAAAGGGTATCAGCGATGGAAGATGAAATGAATGGAATGAAGTGAGAA
GGGAAGTTTAGAGAAAAAAGAATAAAAAGAAACGAGCAAAGCCTCCAAGAAATATGGGAC
TAT
>3__chr4_173060857_173066919
TACTCCAAGCTACAGGAGGACATTCAAACCAAAGGCAAAGAAGTTGAAAACTTTGAAAAA
AATTTAGAAGAATGTATAACTAGAGTAACCAATACAGAGAAGTGCTTAAAGGAGCTGATG
GAGCTGAAAACCAAGGCTCGAGAACTACATGAAGAATGCAGAAGCCTCAGGAGCCGATGC
GATCAACTGGAAGAAAGGGTATCAGCGATGGAAGATGAAATGAATGAAACAAAGAGAGAA
GGGAAGTTCGGAGAAAAAAGAATAAAAAGAAACGAGTAAAGCCTCCAAGAAATATGGGAC
TAT
>3__chr4_5814543_5820556
TACTCTGAGCTACAGGAGGAAATTCAAACCAAAGGCAAAGAAGTTGAAAACTTTGAAAAA
AATTTAGATGAATGTATAACTAGAATAACCAATACAGAGAAGTGCTTAAAGGAGCTGATG
GAGCTGAAAACCAAGGCTCGAGAACTACGTGAAGAATGCAGAAGCCTCAGGAGCCGATGC
GATCAACTGGAAGAAAGGGTATCAGCGATGGAAGATGAAGTGAATGAAATGAAGCGAGAA
GGGAAGTTTAGAGAAAAAAGAATAAAAAGAAATGAGCAAAGCCTCCAAGAAATATGGGAC
TAT
>3__chr4_165282410_165288434
TACTCTGAGCTACGGGAGGACATTCAAACCAAAGGCAAAGAAATTGAAAACTTTGAAAAA
AATTTAGAAGAATGTATAACTAGAATAACCAAAACAGAGAAGAGCTTAACGGAGCTGATG
GAGCTGAAAACCAAGGCTCGAGAACTAAGTGAAGAATGCAGAAGCCTCAGGAGCTGATGC
GATCAACTGGAAGAAAGGGTATCAGCAATGGAAGATGAAATGAATGAAATGAAGCGAGAA
GGGAAGTTTAGAGAAAAAAGAATAAAAAGAAATGAGCAAAGCCTCCAAGAAATATGGGAC
TAT
>3__chr4_96311407_96317430
TACTCCGAGCTATGGGAGGAAATTCAAACCAAAGGCAAAGAAGTTGAAAACTTTGAAAAA
AATTTAGAAGAATGTATAACTAGAATAACCAATACAGAGAAGTGCTTAAAGGAGCTGATG
GAGCTGAAAACCAAGGCTCAAGAACTACGTGAAGAATGCAGAAGCCTCAGGAGCCAATGC
GATCAACTGGAAGAAAGGGTATCAGCGATGGAAGATGAAGTGAATGAAATGAAGCGAGAA
GG-AAGTTTAGAGAAAAAAGAATAAAAAGAAATGAGCAAAGCCTCCAAGAAATATGGGAC
TAT
>3__chr5_105986419_105992411
TACTCTGAGCTACAGGAGGACATTCAAACCAAAGGCAAAGAAGTTGAAAGCTATGAAAAA
AATTTAGAAGAATGTATAACTAGAATAACCAATACAGAGAAGTGCTTAAAGGAGCTGATG
GAGCTGAAAACCAAGGCTCGAGAACTACGTGAAGAATGCAGAAGCCTCAGGAGCAGATGC
GATCAACTGGAAGAAAGGGTATCAGCTATGGAAGATGAAGTGAATGAAATGAAGCGAGAA
GGGAAGTTTAGAG-AAAAAGAATAAAAAGAAATGAGCAAAGCCTCCAAGAAATATGGGAC
TAT
>3__chr4_140021883_140028043
TACTCCGAGCTACAGGAGGAAATTCAAACCAAAGGCAAAGAAGTTGAAAACTTTGAAAAA
AATTTAGACGAATGTATAACTAGAATAACCAATACAGAGAAGTGCTTAAAGGAGCTGATG
GAGCTGAAAACCAAGGCTCGAGAACTACGTGAAGAATGCAGAAGCCTCAGGAGCCAATGC
GATCAACTGGAAGAAAGGGTATCAGTGATGGAAGATGAAATGAATGAAATGAAGCGAGAA
GGGAAATTTAGAGAAAAAAGAATAAAAAGAAATGAACAAAGCCTCCAAGAAATATGGGAC
TAT
>3__chr4_160850115_160856164
TACTCTGAGCTACGGGAGGACATTCAAACCAAAGGCAAAGAAGTTGAAAACTTTGAAAAA
AATTTAGAAGGATGTATAACTAGAATAACCAATGCAGAGAAGTGCTTAAAGGAGCTGATG
GAGCTGAAAGCCAAGGCTCGAGAACTACATGAAGAATGCAGAAGCCTCAGGAGCCGATGC
AATCAACTGGAAGAACGGGTATCAGCGATGGAAGATGAAATGAATGAAATGAAGCGAGAA
GGGAAGTTTAGAGAAAAAAGAATAAAAAGAAACGAGCAAAGCCTCCAAGAAATATGGGAC
TAT
>3__chr4_150988807_150994855
TACTCTGAGCTACGGGAGGAAATTCAAACGAAAGGCAAACAAGTTGAAAACTTTGAAAAA
AATTTAGAAGAATGTATAACTAGAAAAACCAATACAGAGAAGTGCTTAAAGGAGCTGATG
GAGCTGAAAACCAAGGCTCGAGAACTACATGAAGAATGCAGGAGCCTCAGGAGCCGATGC
GATCAACTGGAAGAAAGGGTATCAGCAATGGAAGATGAAATGAATGAAATGAAGTGAGAA
GGGAAGTTTAGAGAAAAAAGAATAAAAAGAAATGAGCAAAGCCTCCAAGAAATATGGGAC
TAT
>3__chr4_136588143_136594156
TACTCTGAGCTAC---GGGACATTCAAACCAAAGGCAAAGAAGTTGAAAACTTTGAAAAA
AATTTAGAAGAATGTCTAACTAGAATAACCAATACAGAGAAGTGCTTAAAGGAGCTGATG
GAGCTGAAAACCAAGGCTCGAGAACTACATGAAGAATGCAGAAGACTCAGGAGCCGATGC
GATCAACTGGAAGAAAGGGTATCAGCGATGGAAGATGAAATGAATGAAATGAAGTGAGAA
GGGACGTTTAGAGAAAAAAGAATAAAAAGAAACGAGCAAAGCCTCCAAGAAATATGGGAC
TAT
>3__chr4_87274849_87280873
TACT--GAGCTATGGGAGGACATTCAAACAAAAGGCAAAGAAGTTGAAAACTTTGAAAAA
AATTTAGAAGAATGTATAACTAGAATAACTAATACAGAGAAGTGCTTAAAGGAGCTGATG
GAGCTGAAAACCAAGGCTCGAGAACTACATGAAGAATGCAGAAGCCTCAGGAGCCGATAC
GATCAACTGGAAGAAAGGGTATCAGCAATGGAAGATGAAATGAATGAAATGAAGCAAGAA
GGGAAGTTTAGAGAAAAAAGAATAAAAAGAAATGAACAAAGCTTCCAAGAAATATGGGAC
TAT
>3__chr4_14784727_14790737
TACTCTGAGCTACGGGAGGACATTCAAACCAAAGGCAAAGAAGTTGAAAACTTTGAAAAA
AATTTAGAAGAATGTATAACTAGAATAACCAATACAGAGAAGTGCTTAAAGGAGCTGATG
GAGCTGAAAACCAAGGCTCAAGAACTATGTGAAGAATGCAGAAGCCTCAGGAGCCGATGC
GATCAACTGGAAGAAAGGGTATCAGCGATGGAAGATGAAATGAATGAAATGAAGCGAGAA
GGGAAGTTTAGAGAAAAAAGAATAAAAAGAAATCAGCAAAGCCTCCAAGAAATATGGGAC
TAT
>3__chr4_151056127_151062159
TACTCTGAGCTACGGGAGGACATTCAAACCAAAGGCAAAGAAGTTGAAAACTTTGAAAAA
AATTTAGAAGAATGTATAACTAGAATAACCAATACAGAGAAGTGCTTAAAGGAGCTGATG
GAGCTGAAAACCAAGGCTTGAGAACTACGTGAAGAATGCAGGAGCCTCAGGAGCCAATGC
GATCAACTGGAAGAAAGGGTATCAGCAATGGAAGATGAAATGAATGAAATGAAGTGAGAA
GGGAAGTTTAGAGAAAAAAGAATAAAAAGAAATGAGCAAAGCCTCCAAGAAATATGGGAC
TAT
>3__chr4_98773654_98779677
TACTCTGAGCTACGGGAGGACATTCAAACCAAAGGCAAAGAAGTTGAAAACTTTGAAAAA
AATTTAGAAGAATGTATAACTAGAATAACCAATACAGAGAAGTGCTTAAAGGAGCTGATG
GAGCTGAAAACCAAGGCTCGAGAACTAGGTGAAGAATGCAGAAGCCTCAGGAGCCGATGC
AATCAACTGGAAGAAAGGGTATCAGCAATGGAAGATGAAATGAATGAAATGAAGTGAGAA
GGAAAGTTTAGAGAAAAAAGAATAAAAAGAAATGAGCAAAGCCTCCAAGAAATATGGGAC
TAT
>3__chr5_110448477_110454505
TACTATGAGCTACGGGAGGACATTCAAACCAAAGGCAAAGAAGTTGAAAACTTTGAAAAA
AATTTAGAAGAATGTATAACTAGAATAACCAATACAGAGAAGTGCTTAAAGGAGCTGATG
GAGCTGAAAACCAAGGCTTGAGAACTACGTGAAGAATGCAGAAGCCTCAGGAGCCGATGC
CATCAACAGGAAGAAAGGGTATCAGCAATGGAAGATGAAATGAATGAAATGAAGTGAGAA
GGGAAGTTTAGAGAAAAAAGAATAAAAAGAAACGAGCAAAGCCTCCAAGAAATATGGGAC
TAT
>3__chr4_95975933_95981959
TACTCTGAGCTACGGGAGGACATTCAAACCAAAGACAAAGAAGTTGAAAACTTTGAAAAA
AATTTAGAAGAATGTATAACTACAATAACCAATACAAAGAAGTGCTTAAAGGAGCTGATG
GAGCTGAAAACCAAGGCTCGAGAACTACGTGAAGAATGCAGAAGCCTCAGGAGCCGATGC
GATCAACTGGAAGAAAGGGTATCAGCAATGGAAGGTGAAATGAATGAAATGAAGCGAGAA
GGGAAGTTTAGAGAAAAAAGAATAAAAAGAAATGAGCAAAGCCTCCAAGAAATATGGGAC
TAT
>3__chr4_157507872_157513897
TACTCTGAGCTACGGGAGGACATACAAACCAAAGGCAAAGAAGTTGAAAACTTTGAAAAA
AATTTAGAAGAATGTATAACTAGAATAACCAATACAGCGAAGTGCTTAAAGGAGCTGATG
GAGCTGAAAACCAAGGCTCGAGAACTATGTGAAGAATGCAGAAGCCTCAGGAGCTGATGC
AATCAACTGGAAGAAAGGGTATCAGCAATGGAAGAT-----GAATGAAATGAAGCGAGAA
GGGAAGTTTGGAGAAAAAAGAATAAAAAGGAACGAGCAAAGCCTCCAAGAAATATGGGAC
TAT
>3__chr4_176177467_176183477
TACTCTGAGCTACGGGAGGACATTCAAACCAAAGGCAAAGAAGTTGAAAACTTTGAAAAA
AATTTAGAAGAATGTATAACTAGAATAACCAATACAGAGAAGTGCTTAAAGGAACCGATG
GAGCTGAAAACCAAGGCTCGAGAACTACGTGAAAAATGCAGAAGCCTCAGGAGCCGATGC
GATCAACTGGAAGAAAGGGTATCAGCGATGGAAGATGAAATGAATGAAATGAAGCGAGAA
GGGAAGTTTAGAGAAAAAAGAATAAAAAGAAATGAGCAAAGCCTCCAAGAAATATGGGAC
TAT
>3__chr4_97549370_97555399
TGCTCTGAGCTATGGGAGGACATTCAAACCAAAGGCAAAGAAGTTGAAAAC-TTGAAAAA
AATTTAGAAGAATGTATAACTAGAATAACCAATACAGAGAAGTGCTTAAAGGAGCTGATG
GAGCTGAAAACCAAGGCTCGAGAACTACGTGAAGAATGCAGAAGCCTCAGGAGCCGATGT
GATCAACTGGAAGAAAGGGTATCAGCGATGGAAGATGAAATGAATGAAATGAAGCGAGAA
GGGAAGTTTAGAGAAAAAAGAATAAAAAGAAATGAGCAAAGCCTCCAAGAAATATGGGAC
TAT
>3__chr4_171589109_171595150
TACTCTGAGCTACGGGAGGACATTCAAACCAAAGGCAAAGAAGTTGAAAACTTTGAAAAA
AATTTAGAAGAATGTATAACTAGAATAACCAATACAGAGAAGTGCTTAAAGGAGCTGATG
GAGCTGAAAACCAAGGCTCGAGAACTACATGAAGAATGCAGAAGCCTCAGGAGCCGATGC
GATCAACTGGAAGAAAGGGTATCAGCAATGGAAGATGAAATGAATGAAATGAAGCGAGAA
GAGAAGTTTAGAGAAAAAAGAATAAAAAGAAATGAGCAAGGCCTCCAAGAAATATGGGAC
TAT
>3__chr4_185366375_185372400
TACTCTGAGCTACGGGAGGACATTCAAACCAAAGGCAAAGAAGTTGAAAACTTTGAAAAA
AATTTAGAAGAATGTATAACTAGAATAACCAATACAGAGAAGTGCTTAAAGGAGCTGATG
GAGCTGAAAACCAAGGCTCGAGAACTACGTGAAGAATGCAGAAGCCTCAGGAGCCAAAGC
AATCAACTGGAAGAAAGGGTATCAGCAATGGAAGATGAAATTAATGAAATGAAGCAAGAA
GGGAAGTTTAGAGAAAAAAGAATAAAAAGAAATGAGCAAAGCCTCCAAGAAATATGGGAC
TAT
>3__chr5_121873208_121879233
TACTCTGAGCTACGGGAGGACATTCAAACCAAAGGCAAAGAAGTTGAAAACTTTGAAAAA
AATTTAGAAGAATGTATAACTAGAATAACCAATACAGAGAAGTGCTTAAAGGAGCTGATG
GAGCTGAAAACCAAGGCTCGAGAACTACGTGAAGAATGCAGAAGCCTCAGGAGCCGATGC
GATAAACTGGAAGAAAGGGTATCAGCAATGGAAGATGAAATGAATGAAATGAAGCAAGAA
GGAAAGTATAGAGAAAAAAGAATAAAAAGAAATGAGCAAAACCTCCAAGAAATATGGGAC
TAT
>3__chr4_94729228_94735254
TACTCTGAGCTACGGGAGGACATTCAAACCAAAGGCAAAGAAGTTGAAAACTTTGAAAAA
AATTTAGAAGAATGTATAACTAGAATAACCAATACAGAGAAGTGCTTAAAGGAGCTGATG
GACCTGAAAACCAAGGCTCGAGAACTACGTGAAGAATGCAGAAGCCTCAGGAGCCGATGC
GATCAACTGGAAGAAAGGGTATCAGCAATGGAAGATGAAATAAATGAAATGAAGCGAGAA
GGAAAGTTTAGAGAAAAAACAATAAAAAGAAACGAGCAAAGCCTCCAGGAAATATGGGAC
TAT
>3__chr4_179173179_179179210
TACTCTGAGATACGGGAGGACATTCAAACCAAAGGCAAAGAAGTTGAAAACTTTGAAAAA
AATTTAGAAGAATGTATAACTAGAATAACCAATACAGAGAAGTGCTTAAAGGAGCTGATG
GAGCTGAAAACCAAGGCTGGAGAACTACGTGAAGAATGCAGAAGCCTCAGGAGCCCATGC
GATCAACTGGAAGAAAGGGTATCAGCGATGGAAGATGAAATGAATGAAATGAAGCGAGAA
GGGAAGTCTAGAGAAAAAAGAATAAAAATAAATGAGCAAAGCCTCCAAGAAATATGGGAC
TAT
>3__chr4_63150590_63156615
TACTCTGAGCTATGAGAGGACATTCAAACCAAAGGCAAAGAAGTTGAAAACTTTGAAAAA
AATTTAGAAGAATGTATAACTAGAAAAACCAATACAGAGAAGTGCTTAAAGGAGCTGATG
GAGCTGAAAACCAAGGCTCGAGAACTACGTGAAGAATGCAGAAGTCTCAGGAGCTGATGC
GATCAACTGGAAGAAAGGGTATCAGCAATGGAAGAAGAAATGAATGAAATGAAGCGAGAA
GGGAAGTTTAGAGAAAAAAGAATAAAAAGAAATGAGCAAAGCCTCCAAGAAATATGGGAC
TAT
>3__chr4_61915553_61921561
TACTCTGAGCTACGGGAGGACATTCAAACCAAAGGAAAAGAAGTTGAAAACTTTCAAAAA
AATTTAGAAGAATGTATAACTAGAATAACCAATACAGAGAAGTGCTTAAAGGAGCTGATG
GAGCTGAAAACCAAGGCTCGAGAACTACGTGAAGAATGCAGAAGCCTCAGGAGCCGATAC
CATCAACTGG-AGAAAGGGTATCAGCGATGGAAGATGAAATGAATGAAATGAAGCAAGAA
CGGAAGTTTAGAGAAAAAAGAATAAAAAGAAAAGAGCAAAGCCTCCAAGAAATATGGGAC
TAT
>3__chr4_72138376_72144438
TACTCTGAGCTACGGGAGGACATTCAAACCAAAGGCAAAGAAGTTGAAAAATTTGAAAAA
AATTTAGAAGAATGTATAACTAGAATAACCAATACAGAGAAGTGATTAAAGGAGCTGATG
GAGCTAAAAACCAAGGCTCGAGAACTACGTGAAGAATGCAGAAGCCTCAGGAGCCAATGC
AATCAACTGGAAGAAAGGGTATCAGCAATGGAAGAT-----GAATGAAATGAAGCAAGAA
GGAAAGTTTAGAGAAAAAAGAATAAAAAGAAACGAGCAAAACCTCCAAGAAATATGGGAC
TAT
>3__chr4_14889389_14895374
TACTCTGAGCTACGGGAGGACATTCAAACCAAAGGCAAAGAAGTTGAAAACTTTGAAAAA
AATTTAGAAGAATGTATAACTAGAATAACCAATACAGAGAAGTGCTTAAAGGAGCTGATG
GAGCTGAAAACCAACGCTCAAGAACTACGTGAAGAATGCTGAAGCCTCGGGAGCCAATGC
GATCAACTGGAAGAAAGGGTATCAGCAATAGAAGATGAAATGAATGAAATGAAGCGAGAA
GGAAAGTTTAGAG--------A-AAAAAGAAATGAGCAAAGCCTCCAAGAAATATGGGAC
TAT
>3__chr4_54125562_54131622
TACTCTGAGCTACGGGAGGACATTCAAACCAAAGGCAAAGAAGTTGAAAACTTTGAAAAA
AATTTAGAAGAATGTATAACTAGAATAACCAATACAGAGAAGTGCTTAAAGGAGCTGATG
GAGCTGAAAACCAAGGCTCGAGAACTACGTGAAGAATGCAGAAGCCTCAGGAGCCGACGT
GATCAACTGGAAGAAAGGGTATCAGCAATGGAAGATGAAATGAATGAAATGAAGCGAGAA
GGAAAGTTTAGAGAAAAAAGAATAAAAAGAAACGAGCAAAGCCTCCAAGAAATATGGGAC
TAT
>3__chr5_40504602_40510748
TTCTCTGAGCTAAGTAAGCATGTTTGAACCCATCACAAGGAAGATAAAAACCTTGAAAAA
AGATTAGATGAATGACTAACTAGAATAAACTGTGTAGAGAAGACCTTAAATGACCTGACG
GAGCTGAAAACCATGGCACGAGAACTTTGTGATGTGTGCATAAGCTTCAATAGCTGATTT
GATCAAGTGGAAGAAAGGATA-CAGGGAGTGAAGATCAAATGAATGAAATAAAGCAGGAA
GACAAGATTGGAGAAAAAAGAGCAAAAAAAAAAAAACAAAGCCTCCAAGAAATATGGGAC
TAT
>3__chr5_49500388_49506554
CAAACAGAGCTACAGGAGGAAATTCAAACCAAAGCCAAAGAAGTTAAAAACTTTG-AAAA
AATTTAGACAAATGTACAACTAGAATAAAAAATACAGAGAAGTGCTTAAAGGAGCTGATG
GAGCTGAAAGGCAAGGCTCAAGAACTATGTGAAGAATGCAGAAGCCTCAGGAGCTGATGT
GATCAACTGGAAGAGAGGGTATCAGTGATGGAAGATGAAATATATGAAATGAAGTGAGAA
GGGAAGTTTAGAGAAAAAAGAATAAATAGAAATGAGCAAAGGTTCCAAGAAATATGGGAC
TAT
>3__chr5_73676706_73682816
TTCTCCAAGCTAAAAGAGGAACTTCAAACCCATCACAAAGAAGCTAAAAACCTTGAAAAA
AGATTAGACGAAAGGCTAACTAGAGTAACCAGTGTAGAGAAGTCCTTAAATGACCTGATG
GAGCTGAAAATCATGGCACGAGAACTACATGATGAATGCACAAGCTTCAGTAGCCGATTT
GATCAACTGGAAGAAAAGGTATCAGTGATTGAAGATCAAATGAATGAAATGAAGCGAGAA
GAGAAGTTTAGAGAAAAAAGAATAAAAAGAAACAAACAAAGCCTCCAAGAAATATGGGAC
TAT
>3__chr5_49588578_49594714
TACTCCGAGCTACAGGAGGAAATTCAAACCAAAGGCAAAAAAATTGAAAACTTTG-AAAA
AATTTAGACCAATGTATAAGTAGAATAACCAATACAGAGAAGTGCTTAAAGGAGCTGATG
GAGCTGAAAGCCAAGGCTCGAGAACTACGTGAAGAAT-CAGAAGTCTGAGGAGACGATAC
GATCAAGTGGAAGAAAGGGTATCACTGAAGGAAGATAAAATGAATGAAATGAAGCAAGAA
GGGAAGTTAAGAGAAAAAAGAATAAAAAGAAACAGACAAAGCCTCCAAGAAATATGGGAC
TAT
>3__chr5_46407232_46413249
TAATCCGAGCTATAGAAGGACATTCAAACCAAAGGCAAAGAAGTTCTAAACATTTTTTAA
AAATTAGAAGAATGTATAACTAGAATAACCAATATGAAGAAGTGCTTAAAGGAGCTGATG
GAGCTGAAAACCAAGGCTCGAGAACTACGTGAAAAATGCAGAAGCCTCAGGAGCTGATGC
AATTAACTGGAAGAAAGGGTATCAGTGATGGAAGATGAAATGAAGGAAATGAAGTGAGAA
GGGAAGTTTAGAGAAAAAAGAAAAAAAAGAAATGAGCAAAGCCTCCAAGAAATATGGGAC
TAT
>3__chr5_46229284_46235301
TACTCCGAGCTACGGGAGGTCATTCAAACCAAAGGCAAAGAAGTTGAAAACTTTGAAAAA
AATTTAGAAGAATGTGTAACTAGAATAACCAATACAGAGAAGTGCTTAAAGGAGCTGATG
GAGCTGAAAACCAAGGCTCGAGAACTACGTGAAGAATACAGAAGCCTCAGGAGCCGATGT
GATCAACTGGAAGAAAGTGTATCAGCGATGGAAGATGAAATGAATGAAATGAAGCAAGAA
GGGAAGTTTGGAGAAAAAAGAATAAAAAGAAACGAGCAAAGCCTCCAAGAAATATGGGTC
TAT
>3__chr5_55134916_55141043
TACTCAGAGCTAAAGGAGGA-ATACAAAGCCATGGCAAAGAAGTTAAAAACCTTGAAAAA
AAATTAGACGAATGGCTAACTAGAATAACCAATGCAGAGAAGTCCTTAAAGGACCTGATG
GAGCTGAAAACCAAGGCATGAGAACTACAGGATGAATGCACAAGCCTCAGTAGCCGATTC
AATCAACTGGAAGAAAGGGTATCACTGATGGAAGATGAAATGAATGAAATGAAATGTGAA
GAGAAGTTTCGAGAAAAAAGAATAAAAAGAAACGAACAAAGCCTCCAAGAAATATGGGAC
TAT
>3__chr5_49611819_49617842
TACTCCAAGCTATGGGAAGACATTCAAACCAAAGGCAAAGAAGTTGAAAACTTTGAAAAA
AATTTAGAAGAATGTATAACTACAATAACCAATAGAGAGAAGTTCTTAAAGGAGCTGATG
GAGCTGAAAACAAAGTCTCGAGAACTACGTGAAGAATGCAGAAGCCTCAGGAGCCAATAT
GATCAACTGGAAGAAAGGGTATCAGCGATGGAAGATGAAATGAAGGAAATAAAGTGAGAA
GGGAAGTTTAGAGAAGAAAGAATAGAAAGAAACGAACAAAGACTCCAAGAAATATGGGAC
TAT
>3__chr5_49784578_49790599
TACTCTGAGCTATGGGAGGAAACTCAAACCAAAGGCAAAGAAGTTGAAAACTTTGAAAAA
AATTTAGAACAATGTATAACTAGAATAACCAATACAGAGAAGTACTTAAAGGAGCTGATG
GAGCTGAAAACCAAGGCTCGAGAACTACGTGAAGAATGCAGAAGCCTCAGGAGCTGATGC
AATCAACTGGAAGAAAGGGTAACAGCGATGGAAGATGAAGTGAATGAAATGAAATGAGAA
GGGAAGTTTAGAGAAAAAAGAATAAAAAGAAATGAACAAAGCCTCCAAGAAATATGGGAC
TAT
>3__chr5_45778866_45785053
TACTCCGAGCTACAGGAGGAAATTCAAACCAAAGGCAAAGAAGTTAAAAACTTTGAAAAA
AATTTAGACAAATGTATAACTAGAATAACCAATACAGAGAAGTGCTTAAAGGAGCTGACG
GAGCTCAAAGCCAAGGCTCGAGAACTATTTGAAGAATGCAGAAGCTTCAGGAGCAGATGC
AATAAAGTGGAAGAAAGGTTATCAGTGATGGAAGATGAAATGAATGAAATGAAGCGAGAA
GGGAAGTTTAGAGAAAAAACAGTAAAAACAAATGAACAAAGCCTCCAAGAAATATGGGAC
TAT
>3__chr5_57867702_57873874
GACTCTGAGCTACAGGGGGAAATTCAAACCAAAGGCAAAGAAGTTGAAAACTTTGAAAAA
AATTTAGACGAATGTATAACTAGAATAACCAATACAGAGAAGTGCTTAAAGGAGCTGATG
GAGCTGAAAGCCAAGGCTCAAGAACTACGTGAAGAATGCAGAAGCCTCAGGAGCTGATGC
GATCAACTGGAAGAAAGGGTATCAGTGATGGAAGATGAAATGAATGAAATGAAGCAAGAA
GGGAAGTTTAGAGAAAAAAGAATAAAAAGAAACGAACAAAGCCTCGAAGAAATATGGGAC
TAT
>3__chr5_130261159_130267261
TACTCCGAGCTACGGGAGGACATTCAAACCAAAGGCAAAGAAGTTGAAAACTTTGAAAAA
AATTTAGAAGAACGTATAACTAGAATAACCAATAGAGAGAAGTGCTTAAAGGAGCTGATG
GAGCTGAAAGCCAAGGCTCAAGAACTACCCGAAGAATGCAGAAGCCTCAGGAGCCGATGC
GATCAACTGGAAGAAAGGGTATGAGTGATGGAAGATGAAATGAATGAAATGAAGCGAGAA
GGGAAGTTTAGAGAAAAAGGAATAAAAAGAAACGAACAAAGCCTCCAAGAAATATGGGAC
CAT
>3__chr5_49815589_49821727
TA-TCTGAGCTACAGGAGGAAATTCAAACCAAAGGCAAAGAAGTTGAAAACTTTGAAAAA
AATTTAGACGAATGTCTAAGTAGAATAACCAATACAGAGAAGTGCTTAAAGGAGCTGATG
GAGCTGAAAGCCAAGGCTTGAGAACTACGTGAGGAATGCAGAAGCCTCAGGAGCCGATGC
AATCAACTGGAAGAAAGGGTATCACTGATGGAAGATGAAATGAATGAAATGAAGCAAGAA
GGGAAGTTTAGAGAAAAAAGAATAAAAAGAACCAAACAAAGCCTCCAAGAAATATGGGAC
TAT
>3__chr5_45382241_45388393
TACTCCGAGCTACAGGAGGAAATTCAAACCAAAGGCAAAGAAGTTGAAAACTTTGAAAAA
AATTTAGACGAATGTATAACTAGAATAACCAATATAGAGAAGTGCTTAAAGGAGCTGATG
GAGCTGAAAGCCAAGGCTCGAGAACTACGTGAAGAATGCAGAAGCCTCAGGAGCCGATGC
GATCAACTGGAAGAAAGGGTATCAGTGATGGAAGATGAAATGAATGAAATGAAGTGAGAA
GGGAAGTTTAGAGAAAAAAGAA-GAAAAGAAACAAACAAAGCCTCCAAGAAATATGGGAT
TAT
>3__chr5_52599621_52605739
TACTCCAAGCTACAGGAGGTAATTCAAACCAAAGGCAAAGAAGTTGAAAACTTTGAAAAA
AATTCAGACAAATGTATAACTAGAATAACCAACACAGAGAAGTGCTTAAAGGAGCTGATG
GAGCTGAAAGCCAAGGCTCGAGAACTACATGAAGAATGCAGAAGTCTCAGGAGCTGAAGC
GATCAACTGGAAGAAAGGGTATCAGTGATGGAAGATGAAATGAATGAAATGAAGTGAGAA
GGGAAGTTTAGAGAAAAAAGAATAAAAAGAAACAAACAAAGCCTCCAAGAAATATGGTAC
TAT
>3__chr5_52472654_52478820
TACTCCGAGCTACAAGAGGAAATTCAAACCAAAGGCAAAGAAGTTGAAAACATTGAAAAA
AATTTAGATGAATGTATAACTAGAATAACCAATACAGGGAAGTGCTTAAAGGAGCTGCTG
GAGCTGAAAGCCAAGGCTAGAGAACTACATGAAGAATGCAGAAGCCTCAGGAGCCGATGC
GATCAACTGGAAGAAAGGGTATCAGTGATGGAAGATGAAATGAATGAAATGAAGCGAGAA
GGGAAGTTTAGAGAAAAAAGAATAAAAAGAAATGAGCAAAGCCTCCAAGAAATATGGGAC
TAT
>3__chr5_42695491_42701618
TACTCCGAGCTACAGGAGGAAATTGAAACCAAAGGCAAAGAAGTTGAAAACTCTGAAAAA
AATTTAGAAGAATGTATAACTAGAATAACCAATACAGAGAAGTGCTTAAAGGAGCTGATG
GAGCTGAAAACCAAGGCTCAAGAACTACATGAAGAATGCAGAAGCCTCAGGAGCCGATGC
GATCAGCTGGTAGAAATGGTATCAGTGATGGAATATGAAATGAATGAAATGAAGTGAGAA
GGGAAGTTTAGAGAAAAAAGAATAAAAAGA----AACAAAGCCTCCAAGAAATATGGGAC
TAT
>3__chr5_152660197_152666326
TACTCCAAGCTACAGGAGGAAATTCAAACCAAAGGCAAAGAAGTTAAAAACTTTGAAAAA
AATTTAGACGAATGTATAACTAGAATAATCAATACAGAGAAGTGCTTAAAGGAGCTGATG
GAGCTGAAAGCCAAGGCTCGAGAACTACGTGAAGAATGCAGAAGCCTCAGGAGATGATGC
GATCAACTGGAATAAAGGGTATCAGTGATGGAAGAT-----GAATGAAATAAAGTGAGAA
GGGAAGTTTAGAGAAAAAAGAATAAAAAGAAAGGAACAAAGCCTCCAAGAAATATGGGAC
TAT
>3__chr5_97706609_97712754
TACTCCGAGCTACAAGAGGAAATTCAAACCAAAGGCAAAGAAGTTAAAAACTTTGAAAAA
AATTTAGACAAATGTATAACTAGAATAACCAATACAGAGAAGTCCTTAAAGGAGCTGACG
GAGCTGAAAGCCAAGGCTCGAGAACTACGTGAAGAATGCAGAAGCCTTAGGAGTCGATGC
AATCAACTGGAAGAAAGGGTGTCAGTGATGGAAGATGAAATGAATGAAATGAAGCGAGAA
GGGAAGTTTAGAGAAAAAAGAATAAAAAGAAACAAACAAAGCCTCCAAGAAATATGGGAC
TAT
>3__chr5_67111592_67117747
TACTCCAAACTACAGGAAGAAATTCAAA-----GGCAAAGAAGTTGAAAACTTTGAAAAA
AATTTAGACGGATGTATAACTAGAATAACCAATACAGAGAAGTGCTTAAAGGAGCTGATG
GGGCTGAAAGCCAAGGCTCGAGAACTACGTGAAGAATGCAGAAGCCTCAGGAGCCAAGGC
GATCAACTGGAAGAAAGGGTATCAGTGATGGAAGATGAAATGAATGAAATGAAGCGAGAA
GGGAAGTTTAGAGAAAAAAGAATAAAAAGAAACAAAGAAAGCCTCCAAGAAATATGGGAC
TAT
>3__chr5_159952012_159958135
TACTCCGAGCTACAGGAGGAAATTCAAACCAAAGGCAAAGAAGTTAAAAACTTTGCAAAA
AATTTAGATGAATGTAGAACTAGAATAACTAATACAGAGAAGTGCTTAAAGGAGCTGATG
GAGCTGAAAGCCAAGGCTCGAGAACTACGTGAAGAATGCAGAAGCCTCAGGAGCCGATGT
GATCAACT---------------------------TGAAATGAATGAAATGAAGTGAGAA
GGGAAGTTTAGAGAAAAAAGAATAAAAAGAAACAAACAAAGCCTCCAAGAAATATGGGAC
TAT
>3__chr5_88953121_88959256
TACTCCGAGCTACAGGAGGAAATTCAAACCAAAGGCAAAGAAGTTGAAAACTTTGAAAAA
AATTTAGACGAATGTATAACTAGAATAACCAATAAAGAGAAGTGCTTAAAGGAGCTGATG
GAGCTGAAAACCAAGGCTCGAGAACTACGTGAAGAATGCAGAAGCCTCTGGAACTGATGC
AATCAACTGGAAGAAAGGGTATCAGTGATGGAAGATGGAATCAATGAAATGAAGCGAGAC
GGGAAGTTTTGAGAAAAAAGAATAAAAAGAAACGAACAAAGCCTCCAAGAAATATGGGAC
TAT
>3__chr5_126466695_126472845
TACTCTGAGCTACGGGAGGAAATTCAAACCAAAGGCAAAGAAGTTAAAAACTTTGAAAAA
TATTTAGACGAATGTATAACTAGAATAACCAATACAGAGAAGTACTTAAAGGAGCTGACG
GAGCTGAAAGCCAAGGCTCGAGAACTACGTGAAGAATGCAGAAGCCTCAGGAGCCAATGC
GATCAACTGGAAGAAAGGGTATTGCTGATGGAAGATGAAATGAATAAAATGAAGCAGGAA
GGGAAGTTTAGAGAAAAAAGAATAAAAAGAAACAAACAAAGCCTCCAAGAAATATGGGAC
TAT
>3__chr6_100480434_100486587
TGCTCTGAGCTACAAGAGGAAATTCAAACCAAAGGGAAAGAAGTTAAAAACTTTGAAAAA
AATTTAGACGAATGCATAACTAGAATAACCAATACAGAGAAGTGCTTAAAGGAGCTGATG
GAGCTGAGAGCCAAGGCTCAAAAACTACGTGAAGAATGCAGAAGCCTCAGGAGCTGATGC
GATCGATTGGAAGAAAGGGTATCAGTGACAGAAGATGAAATGAATGAAATGAAGCAA-AA
GGGAAGTTTAGAGAAAAAAGAATAAAAAGAAACGAACAAAGCCTCCAAGAAATATGGGAC
TAT
>3__chr5_99821708_99827898
TACTCCAAGCTACAGGAGGAAATTCAAACCAAAGGCAAAGAAGTTGAAAACTTTGAAAAA
ACTTTGGACGAATGTATAACTAGAATAAACAATACAGAGAAGTGCTTAAAGGAGCTGATG
GAGCTGAAAGCCAAGGCTCGAGAACTACATGAAGAATGCAGAAATCTCAAGAGCCGATAC
GATCAACTGGAAGAAAGGGTATCAGTGATGGAAGATGAAATGAATGAAATGAAGCGAGAA
GGGAAGTTTAGAGAAAAAAGAATAAAAAGAAACGAACAAAGCCTCCAAGAAATATGGAAC
TAT
>3__chr5_65588401_65594591
TACTCTGAGCTACAGGAGGAAACTCAAACCAAAGGCAGAGAAGTTGAAAACTTTGAAAAA
AATTTAGACGAGTGTATAACTAGAACAACCAATACAGAGAAGTGCTTAAAGGAGCTGATG
GAGCTGAAAGCCAAGGCTTGGGAACTACGTGAAGAATGCAGAAGCCTCAGGAGCCGATGC
AATCAACTGGAAGAAAGGGTATCAGTGATGGAAGATGAAATGAATGAAATGAAGCGAGAA
GGGAAGTTTAGAGAAAAAAGAATAAAAAGAAATGAACAAAGCCCCCAAGTAATACGGGAC
TAT
>3__chr5_154528091_154534240
TACTCCGAGCTACAGGAGGAAATTCAAACCAAAGGTAAAGAAGTTAAAAACTTTGAAAAA
AATTTAGACGAATGTATAACTAGAATAACCAATACAGAGAAGTGCTTAAAGGAGCTGATG
GAGCTGAAAGCCAAGGCTCGAGAACTACATGAAGAATGCAGAAGCCTAAGGAGCCAATGC
AATCAACTGGAAGAAAGGGTATCAGTGATGGAAGATGAAATGAATGAAATGAAGCGAGAA
GGGAAGTTTAGAGAAAAAAGAATAAAAAGAAACAAACAAAGCCTCCAAGAAATATGGGAC
TAT
>3__chr5_45529459_45535474
TACTCCGAGCAATGGGAGGAGATTCAAACCAAAGGCAAAGAAGTTGAAAACTTTG-AAAA
AAGTTAGAAGAATGTATAACTAGAATAACCAATACAGAGAAGTGCTTAAAGGAGCTGATG
GAGCTGAAAACCAAGGCTCGAGAACTACATGAAGAATGCAGAAGCCTCAGGAGCCAATGC
GATGAACTGGAAGAAGCAGTATCAGCGATGGAACATGAAATGAATGAAATGAAGCGAGAA
GTGAAGTTTAGAGAAAAAAGAATAAAAAGAAACGAGCAAAGCCTCCAAGAAATATGGGAC
TAT
>3__chr5_75227644_75233815
TACTCCGAGCTACAGGAGGAAACTCAAACCAAAGGCAAAGAAGTTAAAAACTTTGAAAAA
AGTTTAGACAAATGTATAACTAGAATAACCAATACAGAAAAGTGCTTAAATGAGCTGATG
GAGCTGAAAACCAAGGCTCAAGAACTACGTGAAGAATGCAGAAGCCTCGGGAGCTGATGT
GATCAACTGGAAGAAAGGGTATCAGTGATGGAAGATGAAATGAATGAAATGAAGTGAGAA
GGGAAGTTTAGAGAAAAAAGAATAAAAAGAAATGAACAAAGCCTCCAAGAAATATGGGAC
TAT
>3__chr5_62913380_62919516
TACTCCGAGCTACAGGAGGAAATTCAAACCAAAGGCAAAGAAGTTGA-AACTTTGAAAAA
AATTTAGAAGAATGTATAACCAGAATAACCAATACAGAAAAGTGCTTAAAGGAGCTGATG
GAGCTGAAAGCCAAGGCTCAAGAACTACGTGAACAATGCAGAAGCCTCAGGAGCCGATGC
GATCAACTGGAAGAAAGGGTATCAGCGATGGAAGATGA---------AATGAAGTGAGAA
GGGAAGTTTAGAGAAAAAAGAATAAAAAGAAACAAACAACGTCTCCAAGAAATATGGGAC
TAT
>3__chr5_161937619_161943779
TACTACGAGCTACAGGAGGAAATTCAAACCAAAGGCAAAGAAGTTGAAAACTTTGAAAAA
AATTTAGACGAATGTATAACTAGAATAACCAATACAGAGAAGTGCTTAAAGGAGCTGATG
GAGCTGAAAGCCAAGGCTCGAGAACTACGTGAAGAATGCAGAAGGCTCAGGAGCCGATGC
GATCAACTGGAAGAAAAGGTATCAATGATGGAAGATGAAATGAATGAAATGAAGCGAGAA
GGGAAGTTTAGAGAAAAAAGAATAAAAAGAAATGAACAAAGCCTCCAAGAAATATGGGAC
TAT
>3__chr5_50636082_50642232
TACTCCGAGCTACAGGAGGAAATTCAAACCAAAGGCAAAGAAGTTGAAAACTTTG-AAAA
AATTTAGACGAATGTATAACTAGAATAACCAATACAGAGAAGTGCTTAAAGGAGTTGATG
GAGCTGAAAGCCAAGGCTCGAGAACTACATGAAGAATGCAGAAGCCTCAGGAGACGATGC
GATCAAATGGAAGAAAGGGTATCAGTGGTGGAAGATGAAATGAATGAAATGAAGTGAGAA
GGGTAGTTTAGAGAAAAAAAAATAAAAAGAAACGAACAAAGCCTCCAAGAAATATGGGAC
TAT
>3__chr5_35431957_35438094
TACTCCAAGCTACAGGAGGAAATTTAAACCAAAGGCAAAGAAGTTAAAAACTTTGAAAAA
AATTTAGACGAATGTATAACTAGAATAAGCAATACAGAGAAGTGCTTAAAGGAGCTGATG
GAGCTGAATACCAAGGCTCGAGAACTACGTGAGGAATGCAGAAGCCTCAAGAGCCGACGC
GATCAACTGGAAGAAAGGGTATCAGTGATGGAAGATGAAATGAATGAAATGAAGTGAGAA
GAGAAGTTTAGAGAAAAAAGAATAAAAAGAAATGAACAAAGCCTCCAAGAAATATGGGAC
TAT
>3__chr5_44704362_44710388
TACTCTGAGGTATGGGAGGACATTCAAACCAAAGGCAAAGAAGTTGAAAACTTTGAAAAA
AATTTAGAAGAATGTATAACTAGAATAACCAATACAGAGAAGTGCTTAAAGGAGCTGATG
GAGCTGAAAACCAAGGCTCGAGAACTATGTGAAGAATGCAGAAGCCTCAGGAGCCGATGC
GATCAACTGGAAGAAAGGGTATCAGCGATGGAAGATGAAATGAATGAAATGAAGCAAGAA
GGGAAGTTTAGAGAAAAAAGAATGAAAAGAAACGAGCAAAGACTCCAAGAAATATGGGAA
TAT
>3__chr5_78179665_78185783
TACTCTGAGCTACAGGAGGAAATTCAAACCAAAGGCAAAGAAGTTAAAAACTTTGAAAAA
AATTTAGACGAATGTATAACTAGAATAACCAATACAGAGAAGTGCTTAAAGGAGCTGATG
GAGCTGAAAGCCAAGGCTCGAGAACTACATGAAGAATGCAGAAGCCTCAGGAGCTGATGC
AATCAACTGGAAGAAAGGGTATCAGTGATGGAAGATGAAATGAATGAAATGAAGCGAGAA
GGGAAGTTTAGAGAAAAAAGAATAAAAAGAAACGAACAAAGCCTCCAAGAAATATGGGAC
TAT
>3__chr5_79233874_79240027
TACTCCGAGCTACAGGAGGAAATTCAAACCAAAGGCAAAGAAGTTAAAAACTTTGAAAAA
CATTTAGACGAATGTATAACTAGGATAACCAATACAGAAAAGTGCTTAAAGGAGCTGATG
GAGCTGAAAGCCAAGGCTGGAGAACTATGTGAAGAATGCAGAAGCCTCAGGAGCCGATGC
AAACAACTGGAAGAAAGGGTATCAGTGATGGAAGATGAAATGAATGAAATGAAGGGAGAA
GGGAAGTTTAGAGAAAAAAGAATTAAAAGAAACAAACAAAGCCTCCAAGAAATATGGGAC
TAT
>3__chr5_153083006_153089147
TACTCCGAGCTACAAGAGGAAATTCAAACCAAAGGCAAAGAAGTTGAAAACTTTGAAAAA
AATTTAGATGAATGTATAACTAGAATAACCAATACAGAGAAGTGCTCAAAGGAGCTGATG
GAGCTGAAAGCCAAGGCTTGAGAACTACGTGAAGAATGCAGAAGCCTCAGGAGCCGATGC
GATCAACTGGAAGAAAGGGTATCAGTGATGGAAGATGAAATGAATGAAATGAAGCGAGAA
GGGAAGTTTAGAGAAAAAAGAATAAAAAGAAATGAACAAAGCCTCCAAGAAATATGGGAC
TAT
>3__chr5_62194732_62200883
TACTCTGAGCTACAGGAGGAAATTCAAACCAAAGGCAAAGAAGTTAAAAACCTTGGAAAA
AATTTAGACGAATGTATAACCAGAATAACCAATACAGAGAAGTTCTTAAAGGAGCTGATG
GAGCTGAAAACCAAGGCTTGAGAACTACGTGAAGAATGCAGAAGCCTCAGGAGCCGATGA
GATCAACTGGAAGAAAGGGTATCAGTGATGGAAGATGAAATGAATGAAATGAAGCGAGAT
GGGAAGTTTAGAGAAAAAAGAATAAAAAGAAATGAGCAAAGCCTCCAAGAAATATGGGAC
TAT
>3__chr5_98703219_98709367
TACTCTGAGCTACGGGAGGAAATTCAAACCAAAGGCAAAGAAGTTAAAAACTTTGAAAAA
AATTTAGACGAATGTATAACTAGAATAAGCAATACAGAGAAGTGCTTAAAGGAGCTGATG
GAGCTGAAAGCCAAGGCTCGAGAACTACGTGAAGAATGCAGAAGCCGCAGGAGCCGATGC
GATCAACTGGAAGAAAGGGTATCAGTGATGGAAGATGAAGTGAATGAAATGAAGCGAGAA
GGGAAGTTTAGAGAAAAAAGAATAAAAAGAAATGAACAAAGCCTCCAAGAAATATGGGAC
TAT
>3__chr5_45868681_45874704
TACTCTGAGCTACAGGAGAACATTCAAACCAAAGGCAAAGAAGTTGAAAACTTTGGAAAA
AATTTAGAAGAATGTATAACTAGAATAACCAATACAGAGAAGTGCTTAAAGGAGCTGATG
GAGCTGAAAACCAAGGCTCGAGAACTACGTGAAGAATGCAGAAGCCTCAGGAACCGATGC
AATCAACTGGAAGAAAGGGTATCAGCAATGGAAGATGAAATAAATGAAATGAAGCGAGAA
GGGAAGATTAGAGAAAAAAGAATAAAAAGAGATGAGCAAAGCCTCCAAGAAATATGGGAA
TAT
>3__chr5_63808676_63814836
TACTCCGAGCTACAGGAGAAAATTCAAACCAAAGGCAAAGAAGTTAAAAACTTTGAAAAA
AATTTAGACGAATGTATAACTAGAATAACCAATACAGAAAAGTGCTTAAAGGAGCTGATG
GAACTGAAAGCCAAGGCTCCAGAACTACGTGAAGAATGCAGAAGCCTCAGGAGCCAATGC
GATCAACCGGAAGAAAGGGTATCAGTGATGGAAGATGAAATGAATGAAATGAAGCGAGAA
GGGAAGTTTAGAGAAAAAGGAATAAAAAGAAATGAACAAAGCCTCCAAGAAATATGGGAC
TAT
>3__chr6_101135197_101141333
TATTCTGAGCTACAGGAGGAAATTCAAACCAAAGGCAAAGAAACTGAAAACTTTGAAAAA
AATTTAGACGAATGTATAACTAGAATAACCAATACAGAGAAGTGCTTAAAGGAGCTGATG
GAGCTGAAAGCCAAGGCTCGAGAACTACGTGAAGAATGCAGAAGCCTCAGGAGCCGATGT
GATCAACTGGAAGAAAGGGTATCAGCGATGGAAGATGAAATTAATGAAATGAAGCGAGAA
GGGAAGTTTAGAGAAAAAAGAATAAAAAGAAACGAACAAAGCCTCCAAGAAATATGGGAC
TAT
>3__chr6_102342778_102348929
TACTCCGAGCTACAGGAGGAAATTCAAACCAAAGGCAAAGCAGTTGAAAACTTTGAAAAA
AATTTAGACGAATGTATAAATAGAATAAACAATACAGAGAAGTGCTTAAAGGAGCTGACG
GAGGTGAAAGCCAAGGCTCGAGAACTGCGTGAAGAATGCAGAAGCCTCAGGAGCCGATGC
GATCAACTGGAAGAAAGGGTATCAGTGATGGAAGATGAAATGAATGAAATGAAGCGAGAA
GGGAAGTTTAGAGAAAAAAGAATAAAAAGAAATGAACAAAGCCTCCAAGAAATATGGGAC
TAT
>3__chr5_130181330_130187373
TACTCCGAGCTACGGGAGGACATTCAAACCAAAGGCAAAGAAGTTGAAAACTTTGAAAAA
AATTTAGAAGAACGTATAACTAGAATAACCAATAGAGAGAAGTGCTTAAAGGAGCTGATG
GAGCTAAAAACCAAGGCTCGAGAACTACGTGAAGAATGCAGAAGCCTCAGGAGCCGATGC
GATCAACTGGAAGAAAGGGTATCAGCGATGGAAGATGAAATGAATGCAATGAAGCCAGAA
GGGACATTTAGAGAAAAAAGAATAAAAAGAAACGAGCAAAGCCTCCAAGAAATATGGGAC
TAT
>3__chr6_105798943_105805088
TACTCCGAGCTACAGGAGGAAATTCAAACCAAAGGCAAATAAGTTGAAAACTTTGAAAAA
AATTTAGACGAATGTGTAACTAGAATAACCAATACAGAGATGTGCTTAAAGGAGCTGATG
GAGCTGAAAGCCAAGGCTTGAGAACTACGTGAAGAATGCAGAAGCCTCAGGAGCCGATGC
GATCAACTGGAAGAAAGGGTATCAGTGATGGAAGATGAAATGAATGAAATGAAGCCAGAA
GGGAAGTTTAGAGAAAAAAGAATAAAAAGAAACGAACAAAGCCTCCAAGAAATATGGGAC
TAT
>3__chr5_57619646_57625768
TACCCCGAGCTACGGGAGGAAATTCAAACCAAAGGCAAAGAAGTTGAAAACTTTGAAAAA
AATTTAGAAGAATGTATAACTAGAATAACCAATACAGAGAAGTGCTTAAAGGAGCTGATG
GAGCTGAAAACCAAGGCTTGAGAACTACGTGAAGAATGCAGAAGCCTCAGGAGCTGATGC
GATCAACTGGAAGAAAGGGTATCAGCGATGGAAGATGAAATGAATGAAATGAAGCGAGAA
GGGAAGTTTACAGAAAAAAGAATAAAAAGAAATGAGCAAAGCCTCCAAGAAATAAGGGAC
TAT
>3__chr5_64701846_64707856
TACTCCGAACTACGGGAGGACATTCAAACCAAAGGCAAAGAAGTTGAAAACTTTAAAAAA
AATTTAGAAGAAGGTATAACTAGAATAACCAATACAGAGAAGTGCTTAAAGGAGCTGATG
GAGCTGAAAACCAAGGCTCGAGAACTACGTGAAGAATGCAGAAGCCTCAGGAGCCAATGC
GATCAACTGGAAGAAAGGGTATCAGCGATGGAAGATGAAGTGAATGAAATGAAGCGAGAA
GGGAAGTTTAGAGAAAAAAGAATAAAAAGAAACGAACAAAGCCTCCAAGAAATATGGGAC
TAT
>3__chr5_59375952_59381975
TACGCTGAGGTACTGGAGGACATTCAAACCAAAGGTAAAGAAGTTGAAAACTTTGAAAAA
AATTGAGAAGAATGTATAACTAGAATAACCAATACAGAGAAGTGCTTAAAGGAGCTGATG
GAGCTGAAAACCAAGGCTCGAGAACTACATGAAGAATGCAGAAGCCTCAGGAGCTGATGC
AATCAACTGGAAGAAAAGGTATCAGCGATGGAAGATGAAATGAATGAAATGAAGTGAGAA
GGGAAGTTTAGAGAAAAAAGAATAAAAAGAAACGGGCAAACCCTCCAAGAAATATGGGAC
TAT
>3__chr5_7223662_7229819
TACTCCGAGCTACAGGAGGAAATTCAAACCAAAGGCAAAGAAGTTGAAAACTTTGAAAAA
AATTTAGAAGAATGTATAACTAGAATAGCCAATACAGAGAAGTGCTTAAAGGAGCTGATG
GGGCTGAAAG-CAAGACTCGAGAACAACATGAAGAATGCAGAAGCCTCAGGAGCTGATGA
GATCAACTGGAAGAAAGGGTATCAGCAATGGAAGATGAAATGAATGAAATGAAGCGAGAA
GGGAAGTTTAGAGAAAAAAGAATAAAAAGAAACAAACAAAGCCTCCAAGAAATATGGGAC
TAT
>3__chr5_7178393_7184412
TACTCCGAGCTACGGGAGGAAATTCAAACCAAAGGCAAAGAAGTTGAAAACTTTG-AAAA
AATTTAGGCGAATGTATAACTAGAATAACCAATACAGAGAAGTGCTTAAAGGAGCTGATG
GAGCTGAAAACCAAGGCTCGAGAACTACATGAAGAATGCAGAAGGCTCAGGAGCCGATGC
GATCAACTGGAAGAAAGCGTATCAGCGATGGAAGATGAAGTGAACGAAATGAAGCAAGAA
GGGAAGTTTAGAGAAAAAAGAATAAAAAGAAACGAGCAAAGCCTCCAAGAAATATGGGAC
TAT
>3__chr6_104045736_104051756
TACTCCGAGCTACGGGAGGACATTCAAACCAAAGGCAAAGTAGTTGAAAACTTTGAAAAA
AATTTAGAAGAATGTATAACTAGAATAACCAATACAGAGAAGTGCTTAAAGGAGCTGATG
GAGCTGAAAACCAAGGCTCGAGAACTATGTGAAGAATGCAGAAGCCTTAGGAGCCGATGC
GATCAACTGGAAGAAAGGGCATCAGCAATGGAAGATGAAATGAATGAAATGAAGTGAGAA
GGGAAGTTTAGAGAAAAAAGAATAAAAAGAAACGAACAAAGCCTCCCAGAAATATGGGAC
TAT
>3__chr5_7283704_7289854
TACTCCAAGCTACAGGAGGAAATTCAAACCAAAGGCAAAGAAGTTAAAAACTTTG--AAA
AATTTAGACGAATGTATAACTAGAAAAACCAATACAGAGAAGTGCTTAAAGGAGCTGATG
GAGCTGAAAGCCAAGGCTCAAGAACTACGTGAAGAATGTAGAAGCCTCAGGAGCCGATGT
GATCAACTGGAAGAAAGGGTATCAGTGATGGAAAATGAAATGAATGAAATGAAGCGAGAA
GGGAAGTTTAGAGAAAAAAGAATAAAAAGAAATGAACAAAGCCTCCAAGAAATATGGGAC
TAT
>3__chr6_101706850_101712866
TACTCCAAGCTATGGGAGGACATTCAAACCAAAGGCAAAGAAGTTGAAAACTTTGAAAAA
AGTTTAGAAGAATGTATAATTAGAATAACCAATACAGAGAAGTGCTTAAAGGAGCTGATG
GAGCTGAAAACCAAGGCTCGAGAACTACGTGAAGAATGCAGAAGCCTCAGGAGCCGATGT
GATCAACTGGAAGACAGGGTATCAGTGATGGAAGATGAAGTGAATGAAATGAAGCGAGAA
GGGAAGTTTAGAGAAAAAAGAATAAAAAGAAATGAGCAAAGCCTCCAAGAAATATGGGAC
TAT
>3__chr5_38661459_38667606
TACTCCAAACTACAGGAGGAAATTCAAACCAAAGACAAAGAAGTTGAAAACTTTGAAAAA
AATTTAGACGAATGTGTAACTAGAATAACCAACACAGAGAAGTGCTTAAAGGAGCTGATG
GAACTGAAAGCCAAGGCTCGAGGACTATGTGAAGAATGCAGAAGCCTCAGGAGCCGATGC
GATCAACTGGAAGAAAGGGTATCAGTGATGGAAGATGAAATGAATGAAATAAAGCAAGAA
GGGAAGTTTAGAGAAAAAAGAATAAAAAGAAACGAACAAAGCCTCCAAGAAATATGGGAC
TAT
>3__chr5_125282005_125288156
TAC---GAGCTACAGGAGGAAATTCAAACCAAAGGCAAAGAAGTTAAAAACTTTGAAAAA
AATTTAGACGAATGTGTAACTAGAATAACCAATACAGAGAAGGGCTTAGAGGAGCTGATG
GAGCTGAAAGCCAAGGCTCGAGAACTACGTGAAGAATGCAGAAGCCACAGGAGCCGATGC
AATCAACTGGAAGAAAGGGTATCAGTGATGGAAGATCAAATGAATGAAATGAAGCAAGA-
GGGAAGTTTAAAGAAAAAAGAATAAAAAGAAATGAACAAAGCCTCCAAGAAATATGGGAC
TAT
>3__chr5_41523779_41529947
TACTCTGAGCTACAGGAGGAAATTCAAACCAAAGGCAAAGAAGTTGAAAACTTTGGAAAA
AGTTTAGAAGAATGTA-AACTAGAATAACCAATACAGAGAAGTGCTTAAAGGAGCTGATG
GGGCTGAAAGCCAAGGCTCGAGAACTACGTGAAGAATGCAGAAGGCTCAGGAGCTGATGC
GGTCAACTGGAAGAAAGGGTATCAGTGACGGAAG-----ATGAATGAAATGAAGCGAGAA
GGGAAGTTTAGAGAAAAAAGAATAAAAAGAAACGAACAAAGCCTCCAAGAAATATGGGAC
TAT
>3__chr5_73205992_73212150
TACTCTGAGCCACAGGAGGAAATTCAAACCAAAGGCAAAGAAGTTGAAAACTTTGAAAAA
AATTTAGACGAATGTATAACTAGAATAACCAATACAGAGAAGTGTTTAAAGGAGCTGATG
GAGCTGAAAGCCAAGGCTCGAGAACTACATGAAGAATGCAGAAGCCTCAGGAGCCGATGC
GATCAGCTGGAAGGAAGGGTATCAGTGATGGAAGATGAAATGAATGAAATGAAGCAAGAA
GGGAAGTTTAGAGAAAAAAGAATAAAAAGAAACGAACAAAGCCTCCAAGAAATATGGGAC
TAT
>3__chr5_91093707_91099734
TACTCCGAGCTATGGGAGGACATTCAAACCAAAGGCAAAGAAGTTGAAAACTTTGAAAAA
AATTTAGAAGAATGTATAACTAGAATAACCAATACAGAGAAGTGCTTAAAGGAGCTCATG
GAGCTGAAAACCAAGGCTCGAGAACTACGTGAAGAATGCAGAAGCCTCAGGAGCCGATGC
GATCAACTGGAAGAAAGGGTATCAGCGATAGAAGATGAAATGAATGAAATGAAGCGAGAA
GGGAAGTTTAGAGAAAAAAGAATAAAAAGAAACGAGCAAAGCTTCCAAGAAATATGGGAC
TAT
>3__chr5_42114153_42120166
TACCCCGAGCTATGGGAGGACATTCAAACCAAAGGCAAAGAAGTTGAAAACTTTGAAAAA
AGTTTAGAAGAATGTATAACTAGAATAACCAATACAGAGAAGTGCTTAAAGGAGCCGATG
GAGCTGAAAACCAAGGCTCAAGAACTACGTGAAGAATGCAGAAGCCTCAGGAGCTGATGC
AATCAACTGGAAGAAAGGGTATCAGCAATGGAAGATGAAATGAATGAAATGAAGCAAGAA
GGGAAGTTTAGAGAAAAAAGAATAAAAAGAAACGAACAAAGCCTCCAAGAAATATGGGAG
TAT
>3__chr5_97128078_97134089
TACTCCGAGCTACGGGAGGACATTCAAACCAAAGGCAAAGAAGTTGAAAACTTTGAAAAA
AATTTAGAAGAATGTATAACTAGTTATACCAATACAGAGAAGTGCTTAAAGGAGGTGATG
GAGCTGAAAACCAAGGCTTGAGAACTACGTGAAGAATGCAGAAGCCTCAGGAGCCGATGC
GATCAACTGGAAGAAAGGGTATCAGTGATGGAAGATGAAATGAATGAAATGAAGTGAGAA
GGGAAGTTTAGAGAAAAAAGAATAAAAAGAAATGAGCAAAGCCTCCAAGAAATATGGGAC
TAC
>3__chr5_44614804_44620814
---TCTGAGCTATGGGAGGACATTCAAACCAAAGGCAAAGAAGTTGAAAACTTTGAAAAA
CAGTTAGAAGAATGTATAACTAGAATAACCAATACAGAGAAGTGCCTCAAGGAGCTGATG
GAGCTGAAAACCAAGGCTCGAGAACTACGTGAAGAATGCAGAAGCCTCAGGAGCCGATGC
GATCAACTGGAAGAAAGGGTATCAGCAATGGAAGATGAAATGAATGAAATGAAGCAAGAA
GGGAAGTTTAGAGAAAAAAGACCAAAAAGGAATGAGCAAAGCATCCAAGAAATATGGGAC
TAT
>3__chr5_147590359_147596346
TACTCCAAGCTACGGGAGGATATTCAAACCAAAGGCAAAGAAGTTGAAAACTTTGAAAAA
AATTTAGAACAATGTATAACTAGAATAACCAATACAGAGAAGTGCTTAAAGGAGCTGATG
GAGCTGAAAACCAAGGCTTGAGAACTACGTGAAGAATGCAGAAGCCTCAGGAGCTGATGC
AATCAACTGGAGGAAAGGGTATCAGCGATGGAAGATGAAATGAATGAAATGAAGTGAGAA
GGGAAGTTTAGAGAAAAAAGAATAAAAAGAAATGAGCAAAGCCTCCAAGAAATATGGGAC
TAT
>3__chr5_30459242_30465371
TA---TGAGCTACAGGAGGAAATTCAAACCAAAGGCAAAGAAGTTAAAAAC-TTGAAAAA
AATTTAGAAGAATGTATAACTAGAATAACCGATACAGAGAAGTGCTTAAAGGAGCT---G
GAGCTGAAAGCCAAGGCTCGAGAACTACATGAAGAATGCAGAAGCCTCAGGAGCCGATGC
GATCAACTGGAAGAAAGGGTATCAGCGATGGAAGATGAAATGAATGAAATGAAGCAAGAA
GGGAAGTTTAGAGAAAAAAGAATAAAAAGAAACAAACAAAGCCTCCAAGAAATATGGGAC
TAT
>3__chr5_3492130_3498177
TAC---GAGCTACAGGAGGAAATTCAAACCAAAGGCAAAGAAGTCAAAAACTTTGAAAAA
AATTTAGACGAATGTATAACTAGAATAACCAATACAGAGAAGTGCTTAAAGGAGCCGATG
GAGCTGAAAGCCAAGGCTCGAGAACTACATGAAGAATGCAGAAGCCTCAGGAGCTGATGA
GATCAACTGGAAGAAAGGGTATCAGCGATGGAAGATGAAATGAATGAAATGAAGCGAGAA
GGGAAGTTTAGAGAAAAAAGAATAAAAAGAAACGAACAAAGCCTCCAAGAAATATGGGAC
GGT
>3__chr5_60191974_60198021
TACTCTGAGCAATGGGAGGACATTCAAACCAAAGGCAAAGAAGTTGAAAACTTTGAAAAA
AATTTAGAAGAATGTATAACTAGAATAACGAATATAGAGAAGTGCTTAAAGGAGCTGATG
GAGCTGAGAACCAAGGCTCAAGAACTATGTGAAGAATGCAGAAGCCTCAGGAGCCAATGC
AATCAACTGGAAGAAAGGGTATCAGCGATGGAAGATGAAATGAGTGAAATGAAGCGAGAA
GGGAAGTTTAGAGAAAAAATAATAAAAAGAAATGAACAAAGCCTCTGAGAAATATGGGAC
TAT
>3__chr5_15324521_15330540
TACTCTGAGCTACAGGAGGACATTCAAACCAAAGGCAAAGAAGTTGAAAACTTTGAAAAA
AATTTAGAAGAATGTATAACTAGAATAACTAATAGAGAGAAGTGCTTAAAGGAGCTGATG
GAGCTGAAAACCAAGGCTCGAGAACTACGTGAAGAATGCAGAAGCCTCGGGAGCCGATGC
GATCAACTGGAAGAAAGGGTATCAGCGATGGAAGATGAAATGAATGAAATGAAGCGAGAA
GGGAAGTTTAGAGAACAAAGAATAAAAAGAAATGAACAAAGCCTCCAAGAAATACGGGAC
TAT
>3__chr5_170417773_170423916
TACTCCGAGCTATAAGAGGAAATTCAAACCAAAGGCAAAGAAGTTAAAAACTTTGAAAAA
AATTTAGATGAATGTATAACTAGAATAACCAATACAGAGAAGTGCTTAAAGGAGCTGATG
GAGCTGAAAGCCAAGGCTCGAGAACTACGTGAAGAATGCAGAAGCCTCAGGAGCCGATGC
GATCAACTGGAAGAAAGGGTATCAGTGATGGAAGATGAAATGAATGAAATGAAGTGAGAA
GGGAAGTTTAGAGAAAAAAGAATAAAAAGAAACGAACAAAGCCTCCAAGAAATATGGGAC
TAT
>3__chr5_82264019_82270035
TACTCCGAGCTACGGGAGGACATTCAAACCAAAGGCAAAGAAGTTGAAAACTTTGAAAAA
AATTTAGAAGAATGTATAACTAGAATAAATAATACAGAGAAGTGCTTAAAGGAGCTGATG
GAGCTGAAAACCAAGGCTCGAGAACTACGTGAAGAATGCAGAAGCCTCAGGAGCCAATGC
GATCAACTGGAAGAAAGGGTATCAGTGATGGAAGATGAAATGAATGAAATGAAGCGAGAA
GGGAAGTTTAGAGAAAAAAGAATAAAAAGAAATGAGCAAGGCCTCCAAGAAATATGGGAC
TAT
>3__chr5_74037887_74044024
TAC---GAGCTACAGGAGGAAATTCAAACCAAAGGCAAAGAAGTTAAAAACTTTGAAAAA
AATTTAGACGAATGTACAACTAGAATAACCAATACAGAGAAGGGCTTAAAGGAGCTGATG
GAGCTGAAAGCCAAGGCTCGAGAACTACGTGAAGAATGCAGAAGCCTCAGGAGCTGATGT
GATCAACTGGAAGAAAGGGTATCAGTGATGGAAGATGAAATGAATGAAATGAAGTGAGAA
GGGAAGTTTAGAGAAAAAAGAATAAAAAGAAATGAACAAAGCCTCCAAGAAATATGGGAC
TAT
>3__chr5_150102593_150108705
TACTCCGAGCTACAGGAGGAAATTCGAACCAAAGGCAAAGAAGTTGAAAACTTCGAAAAA
AATTTAGACGAATGTATAACTAGAATAACCAATACAGAGAAGTGCTTAAAGGAGCTGATG
GAGCTGAAAGCCAAGGCTCGAGAACTACATGAAGAATGCAGAAGCCTCAGGAGTCGATGC
GATCAACTGGAAGAAAGGGTATCAGTGACGGAAGATGAAATGAATGAAATGAAGCGAGAA
GGGAAGTTTAGAGAAAAAAGAATAAAAAGAAACGAACAAAGCCTCCAAGAAATATGGGAC
TAT
>3__chr5_152122414_152128451
TACTCTGAGCTATGGGAGGACATTCAAACCAAAGGCAAAGAAGTTGAAAACTTTGAAAAA
AATTTAGAAGAATGTATAACTAGAATAACCAATACAGAGAAGTGCTTAAAGGAGCTGATG
GAGCTGAAAACCAAGGCTCGAGAACTATGTGAAGAATGCAGAAGCCTCAGGAGCCGATGC
GATCAACTGGAAGAAAGAGTATCAGCGATGGAAGATGAAATGAATGAAATGAAGCGAGAA
GGGAAGTTTAGAGAAGAAAGAATAAAAAGAAATGAGCAAAGCCTCCAAGAAATATGGGAC
TAT
>3__chr5_33604518_33610623
TACTCTGAGCTACAGGAGGAAATTCAAACCAAAGGCAAAGAAGTTGAAAACTTTGAAAAA
AATTTAGACGAATGTATAACTAGAATAACCAATATAGAGAAGTGCTTAAAGGAGCTGATG
GAGCTGAAAGCCAAGGCTCAAGAACTACGTGAAGAATGCAGAAGCCTCAGGAGCTGATGT
GATCAACTGGAAGAAAGGGTATCAGTGATGGAAGACGAAATGAATGAAATGAAGCAAGAA
GGGAAGTTTAGAGAAAAAAGAATAAAAAGGAACAAACAAAGCTTCCAAGAAATATGGGAC
TAT
>3__chr5_15345040_15351248
TACTCCGAGCTACAGGAGGAAATTCAAACCAAAGGCAAAGAAGTTAAAAACTTTGAAAAA
AATTTAGGCAAATGTATAACTAGAATAACCAATACAGAGAAGTGCTTAAAGGAGCTGATG
GAGCTGAAAGCCAAGGCTCAAGAACTACGTGAAGAATGCAGAAGCCTCAGGAGCCGATGT
GATCAACTGGAAGAAAAGGTATCAGTGATGGAAGATAAAATGAATGAAATGAAGCGAGAA
GGGAAGTTTAGAGAACAAAGAATAAAAGGAAACGAACGAAGCCTCCAAGAAATATGGGAC
TAT
>3__chr5_17785444_17791599
TACTCCGAGCTACAGGAGGAAATTCAAACCAAAGGCAAAGAAGTTGAAAGCTTTGAAAAA
AATTTAGACAAATGTATAGCTAGAATAACCAATACAGAGAAGTGCTTAAAGGAGCTGATG
GAGCTGAAAGCCAAGGCTCGAGAACTACGTGAAGAATGCAGAAGCCTCAGGAGCCGATGC
GATCAACTGGAAGAAAGGTTATCAGTGATGGAAGATGAAATGAATGAAATGAAGCGAGAA
GGGAAGTTTAGTGAAAAAAGAATAAAAAGAAACGAACAAAGCCTCCAAGAAATATGGGAC
TAT
>3__chr5_65714333_65720349
TACTCCGAGATACGGGAGGACATTCAAACCAAAGGCAAAGAAGTTGAAAACTTTGAAAAA
AATTTAGAAGAATGTATAACTAGAATAACCAATACAGAGAAGTGCTTAAAGGAGCTGATG
GAGCTGAAAACCAAGGCTTGAGAACTACATGAAGACTGCAGAAGCCTCAGGAGCTAATGC
AATCAACTGGAAGAAAGGGTATCAGTGATGGAAGATGAAATGAGTGAAATGAAGCGAGAA
GGGAAGTTTAGAGAAAAAAGAATAAAAAGAAACGAACAAAGCCTCCAAGAAATATGGGAC
TAT
>3__chr5_18507683_18513700
TACTCTGAGCTACGGGAGGACATTCAAACCAAAGGCAAAGAAGTTGAAAACTTTGAAAAA
AGTTTAGAAGAATGTATAACTAGAATAACCAATACAGAGAAGTGCTTAAAGGAGCTAATG
GAGCTGAAAACCAAGGCTCAAGAACTACGTAAAGAACGCAGAAGCCTCAGGTGCCGATGC
AATCAACTGGAAGAAAGGTTATCAGTGATGGAAGATGAAGTGAATGAAATGAAGCGAGAA
GGGAAGTTTAGAGAAAAAAGAATAAAAAGAAATGAGCAAAGCCTCCAAGAAATATGGGAC
TAT
>3__chr5_8137329_8143357
TACTCTGAGCTACGGGAGGACATTCAAACCAAAGGCAAAGAAGTTGAAAACTTTGAAAAA
AATTTAGAAGAATGTATAACTAGAATAACCAATACAGAGAAGTGCTTAAAGGAGCTGATG
GAGCTGAAAACCAAGGCTCGAGAACTACGTGAAGAATGCAGAAGCCTCAGGAGCCGATGC
GATCAACTGGAAGAAAGGGTATCAGCGATGGAAGACGAAATGAATGAAATGAAGCGAGAA
GGAAAGTTTAGAG-AAAAAGAATAAAAAGAAACGAGCAAAGCCTCCAAGAAATATGGGAC
TAT
>3__chr5_76806384_76812418
TACTATGAGCTACGGGAGGACATTCAAACCAAAGGCAAAGAAGTTGAAAACTTTGAAAAA
AATTTAGAAGAATGTATAACTAGAATAACCAATACAGAGAAGTGCTTAAAGGAGCTGATG
GAGCTGAAAACCAAGGCTCCAGAACTACATGAAGAATGCAGAAGCCTCAGAAGCCGATGC
GATCAACTGGAAGAAAGGGTATCAGCGATGGAAGATGAAATGAATGAAATGAAGCGAGAA
GGGAAGTTTAGAGAAAAAAGAATAAAAAGAAATGACCAAAGCCTCCAAGAAATATGGGAC
TAT
>3__chr5_75027280_75033336
TACTCCGAGCTACGGGAGGACATTCAAACCAAAGGCAAAGAAGTTGAAAACTTTGAAAAA
AATTTAGAAGAATGTATAACTAGAATAACCAATACAGAGAAGTGCTTAAAGGAGCTGATG
GAGCTGAAAACCAAGGCTCGAGAACTACGTGAAGAATGCAGAAGCCTCAGGAGCTGATGC
GATCAACTGGAAGAAAGGGTATCAGCAATGGAAGATGAAATGAATGAAATGAAGCAAGAA
GGGAAGTTTAGAGAAAAAAGAATAAAAAGAAACGAGCAAAGCCTCCAAGAAATATGGGAC
TAC
>3__chr5_58726304_58732327
TACTCTGAGCTACGGGAGGACATTCAAACCAAAGGCAAAGAAGTTGAAAACTTTAAAAAA
AATTTAGAAGAATGTATAACTAGAATAACCAATACAGAGAAGTGCTTAAAGGAGCTGATG
GAGCTGAAAACCAAGGCTCAAGAACTACCTGAAGAATGCAGAAGCCTCAGGAGCTGATGC
GATCAACTGGAAGAAAGGGTATCAGCAATGGAAGATGAAATGAATGAAATGAAGTGAGAA
GGAAAGTTTAGAGAAAAAAGAATAAAAAGAAACGAGCAAAGCCTCCAAGAAATATGGGAC
TAT
>3__chr5_89994184_90000210
TACTCTGAGCTACGGGAGGACATTCAAACCAAAGGCAAAGAAGTTGAAAACTTTGAAAAA
AATTTAGAAGAATGTATAACTAGAATAATCAATACAGAGAAGTGCTTAAAGGAGCTGATG
GAGCTGAAAACCAAGGCTCGAGAACTACGTGAAGAATGCAGAAGCCTCAGGAGCTGATGC
AATCAACTGGAAGAAAAGGTATCAGCGATGGAAGATGAAATGAATGAAATGAAGCGAGAA
GGGAAGTTTAGAGAAAAAAGAATAAAAAGAAATGAGCAAAGCCTCCAAGAAATATGGGAC
TAT
>3__chr5_84970026_84976084
TACTCTGAGCTACAGGAGGACATTCAAACCAAAGGCAAAGAAGTTGAAAACTTTGAAAAA
AATTTAGAAGAATGTATAACT---TCTACCAATACAGAGAAGTGCTTAAAGGAGCTGATG
GAGCTGAAAACCAAGGCTCAAGAACTACGTGAAGAATGTAGAAGCCTCAGGAGCCACTGC
GATCAACTGGAAGAAAGGGTATCAGCGATGGAAGATGAAATGAATGAAATGAAGCGAGAA
GGGAAGTTTAGAGAAAACAGAATAAAAAGAAATGAGCAAAGCCTCCAAGAAATATGGGAC
TAT
>3__chr5_127657438_127663440
TACTCCGAGCTATGGGAGGACACTCAAACCAAAGGCAAAGAACTTGAAAACTTTGAAAAA
AATTTAGATGAATGTATAACTAGAATAACCAATACAGAGAAGTGCTTAAAGGAGCTGATG
GAGCTGAAAACCAAGGCTCGAGAACTACGTGAAGAATGCAGAAGCCTCAGGAGCTGACGC
GATCAACTGGAAGAAAGGGTATCAGCGATGGAAGATGAAATGAATGAAATGAAGTGAGAA
GGGAAGTTTAGAGAAAAAAGAATAAAAAGAAATGAGCAAAGCCTCCAAGAAATATGGGAC
TAT
>3__chr6_103307458_103313475
TACTCTGAGCTACGGGAGGACATTCAAACCAAAGGCAAAGAAGTTGAAAACTTTGAAAAA
AATTTAGAAGAATGTATAACTAGAATAACCAATACAGAGAAGTGCTTAAAGGAGCTGATG
GAGCTGAAAACCAAGGCTCGAGAACTACGTGAAGAATGCAGAAGCCTCAGGAACCGATGC
GATCAACTGGAAGAAAGGGTATCAGCGATGGAAGATGAAATGCATGAAATGAAGCGAGAA
GGGAAGTCTAGAGAAAAAAGAGTAAAAAGAAATGAGCAAAGCCTCCAAGAAATATGGGAC
TAT
>3__chr5_97910270_97916305
TACTCTGAGCTACGGGAGGATAGTCAAACCAAAGGCAAAGAAATTGAAAACTTTGAAAAA
AATTTAGAAGAATGTATAACTAGAATAACCAATACAGAGAAGTGCTTAAAGGAGCCGATG
GAGCTGAAAACCAAGGCTCGAGAACTACGTGAAGAATGCAGAAGCCTCAGGAGCCGATGT
GATCAACTGGAAGAAAGGGTATCAGCAATGGAAGATGAAATGAATGAAATGAAGTGAGAA
GGGAAGTTTAGAGAAAAAAGAATAAAAAGAAATGAGCAAAGCCTCCAAGAAATATGGGAC
TAT
>3__chr5_137332184_137338210
TACTCCAAGCTACGGGAGGACATTCAAACCAAAGGCAAAGAAGTTGAAAACTTTGAAAAA
AATTTAGAAGAATGTATAACTAGAATAACCAATACAGAGAAGTGCTTAAAGGAGCTGATG
TAGCTGAAAACCAAGGCTCGAGAACTACGTGAAGAATGCAGAAGCCTCAGGAGCCGATGC
AATCAACTGGAAGAAGGGGTATCAGTGATGGAAGATCAAATGAATGAAATGAAGCGAGAA
GGGAAGTTTAGAGAAAAAAGAATAAAAAGAAATGAGCAAAGCCTCCAAGAAATATGGGAC
TAT
>3__chr5_78427479_78433489
TACTCTGAGCTACAGGAGGACATTCAAACCAAAGGCAAAGAAGTTGAAAACTTTGAAAAA
AATTTAGAAGAATGTATAACTAGAATAACCAATACAGAGAAGTGCTTAAAGGAGCTGATG
GAGCTGAAAACGAAGGCTCGAGAACTACGTGAAGAATGCAGAAGCCTCAGGAGCCAATGC
GATCAACTGGAAGAAAGGGTTTCAGCAATGGAAGATGAAATGAATGAAATGAAGCGAGAA
GGGAAGTTTAGAGAAAAAAGAATAAAAAGAAATGAGCAAAGCCTCCAAGAAATATGGGAC
TAT
>3__chr5_95464661_95470709
TACTCCAAGCTACGGGAGGACATTCAAACCAAAGGCAAAGAAGTTGAAAACTTTGAAAAA
AATTTAGAAGAATGTATAACTAGAATAACCAATACAGAGAAGTGCTTAAAGGAGCTGATG
GAGCTGAAAACCAAGGCTCGAGAACTACGTGAAGAATGCAGAAGCCTCAGGAGCCGATGC
GATCAACTGGAAGAAAGGGTATCAGCAATGGAAGATGAAATGAATGAAATGAAGTGAGAA
GGGAAGTTTAGAGAAAAAAGAATAAAAAGAAATGAACAAAGCCTCCAAGAAATATGGGAC
TAT
>3__chr6_102642766_102648794
TACTCTGAGCTACGGGAGGACATTCAAACCAAAGGGAAAGAAGTTGAAAACTTTGAAAAA
AATTTAGAAGAATGTATAACTAGAATAACCAATACAGAGAAGTGCTTAAAGGAGTTGATG
GAGCTGAAAACCAAGGCTCGAGAACTATGTGAAGAATGCAGAAGTCTCAGGAGCCGATGC
AATCAACTGGAAGAAAGGGTATCAGCAATGGAAGACGAAATGAATGAAATGAAGTGAGAA
GGGAAGGTTAGAGAAAAAAGAATAAAAAGAAATGAGCAAAGCCTCCAAGAAATATGGGAC
TAT
>3__chr5_35604085_35610105
TACTCTGAGCTA-GGGAGGACATTCAAACCAAAGGCAAAGAAGTTGAAAACTTTGAAAAA
AATTTAGAAGAATGTATAACTAGAATAACCAATACAGAGAAGTGCTTAAAGGAGCTGATG
GAGCTGAAAATCAAGGCTCGAGAACTACGTGAAGAATGCAGAAGCCTCAGGAGCCAATGA
GATCAACTGGAAGAAAAGGTATCAGCGATGGAAGATGAAATGAATGAAATGAAGTGAGAA
GAGAAGTTTAGAGAAAAAAGAATAAAAAGAAATGAGCAAAGCCTCCAAGAAATATGGGAG
TCT
>3__chr5_67149529_67155543
TACTCCAAGCTACAGGAAGAAATTCAAACCAAAGGCAAAGAAGTAGAAAACTTTGGAAAA
AATTTAGAAGAATGTATAACTAGAATAACTAATACAGAGAAGTGCTTAAAGGAGCTGATG
GAGCTGAAAACCAAGGCTCAAAAACTACGTGAAGAATGCAGAAGCCTCAGAAGCCAATGC
GATCAACTGGAAGAAAGGGTATCAGCAATGGAAGATGAAATGAATGAAATGAAGCGAGAA
GGGAAGTTTAGAGAAAAAAGAATAAAAAGAAATGAGCAAAGCCTCCAAGAAATATGGGAC
TAT
>3__chr5_147300875_147306889
TACTCTGAGCTACGGGAGGATATTCAAACCAAAGGCAAAGAAGTTGAAAACTTTGAAAAA
AATTTAGAAGAATGTATAACTAGAATAACCAATACAGAGAAGTGCTTAAAGGAGCTGATG
GAGCTGAAAACCAAGGCTCGAGAACTACGTGAAGAATGCAGAAGCCTCAGGAGCCAATGC
CATCAACTGGAAGAAAGGGTATCAGCGATGGAAGATGAAATGAATGAAATGAAGTGAGAA
GGGAAGTTTAGAGAAAAAAGAATAAAAAGAAATGAGCAAAGCCTCCAAGAAATATGGGAC
TAT
>3__chr5_126267402_126273408
TACTCTGAGCTACAGGAGGACATTCAAACCAAAGGCAAAGAAGTTGAAAACTTTGAAAAA
ACTTTAGAAGAATGTATAACAGGAATAACCAATACAGAGAAGTGCTTAAAGGAGCTGATG
GAGCTGAAAACCAAGGCTCGAGAGCAACATGAAGAATGCAGAAGCCTCAGGAGCCGATGC
GATCAACTGGAAGAAAGGATACCATTGATGGAAGATGAAATGAATGAAATGAAGCAAGAA
GGGAAGTTTAGAGAAAAAAGAATAAAAAGAAACGAGCAAAGCCTCCAAGAAATATGGGAC
TAT
>3__chr5_178460677_178466686
TACTCCGAGCTATAGGAGGACATTCAAACCAAAGGCAAAGAAGTTGAAAACTTTGAAAAA
AATTTAGAAGAATGTATAACTAGAATAACCAATACAGAGAAGTGCTTAAAGGAGCTGATG
GAGCTGAAAACCAAGGCTCGAGAACTATGTGAAGAATGCAGAAGCCTCAGGAGCCGATGC
GATCAACTGGAAGAAAGGGTATCAGCGATGGAAGATGAAATGAATGAAATGAAGCGAGAA
GGGAAGTTTAGAGAAAAAAGAATAAAAAGAAACGAGCAAAGCCTCCAAGAAATATGGGAC
TAT
>3__chr5_26511915_26517929
TACTCTGAGCTACAGGAGGACATTCAAACCAAAGGCAAAGAAGTTGAAAACTTTGAAAAA
AATTTAGAAGAATGTATAACTAGAATAACCAATACAGAGAAGTGCTTAAAGGAGCTGATG
GAGCTGAAAACCAAGGCTCGAGAACTACGTGAAGAATGCAGAAGCCTCAGGAGCCGATGC
GATCAACTGGAAGAAAGGGTATCAGTGATGGAAGATGAAATGAATGAAATGAAGCGAGAA
GGGAAGTTTAGAGAAAAAAGAATAAAAAGAAATGAGCAAAGCCTCCAAGAAATATGGGAC
TAT
>3__chr5_38205356_38211388
TACTCTGTGCTACGGGAGGACATTCAAACCAAAGGCAAAGAAGTTGAAAACTTTGAAAAA
AATTTAGAAGAATGTATAACTAGAATAACCAATACAGAGAAGTGCTTAAAGGAGCTGATG
GAGCTGAAAACCAAGGCTTGAGAACTACGTGAAGAATGCAGAAGCCTCAGGAGCCAATGC
AATCAACTGGAAGAAAGGGTATCAGTGATGGAAGATGAAATGAATGAAATGAAGCGAGAA
GGGAAGTTTAGAGAAAAAAGAATAAAAAGAAATGAGCAAAGCCTCCAAGAAATATGGGAC
TAT
>3__chr5_25113520_25119551
TACTCTGAGCTATGGGAGGACATTCAAACCAAAGGCAAAGAAGTTGAAAACTTTGAAAAA
AATTTAGAAGAATGTATAACTAGAATAACCGATACAGAGAAGTGCTTAAAGGAGCTGATG
GAGCTGAAAACCAAGGCTCGAGAACTACGTGAAGAATGCAGAAGCCTCAGGAGCCGATGC
GATCAACTGGAAGAAAAGGTATCAGCGATGGAAGATGAAATGAATGAAATGAAGTGAGAA
GGGAAGTTTAGAGAAAAAAGAATAAAAAGAAATGAGCAAAGCCTCCAAGAAATATGGGAC
TAT
>3__chr5_126253878_126259924
TACTCTGAGCTACAGGAGGACATTCAAACCAAAGGCAAAGAAGTTGAAAACTTTGAAAAA
ACTTTAGAAGAATGTATAACAGGAATAACCAATACAGAGAAGTGCTTAAAGGAGCTGATG
GAGCTGAAAACCAAGGCTCGAGAACTACGTGAAGAATGCAGAAGCCTCAGGAGCTGATGC
GATCAACTGGAAGAAAGGGCATCAGCAATGGAAGATGAAATGAATGAAATGAAGCGAGAA
GGGAAGTTTAGAGAAAAAAGAATAAAAAGAAAGAAGCAAAGCCTCCAAGAAATATGGGAC
TGT
>3__chr5_1762934_1768950
TACTCTGAGCTACGGGAGGACATTCAAACCAAAGGCAAAGAAGTTGAAAACTTTGAAAAA
AATTTAGAAGAATGTATAACTAGAGTAACCAATACAGAGAAGTGCTTAAAGGAGCTGATG
GAGCTGAAAACCAAGGCTCGAGAACTACGTGAAGAATGCAGAAGCCTCAGGAGCCGATGC
GATCAACTGGAAGAAAGGGTATCAGCAATGGAAGATGAAATGAGTGAAATGAAGTGAGAA
GGGAAGTTTAGAGAAAAAAGAATAAAAAGAAATGAGCAAAGCCTCCAAGAAATATGGGAC
TAT
>3__chr5_92622498_92628527
TACTCTGAGCTATGGGAGGACATTCAAACCAAAGGCAAAGAAGTTGAAAACTTTGAAAAA
AATTTAGAAGAATGTATAACTAGAATAACCAATACAGAGAAGTGCTTAAAGGAGCTGATG
GAGCTGAAAACCAAGGCTCGAGAACTACGTGAAGAATGCAGAAGCCTCAGGAGCCGATGC
GATCAACTGGAAGAAAGGGTATCAGCAATGGAAGATGAAATGAATGAAATGAAGCGAGAA
GGGAAGTTTAGAGAAAAAAGAATAAAAACAAATGAGCAAAGCCTCCAAGAAATATGGGAC
TAT
>3__chr6_88067482_88073628
TTCTCCAAGCTAAAGGAGGAAGTTCGAATGCATCGCAAAGAAGCTAAAAGCCTTGAAAAA
AAATTAGATGAATGGCTAACTAGAATAACCAGTGTAGAGAAGTCCTTAAATGACCTCATG
GAGCTGAAAACCATGGCACGAGAACTACATAACCAATGCACAAGCTTCAGTAGCCAATTC
CATCAACTGGAAGAAAGGGTATCAGTGATTGAAGATCAAATGAATGAAATGAAGCGAGAA
GAGAAGTTTAGAGAAAAAACAGTAAAAAGAAATGAACAAAGCCTCCAAGAAATATGGGAC
TAT
>3__chr6_79524590_79530578
TACTCCAAGCTAAAGGAGGAAGTTCAAACCAATGGCAAAGAAGTTAAAAACTTTG-AAAA
AGATTAGACGAATGTCTAACTAGAATAACCAATGCAGAGAAGTCATTAAAGGACCTGATG
GAGCCGAAAACCATGGCATAAGAACTACGTGACAAATGCACAAGCCTCAGTAACCGATGA
GATCAACTGGAAGAAAGGGTATCAGTGATGGAAGATGAAATGAATGAAATGAAGTGTGAA
GAGAAGTTTAGAGAAAAAAGAATAAAAAGAAACGAACAAAGCCTCCAAGAAATACGGGAC
TAT
>3__chr6_78564928_78571038
TACTCTGAGCTAAAGGAGGAAGTTCAAACCCATGGCAAGGAAGTTAAAAATCTTGAAAAA
AAATTAGACCAATGACTACCTAGAATAACCAATGCAGAGAAGTCCTTAAAGGACCTGATG
GAGCTGAAAACCATGGCATGAGAGCTATGTGACGAATGCACAAGCCTCAGTAGCCGATTT
GATCAACTGGAAGAAAGGGTATCAGTGATGGAAGATGAAATGAATGAAATGAAGTGAGAA
GAGAAGTTTAGAGAAAAAAGTATAAAAAGAAATGAACAAAGCCTCCAATAAATATGGGAC
TAT
>3__chr6_50991521_50997655
TACACCAAGCTAAAGGAGGACGTTCAAAACCATCACAAAGAAGCTAAAAACCTTCAAAAA
AGATTAGATGAATGGTTAACTAGAATAACCAATGTAGAGAAGTCCATAAATGACCTGACG
GAGCTGAAAACCATGGCACGAGAACTACGTGATGAATGCACAAGCCTCAGTAGCCAACTC
AATCAACTAGAAGAAAGGGTATCAGTGACTGAAGATCAAATGAATGGATTGAAGCAAGAA
GAGAAGTTTAGAGAAAAAAGAATAAAAAGAAATGAACAAAGCCTCCAAGAAATATGGGAC
TAT
>3__chr6_58123112_58129264
TACTCTGAGCTACAGGAGGAAATTCAAACCAAAGGCAAAGAAGTTGAAAAC--TGAAAAC
AATTTAGATGAATGTAAAACTAGAATAACCAATACAGAGAAGTGCTTAAAGGAGCTGATG
GAGCTGAAAGCCAAGGCTCGAGAATTAGGTGAAGAATGCAGAAGCCTCAGGAGCTGATGC
AATCAACTGGAAGAAAGGGTATCAGTGATGGAAGACGAATTCAATGAAATGACATGAGAA
GGGAAGTTTAGAGAAAAAAGAATAAAAAGAAATGAGCAAAGCCTCCAAGAAATATGGGAC
TAT
>3__chr6_57241393_57247537
TACTCCAAGCTACAGGAGGAAGTTTGAACCAATGGCAAAGAAGATCAAAACTTTGAAAAA
AAATTATACGAATGCATAACTAGAATAACCAATGCAGAGAAGTCCTTAAAGGATGTGATG
GAGCTGAAAACCAAGGCACAAGAACTATGTGATGAATGCAGAAGCCTCAGTAGCCGATGT
GATCAACTGGAAGATAGGCTATCAGTCATGGAAGATGAAATGAATGAAATGAAGTGAGAA
GAGAAGTTTAGAGAAAACAGAATAAAAAGAAATGAACAAAGCCTCCAAGAAATATGGGAC
TAT
>3__chr6_86623731_86629874
TACTCTCAGCTACAAGAGGAAATTCAAACCAAAGGCAAAGAAGTTGAAAACATTG-AAAA
AATTTAGAAGAACTTATAACTACAATAACCAATACAGAGAAGGACTTAAAGGAGCTGATG
GAGCTGAAAGCCAAGGCTCGAGAACTACGTGAAGAATGCTGAAGCCTCAGGAGCCAATGC
GATCAACTGGAAGAAAGCATATCAGTGATGGAAGATGA---------AATGAAGTGAGAA
GGGAAGTTTAGAGAAAAAAGAATAAAA--AAATGAACAAAGCCTCCAAGAAATAGGGGAC
TAC
>3__chr6_87336011_87342157
TACTCTGAGCTACAGGAGGAAATTCAAAGCAAAGGCAAAGAAGTTAAAAACTTTGAAAAA
AATTTAGATGAATGTGTAACTAGAATAACCAGTACAGAAAAGTGCTTAAAGGAGATGATG
GAGCTCAAAGACAAGGCTTGAGAACGACATGAAGAATGCAGAAGCCTCAGGAGCTGATGT
CATCAACTGGAAGAAAAGGTATCAGTGATGGAAGATGAAATGAATGAAATGAAGCGAGAA
TGGAAGTTTAGAGAAAAAAGAATAAAAAGAAATGAACAAAGCCTCCAAGAAATATGGGAC
TAT
>3__chr6_74683957_74690114
TACTCCGAACTACAGGAGGAAATTCAAACC-AAGGCAAAGAAATTAACAACTTTGAAAAA
AATTTAGACAAATTTATAAC--GAATAACCAATACAGAGAAGTGCTTAAAGGAGCTGATG
GAGCTGAAAGCCAAGGCTTGAGAACTACGTGAAGAATGCAGAGGCCTCAGGAGCCGATGC
GATCAACTGGAAGAAAGGGTATCAGTGATGGAAGATGAAATGAATGAAATGAAGCAAGAA
GGGAAGTTTAGAAAAAAAAGAATAAAAAGAAATGAACAAAGCCTCTAAGAAATATGGGAC
TAT
>3__chr6_71532172_71538321
TACTCCGAGCAACAAGAGGAAATTCAAACCAAAGGCAAAGAAGTTGAAAACTGTGAAAAA
AATTCAGACGAATGTAGAACTAGAATAACCAATATAGAGAAGGGCTTAAAGGAGTTCATG
GAGCTGAAAGCCAAGGCTCGAGAACTACATGAAGAATGCACAAACCTCAGGAGCCGATGC
AATCAACTGGAAGAAAGGGTGTCAGTGATGGAAGACGAAATGAATGAAATGAAGCGAGAA
GGGAAGTTTAGAGAAAAAAGAATAAAAAGAAACGAACAAAGTCTCCAAGAAATATGGGAC
TAT
>3__chr6_67397449_67403597
TACTACAAGCTACAGGAGGAAATTCAAACCAAAGGCAAAGAAGTTAAAAACTTTGAAAAA
AATTTAGGCAAATGTATAATTAGAATAACCAATACAGAGAAGTGCTTAAAGGAGCTGATG
GAGCTGAAAACCAAGGCTCGAGAACTACGTGAAGAATGAAGAAGCCTCAGGAGCCGATGT
GATCAACTGGAAGAAAGGGTATCAGTGATGGAAGATGAAATGAATGAAATGAAGCGATAA
GGAAAGTTTAGAGAAAAAAGA-TAAAAAGAAACGAACAAAGCCTCCAAGAAATATGGGAC
TAT
>3__chr6_118854673_118860806
TACTCCAAGCTAGAGGAGGAAATTCAAACCAAAGGCAAAGAAGTTAAAAACTTTG-AAAA
AATTTAGACAAATGTATAACTAGAATAACCAATACAGAGAAGTGCTTAAAGGAGCTGATG
GAGCTGAAAACCAAGGCTCGAGAACTACATGAAGAATGCAGAAGCCTCAGGAGCCGATGT
GATCAACTGGAAGAAAAGGTATCAGTGATGGAAGATGAAATGAATGAAATGAAGTGAGAC
GGGAAGTTTAGAGAAAAAAGAATAAAAAGAAACGAACGAAGCCTCCAAGAAATATGGGAC
TAT
>3__chr7_103637421_103643573
TACTCCAAGCTACAGGAGGAAATTCAAACCAAAGGCAAAGAAGTTAAACACTTTGAAAAA
AATTTAGACGAATGTATAACTAGAATAACCAATAGAGAGAAGTGCTTAAAGGAGCTGATG
GAGCTGAAAGCCAAGGCTCGAGAACTACGTGAAGAATGCAGAAGCCTCAGGAGCCAATGT
GATCAACTGGAAGAAAGGGTATCAGTGATGGAAGGTGAAATGAATGAAATGAAGTGAGAA
GGGAACTTTAGAGAAAAAAGAATAAAAAGAAACGAACAAAGCTTCCAGGAAATATGGGAC
TGT
>3__chr6_51197108_51203249
TACTCCGAGCTACAGGAGGAAATTCAAACCAAAGGCAAAGAAGTTAAAAAC-TTGAAAAA
AACTTAGGTGAATCTACAACTAGAATAACCAATACAGAGAAGTCCCTAAAGGACCTGATG
GAGCTGAAAGTCAAGGCTCAAGAACTACGTGAAGAATGCAGAAGCCTCAGGAGCCGATGC
GATCAACTGGAAGAAAGGGTATCAGTGATGGAAGATCAAATGAATGAAATGAAGCGAGAA
GGGAAGTTTAGAGAAAAAAGAATAAAAAGAAACGAACAAAGCCTCCAAGAAATGAGGGAA
TAT
>3__chr6_142939844_142946002
TACTCCGAGTTACAGGAGGAAATTCAAACCAAAGGCAAAGAAGTTGAAAATTTTGAAAAA
AATTTAGACAAATTTATAACTAGAATAACCAATACAGAGAAGTGCTTAAAGGAGCTGATG
GAGCTGAAAGCCAAGGGTCAAGAACTACGTGAAGAATGCAGAAGCCTCAGGAGCCGATGT
GATCAACTGGAAGAAAGGGTATCAATGATGGAAAATGAAATGAATGAAATGAAGTGAGAA
GGGAAGTTTAGAGAAAAAAGAATAAAAAGAAATGAACAAAGCCTCCAAGAAATATGGGGC
TAT
>3__chr6_78497042_78503097
TACTCCGAGCTACGGGAGGACATTCAAACCGAAGGCAAAGAAGTTGAAAACTTTGAAAAA
AATTTAGAAGAATGTATAACTAGAATAACCAATACAGAGAAGTGCTTAAAGGACCTGATG
AAGCTGAAAACCAAGGCTCGAGAACTACGTGAAGAATGCAGAAGCCTCAGGAGCCGATGC
GATCAACTGGAAGAAAGGGTATCAGTGATGGAAGATGAAATGAATGAAATGAAGCAAGAA
GGGAAGTTTAGAGAAAAAAGAATAAAAAGAAATGAGCAAAGCCTCCAAGAAATATGGGAC
TAT
>3__chr6_142332358_142338531
TACTCCGAGCTATGGGAGGACATTCAAACCAAAGGCAAAGAAGTTGAAAACTTTGAAAAA
AATTTAGACAAATATATAACTAGAATAACCAATACAGAGAAGTACTTAAAGGAGCTGATG
GAGCTGAAAGCCAAAGCTTGAGAACTATGTGAAGAATGCAGAAGCCTCAGCAGCCGATGG
GATCAATTGGAAGAAAGGCTATCAGTGATGGAAGATGAAATGAATGAAATGAAGTGAGAA
GGGAAGTTTAGAGAAAAAAGAATAAAAAGAAATGAACAAAGCCTCCAAGAAATATGAGAC
TAT
>3__chr6_86818253_86824396
TACTCCGAGCTACAGGAGGAAATTCAAACCAAAGGCAAAGAAGTTAAAAACTTTGAAAAA
AATTTAGACGAATCTATAACTAGAATAACCAATACAGAGAAGTGCTTAAAGTTGCTGATG
GAGCTGAAAGCCAAGGCTCAAGAACTCCGTGAAGAATGCAGAGGCCTCAGGAGCTGAAGC
AATCAACTGGAAGAAAGGGTATCACTGATGGAAGATGAAATGAATGAAATGAAGTGAGAA
AGGAAGTTTAGAGAAAAAAGAATAAAAAGAAATGAACAAAGCCTCCAAGACATACGGGAC
TAT
>3__chr6_99465285_99471425
TACTCCGAGCTACAGGAGGAAATTCAAACCAAAGGCAAAGAAGTTAAAAACTTTGAAAAA
AATTTAGACAAATGTATAACTAGAATAACCAATACAGAGAAGTACTTAAAGGAGCTGATG
GAGCTGAAAGCCAAGGCTCAAGAACTACGTGAAGAATGCACAAGCCTCAGGAGCCCATGC
AATCAACTGGAAGAAAGGTTATCAGTGATGGAAGATGAAATGAATGAAATGAAGCGAGAA
GGGATGTTTAGAGAAAAAAGAATAAAAAGAAACGGACAAAGCCTCCAAGAAATATGGGAC
TAT
>3__chr6_56752482_56758625
TACTCCGAGCTACAGGAGGAAATTCAAACCAAAGGCAAAGAAGTTGAAAACTCTGAAAAA
ACTTTAGACGAATATATAACTACAATAACCAATACAGAGAAGTGCTTAAAGGAGCTGATG
GAGCTGAAAGCCAAGGCTCGAGAACTACGTGAAGAATGCAGAAGCCTCAGGAGCTGATGC
GATCAACTGGAAGAAAGGGTATCAGCGATGGAAGATTAAATGAATGAAATGAAGCAAGAA
GGGAAGTTTAGAGAAAAAAGAATAAAAAGAAATGAACAAAGCCTCCAAGAAATATGGGAC
TAT
>3__chr6_44960345_44966484
TACTCCGAGCTACAGGAGGAAATTCAAACCAAAGGCAAAGAAGGTGAAAACTTTGAAAAA
AATTTAGATGAATGTATAACTAGAATAACCAATACACAGAAGTGCTTAAAGGAGCTGATG
GAGCTGAAAGCCAAGGCATGAGAACTACGTGAAAAATGCACAAGCCTCAGGAGCCGATTA
GATCAACTGGAAGAAAGGGTATCAGTGATGGAAGATGAAATGAATGAAATGAAGTGAGAA
GGGAAGTTTAGAGAAAAAAGAATAAAAAGAAACGAACAATGCCTCCAAGAAATATGGGAC
TAC
>3__chr6_86073483_86079635
TACTCCGAGCTACAGGAGGAAATTCAAACCAAAGGCAAAGAAGTTAAAAACTTTGAAAAA
AATTTAGACGAATGTATAACTAGAATAACCAATACAGAGAAGTGCTTAAAGGAGCTGATG
GAGCTGAAAGCCAAGGCTCGAGAACTACGTGAAGAATGCAGAAGCCTCAGGAGCTGATGC
GATCAACTGGAAGAAAGGGTATCAGTGATGGAAGATGAAATGAATGAAATGAAGCAAGAA
GGGAAGTTAAGAGAAAAAAGAATAAAAAGAAATGAACAAAGCCTCCAAGAAATATGAGAC
TAT
>3__chr6_55657415_55663456
TACGCCGAGCTATGGAAGGACATTCAAACCAAAGGCAAAGAAGTTGAAAACTTTGAAAAA
AATTTAGAAGAATATATAACTAGAATAACCAATACAGAGAAGTGCTTAAAGGAGCTGATG
GAGCTGAAAACCAAGGCTCGAGAACTACGTGAAGAATGCAGAAGCCTCAGGAGCCAATGC
GATCAACTGGAAGAAAGGGTATCAGCGATGGAAGATGAAATTAATGAAATGAAGCGAGAA
GGGAAATTTAGAGAAAAGAGAATAAAAAGTAACGAGCAAAGCCTCCAAGAAATATGGGTC
TAT
>3__chr6_81614176_81620212
TACTCTGAGCTATGGGAGGAAATTCAAACCAAAGGCAAAGAAGTTGAAAACTTTGAAAAA
AGTTTAGAAGAATGTATAACTGGAATAACCAATACAGAGAAGTGCTTAAAGGAGCTGATG
GAGCTGAAAACCAAGGCTTGAGAACTACGTGAAGAATGCAGAAGCCTCAGGAGCCAATGT
GATCAACTGGAAGAAAGGGTATCAGTGATGGAAGATGAAGTGAATGAAATGAAGTGAGAA
GGGAAGTTTAGAGAAAAAAGAATAAAAAGAAATGAGCAAAGCCTCCAAGAAATATGGGAC
TAT
>3__chr6_98637633_98643802
TACTCCAAGCTACAGGAGGAAATTCAAACCAAAGGCAAAGAAGTTGAAAACTTTG-AAAA
AATTTAGACGAATGTATAACTAGAATAAGCAATACAGAGAAGTGCTTAAAGGAGCTGATG
GAGCTGAAAGCCAAGGCTCGAGAACTACGTGAAGAATGCAGAAGCCTCAGGAGCCGATGC
GATCAACTGGAAGAAAGGGTATCAGTGATGGAAGATGAAATGAATGAAATGAAGTGAGAA
GGGAAGTTTAGAGAAAAAAGAATAAAAAGAAACGAAAAAAGCCTCCAAGAAATATAGGAC
TAC
>3__chr6_99758879_99765041
TACTCTGAGCTACAGGAGGAAATTAAAACCAAACGCAAAGAAGTTGAAAACTTTGAAAAA
AATTTAGGTGAATGTATAACTAGAATAACCAATACAGAGAAGTGCTTAAAGGACCTGATG
GGGCTGAAAGCCAAGGCTCGAGAACTACGTGAAGAATGCAGAAGCCTCAGGAGCCAATGC
GATCAACTGGAAGAAAGGTTATCAGTGATGGAAGATGAAATGAATGAAATGAAGTGAGAA
GGGAAGTTTAAAGAAAAAAGAATAAAAAGAAACGAACAAAGTCTCCAAAAAATATGGGAC
TAT
>3__chr6_117066553_117072690
TACTCCGAGCTACAGGATGAAATTCAAACCACAGGCAAAGAAGTTAAAAACTTTGAAAAA
AATTTAGACGAATGTATAACTAGAATAACCAATACAGAGAAGTGCTTAAAGGAGCTGATG
GAGCTGAAAGCCAAGGCTCGAGAACTACGTGAAGAATGCAGAAGCCTCAGGAGCCAATGT
GATCAGCTGGAAGAAAGGGTATCAGCGATGGAAGATGAAATGAATGAAATGAAGCGAGAA
GGGAAGTTTAGAGAAAAAAGAATAGAAAGAAATGAACAAAGCCTCCAAGAAATATGGGAC
TAT
>3__chr6_89287646_89293789
TAC---GAGCTACAGGAGGAAATTCAAATCAAAGGCAAAGAAGTTAAAAACTTTGAAAAA
AATTTAGATGAATGTATAACTAGAATAACCAATACAGAGAAGTGCTTAGAGGACCTGATG
GAGCTGAAAGCCAAGGCAAGAGAACTATGTGAAGAATGCAGAAGCCTCAGGAGCAGATGC
GATCAACTGGAAGAAAGGGTATCAGTGATGGAAGATGAAATGAATGAAATGAAGCAAGAA
GGGAAGTTTAGAGAAAAAAGAATAAAAAGAAATGAACAAAGCCTCCAAGAAATATGGGAC
TAT
>3__chr6_57692168_57698224
TACACTGAGCTACGGGAGGACATTCAAACCAAAGGCAAAGAAGTTGAAAGCTTTGAAAAA
AATTTAGAAGAATGTATAACTAGAATAACCAATACAGAGAAGTGCTTAAAGGAGTTGATG
GAGCTGAAAACCAAGGCTCGAGAACTATGTGAAGAATGTAGAAGCCTCAGGAGCCGATGC
GATCAACTGGAAGAAAGGGTATCAGCAATGGAAGATGA---------AATGAAGTGAGAA
GGGAAGTTTAGAGAAAAAAGAATAAAAAGAAACAAGCAAAGCCTCCAAGAAATATGGGAC
TAT
>3__chr7_126253010_126259125
TACTCCGAGCTACAGGAGGAAATTCAAACCAAAGGCAAAGAAGTTGAAAACTTTGAAAAA
AATTAAGACGAATGCATAACTAGAATAACCAATACAGAGAAGTGCTTAAAGGAGCTGATG
GAGCTGAAAGCCAAGGCTCGAGAACTATGTGAAGAATGCAGACGCCTCAGGAGCCGATGA
GATCAACTGGAAGACAGGGTATTAGTGATGGAAGATGAAATGAATGAAATGAAGCGAGAA
GGGAAGTTTAGAGAAAAAATAATAAAAAGAAATGAACAAAGCCTCCACGAAATATGGGAC
TAT
>3__chr6_121111196_121117337
TAC---GAGCTACAGGAGGAAATTCAAACCAAAGGCAAAGAAGTTAAAAACTTTGAAAAA
AATTTAGACGAATGTATAACTAGAATAACCAATACAGAGAAGTGCTTAAAGGAGCTGATG
GAGCTGAAAGCCAAGACTCGAAAACTACGTGAAGAATGCAGAAGCCTCAGGAGCCGATGC
GATCAACTGGAAGAAAGGGTATCAGCGATGGGAGACGAAATGAACGAAATGAAGCGAGAA
GGCAAGTTTAGAGAAAAAAGAATAAAAAGAAACGAACAAAGCCTCCAAGAAATATGGGAC
TAT
>3__chr6_95617569_95623597
TACTCTGAGCTATGGGAGGAAATTCAAACCAAAGGCAAAGAACATGAAAACTTTGAAAAA
ACTTTAGAAGAATGTATAACTAGAATAACCAATACAGAGAAGTGCTTAAAGGAGCTGATG
GAGCTGAAAACCAAGGCTCGAGAACTACGTGAAGAATGCAGAAGCCTCAGGAGCTGATGC
GATCAACTGGAAGAAAGGTTATCAGTGATGGAAGATGAAATGAATGAAATGAAGTGAGAA
GGGAAATTTAGAGAAAAAAGAATAAAAAGAAATGAGCAAAGCCTCCAAGAAATATGGGAC
TAT
>3__chr7_103704215_103710374
TACTCCAAGCTACAGGAGGAAATTCAAACCAAAGGCAAAGAAGTTAAACACTTTGAAAAA
AATTTAGACGAATGTATAACTAGAATAACCAATAGAGAGAAGTGCTTAAAGGAGCTGATG
GAGCTGAAAGCCAAGGCTCGAGAACTACGTGAAGAATGCAGAAGCCTCAGGAGCCAATGC
GATCAAGTGGAAGAAAGGGTATCAGTGATGGAAGATGAAATGAATGAAATGAAGTGAGAA
GGGAACTTTAGAGAAAAAAGAATAAAAAGAAACGAACAAAGCTTCCAAGAAATATGGGAC
TAT
>3__chr7_123321787_123327938
TAC---GAGCTACCAGAGGAAATTCAAACCAAAGGCAAAGAAGTTAAAAACTTTGAAAAA
AATTTAGACGAATGTATAACTAGAATAACCAATACAGAGAAGTGCTTAAAGGAGCTGATG
GAGCTGAAAGCCAAGGCTCGAGAACTACATGAAGAATGCAGAAGCCTCAGGAGCCGATGT
GATCAACTGGAAGAAAGGGTATCAGCGATGGAAGGTGAAATGAATGAAATGAAGCGAGAA
GGGAAGTTTAGAGAAAAAAGAATAAAAAGAAATGAACAAAGCCTCCAAGAAATATGGGAC
TAT
>3__chr6_52063701_52069860
TACTCCGAGCTACAGGAGGAAATTCAAACCAAAGGCAAAGAAGTTAAAAACTTTGAAAAA
AATTTAGATGAATATATAACTAGAATAACCAAT--AGAAAAGTGCTTAAAGGAGCTGACG
GAACTGAAAGCCAAGCCTCGAGAACTACGTGAAGAATGCAGAAGCCTCAGGAGCTGATGC
AATCAACTGGAAGAAAGGGTATCAGTGATGGAAGATGAAGTGAATGAAATGAAGCGAGAA
GGGAAGTTTAGAGAAAAAAGAATAAAAAGAAACAAACAAGGCCTCCAAGAAATATGGGAC
TAT
>3__chr6_121000340_121006492
TACTCCAAGCTACAGGAGGAAATTCAAACTAAAGGCAAAGAAGTTGAAAACTTTGAAAAA
AATTTAGATGAATG-ATAACTAGAATAACCAATACAGAGAAGTCCTTAAAGGAGCTGATG
GAGCTGAAAGCCAAGGCTTGAGAACTACGTGAAGAATGCAGAAGCCTCAGGAGCTGATGC
GATCAAGTGGAAGAAAGGGTATCAGCGATGGAAGATGAAATGAATGAAATGAAGCAAGAA
GGGAAGTTTAGAGAAAAAAGAATAAAAAGAAATGAGCAAAGCCTCCAAGAAATATGGGAC
TAT
>3__chr6_126689438_126695581
TATTCCGAGCTACAGGAGGAAATTCAAACCAAAGGCAAAGAAGTTGAAAACTTTGAAGAA
AATTTAGACGAATGTATAACTAGAATAACCAATACAGAGAAGGCCTTAAAGGAGCTGATG
GAGCTGAAAGCCAAGGCTCGAGAACTACGTGAAGAATGCAGAAGCCTCAGGAGCTGATGC
AATCAACTGGAAGAAAGGGTATCAGCGATGGAAGATGAAATGAATGAAATGAAGCGAGAA
GGGAAGTTTAAAGAAAAAAGAATAAAAAGAAATGAACAAAGCCTCCAAGAAATATGGGAC
CAT
>3__chr7_136759685_136765850
TACTCTGAGCTACAGGAGGAAATTCAAACCAAAGGCAAACAAGTTAAAAACTTTGAAAAA
AATTTAGAAGAATGTATAACTAGAATAACCAATACAGAGAAGTGCTTAAAGGAGCTGATG
GAGCTGAAAGCCAAGGCTTGAGAACTACGTGAAGAATCCAGAAGCCTCGGGAGCCGATGC
GATCAACTGGAAGAAAGGGTATCAGTGATGGAAGATGAAGTGAATGAAATGAAGCGAGAA
GGGAAGTTTAGAGAAAAAAGAATAAAAAGAAATGAACAAAGACTCCAAGAAATATGGGAC
TAT
>3__chr6_118149151_118155295
TACTCCGAGCTACAAGAGGAAATTCAAACCAAAGGCAAAGAAGTTAAAAACTTTGAAAAA
AATTTAGACGAATGTATAACTAGAATAACCAATACAGAGAAGTGCTTAAAGGAGCTGATG
GAGCTGAAAGCCAAGGCTCGAGAACTACGTGAAGAATGCAGAAGCCTCAGGAGCCGATGC
GATCAACTGGAAGAAAGGGTATCAGCAATGGAAGATGAAATGAATGAAATGAAGCAAGAA
GGGAAGTTTAGAGAAAAAAGAATAAAAAGAAA----CAAAGCCTCCAAGAAATATGGGAC
TAT
>3__chr6_95524208_95530354
TACTTCGAGCTACAGGAGGAAACTCAAACCAAAGGCAAAGAAGTTGAAAACTTTGAAAAA
AATTTAGACGAATGTATAACTAGACTAACCAATACAGAGAAGTGCTTAAAGGAGCTGATG
GAGCTGAAAGCCAAGGCTCGAGAACTACGTGAAGAATGCAAAAGCCTCAGGAGCCAATGC
GATCAACTGGAAGAAAGGGTATCAGTGACGGAAGATGAAATGAATGAAATGAAGCAAGAA
GGGAAGTGTAGAGAAAAAAGAATAAAAAGAAACGAACAAAGCCTCCAAGAAATATGGGAC
TAT
>3__chr6_88089716_88095715
TATTCCGAGCTACGGGAGGAAATTCAAACCAAAGGCAAAGAAGTTGAAAACTTTGAAAAA
AGTTTAGAAGAATGTATAACTAGAATAACCAATACTGAGAAGTGCTTAAAGGAGCTGATG
GAGCTGAAAACCAAGGCTCAAGAACTACGTGAAGAATGCAGAAGCCTCAGGAGCTGATGC
GATCAACTGGAAGAAAGGGTATCAGTGATGGAAGATGAAGTGAATGAAATGAAGCGAGAA
GGGAAGTTTAGAGAAAAAAGAATAAAAAGAAACAAGCAAAGCCTCCAAGAAATATGGGAC
TAT
>3__chr6_165043775_165049922
TACTCCGAGCTACAGGAGGAAATTCAAACCAAAGGGAAAGAAGTTGAAAACTTTGAAAAA
AATTTAGACGAATGTATAAGTAGAATAACCAATACAGAAAAGTGCTTAAAGGAGCTGATG
GAGCTGAAAGCCAAGGTTCGAGAACTATGTGAAGAATGCAGAAGCCTCAGGAGCCGATGC
GATCAACTGGAAGAAAGGGTATCAGTGATGGAAGATGAAGTGAATGAAATGAAGCGAGAA
AGGAAGTTTAGAGAAAAAAGAATAAAAAGAAATGAACAAAGCCTCCAAGAAATATGGGAC
TGT
>3__chr6_23912255_23918282
TACTCTGAGCTACTGGAGGACATTCAAACCAAAGGCAAAGAAGTTGAAAACTTTGAAAAA
AATTTAGAAGAATGTATAACTAGAATAACCAATACAGAGAAGTGCTTAAAGGAGCTGATG
GAGCTGAAAACCAAGGCTCAAGAACTACGTGAAGAATGCAGAGGCCTCAGGAGCCGATGT
GATCAACTTGAAGAAATGGTATCAGCGATGCAAGATGAAATGAATGAAATGAAGCAAGAA
GGGAAGTTTAGAGAAAAAAGAATAAAAAGAAATGAGCAAAGCCTCCAAGAAATATGGGAC
TAT
>3__chr6_71710517_71716641
TACTCCGAGCTACAGGAGGAAATTCAAGCCAAAGGCAAAGAAGTTAAAAACTTTGAAAAA
AATTTAGACGAATGTATAACTAGAATAACCAATACAGAGAAGTGCTTAAAGGAGCTGATG
GAGCTGAAAGCCAAGGCTCAAGAACTACATGAAGAATGCAGAAGCCTCAGGAGCTGATGC
GATCAACTGGAAGAAAGGGTATCAGTGATGGAAGATGAAATGAATGAAATGAAACAAGAA
GGGAAGTTTAGAGAAAAAAGAATAAAAAGAAATGAACAAAGCCTCCAAGAAATATGGGAC
TAT
>3__chr6_127036390_127042407
TACTCCGAGCTAAGGGAGGACATTCAAACCAAAGGCAAAGCAGTTGAAAACTTCGAAAAA
AATTTAGAAGAATGTATAACTAGAATAACCAATACAGAGAAGTGCTTAAAGGAGCTGATG
GAGCTGAAAACCAAGGCTCAAGAACTACGTGAAGAATGCAGAAGCCTCAGGAGCTGATGC
AATCAACTGGAAGAAAGGGTATCAGCAAAGGAAGATGAAATGAATGAAATGAAACGAGAA
GGGAAGTTTAGAGAAAAAAGAATAAAAAGAAATGAGCAAAGCCTCCAAGAAATATGGGAC
TAT
>3__chr6_87687603_87693804
TACTCCAAGCTACAGGAGGAAATTCAAACCAAAGGCAAAGAAGTTGAAAACTTTGAAAAA
AATTTAGACGAAGGTATAACTAGAATAACCAATACAGAGAAGTGCCTAAAGGAGCTGATG
GAGCTGAAAGCCAAGGCTCGAGAGCTACGTGAAGAATGCAGAAGACTCAGGAGCCGATGA
GATCAACTGGAAGAAAGGGTATCAGTGATGAAAGATGAAATGAATGAAATGAAGCAAGAA
GGGAAGTTTAGAGAAAAAAGAATAAAAAGAAACGAACAAAGCCTCCAAGAAATATGGGAC
TAT
>3__chr6_97931136_97937264
TAC---GAGCTACAGGAGGAAATTCAAACCAAAGGCAAAGAAGTTAAAAACTTTGAAAAA
AATTTAGACAAATGTATAACTAGAATAACCAATACAGAGATGTGCTTAAAGGAGCTGATG
GAGCTGAAAGCCAAGGCTCGAGAACTATGTGAAGAATGCAGAAGCCTCAGGAGCCGATGC
GATCAAATGGAAGAAAGGGTATCAGTGATTGAAGATCAAATGAATGAAATGAAGCGAGAA
GGGAAGTTTAGAGAAAAAAGAATAAAAAGAAATGAACAAAGCCTCCAAGAAATATGGGAC
TAT
>3__chr6_12657411_12663565
TACTCTGAGCCACAGGAGGAAATTCAAACCAAAGGCAAAGAAGTTGAAAACTTTGAAAAA
AATTTAGACGAATATATAACTAGAATAACCAATACAGAGAAGTGCTTAAAGGAGCTGATG
GAGCTGAAAGCCAAGGCTCGAGAACTATGTGAATAATGCAGAAGCCTCAGGAGCCGATGC
GATCAACTGGAAGAAAGGGTATCAGTGATGGAAGATGAAATGAATGAAATGAAGCGAGAA
GGGAAGTTTAGAGAAAAAAGAATAAAAAGAAATGAACAAAGCCTCCAAGAAATATGGGAC
TAT
>3__chr6_77666659_77672665
TACTCCAAGCTACGGGAGGACATTCAAACCAAAGGCAAAGAAGTTGAAAACTTTGAAAAA
AATTTAGAAGAATTTGTAACTAGAATAACCAATACAGAAAAGTGCTTAAAGGACCTGATG
GAGCTGAAAACCAAGGCTTGAGAACGACGTGAAGAATGCAGAAGCCTCAGGAGCCGAGGC
AAACAACTGGAAGAAAGGGTATCAGCAATGGAAGATGAAATGAATGAAATGAAGTGAGAA
GGGAAGTTTAGAGAAAAAAGAATAAAAAGAAATGAGCAAAGCCTCCAAGAAATATGGGAC
TAT
>3__chr6_49867175_49873183
TACTCCGAGCTACGGGAGGACATTCAAACCAAAGGCAAAGAAGCTGAAAACTTTGAAAAA
AATTTAGAAGAATGTATAACTAGAATAACCAATACAGAGAAGTGCTTAAAGGAGCTGATG
GAGCTGAAAACTAAGGCTCGAGAACTACGTGAAGAATGCAGAAGCCTCAGGAGCCGATGC
GATCAACTGGAAGAAAGGGTATCAGCGATGGAAGATGAAATGAATGAAATGAAGCGAGAA
AGGAAGTTTAGAGAAAAAAGAATAAAAAGAAACAAGCAAAGCCTCCAAGAAATATGGGAC
TAT
>3__chr6_143665056_143671187
TACTCCGAGCTACAGGAGGAAATTCAAACCAAAGGCAAAGAAGTTGAAAACTTTGAAAAA
AATTTAGACGAATGTATAACTAGAATAACCAATACAGAGAAGTGCTTAAAGGAGCTGATG
GAGCTGAAAGCCAAGGCTCGAGAACTACGTGAAGAATGCAGAAGCCTCAGGAGCCGATGT
GATCAACTGGAAGAAAGGGTATCAGTGATGGAAGATGAAATGAATGAAATGAAGCGAGAA
GGGAAGTTTGGAGAAAAAAGAATAAAAAGAAATGAACAAAGCCTCCAAGAAATATGGGAC
TAT
>3__chr6_89172937_89178968
TACTCCGAGCTACAGGAGGACATTCAAACCAAAGGCAAAGAAATTGAAAACTTTGGAAAA
AATTTAGAAGAATGTATAACTAGAATAACCAATACAGAGAAGTGCTTAAAGGAGCTGATG
GAGCTGAAAACCAAGGCTCGAGAACTACATGGAGAATGCAGAAGCCTCAGGAGCTGATGC
GATCAACTGGAAGAAAGGGTATCAGCAATGGAAGATGAAATGAATGAAATGAAGCGAGAA
GGGAAGTTTAGAGAAAAAAGAATAAAAAGAAACGAGCAAAGCCTCCAAGAAATATGGGAC
TAT
>3__chr6_28096515_28102669
TACTCCGAGCTACAGGAGGAAATTCAAACCAAAGGCAAAGAAGTTAAAAACTTTGAAAAA
AATTTAGATGAATGTATAACTACAATAACCAATACAGTGAAGTGCTTAAAGGAGCCGATG
GAGCTGAAAGCCAAGGCTCGAGAACTACATGAAGAATGCAGAGGCCTCAGGGGCCGATGT
GATCAACTGGAAGAAAGGGTATCAGTGATGGAAGATGAAATGAATGAAATGAAGCGAGAA
GGGAAGTTTAGAGAAAAAAGAATAAAAAGAAACGAACAAAGCCTCCAAGAAATATGGGAC
TAT
>3__chr6_81258695_81264732
TACTCCGAGCTATGGGAGGACATTCAAACCAAAGGCAAAGAAGTTGAAAACTTTGAAAAA
AATTTAGAAGAATGTATAACTAGAATAACCAATACAGAGAAGTGCTTAAAGGAGCTGATG
GAGATGAAAACCAAGGCTCGAGAACTATGTGAAGAATGCAGAAGCCTCAGGAGCCGATGC
AATCAATTGTAAGAAAGGGTATCAGCAATGGAAGATGAAATGAATGAAATGAAGTGAGAA
GGGAAGTTTAGAGAAAAAAGAATAAAAAGAAATGAGCAAAGCCTCCAAGAAATATGGGAC
TGT
>3__chr6_57531050_57537079
TACTCTGAGCAACGGGAGGACATTCAAACCAAAGGCAAAGAAGTTGAAAACTTTGAAAAA
AATTTAGAAGAATGTATAACTAGAATAACCAATACAGAGAAGTGCTTAAAGGAGCTGATG
GAGCTGAAGACCAAGGCTCGAGAACTACGTGAAGAATGTAGAAGCCTCAGGAGCCGATGT
GATCAACTGGAAGAAAGGGTATCAGCAATGGAAGATGAAATGAATGAAATGAAGCAAGAA
GGGAAGTTTAGAGAAAAAAGAATAAAAAGAAAAGAGCAAAGCCTCCAAGAAATATGGGAC
TAT
>3__chr7_114595059_114601079
TACTCTGAGCTACGGGAGGACATTCAAACCAAAGGCAAAGAAGTTGAAAACTTTGAAAAA
AATTTAGAAGAATGTATAACTAGAATAACCAATACAGAGAAGTGCTTAACAGAGCTGATG
GAGCTGAAAACCAAGGCTCGAGAACTATGTGAAGAATGCAGAAGCCTCAGGAGGTGATGC
GATCAACTGGAAGAAAGGGTATCAGCGATGGAAGACAAAATGAATGAAATGAAGTGAGAA
GGGAAGTTTAGAGAAAAAAGAATAAAAAGAAATGAGCAAAGCCTCCAAGAAATATGGGAC
TAT
>3__chr6_77725402_77731461
TACTCTGAGCTACGGGAGGACATTAAAACCAAAGGCAAAGAAGTTGAAAACTTTGAAAAA
AATTTAGAAGAATGTATAACTAGAATAACCAATACAGAGAAGTGATTAAAGGAGCTGTTG
GAGCTGAAAACCAAGGCTCGAGAATTACGTGAAGAATGCAGAAGCCTCAGGAGCTGATGT
GATGAACTGGAAGAAAGGGTATCAGCAATGGAAGATGAAATGAATGAAATGAAGCTAGAA
GGGAAGTTTAGAGAAAAAAGAAAAAAAGGAAACGAGCAAAGCCTCCAAGAAATATGGGAC
TAT
>3__chr6_136128301_136134340
TACTCCAAGCTACGGGAGGACATTCAAGCCAAAGGCAAAGAAGTTGAAAACTTTGAAAAA
AATTTAGAAGAATGTATAACTAGAATAACCAATACAGAGAAGTGCTTAAAGGAGCTGATG
GAGCTGAAAACCAAGGCTCGAGAACTACGTGAAGAATGCAGAAGCCTCAGGAGCTGATGC
GATCAACTGGAAGAAACGGTATCAGCGATGGAAGATGAAATGAATGAAGTGAAGCAAGAA
GGGAAGTTTAGAGAAAAAAGAATAAAAAGAAATGAGCAAAGCCTCCAAGAAATATGGGAC
TAT
>3__chr7_124406732_124412780
TACTCCGAGCTATGGGAGGACATTCAAACCAAAGGCAAAGCAGTTGAAAACTTTGAAAAA
AAATTAGAAGAATGTATAACTAGAGTAACCAATACAGAGAAGTGCTTAAAGGAGCTGATG
GAGCTGAAAATCAAGGCTCGAGAACTACGTGAAGAATGCAGAGGCCTCAGGAGCCAATGT
GATCAACTGGAAGAAAGGGTATCAGCGATGGAAGATGAAATGAATGAAATGAAGTGAGAA
GGGAAGTTTAGAGAAAAAAGAATAAAAAGAAACGAGCAAAGCCTCCAAGAAATATGGGAC
TAT
>3__chr6_76666179_76672182
TACTCCGAGCTACGGGAGGACATTCAAACCAAAGGCAAAGAAGTTGAAAACTTTGAAAAA
AATTTAGAAGAACGTATAACTAGAATAACCAATACAGAGAAGTGCTTAAAGGAGCTGATA
GAGCTGAAAATCAAGGCTCAAGAACTACGTGAAGAATGCAGAAGCCTCAGGAGCCGATGC
GATCAACTGGAAGAAAGGGTATCAGCGATGGAAGATGAAATGAATGAAATGAAGCAAGAA
GGGAAGTTTAGAGAAAAAAGAATAAAAAGAAACGAACAAAGACTCCAAGAAATATGGGAC
TAT
>3__chr6_125167348_125173511
TAC---GAGCTACAGGAGGAAATTCAAACCAAAGGCAAAGAAGTTAAAAACATTGAAAAA
AATTTAGACGAATGTATAACTAGAATAACCAATACAGAGAAGTGCTTAAAGGAGCTGATG
GAGCTGAAAGCCAAGGCATGAGAACTACGTGAAGAATGCAGAAGCCTCAGGAGCTGATGC
AATCAACTGGAAGAAAGGGTATCAGCGATGGAAGATGAAATGAATGAAATGAAGCAAGAA
GGGAAGTTTAGAGAAAAAAGAATAAAAAGAAACGAACAAAGCCTCCAAGAAATATGGGAC
TAT
>3__chr6_72593140_72599158
TACTCTGAGCTATGGGAGGACATTCAAACCAAAGGCAAAGAAGTTGAGAACTTTGAAAAA
AATTTAGAAGAATGTGTAACTAGAATAACCAATACAGAGAAGTGCTTAAAGGAGCTGATG
GAGCTGAAAAACAAGGCTCGAGAATTATGTGAAGAATGCAGAAGCCTCAGGAGCCCATGC
GATCAACTGGAAGAAAGGGTATCAGCTATGAAAGATGAAATGAATGAAATGAAGCGAGAA
GGGAAGTTCAGAGAAAAAAGAATAAAAAGAAACGAGCAAAGCCTCCAAGAAATATGGGAC
TAT
>3__chr6_24191054_24197208
TACTCTGAGCTACAGGAGGAAATTCAAACCAAAGGCAAAGAAGTTGAAAACTTTGAAAAA
AATTCAGATGAATGTATTACTAGAATAACCAATACAGAGAAGTGCTTAAAGGAGCTGATG
GAGCTGAAAGCCAAGGCTCGAGAACTATGTGAAGAATGCAGAAGCCTCAGGAGCCGATGC
GATCAACTGGAAGAAAGGGTATCAGTGATGGAAGATGAAATGAATGAAATGAAGCGAGAA
GGGAAGTTTAGAGAAAAGAGAATAAAAAGAAATGAACAAAGCCTCCAAGAAATATGGGAC
TAT
>3__chr6_14588203_14594349
TAC---GAGCTACAGGAGGAAATTCAAACCAAAGGCAAGGAAGTTAAAAACTTTGAAAAA
AATTTAGACGAATGTATAACTAGAATAACCAATACAGAGAAGTGCTTAAAGGAGCTGATG
GAGCTGAAGGCCAAGGCTCGAGAACTACGTGAAGAATGCAGAAGCCTCAGGAGCTGATGT
GATCAACTGGAAGAAAGGGTGTCAGCGATGGAAGATGAAATGAATGAAATGAAGCGAGAA
GGGAAGTTTAGAGAAAAAAGAATAAAAAGAAACGAACAAAGCCTCCAAGAAATATGGGAC
TAT
>3__chr7_127719301_127725429
TAC---GAGCTACAGGAGGAAATTCAAGCCAAAGGCAAAGAAGTCACAAACTTTGAAAAA
AATTTAGACGAATGTATAACTAGAATAACCAATACAGAGAAGTGCTTAAAGGAGCTGATG
GAGCTGAAAGCCAAGGCTCGAGAACTACGTGAAGAATGCAGAAGCCTCAGGAGCCGATGC
GATCAACTGGAAGAAAGGGTATCAGCGATGGAAGATGAAATGAATGAAATGAAGCGAGAA
GGGAAGTTTAGAGAAAAAAGAATAGAAAGAAACGAACAAAGCCTCCAAGAAATATGGGAC
TAT
>3__chr6_49462553_49468578
TGCTCCGAGCTAC-GAAGGACATTCAAACCAAAGGCAAAGAAGTTGAAAACTTTGAAAAA
AATTTAGAAGAATGTATAACTAGAATAACCAATACAGAGAAGTCCTTAAAGGAGCTGATG
GAGCTGAAAACCAAGGCTTGAGAACTACGTGAAGAATGCAGAAGCCTCAGGAGCCCATGC
GATCAACTGGAAGAAAGGGTATCAGCGATGGAAGATGAAATGAATGAAATGAAGCAAGAA
GGGAAGTTTAGAGAAAAAAGAATAAAAAGAAATGAGCAAAGCCTCCAAGAAATATGGGAC
TAT
>3__chr6_16118745_16124771
TACTCCGAGCTAGGGGAGGACATTCAAACCAAAGGCAAAGAAGTTGAAAACTTTGAAAAA
AATTTAGAAGAATGTATAACTAGAATAACCAATACAGAGAAGTGCTTAAAGGAGCTGATG
GAGCTGAAAACCAAGGCTCGAGAACTACGTGAAGAATGCAGAAGCCTCAGGAGCCGATGC
GATCAACTGGAAGAAAGGGTATCAGCGATGGAAGATGAAATGAATGAAATGAAGCGAGAA
GGGAAGTTTAGAGAAAAAAGAATAAAAAGAAACAAGCAAAGCCTCCAAGAAATAAGGGAC
TAA
>3__chr6_106270691_106276843
TAC---GAGCTACAGGAAGAAATTCAAACCAAAGGCAAAAAAGTTAAAAACTTTGAAAAA
AATTTAGACGAAGGTATAACTAGAATAACCAATACAGAGAAGTGCTTAAAGGAGCTGATG
GAGCTGAAAGCCAGGGCTCGAGAACTACGTGAAGAATGCAGAAGCCTCAGGAGCTGATGC
GATCAACTGGAAGAAAGGGTATCAGCGATGGAAGATGAAATAAATGAAATGAAGCGAGAA
GGGAAGTTTAGAGAAAAAAGAGTAAAAAGAAACGAACAAAGCCTCCAAGAAATATGGGAC
TAT
>3__chr6_1373849_1379984
TAC---GAGCTACAGGAGGAAATTCAAACCAAAGGCAAAGAAGTTAAAAACTTTGAAAAA
AATTTAGACGAATGTATAACTAGAATAACCAATGCAGAGAAGTGCTTAAAGGAGCTGATG
GAGCTGAAAGTCAAGGCTCGAGAACTACGTGAAGAATGCAGAAGCCTCAGGAGCCGATGC
GATCAACTGGAAGAAAGGGTATCAGTGATGGAA---------AATGAAATGAAGCAAGAA
GGGAAGTTTAGAGAAAAAAGAATAAAAAGAAATGAACAAAGCCTCCAAGAAATATGGGAC
TAT
>3__chr6_28697000_28703146
TACTCCGAGCTACAGGAGGAAATTCAAACCAAAGGCAAAGAAGTTGAAAACTTTGAAAAA
AATTTAGAAGAATGTATAACTAGAATAACCAATACAGAGAAGTGCTTAAAGGAGCTGATG
GAGCTGAAAGCCAAGGCTCGAGAACTACGTGAAGAATGCAGAAGCCTCAGGAGCTGATGC
GATCAACTGGAAGAAAGGGTATCAGTGATGGAAGATGAAATGAATGAAATGAAGGGAGAA
GGGAAGTTTAGAGAAAAAAGAATAAAAAGAAACAAACAAAGCCTCCAAGAAATATGGGAC
TAT
>3__chr6_cox_hap1_47723_53870
TACTCCGAGCTACAGGAGGAAATTCAAACCAAAGGCAAAGAAGTTGAAAACTTTGAAAAA
AATTTAGAAGAATGTATAACTAGAATAACCAATACAGAGAAGTGCTTAAAGGAGCTGATG
GAGCTGAAAGCCAAGGCTCGAGAACTACGTGAAGAATGCAGAAGCCTCAGGAGCTGATGC
GATCAACTGGAAGAAAGGGTATCAGTGATGGAAGATGAAATGAATGAAATGAAGGGAGAA
GGGAAGTTTAGAGAAAAAAGAATAAAAAGAAACAAACAAAGCCTCCAAGAAATATGGGAC
TAT
>3__chr7_122872481_122878502
TACTCCGAGCTATGGGAGGACATTCAAACCAAAGGCAAAGAAGTTGAAAACTTTGAAAAA
AATTTAGAAGAATGTATAACTAGAATAACCAATACAGAGAAGTGCTTAAAGGAGCTGATG
GAGCTGAAAACCAAGGCTCGAGAACTACGTGAAGAATGCAGAAGCCTCAGGAGCCGATGC
GATTAACTGGAAGAAAGGGTATCAGCGATAGAAGATGAAATGAATGAAATGAAGCGAGAA
GGGAAGTTTAGAGAAAAAAGAATAAAAAGAAA----CAAAGCCTCCAAGAAATATGGGAC
CAT
>3__chr6_44830195_44836216
TACTCTCAGCTACAGGAGGAAATTCAAACCAAAGGCAAAGAAGTTGAAAACTTTGAAAAA
AATTTAGAAGAATGTATAACTAGAATAACCAATACAGAAAAGTGCTTAAAGGAGCTGATG
GAGCTGAAAACCAAGGCTCGAGAACTACGTGAAGAATGCAGAAGCCTCAGGAGCCGATGC
GATCAACTGGAAGAAAGGGTATCAGCAATGGAAGATGAAATGAATGAAATGAAGCGAGAA
GGGAAGTTTAGAGAAAAAAGAATAAAAAGAAATGAGCAAAGCCTCCAAGAAATATGGGAC
TAT
>3__chr6_30156345_30162381
TACTCCGAACTATGGGAGGACATTCAAACCAAAGGCAAAGAAGTTGAAAACTTTGAAAAG
AATTTAGAAGAATGAATAACTAGAATAACCAATACAGAGAAGTGCTTAAAGGAGCTGATG
GAGCTGAAAACCAAGGCTCGAGAACTACGTGAAGAATGTAGAAGCCTCAGGAGCTGATGC
GATCAACTAGAAGAAAGGGTATCAGCGATGGAAGATGAAATGAATGAAATGAAGCGAGAA
GGGAAGTTTAGAGAAAAAGGAATAAAAAGAAACGAGCAAAGCCTCCAAGAAATATGGGAC
TAT
>3__chr6_qbl_hap2_1295284_1301326
TACTCCGAACTATGGGAGGACATTCAAACCAAAGGCAAAGAAGTTGAAAACTTTGAAAAG
AATTTAGAAGAATGAATAACTAGAATAACCAATAGAGAGAAGTGCTTAAAGGAGCTGATG
GAGCTGAAAACCAAGGCTCGAGAACTACGTGAAGAATGTAGAAGCCTCAGGAGCTGATGC
GATCAACTGGAAGAAAGGGTATCAGCGATGGAAGATGAAATGAATGAAATGAAGCGAGAA
GGGAAGTTTAGAGAAAAAGGAATAAAAAGAAACGAGCAAAGCCTCCAAGAAATATGGGAC
TAT
>3__chr6_57307626_57313628
TACTCCGAGCTACGGGAGGACATTCAAACCAAAGGCAAAGAAGTGGAAAACTTTGAAAAA
AATTTAGAAGAATGTATAACTAGAATAACCAATACAGAGAAGTGCTTAAAGGAGCTGATG
GAGCTGAAAACCAAGGCTCGAGAACTACGTGAAGAATGCAGAAGCCTCAGGAGCCGATGC
GATCAACTGGAAGAAAAGATATCAGCAATGGAAGATGAAATGAATGAAATGAAGCGAGAA
GGGAAGTTTAGAGAAAAAAGAATAAAAAGAAATGAGCAAAGCCTCCAAGAAATATGGGAC
TAT
>3__chr6_117609674_117615683
TACTCTGAGCTACGGGAGGACATTCAAACCAAAGGCAAAGAAGTTGAAAACTTTGAAAAA
AATTTAGAAGAATGTATAACTAGAATAACCAATACAGAGAAGTGCTTAAAGGAGCTGATG
GAGCTGAAAACCAAGGCTTGAGATCTACATGAAGAATGCAGAAGCCTCAGGAGCCGATGT
GATCAACTGGAAGAAAGAGTATCAGCAATGGAAGATGAAAAGAATGAAATGAAGCAAGAA
GGGAAGTTTAGAGAAAAAAGAATAAAAAGAAATGAGCAAAGCCTCCAAGAAATATGAGAC
TAT
>3__chr7_115836151_115842164
TACTCTGAGCTACGGGAGGACATTCAAACCAAAGGCAAAGAAGTTGAAAACTTTGAAAAA
AGTTCAGAAGAATATATAACTAGAATAGCCAATACACAGAAGTGCTTAAAGGAGCTGATG
GAGCTGAAAACCAAGGCTCCAGAACTACGTGAAGAATGCAGAAGCCTCAGGAGCCAATGC
GATCAACTGGAAGAAAGGGCATCAGTGATGTAAGATGAAGTGAATGAAATGAAGCGAGAA
GGGAAGTTTAGAGAAAAAAGAATAAAAAGAAATGAGCAAAGCCTCCAAGAAATATGGGAC
TAT
>3__chr6_81334375_81340381
TACTCTGAGCTACGGGAGGACATTCAAACCAAAGGCAAAGAAGTTGAAAACTTTAAAAAA
AATTTAGAAGAATGTATAACTAGAATAACCAATACAGAGAAATGCTTAAAGGAGCTGATG
GAGTTGAAAACCAAGGCTTGAGAACTACGTGAAGAATGCAGAAGCCTCAGGAGCCAATGC
GATCAACTGGAAGAAAGGGTATCAGCAATGGAAGATGAAATGAATGAAATGAAGCTAGAA
GGGAAGTTCAGAGAAAAAAGAATAAAAAGAAATGAGCAAAGCCTCCAAGAAATATGGGAC
TAT
>3__chr6_6239976_6246000
TACTCTGAGCTACGGGAGGACATTCAAACCAAAGGCAAAGAAGTTGAAAACTTTGAAAAA
AATTTAGAAGAATGTATAACTAGAATAACCAATACAGAGAAGTGCTTAAAGGAGCTGATG
GAGCTGAAAAGCAAGGCTCGAGAACTACGTGAAGAATGCAGAAGCCTCAGGAGCCGATGC
GATCAACTGGAAGAAAGGGTATCAGCGATGGAAGATGAAATGAACGAAATGAAGTGAGAA
GGGAAGTTTAGAGAAAAAAGAATAAAAAGAAATGAGCAAAGCCTCTAAGAAATATGGGAC
TAT
>3__chr6_51868414_51874440
TACTCCAAGCTACGGGAGGACATTCAAACCAAAGGCAAAGAAGTTGAAAACTTTGAAAAA
AATTTAGAAGAATGTATAACTAGAATAACCAATACAGAGAAGTGCTTAAAGGAGCTGATG
GAGCTGAAAACCAAGGCTCGAGAACTACGTGAAGAATGCAGAAGCCTCAGGAGCC-ATGC
GATCAACTGGAAGAAAGGGTATCAGCGATGGAAGATGAAGTGAATGAAATGAAGCGAGAA
GGGAAGTTTAGAGAAAAAAGAATAAAAAGAAATGAGCAAAGCCTCCAAGAAATATGGGAC
TAT
>3__chr6_161020742_161026773
TACTCTGAGCTACGGGAGGACATTCAAACCAAAGGCAAAGAAGTTGAAAACTTTGAAAAA
AATTTAGAAGAATGTCTAACTAGAATAACCAATACAGAGAAGTGCTTAAAGGAGCTGATG
GAGCTGAAAACCAAGGCTCGAGAACTACGTGAAGAATGCAGAAGCCTCAGGAGCCGATGC
GATCAACTGGAAGAAAGGGTTTCAGTGATGGAAGATGAAATGAATGAAATGAAGCGAGAA
GGGAAGTTTAGAGAAAAAAGAATAAAAAGAAACGAGCAAAGCCTCCAAGAAATATGGGAC
TAT
>3__chr7_136516896_136522888
TACTCTGAGCTACGGGAGGACATTCAAACCAAAGGCAAAGAAGTTGAAAAC-TTGAAAAA
AAATTAGAAGAATGTATAACTAGAATAACCAATACAGAGAAGTGCTTAAAGGAGCTGATG
GAGCTGAAAACCAAGGCTCGAGAACTACGTGAAGAATGCAGAAGCCTCAGGAGCCGATGC
GATCAACTGGAAGAAAGGGTATCAGCGATGGAAGATGAAATGAATGAAATGAAGCGAGAA
GGGAAGTTTAGAGAAAAAAGAATAAAAAGAAATGAGCAAAGCCTCCAAGAAATATGGGAC
TAT
>3__chr6_133504906_133510936
TACTCTGAGCTACGGGAGGACATTCAAACCAAAGGCAAAGAAGTTGAAAACTTTGAAAAA
AATTTAGAAGAATGTATAACTAGAATAACCAATACAGAGAAGTGCTTAAAGGAGCTGATG
GAGCTGAAAACCAAGGCTCGAGAACTACGTGAAGAATGCAGAAGCCTCAGGAGCCAATGT
GATCAACTGGAAGAAAGGGTATCAGCAATGGAAGATGAAATGAATGAAATGAAGCGAGAA
GGGAAGTTTAGAGAAAAAAGAATAAAAAGAAATGAGCAAAGCCTCCAAGAAATATGGGAC
TAT
>3__chr7_112684988_112691015
TACTCTGAGCTACCGGAGGACATTCAAACCAAAGGCAAAGAAGTTGAAAACTTTGAAAAA
AATTTAGAAGAATGTACAACTTGAATAACCAATACAGAGAAGTGCTTAAAGGAGCTGATG
GAGCTGAAAACCAAGGCTCGAGAACTACGTGAAGAATGCAGAAGCCTCAGGAGCCGATGT
GATCAACTGGAAGAAAGGGTATCAGCGATGGAAGATGAAATGAATGAAATGAAGCGAGAA
GGGAAGTTTAGAGAAAAAAGAATAAAAAGAAATGAGCAAAGCCTCCAAGAAATATGGGAC
TAT
>3__chr7_141326355_141332383
TACTCTGAGCTACGGGAGGACATTCAAACCAAAGGCAAAGAAGTTGAAAACTTTGAAAAA
ATTTTAGAAGAATGTATAACTAGAATAACCAATACAGAGAAGTGCTTAAAGGAGCTGATG
GACCTGAAAACCAAGGCTCAAGAACTATGTGAAGAATGCAGAAGCCTCAGGAGCTGATGT
GATCAACTGGAAGAAAGGGTATCAGCGATGGAAGATGAAATGAATGAAATGAAGTGAGAA
GGGAAGTTTAGAGAAAAAAGAATAAAGAGAAATGAGCAAAGCCTCCAAGAAATATGGGAC
TAT
>3__chr6_48438786_48444812
TACTCTGAGCTACGGGAGGACATTCAAACCAAAGGCAAAGAAGTTGAAAACTTTGAAAAA
AATTTAGAAGAATGTATAACTAGAATAACCAATACAGAGAAGTGCTTAAAGGAGCTGATG
GAGCTGAAAACCAAGGCTCGGGAACTACGTGAAGAATGCAGAAGCCTCAGGAGCCGATGC
GATCAACTGGAAGAAAGGGTATCAGCAATAGAAGATGAAATGAATGAAATGAAGCGAGAA
GGGAAGTTTAGAGAAAAAAGAATAAAAAGAAATGAGCAAAGCCTCCAAGAAATATGGGAC
TAT
>3__chr6_48812945_48818973
TACTCTGAGCTACGGGAGGACATTCAAACCAAAGGCAAAGAAGTTGAAAACTTTGAAAAA
AATTTAGAAGAATGTATAACTAGAATTACCAATATGGAGAAGTGCTTAAAGGAGCTGATG
GAGCTGAAAACCAAGGCTCGAGAACTACGTGAAGAATGCAGAAGCCTCAGGAGCCGATGC
GATCAACTGGAAGAAAGGGTATCAGCAATGGAAGATGAAATGAATGAAATGAAGCAAGAA
GGGAAGTTTAGAGAAAAAAGAATAAAAAGAAATGAGCAAAGCCTCCAAGAAATATGGGAC
TAT
>3__chr6_129268472_129274501
TACTCTGAGCTACGGGAGGACATTCAAACCAAAGGCAAAGAAGTTGAAAACTTTGAAAAA
AATTTAGAAGAATGTATAACTAGAATAACCAATACAGAGAAATGCTTAAAGGAGCTGATG
GAGCTGAAAACCAAGGCTCGAGAACTACGTGAAGAATGCAGAAGCCTCAGGAGCCGATGC
GATCAACTGGAAGAAAGGGTATCAGCAATGGAAGACGAAATGAATGAAATGAAGCAAGAA
GGGAAGTTTAGAGAAAAAAGAATAAAAAGAAATGAGCAAAGCCTCCAAGAAATATGGGAC
TAT
>3__chr6_4273988_4279992
TACTCTGAGCTATGGGAGGACATTCAAACCAAAGGCAAAGAAGTTGAAAACTTTGAAAAA
AATTTAGAAGAATGTATAACTAGAATAACCAATACAGAGAAGTGCTTAAAGGAGCTGATG
GAGCTGAAAACCAAGGCTCAAGAACTACCTGAAGAATGCAGAAGCCTCAGGAGCTGATGC
---------GAAGAAAGGGTATCAGCAATGGAAGATGAAATGAATGAAATGAAGCAAGAA
GGGAAGTTTAGAGAAAAAAGAATAAAAAGAAATGAGCAAAGCCTCCAAGAAATATGGGAC
TAT
>3__chr6_9918970_9924996
TACTCTGAGCTACGGGAGGACATTCAAACCAAAGGCAAAGAAGTTGAAAACTTTGAAAAA
AATTTAGAAGAATGTATAACTAGAATAACCAATACAGAGAAGTGCTTAAAGGAGCTGATG
GAGCTGAAAACCAAGGCTCGAGAACTACGTGAAGAATGCAGAAACCTCAGGAGCCGATGT
GATCAACTGGAAGAAAGGGTATCAGCGATGGAAGATGAAATGAATGAAATGAAGCGAGAA
GGGAAGTTTAGAGAAAAAAGAACAAAAAGAAATGAGCAAAGCCTCCAAGAAATATGGGAC
TAT
>3__chr6_6130362_6136483
TACTCTGAGCTACGGGAGGACATTCAAACCAAAGGCAAAGAAGTTGAAAACTTTGAAAAA
AATTTAGAAGAATGTATAACTAGAATAACCAATACAGAGAAGTGCTTAAAGGAGCTGATG
GAGCTGAAAAGCAAGGCTCAAGACCTACGTGAAGAATGCAGAAGCCTCAGGAGCCGATGC
GATCAACTGGAAGAAAGGGTATCAGCGATGGAAAATGAAATGAAAGAAATGAAGCAAGAT
GGGAAGTTTAGAGAAAAAAGAATAAAAAGAAACCAGAAAAGCCTCCAAGAAATATGGGAC
TAT
>3__chr6_6156897_6162922
TGCTCCGAGCTACGGGAGGACATTCAAACCAAAGGCAAAGAAGTTGAAAACTTTGAAAAA
AATTTAGAAGAATGTATAACTAGAATAACCAATACAGAGAAGTGCTTAAAGGAGCTGATG
GAGCTGAAAAGCAAGGCTCGAGAACTAAGTGAAGAATGCAGAAGCCTCAGGAGCCGATGC
GATCAACTGGAAGAAAGGGTATCAGCGATGGAAGATGAAATGAATGAAATGAAGTGAGAA
GGGAAGTTTAGAGAAAAAAGAATAAAAAGAAACCAGAAAAGCCTCCAAGAAATATGGGAC
TAT
>3__chr6_54934187_54940241
TACTCTGAGCTACGGGAGGACATTCAAACCAAAGGCAAAGAAGTTGAAAACTTTGAAAAA
ACTTTAGAAGAATGTATAACTAGAATAACCAATACAGAGAAGTGCTTAAAGGAGCTGATG
GAGCTGAAAACCAAGGCTCGAGAACTACGTGAAGAATGCAGAAGCCTCAGGAGCCGAAGC
GATCAACTGGAAGAAAGGGTATCAGCAATGGAAGATGAAATGAATGAAATGAAGCAAGAA
GGAAAGTTTAGAGAAAAAAGAATAAAAAGAAACGAGCAAAGCCTCCAAGAAATATGGGAC
TAT
>3__chr7_14285021_14291171
TACTCTGAGCTATGGGAGGACATTCAAACCAAAGGCAAAGAAGTTGAAAACTTTGAAAAA
AATTTAGAAGAATGTATAACTAGAATAACCAATACAGAGAAGTGCTTAAAGGAGCTGATG
GAGCTGAAAACCAAGGCTCGAGAACTACGTGAGGAATGCAGAAGCCTCAGGAGCTGATGC
GATCAACTGGAAGAAAGGGTATCAGCAATGGAAGATGAAATGAATGAAATGAAGCGAGAA
GGAAAGTTTAGAGAGAAAAGAATAAAAAGAAACGAGCAAAGCCTCCAAGAAATATGGGAC
TAT
>3__chr6_123834919_123840914
TACTCTGAGCTACAGGAGGACATTCAAACCAAACGCAAAGAAGTTGAAAACTTTGAAAAA
AATTTAGAAGAATGTATAACTAGAATAACCAATACAGAGAAGTGCTTAAAGGAGCTGATG
GAGCTGAAAACCAAGGCTTGAGAACTACATGAAGAATGCAGAAGCCTCAGGAGCCGATGC
GATCAACTGGAAGAAAGGGTATCAGCAATGGAAGATGAAATGAATGAAATGAAGCGAGAA
GGGAAGTTTAGAGAAAAAAGAATAAAAAGAAGTGAGCAAAGCCTCCAAGAAATATGGGAC
TAT
>3__chr6_79737952_79743965
TACTCTGAGCTACAGGAGGACATTCAAACCAAAGGCAAAGAAGTTGAAAACTTTGAAAAA
AATTTAGAAGAATGTGTAACTAGAATAATCAATACAGAGAAGTGCTTAAAGGAGCTGATA
GAGCTGAAAACCAAGGCTCGAGAACTATGTGAAGAATGCAGAAGCCTCAGGAGCCGATGC
GATGAACTGGAAGAAAGGGTATCAGCAATGGAAGATGAAATGAATGAAATGAAGCGAGAA
GGGAAGTTTAGAGAAAAAACAATAAAAAGAAATGAGCAAAGCCTCCAAGAAATATAGGAC
TAT
>3__chr6_108282613_108288645
TACTCTGAGCTACGGGAGGACATTCAAACCAAAGGCAAAGAAGTTGAAAACTTTGAAAAA
AATTTAGAAGAATGTATAACTAGAATAACCAATACAGAGAAGTGCTTAAAGGAGCTGATG
GAGCTGAAAACCAAGGCTCGAGAACTATGTGAAGAATGCAGAAACCTCAGGAGCCGATGT
GATCAACTGGAAGAAAGGGTATCAGCAGTGGACGATGAAATGAATGAAATGAAGCGAGAA
GGAAAGTTTAGAGAAAAAAGAATAAAAAGAAACGAGCAAAGCCTCCAAGAAATATGGGAC
TAT
>3__chr7_12503363_12509389
TACTCTGAGCTACGGGTGGACATTCAAACCAAAGGCAAAGAAGTTGAAAACTTTGAAAAA
AATTTAGAAGAATGTATAACTAGAATAACCAATACAGAGAAGTGCTTAAAGGAGCTGATG
GAGCTGAAAACCAAGGCTCGAGAACTACGTGAAGAATGCAGAAGCCTCAGGAGCCGATGC
GATCAACTGGAAGAAAGGGTATCAGCAATGGAAGATGAAATCAATGAAATGAAGGGAGAA
GGAAAGTTTAGAGAAAAAAGAATAAAAAGAAACGAGCAAAGCCTCCAAGAAATATGGGAC
TAT
>3__chr7_20073958_20080098
TTCTCCTAGCTAAAAGAGGAAGTTCGAACCCATCACAAAGAAGCTAAAAACCTTGAAAAA
AGATTAGCCAAATGGCTAACTAGAATAACCAGTGTAGAAAAGCCCTTAAATGACCTGATG
GAGCTGAAAACCATGGCACGAGAACTATGACATGAATGCACAAGCTTCAGTAGCTGATTA
AATCAACAAGAAGAAAGGGTATCAGTGATTGAAGATCAAATGAATGAAACGAAGCGAGAA
GAGAAGTTTAGAGAAAAAAGAGTAAAAAGAAATGAACAAAGCCTCCAAGAAATATGGGAC
TAA
>3__chr8_47010825_47016933
TAC---GAGCTACAGGAGGAAATTAAAACCAAAGGCAAAGAAATTAAAAACTTTGAAAAA
AAATTAGACGAATGTATAACTAGACTAACCAATGCAAAGAAGTGCTTAAAGCAGCTGTTG
GAGCTGAAAGCCAAGGCTCAAGAACTACGTGAAGAATGCAGAAGCCTCAGGAAACAAAGC
AACCAACTAGAAGAAAGCATATCAGTGATGGAAGATGAAATGAATGAAATGAAGAGAGAA
GGGAAGTTTAGAGAAAAAAGAATAAAAAGAAACGAACAAAGCCTCCAAGAAATATGGGAC
TAT
>3__chr8_132331791_132337907
TACTCTGAGCTACAGGAGGAAATTCAAACCAAAGGCAAATAAGTTAAAAACTTTGAAAAA
AATTTAGACAAATGTAAAACTGGAATAACCAATATAGAGAAGTGCTTAAAGGAGCTGATG
GAGCTGAAAGCCAAGGCTCGAGAACTACATGAAGAATGCAGAAGCCTCAGGAGCCGATGC
GATCAAGTGGAAGAAAGGGTAGCAGTGACGGAAGATGA---------AATGAAGTGAGAA
GGGAAGTATAGAGAAAAAAGAATAAAAGGAAATGAACAAAGCCTCCAAGAAATATCGGAC
TAT
>3__chr8_5031960_5038076
TACTCCAAGCTACAGGAGGAAATTCAAACCAAAGGTAAAGAAGTTAAAAAATTTGAAAAA
AATTTAGACGAATGTATAACTAGAATAATCAATAAAGAGAAGTGCTTAAAGGAACTGATG
GAGCTGAAAGCCAAGGCTTGAGAACTACTTGAAGAATGCAGAAGCCTCAGGAGCCGATGC
AATCTACTGGAAGAAAGGGTATCAGCAATGGAAGATGAAATGAATGAAATGAAGCGAGAA
GGGAAGCTTAGAGAAAAAAGAATAAAAAGAAATGAACAAAGCCTCCAAGAAATATGGGAC
TAT
>3__chr7_19883830_19889942
TACTCAGAGCTACAGGAGAAAATTCAAACCAAAGGCAAAGAAGTTAAAAACTTTGAAAAA
AATTTAGATGAATGTATAACTAGAATAACCAATACAGAGAAGTGCTTAAAGGAGCTGATG
GAGCTGAAAGCCAAGGCTCGAGAACTACGTGAAGAATGCAGAAGCCTCAGGAGCCGATGT
GATCAACAGGAAGAAAGGTTATCAGTGATGGAAGATGAAATGAATGAAATGAAGCGAGAA
GGAAAGTTTAGAGAAAAAAGAATAAAAAGAAACGAACAAAGCCTCCAAGAAATATGGGAC
TAT
>3__chr8_118272858_118278994
TACTCTGAGCTAAAGGAGGAAGTTCGACCCAATGGCAAAGAAATTAAAAACTTTGAAAAA
AAATTAGCCGAATGGATAACTAGAATAACCAATGCAGAGAAGTCCTTAAAGGACCTGATG
GAGCTGAAAACCATGGCACGAGAACTATGTGACGAATGCACAAGCCTCAGTAACTGATGC
CATCAACTGGAAGAAAGGGTATCAGCGATGGAAGACGAAACAAATGAAATGAAGCATGAA
GAGAAGTTTAGAGAAAAAAGAATAAAAAGAAATGAACAAAGCCTCCAAGAAATATGGGAC
TAT
>3__chr8_51852818_51858957
TACTCTGAGCTAAAGGAGGAAATTCAAACCAAAGGCAAAGAAGTTGAAACCTTTGAAAAA
AATTTAGACGAATGTATAACTAGAATAACCAATACAGAGAAGTGCTTAAAGGAGATGATG
GAGCTGAAAGCCAAGGCTCAAGAACTATGTGAAGAATGCAGAAGCCTCAGGAGCCAATGC
GATCAACTGGAAGAAAGAGTATCAGTGATGGAAGATGAAATGAATGAAATGAAGTGAGAA
GGAAAGTTTAGAGAAAAAAGAATAAAAAGAAACTAACAAAGCTTCCAAGAAGTGTGGGAC
TAT
>3__chr8_47828119_47834255
TACTCCGAGCTACAAAAGGAAATTAAATACAAAGGCAAAGAAGTTGAAAACTTTGAAAAA
AATTTAGATGAATGTATAACTAGAATAACCAATACAGAGAAGTGCTTAAAGGAGCTGATG
GAGCTGAAAGCCAAGGCTCGAGAAGTACATGAACAATGCAGAAGCCTCAGGAGCTGATGC
AATCAACTGGAAGAAAGGGTATCAGTGATGGAAGATGAAATGAATGAAATGAAGCGAGAA
GGGAAGTTTAGAGAAAAAAGAA-CAAAAGAAATGAACACAGCCTCCAAGAAATAAGGGAC
TAT
>3__chr8_108793371_108799496
TACTCCGAGCTACAGGAGGAAATTCACACCAATGGCAAAGAAGTTAAAAACTTTGAAAAA
AAATTAGATGAATGGATACCTAGAATAACCAATGCAGAGAAGTCCTTAAAGGAGGTGATG
GAGCAGAAAGCCAAGGCTCGAGAACTATGTGAAGAATGCAGAAGCCTCAGGAGCTGATGC
GATCAACTGGAAGAAAGGGTATCAGTGATGGAAGATGAAATGAAGGAAATGAAGTGAGAA
GGGAAGTTTAGAGAAAAAAGAATAAAAAGAAATGAACAAAGCCTCCAAGAAATATGGGAT
TAT
>3__chr7_91056902_91063048
TACTCCGAGCTACAGGAGGAAATCCAAACCAAAGGCAAAGAAGTTGAAAACTTTGAAAAA
AATTTAGACGAATGTATAACTAGAATAACCAATAGAGAGAAGTGCTTAAAGGAGCTGATG
GAGCTGAAAGCCAAGGCTCGAGAACTACGTGAAGGATGCAGAAGCCTCAGGAGCTGATGC
GATCAACTGGAGGAAAGGGTATCAGCGATGGAAGATGAAATGAATGAAATGAAGCAAGAA
GGGAAGTTTAGAGAAAAAAAAATTAAAAGAAACAAACAAAGCCTCCAAGAAATATGGGAC
TAT
>3__chr8_36384800_36390949
TACTCCGAGCTACAGGAGGAAATTCAAACCAATGGCAAAGAAGTTAAAAGCTTTGAAAAA
AAATTAGAAGAATGGATAACTAGAATAACCAATGCAGAGAAGTCCTTAAAGGACCTGATG
GAGCTGAAAATCAAGGCATGAGAACTACGTGACGAATGCAGAAGCCACAGTAGCCGATGT
GATCAACTGGAAGAAAGGGTATCAGTGATGGAAGATGAAATGAATGAAATGAAGCATGAA
GAGAAGTTTAGAGAAAAAAGTATAAAAAGAAACAATCAAAGCCTCCAAGACATATGGGAC
TAT
>3__chr8_120373455_120379608
TACTCTGAGCTACAGGAGGAAATTCAAACCAAAGGCAAAGAAGTTAAAAACTTTGAAAAA
AATTTAGATGAATGTATAACTAGGATAACCAATACAGAGAAGTCCTTAAAGGAGCTGATG
GAGCTGAAAACCAAGGCTCGAGAACTACGTGAAGAATGCAGAAGCCTCAGGAGCCGATGT
GATCAACTGGAAGAAAGGGTATCAGTGATGGAAGATGAAATGAACGAAATGAAGTGAGAA
GGGAAGTTAGGAGAAAAAA---TGAAAAGAAATGAACAAAGCCTCCAAGAA-TATGGGAC
TAT
>3__chr7_96725323_96731465
TACTCCGAGCTACAGGAGGAAATTCAAACCAAAGGCAAAGAAGTTAAAAACTTTGAAAAA
AATTTAGACAAATGTATAACTAGAATAACCAAGACAGAGAAGTGCTTAAAGGAGCTGATG
GAGCTGAAAACCAAGGCTCGAGAACTATGTGAAGAATGCAGAAGCCTCAGGAGCTGATGC
GATCAACTGGAAGAAAGGGTATCAGTGATGGAAGATGAAATGAATGAAATGAAGCAAGAA
GGGAAGTTTAGAGAAAAAAGAATAAAAAGAAACGAATAAAGCCTCCAAGAAATATGGGAC
TAT
>3__chr7_144741003_144747137
TACTCCGAGCTACAGGAGGAAATTCAAACCAAAGGCAAAGAAGTTAAAAACTTTGAAAAA
AATTTAGACGAATGTATAACTGGAATAACCAATACAGAGAAGTCCTTAGAGGAACTGATG
AAGCTGAAAGCCGAGGCTCGAGAACTACGTGAGGAATGCAGAAGCCTCAGGAGCTGATGC
AATCAACTAGAAGAAAGGGTATCAGTGATGGAAGATGAAATGAATGAAATGAAGCGAAAA
GGGAAGTTGAGAG-AAAAAGAATAAAAAGAAACAAACAAAGCCTCCAAGAAATATGGGAC
TAT
>3__chr7_54076487_54082655
TACTCTGAGCTACAGGAGGAAATTCAAACCAAAGGCAAAGAAGCTGAAAACTTTGAAAAA
AATTTAGACGAATGTATAACTAGAATAACCAATACAGAGAAGTGCTTAAAGGAGCTGATG
GAGCTGAAAGCCAATGCTCAAGAACTACATGAAGAATGCAGAACCCTCAGGAGCCGATGT
GATCAACTGGAAGAAAGGGTATCAATGATGGAAGATGAAATGAATGAAATGAAGAGAGAA
GGGAAGTTTAGAGAAAAAAGAATATAAAGAAACGAACAAAGCCTCCAAGAAATATGGGAC
TAT
>3__chr8_122132112_122138216
TACTCCGAGCTACAGGAGGAAATTCAAACCAAAGGCAAAGAAGTTGAAAACTTTGAAAAA
AATTTAGACGAATATATAACAGGAATAACCAATACAGAGAAGTGCTTAAAGGAGCTGACG
GAGCTGAAAGACAAGGCTTGAGAACTACGTGAAGAATGCAGAAGCCTCAGGAGCCGATGC
GATCAACTGGAAGAAAGGATATCAGCGATGGAAGATGAAATGAATGAAATGAAGCAAGAA
GGGAAGTTTAGAGAAAAAAGAATAAAAAGAAATGAACAAAGCCTCCAAGAAATATCGGAC
TAT
>3__chr7_90973988_90980118
TACTCTGAGCTACAGGAGGAAATTCAAACCAAAGGCAAAGAAGTTAAAAACTTTGAAAAA
AATTTAGACGAATGTATAACTAGAATAACCAATAGAGAGAAGTGCTTAAAGAAGCTGATG
GAGCTGAAAGCCAAGCCTCGAGAACTACATGAAGAATGCAGAAGCCTCAGGAGCCGATGT
GATCAACTGGAAGAAAGGGTGTCAGTGATGGAAGATGAAATGAATGAAATGAAGCAAGAA
GGGAAGTTTAGAGAAAAAAGAATAAAAAGAAACAAACAAAGCCTCCAAGAAATATGGGAC
TAT
>3__chr8_110940036_110946183
TACTCTGAGCTACAGTAGGAAATTCAAACCAAGGGCAAAGAAGTTAAAAACTTTGAAAAA
AATTTAGACAAATGCATAACTAGAATAACCAATACAGAGAAGTGCTTAAAGGAGCTGACG
GAGCTGAAAGCCAAGGCTTGAGAACTACGTGAAGAATGCAGAAGCCTCAGGAGCCGACGC
AATCAACTGGAAGAAAGGGTATCAATGATGGAAGATGAAATGAATGAAATGAAGCGAGAA
GGGAAGTTTAGAGAAAAAAGAATAAAAAGAAATGAACAAAGCCTCCAAGAAATATGGGAC
TAT
>3__chr8_24752977_24759122
TACGCCGAGCTACAGGAGGAAATTCAAACTAAAGGCAAAGAAGTTTAAAACTTTGAAAAA
AATTTAGAAGAATGTATAACTAGAATAATCAATA-AGAGAAGTGCTTAAAGGAGCTGATG
GAGCTGAAAGCCAAGGCTCCAGAACTATGTGAAGAATGCAGAAGCCTCAGGAGCCGATGC
GATCAACTGGAAGAAAGGGTATCAGTGATGGAAGATGAAATGAATGAAATGAAGTGAGAA
GGGAAGTTTAGAGAAAAAAGAATAAAAAGAAATGAACAAAGCCTCCAAGAAATATGGGAC
TCT
>3__chr8_36172318_36178453
TACTCCGAGCTACAGGAGGAAATTCAAACCAAAGGCAAAGAAGTTAAAAACTTTGAAAAA
AATTTAGATGAATGTATAACTAGAATAACCAATACAGAGAAGTGCTTAAAGGAGCTGATG
GAGCTGAAAGCCAAGGCTCAAGAACTATGTGAAGAATGCAGAAGCCTCAGGAGCTGATGC
GATCAACTGGTAGAAAGGGTATCAGTTATGGAAGATGAAATGAATGAAATGAAGCAAGAA
GGGAAGTTTAGAGAAAAAAGAATAAAAAGAAACAAACAAAGCCTCCAAGAAATATGGGAC
TAT
>3__chr8_49532324_49538482
TACTCCAAGCTACAGGAGGAAATTCAAACCGAACGCAAAGAAGTTAAAAACTTTGAAAAA
AATTTAGACGAATATATAACTAGAATAACCAATACAGAGAAGTGCTTAAAGGAGCTGATG
GAGCTGAAAGCCAAGGCTCGAGAACTACATGAAGAATGCAGAAGCCTCAGGAGCCGATGC
AATCAACTGGAAGAAAGAGTATCAGTGATGGAAGATGAAATGAATGAAATGAAGCGAGAA
GGGAAGTTTAGAGAAAAAAGAAT---AAGAAACAAACAAAGCCTCCAAGAAATATGGGAC
TAT
>3__chr8_56125016_56131115
TACTCTGAGCTACAGGAGGAAATTTAAACCAAAGGCAAAGAAGTTAAAAACTTTGAAAAA
AATTTAGACGAAGGTATAACTAGAATAACCAATACAGAGAAGTGCTTAAAGGAGCGGATG
AAGCTGAAAGCCAAGGCTCGAGAACTACGTGAAGAATGCAGAAGCCTCAGGAGCCAATGC
GATCAACTGGAAGAAAGGGTATCAGTGACGGAAGATGAAATGAATGAAATGAAACGAGAA
GGGACGTTTAGAGAAAAAATAATAAAAAGAAATGAACAAAGCCTCCAAGAAATATGGGAC
TAT
>3__chr8_34191993_34198138
TACTCTGAGCTACAGGAGGAAATTCAAACCAAAGGCAAAGAAGTTAAAAACTTTGAAAAA
AATTTAGACGAATGTTTAACTAGAATAACCAATACAGAGAAGTGCTTAAAGGGGCTGATG
GAGCTGAAAGCCAAGGCTCGAGAACTACGTGAAGAATGCAGAAGCCTCAGGAGCCGATGC
AATCAACTGGAAGAAAGGGTATCAGTGATGGAAGATGAAATGAATGAAATGAAGCCAGAA
GGGAAGTTTAGAGAAAAAAGAATAAAAAGAAACAAACAAAGCCTCCAAGAAATATGGGAC
TAT
>3__chr8_54412765_54418926
TACTCCAAGCTACAGGAGGAAATTCAAACCAAAGGCAAAGAAGTTAAAAACTTTGAAAAA
AATTTAGACGAATGTATAACTAGAATAACCAATACAGAGAAGTGCTTAAAGGAGCTGATG
GAGCTGAAAGCCAAGGCTTGAAAACTACGTGAAGAATGCAGAAGCCTCAGGAGCCAATGC
GATCAACTGGAAGAAAGGGTATCAGTGACGGAAGATGAAATGAATGAAATGAAGCGAGAA
GGGAAGTTTAGAGAAAAAAGAATAAAAAGAAACGAACAAAGCCTCCAAGAAATATGGGAC
TAT
>3__chr7_62830278_62836406
TACTCTGAGCTACAGGAGGAAATTCAAACCAAAGGCAAAGAAGTTAAAAACTTTGAAAAA
AGTTTAGAAGAATGTATAACTAGAATAACCAATACAGAGAAGTGCTTAAAGGAGCTGATG
GAGCTGAAAGCCAAGGCTCGAGAACTACGTGAAGAATGCAGAAGCCTTAGGAGCCGACGC
GATCAACTGGAAGAAAGGGTATCAGTGATGGAAGATGAAATGAATGAAATGAAGCGAGAA
GGGAAGTTTAGAGAAAAAAGAATAAAAAGAAATGAACAAAGCCTCCAAGAAATATGGGAC
TAT
>3__chr8_1105292_1111435
TAC---GAGCTACAGGAGGAAATTCAAACCATAGGCAAAGAAGTTAAAAACTTTGAAAAA
AATTTAGAAGAATGTATAACTAGAATAACCAATACAGAGAAGTGCTTAAAGGAGCTGATG
GAGCTGAAAGCCAAGGCTCGGGAACTATGTGAAGAATGCAGAAGCCCCAGGAGCCGATGT
GATCAACTGGAAGAAAGGGTATCAGCGATGGAAGATGAAATGAATGAAATGAAGTGAGAA
GGGAAGTTTAGAGAAAAAAGAATAAAAAGAAACGAACAAAGCCTCCAAGAAATATGGGAC
TAT
>3__chr8_136416813_136422966
TACTCCGAGCTACAGGAGGAAATTCAAACCAAAGGCAAAGAAGTTAAAAACTTTGAAAAA
CATTTAGACGAATGTATAACTAGAATAACCAATACAGAGAAGTGCTTAAAGGAGCTGGTG
GAGCTGAAAGCCAAGGCTCGAGAACTACGTGAAGAATGCAGAAGCCTCAGGAGCCAATGC
GATCAACTGGAAGAAAGGGTATCAGTGATGGAAGATGAAATGAATGAAATGAAGCGAGAA
GGGAAGTTTAGAGAAAAAAGAATAAAAAGAAACAAACAAAGCCTCCAAGAAATATGGGAC
TAT
>3__chr7_32088021_32094151
TACTCTGAGCTACAGGAGGAAATTCAAACCAAAGGCAAAGAAGTTAAAAACTTTGAAAAA
AATTTAGACGAATGTATAACTAGAATAACCAATACAGAGAAGTGCTTAAAGGAG--GATG
AAGCTGAAAGCCAAGGCTTGAGAACTACGTGAAGAATGCAGAAGCCTCAGGAGCCAATGC
GATCAACTGGAAGAAAGGGTATCAGTGATGGAAGATGAAATGAATGAAATGAAGTGAGAA
GGGAAGTTTACAGAAAAAAGAATAAAAAGAAATGAACAAAGCCTCCAAGAAATATGGGAC
TAT
>3__chr8_103214160_103220308
TACTCCGAGCTACAGGAGGAAATTCAAACCAAAGGCAAAGAAGTTGAAAACTTTGAAAAA
AATTTAGACGAATGTATAACTAGAATAACCAATACAGAGAAGTGCTTAAAGGAGCTGATG
GACCTGAAAGCCAAGGCTCGAGAACTACGTGAAGAATGCAGAAGCCTCAGGAGCCGATGC
GATCAACTGGAATAAAGGGTATCAGTGATGGAAGATGAAATGAATGAAATGAAGTGAGAA
GGGAAGTTTAGAGAAAAAAGAATAAAAAGAAACAAATAAAGTCTCCAAGAAATATGGGAC
TAT
>3__chr8_103398345_103404495
TACTCCGAGCTACAGGAGGAAATTCAAACCAAAGGCAAAGAAGTTGAAAACTTTGAAAAA
AATTTAGACGAATGTATAACTAGAATAACCAATACAGAGAAGTGCTTAAAGGAGCTGATG
GAGCTGAAAGCCAAGGCTCGAGAACTACGTGAAGAATGCAGAAGCCTCAGGAGCCGATGC
GATCAACTGGAATAAAGGGTATCAGTGATGGAAGATGAAATGAATGAAATGAAGCGAGAA
GAGAAGTTTAGAGAAAAAAGAATAAAAAGAAACGAACAAAGCCTCCAAGAAATATGGGAC
TAT
>3__chr7_87417389_87423530
TACTCCGAGCTATAGGAGGAAATTCAAATCAAAGGCAAAGAAGTTGAAAACTTTGAAAAA
AATTTAGACAAATGTATAACTAGAATAACCAATACAGAGAAGTGCTTAAAGGAGCTGATG
GAGCTGAAAGCCAAGGCTCGAGAACTACGTGAAGAATGCAGAAGCCTCAGGAGCCGATGC
GATCAACTGGAAGAAAGGGTATCAGTGATGGAAGATGAAATGAATGAAATGAAAC-----
---AAGTTTAGAGAAAAAAGAATAAAAAGAAATGAGCAAAGCCTCCAAGAAATATGGGAC
TAT
>3__chr7_36559100_36565257
TACTCCGAGCTACAGGAGGAAATTCAAACCAAAGGCAAAGAAGTTGAAAACTTTGAAAAA
AATTTAGACGAATGTATAACTAGAATAACCAATACAGAGAAGTGCTTAAAGGAGCTGATG
GAGCTGAAAGCCAAGGCTCGAGAACTACGTGAAGAATGCAGAAGCCTCAGGAGCCGATGC
AATCAACTGGAAGAAAGGGTATCAGCGATGGAAGATGAAATGAATGAAATGAAGCAAGAA
GGGAAGTTTAGAGAAAAAAGAATAAAAAGAAACGAACAAAGCCTCCAAGAAATATGGGAC
TAT
>3__chr8_110011888_110017992
TACTCCAAGCTACAGGAGGACATTCAAACCAAAGGCAAAGAAGTTGAAAACTTTGAAAAA
AATTTAGACGAATGTATAACTAGAATAACCAATACAGAGAAGTGCTTAAAGGAGCTGATG
GAGCTGAAAGCCAAGGCTTGAGAACTACATGAAGAATGCAGAAGCCTCAGGAGCCGATGG
AATCAACTGGAAGAAAGGGTATCAGTGATGGAAGATGAAATG-----AATGAAGCGAGAA
GGGAAGTTTAGAGAAAAAAGAATAAAAAGAAACGAACAAAGCCTCCAAGAAATATGGGAC
TAT
>3__chr7_91651007_91657128
TACTCCAAGCTAGAGGAGGAAATTCAAACCAAAGGCAAAGAAGTTGAAAACTTTGAAAAA
AATTTAGACGAACGTATAACTAGAATCAACAATACAGAGAAGTGCTTAAAGGAGCTGATG
GAGCTGAAAGCCAAGGCT-AAGGACTACGTGAAGAATGCAGAACCCTCAGGAGCTGACGC
GATCAACTGGAAGAAAGGGTATCAGTGATGGAAGATGAAATGAATGAAATGAAGCGAGAA
GGGAAGTTTAGAGAAAAAAGAATAAAAAGAAACGAACAAAGCCTCCAAGAAATATGGGAC
TAT
>3__chr7_146256479_146262636
TACTCCGAGCTACAGGAGGAAATTCCAACCAAAGGCAAAGAAGTTAAAAACTTTGAAAAA
AATTTAGACAAAAGTATAACTAGAATAACCAATACAGAGAAGTGCTTAAAGGAGCTGATG
GAGCTGAAAGCCAAGGCTCGAGAACTACGTGAAGAATGCAGAAGCCTCAGGAGCCAATGC
GATCAACCGGAAGAAAGGGTATCAGTGATGGAAGATGAAATAAATGAAATGAAGCGAGAA
GGGAAGTTTAGAGAAAAAAGAATAAAAAGAAACGAACAAAGCCTCCAAGAAATATGGGAC
TAT
>3__chr7_156394850_156400997
TACTCTGAGCTACAGGAGGAAATTCAAACCAAAGGCAAAGAAGTTGAAAACTTTGAAAAA
AATTTAGACGAATGTATAACTAGAATAACCAATACAGCGAAGTGCTTAAAGGAGCTGATG
GAGCTGAAAGCCAAGGCTCGAGAACTACGTGAAGAATGCAGAAGTCTCAGGAGCCAATGT
GATCAACTGGAAGAAAGGGTTTCAGTGATGGAAGATGAAATGAATGAAATGAAGTGAGAA
GGGAAGTTTAGAGAAAAAAGAATAAAAAGAAATGAACAAAGCCTCCAAGAAATATGGGAC
TAT
>3__chr7_16384263_16390290
TACTCCGAGGTACAGGAGGAAATTCAAGCCAAAGGCAAAGAAGTTAAAAACTTTGAAAAA
AATTTAGACGAATGTATAACTAGAATAACCAATACAGAGAAGTGCTTAAAGGAGCTGATG
GAGCTGAAAGCCAAGGCTCGAGAACTACGTGAAGTATGCAGAAGCCTCAGGAGCCGATGC
GATCAACTGGAAGAAAGGGTATCAGCGATGGAAGATGAAATGAATGAAATGAAGCCAGAA
GGGAAGTTTAGAGAAAAAAGAATAAAAAGAAACGAACAAAGCCTCCAAGAAATATGGGAC
TAT
>3__chr8_122499292_122505456
TACTCCGAGCTACAGGAGGAAATTCAAACCAAAGGCAAAGAAGTTGAAAACTTTGAAAAA
AATTTAGACGTATGTATAACTAGAATAACCAATACAGAGAAGAGCTGAAAGGAGCTGATG
GAGCTGAAAGCCAAGGCTTGAGAACTACTTGAAGAATGCAGAAGCCTCAGGAGCCGATGC
GATCAACTGGAAGAAAGGGTATCAGTGATGGAAGATGAAATGAATGAAGTGAAGTGAGAA
GGGAAGTTTAGAGAAAAAAGAATAAAAAGAAATGAACAAAGCCTCCAAGAAATATGGGAC
TAT
>3__chr8_37436956_37443071
TACTCCGAGCTACAGGAGGAAATTCAAACCAAAGGCAAAGAAGTTAAAAACTTTGAAAAA
AATTTAGACGAATATATAACTAGAATAACCAATACAGAGAAGTGCTTAAAGGAGCTGATG
GAGCTGAAAGCCAAGGCTTGAGAACTACGTGAAGAATGCAGAAGCCTCAGGAGCCGATGC
AATCAACTGGAAGAAAGGGTATCAGTGATGGAAGATGAAATGAATGAAATGAAGCGAGAA
CAGAAGTTTAGAGAAAAAAGAATAAAAAGAAATGAACAAAGCCTCCAAGAAATATGTGAC
TAT
>3__chr8_25568376_25574377
TACTCCAAGCTACAGGAGGAAATTCAAACCAAAGGCAAAGAAGTTAAAAACTTTGAAAAA
AATTTAGATGAATA--TAACTAGAATAACCAATATAGAGAAGTGCTTAAAGGAGCTGATG
GAGCTGAAAGCCAAGGCTCGAGAAGTACGTGAAGAATGCAGAAGCCTCAGGAGCCGATGT
GATCAATTGGAAGAATGGGTATCTGTGATGGAAGATGAAATGAATCAAATGAAACAAGAA
GGGAAGTTTAGAGAAAAAAGAATAAAAAGAAATGAACAAAGCCTCCAGGAATTATGGGAC
TAT
>3__chr7_90943936_90950070
TAC---GAGCTACAGGAGGAAATTCAAACCAAAGGCAGAGAAGTTAAAAACTTTGAAAAA
AATTTAGACGAATGTATAACTAGAATAACCAATACAGACAAGTGCTTAAAGGAGCTGATG
GAGCTGAAAGCCAAGGCTTGAGAACTACGTGAAGAATGCAGAAGCCTCAGGAGCCAACAC
GATCAACTGGAAGAAAGGGTATCAGCGATGGAAGATGAAATGAATGAAATGAAGCGAGAA
GGGAAGTTTAGAGAAAAAAGAATAAAAAGAAATGAACAAAGCCTCCAAGAAATATGGGAC
TAT
>3__chr8_48049497_48055540
TACTCCGAGCTATGGGAGGACATTCAAACCAAAGGCAAAGAAGTTGAAAACTTTGAAAAA
AATTTAAAAGAATGTATAACTAGAATAACCAATACAGAGAAGTGCTTAAAGGAGCTGATG
GAGCTGAAAACCAAGGCTCGAGAACTATGTGAAGAATGCAAAAGCCTCAGGAGCCGATGT
GATCAACTGGAAGAAAGGGTATCAGCGATGGAAGATGAAATGAATGAAATGAAGCAAGAA
GGGAAGTTTAGAGAAAAAAGAATAAAAAGAAACGAGCAAAGCCTCCAAGAAATATGGGAC
TAT
>3__chr8_120537623_120543780
GACTCCGAGCTACAGGAGGAAATTCAAACCAAAGGCAAAGAAGTTAAAAACTTTGAAAAA
AATTTAGAAGAATGTATAACTAGAATAACCAATACAGAGAAGTGCTTAAAGGAGCTGATG
GAGCTGAAAACCAAGGCTCCAGAACTACGTGAAGAATGCAGAAGCCTCAGGAGCCGATGT
GATCAACTGGAAGAAAGGGTATCAGTGATGGAAGATGAAATGAATGAAATGAAGCCAGAA
GGGAAGTTTAGAGAAAAAAGAATAAAAAGAAACGAACAAAGCCTCCAAGAAATATGGGAC
TAT
>3__chr8_120555286_120561307
TACTCCGAGCTACGGGAGGACATTCAAACCAAAGGCAAAGAAGTTGAAAACTTTGAAAAA
AAATTAGAAGAATGTATAACTAGAATAACCAATACAGAGAAGTGCTTAAAGGAGCTGATG
GAGCTGAAAACCAAGGCTCGAGAACTACGTGAAGAATGCAGAAGCCTCAGGAGCCGATGC
AATCAACTGGAAGAAAGGGTATCAGCGATGGAAGATGAAATGAATGAAATGAAGCCAGAA
GGGAAGTTTAGAGAAAAAAGAATAAAAAGAAATGAACAAAGCCTCCAAGAAATATGGGAC
TAT
>3__chr7_37169473_37175621
TA---TGAGCTACAGGAGGAAATTCAAACCAAAGGCAAAGAAGTTAAAAACTTTGAAAAA
AATTTAGACGAATGTATAACTAGAATAACCAATACAGAGAAGTACTTAAAGGAGCTGATG
GAGCTGAAAGCCAAGGTTTGAGAACTACGTGAAGAATGCAGAAGCCTCAGGAGCCAATGC
GATCAACTGGAAGAAAGGATATCAGTGATGGAAGATGAAATGAATGAAATGAAGCGAGAA
GGGAAGTTTAGAGAAAAAAGAATAAAAAGAAATGAACAAAGCCTCCAAGAAATATGGGAC
TAT
>3__chr7_3127706_3133850
TACTCTGAGCTAAAGGAGGAAATTCAAACCAAAGGCAAAGAAGTTGAAAACTTTGAAAAA
AATTTAGATGAATGTATAACTAGAATAACCAATACAGAGAAGTGCTTAAAGGAGCTGATG
GAGCTGAAAGCCAAG-CTCAAGAACTACGTGAAGAATGCAGAAGCCTCAGGAGCTGATGC
GATCAACTGGAAGAAAGAGTATCAGTGATGGAAGATGAAATGAATGAAATGAAGCGAGAA
GGGAAGTTTAGAGAAAAAAGAATAAAAAGAAATGAACAAAGCCTCCAAGAAATATGGGAC
TAT
>3__chr7_32714153_32720317
TACTCCGAGCTACAGGAGGAAATTCAAACCAAAGGCAAAGAAGTTAAAAACTTTGCAAAA
AATTTAGACGAATGTGTAACTAGAATAACCAATACAGAGAAGTGCTTAAAGGAGCTGATG
GAGCTGAAAGCCAAGGCTCAAGAACTACGTGAAGAATGCAGAAGCCTCAGGAGCCAATGC
GATCAACTGGAAGAAAGGGTATCAGTGATGGAAGATGAAATGAATGAAATGAAGCGAGAA
GGGAAGTTTAGAGAAAAAAGAATAAAAAGAAAAGAACAAAGTCTCCAAGAAATATGGGAC
CAT
>3__chr7_23953316_23959461
TACTCCGAGCTACAGGAGGAAATTCAAACCAAAGGCAAAGAAGTTAAAAACTTTGAAAAA
AATTTAGACGAATGTATAACTAGAATAACCAATACAGAGAAGTGCTCAAAGGAGCTGATG
TAGCTGAAAGCCAAGGCTCGAGAACTATGTGAAGAATGCAGAAGCCTCAGGAGCCGATGT
GATCAACAGGAAGAAAGGATATCAGTGATGGAAGATGAAATGAATGAAATGAAGCGAGAA
GGGAAGTTTAGAGAAAAAAGAATAAAAAGAAACGAACAAAGCCTCCAAGAAATATGGGAC
TAT
>3__chr8_59445271_59451355
TACTCCAAGCTACGGGAGGAAATTCAAACCAAAGGCAAAGAAGTTGAAAACTTTGAAAAA
AATTTAGAAGAATGTATAACTAGAGTAACCAATACAGAGAAGTGCTTAAAGGAGCTGATG
GAGCTGAAAACCAAGGCTCGAGAACTATGTGAAGAATGCAGAAGCCTCAGGAGCCAATGT
GATCAACTGGAAGAAAGGGTATCAGCGATGGAAGACAAAGTGAATGAAATGAAGCGAGAA
GGGAAGTTTAGAGAAAAAAGAATAAACAGAAACGAGCAAAGCTTCCAAGAAATATGGGAC
TAT
>3__chr8_24362089_24368212
TACTCCGAGCTACAGGAGGAAATTCAAACCAAAGGCAAAGAAGTTAAAAACTTTGAAAAA
AATTTAGATGAGTGTACAACTAGAATAACCAATACAGAGAAGTGCTTAAAGGAGCTGATG
GAGCTGAAAGCCAAGGCTCGAGAACTACGTGAAGAATGCAGAAGCCTCAGGAGCCGATGT
GATCAATTGGAAGAAAGGGTATCAGTGATGGAAGATGAAATGAATGAAATGAAGCGAGAA
GGGAAGTTTAGAGAAAAAAGAATAAAAAGAAATGAGCAAAGCCTCCAAGAAATATGGGAC
TAT
>3__chr7_90856745_90862760
TACTCCGAGCTATGGGAGGACATTCAAACCAAAGGCAGAGAAGTTGAAAAC--TGAAAAA
AATTTAGAAGAATGTATAACTAGAATAACCAATACAGAGAAGTGCTTAAAGGAGATGATG
GAGCTGAAAACCAAGGCTCGAGAACTACGTGAAGAATGCAGAAGCCTCAGGAGCCGATGT
GATCAACTGGAAGAAAGGGTATCAGCAATGGAAGATGAAATGAATGAAATGAAGCGAGAA
GGGAAGTTTAGAGAAAAAAGAATAAAAAGAAATTAGCAAAGCCTCCAAGAAATATGGGAC
TAT
>3__chr8_119799144_119805273
TATTCCGAGCTACAGGAGGACATTCAAACCAAAGGCAAAGAAGTTGAAAACTTTGAAAAA
AAATTAGAAGAATGTATAACTAGAATAACCAATACAGAGAAGTGCTTAAAGGAGCTGATG
GAGCTGAAAGCCAAGGCTTGAGAACTACGGGAAGAATGCAGAAGCCTCAGGAGCCGATGC
GATCAACTGGAAGAAAGGGTATCAGCAATGGAAGATGAAATGAATGAAATGAAGTGAGAA
GGGAAGTTTAGAGAAAAAAGAATAAAAAGAAATGAACAAACCCTCCAAGAAATATGGGAC
TAT
>3__chr8_2235427_2241455
TACTCCGAGCTACGGGAGGAAATTCAAACCAAAGGCAAAGAAGTGGAAAACTATGAAAAA
AGTTTAGAAGAATGTATAACTAGAATAACCAATACAGAGAACTGCTTAAAGGAGCTGATG
GAGCCGAAAACAAAGGCTCGAGAACTACGTAAAGAATGCAGAAGCCTCAGGAGCCGATGC
TATCAACTGGTAGAAAGGGTATCAGCGATGGAAGATGAAGTGAATGAAATGAAGTGAGAA
GGGAAGTTTAGAGAAAAAAGAATAAAAAGAAATGAGCAAAGCCTCCAAGAAATATGGGAC
TAC
>3__chr7_51868663_51874679
TATTCCGTGCTATGGGAGGACATTCAAACCCAAGGCAAAGAAGTTGAAAACTTTGAAAAA
AATTTAGAAGAATGTATAACTAGAATAACCAATACAGAGAAGTGCTTAAAGGAGCTGATG
GAGCTGAAAACCAAGGCTCACGAACTATGTGAAGAATGCAGAAGCCTCAGGAGCCGATGC
GATCAACTGGAAGAAAGGGTATCAGCGATGGAAGACGAAATGAATGAAATGAAGCAAGAA
GGGAAGTTTAGAGAAAAAAGAATAAAAAGGAATGAGCAAAGCCTCCAAGAAATATGGGAC
TAT
>3__chr8_106870494_106876638
TAC---GAGCTACAGGAGGAAATTAAAACCAAAGGCAAAGAAGTTAAAATCTTTGAAAAA
AATTTAGACGAATGTATAACTAGAATAACCAATACAGAGAAGTGCTTAAAGGAGCTGTTG
GAGCTGAAAGCCAAGGCTCGAGAACTACGTGAAGAATGCAGAAGCCTCAGGAGCCGATGT
GATCAACTAGAAGAAAGGGTATCAGCGATGGAAGATGA---------AATGAAGCGAGAA
GGGAAGTTTAGAGAAAAAAGAATAAAAAGAAACAAACAAAGCCTCCAAGAAATATGGGAC
TAT
>3__chr7_45383632_45389652
TACTCTGAGCTACGGGAGGACATTCAAACCAAAGGCAAAGAAGTTGAAAACTTTGAAAAA
GATTTAGAAGAATGTATAACCAGAATAACCAATACAGAGAAGTGCTTAAAGGAGCTGATG
GAGCTGAAAACCAAGGCTCCAGAACTATGTGAAGAATGCAGAAGCCTCAGGAGCCAATGC
GATCAACTGGAAGAAAGGGTATCAGTGATGGAAGATGAAATGAATGAAATGAAGCAAGAA
GGGAAGTTTAGAGAAAAAAGAATAAAAAGAAACGAGCAAAGCCTCCAAGAAATATGGGAC
TAT
>3__chr7_31625756_31631921
TAC---AAGCTACAGGAGGAAATTCAAACCAAAGGCAAAGAAGTTAAAAACTTTGAAAAA
AATTTAGACGAATGTATAACTAGAATAACCAATACAGAGAAGTGCTTAAAGGAGCTGATG
GAGCTGAAAGCCAAGGCTCAAGAACTATGTGAAGAATGCAGAAGCCTCAGGAGCCAATGC
GATCAACTGGAAGAAAGGGTATCAGTGATGGAAGATGAAATGAATGAAATGAAGCAAGAA
GGGAAGTTTAGAGAAAAAAGAATAAAAAGAAATGAGCAAAGCCTCCAAGAAATATGGGAC
TAT
>3__chr8_132716601_132722617
TACTCTGAGCTACAGGAGGACATTCAAACCAAAGGCAAAGAAGTTGAAAACTTTGAAAAA
AATTTAGAAGAATGTATAACTAGAATAACCAATACAGAGAAGTGCTTAAAGGAGCTGATG
GAGCTGAAAACCAAGGCTCGAGAACTACGTGAAGAATGCAGAAGCCTCAGGAGCTGACGC
GATCAACTGGAAGAAAGGGTATCAGCGATGGAAGATGAAATGAATGAAATGAAGCGACAA
GGGAAGTTTAGAGAAAAAAGAATAAAAAGAAATGAGCAAAGCCTCCAAGAAATATGGGAC
TAT
>3__chr7_31507342_31513367
TACTCCGAGCTATGGGAGGAAATTCAAACGAAAGGCAAAGAAGTTGAAAACTTTGAAAAA
AATTTAGAAGAATGTATAACTAGAATAACCAATACAGAGAAGTGCTTAAAGGAGCTGATA
GAGCTGAAAACCAAGGCTCGAGAACTACGTGAAGAATGCAGAAGCCTCAGGAGCCGATGC
GATCAACTGGAAGAAAGGGTATCAGCGATGGAAGATGAAATGAATGAAATGAAGCGAGAA
GGGAAGTTTAGAGAAAAAAGAATAAAAAGAAATGAGCAAAGCCTCCAAGAAATATGGGAC
TAT
>3__chr7_150034260_150040287
TACTCTGAGCTACCGGAGGACATTCAAACCGAAGGCAGAGAAGTTGAAAACTTTGAAAAA
AGTTTAGAAGAATGTATAACTAGAATAACCCACACAGAGAAGTGCTTAAAGGAGCTGATG
GAGCTGAAAACCAAGGCTCGAGAACTACGTGAAGAATGCAGAAGCCTCAGGAGCCAATGC
GATCAACTGGAAGAAAGGGTGTCAGCAATGGAAGATGAAATGAATGAAATGAAGCGAGAA
GGGAAGTTTAAAGAAAAAAGAATAAAAAGAAATGAGCAAAGCCTCCAAGAAATATAGGAC
TAT
>3__chr8_119629958_119636108
TAC---GAGCTACAGGAAGAAATTCAAACCAAAGGTAAAGAAGTTAAAAACTTTGAAAAA
AATTTAGACGAATGTATAACTAGAATAACCAATACAGAGAAGTGCTTAAAGGAACTGATG
GAGCTGAAAGCCAAGGCTCCAGAACTACATGAAGAATGCAGAAGCCTCAGGAGCCGATGC
GATCAACTGGAAAAAAGGGTATCAGCAATGGAAGATGAAATGAATGAAATGAAGCGAGAA
GGGAAGTTTAGGGAAAAAAGAATAAAAAGAAATGAACAAAACCTCCAAGAAATATGGGAC
TAT
>3__chr8_138116387_138122546
TAC---AAGCTACAAAAGGAAATTCAAACCAAAGCCAAAGAAGTTAAAAACTTTG-AAAA
AATTTAGACAAATGTATAACTAGAATAACCATTACAGAGAAGTGCTTAAAGGAGCTGATG
GAGCTGAAAGCCAAGGCTCGAGAACTATGTGAAGAATGCAGAAGCCTCAGGAGCTGATGC
GATCAACTGGAAGAAAGGGTATCAGTGATGGAAGATGAAATGAATAAAATGAAGCGAGAA
GGGAAGTTTAGAGAAAAAAGAATAAAAAGAAATGAACAAAGCCTCCAAGAAATATGGGAC
TAT
>3__chr8_115244131_115250167
TACTCCGAGCTATGGGAGGAAATTCAAACCAAAGGCAAAGAAGTTGAAAACTTTGAAAAA
AGTTTAGAAGAATGTGTAACTAGAATAACCAATACAGAGAAGTGCTTAAAGGAGCTGATG
GAGCTGAAAACCAAGGCTTGAGAACTACGTGAAGAATGCAGAAGCCTCAGGAGCTGATGC
AATCAACTGGAAGAAAGGGTATCAGTGATGGAAGATGAAGCGAATGAAATGAAGCGAGAA
GGGAAGTTTAGAGAAAAAAGAATAAAAAGAAATGAGCAAAGCCTCCAAGAAATATGGGAC
TAT
>3__chr8_129425070_129431102
TACTCCGAGCTATGGGAGGACAGTCAAACCAAAGGCAAAGAAGTTGAAAACTTTGAAAAA
AATTTAGAAGAATGTATAACTAGAATAACTAATACAGAGAAGTGCTTAAAGGAGCTGATG
GAGCTGAAAGCCAAGGCTCGAGAACTACATGAAGAATGCAGAAGCCTCAGGAGCCGACAC
GATCAACTGGAAGAAAGGGTATCAGCGATGGAAGATGAAGTGAATGAAATGAAGTGAGAA
GGGAAGTTTAGAGAAAAAAGAATAAAAAGAAACGAGCAAAGCCTCCAAGAAATATGGGAC
TAT
>3__chr7_92809213_92815228
TACTCCGAGCTACGGGAGGACATTCAAACCAAAGGCAAAGAAGTAGAAAACTTTGAAAAA
AATTTAGACGAATGTATAAGTAGAATAACCAATACAGAGAAGTGCTTAAAGGAGCTGATG
GAGCTGAAAACCAAGGCTCGAGAACTACGTGAAGAATGCAGAAGCCTCAGGAGCCGATGC
GATCAACTGGAAGAAAGGGTATCAGCGATGGAAGATGAAATGAATGAAATGAAGCGAGAA
GGGAAGTTTAGAGAAAAGAGAATAAAAAGAAATGAACAAAGCCTCCAAGAAATATGGGAC
TAT
>3__chr7_18991221_18997217
TACTCTGAGCTACGGGAGGACATTCAAACGAAAGGCAAAGAAGTTGAAAACTTTGAAAAA
AATTTAGAAGAATGTATAACTAGAATAACCAACACAGAGAAGTGCTTAAAGGAGCTGATG
GAGCTGAAAACCAAGGCTCAAGAACTACGTGAAGAATGCAGAAGCCTCAGGAGCCGATGC
GATCAACTGGAAGAAAGGGTATCAGCAATGGAAGATGAAATCAATGAAATGAAGCGAGAA
GGGAAGTTTAGAGAAAAAAGCATAAGAAGAAATGAGCAAAGCCTCCAAGAAATATGGGAC
TAT
>3__chr7_88018299_88024311
TACTCCGAGCTACGGGAGAACACTCAAACCAAAGGCAAAGAAGTTGAAAACTTTGAAAAA
AATTTAGAAGAATGTATAACGAGAATAACCAATACAGAGAAGTGCTTAAAGGAGCTGATG
GAGCTGAAAACCAAGGCTCGAGAACTACGTGAAGAATGCAGAAGCCTCAGGAGCCGATGT
GATAAACTGGAAGAAAGGGTATCAGCGATGGAAGATGAAATGAATGAAATGAAGCGAGAA
GGGAAGTTTAGAGAAAAAGGAATAAAAAGAAATGAGCAAAGCCTCCAAGAAATATGGGAC
CAT
>3__chr8_139124002_139130007
TACTCCGAGCTACAGGAGGACATTCAAACCAAAGGCAAAGAAGTTGA---------AAAA
AATTTAGAAGAATGTATAACTAGAATAACCAATACAGAGAAGTGCTTAAAGGAGCTGATG
GAGCTGAAAACCAAGGCTCGAGAACTACGTGAAGAATGCAGAAGCCTCAGGAGCCGATGC
GATCAACTGGAAGAAAGGGTATCAGCGATGGAAGATGAAATGAATGAAATGAAGCGAGAA
GGGAAGTTTAGAGAAAAAAGAATACAAAGAAATGAGCAAAGCCTCCAAGAAATATGGGAC
TAT
>3__chr8_127423013_127429024
TACTCCAAGCTACAGGAGGAAATTCAAACCAAAGGCAAAGAAGTTGAAAACTTTGAAAAA
AATTTAGATGAATGGATAACTAGAATAACCAATACAGAGAAGTGCTTAAAGGAGCTGATG
GAGCTGAAAACCAAGGCTCGAGAACTACGTGAAGAATGCAGAAGCCTCAGGAGCCGATGC
GATCAACTGGAAGAAAGGGTTTCAGCGATGGAAGATGAAATGAATGAAATGAAGAGAAAA
GGGAAGTTTAGTGAAAAGAGAATAAAAAGAAACAAGCAAAGCCTCCAAGAAATATGGGAC
TAT
>3__chr7_23327203_23333207
TACTGTGAGCTACGGGAGGAAATTCAAACCAAAGGCAAAGAAGTTGAAAACTTTGAAAAA
AGTTTAGAAGAATGTATAACTAGAATAACCAATACACAGAAGTGCTTAAAGGAGCTGATG
GAGCTGAAAACCAAGGCTCGAGAACTACGTGAAGAATGCAGAAGCCTCAGGAGCCGATGT
GATCAACTGGAAGAAAGGGTATCAGCGATGGAAGATGAAGTGAATGAAATGAAGCAAGAA
GGGAAGTTTAGAGAAAAAAGAATAAAAAGAAACGAGCAAAGCCTCCAAGAAATATGGGAC
TAT
>3__chr8_58233755_58239768
TACTCCGAGCTATGGGAGGACATTTAAACCAAAGGCAAAGAAGTTGAAAACTTTGAAAAA
AATTTAGAAGAATGTATAACTAGAATAACCAATACAGAGAAGTGCTTAAAGGAGCTGATG
CAGCTGAAAACCAAGGCTAGAGAACTACATGAAGAATGCAGAAGCCTCAGGAGCCAATGC
GATCAACTGGAAGAAAGGGTATCAGCGATGGAAGATGAAATGAATGAAATGAAGCGAGAA
GGGAAGTTTAGAGAAAAAAGAATAAAAAGAAACGAGCAAAGCCTCCAAGAAATATGGGAC
TAT
>3__chr7_45953544_45959544
TACTCTGAGCTATGGGAGGAGGTTCAAACCAAAGGCAAAGAAGTTGGAGACTTTGAAAAA
AATTTAGAAGAATGTATAACTAGAATAACCAATACAGAGAAGTGCTTAAAGGAGCTGATG
GAGCTGAAAACCAAGGCTCGAGAACTACGTGAAGAATGCAGAAGCCTCAGGAGTCGATGC
GATCAACTGGAAGAAAGGGTATCAGCGATGGAAGATGAAATGAATGAAATGAAGTGAGAA
GGGAAGTTTAGAGAAAAAAGAATAAAAAGAAACGAGCAAAGCCTCCAAGAAATATGGGAC
TAT
>3__chr8_31828670_31834691
TACTCCGAGCTACGGGAGGACATTCAAATCAAAGGCAAAGAAGTTGAAAACATTGAAAAA
CATTTAGAAGAATGTATAACTAGAATAACCAATACAGAGAAGTGCTTAAAGGAGCTGATG
GAGCTAAAAACCAAGGCTCGAGAACTACGTGAAGAATGCAGAAGCCTCAAGAGCCAATGC
AATCAACTGGAAGAAAGGGTATCAGCGATGGAAGATGAAATGAATGAAATGAAGCAAGAA
GGGAAGTTTAGAGAAAAAAGAATAAAAAGAAATGAGCAAAGCCTCCAAGAAATATGGGAC
TAT
>3__chr8_108971285_108977311
TACTCCGAGCTACGGGAGGACATTCAAACCAAAGGCAAAGAAGTTGAAAACTTTGAAAAA
AATTTAGAAGAATGTATAACTAGAATAACCAATACAGAGAAGTGCTTAAAGGAGCTGATG
GAGCTGAAAACCAAGGCTCCAGAACTACGTGAAGAATGCAGAAGCCTCAGGAGCCGATGC
GATCAACTGGAAGAAAGGGTATCAGCTATGGAAGATGAAATGAATGAAATGAAGCGAGAA
GGGAAGTTTAGAGAAAAAAGAATAAAAAGAAACGAGCAAAGCCTCCAAGAAATATGGGAT
TAT
>3__chr8_27462827_27468869
TACTCCGAGCTATGGGAGGACATTCAAACCAAAGGCAAAGAAGTTGAAAACTTTGAAAAA
AATTTAGAAGAATATATAACTAGAATAACCAATACAGAGAAGTGCTTAAAGGAGCTGATG
GAGCTGAAAACCAAGGCTTGAGAACTACGTGAAGAATGCAGAAGCCTCAGGAGCCGATGC
GATCAACTGGAAGAAAGGGTATCAGCGATGGAAGATGAAATGAATGAAGTGAAGCAAGAA
GGGAAGTTTAGAGAGAAAAGAATAAAAAGAAACGAGCAAAGCCTCCAAGAAATATGGGAC
TAT
>3__chr8_57490335_57496365
TACTCTGAGCTATGGGAGGACATTCAAACCAAAGGTAAAGAAGTTGAAAACTTTGAAAAA
AGTTTAGAAGAATGTATAACCAGAATAACCAATACAGAGAAGTGCTTAAAGGAGCTGATG
GAGCTGAAAACCAAGGCTCGAGAACTACGTGAAGAATGCAGAAGCCTCAGGAGCTGATGC
GATCAACTGGAAGAAAGGGTATCAGTGATAGAAGATGAAATGAATGAAATGAAGCGAGAA
GGGAAGTTTAGAGAAAAAAAAATAAAAAGAAATGAGCAAAGCCTCCAAGAAATATGGGAC
TAT
>3__chr8_116834562_116840577
TACTCTGAGCTACGGGAGGACATTCAAACCAAAGGCAAAGAAGTTGAAAACTTTGAAAAA
AATTTAGAAGAATGTATAACTAGAATAACCAATACAGAGAAGTGCTTAAAGGAGCTGATG
GAGCTGAAAACCAAGGCTCGAGAACTACGTGAAGAATGTAGAAGCCTCAGGAGCCAATGC
GATCAACTGGAAGAAAGGGTATCAGCAATGGAAGATGAAATGAATGAAATGAAGTGAGAA
GGGAAATTTAGAGAAAAAAGAATAAAAAGAAACGAGCAAAGCCTCCAAGAAATATGGGAC
TAT
>3__chr7_8732496_8738523
TACTCTGAGCTACGGGAGGACATTCAAACCAAAGGCAAAGAAGTTGAAAACTTCGAAAAA
AATTTAGAAGAATGTATAACTAGAATAATCAATACAGAGAAGTGCTTAAAGGAGCTGATG
GAGCTGAAAACCAAGGCTCGAGAACTACATGAAGAATGCAGAAGCCTCAGGAGCCGATGC
GATCAACTGGAAGAAAGGGTATCAGTGATAGAAGATGAAATGAATGAAATGAAGCGAGAA
GGGAAGTTTAGAGAAAAAACAATAAAAAGAAAAGAGCAAAGCCTCCAAGAAATATGGAAC
TAT
>3__chr7_27508338_27514338
TACCCCGAGCAACAGGAGGAAATTCAAACCAAAGGCAAAGAAGTTGAAAACTTTGAAAAA
AGTTTAGAAGAATGTATAACTAGAATAACCAATACAGAGAAGTGCTTAAAGGAGCTGATG
GAGCTGAAAACCAAGGCTCGAGAACTACATGAAGAATGCAGAAGCCTCAGGAGCCGATGC
GATCAACTGGAAGAAAGGGTATCAGCGATGGAAGATGAAGTGAATGAAATGAAGTGAGAA
GGGAAGTTTAGAGAAAAAAGAATAAAAAGAAACGAGCAAAGCCTCCAAGAAATATGGGAC
TAT
>3__chr7_96047217_96053220
TACTCCGAGCTACAGGAGGACATTCAAACCAAAGGAAAAGAAGTTGAAAACTTTGAAAAA
AATTTAGAAGAATGTATAACTAGAATAATCAATACAGAGAAGTGCTTAAAGGAGCTGATG
GAGCTGAAAACCAAGGCTCGAGAACTATGTGAAGAATGCAGAAGCCTCAGGAGCCAATGC
GGTCAACTGGAAGAAAGGGTATCACCGATGGAAGATGAAATGAATGAAATGAAGCGAGAA
GGGAAGTTTAGAGAAAAAAGAATAAAAAGAAACGAGCAAAGCCTCCAAGAAATATGGGAC
TAT
>3__chr8_21739178_21745197
TACTCCGAGCTACGGGAGGACATTCAAACCAAAGGCAAAGAAGTTGAAAACTTTGAAAAA
CATTTAGAAGAATGTATAACTAGAATAACCAATACAGAGAAGTGCTTAAAGGAGCTGATG
GAGCTGAAAACCAAGGCTCGAGAACTACGTGAAGAATGCAGAAGCCTCAGGAGCTGATGC
AATCAACTGGAAGAAAGGGTATCAGTGATGGAAGATGAAATGAATGAAATGAAGCGAGAA
GGGAAGTTTAGAGAAAAAAGAATAAAAAGAAACGAGCAAAGCCTCCAAGAAATATGGGAC
TAT
>3__chr7_57108181_57114201
TACTCCGAGCTACAGGAGGACATTCAAACCAAAGGCAAAGAAGTTGAAAACTTTGAAAAA
AATTTAGAAGAATGTATAACTACAATAACCAATACAGAGAAGTGCTTAAAGGAGCTGATG
GAGCTGAAAACCAAGGCTCGAGAACTACGTGAAGAATGCAGAAGCCTCAGGAGCCGATGC
GATCAACTGGAAGAAAGGGTATCAGCAATGGAAGATGAAATGAATGAAATGAAGCGAGAA
GGGAAGTTTAGAGAAAAAAGAAGAAAAAGAAATGAGCAAAGCCTCCAAGAAATATGGGAC
TAT
>3__chr7_62632096_62638120
TACTCCGAGCTACAGGAGGACATTCAAACCAAAGGCAAAGAAGTTGAAAACTTTGAAAAA
AATTTAGAAGAATGTATAACTAGAATAACCAATACAGAGAAGTGCTTAAAGGAGCTGATG
GAGCTGAAAACCAAGGCTCGAGAACTACGTGAAGAATGCAGAAGCCTCAGGAGCCGATGC
GATCAACTGGAAGAAAGGGTATCAGCAATGGAAGATGAAATGAATGAAATGAAGCGAGAA
GGGAAGTTTAGAGAAAAAAGAAGAAAAAGAAATGAGCAAAGCCTCCAAGAAATATGGGAC
TAT
>3__chr7_83516964_83522982
TACTCTGAGCTACGGGAGGACATTCAAACCAAAGGCAAAGAAGTTGAAAACTTTGCAAAA
AATTTAGAAGAATGTATAACTAGAATAACCAATACAGAGAAGTGCTTAAAGGAGCTGATG
GAGCTGAAAACCAAGGCTCGAGAACTACATGAAGAATGCAGAAGTCTCAGGAGCCGATGC
GATCAACTGGAAGAAAGGGTATCAGCGATGGAAGATGAAAT---------GAAGCGAGAA
GGGAAGTTTAGAGAAAAAAGAATAAAAAGAAATGAGCAAAGCCTCCAAGAAATATGGGAC
TAT
>3__chr8_129826032_129832061
TACTCTGAGCTATGGGAGGACATTCAAACCAAAGGCAAAGAAGTTGAAAACTTTGAAAAA
AATCTAGAAGAATGTATAACTAGAATAACCAATACAGAGAAGTGCTTAAAGGAGCTGACG
GAGCTGAAAGCCAAGGCTCCAGAACTACGTGAAGAATGCAGAAGACTCAGGAGCCGATGC
GATCAACTGGAAGAAAGGGTATCAGCGATGGAAGATGAAATGAATGAAATGAAGCGAGAA
GGGAAGTTTAGAGAAAAAAGAATAAAAAGAAATGAGCAAAGCCTCCAAGAAATATGGGAC
TAT
>3__chr8_14705097_14711123
TACTCTGAGCTACGGGAGGACATTCAAACCAAAGGCAAAGAAGTTGAAAACTTTGAAAAA
AATTTAGAAGAATGTATAACTAGAATAACCAATACAGAGAAGTGCTTAAAGGAGCTGATG
GAGCTGAAAACCAAGGCTCGAGAACTCCGTGAAGAACGCAGAAGCCTCAGGAGCCGATGC
GATCAACTGGAAGAAAGGGTATCAGCAGTGGAAGATGAAATGAATGAAATGAAGCGAGAA
GGGAAGGTTAGAGAAAAAAGAATAAAAAGAAATGAGCAAAGCCTCCAAGAAATATGGGAC
TAT
>3__chr7_80180358_80186397
TACTCTGAGCTACAGGAGGACATTCAAACCAAAGGCAAAGAAGTTGAAAACTTCGAAAAA
AACTTAGAAGAATGTATAACTAGAATAACCAATACAGAGAAGTGCTTAAAGGAGCTGATG
GAGCTGAAAACCAAGGCTCGAGAACTATGTGAAGAATGCAGAAGCCTCAGGAGCCGATGC
GATCAACTGGAAGAAAGGGTATCAGCAATGGAAGATGAAATGAATGAAAGGAAGCGAGAA
GGGAAGTTTAGAGAAAAAAGAATAAAAAGAAATGAGCAAAGCCTCCAAGAAATATGGGAC
TAT
>3__chr8_108322013_108328017
TACTCTGAGCTACGGGAGGACATTCAAACCAAAGGCAAAGAAGTTGAAAACTTTGAAAAA
AATTTAGAAGAATGTATAACTAGAATAACCAATACAGAGAAGTGCTTAAAGGAGCTGATG
GAGCTGAAAACCAAGGCTCGAGAACTACGTGAAGAATGCAGAAGCCTCAGGAGCCAATGC
AATCAACTGGAAGAAAGGGTATCAGCAATGGAAGATGAAATGAATGAAATGAAGCGAGAA
GGGAAGTTTAGAGAAAAAAGAATAAAAAGAAATGAGCAAAGCCTCCAAGAAATATGAGAC
TAT
>3__chr8_115661784_115667776
TACTCTGAGCTATGGGAGGACATTCAAACCAAAGGCAAAGAAGTTGAAAACTTTGAAAAA
AATTTAGAAGAATGTATAACTAGAATAAACAATACAGAGAAGTGCTTAAAGGAGCTGATG
GAGCTGAAAACCAAGGCTCGAGAACTACGTGAAGAATGCAGAAGCCTCAGGAGCCGATGC
AATCAACTGGAAGAAAGGGTATCAGCAATGTAAGATGAAATGAATGAAATAAAGCGAGAA
GGGAAGTTTAGAGAAAAAAGAATAAAAAGAAATGAGCAAAGCCTCCAAGAAATATGGGAC
TAT
>3__chr7_32470666_32476702
TACTCCGAGCTACAGGAGGAAACTCAAACCAATGGCAAAGAAGTTAAAAACTGTGAAAAA
AAATTAGATGAATGGATAACTAGAATAACCAATGCAGAGAAGTCCTTAAAGGAGCTGATG
GAGCTGAAAGCCAAGGCTCAAGAACTATGTGAAGAATGCAGAAGCCTCAGGAGCCAATGC
AATCAACTGGAAGAAAGGGTATCAGCAATGGAAGATGAAATGAATGAAATGAAGCGAGAA
GGGAAGTTTAGAGAAAAAAGAATAAAAAGAAACGAGCAAAGCCTCCAAGAAATATGGGAC
TAT
>3__chr7_34912377_34918405
TACTCTGAGCTACGGGAGGACATTCAAACCAAAGGCAAAGAAGTTGAAAACTTTGAAAAA
AATTTAGAAGAATGTATAACTAGAATAACCAATACAGAGAAGTGCTTAAAGGAGCTGATG
GAGCTGAAAACCAAGGCTCGAGAACTACATGAAAAATGCAGAAGCCTCAGGAGCCGATGC
GATCAACTGGAAGAAAGGGTATCAGCAATGGAAGATGAAATGAATGAAATGAAGCGAGAA
GAAAACTTTAGAGAAAAAAGAATAAAAAGAAACGAGCAAAGCCTCCAAGAAATATGGGAC
TAT
>3__chr7_8304226_8310295
TACTCTGAGCTACGGGAGGACATTCAAACCAAAGGCAAAGAAGTCGAAAACTTTGAAAAA
AATATAGAAGAATGTACAACTAGAATAACCAATACAGAGAAGTGCTTAAAGGAGCTGATG
GAGCTGAAAACCAAGGCTCGAGAACTACGTGAAGAATGCAGAAGCCTCAGGAGCTGATGT
GATCAAGTGGAAGAAAGGGTATCAGCAATGGAAGATGAAATGAATGAAACGAAGCGAGAA
GGAAAGTTTAGAGAAAAAAGAATAAAAAGAAACGAGCAAAGCCTCCAAGAAATATGGGAC
TAT
>3__chr7_14319411_14325440
TACTCTGAGCTACGGGAGGACATTCAAACCAAAGGCAAAGAAGTTGAAAACTTTGAAAAA
AATTTAGAAGAATGTATAACTAGAATAACCAATACAGAGAAGTGCTTAAAGGAGCTGATG
GAGCTGAAAACCAAGGCTCGAGAACTACGTGAAGAATGCAGAAGGCTCAGGAGCCGATGT
GATCAACTGGAAGAAAGGGTATCAGCAATGGAAGATGAAATGAATGAAATGAAGGGAGAA
GGAAAGTTTAGAGAAAAAAGAATAAAAAGAAATGAGCAAAGCCTCCAAGAACTACGGGAC
TAT
>3__chr7_34206351_34212414
TACTCTGAGCTATGGCAGGACGTTCAAACCAAAGGCAAAGAGGTTGAAAACTTTGAAAAA
AATTTAGAAGAATGTATAACTAGAATAACCAATACAGAGAAGTGCTTAAAGGAGCTGATG
GAGCTGAAAACCAAGGCTCGAGAACTACGTGAAGAATGCAGAAGCCTCAGGAGCCGATGT
GATCAACTGGAAGAAAGGGTATCAGCAATGGAAGATGAAATGAATGAAATCAAGCGAGAA
GGAAAGTTTAGAGAAAAAAGAATAAAAAGAAATGAGCAAAGCCTCCAAGAAATATGGGAC
TAT
>3__chr7_37618169_37624200
TACTCTGAGCTACGGGAGGACATTCAAACCAAAGGCAAAGAAGTTGAAAACTTTGAAAAA
AATTTAGAAGAATGTATAACTAGAATAACCAATACAGAGAAGTGCTTAAAGGAGCTGATG
GAGCTGAAAACCAAGGCTCGAGAACTACGTGAAGAATGCAGAAGCCTCCGGAGCCGATGC
GATCAACTGGAAGAAAGGGTATCAGCGATGGAAGATGAAATGAATGAAATGAAGCGAGAA
GGAAAGTTTAGAGAAAAAAGAATAAAAAGAAATGAGCAAAGCCTCCAAGAAATATGGGAC
TAT
>3__chr8_60243769_60249792
TACTCTGAGCTACAGGAGGACATTCAAACCAAAGGCAAAGAAGTTGAAAACTTTGAAAAA
AATTTAGAGGAATGTATAACTAGAATAACCAATACAGAGAAGTGTTTAAAGGAGCTGATG
GAGCTGAAAACCAAGGCTCGAGAACTACGTGAAGAATGCAGAAGCCTCAGGAGCCGATGC
GATCAACTGGAAGAAAGGGTATCAGTGATGGAAGATGAAATGAATGAAATGAAGCGAGAA
GGGAAGTTTAGAGAAAGAAGAATAAAAAGAAATGAGCAAAGCCTCCAAGAAATATGGGAC
TAT
>3__chr7_95299217_95305240
TACTCTGAGCTACGGGAGGACATTCAAACCAAAGGCAAAGAAGTTGAAAACTTTGAAAAA
AATTTAGAAGAATGTATAACTAGAATAACCAATACAGAGAAGTGCTGAAAGGAGCTGATG
GAGCTGAAAACCAAGACTCAAGAACTACGTGAAGAATGCAGAAGCCTCAGGAGCCAATGC
AATCAACTGGAAGAAAGGGTATCAGCAATGGAAGATGAAATGAATGAAATGAAGCAAGAA
GGGAAGATTAGAGAAAAAAGAATAAAAAGAAATGAGCAAAGCCTCCAAGAAATATGGGAC
TAT
>3__chr7_22534441_22540475
TACTCTGAGCTACGGGAGGACATTCAAACCAAAGGCAAAGATGTTGAAAACTTTGAAAAA
AATTTAGAAGAATGTATAACTAGAATAACCAATACAGACAAGTGCTTAAAGGAGCTGATG
GAGCTGAAAACCAAGGCTCGAGAACTACGTGACGAATGTACAAGCCTCAGGAGCCGATGC
GATCAACTCGAAGAAAGGGTATCAGCAATGGAAGATGAAATGAATGAAATGAAGCAAGAA
GGGAAGTTTAGAGAAAAAAGAATAAAAAGAAATGAGCAAAGCCTCCAAGAAATATGGGAC
TAT
>3__chr7_76195739_76201766
TACTCTGAGCTATGGGAGGACATTCAAACCAAAGGCAAAGAAGTTGAAAACTTTGAAAAA
AATTGAGAAGAATGTATAACTAGAATAACCAATACAGAGAAGTGCTTAAAGGAGCTGATG
GAGCTGAAAACCAAGGCTCGAGAACTACGTGAAGAATGCAGAAGCCTCAGGAGCCGATGC
GATCAACTGGAAGAAAGGGTATCAGCAATGGAAGATGAAATGAATGAAATGAAGTGAGAA
GGGAAGTTTAGAGAAAAAAGAATAAAAAGAAATGAGCAAAGCCTCCAAGAAATATGGGAC
TAT
>3__chr7_82491349_82497376
TACTCTGAGCTACGGGAGGATATTCAAACCAAAGGCAAAGAAGTTGAAAACTTTGAAAAA
AATTTAGAAGAATGTAGAATTAGAATAACCAATACAGAGAAGTGCTTAAAGGAGCTGATG
GAGCTGAAAACCAAGGCTCGAGAACTACGTGAAGAATGCAGAAGCCTCAGGAGCCGATGC
GATCAACTGGAAGAAAGGGTATCAGCAATGGAAGATGAAATGAATGAAATGAAGCGAGAA
GGGAAGTTTAGAGAAAAAAGAATAAAAAGAAATGAGCAAAGCCTCCAAGAAATATGGGAC
TAT
>3__chrX_101332688_101338829
TTCTCCAAGCTAAAGGAGGATGTTTGAACACATTGCAAAGAAGCTAAAAACCTTGAAAAA
AGATTAGACAAAAGGCTAACTAGAATAAACAGTGCAGAGAAGAACTTAAATGACCTGATG
GAGCTGAAAACCATGGCATGAGAACTATGTGACGCATGCACAAGCTTAAGTAGTTGATTT
GATCAAGTGGAAGAAAGGGTATCAGTGATTGAAGATAAAGTGAATAAAATGAAGCAAGAA
GAGAAGTTTAGAGAAAAAAGAGTACAAAGAAACGAACAAAGCCTCCAAGAAATATGGGAC
TAT
>3__chrX_101715885_101722032
TTCTCCGAGCTAAAGGAGGAAGTTTGAACCCACCCCAAAGAAGTAAAAAACCTTGGAAAA
AGATTACACGAATGCCTAACTAGAATAACCAATGCAGAGAAGTCCTTAAAGGACCTGATG
GAGCTGAAAACCATGGTACGAGAACTACGTGAAAAATGCACAAGCTTCAGCAGCCGATTC
GATCAACTGGAAGAAAGGGTATCAGTGATTGAAGATCAAATGAATGAAATGAAATGAGAA
GAGAAGTTTAGAGAAAAAAGAATAAAAAGAAATAAACAAAGCCTCCAAGAAATATGGGAC
TAT
>3__chrX_101372129_101378263
TACTCCGAGCTGCAGGAGGAAGTTCAAACCACTGGCAAAGAAGTTAGAAACTTTGAAAAA
AAATTAGACGAATGGATAACTAGAATAATCAATGCAGAGAAGTCCTTAAAGGACCTGATG
GAGCTGAAAACCATGGCACGAGAACTACGTAACGAATGCACAAGGCTCAGTAACCGATGC
AATCAACTGGAAGAAAGGGTATCAGCAATGGAAGATGAAATGAATCATATGAAGCGTGAA
GAGAAGTTTAGAGAAAAAAGAA-AAAAAGAAACGAACAAAGCCTCCAAGAAACATGGGAC
TAT
>3__chrX_101592073_101598205
TACTCCGAGCTGCAGGAGGAAGTTCAAACCACTGGCAAAGAAGTTAGAAACTTTGAAAAA
AAATTAGACGAATGGATAACTAGAATAATCAATGCAGAGAAGTCCTTAAAGGACCTGATG
GAGCTGAAAACCATGGCACGAGAACTACGTAACGAATGCACAAGGCTCAGTAACCGATGC
AATCAACTGGAAGAAAGGGTATCAGCAATGGAAGATGAAATGAATCATATGAAGCGTGAA
GAGAAGTTTAGAGAAAAAAGAA-AAAAAGAAACGAACAAAGCCTCCAAGAAACATGGGAC
TAT
>3__chr9_69101499_69107614
TGCTCCAAGCTACAGGAGGAAATTCAAACCAAAGGCAAAGAAGTTAAAAACTTTGAAAAA
AATTTAGAAGAATGTATATCTAGAATAACCAATAAAGAGAAGTACTGAAAGGAGCTGATG
GAGCTGAAAGCCAAGGCTCGAGAACTACATGAAGAATGTGGAAGCCTCAGGAGCCAATGC
GATCAACTGGAAGAAAGGGTATAAGTGATGGAAGAAGAAATGAATGAAATGAAGTGAGAA
GGGAAGTTTAGAGAAAAAATAATAAAATGAAATGAACAAA-CCTCCAAGAAATATGGGAC
TAT
>3__chr9_68278831_68284969
TACTCCAAGCTACAGAAGGAACTTCAAACCAAAGGCAAAGAAGTTGAAAACTTTGAAAAA
AATTTAGACGAATGTATAACTAGAATAACCAATACAGAGAAGTGCTTAAAGGATCTGATG
GAGCTGAAAGCCAAGGCTCGAGAACTACGTGAAGAACGCAGAAGCCTCAGGAGCCAATGC
GATTAACTGGAAGAAAGGGTATCAGAGATGGAAGATGAAATGAATGAAATGAAGCGAGAA
GGGAAGTTTAGAGAAAAAAGAATAGAAAGAAATGAACAAAGCCTCCAAGAAATATGCGAC
TAT
>3__chr9_100310381_100316502
TACTCCGAGCTACAGGAGGAAATTCGAACCAATGGCAAAGAAGTTAAAAGCTTTGAAAAA
AAATTAGACGAATGGATAACTAGAATAACCAATGCAGAGAAGTCCTTAAAGGACCTGATG
GAGCTGAAAACCAAGGCACGAGAGCTACGTGACGAATGCACAAACCTCAGTAGCCAATGC
GATCAACTGGAAGAAAGGGTATCAGGGATGGAAGATGAAATGAATGAAATGAAGTGAGAA
GAGAAGTTTAGAGAAAAAAGAATAAAAAGAAATGAACAAAGTCTCCAAGAAATATGGGAC
TAT
>3__chr9_1739541_1745665
TACTCCGAGATACAGGAGGAAATTCTAACCAAAGGCAAAGAGGTTGAAAACCTTGAAAAA
AATTTAGATGAATGTATAACTAGAATAACCAATACAGAGAAGTGCTTAAAGGAGCTGATG
GAGATGAAAGCCAAGGCTCAAGAACTACTTGGAGAATGCAGAAGCCTCAGGAGCCGATGC
GATCAACTGGAAGTAAGGGTATCAGCGATGGAAGATGAAATGAATGAAATGAAGTGAGAA
GGGAAGTTTAGAGAAAAAAGAATAAAAAGAAACGAACAAAGCCTCCAAGAAATATGGGAC
TAT
>3__chr8_91474791_91480934
TACTCCAAGCTACAGGAGGAAATTCAAACCAAAGGCAAAGAAGTTAAAAACTTTGAAGAA
AATTTAGATGAATGTATAACTAGAATAACCAATACAGAGAAGTGCTTAAAGGAGCTGATG
GCAGTGAAAGCCAAGGCTCGAGAACTATGTGAAGAATGCAGAAGCCTCAGGAGCTGATGC
GATCAACTGG-AGAAAGGGTATCAGTGATGGAAGATGAAATGAATGAAATGAAGCGAGAA
GGGAAGTTTAGAGAAAAAAGAATAAAAGGAAACGAACAGAGCCTCCAAGAAATATGGGAC
TAT
>3__chr8_90299535_90305708
TACTCCGAGCTACAGGAGGAAATTCAAACCAAAGGCAAAGAAGTTGAAAACTTTGAAAAA
AATTTTGATGAATGTATAACTAGAGTAACCAATACAGAGAAGTGCTTAAAGAAGCTGATG
GAGCTGAAA-CCAAGGCTCAAGAACTACGTGAAGAATGCAGAAGCCTCAGGAGCTGATGC
GATCAACTGGAAGAAAGGGTATCAGTGATGGAAGACGAAATGAATGAAATGAAGCGAGAA
GGGAAGTTTAGAGAAAAAAGAATAAAAAGAAATGAACAAAGCCTCCAAGAAATATGGGAC
TAT
>3__chr9_31046093_31052220
TACTCCGAGCTACAGGAGGCAATTCAAACCAAAGGCAAGGAAGTTAAAAACTACGAAAAA
AATTTAGACGAATGTATAACTAGAATAACCAATACAGAGAAGTGCTTAAAGGAGCTGATG
GAGCTGAAAGCCAAGGCTCGAGAACTACGTGAAGAATGCAGAAGCCCCAGGAGCCGATGC
GATCAACTGGAAGAAAGGGTATCAGTGATGGAAGATGAAATGAATGAAATGAAGCGAGAA
GGGAAGTTTAGAGTAAAAAGAATAAAAAGAAACAAACAAAGCCTCCAAGAAATATGGGAC
TAT
>3__chr9_15618036_15624185
TACTCCGAGCTACAAGAGGAAATTCAAACCAAAGGCAAAGAAGTTGAAAACTTTGAAAAA
AATTTAGACGAATGTA----TAGAATAACCAATACAGAGAAGTGCTTAAAGGAGGTGATG
GAGCTGAAAGCCAAGGCTCGAGAACTACGTGAAGAATGCAGAAGCCTCAGGAGCCGATGC
TATCAACTGGAAGAAAGGGTATCAGTGATTGAAGATCAAATGAATGAAATGAAGCAAGAA
GGGAAGTTTAGAGAAAAAAGAATAAAAAGAAACGAACAAAGCCTCCAGGAAATATGGGAC
TAT
>3__chr8_99731755_99737899
TACTCTGAGCTACAGGAGGAAATTCAAACCAAAGGCAAAGAAGTTGAAAACTTTCAAAAA
AATTTAGACGAATGTATAACTAGAATAACCAATATAGAGAAGTGCTTAAAGGAGCTGATG
GAGCTGAAAGCCAAGGCTCGAGAACTACGTGAAGAATGCAGAAGCCTCAGGAGCTGATGT
GATCAACTGGAAGAAAGGGTATCAGTGATGGAAGATGA---------AATGAAGCGAGAA
GGGAAGTTTAGAGAAAAAAGAATGAAAAGAAATGAACAAAGCCTCCAAGAAATATGGGAC
TAT
>3__chr8_99775770_99781922
TACTCCAAGCTACAGGAGGAAATTCAAACCAAAGGCAAAGAAGTTGAAAACTTTGAAAAA
AATTTAGAAGAATGTATAACTAGAATAACCAATACAGAGAAGTGCTTAAAGGAGCTGATG
GAGCTGAAAGCCAAGGCTCGAGAACTACGTGAAGAATGCAGAAGCCTCAGGAGCCGATGC
GATCAACTGGAAGAAAGGGTATCAGTGATGGAAGACGAAATGAATGAAATGAAGCGAGAA
GGGAAGTTTAGAG-AAAAAGAACAAAAAGAAATGAACAAAGCCTCCAAGAAATATGGGAC
TAT
>3__chr8_99820010_99826149
TACTCCAAGCTACAGGAGGAAATTCAAACCAAAGGCAAAGAAGTTGAAAACTTTGAAAAA
AATTTAGACGAATGTATAACTAGAATAACCAATACAGAGAAGTGCTTAAAGGAGCTGATG
GAGCTGAAAGCCAAGGCTCGAGAACTACGTGAAGAATGCAGAAGCCTCAGGAGCCGATGC
GATCAACTGGAAGAAAGGGTATCAGTGATGGAAGACGAAATAAATGAAATGAAGCGAGAA
GGGAAGTTTAGAG-AAAAAGAACAAAAAGAAATGAACAAAGCCTCCAAGAAATATGGGAC
TAT
>3__chr9_30775048_30781207
TACCCTGAGCTACAGGAGGAAATTCAAACCAAAGGAAAAGAAGTTGAAAACTTTGAAAAA
AATTTAGACAAATGTATAACTAGAATAACCAAAACAGAGAGGTGCTTGAAGGAGCTGATG
GAGTTGAAAGCCAACGCTCGAGAACTACGTGAAGAATGCAGAAGCCTCAGGAGCCGATGC
GATCAACTGGAAGAAAGGGTATCAGTGATGGAAGATGAAATGAATGAAATGAAGTGAGAA
GGGAAGTTTAGACAAAAAAGAATAAAAAGAAACAAACAAAGCCTCCAAGAAATATGGGAC
TAT
>3__chr9_20092713_20098856
TACTCCAAGCTACAGGAGGAAATTCAAACCAAAGGCAAAGAAGTTAAAAACTTTAAAAAA
AATTTAGAAGAATGTATAACTAGAATAACCAAAACAGAGAAGTGCTTAAAGGAGCTGATG
GAGCTGAAAGCCAAGGCTCAAGAACTACATGAAGAATGCAGAAGCCTCAGCAGCCGATGC
GATCAACTGGAAGAAAGGGTATCAGTGATGGAAGATGAAATGAATGAAATGAAGTGAGAA
GGGAAGTTTAGAGAAAAAATAATAAAAAGAAATGAACAAAGCCTCCAAGAAATATGGGAC
TAT
>3__chr9_31922202_31928373
TACTCCGAGCTACAGAAGGAAATTCAAACCAAAGGCAAAGAAGTTCAAAAGTTTCAAAAA
AATTTACACGAATGTATAACTAGAATAACCAATACAGAGAAGTGCTTAAAGGAGCTGATG
GAGCTGAAAGCCAAGGCTCGAGAACTAAGTGAAGAATGCAGAAGCCTCAGGAGCCGATGC
CATCAACTGGAAGAAAGGGTATCAGTGATGGAAGATGAAATGAATGAAATGAAGCATGAA
GGGAAGCTTAGAGAAAAAAGAATAAAAAGAAATGAACAAAGCCTCCAAGAAATATGGGAC
TAT
>3__chr8_60956970_60963121
TACTCCGAGCTACAGGAGGAAATTCAAACCAAAGGCAAAGAAGTTAAAAA-TTTGAAAAA
AATTTAGACAAATGTATAACTAGAATAACCAATACAGAGAAGTGCTTAAAGGAGCTGATG
GAGCTGAAAGCCAAGACTCGAGAACTACGTGAAAAATGCAGAAGCCTCAGGAACTGATGC
AATCAACTGGAAGAAAGGGTATCAGTGATGGAAGATGAAATGAATGAAAAGAAGCGAGAA
GGGAAGTTTAGAGAAAAAAGAATAAAAAGAAACAAACAAAGCCTCCAAGAAATATGGGAC
TAT
>3__chr9_28979908_28986026
TACTCCGAGCTACAGGAGGAAATTCAAACCAAAGGCAAAGAAGTTAAAAACTATCACAAA
AATTTAGACGAATGTATAACTAGAATAACCAATACAGAGAAGTGCTTAAAGGAGCTGATG
GAGCTGAAAGCCATGGCTCGAGAACTACGTGAAGAATGCAGAAGCCTCAGGAGCCGACGC
GATCAACTGGAAGAAAGGGTATCAGCAATGGAAGATGAAATGAATGAAATGAAGCGAGAA
GGGAAGTTTAGAGAAAAAAGAATAAAAAGAAACGAACAAAGCCTCCAAGAAATATGGGAC
TAT
>3__chr8_89935986_89942130
TACTCCGAGCTACAGGAGGAAATTCAAACCAAAGGCAAAGAAGTTGAAAACTTTGAAAAA
AAATTAGACAAATGTATAACTAGAATAACCAATACAGAGAAGTGCTTAAAGGAGCCGATG
GAGCTGAAAGCCAAGGCTCGAGAACTACGTGAAGAATGCAGAAGCCTCAGGAGCCCATGC
GATCAACTAGAAGAAAGGGTATCAGTGATGGAAGATGAAATGAATGAAATGAAGCGAGAA
GGGAAGTTTAGAGAAAAAAGAATAAAAAGAAACGAACAAAGCCTCCAAGAAATATGAGAC
TAT
>3__chrX_100721669_100727825
TACTCCGAGCTATAGGAGGAAATTCAAACCAAAGGCAAAGAAGTTGAAAACTTTGAAAAA
AATTTAGACGAATGTATGACTAGAATAACCAATACAGAGCAGTGCTTAAAGGAGCTGATG
GAGCTGAAAGCCAAGGCTCAAGAACTACGTGAAGAATGCAGAAGCCTCAGGAGCCGATGC
GATCAACTGGAAGAAAGGGTATCAGTGATGGAGGATGAAATGAATGAAATGAAGTGAGAA
GGGAAGTTTAGAGAAAAAAAAATAAAAAGAAATGAACAAAGCCTCCAAGAAATATGGGAC
TAT
>3__chr9_105408386_105414538
TACTCTGAGCTACAGGAGGAAATTCAAACCAAAGGCAAAGAAGTTGAAAACTTTGAAAAA
AATTTAAACGAATGTATAACTAGAATAACCAATACAGAGAAGTGCTTAAAGGAGCTGATG
GAGCTGAAAACCAAGGCTCAAGAACTACGTGAAGAATGCAGAAGCCTCAGGAGCTGATGC
GATCAACTGGAAGAAAGGGTATCAGTGATGGAAGATGAAATGAATGAAATGAAGCAAGAA
GGGAAGTTTAGAGAAAAAAGAATAAAAAGAAATGAACAAAGCCTCCAAGAAATATGGGAC
TAT
>3__chr9_83237032_83243172
TACTCCAAGCTATAGGAGGAAATTCAAACCAAAGGCAAAGAAGTTAAAAACTTTGTAAAA
AATTTAGATGAATGTATAACTAGAATAACCAATACAGAGAAGTGCTTAAAGGAGCTGATG
GAGCTGAAAGCCAAGGCTCGAGAACTATGTGAAGAATGCAGAAGCCTCAGGAGCTGATGC
GATCAACTGGAAGAAAGGGTATCAGTGATGGAAGATGAAATGAATGAAATGAAGCGAGAA
GGGAAGTTTAGAGAAAAAAGAATAAAAAGAAATGAACAAAGCCTCCAAGAAATATGGGAC
TAT
>3__chrX_107406902_107413043
TACTCCGAGCTACAGGAGGAAATTCAAACCAAAGGCAAAGAAGTTGAAAACTTTGAAAAA
AATTTAGACGAAAGTATAACTAGAATAATCAATACAGAGAAGTGCTTAAAGGAGCTGATG
GAGATGAAAGCCAAGGCTCAAGAACTACATGAAGAGTGCAGAAGCCTCAGGAGCCGATGC
AATCAACTGGAAGAAAGGGTATCAGTGATGGAAGATGAAATGAATGAAATGAAGCAAGAA
GGGAAGTTTAGAGAAAAAAGAATAAAAAGAAACAAACAAAGCCTCCAAGAAATATGGGAC
TAT
>3__chr9_14860655_14866829
TACTTAGAGCTACAGGAGGAAATTCAAACCAAAGGCAAAGAAGTTAAAAACTTTAAAAAA
AATTTAGACGAATGTGTAACTAGAATAACCAATACAGAGAAGTGCTTAAAGGCACTGATG
GAGCTGAAAGCCAAGGCTCGAGAACTACGTGAAGAATGCAGAAGCCTCAGGAGCCGATGC
GATCAACTGGAAGAAAGGGTATCAGTGATGGAGGATGAAATGAATGAAATGAAGTGAGAA
GGGAAGTTTAGAGAAAAAAGAATAAAAGGAAATGAACAAAGCCTCCAAGAAATATGGGAC
TAT
>3__chr8_81057067_81063222
TACTCCGAGCTACAGGAGGAAACCCAAACCAAAGGCAAAGAAGTTGAAAACTTTGAAAAA
AATTTAGACGAATGTATAACTAGAATAACCAATACAGAGAAGTGCTTAAAGGAGCTGACA
GAGCTGAAAGCCAAGGCTCGAGAACTACGTGAAGAATGCAGAAGCCTCAGGAGCTGATGC
GATCAACTGGAAGAAAGGGTATCAGTGATGGAAGATGAAATGAATGAAATGAAGTGAGAA
GGGAAGTTTAGAGAAAAAAGAATAAAGAGAAACGAACAAAGCCTCCAAGAAATATGGGAC
TAT
>3__chr9_77505837_77511983
TACTCTAAGCTACAGGAGGAAATTCAAACCAAAGGAAAAGAAGTTGAAAACCTTGAAAAA
AATTTAGACTAATGTGTAACTAGAATAACCAATACAGAGAAGTGCTTAAAGGAGCCAATG
GAGCTGAAAGCCAAGGCTCGAGAACTACGTGAAGAATGCAGAAGCCTCAGGAGTTGATGT
GATCAACTGGAAGAAAGGATATCAGTGATGGAAGATGAAATGAATGAAATGAAGCGAGAA
GCGAAGTTTAGAGAAAAAAGAATAAAAAGAAATGAACAAAGCCTCCAAGAAATATGGGAC
TAT
>3__chr9_99007247_99013408
TACTCCGAGCTACAGGAGGAAATTCAAACCAAAGGCAAAGAAGTTAAAAACTTTGAAAAA
AATTTAGAAGAATGTATAACTAGAATAACCAATACAGAGAAGTGCTTAAAGGAGCTGATG
GAGCTGAAAACCAAGGCTTGAGAACTATGTAAAGAATGCAGAATCCTCAGGAGCCGAAGT
GATCAACTGGAAGAAAGGGTATCAGTGATGGAAGATGAAATGAATGAAATGAAGCGAGAA
GGGAAGTTTAGAGAAAAAAGAATAAAAAGAAATGAACAAAGCCTCCAAGGAATATGGGAC
TAT
>3__chr9_24214675_24220668
TACTCCGAGCTATGGGAGGACATTCAAACCAAAGGCAAATAAGTTGAAAACTTTGAAAAA
AGTTTAGAAGAATGTATAACTAGAATAACCAATACAGAGAAGTGCTTAAAGGAGCTGATG
GAGCTGAAAACCAAGACTCGAGAACTACGTGAAGAATGCAGAAGCCTCAGGAGCCAATGT
GATCAAGTGGAAGAAAGGGTATCAGCAATGGAAGATGAAGTGAATGAAATGAAGCGAGAA
GGGAAGGTTAGAGAAAAAAGAATAAAAAGAAATGAGCAAAGCCTCCAAGAAATATGGGAC
TAT
>3__chr8_71769969_71776128
TACTCTGACCTACAGGAGGAAATTCAAACCAAAGGCAAAGAAGTTAAAAACTTTGAAAAA
AATTTAGACAAATGTATAACTAGAATAACCAATACAGAGA-GTGCTTAAAGGAGCTGATG
GAGCTGAAAGCCAAGGCTCGAGAACTACGTGAAGAATGCAGAAGACTCAGGAGCTGATGC
GATCAACTGGAAGAAAGGGTATCAGTGATGGAAGATGAAATGAATGAAATGAAGTGAGAA
GGGAAGTTTAGAGAAAAAAGAATAAAAAGAAACGAACAAAGCCTCCAAGAAATATGGGAC
TAT
>3__chrX_100852690_100858735
TACTCCGAGCTATGGGAGGACATTCAAACCAAAGGCAAAGAAGTTGAAAACTTGG-AAAA
AATTTAGAAGAATGTATAACTAGAATAACCAATACAGAGAAGTGCTTAAAGGAGCTGATG
GAGCTGAAAACCAAGGCACAAGAACTACGTGAAGAATGCAGAAGCCTCAGGAGCCGATGC
AATCAACTGGAAGAAAGGGTATCAGTGATGGAAGATGAAATGAATGAAATGAAGCGAGAA
GGGAAGTTTGGAGAAAAAAGAATAAAAAGAAACGAGCAAAGCCTCCAAGAAATATGGCAC
TTT
>3__chr9_30096863_30102889
TACTCCGAGCTACAGGAGGACATTCAAACCAAAGGCAAAGAAGTTGAAAACTTTGAAGAA
AAATTAGAAGAATGTATAACTAGAATAACCAATACAGAGAAGTACTTAAAGGAGCTGATG
CAACTGAAAACCAAGGCTCGAGAACTACGTGAAGAATGCAGAAGCCTCAGGAGCCGATGC
GATCAACTCAAAGAAAGGGTATCAGCGATGGAAGATGAAATGAATGAAATGAAGCGAGAA
GGGAAGTTTAGAGAAAAAAGAACAAAAAGAAATGAGCAAAGCCTCCAAGAAATATGCGAC
CAT
>3__chr8_85089661_85095655
TACTCTGAGCTACAGGAGGAAATTCAAACCAAAGGCAAAGAAGTTGAAAACTTTGAAAAA
AATTTAGATGAATGTATAACTAGAATAACCAATACAGAGAAGTGCTTAAAGGAGCTGATG
GAGCTGAAAGTAAAGGCTCGAGAACTACGTGAAGAATGCAGAAGCCTCAGGAGCCAATGC
GATCATCTGAAAGAAAGGGTATCAGTGATGGAAGATGAAATGAATGAAATGAAGCAAGAA
GGGAAGTTTAGAGAAAAAAGAATAAAAAGAAACGAACAAAGCCTCCAAGAAATATGGGAC
AAT
>3__chr9_107291609_107297749
TACTCCAAGCTACAGGAGGAAATTCAAACCAAAGGCAAAGAAGTTGAAAACTTTGAAAAA
AATTTAGACGAATGTATAACTAGAATAACCAATACAGAGAAGTGCTTAAAGGAGCTGATG
GAGCTGAAAGCCAAGGCTCGAGAACTACGTGAAGAATGCAGAAGCCTCAGGAGCCGATGC
AATCAACTGGAAGAAAGGGTATCAGCAATGGAAGATGAAATGAATGAAATGAAGCGAGAA
GGGAAGTTTAGAGAAAAAAGAATAAAAAGAAATGAACAAAGCCTCCAAGAAATATGGGAC
TAT
>3__chr9_32139072_32145111
TACTCCGAGCTACGGGAGGACATTCAAACCAAAGGCAAAGAAGTTGAAAACTTTGAAAAA
AATTTAGAAGAATGTATAACTAGAATAACCAATACAGAGAAGTGCTTAAATCAGCAGATG
GAGCTGAAAATCAAGGCTCGAGAACTACGTGAAAAATGCAGAAGCCTCAGGAGCCGAAGC
GATCAACTGGAAGAAAGGGTTTCAGCGATAGAAGATGAAAAGAATGAAATGAAGCAAGAA
GGGAAGTTTAGATAAAAAAGAATAAAAAGAAACGAGCAAAGCCTCCAAGAAATATGGGAC
TAT
>3__chr8_61235476_61241630
TACTCTGAGCTACGGGAGGAAATTCAAACCAAAGGCAAAGAAGTTGAAAACTTTGAAAAA
AATTTAGAAGAATATATAACTAGAATAACCAATACAGAGAAGTGCTTAAAGGAGCTGATA
GAGCTGAAAGCCAAGGCTTGAGAACTATGTGAAGAATGCAGAAGCCTCAGGAGCCGATGC
AATCAACTGGAAGAAAGGGTATCAGTGATGGAAGATGAAATGAATGAAATGAAGCGAGAA
GGGAAGTTTAGAGAAAAAAGAATAAAAAGAAATGAACAAAGCCTCCAAGAAATATGGGAC
TAT
>3__chrX_102162044_102168200
TACTCCAAGCTACAGGAGAAAATTAAAACCAAAGGCAAAGAAGTTAAAAACTTTGAAAAA
AATTTAGACGAATGTATAACTAGAATAACCAATACAGAGAAGTGCTTAAAGGAGCTGATG
GAGCTGAAAGCCAAGGTTTGAGAACTACATGAAGAATGCAGAAGCCTCAGGAGCCAATGC
AATCAACTGGAAGAAAGGGTATCAGTGATGGAAGATCAAATGAATGAAATGAAGTGACAA
GAGAAGTTTAGAGAAAAAAGAATAAAGAGAACCGAACAAAGCCTCCAAGAAATATGGGAC
TAT
>3__chr9_95822445_95828598
TACTCCGAGCTACAGGAGGAAATTCAAACCAAAGGCAAAGAAGTTAAAAACTTTGAAAAA
AATTTAGACTAATGTATAACTAGAATAACCAATACAGAGAAGTGCTTAAAGGAGCTGATG
GAGCTGAAAGCCAAGGCTTGAGAACTACGTGAAGAATGCAGAAGCCTCAGAAACCGATGC
GATCAACTAGAAGAAAGGGTATCAGTGATGGAAGATCAAATGAATGAAATGAAGCGAGAA
GAGAAGTTTAGAGAAAAAAGAATAAAAAGAAACGAACAAAGCCTCCAAGAAATATGGGAC
TAT
>3__chr9_126812149_126818312
TACTCCAAGCTACAGGAGGAAATTCAAACCAAAGGCAAAGAAGTTGAAAACTTTGAAAAA
AATTTAGACTAATGTATAACTAGGATAACCAATACAGAGAAGTGCTTAAAGGAGCTGATG
GAGCTGAAAGCCAAGGCTCAAGAACTACGTGAAGAATGCAGAAGCCTCAGGAGCCAATGC
GATCAACTGGAAGAAAGGGTATCAGTGATGAAAGATGAAATGAATGAAATGAAGCGAGAA
GGGAAGTTTAGAGAAAAAAGAATAAAAAGAAACAAACAAAGCCTCCAAGAAATATGGGAC
TAT
>3__chrX_108774552_108780577
TACTCCGAGCTACGGGAGGACATTCAAACCAAAGGCAAAGAAGTTGAAAACTTTGAAAAA
AATTTAGAAGAATGTATAACTAGAATAACCAATACAGAGAAGTGCTTAAAGAAGCTGACG
GAGCTGAAAGCCAAGGCTCGAGAACTACGTGAAGAATGCAGAAGCCTCAGGAGCCGATGC
GATCAACTGGATGAAAGGCTATCAATGATGGAAGATGAAATGAATGAAATGGAGTGAGAA
GG-AAGTTTAGAGAAAAAAGAATAAAAAGAAACGAGCAAAGCCTCCAAGAAATATGGGAC
TAT
>3__chr8_62920110_62926269
TACTCCGAGCTACAGGAGGAAATTCAAACCAAAGTCAAAGAAGTTGAAAACTTTGAAAAA
AATTTAGAAGAATGTATAACTAGAATAACCAATACAGAGAAGTGCTTAACGGAGCTGATG
GAGCTGAAAGCCAAGGCTGGAGAACTACGCGAAGAATGCAGAAGACTCAAGAGCCGATGC
GATCAACTGGAAGAAAGGGTATCAGTGATGGAAGATGAAATGAACGAAATGAAGCGAGAA
GGGAAGTTTAGAG-AAAAAGAATAAAAATGAAAGAACAAAGCCTCCAAGAAACATGGGAC
TAT
>3__chr9_34751696_34757851
TACTCCGAGCTACAGGAGGAAATTCAAACCAAAGGCAAA-GAGTTAAAAACTTTGCAAAA
AATTTAGACGAATGTATAACTAGAATAACCAATACAGAGAAGTGCTTAAAGGAGCTGATG
GAGCTGAAAGCCAAGGCTCGAGAACTATGTGAAGAATGCAGAAGCCTCAGGAGCTGATGA
GACCATCTGGAAGAAAAGGTATCAGTGATGGAAGATGAAATGAATGAAATGAAGCGAGAA
GGGAAGTTTAGAGAAAAAAGAATAAAAAGAAACTAATAAAGCCTCCAAGAAATATGGGAC
TAT
>3__chr9_34835596_34841750
TACTCTGAGCTACAGGAGGAAATTCAAAACAAAGACAAAGAAGTTGAAAACTTTGAAAAA
AATTTAGACAAATGTATAACTAGAATAACCAATACAGAGAAGTGCTTAAAGGAGCTGATG
GAGCTGAAAGCCAAGGCTCGAGAACTACGTGAAGAATGCAGAAGCCTCAGAAGCCGATGA
GACCAACTGGAAGAAAGGGTATCAGTGATGGAAGATGAAATGAATGAAATGAAGCGAGAA
GGGAAGTTTAGAGAAAAAAGAATAAAAAGAAATGAACAAAGCCTCCAAGAAATATGGGAC
TAT
>3__chr8_63069416_63075440
TACTCTGAGCTACGGGAGGACATTCAAACCAAAGGCAAAGAAGTTGAAAACTTTGAAAAA
AATTTA-AAGAATATATAACTAGAATAACCAATAGAGATAAGTGCTTAAAGGAGCTGATG
GAGCTGAAAACCAAGGCTCGAGAACTACGTAAAGAATGCAGAGGCCTCAGGAGCCGATGC
AATCAACTGGAAGAAAGGGTATCAGTGATGGAAGATGAAATGAATGAAATGAAGCGAGAA
GGGAAGTTTAGAGAAAAAAGAATAAAAAGAAATGAGCAAAGCCTCCAAGAAATATGGGAC
TAT
>3__chr8_69534590_69540767
TACTCCGAGCTACAGGAAGAAATTCAAACCAAAGGCAAAGAACTTAAAAACTTTG-AAAA
AATTTAGACGAATGTATAACTAGAATAACCAATACAGAGAAGTGCTTAAAGGAGCTGATG
GAGCTGAAAGCCAAGGCTGGAGAACTACGTGAAGAATGCAGAAGCCTCAGGAGCCAATGC
GATCAACTGGAAGAAAGCGTATCAGTGATGGAAGACGAAATGAATGAAATGAAGTGAGAA
GGGAAATTTAGAGAAAAACGAATAAAAAGAAATGAACAAAGCCTCCAGGAAATATGGGAC
TAT
>3__chr9_26239769_26245793
TACTCCGAGCTACGGGAGGACATTCAAACCAAAGGCAAAGAAGTTGAAAACTTTGAAAAA
AATTTAGAAGAATGTATAACTAGTATAACCAATACAGAGAAGTGCTTAAAGGAGATGATG
GAGCTGAAAACCAAGGCTTGAGAACTACGTGAAGAATGCAGAAGCCTCAGGAGCCGATGC
GATCAACTCAAAGAAAGGGTATCAGCGATGGAAGATGAAATGAATGAAATGAAGCAAGAA
GGGAAGTTTAGAGAAAAAAGAATAAAAAGAAATGAGCAAAGCCTCCAAGAAATATGGGAC
TAT
>3__chr9_1559028_1565045
TACTCTGAGCTACAGGAGGACATTCAAACCAAAGGCAAAGAAGTTGAAAACTTTGAAAAA
TATTTAGAAGAATGTGTAACTAGAATAACCAATACAGAGAAGTGCTTAAAGGAGCTGATG
GAGCTGAAAACCAAGGCTCGAGAACTATGTGAAGAATGCAGAAGCCTCAGGAGCCGATGT
GATCAACTGGAAGAAAGGGTATCAGTGATGGAAGATGAAATGAATGAAATGAAGCGAGAA
GGGAAGTTTAGAGAAAAAAGAATAAAAAGAAATGAACAAAGCCTCCAAGAAATATGGGAC
TAT
>3__chr9_18634385_18640542
CACTCCGAGCTACAGGAGGAAATTCAAACCAAAGGCAAAGAAGTTGAAAACTTTGAAAAA
AATTTAGACAAATGTATAACTAGAATAACCAATACAGAGAAGTGCTTAAAGGAGCTGATG
GAGCTGAAAGCCAAGGCGCGAGAACTACGTGGAGAATGCAGAAGCCTCAGGAGCTGATGC
AATCAACTGGAAGAAAGGTTATCAGTCAGGGAAGATGAAATGAATGAAATGAAGCGAGAA
AGGAAGTTTAGAGAAAAAAGAATAAAAAGAAACGAACAAAGCCTCCAAGAAATATGGGAC
TAT
>3__chr8_79425298_79431450
TACTCCGAGCTACAGGAGGAAATTCAAACCAAAGGCAAAGAAGTTAAAAACTTTGAAAAA
AATTGAGATGAATGTATAACTAGAATAACCAATACAGAGAAGTGCTTAAAGGAGCTGATG
GAGCTGAAAGCCAAGGCTCGAGAACTACGTGAAGAATGCAGAAGCCTCAGGAGCCGATGC
GATCAACTGGAAGAAAGGGTATCAGTGATGGAAGATGAAATGAATGAAATGAAGCGGGAA
GGGAAGTTTAGAGAAAAAAGAATAAAAAGAAACGAACAAAGCCTCCAAGAAATATGGGAC
TAT
>3__chr8_92972767_92978765
TACTCCGAGCTACGGGAGGACATTCGAACCAAAGGCAAAGAAGTTCAAAACTTTGAAAAA
AATTTAGAAGAATGTATAACTAGAATAACCAATACAGAGAAGTGCTTAAAGGAGCTGATG
GAGCTGAAAACCAAGGCTCGAGAACTACATGAAGAATGCAGAAGCCTCAGGAGCCGATGC
GATCAACTGGAAGAAAGGATATCAGTGATGGAAGATGAAGTGAATGAAATGAAGCGAGAA
GGGAAGTTTTGAGAAAAAAGAATAAAAAGAAACGAGCAAAGCCTCCAAGAAATATGGGAC
TAT
>3__chr8_98670990_98677130
TACCCCGAGCTACAGGAGGAAATTCAAACCAAAGGCAAAGAAGTTGAAAACTTTGAAAAA
AATTTAGATGAATGTATAACTAGAATAACCAATACAGAGAAGTGCTTAAAGGAGCTGATG
GAGCTGAATGCCAAGGCTCGAGAACTACATGAAGAATGCAGAAGCCTCAGGAGCCGATGT
GATCAACTGGAAGAAAGGGTATCAGTGATGGAAGATGAAATGAATGAAATGAAGCGAGAA
GGGAAGTTTAGAGAAAAAAGAATAAAAAGAAACGAACAAAGCCTCCAAGAAATATGGGAC
TAT
>3__chr8_92874956_92880972
TACTCTGAGCTACAGGAGGACATTCAAACCAAAGGCAAAGAAGTTGAAAACTTTGAAAAA
AATTTAGAAGAATGTACAACTAGAATAACCAATACAGAGAAGTGCTTAAAGGAGCTGATG
GAGCTGAAAACCAAGGCTCGAGAACTACGTGAAGAATGCAGAAGCCTCAGGAGCCGATGC
TATCAACTGGAAGAAAGGGTATCAGCGATGGAAGATGAAATGAATGAAATGAAGGGAGAA
GGGAAGTTTAGAGAAAAAAGAATAAAAAGAAATGAGCAAAGCCTCCAAGAAATATGGGAC
TAT
>3__chr9_30529474_30535463
TACTCTGAGCTACAGGAGGACATTCAAACCAAAGGCAAAGAAGTTGAAAACTTTGAAAAA
AGTTTAGAAGAATGTATAACTAGAATAACCAATACAGAGAAGTGCTTAAAGGAGCTGATG
GAGCTGAAAACTAAGGCTGGAGAACTACGTGAAGAATGCAGAAGCCTCAGGAGCCGATGC
GATCAATGGGAAGAAAGGGTATCAGTGATGGAAGATGAAGTGAATGAAATGAAGCGAGAA
GGGAAGTTTAGAGAAAAAAGAATAAAAAGAAACTAGCAAAGCCTCCAAGAAATATGGGAC
TAT
>3__chr8_65315209_65321251
TACTCTGAGCTATGGGAGGACATTCAAACCAAAGGCAAAGAAGTTGAAAACGTTGAAAAA
AATTTAGAAGAATGTATAACTAGAATAACCAATACAGAGAAGTGATTAAAGGAGCTGATG
GAGCTGAAAACCAAGGCTCGAGAACTACGTGAAGAATGCAGAAGCCTCAGGAGCCGATGC
GATCAACTGGAAGAAAGGGTATCAGCAATGGAAGATGAAATGAATGAAATGAAGAGAGAA
GGGAAGTTTAGAGAAAAAAGAATAAAAAGAAATGAGCAAAGCCTCCAAGAAATATGGGAC
TAT
>3__chr9_98599109_98605288
TACTCCGAGGTACAGGAGGAAATTCAAACCAAAGGCAAAGAAGTTGAAAACTTTGAAAAA
AATTTAGACAAATGTATAACTAGAATAACCAATACAGAGAAGTGCTTAAAGGAGCTGATG
GAGCTGAAAGCCAAGGCTCGAGAACTATGTGAAGAATGCAGAAGCCTCAGGAGCCGATGT
GATCAACTGGAAGAAAGGGTATCAGTGATGGAAGATGAAATGAATGAAATGAAGCGAGAA
GGGAAGTTTAGA-AAAAAAGAATAAAAAGAAACGAACAAAGCCTCCAAGAAATATGGGAC
TAT
>3__chr9_18829035_18835182
TACTCCGAGCTACAGGAGGAAATTCAAACCAAAGGCAAAGAAGTTGAAAACTTTGAAAAA
AATTTACACGAATGTATAACTAGAATAACCAATACAGAGAAGTGCTTAAAGGAGCTGATG
GAGCTGAAAGCCAAGGCTCAAGAACTACGTGAAGAATGCAGAAGCCTCAGGAGCTGATGT
GATCAACTGGAAGAAAGGGTATCAGTGATTGAAGATCAAATGAATGAAATGAAGTGAGAA
GGGAAGTTTAGAGAAAAAAGAATAAAAAGAAATGAACAAAGCCTCCAAGAAATATGGGAC
TAT
>3__chr8_68664691_68670825
TACTCTGAGCTACAGGAGGAAATTCAAACCAAAGGCAAAGAAGTTGAAAACTTTGAAAAA
AATTTAGACAAATGTATAACTAGAATAACCAATATAGAGAAGTGCTTAAAGGAGCTGATG
GAGCTGAAAGCCAAGGCTCGAGAACTACATGAAGAATGCAGAAGCCTCAGGAGCCAATGC
GATCAACTGGAAGAAAGGGTATCAGTGATGGAAGATGAAAT-----AAATGAAGCAAGAA
GGGAAGTTTAGAGAAAAAAGAATAAAAAGAAACAAACAAAGCCTCCAAGAAATATGGGAC
TAC
>3__chr9_77007365_77013391
TACTCTGAGCTACGGGAGGACATTCAAACCAAAGGCAAAGAAGTTGAAAACTTCAAAAAA
AAATTAGAAGAATGTATAACTAGAATAACCAATACAGAGAAGTGCTTAAAGGAGCTGATG
GAGCTGAAAACCAAGGCTCGAGAACTACGTGAAGAATGCAGAAGCCTCAGGAGCCGATGC
AATCAACTGGAAGAAAAGGTATCAGTGATGGAAGATGAAATGAATGAAATGAAGCGAGAA
GGGAAGTTTAGAGACAAAAGAATAAAAAGAAACTAGCAAAGCCTCCAAGAAATATGGGAC
TAT
>3__chr8_97819864_97825907
TACTCCAAGCTATGGGAGGACATTCAAACCAAAGGCAAAGAAGTTGAAAACTTTGAAAAA
AATTTAGAAGAATGTATAACTAGAATAACCAATACAGAGAAGTGCTTAAAGGAGCTGATG
GAGCTGAAAACCAAGGCTCGAGAACTACGTGAAGAATGCAGAAGCCTCAGGAGCCGATGC
GATCAACTGGAAGAAAGGGTATCAACGATGGAAGATGAAATGAATGAAATGAAGCGAGAA
GGGAAGTTTAGAGAAAAAAGAATAAAAAGAAACGAGCAAAGCCTCCAAGAAATATGGGAC
TAC
>3__chr8_69818143_69824187
TACTCTGAGCTATGGGAGGACATTCAAACCAAAGGCAAAGAAGTTGAAAACTTTGAAAAA
AATTTAGAAGAATGTATAACTAGAATAACCAATACAGAGAAGTGCTTAAAGGAGCTGATG
GAGCTGAAAACCAAGGCTCGAGAACTACGTGAAGAATGCAGAAGCCTCAGGAGCCGATGC
GATCAACTGGAAGAAAGAGTATCAGCGATGGAAGATGAAATGAATGAAATGAAGTGAGAA
GGGAAGTTTAGAGAAAAAAGAATAAAAAGAAACGAGCAAAGCCTCCAAGAAATATGGGAC
TAT
>3__chr8_70426175_70432223
TACTCCGAGCTATGGGAGGACATTCAAACCAAAGGCAAAGAAGTTGAAAACTTTGAAAAA
AATTTAGAAGAATGTATAACTAGAATAACCAATACAGAGAAGTGCTTAAAGGAGCTGATG
GAGCTGAAAAGCAAGGCTCGAGAACTACATGAAGAAGGCAGAAGCCTCAGGAGCCGATGC
GATCAACTGGAAGAAAGGGTATCAGTGATGGAAGATGAAACGAATGAAATGAAGTGAGAA
GGGAAGTTTAGAGAAAAAAGAATAAAAAGAAATGAGCAAAGCCTCCAAGAAATATGGGAC
TAT
>3__chr9_124392245_124398270
TACTCCAAGCTACAGGAGGA-ATTCAAAACAAAGGCAAAGAAGTTGAAAACTTTGAAAAA
AATTTAGAAGAATGTATAACTAGAATAACCAATACAGAGAAGTGCTTAAAGGAGCTGATG
GAGCTGAAAGCCAAGGCTCG-AAACTACGTGAAGAATGCAGAAGCCTCAGGAGCCAATGC
GATCAACTGGAAGAAAGGGTATCAGTGATGGAAGATGAAATGAATGAAATGAAGCGAGAA
GGGAAGTTTAGAGAAAAAAGAATAAAAAGAAATGAACAAAGCCTCCACGAAATATGGGAC
TAT
>3__chr9_6167206_6173226
TACTCTGAGCTATGGGACGACATTCAAACCAAAGGCAAAGAAGTTGAAAACTTTGAAAAA
AATTTAGAAGAATGTATAACTAGAATAATCAATACAGAGAAGTGCTTAAAGGAGCTGATG
GAGCTGAAAACCAAAGCTCGAGAACTACGTGAAGAATGCAGAAGCCTCAGGAGCCGATGC
GATCAACTGGAAGAAAGGGTATCAGTGATGGAAGATGAAATGAATGAAATGAAGTGAGAA
GGGAAGTTTAGAGAAAAAAGAATCAAAAGAAACGAGCAAAGCCTCCAAGAAATATGGGAC
TAT
>3__chr9_103092904_103099059
TACTCTGAGCTACAGGAGGAAATTCAAATCAAAGGCAAAGAAGTTGAAAACTTTGAAAAA
AATGTAGACGAATATATAACTAGAATAACCAATACAGAGAAGTGCTTAAAGGAGCTGATG
GAGCTGCAAGCCAAGGCTCGAGAACTACGTGAAGAATGCAGAAGCCTCAGGAGCCGACGC
AATCAACTGGAAGAAAGGGTATCAGCAATGGAAAATGAAATGAATGAAATGAAGTGAGAA
GGAAAATTTAGAGAAAAAAGAATAAAAAGAAATGAACAAAGCCTCCAAGAAATATGGGAC
TAT
>3__chr9_17529560_17535578
TACTCCGAGCTACGAGAGGAAATTCAGAACAAAGGCAAAGAAGTTGAAAAGTTTGAAAAA
AATTTAGAAGAACGTATAACTAGAATAACCAATACAGAGAAGTGCTTAAAGGAGCTGATG
GAGCTGAAAACCAAGGCTCGAGAACTACGTGAAGAATGCAGAAGCCTCAGCAGCCGATGC
GATCAACTGGAAGAAAGGGTATCAGCGATGGAAGATAAAATGAATGAAATGAAGCGAGAA
GGGAAGTTTAGAGAAAAAAGAATAAAGAGAAATGAACAAAGCCACCAAGAAATATGGGAC
TAT
>3__chr8_98120893_98127037
TACTCCGAGCTACAGGAGGAAATTCAAACCAAAGGCAAAGAAGCTAAAAACTTTGAAAAA
AATTTAGACGAATGTATAACTAGAATGACCAATACAGAGAAGTGCTTAAAGGAGCTGATG
GAGCTGAAAGCCAAGGCTCAAGAACTACGTGAAGAATGCAGAAGCCTCAGGAGCCGATGC
AATCAACTGGAAGAAAGGGTATCAGTGATGGAAGATGAAATGAATGAAATGAAGCGAGAA
GGGATTTTTAGAGAAAAAAGAATAAAAAGAAACAAACAAAGCCTCCAAGAAATAGGGGAC
TAT
>3__chr9_25060955_25066966
TACTCCAAGATATGGGAGGACATTCAAACCAAAGGCAAAGAAGTTGAAAACTTTGAAAAG
AATTTAGAAGAATGTATAACTAGAATAACCAATACAGAGAAGTGCTTAAAGGAGCTGATG
GAGCTGAAAACCAAGGCTCGAGAACTACGTGAAGAATGCAGAAGCCTCAGGAGCCGATGT
GATCAACTGGAAGAAAGGGTATCAGTGATGGAAGATGAAATGAATGAAATGAAGCGAGAA
GGGAAGTTTAGAGAAAAAAGAATAAAAAGAAATGAGCAAAGCCTCCAAGAAATATGGGAC
TAT
>3__chr9_32215046_32221057
TACTCTGAGCTACTGGAGGACATTCAAACCAAAGGCAAAGAAGTTGAAAACTTTGAAAAA
AATTTAGAATAATGTATAACTAGAATAACCAATACAGAGAAGTGCTTAAAGGAGCTGATG
GAGCTGAAAACCAAGGTTCGAGAACTACGTGAAGAATGCAGAAGCCTCAGGAGCCGATGC
GATCAACTGGAAGAAAGGGTATCAGTGATGGAAGATGAAATGAATGAAATGAAGCGAGAA
GGGAAGTTTAGAGAAAAAAGAATAAAAAGAAACAAGCAAAGCCTCCAAGAAATATGGGAC
TAT
>3__chr9_93884343_93890501
TACTCTGAGCTACAGGAGGAAATTCAAACCAAAGGCAAAGAAGTTAAAAACTTTGAAAAA
AATTTAGACGAATGTATAACTAGAATAACCAATACAGAGAAGTGCTTAAAGGAGCTGATG
GAGCTGAAAGCCAAGGCTCGAGAACTATGTGAAGAATGCAGAAGCCTCAGGAGCTGATGC
GATCAACTGGAAGAAAGGGTATCAGCGATGGAAGATGAAATGAATGAAATGAAGTGAGAA
GGGAAGTTTAGAGAAAAAAGAATAAAAAGAAACAAACAAAGCCTCCAAGAAATATGGGAC
TAT
>3__chr9_18701232_18707228
TACTCCGAGCTATGGGAGGACATTCAAACCAAAGGCAAAGAAGTTGAAAACTTTGAAAAA
GATTTAGAAGAATGTATAACTAGAATAACCAATACAGAGAAGTGCTTAAAGGAGCTGATG
GAGCTGAAAACCAAGGCTCCAGAACTACGTGAAGAATGCAGAAGCCTCAGGAGCCGATGC
GATCAACTGGAAGAAAGGGTATCAGCGATGGAAGATGAAATGAATGAAATGAAGCGAGAA
GGGAAGTTTAGAGAAGAAAGAATCAAAAGAAATGAGCAAAGCCTCCAAGAAATATGGGAC
TAT
>3__chr9_129649_135712
TACTCCGAGCTATGGGAGGACATTCAAACCAAAGGCAAAGAAGTTGAAAACTTTGAAAAA
AATTTAGAAGAATGTATAACTAGAATAACCAATACAGAGAAGTGCTTAAAGGAGCTGATG
GAGCTGAAAACCAAGGCTCGAGAACTACGTGAAGAATGCAGAAGCCTCAGGAGCCGATGC
GATCAACTGGAAGAAAGGGTATCAGCGATGGAAGATGAAATGAATGAAATGAAGCAAGAA
GGGAAGTTTAGAGAAAAAAGAATAAAAAGAAACAAACAAAGCCTCCAAGAAATATGGGAC
TAT
>3__chr9_42680268_42686340
TACTCCAAGCTACGGGAGGACATTCAAACCAAAGGCAAAGAAGTTGAAAACTTTGGAAAA
AATTTTGAAGAATGTATAACTAGAATAACCAATACAGAGAAGTGCTTAAAGGAGCTGATG
GAGCTGAAAACCAAGGCTCGAGAACTACGTGAAGAATGCAGAAGCCTCAGGAGCCGATGC
GATCAACTGGAAGAAAGGGTATCAGCGATGGAAGATGAAATGAATGAAATGAAGCAAGAA
GGGAAGTTTAGAGAAAAAAGAATAAAAAGAAACAAACAAAGCCTCCAAGAAATATGGGAC
TAT
>3__chr9_69690441_69696513
TACTCCAAGCTACGGGAGGACATTCAAACCAAAGGCAAAGAAGTTGAAAACTTTGGAAAA
AATTTTGAAGAATGTATAACTAGAATAACCAATACAGAGAAGTGCTTAAAGGAGCTGATG
GAGCTGAAAACCAAGGCTCGAGAACTACGTGAAGAATGCAGAAGCCTCAGGAGCCGATGC
GATCAACTGGAAGAAAGGGTATCAGCGATGGAAGATGAAATGAATGAAATGAAGCAAGAA
GGGAAGTTTAGAGAAAAAAGAATAAAAAGAAACAAACAAAGCCTCCAAGAAATATGGGAC
TAT
>3__chr9_69489530_69495604
TACTCCAAGCTACGGGAGGACATTCAAACCAAAGGCAAAGAAGTTGAAAACTTTGAAAAA
AATTTTGAAGAATGTATAACTAGAATAACCAATACAGAGAAGTGCTTAAAGGAGCTGATG
GAGCTGAAAACCAAGGCTCGAGAACTACGTGAAGAATGCAGAAGCCTCAGGAGCCGATGC
GATCAACTGGAAGAAAGGGTATCAGCGATGGAAGATGAAATGAATGAAATGAAGCAAGAA
GGGAAGTTTAGAGAAAAAAGAATAAAAAGAAACAAACAAAGCCTCCAAGAAATATGGGAC
TAT
>3__chr9_68513008_68519043
TACTCCAAGCTACGGGAGGACATTCAAACCAAAGGCAAAGAAGTTGAAAACTTTGAAAAA
AATTTAGAAGAATGTATAACTAGAATAACCAATACAGAGAAGTGCTTAAAGGAGCTGATG
GAGCTGAAAACCAAGGCTTGAGAACTACGTGAAGAATGCAGAAGCCTCAGGAGCCGATGC
GATCAACTGGAAGAAAGGGTATCAGCGATGGAAGATGAAATGAATGAAATGAAGCAAGAA
GGGAAGTTTAGAGAAAAAAGAATAAAAAGAAACAAACAAAGCCTCCAAGAAATATGGGAC
TAT
>3__chr9_70080063_70086099
TACTCCAAGCTACGGGAGGACATTCAAACCAAAGGCAAAGAAGTTGAAAACTTTGAAAAA
AATTTAGAAGAATGTATAACTAGAATAACCAATACAGAGAAGTGCTTAAAGGAGCTGATG
GAGCTGAAAACCAAGGCTTGAGAACTACGTGAAGAATGCAGAAGCCTCAGGAGCCGATGC
GATCAACTGGAAGAAAGGGTATCAGCGATGGAAGATGAAATGAATGAAATGAAGCAAGAA
GGGAAGTTTAGAGAAAAAAGAATAAAAAGAAACAAACAAAGCCTCCAAGAAATATGGGAC
TAT
>3__chr9_103949848_103955867
TACTCTGAGCTACGGGAGGACATTCAAACCAAAGGCAAAGAAGTTGAAAACTTTGAAAAA
AATTTAGAAGAATGTATAACTAGAATAACCAATACAGAGAAGTGCTTAAAGGAGCTGATG
GAGCTGAAAACCAAGGCTCCAGAACTACGTGAAGAATGCAGAAGCCTCAGGAGCTGATGC
GATCAACTGGAAGAAAGGGTATCAGCGATGGAAGATGAAATGAATGAAATGAAGCGAGAA
GGGAAGTTTAGAGAAAAAAGAATAAAAAGAAATGAGCAAAGCCTCCAAGAAATATGGGAC
TAT
>3__chr8_88304575_88310620
TACTCTGAGCTATGGGAGGACATTCAAACCAAAGGCAAAGAAGTAGAAAACTTTGAAAAA
AATTTAGAAGAATGTATAACTAGAATAACCAATACAGAGAAGTGCTTAAAGGAGCTGATG
GAGCTGAAAACCAAGGCTCGAGAACTACGGGAAGAATGCAGAAGCCTCAGGAGCCGATGC
GATCAACTGGAAGAAAGGGTATCAGTGATGGAAAATGAAATGAATGAAATGAAGCGAGAA
GGGAAGTTTAGAGAAAAAAGAATAAAAAGAAATGAGCAAAGCCTCCAAGAAATATGGGAC
TAT
>3__chr9_104020013_104026027
TACTCTGAGCTACGGGAGGACATTCAAACCAAAGGCAAAGAAGTTGAAAACTTTGAAAAA
AATTTAGAAGAATGTATAACTAGAATAACCAATACAGAGAAGTGCTTAAAGGAGCTGATG
GAGCTGAAAACCAAGGCTCCAGAACTACGTGAAGAATGCAGAAGCCTCAGGAGCCGATGT
GATCAACTGGAAGAAAGGGTATCAGCAATGGAAGATGAAATGAATGAAATGAAGCAAGAA
GGGAAGTTTAGAGAAAAAAGAATAAAAAGAAATGAGCAAAGCCTCCAAGAAATATGGGAC
TAT
>3__chr8_82400645_82406670
TACTCTGAGCTACGGGAGGACATTCAAACCAAAGGTAAAGAAGTTGAAAACTTTGAAAAA
AATTTAGAAGAATGTATAACTAGAATAACCAATACAGAGAAGTGCTTAAAGGAGCTGATG
GAGCTGAAAACCAAGGCTCAAGAACTATGTGAAGAATGCAGAAGCCTCAGGAGCCGACAC
GATCAACTGGAAGAAAGGGTATCAGCGATGGAAGATGAAATGAATGAAATGAAGCGAGAA
GGGAAGTTTAGAGAAAAAAGAATAAAAAGAAACGAGCAAAGCCTCCAAGAAATATGGGAC
TAT
>3__chr8_99665502_99671526
TACTCTGAGCTATGGGAGGACATTCAAACCAAAGGCAAAGAAGTTGAAAACTTTGAAAAA
AATTTAGAAGAATGTATAACTAGAATAACCAATACAGAGAAGTGCTTAAAGGAGCTGATG
GAGCTGAAAACCAAGGCTCGAGAACTACGTGAAGAATGCAGAAGCCTCAGGAGCCGATGC
GATCAACTGGAAGAAAGGGTATCAGCAATGGAAGATGAAATGAGTGAAATGAAGCGAGAA
GGGAAGTTTAGAGAAAAAAGAATAAAAGGAAATGAGCAAAGCCTCCAAGAAATATGGGAC
TAT
>3__chrX_104927556_104933572
TACTCTGAGCTACGGGAGGACATTCAAACCAAAGGCAAAGAAGTTGAAAACTTTAAAAAA
AATTTAGAAGAATGTATAACTAGAATAACCAATACAGAGAAGTGCTTAAAGGAGCTGATG
GAGCTGAAAACCAAGGCTCGAGAACTACGTGAAGAATGCAGAAGCCTCAGGAGCCAATGC
GATCAACTGGAAGAAAGGGTATCAGCAATGGAAGATGAAATGAAAGAAATGAAGTGAGAA
GGGAAGTTTAGAGAAAAAAGAATAAAAAGAAATGAGCAAAGCCTCCAAGAAATATGGGAC
TAT
>3__chr8_62190489_62196507
TACTCTGAGCTACGGGAGGACATTCAAACCAAAGGCAAAGAAGTTGAAAACTTTGAAAAA
AATTTAGAAGAATGTATAACTAGAATAACCAATACAGACAAGTGCTTAAAGGAGCTGATG
GAGCTGAAAACCAAGGCTCGAGAACTACGTGAAGAATGCAGAAGCCTCAGGAGCCGATGC
GATCAACTGGAAGAAAGGGTATCAGCGATGGAAGATGAAATGAATGAAATGAAGCGAGAA
GGGAAGTTTAGAGAAAAAAGAATAAAAAGAAACGAGCAAAGCCTGCAAGAAATATGGAAC
TAT
>3__chr9_84556581_84562601
TACTCTGAGCTATGGGAGGACATTCAAACCAAAGGCAAAGAAGTTGAAAACTTTGAAAAA
AATTTAGAAGAATGTATAACTAGAATAACCAATACAGAGAAGTGCTTAAAGGAGCTGATG
GAGCTGAAAACCAAGGCTCGAGAACTATGTGAAGAATGCAGAAGCCTCAGGAGCCGATGC
GATCAACTGGAAGAAAGGGTATCAGCGATGGAAGATGAAATGAATGAAATGAAGTGAGAA
GGAAAGTATAGAGAAAAAAGAATAAAAAGAAATGAGCAAAGCCTCCAAGAAATATGGGAC
TAT
>3__chr9_93027655_93033671
TACTCTGAGCTATGGGAGGACATTCAAACCAAAGGCAAAGAAGTTGAAAACTTTGAAAAA
AATTTAGAAGAATGTATAACTAGAATAACCAATACAGAGAAGTGCTTAAAGGAGCTGATG
GAGCTGAAAACCAAGGCTCGAGAACTACGTGAAGAATGCAGAAGCCTCAGGAGCCGCTGC
GATCAACTGGAAGAAAAGGTATCAGCAATGGAAGATGAAATGAATGAAATGAAGCGAGAA
GGAAAGTTTAGAGAAAAAAGAA-AAAG--AAACGAGCAAAGCCTCCAAGAAATATGGGAC
TAT
>3__chr8_70093794_70099939
TACTCTGAGCTATGGGAGGACATTCAAACCAAAGGCAAAGAAGTTGAAAACTTTGAAAAA
AATTTAGAAGAATGAATAACTAGAATAACCAATACAGAGAAGTGCTTAAAGGAGCTGATG
GAGCTGAAAACCAAGGCTCGAGAACTACATGAAGAATGCAGAAGCCTCAGGAGCCGATGC
GATCAACTGAAAGAAAGGGTATCAGCAATGGAAGATGAAATGAATGAAATGAAGCGAGAA
GGAAAGTTTAGAGAAAAAAGAATAAAAAGAAATTAGCAAAGCCTCCAAGAAATATGGGAC
TAT
>3__chr8_87667683_87673710
TACTCTGAGCTACGGGAGGACATTCAAACCAAAGGCAAAGAAGTTGAAAACTTTGAAAAA
AATTTAGAAGAATGTATAACTAGAATAACCAATACAGAAAAGTGCTTAAAGGAGCTGATG
GAGCTGAAAACCAAGGCTCGAGAACTACGTGAAGAATGCAGAAGCCTCAGGAGCCGATGT
GATCAACTGGAAGAAAGGGTATCAGCAATGGAAGATGAAATGAATGAAATGAAGCAAGAA
GGAAAGTTTAGAGAAAAAAGAATAAAAAGAAACAAGCAAAGCCTTGAAGAAATATGGGAC
TAT
>3__chr9_9921214_9927237
TACTCTGAGCTACGGGAGGACATTCAAACCAAAGGCAAAGAAGTTGAAAACTTTGAAAAA
AATTTAGAAGAATGTATAACTAGAATAACCAATACAGAGAAGTGCTTAAAGGAGCTGATG
GAGCTGAAAACCAAGGCTCCAGAACTACGTGAAGAATGCAGAAGCCTCAGGAGCCGATGC
AATCAACTGGAAGAAAGGGTATCAGCAATGGAAGATGAAATGAATGAAATGAAGCGAGAA
GGGAAGTTTAGAGAAAAAAGAATAAAAAGAAATGAGCAAAGCCTCCAAGAAATATGGGAC
TAT
>3__chr8_85690361_85696413
TACTCTGAGCTACGGGAGGACATTCAAACCAAAGGCAAAGAAGTTGAAAACTTTGAAAAC
AATTTAGAAGAATGTATAACTAGAATAACCAATACAGAGAAGTGCCTAAAGGAGCTGATG
GAGCTGCAAACCAAGGCTCGAGAACTACGTGAAGAATGCAGAAGCCTCAGGAGCCGATGC
GATCAACTGGAAGAAAGGGTATCAGCAATGGAAGATGAAATGAATGAAATGAAGCGAGAA
GGGAAGTTTAGAGAAAAAGTAATAAAAAGAAATGAGCAAAGCCTCCAAGAAATATGGGAC
TAT
>3__chr9_86876401_86882413
TACTCTGAGCTACGGGAGGACATTCAAACCAAAGGCAAAGAAGTTGAAAACTTTGAAAAA
AATTTAGAAGAATGTATAACTAGAGTAACCAATACAGAGAAGTGTTTAAAGGAGCTGATG
GAGCGGAAAACCAAGGC--GAGAACTACGTGAAGAATGCAGAAGCCTCAGGAGCTGATGC
GATCAACTGGAAGAAAGGGTA-CAGTGATGGAAGATGAAATGAATGAAATGAAGCGAGAA
GGGAAGTTTAGAGAAAAAAGAATAAAAAGAAATGAGCAAAGCCTCCAAGAAATATGGGAC
TAT
>3__chr9_88846618_88852635
TACTCTGAGCTACGGGAGGACATTCAAACCAAAGGCAAAGAAGTTGAAAACTTTGAAAAA
AATTTAGAAGAATGTATAACTAGAATAACCAATACAGAGAAGTGCTTAAAGGAGCTGATG
GAGCTGAAAACCAAGGCTCGAGAACTACGTGAAGAATGCAGAAGCCTCAGGAGCCGATAC
GATCAACTGGAAGAAAGGGTATCAGCGATGGGAGATGAAATGAATGAAATGAAGCAAGAA
GGGAAGTTTAGAGAAAAAAGAATGAAAAGAAATGAGCAAAGCCTCCAAGAAATATGGGAC
TAT
>3__chr8_75669026_75675042
TACTCTGAGCTATGGGAGGACATTCAAACCAAAGGCAAAGAAGTTGAAAACTTTGAAAAA
AATTTAGAAGAATGTATAACTAGAATAACCAATACAGAGAAGTGCTTAAAGGAGCTGATG
GAGCTGAAAACCAAGGCTCGAGAACTACGTGAAGAATGCAGAAGCCTCAGGAGCCGATGC
GATCAACTGGAAGAAAGGGTATCAGCAGTGGAAGATGAAATGAATGAAATGAAGCGAGAA
GGGAAGTTTAGAGAAAAAAGAATAAAAAGAAATGAGCAAAGCCTCCAAGAAATATGGGAC
TAT
>3__chr9_12323995_12330033
TACTCTGAGCTACGGGAGGACATTCAAACCAAAGGCAAAGAAGTTGAAAACTTTGAAAAA
AATTTAGAAGAATGTATAACTAGAATAACCAATATAGAGAAGTGCTTAAAGGAGCTGATG
GAGCTGAAAACCAAGGCTCGAGAACTACGTGAAGAATGCAGAAGCCTCAGGAGCCGATGC
AATCAACTGGAAGAAAGGGTATCAGCGATGGAAAATGAAATGAATGAAATGAAGCGAGAA
GGGAAGTTTAGAGAAAAAAGAATAAAAAGTAATGAGCAAAGCCTCCAAGAAATATGGGAC
TAT
>3__chr9_80982014_80988018
TACTCTGAGCTATGGGAGGACATTCAAACCAAAGGCAAAGAACTTGAAAACTTTGAAAAA
AATTTAGAAGAATGTATAACTAGAATAACCAATACAGAGAAGTGCTTAAAGAAGCTGATG
GAGCTGAAAACCAAGGCTCGAGAACTATGTGAAGAATGCAGAAGCCTCAGGAGCCGATGC
GATCAACTGGAAGAAAGGGTATCAGTGATGGAAGATGAAATGAATGAAATGAAGCGAGAA
GGGAAGTTTAGAGAAAAAAGAATAAAAAGAAATGAGCAAAGCCTCCAAGAAATATGGAAC
TAT
>3__chr8_82502002_82508022
TACTCTGAGCTACAGGAGGACGTTCAAACCAAAGGCAAAGAAGTTGAAAACTTTGAAAAA
AATTTAGAAGAATGTATAACTAGAATAACCAATACAGAGAAGTGCTTAAAGGAGCTGATG
[truncated: 57,376 more chars]
