# Supplementary material for: Cryptic genetic variation enhances primate L1 retrotransposon survival by enlarging the functional coiled coil sequence space of ORF1p
Source: PLoS Genet. 2020 Aug 14;16(8):e1008991. doi: 10.1371/journal.pgen.1008991 (PMC7449397; doi:10.1371/journal.pgen.1008991)
Supplement: S1 Data — (ZIP) [file pgen.1008991.s012.zip › Supplementary_Data_PG/orf1_coiled_coil/l1pa3/3_cc_peps_a-cg-null.1.fst]

>l1pa3_50_cc_CG_1
YS-L-EEIQTKGKEVENFEKNLEECITRITNTEKCLKELMELKTKA-EL-EECRSLRS-C-QLEERVS-MEDEMNEMK-EGKFREKRIKRN-QSLQEIWDY
>3__chr1_80126885_80133004_2
FS-L-EDVXTHLKEAKNLEKRLDKWLTRINSVEKTLNDLMELKTMA-EI-DACISFSS-F-QVEIRVS-IEDPINEMK-EEKFREKRVKRN-QSLQEICDY
>3__chr1_157966869_157972989_3
FS-L-EDVRTHRKEAKLLEKRSDERLTRINSTEKILNDLMEQKTMV-EL-DACTSYSS-F-QVEERVS-IEDQMNEMK-EEKFREKRVKRN-QSLQEIWDY
>3__chr1_114648137_114654265_4
YS-L-EEVQTHSKEVKNLEKKLDEWLTRITNAEKSLKDLMELKTKA-EL-DECTSLSS-F-QLEESIS-MEDQMNEMK-EEKFREKRIKRN-*NLQEIRGY
>3__chr1_141568259_141574389_5
YS-L-GKIQTKGKEVENFEKTLDECITRITNIEKCLKELMELKAKA-EL-EECRSLRS-C-QLEERVS-MEDEMNEMK-EGKFREKRIKRN-QSLQEICDY
>3__chr1_158711718_158717865_6
SS-L-EEVRTNGKEVKNLXKKLVEWLTRITNAEKSLKDLMELKTMA-EL-NECTSLSS-C-QLEERVS-MEDEMNKMK-EEKFREKRIERN-QSLQEIWDY
>3__chr1_48602063_48608188_7
YS-L-EEIQTNGKEVNNFEKKLDKCITRITNAEKCLKELMELKAKA-EL-EECRSLRS-C-QLEERVS-MEDEMNEMK-EGEFRGKRIKRN-QSLQEMWDY
>3__chr1_121017611_121023742_8
YC-L-EEI*TKDKEVENFEKNLDEYITRITNTEKCLKELMELKAKA-EL-EECRSLRS-C-QLEERVS-VEDEINEMK-EGKFREKRIKRN-QSLQEIWDY
>3__chr1_163320827_163326971_9
YS-L-EEIQTKGKEVKNFEKNLDECITRITNTEKCLKELMELKAKA-EL-EECRSLRG-C-QLEERVS-MEDEMNEMK-EGKFREKRIKRN-*SLQEIWDY
>3__chr1_50173101_50179123_10
YS-L-EEIQTKGKEDKKFENNLDECITRITNIQKCLKELMELKAEA-EL-EECRSLRS-C-QLQERVS-MEDEMNEMK-EGKFREKRIKRN-QSLQEIWDY
>3__chr1_157840177_157846319_11
NS-L-EEIQTKGKEVENFEKNLDECITRITNTEKCLKELMELKANA-EL-EECRSLRS-C-QLEERVS-MEDEMNEMK-EGKFREKRIKRN-QSLQEIWDY
>3__chr1_59825064_59831208_12
YS-L-KEIQTKGKEVENFEKNSDECITRITNTKKCLKELMELKAKA-EL-EECRSLRS-C-QLEERVS-MEDEANEMK-EGKFGEKRIKRN-QSLQEIWDY
>3__chr1_162451883_162458046_13
YS-L-EEIQTKGKEVQNFENNFHECITRITNTEKCLKELM*LKAKA-GL-EECRSLRS-C-QLEERVS-MEDEMNEMK-EGKFREKSIKRN-QSLQEIWDY
>3__chr1_119175585_119181726_14
YS-L-EEIQTKGKEVENFEKNLDECITRITNTEKCLKELMELKVKA-EL-DECRSLRS-C-QLEEKVS-TEDEMNEMK-EGKFREKRIKRN-QSLQEIWDY
>3__chr1_48515454_48521602_15
YS-L-EEIQTKGKEVENFEKNLDECITRIPNTENCLKELMELKAKA-EL-EECRSLRS-C-QLEERVS-MEDEMNEMK-EGKFRGKRTKRN-QSLQEIWDY
>3__chr1_75714535_75720703_16
YS-L-E*IQTKGKEVKTFEKNLDECITRITNTEKCLKELMELKTKA-EL-EECRSLRS-C-QLEERVS-MEDEKNEMK-EGKFREKRIKRN-QSLQEIWDY
>3__chr1_187990555_187996704_17
YS-L-EEIQTKGKEVENFEKNLDECITRITNREKCLKELMELKAKA-EL-EECRSLRS-*-QLEERVS-MKDEMNEMK-EGKFRGKRIKRN-QSLQEIWDY
>3__chr1_246297438_246303605_18
YS-L-EEIQTKGKEVKNFEKNVDESITRITNTE*SLKELMELKAKA-EL-EECRSLRS-C-QLEERVS-MEDEMNEMK-EGKFREKRIKRN-QSLQEIWDY
>3__chr1_99637969_99644117_19
YS-L-EEIQTKGKEVKNFEKNLDECITRITNTEKCLKELMELKAKA-EL-EECRSLRS-C-QLKERVS-MEDEMNEMK-EGKFREKRIKRN-QSLQEIWDY
>3__chr1_112543288_112549448_20
YS-L-EEIQTKGKEVENFEKNLDECITRITNTEKCLKELMELKAKA-EL-EECRSLRS-C-QLEERVS-MEDEMNEMK-EGKFREKRIKRN-QSLQEIWDY
>3__chr1_195016557_195022708_21
YS-L-EEIQTKGKEVKXFEKNLDKCISRITNTEKCLKELVELKAKA-EL-EEYRSLRS-C-HLEERVS-MEDEMNEMK-EGKFREKRPKRN-QNLQEIWDY
>3__chr1_105279294_105285325_22
YS-L-EDVQTKGKEVENFEKNLEECITRITNTEKCLNELMELKNKA-EL-EECRSLRS-C-QLEERVS-MEDEMNEMK-EGKFREKRMKRN-QSLQEVWDY
>3__chr1_172845819_172851989_23
YS-L-DEIQTKGKEVNNFEKNLDKCITRITNIEKCLKELMELKAKA-EL-EECRSLRS-Y-QLEERVS-MEDQMNEMK-EGKFREKRIKRN-QSLQEIWDY
>3__chr1_175995162_176001303_24
Y--L-EEIQTKGKEVKNFEKNIDECITRIINTEKCLKELMELKAKA-EL-EECRSLRS-C-QLEERVS-MEDEVNEMK-EGKFREKRIKRN-QSLQEIWDY
>3__chr1_70161085_70167223_25
YS-R-EEIQTKGKEVKNFEKNLDECITRITNTEKSLKELMELKAKA-EL-EECRSLKS-C-QLEERVS-MEDEMNEMK-EGKFTEKGIKRN-QSLQEIWDY
>3__chr1_100870383_100876534_26
YS-L-EEIQTKGKEVENFEKKLDKCITRITNIEKCLKELMELKAKA-EL-EECRSLRS-C-QLEERVS-MEDEMNEMK-EGKFREKRIQRN-QSLQEIWDY
>3__chr1_89729136_89735283_27
YS-L-EEIQTKGKEVKNFEKNLDECITRITNTEKCLKELMELKAKA-EL-EECRSLRS-C-QLEERVS-MEDQMNEMK-EEKFREKRIKRN-QSIQEIWDY
>3__chr1_96289724_96295877_28
YS-L-EETQTKGKEVKNFEKNLDECITRITNTEKCLKELMELKAKA-EL-EECRSLRS-C-QLEERVS-MEDEMNEMK-EGKFREKRIKRN-QSLQEIWDY
>3__chr1_157805368_157811518_29
YS-L-EEIQNKGKEVENFEKNLDKCITRITNTEKCLKELMELKARA-EL-EECRSLRS-C-QLEERVS-MEDEMNEMK-EGKFREKRIKRN-QSLQEIWDY
>3__chr1_183943153_183949332_30
YS-L-EYIQTKGKEVKNFEKNLDECITRITNIEKCLKELMELKAKA-EL-EECRSLSS-C-KLEERVL-MEDEMSEMK-EGKFREKRIKRN-KSLQEIWDY
>3__chr1_52409261_52415401_31
YS-L-EEIQTKGKEVENFEKNLDKCITRITNTEKCLX--XELKAKA-EL-EECRSLRS-C-QLEETVS-MEDEMNEMK-EGKFREKRIKRN-QSLQEKWDY
>3__chr10_100686848_100693032_32
YS-L-EEIQTKGKEVKNFEKNLDKCITRITNTEKCLK*LMELKAKA-EL-EECRSLRS-C-QLEERLS-MEDEMNEMK-EGKFREKRX-KN-QSLQVIWDY
>3__chr1_236267038_236273188_33
YS-L-EEIQTKGKEVENFEKNLDECITRITNTEKCLKELMELKAKA-EL-EECRNLRS-C-QLEERVS-MEDEMNEMK-EGKFREKRIKRN-QSLQEIWDY
>3__chr1_221606525_221612652_34
Y--L-EEIQTKGKEIKNFEKNLDECITRITNTEKCLKELMELKAKA-EL-EECRSLRS-C-QLEERVP-MKDEMNEMK-EGKFREKRTKRN-QSLQEIWDY
>3__chr1_116396058_116402196_35
YS-L-EEIQTKGKEVENFEKNLDEFITRITNTEKCLKELMELKAKA-EP-EECRSLRS-C-QLEERVS-MEDEMNEMK-EGKFREKRIKRN-QSLQEIWDY
>3__chr1_117696708_117702869_36
YS-L-EEIQTKGKEVENFEKNLDEWLTGITNTEKCLKELMELKAKA-EL-EECRSLRS-C-QLEESVS-MEDEMNEMK-EGKFREKRIKRN-QSLQEIWDY
>3__chr1_75115393_75121454_37
YS-L-DEIQTKGKEVENFEKSLEECITRTTNTEKCLKELMGLKTKA-EL-EECRSLRS-C-QLEERVS-MEDEVNEMK-EXKFREKRIKRN-QSLQEIWDY
>3__chr1_59607184_59613338_38
YS-L-EEIQTKGKEVKNFEKNLDECITRITNTEKCLKELMELKAKA-EP-EECRSLRR-C-HLEESX--MEDEMNEMK-EGKFREKRIKRN-QSLQEIWDY
>3__chr10_107299952_107305983_39
YS-L-EDIQTKGKEVENFEKNLEECITRITNTEKCLKELMELKAKA-EL-EECRSLRS-C-*LEERVS-MEDEMNEMK-EGKFREKRIKRN-QSLQEIWDY
>3__chr1_184393245_184399315_40
Y--L-EEIQTKGKEVKNFEKNVDECITRITNTEKCLKELMELKAKA-EL-EECRSLRS-C-QLEERTS-IEDEMNEMK-EGKFREKRIKRN-QSXQEIWDY
>3__chr10_107485466_107491621_41
YS-L-EEIQTKGKEVKNIEKNLDECITRIPNTEKCLKKLMELKTKA-EL-EECISLRS-C-QLEESVS-MEDEMHEMK-EGKFREKRIKRN-QSLQEIWDY
>3__chr1_111679357_111685516_42
Y--L-EEIQTKGKEVKKFEKNLEECITRITNTEKCLKELMELKAKA-EL-EECRRLRS-C-QLEERVS-MEDEMNEMK-EGTFRXKRIKRN-QSLQEIWDY
>3__chr1_181893826_181899981_43
YS-L-EEIQTKGKEVENFEKNLD*CITRITNTEKCLKELMELKAKA-EL-EECRSLRS-C-QLKERVS-MEDEMNEMK-EGKFREKRIKRN-QSLQEIWDY
>3__chr1_85880138_85886292_44
YS-L-EEIQTKGKEVENFEKNLDECITRITNTERCLKELMELKAKA-EL-EERRSLRS-C-QLEERVS-MEDEMNEMK-EGKFREKRIKRN-*SLQEI*DY
>3__chr1_118912379_118918396_45
YS-L-EDIQTKGKEAENXEKNLEECITRIIDTEKCLKEVMELKTKA-EL-EECRSLRS-C-QLEERVS-TEDEMNEMK-EGKFREKRIKRN-QSLQEIWDY
>3__chr1_237867692_237873832_46
YS-L-EEIQTKGKEVKNFEKNLEECITRITNTEKCLKELMELKAKA-EL-EECRSLRS-C-QLEEEVS-MEDEMNEMK-EGKFR*KRI*RN-QSLQEIWDY
>3__chr1_174544155_174550169_47
YS-L-EEIQTKGKEVENFEKNLEECITRITNTEKCLKELMELKTKA-EL-EECRSLRS-C-QLEERVS-MEDEMNEMK-EGKFREKRIKRN-QSLQEIWNY
>3__chr1_170550010_170556158_48
YS-L-EEIQTKGKEVENFEKNLDKCITRITNTEKCLKELMELKANA-EL-EECRSLKN-C-QLEERVS-MEDEMNEMK-EGKFREKRIKRN-QSLQEIWDY
>3__chr1_59771256_59777268_49
YS-L-EDIQTKGKEVENFEKHLEECIIRITNTEKCLKELMELKTKA-EL-EECRSLRS-C-HLEERVS-MEDEMNEMK-EGKIREKRIKRN-QSLQEIWDY
>3__chr10_117280128_117286262_50
CS-L-EDIQTKGKEVENFEKNLD*CITRITNTEKCLKELMELKTKA-EL-EECRSLRS-C-QLEERVS-MEDEMNEMK-EGKFREKRIKRN-QSLQEIWDY
>3__chr1_34067709_34073853_51
YS-L-EEIQTKGKEVENFEKNLEECITRITNTEKCLKELMELKAKA-EL-EECRSLRS-S-QLEERVS-MEDQMNEMK-EGKFREKRIKRN-QRFQEIWDY
>3__chr1_156551074_156557099_52
YS-L-EDIQTKGKEVENLEKNLEECITRITNTEKCLKEXMELTTKA-EL-EECRSLRS-C-QLEERVS-MEDEMNEMK-EGKFREKRIKRN-QSLQEIWDY
>3__chr1_196545200_196551215_53
YS-L-EDIQTKGKEVENFEKNLEECITRITITEKCLKELMELKTKA-EL-EECRSLRS-C-QLEERVS-MEDEMNEMK-EGKFREKRIKRN-QSLQEIWDY
>3__chr1_203636449_203642610_54
YS-L-EEIQTKGKEVENFEKNLDECITRITNTEKCLKELMELKAKA-EL-EECRSLRS-C-QLEESVS-MEDEXNEMK-EGKFREKRIKRN-QSLQEIWDY
>3__chr1_218079296_218085475_55
HS-L-EEIQTKGKEVENFEKNLDECITRITNTEKCLKELMELKAKA-EL-EECRSLRS-C-QLEERVS-MEDEMNEMK-EGKFREKRIKRN-QSLQGIWDY
>3__chr1_221686957_221692988_56
YS-L-EDIQTKGKEVENFEKNLEECITRITNTEKCLKELMELKTKA-KL-EECRSLRS-C-QLEERVS-LEDEMNEMK-EGKFREKRIKRN-HSLQEXWDY
>3__chr1_97091340_97097506_57
Y--L-EEIQTKGKEVKNFEKNLDECITRITNTEKCLKELTELKAKA-EL-EECRSLRS-C-QLEERVS-MEDEMNEMK-VGKFREKRIKRD-QSLQEIWDY
>3__chr1_246482787_246488802_58
YS-L-EDIQTKGKEVENFEKNLEECITRITNTEKCLKELMELKAKA-EL-EECRSLRS-C-QLEERVS-MEDEMNEMK-EGKFREQRIKRN-QSLQEIWDY
>3__chr1_65783059_65789241_59
YS-L-EEIQTKGKEVENFEKNLDKCITRITNTEKCLKELIELKAKA-EL-EECRSLRS-C-QLEERVS-MEDEMNEMK-EGKFREKRIKRN-QSLQEIWDY
>3__chr1_199469857_199476013_60
YS-L-EEIQTKGKEVKNFEKNLDKCITRITNTEKCLKELMELKAKA-EL-EECRSLRS-C-QLEERVS-MEDERNEMK-EGKFREKRIKRN-QSLQEIWDY
>3__chr1_80632622_80638767_61
Y--L-EEIQTKGKEVKNFEKNLDECITRINNTEKCLKELMELKAKA-EL-EECRSLRS-C-QLEERVS-MEDEMNEMK-EGKFREKRIKRN-QILQEIWDY
>3__chr1_161986102_161992119_62
YS-L-EEIQTKGKEVENFEKSLE*CITRIINTEKCLKELMELKTKA-EL-EECRSFRS-*-QLEERVS-MEDEVNEMK-EGKFREKRIKRN-QSLQEIWDY
>3__chr10_117331247_117337285_63
YS-I-EDIQTKGKEVENSEKNLEECITRITNTEKCLKELMELKTKA-EL-EECRSLRS-C-QLEERVS-MEDEMNEMK-ERKFREKRIKRN-QSLQEIWDY
>3__chr1_64511698_64517857_64
YS-L-KEIQTKGKEVENFEKNLDKCITRITNTEKCLKELMELEAKA-EL-EECRSLRS-C-QLEERVS-MEDEMNEMK-EGKFREKRIKRN-QSLQEIWDY
>3__chr1_119364778_119370794_65
YS-L-EDIQTKGKEVENFDKILEECITRITNTEKCLKELMDLKTKA-EL-EECRSLRS-*-QLEERVS-MEDEMNEMK-EGKFREKRIERN-QSLQEIWDY
>3__chr1_105002999_105009017_66
YY-L-EDIQTKGKEVENFEKNLEECITRITNTEKCLKELMELKTKA-EL-EECRSLRS-S-QLEERVS-MEDEMNEMK-EGKLREKRIKRN-QSLQEIWDY
>3__chr1_70833405_70839549_67
YS-L-EEIQTKGKEVENFEKNLEECITRITNREKCLKELMELKTKA-EL-EECRSLRS-C-QLEERVS-MEEEMNEMK-EGKFREKRIKRN-QSLREI*DY
>3__chr1_14581402_14587424_68
YS-L-EDIQTKGKEVENFEKNLEECITRITNTEKCLKELMELKTKA-EL-KECRSLRS-C-QLEERVS-MEDEMNEMK-EGKFRXKKIKRN-QSLQEIWDD
>3__chr1_86063212_86069215_69
YS-L-EEIQTKGKEVENFEKNLEECITRITNTEKCLKELMELKTKA-EL-EECRSLRR-C-QLEERVA-MEDEVNEMK-EGKFREKRIKRN-QSLQEIWGY
>3__chr1_79749548_79755553_70
YP-L-EETQTKGKEVENFEKSLE*CITRITNTEKWLKELMELKTKA-EL-EECRSPRS-C-QLEERVS-MEDEVNEMK-EGKFREKRIKRN-QTLQEIWDY
>3__chr1_75345139_75351160_71
YS-L-EDIQTKGIEVENFEKNLEECITRITNTEKCLKELMELKTKA-EL-EECRSLRS-C-QLEEXVS-MEDEMSEMK-EGKFREKRIKRN-QSHQEIWDY
>3__chr10_113853674_113859737_72
YS-L-EDIQTKGKEVENFEKNLEECITRITNTEKCLKELMELKTKA-ER-EKCRSLRS-C-QLEERVS-MEDEMNEMK-EGKFREKRIKRN-RSLQEI*D*
>3__chr1_120844831_120850852_73
YS-L-EDIQTKGKEVENFEKSLEECITRITNTEKCLKELMELKTKA-EL-EECRSLRS-C-QLEERVS-MEDEMNEMK-EGKVREKRIKRN-QSLQEIWDY
>3__chr1_157689368_157695390_74
YS-L-EDIQTKGKEVENFEKNLEECVARITNTEKCLKELMELKTKA-EL-EECRSLRS-C-QVEERVS-MEDEINEMK-EGKFREKRIKRN-QSLQEIWDY
>3__chr1_65688551_65694580_75
YY-L-EEIQTKGKEVENFEKSLEECITRITNTEKCLKELMELKTKA-EL-EEGRSLRS-C-QLEERVS-MEDEVNEMK-EGKFREKRIKRN-QSLQEIWNY
>3__chr10_111545274_111551292_76
YS-L-EDIKTKGKEVENFEKNFRECITRIINTEKCLKELMELKIKA-EL-EECRSLRS-C-QLEERVS-MEDEINEMK-EGKFREKRIKRN-QSLQEIWDY
>3__chr1_108505942_108511954_77
YS-L-EDIQTKGKEVENFEKNVEECITRITNTEKCLKELMELKTKA-EL-EECRSLRS-C-QLEERVS-MEDEMNEMK-EGKFREKRIKRN-QSLQEIWDY
>3__chr1_221407618_221413606_78
YS-L-EDIQTKGKEVENFEKKLEECITRITNTEKCLKELMELKTKA-EL-EECRSLRS-C-QLEERVS-MEDEMNEMK-EGKFRDKRIKRN-QSLQEIWDF
>3__chr1_218103536_218109560_79
YS-L-EDIQTKGKEVENFEKNLEECITRITNTEKCLKELMELKTKA-EL-EECRSLRS-C-QLEERVS-MEDQMNEMK-EGKFREKRIKRN-QSLQEIWDY
>3__chr1_187704490_187710521_80
YS-L-EDIQTKGKEIENFEKNLEECITRITNTEKCLKELMELKTKA-EL-EECRSLRS-C-QLEERVS-MEDEMNEMK-EGKFREKRMKRN-QSLQEIWDY
>3__chr1_145260146_145266165_81
YS-L-EDIQTKGKEVENFEKNLEECITRITNTEKCLKELMGLKTKA-EL-EECRSLRS-C-QLEERVS-MEDEMNEMK-EGKFRENRMKRN-QRLQEICDY
>3__chr1_80370779_80376850_82
YS-L-EDIQTKGKEVENFEKNLEECITRINNTEKCLKELMELKTKA-EL-EECRSLRS-C-QLEERVS-MEDEMNEMK-EGKFREKRITRN-QSLQEIWDY
>3__chr1_168324937_168330966_83
YS-L-EDIQTKGKEVENFEKNLEECITRITNTEKCLKELMELKTKA-EL-EECRSLRS-C-QLEERVS-MENEMNEMK-EGKFREKRIKRN-QSLQEIWNY
>3__chr1_170291593_170297624_84
YS-L-EDIQTKGKEVENFEKNLDECITRITNTEKCLKELMELKTKA-EL-EEFRSLRS-C-QLEERVS-MEDEVNEMK-EGKFREKRIKRN-QSLQEIWDY
>3__chr1_175636677_175642700_85
YS-L-EDIQTKGKEVENFEKNLEECITRITNTEKCLKELMELKTKA-EL-EECRSLRS-C-QLEERVL-MEGEMNEMK-EGKFREKRIKRN-QNLQEIRDY
>3__chr1_60728393_60734409_86
YS-L-EDIQTKGKEVENFEKNLEECITRITNTEKCLKELMELKTKA-EL-EEYRSLRS-C-QLEERVS-MEDEMNEMK-EGKFREKRIKRN-QSLQDIWDY
>3__chr1_66719195_66725223_87
YS-L-KDIQTKGKEVENFEKNLDECITRITNTEKCLKELMELKTKA-EL-EECRSLRS-C-QLEERVS-MEDEMNEMK-EGKFREKRIKRD-QSLQEIWDY
>3__chr1_84467202_84473211_88
YS-L-EDIQTKGKEVENFEKNLEECITRITNTEKCLKELMELKTKA-EL-EECRSLRS-C-QLEERVS-MEDEMNEMK-EGKFREKRIKRN-QSLQEIWDY
>3__chr1_83501879_83507902_89
YS-L-EDIQTKGKEVENFEKNLEECITRITNTEKCLKELMELKTKA-EL-EECSSLRR-C-QLEERVS-MEDEMNEMK-EGKFREKRIKRN-QSLQEIWDY
>3__chr10_106278083_106284125_90
YS-L-EDIQTKGKEVENFEKNLEECITRITNTEKCLKELMELKAKA-EL-EECRSLRS-S-QLEERVS-MEDEMNEMK-EGKFREKRIKRN-QSLQEIWDY
>3__chr1_75916024_75922058_91
YP-L-EDIQTKGKEVENFEKNLEECITRIINTEKCVKELMELKTKA-EL-EECRSLRS-C-QLEDRVS-MEDEMNEMK-EGKFREKRIKRK-QSLQEIWDY
>3__chr1_183237286_183243310_92
YS-L-EDIQTKGKEVENFEKNLKECITRITNTEKCLKELMELKTKA-EL-EECRSLRS-C-QLEERVS-MEDEMNEVK-EGKFREKRIKRN-QSLQEIWDY
>3__chr10_121983780_121989827_93
YS-L-EDIQTKGKEVENFEKNLEECITRITNTENCLKELMELKTKA-EL-EECRSLRS-C-QLEERVS-MEDEMNEMK-EGKFREKRIKRN-QSLQEIWDY
>3__chr10_111575566_111581594_94
YS-L-EDIQTKGKEVENFEKNLEECITRITNTEKCLKELMEL*TKA-EL-EECRSLRS-C-QLEERVS-MEDEMNEMK-EGKFREKRIKRN-QSLQEIWDY
>3__chr1_95530382_95536402_95
YS-L-EDIQTKGKEVENFEKNLEECLTRITNTEKCLKELMELKTKA-EL-EECRSLRS-C-QLEERVS-MEDEMNEMK-EGKFREKRIKRN-QSLQEIWDY
>3__chr10_10772976_10778967_96
YS-L-EDIQTKGKEVENFEKNLEECISRITNTEKCLKELMELKTKA-EL-EECRSLRS-C-QLEERVS-MEEEMNEMK-DGKFREKRIKGN-QSLQEIWDY
>3__chr1_244046465_244052485_97
YS-L-EDIQTKGKEVENFEKNLEECITRITNTEKCLKELMELKTKA-EL-EECRSLRS-C-QLEERVS-MEDEMNEMK-EGKFREKRIKRN-QRLQEIWDY
>3__chr1_49244272_49250303_98
YS-L-EDIQTKGKEVENFEKNLEECITRITNTEKCLKELMELKTKA-EL-EECRSLRS-C-QLEERVS-MEDEMNEMK-EGKFREKRIKRN-QSLQEIWDY
>3__chr1_34488930_34494955_99
YS-L-EDIQTKDKEVENFEKNLEECLTRITNTEKCLKELMELKTKA-EL-EECRSLRS-C-QLEERVS-MEDEMNEMK-EGKFREKRIKRN-QSLQEIWDY
>3__chr1_34330583_34336647_100
YS-L-EDIQTKGKGVENFEKNLEECITRITNTEKCLKELMELKTKA-EL-EECRSLRS-C-QLEERVS-MEDEMNEMK-EGKFREKRIKRN-QSLQEIWDY
>3__chr10_122660462_122666485_101
YS-L-EDTQTKGKEVENFEKNLEECITRITNTEKCLKELMELKTKA-EL-EECRSLRS-C-QLEERVS-MEDEMNEMK-EGKFREKRIKRN-QSLQEIWDY
>3__chr11_50619029_50625182_102
YS-L-EEIQTKGKEVKNSEKNLDECITRITNTGKCLKELMELKAKA-EL-EE*RSLRS-C-QWEERVP-TEDEMNEMK-EGKLREKRIKRN-QNIQEIWDY
>3__chr11_50610182_50616353_103
*S-L-EEIQTKGKEVEIPEKNLDDCITRITNTEKSLKELMGLKTKA-QL-EK*RSLRS-*-QLEERVR-MQDKMNEMK-EGKLREKGIKRN-QNLQEIWDY
>3__chr11_51131850_51137982_104
YS-L-EETQTNSKEVKNFXKKLDKWILRIINAEKSLK*LMELKAKA-EL-EECRSLRS-C-QQEESVS-MEDEMNEMK-KVKFREKRIKRN-QSLQEIWDY
>3__chr11_54608421_54614583_105
YS-L-EEFQTKGKEVKXFEKNVVECKTRITNTDRCLKELMQLKAKA-EI-EECRSLKS-C-QLEERVT-MEDKMNKMK-EGKFREKRIKIN-QSLQEIWDY
>3__chr11_55101217_55107394_106
YT-L-EEIQTKDKEVKTFEKNLDECITRITNREKCLKELMELKTKA-EL-EECRSLRS-C-QLEERVS-MEDEMNEMK-EWKFREKRIKRN-QSCQEIWDN
>3__chr10_78275971_78282095_107
YS-L-EEIQTNGKEVKNFEKKLDKWITRITNAEKSLKELMELEAKA-EL-EECRSLRS-C-QLEERVS-MEDEMNEMK-EGKFREKRIKRN-QSLQEIWDY
>3__chr11_25253448_25259595_108
YS-L-EEIQTKGKEVKNFEKDLDECITRINNTEKCLKELMELKAKA----EECRRLRS-C-QLEERVS-MEDEMNEMK-EGKFREKRIKRN-QSLQEIWDY
>3__chr10_37367688_37373843_109
YT-L-EEIQTKGKQVKNFEKNLGECITRITNTEKCLKELMELKTKA-EL-EECRSLRS-C-QLEERVS-MEDEMNEMK-EGKFREKRIKRN-QSLQEVWDY
>3__chr10_57871847_57878003_110
YS-L-EEIQTNGKEVKNFEKKLDQCITRITNAEKCLKELMELKAKA-EL-EECRSLRS-C-QLEERVS-MEDEMKEMK-EGKFREKRIKRN-QCLQEIWDY
>3__chr11_43073138_43079277_111
YS-L-EEIQTKGKEVKNFEKNLEECITRITNTVKCLKELMELKTKA-DL-EECRSLRS-C-QLEERVS-MEDEMNKMK-EGKFREKKVT---QSLQEIWDY
>3__chr11_5351152_5357306_112
YS-L-EEIQTKGKEDKNFEKNLDECITRITNTEKCLKELMELKAKA-E*-EEWRSLRS-C-QLEERVS-MEDEINEMK-EGKFREKRIKRN-QSLQEIWDY
>3__chr11_114001596_114007615_113
YS-L-EDIQTKGKEVENFEKNLE*CITRITNTQKCLKELVELKTKA-EL-EECRSLRS-C-QLEERVS-MEDEMNEMK-EGKFREKRIKRN-QSLREIWDY
>3__chr11_114009395_114015552_114
YS-L-EEIQTEGKEVKNFEKNLDEWITRITNTEKCLKELMELKTKA-EL-EECRSLRS-C-QLEESVS-MKDEMNEMK-EGKFREKRIKRN-QSLREIWDY
>3__chr10_6886112_6892269_115
YS-L-EEIQTKGEEVENFEKNLDECITRITNTEKCLKELMELKAKA-EL-EECRSLRS-C-QLEERVS-MEDEMNEMK-EGKFREKRIKRN-QSL*EIWDY
>3__chr10_53789962_53796105_116
FS-L-EEIQTKGKEVENFEKNLDECITRITNTEKCLKELMELKDKA-EL-EECRSLRS-C-QLEEKVS-MEDEINEMK-EGKFREKRIKRN-QSLQEIWDY
>3__chr11_101228431_101234568_117
YS-L-EEIQTKGKEVKNFEKHLDECITRITNTEKCLKELMELKAKA-EL-E*CRSLRS-C-QVEERVS-MKVEMNEMK-EGKFREKRIKRN-*SLQVVWDY
>3__chr11_26091637_26097770_118
Y--L-EEIQTKGKEVKNFEKNLDECITRITNTKNCIKELMELKAKA-EL-EECRSLRS-C-QLEERVS-MEDEMNEMK-EGKFREKRIKRN-QSIQEIWDY
>3__chr11_102512136_102518292_119
YS-L-EDIQTKGKEVKNFEKNLDECITRITSTEKCLKELMELKAKT-EL-EECRSLRS-C-QLEERVP-MEDEMNEMN-EGKFREKRIKRN-QSPQETWDY
>3__chr11_24935877_24942039_120
XX-L-EEIQTKGKEVKNFEKNLHECITRIINTEKCLKELMELKAKA-EL-EECRSLRS-C-QLEERVS-MEDEMNEVK-EGKFREKRIKRN-QSLQEIWDY
>3__chr11_101054359_101060498_121
YS-L-EEIQTKGKEVKNFEKNLDECITRITNTEKCLKELMELKAKA-EL-EECRSLRS-C-QLEGRVS-MEDEMN*MK-EGKFRQKRVKRN-QSLQEI*DY
>3__chr11_50729097_50735111_122
YS-L-EDIQTKGKELENFEKNLEECITRITNTEK*LKELMELKTKA-EL-EECRSLRS-C-QLEERVS-MEDEMNEMK-EGKFREKRIKRN-QSLQEIWDY
>3__chr10_24179949_24186097_123
YS-L-EKIQTKGKEVKNFEKNLDKCITRITNXEKCLKELMEPKAKA-EL-EECRSLRS-C-QLEERVS-MEDEMNEMK-EGKFREKRIKRN-QSLQEIWDY
>3__chr11_35680903_35687047_124
YS-L-EEIQTKGKEVENFEKNLDECITRITNTEKCLKELMELKAKA-EL-EECRSLRS-C-QLKERVS-MEDEMKEMK-EGKFREKRIKRN-QSLHEIWDY
>3__chr10_44083770_44089923_125
YS-L-EEIQTKGKEVENFEKNLDECITRITNTDKCLKELIELKAKA-EP-EECRSLRS-C-QLEERVS-MEDEMNEMK-EGKFREKRIKRN-QSLQEIWDY
>3__chr10_5254643_5260814_126
YS-L-EEIQTKGKEVKNFEKNLDECITRITNTEKCLKELMELKAKA-EL-EECRSLRS-C-PLEERVS-MEDEMNEIK-EGKFREKKIKRN-QSLQEIWDY
>3__chr10_32887612_32893748_127
YS-L-*EIQTKGKEVENFEKNLDECITRITNTVKCLKELMELKTKA-EL-EECRSLRS-C-QLEERVS-MEDEMNEVK-EGKFRGKRIKRN-QSLQEIWDY
>3__chr11_23006240_23012260_128
YS-L-EDIQTKGKEVDNFEKNLEECKTRITNIEKCLKELMELKTKA-EL-EECRSLRS-C-QLEERVL-MEDEMNEMK-EVKFREKRIKRN-QSLQEIWDY
>3__chr10_69129397_69135555_129
YC-L-EEIQTKGKEVENFEKNLDEYITRITNTEKCLKELMELKAKA-EL-EERRSLRS-C-QLEESVS-MEDEMNEMK-EGKFREESIKRN-XSLQEIWDY
>3__chr10_96897133_96903288_130
*S-L-EEIQTKGKEVENFEKSLEECITRITNTEKCLKELMELKAKA-EL-EECRSLRS-C-QLEERVL-MEDEVNEMK-EGKFREKRIKRN-QSLQEIWDY
>3__chr11_38169867_38176011_131
YS-L-EEILTKGKEAENFEKNLDERITRITNTEKCLKELMELKAKA-EV-EECRSLRS-C-QLEEGVS-MEDEMNEMK-EGQFREKRIKRN-QSLHEI*DY
>3__chr11_27917197_27923332_132
HS-L-EEIQTKDKEVKNFEKNLDKCITRITNTEKCLKELMELKAKA-EL-EECRSLRS-C-QLEERVS-MEDEMNEMK-EGKFREKRIKRN-QSLQEIWDY
>3__chr10_87519078_87525227_133
YS-L-EEIQTKGKEVENFEKNLDECITRITNTEKCLKELMELKAKA-EL-EECRSLGS-C-QLEERVS-MEDEMNEMK-EGKFREKRIKRN-QSLQEIWDY
>3__chr11_5390109_5396267_134
Y--L-EEIQTKGKEVKNFEKNLDECITRITNTEKCLKELMELKAKA-ER-EECRSLRS-C-QLEERVS-MEDEMNEMK-EEKFREKRIKRN-QSLQEIWDY
>3__chr11_108454020_108460158_135
YS-L-EEIQTKGKEVENFEKNLDECITRITNTEKCLKELMELKAKA-EL-EECRSLRS-C-QLEERVS-MEDEINEMK-EGKFREKRIKRN-QSLQEIWDY
>3__chr11_26429219_26435356_136
Y--L-EEIQTKGKEVENFEKHLDECITRITNTEKCLKELMELKAKA-EL-EECRSLRS-C-QLEERVS-IEDETNEMK-EGKFREKRIKRN-QSLQEIWDY
>3__chr10_54160122_54166293_137
YS-L-EEIQTKGKEVKNFEKNLDECITRITNTEKCLKELMELKAKA-EL-EECRSLRS-C-QLEEKVS-MEDEMNEMK-EGKFREKRIKRN-QSLQEIWDY
>3__chr11_31522134_31528267_138
Y--L-EEIQTKGKEVKNFEKN*DECITRITNTENCLKELMELKAKA-EL-EECRSLSS-C-QLEERVS-MEDEMNKMK-EGKFREKRIKRN-QSLQEIWDY
>3__chr11_25621915_25627908_139
YS-L-EDIQTKGKDVENFEKNLEECITRITNTGMCLKELMELKSKA-EL-EECRSLRS-C-QLEETVS-MEDEMNGMK-EGKFREKRKKRN-QSLQEIWDY
>3__chr10_86875483_86881619_140
HS-L-EEIQTKGKEVKNFEKNLDECITRITNTEKCLKERMELKTKA-EL-EECRSLRS-C-QLEERVS-MEDEMNEMK-EGKFREKRXKRN-QSLQEI*DY
>3__chr10_9601848_9607998_141
YS-L-EEIQTKGKEVENFEKNLDKCTTRITNTEKCLKELMELKAKA-EL-EECRSVRS-C-QLEERVS-MEDEMNEMK-EGKFREKRIKRK-QSLQEIWDY
>3__chr10_42341683_42347675_142
YS-L-EDIQTKGKEVENFXKN*EECITRITNTEKCLKELMELETKP-EL-EECRSLRS-C-QLEESVS-MEDEMNEMK-EGKFREKRIKRN-QSLQEIWDY
>3__chr11_55039283_55045276_143
YS-L-EDIQTKGKEVENFEKNLEECITRITNEEKCLKELMELKTKA-EL-EECRSLSS-C-QLEERVS-MEDEMNEMK-EEKFREKRIKRN-QSL*EIWDY
>3__chr11_107749474_107755573_144
YS-L-EEIQTKGKEVENFEKNLDKCITRITNTEKCLKELMELKAKA-KL-EECRSLRS-C-QLEERVS-MENEMNKMK-EGKFREKRIKRN-QSLQEIWDY
>3__chr11_25474249_25480261_145
YS-L-EEIQTKGKDVENFEENLEECITRITNTEKCLKELMELKTKA-EL-EECRSFSR-F-QLEERVS-MEDEMNEMK-EGKFREKRIKRN-QSLQEIWDY
>3__chr10_53371221_53377381_146
YS-L-EEIQTKGKEAENFGKNLDECITRINNTEKCLKELMELKAKA-EL-EECRRLRS-C-QLEERVS-MEDQMNEMK-EGKFREKRIKRN-QSLQEIWDY
>3__chr10_54923773_54929789_147
YS-L-EEIQTKGKEVENFKKNSEECITRLTNTEECLKELMELKAKA-EL-EECRSLRS-C-QLKERVS-MEDEMNEMK-EGEFREKRIKRN-QSLQEIWDY
>3__chr11_131854126_131860167_148
YS-L-EDIQTKGKEVENFEKNLEECITRITNTEKCLKELMELKTKA-EL-EECRSLRS-C-QLVERIS-MEDEMNEMK-EGKFREKRIKRN-*SLEEIWDY
>3__chr10_76988295_76994450_149
YS-L-EEIQTKGKEVKNFEKNLDKCITSITNTEKCLKELMKLKAKD-EL-EECRSLRS-C-QMEERVS-MEDEMNEMK-EGKFREKRIKRN-*SLQEIWDY
>3__chr11_13533081_13539098_150
YS-L-EDIQTKGKKVENFEKNLEECITTITNTEKCLKELMELKTKA-EL-EECRSLRN-C-QLEERVS-MEDEMNEMK-EEKFREKSIKRN-QSLQEIWDY
>3__chr11_113032539_113038689_151
YS-L-EEIQNKGKEVENFEKNLDECITRITNTEKCLKELMELKAKA-EP-EECRSLRS-Y-QLEERVS-MEDEMNEMK-EGKFREKRIKRN-QSLQEIWDY
>3__chr11_3977396_3983548_152
YS-L-EEIQTKGKEVENFEKNLDECITRITNTEKCLKELMELKAKA-EL-EECRSLRT-C-QLEERVS-TEDEMNEMK-EGKFREKRIKRN-QSLQEMWDY
>3__chr11_14639438_14645569_153
YS-L-EEIQTKGKEVENFEKNLDECITRITNTEKCLKELMELKAKA-EL-EECRSLRS-C-QLEERVS-MEDEMNELK-EGKFREKRITRN-QSLQEIWDY
>3__chr10_75646645_75652785_154
Y--L-EEIQTKGKEVKNFEKNLNECITRITNTEKCLKELMELKAKA-EL-EECRSLRS-C-QLEERVS-MEDEMSEMK-EGKFREKRIKRN-QSFQEIWDY
>3__chr10_64101981_64108125_155
YS-L-EEIQTKGKEVENFEKNLDKCITRITNTEKCLKELMELKAKV-EL-EECRSLRS-C-QLEERVS-MEDEMIEMK-EGKFREKRIKRN-QSLQEIWDY
>3__chr10_65550051_65556079_156
YS-L-EDIQTKGKEVENFEKDLEECITRITNTEKCLKERMELKTKA-EL-EECRSLRS-C-QLEERVS-MEDEMNEMK-EGKFREKRIKRN-QSF*EIWHY
>3__chr11_25403255_25409280_157
YS-L-EDIQTKGKEVENFEKNLEECITRITNTEKCLKELMELKSKA-EL-EECRSLRS-C-QLEERVS-TEHEMNEMK-EGKFREKRIKRN-QSLQEIWDY
>3__chr10_74753099_74759264_158
YS-L-EEIQTKGKEVKNFEKNLDEYITRITNTEKCLKELMELKAKA-EL-EECRSLRS-C-QLEEGVS-MEDEMNKMK-EGKFREKRIKRN-QSLQEIWDY
>3__chr11_14822474_14828620_159
YS-L-EEIQTKGKEVENFEKNLEECITRITNTEKCLKELMELKAKA-KL-EECRSLRS-C-QPEERVS-MEDETNEMK-EGKFREQRIKRN-QSLQEIWDY
>3__chr11_120548107_120554244_160
YS-L-EEIQTKGKEVENFEKNLDECITRITNTEKCVKELMELKAKA-EL-EECRSLRS-C-QLEVRVS-MEDEMNEMK-EGKFREKRRKRN-QSLQEMWDY
>3__chr10_68660430_68666438_161
YS-L-EDIQTKGKEVENFEKNLEECITTRTNTEKCLKELMELKTKA-EL-EECRSLRS-C-QLEERVS-MEDEMNEMK-EGKFRQKRIKRN-QSLQEIWDY
>3__chr11_56073098_56079103_162
YS-L-EDIQTKGKELENFEKNLEECITRITNREKCLKELMELKTKX-EL-EECRSLRS-C-QLEERVS-MEDELNEMK-EGKFREKRIKRN-QSLQEIWDY
>3__chr11_112054505_112060502_163
YS-L-EDIQTKGKEVENFEKNLEECITRITNTEKCLKELMELKTKA-EL-EECRSLRS-C-QLEEWVS-MEDEMNEMK-EGKFREKRIKRN-QSLQEIWDY
>3__chr11_22625048_22631067_164
YS-L-EEIQTKGKEVENFEKSLEECITRITNTEKCLKELMELKTKA-EL-EECRSLRS-C-QLEERVS-M*DEVNEMK-EGKFREKRIKRN-HSLQEIWDY
>3__chr10_92000351_92006372_165
YT-L-EDIQTKGKEVENFEKNLEECITRITNTEKC*KELMELKTKA-EL-EECRSLRS-C-QLEETVS-MEDEMNEMK-EGKFREKRIKRN-QSLQETWDY
>3__chr10_57329408_57335449_166
YS-L-EEIQTKGKEVDNFEKSLEECITRITNTEKCLKELMELKTKA-EL-EECRSLRS-C-QLEETVS-MEDEVNEMK-EGKFREKRIKRN-QSLQEIWDY
>3__chr10_18956354_18962357_167
YS-L-EEIQTKGIEVENFEKSLEESITRITNTEKCLKELRELKTKA-EL-EECRSLRS-C-QLEERVS-MEDELNEMK-EGKFREKRIKRN-ESLQEIWDY
>3__chr11_130359369_130365397_168
YS-L-EDIQTKGKEVENFEKNLEECITRITNTEKCLKELMELKTKA-EL-EECRSLRS-C-QLEERVS-MEDEMNEMK-EGKFRXKRIKRN-KSLQEIWDY
>3__chr11_28350744_28356805_169
YS-L-EDIQTKGKEVENFEKNLEECITRITNTEKCLKELMELKTKA-EL-EQHRSLRS-C-QLEERVS-MEDEMNEMK-EGKFREKRIKGN-QSLQEIWDY
>3__chr10_44824628_44830650_170
YS-L-KEIQTKGKEVENFEKNLEEYITRITNTEKCLNDLMEPKTKA-EL-EECRSLRS-C-QLEERVS-MEDEMNEMK-EGKFREKRIIRN-QSLQEIWDY
>3__chr10_19910167_19916187_171
YS-L-EDIHTKGKEVENFEKNLEECITRITNTEKCLKELMELKTKA-KL-EECRSLRS-C-QLEERVS-MEDEMNEMK-EGKFRGKRIKRN-QSLQEIWDY
>3__chr10_86522797_86528998_172
YS-L-EDIQTKGKEVXNLEKNLDECITRITNTEKCLKELMELKTKA-EL-EECRSLRS-C-QLEERVS-MEDEMNEMK-EGKFREKRIKRN-QSLQEIWDY
>3__chr10_93499353_93505375_173
YS-L-EDIQTKGKEVENFEKNLEECITTITNTEKYLKELMELKTKA-EL-EECRSFRS-C-QLEERVP-MKDEMNEMK-EGKFREKRIKRN-QSLQEIWDY
>3__chr11_42918459_42924468_174
YP-L-EGIQTKSKEVENFEKNLEECITRIINAEKCLKELMELETKA-EL-EECRSLRS-C-QLEERVS-MEDEMNEMK-EGKFGEKRIKRN-QSLQEIWDY
>3__chr10_36187603_36193629_175
YS-L-EDIQTKGKEVENFEKNLEECITRITNTEKCLKELMELKTKA-EL-EECRSLRS-C-QLEERVS-MEDEMNEMK-EGKFREKRIKRS-QSLQEIWDY
>3__chr11_21647171_21653191_176
YS-L-EDVQTKGKEVENFEKNLEECITRITNTEKCLKDLMELKAKA-EL-EECRSLRS-C-QLEERVS-MEDEMNEMK-EGKFREIRIKRN-QSLQEIWDY
>3__chr10_131420815_131426834_177
YS-L-EDIQTKGKEVENFEKNLEECITRVTNTEKCLKELMELKTKA-EL-EECRSLRS-C-QLEERVS-MEDEMNEMK-X-KFREKRIKRN-HSLQEIWDY
>3__chr10_91903188_91909215_178
YT-L-EDIQTKGKEVENFEKNLEECITRITNTEKCLKELMELKTKA-EL-EECRSLRS-C-QLEERVS-MEDEMNEMK-EGKFRERRIKRN-QSLQEIWDY
>3__chr11_33602880_33608927_179
YS-L-EDIRTKGKEVENFEKNLEECITRIINTEKCLKELMELKTKA-EL-EECRSLRS-C-QLEERVS-MEDEMNEMK-EGKFREKRIKRN-QSLQEIWDY
>3__chr10_128560427_128566452_180
CS-L-EDIQTKGKEVENFEKNLEECITRITNTEKCLKELMELKTKA-EL-EECRSLRS-C-QLEERVS-MEDEMNEMK-EGKFREKRIKRN-QSLQEIWDY
>3__chr11_19113184_19119202_181
YS-L-EEIQTKGKEVENFEKSLEECMTRITNTEECLKELMELKTKA-EL-EECRSLRS-C-QLEERVS-MEDEVNEMK-EGKFREKRIKRN-QSLQEIWDY
>3__chr11_106748699_106754716_182
YS-L-EDTRTKGKEVENFEKNLAECITRTTNTEKCLKELMELKTKA-EL-EECRSLRS-C-QLEERVS-MEDELNEMK-EGKFREKRIKRN-QSLQEIWDY
>3__chr10_71418_77432_183
YS-L-EDIQTKGKEVENFEKNLEECITRITNTEKCLKELMELKTKA-EL-EECRRLRS-C-QLEERVS-MQDEMNEMK-EGKFREKRIKRN-QSLQEIWDY
>3__chr10_22732073_22738087_184
YS-L-EDIQTKGKEVENFEKNLEECITRITNTEKCLKELMELKTKA-EL-EECRSLRS-C-QLEERVS-MEDEMNEMK-ERKVREKRIKRN-QSLQEIWDY
>3__chr11_30029331_30035357_185
YS-L-EDIQTKGKEVENFEKNLEECITRITNTEKCLKELMELKTKA-EL-EECRSLRS-C-QLEERVS-MEDEMNEMK-EGKFREKRIKIN-QSLQEIWDY
>3__chr11_104392233_104398260_186
YS-L-EDIXTKGKEVENLEKNLEECITRITNTEKCLKELMELKTKA-EL-EECRSLRS-C-QLEERVS-MEDEVNEMK-EGKFREKRIKRN-QSLQEIWDY
>3__chr11_10151271_10157476_187
YS-L-EEIQTKGKEVENCEKSLEECITRITNTEKCLKELMELKTKA-EL-EECRSLRS-R-QLEERVS-MEDEVNEMK-EGKFREKRIKRN-QTLQEIWDY
>3__chr10_85530793_85536823_188
YS-L-EDIQTKGKEVENFEKNLEECITRXTNTEKCLKELMELKTKA-EI-EECRSLRS-C-QLEEGVS-MEDEMNEMK-EGKFREKRIKRN-QSLQEIWDY
>3__chr11_102117379_102123405_189
YS-L-EDIQTKGKEVENFEKNLEECITRITNTEKCLKELMELKTKA-EL-EECRSLRS-C-QLEERVS-MEDEMNEMK-EGKFREKRIKRN-QSLQEIWDY
>3__chr11_4148059_4154082_190
YS-L-EDIQTKGKEVENFEKNLEECITRITNTEKCLKELMELKTKA-EL-EDCRSLRS-C-QLEERVS-MEDEMNEMK-EGKFREKRIKRN-QSLQEIWDD
>3__chr10_68816809_68822833_191
YS-L-EDIQTKGKEVENFEKNLEECITRITNTEKCLKELMELKTKA-EL-EECRSLRS-C-QLEERVS-MEDEMNEMT-EGKFREKRIKRN-QSLQEIWDY
>3__chr11_126738267_126744324_192
YS-L-EDIQTKGKEVENFXKNLEECITRITNTEKCLKELMELKTKA-EL-EECRSLRS-C-KLEERVS-MEDEMNEMK-EGKFREKRIKRN-QSLQEIWDY
>3__chr10_31798146_31804158_193
YS-L-EDIQTKGKEVENFEKNLEECITRITNTEKCLKELMELKTKA-EL-EECRSLRS-C-QLEERVS-MEDEMNEMK-EGKFREKRIKRN-QSLQEIWDY
>3__chr11_22501301_22507334_194
YS-L-EDIQTKGKEVENFEKNLEECITRITNTEKCLKELMELKTKA-EL-EECRSLRS-C-QLEERVS-MEDEMNEMK-EGKFREKRIKRH-QSLQEIWDY
>3__chr11_128549037_128555061_195
YS-L-EDIQTKGKEVENFEKNLEECITRITNTEKCLKELMELKTKA-EL-EECRSLRS-C-QLEERVS-MEDEMNEMK-EGKFREKRIKRN-QSLQEIWDY
>3__chr11_128714021_128720007_196
YS-L-EDIQTKGKEVENFEKNLEECITRITNTEKCLKELMELKTKA-EL-EECRSLRS-C-QLEESVS-MEDEMNEMK-EGKFREKRIKRN-QSLQEIWDY
>3__chr10_57031642_57037676_197
YS-L-EEIQTKGKEVENFEKNLEECITRITNTEKCLKELMELKTKA-EL-EECRSLRS-S-QLEERVS-MEDEMNEMK-EGKFREKRIKRN-QSLQEIWDY
>3__chr11_32919373_32925378_198
YS-L-EDIQTKGKEVENFEENLEECITRITNTEKCLKELTELKTKA-EL-EECRSLRS-C-QLEERVS-MEDEMNEMK-EGKFREKRIKRN-QSLQEIWDY
>3__chr10_128355031_128361061_199
YS-L-EDIQTKGKEVENFEKNLEECITRITNTEKCLKELMELKTKA-EL-EDCRSLRS-C-QLEERVS-MEDEMNEMK-EGKFREKRIKRN-QSLQEIWDN
>3__chr10_35802717_35808705_200
YS-L-EDIQTKSKEVENFEKNLEECITRITNTEKCLKELMELKTKA-EL-EECRSLRS-C-QLEERVS-MEDEM---K-EGKFREKRIKRK-QSLQEIWDY
>3__chr12_36361678_36367829_201
YS-L-EEIQTKGKEVENFEKNLDECIIRINNXEKCLKELMELKVKA-EL-EECRSPRS-C-HLEERVS-MEDEMNEMK-EGKFREKRIKRN-KSLQEIWDY
>3__chr11_58868227_58874363_202
YS-L-EEVQTNGKEVKNLEKKLDEWLTRITEAEKSLKDLMELKTTA-EL-DECTSLSS-C-QLEERAS-MEDDMNEMK-EEKFREKKIKX--QSLQEIWDY
>3__chr12_34520506_34526657_203
YP-L-EEIQTKGKEVKNFEKNLDECITRITNTEKCLKELMELKAKA-EL-EEFRSLRS-C-QLEERVS-MEDEMNEMK-EGMFREERIKRN-QSLQEIGDY
>3__chr12_34652709_34658856_204
YS-L-EEIQTKAKEAENFEKNLDKCITRITHTENCLKELMELKAKA-EL-EEGRSLRS-C-QLEERVS-MEDX--XMK-ERKVREKKKKRN-QSLQEIWDY
>3__chr12_54240479_54246553_205
YS-L-EEIQTNGKEVKN*KKKLDERITRITNAEKSLKELMELKTKA-EL-EECRSLRS-*-QLKERVS-MEDEMNEMK-EGKFREKRIKRN-QSLQEIWDY
>3__chr12_117580078_117586218_206
YS-L-EEVRTNDKQVKNLEKKLDE*LTRIINAEKSLKDLMELKTMA-EL-DECTSLSS-C-QLEERVS-MEDEMNEMK-EEKFREKRIKRN-QSLQEIWDY
>3__chr11_58539294_58545430_207
YS-I-EEIQTKGKEVKNFEKNLDECITRITNTEKCLKELMELKAKA-EL-EECRRLRS-C-QLEERVS-MEDEMNEMK-EGKFREKRIKRN-QSLQEVWNY
>3__chr12_33271767_33277916_208
YS-L-EEIQTKGKEDENFEKNLHKCITRITNTEKCLKELIELKAKA-EL-EECRNLRS-C-QLEERVS-MEDEMNEMK-EGKFREKRIKRN-QSLQEIWDY
>3__chr12_53562937_53569085_209
YS-L-EDIQTKGKAVENFEKNLDECITRITNTEKCLKELMELKAKA-EL-EECRSLRS-C-QLEERVS-MEDEMNEMK-EGKFREKRIKRN-QSLQEIWDY
>3__chr12_40723571_40729705_210
YS-L-EEIQTKCKEVENLEKNLDKCITRITNTEKCLKELMELKAKA-EL-EECKSLRS-C-QLEERIS-MEDEMNEMK-EGKFREKRIKX--QSLQEIWDY
>3__chr12_79366287_79372431_211
YS-L-EEIQTKGKEVENYEKNVDECITRITNIEKCLKELMELKAKA-KL-EECRSLRS-C-QLEERVS-MEDEMNEMK-EGKFREKRIKRN-QSLQEIRDY
>3__chr12_79379862_79385927_212
YS-L-EEIQTKGKEVENFEKNVDECITRITNTEKCLKELMELKAKA-EL-EECRSIRS-C-QLGERVS-MEDEMNEMK-EGKFREKRIKRN-QTLQEIRDY
>3__chr11_62597004_62603159_213
YS-L-EEIQTKGKQVKNFEKNLDECIIRITNIEKCLKELTELKAKA-EL-EECRSLRS-C-QLEERVS-MEDEMNEMK-EGKFREKRIKRN-QSLQEIWDY
>3__chr12_59973832_59979964_214
Y--L-DGTQTKGKEVKNFEKNLDECITRITNTE*CLKELMELKAKA-EL-EECRSLRS-C-QLEERVS-MEDEMNEMK-EGKFREKRIKRS-QSLQEIWDY
>3__chr12_37643536_37649672_215
YS-L-EEIQTKGKEVENFEKNLDECITRITNTEKCLKELMELKAKA-EL-EECRSLRS-C-QLEERVS-MEDEX-EMK-VGKFRQKRIKRN-QSLQEIWDY
>3__chr11_6926563_6932688_216
YF-L-EEIQTKGKEGENFEKILDKCITRITNTEKCLE*LMELKTKA-EL-EECRSLRS-C-QLEERVS-MEDEMNEMK-ERRFREKRIKRN-QSLQEIWDY
>3__chr11_87041099_87047256_217
Y--L-EEIQTKGKEAKNFEKNLD*RITRITNTEKCLKEMMELKAKA-EL-EEYRSLRS-C-QLEERVS-MEDEMKEMK-EWKFREKRIKRN-QSLQEIWDY
>3__chr12_57151457_57157604_218
YS-L-EEIQTKGKEVENFEKNLDECITRITNTEKCLKELMELKAKA-EL-EECRSLRS-C-QLEERVS-MEDEMNEMK-EGKFREKRIKRN-QSFQEIWDY
>3__chr12_20813262_20819304_219
YS-L-EEIQTKGREVENFEKNLDECITRITNTEKCLKELMELKAKA-EL-EECRSLRR-C-QLEERVS-MEDETNEMK-EGKFREKRIKRN-QSLQEIWDY
>3__chr11_90058519_90064650_220
YS-L-EEIQTKGKEVKNFEKNLDECITRITNTEKCLKELMELKAKA-EL-EESRSLRS-C-QLEERVS-MEDEMNEMK-EGKLT*KRIKRN-QSLQEIWDY
>3__chr13_103790701_103796859_221
YS-L-EEIQTKGKEVKNFEKNLDECITRITNIEKCLKELMELKAKA-EL-EECRSLRS-C-QLEERVS-MEDEMNEMK-EGKFREKSIKRN-QSLQEIWDY
>3__chr12_34711286_34717305_222
YS-L-EDIQTKGKEVENFEKNLEECITRITNTEKCLKELMELKTKA-EL-EECRSLRS-C-QLEERIS-VEDEMNEMK-EGKFREKRIKRN-QSLQEIWDY
>3__chr12_85681784_85687930_223
YS-L-EEIQTKGKEVKNFKKKLDECITRITNTEKCLKELMELKAKA-EL-EECRSLRS-C-QLEERVP-M*DQMNEMK-EGKCREKRIKRN-QSLQEIWDY
>3__chr12_58431161_58437314_224
HS-L-EEIQTKGKEVENFEKNLDECITRITNTEKCLKELMELKAKA-EL-EKCRNLRS-C-QLEERVS-MEDEMNEMK-EGKFREKRIKRK-QSLQEIWDY
>3__chr11_86630549_86636690_225
YS-L-EEIQTKGKEVENFEKNLDECITSITNTEKCLKELMELKAKA-EL-EECRSLRS-H-QLEKRVS-MEDQMNEMK-EGKFREKRTQRN-QSLQEIWDY
>3__chr12_45297548_45303693_226
YS-L-EEIQTKGKEVENFEKNLDECITRITNTEKCLKELMELKAKA-EL-EECRSLRS-C-QLEERVS-TEDEMNEMK-EGKFREKRIKRN-QSLQEKWDY
>3__chr12_43611756_43617901_227
YS-L-EETQTKGKEVKNFEKKVDECITRITNTEKCLKELMELKAKA-EL-EECRSLRS-C-QLEERVS-MEDKMNEMK-KGKFREKRIKRN-QSLQEIWDY
>3__chr12_43361434_43367482_228
YS-L-EDIQTKGKEVENFEKNLEECITGITNTEKCLEELMELKTKA-EL-EECRRLRS-C-QLEERVS-MEDEMNEMK-EGKFRXKRIKRN-QSLQEIWDY
>3__chr12_47083237_47089367_229
YS-L-EEIQTKGKEVKNFEKNLDECVTRITNTEKCLKEMMELKAKA-EL-EECRSLRS-C-QLEERVS-MEDEMNEMK-EGKFREKRIKRN-QSLQEIWDC
>3__chr11_87400060_87406206_230
YS-L-EEIQTKGK*VENFEKNLEECITSITNTEKCLKGIMELKAKA-KL-EECRSLRS-C-QLEERVS-MEDEMNEMK-EEKFREKRIKRN-QSLQEIWDY
>3__chr12_18829413_18835572_231
YY-L-KEIQSKGKEVENFEKNLEECITRITNTEKCLKELMELKAKA-EL-EECRSLRS-C-QLEERVS-MEDEMNEMK-EEKFTEKRIKRN-QSLQEIWDY
>3__chr11_85986650_85992798_232
YS-L-EEIQTKGKEVENIEKNLDECITRITDTEKCLKELMKLKAKA-EL-EEGRSLWS-C-QLEERIS-MEDEMNEMK-EGKFREKRIKRN-QSLQEIWDY
>3__chr12_60095027_60101163_233
YS-L-EEIQTKGKEVKNFEKNLEECITRISNTEKCLKELMELKAKA-EL-EEFRSLRS-C-QLEERVS-MEDEMNEMK-EGKFREKRIKRN-QSLQELWNY
>3__chr12_17042520_17048708_234
YT-L-EEIQTKGKEVKNFEKNLDECITRITNTKTCLKELMELKAKA-EL-EECRSLRS-C-QLEERVS-MEDEMNEMK-EGKFREKRIKGN-QSLQEIXDY
>3__chr12_33892335_33898353_235
YS-L-EDIQTKGKEVENLEKNLEECITRIXNTEKCLKELMELKTKA-EL-EECRSLRS-C-QLEQRVS-MEDEMNEIK-EGKFREKRIKRN-QSLQEI*DY
>3__chr12_40653234_40659406_236
YS-L-AEIQTKGKEVENFEKNLDECVTRITNTEKCLKELMELKAKA-EL-EECRSLRS-C-QLEERVS-MEDQMNEMK-EGKFREKRIKRN-QSLQEIWDY
>3__chr11_96416371_96422488_237
YS-L-EEIQTKGKEVKNFEKNLDECITRITNTEKCLKELMELKAKA-EL-EECRSLRS-C-QLEERVS-MEDEMNETK-ERKFREKRIKRN-QSPQEI*DY
>3__chr11_83272647_83278814_238
YS-L-EEIQTKDKEGKNFEKNLDECITRITNTEKCLKELMELKAKA-EL-EECRNLRS-C-QLEERVS-MEDEMNEMK-QRKFREKRIKRN-QSLQEIWDY
>3__chr12_110751366_110757502_239
YS-L-EEIQTKGKEVENFEKILDECITRITNKEKCLKELMELKAKA-EL-EECRSLRS-C-QLEERVS-MEDEMNETK-EGKFREKRIKRN-QSLQEIWDY
>3__chr12_95641592_95647746_240
YS-L-EEFQTKGKEVENFEKNLDECITRITNTEKCLKELMELKAKG-EL-EECRSLRS-C-QLEERVS-MEDEMNEMK-EGKFREKRIKRN-QSLQEIWDY
>3__chr12_98381217_98387359_241
YS-L-EEIQSKGKEVKNFEKNLDECITRITNTEKCLKELMELKAKA-EL-EECRSLRS-C-QLEQRVS-MEDEMNEMK-EGKFREKRIKIN-QSLQEIWDY
>3__chr12_77424342_77430498_242
YS-L-EEIQTTGKEVKNFEKNLDEYITRITNTENCLKELMELKAKA-EL-EECRSLRS-C-QLEERLS-MEDEMNEMK-EGKFREKRIKRN-QTLQEIWDY
>3__chr11_86213169_86219326_243
XX-L-EEIQTKGKEVENFEKNLDECITRITNTEKCLKELTELKAKA-EL-EECRSLRS-C-QLEERIS-MEDEMNEMK-EGKFREKRIKRN-QSLQEIWDY
>3__chr11_62868471_62874486_244
YS-L-EDIQTKGKEVENFEKHLEECITRKTNTEKCLKELMELKAKA-EL-EECRSLRS-C-QLQERVS-MEDEMNEMK-EGKFREKRIKRN-QSLQEIWHY
>3__chr11_91542214_91548391_245
Y--L-EEIQTKGKEVKNSEKNLDECITRITNTEKCLKELMELKTKA-EL-EECRSPRS-C-QLEERVS-MEDEMNEMK-EGKLTEKRIKRN-QNLQEI*DY
>3__chr12_86016315_86022373_246
YS-L-EDIQTKGKEVENFEKNLEECITRITNTGKCLKELMELKTKA-EL-EECRSLRS-C-QLEERVS-MEDEMNEMK-EGKFREKRIKRN-QSLQEIWEY
>3__chr12_67671097_67677238_247
YS-L-EEIQTKGKEVKNFXKKLDECITRITNTEKCLKELMELKAKA-EL-EECRSLRS-R-QLEERVS-MEDEMNEMK-EVKFTEKRIKRN-QSLQEIWDY
>3__chr12_82923815_82929840_248
YS-L-EDIQTKGKEVENFEKNLEECITRITNTEKCLKELMELKTKA-EL-EECRSLRS-C-QLEERVS-MEDEMNEIK-EGKFREKRIKRN-QSLQ*IWDY
>3__chr11_97700820_97706859_249
YS-L-EDIQTKGKEVENFEKNLEECITRITNTEKCLKELMELKTKA-EL-EECRSLRS-C-QLEERVS-MEDEMNEMK-EGKFRQKRIKRN-QSLQEIWDY
>3__chr12_69445068_69451210_250
YS-L-EEIQTKGKEVENFEKNLDKCITRITNTEKCLKELMELKAKA-EL-EECRSLRS-C-QLEERVS-MEDEMNEIK-EGKFREKRIKRS-QSLQEIWDY
>3__chr12_54269989_54276062_251
YS-L-EDIQTKGKEVENFEKHLEECITRITNTEKFLKELMELKTKA-EL-EECRSLRS-C-QLEERVS-MEDEMNEMK-EGKFREKRIKRN-QSLQEIWDY
>3__chr12_71873671_71879834_252
Y--L-EEIQTKGKEVKNFEKNLDECITRITNTEKCLKELMELKAKA-EL-EECTSLRS-Y-QLEERVP-MEDEMNEMK-EGKFREKRIKRN-QSLQEIWDY
>3__chr12_29450511_29456672_253
Y--L-EEIQTKGKEVKNFEKNLDECITRITNTENCLKELTELKAKA-EL-EECRSLRS-C-QLEERVS-MEDEMNEMK-DGKFREKRIKX--LSLQEIWDY
>3__chr12_78992581_78998739_254
Y--P-EEIQTKGKEVKNXEKNLHKCITRITNTEKCLKELMELKPRA-EL-EECRSHRS-C-QLEERVS-MEDEMNEMK-EGKFREKRIKRN-QSLQEIWDY
>3__chr12_56733704_56739747_255
YS-L-EDIQTKGKEVENFEKNLEKCITRITNTEKCLKELRELKTKA-EL-EECRSLRS-C-QLEERVS-MEDEMNEMK-EGKFREKRIKRN-QSLQEIWDY
>3__chr12_34111025_34117048_256
YS-L-EDIQTKGKEVENFEKNLEECITRIINTEKCLKELMELKTKA-EL-EECRSLRS-C-QLEERVS-MEDEMNEMK-EGKSREKRIKRN-QSLQEIWDY
>3__chr12_29853927_29859950_257
YS-L-EDIQTKGKEVENFEKNLEECITRITNTEKCLKELMELKTKA-EL-EQCRSPRS-C-QLEERVS-MEDEMNEMK-EGKFTEKRIKRN-QSLQEIWDY
>3__chr11_87006692_87012739_258
YS-L-EDIQTKGKQVENFEKNLEECITRITNTQKCLKELMELKIKA-EL-EECRSLRS-C-QLEERVS-MEDEINEMK-EGKFREKRIK-X-QSLQEIWDY
>3__chr12_76571876_76578033_259
YS-L-EEIQTKGKEDKNFEKNLDECITRITNTEKCLKELMELKAKA-EL-EECRSLRS-C-QLEERVS-MEDEMNEVK-EGKFREKRIKRN-QSLQEICDY
>3__chr13_101972372_101978527_260
YS-L-EEIQTKGKEVENFEKNLDECITKITNTEKCLKELMELKAKA-EL-EECRSLRS-C-QLEERVS-MEDEMNEMK-EGKFRQKRIKRN-ESLQEIWDY
>3__chr12_39761492_39767540_261
YS-L-EDIQTKGKEVESFEKNLEEYITRITNTEKCLKELMELKTKA-EL-EECRSLRS-C-QLEERVS-MEDEMNEMK-EGKFREKRIKRN-QSLQEIWDY
>3__chr12_71194688_71200703_262
YS-L-EDIQTKGKEV*NFEKSLEECITRITNTQKCLKELMELKTKA-EL-EECRSLRS-C-QLEERXS-MEDEMNETK-ERKFREKRIKRN-*SRQEIWDY
>3__chr12_19772904_19779045_263
Y--L-EEIQNKGKEVKNFEKNLDECITRITNTEKCLKELMELKAKA-EL-EECRSLRS-C-QLEERVS-MEDEMNEMK-EGKFREKRIKRN-QSLQEIWDY
>3__chr11_56110721_56116730_264
YS-L-EVIQTKGKEVENFEKNLEECITRITNREKCLKELMELKTKA-EL-EE*RSLRS-C-QLEERVS-MEDELNEMK-EGKFREKRIKRN-QSLQEIWDY
>3__chr12_96641749_96647781_265
YS-L-EDIQTKGKKVENFEKNLEECITRITNTEKCL*ELLELKTKA-EL-EECRSPRS-C-QLEERVS-MEDKMNEMK-EGTFREKRIKRN-QSLQEIWDY
>3__chr12_79061967_79067987_266
YS-L-EDIQTKGKQVENFEKKLE*CITRIINTEKCLKELMELKTKA-EL-EECRSLRS-C-QLEERVS-TEDEMNEMK-EGKFRENRIKTN-QSLQEIWDY
>3__chr12_65258315_65264456_267
Y--L-EEIQTKGKEVKNFEKNLDECITRITNTEKCLKELMKLKAKA-EL-KECRSLRS-C-QLEERVS-MEDETREMK-EGKFREKRIKRN-QSLQEIWDY
>3__chr12_72657975_72664018_268
YS-L-EDIQTKGKEVENFEKNLEECVTRITNTDKCLKELMKPNAKA-EL-EECRSLRS-C-QLEKRVS-MED*MNEMK-EGKFREKRIKRN-QSLQEIWDY
>3__chr12_91596114_91602254_269
YS-L-EDIQTKGKEVENFEKNLEECITRITNTEKCLKDLMELKTKA-EL-EECRSLRS-C-KLEERVS-MEDEMNEMK-EGKFREKRIKRN-QSLQEIWDY
>3__chr12_26713758_26719909_270
YS-L-EEIQTKGKEVKNFEKNLDECITRITNTEKCLKEXMELKAKA-EL-EECRSLRS-C-QLEERVS-MEDEMNEMK-EGKFREKRIKRN-QSLQEIWDY
>3__chr12_88724488_88730509_271
YS-L-EDIQTKGKEVGNXEKNLEECITRITNTEKCLKELMELKTKA-EL-EECRSLRS-C-QLEERVS-MEDEMNEMK-EGKFREKRIKRN-QSLQEIWDY
>3__chr12_75237536_75243637_272
YS-L-EDIQTKGKEVENFXKNLEECITRITNTEKCLKELMELKTKA-EL-EECRSLRS-C-QLEERVS-MEDEMNEMK-EGKFREKRIKRN-QSLQEIWDY
>3__chr12_79395436_79401449_273
YS-L-EDIQTKGKEVENCEKNLEECITRITNTEKCLKELMELITKA-EL-EECRSLRS-C-QLEERVS-MEDEVNETK-EGKFREK*IKRN-QSLQEIWDY
>3__chr12_42586552_42592575_274
YS-L-EDIQTKGKEVENFEKNLEECITRITNTEKCLKELMELKTKA-EL-EECRSLWS-C-QLEERVS-MEDEMNEMK-EGKFREKRIKRN-QSLQEIWDY
>3__chr12_94841455_94847474_275
YS-L-EEIQTKGKEVENFEKSLEECITRITNTEKCLKELMELKTKA-EL-EECRSLRS-C-QLEERVS-MEDEVNEMK-EGRFREKRTKRN-QSLQEIWDY
>3__chr12_126916354_126922380_276
YS-L-EEIQTKGKEVENFEKNLEECITRITXTEKCLKELMELKTKA-EL-EECRSLRS-C-QLEERVS-MEDEVNEMK-EEKFREKRIKRN-QSLQEIWDY
>3__chr12_73183569_73189588_277
YS-L-EDIQTKGKEVENFEKNLEECITRITNTEKCLKELMELKTKA-EL-EECRSLRS-C-QLEERVS-MEDEMNEMK-EGKFRDKRIKRN-HSLQEIWDY
>3__chr12_53841668_53847667_278
YS-L-EDIQTKGKEVENFEKNLEECITRITNTEKCLKELMELKTKA-EL-EECRSLRS-C-QLEERVS-MEDEX-XMK-EGKFREKRIKRN-QSLQEIWDY
>3__chr12_87764900_87770916_279
YS-L-EDIQTKGKEVENFEKNLEECITRITNTEKCLKELMELKTKA-EL-EECRSLRS-C-QLEERVS-MEDEMNEMK-EGKFREKRIKRN-QSLQEIWDY
>3__chr12_46106955_46112978_280
YS-L-EDIQTKGKEVENFEKNLEECITRITNTEKCLKELMELKTKA-EL-EECRSLRS-C-QLEERVS-MEDEMNEMK-EGKFREKRIKRN-QSLQEIWDY
>3__chr12_41907797_41913820_281
YS-L-EDIQTKGKEVENFEKNLEECLTRITNTEKCLKELMELKTKA-EL-EECRSLWS-S-QLEERVS-MEDEMNEMK-EGKFREKRIKRN-QSLQEIWDY
>3__chr11_78941346_78947372_282
YS-L-EDIQTKGKEVENFEKNLEECITRITNTEKCLKELMELKTKA-EL-EECRSLRS-C-QLEERVS-MEEEMNEMK-EGKFREKRIKRN-QSLQDIWDY
>3__chr12_53761417_53767458_283
YS-L-EDIQTKGKEVENFEKTLEECITRITNTEKFLKELMELKTKA-EL-EECRSLRS-C-QLEERVS-MEDEMNEMK-EGKFREKRIKRN-QSLQEIWDY
>3__chr12_22180732_22186773_284
YS-L-EDIQTKGKEVENFGKNLEECITIITNTEKCLKELMELKTKA-EL-EECRSLRS-C-QLEERVS-MEDEMNEMK-EGKFREKRIKRN-QSLQEIWDY
>3__chr12_31207276_31213295_285
YS-L-EDIQTKGKEVENLEENLEECITRITNTEKCLKELMELKTKA-DL-EECRSLRS-C-QLEERVS-MEDEMNEMK-EGKFREKRIKRN-QSLQEIWDY
>3__chr12_9565394_9571436_286
YS-L-EDIQTKGKEVENFEENLEECITRITNTEKCLKELMELKTKA-DL-EERRSLRS-C-QLEDRVS-MEDEMNEMK-EGKFREKRIKRN-QSLQEIWDY
>3__chr11_9518457_9524486_287
YS-L-EDIQTKGKEVENFEKNLGECITRIINTEKCLKELMELKTKA-EL-EECRRLRS-C-QLEERVS-MEDEMYEMK-EGKFREKRIKRN-QSLQEIWDY
>3__chr12_128851200_128857204_288
YS-L-EDIQTKGKEVENFEKNLEECITRITNTEKCLKELMELKTKA-EL-EE*RSLRS-C-QLEERVS-MEDEMNEMK-EGKFREKRITRN-QSLQEIWDY
>3__chr12_71314552_71320566_289
YS-L-EDIQTKGKEV*NFEKSLEECITRITNTEKCLKELMELKTKA-EL-EECRSLRS-C-QLEERVS-MEDEMNEMK-ERKFREKRIKRN-QSLQEIWDY
>3__chr12_3371642_3377660_290
YS-L-EDIQTKGKEVENFEKNLEECITRITNTEKCLKELMELKTKA-EL-EECRSLRS-C-QLEERVS-MEDEMNEMK-EGKFREKRIKRN-QSLQEIWDY
>3__chr12_114207311_114213373_291
YS-L-EDIQIKGKEVENFEKNLEECITRITNTDKCLKELMELKTKA-EL-EECRSLRS-C-QLEERVS-MEDEMNEMK-EGKFREKRIKRN-QSLQEIWDY
>3__chr12_20712037_20718060_292
YS-L-EDIQTKGKEVENFEKNLEECITRITNTEKCLKELMELKTKA-EL-EECRSLRS-C-QLEETVS-MEDEMNEMK-EGKCREKRIKRN-QSLQEIWDY
>3__chr11_89117004_89123030_293
YS-L-EVIQTKGKEVENFEKNLEECITRITNTEKCLKELMELKTKA-EL-EECRSLRS-C-QLEERVS-MEDEMNEMK-EGKFREKRIKRN-QSLQEIWDY
>3__chr12_5264368_5270385_294
YS-L-EDIQTKGKEVENFEKNLEECITRITNTEKCLKELMELKTKA-EL-EECRSLRS-C-QLEERVS-MEDEMNEIK-EGKFREKRIKRN-QSLQEMWDY
>3__chr12_44050897_44056915_295
YS-L-EDIQTKGKEVENFEKSLEECITRITNTEKCLKELMELKAKA-EL-EECRSLRS-C-QLEERVS-MEDEMNEMK-EGKFREKRIKRN-QSLQEIWDY
>3__chr12_13435776_13441833_296
YS-L-EDIQTKGKEVENFEKNLEECITRITNTEKCLKELMELKTKA-EL-EECRSLRS-C-QLEERVS-MEDEMNEMK-EGKFREKRIKRN-QSLQEIWDY
>3__chr12_25580916_25586935_297
YS-L-EDIQTKGKEVENFERNLEECITRITNTEKCLKELMELKTKA-EL-EECRSLRS-C-QLEERVS-MEDEMNEMK-EGKFREKRIKRN-QSLQEIWDY
>3__chr12_66523853_66529868_298
YS-L-EDIQTKGKEVENFEKNLEECITRITNTEKCLKELMELKTKA-EL-EECRSLRS-C-QLEERVS-MEDEMNEMK-EGKFREKRIKRN-QSLQEIWDY
>3__chr12_104693973_104700033_299
YS-L-EDIQTKGKEVENFEKNLAECITRITNTEKCLKELMELKTKA-EL-EECRSLRS-C-QLEERVS-MEDEMNEMK-EGKFREKRIKRN-QSLQETWDY
>3__chr12_68618748_68624744_300
YS-L-EDIQTKGKEVENFEKNLEECMTRITNTEKCLKELMELKTKV-EL-EECRSLRS-C-QLEERVS-MEDEMNEMK-EGKFREKRIKRN-QSLQEIWDY
>3__chr13_25109290_25115364_301
FS-L-EEV*THRTEAKNLEKRLDE*LSRITSVEKSLNDLIELKTMA-EL-DECTSFSS-F-QLEERVS-IEDQMNEMK-EEKFRER*VKRN-QSPQEIWDY
>3__chr15_36914443_36920585_302
YS-L-EEIQTKGKEVEKFEKNLDECITRITNTEKYLKELMELKAKA-EL-EECRSLRS-C-QLEEKVS-MEDEMNEMK-EGKFREKRIKRN-QSLQEIWDY
>3__chr14_46710608_46716762_303
YS-L-EEIQTKGKEVKNFEKNLDEWITRITNTEKCLKELMELKAKA-EL-EECRSPRS-C-QLEERVS-MEDEMNEMK-EGKFREKRIKRN-QSLQDIWDY
>3__chr14_39194872_39200985_304
YS-L-EEIQTKDEEVENFEKNLDECITRRTNTEKCLKEVMELKAKA-EL-EECRSLRS-C-QLEERVS-MEDEMNEMK-EGKFREKRIKRK-QSLQEIWDY
>3__chr14_85848330_85854474_305
YS-L-EEIQTKGKEVKNFEKNLEECITRITNTEKCLKELTELKAKA-EL-EECKSLRS-C-QLEERVS-MEDEMNEMK-EGKFTEKRIKRN-QSLQEMWDY
>3__chr14_25310366_25316513_306
YS-L-EEIQTKGKEVENFEKNLDECITRITNTEKCLKELMELKAKA-EL-EECTSLRS-C-QLEERVT-MEDEMNEMK-EEKFREERIKRN-QSLQEIWDY
>3__chr14_39236548_39242695_307
YS-L-EEIQTKGEEVENFEKNLDKCITRRTNTEKCLKELMELKAKA-EL-EECRSLRS-C-QLEETVS-MEDETKEMK-EGKFRETGIKRN-QSLQEIWD*
>3__chr13_77985343_77991529_308
*S-L-EEIQTKCKEVDNFEKNLDECITRITNTEKCLKELMELKAKA-EL-EECRNLRS-C-QLEERVS-MEDEMNEMK-EGKFREKRIKRN-QSLQEIWDY
>3__chr15_35382776_35388923_309
YS-L-EEIQTKGKEVENFEKNLDKCITRITNTENCLKELMELKAKA-EL-EECRSLRS-C-QLEEQAS-MEDEMNEMK-EGKFREKRIKSN-KNLQEIWDY
>3__chr14_19641657_19647807_310
YS-L-EEILTKGKEVKNFEKNLEEYITRITNTEKCLKELMELKAKA-ER-EECRSLRS-C-QLEERVS-MEDEMNEMK-EGKFREKRIKRN-QILQEIWDY
>3__chr14_20448598_20454744_311
YS-L-EEIQTKGKEVENFEKNLDECIARITNTEKCLKELMELKAKA-EL-EECRSLRS-S-QLEERVS-MEDEMNEMK-EGKFREKRIKRN-QSLQEIWDY
>3__chr15_52951196_52957334_312
YS-L-EVIQTKGKEVKNFEKNLEECITRITNTEKCLKELMELKAKA-EL-EDCRRLRS-C-QLEERVS-MEV*MNEMK-EGKFREKRIKRN-QSLQEIWDY
>3__chr14_31173047_31179193_313
YS-L-EETQTKGKEVKNFEKNLDKCITRITNREKCLKELMELKAKA-EL-EECRSLRS-S-QLEERVS-MEDEMNEMK-EGKFREKRX-RN-QSLQEIWDY
>3__chr13_37537510_37543704_314
YS-L-EEIQTKGKDVENYEKN*DECITRITNTEKCLKELMELKAKA-EL-EECRSLRS-C-QLEERVS-MQDEMNEMK-EGKFREKRIKRN-QSLQQIWDY
>3__chr13_80536230_80542374_315
YS-L-EEIQTKGKEVKNFEKNLDECITRITNTEKCLKELMELKAKA-EL-EECRSLRS-C-QLEERVS-MEDEMNEMK-EEKFREKRIKRN-QNLQEIXDY
>3__chr14_46047517_46053694_316
YS-L-EEIQTKGEEVKNFEKNLDECITRITNTKKCLKELLELKAKA-EL-EKCRSLRS-C-QLEERVS-MEDEMNEMK-EGKFREKRIKRN-QSLQEIWDY
>3__chr14_45084670_45090838_317
YS-L-EETQTKGKEFENFEKNLDECITRITNTEKCLKEMMELKAKA-EL-EECRSLRS-C-QLEERVS-MAGEMNEMK-ERKFREKRIKRK-QSLQEIWDY
>3__chr14_33689030_33695182_318
YS-L-EEIQTKGKEVKNFEKNLDECITRIPNTEKCLKELMELKAKA-EL-EECRSLRS-C-QLEERVS-TEDEMNEMK-EGKFREKRIKRN-QSLQ*IWDY
>3__chr13_81701155_81707288_319
YS-L-EEIQTKGKEVENFEKNLDECITRITNTEKCLKELMELKAKA-EL-EECRSLRS-C-XLEERVS-MEDEMNEMK-EGKFREKRIKIN-QRLQEIWDY
>3__chr13_60272010_60278128_320
YS-L-EEIQTKGKEVENFEKNLEECITRITNTEKCLKDLMELKAKT-EL-EECRSLRS-C-QLEERVS-MENEMNEMK-EGKFREKRIKRN-QSLQEIWDY
>3__chr15_85671625_85677651_321
YS-L-EDIQTKGKEVENFEKNLEECITRITNTEKCLKELMELKTKA-EL-EECRSLRS-C-QLEERVS-MEDEVNEMK-EGKFREKRIKRN-QSLQEIWDY
>3__chr13_75199762_75205914_322
YS-L-EESQTKGKEVENFEKNLDECITRITNTEKSLKELMELKAKA-EL-DERRSLRS-C-QLEERVS-MEDEMNEMK-EGKFREKRIKRN-QSVQEIWDY
>3__chr13_97057915_97064022_323
YS-L-EEIQTKGKEVKSFEKNLDECITRITNTEKCLKELMELKAKA-EL-EECRSLRS-*-QLEERVS-MEDEINEIK-KGKFREKRIKX--QSLQEIWDY
>3__chr14_37489251_37495415_324
Y--L-KEIQTKVKEVKNFEKNVDECITRITNIEKCLKELMELKAKA-EL-EECRSLRS-C-QLEERVS-MEDX--XMK-EGKFRQQRIKRN-QSLQEIWDY
>3__chr15_36216159_36222333_325
YS-L-KEIQTKGKEVEKFEKNLDECITRITNTEKCLKELMELKAKA-EL-EEYRSLRS-C-QLEERVS-MEDEMNEMK-EGKFREKRIKRN-QSLQEIWDY
>3__chr13_21327871_21334048_326
YS-L-EEIQTKGKEVENFEKNLDECITRITXTEKCLKELMELKAKA-EL-EECRSLRS-R-QLEERVS-MEDEMNEMK-EGKFREKRIKRN-QSLQEIWDY
>3__chr13_47184275_47190444_327
YS-L-E*IQTKGKEVENFEKNLDECITRITNTEKCLKELMELKAKA-EL-EECRSLRS-C-QLEERVS-MEDQMNEMK-EGKFREKGIKRN-QSLQEIWDY
>3__chr15_44184044_44190156_328
Y--L-EEIQTKGKEVKNFEKNLDKCITRITNTEKCLKELMELKAKA-EL-EECRSLGS-C-QLEERVS-MEDEMNEMK-EGKFREKRIKRN-QSLQEIWDY
>3__chr14_62173030_62179182_329
Y--L-EEIQTKGKEVKNFEKISDECITRITNTEKCLKELMELKAKA-EL-EECRSLRS-C-QLEERVS-MEDEMNEMK-EGKFREKRIKRN-QSLQEIWDY
>3__chr13_65725896_65731921_330
YS-L-EEIQTKGKEVENFEKNVEECITRITNTEKCLKELMELKTKA-EL-EECRSLRS-C-QLEERVS-MEDEMNEMK-EGKFREKRMKRN-QNLQEIWDY
>3__chr14_42801016_42807080_331
YS-L-EDIQNKGKQVENFGKNLEECITRITNTEKCLKELLELKTKA-EL-EECRSLRS-C-QLIERVS-MEDEMNEMK-DGKFREKRIKRN-QSLQEIWDY
>3__chr14_53770346_53776544_332
YS-L-EEIQTKGKEVKNFEKNLEECVTRITNTEKCLKELIELKAKS-EL-EECRSLRS-C-KLEERVS-MEDEMNEMK-EGKFRXKKIKRN-QSLQEIRDY
>3__chr13_106228592_106234753_333
YS-L-EEIQTKGKEVENFEKNLDECITGITNTEKCLKELMELKAKT-EL-EECRSLRS-C-QLEERVS-MEDEMNEMK-EGKLREKRIKRN-QSLQEIWDY
>3__chr13_45136201_45142349_334
YS-L-EEIQTKGKEVKNFEKNLDECITRITNTETCLKELMELKAKA-EL-EECRSLRS-C-QLEERVS-MEDEMNEMK-QGKFREKRIKRN-QSLQEIWDY
>3__chr14_92949132_92955269_335
YS-L-EEIQTKVKEVENFEKNLDECITRITNTDKCLKELMELKAKA-EL-EEWRSLRS-C-QLEERVS-MEDEMNEMK-EGKFREKRIKRN-QSLQEIWDY
>3__chr13_79289192_79295354_336
YS-L-EEIQTKGKEVKNFEKNLDKCITRITNTEKCLKELMELKAKA-EL-AECRSLRS-C-QLEERVS-MEDEMNEMK-EGKFREKRIKRN-QSLQEIWDY
>3__chr13_79311805_79317953_337
YS-L-EEIQTKGKEVKNFEKNLDKCITRITNTEKCLKELMELKAKA-EL-AECRSLRS-C-QLEERVS-MEDEMNEMK-EGKFREKRIKRN-QSLQEIWDY
>3__chr14_43237607_43243621_338
YS-L-EDIQTKGKEVENFEKNLEECITRITNTEKCLKELMELKTKA-EL-EECRSLKS-C-QLEERVS-MEDEMNEMK-EGKFREKRIKRN-QSLQEIWDY
>3__chr13_51162334_51168466_339
YS-L-EEIQAKGKEVENFEKNLDECITRITNIEKCLKELMELKAKA-EL-EECRSLRS-C-QLEERVS-MEDQMNEMK-EGKFREKRTKRN-QSLQEIWDY
>3__chr15_69064040_69070174_340
YS-L-EEIQTKGKEVENXEKNLDECITRITNTEKC*KELMELKAKA-EL-EECRSLRS-C-QLEERIS-MEDEMNEMK-EGKFRKKRX-RN-QSLQELWDY
>3__chr13_37584274_37590322_341
YS-L-EDIQTKGKEVENXEKNLEEYITRITNKEKCLKELMELKTKA-EL-EECRSLRS-C-QLEERVS-MEDEMNEMK-EGKFREKRIKRN-QSLQEIWDY
>3__chr13_70856694_70862837_342
Y--L-EEIQTKGKEVKNFEKNLDECITRITNTEKCLKELMELKAKA-EL-EECRSLRS-*-QLEERVS-MEDEMNEMK-EGKFREKRIKRN-QXLQEIWDY
>3__chr15_36862243_36868256_343
YS-L-EDIQTKGKEVENFEKNLEECITRITNTEKCLKELMELKTKA-EL-EECRSLRS-C-QLEERVS-MEDEMNEMK-EGKFREKRIKRN-QSLQEIWDY
>3__chr13_59718031_59724186_344
Y--L-EEIQTKGKEVKNFEKNLDKCITRITNTEKCLKELMELKAKA-EL-EECRSLRS-C-QLEERVS-MEDEMNEMK-EGKFRGKRIKRN-NSLQEIWDY
>3__chr15_25015620_25021765_345
XX-L-EEIQTKGKEIKNFENNLDECITRITNTENCLKELMELKTKA-EL-EECRSLRS-C-QLEERVS-MEDEMNEMK-EGKFREKRIKRN-QSLQEIRDY
>3__chr14_85610587_85616614_346
YS-L-EDIQTKGKEVENFEKNLQECITRITNTEKCLKELMELKTKA-QL-EECRSLRS-C-QLEERIS-MEDEMNEMK-EGKFREKRIKRN-QSLQETWD*
>3__chr14_79303855_79309939_347
YS-L-EDIQTKGKEVENFEKNLEECITRITNTEKCLKELMELKTKA-EL-EERRSLRS-C-QLEERVS-MEDEMNEMK-EGKFREKRIKGN-QSLQEIWDY
>3__chr14_39123205_39129246_348
YS-L-EDTQTKGKEVENFEKNLEECITRITNTEKCLKELMELKAKA-EL-EECRSLRS-C-QLEERVS-MEDEMNEMK-EGKFREKRIKRN-*SLQEIWDY
>3__chr14_79624624_79630778_349
Y--L-EEIQTKGKEAKNFEKNLDECITRITNTEKCLKELMELKAKA-EL-KECRSLRS-C-QLEERVS-MEDEMNEMK-EGKFREKRIKRN-QILQEIWDY
>3__chr14_85631999_85638133_350
YS-L-EDIQTKGKEVENFKQNLEECITRITNTEKCLKELMKLKTKA-EL-KECRSLRS-R-QLEERVS-MEDEMNEMK-EGKFREKRIKRN-QSLQEIWDY
>3__chr13_97180668_97186706_351
YS-L-EDIQTKGKEVENFEKNLEECITRITSTEKCLKELMELKTKA-EL-EECGSLRS-C-QLEGRVS-MEDEMNEMK-KGKFREKRIKRN-QSLQEIWDY
>3__chr15_21510310_21516333_352
YS-L-EDIQTKGKEVKIFEKNLEECITRITNTEKCLKELMELKTKA-EL-EECRSLRS-C-QLEERVS-MEDEMNEMK-EGKFREKRIKRN-QILQEIWDY
>3__chr15_47339068_47345213_353
YS-L-EDIQTKGKEVENFEKNLDECITRIINTEKRLKELMELKAKA-EL-EECRSLRS-C-QLEERVS-MEDEMNEMK-EGRFREKRIKRN-QSLQEIWDY
>3__chr14_35723512_35729636_354
YS-L-EEIQTKGKEVENFEKNLEECVTRITNTEXCLKELMELKAKA-EL-EECRSLRS-C-QLEERVS-MEDX--XMK-EGKFREKRIKRN-QSLQEIWDY
>3__chr15_77824485_77830510_355
YS-L-EDIQTKGKEVENFEKSLEECITRITNTEKCLKELMELKTKA-EL-EECRSLRR-C-QLEERVS-MEDEMNEMK-EGKFREKRIKRN-QSLQEIWDY
>3__chr14_38173903_38179939_356
YS-L-EDIQIKGKEVENFEKSLEECITRITNTEKCLKELMELKTKA-ER-KECRSLRS-C-QLEERVS-MEDEMNEMK-EGKFREKRIKRN-QSLQEIWDY
>3__chr15_71295329_71301476_357
YS-L-EEIQTKGKEVENFEKNLDECITIITNTEKCLKELMELKXKA-EL-EECRSLRS-C-QLEERVS-XEDEMKEMK-EGKFREKRIKRN-QILQEIWDY
>3__chr15_76799232_76805250_358
YS-L-EEIQTKGKEVENFXKNLEECITRITNTEKCLKELIELKTKA-EL-EECRSRRS-C-QLEERVS-MEDEMNEMK-EGKFREKRIKRN-QSLQEIWDY
>3__chr13_48485764_48491765_359
YS-L-EEIQTKGKEVENFEKSLE*CITRITNTEKCLKELMELKTNA-EL-EECRSLRS-C-QLEERVS-MEDEVNEMK-EGKFREKRIKRN-*SLQEICDY
>3__chr14_56874554_56880588_360
YS-L-EDIQTKGKEVENFEKNLEECITRITNTEKCLKELMELKTKA-EL-EECRSLRS-C-QLEER*S-MEDEMNEMK-EGKFREKRIKRK-QSLQEIRDY
>3__chr14_78662275_78668298_361
YS-L-EEIQTKGKEVENLXKSLEEYITRITITEKFLKELMELKAKA-EL-EECRSLRS-C-QLEERVS-MEDEVNEMK-EGKFREKRIKRN-QSLQEIWDY
>3__chr14_37305753_37311787_362
YS-P-EDIQTKDKEVENFEKNLEECITRITNTEKCLKELMELKTKA-EL-EECRSLRS-C-QLEERVS-MEEEMNEMK-EGKLREKSIKRK-QXIQEIWDY
>3__chr14_55550482_55556513_363
YS-L-EDIQTKGKEVENFEKNLDGCITRITNTEKCLKELVELKTKA-EL-EECRSLRS-C-QLEERVS-MEDEMNEMN-EGKFREKRIKRN-QSLQEIWDY
>3__chr14_35681614_35687647_364
YS-L-EEIQTKGKEVENFEKNLEECITRITXTEKCLKELMEPKTKA-EQ-EECRSLRS-C-QLEERVS-MEDEMNEMK-EGKFREKRIKRN-QSLQEIWDY
>3__chr15_59975729_59981765_365
YS-L-KDIKIKGKQVENFEKNLEECITRITNTEK*LKELMELKTKA-EL-EECRSLRS-C-QLEERVS-MEDEMNDMK-ERKFREKRVKRN-QSLQEIWDY
>3__chr15_35506650_35512674_366
YS-L-EDIQTKGKEVENFEKNLEECITRITNTEKCLKELMELKTKA-EL-EECRSLRS-C-QLEERVS-MEDEMNEMK-EGKFREKRIKRN-QSLQEIWDY
>3__chr13_40336708_40342734_367
YS-L-ENIQTKGKEVENFEKNLEECITRITNTEKCLK*LMELKNKA-EL-EECRSLRS-C-QLEERVS-MEDKMNEMK-EGKFREKGIKRN-QSLQEIWDY
>3__chr13_29731496_29737519_368
YS-L-GEIQTKGKEVENFEKSLEECITRITNTEKCLKELMELKTKA-EL-KECRSLRS-*-QLEERVS-MEDEVNEMK-EGKFREKRIKRN-QSLQEIWDY
>3__chr15_85807974_85813984_369
YS-L-EDIQTKGKEVENFEKNLEECITRITNTEKCLKELMELKTKA-EL-EECRSLRS-C-QLEERVS-MEDEMNEMK-EGKFREKRIKRN-QSLQEIWDY
>3__chr13_33456812_33462829_370
YS-L-EDIQTKGKEFENFEKNLEECITRITNTEKCLRELMELKTKA-EL-EECRSLRS-C-QLEERVS-MEDEMNEMK-EGKFREKRIKRN-QSLQEIWDY
>3__chr13_60181888_60187919_371
YS-L-EDIQTKGKEVENFEKNLEECITRITNTEKCLKELMELKTKA-EL-EECGRLRS-C-QLEERVS-MEDEMNEMK-EEKFREKRIKRN-QSLQEIWDY
>3__chr15_77565181_77571215_372
YS-L-EDIQTKGKEVENFEKNLEECITRVTNTDKCLKELMELKTKA-EL-EECRSLRS-C-QLEERVS-MEDEMNEMK-EGKFREKRIKRN-QSLQEIWDY
>3__chr15_51763689_51769718_373
YS-L-EDIQTKGKEVENFEKNLEECITRITNTEKCLKELMELKTKA-EL-EECRSLRS-R-QLEERVS-MEDEMNEMK-EGKFREKRIKRN-QSLQEIWDY
>3__chr13_76671164_76677197_374
YS-L-EDIQTKGKEVENFEKNLEECITRITNTEKCLKELMEMKTKA-EL-EECRSLRS-*-QLEERVS-MEDEINEVK-EGKFREKRIKRN-QSLQEIWDY
>3__chr13_37294412_37300436_375
SS-L-EDIETKVKEVENFEKKLEECITRITNTEKCLKEVMELKTKA-EL-EECRSLRS-C-QLEERVS-MEDETNEMK-EGKFREKRIKRN-QSLQEIWDY
>3__chr15_41729466_41735492_376
YS-L-EDIQTKGKEVENFEKNLEECITTITNTEKCLKELMELKAKA-EL-EECRSLRS-C-QLEERVS-MEDEMNEMK-EGKFREKRIKRN-QSLQEIWDY
>3__chr15_28420692_28426852_377
Y--L-EEIQTEGKEVKNFEKNLDECITRITNTENCLKEQMELKAKT-EL-EECRSLRS-C-QLEERVS-MEDEMNEMK-EGKFREKRIKRN-QSLQEIWDY
>3__chr15_30262923_30269067_378
Y--L-EEIQTEGKEVKNFEKNLDECITRITNTDKCLKEQMELKAKT-EL-EECRSLRS-C-QLEERVS-MEDEMNEMK-EGKFREKRIKRN-QSLQEIWDY
>3__chr13_22046876_22052962_379
YS-L-EDIQTKGKEVENFEKNLEECITRITNTEKCLKELMELKTKA-EL-EECRSLRS-C-QLEERVS-MEDEMNEMK-EGKFREKRIKRN-QSLQEIWDY
>3__chr13_24278786_24284806_380
YS-L-EDIQTKGKEVENFEKNLEECITRITNTEKCLKELMELKTKA-EL-EEYRSLSS-C-QLEERVS-MEDEMNEMK-EGKFREKRIKRN-QSLQEIWDY
>3__chr14_42506465_42512508_381
YS-L-EDIQTKGKEVENFEKNLEECITRITNTEKCLKELMELKTKA-EL-EECRSLRS-C-QLEERVS-MEDEMNEMK-EGKSREK*IKRN-QSLQEIWDY
>3__chr13_36722478_36728518_382
YS-L-EDIQTKGKEVENFEKNLEECITRITNTEKCLKELLELKTKA-EL-EECRSLRS-C-QLEERVS-MEDEMNEMK-EGKFREKRIKRN-QSLQEIWDY
>3__chr14_83175396_83181427_383
YS-L-EDIQTKGKEVENFEKNLEECITRITNTEKCLKELMELKTKA-EL-EECQSLRS-C-QLEESVS-MEDEMNEMK-EGKFTEKRIKRN-QGLQEIWDY
>3__chr13_72082386_72088426_384
YS-P-EDIQTKGKEVENFEKNLEKCRTRITNIEKSLKELMELKTKA-EL-EECKSLRS-C-QLEERVS-MEDEMNEMK-EGKFREKRIKRN-QSLQEIWDY
>3__chr13_90114238_90120295_385
YS-L-EDIQTKGKEVENFEKNLEECITRITNTEKCLKELMELKTKA-EL-EECRSLRS-C-QLEERVS-MEDEMNEMK-EGKFREKRIKRN-QSLQEIWDY
>3__chr14_40487872_40493889_386
YS-L-EDIQTKGK*VENFEKKLEECITRIANIEKCLKELMELKTKA-EL-EECRSLRS-C-QLEERVS-MEDEMNEMK-EGKFREKRIKRN-QSLQEIWDY
>3__chr14_71512733_71518783_387
YS-L-EDIQTKGKEVENFEKNLEECITRIINTEKCLKELMELKTKA-QL-EECRSLRS-C-QLEERVS-MEDEMNEMK-EGKFREKRIKRN-QSLQEIWDY
>3__chr15_34274866_34280934_388
YS-L-EDIQTKGKEVEIFEKKLEECITRITNTEKCLKELMELKTKA-KL-EECRSLRS-C-QLEERVS-MEDEMNEMK-EGKCRAKRIKRN-QSLQEIWDY
>3__chr15_28319856_28325893_389
YS-L-EDIQTKGKEVENFEKNLEECITRITNTEKCLKELMELKTKA-EL-EECRSLRS-R-QLEERVS-MEDEMNEMK-EGKFREKRIKRN-QSLQEIWDY
>3__chr15_30371763_30377803_390
YS-L-EDIQTKGKEVENFEKNLEECITRITNTEKCLKELMELKTKA-EL-EECRSLRS-R-QLEERVS-MEDEMNEMK-EGKFREKRIKRN-QSLQEIWDY
>3__chr14_67404542_67410567_391
YS-L-EDIQTKGKEVENFEKNLEECITRITKTGKCLKELMELKTKA-EL-EECRSLRS-C-QLEERVS-MEDERNEMK-EGKFREKRIKRN-QSLQEIWDY
>3__chr14_89742871_89748901_392
YS-L-EDIQTKGKEVENF*KTLEECITRITNTEKCLKELMELKTKA-EL-EECRSLRS-C-QLEERVS-MEDEMNEMK-EGKFREKRIKRN-QSLQEIWDY
>3__chr14_27212106_27218161_393
YS-L-EDIQTKGKEVENFEKNLEECITRITNTEKCLKELMELKTKA-EL-EECRSLRS-C-QLEERVS-MEDEMNEMK-EGKFREKRX-RN-QSLQELWDY
>3__chr14_80650263_80656287_394
YS-L-EDIQTKGKEVENFEKNLEECITRITNTEKCLKELMELKTKA-EL-EECRSLRS-C-QLEERVS-MEDEMNEMK-EGKFREKRMKRN-QSLQEIWDY
>3__chr14_30013002_30019042_395
YS-L-EDIQTKGKEVENFEKNLEECITRITNTEKCLKELMELKTKA-EL-EECRSLRS-C-QLEERVS-MEDEX--XK-EGKFREKRIKRN-QSLQEIWDY
>3__chr13_73708037_73714108_396
YS-L-EDIQTKGKEVENFEKNLEECITRITNTEKCLKKLMELKTKA-EL-EECRSLRS-C-QLEERVS-MEDEMNEMK-EGKFREKRIKRN-QSLQEIWDY
>3__chr13_93822455_93828446_397
YS-L-EDIQTKGKEVENFEKNLEECITRITNTEKCLKELMELKTKA-EL-EKCRSLRS-*-QLEESVS-MEDEMN*MK-ERKFREKRIKRN-QSLQEIWDY
>3__chr15_49111119_49117138_398
YS-L-EDIQTKGKEVENFEKNLEECITRITNTEKCLKEVMELKTKA-EL-EECRSLRS-C-QLEERIS-KEDETNEMK-EGKFREKRIKRN-QSLQEIWDY
>3__chr2_157962358_157968454_399
FS-L-EDVRTLCKEAKNLEKRLDEWRTRINSMEKTINDLMELKTMA-EL-DACTSFSS-F-QLEERVS-TEDQMNEMK-EEKFREKRVKRN-QSLQEIWDY
>3__chr2_108186032_108192155_400
NS-L-KEVPTHGKEVEKLEKKLDEWLTRITNAEKSLQDLMELKTKA-EL-DECTSLSS-F-QLEGRVS-MEDQMNEMK-EEKFREKRIKRN-QSLQEIWDN
>3__chr2_132536909_132543059_401
YS-L-EEIQTKGKEVKNFEKNLDECISRITNAEKCLKELMELKAKA-DL-KECRSFRS-C-QLEERV*-MEEEMNEMK-EGKFR*KRIKRN-QXLQEIWDY
>3__chr19_random_65277_71304_402
YS-L-GDIQTKGKEVENFEKNLEECITRITNTERCLKELMQLKTKA-EL-EECRSLRS-C-QLEQKVS-MEEEMNEMK-EGKFREKRIKRN-QSLQEIWDY
>3__chr19_24122162_24128338_403
YS-L-EEIQTKGKEVKNFEKNLDECTTRITNTENCLKELMQLKAKA-EL-EECRSLRN-C-QLEERVS-MEDEMNEMK-EGKFREKRIKRN-KSLQEIWDY
>3__chr16_34252028_34258051_404
YS-L-EDIQTKGKEVENFEKNLEECITRITNTEKCLKELMELKTKA-EL-EECRSLRS-C-QLKERVS-MEDEMNEMK-EGKFREKRIKRN-QSLQEIWDY
>3__chr16_34166788_34172795_405
YS-L-EDIQTKGKEVENFEKNLEEYITRITNTQKCLKELMELKTKA-EL-EECRSLRS-C-QLEERXS-MEDEMNEMK-EGKFREKRIKRN-QSLQEIWDY
>3__chr17_22534172_22540233_406
YS-L-EEIQTKGKEVKNFEKNLDECITRITNTEKCLKELMELKAKF-EL-EECRSLRS-C-QLEERVS-MEDEMNEMK-EGKFREKRIKRN-QSLQEIWDY
>3__chr2_126299581_126305721_407
YS-L-EEIQTKGNEVKNFEKNLDKCITRITNTEKCLKELMELKAKA-EL-EECRSLRS-C-QLEERVS-MEEETNEMK-EGKFREKRIKIN-QSLQEI*DY
>3__chr19_33360330_33366393_408
YS-L-EEIQTKGKEVDNFEKNLEEYTTRITNTEKCFKELMELKTKA-EL-EECRSLRS-C-QLEEKVS-MEDEMNEMK-EGKFREKRIKRN-QSLQEIWDY
>3__chr2_114486999_114493173_409
YS-L-EEIQTKSKEVKNFEKNLDECITRITNTEKCLKELMELKAKA-EL-EECRSLRS-C-QLEERVS-MEDEMNEMK-EGKFREKRIKRN-QSLQEIWDY
>3__chr15_95776928_95783083_410
YS-L-EEIQTKGKEVKNFXKNLDECITRITNTEKCLKELMELKAKV-EL-EECRSLRS-C-QLEERLS-MEDEMNEMK-EGKFREKRIKGN-QSLQEMWDY
>3__chr2_154712679_154718840_411
YS-L-EEIQTKGKEVENFEKNLDKCRTRITNTEKCLNELMELKAKA-EL-EECRSVRS-C-QLEERVS-MEDEMNEMK-EGKFREKRIKRN-QSLQEIWDY
>3__chr16_34560569_34566565_412
YS-L-EDIQTKGKEVENFEKNFEECITRITNTEKCLKELMELKTKA-EL-EECRSLRS-C-QPEERVS-MEDEMNEMK-EGKFRENRIKRN-QSLQEIWDY
>3__chr19_47965095_47971103_413
YS-L-EDIQTKGKEVENFEKNLEECIIRITNTEKCLKELMELKTKA-EL-EECRSLRS-C-QLEERVS-MEDEMNEMK-EWKFREKRIKRN-QSLQEI*DY
>3__chr2_158842897_158849046_414
Y--L-EEIQTKGKEVKNFEKNLDECITRITNTEKCLKELMELKAKA-EL-EECRSLRS-C-QLEERVS-MEDEMNEMK-EGKFREKRIKRN-QSLQEIWDY
>3__chr18_29620841_29626990_415
YP-L-EEIQTKGKEVKNFEKNLDECITRIINTEKCLKELMELKAKA-EL-EECRSLRS-C-QLEERVS-MEDEMNEMK-EGKFREKIIKRN-QSLQEIWDY
>3__chr19_33452454_33458475_416
YS-L-EEIQTKGKEVENFDKNLEECTTRITNTEKCLKELMELKTKA-EL-EECGSLRS-C-*LEVRVS-MEDEVNEMK-EGKFREKRIKRN-QSLQEIWDY
>3__chr15_98722995_98729029_417
YS-L-EEIQTKGEEVKNFEKNLDECITRMTNTEKGLKELMELKAKA-EL-EECRSLRS-C-QLEERVS-MEDEMNEMK-EGKFRERRIKTN-QSLQEIWDY
>3__chr15_96452292_96458316_418
YS-L-EDIQTKDKEVENFEKNLEECITRITNTEKCLKELIELKTKA-EL-EECRSLRS-C-QLEERVS-MEDEMNEMK-EGKFREKRXXRN-QSLQEIWDY
>3__chr2_153816234_153822237_419
YS-L-ENIQTKGKEVENFEKNLDECITRLTDTEKCLKELMELKTKA-EL-EECRSLRS-C-QLEERVS-MEDEMNEMK-EGKFREKRIKRN-QSLQEIWDY
>3__chr2_167418468_167424604_420
YS-L-EEIQTKGKEVKNFEKNLDKCITRITNTEKCLKELMELKAKA-EL-EECRSLRS-C-QPEERVS-MEDEMNEMK-EGKFREK*IKRN-QSLQEIWDY
>3__chr2_115850597_115856619_421
FS-L-EDIQSRGKEVENFEKNLEECITRITNTEKCLKELMELKTKA-EL-EECRSLRS-R-QLEERVL-MEDEMNEMK-EGKLREKRIKRY-QSLQEIWD*
>3__chr18_57128817_57134952_422
YS-L-EEIQTEGEEVKNFEKNLDESITRIINTEKCLKELMELKTKA-EL-EECRSLRS-C-QLEERVS-MEDEMNEMK-EVKFREKRIKRN-QSLQEIWDY
>3__chr2_14840900_14847052_423
YS-L-GEIQTKGKEGKNFEKNLDECITRITNTEKCLKELMELKAKP-EL-EECKSLRS-C-QLEERVS-MEDEMNEMK-EGKFREKRIKRN-QSLQEIWDY
>3__chr19_23404775_23410927_424
HS-L-EEIQTKGKEVENFEKNLDECITRITNTEKCLKELMELKAKA-EL-EECRSLRN-C-QLEERVS-MEDEMNEMK-EGKFRERRIKRN-QSLQETWDY
>3__chr18_44996137_45002284_425
YS-L-EEIQTEGKEVKYFEKNLDECITRIINREKCLKELMELKAKD-EL-EECRSLRS-C-QLEERVS-MQDEMNEMK-EGKFREKRIKRN-QSLQEIWDY
>3__chr2_114570346_114576452_426
YS-L-EEIQTKGKEVENFEKNLDECITKITNTEKCLKELMELKAKA-EL-EECRSLRS-C-QLEERVS-MEDEMNEMK-EGKFREKRMKRN-QSLQETWDY
>3__chr2_157527114_157533241_427
YS-L-EEIQTKGKEVKNFEKNLDECITRITNTEKCLKELMELKAKA-EL-EECRSLRS-C-QLEERVS-MEDEMNEMK-EGKFREKRIKRN-QSLQEVWDY
>3__chr15_95634405_95640547_428
YS-L-EEIQTKGKEVKNFEKNLDECITRITNTEKCLKELMELKAKA-EH-EECRSLRK-C-QLEETVS-MEDEMNEMK-EQKFREKRIKRN-QSLQEIWDY
>3__chr18_50482436_50488566_429
YS-L-EEMQTKSKEVKNFEKHLDECITRITNTEKCLKELMELKAKA-EL-EECRSLRS-H-QLEERVS-MEDEMNEMK-EGKLREKRIKRN-QSL*EIWDY
>3__chr16_54745928_54752075_430
YS-L-EEIQTKGKEVKNFEKHLDECITRITNTEKCLKELMELKAKA-EL-EECRSLRS-C-QLEERVS-MEDETNEIK-EGKFRXKKIKRN-QSLQEIWDY
>3__chr18_12171637_12177779_431
YS-L-EEIQTKGKEVENFEKNLDECITRITNTEKCLKELMELKAKA-EL-EECRSLRS-C-QLEERVS-MEDEMNEMK-EGKFREKRIKRN-QSLQEIWDY
>3__chr2_118252225_118258362_432
NS-L-EEIQTKGKEVENFEKNLEECITRITNTEKCLKELMEFXANA-EL-EECRSLRS-C-QLEERVS-MEDEMNELK-EGKFREKRIKRN-QSLQEIWDY
>3__chr2_102856912_102863065_433
YS-L-KEIQTKGKEVKNFEKNLDECITRITNTEKCLKELMELKAKA-EL-EECRSLRS-C-QLEERVS-MEDEMNEMK-EGKFREKRIKRN-QSLQEIWDY
>3__chr16_12071542_12077661_434
YS-L-EEIQTKGKEVENFXKNLDECITRITNIEKCLKELMELKAKA-QL-EECRSLRS-C-QLEERVS-MEDEMNEMK-EGNLREKRIKRN-QSLQEIWDY
>3__chr17_51812662_51818841_435
YS-L-EAIQTKGKQVENFEKNLDECITRITNTGNCLKELMELKAKA-EL-EECRSLRS-C-QLEERVS-IEDEMNEMK-EGKFREKRIKRN-QSLQEIWDY
>3__chr16_31856380_31862548_436
*S-L-E*IQTKGKEVKNFEKNLDECITRITNTEKCLKELMELKAKA-EL-EECRSLRS-C-QLEERVS-MEDEMNEMK-EGKFREKRIKRN-QSLQEIWDY
>3__chr2_148796884_148802893_437
YS-L-KDIQTKGKGVENFEKNLKECITRITNTEKCLKELMELKTKA-*L-EECRSLRS-C-QLEERVS-MEDEMNEMK-EGKFREKRIKRN-QSLQEIWDY
>3__chr16_61583774_61589897_438
YS-L-EEIQTKGKKVENFEKNLEECITRITNTEKCLKEX--XKAKA-EL-EECRSLRS-C-QLEERVS-MEDEMNEMK-EGKFREKRIKRN-XSLQEIWDY
>3__chr18_75145610_75151754_439
YS-L-EEIRTKGKEVKNFEKNLDECITRITNTEKCLKELMELKAKS-EL-EECRSLRS-C-QLEERVS-MEDEMNEMK-EGKFREKRIKRN-QSLQET*DC
>3__chr16_31548700_31554840_440
YS-L-EEIQTKGKEVENFEKNLDKCITRITNTEKCLKELMELKAKA-EL-EECRSLRS-C-QLEERVS-MEDEMNEMK-EGKFREKRIKRN-QSLQEIWDY
>3__chr19_8767521_8773672_441
YS-L-EEIQTKGKEVENFEKNLDECITRITNTEKCLKELMELKAKA-EL-EECRSLRS-C-QLEERVA-MEDEMNEMK-EGKFREKRIKRN-QSLQEIWDY
>3__chr2_161362090_161368223_442
YS-L-EEIQTKGKKVENFEKNLDECITRITNTEKCLKELMELKAKA-EL-EECRRLRR-C-QLEERVS-MEDEMNEMN-EGKFREKTIKRN-QSLQEI*DN
>3__chr16_16746399_16752540_443
YS-L-EEIQSKGKEVKNFEKNLDKCITRITNREKCLKELTELKAKA-EL-EECRSLRS-C-RLEERVS-MEDEMNEMK-EGKFREKGIKRN-QSLQEIWDY
>3__chr16_18526874_18533016_444
YS-L-EEIQSKGKKVKHFEKNLDECITRITNREKCLKELMELKAKA-EL-EECRSLRS-C-RLEERVS-MEDEMNEMK-EGKFREKGIKRN-QSLQEIWDY
>3__chr16_57568916_57574936_445
YS-L-EEIQTKGKEVENFXKNLEECITRITNTEKCLKMLMELKTKP-EL-EECRSLRS-C-QLEERVS-MEDEMNEMK-EGKFREKRIKRN-QSLQEIWDY
>3__chr2_172760222_172766388_446
YS-L-EEIQTKGKAVKNFEKNLDECITRITNTEKCLKELMELKAKA-EL-EECRSLRS-C-QLEERVS-MEDEMNEMK-EGKFREKRIKRN-QSLQEIWDY
>3__chr16_45126761_45132950_447
YS-L-EEIQTKGKEVKNFEKNLDECITRIPNTEKCLKELMELKAKA-EL-EECTSLRS-S-QLEERVS-MEDEMNEMK-EGKFREKRIKRN-QSLQEIWDY
>3__chr18_52343799_52349959_448
YS-L-EEIQTKGKEVKNFEKNLDECITRITNTEKCLKELMELKTKA-EL-EECRSLRS-C-QLEERVS-MEDEMNEMK-EGKFREKGIKRK-QSFQEIRDC
>3__chr2_109094520_109100673_449
YS-L-KEIQTKGKEVENFEKNLDKCITRITNTEKCLKELMELKAKA-EL-EECRSLRS-C-QLEERVS-MEDEMNEMK-EGKFREKRIKRN-QSLQEIWNY
>3__chr18_43417689_43423854_450
YS-L-EEIQTKGKEVKNFEKNLDECITRITNTEKCLKELMELKAKA-EL-EECRSLRS-C-QMEERVS-MEDEMNEMK-EGKFRQKRIKRN-QSLQEIWDY
>3__chr2_14559028_14565184_451
YS-L-EEIQTKDKEVENFEKNLDECITRITNTEKCLKELMELKFKA-KL-EECRGLRS-C-QLEERVS-MEDEMNEMK-EGKFREKRIKRN-QSLQEIWDY
>3__chr2_161321676_161327847_452
YS-L-EEIQTKGKEVENFEKNLDEWITKITNTEKCLKELMELKANA-EL-EECRRLRS-C-QLEERVS-MEDEMNEMK-*GKFKXKRIKRN-QSLQEIWDY
>3__chr17_29434154_29440317_453
YS-L-EEIQTKGKEVKNFEKNLEECITRITNTEK*LKELMELKAKA-EL-EECRSLSS-C-QLEERVS-MEDEMNEMK-EGKFRETRIKRN-QSLQEIWDY
>3__chr18_24074406_24080402_454
YS-L-EDIQTKGKEVENFEKNLEECITRITNTEKYLKELMELKTKA-EL-EECRSLRS-C-*LEERVS-MEDEMNEMK-EGKFREKRIKRN-QSLQEIWDY
>3__chr16_64142532_64148682_455
YS-L-EEIQTKSKEV*NFEKNVDKCITRITNIEKCLKELMELKAKA-EL-EECRSLRS-S-QLEERVS-MEDEMNEMK-EGKFREKRIKRK-QSLQEIWDY
>3__chr16_45774170_45780195_456
YS-L-EDIQTKGKEVENFEKNLEECITTITNTEKCLKELMELKTKA-EL-EECRSLRS-C-QLEERVS-MK---DEMK-EGKFREKRIKRN-QSLQEIWEY
>3__chr16_61711357_61717380_457
YP-L-EDIQTKSKEVENFEKNLEECITRITNTEKCLKELMELKTKA-EL-EECRNLRS-C-*LEERVS-MEDEMNEMK-EGKFREKRIKRN-QSLQEIWDY
>3__chr18_31594271_31600374_458
Y--L-EEVQTKGKEVKNFEKNLDECITRITNTEKCLKELMELKAKA-EL-EECRSLMS-C-QLEERVS-MEDQMNEMK-EGKFREKRIKRN-QSLQEIWDY
>3__chr2_15497076_15503242_459
YS-L-EEIQTKGKEFENFEKNLDECITRITNTEKCLKELMELKAKA-EL-EECRSLRS-C-QLEERVS-MEDEMNEMK-EGKFREKRIKRN-QSLQEIWDY
>3__chr19_37770259_37776341_460
Y--L-EEIQTKGKEVKNFEKNSDECITRITNTEKCLKELMEPKAKA-EL-EECRSLRS-C-QLEERVS-IEDEMNEMK-EGKFREKI--XN-*SLQEIWDY
>3__chr19_41880666_41886808_461
YS-L-EEIQTKGKEVENFEKNLDECITRITNTEKCLKELMELKAKA-EL-EECRSLRS-C-QLEERVS-MEDQMNEMK-EGKFREKRIKRN-QSLQEIWDY
>3__chr18_30728737_30734890_462
YS-L-EEIQTKGKEVENFEKNLDEGITRITNTEKCLKELMELKAKA-EL-EECRSLRS-W-QLEERVS-MED*MNEMK-EGKLREKRIKRN-QSLQEIWDY
>3__chr18_62533292_62539322_463
YS-L-EEIQTKGKQVENFEKSLEECITRITNTEKCLKELMELKAKA-EL-EECRSLRS-C-QLEERVS-MEDEVNEMK-EGKFREKRIKRN-QSLQEIWDY
>3__chr2_156031387_156037402_464
YS-L-EDIQTKGKEVENFEKNLEECITRITNTEKCLKELMELKTKA-EL-EECRRLRS-C-QLEDRVS-MEDEMNEMK-EGKCREKRIKRN-QSLQEIWDY
>3__chr2_168227712_168233730_465
YS-L-EEIQTKGKEVENFQKNLEESIT*ITNTEKCLKDLMELKTKA-EL-EECRSLXX-C-QLEERAS-MEDEMNEMK-EGKFRETRIKRN-QSLQEIWDY
>3__chr2_137783547_137789574_466
YS-L-EDIQTKGKEVENCEKNLEECITRITNTEKCLKELTELKTKA-EL-EECRSLRS-C-QLEDRVS-MEDEMNEMK-EGKFREKRIKRN-QSLQEIWDY
>3__chr17_65119680_65125835_467
YS-L-EEIQTKGKEVKN*KKNLDECITRIINTEKCLKELMELKAKA-EL-EECRSLRS-C-QLEERVS-MEVEMNKMK-EGKFREKRIKRN-QSLQEIWDY
>3__chr15_87388139_87394151_468
YS-L-EDIQTNGKEVENFEKNLEECITRITNTEKCLKELMELKTKA-EL-EECRSLRS-C-QLEERVS-MEDEMNEMK-EGKFREKRIKRN-QSLQEICDY
>3__chr16_63948148_63954142_469
YS-L-EEIQTKGKEVENFEKSLEEYITRITNTEKCLKELMELKTKA-EL-EECRSLRS-C-QLEERVS-MEDEVNEMK-EGKFRX--XKRS-QSLQEIWDY
>3__chr17_11705068_11711214_470
Y--L-EEIQTKGKEVKNFETNLDECITRITNTEKCLKELMELKAKA-EL-EECRSLRS-C-QLEERVS-MEDEMNEMK-ERKFREKRIKRN-HSLQEIWDY
>3__chr2_118123231_118129261_471
YS-L-EDIQTKGKEVENFEKNLEEFITRITNTEKCLKELVELKTKA-EL-EECRSLRS-C-QLEERX--MEDEMNEMK-EGKFREKRIKRN-ESLQEIWDY
>3__chr17_30745082_30751077_472
YS-L-EDIQTKGKEVENFEKNLEECITRLTNTEKCLKELMELKTKA-EL-EECRSLRS-C-QLEERVS-ME---DEMK-EGKFREKRIKRN-QSLQEIWDY
>3__chr19_34408527_34414562_473
YS-L-EDIQTKGKEVENFEKNLEECTTRITNTEKCLKELMELKTKA-EL-EE*RSLRS-C-QLEERVS-MEDEMNEMK-EGKFREKRIKRN-QSLQEIWDY
>3__chr2_167267482_167273501_474
YS-L-EDIQTKGKEVENFETNLEECITRITNTEKCLKELMELKTKA-EL-EECRSLRS-C-QLEERVS-MEDEMNEMK-EGKFREKRIKRN-QSLQEIWDY
>3__chr2_168399799_168405945_475
Y--L-EEIQTKGKEVKNFEKNLEECITRITNTEKCLKELMELKAKA-EL-EECRSLRS-C-QLEERVS-MEDEMNEMK-EGKFREKRIKRN-QSL*EIWDY
>3__chr18_25808_31823_476
YS-L-EDIQTKGKEVENFEKNLEECITRITNTEKCLKELMELKTKA-EL-EECRRLRS-C-QLEERVS-MQDEMNEMK-EGKFREKRIKRN-QSLQEIWDY
>3__chr16_54190211_54196225_477
YS-L-EDIQTKGKEVENFEKNLEECITRITNTEKCLKELMELKTKA-EL-EERRSLRS-C-QLEERVS-MEDEMNEMK-EGKFREKRIKRN-QSLQEIWDY
>3__chr18_73256921_73262946_478
YS-L-EDIQTKGKEVENFEKNLEECITRITNTEKCLKELMELKTKA-QL-EECRSLRS-C-QLEEXXS-MEDEMNEMK-EGKFREKRIKRN-QSLQEIWDY
>3__chr2_118097300_118103324_479
YS-L-KDIQTKGKEVENFEKNLEECKTRITNTEKCLKELMELKTKA-EL-EECRSLRS-C-QLEERVS-MEDEMNEMK-EGKFREKRIKRN-QSLQEIWDY
>3__chr2_113945529_113951592_480
YS-L-EDIQTKGKEVENFEKNLEECITRITNTEKCLKELMELKTKA-EL-EECRSLRS-C-QLEERVS-MKYEMNEMK-EGKFREKRIKRN-QSLQEIWDY
>3__chr16_51988330_51994329_481
YS-L-EDIQTKGKEVENFEKNLEECITRITNTEKCLKELMELKTKA-EL-EECRSLRS-Y-QLEERVS-MEDEMNEMK-EGKFRERRIKRN-QILQEIWDY
>3__chr2_143280315_143286332_482
YS-L-EDIQTKGKEVDNFEKNLEEYITRITNTEKCLKELMELKTKA-EL-EEC*SLRS-C-QLEERVS-MEDEMNEMK-EGKFREKRIKRN-QSRQEIWDY
>3__chr2_124102771_124108788_483
YS-L-EDIQTKGKEVENFEKKLEECITRITNTEKCLKELMELKPKA-EL-EECRSLRS-C-QLEERVS-MEDEMNEMK-KGKFREKRIKRN-QSLQEIWDY
>3__chr2_13790847_13796860_484
YS-L-EDIQTKGKEVENFEKNLEECITRITNTEKCLQELMELKTKA-EL-EECRSLRS-C-QLEERVS-MEDEMNEMK-EGKFREKRIKRN-QSLQEIWDY
>3__chr17_63915860_63921878_485
YS-L-EDIQTKGKEVENFEKNLEECITRITNTEKCLKELMELKTKA-EL-EECRSLRS-C-QLEERVS-MEDEMNEMK-EGKFREKRIKRN-QSLQEIWDY
>3__chr2_118277827_118283855_486
YS-L-EDIQTKGKEVENFEKNLEECITRITNTEKCLKELMELKTKA-EL-EECRSLRS-C-QLEERVS-MEDEMNEMK-EGKFREKRIKRN-QSLQEIWDH
>3__chr2_176332570_176338603_487
YS-L-EDNQTKGKEVENFEKNLEECITRITNTEKCLKELMELKTKA-EL-KECRSLRS-C-QLEERVS-MEDEMNEMK-EGKFREKRIKRN-QSLQEIWDY
>3__chr18_49291819_49297811_488
YS-L-EDIQTKGKEVENFEKNLEECITRITNTEKCLKELMELKTKA-EL-EECRSLRS-C-QLEERVS-MEDEMNEMK-EGKFREKRIKRN-QSLQEIWDY
>3__chr19_11976627_11982630_489
YS-L-EDIQTKGKEVENFEKNLE*CITRITNTEKCLKELMELKTKA-EL-EECRSLRS-C-QLEERVS-MEDEMNEMN-EGKFREKRIKRN-QSLQEIWDY
>3__chr17_64506880_64512884_490
YS-L-EDMQTKGKEVENFEKNLEESITRITNTEKCLKELIELKTKA-EL-EECRSLRS-R-QLEERVS-MEDEMNEMK-EGKFREKRIKRN-QNLQEIWDY
>3__chr16_84824403_84830417_491
YS-L-EDIQTKGKEVENFEKNLEECITRITNTEKCLKELMELKTKA-EL-EECRSLRS-C-QLEERVS-MEDEMNEMK-EGKSREKTIKRN-QSLQEIWDY
>3__chr18_32069096_32075113_492
YS-L-EDIQTKGKEVENFEKNLEECITRITNTEKCLKELMELKTKA-EL-EECRSLRS-C-QLEERVS-MEDEMNEMK-EGKFREKRIKRN-QSLQEIWDY
>3__chr18_23113514_23119540_493
YS-L-EDIQTKGKEVENFEKNLEECITRITNTEKCLKELMELKTKA-EL-EECRSLRS-C-QLEERVS-MEDEMNEMK-EGKVRAKRIKRN-QSLQEIWDY
>3__chr2_174100264_174106291_494
YS-L-EDIQTKGKEVENFXKNLEEYITRITNTEKCLKELMELKTKA-EL-EECRSLRS-C-QLEERVS-MEDEMNEMK-EGKFREKRIKRN-QSLQEIWDY
>3__chr18_51705642_51711668_495
YS-L-EDIQTKGKEVENFEKNLEECITRITNTEKCLKELMELKTKA-EL-EECRSLRS-C-QLEERVS-MEEAMNEMK-EGKLREKRIKRN-QSLQEIWDY
>3__chr2_122520251_122526295_496
YS-L-EDIQTKGKEVENFEKNLEECITRITNTEKCLKELMELKTKA-EL-EECRSLRS-C-QLEERVS-MEDEMNEMK-EGKFREKRIKRN-QSLQEIWDY
>3__chr2_176530563_176536684_497
FS-L-EDVRTHRKEAINLEKRLDKWLTRINSIEKTLNDLMELKTIA-EL-DACTSFSS-F-QTEERVS-IEDQMNEMK-X-KFREKRVKRN-QSIQEIWDY
>3__chr20_43722468_43728612_498
FS-L-EDV*THCKEAKNHKKKSDEWLTRINSVEKTLNDLMELKTMA-EL-DACTSFNS-C-QVEERVS-IEDQINEIK-KDKVREKRVKRN-QSLQEIRDY
>3__chr21_random_707165_713298_499
YS-L-EEIQTKGKEVENFEKTLDECVTRITNIEKCLKELMELKAKA-EL-EECRSLRR-*-QLEESVS-MKDEMNEMK-EGKFRKKRIKRN-QSLQEIWDY
>3__chr21_9758522_9764575_500
YS-L-KDIQTKGKEVENIEKNLEGCITRIINTEKCLKELMELKAKV-EV-EECRSLRS-Y-QLEETVS-MEDEVDEMK-ERKFREKRIKRN-*SLQEIWDY
>3__chr3_113361807_113367922_501
IS-L-EEVRTHGKEVKNLEKNLDEWLTRITNAEKSLKDLRELKTMA-EL-DERTSLSS-F-QLEERIS-MEDQMNEMK-EEKFREKRIKRN-*SLQEIWDY
>3__chr22_26809520_26815705_502
CS-L-KEVRTNGKEVKNFEKKLDEWITRIINAEKSSKDLMELKTMA-EL-DECTSLSS-C-QLEERVS-MEDEMNQMK-EEKFREKRIKRN-QTLQEIWDY
>3__chr20_21938071_21944234_503
YS-L-EEIQTKGKEVKNFEKNLGECITRITNAEKGLKKLMELKAKA-EL-EECRSLRS-C-QLEERVS-MEDEMNEMK-EGKFREKRIKGN-QSLQEIWDY
>3__chr2_58252254_58258427_504
YY-L-EEIQTKGEEAENFEKNLDECITRITNTEKCLKQLMELKAKT-EL-EEYRSLRS-C-QLEERVS-TEDEVNEMK-EGKLREKRITRN-QSLQEIWHH
>3__chr20_25642293_25648449_505
YS-L-EEIQTKGKEVKNFEKN*DECITRITNTEKCLKELKMLKAKA-EL-EECRSLRS-C-QMEERVS-MEDEMNEMK-EGKFREKTIKRN-*SLQEIWDY
>3__chr20_21969103_21975252_506
YS-L-EEIQTKGKEVENFEKNLDKCITRITNTEKCLKELMELKAKA-EP-EESRSLRS-C-QLEERVS-MEDEMNEMK-EGKFREKRIKRN-QSLQEIWDY
>3__chr2_209373610_209379760_507
YS-L-EEIQTKGKEVENYETTLDECITRITNAEKCLKELMELKAKA-EL-EEYRSLRS-C-QLEETVS-MEDELNEMK-EGKFREKRIKRN-QSLQEIWDY
>3__chr2_66707725_66713871_508
YS-L-EEIQTKGKEVKNVEKNLDECITRVTNTEKCLKELMGLKAKA-EP-EECRSLRS-S-QXEERVS-MEDEMNEMK-EEKFREKRIKRN-QSLQEIRDY
>3__chr2_97508316_97514461_509
YS-L-EEIQTKGKEVKNFEKNLDECIPRITNTEKCLKELMELKAEA-EL-EECRSLRG-C-QLEERVS-MEHEMNEMK-EGKLREERIKRN-QSLQKIWDY
>3__chr2_95899005_95905165_510
YS-L-EEIQTKGEEVKNFEKNLDECIPRITNTEKCLKELMKLKAEA-EL-EECRSLRS-C-QLEERVS-MEDEMNEMK-EGKLREKRMKRN-QSLQEIWD*
>3__chr2_97255090_97261241_511
YS-L-EEIQTKGKEDKNFEKNLDECIPRITNTEKCLKELMKLKAEA-EL-EECRSLRS-C-QLEERVS-MEDEMNEMK-EGKLREKRMKRN-QSLQEIWD*
>3__chr2_66004827_66010981_512
YS-L-EEIQTKAKEVENFEKNLDECITRITNTEKCLKELMELKAKA-EL-EECRSLRS-C-QLQERES-MEDEMNEMK-AVKFTKKRIKRN-QTLQEIXDY
>3__chr2_56632237_56638384_513
YS-L-EEIQTKGKEVENFEKTLDECITRISNTEKCLKELMELKVKA-EL-EECRSLRS-C-QLEERVS-MEDEMNEMK-EGKFREKRIKRN-QSLQEIWDY
>3__chr2_179958729_179964862_514
YS-L-EEIQTKGKEVENFEKNLDECITRITNIEKCLKELMELKAKA-EL-EE*RSLRS-C-QLEERVS-MENEMNEMK-EGKFREKRIKTN-QSLQEIWDY
>3__chr3_110709734_110715937_515
YS-L-EGIQTKGKELENFEKNLDECITRITNTEKCLKELMELKAKA-EL-EEGRSLKS-C-QLEERVS-MEDEMNEMK-EGKFREKRIKRN-QSLQEIWDY
>3__chr3_100260216_100266349_516
YP-L-EEIQIKGKEVKNFEKNLDEFITRITNTEKCLKELMELKAKA-EL-EECRSLRS-C-QLEERVS-MQDELNEMK-EGRFREKKIKRN-QSLQEIWDY
>3__chr2_84305374_84311545_517
YS-L-EEIQTKGKEVENFEKNLDKRITRITNTEKCLKELMELKAKA-EL-EE*RSLRS-C-QLEERVS-MEDEMNEMK-EGKFREKRIKRN-QSLQEIWDY
>3__chr2_196095972_196102064_518
YF-L-EEIQTKGKEVENFEKNLDECVTRITNTEKCLKELMELKAKA-EL-EECRSLRS-C-QLEERVS-MEDEMNEMK-ERKFREKRIKRX-QSLQEIWDY
>3__chr20_43749945_43756034_519
Y--L-EEIQTKGKEVKNFEKNLDECITRITNTEKCLKELMELKAKA-EL-EECRSLRS-C-QLEERVS-MED-XNEMK-EGKFREKGIKTN-QSLQEIWDY
>3__chr2_179634154_179640297_520
YP-L-EEIQTKGKEVKNFEKNLDESITRITNTEKCLKELMELKAKV-EL-EECRSLRS-C-QLEEMVS-MKDEMNEMK-EGKFREKRIKRN-QSLQEIWDY
>3__chr2_35185431_35191579_521
YS-L-EEIQTKGKEVENFEKNLDKCIARITNTEKCLKELMELKAKA-EL-EECRSLWS-C-QLQERVS-MEGEMNEMK-EGKFGEKRIKIN-QSLQEIWDY
>3__chr20_17043436_17049563_522
YS-L-EEIQTKGKEVENFEKNLEECITGINNTEKCLKELMELKAKA-EL-EECRSLRS-C-QLEERVS-MEDEMNEMK-EGKFREKRIKRN-QSLQEIWDY
>3__chr3_108535282_108541459_523
YS-L-EEIQTKGNEVKNFEKN*EECITRITNTEKCLKELMELKX-----------LRS-C-RLEERVS-MEDEMNEMK-EGKFREKRIKRN-QSLQEI*DY
>3__chr2_76425787_76431962_524
YS-L-EEIQTKGKEVKNFEKNLEECITSITNTEKCLKELVELKAKA-EL-EECRSLRS-C-QLEERFS-MEDEMNEMK-EGKFREKRIKRN-QSRQEI*DY
>3__chr20_53908693_53914862_525
YS-L-EEIQTKGKEVKNFEKKLDECITRITNTEKCLKELIELKAKA-EL-EECRSLRS-C-QLEERVS-MEDEMNEMK-EGKFREKRIKRN-QSLQEIRDY
>3__chr2_209319460_209325614_526
YS-L-EEIQTKGKEVENLEKNLDECITRITNTEKSLKELMELKVKA-EI-EECRSLRS-Y-QLKERVS-MEDEMNEMK-EGKFREKRIKRN-QSLQXIWDY
>3__chr20_53270251_53276415_527
YS-L-EEIQTKGKEVKNFEKNLDKCITRITNTEKCLKELMELKARP-EL-EECRSLRS-C-QLEERVS-MEDEMNEMK-EGKFREKRIKRN-QSLQEIWDY
>3__chr20_23825489_23831643_528
YS-L-EEIQTKGKEVENFXKNLD*CITRITNTEKCSKELMELKAKA-EL-EECRSLRS-C-QLEERVS-MEDQMNEMK-EGKFRXKRIKRN-QSLQEIWDY
>3__chr2_76171283_76177419_529
YS-L-EEIQTKGKEVKNFEKNLDECITRITSTQKCLKELMELKAKA-EL-EECRSLRS-C-QLEERVS-MEDEMNEMK-EWKFKEKRIKRN-QSRQEIWDY
>3__chr2_196316853_196322961_530
YT-L-EEIQTKGKEVKNFDKNLDECVTRITNREKCLKELMELKAKA-EL-EECRSLRS-C-QLEERVS-MEDEMNEMK-EGKFREKRIKRN-QSLQEIWDY
>3__chr21_14460912_14467068_531
YS-L-EDIQTKRKEVENFEKNLDECITRISHTGKCLKELMELKAKA-EL-EECRRLRG-C-QLEERVS-MEDEMNXMK-EGKFREKRIKRN-QSLQEIWDY
>3__chr21_16208773_16214926_532
YS-L-EEIQTKGKEVENXEKN*DECITRITNTEKCLKELMELKAKA-EL-EECRSLRS-C-QLEESVS-MEDEMNEMK-EGKFREKRIKRN-QSLQEIWDY
>3__chr2_76803469_76809667_533
*S-L-EEIQTKGKEVKNFEKNLDECVTRITNTKKCLKELMELKAKA-EL-EEC*SLRS-C-QLEERFS-MEDEINEMK-EGKFREKSIKRN-QSLQEI*DY
>3__chr2_21284922_21291114_534
YS-L-EEIQTKGKEDKNFEKNLDECITRITNTEKCLKELMELKAKA-EL-EECRSLRS-C-QLEERVS-MEDEMNEMK-EEKLREKRIKRN-QSLQEIWDY
>3__chr2_184159169_184165310_535
Y--L-EEIQTKDKEVKNFEKNLDECITRITNTEKCLKELTELKAKA-EL-EECRSLRS-C-QLEERVS-MEDEVNEMK-EGKFREKRIKRN-QSLQEIWDY
>3__chr2_52120048_52126194_536
Y--L-QEIQTKGKEVKNFEKNLDECITRIINTEKCLKELMELKAKA-EL-EECRSLRR-C-QLEERVS-MEDEMNEMK-EGKYREKRIKRN-ESLQEIWDY
>3__chr20_4212368_4218528_537
DS-L-EEIQTKGKEVKNFEKNLDECITRITNTQKCLKELMELKAKA-EL-EECRSLRS-C-QLEERVS-MEDEMNEMK-EGKFREKIIKRK-QSLQEIWDY
>3__chr2_73802031_73808184_538
YS-L-EEIQTKGKEVKNFEKNLDECITRITNTEKCLKELMELKAKA-EL-VECRSLRS-F-QLEERVS-MENEMNEMK-EGKFREKRIKRN-QSLQEIWDY
>3__chr2_194277838_194283903_539
YS-L-EDIQTKGKEVENFEKNLAECITRITNTEKCLKELMEVESKA-EL-EECRSLRS-C-QPEERVS-MEDEMNEMK-EGNFREKRIKRN-QSLQEIWDY
>3__chr2_62726350_62732365_540
YS-L-EEIQTKGREVENFEKSLEECITRITNTEKCLKELMELKTKV-EL-EECRSLRS-C-QLEERVS-MEDEVNEMK-EGKLREKRIKRN-QSLQEI*DY
>3__chr2_178358370_178364523_541
YS-L-EEIQTKGKEVKNFEKNLD*CITRITNTEKCLKELMELKAKA-EL-EECRSLRS-C-QLEERVS-MEDEMNKMK-EGKFREKRIKRN-QSLQEIWDY
>3__chr2_96408447_96414596_542
YS-L-EEIQTKGEEVKNFEKNLDECITRITTTEKCLKALMELKAKA-EL-EECRSLRS-C-QLEERVS-MEDQMNEMK-EGKLREKRIKRN-QSLQEIWDY
>3__chr3_112954167_112960286_543
YS-L-EEIQTKGEEVENFEKNLDKCVTRITNTEKCLKELMELKA-----------XX---------X----HEMNEMK-EGKFREKRIKRN-QSLPEI*DY
>3__chr2_76782727_76788749_544
YS-L-EETQTKGKEVKNFEKSVEECKTRITNTEKFLKELMELKTKA-EL-EECRSLRS-C-QLEERVS-MEDEVNEMK-EGKFREKRIKRN-QSLQEIWDY
>3__chr21_9788658_9794680_545
YS-L-EDIQTKGKEVENFEKNLEECITRITNTEKCLKELMELKTKA-EL-EECRSLRS-C-QLEERVS-MEDEMNEMK-EGKFREQRIKRN-QSLQEIWDY
>3__chr2_184422496_184428522_546
YS-L-EGIQTKGKEVENFEKNLEECITRITNAEKHLKDLMELKTKA-EL-EECRSLRG-C-QLEERVS-MEDEMNEMK-EGKFRDKRIKRN-QSLQEIWDY
>3__chr2_3352025_3358173_547
YS-L-EEIQTKGKEVENFEKNLDECITRITNTEKCLKELMELKAKA-EL-EECRSLRS-C-QLEERVS-MEDEMNEMK-EGKFREKRIKRN-QSLQEIWDY
>3__chr2_195801405_195807428_548
YS-L-EDIQTKGKEVENFEKNLEECITRITNREKCLKELMELKTKA-EL-EECRSLRS-C-QLEERVS-MEDEMNEMK-EGKFREKRIKRN-QSLQEIWDY
>3__chr22_27112836_27118857_549
YS-L-EEIQIKGKEVENFQKSLEERITRITNTEKCLKELLELKTKA-EL-EECRSLRS-C-QLEERVS-MEDEVNEMK-EGKFREKRIKRN-QNLQEIWDY
>3__chr21_17384703_17390719_550
YS-L-EDIQTKGKEVQNFEKNLEECITRITNTEKCLKELMELKTKA-EL-EECRSLRS-C-QLEERVS-MEDEMNEMK-EGKFREKRIKRN-QSLQEIWNY
>3__chr2_60269663_60275692_551
YS-L-EDIQTKGREVGNFEKNLEECITRITNTEKCLKELMELKIKA-EL-EECRSLRS-G-QLEERVS-MEDEMNEMK-EGKFREKRIKRN-QSLQEIWDY
>3__chr2_66286966_66293005_552
YS-L-EDIQTKGKEVENFEKNLEECITRITNTEKCLKELMELKTKA-EL-EESRSLRS-C-QLEERVS-MEDEMNEMK-EGMFREKRIKRN-QSLQEIWDY
>3__chr2_76728626_76734654_553
YS-L-EDIQTKGKEVENFEKNLEECIIRITNTEKCLKELKDLKTKA-EL-EECRSLRS-C-QLEERVS-MEDEMNEMK-EGKFREKRIKRN-QSLQEIWDY
>3__chr20_29384180_29390326_554
YS-L-EEIQTKGKQVENFEKNLDECITRITNTEKCLKELMEMKGKA-EL-EECRSLRS-C-QLEERVS-IKDEINEMK-EGKFREKRIKRN-QSLQEIWDY
>3__chr3_112112975_112118997_555
YS-L-EDIQTKGKEVENFEKNLEECITRITNTEKCLKELMELKTKA-EL-KE*RSLRS-C-QLEERVS-MEEEMNEMK-EGKFREKRIKRN-QSLQEIWDY
>3__chr2_43623513_43629664_556
YS-L-EEIKTKGKEVENFXKNLDKCITRITNTEKCLKELMELKAKA-EL-EECRSLRS-C-PLEERVS-MEDEMNEMK-EGRFREKRIKRN-QSLQEIWDY
>3__chr2_33248585_33254736_557
YS-L-EEIETKGQEVENFEKNLDECITRITNTEKCLKELMELKAKA-EL-EECRSLRS-C-QLEERVS-MEDEMNEMK-EGKFRXKRIKRN-QSLQEIWDY
>3__chr2_22232820_22238864_558
YS-L-EDIQTKGKEVKNFEKNLEECITRMTNKEKCLKELMELKTKA-EL-EECRSLRS-*-QLEERVS-MEDEMNEMK-EGKFREKRIKRN-QSLQEIWDY
>3__chr22_random_102067_108139_559
YS-L-EDIQTKGKEVENFEKNFEECITRITNTEKCLKELMELKTKA-EL-EECRSLRS-C-QLEERVS-MEDEMNEMK-EGKFREKRIKRN-QSLQEIRDY
>3__chr20_12371779_12377788_560
YS-L-EDIQTKGKEVENFEKNLEECITRITNTEKCLKELMELKTXA-EL-EECRSLRS-C-QLEERVS-MEGEMNEMK-EGKFREKRIKRN-*SLQEIWDY
>3__chr2_207573880_207579903_561
YS-L-EDMQTKGKEVENCEKNLEEFITRITNTEKCLKELMELKTKA-EL-EECRSLRS-C-QLEERVS-MEDEMNEMK-EGKVREKRIKRN-QSLQEIWDY
>3__chr20_25258586_25264606_562
YS-L-EDIQTKGKEVENLEKNLEECITRITNTEKCLKELMELKTKA-EL-EECRNLRS-C-QLEERVS-ME---DEMK-EGKFREKRIKRN-*SLQEIWDY
>3__chr20_8037514_8043564_563
YS-L-EDIQTKGKEVENFEKSLEECITRITNTEKCLRELMELKTKA-EL-EECRSLRS-C-*LEERVS-MEDEMNEMK-EGKFREKRIKRN-QSLQEIWDY
>3__chr3_108893742_108899758_564
YS-L-EDIHTKGKEVENFEKNLEECITRITNTEKCLKELMELKTKA-EL-EECRSLRS-C-QMEERVS-MEDEMNEMK-EGKFREKRIKRN-QSLQEIWDY
>3__chr2_48820483_48826502_565
YS-L-EDIQTKGKEVENFEKNLEECITRITDTEKCLKELMELKTKA-EL-EECRSLRS-C-QLEERVS-MEDEMNEMK-EGKFREKRIKRN-QSLQEIWDY
>3__chr2_66219586_66225575_566
YS-L-EDIQTKGKEVENFEKNLEECITRITNTEKCLKELMELKTKA-EL-EESRSLRS-C-QLQERVT-IEDEMNEMK-EGKFREKRIKRN-QSLQEIWDY
>3__chr3_101711142_101717175_567
YS-L-EDIQTKVKEVENFEKNLEECITRITNTEKCLKELMELKTKA-EL-EECRSLRS-C-QLEERLS-VEDEMNEMK-EGKFREKRIKRN-QSLQEIWDY
>3__chr2_83428110_83434124_568
YS-L-EDIQTKGEEVENFEKNLEECITRITNTEKCLKELMELKTKA-EL-EECRSLRS-C-QLEERVS-MEDEMNEMK-EGKFREKRIKRN-QRLQEIWDY
>3__chr2_77673466_77679479_569
YS-L-EDIQTKGKEVENSEKNSEECISRITNTEKCLKELMELKTKA-EL-EECRSLRS-C-QLEERES-MEDEVNEMK-EGKFREKRIKRN-QSLQEIWDY
>3__chr2_3819830_3825860_570
YS-L-EEIQTKGKEVENFEKNLEECITRITNTEKCLKELMELKNKA-EL-EECRSLRS-C-QLEERVS-MEDEMKEIK-EGKFREKRIKRN-QSLQEICDY
>3__chr2_4183274_4189324_571
YS-L-EDIQTKGKEVENFERNLEECITRITNTEKCLKELMELKTKA-EL-EECRSLRS-W-QLEERVS-MEDEMKEMK-EGKFREKRIKRN-QILQEI*DY
>3__chr2_179555424_179561454_572
YS-L-EDIQTKGKEVENFEKNLEECITRITNTEKCLKELMELKTKA-EL-EECRSLRS-C-QLEERVS-MEDEINEMK-EGKFREKRIKRN-QSLQEIWDY
>3__chr2_177369397_177375401_573
YS-L-EDIQTKGKEVENFEKTLEECITRIINTEKCLKELMELKTKA-EL-EECRSLRS-C-QLEERIS-MEDEVNEMK-EGKFRK*RIKRN-QSLQEIWDY
>3__chr2_241132585_241138612_574
YS-L-EEIQTKGKEVENFEKTLEECITRITNTEKCLKELMELKTKA-EL-EECRSLRS-C-QLEERVS-MEDEVNEMK-EGKFREKRIKRN-QSLQEIRDY
>3__chr2_195946193_195952210_575
YS-L-EDIQTKGKEVENFEKNLEECITRITNTEKCLKELMELKTKA-EL-EECRSLRS-C-QLEERVS-MEDEMNEMK-EGKFREKRIKRN-QSLQEIWDY
>3__chr2_55816969_55823032_576
YS-L-EDIQTKVKEVENFEKNLEECITRITNTEKCLKELMELKTKA-EL-EECRSLRS-C-QLEERVS-MEDEMNEMK-EGRFREKRIKRN-QSLQEIWGY
>3__chr20_12052360_12058348_577
YS-L-EDIQTKGKEVENFEKNLEECITRITNTEKCLKELMELKTKA-EL-EECRSLRS-C-QLEERVS-MEDEMNEMK-EGKFRDKRIKRN-QSLQETWDY
>3__chr2_232928193_232934199_578
YS-L-EDIQTKGKEVENSEKSLEECITRITNTEKCLKELMELKTKA-EL-EECRSLRS-C-QLEERLS-MEDEVNEMK-EGKFREKRIKRN-QSLQEIWDY
>3__chr3_100934681_100940777_579
YS-L-EDIQTKGKEVENFXKNLEECKTRITNTEKCLKDLMELKTKA-EL-EECRSLRS-C-QLEERVS-MEDEMNEMK-EGKFREKRIKRN-QSLQEIWDY
>3__chr2_227637846_227643862_580
YS-L-GNIQTKGKEVENFEKNLEECITIITNIEKCLKELMELKTKP-EL-EECRSLRS-C-QLEQRVS-ME---DEMK-EGKFREKRIKRN-QSLQEIWDY
>3__chr3_111833553_111839588_581
YS-L-EDIQTKGKEVENLEKNLEECITRITNTEKCLKELMELKTKA-EL-EECRSLRS-C-QLEERVL-MEDEVNEMK-EGKFREKRIKRN-QSLQEIGDY
>3__chr3_106497758_106503753_582
YS-L-EDIQTKGKEVENFEKNLEECITRITNTEKCLKELMELKTKA-EL-EECRSLRS-C-QLEERVS-MEDETNEMK-*GKFRENRIKRN-QSLQEIWDY
>3__chr2_79362891_79368905_583
YS-L-EDIQTXSKEVENFEKNLEECITRITNTEKCLKELMELKTKA-EL-EECRSLRS-C-QLEERVS-MEDEMNEMK-EGKFREKRIKRN-QSLQEIWDY
>3__chr2_21979711_21985721_584
YS-L-ENIQTKGKVVENFEKNLEECITRITNTEKCLKELMEQKTKA-EL-EECRSLRS-C-QLEERVS-MEDEMNEMK-EGKFREKRIKRN-QSLQEIWDY
>3__chr2_79186328_79192330_585
YS-L-EDIQTKGKEVENFEKNLGECITRITNTEKCLKELMELKTKA-EL-EECRSLRS-*-QLEERVS-M*DEMNEMK-EGKFREKRXKRN-*SFQEIWDY
>3__chr2_57689487_57695487_586
YS-L-EDIQTKGKEVEYFEKNLEECITRITNTEKCLKELMELKTKA-EL-EECRSLRS-F-QLEERVS-MEDEMNEMR-EGNFREKTIKRN-QSLQEIWDY
>3__chr2_234151243_234157255_587
YS-L-EDIQTKGKEVENFEKNLEECITRITNPEKCLKELMELKTKA-EL-EECRSLRS-C-QLKERVS-MEDEMNEMK-EGKFREKRIKRN-QSLQ*IWDY
>3__chr2_72096588_72102598_588
YS-L-EDIQTKGKEVENFEKNLEECITRITNTEKCLKELRELKTKA-EL-EECRSLRS-C-QLEERVS-MEEEMNEMK-EGKFREKRIKRN-QSLQEIWDY
>3__chr22_20961183_20967196_589
YS-L-EDIQTKGKEVENFEKNLEECITRIINTEKCLKELMELKTKS-EL-EECXSLRS-C-QLEERVS-MEDETNEMK-EGKFRENRIKRN-QSLQEIWDY
>3__chr2_53667675_53673685_590
CS-L-EDIQTKGKEVENFEKNLEECINRITNTEKCLKELMELKTKA-EL-EECRSLRS-C-QLEERVS-MEDEMNEMK-EGKFREKRIKRN-QSLQEIWDY
>3__chr20_57540228_57546253_591
YS-L-EDIQTKGKEVENFEKHLEECITRITNTEKCLKELKELKTKA-EL-EECRSLRS-C-QLEERVS-MKDEMNEMK-EGKFREKRIKRN-QSLQEIWDY
>3__chr20_51505509_51511512_592
YS-L-EDIQTKGKEVENFEKTLEECITRITNTEKCLKELMELKTKA-EL-EECRSLRS-C-QLEERVS-MEDEX--XK-EGKFREKRIKRN-HSLQEIWDY
>3__chr2_43070120_43076146_593
YS-L-EDIQTKGKEGENFEKNLEECITRITNTEKCLKELMELKTKA-KL-EECRSLRS-C-QLEERVS-MEDEMNEKK-EGKFRENRIKRN-QSLQQIWDY
>3__chr2_182785378_182791406_594
YS-L-EDIQTKGKEVENFEKNLEECITRITNTEKCLKELMELKTKA-EL-EECRSLRS-C-QLEERVS-MEDEMNEMK-EGKFREKRIKRN-QSLQEIWDY
>3__chr2_789552_795575_595
YS-L-EDIQTKGKEVENFEKNLEEYITRITNTEKCLKELMELKTKA-EL-EECRSLRS-C-QLEERVS-MEDEMNEMK-EGKFREKRIKRN-QSLQEIWDY
>3__chr20_38681377_38687410_596
YS-L-EDIQTKGKEVENFEKNLEECITRITNTEKCLKELMELKTKA-EL-EECRSLRS-C-QLEERVS-MEDEMNEMK-EGKFREKRIKRN-QSLQEIWDY
>3__chr3_63216329_63222427_597
YS-L-EEVRTHGKEVKNIXKKLDEWLTRITNAEKSLKDLMELKTTA-EL-DECTSLSS-F-QLEERVS-MEDQMNEMK-EENFREKRIKRN-QSLQEIWDY
>3__chr3_90562499_90568521_598
YS-L-EDIQTKGKEVENFEKKLEECITRISNTEKCLKELMELKTKA-EL-EQCRSLRS-C-ELEERVS-MEGEMNEMK-EGKFREKSIQRN-QSLQEIWDY
>3__chr3_66975916_66982094_599
YS-L-EEVRTNGKEVKNFEKKLDEWITRITNAEKSLKDLMELKTKA-EL-DECGSLSS-C-QLEERVT-IEDEMNEMK-EEKFREKRIKXN-QSLQETWDY
>3__chr3_96261349_96267485_600
YS-R-EEIQTKGKEVKNFEKNLDKCITRLTNTEKCLKELMELKAKA-EL-EECRSLRS-R-QLEERVS-MEDEMNEMK-EGKFREKRIKRN-QRLQEIRDY
>3__chr3_61171736_61177868_601
YS-L-EEIQTKDKEVKNFEKNLDDCITRITNTEKCLKELMELKAKA-EL-EECRSLRS-C-QLEERVS-MEDEMNEMK-EEKFREKIIKRN-QSLQEIWDY
>3__chr3_75963598_75969753_602
YP-L-EEIQTKGKEVKNFEKNLD*CITRXTNKEKCLKDLMELKAKA-EL-EECRRLRS-C-QLEERVS-IEDEMNEMK-EGKFREKRIKRN-QSLQEIWDC
>3__chr3_122175092_122181229_603
YS-L-EEIQTKGKEVKNLEKNLDKCITRITNTEKCLKELMELKAKA-EL-EECRSLKS-C-QLEERVS-KEDEMNEM*-EGKFREKRIKRN-QSLQEIWD*
>3__chr3_26897861_26904005_604
Y*-L-EEIQTKGKEVENFEKNLDECITRITNTEKCLKEPMELKAKA-KL-EQCRSLRS-C-QLEERVS-MGDEMDEMK-EGKFGEKRI*RN-QSLQEIWDY
>3__chr4_11945282_11951329_605
YS-L-EDIQTKGKEVENFEKNLEDCITRITNTEKCLKELMEL*TKA-EL-EECRSLRS-C-QLEETTS-MEDEMNEMK-EGKFREKRIKRN-RSLQEIWDY
>3__chr3_67280758_67286911_606
YS-L-EEIQTKGKELKNFEKNLDECITTITNTEKCLKELMELKAKA-EL-EECRSLRS-C-QLEERVS-MEDEMNEMK-EGKFREKRIKRK-QSLQEIWDY
>3__chr3_58767344_58773481_607
YS-L-EEIQTKGKEVKNFEKNLEECITRITNTEKCLKELMELKAKA-EL-EECRSLRS-C-QLEERVS-MEDEMNEMK-DGKFREKRIKRN-QSLQEIWDY
>3__chr4_11168170_11174308_608
YS-L-EEIQTKGKGIENFEKNLDECITRITNTEQCLKELMELKSKA-EL-EECRSLRS-C-QLEERVS-MEDEMNEMK-EGKFREKRIKRN-QSLQEIWDY
>3__chr3_6357507_6363622_609
YS-L-E*IQTKGKEVKNFEKNLEKCTTRITNTEKCLKELMELKAKA-EL-EECRSLRS-C-QLEERVS-MEDEMNEMK-EGKFREKRIKRN-QSLQEIWDY
>3__chr3_35120409_35126429_610
YS-L-EEIQTKGKEADNFEKNLEDCLTRITNTEKCLTELMELKTKA-EL-EECRSLRS-C-QLEERVS-MEDEMNEMK-EGEFREKRIKRN-QSLQEIWDY
>3__chr3_42298419_42304570_611
YS-L-EEIQTKGKEVKNFENNLDECITRITNTEKCLKELMELKAKA-EL-EECRSLRS-C-QLEERVS-MEDEMNEMK-EGKFRENRIKRN-QSLQEIWDY
>3__chr4_112287651_112293797_612
YS-L-EDIQTKGKEVKNFEKYLDECITRITNTEKCLNELMELKAKA-EP-EECRSLRI-C-QLEERVS-MEDQMNEMK-EGKFREKRIKRN-QSLQEIWDY
>3__chr3_82236726_82242883_613
YT-L-EEIQTKGKEVENFEKN*DECITRITNTEKCLKELMELKAKA-EL-EECRSLRS-C-QLEERVS-MEDEMNEMK-EGKFREKRIKRN-QSLQEIWDY
>3__chr4_120202505_120208665_614
YS-L-EEIQTKGKEVKNFEKNLDKCITRITNAEKCLKELMELKAKA-EL-EECRSLRS-S-QLEERVS-MEDEMNEMK-EGKFREKRIKRN-QSLQEIWNY
>3__chr4_124138919_124145065_615
YS-L-EEIQTKGKEVENFEKTLDECITRITNIEKCLKELMKLKAKA-EL-EECRSLRS-C-QLEERVS-MEDEMNEMK-EGKFREKRIKRN-QSLQEIWDY
>3__chr3_26255578_26261707_616
YS-L-EEIQTKVKEVENFENNLEECITRITNTEKCLKELMELKAKA-EL-EERRSLRS-C-QLEERVS-MEDEMNEMK-EGKFRETRIKRN-QSLQEIWDY
>3__chr3_23365739_23371880_617
YS-L-EEIQTKGKEVKNFEKNLDECITRITNTEKCLKELMELKAKA-EL-EEYRSLRS-C-QLEERVS-MEDEMNEMK-EGKFREKRIKRY-QSLQEIWDY
>3__chr3_175805659_175811809_618
YS-L-EQIQTKGKEVKNFEKNLDECITRITNIEKCLKEVMELKAKA-EL-EEFRSLRS-C-QLEERVS-MEDEMNEMK-EGKFREKRIKRN-QSLQEIWDY
>3__chr3_147118378_147124529_619
YS-L-EEIQTKGKEFKNFEKNLEECITRITNTEKCLKELMELKAKA-EL-EECRSLRS-C-QLEERVS-MEDEMNEMK-EGTFREQRTKRN-QSLQEIWDY
>3__chr3_78618877_78625007_620
YS-L-EEIQTKGKEVENFEKNLDECITGITNEEKCLKELMELKAKA-EL-EECRSLRS-C-QLEERVS-M*DEMNEMK-EGKFREKRIKRN-QSLQEIRDY
>3__chr3_6283607_6289721_621
YS-L-EEIQTKGKEAENFEKNLEECITRITNTEKCLKELMELKAKP-EL-EECRSLRS-C-QLEERVS-MEDEMNEMK-EGKFREKRIKRN-QSLQEIWDY
>3__chr4_11700704_11706847_622
YS-L-EEIQTKGKEVKDFEKNLDQCITRITNTEKCLKELMELKTKA-EL-EECRSLRS-C-QLEERVS-MEDEINEMK-EGTFREKRIKRN-QSLQEIWDY
>3__chr3_69607047_69613204_623
YS-L-EEIQTKGKEVKNFEKNLDECITRITNTEKCLKELMDLKAKA-EL-EECRSLRS-C-QLEERVS-MEDEMNEMK-EGKFREKRIKRN-QSLQEIWDY
>3__chr4_119062587_119068635_624
YS-L-EEIQTKGKEVENFEKSLEECITRVTNTEKCLKEVMELKTKA-EL-EECRSLTS-C-QLQERVS-MEDEVNEMK-EGKFREKRIKRN-QSLQEIWDY
>3__chr3_89879454_89885498_625
YS-L-EDIQTKGKEVENFXKNLEECITRITNTEKCLKELMELKTKA-*L-EECRSLRS-C-QLEERVS-MEDEMNEMK-EGKFREKRIKRN-QSLQEIWDY
>3__chr3_96047562_96053571_626
YY-L-EDIQIKGKEVENFEKKLEECITRITNTEKCLKELMELKTKA-EL-EECRSLRS-C-QLEERVS-MEDEMNEMK-EGKFREKRIKRN-QSLQEIWDY
>3__chr3_67526144_67532295_627
YS-L-EEIQTKGKEVKNFEKNLDECITRITNTEKCLKELMELKAKA-EL-EECRSLRS-C-QLEERVS-MEDEMNEMK-EGKFREKRIKRN-QSLQEIWDY
>3__chr4_111898088_111904239_628
YS-L-EEIQTKGKQVENFEKNLDECITRITNTEKCLKELMDLKAKA-EL-EECRSLRS-C-QLEERVS-MEDEMNEMK-EEKFREKRIKRN-QSLQEIWDY
>3__chr3_114673336_114679483_629
YS-L-EEIQTKGKEVKNFEKNLDECITRITNTEKCLKELMELKTKA-EL-EERRSLRS-C-QLEERVS-MEDEMNEMK-EGKFTEKRIKRN-QSLQEIWDY
>3__chr3_137425840_137431972_630
YS-L-EEIQTKGKEVKNFEKNLDACIARITNTEKCLKELMELKAKA-EL-EECRSLRS-C-QLEERIS-MEDEMNEMK-EGKFREKRIKRN-QSLQEIWDY
>3__chr3_120308124_120314282_631
YS-L-EEIQTKGKEVENFEKNLDEYMTRITNTEKCLKELMELKAEA-EL-EECRSLRS-C-QLEERVS-MEDEMNEMK-EGKFREKRIKRN-QSLQEIWVY
>3__chr4_124861990_124868146_632
YS-L-EEIQTKGKEVENFEKNIDECITRITNTEKCLKELMELKAKA-EL-EECRSLRS-C-QLEERVS-MEDEMNEMK-EGKFREKRIKRN-QSLQEIWDY
>3__chr3_54467841_54473987_633
YS-L-EEIQTKGKKVKNFDKNLDECITRITNXEKCLKELMELKAKA-EX-EECRSLRS-C-QLEERVS-MEDEMNEMK-DEKFTEKRIKRN-QSLQEIWHY
>3__chr4_128001462_128007605_634
YS-L-EEIQTKGKEVENFEKNLDKCITRITNTEKCLKELMELKAKA-EL-EECRSLRS-C-QLEERVS-MEDEMNEMK-EGKFREKRIKRN-QSPQEIWDY
>3__chr3_134925209_134931345_635
YS-L-EEIQTKGKEVINFEKNLDECITRITNTEKCLKELMELKAKA-EL-EECRSLRS-C-ELEERVS-MEDEMNEMK-EGKCREKRIKRN-QSLQEIWDY
>3__chr4_123633521_123639673_636
YS-L-EEIQTKGKEVENFEKNLDKCITRITNTEKCLKELMELKAKA-EL-EECRSLRS-C-QLEERVS-MEDEMNEMK-EGKFREKRTKRN-QSLQEIWDY
>3__chr3_58891554_58897699_637
YS-L-EEIQTKGKEVKNLEKNLDECITRITNTEKCLKELMEVKAKA-EL-EECRSLRS-C-QLEERVS-MEDEMNEMK-VGKFREKRIKRN-QSLQEIWDY
>3__chr3_38948732_38954888_638
YS-L-EEIQTKGKEVENFEKNLDESITRITNTEKCLKELMELKAKA-EL-EEFRSLRS-C-QLEERVS-MEDEMNEMK-EGKFREKRIKRN-QSLQEIWDY
>3__chr4_114992748_114998903_639
YS-L-EEIQIKGKEVENFEKNLDECITRITNTEKCLKELMELKAKA-EL-EECRSLRS-C-QLEERVS-MEDEMNEMK-EGKFREKRIKRN-QSLQEIWDY
>3__chr3_156742377_156748535_640
YS-L-EEIQTKGKEVENFEKNLDECITRRTNTEKYLKEPMELKAKA-EL-EECRSLRS-C-QFEERVS-TEDEMNEMK-EGKFRGKRIKRN-QSLQEIWDY
>3__chr3_38421896_38428033_641
YS-L-EEIQTKGKEVKNFEKNLDECITRITNTEKCLKELMELKAKA-EL-EECRSLRS-C-QLEERVS-MEDEMNEMK-EGKFREKRIKRN-QSLQEIWDY
>3__chr3_160623550_160629691_642
Y--L-EEIQTKGKEVKNFEKNLEECITRITNTEKCLKELMELKAKA-EL-EECRSLRS-C-QLDISVS-TEDEMNEMK-EGKFREKRIKRN-QSLQEIWDY
>3__chr3_167221585_167227606_643
YS-L-EDIQTKRKEVENFEKSLEEHITRITNTEKCLKELMELKTKA-EL-EEYRSLRS-C-QLEERVS-MEDEMNEMK-EGKFRXKRIKRN-*SLQEIWDY
>3__chr3_18992446_18998582_644
Y--P-EEIQTKGKEVKNFEKNLDECITRITNTEKCLKDLMELKAKV-EL-EECRSLRS-C-QLEERVS-MEDEMNETK-EGKFREK*IKRN-QSLQEIRDY
>3__chr3_39888837_39894986_645
YS-L-EDIQTKGKQVENFEKNLEECITRTTNTEKCLKELVELKTKA-EL-EECRSLWS-C-QLEERVS-MEDQMNEMK-EGKFREKRIKRN-QSLQEIWDY
>3__chr3_78807025_78813186_646
YS-L-KEIQTQGKEVKNFXKNLDECITRITNTEKCLKELMELKAKA-EL-EECRSLRS-C-QLEERVS-MEDEMNEMK-EGKFREKRIKRN-QSLQEIWDY
>3__chr3_113925654_113931804_647
YS-L-EEIQTKGKEVKNFEKNLDECITRITNTEKCLKELMELKAKA-E*-EECRSLRS-C-QLEERVS-MEDEMNEMK-EGKFREKRIKRN-QSLQEIWDY
>3__chr3_154997284_155003435_648
YS-L-EEIQTKGKEVKNFEKNLDECITRITNTEKCLKELMELKAKA-EL-EECRSLRS-C-QLEERVS-MEDEMNEVK-EGKFREKRIKRN-QSLQEIWDY
>3__chr3_177216606_177222666_649
YS-L-EDIQTKGKEVENFEKNLEECITRLTNTEKCLKELMELKTKA-EL-EECRSLRS-C-QLEERVT-MEDEMNEMK-EGKFREKRIKRK-QSIQEIWDY
>3__chr3_146453095_146459099_650
YS-L-EDIQTKGKEVENFEKNLEEGITRITNTEKCLKELMGLKTKA-EL-EECRSLRN-C-QLEERVS-MEDEMNEMK-EGKFREKRIKRN-QSLQEIWDY
>3__chr4_100905613_100911642_651
YS-L-EDIQTKGKEVENFEKNLEECITRITNTEKCLKELMELKTKA-EP-EECRSLRS-C-QLEERVS-MEDEMNEMK-EGKFREKRIKRN-QSPQEIWDY
>3__chr3_134201054_134207196_652
N--L-EEIQTKGKEVKNFEKNLDECITRITNTEKCLKMLMELKAKA-EL-EECRSLRS-C-QLEERVS-MEDEMNEMK-EGKFREKRIKRN-QSLQEIWDY
>3__chr3_134752872_134759020_653
YS-L-EEIQTKGKEVENFEKTLDECITRITNTEKCLKELRELKAKA-EL-EECRSLRS-C-QLEERVS-MEDEMNEMK-EGKCREKRIKRN-QSLQEIWDY
>3__chr3_143491736_143497764_654
YS-L-EEIQTKGKEVENLEKNLEECITRITNTEKCLKELMELKTTA-EL-EECRSLRS-C-QLEERVS-MEDEMNEMK-EGKFREKRIKRN-QSLQEIWDY
>3__chr3_57333652_57339794_655
Y--L-EEIQTKGKEVKNFEKNLDKCIIRTTNTEKCLKELMELKAKA-EL-VECRSLRS-C-QLEERVS-MEX--XEMK-EGKFREKRIKRN-QSLQEIWDY
>3__chr3_132533002_132539159_656
YS-L-EEIQTKGKEVENFEKNLDECITRITNTEKCLKELMELKAKA-EL-EECRSLRS-C-RLEERVS-MED*MNETK-EGKFREKRIKRN-QSLQEIWDY
>3__chr3_160592794_160598835_657
YS-L-EDIQTKGKEVENFEKKLEECITRITNTEKCLKELMELKTKA-EL-EECRSLRS-C-QLEERVS-MEDEMNEMK-EGKFREKRIKRN-QSLQEIWDY
>3__chr3_159711592_159717606_658
YS-L-EDIQTKGKEVENFEKNLEECITRITNTEKCLKELMELKTKA-EL-EECRSLRS-C-QLEERVS-MEDEMNEMK-EGKFTEKRIKRN-QSLQEIWDY
>3__chr3_168475750_168481748_659
YS-L-ENIQTKGKEVENFEKNLEECITRITNTEKCLKELMELKTKA-EL-EECRSLRS-C-QLEERVS-MEDEMNKMK-EGKFREKRIKRN-QSLQEIWDY
>3__chr3_26799592_26805625_660
YS-L-EDIQTKGKEVENFEKNLEECITRITNTEKCLKEPMELKTKA-E*-EECRSLRS-C-QLEERVS-MEDGMNEMK-EGKFREKRIKRN-QSLQEIWDY
>3__chr3_22754231_22760249_661
YS-L-EDIQTTGKEAENFAKNLEECITRITNTEKCLKELMELKTKA-EL-EECRSLRG-C-QLEERVS-MEDEMNETK-EGKFREKRIKRN-QTLQEVWDY
>3__chr4_12358995_12365017_662
YS-L-EDIQTKGKEVENFEKNLEECITRITNTEKCLKELMDLKTKA-EL-EECRSLRS-C-QPEERVS-MEDEMNEMK-EGKFREKRIKRN-QSLQEIWDY
>3__chr3_116513833_116520007_663
Y--L-EEIQTKGKEVKNFEKNLDECITRITNIEKCLKELMDLKAKA-EL-EECRNLRS-C-PLEERVS-MEDEMNEMK-EGKFREKRIKRN-QSLQEIWDY
>3__chr3_51211520_51217674_664
Y--L-EEIQTKGKEVKNFEKNLDECITTITNTEKCLXELMELKAKA-EQ-EECRSLRS-C-QLEERVS-MEX--XEMK-EGKFREKRIKRN-QSLQEIWDY
>3__chr3_40970365_40976516_665
YS-L-EEIQTKGKEVENFEKNLD*CITRITNTEKCLKELMELKTKA-EL-EECRSLRS-C-QLEERVS-MEDEMNEMK-EGKFREERIKRN-QSLQEIWDY
>3__chr3_123134298_123140323_666
YS-L-EDIQTKGKEIENFEKNLEECITKITNTEKCLKELMELKTKA-EL-EECRSLRS-C-PLEERVS-MEDEMNEMK-EGKFREKRIKRN-QSLQEIWDY
>3__chr3_165903088_165909120_667
YS-L-EDIQTKGKEVENFEKNLEECITRITNTEKCLKELMELKTKA-EL-EECRSLRS-C-QLEERVS-MEDEMNEMK-EGKIREKRIKRN-QSLQEIWDY
>3__chr3_40918900_40924927_668
YS-L-EDIQTKGKEVENFEKNLEECITRITNIEKCLKELMELKTKA-EL-EECRSLRS-C-QLEERVS-MEDEMNETK-EGKFREKRIKRN-QSLQEIWDY
>3__chr3_70416898_70422924_669
YS-L-EDIQTKGKEVENFEKNLEECITRITNREKCLKELMELKTKA-EL-EECRSLRS-C-QLEERVS-MEDEMNEMK-EGKFREKRIKRN-QTLQEIWDY
>3__chr4_117546302_117552336_670
YS-P-EDIQTKGKEVENFEKNLEECITRITNTEKCLKELMELKTKA-EL-EECRSLRS-C-QMEERIS-MEDEMNEMK-EGKFREKRIKRK-QSLQEIWDY
>3__chr3_159097303_159103326_671
YS-L-EDIQTKGKEVENFEKNLEECITRITNTEKCLKELMQLKTKA-EL-EECRSLRS-C-QLQERVS-MEDEMNQMK-EGKFREKRIKRN-QSVQEIWDY
>3__chr3_166772814_166778836_672
YS-L-EDIQTKGKEVENFEKNLEECITRITNTEKCLKELMELKTKA-EL-EECRSLRS-C-QLEERVS-MEDEMNEMK-EGKFREKRIKRN-QSLQEIWDC
>3__chr3_28075738_28081765_673
YS-L-EDIQTKGKEVENFEKNLEECISRITNTEKCLKELMELKTKA-EL-EECRSLRS-C-QLEERIS-MEDEMNEMK-EGKFREKRIKRN-QSLQEIWDY
>3__chr3_180327205_180333348_674
Y--L-EEIQTKGKEVKNFEKNLDECITRITNTEKCLKELMELKAKA-EL-EECRSLRS-C-QLEERVS-VEDEMNEMK-EGKFRXKRIKKN-QSLQEIWDY
>3__chr3_40171439_40177524_675
YS-L-EDIQTKGKEVENFEKNLEECITRITNTEKCLKELVELKTKA-EL-EECRSLRS-C-QLEERVS-MEDEMNEMK-EGKFREKRMKRN-QSLQEIWDY
>3__chr3_120246670_120252730_676
YS-L-EDIQTKGKEVENFEKNLEECITRITNTEKCLKELMELKTKA-EL-EECRSLRS-C-QLEERVS-MEDEMNEMN-EGKFREKRIKRN-QSLQEIWDY
>3__chr4_117915648_117921659_677
YS-L-EDIQTKGKEVENFEKNLEECITRITNTEKCLKELMELKTKA-EL-EECRSLRS-C-QLEERVS-MEDEMNEMK-EGKFREKRIKRX-QSLQEIWDY
>3__chr3_99106272_99112307_678
YS-L-EDIQTEGKEVENFEKNLEECITRITNTEKCLKELMELKTKA-EL-EECRSLRS-C-QLEERVS-MEDEMNEMK-EGKFREKRIKRN-QSLQEIWDY
>3__chr4_12514154_12520178_679
DS-L-EDIETKGKEVENFEKNLEECITRITNTEKCLKELMELKTKA-EL-EECRSLRS-C-QLEERVS-MEDEMNEMK-EGKFREKRIKRN-QSLQEIWDY
>3__chr3_113860684_113866701_680
YS-L-EDIQTKGKEVENFEKNLDECITRITNTEKCLKELMELKTKA-EL-EECRSLRS-R-QLEERVS-MEDEMNEMK-EGKFREKRIKRN-QSLQEIWDY
>3__chr4_10754340_10760372_681
YS-L-EDIQTKGKEVENFEKNLEECITRITITEECLKELMELKTKA-EL-EECRSLRS-C-QLEERVS-MEDEMNEMK-EGKFREKRIKRN-QSLQEIWDY
>3__chr4_107353961_107359986_682
YS-L-EDIQTKGKEVENFEKNLEECITRITNTEKCLKELMELKTKA-EL-EECRSVRS-C-QLEERVS-MEDEMNEMK-EGKFREKRIKRN-QSLQAIWDY
>3__chr3_75251691_75257722_683
YS-L-EDIQTKGKEVENFEKNLEECITRITNTEKCLKELMELKTKA-EL-EECRSLRS-C-QLEERVS-IEDEMNEMK-EGKFREKRVKRN-*SLQEIWDY
>3__chr4_128203166_128209208_684
YS-L-EDIQTKGKEVENFEKNLEEYITRITNTEKCLKELMELKAKA-EL-EECRSLRS-C-QLEERAS-MEDEMNEMK-EGKFREKRIKRN-QSLQEIWDY
>3__chr4_123250712_123256723_685
YS-L-EDIHTKGKEVENFEKNLDKCITRITNTEKCLKELMELKTKA-EL-EECRSLRS-C-QLEERVS-MEDEMNEMK-EGKFREKRIKRN-QSLQEIWDY
>3__chr3_63694029_63700080_686
YS-L-EDIQTKGKEVEKFEKNLEECITRITNTEKCLKELMELKTKA-EL-EECRSLRS-C-QLEERVS-MEDEMNEMK-EGKFREKRIKRN-QSLQEILDY
>3__chr3_136226732_136232781_687
YS-L-EEIQTKGKEVENFEKNLEECITRITNTEKCLKELMELKTKA-EL-EECRSLRS-C-QLEERVS-MEDEMNEMK-EGKFREKRIKRN-QSLQEIWDY
>3__chr3_115478429_115484443_688
YS-L-EDIQTKGKEVENFEKNLEECITRITNTEKCLKELMELKTKA-EL-EECRSLRS-C-QLEERVS-MEDEMNEMK-EAKFREKRIKRN-QSLQEIWDY
>3__chr4_121882019_121888049_689
YS-L-EDIQTKGKEVENFEKNLEECITRITNTEKCLKELMELKTKA-EL-EECKSLRS-S-QLEERVS-MEGEMNEMK-EGKFREKRIKRN-QSLQEIWDY
>3__chr3_138656480_138662515_690
YS-L-EDIQTKGKEVENFEKNLEECITRITNTEKCLKELMELKTKA-EL-EECRSLRS-C-QLEERVS-MEDEMNEMK-EGKFREKRIKRN-QSLQEIWDY
>3__chr3_15203177_15209213_691
YS-L-ENIQTKGKEVENFEKNLEECITRITNTEKCLKELMELKTKA-EL-EECRSLRS-C-QLEERVS-MEDEMNEMK-EGKSREKRIKRN-QSLQEIWDY
>3__chr3_826060_832098_692
YS-L-EDIQTKGKEVENFEKNLEECITRITNTEKCLKELMELKTKA-EL-EECRSLRS-C-QLEERVS-MEDEMNEMK-EGKSREKRIKRN-QSLQEIWDY
>3__chr3_50985609_50991643_693
YS-L-EDTQTKGKEVENFEKNLEEGITRITNTEKCLKELMELKTKA-EQ-EECRSLRS-C-QLEERVS-MEDEMNEMK-EGKFREKRIKRN-QSLQEIWDY
>3__chr3_8628211_8634221_694
YS-L-EDIQTKGKEVENFEKNLEECITRITNTEKCLKELMELKTKA-EL-EECSSLRS-C-QLEERVS-MEDEMNEMK-EGKFREKRIKRN-QSLQEIWDY
>3__chr3_8732763_8738816_695
YS-L-EDIQTKGKEVENFEKNLEECITRITNTEKCLKELMELKTKA-EL-KECSSLRS-C-QLEERVS-MEDEMNEMK-EGKFREKRIKRN-QSLQEIWDY
>3__chr4_53007272_53013405_696
YS-L-EEIQTKGKEVENFEKNLE*CITRITNTEKCLKEVMELKAKA-EL-EECRSFRS-C-RLEERVS-MEDEMNEIK-EGKFKEKRIKRN-QSLQEI*DY
>3__chr4_48866608_48872738_697
YS-L-EEIQTKGKEVENFEKTLDECITRITNIEKCLKELMELKAKA-EL-EECRSLRR-*-QLEESVS-MKDEMNEMK-EGKFRKKRIRRN-QSLQEIWDY
>3__chr4_46263903_46270044_698
YP-L-EEIQTKGKEVKNFEKNLDKCITRITNTEKCLKELMELKAKA-EL-EECRSPRS-C-QLEERVS-MEDEMNEMK-EGKFREKRIKRN-QSLQEIWDC
>3__chr4_73248358_73254500_699
YF-L-EEIKTKGKEVKNFEKNLDECITRITNTEKCLKELMELKAX--EL-EECRSLRS-C-QLEERVS-TEDKMNEMK-EGKFREKRIKRN-QSLQEIWDY
>3__chr4_52779146_52785294_700
YS-L-EEIQTKGKEVKNFEKNLDECITRKTNTEKCLKELMELKAKA-EL-EECRSLRS-*-QLEERVS-MEDEMNETK-EGKFREKRVKRN-QILQEIWDY
>3__chr4_73678295_73684444_701
YS-L-EETQTKGKEVENFEKSLDECITRITNTEKCLKELMELKAKA-DL-EECRSLRS-C-QLEERVS-MEDGMNEMK-EGKLREKRIKRN-QSLQEIWDY
>3__chr4_13817822_13823966_702
YS-L-EEIQTKGKEVENFEKNLDDFITRITNTEKCLKELMELKAKA-EL-EECRSLRS-C-QLEERVS-MEDX--XMK-EGKFREKRIKKN-QSLQEIWDY
>3__chr4_52880712_52886736_703
YS-L-EEIQTKGKEVENFEKSLE*CITRITNTEKCLKELMELKTKA-EL-EECRSLRS-C-QLEEKVS-IEDEVNEMK-EVKFREKRIKRT-QSIQEIWDY
>3__chr4_98876398_98882548_704
YS-L-EEIQIKGKEVKNFEKNLDECITRITNTEKCLKELMELKAKA-EL-EECRSLRS-C-QLEERVS-MEDEMNEMK-EGKLREKKIKRN-QSIQEIWDY
>3__chr4_145909161_145915308_705
YS-L-EEIPTKGKEVENFEKKLDECITRITNTEKCLKELMELKAKA-EL-EECRSLRS-C-QLEERVS-MEDEMNEMK-EGKFREKRIKRN-QSLQEIWDY
>3__chr4_62292035_62298224_706
YS-L-EEIKTKGKEVENFEKNLGECITRITNTEKCLKELMELRTKT-EL-EECRSLRS-C-QLE*RVS-MEDEMNELK-EGKFREKRIKR--QXLQEKWDY
>3__chr4_67610703_67616836_707
HS-L-EEIQTKGKEVENFEKNLDECITRITNTEKCLKELMELKAKA-EL-EECRSLRS-C-QLEERVS-MEDEMNEMK-EGKFREKRIKRN-QSLQEIWD*
>3__chr4_96803874_96810036_708
YS-L-EEIQTKGKEVENFEKNLDECITRITNTEKCLKELMELKAKA-EL-EECRSLRS-G-QLEERVS-MEDEMNEMK-EGKFREKRIKRN-QSLQEIWDY
>3__chr4_53964939_53971065_709
YS-L-EEIQTKGKEVKNFEKNLEECITRITNTEKCLKELTELKTKA-EL-EECRSLRS-G-QLKERVS-MQDQMNEMK-EGKFREKRIKRN-QSLQEIWDY
>3__chr4_20714308_20720475_710
YS-L-EEIQTKGKEVKNFEKNLDECITRITNTQKCLKELMEVKAKA-EL-EECRSLRS-C-QLEERVS-MEDEMNEMK-EGKFREKXXKRN-QSLQEIWDY
>3__chr4_91293059_91299198_711
YS-L-EEIQTKGKEVKNFEKNLDECITRITNTEKCLKELMELKAKA-EL-EECRSLRS-C-QLEERVS-MEDEMNEMK-EGKFREKRIKRN-QSLQEIWDY
>3__chr4_91367783_91373806_712
YS-L-EEIQTKGKEVENFEKSLEECITRITNTEKCLKELMELKTKA-EL-EECRSLRS-C-QLEERVS-MEDEVNEMK-EGNFREKRIKRN-QSLQEIWDY
>3__chr4_159503158_159509304_713
YS-L-EEIQTKGKEVENFEKSLHECITRITNSERCLKELMGLKAKA-EL-EECRSLRS-C-QLEERVS-MEDETNDMK-EGTFREKRIKRN-QSLQEIWDY
>3__chr5_119539641_119545767_714
YS-L-EEIQTKGKEVENFEKNLEECITRITNTEKCLKELMDLKAKA-EL-EECRRLRS-C-QLEERVS-MEDEMNEMK-EGKLREKTIKRN-QSLQEIWDY
>3__chr4_180794670_180800825_715
YT-L-EEIQTKGKEVKNFDKNLDECITRITNTEKCLNELMELKAKA-EL-EECRSLRS-C-QLEERVS-MEDEMNEMK-EGKFREKTIKRN-*SLQEIWDY
>3__chr5_119784803_119790827_716
YF-L-EDFQTKGKEVENFEKNLEECITRITNTEKCLKELMQLKTKA-EL-EECRSLRS-C-QLEERVS-MEDEMNEMK-EGKFREKRIKRN-QSQQEIWDY
>3__chr4_144799718_144805843_717
YS-L-EEIQTEGKEVENFEKHLDECMTRITNTEKCLKELMELKAKA-EL-EECRSLRS-C-QLEERVS-MEDEMNEMK-EGKFREKRMKRN-QSLQEIWDY
>3__chr4_59754765_59760932_718
YS-L-EEIQTKGKEVENFEKNLDECVPRITNTEKCLKELMELKAKA-EL-EECRSLRS-*-QLEERVS-MEDEMNEMK-EGKFRGKRIKRN-QSLQEIXDY
>3__chr4_55089859_55096017_719
YS-L-EEIQTKGKEVENFEKTLDKCITRITNTEKCLKELMELKAKA-EL-EECRSLRS-C-QLEERVS-REDEMNEMK-EGKFKEKRIKRN-QSLQEIWDY
>3__chr4_73599416_73605574_720
YS-L-EEIQTKGKEVENFEKNLDECITRITNTEKCLKELMELKAKA-EL-EECRSLRS-C-QLEERVS-TEDEMNQMK-EGKFREKRIKRN-QSLQEIWDY
>3__chr4_147693532_147699682_721
YS-L-EEIQTKGKDVEKFAKNLEECTTRITNREKCLKELMEPKAKA-EL-EECRSLRS-C-QLEERVS-MEDEMHEMK-EGKFREKRIKRN-QSLQEIWNY
>3__chr4_145532157_145538293_722
YS-L-DEIQTKGKEVENFEKNLDECITRITNTEKCLKELMSLKAKA-EL-EECRSLRS-C-QLEERVS-MEDEVNEMK-EGKFREKRIKRN-QXLQEIWDY
>3__chr4_189014934_189021068_723
YS-L-EEIQTKGKEVENFEKNLDKCITRITNTEKCLKELMELKAKA-EL-EECRSLRS-C-QLEERVT-MEDEMNEMK-EGKFREKRIKRN-QSLQEIWDY
>3__chr4_53808834_53814826_724
YS-L-EEIQTKGKEVKNFEKNLDDCINRITNTEKCLKELMELKAKA-EL-EECRSLRS-*-KLEERVS-MEDEMNKMK-EGKFREKRTKRN-QSLQEIWDY
>3__chr4_43961235_43967328_725
YS-L-EEIQTKGKEVKNFEKNVDKCITRITNTEKCLKELMELKAKA-EL-EECRSLRS-R-QLEERVS-MEDEMNEMK-EGKFREKRIKRN-QSLQEIWDY
>3__chr4_42789642_42795797_726
YS-L-EEIQTKGKEVENFEKNLDECITRITNTDKCLKELMELKAKA-EL-EECRSLRT-C-QLEERVS-MEDEMNEMK-EGKFREKRIKRN-QSLQEIWDY
>3__chr4_132492999_132499014_727
YS-L-EEIQTKGKEVENFEKSLEECITRITNREKCLKELMELKTKA-EL-EECRRLXS-C-QLEERVS-MEDEVNEMK-EGKFREKRIKRN-QSVQ*IWDY
>3__chr4_83071924_83078102_728
YS-L-EEIQTKGK*VENFEKNLDECITRITNTEKCLKELMELKAKA-EQ-EECRSLRS-C-QLEERVS-MEDEMNEMK-EGKFREKKIKRN-QSLQEIWDY
>3__chr4_74635211_74641367_729
YS-L-EEVQTKGKEVENFEKNLDKCITRISNTEKCLKELMELKAKA-EL-EECRSLRS-C-QLEERVS-MEDEMNEMK-EGKLREKRIKRN-QSLQEIWDY
>3__chr4_5646208_5652361_730
YS-L-EEIQTEGKEVENFEKNLGECITRITNXEKCSKELMELKTKA-EL-EECRSLRS-C-QLEERLS-TEDEMNEIK-EGKFREKRIKRN-QSLQEIWDY
>3__chr4_142518386_142524529_731
YF-L-GEIQTKGKEVENFEKNLDECITRITNTEKCLKELMELKAKA-EL-EECRSLRS-C-QLEERVS-MEDEMNEIK-EGKFREKRIKRN-QSLQEIWDY
>3__chr4_79442032_79448060_732
YS-L-EDIQTKRKEVENFEKNLEECITRITNTEKCLKELMELKTKA-EL-EECRSLRS-C-QLEERVS-MEDEMNEMK-EGKFREKRIKRN-QSLQEIWDY
>3__chr4_81995585_82001740_733
Y--L-EEIQTKGKEVKNFEKNLDECITRITNTEKCLKELVELKAKA-EL-EECRSLRS-C-QLEERVS-MEDEMNEMK-EGKFREKRIKRN-QSLQEIWDN
>3__chr5_114034468_114040496_734
YS-L-EEIQSKVKEVENFEKSLEECITRITNTEKCLKELMELKTKA-EL-EKCRSLRS-C-QLEERLS-IEDEVNEMK-EGKFREKRIKRN-QSLQEIWDY
>3__chr5_115038115_115044299_735
Y--I-EEIQTQGKEVKNFEKNLDECITRITNTEKCLKELMELKAKA-EL-EECRRLRS-R-QLEERVS-MEDEMNEMK-EGKFREKRIKRN-QSLQEIWDY
>3__chr4_52495998_52502012_736
YS-L-EDIQTKGKEVENFEKNLEECITRITNTEKCLKELMEQKTKA-EL-EECRSLRS-C-QLEERVS-MEDEMNEMK-EEKFREKRIKRN-QSLQEIWDY
>3__chr4_94816973_94823118_737
YS-L-EEIQTKGKEVENLXKNLDEWITRLTNTEKCLKELMEPKAKA-EL-EECRSLRS-R-QLEERVS-MEDEMNEMK-EGKFREKRIKRN-QSLQEIWEY
>3__chr4_56892178_56898305_738
YS-L-EEIQTKGKEVKNFEKNLDKCITRITNTEKCLKELMELKAKA-EL-EECRSLRS-C-QMEERVS-MEDEMNEMK-EGKFRENRX-XN-QSLQEIWDY
>3__chr4_16167807_16173945_739
YY-L-EEMQTKGKEVKNFEKNLDKCVTRITNTQKCLKELMEPKAKA-EL-EECKSFRS-C-QLEERVS-MEDEMNEMK-EGKFREKRIKRN-QSLQEIWHY
>3__chr4_90059734_90065877_740
YS-L-EEIQTKGKEVKNFEKNLDECITRIINREKCLKELMELKAKA-EL-EECRSLRS-C-QLEERVS-MEDEMNEMK-EGKFREKRIKRN-QSPQEIWDY
>3__chr4_5543206_5549326_741
YC-L-EEIQTEGKEVENFEKNSDECITRITNREKCLKELMELKAKA-EL-EECRSLRS-*-QLEEMVS-MEHELNEMK-EGKFREKRIKRN-QSLQEIWDY
>3__chr5_120427830_120433835_742
YS-L-EDIQTKGKEVENFEKNLEECITRIINTEKCLKELMELKTKA-EL-EEGRSLRS-C-QLEERVS-ME---DEMK-EGKFREKRIKRN-QNLQEIWDY
>3__chr4_143393948_143399970_743
YS-L-EDIQTKGKEVENFEKNLEECITRITNTEKCLKELMELKAKA-EL-EECRSLMS-G-QLEERVS-MEDEMNEMK-EGKFREKRIKRN-QSLQEIWDY
>3__chr5_117746566_117752658_744
XX-L-EEIQTKGKEVKNFEKNLDECITRITNTEKCLKELMELKAKA-EL-EE*RSLRS-C-HLEERVS-MEDEMNEMK-EGKFREKRRKRN-QSXQEIWDY
>3__chr5_116701849_116707881_745
YS-L-EEIQTKGKEVENFEKSLEECITRIINTEKCLKELMELKTKA-EL-EECRSLRS-C-QLEERVS-MEDEMNEMK-EGKFREKRIRRN-QSLQEIWDY
>3__chr4_95239079_95245221_746
YS-L-EEIQTKGKEVKNFEKNLDECITRINNTEKCLKELLELKAKA-EL-EECRSLRS-C-QLEERVS-MEDEMNEMK-EGKFREKRIKRN-QSLQEIWDY
>3__chr5_111244435_111250578_747
YS-L-EEIQTKGKEVQNFEKNVDECIIRITNTEKCLKELMELKAKA-EL-EECRSLRS-C-QLEERVS-MEDEMNEMK-EGKFREKRIKRN-QSL*EIWDY
>3__chr4_152651898_152658061_748
YS-L-EEIQTKGKEVENFEKNLDDCITGITNTEKCLKELMELKAKA-EL-EECRSLRS-C-QLEERVS-MEDEMNEMK-EGKFREKRIKRN-QSLQEIWDY
>3__chr4_135348384_135354532_749
YS-L-EEIQTKGKEVKNFEKNLDKCITRITNTEKCLKELMDLKDKA-EL-EECRSLRS-C-QLEERVS-MEDEMNEMK-EGKFREKRIKRN-QSLQEIWDY
>3__chr4_161260820_161266817_750
YS-L-EDIQTKGKEVENFEKNLEEYITRKTNTEKCLKELMELKTKA-EL-EECRSLRS-C-QLEEMVS-MEDEMNEMK-EEKFREKRTKRN-QSLQEIWDY
>3__chr4_48407849_48414058_751
YS-I-EEIQTKGKEVKNFEKNLEECITRITNTEKCLKEPMELKAKA-EL-EECRSLKS-C-QLEERVS-MEDEMKEMK-EGKFREKRIKRN-QSLQEIWYC
>3__chr5_111349600_111355712_752
YY-L-EEIQTKGKEVENFEKNLDECIIRITNTEKCLKELMELKAKA-EL-EEGRSLRS-C-QLEERVS-MEDEMTEMK-EGKFREKRIKRN-QSLQEIWDY
>3__chr4_61379587_61385597_753
YS-L-EDIQTKGKEVENFEKNLEECITRITNTEKCLKELMELKTKA-EL-KECRSLRS-C-QLEERVS-MEDEMNXXK-EGKYREKRIKRN-QSLQEIWDX
>3__chr4_158315495_158321518_754
YS-L-EDIQTKGKEVENFEKNLEECITRITNTEKCLKELMELKTKA-EL-EECRSLRS-C-QLEERVA-MEDEMNVMK-EEKFR*KRIKRN-QSLQEIWDY
>3__chr4_128817214_128823361_755
YS-L-EEIQTKGKEVENFEKNLDECITRITNTEKCLKELLEWKAKA-EL-EECRSFRS-C-QLEERVS-MEDEMNEMK-EGKFREKRIKRN-QSLQEIWDY
>3__chr4_130994511_131000535_756
YS-L-EDIQTKGKEVENFEKNLEECITRITNTEKCLKELMELKTKA-EL-EECRSLRS-C-QLEERVS-MEDEMNEMK-EGKFREKRIKRN-QSLQEIWDY
>3__chr4_169015608_169021629_757
YS-L-EDIQTTGKEVENFEKNLEECITRITNTEKSLKERMELKTKA-EL-EEFRSLRS-C-ELEERVS-MEDEMNEMK-EGKFREKRIKRN-QRLQEIWDY
>3__chr4_56402661_56408817_758
YS-L-EEIQTKGKEVENFEKNLDKCIARIANTEKCLKELMELKTKA-EL-EECRSLRS-C-QLEERVS-MEDEMNEMK-EGKFREKRIKRN-QSLQEIWDY
>3__chr4_160944974_160950977_759
YS-L-EEIQTKGKEVENFEKNLEECITRITNTEKCLKELMELKAKA-EL-EECRSLRN-R-QLEERVS-MEDEMNEMK-EGKFREKRIKRN-QSLQEIWDY
>3__chr4_183514864_183521020_760
Y--L-EEIQTKGKEVKNFEKNLDECITRITNTEKCLKELMELKAKA-EL-EECRSLRS-C-QLEERVS-IEDEMNEMK-EGKFREKRIKRN-QSLQEIWDY
>3__chr4_188208670_188214798_761
Y--L-EEIQTKGKEVKNFEKNLDECITRITNTEKCLKELMELKAKA-EL-EECRSLRS-C-QLEERVS-MEDEMNEMK-EGKFREKRXKXN-QSLQEIWDY
>3__chr5_108805221_108811243_762
YS-L-EEIQTKGKEVENFEKNLEECITRITNTEKCLKELMDLKTKA-EL-EECRSLRS-C-QLEERVS-MEDEMNEMK-EGKFREKRIKRN-QSLQEIWDY
>3__chr4_62189618_62195616_763
YS-L-EDIQTKGKEVENFEKNLEECITRITNTEKCLKELMELKTKA-EL-KECRGLRS-C-QLXERVS-MEDEMNEMK-EGKFREKRIKRN-QSLQEIWDY
>3__chr4_81827853_81833884_764
YS-L-EDIQTKGKEVENFEKNLEECITRITNTEKCLKELMELKTKA-EL-EECRSLRS-C-QLEERVS-MEDEMNEMK-EGKFREKRXKRN-QSLQEIWDY
>3__chr4_23252466_23258493_765
YS-L-EDIQTKGKEVENFEKNLDKCITRITNTEKCLKELMELETKA-EL-EECRSLRS-C-QLEERVS-MEDEMNGMK-EGKFREKRIKRN-QSLQEIWDY
>3__chr4_173060857_173066919_766
YS-L-EDIQTKGKEVENFEKNLEECITRVTNTEKCLKELMELKTKA-EL-EECRSLRS-C-QLEERVS-MEDEMNETK-EGKFGEKRIKRN-*SLQEIWDY
>3__chr4_5814543_5820556_767
YS-L-EEIQTKGKEVENFEKNLDECITRITNTEKCLKELMELKTKA-EL-EECRSLRS-C-QLEERVS-MEDEVNEMK-EGKFREKRIKRN-QSLQEIWDY
>3__chr4_165282410_165288434_768
YS-L-EDIQTKGKEIENFEKNLEECITRITKTEKSLTELMELKTKA-EL-EECRSLRS-C-QLEERVS-MEDEMNEMK-EGKFREKRIKRN-QSLQEIWDY
>3__chr4_96311407_96317430_769
YS-L-EEIQTKGKEVENFEKNLEECITRITNTEKCLKELMELKTKA-EL-EECRSLRS-C-QLEERVS-MEDEVNEMK-EXKFREKRIKRN-QSLQEIWDY
>3__chr5_105986419_105992411_770
YS-L-EDIQTKGKEVESYEKNLEECITRITNTEKCLKELMELKTKA-EL-EECRSLRS-C-QLEERVS-MEDEVNEMK-EGKFRXKRIKRN-QSLQEIWDY
>3__chr4_140021883_140028043_771
YS-L-EEIQTKGKEVENFEKNLDECITRITNTEKCLKELMELKTKA-EL-EECRSLRS-C-QLEERVS-MEDEMNEMK-EGKFREKRIKRN-QSLQEIWDY
>3__chr4_160850115_160856164_772
YS-L-EDIQTKGKEVENFEKNLEGCITRITNAEKCLKELMELKAKA-EL-EECRSLRS-C-QLEERVS-MEDEMNEMK-EGKFREKRIKRN-QSLQEIWDY
>3__chr4_150988807_150994855_773
YS-L-EEIQTKGKQVENFEKNLEECITRKTNTEKCLKELMELKTKA-EL-EECRSLRS-C-QLEERVS-MEDEMNEMK-EGKFREKRIKRN-QSLQEIWDY
>3__chr4_136588143_136594156_774
YS-L-XDIQTKGKEVENFEKNLEECLTRITNTEKCLKELMELKTKA-EL-EECRRLRS-C-QLEERVS-MEDEMNEMK-EGTFREKRIKRN-QSLQEIWDY
>3__chr4_87274849_87280873_775
YX-L-EDIQTKGKEVENFEKNLEECITRITNTEKCLKELMELKTKA-EL-EECRSLRS-Y-QLEERVS-MEDEMNEMK-EGKFREKRIKRN-QSFQEIWDY
>3__chr4_14784727_14790737_776
YS-L-EDIQTKGKEVENFEKNLEECITRITNTEKCLKELMELKTKA-EL-EECRSLRS-C-QLEERVS-MEDEMNEMK-EGKFREKRIKRN-QSLQEIWDY
>3__chr4_151056127_151062159_777
YS-L-EDIQTKGKEVENFEKNLEECITRITNTEKCLKELMELKTKA-EL-EECRSLRS-C-QLEERVS-MEDEMNEMK-EGKFREKRIKRN-QSLQEIWDY
>3__chr4_98773654_98779677_778
YS-L-EDIQTKGKEVENFEKNLEECITRITNTEKCLKELMELKTKA-EL-EECRSLRS-C-QLEERVS-MEDEMNEMK-EGKFREKRIKRN-QSLQEIWDY
>3__chr5_110448477_110454505_779
YY-L-EDIQTKGKEVENFEKNLEECITRITNTEKCLKELMELKTKA-EL-EECRSLRS-C-QQEERVS-MEDEMNEMK-EGKFREKRIKRN-QSLQEIWDY
>3__chr4_95975933_95981959_780
YS-L-EDIQTKDKEVENFEKNLEECITTITNTKKCLKELMELKTKA-EL-EECRSLRS-C-QLEERVS-MEGEMNEMK-EGKFREKRIKRN-QSLQEIWDY
>3__chr4_157507872_157513897_781
YS-L-EDIQTKGKEVENFEKNLEECITRITNTAKCLKELMELKTKA-EL-EECRSLRS-C-QLEERVS-MED-XNEMK-EGKFGEKRIKRN-QSLQEIWDY
>3__chr4_176177467_176183477_782
YS-L-EDIQTKGKEVENFEKNLEECITRITNTEKCLKEPMELKTKA-EL-EKCRSLRS-C-QLEERVS-MEDEMNEMK-EGKFREKRIKRN-QSLQEIWDY
>3__chr4_97549370_97555399_783
CS-L-EDIQTKGKEVENXEKNLEECITRITNTEKCLKELMELKTKA-EL-EECRSLRS-C-QLEERVS-MEDEMNEMK-EGKFREKRIKRN-QSLQEIWDY
>3__chr4_171589109_171595150_784
YS-L-EDIQTKGKEVENFEKNLEECITRITNTEKCLKELMELKTKA-EL-EECRSLRS-C-QLEERVS-MEDEMNEMK-EEKFREKRIKRN-QGLQEIWDY
>3__chr4_185366375_185372400_785
YS-L-EDIQTKGKEVENFEKNLEECITRITNTEKCLKELMELKTKA-EL-EECRSLRS-S-QLEERVS-MEDEINEMK-EGKFREKRIKRN-QSLQEIWDY
>3__chr5_121873208_121879233_786
YS-L-EDIQTKGKEVENFEKNLEECITRITNTEKCLKELMELKTKA-EL-EECRSLRS-C-KLEERVS-MEDEMNEMK-EGKYREKRIKRN-QNLQEIWDY
>3__chr4_94729228_94735254_787
YS-L-EDIQTKGKEVENFEKNLEECITRITNTEKCLKELMDLKTKA-EL-EECRSLRS-C-QLEERVS-MEDEINEMK-EGKFREKTIKRN-QSLQEIWDY
>3__chr4_179173179_179179210_788
YS-I-EDIQTKGKEVENFEKNLEECITRITNTEKCLKELMELKTKA-EL-EECRSLRS-C-QLEERVS-MEDEMNEMK-EGKSREKRIKIN-QSLQEIWDY
>3__chr4_63150590_63156615_789
YS-L-EDIQTKGKEVENFEKNLEECITRKTNTEKCLKELMELKTKA-EL-EECRSLRS-C-QLEERVS-MEEEMNEMK-EGKFREKRIKRN-QSLQEIWDY
>3__chr4_61915553_61921561_790
YS-L-EDIQTKGKEVENFQKNLEECITRITNTEKCLKELMELKTKA-EL-EECRSLRS-Y-QLXERVS-MEDEMNEMK-ERKFREKRIKRK-QSLQEIWDY
>3__chr4_72138376_72144438_791
YS-L-EDIQTKGKEVEKFEKNLEECITRITNTEK*LKELMELKTKA-EL-EECRSLRS-C-QLEERVS-MED-XNEMK-EGKFREKRIKRN-QNLQEIWDY
>3__chr4_14889389_14895374_792
YS-L-EDIQTKGKEVENFEKNLEECITRITNTEKCLKELMELKTNA-EL-EEC*SLGS-C-QLEERVS-IEDEMNEMK-EGKFRX--XKRN-QSLQEIWDY
>3__chr4_54125562_54131622_793
YS-L-EDIQTKGKEVENFEKNLEECITRITNTEKCLKELMELKTKA-EL-EECRSLRS-R-QLEERVS-MEDEMNEMK-EGKFREKRIKRN-QSLQEIWDY
>3__chr5_40504602_40510748_794
FS-L-KHV*THHKEDKNLEKRLDE*LTRINCVEKTLNDLTELKTMA-EL-DVCISFNS-F-QVEERIX-SEDQMNEIK-EDKIGEKRAKKK-QSLQEIWDY
>3__chr5_49500388_49506554_795
QT-L-EEIQTKAKEVKNFXKNLDKCTTRIKNTEKCLKELMELKGKA-EL-EECRSLRS-C-QLEERVS-MEDEIYEMK-EGKFREKRINRN-QRFQEIWDY
>3__chr5_73676706_73682816_796
FS-L-EELQTHHKEAKNLEKRLDERLTRVTSVEKSLNDLMELKIMA-EL-DECTSFSS-F-QLEEKVS-IEDQMNEMK-EEKFREKRIKRN-QSLQEIWDY
>3__chr5_49588578_49594714_797
YS-L-EEIQTKGKKIENFXKNLDQCISRITNTEKCLKELMELKAKA-EL-EEXRSLRR-Y-QVEERVS-KEDKMNEMK-EGKLREKRIKRN-QSLQEIWDY
>3__chr5_46407232_46413249_798
*S-L-KDIQTKGKEVLNIF*KLEECITRITNMKKCLKELMELKTKA-EL-EKCRSLRS-C-*LEERVS-MEDEMKEMK-EGKFREKRKKRN-QSLQEIWDY
>3__chr5_46229284_46235301_799
YS-L-EVIQTKGKEVENFEKNLEECVTRITNTEKCLKELMELKTKA-EL-EEYRSLRS-C-QLEESVS-MEDEMNEMK-EGKFGEKRIKRN-QSLQEIWVY
>3__chr5_55134916_55141043_800
YS-L-EXIQSHGKEVKNLEKKLDEWLTRITNAEKSLKDLMELKTKA-EL-DECTSLSS-F-QLEERVS-MEDEMNEMK-EEKFREKRIKRN-QSLQEIWDY
>3__chr5_49611819_49617842_801
YS-L-EDIQTKGKEVENFEKNLEECITTITNREKFLKELMELKTKS-EL-EECRSLRS-Y-QLEERVS-MEDEMKEIK-EGKFREERIERN-QRLQEIWDY
>3__chr5_49784578_49790599_802
YS-L-EETQTKGKEVENFEKNLEQCITRITNTEKYLKELMELKTKA-EL-EECRSLRS-C-QLEERVT-MEDEVNEMK-EGKFREKRIKRN-QSLQEIWDY
>3__chr5_45778866_45785053_803
YS-L-EEIQTKGKEVKNFEKNLDKCITRITNTEKCLKELTELKAKA-EL-EECRSFRS-C-KVEERLS-MEDEMNEMK-EGKFREKTVKTN-QSLQEIWDY
>3__chr5_57867702_57873874_804
DS-L-GEIQTKGKEVENFEKNLDECITRITNTEKCLKELMELKAKA-EL-EECRSLRS-C-QLEERVS-MEDEMNEMK-EGKFREKRIKRN-QSLEEIWDY
>3__chr5_130261159_130267261_805
YS-L-EDIQTKGKEVENFEKNLEERITRITNREKCLKELMELKAKA-EL-EECRSLRS-C-QLEERV*-MEDEMNEMK-EGKFREKGIKRN-QSLQEIWDH
>3__chr5_49815589_49821727_806
XS-L-EEIQTKGKEVENFEKNLDECLSRITNTEKCLKELMELKAKA-EL-EECRSLRS-C-QLEERVS-MEDEMNEMK-EGKFREKRIKRT-QSLQEIWDY
>3__chr5_45382241_45388393_807
YS-L-EEIQTKGKEVENFEKNLDECITRITNIEKCLKELMELKAKA-EL-EECRSLRS-C-QLEERVS-MEDEMNEMK-EGKFREKRXKRN-QSLQEIWDY
>3__chr5_52599621_52605739_808
YS-L-EVIQTKGKEVENFEKNSDKCITRITNTEKCLKELMELKAKA-EL-EECRSLRS-S-QLEERVS-MEDEMNEMK-EGKFREKRIKRN-QSLQEIWYY
>3__chr5_52472654_52478820_809
YS-L-EEIQTKGKEVENIEKNLDECITRITNTGKCLKELLELKAKA-EL-EECRSLRS-C-QLEERVS-MEDEMNEMK-EGKFREKRIKRN-QSLQEIWDY
>3__chr5_42695491_42701618_810
YS-L-EEIETKGKEVENSEKNLEECITRITNTEKCLKELMELKTKA-EL-EECRSLRS-C-QLVEMVS-MEYEMNEMK-EGKFREKRIKR--QSLQEIWDY
>3__chr5_152660197_152666326_811
YS-L-EEIQTKGKEVKNFEKNLDECITRIINTEKCLKELMELKAKA-EL-EECRSLRR-C-QLE*RVS-MED-XNEIK-EGKFREKRIKRK-QSLQEIWDY
>3__chr5_97706609_97712754_812
YS-L-EEIQTKGKEVKNFEKNLDKCITRITNTEKSLKELTELKAKA-EL-EECRSLRS-C-QLEERVS-MEDEMNEMK-EGKFREKRIKRN-QSLQEIWDY
>3__chr5_67111592_67117747_813
YS-L-EEIQX-GKEVENFEKNLDGCITRITNTEKCLKELMGLKAKA-EL-EECRSLRS-G-QLEERVS-MEDEMNEMK-EGKFREKRIKRN-ESLQEIWDY
>3__chr5_159952012_159958135_814
YS-L-EEIQTKGKEVKNFAKNLDECRTRITNTEKCLKELMELKAKA-EL-EECRSLRS-C-QX--------XEMNEMK-EGKFREKRIKRN-QSLQEIWDY
>3__chr5_88953121_88959256_815
YS-L-EEIQTKGKEVENFEKNLDECITRITNKEKCLKELMELKTKA-EL-EECRSLWN-C-QLEERVS-MEDGINEMK-DGKF*EKRIKRN-QSLQEIWDY
>3__chr5_126466695_126472845_816
YS-L-EEIQTKGKEVKNFEKYLDECITRITNTEKYLKELTELKAKA-EL-EECRSLRS-C-QLEERVL-MEDEMNKMK-EGKFREKRIKRN-QSLQEIWDY
>3__chr6_100480434_100486587_817
CS-L-EEIQTKGKEVKNFEKNLDECITRITNTEKCLKELMELRAKA-KL-EECRSLRS-C-RLEERVS-TEDEMNEMK-XGKFREKRIKRN-QSLQEIWDY
>3__chr5_99821708_99827898_818
YS-L-EEIQTKGKEVENFEKTLDECITRINNTEKCLKELMELKAKA-EL-EECRNLKS-Y-QLEERVS-MEDEMNEMK-EGKFREKRIKRN-QSLQEIWNY
>3__chr5_65588401_65594591_819
YS-L-EETQTKGREVENFEKNLDECITRTTNTEKCLKELMELKAKA-EL-EECRSLRS-C-QLEERVS-MEDEMNEMK-EGKFREKRIKRN-QSPQVIRDY
>3__chr5_154528091_154534240_820
YS-L-EEIQTKGKEVKNFEKNLDECITRITNTEKCLKELMELKAKA-EL-EECRSLRS-C-QLEERVS-MEDEMNEMK-EGKFREKRIKRN-QSLQEIWDY
>3__chr5_45529459_45535474_821
YS-Q-EEIQTKGKEVENFXKKLEECITRITNTEKCLKELMELKTKA-EL-EECRSLRS-C-ELEEAVS-MEHEMNEMK-EVKFREKRIKRN-QSLQEIWDY
>3__chr5_75227644_75233815_822
YS-L-EETQTKGKEVKNFEKSLDKCITRITNTEKCLNELMELKTKA-EL-EECRSLGS-C-QLEERVS-MEDEMNEMK-EGKFREKRIKRN-QSLQEIWDY
>3__chr5_62913380_62919516_823
YS-L-EEIQTKGKEVXNFEKNLEECITRITNTEKCLKELMELKAKA-EL-EQCRSLRS-C-QLEERVS-MEDX--XMK-EGKFREKRIKRN-QRLQEIWDY
>3__chr5_161937619_161943779_824
YY-L-EEIQTKGKEVENFEKNLDECITRITNTEKCLKELMELKAKA-EL-EECRRLRS-C-QLEEKVS-MEDEMNEMK-EGKFREKRIKRN-QSLQEIWDY
>3__chr5_50636082_50642232_825
YS-L-EEIQTKGKEVENFXKNLDECITRITNTEKCLKELMELKAKA-EL-EECRSLRR-C-QMEERVS-VEDEMNEMK-EG*FREKKIKRN-QSLQEIWDY
>3__chr5_35431957_35438094_826
YS-L-EEI*TKGKEVKNFEKNLDECITRISNTEKCLKELMELNTKA-EL-EECRSLKS-R-QLEERVS-MEDEMNEMK-EEKFREKRIKRN-QSLQEIWDY
>3__chr5_44704362_44710388_827
YS-V-EDIQTKGKEVENFEKNLEECITRITNTEKCLKELMELKTKA-EL-EECRSLRS-C-QLEERVS-MEDEMNEMK-EGKFREKRMKRN-QRLQEIWEY
>3__chr5_78179665_78185783_828
YS-L-EEIQTKGKEVKNFEKNLDECITRITNTEKCLKELMELKAKA-EL-EECRSLRS-C-QLEERVS-MEDEMNEMK-EGKFREKRIKRN-QSLQEIWDY
>3__chr5_79233874_79240027_829
YS-L-EEIQTKGKEVKNFEKHLDECITRITNTEKCLKELMELKAKA-EL-EECRSLRS-C-QLEERVS-MEDEMNEMK-EGKFREKRIKRN-QSLQEIWDY
>3__chr5_153083006_153089147_830
YS-L-EEIQTKGKEVENFEKNLDECITRITNTEKCSKELMELKAKA-EL-EECRSLRS-C-QLEERVS-MEDEMNEMK-EGKFREKRIKRN-QSLQEIWDY
>3__chr5_62194732_62200883_831
YS-L-EEIQTKGKEVKNLGKNLDECITRITNTEKFLKELMELKTKA-EL-EECRSLRS-*-QLEERVS-MEDEMNEMK-DGKFREKRIKRN-QSLQEIWDY
>3__chr5_98703219_98709367_832
YS-L-EEIQTKGKEVKNFEKNLDECITRISNTEKCLKELMELKAKA-EL-EECRSRRS-C-QLEERVS-MEDEVNEMK-EGKFREKRIKRN-QSLQEIWDY
>3__chr5_45868681_45874704_833
YS-L-ENIQTKGKEVENFGKNLEECITRITNTEKCLKELMELKTKA-EL-EECRSLRN-C-QLEERVS-MEDEINEMK-EGKIREKRIKRD-QSLQEIWEY
>3__chr5_63808676_63814836_834
YS-L-EKIQTKGKEVKNFEKNLDECITRITNTEKCLKELMELKAKA-EL-EECRSLRS-C-QPEERVS-MEDEMNEMK-EGKFREKGIKRN-QSLQEIWDY
>3__chr6_101135197_101141333_835
YS-L-EEIQTKGKETENFEKNLDECITRITNTEKCLKELMELKAKA-EL-EECRSLRS-C-QLEERVS-MEDEINEMK-EGKFREKRIKRN-QSLQEIWDY
>3__chr6_102342778_102348929_836
YS-L-EEIQTKGKAVENFEKNLDECINRINNTEKCLKELTEVKAKA-EL-EECRSLRS-C-QLEERVS-MEDEMNEMK-EGKFREKRIKRN-QSLQEIWDY
>3__chr5_130181330_130187373_837
YS-L-EDIQTKGKEVENFEKNLEERITRITNREKCLKELMELKTKA-EL-EECRSLRS-C-QLEERVS-MEDEMNAMK-EGTFREKRIKRN-QSLQEIWDY
>3__chr6_105798943_105805088_838
YS-L-EEIQTKGK*VENFEKNLDECVTRITNTEMCLKELMELKAKA-EL-EECRSLRS-C-QLEERVS-MEDEMNEMK-EGKFREKRIKRN-QSLQEIWDY
>3__chr5_57619646_57625768_839
YP-L-EEIQTKGKEVENFEKNLEECITRITNTEKCLKELMELKTKA-EL-EECRSLRS-C-QLEERVS-MEDEMNEMK-EGKFTEKRIKRN-QSLQEIRDY
>3__chr5_64701846_64707856_840
YS-L-EDIQTKGKEVENFKKNLEEGITRITNTEKCLKELMELKTKA-EL-EECRSLRS-C-QLEERVS-MEDEVNEMK-EGKFREKRIKRN-QSLQEIWDY
>3__chr5_59375952_59381975_841
YA-V-EDIQTKGKEVENFEKN*EECITRITNTEKCLKELMELKTKA-EL-EECRSLRS-C-QLEEKVS-MEDEMNEMK-EGKFREKRIKRN-QTLQEIWDY
>3__chr5_7223662_7229819_842
YS-L-EEIQTKGKEVENFEKNLEECITRIANTEKCLKELMGLKXKT-EQ-EECRSLRS-*-QLEERVS-MEDEMNEMK-EGKFREKRIKRN-QSLQEIWDY
>3__chr5_7178393_7184412_843
YS-L-EEIQTKGKEVENFXKNLGECITRITNTEKCLKELMELKTKA-EL-EECRRLRS-C-QLEESVS-MEDEVNEMK-EGKFREKRIKRN-QSLQEIWDY
>3__chr6_104045736_104051756_844
YS-L-EDIQTKGKVVENFEKNLEECITRITNTEKCLKELMELKTKA-EL-EECRSLRS-C-QLEERAS-MEDEMNEMK-EGKFREKRIKRN-QSLPEIWDY
>3__chr5_7283704_7289854_845
YS-L-EEIQTKGKEVKNFXKNLDECITRKTNTEKCLKELMELKAKA-EL-EECRSLRS-C-QLEERVS-MENEMNEMK-EGKFREKRIKRN-QSLQEIWDY
>3__chr6_101706850_101712866_846
YS-L-EDIQTKGKEVENFEKSLEECIIRITNTEKCLKELMELKTKA-EL-EECRSLRS-C-QLEDRVS-MEDEVNEMK-EGKFREKRIKRN-QSLQEIWDY
>3__chr5_38661459_38667606_847
YS-L-EEIQTKDKEVENFEKNLDECVTRITNTEKCLKELMELKAKA-GL-EECRSLRS-C-QLEERVS-MEDEMNEIK-EGKFREKRIKRN-QSLQEIWDY
>3__chr5_125282005_125288156_848
Y--L-EEIQTKGKEVKNFEKNLDECVTRITNTEKGLEELMELKAKA-EL-EECRSHRS-C-QLEERVS-MEDQMNEMK-XGKFKEKRIKRN-QSLQEIWDY
>3__chr5_41523779_41529947_849
YS-L-EEIQTKGKEVENFGKSLEECXTRITNTEKCLKELMGLKAKA-EL-EECRRLRS-C-QLEERVS-TEX-MNEMK-EGKFREKRIKRN-QSLQEIWDY
>3__chr5_73205992_73212150_850
YS-P-EEIQTKGKEVENFEKNLDECITRITNTEKCLKELMELKAKA-EL-EECRSLRS-C-QLEGRVS-MEDEMNEMK-EGKFREKRIKRN-QSLQEIWDY
>3__chr5_91093707_91099734_851
YS-L-EDIQTKGKEVENFEKNLEECITRITNTEKCLKELMELKTKA-EL-EECRSLRS-C-QLEERVS-IEDEMNEMK-EGKFREKRIKRN-QSFQEIWDY
>3__chr5_42114153_42120166_852
YP-L-EDIQTKGKEVENFEKSLEECITRITNTEKCLKEPMELKTKA-EL-EECRSLRS-C-QLEERVS-MEDEMNEMK-EGKFREKRIKRN-QSLQEIWEY
>3__chr5_97128078_97134089_853
YS-L-EDIQTKGKEVENFEKNLEECITSYTNTEKCLKEVMELKTKA-EL-EECRSLRS-C-QLEERVS-MEDEMNEMK-EGKFREKRIKRN-QSLQEIWDY
>3__chr5_147590359_147596346_855
YS-L-EDIQTKGKEVENFEKNLEQCITRITNTEKCLKELMELKTKA-EL-EECRSLRS-C-QLEERVS-MEDEMNEMK-EGKFREKRIKRN-QSLQEIWDY
>3__chr5_30459242_30465371_856
XX-L-EEIQTKGKEVKNXEKNLEECITRITDTEKCLKEXXELKAKA-EL-EECRSLRS-C-QLEERVS-MEDEMNEMK-EGKFREKRIKRN-QSLQEIWDY
>3__chr5_3492130_3498177_857
Y--L-EEIQTKGKEVKNFEKNLDECITRITNTEKCLKEPMELKAKA-EL-EECRSLRS-*-QLEERVS-MEDEMNEMK-EGKFREKRIKRN-QSLQEIWDG
>3__chr5_60191974_60198021_858
YS-Q-EDIQTKGKEVENFEKNLEECITRITNIEKCLKELMELRTKA-EL-EECRSLRS-C-QLEERVS-MEDEMSEMK-EGKFREKIIKRN-QSL*EIWDY
>3__chr5_15324521_15330540_859
YS-L-EDIQTKGKEVENFEKNLEECITRITNREKCLKELMELKTKA-EL-EECRSLGS-C-QLEERVS-MEDEMNEMK-EGKFREQRIKRN-QSLQEIRDY
>3__chr5_170417773_170423916_860
YS-L-EEIQTKGKEVKNFEKNLDECITRITNTEKCLKELMELKAKA-EL-EECRSLRS-C-QLEERVS-MEDEMNEMK-EGKFREKRIKRN-QSLQEIWDY
>3__chr5_82264019_82270035_861
YS-L-EDIQTKGKEVENFEKNLEECITRINNTEKCLKELMELKTKA-EL-EECRSLRS-C-QLEERVS-MEDEMNEMK-EGKFREKRIKRN-QGLQEIWDY
>3__chr5_74037887_74044024_862
Y--L-EEIQTKGKEVKNFEKNLDECTTRITNTEKGLKELMELKAKA-EL-EECRSLRS-C-QLEERVS-MEDEMNEMK-EGKFREKRIKRN-QSLQEIWDY
>3__chr5_150102593_150108705_863
YS-L-EEIRTKGKEVENFEKNLDECITRITNTEKCLKELMELKAKA-EL-EECRSLRS-C-QLEERVS-TEDEMNEMK-EGKFREKRIKRN-QSLQEIWDY
>3__chr5_152122414_152128451_864
YS-L-EDIQTKGKEVENFEKNLEECITRITNTEKCLKELMELKTKA-EL-EECRSLRS-C-QLEERVS-MEDEMNEMK-EGKFREERIKRN-QSLQEIWDY
>3__chr5_33604518_33610623_865
YS-L-EEIQTKGKEVENFEKNLDECITRITNIEKCLKELMELKAKA-EL-EECRSLRS-C-QLEERVS-MEDEMNEMK-EGKFREKRIKRN-QSFQEIWDY
>3__chr5_15345040_15351248_866
YS-L-EEIQTKGKEVKNFEKNLGKCITRITNTEKCLKELMELKAKA-EL-EECRSLRS-C-QLEEKVS-MEDKMNEMK-EGKFREQRIKGN-RSLQEIWDY
>3__chr5_17785444_17791599_867
YS-L-EEIQTKGKEVESFEKNLDKCIARITNTEKCLKELMELKAKA-EL-EECRSLRS-C-QLEERLS-MEDEMNEMK-EGKFSEKRIKRN-QSLQEIWDY
>3__chr5_65714333_65720349_868
YS-I-EDIQTKGKEVENFEKNLEECITRITNTEKCLKELMELKTKA-EL-EDCRSLRS-C-QLEERVS-MEDEMSEMK-EGKFREKRIKRN-QSLQEIWDY
>3__chr5_18507683_18513700_869
YS-L-EDIQTKGKEVENFEKSLEECITRITNTEKCLKELMELKTKA-EL-KERRSLRC-C-QLEERLS-MEDEVNEMK-EGKFREKRIKRN-QSLQEIWDY
>3__chr5_8137329_8143357_870
YS-L-EDIQTKGKEVENFEKNLEECITRITNTEKCLKELMELKTKA-EL-EECRSLRS-C-QLEERVS-MEDEMNEMK-EGKFRXKRIKRN-QSLQEIWDY
>3__chr5_76806384_76812418_871
YY-L-EDIQTKGKEVENFEKNLEECITRITNTEKCLKELMELKTKA-EL-EECRSLRS-C-QLEERVS-MEDEMNEMK-EGKFREKRIKRN-QSLQEIWDY
>3__chr5_75027280_75033336_872
YS-L-EDIQTKGKEVENFEKNLEECITRITNTEKCLKELMELKTKA-EL-EECRSLRS-C-QLEERVS-MEDEMNEMK-EGKFREKRIKRN-QSLQEIWDY
>3__chr5_58726304_58732327_873
YS-L-EDIQTKGKEVENFKKNLEECITRITNTEKCLKELMELKTKA-EL-EECRSLRS-C-QLEERVS-MEDEMNEMK-EGKFREKRIKRN-QSLQEIWDY
>3__chr5_89994184_90000210_874
YS-L-EDIQTKGKEVENFEKNLEECITRIINTEKCLKELMELKTKA-EL-EECRSLRS-C-QLEEKVS-MEDEMNEMK-EGKFREKRIKRN-QSLQEIWDY
>3__chr5_84970026_84976084_875
YS-L-EDIQTKGKEVENFEKNLEECIT-STNTEKCLKELMELKTKA-EL-EECRSLRS-C-QLEERVS-MEDEMNEMK-EGKFRENRIKRN-QSLQEIWDY
>3__chr5_127657438_127663440_876
YS-L-EDTQTKGKELENFEKNLDECITRITNTEKCLKELMELKTKA-EL-EECRSLRS-R-QLEERVS-MEDEMNEMK-EGKFREKRIKRN-QSLQEIWDY
>3__chr6_103307458_103313475_877
YS-L-EDIQTKGKEVENFEKNLEECITRITNTEKCLKELMELKTKA-EL-EECRSLRN-C-QLEERVS-MEDEMHEMK-EGKSREKRVKRN-QSLQEIWDY
>3__chr5_97910270_97916305_878
YS-L-EDSQTKGKEIENFEKNLEECITRITNTEKCLKEPMELKTKA-EL-EECRSLRS-C-QLEERVS-MEDEMNEMK-EGKFREKRIKRN-QSLQEIWDY
>3__chr5_137332184_137338210_879
YS-L-EDIQTKGKEVENFEKNLEECITRITNTEKCLKELM*LKTKA-EL-EECRSLRS-C-QLEEGVS-MEDQMNEMK-EGKFREKRIKRN-QSLQEIWDY
>3__chr5_78427479_78433489_880
YS-L-EDIQTKGKEVENFEKNLEECITRITNTEKCLKELMELKTKA-EL-EECRSLRS-C-QLEERVS-MEDEMNEMK-EGKFREKRIKRN-QSLQEIWDY
>3__chr5_95464661_95470709_881
YS-L-EDIQTKGKEVENFEKNLEECITRITNTEKCLKELMELKTKA-EL-EECRSLRS-C-QLEERVS-MEDEMNEMK-EGKFREKRIKRN-QSLQEIWDY
>3__chr6_102642766_102648794_882
YS-L-EDIQTKGKEVENFEKNLEECITRITNTEKCLKELMELKTKA-EL-EECRSLRS-C-QLEERVS-MEDEMNEMK-EGKVREKRIKRN-QSLQEIWDY
>3__chr5_35604085_35610105_883
YS-L-EDIQTKGKEVENFEKNLEECITRITNTEKCLKELMELKIKA-EL-EECRSLRS-*-QLEEKVS-MEDEMNEMK-EEKFREKRIKRN-QSLQEIWES
>3__chr5_67149529_67155543_884
YS-L-EEIQTKGKEVENFGKNLEECITRITNTEKCLKELMELKTKA-KL-EECRSLRS-C-QLEERVS-MEDEMNEMK-EGKFREKRIKRN-QSLQEIWDY
>3__chr5_147300875_147306889_885
YS-L-EDIQTKGKEVENFEKNLEECITRITNTEKCLKELMELKTKA-EL-EECRSLRS-C-QLEERVS-MEDEMNEMK-EGKFREKRIKRN-QSLQEIWDY
>3__chr5_126267402_126273408_886
YS-L-EDIQTKGKEVENFEKTLEECITGITNTEKCLKELMELKTKA-EQ-EECRSLRS-C-QLEERIP-MEDEMNEMK-EGKFREKRIKRN-QSLQEIWDY
>3__chr5_178460677_178466686_887
YS-L-EDIQTKGKEVENFEKNLEECITRITNTEKCLKELMELKTKA-EL-EECRSLRS-C-QLEERVS-MEDEMNEMK-EGKFREKRIKRN-QSLQEIWDY
>3__chr5_26511915_26517929_888
YS-L-EDIQTKGKEVENFEKNLEECITRITNTEKCLKELMELKTKA-EL-EECRSLRS-C-QLEERVS-MEDEMNEMK-EGKFREKRIKRN-QSLQEIWDY
>3__chr5_38205356_38211388_889
YS-L-EDIQTKGKEVENFEKNLEECITRITNTEKCLKELMELKTKA-EL-EECRSLRS-C-QLEERVS-MEDEMNEMK-EGKFREKRIKRN-QSLQEIWDY
>3__chr5_25113520_25119551_890
YS-L-EDIQTKGKEVENFEKNLEECITRITDTEKCLKELMELKTKA-EL-EECRSLRS-C-QLEEKVS-MEDEMNEMK-EGKFREKRIKRN-QSLQEIWDY
>3__chr5_126253878_126259924_891
YS-L-EDIQTKGKEVENFEKTLEECITGITNTEKCLKELMELKTKA-EL-EECRSLRS-C-QLEERAS-MEDEMNEMK-EGKFREKRIKRK-QSLQEIWDC
>3__chr5_1762934_1768950_892
YS-L-EDIQTKGKEVENFEKNLEECITRVTNTEKCLKELMELKTKA-EL-EECRSLRS-C-QLEERVS-MEDEMSEMK-EGKFREKRIKRN-QSLQEIWDY
>3__chr5_92622498_92628527_893
YS-L-EDIQTKGKEVENFEKNLEECITRITNTEKCLKELMELKTKA-EL-EECRSLRS-C-QLEERVS-MEDEMNEMK-EGKFREKRIKTN-QSLQEIWDY
>3__chr6_88067482_88073628_894
FS-L-EEVRMHRKEAKSLEKKLDEWLTRITSVEKSLNDLMELKTMA-EL-NQCTSFSS-F-QLEERVS-IEDQMNEMK-EEKFREKTVKRN-QSLQEIWDY
>3__chr6_79524590_79530578_895
YS-L-EEVQTNGKEVKNFXKRLDECLTRITNAEKSLKDLMEPKTMA-EL-DKCTSLSN-*-QLEERVS-MEDEMNEMK-EEKFREKRIKRN-QSLQEIRDY
>3__chr6_78564928_78571038_896
YS-L-EEVQTHGKEVKNLEKKLDQ*LPRITNAEKSLKDLMELKTMA-EL-DECTSLSS-F-QLEERVS-MEDEMNEMK-EEKFREKSIKRN-QSLQ*IWDY
>3__chr6_50991521_50997655_897
YT-L-EDVQNHHKEAKNLQKRLDEWLTRITNVEKSINDLTELKTMA-EL-DECTSLSS-L-QLEERVS-TEDQMNGLK-EEKFREKRIKRN-QSLQEIWDY
>3__chr6_58123112_58129264_898
YS-L-EEIQTKGKEVENXENNLDECKTRITNTEKCLKELMELKAKA-EL-EECRSLRS-C-QLEERVS-MEDEFNEMT-EGKFREKRIKRN-QSLQEIWDY
>3__chr6_57241393_57247537_899
YS-L-EEV*TNGKEDQNFEKKLYECITRITNAEKSLKDVMELKTKA-EL-DECRSLSS-C-QLEDRLS-MEDEMNEMK-EEKFRENRIKRN-QSLQEIWDY
>3__chr6_86623731_86629874_900
YS-L-EEIQTKGKEVENIXKNLEELITTITNTEKDLKELMELKAKA-EL-EEC*SLRS-C-QLEESIS-MEDX--XMK-EGKFREKRIKXN-QSLQEIGDY
>3__chr6_87336011_87342157_901
YS-L-EEIQSKGKEVKNFEKNLDECVTRITSTEKCLKEMMELKDKA-ER-EECRSLRS-C-QLEEKVS-MEDEMNEMK-EWKFREKRIKRN-QSLQEIWDY
>3__chr6_74683957_74690114_902
YS-L-EEIQTXGKEINNFEKNLDKFIXXITNTEKCLKELMELKAKA-EL-EECRGLRS-C-QLEERVS-MEDEMNEMK-EGKFRKKRIKRN-QSL*EIWDY
>3__chr6_71532172_71538321_903
YS-Q-EEIQTKGKEVENCEKNSDECRTRITNIEKGLKEFMELKAKA-EL-EECTNLRS-C-QLEERVS-MEDEMNEMK-EGKFREKRIKRN-QSLQEIWDY
>3__chr6_67397449_67403597_904
YY-L-EEIQTKGKEVKNFEKNLGKCIIRITNTEKCLKELMELKTKA-EL-EE*RSLRS-C-QLEERVS-MEDEMNEMK-*GKFREKRXKRN-QSLQEIWDY
>3__chr6_118854673_118860806_905
YS-L-EEIQTKGKEVKNFXKNLDKCITRITNTEKCLKELMELKTKA-EL-EECRSLRS-C-QLEEKVS-MEDEMNEMK-DGKFREKRIKRN-RSLQEIWDY
>3__chr7_103637421_103643573_906
YS-L-EEIQTKGKEVKHFEKNLDECITRITNREKCLKELMELKAKA-EL-EECRSLRS-C-QLEERVS-MEGEMNEMK-EGNFREKRIKRN-QSFQEIWDC
>3__chr6_51197108_51203249_907
YS-L-EEIQTKGKEVKNXEKNLGESTTRITNTEKSLKDLMELKVKA-EL-EECRSLRS-C-QLEERVS-MEDQMNEMK-EGKFREKRIKRN-QSLQEMREY
>3__chr6_142939844_142946002_908
YS-L-EEIQTKGKEVENFEKNLDKFITRITNTEKCLKELMELKAKG-EL-EECRSLRS-C-QLEERVS-MENEMNEMK-EGKFREKRIKRN-QSLQEIWGY
>3__chr6_78497042_78503097_909
YS-L-EDIQTEGKEVENFEKNLEECITRITNTEKCLKDLMKLKTKA-EL-EECRSLRS-C-QLEERVS-MEDEMNEMK-EGKFREKRIKRN-QSLQEIWDY
>3__chr6_142332358_142338531_910
YS-L-EDIQTKGKEVENFEKNLDKYITRITNTEKYLKELMELKAKA-EL-EECRSLSS-W-QLEERLS-MEDEMNEMK-EGKFREKRIKRN-QSLQEI*DY
>3__chr6_86818253_86824396_911
YS-L-EEIQTKGKEVKNFEKNLDESITRITNTEKCLKLLMELKAKA-EL-EECRGLRS-S-QLEERVS-MEDEMNEMK-ERKFREKRIKRN-QSLQDIRDY
>3__chr6_99465285_99471425_912
YS-L-EEIQTKGKEVKNFEKNLDKCITRITNTEKYLKELMELKAKA-EL-EECTSLRS-C-QLEERLS-MEDEMNEMK-EGMFREKRIKRN-QSLQEIWDY
>3__chr6_56752482_56758625_913
YS-L-EEIQTKGKEVENSEKTLDEYITTITNTEKCLKELMELKAKA-EL-EECRSLRS-C-QLEERVS-MED*MNEMK-EGKFREKRIKRN-QSLQEIWDY
>3__chr6_44960345_44966484_914
YS-L-EEIQTKGKEGENFEKNLDECITRITNTQKCLKELMELKAKA-EL-EKCTSLRS-L-QLEERVS-MEDEMNEMK-EGKFREKRIKRN-QCLQEIWDY
>3__chr6_86073483_86079635_915
YS-L-EEIQTKGKEVKNFEKNLDECITRITNTEKCLKELMELKAKA-EL-EECRSLRS-C-QLEERVS-MEDEMNEMK-EGKLREKRIKRN-QSLQEI*DY
>3__chr6_55657415_55663456_916
YA-L-KDIQTKGKEVENFEKNLEEYITRITNTEKCLKELMELKTKA-EL-EECRSLRS-C-QLEERVS-MEDEINEMK-EGKFREKRIKSN-QSLQEIWVY
>3__chr6_81614176_81620212_917
YS-L-EEIQTKGKEVENFEKSLEECITGITNTEKCLKELMELKTKA-EL-EECRSLRS-C-QLEERVS-MEDEVNEMK-EGKFREKRIKRN-QSLQEIWDY
>3__chr6_98637633_98643802_918
YS-L-EEIQTKGKEVENFXKNLDECITRISNTEKCLKELMELKAKA-EL-EECRSLRS-C-QLEERVS-MEDEMNEMK-EGKFREKRIKRN-KSLQEI*DY
>3__chr6_99758879_99765041_919
YS-L-EEIKTKRKEVENFEKNLGECITRITNTEKCLKDLMGLKAKA-EL-EECRSLRS-C-QLEERLS-MEDEMNEMK-EGKFKEKRIKRN-QSLQKIWDY
>3__chr6_117066553_117072690_920
YS-L-DEIQTTGKEVKNFEKNLDECITRITNTEKCLKELMELKAKA-EL-EECRSLRS-C-QLEERVS-MEDEMNEMK-EGKFREKRIERN-QSLQEIWDY
>3__chr6_89287646_89293789_921
Y--L-EEIQIKGKEVKNFEKNLDECITRITNTEKCLEDLMELKAKA-EL-EECRSLRS-C-QLEERVS-MEDEMNEMK-EGKFREKRIKRN-QSLQEIWDY
>3__chr6_57692168_57698224_922
YT-L-EDIQTKGKEVESFEKNLEECITRITNTEKCLKELMELKTKA-EL-EECRSLRS-C-QLEERVS-MEDX--XMK-EGKFREKRIKRN-QSLQEIWDY
>3__chr7_126253010_126259125_923
YS-L-EEIQTKGKEVENFEKN*DECITRITNTEKCLKELMELKAKA-EL-EECRRLRS-*-QLEDRVL-MEDEMNEMK-EGKFREKIIKRN-QSLHEIWDY
>3__chr6_121111196_121117337_924
Y--L-EEIQTKGKEVKNFEKNLDECITRITNTEKCLKELMELKAKT-KL-EECRSLRS-C-QLEERVS-MGDEMNEMK-EGKFREKRIKRN-QSLQEIWDY
>3__chr6_95617569_95623597_925
YS-L-EEIQTKGKEHENFEKTLEECITRITNTEKCLKELMELKTKA-EL-EECRSLRS-C-QLEERLS-MEDEMNEMK-EGKFREKRIKRN-QSLQEIWDY
>3__chr7_103704215_103710374_926
YS-L-EEIQTKGKEVKHFEKNLDECITRITNREKCLKELMELKAKA-EL-EECRSLRS-C-QVEERVS-MEDEMNEMK-EGNFREKRIKRN-QSFQEIWDY
>3__chr7_123321787_123327938_927
Y--L-EEIQTKGKEVKNFEKNLDECITRITNTEKCLKELMELKAKA-EL-EECRSLRS-C-QLEERVS-MEGEMNEMK-EGKFREKRIKRN-QSLQEIWDY
>3__chr6_52063701_52069860_928
YS-L-EEIQTKGKEVKNFEKNLDEYITRITNXEKCLKELTELKAKP-EL-EECRSLRS-C-QLEERVS-MEDEVNEMK-EGKFREKRIKRN-QGLQEIWDY
>3__chr6_121000340_121006492_929
YS-L-EEIQTKGKEVENFEKNLDEXITRITNTEKSLKELMELKAKA-EL-EECRSLRS-C-QVEERVS-MEDEMNEMK-EGKFREKRIKRN-QSLQEIWDY
>3__chr6_126689438_126695581_930
YS-L-EEIQTKGKEVENFEENLDECITRITNTEKALKELMELKAKA-EL-EECRSLRS-C-QLEERVS-MEDEMNEMK-EGKFKEKRIKRN-QSLQEIWDH
>3__chr7_136759685_136765850_931
YS-L-EEIQTKGKQVKNFEKNLEECITRITNTEKCLKELMELKAKA-EL-EESRSLGS-C-QLEERVS-MEDEVNEMK-EGKFREKRIKRN-QRLQEIWDY
>3__chr6_118149151_118155295_932
YS-L-EEIQTKGKEVKNFEKNLDECITRITNTEKCLKELMELKAKA-EL-EECRSLRS-C-QLEERVS-MEDEMNEMK-EGKFREKRIKRX-QSLQEIWDY
>3__chr6_95524208_95530354_933
YF-L-EETQTKGKEVENFEKNLDECITRLTNTEKCLKELMELKAKA-EL-EECKSLRS-C-QLEERVS-TEDEMNEMK-EGKCREKRIKRN-QSLQEIWDY
>3__chr6_88089716_88095715_934
YS-L-EEIQTKGKEVENFEKSLEECITRITNTEKCLKELMELKTKA-EL-EECRSLRS-C-QLEERVS-MEDEVNEMK-EGKFREKRIKRN-QSLQEIWDY
>3__chr6_165043775_165049922_935
YS-L-EEIQTKGKEVENFEKNLDECISRITNTEKCLKELMELKAKV-EL-EECRSLRS-C-QLEERVS-MEDEVNEMK-ERKFREKRIKRN-QSLQEIWDC
>3__chr6_23912255_23918282_936
YS-L-EDIQTKGKEVENFEKNLEECITRITNTEKCLKELMELKTKA-EL-EECRGLRS-C-QLEEMVS-MQDEMNEMK-EGKFREKRIKRN-QSLQEIWDY
>3__chr6_71710517_71716641_937
YS-L-EEIQAKGKEVKNFEKNLDECITRITNTEKCLKELMELKAKA-EL-EECRSLRS-C-QLEERVS-MEDEMNEMK-EGKFREKRIKRN-QSLQEIWDY
>3__chr6_127036390_127042407_938
YS-L-EDIQTKGKAVENFEKNLEECITRITNTEKCLKELMELKTKA-EL-EECRSLRS-C-QLEERVS-KEDEMNEMK-EGKFREKRIKRN-QSLQEIWDY
>3__chr6_87687603_87693804_939
YS-L-EEIQTKGKEVENFEKNLDEGITRITNTEKCLKELMELKAKA-EL-EECRRLRS-*-QLEERVS-MKDEMNEMK-EGKFREKRIKRN-QSLQEIWDY
>3__chr6_97931136_97937264_940
Y--L-EEIQTKGKEVKNFEKNLDKCITRITNTEMCLKELMELKAKA-EL-EECRSLRS-C-QMEERVS-IEDQMNEMK-EGKFREKRIKRN-QSLQEIWDY
>3__chr6_12657411_12663565_941
YS-P-EEIQTKGKEVENFEKNLDEYITRITNTEKCLKELMELKAKA-EL-E*CRSLRS-C-QLEERVS-MEDEMNEMK-EGKFREKRIKRN-QSLQEIWDY
>3__chr6_77666659_77672665_942
YS-L-EDIQTKGKEVENFEKNLEEFVTRITNTEKCLKDLMELKTKA-ER-EECRSLRS-G-QLEERVS-MEDEMNEMK-EGKFREKRIKRN-QSLQEIWDY
>3__chr6_49867175_49873183_943
YS-L-EDIQTKGKEAENFEKNLEECITRITNTEKCLKELMELKTKA-EL-EECRSLRS-C-QLEERVS-MEDEMNEMK-ERKFREKRIKRN-QSLQEIWDY
>3__chr6_143665056_143671187_944
YS-L-EEIQTKGKEVENFEKNLDECITRITNTEKCLKELMELKAKA-EL-EECRSLRS-C-QLEERVS-MEDEMNEMK-EGKFGEKRIKRN-QSLQEIWDY
>3__chr6_89172937_89178968_945
YS-L-EDIQTKGKEIENFGKNLEECITRITNTEKCLKELMELKTKA-EL-GECRSLRS-C-QLEERVS-MEDEMNEMK-EGKFREKRIKRN-QSLQEIWDY
>3__chr6_28096515_28102669_946
YS-L-EEIQTKGKEVKNFEKNLDECITTITNTVKCLKEPMELKAKA-EL-EECRGLRG-C-QLEERVS-MEDEMNEMK-EGKFREKRIKRN-QSLQEIWDY
>3__chr6_81258695_81264732_947
YS-L-EDIQTKGKEVENFEKNLEECITRITNTEKCLKELMEMKTKA-EL-EECRSLRS-C-QL*ERVS-MEDEMNEMK-EGKFREKRIKRN-QSLQEIWDC
>3__chr6_57531050_57537079_948
YS-Q-EDIQTKGKEVENFEKNLEECITRITNTEKCLKELMELKTKA-EL-EECRSLRS-C-QLEERVS-MEDEMNEMK-EGKFREKRIKRK-QSLQEIWDY
>3__chr7_114595059_114601079_949
YS-L-EDIQTKGKEVENFEKNLEECITRITNTEKCLTELMELKTKA-EL-EECRSLRR-C-QLEERVS-MEDKMNEMK-EGKFREKRIKRN-QSLQEIWDY
>3__chr6_77725402_77731461_950
YS-L-EDIKTKGKEVENFEKNLEECITRITNTEK*LKELLELKTKA-EL-EECRSLRS-C-ELEERVS-MEDEMNEMK-EGKFREKRKKGN-QSLQEIWDY
>3__chr6_136128301_136134340_951
YS-L-EDIQAKGKEVENFEKNLEECITRITNTEKCLKELMELKTKA-EL-EECRSLRS-C-QLEETVS-MEDEMNEVK-EGKFREKRIKRN-QSLQEIWDY
>3__chr7_124406732_124412780_952
YS-L-EDIQTKGKAVENFEKKLEECITRVTNTEKCLKELMELKIKA-EL-EECRGLRS-C-QLEERVS-MEDEMNEMK-EGKFREKRIKRN-QSLQEIWDY
>3__chr6_76666179_76672182_953
YS-L-EDIQTKGKEVENFEKNLEERITRITNTEKCLKELIELKIKA-EL-EECRSLRS-C-QLEERVS-MEDEMNEMK-EGKFREKRIKRN-QRLQEIWDY
>3__chr6_125167348_125173511_954
Y--L-EEIQTKGKEVKNIEKNLDECITRITNTEKCLKELMELKAKA-EL-EECRSLRS-C-QLEERVS-MEDEMNEMK-EGKFREKRIKRN-QSLQEIWDY
>3__chr6_72593140_72599158_955
YS-L-EDIQTKGKEVENFEKNLEECVTRITNTEKCLKELMELKNKA-EL-EECRSLRS-C-QLEERVS-MKDEMNEMK-EGKFREKRIKRN-QSLQEIWDY
>3__chr6_24191054_24197208_956
YS-L-EEIQTKGKEVENFEKNSDECITRITNTEKCLKELMELKAKA-EL-EECRSLRS-C-QLEERVS-MEDEMNEMK-EGKFREKRIKRN-QSLQEIWDY
>3__chr6_14588203_14594349_957
Y--L-EEIQTKGKEVKNFEKNLDECITRITNTEKCLKELMELKAKA-EL-EECRSLRS-C-QLEERVS-MEDEMNEMK-EGKFREKRIKRN-QSLQEIWDY
>3__chr7_127719301_127725429_958
Y--L-EEIQAKGKEVTNFEKNLDECITRITNTEKCLKELMELKAKA-EL-EECRSLRS-C-QLEERVS-MEDEMNEMK-EGKFREKRIERN-QSLQEIWDY
>3__chr6_49462553_49468578_959
CS-L-KDIQTKGKEVENFEKNLEECITRITNTEKSLKELMELKTKA-EL-EECRSLRS-C-QLEERVS-MEDEMNEMK-EGKFREKRIKRN-QSLQEIWDY
>3__chr6_16118745_16124771_960
YS-L-EDIQTKGKEVENFEKNLEECITRITNTEKCLKELMELKTKA-EL-EECRSLRS-C-QLEERVS-MEDEMNEMK-EGKFREKRIKRN-QSLQEIRD*
>3__chr6_106270691_106276843_961
Y--L-EEIQTKGKKVKNFEKNLDEGITRITNTEKCLKELMELKARA-EL-EECRSLRS-C-QLEERVS-MEDEINEMK-EGKFREKRVKRN-QSLQEIWDY
>3__chr6_1373849_1379984_962
Y--L-EEIQTKGKEVKNFEKNLDECITRITNAEKCLKELMELKVKA-EL-EECRSLRS-C-QLEERVS-ME---NEMK-EGKFREKRIKRN-QSLQEIWDY
>3__chr6_28697000_28703146_963
YS-L-EEIQTKGKEVENFEKNLEECITRITNTEKCLKELMELKAKA-EL-EECRSLRS-C-QLEERVS-MEDEMNEMK-EGKFREKRIKRN-QSLQEIWDY
>3__chr6_cox_hap1_47723_53870_964
YS-L-EEIQTKGKEVENFEKNLEECITRITNTEKCLKELMELKAKA-EL-EECRSLRS-C-QLEERVS-MEDEMNEMK-EGKFREKRIKRN-QSLQEIWDY
>3__chr7_122872481_122878502_965
YS-L-EDIQTKGKEVENFEKNLEECITRITNTEKCLKELMELKTKA-EL-EECRSLRS-C-*LEERVS-IEDEMNEMK-EGKFREKRIKRX-QSLQEIWDH
>3__chr6_44830195_44836216_966
YS-L-EEIQTKGKEVENFEKNLEECITRITNTEKCLKELMELKTKA-EL-EECRSLRS-C-QLEERVS-MEDEMNEMK-EGKFREKRIKRN-QSLQEIWDY
>3__chr6_30156345_30162381_967
YS-L-EDIQTKGKEVENFEKNLEE*ITRITNTEKCLKELMELKTKA-EL-EECRSLRS-C-QLEERVS-MEDEMNEMK-EGKFREKGIKRN-QSLQEIWDY
>3__chr6_qbl_hap2_1295284_1301326_968
YS-L-EDIQTKGKEVENFEKNLEE*ITRITNREKCLKELMELKTKA-EL-EECRSLRS-C-QLEERVS-MEDEMNEMK-EGKFREKGIKRN-QSLQEIWDY
>3__chr6_57307626_57313628_969
YS-L-EDIQTKGKEVENFEKNLEECITRITNTEKCLKELMELKTKA-EL-EECRSLRS-C-QLEEKIS-MEDEMNEMK-EGKFREKRIKRN-QSLQEIWDY
>3__chr6_117609674_117615683_970
YS-L-EDIQTKGKEVENFEKNLEECITRITNTEKCLKELMELKTKA-DL-EECRSLRS-C-QLEERVS-MEDEKNEMK-EGKFREKRIKRN-QSLQEI*DY
>3__chr7_115836151_115842164_971
YS-L-EDIQTKGKEVENFEKSSEEYITRIANTQKCLKELMELKTKA-EL-EECRSLRS-C-QLEERAS-M*DEVNEMK-EGKFREKRIKRN-QSLQEIWDY
>3__chr6_81334375_81340381_972
YS-L-EDIQTKGKEVENFKKNLEECITRITNTEKCLKELMELKTKA-EL-EECRSLRS-C-QLEERVS-MEDEMNEMK-EGKFREKRIKRN-QSLQEIWDY
>3__chr6_6239976_6246000_973
YS-L-EDIQTKGKEVENFEKNLEECITRITNTEKCLKELMELKSKA-EL-EECRSLRS-C-QLEERVS-MEDEMNEMK-EGKFREKRIKRN-QSL*EIWDY
>3__chr6_51868414_51874440_974
YS-L-EDIQTKGKEVENFEKNLEECITRITNTEKCLKELMELKTKA-EL-EECRSLRS-C-QLEERVS-MEDEVNEMK-EGKFREKRIKRN-QSLQEIWDY
>3__chr6_161020742_161026773_975
YS-L-EDIQTKGKEVENFEKNLEECLTRITNTEKCLKELMELKTKA-EL-EECRSLRS-C-QLEERVS-MEDEMNEMK-EGKFREKRIKRN-QSLQEIWDY
>3__chr7_136516896_136522888_976
YS-L-EDIQTKGKEVENXEKKLEECITRITNTEKCLKELMELKTKA-EL-EECRSLRS-C-QLEERVS-MEDEMNEMK-EGKFREKRIKRN-QSLQEIWDY
>3__chr6_133504906_133510936_977
YS-L-EDIQTKGKEVENFEKNLEECITRITNTEKCLKELMELKTKA-EL-EECRSLRS-C-QLEERVS-MEDEMNEMK-EGKFREKRIKRN-QSLQEIWDY
>3__chr7_112684988_112691015_978
YS-L-EDIQTKGKEVENFEKNLEECTT*ITNTEKCLKELMELKTKA-EL-EECRSLRS-C-QLEERVS-MEDEMNEMK-EGKFREKRIKRN-QSLQEIWDY
>3__chr7_141326355_141332383_979
YS-L-EDIQTKGKEVENFEKILEECITRITNTEKCLKELMDLKTKA-EL-EECRSLRS-C-QLEERVS-MEDEMNEMK-EGKFREKRIKRN-QSLQEIWDY
>3__chr6_48438786_48444812_980
YS-L-EDIQTKGKEVENFEKNLEECITRITNTEKCLKELMELKTKA-EL-EECRSLRS-C-QLEERVS-IEDEMNEMK-EGKFREKRIKRN-QSLQEIWDY
>3__chr6_48812945_48818973_981
YS-L-EDIQTKGKEVENFEKNLEECITRITNMEKCLKELMELKTKA-EL-EECRSLRS-C-QLEERVS-MEDEMNEMK-EGKFREKRIKRN-QSLQEIWDY
>3__chr6_129268472_129274501_982
YS-L-EDIQTKGKEVENFEKNLEECITRITNTEKCLKELMELKTKA-EL-EECRSLRS-C-QLEERVS-MEDEMNEMK-EGKFREKRIKRN-QSLQEIWDY
>3__chr6_4273988_4279992_983
YS-L-EDIQTKGKEVENFEKNLEECITRITNTEKCLKELMELKTKA-EL-EECRSLRS-C---EERVS-MEDEMNEMK-EGKFREKRIKRN-QSLQEIWDY
>3__chr6_9918970_9924996_984
YS-L-EDIQTKGKEVENFEKNLEECITRITNTEKCLKELMELKTKA-EL-EECRNLRS-C-QLEERVS-MEDEMNEMK-EGKFREKRTKRN-QSLQEIWDY
>3__chr6_6130362_6136483_985
YS-L-EDIQTKGKEVENFEKNLEECITRITNTEKCLKELMELKSKA-DL-EECRSLRS-C-QLEERVS-MENEMKEMK-DGKFREKRIKRN-KSLQEIWDY
>3__chr6_6156897_6162922_986
CS-L-EDIQTKGKEVENFEKNLEECITRITNTEKCLKELMELKSKA-EL-EECRSLRS-C-QLEERVS-MEDEMNEMK-EGKFREKRIKRN-KSLQEIWDY
>3__chr6_54934187_54940241_987
YS-L-EDIQTKGKEVENFEKTLEECITRITNTEKCLKELMELKTKA-EL-EECRSLRS-S-QLEERVS-MEDEMNEMK-EGKFREKRIKRN-QSLQEIWDY
>3__chr7_14285021_14291171_988
YS-L-EDIQTKGKEVENFEKNLEECITRITNTEKCLKELMELKTKA-EL-EECRSLRS-C-QLEERVS-MEDEMNEMK-EGKFREKRIKRN-QSLQEIWDY
>3__chr6_123834919_123840914_989
YS-L-EDIQTKRKEVENFEKNLEECITRITNTEKCLKELMELKTKA-EL-EECRSLRS-C-QLEERVS-MEDEMNEMK-EGKFREKRIKRS-QSLQEIWDY
>3__chr6_79737952_79743965_990
YS-L-EDIQTKGKEVENFEKNLEECVTRIINTEKCLKELIELKTKA-EL-EECRSLRS-C-ELEERVS-MEDEMNEMK-EGKFREKTIKRN-QSLQEI*DY
>3__chr6_108282613_108288645_991
YS-L-EDIQTKGKEVENFEKNLEECITRITNTEKCLKELMELKTKA-EL-EECRNLRS-C-QLEERVS-VDDEMNEMK-EGKFREKRIKRN-QSLQEIWDY
>3__chr7_12503363_12509389_992
YS-L-VDIQTKGKEVENFEKNLEECITRITNTEKCLKELMELKTKA-EL-EECRSLRS-C-QLEERVS-MEDEINEMK-EGKFREKRIKRN-QSLQEIWDY
>3__chr7_20073958_20080098_993
FS-L-EEVRTHHKEAKNLEKRLAKWLTRITSVEKPLNDLMELKTMA-EL-HECTSFSS-L-QQEERVS-IEDQMNETK-EEKFREKRVKRN-QSLQEIWD*
>3__chr8_47010825_47016933_994
Y--L-EEIKTKGKEIKNFEKKLDECITRLTNAKKCLKQLLELKAKA-EL-EECRSLRK-S-QLEESIS-MEDEMNEMK-EGKFREKRIKRN-QSLQEIWDY
>3__chr8_132331791_132337907_995
YS-L-EEIQTKGK*VKNFEKNLDKCKTGITNIEKCLKELMELKAKA-EL-EECRSLRS-C-QVEERVA-TEDX--XMK-EGKYREKRIKGN-QSLQEISDY
>3__chr8_5031960_5038076_996
YS-L-EEIQTKGKEVKKFEKNLDECITRIINKEKCLKELMELKAKA-EL-EECRSLRS-C-LLEERVS-MEDEMNEMK-EGKLREKRIKRN-QSLQEIWDY
>3__chr7_19883830_19889942_997
YS-L-EKIQTKGKEVKNFEKNLDECITRITNTEKCLKELMELKAKA-EL-EECRSLRS-C-QQEERLS-MEDEMNEMK-EGKFREKRIKRN-QSLQEIWDY
>3__chr8_118272858_118278994_998
YS-L-EEVRPNGKEIKNFEKKLAEWITRITNAEKSLKDLMELKTMA-EL-DECTSLSN-C-QLEERVS-MEDETNEMK-EEKFREKRIKRN-QSLQEIWDY
>3__chr8_51852818_51858957_999
YS-L-EEIQTKGKEVETFEKNLDECITRITNTEKCLKEMMELKAKA-EL-EECRSLRS-C-QLEERVS-MEDEMNEMK-EGKFREKRIKRN-QSFQEVWDY
>3__chr8_47828119_47834255_1000
YS-L-KEIKYKGKEVENFEKNLDECITRITNTEKCLKELMELKAKA-EV-EQCRSLRS-C-QLEERVS-MEDEMNEMK-EGKFREKRXKRN-HSLQEIRDY
>3__chr8_108793371_108799496_1001
YS-L-EEIHTNGKEVKNFEKKLDEWIPRITNAEKSLKEVMEQKAKA-EL-EECRSLRS-C-QLEERVS-MEDEMKEMK-EGKFREKRIKRN-QSLQEIWDY
>3__chr7_91056902_91063048_1002
YS-L-EEIQTKGKEVENFEKNLDECITRITNREKCLKELMELKAKA-EL-EGCRSLRS-C-QLEERVS-MEDEMNEMK-EGKFREKKIKRN-QSLQEIWDY
>3__chr8_36384800_36390949_1003
YS-L-EEIQTNGKEVKSFEKKLEEWITRITNAEKSLKDLMELKIKA-EL-DECRSHSS-C-QLEERVS-MEDEMNEMK-EEKFREKSIKRN-QSLQDIWDY
>3__chr8_120373455_120379608_1004
YS-L-EEIQTKGKEVKNFEKNLDECITRITNTEKSLKELMELKTKA-EL-EECRSLRS-C-QLEERVS-MEDEMNEMK-EGKLGEKXXKRN-QSLQEXWDY
>3__chr7_96725323_96731465_1005
YS-L-EEIQTKGKEVKNFEKNLDKCITRITKTEKCLKELMELKTKA-EL-EECRSLRS-C-QLEERVS-MEDEMNEMK-EGKFREKRIKRN-*SLQEIWDY
>3__chr7_144741003_144747137_1006
YS-L-EEIQTKGKEVKNFEKNLDECITGITNTEKSLEELMKLKAEA-EL-EECRSLRS-C-QLEERVS-MEDEMNEMK-KGKLRXKRIKRN-QSLQEIWDY
>3__chr7_54076487_54082655_1007
YS-L-EEIQTKGKEAENFEKNLDECITRITNTEKCLKELMELKANA-EL-EECRTLRS-C-QLEERVS-MEDEMNEMK-EGKFREKRI*RN-QSLQEIWDY
>3__chr8_122132112_122138216_1008
YS-L-EEIQTKGKEVENFEKNLDEYITGITNTEKCLKELTELKDKA-EL-EECRSLRS-C-QLEERIS-MEDEMNEMK-EGKFREKRIKRN-QSLQEISDY
>3__chr7_90973988_90980118_1009
YS-L-EEIQTKGKEVKNFEKNLDECITRITNREKCLKKLMELKAKP-EL-EECRSLRS-C-QLEERVS-MEDEMNEMK-EGKFREKRIKRN-QSLQEIWDY
>3__chr8_110940036_110946183_1010
YS-L-*EIQTKGKEVKNFEKNLDKCITRITNTEKCLKELTELKAKA-EL-EECRSLRS-R-QLEERVS-MEDEMNEMK-EGKFREKRIKRN-QSLQEIWDY
>3__chr8_24752977_24759122_1011
YA-L-EEIQTKGKEV*NFEKNLEECITRIINXEKCLKELMELKAKA-EL-EECRSLRS-C-QLEERVS-MEDEMNEMK-EGKFREKRIKRN-QSLQEIWDS
>3__chr8_36172318_36178453_1012
YS-L-EEIQTKGKEVKNFEKNLDECITRITNTEKCLKELMELKAKA-EL-EECRSLRS-C-QLVERVS-MEDEMNEMK-EGKFREKRIKRN-QSLQEIWDY
>3__chr8_49532324_49538482_1013
YS-L-EEIQTERKEVKNFEKNLDEYITRITNTEKCLKELMELKAKA-EL-EECRSLRS-C-QLEERVS-MEDEMNEMK-EGKFREKRXXRN-QSLQEIWDY
>3__chr8_56125016_56131115_1014
YS-L-EEI*TKGKEVKNFEKNLDEGITRITNTEKCLKERMKLKAKA-EL-EECRSLRS-C-QLEERVS-TEDEMNEMK-EGTFREKIIKRN-QSLQEIWDY
>3__chr8_34191993_34198138_1015
YS-L-EEIQTKGKEVKNFEKNLDECLTRITNTEKCLKGLMELKAKA-EL-EECRSLRS-C-QLEERVS-MEDEMNEMK-EGKFREKRIKRN-QSLQEIWDY
>3__chr8_54412765_54418926_1016
YS-L-EEIQTKGKEVKNFEKNLDECITRITNTEKCLKELMELKAKA-KL-EECRSLRS-C-QLEERVS-TEDEMNEMK-EGKFREKRIKRN-QSLQEIWDY
>3__chr7_62830278_62836406_1017
YS-L-EEIQTKGKEVKNFEKSLEECITRITNTEKCLKELMELKAKA-EL-EECRSLRS-R-QLEERVS-MEDEMNEMK-EGKFREKRIKRN-QSLQEIWDY
>3__chr8_1105292_1111435_1018
Y--L-EEIQTIGKEVKNFEKNLEECITRITNTEKCLKELMELKAKA-EL-EECRSPRS-C-QLEERVS-MEDEMNEMK-EGKFREKRIKRN-QSLQEIWDY
>3__chr8_136416813_136422966_1019
YS-L-EEIQTKGKEVKNFEKHLDECITRITNTEKCLKELVELKAKA-EL-EECRSLRS-C-QLEERVS-MEDEMNEMK-EGKFREKRIKRN-QSLQEIWDY
>3__chr7_32088021_32094151_1020
YS-L-EEIQTKGKEVKNFEKNLDECITRITNTEKCLKEXMKLKAKA-EL-EECRSLRS-C-QLEERVS-MEDEMNEMK-EGKFTEKRIKRN-QSLQEIWDY
>3__chr8_103214160_103220308_1021
YS-L-EEIQTKGKEVENFEKNLDECITRITNTEKCLKELMDLKAKA-EL-EECRSLRS-C-QLE*RVS-MEDEMNEMK-EGKFREKRIKRN-*SLQEIWDY
>3__chr8_103398345_103404495_1022
YS-L-EEIQTKGKEVENFEKNLDECITRITNTEKCLKELMELKAKA-EL-EECRSLRS-C-QLE*RVS-MEDEMNEMK-EEKFREKRIKRN-QSLQEIWDY
>3__chr7_87417389_87423530_1023
YS-L-EEIQIKGKEVENFEKNLDKCITRITNTEKCLKELMELKAKA-EL-EECRSLRS-C-QLEERVS-MEDEMNEMK---KFREKRIKRN-QSLQEIWDY
>3__chr7_36559100_36565257_1024
YS-L-EEIQTKGKEVENFEKNLDECITRITNTEKCLKELMELKAKA-EL-EECRSLRS-C-QLEERVS-MEDEMNEMK-EGKFREKRIKRN-QSLQEIWDY
>3__chr8_110011888_110017992_1025
YS-L-EDIQTKGKEVENFEKNLDECITRITNTEKCLKELMELKAKA-EL-EECRSLRS-W-QLEERVS-MEDEM-XMK-EGKFREKRIKRN-QSLQEIWDY
>3__chr7_91651007_91657128_1026
YS-L-EEIQTKGKEVENFEKNLDERITRINNTEKCLKELMELKAKA-GL-EECRTLRS-R-QLEERVS-MEDEMNEMK-EGKFREKRIKRN-QSLQEIWDY
>3__chr7_146256479_146262636_1027
YS-L-EEIPTKGKEVKNFEKNLDKSITRITNTEKCLKELMELKAKA-EL-EECRSLRS-C-QPEERVS-MEDEINEMK-EGKFREKRIKRN-QSLQEIWDY
>3__chr7_156394850_156400997_1028
YS-L-EEIQTKGKEVENFEKNLDECITRITNTAKCLKELMELKAKA-EL-EECRSLRS-C-QLEERVS-MEDEMNEMK-EGKFREKRIKRN-QSLQEIWDY
>3__chr7_16384263_16390290_1029
YS-V-EEIQAKGKEVKNFEKNLDECITRITNTEKCLKELMELKAKA-EL-EVCRSLRS-C-QLEERVS-MEDEMNEMK-EGKFREKRIKRN-QSLQEIWDY
>3__chr8_122499292_122505456_1030
YS-L-EEIQTKGKEVENFEKNLDVCITRITNTEKS*KELMELKAKA-EL-EECRSLRS-C-QLEERVS-MEDEMNEVK-EGKFREKRIKRN-QSLQEIWDY
>3__chr8_37436956_37443071_1031
YS-L-EEIQTKGKEVKNFEKNLDEYITRITNTEKCLKELMELKAKA-EL-EECRSLRS-C-QLEERVS-MEDEMNEMK-EQKFREKRIKRN-QSLQEICDY
>3__chr8_25568376_25574377_1032
YS-L-EEIQTKGKEVKNFEKNLDEXXTRITNIEKCLKELMELKAKA-EV-EECRSLRS-C-QLEEWVS-MEDEMNQMK-EGKFREKRIKRN-QSLQELWDY
>3__chr7_90943936_90950070_1033
Y--L-EEIQTKGREVKNFEKNLDECITRITNTDKCLKELMELKAKA-EL-EECRSLRS-H-QLEERVS-MEDEMNEMK-EGKFREKRIKRN-QSLQEIWDY
>3__chr8_48049497_48055540_1034
YS-L-EDIQTKGKEVENFEKNLKECITRITNTEKCLKELMELKTKA-EL-EECKSLRS-C-QLEERVS-MEDEMNEMK-EGKFREKRIKRN-QSLQEIWDY
>3__chr8_120537623_120543780_1035
DS-L-EEIQTKGKEVKNFEKNLEECITRITNTEKCLKELMELKTKA-EL-EECRSLRS-C-QLEERVS-MEDEMNEMK-EGKFREKRIKRN-QSLQEIWDY
>3__chr8_120555286_120561307_1036
YS-L-EDIQTKGKEVENFEKKLEECITRITNTEKCLKELMELKTKA-EL-EECRSLRS-C-QLEERVS-MEDEMNEMK-EGKFREKRIKRN-QSLQEIWDY
>3__chr7_37169473_37175621_1037
XX-L-EEIQTKGKEVKNFEKNLDECITRITNTEKYLKELMELKAKV-EL-EECRSLRS-C-QLEERIS-MEDEMNEMK-EGKFREKRIKRN-QSLQEIWDY
>3__chr7_3127706_3133850_1038
YS-L-EEIQTKGKEVENFEKNLDECITRITNTEKCLKELMELKAKX-EL-EECRSLRS-C-QLEERVS-MEDEMNEMK-EGKFREKRIKRN-QSLQEIWDY
>3__chr7_32714153_32720317_1039
YS-L-EEIQTKGKEVKNFAKNLDECVTRITNTEKCLKELMELKAKA-EL-EECRSLRS-C-QLEERVS-MEDEMNEMK-EGKFREKRIKRK-QSLQEIWDH
>3__chr7_23953316_23959461_1040
YS-L-EEIQTKGKEVKNFEKNLDECITRITNTEKCSKELM*LKAKA-EL-EECRSLRS-C-QQEERIS-MEDEMNEMK-EGKFREKRIKRN-QSLQEIWDY
>3__chr8_59445271_59451355_1041
YS-L-EEIQTKGKEVENFEKNLEECITRVTNTEKCLKELMELKTKA-EL-EECRSLRS-C-QLEERVS-MEDKVNEMK-EGKFREKRINRN-QSFQEIWDY
>3__chr8_24362089_24368212_1042
YS-L-EEIQTKGKEVKNFEKNLDECTTRITNTEKCLKELMELKAKA-EL-EECRSLRS-C-QLEERVS-MEDEMNEMK-EGKFREKRIKRN-QSLQEIWDY
>3__chr7_90856745_90862760_1043
YS-L-EDIQTKGREVENXEKNLEECITRITNTEKCLKEMMELKTKA-EL-EECRSLRS-C-QLEERVS-MEDEMNEMK-EGKFREKRIKRN-QSLQEIWDY
>3__chr8_119799144_119805273_1044
YS-L-EDIQTKGKEVENFEKKLEECITRITNTEKCLKELMELKAKA-EL-EECRSLRS-C-QLEERVS-MEDEMNEMK-EGKFREKRIKRN-QTLQEIWDY
>3__chr8_2235427_2241455_1045
YS-L-EEIQTKGKEVENYEKSLEECITRITNTENCLKELMEPKTKA-EL-KECRSLRS-C-QLVERVS-MEDEVNEMK-EGKFREKRIKRN-QSLQEIWDY
>3__chr7_51868663_51874679_1046
YS-L-EDIQTQGKEVENFEKNLEECITRITNTEKCLKELMELKTKA-EL-EECRSLRS-C-QLEERVS-MEDEMNEMK-EGKFREKRIKRN-QSLQEIWDY
>3__chr8_106870494_106876638_1047
Y--L-EEIKTKGKEVKIFEKNLDECITRITNTEKCLKELLELKAKA-EL-EECRSLRS-C-QLEERVS-MEDX--XMK-EGKFREKRIKRN-QSLQEIWDY
>3__chr7_45383632_45389652_1048
YS-L-EDIQTKGKEVENFEKDLEECITRITNTEKCLKELMELKTKA-EL-EECRSLRS-C-QLEERVS-MEDEMNEMK-EGKFREKRIKRN-QSLQEIWDY
>3__chr7_31625756_31631921_1049
Y--L-EEIQTKGKEVKNFEKNLDECITRITNTEKCLKELMELKAKA-EL-EECRSLRS-C-QLEERVS-MEDEMNEMK-EGKFREKRIKRN-QSLQEIWDY
>3__chr8_132716601_132722617_1050
YS-L-EDIQTKGKEVENFEKNLEECITRITNTEKCLKELMELKTKA-EL-EECRSLRS-R-QLEERVS-MEDEMNEMK-QGKFREKRIKRN-QSLQEIWDY
>3__chr7_31507342_31513367_1051
YS-L-EEIQTKGKEVENFEKNLEECITRITNTEKCLKELIELKTKA-EL-EECRSLRS-C-QLEERVS-MEDEMNEMK-EGKFREKRIKRN-QSLQEIWDY
>3__chr7_150034260_150040287_1052
YS-L-EDIQTEGREVENFEKSLEECITRITHTEKCLKELMELKTKA-EL-EECRSLRS-C-QLEERVS-MEDEMNEMK-EGKFKEKRIKRN-QSLQEI*DY
>3__chr8_119629958_119636108_1053
Y--L-EEIQTKGKEVKNFEKNLDECITRITNTEKCLKELMELKAKA-EL-EECRSLRS-C-QLEKRVS-MEDEMNEMK-EGKFREKRIKRN-QNLQEIWDY
>3__chr8_138116387_138122546_1054
Y--L-KEIQTKAKEVKNFXKNLDKCITRITITEKCLKELMELKAKA-EL-EECRSLRS-C-QLEERVS-MEDEMNKMK-EGKFREKRIKRN-QSLQEIWDY
>3__chr8_115244131_115250167_1055
YS-L-EEIQTKGKEVENFEKSLEECVTRITNTEKCLKELMELKTKA-EL-EECRSLRS-C-QLEERVS-MEDEANEMK-EGKFREKRIKRN-QSLQEIWDY
>3__chr8_129425070_129431102_1056
YS-L-EDSQTKGKEVENFEKNLEECITRITNTEKCLKELMELKAKA-EL-EECRSLRS-H-QLEERVS-MEDEVNEMK-EGKFREKRIKRN-QSLQEIWDY
>3__chr7_92809213_92815228_1057
YS-L-EDIQTKGKEVENFEKNLDECISRITNTEKCLKELMELKTKA-EL-EECRSLRS-C-QLEERVS-MEDEMNEMK-EGKFREKRIKRN-QSLQEIWDY
>3__chr7_18991221_18997217_1058
YS-L-EDIQTKGKEVENFEKNLEECITRITNTEKCLKELMELKTKA-EL-EECRSLRS-C-QLEERVS-MEDEINEMK-EGKFREKSIRRN-QSLQEIWDY
>3__chr7_88018299_88024311_1059
YS-L-ENTQTKGKEVENFEKNLEECITRITNTEKCLKELMELKTKA-EL-EECRSLRS-C-KLEERVS-MEDEMNEMK-EGKFREKGIKRN-QSLQEIWDH
>3__chr8_139124002_139130007_1060
YS-L-EDIQTKGKEVX--XKNLEECITRITNTEKCLKELMELKTKA-EL-EECRSLRS-C-QLEERVS-MEDEMNEMK-EGKFREKRIQRN-QSLQEIWDY
>3__chr8_127423013_127429024_1061
YS-L-EEIQTKGKEVENFEKNLDEWITRITNTEKCLKELMELKTKA-EL-EECRSLRS-C-QLEERVS-MEDEMNEMK-KGKFSEKRIKRN-QSLQEIWDY
>3__chr7_23327203_23333207_1062
YC-L-EEIQTKGKEVENFEKSLEECITRITNTQKCLKELMELKTKA-EL-EECRSLRS-C-QLEERVS-MEDEVNEMK-EGKFREKRIKRN-QSLQEIWDY
>3__chr8_58233755_58239768_1063
YS-L-EDI*TKGKEVENFEKNLEECITRITNTEKCLKELMQLKTKA-EL-EECRSLRS-C-QLEERVS-MEDEMNEMK-EGKFREKRIKRN-QSLQEIWDY
>3__chr7_45953544_45959544_1064
YS-L-EEVQTKGKEVGDFEKNLEECITRITNTEKCLKELMELKTKA-EL-EECRSLRS-C-QLEERVS-MEDEMNEMK-EGKFREKRIKRN-QSLQEIWDY
>3__chr8_31828670_31834691_1065
YS-L-EDIQIKGKEVENIEKHLEECITRITNTEKCLKELMELKTKA-EL-EECRSLKS-C-QLEERVS-MEDEMNEMK-EGKFREKRIKRN-QSLQEIWDY
>3__chr8_108971285_108977311_1066
YS-L-EDIQTKGKEVENFEKNLEECITRITNTEKCLKELMELKTKA-EL-EECRSLRS-C-QLEERVS-MEDEMNEMK-EGKFREKRIKRN-QSLQEIWDY
>3__chr8_27462827_27468869_1067
YS-L-EDIQTKGKEVENFEKNLEEYITRITNTEKCLKELMELKTKA-EL-EECRSLRS-C-QLEERVS-MEDEMNEVK-EGKFREKRIKRN-QSLQEIWDY
>3__chr8_57490335_57496365_1068
YS-L-EDIQTKGKEVENFEKSLEECITRITNTEKCLKELMELKTKA-EL-EECRSLRS-C-QLEERVS-IEDEMNEMK-EGKFREKKIKRN-QSLQEIWDY
>3__chr8_116834562_116840577_1069
YS-L-EDIQTKGKEVENFEKNLEECITRITNTEKCLKELMELKTKA-EL-EECRSLRS-C-QLEERVS-MEDEMNEMK-EGKFREKRIKRN-QSLQEIWDY
>3__chr7_8732496_8738523_1070
YS-L-EDIQTKGKEVENFEKNLEECITRIINTEKCLKELMELKTKA-EL-EECRSLRS-C-QLEERVS-IEDEMNEMK-EGKFREKTIKRK-QSLQEIWNY
>3__chr7_27508338_27514338_1071
YP-Q-EEIQTKGKEVENFEKSLEECITRITNTEKCLKELMELKTKA-EL-EECRSLRS-C-QLEERVS-MEDEVNEMK-EGKFREKRIKRN-QSLQEIWDY
>3__chr7_96047217_96053220_1072
YS-L-EDIQTKGKEVENFEKNLEECITRIINTEKCLKELMELKTKA-EL-EECRSLRS-C-QLEERVS-MEDEMNEMK-EGKFREKRIKRN-QSLQEIWDY
>3__chr8_21739178_21745197_1073
YS-L-EDIQTKGKEVENFEKHLEECITRITNTEKCLKELMELKTKA-EL-EECRSLRS-C-QLEERVS-MEDEMNEMK-EGKFREKRIKRN-QSLQEIWDY
>3__chr7_57108181_57114201_1074
YS-L-EDIQTKGKEVENFEKNLEECITTITNTEKCLKELMELKTKA-EL-EECRSLRS-C-QLEERVS-MEDEMNEMK-EGKFREKRRKRN-QSLQEIWDY
>3__chr7_62632096_62638120_1075
YS-L-EDIQTKGKEVENFEKNLEECITRITNTEKCLKELMELKTKA-EL-EECRSLRS-C-QLEERVS-MEDEMNEMK-EGKFREKRRKRN-QSLQEIWDY
>3__chr7_83516964_83522982_1076
YS-L-EDIQTKGKEVENFAKNLEECITRITNTEKCLKELMELKTKA-EL-EECRSLRS-C-QLEERVS-MEDEX--XK-EGKFREKRIKRN-QSLQEIWDY
>3__chr8_129826032_129832061_1077
YS-L-EDIQTKGKEVENFEKNLEECITRITNTEKCLKELTELKAKA-EL-EECRRLRS-C-QLEERVS-MEDEMNEMK-EGKFREKRIKRN-QSLQEIWDY
>3__chr8_14705097_14711123_1078
YS-L-EDIQTKGKEVENFEKNLEECITRITNTEKCLKELMELKTKA-EL-EERRSLRS-C-QLEERVS-VEDEMNEMK-EGKVREKRIKRN-QSLQEIWDY
>3__chr7_80180358_80186397_1079
YS-L-EDIQTKGKEVENFEKNLEECITRITNTEKCLKELMELKTKA-EL-EECRSLRS-C-QLEERVS-MEDEMNERK-EGKFREKRIKRN-QSLQEIWDY
>3__chr8_108322013_108328017_1080
YS-L-EDIQTKGKEVENFEKNLEECITRITNTEKCLKELMELKTKA-EL-EECRSLRS-C-QLEERVS-MEDEMNEMK-EGKFREKRIKRN-QSLQEI*DY
>3__chr8_115661784_115667776_1081
YS-L-EDIQTKGKEVENFEKNLEECITRINNTEKCLKELMELKTKA-EL-EECRSLRS-C-QLEERVS-M*DEMNEIK-EGKFREKRIKRN-QSLQEIWDY
>3__chr7_32470666_32476702_1082
YS-L-EETQTNGKEVKNCEKKLDEWITRITNAEKSLKELMELKAKA-EL-EECRSLRS-C-QLEERVS-MEDEMNEMK-EGKFREKRIKRN-QSLQEIWDY
>3__chr7_34912377_34918405_1083
YS-L-EDIQTKGKEVENFEKNLEECITRITNTEKCLKELMELKTKA-EL-EKCRSLRS-C-QLEERVS-MEDEMNEMK-EENFREKRIKRN-QSLQEIWDY
>3__chr7_8304226_8310295_1084
YS-L-EDIQTKGKEVENFEKNIEECTTRITNTEKCLKELMELKTKA-EL-EECRSLRS-C-QVEERVS-MEDEMNETK-EGKFREKRIKRN-QSLQEIWDY
>3__chr7_14319411_14325440_1085
YS-L-EDIQTKGKEVENFEKNLEECITRITNTEKCLKELMELKTKA-EL-EECRRLRS-C-QLEERVS-MEDEMNEMK-EGKFREKRIKRN-QSLQELRDY
>3__chr7_34206351_34212414_1086
YS-L-QDVQTKGKEVENFEKNLEECITRITNTEKCLKELMELKTKA-EL-EECRSLRS-C-QLEERVS-MEDEMNEIK-EGKFREKRIKRN-QSLQEIWDY
>3__chr7_37618169_37624200_1087
YS-L-EDIQTKGKEVENFEKNLEECITRITNTEKCLKELMELKTKA-EL-EECRSLRS-C-QLEERVS-MEDEMNEMK-EGKFREKRIKRN-QSLQEIWDY
>3__chr8_60243769_60249792_1088
YS-L-EDIQTKGKEVENFEKNLEECITRITNTEKCLKELMELKTKA-EL-EECRSLRS-C-QLEERVS-MEDEMNEMK-EGKFRERRIKRN-QSLQEIWDY
>3__chr7_95299217_95305240_1089
YS-L-EDIQTKGKEVENFEKNLEECITRITNTEKC*KELMELKTKT-EL-EECRSLRS-C-QLEERVS-MEDEMNEMK-EGKIREKRIKRN-QSLQEIWDY
>3__chr7_22534441_22540475_1090
YS-L-EDIQTKGKDVENFEKNLEECITRITNTDKCLKELMELKTKA-EL-DECTSLRS-C-QLEERVS-MEDEMNEMK-EGKFREKRIKRN-QSLQEIWDY
>3__chr7_76195739_76201766_1091
YS-L-EDIQTKGKEVENFEKN*EECITRITNTEKCLKELMELKTKA-EL-EECRSLRS-C-QLEERVS-MEDEMNEMK-EGKFREKRIKRN-QSLQEIWDY
>3__chr7_82491349_82497376_1092
YS-L-EDIQTKGKEVENFEKNLEECRIRITNTEKCLKELMELKTKA-EL-EECRSLRS-C-QLEERVS-MEDEMNEMK-EGKFREKRIKRN-QSLQEIWDY
>3__chrX_101332688_101338829_1093
FS-L-EDV*THCKEAKNLEKRLDKRLTRINSAEKNLNDLMELKTMA-EL-DACTSLSS-F-QVEERVS-IEDKVNKMK-EEKFREKRVQRN-QSLQEIWDY
>3__chrX_101715885_101722032_1094
FS-L-EEV*THPKEVKNLGKRLHECLTRITNAEKSLKDLMELKTMV-EL-EKCTSFSS-F-QLEERVS-IEDQMNEMK-EEKFREKRIKRN-QSLQEIWDY
>3__chrX_101372129_101378263_1095
YS-L-EEVQTTGKEVRNFEKKLDEWITRIINAEKSLKDLMELKTMA-EL-NECTRLSN-C-QLEERVS-MEDEMNHMK-EEKFREKRXKRN-QSLQETWDY
>3__chrX_101592073_101598205_1096
YS-L-EEVQTTGKEVRNFEKKLDEWITRIINAEKSLKDLMELKTMA-EL-NECTRLSN-C-QLEERVS-MEDEMNHMK-EEKFREKRXKRN-QSLQETWDY
>3__chr9_69101499_69107614_1097
CS-L-EEIQTKGKEVKNFEKNLEECISRITNKEKY*KELMELKAKA-EL-EECGSLRS-C-QLEERV*-MEEEMNEMK-EGKFREKIIK*N-QXLQEIWDY
>3__chr9_68278831_68284969_1098
YS-L-KELQTKGKEVENFEKNLDECITRITNTEKCLKDLMELKAKA-EL-EERRSLRS-C-*LEERVS-MEDEMNEMK-EGKFREKRIERN-QSLQEICDY
>3__chr9_100310381_100316502_1099
YS-L-EEIRTNGKEVKSFEKKLDEWITRITNAEKSLKDLMELKTKA-EL-DECTNLSS-C-QLEERVS-MEDEMNEMK-EEKFREKRIKRN-QSLQEIWDY
>3__chr9_1739541_1745665_1100
YS-I-EEILTKGKEVENLEKNLDECITRITNTEKCLKELMEMKAKA-EL-GECRSLRS-C-QLEVRVS-MEDEMNEMK-EGKFREKRIKRN-QSLQEIWDY
>3__chr8_91474791_91480934_1101
YS-L-EEIQTKGKEVKNFEENLDECITRITNTEKCLKELMAVKAKA-EL-EECRSLRS-C-QLXERVS-MEDEMNEMK-EGKFREKRIKGN-QSLQEIWDY
>3__chr8_90299535_90305708_1102
YS-L-EEIQTKGKEVENFEKNFDECITRVTNTEKCLKKLMELKXKA-EL-EECRSLRS-C-QLEERVS-MEDEMNEMK-EGKFREKRIKRN-QSLQEIWDY
>3__chr9_31046093_31052220_1103
YS-L-EAIQTKGKEVKNYEKNLDECITRITNTEKCLKELMELKAKA-EL-EECRSPRS-C-QLEERVS-MEDEMNEMK-EGKFRVKRIKRN-QSLQEIWDY
>3__chr9_15618036_15624185_1104
YS-L-EEIQTKGKEVENFEKNLDECXXRITNTEKCLKEVMELKAKA-EL-EECRSLRS-C-QLEERVS-IEDQMNEMK-EGKFREKRIKRN-QSLQEIWDY
>3__chr8_99731755_99737899_1105
YS-L-EEIQTKGKEVENFQKNLDECITRITNIEKCLKELMELKAKA-EL-EECRSLRS-C-QLEERVS-MEDX--XMK-EGKFREKRMKRN-QSLQEIWDY
>3__chr8_99775770_99781922_1106
YS-L-EEIQTKGKEVENFEKNLEECITRITNTEKCLKELMELKAKA-EL-EECRSLRS-C-QLEERVS-MEDEMNEMK-EGKFRXKRTKRN-QSLQEIWDY
>3__chr8_99820010_99826149_1107
YS-L-EEIQTKGKEVENFEKNLDECITRITNTEKCLKELMELKAKA-EL-EECRSLRS-C-QLEERVS-MEDEINEMK-EGKFRXKRTKRN-QSLQEIWDY
>3__chr9_30775048_30781207_1108
YP-L-EEIQTKGKEVENFEKNLDKCITRITKTERCLKELMELKANA-EL-EECRSLRS-C-QLEERVS-MEDEMNEMK-EGKFRQKRIKRN-QSLQEIWDY
>3__chr9_20092713_20098856_1109
YS-L-EEIQTKGKEVKNFKKNLEECITRITKTEKCLKELMELKAKA-EL-EECRSLSS-C-QLEERVS-MEDEMNEMK-EGKFREKIIKRN-QSLQEIWDY
>3__chr9_31922202_31928373_1110
YS-L-KEIQTKGKEVQKFQKNLHECITRITNTEKCLKELMELKAKA-EL-EECRSLRS-C-QLEERVS-MEDEMNEMK-EGKLREKRIKRN-QSLQEIWDY
>3__chr8_60956970_60963121_1111
YS-L-EEIQTKGKEVKXFEKNLDKCITRITNTEKCLKELMELKAKT-EL-EKCRSLRN-C-QLEERVS-MEDEMNEKK-EGKFREKRIKRN-QSLQEIWDY
>3__chr9_28979908_28986026_1112
YS-L-EEIQTKGKEVKNYHKNLDECITRITNTEKCLKELMELKAMA-EL-EECRSLRS-R-QLEERVS-MEDEMNEMK-EGKFREKRIKRN-QSLQEIWDY
>3__chr8_89935986_89942130_1113
YS-L-EEIQTKGKEVENFEKKLDKCITRITNTEKCLKEPMELKAKA-EL-EECRSLRS-C-QLEERVS-MEDEMNEMK-EGKFREKRIKRN-QSLQEI*DY
>3__chrX_100721669_100727825_1114
YS-L-EEIQTKGKEVENFEKNLDECMTRITNTEQCLKELMELKAKA-EL-EECRSLRS-C-QLEERVS-MEDEMNEMK-EGKFREKKIKRN-QSLQEIWDY
>3__chr9_105408386_105414538_1115
YS-L-EEIQTKGKEVENFEKNLNECITRITNTEKCLKELMELKTKA-EL-EECRSLRS-C-QLEERVS-MEDEMNEMK-EGKFREKRIKRN-QSLQEIWDY
>3__chr9_83237032_83243172_1116
YS-L-EEIQTKGKEVKNFVKNLDECITRITNTEKCLKELMELKAKA-EL-EECRSLRS-C-QLEERVS-MEDEMNEMK-EGKFREKRIKRN-QSLQEIWDY
>3__chrX_107406902_107413043_1117
YS-L-EEIQTKGKEVENFEKNLDESITRIINTEKCLKELMEMKAKA-EL-EECRSLRS-C-QLEERVS-MEDEMNEMK-EGKFREKRIKRN-QSLQEIWDY
>3__chr9_14860655_14866829_1118
YL-L-EEIQTKGKEVKNFKKNLDECVTRITNTEKCLKALMELKAKA-EL-EECRSLRS-C-QLEERVS-MEDEMNEMK-EGKFREKRIKGN-QSLQEIWDY
>3__chr8_81057067_81063222_1119
YS-L-EETQTKGKEVENFEKNLDECITRITNTEKCLKELTELKAKA-EL-EECRSLRS-C-QLEERVS-MEDEMNEMK-EGKFREKRIKRN-QSLQEIWDY
>3__chr9_77505837_77511983_1120
YS-L-EEIQTKGKEVENLEKNLD*CVTRITNTEKCLKEPMELKAKA-EL-EECRSLRS-C-QLEERIS-MEDEMNEMK-EAKFREKRIKRN-QSLQEIWDY
>3__chr9_99007247_99013408_1121
YS-L-EEIQTKGKEVKNFEKNLEECITRITNTEKCLKELMELKTKA-EL-KECRILRS-S-QLEERVS-MEDEMNEMK-EGKFREKRIKRN-QSLQGIWDY
>3__chr9_24214675_24220668_1122
YS-L-EDIQTKGK*VENFEKSLEECITRITNTEKCLKELMELKTKT-EL-EECRSLRS-C-QVEERVS-MEDEVNEMK-EGKVREKRIKRN-QSLQEIWDY
>3__chr8_71769969_71776128_1123
YS-L-EEIQTKGKEVKNFEKNLDKCITRITNTEXCLKELMELKAKA-EL-EECRRLRS-C-QLEERVS-MEDEMNEMK-EGKFREKRIKRN-QSLQEIWDY
>3__chrX_100852690_100858735_1124
YS-L-EDIQTKGKEVENLXKNLEECITRITNTEKCLKELMELKTKA-EL-EECRSLRS-C-QLEERVS-MEDEMNEMK-EGKFGEKRIKRN-QSLQEIWHF
>3__chr9_30096863_30102889_1125
YS-L-EDIQTKGKEVENFEEKLEECITRITNTEKYLKELMQLKTKA-EL-EECRSLRS-C-QLKERVS-MEDEMNEMK-EGKFREKRTKRN-QSLQEICDH
>3__chr8_85089661_85095655_1126
YS-L-EEIQTKGKEVENFEKNLDECITRITNTEKCLKELMELKVKA-EL-EECRSLRS-C-HLKERVS-MEDEMNEMK-EGKFREKRIKRN-QSLQEIWDN
>3__chr9_107291609_107297749_1127
YS-L-EEIQTKGKEVENFEKNLDECITRITNTEKCLKELMELKAKA-EL-EECRSLRS-C-QLEERVS-MEDEMNEMK-EGKFREKRIKRN-QSLQEIWDY
>3__chr9_32139072_32145111_1128
YS-L-EDIQTKGKEVENFEKNLEECITRITNTEKCLNQQMELKIKA-EL-EKCRSLRS-S-QLEERVS-IEDEKNEMK-EGKFR*KRIKRN-QSLQEIWDY
>3__chr8_61235476_61241630_1129
YS-L-EEIQTKGKEVENFEKNLEEYITRITNTEKCLKELIELKAKA-EL-EECRSLRS-C-QLEERVS-MEDEMNEMK-EGKFREKRIKRN-QSLQEIWDY
>3__chrX_102162044_102168200_1130
YS-L-EKIKTKGKEVKNFEKNLDECITRITNTEKCLKELMELKAKV-EL-EECRSLRS-C-QLEERVS-MEDQMNEMK-QEKFREKRIKRT-QSLQEIWDY
>3__chr9_95822445_95828598_1131
YS-L-EEIQTKGKEVKNFEKNLD*CITRITNTEKCLKELMELKAKA-EL-EECRSLRN-C-QLEERVS-MEDQMNEMK-EEKFREKRIKRN-QSLQEIWDY
>3__chr9_126812149_126818312_1132
YS-L-EEIQTKGKEVENFEKNLD*CITRITNTEKCLKELMELKAKA-EL-EECRSLRS-C-QLEERVS-MKDEMNEMK-EGKFREKRIKRN-QSLQEIWDY
>3__chrX_108774552_108780577_1133
YS-L-EDIQTKGKEVENFEKNLEECITRITNTEKCLKKLTELKAKA-EL-EECRSLRS-C-QLDERLS-MEDEMNEME-EXKFREKRIKRN-QSLQEIWDY
>3__chr8_62920110_62926269_1134
YS-L-EEIQTKVKEVENFEKNLEECITRITNTEKCLTELMELKAKA-EL-EECRRLKS-C-QLEERVS-MEDEMNEMK-EGKFRXKRIKMK-QSLQETWDY
>3__chr9_34751696_34757851_1135
YS-L-EEIQTKGKXVKNFAKNLDECITRITNTEKCLKELMELKAKA-EL-EECRSLRS-*-HLEEKVS-MEDEMNEMK-EGKFREKRIKRN-*SLQEIWDY
>3__chr9_34835596_34841750_1136
YS-L-EEIQNKDKEVENFEKNLDKCITRITNTEKCLKELMELKAKA-EL-EECRSLRS-*-QLEERVS-MEDEMNEMK-EGKFREKRIKRN-QSLQEIWDY
>3__chr8_63069416_63075440_1137
YS-L-EDIQTKGKEVENFEKNLXEYITRITNRDKCLKELMELKTKA-EL-KECRGLRS-C-QLEERVS-MEDEMNEMK-EGKFREKRIKRN-QSLQEIWDY
>3__chr8_69534590_69540767_1138
YS-L-EEIQTKGKELKNFXKNLDECITRITNTEKCLKELMELKAKA-EL-EECRSLRS-C-QLEESVS-MEDEMNEMK-EGKFREKRIKRN-QSLQEIWDY
>3__chr9_26239769_26245793_1139
YS-L-EDIQTKGKEVENFEKNLEECITSITNTEKCLKEMMELKTKA-EL-EECRSLRS-C-QLKERVS-MEDEMNEMK-EGKFREKRIKRN-QSLQEIWDY
>3__chr9_1559028_1565045_1140
YS-L-EDIQTKGKEVENFEKYLEECVTRITNTEKCLKELMELKTKA-EL-EECRSLRS-C-QLEERVS-MEDEMNEMK-EGKFREKRIKRN-QSLQEIWDY
>3__chr9_18634385_18640542_1141
HS-L-EEIQTKGKEVENFEKNLDKCITRITNTEKCLKELMELKAKA-EL-GECRSLRS-C-QLEERLS-REDEMNEMK-ERKFREKRIKRN-QSLQEIWDY
>3__chr8_79425298_79431450_1142
YS-L-EEIQTKGKEVKNFEKN*DECITRITNTEKCLKELMELKAKA-EL-EECRSLRS-C-QLEERVS-MEDEMNEMK-EGKFREKRIKRN-QSLQEIWDY
>3__chr8_92972767_92978765_1143
YS-L-EDIRTKGKEVQNFEKNLEECITRITNTEKCLKELMELKTKA-EL-EECRSLRS-C-QLEERIS-MEDEVNEMK-EGKF*EKRIKRN-QSLQEIWDY
>3__chr8_98670990_98677130_1144
YP-L-EEIQTKGKEVENFEKNLDECITRITNTEKCLKELMELNAKA-EL-EECRSLRS-C-QLEERVS-MEDEMNEMK-EGKFREKRIKRN-QSLQEIWDY
>3__chr8_92874956_92880972_1145
YS-L-EDIQTKGKEVENFEKNLEECTTRITNTEKCLKELMELKTKA-EL-EECRSLRS-C-QLEERVS-MEDEMNEMK-EGKFREKRIKRN-QSLQEIWDY
>3__chr9_30529474_30535463_1146
YS-L-EDIQTKGKEVENFEKSLEECITRITNTEKCLKELMELKTKA-EL-EECRSLRS-C-QWEERVS-MEDEVNEMK-EGKFREKRIKRN-QSLQEIWDY
>3__chr8_65315209_65321251_1147
YS-L-EDIQTKGKEVENVEKNLEECITRITNTEK*LKELMELKTKA-EL-EECRSLRS-C-QLEERVS-MEDEMNEMK-EGKFREKRIKRN-QSLQEIWDY
>3__chr9_98599109_98605288_1148
YS-V-EEIQTKGKEVENFEKNLDKCITRITNTEKCLKELMELKAKA-EL-EECRSLRS-C-QLEERVS-MEDEMNEMK-EGKFRXKRIKRN-QSLQEIWDY
>3__chr9_18829035_18835182_1149
YS-L-EEIQTKGKEVENFEKNLHECITRITNTEKCLKELMELKAKA-EL-EECRSLRS-C-QLEERVS-IEDQMNEMK-EGKFREKRIKRN-QSLQEIWDY
>3__chr8_68664691_68670825_1150
YS-L-EEIQTKGKEVENFEKNLDKCITRITNIEKCLKELMELKAKA-EL-EECRSLRS-C-QLEERVS-MEDEX-XMK-EGKFREKRIKRN-QSLQEIWDY
>3__chr9_77007365_77013391_1151
YS-L-EDIQTKGKEVENFKKKLEECITRITNTEKCLKELMELKTKA-EL-EECRSLRS-C-QLEEKVS-MEDEMNEMK-EGKFRDKRIKRN-QSLQEIWDY
>3__chr8_97819864_97825907_1152
YS-L-EDIQTKGKEVENFEKNLEECITRITNTEKCLKELMELKTKA-EL-EECRSLRS-C-QLEERVS-MEDEMNEMK-EGKFREKRIKRN-QSLQEIWDY
>3__chr8_69818143_69824187_1153
YS-L-EDIQTKGKEVENFEKNLEECITRITNTEKCLKELMELKTKA-EL-EECRSLRS-C-QLEERVS-MEDEMNEMK-EGKFREKRIKRN-QSLQEIWDY
>3__chr8_70426175_70432223_1154
YS-L-EDIQTKGKEVENFEKNLEECITRITNTEKCLKELMELKSKA-EL-EEGRSLRS-C-QLEERVS-MEDETNEMK-EGKFREKRIKRN-QSLQEIWDY
>3__chr9_124392245_124398270_1155
YS-L-EXIQNKGKEVENFEKNLEECITRITNTEKCLKELMELKAKA-KL-EECRSLRS-C-QLEERVS-MEDEMNEMK-EGKFREKRIKRN-QSLHEIWDY
>3__chr9_6167206_6173226_1156
YS-L-DDIQTKGKEVENFEKNLEECITRIINTEKCLKELMELKTKA-EL-EECRSLRS-C-QLEERVS-MEDEMNEMK-EGKFREKRIKRN-QSLQEIWDY
>3__chr9_103092904_103099059_1157
YS-L-EEIQIKGKEVENFEKNVDEYITRITNTEKCLKELMELQAKA-EL-EECRSLRS-R-QLEERVS-MENEMNEMK-EGKFREKRIKRN-QSLQEIWDY
>3__chr9_17529560_17535578_1158
YS-L-EEIQNKGKEVEKFEKNLEERITRITNTEKCLKELMELKTKA-EL-EECRSLSS-C-QLEERVS-MEDKMNEMK-EGKFREKRIKRN-QSHQEIWDY
>3__chr8_98120893_98127037_1159
YS-L-EEIQTKGKEAKNFEKNLDECITRMTNTEKCLKELMELKAKA-EL-EECRSLRS-C-QLEERVS-MEDEMNEMK-EGIFREKRIKRN-QSLQEIGDY
>3__chr9_25060955_25066966_1160
YS-I-EDIQTKGKEVENFEKNLEECITRITNTEKCLKELMELKTKA-EL-EECRSLRS-C-QLEERVS-MEDEMNEMK-EGKFREKRIKRN-QSLQEIWDY
>3__chr9_32215046_32221057_1161
YS-L-EDIQTKGKEVENFEKNLE*CITRITNTEKCLKELMELKTKV-EL-EECRSLRS-C-QLEERVS-MEDEMNEMK-EGKFREKRIKRN-QSLQEIWDY
>3__chr9_93884343_93890501_1162
YS-L-EEIQTKGKEVKNFEKNLDECITRITNTEKCLKELMELKAKA-EL-EECRSLRS-C-QLEERVS-MEDEMNEMK-EGKFREKRIKRN-QSLQEIWDY
>3__chr9_18701232_18707228_1163
YS-L-EDIQTKGKEVENFEKDLEECITRITNTEKCLKELMELKTKA-EL-EECRSLRS-C-QLEERVS-MEDEMNEMK-EGKFREERIKRN-QSLQEIWDY
>3__chr9_129649_135712_1164
YS-L-EDIQTKGKEVENFEKNLEECITRITNTEKCLKELMELKTKA-EL-EECRSLRS-C-QLEERVS-MEDEMNEMK-EGKFREKRIKRN-QSLQEIWDY
>3__chr9_42680268_42686340_1165
YS-L-EDIQTKGKEVENFGKNFEECITRITNTEKCLKELMELKTKA-EL-EECRSLRS-C-QLEERVS-MEDEMNEMK-EGKFREKRIKRN-QSLQEIWDY
>3__chr9_69690441_69696513_1166
YS-L-EDIQTKGKEVENFGKNFEECITRITNTEKCLKELMELKTKA-EL-EECRSLRS-C-QLEERVS-MEDEMNEMK-EGKFREKRIKRN-QSLQEIWDY
>3__chr9_69489530_69495604_1167
YS-L-EDIQTKGKEVENFEKNFEECITRITNTEKCLKELMELKTKA-EL-EECRSLRS-C-QLEERVS-MEDEMNEMK-EGKFREKRIKRN-QSLQEIWDY
>3__chr9_68513008_68519043_1168
YS-L-EDIQTKGKEVENFEKNLEECITRITNTEKCLKELMELKTKA-EL-EECRSLRS-C-QLEERVS-MEDEMNEMK-EGKFREKRIKRN-QSLQEIWDY
>3__chr9_70080063_70086099_1169
YS-L-EDIQTKGKEVENFEKNLEECITRITNTEKCLKELMELKTKA-EL-EECRSLRS-C-QLEERVS-MEDEMNEMK-EGKFREKRIKRN-QSLQEIWDY
>3__chr9_103949848_103955867_1170
YS-L-EDIQTKGKEVENFEKNLEECITRITNTEKCLKELMELKTKA-EL-EECRSLRS-C-QLEERVS-MEDEMNEMK-EGKFREKRIKRN-QSLQEIWDY
>3__chr8_88304575_88310620_1171
YS-L-EDIQTKGKEVENFEKNLEECITRITNTEKCLKELMELKTKA-EL-EECRSLRS-C-QLEERVS-MENEMNEMK-EGKFREKRIKRN-QSLQEIWDY
>3__chr9_104020013_104026027_1172
YS-L-EDIQTKGKEVENFEKNLEECITRITNTEKCLKELMELKTKA-EL-EECRSLRS-C-QLEERVS-MEDEMNEMK-EGKFREKRIKRN-QSLQEIWDY
>3__chr8_82400645_82406670_1173
YS-L-EDIQTKGKEVENFEKNLEECITRITNTEKCLKELMELKTKA-EL-EECRSLRS-H-QLEERVS-MEDEMNEMK-EGKFREKRIKRN-QSLQEIWDY
>3__chr8_99665502_99671526_1174
YS-L-EDIQTKGKEVENFEKNLEECITRITNTEKCLKELMELKTKA-EL-EECRSLRS-C-QLEERVS-MEDEMSEMK-EGKFREKRIKGN-QSLQEIWDY
>3__chrX_104927556_104933572_1175
YS-L-EDIQTKGKEVENFKKNLEECITRITNTEKCLKELMELKTKA-EL-EECRSLRS-C-QLEERVS-MEDEMKEMK-EGKFREKRIKRN-QSLQEIWDY
>3__chr8_62190489_62196507_1176
YS-L-EDIQTKGKEVENFEKNLEECITRITNTDKCLKELMELKTKA-EL-EECRSLRS-C-QLEERVS-MEDEMNEMK-EGKFREKRIKRN-QSLQEIWNY
>3__chr9_84556581_84562601_1177
YS-L-EDIQTKGKEVENFEKNLEECITRITNTEKCLKELMELKTKA-EL-EECRSLRS-C-QLEERVS-MEDEMNEMK-EGKYREKRIKRN-QSLQEIWDY
>3__chr9_93027655_93033671_1178
YS-L-EDIQTKGKEVENFEKNLEECITRITNTEKCLKELMELKTKA-EL-EECRSLRS-C-QLEEKVS-MEDEMNEMK-EGKFREKRXKXN-QSLQEIWDY
>3__chr8_70093794_70099939_1179
YS-L-EDIQTKGKEVENFEKNLEE*ITRITNTEKCLKELMELKTKA-EL-EECRSLRS-C-QLKERVS-MEDEMNEMK-EGKFREKRIKRN-QSLQEIWDY
>3__chr8_87667683_87673710_1180
YS-L-EDIQTKGKEVENFEKNLEECITRITNTEKCLKELMELKTKA-EL-EECRSLRS-C-QLEERVS-MEDEMNEMK-EGKFREKRIKRN-QSLEEIWDY
>3__chr9_9921214_9927237_1181
YS-L-EDIQTKGKEVENFEKNLEECITRITNTEKCLKELMELKTKA-EL-EECRSLRS-C-QLEERVS-MEDEMNEMK-EGKFREKRIKRN-QSLQEIWDY
>3__chr8_85690361_85696413_1182
YS-L-EDIQTKGKEVENFENNLEECITRITNTEKCLKELMELQTKA-EL-EECRSLRS-C-QLEERVS-MEDEMNEMK-EGKFREKVIKRN-QSLQEIWDY
>3__chr9_86876401_86882413_1183
YS-L-EDIQTKGKEVENFEKNLEECITRVTNTEKCLKELMERKTKX-EL-EECRSLRS-C-QLEERVX-MEDEMNEMK-EGKFREKRIKRN-QSLQEIWDY
>3__chr9_88846618_88852635_1184
YS-L-EDIQTKGKEVENFEKNLEECITRITNTEKCLKELMELKTKA-EL-EECRSLRS-Y-QLEERVS-MGDEMNEMK-EGKFREKRMKRN-QSLQEIWDY
>3__chr8_75669026_75675042_1185
YS-L-EDIQTKGKEVENFEKNLEECITRITNTEKCLKELMELKTKA-EL-EECRSLRS-C-QLEERVS-VEDEMNEMK-EGKFREKRIKRN-QSLQEIWDY
>3__chr9_12323995_12330033_1186
YS-L-EDIQTKGKEVENFEKNLEECITRITNIEKCLKELMELKTKA-EL-EECRSLRS-C-QLEERVS-MENEMNEMK-EGKFREKRIKSN-QSLQEIWDY
>3__chr9_80982014_80988018_1187
YS-L-EDIQTKGKELENFEKNLEECITRITNTEKCLKKLMELKTKA-EL-EECRSLRS-C-QLEERVS-MEDEMNEMK-EGKFREKRIKRN-QSLQEIWNY
>3__chr8_82502002_82508022_1188
YS-L-EDVQTKGKEVENFEKNLEECITRITNTEKCLKELMELKTKA-EL-EECRSLRS-C-QLEERVS-MEDEMNEMK-EGKFREKRIKRN-QSLQEIWDY
>3__chr8_92273249_92279272_1189
YS-L-EDIQTKGKEVENFEKNLEECITRITNTEKCLKELMELKTKA-EL-EECRSLRS-C-QLEERVS-MEDEMNEMK-EGKFREKRIKRN-QTLQEIWDY
>3__chr9_4595800_4601811_1190
YS-L-EDIQTKGKEAENFEKNLEECITRIINTEKCLKELMELKTKA-EL-EECRSLRS-C-QLEERVS-MEDEMNEMK-EGKFREKRIKIN-QSLQEIWDY
>3__chr9_81243708_81249712_1191
YS-L-EDIQIKGKEVENFEKNLEECITRITNTEKCLKELMELKTKA-EL-EECRSLRS-C-QLEESVS-MEDEMNEMK-EGKFRXKRIKRN-QSLQEILHY
>3__chr9_81299245_81305315_1192
YS-L-EDIQTKGKEVENFEKNLEECITRITNTEKCLKELMELKTKA-EL-EECRSLRS-C-QLEERVS-MEDEMNEMK-EGKFREKRIKRN-QSLQEIWDY
>3__chrX_56498358_56504406_1193
*S-L-EEV*THGKEVKNLEKKLDEWLTRITNAEKSLKDLMD*KTIA-KL-NECTSLSS-F-QVEERVS-MENQMNEMK-X-KFREKRIKRN-QGLQEIWDY
>3__chrX_61691632_61697796_1194
YS-L-EEIPTKGKEVKNFEKNLDEGITRITNSEKCLKELMEMKAKA-EL-EECRNPMS-C-QLEERVS-MEDEMNEMK-EGKFREKRIKRN-QSLREIWDY
>3__chrX_75797083_75803208_1195
YP-L-EEIQTKGKEVENFEKNLDECITRITNREKCLKELMELKAKA-EL-EECRSPWS-C-QLEEGVS-MEDEMNEMK-EGKFREKRIKRN-QSLQEIWDY
>3__chrX_76061186_76067328_1196
ES-P-EEIQTKGKEVKNFEKN*DDCITRITNTEKCLKEPMELKAKA-EL-EECRSLRS-C-QLEERVS-MEDEMNEMK-EGNFREKGIKRN-QSLQEI*DY
>3__chrX_56679167_56685321_1197
YF-L-EEIQTKGKEVENIEKNLDECITRINNTEKCLKELRKLKAKV-EL-EE*RSLRS-C-QLEERVS-MEDEMNEMK-EGKLREKRIKRN-QSLQET*DY
>3__chrX_63680422_63686538_1198
YS-L-EEIQTKGKEVENFEKNLDKCITRITNTEKCLKELMELKAKA-EL-EECRSLRS-C-QLEEKVS-MEDEMNETK-EGKFREKRVKRN-QSLQEIWDS
>3__chrX_65823561_65829696_1199
YS-L-EEIQTKGKEVENFEKNLDESITRITNTEKCLKELMELKAKA-EL-EECRSLRS-C-QLEERVS-MEDEMNEMK-*GKFREKRIKRN-QSLQEIWDY
>3__chrX_55888919_55895075_1200
NS-R-EEIQTKGKEVENFEKNLDECITRITNTEKCLKELMELKTKA-EL-EECRSLRS-C-QLEERAS-MEDEMNETK-EGNFREKRIKRN-KSLQEIWDY
>3__chrX_64294380_64300527_1201
YS-L-EEIQTKGKEVKNFEKNLDECITRITNTEKCLKELMELKAKT-EL-EECRSLRS-C-QLEERVS-MKDEMNEMK-EGKFREKRIKSN-QSLQEIRDF
>3__chrX_57751688_57757811_1202
YS-L-EEIQSKGKEVKXFEKNLDECITGITRTEKCLKELMELKAKA-EL-EECRILRS-C-QLEERVS-MQDEMNEMK-EGKFREKRIKRN-QSLQEIWNY
>3__chrX_56227039_56233188_1203
YS-L-EEIQTKGKEVKNFEKNLDECITRKIKTEKWLKQRMELKAKT-EL-EECRNLRS-Q-QLEERVS-IEDEMNEMK-KGKFREKRIKRN-QSLQEIWDN
>3__chrX_72196228_72202375_1204
YS-L-EEIQTKGKEVENFQKKLDEYITRITNTEKCLKELMELKAKA-EL-EECRSLRS-C-QLEERVS-MEDEMNEMK-EGKFREKRIKRN-QSLQEIWDY
>3__chrX_63633815_63639838_1205
YS-L-EDIQTKGK*VENLEKNSEECITRITNIGKCLKELMELNTKA-EL-EECRSLRS-C-QLEERVL-MEDEMNEIK-EGKFREKRIKRN-QSLQEIWDY
>3__chrX_74697831_74703863_1206
YS-L-EDIQTKGKEVENFEKSLEECITRITNTEKCLKELMELKTKA-EL-KECRRLRS-C-QLEERVS-MEDEVNEMK-EVKFREKRIKRN-QSLQEIWDY
>3__chrX_56368124_56374297_1207
YS-L-EEIQTKGKEVENFEKNLDECITRITNTEKHLKSLMELKAKA-EL-EECRILRS-H-QPEERVS-MEDEMNELK-EGKFREKRIKIN-QSLQEIWDY
>3__chrX_75424801_75430818_1208
YS-L-EEIQTKGKEDENFEKSLEECIARITNTEKCLKELMELKTKA-EL-EECRSLRS-C-QWEERLS-MEDEMNEMK-EGKFREKRIKRN-QSLQEIWDY
>3__chrX_62975248_62981395_1209
YS-L-EEIPTKGKEVKNFEKNLDECITRITNTEKFLKELMELKAKA-EL-EECRSLRS-C-QLEERVS-MEDEMNEIK-QGKFREKRIKRN-QSLQEIWDY
>3__chrX_56624678_56630830_1210
*S-L-EEIQTKGKEVEXFEKNLDKCITRITNTEKCLKELMELKAKA-EL-EECRSLRS-C-QLEERVS-MEDEMNEMK-EGKFREKRIKRN-KSLQEIWDY
>3__chrX_153820505_153826650_1211
YS-L-EEVRTNGKEVINFEKKLDEWTTRITNAEKWLKDLMELKTTA-EL-DECTSLSN-C-QLEERVS-MEDEMNKMK-EDKFREKRIKRN-RSLQEIRDY
>3__chrX_61653299_61659320_1212
YS-L-EDIQTKGKEVENFEKNLEECITRITNTEKCLKELMELKTKA-DL-EECRSLRS-C-QLEERVS-MEDEMNEMK-EGKFREKRIKRN-QSLQEIWDY
>3__chrX_72168247_72174400_1213
YS-L-EEIQTKGKEVKNFQKNLDECINRITNTEKCLKELMELKAKA-EL-EECRSLRS-C-QLEERVS-MEDEMNEMK-EGKFREKRIKRN-QSLQEIWDY
>3__chrX_115092182_115098200_1214
YS-L-EEIQTKGKEVKNFEKNLDECITRITNTEKCLKELMELKAKA-EL-EECRSLRS-C-QLEERVS-MEDEMNEMK-EGKFREKRIKRN-QSLQEIWDY
>3__chrX_55724312_55730341_1215
YS-L-VDIQTKGKEDENFEKSLEQCKARITNTEKSLKEQMELKTKA-EL-EECRSLRS-C-QLEERVS-MEDEMNEMK-EGKFREKRIKKN-QSLQEIWDY
>3__chrX_64360988_64367152_1216
YS-L-KEIQTKGKEVKNFEKNLDKCITRITNTEKSLKEVMELKAKA-EL-EECRSLRS-C-QLEERVS-MEDEMNEMK-EGKFREKRTKRN-QSLQEIWDF
>3__chrX_51719202_51725363_1217
YS-L-EEIQTNGKEVENLEKNLDECITGITNTEKCLKELMELKAKA-EL-EECRSLRS-C-QLKEKVS-MEDEMNEMK-EGKFREKRIKRN-QSLQEIWDY
>3__chrX_75205022_75211054_1218
YS-L-EDFQTKCKEVENFEKNLEECITRITNTEKCLKELMELKTKA-EL-EECRNLRS-C-QLQERVS-MEDEMNKMK-EGKFREKRMKRN-QSIQEI*DY
>3__chrX_63268484_63274512_1219
YS-L-EEIQTKGKEVENFEKNSEECITRITNTEKCLKELMELNTKA-EL-EECRSLRS-C-QLEERVS-MEDEMNEMK-EGKFREKRIKRN-QSLQEIWDY
>3__chrX_116845438_116851583_1220
YS-L-EEIQTKGKEVENFAKNLDECITRITNTEKCLXELMELKAKA-EI-EECRSLRS-C-QLEERVS-MEDEMNEMK-EGKFREKRIKRN-QSLQEIWDY
>3__chrX_74368498_74374521_1221
YS-L-EDIQTKGKEVENFEKN*EECITRITNTEKCLKELMELRTKA-QL-EECRSPRS-C-QLEERVS-MEDEMNEMK-EGKFREKRIKRN-QSLQEI*DY
>3__chrX_51271908_51277936_1222
YS-L-EDIQTKGNEVENFEKNLEECITRITNAEKCLKELMELKTKA-EL-EECRSLRS-C-QLEERVS-MEDEMNEMK-EGKFREKRIKRK-QTLQEIWDY
>3__chrX_69700982_69707128_1223
YS-L-EEIQTKGKEVENFEKNLDEYITRITNTEKCLKELMELKAKA-EL-EECRSLRS-C-QLEERVS-MEDEMNEMK-EGKFREERIKRN-QSLQEIWDY
>3__chrX_120492734_120498896_1224
YS-L-EEIQIKGKEVKNFEKNLGECITRITNTEKSLKELMQLKAKA-EL-EKCRSLRS-C-QLEERVS-MEDEMSEMK-EGKFREKRIKRN-QSLQEIWDY
>3__chrX_51291133_51297186_1225
YS-L-EDIQTKGNEVENVXKNLKECITRITNTEKCLKEMLELKTKA-EL-EECRRLRS-C-XLEERVS-MEDEMNEMK-EGKFREKRIKRN-QSLQEIWDY
>3__chrX_114221256_114227430_1226
YS-L-EEIQTNGKEVKNCXKKLDKWITRITNAEKSLKELMELKAKA-EL-EECRSLRS-C-QLEESVS-MEDEMNEMK-DGKFREKRIKRN-QSLQEIWDY
>3__chrX_135984548_135990694_1227
YS-L-EEIQTKRKEVEXFEKNLDECITRITNTEKCLKELMELKAKA-EL-EECRSLRS-C-QLEERIS-MEDQMNEMK-EGKFREKRIKRN-QSLQEIWDY
>3__chrX_116775128_116781322_1228
YP-L-EEIQTKGKEVENFAKNLEECITRITNTEKCLKERMELKTKA-EL-DECRSLRS-C-QLEERVS-MEDEMNEMK-EGKFREKRIKR--QSLQEIWDY
>3__chrX_154304830_154311002_1229
YS-L-EEIQTKGKEGKNFEKNLDECITRIPNTEKCLKELTELKAKA-EL-EECRSLRS-C-HLEERVS-MEDEMNEMK-EGKFREKRIKRN-QSLQEIWDY
>3__chrX_123544102_123550233_1230
YS-L-EEIKTKGKEVENFEKNLEECVTRITNTEKCLKELMELKXKA-EL-EECRSLRS-C-QLEERVS-MEDEMNEMK-EGKFREKRIKRN-QSLQEIWDY
>3__chrX_123713025_123719173_1231
YS-L-EEIQTKGKEVKNFEKNLDECITRITNTEKCLKELMELKAKA-EL-EECRSLRS-C-QLE*RVS-MEDEMNEMK-EGKFREKKIKRN-QSLQEIWDY
>3__chrX_154079098_154085240_1232
YS-L-EEIQTKGKEVKNFEKNLDECITKITNTQTCLKELMELKAKS-EL-EECRSLRS-C-QLEERVS-MEDEMNEXK-EGKFREKRIKRN-QGLQEIWDY
>3__chrX_154450709_154456848_1233
YS-L-EEIQTKGKEVKNFEKNLDECITRITNTEKCLKELMELKAKA-EL-EECRSLRS-C-HLEERVS-IEDEMNEMK-EGKFREKRIKRN-QSLQEIWDY
>3__chrX_113841249_113847391_1234
YS-L-EEIQTKXKEVKNFEKNLDECITRITNTEKSLKELMELKAKA-EL-EECRSLRS-C-QLEERVS-MEDEMNEMK-EGKFREKRIKRN-QSLQEIWDY
>3__chrX_66763207_66769228_1235
YS-L-EDIQTKGKEVENFEKNLEECITRITNTEKCLKELMELKTKA-EL-EECRNLRS-C-QLEERVS-MEDEMNEMK-EGNFREKRIKRN-QSLQEIWDY
>3__chrX_115204483_115210621_1236
NS-L-EEIQTKGKEVKNFEKNLDECVTRITNTEKCLKELMELKAKA-EL-EECRSLRS-C-QLEERVS-MEDEMNEMK-EGKFREKRIKRN-QSLQEIWDY
>3__chrX_32658937_32664967_1237
YS-L-EDIQTKGKEVENFEKHLEECISRITITEKCLKELMELKTKA-EV-EECRSLRS-C-QLEERVS-MEDEINEMN-EGKFRGKRIKRN-QSLQEIWDY
>3__chrX_42333880_42340005_1238
YS-L-EEIQTKGKEVENFEKNLDECITRITNTEKCLKELMELKAKA-EL-EECRSLRS-C-QLEERVS-MEDQMNEMK-EGKFREKRIKRN-QSLQEMWDY
>3__chrX_72647576_72653635_1239
YF-L-EDIQTKGKEVENFEKNLEECITRITNTEKCLKELMELKTKA-EL-EECRSLRS-C-QLEERVS-MEDEMNEMK-EGKFREKRIKXN-QSLQEIWDY
>3__chrX_138898830_138904988_1240
NS-L-EEIQTKGKEVENFEKNLDECITRITNTEKCLKELMELKAKA-EL-EVCRSLRS-C-QLEERVS-MEDEMNEMK-EGKFREKRIKRN-QSLQEMWDY
>3__chrX_29909769_29915923_1241
YS-L-EEIQTKGKEVENFEKNLDKCITRITNTEKCLKELMELKAKA-EL-EECRSLRS-C-QLEERVS-MEDEMNEMK-EGKFREKRIKRN-QSLQEIWDY
>3__chrX_67872818_67878965_1242
YS-L-EEIQTKGKEVENFEKNLDEYITRITNTEKCLKELMELKAKA-EL-EECRSLRS-C-QLEERVS-MEDEMNEMK-EGKFREKRLKRN-QSLQEIWDY
>3__chrX_36157651_36163803_1243
YS-L-EEIQTKGKEVENFEKNLNECKTRKTNTEKCLKELMELKAKA-EL-EEWRSLRS-C-QLEERVS-MEDEMNEMK-EGKFREKRIKRN-QSLQEIWDY
>3__chrX_109735713_109741752_1244
YS-L-EDIQTKGKEVENFEKNL*ECITRITNTEKCLKELMELKTMA-EL-EECRSLRS-C-QLEERVS-MEDEMNEMK-EGKFREKRIKRN-QSLQEIWDY
>3__chrX_51021695_51027764_1245
Y--L-EEIQTKGKEVKNFEKNLDECITRITNTEKCLKDLTELKAKA-EL-EECRSLRS-C-KLEERVS-MEVEMNEMK-EGKFREKRXKRN-QSLQEIWEI
>3__chrX_37372621_37378766_1246
YP-L-EEIQTKGKEVKNFEKNLDECITRIT---------XELKAKA-EL-EECRSLRN-C-QLEERVS-MEDEMNEMK-EGKFREKRIKKN-QSLQEISDY
>3__chrX_127694397_127700549_1247
YS-L-EEIQTKGKEVENFEKNLDECITRITNTEKCLKELMELKAKA-EL-EECKSLRS-C-QLEERVS-MEDELNEMK-EGKFREKRMKRN-QSLQEIWDY
>3__chrX_116278683_116284812_1248
XX-L-EEIQTKGKEVKNFEKNLDECITRITNTEKCLKELMELKAKA-EL-EECRSLRS-C-QLGERVS-MEDEMNEMK-EGKFREKRIKRN-QSLQEIWDY
>3__chrX_136581943_136588086_1249
YS-L-EEIQTKGKEVENYEKNLDECITRITNTEKCVKELMELKTKA-EL-EECRSLRS-C-QLEERVL-MEDEMNEMK-EGKFREKRIKRN-QSLQEIWDY
>3__chrX_74009554_74015575_1250
YS-P-EDIQTKGKEVENFENNLEECIIRITNTEKCLKELMELKTKA-EL-EECRSLRS-C-QLQETVS-MEDEMNEMK-EGKFREKRIKRN-QSLQEIWDY
>3__chrX_128298714_128304721_1251
YS-L-EDIQTKGKEVENFEKNLEECITRITNTEKCLKELMELKTKA-EL-EECRSLRS-C-QLEERVS-MEDEMNEMK-ERKFREKRIKRN-QSLQEIWDY
>3__chrX_71577169_71583262_1252
YS-L-EEIQTKGKEVKNFEKNLDECITRITNTEKCLKELMELKAKA-EL-EECRSLRS-C-QLEERVS-MEDQMNEMK-EGKFREKRIKRN-KSLQEIWDY
>3__chrX_70074534_70080686_1253
YS-L-EEIQTKGKEVENFEKNLDECITRITNTEKCLKELMELKTKA-EL-EECRSLRS-C-QLEERVS-MEDEMNEMK-EGKFREKRIKRN-QSLQEIWDY
>3__chrX_16425401_16431552_1254
YS-L-EEIQTKGKEVENFEKNLDECITRITNTKKCLKELMELNAKA-EL-EECRSLRS-C-QLEERVS-MEDKMNEMK-EGNFRX--X-KN-QSLQEIWDY
>3__chrX_16288121_16294262_1255
YS-L-EEIQPKGKEVKNFEKNLEECITRITNTEKCLKELMDLKAKA-EL-EECRSLRS-C-QLEERVS-MEHEMNEMK-QGKFREKGIKRN-QSLQEIWDY
>3__chrX_16158723_16164900_1256
YS-L-EEIQTKGKEVKNFEKNLDECITRITSTEKCLKELMELNAKA-EL-EECRSLRS-C-QLEERVS-MEDEMNEMK-QGKFREKRIKRN-QSLQEIWDY
>3__chrX_16249690_16255845_1257
YS-L-EEIQTKGKEVKNCEKHLDECITRITNTEKCLKELMDLKAKA-EL-EECRSLRS-C-*LEERVS-MEHEMNEMK-QGKFREKRIKRN-HSLQEIWDY
>3__chrX_117049721_117055748_1258
YS-L-EEIQTKGKEVENFENNLEECITRITNIEKCLKELMELKTKA-EL-EECRSLRS-C-QMEERVS-TEDEMNEMK-EGKFREKRIKRN-QSLQEM*DY
>3__chrX_146031211_146037371_1259
YS-L-EEIQTKGKEVEKFEKNLDECITRITNTEKCLKELMELKAKA-EL-EECRSLRS-C-QLEERVS-MEDEMNEMK-EGKFREKRIKRN-QSLQEIWDY
>3__chrX_43414639_43420788_1260
YS-L-EEIQTKGKEVKNFEKNLDKCITRITNTEKCLKELMELKAKA-EL-EECRSLRS-C-QLEERVS-MEDEMNEMK-EGKFREKSIKRN-QSLQEIWDY
>3__chrX_111631924_111637949_1261
YS-L-EDIQTKGKEVENFEKNLEECITRITNTEKCLKEPMELKTKA-EL-EECRSLRS-C-QLEERVS-MEDEMNEMK-EGKFREKRIKRK-KSLQEIWDY
>3__chrX_124800524_124806675_1262
YS-L-EEIQTKGKEVENFEKNLDECVTRITNTEKCLKTLMELKAKA-EL-EECRSLRS-C-QLEERVS-MEDEMNEMK-EGKFREKRIKRN-QSLQEIWDY
>3__chrX_111456030_111462044_1263
HS-L-EDIQTKGKEVENFEKNLEECITRITNTEKCLKELMELKTKA-EL-EECRSFRT-C-QLEERVS-MEDEMNEMK-EGKFREKRIKRN-QSLQEIWDY
>3__chrX_41748497_41754541_1264
YS-L-EDMQTKGKEVENFEKNLEECITRITNTEKCLKELMELKAKA-EL-EECRSFRS-C-QLEERVS-MEDEMNEMK-EGKFREKRIKRN-QSLQEIWDY
>3__chrX_51187041_51193191_1265
YS-L-EDIQTKGKEVENFEKNLDECITRITNTEKCLKELMELKAKA-EL-EECRSLRS-C-QLEERVS-MEDEMNEMK-EGKFREKRIKRN-QSLQEIWDY
>3__chrX_13060358_13066506_1266
YS-L-EEIQTKGKEVENFEKNLDECITRITNTEKCLKELMELKTKA-EL-EECRSLRS-C-QLEERVS-MEDEMNEMK-EGKFREKRIKRN-RTFQEIWDY
>3__chrX_120838891_120845054_1267
YS-L-EEIQTKGKEVKNFEKNLGECITRITNTEKCLKELMELKAKA-KL-EECRSLRS-C-QLEERVS-MEX-MNEMK-EGKFREKRIKRN-QSLQEIWDH
>3__chrX_51404433_51410444_1268
YS-L-EDIQNKGKEVENFEKNLEECITRITNTEKCLKELMELKTKA-EL-EERRSLRS-C-QLEERVS-MEDEVNEMK-EGKFREKRXKXN-QSLQEIWDY
>3__chrX_127744314_127750329_1269
YS-L-EEIQX-GKEVENFEKSLEECITRITNTEKCLKELMELKAKA-EL-EECRSLRS-C-QLEERVT-MEDEVNEMK-EGKFREKRIKRN-QSLQEIWDY
>3__chrX_34343229_34349230_1270
YS-L-EDIQTKGKEVENFEKNLEECITRIINTKKCLKELMELKTKA-EL-EECRSLRS-C-QLEERVS-MEDEMNEMN-EGKFREKTIKRN-QSLQEIWDY
>3__chrX_36098336_36104362_1271
CS-L-EDIQTKGKEVESFEKNLEECITRITNTEKCLKELMELKTKA-EL-EECRSLRS-C-QLEERVS-MEDEMNEMK-EGKFREKRIKRN-QSLQEIWDY
>3__chrX_148223262_148229279_1272
YS-L-EDIQTKGKEVENFEKNLEECITRITNTEKCLKELMELKTKA-*V-EECRSLRS-C-QLEEMVS-MEDEMNEMK-EGKFREKRIKRN-QSLQEIWDY
>3__chrX_137688136_137694156_1273
YS-L-EDIQTKGKEVENFEKNLEECITRITNTEKC*KELMELKTKA-EL-EECRSLRS-C-QLEERVS-MEDEMNEMK-EGKFREKRIKRN-QSLQEIWDY
>3__chrX_130084874_130090898_1274
YS-L-EDIQTKGKEVENFEKNLEECTTRITNREKCLKELMELKTKA-EL-EECRSLRS-C-QLEERVS-MEDEMNEMK-EGKFREKRIKRN-RSLQEIWDY
>3__chrX_130339990_130346024_1275
YS-L-EDIQTKGKEAENFEKNLEECITRITNTEKCLKELMELKAKA-EL-EECRSLRS-C-QLEERVS-MEDEMNEMK-EGKFREKRIKRN-QSLQEIWDY
>3__chrX_69775478_69781514_1276
*S-L-EDIQTKGKEVENFEKNLEECITRITNTEKCLKELMELKTKA-EL-EECRSLRS-C-QLEERVS-MEDEMNEMK-EGKFREKRIKRN-QSLQEIWDY
>3__chrX_68813399_68819417_1277
YS-L-EDIQNKGKEVENFEKNLEECITRITNTEKCLKELMELKTKA-EL-EECRSLRS-C-QLEERVS-MEDEMNEIK-EGKFREKRIKRN-QSLQEIWDY
>3__chrX_148325291_148331287_1278
YS-L-EDIQTKGKEVENFEKNLEECITRITTTEKCLKELMELKTNA-EL-EECRSLRS-C-QLEERVS-MEDEMNEMK-EGKFREKRIKRN-QSLQEIWDY
>3__chrX_141301043_141307074_1279
YS-L-EDIQTKGKEVEDFEKNLEECITRITNTEKC*KELMELKTKA-EL-EQCRSLRS-C-QLEERVS-MEDEMNEMK-EGKFREKRIKRN-QSLQEIWDS
>3__chrX_129529323_129535316_1280
YS-L-EDTQTKGKEVENFEKHLEECITRLTKTEKCLKELMELKTKP-EL-EECRSLRS-C-QLEERVS-MEDEMNEMK-EGKFREKRIKRN-QSLQEIWDY
>3__chrX_17709418_17715430_1281
YS-L-EEIQTKGKEVENFEKNLEECIARITNREKCLKDLMELKAKA-EL-EECRSLRS-C-QLEERVS-MEDEMNEMK-ERKFREKRIKRN-QSLQEIWDY
>3__chrX_115559803_115565816_1282
YS-L-EDIQTKGKEVENFEKNLEECITRITNTEKCLKELMELKTKA-EL-EEFRSLRS-C-QLKERVS-MEDEMNEMK-EGKFREKRIKRN-QSLQEIWDY
>3__chrX_68919856_68925887_1283
YS-L-EEIQTKGKEVENFENNLEECITRIINTEKCLKELMELKTKA-EL-EECRSLRS-C-QLEERVS-MEDEMNEMK-EGKYREKRIKRN-QSLQEIWDY
>3__chrX_68959266_68965297_1284
YS-L-EEIQTKGKEVENFEKNLEECITRIINTEKCLKELMELKTKA-EL-EECRSLRS-C-QLEERVS-MEDEMNEMK-EGKFREKRIKRN-QSLQEIWDY
>3__chrX_7515634_7521793_1285
XX-L-EEIQIKGKEVKNFEKNLDECIT*ITNTEKCLKELMELKAKA-EL-EECRSLRS-C-QLEERVS-MEDEMNEMK-EGKFREKRIKRN-QSLQEIWDY
>3__chrX_46399737_46405764_1286
YS-L-EDIQTKGKEVENFEKNLEECITRITNTEKCLKELMELKTKA-EL-EECRSLRS-C-QLEERVS-MEDEMNEMK-ERKFREKRIKRN-QSLQEIWDY
>3__chrX_147012678_147018687_1287
NS-L-EDIQTKGKEVENFEKNLEECITRITNTEKSLKELMELKTKA-EL-EECSSLRS-C-QLEERVS-MENEMNEMK-EGKFREKRIKRN-QSLQEIWDY
>3__chrX_41946361_41952380_1288
YS-L-EDIQTKGKEVENFEKNLEECITRITNREKCLKELMELKTKA-EL-EECRSLRS-C-QLEERVS-MEDEMNEMK-EGNFREKRIKRN-QSLQEIWDY
>3__chrX_125065789_125071801_1289
YS-L-EDIQTKGKEVENFQKNLEEYITRITNTEKCLKELMELKTKA-EL-EECRSLRS-C-QLEERVS-MEDEMNEMK-EGKFRQKRIKRN-QSLQEMWDY
>3__chrX_14031986_14038015_1290
YS-L-EDIQTKGKEVENFEKNLEECITRITNTEKCLKELMELKTKA-EL-EECRSLRS-C-QLEERVS-MEDEMNEMK-EGKFREKRIKRK-QSLQEIWDY
>3__chrX_124570634_124576646_1291
YS-L-EDIQTKGKEVESFEKNLEECITRITNTEKCLKELMELKTKA-EL-EECRSLRS-C-QLEERVS-MEDEMNEMK-EGKFREQRIKRN-QSLQEIWDY
>3__chrX_63388951_63394980_1292
YS-L-EDIQTKGKEVENFEKNLEECITRITNTEKCLKELMELKTKA-EL-EECRSLRS-C-QLEERVS-MEDEMNEMK-EGKFREKRIKRN-QSLQEIWDY
>3__chrY_12670099_12676224_1293
YS-L-EEVQTHGKEVKKL*KKSDEWITRITNAEKSLKDLMELKTMA-EL-DECTRLSS-F-QLEKRVS-MEDQMNEMK-EEKFREKRRKRN-QCLQEIWDN
>3__chrX_82427962_82434086_1294
YP-L-KEIRTNGKEVKNFEKKLDEWITSITNADKSLKDLMELKTKA-EL-DKCRSLRS-C-QLEERVS-MEDEMNETK-EEKFTEKKXKRN-QILQEIWDY
>3__chrX_82791227_82797412_1295
FS-L-QEVQNHGKEV*KLEKRLDEWLTRITNAEKSLKDLMELKTMA-EL-DECTSFSN-C-QLEERVS-MEDQMNEMK-EEKFREKRTKRN-QSLQEIWDY
>3__chrY_19730205_19736335_1296
YS-L-EEIKTKGKEVENFEKKLDKCITRITNTEKCLKELMELKAKA-EL-EECRSLRS-C-QLEETIS-MEDEINEMK-EGKFREKRTKRN-QSLQEIWDY
>3__chrY_27157323_27163446_1297
YF-L-EEIQTKGEEDENFEKILDECVTRITNTEKCLKELMELKAKA-EL-EECRSLRS-C-QLEERVS-MEDEMNEMK-EGKFREKRIKRN-QSLQVIWDY
>3__chrY_15774284_15780328_1298
YS-L-EEIQTKGKEDKNFVKNLDYCITRITNTEKCLKEMMELKAKA-EL-EECRSCRS-C-QLVEKVS-MEDKMNEMK-EGKIREKRIKRK-HSLQET*DY
>3__chrY_17048292_17054363_1299
YS-L-EEIQTKGKEVKNFEKYLDDCITRITNTEKCIKELKERKASA-EL-DECRSLRS-C-QLEERVS-MEDEMNEMK-EGKFREKRIKRN-QXLQEIWDY
>3__chrY_18329630_18335778_1300
YS-L-EEIQTKGKEVKNFEKNLDESITRITNMEKCLKELMKLKAKA-EL-EECRSLRS-C-QLEERVS-MEDEMNEMK-EGKFREKIIKRN-QSLQEIWDY
>3__chrY_18812784_18818932_1301
YS-L-EEIQTKGKEVKNFEKNLDESITRITNMEKCLKELMKLKAKA-EL-EECRSLRS-C-QLEERVS-MEDEMNEMK-EGKFREKIIKRN-QSLQEIWDY
>3__chrY_14530549_14536693_1302
YS-L-EEIQTKGKEVKNLEKKLDKLITRITNTEKCLKELIELKAKA-EP-EECRSLRS-C-QLEERVS-MEDEMHEMK-EGKFREKRVKIN-QSLQEIWDY
>3__chrY_20471374_20477395_1303
HS-L-EDIQIKGK*VENFXKKLEECITRITNTEKCLKELMKLKTKA-EL-EEFRGLRN-Y-QWEERVS-MEDEMNEMM-EGKFREKRIKRH-QSLQEIWDY
>3__chrY_16647324_16653336_1304
YS-L-DDVQNKGKEVENFEKNLEECITRITNAEKCLKELMELKAKA-EL-EECRRLRS-C-QLEERV*-MEDEMNEMK-EGNFREKRIKRN-QSL--ICDY
>3__chrY_16047336_16053346_1305
YS-L-EKIQAKGKEVENFEKNL*ECITRTTNTEKCLKELMEMKTKA-EL-EE*RSPRS-C-QLEERVS-MEDQMNEMK-EGKFREKRIKRN-QSFQEIWDY
>3__chrY_12765688_12771708_1306
YS-L-KEIQTKGKEVENFEKNLDECITKITNTEECLKELMELKAKA-EL-EECRSLMS-C-QLEERVS-MEDEMNEMK-EGKFREKRIKRN-QSLQEIWDN
>3__chrY_20652217_20658350_1307
YS-L-EEIQTKGKEVENFEKNLGKCITRITNTEKGLRELMELKAKA-EL-EECRSLRS-C-QLEERVS-MEDEINEMN-QGKFREKRIKRN-QSLQEIWDY
>3__chrY_14467199_14473355_1308
YY-P-EEIQTKGKEVENFEKNLDECITRIINREKCLKELMELKAKT-EL-EECRSLRS-C-QLEERVS-MEDEMNEMK-EGKFREKRIKRN-QSLQEIWDY
>3__chrY_24260147_24266132_1309
YS-L-EEIQTKAKEVENFEKHLDECITRITNTQKCLKELMELKAKA-EL-EECRRLRS-C-QLEERVS-MEDEMNEMK-EGKFR*KRIKRN-QSLQETWDY
>3__chrY_26515012_26520997_1310
YS-L-EEIQTKAKEVENFEKHLDECITRITNTQKCLKELMELKAKA-EL-EECRRLRS-C-QLEERVS-MEDEMNEMK-EGKFR*KRIKRN-QSLQETWDY
>3__chrY_17606317_17612347_1311
YS-L-EDIQTEGKEVENFEKNLEECITRITNTEKCLKELMELKTKA-EL-EECRSLRS-C-QLEERVS-MEDEANEMK-EGKFGEKRIKRN-QSLQEIWDY
>3__chrY_21619030_21625065_1312
YS-L-KDIQTKGKEVENFEKNSEECTTRITNTEKCLKELMELKTKA-EL-EECRSLRS-C-QLEERVS-MEDEMNEKK-EGKFREKRIERN-QSLQEIWDY
>3__chrY_16735973_16742016_1313
YS-L-DDIQTKVKEVENFEKNLEECIARITNTEKCLKELMELKTXA-EL-EECRSLRN-C-QLEERVS-LEDEMNEMK-EGKFREKRIQRN-QSLQEIWDY
>3__chrX_84893384_84899528_1314
YS-L-EEIQTKGKEVENFEKNLEECITRITNTEKCLKELMELKAKT-DL-EECRSLRS-C-QLEERVS-MEDEMNEMK-EGKFREKRIKRN-QSLQEIWDY
>3__chrX_81944466_81950604_1315
YS-L-EEIQTKGKEDENFEKNLDECITRITNTENCLKELMELKAKT-EI-EECRSLRR-C-QLEERVS-MEDEMNEMK-EGKFREKGIKRN-QSLQEIWDY
>3__chrY_10409198_10415359_1316
YS-L-EEIQTKGKEVKNFEKKIDEYITRITNTEKCLKEMMELKAKV-EL-EECRSLRS-S-QLEERVS-MEDEMNEMK-EGKFREKRIKRN-QSLQEI*DY
>3__chrY_16343596_16349618_1317
YS-L-EDIQTKGKEVENFKKYLEECITRITNTEKCLKELMELKTKA-QL-EECRSLRS-C-QLEERVS-MEDEMNEMK-EGKFREKGIKRN-QSLQEIWVY
>3__chrX_76115428_76121597_1318
YS-L-EEIQTKGKEVXNFEKNLDECITRITNTEKCLKELMELKAKA-EL-EECRSLRS-C-QLEERVS-MED*MNEMK-EGKFREKRITRN-QSLQEIWDY
>3__chrY_7498098_7504114_1319
YS-L-EEIQTKGKEVENFEKSLEECITRITNTEKCLKELMELKTKA-EL-EKCRSLRS-C-QLEERVS-MEDEMNEMK-EGKFRVKRIKRN-QSLQEIWDY
>3__chrY_19515173_19521207_1320
YS-L-EDIQTKGKEVENFEENFEECITRITNTEKCLKELMELKTKA-EL-EECRSLRS-C-QLEERVS-MEDX--XMK-EAKFREKRIKRN-QSLQEIWDY
>3__chrX_78347842_78353986_1321
NS-L-EEIQTXSKEVENFEKKIDECITRITNTEKCLKELMELKAKA-EL-KECRSLRS-C-QLEERVS-MEDEMNEMK-EGKFREKRXKRN-QSLQEIWD*
>3__chrY_14361995_14368016_1322
YS-L-EDIQTKGKEVENXEKNLEECITRITNTEKYLKELMKLKTEA-EL-EECRSLRS-C-QMEERVS-MEDETNEMK-EGKFREKRIKRN-QSLQEIWDY
>3__chrX_76183043_76189069_1323
YS-L-EDIQNKGKEVENSEKSLEECITRITKTEECLKELMELKTKA-EL-EECRCLRS-C-QLEETVS-MEDEMN*MK-EGKFREKRIKRN-QSLQEISDY
>3__chrX_random_1560466_1566491_1324
YS-L-EDIQNKGKEVENSEKSLEECITRITKTEECLKELMELKTKA-EL-EECRCLRS-C-QLEETVS-MEDEMN*MK-EGKFREKRIKRN-QSLQEISDY
>3__chrX_77331003_77337153_1325
YY-L-EEIQTKGKEVENFEKNLDECITRITNTEKCLKELMELKAKA-EL-EECRSFRS-W-QLEERVS-MEDEMNEMK-EGKFREKRXKRN-QSLQEIWDY
>3__chrX_95411047_95417175_1326
YS-L-EEIQTKDKEVENFEKNLDECITRITNTEKCLKELMELKAKA-EL-EECRSLRS-C-QLEERVS-MEX--XEMK-EGKFREKSIKRN-QSLQEIWDY
>3__chrX_82892165_82898312_1327
YS-L-EEIQTKGKEVENFEKNLDECITRITNTEKCLKELMELKAKA-AL-EECRSLRS-C-KLEERVS-IEDEMNEMK-EGKFREKRIKRN-QSLQEIWDY
>3__chrX_79293458_79299613_1328
YS-L-EEIQTKGKEVENFEKNLDECITRITNTEKCLKELMELKAKA-EL-EQCRSLRS-C-QLEERVS-MEDEMNEMK-EGKFREKRIKRN-QSLQEIWDY
>3__chrX_84288500_84294641_1329
YS-L-EEIQTKGKEVKNFEKNLEECITRITNTEKCLKELMELKAKA-EL-EECRSLRS-C-QLEERVS-MEDEMNERK-EGKFRX--XKRN-QSLQEIWDY
>3__chrY_6780475_6786489_1330
YS-L-EDIQTKGKEVENIEKNLEECITRIINTEKCLKEMMELKTKA-EL-EECRSLRS-C-QLEETVS-MEDEMNEMK-EGKFREKSIKRN-QSLQEIWDY
>3__chrX_76381115_76387139_1331
YS-L-EDIQTKGKEV*NFEKNLDEWITRITNTEKCLKELMELKTKA-EL-EECRSLKS-C-QLEERVS-MEDEMNEMK-EGKFREKRIKRN-QRLQEIWDY
>3__chrX_random_662971_668995_1332
YS-L-EDIQTKGKEV*NFEKNLDEWITRITNTEKCLKELMELKTKA-EL-EECRSLKS-C-QLEERVS-MEDEMNEMK-EGKFREKRIKRN-QRLQEIWDY
>3__chrX_80482048_80488061_1333
YS-L-EEIQTKGKEVENFEKSLEECITRITNTEKCLKELM*LKTKA-EL-EECRSLRS-C-QLEERVS-MEDEVNEMK-EGKFREKRIKRN-QSLQEIWDY
>3__chrX_87923067_87929219_1334
YS-L-EEIQTKGKEVKNFEKNLDECITRITNTEKCLKELMEMKAKA-EL-EECRSLRS-C-QLEERVS-MEDEMNEMK-EGKFREKRIKRN-QSLQEIWDY
>3__chrY_14145293_14151328_1335
YS-L-EDIQTKGKEVENIEKNLEECITRIINTEKCLKELMELKTKA-EL-EECRSLRS-C-QLEERVS-MEDEMNEMK-EGKFREKRIKRN-QSLQEIWDY
>3__chrX_90768752_90774908_1336
YY-L-EEIQTKGKEVENFEKNLEECITRINNTEKCLKELMELKAKV-EL-EECRSLRS-C-QLEERVT-MEDEMNEMK-EGKVREKRIKRK-QSLQEIWDY
>3__chrY_4794399_4800565_1337
YS-L-EEIQTKGKEVENFEKNLEECMTRINNTEKCLKELMELKAKV-EL-EECRSLRS-C-QLEERVT-MEDEMNEKK-EGKVREKRMKRK-QSLQEIWDY
>3__chrX_92768986_92775136_1338
YS-L-EDIQTKGKEVENFEKNLEECITRITNTEKCLKELMELKAKA-EL-EECRSLRS-C-QLEERVS-MEDEMNEMK-EGKFTEKRIKRN-QSIQEIWDY
>3__chrX_91356717_91362867_1339
YS-L-EEIQTKGK*VENFEKNLDECITRITNTEKCLKELMELKAKA-EL-EECRSLRS-C-QLEERVS-MEDEMNEMK-EGKFREKRIKKN-QSLQEI*DY
>3__chrX_99397141_99403308_1340
YS-L-EEIQTKGKEVKNFEKNLDKCITRITNTEKCLKELMELKAKA-EL-EECRSLRS-C-QLEERVS-MEDEMNEMK-EGKFGEKTTKRN-QSLQEIWDY
>3__chrX_85431068_85437084_1341
YS-L-EDIQTKGKEVENFEKNLEECITRIINTEKCLKELMELKTKA-EL-EECRSLRS-C-QLEESVS-MEDEMNEMK-EGKFREKRIKRN-QSLQEIWDY
>3__chrX_84563496_84569523_1342
YS-L-EDIQTKGKEVENFEKNLEECITRITNTEKCLKELMELKTKA-EL-EECRSLRS-C-QLEERVS-MEDEMNEMK-EGKFREKRIKRN-QSLQEIWDY
>3__chrX_84670875_84676891_1343
YS-L-EDIQTKGKEVENFEKNLEECITTITNTEKCLKELMELKTKA-EL-EECRSLRS-C-QLEERVS-MEDEMNEMK-EGKFREKRIKRN-QSLQEIWDY
>3__chrX_85254946_85261008_1344
YS-L-EDIQTKGKEVENFEKNLEECITRITNTEKCLKQLMELKTKA-EL-EECRSLRS-C-QLEERVS-MEDEMNEMK-EGKFREKRIKRN-QSIQEIWDY
>3__chrX_81688618_81694677_1345
YS-L-EDIQTKDKEVENIEKNLEECITRITNIEKCLKELMELKTKA-EL-EECRSLRS-C-QLEERVS-MEDEMNEMK-EGKFREKRIKRN-QSLQEMWDY
>3__chrX_97442007_97448018_1346
YS-L-EDIETKGKEVENFEKNLEECITRITNTEKCLKELMELKTKA-EL-EECRSLRS-C-QLKERVS-MEDEMNETK-EGKFREKRIKRN-QSLQEIWDY
>3__chrX_88434285_88440312_1347
YS-L-DDIQTKDKEVENFEKNLEECITRITNTEKCLKELMELKTKA-EL-EECRSLRS-C-QLEERVS-MEDEMNEMK-EGKFREKRIKRN-QSLQEIWDY
>3__chrY_6554826_6560839_1348
YS-L-DDIQTKDKEVENFEKNLEECITRVTNTEKCLXELMELKTKA-EL-EEYRSLRS-C-QLE*RVS-MEDEMNEMK-EGKFREKRIKRN-QSLQEIWDY
>3__chrX_94685547_94691559_1349
YS-L-EDIQTKGKEVENFEKNLEECITRITNTEKCLKELMELKTKA-EL-KECRSLRS-C-QLEERVS-MEDGMNEMK-EGKFREKRIKRN-QSLQEIWDY
>3__chrX_94004031_94010055_1350
YS-L-EDIQTKGKEVENFEKNLEECITRITNTEKCLKELMELKTKA-EL-EECRSLRS-C-QLEERVS-MEAEMNEMK-DGKFREKRIKRN-QSLQEIWDY
>3__chrY_13751807_13757829_1351
YS-L-EDIQTKGKEAENFEKNLEECITRITNTEKCLKELMELKTKT-EL-EECRSLRS-C-QLEERVS-IEDEMNEMK-EGKFREKRIKRN-QSLQEIWDS
>3__chrX_90894456_90900483_1352
YS-L-EDIQTKGKEVENFEKNLEECITRITNIEKCLKELMELKTKA-EI-EECRSLRS-C-QLEERVS-MEDEMNEMK-EGKFREKTIKRN-QSLQEIWDY
>3__chrY_4901280_4907438_1353
YS-L-EDIQTKGKEVKNFEKNSEECITRITNTEKCLKELIELKIKA-EI-EECRSLRS-C-QLEERVS-MEDEMNEMK-EGKFREKRIKRN-QSLQEIWDY
>3__chrX_90961326_90967357_1354
YS-L-EDIQTKGKEVENFEKNLEECITRITNTEKCLKELMELKTKA-EI-EECRSLRS-C-QLEERVS-MEDEMNEMK-EGKFREKRIKRN-QSLQEIWDY
>3__chrY_4969149_4975180_1355
YS-L-EDIQTKGKEVENFEKNSEECITRITNTEKCLKELTELKTKA-EL-EERRSLRS-C-QLEERVS-MEDEMNEMK-EGKFREKRIKRN-QSLQEIWDY
>3__chrX_79547397_79553412_1356
YS-L-EDIQTKGKEVENFEKNLEECITRITNTEKCLKELMELKTKT-EL-EECRSLRS-C-QLEERVS-MEDEMNEMK-EGKFREKRIKRN-QSLQEIWDY
>3__chrX_96651166_96657180_1357
YS-L-EDIQTKGKEVENFEKNLEECITRKTNTEKCLKELMELKTKA-EL-EECRSLRS-C-QLEERVS-MEDEMNEMK-EGKFREKRIKRN-QSLQEIWDY
>3__chrX_96719826_96725843_1358
YS-L-EDIQTKGKEVENFEKNLEECITRITNTEKCLKELMELKTKA-EL-EECRSLRS-C-QLEERVS-MEDEMNEMK-EGKFREKRIKRN-QSLQEIWDY
