# Supplementary material for: Cryptic genetic variation enhances primate L1 retrotransposon survival by enlarging the functional coiled coil sequence space of ORF1p
Source: PLoS Genet. 2020 Aug 14;16(8):e1008991. doi: 10.1371/journal.pgen.1008991 (PMC7449397; doi:10.1371/journal.pgen.1008991)
Supplement: S1 Data — (ZIP) [file pgen.1008991.s012.zip › Supplementary_Data_PG/orf1_coiled_coil/l1pa3/3_cc_peps.fst]

>avf3_50%_cc_rst_CG
YSELREEIQTKGKEVENFEKNLDECITRITNTEKCLKELMELKTKARELREECRSLRSRC
DQLEERVSAMEDEMNEMKREGKFREKRIKRNEQSLQEIWDY
>3__chr1_80126885_80133004
FSELKEDVXTHLKEAKNLEKRLDKWLTRINSVEKTLNDLMELKTMAREICDACISFSSRF
DQVEIRVSVIEDPINEMKREEKFREKRVKRNEQSLQEICDY
>3__chr1_157966869_157972989
FSELKEDVRTHRKEAKLLEKRSDERLTRINSTEKILNDLMEQKTMV*ELHDACTSYSSRF
DQVEERVSVIEDQMNEMK*EEKFREKRVKRNKQSLQEIWDY
>3__chr1_114648137_114654265
YSELKEEVQTHSKEVKNLEKKLDEWLTRITNAEKSLKDLMELKTKARELCDECTSLSSQF
NQLEESISVMEDQMNEMKQEEKFREKRIKRNK*NLQEIRGY
>3__chr1_141568259_141574389
YSELQGKIQTKGKEVENFEKTLDECITRITNIEKCLKELMELKAKAGELHEECRSLRS*C
DQLEERVSVMEDEMNEMK*EGKFREKRIKRNEQSLQEICDY
>3__chr1_158711718_158717865
SSKLKEEVRTNGKEVKNLXKKLVEWLTRITNAEKSLKDLMELKTMARELCNECTSLSSRC
DQLEERVSAMEDEMNKMKQEEKFREKRIERNEQSLQEIWDY
>3__chr1_48602063_48608188
YSELQEEIQTNGKEVNNFEKKLDKCITRITNAEKCLKELMELKAKARELREECRSLRSRC
DQLEERVSVMEDEMNEMKREGEFRGKRIKRNEQSLQEMWDY
>3__chr1_121017611_121023742
YCKLQEEI*TKDKEVENFEKNLDEYITRITNTEKCLKELMELKAKARELREECRSLRSRC
GQLEERVSVVEDEINEMKQEGKFREKRIKRN*QSLQEIWDY
>3__chr1_163320827_163326971
YSELQEEIQTKGKEVKNFEKNLDECITRITNTEKCLKELMELKAKARELREECRSLRGRC
NQLEERVSVMEDEMNEMK*EGKFREKRIKRNE*SLQEIWDY
>3__chr1_50173101_50179123
YSKLQEEIQTKGKEDKKFENNLDECITRITNIQKCLKELMELKAEARELREECRSLRSRC
DQLQERVSAMEDEMNEMKQEGKFREKRIKRNEQSLQEIWDY
>3__chr1_157840177_157846319
NSELQEEIQTKGKEVENFEKNLDECITRITNTEKCLKELMELKANARELHEECRSLRSRC
DQLEERVSAMEDEMNEMKQEGKFREKRIKRNKQSLQEIWDY
>3__chr1_59825064_59831208
YSKLQKEIQTKGKEVENFEKNSDECITRITNTKKCLKELMELKAKARELREECRSLRSRC
DQLEERVSGMEDEANEMKREGKFGEKRIKRNEQSLQEIWDY
>3__chr1_162451883_162458046
YSELQEEIQTKGKEVQNFENNFHECITRITNTEKCLKELM*LKAKARGLHEECRSLRS*C
DQLEERVSVMEDEMNEMKQEGKFREKSIKRNEQSLQEIWDY
>3__chr1_119175585_119181726
YSELQEEIQTKGKEVENFEKNLDECITRITNTEKCLKELMELKVKAQELRDECRSLRSRC
DQLEEKVSVTEDEMNEMKGEGKFREKRIKRNEQSLQEIWDY
>3__chr1_48515454_48521602
YSELQEEIQTKGKEVENFEKNLDECITRIPNTENCLKELMELKAKARELHEECRSLRS*C
DQLEERVSVMEDEMNEMKREGKFRGKRTKRNEQSLQEIWDY
>3__chr1_75714535_75720703
YSELQE*IQTKGKEVKTFEKNLDECITRITNTEKCLKELMELKTKARELREECRSLRSRC
DQLEERVSVMEDEKNEMKREGKFREKRIKRNEQSLQEIWDY
>3__chr1_187990555_187996704
YSELQEEIQTKGKEVENFEKNLDECITRITNREKCLKELMELKAKAQELREECRSLRSQ*
DQLEERVSVMKDEMNEMKREGKFRGKRIKRNEQSLQEIWDY
>3__chr1_246297438_246303605
YSELQEEIQTKGKEVKNFEKNVDESITRITNTE*SLKELMELKAKARELHEECRSLRSRC
NQLEERVSVMEDEMNEMK*EGKFREKRIKRNEQSLQEIWDY
>3__chr1_99637969_99644117
YSELQEEIQTKGKEVKNFEKNLDECITRITNTEKCLKELMELKAKARELREECRSLRS*C
NQLKERVSVMEDEMNEMKREGKFREKRIKRNEQSLQEIWDY
>3__chr1_112543288_112549448
YSELQEEIQTKGKEVENFEKNLDECITRITNTEKCLKELMELKAKARELREECRSLRSRC
NQLEERVSAMEDEMNEMK*EGKFREKRIKRNEQSLQEIWDY
>3__chr1_195016557_195022708
YSKLQEEIQTKGKEVKXFEKNLDKCISRITNTEKCLKELVELKAKARELREEYRSLRSRC
DHLEERVSVMEDEMNEMKREGKFREKRPKRNEQNLQEIWDY
>3__chr1_105279294_105285325
YS*LREDVQTKGKEVENFEKNLEECITRITNTEKCLNELMELKNKARELREECRSLRS*C
DQLEERVSAMEDEMNEMKREGKFREKRMKRNEQSLQEVWDY
>3__chr1_172845819_172851989
YSELQDEIQTKGKEVNNFEKNLDKCITRITNIEKCLKELMELKAKARELREECRSLRSRY
DQLEERVSVMEDQMNEMKQEGKFREKRIKRNEQSLQEIWDY
>3__chr1_175995162_176001303
Y-KLQEEIQTKGKEVKNFEKNIDECITRIINTEKCLKELMELKAKAQELREECRSLRSQC
DQLEERVSAMEDEVNEMKREGKFREKRIKRNKQSLQEIWDY
>3__chr1_70161085_70167223
YSERQEEIQTKGKEVKNFEKNLDECITRITNTEKSLKELMELKAKARELREECRSLKSRC
NQLEERVSVMEDEMNEMK*EGKFTEKGIKRNEQSLQEIWDY
>3__chr1_100870383_100876534
YSELQEEIQTKGKEVENFEKKLDKCITRITNIEKCLKELMELKAKARELREECRSLRS*C
DQLEERVSVMEDEMNEMKREGKFREKRIQRNEQSLQEIWDY
>3__chr1_89729136_89735283
YSELQEEIQTKGKEVKNFEKNLDECITRITNTEKCLKELMELKAKARELREECRSLRSRC
DQLEERVSVMEDQMNEMKQEEKFREKRIKRNEQSIQEIWDY
>3__chr1_96289724_96295877
YSELQEETQTKGKEVKNFEKNLDECITRITNTEKCLKELMELKAKA*ELWEECRSLRSRC
DQLEERVSVMEDEMNEMKREGKFREKRIKRNEQSLQEIWDY
>3__chr1_157805368_157811518
YSELQEEIQNKGKEVENFEKNLDKCITRITNTEKCLKELMELKARA*ELQEECRSLRS*C
DQLEERVSVMEDEMNEMKREGKFREKRIKRNEQSLQEIWDY
>3__chr1_183943153_183949332
YSELREYIQTKGKEVKNFEKNLDECITRITNIEKCLKELMELKAKA*ELREECRSLSSRC
NKLEERVLVMEDEMSEMKREGKFREKRIKRNEKSLQEIWDY
>3__chr1_52409261_52415401
YSKLQEEIQTKGKEVENFEKNLDKCITRITNTEKCLX--XELKAKARELREECRSLRSRC
DQLEETVSVMEDEMNEMKQEGKFREKRIKRNEQSLQEKWDY
>3__chr10_100686848_100693032
YSELQEEIQTKGKEVKNFEKNLDKCITRITNTEKCLK*LMELKAKARELREECRSLRSQC
DQLEERLSVMEDEMNEMKQEGKFREKRX-KNKQSLQVIWDY
>3__chr1_236267038_236273188
YSELQEEIQTKGKEVENFEKNLDECITRITNTEKCLKELMELKAKARELREECRNLRSRC
DQLEERVSVMEDEMNEMKREGKFREKRIKRNKQSLQEIWDY
>3__chr1_221606525_221612652
Y-ELQEEIQTKGKEIKNFEKNLDECITRITNTEKCLKELMELKAKARELCEECRSLRSRC
DQLEERVPVMKDEMNEMKREGKFREKRTKRNEQSLQEIWDY
>3__chr1_116396058_116402196
YSELQEEIQTKGKEVENFEKNLDEFITRITNTEKCLKELMELKAKAREPHEECRSLRS*C
DQLEERVSVMEDEMNEMK*EGKFREKRIKRNEQSLQEIWDY
>3__chr1_117696708_117702869
YSQLQEEIQTKGKEVENFEKNLDEWLTGITNTEKCLKELMELKAKARELREECRSLRSQC
NQLEESVSVMEDEMNEMK*EGKFREKRIKRNEQSLQEIWDY
>3__chr1_75115393_75121454
YSELQDEIQTKGKEVENFEKSLEECITRTTNTEKCLKELMGLKTKAQELCEECRSLRSRC
DQLEERVSAMEDEVNEMKREXKFREKRIKRNEQSLQEIWDY
>3__chr1_59607184_59613338
YSELLEEIQTKGKEVKNFEKNLDECITRITNTEKCLKELMELKAKAREPREECRSLRRRC
DHLEESX--MEDEMNEMKREGKFREKRIKRNKQSLQEIWDY
>3__chr10_107299952_107305983
YSELREDIQTKGKEVENFEKNLEECITRITNTEKCLKELMELKAKARELREECRSLRS*C
D*LEERVSGMEDEMNEMKXEGKFREKRIKRNEQSLQEIWDY
>3__chr1_184393245_184399315
Y-ELQEEIQTKGKEVKNFEKNVDECITRITNTEKCLKELMELKAKARELREECRSLRSRC
NQLEERTSAIEDEMNEMK*EGKFREKRIKRNEQSXQEIWDY
>3__chr10_107485466_107491621
YSELQEEIQTKGKEVKNIEKNLDECITRIPNTEKCLKKLMELKTKARELREECISLRSRC
DQLEESVSVMEDEMHEMKREGKFREKRIKRNEQSLQEIWDY
>3__chr1_111679357_111685516
Y-ELQEEIQTKGKEVKKFEKNLEECITRITNTEKCLKELMELKAKARELHEECRRLRSRC
NQLEERVSAMEDEMNEMK*EGTFRXKRIKRNEQSLQEIWDY
>3__chr1_181893826_181899981
YSELQEEIQTKGKEVENFEKNLD*CITRITNTEKCLKELMELKAKARELWEECRSLRSRC
DQLKERVSVMEDEMNEMKREGKFREKRIKRNEQSLQEIWDY
>3__chr1_85880138_85886292
YSKLQEEIQTKGKEVENFEKNLDECITRITNTERCLKELMELKAKARELREERRSLRSPC
DQLEERVSVMEDEMNEMKREGKFREKRIKRN**SLQEI*DY
>3__chr1_118912379_118918396
YSELREDIQTKGKEAENXEKNLEECITRIIDTEKCLKEVMELKTKA*ELREECRSLRSQC
NQLEERVSVTEDEMNEMKREGKFREKRIKRNEQSLQEIWDY
>3__chr1_237867692_237873832
YSELQEEIQTKGKEVKNFEKNLEECITRITNTEKCLKELMELKAKARELCEECRSLRSRC
DQLEEEVSVMEDEMNEMKREGKFR*KRI*RNEQSLQEIWDY
>3__chr1_174544155_174550169
YSELREEIQTKGKEVENFEKNLEECITRITNTEKCLKELMELKTKARELREECRSLRS*C
NQLEERVSAMEDEMNEMK*EGKFREKRIKRNEQSLQEIWNY
>3__chr1_170550010_170556158
YSELQEEIQTKGKEVENFEKNLDKCITRITNTEKCLKELMELKANARELREECRSLKNQC
DQLEERVSLMEDEMNEMK*EGKFREKRIKRNEQSLQEIWDY
>3__chr1_59771256_59777268
YSELREDIQTKGKEVENFEKHLEECIIRITNTEKCLKELMELKTKARELREECRSLRSRC
DHLEERVSAMEDEMNEMK*EGKIREKRIKRNEQSLQEIWDY
>3__chr10_117280128_117286262
CSELQEDIQTKGKEVENFEKNLD*CITRITNTEKCLKELMELKTKA*ELREECRSLRSRC
DQLEERVSVMEDEMNEMKREGKFREKRIKRNEQSLQEIWDY
>3__chr1_34067709_34073853
YSELQEEIQTKGKEVENFEKNLEECITRITNTEKCLKELMELKAKARELREECRSLRS*S
DQLEERVSVMEDQMNEMK*EGKFREKRIKRNEQRFQEIWDY
>3__chr1_156551074_156557099
YSELQEDIQTKGKEVENLEKNLEECITRITNTEKCLKEXMELTTKAQELREECRSLRS*C
DQLEERVSLMEDEMNEMK*EGKFREKRIKRNQQSLQEIWDY
>3__chr1_196545200_196551215
YSELREDIQTKGKEVENFEKNLEECITRITITEKCLKELMELKTKARELREECRSLRSQC
NQLEERVSAMEDEMNEMKREGKFREKRIKRNEQSLQEIWDY
>3__chr1_203636449_203642610
YSELQEEIQTKGKEVENFEKNLDECITRITNTEKCLKELMELKAKAQELLEECRSLRSRC
DQLEESVSVMEDEXNEMKREGKFREKRIKRNEQSLQEIWDY
>3__chr1_218079296_218085475
HSELREEIQTKGKEVENFEKNLDECITRITNTEKCLKELMELKAKARELHEECRSLRSQC
DQLEERVSVMEDEMNEMKREGKFREKRIKRNEQSLQGIWDY
>3__chr1_221686957_221692988
YSKLWEDIQTKGKEVENFEKNLEECITRITNTEKCLKELMELKTKAQKLCEECRSLRSQC
DQLEERVSALEDEMNEMKQEGKFREKRIKRNKHSLQEXWDY
>3__chr1_97091340_97097506
Y-ELQEEIQTKGKEVKNFEKNLDECITRITNTEKCLKELTELKAKARELHEECRSLRSRC
DQLEERVSAMEDEMNEMKRVGKFREKRIKRDEQSLQEIWDY
>3__chr1_246482787_246488802
YSELREDIQTKGKEVENFEKNLEECITRITNTEKCLKELMELKAKARELREECRSLRSRC
DQLEERVSAMEDEMNEMKREGKFREQRIKRNEQSLQEIWDY
>3__chr1_65783059_65789241
YSELQEEIQTKGKEVENFEKNLDKCITRITNTEKCLKELIELKAKARELREECRSLRSQC
DQLEERVSVMEDEMNEMKREGKFREKRIKRNEQSLQEIWDY
>3__chr1_199469857_199476013
YSELQEEIQTKGKEVKNFEKNLDKCITRITNTEKCLKELMELKAKARELREECRSLRSQC
DQLEERVSVMEDERNEMK*EGKFREKRIKRNEQSLQEIWDY
>3__chr1_80632622_80638767
Y-ELQEEIQTKGKEVKNFEKNLDECITRINNTEKCLKELMELKAKAQELREECRSLRSPC
DQLEERVSAMEDEMNEMKREGKFREKRIKRNEQILQEIWDY
>3__chr1_161986102_161992119
YSELREEIQTKGKEVENFEKSLE*CITRIINTEKCLKELMELKTKARELWEECRSFRSR*
DQLEERVSAMEDEVNEMK*EGKFREKRIKRNEQSLQEIWDY
>3__chr10_117331247_117337285
YSEIWEDIQTKGKEVENSEKNLEECITRITNTEKCLKELMELKTKARELREECRSLRSRC
EQLEERVSVMEDEMNEMK*ERKFREKRIKRNEQSLQEIWDY
>3__chr1_64511698_64517857
YSKLQKEIQTKGKEVENFEKNLDKCITRITNTEKCLKELMELEAKA*ELHEECRSLRSRC
DQLEERVSVMEDEMNEMKREGKFREKRIKRNEQSLQEIWDY
>3__chr1_119364778_119370794
YSELWEDIQTKGKEVENFDKILEECITRITNTEKCLKELMDLKTKA*ELREECRSLRSR*
DQLEERVSAMEDEMNEMK*EGKFREKRIERNEQSLQEIWDY
>3__chr1_105002999_105009017
YYELREDIQTKGKEVENFEKNLEECITRITNTEKCLKELMELKTKAQELREECRSLRS*S
NQLEERVSAMEDEMNEMKREGKLREKRIKRNEQSLQEIWDY
>3__chr1_70833405_70839549
YSELQEEIQTKGKEVENFEKNLEECITRITNREKCLKELMELKTKARELREECRSLRSRC
DQLEERVSAMEEEMNEMKREGKFREKRIKRNEQSLREI*DY
>3__chr1_14581402_14587424
YSDLREDIQTKGKEVENFEKNLEECITRITNTEKCLKELMELKTKA*ELHKECRSLRS*C
DQLEERVSAMEDEMNEMKREGKFRXKKIKRNEQSLQEIWDD
>3__chr1_86063212_86069215
YSELWEEIQTKGKEVENFEKNLEECITRITNTEKCLKELMELKTKARELREECRSLRRPC
DQLEERVAVMEDEVNEMKREGKFREKRIKRNEQSLQEIWGY
>3__chr1_79749548_79755553
YPKLREETQTKGKEVENFEKSLE*CITRITNTEKWLKELMELKTKA*ELREECRSPRSPC
DQLEERVSVMEDEVNEMKREGKFREKRIKRNEQTLQEIWDY
>3__chr1_75345139_75351160
YSELWEDIQTKGIEVENFEKNLEECITRITNTEKCLKELMELKTKARELHEECRSLRSRC
DQLEEXVSVMEDEMSEMKQEGKFREKRIKRNEQSHQEIWDY
>3__chr10_113853674_113859737
YSELREDIQTKGKEVENFEKNLEECITRITNTEKCLKELMELKTKARERREKCRSLRSRC
DQLEERVSAMEDEMNEMKREGKFREKRIKRNERSLQEI*D*
>3__chr1_120844831_120850852
YSELPEDIQTKGKEVENFEKSLEECITRITNTEKCLKELMELKTKARELREECRSLRSRC
DQLEERVSAMEDEMNEMKQEGKVREKRIKRNEQSLQEIWDY
>3__chr1_157689368_157695390
YSELREDIQTKGKEVENFEKNLEECVARITNTEKCLKELMELKTKARELREECRSLRSRC
DQVEERVSAMEDEINEMKQEGKFREKRIKRNEQSLQEIWDY
>3__chr1_65688551_65694580
YYELREEIQTKGKEVENFEKSLEECITRITNTEKCLKELMELKTKA*ELREEGRSLRSRC
DQLEERVSAMEDEVNEMK*EGKFREKRIKRNEQSLQEIWNY
>3__chr10_111545274_111551292
YSELREDIKTKGKEVENFEKNFRECITRIINTEKCLKELMELKIKA*ELREECRSLRS*C
DQLEERVSAMEDEINEMK*EGKFREKRIKRNEQSLQEIWDY
>3__chr1_108505942_108511954
YSELWEDIQTKGKEVENFEKNVEECITRITNTEKCLKELMELKTKARELHEECRSLRS*C
DQLEERVSAMEDEMNEMKREGKFREKRIKRNEQSLQEIWDY
>3__chr1_221407618_221413606
YSELREDIQTKGKEVENFEKKLEECITRITNTEKCLKELMELKTKARELREECRSLRSPC
NQLEERVSAMEDEMNEMKREGKFRDKRIKRNEQSLQEIWDF
>3__chr1_218103536_218109560
YSELWEDIQTKGKEVENFEKNLEECITRITNTEKCLKELMELKTKARELREECRSLRSQC
DQLEERVSVMEDQMNEMKPEGKFREKRIKRNEQSLQEIWDY
>3__chr1_187704490_187710521
YSELWEDIQTKGKEIENFEKNLEECITRITNTEKCLKELMELKTKARELREECRSLRSRC
DQLEERVSAMEDEMNEMK*EGKFREKRMKRNEQSLQEIWDY
>3__chr1_145260146_145266165
YSELWEDIQTKGKEVENFEKNLEECITRITNTEKCLKELMGLKTKARELREECRSLRSRC
NQLEERVSAMEDEMNEMKQEGKFRENRMKRNKQRLQEICDY
>3__chr1_80370779_80376850
YSELWEDIQTKGKEVENFEKNLEECITRINNTEKCLKELMELKTKARELREECRSLRS*C
DQLEERVSVMEDEMNEMKREGKFREKRITRNEQSLQEIWDY
>3__chr1_168324937_168330966
YSELREDIQTKGKEVENFEKNLEECITRITNTEKCLKELMELKTKARELREECRSLRS*C
NQLEERVSAMENEMNEMKREGKFREKRIKRNEQSLQEIWNY
>3__chr1_170291593_170297624
YSELREDIQTKGKEVENFEKNLDECITRITNTEKCLKELMELKTKARELREEFRSLRSRC
DQLEERVSAMEDEVNEMKREGKFREKRIKRNEQSLQEIWDY
>3__chr1_175636677_175642700
YSELREDIQTKGKEVENFEKNLEECITRITNTEKCLKELMELKTKA*ELREECRSLRSRC
DQLEERVLAMEGEMNEMKQEGKFREKRIKRNEQNLQEIRDY
>3__chr1_60728393_60734409
YSELWEDIQTKGKEVENFEKNLEECITRITNTEKCLKELMELKTKARELREEYRSLRSRC
DQLEERVSAMEDEMNEMKREGKFREKRIKRNEQSLQDIWDY
>3__chr1_66719195_66725223
YSELRKDIQTKGKEVENFEKNLDECITRITNTEKCLKELMELKTKARELREECRSLRSRC
DQLEERVSAMEDEMNEMK*EGKFREKRIKRDEQSLQEIWDY
>3__chr1_84467202_84473211
YSELREDIQTKGKEVENFEKNLEECITRITNTEKCLKELMELKTKARELREECRSLRSRC
DQLEERVSAMEDEMNEMKREGKFREKRIKRNEQSLQEIWDY
>3__chr1_83501879_83507902
YSELWEDIQTKGKEVENFEKNLEECITRITNTEKCLKELMELKTKARELREECSSLRRRC
DQLEERVSAMEDEMNEMK*EGKFREKRIKRNEQSLQEIWDY
>3__chr10_106278083_106284125
YSELREDIQTKGKEVENFEKNLEECITRITNTEKCLKELMELKAKA*ELREECRSLRS*S
DQLEERVSVMEDEMNEMKREGKFREKRIKRNEQSLQEIWDY
>3__chr1_75916024_75922058
YPELWEDIQTKGKEVENFEKNLEECITRIINTEKCVKELMELKTKARELREECRSLRSRC
YQLEDRVSAMEDEMNEMKREGKFREKRIKRKEQSLQEIWDY
>3__chr1_183237286_183243310
YSELQEDIQTKGKEVENFEKNLKECITRITNTEKCLKELMELKTKAQELHEECRSLRS*C
DQLEERVSAMEDEMNEVKLEGKFREKRIKRNEQSLQEIWDY
>3__chr10_121983780_121989827
YSELREDIQTKGKEVENFEKNLEECITRITNTENCLKELMELKTKARELREECRSLRSRC
DQLEERVSAMEDEMNEMKREGKFREKRIKRNEQSLQEIWDY
>3__chr10_111575566_111581594
YSELREDIQTKGKEVENFEKNLEECITRITNTEKCLKELMEL*TKARELREECRSLRSRC
DQLEERVSAMEDEMNEMK*EGKFREKRIKRNEQSLQEIWDY
>3__chr1_95530382_95536402
YSELREDIQTKGKEVENFEKNLEECLTRITNTEKCLKELMELKTKARELREECRSLRSRC
DQLEERVSAMEDEMNEMKREGKFREKRIKRNEQSLQEIWDY
>3__chr10_10772976_10778967
YSELREDIQTKGKEVENFEKNLEECISRITNTEKCLKELMELKTKARELREECRSLRSRC
DQLEERVSAMEEEMNEMKRDGKFREKRIKGNEQSLQEIWDY
>3__chr1_244046465_244052485
YSELWEDIQTKGKEVENFEKNLEECITRITNTEKCLKELMELKTKARELCEECRSLRSRC
DQLEERVSVMEDEMNEMK*EGKFREKRIKRNEQRLQEIWDY
>3__chr1_49244272_49250303
YSELREDIQTKGKEVENFEKNLEECITRITNTEKCLKELMELKTKARELREECRSLRSRC
DQLEERVSAMEDEMNEMKREGKFREKRIKRNEQSLQEIWDY
>3__chr1_34488930_34494955
YSELQEDIQTKDKEVENFEKNLEECLTRITNTEKCLKELMELKTKARELSEECRSLRSRC
DQLEERVSAMEDEMNEMK*EGKFREKRIKRNEQSLQEIWDY
>3__chr1_34330583_34336647
YSELQEDIQTKGKGVENFEKNLEECITRITNTEKCLKELMELKTKARELHEECRSLRSRC
DQLEERVSAMEDEMNEMK*EGKFREKRIKRNEQSLQEIWDY
>3__chr10_122660462_122666485
YSELREDTQTKGKEVENFEKNLEECITRITNTEKCLKELMELKTKARELREECRSLRSRC
DQLEERVSAMEDEMNEMK*EGKFREKRIKRNEQSLQEIWDY
>3__chr11_50619029_50625182
YSELQEEIQTKGKEVKNSEKNLDECITRITNTGKCLKELMELKAKARELREE*RSLRS*C
NQWEERVPVTEDEMNEMKREGKLREKRIKRNEQNIQEIWDY
>3__chr11_50610182_50616353
*SELQEEIQTKGKEVEIPEKNLDDCITRITNTEKSLKELMGLKTKARQLHEK*RSLRS**
DQLEERVRMMQDKMNEMK*EGKLREKGIKRNEQNLQEIWDY
>3__chr11_51131850_51137982
YSKLQEETQTNSKEVKNFXKKLDKWILRIINAEKSLK*LMELKAKAQELHEECRSLRSRC
DQQEESVSLMEDEMNEMKQKVKFREKRIKRNEQSLQEIWDY
>3__chr11_54608421_54614583
YSKLQEEFQTKGKEVKXFEKNVVECKTRITNTDRCLKELMQLKAKAQEICEECRSLKSRC
DQLEERVTVMEDKMNKMKQEGKFREKRIKINEQSLQEIWDY
>3__chr11_55101217_55107394
YTELQEEIQTKDKEVKTFEKNLDECITRITNREKCLKELMELKTKAQELCEECRSLRSRC
DQLEERVSAMEDEMNEMK*EWKFREKRIKRNEQSCQEIWDN
>3__chr10_78275971_78282095
YSELQEEIQTNGKEVKNFEKKLDKWITRITNAEKSLKELMELEAKARELCEECRSLRSRC
DQLEERVSVMEDEMNEMKREGKFREKRIKRNEQSLQEIWDY
>3__chr11_25253448_25259595
YSELQEEIQTKGKEVKNFEKDLDECITRINNTEKCLKELMELKAKAX--XEECRRLRSRC
GQLEERVSVMEDEMNEMKREGKFREKRIKRNEQSLQEIWDY
>3__chr10_37367688_37373843
YTELQEEIQTKGKQVKNFEKNLGECITRITNTEKCLKELMELKTKARELREECRSLRSRC
DQLEERVSVMEDEMNEMK*EGKFREKRIKRNEQSLQEVWDY
>3__chr10_57871847_57878003
YSELQEEIQTNGKEVKNFEKKLDQCITRITNAEKCLKELMELKAKARELREECRSLRS*C
DQLEERVSVMEDEMKEMKQEGKFREKRIKRNKQCLQEIWDY
>3__chr11_43073138_43079277
YSELQEEIQTKGKEVKNFEKNLEECITRITNTVKCLKELMELKTKARDLHEECRSLRSRC
DQLEERVSVMEDEMNKMKQEGKFREKKVT--XQSLQEIWDY
>3__chr11_5351152_5357306
YSELQEEIQTKGKEDKNFEKNLDECITRITNTEKCLKELMELKAKARE*REEWRSLRS*C
DQLEERVSVMEDEINEMKREGKFREKRIKRNEQSLQEIWDY
>3__chr11_114001596_114007615
YSELWEDIQTKGKEVENFEKNLE*CITRITNTQKCLKELVELKTKARELREECRSLRS*C
DQLEERVSVMEDEMNEMK*EGKFREKRIKRNEQSLREIWDY
>3__chr11_114009395_114015552
YSELQEEIQTEGKEVKNFEKNLDEWITRITNTEKCLKELMELKTKARELHEECRSLRS*C
DQLEESVSVMKDEMNEMKREGKFREKRIKRNEQSLREIWDY
>3__chr10_6886112_6892269
YSELQEEIQTKGEEVENFEKNLDECITRITNTEKCLKELMELKAKAQELCEECRSLRSCC
DQLEERVSMMEDEMNEMK*EGKFREKRIKRNEQSL*EIWDY
>3__chr10_53789962_53796105
FSELQEEIQTKGKEVENFEKNLDECITRITNTEKCLKELMELKDKARELREECRSLRSRC
DQLEEKVSVMEDEINEMK*EGKFREKRIKRNEQSLQEIWDY
>3__chr11_101228431_101234568
YSELQEEIQTKGKEVKNFEKHLDECITRITNTEKCLKELMELKAKARELCE*CRSLRSRC
DQVEERVSVMKVEMNEMK*EGKFREKRIKRNE*SLQVVWDY
>3__chr11_26091637_26097770
Y-ELQEEIQTKGKEVKNFEKNLDECITRITNTKNCIKELMELKAKARELCEECRSLRSRC
DQLEERVSAMEDEMNEMK*EGKFREKRIKRNEQSIQEIWDY
>3__chr11_102512136_102518292
YSELQEDIQTKGKEVKNFEKNLDECITRITSTEKCLKELMELKAKTRELREECRSLRSRC
DQLEERVPAMEDEMNEMNREGKFREKRIKRNEQSPQETWDY
>3__chr11_24935877_24942039
XXELQEEIQTKGKEVKNFEKNLHECITRIINTEKCLKELMELKAKAQELREECRSLRSRC
HQLEERVSVMEDEMNEVKQEGKFREKRIKRNEQSLQEIWDY
>3__chr11_101054359_101060498
YSELQEEIQTKGKEVKNFEKNLDECITRITNTEKCLKELMELKAKARELREECRSLRSRC
DQLEGRVSVMEDEMN*MKREGKFRQKRVKRNEQSLQEI*DY
>3__chr11_50729097_50735111
YSELQEDIQTKGKELENFEKNLEECITRITNTEK*LKELMELKTKA*ELREECRSLRSRC
NQLEERVSAMEDEMNEMK*EGKFREKRIKRNEQSLQEIWDY
>3__chr10_24179949_24186097
YSELQEKIQTKGKEVKNFEKNLDKCITRITNXEKCLKELMEPKAKA*ELHEECRSLRSRC
DQLEERVSVMEDEMNEMKREGKFREKRIKRNKQSLQEIWDY
>3__chr11_35680903_35687047
YSELQEEIQTKGKEVENFEKNLDECITRITNTEKCLKELMELKAKARELREECRSLRSRC
DQLKERVSVMEDEMKEMKQEGKFREKRIKRNEQSLHEIWDY
>3__chr10_44083770_44089923
YSELQEEIQTKGKEVENFEKNLDECITRITNTDKCLKELIELKAKA*EPPEECRSLRSRC
DQLEERVSVMEDEMNEMK*EGKFREKRIKRNEQSLQEIWDY
>3__chr10_5254643_5260814
YSELQEEIQTKGKEVKNFEKNLDECITRITNTEKCLKELMELKAKA*ELHEECRSLRS*C
NPLEERVSVMEDEMNEIK*EGKFREKKIKRNEQSLQEIWDY
>3__chr10_32887612_32893748
YSELQ*EIQTKGKEVENFEKNLDECITRITNTVKCLKELMELKTKARELREECRSLRSRC
DQLEERVSVMEDEMNEVKREGKFRGKRIKRNEQSLQEIWDY
>3__chr11_23006240_23012260
YSELREDIQTKGKEVDNFEKNLEECKTRITNIEKCLKELMELKTKARELHEECRSLRSQC
DQLEERVLAMEDEMNEMK*EVKFREKRIKRNQQSLQEIWDY
>3__chr10_69129397_69135555
YCELQEEIQTKGKEVENFEKNLDEYITRITNTEKCLKELMELKAKARELREERRSLRSQC
DQLEESVSVMEDEMNEMKGEGKFREESIKRNEXSLQEIWDY
>3__chr10_96897133_96903288
*S*LREEIQTKGKEVENFEKSLEECITRITNTEKCLKELMELKAKARELREECRSLRSQC
DQLEERVLAMEDEVNEMK*EGKFREKRIKRNKQSLQEIWDY
>3__chr11_38169867_38176011
YSELQEEILTKGKEAENFEKNLDERITRITNTEKCLKELMELKAKAREVPEECRSLRS*C
DQLEEGVSVMEDEMNEMKQEGQFREKRIKRNEQSLHEI*DY
>3__chr11_27917197_27923332
HSELQEEIQTKDKEVKNFEKNLDKCITRITNTEKCLKELMELKAKA*ELHEECRSLRSRC
DQLEERVSVMEDEMNEMKREGKFREKRIKRNEQSLQEIWDY
>3__chr10_87519078_87525227
YS*LQEEIQTKGKEVENFEKNLDECITRITNTEKCLKELMELKAKARELREECRSLGSRC
DQLEERVSVMEDEMNEMK*EGKFREKRIKRNEQSLQEIWDY
>3__chr11_5390109_5396267
Y-ELQEEIQTKGKEVKNFEKNLDECITRITNTEKCLKELMELKAKARERCEECRSLRSQC
NQLEERVSVMEDEMNEMKQEEKFREKRIKRNEQSLQEIWDY
>3__chr11_108454020_108460158
YSEL*EEIQTKGKEVENFEKNLDECITRITNTEKCLKELMELKAKA*ELREECRSLRS*C
NQLEERVSVMEDEINEMKREGKFREKRIKRNEQSLQEIWDY
>3__chr11_26429219_26435356
Y-ELQEEIQTKGKEVENFEKHLDECITRITNTEKCLKELMELKAKARELREECRSLRSRC
DQLEERVSVIEDETNEMKREGKFREKRIKRNEQSLQEIWDY
>3__chr10_54160122_54166293
YSKLQEEIQTKGKEVKNFEKNLDECITRITNTEKCLKELMELKAKARELYEECRSLRSRC
DQLEEKVSVMEDEMNEMKREGKFREKRIKRNEQSLQEIWDY
>3__chr11_31522134_31528267
Y-ELQEEIQTKGKEVKNFEKN*DECITRITNTENCLKELMELKAKARELCEECRSLSSRC
DQLEERVSAMEDEMNKMKREGKFREKRIKRNKQSLQEIWDY
>3__chr11_25621915_25627908
YSELWEDIQTKGKDVENFEKNLEECITRITNTGMCLKELMELKSKARELREECRSLRSRC
DQLEETVSAMEDEMNGMKQEGKFREKRKKRNEQSLQEIWDY
>3__chr10_86875483_86881619
HSELQEEIQTKGKEVKNFEKNLDECITRITNTEKCLKERMELKTKAQELREECRSLRSRC
DQLEERVSVMEDEMNEMKREGKFREKRXKRNEQSLQEI*DY
>3__chr10_9601848_9607998
YSELQEEIQTKGKEVENFEKNLDKCTTRITNTEKCLKELMELKAKARELREECRSVRSRC
DQLEERVSVMEDEMNEMKPEGKFREKRIKRKEQSLQEIWDY
>3__chr10_42341683_42347675
YSKLWEDIQTKGKEVENFXKN*EECITRITNTEKCLKELMELETKPGELREECRSLRSRC
DQLEESVSAMEDEMNEMKREGKFREKRIKRNEQSLQEIWDY
>3__chr11_55039283_55045276
YSELWEDIQTKGKEVENFEKNLEECITRITNEEKCLKELMELKTKARELREECRSLSSQC
DQLEERVSAMEDEMNEMKXEEKFREKRIKRNEQSL*EIWDY
>3__chr11_107749474_107755573
YSELQEEIQTKGKEVENFEKNLDKCITRITNTEKCLKELMELKAKARKLREECRSLRS*C
DQLEERVSAMENEMNKMKREGKFREKRIKRNEQSLQEIWDY
>3__chr11_25474249_25480261
YSELWEEIQTKGKDVENFEENLEECITRITNTEKCLKELMELKTKARELREECRSFSRKF
DQLEERVSVMEDEMNEMK*EGKFREKRIKRNEQSLQEIWDY
>3__chr10_53371221_53377381
YSELQEEIQTKGKEAENFGKNLDECITRINNTEKCLKELMELKAKARELWEECRRLRSRC
DQLEERVSVMEDQMNEMK*EGKFREKRIKRNEQSLQEIWDY
>3__chr10_54923773_54929789
YSELWEEIQTKGKEVENFKKNSEECITRLTNTEECLKELMELKAKARELHEECRSLRSRC
DQLKERVSVMEDEMNEMKREGEFREKRIKRNEQSLQEIWDY
>3__chr11_131854126_131860167
YSELQEDIQTKGKEVENFEKNLEECITRITNTEKCLKELMELKTKA*ELHEECRSLRSRC
NQLVERISVMEDEMNEMKQEGKFREKRIKRNE*SLEEIWDY
>3__chr10_76988295_76994450
YSELQEEIQTKGKEVKNFEKNLDKCITSITNTEKCLKELMKLKAKD*ELREECRSLRSQC
NQMEERVSVMEDEMNEMKREGKFREKRIKRNE*SLQEIWDY
>3__chr11_13533081_13539098
YSELGEDIQTKGKKVENFEKNLEECITTITNTEKCLKELMELKTKARELHEECRSLRNGC
DQLEERVSMMEDEMNEMKREEKFREKSIKRNEQSLQEIWDY
>3__chr11_113032539_113038689
YSELQEEIQNKGKEVENFEKNLDECITRITNTEKCLKELMELKAKAREPREECRSLRSRY
NQLEERVSVMEDEMNEMKREGKFREKRIKRNEQSLQEIWDY
>3__chr11_3977396_3983548
YSKLQEEIQTKGKEVENFEKNLDECITRITNTEKCLKELMELKAKARELREECRSLRTQC
DQLEERVSVTEDEMNEMKREGKFREKRIKRNEQSLQEMWDY
>3__chr11_14639438_14645569
YSELQEEIQTKGKEVENFEKNLDECITRITNTEKCLKELMELKAKARELREECRSLRS*C
DQLEERVSVMEDEMNELKREGKFREKRITRNEQSLQEIWDY
>3__chr10_75646645_75652785
Y-ELREEIQTKGKEVKNFEKNLNECITRITNTEKCLKELMELKAKARELREECRSLRSRC
DQLEERVSAMEDEMSEMKREGKFREKRIKRNNQSFQEIWDY
>3__chr10_64101981_64108125
YSELQEEIQTKGKEVENFEKNLDKCITRITNTEKCLKELMELKAKVRELHEECRSLRS*C
DQLEERVSVMEDEMIEMKREGKFREKRIKRNEQSLQEIWDY
>3__chr10_65550051_65556079
YSELREDIQTKGKEVENFEKDLEECITRITNTEKCLKERMELKTKARELREECRSLRSRC
DQLEERVSAMEDEMNEMKREGKFREKRIKRNEQSF*EIWHY
>3__chr11_25403255_25409280
YSELREDIQTKGKEVENFEKNLEECITRITNTEKCLKELMELKSKARELREECRSLRSRC
DQLEERVSVTEHEMNEMKREGKFREKRIKRNEQSLQEIWDY
>3__chr10_74753099_74759264
YSELQEEIQTKGKEVKNFEKNLDEYITRITNTEKCLKELMELKAKARELREECRSLRSRC
DQLEEGVSVMEDEMNKMK*EGKFREKRIKRNKQSLQEIWDY
>3__chr11_14822474_14828620
YSELQEEIQTKGKEVENFEKNLEECITRITNTEKCLKELMELKAKARKLREECRSLRSRC
DQPEERVSVMEDETNEMKQEGKFREQRIKRNKQSLQEIWDY
>3__chr11_120548107_120554244
YSELQEEIQTKGKEVENFEKNLDECITRITNTEKCVKELMELKAKAQELREECRSLRS*C
DQLEVRVSVMEDEMNEMKQEGKFREKRRKRNEQSLQEMWDY
>3__chr10_68660430_68666438
YSELQEDIQTKGKEVENFEKNLEECITTRTNTEKCLKELMELKTKAQELREECRSLRSRC
DQLEERVSAMEDEMNEMK*EGKFRQKRIKRNEQSLQEIWDY
>3__chr11_56073098_56079103
YSKLREDIQTKGKELENFEKNLEECITRITNREKCLKELMELKTKXRELHEECRSLRSRC
DQLEERVSAMEDELNEMK*EGKFREKRIKRNEQSLQEIWDY
>3__chr11_112054505_112060502
YSELWEDIQTKGKEVENFEKNLEECITRITNTEKCLKELMELKTKA*ELREECRSLRSRC
NQLEEWVSAMEDEMNEMKEEGKFREKRIKRNEQSLQEIWDY
>3__chr11_22625048_22631067
YSELWEEIQTKGKEVENFEKSLEECITRITNTEKCLKELMELKTKARELHEECRSLRS*C
HQLEERVSAM*DEVNEMK*EGKFREKRIKRNEHSLQEIWDY
>3__chr10_92000351_92006372
YTELREDIQTKGKEVENFEKNLEECITRITNTEKC*KELMELKTKARELREECRSLRSRC
DQLEETVSAMEDEMNEMKREGKFREKRIKRNEQSLQETWDY
>3__chr10_57329408_57335449
YSELWEEIQTKGKEVDNFEKSLEECITRITNTEKCLKELMELKTKAQELHEECRSLRS*C
DQLEETVSAMEDEVNEMKREGKFREKRIKRNEQSLQEIWDY
>3__chr10_18956354_18962357
YSELREEIQTKGIEVENFEKSLEESITRITNTEKCLKELRELKTKARELREECRSLRSQC
DQLEERVSAMEDELNEMKQEGKFREKRIKRNEESLQEIWDY
>3__chr11_130359369_130365397
YSELREDIQTKGKEVENFEKNLEECITRITNTEKCLKELMELKTKA*ELREECRSLRSRC
DQLEERVSAMEDEMNEMKREGKFRXKRIKRNQKSLQEIWDY
>3__chr11_28350744_28356805
YSELREDIQTKGKEVENFEKNLEECITRITNTEKCLKELMELKTKARELREQHRSLRSRC
DQLEERVSAMEDEMNEMKREGKFREKRIKGNXQSLQEIWDY
>3__chr10_44824628_44830650
YSELQKEIQTKGKEVENFEKNLEEYITRITNTEKCLNDLMEPKTKARELREECRSLRSRC
DQLEERVSAMEDEMNEMKREGKFREKRIIRNEQSLQEIWDY
>3__chr10_19910167_19916187
YSELWEDIHTKGKEVENFEKNLEECITRITNTEKCLKELMELKTKARKLREECRSLRSRC
DQLEERVSAMEDEMNEMKREGKFRGKRIKRNEQSLQEIWDY
>3__chr10_86522797_86528998
YSELREDIQTKGKEVXNLEKNLDECITRITNTEKCLKELMELKTKARELREECRSLRSRC
NQLEERVSAMEDEMNEMKQEGKFREKRIKRNEQSLQEIWDY
>3__chr10_93499353_93505375
YSELQEDIQTKGKEVENFEKNLEECITTITNTEKYLKELMELKTKARELREECRSFRSQC
NQLEERVPAMKDEMNEMKREGKFREKRIKRNEQSLQEIWDY
>3__chr11_42918459_42924468
YPELREGIQTKSKEVENFEKNLEECITRIINAEKCLKELMELETKARELREECRSLRSRC
DQLEERVSAMEDEMNEMKREGKFGEKRIKRNEQSLQEIWDY
>3__chr10_36187603_36193629
YSELREDIQTKGKEVENFEKNLEECITRITNTEKCLKELMELKTKARELREECRSLRSRC
DQLEERVSVMEDEMNEMKREGKFREKRIKRSEQSLQEIWDY
>3__chr11_21647171_21653191
YSEL*EDVQTKGKEVENFEKNLEECITRITNTEKCLKDLMELKAKARELLEECRSLRSQC
DQLEERVSAMEDEMNEMKREGKFREIRIKRNEQSLQEIWDY
>3__chr10_131420815_131426834
YSELREDIQTKGKEVENFEKNLEECITRVTNTEKCLKELMELKTKARELREECRSLRSRC
NQLEERVSAMEDEMNEMKRX-KFREKRIKRNAHSLQEIWDY
>3__chr10_91903188_91909215
YTELREDIQTKGKEVENFEKNLEECITRITNTEKCLKELMELKTKARELREECRSLRS*C
DQLEERVSAMEDEMNEMKREGKFRERRIKRNEQSLQEIWDY
>3__chr11_33602880_33608927
YSELREDIRTKGKEVENFEKNLEECITRIINTEKCLKELMELKTKARELREECRSLRSRC
DQLEERVSAMEDEMNEMKREGKFREKRIKRNEQSLQEIWDY
>3__chr10_128560427_128566452
CSELREDIQTKGKEVENFEKNLEECITRITNTEKCLKELMELKTKARELREECRSLRS*C
DQLEERVSAMEDEMNEMK*EGKFREKRIKRNEQSLQEIWDY
>3__chr11_19113184_19119202
YSELREEIQTKGKEVENFEKSLEECMTRITNTEECLKELMELKTKARELHEECRSLRSRC
DQLEERVSVMEDEVNEMKREGKFREKRIKRNEQSLQEIWDY
>3__chr11_106748699_106754716
YSDLREDTRTKGKEVENFEKNLAECITRTTNTEKCLKELMELKTKARELREECRSLRS*C
DQLEERVSAMEDELNEMKREGKFREKRIKRNEQSLQEIWDY
>3__chr10_71418_77432
YSELREDIQTKGKEVENFEKNLEECITRITNTEKCLKELMELKTKARELREECRRLRSRC
DQLEERVSAMQDEMNEMKREGKFREKRIKRNEQSLQEIWDY
>3__chr10_22732073_22738087
YSELREDIQTKGKEVENFEKNLEECITRITNTEKCLKELMELKTKARELREECRSLRSQC
DQLEERVSAMEDEMNEMKRERKVREKRIKRNEQSLQEIWDY
>3__chr11_30029331_30035357
YSELXEDIQTKGKEVENFEKNLEECITRITNTEKCLKELMELKTKARELREECRSLRSQC
DQLEERVSAMEDEMNEMKREGKFREKRIKINEQSLQEIWDY
>3__chr11_104392233_104398260
YSELREDIXTKGKEVENLEKNLEECITRITNTEKCLKELMELKTKARELREECRSLRSRC
DQLEERVSAMEDEVNEMKQEGKFREKRIKRNEQSLQEIWDY
>3__chr11_10151271_10157476
YSELREEIQTKGKEVENCEKSLEECITRITNTEKCLKELMELKTKARELREECRSLRS*R
DQLEERVSAMEDEVNEMKQEGKFREKRIKRNEQTLQEIWDY
>3__chr10_85530793_85536823
YSELREDIQTKGKEVENFEKNLEECITRXTNTEKCLKELMELKTKAREIREECRSLRSRC
DQLEEGVSAMEDEMNEMKQEGKFREKRIKRNEQSLQEIWDY
>3__chr11_102117379_102123405
YSELWEDIQTKGKEVENFEKNLEECITRITNTEKCLKELMELKTKARELREECRSLRSQC
DQLEERVSTMEDEMNEMK*EGKFREKRIKRNEQSLQEIWDY
>3__chr11_4148059_4154082
YSELREDIQTKGKEVENFEKNLEECITRITNTEKCLKELMELKTKARELREDCRSLRSRC
NQLEERVSAMEDEMNEMKREGKFREKRIKRNEQSLQEIWDD
>3__chr10_68816809_68822833
YSELREDIQTKGKEVENFEKNLEECITRITNTEKCLKELMELKTKARELREECRSLRSRC
DQLEERVSAMEDEMNEMT*EGKFREKRIKRNEQSLQEIWDY
>3__chr11_126738267_126744324
YSELREDIQTKGKEVENFXKNLEECITRITNTEKCLKELMELKTKA*ELHEECRSLRSRC
DKLEERVSAMEDEMNEMKREGKFREKRIKRNEQSLQEIWDY
>3__chr10_31798146_31804158
YSELREDIQTKGKEVENFEKNLEECITRITNTEKCLKELMELKTKARELREECRSLRSQC
DQLEERVSAMEDEMNEMKREGKFREKRIKRNEQSLQEIWDY
>3__chr11_22501301_22507334
YSELREDIQTKGKEVENFEKNLEECITRITNTEKCLKELMELKTKARELHEECRSLRSRC
DQLEERVSAMEDEMNEMK*EGKFREKRIKRHEQSLQEIWDY
>3__chr11_128549037_128555061
YSELWEDIQTKGKEVENFEKNLEECITRITNTEKCLKELMELKTKARELHEECRSLRS*C
DQLEERVSAMEDEMNEMKQEGKFREKRIKRNEQSLQEIWDY
>3__chr11_128714021_128720007
YSELWEDIQTKGKEVENFEKNLEECITRITNTEKCLKELMELKTKARELHEECRSLRS*C
DQLEESVSAMEDEMNEMKQEGKFREKRIKRNEQSLQEIWDY
>3__chr10_57031642_57037676
YSELREEIQTKGKEVENFEKNLEECITRITNTEKCLKELMELKTKARELREECRSLRSRS
NQLEERVSAMEDEMNEMKREGKFREKRIKRNEQSLQEIWDY
>3__chr11_32919373_32925378
YSELREDIQTKGKEVENFEENLEECITRITNTEKCLKELTELKTKARELREECRSLRSRC
DQLEERVSAMEDEMNEMKREGKFREKRIKRNEQSLQEIWDY
>3__chr10_128355031_128361061
YSELREDIQTKGKEVENFEKNLEECITRITNTEKCLKELMELKTKARELCEDCRSLRSQC
DQLEERVSAMEDEMNEMKREGKFREKRIKRNEQSLQEIWDN
>3__chr10_35802717_35808705
YSELREDIQTKSKEVENFEKNLEECITRITNTEKCLKELMELKTKARELREECRSLRS*C
DQLEERVSAMEDEM---KREGKFREKRIKRKEQSLQEIWDY
>3__chr12_36361678_36367829
YSKLKEEIQTKGKEVENFEKNLDECIIRINNXEKCLKELMELKVKARELSEECRSPRSRC
NHLEERVSVMEDEMNEMK*EGKFREKRIKRNEKSLQEIWDY
>3__chr11_58868227_58874363
YSKLKEEVQTNGKEVKNLEKKLDEWLTRITEAEKSLKDLMELKTTARELHDECTSLSSRC
DQLEERASVMEDDMNEMK*EEKFREKKIKX-XQSLQEIWDY
>3__chr12_34520506_34526657
YPELQEEIQTKGKEVKNFEKNLDECITRITNTEKCLKELMELKAKAQELCEEFRSLRS*C
DQLEERVSVMEDEMNEMKWEGMFREERIKRNKQSLQEIGDY
>3__chr12_34652709_34658856
YSKLQEEIQTKAKEAENFEKNLDKCITRITHTENCLKELMELKAKARELREEGRSLRS*C
HQLEERVSVMEDX--XMKRERKVREKKKKRNEQSLQEIWDY
>3__chr12_54240479_54246553
YSELQEEIQTNGKEVKN*KKKLDERITRITNAEKSLKELMELKTKA*ELIEECRSLRSQ*
DQLKERVSAMEDEMNEMKREGKFREKRIKRNEQSLQEIWDY
>3__chr12_117580078_117586218
YSKLKEEVRTNDKQVKNLEKKLDE*LTRIINAEKSLKDLMELKTMAQELHDECTSLSSRC
DQLEERVSAMEDEMNEMKREEKFREKRIKRNEQSLQEIWDY
>3__chr11_58539294_58545430
YSEIQEEIQTKGKEVKNFEKNLDECITRITNTEKCLKELMELKAKA*ELHEECRRLRS*C
DQLEERVSVMEDEMNEMK*EGKFREKRIKRNEQSLQEVWNY
>3__chr12_33271767_33277916
YSELQEEIQTKGKEDENFEKNLHKCITRITNTEKCLKELIELKAKARELREECRNLRSRC
DQLEERVSAMEDEMNEMK*EGKFREKRIKRNEQSLQEIWDY
>3__chr12_53562937_53569085
YSELQEDIQTKGKAVENFEKNLDECITRITNTEKCLKELMELKAKARELREECRSLRSRC
DQLEERVSVMEDEMNEMKQEGKFREKRIKRNKQSLQEIWDY
>3__chr12_40723571_40729705
YSELQEEIQTKCKEVENLEKNLDKCITRITNTEKCLKELMELKAKARELREECKSLRSRC
DQLEERISVMEDEMNEMKREGKFREKRIKX-KQSLQEIWDY
>3__chr12_79366287_79372431
YSELQEEIQTKGKEVENYEKNVDECITRITNIEKCLKELMELKAKARKLREECRSLRSRC
DQLEERVSVMEDEMNEMK*EGKFREKRIKRNEQSLQEIRDY
>3__chr12_79379862_79385927
YSELQEEIQTKGKEVENFEKNVDECITRITNTEKCLKELMELKAKARELREECRSIRSQC
NQLGERVSAMEDEMNEMKQEGKFREKRIKRNEQTLQEIRDY
>3__chr11_62597004_62603159
YSKLQEEIQTKGKQVKNFEKNLDECIIRITNIEKCLKELTELKAKA*ELREECRSLRS*C
NQLEERVSVMEDEMNEMK*EGKFREKRIKRNEQSLQEIWDY
>3__chr12_59973832_59979964
Y-ELQDGTQTKGKEVKNFEKNLDECITRITNTE*CLKELMELKAKARELCEECRSLRS*C
DQLEERVSAMEDEMNEMKREGKFREKRIKRSEQSLQEIWDY
>3__chr12_37643536_37649672
YSELQEEIQTKGKEVENFEKNLDECITRITNTEKCLKELMELKAKARELCEECRSLRS*C
DQLEERVSVMEDEX-EMKRVGKFRQKRIKRNEQSLQEIWDY
>3__chr11_6926563_6932688
YFKLQEEIQTKGKEGENFEKILDKCITRITNTEKCLE*LMELKTKARELCEECRSLRS*C
DQLEERVSVMEDEMNEMKQERRFREKRIKRNKQSLQEIWDY
>3__chr11_87041099_87047256
Y-ELQEEIQTKGKEAKNFEKNLD*RITRITNTEKCLKEMMELKAKARELREEYRSLRSTC
NQLEERVSVMEDEMKEMKQEWKFREKRIKRNKQSLQEIWDY
>3__chr12_57151457_57157604
YSKLQEEIQTKGKEVENFEKNLDECITRITNTEKCLKELMELKAKARELHEECRSLRSRC
YQLEERVSVMEDEMNEMKREGKFREKRIKRNKQSFQEIWDY
>3__chr12_20813262_20819304
YSELQEEIQTKGREVENFEKNLDECITRITNTEKCLKELMELKAKALELPEECRSLRRRC
NQLEERVSLMEDETNEMK*EGKFREKRIKRNEQSLQEIWDY
>3__chr11_90058519_90064650
YSELQEEIQTKGKEVKNFEKNLDECITRITNTEKCLKELMELKAKARELREESRSLRSRC
DQLEERVSVMEDEMNEMKREGKLT*KRIKRNEQSLQEIWDY
>3__chr13_103790701_103796859
YSELQEEIQTKGKEVKNFEKNLDECITRITNIEKCLKELMELKAKARELREECRSLRSQC
NQLEERVSVMEDEMNEMKREGKFREKSIKRNEQSLQEIWDY
>3__chr12_34711286_34717305
YSELWEDIQTKGKEVENFEKNLEECITRITNTEKCLKELMELKTKARELREECRSLRS*C
DQLEERISAVEDEMNEMK*EGKFREKRIKRNEQSLQEIWDY
>3__chr12_85681784_85687930
YSELQEEIQTKGKEVKNFKKKLDECITRITNTEKCLKELMELKAKARELREECRSLRS*C
NQLEERVPVM*DQMNEMKQEGKCREKRIKRNEQSLQEIWDY
>3__chr12_58431161_58437314
HSELQEEIQTKGKEVENFEKNLDECITRITNTEKCLKELMELKAKARELREKCRNLRSGC
DQLEERVSVMEDEMNEMKQEGKFREKRIKRKEQSLQEIWDY
>3__chr11_86630549_86636690
YSELQEEIQTKGKEVENFEKNLDECITSITNTEKCLKELMELKAKARELREECRSLRSRH
NQLEKRVSVMEDQMNEMKQEGKFREKRTQRNEQSLQEIWDY
>3__chr12_45297548_45303693
YSELQEEIQTKGKEVENFEKNLDECITRITNTEKCLKELMELKAKARELHEECRSLRSQC
NQLEERVSVTEDEMNEMKREGKFREKRIKRNKQSLQEKWDY
>3__chr12_43611756_43617901
YSELQEETQTKGKEVKNFEKKVDECITRITNTEKCLKELMELKAKARELCEECRSLRSQC
DQLEERVSLMEDKMNEMK*KGKFREKRIKRNEQSLQEIWDY
>3__chr12_43361434_43367482
YSELREDIQTKGKEVENFEKNLEECITGITNTEKCLEELMELKTKARELREECRRLRSRC
DQLEERVSAMEDEMNEMKREGKFRXKRIKRNEQSLQEIWDY
>3__chr12_47083237_47089367
YSELQEEIQTKGKEVKNFEKNLDECVTRITNTEKCLKEMMELKAKARELQEECRSLRS*C
DQLEERVSVMEDEMNEMK*EGKFREKRIKRNEQSLQEIWDC
>3__chr11_87400060_87406206
YSELQEEIQTKGK*VENFEKNLEECITSITNTEKCLKGIMELKAKARKLHEECRSLRSRC
DQLEERVSPMEDEMNEMKREEKFREKRIKRNEQSLQEIWDY
>3__chr12_18829413_18835572
YYELQKEIQSKGKEVENFEKNLEECITRITNTEKCLKELMELKAKAPELREECRSLRSRC
DQLEERVSVMEDEMNEMK*EEKFTEKRIKRNEQSLQEIWDY
>3__chr11_85986650_85992798
YSELQEEIQTKGKEVENIEKNLDECITRITDTEKCLKELMKLKAKARELREEGRSLWSRC
NQLEERISVMEDEMNEMKREGKFREKRIKRNEQSLQEIWDY
>3__chr12_60095027_60101163
YSELQEEIQTKGKEVKNFEKNLEECITRISNTEKCLKELMELKAKARELREEFRSLRSRC
DQLEERVSVMEDEMNEMK*EGKFREKRIKRNEQSLQELWNY
>3__chr12_17042520_17048708
YTELQEEIQTKGKEVKNFEKNLDECITRITNTKTCLKELMELKAKARELREECRSLRSKC
DQLEERVSVMEDEMNEMK*EGKFREKRIKGNEQSLQEIXDY
>3__chr12_33892335_33898353
YSELWEDIQTKGKEVENLEKNLEECITRIXNTEKCLKELMELKTKARELREECRSLRSQC
DQLEQRVSAMEDEMNEIK*EGKFREKRIKRNEQSLQEI*DY
>3__chr12_40653234_40659406
YSELWAEIQTKGKEVENFEKNLDECVTRITNTEKCLKELMELKAKA*ELREECRSLRSRC
DQLEERVSVMEDQMNEMK*EGKFREKRIKRNKQSLQEIWDY
>3__chr11_96416371_96422488
YSKLQEEIQTKGKEVKNFEKNLDECITRITNTEKCLKELMELKAKARELHEECRSLRSRC
NQLEERVSVMEDEMNETK*ERKFREKRIKRNEQSPQEI*DY
>3__chr11_83272647_83278814
YSKLQEEIQTKDKEGKNFEKNLDECITRITNTEKCLKELMELKAKARELREECRNLRSQC
DQLEERVSVMEDEMNEMK*QRKFREKRIKRNEQSLQEIWDY
>3__chr12_110751366_110757502
YSELQEEIQTKGKEVENFEKILDECITRITNKEKCLKELMELKAKA*ELREECRSLRSRC
DQLEERVSVMEDEMNETKREGKFREKRIKRNEQSLQEIWDY
>3__chr12_95641592_95647746
YSELQEEFQTKGKEVENFEKNLDECITRITNTEKCLKELMELKAKGRELREECRSLRS*C
DQLEERVSVMEDEMNEMKREGKFREKRIKRNKQSLQEIWDY
>3__chr12_98381217_98387359
YSKLQEEIQSKGKEVKNFEKNLDECITRITNTEKCLKELMELKAKARELREECRSLRSRC
DQLEQRVSVMEDEMNEMKPEGKFREKRIKINEQSLQEIWDY
>3__chr12_77424342_77430498
YSELQEEIQTTGKEVKNFEKNLDEYITRITNTENCLKELMELKAKAQELREECRSLRSQC
YQLEERLSVMEDEMNEMKREGKFREKRIKRNEQTLQEIWDY
>3__chr11_86213169_86219326
XXELQEEIQTKGKEVENFEKNLDECITRITNTEKCLKELTELKAKARELHEECRSLRSRC
DQLEERISVMEDEMNEMKREGKFREKRIKRNEQSLQEIWDY
>3__chr11_62868471_62874486
YSELREDIQTKGKEVENFEKHLEECITRKTNTEKCLKELMELKAKARELREECRSLRS*C
DQLQERVSVMEDEMNEMK*EGKFREKRIKRNEQSLQEIWHY
>3__chr11_91542214_91548391
Y-ELQEEIQTKGKEVKNSEKNLDECITRITNTEKCLKELMELKTKARELREECRSPRS*C
DQLEERVSAMEDEMNEMK*EGKLTEKRIKRNEQNLQEI*DY
>3__chr12_86016315_86022373
YSELREDIQTKGKEVENFEKNLEECITRITNTGKCLKELMELKTKAQELREECRSLRSRC
NQLEERVSVMEDEMNEMKQEGKFREKRIKRNEQSLQEIWEY
>3__chr12_67671097_67677238
YSELQEEIQTKGKEVKNFXKKLDECITRITNTEKCLKELMELKAKA*ELREECRSLRS*R
NQLEERVSVMEDEMNEMKQEVKFTEKRIKRNKQSLQEIWDY
>3__chr12_82923815_82929840
YSELREDIQTKGKEVENFEKNLEECITRITNTEKCLKELMELKTKARELREECRSLRSRC
DQLEERVSAMEDEMNEIKREGKFREKRIKRNEQSLQ*IWDY
>3__chr11_97700820_97706859
YSELWEDIQTKGKEVENFEKNLEECITRITNTEKCLKELMELKTKA*ELREECRSLRSRC
DQLEERVSAMEDEMNEMKREGKFRQKRIKRNEQSLQEIWDY
>3__chr12_69445068_69451210
YSELQEEIQTKGKEVENFEKNLDKCITRITNTEKCLKELMELKAKA*ELREECRSLRS*C
NQLEERVSVMEDEMNEIKREGKFREKRIKRSEQSLQEIWDY
>3__chr12_54269989_54276062
YSELWEDIQTKGKEVENFEKHLEECITRITNTEKFLKELMELKTKARELHEECRSLRSRC
DQLEERVSAMEDEMNEMKQEGKFREKRIKRNEQSLQEIWDY
>3__chr12_71873671_71879834
Y-ELQEEIQTKGKEVKNFEKNLDECITRITNTEKCLKELMELKAKARELCEECTSLRSRY
DQLEERVPAMEDEMNEMKQEGKFREKRIKRNEQSLQEIWDY
>3__chr12_29450511_29456672
Y-ELQEEIQTKGKEVKNFEKNLDECITRITNTENCLKELTELKAKARELREECRSLRS*C
DQLEERVSAMEDEMNEMK*DGKFREKRIKX-XLSLQEIWDY
>3__chr12_78992581_78998739
Y-EPQEEIQTKGKEVKNXEKNLHKCITRITNTEKCLKELMELKPRARELREECRSHRS*C
NQLEERVSVMEDEMNEMKREGKFREKRIKRNKQSLQEIWDY
>3__chr12_56733704_56739747
YSELQEDIQTKGKEVENFEKNLEKCITRITNTEKCLKELRELKTKAQELHEECRSLRSWC
DQLEERVSVMEDEMNEMKQEGKFREKRIKRNKQSLQEIWDY
>3__chr12_34111025_34117048
YSELQEDIQTKGKEVENFEKNLEECITRIINTEKCLKELMELKTKARELCEECRSLRS*C
DQLEERVSAMEDEMNEMKREGKSREKRIKRNEQSLQEIWDY
>3__chr12_29853927_29859950
YSELREDIQTKGKEVENFEKNLEECITRITNTEKCLKELMELKTKARELREQCRSPRS*C
GQLEERVSAMEDEMNEMKREGKFTEKRIKRNEQSLQEIWDY
>3__chr11_87006692_87012739
YSELREDIQTKGKQVENFEKNLEECITRITNTQKCLKELMELKIKARELREECRSLRSQC
DQLEERVSAMEDEINEMKREGKFREKRIK-XEQSLQEIWDY
>3__chr12_76571876_76578033
YSELQEEIQTKGKEDKNFEKNLDECITRITNTEKCLKELMELKAKARELREECRSLRSRC
NQLEERVSVMEDEMNEVKREGKFREKRIKRNEQSLQEICDY
>3__chr13_101972372_101978527
YSELQEEIQTKGKEVENFEKNLDECITKITNTEKCLKELMELKAKARELLEECRSLRSRC
DQLEERVSVMEDEMNEMKQEGKFRQKRIKRNEESLQEIWDY
>3__chr12_39761492_39767540
YSKLREDIQTKGKEVESFEKNLEEYITRITNTEKCLKELMELKTKARELREECRSLRSRC
DQLEERVSAMEDEMNEMKQEGKFREKRIKRNEQSLQEIWDY
>3__chr12_71194688_71200703
YSELLEDIQTKGKEV*NFEKSLEECITRITNTQKCLKELMELKTKARELREECRSLRSRC
DQLEERXSAMEDEMNETK*ERKFREKRIKRNE*SRQEIWDY
>3__chr12_19772904_19779045
Y-ELQEEIQNKGKEVKNFEKNLDECITRITNTEKCLKELMELKAKAQELREECRSLRSQC
DQLEERVSVMEDEMNEMKQEGKFREKRIKRNEQSLQEIWDY
>3__chr11_56110721_56116730
YSKLREVIQTKGKEVENFEKNLEECITRITNREKCLKELMELKTKARELREE*RSLRSRC
DQLEERVSAMEDELNEMKQEGKFREKRIKRNEQSLQEIWDY
>3__chr12_96641749_96647781
YSELWEDIQTKGKKVENFEKNLEECITRITNTEKCL*ELLELKTKAQELREECRSPRSRC
DQLEERVSAMEDKMNEMKREGTFREKRIKRNEQSLQEIWDY
>3__chr12_79061967_79067987
YSELQEDIQTKGKQVENFEKKLE*CITRIINTEKCLKELMELKTKARELREECRSLRS*C
DQLEERVSATEDEMNEMK*EGKFRENRIKTNEQSLQEIWDY
>3__chr12_65258315_65264456
Y-ELQEEIQTKGKEVKNFEKNLDECITRITNTEKCLKELMKLKAKARELRKECRSLRSRC
DQLEERVSAMEDETREMKQEGKFREKRIKRNKQSLQEIWDY
>3__chr12_72657975_72664018
YSELREDIQTKGKEVENFEKNLEECVTRITNTDKCLKELMKPNAKARELHEECRSLRSQC
NQLEKRVSAMED*MNEMKREGKFREKRIKRNEQSLQEIWDY
>3__chr12_91596114_91602254
YSELREDIQTKGKEVENFEKNLEECITRITNTEKCLKDLMELKTKARELREECRSLRSQC
DKLEERVSAMEDEMNEMK*EGKFREKRIKRNEQSLQEIWDY
>3__chr12_26713758_26719909
YSELQEEIQTKGKEVKNFEKNLDECITRITNTEKCLKEXMELKAKARELPEECRSLRSQC
DQLEERVSAMEDEMNEMKREGKFREKRIKRNEQSLQEIWDY
>3__chr12_88724488_88730509
YSELQEDIQTKGKEVGNXEKNLEECITRITNTEKCLKELMELKTKAQELREECRSLRSRC
DQLEERVSAMEDEMNEMKREGKFREKRIKRNEQSLQEIWDY
>3__chr12_75237536_75243637
YSELWEDIQTKGKEVENFXKNLEECITRITNTEKCLKELMELKTKARELCEECRSLRSQC
HQLEERVSAMEDEMNEMKREGKFREKRIKRNEQSLQEIWDY
>3__chr12_79395436_79401449
YSELQEDIQTKGKEVENCEKNLEECITRITNTEKCLKELMELITKARELREECRSLRSRC
DQLEERVSAMEDEVNETKREGKFREK*IKRNEQSLQEIWDY
>3__chr12_42586552_42592575
YSELREDIQTKGKEVENFEKNLEECITRITNTEKCLKELMELKTKARELHEECRSLWS*C
DQLEERVSVMEDEMNEMKQEGKFREKRIKRNEQSLQEIWDY
>3__chr12_94841455_94847474
YSELREEIQTKGKEVENFEKSLEECITRITNTEKCLKELMELKTKAQELREECRSLRS*C
DQLEERVSAMEDEVNEMKREGRFREKRTKRNEQSLQEIWDY
>3__chr12_126916354_126922380
YSELREEIQTKGKEVENFEKNLEECITRITXTEKCLKELMELKTKARELREECRSLRSRC
NQLEERVSAMEDEVNEMKREEKFREKRIKRNEQSLQEIWDY
>3__chr12_73183569_73189588
YSELREDIQTKGKEVENFEKNLEECITRITNTEKCLKELMELKTKAQELREECRSLRSRC
DQLEERVSAMEDEMNEMKREGKFRDKRIKRNQHSLQEIWDY
>3__chr12_53841668_53847667
YSELWEDIQTKGKEVENFEKNLEECITRITNTEKCLKELMELKTKARELCEECRSLRSRC
DQLEERVSAMEDEX-XMKREGKFREKRIKRNEQSLQEIWDY
>3__chr12_87764900_87770916
YSELWEDIQTKGKEVENFEKNLEECITRITNTEKCLKELMELKTKARELREECRSLRSRC
DQLEERVSAMEDEMNEMKREGKFREKRIKRNEQSLQEIWDY
>3__chr12_46106955_46112978
YSELREDIQTKGKEVENFEKNLEECITRITNTEKCLKELMELKTKARELREECRSLRSRC
DQLEERVSAMEDEMNEMKQEGKFREKRIKRNEQSLQEIWDY
>3__chr12_41907797_41913820
YSELREDIQTKGKEVENFEKNLEECLTRITNTEKCLKELMELKTKA*ELCEECRSLWSRS
DQLEERVSVMEDEMNEMKREGKFREKRIKRNKQSLQEIWDY
>3__chr11_78941346_78947372
YSELREDIQTKGKEVENFEKNLEECITRITNTEKCLKELMELKTKAQELREECRSLRSRC
NQLEERVSAMEEEMNEMKREGKFREKRIKRNEQSLQDIWDY
>3__chr12_53761417_53767458
YSELWEDIQTKGKEVENFEKTLEECITRITNTEKFLKELMELKTKAQELHEECRSLRSRC
DQLEERVSAMEDEMNEMKREGKFREKRIKRNEQSLQEIWDY
>3__chr12_22180732_22186773
YSELREDIQTKGKEVENFGKNLEECITIITNTEKCLKELMELKTKARELREECRSLRSQC
DQLEERVSAMEDEMNEMKREGKFREKRIKRNEQSLQEIWDY
>3__chr12_31207276_31213295
YSELQEDIQTKGKEVENLEENLEECITRITNTEKCLKELMELKTKARDLREECRSLRS*C
DQLEERVSAMEDEMNEMKREGKFREKRIKRNEQSLQEIWDY
>3__chr12_9565394_9571436
YSELQEDIQTKGKEVENFEENLEECITRITNTEKCLKELMELKTKARDLCEERRSLRSRC
DQLEDRVSEMEDEMNEMKREGKFREKRIKRNEQSLQEIWDY
>3__chr11_9518457_9524486
YSELREDIQTKGKEVENFEKNLGECITRIINTEKCLKELMELKTKA*ELSEECRRLRSRC
DQLEERVSAMEDEMYEMK*EGKFREKRIKRNEQSLQEIWDY
>3__chr12_128851200_128857204
YSELREDIQTKGKEVENFEKNLEECITRITNTEKCLKELMELKTKARELREE*RSLRSRC
DQLEERVSAMEDEMNEMKREGKFREKRITRNEQSLQEIWDY
>3__chr12_71314552_71320566
YSELREDIQTKGKEV*NFEKSLEECITRITNTEKCLKELMELKTKARELREECRSLRSRC
NQLEERVSAMEDEMNEMKRERKFREKRIKRNEQSLQEIWDY
>3__chr12_3371642_3377660
YSKLWEDIQTKGKEVENFEKNLEECITRITNTEKCLKELMELKTKARELREECRSLRSRC
DQLEERVSAMEDEMNEMK*EGKFREKRIKRNEQSLQEIWDY
>3__chr12_114207311_114213373
YSELREDIQIKGKEVENFEKNLEECITRITNTDKCLKELMELKTKARELREECRSLRSRC
DQLEERVSAMEDEMNEMKREGKFREKRIKRNEQSLQEIWDY
>3__chr12_20712037_20718060
YSELREDIQTKGKEVENFEKNLEECITRITNTEKCLKELMELKTKARELREECRSLRSRC
DQLEETVSAMEDEMNEMKREGKCREKRIKRNEQSLQEIWDY
>3__chr11_89117004_89123030
YSELREVIQTKGKEVENFEKNLEECITRITNTEKCLKELMELKTKARELREECRSLRSRC
DQLEERVSAMEDEMNEMKREGKFREKRIKRNEQSLQEIWDY
>3__chr12_5264368_5270385
YSELREDIQTKGKEVENFEKNLEECITRITNTEKCLKELMELKTKARELREECRSLRS*C
SQLEERVSAMEDEMNEIKREGKFREKRIKRNEQSLQEMWDY
>3__chr12_44050897_44056915
YSELREDIQTKGKEVENFEKSLEECITRITNTEKCLKELMELKAKARELREECRSLRS*C
DQLEERVSAMEDEMNEMKGEGKFREKRIKRNEQSLQEIWDY
>3__chr12_13435776_13441833
YSELREDIQTKGKEVENFEKNLEECITRITNTEKCLKELMELKTKARELREECRSLRSRC
DQLEERVSAMEDEMNEMKREGKFREKRIKRNEQSLQEIWDY
>3__chr12_25580916_25586935
YSELWEDIQTKGKEVENFERNLEECITRITNTEKCLKELMELKTKARELREECRSLRSRC
DQLEERVSAMEDEMNEMK*EGKFREKRIKRNEQSLQEIWDY
>3__chr12_66523853_66529868
YSELWEDIQTKGKEVENFEKNLEECITRITNTEKCLKELMELKTKAQELREECRSLRSRC
DQLEERVSAMEDEMNEMKGEGKFREKRIKRNEQSLQEIWDY
>3__chr12_104693973_104700033
YSELWEDIQTKGKEVENFEKNLAECITRITNTEKCLKELMELKTKARELREECRSLRSRC
DQLEERVSVMEDEMNEMKREGKFREKRIKRNEQSLQETWDY
>3__chr12_68618748_68624744
YSELREDIQTKGKEVENFEKNLEECMTRITNTEKCLKELMELKTKVRELREECRSLRSRC
DQLEERVSAMEDEMNEMK*EGKFREKRIKRNEQSLQEIWDY
>3__chr13_25109290_25115364
FSKLKEEV*THRTEAKNLEKRLDE*LSRITSVEKSLNDLIELKTMARELCDECTSFSSRF
DQLEERVSVIEDQMNEMKREEKFRER*VKRNYQSPQEIWDY
>3__chr15_36914443_36920585
YSELQEEIQTKGKEVEKFEKNLDECITRITNTEKYLKELMELKAKARELREECRSLRSQC
DQLEEKVSVMEDEMNEMKREGKFREKRIKRNEQSLQEIWDY
>3__chr14_46710608_46716762
YSELQEEIQTKGKEVKNFEKNLDEWITRITNTEKCLKELMELKAKARELCEECRSPRSRC
DQLEERVSVMEDEMNEMKREGKFREKRIKRNKQSLQDIWDY
>3__chr14_39194872_39200985
YSELQEEIQTKDEEVENFEKNLDECITRRTNTEKCLKEVMELKAKARELPEECRSLRSRC
DQLEERVSVMEDEMNEMK*EGKFREKRIKRKEQSLQEIWDY
>3__chr14_85848330_85854474
YSELQEEIQTKGKEVKNFEKNLEECITRITNTEKCLKELTELKAKAGELREECKSLRSQC
NQLEERVSVMEDEMNEMK*EGKFTEKRIKRNEQSLQEMWDY
>3__chr14_25310366_25316513
YSELQEEIQTKGKEVENFEKNLDECITRITNTEKCLKELMELKAKARELREECTSLRS*C
DQLEERVTVMEDEMNEMKQEEKFREERIKRNEQSLQEIWDY
>3__chr14_39236548_39242695
YSELQEEIQTKGEEVENFEKNLDKCITRRTNTEKCLKELMELKAKARELPEECRSLRSRC
NQLEETVSVMEDETKEMK*EGKFRETGIKRNEQSLQEIWD*
>3__chr13_77985343_77991529
*SELQEEIQTKCKEVDNFEKNLDECITRITNTEKCLKELMELKAKA*ELREECRNLRS*C
DQLEERVSAMEDEMNEMK*EGKFREKRIKRNEQSLQEIWDY
>3__chr15_35382776_35388923
YSELQEEIQTKGKEVENFEKNLDKCITRITNTENCLKELMELKAKARELHEECRSLRS*C
DQLEEQASVMEDEMNEMKREGKFREKRIKSNEKNLQEIWDY
>3__chr14_19641657_19647807
YSELQEEILTKGKEVKNFEKNLEEYITRITNTEKCLKELMELKAKA*ERCEECRSLRS*C
NQLEERVSVMEDEMNEMKQEGKFREKRIKRNKQILQEIWDY
>3__chr14_20448598_20454744
YSELQEEIQTKGKEVENFEKNLDECIARITNTEKCLKELMELKAKARELREECRSLRSRS
NQLEERVSVMEDEMNEMK*EGKFREKRIKRNEQSLQEIWDY
>3__chr15_52951196_52957334
YSELQEVIQTKGKEVKNFEKNLEECITRITNTEKCLKELMELKAKAQELHEDCRRLRSRC
HQLEERVSVMEV*MNEMKREGKFREKRIKRNEQSLQEIWDY
>3__chr14_31173047_31179193
YSELWEETQTKGKEVKNFEKNLDKCITRITNREKCLKELMELKAKAQELREECRSLRSRS
DQLEERVSVMEDEMNEMKREGKFREKRX-RNEQSLQEIWDY
>3__chr13_37537510_37543704
YSELQEEIQTKGKDVENYEKN*DECITRITNTEKCLKELMELKAKARELCEECRSLRSRC
DQLEERVSVMQDEMNEMK*EGKFREKRIKRNEQSLQQIWDY
>3__chr13_80536230_80542374
YSELQEEIQTKGKEVKNFEKNLDECITRITNTEKCLKELMELKAKAPELREECRSLRSRC
DQLEERVSVMEDEMNEMK*EEKFREKRIKRNEQNLQEIXDY
>3__chr14_46047517_46053694
YSELQEEIQTKGEEVKNFEKNLDECITRITNTKKCLKELLELKAKARELCEKCRSLRSRC
NQLEERVSVMEDEMNEMKREGKFREKRIKRNEQSLQEIWDY
>3__chr14_45084670_45090838
YSELQEETQTKGKEFENFEKNLDECITRITNTEKCLKEMMELKAKARELREECRSLRSRC
DQLEERVSVMAGEMNEMK*ERKFREKRIKRKEQSLQEIWDY
>3__chr14_33689030_33695182
YSKLQEEIQTKGKEVKNFEKNLDECITRIPNTEKCLKELMELKAKARELREECRSLRSRC
DQLEERVSVTEDEMNEMKREGKFREKRIKRNKQSLQ*IWDY
>3__chr13_81701155_81707288
YSELQEEIQTKGKEVENFEKNLDECITRITNTEKCLKELMELKAKARELREECRSLRSRC
NXLEERVSLMEDEMNEMKREGKFREKRIKINEQRLQEIWDY
>3__chr13_60272010_60278128
YSELQEEIQTKGKEVENFEKNLEECITRITNTEKCLKDLMELKAKTRELREECRSLRSTC
DQLEERVSVMENEMNEMKREGKFREKRIKRNEQSLQEIWDY
>3__chr15_85671625_85677651
YSELREDIQTKGKEVENFEKNLEECITRITNTEKCLKELMELKTKARELREECRSLRSRC
DQLEERVSAMEDEVNEMKREGKFREKRIKRNEQSLQEIWDY
>3__chr13_75199762_75205914
YSELQEESQTKGKEVENFEKNLDECITRITNTEKSLKELMELKAKARELRDERRSLRS*C
DQLEERVSVMEDEMNEMKQEGKFREKRIKRNKQSVQEIWDY
>3__chr13_97057915_97064022
YSELQEEIQTKGKEVKSFEKNLDECITRITNTEKCLKELMELKAKARELCEECRSLRS**
DQLEERVSVMEDEINEIKRKGKFREKRIKX-KQSLQEIWDY
>3__chr14_37489251_37495415
Y-KLQKEIQTKVKEVKNFEKNVDECITRITNIEKCLKELMELKAKARELREECRSLRS*C
NQLEERVSAMEDX--XMKQEGKFRQQRIKRNEQSLQEIWDY
>3__chr15_36216159_36222333
YSELQKEIQTKGKEVEKFEKNLDECITRITNTEKCLKELMELKAKARELREEYRSLRSQC
DQLEERVSVMEDEMNEMK*EGKFREKRIKRNEQSLQEIWDY
>3__chr13_21327871_21334048
YSGLQEEIQTKGKEVENFEKNLDECITRITXTEKCLKELMELKAKARELREECRSLRS*R
DQLEERVSVMEDEMNEMKQEGKFREKRIKRNEQSLQEIWDY
>3__chr13_47184275_47190444
YSKLQE*IQTKGKEVENFEKNLDECITRITNTEKCLKELMELKAKARELCEECRSLRSRC
NQLEERVSVMEDQMNEMKREGKFREKGIKRNEQSLQEIWDY
>3__chr15_44184044_44190156
Y-ELQEEIQTKGKEVKNFEKNLDKCITRITNTEKCLKELMELKAKA*ELCEECRSLGSQC
DQLEERVSAMEDEMNEMK*EGKFREKRIKRNEQSLQEIWDY
>3__chr14_62173030_62179182
Y-KLQEEIQTKGKEVKNFEKISDECITRITNTEKCLKELMELKAKARELLEECRSLRSRC
DQLEERVSAMEDEMNEMKREGKFREKRIKRNEQSLQEIWDY
>3__chr13_65725896_65731921
YSELQEEIQTKGKEVENFEKNVEECITRITNTEKCLKELMELKTKAQELCEECRSLRS*C
DQLEERVSVMEDEMNEMK*EGKFREKRMKRNEQNLQEIWDY
>3__chr14_42801016_42807080
YSELWEDIQNKGKQVENFGKNLEECITRITNTEKCLKELLELKTKARELHEECRSLRSRC
DQLIERVSVMEDEMNEMKQDGKFREKRIKRNEQSLQEIWDY
>3__chr14_53770346_53776544
YSKLKEEIQTKGKEVKNFEKNLEECVTRITNTEKCLKELIELKAKSRELREECRSLRSQC
DKLEERVSVMEDEMNEMKREGKFRXKKIKRNEQSLQEIRDY
>3__chr13_106228592_106234753
YSELQEEIQTKGKEVENFEKNLDECITGITNTEKCLKELMELKAKTRELREECRSLRS*C
DQLEERVSVMEDEMNEMKREGKLREKRIKRNEQSLQEIWDY
>3__chr13_45136201_45142349
YSELQEEIQTKGKEVKNFEKNLDECITRITNTETCLKELMELKAKARELCEECRSLRSRC
NQLEERVSVMEDEMNEMKQQGKFREKRIKRNEQSLQEIWDY
>3__chr14_92949132_92955269
YSKLQEEIQTKVKEVENFEKNLDECITRITNTDKCLKELMELKAKARELREEWRSLRSRC
NQLEERVSVMEDEMNEMKREGKFREKRIKRNEQSLQEIWDY
>3__chr13_79289192_79295354
YSELQEEIQTKGKEVKNFEKNLDKCITRITNTEKCLKELMELKAKARELRAECRSLRSRC
DQLEERVSVMEDEMNEMK*EGKFREKRIKRNKQSLQEIWDY
>3__chr13_79311805_79317953
YSELQEEIQTKGKEVKNFEKNLDKCITRITNTEKCLKELMELKAKARELRAECRSLRSRC
DQLEERVSVMEDEMNEMK*EGKFREKRIKRNKQSLQEIWDY
>3__chr14_43237607_43243621
YSELWEDIQTKGKEVENFEKNLEECITRITNTEKCLKELMELKTKARELREECRSLKSRC
DQLEERVSAMEDEMNEMKREGKFREKRIKRNEQSLQEIWDY
>3__chr13_51162334_51168466
YSKLQEEIQAKGKEVENFEKNLDECITRITNIEKCLKELMELKAKA*ELREECRSLRSRC
DQLEERVSVMEDQMNEMK*EGKFREKRTKRNEQSLQEIWDY
>3__chr15_69064040_69070174
YSELQEEIQTKGKEVENXEKNLDECITRITNTEKC*KELMELKAKARELREECRSLRSRC
DQLEERISVMEDEMNEMKQEGKFRKKRX-RNEQSLQELWDY
>3__chr13_37584274_37590322
YSELWEDIQTKGKEVENXEKNLEEYITRITNKEKCLKELMELKTKAGELHEECRSLRSRC
DQLEERVSAMEDEMNEMKREGKFREKRIKRNEQSLQEIWDY
>3__chr13_70856694_70862837
Y-ELQEEIQTKGKEVKNFEKNLDECITRITNTEKCLKELMELKAKARELREECRSLRSR*
DQLEERVSAMEDEMNEMK*EGKFREKRIKRNEQXLQEIWDY
>3__chr15_36862243_36868256
YSELWEDIQTKGKEVENFEKNLEECITRITNTEKCLKELMELKTKARELHEECRSLRS*C
DQLEERVSVMEDEMNEMKREGKFREKRIKRNEQSLQEIWDY
>3__chr13_59718031_59724186
Y-ELQEEIQTKGKEVKNFEKNLDKCITRITNTEKCLKELMELKAKAPELREECRSLRSRC
DQLEERVSAMEDEMNEMK*EGKFRGKRIKRNENSLQEIWDY
>3__chr15_25015620_25021765
XXELQEEIQTKGKEIKNFENNLDECITRITNTENCLKELMELKTKAQELREECRSLRSQC
DQLEERVSAMEDEMNEMKREGKFREKRIKRNEQSLQEIRDY
>3__chr14_85610587_85616614
YSELREDIQTKGKEVENFEKNLQECITRITNTEKCLKELMELKTKARQLREECRSLRSRC
DQLEERISAMEDEMNEMK*EGKFREKRIKRNEQSLQETWD*
>3__chr14_79303855_79309939
YSELREDIQTKGKEVENFEKNLEECITRITNTEKCLKELMELKTKARELREERRSLRSRC
DQLEERVSAMEDEMNEMK*EGKFREKRIKGNEQSLQEIWDY
>3__chr14_39123205_39129246
YSKLREDTQTKGKEVENFEKNLEECITRITNTEKCLKELMELKAKARELREECRSLRSRC
DQLEERVSAMEDEMNEMKREGKFREKRIKRNK*SLQEIWDY
>3__chr14_79624624_79630778
Y-ELQEEIQTKGKEAKNFEKNLDECITRITNTEKCLKELMELKAKARELRKECRSLRSRC
DQLEERVSAMEDEMNEMKREGKFREKRIKRNEQILQEIWDY
>3__chr14_85631999_85638133
YSELQEDIQTKGKEVENFKQNLEECITRITNTEKCLKELMKLKTKARELRKECRSLRSRR
DQLEERVSVMEDEMNEMKREGKFREKRIKRNEQSLQEIWDY
>3__chr13_97180668_97186706
YSELREDIQTKGKEVENFEKNLEECITRITSTEKCLKELMELKTKAQELHEECGSLRS*C
DQLEGRVSAMEDEMNEMKRKGKFREKRIKRNEQSLQEIWDY
>3__chr15_21510310_21516333
YSELQEDIQTKGKEVKIFEKNLEECITRITNTEKCLKELMELKTKAQELREECRSLRSRC
DQLEERVSAMEDEMNEMKREGKFREKRIKRNEQILQEIWDY
>3__chr15_47339068_47345213
YSELREDIQTKGKEVENFEKNLDECITRIINTEKRLKELMELKAKARELREECRSLRSRC
DQLEERVSVMEDEMNEMKREGRFREKRIKRNEQSLQEIWDY
>3__chr14_35723512_35729636
YSKLQEEIQTKGKEVENFEKNLEECVTRITNTEXCLKELMELKAKAQELREECRSLRSQC
DQLEERVSVMEDX--XMKREGKFREKRIKRNEQSLQEIWDY
>3__chr15_77824485_77830510
YSELREDIQTKGKEVENFEKSLEECITRITNTEKCLKELMELKTKARELREECRSLRR*C
DQLEERVSAMEDEMNEMK*EGKFREKRIKRNEQSLQEIWDY
>3__chr14_38173903_38179939
YSQLWEDIQIKGKEVENFEKSLEECITRITNTEKCLKELMELKTKARERRKECRSLRSRC
NQLEERVSAMEDEMNEMK*EGKFREKRIKRNEQSLQEIWDY
>3__chr15_71295329_71301476
YSKLQEEIQTKGKEVENFEKNLDECITIITNTEKCLKELMELKXKARELREECRSLRS*C
NQLEERVSAXEDEMKEMKREGKFREKRIKRNEQILQEIWDY
>3__chr15_76799232_76805250
YSELWEEIQTKGKEVENFXKNLEECITRITNTEKCLKELIELKTKARELREECRSRRSRC
DQLEERVSAMEDEMNEMKQEGKFREKRIKRNEQSLQEIWDY
>3__chr13_48485764_48491765
YSELREEIQTKGKEVENFEKSLE*CITRITNTEKCLKELMELKTNARELREECRSLRSRC
DQLEERVSAMEDEVNEMKREGKFREKRIKRNE*SLQEICDY
>3__chr14_56874554_56880588
YSELREDIQTKGKEVENFEKNLEECITRITNTEKCLKELMELKTKARELREECRSLRSRC
DQLEER*SAMEDEMNEMKREGKFREKRIKRKEQSLQEIRDY
>3__chr14_78662275_78668298
YSELREEIQTKGKEVENLXKSLEEYITRITITEKFLKELMELKAKARELREECRSLRSRC
DQLEERVSAMEDEVNEMKREGKFREKRIKRNEQSLQEIWDY
>3__chr14_37305753_37311787
YSEPQEDIQTKDKEVENFEKNLEECITRITNTEKCLKELMELKTKARELREECRSLRSQC
NQLEERVSAMEEEMNEMKREGKLREKSIKRKEQXIQEIWDY
>3__chr14_55550482_55556513
YSELWEDIQTKGKEVENFEKNLDGCITRITNTEKCLKELVELKTKAQELHEECRSLRS*C
DQLEERVSAMEDEMNEMNREGKFREKRIKRNEQSLQEIWDY
>3__chr14_35681614_35687647
YSELREEIQTKGKEVENFEKNLEECITRITXTEKCLKELMEPKTKAQEQREECRSLRSRC
DQLEERVSAMEDEMNEMKGEGKFREKRIKRNEQSLQEIWDY
>3__chr15_59975729_59981765
YSELRKDIKIKGKQVENFEKNLEECITRITNTEK*LKELMELKTKARELREECRSLRSRC
DQLEERVSAMEDEMNDMKRERKFREKRVKRNEQSLQEIWDY
>3__chr15_35506650_35512674
YSELWEDIQTKGKEVENFEKNLEECITRITNTEKCLKELMELKTKARELHEECRSLRSRC
DQLEERVSAMEDEMNEMK*EGKFREKRIKRNEQSLQEIWDY
>3__chr13_40336708_40342734
YSELWENIQTKGKEVENFEKNLEECITRITNTEKCLK*LMELKNKARELREECRSLRSRC
DQLEERVSAMEDKMNEMKREGKFREKGIKRNEQSLQEIWDY
>3__chr13_29731496_29737519
YSELWGEIQTKGKEVENFEKSLEECITRITNTEKCLKELMELKTKARELRKECRSLRSR*
DQLEERVSAMEDEVNEMKREGKFREKRIKRNEQSLQEIWDY
>3__chr15_85807974_85813984
YSELREDIQTKGKEVENFEKNLEECITRITNTEKCLKELMELKTKARELPEECRSLRSRC
DQLEERVSAMEDEMNEMKREGKFREKRIKRNEQSLQEIWDY
>3__chr13_33456812_33462829
YSELREDIQTKGKEFENFEKNLEECITRITNTEKCLRELMELKTKARELREECRSLRS*C
DQLEERVSAMEDEMNEMKREGKFREKRIKRNEQSLQEIWDY
>3__chr13_60181888_60187919
YSELQEDIQTKGKEVENFEKNLEECITRITNTEKCLKELMELKTKARELREECGRLRSGC
DQLEERVSAMEDEMNEMKREEKFREKRIKRNEQSLQEIWDY
>3__chr15_77565181_77571215
YSKLQEDIQTKGKEVENFEKNLEECITRVTNTDKCLKELMELKTKARELREECRSLRSWC
DQLEERVSVMEDEMNEMKREGKFREKRIKRNEQSLQEIWDY
>3__chr15_51763689_51769718
YSELWEDIQTKGKEVENFEKNLEECITRITNTEKCLKELMELKTKARELREECRSLRSRR
DQLEERVSVMEDEMNEMKREGKFREKRIKRNEQSLQEIWDY
>3__chr13_76671164_76677197
YSELREDIQTKGKEVENFEKNLEECITRITNTEKCLKELMEMKTKARELREECRSLRSR*
DQLEERVSAMEDEINEVKREGKFREKRIKRNEQSLQEIWDY
>3__chr13_37294412_37300436
SSELWEDIETKVKEVENFEKKLEECITRITNTEKCLKEVMELKTKAGELREECRSLRSRC
DQLEERVSAMEDETNEMK*EGKFREKRIKRNKQSLQEIWDY
>3__chr15_41729466_41735492
YSELREDIQTKGKEVENFEKNLEECITTITNTEKCLKELMELKAKAQELREECRSLRSRC
NQLEERVSAMEDEMNEMKREGKFREKRIKRNEQSLQEIWDY
>3__chr15_28420692_28426852
Y-ELQEEIQTEGKEVKNFEKNLDECITRITNTENCLKEQMELKAKTRELREECRSLRSRC
NQLEERVSAMEDEMNEMKREGKFREKRIKRNEQSLQEIWDY
>3__chr15_30262923_30269067
Y-ELQEEIQTEGKEVKNFEKNLDECITRITNTDKCLKEQMELKAKTRELREECRSLRSRC
NQLEERVSAMEDEMNEMKREGKFREKRIKRNEQSLQEIWDY
>3__chr13_22046876_22052962
YSELREDIQTKGKEVENFEKNLEECITRITNTEKCLKELMELKTKAQELREECRSLRSRC
DQLEERVSAMEDEMNEMKQEGKFREKRIKRNEQSLQEIWDY
>3__chr13_24278786_24284806
YSELREDIQTKGKEVENFEKNLEECITRITNTEKCLKELMELKTKAQELREEYRSLSSRC
DQLEERVSAMEDEMNEMKREGKFREKRIKRNEQSLQEIWDY
>3__chr14_42506465_42512508
YSELREDIQTKGKEVENFEKNLEECITRITNTEKCLKELMELKTKA*ELCEECRSLRSRC
NQLEERVSAMEDEMNEMK*EGKSREK*IKRNEQSLQEIWDY
>3__chr13_36722478_36728518
YSELREDIQTKGKEVENFEKNLEECITRITNTEKCLKELLELKTKAGELREECRSLRSRC
DQLEERVSAMEDEMNEMKREGKFREKRIKRNQQSLQEIWDY
>3__chr14_83175396_83181427
YSELREDIQTKGKEVENFEKNLEECITRITNTEKCLKELMELKTKAQELREECQSLRS*C
NQLEESVSAMEDEMNEMKREGKFTEKRIKRNEQGLQEIWDY
>3__chr13_72082386_72088426
YSEPQEDIQTKGKEVENFEKNLEKCRTRITNIEKSLKELMELKTKARELREECKSLRSRC
DQLEERVSAMEDEMNEMK*EGKFREKRIKRNEQSLQEIWDY
>3__chr13_90114238_90120295
YSELWEDIQTKGKEVENFEKNLEECITRITNTEKCLKELMELKTKARELHEECRSLRS*C
DQLEERVSVMEDEMNEMKREGKFREKRIKRNEQSLQEIWDY
>3__chr14_40487872_40493889
YSELWEDIQTKGK*VENFEKKLEECITRIANIEKCLKELMELKTKARELREECRSLRSRC
DQLEERVSAMEDEMNEMKGEGKFREKRIKRNEQSLQEIWDY
>3__chr14_71512733_71518783
YSELREDIQTKGKEVENFEKNLEECITRIINTEKCLKELMELKTKARQLCEECRSLRSRC
DQLEERVSAMEDEMNEMK*EGKFREKRIKRNEQSLQEIWDY
>3__chr15_34274866_34280934
YSELREDIQTKGKEVEIFEKKLEECITRITNTEKCLKELMELKTKARKLREECRSLRS*C
DQLEERVSAMEDEMNEMKREGKCRAKRIKRNEQSLQEIWDY
>3__chr15_28319856_28325893
YSELQEDIQTKGKEVENFEKNLEECITRITNTEKCLKELMELKTKARELREECRSLRSRR
DQLEERVSAMEDEMNEMK*EGKFREKRIKRNEQSLQEIWDY
>3__chr15_30371763_30377803
YSELQEDIQTKGKEVENFEKNLEECITRITNTEKCLKELMELKTKARELREECRSLRSQR
DQLEERVSAMEDEMNEMK*EGKFREKRIKRNEQSLQEIWDY
>3__chr14_67404542_67410567
YSELREDIQTKGKEVENFEKNLEECITRITKTGKCLKELMELKTKARELCEECRSLRSRC
NQLEERVSAMEDERNEMKQEGKFREKRIKRNEQSLQEIWDY
>3__chr14_89742871_89748901
YSELWEDIQTKGKEVENF*KTLEECITRITNTEKCLKELMELKTKARELCEECRSLRSQC
DQLEERVSAMEDEMNEMKQEGKFREKRIKRNEQSLQEIWDY
>3__chr14_27212106_27218161
YSELREDIQTKGKEVENFEKNLEECITRITNTEKCLKELMELKTKARELREECRSLRSRC
DQLEERVSAMEDEMNEMKREGKFREKRX-RNEQSLQELWDY
>3__chr14_80650263_80656287
YSELQEDIQTKGKEVENFEKNLEECITRITNTEKCLKELMELKTKARELHEECRSLRSRC
DQLEERVSAMEDEMNEMKREGKFREKRMKRNEQSLQEIWDY
>3__chr14_30013002_30019042
YSELWEDIQTKGKEVENFEKNLEECITRITNTEKCLKELMELKTKARELREECRSLRSRC
DQLEERVSAMEDEX--XKQEGKFREKRIKRNEQSLQEIWDY
>3__chr13_73708037_73714108
YSELWEDIQTKGKEVENFEKNLEECITRITNTEKCLKKLMELKTKARELREECRSLRSRC
DQLEERVSAMEDEMNEMKREGKFREKRIKRNEQSLQEIWDY
>3__chr13_93822455_93828446
YSELREDIQTKGKEVENFEKNLEECITRITNTEKCLKELMELKTKARELREKCRSLRSR*
DQLEESVSAMEDEMN*MKRERKFREKRIKRNDQSLQEIWDY
>3__chr15_49111119_49117138
YSELREDIQTKGKEVENFEKNLEECITRITNTEKCLKEVMELKTKAGELREECRSLRSQC
NQLEERISAKEDETNEMKREGKFREKRIKRNEQSLQEIWDY
>3__chr2_157962358_157968454
FSELKEDVRTLCKEAKNLEKRLDEWRTRINSMEKTINDLMELKTMAQELRDACTSFSSRF
DQLEERVSVTEDQMNEMKREEKFREKRVKRNEQSLQEIWDY
>3__chr2_108186032_108192155
NSELKKEVPTHGKEVEKLEKKLDEWLTRITNAEKSLQDLMELKTKA*ELRDECTSLSS*F
DQLEGRVSLMEDQMNEMKQEEKFREKRIKRNEQSLQEIWDN
>3__chr2_132536909_132543059
YSELQEEIQTKGKEVKNFEKNLDECISRITNAEKCLKELMELKAKA*DLRKECRSFRSRC
DQLEERV*VMEEEMNEMKQEGKFR*KRIKRNEQXLQEIWDY
>3__chr19_random_65277_71304
YSKL*GDIQTKGKEVENFEKNLEECITRITNTERCLKELMQLKTKA*ELREECRSLRS*C
HQLEQKVSVMEEEMNEMK*EGKFREKRIKRNEQSLQEIWDY
>3__chr19_24122162_24128338
YSQLQEEIQTKGKEVKNFEKNLDECTTRITNTENCLKELMQLKAKAPELREECRSLRNQC
NQLEERVSVMEDEMNEMKREGKFREKRIKRNEKSLQEIWDY
>3__chr16_34252028_34258051
YSELWEDIQTKGKEVENFEKNLEECITRITNTEKCLKELMELKTKARELREECRSLRS*C
DQLKERVSAMEDEMNEMKREGKFREKRIKRNEQSLQEIWDY
>3__chr16_34166788_34172795
YSELWEDIQTKGKEVENFEKNLEEYITRITNTQKCLKELMELKTKARELREECRSLRSQC
DQLEERXSAMEDEMNEMKQEGKFREKRIKRNEQSLQEIWDY
>3__chr17_22534172_22540233
YSELQEEIQTKGKEVKNFEKNLDECITRITNTEKCLKELMELKAKFQELREECRSLRSRC
DQLEERVSVMEDEMNEMK*EGKFREKRIKRNEQSLQEIWDY
>3__chr2_126299581_126305721
YSELQEEIQTKGNEVKNFEKNLDKCITRITNTEKCLKELMELKAKAPELREECRSLRSRC
DQLEERVSVMEEETNEMKREGKFREKRIKINEQSLQEI*DY
>3__chr19_33360330_33366393
YSELREEIQTKGKEVDNFEKNLEEYTTRITNTEKCFKELMELKTKARELSEECRSLRSRC
NQLEEKVSAMEDEMNEMKQEGKFREKRIKRNKQSLQEIWDY
>3__chr2_114486999_114493173
YSELQEEIQTKSKEVKNFEKNLDECITRITNTEKCLKELMELKAKARELREECRSLRSRC
DQLEERVSVMEDEMNEMKREGKFREKRIKRNEQSLQEIWDY
>3__chr15_95776928_95783083
YSELQEEIQTKGKEVKNFXKNLDECITRITNTEKCLKELMELKAKVRELCEECRSLRS*C
HQLEERLSVMEDEMNEMKSEGKFREKRIKGNEQSLQEMWDY
>3__chr2_154712679_154718840
YSNLQEEIQTKGKEVENFEKNLDKCRTRITNTEKCLNELMELKAKAPELHEECRSVRSRC
DQLEERVSVMEDEMNEMKREGKFREKRIKRNEQSLQEIWDY
>3__chr16_34560569_34566565
YSKLREDIQTKGKEVENFEKNFEECITRITNTEKCLKELMELKTKARELREECRSLRSRC
DQPEERVSAMEDEMNEMKREGKFRENRIKRNEQSLQEIWDY
>3__chr19_47965095_47971103
YSKLWEDIQTKGKEVENFEKNLEECIIRITNTEKCLKELMELKTKARELREECRSLRSRC
DQLEERVSVMEDEMNEMKREWKFREKRIKRNEQSLQEI*DY
>3__chr2_158842897_158849046
Y-ELQEEIQTKGKEVKNFEKNLDECITRITNTEKCLKELMELKAKA*ELREECRSLRSRC
DQLEERVSVMEDEMNEMK*EGKFREKRIKRNEQSLQEIWDY
>3__chr18_29620841_29626990
YPELQEEIQTKGKEVKNFEKNLDECITRIINTEKCLKELMELKAKARELHEECRSLRS*C
NQLEERVSVMEDEMNEMKREGKFREKIIKRNEQSLQEIWDY
>3__chr19_33452454_33458475
YSELWEEIQTKGKEVENFDKNLEECTTRITNTEKCLKELMELKTKARELHEECGSLRSRC
D*LEVRVSGMEDEVNEMKREGKFREKRIKRNEQSLQEIWDY
>3__chr15_98722995_98729029
YSELQEEIQTKGEEVKNFEKNLDECITRMTNTEKGLKELMELKAKARELREECRSLRSRC
DQLEERVSVMEDEMNEMKREGKFRERRIKTNKQSLQEIWDY
>3__chr15_96452292_96458316
YSELQEDIQTKDKEVENFEKNLEECITRITNTEKCLKELIELKTKARELREECRSLRSRC
HQLEERVSVMEDEMNEMKREGKFREKRXXRNEQSLQEIWDY
>3__chr2_153816234_153822237
YSELRENIQTKGKEVENFEKNLDECITRLTDTEKCLKELMELKTKARELREECRSLRS*C
DQLEERVSAMEDEMNEMKREGKFREKRIKRNEQSLQEIWDY
>3__chr2_167418468_167424604
YSELQEEIQTKGKEVKNFEKNLDKCITRITNTEKCLKELMELKAKARELREECRSLRS*C
DQPEERVSVMEDEMNEMKREGKFREK*IKRNEQSLQEIWDY
>3__chr2_115850597_115856619
FSELWEDIQSRGKEVENFEKNLEECITRITNTEKCLKELMELKTKAGELREECRSLRSRR
DQLEERVLVMEDEMNEMK*EGKLREKRIKRYEQSLQEIWD*
>3__chr18_57128817_57134952
YSKLQEEIQTEGEEVKNFEKNLDESITRIINTEKCLKELMELKTKARELREECRSLRSRC
DQLEERVSVMEDEMNEMK*EVKFREKRIKRNEQSLQEIWDY
>3__chr2_14840900_14847052
YSXLQGEIQTKGKEGKNFEKNLDECITRITNTEKCLKELMELKAKPRELREECKSLRSRC
DQLEERVSVMEDEMNEMK*EGKFREKRIKRNEQSLQEIWDY
>3__chr19_23404775_23410927
HSELQEEIQTKGKEVENFEKNLDECITRITNTEKCLKELMELKAKARELREECRSLRNRC
IQLEERVSVMEDEMNEMKQEGKFRERRIKRNEQSLQETWDY
>3__chr18_44996137_45002284
YSELQEEIQTEGKEVKYFEKNLDECITRIINREKCLKELMELKAKDRELHEECRSLRSQC
DQLEERVSVMQDEMNEMK*EGKFREKRIKRNEQSLQEIWDY
>3__chr2_114570346_114576452
YSKLQEEIQTKGKEVENFEKNLDECITKITNTEKCLKELMELKAKAQELREECRSLRSRC
NQLEERVSVMEDEMNEMKQEGKFREKRMKRNEQSLQETWDY
>3__chr2_157527114_157533241
YSELQEEIQTKGKEVKNFEKNLDECITRITNTEKCLKELMELKAKARELCEECRSLRSRC
DQLEERVSVMEDEMNEMKREGKFREKRIKRNEQSLQEVWDY
>3__chr15_95634405_95640547
YSELQEEIQTKGKEVKNFEKNLDECITRITNTEKCLKELMELKAKAREHREECRSLRKRC
HQLEETVSVMEDEMNEMK*EQKFREKRIKRNEQSLQEIWDY
>3__chr18_50482436_50488566
YSELQEEMQTKSKEVKNFEKHLDECITRITNTEKCLKELMELKAKA*ELCEECRSLRSRH
DQLEERVSVMEDEMNEMKQEGKLREKRIKRNEQSL*EIWDY
>3__chr16_54745928_54752075
YSKLPEEIQTKGKEVKNFEKHLDECITRITNTEKCLKELMELKAKARELREECRSLRSRC
DQLEERVSVMEDETNEIKREGKFRXKKIKRNEQSLQEIWDY
>3__chr18_12171637_12177779
YSELQEEIQTKGKEVENFEKNLDECITRITNTEKCLKELMELKAKARELREECRSLRSRC
DQLEERVSVMEDEMNEMKREGKFREKRIKRNEQSLQEIWDY
>3__chr2_118252225_118258362
NSELQEEIQTKGKEVENFEKNLEECITRITNTEKCLKELMEFXANARELCEECRSLRSRC
NQLEERVSVMEDEMNELKQEGKFREKRIKRNEQSLQEIWDY
>3__chr2_102856912_102863065
YSKLQKEIQTKGKEVKNFEKNLDECITRITNTEKCLKELMELKAKARELCEECRSLRSRC
DQLEERVSVMEDEMNEMKREGKFREKRIKRNEQSLQEIWDY
>3__chr16_12071542_12077661
YSELQEEIQTKGKEVENFXKNLDECITRITNIEKCLKELMELKAKARQLGEECRSLRSRC
DQLEERVSVMEDEMNEMK*EGNLREKRIKRNEQSLQEIWDY
>3__chr17_51812662_51818841
YSELQEAIQTKGKQVENFEKNLDECITRITNTGNCLKELMELKAKARELREECRSLRSRC
NQLEERVSVIEDEMNEMKREGKFREKRIKRNEQSLQEIWDY
>3__chr16_31856380_31862548
*SELQE*IQTKGKEVKNFEKNLDECITRITNTEKCLKELMELKAKAQELCEECRSLRS*C
DQLEERVSVMEDEMNEMKREGKFREKRIKRNKQSLQEIWDY
>3__chr2_148796884_148802893
YSELWKDIQTKGKGVENFEKNLKECITRITNTEKCLKELMELKTKAR*LCEECRSLRSQC
DQLEERVSAMEDEMNEMKREGKFREKRIKRNEQSLQEIWDY
>3__chr16_61583774_61589897
YSELQEEIQTKGKKVENFEKNLEECITRITNTEKCLKEX--XKAKARELREECRSLRSQC
DQLEERVSVMEDEMNEMKREGKFREKRIKRNEXSLQEIWDY
>3__chr18_75145610_75151754
YSELQEEIRTKGKEVKNFEKNLDECITRITNTEKCLKELMELKAKSRELHEECRSLRSRC
DQLEERVSVMEDEMNEMK*EGKFREKRIKRNEQSLQET*DC
>3__chr16_31548700_31554840
YSELQEEIQTKGKEVENFEKNLDKCITRITNTEKCLKELMELKAKARELREECRSLRSQC
DQLEERVSVMEDEMNEMKREGKFREKRIKRNEQSLQEIWDY
>3__chr19_8767521_8773672
YSELQEEIQTKGKEVENFEKNLDECITRITNTEKCLKELMELKAKAQELREECRSLRSRC
NQLEERVAVMEDEMNEMK*EGKFREKRIKRNEQSLQEIWDY
>3__chr2_161362090_161368223
YSELQEEIQTKGKKVENFEKNLDECITRITNTEKCLKELMELKAKARELREECRRLRRRC
DQLEERVSVMEDEMNEMNREGKFREKTIKRNEQSLQEI*DN
>3__chr16_16746399_16752540
YSELHEEIQSKGKEVKNFEKNLDKCITRITNREKCLKELTELKAKARELREECRSLRSQC
DRLEERVSVMEDEMNEMKQEGKFREKGIKRNEQSLQEIWDY
>3__chr16_18526874_18533016
YSELQEEIQSKGKKVKHFEKNLDECITRITNREKCLKELMELKAKARELREECRSLRSQC
DRLEERVSVMEDEMNEMKREGKFREKGIKRNEQSLQEIWDY
>3__chr16_57568916_57574936
YSELWEEIQTKGKEVENFXKNLEECITRITNTEKCLKMLMELKTKPRELREECRSLRSQC
NQLEERVSAMEDEMNEMKREGKFREKRIKRNEQSLQEIWDY
>3__chr2_172760222_172766388
YSELQEEIQTKGKAVKNFEKNLDECITRITNTEKCLKELMELKAKARELREECRSLRSQC
DQLEERVSVMEDEMNEMKQEGKFREKRIKRNEQSLQEIWDY
>3__chr16_45126761_45132950
YSELQEEIQTKGKEVKNFEKNLDECITRIPNTEKCLKELMELKAKAQELHEECTSLRSRS
HQLEERVSVMEDEMNEMKGEGKFREKRIKRNKQSLQEIWDY
>3__chr18_52343799_52349959
YSKLQEEIQTKGKEVKNFEKNLDECITRITNTEKCLKELMELKTKA*ELREECRSLRSRC
NQLEERVSVMEDEMNEMK*EGKFREKGIKRKEQSFQEIRDC
>3__chr2_109094520_109100673
YSELQKEIQTKGKEVENFEKNLDKCITRITNTEKCLKELMELKAKALELREECRSLRSRC
DQLEERVSVMEDEMNEMK*EGKFREKRIKRNEQSLQEIWNY
>3__chr18_43417689_43423854
YSKLQEEIQTKGKEVKNFEKNLDECITRITNTEKCLKELMELKAKA*ELHEECRSLRSQC
DQMEERVSVMEDEMNEMKREGKFRQKRIKRNKQSLQEIWDY
>3__chr2_14559028_14565184
YSEL*EEIQTKDKEVENFEKNLDECITRITNTEKCLKELMELKFKAQKLREECRGLRS*C
DQLEERVSVMEDEMNEMKREGKFREKRIKRNEQSLQEIWDY
>3__chr2_161321676_161327847
YSELQEEIQTKGKEVENFEKNLDEWITKITNTEKCLKELMELKANAQELCEECRRLRS*C
DQLEERVSVMEDEMNEMKR*GKFKXKRIKRNEQSLQEIWDY
>3__chr17_29434154_29440317
YSKLQEEIQTKGKEVKNFEKNLEECITRITNTEK*LKELMELKAKARELCEECRSLSSQC
DQLEERVSVMEDEMNEMK*EGKFRETRIKRNEQSLQEIWDY
>3__chr18_24074406_24080402
YSELREDIQTKGKEVENFEKNLEECITRITNTEKYLKELMELKTKARELREECRSLRSRC
D*LEERVSAMEDEMNEMKREGKFREKRIKRNEQSLQEIWDY
>3__chr16_64142532_64148682
YSELQEEIQTKSKEV*NFEKNVDKCITRITNIEKCLKELMELKAKA*ELREECRSLRSRS
NQLEERVSVMEDEMNEMK*EGKFREKRIKRKEQSLQEIWDY
>3__chr16_45774170_45780195
YSELQEDIQTKGKEVENFEKNLEECITTITNTEKCLKELMELKTKARELGEECRSLRSRC
DQLEERVSAMK---DEMKREGKFREKRIKRNEQSLQEIWEY
>3__chr16_61711357_61717380
YPALREDIQTKSKEVENFEKNLEECITRITNTEKCLKELMELKTKA*ELREECRNLRSRC
D*LEERVSAMEDEMNEMK*EGKFREKRIKRNEQSLQEIWDY
>3__chr18_31594271_31600374
Y-KLQEEVQTKGKEVKNFEKNLDECITRITNTEKCLKELMELKAKARELREECRSLMS*C
NQLEERVSVMEDQMNEMKREGKFREKRIKRNEQSLQEIWDY
>3__chr2_15497076_15503242
YSELQEEIQTKGKEFENFEKNLDECITRITNTEKCLKELMELKAKAGELREECRSLRSRC
DQLEERVSAMEDEMNEMKREGKFREKRIKRNEQSLQEIWDY
>3__chr19_37770259_37776341
Y-ELQEEIQTKGKEVKNFEKNSDECITRITNTEKCLKELMEPKAKAQELREECRSLRSRC
DQLEERVSAIEDEMNEMKQEGKFREKI--XNE*SLQEIWDY
>3__chr19_41880666_41886808
YSELQEEIQTKGKEVENFEKNLDECITRITNTEKCLKELMELKAKARELHEECRSLRSRC
DQLEERVSMMEDQMNEMKQEGKFREKRIKRNEQSLQEIWDY
>3__chr18_30728737_30734890
YSELQEEIQTKGKEVENFEKNLDEGITRITNTEKCLKELMELKAKARELHEECRSLRSQW
DQLEERVSVMED*MNEMKREGKLREKRIKRNEQSLQEIWDY
>3__chr18_62533292_62539322
YSELREEIQTKGKQVENFEKSLEECITRITNTEKCLKELMELKAKARELREECRSLRSRC
DQLEERVSAMEDEVNEMK*EGKFREKRIKRNEQSLQEIWDY
>3__chr2_156031387_156037402
YSELREDIQTKGKEVENFEKNLEECITRITNTEKCLKELMELKTKAQELHEECRRLRSRC
DQLEDRVSAMEDEMNEMK*EGKCREKRIKRNEQSLQEIWDY
>3__chr2_168227712_168233730
YSELWEEIQTKGKEVENFQKNLEESIT*ITNTEKCLKDLMELKTKARELREECRSLXXRC
DQLEERASAMEDEMNEMKREGKFRETRIKRNEQSLQEIWDY
>3__chr2_137783547_137789574
YSELWEDIQTKGKEVENCEKNLEECITRITNTEKCLKELTELKTKAQELREECRSLRSRC
DQLEDRVSVMEDEMNEMKREGKFREKRIKRNEQSLQEIWDY
>3__chr17_65119680_65125835
YSELQEEIQTKGKEVKN*KKNLDECITRIINTEKCLKELMELKAKARELSEECRSLRS*C
DQLEERVSVMEVEMNKMKREGKFREKRIKRNEQSLQEIWDY
>3__chr15_87388139_87394151
YSELREDIQTNGKEVENFEKNLEECITRITNTEKCLKELMELKTKARELREECRSLRS*C
DQLEERVSVMEDEMNEMKREGKFREKRIKRNEQSLQEICDY
>3__chr16_63948148_63954142
YSELREEIQTKGKEVENFEKSLEEYITRITNTEKCLKELMELKTKARELREECRSLRSRC
DQLEERVSVMEDEVNEMKREGKFRX--XKRSKQSLQEIWDY
>3__chr17_11705068_11711214
Y-ELQEEIQTKGKEVKNFETNLDECITRITNTEKCLKELMELKAKARELHEECRSLRSQC
DQLEERVSVMEDEMNEMK*ERKFREKRIKRNEHSLQEIWDY
>3__chr2_118123231_118129261
YSELWEDIQTKGKEVENFEKNLEEFITRITNTEKCLKELVELKTKARELREECRSLRSRC
NQLEERX-XMEDEMNEMKREGKFREKRIKRNEESLQEIWDY
>3__chr17_30745082_30751077
YSELREDIQTKGKEVENFEKNLEECITRLTNTEKCLKELMELKTKARELREECRSLRSRC
DQLEERVSAME---DEMK*EGKFREKRIKRNEQSLQEIWDY
>3__chr19_34408527_34414562
YSELQEDIQTKGKEVENFEKNLEECTTRITNTEKCLKELMELKTKARELREE*RSLRSRC
DQLEERVSAMEDEMNEMKREGKFREKRIKRNEQSLQEIWDY
>3__chr2_167267482_167273501
YSELWEDIQTKGKEVENFETNLEECITRITNTEKCLKELMELKTKARELCEECRSLRSRC
DQLEERVSAMEDEMNEMKREGKFREKRIKRNEQSLQEIWDY
>3__chr2_168399799_168405945
Y-KLQEEIQTKGKEVKNFEKNLEECITRITNTEKCLKELMELKAKARELCEECRSLRSRC
DQLEERVSAMEDEMNEMKQEGKFREKRIKRNEQSL*EIWDY
>3__chr18_25808_31823
YSELREDIQTKGKEVENFEKNLEECITRITNTEKCLKELMELKTKARELREECRRLRSRC
DQLEERVSAMQDEMNEMKREGKFREKRIKRNEQSLQEIWDY
>3__chr16_54190211_54196225
YSELQEDIQTKGKEVENFEKNLEECITRITNTEKCLKELMELKTKA*ELREERRSLRSQC
NQLEERVSAMEDEMNEMKREGKFREKRIKRNEQSLQEIWDY
>3__chr18_73256921_73262946
YSELREDIQTKGKEVENFEKNLEECITRITNTEKCLKELMELKTKARQLREECRSLRSRC
DQLEEXXSAMEDEMNEMKREGKFREKRIKRNEQSLQEIWDY
>3__chr2_118097300_118103324
YSELRKDIQTKGKEVENFEKNLEECKTRITNTEKCLKELMELKTKARELCEECRSLRSRC
NQLEERVSVMEDEMNEMKREGKFREKRIKRNEQSLQEIWDY
>3__chr2_113945529_113951592
YSELWEDIQTKGKEVENFEKNLEECITRITNTEKCLKELMELKTKAQELREECRSLRSRC
DQLEERVSAMKYEMNEMKQEGKFREKRIKRNKQSLQEIWDY
>3__chr16_51988330_51994329
YSELWEDIQTKGKEVENFEKNLEECITRITNTEKCLKELMELKTKARELREECRSLRS*Y
DQLEERVSAMEDEMNEMK*EGKFRERRIKRNEQILQEIWDY
>3__chr2_143280315_143286332
YSELWEDIQTKGKEVDNFEKNLEEYITRITNTEKCLKELMELKTKARELREEC*SLRSRC
DQLEERVSAMEDEMNEMKREGKFREKRIKRNKQSRQEIWDY
>3__chr2_124102771_124108788
YSELREDIQTKGKEVENFEKKLEECITRITNTEKCLKELMELKPKARELCEECRSLRSLC
DQLEERVSAMEDEMNEMKRKGKFREKRIKRNEQSLQEIWDY
>3__chr2_13790847_13796860
YSELREDIQTKGKEVENFEKNLEECITRITNTEKCLQELMELKTKAQELREECRSLRSRC
NQLEERVSAMEDEMNEMKREGKFREKRIKRNEQSLQEIWDY
>3__chr17_63915860_63921878
YSELWEDIQTKGKEVENFEKNLEECITRITNTEKCLKELMELKTKA*ELREECRSLRSRC
DQLEERVSAMEDEMNEMKREGKFREKRIKRNEQSLQEIWDY
>3__chr2_118277827_118283855
YSELREDIQTKGKEVENFEKNLEECITRITNTEKCLKELMELKTKARELHEECRSLRS*C
DQLEERVSAMEDEMNEMKREGKFREKRIKRNEQSLQEIWDH
>3__chr2_176332570_176338603
YSELWEDNQTKGKEVENFEKNLEECITRITNTEKCLKELMELKTKARELRKECRSLRSQC
DQLEERVSAMEDEMNEMK*EGKFREKRIKRNEQSLQEIWDY
>3__chr18_49291819_49297811
YSELREDIQTKGKEVENFEKNLEECITRITNTEKCLKELMELKTKAGELCEECRSLRSRC
NQLEERVSAMEDEMNEMKQEGKFREKRIKRN*QSLQEIWDY
>3__chr19_11976627_11982630
YSELREDIQTKGKEVENFEKNLE*CITRITNTEKCLKELMELKTKARELREECRSLRSRC
DQLEERVSAMEDEMNEMNREGKFREKRIKRNEQSLQEIWDY
>3__chr17_64506880_64512884
YSELREDMQTKGKEVENFEKNLEESITRITNTEKCLKELIELKTKARELREECRSLRSPR
DQLEERVSAMEDEMNEMKREGKFREKRIKRNQQNLQEIWDY
>3__chr16_84824403_84830417
YSELREDIQTKGKEVENFEKNLEECITRITNTEKCLKELMELKTKAPELREECRSLRSRC
DQLEERVSAMEDEMNEMKREGKSREKTIKRNEQSLQEIWDY
>3__chr18_32069096_32075113
YSELREDIQTKGKEVENFEKNLEECITRITNTEKCLKELMELKTKARELHEECRSLRS*C
DQLEERVSAMEDEMNEMKQEGKFREKRIKRNEQSLQEIWDY
>3__chr18_23113514_23119540
YSELREDIQTKGKEVENFEKNLEECITRITNTEKCLKELMELKTKARELCEECRSLRSRC
DQLEERVSAMEDEMNEMKREGKVRAKRIKRNEQSLQEIWDY
>3__chr2_174100264_174106291
YSELREDIQTKGKEVENFXKNLEEYITRITNTEKCLKELMELKTKARELREECRSLRS*C
DQLEERVSAMEDEMNEMKREGKFREKRIKRNEQSLQEIWDY
>3__chr18_51705642_51711668
YSELREDIQTKGKEVENFEKNLEECITRITNTEKCLKELMELKTKARELREECRSLRSRC
NQLEERVSAMEEAMNEMKREGKLREKRIKRNEQSLQEIWDY
>3__chr2_122520251_122526295
YSELREDIQTKGKEVENFEKNLEECITRITNTEKCLKELMELKTKARELREECRSLRSRC
DQLEERVSAMEDEMNEMKREGKFREKRIKRNEQSLQEIWDY
>3__chr2_176530563_176536684
FSKLKEDVRTHRKEAINLEKRLDKWLTRINSIEKTLNDLMELKTIARELRDACTSFSSRF
HQTEERVSVIEDQMNEMKQX-KFREKRVKRNEQSIQEIWDY
>3__chr20_43722468_43728612
FSELKEDV*THCKEAKNHKKKSDEWLTRINSVEKTLNDLMELKTMARELRDACTSFNSQC
XQVEERVSVIEDQINEIK*KDKVREKRVKRNEQSLQEIRDY
>3__chr21_random_707165_713298
YSELQEEIQTKGKEVENFEKTLDECVTRITNIEKCLKELMELKAKARELCEECRSLRR**
DQLEESVSVMKDEMNEMKQEGKFRKKRIKRNEQSLQEIWDY
>3__chr21_9758522_9764575
YSELQKDIQTKGKEVENIEKNLEGCITRIINTEKCLKELMELKAKVQEVREECRSLRS*Y
DQLEETVSAMEDEVDEMKQERKFREKRIKRNK*SLQEIWDY
>3__chr3_113361807_113367922
ISELKEEVRTHGKEVKNLEKNLDEWLTRITNAEKSLKDLRELKTMAQELRDERTSLSSRF
DQLEERISVMEDQMNEMK*EEKFREKRIKRNE*SLQEIWDY
>3__chr22_26809520_26815705
CSELKKEVRTNGKEVKNFEKKLDEWITRIINAEKSSKDLMELKTMA*ELRDECTSLSSRC
DQLEERVSVMEDEMNQMKREEKFREKRIKRNEQTLQEIWDY
>3__chr20_21938071_21944234
YSELQEEIQTKGKEVKNFEKNLGECITRITNAEKGLKKLMELKAKA*ELHEECRSLRSQC
DQLEERVSVMEDEMNEMKQEGKFREKRIKGNEQSLQEIWDY
>3__chr2_58252254_58258427
YYELQEEIQTKGEEAENFEKNLDECITRITNTEKCLKQLMELKAKT*ELREEYRSLRSRC
DQLEERVSVTEDEVNEMKQEGKLREKRITRNEQSLQEIWHH
>3__chr20_25642293_25648449
YSELQEEIQTKGKEVKNFEKN*DECITRITNTEKCLKELKMLKAKAQELREECRSLRSRC
NQMEERVSVMEDEMNEMKREGKFREKTIKRNE*SLQEIWDY
>3__chr20_21969103_21975252
YSELQEEIQTKGKEVENFEKNLDKCITRITNTEKCLKELMELKAKAQEPREESRSLRS*C
DQLEERVSVMEDEMNEMK*EGKFREKRIKRNEQSLQEIWDY
>3__chr2_209373610_209379760
YSDLQEEIQTKGKEVENYETTLDECITRITNAEKCLKELMELKAKARELREEYRSLRSQC
YQLEETVSVMEDELNEMKREGKFREKRIKRNEQSLQEIWDY
>3__chr2_66707725_66713871
YSELQEEIQTKGKEVKNVEKNLDECITRVTNTEKCLKELMGLKAKAREPREECRSLRSRS
DQXEERVSVMEDEMNEMKREEKFREKRIKRNEQSLQEIRDY
>3__chr2_97508316_97514461
YSELQEEIQTKGKEVKNFEKNLDECIPRITNTEKCLKELMELKAEARELREECRSLRGRC
DQLEERVSVMEHEMNEMKREGKLREERIKRNEQSLQKIWDY
>3__chr2_95899005_95905165
YSELQEEIQTKGEEVKNFEKNLDECIPRITNTEKCLKELMKLKAEARELCEECRSLRSRC
NQLEERVSVMEDEMNEMKREGKLREKRMKRNKQSLQEIWD*
>3__chr2_97255090_97261241
YSELQEEIQTKGKEDKNFEKNLDECIPRITNTEKCLKELMKLKAEARELREECRSLRSRC
NQLEERVSVMEDEMNEMKREGKLREKRMKRNKQSLQEIWD*
>3__chr2_66004827_66010981
YSKLQEEIQTKAKEVENFEKNLDECITRITNTEKCLKELMELKAKARELREECRSLRSRC
DQLQERESVMEDEMNEMKRAVKFTKKRIKRNEQTLQEIXDY
>3__chr2_56632237_56638384
YSKLQEEIQTKGKEVENFEKTLDECITRISNTEKCLKELMELKVKA*ELREECRSLRSRC
DQLEERVSVMEDEMNEMK*EGKFREKRIKRNEQSLQEIWDY
>3__chr2_179958729_179964862
YSELQEEIQTKGKEVENFEKNLDECITRITNIEKCLKELMELKAKA*ELREE*RSLRSQC
DQLEERVSPMENEMNEMKREGKFREKRIKTNEQSLQEIWDY
>3__chr3_110709734_110715937
YSELQEGIQTKGKELENFEKNLDECITRITNTEKCLKELMELKAKARELREEGRSLKSRC
DQLEERVSVMEDEMNEMKREGKFREKRIKRNDQSLQEIWDY
>3__chr3_100260216_100266349
YPKLLEEIQIKGKEVKNFEKNLDEFITRITNTEKCLKELMELKAKARELREECRSLRSRC
DQLEERVSVMQDELNEMK*EGRFREKKIKRNXQSLQEIWDY
>3__chr2_84305374_84311545
YSELQEEIQTKGKEVENFEKNLDKRITRITNTEKCLKELMELKAKARELHEE*RSLRSRC
DQLEERVSVMEDEMNEMK*EGKFREKRIKRNEQSLQEIWDY
>3__chr2_196095972_196102064
YFELQEEIQTKGKEVENFEKNLDECVTRITNTEKCLKELMELKAKARELREECRSLRSRC
DQLEERVSVMEDEMNEMKRERKFREKRIKRX-QSLQEIWDY
>3__chr20_43749945_43756034
Y-ELQEEIQTKGKEVKNFEKNLDECITRITNTEKCLKELMELKAKARELHEECRSLRSQC
DQLEERVSVMED-XNEMKREGKFREKGIKTNEQSLQEIWDY
>3__chr2_179634154_179640297
YPELQEEIQTKGKEVKNFEKNLDESITRITNTEKCLKELMELKAKVQELQEECRSLRSRC
NQLEEMVSVMKDEMNEMKQEGKFREKRIKRNEQSLQEIWDY
>3__chr2_35185431_35191579
YSELQEEIQTKGKEVENFEKNLDKCIARITNTEKCLKELMELKAKARELREECRSLWS*C
DQLQERVSVMEGEMNEMK*EGKFGEKRIKIN*QSLQEIWDY
>3__chr20_17043436_17049563
YSELQEEIQTKGKEVENFEKNLEECITGINNTEKCLKELMELKAKARELREECRSLRSCC
DQLEERVSVMEDEMNEMKQEGKFREKRIKRNGQSLQEIWDY
>3__chr3_108535282_108541459
YSELQEEIQTKGNEVKNFEKN*EECITRITNTEKCLKELMELKX-----------LRSRC
DRLEERVSVMEDEMNEMK*EGKFREKRIKRNEQSLQEI*DY
>3__chr2_76425787_76431962
YSKLQEEIQTKGKEVKNFEKNLEECITSITNTEKCLKELVELKAKARELHEECRSLRSRC
NQLEERFSVMEDEMNEMK*EGKFREKRIKRNEQSRQEI*DY
>3__chr20_53908693_53914862
YSELQEEIQTKGKEVKNFEKKLDECITRITNTEKCLKELIELKAKARELHEECRSLRSRC
NQLEERVSVMEDEMNEMKQEGKFREKRIKRNEQSLQEIRDY
>3__chr2_209319460_209325614
YSELQEEIQTKGKEVENLEKNLDECITRITNTEKSLKELMELKVKAREIREECRSLRS*Y
NQLKERVSVMEDEMNEMKPEGKFREKRIKRNEQSLQXIWDY
>3__chr20_53270251_53276415
YSELQEEIQTKGKEVKNFEKNLDKCITRITNTEKCLKELMELKARPRELREECRSLRSRC
NQLEERVSAMEDEMNEMKQEGKFREKRIKRNEQSLQEIWDY
>3__chr20_23825489_23831643
YSKLQEEIQTKGKEVENFXKNLD*CITRITNTEKCSKELMELKAKARELREECRSLRSQC
DQLEERVSVMEDQMNEMK*EGKFRXKRIKRNEQSLQEIWDY
>3__chr2_76171283_76177419
YSKLQEEIQTKGKEVKNFEKNLDECITRITSTQKCLKELMELKAKARELREECRSLRSRC
DQLEERVSAMEDEMNEMKREWKFKEKRIKRNEQSRQEIWDY
>3__chr2_196316853_196322961
YTELQEEIQTKGKEVKNFDKNLDECVTRITNREKCLKELMELKAKAQELREECRSLRSRC
DQLEERVSVMEDEMNEMKREGKFREKRIKRNEQSLQEIWDY
>3__chr21_14460912_14467068
YSELREDIQTKRKEVENFEKNLDECITRISHTGKCLKELMELKAKARELCEECRRLRGRC
DQLEERVSVMEDEMNXMKQEGKFREKRIKRNEQSLQEIWDY
>3__chr21_16208773_16214926
YSKLQEEIQTKGKEVENXEKN*DECITRITNTEKCLKELMELKAKAQELREECRSLRSRC
NQLEESVSVMEDEMNEMKREGKFREKRIKRNEQSLQEIWDY
>3__chr2_76803469_76809667
*SELREEIQTKGKEVKNFEKNLDECVTRITNTKKCLKELMELKAKAQELYEEC*SLRSPC
DQLEERFSVMEDEINEMKREGKFREKSIKRNQQSLQEI*DY
>3__chr2_21284922_21291114
YSELKEEIQTKGKEDKNFEKNLDECITRITNTEKCLKELMELKAKA*ELREECRSLRSQC
NQLEERVSGMEDEMNEMK*EEKLREKRIKRNEQSLQEIWDY
>3__chr2_184159169_184165310
Y-ELQEEIQTKDKEVKNFEKNLDECITRITNTEKCLKELTELKAKARELREECRSLRSQC
DQLEERVSAMEDEVNEMKREGKFREKRIKRNEQSLQEIWDY
>3__chr2_52120048_52126194
Y-ELQQEIQTKGKEVKNFEKNLDECITRIINTEKCLKELMELKAKARELREECRSLRR*C
DQLEERVSAMEDEMNEMK*EGKYREKRIKRNEESLQEIWDY
>3__chr20_4212368_4218528
DSELQEEIQTKGKEVKNFEKNLDECITRITNTQKCLKELMELKAKAQELCEECRSLRSRC
DQLEERVSVMEDEMNEMK*EGKFREKIIKRKEQSLQEIWDY
>3__chr2_73802031_73808184
YSELQEEIQTKGKEVKNFEKNLDECITRITNTEKCLKELMELKAKARELCVECRSLRSRF
DQLEERVSVMENEMNEMK*EGKFREKRIKRNEQSLQEIWDY
>3__chr2_194277838_194283903
YSKLWEDIQTKGKEVENFEKNLAECITRITNTEKCLKELMEVESKARELHEECRSLRSRC
DQPEERVSAMEDEMNEMKQEGNFREKRIKRNEQSLQEIWDY
>3__chr2_62726350_62732365
YSELWEEIQTKGREVENFEKSLEECITRITNTEKCLKELMELKTKVRELREECRSLRSRC
DQLEERVSVMEDEVNEMK*EGKLREKRIKRNEQSLQEI*DY
>3__chr2_178358370_178364523
YSELQEEIQTKGKEVKNFEKNLD*CITRITNTEKCLKELMELKAKAQELREECRSLRSRC
DQLEERVSVMEDEMNKMKREGKFREKRIKRNEQSLQEIWDY
>3__chr2_96408447_96414596
YSELQEEIQTKGEEVKNFEKNLDECITRITTTEKCLKALMELKAKARELREECRSLRSQC
DQLEERVSVMEDQMNEMKREGKLREKRIKRNKQSLQEIWDY
>3__chr3_112954167_112960286
YSELQEEIQTKGEEVENFEKNLDKCVTRITNTEKCLKELMELKA-----------XX---
------X----HEMNEMKREGKFREKRIKRNEQSLPEI*DY
>3__chr2_76782727_76788749
YSELWEETQTKGKEVKNFEKSVEECKTRITNTEKFLKELMELKTKARELREECRSLRSRC
NQLEERVSVMEDEVNEMKREGKFREKRIKRNKQSLQEIWDY
>3__chr21_9788658_9794680
YSELWEDIQTKGKEVENFEKNLEECITRITNTEKCLKELMELKTKARELREECRSLRS*C
DQLEERVSAMEDEMNEMKREGKFREQRIKRNEQSLQEIWDY
>3__chr2_184422496_184428522
YSELREGIQTKGKEVENFEKNLEECITRITNAEKHLKDLMELKTKARELHEECRSLRG*C
DQLEERVSAMEDEMNEMKREGKFRDKRIKRNEQSLQEIWDY
>3__chr2_3352025_3358173
YSELQEEIQTKGKEVENFEKNLDECITRITNTEKCLKELMELKAKARELCEECRSLRSRC
DQLEERVSVMEDEMNEMKREGKFREKRIKRNEQSLQEIWDY
>3__chr2_195801405_195807428
YSELREDIQTKGKEVENFEKNLEECITRITNREKCLKELMELKTKARELREECRSLRSRC
DQLEERVSAMEDEMNEMKREGKFREKRIKRNEQSLQEIWDY
>3__chr22_27112836_27118857
YSELREEIQIKGKEVENFQKSLEERITRITNTEKCLKELLELKTKARELCEECRSLRS*C
NQLEERVSAMEDEVNEMKQEGKFREKRIKRNEQNLQEIWDY
>3__chr21_17384703_17390719
YSELWEDIQTKGKEVQNFEKNLEECITRITNTEKCLKELMELKTKAPELREECRSLRS*C
NQLEERVSAMEDEMNEMK*EGKFREKRIKRNEQSLQEIWNY
>3__chr2_60269663_60275692
YSELREDIQTKGREVGNFEKNLEECITRITNTEKCLKELMELKIKARELREECRSLRSRG
DQLEERVSAMEDEMNEMKREGKFREKRIKRNEQSLQEIWDY
>3__chr2_66286966_66293005
YSELWEDIQTKGKEVENFEKNLEECITRITNTEKCLKELMELKTKARELREESRSLRSRC
DQLEERVSAMEDEMNEMKREGMFREKRIKRNEQSLQEIWDY
>3__chr2_76728626_76734654
YSELREDIQTKGKEVENFEKNLEECIIRITNTEKCLKELKDLKTKAGELREECRSLRSRC
DQLEERVSAMEDEMNEMKQEGKFREKRIKRNKQSLQEIWDY
>3__chr20_29384180_29390326
YSELQEEIQTKGKQVENFEKNLDECITRITNTEKCLKELMEMKGKARELCEECRSLRSRC
DQLEERVSVIKDEINEMKREGKFREKRIKRNEQSLQEIWDY
>3__chr3_112112975_112118997
YSELREDIQTKGKEVENFEKNLEECITRITNTEKCLKELMELKTKARELHKE*RSLRSRC
DQLEERVSAMEEEMNEMKREGKFREKRIKRNEQSLQEIWDY
>3__chr2_43623513_43629664
YSKLQEEIKTKGKEVENFXKNLDKCITRITNTEKCLKELMELKAKARELREECRSLRSRC
NPLEERVSVMEDEMNEMKREGRFREKRIKRNEQSLQEIWDY
>3__chr2_33248585_33254736
YSELQEEIETKGQEVENFEKNLDECITRITNTEKCLKELMELKAKAQELREECRSLRSRC
DQLEERVSVMEDEMNEMKREGKFRXKRIKRNEQSLQEIWDY
>3__chr2_22232820_22238864
YSELQEDIQTKGKEVKNFEKNLEECITRMTNKEKCLKELMELKTKARELREECRSLRSR*
DQLEERVSAMEDEMNEMK*EGKFREKRIKRNEQSLQEIWDY
>3__chr22_random_102067_108139
YSKLREDIQTKGKEVENFEKNFEECITRITNTEKCLKELMELKTKARELREECRSLRSRC
DQLEERVSAMEDEMNEMKQEGKFREKRIKRNKQSLQEIRDY
>3__chr20_12371779_12377788
YSELREDIQTKGKEVENFEKNLEECITRITNTEKCLKELMELKTXAQELREECRSLRSRC
DQLEERVSAMEGEMNEMK*EGKFREKRIKRNE*SLQEIWDY
>3__chr2_207573880_207579903
YSELREDMQTKGKEVENCEKNLEEFITRITNTEKCLKELMELKTKARELREECRSLRSRC
NQLEERVSVMEDEMNEMK*EGKVREKRIKRNEQSLQEIWDY
>3__chr20_25258586_25264606
YSKLREDIQTKGKEVENLEKNLEECITRITNTEKCLKELMELKTKARELREECRNLRSQC
DQLEERVSVME---DEMKQEGKFREKRIKRNE*SLQEIWDY
>3__chr20_8037514_8043564
YSELREDIQTKGKEVENFEKSLEECITRITNTEKCLRELMELKTKARELHEECRSLRSRC
D*LEERVSAMEDEMNEMKREGKFREKRIKRNEQSLQEIWDY
>3__chr3_108893742_108899758
YSELREDIHTKGKEVENFEKNLEECITRITNTEKCLKELMELKTKARELREECRSLRS*C
DQMEERVSVMEDEMNEMKQEGKFREKRIKRNDQSLQEIWDY
>3__chr2_48820483_48826502
YSELREDIQTKGKEVENFEKNLEECITRITDTEKCLKELMELKTKARELHEECRSLRS*C
DQLEERVSAMEDEMNEMK*EGKFREKRIKRNEQSLQEIWDY
>3__chr2_66219586_66225575
YSELREDIQTKGKEVENFEKNLEECITRITNTEKCLKELMELKTKAQELREESRSLRSRC
DQLQERVTVIEDEMNEMK*EGKFREKRIKRNEQSLQEIWDY
>3__chr3_101711142_101717175
YSELREDIQTKVKEVENFEKNLEECITRITNTEKCLKELMELKTKARELREECRSLRS*C
DQLEERLSAVEDEMNEMK*EGKFREKRIKRNEQSLQEIWDY
>3__chr2_83428110_83434124
YSELREDIQTKGEEVENFEKNLEECITRITNTEKCLKELMELKTKARELREECRSLRSRC
DQLEERVSAMEDEMNEMKREGKFREKRIKRNEQRLQEIWDY
>3__chr2_77673466_77679479
YSELQEDIQTKGKEVENSEKNSEECISRITNTEKCLKELMELKTKARELREECRSLRS*C
NQLEERESVMEDEVNEMKREGKFREKRIKRNEQSLQEIWDY
>3__chr2_3819830_3825860
YSKLQEEIQTKGKEVENFEKNLEECITRITNTEKCLKELMELKNKARELCEECRSLRSRC
DQLEERVSAMEDEMKEIK*EGKFREKRIKRNKQSLQEICDY
>3__chr2_4183274_4189324
YSELWEDIQTKGKEVENFERNLEECITRITNTEKCLKELMELKTKARELHEECRSLRSRW
DQLEERVSAMEDEMKEMKREGKFREKRIKRNEQILQEI*DY
>3__chr2_179555424_179561454
YSELREDIQTKGKEVENFEKNLEECITRITNTEKCLKELMELKTKARELREECRSLRSRC
DQLEERVSAMEDEINEMK*EGKFREKRIKRNEQSLQEIWDY
>3__chr2_177369397_177375401
YSELREDIQTKGKEVENFEKTLEECITRIINTEKCLKELMELKTKARELREECRSLRSRC
DQLEERISAMEDEVNEMKREGKFRK*RIKRNEQSLQEIWDY
>3__chr2_241132585_241138612
YSKLREEIQTKGKEVENFEKTLEECITRITNTEKCLKELMELKTKARELREECRSLRSRC
DQLEERVSAMEDEVNEMKREGKFREKRIKRNEQSLQEIRDY
>3__chr2_195946193_195952210
YSELREDIQTKGKEVENFEKNLEECITRITNTEKCLKELMELKTKARELREECRSLRSRC
DQLEERVSAMEDEMNEMK*EGKFREKRIKRNEQSLQEIWDY
>3__chr2_55816969_55823032
YSELWEDIQTKVKEVENFEKNLEECITRITNTEKCLKELMELKTKARELREECRSLRSQC
DQLEERVSAMEDEMNEMKQEGRFREKRIKRNEQSLQEIWGY
>3__chr20_12052360_12058348
YSELREDIQTKGKEVENFEKNLEECITRITNTEKCLKELMELKTKARELREECRSLRSRC
DQLEERVSVMEDEMNEMKREGKFRDKRIKRNEQSLQETWDY
>3__chr2_232928193_232934199
YSELREDIQTKGKEVENSEKSLEECITRITNTEKCLKELMELKTKARELREECRSLRSRC
DQLEERLSAMEDEVNEMKREGKFREKRIKRNKQSLQEIWDY
>3__chr3_100934681_100940777
YSELWEDIQTKGKEVENFXKNLEECKTRITNTEKCLKDLMELKTKARELHEECRSLRSRC
DQLEERVSAMEDEMNEMKREGKFREKRIKRNEQSLQEIWDY
>3__chr2_227637846_227643862
YSELRGNIQTKGKEVENFEKNLEECITIITNIEKCLKELMELKTKPRELREECRSLRSRC
DQLEQRVSAME---DEMKREGKFREKRIKRNEQSLQEIWDY
>3__chr3_111833553_111839588
YSELREDIQTKGKEVENLEKNLEECITRITNTEKCLKELMELKTKARELREECRSLRSRC
NQLEERVLAMEDEVNEMKREGKFREKRIKRNEQSLQEIGDY
>3__chr3_106497758_106503753
YSELWEDIQTKGKEVENFEKNLEECITRITNTEKCLKELMELKTKARELREECRSLRSRC
DQLEERVSAMEDETNEMKR*GKFRENRIKRNEQSLQEIWDY
>3__chr2_79362891_79368905
YSELREDIQTXSKEVENFEKNLEECITRITNTEKCLKELMELKTKARELREECRSLRS*C
DQLEERVSAMEDEMNEMKQEGKFREKRIKRNEQSLQEIWDY
>3__chr2_21979711_21985721
YSELRENIQTKGKVVENFEKNLEECITRITNTEKCLKELMEQKTKARELREECRSLRSRC
DQLEERVSAMEDEMNEMKREGKFREKRIKRNEQSLQEIWDY
>3__chr2_79186328_79192330
YSELWEDIQTKGKEVENFEKNLGECITRITNTEKCLKELMELKTKARELREECRSLRSR*
DQLEERVSAM*DEMNEMKQEGKFREKRXKRNE*SFQEIWDY
>3__chr2_57689487_57695487
YSELREDIQTKGKEVEYFEKNLEECITRITNTEKCLKELMELKTKARELREECRSLRSRF
DQLEERVSVMEDEMNEMR*EGNFREKTIKRNEQSLQEIWDY
>3__chr2_234151243_234157255
YSKLREDIQTKGKEVENFEKNLEECITRITNPEKCLKELMELKTKARELREECRSLRSRC
NQLKERVSAMEDEMNEMKREGKFREKRIKRNEQSLQ*IWDY
>3__chr2_72096588_72102598
YSELREDIQTKGKEVENFEKNLEECITRITNTEKCLKELRELKTKARELREECRSLRSRC
DQLEERVSAMEEEMNEMKREGKFREKRIKRNEQSLQEIWDY
>3__chr22_20961183_20967196
YSELREDIQTKGKEVENFEKNLEECITRIINTEKCLKELMELKTKSPELREECXSLRS*C
DQLEERVSAMEDETNEMKQEGKFRENRIKRNEQSLQEIWDY
>3__chr2_53667675_53673685
CSELWEDIQTKGKEVENFEKNLEECINRITNTEKCLKELMELKTKARELREECRSLRSRC
DQLEERVSAMEDEMNEMKQEGKFREKRIKRNEQSLQEIWDY
>3__chr20_57540228_57546253
YS*LQEDIQTKGKEVENFEKHLEECITRITNTEKCLKELKELKTKARELREECRSLRSQC
DQLEERVSAMKDEMNEMKREGKFREKRIKRNEQSLQEIWDY
>3__chr20_51505509_51511512
YSELREDIQTKGKEVENFEKTLEECITRITNTEKCLKELMELKTKAGELREECRSLRSRC
DQLEERVSAMEDEX--XKREGKFREKRIKRNEHSLQEIWDY
>3__chr2_43070120_43076146
YSELWEDIQTKGKEGENFEKNLEECITRITNTEKCLKELMELKTKARKLHEECRSLRSRC
DQLEERVSAMEDEMNEKK*EGKFRENRIKRNEQSLQQIWDY
>3__chr2_182785378_182791406
YSELREDIQTKGKEVENFEKNLEECITRITNTEKCLKELMELKTKARELREECRSLRSRC
DQLEERVSAMEDEMNEMKREGKFREKRIKRNEQSLQEIWDY
>3__chr2_789552_795575
YSELREDIQTKGKEVENFEKNLEEYITRITNTEKCLKELMELKTKARELREECRSLRSRC
DQLEERVSAMEDEMNEMKREGKFREKRIKRNEQSLQEIWDY
>3__chr20_38681377_38687410
YSELREDIQTKGKEVENFEKNLEECITRITNTEKCLKELMELKTKARELREECRSLRSRC
DQLEERVSAMEDEMNEMKQEGKFREKRIKRNEQSLQEIWDY
>3__chr3_63216329_63222427
YSELKEEVRTHGKEVKNIXKKLDEWLTRITNAEKSLKDLMELKTTARELRDECTSLSSQF
DQLEERVSVMEDQMNEMK*EENFREKRIKRNEQSLQEIWDY
>3__chr3_90562499_90568521
YSMLWEDIQTKGKEVENFEKKLEECITRISNTEKCLKELMELKTKARELHEQCRSLRSQC
DELEERVSAMEGEMNEMKREGKFREKSIQRNEQSLQEIWDY
>3__chr3_66975916_66982094
YSELQEEVRTNGKEVKNFEKKLDEWITRITNAEKSLKDLMELKTKARELSDECGSLSSLC
DQLEERVTVIEDEMNEMK*EEKFREKRIKXNEQSLQETWDY
>3__chr3_96261349_96267485
YSQRQEEIQTKGKEVKNFEKNLDKCITRLTNTEKCLKELMELKAKARELREECRSLRSRR
DQLEERVSVMEDEMNEMK*EGKFREKRIKRNEQRLQEIRDY
>3__chr3_61171736_61177868
YSELKEEIQTKDKEVKNFEKNLDDCITRITNTEKCLKELMELKAKARELREECRSLRSRC
DQLEERVSMMEDEMNEMKQEEKFREKIIKRNKQSLQEIWDY
>3__chr3_75963598_75969753
YPELQEEIQTKGKEVKNFEKNLD*CITRXTNKEKCLKDLMELKAKA*ELREECRRLRS*C
DQLEERVSVIEDEMNEMK*EGKFREKRIKRNEQSLQEIWDC
>3__chr3_122175092_122181229
YSELQEEIQTKGKEVKNLEKNLDKCITRITNTEKCLKELMELKAKA*ELREECRSLKS*C
EQLEERVSAKEDEMNEM**EGKFREKRIKRNEQSLQEIWD*
>3__chr3_26897861_26904005
Y*ELQEEIQTKGKEVENFEKNLDECITRITNTEKCLKEPMELKAKARKLHEQCRSLRSRC
DQLEERVSVMGDEMDEMKREGKFGEKRI*RNKQSLQEIWDY
>3__chr4_11945282_11951329
YSELREDIQTKGKEVENFEKNLEDCITRITNTEKCLKELMEL*TKARELHEECRSLRSRC
DQLEETTSAMEDEMNEMKQEGKFREKRIKRNERSLQEIWDY
>3__chr3_67280758_67286911
YSELQEEIQTKGKELKNFEKNLDECITTITNTEKCLKELMELKAKARELCEECRSLRSRC
DQLEERVSVMEDEMNEMKREGKFREKRIKRKEQSLQEIWDY
>3__chr3_58767344_58773481
YSELQEEIQTKGKEVKNFEKNLEECITRITNTEKCLKELMELKAKARELREECRSLRSPC
DQLEERVSVMEDEMNEMK*DGKFREKRIKRNEQSLQEIWDY
>3__chr4_11168170_11174308
YSELQEEIQTKGKGIENFEKNLDECITRITNTEQCLKELMELKSKAQELREECRSLRSRC
HQLEERVSAMEDEMNEMKQEGKFREKRIKRNEQSLQEIWDY
>3__chr3_6357507_6363622
YSELQE*IQTKGKEVKNFEKNLEKCTTRITNTEKCLKELMELKAKARELREECRSLRSRC
DQLEERVSVMEDEMNEMK*EGKFREKRIKRNKQSLQEIWDY
>3__chr3_35120409_35126429
YSELQEEIQTKGKEADNFEKNLEDCLTRITNTEKCLTELMELKTKARELHEECRSLRSRC
DQLEERVSAMEDEMNEMKREGEFREKRIKRNEQSLQEIWDY
>3__chr3_42298419_42304570
YSELQEEIQTKGKEVKNFENNLDECITRITNTEKCLKELMELKAKARELHEECRSLRS*C
DQLEERVSVMEDEMNEMK*EGKFRENRIKRNEQSLQEIWDY
>3__chr4_112287651_112293797
YSKLQEDIQTKGKEVKNFEKYLDECITRITNTEKCLNELMELKAKAREPCEECRSLRIHC
NQLEERVSVMEDQMNEMK*EGKFREKRIKRNEQSLQEIWDY
>3__chr3_82236726_82242883
YTELQEEIQTKGKEVENFEKN*DECITRITNTEKCLKELMELKAKAQELREECRSLRSRC
DQLEERVSVMEDEMNEMKREGKFREKRIKRNEQSLQEIWDY
>3__chr4_120202505_120208665
YSELQEEIQTKGKEVKNFEKNLDKCITRITNAEKCLKELMELKAKARELREECRSLRSRS
NQLEERVSVMEDEMNEMKQEGKFREKRIKRNEQSLQEIWNY
>3__chr4_124138919_124145065
YSELQEEIQTKGKEVENFEKTLDECITRITNIEKCLKELMKLKAKARELREECRSLRSRC
DQLEERVSVMEDEMNEMKQEGKFREKRIKRNEQSLQEIWDY
>3__chr3_26255578_26261707
YSELQEEIQTKVKEVENFENNLEECITRITNTEKCLKELMELKAKARELCEERRSLRSRC
DQLEERVSAMEDEMNEMKREGKFRETRIKRNEQSLQEIWDY
>3__chr3_23365739_23371880
YSELQEEIQTKGKEVKNFEKNLDECITRITNTEKCLKELMELKAKARELREEYRSLRSRC
DQLEERVSVMEDEMNEMKQEGKFREKRIKRYEQSLQEIWDY
>3__chr3_175805659_175811809
YSELQEQIQTKGKEVKNFEKNLDECITRITNIEKCLKEVMELKAKA*ELLEEFRSLRSRC
DQLEERVSAMEDEMNEMKQEGKFREKRIKRNEQSLQEIWDY
>3__chr3_147118378_147124529
YSELQEEIQTKGKEFKNFEKNLEECITRITNTEKCLKELMELKAKA*ELREECRSLRSRC
DQLEERVSVMEDEMNEMK*EGTFREQRTKRNTQSLQEIWDY
>3__chr3_78618877_78625007
YSELQEEIQTKGKEVENFEKNLDECITGITNEEKCLKELMELKAKAGELREECRSLRSQC
DQLEERVSVM*DEMNEMKQEGKFREKRIKRNEQSLQEIRDY
>3__chr3_6283607_6289721
YSELQEEIQTKGKEAENFEKNLEECITRITNTEKCLKELMELKAKPRELREECRSLRSRC
DQLEERVSVMEDEMNEMK*EGKFREKRIKRNEQSLQEIWDY
>3__chr4_11700704_11706847
YSELHEEIQTKGKEVKDFEKNLDQCITRITNTEKCLKELMELKTKARELHEECRSLRSRC
NQLEERVSVMEDEINEMK*EGTFREKRIKRNEQSLQEIWDY
>3__chr3_69607047_69613204
YSELQEEIQTKGKEVKNFEKNLDECITRITNTEKCLKELMDLKAKARELLEECRSLRSRC
NQLEERVSVMEDEMNEMKREGKFREKRIKRNEQSLQEIWDY
>3__chr4_119062587_119068635
YSELWEEIQTKGKEVENFEKSLEECITRVTNTEKCLKEVMELKTKARELREECRSLTSQC
DQLQERVSAMEDEVNEMKQEGKFREKRIKRNEQSLQEIWDY
>3__chr3_89879454_89885498
YSELREDIQTKGKEVENFXKNLEECITRITNTEKCLKELMELKTKA**LPEECRSLRSRC
HQLEERVSAMEDEMNEMKREGKFREKRIKRNEQSLQEIWDY
>3__chr3_96047562_96053571
YYELPEDIQIKGKEVENFEKKLEECITRITNTEKCLKELMELKTKARELREECRSLRSRC
DQLEERVSAMEDEMNEMKREGKFREKRIKRNEQSLQEIWDY
>3__chr3_67526144_67532295
YSELQEEIQTKGKEVKNFEKNLDECITRITNTEKCLKELMELKAKARELLEECRSLRSRC
DQLEERVSVMEDEMNEMKREGKFREKRIKRNEQSLQEIWDY
>3__chr4_111898088_111904239
YSELQEEIQTKGKQVENFEKNLDECITRITNTEKCLKELMDLKAKARELCEECRSLRS*C
DQLEERVSVMEDEMNEMK*EEKFREKRIKRNKQSLQEIWDY
>3__chr3_114673336_114679483
YSELQEEIQTKGKEVKNFEKNLDECITRITNTEKCLKELMELKTKARELHEERRSLRS*C
DQLEERVSAMEDEMNEMKREGKFTEKRIKRNEQSLQEIWDY
>3__chr3_137425840_137431972
YSELQEEIQTKGKEVKNFEKNLDACIARITNTEKCLKELMELKAKAPELREECRSLRSRC
DQLEERISEMEDEMNEMKREGKFREKRIKRNKQSLQEIWDY
>3__chr3_120308124_120314282
YSNLQEEIQTKGKEVENFEKNLDEYMTRITNTEKCLKELMELKAEAQELREECRSLRS*C
DQLEERVSVMEDEMNEMKQEGKFREKRIKRNEQSLQEIWVY
>3__chr4_124861990_124868146
YSELQEEIQTKGKEVENFEKNIDECITRITNTEKCLKELMELKAKA*ELHEECRSLRSRC
DQLEERVSVMEDEMNEMK*EGKFREKRIKRNEQSLQEIWDY
>3__chr3_54467841_54473987
YSELQEEIQTKGKKVKNFDKNLDECITRITNXEKCLKELMELKAKAREXCEECRSLRSRC
DQLEERVSVMEDEMNEMKQDEKFTEKRIKRNEQSLQEIWHY
>3__chr4_128001462_128007605
YSELQEEIQTKGKEVENFEKNLDKCITRITNTEKCLKELMELKAKARELREECRSLRSRC
DQLEERVSAMEDEMNEMK*EGKFREKRIKRNEQSPQEIWDY
>3__chr3_134925209_134931345
YSKLQEEIQTKGKEVINFEKNLDECITRITNTEKCLKELMELKAKAQELREECRSLRS*C
NELEERVSVMEDEMNEMKREGKCREKRIKRNEQSLQEIWDY
>3__chr4_123633521_123639673
YSELPEEIQTKGKEVENFEKNLDKCITRITNTEKCLKELMELKAKARELREECRSLRS*C
NQLEERVSVMEDEMNEMKREGKFREKRTKRNEQSLQEIWDY
>3__chr3_58891554_58897699
YSELQEEIQTKGKEVKNLEKNLDECITRITNTEKCLKELMEVKAKA*ELREECRSLRSPC
DQLEERVSVMEDEMNEMK*VGKFREKRIKRNKQSLQEIWDY
>3__chr3_38948732_38954888
YSELQEEIQTKGKEVENFEKNLDESITRITNTEKCLKELMELKAKARELREEFRSLRS*C
DQLEERVSVMEDEMNEMKREGKFREKRIKRNEQSLQEIWDY
>3__chr4_114992748_114998903
YSKLQEEIQIKGKEVENFEKNLDECITRITNTEKCLKELMELKAKA*ELREECRSLRSRC
DQLEERVSVMEDEMNEMKREGKFREKRIKRNEQSLQEIWDY
>3__chr3_156742377_156748535
YSKLQEEIQTKGKEVENFEKNLDECITRRTNTEKYLKEPMELKAKAQELHEECRSLRSRC
NQFEERVSVTEDEMNEMKREGKFRGKRIKRNEQSLQEIWDY
>3__chr3_38421896_38428033
YSELQEEIQTKGKEVKNFEKNLDECITRITNTEKCLKELMELKAKARELCEECRSLRSRC
DQLEERVSVMEDEMNEMK*EGKFREKRIKRNKQSLQEIWDY
>3__chr3_160623550_160629691
Y-ELQEEIQTKGKEVKNFEKNLEECITRITNTEKCLKELMELKAKARELCEECRSLRS*C
DQLDISVSVTEDEMNEMK*EGKFREKRIKRNEQSLQEIWDY
>3__chr3_167221585_167227606
YSELREDIQTKRKEVENFEKSLEEHITRITNTEKCLKELMELKTKARELHEEYRSLRSQC
DQLEERVSAMEDEMNEMK*EGKFRXKRIKRNE*SLQEIWDY
>3__chr3_18992446_18998582
Y-EPQEEIQTKGKEVKNFEKNLDECITRITNTEKCLKDLMELKAKVRELREECRSLRSRC
DQLEERVSAMEDEMNETKREGKFREK*IKRNEQSLQEIRDY
>3__chr3_39888837_39894986
YSELREDIQTKGKQVENFEKNLEECITRTTNTEKCLKELVELKTKARELCEECRSLWS*C
DQLEERVSVMEDQMNEMKREGKFREKRIKRNKQSLQEIWDY
>3__chr3_78807025_78813186
YSELHKEIQTQGKEVKNFXKNLDECITRITNTEKCLKELMELKAKARELREECRSLRSRC
DQLEERVSVMEDEMNEMK*EGKFREKRIKRNEQSLQEIWDY
>3__chr3_113925654_113931804
YSELQEEIQTKGKEVKNFEKNLDECITRITNTEKCLKELMELKAKAQE*REECRSLRS*C
NQLEERVSVMEDEMNEMKREGKFREKRIKRNEQSLQEIWDY
>3__chr3_154997284_155003435
YSELQEEIQTKGKEVKNFEKNLDECITRITNTEKCLKELMELKAKAQELREECRSLRS*C
NQLEERVSVMEDEMNEVK*EGKFREKRIKRNEQSLQEIWDY
>3__chr3_177216606_177222666
YSELQEDIQTKGKEVENFEKNLEECITRLTNTEKCLKELMELKTKARELREECRSLRSRC
DQLEERVTAMEDEMNEMK*EGKFREKRIKRKEQSIQEIWDY
>3__chr3_146453095_146459099
YSELWEDIQTKGKEVENFEKNLEEGITRITNTEKCLKELMGLKTKAGELREECRSLRNRC
DQLEERVSVMEDEMNEMKREGKFREKRIKRNEQSLQEIWDY
>3__chr4_100905613_100911642
YSELWEDIQTKGKEVENFEKNLEECITRITNTEKCLKELMELKTKAREPREECRSLRSRC
DQLEERVSAMEDEMNEMK*EGKFREKRIKRNEQSPQEIWDY
>3__chr3_134201054_134207196
N-ELQEEIQTKGKEVKNFEKNLDECITRITNTEKCLKMLMELKAKAPELREECRSLRSQC
DQLEERVSVMEDEMNEMKREGKFREKRIKRNEQSLQEIWDY
>3__chr3_134752872_134759020
YSKLQEEIQTKGKEVENFEKTLDECITRITNTEKCLKELRELKAKARELREECRSLRSRC
DQLEERVSVMEDEMNEMKREGKCREKRIKRNEQSLQEIWDY
>3__chr3_143491736_143497764
YSELWEEIQTKGKEVENLEKNLEECITRITNTEKCLKELMELKTTA*ELREECRSLRSRC
DQLEERVSAMEDEMNEMKREGKFREKRIKRNEQSLQEIWDY
>3__chr3_57333652_57339794
Y-ELQEEIQTKGKEVKNFEKNLDKCIIRTTNTEKCLKELMELKAKARELCVECRSLRSRC
DQLEERVSVMEX--XEMKREGKFREKRIKRNEQSLQEIWDY
>3__chr3_132533002_132539159
YSELQEEIQTKGKEVENFEKNLDECITRITNTEKCLKELMELKAKARELREECRSLRSRC
NRLEERVSVMED*MNETKREGKFREKRIKRNEQSLQEIWDY
>3__chr3_160592794_160598835
YSELQEDIQTKGKEVENFEKKLEECITRITNTEKCLKELMELKTKARELREECRSLRSQC
DQLEERVSAMEDEMNEMKREGKFREKRIKRNEQSLQEIWDY
>3__chr3_159711592_159717606
YSKLXEDIQTKGKEVENFEKNLEECITRITNTEKCLKELMELKTKARELREECRSLRSRC
DQLEERVSAMEDEMNEMK*EGKFTEKRIKRNEQSLQEIWDY
>3__chr3_168475750_168481748
YSALRENIQTKGKEVENFEKNLEECITRITNTEKCLKELMELKTKARELCEECRSLRSRC
NQLEERVSVMEDEMNKMK*EGKFREKRIKRNEQSLQEIWDY
>3__chr3_26799592_26805625
YSELREDIQTKGKEVENFEKNLEECITRITNTEKCLKEPMELKTKARE*HEECRSLRSRC
EQLEERVSAMEDGMNEMKREGKFREKRIKRNEQSLQEIWDY
>3__chr3_22754231_22760249
YSELREDIQTTGKEAENFAKNLEECITRITNTEKCLKELMELKTKARELHEECRSLRGRC
DQLEERVSAMEDEMNETKREGKFREKRIKRNEQTLQEVWDY
>3__chr4_12358995_12365017
YSKLWEDIQTKGKEVENFEKNLEECITRITNTEKCLKELMDLKTKARELCEECRSLRSRC
NQPEERVSAMEDEMNEMKREGKFREKRIKRNEQSLQEIWDY
>3__chr3_116513833_116520007
Y-ELQEEIQTKGKEVKNFEKNLDECITRITNIEKCLKELMDLKAKARELREECRNLRS*C
DPLEERVSVMEDEMNEMKREGKFREKRIKRNEQSLQEIWDY
>3__chr3_51211520_51217674
Y-ELQEEIQTKGKEVKNFEKNLDECITTITNTEKCLXELMELKAKAREQREECRSLRSRC
DQLEERVSVMEX--XEMKREGKFREKRIKRNKQSLQEIWDY
>3__chr3_40970365_40976516
YSELQEEIQTKGKEVENFEKNLD*CITRITNTEKCLKELMELKTKARELREECRSLRSQC
DQLEERVSVMEDEMNEMK*EGKFREERIKRNEQSLQEIWDY
>3__chr3_123134298_123140323
YSEL*EDIQTKGKEIENFEKNLEECITKITNTEKCLKELMELKTKARELREECRSLRSRC
DPLEERVSAMEDEMNEMKREGKFREKRIKRNEQSLQEIWDY
>3__chr3_165903088_165909120
YSELWEDIQTKGKEVENFEKNLEECITRITNTEKCLKELMELKTKARELREECRSLRSQC
DQLEERVSAMEDEMNEMKREGKIREKRIKRNEQSLQEIWDY
>3__chr3_40918900_40924927
YSELREDIQTKGKEVENFEKNLEECITRITNIEKCLKELMELKTKARELREECRSLRSRC
DQLEERVSAMEDEMNETKREGKFREKRIKRNEQSLQEIWDY
>3__chr3_70416898_70422924
YSELREDIQTKGKEVENFEKNLEECITRITNREKCLKELMELKTKARELREECRSLRSRC
NQLEERVSAMEDEMNEMKREGKFREKRIKRNEQTLQEIWDY
>3__chr4_117546302_117552336
YSEPREDIQTKGKEVENFEKNLEECITRITNTEKCLKELMELKTKARELREECRSLRS*C
DQMEERISAMEDEMNEMKREGKFREKRIKRKEQSLQEIWDY
>3__chr3_159097303_159103326
YSELREDIQTKGKEVENFEKNLEECITRITNTEKCLKELMQLKTKAQELREECRSLRSRC
NQLQERVSAMEDEMNQMKQEGKFREKRIKRNEQSVQEIWDY
>3__chr3_166772814_166778836
YSELREDIQTKGKEVENFEKNLEECITRITNTEKCLKELMELKTKARELREECRSLRSRC
DQLEERVSAMEDEMNEMK*EGKFREKRIKRNEQSLQEIWDC
>3__chr3_28075738_28081765
YSELREDIQTKGKEVENFEKNLEECISRITNTEKCLKELMELKTKARELHEECRSLRSRC
DQLEERISAMEDEMNEMK*EGKFREKRIKRNEQSLQEIWDY
>3__chr3_180327205_180333348
Y-KLQEEIQTKGKEVKNFEKNLDECITRITNTEKCLKELMELKAKARELREECRSLRSRC
DQLEERVSAVEDEMNEMK*EGKFRXKRIKKNKQSLQEIWDY
>3__chr3_40171439_40177524
YSELQEDIQTKGKEVENFEKNLEECITRITNTEKCLKELVELKTKARELREECRSLRSRC
DQLEERVSVMEDEMNEMK*EGKFREKRMKRNEQSLQEIWDY
>3__chr3_120246670_120252730
YSELREDIQTKGKEVENFEKNLEECITRITNTEKCLKELMELKTKARELREECRSLRS*C
NQLEERVSAMEDEMNEMNQEGKFREKRIKRNEQSLQEIWDY
>3__chr4_117915648_117921659
YSELREDIQTKGKEVENFEKNLEECITRITNTEKCLKELMELKTKARELCEECRSLRSPC
DQLEERVSAMEDEMNEMKREGKFREKRIKRXEQSLQEIWDY
>3__chr3_99106272_99112307
YSELREDIQTEGKEVENFEKNLEECITRITNTEKCLKELMELKTKARELREECRSLRSQC
NQLEERVSAMEDEMNEMKREGKFREKRIKRNEQSLQEIWDY
>3__chr4_12514154_12520178
DSELREDIETKGKEVENFEKNLEECITRITNTEKCLKELMELKTKARELREECRSLRSQC
NQLEERVSVMEDEMNEMKREGKFREKRIKRNEQSLQEIWDY
>3__chr3_113860684_113866701
YSELREDIQTKGKEVENFEKNLDECITRITNTEKCLKELMELKTKA*ELREECRSLRS*R
DQLEERVSAMEDEMNEMKREGKFREKRIKRNEQSLQEIWDY
>3__chr4_10754340_10760372
YSELREDIQTKGKEVENFEKNLEECITRITITEECLKELMELKTKARELCEECRSLRSRC
DQLEERVSAMEDEMNEMKREGKFREKRIKRNEQSLQEIWDY
>3__chr4_107353961_107359986
YSELREDIQTKGKEVENFEKNLEECITRITNTEKCLKELMELKTKARELCEECRSVRSRC
DQLEERVSAMEDEMNEMK*EGKFREKRIKRNEQSLQAIWDY
>3__chr3_75251691_75257722
YSELWEDIQTKGKEVENFEKNLEECITRITNTEKCLKELMELKTKARELHEECRSLRS*C
DQLEERVSAIEDEMNEMK*EGKFREKRVKRNE*SLQEIWDY
>3__chr4_128203166_128209208
YSELREDIQTKGKEVENFEKNLEEYITRITNTEKCLKELMELKAKARELREECRSLRSRC
DQLEERASAMEDEMNEMKQEGKFREKRIKRNEQSLQEIWDY
>3__chr4_123250712_123256723
YSELREDIHTKGKEVENFEKNLDKCITRITNTEKCLKELMELKTKA*ELREECRSLRSRC
DQLEERVSAMEDEMNEMKPEGKFREKRIKRNEQSLQEIWDY
>3__chr3_63694029_63700080
YSELREDIQTKGKEVEKFEKNLEECITRITNTEKCLKELMELKTKARELREECRSLRSRC
DQLEERVSAMEDEMNEMKREGKFREKRIKRNEQSLQEILDY
>3__chr3_136226732_136232781
YSELWEEIQTKGKEVENFEKNLEECITRITNTEKCLKELMELKTKARELREECRSLRSRC
NQLEERVSVMEDEMNEMKREGKFREKRIKRNEQSLQEIWDY
>3__chr3_115478429_115484443
YSELREDIQTKGKEVENFEKNLEECITRITNTEKCLKELMELKTKARELREECRSLRSRC
DQLEERVSAMEDEMNEMKREAKFREKRIKRNEQSLQEIWDY
>3__chr4_121882019_121888049
YSELQEDIQTKGKEVENFEKNLEECITRITNTEKCLKELMELKTKA*ELREECKSLRSRS
DQLEERVSAMEGEMNEMKREGKFREKRIKRNEQSLQEIWDY
>3__chr3_138656480_138662515
YSELREDIQTKGKEVENFEKNLEECITRITNTEKCLKELMELKTKARELHEECRSLRSRC
DQLEERVSAMEDEMNEMKREGKFREKRIKRNEQSLQEIWDY
>3__chr3_15203177_15209213
YSELRENIQTKGKEVENFEKNLEECITRITNTEKCLKELMELKTKARELREECRSLRSRC
DQLEERVSAMEDEMNEMK*EGKSREKRIKRNEQSLQEIWDY
>3__chr3_826060_832098
YSELREDIQTKGKEVENFEKNLEECITRITNTEKCLKELMELKTKARELREECRSLRSQC
DQLEERVSAMEDEMNEMKREGKSREKRIKRNEQSLQEIWDY
>3__chr3_50985609_50991643
YSELREDTQTKGKEVENFEKNLEEGITRITNTEKCLKELMELKTKAREQREECRSLRSRC
DQLEERVSAMEDEMNEMKREGKFREKRIKRNEQSLQEIWDY
>3__chr3_8628211_8634221
YSELREDIQTKGKEVENFEKNLEECITRITNTEKCLKELMELKTKARELREECSSLRSRC
HQLEERVSAMEDEMNEMK*EGKFREKRIKRNKQSLQEIWDY
>3__chr3_8732763_8738816
YSELREDIQTKGKEVENFEKNLEECITRITNTEKCLKELMELKTKARELRKECSSLRSRC
HQLEERVSAMEDEMNEMKWEGKFREKRIKRNKQSLQEIWDY
>3__chr4_53007272_53013405
YSELQEEIQTKGKEVENFEKNLE*CITRITNTEKCLKEVMELKAKA*ELREECRSFRSQC
DRLEERVSVMEDEMNEIK*EGKFKEKRIKRNEQSLQEI*DY
>3__chr4_48866608_48872738
YSELQEEIQTKGKEVENFEKTLDECITRITNIEKCLKELMELKAKARELCEECRSLRR**
DQLEESVSVMKDEMNEMKQEGKFRKKRIRRNEQSLQEIWDY
>3__chr4_46263903_46270044
YPELQEEIQTKGKEVKNFEKNLDKCITRITNTEKCLKELMELKAKARELHEECRSPRSRC
DQLEERVSAMEDEMNEMKQEGKFREKRIKRNEQSLQEIWDC
>3__chr4_73248358_73254500
YFELQEEIKTKGKEVKNFEKNLDECITRITNTEKCLKELMELKAX-XELHEECRSLRSGC
DQLEERVSVTEDKMNEMKREGKFREKRIKRNEQSLQEIWDY
>3__chr4_52779146_52785294
YSKLQEEIQTKGKEVKNFEKNLDECITRKTNTEKCLKELMELKAKARELCEECRSLRSR*
DQLEERVSVMEDEMNETK*EGKFREKRVKRNEQILQEIWDY
>3__chr4_73678295_73684444
YSEL*EETQTKGKEVENFEKSLDECITRITNTEKCLKELMELKAKARDLWEECRSLRSRC
DQLEERVSVMEDGMNEMKREGKLREKRIKRNKQSLQEIWDY
>3__chr4_13817822_13823966
YSELQEEIQTKGKEVENFEKNLDDFITRITNTEKCLKELMELKAKARELHEECRSLRSRC
DQLEERVSAMEDX--XMK*EGKFREKRIKKNEQSLQEIWDY
>3__chr4_52880712_52886736
YSELQEEIQTKGKEVENFEKSLE*CITRITNTEKCLKELMELKTKARELREECRSLRSQC
NQLEEKVSAIEDEVNEMKREVKFREKRIKRTEQSIQEIWDY
>3__chr4_98876398_98882548
YSELQEEIQIKGKEVKNFEKNLDECITRITNTEKCLKELMELKAKARELREECRSLRS*C
DQLEERVSVMEDEMNEMKREGKLREKKIKRNKQSIQEIWDY
>3__chr4_145909161_145915308
YSELQEEIPTKGKEVENFEKKLDECITRITNTEKCLKELMELKAKARELREECRSLRS*C
DQLEERVSVMEDEMNEMKQEGKFREKRIKRNKQSLQEIWDY
>3__chr4_62292035_62298224
YSELQEEIKTKGKEVENFEKNLGECITRITNTEKCLKELMELRTKTRELCEECRSLRSQC
DQLE*RVSVMEDEMNELKREGKFREKRIKR-XQXLQEKWDY
>3__chr4_67610703_67616836
HSELQEEIQTKGKEVENFEKNLDECITRITNTEKCLKELMELKAKARELCEECRSLRS*C
DQLEERVSVMEDEMNEMK*EGKFREKRIKRNEQSLQEIWD*
>3__chr4_96803874_96810036
YSELQEEIQTKGKEVENFEKNLDECITRITNTEKCLKELMELKAKARELREECRSLRS*G
NQLEERVSVMEDEMNEMKREGKFREKRIKRNKQSLQEIWDY
>3__chr4_53964939_53971065
YSKLREEIQTKGKEVKNFEKNLEECITRITNTEKCLKELTELKTKA*ELREECRSLRSRG
DQLKERVSVMQDQMNEMK*EGKFREKRIKRNEQSLQEIWDY
>3__chr4_20714308_20720475
YSELQEEIQTKGKEVKNFEKNLDECITRITNTQKCLKELMEVKAKARELREECRSLRSRC
DQLEERVSVMEDEMNEMKREGKFREKXXKRNEQSLQEIWDY
>3__chr4_91293059_91299198
YSELQEEIQTKGKEVKNFEKNLDECITRITNTEKCLKELMELKAKAQELREECRSLRSRC
NQLEERVSVMEDEMNEMKREGKFREKRIKRNEQSLQEIWDY
>3__chr4_91367783_91373806
YSELQEEIQTKGKEVENFEKSLEECITRITNTEKCLKELMELKTKARELREECRSLRSRC
DQLEERVSAMEDEVNEMKQEGNFREKRIKRNEQSLQEIWDY
>3__chr4_159503158_159509304
YSELQEEIQTKGKEVENFEKSLHECITRITNSERCLKELMGLKAKARELREECRSLRSRC
DQLEERVSVMEDETNDMK*EGTFREKRIKRNKQSLQEIWDY
>3__chr5_119539641_119545767
YSELQEEIQTKGKEVENFEKNLEECITRITNTEKCLKELMDLKAKARELREECRRLRSRC
DQLEERVSAMEDEMNEMKREGKLREKTIKRNEQSLQEIWDY
>3__chr4_180794670_180800825
YTKLQEEIQTKGKEVKNFDKNLDECITRITNTEKCLNELMELKAKAQELREECRSLRSQC
DQLEERVSVMEDEMNEMK*EGKFREKTIKRNE*SLQEIWDY
>3__chr5_119784803_119790827
YFELQEDFQTKGKEVENFEKNLEECITRITNTEKCLKELMQLKTKA*ELHEECRSLRS*C
DQLEERVSVMEDEMNEMK*EGKFREKRIKRNEQSQQEIWDY
>3__chr4_144799718_144805843
YSELQEEIQTEGKEVENFEKHLDECMTRITNTEKCLKELMELKAKARELREECRSLRSRC
DQLEERVSVMEDEMNEMKREGKFREKRMKRNEQSLQEIWDY
>3__chr4_59754765_59760932
YSELQEEIQTKGKEVENFEKNLDECVPRITNTEKCLKELMELKAKAQELCEECRSLRSQ*
DQLEERVSVMEDEMNEMKREGKFRGKRIKRNEQSLQEIXDY
>3__chr4_55089859_55096017
YSELQEEIQTKGKEVENFEKTLDKCITRITNTEKCLKELMELKAKARELSEECRSLRSRC
DQLEERVSVREDEMNEMK*EGKFKEKRIKRNEQSLQEIWDY
>3__chr4_73599416_73605574
YSELQEEIQTKGKEVENFEKNLDECITRITNTEKCLKELMELKAKA*ELREECRSLRSRC
NQLEERVSVTEDEMNQMKREGKFREKRIKRNEQSLQEIWDY
>3__chr4_147693532_147699682
YSKLQEEIQTKGKDVEKFAKNLEECTTRITNREKCLKELMEPKAKARELHEECRSLRSQC
DQLEERVSVMEDEMHEMKQEGKFREKRIKRNEQSLQEIWNY
>3__chr4_145532157_145538293
YSELKDEIQTKGKEVENFEKNLDECITRITNTEKCLKELMSLKAKARELREECRSLRS*C
DQLEERVSVMEDEVNEMK*EGKFREKRIKRNKQXLQEIWDY
>3__chr4_189014934_189021068
YSELQEEIQTKGKEVENFEKNLDKCITRITNTEKCLKELMELKAKARELREECRSLRSRC
DQLEERVTVMEDEMNEMKREGKFREKRIKRNEQSLQEIWDY
>3__chr4_53808834_53814826
YSELWEEIQTKGKEVKNFEKNLDDCINRITNTEKCLKELMELKAKARELREECRSLRSR*
DKLEERVSVMEDEMNKMK*EGKFREKRTKRNEQSLQEIWDY
>3__chr4_43961235_43967328
YSELQEEIQTKGKEVKNFEKNVDKCITRITNTEKCLKELMELKAKARELREECRSLRSRR
NQLEERVSAMEDEMNEMK*EGKFREKRIKRNEQSLQEIWDY
>3__chr4_42789642_42795797
YSELQEEIQTKGKEVENFEKNLDECITRITNTDKCLKELMELKAKARELREECRSLRT*C
DQLEERVSVMEDEMNEMK*EGKFREKRIKRNEQSLQEIWDY
>3__chr4_132492999_132499014
YSELQEEIQTKGKEVENFEKSLEECITRITNREKCLKELMELKTKARELREECRRLXSQC
DQLEERVSAMEDEVNEMKREGKFREKRIKRNEQSVQ*IWDY
>3__chr4_83071924_83078102
YSELQEEIQTKGK*VENFEKNLDECITRITNTEKCLKELMELKAKAREQREECRSLRSRC
DQLEERVSVMEDEMNEMKREGKFREKKIKRNKQSLQEIWDY
>3__chr4_74635211_74641367
YSELQEEVQTKGKEVENFEKNLDKCITRISNTEKCLKELMELKAKAQELHEECRSLRSQC
DQLEERVSVMEDEMNEMK*EGKLREKRIKRNEQSLQEIWDY
>3__chr4_5646208_5652361
YSKLREEIQTEGKEVENFEKNLGECITRITNXEKCSKELMELKTKARELREECRSLRSRC
DQLEERLSVTEDEMNEIKQEGKFREKRIKRNEQSLQEIWDY
>3__chr4_142518386_142524529
YFELQGEIQTKGKEVENFEKNLDECITRITNTEKCLKELMELKAKARELCEECRSLRS*C
VQLEERVSVMEDEMNEIKREGKFREKRIKRNKQSLQEIWDY
>3__chr4_79442032_79448060
YSKLQEDIQTKRKEVENFEKNLEECITRITNTEKCLKELMELKTKARELREECRSLRSRC
DQLEERVSAMEDEMNEMKREGKFREKRIKRNEQSLQEIWDY
>3__chr4_81995585_82001740
Y-ELQEEIQTKGKEVKNFEKNLDECITRITNTEKCLKELVELKAKARELREECRSLRSRC
DQLEERVSAMEDEMNEMKREGKFREKRIKRNEQSLQEIWDN
>3__chr5_114034468_114040496
YSELLEEIQSKVKEVENFEKSLEECITRITNTEKCLKELMELKTKA*ELCEKCRSLRS*C
DQLEERLSVIEDEVNEMK*EGKFREKRIKRNKQSLQEIWDY
>3__chr5_115038115_115044299
Y-EIQEEIQTQGKEVKNFEKNLDECITRITNTEKCLKELMELKAKARELCEECRRLRSRR
DQLEERVSAMEDEMNEMKREGKFREKRIKRNKQSLQEIWDY
>3__chr4_52495998_52502012
YSELREDIQTKGKEVENFEKNLEECITRITNTEKCLKELMEQKTKARELREECRSLRSRC
DQLEERVSAMEDEMNEMK*EEKFREKRIKRNEQSLQEIWDY
>3__chr4_94816973_94823118
YSELQEEIQTKGKEVENLXKNLDEWITRLTNTEKCLKELMEPKAKARELHEECRSLRSRR
DQLEERVSVMEDEMNEMKQEGKFREKRIKRNEQSLQEIWEY
>3__chr4_56892178_56898305
YSELQEEIQTKGKEVKNFEKNLDKCITRITNTEKCLKELMELKAKAGELREECRSLRSRC
NQMEERVSAMEDEMNEMKREGKFRENRX-XNEQSLQEIWDY
>3__chr4_16167807_16173945
YYELQEEMQTKGKEVKNFEKNLDKCVTRITNTQKCLKELMEPKAKARELREECKSFRSRC
DQLEERVSVMEDEMNEMKREGKFREKRIKRNEQSLQEIWHY
>3__chr4_90059734_90065877
YSELQEEIQTKGKEVKNFEKNLDECITRIINREKCLKELMELKAKARELREECRSLRSRC
DQLEERVSVMEDEMNEMKREGKFREKRIKRNEQSPQEIWDY
>3__chr4_5543206_5549326
YCELQEEIQTEGKEVENFEKNSDECITRITNREKCLKELMELKAKARELHEECRSLRSQ*
DQLEEMVSAMEHELNEMK*EGKFREKRIKRNEQSLQEIWDY
>3__chr5_120427830_120433835
YSELREDIQTKGKEVENFEKNLEECITRIINTEKCLKELMELKTKAQELCEEGRSLRSRC
DQLEERVSVME---DEMK*EGKFREKRIKRNEQNLQEIWDY
>3__chr4_143393948_143399970
YSELREDIQTKGKEVENFEKNLEECITRITNTEKCLKELMELKAKARELCEECRSLMSRG
DQLEERVSAMEDEMNEMK*EGKFREKRIKRNEQSLQEIWDY
>3__chr5_117746566_117752658
XXELQEEIQTKGKEVKNFEKNLDECITRITNTEKCLKELMELKAKARELREE*RSLRSQC
DHLEERVSAMEDEMNEMK*EGKFREKRRKRNEQSXQEIWDY
>3__chr5_116701849_116707881
YSKLWEEIQTKGKEVENFEKSLEECITRIINTEKCLKELMELKTKAQELREECRSLRSQC
DQLEERVSAMEDEMNEMKREGKFREKRIRRNEQSLQEIWDY
>3__chr4_95239079_95245221
YSELQEEIQTKGKEVKNFEKNLDECITRINNTEKCLKELLELKAKARELREECRSLRS*C
NQLEERVSVMEDEMNEMK*EGKFREKRIKRNEQSLQEIWDY
>3__chr5_111244435_111250578
YSELQEEIQTKGKEVQNFEKNVDECIIRITNTEKCLKELMELKAKAGELREECRSLRSRC
DQLEERVSVMEDEMNEMKQEGKFREKRIKRNEQSL*EIWDY
>3__chr4_152651898_152658061
YSELQEEIQTKGKEVENFEKNLDDCITGITNTEKCLKELMELKAKARELREECRSLRSRC
DQLEERVSVMEDEMNEMK*EGKFREKRIKRNEQSLQEIWDY
>3__chr4_135348384_135354532
YSKLQEEIQTKGKEVKNFEKNLDKCITRITNTEKCLKELMDLKDKARELREECRSLRS*C
DQLEERVSXMEDEMNEMK*EGKFREKRIKRNEQSLQEIWDY
>3__chr4_161260820_161266817
YSELWEDIQTKGKEVENFEKNLEEYITRKTNTEKCLKELMELKTKA*ELREECRSLRSRC
DQLEEMVSAMEDEMNEMKQEEKFREKRTKRNEQSLQEIWDY
>3__chr4_48407849_48414058
YSEIQEEIQTKGKEVKNFEKNLEECITRITNTEKCLKEPMELKAKARELHEECRSLKSRC
DQLEERVSAMEDEMKEMKREGKFREKRIKRNEQSLQEIWYC
>3__chr5_111349600_111355712
YYELQEEIQTKGKEVENFEKNLDECIIRITNTEKCLKELMELKAKARELHEEGRSLRSQC
DQLEERVSVMEDEMTEMKQEGKFREKRIKRNEQSLQEIWDY
>3__chr4_61379587_61385597
YSELREDIQTKGKEVENFEKNLEECITRITNTEKCLKELMELKTKARELPKECRSLRS*C
DQLEERVSVMEDEMNXXKREGKYREKRIKRNEQSLQEIWDX
>3__chr4_158315495_158321518
YSELWEDIQTKGKEVENFEKNLEECITRITNTEKCLKELMELKTKARELREECRSLRSRC
DQLEERVAAMEDEMNVMKREEKFR*KRIKRNEQSLQEIWDY
>3__chr4_128817214_128823361
YSELQEEIQTKGKEVENFEKNLDECITRITNTEKCLKELLEWKAKARELREECRSFRSRC
NQLEERVSVMEDEMNEMKQEGKFREKRIKRNKQSLQEIWDY
>3__chr4_130994511_131000535
YSELREDIQTKGKEVENFEKNLEECITRITNTEKCLKELMELKTKARELLEECRSLRSRC
DQLEERVSAMEDEMNEMK*EGKFREKRIKRNEQSLQEIWDY
>3__chr4_169015608_169021629
YSELREDIQTTGKEVENFEKNLEECITRITNTEKSLKERMELKTKAQELCEEFRSLRSRC
DELEERVSVMEDEMNEMKREGKFREKRIKRNQQRLQEIWDY
>3__chr4_56402661_56408817
YSELQEEIQTKGKEVENFEKNLDKCIARIANTEKCLKELMELKTKARELHEECRSLRS*C
DQLEERVSVMEDEMNEMK*EGKFREKRIKRNEQSLQEIWDY
>3__chr4_160944974_160950977
YSELQEEIQTKGKEVENFEKNLEECITRITNTEKCLKELMELKAKARELHEECRSLRNRR
DQLEERVSAMEDEMNEMKREGKFREKRIKRNEQSLQEIWDY
>3__chr4_183514864_183521020
Y-ELQEEIQTKGKEVKNFEKNLDECITRITNTEKCLKELMELKAKARELREECRSLRSRC
DQLEERVSGIEDEMNEMKQEGKFREKRIKRNEQSLQEIWDY
>3__chr4_188208670_188214798
Y-ELQEEIQTKGKEVKNFEKNLDECITRITNTEKCLKELMELKAKARELREECRSLRSRC
NQLEERVSAMEDEMNEMKREGKFREKRXKXNEQSLQEIWDY
>3__chr5_108805221_108811243
YSELWEEIQTKGKEVENFEKNLEECITRITNTEKCLKELMDLKTKARELREECRSLRSRC
DQLEERVSAMEDEMNEMKREGKFREKRIKRNEQSLQEIWDY
>3__chr4_62189618_62195616
YSELGEDIQTKGKEVENFEKNLEECITRITNTEKCLKELMELKTKARELRKECRGLRSRC
HQLXERVSAMEDEMNEMKREGKFREKRIKRNEQSLQEIWDY
>3__chr4_81827853_81833884
YSELREDIQTKGKEVENFEKNLEECITRITNTEKCLKELMELKTKARELREECRSLRSRC
DQLEERVSAMEDEMNEMKREGKFREKRXKRNEQSLQEIWDY
>3__chr4_23252466_23258493
YSELQEDIQTKGKEVENFEKNLDKCITRITNTEKCLKELMELETKA*ELREECRSLRSRC
DQLEERVSAMEDEMNGMK*EGKFREKRIKRNEQSLQEIWDY
>3__chr4_173060857_173066919
YSKLQEDIQTKGKEVENFEKNLEECITRVTNTEKCLKELMELKTKARELHEECRSLRSRC
DQLEERVSAMEDEMNETKREGKFGEKRIKRNE*SLQEIWDY
>3__chr4_5814543_5820556
YSELQEEIQTKGKEVENFEKNLDECITRITNTEKCLKELMELKTKARELREECRSLRSRC
DQLEERVSAMEDEVNEMKREGKFREKRIKRNEQSLQEIWDY
>3__chr4_165282410_165288434
YSELREDIQTKGKEIENFEKNLEECITRITKTEKSLTELMELKTKARELSEECRSLRS*C
DQLEERVSAMEDEMNEMKREGKFREKRIKRNEQSLQEIWDY
>3__chr4_96311407_96317430
YSELWEEIQTKGKEVENFEKNLEECITRITNTEKCLKELMELKTKAQELREECRSLRSQC
DQLEERVSAMEDEVNEMKREXKFREKRIKRNEQSLQEIWDY
>3__chr5_105986419_105992411
YSELQEDIQTKGKEVESYEKNLEECITRITNTEKCLKELMELKTKARELREECRSLRSRC
DQLEERVSAMEDEVNEMKREGKFRXKRIKRNEQSLQEIWDY
>3__chr4_140021883_140028043
YSELQEEIQTKGKEVENFEKNLDECITRITNTEKCLKELMELKTKARELREECRSLRSQC
DQLEERVSVMEDEMNEMKREGKFREKRIKRNEQSLQEIWDY
>3__chr4_160850115_160856164
YSELREDIQTKGKEVENFEKNLEGCITRITNAEKCLKELMELKAKARELHEECRSLRSRC
NQLEERVSAMEDEMNEMKREGKFREKRIKRNEQSLQEIWDY
>3__chr4_150988807_150994855
YSELREEIQTKGKQVENFEKNLEECITRKTNTEKCLKELMELKTKARELHEECRSLRSRC
DQLEERVSAMEDEMNEMK*EGKFREKRIKRNEQSLQEIWDY
>3__chr4_136588143_136594156
YSELXXDIQTKGKEVENFEKNLEECLTRITNTEKCLKELMELKTKARELHEECRRLRSRC
DQLEERVSAMEDEMNEMK*EGTFREKRIKRNEQSLQEIWDY
>3__chr4_87274849_87280873
YXELWEDIQTKGKEVENFEKNLEECITRITNTEKCLKELMELKTKARELHEECRSLRSRY
DQLEERVSAMEDEMNEMKQEGKFREKRIKRNEQSFQEIWDY
>3__chr4_14784727_14790737
YSELREDIQTKGKEVENFEKNLEECITRITNTEKCLKELMELKTKAQELCEECRSLRSRC
DQLEERVSAMEDEMNEMKREGKFREKRIKRNQQSLQEIWDY
>3__chr4_151056127_151062159
YSELREDIQTKGKEVENFEKNLEECITRITNTEKCLKELMELKTKA*ELREECRSLRSQC
DQLEERVSAMEDEMNEMK*EGKFREKRIKRNEQSLQEIWDY
>3__chr4_98773654_98779677
YSELREDIQTKGKEVENFEKNLEECITRITNTEKCLKELMELKTKARELGEECRSLRSRC
NQLEERVSAMEDEMNEMK*EGKFREKRIKRNEQSLQEIWDY
>3__chr5_110448477_110454505
YYELREDIQTKGKEVENFEKNLEECITRITNTEKCLKELMELKTKA*ELREECRSLRSRC
HQQEERVSAMEDEMNEMK*EGKFREKRIKRNEQSLQEIWDY
>3__chr4_95975933_95981959
YSELREDIQTKDKEVENFEKNLEECITTITNTKKCLKELMELKTKARELREECRSLRSRC
DQLEERVSAMEGEMNEMKREGKFREKRIKRNEQSLQEIWDY
>3__chr4_157507872_157513897
YSELREDIQTKGKEVENFEKNLEECITRITNTAKCLKELMELKTKARELCEECRSLRS*C
NQLEERVSAMED-XNEMKREGKFGEKRIKRNEQSLQEIWDY
>3__chr4_176177467_176183477
YSELREDIQTKGKEVENFEKNLEECITRITNTEKCLKEPMELKTKARELREKCRSLRSRC
DQLEERVSAMEDEMNEMKREGKFREKRIKRNEQSLQEIWDY
>3__chr4_97549370_97555399
CSELWEDIQTKGKEVENXEKNLEECITRITNTEKCLKELMELKTKARELREECRSLRSRC
DQLEERVSAMEDEMNEMKREGKFREKRIKRNEQSLQEIWDY
>3__chr4_171589109_171595150
YSELREDIQTKGKEVENFEKNLEECITRITNTEKCLKELMELKTKARELHEECRSLRSRC
DQLEERVSAMEDEMNEMKREEKFREKRIKRNEQGLQEIWDY
>3__chr4_185366375_185372400
YSELREDIQTKGKEVENFEKNLEECITRITNTEKCLKELMELKTKARELREECRSLRSQS
NQLEERVSAMEDEINEMKQEGKFREKRIKRNEQSLQEIWDY
>3__chr5_121873208_121879233
YSELREDIQTKGKEVENFEKNLEECITRITNTEKCLKELMELKTKARELREECRSLRSRC
DKLEERVSAMEDEMNEMKQEGKYREKRIKRNEQNLQEIWDY
>3__chr4_94729228_94735254
YSELREDIQTKGKEVENFEKNLEECITRITNTEKCLKELMDLKTKARELREECRSLRSRC
DQLEERVSAMEDEINEMKREGKFREKTIKRNEQSLQEIWDY
>3__chr4_179173179_179179210
YSEIREDIQTKGKEVENFEKNLEECITRITNTEKCLKELMELKTKAGELREECRSLRSPC
DQLEERVSAMEDEMNEMKREGKSREKRIKINEQSLQEIWDY
>3__chr4_63150590_63156615
YSEL*EDIQTKGKEVENFEKNLEECITRKTNTEKCLKELMELKTKARELREECRSLRS*C
DQLEERVSAMEEEMNEMKREGKFREKRIKRNEQSLQEIWDY
>3__chr4_61915553_61921561
YSELREDIQTKGKEVENFQKNLEECITRITNTEKCLKELMELKTKARELREECRSLRSRY
HQLXERVSAMEDEMNEMKQERKFREKRIKRKEQSLQEIWDY
>3__chr4_72138376_72144438
YSELREDIQTKGKEVEKFEKNLEECITRITNTEK*LKELMELKTKARELREECRSLRSQC
NQLEERVSAMED-XNEMKQEGKFREKRIKRNEQNLQEIWDY
>3__chr4_14889389_14895374
YSELREDIQTKGKEVENFEKNLEECITRITNTEKCLKELMELKTNAQELREEC*SLGSQC
DQLEERVSAIEDEMNEMKREGKFRX--XKRNEQSLQEIWDY
>3__chr4_54125562_54131622
YSELREDIQTKGKEVENFEKNLEECITRITNTEKCLKELMELKTKARELREECRSLRSRR
DQLEERVSAMEDEMNEMKREGKFREKRIKRNEQSLQEIWDY
>3__chr5_40504602_40510748
FSELSKHV*THHKEDKNLEKRLDE*LTRINCVEKTLNDLTELKTMARELCDVCISFNS*F
DQVEERIXGSEDQMNEIKQEDKIGEKRAKKKKQSLQEIWDY
>3__chr5_49500388_49506554
QTELQEEIQTKAKEVKNFXKNLDKCTTRIKNTEKCLKELMELKGKAQELCEECRSLRS*C
DQLEERVSVMEDEIYEMK*EGKFREKRINRNEQRFQEIWDY
>3__chr5_73676706_73682816
FSKLKEELQTHHKEAKNLEKRLDERLTRVTSVEKSLNDLMELKIMARELHDECTSFSSRF
DQLEEKVSVIEDQMNEMKREEKFREKRIKRNKQSLQEIWDY
>3__chr5_49588578_49594714
YSELQEEIQTKGKKIENFXKNLDQCISRITNTEKCLKELMELKAKARELREEXRSLRRRY
DQVEERVSLKEDKMNEMKQEGKLREKRIKRNRQSLQEIWDY
>3__chr5_46407232_46413249
*SEL*KDIQTKGKEVLNIF*KLEECITRITNMKKCLKELMELKTKARELREKCRSLRS*C
N*LEERVSVMEDEMKEMK*EGKFREKRKKRNEQSLQEIWDY
>3__chr5_46229284_46235301
YSELREVIQTKGKEVENFEKNLEECVTRITNTEKCLKELMELKTKARELREEYRSLRSRC
DQLEESVSAMEDEMNEMKQEGKFGEKRIKRNEQSLQEIWVY
>3__chr5_55134916_55141043
YSELKEXIQSHGKEVKNLEKKLDEWLTRITNAEKSLKDLMELKTKA*ELQDECTSLSSRF
NQLEERVSLMEDEMNEMKCEEKFREKRIKRNEQSLQEIWDY
>3__chr5_49611819_49617842
YSKLWEDIQTKGKEVENFEKNLEECITTITNREKFLKELMELKTKSRELREECRSLRSQY
DQLEERVSAMEDEMKEIK*EGKFREERIERNEQRLQEIWDY
>3__chr5_49784578_49790599
YSELWEETQTKGKEVENFEKNLEQCITRITNTEKYLKELMELKTKARELREECRSLRS*C
NQLEERVTAMEDEVNEMK*EGKFREKRIKRNEQSLQEIWDY
>3__chr5_45778866_45785053
YSELQEEIQTKGKEVKNFEKNLDKCITRITNTEKCLKELTELKAKARELFEECRSFRSRC
NKVEERLSVMEDEMNEMKREGKFREKTVKTNEQSLQEIWDY
>3__chr5_57867702_57873874
DSELQGEIQTKGKEVENFEKNLDECITRITNTEKCLKELMELKAKAQELREECRSLRS*C
DQLEERVSVMEDEMNEMKQEGKFREKRIKRNEQSLEEIWDY
>3__chr5_130261159_130267261
YSELREDIQTKGKEVENFEKNLEERITRITNREKCLKELMELKAKAQELPEECRSLRSRC
DQLEERV*VMEDEMNEMKREGKFREKGIKRNEQSLQEIWDH
>3__chr5_49815589_49821727
XSELQEEIQTKGKEVENFEKNLDECLSRITNTEKCLKELMELKAKA*ELREECRSLRSRC
NQLEERVSLMEDEMNEMKQEGKFREKRIKRTKQSLQEIWDY
>3__chr5_45382241_45388393
YSELQEEIQTKGKEVENFEKNLDECITRITNIEKCLKELMELKAKARELREECRSLRSRC
DQLEERVSVMEDEMNEMK*EGKFREKRXKRNKQSLQEIWDY
>3__chr5_52599621_52605739
YSKLQEVIQTKGKEVENFEKNSDKCITRITNTEKCLKELMELKAKARELHEECRSLRS*S
DQLEERVSVMEDEMNEMK*EGKFREKRIKRNKQSLQEIWYY
>3__chr5_52472654_52478820
YSELQEEIQTKGKEVENIEKNLDECITRITNTGKCLKELLELKAKARELHEECRSLRSRC
DQLEERVSVMEDEMNEMKREGKFREKRIKRNEQSLQEIWDY
>3__chr5_42695491_42701618
YSELQEEIETKGKEVENSEKNLEECITRITNTEKCLKELMELKTKAQELHEECRSLRSRC
DQLVEMVSVMEYEMNEMK*EGKFREKRIKR-XQSLQEIWDY
>3__chr5_152660197_152666326
YSKLQEEIQTKGKEVKNFEKNLDECITRIINTEKCLKELMELKAKARELREECRSLRR*C
DQLE*RVSVMED-XNEIK*EGKFREKRIKRKEQSLQEIWDY
>3__chr5_97706609_97712754
YSELQEEIQTKGKEVKNFEKNLDKCITRITNTEKSLKELTELKAKARELREECRSLRSRC
NQLEERVSVMEDEMNEMKREGKFREKRIKRNKQSLQEIWDY
>3__chr5_67111592_67117747
YSKLQEEIQX-GKEVENFEKNLDGCITRITNTEKCLKELMGLKAKARELREECRSLRSQG
DQLEERVSVMEDEMNEMKREGKFREKRIKRNKESLQEIWDY
>3__chr5_159952012_159958135
YSELQEEIQTKGKEVKNFAKNLDECRTRITNTEKCLKELMELKAKARELREECRSLRSRC
DQX--------XEMNEMK*EGKFREKRIKRNKQSLQEIWDY
>3__chr5_88953121_88959256
YSELQEEIQTKGKEVENFEKNLDECITRITNKEKCLKELMELKTKARELREECRSLWN*C
NQLEERVSVMEDGINEMKRDGKF*EKRIKRNEQSLQEIWDY
>3__chr5_126466695_126472845
YSELREEIQTKGKEVKNFEKYLDECITRITNTEKYLKELTELKAKARELREECRSLRSQC
DQLEERVLLMEDEMNKMKQEGKFREKRIKRNKQSLQEIWDY
>3__chr6_100480434_100486587
CSELQEEIQTKGKEVKNFEKNLDECITRITNTEKCLKELMELRAKAQKLREECRSLRS*C
DRLEERVSVTEDEMNEMKQXGKFREKRIKRNEQSLQEIWDY
>3__chr5_99821708_99827898
YSKLQEEIQTKGKEVENFEKTLDECITRINNTEKCLKELMELKAKARELHEECRNLKSRY
DQLEERVSVMEDEMNEMKREGKFREKRIKRNEQSLQEIWNY
>3__chr5_65588401_65594591
YSELQEETQTKGREVENFEKNLDECITRTTNTEKCLKELMELKAKAWELREECRSLRSRC
NQLEERVSVMEDEMNEMKREGKFREKRIKRNEQSPQVIRDY
>3__chr5_154528091_154534240
YSELQEEIQTKGKEVKNFEKNLDECITRITNTEKCLKELMELKAKARELHEECRSLRSQC
NQLEERVSVMEDEMNEMKREGKFREKRIKRNKQSLQEIWDY
>3__chr5_45529459_45535474
YSEQWEEIQTKGKEVENFXKKLEECITRITNTEKCLKELMELKTKARELHEECRSLRSQC
DELEEAVSAMEHEMNEMKREVKFREKRIKRNEQSLQEIWDY
>3__chr5_75227644_75233815
YSELQEETQTKGKEVKNFEKSLDKCITRITNTEKCLNELMELKTKAQELREECRSLGS*C
DQLEERVSVMEDEMNEMK*EGKFREKRIKRNEQSLQEIWDY
>3__chr5_62913380_62919516
YSELQEEIQTKGKEVXNFEKNLEECITRITNTEKCLKELMELKAKAQELREQCRSLRSRC
DQLEERVSAMEDX--XMK*EGKFREKRIKRNKQRLQEIWDY
>3__chr5_161937619_161943779
YYELQEEIQTKGKEVENFEKNLDECITRITNTEKCLKELMELKAKARELREECRRLRSRC
DQLEEKVSMMEDEMNEMKREGKFREKRIKRNEQSLQEIWDY
>3__chr5_50636082_50642232
YSELQEEIQTKGKEVENFXKNLDECITRITNTEKCLKELMELKAKARELHEECRSLRRRC
DQMEERVSVVEDEMNEMK*EG*FREKKIKRNEQSLQEIWDY
>3__chr5_35431957_35438094
YSKLQEEI*TKGKEVKNFEKNLDECITRISNTEKCLKELMELNTKARELREECRSLKSRR
DQLEERVSVMEDEMNEMK*EEKFREKRIKRNEQSLQEIWDY
>3__chr5_44704362_44710388
YSEVWEDIQTKGKEVENFEKNLEECITRITNTEKCLKELMELKTKARELCEECRSLRSRC
DQLEERVSAMEDEMNEMKQEGKFREKRMKRNEQRLQEIWEY
>3__chr5_78179665_78185783
YSELQEEIQTKGKEVKNFEKNLDECITRITNTEKCLKELMELKAKARELHEECRSLRS*C
NQLEERVSVMEDEMNEMKREGKFREKRIKRNEQSLQEIWDY
>3__chr5_79233874_79240027
YSELQEEIQTKGKEVKNFEKHLDECITRITNTEKCLKELMELKAKAGELCEECRSLRSRC
KQLEERVSVMEDEMNEMKGEGKFREKRIKRNKQSLQEIWDY
>3__chr5_153083006_153089147
YSELQEEIQTKGKEVENFEKNLDECITRITNTEKCSKELMELKAKA*ELREECRSLRSRC
DQLEERVSVMEDEMNEMKREGKFREKRIKRNEQSLQEIWDY
>3__chr5_62194732_62200883
YSELQEEIQTKGKEVKNLGKNLDECITRITNTEKFLKELMELKTKA*ELREECRSLRSR*
DQLEERVSVMEDEMNEMKRDGKFREKRIKRNEQSLQEIWDY
>3__chr5_98703219_98709367
YSELREEIQTKGKEVKNFEKNLDECITRISNTEKCLKELMELKAKARELREECRSRRSRC
DQLEERVSVMEDEVNEMKREGKFREKRIKRNEQSLQEIWDY
>3__chr5_45868681_45874704
YSELQENIQTKGKEVENFGKNLEECITRITNTEKCLKELMELKTKARELREECRSLRNRC
NQLEERVSAMEDEINEMKREGKIREKRIKRDEQSLQEIWEY
>3__chr5_63808676_63814836
YSELQEKIQTKGKEVKNFEKNLDECITRITNTEKCLKELMELKAKAPELREECRSLRSQC
DQPEERVSVMEDEMNEMKREGKFREKGIKRNEQSLQEIWDY
>3__chr6_101135197_101141333
YSELQEEIQTKGKETENFEKNLDECITRITNTEKCLKELMELKAKARELREECRSLRSRC
DQLEERVSAMEDEINEMKREGKFREKRIKRNEQSLQEIWDY
>3__chr6_102342778_102348929
YSELQEEIQTKGKAVENFEKNLDECINRINNTEKCLKELTEVKAKARELREECRSLRSRC
DQLEERVSVMEDEMNEMKREGKFREKRIKRNEQSLQEIWDY
>3__chr5_130181330_130187373
YSELREDIQTKGKEVENFEKNLEERITRITNREKCLKELMELKTKARELREECRSLRSRC
DQLEERVSAMEDEMNAMKPEGTFREKRIKRNEQSLQEIWDY
>3__chr6_105798943_105805088
YSELQEEIQTKGK*VENFEKNLDECVTRITNTEMCLKELMELKAKA*ELREECRSLRSRC
DQLEERVSVMEDEMNEMKPEGKFREKRIKRNEQSLQEIWDY
>3__chr5_57619646_57625768
YPELREEIQTKGKEVENFEKNLEECITRITNTEKCLKELMELKTKA*ELREECRSLRS*C
DQLEERVSAMEDEMNEMKREGKFTEKRIKRNEQSLQEIRDY
>3__chr5_64701846_64707856
YSELREDIQTKGKEVENFKKNLEEGITRITNTEKCLKELMELKTKARELREECRSLRSQC
DQLEERVSAMEDEVNEMKREGKFREKRIKRNEQSLQEIWDY
>3__chr5_59375952_59381975
YAEVLEDIQTKGKEVENFEKN*EECITRITNTEKCLKELMELKTKARELHEECRSLRS*C
NQLEEKVSAMEDEMNEMK*EGKFREKRIKRNGQTLQEIWDY
>3__chr5_7223662_7229819
YSELQEEIQTKGKEVENFEKNLEECITRIANTEKCLKELMGLKXKTREQHEECRSLRS**
DQLEERVSAMEDEMNEMKREGKFREKRIKRNKQSLQEIWDY
>3__chr5_7178393_7184412
YSELREEIQTKGKEVENFXKNLGECITRITNTEKCLKELMELKTKARELHEECRRLRSRC
DQLEESVSAMEDEVNEMKQEGKFREKRIKRNEQSLQEIWDY
>3__chr6_104045736_104051756
YSELREDIQTKGKVVENFEKNLEECITRITNTEKCLKELMELKTKARELCEECRSLRSRC
DQLEERASAMEDEMNEMK*EGKFREKRIKRNEQSLPEIWDY
>3__chr5_7283704_7289854
YSKLQEEIQTKGKEVKNFXKNLDECITRKTNTEKCLKELMELKAKAQELREECRSLRSRC
DQLEERVSVMENEMNEMKREGKFREKRIKRNEQSLQEIWDY
>3__chr6_101706850_101712866
YSKLWEDIQTKGKEVENFEKSLEECIIRITNTEKCLKELMELKTKARELREECRSLRSRC
DQLEDRVSVMEDEVNEMKREGKFREKRIKRNEQSLQEIWDY
>3__chr5_38661459_38667606
YSKLQEEIQTKDKEVENFEKNLDECVTRITNTEKCLKELMELKAKARGLCEECRSLRSRC
DQLEERVSVMEDEMNEIKQEGKFREKRIKRNEQSLQEIWDY
>3__chr5_125282005_125288156
Y-ELQEEIQTKGKEVKNFEKNLDECVTRITNTEKGLEELMELKAKARELREECRSHRSRC
NQLEERVSVMEDQMNEMKQXGKFKEKRIKRNEQSLQEIWDY
>3__chr5_41523779_41529947
YSELQEEIQTKGKEVENFGKSLEECXTRITNTEKCLKELMGLKAKARELREECRRLRS*C
GQLEERVSVTEX-MNEMKREGKFREKRIKRNEQSLQEIWDY
>3__chr5_73205992_73212150
YSEPQEEIQTKGKEVENFEKNLDECITRITNTEKCLKELMELKAKARELHEECRSLRSRC
DQLEGRVSVMEDEMNEMKQEGKFREKRIKRNEQSLQEIWDY
>3__chr5_91093707_91099734
YSELWEDIQTKGKEVENFEKNLEECITRITNTEKCLKELMELKTKARELREECRSLRSRC
DQLEERVSAIEDEMNEMKREGKFREKRIKRNEQSFQEIWDY
>3__chr5_42114153_42120166
YPELWEDIQTKGKEVENFEKSLEECITRITNTEKCLKEPMELKTKAQELREECRSLRS*C
NQLEERVSAMEDEMNEMKQEGKFREKRIKRNEQSLQEIWEY
>3__chr5_97128078_97134089
YSELREDIQTKGKEVENFEKNLEECITSYTNTEKCLKEVMELKTKA*ELREECRSLRSRC
DQLEERVSVMEDEMNEMK*EGKFREKRIKRNEQSLQEIWDY
>3__chr5_44614804_44620814
-SELWEDIQTKGKEVENFEKQLEECITRITNTEKCLKELMELKTKARELREECRSLRSRC
DQLEERVSAMEDEMNEMKQEGKFREKRPKRNEQSIQEIWDY
>3__chr5_147590359_147596346
YSKLREDIQTKGKEVENFEKNLEQCITRITNTEKCLKELMELKTKA*ELREECRSLRS*C
NQLEERVSAMEDEMNEMK*EGKFREKRIKRNEQSLQEIWDY
>3__chr5_30459242_30465371
XXELQEEIQTKGKEVKNXEKNLEECITRITDTEKCLKEXXELKAKARELHEECRSLRSRC
DQLEERVSAMEDEMNEMKQEGKFREKRIKRNKQSLQEIWDY
>3__chr5_3492130_3498177
Y-ELQEEIQTKGKEVKNFEKNLDECITRITNTEKCLKEPMELKAKARELHEECRSLRS**
DQLEERVSAMEDEMNEMKREGKFREKRIKRNEQSLQEIWDG
>3__chr5_60191974_60198021
YSEQWEDIQTKGKEVENFEKNLEECITRITNIEKCLKELMELRTKAQELCEECRSLRSQC
NQLEERVSAMEDEMSEMKREGKFREKIIKRNEQSL*EIWDY
>3__chr5_15324521_15330540
YSELQEDIQTKGKEVENFEKNLEECITRITNREKCLKELMELKTKARELREECRSLGSRC
DQLEERVSAMEDEMNEMKREGKFREQRIKRNEQSLQEIRDY
>3__chr5_170417773_170423916
YSEL*EEIQTKGKEVKNFEKNLDECITRITNTEKCLKELMELKAKARELREECRSLRSRC
DQLEERVSVMEDEMNEMK*EGKFREKRIKRNEQSLQEIWDY
>3__chr5_82264019_82270035
YSELREDIQTKGKEVENFEKNLEECITRINNTEKCLKELMELKTKARELREECRSLRSQC
DQLEERVSVMEDEMNEMKREGKFREKRIKRNEQGLQEIWDY
>3__chr5_74037887_74044024
Y-ELQEEIQTKGKEVKNFEKNLDECTTRITNTEKGLKELMELKAKARELREECRSLRS*C
DQLEERVSVMEDEMNEMK*EGKFREKRIKRNEQSLQEIWDY
>3__chr5_150102593_150108705
YSELQEEIRTKGKEVENFEKNLDECITRITNTEKCLKELMELKAKARELHEECRSLRSRC
DQLEERVSVTEDEMNEMKREGKFREKRIKRNEQSLQEIWDY
>3__chr5_152122414_152128451
YSELWEDIQTKGKEVENFEKNLEECITRITNTEKCLKELMELKTKARELCEECRSLRSRC
DQLEERVSAMEDEMNEMKREGKFREERIKRNEQSLQEIWDY
>3__chr5_33604518_33610623
YSELQEEIQTKGKEVENFEKNLDECITRITNIEKCLKELMELKAKAQELREECRSLRS*C
DQLEERVSVMEDEMNEMKQEGKFREKRIKRNKQSFQEIWDY
>3__chr5_15345040_15351248
YSELQEEIQTKGKEVKNFEKNLGKCITRITNTEKCLKELMELKAKAQELREECRSLRSRC
DQLEEKVSVMEDKMNEMKREGKFREQRIKGNERSLQEIWDY
>3__chr5_17785444_17791599
YSELQEEIQTKGKEVESFEKNLDKCIARITNTEKCLKELMELKAKARELREECRSLRSRC
DQLEERLSVMEDEMNEMKREGKFSEKRIKRNEQSLQEIWDY
>3__chr5_65714333_65720349
YSEIREDIQTKGKEVENFEKNLEECITRITNTEKCLKELMELKTKA*ELHEDCRSLRS*C
NQLEERVSVMEDEMSEMKREGKFREKRIKRNEQSLQEIWDY
>3__chr5_18507683_18513700
YSELREDIQTKGKEVENFEKSLEECITRITNTEKCLKELMELKTKAQELRKERRSLRCRC
NQLEERLSVMEDEVNEMKREGKFREKRIKRNEQSLQEIWDY
>3__chr5_8137329_8143357
YSELREDIQTKGKEVENFEKNLEECITRITNTEKCLKELMELKTKARELREECRSLRSRC
DQLEERVSAMEDEMNEMKREGKFRXKRIKRNEQSLQEIWDY
>3__chr5_76806384_76812418
YYELREDIQTKGKEVENFEKNLEECITRITNTEKCLKELMELKTKAPELHEECRSLRSRC
DQLEERVSAMEDEMNEMKREGKFREKRIKRNDQSLQEIWDY
>3__chr5_75027280_75033336
YSELREDIQTKGKEVENFEKNLEECITRITNTEKCLKELMELKTKARELREECRSLRS*C
DQLEERVSAMEDEMNEMKQEGKFREKRIKRNEQSLQEIWDY
>3__chr5_58726304_58732327
YSELREDIQTKGKEVENFKKNLEECITRITNTEKCLKELMELKTKAQELPEECRSLRS*C
DQLEERVSAMEDEMNEMK*EGKFREKRIKRNEQSLQEIWDY
>3__chr5_89994184_90000210
YSELREDIQTKGKEVENFEKNLEECITRIINTEKCLKELMELKTKARELREECRSLRS*C
NQLEEKVSAMEDEMNEMKREGKFREKRIKRNEQSLQEIWDY
>3__chr5_84970026_84976084
YSELQEDIQTKGKEVENFEKNLEECIT-STNTEKCLKELMELKTKAQELREECRSLRSHC
DQLEERVSAMEDEMNEMKREGKFRENRIKRNEQSLQEIWDY
>3__chr5_127657438_127663440
YSELWEDTQTKGKELENFEKNLDECITRITNTEKCLKELMELKTKARELREECRSLRS*R
DQLEERVSAMEDEMNEMK*EGKFREKRIKRNEQSLQEIWDY
>3__chr6_103307458_103313475
YSELREDIQTKGKEVENFEKNLEECITRITNTEKCLKELMELKTKARELREECRSLRNRC
DQLEERVSAMEDEMHEMKREGKSREKRVKRNEQSLQEIWDY
>3__chr5_97910270_97916305
YSELREDSQTKGKEIENFEKNLEECITRITNTEKCLKEPMELKTKARELREECRSLRSRC
DQLEERVSAMEDEMNEMK*EGKFREKRIKRNEQSLQEIWDY
>3__chr5_137332184_137338210
YSKLREDIQTKGKEVENFEKNLEECITRITNTEKCLKELM*LKTKARELREECRSLRSRC
NQLEEGVSVMEDQMNEMKREGKFREKRIKRNEQSLQEIWDY
>3__chr5_78427479_78433489
YSELQEDIQTKGKEVENFEKNLEECITRITNTEKCLKELMELKTKARELREECRSLRSQC
DQLEERVSAMEDEMNEMKREGKFREKRIKRNEQSLQEIWDY
>3__chr5_95464661_95470709
YSKLREDIQTKGKEVENFEKNLEECITRITNTEKCLKELMELKTKARELREECRSLRSRC
DQLEERVSAMEDEMNEMK*EGKFREKRIKRNEQSLQEIWDY
>3__chr6_102642766_102648794
YSELREDIQTKGKEVENFEKNLEECITRITNTEKCLKELMELKTKARELCEECRSLRSRC
NQLEERVSAMEDEMNEMK*EGKVREKRIKRNEQSLQEIWDY
>3__chr5_35604085_35610105
YSELXEDIQTKGKEVENFEKNLEECITRITNTEKCLKELMELKIKARELREECRSLRSQ*
DQLEEKVSAMEDEMNEMK*EEKFREKRIKRNEQSLQEIWES
>3__chr5_67149529_67155543
YSKLQEEIQTKGKEVENFGKNLEECITRITNTEKCLKELMELKTKAQKLREECRSLRSQC
DQLEERVSAMEDEMNEMKREGKFREKRIKRNEQSLQEIWDY
>3__chr5_147300875_147306889
YSELREDIQTKGKEVENFEKNLEECITRITNTEKCLKELMELKTKARELREECRSLRSQC
HQLEERVSAMEDEMNEMK*EGKFREKRIKRNEQSLQEIWDY
>3__chr5_126267402_126273408
YSELQEDIQTKGKEVENFEKTLEECITGITNTEKCLKELMELKTKAREQHEECRSLRSRC
DQLEERIPLMEDEMNEMKQEGKFREKRIKRNEQSLQEIWDY
>3__chr5_178460677_178466686
YSEL*EDIQTKGKEVENFEKNLEECITRITNTEKCLKELMELKTKARELCEECRSLRSRC
DQLEERVSAMEDEMNEMKREGKFREKRIKRNEQSLQEIWDY
>3__chr5_26511915_26517929
YSELQEDIQTKGKEVENFEKNLEECITRITNTEKCLKELMELKTKARELREECRSLRSRC
DQLEERVSVMEDEMNEMKREGKFREKRIKRNEQSLQEIWDY
>3__chr5_38205356_38211388
YSVLREDIQTKGKEVENFEKNLEECITRITNTEKCLKELMELKTKA*ELREECRSLRSQC
NQLEERVSVMEDEMNEMKREGKFREKRIKRNEQSLQEIWDY
>3__chr5_25113520_25119551
YSELWEDIQTKGKEVENFEKNLEECITRITDTEKCLKELMELKTKARELREECRSLRSRC
DQLEEKVSAMEDEMNEMK*EGKFREKRIKRNEQSLQEIWDY
>3__chr5_126253878_126259924
YSELQEDIQTKGKEVENFEKTLEECITGITNTEKCLKELMELKTKARELREECRSLRS*C
DQLEERASAMEDEMNEMKREGKFREKRIKRKKQSLQEIWDC
>3__chr5_1762934_1768950
YSELREDIQTKGKEVENFEKNLEECITRVTNTEKCLKELMELKTKARELREECRSLRSRC
DQLEERVSAMEDEMSEMK*EGKFREKRIKRNEQSLQEIWDY
>3__chr5_92622498_92628527
YSELWEDIQTKGKEVENFEKNLEECITRITNTEKCLKELMELKTKARELREECRSLRSRC
DQLEERVSAMEDEMNEMKREGKFREKRIKTNEQSLQEIWDY
>3__chr6_88067482_88073628
FSKLKEEVRMHRKEAKSLEKKLDEWLTRITSVEKSLNDLMELKTMARELHNQCTSFSSQF
HQLEERVSVIEDQMNEMKREEKFREKTVKRNEQSLQEIWDY
>3__chr6_79524590_79530578
YSKLKEEVQTNGKEVKNFXKRLDECLTRITNAEKSLKDLMEPKTMA*ELRDKCTSLSNR*
DQLEERVSVMEDEMNEMKCEEKFREKRIKRNEQSLQEIRDY
>3__chr6_78564928_78571038
YSELKEEVQTHGKEVKNLEKKLDQ*LPRITNAEKSLKDLMELKTMA*ELCDECTSLSSRF
DQLEERVSVMEDEMNEMK*EEKFREKSIKRNEQSLQ*IWDY
>3__chr6_50991521_50997655
YTKLKEDVQNHHKEAKNLQKRLDEWLTRITNVEKSINDLTELKTMARELRDECTSLSSQL
NQLEERVSVTEDQMNGLKQEEKFREKRIKRNEQSLQEIWDY
>3__chr6_58123112_58129264
YSELQEEIQTKGKEVENXENNLDECKTRITNTEKCLKELMELKAKARELGEECRSLRS*C
NQLEERVSVMEDEFNEMT*EGKFREKRIKRNEQSLQEIWDY
>3__chr6_57241393_57247537
YSKLQEEV*TNGKEDQNFEKKLYECITRITNAEKSLKDVMELKTKAQELCDECRSLSSRC
DQLEDRLSVMEDEMNEMK*EEKFRENRIKRNEQSLQEIWDY
>3__chr6_86623731_86629874
YSQLQEEIQTKGKEVENIXKNLEELITTITNTEKDLKELMELKAKARELREEC*SLRSQC
DQLEESISVMEDX--XMK*EGKFREKRIKXNEQSLQEIGDY
>3__chr6_87336011_87342157
YSELQEEIQSKGKEVKNFEKNLDECVTRITSTEKCLKEMMELKDKA*ERHEECRSLRS*C
HQLEEKVSVMEDEMNEMKREWKFREKRIKRNEQSLQEIWDY
>3__chr6_74683957_74690114
YSELQEEIQTXGKEINNFEKNLDKFIXXITNTEKCLKELMELKAKA*ELREECRGLRSRC
DQLEERVSVMEDEMNEMKQEGKFRKKRIKRNEQSL*EIWDY
>3__chr6_71532172_71538321
YSEQQEEIQTKGKEVENCEKNSDECRTRITNIEKGLKEFMELKAKARELHEECTNLRSRC
NQLEERVSVMEDEMNEMKREGKFREKRIKRNEQSLQEIWDY
>3__chr6_67397449_67403597
YYKLQEEIQTKGKEVKNFEKNLGKCIIRITNTEKCLKELMELKTKARELREE*RSLRSRC
DQLEERVSVMEDEMNEMKR*GKFREKRXKRNEQSLQEIWDY
>3__chr6_118854673_118860806
YSKLEEEIQTKGKEVKNFXKNLDKCITRITNTEKCLKELMELKTKARELHEECRSLRSRC
DQLEEKVSVMEDEMNEMK*DGKFREKRIKRNERSLQEIWDY
>3__chr7_103637421_103643573
YSKLQEEIQTKGKEVKHFEKNLDECITRITNREKCLKELMELKAKARELREECRSLRSQC
DQLEERVSVMEGEMNEMK*EGNFREKRIKRNEQSFQEIWDC
>3__chr6_51197108_51203249
YSELQEEIQTKGKEVKNXEKNLGESTTRITNTEKSLKDLMELKVKAQELREECRSLRSRC
DQLEERVSVMEDQMNEMKREGKFREKRIKRNEQSLQEMREY
>3__chr6_142939844_142946002
YSELQEEIQTKGKEVENFEKNLDKFITRITNTEKCLKELMELKAKGQELREECRSLRSRC
DQLEERVSMMENEMNEMK*EGKFREKRIKRNEQSLQEIWGY
>3__chr6_78497042_78503097
YSELREDIQTEGKEVENFEKNLEECITRITNTEKCLKDLMKLKTKARELREECRSLRSRC
DQLEERVSVMEDEMNEMKQEGKFREKRIKRNEQSLQEIWDY
>3__chr6_142332358_142338531
YSELWEDIQTKGKEVENFEKNLDKYITRITNTEKYLKELMELKAKA*ELCEECRSLSSRW
DQLEERLSVMEDEMNEMK*EGKFREKRIKRNEQSLQEI*DY
>3__chr6_86818253_86824396
YSELQEEIQTKGKEVKNFEKNLDESITRITNTEKCLKLLMELKAKAQELREECRGLRS*S
NQLEERVSLMEDEMNEMK*ERKFREKRIKRNEQSLQDIRDY
>3__chr6_99465285_99471425
YSELQEEIQTKGKEVKNFEKNLDKCITRITNTEKYLKELMELKAKAQELREECTSLRSPC
NQLEERLSVMEDEMNEMKREGMFREKRIKRNGQSLQEIWDY
>3__chr6_56752482_56758625
YSELQEEIQTKGKEVENSEKTLDEYITTITNTEKCLKELMELKAKARELREECRSLRS*C
DQLEERVSAMED*MNEMKQEGKFREKRIKRNEQSLQEIWDY
>3__chr6_44960345_44966484
YSELQEEIQTKGKEGENFEKNLDECITRITNTQKCLKELMELKAKA*ELREKCTSLRSRL
DQLEERVSVMEDEMNEMK*EGKFREKRIKRNEQCLQEIWDY
>3__chr6_86073483_86079635
YSELQEEIQTKGKEVKNFEKNLDECITRITNTEKCLKELMELKAKARELREECRSLRS*C
DQLEERVSVMEDEMNEMKQEGKLREKRIKRNEQSLQEI*DY
>3__chr6_55657415_55663456
YAELWKDIQTKGKEVENFEKNLEEYITRITNTEKCLKELMELKTKARELREECRSLRSQC
DQLEERVSAMEDEINEMKREGKFREKRIKSNEQSLQEIWVY
>3__chr6_81614176_81620212
YSELWEEIQTKGKEVENFEKSLEECITGITNTEKCLKELMELKTKA*ELREECRSLRSQC
DQLEERVSVMEDEVNEMK*EGKFREKRIKRNEQSLQEIWDY
>3__chr6_98637633_98643802
YSKLQEEIQTKGKEVENFXKNLDECITRISNTEKCLKELMELKAKARELREECRSLRSRC
DQLEERVSVMEDEMNEMK*EGKFREKRIKRNEKSLQEI*DY
>3__chr6_99758879_99765041
YSELQEEIKTKRKEVENFEKNLGECITRITNTEKCLKDLMGLKAKARELREECRSLRSQC
DQLEERLSVMEDEMNEMK*EGKFKEKRIKRNEQSLQKIWDY
>3__chr6_117066553_117072690
YSELQDEIQTTGKEVKNFEKNLDECITRITNTEKCLKELMELKAKARELREECRSLRSQC
DQLEERVSAMEDEMNEMKREGKFREKRIERNEQSLQEIWDY
>3__chr6_89287646_89293789
Y-ELQEEIQIKGKEVKNFEKNLDECITRITNTEKCLEDLMELKAKARELCEECRSLRSRC
DQLEERVSVMEDEMNEMKQEGKFREKRIKRNEQSLQEIWDY
>3__chr6_57692168_57698224
YTELREDIQTKGKEVESFEKNLEECITRITNTEKCLKELMELKTKARELCEECRSLRSRC
DQLEERVSAMEDX--XMK*EGKFREKRIKRNKQSLQEIWDY
>3__chr7_126253010_126259125
YSELQEEIQTKGKEVENFEKN*DECITRITNTEKCLKELMELKAKARELCEECRRLRSR*
DQLEDRVLVMEDEMNEMKREGKFREKIIKRNEQSLHEIWDY
>3__chr6_121111196_121117337
Y-ELQEEIQTKGKEVKNFEKNLDECITRITNTEKCLKELMELKAKTRKLREECRSLRSRC
DQLEERVSAMGDEMNEMKREGKFREKRIKRNEQSLQEIWDY
>3__chr6_95617569_95623597
YSELWEEIQTKGKEHENFEKTLEECITRITNTEKCLKELMELKTKARELREECRSLRS*C
DQLEERLSVMEDEMNEMK*EGKFREKRIKRNEQSLQEIWDY
>3__chr7_103704215_103710374
YSKLQEEIQTKGKEVKHFEKNLDECITRITNREKCLKELMELKAKARELREECRSLRSQC
DQVEERVSVMEDEMNEMK*EGNFREKRIKRNEQSFQEIWDY
>3__chr7_123321787_123327938
Y-ELPEEIQTKGKEVKNFEKNLDECITRITNTEKCLKELMELKAKARELHEECRSLRSRC
DQLEERVSAMEGEMNEMKREGKFREKRIKRNEQSLQEIWDY
>3__chr6_52063701_52069860
YSELQEEIQTKGKEVKNFEKNLDEYITRITNXEKCLKELTELKAKPRELREECRSLRS*C
NQLEERVSVMEDEVNEMKREGKFREKRIKRNKQGLQEIWDY
>3__chr6_121000340_121006492
YSKLQEEIQTKGKEVENFEKNLDEXITRITNTEKSLKELMELKAKA*ELREECRSLRS*C
DQVEERVSAMEDEMNEMKQEGKFREKRIKRNEQSLQEIWDY
>3__chr6_126689438_126695581
YSELQEEIQTKGKEVENFEENLDECITRITNTEKALKELMELKAKARELREECRSLRS*C
NQLEERVSAMEDEMNEMKREGKFKEKRIKRNEQSLQEIWDH
>3__chr7_136759685_136765850
YSELQEEIQTKGKQVKNFEKNLEECITRITNTEKCLKELMELKAKA*ELREESRSLGSRC
DQLEERVSVMEDEVNEMKREGKFREKRIKRNEQRLQEIWDY
>3__chr6_118149151_118155295
YSELQEEIQTKGKEVKNFEKNLDECITRITNTEKCLKELMELKAKARELREECRSLRSRC
DQLEERVSAMEDEMNEMKQEGKFREKRIKRX-QSLQEIWDY
>3__chr6_95524208_95530354
YFELQEETQTKGKEVENFEKNLDECITRLTNTEKCLKELMELKAKARELREECKSLRSQC
DQLEERVSVTEDEMNEMKQEGKCREKRIKRNEQSLQEIWDY
>3__chr6_88089716_88095715
YSELREEIQTKGKEVENFEKSLEECITRITNTEKCLKELMELKTKAQELREECRSLRS*C
DQLEERVSVMEDEVNEMKREGKFREKRIKRNKQSLQEIWDY
>3__chr6_165043775_165049922
YSELQEEIQTKGKEVENFEKNLDECISRITNTEKCLKELMELKAKVRELCEECRSLRSRC
DQLEERVSVMEDEVNEMKRERKFREKRIKRNEQSLQEIWDC
>3__chr6_23912255_23918282
YSELLEDIQTKGKEVENFEKNLEECITRITNTEKCLKELMELKTKAQELREECRGLRSRC
DQLEEMVSAMQDEMNEMKQEGKFREKRIKRNEQSLQEIWDY
>3__chr6_71710517_71716641
YSELQEEIQAKGKEVKNFEKNLDECITRITNTEKCLKELMELKAKAQELHEECRSLRS*C
DQLEERVSVMEDEMNEMKQEGKFREKRIKRNEQSLQEIWDY
>3__chr6_127036390_127042407
YSELREDIQTKGKAVENFEKNLEECITRITNTEKCLKELMELKTKAQELREECRSLRS*C
NQLEERVSAKEDEMNEMKREGKFREKRIKRNEQSLQEIWDY
>3__chr6_87687603_87693804
YSKLQEEIQTKGKEVENFEKNLDEGITRITNTEKCLKELMELKAKARELREECRRLRSR*
DQLEERVSVMKDEMNEMKQEGKFREKRIKRNEQSLQEIWDY
>3__chr6_97931136_97937264
Y-ELQEEIQTKGKEVKNFEKNLDKCITRITNTEMCLKELMELKAKARELCEECRSLRSRC
DQMEERVSVIEDQMNEMKREGKFREKRIKRNEQSLQEIWDY
>3__chr6_12657411_12663565
YSEPQEEIQTKGKEVENFEKNLDEYITRITNTEKCLKELMELKAKARELCE*CRSLRSRC
DQLEERVSVMEDEMNEMKREGKFREKRIKRNEQSLQEIWDY
>3__chr6_77666659_77672665
YSKLREDIQTKGKEVENFEKNLEEFVTRITNTEKCLKDLMELKTKA*ERREECRSLRSRG
KQLEERVSAMEDEMNEMK*EGKFREKRIKRNEQSLQEIWDY
>3__chr6_49867175_49873183
YSELREDIQTKGKEAENFEKNLEECITRITNTEKCLKELMELKTKARELREECRSLRSRC
DQLEERVSAMEDEMNEMKRERKFREKRIKRNKQSLQEIWDY
>3__chr6_143665056_143671187
YSELQEEIQTKGKEVENFEKNLDECITRITNTEKCLKELMELKAKARELREECRSLRSRC
DQLEERVSVMEDEMNEMKREGKFGEKRIKRNEQSLQEIWDY
>3__chr6_89172937_89178968
YSELQEDIQTKGKEIENFGKNLEECITRITNTEKCLKELMELKTKARELHGECRSLRS*C
DQLEERVSAMEDEMNEMKREGKFREKRIKRNEQSLQEIWDY
>3__chr6_28096515_28102669
YSELQEEIQTKGKEVKNFEKNLDECITTITNTVKCLKEPMELKAKARELHEECRGLRGRC
DQLEERVSVMEDEMNEMKREGKFREKRIKRNEQSLQEIWDY
>3__chr6_81258695_81264732
YSELWEDIQTKGKEVENFEKNLEECITRITNTEKCLKELMEMKTKARELCEECRSLRSRC
NQL*ERVSAMEDEMNEMK*EGKFREKRIKRNEQSLQEIWDC
>3__chr6_57531050_57537079
YSEQREDIQTKGKEVENFEKNLEECITRITNTEKCLKELMELKTKARELREECRSLRSRC
DQLEERVSAMEDEMNEMKQEGKFREKRIKRKEQSLQEIWDY
>3__chr7_114595059_114601079
YSELREDIQTKGKEVENFEKNLEECITRITNTEKCLTELMELKTKARELCEECRSLRR*C
DQLEERVSAMEDKMNEMK*EGKFREKRIKRNEQSLQEIWDY
>3__chr6_77725402_77731461
YSELREDIKTKGKEVENFEKNLEECITRITNTEK*LKELLELKTKARELREECRSLRS*C
DELEERVSAMEDEMNEMKLEGKFREKRKKGNEQSLQEIWDY
>3__chr6_136128301_136134340
YSKLREDIQAKGKEVENFEKNLEECITRITNTEKCLKELMELKTKARELREECRSLRS*C
DQLEETVSAMEDEMNEVKQEGKFREKRIKRNEQSLQEIWDY
>3__chr7_124406732_124412780
YSELWEDIQTKGKAVENFEKKLEECITRVTNTEKCLKELMELKIKARELREECRGLRSQC
DQLEERVSAMEDEMNEMK*EGKFREKRIKRNEQSLQEIWDY
>3__chr6_76666179_76672182
YSELREDIQTKGKEVENFEKNLEERITRITNTEKCLKELIELKIKAQELREECRSLRSRC
DQLEERVSAMEDEMNEMKQEGKFREKRIKRNEQRLQEIWDY
>3__chr6_125167348_125173511
Y-ELQEEIQTKGKEVKNIEKNLDECITRITNTEKCLKELMELKAKA*ELREECRSLRS*C
NQLEERVSAMEDEMNEMKQEGKFREKRIKRNEQSLQEIWDY
>3__chr6_72593140_72599158
YSELWEDIQTKGKEVENFEKNLEECVTRITNTEKCLKELMELKNKARELCEECRSLRSPC
DQLEERVSAMKDEMNEMKREGKFREKRIKRNEQSLQEIWDY
>3__chr6_24191054_24197208
YSELQEEIQTKGKEVENFEKNSDECITRITNTEKCLKELMELKAKARELCEECRSLRSRC
DQLEERVSVMEDEMNEMKREGKFREKRIKRNEQSLQEIWDY
>3__chr6_14588203_14594349
Y-ELQEEIQTKGKEVKNFEKNLDECITRITNTEKCLKELMELKAKARELREECRSLRS*C
DQLEERVSAMEDEMNEMKREGKFREKRIKRNEQSLQEIWDY
>3__chr7_127719301_127725429
Y-ELQEEIQAKGKEVTNFEKNLDECITRITNTEKCLKELMELKAKARELREECRSLRSRC
DQLEERVSAMEDEMNEMKREGKFREKRIERNEQSLQEIWDY
>3__chr6_49462553_49468578
CSELXKDIQTKGKEVENFEKNLEECITRITNTEKSLKELMELKTKA*ELREECRSLRSPC
DQLEERVSAMEDEMNEMKQEGKFREKRIKRNEQSLQEIWDY
>3__chr6_16118745_16124771
YSELGEDIQTKGKEVENFEKNLEECITRITNTEKCLKELMELKTKARELREECRSLRSRC
DQLEERVSAMEDEMNEMKREGKFREKRIKRNKQSLQEIRD*
>3__chr6_106270691_106276843
Y-ELQEEIQTKGKKVKNFEKNLDEGITRITNTEKCLKELMELKARARELREECRSLRS*C
DQLEERVSAMEDEINEMKREGKFREKRVKRNEQSLQEIWDY
>3__chr6_1373849_1379984
Y-ELQEEIQTKGKEVKNFEKNLDECITRITNAEKCLKELMELKVKARELREECRSLRSRC
DQLEERVSVME---NEMKQEGKFREKRIKRNEQSLQEIWDY
>3__chr6_28697000_28703146
YSELQEEIQTKGKEVENFEKNLEECITRITNTEKCLKELMELKAKARELREECRSLRS*C
DQLEERVSVMEDEMNEMKGEGKFREKRIKRNKQSLQEIWDY
>3__chr6_cox_hap1_47723_53870
YSELQEEIQTKGKEVENFEKNLEECITRITNTEKCLKELMELKAKARELREECRSLRS*C
DQLEERVSVMEDEMNEMKGEGKFREKRIKRNKQSLQEIWDY
>3__chr7_122872481_122878502
YSELWEDIQTKGKEVENFEKNLEECITRITNTEKCLKELMELKTKARELREECRSLRSRC
D*LEERVSAIEDEMNEMKREGKFREKRIKRX-QSLQEIWDH
>3__chr6_44830195_44836216
YSQLQEEIQTKGKEVENFEKNLEECITRITNTEKCLKELMELKTKARELREECRSLRSRC
DQLEERVSAMEDEMNEMKREGKFREKRIKRNEQSLQEIWDY
>3__chr6_30156345_30162381
YSELWEDIQTKGKEVENFEKNLEE*ITRITNTEKCLKELMELKTKARELREECRSLRS*C
DQLEERVSAMEDEMNEMKREGKFREKGIKRNEQSLQEIWDY
>3__chr6_qbl_hap2_1295284_1301326
YSELWEDIQTKGKEVENFEKNLEE*ITRITNREKCLKELMELKTKARELREECRSLRS*C
DQLEERVSAMEDEMNEMKREGKFREKGIKRNEQSLQEIWDY
>3__chr6_57307626_57313628
YSELREDIQTKGKEVENFEKNLEECITRITNTEKCLKELMELKTKARELREECRSLRSRC
DQLEEKISAMEDEMNEMKREGKFREKRIKRNEQSLQEIWDY
>3__chr6_117609674_117615683
YSELREDIQTKGKEVENFEKNLEECITRITNTEKCLKELMELKTKA*DLHEECRSLRSRC
DQLEERVSAMEDEKNEMKQEGKFREKRIKRNEQSLQEI*DY
>3__chr7_115836151_115842164
YSELREDIQTKGKEVENFEKSSEEYITRIANTQKCLKELMELKTKAPELREECRSLRSQC
DQLEERASVM*DEVNEMKREGKFREKRIKRNEQSLQEIWDY
>3__chr6_81334375_81340381
YSELREDIQTKGKEVENFKKNLEECITRITNTEKCLKELMELKTKA*ELREECRSLRSQC
DQLEERVSAMEDEMNEMKLEGKFREKRIKRNEQSLQEIWDY
>3__chr6_6239976_6246000
YSELREDIQTKGKEVENFEKNLEECITRITNTEKCLKELMELKSKARELREECRSLRSRC
DQLEERVSAMEDEMNEMK*EGKFREKRIKRNEQSL*EIWDY
>3__chr6_51868414_51874440
YSKLREDIQTKGKEVENFEKNLEECITRITNTEKCLKELMELKTKARELREECRSLRSXC
DQLEERVSAMEDEVNEMKREGKFREKRIKRNEQSLQEIWDY
>3__chr6_161020742_161026773
YSELREDIQTKGKEVENFEKNLEECLTRITNTEKCLKELMELKTKARELREECRSLRSRC
DQLEERVSVMEDEMNEMKREGKFREKRIKRNEQSLQEIWDY
>3__chr7_136516896_136522888
YSELREDIQTKGKEVENXEKKLEECITRITNTEKCLKELMELKTKARELREECRSLRSRC
DQLEERVSAMEDEMNEMKREGKFREKRIKRNEQSLQEIWDY
>3__chr6_133504906_133510936
YSELREDIQTKGKEVENFEKNLEECITRITNTEKCLKELMELKTKARELREECRSLRSQC
DQLEERVSAMEDEMNEMKREGKFREKRIKRNEQSLQEIWDY
>3__chr7_112684988_112691015
YSELPEDIQTKGKEVENFEKNLEECTT*ITNTEKCLKELMELKTKARELREECRSLRSRC
DQLEERVSAMEDEMNEMKREGKFREKRIKRNEQSLQEIWDY
>3__chr7_141326355_141332383
YSELREDIQTKGKEVENFEKILEECITRITNTEKCLKELMDLKTKAQELCEECRSLRS*C
DQLEERVSAMEDEMNEMK*EGKFREKRIKRNEQSLQEIWDY
>3__chr6_48438786_48444812
YSELREDIQTKGKEVENFEKNLEECITRITNTEKCLKELMELKTKARELREECRSLRSRC
DQLEERVSAIEDEMNEMKREGKFREKRIKRNEQSLQEIWDY
>3__chr6_48812945_48818973
YSELREDIQTKGKEVENFEKNLEECITRITNMEKCLKELMELKTKARELREECRSLRSRC
DQLEERVSAMEDEMNEMKQEGKFREKRIKRNEQSLQEIWDY
>3__chr6_129268472_129274501
YSELREDIQTKGKEVENFEKNLEECITRITNTEKCLKELMELKTKARELREECRSLRSRC
DQLEERVSAMEDEMNEMKQEGKFREKRIKRNEQSLQEIWDY
>3__chr6_4273988_4279992
YSELWEDIQTKGKEVENFEKNLEECITRITNTEKCLKELMELKTKAQELPEECRSLRS*C
---EERVSAMEDEMNEMKQEGKFREKRIKRNEQSLQEIWDY
>3__chr6_9918970_9924996
YSELREDIQTKGKEVENFEKNLEECITRITNTEKCLKELMELKTKARELREECRNLRSRC
DQLEERVSAMEDEMNEMKREGKFREKRTKRNEQSLQEIWDY
>3__chr6_6130362_6136483
YSELREDIQTKGKEVENFEKNLEECITRITNTEKCLKELMELKSKAQDLREECRSLRSRC
DQLEERVSAMENEMKEMKQDGKFREKRIKRNQKSLQEIWDY
>3__chr6_6156897_6162922
CSELREDIQTKGKEVENFEKNLEECITRITNTEKCLKELMELKSKARELSEECRSLRSRC
DQLEERVSAMEDEMNEMK*EGKFREKRIKRNQKSLQEIWDY
>3__chr6_54934187_54940241
YSELREDIQTKGKEVENFEKTLEECITRITNTEKCLKELMELKTKARELREECRSLRSRS
DQLEERVSAMEDEMNEMKQEGKFREKRIKRNEQSLQEIWDY
>3__chr7_14285021_14291171
YSELWEDIQTKGKEVENFEKNLEECITRITNTEKCLKELMELKTKARELREECRSLRS*C
DQLEERVSAMEDEMNEMKREGKFREKRIKRNEQSLQEIWDY
>3__chr6_123834919_123840914
YSELQEDIQTKRKEVENFEKNLEECITRITNTEKCLKELMELKTKA*ELHEECRSLRSRC
DQLEERVSAMEDEMNEMKREGKFREKRIKRSEQSLQEIWDY
>3__chr6_79737952_79743965
YSELQEDIQTKGKEVENFEKNLEECVTRIINTEKCLKELIELKTKARELCEECRSLRSRC
DELEERVSAMEDEMNEMKREGKFREKTIKRNEQSLQEI*DY
>3__chr6_108282613_108288645
YSELREDIQTKGKEVENFEKNLEECITRITNTEKCLKELMELKTKARELCEECRNLRSRC
DQLEERVSAVDDEMNEMKREGKFREKRIKRNEQSLQEIWDY
>3__chr7_12503363_12509389
YSELRVDIQTKGKEVENFEKNLEECITRITNTEKCLKELMELKTKARELREECRSLRSRC
DQLEERVSAMEDEINEMKGEGKFREKRIKRNEQSLQEIWDY
>3__chr7_20073958_20080098
FS*LKEEVRTHHKEAKNLEKRLAKWLTRITSVEKPLNDLMELKTMAREL*HECTSFSS*L
NQQEERVSVIEDQMNETKREEKFREKRVKRNEQSLQEIWD*
>3__chr8_47010825_47016933
Y-ELQEEIKTKGKEIKNFEKKLDECITRLTNAKKCLKQLLELKAKAQELREECRSLRKQS
NQLEESISVMEDEMNEMKREGKFREKRIKRNEQSLQEIWDY
>3__chr8_132331791_132337907
YSELQEEIQTKGK*VKNFEKNLDKCKTGITNIEKCLKELMELKAKARELHEECRSLRSRC
DQVEERVAVTEDX--XMK*EGKYREKRIKGNEQSLQEISDY
>3__chr8_5031960_5038076
YSKLQEEIQTKGKEVKKFEKNLDECITRIINKEKCLKELMELKAKA*ELLEECRSLRSRC
NLLEERVSAMEDEMNEMKREGKLREKRIKRNEQSLQEIWDY
>3__chr7_19883830_19889942
YSELQEKIQTKGKEVKNFEKNLDECITRITNTEKCLKELMELKAKARELREECRSLRSRC
DQQEERLSVMEDEMNEMKREGKFREKRIKRNEQSLQEIWDY
>3__chr8_118272858_118278994
YSELKEEVRPNGKEIKNFEKKLAEWITRITNAEKSLKDLMELKTMARELCDECTSLSN*C
HQLEERVSAMEDETNEMKHEEKFREKRIKRNEQSLQEIWDY
>3__chr8_51852818_51858957
YSELKEEIQTKGKEVETFEKNLDECITRITNTEKCLKEMMELKAKAQELCEECRSLRSQC
DQLEERVSVMEDEMNEMK*EGKFREKRIKRN*QSFQEVWDY
>3__chr8_47828119_47834255
YSELQKEIKYKGKEVENFEKNLDECITRITNTEKCLKELMELKAKAREVHEQCRSLRS*C
NQLEERVSVMEDEMNEMKREGKFREKRXKRNEHSLQEIRDY
>3__chr8_108793371_108799496
YSELQEEIHTNGKEVKNFEKKLDEWIPRITNAEKSLKEVMEQKAKARELCEECRSLRS*C
DQLEERVSVMEDEMKEMK*EGKFREKRIKRNEQSLQEIWDY
>3__chr7_91056902_91063048
YSELQEEIQTKGKEVENFEKNLDECITRITNREKCLKELMELKAKARELREGCRSLRS*C
DQLEERVSAMEDEMNEMKQEGKFREKKIKRNKQSLQEIWDY
>3__chr8_36384800_36390949
YSELQEEIQTNGKEVKSFEKKLEEWITRITNAEKSLKDLMELKIKA*ELRDECRSHSSRC
DQLEERVSVMEDEMNEMKHEEKFREKSIKRNNQSLQDIWDY
>3__chr8_120373455_120379608
YSELQEEIQTKGKEVKNFEKNLDECITRITNTEKSLKELMELKTKARELREECRSLRSRC
DQLEERVSVMEDEMNEMK*EGKLGEKXXKRNEQSLQEXWDY
>3__chr7_96725323_96731465
YSELQEEIQTKGKEVKNFEKNLDKCITRITKTEKCLKELMELKTKARELCEECRSLRS*C
DQLEERVSVMEDEMNEMKQEGKFREKRIKRNE*SLQEIWDY
>3__chr7_144741003_144747137
YSELQEEIQTKGKEVKNFEKNLDECITGITNTEKSLEELMKLKAEARELREECRSLRS*C
NQLEERVSVMEDEMNEMKRKGKLRXKRIKRNKQSLQEIWDY
>3__chr7_54076487_54082655
YSELQEEIQTKGKEAENFEKNLDECITRITNTEKCLKELMELKANAQELHEECRTLRSRC
DQLEERVSMMEDEMNEMKREGKFREKRI*RNEQSLQEIWDY
>3__chr8_122132112_122138216
YSELQEEIQTKGKEVENFEKNLDEYITGITNTEKCLKELTELKDKA*ELREECRSLRSRC
DQLEERISAMEDEMNEMKQEGKFREKRIKRNEQSLQEISDY
>3__chr7_90973988_90980118
YSELQEEIQTKGKEVKNFEKNLDECITRITNREKCLKKLMELKAKPRELHEECRSLRSRC
DQLEERVSVMEDEMNEMKQEGKFREKRIKRNKQSLQEIWDY
>3__chr8_110940036_110946183
YSELQ*EIQTKGKEVKNFEKNLDKCITRITNTEKCLKELTELKAKA*ELREECRSLRSRR
NQLEERVSMMEDEMNEMKREGKFREKRIKRNEQSLQEIWDY
>3__chr8_24752977_24759122
YAELQEEIQTKGKEV*NFEKNLEECITRIINXEKCLKELMELKAKAPELCEECRSLRSRC
DQLEERVSVMEDEMNEMK*EGKFREKRIKRNEQSLQEIWDS
>3__chr8_36172318_36178453
YSELQEEIQTKGKEVKNFEKNLDECITRITNTEKCLKELMELKAKAQELCEECRSLRS*C
DQLVERVSVMEDEMNEMKQEGKFREKRIKRNKQSLQEIWDY
>3__chr8_49532324_49538482
YSKLQEEIQTERKEVKNFEKNLDEYITRITNTEKCLKELMELKAKARELHEECRSLRSRC
NQLEERVSVMEDEMNEMKREGKFREKRXXRNKQSLQEIWDY
>3__chr8_56125016_56131115
YSELQEEI*TKGKEVKNFEKNLDEGITRITNTEKCLKERMKLKAKARELREECRSLRSQC
DQLEERVSVTEDEMNEMKREGTFREKIIKRNEQSLQEIWDY
>3__chr8_34191993_34198138
YSELQEEIQTKGKEVKNFEKNLDECLTRITNTEKCLKGLMELKAKARELREECRSLRSRC
NQLEERVSVMEDEMNEMKPEGKFREKRIKRNKQSLQEIWDY
>3__chr8_54412765_54418926
YSKLQEEIQTKGKEVKNFEKNLDECITRITNTEKCLKELMELKAKA*KLREECRSLRSQC
DQLEERVSVTEDEMNEMKREGKFREKRIKRNEQSLQEIWDY
>3__chr7_62830278_62836406
YSELQEEIQTKGKEVKNFEKSLEECITRITNTEKCLKELMELKAKARELREECRSLRSRR
DQLEERVSVMEDEMNEMKREGKFREKRIKRNEQSLQEIWDY
>3__chr8_1105292_1111435
Y-ELQEEIQTIGKEVKNFEKNLEECITRITNTEKCLKELMELKAKARELCEECRSPRSRC
DQLEERVSAMEDEMNEMK*EGKFREKRIKRNEQSLQEIWDY
>3__chr8_136416813_136422966
YSELQEEIQTKGKEVKNFEKHLDECITRITNTEKCLKELVELKAKARELREECRSLRSQC
DQLEERVSVMEDEMNEMKREGKFREKRIKRNKQSLQEIWDY
>3__chr7_32088021_32094151
YSELQEEIQTKGKEVKNFEKNLDECITRITNTEKCLKEXMKLKAKA*ELREECRSLRSQC
DQLEERVSVMEDEMNEMK*EGKFTEKRIKRNEQSLQEIWDY
>3__chr8_103214160_103220308
YSELQEEIQTKGKEVENFEKNLDECITRITNTEKCLKELMDLKAKARELREECRSLRSRC
DQLE*RVSVMEDEMNEMK*EGKFREKRIKRNK*SLQEIWDY
>3__chr8_103398345_103404495
YSELQEEIQTKGKEVENFEKNLDECITRITNTEKCLKELMELKAKARELREECRSLRSRC
DQLE*RVSVMEDEMNEMKREEKFREKRIKRNEQSLQEIWDY
>3__chr7_87417389_87423530
YSEL*EEIQIKGKEVENFEKNLDKCITRITNTEKCLKELMELKAKARELREECRSLRSRC
DQLEERVSVMEDEMNEMKX--KFREKRIKRNEQSLQEIWDY
>3__chr7_36559100_36565257
YSELQEEIQTKGKEVENFEKNLDECITRITNTEKCLKELMELKAKARELREECRSLRSRC
NQLEERVSAMEDEMNEMKQEGKFREKRIKRNEQSLQEIWDY
>3__chr8_110011888_110017992
YSKLQEDIQTKGKEVENFEKNLDECITRITNTEKCLKELMELKAKA*ELHEECRSLRSRW
NQLEERVSVMEDEM-XMKREGKFREKRIKRNEQSLQEIWDY
>3__chr7_91651007_91657128
YSKLEEEIQTKGKEVENFEKNLDERITRINNTEKCLKELMELKAKAXGLREECRTLRS*R
DQLEERVSVMEDEMNEMKREGKFREKRIKRNEQSLQEIWDY
>3__chr7_146256479_146262636
YSELQEEIPTKGKEVKNFEKNLDKSITRITNTEKCLKELMELKAKARELREECRSLRSQC
DQPEERVSVMEDEINEMKREGKFREKRIKRNEQSLQEIWDY
>3__chr7_156394850_156400997
YSELQEEIQTKGKEVENFEKNLDECITRITNTAKCLKELMELKAKARELREECRSLRSQC
DQLEERVSVMEDEMNEMK*EGKFREKRIKRNEQSLQEIWDY
>3__chr7_16384263_16390290
YSEVQEEIQAKGKEVKNFEKNLDECITRITNTEKCLKELMELKAKARELREVCRSLRSRC
DQLEERVSAMEDEMNEMKPEGKFREKRIKRNEQSLQEIWDY
>3__chr8_122499292_122505456
YSELQEEIQTKGKEVENFEKNLDVCITRITNTEKS*KELMELKAKA*ELLEECRSLRSRC
DQLEERVSVMEDEMNEVK*EGKFREKRIKRNEQSLQEIWDY
>3__chr8_37436956_37443071
YSELQEEIQTKGKEVKNFEKNLDEYITRITNTEKCLKELMELKAKA*ELREECRSLRSRC
NQLEERVSVMEDEMNEMKREQKFREKRIKRNEQSLQEICDY
>3__chr8_25568376_25574377
YSKLQEEIQTKGKEVKNFEKNLDEXXTRITNIEKCLKELMELKAKAREVREECRSLRSRC
DQLEEWVSVMEDEMNQMKQEGKFREKRIKRNEQSLQELWDY
>3__chr7_90943936_90950070
Y-ELQEEIQTKGREVKNFEKNLDECITRITNTDKCLKELMELKAKA*ELREECRSLRSQH
DQLEERVSAMEDEMNEMKREGKFREKRIKRNEQSLQEIWDY
>3__chr8_48049497_48055540
YSELWEDIQTKGKEVENFEKNLKECITRITNTEKCLKELMELKTKARELCEECKSLRSRC
DQLEERVSAMEDEMNEMKQEGKFREKRIKRNEQSLQEIWDY
>3__chr8_120537623_120543780
DSELQEEIQTKGKEVKNFEKNLEECITRITNTEKCLKELMELKTKAPELREECRSLRSRC
DQLEERVSVMEDEMNEMKPEGKFREKRIKRNEQSLQEIWDY
>3__chr8_120555286_120561307
YSELREDIQTKGKEVENFEKKLEECITRITNTEKCLKELMELKTKARELREECRSLRSRC
NQLEERVSAMEDEMNEMKPEGKFREKRIKRNEQSLQEIWDY
>3__chr7_37169473_37175621
XXELQEEIQTKGKEVKNFEKNLDECITRITNTEKYLKELMELKAKV*ELREECRSLRSQC
DQLEERISVMEDEMNEMKREGKFREKRIKRNEQSLQEIWDY
>3__chr7_3127706_3133850
YSELKEEIQTKGKEVENFEKNLDECITRITNTEKCLKELMELKAKXQELREECRSLRS*C
DQLEERVSVMEDEMNEMKREGKFREKRIKRNEQSLQEIWDY
>3__chr7_32714153_32720317
YSELQEEIQTKGKEVKNFAKNLDECVTRITNTEKCLKELMELKAKAQELREECRSLRSQC
DQLEERVSVMEDEMNEMKREGKFREKRIKRKEQSLQEIWDH
>3__chr7_23953316_23959461
YSELQEEIQTKGKEVKNFEKNLDECITRITNTEKCSKELM*LKAKARELCEECRSLRSRC
DQQEERISVMEDEMNEMKREGKFREKRIKRNEQSLQEIWDY
>3__chr8_59445271_59451355
YSKLREEIQTKGKEVENFEKNLEECITRVTNTEKCLKELMELKTKARELCEECRSLRSQC
DQLEERVSAMEDKVNEMKREGKFREKRINRNEQSFQEIWDY
>3__chr8_24362089_24368212
YSELQEEIQTKGKEVKNFEKNLDECTTRITNTEKCLKELMELKAKARELREECRSLRSRC
DQLEERVSVMEDEMNEMKREGKFREKRIKRNEQSLQEIWDY
>3__chr7_90856745_90862760
YSELWEDIQTKGREVENXEKNLEECITRITNTEKCLKEMMELKTKARELREECRSLRSRC
DQLEERVSAMEDEMNEMKREGKFREKRIKRN*QSLQEIWDY
>3__chr8_119799144_119805273
YSELQEDIQTKGKEVENFEKKLEECITRITNTEKCLKELMELKAKA*ELREECRSLRSRC
DQLEERVSAMEDEMNEMK*EGKFREKRIKRNEQTLQEIWDY
>3__chr8_2235427_2241455
YSELREEIQTKGKEVENYEKSLEECITRITNTENCLKELMEPKTKARELRKECRSLRSRC
YQLVERVSAMEDEVNEMK*EGKFREKRIKRNEQSLQEIWDY
>3__chr7_51868663_51874679
YSVLWEDIQTQGKEVENFEKNLEECITRITNTEKCLKELMELKTKAHELCEECRSLRSRC
DQLEERVSAMEDEMNEMKQEGKFREKRIKRNEQSLQEIWDY
>3__chr8_106870494_106876638
Y-ELQEEIKTKGKEVKIFEKNLDECITRITNTEKCLKELLELKAKARELREECRSLRSRC
DQLEERVSAMEDX--XMKREGKFREKRIKRNKQSLQEIWDY
>3__chr7_45383632_45389652
YSELREDIQTKGKEVENFEKDLEECITRITNTEKCLKELMELKTKAPELCEECRSLRSQC
DQLEERVSVMEDEMNEMKQEGKFREKRIKRNEQSLQEIWDY
>3__chr7_31625756_31631921
Y-KLQEEIQTKGKEVKNFEKNLDECITRITNTEKCLKELMELKAKAQELCEECRSLRSQC
DQLEERVSVMEDEMNEMKQEGKFREKRIKRNEQSLQEIWDY
>3__chr8_132716601_132722617
YSELQEDIQTKGKEVENFEKNLEECITRITNTEKCLKELMELKTKARELREECRSLRS*R
DQLEERVSAMEDEMNEMKRQGKFREKRIKRNEQSLQEIWDY
>3__chr7_31507342_31513367
YSELWEEIQTKGKEVENFEKNLEECITRITNTEKCLKELIELKTKARELREECRSLRSRC
DQLEERVSAMEDEMNEMKREGKFREKRIKRNEQSLQEIWDY
>3__chr7_150034260_150040287
YSELPEDIQTEGREVENFEKSLEECITRITHTEKCLKELMELKTKARELREECRSLRSQC
DQLEERVSAMEDEMNEMKREGKFKEKRIKRNEQSLQEI*DY
>3__chr8_119629958_119636108
Y-ELQEEIQTKGKEVKNFEKNLDECITRITNTEKCLKELMELKAKAPELHEECRSLRSRC
DQLEKRVSAMEDEMNEMKREGKFREKRIKRNEQNLQEIWDY
>3__chr8_138116387_138122546
Y-KLQKEIQTKAKEVKNFXKNLDKCITRITITEKCLKELMELKAKARELCEECRSLRS*C
DQLEERVSVMEDEMNKMKREGKFREKRIKRNEQSLQEIWDY
>3__chr8_115244131_115250167
YSELWEEIQTKGKEVENFEKSLEECVTRITNTEKCLKELMELKTKA*ELREECRSLRS*C
NQLEERVSVMEDEANEMKREGKFREKRIKRNEQSLQEIWDY
>3__chr8_129425070_129431102
YSELWEDSQTKGKEVENFEKNLEECITRITNTEKCLKELMELKAKARELHEECRSLRSRH
DQLEERVSAMEDEVNEMK*EGKFREKRIKRNEQSLQEIWDY
>3__chr7_92809213_92815228
YSELREDIQTKGKEVENFEKNLDECISRITNTEKCLKELMELKTKARELREECRSLRSRC
DQLEERVSAMEDEMNEMKREGKFREKRIKRNEQSLQEIWDY
>3__chr7_18991221_18997217
YSELREDIQTKGKEVENFEKNLEECITRITNTEKCLKELMELKTKAQELREECRSLRSRC
DQLEERVSAMEDEINEMKREGKFREKSIRRNEQSLQEIWDY
>3__chr7_88018299_88024311
YSELRENTQTKGKEVENFEKNLEECITRITNTEKCLKELMELKTKARELREECRSLRSRC
DKLEERVSAMEDEMNEMKREGKFREKGIKRNEQSLQEIWDH
>3__chr8_139124002_139130007
YSELQEDIQTKGKEVX--XKNLEECITRITNTEKCLKELMELKTKARELREECRSLRSRC
DQLEERVSAMEDEMNEMKREGKFREKRIQRNEQSLQEIWDY
>3__chr8_127423013_127429024
YSKLQEEIQTKGKEVENFEKNLDEWITRITNTEKCLKELMELKTKARELREECRSLRSRC
DQLEERVSAMEDEMNEMKRKGKFSEKRIKRNKQSLQEIWDY
>3__chr7_23327203_23333207
YCELREEIQTKGKEVENFEKSLEECITRITNTQKCLKELMELKTKARELREECRSLRSRC
DQLEERVSAMEDEVNEMKQEGKFREKRIKRNEQSLQEIWDY
>3__chr8_58233755_58239768
YSELWEDI*TKGKEVENFEKNLEECITRITNTEKCLKELMQLKTKARELHEECRSLRSQC
DQLEERVSAMEDEMNEMKREGKFREKRIKRNEQSLQEIWDY
>3__chr7_45953544_45959544
YSELWEEVQTKGKEVGDFEKNLEECITRITNTEKCLKELMELKTKARELREECRSLRSRC
DQLEERVSAMEDEMNEMK*EGKFREKRIKRNEQSLQEIWDY
>3__chr8_31828670_31834691
YSELREDIQIKGKEVENIEKHLEECITRITNTEKCLKELMELKTKARELREECRSLKSQC
NQLEERVSAMEDEMNEMKQEGKFREKRIKRNEQSLQEIWDY
>3__chr8_108971285_108977311
YSELREDIQTKGKEVENFEKNLEECITRITNTEKCLKELMELKTKAPELREECRSLRSRC
DQLEERVSAMEDEMNEMKREGKFREKRIKRNEQSLQEIWDY
>3__chr8_27462827_27468869
YSELWEDIQTKGKEVENFEKNLEEYITRITNTEKCLKELMELKTKA*ELREECRSLRSRC
DQLEERVSAMEDEMNEVKQEGKFREKRIKRNEQSLQEIWDY
>3__chr8_57490335_57496365
YSELWEDIQTKGKEVENFEKSLEECITRITNTEKCLKELMELKTKARELREECRSLRS*C
DQLEERVSVIEDEMNEMKREGKFREKKIKRNEQSLQEIWDY
>3__chr8_116834562_116840577
YSELREDIQTKGKEVENFEKNLEECITRITNTEKCLKELMELKTKARELREECRSLRSQC
DQLEERVSAMEDEMNEMK*EGKFREKRIKRNEQSLQEIWDY
>3__chr7_8732496_8738523
YSELREDIQTKGKEVENFEKNLEECITRIINTEKCLKELMELKTKARELHEECRSLRSRC
DQLEERVSVIEDEMNEMKREGKFREKTIKRKEQSLQEIWNY
>3__chr7_27508338_27514338
YPEQQEEIQTKGKEVENFEKSLEECITRITNTEKCLKELMELKTKARELHEECRSLRSRC
DQLEERVSAMEDEVNEMK*EGKFREKRIKRNEQSLQEIWDY
>3__chr7_96047217_96053220
YSELQEDIQTKGKEVENFEKNLEECITRIINTEKCLKELMELKTKARELCEECRSLRSQC
GQLEERVSPMEDEMNEMKREGKFREKRIKRNEQSLQEIWDY
>3__chr8_21739178_21745197
YSELREDIQTKGKEVENFEKHLEECITRITNTEKCLKELMELKTKARELREECRSLRS*C
NQLEERVSVMEDEMNEMKREGKFREKRIKRNEQSLQEIWDY
>3__chr7_57108181_57114201
YSELQEDIQTKGKEVENFEKNLEECITTITNTEKCLKELMELKTKARELREECRSLRSRC
DQLEERVSAMEDEMNEMKREGKFREKRRKRNEQSLQEIWDY
>3__chr7_62632096_62638120
YSELQEDIQTKGKEVENFEKNLEECITRITNTEKCLKELMELKTKARELREECRSLRSRC
DQLEERVSAMEDEMNEMKREGKFREKRRKRNEQSLQEIWDY
>3__chr7_83516964_83522982
YSELREDIQTKGKEVENFAKNLEECITRITNTEKCLKELMELKTKARELHEECRSLRSRC
DQLEERVSAMEDEX--XKREGKFREKRIKRNEQSLQEIWDY
>3__chr8_129826032_129832061
YSELWEDIQTKGKEVENFEKNLEECITRITNTEKCLKELTELKAKAPELREECRRLRSRC
DQLEERVSAMEDEMNEMKREGKFREKRIKRNEQSLQEIWDY
>3__chr8_14705097_14711123
YSELREDIQTKGKEVENFEKNLEECITRITNTEKCLKELMELKTKARELREERRSLRSRC
DQLEERVSAVEDEMNEMKREGKVREKRIKRNEQSLQEIWDY
>3__chr7_80180358_80186397
YSELQEDIQTKGKEVENFEKNLEECITRITNTEKCLKELMELKTKARELCEECRSLRSRC
DQLEERVSAMEDEMNERKREGKFREKRIKRNEQSLQEIWDY
>3__chr8_108322013_108328017
YSELREDIQTKGKEVENFEKNLEECITRITNTEKCLKELMELKTKARELREECRSLRSQC
NQLEERVSAMEDEMNEMKREGKFREKRIKRNEQSLQEI*DY
>3__chr8_115661784_115667776
YSELWEDIQTKGKEVENFEKNLEECITRINNTEKCLKELMELKTKARELREECRSLRSRC
NQLEERVSAM*DEMNEIKREGKFREKRIKRNEQSLQEIWDY
>3__chr7_32470666_32476702
YSELQEETQTNGKEVKNCEKKLDEWITRITNAEKSLKELMELKAKAQELCEECRSLRSQC
NQLEERVSAMEDEMNEMKREGKFREKRIKRNEQSLQEIWDY
>3__chr7_34912377_34918405
YSELREDIQTKGKEVENFEKNLEECITRITNTEKCLKELMELKTKARELHEKCRSLRSRC
DQLEERVSAMEDEMNEMKREENFREKRIKRNEQSLQEIWDY
>3__chr7_8304226_8310295
YSELREDIQTKGKEVENFEKNIEECTTRITNTEKCLKELMELKTKARELREECRSLRS*C
DQVEERVSAMEDEMNETKREGKFREKRIKRNEQSLQEIWDY
>3__chr7_14319411_14325440
YSELREDIQTKGKEVENFEKNLEECITRITNTEKCLKELMELKTKARELREECRRLRSRC
DQLEERVSAMEDEMNEMKGEGKFREKRIKRNEQSLQELRDY
>3__chr7_34206351_34212414
YSELWQDVQTKGKEVENFEKNLEECITRITNTEKCLKELMELKTKARELREECRSLRSRC
DQLEERVSAMEDEMNEIKREGKFREKRIKRNEQSLQEIWDY
>3__chr7_37618169_37624200
YSELREDIQTKGKEVENFEKNLEECITRITNTEKCLKELMELKTKARELREECRSLRSRC
DQLEERVSAMEDEMNEMKREGKFREKRIKRNEQSLQEIWDY
>3__chr8_60243769_60249792
YSELQEDIQTKGKEVENFEKNLEECITRITNTEKCLKELMELKTKARELREECRSLRSRC
DQLEERVSVMEDEMNEMKREGKFRERRIKRNEQSLQEIWDY
>3__chr7_95299217_95305240
YSELREDIQTKGKEVENFEKNLEECITRITNTEKC*KELMELKTKTQELREECRSLRSQC
NQLEERVSAMEDEMNEMKQEGKIREKRIKRNEQSLQEIWDY
>3__chr7_22534441_22540475
YSELREDIQTKGKDVENFEKNLEECITRITNTDKCLKELMELKTKARELRDECTSLRSRC
DQLEERVSAMEDEMNEMKQEGKFREKRIKRNEQSLQEIWDY
>3__chr7_76195739_76201766
YSELWEDIQTKGKEVENFEKN*EECITRITNTEKCLKELMELKTKARELREECRSLRSRC
DQLEERVSAMEDEMNEMK*EGKFREKRIKRNEQSLQEIWDY
>3__chr7_82491349_82497376
YSELREDIQTKGKEVENFEKNLEECRIRITNTEKCLKELMELKTKARELREECRSLRSRC
DQLEERVSAMEDEMNEMKREGKFREKRIKRNEQSLQEIWDY
>3__chrX_101332688_101338829
FSKLKEDV*THCKEAKNLEKRLDKRLTRINSAEKNLNDLMELKTMA*ELCDACTSLSS*F
DQVEERVSVIEDKVNKMKQEEKFREKRVQRNEQSLQEIWDY
>3__chrX_101715885_101722032
FSELKEEV*THPKEVKNLGKRLHECLTRITNAEKSLKDLMELKTMVRELREKCTSFSSRF
DQLEERVSVIEDQMNEMK*EEKFREKRIKRNKQSLQEIWDY
>3__chrX_101372129_101378263
YSELQEEVQTTGKEVRNFEKKLDEWITRIINAEKSLKDLMELKTMARELRNECTRLSNRC
NQLEERVSAMEDEMNHMKREEKFREKRXKRNEQSLQETWDY
>3__chrX_101592073_101598205
YSELQEEVQTTGKEVRNFEKKLDEWITRIINAEKSLKDLMELKTMARELRNECTRLSNRC
NQLEERVSAMEDEMNHMKREEKFREKRXKRNEQSLQETWDY
>3__chr9_69101499_69107614
CSKLQEEIQTKGKEVKNFEKNLEECISRITNKEKY*KELMELKAKARELHEECGSLRSQC
DQLEERV*VMEEEMNEMK*EGKFREKIIK*NEQXLQEIWDY
>3__chr9_68278831_68284969
YSKLQKELQTKGKEVENFEKNLDECITRITNTEKCLKDLMELKAKARELREERRSLRSQC
D*LEERVSEMEDEMNEMKREGKFREKRIERNEQSLQEICDY
>3__chr9_100310381_100316502
YSELQEEIRTNGKEVKSFEKKLDEWITRITNAEKSLKDLMELKTKARELRDECTNLSSQC
DQLEERVSGMEDEMNEMK*EEKFREKRIKRNEQSLQEIWDY
>3__chr9_1739541_1745665
YSEIQEEILTKGKEVENLEKNLDECITRITNTEKCLKELMEMKAKAQELLGECRSLRSRC
DQLEVRVSAMEDEMNEMK*EGKFREKRIKRNEQSLQEIWDY
>3__chr8_91474791_91480934
YSKLQEEIQTKGKEVKNFEENLDECITRITNTEKCLKELMAVKAKARELCEECRSLRS*C
DQLXERVSVMEDEMNEMKREGKFREKRIKGNEQSLQEIWDY
>3__chr8_90299535_90305708
YSELQEEIQTKGKEVENFEKNFDECITRVTNTEKCLKKLMELKXKAQELREECRSLRS*C
DQLEERVSVMEDEMNEMKREGKFREKRIKRNEQSLQEIWDY
>3__chr9_31046093_31052220
YSELQEAIQTKGKEVKNYEKNLDECITRITNTEKCLKELMELKAKARELREECRSPRSRC
DQLEERVSVMEDEMNEMKREGKFRVKRIKRNKQSLQEIWDY
>3__chr9_15618036_15624185
YSELQEEIQTKGKEVENFEKNLDECXXRITNTEKCLKEVMELKAKARELREECRSLRSRC
YQLEERVSVIEDQMNEMKQEGKFREKRIKRNEQSLQEIWDY
>3__chr8_99731755_99737899
YSELQEEIQTKGKEVENFQKNLDECITRITNIEKCLKELMELKAKARELREECRSLRS*C
DQLEERVSVMEDX--XMKREGKFREKRMKRNEQSLQEIWDY
>3__chr8_99775770_99781922
YSKLQEEIQTKGKEVENFEKNLEECITRITNTEKCLKELMELKAKARELREECRSLRSRC
DQLEERVSVMEDEMNEMKREGKFRXKRTKRNEQSLQEIWDY
>3__chr8_99820010_99826149
YSKLQEEIQTKGKEVENFEKNLDECITRITNTEKCLKELMELKAKARELREECRSLRSRC
DQLEERVSVMEDEINEMKREGKFRXKRTKRNEQSLQEIWDY
>3__chr9_30775048_30781207
YPELQEEIQTKGKEVENFEKNLDKCITRITKTERCLKELMELKANARELREECRSLRSRC
DQLEERVSVMEDEMNEMK*EGKFRQKRIKRNKQSLQEIWDY
>3__chr9_20092713_20098856
YSKLQEEIQTKGKEVKNFKKNLEECITRITKTEKCLKELMELKAKAQELHEECRSLSSRC
DQLEERVSVMEDEMNEMK*EGKFREKIIKRNEQSLQEIWDY
>3__chr9_31922202_31928373
YSELQKEIQTKGKEVQKFQKNLHECITRITNTEKCLKELMELKAKARELSEECRSLRSRC
HQLEERVSVMEDEMNEMKHEGKLREKRIKRNEQSLQEIWDY
>3__chr8_60956970_60963121
YSELQEEIQTKGKEVKXFEKNLDKCITRITNTEKCLKELMELKAKTRELREKCRSLRN*C
NQLEERVSVMEDEMNEKKREGKFREKRIKRNKQSLQEIWDY
>3__chr9_28979908_28986026
YSELQEEIQTKGKEVKNYHKNLDECITRITNTEKCLKELMELKAMARELREECRSLRSRR
DQLEERVSAMEDEMNEMKREGKFREKRIKRNEQSLQEIWDY
>3__chr8_89935986_89942130
YSELQEEIQTKGKEVENFEKKLDKCITRITNTEKCLKEPMELKAKARELREECRSLRSPC
DQLEERVSVMEDEMNEMKREGKFREKRIKRNEQSLQEI*DY
>3__chrX_100721669_100727825
YSEL*EEIQTKGKEVENFEKNLDECMTRITNTEQCLKELMELKAKAQELREECRSLRSRC
DQLEERVSVMEDEMNEMK*EGKFREKKIKRNEQSLQEIWDY
>3__chr9_105408386_105414538
YSELQEEIQTKGKEVENFEKNLNECITRITNTEKCLKELMELKTKAQELREECRSLRS*C
DQLEERVSVMEDEMNEMKQEGKFREKRIKRNEQSLQEIWDY
>3__chr9_83237032_83243172
YSKL*EEIQTKGKEVKNFVKNLDECITRITNTEKCLKELMELKAKARELCEECRSLRS*C
DQLEERVSVMEDEMNEMKREGKFREKRIKRNEQSLQEIWDY
>3__chrX_107406902_107413043
YSELQEEIQTKGKEVENFEKNLDESITRIINTEKCLKELMEMKAKAQELHEECRSLRSRC
NQLEERVSVMEDEMNEMKQEGKFREKRIKRNKQSLQEIWDY
>3__chr9_14860655_14866829
YLELQEEIQTKGKEVKNFKKNLDECVTRITNTEKCLKALMELKAKARELREECRSLRSRC
DQLEERVSVMEDEMNEMK*EGKFREKRIKGNEQSLQEIWDY
>3__chr8_81057067_81063222
YSELQEETQTKGKEVENFEKNLDECITRITNTEKCLKELTELKAKARELREECRSLRS*C
DQLEERVSVMEDEMNEMK*EGKFREKRIKRNEQSLQEIWDY
>3__chr9_77505837_77511983
YSKLQEEIQTKGKEVENLEKNLD*CVTRITNTEKCLKEPMELKAKARELREECRSLRS*C
DQLEERISVMEDEMNEMKREAKFREKRIKRNEQSLQEIWDY
>3__chr9_99007247_99013408
YSELQEEIQTKGKEVKNFEKNLEECITRITNTEKCLKELMELKTKA*ELCKECRILRSRS
DQLEERVSVMEDEMNEMKREGKFREKRIKRNEQSLQGIWDY
>3__chr9_24214675_24220668
YSELWEDIQTKGK*VENFEKSLEECITRITNTEKCLKELMELKTKTRELREECRSLRSQC
DQVEERVSAMEDEVNEMKREGKVREKRIKRNEQSLQEIWDY
>3__chr8_71769969_71776128
YSDLQEEIQTKGKEVKNFEKNLDKCITRITNTEXCLKELMELKAKARELREECRRLRS*C
DQLEERVSVMEDEMNEMK*EGKFREKRIKRNEQSLQEIWDY
>3__chrX_100852690_100858735
YSELWEDIQTKGKEVENLXKNLEECITRITNTEKCLKELMELKTKAQELREECRSLRSRC
NQLEERVSVMEDEMNEMKREGKFGEKRIKRNEQSLQEIWHF
>3__chr9_30096863_30102889
YSELQEDIQTKGKEVENFEEKLEECITRITNTEKYLKELMQLKTKARELREECRSLRSRC
DQLKERVSAMEDEMNEMKREGKFREKRTKRNEQSLQEICDH
>3__chr8_85089661_85095655
YSELQEEIQTKGKEVENFEKNLDECITRITNTEKCLKELMELKVKARELREECRSLRSQC
DHLKERVSVMEDEMNEMKQEGKFREKRIKRNEQSLQEIWDN
>3__chr9_107291609_107297749
YSKLQEEIQTKGKEVENFEKNLDECITRITNTEKCLKELMELKAKARELREECRSLRSRC
NQLEERVSAMEDEMNEMKREGKFREKRIKRNEQSLQEIWDY
>3__chr9_32139072_32145111
YSELREDIQTKGKEVENFEKNLEECITRITNTEKCLNQQMELKIKARELREKCRSLRSRS
DQLEERVSAIEDEKNEMKQEGKFR*KRIKRNEQSLQEIWDY
>3__chr8_61235476_61241630
YSELREEIQTKGKEVENFEKNLEEYITRITNTEKCLKELIELKAKA*ELCEECRSLRSRC
NQLEERVSVMEDEMNEMKREGKFREKRIKRNEQSLQEIWDY
>3__chrX_102162044_102168200
YSKLQEKIKTKGKEVKNFEKNLDECITRITNTEKCLKELMELKAKV*ELHEECRSLRSQC
NQLEERVSVMEDQMNEMK*QEKFREKRIKRTEQSLQEIWDY
>3__chr9_95822445_95828598
YSELQEEIQTKGKEVKNFEKNLD*CITRITNTEKCLKELMELKAKA*ELREECRSLRNRC
DQLEERVSVMEDQMNEMKREEKFREKRIKRNEQSLQEIWDY
>3__chr9_126812149_126818312
YSKLQEEIQTKGKEVENFEKNLD*CITRITNTEKCLKELMELKAKAQELREECRSLRSQC
DQLEERVSVMKDEMNEMKREGKFREKRIKRNKQSLQEIWDY
>3__chrX_108774552_108780577
YSELREDIQTKGKEVENFEKNLEECITRITNTEKCLKKLTELKAKARELREECRSLRSRC
DQLDERLSMMEDEMNEME*EXKFREKRIKRNEQSLQEIWDY
>3__chr8_62920110_62926269
YSELQEEIQTKVKEVENFEKNLEECITRITNTEKCLTELMELKAKAGELREECRRLKSRC
DQLEERVSVMEDEMNEMKREGKFRXKRIKMKEQSLQETWDY
>3__chr9_34751696_34757851
YSELQEEIQTKGKXVKNFAKNLDECITRITNTEKCLKELMELKAKARELCEECRSLRS**
DHLEEKVSVMEDEMNEMKREGKFREKRIKRN**SLQEIWDY
>3__chr9_34835596_34841750
YSELQEEIQNKDKEVENFEKNLDKCITRITNTEKCLKELMELKAKARELREECRSLRSR*
DQLEERVSVMEDEMNEMKREGKFREKRIKRNEQSLQEIWDY
>3__chr8_63069416_63075440
YSELREDIQTKGKEVENFEKNLXEYITRITNRDKCLKELMELKTKARELRKECRGLRSRC
NQLEERVSVMEDEMNEMKREGKFREKRIKRNEQSLQEIWDY
>3__chr8_69534590_69540767
YSELQEEIQTKGKELKNFXKNLDECITRITNTEKCLKELMELKAKAGELREECRSLRSQC
DQLEESVSVMEDEMNEMK*EGKFREKRIKRNEQSLQEIWDY
>3__chr9_26239769_26245793
YSELREDIQTKGKEVENFEKNLEECITSITNTEKCLKEMMELKTKA*ELREECRSLRSRC
DQLKERVSAMEDEMNEMKQEGKFREKRIKRNEQSLQEIWDY
>3__chr9_1559028_1565045
YSELQEDIQTKGKEVENFEKYLEECVTRITNTEKCLKELMELKTKARELCEECRSLRSRC
DQLEERVSVMEDEMNEMKREGKFREKRIKRNEQSLQEIWDY
>3__chr9_18634385_18640542
HSELQEEIQTKGKEVENFEKNLDKCITRITNTEKCLKELMELKAKARELRGECRSLRS*C
NQLEERLSVREDEMNEMKRERKFREKRIKRNEQSLQEIWDY
>3__chr8_79425298_79431450
YSELQEEIQTKGKEVKNFEKN*DECITRITNTEKCLKELMELKAKARELREECRSLRSRC
DQLEERVSVMEDEMNEMKREGKFREKRIKRNEQSLQEIWDY
>3__chr8_92972767_92978765
YSELREDIRTKGKEVQNFEKNLEECITRITNTEKCLKELMELKTKARELHEECRSLRSRC
DQLEERISVMEDEVNEMKREGKF*EKRIKRNEQSLQEIWDY
>3__chr8_98670990_98677130
YPELQEEIQTKGKEVENFEKNLDECITRITNTEKCLKELMELNAKARELHEECRSLRSRC
DQLEERVSVMEDEMNEMKREGKFREKRIKRNEQSLQEIWDY
>3__chr8_92874956_92880972
YSELQEDIQTKGKEVENFEKNLEECTTRITNTEKCLKELMELKTKARELREECRSLRSRC
YQLEERVSAMEDEMNEMKGEGKFREKRIKRNEQSLQEIWDY
>3__chr9_30529474_30535463
YSELQEDIQTKGKEVENFEKSLEECITRITNTEKCLKELMELKTKAGELREECRSLRSRC
DQWEERVSVMEDEVNEMKREGKFREKRIKRN*QSLQEIWDY
>3__chr8_65315209_65321251
YSELWEDIQTKGKEVENVEKNLEECITRITNTEK*LKELMELKTKARELREECRSLRSRC
DQLEERVSAMEDEMNEMKREGKFREKRIKRNEQSLQEIWDY
>3__chr9_98599109_98605288
YSEVQEEIQTKGKEVENFEKNLDKCITRITNTEKCLKELMELKAKARELCEECRSLRSRC
DQLEERVSVMEDEMNEMKREGKFRXKRIKRNEQSLQEIWDY
>3__chr9_18829035_18835182
YSELQEEIQTKGKEVENFEKNLHECITRITNTEKCLKELMELKAKAQELREECRSLRS*C
DQLEERVSVIEDQMNEMK*EGKFREKRIKRNEQSLQEIWDY
>3__chr8_68664691_68670825
YSELQEEIQTKGKEVENFEKNLDKCITRITNIEKCLKELMELKAKARELHEECRSLRSQC
DQLEERVSVMEDEX-XMKQEGKFREKRIKRNKQSLQEIWDY
>3__chr9_77007365_77013391
YSELREDIQTKGKEVENFKKKLEECITRITNTEKCLKELMELKTKARELREECRSLRSRC
NQLEEKVSVMEDEMNEMKREGKFRDKRIKRN*QSLQEIWDY
>3__chr8_97819864_97825907
YSKLWEDIQTKGKEVENFEKNLEECITRITNTEKCLKELMELKTKARELREECRSLRSRC
DQLEERVSTMEDEMNEMKREGKFREKRIKRNEQSLQEIWDY
>3__chr8_69818143_69824187
YSELWEDIQTKGKEVENFEKNLEECITRITNTEKCLKELMELKTKARELREECRSLRSRC
DQLEERVSAMEDEMNEMK*EGKFREKRIKRNEQSLQEIWDY
>3__chr8_70426175_70432223
YSELWEDIQTKGKEVENFEKNLEECITRITNTEKCLKELMELKSKARELHEEGRSLRSRC
DQLEERVSVMEDETNEMK*EGKFREKRIKRNEQSLQEIWDY
>3__chr9_124392245_124398270
YSKLQEXIQNKGKEVENFEKNLEECITRITNTEKCLKELMELKAKAXKLREECRSLRSQC
DQLEERVSVMEDEMNEMKREGKFREKRIKRNEQSLHEIWDY
>3__chr9_6167206_6173226
YSELWDDIQTKGKEVENFEKNLEECITRIINTEKCLKELMELKTKARELREECRSLRSRC
DQLEERVSVMEDEMNEMK*EGKFREKRIKRNEQSLQEIWDY
>3__chr9_103092904_103099059
YSELQEEIQIKGKEVENFEKNVDEYITRITNTEKCLKELMELQAKARELREECRSLRSRR
NQLEERVSAMENEMNEMK*EGKFREKRIKRNEQSLQEIWDY
>3__chr9_17529560_17535578
YSELREEIQNKGKEVEKFEKNLEERITRITNTEKCLKELMELKTKARELREECRSLSSRC
DQLEERVSAMEDKMNEMKREGKFREKRIKRNEQSHQEIWDY
>3__chr8_98120893_98127037
YSELQEEIQTKGKEAKNFEKNLDECITRMTNTEKCLKELMELKAKAQELREECRSLRSRC
NQLEERVSVMEDEMNEMKREGIFREKRIKRNKQSLQEIGDY
>3__chr9_25060955_25066966
YSKIWEDIQTKGKEVENFEKNLEECITRITNTEKCLKELMELKTKARELREECRSLRSRC
DQLEERVSVMEDEMNEMKREGKFREKRIKRNEQSLQEIWDY
>3__chr9_32215046_32221057
YSELLEDIQTKGKEVENFEKNLE*CITRITNTEKCLKELMELKTKVRELREECRSLRSRC
DQLEERVSVMEDEMNEMKREGKFREKRIKRNKQSLQEIWDY
>3__chr9_93884343_93890501
YSELQEEIQTKGKEVKNFEKNLDECITRITNTEKCLKELMELKAKARELCEECRSLRS*C
DQLEERVSAMEDEMNEMK*EGKFREKRIKRNKQSLQEIWDY
>3__chr9_18701232_18707228
YSELWEDIQTKGKEVENFEKDLEECITRITNTEKCLKELMELKTKAPELREECRSLRSRC
DQLEERVSAMEDEMNEMKREGKFREERIKRNEQSLQEIWDY
>3__chr9_129649_135712
YSELWEDIQTKGKEVENFEKNLEECITRITNTEKCLKELMELKTKARELREECRSLRSRC
DQLEERVSAMEDEMNEMKQEGKFREKRIKRNKQSLQEIWDY
>3__chr9_42680268_42686340
YSKLREDIQTKGKEVENFGKNFEECITRITNTEKCLKELMELKTKARELREECRSLRSRC
DQLEERVSAMEDEMNEMKQEGKFREKRIKRNKQSLQEIWDY
>3__chr9_69690441_69696513
YSKLREDIQTKGKEVENFGKNFEECITRITNTEKCLKELMELKTKARELREECRSLRSRC
DQLEERVSAMEDEMNEMKQEGKFREKRIKRNKQSLQEIWDY
>3__chr9_69489530_69495604
YSKLREDIQTKGKEVENFEKNFEECITRITNTEKCLKELMELKTKARELREECRSLRSRC
DQLEERVSAMEDEMNEMKQEGKFREKRIKRNKQSLQEIWDY
>3__chr9_68513008_68519043
YSKLREDIQTKGKEVENFEKNLEECITRITNTEKCLKELMELKTKA*ELREECRSLRSRC
DQLEERVSAMEDEMNEMKQEGKFREKRIKRNKQSLQEIWDY
>3__chr9_70080063_70086099
YSKLREDIQTKGKEVENFEKNLEECITRITNTEKCLKELMELKTKA*ELREECRSLRSRC
DQLEERVSAMEDEMNEMKQEGKFREKRIKRNKQSLQEIWDY
>3__chr9_103949848_103955867
YSELREDIQTKGKEVENFEKNLEECITRITNTEKCLKELMELKTKAPELREECRSLRS*C
DQLEERVSAMEDEMNEMKREGKFREKRIKRNEQSLQEIWDY
>3__chr8_88304575_88310620
YSELWEDIQTKGKEVENFEKNLEECITRITNTEKCLKELMELKTKARELREECRSLRSRC
DQLEERVSVMENEMNEMKREGKFREKRIKRNEQSLQEIWDY
>3__chr9_104020013_104026027
YSELREDIQTKGKEVENFEKNLEECITRITNTEKCLKELMELKTKAPELREECRSLRSRC
DQLEERVSAMEDEMNEMKQEGKFREKRIKRNEQSLQEIWDY
>3__chr8_82400645_82406670
YSELREDIQTKGKEVENFEKNLEECITRITNTEKCLKELMELKTKAQELCEECRSLRSRH
DQLEERVSAMEDEMNEMKREGKFREKRIKRNEQSLQEIWDY
>3__chr8_99665502_99671526
YSELWEDIQTKGKEVENFEKNLEECITRITNTEKCLKELMELKTKARELREECRSLRSRC
DQLEERVSAMEDEMSEMKREGKFREKRIKGNEQSLQEIWDY
>3__chrX_104927556_104933572
YSELREDIQTKGKEVENFKKNLEECITRITNTEKCLKELMELKTKARELREECRSLRSQC
DQLEERVSAMEDEMKEMK*EGKFREKRIKRNEQSLQEIWDY
>3__chr8_62190489_62196507
YSELREDIQTKGKEVENFEKNLEECITRITNTDKCLKELMELKTKARELREECRSLRSRC
DQLEERVSAMEDEMNEMKREGKFREKRIKRNEQSLQEIWNY
>3__chr9_84556581_84562601
YSELWEDIQTKGKEVENFEKNLEECITRITNTEKCLKELMELKTKARELCEECRSLRSRC
DQLEERVSAMEDEMNEMK*EGKYREKRIKRNEQSLQEIWDY
>3__chr9_93027655_93033671
YSELWEDIQTKGKEVENFEKNLEECITRITNTEKCLKELMELKTKARELREECRSLRSRC
DQLEEKVSAMEDEMNEMKREGKFREKRXKXNEQSLQEIWDY
>3__chr8_70093794_70099939
YSELWEDIQTKGKEVENFEKNLEE*ITRITNTEKCLKELMELKTKARELHEECRSLRSRC
DQLKERVSAMEDEMNEMKREGKFREKRIKRN*QSLQEIWDY
>3__chr8_87667683_87673710
YSELREDIQTKGKEVENFEKNLEECITRITNTEKCLKELMELKTKARELREECRSLRSRC
DQLEERVSAMEDEMNEMKQEGKFREKRIKRNKQSLEEIWDY
>3__chr9_9921214_9927237
YSELREDIQTKGKEVENFEKNLEECITRITNTEKCLKELMELKTKAPELREECRSLRSRC
NQLEERVSAMEDEMNEMKREGKFREKRIKRNEQSLQEIWDY
>3__chr8_85690361_85696413
YSELREDIQTKGKEVENFENNLEECITRITNTEKCLKELMELQTKARELREECRSLRSRC
DQLEERVSAMEDEMNEMKREGKFREKVIKRNEQSLQEIWDY
>3__chr9_86876401_86882413
YSELREDIQTKGKEVENFEKNLEECITRVTNTEKCLKELMERKTKXXELREECRSLRS*C
DQLEERVXVMEDEMNEMKREGKFREKRIKRNEQSLQEIWDY
>3__chr9_88846618_88852635
YSELREDIQTKGKEVENFEKNLEECITRITNTEKCLKELMELKTKARELREECRSLRSRY
DQLEERVSAMGDEMNEMKQEGKFREKRMKRNEQSLQEIWDY
>3__chr8_75669026_75675042
YSELWEDIQTKGKEVENFEKNLEECITRITNTEKCLKELMELKTKARELREECRSLRSRC
DQLEERVSAVEDEMNEMKREGKFREKRIKRNEQSLQEIWDY
>3__chr9_12323995_12330033
YSELREDIQTKGKEVENFEKNLEECITRITNIEKCLKELMELKTKARELREECRSLRSRC
NQLEERVSAMENEMNEMKREGKFREKRIKSNEQSLQEIWDY
>3__chr9_80982014_80988018
YSELWEDIQTKGKELENFEKNLEECITRITNTEKCLKKLMELKTKARELCEECRSLRSRC
DQLEERVSVMEDEMNEMKREGKFREKRIKRNEQSLQEIWNY
>3__chr8_82502002_82508022
YSELQEDVQTKGKEVENFEKNLEECITRITNTEKCLKELMELKTKARELREECRSLRSRC
NQLEERVSAMEDEMNEMKREGKFREKRIKRNEQSLQEIWDY
>3__chr8_92273249_92279272
YSELREDIQTKGKEVENFEKNLEECITRITNTEKCLKELMELKTKARELREECRSLRS*C
DQLEERVSAMEDEMNEMKQEGKFREKRIKRNEQTLQEIWDY
>3__chr9_4595800_4601811
YSELREDIQTKGKEAENFEKNLEECITRIINTEKCLKELMELKTKAQELREECRSLRSRC
NQLEERVSAMEDEMNEMKREGKFREKRIKINEQSLQEIWDY
>3__chr9_81243708_81249712
YSELREDIQIKGKEVENFEKNLEECITRITNTEKCLKELMELKTKARELREECRSLRSRC
DQLEESVSAMEDEMNEMKREGKFRXKRIKRNEQSLQEILHY
>3__chr9_81299245_81305315
YSELWEDIQTKGKEVENFEKNLEECITRITNTEKCLKELMELKTKARELCEECRSLRSRC
YQLEERVSAMEDEMNEMKREGKFREKRIKRNEQSLQEIWDY
>3__chrX_56498358_56504406
*SELKEEV*THGKEVKNLEKKLDEWLTRITNAEKSLKDLMD*KTIARKLHNECTSLSS*F
DQVEERVSVMENQMNEMK*X-KFREKRIKRNEQGLQEIWDY
>3__chrX_61691632_61697796
YSELQEEIPTKGKEVKNFEKNLDEGITRITNSEKCLKELMEMKAKARELREECRNPMS*C
DQLEERVSVMEDEMNEMK*EGKFREKRIKRNEQSLREIWDY
>3__chrX_75797083_75803208
YPKLQEEIQTKGKEVENFEKNLDECITRITNREKCLKELMELKAKARELREECRSPWSRC
DQLEEGVSVMEDEMNEMKQEGKFREKRIKRNEQSLQEIWDY
>3__chrX_76061186_76067328
ESEPQEEIQTKGKEVKNFEKN*DDCITRITNTEKCLKEPMELKAKAQELREECRSLRSRC
DQLEERVSVMEDEMNEMK*EGNFREKGIKRNEQSLQEI*DY
>3__chrX_56679167_56685321
YFELQEEIQTKGKEVENIEKNLDECITRINNTEKCLKELRKLKAKVQELREE*RSLRS*C
NQLEERVSVMEDEMNEMKREGKLREKRIKRNKQSLQET*DY
>3__chrX_63680422_63686538
YSELQEEIQTKGKEVENFEKNLDKCITRITNTEKCLKELMELKAKAQELREECRSLRSRC
DQLEEKVSVMEDEMNETKREGKFREKRVKRNEQSLQEIWDS
>3__chrX_65823561_65829696
YSELQEEIQTKGKEVENFEKNLDESITRITNTEKCLKELMELKAKA*ELCEECRSLRS*C
DQLEERVSAMEDEMNEMK**GKFREKRIKRNEQSLQEIWDY
>3__chrX_55888919_55895075
NSERQEEIQTKGKEVENFEKNLDECITRITNTEKCLKELMELKTKA*ELHEECRSLRSQC
DQLEERASVMEDEMNETKQEGNFREKRIKRNEKSLQEIWDY
>3__chrX_64294380_64300527
YSELQEEIQTKGKEVKNFEKNLDECITRITNTEKCLKELMELKAKTRELREECRSLRSRC
DQLEERVSVMKDEMNEMK*EGKFREKRIKSNEQSLQEIRDF
>3__chrX_57751688_57757811
YSELQEEIQSKGKEVKXFEKNLDECITGITRTEKCLKELMELKAKAQELREECRILRSRC
NQLEERVSVMQDEMNEMKREGKFREKRIKRNEQSLQEIWNY
>3__chrX_56227039_56233188
YSELQEEIQTKGKEVKNFEKNLDECITRKIKTEKWLKQRMELKAKTGELREECRNLRSQQ
DQLEERVSVIEDEMNEMK*KGKFREKRIKRNVQSLQEIWDN
>3__chrX_72196228_72202375
YSELQEEIQTKGKEVENFQKKLDEYITRITNTEKCLKELMELKAKARELHEECRSLRS*C
NQLEERVSVMEDEMNEMK*EGKFREKRIKRNEQSLQEIWDY
>3__chrX_63633815_63639838
YSELREDIQTKGK*VENLEKNSEECITRITNIGKCLKELMELNTKARELREECRSLRSRC
DQLEERVLVMEDEMNEIKREGKFREKRIKRNEQSLQEIWDY
>3__chrX_74697831_74703863
YSELREDIQTKGKEVENFEKSLEECITRITNTEKCLKELMELKTKARELRKECRRLRSQC
NQLEERVSAMEDEVNEMKREVKFREKRIKRNEQSLQEIWDY
>3__chrX_56368124_56374297
YSELREEIQTKGKEVENFEKNLDECITRITNTEKHLKSLMELKAKARELSEECRILRS*H
NQPEERVSVMEDEMNELKQEGKFREKRIKINEQSLQEIWDY
>3__chrX_75424801_75430818
YSELWEEIQTKGKEDENFEKSLEECIARITNTEKCLKELMELKTKARELREECRSLRSRC
DQWEERLSVMEDEMNEMK*EGKFREKRIKRNEQSLQEIWDY
>3__chrX_62975248_62981395
YSELQEEIPTKGKEVKNFEKNLDECITRITNTEKFLKELMELKAKA*ELHEECRSLRSQC
DQLEERVSVMEDEMNEIKRQGKFREKRIKRNEQSLQEIWDY
>3__chrX_56624678_56630830
*SELQEEIQTKGKEVEXFEKNLDKCITRITNTEKCLKELMELKAKAQELREECRSLRSQC
DQLEERVSVMEDEMNEMK*EGKFREKRIKRNEKSLQEIWDY
>3__chrX_153820505_153826650
YSELKEEVRTNGKEVINFEKKLDEWTTRITNAEKWLKDLMELKTTARELCDECTSLSNQC
DQLEERVSAMEDEMNKMKCEDKFREKRIKRNKRSLQEIRDY
>3__chrX_61653299_61659320
YSELLEDIQTKGKEVENFEKNLEECITRITNTEKCLKELMELKTKARDLREECRSLRSRC
DQLEERVSAMEDEMNEMKREGKFREKRIKRNEQSLQEIWDY
>3__chrX_72168247_72174400
YSELQEEIQTKGKEVKNFQKNLDECINRITNTEKCLKELMELKAKARELCEECRSLRSRC
DQLEERVSVMEDEMNEMKQEGKFREKRIKRNKQSLQEIWDY
>3__chrX_115092182_115098200
YSELQEEIQTKGKEVKNFEKNLDECITRITNTEKCLKELMELKAKAQELREECRSLRSRC
DQLEERVSVMEDEMNEMKREGKFREKRIKRNEQSLQEIWDY
>3__chrX_55724312_55730341
YSELRVDIQTKGKEDENFEKSLEQCKARITNTEKSLKEQMELKTKARELREECRSLRSQC
DQLEERVSVMEDEMNEMKREGKFREKRIKKNGQSLQEIWDY
>3__chrX_64360988_64367152
YSKLQKEIQTKGKEVKNFEKNLDKCITRITNTEKSLKEVMELKAKARELHEECRSLRSRC
DQLEERVSVMEDEMNEMK*EGKFREKRTKRNEQSLQEIWDF
>3__chrX_51719202_51725363
YSELQEEIQTNGKEVENLEKNLDECITGITNTEKCLKELMELKAKARELCEECRSLRSRC
NQLKEKVSVMEDEMNEMK*EGKFREKRIKRNEQSLQEIWDY
>3__chrX_75205022_75211054
YSELWEDFQTKCKEVENFEKNLEECITRITNTEKCLKELMELKTKAPELREECRNLRSQC
DQLQERVSAMEDEMNKMKREGKFREKRMKRNEQSIQEI*DY
>3__chrX_63268484_63274512
YSKLWEEIQTKGKEVENFEKNSEECITRITNTEKCLKELMELNTKAQELREECRSLRSRC
DQLEERVSVMEDEMNEMK*EGKFREKRIKRNEQSLQEIWDY
>3__chrX_116845438_116851583
YSELQEEIQTKGKEVENFAKNLDECITRITNTEKCLXELMELKAKAPEICEECRSLRS*C
DQLEERVSVMEDEMNEMK*EGKFREKRIKRNEQSLQEIWDY
>3__chrX_74368498_74374521
YSELREDIQTKGKEVENFEKN*EECITRITNTEKCLKELMELRTKAGQLREECRSPRSRC
DQLEERVSAMEDEMNEMKREGKFREKRIKRNEQSLQEI*DY
>3__chrX_51271908_51277936
YSKLREDIQTKGNEVENFEKNLEECITRITNAEKCLKELMELKTKARELREECRSLRSRC
DQLEERVSTMEDEMNEMKREGKFREKRIKRKEQTLQEIWDY
>3__chrX_69700982_69707128
YSELQEEIQTKGKEVENFEKNLDEYITRITNTEKCLKELMELKAKAQELREECRSLRSRC
DQLEERVSVMEDEMNEMKQEGKFREERIKRNEQSLQEIWDY
>3__chrX_120492734_120498896
YSELQEEIQIKGKEVKNFEKNLGECITRITNTEKSLKELMQLKAKARELREKCRSLRSRC
DQLEERVSVMEDEMSEMKREGKFREKRIKRNKQSLQEIWDY
>3__chrX_51291133_51297186
YSKLREDIQTKGNEVENVXKNLKECITRITNTEKCLKEMLELKTKARELREECRRLRS*C
DXLEERVSVMEDEMNEMKREGKFREKRIKRNEQSLQEIWDY
>3__chrX_114221256_114227430
YSELQEEIQTNGKEVKNCXKKLDKWITRITNAEKSLKELMELKAKARELREECRSLRSRC
DQLEESVSVMEDEMNEMKQDGKFREKRIKRNEQSLQEIWDY
>3__chrX_135984548_135990694
YSELQEEIQTKRKEVEXFEKNLDECITRITNTEKCLKELMELKAKARELREECRSLRSQC
DQLEERISVMEDQMNEMKQEGKFREKRIKRNEQSLQEIWDY
>3__chrX_116775128_116781322
YPELQEEIQTKGKEVENFAKNLEECITRITNTEKCLKERMELKTKA*ELRDECRSLRSRC
DQLEERVSVMEDEMNEMK*EGKFREKRIKR-XQSLQEIWDY
>3__chrX_154304830_154311002
YSELQEEIQTKGKEGKNFEKNLDECITRIPNTEKCLKELTELKAKAQELHEECRSLRSRC
DHLEERVSVMEDEMNEMKREGKFREKRIKRNEQSLQEIWDY
>3__chrX_123544102_123550233
YSELQEEIKTKGKEVENFEKNLEECVTRITNTEKCLKELMELKXKARELREECRSLRS*C
DQLEERVSVMEDEMNEMKREGKFREKRIKRNEQSLQEIWDY
>3__chrX_123713025_123719173
YSELQEEIQTKGKEVKNFEKNLDECITRITNTEKCLKELMELKAKARELREECRSLRSRC
DQLE*RVSVMEDEMNEMKREGKFREKKIKRNEQSLQEIWDY
>3__chrX_154079098_154085240
YSELQEEIQTKGKEVKNFEKNLDECITKITNTQTCLKELMELKAKSRELREECRSLRS*C
DQLEERVSVMEDEMNEXK*EGKFREKRIKRNEQGLQEIWDY
>3__chrX_154450709_154456848
YSELQEEIQTKGKEVKNFEKNLDECITRITNTEKCLKELMELKAKARELREECRSLRSRC
DHLEERVSVIEDEMNEMKREGKFREKRIKRNEQSLQEIWDY
>3__chrX_113841249_113847391
YSELQEEIQTKXKEVKNFEKNLDECITRITNTEKSLKELMELKAKAQELREECRSLRSRC
NQLEERVSVMEDEMNEMK*EGKFREKRIKRNKQSLQEIWDY
>3__chrX_66763207_66769228
YSKLWEDIQTKGKEVENFEKNLEECITRITNTEKCLKELMELKTKARELREECRNLRSQC
DQLEERVSAMEDEMNEMK*EGNFREKRIKRNEQSLQEIWDY
>3__chrX_115204483_115210621
NSELQEEIQTKGKEVKNFEKNLDECVTRITNTEKCLKELMELKAKAQELREECRSLRSRC
DQLEERVSVMEDEMNEMKREGKFREKRIKRNEQSLQEIWDY
>3__chrX_32658937_32664967
YSELREDIQTKGKEVENFEKHLEECISRITITEKCLKELMELKTKAREVREECRSLRSRC
DQLEERVSVMEDEINEMNREGKFRGKRIKRNEQSLQEIWDY
>3__chrX_42333880_42340005
YSELQEEIQTKGKEVENFEKNLDECITRITNTEKCLKELMELKAKARELHEECRSLRSRC
NQLEERVSVMEDQMNEMKREGKFREKRIKRNKQSLQEMWDY
>3__chrX_72647576_72653635
YFELREDIQTKGKEVENFEKNLEECITRITNTEKCLKELMELKTKARELREECRSLRS*C
DQLEERVSAMEDEMNEMKREGKFREKRIKXNEQSLQEIWDY
>3__chrX_138898830_138904988
NSELQEEIQTKGKEVENFEKNLDECITRITNTEKCLKELMELKAKA*ELREVCRSLRSRC
DQLEERVSVMEDEMNEMKQEGKFREKRIKRNEQSLQEMWDY
>3__chrX_29909769_29915923
YSELQEEIQTKGKEVENFEKNLDKCITRITNTEKCLKELMELKAKAQELREECRSLRSRC
DQLEERVSVMEDEMNEMKREGKFREKRIKRNKQSLQEIWDY
>3__chrX_67872818_67878965
YSELQEEIQTKGKEVENFEKNLDEYITRITNTEKCLKELMELKAKA*ELREECRSLRSRC
DQLEERVSVMEDEMNEMKREGKFREKRLKRNEQSLQEIWDY
>3__chrX_36157651_36163803
YSELQEEIQTKGKEVENFEKNLNECKTRKTNTEKCLKELMELKAKA*ELREEWRSLRSRC
DQLEERVSVMEDEMNEMKREGKFREKRIKRNEQSLQEIWDY
>3__chrX_109735713_109741752
YSELREDIQTKGKEVENFEKNL*ECITRITNTEKCLKELMELKTMARELREECRSLRS*C
NQLEERVSAMEDEMNEMK*EGKFREKRIKRNEQSLQEIWDY
>3__chrX_51021695_51027764
Y-ELQEEIQTKGKEVKNFEKNLDECITRITNTEKCLKDLTELKAKARELSEECRSLRSRC
DKLEERVSVMEVEMNEMKQEGKFREKRXKRNEQSLQEIWEI
>3__chrX_37372621_37378766
YPELQEEIQTKGKEVKNFEKNLDECITRIT---------XELKAKARELSEECRSLRNRC
DQLEERVSVMEDEMNEMK*EGKFREKRIKKNEQSLQEISDY
>3__chrX_127694397_127700549
YSELQEEIQTKGKEVENFEKNLDECITRITNTEKCLKELMELKAKARELHEECKSLRSRC
NQLEERVSVMEDELNEMKQEGKFREKRMKRNEQSLQEIWDY
>3__chrX_116278683_116284812
XXELQEEIQTKGKEVKNFEKNLDECITRITNTEKCLKELMELKAKAGELREECRSLRSQC
NQLGERVSAMEDEMNEMK*EGKFREKRIKRNKQSLQEIWDY
>3__chrX_136581943_136588086
YSELQEEIQTKGKEVENYEKNLDECITRITNTEKCVKELMELKTKARELHEECRSLRSRC
DQLEERVLVMEDEMNEMKREGKFREKRIKRNKQSLQEIWDY
>3__chrX_74009554_74015575
YSEPGEDIQTKGKEVENFENNLEECIIRITNTEKCLKELMELKTKARELREECRSLRSRC
DQLQETVSVMEDEMNEMKREGKFREKRIKRNEQSLQEIWDY
>3__chrX_128298714_128304721
YSELREDIQTKGKEVENFEKNLEECITRITNTEKCLKELMELKTKA*ELREECRSLRSRC
DQLEERVSAMEDEMNEMKRERKFREKRIKRNEQSLQEIWDY
>3__chrX_71577169_71583262
YSQLQEEIQTKGKEVKNFEKNLDECITRITNTEKCLKELMELKAKARELCEECRSLRSRC
DQLEERVSVMEDQMNEMK*EGKFREKRIKRNEKSLQEIWDY
>3__chrX_70074534_70080686
YSELQEEIQTKGKEVENFEKNLDECITRITNTEKCLKELMELKTKAQELHEECRSLRSRC
DQLEERVSVMEDEMNEMKREGKFREKRIKRNEQSLQEIWDY
>3__chrX_16425401_16431552
YSELQEEIQTKGKEVENFEKNLDECITRITNTKKCLKELMELNAKARELREECRSLRSRC
DQLEERVSVMEDKMNEMKREGNFRX--X-KNEQSLQEIWDY
>3__chrX_16288121_16294262
YSELQEEIQPKGKEVKNFEKNLEECITRITNTEKCLKELMDLKAKARELREECRSLRSRC
DQLEERVSVMEHEMNEMKRQGKFREKGIKRNKQSLQEIWDY
>3__chrX_16158723_16164900
YSELQEEIQTKGKEVKNFEKNLDECITRITSTEKCLKELMELNAKARELCEECRSLRSRC
HQLEERVSVMEDEMNEMKRQGKFREKRIKRNEQSLQEIWDY
>3__chrX_16249690_16255845
YSELREEIQTKGKEVKNCEKHLDECITRITNTEKCLKELMDLKAKARELREECRSLRSGC
D*LEERVSVMEHEMNEMKRQGKFREKRIKRNKHSLQEIWDY
>3__chrX_117049721_117055748
YSELREEIQTKGKEVENFENNLEECITRITNIEKCLKELMELKTKA*ELREECRSLRSRC
DQMEERVSATEDEMNEMK*EGKFREKRIKRNEQSLQEM*DY
>3__chrX_146031211_146037371
YSELQEEIQTKGKEVEKFEKNLDECITRITNTEKCLKELMELKAKARELREECRSLRSRC
DQLEERVSVMEDEMNEMK*EGKFREKRIKRNEQSLQEIWDY
>3__chrX_43414639_43420788
YSELQEEIQTKGKEVKNFEKNLDKCITRITNTEKCLKELMELKAKARELREECRSLRSRC
DQLEERVSVMEDEMNEMKREGKFREKSIKRNEQSLQEIWDY
>3__chrX_111631924_111637949
YSELREDIQTKGKEVENFEKNLEECITRITNTEKCLKEPMELKTKARELLEECRSLRSRC
DQLEERVSAMEDEMNEMK*EGKFREKRIKRKEKSLQEIWDY
>3__chrX_124800524_124806675
YSELQEEIQTKGKEVENFEKNLDECVTRITNTEKCLKTLMELKAKAQELREECRSLRS*C
DQLEERVSAMEDEMNEMKQEGKFREKRIKRNEQSLQEIWDY
>3__chrX_111456030_111462044
HSELWEDIQTKGKEVENFEKNLEECITRITNTEKCLKELMELKTKAQELREECRSFRT*C
DQLEERVSAMEDEMNEMKREGKFREKRIKRNEQSLQEIWDY
>3__chrX_41748497_41754541
YSELREDMQTKGKEVENFEKNLEECITRITNTEKCLKELMELKAKARELHEECRSFRSRC
DQLEERVSAMEDEMNEMK*EGKFREKRIKRNEQSLQEIWDY
>3__chrX_51187041_51193191
YSEL*EDIQTKGKEVENFEKNLDECITRITNTEKCLKELMELKAKA*ELREECRSLRS*C
DQLEERVSAMEDEMNEMKREGKFREKRIKRNEQSLQEIWDY
>3__chrX_13060358_13066506
YSKLQEEIQTKGKEVENFEKNLDECITRITNTEKCLKELMELKTKARELREECRSLRSRC
DQLEERVSAMEDEMNEMKREGKFREKRIKRNERTFQEIWDY
>3__chrX_120838891_120845054
YSELQEEIQTKGKEVKNFEKNLGECITRITNTEKCLKELMELKAKAQKLREECRSLRSQC
DQLEERVSVMEX-MNEMKREGKFREKRIKRNEQSLQEIWDH
>3__chrX_51404433_51410444
YSKLPEDIQNKGKEVENFEKNLEECITRITNTEKCLKELMELKTKARELREERRSLRSRC
DQLEERVSAMEDEVNEMKREGKFREKRXKXNEQSLQEIWDY
>3__chrX_127744314_127750329
YSELREEIQX-GKEVENFEKSLEECITRITNTEKCLKELMELKAKARELREECRSLRSRC
DQLEERVTVMEDEVNEMKREGKFREKRIKRNEQSLQEIWDY
>3__chrX_34343229_34349230
YSELWEDIQTKGKEVENFEKNLEECITRIINTKKCLKELMELKTKAQELREECRSLRS*C
DQLEERVSAMEDEMNEMNREGKFREKTIKRNEQSLQEIWDY
>3__chrX_36098336_36104362
CSELWEDIQTKGKEVESFEKNLEECITRITNTEKCLKELMELKTKAQELREECRSLRSRC
DQLEERVSVMEDEMNEMKREGKFREKRIKRNEQSLQEIWDY
>3__chrX_148223262_148229279
YSELREDIQTKGKEVENFEKNLEECITRITNTEKCLKELMELKTKAR*VREECRSLRSQC
DQLEEMVSAMEDEMNEMKQEGKFREKRIKRNEQSLQEIWDY
>3__chrX_137688136_137694156
YSELXEDIQTKGKEVENFEKNLEECITRITNTEKC*KELMELKTKARELREECRSLRSRC
DQLEERVSAMEDEMNEMKREGKFREKRIKRNKQSLQEIWDY
>3__chrX_130084874_130090898
YSELREDIQTKGKEVENFEKNLEECTTRITNREKCLKELMELKTKAQELREECRSLRSRC
DQLEERVSAMEDEMNEMKREGKFREKRIKRNERSLQEIWDY
>3__chrX_130339990_130346024
YSELWEDIQTKGKEAENFEKNLEECITRITNTEKCLKELMELKAKARELREECRSLRSQC
NQLEERVSAMEDEMNEMK*EGKFREKRIKRNEQSLQEIWDY
>3__chrX_69775478_69781514
*SELREDIQTKGKEVENFEKNLEECITRITNTEKCLKELMELKTKARELPEECRSLRSRC
DQLEERVSAMEDEMNEMKREGKFREKRIKRNEQSLQEIWDY
>3__chrX_68813399_68819417
YSELQEDIQNKGKEVENFEKNLEECITRITNTEKCLKELMELKTKARELREECRSLRSRC
DQLEERVSMMEDEMNEIKREGKFREKRIKRNEQSLQEIWDY
>3__chrX_148325291_148331287
YSELWEDIQTKGKEVENFEKNLEECITRITTTEKCLKELMELKTNARELCEECRSLRSRC
DQLEERVSAMEDEMNEMKREGKFREKRIKRNEQSLQEIWDY
>3__chrX_141301043_141307074
YSELQEDIQTKGKEVEDFEKNLEECITRITNTEKC*KELMELKTKARELREQCRSLRSRC
DQLEERVSAMEDEMNEMKREGKFREKRIKRNEQSLQEIWDS
>3__chrX_129529323_129535316
YSKLWEDTQTKGKEVENFEKHLEECITRLTKTEKCLKELMELKTKPRELREECRSLRSQC
DQLEERVSAMEDEMNEMKREGKFREKRIKRNEQSLQEIWDY
>3__chrX_17709418_17715430
YSELQEEIQTKGKEVENFEKNLEECIARITNREKCLKDLMELKAKARELREECRSLRSRC
NQLEERVSAMEDEMNEMKRERKFREKRIKRNEQSLQEIWDY
>3__chrX_115559803_115565816
YSELWEDIQTKGKEVENFEKNLEECITRITNTEKCLKELMELKTKARELREEFRSLRS*C
NQLKERVSAMEDEMNEMKREGKFREKRIKRNEQSLQEIWDY
>3__chrX_68919856_68925887
YSELREEIQTKGKEVENFENNLEECITRIINTEKCLKELMELKTKARELCEECRSLRSRC
DQLEERVSVMEDEMNEMKREGKYREKRIKRNEQSLQEIWDY
>3__chrX_68959266_68965297
YSKLREEIQTKGKEVENFEKNLEECITRIINTEKCLKELMELKTKARELCEECRSLRS*C
DQLEERVSVMEDEMNEMKREGKFREKRIKRNEQSLQEIWDY
>3__chrX_7515634_7521793
XXKLQEEIQIKGKEVKNFEKNLDECIT*ITNTEKCLKELMELKAKARELCEECRSLRSRC
DQLEERVSAMEDEMNEMKREGKFREKRIKRNEQSLQEIWDY
>3__chrX_46399737_46405764
YSELREDIQTKGKEVENFEKNLEECITRITNTEKCLKELMELKTKA*ELREECRSLRS*C
DQLEERVSVMEDEMNEMKRERKFREKRIKRNEQSLQEIWDY
>3__chrX_147012678_147018687
NSELREDIQTKGKEVENFEKNLEECITRITNTEKSLKELMELKTKAGELLEECSSLRSRC
DQLEERVSAMENEMNEMKQEGKFREKRIKRNEQSLQEIWDY
>3__chrX_41946361_41952380
YSELREDIQTKGKEVENFEKNLEECITRITNREKCLKELMELKTKARELCEECRSLRSRC
DQLEERVSAMEDEMNEMKREGNFREKRIKRNEQSLQEIWDY
>3__chrX_125065789_125071801
YSELREDIQTKGKEVENFQKNLEEYITRITNTEKCLKELMELKTKARELREECRSLRSRC
DQLEERVSAMEDEMNEMKREGKFRQKRIKRNEQSLQEMWDY
>3__chrX_14031986_14038015
YSELREDIQTKGKEVENFEKNLEECITRITNTEKCLKELMELKTKARELHEECRSLRSRC
DQLEERVSAMEDEMNEMKREGKFREKRIKRKEQSLQEIWDY
>3__chrX_124570634_124576646
YSELREDIQTKGKEVESFEKNLEECITRITNTEKCLKELMELKTKAGELREECRSLRSRC
DQLEERVSAMEDEMNEMKREGKFREQRIKRNEQSLQEIWDY
>3__chrX_63388951_63394980
YSELREDIQTKGKEVENFEKNLEECITRITNTEKCLKELMELKTKARELREECRSLRSRC
DQLEERVSAMEDEMNEMKREGKFREKRIKRNEQSLQEIWDY
>3__chrY_12670099_12676224
YSKLKEEVQTHGKEVKKL*KKSDEWITRITNAEKSLKDLMELKTMARELRDECTRLSS*F
DQLEKRVSVMEDQMNEMK*EEKFREKRRKRNEQCLQEIWDN
>3__chrX_82427962_82434086
YPKL*KEIRTNGKEVKNFEKKLDEWITSITNADKSLKDLMELKTKAQELQDKCRSLRSRC
DQLEERVSVMEDEMNETK*EEKFTEKKXKRNEQILQEIWDY
>3__chrX_82791227_82797412
FSELKQEVQNHGKEV*KLEKRLDEWLTRITNAEKSLKDLMELKTMA*ELHDECTSFSN*C
DQLEERVSVMEDQMNEMKPEEKFREKRTKRNDQSLQEIWDY
>3__chrY_19730205_19736335
YSELQEEIKTKGKEVENFEKKLDKCITRITNTEKCLKELMELKAKA*ELCEECRSLRS*C
NQLEETISVMEDEINEMKREGKFREKRTKRNKQSLQEIWDY
>3__chrY_27157323_27163446
YF*LQEEIQTKGEEDENFEKILDECVTRITNTEKCLKELMELKAKAQELREECRSLRSQC
DQLEERVSVMEDEMNEMKREGKFREKRIKRNEQSLQVIWDY
>3__chrY_15774284_15780328
YSELQEEIQTKGKEDKNFVKNLDYCITRITNTEKCLKEMMELKAKAQELREECRSCRSLC
DQLVEKVSAMEDKMNEMKREGKIREKRIKRKKHSLQET*DY
>3__chrY_17048292_17054363
YS*LQEEIQTKGKEVKNFEKYLDDCITRITNTEKCIKELKERKASAQELHDECRSLRSRC
DQLEERVSVMEDEMNEMK*EGKFREKRIKRNEQXLQEIWDY
>3__chrY_18329630_18335778
YSKLQEEIQTKGKEVKNFEKNLDESITRITNMEKCLKELMKLKAKA*ELHEECRSLRSQC
DQLEERVSVMEDEMNEMKGEGKFREKIIKRNEQSLQEIWDY
>3__chrY_18812784_18818932
YSKLQEEIQTKGKEVKNFEKNLDESITRITNMEKCLKELMKLKAKA*ELHEECRSLRSQC
DQLEERVSVMEDEMNEMKGEGKFREKIIKRNEQSLQEIWDY
>3__chrY_14530549_14536693
YSELQEEIQTKGKEVKNLEKKLDKLITRITNTEKCLKELIELKAKA*EPHEECRSLRSQC
DQLEERVSVMEDEMHEMK*EGKFREKRVKINEQSLQEIWDY
>3__chrY_20471374_20477395
HSELQEDIQIKGK*VENFXKKLEECITRITNTEKCLKELMKLKTKAQELCEEFRGLRNRY
DQWEERVSVMEDEMNEMM*EGKFREKRIKRHEQSLQEIWDY
>3__chrY_16647324_16653336
YSKLRDDVQNKGKEVENFEKNLEECITRITNAEKCLKELMELKAKARELHEECRRLRSQC
NQLEERV*AMEDEMNEMKQEGNFREKRIKRNEQSL--ICDY
>3__chrY_16047336_16053346
YSKLREKIQAKGKEVENFEKNL*ECITRTTNTEKCLKELMEMKTKARELREE*RSPRSRC
NQLEERVSVMEDQMNEMKQEGKFREKRIKRNEQSFQEIWDY
>3__chrY_12765688_12771708
YSELQKEIQTKGKEVENFEKNLDECITKITNTEECLKELMELKAKAQELHEECRSLMS*C
DQLEERVSVMEDEMNEMKREGKFREKRIKRNEQSLQEIWDN
>3__chrY_20652217_20658350
YSELQEEIQTKGKEVENFEKNLGKCITRITNTEKGLRELMELKAKARELREECRSLRSQC
DQLEERVSVMEDEINEMN*QGKFREKRIKRNEQSLQEIWDY
>3__chrY_14467199_14473355
YYNPQEEIQTKGKEVENFEKNLDECITRIINREKCLKELMELKAKTRELREECRSLRS*C
NQLEERVSVMEDEMNEMKQEGKFREKRIKRNEQSLQEIWDY
>3__chrY_24260147_24266132
YSELQEEIQTKAKEVENFEKHLDECITRITNTQKCLKELMELKAKA*ELHEECRRLRS*C
NQLEERVSVMEDEMNEMKREGKFR*KRIKRNEQSLQETWDY
>3__chrY_26515012_26520997
YSELQEEIQTKAKEVENFEKHLDECITRITNTQKCLKELMELKAKA*ELHEECRRLRS*C
NQLEERVSVMEDEMNEMKREGKFR*KRIKRNEQSLQETWDY
>3__chrY_17606317_17612347
YSELWEDIQTEGKEVENFEKNLEECITRITNTEKCLKELMELKTKARELCEECRSLRSRC
DQLEERVSAMEDEANEMKREGKFGEKRIKRNEQSLQEIWDY
>3__chrY_21619030_21625065
YSELRKDIQTKGKEVENFEKNSEECTTRITNTEKCLKELMELKTKAPELLEECRSLRSQC
DQLEERVSAMEDEMNEKK*EGKFREKRIERNEQSLQEIWDY
>3__chrY_16735973_16742016
YSELQDDIQTKVKEVENFEKNLEECIARITNTEKCLKELMELKTXAQELREECRSLRNQC
NQLEERVSALEDEMNEMK*EGKFREKRIQRNEQSLQEIWDY
>3__chrX_84893384_84899528
YSELQEEIQTKGKEVENFEKNLEECITRITNTEKCLKELMELKAKTRDLCEECRSLRS*C
DQLEERVSVMEDEMNEMK*EGKFREKRIKRNEQSLQEIWDY
>3__chrX_81944466_81950604
YSELQEEIQTKGKEDENFEKNLDECITRITNTENCLKELMELKAKTREIHEECRSLRRRC
DQLEERVSVMEDEMNEMK*EGKFREKGIKRNEQSLQEIWDY
>3__chrY_10409198_10415359
YSELQEEIQTKGKEVKNFEKKIDEYITRITNTEKCLKEMMELKAKVQELREECRSLRSQS
DQLEERVSVMEDEMNEMK*EGKFREKRIKRNEQSLQEI*DY
>3__chrY_16343596_16349618
YSELWEDIQTKGKEVENFKKYLEECITRITNTEKCLKELMELKTKAQQLHEECRSLRS*C
DQLEERVSAMEDEMNEMKQEGKFREKGIKRNEQSLQEIWVY
>3__chrX_76115428_76121597
YSELQEEIQTKGKEVXNFEKNLDECITRITNTEKCLKELMELKAKAQELLEECRSLRS*C
DQLEERVSVMED*MNEMKREGKFREKRITRNEQSLQEIWDY
>3__chrY_7498098_7504114
YSELWEEIQTKGKEVENFEKSLEECITRITNTEKCLKELMELKTKARELCEKCRSLRSQC
NQLEERVSAMEDEMNEMKQEGKFRVKRIKRNEQSLQEIWDY
>3__chrY_19515173_19521207
YSELWEDIQTKGKEVENFEENFEECITRITNTEKCLKELMELKTKARELHEECRSLRSRC
DQLEERVSAMEDX--XMK*EAKFREKRIKRNEQSLQEIWDY
>3__chrX_78347842_78353986
NSKLQEEIQTXSKEVENFEKKIDECITRITNTEKCLKELMELKAKAQELRKECRSLRS*C
DQLEERVSVMEDEMNEMKQEGKFREKRXKRNEQSLQEIWD*
>3__chrY_14361995_14368016
YSELREDIQTKGKEVENXEKNLEECITRITNTEKYLKELMKLKTEARELREECRSLRSQC
DQMEERVSAMEDETNEMKQEGKFREKRIKRNEQSLQEIWDY
>3__chrX_76183043_76189069
YSELWEDIQNKGKEVENSEKSLEECITRITKTEECLKELMELKTKARELHEECRCLRSRC
DQLEETVSAMEDEMN*MK*EGKFREKRIKRNDQSLQEISDY
>3__chrX_random_1560466_1566491
YSELWEDIQNKGKEVENSEKSLEECITRITKTEECLKELMELKTKARELHEECRCLRSRC
DQLEETVSAMEDEMN*MK*EGKFREKRIKRNDQSLQEISDY
>3__chrX_77331003_77337153
YYELQEEIQTKGKEVENFEKNLDECITRITNTEKCLKELMELKAKAQELCEECRSFRSQW
DQLEERVSVMEDEMNEMK*EGKFREKRXKRNEQSLQEIWDY
>3__chrX_95411047_95417175
YSELQEEIQTKDKEVENFEKNLDECITRITNTEKCLKELMELKAKARELREECRSLRSQC
DQLEERVSMMEX--XEMK*EGKFREKSIKRNEQSLQEIWDY
>3__chrX_82892165_82898312
YSELQEEIQTKGKEVENFEKNLDECITRITNTEKCLKELMELKAKATALCEECRSLRSQC
NKLEERVSVIEDEMNEMKREGKFREKRIKRNEQSLQEIWDY
>3__chrX_79293458_79299613
YSELQEEIQTKGKEVENFEKNLDECITRITNTEKCLKELMELKAKARELREQCRSLRSLC
DQLEERVSVMEDEMNEMK*EGKFREKRIKRNEQSLQEIWDY
>3__chrX_84288500_84294641
YSKLQEEIQTKGKEVKNFEKNLEECITRITNTEKCLKELMELKAKARELREECRSLRSQC
NQLEERVSVMEDEMNERKPEGKFRX--XKRNEQSLQEIWDY
>3__chrY_6780475_6786489
YSELREDIQTKGKEVENIEKNLEECITRIINTEKCLKEMMELKTKARELREECRSLRSRC
DQLEETVSAMEDEMNEMKREGKFREKSIKRNEQSLQEIWDY
>3__chrX_76381115_76387139
YSELGEDIQTKGKEV*NFEKNLDEWITRITNTEKCLKELMELKTKARELPEECRSLKSRC
DQLEERVSVMEDEMNEMK*EGKFREKRIKRNEQRLQEIWDY
>3__chrX_random_662971_668995
YSELGEDIQTKGKEV*NFEKNLDEWITRITNTEKCLKELMELKTKARELPEECRSLKSRC
DQLEERVSAMEDEMNEMK*EGKFREKRIKRNEQRLQEIWDY
>3__chrX_80482048_80488061
YSELREEIQTKGKEVENFEKSLEECITRITNTEKCLKELM*LKTKARELREECRSLRSRC
DQLEERVSAMEDEVNEMK*EGKFREKRIKRNKQSLQEIWDY
>3__chrX_87923067_87929219
YSKLEEEIQTKGKEVKNFEKNLDECITRITNTEKCLKELMEMKAKA*ELREECRSLRSQC
DQLEERVSAMEDEMNEMK*EGKFREKRIKRNEQSLQEIWDY
>3__chrY_14145293_14151328
YSELWEDIQTKGKEVENIEKNLEECITRIINTEKCLKELMELKTKAQELHEECRSLRSRC
DQLEERVSAMEDEMNEMK*EGKFREKRIKRNKQSLQEIWDY
>3__chrX_90768752_90774908
YYELQEEIQTKGKEVENFEKNLEECITRINNTEKCLKELMELKAKVRELREECRSLRSRC
DQLEERVTVMEDEMNEMK*EGKVREKRIKRKEQSLQEIWDY
>3__chrY_4794399_4800565
YSELQEEIQTKGKEVENFEKNLEECMTRINNTEKCLKELMELKAKVRELREECRSLRSLC
DQLEERVTAMEDEMNEKK*EGKVREKRMKRKEQSLQEIWDY
>3__chrX_92768986_92775136
YSELWEDIQTKGKEVENFEKNLEECITRITNTEKCLKELMELKAKAQELREECRSLRSRC
NQLEERVSVMEDEMNEMKREGKFTEKRIKRNEQSIQEIWDY
>3__chrX_91356717_91362867
YSELQEEIQTKGK*VENFEKNLDECITRITNTEKCLKELMELKAKARELCEECRSLRSRC
DQLEERVSAMEDEMNEMK*EGKFREKRIKKNEQSLQEI*DY
>3__chrX_99397141_99403308
YSGLEEEIQTKGKEVKNFEKNLDKCITRITNTEKCLKELMELKAKA*ELREECRSLRSRC
DQLEERVSVMEDEMNEMKQEGKFGEKTTKRNEQSLQEIWDY
>3__chrX_85431068_85437084
YSELREDIQTKGKEVENFEKNLEECITRIINTEKCLKELMELKTKARELREECRSLRSRC
NQLEESVSVMEDEMNEMK*EGKFREKRIKRNEQSLQEIWDY
>3__chrX_84563496_84569523
YSELLEDIQTKGKEVENFEKNLEECITRITNTEKCLKELMELKTKARELHEECRSLRS*C
DQLEERVSAMEDEMNEMK*EGKFREKRIKRNEQSLQEIWDY
>3__chrX_84670875_84676891
YSELLEDIQTKGKEVENFEKNLEECITTITNTEKCLKELMELKTKAQELREECRSLRS*C
NQLEERVSAMEDEMNEMK*EGKFREKRIKRNEQSLQEIWDY
>3__chrX_85254946_85261008
YSELWEDIQTKGKEVENFEKNLEECITRITNTEKCLKQLMELKTKARELREECRSLRSRC
NQLEERVSAMEDEMNEMK*EGKFREKRIKRNEQSIQEIWDY
>3__chrX_81688618_81694677
YSELHEDIQTKDKEVENIEKNLEECITRITNIEKCLKELMELKTKA*ELREECRSLRSRC
DQLEERVSAMEDEMNEMKREGKFREKRIKRNEQSLQEMWDY
>3__chrX_97442007_97448018
YSDLQEDIETKGKEVENFEKNLEECITRITNTEKCLKELMELKTKARELREECRSLRSRC
DQLKERVSAMEDEMNETKREGKFREKRIKRNEQSLQEIWDY
>3__chrX_88434285_88440312
YSELWDDIQTKDKEVENFEKNLEECITRITNTEKCLKELMELKTKARELREECRSLRSRC
DQLEERVSAMEDEMNEMK*EGKFREKRIKRNEQSLQEIWDY
>3__chrY_6554826_6560839
YSELWDDIQTKDKEVENFEKNLEECITRVTNTEKCLXELMELKTKA*ELREEYRSLRS*C
DQLE*RVSVMEDEMNEMK*EGKFREKRIKRNEQSLQEIWDY
>3__chrX_94685547_94691559
YSELWEDIQTKGKEVENFEKNLEECITRITNTEKCLKELMELKTKARELRKECRSLRSRC
NQLEERVSAMEDGMNEMKQEGKFREKRIKRNKQSLQEIWDY
>3__chrX_94004031_94010055
YSELWEDIQTKGKEVENFEKNLEECITRITNTEKCLKELMELKTKA*ELREECRSLRS*C
DQLEERVSAMEAEMNEMKQDGKFREKRIKRNEQSLQEIWDY
>3__chrY_13751807_13757829
YSELREDIQTKGKEAENFEKNLEECITRITNTEKCLKELMELKTKTRELHEECRSLRS*C
DQLEERVSAIEDEMNEMKREGKFREKRIKRNEQSLQEIWDS
>3__chrX_90894456_90900483
YSELREDIQTKGKEVENFEKNLEECITRITNIEKCLKELMELKTKAREIREECRSLRSRC
DQLEERVSAMEDEMNEMKQEGKFREKTIKRNEQSLQEIWDY
>3__chrY_4901280_4907438
YSELREDIQTKGKEVKNFEKNSEECITRITNTEKCLKELIELKIKAREICEECRSLRSRC
DQLEERVSAMEDEMNEMK*EGKFREKRIKRNEQSLQEIWDY
>3__chrX_90961326_90967357
YSELQEDIQTKGKEVENFEKNLEECITRITNTEKCLKELMELKTKAQEIREECRSLRSRC
DQLEERVSAMEDEMNEMK*EGKFREKRIKRNKQSLQEIWDY
>3__chrY_4969149_4975180
YSELREDIQTKGKEVENFEKNSEECITRITNTEKCLKELTELKTKARELREERRSLRS*C
DQLEERVSAMEDEMNEMK*EGKFREKRIKRNEQSLQEIWDY
>3__chrX_79547397_79553412
YSELREDIQTKGKEVENFEKNLEECITRITNTEKCLKELMELKTKTRELREECRSLRSRC
DQLEERVSAMEDEMNEMKREGKFREKRIKRNEQSLQEIWDY
>3__chrX_96651166_96657180
YSELREDIQTKGKEVENFEKNLEECITRKTNTEKCLKELMELKTKARELREECRSLRSRC
DQLEERVSAMEDEMNEMKREGKFREKRIKRNEQSLQEIWDY
>3__chrX_96719826_96725843
YSELREDIQTKGKEVENFEKNLEECITRITNTEKCLKELMELKTKARELCEECRSLRSRC
DQLEERVSAMEDEMNEMKREGKFREKRIKRNEQSLQEIWDY
