# Supplementary material for: Cryptic genetic variation enhances primate L1 retrotransposon survival by enlarging the functional coiled coil sequence space of ORF1p
Source: PLoS Genet. 2020 Aug 14;16(8):e1008991. doi: 10.1371/journal.pgen.1008991 (PMC7449397; doi:10.1371/journal.pgen.1008991)
Supplement: S1 Data — (ZIP) [file pgen.1008991.s012.zip › Supplementary_Data_PG/orf1_coiled_coil/l1pa3/cls1L.3.fst]

>l1pa3_50_cc_CG_1
YS-L-EEIQTKGKEVENFEKNLEECITRITNTEKCLKELMELKTKA-EL-EECRSLRS-C-QLEERVS-MEDEMNEMK-EGKFREKRIKRN-QSLQEIWDY
>3_chr3_691-cL1
YS-L-ENIQTKGKEVENFEKNLEECITRITNTEKCLKELMELKTKA-EL-EECRSLRS-C
DQLEERVS-MEDEMNEMK-EGKSREKRIKRN-QSLQEIWDY
>3_chr9_1178-cL1
YS-L-EDIQTKGKEVENFEKNLEECITRITNTEKCLKELMELKTKA-EL-EECRSLRS-C
DQLEEKVS-MEDEMNEMK-EGKFREKRXKXN-QSLQEIWDY
>3_chr12_222-cL1
YS-L-EDIQTKGKEVENFEKNLEECITRITNTEKCLKELMELKTKA-EL-EECRSLRS-C
DQLEERIS-VEDEMNEMK-EGKFREKRIKRN-QSLQEIWDY
>3_chrX_1343-cL1
YS-L-EDIQTKGKEVENFEKNLEECITTITNTEKCLKELMELKTKA-EL-EECRSLRS-C
NQLEERVS-MEDEMNEMK-EGKFREKRIKRN-QSLQEIWDY
>3_chr5_892-cL1
YS-L-EDIQTKGKEVENFEKNLEECITRVTNTEKCLKELMELKTKA-EL-EECRSLRS-C
DQLEERVS-MEDEMSEMK-EGKFREKRIKRN-QSLQEIWDY
>3_chr8_1188-cL1
YS-L-EDVQTKGKEVENFEKNLEECITRITNTEKCLKELMELKTKA-EL-EECRSLRS-C
NQLEERVS-MEDEMNEMK-EGKFREKRIKRN-QSLQEIWDY
>3_chr9_1167-cL1
YS-L-EDIQTKGKEVENFEKNFEECITRITNTEKCLKELMELKTKA-EL-EECRSLRS-C
DQLEERVS-MEDEMNEMK-EGKFREKRIKRN-QSLQEIWDY
>3_chr13_382-cL1
YS-L-EDIQTKGKEVENFEKNLEECITRITNTEKCLKELLELKTKA-EL-EECRSLRS-C
DQLEERVS-MEDEMNEMK-EGKFREKRIKRN-QSLQEIWDY
>3_chr3_581-cL1
YS-L-EDIQTKGKEVENLEKNLEECITRITNTEKCLKELMELKTKA-EL-EECRSLRS-C
NQLEERVL-MEDEVNEMK-EGKFREKRIKRN-QSLQEIGDY
>3_chr10_170-cL1
YS-L-KEIQTKGKEVENFEKNLEEYITRITNTEKCLNDLMEPKTKA-EL-EECRSLRS-C
DQLEERVS-MEDEMNEMK-EGKFREKRIIRN-QSLQEIWDY
>3_chr11_192-cL1
YS-L-EDIQTKGKEVENFXKNLEECITRITNTEKCLKELMELKTKA-EL-EECRSLRS-C
DKLEERVS-MEDEMNEMK-EGKFREKRIKRN-QSLQEIWDY
>3_chr5_851-cL1
YS-L-EDIQTKGKEVENFEKNLEECITRITNTEKCLKELMELKTKA-EL-EECRSLRS-C
DQLEERVS-IEDEMNEMK-EGKFREKRIKRN-QSFQEIWDY
>3_chrX_1268-cL1
YS-L-EDIQNKGKEVENFEKNLEECITRITNTEKCLKELMELKTKA-EL-EERRSLRS-C
DQLEERVS-MEDEVNEMK-EGKFREKRXKXN-QSLQEIWDY
>3_chr3_688-cL1
YS-L-EDIQTKGKEVENFEKNLEECITRITNTEKCLKELMELKTKA-EL-EECRSLRS-C
DQLEERVS-MEDEMNEMK-EAKFREKRIKRN-QSLQEIWDY
>3_chrX_1289-cL1
YS-L-EDIQTKGKEVENFQKNLEEYITRITNTEKCLKELMELKTKA-EL-EECRSLRS-C
DQLEERVS-MEDEMNEMK-EGKFRQKRIKRN-QSLQEMWDY
>3_chr10_178-cL1
YT-L-EDIQTKGKEVENFEKNLEECITRITNTEKCLKELMELKTKA-EL-EECRSLRS-C
DQLEERVS-MEDEMNEMK-EGKFRERRIKRN-QSLQEIWDY
>3_chr16_469-cL1
YS-L-EEIQTKGKEVENFEKSLEEYITRITNTEKCLKELMELKTKA-EL-EECRSLRS-C
DQLEERVS-MEDEVNEMK-EGKFRX--XKRS-QSLQEIWDY
>3_chrX_1275-cL1
YS-L-EDIQTKGKEAENFEKNLEECITRITNTEKCLKELMELKAKA-EL-EECRSLRS-C
NQLEERVS-MEDEMNEMK-EGKFREKRIKRN-QSLQEIWDY
>3_chr5_821-cL1
YS-Q-EEIQTKGKEVENFXKKLEECITRITNTEKCLKELMELKTKA-EL-EECRSLRS-C
DELEEAVS-MEHEMNEMK-EVKFREKRIKRN-QSLQEIWDY
>3_chrX_1269-cL1
YS-L-EEIQX-GKEVENFEKSLEECITRITNTEKCLKELMELKAKA-EL-EECRSLRS-C
DQLEERVT-MEDEVNEMK-EGKFREKRIKRN-QSLQEIWDY
>3_chr5_871-cL1
YY-L-EDIQTKGKEVENFEKNLEECITRITNTEKCLKELMELKTKA-EL-EECRSLRS-C
DQLEERVS-MEDEMNEMK-EGKFREKRIKRN-QSLQEIWDY
>3_chr5_880-cL1
YS-L-EDIQTKGKEVENFEKNLEECITRITNTEKCLKELMELKTKA-EL-EECRSLRS-C
DQLEERVS-MEDEMNEMK-EGKFREKRIKRN-QSLQEIWDY
>3_chr8_1044-cL1
YS-L-EDIQTKGKEVENFEKKLEECITRITNTEKCLKELMELKAKA-EL-EECRSLRS-C
DQLEERVS-MEDEMNEMK-EGKFREKRIKRN-QTLQEIWDY
>3_chr14_386-cL1
YS-L-EDIQTKGK*VENFEKKLEECITRIANIEKCLKELMELKTKA-EL-EECRSLRS-C
DQLEERVS-MEDEMNEMK-EGKFREKRIKRN-QSLQEIWDY
>3_chr2_595-cL1
YS-L-EDIQTKGKEVENFEKNLEEYITRITNTEKCLKELMELKTKA-EL-EECRSLRS-C
DQLEERVS-MEDEMNEMK-EGKFREKRIKRN-QSLQEIWDY
>3_chr5_841-cL1
YA-V-EDIQTKGKEVENFEKN*EECITRITNTEKCLKELMELKTKA-EL-EECRSLRS-C
NQLEEKVS-MEDEMNEMK-EGKFREKRIKRN-QTLQEIWDY
>3_chr3_667-cL1
YS-L-EDIQTKGKEVENFEKNLEECITRITNTEKCLKELMELKTKA-EL-EECRSLRS-C
DQLEERVS-MEDEMNEMK-EGKIREKRIKRN-QSLQEIWDY
>3_chr14_392-cL1
YS-L-EDIQTKGKEVENF*KTLEECITRITNTEKCLKELMELKTKA-EL-EECRSLRS-C
DQLEERVS-MEDEMNEMK-EGKFREKRIKRN-QSLQEIWDY
>3_chr1_73-cL1
YS-L-EDIQTKGKEVENFEKSLEECITRITNTEKCLKELMELKTKA-EL-EECRSLRS-C
DQLEERVS-MEDEMNEMK-EGKVREKRIKRN-QSLQEIWDY
>3_chr7_1057-cL1
YS-L-EDIQTKGKEVENFEKNLDECISRITNTEKCLKELMELKTKA-EL-EECRSLRS-C
DQLEERVS-MEDEMNEMK-EGKFREKRIKRN-QSLQEIWDY
>3_chrY_1303-cL1
HS-L-EDIQIKGK*VENFXKKLEECITRITNTEKCLKELMKLKTKA-EL-EEFRGLRN-Y
DQWEERVS-MEDEMNEMM-EGKFREKRIKRH-QSLQEIWDY
>3_chr22_549-cL1
YS-L-EEIQIKGKEVENFQKSLEERITRITNTEKCLKELLELKTKA-EL-EECRSLRS-C
NQLEERVS-MEDEVNEMK-EGKFREKRIKRN-QNLQEIWDY
>3_chr16_405-cL1
YS-L-EDIQTKGKEVENFEKNLEEYITRITNTQKCLKELMELKTKA-EL-EECRSLRS-C
DQLEERXS-MEDEMNEMK-EGKFREKRIKRN-QSLQEIWDY
>3_chr4_776-cL1
YS-L-EDIQTKGKEVENFEKNLEECITRITNTEKCLKELMELKTKA-EL-EECRSLRS-C
DQLEERVS-MEDEMNEMK-EGKFREKRIKRN-QSLQEIWDY
>3_chr2_494-cL1
YS-L-EDIQTKGKEVENFXKNLEEYITRITNTEKCLKELMELKTKA-EL-EECRSLRS-C
DQLEERVS-MEDEMNEMK-EGKFREKRIKRN-QSLQEIWDY
>3_chr19_random_402-cL1
YS-L-GDIQTKGKEVENFEKNLEECITRITNTERCLKELMQLKTKA-EL-EECRSLRS-C
HQLEQKVS-MEEEMNEMK-EGKFREKRIKRN-QSLQEIWDY
>3_chr9_1186-cL1
YS-L-EDIQTKGKEVENFEKNLEECITRITNIEKCLKELMELKTKA-EL-EECRSLRS-C
NQLEERVS-MENEMNEMK-EGKFREKRIKSN-QSLQEIWDY
>3_chr2_479-cL1
YS-L-KDIQTKGKEVENFEKNLEECKTRITNTEKCLKELMELKTKA-EL-EECRSLRS-C
NQLEERVS-MEDEMNEMK-EGKFREKRIKRN-QSLQEIWDY
>3_chr2_465-cL1
YS-L-EEIQTKGKEVENFQKNLEESIT*ITNTEKCLKDLMELKTKA-EL-EECRSLXX-C
DQLEERAS-MEDEMNEMK-EGKFRETRIKRN-QSLQEIWDY
>3_chrX_1358-cL1
YS-L-EDIQTKGKEVENFEKNLEECITRITNTEKCLKELMELKTKA-EL-EECRSLRS-C
DQLEERVS-MEDEMNEMK-EGKFREKRIKRN-QSLQEIWDY
>3_chr2_539-cL1
YS-L-EDIQTKGKEVENFEKNLAECITRITNTEKCLKELMEVESKA-EL-EECRSLRS-C
DQPEERVS-MEDEMNEMK-EGNFREKRIKRN-QSLQEIWDY
>3_chr1_45-cL1
YS-L-EDIQTKGKEAENXEKNLEECITRIIDTEKCLKEVMELKTKA-EL-EECRSLRS-C
NQLEERVS-TEDEMNEMK-EGKFREKRIKRN-QSLQEIWDY
>3_chrX_1323-cL1
YS-L-EDIQNKGKEVENSEKSLEECITRITKTEECLKELMELKTKA-EL-EECRCLRS-C
DQLEETVS-MEDEMN*MK-EGKFREKRIKRN-QSLQEISDY
>3_chr6_980-cL1
YS-L-EDIQTKGKEVENFEKNLEECITRITNTEKCLKELMELKTKA-EL-EECRSLRS-C
DQLEERVS-IEDEMNEMK-EGKFREKRIKRN-QSLQEIWDY
>3_chr3_693-cL1
YS-L-EDTQTKGKEVENFEKNLEEGITRITNTEKCLKELMELKTKA-EQ-EECRSLRS-C
DQLEERVS-MEDEMNEMK-EGKFREKRIKRN-QSLQEIWDY
>3_chr16_445-cL1
YS-L-EEIQTKGKEVENFXKNLEECITRITNTEKCLKMLMELKTKP-EL-EECRSLRS-C
NQLEERVS-MEDEMNEMK-EGKFREKRIKRN-QSLQEIWDY
>3_chr7_1091-cL1
YS-L-EDIQTKGKEVENFEKN*EECITRITNTEKCLKELMELKTKA-EL-EECRSLRS-C
DQLEERVS-MEDEMNEMK-EGKFREKRIKRN-QSLQEIWDY
>3_chr6_846-cL1
YS-L-EDIQTKGKEVENFEKSLEECIIRITNTEKCLKELMELKTKA-EL-EECRSLRS-C
DQLEDRVS-MEDEVNEMK-EGKFREKRIKRN-QSLQEIWDY
>3_chr7_1079-cL1
YS-L-EDIQTKGKEVENFEKNLEECITRITNTEKCLKELMELKTKA-EL-EECRSLRS-C
DQLEERVS-MEDEMNERK-EGKFREKRIKRN-QSLQEIWDY
>3_chr4_766-cL1
YS-L-EDIQTKGKEVENFEKNLEECITRVTNTEKCLKELMELKTKA-EL-EECRSLRS-C
DQLEERVS-MEDEMNETK-EGKFGEKRIKRN-*SLQEIWDY
>3_chr6_982-cL1
YS-L-EDIQTKGKEVENFEKNLEECITRITNTEKCLKELMELKTKA-EL-EECRSLRS-C
DQLEERVS-MEDEMNEMK-EGKFREKRIKRN-QSLQEIWDY
>3_chr6_909-cL1
YS-L-EDIQTEGKEVENFEKNLEECITRITNTEKCLKDLMKLKTKA-EL-EECRSLRS-C
DQLEERVS-MEDEMNEMK-EGKFREKRIKRN-QSLQEIWDY
>3_chr10_183-cL1
YS-L-EDIQTKGKEVENFEKNLEECITRITNTEKCLKELMELKTKA-EL-EECRRLRS-C
DQLEERVS-MQDEMNEMK-EGKFREKRIKRN-QSLQEIWDY
>3_chr9_1191-cL1
YS-L-EDIQIKGKEVENFEKNLEECITRITNTEKCLKELMELKTKA-EL-EECRSLRS-C
DQLEESVS-MEDEMNEMK-EGKFRXKRIKRN-QSLQEILHY
>3_chr5_874-cL1
YS-L-EDIQTKGKEVENFEKNLEECITRIINTEKCLKELMELKTKA-EL-EECRSLRS-C
NQLEEKVS-MEDEMNEMK-EGKFREKRIKRN-QSLQEIWDY
>3_chr7_1046-cL1
YS-L-EDIQTQGKEVENFEKNLEECITRITNTEKCLKELMELKTKA-EL-EECRSLRS-C
DQLEERVS-MEDEMNEMK-EGKFREKRIKRN-QSLQEIWDY
>3_chr1_53-cL1
YS-L-EDIQTKGKEVENFEKNLEECITRITITEKCLKELMELKTKA-EL-EECRSLRS-C
NQLEERVS-MEDEMNEMK-EGKFREKRIKRN-QSLQEIWDY
>3_chr1_49-cL1
YS-L-EDIQTKGKEVENFEKHLEECIIRITNTEKCLKELMELKTKA-EL-EECRSLRS-C
DHLEERVS-MEDEMNEMK-EGKIREKRIKRN-QSLQEIWDY
>3_chr8_1065-cL1
YS-L-EDIQIKGKEVENIEKHLEECITRITNTEKCLKELMELKTKA-EL-EECRSLKS-C
NQLEERVS-MEDEMNEMK-EGKFREKRIKRN-QSLQEIWDY
>3_chr18_476-cL1
YS-L-EDIQTKGKEVENFEKNLEECITRITNTEKCLKELMELKTKA-EL-EECRRLRS-C
DQLEERVS-MQDEMNEMK-EGKFREKRIKRN-QSLQEIWDY
>3_chr1_81-cL1
YS-L-EDIQTKGKEVENFEKNLEECITRITNTEKCLKELMGLKTKA-EL-EECRSLRS-C
NQLEERVS-MEDEMNEMK-EGKFRENRMKRN-QRLQEICDY
>3_chrY_1320-cL1
YS-L-EDIQTKGKEVENFEENFEECITRITNTEKCLKELMELKTKA-EL-EECRSLRS-C
DQLEERVS-MEDX--XMK-EAKFREKRIKRN-QSLQEIWDY
>3_chr9_1187-cL1
YS-L-EDIQTKGKELENFEKNLEECITRITNTEKCLKKLMELKTKA-EL-EECRSLRS-C
DQLEERVS-MEDEMNEMK-EGKFREKRIKRN-QSLQEIWNY
>3_chr6_955-cL1
YS-L-EDIQTKGKEVENFEKNLEECVTRITNTEKCLKELMELKNKA-EL-EECRSLRS-C
DQLEERVS-MKDEMNEMK-EGKFREKRIKRN-QSLQEIWDY
>3_chrX_1282-cL1
YS-L-EDIQTKGKEVENFEKNLEECITRITNTEKCLKELMELKTKA-EL-EEFRSLRS-C
NQLKERVS-MEDEMNEMK-EGKFREKRIKRN-QSLQEIWDY
>3_chr6_942-cL1
YS-L-EDIQTKGKEVENFEKNLEEFVTRITNTEKCLKDLMELKTKA-ER-EECRSLRS-G
KQLEERVS-MEDEMNEMK-EGKFREKRIKRN-QSLQEIWDY
>3_chr10_161-cL1
YS-L-EDIQTKGKEVENFEKNLEECITTRTNTEKCLKELMELKTKA-EL-EECRSLRS-C
DQLEERVS-MEDEMNEMK-EGKFRQKRIKRN-QSLQEIWDY
>3_chrX_1291-cL1
YS-L-EDIQTKGKEVESFEKNLEECITRITNTEKCLKELMELKTKA-EL-EECRSLRS-C
DQLEERVS-MEDEMNEMK-EGKFREQRIKRN-QSLQEIWDY
>3_chr2_546-cL1
YS-L-EGIQTKGKEVENFEKNLEECITRITNAEKHLKDLMELKTKA-EL-EECRSLRG-C
DQLEERVS-MEDEMNEMK-EGKFRDKRIKRN-QSLQEIWDY
>3_chr8_1154-cL1
YS-L-EDIQTKGKEVENFEKNLEECITRITNTEKCLKELMELKSKA-EL-EEGRSLRS-C
DQLEERVS-MEDETNEMK-EGKFREKRIKRN-QSLQEIWDY
>3_chrY_1322-cL1
YS-L-EDIQTKGKEVENXEKNLEECITRITNTEKYLKELMKLKTEA-EL-EECRSLRS-C
DQMEERVS-MEDETNEMK-EGKFREKRIKRN-QSLQEIWDY
>3_chr6_959-cL1
CS-L-KDIQTKGKEVENFEKNLEECITRITNTEKSLKELMELKTKA-EL-EECRSLRS-C
DQLEERVS-MEDEMNEMK-EGKFREKRIKRN-QSLQEIWDY
>3_chr7_1076-cL1
YS-L-EDIQTKGKEVENFAKNLEECITRITNTEKCLKELMELKTKA-EL-EECRSLRS-C
DQLEERVS-MEDEX--XK-EGKFREKRIKRN-QSLQEIWDY
>3_chr20_560-cL1
YS-L-EDIQTKGKEVENFEKNLEECITRITNTEKCLKELMELKTXA-EL-EECRSLRS-C
DQLEERVS-MEGEMNEMK-EGKFREKRIKRN-*SLQEIWDY
>3_chr1_97-cL1
YS-L-EDIQTKGKEVENFEKNLEECITRITNTEKCLKELMELKTKA-EL-EECRSLRS-C
DQLEERVS-MEDEMNEMK-EGKFREKRIKRN-QRLQEIWDY
>3_chrX_1345-cL1
YS-L-EDIQTKDKEVENIEKNLEECITRITNIEKCLKELMELKTKA-EL-EECRSLRS-C
DQLEERVS-MEDEMNEMK-EGKFREKRIKRN-QSLQEMWDY
>3_chr12_257-cL1
YS-L-EDIQTKGKEVENFEKNLEECITRITNTEKCLKELMELKTKA-EL-EQCRSPRS-C
GQLEERVS-MEDEMNEMK-EGKFTEKRIKRN-QSLQEIWDY
>3_chr14_383-cL1
YS-L-EDIQTKGKEVENFEKNLEECITRITNTEKCLKELMELKTKA-EL-EECQSLRS-C
NQLEESVS-MEDEMNEMK-EGKFTEKRIKRN-QGLQEIWDY
>3_chrX_1208-cL1
YS-L-EEIQTKGKEDENFEKSLEECIARITNTEKCLKELMELKTKA-EL-EECRSLRS-C
DQWEERLS-MEDEMNEMK-EGKFREKRIKRN-QSLQEIWDY
>3_chr1_86-cL1
YS-L-EDIQTKGKEVENFEKNLEECITRITNTEKCLKELMELKTKA-EL-EEYRSLRS-C
DQLEERVS-MEDEMNEMK-EGKFREKRIKRN-QSLQDIWDY
>3_chr3_564-cL1
YS-L-EDIHTKGKEVENFEKNLEECITRITNTEKCLKELMELKTKA-EL-EECRSLRS-C
DQMEERVS-MEDEMNEMK-EGKFREKRIKRN-QSLQEIWDY
>3_chr2_565-cL1
YS-L-EDIQTKGKEVENFEKNLEECITRITDTEKCLKELMELKTKA-EL-EECRSLRS-C
DQLEERVS-MEDEMNEMK-EGKFREKRIKRN-QSLQEIWDY
>3_chr15_355-cL1
YS-L-EDIQTKGKEVENFEKSLEECITRITNTEKCLKELMELKTKA-EL-EECRSLRR-C
DQLEERVS-MEDEMNEMK-EGKFREKRIKRN-QSLQEIWDY
>3_chr10_172-cL1
YS-L-EDIQTKGKEVXNLEKNLDECITRITNTEKCLKELMELKTKA-EL-EECRSLRS-C
NQLEERVS-MEDEMNEMK-EGKFREKRIKRN-QSLQEIWDY
>3_chr14_356-cL1
YS-L-EDIQIKGKEVENFEKSLEECITRITNTEKCLKELMELKTKA-ER-KECRSLRS-C
NQLEERVS-MEDEMNEMK-EGKFREKRIKRN-QSLQEIWDY
>3_chr15_376-cL1
YS-L-EDIQTKGKEVENFEKNLEECITTITNTEKCLKELMELKAKA-EL-EECRSLRS-C
NQLEERVS-MEDEMNEMK-EGKFREKRIKRN-QSLQEIWDY
>3_chr4_773-cL1
YS-L-EEIQTKGKQVENFEKNLEECITRKTNTEKCLKELMELKTKA-EL-EECRSLRS-C
DQLEERVS-MEDEMNEMK-EGKFREKRIKRN-QSLQEIWDY
>3_chr2_588-cL1
YS-L-EDIQTKGKEVENFEKNLEECITRITNTEKCLKELRELKTKA-EL-EECRSLRS-C
DQLEERVS-MEEEMNEMK-EGKFREKRIKRN-QSLQEIWDY
>3_chr8_1056-cL1
YS-L-EDSQTKGKEVENFEKNLEECITRITNTEKCLKELMELKAKA-EL-EECRSLRS-H
DQLEERVS-MEDEVNEMK-EGKFREKRIKRN-QSLQEIWDY
>3_chr13_374-cL1
YS-L-EDIQTKGKEVENFEKNLEECITRITNTEKCLKELMEMKTKA-EL-EECRSLRS-*
DQLEERVS-MEDEINEVK-EGKFREKRIKRN-QSLQEIWDY
>3_chr11_174-cL1
YP-L-EGIQTKSKEVENFEKNLEECITRIINAEKCLKELMELETKA-EL-EECRSLRS-C
DQLEERVS-MEDEMNEMK-EGKFGEKRIKRN-QSLQEIWDY
>3_chr12_292-cL1
YS-L-EDIQTKGKEVENFEKNLEECITRITNTEKCLKELMELKTKA-EL-EECRSLRS-C
DQLEETVS-MEDEMNEMK-EGKCREKRIKRN-QSLQEIWDY
>3_chr3_610-cL1
YS-L-EEIQTKGKEADNFEKNLEDCLTRITNTEKCLTELMELKTKA-EL-EECRSLRS-C
DQLEERVS-MEDEMNEMK-EGEFREKRIKRN-QSLQEIWDY
>3_chr3_661-cL1
YS-L-EDIQTTGKEAENFAKNLEECITRITNTEKCLKELMELKTKA-EL-EECRSLRG-C
DQLEERVS-MEDEMNETK-EGKFREKRIKRN-QTLQEVWDY
>3_chr6_925-cL1
YS-L-EEIQTKGKEHENFEKTLEECITRITNTEKCLKELMELKTKA-EL-EECRSLRS-C
DQLEERLS-MEDEMNEMK-EGKFREKRIKRN-QSLQEIWDY
>3_chr6_917-cL1
YS-L-EEIQTKGKEVENFEKSLEECITGITNTEKCLKELMELKTKA-EL-EECRSLRS-C
DQLEERVS-MEDEVNEMK-EGKFREKRIKRN-QSLQEIWDY
>3_chr4_791-cL1
YS-L-EDIQTKGKEVEKFEKNLEECITRITNTEK*LKELMELKTKA-EL-EECRSLRS-C
NQLEERVS-MED-XNEMK-EGKFREKRIKRN-QNLQEIWDY
>3_chr3_626-cL1
YY-L-EDIQIKGKEVENFEKKLEECITRITNTEKCLKELMELKTKA-EL-EECRSLRS-C
DQLEERVS-MEDEMNEMK-EGKFREKRIKRN-QSLQEIWDY
>3_chr6_983-cL1
YS-L-EDIQTKGKEVENFEKNLEECITRITNTEKCLKELMELKTKA-EL-EECRSLRS-C
---EERVS-MEDEMNEMK-EGKFREKRIKRN-QSLQEIWDY
>3_chrX_1270-cL1
YS-L-EDIQTKGKEVENFEKNLEECITRIINTKKCLKELMELKTKA-EL-EECRSLRS-C
DQLEERVS-MEDEMNEMN-EGKFREKTIKRN-QSLQEIWDY
>3_chr18_492-cL1
YS-L-EDIQTKGKEVENFEKNLEECITRITNTEKCLKELMELKTKA-EL-EECRSLRS-C
DQLEERVS-MEDEMNEMK-EGKFREKRIKRN-QSLQEIWDY
>3_chr12_281-cL1
YS-L-EDIQTKGKEVENFEKNLEECLTRITNTEKCLKELMELKTKA-EL-EECRSLWS-S
DQLEERVS-MEDEMNEMK-EGKFREKRIKRN-QSLQEIWDY
>3_chr17_485-cL1
YS-L-EDIQTKGKEVENFEKNLEECITRITNTEKCLKELMELKTKA-EL-EECRSLRS-C
DQLEERVS-MEDEMNEMK-EGKFREKRIKRN-QSLQEIWDY
>3_chr8_1036-cL1
YS-L-EDIQTKGKEVENFEKKLEECITRITNTEKCLKELMELKTKA-EL-EECRSLRS-C
NQLEERVS-MEDEMNEMK-EGKFREKRIKRN-QSLQEIWDY
>3_chrX_1347-cL1
YS-L-DDIQTKDKEVENFEKNLEECITRITNTEKCLKELMELKTKA-EL-EECRSLRS-C
DQLEERVS-MEDEMNEMK-EGKFREKRIKRN-QSLQEIWDY
>3_chr10_101-cL1
YS-L-EDTQTKGKEVENFEKNLEECITRITNTEKCLKELMELKTKA-EL-EECRSLRS-C
DQLEERVS-MEDEMNEMK-EGKFREKRIKRN-QSLQEIWDY
>3_chr11_258-cL1
YS-L-EDIQTKGKQVENFEKNLEECITRITNTQKCLKELMELKIKA-EL-EECRSLRS-C
DQLEERVS-MEDEINEMK-EGKFREKRIK-X-QSLQEIWDY
>3_chrY_1348-cL1
YS-L-DDIQTKDKEVENFEKNLEECITRVTNTEKCLXELMELKTKA-EL-EEYRSLRS-C
DQLE*RVS-MEDEMNEMK-EGKFREKRIKRN-QSLQEIWDY
>3_chr22_589-cL1
YS-L-EDIQTKGKEVENFEKNLEECITRIINTEKCLKELMELKTKS-EL-EECXSLRS-C
DQLEERVS-MEDETNEMK-EGKFRENRIKRN-QSLQEIWDY
>3_chr4_743-cL1
YS-L-EDIQTKGKEVENFEKNLEECITRITNTEKCLKELMELKAKA-EL-EECRSLMS-G
DQLEERVS-MEDEMNEMK-EGKFREKRIKRN-QSLQEIWDY
>3_chr9_1166-cL1
YS-L-EDIQTKGKEVENFGKNFEECITRITNTEKCLKELMELKTKA-EL-EECRSLRS-C
DQLEERVS-MEDEMNEMK-EGKFREKRIKRN-QSLQEIWDY
>3_chr2_553-cL1
YS-L-EDIQTKGKEVENFEKNLEECIIRITNTEKCLKELKDLKTKA-EL-EECRSLRS-C
DQLEERVS-MEDEMNEMK-EGKFREKRIKRN-QSLQEIWDY
>3_chr3_692-cL1
YS-L-EDIQTKGKEVENFEKNLEECITRITNTEKCLKELMELKTKA-EL-EECRSLRS-C
DQLEERVS-MEDEMNEMK-EGKSREKRIKRN-QSLQEIWDY
>3_chr1_22-cL1
YS-L-EDVQTKGKEVENFEKNLEECITRITNTEKCLNELMELKNKA-EL-EECRSLRS-C
DQLEERVS-MEDEMNEMK-EGKFREKRMKRN-QSLQEVWDY
>3_chr13_385-cL1
YS-L-EDIQTKGKEVENFEKNLEECITRITNTEKCLKELMELKTKA-EL-EECRSLRS-C
DQLEERVS-MEDEMNEMK-EGKFREKRIKRN-QSLQEIWDY
>3_chrX_1280-cL1
YS-L-EDTQTKGKEVENFEKHLEECITRLTKTEKCLKELMELKTKP-EL-EECRSLRS-C
DQLEERVS-MEDEMNEMK-EGKFREKRIKRN-QSLQEIWDY
>3_chr5_855-cL1
YS-L-EDIQTKGKEVENFEKNLEQCITRITNTEKCLKELMELKTKA-EL-EECRSLRS-C
NQLEERVS-MEDEMNEMK-EGKFREKRIKRN-QSLQEIWDY
>3_chr5_889-cL1
YS-L-EDIQTKGKEVENFEKNLEECITRITNTEKCLKELMELKTKA-EL-EECRSLRS-C
NQLEERVS-MEDEMNEMK-EGKFREKRIKRN-QSLQEIWDY
>3_chr3_567-cL1
YS-L-EDIQTKVKEVENFEKNLEECITRITNTEKCLKELMELKTKA-EL-EECRSLRS-C
DQLEERLS-VEDEMNEMK-EGKFREKRIKRN-QSLQEIWDY
>3_chrX_1206-cL1
YS-L-EDIQTKGKEVENFEKSLEECITRITNTEKCLKELMELKTKA-EL-KECRRLRS-C
NQLEERVS-MEDEVNEMK-EVKFREKRIKRN-QSLQEIWDY
>3_chr6_945-cL1
YS-L-EDIQTKGKEIENFGKNLEECITRITNTEKCLKELMELKTKA-EL-GECRSLRS-C
DQLEERVS-MEDEMNEMK-EGKFREKRIKRN-QSLQEIWDY
>3_chr22_random_559-cL1
YS-L-EDIQTKGKEVENFEKNFEECITRITNTEKCLKELMELKTKA-EL-EECRSLRS-C
DQLEERVS-MEDEMNEMK-EGKFREKRIKRN-QSLQEIRDY
>3_chr7_952-cL1
YS-L-EDIQTKGKAVENFEKKLEECITRVTNTEKCLKELMELKIKA-EL-EECRGLRS-C
DQLEERVS-MEDEMNEMK-EGKFREKRIKRN-QSLQEIWDY
>3_chr10_76-cL1
YS-L-EDIKTKGKEVENFEKNFRECITRIINTEKCLKELMELKIKA-EL-EECRSLRS-C
DQLEERVS-MEDEINEMK-EGKFREKRIKRN-QSLQEIWDY
>3_chr8_1081-cL1
YS-L-EDIQTKGKEVENFEKNLEECITRINNTEKCLKELMELKTKA-EL-EECRSLRS-C
NQLEERVS-M*DEMNEIK-EGKFREKRIKRN-QSLQEIWDY
>3_chr3_625-cL1
YS-L-EDIQTKGKEVENFXKNLEECITRITNTEKCLKELMELKTKA-*L-EECRSLRS-C
HQLEERVS-MEDEMNEMK-EGKFREKRIKRN-QSLQEIWDY
>3_chrX_1287-cL1
NS-L-EDIQTKGKEVENFEKNLEECITRITNTEKSLKELMELKTKA-EL-EECSSLRS-C
DQLEERVS-MENEMNEMK-EGKFREKRIKRN-QSLQEIWDY
>3_chr9_1158-cL1
YS-L-EEIQNKGKEVEKFEKNLEERITRITNTEKCLKELMELKTKA-EL-EECRSLSS-C
DQLEERVS-MEDKMNEMK-EGKFREKRIKRN-QSHQEIWDY
>3_chr20_591-cL1
YS-L-EDIQTKGKEVENFEKHLEECITRITNTEKCLKELKELKTKA-EL-EECRSLRS-C
DQLEERVS-MKDEMNEMK-EGKFREKRIKRN-QSLQEIWDY
>3_chr3_686-cL1
YS-L-EDIQTKGKEVEKFEKNLEECITRITNTEKCLKELMELKTKA-EL-EECRSLRS-C
DQLEERVS-MEDEMNEMK-EGKFREKRIKRN-QSLQEILDY
>3_chr11_186-cL1
YS-L-EDIXTKGKEVENLEKNLEECITRITNTEKCLKELMELKTKA-EL-EECRSLRS-C
DQLEERVS-MEDEVNEMK-EGKFREKRIKRN-QSLQEIWDY
>3_chr4_765-cL1
YS-L-EDIQTKGKEVENFEKNLDKCITRITNTEKCLKELMELETKA-EL-EECRSLRS-C
DQLEERVS-MEDEMNGMK-EGKFREKRIKRN-QSLQEIWDY
>3_chr10_175-cL1
YS-L-EDIQTKGKEVENFEKNLEECITRITNTEKCLKELMELKTKA-EL-EECRSLRS-C
DQLEERVS-MEDEMNEMK-EGKFREKRIKRS-QSLQEIWDY
>3_chr10_180-cL1
CS-L-EDIQTKGKEVENFEKNLEECITRITNTEKCLKELMELKTKA-EL-EECRSLRS-C
DQLEERVS-MEDEMNEMK-EGKFREKRIKRN-QSLQEIWDY
>3_chr7_1074-cL1
YS-L-EDIQTKGKEVENFEKNLEECITTITNTEKCLKELMELKTKA-EL-EECRSLRS-C
DQLEERVS-MEDEMNEMK-EGKFREKRRKRN-QSLQEIWDY
>3_chr10_90-cL1
YS-L-EDIQTKGKEVENFEKNLEECITRITNTEKCLKELMELKAKA-EL-EECRSLRS-S
DQLEERVS-MEDEMNEMK-EGKFREKRIKRN-QSLQEIWDY
>3_chr4_689-cL1
YS-L-EDIQTKGKEVENFEKNLEECITRITNTEKCLKELMELKTKA-EL-EECKSLRS-S
DQLEERVS-MEGEMNEMK-EGKFREKRIKRN-QSLQEIWDY
>3_chr15_398-cL1
YS-L-EDIQTKGKEVENFEKNLEECITRITNTEKCLKEVMELKTKA-EL-EECRSLRS-C
NQLEERIS-KEDETNEMK-EGKFREKRIKRN-QSLQEIWDY
>3_chr2_480-cL1
YS-L-EDIQTKGKEVENFEKNLEECITRITNTEKCLKELMELKTKA-EL-EECRSLRS-C
DQLEERVS-MKYEMNEMK-EGKFREKRIKRN-QSLQEIWDY
>3_chr6_948-cL1
YS-Q-EDIQTKGKEVENFEKNLEECITRITNTEKCLKELMELKTKA-EL-EECRSLRS-C
DQLEERVS-MEDEMNEMK-EGKFREKRIKRK-QSLQEIWDY
>3_chr12_278-cL1
YS-L-EDIQTKGKEVENFEKNLEECITRITNTEKCLKELMELKTKA-EL-EECRSLRS-C
DQLEERVS-MEDEX-XMK-EGKFREKRIKRN-QSLQEIWDY
>3_chr12_290-cL1
YS-L-EDIQTKGKEVENFEKNLEECITRITNTEKCLKELMELKTKA-EL-EECRSLRS-C
DQLEERVS-MEDEMNEMK-EGKFREKRIKRN-QSLQEIWDY
>3_chr14_347-cL1
YS-L-EDIQTKGKEVENFEKNLEECITRITNTEKCLKELMELKTKA-EL-EERRSLRS-C
DQLEERVS-MEDEMNEMK-EGKFREKRIKGN-QSLQEIWDY
>3_chr8_1179-cL1
YS-L-EDIQTKGKEVENFEKNLEE*ITRITNTEKCLKELMELKTKA-EL-EECRSLRS-C
DQLKERVS-MEDEMNEMK-EGKFREKRIKRN-QSLQEIWDY
>3_chr6_960-cL1
YS-L-EDIQTKGKEVENFEKNLEECITRITNTEKCLKELMELKTKA-EL-EECRSLRS-C
DQLEERVS-MEDEMNEMK-EGKFREKRIKRN-QSLQEIRD*
>3_chr9_1125-cL1
YS-L-EDIQTKGKEVENFEEKLEECITRITNTEKYLKELMQLKTKA-EL-EECRSLRS-C
DQLKERVS-MEDEMNEMK-EGKFREKRTKRN-QSLQEICDH
>3_chr11_182-cL1
YS-L-EDTRTKGKEVENFEKNLAECITRTTNTEKCLKELMELKTKA-EL-EECRSLRS-C
DQLEERVS-MEDELNEMK-EGKFREKRIKRN-QSLQEIWDY
>3_chr3_680-cL1
YS-L-EDIQTKGKEVENFEKNLDECITRITNTEKCLKELMELKTKA-EL-EECRSLRS-R
DQLEERVS-MEDEMNEMK-EGKFREKRIKRN-QSLQEIWDY
>3_chrX_1221-cL1
YS-L-EDIQTKGKEVENFEKN*EECITRITNTEKCLKELMELRTKA-QL-EECRSPRS-C
DQLEERVS-MEDEMNEMK-EGKFREKRIKRN-QSLQEI*DY
>3_chr1_71-cL1
YS-L-EDIQTKGIEVENFEKNLEECITRITNTEKCLKELMELKTKA-EL-EECRSLRS-C
DQLEEXVS-MEDEMSEMK-EGKFREKRIKRN-QSHQEIWDY
>3_chrX_1239-cL1
YF-L-EDIQTKGKEVENFEKNLEECITRITNTEKCLKELMELKTKA-EL-EECRSLRS-C
DQLEERVS-MEDEMNEMK-EGKFREKRIKXN-QSLQEIWDY
>3_chr12_280-cL1
YS-L-EDIQTKGKEVENFEKNLEECITRITNTEKCLKELMELKTKA-EL-EECRSLRS-C
DQLEERVS-MEDEMNEMK-EGKFREKRIKRN-QSLQEIWDY
>3_chr7_1087-cL1
YS-L-EDIQTKGKEVENFEKNLEECITRITNTEKCLKELMELKTKA-EL-EECRSLRS-C
DQLEERVS-MEDEMNEMK-EGKFREKRIKRN-QSLQEIWDY
>3_chr11_122-cL1
YS-L-EDIQTKGKELENFEKNLEECITRITNTEK*LKELMELKTKA-EL-EECRSLRS-C
NQLEERVS-MEDEMNEMK-EGKFREKRIKRN-QSLQEIWDY
>3_chr10_94-cL1
YS-L-EDIQTKGKEVENFEKNLEECITRITNTEKCLKELMEL*TKA-EL-EECRSLRS-C
DQLEERVS-MEDEMNEMK-EGKFREKRIKRN-QSLQEIWDY
>3_chr8_1147-cL1
YS-L-EDIQTKGKEVENVEKNLEECITRITNTEK*LKELMELKTKA-EL-EECRSLRS-C
DQLEERVS-MEDEMNEMK-EGKFREKRIKRN-QSLQEIWDY
>3_chr16_457-cL1
YP-L-EDIQTKSKEVENFEKNLEECITRITNTEKCLKELMELKTKA-EL-EECRNLRS-C
D*LEERVS-MEDEMNEMK-EGKFREKRIKRN-QSLQEIWDY
>3_chr10_96-cL1
YS-L-EDIQTKGKEVENFEKNLEECISRITNTEKCLKELMELKTKA-EL-EECRSLRS-C
DQLEERVS-MEEEMNEMK-DGKFREKRIKGN-QSLQEIWDY
>3_chr8_1152-cL1
YS-L-EDIQTKGKEVENFEKNLEECITRITNTEKCLKELMELKTKA-EL-EECRSLRS-C
DQLEERVS-MEDEMNEMK-EGKFREKRIKRN-QSLQEIWDY
>3_chr2_568-cL1
YS-L-EDIQTKGEEVENFEKNLEECITRITNTEKCLKELMELKTKA-EL-EECRSLRS-C
DQLEERVS-MEDEMNEMK-EGKFREKRIKRN-QRLQEIWDY
>3_chr14_346-cL1
YS-L-EDIQTKGKEVENFEKNLQECITRITNTEKCLKELMELKTKA-QL-EECRSLRS-C
DQLEERIS-MEDEMNEMK-EGKFREKRIKRN-QSLQETWD*
>3_chr18_488-cL1
YS-L-EDIQTKGKEVENFEKNLEECITRITNTEKCLKELMELKTKA-EL-EECRSLRS-C
NQLEERVS-MEDEMNEMK-EGKFREKRIKRN-QSLQEIWDY
>3_chr19_413-cL1
YS-L-EDIQTKGKEVENFEKNLEECIIRITNTEKCLKELMELKTKA-EL-EECRSLRS-C
DQLEERVS-MEDEMNEMK-EWKFREKRIKRN-QSLQEI*DY
>3_chr21_545-cL1
YS-L-EDIQTKGKEVENFEKNLEECITRITNTEKCLKELMELKTKA-EL-EECRSLRS-C
DQLEERVS-MEDEMNEMK-EGKFREQRIKRN-QSLQEIWDY
>3_chr2_552-cL1
YS-L-EDIQTKGKEVENFEKNLEECITRITNTEKCLKELMELKTKA-EL-EESRSLRS-C
DQLEERVS-MEDEMNEMK-EGMFREKRIKRN-QSLQEIWDY
>3_chr2_584-cL1
YS-L-ENIQTKGKVVENFEKNLEECITRITNTEKCLKELMEQKTKA-EL-EECRSLRS-C
DQLEERVS-MEDEMNEMK-EGKFREKRIKRN-QSLQEIWDY
>3_chr5_858-cL1
YS-Q-EDIQTKGKEVENFEKNLEECITRITNIEKCLKELMELRTKA-EL-EECRSLRS-C
NQLEERVS-MEDEMSEMK-EGKFREKIIKRN-QSL*EIWDY
>3_chr5_833-cL1
YS-L-ENIQTKGKEVENFGKNLEECITRITNTEKCLKELMELKTKA-EL-EECRSLRN-C
NQLEERVS-MEDEINEMK-EGKIREKRIKRD-QSLQEIWEY
>3_chr10_166-cL1
YS-L-EEIQTKGKEVDNFEKSLEECITRITNTEKCLKELMELKTKA-EL-EECRSLRS-C
DQLEETVS-MEDEVNEMK-EGKFREKRIKRN-QSLQEIWDY
>3_chr3_694-cL1
YS-L-EDIQTKGKEVENFEKNLEECITRITNTEKCLKELMELKTKA-EL-EECSSLRS-C
HQLEERVS-MEDEMNEMK-EGKFREKRIKRN-QSLQEIWDY
>3_chr16_456-cL1
YS-L-EDIQTKGKEVENFEKNLEECITTITNTEKCLKELMELKTKA-EL-EECRSLRS-C
DQLEERVS-MK---DEMK-EGKFREKRIKRN-QSLQEIWEY
>3_chr2_572-cL1
YS-L-EDIQTKGKEVENFEKNLEECITRITNTEKCLKELMELKTKA-EL-EECRSLRS-C
DQLEERVS-MEDEINEMK-EGKFREKRIKRN-QSLQEIWDY
>3_chr2_551-cL1
YS-L-EDIQTKGREVGNFEKNLEECITRITNTEKCLKELMELKIKA-EL-EECRSLRS-G
DQLEERVS-MEDEMNEMK-EGKFREKRIKRN-QSLQEIWDY
>3_chr13_370-cL1
YS-L-EDIQTKGKEFENFEKNLEECITRITNTEKCLRELMELKTKA-EL-EECRSLRS-C
DQLEERVS-MEDEMNEMK-EGKFREKRIKRN-QSLQEIWDY
>3_chr7_971-cL1
YS-L-EDIQTKGKEVENFEKSSEEYITRIANTQKCLKELMELKTKA-EL-EECRSLRS-C
DQLEERAS-M*DEVNEMK-EGKFREKRIKRN-QSLQEIWDY
>3_chrX_1356-cL1
YS-L-EDIQTKGKEVENFEKNLEECITRITNTEKCLKELMELKTKT-EL-EECRSLRS-C
DQLEERVS-MEDEMNEMK-EGKFREKRIKRN-QSLQEIWDY
>3_chr2_575-cL1
YS-L-EDIQTKGKEVENFEKNLEECITRITNTEKCLKELMELKTKA-EL-EECRSLRS-C
DQLEERVS-MEDEMNEMK-EGKFREKRIKRN-QSLQEIWDY
>3_chr6_972-cL1
YS-L-EDIQTKGKEVENFKKNLEECITRITNTEKCLKELMELKTKA-EL-EECRSLRS-C
DQLEERVS-MEDEMNEMK-EGKFREKRIKRN-QSLQEIWDY
>3_chr10_167-cL1
YS-L-EEIQTKGIEVENFEKSLEESITRITNTEKCLKELRELKTKA-EL-EECRSLRS-C
DQLEERVS-MEDELNEMK-EGKFREKRIKRN-ESLQEIWDY
>3_chr3_695-cL1
YS-L-EDIQTKGKEVENFEKNLEECITRITNTEKCLKELMELKTKA-EL-KECSSLRS-C
HQLEERVS-MEDEMNEMK-EGKFREKRIKRN-QSLQEIWDY
>3_chr12_298-cL1
YS-L-EDIQTKGKEVENFEKNLEECITRITNTEKCLKELMELKTKA-EL-EECRSLRS-C
DQLEERVS-MEDEMNEMK-EGKFREKRIKRN-QSLQEIWDY
>3_chr9_1181-cL1
YS-L-EDIQTKGKEVENFEKNLEECITRITNTEKCLKELMELKTKA-EL-EECRSLRS-C
NQLEERVS-MEDEMNEMK-EGKFREKRIKRN-QSLQEIWDY
>3_chr4_782-cL1
YS-L-EDIQTKGKEVENFEKNLEECITRITNTEKCLKEPMELKTKA-EL-EKCRSLRS-C
DQLEERVS-MEDEMNEMK-EGKFREKRIKRN-QSLQEIWDY
>3_chrX_random_1324-cL1
YS-L-EDIQNKGKEVENSEKSLEECITRITKTEECLKELMELKTKA-EL-EECRCLRS-C
DQLEETVS-MEDEMN*MK-EGKFREKRIKRN-QSLQEISDY
>3_chrX_1235-cL1
YS-L-EDIQTKGKEVENFEKNLEECITRITNTEKCLKELMELKTKA-EL-EECRNLRS-C
DQLEERVS-MEDEMNEMK-EGNFREKRIKRN-QSLQEIWDY
>3_chr13_375-cL1
SS-L-EDIETKVKEVENFEKKLEECITRITNTEKCLKEVMELKTKA-EL-EECRSLRS-C
DQLEERVS-MEDETNEMK-EGKFREKRIKRN-QSLQEIWDY
>3_chr11_162-cL1
YS-L-EDIQTKGKELENFEKNLEECITRITNREKCLKELMELKTKX-EL-EECRSLRS-C
DQLEERVS-MEDELNEMK-EGKFREKRIKRN-QSLQEIWDY
>3_chr6_981-cL1
YS-L-EDIQTKGKEVENFEKNLEECITRITNMEKCLKELMELKTKA-EL-EECRSLRS-C
DQLEERVS-MEDEMNEMK-EGKFREKRIKRN-QSLQEIWDY
>3_chr2_583-cL1
YS-L-EDIQTXSKEVENFEKNLEECITRITNTEKCLKELMELKTKA-EL-EECRSLRS-C
DQLEERVS-MEDEMNEMK-EGKFREKRIKRN-QSLQEIWDY
>3_chrX_1276-cL1
*S-L-EDIQTKGKEVENFEKNLEECITRITNTEKCLKELMELKTKA-EL-EECRSLRS-C
DQLEERVS-MEDEMNEMK-EGKFREKRIKRN-QSLQEIWDY
>3_chr2_574-cL1
YS-L-EEIQTKGKEVENFEKTLEECITRITNTEKCLKELMELKTKA-EL-EECRSLRS-C
DQLEERVS-MEDEVNEMK-EGKFREKRIKRN-QSLQEIRDY
>3_chr12_272-cL1
YS-L-EDIQTKGKEVENFXKNLEECITRITNTEKCLKELMELKTKA-EL-EECRSLRS-C
HQLEERVS-MEDEMNEMK-EGKFREKRIKRN-QSLQEIWDY
>3_chrX_1284-cL1
YS-L-EEIQTKGKEVENFEKNLEECITRIINTEKCLKELMELKTKA-EL-EECRSLRS-C
DQLEERVS-MEDEMNEMK-EGKFREKRIKRN-QSLQEIWDY
>3_chr4_788-cL1
YS-I-EDIQTKGKEVENFEKNLEECITRITNTEKCLKELMELKTKA-EL-EECRSLRS-C
DQLEERVS-MEDEMNEMK-EGKSREKRIKIN-QSLQEIWDY
>3_chr2_466-cL1
YS-L-EDIQTKGKEVENCEKNLEECITRITNTEKCLKELTELKTKA-EL-EECRSLRS-C
DQLEDRVS-MEDEMNEMK-EGKFREKRIKRN-QSLQEIWDY
>3_chr8_1073-cL1
YS-L-EDIQTKGKEVENFEKHLEECITRITNTEKCLKELMELKTKA-EL-EECRSLRS-C
NQLEERVS-MEDEMNEMK-EGKFREKRIKRN-QSLQEIWDY
>3_chr9_1190-cL1
YS-L-EDIQTKGKEAENFEKNLEECITRIINTEKCLKELMELKTKA-EL-EECRSLRS-C
NQLEERVS-MEDEMNEMK-EGKFREKRIKIN-QSLQEIWDY
>3_chr2_437-cL1
YS-L-KDIQTKGKGVENFEKNLKECITRITNTEKCLKELMELKTKA-*L-EECRSLRS-C
DQLEERVS-MEDEMNEMK-EGKFREKRIKRN-QSLQEIWDY
>3_chr15_358-cL1
YS-L-EEIQTKGKEVENFXKNLEECITRITNTEKCLKELIELKTKA-EL-EECRSRRS-C
DQLEERVS-MEDEMNEMK-EGKFREKRIKRN-QSLQEIWDY
>3_chr4_651-cL1
YS-L-EDIQTKGKEVENFEKNLEECITRITNTEKCLKELMELKTKA-EP-EECRSLRS-C
DQLEERVS-MEDEMNEMK-EGKFREKRIKRN-QSPQEIWDY
>3_chr1_99-cL1
YS-L-EDIQTKDKEVENFEKNLEECLTRITNTEKCLKELMELKTKA-EL-EECRSLRS-C
DQLEERVS-MEDEMNEMK-EGKFREKRIKRN-QSLQEIWDY
>3_chr3_676-cL1
YS-L-EDIQTKGKEVENFEKNLEECITRITNTEKCLKELMELKTKA-EL-EECRSLRS-C
NQLEERVS-MEDEMNEMN-EGKFREKRIKRN-QSLQEIWDY
>3_chrX_1344-cL1
YS-L-EDIQTKGKEVENFEKNLEECITRITNTEKCLKQLMELKTKA-EL-EECRSLRS-C
NQLEERVS-MEDEMNEMK-EGKFREKRIKRN-QSIQEIWDY
>3_chr2_580-cL1
YS-L-GNIQTKGKEVENFEKNLEECITIITNIEKCLKELMELKTKP-EL-EECRSLRS-C
DQLEQRVS-ME---DEMK-EGKFREKRIKRN-QSLQEIWDY
>3_chr11_169-cL1
YS-L-EDIQTKGKEVENFEKNLEECITRITNTEKCLKELMELKTKA-EL-EQHRSLRS-C
DQLEERVS-MEDEMNEMK-EGKFREKRIKGN-QSLQEIWDY
>3_chrX_1350-cL1
YS-L-EDIQTKGKEVENFEKNLEECITRITNTEKCLKELMELKTKA-EL-EECRSLRS-C
DQLEERVS-MEAEMNEMK-DGKFREKRIKRN-QSLQEIWDY
>3_chr6_943-cL1
YS-L-EDIQTKGKEAENFEKNLEECITRITNTEKCLKELMELKTKA-EL-EECRSLRS-C
DQLEERVS-MEDEMNEMK-ERKFREKRIKRN-QSLQEIWDY
>3_chr12_266-cL1
YS-L-EDIQTKGKQVENFEKKLE*CITRIINTEKCLKELMELKTKA-EL-EECRSLRS-C
DQLEERVS-TEDEMNEMK-EGKFRENRIKTN-QSLQEIWDY
>3_chrY_1317-cL1
YS-L-EDIQTKGKEVENFKKYLEECITRITNTEKCLKELMELKTKA-QL-EECRSLRS-C
DQLEERVS-MEDEMNEMK-EGKFREKGIKRN-QSLQEIWVY
>3_chr3_579-cL1
YS-L-EDIQTKGKEVENFXKNLEECKTRITNTEKCLKDLMELKTKA-EL-EECRSLRS-C
DQLEERVS-MEDEMNEMK-EGKFREKRIKRN-QSLQEIWDY
>3_chrX_1288-cL1
YS-L-EDIQTKGKEVENFEKNLEECITRITNREKCLKELMELKTKA-EL-EECRSLRS-C
DQLEERVS-MEDEMNEMK-EGNFREKRIKRN-QSLQEIWDY
>3_chr1_95-cL1
YS-L-EDIQTKGKEVENFEKNLEECLTRITNTEKCLKELMELKTKA-EL-EECRSLRS-C
DQLEERVS-MEDEMNEMK-EGKFREKRIKRN-QSLQEIWDY
>3_chr2_548-cL1
YS-L-EDIQTKGKEVENFEKNLEECITRITNREKCLKELMELKTKA-EL-EECRSLRS-C
DQLEERVS-MEDEMNEMK-EGKFREKRIKRN-QSLQEIWDY
>3_chr8_1145-cL1
YS-L-EDIQTKGKEVENFEKNLEECTTRITNTEKCLKELMELKTKA-EL-EECRSLRS-C
YQLEERVS-MEDEMNEMK-EGKFREKRIKRN-QSLQEIWDY
>3_chrX_1219-cL1
YS-L-EEIQTKGKEVENFEKNSEECITRITNTEKCLKELMELNTKA-EL-EECRSLRS-C
DQLEERVS-MEDEMNEMK-EGKFREKRIKRN-QSLQEIWDY
>3_chr11_282-cL1
YS-L-EDIQTKGKEVENFEKNLEECITRITNTEKCLKELMELKTKA-EL-EECRSLRS-C
NQLEERVS-MEEEMNEMK-EGKFREKRIKRN-QSLQDIWDY
>3_chr7_1062-cL1
YC-L-EEIQTKGKEVENFEKSLEECITRITNTQKCLKELMELKTKA-EL-EECRSLRS-C
DQLEERVS-MEDEVNEMK-EGKFREKRIKRN-QSLQEIWDY
>3_chrX_1263-cL1
HS-L-EDIQTKGKEVENFEKNLEECITRITNTEKCLKELMELKTKA-EL-EECRSFRT-C
DQLEERVS-MEDEMNEMK-EGKFREKRIKRN-QSLQEIWDY
>3_chr8_1174-cL1
YS-L-EDIQTKGKEVENFEKNLEECITRITNTEKCLKELMELKTKA-EL-EECRSLRS-C
DQLEERVS-MEDEMSEMK-EGKFREKRIKGN-QSLQEIWDY
>3_chr7_978-cL1
YS-L-EDIQTKGKEVENFEKNLEECTT*ITNTEKCLKELMELKTKA-EL-EECRSLRS-C
DQLEERVS-MEDEMNEMK-EGKFREKRIKRN-QSLQEIWDY
>3_chr4_790-cL1
YS-L-EDIQTKGKEVENFQKNLEECITRITNTEKCLKELMELKTKA-EL-EECRSLRS-Y
HQLXERVS-MEDEMNEMK-ERKFREKRIKRK-QSLQEIWDY
>3_chr4_753-cL1
YS-L-EDIQTKGKEVENFEKNLEECITRITNTEKCLKELMELKTKA-EL-KECRSLRS-C
DQLEERVS-MEDEMNXXK-EGKYREKRIKRN-QSLQEIWDX
>3_chrX_1237-cL1
YS-L-EDIQTKGKEVENFEKHLEECISRITITEKCLKELMELKTKA-EV-EECRSLRS-C
DQLEERVS-MEDEINEMN-EGKFRGKRIKRN-QSLQEIWDY
>3_chr16_404-cL1
YS-L-EDIQTKGKEVENFEKNLEECITRITNTEKCLKELMELKTKA-EL-EECRSLRS-C
DQLKERVS-MEDEMNEMK-EGKFREKRIKRN-QSLQEIWDY
>3_chrX_1338-cL1
YS-L-EDIQTKGKEVENFEKNLEECITRITNTEKCLKELMELKAKA-EL-EECRSLRS-C
NQLEERVS-MEDEMNEMK-EGKFTEKRIKRN-QSIQEIWDY
>3_chr6_936-cL1
YS-L-EDIQTKGKEVENFEKNLEECITRITNTEKCLKELMELKTKA-EL-EECRGLRS-C
DQLEEMVS-MQDEMNEMK-EGKFREKRIKRN-QSLQEIWDY
>3_chr5_716-cL1
YF-L-EDFQTKGKEVENFEKNLEECITRITNTEKCLKELMQLKTKA-EL-EECRSLRS-C
DQLEERVS-MEDEMNEMK-EGKFREKRIKRN-QSQQEIWDY
>3_chr9_1169-cL1
YS-L-EDIQTKGKEVENFEKNLEECITRITNTEKCLKELMELKTKA-EL-EECRSLRS-C
DQLEERVS-MEDEMNEMK-EGKFREKRIKRN-QSLQEIWDY
>3_chr12_277-cL1
YS-L-EDIQTKGKEVENFEKNLEECITRITNTEKCLKELMELKTKA-EL-EECRSLRS-C
DQLEERVS-MEDEMNEMK-EGKFRDKRIKRN-HSLQEIWDY
>3_chr19_489-cL1
YS-L-EDIQTKGKEVENFEKNLE*CITRITNTEKCLKELMELKTKA-EL-EECRSLRS-C
DQLEERVS-MEDEMNEMN-EGKFREKRIKRN-QSLQEIWDY
>3_chr8_1153-cL1
YS-L-EDIQTKGKEVENFEKNLEECITRITNTEKCLKELMELKTKA-EL-EECRSLRS-C
DQLEERVS-MEDEMNEMK-EGKFREKRIKRN-QSLQEIWDY
>3_chr2_487-cL1
YS-L-EDNQTKGKEVENFEKNLEECITRITNTEKCLKELMELKTKA-EL-KECRSLRS-C
DQLEERVS-MEDEMNEMK-EGKFREKRIKRN-QSLQEIWDY
>3_chr14_381-cL1
YS-L-EDIQTKGKEVENFEKNLEECITRITNTEKCLKELMELKTKA-EL-EECRSLRS-C
NQLEERVS-MEDEMNEMK-EGKSREK*IKRN-QSLQEIWDY
>3_chr11_111-cL1
YS-L-EEIQTKGKEVKNFEKNLEECITRITNTVKCLKELMELKTKA-DL-EECRSLRS-C
DQLEERVS-MEDEMNKMK-EGKFREKKVT---QSLQEIWDY
>3_chr14_387-cL1
YS-L-EDIQTKGKEVENFEKNLEECITRIINTEKCLKELMELKTKA-QL-EECRSLRS-C
DQLEERVS-MEDEMNEMK-EGKFREKRIKRN-QSLQEIWDY
>3_chr5_810-cL1
YS-L-EEIETKGKEVENSEKNLEECITRITNTEKCLKELMELKTKA-EL-EECRSLRS-C
DQLVEMVS-MEYEMNEMK-EGKFREKRIKR--QSLQEIWDY
>3_chrY_1330-cL1
YS-L-EDIQTKGKEVENIEKNLEECITRIINTEKCLKEMMELKTKA-EL-EECRSLRS-C
DQLEETVS-MEDEMNEMK-EGKFREKSIKRN-QSLQEIWDY
>3_chr3_658-cL1
YS-L-EDIQTKGKEVENFEKNLEECITRITNTEKCLKELMELKTKA-EL-EECRSLRS-C
DQLEERVS-MEDEMNEMK-EGKFTEKRIKRN-QSLQEIWDY
>3_chrX_1244-cL1
YS-L-EDIQTKGKEVENFEKNL*ECITRITNTEKCLKELMELKTMA-EL-EECRSLRS-C
NQLEERVS-MEDEMNEMK-EGKFREKRIKRN-QSLQEIWDY
>3_chr2_496-cL1
YS-L-EDIQTKGKEVENFEKNLEECITRITNTEKCLKELMELKTKA-EL-EECRSLRS-C
DQLEERVS-MEDEMNEMK-EGKFREKRIKRN-QSLQEIWDY
>3_chr10_199-cL1
YS-L-EDIQTKGKEVENFEKNLEECITRITNTEKCLKELMELKTKA-EL-EDCRSLRS-C
DQLEERVS-MEDEMNEMK-EGKFREKRIKRN-QSLQEIWDN
>3_chrX_1175-cL1
YS-L-EDIQTKGKEVENFKKNLEECITRITNTEKCLKELMELKTKA-EL-EECRSLRS-C
DQLEERVS-MEDEMKEMK-EGKFREKRIKRN-QSLQEIWDY
>3_chr12_295-cL1
YS-L-EDIQTKGKEVENFEKSLEECITRITNTEKCLKELMELKAKA-EL-EECRSLRS-C
DQLEERVS-MEDEMNEMK-EGKFREKRIKRN-QSLQEIWDY
>3_chr1_87-cL1
YS-L-KDIQTKGKEVENFEKNLDECITRITNTEKCLKELMELKTKA-EL-EECRSLRS-C
DQLEERVS-MEDEMNEMK-EGKFREKRIKRD-QSLQEIWDY
>3_chr10_197-cL1
YS-L-EEIQTKGKEVENFEKNLEECITRITNTEKCLKELMELKTKA-EL-EECRSLRS-S
NQLEERVS-MEDEMNEMK-EGKFREKRIKRN-QSLQEIWDY
>3_chr8_1180-cL1
YS-L-EDIQTKGKEVENFEKNLEECITRITNTEKCLKELMELKTKA-EL-EECRSLRS-C
DQLEERVS-MEDEMNEMK-EGKFREKRIKRN-QSLEEIWDY
>3_chr11_195-cL1
YS-L-EDIQTKGKEVENFEKNLEECITRITNTEKCLKELMELKTKA-EL-EECRSLRS-C
DQLEERVS-MEDEMNEMK-EGKFREKRIKRN-QSLQEIWDY
>3_chr5_872-cL1
YS-L-EDIQTKGKEVENFEKNLEECITRITNTEKCLKELMELKTKA-EL-EECRSLRS-C
DQLEERVS-MEDEMNEMK-EGKFREKRIKRN-QSLQEIWDY
>3_chr3_659-cL1
YS-L-ENIQTKGKEVENFEKNLEECITRITNTEKCLKELMELKTKA-EL-EECRSLRS-C
NQLEERVS-MEDEMNKMK-EGKFREKRIKRN-QSLQEIWDY
>3_chr2_585-cL1
YS-L-EDIQTKGKEVENFEKNLGECITRITNTEKCLKELMELKTKA-EL-EECRSLRS-*
DQLEERVS-M*DEMNEMK-EGKFREKRXKRN-*SFQEIWDY
>3_chr13_330-cL1
YS-L-EEIQTKGKEVENFEKNVEECITRITNTEKCLKELMELKTKA-EL-EECRSLRS-C
DQLEERVS-MEDEMNEMK-EGKFREKRMKRN-QNLQEIWDY
>3_chr8_1041-cL1
YS-L-EEIQTKGKEVENFEKNLEECITRVTNTEKCLKELMELKTKA-EL-EECRSLRS-C
DQLEERVS-MEDKVNEMK-EGKFREKRINRN-QSFQEIWDY
>3_chr1_67-cL1
YS-L-EEIQTKGKEVENFEKNLEECITRITNREKCLKELMELKTKA-EL-EECRSLRS-C
DQLEERVS-MEEEMNEMK-EGKFREKRIKRN-QSLREI*DY
>3_chr10_193-cL1
YS-L-EDIQTKGKEVENFEKNLEECITRITNTEKCLKELMELKTKA-EL-EECRSLRS-C
DQLEERVS-MEDEMNEMK-EGKFREKRIKRN-QSLQEIWDY
>3_chr13_368-cL1
YS-L-GEIQTKGKEVENFEKSLEECITRITNTEKCLKELMELKTKA-EL-KECRSLRS-*
DQLEERVS-MEDEVNEMK-EGKFREKRIKRN-QSLQEIWDY
>3_chr13_351-cL1
YS-L-EDIQTKGKEVENFEKNLEECITRITSTEKCLKELMELKTKA-EL-EECGSLRS-C
DQLEGRVS-MEDEMNEMK-KGKFREKRIKRN-QSLQEIWDY
>3_chr14_364-cL1
YS-L-EEIQTKGKEVENFEKNLEECITRITXTEKCLKELMEPKTKA-EQ-EECRSLRS-C
DQLEERVS-MEDEMNEMK-EGKFREKRIKRN-QSLQEIWDY
>3_chr6_975-cL1
YS-L-EDIQTKGKEVENFEKNLEECLTRITNTEKCLKELMELKTKA-EL-EECRSLRS-C
DQLEERVS-MEDEMNEMK-EGKFREKRIKRN-QSLQEIWDY
>3_chr4_662-cL1
YS-L-EDIQTKGKEVENFEKNLEECITRITNTEKCLKELMDLKTKA-EL-EECRSLRS-C
NQPEERVS-MEDEMNEMK-EGKFREKRIKRN-QSLQEIWDY
>3_chr1_82-cL1
YS-L-EDIQTKGKEVENFEKNLEECITRINNTEKCLKELMELKTKA-EL-EECRSLRS-C
DQLEERVS-MEDEMNEMK-EGKFREKRITRN-QSLQEIWDY
>3_chrX_1228-cL1
YP-L-EEIQTKGKEVENFAKNLEECITRITNTEKCLKERMELKTKA-EL-DECRSLRS-C
DQLEERVS-MEDEMNEMK-EGKFREKRIKR--QSLQEIWDY
>3_chr5_802-cL1
YS-L-EETQTKGKEVENFEKNLEQCITRITNTEKYLKELMELKTKA-EL-EECRSLRS-C
NQLEERVT-MEDEVNEMK-EGKFREKRIKRN-QSLQEIWDY
>3_chr3_671-cL1
YS-L-EDIQTKGKEVENFEKNLEECITRITNTEKCLKELMQLKTKA-EL-EECRSLRS-C
NQLQERVS-MEDEMNQMK-EGKFREKRIKRN-QSVQEIWDY
>3_chr6_951-cL1
YS-L-EDIQAKGKEVENFEKNLEECITRITNTEKCLKELMELKTKA-EL-EECRSLRS-C
DQLEETVS-MEDEMNEVK-EGKFREKRIKRN-QSLQEIWDY
>3_chr4_624-cL1
YS-L-EEIQTKGKEVENFEKSLEECITRVTNTEKCLKEVMELKTKA-EL-EECRSLTS-C
DQLQERVS-MEDEVNEMK-EGKFREKRIKRN-QSLQEIWDY
>3_chrX_1349-cL1
YS-L-EDIQTKGKEVENFEKNLEECITRITNTEKCLKELMELKTKA-EL-KECRSLRS-C
NQLEERVS-MEDGMNEMK-EGKFREKRIKRN-QSLQEIWDY
>3_chr12_262-cL1
YS-L-EDIQTKGKEV*NFEKSLEECITRITNTQKCLKELMELKTKA-EL-EECRSLRS-C
DQLEERXS-MEDEMNETK-ERKFREKRIKRN-*SRQEIWDY
>3_chr3_582-cL1
YS-L-EDIQTKGKEVENFEKNLEECITRITNTEKCLKELMELKTKA-EL-EECRSLRS-C
DQLEERVS-MEDETNEMK-*GKFRENRIKRN-QSLQEIWDY
>3_chr18_478-cL1
YS-L-EDIQTKGKEVENFEKNLEECITRITNTEKCLKELMELKTKA-QL-EECRSLRS-C
DQLEEXXS-MEDEMNEMK-EGKFREKRIKRN-QSLQEIWDY
>3_chr3_660-cL1
YS-L-EDIQTKGKEVENFEKNLEECITRITNTEKCLKEPMELKTKA-E*-EECRSLRS-C
EQLEERVS-MEDGMNEMK-EGKFREKRIKRN-QSLQEIWDY
>3_chrX_1271-cL1
CS-L-EDIQTKGKEVESFEKNLEECITRITNTEKCLKELMELKTKA-EL-EECRSLRS-C
DQLEERVS-MEDEMNEMK-EGKFREKRIKRN-QSLQEIWDY
>3_chr14_350-cL1
YS-L-EDIQTKGKEVENFKQNLEECITRITNTEKCLKELMKLKTKA-EL-KECRSLRS-R
DQLEERVS-MEDEMNEMK-EGKFREKRIKRN-QSLQEIWDY
>3_chr6_974-cL1
YS-L-EDIQTKGKEVENFEKNLEECITRITNTEKCLKELMELKTKA-EL-EECRSLRS-C
DQLEERVS-MEDEVNEMK-EGKFREKRIKRN-QSLQEIWDY
>3_chr5_799-cL1
YS-L-EVIQTKGKEVENFEKNLEECVTRITNTEKCLKELMELKTKA-EL-EEYRSLRS-C
DQLEESVS-MEDEMNEMK-EGKFGEKRIKRN-QSLQEIWVY
>3_chrX_random_1332-cL1
YS-L-EDIQTKGKEV*NFEKNLDEWITRITNTEKCLKELMELKTKA-EL-EECRSLKS-C
DQLEERVS-MEDEMNEMK-EGKFREKRIKRN-QRLQEIWDY
>3_chr7_1058-cL1
YS-L-EDIQTKGKEVENFEKNLEECITRITNTEKCLKELMELKTKA-EL-EECRSLRS-C
DQLEERVS-MEDEINEMK-EGKFREKSIRRN-QSLQEIWDY
>3_chr5_840-cL1
YS-L-EDIQTKGKEVENFKKNLEEGITRITNTEKCLKELMELKTKA-EL-EECRSLRS-C
DQLEERVS-MEDEVNEMK-EGKFREKRIKRN-QSLQEIWDY
>3_chr8_1035-cL1
DS-L-EEIQTKGKEVKNFEKNLEECITRITNTEKCLKELMELKTKA-EL-EECRSLRS-C
DQLEERVS-MEDEMNEMK-EGKFREKRIKRN-QSLQEIWDY
>3_chr2_421-cL1
FS-L-EDIQSRGKEVENFEKNLEECITRITNTEKCLKELMELKTKA-EL-EECRSLRS-R
DQLEERVL-MEDEMNEMK-EGKLREKRIKRY-QSLQEIWD*
>3_chrX_1272-cL1
YS-L-EDIQTKGKEVENFEKNLEECITRITNTEKCLKELMELKTKA-*V-EECRSLRS-C
DQLEEMVS-MEDEMNEMK-EGKFREKRIKRN-QSLQEIWDY
>3_chr4_736-cL1
YS-L-EDIQTKGKEVENFEKNLEECITRITNTEKCLKELMEQKTKA-EL-EECRSLRS-C
DQLEERVS-MEDEMNEMK-EEKFREKRIKRN-QSLQEIWDY
>3_chr5_839-cL1
YP-L-EEIQTKGKEVENFEKNLEECITRITNTEKCLKELMELKTKA-EL-EECRSLRS-C
DQLEERVS-MEDEMNEMK-EGKFTEKRIKRN-QSLQEIRDY
>3_chr7_1051-cL1
YS-L-EEIQTKGKEVENFEKNLEECITRITNTEKCLKELIELKTKA-EL-EECRSLRS-C
DQLEERVS-MEDEMNEMK-EGKFREKRIKRN-QSLQEIWDY
>3_chrY_1319-cL1
YS-L-EEIQTKGKEVENFEKSLEECITRITNTEKCLKELMELKTKA-EL-EKCRSLRS-C
NQLEERVS-MEDEMNEMK-EGKFRVKRIKRN-QSLQEIWDY
>3_chr15_389-cL1
YS-L-EDIQTKGKEVENFEKNLEECITRITNTEKCLKELMELKTKA-EL-EECRSLRS-R
DQLEERVS-MEDEMNEMK-EGKFREKRIKRN-QSLQEIWDY
>3_chr12_269-cL1
YS-L-EDIQTKGKEVENFEKNLEECITRITNTEKCLKDLMELKTKA-EL-EECRSLRS-C
DKLEERVS-MEDEMNEMK-EGKFREKRIKRN-QSLQEIWDY
>3_chr2_571-cL1
YS-L-EDIQTKGKEVENFERNLEECITRITNTEKCLKELMELKTKA-EL-EECRSLRS-W
DQLEERVS-MEDEMKEMK-EGKFREKRIKRN-QILQEI*DY
>3_chrX_1346-cL1
YS-L-EDIETKGKEVENFEKNLEECITRITNTEKCLKELMELKTKA-EL-EECRSLRS-C
DQLKERVS-MEDEMNETK-EGKFREKRIKRN-QSLQEIWDY
>3_chr8_1182-cL1
YS-L-EDIQTKGKEVENFENNLEECITRITNTEKCLKELMELQTKA-EL-EECRSLRS-C
DQLEERVS-MEDEMNEMK-EGKFREKVIKRN-QSLQEIWDY
>3_chr8_1050-cL1
YS-L-EDIQTKGKEVENFEKNLEECITRITNTEKCLKELMELKTKA-EL-EECRSLRS-R
DQLEERVS-MEDEMNEMK-QGKFREKRIKRN-QSLQEIWDY
>3_chr1_58-cL1
YS-L-EDIQTKGKEVENFEKNLEECITRITNTEKCLKELMELKAKA-EL-EECRSLRS-C
DQLEERVS-MEDEMNEMK-EGKFREQRIKRN-QSLQEIWDY
>3_chr7_1090-cL1
YS-L-EDIQTKGKDVENFEKNLEECITRITNTDKCLKELMELKTKA-EL-DECTSLRS-C
DQLEERVS-MEDEMNEMK-EGKFREKRIKRN-QSLQEIWDY
>3_chr8_1066-cL1
YS-L-EDIQTKGKEVENFEKNLEECITRITNTEKCLKELMELKTKA-EL-EECRSLRS-C
DQLEERVS-MEDEMNEMK-EGKFREKRIKRN-QSLQEIWDY
>3_chr4_684-cL1
YS-L-EDIQTKGKEVENFEKNLEEYITRITNTEKCLKELMELKAKA-EL-EECRSLRS-C
DQLEERAS-MEDEMNEMK-EGKFREKRIKRN-QSLQEIWDY
>3_chr12_251-cL1
YS-L-EDIQTKGKEVENFEKHLEECITRITNTEKFLKELMELKTKA-EL-EECRSLRS-C
DQLEERVS-MEDEMNEMK-EGKFREKRIKRN-QSLQEIWDY
>3_chr6_969-cL1
YS-L-EDIQTKGKEVENFEKNLEECITRITNTEKCLKELMELKTKA-EL-EECRSLRS-C
DQLEEKIS-MEDEMNEMK-EGKFREKRIKRN-QSLQEIWDY
>3_chr5_883-cL1
YS-L-EDIQTKGKEVENFEKNLEECITRITNTEKCLKELMELKIKA-EL-EECRSLRS-*
DQLEEKVS-MEDEMNEMK-EEKFREKRIKRN-QSLQEIWES
>3_chr12_275-cL1
YS-L-EEIQTKGKEVENFEKSLEECITRITNTEKCLKELMELKTKA-EL-EECRSLRS-C
DQLEERVS-MEDEVNEMK-EGRFREKRTKRN-QSLQEIWDY
>3_chr14_331-cL1
YS-L-EDIQNKGKQVENFGKNLEECITRITNTEKCLKELLELKTKA-EL-EECRSLRS-C
DQLIERVS-MEDEMNEMK-DGKFREKRIKRN-QSLQEIWDY
>3_chr8_1055-cL1
YS-L-EEIQTKGKEVENFEKSLEECVTRITNTEKCLKELMELKTKA-EL-EECRSLRS-C
NQLEERVS-MEDEANEMK-EGKFREKRIKRN-QSLQEIWDY
>3_chr1_68-cL1
YS-L-EDIQTKGKEVENFEKNLEECITRITNTEKCLKELMELKTKA-EL-KECRSLRS-C
DQLEERVS-MEDEMNEMK-EGKFRXKKIKRN-QSLQEIWDD
>3_chr4_709-cL1
YS-L-EEIQTKGKEVKNFEKNLEECITRITNTEKCLKELTELKTKA-EL-EECRSLRS-G
DQLKERVS-MQDQMNEMK-EGKFREKRIKRN-QSLQEIWDY
>3_chr7_1064-cL1
YS-L-EEVQTKGKEVGDFEKNLEECITRITNTEKCLKELMELKTKA-EL-EECRSLRS-C
DQLEERVS-MEDEMNEMK-EGKFREKRIKRN-QSLQEIWDY
>3_chr8_1173-cL1
YS-L-EDIQTKGKEVENFEKNLEECITRITNTEKCLKELMELKTKA-EL-EECRSLRS-H
DQLEERVS-MEDEMNEMK-EGKFREKRIKRN-QSLQEIWDY
>3_chr15_373-cL1
YS-L-EDIQTKGKEVENFEKNLEECITRITNTEKCLKELMELKTKA-EL-EECRSLRS-R
DQLEERVS-MEDEMNEMK-EGKFREKRIKRN-QSLQEIWDY
>3_chr18_495-cL1
YS-L-EDIQTKGKEVENFEKNLEECITRITNTEKCLKELMELKTKA-EL-EECRSLRS-C
NQLEERVS-MEEAMNEMK-EGKLREKRIKRN-QSLQEIWDY
>3_chr4_777-cL1
YS-L-EDIQTKGKEVENFEKNLEECITRITNTEKCLKELMELKTKA-EL-EECRSLRS-C
DQLEERVS-MEDEMNEMK-EGKFREKRIKRN-QSLQEIWDY
>3_chr11_287-cL1
YS-L-EDIQTKGKEVENFEKNLGECITRIINTEKCLKELMELKTKA-EL-EECRRLRS-C
DQLEERVS-MEDEMYEMK-EGKFREKRIKRN-QSLQEIWDY
>3_chrX_1342-cL1
YS-L-EDIQTKGKEVENFEKNLEECITRITNTEKCLKELMELKTKA-EL-EECRSLRS-C
DQLEERVS-MEDEMNEMK-EGKFREKRIKRN-QSLQEIWDY
>3_chr7_1083-cL1
YS-L-EDIQTKGKEVENFEKNLEECITRITNTEKCLKELMELKTKA-EL-EKCRSLRS-C
DQLEERVS-MEDEMNEMK-EENFREKRIKRN-QSLQEIWDY
>3_chr3_678-cL1
YS-L-EDIQTEGKEVENFEKNLEECITRITNTEKCLKELMELKTKA-EL-EECRSLRS-C
NQLEERVS-MEDEMNEMK-EGKFREKRIKRN-QSLQEIWDY
>3_chr10_50-cL1
CS-L-EDIQTKGKEVENFEKNLD*CITRITNTEKCLKELMELKTKA-EL-EECRSLRS-C
DQLEERVS-MEDEMNEMK-EGKFREKRIKRN-QSLQEIWDY
>3_chr3_669-cL1
YS-L-EDIQTKGKEVENFEKNLEECITRITNREKCLKELMELKTKA-EL-EECRSLRS-C
NQLEERVS-MEDEMNEMK-EGKFREKRIKRN-QTLQEIWDY
>3_chr11_150-cL1
YS-L-EDIQTKGKKVENFEKNLEECITTITNTEKCLKELMELKTKA-EL-EECRSLRN-C
DQLEERVS-MEDEMNEMK-EEKFREKSIKRN-QSLQEIWDY
>3_chrX_1354-cL1
YS-L-EDIQTKGKEVENFEKNLEECITRITNTEKCLKELMELKTKA-EI-EECRSLRS-C
DQLEERVS-MEDEMNEMK-EGKFREKRIKRN-QSLQEIWDY
>3_chr1_84-cL1
YS-L-EDIQTKGKEVENFEKNLDECITRITNTEKCLKELMELKTKA-EL-EEFRSLRS-C
DQLEERVS-MEDEVNEMK-EGKFREKRIKRN-QSLQEIWDY
>3_chr4_679-cL1
DS-L-EDIETKGKEVENFEKNLEECITRITNTEKCLKELMELKTKA-EL-EECRSLRS-C
NQLEERVS-MEDEMNEMK-EGKFREKRIKRN-QSLQEIWDY
>3_chr10_142-cL1
YS-L-EDIQTKGKEVENFXKN*EECITRITNTEKCLKELMELETKP-EL-EECRSLRS-C
DQLEESVS-MEDEMNEMK-EGKFREKRIKRN-QSLQEIWDY
>3_chr5_745-cL1
YS-L-EEIQTKGKEVENFEKSLEECITRIINTEKCLKELMELKTKA-EL-EECRSLRS-C
DQLEERVS-MEDEMNEMK-EGKFREKRIRRN-QSLQEIWDY
>3_chr8_1067-cL1
YS-L-EDIQTKGKEVENFEKNLEEYITRITNTEKCLKELMELKTKA-EL-EECRSLRS-C
DQLEERVS-MEDEMNEVK-EGKFREKRIKRN-QSLQEIWDY
>3_chr12_268-cL1
YS-L-EDIQTKGKEVENFEKNLEECVTRITNTDKCLKELMKPNAKA-EL-EECRSLRS-C
NQLEKRVS-MED*MNEMK-EGKFREKRIKRN-QSLQEIWDY
>3_chr4_754-cL1
YS-L-EDIQTKGKEVENFEKNLEECITRITNTEKCLKELMELKTKA-EL-EECRSLRS-C
DQLEERVA-MEDEMNVMK-EEKFR*KRIKRN-QSLQEIWDY
>3_chr4_727-cL1
YS-L-EEIQTKGKEVENFEKSLEECITRITNREKCLKELMELKTKA-EL-EECRRLXS-C
DQLEERVS-MEDEVNEMK-EGKFREKRIKRN-QSVQ*IWDY
>3_chr4_785-cL1
YS-L-EDIQTKGKEVENFEKNLEECITRITNTEKCLKELMELKTKA-EL-EECRSLRS-S
NQLEERVS-MEDEINEMK-EGKFREKRIKRN-QSLQEIWDY
>3_chrY_1335-cL1
YS-L-EDIQTKGKEVENIEKNLEECITRIINTEKCLKELMELKTKA-EL-EECRSLRS-C
DQLEERVS-MEDEMNEMK-EGKFREKRIKRN-QSLQEIWDY
>3_chrX_1286-cL1
YS-L-EDIQTKGKEVENFEKNLEECITRITNTEKCLKELMELKTKA-EL-EECRSLRS-C
DQLEERVS-MEDEMNEMK-ERKFREKRIKRN-QSLQEIWDY
>3_chr2_540-cL1
YS-L-EEIQTKGREVENFEKSLEECITRITNTEKCLKELMELKTKV-EL-EECRSLRS-C
DQLEERVS-MEDEVNEMK-EGKLREKRIKRN-QSLQEI*DY
>3_chr1_88-cL1
YS-L-EDIQTKGKEVENFEKNLEECITRITNTEKCLKELMELKTKA-EL-EECRSLRS-C
DQLEERVS-MEDEMNEMK-EGKFREKRIKRN-QSLQEIWDY
>3_chrX_1274-cL1
YS-L-EDIQTKGKEVENFEKNLEECTTRITNREKCLKELMELKTKA-EL-EECRSLRS-C
DQLEERVS-MEDEMNEMK-EGKFREKRIKRN-RSLQEIWDY
>3_chr20_563-cL1
YS-L-EDIQTKGKEVENFEKSLEECITRITNTEKCLRELMELKTKA-EL-EECRSLRS-C
D*LEERVS-MEDEMNEMK-EGKFREKRIKRN-QSLQEIWDY
>3_chr6_900-cL1
YS-L-EEIQTKGKEVENIXKNLEELITTITNTEKDLKELMELKAKA-EL-EEC*SLRS-C
DQLEESIS-MEDX--XMK-EGKFREKRIKXN-QSLQEIGDY
>3_chr5_762-cL1
YS-L-EEIQTKGKEVENFEKNLEECITRITNTEKCLKELMDLKTKA-EL-EECRSLRS-C
DQLEERVS-MEDEMNEMK-EGKFREKRIKRN-QSLQEIWDY
>3_chr4_792-cL1
YS-L-EDIQTKGKEVENFEKNLEECITRITNTEKCLKELMELKTNA-EL-EEC*SLGS-C
DQLEERVS-IEDEMNEMK-EGKFRX--XKRN-QSLQEIWDY
>3_chrX_1278-cL1
YS-L-EDIQTKGKEVENFEKNLEECITRITTTEKCLKELMELKTNA-EL-EECRSLRS-C
DQLEERVS-MEDEMNEMK-EGKFREKRIKRN-QSLQEIWDY
>3_chrX_1279-cL1
YS-L-EDIQTKGKEVEDFEKNLEECITRITNTEKC*KELMELKTKA-EL-EQCRSLRS-C
DQLEERVS-MEDEMNEMK-EGKFREKRIKRN-QSLQEIWDS
>3_chr2_578-cL1
YS-L-EDIQTKGKEVENSEKSLEECITRITNTEKCLKELMELKTKA-EL-EECRSLRS-C
DQLEERLS-MEDEVNEMK-EGKFREKRIKRN-QSLQEIWDY
>3_chr2_593-cL1
YS-L-EDIQTKGKEGENFEKNLEECITRITNTEKCLKELMELKTKA-KL-EECRSLRS-C
DQLEERVS-MEDEMNEKK-EGKFRENRIKRN-QSLQQIWDY
>3_chr7_1086-cL1
YS-L-QDVQTKGKEVENFEKNLEECITRITNTEKCLKELMELKTKA-EL-EECRSLRS-C
DQLEERVS-MEDEMNEIK-EGKFREKRIKRN-QSLQEIWDY
>3_chr1_80-cL1
YS-L-EDIQTKGKEIENFEKNLEECITRITNTEKCLKELMELKTKA-EL-EECRSLRS-C
DQLEERVS-MEDEMNEMK-EGKFREKRMKRN-QSLQEIWDY
>3_chrX_1250-cL1
YS-P-EDIQTKGKEVENFENNLEECIIRITNTEKCLKELMELKTKA-EL-EECRSLRS-C
DQLQETVS-MEDEMNEMK-EGKFREKRIKRN-QSLQEIWDY
>3_chr6_977-cL1
YS-L-EDIQTKGKEVENFEKNLEECITRITNTEKCLKELMELKTKA-EL-EECRSLRS-C
DQLEERVS-MEDEMNEMK-EGKFREKRIKRN-QSLQEIWDY
>3_chr11_139-cL1
YS-L-EDIQTKGKDVENFEKNLEECITRITNTGMCLKELMELKSKA-EL-EECRSLRS-C
DQLEETVS-MEDEMNGMK-EGKFREKRKKRN-QSLQEIWDY
>3_chr9_1170-cL1
YS-L-EDIQTKGKEVENFEKNLEECITRITNTEKCLKELMELKTKA-EL-EECRSLRS-C
DQLEERVS-MEDEMNEMK-EGKFREKRIKRN-QSLQEIWDY
>3_chr12_235-cL1
YS-L-EDIQTKGKEVENLEKNLEECITRIXNTEKCLKELMELKTKA-EL-EECRSLRS-C
DQLEQRVS-MEDEMNEIK-EGKFREKRIKRN-QSLQEI*DY
>3_chr12_291-cL1
YS-L-EDIQIKGKEVENFEKNLEECITRITNTDKCLKELMELKTKA-EL-EECRSLRS-C
DQLEERVS-MEDEMNEMK-EGKFREKRIKRN-QSLQEIWDY
>3_chr1_77-cL1
YS-L-EDIQTKGKEVENFEKNVEECITRITNTEKCLKELMELKTKA-EL-EECRSLRS-C
DQLEERVS-MEDEMNEMK-EGKFREKRIKRN-QSLQEIWDY
>3_chr7_1089-cL1
YS-L-EDIQTKGKEVENFEKNLEECITRITNTEKC*KELMELKTKT-EL-EECRSLRS-C
NQLEERVS-MEDEMNEMK-EGKIREKRIKRN-QSLQEIWDY
>3_chr5_779-cL1
YY-L-EDIQTKGKEVENFEKNLEECITRITNTEKCLKELMELKTKA-EL-EECRSLRS-C
HQQEERVS-MEDEMNEMK-EGKFREKRIKRN-QSLQEIWDY
>3_chr1_75-cL1
YY-L-EEIQTKGKEVENFEKSLEECITRITNTEKCLKELMELKTKA-EL-EEGRSLRS-C
DQLEERVS-MEDEVNEMK-EGKFREKRIKRN-QSLQEIWNY
>3_chr16_477-cL1
YS-L-EDIQTKGKEVENFEKNLEECITRITNTEKCLKELMELKTKA-EL-EERRSLRS-C
NQLEERVS-MEDEMNEMK-EGKFREKRIKRN-QSLQEIWDY
>3_chrX_1218-cL1
YS-L-EDFQTKCKEVENFEKNLEECITRITNTEKCLKELMELKTKA-EL-EECRNLRS-C
DQLQERVS-MEDEMNKMK-EGKFREKRMKRN-QSIQEI*DY
>3_chr21_500-cL1
YS-L-KDIQTKGKEVENIEKNLEGCITRIINTEKCLKELMELKAKV-EV-EECRSLRS-Y
DQLEETVS-MEDEVDEMK-ERKFREKRIKRN-*SLQEIWDY
>3_chr2_566-cL1
YS-L-EDIQTKGKEVENFEKNLEECITRITNTEKCLKELMELKTKA-EL-EESRSLRS-C
DQLQERVT-IEDEMNEMK-EGKFREKRIKRN-QSLQEIWDY
>3_chr4_750-cL1
YS-L-EDIQTKGKEVENFEKNLEEYITRKTNTEKCLKELMELKTKA-EL-EECRSLRS-C
DQLEEMVS-MEDEMNEMK-EEKFREKRTKRN-QSLQEIWDY
>3_chr5_893-cL1
YS-L-EDIQTKGKEVENFEKNLEECITRITNTEKCLKELMELKTKA-EL-EECRSLRS-C
DQLEERVS-MEDEMNEMK-EGKFREKRIKTN-QSLQEIWDY
>3_chr5_798-cL1
*S-L-KDIQTKGKEVLNIF*KLEECITRITNMKKCLKELMELKTKA-EL-EKCRSLRS-C
N*LEERVS-MEDEMKEMK-EGKFREKRKKRN-QSLQEIWDY
>3_chr5_873-cL1
YS-L-EDIQTKGKEVENFKKNLEECITRITNTEKCLKELMELKTKA-EL-EECRSLRS-C
DQLEERVS-MEDEMNEMK-EGKFREKRIKRN-QSLQEIWDY
>3_chr2_474-cL1
YS-L-EDIQTKGKEVENFETNLEECITRITNTEKCLKELMELKTKA-EL-EECRSLRS-C
DQLEERVS-MEDEMNEMK-EGKFREKRIKRN-QSLQEIWDY
>3_chr10_184-cL1
YS-L-EDIQTKGKEVENFEKNLEECITRITNTEKCLKELMELKTKA-EL-EECRSLRS-C
DQLEERVS-MEDEMNEMK-ERKVREKRIKRN-QSLQEIWDY
>3_chr11_293-cL1
YS-L-EVIQTKGKEVENFEKNLEECITRITNTEKCLKELMELKTKA-EL-EECRSLRS-C
DQLEERVS-MEDEMNEMK-EGKFREKRIKRN-QSLQEIWDY
>3_chr19_473-cL1
YS-L-EDIQTKGKEVENFEKNLEECTTRITNTEKCLKELMELKTKA-EL-EE*RSLRS-C
DQLEERVS-MEDEMNEMK-EGKFREKRIKRN-QSLQEIWDY
>3_chrX_1333-cL1
YS-L-EEIQTKGKEVENFEKSLEECITRITNTEKCLKELM*LKTKA-EL-EECRSLRS-C
DQLEERVS-MEDEVNEMK-EGKFREKRIKRN-QSLQEIWDY
>3_chr10_177-cL1
YS-L-EDIQTKGKEVENFEKNLEECITRVTNTEKCLKELMELKTKA-EL-EECRSLRS-C
NQLEERVS-MEDEMNEMK-X-KFREKRIKRN-HSLQEIWDY
>3_chr10_188-cL1
YS-L-EDIQTKGKEVENFEKNLEECITRXTNTEKCLKELMELKTKA-EI-EECRSLRS-C
DQLEEGVS-MEDEMNEMK-EGKFREKRIKRN-QSLQEIWDY
>3_chr2_482-cL1
YS-L-EDIQTKGKEVDNFEKNLEEYITRITNTEKCLKELMELKTKA-EL-EEC*SLRS-C
DQLEERVS-MEDEMNEMK-EGKFREKRIKRN-QSRQEIWDY
>3_chr12_265-cL1
YS-L-EDIQTKGKKVENFEKNLEECITRITNTEKCL*ELLELKTKA-EL-EECRSPRS-C
DQLEERVS-MEDKMNEMK-EGTFREKRIKRN-QSLQEIWDY
>3_chr6_950-cL1
YS-L-EDIKTKGKEVENFEKNLEECITRITNTEK*LKELLELKTKA-EL-EECRSLRS-C
DELEERVS-MEDEMNEMK-EGKFREKRKKGN-QSLQEIWDY
>3_chr6_938-cL1
YS-L-EDIQTKGKAVENFEKNLEECITRITNTEKCLKELMELKTKA-EL-EECRSLRS-C
NQLEERVS-KEDEMNEMK-EGKFREKRIKRN-QSLQEIWDY
>3_chr4_769-cL1
YS-L-EEIQTKGKEVENFEKNLEECITRITNTEKCLKELMELKTKA-EL-EECRSLRS-C
DQLEERVS-MEDEVNEMK-EXKFREKRIKRN-QSLQEIWDY
>3_chrY_1311-cL1
YS-L-EDIQTEGKEVENFEKNLEECITRITNTEKCLKELMELKTKA-EL-EECRSLRS-C
DQLEERVS-MEDEANEMK-EGKFGEKRIKRN-QSLQEIWDY
>3_chrX_1264-cL1
YS-L-EDMQTKGKEVENFEKNLEECITRITNTEKCLKELMELKAKA-EL-EECRSFRS-C
DQLEERVS-MEDEMNEMK-EGKFREKRIKRN-QSLQEIWDY
>3_chr20_577-cL1
YS-L-EDIQTKGKEVENFEKNLEECITRITNTEKCLKELMELKTKA-EL-EECRSLRS-C
DQLEERVS-MEDEMNEMK-EGKFRDKRIKRN-QSLQETWDY
>3_chrX_1133-cL1
YS-L-EDIQTKGKEVENFEKNLEECITRITNTEKCLKKLTELKAKA-EL-EECRSLRS-C
DQLDERLS-MEDEMNEME-EXKFREKRIKRN-QSLQEIWDY
>3_chr3_687-cL1
YS-L-EEIQTKGKEVENFEKNLEECITRITNTEKCLKELMELKTKA-EL-EECRSLRS-C
NQLEERVS-MEDEMNEMK-EGKFREKRIKRN-QSLQEIWDY
>3_chr12_300-cL1
YS-L-EDIQTKGKEVENFEKNLEECMTRITNTEKCLKELMELKTKV-EL-EECRSLRS-C
DQLEERVS-MEDEMNEMK-EGKFREKRIKRN-QSLQEIWDY
>3_chr11_148-cL1
YS-L-EDIQTKGKEVENFEKNLEECITRITNTEKCLKELMELKTKA-EL-EECRSLRS-C
NQLVERIS-MEDEMNEMK-EGKFREKRIKRN-*SLEEIWDY
>3_chr8_1176-cL1
YS-L-EDIQTKGKEVENFEKNLEECITRITNTDKCLKELMELKTKA-EL-EECRSLRS-C
DQLEERVS-MEDEMNEMK-EGKFREKRIKRN-QSLQEIWNY
>3_chr1_74-cL1
YS-L-EDIQTKGKEVENFEKNLEECVARITNTEKCLKELMELKTKA-EL-EECRSLRS-C
DQVEERVS-MEDEINEMK-EGKFREKRIKRN-QSLQEIWDY
>3_chr21_550-cL1
YS-L-EDIQTKGKEVQNFEKNLEECITRITNTEKCLKELMELKTKA-EL-EECRSLRS-C
NQLEERVS-MEDEMNEMK-EGKFREKRIKRN-QSLQEIWNY
>3_chr12_286-cL1
YS-L-EDIQTKGKEVENFEENLEECITRITNTEKCLKELMELKTKA-DL-EERRSLRS-C
DQLEDRVS-MEDEMNEMK-EGKFREKRIKRN-QSLQEIWDY
>3_chr12_285-cL1
YS-L-EDIQTKGKEVENLEENLEECITRITNTEKCLKELMELKTKA-DL-EECRSLRS-C
DQLEERVS-MEDEMNEMK-EGKFREKRIKRN-QSLQEIWDY
>3_chr4_774-cL1
YS-L-XDIQTKGKEVENFEKNLEECLTRITNTEKCLKELMELKTKA-EL-EECRRLRS-C
DQLEERVS-MEDEMNEMK-EGTFREKRIKRN-QSLQEIWDY
>3_chr5_859-cL1
YS-L-EDIQTKGKEVENFEKNLEECITRITNREKCLKELMELKTKA-EL-EECRSLGS-C
DQLEERVS-MEDEMNEMK-EGKFREQRIKRN-QSLQEIRDY
>3_chr1_56-cL1
YS-L-EDIQTKGKEVENFEKNLEECITRITNTEKCLKELMELKTKA-KL-EECRSLRS-C
DQLEERVS-LEDEMNEMK-EGKFREKRIKRN-HSLQEXWDY
>3_chr6_991-cL1
YS-L-EDIQTKGKEVENFEKNLEECITRITNTEKCLKELMELKTKA-EL-EECRNLRS-C
DQLEERVS-VDDEMNEMK-EGKFREKRIKRN-QSLQEIWDY
>3_chrX_1222-cL1
YS-L-EDIQTKGNEVENFEKNLEECITRITNAEKCLKELMELKTKA-EL-EECRSLRS-C
DQLEERVS-MEDEMNEMK-EGKFREKRIKRK-QTLQEIWDY
>3_chr5_861-cL1
YS-L-EDIQTKGKEVENFEKNLEECITRINNTEKCLKELMELKTKA-EL-EECRSLRS-C
DQLEERVS-MEDEMNEMK-EGKFREKRIKRN-QGLQEIWDY
>3_chr2_573-cL1
YS-L-EDIQTKGKEVENFEKTLEECITRIINTEKCLKELMELKTKA-EL-EECRSLRS-C
DQLEERIS-MEDEVNEMK-EGKFRK*RIKRN-QSLQEIWDY
>3_chr16_491-cL1
YS-L-EDIQTKGKEVENFEKNLEECITRITNTEKCLKELMELKTKA-EL-EECRSLRS-C
DQLEERVS-MEDEMNEMK-EGKSREKTIKRN-QSLQEIWDY
>3_chr5_868-cL1
YS-I-EDIQTKGKEVENFEKNLEECITRITNTEKCLKELMELKTKA-EL-EDCRSLRS-C
NQLEERVS-MEDEMSEMK-EGKFREKRIKRN-QSLQEIWDY
>3_chr18_454-cL1
YS-L-EDIQTKGKEVENFEKNLEECITRITNTEKYLKELMELKTKA-EL-EECRSLRS-C
D*LEERVS-MEDEMNEMK-EGKFREKRIKRN-QSLQEIWDY
>3_chr5_884-cL1
YS-L-EEIQTKGKEVENFGKNLEECITRITNTEKCLKELMELKTKA-KL-EECRSLRS-C
DQLEERVS-MEDEMNEMK-EGKFREKRIKRN-QSLQEIWDY
>3_chr8_1060-cL1
YS-L-EDIQTKGKEVX--XKNLEECITRITNTEKCLKELMELKTKA-EL-EECRSLRS-C
DQLEERVS-MEDEMNEMK-EGKFREKRIQRN-QSLQEIWDY
>3_chr1_83-cL1
YS-L-EDIQTKGKEVENFEKNLEECITRITNTEKCLKELMELKTKA-EL-EECRSLRS-C
NQLEERVS-MENEMNEMK-EGKFREKRIKRN-QSLQEIWNY
>3_chr8_1034-cL1
YS-L-EDIQTKGKEVENFEKNLKECITRITNTEKCLKELMELKTKA-EL-EECKSLRS-C
DQLEERVS-MEDEMNEMK-EGKFREKRIKRN-QSLQEIWDY
>3_chr7_979-cL1
YS-L-EDIQTKGKEVENFEKILEECITRITNTEKCLKELMDLKTKA-EL-EECRSLRS-C
DQLEERVS-MEDEMNEMK-EGKFREKRIKRN-QSLQEIWDY
>3_chr7_1059-cL1
YS-L-ENTQTKGKEVENFEKNLEECITRITNTEKCLKELMELKTKA-EL-EECRSLRS-C
DKLEERVS-MEDEMNEMK-EGKFREKGIKRN-QSLQEIWDH
>3_chr9_1183-cL1
YS-L-EDIQTKGKEVENFEKNLEECITRVTNTEKCLKELMERKTKX-EL-EECRSLRS-C
DQLEERVX-MEDEMNEMK-EGKFREKRIKRN-QSLQEIWDY
>3_chr12_228-cL1
YS-L-EDIQTKGKEVENFEKNLEECITGITNTEKCLEELMELKTKA-EL-EECRRLRS-C
DQLEERVS-MEDEMNEMK-EGKFRXKRIKRN-QSLQEIWDY
>3_chrX_1357-cL1
YS-L-EDIQTKGKEVENFEKNLEECITRKTNTEKCLKELMELKTKA-EL-EECRSLRS-C
DQLEERVS-MEDEMNEMK-EGKFREKRIKRN-QSLQEIWDY
>3_chr10_165-cL1
YT-L-EDIQTKGKEVENFEKNLEECITRITNTEKC*KELMELKTKA-EL-EECRSLRS-C
DQLEETVS-MEDEMNEMK-EGKFREKRIKRN-QSLQETWDY
>3_chr9_1172-cL1
YS-L-EDIQTKGKEVENFEKNLEECITRITNTEKCLKELMELKTKA-EL-EECRSLRS-C
DQLEERVS-MEDEMNEMK-EGKFREKRIKRN-QSLQEIWDY
>3_chr1_66-cL1
YY-L-EDIQTKGKEVENFEKNLEECITRITNTEKCLKELMELKTKA-EL-EECRSLRS-S
NQLEERVS-MEDEMNEMK-EGKLREKRIKRN-QSLQEIWDY
>3_chr9_1177-cL1
YS-L-EDIQTKGKEVENFEKNLEECITRITNTEKCLKELMELKTKA-EL-EECRSLRS-C
DQLEERVS-MEDEMNEMK-EGKYREKRIKRN-QSLQEIWDY
>3_chr7_992-cL1
YS-L-VDIQTKGKEVENFEKNLEECITRITNTEKCLKELMELKTKA-EL-EECRSLRS-C
DQLEERVS-MEDEINEMK-EGKFREKRIKRN-QSLQEIWDY
>3_chr13_396-cL1
YS-L-EDIQTKGKEVENFEKNLEECITRITNTEKCLKKLMELKTKA-EL-EECRSLRS-C
DQLEERVS-MEDEMNEMK-EGKFREKRIKRN-QSLQEIWDY
>3_chr3_672-cL1
YS-L-EDIQTKGKEVENFEKNLEECITRITNTEKCLKELMELKTKA-EL-EECRSLRS-C
DQLEERVS-MEDEMNEMK-EGKFREKRIKRN-QSLQEIWDC
>3_chr14_394-cL1
YS-L-EDIQTKGKEVENFEKNLEECITRITNTEKCLKELMELKTKA-EL-EECRSLRS-C
DQLEERVS-MEDEMNEMK-EGKFREKRMKRN-QSLQEIWDY
>3_chr2_484-cL1
YS-L-EDIQTKGKEVENFEKNLEECITRITNTEKCLQELMELKTKA-EL-EECRSLRS-C
NQLEERVS-MEDEMNEMK-EGKFREKRIKRN-QSLQEIWDY
>3_chr7_1092-cL1
YS-L-EDIQTKGKEVENFEKNLEECRIRITNTEKCLKELMELKTKA-EL-EECRSLRS-C
DQLEERVS-MEDEMNEMK-EGKFREKRIKRN-QSLQEIWDY
>3_chr10_191-cL1
YS-L-EDIQTKGKEVENFEKNLEECITRITNTEKCLKELMELKTKA-EL-EECRSLRS-C
DQLEERVS-MEDEMNEMT-EGKFREKRIKRN-QSLQEIWDY
>3_chr11_244-cL1
YS-L-EDIQTKGKEVENFEKHLEECITRKTNTEKCLKELMELKAKA-EL-EECRSLRS-C
DQLQERVS-MEDEMNEMK-EGKFREKRIKRN-QSLQEIWHY
>3_chr10_63-cL1
YS-I-EDIQTKGKEVENSEKNLEECITRITNTEKCLKELMELKTKA-EL-EECRSLRS-C
EQLEERVS-MEDEMNEMK-ERKFREKRIKRN-QSLQEIWDY
>3_chr4_768-cL1
YS-L-EDIQTKGKEIENFEKNLEECITRITKTEKSLTELMELKTKA-EL-EECRSLRS-C
DQLEERVS-MEDEMNEMK-EGKFREKRIKRN-QSLQEIWDY
>3_chr11_113-cL1
YS-L-EDIQTKGKEVENFEKNLE*CITRITNTQKCLKELVELKTKA-EL-EECRSLRS-C
DQLEERVS-MEDEMNEMK-EGKFREKRIKRN-QSLREIWDY
>3_chr3_650-cL1
YS-L-EDIQTKGKEVENFEKNLEEGITRITNTEKCLKELMGLKTKA-EL-EECRSLRN-C
DQLEERVS-MEDEMNEMK-EGKFREKRIKRN-QSLQEIWDY
>3_chr2_569-cL1
YS-L-EDIQTKGKEVENSEKNSEECISRITNTEKCLKELMELKTKA-EL-EECRSLRS-C
NQLEERES-MEDEVNEMK-EGKFREKRIKRN-QSLQEIWDY
>3_chr6_990-cL1
YS-L-EDIQTKGKEVENFEKNLEECVTRIINTEKCLKELIELKTKA-EL-EECRSLRS-C
DELEERVS-MEDEMNEMK-EGKFREKTIKRN-QSLQEI*DY
>3_chrX_1230-cL1
YS-L-EEIKTKGKEVENFEKNLEECVTRITNTEKCLKELMELKXKA-EL-EECRSLRS-C
DQLEERVS-MEDEMNEMK-EGKFREKRIKRN-QSLQEIWDY
>3_chr8_1171-cL1
YS-L-EDIQTKGKEVENFEKNLEECITRITNTEKCLKELMELKTKA-EL-EECRSLRS-C
DQLEERVS-MENEMNEMK-EGKFREKRIKRN-QSLQEIWDY
>3_chr6_985-cL1
YS-L-EDIQTKGKEVENFEKNLEECITRITNTEKCLKELMELKSKA-DL-EECRSLRS-C
DQLEERVS-MENEMKEMK-DGKFREKRIKRN-KSLQEIWDY
>3_chr2_486-cL1
YS-L-EDIQTKGKEVENFEKNLEECITRITNTEKCLKELMELKTKA-EL-EECRSLRS-C
DQLEERVS-MEDEMNEMK-EGKFREKRIKRN-QSLQEIWDH
>3_cn_50%_cc_rst_CG_1-cL1
YS-L-EEIQTKGKEVENFEKNLEECITRITNTEKCLKELMELKTKA-EL-EECRSLRS-C
DQLEERVS-MEDEMNEMK-EGKFREKRIKRN-QSLQEIWDY
>3_chr1_69-cL1
YS-L-EEIQTKGKEVENFEKNLEECITRITNTEKCLKELMELKTKA-EL-EECRSLRR-C
DQLEERVA-MEDEVNEMK-EGKFREKRIKRN-QSLQEIWGY
>3_chr11_194-cL1
YS-L-EDIQTKGKEVENFEKNLEECITRITNTEKCLKELMELKTKA-EL-EECRSLRS-C
DQLEERVS-MEDEMNEMK-EGKFREKRIKRH-QSLQEIWDY
>3_chr19_416-cL1
YS-L-EEIQTKGKEVENFDKNLEECTTRITNTEKCLKELMELKTKA-EL-EECGSLRS-C
D*LEVRVS-MEDEVNEMK-EGKFREKRIKRN-QSLQEIWDY
>3_chr12_294-cL1
YS-L-EDIQTKGKEVENFEKNLEECITRITNTEKCLKELMELKTKA-EL-EECRSLRS-C
SQLEERVS-MEDEMNEIK-EGKFREKRIKRN-QSLQEMWDY
>3_chr3_654-cL1
YS-L-EEIQTKGKEVENLEKNLEECITRITNTEKCLKELMELKTTA-EL-EECRSLRS-C
DQLEERVS-MEDEMNEMK-EGKFREKRIKRN-QSLQEIWDY
>3_chr5_742-cL1
YS-L-EDIQTKGKEVENFEKNLEECITRIINTEKCLKELMELKTKA-EL-EEGRSLRS-C
DQLEERVS-ME---DEMK-EGKFREKRIKRN-QNLQEIWDY
>3_chr13_384-cL1
YS-P-EDIQTKGKEVENFEKNLEKCRTRITNIEKSLKELMELKTKA-EL-EECKSLRS-C
DQLEERVS-MEDEMNEMK-EGKFREKRIKRN-QSLQEIWDY
>3_chrY_1312-cL1
YS-L-KDIQTKGKEVENFEKNSEECTTRITNTEKCLKELMELKTKA-EL-EECRSLRS-C
DQLEERVS-MEDEMNEKK-EGKFREKRIERN-QSLQEIWDY
>3_chr15_321-cL1
YS-L-EDIQTKGKEVENFEKNLEECITRITNTEKCLKELMELKTKA-EL-EECRSLRS-C
DQLEERVS-MEDEVNEMK-EGKFREKRIKRN-QSLQEIWDY
>3_chr9_1161-cL1
YS-L-EDIQTKGKEVENFEKNLE*CITRITNTEKCLKELMELKTKV-EL-EECRSLRS-C
DQLEERVS-MEDEMNEMK-EGKFREKRIKRN-QSLQEIWDY
>3_chrX_1292-cL1
YS-L-EDIQTKGKEVENFEKNLEECITRITNTEKCLKELMELKTKA-EL-EECRSLRS-C
DQLEERVS-MEDEMNEMK-EGKFREKRIKRN-QSLQEIWDY
>3_chr12_261-cL1
YS-L-EDIQTKGKEVESFEKNLEEYITRITNTEKCLKELMELKTKA-EL-EECRSLRS-C
DQLEERVS-MEDEMNEMK-EGKFREKRIKRN-QSLQEIWDY
>3_chr11_198-cL1
YS-L-EDIQTKGKEVENFEENLEECITRITNTEKCLKELTELKTKA-EL-EECRSLRS-C
DQLEERVS-MEDEMNEMK-EGKFREKRIKRN-QSLQEIWDY
>3_chr6_967-cL1
YS-L-EDIQTKGKEVENFEKNLEE*ITRITNTEKCLKELMELKTKA-EL-EECRSLRS-C
DQLEERVS-MEDEMNEMK-EGKFREKGIKRN-QSLQEIWDY
>3_chr11_189-cL1
YS-L-EDIQTKGKEVENFEKNLEECITRITNTEKCLKELMELKTKA-EL-EECRSLRS-C
DQLEERVS-MEDEMNEMK-EGKFREKRIKRN-QSLQEIWDY
>3_chr5_786-cL1
YS-L-EDIQTKGKEVENFEKNLEECITRITNTEKCLKELMELKTKA-EL-EECRSLRS-C
DKLEERVS-MEDEMNEMK-EGKYREKRIKRN-QNLQEIWDY
>3_chr5_852-cL1
YP-L-EDIQTKGKEVENFEKSLEECITRITNTEKCLKEPMELKTKA-EL-EECRSLRS-C
NQLEERVS-MEDEMNEMK-EGKFREKRIKRN-QSLQEIWEY
>3_chr6_947-cL1
YS-L-EDIQTKGKEVENFEKNLEECITRITNTEKCLKELMEMKTKA-EL-EECRSLRS-C
NQL*ERVS-MEDEMNEMK-EGKFREKRIKRN-QSLQEIWDC
>3_chr5_879-cL1
YS-L-EDIQTKGKEVENFEKNLEECITRITNTEKCLKELM*LKTKA-EL-EECRSLRS-C
NQLEEGVS-MEDQMNEMK-EGKFREKRIKRN-QSLQEIWDY
>3_chr5_770-cL1
YS-L-EDIQTKGKEVESYEKNLEECITRITNTEKCLKELMELKTKA-EL-EECRSLRS-C
DQLEERVS-MEDEVNEMK-EGKFRXKRIKRN-QSLQEIWDY
>3_chr6_953-cL1
YS-L-EDIQTKGKEVENFEKNLEERITRITNTEKCLKELIELKIKA-EL-EECRSLRS-C
DQLEERVS-MEDEMNEMK-EGKFREKRIKRN-QRLQEIWDY
>3_chr8_1143-cL1
YS-L-EDIRTKGKEVQNFEKNLEECITRITNTEKCLKELMELKTKA-EL-EECRSLRS-C
DQLEERIS-MEDEVNEMK-EGKF*EKRIKRN-QSLQEIWDY
>3_chrX_1341-cL1
YS-L-EDIQTKGKEVENFEKNLEECITRIINTEKCLKELMELKTKA-EL-EECRSLRS-C
NQLEESVS-MEDEMNEMK-EGKFREKRIKRN-QSLQEIWDY
>3_chr8_1137-cL1
YS-L-EDIQTKGKEVENFEKNLXEYITRITNRDKCLKELMELKTKA-EL-KECRGLRS-C
NQLEERVS-MEDEMNEMK-EGKFREKRIKRN-QSLQEIWDY
>3_chr17_490-cL1
YS-L-EDMQTKGKEVENFEKNLEESITRITNTEKCLKELIELKTKA-EL-EECRSLRS-R
DQLEERVS-MEDEMNEMK-EGKFREKRIKRN-QNLQEIWDY
>3_chr7_988-cL1
YS-L-EDIQTKGKEVENFEKNLEECITRITNTEKCLKELMELKTKA-EL-EECRSLRS-C
DQLEERVS-MEDEMNEMK-EGKFREKRIKRN-QSLQEIWDY
>3_chr5_837-cL1
YS-L-EDIQTKGKEVENFEKNLEERITRITNREKCLKELMELKTKA-EL-EECRSLRS-C
DQLEERVS-MEDEMNAMK-EGTFREKRIKRN-QSLQEIWDY
>3_chr9_1164-cL1
YS-L-EDIQTKGKEVENFEKNLEECITRITNTEKCLKELMELKTKA-EL-EECRSLRS-C
DQLEERVS-MEDEMNEMK-EGKFREKRIKRN-QSLQEIWDY
>3_chr15_468-cL1
YS-L-EDIQTNGKEVENFEKNLEECITRITNTEKCLKELMELKTKA-EL-EECRSLRS-C
DQLEERVS-MEDEMNEMK-EGKFREKRIKRN-QSLQEICDY
>3_chr11_157-cL1
YS-L-EDIQTKGKEVENFEKNLEECITRITNTEKCLKELMELKSKA-EL-EECRSLRS-C
DQLEERVS-TEHEMNEMK-EGKFREKRIKRN-QSLQEIWDY
>3_chr4_732-cL1
YS-L-EDIQTKRKEVENFEKNLEECITRITNTEKCLKELMELKTKA-EL-EECRSLRS-C
DQLEERVS-MEDEMNEMK-EGKFREKRIKRN-QSLQEIWDY
>3_chr1_100-cL1
YS-L-EDIQTKGKGVENFEKNLEECITRITNTEKCLKELMELKTKA-EL-EECRSLRS-C
DQLEERVS-MEDEMNEMK-EGKFREKRIKRN-QSLQEIWDY
>3_chr2_544-cL1
YS-L-EETQTKGKEVKNFEKSVEECKTRITNTEKFLKELMELKTKA-EL-EECRSLRS-C
NQLEERVS-MEDEVNEMK-EGKFREKRIKRN-QSLQEIWDY
>3_chr10_130-cL1
*S-L-EEIQTKGKEVENFEKSLEECITRITNTEKCLKELMELKAKA-EL-EECRSLRS-C
DQLEERVL-MEDEVNEMK-EGKFREKRIKRN-QSLQEIWDY
>3_chr1_47-cL1
YS-L-EEIQTKGKEVENFEKNLEECITRITNTEKCLKELMELKTKA-EL-EECRSLRS-C
NQLEERVS-MEDEMNEMK-EGKFREKRIKRN-QSLQEIWNY
>3_chr5_869-cL1
YS-L-EDIQTKGKEVENFEKSLEECITRITNTEKCLKELMELKTKA-EL-KERRSLRC-C
NQLEERLS-MEDEVNEMK-EGKFREKRIKRN-QSLQEIWDY
>3_chr14_362-cL1
YS-P-EDIQTKDKEVENFEKNLEECITRITNTEKCLKELMELKTKA-EL-EECRSLRS-C
NQLEERVS-MEEEMNEMK-EGKLREKSIKRK-QXIQEIWDY
>3_chr7_1085-cL1
YS-L-EDIQTKGKEVENFEKNLEECITRITNTEKCLKELMELKTKA-EL-EECRRLRS-C
DQLEERVS-MEDEMNEMK-EGKFREKRIKRN-QSLQELRDY
>3_chr9_1168-cL1
YS-L-EDIQTKGKEVENFEKNLEECITRITNTEKCLKELMELKTKA-EL-EECRSLRS-C
DQLEERVS-MEDEMNEMK-EGKFREKRIKRN-QSLQEIWDY
>3_chr1_85-cL1
YS-L-EDIQTKGKEVENFEKNLEECITRITNTEKCLKELMELKTKA-EL-EECRSLRS-C
DQLEERVL-MEGEMNEMK-EGKFREKRIKRN-QNLQEIRDY
>3_chr15_366-cL1
YS-L-EDIQTKGKEVENFEKNLEECITRITNTEKCLKELMELKTKA-EL-EECRSLRS-C
DQLEERVS-MEDEMNEMK-EGKFREKRIKRN-QSLQEIWDY
>3_chr8_1045-cL1
YS-L-EEIQTKGKEVENYEKSLEECITRITNTENCLKELMEPKTKA-EL-KECRSLRS-C
YQLVERVS-MEDEVNEMK-EGKFREKRIKRN-QSLQEIWDY
>3_chr7_1048-cL1
YS-L-EDIQTKGKEVENFEKDLEECITRITNTEKCLKELMELKTKA-EL-EECRSLRS-C
DQLEERVS-MEDEMNEMK-EGKFREKRIKRN-QSLQEIWDY
>3_chr10_156-cL1
YS-L-EDIQTKGKEVENFEKDLEECITRITNTEKCLKERMELKTKA-EL-EECRSLRS-C
DQLEERVS-MEDEMNEMK-EGKFREKRIKRN-QSF*EIWHY
>3_chr13_380-cL1
YS-L-EDIQTKGKEVENFEKNLEECITRITNTEKCLKELMELKTKA-EL-EEYRSLSS-C
DQLEERVS-MEDEMNEMK-EGKFREKRIKRN-QSLQEIWDY
>3_chr6_986-cL1
CS-L-EDIQTKGKEVENFEKNLEECITRITNTEKCLKELMELKSKA-EL-EECRSLRS-C
DQLEERVS-MEDEMNEMK-EGKFREKRIKRN-KSLQEIWDY
>3_chr14_363-cL1
YS-L-EDIQTKGKEVENFEKNLDGCITRITNTEKCLKELVELKTKA-EL-EECRSLRS-C
DQLEERVS-MEDEMNEMN-EGKFREKRIKRN-QSLQEIWDY
>3_chr8_1069-cL1
YS-L-EDIQTKGKEVENFEKNLEECITRITNTEKCLKELMELKTKA-EL-EECRSLRS-C
DQLEERVS-MEDEMNEMK-EGKFREKRIKRN-QSLQEIWDY
>3_chr4_772-cL1
YS-L-EDIQTKGKEVENFEKNLEGCITRITNAEKCLKELMELKAKA-EL-EECRSLRS-C
NQLEERVS-MEDEMNEMK-EGKFREKRIKRN-QSLQEIWDY
>3_chrX_1331-cL1
YS-L-EDIQTKGKEV*NFEKNLDEWITRITNTEKCLKELMELKTKA-EL-EECRSLKS-C
DQLEERVS-MEDEMNEMK-EGKFREKRIKRN-QRLQEIWDY
>3_chr9_1163-cL1
YS-L-EDIQTKGKEVENFEKDLEECITRITNTEKCLKELMELKTKA-EL-EECRSLRS-C
DQLEERVS-MEDEMNEMK-EGKFREERIKRN-QSLQEIWDY
>3_chr15_418-cL1
YS-L-EDIQTKDKEVENFEKNLEECITRITNTEKCLKELIELKTKA-EL-EECRSLRS-C
HQLEERVS-MEDEMNEMK-EGKFREKRXXRN-QSLQEIWDY
>3_chr15_372-cL1
YS-L-EDIQTKGKEVENFEKNLEECITRVTNTDKCLKELMELKTKA-EL-EECRSLRS-C
DQLEERVS-MEDEMNEMK-EGKFREKRIKRN-QSLQEIWDY
>3_chr5_876-cL1
YS-L-EDTQTKGKELENFEKNLDECITRITNTEKCLKELMELKTKA-EL-EECRSLRS-R
DQLEERVS-MEDEMNEMK-EGKFREKRIKRN-QSLQEIWDY
>3_chr10_72-cL1
YS-L-EDIQTKGKEVENFEKNLEECITRITNTEKCLKELMELKTKA-ER-EKCRSLRS-C
DQLEERVS-MEDEMNEMK-EGKFREKRIKRN-RSLQEI*D*
>3_chr12_273-cL1
YS-L-EDIQTKGKEVENCEKNLEECITRITNTEKCLKELMELITKA-EL-EECRSLRS-C
DQLEERVS-MEDEVNETK-EGKFREK*IKRN-QSLQEIWDY
>3_chr14_361-cL1
YS-L-EEIQTKGKEVENLXKSLEEYITRITITEKFLKELMELKAKA-EL-EECRSLRS-C
DQLEERVS-MEDEVNEMK-EGKFREKRIKRN-QSLQEIWDY
>3_chr2_483-cL1
YS-L-EDIQTKGKEVENFEKKLEECITRITNTEKCLKELMELKPKA-EL-EECRSLRS-C
DQLEERVS-MEDEMNEMK-KGKFREKRIKRN-QSLQEIWDY
>3_chrX_1205-cL1
YS-L-EDIQTKGK*VENLEKNSEECITRITNIGKCLKELMELNTKA-EL-EECRSLRS-C
DQLEERVL-MEDEMNEIK-EGKFREKRIKRN-QSLQEIWDY
>3_chr7_1070-cL1
YS-L-EDIQTKGKEVENFEKNLEECITRIINTEKCLKELMELKTKA-EL-EECRSLRS-C
DQLEERVS-IEDEMNEMK-EGKFREKTIKRK-QSLQEIWNY
>3_chr11_187-cL1
YS-L-EEIQTKGKEVENCEKSLEECITRITNTEKCLKELMELKTKA-EL-EECRSLRS-R
DQLEERVS-MEDEVNEMK-EGKFREKRIKRN-QTLQEIWDY
>3_chr15_369-cL1
YS-L-EDIQTKGKEVENFEKNLEECITRITNTEKCLKELMELKTKA-EL-EECRSLRS-C
DQLEERVS-MEDEMNEMK-EGKFREKRIKRN-QSLQEIWDY
>3_chr17_472-cL1
YS-L-EDIQTKGKEVENFEKNLEECITRLTNTEKCLKELMELKTKA-EL-EECRSLRS-C
DQLEERVS-ME---DEMK-EGKFREKRIKRN-QSLQEIWDY
>3_chr13_379-cL1
YS-L-EDIQTKGKEVENFEKNLEECITRITNTEKCLKELMELKTKA-EL-EECRSLRS-C
DQLEERVS-MEDEMNEMK-EGKFREKRIKRN-QSLQEIWDY
>3_chr6_970-cL1
YS-L-EDIQTKGKEVENFEKNLEECITRITNTEKCLKELMELKTKA-DL-EECRSLRS-C
DQLEERVS-MEDEKNEMK-EGKFREKRIKRN-QSLQEI*DY
>3_chrX_1258-cL1
YS-L-EEIQTKGKEVENFENNLEECITRITNIEKCLKELMELKTKA-EL-EECRSLRS-C
DQMEERVS-TEDEMNEMK-EGKFREKRIKRN-QSLQEM*DY
>3_chr11_196-cL1
YS-L-EDIQTKGKEVENFEKNLEECITRITNTEKCLKELMELKTKA-EL-EECRSLRS-C
DQLEESVS-MEDEMNEMK-EGKFREKRIKRN-QSLQEIWDY
>3_chr6_934-cL1
YS-L-EEIQTKGKEVENFEKSLEECITRITNTEKCLKELMELKTKA-EL-EECRSLRS-C
DQLEERVS-MEDEVNEMK-EGKFREKRIKRN-QSLQEIWDY
>3_chrX_1251-cL1
YS-L-EDIQTKGKEVENFEKNLEECITRITNTEKCLKELMELKTKA-EL-EECRSLRS-C
DQLEERVS-MEDEMNEMK-ERKFREKRIKRN-QSLQEIWDY
>3_chr4_763-cL1
YS-L-EDIQTKGKEVENFEKNLEECITRITNTEKCLKELMELKTKA-EL-KECRGLRS-C
HQLXERVS-MEDEMNEMK-EGKFREKRIKRN-QSLQEIWDY
>3_chr6_987-cL1
YS-L-EDIQTKGKEVENFEKTLEECITRITNTEKCLKELMELKTKA-EL-EECRSLRS-S
DQLEERVS-MEDEMNEMK-EGKFREKRIKRN-QSLQEIWDY
>3_chr11_176-cL1
YS-L-EDVQTKGKEVENFEKNLEECITRITNTEKCLKDLMELKAKA-EL-EECRSLRS-C
DQLEERVS-MEDEMNEMK-EGKFREIRIKRN-QSLQEIWDY
>3_chr15_365-cL1
YS-L-KDIKIKGKQVENFEKNLEECITRITNTEK*LKELMELKTKA-EL-EECRSLRS-C
DQLEERVS-MEDEMNDMK-ERKFREKRVKRN-QSLQEIWDY
>3_chr3_649-cL1
YS-L-EDIQTKGKEVENFEKNLEECITRLTNTEKCLKELMELKTKA-EL-EECRSLRS-C
DQLEERVT-MEDEMNEMK-EGKFREKRIKRK-QSIQEIWDY
>3_chr2_464-cL1
YS-L-EDIQTKGKEVENFEKNLEECITRITNTEKCLKELMELKTKA-EL-EECRRLRS-C
DQLEDRVS-MEDEMNEMK-EGKCREKRIKRN-QSLQEIWDY
>3_chr9_1122-cL1
YS-L-EDIQTKGK*VENFEKSLEECITRITNTEKCLKELMELKTKT-EL-EECRSLRS-C
DQVEERVS-MEDEVNEMK-EGKVREKRIKRN-QSLQEIWDY
>3_chr7_1043-cL1
YS-L-EDIQTKGREVENXEKNLEECITRITNTEKCLKEMMELKTKA-EL-EECRSLRS-C
DQLEERVS-MEDEMNEMK-EGKFREKRIKRN-QSLQEIWDY
>3_chr1_70-cL1
YP-L-EETQTKGKEVENFEKSLE*CITRITNTEKWLKELMELKTKA-EL-EECRSPRS-C
DQLEERVS-MEDEVNEMK-EGKFREKRIKRN-QTLQEIWDY
>3_chr11_179-cL1
YS-L-EDIRTKGKEVENFEKNLEECITRIINTEKCLKELMELKTKA-EL-EECRSLRS-C
DQLEERVS-MEDEMNEMK-EGKFREKRIKRN-QSLQEIWDY
>3_chr14_395-cL1
YS-L-EDIQTKGKEVENFEKNLEECITRITNTEKCLKELMELKTKA-EL-EECRSLRS-C
DQLEERVS-MEDEX--XK-EGKFREKRIKRN-QSLQEIWDY
>3_chr9_1146-cL1
YS-L-EDIQTKGKEVENFEKSLEECITRITNTEKCLKELMELKTKA-EL-EECRSLRS-C
DQWEERVS-MEDEVNEMK-EGKFREKRIKRN-QSLQEIWDY
>3_chr11_145-cL1
YS-L-EEIQTKGKDVENFEENLEECITRITNTEKCLKELMELKTKA-EL-EECRSFSR-F
DQLEERVS-MEDEMNEMK-EGKFREKRIKRN-QSLQEIWDY
>3_chr3_666-cL1
YS-L-EDIQTKGKEIENFEKNLEECITKITNTEKCLKELMELKTKA-EL-EECRSLRS-C
DPLEERVS-MEDEMNEMK-EGKFREKRIKRN-QSLQEIWDY
>3_chr14_360-cL1
YS-L-EDIQTKGKEVENFEKNLEECITRITNTEKCLKELMELKTKA-EL-EECRSLRS-C
DQLEER*S-MEDEMNEMK-EGKFREKRIKRK-QSLQEIRDY
>3_chr9_1192-cL1
YS-L-EDIQTKGKEVENFEKNLEECITRITNTEKCLKELMELKTKA-EL-EECRSLRS-C
YQLEERVS-MEDEMNEMK-EGKFREKRIKRN-QSLQEIWDY
>3_chr6_984-cL1
YS-L-EDIQTKGKEVENFEKNLEECITRITNTEKCLKELMELKTKA-EL-EECRNLRS-C
DQLEERVS-MEDEMNEMK-EGKFREKRTKRN-QSLQEIWDY
>3_chr2_590-cL1
CS-L-EDIQTKGKEVENFEKNLEECINRITNTEKCLKELMELKTKA-EL-EECRSLRS-C
DQLEERVS-MEDEMNEMK-EGKFREKRIKRN-QSLQEIWDY
>3_chr3_555-cL1
YS-L-EDIQTKGKEVENFEKNLEECITRITNTEKCLKELMELKTKA-EL-KE*RSLRS-C
DQLEERVS-MEEEMNEMK-EGKFREKRIKRN-QSLQEIWDY
>3_chr6_qbl_hap2_968-cL1
YS-L-EDIQTKGKEVENFEKNLEE*ITRITNREKCLKELMELKTKA-EL-EECRSLRS-C
DQLEERVS-MEDEMNEMK-EGKFREKGIKRN-QSLQEIWDY
>3_chrX_1277-cL1
YS-L-EDIQNKGKEVENFEKNLEECITRITNTEKCLKELMELKTKA-EL-EECRSLRS-C
DQLEERVS-MEDEMNEIK-EGKFREKRIKRN-QSLQEIWDY
>3_chr9_1115-cL1
YS-L-EEIQTKGKEVENFEKNLNECITRITNTEKCLKELMELKTKA-EL-EECRSLRS-C
DQLEERVS-MEDEMNEMK-EGKFREKRIKRN-QSLQEIWDY
>3_chr2_561-cL1
YS-L-EDMQTKGKEVENCEKNLEEFITRITNTEKCLKELMELKTKA-EL-EECRSLRS-C
NQLEERVS-MEDEMNEMK-EGKVREKRIKRN-QSLQEIWDY
>3_chr13_371-cL1
YS-L-EDIQTKGKEVENFEKNLEECITRITNTEKCLKELMELKTKA-EL-EECGRLRS-C
DQLEERVS-MEDEMNEMK-EEKFREKRIKRN-QSLQEIWDY
>3_chr14_391-cL1
YS-L-EDIQTKGKEVENFEKNLEECITRITKTGKCLKELMELKTKA-EL-EECRSLRS-C
NQLEERVS-MEDERNEMK-EGKFREKRIKRN-QSLQEIWDY
>3_chr16_481-cL1
YS-L-EDIQTKGKEVENFEKNLEECITRITNTEKCLKELMELKTKA-EL-EECRSLRS-Y
DQLEERVS-MEDEMNEMK-EGKFRERRIKRN-QILQEIWDY
>3_chr5_805-cL1
YS-L-EDIQTKGKEVENFEKNLEERITRITNREKCLKELMELKAKA-EL-EECRSLRS-C
DQLEERV*-MEDEMNEMK-EGKFREKGIKRN-QSLQEIWDH
>3_chr3_675-cL1
YS-L-EDIQTKGKEVENFEKNLEECITRITNTEKCLKELVELKTKA-EL-EECRSLRS-C
DQLEERVS-MEDEMNEMK-EGKFREKRMKRN-QSLQEIWDY
>3_chr11_249-cL1
YS-L-EDIQTKGKEVENFEKNLEECITRITNTEKCLKELMELKTKA-EL-EECRSLRS-C
DQLEERVS-MEDEMNEMK-EGKFRQKRIKRN-QSLQEIWDY
>cLs1.3_50%cns
YS-L-EDIQTKGKEVENFEKNLEECITRITNTEKCLKELMELKTKA-EL-EECRSLRS-C
DQLEERVS-MEDEMNEMK-EGKFREKRIKRN-QSLQEIWDY
