# Supplementary material for: Cryptic genetic variation enhances primate L1 retrotransposon survival by enlarging the functional coiled coil sequence space of ORF1p
Source: PLoS Genet. 2020 Aug 14;16(8):e1008991. doi: 10.1371/journal.pgen.1008991 (PMC7449397; doi:10.1371/journal.pgen.1008991)
Supplement: S1 Data — (ZIP) [file pgen.1008991.s012.zip › Supplementary_Data_PG/orf1_coiled_coil/l1pa3/cls123L.3.fst]

>l1pa3_50_cc_CG_1
YS-L-EEIQTKGKEVENFEKNLEECITRITNTEKCLKELMELKTKA-EL-EECRSLRS-C-QLEERVS-MEDEMNEMK-EGKFREKRIKRN-QSLQEIWDY
>3_chr3_691-cL1
YS-L-ENIQTKGKEVENFEKNLEECITRITNTEKCLKELMELKTKA-EL-EECRSLRS-CDQLEERVS-MEDEMNEMK-EGKSREKRIKRN-QSLQEIWDY
>3_chr9_1178-cL1
YS-L-EDIQTKGKEVENFEKNLEECITRITNTEKCLKELMELKTKA-EL-EECRSLRS-CDQLEEKVS-MEDEMNEMK-EGKFREKRXKXN-QSLQEIWDY
>3_chr12_222-cL1
YS-L-EDIQTKGKEVENFEKNLEECITRITNTEKCLKELMELKTKA-EL-EECRSLRS-CDQLEERIS-VEDEMNEMK-EGKFREKRIKRN-QSLQEIWDY
>3_chrX_1343-cL1
YS-L-EDIQTKGKEVENFEKNLEECITTITNTEKCLKELMELKTKA-EL-EECRSLRS-CNQLEERVS-MEDEMNEMK-EGKFREKRIKRN-QSLQEIWDY
>3_chr5_892-cL1
YS-L-EDIQTKGKEVENFEKNLEECITRVTNTEKCLKELMELKTKA-EL-EECRSLRS-CDQLEERVS-MEDEMSEMK-EGKFREKRIKRN-QSLQEIWDY
>3_chr8_1188-cL1
YS-L-EDVQTKGKEVENFEKNLEECITRITNTEKCLKELMELKTKA-EL-EECRSLRS-CNQLEERVS-MEDEMNEMK-EGKFREKRIKRN-QSLQEIWDY
>3_chr9_1167-cL1
YS-L-EDIQTKGKEVENFEKNFEECITRITNTEKCLKELMELKTKA-EL-EECRSLRS-CDQLEERVS-MEDEMNEMK-EGKFREKRIKRN-QSLQEIWDY
>3_chr13_382-cL1
YS-L-EDIQTKGKEVENFEKNLEECITRITNTEKCLKELLELKTKA-EL-EECRSLRS-CDQLEERVS-MEDEMNEMK-EGKFREKRIKRN-QSLQEIWDY
>3_chr3_581-cL1
YS-L-EDIQTKGKEVENLEKNLEECITRITNTEKCLKELMELKTKA-EL-EECRSLRS-CNQLEERVL-MEDEVNEMK-EGKFREKRIKRN-QSLQEIGDY
>3_chr10_170-cL1
YS-L-KEIQTKGKEVENFEKNLEEYITRITNTEKCLNDLMEPKTKA-EL-EECRSLRS-CDQLEERVS-MEDEMNEMK-EGKFREKRIIRN-QSLQEIWDY
>3_chr11_192-cL1
YS-L-EDIQTKGKEVENFXKNLEECITRITNTEKCLKELMELKTKA-EL-EECRSLRS-CDKLEERVS-MEDEMNEMK-EGKFREKRIKRN-QSLQEIWDY
>3_chr5_851-cL1
YS-L-EDIQTKGKEVENFEKNLEECITRITNTEKCLKELMELKTKA-EL-EECRSLRS-CDQLEERVS-IEDEMNEMK-EGKFREKRIKRN-QSFQEIWDY
>3_chrX_1268-cL1
YS-L-EDIQNKGKEVENFEKNLEECITRITNTEKCLKELMELKTKA-EL-EERRSLRS-CDQLEERVS-MEDEVNEMK-EGKFREKRXKXN-QSLQEIWDY
>3_chr3_688-cL1
YS-L-EDIQTKGKEVENFEKNLEECITRITNTEKCLKELMELKTKA-EL-EECRSLRS-CDQLEERVS-MEDEMNEMK-EAKFREKRIKRN-QSLQEIWDY
>3_chrX_1289-cL1
YS-L-EDIQTKGKEVENFQKNLEEYITRITNTEKCLKELMELKTKA-EL-EECRSLRS-CDQLEERVS-MEDEMNEMK-EGKFRQKRIKRN-QSLQEMWDY
>3_chr10_178-cL1
YT-L-EDIQTKGKEVENFEKNLEECITRITNTEKCLKELMELKTKA-EL-EECRSLRS-CDQLEERVS-MEDEMNEMK-EGKFRERRIKRN-QSLQEIWDY
>3_chr16_469-cL1
YS-L-EEIQTKGKEVENFEKSLEEYITRITNTEKCLKELMELKTKA-EL-EECRSLRS-CDQLEERVS-MEDEVNEMK-EGKFRX--XKRS-QSLQEIWDY
>3_chrX_1275-cL1
YS-L-EDIQTKGKEAENFEKNLEECITRITNTEKCLKELMELKAKA-EL-EECRSLRS-CNQLEERVS-MEDEMNEMK-EGKFREKRIKRN-QSLQEIWDY
>3_chr5_821-cL1
YS-Q-EEIQTKGKEVENFXKKLEECITRITNTEKCLKELMELKTKA-EL-EECRSLRS-CDELEEAVS-MEHEMNEMK-EVKFREKRIKRN-QSLQEIWDY
>3_chrX_1269-cL1
YS-L-EEIQX-GKEVENFEKSLEECITRITNTEKCLKELMELKAKA-EL-EECRSLRS-CDQLEERVT-MEDEVNEMK-EGKFREKRIKRN-QSLQEIWDY
>3_chr5_871-cL1
YY-L-EDIQTKGKEVENFEKNLEECITRITNTEKCLKELMELKTKA-EL-EECRSLRS-CDQLEERVS-MEDEMNEMK-EGKFREKRIKRN-QSLQEIWDY
>3_chr5_880-cL1
YS-L-EDIQTKGKEVENFEKNLEECITRITNTEKCLKELMELKTKA-EL-EECRSLRS-CDQLEERVS-MEDEMNEMK-EGKFREKRIKRN-QSLQEIWDY
>3_chr8_1044-cL1
YS-L-EDIQTKGKEVENFEKKLEECITRITNTEKCLKELMELKAKA-EL-EECRSLRS-CDQLEERVS-MEDEMNEMK-EGKFREKRIKRN-QTLQEIWDY
>3_chr14_386-cL1
YS-L-EDIQTKGK*VENFEKKLEECITRIANIEKCLKELMELKTKA-EL-EECRSLRS-CDQLEERVS-MEDEMNEMK-EGKFREKRIKRN-QSLQEIWDY
>3_chr2_595-cL1
YS-L-EDIQTKGKEVENFEKNLEEYITRITNTEKCLKELMELKTKA-EL-EECRSLRS-CDQLEERVS-MEDEMNEMK-EGKFREKRIKRN-QSLQEIWDY
>3_chr5_841-cL1
YA-V-EDIQTKGKEVENFEKN*EECITRITNTEKCLKELMELKTKA-EL-EECRSLRS-CNQLEEKVS-MEDEMNEMK-EGKFREKRIKRN-QTLQEIWDY
>3_chr3_667-cL1
YS-L-EDIQTKGKEVENFEKNLEECITRITNTEKCLKELMELKTKA-EL-EECRSLRS-CDQLEERVS-MEDEMNEMK-EGKIREKRIKRN-QSLQEIWDY
>3_chr14_392-cL1
YS-L-EDIQTKGKEVENF*KTLEECITRITNTEKCLKELMELKTKA-EL-EECRSLRS-CDQLEERVS-MEDEMNEMK-EGKFREKRIKRN-QSLQEIWDY
>3_chr1_73-cL1
YS-L-EDIQTKGKEVENFEKSLEECITRITNTEKCLKELMELKTKA-EL-EECRSLRS-CDQLEERVS-MEDEMNEMK-EGKVREKRIKRN-QSLQEIWDY
>3_chr7_1057-cL1
YS-L-EDIQTKGKEVENFEKNLDECISRITNTEKCLKELMELKTKA-EL-EECRSLRS-CDQLEERVS-MEDEMNEMK-EGKFREKRIKRN-QSLQEIWDY
>3_chrY_1303-cL1
HS-L-EDIQIKGK*VENFXKKLEECITRITNTEKCLKELMKLKTKA-EL-EEFRGLRN-YDQWEERVS-MEDEMNEMM-EGKFREKRIKRH-QSLQEIWDY
>3_chr22_549-cL1
YS-L-EEIQIKGKEVENFQKSLEERITRITNTEKCLKELLELKTKA-EL-EECRSLRS-CNQLEERVS-MEDEVNEMK-EGKFREKRIKRN-QNLQEIWDY
>3_chr16_405-cL1
YS-L-EDIQTKGKEVENFEKNLEEYITRITNTQKCLKELMELKTKA-EL-EECRSLRS-CDQLEERXS-MEDEMNEMK-EGKFREKRIKRN-QSLQEIWDY
>3_chr4_776-cL1
YS-L-EDIQTKGKEVENFEKNLEECITRITNTEKCLKELMELKTKA-EL-EECRSLRS-CDQLEERVS-MEDEMNEMK-EGKFREKRIKRN-QSLQEIWDY
>3_chr2_494-cL1
YS-L-EDIQTKGKEVENFXKNLEEYITRITNTEKCLKELMELKTKA-EL-EECRSLRS-CDQLEERVS-MEDEMNEMK-EGKFREKRIKRN-QSLQEIWDY
>3_chr19_random_402-cL1
YS-L-GDIQTKGKEVENFEKNLEECITRITNTERCLKELMQLKTKA-EL-EECRSLRS-CHQLEQKVS-MEEEMNEMK-EGKFREKRIKRN-QSLQEIWDY
>3_chr9_1186-cL1
YS-L-EDIQTKGKEVENFEKNLEECITRITNIEKCLKELMELKTKA-EL-EECRSLRS-CNQLEERVS-MENEMNEMK-EGKFREKRIKSN-QSLQEIWDY
>3_chr2_479-cL1
YS-L-KDIQTKGKEVENFEKNLEECKTRITNTEKCLKELMELKTKA-EL-EECRSLRS-CNQLEERVS-MEDEMNEMK-EGKFREKRIKRN-QSLQEIWDY
>3_chr2_465-cL1
YS-L-EEIQTKGKEVENFQKNLEESIT*ITNTEKCLKDLMELKTKA-EL-EECRSLXX-CDQLEERAS-MEDEMNEMK-EGKFRETRIKRN-QSLQEIWDY
>3_chrX_1358-cL1
YS-L-EDIQTKGKEVENFEKNLEECITRITNTEKCLKELMELKTKA-EL-EECRSLRS-CDQLEERVS-MEDEMNEMK-EGKFREKRIKRN-QSLQEIWDY
>3_chr2_539-cL1
YS-L-EDIQTKGKEVENFEKNLAECITRITNTEKCLKELMEVESKA-EL-EECRSLRS-CDQPEERVS-MEDEMNEMK-EGNFREKRIKRN-QSLQEIWDY
>3_chr1_45-cL1
YS-L-EDIQTKGKEAENXEKNLEECITRIIDTEKCLKEVMELKTKA-EL-EECRSLRS-CNQLEERVS-TEDEMNEMK-EGKFREKRIKRN-QSLQEIWDY
>3_chrX_1323-cL1
YS-L-EDIQNKGKEVENSEKSLEECITRITKTEECLKELMELKTKA-EL-EECRCLRS-CDQLEETVS-MEDEMN*MK-EGKFREKRIKRN-QSLQEISDY
>3_chr6_980-cL1
YS-L-EDIQTKGKEVENFEKNLEECITRITNTEKCLKELMELKTKA-EL-EECRSLRS-CDQLEERVS-IEDEMNEMK-EGKFREKRIKRN-QSLQEIWDY
>3_chr3_693-cL1
YS-L-EDTQTKGKEVENFEKNLEEGITRITNTEKCLKELMELKTKA-EQ-EECRSLRS-CDQLEERVS-MEDEMNEMK-EGKFREKRIKRN-QSLQEIWDY
>3_chr16_445-cL1
YS-L-EEIQTKGKEVENFXKNLEECITRITNTEKCLKMLMELKTKP-EL-EECRSLRS-CNQLEERVS-MEDEMNEMK-EGKFREKRIKRN-QSLQEIWDY
>3_chr7_1091-cL1
YS-L-EDIQTKGKEVENFEKN*EECITRITNTEKCLKELMELKTKA-EL-EECRSLRS-CDQLEERVS-MEDEMNEMK-EGKFREKRIKRN-QSLQEIWDY
>3_chr6_846-cL1
YS-L-EDIQTKGKEVENFEKSLEECIIRITNTEKCLKELMELKTKA-EL-EECRSLRS-CDQLEDRVS-MEDEVNEMK-EGKFREKRIKRN-QSLQEIWDY
>3_chr7_1079-cL1
YS-L-EDIQTKGKEVENFEKNLEECITRITNTEKCLKELMELKTKA-EL-EECRSLRS-CDQLEERVS-MEDEMNERK-EGKFREKRIKRN-QSLQEIWDY
>3_chr4_766-cL1
YS-L-EDIQTKGKEVENFEKNLEECITRVTNTEKCLKELMELKTKA-EL-EECRSLRS-CDQLEERVS-MEDEMNETK-EGKFGEKRIKRN-*SLQEIWDY
>3_chr6_982-cL1
YS-L-EDIQTKGKEVENFEKNLEECITRITNTEKCLKELMELKTKA-EL-EECRSLRS-CDQLEERVS-MEDEMNEMK-EGKFREKRIKRN-QSLQEIWDY
>3_chr6_909-cL1
YS-L-EDIQTEGKEVENFEKNLEECITRITNTEKCLKDLMKLKTKA-EL-EECRSLRS-CDQLEERVS-MEDEMNEMK-EGKFREKRIKRN-QSLQEIWDY
>3_chr10_183-cL1
YS-L-EDIQTKGKEVENFEKNLEECITRITNTEKCLKELMELKTKA-EL-EECRRLRS-CDQLEERVS-MQDEMNEMK-EGKFREKRIKRN-QSLQEIWDY
>3_chr9_1191-cL1
YS-L-EDIQIKGKEVENFEKNLEECITRITNTEKCLKELMELKTKA-EL-EECRSLRS-CDQLEESVS-MEDEMNEMK-EGKFRXKRIKRN-QSLQEILHY
>3_chr5_874-cL1
YS-L-EDIQTKGKEVENFEKNLEECITRIINTEKCLKELMELKTKA-EL-EECRSLRS-CNQLEEKVS-MEDEMNEMK-EGKFREKRIKRN-QSLQEIWDY
>3_chr7_1046-cL1
YS-L-EDIQTQGKEVENFEKNLEECITRITNTEKCLKELMELKTKA-EL-EECRSLRS-CDQLEERVS-MEDEMNEMK-EGKFREKRIKRN-QSLQEIWDY
>3_chr1_53-cL1
YS-L-EDIQTKGKEVENFEKNLEECITRITITEKCLKELMELKTKA-EL-EECRSLRS-CNQLEERVS-MEDEMNEMK-EGKFREKRIKRN-QSLQEIWDY
>3_chr1_49-cL1
YS-L-EDIQTKGKEVENFEKHLEECIIRITNTEKCLKELMELKTKA-EL-EECRSLRS-CDHLEERVS-MEDEMNEMK-EGKIREKRIKRN-QSLQEIWDY
>3_chr8_1065-cL1
YS-L-EDIQIKGKEVENIEKHLEECITRITNTEKCLKELMELKTKA-EL-EECRSLKS-CNQLEERVS-MEDEMNEMK-EGKFREKRIKRN-QSLQEIWDY
>3_chr18_476-cL1
YS-L-EDIQTKGKEVENFEKNLEECITRITNTEKCLKELMELKTKA-EL-EECRRLRS-CDQLEERVS-MQDEMNEMK-EGKFREKRIKRN-QSLQEIWDY
>3_chr1_81-cL1
YS-L-EDIQTKGKEVENFEKNLEECITRITNTEKCLKELMGLKTKA-EL-EECRSLRS-CNQLEERVS-MEDEMNEMK-EGKFRENRMKRN-QRLQEICDY
>3_chrY_1320-cL1
YS-L-EDIQTKGKEVENFEENFEECITRITNTEKCLKELMELKTKA-EL-EECRSLRS-CDQLEERVS-MEDX--XMK-EAKFREKRIKRN-QSLQEIWDY
>3_chr9_1187-cL1
YS-L-EDIQTKGKELENFEKNLEECITRITNTEKCLKKLMELKTKA-EL-EECRSLRS-CDQLEERVS-MEDEMNEMK-EGKFREKRIKRN-QSLQEIWNY
>3_chr6_955-cL1
YS-L-EDIQTKGKEVENFEKNLEECVTRITNTEKCLKELMELKNKA-EL-EECRSLRS-CDQLEERVS-MKDEMNEMK-EGKFREKRIKRN-QSLQEIWDY
>3_chrX_1282-cL1
YS-L-EDIQTKGKEVENFEKNLEECITRITNTEKCLKELMELKTKA-EL-EEFRSLRS-CNQLKERVS-MEDEMNEMK-EGKFREKRIKRN-QSLQEIWDY
>3_chr6_942-cL1
YS-L-EDIQTKGKEVENFEKNLEEFVTRITNTEKCLKDLMELKTKA-ER-EECRSLRS-GKQLEERVS-MEDEMNEMK-EGKFREKRIKRN-QSLQEIWDY
>3_chr10_161-cL1
YS-L-EDIQTKGKEVENFEKNLEECITTRTNTEKCLKELMELKTKA-EL-EECRSLRS-CDQLEERVS-MEDEMNEMK-EGKFRQKRIKRN-QSLQEIWDY
>3_chrX_1291-cL1
YS-L-EDIQTKGKEVESFEKNLEECITRITNTEKCLKELMELKTKA-EL-EECRSLRS-CDQLEERVS-MEDEMNEMK-EGKFREQRIKRN-QSLQEIWDY
>3_chr2_546-cL1
YS-L-EGIQTKGKEVENFEKNLEECITRITNAEKHLKDLMELKTKA-EL-EECRSLRG-CDQLEERVS-MEDEMNEMK-EGKFRDKRIKRN-QSLQEIWDY
>3_chr8_1154-cL1
YS-L-EDIQTKGKEVENFEKNLEECITRITNTEKCLKELMELKSKA-EL-EEGRSLRS-CDQLEERVS-MEDETNEMK-EGKFREKRIKRN-QSLQEIWDY
>3_chrY_1322-cL1
YS-L-EDIQTKGKEVENXEKNLEECITRITNTEKYLKELMKLKTEA-EL-EECRSLRS-CDQMEERVS-MEDETNEMK-EGKFREKRIKRN-QSLQEIWDY
>3_chr6_959-cL1
CS-L-KDIQTKGKEVENFEKNLEECITRITNTEKSLKELMELKTKA-EL-EECRSLRS-CDQLEERVS-MEDEMNEMK-EGKFREKRIKRN-QSLQEIWDY
>3_chr7_1076-cL1
YS-L-EDIQTKGKEVENFAKNLEECITRITNTEKCLKELMELKTKA-EL-EECRSLRS-CDQLEERVS-MEDEX--XK-EGKFREKRIKRN-QSLQEIWDY
>3_chr20_560-cL1
YS-L-EDIQTKGKEVENFEKNLEECITRITNTEKCLKELMELKTXA-EL-EECRSLRS-CDQLEERVS-MEGEMNEMK-EGKFREKRIKRN-*SLQEIWDY
>3_chr1_97-cL1
YS-L-EDIQTKGKEVENFEKNLEECITRITNTEKCLKELMELKTKA-EL-EECRSLRS-CDQLEERVS-MEDEMNEMK-EGKFREKRIKRN-QRLQEIWDY
>3_chrX_1345-cL1
YS-L-EDIQTKDKEVENIEKNLEECITRITNIEKCLKELMELKTKA-EL-EECRSLRS-CDQLEERVS-MEDEMNEMK-EGKFREKRIKRN-QSLQEMWDY
>3_chr12_257-cL1
YS-L-EDIQTKGKEVENFEKNLEECITRITNTEKCLKELMELKTKA-EL-EQCRSPRS-CGQLEERVS-MEDEMNEMK-EGKFTEKRIKRN-QSLQEIWDY
>3_chr14_383-cL1
YS-L-EDIQTKGKEVENFEKNLEECITRITNTEKCLKELMELKTKA-EL-EECQSLRS-CNQLEESVS-MEDEMNEMK-EGKFTEKRIKRN-QGLQEIWDY
>3_chrX_1208-cL1
YS-L-EEIQTKGKEDENFEKSLEECIARITNTEKCLKELMELKTKA-EL-EECRSLRS-CDQWEERLS-MEDEMNEMK-EGKFREKRIKRN-QSLQEIWDY
>3_chr1_86-cL1
YS-L-EDIQTKGKEVENFEKNLEECITRITNTEKCLKELMELKTKA-EL-EEYRSLRS-CDQLEERVS-MEDEMNEMK-EGKFREKRIKRN-QSLQDIWDY
>3_chr3_564-cL1
YS-L-EDIHTKGKEVENFEKNLEECITRITNTEKCLKELMELKTKA-EL-EECRSLRS-CDQMEERVS-MEDEMNEMK-EGKFREKRIKRN-QSLQEIWDY
>3_chr2_565-cL1
YS-L-EDIQTKGKEVENFEKNLEECITRITDTEKCLKELMELKTKA-EL-EECRSLRS-CDQLEERVS-MEDEMNEMK-EGKFREKRIKRN-QSLQEIWDY
>3_chr15_355-cL1
YS-L-EDIQTKGKEVENFEKSLEECITRITNTEKCLKELMELKTKA-EL-EECRSLRR-CDQLEERVS-MEDEMNEMK-EGKFREKRIKRN-QSLQEIWDY
>3_chr10_172-cL1
YS-L-EDIQTKGKEVXNLEKNLDECITRITNTEKCLKELMELKTKA-EL-EECRSLRS-CNQLEERVS-MEDEMNEMK-EGKFREKRIKRN-QSLQEIWDY
>3_chr14_356-cL1
YS-L-EDIQIKGKEVENFEKSLEECITRITNTEKCLKELMELKTKA-ER-KECRSLRS-CNQLEERVS-MEDEMNEMK-EGKFREKRIKRN-QSLQEIWDY
>3_chr15_376-cL1
YS-L-EDIQTKGKEVENFEKNLEECITTITNTEKCLKELMELKAKA-EL-EECRSLRS-CNQLEERVS-MEDEMNEMK-EGKFREKRIKRN-QSLQEIWDY
>3_chr4_773-cL1
YS-L-EEIQTKGKQVENFEKNLEECITRKTNTEKCLKELMELKTKA-EL-EECRSLRS-CDQLEERVS-MEDEMNEMK-EGKFREKRIKRN-QSLQEIWDY
>3_chr2_588-cL1
YS-L-EDIQTKGKEVENFEKNLEECITRITNTEKCLKELRELKTKA-EL-EECRSLRS-CDQLEERVS-MEEEMNEMK-EGKFREKRIKRN-QSLQEIWDY
>3_chr8_1056-cL1
YS-L-EDSQTKGKEVENFEKNLEECITRITNTEKCLKELMELKAKA-EL-EECRSLRS-HDQLEERVS-MEDEVNEMK-EGKFREKRIKRN-QSLQEIWDY
>3_chr13_374-cL1
YS-L-EDIQTKGKEVENFEKNLEECITRITNTEKCLKELMEMKTKA-EL-EECRSLRS-*DQLEERVS-MEDEINEVK-EGKFREKRIKRN-QSLQEIWDY
>3_chr11_174-cL1
YP-L-EGIQTKSKEVENFEKNLEECITRIINAEKCLKELMELETKA-EL-EECRSLRS-CDQLEERVS-MEDEMNEMK-EGKFGEKRIKRN-QSLQEIWDY
>3_chr12_292-cL1
YS-L-EDIQTKGKEVENFEKNLEECITRITNTEKCLKELMELKTKA-EL-EECRSLRS-CDQLEETVS-MEDEMNEMK-EGKCREKRIKRN-QSLQEIWDY
>3_chr3_610-cL1
YS-L-EEIQTKGKEADNFEKNLEDCLTRITNTEKCLTELMELKTKA-EL-EECRSLRS-CDQLEERVS-MEDEMNEMK-EGEFREKRIKRN-QSLQEIWDY
>3_chr3_661-cL1
YS-L-EDIQTTGKEAENFAKNLEECITRITNTEKCLKELMELKTKA-EL-EECRSLRG-CDQLEERVS-MEDEMNETK-EGKFREKRIKRN-QTLQEVWDY
>3_chr6_925-cL1
YS-L-EEIQTKGKEHENFEKTLEECITRITNTEKCLKELMELKTKA-EL-EECRSLRS-CDQLEERLS-MEDEMNEMK-EGKFREKRIKRN-QSLQEIWDY
>3_chr6_917-cL1
YS-L-EEIQTKGKEVENFEKSLEECITGITNTEKCLKELMELKTKA-EL-EECRSLRS-CDQLEERVS-MEDEVNEMK-EGKFREKRIKRN-QSLQEIWDY
>3_chr4_791-cL1
YS-L-EDIQTKGKEVEKFEKNLEECITRITNTEK*LKELMELKTKA-EL-EECRSLRS-CNQLEERVS-MED-XNEMK-EGKFREKRIKRN-QNLQEIWDY
>3_chr3_626-cL1
YY-L-EDIQIKGKEVENFEKKLEECITRITNTEKCLKELMELKTKA-EL-EECRSLRS-CDQLEERVS-MEDEMNEMK-EGKFREKRIKRN-QSLQEIWDY
>3_chr6_983-cL1
YS-L-EDIQTKGKEVENFEKNLEECITRITNTEKCLKELMELKTKA-EL-EECRSLRS-C---EERVS-MEDEMNEMK-EGKFREKRIKRN-QSLQEIWDY
>3_chrX_1270-cL1
YS-L-EDIQTKGKEVENFEKNLEECITRIINTKKCLKELMELKTKA-EL-EECRSLRS-CDQLEERVS-MEDEMNEMN-EGKFREKTIKRN-QSLQEIWDY
>3_chr18_492-cL1
YS-L-EDIQTKGKEVENFEKNLEECITRITNTEKCLKELMELKTKA-EL-EECRSLRS-CDQLEERVS-MEDEMNEMK-EGKFREKRIKRN-QSLQEIWDY
>3_chr12_281-cL1
YS-L-EDIQTKGKEVENFEKNLEECLTRITNTEKCLKELMELKTKA-EL-EECRSLWS-SDQLEERVS-MEDEMNEMK-EGKFREKRIKRN-QSLQEIWDY
>3_chr17_485-cL1
YS-L-EDIQTKGKEVENFEKNLEECITRITNTEKCLKELMELKTKA-EL-EECRSLRS-CDQLEERVS-MEDEMNEMK-EGKFREKRIKRN-QSLQEIWDY
>3_chr8_1036-cL1
YS-L-EDIQTKGKEVENFEKKLEECITRITNTEKCLKELMELKTKA-EL-EECRSLRS-CNQLEERVS-MEDEMNEMK-EGKFREKRIKRN-QSLQEIWDY
>3_chrX_1347-cL1
YS-L-DDIQTKDKEVENFEKNLEECITRITNTEKCLKELMELKTKA-EL-EECRSLRS-CDQLEERVS-MEDEMNEMK-EGKFREKRIKRN-QSLQEIWDY
>3_chr10_101-cL1
YS-L-EDTQTKGKEVENFEKNLEECITRITNTEKCLKELMELKTKA-EL-EECRSLRS-CDQLEERVS-MEDEMNEMK-EGKFREKRIKRN-QSLQEIWDY
>3_chr11_258-cL1
YS-L-EDIQTKGKQVENFEKNLEECITRITNTQKCLKELMELKIKA-EL-EECRSLRS-CDQLEERVS-MEDEINEMK-EGKFREKRIK-X-QSLQEIWDY
>3_chrY_1348-cL1
YS-L-DDIQTKDKEVENFEKNLEECITRVTNTEKCLXELMELKTKA-EL-EEYRSLRS-CDQLE*RVS-MEDEMNEMK-EGKFREKRIKRN-QSLQEIWDY
>3_chr22_589-cL1
YS-L-EDIQTKGKEVENFEKNLEECITRIINTEKCLKELMELKTKS-EL-EECXSLRS-CDQLEERVS-MEDETNEMK-EGKFRENRIKRN-QSLQEIWDY
>3_chr4_743-cL1
YS-L-EDIQTKGKEVENFEKNLEECITRITNTEKCLKELMELKAKA-EL-EECRSLMS-GDQLEERVS-MEDEMNEMK-EGKFREKRIKRN-QSLQEIWDY
>3_chr9_1166-cL1
YS-L-EDIQTKGKEVENFGKNFEECITRITNTEKCLKELMELKTKA-EL-EECRSLRS-CDQLEERVS-MEDEMNEMK-EGKFREKRIKRN-QSLQEIWDY
>3_chr2_553-cL1
YS-L-EDIQTKGKEVENFEKNLEECIIRITNTEKCLKELKDLKTKA-EL-EECRSLRS-CDQLEERVS-MEDEMNEMK-EGKFREKRIKRN-QSLQEIWDY
>3_chr3_692-cL1
YS-L-EDIQTKGKEVENFEKNLEECITRITNTEKCLKELMELKTKA-EL-EECRSLRS-CDQLEERVS-MEDEMNEMK-EGKSREKRIKRN-QSLQEIWDY
>3_chr1_22-cL1
YS-L-EDVQTKGKEVENFEKNLEECITRITNTEKCLNELMELKNKA-EL-EECRSLRS-CDQLEERVS-MEDEMNEMK-EGKFREKRMKRN-QSLQEVWDY
>3_chr13_385-cL1
YS-L-EDIQTKGKEVENFEKNLEECITRITNTEKCLKELMELKTKA-EL-EECRSLRS-CDQLEERVS-MEDEMNEMK-EGKFREKRIKRN-QSLQEIWDY
>3_chrX_1280-cL1
YS-L-EDTQTKGKEVENFEKHLEECITRLTKTEKCLKELMELKTKP-EL-EECRSLRS-CDQLEERVS-MEDEMNEMK-EGKFREKRIKRN-QSLQEIWDY
>3_chr5_855-cL1
YS-L-EDIQTKGKEVENFEKNLEQCITRITNTEKCLKELMELKTKA-EL-EECRSLRS-CNQLEERVS-MEDEMNEMK-EGKFREKRIKRN-QSLQEIWDY
>3_chr5_889-cL1
YS-L-EDIQTKGKEVENFEKNLEECITRITNTEKCLKELMELKTKA-EL-EECRSLRS-CNQLEERVS-MEDEMNEMK-EGKFREKRIKRN-QSLQEIWDY
>3_chr3_567-cL1
YS-L-EDIQTKVKEVENFEKNLEECITRITNTEKCLKELMELKTKA-EL-EECRSLRS-CDQLEERLS-VEDEMNEMK-EGKFREKRIKRN-QSLQEIWDY
>3_chrX_1206-cL1
YS-L-EDIQTKGKEVENFEKSLEECITRITNTEKCLKELMELKTKA-EL-KECRRLRS-CNQLEERVS-MEDEVNEMK-EVKFREKRIKRN-QSLQEIWDY
>3_chr6_945-cL1
YS-L-EDIQTKGKEIENFGKNLEECITRITNTEKCLKELMELKTKA-EL-GECRSLRS-CDQLEERVS-MEDEMNEMK-EGKFREKRIKRN-QSLQEIWDY
>3_chr22_random_559-cL1
YS-L-EDIQTKGKEVENFEKNFEECITRITNTEKCLKELMELKTKA-EL-EECRSLRS-CDQLEERVS-MEDEMNEMK-EGKFREKRIKRN-QSLQEIRDY
>3_chr7_952-cL1
YS-L-EDIQTKGKAVENFEKKLEECITRVTNTEKCLKELMELKIKA-EL-EECRGLRS-CDQLEERVS-MEDEMNEMK-EGKFREKRIKRN-QSLQEIWDY
>3_chr10_76-cL1
YS-L-EDIKTKGKEVENFEKNFRECITRIINTEKCLKELMELKIKA-EL-EECRSLRS-CDQLEERVS-MEDEINEMK-EGKFREKRIKRN-QSLQEIWDY
>3_chr8_1081-cL1
YS-L-EDIQTKGKEVENFEKNLEECITRINNTEKCLKELMELKTKA-EL-EECRSLRS-CNQLEERVS-M*DEMNEIK-EGKFREKRIKRN-QSLQEIWDY
>3_chr3_625-cL1
YS-L-EDIQTKGKEVENFXKNLEECITRITNTEKCLKELMELKTKA-*L-EECRSLRS-CHQLEERVS-MEDEMNEMK-EGKFREKRIKRN-QSLQEIWDY
>3_chrX_1287-cL1
NS-L-EDIQTKGKEVENFEKNLEECITRITNTEKSLKELMELKTKA-EL-EECSSLRS-CDQLEERVS-MENEMNEMK-EGKFREKRIKRN-QSLQEIWDY
>3_chr9_1158-cL1
YS-L-EEIQNKGKEVEKFEKNLEERITRITNTEKCLKELMELKTKA-EL-EECRSLSS-CDQLEERVS-MEDKMNEMK-EGKFREKRIKRN-QSHQEIWDY
>3_chr20_591-cL1
YS-L-EDIQTKGKEVENFEKHLEECITRITNTEKCLKELKELKTKA-EL-EECRSLRS-CDQLEERVS-MKDEMNEMK-EGKFREKRIKRN-QSLQEIWDY
>3_chr3_686-cL1
YS-L-EDIQTKGKEVEKFEKNLEECITRITNTEKCLKELMELKTKA-EL-EECRSLRS-CDQLEERVS-MEDEMNEMK-EGKFREKRIKRN-QSLQEILDY
>3_chr11_186-cL1
YS-L-EDIXTKGKEVENLEKNLEECITRITNTEKCLKELMELKTKA-EL-EECRSLRS-CDQLEERVS-MEDEVNEMK-EGKFREKRIKRN-QSLQEIWDY
>3_chr4_765-cL1
YS-L-EDIQTKGKEVENFEKNLDKCITRITNTEKCLKELMELETKA-EL-EECRSLRS-CDQLEERVS-MEDEMNGMK-EGKFREKRIKRN-QSLQEIWDY
>3_chr10_175-cL1
YS-L-EDIQTKGKEVENFEKNLEECITRITNTEKCLKELMELKTKA-EL-EECRSLRS-CDQLEERVS-MEDEMNEMK-EGKFREKRIKRS-QSLQEIWDY
>3_chr10_180-cL1
CS-L-EDIQTKGKEVENFEKNLEECITRITNTEKCLKELMELKTKA-EL-EECRSLRS-CDQLEERVS-MEDEMNEMK-EGKFREKRIKRN-QSLQEIWDY
>3_chr7_1074-cL1
YS-L-EDIQTKGKEVENFEKNLEECITTITNTEKCLKELMELKTKA-EL-EECRSLRS-CDQLEERVS-MEDEMNEMK-EGKFREKRRKRN-QSLQEIWDY
>3_chr10_90-cL1
YS-L-EDIQTKGKEVENFEKNLEECITRITNTEKCLKELMELKAKA-EL-EECRSLRS-SDQLEERVS-MEDEMNEMK-EGKFREKRIKRN-QSLQEIWDY
>3_chr4_689-cL1
YS-L-EDIQTKGKEVENFEKNLEECITRITNTEKCLKELMELKTKA-EL-EECKSLRS-SDQLEERVS-MEGEMNEMK-EGKFREKRIKRN-QSLQEIWDY
>3_chr15_398-cL1
YS-L-EDIQTKGKEVENFEKNLEECITRITNTEKCLKEVMELKTKA-EL-EECRSLRS-CNQLEERIS-KEDETNEMK-EGKFREKRIKRN-QSLQEIWDY
>3_chr2_480-cL1
YS-L-EDIQTKGKEVENFEKNLEECITRITNTEKCLKELMELKTKA-EL-EECRSLRS-CDQLEERVS-MKYEMNEMK-EGKFREKRIKRN-QSLQEIWDY
>3_chr6_948-cL1
YS-Q-EDIQTKGKEVENFEKNLEECITRITNTEKCLKELMELKTKA-EL-EECRSLRS-CDQLEERVS-MEDEMNEMK-EGKFREKRIKRK-QSLQEIWDY
>3_chr12_278-cL1
YS-L-EDIQTKGKEVENFEKNLEECITRITNTEKCLKELMELKTKA-EL-EECRSLRS-CDQLEERVS-MEDEX-XMK-EGKFREKRIKRN-QSLQEIWDY
>3_chr12_290-cL1
YS-L-EDIQTKGKEVENFEKNLEECITRITNTEKCLKELMELKTKA-EL-EECRSLRS-CDQLEERVS-MEDEMNEMK-EGKFREKRIKRN-QSLQEIWDY
>3_chr14_347-cL1
YS-L-EDIQTKGKEVENFEKNLEECITRITNTEKCLKELMELKTKA-EL-EERRSLRS-CDQLEERVS-MEDEMNEMK-EGKFREKRIKGN-QSLQEIWDY
>3_chr8_1179-cL1
YS-L-EDIQTKGKEVENFEKNLEE*ITRITNTEKCLKELMELKTKA-EL-EECRSLRS-CDQLKERVS-MEDEMNEMK-EGKFREKRIKRN-QSLQEIWDY
>3_chr6_960-cL1
YS-L-EDIQTKGKEVENFEKNLEECITRITNTEKCLKELMELKTKA-EL-EECRSLRS-CDQLEERVS-MEDEMNEMK-EGKFREKRIKRN-QSLQEIRD*
>3_chr9_1125-cL1
YS-L-EDIQTKGKEVENFEEKLEECITRITNTEKYLKELMQLKTKA-EL-EECRSLRS-CDQLKERVS-MEDEMNEMK-EGKFREKRTKRN-QSLQEICDH
>3_chr11_182-cL1
YS-L-EDTRTKGKEVENFEKNLAECITRTTNTEKCLKELMELKTKA-EL-EECRSLRS-CDQLEERVS-MEDELNEMK-EGKFREKRIKRN-QSLQEIWDY
>3_chr3_680-cL1
YS-L-EDIQTKGKEVENFEKNLDECITRITNTEKCLKELMELKTKA-EL-EECRSLRS-RDQLEERVS-MEDEMNEMK-EGKFREKRIKRN-QSLQEIWDY
>3_chrX_1221-cL1
YS-L-EDIQTKGKEVENFEKN*EECITRITNTEKCLKELMELRTKA-QL-EECRSPRS-CDQLEERVS-MEDEMNEMK-EGKFREKRIKRN-QSLQEI*DY
>3_chr1_71-cL1
YS-L-EDIQTKGIEVENFEKNLEECITRITNTEKCLKELMELKTKA-EL-EECRSLRS-CDQLEEXVS-MEDEMSEMK-EGKFREKRIKRN-QSHQEIWDY
>3_chrX_1239-cL1
YF-L-EDIQTKGKEVENFEKNLEECITRITNTEKCLKELMELKTKA-EL-EECRSLRS-CDQLEERVS-MEDEMNEMK-EGKFREKRIKXN-QSLQEIWDY
>3_chr12_280-cL1
YS-L-EDIQTKGKEVENFEKNLEECITRITNTEKCLKELMELKTKA-EL-EECRSLRS-CDQLEERVS-MEDEMNEMK-EGKFREKRIKRN-QSLQEIWDY
>3_chr7_1087-cL1
YS-L-EDIQTKGKEVENFEKNLEECITRITNTEKCLKELMELKTKA-EL-EECRSLRS-CDQLEERVS-MEDEMNEMK-EGKFREKRIKRN-QSLQEIWDY
>3_chr11_122-cL1
YS-L-EDIQTKGKELENFEKNLEECITRITNTEK*LKELMELKTKA-EL-EECRSLRS-CNQLEERVS-MEDEMNEMK-EGKFREKRIKRN-QSLQEIWDY
>3_chr10_94-cL1
YS-L-EDIQTKGKEVENFEKNLEECITRITNTEKCLKELMEL*TKA-EL-EECRSLRS-CDQLEERVS-MEDEMNEMK-EGKFREKRIKRN-QSLQEIWDY
>3_chr8_1147-cL1
YS-L-EDIQTKGKEVENVEKNLEECITRITNTEK*LKELMELKTKA-EL-EECRSLRS-CDQLEERVS-MEDEMNEMK-EGKFREKRIKRN-QSLQEIWDY
>3_chr16_457-cL1
YP-L-EDIQTKSKEVENFEKNLEECITRITNTEKCLKELMELKTKA-EL-EECRNLRS-CD*LEERVS-MEDEMNEMK-EGKFREKRIKRN-QSLQEIWDY
>3_chr10_96-cL1
YS-L-EDIQTKGKEVENFEKNLEECISRITNTEKCLKELMELKTKA-EL-EECRSLRS-CDQLEERVS-MEEEMNEMK-DGKFREKRIKGN-QSLQEIWDY
>3_chr8_1152-cL1
YS-L-EDIQTKGKEVENFEKNLEECITRITNTEKCLKELMELKTKA-EL-EECRSLRS-CDQLEERVS-MEDEMNEMK-EGKFREKRIKRN-QSLQEIWDY
>3_chr2_568-cL1
YS-L-EDIQTKGEEVENFEKNLEECITRITNTEKCLKELMELKTKA-EL-EECRSLRS-CDQLEERVS-MEDEMNEMK-EGKFREKRIKRN-QRLQEIWDY
>3_chr14_346-cL1
YS-L-EDIQTKGKEVENFEKNLQECITRITNTEKCLKELMELKTKA-QL-EECRSLRS-CDQLEERIS-MEDEMNEMK-EGKFREKRIKRN-QSLQETWD*
>3_chr18_488-cL1
YS-L-EDIQTKGKEVENFEKNLEECITRITNTEKCLKELMELKTKA-EL-EECRSLRS-CNQLEERVS-MEDEMNEMK-EGKFREKRIKRN-QSLQEIWDY
>3_chr19_413-cL1
YS-L-EDIQTKGKEVENFEKNLEECIIRITNTEKCLKELMELKTKA-EL-EECRSLRS-CDQLEERVS-MEDEMNEMK-EWKFREKRIKRN-QSLQEI*DY
>3_chr21_545-cL1
YS-L-EDIQTKGKEVENFEKNLEECITRITNTEKCLKELMELKTKA-EL-EECRSLRS-CDQLEERVS-MEDEMNEMK-EGKFREQRIKRN-QSLQEIWDY
>3_chr2_552-cL1
YS-L-EDIQTKGKEVENFEKNLEECITRITNTEKCLKELMELKTKA-EL-EESRSLRS-CDQLEERVS-MEDEMNEMK-EGMFREKRIKRN-QSLQEIWDY
>3_chr2_584-cL1
YS-L-ENIQTKGKVVENFEKNLEECITRITNTEKCLKELMEQKTKA-EL-EECRSLRS-CDQLEERVS-MEDEMNEMK-EGKFREKRIKRN-QSLQEIWDY
>3_chr5_858-cL1
YS-Q-EDIQTKGKEVENFEKNLEECITRITNIEKCLKELMELRTKA-EL-EECRSLRS-CNQLEERVS-MEDEMSEMK-EGKFREKIIKRN-QSL*EIWDY
>3_chr5_833-cL1
YS-L-ENIQTKGKEVENFGKNLEECITRITNTEKCLKELMELKTKA-EL-EECRSLRN-CNQLEERVS-MEDEINEMK-EGKIREKRIKRD-QSLQEIWEY
>3_chr10_166-cL1
YS-L-EEIQTKGKEVDNFEKSLEECITRITNTEKCLKELMELKTKA-EL-EECRSLRS-CDQLEETVS-MEDEVNEMK-EGKFREKRIKRN-QSLQEIWDY
>3_chr3_694-cL1
YS-L-EDIQTKGKEVENFEKNLEECITRITNTEKCLKELMELKTKA-EL-EECSSLRS-CHQLEERVS-MEDEMNEMK-EGKFREKRIKRN-QSLQEIWDY
>3_chr16_456-cL1
YS-L-EDIQTKGKEVENFEKNLEECITTITNTEKCLKELMELKTKA-EL-EECRSLRS-CDQLEERVS-MK---DEMK-EGKFREKRIKRN-QSLQEIWEY
>3_chr2_572-cL1
YS-L-EDIQTKGKEVENFEKNLEECITRITNTEKCLKELMELKTKA-EL-EECRSLRS-CDQLEERVS-MEDEINEMK-EGKFREKRIKRN-QSLQEIWDY
>3_chr2_551-cL1
YS-L-EDIQTKGREVGNFEKNLEECITRITNTEKCLKELMELKIKA-EL-EECRSLRS-GDQLEERVS-MEDEMNEMK-EGKFREKRIKRN-QSLQEIWDY
>3_chr13_370-cL1
YS-L-EDIQTKGKEFENFEKNLEECITRITNTEKCLRELMELKTKA-EL-EECRSLRS-CDQLEERVS-MEDEMNEMK-EGKFREKRIKRN-QSLQEIWDY
>3_chr7_971-cL1
YS-L-EDIQTKGKEVENFEKSSEEYITRIANTQKCLKELMELKTKA-EL-EECRSLRS-CDQLEERAS-M*DEVNEMK-EGKFREKRIKRN-QSLQEIWDY
>3_chrX_1356-cL1
YS-L-EDIQTKGKEVENFEKNLEECITRITNTEKCLKELMELKTKT-EL-EECRSLRS-CDQLEERVS-MEDEMNEMK-EGKFREKRIKRN-QSLQEIWDY
>3_chr2_575-cL1
YS-L-EDIQTKGKEVENFEKNLEECITRITNTEKCLKELMELKTKA-EL-EECRSLRS-CDQLEERVS-MEDEMNEMK-EGKFREKRIKRN-QSLQEIWDY
>3_chr6_972-cL1
YS-L-EDIQTKGKEVENFKKNLEECITRITNTEKCLKELMELKTKA-EL-EECRSLRS-CDQLEERVS-MEDEMNEMK-EGKFREKRIKRN-QSLQEIWDY
>3_chr10_167-cL1
YS-L-EEIQTKGIEVENFEKSLEESITRITNTEKCLKELRELKTKA-EL-EECRSLRS-CDQLEERVS-MEDELNEMK-EGKFREKRIKRN-ESLQEIWDY
>3_chr3_695-cL1
YS-L-EDIQTKGKEVENFEKNLEECITRITNTEKCLKELMELKTKA-EL-KECSSLRS-CHQLEERVS-MEDEMNEMK-EGKFREKRIKRN-QSLQEIWDY
>3_chr12_298-cL1
YS-L-EDIQTKGKEVENFEKNLEECITRITNTEKCLKELMELKTKA-EL-EECRSLRS-CDQLEERVS-MEDEMNEMK-EGKFREKRIKRN-QSLQEIWDY
>3_chr9_1181-cL1
YS-L-EDIQTKGKEVENFEKNLEECITRITNTEKCLKELMELKTKA-EL-EECRSLRS-CNQLEERVS-MEDEMNEMK-EGKFREKRIKRN-QSLQEIWDY
>3_chr4_782-cL1
YS-L-EDIQTKGKEVENFEKNLEECITRITNTEKCLKEPMELKTKA-EL-EKCRSLRS-CDQLEERVS-MEDEMNEMK-EGKFREKRIKRN-QSLQEIWDY
>3_chrX_random_1324-cL1
YS-L-EDIQNKGKEVENSEKSLEECITRITKTEECLKELMELKTKA-EL-EECRCLRS-CDQLEETVS-MEDEMN*MK-EGKFREKRIKRN-QSLQEISDY
>3_chrX_1235-cL1
YS-L-EDIQTKGKEVENFEKNLEECITRITNTEKCLKELMELKTKA-EL-EECRNLRS-CDQLEERVS-MEDEMNEMK-EGNFREKRIKRN-QSLQEIWDY
>3_chr13_375-cL1
SS-L-EDIETKVKEVENFEKKLEECITRITNTEKCLKEVMELKTKA-EL-EECRSLRS-CDQLEERVS-MEDETNEMK-EGKFREKRIKRN-QSLQEIWDY
>3_chr11_162-cL1
YS-L-EDIQTKGKELENFEKNLEECITRITNREKCLKELMELKTKX-EL-EECRSLRS-CDQLEERVS-MEDELNEMK-EGKFREKRIKRN-QSLQEIWDY
>3_chr6_981-cL1
YS-L-EDIQTKGKEVENFEKNLEECITRITNMEKCLKELMELKTKA-EL-EECRSLRS-CDQLEERVS-MEDEMNEMK-EGKFREKRIKRN-QSLQEIWDY
>3_chr2_583-cL1
YS-L-EDIQTXSKEVENFEKNLEECITRITNTEKCLKELMELKTKA-EL-EECRSLRS-CDQLEERVS-MEDEMNEMK-EGKFREKRIKRN-QSLQEIWDY
>3_chrX_1276-cL1
*S-L-EDIQTKGKEVENFEKNLEECITRITNTEKCLKELMELKTKA-EL-EECRSLRS-CDQLEERVS-MEDEMNEMK-EGKFREKRIKRN-QSLQEIWDY
>3_chr2_574-cL1
YS-L-EEIQTKGKEVENFEKTLEECITRITNTEKCLKELMELKTKA-EL-EECRSLRS-CDQLEERVS-MEDEVNEMK-EGKFREKRIKRN-QSLQEIRDY
>3_chr12_272-cL1
YS-L-EDIQTKGKEVENFXKNLEECITRITNTEKCLKELMELKTKA-EL-EECRSLRS-CHQLEERVS-MEDEMNEMK-EGKFREKRIKRN-QSLQEIWDY
>3_chrX_1284-cL1
YS-L-EEIQTKGKEVENFEKNLEECITRIINTEKCLKELMELKTKA-EL-EECRSLRS-CDQLEERVS-MEDEMNEMK-EGKFREKRIKRN-QSLQEIWDY
>3_chr4_788-cL1
YS-I-EDIQTKGKEVENFEKNLEECITRITNTEKCLKELMELKTKA-EL-EECRSLRS-CDQLEERVS-MEDEMNEMK-EGKSREKRIKIN-QSLQEIWDY
>3_chr2_466-cL1
YS-L-EDIQTKGKEVENCEKNLEECITRITNTEKCLKELTELKTKA-EL-EECRSLRS-CDQLEDRVS-MEDEMNEMK-EGKFREKRIKRN-QSLQEIWDY
>3_chr8_1073-cL1
YS-L-EDIQTKGKEVENFEKHLEECITRITNTEKCLKELMELKTKA-EL-EECRSLRS-CNQLEERVS-MEDEMNEMK-EGKFREKRIKRN-QSLQEIWDY
>3_chr9_1190-cL1
YS-L-EDIQTKGKEAENFEKNLEECITRIINTEKCLKELMELKTKA-EL-EECRSLRS-CNQLEERVS-MEDEMNEMK-EGKFREKRIKIN-QSLQEIWDY
>3_chr2_437-cL1
YS-L-KDIQTKGKGVENFEKNLKECITRITNTEKCLKELMELKTKA-*L-EECRSLRS-CDQLEERVS-MEDEMNEMK-EGKFREKRIKRN-QSLQEIWDY
>3_chr15_358-cL1
YS-L-EEIQTKGKEVENFXKNLEECITRITNTEKCLKELIELKTKA-EL-EECRSRRS-CDQLEERVS-MEDEMNEMK-EGKFREKRIKRN-QSLQEIWDY
>3_chr4_651-cL1
YS-L-EDIQTKGKEVENFEKNLEECITRITNTEKCLKELMELKTKA-EP-EECRSLRS-CDQLEERVS-MEDEMNEMK-EGKFREKRIKRN-QSPQEIWDY
>3_chr1_99-cL1
YS-L-EDIQTKDKEVENFEKNLEECLTRITNTEKCLKELMELKTKA-EL-EECRSLRS-CDQLEERVS-MEDEMNEMK-EGKFREKRIKRN-QSLQEIWDY
>3_chr3_676-cL1
YS-L-EDIQTKGKEVENFEKNLEECITRITNTEKCLKELMELKTKA-EL-EECRSLRS-CNQLEERVS-MEDEMNEMN-EGKFREKRIKRN-QSLQEIWDY
>3_chrX_1344-cL1
YS-L-EDIQTKGKEVENFEKNLEECITRITNTEKCLKQLMELKTKA-EL-EECRSLRS-CNQLEERVS-MEDEMNEMK-EGKFREKRIKRN-QSIQEIWDY
>3_chr2_580-cL1
YS-L-GNIQTKGKEVENFEKNLEECITIITNIEKCLKELMELKTKP-EL-EECRSLRS-CDQLEQRVS-ME---DEMK-EGKFREKRIKRN-QSLQEIWDY
>3_chr11_169-cL1
YS-L-EDIQTKGKEVENFEKNLEECITRITNTEKCLKELMELKTKA-EL-EQHRSLRS-CDQLEERVS-MEDEMNEMK-EGKFREKRIKGN-QSLQEIWDY
>3_chrX_1350-cL1
YS-L-EDIQTKGKEVENFEKNLEECITRITNTEKCLKELMELKTKA-EL-EECRSLRS-CDQLEERVS-MEAEMNEMK-DGKFREKRIKRN-QSLQEIWDY
>3_chr6_943-cL1
YS-L-EDIQTKGKEAENFEKNLEECITRITNTEKCLKELMELKTKA-EL-EECRSLRS-CDQLEERVS-MEDEMNEMK-ERKFREKRIKRN-QSLQEIWDY
>3_chr12_266-cL1
YS-L-EDIQTKGKQVENFEKKLE*CITRIINTEKCLKELMELKTKA-EL-EECRSLRS-CDQLEERVS-TEDEMNEMK-EGKFRENRIKTN-QSLQEIWDY
>3_chrY_1317-cL1
YS-L-EDIQTKGKEVENFKKYLEECITRITNTEKCLKELMELKTKA-QL-EECRSLRS-CDQLEERVS-MEDEMNEMK-EGKFREKGIKRN-QSLQEIWVY
>3_chr3_579-cL1
YS-L-EDIQTKGKEVENFXKNLEECKTRITNTEKCLKDLMELKTKA-EL-EECRSLRS-CDQLEERVS-MEDEMNEMK-EGKFREKRIKRN-QSLQEIWDY
>3_chrX_1288-cL1
YS-L-EDIQTKGKEVENFEKNLEECITRITNREKCLKELMELKTKA-EL-EECRSLRS-CDQLEERVS-MEDEMNEMK-EGNFREKRIKRN-QSLQEIWDY
>3_chr1_95-cL1
YS-L-EDIQTKGKEVENFEKNLEECLTRITNTEKCLKELMELKTKA-EL-EECRSLRS-CDQLEERVS-MEDEMNEMK-EGKFREKRIKRN-QSLQEIWDY
>3_chr2_548-cL1
YS-L-EDIQTKGKEVENFEKNLEECITRITNREKCLKELMELKTKA-EL-EECRSLRS-CDQLEERVS-MEDEMNEMK-EGKFREKRIKRN-QSLQEIWDY
>3_chr8_1145-cL1
YS-L-EDIQTKGKEVENFEKNLEECTTRITNTEKCLKELMELKTKA-EL-EECRSLRS-CYQLEERVS-MEDEMNEMK-EGKFREKRIKRN-QSLQEIWDY
>3_chrX_1219-cL1
YS-L-EEIQTKGKEVENFEKNSEECITRITNTEKCLKELMELNTKA-EL-EECRSLRS-CDQLEERVS-MEDEMNEMK-EGKFREKRIKRN-QSLQEIWDY
>3_chr11_282-cL1
YS-L-EDIQTKGKEVENFEKNLEECITRITNTEKCLKELMELKTKA-EL-EECRSLRS-CNQLEERVS-MEEEMNEMK-EGKFREKRIKRN-QSLQDIWDY
>3_chr7_1062-cL1
YC-L-EEIQTKGKEVENFEKSLEECITRITNTQKCLKELMELKTKA-EL-EECRSLRS-CDQLEERVS-MEDEVNEMK-EGKFREKRIKRN-QSLQEIWDY
>3_chrX_1263-cL1
HS-L-EDIQTKGKEVENFEKNLEECITRITNTEKCLKELMELKTKA-EL-EECRSFRT-CDQLEERVS-MEDEMNEMK-EGKFREKRIKRN-QSLQEIWDY
>3_chr8_1174-cL1
YS-L-EDIQTKGKEVENFEKNLEECITRITNTEKCLKELMELKTKA-EL-EECRSLRS-CDQLEERVS-MEDEMSEMK-EGKFREKRIKGN-QSLQEIWDY
>3_chr7_978-cL1
YS-L-EDIQTKGKEVENFEKNLEECTT*ITNTEKCLKELMELKTKA-EL-EECRSLRS-CDQLEERVS-MEDEMNEMK-EGKFREKRIKRN-QSLQEIWDY
>3_chr4_790-cL1
YS-L-EDIQTKGKEVENFQKNLEECITRITNTEKCLKELMELKTKA-EL-EECRSLRS-YHQLXERVS-MEDEMNEMK-ERKFREKRIKRK-QSLQEIWDY
>3_chr4_753-cL1
YS-L-EDIQTKGKEVENFEKNLEECITRITNTEKCLKELMELKTKA-EL-KECRSLRS-CDQLEERVS-MEDEMNXXK-EGKYREKRIKRN-QSLQEIWDX
>3_chrX_1237-cL1
YS-L-EDIQTKGKEVENFEKHLEECISRITITEKCLKELMELKTKA-EV-EECRSLRS-CDQLEERVS-MEDEINEMN-EGKFRGKRIKRN-QSLQEIWDY
>3_chr16_404-cL1
YS-L-EDIQTKGKEVENFEKNLEECITRITNTEKCLKELMELKTKA-EL-EECRSLRS-CDQLKERVS-MEDEMNEMK-EGKFREKRIKRN-QSLQEIWDY
>3_chrX_1338-cL1
YS-L-EDIQTKGKEVENFEKNLEECITRITNTEKCLKELMELKAKA-EL-EECRSLRS-CNQLEERVS-MEDEMNEMK-EGKFTEKRIKRN-QSIQEIWDY
>3_chr6_936-cL1
YS-L-EDIQTKGKEVENFEKNLEECITRITNTEKCLKELMELKTKA-EL-EECRGLRS-CDQLEEMVS-MQDEMNEMK-EGKFREKRIKRN-QSLQEIWDY
>3_chr5_716-cL1
YF-L-EDFQTKGKEVENFEKNLEECITRITNTEKCLKELMQLKTKA-EL-EECRSLRS-CDQLEERVS-MEDEMNEMK-EGKFREKRIKRN-QSQQEIWDY
>3_chr9_1169-cL1
YS-L-EDIQTKGKEVENFEKNLEECITRITNTEKCLKELMELKTKA-EL-EECRSLRS-CDQLEERVS-MEDEMNEMK-EGKFREKRIKRN-QSLQEIWDY
>3_chr12_277-cL1
YS-L-EDIQTKGKEVENFEKNLEECITRITNTEKCLKELMELKTKA-EL-EECRSLRS-CDQLEERVS-MEDEMNEMK-EGKFRDKRIKRN-HSLQEIWDY
>3_chr19_489-cL1
YS-L-EDIQTKGKEVENFEKNLE*CITRITNTEKCLKELMELKTKA-EL-EECRSLRS-CDQLEERVS-MEDEMNEMN-EGKFREKRIKRN-QSLQEIWDY
>3_chr8_1153-cL1
YS-L-EDIQTKGKEVENFEKNLEECITRITNTEKCLKELMELKTKA-EL-EECRSLRS-CDQLEERVS-MEDEMNEMK-EGKFREKRIKRN-QSLQEIWDY
>3_chr2_487-cL1
YS-L-EDNQTKGKEVENFEKNLEECITRITNTEKCLKELMELKTKA-EL-KECRSLRS-CDQLEERVS-MEDEMNEMK-EGKFREKRIKRN-QSLQEIWDY
>3_chr14_381-cL1
YS-L-EDIQTKGKEVENFEKNLEECITRITNTEKCLKELMELKTKA-EL-EECRSLRS-CNQLEERVS-MEDEMNEMK-EGKSREK*IKRN-QSLQEIWDY
>3_chr11_111-cL1
YS-L-EEIQTKGKEVKNFEKNLEECITRITNTVKCLKELMELKTKA-DL-EECRSLRS-CDQLEERVS-MEDEMNKMK-EGKFREKKVT---QSLQEIWDY
>3_chr14_387-cL1
YS-L-EDIQTKGKEVENFEKNLEECITRIINTEKCLKELMELKTKA-QL-EECRSLRS-CDQLEERVS-MEDEMNEMK-EGKFREKRIKRN-QSLQEIWDY
>3_chr5_810-cL1
YS-L-EEIETKGKEVENSEKNLEECITRITNTEKCLKELMELKTKA-EL-EECRSLRS-CDQLVEMVS-MEYEMNEMK-EGKFREKRIKR--QSLQEIWDY
>3_chrY_1330-cL1
YS-L-EDIQTKGKEVENIEKNLEECITRIINTEKCLKEMMELKTKA-EL-EECRSLRS-CDQLEETVS-MEDEMNEMK-EGKFREKSIKRN-QSLQEIWDY
>3_chr3_658-cL1
YS-L-EDIQTKGKEVENFEKNLEECITRITNTEKCLKELMELKTKA-EL-EECRSLRS-CDQLEERVS-MEDEMNEMK-EGKFTEKRIKRN-QSLQEIWDY
>3_chrX_1244-cL1
YS-L-EDIQTKGKEVENFEKNL*ECITRITNTEKCLKELMELKTMA-EL-EECRSLRS-CNQLEERVS-MEDEMNEMK-EGKFREKRIKRN-QSLQEIWDY
>3_chr2_496-cL1
YS-L-EDIQTKGKEVENFEKNLEECITRITNTEKCLKELMELKTKA-EL-EECRSLRS-CDQLEERVS-MEDEMNEMK-EGKFREKRIKRN-QSLQEIWDY
>3_chr10_199-cL1
YS-L-EDIQTKGKEVENFEKNLEECITRITNTEKCLKELMELKTKA-EL-EDCRSLRS-CDQLEERVS-MEDEMNEMK-EGKFREKRIKRN-QSLQEIWDN
>3_chrX_1175-cL1
YS-L-EDIQTKGKEVENFKKNLEECITRITNTEKCLKELMELKTKA-EL-EECRSLRS-CDQLEERVS-MEDEMKEMK-EGKFREKRIKRN-QSLQEIWDY
>3_chr12_295-cL1
YS-L-EDIQTKGKEVENFEKSLEECITRITNTEKCLKELMELKAKA-EL-EECRSLRS-CDQLEERVS-MEDEMNEMK-EGKFREKRIKRN-QSLQEIWDY
>3_chr1_87-cL1
YS-L-KDIQTKGKEVENFEKNLDECITRITNTEKCLKELMELKTKA-EL-EECRSLRS-CDQLEERVS-MEDEMNEMK-EGKFREKRIKRD-QSLQEIWDY
>3_chr10_197-cL1
YS-L-EEIQTKGKEVENFEKNLEECITRITNTEKCLKELMELKTKA-EL-EECRSLRS-SNQLEERVS-MEDEMNEMK-EGKFREKRIKRN-QSLQEIWDY
>3_chr8_1180-cL1
YS-L-EDIQTKGKEVENFEKNLEECITRITNTEKCLKELMELKTKA-EL-EECRSLRS-CDQLEERVS-MEDEMNEMK-EGKFREKRIKRN-QSLEEIWDY
>3_chr11_195-cL1
YS-L-EDIQTKGKEVENFEKNLEECITRITNTEKCLKELMELKTKA-EL-EECRSLRS-CDQLEERVS-MEDEMNEMK-EGKFREKRIKRN-QSLQEIWDY
>3_chr5_872-cL1
YS-L-EDIQTKGKEVENFEKNLEECITRITNTEKCLKELMELKTKA-EL-EECRSLRS-CDQLEERVS-MEDEMNEMK-EGKFREKRIKRN-QSLQEIWDY
>3_chr3_659-cL1
YS-L-ENIQTKGKEVENFEKNLEECITRITNTEKCLKELMELKTKA-EL-EECRSLRS-CNQLEERVS-MEDEMNKMK-EGKFREKRIKRN-QSLQEIWDY
>3_chr2_585-cL1
YS-L-EDIQTKGKEVENFEKNLGECITRITNTEKCLKELMELKTKA-EL-EECRSLRS-*DQLEERVS-M*DEMNEMK-EGKFREKRXKRN-*SFQEIWDY
>3_chr13_330-cL1
YS-L-EEIQTKGKEVENFEKNVEECITRITNTEKCLKELMELKTKA-EL-EECRSLRS-CDQLEERVS-MEDEMNEMK-EGKFREKRMKRN-QNLQEIWDY
>3_chr8_1041-cL1
YS-L-EEIQTKGKEVENFEKNLEECITRVTNTEKCLKELMELKTKA-EL-EECRSLRS-CDQLEERVS-MEDKVNEMK-EGKFREKRINRN-QSFQEIWDY
>3_chr1_67-cL1
YS-L-EEIQTKGKEVENFEKNLEECITRITNREKCLKELMELKTKA-EL-EECRSLRS-CDQLEERVS-MEEEMNEMK-EGKFREKRIKRN-QSLREI*DY
>3_chr10_193-cL1
YS-L-EDIQTKGKEVENFEKNLEECITRITNTEKCLKELMELKTKA-EL-EECRSLRS-CDQLEERVS-MEDEMNEMK-EGKFREKRIKRN-QSLQEIWDY
>3_chr13_368-cL1
YS-L-GEIQTKGKEVENFEKSLEECITRITNTEKCLKELMELKTKA-EL-KECRSLRS-*DQLEERVS-MEDEVNEMK-EGKFREKRIKRN-QSLQEIWDY
>3_chr13_351-cL1
YS-L-EDIQTKGKEVENFEKNLEECITRITSTEKCLKELMELKTKA-EL-EECGSLRS-CDQLEGRVS-MEDEMNEMK-KGKFREKRIKRN-QSLQEIWDY
>3_chr14_364-cL1
YS-L-EEIQTKGKEVENFEKNLEECITRITXTEKCLKELMEPKTKA-EQ-EECRSLRS-CDQLEERVS-MEDEMNEMK-EGKFREKRIKRN-QSLQEIWDY
>3_chr6_975-cL1
YS-L-EDIQTKGKEVENFEKNLEECLTRITNTEKCLKELMELKTKA-EL-EECRSLRS-CDQLEERVS-MEDEMNEMK-EGKFREKRIKRN-QSLQEIWDY
>3_chr4_662-cL1
YS-L-EDIQTKGKEVENFEKNLEECITRITNTEKCLKELMDLKTKA-EL-EECRSLRS-CNQPEERVS-MEDEMNEMK-EGKFREKRIKRN-QSLQEIWDY
>3_chr1_82-cL1
YS-L-EDIQTKGKEVENFEKNLEECITRINNTEKCLKELMELKTKA-EL-EECRSLRS-CDQLEERVS-MEDEMNEMK-EGKFREKRITRN-QSLQEIWDY
>3_chrX_1228-cL1
YP-L-EEIQTKGKEVENFAKNLEECITRITNTEKCLKERMELKTKA-EL-DECRSLRS-CDQLEERVS-MEDEMNEMK-EGKFREKRIKR--QSLQEIWDY
>3_chr5_802-cL1
YS-L-EETQTKGKEVENFEKNLEQCITRITNTEKYLKELMELKTKA-EL-EECRSLRS-CNQLEERVT-MEDEVNEMK-EGKFREKRIKRN-QSLQEIWDY
>3_chr3_671-cL1
YS-L-EDIQTKGKEVENFEKNLEECITRITNTEKCLKELMQLKTKA-EL-EECRSLRS-CNQLQERVS-MEDEMNQMK-EGKFREKRIKRN-QSVQEIWDY
>3_chr6_951-cL1
YS-L-EDIQAKGKEVENFEKNLEECITRITNTEKCLKELMELKTKA-EL-EECRSLRS-CDQLEETVS-MEDEMNEVK-EGKFREKRIKRN-QSLQEIWDY
>3_chr4_624-cL1
YS-L-EEIQTKGKEVENFEKSLEECITRVTNTEKCLKEVMELKTKA-EL-EECRSLTS-CDQLQERVS-MEDEVNEMK-EGKFREKRIKRN-QSLQEIWDY
>3_chrX_1349-cL1
YS-L-EDIQTKGKEVENFEKNLEECITRITNTEKCLKELMELKTKA-EL-KECRSLRS-CNQLEERVS-MEDGMNEMK-EGKFREKRIKRN-QSLQEIWDY
>3_chr12_262-cL1
YS-L-EDIQTKGKEV*NFEKSLEECITRITNTQKCLKELMELKTKA-EL-EECRSLRS-CDQLEERXS-MEDEMNETK-ERKFREKRIKRN-*SRQEIWDY
>3_chr3_582-cL1
YS-L-EDIQTKGKEVENFEKNLEECITRITNTEKCLKELMELKTKA-EL-EECRSLRS-CDQLEERVS-MEDETNEMK-*GKFRENRIKRN-QSLQEIWDY
>3_chr18_478-cL1
YS-L-EDIQTKGKEVENFEKNLEECITRITNTEKCLKELMELKTKA-QL-EECRSLRS-CDQLEEXXS-MEDEMNEMK-EGKFREKRIKRN-QSLQEIWDY
>3_chr3_660-cL1
YS-L-EDIQTKGKEVENFEKNLEECITRITNTEKCLKEPMELKTKA-E*-EECRSLRS-CEQLEERVS-MEDGMNEMK-EGKFREKRIKRN-QSLQEIWDY
>3_chrX_1271-cL1
CS-L-EDIQTKGKEVESFEKNLEECITRITNTEKCLKELMELKTKA-EL-EECRSLRS-CDQLEERVS-MEDEMNEMK-EGKFREKRIKRN-QSLQEIWDY
>3_chr14_350-cL1
YS-L-EDIQTKGKEVENFKQNLEECITRITNTEKCLKELMKLKTKA-EL-KECRSLRS-RDQLEERVS-MEDEMNEMK-EGKFREKRIKRN-QSLQEIWDY
>3_chr6_974-cL1
YS-L-EDIQTKGKEVENFEKNLEECITRITNTEKCLKELMELKTKA-EL-EECRSLRS-CDQLEERVS-MEDEVNEMK-EGKFREKRIKRN-QSLQEIWDY
>3_chr5_799-cL1
YS-L-EVIQTKGKEVENFEKNLEECVTRITNTEKCLKELMELKTKA-EL-EEYRSLRS-CDQLEESVS-MEDEMNEMK-EGKFGEKRIKRN-QSLQEIWVY
>3_chrX_random_1332-cL1
YS-L-EDIQTKGKEV*NFEKNLDEWITRITNTEKCLKELMELKTKA-EL-EECRSLKS-CDQLEERVS-MEDEMNEMK-EGKFREKRIKRN-QRLQEIWDY
>3_chr7_1058-cL1
YS-L-EDIQTKGKEVENFEKNLEECITRITNTEKCLKELMELKTKA-EL-EECRSLRS-CDQLEERVS-MEDEINEMK-EGKFREKSIRRN-QSLQEIWDY
>3_chr5_840-cL1
YS-L-EDIQTKGKEVENFKKNLEEGITRITNTEKCLKELMELKTKA-EL-EECRSLRS-CDQLEERVS-MEDEVNEMK-EGKFREKRIKRN-QSLQEIWDY
>3_chr8_1035-cL1
DS-L-EEIQTKGKEVKNFEKNLEECITRITNTEKCLKELMELKTKA-EL-EECRSLRS-CDQLEERVS-MEDEMNEMK-EGKFREKRIKRN-QSLQEIWDY
>3_chr2_421-cL1
FS-L-EDIQSRGKEVENFEKNLEECITRITNTEKCLKELMELKTKA-EL-EECRSLRS-RDQLEERVL-MEDEMNEMK-EGKLREKRIKRY-QSLQEIWD*
>3_chrX_1272-cL1
YS-L-EDIQTKGKEVENFEKNLEECITRITNTEKCLKELMELKTKA-*V-EECRSLRS-CDQLEEMVS-MEDEMNEMK-EGKFREKRIKRN-QSLQEIWDY
>3_chr4_736-cL1
YS-L-EDIQTKGKEVENFEKNLEECITRITNTEKCLKELMEQKTKA-EL-EECRSLRS-CDQLEERVS-MEDEMNEMK-EEKFREKRIKRN-QSLQEIWDY
>3_chr5_839-cL1
YP-L-EEIQTKGKEVENFEKNLEECITRITNTEKCLKELMELKTKA-EL-EECRSLRS-CDQLEERVS-MEDEMNEMK-EGKFTEKRIKRN-QSLQEIRDY
>3_chr7_1051-cL1
YS-L-EEIQTKGKEVENFEKNLEECITRITNTEKCLKELIELKTKA-EL-EECRSLRS-CDQLEERVS-MEDEMNEMK-EGKFREKRIKRN-QSLQEIWDY
>3_chrY_1319-cL1
YS-L-EEIQTKGKEVENFEKSLEECITRITNTEKCLKELMELKTKA-EL-EKCRSLRS-CNQLEERVS-MEDEMNEMK-EGKFRVKRIKRN-QSLQEIWDY
>3_chr15_389-cL1
YS-L-EDIQTKGKEVENFEKNLEECITRITNTEKCLKELMELKTKA-EL-EECRSLRS-RDQLEERVS-MEDEMNEMK-EGKFREKRIKRN-QSLQEIWDY
>3_chr12_269-cL1
YS-L-EDIQTKGKEVENFEKNLEECITRITNTEKCLKDLMELKTKA-EL-EECRSLRS-CDKLEERVS-MEDEMNEMK-EGKFREKRIKRN-QSLQEIWDY
>3_chr2_571-cL1
YS-L-EDIQTKGKEVENFERNLEECITRITNTEKCLKELMELKTKA-EL-EECRSLRS-WDQLEERVS-MEDEMKEMK-EGKFREKRIKRN-QILQEI*DY
>3_chrX_1346-cL1
YS-L-EDIETKGKEVENFEKNLEECITRITNTEKCLKELMELKTKA-EL-EECRSLRS-CDQLKERVS-MEDEMNETK-EGKFREKRIKRN-QSLQEIWDY
>3_chr8_1182-cL1
YS-L-EDIQTKGKEVENFENNLEECITRITNTEKCLKELMELQTKA-EL-EECRSLRS-CDQLEERVS-MEDEMNEMK-EGKFREKVIKRN-QSLQEIWDY
>3_chr8_1050-cL1
YS-L-EDIQTKGKEVENFEKNLEECITRITNTEKCLKELMELKTKA-EL-EECRSLRS-RDQLEERVS-MEDEMNEMK-QGKFREKRIKRN-QSLQEIWDY
>3_chr1_58-cL1
YS-L-EDIQTKGKEVENFEKNLEECITRITNTEKCLKELMELKAKA-EL-EECRSLRS-CDQLEERVS-MEDEMNEMK-EGKFREQRIKRN-QSLQEIWDY
>3_chr7_1090-cL1
YS-L-EDIQTKGKDVENFEKNLEECITRITNTDKCLKELMELKTKA-EL-DECTSLRS-CDQLEERVS-MEDEMNEMK-EGKFREKRIKRN-QSLQEIWDY
>3_chr8_1066-cL1
YS-L-EDIQTKGKEVENFEKNLEECITRITNTEKCLKELMELKTKA-EL-EECRSLRS-CDQLEERVS-MEDEMNEMK-EGKFREKRIKRN-QSLQEIWDY
>3_chr4_684-cL1
YS-L-EDIQTKGKEVENFEKNLEEYITRITNTEKCLKELMELKAKA-EL-EECRSLRS-CDQLEERAS-MEDEMNEMK-EGKFREKRIKRN-QSLQEIWDY
>3_chr12_251-cL1
YS-L-EDIQTKGKEVENFEKHLEECITRITNTEKFLKELMELKTKA-EL-EECRSLRS-CDQLEERVS-MEDEMNEMK-EGKFREKRIKRN-QSLQEIWDY
>3_chr6_969-cL1
YS-L-EDIQTKGKEVENFEKNLEECITRITNTEKCLKELMELKTKA-EL-EECRSLRS-CDQLEEKIS-MEDEMNEMK-EGKFREKRIKRN-QSLQEIWDY
>3_chr5_883-cL1
YS-L-EDIQTKGKEVENFEKNLEECITRITNTEKCLKELMELKIKA-EL-EECRSLRS-*DQLEEKVS-MEDEMNEMK-EEKFREKRIKRN-QSLQEIWES
>3_chr12_275-cL1
YS-L-EEIQTKGKEVENFEKSLEECITRITNTEKCLKELMELKTKA-EL-EECRSLRS-CDQLEERVS-MEDEVNEMK-EGRFREKRTKRN-QSLQEIWDY
>3_chr14_331-cL1
YS-L-EDIQNKGKQVENFGKNLEECITRITNTEKCLKELLELKTKA-EL-EECRSLRS-CDQLIERVS-MEDEMNEMK-DGKFREKRIKRN-QSLQEIWDY
>3_chr8_1055-cL1
YS-L-EEIQTKGKEVENFEKSLEECVTRITNTEKCLKELMELKTKA-EL-EECRSLRS-CNQLEERVS-MEDEANEMK-EGKFREKRIKRN-QSLQEIWDY
>3_chr1_68-cL1
YS-L-EDIQTKGKEVENFEKNLEECITRITNTEKCLKELMELKTKA-EL-KECRSLRS-CDQLEERVS-MEDEMNEMK-EGKFRXKKIKRN-QSLQEIWDD
>3_chr4_709-cL1
YS-L-EEIQTKGKEVKNFEKNLEECITRITNTEKCLKELTELKTKA-EL-EECRSLRS-GDQLKERVS-MQDQMNEMK-EGKFREKRIKRN-QSLQEIWDY
>3_chr7_1064-cL1
YS-L-EEVQTKGKEVGDFEKNLEECITRITNTEKCLKELMELKTKA-EL-EECRSLRS-CDQLEERVS-MEDEMNEMK-EGKFREKRIKRN-QSLQEIWDY
>3_chr8_1173-cL1
YS-L-EDIQTKGKEVENFEKNLEECITRITNTEKCLKELMELKTKA-EL-EECRSLRS-HDQLEERVS-MEDEMNEMK-EGKFREKRIKRN-QSLQEIWDY
>3_chr15_373-cL1
YS-L-EDIQTKGKEVENFEKNLEECITRITNTEKCLKELMELKTKA-EL-EECRSLRS-RDQLEERVS-MEDEMNEMK-EGKFREKRIKRN-QSLQEIWDY
>3_chr18_495-cL1
YS-L-EDIQTKGKEVENFEKNLEECITRITNTEKCLKELMELKTKA-EL-EECRSLRS-CNQLEERVS-MEEAMNEMK-EGKLREKRIKRN-QSLQEIWDY
>3_chr4_777-cL1
YS-L-EDIQTKGKEVENFEKNLEECITRITNTEKCLKELMELKTKA-EL-EECRSLRS-CDQLEERVS-MEDEMNEMK-EGKFREKRIKRN-QSLQEIWDY
>3_chr11_287-cL1
YS-L-EDIQTKGKEVENFEKNLGECITRIINTEKCLKELMELKTKA-EL-EECRRLRS-CDQLEERVS-MEDEMYEMK-EGKFREKRIKRN-QSLQEIWDY
>3_chrX_1342-cL1
YS-L-EDIQTKGKEVENFEKNLEECITRITNTEKCLKELMELKTKA-EL-EECRSLRS-CDQLEERVS-MEDEMNEMK-EGKFREKRIKRN-QSLQEIWDY
>3_chr7_1083-cL1
YS-L-EDIQTKGKEVENFEKNLEECITRITNTEKCLKELMELKTKA-EL-EKCRSLRS-CDQLEERVS-MEDEMNEMK-EENFREKRIKRN-QSLQEIWDY
>3_chr3_678-cL1
YS-L-EDIQTEGKEVENFEKNLEECITRITNTEKCLKELMELKTKA-EL-EECRSLRS-CNQLEERVS-MEDEMNEMK-EGKFREKRIKRN-QSLQEIWDY
>3_chr10_50-cL1
CS-L-EDIQTKGKEVENFEKNLD*CITRITNTEKCLKELMELKTKA-EL-EECRSLRS-CDQLEERVS-MEDEMNEMK-EGKFREKRIKRN-QSLQEIWDY
>3_chr3_669-cL1
YS-L-EDIQTKGKEVENFEKNLEECITRITNREKCLKELMELKTKA-EL-EECRSLRS-CNQLEERVS-MEDEMNEMK-EGKFREKRIKRN-QTLQEIWDY
>3_chr11_150-cL1
YS-L-EDIQTKGKKVENFEKNLEECITTITNTEKCLKELMELKTKA-EL-EECRSLRN-CDQLEERVS-MEDEMNEMK-EEKFREKSIKRN-QSLQEIWDY
>3_chrX_1354-cL1
YS-L-EDIQTKGKEVENFEKNLEECITRITNTEKCLKELMELKTKA-EI-EECRSLRS-CDQLEERVS-MEDEMNEMK-EGKFREKRIKRN-QSLQEIWDY
>3_chr1_84-cL1
YS-L-EDIQTKGKEVENFEKNLDECITRITNTEKCLKELMELKTKA-EL-EEFRSLRS-CDQLEERVS-MEDEVNEMK-EGKFREKRIKRN-QSLQEIWDY
>3_chr4_679-cL1
DS-L-EDIETKGKEVENFEKNLEECITRITNTEKCLKELMELKTKA-EL-EECRSLRS-CNQLEERVS-MEDEMNEMK-EGKFREKRIKRN-QSLQEIWDY
>3_chr10_142-cL1
YS-L-EDIQTKGKEVENFXKN*EECITRITNTEKCLKELMELETKP-EL-EECRSLRS-CDQLEESVS-MEDEMNEMK-EGKFREKRIKRN-QSLQEIWDY
>3_chr5_745-cL1
YS-L-EEIQTKGKEVENFEKSLEECITRIINTEKCLKELMELKTKA-EL-EECRSLRS-CDQLEERVS-MEDEMNEMK-EGKFREKRIRRN-QSLQEIWDY
>3_chr8_1067-cL1
YS-L-EDIQTKGKEVENFEKNLEEYITRITNTEKCLKELMELKTKA-EL-EECRSLRS-CDQLEERVS-MEDEMNEVK-EGKFREKRIKRN-QSLQEIWDY
>3_chr12_268-cL1
YS-L-EDIQTKGKEVENFEKNLEECVTRITNTDKCLKELMKPNAKA-EL-EECRSLRS-CNQLEKRVS-MED*MNEMK-EGKFREKRIKRN-QSLQEIWDY
>3_chr4_754-cL1
YS-L-EDIQTKGKEVENFEKNLEECITRITNTEKCLKELMELKTKA-EL-EECRSLRS-CDQLEERVA-MEDEMNVMK-EEKFR*KRIKRN-QSLQEIWDY
>3_chr4_727-cL1
YS-L-EEIQTKGKEVENFEKSLEECITRITNREKCLKELMELKTKA-EL-EECRRLXS-CDQLEERVS-MEDEVNEMK-EGKFREKRIKRN-QSVQ*IWDY
>3_chr4_785-cL1
YS-L-EDIQTKGKEVENFEKNLEECITRITNTEKCLKELMELKTKA-EL-EECRSLRS-SNQLEERVS-MEDEINEMK-EGKFREKRIKRN-QSLQEIWDY
>3_chrY_1335-cL1
YS-L-EDIQTKGKEVENIEKNLEECITRIINTEKCLKELMELKTKA-EL-EECRSLRS-CDQLEERVS-MEDEMNEMK-EGKFREKRIKRN-QSLQEIWDY
>3_chrX_1286-cL1
YS-L-EDIQTKGKEVENFEKNLEECITRITNTEKCLKELMELKTKA-EL-EECRSLRS-CDQLEERVS-MEDEMNEMK-ERKFREKRIKRN-QSLQEIWDY
>3_chr2_540-cL1
YS-L-EEIQTKGREVENFEKSLEECITRITNTEKCLKELMELKTKV-EL-EECRSLRS-CDQLEERVS-MEDEVNEMK-EGKLREKRIKRN-QSLQEI*DY
>3_chr1_88-cL1
YS-L-EDIQTKGKEVENFEKNLEECITRITNTEKCLKELMELKTKA-EL-EECRSLRS-CDQLEERVS-MEDEMNEMK-EGKFREKRIKRN-QSLQEIWDY
>3_chrX_1274-cL1
YS-L-EDIQTKGKEVENFEKNLEECTTRITNREKCLKELMELKTKA-EL-EECRSLRS-CDQLEERVS-MEDEMNEMK-EGKFREKRIKRN-RSLQEIWDY
>3_chr20_563-cL1
YS-L-EDIQTKGKEVENFEKSLEECITRITNTEKCLRELMELKTKA-EL-EECRSLRS-CD*LEERVS-MEDEMNEMK-EGKFREKRIKRN-QSLQEIWDY
>3_chr6_900-cL1
YS-L-EEIQTKGKEVENIXKNLEELITTITNTEKDLKELMELKAKA-EL-EEC*SLRS-CDQLEESIS-MEDX--XMK-EGKFREKRIKXN-QSLQEIGDY
>3_chr5_762-cL1
YS-L-EEIQTKGKEVENFEKNLEECITRITNTEKCLKELMDLKTKA-EL-EECRSLRS-CDQLEERVS-MEDEMNEMK-EGKFREKRIKRN-QSLQEIWDY
>3_chr4_792-cL1
YS-L-EDIQTKGKEVENFEKNLEECITRITNTEKCLKELMELKTNA-EL-EEC*SLGS-CDQLEERVS-IEDEMNEMK-EGKFRX--XKRN-QSLQEIWDY
>3_chrX_1278-cL1
YS-L-EDIQTKGKEVENFEKNLEECITRITTTEKCLKELMELKTNA-EL-EECRSLRS-CDQLEERVS-MEDEMNEMK-EGKFREKRIKRN-QSLQEIWDY
>3_chrX_1279-cL1
YS-L-EDIQTKGKEVEDFEKNLEECITRITNTEKC*KELMELKTKA-EL-EQCRSLRS-CDQLEERVS-MEDEMNEMK-EGKFREKRIKRN-QSLQEIWDS
>3_chr2_578-cL1
YS-L-EDIQTKGKEVENSEKSLEECITRITNTEKCLKELMELKTKA-EL-EECRSLRS-CDQLEERLS-MEDEVNEMK-EGKFREKRIKRN-QSLQEIWDY
>3_chr2_593-cL1
YS-L-EDIQTKGKEGENFEKNLEECITRITNTEKCLKELMELKTKA-KL-EECRSLRS-CDQLEERVS-MEDEMNEKK-EGKFRENRIKRN-QSLQQIWDY
>3_chr7_1086-cL1
YS-L-QDVQTKGKEVENFEKNLEECITRITNTEKCLKELMELKTKA-EL-EECRSLRS-CDQLEERVS-MEDEMNEIK-EGKFREKRIKRN-QSLQEIWDY
>3_chr1_80-cL1
YS-L-EDIQTKGKEIENFEKNLEECITRITNTEKCLKELMELKTKA-EL-EECRSLRS-CDQLEERVS-MEDEMNEMK-EGKFREKRMKRN-QSLQEIWDY
>3_chrX_1250-cL1
YS-P-EDIQTKGKEVENFENNLEECIIRITNTEKCLKELMELKTKA-EL-EECRSLRS-CDQLQETVS-MEDEMNEMK-EGKFREKRIKRN-QSLQEIWDY
>3_chr6_977-cL1
YS-L-EDIQTKGKEVENFEKNLEECITRITNTEKCLKELMELKTKA-EL-EECRSLRS-CDQLEERVS-MEDEMNEMK-EGKFREKRIKRN-QSLQEIWDY
>3_chr11_139-cL1
YS-L-EDIQTKGKDVENFEKNLEECITRITNTGMCLKELMELKSKA-EL-EECRSLRS-CDQLEETVS-MEDEMNGMK-EGKFREKRKKRN-QSLQEIWDY
>3_chr9_1170-cL1
YS-L-EDIQTKGKEVENFEKNLEECITRITNTEKCLKELMELKTKA-EL-EECRSLRS-CDQLEERVS-MEDEMNEMK-EGKFREKRIKRN-QSLQEIWDY
>3_chr12_235-cL1
YS-L-EDIQTKGKEVENLEKNLEECITRIXNTEKCLKELMELKTKA-EL-EECRSLRS-CDQLEQRVS-MEDEMNEIK-EGKFREKRIKRN-QSLQEI*DY
>3_chr12_291-cL1
YS-L-EDIQIKGKEVENFEKNLEECITRITNTDKCLKELMELKTKA-EL-EECRSLRS-CDQLEERVS-MEDEMNEMK-EGKFREKRIKRN-QSLQEIWDY
>3_chr1_77-cL1
YS-L-EDIQTKGKEVENFEKNVEECITRITNTEKCLKELMELKTKA-EL-EECRSLRS-CDQLEERVS-MEDEMNEMK-EGKFREKRIKRN-QSLQEIWDY
>3_chr7_1089-cL1
YS-L-EDIQTKGKEVENFEKNLEECITRITNTEKC*KELMELKTKT-EL-EECRSLRS-CNQLEERVS-MEDEMNEMK-EGKIREKRIKRN-QSLQEIWDY
>3_chr5_779-cL1
YY-L-EDIQTKGKEVENFEKNLEECITRITNTEKCLKELMELKTKA-EL-EECRSLRS-CHQQEERVS-MEDEMNEMK-EGKFREKRIKRN-QSLQEIWDY
>3_chr1_75-cL1
YY-L-EEIQTKGKEVENFEKSLEECITRITNTEKCLKELMELKTKA-EL-EEGRSLRS-CDQLEERVS-MEDEVNEMK-EGKFREKRIKRN-QSLQEIWNY
>3_chr16_477-cL1
YS-L-EDIQTKGKEVENFEKNLEECITRITNTEKCLKELMELKTKA-EL-EERRSLRS-CNQLEERVS-MEDEMNEMK-EGKFREKRIKRN-QSLQEIWDY
>3_chrX_1218-cL1
YS-L-EDFQTKCKEVENFEKNLEECITRITNTEKCLKELMELKTKA-EL-EECRNLRS-CDQLQERVS-MEDEMNKMK-EGKFREKRMKRN-QSIQEI*DY
>3_chr21_500-cL1
YS-L-KDIQTKGKEVENIEKNLEGCITRIINTEKCLKELMELKAKV-EV-EECRSLRS-YDQLEETVS-MEDEVDEMK-ERKFREKRIKRN-*SLQEIWDY
>3_chr2_566-cL1
YS-L-EDIQTKGKEVENFEKNLEECITRITNTEKCLKELMELKTKA-EL-EESRSLRS-CDQLQERVT-IEDEMNEMK-EGKFREKRIKRN-QSLQEIWDY
>3_chr4_750-cL1
YS-L-EDIQTKGKEVENFEKNLEEYITRKTNTEKCLKELMELKTKA-EL-EECRSLRS-CDQLEEMVS-MEDEMNEMK-EEKFREKRTKRN-QSLQEIWDY
>3_chr5_893-cL1
YS-L-EDIQTKGKEVENFEKNLEECITRITNTEKCLKELMELKTKA-EL-EECRSLRS-CDQLEERVS-MEDEMNEMK-EGKFREKRIKTN-QSLQEIWDY
>3_chr5_798-cL1
*S-L-KDIQTKGKEVLNIF*KLEECITRITNMKKCLKELMELKTKA-EL-EKCRSLRS-CN*LEERVS-MEDEMKEMK-EGKFREKRKKRN-QSLQEIWDY
>3_chr5_873-cL1
YS-L-EDIQTKGKEVENFKKNLEECITRITNTEKCLKELMELKTKA-EL-EECRSLRS-CDQLEERVS-MEDEMNEMK-EGKFREKRIKRN-QSLQEIWDY
>3_chr2_474-cL1
YS-L-EDIQTKGKEVENFETNLEECITRITNTEKCLKELMELKTKA-EL-EECRSLRS-CDQLEERVS-MEDEMNEMK-EGKFREKRIKRN-QSLQEIWDY
>3_chr10_184-cL1
YS-L-EDIQTKGKEVENFEKNLEECITRITNTEKCLKELMELKTKA-EL-EECRSLRS-CDQLEERVS-MEDEMNEMK-ERKVREKRIKRN-QSLQEIWDY
>3_chr11_293-cL1
YS-L-EVIQTKGKEVENFEKNLEECITRITNTEKCLKELMELKTKA-EL-EECRSLRS-CDQLEERVS-MEDEMNEMK-EGKFREKRIKRN-QSLQEIWDY
>3_chr19_473-cL1
YS-L-EDIQTKGKEVENFEKNLEECTTRITNTEKCLKELMELKTKA-EL-EE*RSLRS-CDQLEERVS-MEDEMNEMK-EGKFREKRIKRN-QSLQEIWDY
>3_chrX_1333-cL1
YS-L-EEIQTKGKEVENFEKSLEECITRITNTEKCLKELM*LKTKA-EL-EECRSLRS-CDQLEERVS-MEDEVNEMK-EGKFREKRIKRN-QSLQEIWDY
>3_chr10_177-cL1
YS-L-EDIQTKGKEVENFEKNLEECITRVTNTEKCLKELMELKTKA-EL-EECRSLRS-CNQLEERVS-MEDEMNEMK-X-KFREKRIKRN-HSLQEIWDY
>3_chr10_188-cL1
YS-L-EDIQTKGKEVENFEKNLEECITRXTNTEKCLKELMELKTKA-EI-EECRSLRS-CDQLEEGVS-MEDEMNEMK-EGKFREKRIKRN-QSLQEIWDY
>3_chr2_482-cL1
YS-L-EDIQTKGKEVDNFEKNLEEYITRITNTEKCLKELMELKTKA-EL-EEC*SLRS-CDQLEERVS-MEDEMNEMK-EGKFREKRIKRN-QSRQEIWDY
>3_chr12_265-cL1
YS-L-EDIQTKGKKVENFEKNLEECITRITNTEKCL*ELLELKTKA-EL-EECRSPRS-CDQLEERVS-MEDKMNEMK-EGTFREKRIKRN-QSLQEIWDY
>3_chr6_950-cL1
YS-L-EDIKTKGKEVENFEKNLEECITRITNTEK*LKELLELKTKA-EL-EECRSLRS-CDELEERVS-MEDEMNEMK-EGKFREKRKKGN-QSLQEIWDY
>3_chr6_938-cL1
YS-L-EDIQTKGKAVENFEKNLEECITRITNTEKCLKELMELKTKA-EL-EECRSLRS-CNQLEERVS-KEDEMNEMK-EGKFREKRIKRN-QSLQEIWDY
>3_chr4_769-cL1
YS-L-EEIQTKGKEVENFEKNLEECITRITNTEKCLKELMELKTKA-EL-EECRSLRS-CDQLEERVS-MEDEVNEMK-EXKFREKRIKRN-QSLQEIWDY
>3_chrY_1311-cL1
YS-L-EDIQTEGKEVENFEKNLEECITRITNTEKCLKELMELKTKA-EL-EECRSLRS-CDQLEERVS-MEDEANEMK-EGKFGEKRIKRN-QSLQEIWDY
>3_chrX_1264-cL1
YS-L-EDMQTKGKEVENFEKNLEECITRITNTEKCLKELMELKAKA-EL-EECRSFRS-CDQLEERVS-MEDEMNEMK-EGKFREKRIKRN-QSLQEIWDY
>3_chr20_577-cL1
YS-L-EDIQTKGKEVENFEKNLEECITRITNTEKCLKELMELKTKA-EL-EECRSLRS-CDQLEERVS-MEDEMNEMK-EGKFRDKRIKRN-QSLQETWDY
>3_chrX_1133-cL1
YS-L-EDIQTKGKEVENFEKNLEECITRITNTEKCLKKLTELKAKA-EL-EECRSLRS-CDQLDERLS-MEDEMNEME-EXKFREKRIKRN-QSLQEIWDY
>3_chr3_687-cL1
YS-L-EEIQTKGKEVENFEKNLEECITRITNTEKCLKELMELKTKA-EL-EECRSLRS-CNQLEERVS-MEDEMNEMK-EGKFREKRIKRN-QSLQEIWDY
>3_chr12_300-cL1
YS-L-EDIQTKGKEVENFEKNLEECMTRITNTEKCLKELMELKTKV-EL-EECRSLRS-CDQLEERVS-MEDEMNEMK-EGKFREKRIKRN-QSLQEIWDY
>3_chr11_148-cL1
YS-L-EDIQTKGKEVENFEKNLEECITRITNTEKCLKELMELKTKA-EL-EECRSLRS-CNQLVERIS-MEDEMNEMK-EGKFREKRIKRN-*SLEEIWDY
>3_chr8_1176-cL1
YS-L-EDIQTKGKEVENFEKNLEECITRITNTDKCLKELMELKTKA-EL-EECRSLRS-CDQLEERVS-MEDEMNEMK-EGKFREKRIKRN-QSLQEIWNY
>3_chr1_74-cL1
YS-L-EDIQTKGKEVENFEKNLEECVARITNTEKCLKELMELKTKA-EL-EECRSLRS-CDQVEERVS-MEDEINEMK-EGKFREKRIKRN-QSLQEIWDY
>3_chr21_550-cL1
YS-L-EDIQTKGKEVQNFEKNLEECITRITNTEKCLKELMELKTKA-EL-EECRSLRS-CNQLEERVS-MEDEMNEMK-EGKFREKRIKRN-QSLQEIWNY
>3_chr12_286-cL1
YS-L-EDIQTKGKEVENFEENLEECITRITNTEKCLKELMELKTKA-DL-EERRSLRS-CDQLEDRVS-MEDEMNEMK-EGKFREKRIKRN-QSLQEIWDY
>3_chr12_285-cL1
YS-L-EDIQTKGKEVENLEENLEECITRITNTEKCLKELMELKTKA-DL-EECRSLRS-CDQLEERVS-MEDEMNEMK-EGKFREKRIKRN-QSLQEIWDY
>3_chr4_774-cL1
YS-L-XDIQTKGKEVENFEKNLEECLTRITNTEKCLKELMELKTKA-EL-EECRRLRS-CDQLEERVS-MEDEMNEMK-EGTFREKRIKRN-QSLQEIWDY
>3_chr5_859-cL1
YS-L-EDIQTKGKEVENFEKNLEECITRITNREKCLKELMELKTKA-EL-EECRSLGS-CDQLEERVS-MEDEMNEMK-EGKFREQRIKRN-QSLQEIRDY
>3_chr1_56-cL1
YS-L-EDIQTKGKEVENFEKNLEECITRITNTEKCLKELMELKTKA-KL-EECRSLRS-CDQLEERVS-LEDEMNEMK-EGKFREKRIKRN-HSLQEXWDY
>3_chr6_991-cL1
YS-L-EDIQTKGKEVENFEKNLEECITRITNTEKCLKELMELKTKA-EL-EECRNLRS-CDQLEERVS-VDDEMNEMK-EGKFREKRIKRN-QSLQEIWDY
>3_chrX_1222-cL1
YS-L-EDIQTKGNEVENFEKNLEECITRITNAEKCLKELMELKTKA-EL-EECRSLRS-CDQLEERVS-MEDEMNEMK-EGKFREKRIKRK-QTLQEIWDY
>3_chr5_861-cL1
YS-L-EDIQTKGKEVENFEKNLEECITRINNTEKCLKELMELKTKA-EL-EECRSLRS-CDQLEERVS-MEDEMNEMK-EGKFREKRIKRN-QGLQEIWDY
>3_chr2_573-cL1
YS-L-EDIQTKGKEVENFEKTLEECITRIINTEKCLKELMELKTKA-EL-EECRSLRS-CDQLEERIS-MEDEVNEMK-EGKFRK*RIKRN-QSLQEIWDY
>3_chr16_491-cL1
YS-L-EDIQTKGKEVENFEKNLEECITRITNTEKCLKELMELKTKA-EL-EECRSLRS-CDQLEERVS-MEDEMNEMK-EGKSREKTIKRN-QSLQEIWDY
>3_chr5_868-cL1
YS-I-EDIQTKGKEVENFEKNLEECITRITNTEKCLKELMELKTKA-EL-EDCRSLRS-CNQLEERVS-MEDEMSEMK-EGKFREKRIKRN-QSLQEIWDY
>3_chr18_454-cL1
YS-L-EDIQTKGKEVENFEKNLEECITRITNTEKYLKELMELKTKA-EL-EECRSLRS-CD*LEERVS-MEDEMNEMK-EGKFREKRIKRN-QSLQEIWDY
>3_chr5_884-cL1
YS-L-EEIQTKGKEVENFGKNLEECITRITNTEKCLKELMELKTKA-KL-EECRSLRS-CDQLEERVS-MEDEMNEMK-EGKFREKRIKRN-QSLQEIWDY
>3_chr8_1060-cL1
YS-L-EDIQTKGKEVX--XKNLEECITRITNTEKCLKELMELKTKA-EL-EECRSLRS-CDQLEERVS-MEDEMNEMK-EGKFREKRIQRN-QSLQEIWDY
>3_chr1_83-cL1
YS-L-EDIQTKGKEVENFEKNLEECITRITNTEKCLKELMELKTKA-EL-EECRSLRS-CNQLEERVS-MENEMNEMK-EGKFREKRIKRN-QSLQEIWNY
>3_chr8_1034-cL1
YS-L-EDIQTKGKEVENFEKNLKECITRITNTEKCLKELMELKTKA-EL-EECKSLRS-CDQLEERVS-MEDEMNEMK-EGKFREKRIKRN-QSLQEIWDY
>3_chr7_979-cL1
YS-L-EDIQTKGKEVENFEKILEECITRITNTEKCLKELMDLKTKA-EL-EECRSLRS-CDQLEERVS-MEDEMNEMK-EGKFREKRIKRN-QSLQEIWDY
>3_chr7_1059-cL1
YS-L-ENTQTKGKEVENFEKNLEECITRITNTEKCLKELMELKTKA-EL-EECRSLRS-CDKLEERVS-MEDEMNEMK-EGKFREKGIKRN-QSLQEIWDH
>3_chr9_1183-cL1
YS-L-EDIQTKGKEVENFEKNLEECITRVTNTEKCLKELMERKTKX-EL-EECRSLRS-CDQLEERVX-MEDEMNEMK-EGKFREKRIKRN-QSLQEIWDY
>3_chr12_228-cL1
YS-L-EDIQTKGKEVENFEKNLEECITGITNTEKCLEELMELKTKA-EL-EECRRLRS-CDQLEERVS-MEDEMNEMK-EGKFRXKRIKRN-QSLQEIWDY
>3_chrX_1357-cL1
YS-L-EDIQTKGKEVENFEKNLEECITRKTNTEKCLKELMELKTKA-EL-EECRSLRS-CDQLEERVS-MEDEMNEMK-EGKFREKRIKRN-QSLQEIWDY
>3_chr10_165-cL1
YT-L-EDIQTKGKEVENFEKNLEECITRITNTEKC*KELMELKTKA-EL-EECRSLRS-CDQLEETVS-MEDEMNEMK-EGKFREKRIKRN-QSLQETWDY
>3_chr9_1172-cL1
YS-L-EDIQTKGKEVENFEKNLEECITRITNTEKCLKELMELKTKA-EL-EECRSLRS-CDQLEERVS-MEDEMNEMK-EGKFREKRIKRN-QSLQEIWDY
>3_chr1_66-cL1
YY-L-EDIQTKGKEVENFEKNLEECITRITNTEKCLKELMELKTKA-EL-EECRSLRS-SNQLEERVS-MEDEMNEMK-EGKLREKRIKRN-QSLQEIWDY
>3_chr9_1177-cL1
YS-L-EDIQTKGKEVENFEKNLEECITRITNTEKCLKELMELKTKA-EL-EECRSLRS-CDQLEERVS-MEDEMNEMK-EGKYREKRIKRN-QSLQEIWDY
>3_chr7_992-cL1
YS-L-VDIQTKGKEVENFEKNLEECITRITNTEKCLKELMELKTKA-EL-EECRSLRS-CDQLEERVS-MEDEINEMK-EGKFREKRIKRN-QSLQEIWDY
>3_chr13_396-cL1
YS-L-EDIQTKGKEVENFEKNLEECITRITNTEKCLKKLMELKTKA-EL-EECRSLRS-CDQLEERVS-MEDEMNEMK-EGKFREKRIKRN-QSLQEIWDY
>3_chr3_672-cL1
YS-L-EDIQTKGKEVENFEKNLEECITRITNTEKCLKELMELKTKA-EL-EECRSLRS-CDQLEERVS-MEDEMNEMK-EGKFREKRIKRN-QSLQEIWDC
>3_chr14_394-cL1
YS-L-EDIQTKGKEVENFEKNLEECITRITNTEKCLKELMELKTKA-EL-EECRSLRS-CDQLEERVS-MEDEMNEMK-EGKFREKRMKRN-QSLQEIWDY
>3_chr2_484-cL1
YS-L-EDIQTKGKEVENFEKNLEECITRITNTEKCLQELMELKTKA-EL-EECRSLRS-CNQLEERVS-MEDEMNEMK-EGKFREKRIKRN-QSLQEIWDY
>3_chr7_1092-cL1
YS-L-EDIQTKGKEVENFEKNLEECRIRITNTEKCLKELMELKTKA-EL-EECRSLRS-CDQLEERVS-MEDEMNEMK-EGKFREKRIKRN-QSLQEIWDY
>3_chr10_191-cL1
YS-L-EDIQTKGKEVENFEKNLEECITRITNTEKCLKELMELKTKA-EL-EECRSLRS-CDQLEERVS-MEDEMNEMT-EGKFREKRIKRN-QSLQEIWDY
>3_chr11_244-cL1
YS-L-EDIQTKGKEVENFEKHLEECITRKTNTEKCLKELMELKAKA-EL-EECRSLRS-CDQLQERVS-MEDEMNEMK-EGKFREKRIKRN-QSLQEIWHY
>3_chr10_63-cL1
YS-I-EDIQTKGKEVENSEKNLEECITRITNTEKCLKELMELKTKA-EL-EECRSLRS-CEQLEERVS-MEDEMNEMK-ERKFREKRIKRN-QSLQEIWDY
>3_chr4_768-cL1
YS-L-EDIQTKGKEIENFEKNLEECITRITKTEKSLTELMELKTKA-EL-EECRSLRS-CDQLEERVS-MEDEMNEMK-EGKFREKRIKRN-QSLQEIWDY
>3_chr11_113-cL1
YS-L-EDIQTKGKEVENFEKNLE*CITRITNTQKCLKELVELKTKA-EL-EECRSLRS-CDQLEERVS-MEDEMNEMK-EGKFREKRIKRN-QSLREIWDY
>3_chr3_650-cL1
YS-L-EDIQTKGKEVENFEKNLEEGITRITNTEKCLKELMGLKTKA-EL-EECRSLRN-CDQLEERVS-MEDEMNEMK-EGKFREKRIKRN-QSLQEIWDY
>3_chr2_569-cL1
YS-L-EDIQTKGKEVENSEKNSEECISRITNTEKCLKELMELKTKA-EL-EECRSLRS-CNQLEERES-MEDEVNEMK-EGKFREKRIKRN-QSLQEIWDY
>3_chr6_990-cL1
YS-L-EDIQTKGKEVENFEKNLEECVTRIINTEKCLKELIELKTKA-EL-EECRSLRS-CDELEERVS-MEDEMNEMK-EGKFREKTIKRN-QSLQEI*DY
>3_chrX_1230-cL1
YS-L-EEIKTKGKEVENFEKNLEECVTRITNTEKCLKELMELKXKA-EL-EECRSLRS-CDQLEERVS-MEDEMNEMK-EGKFREKRIKRN-QSLQEIWDY
>3_chr8_1171-cL1
YS-L-EDIQTKGKEVENFEKNLEECITRITNTEKCLKELMELKTKA-EL-EECRSLRS-CDQLEERVS-MENEMNEMK-EGKFREKRIKRN-QSLQEIWDY
>3_chr6_985-cL1
YS-L-EDIQTKGKEVENFEKNLEECITRITNTEKCLKELMELKSKA-DL-EECRSLRS-CDQLEERVS-MENEMKEMK-DGKFREKRIKRN-KSLQEIWDY
>3_chr2_486-cL1
YS-L-EDIQTKGKEVENFEKNLEECITRITNTEKCLKELMELKTKA-EL-EECRSLRS-CDQLEERVS-MEDEMNEMK-EGKFREKRIKRN-QSLQEIWDH
>3_cn_50%_cc_rst_CG_1-cL1
YS-L-EEIQTKGKEVENFEKNLEECITRITNTEKCLKELMELKTKA-EL-EECRSLRS-CDQLEERVS-MEDEMNEMK-EGKFREKRIKRN-QSLQEIWDY
>3_chr1_69-cL1
YS-L-EEIQTKGKEVENFEKNLEECITRITNTEKCLKELMELKTKA-EL-EECRSLRR-CDQLEERVA-MEDEVNEMK-EGKFREKRIKRN-QSLQEIWGY
>3_chr11_194-cL1
YS-L-EDIQTKGKEVENFEKNLEECITRITNTEKCLKELMELKTKA-EL-EECRSLRS-CDQLEERVS-MEDEMNEMK-EGKFREKRIKRH-QSLQEIWDY
>3_chr19_416-cL1
YS-L-EEIQTKGKEVENFDKNLEECTTRITNTEKCLKELMELKTKA-EL-EECGSLRS-CD*LEVRVS-MEDEVNEMK-EGKFREKRIKRN-QSLQEIWDY
>3_chr12_294-cL1
YS-L-EDIQTKGKEVENFEKNLEECITRITNTEKCLKELMELKTKA-EL-EECRSLRS-CSQLEERVS-MEDEMNEIK-EGKFREKRIKRN-QSLQEMWDY
>3_chr3_654-cL1
YS-L-EEIQTKGKEVENLEKNLEECITRITNTEKCLKELMELKTTA-EL-EECRSLRS-CDQLEERVS-MEDEMNEMK-EGKFREKRIKRN-QSLQEIWDY
>3_chr5_742-cL1
YS-L-EDIQTKGKEVENFEKNLEECITRIINTEKCLKELMELKTKA-EL-EEGRSLRS-CDQLEERVS-ME---DEMK-EGKFREKRIKRN-QNLQEIWDY
>3_chr13_384-cL1
YS-P-EDIQTKGKEVENFEKNLEKCRTRITNIEKSLKELMELKTKA-EL-EECKSLRS-CDQLEERVS-MEDEMNEMK-EGKFREKRIKRN-QSLQEIWDY
>3_chrY_1312-cL1
YS-L-KDIQTKGKEVENFEKNSEECTTRITNTEKCLKELMELKTKA-EL-EECRSLRS-CDQLEERVS-MEDEMNEKK-EGKFREKRIERN-QSLQEIWDY
>3_chr15_321-cL1
YS-L-EDIQTKGKEVENFEKNLEECITRITNTEKCLKELMELKTKA-EL-EECRSLRS-CDQLEERVS-MEDEVNEMK-EGKFREKRIKRN-QSLQEIWDY
>3_chr9_1161-cL1
YS-L-EDIQTKGKEVENFEKNLE*CITRITNTEKCLKELMELKTKV-EL-EECRSLRS-CDQLEERVS-MEDEMNEMK-EGKFREKRIKRN-QSLQEIWDY
>3_chrX_1292-cL1
YS-L-EDIQTKGKEVENFEKNLEECITRITNTEKCLKELMELKTKA-EL-EECRSLRS-CDQLEERVS-MEDEMNEMK-EGKFREKRIKRN-QSLQEIWDY
>3_chr12_261-cL1
YS-L-EDIQTKGKEVESFEKNLEEYITRITNTEKCLKELMELKTKA-EL-EECRSLRS-CDQLEERVS-MEDEMNEMK-EGKFREKRIKRN-QSLQEIWDY
>3_chr11_198-cL1
YS-L-EDIQTKGKEVENFEENLEECITRITNTEKCLKELTELKTKA-EL-EECRSLRS-CDQLEERVS-MEDEMNEMK-EGKFREKRIKRN-QSLQEIWDY
>3_chr6_967-cL1
YS-L-EDIQTKGKEVENFEKNLEE*ITRITNTEKCLKELMELKTKA-EL-EECRSLRS-CDQLEERVS-MEDEMNEMK-EGKFREKGIKRN-QSLQEIWDY
>3_chr11_189-cL1
YS-L-EDIQTKGKEVENFEKNLEECITRITNTEKCLKELMELKTKA-EL-EECRSLRS-CDQLEERVS-MEDEMNEMK-EGKFREKRIKRN-QSLQEIWDY
>3_chr5_786-cL1
YS-L-EDIQTKGKEVENFEKNLEECITRITNTEKCLKELMELKTKA-EL-EECRSLRS-CDKLEERVS-MEDEMNEMK-EGKYREKRIKRN-QNLQEIWDY
>3_chr5_852-cL1
YP-L-EDIQTKGKEVENFEKSLEECITRITNTEKCLKEPMELKTKA-EL-EECRSLRS-CNQLEERVS-MEDEMNEMK-EGKFREKRIKRN-QSLQEIWEY
>3_chr6_947-cL1
YS-L-EDIQTKGKEVENFEKNLEECITRITNTEKCLKELMEMKTKA-EL-EECRSLRS-CNQL*ERVS-MEDEMNEMK-EGKFREKRIKRN-QSLQEIWDC
>3_chr5_879-cL1
YS-L-EDIQTKGKEVENFEKNLEECITRITNTEKCLKELM*LKTKA-EL-EECRSLRS-CNQLEEGVS-MEDQMNEMK-EGKFREKRIKRN-QSLQEIWDY
>3_chr5_770-cL1
YS-L-EDIQTKGKEVESYEKNLEECITRITNTEKCLKELMELKTKA-EL-EECRSLRS-CDQLEERVS-MEDEVNEMK-EGKFRXKRIKRN-QSLQEIWDY
>3_chr6_953-cL1
YS-L-EDIQTKGKEVENFEKNLEERITRITNTEKCLKELIELKIKA-EL-EECRSLRS-CDQLEERVS-MEDEMNEMK-EGKFREKRIKRN-QRLQEIWDY
>3_chr8_1143-cL1
YS-L-EDIRTKGKEVQNFEKNLEECITRITNTEKCLKELMELKTKA-EL-EECRSLRS-CDQLEERIS-MEDEVNEMK-EGKF*EKRIKRN-QSLQEIWDY
>3_chrX_1341-cL1
YS-L-EDIQTKGKEVENFEKNLEECITRIINTEKCLKELMELKTKA-EL-EECRSLRS-CNQLEESVS-MEDEMNEMK-EGKFREKRIKRN-QSLQEIWDY
>3_chr8_1137-cL1
YS-L-EDIQTKGKEVENFEKNLXEYITRITNRDKCLKELMELKTKA-EL-KECRGLRS-CNQLEERVS-MEDEMNEMK-EGKFREKRIKRN-QSLQEIWDY
>3_chr17_490-cL1
YS-L-EDMQTKGKEVENFEKNLEESITRITNTEKCLKELIELKTKA-EL-EECRSLRS-RDQLEERVS-MEDEMNEMK-EGKFREKRIKRN-QNLQEIWDY
>3_chr7_988-cL1
YS-L-EDIQTKGKEVENFEKNLEECITRITNTEKCLKELMELKTKA-EL-EECRSLRS-CDQLEERVS-MEDEMNEMK-EGKFREKRIKRN-QSLQEIWDY
>3_chr5_837-cL1
YS-L-EDIQTKGKEVENFEKNLEERITRITNREKCLKELMELKTKA-EL-EECRSLRS-CDQLEERVS-MEDEMNAMK-EGTFREKRIKRN-QSLQEIWDY
>3_chr9_1164-cL1
YS-L-EDIQTKGKEVENFEKNLEECITRITNTEKCLKELMELKTKA-EL-EECRSLRS-CDQLEERVS-MEDEMNEMK-EGKFREKRIKRN-QSLQEIWDY
>3_chr15_468-cL1
YS-L-EDIQTNGKEVENFEKNLEECITRITNTEKCLKELMELKTKA-EL-EECRSLRS-CDQLEERVS-MEDEMNEMK-EGKFREKRIKRN-QSLQEICDY
>3_chr11_157-cL1
YS-L-EDIQTKGKEVENFEKNLEECITRITNTEKCLKELMELKSKA-EL-EECRSLRS-CDQLEERVS-TEHEMNEMK-EGKFREKRIKRN-QSLQEIWDY
>3_chr4_732-cL1
YS-L-EDIQTKRKEVENFEKNLEECITRITNTEKCLKELMELKTKA-EL-EECRSLRS-CDQLEERVS-MEDEMNEMK-EGKFREKRIKRN-QSLQEIWDY
>3_chr1_100-cL1
YS-L-EDIQTKGKGVENFEKNLEECITRITNTEKCLKELMELKTKA-EL-EECRSLRS-CDQLEERVS-MEDEMNEMK-EGKFREKRIKRN-QSLQEIWDY
>3_chr2_544-cL1
YS-L-EETQTKGKEVKNFEKSVEECKTRITNTEKFLKELMELKTKA-EL-EECRSLRS-CNQLEERVS-MEDEVNEMK-EGKFREKRIKRN-QSLQEIWDY
>3_chr10_130-cL1
*S-L-EEIQTKGKEVENFEKSLEECITRITNTEKCLKELMELKAKA-EL-EECRSLRS-CDQLEERVL-MEDEVNEMK-EGKFREKRIKRN-QSLQEIWDY
>3_chr1_47-cL1
YS-L-EEIQTKGKEVENFEKNLEECITRITNTEKCLKELMELKTKA-EL-EECRSLRS-CNQLEERVS-MEDEMNEMK-EGKFREKRIKRN-QSLQEIWNY
>3_chr5_869-cL1
YS-L-EDIQTKGKEVENFEKSLEECITRITNTEKCLKELMELKTKA-EL-KERRSLRC-CNQLEERLS-MEDEVNEMK-EGKFREKRIKRN-QSLQEIWDY
>3_chr14_362-cL1
YS-P-EDIQTKDKEVENFEKNLEECITRITNTEKCLKELMELKTKA-EL-EECRSLRS-CNQLEERVS-MEEEMNEMK-EGKLREKSIKRK-QXIQEIWDY
>3_chr7_1085-cL1
YS-L-EDIQTKGKEVENFEKNLEECITRITNTEKCLKELMELKTKA-EL-EECRRLRS-CDQLEERVS-MEDEMNEMK-EGKFREKRIKRN-QSLQELRDY
>3_chr9_1168-cL1
YS-L-EDIQTKGKEVENFEKNLEECITRITNTEKCLKELMELKTKA-EL-EECRSLRS-CDQLEERVS-MEDEMNEMK-EGKFREKRIKRN-QSLQEIWDY
>3_chr1_85-cL1
YS-L-EDIQTKGKEVENFEKNLEECITRITNTEKCLKELMELKTKA-EL-EECRSLRS-CDQLEERVL-MEGEMNEMK-EGKFREKRIKRN-QNLQEIRDY
>3_chr15_366-cL1
YS-L-EDIQTKGKEVENFEKNLEECITRITNTEKCLKELMELKTKA-EL-EECRSLRS-CDQLEERVS-MEDEMNEMK-EGKFREKRIKRN-QSLQEIWDY
>3_chr8_1045-cL1
YS-L-EEIQTKGKEVENYEKSLEECITRITNTENCLKELMEPKTKA-EL-KECRSLRS-CYQLVERVS-MEDEVNEMK-EGKFREKRIKRN-QSLQEIWDY
>3_chr7_1048-cL1
YS-L-EDIQTKGKEVENFEKDLEECITRITNTEKCLKELMELKTKA-EL-EECRSLRS-CDQLEERVS-MEDEMNEMK-EGKFREKRIKRN-QSLQEIWDY
>3_chr10_156-cL1
YS-L-EDIQTKGKEVENFEKDLEECITRITNTEKCLKERMELKTKA-EL-EECRSLRS-CDQLEERVS-MEDEMNEMK-EGKFREKRIKRN-QSF*EIWHY
>3_chr13_380-cL1
YS-L-EDIQTKGKEVENFEKNLEECITRITNTEKCLKELMELKTKA-EL-EEYRSLSS-CDQLEERVS-MEDEMNEMK-EGKFREKRIKRN-QSLQEIWDY
>3_chr6_986-cL1
CS-L-EDIQTKGKEVENFEKNLEECITRITNTEKCLKELMELKSKA-EL-EECRSLRS-CDQLEERVS-MEDEMNEMK-EGKFREKRIKRN-KSLQEIWDY
>3_chr14_363-cL1
YS-L-EDIQTKGKEVENFEKNLDGCITRITNTEKCLKELVELKTKA-EL-EECRSLRS-CDQLEERVS-MEDEMNEMN-EGKFREKRIKRN-QSLQEIWDY
>3_chr8_1069-cL1
YS-L-EDIQTKGKEVENFEKNLEECITRITNTEKCLKELMELKTKA-EL-EECRSLRS-CDQLEERVS-MEDEMNEMK-EGKFREKRIKRN-QSLQEIWDY
>3_chr4_772-cL1
YS-L-EDIQTKGKEVENFEKNLEGCITRITNAEKCLKELMELKAKA-EL-EECRSLRS-CNQLEERVS-MEDEMNEMK-EGKFREKRIKRN-QSLQEIWDY
>3_chrX_1331-cL1
YS-L-EDIQTKGKEV*NFEKNLDEWITRITNTEKCLKELMELKTKA-EL-EECRSLKS-CDQLEERVS-MEDEMNEMK-EGKFREKRIKRN-QRLQEIWDY
>3_chr9_1163-cL1
YS-L-EDIQTKGKEVENFEKDLEECITRITNTEKCLKELMELKTKA-EL-EECRSLRS-CDQLEERVS-MEDEMNEMK-EGKFREERIKRN-QSLQEIWDY
>3_chr15_418-cL1
YS-L-EDIQTKDKEVENFEKNLEECITRITNTEKCLKELIELKTKA-EL-EECRSLRS-CHQLEERVS-MEDEMNEMK-EGKFREKRXXRN-QSLQEIWDY
>3_chr15_372-cL1
YS-L-EDIQTKGKEVENFEKNLEECITRVTNTDKCLKELMELKTKA-EL-EECRSLRS-CDQLEERVS-MEDEMNEMK-EGKFREKRIKRN-QSLQEIWDY
>3_chr5_876-cL1
YS-L-EDTQTKGKELENFEKNLDECITRITNTEKCLKELMELKTKA-EL-EECRSLRS-RDQLEERVS-MEDEMNEMK-EGKFREKRIKRN-QSLQEIWDY
>3_chr10_72-cL1
YS-L-EDIQTKGKEVENFEKNLEECITRITNTEKCLKELMELKTKA-ER-EKCRSLRS-CDQLEERVS-MEDEMNEMK-EGKFREKRIKRN-RSLQEI*D*
>3_chr12_273-cL1
YS-L-EDIQTKGKEVENCEKNLEECITRITNTEKCLKELMELITKA-EL-EECRSLRS-CDQLEERVS-MEDEVNETK-EGKFREK*IKRN-QSLQEIWDY
>3_chr14_361-cL1
YS-L-EEIQTKGKEVENLXKSLEEYITRITITEKFLKELMELKAKA-EL-EECRSLRS-CDQLEERVS-MEDEVNEMK-EGKFREKRIKRN-QSLQEIWDY
>3_chr2_483-cL1
YS-L-EDIQTKGKEVENFEKKLEECITRITNTEKCLKELMELKPKA-EL-EECRSLRS-CDQLEERVS-MEDEMNEMK-KGKFREKRIKRN-QSLQEIWDY
>3_chrX_1205-cL1
YS-L-EDIQTKGK*VENLEKNSEECITRITNIGKCLKELMELNTKA-EL-EECRSLRS-CDQLEERVL-MEDEMNEIK-EGKFREKRIKRN-QSLQEIWDY
>3_chr7_1070-cL1
YS-L-EDIQTKGKEVENFEKNLEECITRIINTEKCLKELMELKTKA-EL-EECRSLRS-CDQLEERVS-IEDEMNEMK-EGKFREKTIKRK-QSLQEIWNY
>3_chr11_187-cL1
YS-L-EEIQTKGKEVENCEKSLEECITRITNTEKCLKELMELKTKA-EL-EECRSLRS-RDQLEERVS-MEDEVNEMK-EGKFREKRIKRN-QTLQEIWDY
>3_chr15_369-cL1
YS-L-EDIQTKGKEVENFEKNLEECITRITNTEKCLKELMELKTKA-EL-EECRSLRS-CDQLEERVS-MEDEMNEMK-EGKFREKRIKRN-QSLQEIWDY
>3_chr17_472-cL1
YS-L-EDIQTKGKEVENFEKNLEECITRLTNTEKCLKELMELKTKA-EL-EECRSLRS-CDQLEERVS-ME---DEMK-EGKFREKRIKRN-QSLQEIWDY
>3_chr13_379-cL1
YS-L-EDIQTKGKEVENFEKNLEECITRITNTEKCLKELMELKTKA-EL-EECRSLRS-CDQLEERVS-MEDEMNEMK-EGKFREKRIKRN-QSLQEIWDY
>3_chr6_970-cL1
YS-L-EDIQTKGKEVENFEKNLEECITRITNTEKCLKELMELKTKA-DL-EECRSLRS-CDQLEERVS-MEDEKNEMK-EGKFREKRIKRN-QSLQEI*DY
>3_chrX_1258-cL1
YS-L-EEIQTKGKEVENFENNLEECITRITNIEKCLKELMELKTKA-EL-EECRSLRS-CDQMEERVS-TEDEMNEMK-EGKFREKRIKRN-QSLQEM*DY
>3_chr11_196-cL1
YS-L-EDIQTKGKEVENFEKNLEECITRITNTEKCLKELMELKTKA-EL-EECRSLRS-CDQLEESVS-MEDEMNEMK-EGKFREKRIKRN-QSLQEIWDY
>3_chr6_934-cL1
YS-L-EEIQTKGKEVENFEKSLEECITRITNTEKCLKELMELKTKA-EL-EECRSLRS-CDQLEERVS-MEDEVNEMK-EGKFREKRIKRN-QSLQEIWDY
>3_chrX_1251-cL1
YS-L-EDIQTKGKEVENFEKNLEECITRITNTEKCLKELMELKTKA-EL-EECRSLRS-CDQLEERVS-MEDEMNEMK-ERKFREKRIKRN-QSLQEIWDY
>3_chr4_763-cL1
YS-L-EDIQTKGKEVENFEKNLEECITRITNTEKCLKELMELKTKA-EL-KECRGLRS-CHQLXERVS-MEDEMNEMK-EGKFREKRIKRN-QSLQEIWDY
>3_chr6_987-cL1
YS-L-EDIQTKGKEVENFEKTLEECITRITNTEKCLKELMELKTKA-EL-EECRSLRS-SDQLEERVS-MEDEMNEMK-EGKFREKRIKRN-QSLQEIWDY
>3_chr11_176-cL1
YS-L-EDVQTKGKEVENFEKNLEECITRITNTEKCLKDLMELKAKA-EL-EECRSLRS-CDQLEERVS-MEDEMNEMK-EGKFREIRIKRN-QSLQEIWDY
>3_chr15_365-cL1
YS-L-KDIKIKGKQVENFEKNLEECITRITNTEK*LKELMELKTKA-EL-EECRSLRS-CDQLEERVS-MEDEMNDMK-ERKFREKRVKRN-QSLQEIWDY
>3_chr3_649-cL1
YS-L-EDIQTKGKEVENFEKNLEECITRLTNTEKCLKELMELKTKA-EL-EECRSLRS-CDQLEERVT-MEDEMNEMK-EGKFREKRIKRK-QSIQEIWDY
>3_chr2_464-cL1
YS-L-EDIQTKGKEVENFEKNLEECITRITNTEKCLKELMELKTKA-EL-EECRRLRS-CDQLEDRVS-MEDEMNEMK-EGKCREKRIKRN-QSLQEIWDY
>3_chr9_1122-cL1
YS-L-EDIQTKGK*VENFEKSLEECITRITNTEKCLKELMELKTKT-EL-EECRSLRS-CDQVEERVS-MEDEVNEMK-EGKVREKRIKRN-QSLQEIWDY
>3_chr7_1043-cL1
YS-L-EDIQTKGREVENXEKNLEECITRITNTEKCLKEMMELKTKA-EL-EECRSLRS-CDQLEERVS-MEDEMNEMK-EGKFREKRIKRN-QSLQEIWDY
>3_chr1_70-cL1
YP-L-EETQTKGKEVENFEKSLE*CITRITNTEKWLKELMELKTKA-EL-EECRSPRS-CDQLEERVS-MEDEVNEMK-EGKFREKRIKRN-QTLQEIWDY
>3_chr11_179-cL1
YS-L-EDIRTKGKEVENFEKNLEECITRIINTEKCLKELMELKTKA-EL-EECRSLRS-CDQLEERVS-MEDEMNEMK-EGKFREKRIKRN-QSLQEIWDY
>3_chr14_395-cL1
YS-L-EDIQTKGKEVENFEKNLEECITRITNTEKCLKELMELKTKA-EL-EECRSLRS-CDQLEERVS-MEDEX--XK-EGKFREKRIKRN-QSLQEIWDY
>3_chr9_1146-cL1
YS-L-EDIQTKGKEVENFEKSLEECITRITNTEKCLKELMELKTKA-EL-EECRSLRS-CDQWEERVS-MEDEVNEMK-EGKFREKRIKRN-QSLQEIWDY
>3_chr11_145-cL1
YS-L-EEIQTKGKDVENFEENLEECITRITNTEKCLKELMELKTKA-EL-EECRSFSR-FDQLEERVS-MEDEMNEMK-EGKFREKRIKRN-QSLQEIWDY
>3_chr3_666-cL1
YS-L-EDIQTKGKEIENFEKNLEECITKITNTEKCLKELMELKTKA-EL-EECRSLRS-CDPLEERVS-MEDEMNEMK-EGKFREKRIKRN-QSLQEIWDY
>3_chr14_360-cL1
YS-L-EDIQTKGKEVENFEKNLEECITRITNTEKCLKELMELKTKA-EL-EECRSLRS-CDQLEER*S-MEDEMNEMK-EGKFREKRIKRK-QSLQEIRDY
>3_chr9_1192-cL1
YS-L-EDIQTKGKEVENFEKNLEECITRITNTEKCLKELMELKTKA-EL-EECRSLRS-CYQLEERVS-MEDEMNEMK-EGKFREKRIKRN-QSLQEIWDY
>3_chr6_984-cL1
YS-L-EDIQTKGKEVENFEKNLEECITRITNTEKCLKELMELKTKA-EL-EECRNLRS-CDQLEERVS-MEDEMNEMK-EGKFREKRTKRN-QSLQEIWDY
>3_chr2_590-cL1
CS-L-EDIQTKGKEVENFEKNLEECINRITNTEKCLKELMELKTKA-EL-EECRSLRS-CDQLEERVS-MEDEMNEMK-EGKFREKRIKRN-QSLQEIWDY
>3_chr3_555-cL1
YS-L-EDIQTKGKEVENFEKNLEECITRITNTEKCLKELMELKTKA-EL-KE*RSLRS-CDQLEERVS-MEEEMNEMK-EGKFREKRIKRN-QSLQEIWDY
>3_chr6_qbl_hap2_968-cL1
YS-L-EDIQTKGKEVENFEKNLEE*ITRITNREKCLKELMELKTKA-EL-EECRSLRS-CDQLEERVS-MEDEMNEMK-EGKFREKGIKRN-QSLQEIWDY
>3_chrX_1277-cL1
YS-L-EDIQNKGKEVENFEKNLEECITRITNTEKCLKELMELKTKA-EL-EECRSLRS-CDQLEERVS-MEDEMNEIK-EGKFREKRIKRN-QSLQEIWDY
>3_chr9_1115-cL1
YS-L-EEIQTKGKEVENFEKNLNECITRITNTEKCLKELMELKTKA-EL-EECRSLRS-CDQLEERVS-MEDEMNEMK-EGKFREKRIKRN-QSLQEIWDY
>3_chr2_561-cL1
YS-L-EDMQTKGKEVENCEKNLEEFITRITNTEKCLKELMELKTKA-EL-EECRSLRS-CNQLEERVS-MEDEMNEMK-EGKVREKRIKRN-QSLQEIWDY
>3_chr13_371-cL1
YS-L-EDIQTKGKEVENFEKNLEECITRITNTEKCLKELMELKTKA-EL-EECGRLRS-CDQLEERVS-MEDEMNEMK-EEKFREKRIKRN-QSLQEIWDY
>3_chr14_391-cL1
YS-L-EDIQTKGKEVENFEKNLEECITRITKTGKCLKELMELKTKA-EL-EECRSLRS-CNQLEERVS-MEDERNEMK-EGKFREKRIKRN-QSLQEIWDY
>3_chr16_481-cL1
YS-L-EDIQTKGKEVENFEKNLEECITRITNTEKCLKELMELKTKA-EL-EECRSLRS-YDQLEERVS-MEDEMNEMK-EGKFRERRIKRN-QILQEIWDY
>3_chr5_805-cL1
YS-L-EDIQTKGKEVENFEKNLEERITRITNREKCLKELMELKAKA-EL-EECRSLRS-CDQLEERV*-MEDEMNEMK-EGKFREKGIKRN-QSLQEIWDH
>3_chr3_675-cL1
YS-L-EDIQTKGKEVENFEKNLEECITRITNTEKCLKELVELKTKA-EL-EECRSLRS-CDQLEERVS-MEDEMNEMK-EGKFREKRMKRN-QSLQEIWDY
>3_chr11_249-cL1
YS-L-EDIQTKGKEVENFEKNLEECITRITNTEKCLKELMELKTKA-EL-EECRSLRS-CDQLEERVS-MEDEMNEMK-EGKFRQKRIKRN-QSLQEIWDY
>3_chr8_1003-cL2
YS-L-EEIQTNGKEVKSFEKKLEEWITRITNAEKSLKDLMELKIKA-EL-DECRSHSS-CDQLEERVS-MEDEMNEMK-EEKFREKSIKRN-QSLQDIWDY
>3_chr6_895-cL2
YS-L-EEVQTNGKEVKNFXKRLDECLTRITNAEKSLKDLMEPKTMA-EL-DKCTSLSN-*DQLEERVS-MEDEMNEMK-EEKFREKRIKRN-QSLQEIRDY
>3_chr7_993-cL2
FS-L-EEVRTHHKEAKNLEKRLAKWLTRITSVEKPLNDLMELKTMA-EL-HECTSFSS-LNQQEERVS-IEDQMNETK-EEKFREKRVKRN-QSLQEIWD*
>3_chrY_1293-cL2
YS-L-EEVQTHGKEVKKL*KKSDEWITRITNAEKSLKDLMELKTMA-EL-DECTRLSS-FDQLEKRVS-MEDQMNEMK-EEKFREKRRKRN-QCLQEIWDN
>3_chr8_998-cL2
YS-L-EEVRPNGKEIKNFEKKLAEWITRITNAEKSLKDLMELKTMA-EL-DECTSLSN-CHQLEERVS-MEDETNEMK-EEKFREKRIKRN-QSLQEIWDY
>3_chr3_501-cL2
IS-L-EEVRTHGKEVKNLEKNLDEWLTRITNAEKSLKDLRELKTMA-EL-DERTSLSS-FDQLEERIS-MEDQMNEMK-EEKFREKRIKRN-*SLQEIWDY
>3_chr5_794-cL2
FS-L-KHV*THHKEDKNLEKRLDE*LTRINCVEKTLNDLTELKTMA-EL-DVCISFNS-FDQVEERIX-SEDQMNEIK-EDKIGEKRAKKK-QSLQEIWDY
>3_chr1_6-cL2
SS-L-EEVRTNGKEVKNLXKKLVEWLTRITNAEKSLKDLMELKTMA-EL-NECTSLSS-CDQLEERVS-MEDEMNKMK-EEKFREKRIERN-QSLQEIWDY
>3_chr6_899-cL2
YS-L-EEV*TNGKEDQNFEKKLYECITRITNAEKSLKDVMELKTKA-EL-DECRSLSS-CDQLEDRLS-MEDEMNEMK-EEKFRENRIKRN-QSLQEIWDY
>3_chr2_400-cL2
NS-L-KEVPTHGKEVEKLEKKLDEWLTRITNAEKSLQDLMELKTKA-EL-DECTSLSS-FDQLEGRVS-MEDQMNEMK-EEKFREKRIKRN-QSLQEIWDN
>3_chrX_1295-cL2
FS-L-QEVQNHGKEV*KLEKRLDEWLTRITNAEKSLKDLMELKTMA-EL-DECTSFSN-CDQLEERVS-MEDQMNEMK-EEKFREKRTKRN-QSLQEIWDY
>3_chrX_1094-cL2
FS-L-EEV*THPKEVKNLGKRLHECLTRITNAEKSLKDLMELKTMV-EL-EKCTSFSS-FDQLEERVS-IEDQMNEMK-EEKFREKRIKRN-QSLQEIWDY
>3_chr6_894-cL2
FS-L-EEVRMHRKEAKSLEKKLDEWLTRITSVEKSLNDLMELKTMA-EL-NQCTSFSS-FHQLEERVS-IEDQMNEMK-EEKFREKTVKRN-QSLQEIWDY
>3_chr6_896-cL2
YS-L-EEVQTHGKEVKNLEKKLDQ*LPRITNAEKSLKDLMELKTMA-EL-DECTSLSS-FDQLEERVS-MEDEMNEMK-EEKFREKSIKRN-QSLQ*IWDY
>3_chrX_1294-cL2
YP-L-KEIRTNGKEVKNFEKKLDEWITSITNADKSLKDLMELKTKA-EL-DKCRSLRS-CDQLEERVS-MEDEMNETK-EEKFTEKKXKRN-QILQEIWDY
>3_chr2_497-cL2
FS-L-EDVRTHRKEAINLEKRLDKWLTRINSIEKTLNDLMELKTIA-EL-DACTSFSS-FHQTEERVS-IEDQMNEMK-X-KFREKRVKRN-QSIQEIWDY
>3_chr9_1099-cL2
YS-L-EEIRTNGKEVKSFEKKLDEWITRITNAEKSLKDLMELKTKA-EL-DECTNLSS-CDQLEERVS-MEDEMNEMK-EEKFREKRIKRN-QSLQEIWDY
>3_chrX_1093-cL2
FS-L-EDV*THCKEAKNLEKRLDKRLTRINSAEKNLNDLMELKTMA-EL-DACTSLSS-FDQVEERVS-IEDKVNKMK-EEKFREKRVQRN-QSLQEIWDY
>3_chr5_796-cL2
FS-L-EELQTHHKEAKNLEKRLDERLTRVTSVEKSLNDLMELKIMA-EL-DECTSFSS-FDQLEEKVS-IEDQMNEMK-EEKFREKRIKRN-QSLQEIWDY
>3_chr22_502-cL2
CS-L-KEVRTNGKEVKNFEKKLDEWITRIINAEKSSKDLMELKTMA-EL-DECTSLSS-CDQLEERVS-MEDEMNQMK-EEKFREKRIKRN-QTLQEIWDY
>3_chrX_1193-cL2
*S-L-EEV*THGKEVKNLEKKLDEWLTRITNAEKSLKDLMD*KTIA-KL-NECTSLSS-FDQVEERVS-MENQMNEMK-X-KFREKRIKRN-QGLQEIWDY
>3_chr12_206-cL2
YS-L-EEVRTNDKQVKNLEKKLDE*LTRIINAEKSLKDLMELKTMA-EL-DECTSLSS-CDQLEERVS-MEDEMNEMK-EEKFREKRIKRN-QSLQEIWDY
>3_chr1_4-cL2
YS-L-EEVQTHSKEVKNLEKKLDEWLTRITNAEKSLKDLMELKTKA-EL-DECTSLSS-FNQLEESIS-MEDQMNEMK-EEKFREKRIKRN-*NLQEIRGY
>3_chr6_897-cL2
YT-L-EDVQNHHKEAKNLQKRLDEWLTRITNVEKSINDLTELKTMA-EL-DECTSLSS-LNQLEERVS-TEDQMNGLK-EEKFREKRIKRN-QSLQEIWDY
>3_chr1_3-cL2
FS-L-EDVRTHRKEAKLLEKRSDERLTRINSTEKILNDLMEQKTMV-EL-DACTSYSS-FDQVEERVS-IEDQMNEMK-EEKFREKRVKRN-QSLQEIWDY
>3_chrX_1211-cL2
YS-L-EEVRTNGKEVINFEKKLDEWTTRITNAEKWLKDLMELKTTA-EL-DECTSLSN-CDQLEERVS-MEDEMNKMK-EDKFREKRIKRN-RSLQEIRDY
>3_chr1_2-cL2
FS-L-EDVXTHLKEAKNLEKRLDKWLTRINSVEKTLNDLMELKTMA-EI-DACISFSS-FDQVEIRVS-IEDPINEMK-EEKFREKRVKRN-QSLQEICDY
>3_chr5_845-cL3
YS-L-EEIQTKGKEVKNFXKNLDECITRKTNTEKCLKELMELKAKA-EL-EECRSLRS-CDQLEERVS-MENEMNEMK-EGKFREKRIKRN-QSLQEIWDY
>3_chr6_928-cL3
YS-L-EEIQTKGKEVKNFEKNLDEYITRITNXEKCLKELTELKAKP-EL-EECRSLRS-CNQLEERVS-MEDEVNEMK-EGKFREKRIKRN-QGLQEIWDY
>3_chr5_819-cL3
YS-L-EETQTKGREVENFEKNLDECITRTTNTEKCLKELMELKAKA-EL-EECRSLRS-CNQLEERVS-MEDEMNEMK-EGKFREKRIKRN-QSPQVIRDY
>3_chr8_1014-cL3
YS-L-EEI*TKGKEVKNFEKNLDEGITRITNTEKCLKERMKLKAKA-EL-EECRSLRS-CDQLEERVS-TEDEMNEMK-EGTFREKIIKRN-QSLQEIWDY
>3_chr4_741-cL3
YC-L-EEIQTEGKEVENFEKNSDECITRITNREKCLKELMELKAKA-EL-EECRSLRS-*DQLEEMVS-MEHELNEMK-EGKFREKRIKRN-QSLQEIWDY
>3_chr11_106-cL3
YT-L-EEIQTKDKEVKTFEKNLDECITRITNREKCLKELMELKTKA-EL-EECRSLRS-CDQLEERVS-MEDEMNEMK-EWKFREKRIKRN-QSCQEIWDN
>3_chrX_1226-cL3
YS-L-EEIQTNGKEVKNCXKKLDKWITRITNAEKSLKELMELKAKA-EL-EECRSLRS-CDQLEESVS-MEDEMNEMK-DGKFREKRIKRN-QSLQEIWDY
>3_chrX_1340-cL3
YS-L-EEIQTKGKEVKNFEKNLDKCITRITNTEKCLKELMELKAKA-EL-EECRSLRS-CDQLEERVS-MEDEMNEMK-EGKFGEKTTKRN-QSLQEIWDY
>3_chr1_51-cL3
YS-L-EEIQTKGKEVENFEKNLEECITRITNTEKCLKELMELKAKA-EL-EECRSLRS-SDQLEERVS-MEDQMNEMK-EGKFREKRIKRN-QRFQEIWDY
>3_chr13_221-cL3
YS-L-EEIQTKGKEVKNFEKNLDECITRITNIEKCLKELMELKAKA-EL-EECRSLRS-CNQLEERVS-MEDEMNEMK-EGKFREKSIKRN-QSLQEIWDY
>3_chr8_1019-cL3
YS-L-EEIQTKGKEVKNFEKHLDECITRITNTEKCLKELVELKAKA-EL-EECRSLRS-CDQLEERVS-MEDEMNEMK-EGKFREKRIKRN-QSLQEIWDY
>3_chr11_237-cL3
YS-L-EEIQTKGKEVKNFEKNLDECITRITNTEKCLKELMELKAKA-EL-EECRSLRS-CNQLEERVS-MEDEMNETK-ERKFREKRIKRN-QSPQEI*DY
>3_chrX_1325-cL3
YY-L-EEIQTKGKEVENFEKNLDECITRITNTEKCLKELMELKAKA-EL-EECRSFRS-WDQLEERVS-MEDEMNEMK-EGKFREKRXKRN-QSLQEIWDY
>3_chr6_817-cL3
CS-L-EEIQTKGKEVKNFEKNLDECITRITNTEKCLKELMELRAKA-KL-EECRSLRS-CDRLEERVS-TEDEMNEMK-XGKFREKRIKRN-QSLQEIWDY
>3_chr13_319-cL3
YS-L-EEIQTKGKEVENFEKNLDECITRITNTEKCLKELMELKAKA-EL-EECRSLRS-CNXLEERVS-MEDEMNEMK-EGKFREKRIKIN-QRLQEIWDY
>3_chr8_1129-cL3
YS-L-EEIQTKGKEVENFEKNLEEYITRITNTEKCLKELIELKAKA-EL-EECRSLRS-CNQLEERVS-MEDEMNEMK-EGKFREKRIKRN-QSLQEIWDY
>3_chr18_439-cL3
YS-L-EEIRTKGKEVKNFEKNLDECITRITNTEKCLKELMELKAKS-EL-EECRSLRS-CDQLEERVS-MEDEMNEMK-EGKFREKRIKRN-QSLQET*DC
>3_chr10_41-cL3
YS-L-EEIQTKGKEVKNIEKNLDECITRIPNTEKCLKKLMELKTKA-EL-EECISLRS-CDQLEESVS-MEDEMHEMK-EGKFREKRIKRN-QSLQEIWDY
>3_chr7_1038-cL3
YS-L-EEIQTKGKEVENFEKNLDECITRITNTEKCLKELMELKAKX-EL-EECRSLRS-CDQLEERVS-MEDEMNEMK-EGKFREKRIKRN-QSLQEIWDY
>3_chr5_832-cL3
YS-L-EEIQTKGKEVKNFEKNLDECITRISNTEKCLKELMELKAKA-EL-EECRSRRS-CDQLEERVS-MEDEVNEMK-EGKFREKRIKRN-QSLQEIWDY
>3_chrX_1257-cL3
YS-L-EEIQTKGKEVKNCEKHLDECITRITNTEKCLKELMDLKAKA-EL-EECRSLRS-CD*LEERVS-MEHEMNEMK-QGKFREKRIKRN-HSLQEIWDY
>3_chr3_630-cL3
YS-L-EEIQTKGKEVKNFEKNLDACIARITNTEKCLKELMELKAKA-EL-EECRSLRS-CDQLEERIS-MEDEMNEMK-EGKFREKRIKRN-QSLQEIWDY
>3_chr20_527-cL3
YS-L-EEIQTKGKEVKNFEKNLDKCITRITNTEKCLKELMELKARP-EL-EECRSLRS-CNQLEERVS-MEDEMNEMK-EGKFREKRIKRN-QSLQEIWDY
>3_chrX_1201-cL3
YS-L-EEIQTKGKEVKNFEKNLDECITRITNTEKCLKELMELKAKT-EL-EECRSLRS-CDQLEERVS-MKDEMNEMK-EGKFREKRIKSN-QSLQEIRDF
>3_chr6_910-cL3
YS-L-EDIQTKGKEVENFEKNLDKYITRITNTEKYLKELMELKAKA-EL-EECRSLSS-WDQLEERLS-MEDEMNEMK-EGKFREKRIKRN-QSLQEI*DY
>3_chr3_602-cL3
YP-L-EEIQTKGKEVKNFEKNLD*CITRXTNKEKCLKDLMELKAKA-EL-EECRRLRS-CDQLEERVS-IEDEMNEMK-EGKFREKRIKRN-QSLQEIWDC
>3_chr20_528-cL3
YS-L-EEIQTKGKEVENFXKNLD*CITRITNTEKCSKELMELKAKA-EL-EECRSLRS-CDQLEERVS-MEDQMNEMK-EGKFRXKRIKRN-QSLQEIWDY
>3_chrX_1233-cL3
YS-L-EEIQTKGKEVKNFEKNLDECITRITNTEKCLKELMELKAKA-EL-EECRSLRS-CDHLEERVS-IEDEMNEMK-EGKFREKRIKRN-QSLQEIWDY
>3_chr10_146-cL3
YS-L-EEIQTKGKEAENFGKNLDECITRINNTEKCLKELMELKAKA-EL-EECRRLRS-CDQLEERVS-MEDQMNEMK-EGKFREKRIKRN-QSLQEIWDY
>3_chr19_424-cL3
HS-L-EEIQTKGKEVENFEKNLDECITRITNTEKCLKELMELKAKA-EL-EECRSLRN-CIQLEERVS-MEDEMNEMK-EGKFRERRIKRN-QSLQETWDY
>3_chr5_820-cL3
YS-L-EEIQTKGKEVKNFEKNLDECITRITNTEKCLKELMELKAKA-EL-EECRSLRS-CNQLEERVS-MEDEMNEMK-EGKFREKRIKRN-QSLQEIWDY
>3_chr9_1110-cL3
YS-L-KEIQTKGKEVQKFQKNLHECITRITNTEKCLKELMELKAKA-EL-EECRSLRS-CHQLEERVS-MEDEMNEMK-EGKLREKRIKRN-QSLQEIWDY
>3_chrX_1259-cL3
YS-L-EEIQTKGKEVEKFEKNLDECITRITNTEKCLKELMELKAKA-EL-EECRSLRS-CDQLEERVS-MEDEMNEMK-EGKFREKRIKRN-QSLQEIWDY
>3_chrX_1314-cL3
YS-L-EEIQTKGKEVENFEKNLEECITRITNTEKCLKELMELKAKT-DL-EECRSLRS-CDQLEERVS-MEDEMNEMK-EGKFREKRIKRN-QSLQEIWDY
>3_chr9_1109-cL3
YS-L-EEIQTKGKEVKNFKKNLEECITRITKTEKCLKELMELKAKA-EL-EECRSLSS-CDQLEERVS-MEDEMNEMK-EGKFREKIIKRN-QSLQEIWDY
>3_chrX_1262-cL3
YS-L-EEIQTKGKEVENFEKNLDECVTRITNTEKCLKTLMELKAKA-EL-EECRSLRS-CDQLEERVS-MEDEMNEMK-EGKFREKRIKRN-QSLQEIWDY
>3_chr2_446-cL3
YS-L-EEIQTKGKAVKNFEKNLDECITRITNTEKCLKELMELKAKA-EL-EECRSLRS-CDQLEERVS-MEDEMNEMK-EGKFREKRIKRN-QSLQEIWDY
>3_chr1_16-cL3
YS-L-E*IQTKGKEVKTFEKNLDECITRITNTEKCLKELMELKTKA-EL-EECRSLRS-CDQLEERVS-MEDEKNEMK-EGKFREKRIKRN-QSLQEIWDY
>3_chr5_834-cL3
YS-L-EKIQTKGKEVKNFEKNLDECITRITNTEKCLKELMELKAKA-EL-EECRSLRS-CDQPEERVS-MEDEMNEMK-EGKFREKGIKRN-QSLQEIWDY
>3_chr2_530-cL3
YT-L-EEIQTKGKEVKNFDKNLDECVTRITNREKCLKELMELKAKA-EL-EECRSLRS-CDQLEERVS-MEDEMNEMK-EGKFREKRIKRN-QSLQEIWDY
>3_chr4_698-cL3
YP-L-EEIQTKGKEVKNFEKNLDKCITRITNTEKCLKELMELKAKA-EL-EECRSPRS-CDQLEERVS-MEDEMNEMK-EGKFREKRIKRN-QSLQEIWDC
>3_chr4_725-cL3
YS-L-EEIQTKGKEVKNFEKNVDKCITRITNTEKCLKELMELKAKA-EL-EECRSLRS-RNQLEERVS-MEDEMNEMK-EGKFREKRIKRN-QSLQEIWDY
>3_chr1_18-cL3
YS-L-EEIQTKGKEVKNFEKNVDESITRITNTE*SLKELMELKAKA-EL-EECRSLRS-CNQLEERVS-MEDEMNEMK-EGKFREKRIKRN-QSLQEIWDY
>3_chr6_918-cL3
YS-L-EEIQTKGKEVENFXKNLDECITRISNTEKCLKELMELKAKA-EL-EECRSLRS-CDQLEERVS-MEDEMNEMK-EGKFREKRIKRN-KSLQEI*DY
>3_chr15_353-cL3
YS-L-EDIQTKGKEVENFEKNLDECITRIINTEKRLKELMELKAKA-EL-EECRSLRS-CDQLEERVS-MEDEMNEMK-EGRFREKRIKRN-QSLQEIWDY
>3_chr5_813-cL3
YS-L-EEIQX-GKEVENFEKNLDGCITRITNTEKCLKELMGLKAKA-EL-EECRSLRS-GDQLEERVS-MEDEMNEMK-EGKFREKRIKRN-ESLQEIWDY
>3_chr11_216-cL3
YF-L-EEIQTKGKEGENFEKILDKCITRITNTEKCLE*LMELKTKA-EL-EECRSLRS-CDQLEERVS-MEDEMNEMK-ERRFREKRIKRN-QSLQEIWDY
>3_chr3_629-cL3
YS-L-EEIQTKGKEVKNFEKNLDECITRITNTEKCLKELMELKTKA-EL-EERRSLRS-CDQLEERVS-MEDEMNEMK-EGKFTEKRIKRN-QSLQEIWDY
>3_chr9_1132-cL3
YS-L-EEIQTKGKEVENFEKNLD*CITRITNTEKCLKELMELKAKA-EL-EECRSLRS-CDQLEERVS-MKDEMNEMK-EGKFREKRIKRN-QSLQEIWDY
>3_chrX_1243-cL3
YS-L-EEIQTKGKEVENFEKNLNECKTRKTNTEKCLKELMELKAKA-EL-EEWRSLRS-CDQLEERVS-MEDEMNEMK-EGKFREKRIKRN-QSLQEIWDY
>3_chrX_1285-cL3
XX-L-EEIQIKGKEVKNFEKNLDECIT*ITNTEKCLKELMELKAKA-EL-EECRSLRS-CDQLEERVS-MEDEMNEMK-EGKFREKRIKRN-QSLQEIWDY
>3_chr12_239-cL3
YS-L-EEIQTKGKEVENFEKILDECITRITNKEKCLKELMELKAKA-EL-EECRSLRS-CDQLEERVS-MEDEMNETK-EGKFREKRIKRN-QSLQEIWDY
>3_chr4_739-cL3
YY-L-EEMQTKGKEVKNFEKNLDKCVTRITNTQKCLKELMEPKAKA-EL-EECKSFRS-CDQLEERVS-MEDEMNEMK-EGKFREKRIKRN-QSLQEIWHY
>3_chrY_1310-cL3
YS-L-EEIQTKAKEVENFEKHLDECITRITNTQKCLKELMELKAKA-EL-EECRRLRS-CNQLEERVS-MEDEMNEMK-EGKFR*KRIKRN-QSLQETWDY
>3_chr6_914-cL3
YS-L-EEIQTKGKEGENFEKNLDECITRITNTQKCLKELMELKAKA-EL-EKCTSLRS-LDQLEERVS-MEDEMNEMK-EGKFREKRIKRN-QCLQEIWDY
>3_chr17_435-cL3
YS-L-EAIQTKGKQVENFEKNLDECITRITNTGNCLKELMELKAKA-EL-EECRSLRS-CNQLEERVS-IEDEMNEMK-EGKFREKRIKRN-QSLQEIWDY
>3_chr11_230-cL3
YS-L-EEIQTKGK*VENFEKNLEECITSITNTEKCLKGIMELKAKA-KL-EECRSLRS-CDQLEERVS-MEDEMNEMK-EEKFREKRIKRN-QSLQEIWDY
>3_chrY_1301-cL3
YS-L-EEIQTKGKEVKNFEKNLDESITRITNMEKCLKELMKLKAKA-EL-EECRSLRS-CDQLEERVS-MEDEMNEMK-EGKFREKIIKRN-QSLQEIWDY
>3_chr11_105-cL3
YS-L-EEFQTKGKEVKXFEKNVVECKTRITNTDRCLKELMQLKAKA-EI-EECRSLKS-CDQLEERVT-MEDKMNKMK-EGKFREKRIKIN-QSLQEIWDY
>3_chr6_937-cL3
YS-L-EEIQAKGKEVKNFEKNLDECITRITNTEKCLKELMELKAKA-EL-EECRSLRS-CDQLEERVS-MEDEMNEMK-EGKFREKRIKRN-QSLQEIWDY
>3_chr2_547-cL3
YS-L-EEIQTKGKEVENFEKNLDECITRITNTEKCLKELMELKAKA-EL-EECRSLRS-CDQLEERVS-MEDEMNEMK-EGKFREKRIKRN-QSLQEIWDY
>3_chr6_913-cL3
YS-L-EEIQTKGKEVENSEKTLDEYITTITNTEKCLKELMELKAKA-EL-EECRSLRS-CDQLEERVS-MED*MNEMK-EGKFREKRIKRN-QSLQEIWDY
>3_chr11_225-cL3
YS-L-EEIQTKGKEVENFEKNLDECITSITNTEKCLKELMELKAKA-EL-EECRSLRS-HNQLEKRVS-MEDQMNEMK-EGKFREKRTQRN-QSLQEIWDY
>3_chr10_149-cL3
YS-L-EEIQTKGKEVKNFEKNLDKCITSITNTEKCLKELMKLKAKD-EL-EECRSLRS-CNQMEERVS-MEDEMNEMK-EGKFREKRIKRN-*SLQEIWDY
>3_chr11_220-cL3
YS-L-EEIQTKGKEVKNFEKNLDECITRITNTEKCLKELMELKAKA-EL-EESRSLRS-CDQLEERVS-MEDEMNEMK-EGKLT*KRIKRN-QSLQEIWDY
>3_chr1_38-cL3
YS-L-EEIQTKGKEVKNFEKNLDECITRITNTEKCLKELMELKAKA-EP-EECRSLRR-CDHLEESX--MEDEMNEMK-EGKFREKRIKRN-QSLQEIWDY
>3_chr2_451-cL3
YS-L-EEIQTKDKEVENFEKNLDECITRITNTEKCLKELMELKFKA-KL-EECRGLRS-CDQLEERVS-MEDEMNEMK-EGKFREKRIKRN-QSLQEIWDY
>3_chr15_312-cL3
YS-L-EVIQTKGKEVKNFEKNLEECITRITNTEKCLKELMELKAKA-EL-EDCRRLRS-CHQLEERVS-MEV*MNEMK-EGKFREKRIKRN-QSLQEIWDY
>3_chr3_606-cL3
YS-L-EEIQTKGKELKNFEKNLDECITTITNTEKCLKELMELKAKA-EL-EECRSLRS-CDQLEERVS-MEDEMNEMK-EGKFREKRIKRK-QSLQEIWDY
>3_chr8_1134-cL3
YS-L-EEIQTKVKEVENFEKNLEECITRITNTEKCLTELMELKAKA-EL-EECRRLKS-CDQLEERVS-MEDEMNEMK-EGKFRXKRIKMK-QSLQETWDY
>3_chr9_1116-cL3
YS-L-EEIQTKGKEVKNFVKNLDECITRITNTEKCLKELMELKAKA-EL-EECRSLRS-CDQLEERVS-MEDEMNEMK-EGKFREKRIKRN-QSLQEIWDY
>3_chr6_932-cL3
YS-L-EEIQTKGKEVKNFEKNLDECITRITNTEKCLKELMELKAKA-EL-EECRSLRS-CDQLEERVS-MEDEMNEMK-EGKFREKRIKRX-QSLQEIWDY
>3_chr9_1112-cL3
YS-L-EEIQTKGKEVKNYHKNLDECITRITNTEKCLKELMELKAMA-EL-EECRSLRS-RDQLEERVS-MEDEMNEMK-EGKFREKRIKRN-QSLQEIWDY
>3_chr3_665-cL3
YS-L-EEIQTKGKEVENFEKNLD*CITRITNTEKCLKELMELKTKA-EL-EECRSLRS-CDQLEERVS-MEDEMNEMK-EGKFREERIKRN-QSLQEIWDY
>3_chr7_1020-cL3
YS-L-EEIQTKGKEVKNFEKNLDECITRITNTEKCLKEXMKLKAKA-EL-EECRSLRS-CDQLEERVS-MEDEMNEMK-EGKFTEKRIKRN-QSLQEIWDY
>3_chr1_55-cL3
HS-L-EEIQTKGKEVENFEKNLDECITRITNTEKCLKELMELKAKA-EL-EECRSLRS-CDQLEERVS-MEDEMNEMK-EGKFREKRIKRN-QSLQGIWDY
>3_chr8_1101-cL3
YS-L-EEIQTKGKEVKNFEENLDECITRITNTEKCLKELMAVKAKA-EL-EECRSLRS-CDQLXERVS-MEDEMNEMK-EGKFREKRIKGN-QSLQEIWDY
>3_chr2_518-cL3
YF-L-EEIQTKGKEVENFEKNLDECVTRITNTEKCLKELMELKAKA-EL-EECRSLRS-CDQLEERVS-MEDEMNEMK-ERKFREKRIKRX-QSLQEIWDY
>3_chr4_622-cL3
YS-L-EEIQTKGKEVKDFEKNLDQCITRITNTEKCLKELMELKTKA-EL-EECRSLRS-CNQLEERVS-MEDEINEMK-EGTFREKRIKRN-QSLQEIWDY
>3_chr14_310-cL3
YS-L-EEILTKGKEVKNFEKNLEEYITRITNTEKCLKELMELKAKA-ER-EECRSLRS-CNQLEERVS-MEDEMNEMK-EGKFREKRIKRN-QILQEIWDY
>3_chrX_1321-cL3
NS-L-EEIQTXSKEVENFEKKIDECITRITNTEKCLKELMELKAKA-EL-KECRSLRS-CDQLEERVS-MEDEMNEMK-EGKFREKRXKRN-QSLQEIWD*
>3_chr4_715-cL3
YT-L-EEIQTKGKEVKNFDKNLDECITRITNTEKCLNELMELKAKA-EL-EECRSLRS-CDQLEERVS-MEDEMNEMK-EGKFREKTIKRN-*SLQEIWDY
>3_chr5_867-cL3
YS-L-EEIQTKGKEVESFEKNLDKCIARITNTEKCLKELMELKAKA-EL-EECRSLRS-CDQLEERLS-MEDEMNEMK-EGKFSEKRIKRN-QSLQEIWDY
>3_chr7_1009-cL3
YS-L-EEIQTKGKEVKNFEKNLDECITRITNREKCLKKLMELKAKP-EL-EECRSLRS-CDQLEERVS-MEDEMNEMK-EGKFREKRIKRN-QSLQEIWDY
>3_chr2_427-cL3
YS-L-EEIQTKGKEVKNFEKNLDECITRITNTEKCLKELMELKAKA-EL-EECRSLRS-CDQLEERVS-MEDEMNEMK-EGKFREKRIKRN-QSLQEVWDY
>3_chr2_433-cL3
YS-L-KEIQTKGKEVKNFEKNLDECITRITNTEKCLKELMELKAKA-EL-EECRSLRS-CDQLEERVS-MEDEMNEMK-EGKFREKRIKRN-QSLQEIWDY
>3_chr8_1030-cL3
YS-L-EEIQTKGKEVENFEKNLDVCITRITNTEKS*KELMELKAKA-EL-EECRSLRS-CDQLEERVS-MEDEMNEVK-EGKFREKRIKRN-QSLQEIWDY
>3_chr5_714-cL3
YS-L-EEIQTKGKEVENFEKNLEECITRITNTEKCLKELMDLKAKA-EL-EECRRLRS-CDQLEERVS-MEDEMNEMK-EGKLREKTIKRN-QSLQEIWDY
>3_chr8_1032-cL3
YS-L-EEIQTKGKEVKNFEKNLDEXXTRITNIEKCLKELMELKAKA-EV-EECRSLRS-CDQLEEWVS-MEDEMNQMK-EGKFREKRIKRN-QSLQELWDY
>3_chrX_1267-cL3
YS-L-EEIQTKGKEVKNFEKNLGECITRITNTEKCLKELMELKAKA-KL-EECRSLRS-CDQLEERVS-MEX-MNEMK-EGKFREKRIKRN-QSLQEIWDH
>3_chr6_935-cL3
YS-L-EEIQTKGKEVENFEKNLDECISRITNTEKCLKELMELKAKV-EL-EECRSLRS-CDQLEERVS-MEDEVNEMK-ERKFREKRIKRN-QSLQEIWDC
>3_chr1_9-cL3
YS-L-EEIQTKGKEVKNFEKNLDECITRITNTEKCLKELMELKAKA-EL-EECRSLRG-CNQLEERVS-MEDEMNEMK-EGKFREKRIKRN-*SLQEIWDY
>3_chr12_247-cL3
YS-L-EEIQTKGKEVKNFXKKLDECITRITNTEKCLKELMELKAKA-EL-EECRSLRS-RNQLEERVS-MEDEMNEMK-EVKFTEKRIKRN-QSLQEIWDY
>3_chrY_1316-cL3
YS-L-EEIQTKGKEVKNFEKKIDEYITRITNTEKCLKEMMELKAKV-EL-EECRSLRS-SDQLEERVS-MEDEMNEMK-EGKFREKRIKRN-QSLQEI*DY
>3_chr18_448-cL3
YS-L-EEIQTKGKEVKNFEKNLDECITRITNTEKCLKELMELKTKA-EL-EECRSLRS-CNQLEERVS-MEDEMNEMK-EGKFREKGIKRK-QSFQEIRDC
>3_chr1_14-cL3
YS-L-EEIQTKGKEVENFEKNLDECITRITNTEKCLKELMELKVKA-EL-DECRSLRS-CDQLEEKVS-TEDEMNEMK-EGKFREKRIKRN-QSLQEIWDY
>3_chr16_443-cL3
YS-L-EEIQSKGKEVKNFEKNLDKCITRITNREKCLKELTELKAKA-EL-EECRSLRS-CDRLEERVS-MEDEMNEMK-EGKFREKGIKRN-QSLQEIWDY
>3_chr5_808-cL3
YS-L-EVIQTKGKEVENFEKNSDKCITRITNTEKCLKELMELKAKA-EL-EECRSLRS-SDQLEERVS-MEDEMNEMK-EGKFREKRIKRN-QSLQEIWYY
>3_chrX_1198-cL3
YS-L-EEIQTKGKEVENFEKNLDKCITRITNTEKCLKELMELKAKA-EL-EECRSLRS-CDQLEEKVS-MEDEMNETK-EGKFREKRVKRN-QSLQEIWDS
>3_chr8_1031-cL3
YS-L-EEIQTKGKEVKNFEKNLDEYITRITNTEKCLKELMELKAKA-EL-EECRSLRS-CNQLEERVS-MEDEMNEMK-EQKFREKRIKRN-QSLQEICDY
>3_chr4_751-cL3
YS-I-EEIQTKGKEVKNFEKNLEECITRITNTEKCLKEPMELKAKA-EL-EECRSLKS-CDQLEERVS-MEDEMKEMK-EGKFREKRIKRN-QSLQEIWYC
>3_chrX_1196-cL3
ES-P-EEIQTKGKEVKNFEKN*DDCITRITNTEKCLKEPMELKAKA-EL-EECRSLRS-CDQLEERVS-MEDEMNEMK-EGNFREKGIKRN-QSLQEI*DY
>3_chr2_442-cL3
YS-L-EEIQTKGKKVENFEKNLDECITRITNTEKCLKELMELKAKA-EL-EECRRLRR-CDQLEERVS-MEDEMNEMN-EGKFREKTIKRN-QSLQEI*DN
>3_chr6_944-cL3
YS-L-EEIQTKGKEVENFEKNLDECITRITNTEKCLKELMELKAKA-EL-EECRSLRS-CDQLEERVS-MEDEMNEMK-EGKFGEKRIKRN-QSLQEIWDY
>3_chr2_512-cL3
YS-L-EEIQTKAKEVENFEKNLDECITRITNTEKCLKELMELKAKA-EL-EECRSLRS-CDQLQERES-MEDEMNEMK-AVKFTKKRIKRN-QTLQEIXDY
>3_chrX_1328-cL3
YS-L-EEIQTKGKEVENFEKNLDECITRITNTEKCLKELMELKAKA-EL-EQCRSLRS-CDQLEERVS-MEDEMNEMK-EGKFREKRIKRN-QSLQEIWDY
>3_chr12_241-cL3
YS-L-EEIQSKGKEVKNFEKNLDECITRITNTEKCLKELMELKAKA-EL-EECRSLRS-CDQLEQRVS-MEDEMNEMK-EGKFREKRIKIN-QSLQEIWDY
>3_chr14_311-cL3
YS-L-EEIQTKGKEVENFEKNLDECIARITNTEKCLKELMELKAKA-EL-EECRSLRS-SNQLEERVS-MEDEMNEMK-EGKFREKRIKRN-QSLQEIWDY
>3_chr4_702-cL3
YS-L-EEIQTKGKEVENFEKNLDDFITRITNTEKCLKELMELKAKA-EL-EECRSLRS-CDQLEERVS-MEDX--XMK-EGKFREKRIKKN-QSLQEIWDY
>3_chr10_155-cL3
YS-L-EEIQTKGKEVENFEKNLDKCITRITNTEKCLKELMELKAKV-EL-EECRSLRS-CDQLEERVS-MEDEMIEMK-EGKFREKRIKRN-QSLQEIWDY
>3_chr2_529-cL3
YS-L-EEIQTKGKEVKNFEKNLDECITRITSTQKCLKELMELKAKA-EL-EECRSLRS-CDQLEERVS-MEDEMNEMK-EWKFKEKRIKRN-QSRQEIWDY
>3_chrX_1220-cL3
YS-L-EEIQTKGKEVENFAKNLDECITRITNTEKCLXELMELKAKA-EI-EECRSLRS-CDQLEERVS-MEDEMNEMK-EGKFREKRIKRN-QSLQEIWDY
>3_chr3_617-cL3
YS-L-EEIQTKGKEVKNFEKNLDECITRITNTEKCLKELMELKAKA-EL-EEYRSLRS-CDQLEERVS-MEDEMNEMK-EGKFREKRIKRY-QSLQEIWDY
>3_chrY_1337-cL3
YS-L-EEIQTKGKEVENFEKNLEECMTRINNTEKCLKELMELKAKV-EL-EECRSLRS-CDQLEERVT-MEDEMNEKK-EGKVREKRMKRK-QSLQEIWDY
>3_chr8_1144-cL3
YP-L-EEIQTKGKEVENFEKNLDECITRITNTEKCLKELMELNAKA-EL-EECRSLRS-CDQLEERVS-MEDEMNEMK-EGKFREKRIKRN-QSLQEIWDY
>3_chr15_417-cL3
YS-L-EEIQTKGEEVKNFEKNLDECITRMTNTEKGLKELMELKAKA-EL-EECRSLRS-CDQLEERVS-MEDEMNEMK-EGKFRERRIKTN-QSLQEIWDY
>3_chr2_507-cL3
YS-L-EEIQTKGKEVENYETTLDECITRITNAEKCLKELMELKAKA-EL-EEYRSLRS-CYQLEETVS-MEDELNEMK-EGKFREKRIKRN-QSLQEIWDY
>3_chr2_508-cL3
YS-L-EEIQTKGKEVKNVEKNLDECITRVTNTEKCLKELMGLKAKA-EP-EECRSLRS-SDQXEERVS-MEDEMNEMK-EEKFREKRIKRN-QSLQEIRDY
>3_chrX_1213-cL3
YS-L-EEIQTKGKEVKNFQKNLDECINRITNTEKCLKELMELKAKA-EL-EECRSLRS-CDQLEERVS-MEDEMNEMK-EGKFREKRIKRN-QSLQEIWDY
>3_chr1_19-cL3
YS-L-EEIQTKGKEVKNFEKNLDECITRITNTEKCLKELMELKAKA-EL-EECRSLRS-CNQLKERVS-MEDEMNEMK-EGKFREKRIKRN-QSLQEIWDY
>3_chrX_1252-cL3
YS-L-EEIQTKGKEVKNFEKNLDECITRITNTEKCLKELMELKAKA-EL-EECRSLRS-CDQLEERVS-MEDQMNEMK-EGKFREKRIKRN-KSLQEIWDY
>3_chr2_459-cL3
YS-L-EEIQTKGKEFENFEKNLDECITRITNTEKCLKELMELKAKA-EL-EECRSLRS-CDQLEERVS-MEDEMNEMK-EGKFREKRIKRN-QSLQEIWDY
>3_chr13_326-cL3
YS-L-EEIQTKGKEVENFEKNLDECITRITXTEKCLKELMELKAKA-EL-EECRSLRS-RDQLEERVS-MEDEMNEMK-EGKFREKRIKRN-QSLQEIWDY
>3_chr18_429-cL3
YS-L-EEMQTKSKEVKNFEKHLDECITRITNTEKCLKELMELKAKA-EL-EECRSLRS-HDQLEERVS-MEDEMNEMK-EGKLREKRIKRN-QSL*EIWDY
>3_chr5_829-cL3
YS-L-EEIQTKGKEVKNFEKHLDECITRITNTEKCLKELMELKAKA-EL-EECRSLRS-CKQLEERVS-MEDEMNEMK-EGKFREKRIKRN-QSLQEIWDY
>3_chr14_335-cL3
YS-L-EEIQTKVKEVENFEKNLDECITRITNTDKCLKELMELKAKA-EL-EEWRSLRS-CNQLEERVS-MEDEMNEMK-EGKFREKRIKRN-QSLQEIWDY
>3_chr14_318-cL3
YS-L-EEIQTKGKEVKNFEKNLDECITRIPNTEKCLKELMELKAKA-EL-EECRSLRS-CDQLEERVS-TEDEMNEMK-EGKFREKRIKRN-QSLQ*IWDY
>3_chr1_20-cL3
YS-L-EEIQTKGKEVENFEKNLDECITRITNTEKCLKELMELKAKA-EL-EECRSLRS-CNQLEERVS-MEDEMNEMK-EGKFREKRIKRN-QSLQEIWDY
>3_chr5_866-cL3
YS-L-EEIQTKGKEVKNFEKNLGKCITRITNTEKCLKELMELKAKA-EL-EECRSLRS-CDQLEEKVS-MEDKMNEMK-EGKFREQRIKGN-RSLQEIWDY
>3_chr6_904-cL3
YY-L-EEIQTKGKEVKNFEKNLGKCIIRITNTEKCLKELMELKTKA-EL-EE*RSLRS-CDQLEERVS-MEDEMNEMK-*GKFREKRXKRN-QSLQEIWDY
>3_chrX_1223-cL3
YS-L-EEIQTKGKEVENFEKNLDEYITRITNTEKCLKELMELKAKA-EL-EECRSLRS-CDQLEERVS-MEDEMNEMK-EGKFREERIKRN-QSLQEIWDY
>3_chr1_29-cL3
YS-L-EEIQNKGKEVENFEKNLDKCITRITNTEKCLKELMELKARA-EL-EECRSLRS-CDQLEERVS-MEDEMNEMK-EGKFREKRIKRN-QSLQEIWDY
>3_chr15_340-cL3
YS-L-EEIQTKGKEVENXEKNLDECITRITNTEKC*KELMELKAKA-EL-EECRSLRS-CDQLEERIS-MEDEMNEMK-EGKFRKKRX-RN-QSLQELWDY
>3_chr6_933-cL3
YF-L-EETQTKGKEVENFEKNLDECITRLTNTEKCLKELMELKAKA-EL-EECKSLRS-CDQLEERVS-TEDEMNEMK-EGKCREKRIKRN-QSLQEIWDY
>3_chr12_234-cL3
YT-L-EEIQTKGKEVKNFEKNLDECITRITNTKTCLKELMELKAKA-EL-EECRSLRS-CDQLEERVS-MEDEMNEMK-EGKFREKRIKGN-QSLQEIXDY
>3_chr3_646-cL3
YS-L-KEIQTQGKEVKNFXKNLDECITRITNTEKCLKELMELKAKA-EL-EECRSLRS-CDQLEERVS-MEDEMNEMK-EGKFREKRIKRN-QSLQEIWDY
>3_chr18_450-cL3
YS-L-EEIQTKGKEVKNFEKNLDECITRITNTEKCLKELMELKAKA-EL-EECRSLRS-CDQMEERVS-MEDEMNEMK-EGKFRQKRIKRN-QSLQEIWDY
>3_chr3_631-cL3
YS-L-EEIQTKGKEVENFEKNLDEYMTRITNTEKCLKELMELKAEA-EL-EECRSLRS-CDQLEERVS-MEDEMNEMK-EGKFREKRIKRN-QSLQEIWVY
>3_chr19_403-cL3
YS-L-EEIQTKGKEVKNFEKNLDECTTRITNTENCLKELMQLKAKA-EL-EECRSLRN-CNQLEERVS-MEDEMNEMK-EGKFREKRIKRN-KSLQEIWDY
>3_chr2_509-cL3
YS-L-EEIQTKGKEVKNFEKNLDECIPRITNTEKCLKELMELKAEA-EL-EECRSLRG-CDQLEERVS-MEHEMNEMK-EGKLREERIKRN-QSLQKIWDY
>3_chr19_461-cL3
YS-L-EEIQTKGKEVENFEKNLDECITRITNTEKCLKELMELKAKA-EL-EECRSLRS-CDQLEERVS-MEDQMNEMK-EGKFREKRIKRN-QSLQEIWDY
>3_chr7_1029-cL3
YS-V-EEIQAKGKEVKNFEKNLDECITRITNTEKCLKELMELKAKA-EL-EVCRSLRS-CDQLEERVS-MEDEMNEMK-EGKFREKRIKRN-QSLQEIWDY
>3_chr8_1107-cL3
YS-L-EEIQTKGKEVENFEKNLDECITRITNTEKCLKELMELKAKA-EL-EECRSLRS-CDQLEERVS-MEDEINEMK-EGKFRXKRTKRN-QSLQEIWDY
>3_chr10_125-cL3
YS-L-EEIQTKGKEVENFEKNLDECITRITNTDKCLKELIELKAKA-EP-EECRSLRS-CDQLEERVS-MEDEMNEMK-EGKFREKRIKRN-QSLQEIWDY
>3_chr13_334-cL3
YS-L-EEIQTKGKEVKNFEKNLDECITRITNTETCLKELMELKAKA-EL-EECRSLRS-CNQLEERVS-MEDEMNEMK-QGKFREKRIKRN-QSLQEIWDY
>3_chrX_1249-cL3
YS-L-EEIQTKGKEVENYEKNLDECITRITNTEKCVKELMELKTKA-EL-EECRSLRS-CDQLEERVL-MEDEMNEMK-EGKFREKRIKRN-QSLQEIWDY
>3_chr20_537-cL3
DS-L-EEIQTKGKEVKNFEKNLDECITRITNTQKCLKELMELKAKA-EL-EECRSLRS-CDQLEERVS-MEDEMNEMK-EGKFREKIIKRK-QSLQEIWDY
>3_chr5_807-cL3
YS-L-EEIQTKGKEVENFEKNLDECITRITNIEKCLKELMELKAKA-EL-EECRSLRS-CDQLEERVS-MEDEMNEMK-EGKFREKRXKRN-QSLQEIWDY
>3_chr5_818-cL3
YS-L-EEIQTKGKEVENFEKTLDECITRINNTEKCLKELMELKAKA-EL-EECRNLKS-YDQLEERVS-MEDEMNEMK-EGKFREKRIKRN-QSLQEIWNY
>3_chr7_1006-cL3
YS-L-EEIQTKGKEVKNFEKNLDECITGITNTEKSLEELMKLKAEA-EL-EECRSLRS-CNQLEERVS-MEDEMNEMK-KGKLRXKRIKRN-QSLQEIWDY
>3_chr10_115-cL3
YS-L-EEIQTKGEEVENFEKNLDECITRITNTEKCLKELMELKAKA-EL-EECRSLRS-CDQLEERVS-MEDEMNEMK-EGKFREKRIKRN-QSL*EIWDY
>3_chr4_628-cL3
YS-L-EEIQTKGKQVENFEKNLDECITRITNTEKCLKELMDLKAKA-EL-EECRSLRS-CDQLEERVS-MEDEMNEMK-EEKFREKRIKRN-QSLQEIWDY
>3_chr6_912-cL3
YS-L-EEIQTKGKEVKNFEKNLDKCITRITNTEKYLKELMELKAKA-EL-EECTSLRS-CNQLEERLS-MEDEMNEMK-EGMFREKRIKRN-QSLQEIWDY
>3_chr15_325-cL3
YS-L-KEIQTKGKEVEKFEKNLDECITRITNTEKCLKELMELKAKA-EL-EEYRSLRS-CDQLEERVS-MEDEMNEMK-EGKFREKRIKRN-QSLQEIWDY
>3_chr8_1150-cL3
YS-L-EEIQTKGKEVENFEKNLDKCITRITNIEKCLKELMELKAKA-EL-EECRSLRS-CDQLEERVS-MEDEX-XMK-EGKFREKRIKRN-QSLQEIWDY
>3_chr5_815-cL3
YS-L-EEIQTKGKEVENFEKNLDECITRITNKEKCLKELMELKTKA-EL-EECRSLWN-CNQLEERVS-MEDGINEMK-DGKF*EKRIKRN-QSLQEIWDY
>3_chrX_1334-cL3
YS-L-EEIQTKGKEVKNFEKNLDECITRITNTEKCLKELMEMKAKA-EL-EECRSLRS-CDQLEERVS-MEDEMNEMK-EGKFREKRIKRN-QSLQEIWDY
>3_chr5_744-cL3
XX-L-EEIQTKGKEVKNFEKNLDECITRITNTEKCLKELMELKAKA-EL-EE*RSLRS-CDHLEERVS-MEDEMNEMK-EGKFREKRRKRN-QSXQEIWDY
>3_chr10_127-cL3
YS-L-*EIQTKGKEVENFEKNLDECITRITNTVKCLKELMELKTKA-EL-EECRSLRS-CDQLEERVS-MEDEMNEVK-EGKFRGKRIKRN-QSLQEIWDY
>3_chr3_656-cL3
YS-L-EEIQTKGKEVENFEKNLDECITRITNTEKCLKELMELKAKA-EL-EECRSLRS-CNRLEERVS-MED*MNETK-EGKFREKRIKRN-QSLQEIWDY
>3_chr6_946-cL3
YS-L-EEIQTKGKEVKNFEKNLDECITTITNTVKCLKEPMELKAKA-EL-EECRGLRG-CDQLEERVS-MEDEMNEMK-EGKFREKRIKRN-QSLQEIWDY
>3_chr5_865-cL3
YS-L-EEIQTKGKEVENFEKNLDECITRITNIEKCLKELMELKAKA-EL-EECRSLRS-CDQLEERVS-MEDEMNEMK-EGKFREKRIKRN-QSFQEIWDY
>3_chr8_1106-cL3
YS-L-EEIQTKGKEVENFEKNLEECITRITNTEKCLKELMELKAKA-EL-EECRSLRS-CDQLEERVS-MEDEMNEMK-EGKFRXKRTKRN-QSLQEIWDY
>3_chr3_618-cL3
YS-L-EQIQTKGKEVKNFEKNLDECITRITNIEKCLKEVMELKAKA-EL-EEFRSLRS-CDQLEERVS-MEDEMNEMK-EGKFREKRIKRN-QSLQEIWDY
>3_chr9_1141-cL3
HS-L-EEIQTKGKEVENFEKNLDKCITRITNTEKCLKELMELKAKA-EL-GECRSLRS-CNQLEERLS-REDEMNEMK-ERKFREKRIKRN-QSLQEIWDY
>3_chr1_17-cL3
YS-L-EEIQTKGKEVENFEKNLDECITRITNREKCLKELMELKAKA-EL-EECRSLRS-*DQLEERVS-MKDEMNEMK-EGKFRGKRIKRN-QSLQEIWDY
>3_chr12_215-cL3
YS-L-EEIQTKGKEVENFEKNLDECITRITNTEKCLKELMELKAKA-EL-EECRSLRS-CDQLEERVS-MEDEX-EMK-VGKFRQKRIKRN-QSLQEIWDY
>3_chr7_1024-cL3
YS-L-EEIQTKGKEVENFEKNLDECITRITNTEKCLKELMELKAKA-EL-EECRSLRS-CNQLEERVS-MEDEMNEMK-EGKFREKRIKRN-QSLQEIWDY
>3_chr15_302-cL3
YS-L-EEIQTKGKEVEKFEKNLDECITRITNTEKYLKELMELKAKA-EL-EECRSLRS-CDQLEEKVS-MEDEMNEMK-EGKFREKRIKRN-QSLQEIWDY
>3_chr4_759-cL3
YS-L-EEIQTKGKEVENFEKNLEECITRITNTEKCLKELMELKAKA-EL-EECRSLRN-RDQLEERVS-MEDEMNEMK-EGKFREKRIKRN-QSLQEIWDY
>3_chr3_647-cL3
YS-L-EEIQTKGKEVKNFEKNLDECITRITNTEKCLKELMELKAKA-E*-EECRSLRS-CNQLEERVS-MEDEMNEMK-EGKFREKRIKRN-QSLQEIWDY
>3_chr12_226-cL3
YS-L-EEIQTKGKEVENFEKNLDECITRITNTEKCLKELMELKAKA-EL-EECRSLRS-CNQLEERVS-TEDEMNEMK-EGKFREKRIKRN-QSLQEKWDY
>3_chrX_1231-cL3
YS-L-EEIQTKGKEVKNFEKNLDECITRITNTEKCLKELMELKAKA-EL-EECRSLRS-CDQLE*RVS-MEDEMNEMK-EGKFREKKIKRN-QSLQEIWDY
>3_chr7_1037-cL3
XX-L-EEIQTKGKEVKNFEKNLDECITRITNTEKYLKELMELKAKV-EL-EECRSLRS-CDQLEERIS-MEDEMNEMK-EGKFREKRIKRN-QSLQEIWDY
>3_chrX_1326-cL3
YS-L-EEIQTKDKEVENFEKNLDECITRITNTEKCLKELMELKAKA-EL-EECRSLRS-CDQLEERVS-MEX--XEMK-EGKFREKSIKRN-QSLQEIWDY
>3_chr7_1026-cL3
YS-L-EEIQTKGKEVENFEKNLDERITRINNTEKCLKELMELKAKA-GL-EECRTLRS-RDQLEERVS-MEDEMNEMK-EGKFREKRIKRN-QSLQEIWDY
>3_chrX_1195-cL3
YP-L-EEIQTKGKEVENFEKNLDECITRITNREKCLKELMELKAKA-EL-EECRSPWS-CDQLEEGVS-MEDEMNEMK-EGKFREKRIKRN-QSLQEIWDY
>3_chr4_749-cL3
YS-L-EEIQTKGKEVKNFEKNLDKCITRITNTEKCLKELMDLKDKA-EL-EECRSLRS-CDQLEERVS-MEDEMNEMK-EGKFREKRIKRN-QSLQEIWDY
>3_chr6_898-cL3
YS-L-EEIQTKGKEVENXENNLDECKTRITNTEKCLKELMELKAKA-EL-EECRSLRS-CNQLEERVS-MEDEFNEMT-EGKFREKRIKRN-QSLQEIWDY
>3_chr3_616-cL3
YS-L-EEIQTKVKEVENFENNLEECITRITNTEKCLKELMELKAKA-EL-EERRSLRS-CDQLEERVS-MEDEMNEMK-EGKFRETRIKRN-QSLQEIWDY
>3_chr8_1111-cL3
YS-L-EEIQTKGKEVKXFEKNLDKCITRITNTEKCLKELMELKAKT-EL-EKCRSLRN-CNQLEERVS-MEDEMNEKK-EGKFREKRIKRN-QSLQEIWDY
>3_chr2_511-cL3
YS-L-EEIQTKGKEDKNFEKNLDECIPRITNTEKCLKELMKLKAEA-EL-EECRSLRS-CNQLEERVS-MEDEMNEMK-EGKLREKRMKRN-QSLQEIWD*
>3_chrX_1199-cL3
YS-L-EEIQTKGKEVENFEKNLDESITRITNTEKCLKELMELKAKA-EL-EECRSLRS-CDQLEERVS-MEDEMNEMK-*GKFREKRIKRN-QSLQEIWDY
>3_chr12_218-cL3
YS-L-EEIQTKGKEVENFEKNLDECITRITNTEKCLKELMELKAKA-EL-EECRSLRS-CYQLEERVS-MEDEMNEMK-EGKFREKRIKRN-QSFQEIWDY
>3_chr2_426-cL3
YS-L-EEIQTKGKEVENFEKNLDECITKITNTEKCLKELMELKAKA-EL-EECRSLRS-CNQLEERVS-MEDEMNEMK-EGKFREKRMKRN-QSLQETWDY
>3_chr10_141-cL3
YS-L-EEIQTKGKEVENFEKNLDKCTTRITNTEKCLKELMELKAKA-EL-EECRSVRS-CDQLEERVS-MEDEMNEMK-EGKFREKRIKRK-QSLQEIWDY
>3_chr8_1010-cL3
YS-L-*EIQTKGKEVKNFEKNLDKCITRITNTEKCLKELTELKAKA-EL-EECRSLRS-RNQLEERVS-MEDEMNEMK-EGKFREKRIKRN-QSLQEIWDY
>3_chr9_1148-cL3
YS-V-EEIQTKGKEVENFEKNLDKCITRITNTEKCLKELMELKAKA-EL-EECRSLRS-CDQLEERVS-MEDEMNEMK-EGKFRXKRIKRN-QSLQEIWDY
>3_chr11_117-cL3
YS-L-EEIQTKGKEVKNFEKHLDECITRITNTEKCLKELMELKAKA-EL-E*CRSLRS-CDQVEERVS-MKVEMNEMK-EGKFREKRIKRN-*SLQVVWDY
>3_chr5_795-cL3
QT-L-EEIQTKAKEVKNFXKNLDKCTTRIKNTEKCLKELMELKGKA-EL-EECRSLRS-CDQLEERVS-MEDEIYEMK-EGKFREKRINRN-QRFQEIWDY
>3_chr3_648-cL3
YS-L-EEIQTKGKEVKNFEKNLDECITRITNTEKCLKELMELKAKA-EL-EECRSLRS-CNQLEERVS-MEDEMNEVK-EGKFREKRIKRN-QSLQEIWDY
>3_chr11_153-cL3
YS-L-EEIQTKGKEVENFEKNLDECITRITNTEKCLKELMELKAKA-EL-EECRSLRS-CDQLEERVS-MEDEMNELK-EGKFREKRITRN-QSLQEIWDY
>3_chr8_1142-cL3
YS-L-EEIQTKGKEVKNFEKN*DECITRITNTEKCLKELMELKAKA-EL-EECRSLRS-CDQLEERVS-MEDEMNEMK-EGKFREKRIKRN-QSLQEIWDY
>3_chr12_205-cL3
YS-L-EEIQTNGKEVKN*KKKLDERITRITNAEKSLKELMELKTKA-EL-EECRSLRS-*DQLKERVS-MEDEMNEMK-EGKFREKRIKRN-QSLQEIWDY
>3_chrX_1236-cL3
NS-L-EEIQTKGKEVKNFEKNLDECVTRITNTEKCLKELMELKAKA-EL-EECRSLRS-CDQLEERVS-MEDEMNEMK-EGKFREKRIKRN-QSLQEIWDY
>3_chr11_114-cL3
YS-L-EEIQTEGKEVKNFEKNLDEWITRITNTEKCLKELMELKTKA-EL-EECRSLRS-CDQLEESVS-MKDEMNEMK-EGKFREKRIKRN-QSLREIWDY
>3_chrX_1232-cL3
YS-L-EEIQTKGKEVKNFEKNLDECITKITNTQTCLKELMELKAKS-EL-EECRSLRS-CDQLEERVS-MEDEMNEXK-EGKFREKRIKRN-QGLQEIWDY
>3_chr13_339-cL3
YS-L-EEIQAKGKEVENFEKNLDECITRITNIEKCLKELMELKAKA-EL-EECRSLRS-CDQLEERVS-MEDQMNEMK-EGKFREKRTKRN-QSLQEIWDY
>3_chrX_1217-cL3
YS-L-EEIQTNGKEVENLEKNLDECITGITNTEKCLKELMELKAKA-EL-EECRSLRS-CNQLKEKVS-MEDEMNEMK-EGKFREKRIKRN-QSLQEIWDY
>3_chr10_116-cL3
FS-L-EEIQTKGKEVENFEKNLDECITRITNTEKCLKELMELKDKA-EL-EECRSLRS-CDQLEEKVS-MEDEINEMK-EGKFREKRIKRN-QSLQEIWDY
>3_chr11_124-cL3
YS-L-EEIQTKGKEVENFEKNLDECITRITNTEKCLKELMELKAKA-EL-EECRSLRS-CDQLKERVS-MEDEMKEMK-EGKFREKRIKRN-QSLHEIWDY
>3_chr12_223-cL3
YS-L-EEIQTKGKEVKNFKKKLDECITRITNTEKCLKELMELKAKA-EL-EECRSLRS-CNQLEERVP-M*DQMNEMK-EGKCREKRIKRN-QSLQEIWDY
>3_chr10_158-cL3
YS-L-EEIQTKGKEVKNFEKNLDEYITRITNTEKCLKELMELKAKA-EL-EECRSLRS-CDQLEEGVS-MEDEMNKMK-EGKFREKRIKRN-QSLQEIWDY
>3_chr1_31-cL3
YS-L-EEIQTKGKEVENFEKNLDKCITRITNTEKCLX--XELKAKA-EL-EECRSLRS-CDQLEETVS-MEDEMNEMK-EGKFREKRIKRN-QSLQEKWDY
>3_chr10_140-cL3
HS-L-EEIQTKGKEVKNFEKNLDECITRITNTEKCLKERMELKTKA-EL-EECRSLRS-CDQLEERVS-MEDEMNEMK-EGKFREKRXKRN-QSLQEI*DY
>3_chr4_713-cL3
YS-L-EEIQTKGKEVENFEKSLHECITRITNSERCLKELMGLKAKA-EL-EECRSLRS-CDQLEERVS-MEDETNDMK-EGTFREKRIKRN-QSLQEIWDY
>3_chr5_812-cL3
YS-L-EEIQTKGKEVKNFEKNLDKCITRITNTEKSLKELTELKAKA-EL-EECRSLRS-CNQLEERVS-MEDEMNEMK-EGKFREKRIKRN-QSLQEIWDY
>3_chrX_1234-cL3
YS-L-EEIQTKXKEVKNFEKNLDECITRITNTEKSLKELMELKAKA-EL-EECRSLRS-CNQLEERVS-MEDEMNEMK-EGKFREKRIKRN-QSLQEIWDY
>3_chr11_160-cL3
YS-L-EEIQTKGKEVENFEKNLDECITRITNTEKCVKELMELKAKA-EL-EECRSLRS-CDQLEVRVS-MEDEMNEMK-EGKFREKRRKRN-QSLQEMWDY
>3_chr7_1039-cL3
YS-L-EEIQTKGKEVKNFAKNLDECVTRITNTEKCLKELMELKAKA-EL-EECRSLRS-CDQLEERVS-MEDEMNEMK-EGKFREKRIKRK-QSLQEIWDH
>3_chr21_531-cL3
YS-L-EDIQTKRKEVENFEKNLDECITRISHTGKCLKELMELKAKA-EL-EECRRLRG-CDQLEERVS-MEDEMNXMK-EGKFREKRIKRN-QSLQEIWDY
>3_chr14_307-cL3
YS-L-EEIQTKGEEVENFEKNLDKCITRRTNTEKCLKELMELKAKA-EL-EECRSLRS-CNQLEETVS-MEDETKEMK-EGKFRETGIKRN-QSLQEIWD*
>3_chr12_236-cL3
YS-L-AEIQTKGKEVENFEKNLDECVTRITNTEKCLKELMELKAKA-EL-EECRSLRS-CDQLEERVS-MEDQMNEMK-EGKFREKRIKRN-QSLQEIWDY
>3_chr2_432-cL3
NS-L-EEIQTKGKEVENFEKNLEECITRITNTEKCLKELMEFXANA-EL-EECRSLRS-CNQLEERVS-MEDEMNELK-EGKFREKRIKRN-QSLQEIWDY
>3_chr5_828-cL3
YS-L-EEIQTKGKEVKNFEKNLDECITRITNTEKCLKELMELKAKA-EL-EECRSLRS-CNQLEERVS-MEDEMNEMK-EGKFREKRIKRN-QSLQEIWDY
>3_chr14_306-cL3
YS-L-EEIQTKGKEVENFEKNLDECITRITNTEKCLKELMELKAKA-EL-EECTSLRS-CDQLEERVT-MEDEMNEMK-EEKFREERIKRN-QSLQEIWDY
>3_chr16_436-cL3
*S-L-E*IQTKGKEVKNFEKNLDECITRITNTEKCLKELMELKAKA-EL-EECRSLRS-CDQLEERVS-MEDEMNEMK-EGKFREKRIKRN-QSLQEIWDY
>3_chr17_406-cL3
YS-L-EEIQTKGKEVKNFEKNLDECITRITNTEKCLKELMELKAKF-EL-EECRSLRS-CDQLEERVS-MEDEMNEMK-EGKFREKRIKRN-QSLQEIWDY
>3_chr12_210-cL3
YS-L-EEIQTKCKEVENLEKNLDKCITRITNTEKCLKELMELKAKA-EL-EECKSLRS-CDQLEERIS-MEDEMNEMK-EGKFREKRIKX--QSLQEIWDY
>3_chr4_632-cL3
YS-L-EEIQTKGKEVENFEKNIDECITRITNTEKCLKELMELKAKA-EL-EECRSLRS-CDQLEERVS-MEDEMNEMK-EGKFREKRIKRN-QSLQEIWDY
>3_chr4_717-cL3
YS-L-EEIQTEGKEVENFEKHLDECMTRITNTEKCLKELMELKAKA-EL-EECRSLRS-CDQLEERVS-MEDEMNEMK-EGKFREKRMKRN-QSLQEIWDY
>3_chr11_144-cL3
YS-L-EEIQTKGKEVENFEKNLDKCITRITNTEKCLKELMELKAKA-KL-EECRSLRS-CDQLEERVS-MENEMNKMK-EGKFREKRIKRN-QSLQEIWDY
>3_chr4_748-cL3
YS-L-EEIQTKGKEVENFEKNLDDCITGITNTEKCLKELMELKAKA-EL-EECRSLRS-CDQLEERVS-MEDEMNEMK-EGKFREKRIKRN-QSLQEIWDY
>3_chr5_824-cL3
YY-L-EEIQTKGKEVENFEKNLDECITRITNTEKCLKELMELKAKA-EL-EECRRLRS-CDQLEEKVS-MEDEMNEMK-EGKFREKRIKRN-QSLQEIWDY
>3_chr1_30-cL3
YS-L-EYIQTKGKEVKNFEKNLDECITRITNIEKCLKELMELKAKA-EL-EECRSLSS-CNKLEERVL-MEDEMSEMK-EGKFREKRIKRN-KSLQEIWDY
>3_chr20_554-cL3
YS-L-EEIQTKGKQVENFEKNLDECITRITNTEKCLKELMEMKGKA-EL-EECRSLRS-CDQLEERVS-IKDEINEMK-EGKFREKRIKRN-QSLQEIWDY
>3_chr7_1007-cL3
YS-L-EEIQTKGKEAENFEKNLDECITRITNTEKCLKELMELKANA-EL-EECRTLRS-CDQLEERVS-MEDEMNEMK-EGKFREKRI*RN-QSLQEIWDY
>3_chr11_159-cL3
YS-L-EEIQTKGKEVENFEKNLEECITRITNTEKCLKELMELKAKA-KL-EECRSLRS-CDQPEERVS-MEDETNEMK-EGKFREQRIKRN-QSLQEIWDY
>3_chr8_1102-cL3
YS-L-EEIQTKGKEVENFEKNFDECITRVTNTEKCLKKLMELKXKA-EL-EECRSLRS-CDQLEERVS-MEDEMNEMK-EGKFREKRIKRN-QSLQEIWDY
>3_chr10_147-cL3
YS-L-EEIQTKGKEVENFKKNSEECITRLTNTEECLKELMELKAKA-EL-EECRSLRS-CDQLKERVS-MEDEMNEMK-EGEFREKRIKRN-QSLQEIWDY
>3_chr8_1061-cL3
YS-L-EEIQTKGKEVENFEKNLDEWITRITNTEKCLKELMELKTKA-EL-EECRSLRS-CDQLEERVS-MEDEMNEMK-KGKFSEKRIKRN-QSLQEIWDY
>3_chr5_747-cL3
YS-L-EEIQTKGKEVQNFEKNVDECIIRITNTEKCLKELMELKAKA-EL-EECRSLRS-CDQLEERVS-MEDEMNEMK-EGKFREKRIKRN-QSL*EIWDY
>3_chr17_467-cL3
YS-L-EEIQTKGKEVKN*KKNLDECITRIINTEKCLKELMELKAKA-EL-EECRSLRS-CDQLEERVS-MEVEMNKMK-EGKFREKRIKRN-QSLQEIWDY
>3_chr21_532-cL3
YS-L-EEIQTKGKEVENXEKN*DECITRITNTEKCLKELMELKAKA-EL-EECRSLRS-CNQLEESVS-MEDEMNEMK-EGKFREKRIKRN-QSLQEIWDY
>3_chr6_939-cL3
YS-L-EEIQTKGKEVENFEKNLDEGITRITNTEKCLKELMELKAKA-EL-EECRRLRS-*DQLEERVS-MKDEMNEMK-EGKFREKRIKRN-QSLQEIWDY
>3_chr6_963-cL3
YS-L-EEIQTKGKEVENFEKNLEECITRITNTEKCLKELMELKAKA-EL-EECRSLRS-CDQLEERVS-MEDEMNEMK-EGKFREKRIKRN-QSLQEIWDY
>3_chr16_444-cL3
YS-L-EEIQSKGKKVKHFEKNLDECITRITNREKCLKELMELKAKA-EL-EECRSLRS-CDRLEERVS-MEDEMNEMK-EGKFREKGIKRN-QSLQEIWDY
>3_chr5_811-cL3
YS-L-EEIQTKGKEVKNFEKNLDECITRIINTEKCLKELMELKAKA-EL-EECRSLRR-CDQLE*RVS-MED-XNEIK-EGKFREKRIKRK-QSLQEIWDY
>3_chr7_997-cL3
YS-L-EKIQTKGKEVKNFEKNLDECITRITNTEKCLKELMELKAKA-EL-EECRSLRS-CDQQEERLS-MEDEMNEMK-EGKFREKRIKRN-QSLQEIWDY
>3_chr1_15-cL3
YS-L-EEIQTKGKEVENFEKNLDECITRIPNTENCLKELMELKAKA-EL-EECRSLRS-CDQLEERVS-MEDEMNEMK-EGKFRGKRTKRN-QSLQEIWDY
>3_chr8_1126-cL3
YS-L-EEIQTKGKEVENFEKNLDECITRITNTEKCLKELMELKVKA-EL-EECRSLRS-CDHLKERVS-MEDEMNEMK-EGKFREKRIKRN-QSLQEIWDN
>3_chr11_112-cL3
YS-L-EEIQTKGKEDKNFEKNLDECITRITNTEKCLKELMELKAKA-E*-EEWRSLRS-CDQLEERVS-MEDEINEMK-EGKFREKRIKRN-QSLQEIWDY
>3_chr3_603-cL3
YS-L-EEIQTKGKEVKNLEKNLDKCITRITNTEKCLKELMELKAKA-EL-EECRSLKS-CEQLEERVS-KEDEMNEM*-EGKFREKRIKRN-QSLQEIWD*
>3_chr14_305-cL3
YS-L-EEIQTKGKEVKNFEKNLEECITRITNTEKCLKELTELKAKA-EL-EECKSLRS-CNQLEERVS-MEDEMNEMK-EGKFTEKRIKRN-QSLQEMWDY
>3_chr1_10-cL3
YS-L-EEIQTKGKEDKKFENNLDECITRITNIQKCLKELMELKAEA-EL-EECRSLRS-CDQLQERVS-MEDEMNEMK-EGKFREKRIKRN-QSLQEIWDY
>3_chr9_1104-cL3
YS-L-EEIQTKGKEVENFEKNLDECXXRITNTEKCLKEVMELKAKA-EL-EECRSLRS-CYQLEERVS-IEDQMNEMK-EGKFREKRIKRN-QSLQEIWDY
>3_chr4_704-cL3
YS-L-EEIQIKGKEVKNFEKNLDECITRITNTEKCLKELMELKAKA-EL-EECRSLRS-CDQLEERVS-MEDEMNEMK-EGKLREKKIKRN-QSIQEIWDY
>3_chr9_1100-cL3
YS-I-EEILTKGKEVENLEKNLDECITRITNTEKCLKELMEMKAKA-EL-GECRSLRS-CDQLEVRVS-MEDEMNEMK-EGKFREKRIKRN-QSLQEIWDY
>3_chr2_524-cL3
YS-L-EEIQTKGKEVKNFEKNLEECITSITNTEKCLKELVELKAKA-EL-EECRSLRS-CNQLEERFS-MEDEMNEMK-EGKFREKRIKRN-QSRQEI*DY
>3_chr3_620-cL3
YS-L-EEIQTKGKEVENFEKNLDECITGITNEEKCLKELMELKAKA-EL-EECRSLRS-CDQLEERVS-M*DEMNEMK-EGKFREKRIKRN-QSLQEIRDY
>3_chr11_121-cL3
YS-L-EEIQTKGKEVKNFEKNLDECITRITNTEKCLKELMELKAKA-EL-EECRSLRS-CDQLEGRVS-MEDEMN*MK-EGKFRQKRVKRN-QSLQEI*DY
>3_chr2_411-cL3
YS-L-EEIQTKGKEVENFEKNLDKCRTRITNTEKCLNELMELKAKA-EL-EECRSVRS-CDQLEERVS-MEDEMNEMK-EGKFREKRIKRN-QSLQEIWDY
>3_chr4_608-cL3
YS-L-EEIQTKGKGIENFEKNLDECITRITNTEQCLKELMELKSKA-EL-EECRSLRS-CHQLEERVS-MEDEMNEMK-EGKFREKRIKRN-QSLQEIWDY
>3_chr10_126-cL3
YS-L-EEIQTKGKEVKNFEKNLDECITRITNTEKCLKELMELKAKA-EL-EECRSLRS-CNPLEERVS-MEDEMNEIK-EGKFREKKIKRN-QSLQEIWDY
>3_chrY_1296-cL3
YS-L-EEIKTKGKEVENFEKKLDKCITRITNTEKCLKELMELKAKA-EL-EECRSLRS-CNQLEETIS-MEDEINEMK-EGKFREKRTKRN-QSLQEIWDY
>3_chr5_752-cL3
YY-L-EEIQTKGKEVENFEKNLDECIIRITNTEKCLKELMELKAKA-EL-EEGRSLRS-CDQLEERVS-MEDEMTEMK-EGKFREKRIKRN-QSLQEIWDY
>3_chr14_304-cL3
YS-L-EEIQTKDEEVENFEKNLDECITRRTNTEKCLKEVMELKAKA-EL-EECRSLRS-CDQLEERVS-MEDEMNEMK-EGKFREKRIKRK-QSLQEIWDY
>3_chr2_514-cL3
YS-L-EEIQTKGKEVENFEKNLDECITRITNIEKCLKELMELKAKA-EL-EE*RSLRS-CDQLEERVS-MENEMNEMK-EGKFREKRIKTN-QSLQEIWDY
>3_chr2_533-cL3
*S-L-EEIQTKGKEVKNFEKNLDECVTRITNTKKCLKELMELKAKA-EL-EEC*SLRS-CDQLEERFS-MEDEINEMK-EGKFREKSIKRN-QSLQEI*DY
>3_chrX_1336-cL3
YY-L-EEIQTKGKEVENFEKNLEECITRINNTEKCLKELMELKAKV-EL-EECRSLRS-CDQLEERVT-MEDEMNEMK-EGKVREKRIKRK-QSLQEIWDY
>3_chr7_1027-cL3
YS-L-EEIPTKGKEVKNFEKNLDKSITRITNTEKCLKELMELKAKA-EL-EECRSLRS-CDQPEERVS-MEDEINEMK-EGKFREKRIKRN-QSLQEIWDY
>3_chr20_506-cL3
YS-L-EEIQTKGKEVENFEKNLDKCITRITNTEKCLKELMELKAKA-EP-EESRSLRS-CDQLEERVS-MEDEMNEMK-EGKFREKRIKRN-QSLQEIWDY
>3_chr13_308-cL3
*S-L-EEIQTKCKEVDNFEKNLDECITRITNTEKCLKELMELKAKA-EL-EECRNLRS-CDQLEERVS-MEDEMNEMK-EGKFREKRIKRN-QSLQEIWDY
>3_chr4_728-cL3
YS-L-EEIQTKGK*VENFEKNLDECITRITNTEKCLKELMELKAKA-EQ-EECRSLRS-CDQLEERVS-MEDEMNEMK-EGKFREKKIKRN-QSLQEIWDY
>3_chr14_332-cL3
YS-L-EEIQTKGKEVKNFEKNLEECVTRITNTEKCLKELIELKAKS-EL-EECRSLRS-CDKLEERVS-MEDEMNEMK-EGKFRXKKIKRN-QSLQEIRDY
>3_chr4_710-cL3
YS-L-EEIQTKGKEVKNFEKNLDECITRITNTQKCLKELMEVKAKA-EL-EECRSLRS-CDQLEERVS-MEDEMNEMK-EGKFREKXXKRN-QSLQEIWDY
>3_chr6_911-cL3
YS-L-EEIQTKGKEVKNFEKNLDESITRITNTEKCLKLLMELKAKA-EL-EECRGLRS-SNQLEERVS-MEDEMNEMK-ERKFREKRIKRN-QSLQDIRDY
>3_chr7_1005-cL3
YS-L-EEIQTKGKEVKNFEKNLDKCITRITKTEKCLKELMELKTKA-EL-EECRSLRS-CDQLEERVS-MEDEMNEMK-EGKFREKRIKRN-*SLQEIWDY
>3_chr4_719-cL3
YS-L-EEIQTKGKEVENFEKTLDKCITRITNTEKCLKELMELKAKA-EL-EECRSLRS-CDQLEERVS-REDEMNEMK-EGKFKEKRIKRN-QSLQEIWDY
>3_chr6_836-cL3
YS-L-EEIQTKGKAVENFEKNLDECINRINNTEKCLKELTEVKAKA-EL-EECRSLRS-CDQLEERVS-MEDEMNEMK-EGKFREKRIKRN-QSLQEIWDY
>3_chr5_825-cL3
YS-L-EEIQTKGKEVENFXKNLDECITRITNTEKCLKELMELKAKA-EL-EECRSLRR-CDQMEERVS-VEDEMNEMK-EG*FREKKIKRN-QSLQEIWDY
>3_chr3_609-cL3
YS-L-E*IQTKGKEVKNFEKNLEKCTTRITNTEKCLKELMELKAKA-EL-EECRSLRS-CDQLEERVS-MEDEMNEMK-EGKFREKRIKRN-QSLQEIWDY
>3_chr6_cox_hap1_964-cL3
YS-L-EEIQTKGKEVENFEKNLEECITRITNTEKCLKELMELKAKA-EL-EECRSLRS-CDQLEERVS-MEDEMNEMK-EGKFREKRIKRN-QSLQEIWDY
>3_chr1_5-cL3
YS-L-GKIQTKGKEVENFEKTLDECITRITNIEKCLKELMELKAKA-EL-EECRSLRS-CDQLEERVS-MEDEMNEMK-EGKFREKRIKRN-QSLQEICDY
>3_chr5_816-cL3
YS-L-EEIQTKGKEVKNFEKYLDECITRITNTEKYLKELTELKAKA-EL-EECRSLRS-CDQLEERVL-MEDEMNKMK-EGKFREKRIKRN-QSLQEIWDY
>3_chrX_1266-cL3
YS-L-EEIQTKGKEVENFEKNLDECITRITNTEKCLKELMELKTKA-EL-EECRSLRS-CDQLEERVS-MEDEMNEMK-EGKFREKRIKRN-RTFQEIWDY
>3_chr3_515-cL3
YS-L-EGIQTKGKELENFEKNLDECITRITNTEKCLKELMELKAKA-EL-EEGRSLKS-CDQLEERVS-MEDEMNEMK-EGKFREKRIKRN-QSLQEIWDY
>3_chr2_409-cL3
YS-L-EEIQTKSKEVKNFEKNLDECITRITNTEKCLKELMELKAKA-EL-EECRSLRS-CDQLEERVS-MEDEMNEMK-EGKFREKRIKRN-QSLQEIWDY
>3_chr8_995-cL3
YS-L-EEIQTKGK*VKNFEKNLDKCKTGITNIEKCLKELMELKAKA-EL-EECRSLRS-CDQVEERVA-TEDX--XMK-EGKYREKRIKGN-QSLQEISDY
>3_chr7_1017-cL3
YS-L-EEIQTKGKEVKNFEKSLEECITRITNTEKCLKELMELKAKA-EL-EECRSLRS-RDQLEERVS-MEDEMNEMK-EGKFREKRIKRN-QSLQEIWDY
>3_chr16_455-cL3
YS-L-EEIQTKSKEV*NFEKNVDKCITRITNIEKCLKELMELKAKA-EL-EECRSLRS-SNQLEERVS-MEDEMNEMK-EGKFREKRIKRK-QSLQEIWDY
>3_chr1_8-cL3
YC-L-EEI*TKDKEVENFEKNLDEYITRITNTEKCLKELMELKAKA-EL-EECRSLRS-CGQLEERVS-VEDEINEMK-EGKFREKRIKRN-QSLQEIWDY
>3_chr3_627-cL3
YS-L-EEIQTKGKEVKNFEKNLDECITRITNTEKCLKELMELKAKA-EL-EECRSLRS-CDQLEERVS-MEDEMNEMK-EGKFREKRIKRN-QSLQEIWDY
>3_chr1_35-cL3
YS-L-EEIQTKGKEVENFEKNLDEFITRITNTEKCLKELMELKAKA-EP-EECRSLRS-CDQLEERVS-MEDEMNEMK-EGKFREKRIKRN-QSLQEIWDY
>3_chr3_653-cL3
YS-L-EEIQTKGKEVENFEKTLDECITRITNTEKCLKELRELKAKA-EL-EECRSLRS-CDQLEERVS-MEDEMNEMK-EGKCREKRIKRN-QSLQEIWDY
>3_chr4_729-cL3
YS-L-EEVQTKGKEVENFEKNLDKCITRISNTEKCLKELMELKAKA-EL-EECRSLRS-CDQLEERVS-MEDEMNEMK-EGKLREKRIKRN-QSLQEIWDY
>3_chrX_1246-cL3
YP-L-EEIQTKGKEVKNFEKNLDECITRIT---------XELKAKA-EL-EECRSLRN-CDQLEERVS-MEDEMNEMK-EGKFREKRIKKN-QSLQEISDY
>3_chrX_1200-cL3
NS-R-EEIQTKGKEVENFEKNLDECITRITNTEKCLKELMELKTKA-EL-EECRSLRS-CDQLEERAS-MEDEMNETK-EGNFREKRIKRN-KSLQEIWDY
>3_chr5_823-cL3
YS-L-EEIQTKGKEVXNFEKNLEECITRITNTEKCLKELMELKAKA-EL-EQCRSLRS-CDQLEERVS-MEDX--XMK-EGKFREKRIKRN-QRLQEIWDY
>3_chr11_207-cL3
YS-I-EEIQTKGKEVKNFEKNLDECITRITNTEKCLKELMELKAKA-EL-EECRRLRS-CDQLEERVS-MEDEMNEMK-EGKFREKRIKRN-QSLQEVWNY
>3_chr15_410-cL3
YS-L-EEIQTKGKEVKNFXKNLDECITRITNTEKCLKELMELKAKV-EL-EECRSLRS-CHQLEERLS-MEDEMNEMK-EGKFREKRIKGN-QSLQEMWDY
>3_chr20_525-cL3
YS-L-EEIQTKGKEVKNFEKKLDECITRITNTEKCLKELIELKAKA-EL-EECRSLRS-CNQLEERVS-MEDEMNEMK-EGKFREKRIKRN-QSLQEIRDY
>3_chr4_636-cL3
YS-L-EEIQTKGKEVENFEKNLDKCITRITNTEKCLKELMELKAKA-EL-EECRSLRS-CNQLEERVS-MEDEMNEMK-EGKFREKRTKRN-QSLQEIWDY
>3_chr4_724-cL3
YS-L-EEIQTKGKEVKNFEKNLDDCINRITNTEKCLKELMELKAKA-EL-EECRSLRS-*DKLEERVS-MEDEMNKMK-EGKFREKRTKRN-QSLQEIWDY
>3_chrX_1256-cL3
YS-L-EEIQTKGKEVKNFEKNLDECITRITSTEKCLKELMELNAKA-EL-EECRSLRS-CHQLEERVS-MEDEMNEMK-QGKFREKRIKRN-QSLQEIWDY
>3_chr4_639-cL3
YS-L-EEIQIKGKEVENFEKNLDECITRITNTEKCLKELMELKAKA-EL-EECRSLRS-CDQLEERVS-MEDEMNEMK-EGKFREKRIKRN-QSLQEIWDY
>3_chr4_738-cL3
YS-L-EEIQTKGKEVKNFEKNLDKCITRITNTEKCLKELMELKAKA-EL-EECRSLRS-CNQMEERVS-MEDEMNEMK-EGKFRENRX-XN-QSLQEIWDY
>3_chrX_1242-cL3
YS-L-EEIQTKGKEVENFEKNLDEYITRITNTEKCLKELMELKAKA-EL-EECRSLRS-CDQLEERVS-MEDEMNEMK-EGKFREKRLKRN-QSLQEIWDY
>3_chrX_1253-cL3
YS-L-EEIQTKGKEVENFEKNLDECITRITNTEKCLKELMELKTKA-EL-EECRSLRS-CDQLEERVS-MEDEMNEMK-EGKFREKRIKRN-QSLQEIWDY
>3_chr1_28-cL3
YS-L-EETQTKGKEVKNFEKNLDECITRITNTEKCLKELMELKAKA-EL-EECRSLRS-CDQLEERVS-MEDEMNEMK-EGKFREKRIKRN-QSLQEIWDY
>3_chr16_447-cL3
YS-L-EEIQTKGKEVKNFEKNLDECITRIPNTEKCLKELMELKAKA-EL-EECTSLRS-SHQLEERVS-MEDEMNEMK-EGKFREKRIKRN-QSLQEIWDY
>3_chr2_401-cL3
YS-L-EEIQTKGKEVKNFEKNLDECISRITNAEKCLKELMELKAKA-DL-KECRSFRS-CDQLEERV*-MEEEMNEMK-EGKFR*KRIKRN-QXLQEIWDY
>3_chr13_333-cL3
YS-L-EEIQTKGKEVENFEKNLDECITGITNTEKCLKELMELKAKT-EL-EECRSLRS-CDQLEERVS-MEDEMNEMK-EGKLREKRIKRN-QSLQEIWDY
>3_chr3_611-cL3
YS-L-EEIQTKGKEVKNFENNLDECITRITNTEKCLKELMELKAKA-EL-EECRSLRS-CDQLEERVS-MEDEMNEMK-EGKFRENRIKRN-QSLQEIWDY
>3_chr2_517-cL3
YS-L-EEIQTKGKEVENFEKNLDKRITRITNTEKCLKELMELKAKA-EL-EE*RSLRS-CDQLEERVS-MEDEMNEMK-EGKFREKRIKRN-QSLQEIWDY
>3_chr5_863-cL3
YS-L-EEIRTKGKEVENFEKNLDECITRITNTEKCLKELMELKAKA-EL-EECRSLRS-CDQLEERVS-TEDEMNEMK-EGKFREKRIKRN-QSLQEIWDY
>3_chr2_557-cL3
YS-L-EEIETKGQEVENFEKNLDECITRITNTEKCLKELMELKAKA-EL-EECRSLRS-CDQLEERVS-MEDEMNEMK-EGKFRXKRIKRN-QSLQEIWDY
>3_chrY_1300-cL3
YS-L-EEIQTKGKEVKNFEKNLDESITRITNMEKCLKELMKLKAKA-EL-EECRSLRS-CDQLEERVS-MEDEMNEMK-EGKFREKIIKRN-QSLQEIWDY
>3_chrX_1327-cL3
YS-L-EEIQTKGKEVENFEKNLDECITRITNTEKCLKELMELKAKA-AL-EECRSLRS-CNKLEERVS-IEDEMNEMK-EGKFREKRIKRN-QSLQEIWDY
>3_chr1_60-cL3
YS-L-EEIQTKGKEVKNFEKNLDKCITRITNTEKCLKELMELKAKA-EL-EECRSLRS-CDQLEERVS-MEDERNEMK-EGKFREKRIKRN-QSLQEIWDY
>3_chr6_919-cL3
YS-L-EEIKTKRKEVENFEKNLGECITRITNTEKCLKDLMGLKAKA-EL-EECRSLRS-CDQLEERLS-MEDEMNEMK-EGKFKEKRIKRN-QSLQKIWDY
>3_chr11_151-cL3
YS-L-EEIQNKGKEVENFEKNLDECITRITNTEKCLKELMELKAKA-EP-EECRSLRS-YNQLEERVS-MEDEMNEMK-EGKFREKRIKRN-QSLQEIWDY
>3_chr12_211-cL3
YS-L-EEIQTKGKEVENYEKNVDECITRITNIEKCLKELMELKAKA-KL-EECRSLRS-CDQLEERVS-MEDEMNEMK-EGKFREKRIKRN-QSLQEIRDY
>3_chr7_1082-cL3
YS-L-EETQTNGKEVKNCEKKLDEWITRITNAEKSLKELMELKAKA-EL-EECRSLRS-CNQLEERVS-MEDEMNEMK-EGKFREKRIKRN-QSLQEIWDY
>3_chr13_336-cL3
YS-L-EEIQTKGKEVKNFEKNLDKCITRITNTEKCLKELMELKAKA-EL-AECRSLRS-CDQLEERVS-MEDEMNEMK-EGKFREKRIKRN-QSLQEIWDY
>3_chr8_1004-cL3
YS-L-EEIQTKGKEVKNFEKNLDECITRITNTEKSLKELMELKTKA-EL-EECRSLRS-CDQLEERVS-MEDEMNEMK-EGKLGEKXXKRN-QSLQEXWDY
>3_chrX_1114-cL3
YS-L-EEIQTKGKEVENFEKNLDECMTRITNTEQCLKELMELKAKA-EL-EECRSLRS-CDQLEERVS-MEDEMNEMK-EGKFREKKIKRN-QSLQEIWDY
>3_chr11_131-cL3
YS-L-EEILTKGKEAENFEKNLDERITRITNTEKCLKELMELKAKA-EV-EECRSLRS-CDQLEEGVS-MEDEMNEMK-EGQFREKRIKRN-QSLHEI*DY
>3_chr3_635-cL3
YS-L-EEIQTKGKEVINFEKNLDECITRITNTEKCLKELMELKAKA-EL-EECRSLRS-CNELEERVS-MEDEMNEMK-EGKCREKRIKRN-QSLQEIWDY
>3_chr5_826-cL3
YS-L-EEI*TKGKEVKNFEKNLDECITRISNTEKCLKELMELNTKA-EL-EECRSLKS-RDQLEERVS-MEDEMNEMK-EEKFREKRIKRN-QSLQEIWDY
>3_chr3_637-cL3
YS-L-EEIQTKGKEVKNLEKNLDECITRITNTEKCLKELMEVKAKA-EL-EECRSLRS-CDQLEERVS-MEDEMNEMK-VGKFREKRIKRN-QSLQEIWDY
>3_chr2_449-cL3
YS-L-KEIQTKGKEVENFEKNLDKCITRITNTEKCLKELMELKAKA-EL-EECRSLRS-CDQLEERVS-MEDEMNEMK-EGKFREKRIKRN-QSLQEIWNY
>3_chr2_423-cL3
YS-L-GEIQTKGKEGKNFEKNLDECITRITNTEKCLKELMELKAKP-EL-EECKSLRS-CDQLEERVS-MEDEMNEMK-EGKFREKRIKRN-QSLQEIWDY
>3_chr6_956-cL3
YS-L-EEIQTKGKEVENFEKNSDECITRITNTEKCLKELMELKAKA-EL-EECRSLRS-CDQLEERVS-MEDEMNEMK-EGKFREKRIKRN-QSLQEIWDY
>3_chr8_1001-cL3
YS-L-EEIHTNGKEVKNFEKKLDEWIPRITNAEKSLKEVMEQKAKA-EL-EECRSLRS-CDQLEERVS-MEDEMKEMK-EGKFREKRIKRN-QSLQEIWDY
>3_chr2_504-cL3
YY-L-EEIQTKGEEAENFEKNLDECITRITNTEKCLKQLMELKAKT-EL-EEYRSLRS-CDQLEERVS-TEDEVNEMK-EGKLREKRITRN-QSLQEIWHH
>3_chr13_315-cL3
YS-L-EEIQTKGKEVKNFEKNLDECITRITNTEKCLKELMELKAKA-EL-EECRSLRS-CDQLEERVS-MEDEMNEMK-EEKFREKRIKRN-QNLQEIXDY
>3_chr4_755-cL3
YS-L-EEIQTKGKEVENFEKNLDECITRITNTEKCLKELLEWKAKA-EL-EECRSFRS-CNQLEERVS-MEDEMNEMK-EGKFREKRIKRN-QSLQEIWDY
>3_chr4_708-cL3
YS-L-EEIQTKGKEVENFEKNLDECITRITNTEKCLKELMELKAKA-EL-EECRSLRS-GNQLEERVS-MEDEMNEMK-EGKFREKRIKRN-QSLQEIWDY
>3_chrX_1329-cL3
YS-L-EEIQTKGKEVKNFEKNLEECITRITNTEKCLKELMELKAKA-EL-EECRSLRS-CNQLEERVS-MEDEMNERK-EGKFRX--XKRN-QSLQEIWDY
>3_chr1_54-cL3
YS-L-EEIQTKGKEVENFEKNLDECITRITNTEKCLKELMELKAKA-EL-EECRSLRS-CDQLEESVS-MEDEXNEMK-EGKFREKRIKRN-QSLQEIWDY
>3_chr4_615-cL3
YS-L-EEIQTKGKEVENFEKTLDECITRITNIEKCLKELMKLKAKA-EL-EECRSLRS-CDQLEERVS-MEDEMNEMK-EGKFREKRIKRN-QSLQEIWDY
>3_chr2_526-cL3
YS-L-EEIQTKGKEVENLEKNLDECITRITNTEKSLKELMELKVKA-EI-EECRSLRS-YNQLKERVS-MEDEMNEMK-EGKFREKRIKRN-QSLQXIWDY
>3_chr12_250-cL3
YS-L-EEIQTKGKEVENFEKNLDKCITRITNTEKCLKELMELKAKA-EL-EECRSLRS-CNQLEERVS-MEDEMNEIK-EGKFREKRIKRS-QSLQEIWDY
>3_chr13_323-cL3
YS-L-EEIQTKGKEVKSFEKNLDECITRITNTEKCLKELMELKAKA-EL-EECRSLRS-*DQLEERVS-MEDEINEIK-KGKFREKRIKX--QSLQEIWDY
>3_chr2_534-cL3
YS-L-EEIQTKGKEDKNFEKNLDECITRITNTEKCLKELMELKAKA-EL-EECRSLRS-CNQLEERVS-MEDEMNEMK-EEKLREKRIKRN-QSLQEIWDY
>3_chr4_737-cL3
YS-L-EEIQTKGKEVENLXKNLDEWITRLTNTEKCLKELMEPKAKA-EL-EECRSLRS-RDQLEERVS-MEDEMNEMK-EGKFREKRIKRN-QSLQEIWEY
>3_chr6_908-cL3
YS-L-EEIQTKGKEVENFEKNLDKFITRITNTEKCLKELMELKAKG-EL-EECRSLRS-CDQLEERVS-MENEMNEMK-EGKFREKRIKRN-QSLQEIWGY
>3_chr2_420-cL3
YS-L-EEIQTKGKEVKNFEKNLDKCITRITNTEKCLKELMELKAKA-EL-EECRSLRS-CDQPEERVS-MEDEMNEMK-EGKFREK*IKRN-QSLQEIWDY
>3_chr3_641-cL3
YS-L-EEIQTKGKEVKNFEKNLDECITRITNTEKCLKELMELKAKA-EL-EECRSLRS-CDQLEERVS-MEDEMNEMK-EGKFREKRIKRN-QSLQEIWDY
>3_chr8_1008-cL3
YS-L-EEIQTKGKEVENFEKNLDEYITGITNTEKCLKELTELKDKA-EL-EECRSLRS-CDQLEERIS-MEDEMNEMK-EGKFREKRIKRN-QSLQEISDY
>3_chr12_270-cL3
YS-L-EEIQTKGKEVKNFEKNLDECITRITNTEKCLKEXMELKAKA-EL-EECRSLRS-CDQLEERVS-MEDEMNEMK-EGKFREKRIKRN-QSLQEIWDY
>3_chrX_1318-cL3
YS-L-EEIQTKGKEVXNFEKNLDECITRITNTEKCLKELMELKAKA-EL-EECRSLRS-CDQLEERVS-MED*MNEMK-EGKFREKRITRN-QSLQEIWDY
>3_chr4_634-cL3
YS-L-EEIQTKGKEVENFEKNLDKCITRITNTEKCLKELMELKAKA-EL-EECRSLRS-CDQLEERVS-MEDEMNEMK-EGKFREKRIKRN-QSPQEIWDY
>3_chr13_337-cL3
YS-L-EEIQTKGKEVKNFEKNLDKCITRITNTEKCLKELMELKAKA-EL-AECRSLRS-CDQLEERVS-MEDEMNEMK-EGKFREKRIKRN-QSLQEIWDY
>3_chr1_26-cL3
YS-L-EEIQTKGKEVENFEKKLDKCITRITNIEKCLKELMELKAKA-EL-EECRSLRS-CDQLEERVS-MEDEMNEMK-EGKFREKRIQRN-QSLQEIWDY
>3_chr6_929-cL3
YS-L-EEIQTKGKEVENFEKNLDEXITRITNTEKSLKELMELKAKA-EL-EECRSLRS-CDQVEERVS-MEDEMNEMK-EGKFREKRIKRN-QSLQEIWDY
>3_chr11_132-cL3
HS-L-EEIQTKDKEVKNFEKNLDKCITRITNTEKCLKELMELKAKA-EL-EECRSLRS-CDQLEERVS-MEDEMNEMK-EGKFREKRIKRN-QSLQEIWDY
>3_chr7_1002-cL3
YS-L-EEIQTKGKEVENFEKNLDECITRITNREKCLKELMELKAKA-EL-EGCRSLRS-CDQLEERVS-MEDEMNEMK-EGKFREKKIKRN-QSLQEIWDY
>3_chrY_1297-cL3
YF-L-EEIQTKGEEDENFEKILDECVTRITNTEKCLKELMELKAKA-EL-EECRSLRS-CDQLEERVS-MEDEMNEMK-EGKFREKRIKRN-QSLQVIWDY
>3_chr4_731-cL3
YF-L-GEIQTKGKEVENFEKNLDECITRITNTEKCLKELMELKAKA-EL-EECRSLRS-CVQLEERVS-MEDEMNEIK-EGKFREKRIKRN-QSLQEIWDY
>3_chr9_1098-cL3
YS-L-KELQTKGKEVENFEKNLDECITRITNTEKCLKDLMELKAKA-EL-EERRSLRS-CD*LEERVS-MEDEMNEMK-EGKFREKRIERN-QSLQEICDY
>3_chr3_601-cL3
YS-L-EEIQTKDKEVKNFEKNLDDCITRITNTEKCLKELMELKAKA-EL-EECRSLRS-CDQLEERVS-MEDEMNEMK-EEKFREKIIKRN-QSLQEIWDY
>3_chrX_1207-cL3
YS-L-EEIQTKGKEVENFEKNLDECITRITNTEKHLKSLMELKAKA-EL-EECRILRS-HNQPEERVS-MEDEMNELK-EGKFREKRIKIN-QSLQEIWDY
>3_chr4_720-cL3
YS-L-EEIQTKGKEVENFEKNLDECITRITNTEKCLKELMELKAKA-EL-EECRSLRS-CNQLEERVS-TEDEMNQMK-EGKFREKRIKRN-QSLQEIWDY
>3_chrX_1229-cL3
YS-L-EEIQTKGKEGKNFEKNLDECITRIPNTEKCLKELTELKAKA-EL-EECRSLRS-CDHLEERVS-MEDEMNEMK-EGKFREKRIKRN-QSLQEIWDY
>3_chr8_1042-cL3
YS-L-EEIQTKGKEVKNFEKNLDECTTRITNTEKCLKELMELKAKA-EL-EECRSLRS-CDQLEERVS-MEDEMNEMK-EGKFREKRIKRN-QSLQEIWDY
>3_chr8_1123-cL3
YS-L-EEIQTKGKEVKNFEKNLDKCITRITNTEXCLKELMELKAKA-EL-EECRRLRS-CDQLEERVS-MEDEMNEMK-EGKFREKRIKRN-QSLQEIWDY
>3_chrX_1204-cL3
YS-L-EEIQTKGKEVENFQKKLDEYITRITNTEKCLKELMELKAKA-EL-EECRSLRS-CNQLEERVS-MEDEMNEMK-EGKFREKRIKRN-QSLQEIWDY
>3_chrX_1214-cL3
YS-L-EEIQTKGKEVKNFEKNLDECITRITNTEKCLKELMELKAKA-EL-EECRSLRS-CDQLEERVS-MEDEMNEMK-EGKFREKRIKRN-QSLQEIWDY
>3_chr18_463-cL3
YS-L-EEIQTKGKQVENFEKSLEECITRITNTEKCLKELMELKAKA-EL-EECRSLRS-CDQLEERVS-MEDEVNEMK-EGKFREKRIKRN-QSLQEIWDY
>3_chr11_104-cL3
YS-L-EETQTNSKEVKNFXKKLDKWILRIINAEKSLK*LMELKAKA-EL-EECRSLRS-CDQQEESVS-MEDEMNEMK-KVKFREKRIKRN-QSLQEIWDY
>3_chr8_1119-cL3
YS-L-EETQTKGKEVENFEKNLDECITRITNTEKCLKELTELKAKA-EL-EECRSLRS-CDQLEERVS-MEDEMNEMK-EGKFREKRIKRN-QSLQEIWDY
>3_chr16_434-cL3
YS-L-EEIQTKGKEVENFXKNLDECITRITNIEKCLKELMELKAKA-QL-EECRSLRS-CDQLEERVS-MEDEMNEMK-EGNLREKRIKRN-QSLQEIWDY
>3_chr3_640-cL3
YS-L-EEIQTKGKEVENFEKNLDECITRRTNTEKYLKEPMELKAKA-EL-EECRSLRS-CNQFEERVS-TEDEMNEMK-EGKFRGKRIKRN-QSLQEIWDY
>3_chr3_638-cL3
YS-L-EEIQTKGKEVENFEKNLDESITRITNTEKCLKELMELKAKA-EL-EEFRSLRS-CDQLEERVS-MEDEMNEMK-EGKFREKRIKRN-QSLQEIWDY
>3_chr20_503-cL3
YS-L-EEIQTKGKEVKNFEKNLGECITRITNAEKGLKKLMELKAKA-EL-EECRSLRS-CDQLEERVS-MEDEMNEMK-EGKFREKRIKGN-QSLQEIWDY
>3_chrX_1227-cL3
YS-L-EEIQTKRKEVEXFEKNLDECITRITNTEKCLKELMELKAKA-EL-EECRSLRS-CDQLEERIS-MEDQMNEMK-EGKFREKRIKRN-QSLQEIWDY
>3_chr4_718-cL3
YS-L-EEIQTKGKEVENFEKNLDECVPRITNTEKCLKELMELKAKA-EL-EECRSLRS-*DQLEERVS-MEDEMNEMK-EGKFRGKRIKRN-QSLQEIXDY
>3_chr6_907-cL3
YS-L-EEIQTKGKEVKNXEKNLGESTTRITNTEKSLKDLMELKVKA-EL-EECRSLRS-CDQLEERVS-MEDQMNEMK-EGKFREKRIKRN-QSLQEMREY
>3_chr4_723-cL3
YS-L-EEIQTKGKEVENFEKNLDKCITRITNTEKCLKELMELKAKA-EL-EECRSLRS-CDQLEERVT-MEDEMNEMK-EGKFREKRIKRN-QSLQEIWDY
>3_chr20_522-cL3
YS-L-EEIQTKGKEVENFEKNLEECITGINNTEKCLKELMELKAKA-EL-EECRSLRS-CDQLEERVS-MEDEMNEMK-EGKFREKRIKRN-QSLQEIWDY
>3_chr4_699-cL3
YF-L-EEIKTKGKEVKNFEKNLDECITRITNTEKCLKELMELKAX--EL-EECRSLRS-CDQLEERVS-TEDKMNEMK-EGKFREKRIKRN-QSLQEIWDY
>3_chr8_996-cL3
YS-L-EEIQTKGKEVKKFEKNLDECITRIINKEKCLKELMELKAKA-EL-EECRSLRS-CNLLEERVS-MEDEMNEMK-EGKLREKRIKRN-QSLQEIWDY
>3_chr4_758-cL3
YS-L-EEIQTKGKEVENFEKNLDKCIARIANTEKCLKELMELKTKA-EL-EECRSLRS-CDQLEERVS-MEDEMNEMK-EGKFREKRIKRN-QSLQEIWDY
>3_chr8_1011-cL3
YA-L-EEIQTKGKEV*NFEKNLEECITRIINXEKCLKELMELKAKA-EL-EECRSLRS-CDQLEERVS-MEDEMNEMK-EGKFREKRIKRN-QSLQEIWDS
>3_chr13_260-cL3
YS-L-EEIQTKGKEVENFEKNLDECITKITNTEKCLKELMELKAKA-EL-EECRSLRS-CDQLEERVS-MEDEMNEMK-EGKFRQKRIKRN-ESLQEIWDY
>3_chr9_1097-cL3
CS-L-EEIQTKGKEVKNFEKNLEECISRITNKEKY*KELMELKAKA-EL-EECGSLRS-CDQLEERV*-MEEEMNEMK-EGKFREKIIK*N-QXLQEIWDY
>3_chr5_847-cL3
YS-L-EEIQTKDKEVENFEKNLDECVTRITNTEKCLKELMELKAKA-GL-EECRSLRS-CDQLEERVS-MEDEMNEIK-EGKFREKRIKRN-QSLQEIWDY
>3_chr12_203-cL3
YP-L-EEIQTKGKEVKNFEKNLDECITRITNTEKCLKELMELKAKA-EL-EEFRSLRS-CDQLEERVS-MEDEMNEMK-EGMFREERIKRN-QSLQEIGDY
>3_chr14_303-cL3
YS-L-EEIQTKGKEVKNFEKNLDEWITRITNTEKCLKELMELKAKA-EL-EECRSPRS-CDQLEERVS-MEDEMNEMK-EGKFREKRIKRN-QSLQDIWDY
>3_chr4_740-cL3
YS-L-EEIQTKGKEVKNFEKNLDECITRIINREKCLKELMELKAKA-EL-EECRSLRS-CDQLEERVS-MEDEMNEMK-EGKFREKRIKRN-QSPQEIWDY
>3_chrX_1209-cL3
YS-L-EEIPTKGKEVKNFEKNLDECITRITNTEKFLKELMELKAKA-EL-EECRSLRS-CDQLEERVS-MEDEMNEIK-QGKFREKRIKRN-QSLQEIWDY
>3_chr2_510-cL3
YS-L-EEIQTKGEEVKNFEKNLDECIPRITNTEKCLKELMKLKAEA-EL-EECRSLRS-CNQLEERVS-MEDEMNEMK-EGKLREKRMKRN-QSLQEIWD*
>3_chr2_542-cL3
YS-L-EEIQTKGEEVKNFEKNLDECITRITTTEKCLKALMELKAKA-EL-EECRSLRS-CDQLEERVS-MEDQMNEMK-EGKLREKRIKRN-QSLQEIWDY
>3_chr9_1108-cL3
YP-L-EEIQTKGKEVENFEKNLDKCITRITKTERCLKELMELKANA-EL-EECRSLRS-CDQLEERVS-MEDEMNEMK-EGKFRQKRIKRN-QSLQEIWDY
>3_chr13_322-cL3
YS-L-EESQTKGKEVENFEKNLDECITRITNTEKSLKELMELKAKA-EL-DERRSLRS-CDQLEERVS-MEDEMNEMK-EGKFREKRIKRN-QSVQEIWDY
>3_chr1_7-cL3
YS-L-EEIQTNGKEVNNFEKKLDKCITRITNAEKCLKELMELKAKA-EL-EECRSLRS-CDQLEERVS-MEDEMNEMK-EGEFRGKRIKRN-QSLQEMWDY
>3_chrY_1309-cL3
YS-L-EEIQTKAKEVENFEKHLDECITRITNTQKCLKELMELKAKA-EL-EECRRLRS-CNQLEERVS-MEDEMNEMK-EGKFR*KRIKRN-QSLQETWDY
>3_chr9_1131-cL3
YS-L-EEIQTKGKEVKNFEKNLD*CITRITNTEKCLKELMELKAKA-EL-EECRSLRN-CDQLEERVS-MEDQMNEMK-EEKFREKRIKRN-QSLQEIWDY
>3_chr11_102-cL3
YS-L-EEIQTKGKEVKNSEKNLDECITRITNTGKCLKELMELKAKA-EL-EE*RSLRS-CNQWEERVP-TEDEMNEMK-EGKLREKRIKRN-QNIQEIWDY
>3_chr18_415-cL3
YP-L-EEIQTKGKEVKNFEKNLDECITRIINTEKCLKELMELKAKA-EL-EECRSLRS-CNQLEERVS-MEDEMNEMK-EGKFREKIIKRN-QSLQEIWDY
>3_chr1_23-cL3
YS-L-DEIQTKGKEVNNFEKNLDKCITRITNIEKCLKELMELKAKA-EL-EECRSLRS-YDQLEERVS-MEDQMNEMK-EGKFREKRIKRN-QSLQEIWDY
>3_chrX_1202-cL3
YS-L-EEIQSKGKEVKXFEKNLDECITGITRTEKCLKELMELKAKA-EL-EECRILRS-CNQLEERVS-MQDEMNEMK-EGKFREKRIKRN-QSLQEIWNY
>3_chr6_838-cL3
YS-L-EEIQTKGK*VENFEKNLDECVTRITNTEMCLKELMELKAKA-EL-EECRSLRS-CDQLEERVS-MEDEMNEMK-EGKFREKRIKRN-QSLQEIWDY
>3_chr1_25-cL3
YS-R-EEIQTKGKEVKNFEKNLDECITRITNTEKSLKELMELKAKA-EL-EECRSLKS-CNQLEERVS-MEDEMNEMK-EGKFTEKGIKRN-QSLQEIWDY
>3_chrX_1197-cL3
YF-L-EEIQTKGKEVENIEKNLDECITRINNTEKCLKELRKLKAKV-EL-EE*RSLRS-CNQLEERVS-MEDEMNEMK-EGKLREKRIKRN-QSLQET*DY
>3_chr8_1015-cL3
YS-L-EEIQTKGKEVKNFEKNLDECLTRITNTEKCLKGLMELKAKA-EL-EECRSLRS-CNQLEERVS-MEDEMNEMK-EGKFREKRIKRN-QSLQEIWDY
>3_chr12_209-cL3
YS-L-EDIQTKGKAVENFEKNLDECITRITNTEKCLKELMELKAKA-EL-EECRSLRS-CDQLEERVS-MEDEMNEMK-EGKFREKRIKRN-QSLQEIWDY
>3_chr5_860-cL3
YS-L-EEIQTKGKEVKNFEKNLDECITRITNTEKCLKELMELKAKA-EL-EECRSLRS-CDQLEERVS-MEDEMNEMK-EGKFREKRIKRN-QSLQEIWDY
>3_chr8_1105-cL3
YS-L-EEIQTKGKEVENFQKNLDECITRITNIEKCLKELMELKAKA-EL-EECRSLRS-CDQLEERVS-MEDX--XMK-EGKFREKRMKRN-QSLQEIWDY
>3_chr1_46-cL3
YS-L-EEIQTKGKEVKNFEKNLEECITRITNTEKCLKELMELKAKA-EL-EECRSLRS-CDQLEEEVS-MEDEMNEMK-EGKFR*KRI*RN-QSLQEIWDY
>3_chr8_1159-cL3
YS-L-EEIQTKGKEAKNFEKNLDECITRMTNTEKCLKELMELKAKA-EL-EECRSLRS-CNQLEERVS-MEDEMNEMK-EGIFREKRIKRN-QSLQEIGDY
>3_chr3_543-cL3
YS-L-EEIQTKGEEVENFEKNLDKCVTRITNTEKCLKELMELKA-----------XX---------X----HEMNEMK-EGKFREKRIKRN-QSLPEI*DY
>3_chr18_431-cL3
YS-L-EEIQTKGKEVENFEKNLDECITRITNTEKCLKELMELKAKA-EL-EECRSLRS-CDQLEERVS-MEDEMNEMK-EGKFREKRIKRN-QSLQEIWDY
>3_chr2_541-cL3
YS-L-EEIQTKGKEVKNFEKNLD*CITRITNTEKCLKELMELKAKA-EL-EECRSLRS-CDQLEERVS-MEDEMNKMK-EGKFREKRIKRN-QSLQEIWDY
>3_chr12_240-cL3
YS-L-EEFQTKGKEVENFEKNLDECITRITNTEKCLKELMELKAKG-EL-EECRSLRS-CDQLEERVS-MEDEMNEMK-EGKFREKRIKRN-QSLQEIWDY
>3_chr12_224-cL3
HS-L-EEIQTKGKEVENFEKNLDECITRITNTEKCLKELMELKAKA-EL-EKCRNLRS-CDQLEERVS-MEDEMNEMK-EGKFREKRIKRK-QSLQEIWDY
>3_chr3_516-cL3
YP-L-EEIQIKGKEVKNFEKNLDEFITRITNTEKCLKELMELKAKA-EL-EECRSLRS-CDQLEERVS-MQDELNEMK-EGRFREKKIKRN-QSLQEIWDY
>3_chr9_1149-cL3
YS-L-EEIQTKGKEVENFEKNLHECITRITNTEKCLKELMELKAKA-EL-EECRSLRS-CDQLEERVS-IEDQMNEMK-EGKFREKRIKRN-QSLQEIWDY
>3_chr11_103-cL3
*S-L-EEIQTKGKEVEIPEKNLDDCITRITNTEKSLKELMGLKTKA-QL-EK*RSLRS-*DQLEERVR-MQDKMNEMK-EGKLREKGIKRN-QNLQEIWDY
>3_chr3_613-cL3
YT-L-EEIQTKGKEVENFEKN*DECITRITNTEKCLKELMELKAKA-EL-EECRSLRS-CDQLEERVS-MEDEMNEMK-EGKFREKRIKRN-QSLQEIWDY
>3_chr14_313-cL3
YS-L-EETQTKGKEVKNFEKNLDKCITRITNREKCLKELMELKAKA-EL-EECRSLRS-SDQLEERVS-MEDEMNEMK-EGKFREKRX-RN-QSLQEIWDY
>3_chr2_538-cL3
YS-L-EEIQTKGKEVKNFEKNLDECITRITNTEKCLKELMELKAKA-EL-VECRSLRS-FDQLEERVS-MENEMNEMK-EGKFREKRIKRN-QSLQEIWDY
>3_chr19_441-cL3
YS-L-EEIQTKGKEVENFEKNLDECITRITNTEKCLKELMELKAKA-EL-EECRSLRS-CNQLEERVA-MEDEMNEMK-EGKFREKRIKRN-QSLQEIWDY
>3_chr5_806-cL3
XS-L-EEIQTKGKEVENFEKNLDECLSRITNTEKCLKELMELKAKA-EL-EECRSLRS-CNQLEERVS-MEDEMNEMK-EGKFREKRIKRT-QSLQEIWDY
>3_chr6_903-cL3
YS-Q-EEIQTKGKEVENCEKNSDECRTRITNIEKGLKEFMELKAKA-EL-EECTNLRS-CNQLEERVS-MEDEMNEMK-EGKFREKRIKRN-QSLQEIWDY
>3_chr9_1162-cL3
YS-L-EEIQTKGKEVKNFEKNLDECITRITNTEKCLKELMELKAKA-EL-EECRSLRS-CDQLEERVS-MEDEMNEMK-EGKFREKRIKRN-QSLQEIWDY
>3_chr3_600-cL3
YS-R-EEIQTKGKEVKNFEKNLDKCITRLTNTEKCLKELMELKAKA-EL-EECRSLRS-RDQLEERVS-MEDEMNEMK-EGKFREKRIKRN-QRLQEIRDY
>3_chr5_804-cL3
DS-L-GEIQTKGKEVENFEKNLDECITRITNTEKCLKELMELKAKA-EL-EECRSLRS-CDQLEERVS-MEDEMNEMK-EGKFREKRIKRN-QSLEEIWDY
>3_chr3_607-cL3
YS-L-EEIQTKGKEVKNFEKNLEECITRITNTEKCLKELMELKAKA-EL-EECRSLRS-CDQLEERVS-MEDEMNEMK-DGKFREKRIKRN-QSLQEIWDY
>3_chr1_36-cL3
YS-L-EEIQTKGKEVENFEKNLDEWLTGITNTEKCLKELMELKAKA-EL-EECRSLRS-CNQLEESVS-MEDEMNEMK-EGKFREKRIKRN-QSLQEIWDY
>3_chr1_48-cL3
YS-L-EEIQTKGKEVENFEKNLDKCITRITNTEKCLKELMELKANA-EL-EECRSLKN-CDQLEERVS-MEDEMNEMK-EGKFREKRIKRN-QSLQEIWDY
>3_chrX_1254-cL3
YS-L-EEIQTKGKEVENFEKNLDECITRITNTKKCLKELMELNAKA-EL-EECRSLRS-CDQLEERVS-MEDKMNEMK-EGNFRX--X-KN-QSLQEIWDY
>3_chr3_619-cL3
YS-L-EEIQTKGKEFKNFEKNLEECITRITNTEKCLKELMELKAKA-EL-EECRSLRS-CDQLEERVS-MEDEMNEMK-EGTFREQRTKRN-QSLQEIWDY
>3_chr18_462-cL3
YS-L-EEIQTKGKEVENFEKNLDEGITRITNTEKCLKELMELKAKA-EL-EECRSLRS-WDQLEERVS-MED*MNEMK-EGKLREKRIKRN-QSLQEIWDY
>3_chr6_920-cL3
YS-L-DEIQTTGKEVKNFEKNLDECITRITNTEKCLKELMELKAKA-EL-EECRSLRS-CDQLEERVS-MEDEMNEMK-EGKFREKRIERN-QSLQEIWDY
>3_chr15_309-cL3
YS-L-EEIQTKGKEVENFEKNLDKCITRITNTENCLKELMELKAKA-EL-EECRSLRS-CDQLEEQAS-MEDEMNEMK-EGKFREKRIKSN-KNLQEIWDY
>3_chrX_1130-cL3
YS-L-EKIKTKGKEVKNFEKNLDECITRITNTEKCLKELMELKAKV-EL-EECRSLRS-CNQLEERVS-MEDQMNEMK-QEKFREKRIKRT-QSLQEIWDY
>3_chr1_21-cL3
YS-L-EEIQTKGKEVKXFEKNLDKCISRITNTEKCLKELVELKAKA-EL-EEYRSLRS-CDHLEERVS-MEDEMNEMK-EGKFREKRPKRN-QNLQEIWDY
>3_chr14_316-cL3
YS-L-EEIQTKGEEVKNFEKNLDECITRITNTKKCLKELLELKAKA-EL-EKCRSLRS-CNQLEERVS-MEDEMNEMK-EGKFREKRIKRN-QSLQEIWDY
>3_chrX_1260-cL3
YS-L-EEIQTKGKEVKNFEKNLDKCITRITNTEKCLKELMELKAKA-EL-EECRSLRS-CDQLEERVS-MEDEMNEMK-EGKFREKSIKRN-QSLQEIWDY
>3_chr7_926-cL3
YS-L-EEIQTKGKEVKHFEKNLDECITRITNREKCLKELMELKAKA-EL-EECRSLRS-CDQVEERVS-MEDEMNEMK-EGNFREKRIKRN-QSFQEIWDY
>3_chr8_1021-cL3
YS-L-EEIQTKGKEVENFEKNLDECITRITNTEKCLKELMDLKAKA-EL-EECRSLRS-CDQLE*RVS-MEDEMNEMK-EGKFREKRIKRN-*SLQEIWDY
>3_chr1_11-cL3
NS-L-EEIQTKGKEVENFEKNLDECITRITNTEKCLKELMELKANA-EL-EECRSLRS-CDQLEERVS-MEDEMNEMK-EGKFREKRIKRN-QSLQEIWDY
>3_chr11_213-cL3
YS-L-EEIQTKGKQVKNFEKNLDECIIRITNIEKCLKELTELKAKA-EL-EECRSLRS-CNQLEERVS-MEDEMNEMK-EGKFREKRIKRN-QSLQEIWDY
>3_chr10_133-cL3
YS-L-EEIQTKGKEVENFEKNLDECITRITNTEKCLKELMELKAKA-EL-EECRSLGS-CDQLEERVS-MEDEMNEMK-EGKFREKRIKRN-QSLQEIWDY
>3_chr7_1040-cL3
YS-L-EEIQTKGKEVKNFEKNLDECITRITNTEKCSKELM*LKAKA-EL-EECRSLRS-CDQQEERIS-MEDEMNEMK-EGKFREKRIKRN-QSLQEIWDY
>3_chr11_152-cL3
YS-L-EEIQTKGKEVENFEKNLDECITRITNTEKCLKELMELKAKA-EL-EECRSLRT-CDQLEERVS-TEDEMNEMK-EGKFREKRIKRN-QSLQEMWDY
>3_chr8_1025-cL3
YS-L-EDIQTKGKEVENFEKNLDECITRITNTEKCLKELMELKAKA-EL-EECRSLRS-WNQLEERVS-MEDEM-XMK-EGKFREKRIKRN-QSLQEIWDY
>3_chr1_13-cL3
YS-L-EEIQTKGKEVQNFENNFHECITRITNTEKCLKELM*LKAKA-GL-EECRSLRS-CDQLEERVS-MEDEMNEMK-EGKFREKSIKRN-QSLQEIWDY
>3_chr8_1016-cL3
YS-L-EEIQTKGKEVKNFEKNLDECITRITNTEKCLKELMELKAKA-KL-EECRSLRS-CDQLEERVS-TEDEMNEMK-EGKFREKRIKRN-QSLQEIWDY
>3_chr4_722-cL3
YS-L-DEIQTKGKEVENFEKNLDECITRITNTEKCLKELMSLKAKA-EL-EECRSLRS-CDQLEERVS-MEDEVNEMK-EGKFREKRIKRN-QXLQEIWDY
>3_chr6_901-cL3
YS-L-EEIQSKGKEVKNFEKNLDECVTRITSTEKCLKEMMELKDKA-ER-EECRSLRS-CHQLEEKVS-MEDEMNEMK-EWKFREKRIKRN-QSLQEIWDY
>3_chr5_831-cL3
YS-L-EEIQTKGKEVKNLGKNLDECITRITNTEKFLKELMELKTKA-EL-EECRSLRS-*DQLEERVS-MEDEMNEMK-DGKFREKRIKRN-QSLQEIWDY
>3_chrX_1281-cL3
YS-L-EEIQTKGKEVENFEKNLEECIARITNREKCLKDLMELKAKA-EL-EECRSLRS-CNQLEERVS-MEDEMNEMK-ERKFREKRIKRN-QSLQEIWDY
>3_chr2_521-cL3
YS-L-EEIQTKGKEVENFEKNLDKCIARITNTEKCLKELMELKAKA-EL-EECRSLWS-CDQLQERVS-MEGEMNEMK-EGKFGEKRIKIN-QSLQEIWDY
>3_chr12_212-cL3
YS-L-EEIQTKGKEVENFEKNVDECITRITNTEKCLKELMELKAKA-EL-EECRSIRS-CNQLGERVS-MEDEMNEMK-EGKFREKRIKRN-QTLQEIRDY
>3_chrX_1315-cL3
YS-L-EEIQTKGKEDENFEKNLDECITRITNTENCLKELMELKAKT-EI-EECRSLRR-CDQLEERVS-MEDEMNEMK-EGKFREKGIKRN-QSLQEIWDY
>3_chr13_327-cL3
YS-L-E*IQTKGKEVENFEKNLDECITRITNTEKCLKELMELKAKA-EL-EECRSLRS-CNQLEERVS-MEDQMNEMK-EGKFREKGIKRN-QSLQEIWDY
>3_chr12_231-cL3
YY-L-KEIQSKGKEVENFEKNLEECITRITNTEKCLKELMELKAKA-EL-EECRSLRS-CDQLEERVS-MEDEMNEMK-EEKFTEKRIKRN-QSLQEIWDY
>3_chr8_1138-cL3
YS-L-EEIQTKGKELKNFXKNLDECITRITNTEKCLKELMELKAKA-EL-EECRSLRS-CDQLEESVS-MEDEMNEMK-EGKFREKRIKRN-QSLQEIWDY
