# Supplementary material for: Cryptic genetic variation enhances primate L1 retrotransposon survival by enlarging the functional coiled coil sequence space of ORF1p
Source: PLoS Genet. 2020 Aug 14;16(8):e1008991. doi: 10.1371/journal.pgen.1008991 (PMC7449397; doi:10.1371/journal.pgen.1008991)
Supplement: S1 Data — (ZIP) [file pgen.1008991.s012.zip › Supplementary_Data_PG/orf1_coiled_coil/l1pa4/cls1234L.4.fasta]

>4_chr10_2-cL1
YS-LQEEI-TNGKEVKNFEKKID-WITRITNAEKSLKELMELKA-A-EL-E-CRSLRS-CNQLEERVS-MEE-MNEMK-EGKIREKRIKRN-QSLQEIWDY
>4_chr10_3-cL1
YS-LQEEI-TNGKEVKNCEKKLD-WITRITNAEKSLKELTELKA-A-EL-E-CRSLRS-WDQQEERVS-MED-MNEMK-EGKFREKRIKRN-QSLQEIWDY
>4_chr1_4-cL1
YS-LQEEI-TNGKEVKNFEKKLD-WIPRITNAEKSLKGLTELKA-V-EL-E-CRSLRS-CDQLEERVS-MED-MNEMK-EGKFREKRIKRN-QSLQDIWDY
>4_chr1_5-cL1
YS-LQEEI-TNGKEVKNFEKKLD-WIPRITNPEKSLKELMELKA-A-EL-E-CRSLRS-CHQLEERVS-MED-MNEMK-EGKFREKRIKRN-QTLQEIWDY
>4_chr1_6-cL1
YS-LQTEI-TNGKEVKNFEKKLD-WITRITNAEKSLKELMELKA-A-EL-E-CRSIRS-RDQLEESVS-MED-MNEMK-EGKFREKRIKRN-QSLQEIWDY
>4_chr1_7-cL1
YS-LQEEI-TNGKQV*NCEKKLD-WITRITNADKSLKELMELKA-A-EL-E-CRSPRS-CDQLEERVS-TQD-MNEMK-EGKFREKRIKRN-QSLPEIWDY
>4_chr1_8-cL1
YS-LQEEI-TNGKEVKNFEKKLD-WITRITNAEKSLKDLMELKA-A-EL-E-CRSLRS-CDQREEWVS-MED-MNEMK-EGKFREKRIKRK-QTLQEIWDY
>4_chr1_9-cL1
YS-LQEEI-TNGKEVKNCEKKLD-WITRITKAEKSLKELMELKA-A-EL-E-CRSLRS-FNQLEERVS-MED-MNEMK-DGKFREKGIKRN-QSXQEIWDY
>4_chr1_10-cL1
YS-LQEEI-TNGKEVKNFEKKLD-WITRITNAEKSLKQLTELKA-A-EL-E-CRSLRS-CDQLEERVS-MED-MNEMK-EEKFREKRIKRN-QNLQEIWDY
>4_chr1_11-cL1
YT-LQEEI-TNGREVKNFEKKLD-YITRINNAEKCLKELMELKA-A-EL-E-CRSLRS-CDQLEERVS-MED-VNEMK-EGKFREKRIKRN-KSLQEIWDY
>4_chr10_12-cL1
NS-LQEEI-TNGKEVRNLEKKLD-WITRITNAEKSLKELMELKA-A-EL-E-CRSLRS-CDQLEERVS-MED-MNEMK-EGKFREKRIKR--QSLQEIWDY
>4_chr1_13-cL1
YS-LQEEI-TNGKEVKNFEKKLD-CITRITNAEKCLMELMELKA-A-EL-E-CKSLRS-CNQLEERVS-MED-MNEMK-EEKFREKRIKRN-KSLQEI*DY
>4_chr1_14-cL1
YS-LQEEI-TNGKEVRNFEKKLD-WITRITNAEKS*KGLMELKA-A-EL-E-CRSLRS-CDQLEERVS-MED-MNEMK-EGKFREKRIKRN-QSLQEIWDY
>4_chr2_15-cL1
YS-LQEEI-TNGKEVKNFEKKLV-WIPRITNAENFLKYLMELKA-P-EL-E-CRSLRS-*DQLEERVS-IED-MNEMK-EGKFREKRTKRN-QRLQEIWDY
>4_chr2_16-cL1
YS-LQEEI-TKGKEVKNCEKKLD-WITRITNAEKSLKEMTELKA-A-EI-E-CRSLGS-CDQLEERVS-MED-MNEMK-EGKFREKRIKRN-QSLQEIWDY
>4_chr2_17-cL1
YS-LQEEI-TNGKEVKNFEKKLD-WITRITNAEKSLKELMELKA-A-EL-E-YRSLRS-CDQLEERVS-MED-MNEMK-EGKIREKRIKXN-QSLQEIWHY
>4_chr2_18-cL1
YS-LQEEI-TNSKEIKNFEKKLD-CITRITNAEKCLKELMELKA-A-EL-K-YRSLRS-CDQLEERVS-MED-MNEMK-KGKFRKKRIKRN-QSLQEIWDY
>4_chr20_19-cL1
YS-LQEEI-TNGKEVKNFEKKXD-WISRITNAEKSLKELMELKA-A-EL-E-CRSLRS-WNQLEERVS-MED-MNEMK-EGKFREKRIKRN-QHLQEIWDY
>4_chr2_20-cL1
YS-LQEEI-TNGKEVKNFXKKLE-WITRITNAEKSLKELMELKA-A-EL-E-CRSLRS-CDQLEERVS-MED-MNEMK-EGKFREKRIKRN-QSLQETWDY
>4_chr20_21-cL1
YS-LQEEI-TNGKEVKNFEKKLD-WITRITNAEKSLKELMELKT-A-EI-E-CRSLRS-GDQLEERVS-MED-MNEMK-EGKIREKRIKRN-KSLEEIWDY
>4_chr2_22-cL1
YS-LQEEI-TNGKEVKNFEKKLG-CITRITNAEKCLKELMELKA-A-EL-E-CKSLRS-CNQLEERVS-MED-MNEMK-EGKFREKRMKRN-QSLQEIWDY
>4_chr2_23-cL1
YS-LQEEI-TNGKEVKNFXKKLD-WIPRITNAEKSLKELMELKA-A-EP-E-CRSLRS-CDQLEERVS-MED-MNEMK-EGKFREKRIKRN-QSLQEIWDY
>4_chr3_24-cL1
YS-LQEEI-TNGKEVKNSEKKLD-CITRITNAEKCLKELMELKA-A-EL-E-CRSLRS-CDQLEERVS-MED-MNEMK-EGKFREKRIKRK-QSLQEIWDY
>4_chr3_25-cL1
YS-LQEEI-TNGKEVKNFEKKLD-WIPRITNAEKSLKELMELKA-A-EL-E-CRSLRS-CDQLEERVL-MED-MNEMK-EGKFREKRIKRN-QSLQEIXDY
>4_chr4_26-cL1
HS-LQEEI-TNGKEVRNFEKKLD-WITRITNAEKSLKELMELKA-A-EL-E-CRSLRS-YDQLEERVS-MED-MNEMK-EGKFREKRIKRN-QSLQEIWDY
>4_chr3_27-cL1
NS-L*EKI-SNGKEVRNLEKKLD-*ITRITNAEKSLKELMELKA-A-EL-E-CRSLRS-CNQLEERIL-MED-MNEMK-EGKFREKRIKRN-*SLQKIWDY
>4_chr3_28-cL1
YS-LQEEI-TNGKEVKNFXKKLD-CITRITNAQKCLKELMELKA-A-EL-E-CRSLRS-CDQLEERVS-IED-MNEMK-EGKFREKRIKRN-QSLQEIWDY
>4_chr4_29-cL1
YS-LQEEI-THGKEVKNFEKKLD-WITRITNTEKSLKELMELKA-A-EL-E-CRSLRS-CEQLEERVS-MED-MNEMK-EGQFREKRIKRN-QSLQEIWDY
>4_chr3_30-cL1
NS-LQEEI-TNGKEVRILEKKLD-WITRITNAEKSLKDRMELKA-A-EL-E-CRSLRS-CDQLEETVS-MED-MNEMK-EGKFREKIIKRN-QSLQEIWDY
>4_chr3_31-cL1
YS-L*EEI-TNGKEVENFXKKLD-CITRIINAEKSLKELMELKA-A-EL-E-CRSLRS-CDQLEEKVS-MED-MNEMK-EGKFREKRIKRN-QSLQEIWDY
>4_chr4_32-cL1
SS-LQEEI-TNGKEVKNFEKILD-WIPRITNAEKSLKELMELKA-A-EL-E-CRSLKS-CDQLEERVS-MED-MNEMK-EGKFREKRIKRN-QSLQEIWDY
>4_chr4_33-cL1
YS-LQEEI-TNGKEVKNLXKKLD-CITRIPNAEKCLKELMELKA-A-EL-E-CRSLRS-CDQLEERVS-MED-MNEMK-EGKFREKRIKRN-QSLQEIWDY
>4_chr4_34-cL1
YC-LQEEI-TNGKEVKTCEKKLD-WKTRITNAEKSLKELMELKA-A-EL-E-CRSLRS-CDQLEERVS-MED-MNETK-EGKFREKRIKGN-QSLQEIWDY
>4_chr5_35-cL1
YS-LQEEI-TNGKEVRKLEKKLD-WITRITNAEKALKELMELTA-A-EL-E-CRSLRS-*DQREERVS-MED-MNEMK-EGKLREKTIKRN-QSL*EIWDY
>4_chr4_36-cL1
YS-LQEEI-TNGKEVKSFEKKLG-WIPRITNAEKSLKELMELKA-A-EL-E-CRSLRS-CDQLEERVS-MQD-MDEMK-EENSREKRIKRN-QSLQEIWDY
>4_chr4_37-cL1
YS-LQEEI-TNGKEVKNCEKKLD-WITGITNAEKSLKELMELKA-T-EL-E-CRSLRS-CDQLEERVS-MED-MNEMK-EGKFREKRIKRN-QSLQEIWDY
>4_chr5_39-cL1
YS-LQEEI-TNGKRVKNXEKKLD-WITRITNTEKSLKELMELNA-A-EL-E-RKSLRS-SKQLEERVS-MED-INEMK-EGKFREKRIKRK-QSLQEIWDY
>4_chr6_40-cL1
NS-LQEEI-TNGKEVRNLXKKLD-WITRISNAEKSLKELMELKA-A-EL-E-CRSLRS-CNQLEERVS-MED-MNEMK-EEKFREKRKKIN-QSLQKIRDY
>4_chr6_41-cL1
YS-LQEEI-TNGKEVKNCGKKLG-WITRITNAEKSLKELMELXA-A-EL-E-CRSLRS-CNQLEESVS-LED-MNEMK-EGKFGEKRIKRN-QSFQEIWDY
>4_chr5_42-cL1
YS-LQEEI-TNGK*VKNFKKKLD-WIPRITNAEKSLKELMELKA-A-EL-E-RRSLRS-RDQLEERVS-MED-MNEMK-EGKFREKRTKRN-QSLQEMWDY
>4_chr7_44-cL1
YS-LQEEI-TKGKEVKNFEKKID-WLTRITNVEKSLKELMELKA-A-EL-E-CRSLRS-CDQLEERVS-MED-MNEMK-EGKFTEKRIKRN-QSLQEICDY
>4_chr6_random_45-cL1
NS-LQEEI-TNGKEVRNLXKKLD-WITRISNAEKSLKELMELKA-A-EL-E-CRSLRS-CNQLEERVS-MED-MNEMK-EEKFREKRKKIN-QSLQKIRDY
>4_chr6_46-cL1
YS-LQEEI-TNSKEVKNCGKKLD-WITIITNAEKSL*ELMELKA-A-EL-E-CRSLRS-CDQLEERVS-MED-MNETK-EGKFREKRIKRN-QSLQEIWDY
>4_chr6_47-cL1
YS-LQEKI-TNDKELKNCEKKLD-WITRITNAKKSLKELMEL*A-A-EL-E-CRSLRS-CNQLEERVS-MED-MNEMX-EGKFREKRITRQ-QSLQEIWDY
>4_chr7_48-cL1
YS-LQEET-TNGKEVKNCEKKLD-WITRITNAEKSLKELMELKA-A-EL-E-CRSLRS-CNQLEERIS-MED-MNEMK-EGKFREKRIKRN-QSLQEIWDY
>4_chr7_49-cL1
YS-LKEKV-TNGKEVKNLEKKVD-WLTRITNAEKSLKELR*LKA-A-EL-E-CRSLGS-CDQLEERVP-MED-MNELK-EGKFREKRIKRN-QSLQEIWDY
>4_chr7_50-cL1
YS-LQEEI-TNGKEVKNFEKKLD-WIPRITNAEKSLKELMELKA-A-EL-E-CRSLRS-CDQLEERVS-MED-MNEMK-EGKFREKRIKRN-QSLQEIWDY
>4_chr8_51-cL1
YS-LQEEI-TNGKEVKNLXKKLD-WITRITKAEKSLKELMELKA-A-EL-E-CRSLRS-CDQLEERVS-MED-MNEMK-EGKFREKRIKRN-QSLQEIWDY
>4_chr8_52-cL1
XX-LQEEM-TNGKEVKNCEKRLD-WITRITNAEKSLKELMELKA-A-EL-E-CKSLRS-CDQLEEXVS-MED-MNEMK-EGKFREKRIKRN-QSLQEIWDY
>4_chr8_53-cL1
YS-LQEEI-TNGKEVKNGEKKLD-WITRITNAEXSLKELMELKA-A-EL-E-CKSLRS-CDQLGERVS-TED-MNEMK-EGKFREKRIQRN-QSLQEIRDY
>4_chr8_54-cL1
YS-LQKEI-TNGKEVKNFEKKLD-WIPRIINAEKSLKELMDLKA-A-EL-E-CRSLRS-CNQLEERVS-MED-MNEMK-EGKFTEKRIKRT-QSLQEIWNY
>4_chr7_55-cL1
YS-LQEEI-TNGKEVKNFEKKLD-CITRITNTEKCLKELMELKA-A-EL-E-CRSLRS-CDQLEERVS-TED-MNEMK-EGKFRERRIKRN-QSLQEIWDY
>4_chr7_56-cL1
YS-LQEEI-TNGKEVKNFEKK*D-CITRVTNAEKCLKELMELKA-A-EL-E-CRSLRS-CDQMEERVS-MED-MNEMK-EGKFREKRIKRN-QSLQEIWDY
>4_chr9_57-cL1
YS-LQEEI-TNGKEVKNFEKKLD-WITRITNADKSLKDLMELKA-A-EL-K-CRSLRS-CNQLEERVS-MED-MNEMK-EGKFREKRIKRN-QGLQEIWDY
>4_chr9_59-cL1
YS-LQEEN-TNGKEVKNCEKKLD-WITRITNAEKSLKEQVELKA-A-EL-E-CRSLRS-CDQLEERVS-MKD----MK-EGKFREKRIKRN-QSLQEI*YY
>4_chrX_60-cL1
YS-LQEEI-TNGKEVKNFEKKLD-WIPTITNAEKSLKELMELKA-A-EL-E-CRSLRS-CNQLEERVS-MEH-MNEMK-EGKFREKRIKRN-QSLQEIWDY
>4_chrX_61-cL1
YY-LQEEI-TNGKEVKNFEKKLD-WITRITNAEKSLKELMELKA-A-EL-E-CRSLRS-CDQLEERVS-MED-MNEMK-EGKFREKRIKRN-QSLQEIWDY
>4_chrY_62-cL1
YS-LQXEI-TNGKEVKNFEKKLD-WITRIINAEKSLKELMELKG-A-EL-E-CRSLRS-CDYLEERIS-MED-MNEMK-EGKFREKRIQRN-QSLQEIWDY
>4_chrY_63-cL1
YS-LQXEI-TNGKEVKNFEKKLD-WITRIINAEKSLKELMELKG-A-EL-E-CRSLRS-CDYLEERIS-MED-MNEMK-EGKFREKRIQRN-QSLQEIWDY
>4_chrX_64-cL1
XS-LQEEI-TNGKEVKNXEKKLD-WITRITNAEKSLKELMELKA-A-EL-E-CRSLRS-CNQLEERLS-TED-MNEMK-EGKFREKRXKRN-QSLQEIWDY
>4_chrX_65-cL1
YS-LQEEI-TNGKEDKNFEKKLD-WKPRITNAEKSLKELMELTA-A-EL-E-*RNLRS-CNQLEEWVS-MED-MNEMK-QGKFREKRIKRN-QSLQEIWDY
>4_chrX_66-cL1
YY-LQEEI-TNGKEVKNFEKKLN-WITRITNAEKSLKELMELKA-V-EL-E-CRSLRS-CDQLEERVS-MED-MNEMK-EGKFREKRIKRN-KSLQEMWDY
>4_chr11_67-cL1
YS-LQQEI-TNGKKVKNFEKKLD-WIPRIINAEKSLKELMELKA-A-EL-E-CRSLRS-CKQLEERV*-MED-MNEMK-EGKFREKRIKRN-ESLQQI*DY
>4_chr11_68-cL1
YS-LQEEI-TNGKEVKNFEKKLD-WIPRITNAEKSLKELMDLKA-A-EL-E-CRSLRS-CNQLEERVS-MED-MNEMK-EGKFREKRIKXN-KSLQEIWDY
>4_chr10_69-cL1
YS-LQEEI-TNGKEVKNCEKKLD-WITRITNTEKSLKELMELKA-A-EL-E-CRSLRS-CNQLEERIS-IED-MNEMK-EGKFRQKRIKRN-QSLQXI*DY
>4_chr10_70-cL1
YS-LQEEI-TNGKEVKNCEKKLD-WITRITNTEKSLKELMELKA-A-EL-E-CRSLRS-CNQLEERVS-MED-MNEMK-EGKFRKKRIKRN-QSLQEIWD*
>4_chr11_71-cL1
NS-LQEEI-TNGKEVRNLEKKLD-WITRITNAE*SVKDLMELKA-A-EL-E-HKRLRS-*DQLEERVS-MED-MNEMK-EWKFREKRIKRS-QSLQEI*DY
>4_chr10_72-cL1
YS-LQEEI-TNGKEVRNFEKRLD-WITRITNAEKSLKELMELKA-A-EL-E-RRSLRS-CDQLEERVS-MQD-MNEMK-EGKFREKRIRRN-QSLQEIWDY
>4_chr10_73-cL1
YS-LQEEI-TNGKEVKNCEKKLD-WITRITNTEKSLKELMELKA-A-EL-E-CRSLRS-CDQLEERVS-MED-MNEMK-EGKFREKRIKRN-QSLQEIWDY
>4_chr11_74-cL1
YS-LQEEI-TNGKEVKNFXKKLD-CITRITNAEKCLKELMELKA-A-EL-E-CRSLRS-RD*LEERVS-MAD-MNEMK-EGKFREKRIKRN-QSLQEIWDY
>4_chr10_75-cL1
YS-L*EEI-TNGKEVRNFXKKLD-WITRITNAQKSLKELMELKA-A-EL-E-CRSLRS-CNRLEERVS-MED-MNEMK-EEEFREKRIKRK-QNLQEIWDY
>4_chr12_76-cL1
NS-LQEEI-TNVKEVRNLEKKLD-WITRITNAEKSLKELKELKA-A-EL-E-CRSLRS-CDQLEERVS-MED-MNEMK-EGKFREKRIKRN-QSLQEIWDY
>4_chr10_77-cL1
YS-LQEEI-TNGKEVKNFEKKLD-WITRITNAEKSLKELMELKA-A-EL-D-CRSLRS-CDQLEERVL-MED-MNELK-EENFREKRIKRN-QSLQEIWDY
>4_chr14_78-cL1
YS-LQEEI-TNGEEVKSFEKKLD-CITRITNAEKCLKELMELKA-A-EL-E-*RSLRS-CDQLEERVS-MKD-MKEMK-EGKFREKRIKRK-QSLQEIWDY
>4_chr12_79-cL1
YS-LQEEI-TNGKKVKNFEKKLD-*ITRITNAEKCLKELMELKA-A-EL-E-CRGLRS-CDQLEERVS-MED-MNEMK-EGKFREKRIKRN-QSLQEIWGY
>4_chr12_80-cL1
YS-LQEEI-TNGKEVKNCXKKLD-WITRITDAEKSLKELTELKA-A-EL-E-CRSLRS-CDQLEERVS-IED-MNEMK-EGKFREKRIKRN-QTLQEIWDY
>4_chr14_81-cL1
YS-LQEEI-TNGKEVKNCXKKLD-WITRKTNAEKSLKELMEQKA-A-EL-E-CRSLRS-CNQLKERVS-MED-MNEMK-EGKFREKRIKRN-QSLQEMWDY
>4_chr2_82-cL1
YS-LLEEI-TNGKEVKNCXKKLD-*ITRITNTQKSLKELMELKA-A-EL-E-CRSLRS-CDQLEERVS-MED-MNEMK-EGKFRE*RIKRN-QSLQEIWDY
>4_chr2_83-cL1
YS-LQEEI-TNGKEAKNFEKKLD-WIPRITNAEKSLKELMELKA-A-EL-E-CRSRRS-CDQLEERVS-IED-MNEMK-EGKSREKRIKRN-QSLQEIWDY
>4_chr15_84-cL1
NS-LQKEI-TNGKEVRNLEKKLD-WITRITNAEKSLKELMELKA-A-EL-E-WRSLRS-CHQLEERVS-MED-MNEMK-EGKFREKRIKRN-QSLQEIWDY
>4_chr19_85-cL1
YS-LQEEI-TNGKEVKNFE*KLY-CITRITNAEKYLKELMELKA-A-EL-E-CRSLRS-HDQLEERVS-MED-MNEMK-EEKFREKRIKRN-QSLQEIWDY
>4_chr15_86-cL1
YS-LQEEI-TNGKEVKSCEKKXH-WITRITNTEKSLKEPMELKA-A-EL-E-CKILRS-CDQLEERVS-MED-MNEMK-EGKFREKRIKRN-QSLQEIWDY
>4_chr2_87-cL1
XS-LQEEI-TNGKEVKNFEKKLD-WIPRITNAEKSLKELMELKA-A-EL-E-CRSLRR-*HQLEERVS-MED-MNEMX-EGKFREKRIKRN-QSLQEIWDY
>4_chr2_88-cL1
YS-LQEEI-TNGKEVKNFEKKLD-WIPRITNGEKSLKELMELKA-A-EQ-E-CRSLRS-CDQLEERVS-MED-MNEMK-EGKFREKRIKRN-QSLQEIWDY
>4_chr15_89-cL1
YS-LQEEI-TNGKEVKNCEKKLD-WITRITNAEKSLKELMELKA-A-EL-E-CRSLRS-CNQLEERVS-MED-MNEMK-EGKFREKRI-XN-QSLQEIWDY
>4_chr15_90-cL1
YS-LQEEI-TNGKEVRNFEKKLD-WITRITNAEKSLKELMELKA-T-EL-E-CRRLRS-CDQLEERVS-MED-MNEMR-EGKFREKRIKRN-QSLQEIWDY
>4_chr19_91-cL1
YS-LQEEI-TNGKEVRNFEKKLD-WITTITNAEKSLKELMELKA-A-EL-E-CRSLRS-CDQLEETVS-MED-MNEMK-EGKFREKRIKRN-QSLQEIWDY
>4_chr19_92-cL1
YS-LQEEI-TNGKKVKNYEKKLD-WITRITNAEKSLKELMELKA-A-EL-E-CRSLRS-CDQLEERVS-MED-MNEMK-EEKFREKRIKRN-QSLQEIWDY
>4_chr1_93-cL1
YS-LQEEI-TNGKEVKNFEKKLD-WIPRITNAEKSLKELVELKG-A-EL-E-CRSLRS-CDQLEERVS-MED-MNEMK-EXKFREKRIKRN-QSLQEIWDY
>4_chr1_94-cL1
YS-LQEEI-TNGKEVKNLAKKLD-WIPRITNAERSLKELMELKA-A-EL-E-CRSLRS-CDQLKERVS-MED-MNEMK-EGKFREKRIKRN-QSLQEIWDY
>4_chr4_95-cL1
YS-LQEEI-TNGKEVKNFEKKLD-WIPRITNAEKSLKELMELKA-A-EL-E-CRSLRS-CDQLEERVS-MED-MNEMK-EGKFREKRIKGN-QSLQEIWDY
>4_chr6_96-cL1
YS-LQEEI-TNGKEVKNFEKKLD-WITRITNAEKSLKELMELKA-A-EL-E-CRSLRS-CDQLEERVS-IED-MNEMK-EGKFREKRIKRN-QSLREIWDY
>4_chr7_97-cL1
YS-LQEEI-TNGKEVKNFEKKLH-WIPRITNAEKSLKELMELKA-A-EL-E-CRSLRS-RNQLEKRVS-MED-MNEMK-EGKFREKRIKRN-*SLQEIWDY
>4_chr8_98-cL1
YS-L*EEI-TNGKEVKNFEKKLD-WITRITNTDKSLKELMELKT-A-EL-E-CRSLRS-CNQLEERV*-MED-MNEMK-EGKFREKRIKRN-QSLQEIWDY
>4_chr8_99-cL1
YS-LQEEI-ANGKEVKNFEKKLD-WITTINNAEKSVKELMELKA-A-EL-E-CRSLRS-RDQLEERA*-MED-TNEMK-EEKFTEKRITRN-QSLQEIWDY
>4_chr12_100-cL1
YS-LQEEI-TNGKEVKNFEKKLD-WIPRITNAEKSLKELMELKA-A-EL-E-CRSLRS-CAQLEERVS-MED-MNEMK-EGKFREKRIKRN-QSLQEIWDY
>4_chr15_101-cL1
YS-IQEEI-TNGKEVKNFEKKLD-WITRIINAEKSLKELMELKA-A-EL-E-CRSLRS-CNQLEERVS-MED-MNEMK-EGKIREKRIKRN-QSLQEIWDY
>4_chr1_113-cL1
YS-LQEDT-TKGKEVENFEKNLE-CITRIINIEKCLKELMELKT-T-EL-E-CRSLRS-CYQLEDRVS-MED-MNEMK-EGKFREKRIKRK-QSLQEIWDY
>4_chr10_125-cL1
YS-LLEEI-TKGKEVKNFEKNVD-CITRITNTEKCLKELMELKA-A-EL-E-CRSLRS-CDQLEERES-MEE-MNEMK-EGKFREKRIKRN-QSLQEI*DY
>4_chr11_244-cL1
YS-LQEEI-TKDKEVKNFEKNLD-CITRITNTEKCLKELMELKA-A-EL-E-CRSLRS-CNQLEERVS-MED-MNEMK-EGKFREKRIKRN-QSLQETWDY
>4_chr11_247-cL1
YS-LQEEI-TNGKEVKNFEKKLD-CITRITNVEKCLKGLMELKA-A-EL-K-CRSLRS-CNQLEEMVS-MED-MNEMK-EGKFREKRIKRN-QNLQEIWDY
>4_chr10_248-cL1
YS-LQEEI-TNGKEV*NCXKKLE-WITRITNAEKSLKELVELKA-A-EL-E-CRSLRS-CDQLEERVS-MED-MNEVK-EGKFREKRIKRN-QSLQEIWDY
>4_chr11_249-cL1
YS-LQEEI-TNGKEVKNFEKKLD-WITRITNAEKS*KELMELKA-A-EL-E-CRSLRS-CDQLEERVS-MED-INEMK-EGKFREKGIKRN-QSLQEIWDY
>4_chr11_250-cL1
YS-LQEET-TKGKEVKNFEKNLD-CITRRTNTEKCLKELMELKA-A-EL-E-CRSLRS-CDQLEERVS-MED-TNEMK-EEKFREKRIRTN-QSLQEIWDY
>4_chr11_251-cL1
YS-LQEEI-TKGKEVKNFEKNLD-CITRITNTEKCIKELMELKA-A-EL-E-CRSLRS-CDQLEERVS-MED-MNERK-EGKFREKRIKRN-QSLQEIWDY
>4_chr11_252-cL1
CS-LREDI-TKGKEVENFEKNLE-CITRITNTEKCLKELMEVKT-A-EL-E-CRSLRS-CDQLEERVS-MED-MNEMK-EGKFREKRIKRN-QSLQEIWDY
>4_chr11_253-cL1
YS-LREDI-TKGKEVENFEKNLE-CITRITNTEKCLKELMELKT-A-EL-E-CRSLSS-CNQLEERVP-MED-MNEMK-EGKFREKRIKRN-QSLQEIWDY
>4_chr12_261-cL1
YC-LQEEI-TNGKEVKNFXKNLD-RIPRITNGEKSLKEMMELKA-A-QP-E-CRSLRS-CDQLEESVS-MHN-MNEMK-EEKFREKRIKRN-QSLQEIGDY
>4_chr13_268-cL1
YS-LQEEI-TKGKEVKNFEKNLD-CISRITNTEKCLKELMELKA-A-EL-E-CRRFKS-CDQLEERVS-MEE-MNEMK-EGKFREKRIKRN-QSLQEIWDY
>4_chr12_302-cL1
YS-LQEEI-TKGKEVENFEKTLD-CITRITNTKKCLKELTELKA-A-EL-E-CGSLKS-CDQLEERVS-MED-MNEMK-EGNFREKRIKRN-QSLQEIWDY
>4_chr13_312-cL1
YS-LREDI-TKGKEVENFEKNLT-CITRITNTEKCLKELMELKT-A-EL-E-CRSLRS-CDQLEERVS-MED-MNEMK-EGKFREKRIKRN-QSLQEIWDY
>4_chr12_314-cL1
YS-LQEEI-TNGKEVKNFEKKLD-WITRITNAEKSLKELMELKA-V-EL-D-CTSLRS-CDQLEERVS-MED-MNEMK-EGKFREKRIKRN-QSLQEIWDY
>4_chr14_315-cL1
YS-LQEEI-TNGKEVKNCEKKLD-WITRITNAEKSIKELMELKA-G-EL-E-CRSLRS-CDQLEERVS-TED-MNEKK-EEKFREKRIKRN-QSLQEIWDY
>4_chr18_348-cL1
YS-LQEEI-TKGKEVKNFXKNLD-CISRITNTDKCLKELMELKA-A-EL-E-CRSFRS-CDQLEERV*-MEE-MNEMK-EGKFREKRIKRN-QXLQEIWDY
>4_chr16_389-cL1
YS-LQEEI-TNGKEVKNCEKRLD-WITRITNAEKSLKDLMELKA-A-EL-E-CRSLRS-CDQLEERVS-MED-MNEMK-EEKFREKRIKRN-QSLQEIWDY
>4_chr15_390-cL1
YS-LQEEI-TKGKEVENFEKNLD-CITRITNTEKFLKELMELKA-A-EL-E-CRSLRS-CDQLEEWVS-MED-MNEMK-EGKFREKRIKRN-QSLQEIWDY
>4_chr19_391-cL1
YP-LGEDI-TKGKEVENFEKNLE-CITRITNTEKCLKELMELKT-A-EL-E-CRSLRS-CDQLEERVS-MED-MNEMK-EGKFREKRIKRN-QSLQEIWDY
>4_chr18_392-cL1
YS-LQEEI-TNGKEVKNFEKKLD-WITRITNAEKSLKELMELKA-A-EL-E-CRSLRS-CDQLEERVS-MED-MNEMK-EGKFREKRIKRN-ESLQEIWDY
>4_chr2_430-cL1
YC-LQEEI-TNSKEVKNFEKQLD-CITGITNADKCLKDLMELKA-F-EL-E-GRSLRS-CNQLEEKVS-MED-MNEMK-EGKFREKRIRRN-QSLQELWDY
>4_chr21_431-cL1
YS-LQEEI-TKGKEVKNFEKNLD-CISRITNTEKCLKELMELKA-A-EL-E-CRRFRS-CDQLEERV*-MEE-MNEMK-EGKFREKRIKRN-QSLQEIWDS
>4_chr22_441-cL1
NF-LQEEI-TKGKEVENFEKNLD-CITRITNTEKCLKELMELKT-A-EL-E-CRSLRS-CDQLEETVS-MED-MNEMK-EGKFRXKKIKRN-*SLQEIWDY
>4_chr2_444-cL1
YS-LQEEI-TKGQEVENLEKNLD-CITRITNIEKCLKELMELKA-A-EL-E-CRSLRS-CDQLEERVS-MED-MNEMK-EGKFREKRIKRN-QSLQEIWDY
>4_chr2_445-cL1
YS-LQEEI-TKGKEVKNFEKNLE-CITRITNTEKCLKELMELKA-A-EL-E-CRSLRS-CDQLEERVS-MKD-MNEMK-EGKFREKRIKRN-QSLQEIWDY
>4_chr3_446-cL1
YC-LQEEI-TKGKEIENVEKNLD-CITRITNTEKCLKELMELKA-A-EL-E-CRSLRS-CDQLEERVS-MED-MNEMK-EGKFREKRIKRN-ESLQEIWDY
>4_chr2_447-cL1
YS-LQEEI-TNGKEVKNFEKKLD-WITRITNAEKSLKELMELKA-A-EL-E-CRSLRS-CNQLEERVS-MED-MNEMK-EGKF*EKRIKRN-QSLQEIWDY
>4_chr3_448-cL1
YS-LQEEI-TNGKEVKNFEKKLD-WITRITNAEKSLKELMELKA-A-EL-E-CRSLRS-CDQLEERVS-MED-MNEMK-EGKIREKRIKRN-QSLQEIWDY
>4_chr2_449-cL1
YS-LREDI-TKGKEVENFEKNLE-CITRITNTEKCLKELMELKT-A-EL-E-*RSLRS-CDQLEERVS-MED-MNEMK-EGKFREKRIKRN-QSLQEIWDY
>4_chr2_450-cL1
YS-LQEEI-TNGKEVKNFEKKLD-WIPRITNGEKSLKELMELKA-A-EQ-E-CRSLRS-CDQLEERVS-MED-MNEMK-EGKFREKRIKRN-QSLQEIWDY
>4_chr3_451-cL1
YS-LQEEI-TKGKEVENFEKNLD-CITRITNTEKCLKELMELKX---EL-E-CRSLRS-CDQLEERVS-MED-MNEMK-EGKFREKRIKRN-QSLQEIWDY
>4_chr3_526-cL1
YS-LQEEI-TNGQEVKSFEKKLD-CITRIINAEESLKDLMELKT-A-EL-E-CRSLRS-CDQLEERVS-MED-MNEMK-EEKIREKRIKTN-QSLQEIWDY
>4_chr3_536-cL1
YS-LQEEI-TKGKEVKNFENNLD-CITRITNTEKCLKELMELKA-A-EL-E-CKGLRS-CDQLEERVS-MED-MNEMK-EGKFREKRIKRN-QSLQEIWDY
>4_chr3_538-cL1
SS-LQEEI-INGKEVKNYEKKLD-CITRITNAEKCLKELMELKA-A-EL-E-CRSLRS-CDQLGERVS-MED-MNEMK-EGKVREKRIKRN-QSXQEIWDY
>4_chr3_539-cL1
YS-LQEKI-TQGKEVTNFKKNLD-CITRITNTEKCLKELMELKA-A-EL-E-CRSLRS-CDQLEERVS-MED-MNEMK-EGKFREK*IKRN-QSLQEIWDY
>4_chr3_540-cL1
YS-LWEDI-TKGKEVKNFETNLE-CITRITNTGKCLKELMELKT-A-EL-E-CRSLRS-CDQLEERGS-MED----MK-EGKFREKRIKRN-QSLQEIWDY
>4_chr3_541-cL1
YS-IQEEI-TKGKEVKNFEKNLD-CITRITNTEKCLKELMELKT-A-EL-E-CRRLRS-CDQLEERVS-MED-MNEMK-EGKFREKRIKRN-QSLQEIWDY
>4_chr3_542-cL1
YS-LQEEI-TNGKEVKNFEKKLE-CITRITNAEKSLKELMELKA-A-EL-E-CRSLRS-CDQLEERVS-MED-MNEMK-EGKFREKRIKRN-QSLQEIWNY
>4_chr4_636-cL1
YS-LQEEI-TKGKEVKNFEKNLD-CITRITNTEKCLKELMELKA-A-EL-E-CRSLRS-CDQLEERVS-ME---XEMK-EGKFRAKRIKRN-QSLQEIWDY
>4_chr4_642-cL1
YS-LQEEI-TNGKEVKNCEKKLD-WITRMTNAEKSLKELMEPKA-A-EL-E-RRSLRS-CNQLEERIS-MED-MNEMK-EGKFREKRIKRN-QSLQEI*DY
>4_chr4_643-cL1
YS-LQEEI-TKGKEVKNFEKNLD-CITRITNTEKCLKELMELKT-A-EL-E-CRSLRS-CDQLEERVS-MED-MNEMK-EGKFREKRIKRN-QSLQEIWDY
>4_chr4_644-cL1
YS-LQEEI-TKGKEVKNFEKNLD-CITRITNVEKCLKELMELKT-A-EL-E-CRSLRS-CDQLEERVS-MED-MNEMK-EGKFREKRIKRN-QSLHEIWDY
>4_chr4_645-cL1
YS-LREEI-TKGKEVENFEKNLG-CITRITNTEKCLKELMELKA-A-EL-E-CKSLRS-CDQLEERVS-MED-MNEMK-EGKFREKRIKRN-QSIQEIWDY
>4_chr4_646-cL1
YS-LQEEI-TKGKEVENFEKNLD-CITRITNTEKCLRELMELKA-A-EL-E-CRSLRS-CNQLEERVS-MED-MNEMK-EGKFREKRIKRN-QSLQEIWDY
>4_chr4_647-cL1
YS-LQEEI-INGKEVKNFEKKLD-WITRITNTEKSLKELIELKA-A-EL-E-CRSLRS-CDQLEERVS-MED-MNEMK-EGKFREKRIKRN-QSLQEIWDY
>4_chr4_648-cL1
YS-LQEEI-TNGKEVLNFEKKLD-WITKITNAEKSLKELMEPKV-A-EL-E-CRSLRS-CDQLEERVS-MED-MNEMK-EGKFREKRIKRN-QSLQEIWDY
>4_chr6_713-cL1
YS-LQEEI-TXGKEVENFEKNLD-CTTRITNTEKCLKELTDLRA-A-EL-E-CRSLRS-CDQLEERVS-MED-MNEIS-EGKFREKRIKRN-QSLQEIWDY
>4_chr5_742-cL1
YS-LQEEI-TNGKAVKNFEKKLD-WITRITNAEKCLKELTELKA-A-EL-E-CRSLRS-CDQLEERVS-MED-MNEMK-EGKFREKRIKRN-QSLQEIWDY
>4_chr5_743-cL1
YS-LREDI-TKGKEVENFEKNLE-CTTRITNTEKCLKELMELKT-A-EL-E-CRSLRS-CDQLEERVS-MED-MNEMK-EGKFREKRIERN-QSLQEICDY
>4_chr5_744-cL1
YP-LQEEI-INGKEVKKFEKKLD-WITRITNAEKSLKELMELKA-A-EL-E-CRSLRS-CDQLEERVS-MED-MNEMK-EGKFREKRIKRN-QSLQEIWDY
>4_chr6_801-cL1
YS-LQEEI-TKRKEVKNLEKNLD-CITRITNTERCLKELMELKA-A-EL-E-CRSLRS-CDQLEERVS-MED-INEMT-KGKFREKRIKRN-QSLQEI*DY
>4_chr6_814-cL1
YS-LQKEI-TNGKEVKNFEKKLD-WITRITNAEKSLKELMELKV-G-EL-E-CRSLRS-CDQLEERVS-MED-MNEMK-ERKFREKSIKRN-QSFQEIWDY
>4_chr7_815-cL1
YS-LQEEI-TNGKEVKNFEKKLD-WITRITSAEKSLKDLMELKA-A-EL-E-CRSLRS-CNQLEERVS-MED-MNEMK-EGMFREKRIKRN-QSLQEIWDC
>4_chr6_817-cL1
YS-LQEES-TKGKEVENFEKNLD-CITRITNTEQCLKELRELKA-A-EL-E-CRSLRN-CDQLEERVS-MED-MNEMK-EGKFREKRIKRN-QSLQEIWDY
>4_chr6_818-cL1
YS-LQEEI-TNGKEVKNFEKKLD-WITRITNAEKSLKELMELKT-A-EL-E-CRRLRS-CDQLEESVS-MED-MNEMK-EGKFREKRIRRN-QSLQEIWDY
>4_chr6_819-cL1
YS-LQEEI-TNGKEVKNFEKKLD-WITRITNAEKSLKELMELKA-A-EL-E-CRRLRS-CDQLEESVS-MEE-MNEMK-EGKFREKRIQRN-QSLQEIWDY
>4_chr6_820-cL1
YS-LQEEI-TNGKEVKNCEKKLD-WITRITNAEKSLKGLMELKA-A-EL-E-CRSLSS-FDQLEERIS-MED-MNEMK-EGKFR*KRIKRN-QSLQEIWDY
>4_chr7_828-cL1
YS-LQEEI-TNGKEVKNFEKKLD-WITRITNAEKCLKELMELKV-A-EL-E-CRSLRS-YDQLEERVS-MED-MNEMK-EGKFREKRIKRN-QSLQEIWDY
>4_chr6_829-cL1
*S-LKEEI-TNGKEVKNFEKKLD-*ITRTTNAEKSLKDLMELKA-A-KQ-E-CRSLRS-CNQLEERVS-MED-MKEMK-ERKFREKRIERN-QSLQEIWDY
>4_chr7_869-cL1
YS-LQEEI-TNGKEVKSXXKKLD-LITRITNAEKSLKVLMELKT-A-EQ-E-CRSLSS-CDQLEGRVS-MED----MK-E-XFREKRIKIN-QSLQEIWDY
>4_chrX_960-cL1
YS-LREDI-TKCKVVENFEKNLE-CITRITNTDKCLKELMELKT-A-EL-E-CRSLRS-CDQLEERVS-MED-MNEMK-EGKFREKRIKRN-QSLQEIRDY
>4_chrX_1011-cL1
YS-LWEDI-TKGKEVENFEKNLE-CITRITNTEKCLKELMELKT-A-EL-E-CRSLRS-CNQLEERVS-MED-MNEMK-EGKFREKRIKIN-QSLQEIWDY
>4_chrX_1012-cL1
YS-LREDI-TKGKEVENFQKNLE-CLTRITNTEKCLKELMELKT-A-EL-E-CRSLRS-CDQLEERVS-MED-MNEMK-EGKFREKRIKRN-QSLQEIWDY
>4_chrX_1013-cL1
YS-LREEI-NNGKEVKNXEKKLD-WITRITNAEKSLKELMELKA-A-EL-E-CRSLRS-CDQLEETVS-MED-MNEMK-EGKFREKRIKRN-QSHQEIWDY
>4_chrX_1071-cL1
YS-LKEEI-TNGKEVKNFEKKID-WITRMTNAEKSLKELMELKA-A-EL-E-CRSLRS-CDQLEERVS-MED-MNKMK-EGKFREKRIKGN-QSLQEIWDY
>4_chrY_1073-cL1
YS-VREDI-TKGKEVKSFEKNLD-CITRITNTEQCLKELKELKA-A-EL-E-CRSLRS-CNQLEERVS-MAD-MNETK-ERKFREKKIKRN-QSLQEIWDY
>4_chrX_1076-cL1
YS-LQEET-TKGKKVENFEKNLD-CITRITNTEKCLKEPMELKA-A-EL-E-CRRLRS-CYQLEERVS-MED-MSEMK-EGKFREKRIKRN-QSLQEIWDY
>4_chrX_1080-cL1
YS-LREDI-TKGKDIENFEKKLE-CITRITNTEKCLKELMEL*T-A-EL-E-CRSFRS-CNQLEERVS-MED-MNEMK-EGKFREKRIKRN-QSLQETWDY
>4_chrX_1081-cL1
YS-LQEEI-TKRK*AENFEKNLD-SITRITNTEKCLKELMELKA-A-EL-E-CRSLRS-CNQLEERVS-MED-MNEMK-EGKFRQKRIKRK-QSL*EIWDY
>4_chrX_1082-cL1
YS-LQEEI-TKGKEVKNFEKNLD-CITRITNTEKCLKELMELKA-A-EI-E-CRSLRS-CDQLEERVS-MED-MNEMK-EGKFREKRVKRN-QILQEIWD*
>4_chrX_1099-cL1
YS-LQEEI-TNGNEVKSFEKQLD-WITRITNAEKSLKVLMELKI-A-EL-D-CRSLRS-CDQLEERVS-MEG-MNEMK-EEKFREKRIKRN-QSLQEIWDY
>4_chr12_102-cL2
YS-LQEEI-TNGKEVKSFEKKLD-WITRMINAEKSLKDLMELKT-A-EL-D-CRSLSS-CNQLEERVS-MED-MNEMK-EKKFREKRIKRN-QSLQEIWDY
>4_chr1_104-cL2
YS-LKEEV-TNGKEVKNFEKKLD-WITRITNVEKSLKDLMELKT-A-EL-D-CISLSN-CDQREERVS-MED-MNEMK-EEKFREKRIKRN-QSLQEIWDY
>4_chr1_105-cL2
YS-LKEEV-TSGKEVKNFEKKLD-WITRITNAEKSLKDLMELKT-A-EL-D-CISLSN-CDQLEERLS-MEN-MNEIK-EEKFREKGXRRN-QSLQEIWDY
>4_chr1_106-cL2
YS-LKEEV-TSGKEVKNFEKKLD-WITRITNAEKSLKDLMELKT-A-EL-D-CISLSN-CDQLEERVS-MEN-MNEIK-EEKFRGKGXRRN-QSLQEIWDY
>4_chr10_116-cL2
YS-LQEEI-TDGKEVKNFETK*D-WIPRIINAENSLKDLMELKT-A-EL-D-CRSLST-RDQLEERVS-MED-MNEMK-E-XFREKRININ-KSLQEIWDY
>4_chr1_122-cL2
YS-LQEEI-TNGKEVKSFXKKLD-WITRITSAEKSLKDLMELKT-A-EL-D-CRSLSS-XDQLEERVX-MED-RNEMK-EEKFREKRMTR--QSLQEIWDY
>4_chr1_124-cL2
YS-PQEEV-TNGKEVKNFEKKLD-WITRITNAEKSLKDLMELKT-A-EL-D-CRILSS-CDQLEERVS-MED-MNEMK-EEKFREKRIKRN-QSLQEIWDY
>4_chr1_136-cL2
YS-LKEEV-TNGKEVKNFXKKLD-WITRITNEEKSLKDLMELKT-A-EL-D-CTSHSN-CDQLEERVP-MGD-MNEIK-EEKFREKRIKXN-QSLQEIWDY
>4_chr1_141-cL2
YS-LKEEV-TNGKGVKNFEKKLD-WITRITNAEKCLKDLMELKT-A-EL-D-CTSLSN-CDQLEERVS-MED-MNEMK-EEKFREKRIKR--QSLQEIRDY
>4_chr10_152-cL2
YS-LQEEI-TNGKEVKSFEKKLD-WITXITNAEKSLKDLMELKI-A-EL-D-CRSLSS-CDQLEERVS-MED-MNEMN-EEKFREKRIKRN-ESLQEIWDY
>4_chr10_153-cL2
YS-LQEEI-TNGKEVKSFEKK*D-WITRITHAEKSLKXLMELKT-V-EL-D-CRSLSS-CDQLEERIS-MED-MNEMK-EEKFREKRIKRN-QSLQEIWDF
>4_chr10_154-cL2
YS-LKEEX-TXSKEVKNFXKKLG-WITRITNAEKSLKDPMELKT-A-EL-D-CTSLSS-RDQLEKSVS-MED-MNEMK-EEKFRXKRIKRN-QSLQEIWDY
>4_chr10_156-cL2
YS-LKEEV-TNGKEVKNFEKKLD-WITRITNAEKALKDLMELKT-A-EL-D-CTSLSN-CNQLEERVS-MED-MNEMK-EEKFREKRTKRN-QSLQEIWDY
>4_chr1_157-cL2
YP-LKEEV-TNGKEVKNFEKKLD-WITRITNAEKSLKDLMELKT-V-EL-D-YTSLSN-CDQLKERVS-MED-MNEMK-EEKFREKRIKRN-QSLQEIWDY
>4_chr1_160-cL2
YS-LKEEV-TNGKEVRNFEKKLD-WITRIINAEKSLKELMELKT-A-EL-D-CTSLSN-CDQLEERV*-MED-MNEMK-EEKFREKRIKRN-QSL*EIWDY
>4_chr1_163-cL2
NS-LKKEV-TNGKEVKNFEKKLD-WITRITNAEKSLKDLMELKT-A-EL-D-CTSLSN-CNQLEERLS-MED-MNEMK-EEKFREKRIKRN-QSLQEIWDY
>4_chr10_166-cL2
YS-LKKEV-TNGKEVKNFEKKLD-WITRIVNAEKSLKDLMELKT-A-EL-D-CTSLSN-CNQLEERVS-MED-MNEMK-EEKFREKRIKRN-QSLQEIWDY
>4_chr10_167-cL2
YS-LQEEI-TNGKEVKSFXKKLD-WITRINNAEKSLKDQMELKT-A-EL-D-CRSLSS-CNQVEERVS-MED-MKEMK-EERFREKRIKRN-QSLQEIWDY
>4_chr1_170-cL2
YS-LKEEV-TNDKEVKNFEKKLD-WITRIINAEKSLKDLMELKT-A-KL-D-CTSLSN-CDQLEERVS-MED-INEMK-EEKFRENRIKRN-QSLQEIWDY
>4_chr10_171-cL2
YS-LKEEV-TNGKEVKNFEKKLD-WITRITNAQKSLKDLMELKT-A-EL-D-CTSLSN-CDQLEERVS-MEE-MNEMK-EEKFREKRIKRN-ESLQEIWDY
>4_chr1_173-cL2
YS-LKEEV-TNGKEVKNFEKKLD-WVTRIINAEKSLKDLMELKT-A-KL-D-CTSLSN-CNQLEERVS-MED-MNEMK-EGKFREKRIKRN-QSLQEIWDY
>4_chr11_177-cL2
YS-LQEEI-TNGKEVKSFEKKLG-CITRITKAEKSLKDLMELKT-A-EL-D-RGSLRI-CDQLEERVS-IED-MNEMK-EEKFREKRIKRN-QSLKKIWDY
>4_chr11_178-cL2
YS-QQEET-TNGKEVKGFEKKLD-CITRITNAEKSLKDLMELKT-A-EL-D-RGSLRS-CDQLEESVS-XEG-MSEMK-EEKFREKRMKRK-QSLQKIWDS
>4_chr11_182-cL2
NS-LQEEI-TSGKDVKSFEKKLD-WITKITNAEKPLKDLKELKT-G-EL-D-CRSLRS-CDQLEERVS-MED-TNEMK-EEKFREKXXKRN-QSL*EIWDY
>4_chr11_201-cL2
YS-LKEEV-TNGKEVKNFEKTLD-RITRITNAEKSLKDLMELKS-A-EQ-D-CTSLSN-CDQLEERVS-MED-MNEMK-KEKFREKRIKRN-QSLQEIWDY
>4_chr11_204-cL2
YT-LKEEV-TNGKEVKNFEKKLY-WITRITNAEKSLKHLMELKT-A-EL-D-CTSLSN-CNQLEERVS-MED-MNEMK-EEKFRAKRIKRN-QSL*EIWD*
>4_chr11_212-cL2
YS-LKEEV-TNGKEVKNFEKKLD-WITRITNAQKSLKDLMELKT-A-EL-D-YTSLSN-*DQLEERVS-TKD-MNEMK-EEKFREKRIKRN-QSLQEIWDY
>4_chr10_215-cL2
YS-LKEEV-TNGKEVKIFEKKLD-WKTRIINAEKSLKDLMELKT-A-EI-D-RTSLSN-CDQLEERVS-MED-MNEMK-EEKIREKRIKX--QSLQEIWDY
>4_chr11_218-cL2
YS-LQEKI-TNGKEVKSFEKKLD-WMTRIINADKSLKDLMELKT-A-EL-D-CRSLSS-*DQLEERVS-MED-MNEMK-EEKFREKRIKRN-QSLQEIWDY
>4_chr11_220-cL2
YS-LKEEV-TNGKEVKNLEKKLD-WITRITNAEKSLKDLMELKT-A-EL-D-CTSLSN-CDQLEERVS-MED-MNEMK-EEKFREKRIKRN-QSLQEIWDY
>4_chr11_221-cL2
YS-LKEEV-TNGKEVKNFEKKLD-CITRITNAEKS*KDX-ELKT-S-EL-D-RTSLSN-CDQLEERVS-VED-MNEMK-EEKFREKRIKRN-QSLQEIWDY
>4_chr11_225-cL2
YS-LKEEV-INGKEVKNFEKKLD-WITRIINAEKSLKDLMELKT-A-EL-D-CTSFSN-CDQLEERVS-MED-MNEMK-EEKFGEKRIKR--QSIQEIWDY
>4_chr11_226-cL2
YS-LKEEV-TNGKEVKNYEKKLD-WLTRITNAEKSLKDLMELKT-A-EL-D-CTSLSD-CDQLEERVS-MED-MNEMK-QEKFREKRIKRN-QSLQEIWDY
>4_chr11_227-cL2
YS-LQE*V-TNGKEVKNLEKKLD-WITRITNAQQSLKDLMELKT-V-KL-D-CTSLSN-RDQLEERVS-IED-MNEMK-EEKFREKRIKRN-QSLQEIWDY
>4_chr11_228-cL2
YS-LQEEI-TNGKEVKSFEKKLD-WITRLTNAEKSLNHLIELKT-A-EL-D-CRSLSS-CD*LEERVS-MED-MNEMK-EEKFREKRMKRN-QSLQEIWDY
>4_chr10_229-cL2
YS-IQEEI-TNGKEVKSFEKKLD-WITRITNAEKSFKDLMELKT-A-EL-D-CRSLSS-CNQLEERVL-MEE-MNEMK-EEKFREKRIKRN-QSLQEIWDY
>4_chr11_231-cL2
YS-LQEEI-TNGKEVKSFEKKLD-WISRITNAEKSLKDLMELKT-A-EL-D-CRSLSS-GDQLEESVS-MED-MNEMK-EEKFREKRIKRN-QSLQEIWDY
>4_chr10_232-cL2
YS-LQEEI-TNSKEVKSFEKKLD-WITRITNAEKSLKDLMELKT-A-EL-D-CRSLSS-CHQLEERVS-MED-MNEMK-EEKFREKRIKRN-QSLQEIWDY
>4_chr11_233-cL2
YS-LQKEI-TNGKEVKSFEKKLD-WITRIINAEKSLKDLMELKT-A-EL-D-CRSLSS-CDQLEERVS-MED-RNEMK-EEKFREKRIKX--QSLQEIWDY
>4_chr11_234-cL2
YS-LKEEI-TNGKEVKSFEKKLD-WLTGITNAEKSLKDLMELKT-A-EL-E-CRSLSS-CNQLEERVS-MED-RNEMK-EEKFREERIKRN-QSLQEIWDY
>4_chr11_235-cL2
YS-LQEEI-TNGKEVESFEKKLD-WITRITNAEKSLKDLMELKT-A-EL-D-CRSLSS-CHQLEERVS-MED-MNEMK-EDKFREKRTKRN-QSLQEIWDY
>4_chr10_236-cL2
YS-LKEKV-TNGKEVKNFEKILH-WITRITNAEKSLKDLMELKT-A-EL-D-CTSLSN-CHQRE*RVT-MED-MNEMK-EEKFREKRIKRN-QSXQETWDY
>4_chr11_237-cL2
YS-LKEEV-SNGKEVKNFEKKLD-WLTRITNAEKFLKDLMELKA-A-EL-D-CTSLSS-CDQLEERVS-MED-MNEMK-EEKFREKRIKRN-QSLQEIWDY
>4_chr10_238-cL2
YS-LKEEV-TNGKEVKNFEKKLD-WIARITNAQKSLKDLMELKT-A-EL-D-CTSLSN-CNELEEMVS-MED-MNEMK-EEKFREKRIKRN-QSLQEIWDY
>4_chr10_239-cL2
YS-LKEEV-TNGKEVKNFEKKLD-WVTRITNAEKSLKDLMELKT-A-EL-D-RSSLSN-CDQLEERVS-MED-MNEMK-EEKLREKRIKRN-QSLQEIWDY
>4_chr11_240-cL2
YS-LKEEV-TNGKEVKNFEKKLG-WITRISNAEKSLKDLLELKT-A-EL-D-CTSLSN-CDQLEERVS-MED-MNEMK-EEKFREKRIKRN-QSLQEIWDY
>4_chr11_241-cL2
YS-LKEEV-TNGKEVKNFXKKLD-WLTRITNAEKFLKDLMELKS-A-EL-X-CTSLSN-*DQLEERVS-MED-MNEMK-EEKLREKRIKRN-QSLQEIWHY
>4_chr11_246-cL2
YY-LKEEV-TNGKEVKNLEKKLD-WITRITNAEKSLKDLMELKS-A-EL-D-CTSLSS-CDQLEERVS-MED-MNEMK-EEKFREKRTERN-QSLQEIWDY
>4_chr12_260-cL2
CS-LWEEV-TNGKEVKNLEKKLN-WLTRITNEEKPLKDLKELKT-A-EL-D-GTSLSN-CDQMEERLS-MED-MNKMK-EEKFREKTIKKN-QSLQEIWDY
>4_chr12_269-cL2
YS-LNKEV-TNGKEVKNFEKKLD-WITRITNAEKSLKDQMELKT-A-EL-D-CTSLSN-CDQLEERVS-MED-MNEMK-EEKFREKRIKRN-QSLQ*I*GY
>4_chr12_280-cL2
YS-LKAEV-NNGKEVKNFEKKLD-*ITRITNAEKSLKDLMELKT-A-EL-D-CTSLSN-CDQLEEXXS-MED-MNEMK-EEKFRGKRIKRN-QSLQEIWDY
>4_chr12_281-cL2
YS-LKEEV-TNGKEVKNFEKKLD-WITRITNAEKSLKDLMELKT-A-EL-D-CTSLSN-CNQLEERVS-IED-MNEMK-EEKFREKRIKRN-QSLQEIWDY
>4_chr14_282-cL2
YS-LKEEV-TNCKEVKNFEKKLD-WTTRITNAEKSLKELMELKT-A-EL-D-CTSLSN-CDQLEERVS-VED-MNEMK-EEKFREKRIKRN-QSLQEICDY
>4_chr14_285-cL2
YS-XXKEI-TNCKEVKNFXKKLD-WITRMTNAERSLKDQMELKT-A-EL-D-CISLSN-CDQLEERVS-MED-MNEMK-EENFGEKRIKR--QNLQEI*DY
>4_chr14_288-cL2
*S-LKEEV-TNGKEVKNFEKKLD-WITRIINAEKSLKDLMELKT-A-EL-D-CTSLSN-CDQLEERVS-MED-MSEMK-EEKFREKX-KRN-QSLREIWDY
>4_chr13_291-cL2
YS-LKEEV-TNGKEVKNFGKKLD-WITRTTNAEKSLKDLMELKT-A-EL-D-CTSLSN-CDQLEERVS-MED-MNEMK-EEKFREKRIKRN-KSLQEIWVY
>4_chr14_292-cL2
YS-LKEEV-TNGKEVKNFEKKLD-WITRITNAEKS*KDLMELKT-A-EL-D-CTSLSK-CDQLEERVS-MED-MNKMK-EKKFREKRIKRN-QSLQEIWDY
>4_chr13_293-cL2
FS-LKEEV-TNGKEVKNFEKKLD-WITKIINAEKSLKELMELKT-A-EL-D-CTSLSN-CNQLEERVS-MED-MNEMK-EEKFREKRIKRN-QSLQEIWDY
>4_chr14_294-cL2
YS-LKEEV-TNDKEVKNFEKKLD-WITRITNAEKSLKELMELKT-A-EL-D-CASLSN-CDQLEERVS-MED-MNEMK-EKKFREKIIKRN-QSLQEIWDY
>4_chr12_295-cL2
YS-LQEEV-TNGKEVKHFEKKLD-WITRITNAEKSLKDLMELKT-A-EL-D-CTSLSS-CDQLEERVS-MED-MNEMK-EEKFREKRIKR--QSLQEIWDY
>4_chr12_296-cL2
YS-LKEEV-TNGKEVKHFEKKLD-WITRITNAKKSLKDLMELKT-A-EP-D-CTSLSN-CDHLEERVS-MED-MNEMK-EEKFREKRIKRN-QSLQ*IWDY
>4_chr14_298-cL2
YS-LKKEV-TNGKEVKNLEKKID-WITRITNAEKSLKDLMELKT-A-EL-D-CTSLSS-CDQLEERVS-MDN-MNEMQ-E-XFREKRITRN-QSLQEIWDY
>4_chr14_299-cL2
YS-LKEEV-TNGKEVKXFEKKLD-WITRITNAEKSLKDLMELKT-A-EL-D-CTSLSN-CNQLEERVS-MED-MNEMK-EEKFRQKRIKRN-QSLQEIWDY
>4_chr14_301-cL2
YS-LQEEI-TNGKEVKSFEKKLD-WITRITNAEKSLNDLMELKT-A-EL-D-CRSLSS-FDQLEERLS-MED-MNEVK-EEKFREKRIKRN-QSLQEIWDY
>4_chr12_304-cL2
YS-LPEEI-TNGKEVKSFEKTLD-WITRITNAEKCLKDLMELKT-A-EL-D-CRSLSS-CDQLEERVS-MEE-MNEMK-EEKFREKRIKRN-QSLQEIWDY
>4_chr12_305-cL2
YS-LQEEI-TNGKEVKSFEKKLD-WINRITNAEKSLKDLMELKT-A-EL-D-RRSLSN-CDQLEERVS-MED-TNEMK-EEKFREKRIKRN-QSLQEIWDY
>4_chr12_306-cL2
YS-LQEEI-TNGKEIKSFEKKLD-WINRITNAEKSLKDLMELKT-A-EL-D-CRSLSS-CDQLEERVS-MED-TNEMK-EEKFREKXIKRN-HSLQEIWDH
>4_chr12_307-cL2
YT-LQEEI-TNGKEVKSFEKKLD-WITRITNAEKSLKDLMDLKT-V-EL-D-SRSLSS-CNQLEERVS-MED-MNEIK--EKFREERIKRN-QSLQEIWDY
>4_chr14_308-cL2
YS-LQEEI-TNGKEVKSFEKKLD-WIIRITNAEKSLKDLMELKT-A-EL-D-CRSLSS-SDKLEERVS-MED-MNEMK-EEKFTEKKIKRK-QSLQEIWDY
>4_chr14_309-cL2
YS-LQEEI-TNGKEVKGFEKKSD-WITRITNAEKSLKDLMELKT-A-EL-D-CRSFSS-CNQLEERVS-MED-MNEMK-EGKFREKRIKRN-QSLQEIWDY
>4_chr14_310-cL2
YS-LQEEI-TNGKEVKSFEKKLD-WITRITNAEKSLKHLTELKT-A-EL-D-CRSLRS-SDQLEERVS-MED-MNEMK-EEKFREKRIKXN-QSLQEIWDY
>4_chr12_311-cL2
YS-LQEEI-TNGKEVKSFEKKLD-WITRITNAEKYLKDLMELKT-A-EL-E-CRSLSS-CDQLEERVS-MED-MNETK-EEKFREKRIKRN-QSLQEIWDY
>4_chr12_313-cL2
YS-LQVEI-TNGKEVKSFEKKSD-WITRITNAEKFLKDLMELKT-A-EP-D-CRSLSS-*DQLEERLS-MED-MNEMK-EEKFREKRIKRN-QSLQEIWDY
>4_chr12_316-cL2
YS-LQEEI-TNGKEVKSFEKK*D-WITRITNAEKSLKDLMELKT-A-EL-D-CRSLSS-CDQLEERIS-MED-MNEIT-EEKFREKRIKRN-QSLQEIWDY
>4_chr12_317-cL2
YS-LQEEI-TNGKEVKSFEQKLD-WITRTTNAEKSLKDLMELKT-T--X-D-CRSLSS-CDQLEERVS-MED-MNEMK-EEKFREKRIKRN-QSLQEXWDY
>4_chr12_318-cL2
YS-LQEEI-TNGKEIKSLEKKLD-WITRITNAEKSLKDLMELKT-A-EL-D-CRSLSS-*EQLEERVS-MED-MNEMK-EEKFREKRIKRN-QSLQEIWDC
>4_chr13_319-cL2
YS-LQEEV-TNSKEVKDFEKKLD-WLTRITNAEKSLKDLMELKT-A-EL-D-CRSLSS-CDQLEEX---MED-MNEMK-E-XFREKRIKRN-QSLQEIWDY
>4_chr13_321-cL2
YS-LQEEI-TNGKEVKNFEKKLD-WITRITNAEKSLKDLMELKT-A-EL-D-CRSLSS-CDQLEERVS-MED-MHEMK-EEKFREKRIKRN-QSLQEIWDY
>4_chr12_322-cL2
YS-LQEEI-TNGKEVKSFEKKLD-WITRITNAEKSLKELMELKT-A-EL-D-CRSLSS-CDQLEERVS-MED-MNEMK-EEKFREKRTKGN-QSLQEIWDY
>4_chr12_323-cL2
YS-LQEEV-TNGKEVKSFEKKLD-WITRITNAEKSLKDLMELKT-A-EL-D-CRSLSS-CDQLAERVS-MED-MNEVK-EEKFRAKRIKRS-QSLQEIWDY
>4_chr19_352-cL2
HS-LKEEV-THGKEVKNFEKKLD-WITGIINAEKSLKDLMKLKT-A-EL-D-GTSLIN-CNQLEERVS-MED-MNEMK-EEKLREKRIKRN-QRLQEIWDY
>4_chr16_353-cL2
YS-LNEEV-TNGKEAQNFEKKLD-WITRINNAEKPLKDLTELKT-A-EL-D-CTSLSN-CDELEERV*-MED-MNEMK-E*KFREKRIERN-QSLQEIWDY
>4_chr2_355-cL2
YS-LKEEV-TNGKDVKNFEK*LD-WITRRTNAEKSLKDLMELKT-A-EL-D-CTSLNN-CNELEERVL-MED-INEMK-EKKFREKRIKRN-QSLQEIWDY
>4_chr16_358-cL2
YS-LQEEV-TNGKEVKNFEKKSD-WITGIINAEKSLKDLMELKT-A-EL-D-CTSLSN-CDKLGERVS-MGD-MNEMK-EEKFRAKRIKRN-QRLQEIRDY
>4_chr18_360-cL2
YS-LKEEV-TNGKEAKNFEKKLD-WLTRITNAEKSLKDPMELKT-A-EL-D-CKSLSN-CDQLEERVS-MED-MSEMK-EEKFREKRIKRN-QSLQEIWDY
>4_chr19_369-cL2
YS-LKEEV-TNDKEVKNLEKKID-WLTGITNAEKSLKDLMELKT-A-EL-D-CTSLSN-CDQLEESVP-MED-MNEMK-EEKFREKRIKRN-ESLQEIWDY
>4_chr2_374-cL2
YS-LKEEV-TRGKEVKNFEKILD-RITRITSAEKSLKDLLELKT-A-EL-D-CTSLSN-CDQLEERVS-IED-MNEMK-EEKFREKRIKRN-QSLQEIWDY
>4_chr16_378-cL2
YS-LKEEV-TNGKEVKNFEKKLN-WITRITNAEKSLKNLMELKS-A-EI-D-CASLSH-CDQLEERVS-MED-MNEMK-EEKFREKX-KRN-QSLQEIWDY
>4_chr2_380-cL2
YS-LKEEV-THGKEVKNFEKKLD-WITRITNAEKSLKDLMELKT-A-GR-D-CTSLSN-CDQLEERV*-MED-MNEMK-EEKFREKRIKRN-QSLQEIWDY
>4_chr16_381-cL2
YS-LQEEI-INGKEVKXFXKKLD-WITRXTNAEKSLKDLMELKT-A-EL-D-CRSLSS-CDQLEERV*-MED-MNEMK-EEKFREKRIRRN-QSLQEIWDY
>4_chr15_388-cL2
YS-LQEEI-TNCKEVKSFEKKLD-*ITRITSAEKSLKDLMKLKT-A-EL-D-CRRLSS-CDQLEERVS-IED-MNEMK-KEKSREERIKRN-QSLQEMWDC
>4_chr19_393-cL2
YS-LQEEI-TNGKEVKGFEKKLD-*ITRITNAEKFLKDLMELKT-A-EL-D-CRSLCS-CDQLEERVS-MEN-MNEMK-EEKFREKRIKRN-QSLQEIWDY
>4_chr17_394-cL2
YS-LQEEI-TNGKEVKSFEKKLD-WITRITNGEKSLRDLMELKT-A-EL-D-CRSLSS-CDQLEERVS-MED-MNEMK-EEKFREKRIKRN-QSLQDLWQY
>4_chr16_395-cL2
CS-LQQEI-TNGKEVKSFEKKLE-WITRIPNGEKSLKDLMELKT-A-EL-D-FRSLSS-CDQLEERV*-MED-MNEMK-EEKFTEKRIKRN-QSLQEIWYN
>4_chr15_396-cL2
YS-LQEEI-TNGKEVKSFEKKLD-WITRITSAEKSLEDLMELKT-A-EL-D-CRSLSS-CDQLEERVS-MED-MNEMK-EGKFREKRVKRN-QSFQEIWDY
>4_chr2_397-cL2
YS-LQEEI-TNGKEVKSFEKKLD-WITRITNAEKSLKDLMELKT-A-EL-D-CRSLSS-CDQLEERVP-MED-MNEMK-EEKFREKRIKRN-QSLQEIWDY
>4_chr18_398-cL2
YS-LQEEI-TNGKEVKSFEKKLD-WITRITNAEKSLKDLMELKT-A-EL-D-CTSLSS-CDQLEERVS-MED-MNEMK-EDKFREKRIKXN-QSLQEIWDH
>4_chr15_399-cL2
YS-LQEEI-TNGKEVKSFEKKLD-WITRITNAEKSLKDLMELKT-A-EL-D-CRSLIS-RDQLEERVS-IED-MNEMK-EEEFREKRIKRN-QSLQKIWDY
>4_chr15_400-cL2
YS-LQKEI-TNGKEVKSFEKKLD-WITIITKAEKSLKDLMELKT-A-EL-D-RTSLSS-CDQLEERVS-MED-MNEMK-EEKFREKRIKRN-QSLQEIWDY
>4_chr2_420-cL2
YS-LKEEV-TNGKEVKNFEKKLD-WITRITNAEKSLKDLMELKT-A-EL-D-YTSLSN-CDQLAERVS-MED-INEMK-EDKFREKRIKRN-QSLQEIWVY
>4_chr16_421-cL2
YS-LKEEV-ANGKEVKNFEKKLD-WITRIINAEKSLKDLMELKT-A-EL-D-CTSLSN-FDQLEERVS-MED-MNEMK-EEKFREKRIKRN-QSLQEIWDY
>4_chr2_422-cL2
YS-LKEEV-TNGKEVKNFEKKID-WITRITNAEKSLKDLMELKT-A-EL-D-CTSLSN-CDQLEERVS-MED-MNEMK-EEKFREKRIKRN-QSLQEIWDY
>4_chr15_423-cL2
YS-LKEEV-TNGKEVKNFEKKLD-SITRITNAEKSLKDLMELKT-A-EL-D-CTSLSN-CDQLEEKVS-MED-MNEMK-EEKFREKRIKRN-QSLQEIWDY
>4_chr19_424-cL2
YS-LKEEV-TKGKEVKNFENKLD-WITRIINAEKCLKDLMELKT-A-EL-D-CISLSN-CDQLEERVS-MEN-MNEMK-EKKFREKRVKRN-QILQEIWDY
>4_chr21_random_433-cL2
YS-LKEEV-TSGKEVKNFEKKLD-WITRITNAEKSLKDLMELKT-A-EL-D-CISLSN-CDQLEERVS-MEN-MNEIK-EEKFRGKGXRRN-QSLQEIWDY
>4_chr21_random_434-cL2
YS-LKEEV-TNGKEVKNLEKKLD-RITRITNVEKSLKDLMELKT-A-EL-D-CISLSN-CDQREERVS-MED-MNEMK-EEKFREKRIKRN-QSLQEIWDY
>4_chr21_random_435-cL2
YS-LKEEV-TNGKEVKNFEKKLD-WITRITNVEKSLKDLMELKT-A-EL-D-CISLSN-CDQREERVS-MED-MNEMK-EEKFREKRIKRN-QSLQEIWDY
>4_chr3_436-cL2
YY-LQEEV-INGKEIKNFXKKXD-WITRITNAEKSXKDLMELKT-A-EL-D-CRSLSS-CDQLEERVS-MEE-MNEMK-EEKFREKRIKRN-QSLQEIWDY
>4_chr2_437-cL2
YS-LKEEV-TNGKEVKNFKKKID-WITRITSAEKSLKDLMELKT-A-EL-N-CTSLSN-SNQLEESVS-MED-MNEMK-EEKFREKRIKRN-QSLQEIWDY
>4_chr2_438-cL2
YS-LQKEI-TNGKEVKIFXKKLD-WITRITNAEKSLKDVMELKT-A-EL-D-CRSLSS-CDQLEERVS-MED-MNEMK-EEKFREKRIKRN-KNLQ*I*DY
>4_chr2_439-cL2
YP-LQEEI-TNGKEVNSFEKKLD-WITRITNAKKSLKDLIEXET-A-EL-D-CTSLSS-CNQLKERVS-MED-MNXMK-EEKFREKRIKR--QSLQEIWD*
>4_chr3_440-cL2
YS-LKEEI-TNGKEVKSFEKKLD-WITRITNAEKSLKDLMELKT-A-EL-D-CRSLSS-CDQLEERVS-MED-MNEMK-EEKFREKTIKRN-QSLQKIWDY
>4_chr2_453-cL2
YS-LQEEI-TNGKEVKSFEKKLD-WITRITNAEKSLKDLMELKT-A-EL-D-CRSLSG-YDQLEERVS-MED-MKEMK-EEKFREKRIKRN-QSLQEIWDY
>4_chr2_454-cL2
YS-LQEEI-TNGKEVKSFEKKLD-WITRVTHAEKSLKDLMELKT-A-EL-D-CRSLSS-CDQLEERVS-MED-MNEMK-EEKFGEKRIKRN-QSLQEIWDY
>4_chr2_455-cL2
YS-LQEEI-TNGKEVKSFEKKLD-WITRIINAEKSLKDLMELKT-A-KL-D-CRSLSS-CDLLEERVS-RED-MNEMK-EGKFREKRIKRN-QSLQEIWDY
>4_chr2_456-cL2
YS-LQEEI-TNGKEVKSFEKKLD-WITRITNAEKSLKDLMELKT-A-EL-D-CTSLSS-CDQLEERVS-MED-MNEMK-EEKFRXKKIKRN-PSLQETWDY
>4_chr3_457-cL2
YS-PQEEI-TNGKEVKSFEKKLD-WITRIINAEKSLKDLMELKT-A-EL-D-CRSLSS-CDQLEERVS-MED----MK-EEKFREKRIKRN-QSLQEIWDY
>4_chr2_458-cL2
YS-LQEEI-TNGKEVKSFEKRLD-WITRMINAEKSLKNLMELKT-E-EL-D-CRSLSS-CNQLEERVS-MED-MNEMK-EEKFREKSIKRN-QSLQEIWDY
>4_chr2_459-cL2
YS-LQEEI-TNGKEVKSFEKKLD-WITRITNAEKSLKDLMELKT-A-EL-D-CRSLSS-CDKLEERVS-MED-MNEMK-EEKFREKRIKRN-QSLQEIWDY
>4_chr2_460-cL2
FS-LKEEV-TNGKEVKNFEKKLD-GITRIISAEKSLKDLMELKT-A-EL-D-CTSLSN-GNRLEETVS-MED-MNEMK-EKKFREKRIKRN-QSLLEI*HY
>4_chr2_461-cL2
YS-LQEEV-NNGKEVKNFGKKLD-WITRITNAKKSLKDLMELKT-A-EL-D-RTSLSS-CNQLEERVS-MED-MNEIK-EEKFREKRIKRN-QSLQEIWDY
>4_chr3_463-cL2
YS-LKEEV-TNGKEVKNFXKKLD-WITRITNAEKXLKDLMELKT-A-EL-D-CASLSN-CDQLEERVS-MED-LNEMK-EEKFKEKRIKRN-QSLQEIWD*
>4_chr2_464-cL2
YS-LKEEV-TNGKEVKDFEKKLD-WITRITNAKKSLRDLMELKT-A-EX---CTSLSN-CDHLDERVS-MED-MNEMK-EEKFKVKRIKRN-QSLQEIWDY
>4_chr20_465-cL2
YF-LKE*V-TNGKEVKNFEKKLD-WITRITNAEKSLKDLMELKT-A-KL-D-STSLSN-CNQLEERVS-MED-INEMK-EEKFREKRIKRN-QSLQGIWDY
>4_chr20_466-cL2
YS-XKEEI-TNGKEVKNFEKELD-WITRITNAKKSLKDLMELKT-A-EL-D-CTSLSN-RDQLEERVS-MED-MNEMN-EEKFREKRIKRN-QSLQEIWDY
>4_chr2_470-cL2
YS-LKEEV-NNGKEVKNFEKKLD-WITRITNAEKSLKDLMELKT-A-EL-D-CTSLSN-CNQLEERIS-MEH-MSEMK-EEKFTEKRIKKN-QSLQEIWDY
>4_chr2_471-cL2
YS-LKEEV-TNRKEVKNLEKKLD-WITRITNADKSLKDLMELKT-A-EL-D-RTSLSN-SDQLEERVS-MED-MNEMK-EEKFREKRIKR--QSLQEIWNY
>4_chr2_476-cL2
YS-LKEEV-TNGKEVKNFEKKLD-WISRITNAEKSLKDLMELKT-A-EL-D-CTSLSS-CDQLEERVS-MED-MNEMK-EEKFREKRIKRN-RSLQEIWDY
>4_chr21_477-cL2
YS-LKEEV-TNGKEVRNFEKKLD-WITRITNAEKSLKDLMELKT-A-EL-D-CTNLSN-CDQLEERVS-MED-MNEMK-EDKFRXKRIKRN-QSLQEIWDC
>4_chr3_478-cL2
YS-LKEEV-TNVKEVKNFEKKLD-WITRIINAQKSLKDLMELKT-A-EL-D-CTSLSN-CDQLEERVS-MED-MNEMK-EEKFREKRIKRN-QSLQEIWDY
>4_chr3_518-cL2
YS-LKEEV-TXGKEVKNFEKKLD-WLTRITNAEKSLKDLMELKI-A-DL-D-CRSLSS-CDQLEDRVS-MED-MNEMK-EEKFREKRLKRN-QRLQEIWDY
>4_chr3_random_519-cL2
YS-LKEEV-TXGKEVKNFEKKLD-WLTRITNAEKSLKDLMELKI-A-DL-D-CRSLSS-CDQLEDRVS-MED-MNEMK-EEKFREKRLKRN-QRLQEIWDY
>4_chr4_521-cL2
YS-LQXEI-TNGKEVQSFEKKLD-WITRITNAEKSLKDMMELKT-A-EL-D-CRSLSS-CDQLEERVS-MED-MNEMK-EEKFREKRIKRN-QSLQEIWDY
>4_chr3_522-cL2
YS-LQEEI-TNGKEVKSFEKILD-WITRRTNTEKSLKDLMELKT-A-EL-D-CRSLRR-CNQLEERVS-MED-MNEMK-EEKFREKKIKRN-QSLQEI*DH
>4_chr3_523-cL2
YS-LQDEI-TNGKEVKSFEKKVD-WITRITNAEKSLKDLMELKT-A-EL-D-CRCFSS-CDQLEERVS-MEE-MNKIK-EEKFREKRIKRN-QSFQEIWDY
>4_chr3_524-cL2
YS-LQEEI-TNGKEVKSFEKKLD-WITRITNAEKSXKDLMELKT-A-EL-D-CRSLSS-CDQLKERVS-MED-MNEMK-DEKFREKRIKRN-QSLQEIWDH
>4_chr3_525-cL2
YS-LQEEI-TNGKEVKSFEKKLD-WITRITNAEKSLKDLMELKT-A-EL-D-CRSLSS-CDQLEERV*-MDD-MNEMK-EEKFREKGIKRN-QSLQEIWDY
>4_chr3_527-cL2
YS-LQEEI-TYGKEVKSFEKKLD-WITRMTNAEKSLKDLMELKT-A-EL-D-CRSLSS-CDQLEERVS-MED-MNEMK-EEKFREKRIKRN-QSRQEIWDY
>4_chr3_528-cL2
YS-LQEEI-TNGKEVKSFEKKLD-WITRITNAEKSLKDLMELKT-A-KL-D-CRSLSS-CDQLEXRVS-MED-INEMK-EEKFTEKRIKRN-QSLQEIWDY
>4_chr3_529-cL2
YS-LQEEI-TNGKEIKSFEKKLD-WITRITNAEKSLKDLMELKT-A-EL-D-CISLSS-CDQLEERVS-MED-MNEMK-EEKFREKRIKRN-QSLQEIWDY
>4_chr3_530-cL2
YS-LQEEI-TNGKEVKSFEKKLD-WITRITNAEKSLKDLMELKT-A-EL-D-CRSLSS-CDELEERVS-MED-MNEMK-EEKFREKRIKRN-QSLQEIWDY
>4_chr3_531-cL2
YS-LQEEI-TNGKEVKSFEKKLD-WITRITNAEKSLKDLMELKT-A-EL-D-CRSLSS-CDQQEERVS-MED-MNEMK-EEKFREKRIKRN-QSLQEIWDY
>4_chr3_532-cL2
YS-LQEEI-TNGKEVKSVEKKLD-WITRITNTEKSLKDLMELKT-A-KL-D-CRSLSS-CDQLEERVS-MED-XNEMK-EEKLREKRIKRN-QSLQEIWDY
>4_chr3_533-cL2
YS-LQEEI-TNGKEVKIFEKNLD-WITRITNAQKSLKDLMELKT-A-EL-D-CRSLRS-CDQLEERVS-MED-MNEMK-*EKFRGKRVKRN-QSLQEIWDY
>4_chr3_543-cL2
YS-LKEEV-TNGKEVKNFEKKLD-WITRTTNAEKSLKDLMELKT-A-EL-D-CTSLSN-CNQLEERES-TED-MNEMK-EEKFREKRIKRN-QNL*EIWDY
>4_chr4_549-cL2
YT-LKEEV-TNGKEVKNFEKKLD-WITRITNAEKSLKDMMELKT-A-GL-D-CISLSN-CDQLEERIS-MED-MNEMK-EEKFRE*RIKRN-QSLQEIWDY
>4_chr3_553-cL2
YS-LKKEV-TNGKEIKNFEKKLD-WITRITNAEKSLKELMELKS-A-EL-D-CTILSN-CDQREERVS-MED-MNTMK-EKKFREKRIKRN-QSLQEIWDY
>4_chr3_556-cL2
YS-LKEEV-TNGKEVKNFEKKLD-WIARITNAEKSLNDLMELKT-A-EL-D-CTSLSN-CDQLEERVS-MED-MNEMK-EEKFREKRIKRN-KSLQEIWDY
>4_chr4_559-cL2
YS-LKEKV-TNGKEVKNLEKKLD-WITRITNAE*SLKDLMELKT-A-EL-D-CTSLSS-CDQLEERVS-MED-MNEVK-EEKYKEKRLKRN-QSLQEIWDY
>4_chr3_576-cL2
YS-LKEEV-TNGKEVKNFEKKLD-WLTRITNAEKSLKDLMELKT-A-EP-D-CTSLSN-CDQLEERVS-VED-MNEMK-EEKFREKRIKRN-QSLQEIWDY
>4_chr3_578-cL2
YS-LKEEV-TKGKEVKKFEKKLD-WITRIPNAEKSLKDLMELKT-A-EL-D-YTSLSN-CDQLEERVS-MED-MNEMK-EEKFREKRIKRN-QSLQEIWDY
>4_chr3_579-cL2
YS-LKEEV-TNGKEVKNFEKRLD-WVIRITNAEKSLKDLMELKT-A-EL-D-CTSLSN-GDQLEERVS-MED-MNEMK-EGKFREKRIKRN-QSLQEIWDY
>4_chr3_581-cL2
YS-LKEEV-NNDKEVKNFEKKLD-WITRITNAEKSLRDLMELKT-A-EL-D-CTSLSN-RDQLEERVS-M*D-MNEMK-EYKFREKRIKRN-QSLQEIRDY
>4_chr3_582-cL2
YS-LKEEV-TNGKEVKNSEKKLD-GITRITNAEKSLKDLMELKT-A-EL-D-CTSLNN-CDQLEERVS-MED-MN*MK-EEKFREKRIKRN-QSLQEIWDY
>4_chr3_584-cL2
YS-LKEEV-TNGKEVKNFEKKLD-WITRITNAEKSLKDLMELKT-A-EP-D-CTSLSN-RDQLEERVS-MED-MNEMK-EEKFREKRIKRN-QSLREIWDY
>4_chr3_585-cL2
YS-LKEEV-TNGKEVKNFEKKLD-WITRITNAEKSLKDLMELKT-A-EL-G-CTSLSN-CDQLEERVT-MED-MNEMK-EEKFREKRIKRN-QSLQEIWDY
>4_chr3_586-cL2
YS-LKEEV-THGKEVKNLEKKLD-WITRITNAGKSLKDLMELKT-A-EL-D-CTSLSN-CDQLEERVS-IED-MNEMK-EGKFREKRVKRN-QSLQEIWDY
>4_chr4_609-cL2
YS-LKEEV-TNGK*VKNFEKKLD-WITRITNTEKSLKDLMEPKT-A-EL-D-CTSLSN-CDQLEERVP-MED-MNEMK-EEKFREKRIKRN-QSLQEICDY
>4_chr4_624-cL2
YS-LQEEI-TNGKEVKSFEKKLD-WITRITNAEKSLKDLMELKT-A-EL-D-CTSLSS-FDQLEERVS-MED-MNEMK-E-XFREKRIKRN-QSLQEIRDY
>4_chr4_random_629-cL2
YS-LKEEV-TNGKEVKNFEKKLD-WITRITNVEKSLKDLMELKT-A-EL-D-CISLSN-CDQREERVS-MED-MNEMK-EEKFREKRIKRN-QSLQEIWDY
>4_chr4_random_630-cL2
YS-LKEEV-TNGKEVKNLEKKLD-QITRITNVEKSLKDLTELKT-A-KL-D-CISLSN-CDQREERVS-MED-MNEMK-EEKFREKRIKRN-QSLQEIWDY
>4_chr5_635-cL2
YS-LQEEI-TNGKEVKSFEKKLD-WITRITNAEKSLKDLMELKT-A-EL-D-CRSLSS-CYQLEERVS-MED-MNEMK-EETFREKRIKRN-QSLQEIWDY
>4_chr4_637-cL2
YS-LQEEV-TNGKEVKNFEKKLD-RITRITNAEKSLKDLMVLKT-A-EL-D-C--LSS-CDQLEERVS-MED-MNEMK-EEKFREKIIKRN-QSLQEIWDY
>4_chr4_638-cL2
YS-LQEEI-TNGKEVKNFEKKLD-WITRITNAEKSLKDLMELKT-A-EL-D-RRSLSS-CDQLEDRVS-MED-MNEMK-EEKFREKRIKRK-QSL*ETWDS
>4_chr4_639-cL2
YS-LQEQT-TNGKEVKSFEKKLD-WITRITNAEKSLKDLTELKT-A-EL-D-CRSLSS-RDQLQERVS-MED-MNEMK-EEKFREKRIKRN-QSLQEIWDY
>4_chr4_640-cL2
YS-LQEEI-TNGKEVKSFXKKLE-WITRITNAEKSLEGMMELKT-V-EL-D-CRSLSS-CDQLEERVS-MED-MXEMK-EEKCREKRIKRN-QSLQEIWDY
>4_chr5_641-cL2
DX-LQEEI-TNGKEVKSFEKKLD-WITRITNAEKSLKDLMELKT-A-EL-D-GRSLSS-CNQLEERVS-MED-MNEMK-EEKFREKRIKRN-QSLQEIWDY
>4_chr4_649-cL2
YS-LKEEV-TNGKQVKNFEKKLD-WITRKTNAEKSLK*LMELKT-A-EL-D-CSSLSN-CDQLEERVS-MED-MHEMK-EENLREKRIKRN-QSFQEIWDY
>4_chr4_652-cL2
YY-LQDEV-TNGKEVKNFEKKLD-WMTRITNSEKSLKDLMELKT-A-EL-D-*RSLSS-CDQLEERVS-MED-MNKMK-EEKFREKRMKRN-QSL*EIWDY
>4_chr4_653-cL2
YS-LKEEV-THGKAVKNFEKKLD-CITTITNAEKSLKDLMELTT-A-EL-D-CTSLSN-CDQLEKRVS-MED-MNEMK-EEKFREKRIKRN-QSLQEIWDY
>4_chr4_655-cL2
YS-LKEEV-TNSKEVKNFEKKLD-WIARITNAEKSLKDLMELKT-A-EL-D-CTSLSN-CNQLEERVS-IED-MNEMK-EEKFREKRIKRN-QSLQEIWDY
>4_chr4_657-cL2
YS-LKVEV-SNGKEVKKLEKKLD-WLTRITNAEKSLKDLMELKT-A-EL-D-CTSLSN-CNQREERVS-MED-MNEMK-EGNFREKRXKRN-QSLQEIWDY
>4_chr4_659-cL2
YS-LKDEV-TNGKEVKNFEKKLD-WITRITNAEKSLKDLMELKT-A-EL-D-CKSLSN-CDQLEERVS-MED-MNEMK-EEKFREKRIKRN-QSLQEIWDY
>4_chr4_662-cL2
YS-LKEEV-TNGKEVKNFEKKLD-*ITRITNAEKALKDVMELKT-A-EL-D-CTSLSN-CDQLEERVS-MED-MNEMK-EEKFREKRIKRN-QSLQEIWDY
>4_chr5_663-cL2
YS-LKEEV-ANGKEAKNFEKKLD-RITRITNAEKSLKDLMELKT-A-EL-D-CTSLSN-CDQLEERVS-MED-MNEMK-EEKFREKRIKRN-QSLQEIWDY
>4_chr4_666-cL2
YS-LQEEI-TNGKEVKSFXKKLD-WITRITNAEKSIKDLMELKT-A-EL-D-CRSLSS-CDQLEERVS-MED-KNEMK-EEKFREKRIKRN-QSLQEIWDY
>4_chr5_667-cL2
YS-LKEEV-THRKEVKNFEKKLD-WITRITKAEKSLKDLMELKT-V-EL-D-CTSLSN-CNQLEERVS-MED-MNEME-EEKFREKRIKRN-QSLQEIWDY
>4_chr4_669-cL2
CS-LKEEF-TNGKEXKNFEKKLD-WLTGITNAEKSLKDLMELKT-A-EL-D-CTSLSN-YNQLEERVS-MEE-MNEIK-EEKFTEKRIKRN-QSLQEIWDY
>4_chr4_672-cL2
YS-LKEEV-TNGREVKNFEKKLD-WITRIINTEKSLKDLIELKT-A-EL-D-CTSLSN-CDQLDERVS-MEN-MNEMK-EEKFREKRIKRN-QSLQEIWDY
>4_chr4_674-cL2
YS-LKEEV-TNGKEVKNLEKKPA-WITRMINAEKSLKDLMELKT-A-EL-D-CTSLSN-CDQLEERVS-TED-MNEMK-EEKFREKRIKRN-QSLQEIWDY
>4_chr5_676-cL2
YS-LKEEI-TNGKEVKNFEKKLD-WITRKTNAEKSLKDLMELKT-A-EA-D-CTSLSN-CDQLEEMVS-LED-MNEMK-EEKFREKRIKRK-QSLQEIWDX
>4_chr4_678-cL2
YS-LNKEA-TNGKEVKNFEKKLD-WITRITNAEKSLKDLMELKT-A-EL-D-CTSLSN-CDQLEERVS-MED-MNEMK-EEKFREKRIKRN-QSLQEIWDY
>4_chr4_679-cL2
YS-LKEEV-TNGKEVKNFXKKLD-WITRITNAEKSLKDLMELKT-A-EL-D-CTSLSN-CNQLEERIS-MED-MNEMK-KGKFREKRIQRN-QSLQEIWDY
>4_chr4_680-cL2
YS-LKEEV-TNGKEVKNREKKLD-WITKITNAEKSLKDLMDLKT-A-EL-D-CTSHSS-CNQLEERVS-MED-MSEMK-EEKFREKRIKRN-QSLQEIWD*
>4_chr4_683-cL2
YS-LKEEV-TNGKEVKNFXKKLD-WITRITNAEKSLKDLMELKT-A-XX-D-CTSLSN-CDQLEERVT-MED-MNEMK-KEKFREKRIKRN-QSLQEIWDY
>4_chr4_684-cL2
YS-LKDEP-TNGKEVKNFEKK*D-WITRITNAEKFLKDLMELKT-A-EL-D-CISLSN-CDQLEERVS-MED-MNGMK-EGKFREKRIKRN-QSLQNIRDY
>4_chr4_685-cL2
YS-LKEEV-TNGKEVKNVEKKID-WITRITNAQKSLKDLMELKT-A-EL-D-RTSLSN-CDQVEERVS-MED-MNETM-EEKFREKRIKRN-QSLQEIWDY
>4_chr4_686-cL2
YS-LKEEV-TNGKEVKNFEKKLN-WITRITNAEKSLKDPMEXKT-A-EL-D-STSLSN-CDQLEERVS-MED-MNEMK-EEKFREKRIKRN-QSLQEIWDY
>4_chr4_689-cL2
YS-LKEEV-TNGKEVKNFEKKLD-WITRITNAEKSLKDLMELKT-A-EL-D-CTSLSN-CDQLEERVS-MEE-MNEMK-EEKFREKRIKRN-QSLQEIWDY
>4_chr5_693-cL2
YS-LKEEV-TNGREVKNFXKKLD-WITRITNAEKSLKDLKELKT-A-EL-D-CTSLSR-CNQLEERVS-MED-VNEVK-EEKFREKRIKTN-QSLQEIWEY
>4_chr5_696-cL2
NP-LKEEV-TNGKEVKSFEKKFD-WITRITNAEKSLKDLTELKT-A-EL-D-CRSLSS-CDQLEERVS-MED-MNEMK-EEKFREKXIKRN-KNL*EIWDY
>4_chr5_702-cL2
YS-LKEEV-THRKEVKNFEKKLD-WITRRTNAEKSLKDLMELKT-A-EL-D-CTSLSN-CD*LEERVS-MED-MNEKK-EEKFREKRIKRN-QSLQEIWDY
>4_chr5_705-cL2
YS-LKEEV-TNSKEVKNFEKKLN-WITRINNTEKSLKDLMELKT-A-EL-D-GTSLSN-CDKLEERVS-MED-MNEMK-EEKFRVKRIKGN-QSLQEIWDY
>4_chr5_707-cL2
YS-LKQEV-TNGKEVKNFEKKLD-WINRITKAEKSLKDLMLLKT-A-KL-D-CTNLSN-CDQWEERVS-MED-VNEMK-EEKFREKRIKRN-QSLQEIWDY
>4_chr5_709-cL2
YS-LKEEV-TNGKEVKSFEKKLD-WITGITNAEKSLKDLMLLKT-A-EL-D-CTSLSN-CDQREERVS-MED-MNEMK-EEKFREKRIKRN-QSLQEIWDY
>4_chr5_714-cL2
YS-LKEEV-TNGKEVKNL*KKLD-WITRRTNAEKSLKELMELKT-A-EL-D-CISLSR-*DQL*ERLS-MED----MK-EEKLREKRIKRN-QSLQEIWDY
>4_chr5_721-cL2
HS-LKEEV-TNGKEVKNLEKKLD-*ITRITNAEKSLKDLMELKT-A-EL-D-GINLSS-CDQLEESVS-LED-MNEMK-EEKFREKRIKRN-QSLQEIWDY
>4_chr5_729-cL2
YS-LKEEV-TNGKEVKNFEKKLD-WLTRITNAEKS*KDLMELKT-A-EL-E-SRSLSN-CNQLEETVS-MED-MNEMK-KEKFREKRIKRN-PSLQEIWDY
>4_chr5_732-cL2
YS-LKEEV-TNGKEVKNFEKKLD-WITRITNAEKSLKDLMELKT-A-EL-D-CTSLSS-CNQLEERVS-MED-MNEMK-EEKFREKIIKRN-QGFQEICDY
>4_chr5_733-cL2
YS-LKEEV-TNSKDIKNLEEKLD-WITRITNAEKSLKDLMELKT-A-EL-D-CISLSS-CNQLEERVS-MED-MNEMK-EENFREKRIKRN-QSLQEIWDY
>4_chr5_734-cL2
YS-LQEEI-TNGKEVKSLXKKLD-WITRITNAENSLKDLMELKT-A-EL-D-CRSLSS-CNQLEERVS-MED-MNKMK-EEKFREKRIKRK-QSLQEIWDY
>4_chr5_735-cL2
YS-LKEDI-TNGKEIKNFEKKFD-WITRITNAEKSLKDLMELKT-A-QL-D-CRSLSS-CDQLEERVS-MEY-MNEMK-EEKFREKRIKRN-QSRQEI*DY
>4_chr5_736-cL2
YS-LSEEI-TNGKEVKNFXKKLD-WITRITNAEKSLKDLMELKN-A-EL-D-GRSLSS-CNQLEERVS-MED-MNEMK-EEKFREKRIKRN-ESLQEIWDY
>4_chr5_737-cL2
YS-LQEEI-TNGKEVKSFEKKLD-WITRIINAEKSLKELMELKT-A-EL-D-SRRLSS-CDQLEERVS-MED-LNQMK-EEKFREKRIKRN-QSLQEIQDY
>4_chr5_738-cL2
YS-L*EEI-TNDKEVKSFEKKFD-WITRITNAEKSLKDLMELKT-A-EL-D-CRSLRS-CDQLEEGIS-MED-MNEMK-EEKFREKRIKRN-QSLQETWDY
>4_chr5_739-cL2
YS-QQEEI-TNGKEVKSFEKKLD-WITRITNVEKSLKDLTELKT-A-EL-D-CRRLSS-CDQLEERVS-MED-MNEMK-EEKFREKRIKRN-QSLQEIWDY
>4_chr5_740-cL2
YS-LQEEI-TNGKEVKSFEKKSD-WITRITNAEKSLKDLMEMKT-A-EL-D-CRSLSS-CHQLEERVS-MED-MNEMK-EEKFREKRIKRT-QSLQEIWDY
>4_chr5_741-cL2
*S-LQEEV-ANGKEVKNFEKKLD-CITRITNAEKSLKDLMELKT-A-EL-D-CRSLSS-*DQLEERVS-MEX-MNEMK-EEKFREKRIKRN-QSLQEIWDY
>4_chr5_745-cL2
YS-LTEEV-TNGKEVKNFXKKLD-WITTIINSEKSLKDLMELKT-A-GL-D-CTSLSN-CDQLEERVS-MED-MNEMK-EEKFREKRIKRN-QSLQEIWDY
>4_chr5_748-cL2
YS-LKEEV-TNGKEVKNFEKKLD-WTTRKTNAEKSSKDLMELKT-A-EL-D-CTSLSN-CNQLEERVS-MED-MNEMK-EEKFREKRLKRN-QSLQEIWDY
>4_chr5_749-cL2
YS-LKKEV-TNGKEVKNLEKKLD-WITRITNAEKSLKDLMKLKT-A-EL-D-CTRLRN-CDQLEERVS-KED-MNEMK-EEKFREKRIKRN-QSLQEIWDY
>4_chr5_762-cL2
YS-LKEEV-TNGKEVKKFXKKLD-*ITRITNAKKSLKDLMELKT-A-EL-D-CTSLSN-CYELEERVS-MED-MKEMK-EEKFREKRIKRN-QSLQEIWDY
>4_chr5_763-cL2
YS-LKEEV-TNGKEVKNYEKKLD-WITRIINAEKSLKDLMELET-A-EL-D-CTSLSN-CDQLEERVS-MED-MNEMK-EEKFREKRIKRN-QSLQEIWDY
>4_chr5_764-cL2
YY-LKEEV-TNGXDVKNLEKKLD-WITRITXAXXSLKDLMEPKT-A-EL-D-CTSLSS-CNQLEERVS-MED-MNEMK-EEKFREKRIKRN-QSL*EIWDY
>4_chr5_768-cL2
YS-RQEEI-TNGKEIKNLEKKLD-WLTRIINAEKSLKDQMELKT-A-EL-D-CTSLSS-CDQLEERVS-MQD-MNEMK-EEKFIEKRIKRN-QSFQEIWDY
>4_chr5_769-cL2
YS-LKEEV-TNGKEVKNLXKKLD-WITRITKAEKSLKDLMELKT-A-EL-D-CTSLSN-CDQLEERVS-MED-MNEMK-EEKFREKRIKRN-QSLHEIWDY
>4_chr5_770-cL2
YS-LKEEV-TNGKEVKNIEKKLD-WITRITNAEKSLKDLMELKT-V-EL-D-CTSLSN-CDQLEERVS-MEE-MNEMK-EEKFREKRIKRN-QSLQEIWDY
>4_chr5_771-cL2
YS-LKEEV-TNGKEVKNFXKKLD-WIARITNAEKSLKDLMELKT-A-EL-D-CMSLSN-CDQLEERVS-MEE-MNEMK-EEKFREKIIKIN-QSLQEIWDY
>4_chr5_772-cL2
YS-LKEEV-TNGKEVKNFEKKID-*ITRIINAEKSLKDLTELKT-A-EL-D-CTSLSN-CEQLEERVS-MED-MSEMK-EEKFREKRKKRN-QTLQEIWDY
>4_chr6_775-cL2
YS-LKEEV-TNGKEVKNFEKKLD-RINRITNAEKSLKDLMELKT-A-EP-D-CTSLSN-CNQLEERVS-MED-MNEMK-EEKFRXKRIKRN-QSLHEIWNY
>4_chr5_776-cL2
YS-LKEEV-TNGKEVKNFXKKLD-WLTRISDAEKSLKDLMELKT-A-EL-D-CTSLSN-CDQLEERVS-MED-MNEMK-EEKFREKRIKRN-QSLQEIWDY
>4_chr5_777-cL2
YS-LKEEV-TNGKEVKNFEKKLD-WITRITNAEKSLKDPMELKT-A-EL-D-CTSLSN-CDQLEERVS-MED-MNEMK-EEKFREKRIKRN-QSLQEIWDY
>4_chr5_778-cL2
YS-LKEEV-TNGKEVKXFEKKSD-WITRITNAEKSLKDLMELKT-A-EL-D-CASLSN-CDQLEERVS-MED-MNEMK-EEKFREKRIKRN-QSLQEIWDY
>4_chr5_779-cL2
YS-LKEEV-TNGKEVKNFEKKLD-WITRITNAEKSLKDLMELKT-A-EL-D-CTILSN-CDQLEERVS-MED-MNEMK-EEKFREKRIKRN-QSLQEIWDY
>4_chr6_780-cL2
HS-LKEEV-TNGKEVKNFXKKLD-WITRITNAEKSLKDLMELKT-A-EL-D-CTSLSN-CDQLEERVS-MED-MNKMN-EEKFREKRIKRN-QSLQEIWDX
>4_chr6_786-cL2
YA-LKEEV-TNDKEVKNFEKKLD-WLTRITNAEKSLKDLMELKT-A-EL-D-CTSLSS-CDKLKERVL-MED-MNEMK-EEKFREKRKKRN-QSLQEISDY
>4_chr6_787-cL2
YS-LKEEV-TNGKEVKNVEKKLD-WIXX---XEKSLKDLMELKT-A-EL-D-CTSLSN-CDQLEERVS-MED-MNEMK-EEKFRGKRIKRN-QSLQELWDY
>4_chr6_794-cL2
YS-LKEEV-TNGXEVKNFEK*LD-WITRITNAEKSLKDLKELKT-A-EV-D-CTSLSN-CDQLEERVS-MED-MNEVK-EEKFKEKRTKRN-QNLQEIWDY
>4_chr6_798-cL2
YS-LKEEV-TNGKEVKNFXKKLD-WLTRITNAENSLKDLMELKA-A-EL-D-CTSLSS-CDQLEERVP-MED-MNEMK-EEKFRDKIIKRN-QSLQEIWDY
>4_chr7_804-cL2
YP-LKEEA-TKGKEVKNFEKKLD-WITRIINGEMSLRDLMELKT-V-EL-D-CTSFSK-CDQLEERVS-MED-MNEMK-EEKFREKRIKRN-QSLQEIWNY
>4_chr7_816-cL2
YS-LQEEI-TNGKEVKSFEKKLD-WITRITNAEKSLKDLMELKT-A-EL-D-CRSLSS-CDQLEERVS-RED-MNEMK-EEKFREKRIKRN-QSLQEIWDY
>4_chr6_822-cL2
YS-LQEEI-TNGKEVKSFXKKLD-WITRITNAEKSLKDLMELKT-A-EL-D-CRSLSS-CDQLEERVS-MED-MNEMK-EEKFREKRIKRN-QSLQEIWDY
>4_chr6_823-cL2
YS-LQEEL-TNGKEVKSFEKKLD-RITRIINAEKSVKDPMELKT-A-EL-V-CRSLSS-FDQLEERVS-MED-MNEMK-EEKFREKRIKRN-QSLQEIWDY
>4_chr7_824-cL2
DS-LHEEV-TNGKEVKSFEKKLD-WITRITNAEKSLKYLMELKT-A-EI-D-CRSLSS-RDQLKERVS-MEG-MNEMK-EEKFREKRIKRN-QSLQEIWDY
>4_chr6_825-cL2
YS-LQEEI-TNSKEVKSFEKKLD-WITRITIAEKSLKDQMELKT-A-EL-D-CRSLSS-CNQLEERVS-MED-MNEMK-EEKFREKRIKRN-QSLQEIWDY
>4_chr6_826-cL2
YS-LREEI-TNGKEVKSFEKKLD-WRTRITNAEKSLKDLMELKT-A-EL-V-CRSLSS-CAQLEERVS-MED-MNEMK-EEKFREKRIKRN-QNLQEIWDY
>4_chr7_827-cL2
YS-LQEEV-TNGKEVKNFEKKLD-WITRITNAEKSLKDLMELKT-A-EL-E-CRSLRS-CDELEERV*-MED-MNEMK-EEKLREKRIKRN-QGLQEIWDY
>4_chr6_832-cL2
YS-LKEEV-TNGKEIKNFGKKLH-RITRITNAEKSLKDLMELKN-A-EL-D-CTSLSN-CDQLEERVS-MED-MNEMK-EEKLREKRIKRN-QSLQEIWDY
>4_chr6_834-cL2
YS-LKEEV-TNGKEVKNFEKKLD-WITRITNAEKSLKDLMELKT-A-EL-D-CTSLSN-CDQLEERVS-MED-MDEMK-EEKFREKRIKRN-QSLQEIWDY
>4_chr6_835-cL2
YS-LKEEV-TNGKEVKNFDKKLD-WITRITKAEKSLKDLMELKT-A-EL-H-CTSLSN-CDHLEERVS-MED-MNEMK-EEKFREKRIKRK-QSLQEIWDY
>4_chr6_836-cL2
YS-LKKEV-TNGKEDKNFKKKLD-WITRITNAEKSLKDFMELKT-A-EL-D-CTSLSN-CNQLEERVS-MED-MNEMK-EEKVREKKIQRN-QSLQDIWDY
>4_chr6_838-cL2
YS-LKEEV-TNGKEVKNFEKKLD-WLTRISNAEKYLKELMELKT-A-EL-D-CTSLSN-CDQLEERVS-MED-MNEMK-EEKFRGKRIKRN-QSLQEIWDY
>4_chr6_839-cL2
YS-LKEEV-TNGKQVKNFETKLD-WITRITNAEKSLKDLMELKT-A-EL-D-CTSLSN-CD*LEERVS-MED-MNEMN-EEKFREKRIKRN-QSLQEIWDY
>4_chr7_840-cL2
YS-LKEEV-TNGKEVKNFEKKLD-WISRITNAEKSLKDLMELKT-A-EL-D-CTSLSN-CDQLEERVS-KED-INEMK-EEKFREKRIKRN-QSLQEICDY
>4_chr7_843-cL2
YS-LKEEV-TNGKEVKNFEKKLD-WITRITNAEKSLKDLMELKT-A-EL-N-CTNLSN-CDQLEETVS-MEG-MNEMK-EEKFREKSIKRN-QSLQEIWDY
>4_chr7_844-cL2
YS-LKEEV-TNGKEVKNFXKK*D-WITRITNAEKSLKDLMELKT-A-EI-D-CTRLSN-RDQLEERVS-TED-MNEMK-EEKFREKRIKRN-QSLQEIWDY
>4_chr7_845-cL2
YS-LKEEV-TNGKEVKNFEKKLD-WITRITNAEKSLKDLMELKT-A-EL-D-STSLSS-CDQLEERVS-MED-MNEMK-EEKFREKRIKRN-QSLQEIWDY
>4_chr7_846-cL2
YS-LKEEV-TNGKEVKNFEKKLD-WLTRITNAEKSLKDLMELKT-A-EL-D-CTSLGN-*NELEERVS-MED-MNEMK-EEKFREKRRERN-QILQEIRDY
>4_chr7_850-cL2
YS-LKEEV-TNGKEVKNFEKKLD-CLTGITNAEKSLKDLXELKT-A-DL-D-CTSLSS-CDQLEERVS-MEV-MNEMK-EEKFREKRIKRN-QSLQEIWDY
>4_chr6_866-cL2
YS-QKEEV-TNGKEVKNLEKKSD-WINRITNAEKSLKDLMELKT-A-EL-D-CTSLSS-CNQLEERVS-MED-MNEMK-EEKFREKRIRRN-QSIQEIWDY
>4_chr6_cox_hap1_867-cL2
YS-QKEEV-TNGKEVKNLEKKSD-WINRITNAEKSLKDLMELKT-A-EL-D-CTSLSS-CNQLEERVS-MED-MNEMK-EEKFREKRIRRN-QSIQEIWDY
>4_chr8_876-cL2
DS-LKEEV-TNGKEVKNFEKKLD-WLTRITNAEKSLKDLMELKT-A-EL-D-CTSLSS-CNQLQERVS-MED-VNKMK-EEKLREKXIK*N-QSLQEIWDY
>4_chr8_884-cL2
YS-LKEEV-TNGKEVKNFEKKLD-WITRITNAEKSLKDLMELKT-V-EL-D-STSLSN-*DQLEERVT-MED-MNEMK-EEKFREKRIKRN-QSLQKIWDN
>4_chr8_885-cL2
YC-LKEEV-TNGKEVKNFENKLD-WITRITNAEKPLKELMELKT-A-QL-D-CTSLSN-CDQLEESVS-MED-MKEMK-EEKIREKRX-KN-QSLQEIWDY
>4_chr9_887-cL2
YS-VQEEI-TNGKDVKSFEKKLD-WLTRITNAEKSLKDPMELKT-T-EL-D-CRSLSS-CNQVEERVS-MEH-MNEMK-EEKFREKRRKRN-QSLQEIWDY
>4_chr9_888-cL2
YS-LQEEI-TNGKEVKSFEKKID-WITRITNAKKS*KDLMELKT-A-EL-D-CRSLSS-CDQLEKRVS-MED-MNEMK-EEKFTEKRIKSN-QSLQEIWDY
>4_chr9_890-cL2
YS-LQEEF-TNGKEVKNFEKKLD-WITRITNAEKSLKDLMELKT-A-EL-D-CTSLSS-*DQLEERVS-MED-MNEMK-EEKFREKRIKRN-QSLQEIWDY
>4_chr8_896-cL2
YS-LKEEV-TNGKEVKNFEKKLD-WITRIIKAEKSLKDLMELKT-A-EL-D-CTSLSN-CDQLEERVS-MED-MNEMK-EEKFREKRIKRN-QSLQEIWDY
>4_chr8_897-cL2
XY-LKEEV-TNGKEVKNFEKKLD-WITRIINAEKSLKDLMELKT-A-EL-D-CTSLSN-CHQLEETVS-MKD-MNEMK-EEKFREKRIKTN-QSFQEIWDY
>4_chr8_904-cL2
YS-PHEEI-TNGKEVKSFEKKLD-WITRITNAEKSLKDLMELKT-A-EL-D-CARLSS-LDQLEGRVS-MED-MNEMK-EEKFRXKRIKRN-QSLQEIWDY
>4_chr9_906-cL2
YS-LQEEI-TNGKEVKSFENKLD-WITRITNAEKSLEDLMELKT-A-EL-D-CRSLSS-CDQLEERVS-MED-MNEMK-EEKVREKRIKRN-QSLQEIWDY
>4_chr8_914-cL2
YS-LKQEV-TNGKEVKNFEKKLD-WITRITNAEKSLKEVMEPKT-A-EL-D-CTSLSN-CNQLEERLS-MED-MNEMK-EEKFREKRIKRN-QSLQEIWGY
>4_chr8_918-cL2
YS-LQE*V-TNGKEVKNXEKKLD-WVTRITNAEKSLKDLTELKT-A-EL-D-CRSLSS-CDQLEERVL-MED-MNEMK-EEKFREKRIKRY-QSLQEIWEY
>4_chr8_919-cL2
YS-LKEEV-NNGKEVKNFEKKLD-*ITRITNAEKSFKDLMELKT-A-EL-D-CTSLSN-CNQLEEIVS-MED-MNEMK-EEKFREKRMKRN-QSLQEIWDY
>4_chr8_922-cL2
YS-LKEEV-TNGEEVKNFEKKLD-WITRITNAEKSLKDLMELKT-A-EL-D-STSLSN-CDQLEERVS-MEN-MNEMK-EEKFREKRIKRN-QSLQEIRDY
>4_chr7_923-cL2
YS-LKEEV-TKGKEVKNFEKKLD-*ITRITNAEKSLKDLMELKT-A-EL-D-CTSLSN-CNQLEERVS-MED-MNEMK-EEKFREKRIKRN-QSLKEIWDY
>4_chr7_926-cL2
YS-LKEEV-TNGKEVKNFEKKLD-WITRITNAEKSLKDLMELKT-A-EL-D-CTSLSN-CDQLEERVS-MED-MNEMK-EEKFREKRIKRN-QSLQEI*DY
>4_chr8_930-cL2
YS-LKEEV-TNGK*VKNFXKKLD-WITRITNAEKSFKDLMELKT-A-EL-D-CTSLSN-CDQLKERVS-MED-MNDMK-EEKFREKRIQRN-QSLQEIWDY
>4_chr9_934-cL2
YS-LQEEV-TNGKEVNNFEKKLD-WITRITNAEKSLKDLMELKT-A-EL-D-CRSLNS-CNQLEERVS-MED-MNEMK-EEKFREKRIKRN-QSLQEIWDY
>4_chr7_936-cL2
YS-PKEKV-TNGKEDKNFEKKLD-CLTRITNAEKSLKELMELKI-A-EL-D-STSLSK-CNPLEERVS-MED-MNEMK-EEKFREKRMKRN-RSIQEIWDY
>4_chr8_937-cL2
YS-LKEEV-XNGKEVKNFEKKLD-WITRITNAEKSLKDLIELKT-A-EL-D-CRRLSS-CDQLEERVS-MED-MNEMK-EEKFREKRIKRN-QSLQEIWDY
>4_chr7_939-cL2
YS-LKEEV-NNGKEVKNFEKKLD-WITGINSAEKSFKDLMELKT-G-EL-N-CTSLSN-CNQLEERVS-MED-MNEMK-EEKFRKKRIKRN-QSLQEIWDY
>4_chr7_941-cL2
YS-LKEEV-TNGKEVKNFEKNLE-WITRITNAEKSLKDLIELKN-A-EL-D-CTSLSN-CNQLEERVS-MED-MNEMK-EEKFREKRIKRN-QSLQEIWDY
>4_chr9_943-cL2
YS-LKEEV-TNGKEV*NFEKKLD-WITRITNAEKSLKDLMELTT-V-EL-D-CTCLSN-CNQLEERVS-MED-MNEMK-EEKFREKRIKRN-QSLQEIGDY
>4_chr7_947-cL2
YS-LKEEI-TNGKEVKNFEKKLD-LITRITNAEKSLKDLMVLKT-A-EL-D-CTSLSN-CDQLEERVS-MED-MNEMK-EEKFRQKRIKRN-QSLQEIWYY
>4_chr8_948-cL2
YS-LKEEV-TNGKEVKNLEKKLD-WIPRITNAEKSLKDLMKLKT-A-EL-D-CTSLSS-CDQLEERVS-MED-MNEMK-EEKFREKRIKGN-QSLQEIWDY
>4_chrX_949-cL2
YS-LQEEI-TKGKEVENFXKKLD-CITRITNAEKSLKDLMELKT-A-EL-D-CRSLSS-CNQREERVS-RED-MNEMK-EEKFREERIKRN-QSLQEIWDF
>4_chrX_957-cL2
YS-LQEEI-TNGKEVKSFEKKLD-WITRITNAEKSLKDLMELKI-E-EL-G-CRSLSS-CDQLEEKVS-MED-MNEMK-EEKFKXKRIKRN-QSLQAIWDY
>4_chrX_1005-cL2
YS-LKEEV-TNGKGVKNFXKKLD-WITRITNAEKSLKDLMEQKT-A-EL-D-CTSLRN-CDQLEERVS-MED-MNEMK-EEKFREKRMKRN-QSLKEIWDY
>4_chr9_1007-cL2
YS-LKEEV-TNGKEVKNFEKKLD-WITRITNAEKALKDLTELKT-A-EL-D-CTSLSN-WDQLEERVS-MEE-MNEMK-EEKFKEKRIKRN-QSLQEIWDY
>4_chrX_1008-cL2
YS-LKEEA-TNGKEVKNFEKKLD-WITRITNAEKFLKDLIELKT-E-EL-D-CTSLSN-YDQLEERVS-MED-MNEMK-ERKFREKRIQRN-QSLKEIWDY
>4_chrX_1010-cL2
YS-LKEEV-TNGKEVKNFEKKLD-WLTRITNAEKSLKDLMELKT-A-EL-D-CTSLIN-CDQMEERVS-MED-MNEMK-EGTFREKRIRRN-QSLQEVWDY
>4_chr9_1014-cL2
YS-LKEEV-TNGKEVKNFEKKLD-WITRITKAEKSLKDLMELKT-A-XL-N-CTSLSN-CDQLEERVS-MED-MNEMK-EEKFREKRIKRN-QSLQEIWDY
>4_chrX_1015-cL2
YS-LKEEV-TNEKEVKNFENKLE-CITRITNAEKSLKNLMELKT-A-EL-D-CTSLSN-CDQLEERVS-MED-MNEMK-EEKFREKRIKR--QSLQEIWDY
>4_chrX_1016-cL2
YS-LKEEV-TNGKKVKNFEKKLD-WITRITNAEKSLKDLMERKT-A-EL-D-CTSLSN-CDQLEERGS-MED-MNEMK-EEKFRDKRIKRN-QSLQEIWDC
>4_chrX_1018-cL2
*Y-VKEEV-NNGKEVKNFEKKLD-WITRITNAEKSLKDLMELKT-A-EL-D-CTSLSN-CDQLEERAS-MED-MNEMK-EEKFREKRIKRN-QSLQEIWDY
>4_chr9_1019-cL2
*S-LQEEI-TNGKEVKSFEKKLD-WITRITNAEKSLKNLMELKT-A-EL-D-SSSLSS-CNQLEERVS-KED-MNEMK-EEKFREKRVKRN-QSLQEIWDY
>4_chrX_1020-cL2
YS-LKEEV-THGKEVKNFEKKLD-WITRITNAEKSLKDLMELKT-A-EL-D-CTSLSS-CDQLKERVS-MED-MNEMK-EEKFREKRIKRN-QSLQEI*NY
>4_chrX_1024-cL2
YS-LKEEV-INGKEVKNFXKKLD-CITGITNAEKSLKDLMELKT-A-EL-D-CTSLSN-CNQLEERVS-MED--XEIK-EEKFRQKRIKRN-QRLQEIWDY
>4_chrX_1026-cL2
YS-LKEEV-TNGKEVKNFEKKID-WLTRITNAEKSLKDLMELKT-A-EL-D-CTSLSK-GDQLEERVS-TED-MNEMK-EEKFRXKRIQRN-QSLQEIWDY
>4_chrX_1027-cL2
YS-LKEEA-TNGKEVKNFEKKLD-WITRITNAEKSLKDLMELKT-A-EL-D-CASLSN-CNQLEERVS-TED-MNEMK-EEKFREKRIKRN-QSLQEIWDY
>4_chrX_1030-cL2
YS-LKEEV-TNGKEVKNFEKKLD-WTTRITNAEKPLXDLMELKT-A-EL-D-STSLSN-CDQLEERVS-MED-MNEMK-EEKFREKRIKRN-QSLQEIWDY
>4_chrX_1031-cL2
YS-LKEED-TNGKEVKNFEKKLD-WITRITNAEKSLKDLMELKT-A-EL-D-CTSLSN-CDQLEERVS-MED-TNEMK-EEKFREKRIKRN-QTLQEIWDY
>4_chrX_1032-cL2
YS-LKEEV-TNDKEVKNFGKKLD-WVTRITNAEKSLKDLMELKT-T-EL-D-CTSLSN-CDQLEERVS-MED-MNEMK-KEKFREKRIKRN-QSLQEIWDY
>4_chr9_1033-cL2
YS-LKEEV-TNGKEVKNLEKKLD-WITRITNAEKSLKDLXELKT-A-EL-D-CTSLSS-CDQLEERVS-MED-MNEMK-KEKFREKRIKR*-QSLQEIWDY
>4_chr9_1034-cL2
YS-LKEEV-TNGKEVKNFEKKLD-WITRITNAEKSLKDLMELKT-L-XX-D-CTSLSN-CDQLEERVS-MED-MNEMK-KEDFREKRIKR*-QSLQEIWDY
>4_chrY_1045-cL2
YS-LQEEI-TNGKEVKSFEKKLD-WITRIINAQKSLKDLTELKT-A-EL-D-CRSLSS-CDQLEETVS-MED-MNEMK-EEKFREKRXKRN-QSLQEIWDY
>4_chrY_1047-cL2
YS-LKEEV-TNGKEVKNFEKKLD-WITRKTNAEKSLKDQMELKT-A-VL-D-CISLGI-RDQLEETVS-MED-MIEIK-EEKFREKGXRRN-QNLQEIWDY
>4_chrY_1056-cL2
YS-LKEEV-TNGKEVKNFEK*LD-WLTRITNAEESLKDLKELKA-T-EL-D-CTSLSN-CNQLEEKVS-MEN-MNEMK-EEKFREKRIKRN-QSLQEIWDY
>4_chrY_1063-cL2
YS-LKEEV-THGKEVKNFEKKLH-WLIRITNAEKSLKGLTELKT-A-EL-D-CTSLSN-CNQLX--XS-MED-MNEMK-EEKFREK*IKRQ-QSLQEIWDY
>4_chrY_1066-cL2
YS-LQEEI-TNGKEVKNFEKK*D-WITRITNAEKSLKDLMELKT-T-EL-D-CRSLSS-CDQLEERVS-MED-MNEMK-EEKFREKRIKRN-QSLQEIWDY
>4_chrX_1070-cL2
YC-LKEEV-TNGKEVKNFEKKLD-CITRITNAEKSLKDLMELKT-A-EL-D-CTSLSN-*NQLEERVP-MED-VNEMK-EEKFRXKRIKRN-QSLQELWDY
>4_chrX_1078-cL2
YS-LKEEV-TNGKEVKNFEKNLD-WITRITNAEKSLKDLMELKT-A-EL-D-CTSLSN-CDQLEERVS-MQD-MNEMK-EDKFREKRIKRN-QSLQEIWDY
>4_chrX_random_1079-cL2
YS-LKEEV-TNGKEVKNFEKNLD-WITRITNAEKSLKDLMELKT-A-EL-D-CTSLSN-CDQLEERVS-MQD-MNEMK-EDKFREKRIKRN-QSLQEIWDY
>4_chrX_1084-cL2
CS-LKEEV-TKGKEVKGFEKKLD-WTTRITNAEKSLKDLMELKT-A-EL-D-RTTLSN-CDQLEERVS-MEH-MNGMK-EEKFREKRIKRN-QSLQEIWDY
>4_chrX_1086-cL2
YS-LKEEV-TNGKEFKNFEKNLD-WITRITNAEESLKDLMELKT-A-EL-D-CTSLSN-CDQLEERVS-MED-MNEMK-EEKFREKRIKRN-QSLQEIWYY
>4_chrX_1087-cL2
YS-LREEV-TKGKGVKNFEKKLH-RITRITNAEKSLKDLMELKT-A-EL-D-CTSLSN-CDQLEERVS-MED-MYEMK-EVKFREKIIKRN-QSLQVIWDY
>4_chrX_1088-cL2
CS-LKEEV-TNGKEVKNFEKNLD-WITRITNAEKSLKDLMELKT-A-EL-D-YTSLSN-FDQLEERVS-MED-INEIK-EEKFREKRIKRN-QSLQEIWDY
>4_chrX_1094-cL2
YS-LKKEI-TYGKEDKNXXKKLD-WITRITNAEKSLKDLMELKT-T-EL-D-CTSLSN-CDQLEERVS-MED-MNEMK-EEKFREKIIKRN-QSLQEIWDY
>4_chrY_1095-cL2
YS-LKEEV-TNGKEVKNFEKKLE-RLTRITNAEKSLKDLL*LKT-A-EL-D-CTSLSN-CNQLEERVS-MED-MNETK-EEKFREKRIKRN-QRLQEIWDY
>4_chrX_1096-cL2
YS-LQEEI-TNGKELKSFEKKLD-WIRRINNAEKSLKDLMELKT-A-EL-E-CRSLSS-CDQLKERVS-MED-MNEMK-EEKFREKRIKRN-QSLQEIWDY
>4_chrX_1098-cL2
YS-LKEEV-TNGKEVKNLEKK*D-WITRITNAEKSLKDLMELKT-A-EL-E-CASLSS-CDQLEERVS-MED-MNQMK-EEKFREKRIKRN-QSFQEIWDY
>4_chrX_1100-cL2
YS-LPEEI-TNGKEVKSFEKKLE-WITRITNAEKSLKDLMELKT-A-EL-D-CRSLTS-*DQLEERVS-MED-MNEMR-EEKFREKRIKRN-ESLQKIWDY
>4_chrX_1101-cL2
YS-LKKEV-TNGKEVKNFEKKLD-WITKITNAEKSLKDLMRLKT-T-EL-D-CTSLSN-CNQLEERVS-MED-MNEMK-EEKFREKRIKRK-QSLQ*IWDY
>4_chrY_1102-cL2
YS-LKKEV-TNGKEVKNFEKKLG-WITKITNAEKSLKDLMRLK--X-EL-D-CTSLSN-CNQLEERVS-MED-MNEMK-KEKFREKRIKRK-QSLQEIWDY
>4_chrX_1103-cL2
YS-LKEEV-TNRKKVKNFEKKLD-WITRITNVEKSLKDLIELKT-A-EL-D-CTSLSS-CDQLEERVS-MED-MNEMK-EGKFREKRIKRN-QSLQEIWDY
>4_chrX_1104-cL2
YS-LQEEI-TNSKEVKSFEKKLG-RIXRITNAEKSFKDLMELKT-A-EL-D-RRSLSS-CDQLEERVS-MED----MK-EEKFREKRIKRN-QSLQEIWDY
>4_chrX_1105-cL2
YS-LKEEV-TNGKEVKNFEKELD-WITRITNAEKSLKDLMELKT-A-EL-D-CTSLSN-CDQLEERVS-MED-MNEMK-EEKFREKRIKRN-QSLQEIWDY
>4_chrX_1106-cL2
YS-LKKEV-TNGKEVKNFEKKLD-WITRKTNGEKTLKDLMEMKT-A-EL-D-CTSLSD-CNQLKERVS-MED-MNEMK-EEKFREKRIKRN-QSLQEIWDY
>4_chrX_1107-cL2
YS-LKEEV-TNAKEVKNFEKKLD-WITRITNAEKSLKDLMELKT-A-EL-D-CTSPSS-CNQLEERIS-MED-MNEMK-EEKFREKRIKRK-QSLQEIWDY
>4_chrX_1108-cL2
YS-LKEEV-TNGKEVKNFEKKLD-WITRITNAEKSLKDLMELKT-A-EV-D-CTSLSN-CDQLEERVS-MED-MNEMK-EEKFRGKRIKGN-QSLQEIWDY
>4_chrX_1109-cL2
YS-LKEEV-TNGKEIKNFEKKLD-WITRITNAEKSLKDLMELKT-A-EL-D-RTSLSN-CDQLEERVS-MEH-MNEMK-EEKFREKRIKRN-QSLQEIWDY
>4_chr5_38-cL3
FS-LKKEV-THRKEAKNLENRLD-WLTRITSVEKSLNELMELKT-A-EL-D-STSFSS-FDQLEERVS-MED-MNEMN-E-XFREKRVKGN-QSLQEI*DY
>4_chr1_103-cL3
FS-LKEEV-THHKEAKILEKRLD-WLTRITSLEKPLNDLMELKT-A-EL-D-CTSFSS-FDQLEERIS-MED-MNETK-EEKFREKRIKRN-*SLQEIWDD
>4_chr1_107-cL3
CS-LKEEV-THGKEVKNLEKRLD-CLTRITTADKSLKDLMELKT-A-EL-D-CTSLSS-FDQLEEKVS-MED-MNEMK-QEKFREKRIKRD-QSLQEIWDY
>4_chr1_111-cL3
YS-LKEEV-THGEDVKNPEKRLD-WLTGITNAEKCLKDLMELKT-A-EL-D-CTSFSS-CDQLEERVS-MED-MNEMK-EEKFREKRIKRN-QSLQEMWDY
>4_chr1_121-cL3
FS-LKEEV-THGKEVKNLEKRLD-WLTRINNXEKSLNDLMELKT-E-EL-D-CTSISS-FDQLEERVS-MED-INEMK-EEKFREKRIKRN-KSLQEIWDY
>4_chr1_127-cL3
FS-LKEEV-THGKEVKNLEKKLD-WLTRITNAEKSLKDLMELKT-P-EL-D-CASFSS-FDQLEERVS-IED-TNEMK-EXKFREKRIKRN-QSLQEIWDY
>4_chr10_132-cL3
FS-LKEEV-TXRKEVKNLEKRLD-WLTRITNAEKSLKDVMELKT-A-EL-D-CTSFSS-FDQLEERLS-MED-MNEMK-E-XFREKRIKIN-QSLQETWDY
>4_chr1_143-cL3
FS-LKEEV-THSKEVKNLEKRLD-WLTRITTAEKSLKDLMELKT-A-EL-D-CTSLSS-FDQLEERVS-MED-MNEMK-EEKFREKRIKRN-QSLQEIWNY
>4_chr10_165-cL3
YS-LKEEV-THGKEVRXLEKRLE-WLTRIINAEKSLKDLMELKT-A-EL-D-CTSVSS-FDQLEERVS-MED-MNEMK-EGKFREKRIKRY-QSLQEIWDY
>4_chr11_175-cL3
FS-LKEEV-TYGKEVKNLEKRLN-ALTRLTNVEKAVKDLMELKT-A-EL-A-CTSFSS-FDKLEERVS-IED-MNEMK-EEKFREKRIKRN-KSLQEIWDY
>4_chr11_181-cL3
FS-LKEEV-THHKEAKNLXKRLD-WVTRITSVDKSLKDLMELKT-E-EL-D-CTSFSS-LDQLEERIS-TED-MYEMR-*EKFREKRVKRN-*SLPEIWEY
>4_chr11_187-cL3
FS-LKEEV-THGKEVKNLEKRLQ-SLTRITNAEKS*KDLTELKT-A-EL-D-CTSLSS-FDQLEERVS-MED-MNEMK-EEKFREKRVKRN-QSLQEIWDY
>4_chr11_188-cL3
FS-LKEEV-THRKEVKNLEIRLD-WLTRITNAEKSLKDLMELKT-A-EL-D-CTSFCS-FDQLEERVS-MED-MNEMK-EEKFREKRIKRK-QSLQEIWDY
>4_chr11_189-cL3
FS-LKEEV-THRKEAKNLEKRLD-WLTKITSVEKSLNDLMELKT-A-EL-D-CTSFSS-FNQLEERIS-IED-KNEMK-EEKFREKRVKRN-QSLQEIWDY
>4_chr11_207-cL3
FS-LKEEV-THGK*VKNLEKRLD-WLTRITSVEKSLKDLMELKT-A-EL-D-CTSFSS-CDHLEERVS-MEN-MNEVK-EEKFREKRIKRN-QSLQEVWDY
>4_chr11_213-cL3
FS-LKEEV-THGKEVKNLEKRLD-WLTRITNAEKSLKDLMELKT-A-EL-D-CTSLSS-FDQLE*RVS-MED-MNEMK-EEKFREKRIKRN-QSLREIWDY
>4_chr11_216-cL3
DS-LKEEV-THGKEVKNLEKRLD-WLTXIPNAEKSLKDLMELKT-A-EP-D-CTSLSS-FDQLEERVS-TED-MNDMK-EEKFREKGIKRN-QTLQEIWDS
>4_chr11_255-cL3
YS-LKEEV-THGKEVKNLEKELD-*LTRITNAEKSLKDLMELKT-A-EL-D-CTSX---FDQLEERVS-MED-MNEMK-EEKLREKRIKRX-QSLQEIWDY
>4_chr10_256-cL3
FS-LKEEV-TRGKEVENLEKRLD-WLTRITNAEKSLKDQMELKI-A-EQ-D-CTSLSS-FDQLEE*VS-MED-MNEMK-EEKF*EKRIKRN-QSLQEIWDC
>4_chr11_258-cL3
YS-LKEEV-THGKEVKNLEKRLD-WXTRITNAEKSLKDLMELKT-A-EL-D-CTSFSS-FDQLEEMVS-VED-MNEMK-EEKFREKRVKRN-HSLPEIWDY
>4_chr13_263-cL3
CS-LKEEV-THSKEVKNLEKRLD-WLTRITNSEKSLKDLMELKT-A-EL-D-CTSLSS-YDQLEERVS-MED-LNEMK-EEKFR*KRIKRN-QNLQEIWDY
>4_chr15_265-cL3
FS-LKEEA-THGKQVKNLEKRLD-*LTRITNAEKSLKDLKELKT-A-EL-D-CTSFRS-FDQLEERLS-MKD-MNEMK-EKKFREKGIKX--QILQEIWDY
>4_chr12_266-cL3
YS-LKEEV-TQGKEDXNLEKR*D-WLTRIINAEKSLKDLMQLKT-A-EL-D-CTSLSS-FDQLQERVT-MED-MNEMK-EEKFREKKIKRN-QSLQEI*DY
>4_chr14_270-cL3
FS-LKEEV-THCKEAKNLEKRSD-*LTRIISVEKSLNDLMELKT-V-EL-D-CTSFSS-FDQLEERVS-IED-MKEMK-EEKFREKKVKRK-QTLQEISDY
>4_chr15_271-cL3
YS-LKEEV-THCKEAKNLEKRSD-*LTRITSVEKSLNDLMELKT-A-EL-D-CTSFSS-FDQLEERVS-IED-MKEMK-EEKFREKRVKRK-QTLQEISDY
>4_chr15_272-cL3
YS-LKEEV-THCKEAKNLEKRSD-*LTRITSVEKSLNDLMELKT-A-EL-D-CTSFSS-FDQLGERVS-IED-MKEMK-EEKFREKRVKRK-QTLQEISDY
>4_chr12_279-cL3
FX-VKEEV-THGKKVKNLEKRLD-WLTRITNAEKSLKDLMDLKT-A-EL-D-CTSFSS-FDQLEERVS-MED-MNEMK-EEKFREKRIKRN-QSLQEIWDY
>4_chr14_325-cL3
FS-LKEEV-THCKEAKNLEKRLD-WRTRINSVEKSLNDLMELKN-A-EL-D-CTSFSS-FDQLEERVS-IED-MNEMK-EEKFREKRVKGN-QSLQEIWDY
>4_chr12_339-cL3
FS-LKEEV-THGKEVKNLEKRLD-WLTRITNAEKSLKDLMEWKT-A-EL-D-CTSLSS-FDQLEERVS-MDD-MNEMK-EEKFREKIIKRN-QSLQEIWDH
>4_chr2_347-cL3
FS-LKEEV-T*RKEVKNFEKRLD-*LTRIPSVEKSLNDLMELKT-A-EL-D-CTSFSS-FGQLEERVS-IED-MNEMK-EEKFREKRVKRN-QSLQGIWDY
>4_chr18_354-cL3
FS-LKEEV-THCKEVKNLEKRLD-WLTRITNAEKSLKDLMELKT-A-EL-D-CTSFSS-FDQLEERVS-MED-MNEMK-E-XFREKSIKRN-QSLQEIWDY
>4_chr2_386-cL3
YS-LKEGV-THGKEVKNLEKR*D-*LTRIINAEKPLKDLMELKT-A-EL-D-CTSLSS-FNQLEERVS-MED-MHEMK-EEKFREKRIKRN-QSLQEI*DH
>4_chr19_387-cL3
FS-LKEEV-IHGKEVKNLEKRLD-WLTRITNAEKSLKDLMELKT-A-EL-D-CTSFSS-FNQLEERLS-MED-VNEMK-EEKFREKRIK-N-QSLHEIWDY
>4_chr15_410-cL3
YS-LKEEV-THEKEVKNLEKRLD-WLTRITNAEKSLKDLMELKT-A-EL-D-RTSLSS-FDQLEERVS-MED-MKEMK-EDKFREKRIKRN-QSLQEIWDY
>4_chr2_479-cL3
FS-LKKDV-THSKEVKNLAKRLN-WLTRITNAEKSLKDLMELKT-A-EL-D-CTSLSS-FNQLEERVS-IED-KNEMK-KEKFREKRIKRN-QSLQEIWDY
>4_chr2_482-cL3
FS-LKEEV-TQHKEVKNLEKRLD-WLTGITNAETSLKDLMELKT-A-EL-D-CTSFSS-IDQLEERVS-MDD-MNEMK-EEKFREKRIKRN-QSLQEMWDY
>4_chr20_505-cL3
HS-LKEEV-THGKEDKNLEKRLD-WLTRITNAEKSLKDLMELKT-T-EL-D-RISLNS-FDQLEERVS-MED-MNEMK-EEKFREKRIKRN-QNLQEIWDY
>4_chr4_512-cL3
FS-LKEEV-THRKEAENLEKRLD-WLTRITSVEKSLNDLIEVKA-A-EL-D-CTSFSS-FD*LEERVS-IED-INEMK-EEKFREKRIKRN-QSLQEIWDY
>4_chr3_513-cL3
YS-LKEEV-THGKEVKNLEKRLE-WLTRITNVEKXLKDLMEQ*T-A-EL-D-CISLSS-FGQLEERVS-IED-MNEMK-EEKFREKRIKRN-QSLQEIWDY
>4_chr3_514-cL3
YS-LK*EV-THGKEVKNLEKILD-WLTRITNEEKSLKDLM*LKT-A-EL-N-CTSLSS-FDHLEERIS-IQD-MNEMK-EEKFRDKRIKIN-QILQEIWDY
>4_chr3_547-cL3
FS-LKEEV-PPGKEAKNFEKRLD-WLTRITSVEKSLNDLMELKT-A-EL-D-CTSFSS-FDQLEEKVS-IED-MNEMK-EEKFREKRVKRN-QSLQEIWDC
>4_chr4_548-cL3
FS-LKEEI-THGKEVKNLEKRLD-WLTRITNAEKSSKDLMELKT-V-EL-D-CTSFSS-FDQLEERVS-IED-MNEMR-EEKFREKRIKRK-QSLQEISDY
>4_chr3_551-cL3
FS-LKEEV-TRGKEVKNLEKRLD-WLTRTINAEKSLKDLMELKT-A-EL-X-CTSFSS-FDQLEERVS-IED-INEMK-EEKXREKRVKRN-QSLQEIWDY
>4_chr4_552-cL3
FS-LKEXV-TRRKEVKNLEKRLD-WLTRITNAEKSLKDLMELKT-A-EL-D-CISFSS-FDQLEERVS-TED-MNEMK-EEKFREKRIKRN-QSLQEI*NY
>4_chr3_560-cL3
FS-LKEEV-THGKEVKNLEKRLD-WITRITNGEKPLKDLMELKT-A-EL-D-CTSFSS-FNKLEERVS-MED-MNEMK-EEKFREKRIKRN-QSLQELWDY
>4_chr3_563-cL3
YP-LKEEV-THGKEVKNLEKRSD-RRTRITNAEKSLKDLMELKT-A-EL-D-CTSFSS-FDQLEERVS-MED-MNEMK-EEKFRGKRIRGN-ESLQEIWDY
>4_chr3_571-cL3
YS-LKEEV-THGKEVKNLEKRLD-WLTRITSVEKPLNDLMELKT-A-EL-D-CTSLSS-FNQLEERVS-MED-MNEMK-E-XFREKRRKRN-QSL*EIWDS
>4_chr3_573-cL3
FS-LKEKV-THGREVKNLEKRLD-WLTRITNAEKSLKDLMELKT-A-EL-D-CTSFSS-FDQLEERLS-MED-MNEMK-EEKXRKKRIKRN-QSLQEIWDY
>4_chr3_580-cL3
FP-LKEEV-THGKEVKNLEKRLD-WLTRITNAEKSLNDLMELKT-A-KL-D-CTSLSS-FDQLEERVS-MED-MNEMK-EEKFREQRIKRN-QSLQEIWHY
>4_chr4_601-cL3
FS-LKAEV-THRKEAKNLEKRLD-WLTRITNVEKSLNDLMELKN-A-EL-D-CPSFSS-FHQLEERVS-IED-MNEME-EEKLREKRVKXK-QSLREIWDY
>4_chr4_604-cL3
FS-LKEEV-THRKKVRNL*KRLD-WLTRITNVEKSLNDLMELKT-A-EL-D-CTSFSS-FDQVEERVS-IED-MNEMK-EENFREKRIKRN-QSLQEIWDY
>4_chr5_607-cL3
YS-LKEEV-THGKEIKNLEKRLD-WLTRLTNAEKSLKDLMELKT-A-EL-D-CTSFSS-FDQLEERVL-MED-MNEMK-EEKFREKRIKRN-QSLQEIWDY
>4_chr4_611-cL3
FS-LKEEV-THHKEAKNLEKRLD-WLTRITSVEKSLNDLMELKT-A-EL-D-YTSVSS-FDQLEERVS-IED-MNAVK-EEKFREKGVKRN-*SLQEISDY
>4_chr4_613-cL3
FS-LKEEV-THGKEVKNLEKRLD-WLTRITNAEKLLKDLKELKT-S-EL-D-CTSLSS-FDQLEERVS-MQN-MNEMQ-EEKFREKRIKRN-QSLQEIWDY
>4_chr4_616-cL3
YS-LKVEV-THGKEVKSLEKRLD-*LTRITNAEKSLKDLMELKT-P-EL-D-CTSLSS-FDQLEERVS-MED-MNEMK-EEKFREKRIKRN-QSLQEIWDY
>4_chr4_617-cL3
*S-LKEEV-THGKEVKNLEKRLD-WLTRINNVEKSLKDLMELKT-A-EL-D-CTSLSS-FDQLEGRVS-MED-MNEMK-EEKFREKRIKRN-QSLQEIWDY
>4_chr4_634-cL3
FS-LKEEV-THGKGVKNLEKRLD-WLTRITNAEKSLKDLMELKT-A-EL-D-CTSFSS-FDQLEERVS-MED-KNEMK-EEKFREKRIKRN-QSLQEIWDY
>4_chr4_654-cL3
YS-LKEEV-THGKEVKNFEKRLE-WLTRMTNAEKSLNNLMELKT-T-EL-D-CTSLSS-FDQLEERVS-MED-MIEMK-EEKFRXKRIKRN-QSLQEIWDY
>4_chr4_660-cL3
FS-LKVEV-THGKEVENLEKRLD-WPTRITNAETSLKDLMELKT-A-EL-D-CTSLSS-LDQLEKRVS-LED-MNEMK-EEKFRXKRIKRN-QSLQEIWDY
>4_chr5_691-cL3
YS-LKEEV-NHGKEVKNLEKRLD-WLTRITNTHKSLKDLVELKT-A-EL-D-CTSFRS-FDQLEERVS-MED-MNEIQ-EEKLREKRIKRN-QSLQETWDY
>4_chr5_703-cL3
YS-LKEEV-THSKEVKNLEKRLD-WLTRTTNAEKSLKDLMELKT-A-EL-D-CTSLSS-FDQPEE-XS-MED-MNEIK-EEKFREKRXKRN-QSLQEIWDY
>4_chr6_716-cL3
FS-LKEEV-THGKEDKNFEKRLD-WLTRITNAEKSLKDLMELKT-A-EL-D-CTSFIS-FDQLEERLS-MED-MNEMK-EEKFREKRINRN-QSLQEIWDY
>4_chr5_724-cL3
YS-LKEEV-THGKEVKNLEKRLD-WLTRITNAEKSLQDLMELKT-A-EL-G-CTSLSS-FDQLEERVS-MED-MNEMK-EEKFREKRIKRN-*SLQETWDY
>4_chr5_731-cL3
FS-LKEEV-THGKEVKNLEKRLD-WLTRITNAEKSLKDLMELKT-A-EL-D-CTRLSS-FDQLEERVS-IQD-MNVMK-EEKFREKRIKRN-QSLHEIWDY
>4_chr5_751-cL3
FS-LKEEV-TNGKEVKNLEKRLN-WLTRITNAEKALNDLMELKT-A-ER-D-CTSLSS-FDQLEERVS-MED-MNEMK-EEKFREKRIKRN-QSLQEIWDY
>4_chr5_752-cL3
FS-LKEEV-TNGKEVKNLEKRLN-WLTRITNAEKSLNDLMELKT-A-EL-D-CTSLSS-FDQLEERVS-MED-MNEMK-EEKFREKRIKRN-QSLQEIWDY
>4_chr5_753-cL3
FS-LKEEV-TNGKEVKNLEKRLN-WLTRITNAEKSLNDLMELKT-A-EL-D-CTSLSS-FDQLEERVS-MEN-MNEMK-EEKFREKRIKRN-QSLQEIWDY
>4_chr6_760-cL3
YS-LKEKV-THGKEVKNLEKRLD-WLTRITSVEKSLNDVMELKN-A-EL-D-CASLSS-FDQVEERVS-MED-MNEMK-EEKFREKRIKRN-QSLQEIWDY
>4_chr5_761-cL3
YS-LKEEV-THRKEVKNLEKRLD-WLTRLTNAEKSFKDLMELKT-A-EI-D-CTSLSS-FDQLEERVS-MED-MNEMK-EEKFREKRIKRN-QSLQEI*DY
>4_chr6_782-cL3
FS-X--XV-THCKEAKNLEKRLD-WLTRITSVEKSLNDLMELKI-A-EL-D-CTSFSS-FDQLEETVS-IED-MNEVK-EEKFREKRVKRN-QSLQEI*DS
>4_chr6_789-cL3
FS-LKEGV-THGKEVKNFEKRLD-WLTRINNAEKSLRDLLELKT-A-EL-D-CTSLSS-FNQLEERVS-MEN--XEMK-EEKFREKRIKRN-QSLQEIWDY
>4_chr7_793-cL3
LS-LKEEV-TDGKEVKNPEKRLD-WLTRITNAEKSLKELMELKT-A-EL-D-*TSFSS-FDQLEERV*-MED-MNEMK-EEKFREKRIKRN-QSLQEIWDY
>4_chr6_796-cL3
FS-LKEEV-THGKEVKNLENRLD-WITRITNAKKSLKDLMELKT-A-EL-D-CTSFSS-FDQLEEKVS-MED-MNEMK-EEKFRXKRIKRN-QSLQEIRDY
>4_chr7_806-cL3
YS-LKEEV-THGKEVKNLEKRLD---XGITNAEKSLEDLMELKT-A-GL-D-CTSLSS-FDQLEERVS-MED-MNEMK-EEKFREKRIKRN-QSLQEI*DY
>4_chr6_857-cL3
FS-LKEEV-THGKEVKNLEKRLD-WLTRITNAEKSLKDLMELKT-A-EL-D-CTSFSS-FDQLEESLS-MED-MNEMM-EEKFREKRRKRN-QSLQEIWDY
>4_chr8_880-cL3
YS-LKEKV-THGKEVKKLEKRLD-WLTRITNAEKALKDLMELKT-A-EL-D-CTSLSS-FDQLEERVS-MED-MSEMK-EEKFREKRIKRN-QSLQEIWDY
>4_chr8_881-cL3
YS-LKEEV-THGKEVKNLEKRLD-WLTRITNAEKSLKDLMELKT-A-EL-D-CTSLSS-FDQLEERVS-IED-MNEMK-EEKFREKRKKRN-QSLQEIWDY
>4_chr7_883-cL3
FS-LKEEV-T*CKEVKNLEKRLD-WLTRITNAEKSLKDLTELKT-A-EL-D-CTSFSS-FDQLEERVS-MED--XEMK-EEKFREKRIKTN-QSLQEIWDY
>4_chr7_891-cL3
FS-LKEEV-TQHKEAKNLEKRLD-WLTRITNVEKSLNDLMELKT-A-EL-D-CTSFSS-FEQLEERVA-IED-MNEMK-EEKFREKRVKRN-QSLQEIWDY
>4_chr9_909-cL3
YS-LKEEV-THGKED---EKRLD-WLTRIANAEKSLKDLTELKT-A-EL-D-CTSFSS-FDQLEERVS-MED-MNEMK-EEKFREKRVKRN-ESLQEIWGY
>4_chr9_921-cL3
YS-LKEEV-THGKEVKNLDKRLD-XLTRITNAEESLMDLMELKT-A-EV-D-CISLSS-FDQLEERVS-MED-MNEMK-EEKFRENRMKRN-QSLQEIWDY
>4_chr7_935-cL3
YS-LKEEV-THCKEVKNLEKRLD-WLTRITNAEKSLKDLMELKT-A-EL-D-CTSLSS-FDQLEERVS-MED-INEMK-EEKFREKRIKRN-QILQEIWDY
>4_chr7_938-cL3
YS-LKEVV-THGKQVKSLEKRLD-WLTRITNAEKSLKDLMELKT-A-EL-D-CTSLSS-FDQLEERVS-TED-MNEMR-EEKFREKRIQRN-QSLQEICDY
>4_chrX_954-cL3
FS-LKEEV-THGKEVKNLEKRLD-WLTRITNAEKSLKDLMELKT-A-EI-D-CTSLSX-FDQLEERVX-MED-MNEMK-EEKFREKRIKRN-QSLQEIWDY
>4_chrX_955-cL3
FS-LKEEV-THRKEAKSVEKRLD-*LTRITNIEKSLKDLMELKT-A-EL-D-CTSFSS-FDQLEESVS-MED-MNEMK-EEKFREKRVKRN-QSLQEIWHY
>4_chrX_965-cL3
YS-LEEDV-SHXXEVKNLEKRID-WLTRINNAEKSLKDLMELKT-A-EL-D-CTSFSS-FDQLEERVS-TED-MNEMK-EEKLREKRIQRN-QSLQEIWDY
>4_chr9_967-cL3
YS-LKKEV-THCKEVKNLEKRLD-WLTRITNAEKSLKDLMELKT-A-EL-D-CTSLSS-FDQLEERVS-MED-MNEMK-EEKFREKRIKRN-X---XIWDY
>4_chrX_972-cL3
FS-LKEEV-IHGKEVKNAEKRLD-WLTRITNAEKSLKHLMELKT-A-EL-D-CTSFSS-FD*LEERVS-IED-MHEVK-EEKFREKRMKRN-QNLQEIWDY
>4_chrX_973-cL3
FS-LKEQV-TRGKEVKNLEKRLD-WLTRITNAEKSLKDLMELKT-A-EL-D-CTSLSS-FDQLEERVS-TED-MNEMK-EENFREKRIKRN-QSLQEI*DY
>4_chrX_980-cL3
FS-LKEEI-THCKEVKNLXKRLD-WLTRITNAEKSLKDLLELKT-A-EL-D-CTSFSS-FNQLEERVS-MED-MNEMK-EEKLREKRIKRN-QSLQEIWDY
>4_chrX_986-cL3
YS-LKEEV-THSKEVKNLEKRLD-WLIRINSVEKTLNDLMELIT-A-EP-D-CTSFSS-FD*LEERVS-IED-MNEMK-EEKFREKRVKRN-QSLQKIWHY
>4_chrX_1001-cL3
YS-VKEEV-THQKEVKNLEKRLD-WLTRIINAEKSLKDLLELKT-A-EL-D-CTSLSS-FDQLEERVS-MED-MNEMK-EEKFREKRIKRN-QSLQEIWDY
>4_chrX_1006-cL3
YC-LKEEV-THDKEVKKLEKRLD-WLTTIIKAEKSLKDLMEPKT-A-EL-D-CTSLNS-FDQVEERVP-TED-MNEMK-EEKFREKGIKRN-XSIQEIWDY
>4_chrY_1042-cL3
FS-LKEEV-MHGKETNNLEERLD-*LTRINSVEKSLNDLTELKT-A-EL-D-CTSFGS-FNQLEERVS-IED-LNEMK-EEKFREKRVKRN-*SLQEIWDY
>4_chrY_1046-cL3
YS-LKEEV-THGKEVKNLEKRLD-WLTRITNAEKSLNDLMELKT-A-EL-D-CTRFSS-FDQLEERVS-MEY-MNEMK-EEKFRGKRIKRN-QSLQEIWDY
>4_chrY_1051-cL3
FA-LKEEV-THDKEVKNLQKRLD-WLTRSTNAEKSLKNLLEMKT-A-EL-D-CTSLSS-LDQLEERVS-MED-MNEMK-EEKFREKRIKRN-QSLQEIWDY
>4_chrX_1059-cL3
YS-LKEEV-THGKEFENLEKQLD-SLTRITNAEKSLKDLMDLKT-A-EP-D-CTSLSS-FDQREERVL-MEN-MNEMK-EEKIREKRIKRN-QSLQEIWDY
>4_chrX_1064-cL3
FS-LKEEV-THRKEAKNLEKILD-WLTRIISVEMSLNDQKELKT-A-QL-N-HTSFSS-FDQLEERVS-MED-MNEMK-EGKFREKRIKTN-QSLQEIWDY
>4_chrX_1068-cL3
YS-LKEEV-IHGKAVKNLEKRLD-WLARTTNAEKPLKDLMELKT-A-EL-D-CTSLSS-FDQLEERVS-MED-MNEMK-EEKFREKRIKRN-*SLQEIWDY
>4_chrX_1069-cL3
YS-LKKEX-IHDKEVKNLEKRLD-CLTRITNAEKPLKDLMELKT-A-EL-D-CTSLSN-CDQLEERVS-KED-MNEMK-EEKFREKRIKRN-QSLQEIWDY
>4_chrX_1092-cL3
YA-LKEEV-THGKEVKNLEKKLD-WLTRITNTEKSLKDLMELKT-A-EL-D-CTSFSS-FDQLEKRVS-MED-MNEMK-EEKFREKRIKRN-KSLQEIWDY
>4_cn_50%_CG_rst_1-cL4
YS-LKEEV-TNGKEVKNLEKKLD-WLTRITNAEKSLKDLMELKT-A-EL-D-CTSLSS-CDQLEERVS-MED-MNEMK-EEKFREKRIKRN-QSLQEIWDY
>4_chr6_43-cL4
FS-LKDKV-THGKEVKNLEKKID-WLTRITNAEKSLKDLMELKT-A-EL-D-CKSFSS-FNQLEERVS-MED-MNEMK-EEKFREKRIKRN-QSLQEIWDY
>4_chrX_58-cL4
*S-LKEEI-THGKEVKXFGKTLD-WLTRITNAQKSLKDLIELKT-T-EL-D-CTSPSS-FEQLEERVS-MED-MNEMR-EEKFREKRIKRN-QNLEEIWDY
>4_chr1_108-cL4
YS-LKEEV-THGKEVKNLXKKLD-WLTRITNAEKSLKDLMELKT-A-EL-D-CTSLGS-FTHLEERVS-MED-MNEMK-EGKFREKTIKRN-QSLQETWDY
>4_chr1_109-cL4
DS-LKEEV-THGKEVKNLEKRLD-WLTTITNAEKSLKDLMELKT-A-DK-D-CTSLSS-FNQL*ERAS-MED-MNDMK-E-XFREKKIKRN-QSLQEIWDY
>4_chr10_110-cL4
YS-LKKEV-THGKEVKNLEKQLD-WLTRITNAEKSLKXLMELKT-A-EL-D-CTSLSS-FDQLEERVS-MED-MNEMK-EEKFREKRIKRN-QSLQEIWDY
>4_chr1_112-cL4
FS-LKEEV-TNGKEVKNLEKRLD-WLTRITNAQKSLKDLMELKT-A-EL-D-CTSVXS-FDQLEERVS-MED-MNEMK-EEKIREKIIKRN-RSLQEIWDY
>4_chr1_114-cL4
YS-LKEEV-THRKEVKNLEKKLD-WLTRISNAEKSLKDRMELKT-A-EL-D-XTSLSS-WDQVEERVS-MED-MNETK-E-XFRRKRIKRN-QSLQEIWDY
>4_chr1_115-cL4
YS-LKEEV-THGKEVKNLXKKLD-WLTRITNAQKS*KDVMELKT-A-EL-D-CTSLSS-LDQLEERVS-MED-MNEMK-EEKFREKRIKGN-QSLQEIWDY
>4_chr1_117-cL4
FS-LKEEV-THGKEVKNVEKRLD-WLTRITNAEKSLKDLKELKT-T-DL-D-CTSLSS-FNQLEETVS-MED-MNEMK-EEKFREKRIKRN-QSLQEIWDY
>4_chr1_118-cL4
YS-LKEEG-TNGKEVKTLEKKLD-WLTRITNAEKFLKDMMELKT-A-EL-D-CTSLSS-FDQLEERVS-MED-MNAMK-EEKFREKKIKRN-QSLQEIWDY
>4_chr1_119-cL4
YS-LKEEV-THGKEVKDLEKRLD-WLTRITNAEKSLKDLMELKT-A-EL-D-CTSLSS-FDQVEERVS-MEY-MNEMK-EEKFGEKRIKRN-KSLQEIWDY
>4_chr1_120-cL4
YS-LKEED-XNGKEVKNLEKRLD-WLTRITNAQKSLKDLMELKT-A-EL-D-*TSLSS-FHQLEERVS-TED-MNEMK-EEKFREKRIKRN-QSLQEIWDK
>4_chr1_123-cL4
YS-LKEEV-THCKEVKNLXKKLD-WLTRITNAEKSLKDLMELKT-A-EL-D-CTSLSC-FNQLEERVS-MEY-MNEMK-EEKFREKRIKRN-QSLQEIWDY
>4_chr1_126-cL4
YS-LKEKV-THGKEVKNLEKKLY-W*TRITHAKXSLKDLMELKT-A-EL-D-CTRLKS-FY*LEERVS-MED-VNEMK-EEKFREKRIKRN-QSLQEIWDY
>4_chr1_128-cL4
YS-LKEQV-THGKEVKNLEKK*D-WLTRITNAEKSLKELMELTT-A-*L-D-CTSLSS-FDQLEGRVS-MED-MNEMK-EEKFREKKIKRN-QRFQEIWDS
>4_chr1_129-cL4
FS-LKEEV-THGKEVKNLEKRLD-WLTTITXAEKSLKDLMELKT-A-EL-D-CRSLSS-FNQLEERVS-MED-MNEMK-EEKFREKRIKKN-QSLQEISEY
>4_chr1_130-cL4
YS-LKEEV-THGNEVKNLEKKLD-WPTRITNAEKSLKDLRELKT-A-EL-D-CTSLNS-FDQLEERVS-TED-MNEMK-EEKYREKRIKRN-QSLQEIWDY
>4_chr1_131-cL4
YT-LKEEV-THGKEVKNLEKKLD-WLTRITNAEKYLKDLMELKT-A-EL-D-CTSLSS-FDQLEERVS-MED-MNEMK-EEKFREKRIKRN-QSLKEIWDY
>4_chr1_133-cL4
YT-LKEEV-TNGKKVKNLEKKLD-WLTRITNAEKSLKDLMELKT-A-EL-D-CTSFSS-CDQLEERVS-KED-MNEMK-EEKFREKRIKRN-QNLQEIWDY
>4_chr1_134-cL4
YS-LKEEV-TNGKEVKNLXKKLD-WITRITNAEKSLKYLMELKT-A-EL-D-CTSLSS-YNQLEERVS-MED-MNEMK-EEKFREKRIKRN-QSLQEIWDY
>4_chr1_135-cL4
DS-LKEEV-THGKEAKNLXKKLD-WLTRITNAEKSLKDLMELKT-A-EL-D-CTSLSS-FDQLEERVP-MED-MNEMK-EEKFREKRIKRN-HSLQEIWDY
>4_chr1_137-cL4
YS-LKE*V-TQRKEVKNLEKKLD-WLTRITNAEKSLKDLMELKT-A-EL-D-CTSLSS-FDQLEERVS-MED-MNEMK-EEKFREKRIKRN-QSVQEIWDY
>4_chr1_138-cL4
YS-LKEEV-TNGKEVKNLEKKLD-WLTRINNAEKSLKDLMELKN-A-EL-D-SKSFSS-YDQLEDRVS-MED-MNEMK-EEKFREKRIKRN-QNLQEIWDY
>4_chr10_139-cL4
YS-LKEEV-THGKEVKYLEKKLD-WLTRITNAEKSLKDLMELKT-A-EL-D-CTSLSS-FNQLEERVS-MED-MNEMK-EEKFREKRIKRN-QSLQEIWDY
>4_chr1_140-cL4
YS-LKEEV-THGKEVKNLEKKLD-WLTRITNAEKSLKALMELKT-A-KL-D-CTSLSS-FDQLEERVS-MED-MNEMK-EGKFREKRIKRN-QSLQEIWDY
>4_chr1_142-cL4
YS-LKEEV-THGKEVKNLQKKLD-WLARITNAEKSLKDLMELKT-A-EL-D-CTSLSS-FDQLEERVS-MEN-MNEMK-EEKFREKRIKRN-QNLQGIWDY
>4_chr1_144-cL4
YS-LKEEV-IHGKEVKNLEKKLG-WLTRITNAKKSLKDLMELKT-A-EL-D-CTSLSS-FDKLEERVS-MED-MNEMK-EKKFREKRIKRN-QSLQVIWDY
>4_chr10_145-cL4
YS-LKEEV-THGKEVKNXEKKLD-WLTRITNAKKSSKDLMELKT-A-QL-D-CTSLSS-CDQLEERIS-MQH-MNEMK-EEKFREKRIKRN-QNLQEIWDY
>4_chr1_146-cL4
YS-LKEEV-THGKEVKNLXKKLD-WLTRITNXEKSLKDLMELKT-A-EL-D-CTSLSS-FNQLEERVS-MED-INEMK-REKFREKRIKRN-KSLQEIWDS
>4_chr1_147-cL4
HT-LNEEV-TNGKEVKNLEKKLD-WLTRITNAEKSLKDLMELKT-A-EL-D-CASLSS-FDQLEERVS-MED-MNEMK-EEKFREKRIKRN-QSLQETWDY
>4_chr10_148-cL4
*S-LKEEV-THGKEVKNLEKKLD-WLTRITNAEKSLKDLMELKT-A-EL-D-CTSLSS-FNQLEERVS-LED-MNEMK-EEKFREKRITRN-QSLQEIWDY
>4_chr1_149-cL4
YS-LKEEV-THGKEVKNLKKRLD-WLTRITNAEKSLKDLMELKT-A-EL-D-CTSLSS-FDQLEERVS-MED-MNEMK-GETFREKRIERN-QSLQEICDY
>4_chr1_150-cL4
YS-LKEEV-THGKEVKNLEKKLD-QLTRITNAEKSLKDLMELKT-A-EV-D-CTSLSS-SDELEERVS-MED-IHEMK-EEKFREKRIKRN-QSLQEIWDY
>4_chr1_151-cL4
YS-LKEEV-THGKEVKNLEKKLD-WLTRITNAEKSLKDLMELKT-A-EL-D-CTSLSS-CDQLEERVS-MED-INEMK-E-XFREKRIKRN-QSLQEIWDY
>4_chr1_155-cL4
YS-LKEQV-THGKEVKNLEKRLD-WLTTITNAEKSLKDLMELKT-A-EL-D-CTSLSS-FDQLEERVS-MED-MNEMK-EEKFREKRIKRN-QSLQEIWDY
>4_chr10_158-cL4
YS-LKEEV-TNGKEVKNLEKKLD-WLTRITNAKKSLKNWMELKT-A-EL-D-CRSLSS-CDQLEERVS-MED-MNEMK-EQKFREKRIKRN-QSLQEIWDY
>4_chr1_159-cL4
YS-LKEED-THDKEVKNLEKKLD-WLTRIINAEKSLKDLMELKT-A-EL-D-CRSLSS-FNQLEERVS-MED-MNEMK-EEKFREKRIKRN-QSLQEIWDY
>4_chr1_161-cL4
YS-LKEEV-TQGKEDKNLAKKLD-WQTRITNAEKSLKDLMELKT-A-EL-D-CTSLSS-FDQLQ*RVS-MED-MNEMK-EGKFREKRMKRN-QSLQEI*DY
>4_chr1_162-cL4
YS-LKEEV-TNGKEVKNLKKKLV-WLTRLTNAEKSLKDLMKLKT-A-EL-D-CTSFSS-CDQLEERVS-MED-MNEIK-EEMFREKRIERN-QSLQEIWDY
>4_chr1_164-cL4
YS-LKEEG-TNGKEVKNLXKKLD-WLTRITNSEKSLKDLMVLKT-A-EL-D-CTSLSS-CVQL*ERVS-MED-MNEMK-EEKFREKRIKRN-QSFQEIWDY
>4_chr1_168-cL4
YS-LKEEV-TNSKEVKNLEKKLD-WLTRITNAEKSLKDLMELKT-A-EL-D-CTSLSS-CDQLEERVS-MED-MNEMK-EEKFREKRIKRN-QSLQEIWDY
>4_chr10_169-cL4
YS-LKEEV-TNGKEVKNLEKKLD-WLTRITNAEKSLKDLMELKT-A-EL-D-CTSLSS-CEQLEDRVS-MED-MNEMK-EEKFREKRIKRN-QSLQEIWDY
>4_chr1_172-cL4
YS-LKEEV-TQGKEVKNLLKKLD-WLTRITNAEKSLKDLMELKT-A-EL-D-CTSLSI-FGY*EERVS-MED-MNEMK-EEKFREKRMKRN-QSLQEIWDY
>4_chr1_174-cL4
YS-LKEEI-TNGKEVKNLEK*LD-CLTRITNAEKSLKDLMELKT-A-EL-D-CTSLSS-CDQLEERVS-MED-MNEMK-EEKIREKRIKRK-QSLQEIWDY
>4_chr11_176-cL4
YS-LQEEV-THGKEVKNLEKRLV-WLTRITNAEKSLKDLMELKT-A-KL-D-CTSLSS-YNQLEERVS-LED-MNEMK-EEKFREKRIKRN-QSLQEIWDY
>4_chr11_179-cL4
YS-LKEEV-THGKEVKNLEKKSD-WLTRITNAEKSSKDLMELKT-A-EL-D-CTSLST-FNQLEERVS-MED-MNEMK-EEKFREKRTKIN-*SLQEIWDY
>4_chr11_180-cL4
YS-LKEEF-NHGKEVKNLEKKLD-WLTRITNAEKSLKDLMELKT-A-GL-D-CTSLST-FNQLEERVS-MED-MNEMK-XEKSREKRIKIN-XSLQEIWDY
>4_chr11_184-cL4
YS-LKEEV-THGKEVKNLXKKLD-WLTRITNAEKSLKELMELKT-A-EL-D-CISLSN-FNQLEERLS-MED-MNEMK-EEKFRDKRIKRN-QHLQEIRDY
>4_chr11_185-cL4
YS-LKEED-TKGKEVKNLGKKLD-WLTRITNAEKSLKDVVELKT-A-EL-D-CTSLSS-LDQLEERVS-MED-MNEMK-EEKFREKRIKRN-QSLQEIWDY
>4_chr10_186-cL4
YS-LKEEV-THGKEVKNLEKKLD-CLTRITNAERSLKDMMELKT-A-EL-D-CTSLSS-FDQLEERVS-MED-MNEMK-EEKFREKRIKRN-QRLQEIWVY
>4_chr11_190-cL4
YT-LKEEV-THGKEVKNLEKRLD-WLTRITNAEKSLKDLMELKT-A-E*-D-CTSLSS-FNQLEERVS-MED-MNEMK-EEKFREKRIKRN-QSLQEIWDY
>4_chr11_191-cL4
YS-LKEEV-THGKEVKNLEKILN-WLTRITNAEKSFKDLMELKT-P-EL-D-CTSLSG-LDQLEERV*-MED-MNEMK-EEKFREKRIKRN-QSLQEIWDY
>4_chr10_192-cL4
YS-LKQEV-THGKEVKNLEKKLD-WLTRITNAEKSLKDLMELKT-A-EL-D-CTSLSS-FDQLEERVS-VED-INEMK-EEKFSKKRIRRN-QSLQEI*DY
>4_chr11_193-cL4
YS-LQEEV-THGKEVKNLEKKLD-WLTRITNTEKSLKDLMELKT-A-EL-D-CTSLSS-FSQLQERVS-MED-INEMK-EEKFKEKRIKRN-QSLQEIWDY
>4_chr11_194-cL4
YS-LKEEA-THGKEVKNLEKKSD-WLTRIIDAEKSLKDLMELKT-A-EL-D-CTSLSS-FDQLEERVS-MED-TNEMK-EEKFREKRIKRN-QSLQEIWDY
>4_chr11_195-cL4
YS-LKEEV-THGKEVKNLEKKLD-WLTRITHAEKSLKDLMELKT-A-EL-D-CTSLSS-FDQLEERVS-MED-TNEMK-EEKLREKRIKRN-QSLQEIWDY
>4_chr11_196-cL4
YS-LKEEF-THDKEVKNLEKKLD-WLTRITNAEKSLKDLMKLKT-A-EL-A-CTSLSS-FNQLEGRVS-MED-MNEMK-EEKFREKRMIRN-QSLQEIWDY
>4_chr11_197-cL4
YS-LKEEV-THGKEVKNLEKKLG-WLTRITNGD*SLKDLTELKT-A-EL-D-CTSLSS-FNQLEERVS-MED-MNEMK-EEQFREKRIKR--QSLQEIWDY
>4_chr11_198-cL4
YS-PKEEV-THGKEVKNLEKKLD-WLTRIINAEKSLKDLMELKT-A-EL-D-CTSLSR-FDQLEERVS-MED-MKEMK-EEKFREKRIKRN-QSLQEIWDY
>4_chr11_199-cL4
YS-IKEEV-THGKEVKNLEKKLD-WLTRITNVQKSLKDLTELKT-A-EL-D-CTSLSS-FDQLEERES-MED-MNEMK-EEKFREKRIKTN-QSLQEIWDY
>4_chr11_200-cL4
YS-LKEEV-THGKEVKNLXKKLD-WLIRINNADKPLKDLKELKT-A-EL-D-CTSLSS-FDQLEERVS-MED-MNDMK-E-XFREKRIKRN-QSLQEIWDY
>4_chr10_202-cL4
YS-LKEEV-THGKEVKNLEKKLD-WLTRITNAEKSLKDPMELKT-A-ER-D-CTSLSS-FDQLEEWVS-MED-MNEMK-EEKFREK*IKRN-*SLQEIWDY
>4_chr10_203-cL4
*S-LKEEI-THGKEAKNLGKKLD-WLTRITNAEKSLKDLMELKT-A-EL-D-CRSLSS-CNQLEERVS-MED-VNEMK-EEKFREKRVKRN-QSLQEIWDY
>4_chr10_205-cL4
YS-IKEEV-THGKGVKNLERKLD-WLTRITNAEKSLKDLMELKT-A-EL-D-CTSLSS-FDELEERVS-MED-MNEMK-EEKIREKRIKRN-QSLQEIWDY
>4_chr11_206-cL4
YS-LKEEV-THGKEVINLXRKLD-WLTRISNAEKSLKDLMELKT-A-GL-D-CTSLSS-FDQLEEKVS-MED-MNEMK-EGKFREKRIKRN-QSLHEIWDY
>4_chr11_208-cL4
YS-LKEEV-THGKEVKNLENRLH-WLTRITNAEKSFKDLMELKT-A-EL-D-CTSLSS-FNQLE*KVS-MED-MNEMK-EGKLRDKRIKRN-QTLQEIWDY
>4_chr11_209-cL4
YS-LKEEV-THGKEVKNLEKKLE-WLTRITNAEKSLKDLMELKT-A-EL-D-CTSRSS-FNQLEERVS-MED-MNEMK-EEKFREKRIRRN-*SLQQIWDY
>4_chr11_210-cL4
YS-LKEEV-TQGKEVKNLEKKLD-WLTRITNAERSLKDLMELKT-A-EL-D-CTSLSS-FDQLVERVS-MED-MNEMK-EEKFREKRIKRN-QSLQEIWDY
>4_chr11_211-cL4
YS-LKEEV-TNGKEVKNLEKKLD-WLTRITNAEKSLKDLMELKT-A-EL-D-CTSLSS-FDQLEEKVS-MED-MNEMK-EEKFREKRVKR--QSLQEIWDY
>4_chr11_214-cL4
YS-LKEEV-THGKEVKNLXKKLD-WLTRITNAEKSLKDLMELKT-A-EL-D-CTSLSS-CDQLEERVS-MED-MNEIK-EEKFREKRIKRN-QSLQEIWDY
>4_chr11_217-cL4
YS-LKKEV-THGKEVKNLEERLD-WLARITNAEKSIKDLTELKT-A-EL-D-CTSLSS-FDQLEERVS-MED-MNEMK-AXXFREKRIKRN-QSLQEIWDY
>4_chr10_219-cL4
YS-LKQEV-THGEEVKNLEKKLD-WLTRITNAEKSLKDLMELKT-A-EV-D-CTSLSS-FDQLEEGVS-MED-MNEMK-EEKFREKRIKRN-QSLQEIWDY
>4_chr11_222-cL4
YS-LKEEV-THGKEVKNLEKKID-WQTRITNAQKSLKDLMELKT-A-EL-D-CISLSS-FDQLEETVS-MED-MNEMK-EEKFREKRIKRN-QSLQEIWDH
>4_chr11_223-cL4
YS-LKEEV-THGKEVKNLEKRLD-WLPRITNAEKSLKDLMELKT-A-EL-D-CTSLSS-LDQLEERVS-MED-MNEMK-EEKFREKRIKRN-QSLQEIWDY
>4_chr11_224-cL4
YS-LKEEV-TNGKEVNNLEKKSD-CLTRITNAKKSLKDQMELKT-A-EL-D-CTSLSS-CNQLEESVS-MED-MNEMK-EEKFREKRIKRN-QSLQEIWDY
>4_chr11_230-cL4
YS-LKEEV-THGKEVKNLEKKLD-WLTRITNAEKSLKDLRELKT-A-EL-D-CTSLSS-FDXLQERAS-MED-MNEMK-EEQFREKRIKIN-QSLQEIWDY
>4_chr11_242-cL4
CS-VEEKV-TNGKEVKNLEKKLD-WLTRITNTEKSLKDLMELKS-A-EL-D-CTSLSS-FDQLEERVS-MED-MNEMK-EEKFREKRMKRN-QSLQEIRDY
>4_chr12_243-cL4
YS-LKEEV-THGKEVKNLEKKLD-WLTRITNAEKSLKDLKELKT-A-EL-D-CTSLSS-FDQLEERVS-MEN--XEMK-EEKFRGKRIKRN-QSLQEIWDY
>4_chr11_245-cL4
YS-LKEEV-TNGKEVKNLEKK*D-WLTRITNAERSLKDLMELKT-A-EL-D-CTSLSS-CDQLEERLS-MED-MNEMK-EEKFREKRIKRN-QSLQEIWDX
>4_chr10_254-cL4
YS-LKEEV-TNGKEVKNLEKKLD-WLTRISNAEKSLKDLMELKT-A-EL-E-CGSLSS-FNQLEERVS-MED-MNEMK-EENFTEKRIKRN-RSLQEIWDY
>4_chr10_257-cL4
YS-LKEEV-THGKEVKNLEKILD-WLTRITNAEKSLKDLMELKT-A-EI-D-CTSLNN-FDQLEERVX-MED-MNEMK-EEKFREKRIKRN-QSLQEILDY
>4_chr12_259-cL4
YS-LKAEV-THGKEVKNTEKXXD-ELTRIINAEKSLKDLMELKA-A-EL-D-CTSFNS-SNQLEERVS-MAD-MNNMK-EQKFTEKRIKRN-QSLQEIWDY
>4_chr12_262-cL4
YS-VKEEV-TSGKEVKNVEKKLD-WLTRVTNAEKSLKDLMELKT-A-EL-D-CRNLCS-CDQLEERVS-MED-MNEMK-E-XFREKRIK*N-QSLQEIWDY
>4_chr12_264-cL4
YS-LKEEV-THGKEVKNLEKKLD-WLTRVTNAEKYLKDLMELKT-A-EL-D-CTSLSS-FDQLEERVS-MED-MNEMK-EEKFREKRIKRN-QSLQEIWDY
>4_chr12_267-cL4
YS-LKEGV-THGKQVKNLEKKLD-WLARKTNAEKSLKDLRELKT-A-E*-G-CTSLSS-FNQLEERVS-MED-MNEMK-EEKFREKGINRN-QSLQEIWDY
>4_chr12_273-cL4
YS-PKEEV-THGKEVKNLEKKLD-WLXTITNAEKSLKNLMELKI-A-EL-D-WTSLSS-CSQLEERVS-MED-MNEMK-EEKFREKRIKRN-QSLQEIWDY
>4_chr12_274-cL4
YC-LKEEV-THGKEVKNLEKKSD-WLTRITKAEKSLKGLMELKT-A-EL-D-CTSLSS-FNQLEERVS-MED-MNEMK-EEKFRGKRIKGN-QSIQEIWDY
>4_chr12_275-cL4
YS-LKEEV-TNGKEVKNLEKKLD-WLTRITNAEKSLKDLMEMKT-A-EL-D-CISLSS-FNRLEERVS-MED-MNEMK-EEKFREKRIKRN-QSLQEIWDY
>4_chr12_276-cL4
YS-LKEEV-THGKEVKNLEKKTD-WLTRITNAEKSLKDLIELKT-A-EL-D-CTSLSS-FDQMEERVS-MED-MNEMK-EEKFREKRIKRN-QSLQEIWDY
>4_chr12_277-cL4
YS-LKEEV-THGKEVKNLEKKLD-WLTRITNAEKSLKDRMQLKT-A-EL-D-CTSLSS-FDQLEERVS-MDD-MNEMK-EEKFRVKRIKRN-QSLQEIWDY
>4_chr14_278-cL4
YS-LKEEV-TLGKEVKNLEKKLD-WLSRITNAEKSLKDLMELKT-A-EL-D-CTSFSS-FDQQEERVS-MED-MNEMK-EEKFREKRIKRN-QCLQEIWDY
>4_chr13_283-cL4
YS-LKEEV-TQGKEVKNLEKKLD-WLTRITNAEKSLKDLMELKT-A-EL-D-CTSLSS-CSQWEERVS-MED-MNEMK-EEKFREKRIKRN-QSLQEIWDY
>4_chr13_284-cL4
YS-LKEEV-TNDKEVKNLEKKLD-WLTRITNAEKSLKDLMELKT-A-EL-D-CISLSS-CDQLEERVS-MED-MNEMK-EEKFREKX--XN-QSLQEIWDY
>4_chr12_286-cL4
YF-LKEEV-TNGKEV*NLEKKLD-WLTRITNAEKSLKDLMELKT-A-EL-D-CTSLSS-*DQLEERVS-TED-MNEIK-EDRFREKRIKRN-QSLQEIWDY
>4_chr14_287-cL4
YX-LKEEV-TNGKEVKNLEKKLK-*LTRITNAEKSLKDLMELKT-A-EL-D-CTSLSS-CDQLEERIS-MKD-MNEMK-EEKFREKRIXXN-QSLQEIREY
>4_chr12_289-cL4
YS-XKEEV-TNGKEVKNLEKKLD-WITRITNAEKSLKDLMELKT-A-XX-D-CTSLSS-*DQLEERVS-MED-MNEMQ-E-XFREKRIKRN-QSLQEIWDY
>4_chr14_290-cL4
YS-LKEEV-TNGKEVKNLEKKLD-WLTRITNAEKSLKDLMELKT-A-EL-D-CTSLSS-CHQLEERVS-KED-MNEMK-EEKFREKRIKRN-QSLQEIWDY
>4_chr13_297-cL4
YS-LKEEV-THGKEVKNLEK*LD-*LTRITNAEKSLKDLMELKK-A-EL-D-CTSLNS-CDQLEERVS-MED-MNEMK-EETFREKRIKRN-QSLQEIWDY
>4_chr12_300-cL4
NS-LKEEV-THGKEVKNLEKKLD-WLTRITNAEKSLKDLMELKT-A-EL-D-CTSLSS-SNQLEERVS-MED-MNEMK-EEKFREKRINRN-QSL*EI*DY
>4_chr12_303-cL4
YS-LKEEV-TNGKEXENLEKKLD-WLTRITNAEKSLKYLMELKT-A-EL-D-CKSLSS-CDQLEERVS-MED-MNEMK-EEKFREKRIKRN-QSLQEIWDY
>4_chr12_320-cL4
YS-LQEEV-TNGKEVKNXEKKLN-WLTRITNAEKSLKDLMDLKT-A-EL-D-CRSLSS-X-QLEERLS-MED-MNEIK-EEKFREKRMKRN-QSLQEIWDY
>4_chr12_324-cL4
YS-LKEEV-THGKEVKNLXKKLE-WLTRITNAEKSLKELMELKI-A-EL-E-CRSLSS-FDQLRERVS-MED-MNEMK-EKKFREKTMKRN-QSLQEIWDY
>4_chr13_326-cL4
YS-LKEEV-THGKEVKKLEKKID-WLTRITNAEKSLKDLMELKT-A-EL-D-CTSLSS-FNQLEEWVS-MED-MNEMK-EEKFREKRIKX--QSLQEIWDY
>4_chr14_327-cL4
YS-LKEEV-THGKEVKNLEKKLD-WLTRITNAEKSLKDVMEMKT-A-EL-D-CTSLSS-FDQLEERVS-MED----MK-EDKFREKRIKRN-*SLQEIWDY
>4_chr12_328-cL4
YS-LKEEV-THGKELKNLXKKLD-W--XIINAEKSLKDLMELKT-A-EL-D-GASLSS-FNQLEERVS-MED-MNEMK-EEKFKEKRMNRN-QGLQEIWDY
>4_chr14_329-cL4
YS-LKVEV-THVKEVKNLEKKLD-WLTRITNAEKSLKDLMELKN-A-EL-D-CISLSS-LDQLEERLS-MED-MNEMK-EEKFREKRIKRN-QSLQEIWEY
>4_chr12_330-cL4
YS-LKEEV-THGKEVKNLEKKLD-WLTRITNAEKSLKDRMELKT-A-EL-D-CTSLSS-LDQLEERVS-MED-MNEMK-EEKFREKRIKRN-QSLQEIWDY
>4_chr13_331-cL4
YS-LKEEV-THGKEVKNLEKKLD-WLTRITNAEKSLKDPMELKT-A-EL-D-CTSLSS-FDQLEERVS-MDD-MNX-X-EEQFREKRIKRN-QILQEIWDY
>4_chr14_332-cL4
YS-LKEEV-THGKEVKNLKNKLD-WLTRITSAEKSLKDLMELKT-A-EL-D-CTSLSS-FSQLEERVS-MED-TNETK-EEKFREKRIKRN-QSLQEIWDY
>4_chr12_333-cL4
YS-LKEEV-THGKEVKNLEKKLD-WLTRITNAENSLKDLMELKT-A-EL-D-CISFSN-FNQLEERVS-MED-MHEMK-EEKFREKRIKRN-QSLQEIWDY
>4_chr14_334-cL4
YS-LKEEV-THGKEVKNLEKKLD-WLTRITNAEKSLKDLMELKT-A-EL-D-CTSLSS-FNQLEERLS-MKD-MNEMK-EEKFREKRIKRN-QSLQEIWDY
>4_chr12_335-cL4
YS-LKEEV-THGKEVKNLXKKLD-WPTRITNAEKSLKDLMELKT-A-EL-D-CTSLSS-FDQLEKTVL-MED-TNEMK-XEKFRKKITKKN-QSLQEIWDY
>4_chr14_336-cL4
YS-LKEEF-THGKEVKNLXKKLD-WLTRITNAEKSLKDLMELKT-A-EL-D-CTSLSS-FDQLEERVS-MED-MNEMK-EEKFREKRIKRN-QSLQEIWDY
>4_chr14_337-cL4
YS-LKEEV-THGKEVKNLEKKLD-WLTRITNAEKSLKDLMELKT-A-EX-D-CTSLSS-FDQLEERVS-MED-MNEKK-EEKFREKRIKRN-QSLQEIWDY
>4_chr14_338-cL4
YS-LKEEV-IHHKEVKNHEKKLD-LLTRMTNAENSLKDLMELKT-A-EL-D-CTSLSS-FDQLEERVS-MED-TNEMM-EEKFREKRIKKN-QSLQEIWDY
>4_chr12_340-cL4
YS-LKEEV-THGKEVKNLEKR*D-WITRITNAEKSSKDLMELKT-A-EL-E-CRSLSS-FDQLEERVS-MED-LNEMK-GEKFGEKRIKRN-QSLQEIWDY
>4_chr14_341-cL4
YS-LKEEV-THDKEVKNFEKKLD-WLTRITNAEKSLKDLIELKT-A-EL-D-YTSLSS-FSQLEERVS-MED-MNEMK-EEKFREKRTKRN-QSLQEIWDY
>4_chr12_342-cL4
YS-LREEV-THGKELKKLEKRLD-WLTRITNAEKSLKDLMELKT-A-EL-D-CTRLSS-FNQLEERVS-MED-VNEMK-EEKFREKRIKRN-RSLQEIWDY
>4_chr13_343-cL4
YS-LKDEV-THGKEVKNLEKKLD-WLTRRTNAEKSLKDLMELKT-A-EL-D-CTSLSS-FDQLEERVS-MED-MNEMK-EEKFREKRIKRK-QSLQEIWDY
>4_chr12_344-cL4
YS-LKEEV-THGKEVKNLEKKLD-WLTRITNAEKSLKDLMELKT-A-EL-D-CXSLSS-FDQLEERVS-MQD-MNEMK-EETFREKRIKRN-QSLQEIWDY
>4_chr16_345-cL4
YS-LKREV-IRGKEVKNLEKNLD-WLTRITNAEKSLKDLMELKT-A-DX-D-CTSLSS-FNQLEERVS-MED-MNQME-EDKFREKRIIRN-QSLQEIWDY
>4_chr19_346-cL4
YS-LKEKV-THGKEVKNLEKKLD-*LTRIANAEKSLKDLMELKT-A-EI-D-CTSLSN-FDQLEERVS-MED-MNEMK-EEKLIEKRIKRN-QSLQEIWDY
>4_chr15_349-cL4
YS-LKEEV-TDGKEVKNLEKKLD-WLTRITNAEKSLKDLMELKT-A-KL-D-CTSLSN-YDQQE*RVS-MDG-MNEMK-EEKFRETRIKRN-QSLQEVWDY
>4_chr16_350-cL4
YS-LKGEV-THGKEVKNLEKRLD-WLTRITNAEKSLKDLMELKT-A-DL-D-CTSLSS-FNQLLEKVS-MED-MNETQ-EKKFREKRVKRN-QSLQEIWDY
>4_chr15_351-cL4
YS-LKEEV-THGKEVKNFXKKLD-WLTKTTNAEKSLKDLMDLKT-A-EL-D-CTSFSS-FNELEESVS-MED-MNEMK-EGKFREKRIKRN-QSLQETWDY
>4_chr19_356-cL4
YS-LKEEV-THGKVVKNLEKKLD-WLTRIINAEKSLKDLMELKT-A-EL-D-STSLSS-FDQLEERVS-TED-INEMK-EEKFREKRIKRN-QSLQEIWDH
>4_chr15_357-cL4
YS-LKEEV-THGKEVKNLEKILD-WLTRITNAEKSLKDLRELKA-A-EL-D-CTSLSS-RDQLEERVS-MED-XNEMK-EEKFREKRIQRN-QSLQEIWDY
>4_chr18_359-cL4
YS-LKEEV-THGKEVKNLEKRLD-WLTKITNAEKSLKDLMEVKT-A-EL-D-CTSLSS-FDQLEERVS-MED-MNEMK-EEKFREKRIKRN-QSLQEIWDY
>4_chr15_361-cL4
FS-LNEEV-THGKEVKNLEKRLD-WLTRIINAEKSLKDLMELKT-A-EL-V-CTSLSS-LDQLEERVS-MED-MNEMK-EEKFREKRIKRN-QSLQEMWDY
>4_chr16_362-cL4
YS-LKEEA-THGKEVKNLEKKLD-WLTRITKAEKSLKDLMELKT-A-EL-D-CTSFSS-FNQLEERVS-MED-MNEMK-EEKFREKRIKGN-QSLQEI*HY
>4_chr16_363-cL4
YS-LNEEV-THGKEVKNLEKKLD-WLTRITNAEKSLKDLMELKT-A-EL-D-CTSLSS-FDQLEERVP-MED-MNEMK-KEKFREKRIKRN-QSLQEIWDY
>4_chr15_364-cL4
YS-LKEEI-THGKEVKNLXKKLD-WLTRITNAEKSLKDLMELKT-A-EI-D-CTSFSS-FDELEESVS-MED-MNEMK-EEKFREKRIKRN-QSLQETWD*
>4_chr15_366-cL4
YS-LKEEV-IHGKEVKNLEKKLD-WLTRITNAEKSLKDLMELNT-A-EL-D-CTSLSS-FDQLEERVS-MED-MNEMK-EEKIRGKRIKRN-QSLQETWDC
>4_chr2_367-cL4
YS-LKEEV-THGKEVKNLEKKLD-WLTRITNAEKSLKDLMELKT-T-EL-D-CTSLSS-CDQLKERVS-MED-MNEVK-EEKLREKRIKRN-QSLQEIWDY
>4_chr2_368-cL4
YS-LKEEV-THVKEVKNLEKKLD-*LTRITNAEKSLKDLMELKT-A-EL-D-CTSLSS-FDQPEEGVS-MED-MNEIK-EDKFREKRIKRN-QSLQEIWDY
>4_chr18_370-cL4
YS-LKEEV-THGKEVKNLEKKLD-RLTRITNAEKSLKDLMELKT-A-EL-N-CTSLSS-FDQLEERVS-MED-INEMK-EEKFREKRIKRN-QSLQEIWE*
>4_chr2_371-cL4
CS-LKEEV-TQGKEVKNLEKKLE-WLTRITNAEKALKDLMGLKT-A-EL-D-YTSLSS-SDQLEERVS-MED-MNEMK-EEKFREKRIKRN-QSLQEIWDY
>4_chr16_372-cL4
YS-LKEEV-THGKEVKNLEKKLD-WLSRITKAGKSLKDLMELKT-A-EL-D-CTSLSS-FDQLEERAS-MED-RNAMK-EEKFREKRIKRN-QSLQEIWDY
>4_chr16_373-cL4
YS-LKEEV-THGKEVKNLEKRLD-WLTRITNAEESLKDLMELKT-A-EL-D-CTSLSS-FNQLEERAS-MED-MNEIK-EEKFREKRIKRN-QSIQEIWDY
>4_chr18_375-cL4
YS-LKEEV-THGKEVKNLEKKLD-WITRTTNAEKSLKDLMELKT-A-EL-D-CTSLSS-CDQLEERVS-MED-MNEMK-XEKFREKRIKLN-QSLQEIWDC
>4_chr19_376-cL4
YS-LKVEV-TNGKEVKNLXKKLG-WLTRITNAEKSLKDVMELKT-A-EL-D-CRSLSS-CNQLEERIS-MQD-MNEMK-EEKFRDKRIKRK-QSLQEIWDY
>4_chr18_377-cL4
YS-LKEEV-THGKEVKNLEKKLD-WITRITNAGKSLKDLMELKT-A-EI-D-CKSLSS-FAQLEERVS-MED-MNEMK-EEKFREKXXKX--QSLQEIWDY
>4_chr18_379-cL4
YS-LMEEF-TRGKEVKNLEKRLD-WLTRITNAEKSLKDLMKLKT-A-EL-D-CASLSS-FDQLEERVS-TED-MNEMK-EEKCREKRIKRN-QSLQEIWDY
>4_chr16_382-cL4
YS-LKEEV-THGKEVKNLEKKLD-WLTRITNAEKSLKDLMELKT-E-EL-D-CTSFSS-LNHLEERVS-MEE-MNEVK-EEKFRXKRIKK--QSLQEIWDY
>4_chr16_383-cL4
HS-LKEEV-TNGKEVKNLEKKLD-WLTRIINAEKSLKDLMELKT-A-EL-D-CISLSS-CDQLEERVS-MED-MNEMK-EEKFREKRTKRN-QNLQEIWDY
>4_chr15_384-cL4
YS-LKEEA-THGKEVKNLEKKLD-WQTRITNAEKSLKDLMELKT-A-EL-D-CTSLSS-FDQLEGRVS-MKD-MNEMK-EEKFREKRIKRN-QSLQEIWDY
>4_chr15_385-cL4
YS-LKE*V-THGKEVKNLEKKLD-WLTRITNAEKSLKDLRELKT-V-EV-D-CTSLSS-FDQLDERVS-MED-MDEMK-EEKFREKRIKRN-XSLQEIWDC
>4_chr15_401-cL4
YS-LKEEV-TNGKEVKNLEKKLD-CLTRITNAKKSLRDLMEVKT-A-EL-D-CTSLRS-FDQLEVRVS-MED-MNEMK-EEKFREKTRKRN-QSLQEIWDY
>4_chr18_402-cL4
YS-LKEEV-TYGKEVKNLEKKLN-WLTRITNAEKSLKDPMELKT-A-XL-D-RTSLSS-FDQLEERXS-IED-XNEMK-EEKFREKRIKRN-QSLQEIWDY
>4_chr2_403-cL4
YT-LKEEV-THGKEVKNLEKKLD-WLTRITNAEKSLKDLMELKT-A-EL-D-CASLSS-FDQLEERVS-TED-MNETK-EEKFRESRIKGN-QSLQEIWDY
>4_chr15_404-cL4
YS-LKEEV-TYGIEVKNLEKRLH-WLTRITNAEKSLKDLRELKT-P-EL-D-CRSLSS-FGQLEERVS-MED-MNKMK-EEKFREKRIKRN-QSLQEIWDY
>4_chr16_405-cL4
YS-LKEEV-THGKEVKNLGKKLD-WLTRITDAEKSLKDLMELKP-A-EL-D-CTSLSS-LDQLEERVS-MED-MNEMK-EEKFREKRIKRN-QSLQEIWDY
>4_chr15_406-cL4
YS-LKENV-THGKEVKNLEKKID-WLTRITNAEKSLKDLMELKT-A-EL-D-CTSLSR-FDQLEERVS-MED-MNEMK-EEKLREKRIKRN-QSLQEIWDY
>4_chr2_407-cL4
YS-LKEEV-THGKEVKNLEKKLD-WLTRITNAEKSLKDLMELKT-A-EL-D-CTSLSR-FDQLEEWVS-MED-MNEMK-EEKFREKRIKRN-QSLQEIWDY
>4_chr16_408-cL4
YS-LKEEV-THGKEVKNLEKKLD-WLTRITNAGKSLKDLMELKT-A-EL-D-CXSLSS-FDQLEERVS-MED-MNKMK-EXXFREKRIKRN-RSRQEIWDY
>4_chr19_409-cL4
YS-LKEEV-THGKEVKNREKKLX-WLTRIANAEKSLKDLMELKT-A-QL-D-CTSLSS-FDQLEERVS-MED-MNEMK-EEKFREKRMKR--QSLQEI*DY
>4_chr2_411-cL4
YS-LKEEV-ANGKEVKNLEKKLD-WLTRIPDAEKSLKDLMELKT-A-EL-D-CTSLSS-FDQLEERLS-MED-MNEMK-AEKFREKRIKRN-QSLQEIWDH
>4_chr2_412-cL4
YS-LKEEV-ANGKEVKNLEKKLD-WLTRITNAQKYLKDLMELKT-A-EL-D-GTSLSS-CDQLEESVS-MED-MNEMK-EEKFREKRIKRN-QSLQQIWDY
>4_chr17_413-cL4
YS-LKEEV-THSKQVKNLXKKLD-WLTGITNADKSLKDLMELKT-A-EL-D-CTSLNS-FDQLEERRS-MED-MNEMK-EEKFREKRIKRN-RSLQEIWHY
>4_chr18_414-cL4
YS-LKEEV-THGKEVKNLEKRLD-WLTRITNAKKSLKDLMELKT-A-EL-D-CTSLSS-FNQLEERVS-MED-MNEMK-EEEFRGKGIKRN-QSLQEIWDY
>4_chr15_415-cL4
YS-LKEEV-THGKEVKNLEERLD-WLTRITNAEKSLKDLMELKN-A-EL-D-CTSLSS-FDQLEERVS-MED-MNEMK-EEKFREKRIKRN-QSLQEIWDY
>4_chr18_416-cL4
YY-LKEEV-THGKEVKNLEKKLD-WLTRITNAEKSLKDLMELKT-A-EL-D-CTSLSS-CDQLEERVS-MED-MNEMK-EEKFREKRIKRN-QSLQEIWDY
>4_chr15_417-cL4
YS-LKEEV-THGKEVKNLENKLD-WLTRITNAEKSLKNLMELKT-A-EX-D-CTSLSS-FDQLEERVS-MED-MNEMK-KEKFREKRIKRN-QSIQEIWDY
>4_chr16_418-cL4
YS-LKEEV-THGKEVKNLEKKLD-WLTRIINAEKSLKDLMELKT-A-EL-D-CTSLSS-FDQLEERVS-MED-MNEMK-E-XFREKIIKX--HSLQEIWDY
>4_chr17_419-cL4
YS-LKEEV-THGKEVKNLEKKLD-WLTRITNAEKSLKDLMELKT-A-EL-D-CTSLSS-FDQLEERVS-MED-MNEIK-EEKFREKRMKRN-QSLQEIWDY
>4_chr2_425-cL4
YS-LKEEV-THGKEVKNLEKKLD-WLTRMTNAEKSLKDLMELKT-A-EL-D-CTSLSS-FDPLEERVS-MED-MNEMK-EEKFREKRIKRN-QSLQEIWDY
>4_chr16_426-cL4
YS-LKEEV-TNGKEVKNLXKKLD-WLTRITNAEKSLKELMELKT-A-EL-D-CTSLRS-CDQLEERVS-MED-MNEMK-EDTFREKRIKTN-QSLQEIWDY
>4_chr18_427-cL4
YS-LKEEV-TNGKEVKTLEKKLD-WLTRITNAEKSLKDLMELKT-A-EL-D-CTSLSS-CDQLEERVP-MED-MNEMK-EEKFREKRIKSN-QSFQEIWDY
>4_chr18_428-cL4
YS-LKEEV-TNGKEVKNLEKKLD-WLTRISNSEKSLKDLMELKT-A-EL-D-CTSLSS-CDELEERVS-MED-TNEMK-EEKFRKKRIKRN-QSLQEIWDY
>4_chr18_429-cL4
YS-LKEEV-TNGKEVKNLEKRLD-WLTRIINVEKSLKDLMELKT-A-EL-D-CTSLSS-CDQLEERVS-MEG-MNDMN-EEKFREKRIKRN-QSLQEIWDY
>4_chr2_432-cL4
YS-LKEEV-THGKEVKNLEKRLD-WLTRITNAEKSLKDLIKLKT-A-EL-G-CTSLSS-FDQLAERVS-MED-MNEIK-EEKFREKRIKR--QSLQEI*DY
>4_chr2_442-cL4
YS-LKEEV-SNSKEVKNLXKKLD-WLTRITNAEKSLKDLMELKT-A-EL-D-CTSLSS-CDQLEERVS-MED-MNEMK-EEKFREKRIKRN-QSLEEIWDY
>4_chr2_443-cL4
YS-LKEEV-SNVKEVKNLXKKLD-WLTRITNAEKSLKDLMELKT-A-EL-D-CTSLSS-CDQLEERVS-MED-MNEMK-EEKFREKRIKRN-QSLEEIWDY
>4_chr2_452-cL4
YS-LKEEV-NHGKEVKNLEKKLD-WLTRIINAENSLKDLMELKT-A-EL-D-CTSLSS-FDQLEERVS-MEN-MNEMK-EEKCREKRIKRN-QSLQEMWDY
>4_chr2_462-cL4
YS-LKEEV-TNGKEVKNHXKKLD-WLTRLTNAEKSLKDLMELKT-A-EL-D-CTSLSS-FVQLEERVS-MED-MNEMK-EEKFREKRIKRN-QSLQQIWDY
>4_chr2_467-cL4
YS-LKEEV-THGKEVKNLEKKLD-WLTRITNAENSLKDLMELKT-A-EL-D-CTSLSS-IDQLEERVS-MED-MNEMK-KEKFREKRIKRN-QSLQEIWDY
>4_chr22_468-cL4
YS-LKEEV-TNGKEVKNLEKKLD-WLTRITNAEKSLKDLMEPKT-A-EL-D-CTSLSS-CDLLEEKVS-MED-MNEMK-X-KFREKRIKRK-QSLQEIWDY
>4_chr2_469-cL4
YS-LKEEV-TNGKEVKNLEKKLG-WLTRITNAEKYLKDLMELKT-A-EL-D-CISLSR-CDQLEERVS-MED-MNEMK-EEKFREKTIKRN-QRLQEIWDS
>4_chr2_472-cL4
YS-LKEEI-TNGKEVKNLEKKLD-WLTRITNAEKSLKELMELKT-A-EL-N-CTSLSS-CDQLEERVS-MED-MNEMK-EEKFREKRIKRK-QSLQEIWDY
>4_chr3_473-cL4
YS-LKEEV-THGKEVKNLEKKLD-WLTRITNTEKSLKDVMELKT-A-EL-D-CTSLSS-CDQLEERVS-MED-MNEMK-DGKFREKRIKRN-QSLQEIWDY
>4_chr3_474-cL4
YS-LKEEV-THGKEIKNLEKKLG-WLTRITNAEQSLKDPMELKT-A-EL-D-FTSLSS-FDQLEERVS-MED-MNETK-EEKFREKRIKRN-QSLQEIWDY
>4_chr2_475-cL4
YS-LKEEV-TNGKEVKNLEKKLD-WLTRITNAEKSLKDLMELKT-A-EL-E-CTVLTS-CNQLEESVS-MED-MNEMK-EEKFREKRXKRN-QSLPEIWDY
>4_chr2_480-cL4
*S-LKEEV-THGKEVKNLEKKLD-WLTRITNAEKSLKDLMELKT-A-DL-E-CRSLSS-LDQLEERVS-MKD-MDEMK-EEKFTEKX--XN-QSLQEIWDY
>4_chr2_481-cL4
YS-LKEEV-THGKEVKNIEKRLD-WLTRITHAEKSLKDLMELKT-A-EQ-D-YTSLSC-FDQLEERVS-MED-MNEMK-EEKLREKRIERN-QSLQETWDY
>4_chr3_483-cL4
YS-LKEEV-THGKEVKILEKRLD-WLTRITNAEKSLKDLMELKT-A-EL-D-CTSLSN-FDQL*VRIS-MED-MNEMK-E-XFREKRI*RN-QSLQEIWDY
>4_chr2_484-cL4
YT-LKKEV-THGKEVKNLEKKLG-WLTRITNAEKSLKDLMERKT-A-EL-D-CTSLSS-FDQLEEGLS-MED-MNEMK-EEKFREKRIKRN-QSLQEIWDY
>4_chr2_485-cL4
YS-LKEEV-THGKEVKNIEKKLH-WLTXITNAEKSLKDLMELKT-A-EL-D-CTSLSS-FTQLEERVS-MED-MNEMK-EEKFREKRIKRN-QSLQEIWDY
>4_chr20_486-cL4
YS-LKEEV-THGKEFKNLEKKLD-WPTRITNAEKSLKDLMELKT-A-EL-D-CTSLSS-FDQLEERVS-MED-MNEMK-EEKFREKRIKTN-QSLQEIWDY
>4_chr2_487-cL4
YS-LKEEV-TXGKQVKNLEKKLD-WLTRITNAEKALKDLMELKT-A-EL-D-CTSLSS-XDQLEERVP-MQD-MNEMK-EEKFRDKRIKKN-QSLQEIWDY
>4_chr2_488-cL4
YS-LKEEV-TPSKEVKNIEKKLD-WLTRITNAEKSLKDLMELKT-A-EL-D-CTSLSS-FNQLEERVS-MED-MNEIK-EEKFREKRIKRN-QSLQEIWDY
>4_chr2_489-cL4
YS-LKEEV-TNGKEVKNIEKKLD-WLTRITNAEKS*KDLMELKT-A-EL-D-CTSLSS-FDQLEKRVS-MED-MNEMK-EEKFREKRIKRN-QSLQEIWDY
>4_chr20_490-cL4
YS-LKEEV-THGKEVKNLEKKLD-CLTRITNAEKSLKDLMELKT-A-EL-D-CTSLSS-LDQLEERVS-MED-MNEMK-EEKXREKRIKRN-QSLQEIWDY
>4_chr2_491-cL4
FS-LKKEV-THGKEVKNLEKILD-WLTRITNAEKSLKDLTELKT-A-EL-D-CRSFSS-FNQLEERLS-MED-MNEMK-EEKFREKRIKRN-QSLQEIWDY
>4_chr2_492-cL4
YS-LKEEV-THCKEVKNLEKRLD-WLTRITNAGKSLKDLMELKT-A-EL-D-CTSLSS-FHQLEERVS-MED-MNEMK-EEKFREKRIKRN-QSPQEIWDY
>4_chr2_493-cL4
YS-LKEEV-THGKEVKNLEKKLE-*LTRRTNAEKSLKDLMELKT-A-EL-D-CTSLSR-FDQLEERVS-TEA-MNEMK-EEKFRG*RIKIN-QSLQEIWGY
>4_chr21_494-cL4
YS-LKGEV-THGKEVKNLXKKLD-WLTRITNAEKSLKDLMELKT-A-EL-D-CISLSS-FDQLEERVS-MEY-MNEMK-EEKFREKRIKTN-QSLQEIWDY
>4_chr2_495-cL4
YS-LQEEV-THGKEVKNLXKKLH-WLTRITNAEKSLKDLMELKT-A-DP-D-CTSLSS-FDQLEERAS-MED-MNEMK-EEKFREKRIKRN-QSLQEIWDY
>4_chr2_496-cL4
YS-LKEEV-THGK*VKNLXKKLD-WLTRKTNAEKSLKDLMELKT-A-EL-D-CTNLSS-FDQLEERVS-MED-MNEMK-EEKFREKRIKRN-QSLQEIWDY
>4_chr2_497-cL4
FS-LKE*I-THGKELKNLEKRLD-WLTRITNAEESLKDLMELKT-A-EL-D-CISLSS-FNQPEERVS-MED-RNEMK-EEKFREKRVKRN-QSHQEIWDY
>4_chr2_498-cL4
YS-LKEEV-THGKEVKNLEKKLD-WLTRITNAEKSLKYLMELKT-A-EL-D-CTSFSS-FNQLEERVS-IED-VNEMK-EEKFREKRIKRN-QSLQEIWDY
>4_chr2_499-cL4
YT-LKEEV-THGKEVKNLEKKXD-WLTRITNAEKSLKDLMELKT-A-EL-D-CTSLSS-FNQLEERVS-MED-MNEMK-E-XFREKRMKGN-QSLQEIWDY
>4_chr21_500-cL4
DS-LKEEV-THGKEVKNLXKKLD-WLTRITNAEKSLKDLMELKT-A-EL-D-CTSLSS-FNQLEERVS-MED-MNEMK-EEKFREKRIKRN-QSLQEIWDY
>4_chr2_501-cL4
YS-LKEEF-THGKEVKNLEKRLD-WLTRITNAEKSLKDLMELKT-A-GL-D-CTSLSS-FDQLKERVS-MED-MNEMK-EEKFREKRIKRN-QSLQEIWDY
>4_chr2_502-cL4
YS-IKEEV-THGKEVKTLXKKLD-WRTRITNAEKSLKDLMELKT-A-KL-D-CTSLSS-FDQLEERVS-MED-MNEMK-EEKFREKRIKRN-QSLQEIWDY
>4_chr2_503-cL4
YS-LKEEV-THGKEVKNLEKRLD-WLTRITNAKKSLKDLMELKT-A-EL-D-CTSLSS-FDQLEERVS-MED-TNEMK-EEKFREKRIKRN-QSLQEIWDF
>4_chr3_504-cL4
YS-LKEEV-THGKEVKNLEKKLD-WLTRITNAEKCLKDLMELKT-A-EL-D-STSLSS-FNQLE*RVS-MED-MNEMK-EENFREKRIKRN-QSLQEIWDY
>4_chr2_506-cL4
YS-LKEEV-TNGKQVKNLXKKLD-WLTRITNAEKSLKDLMELKT-A-EL-D-CTSLSS-FDQLEERVS-MED-MKEMK-EEKFREKAIKRN-QSLQEIWDY
>4_chr2_507-cL4
YS-LKEEV-THGKEVKNLEKRLD-WLTRITNAEKSLKDLMELKT-A-EL-D-CTSLSS-FHQLEERVS-MED-MNEMK-EEKFREKIIKRN-QSLQEIWDY
>4_chr3_508-cL4
YS-LKEEV-THGKEIKNLXKKLD-WLTRITNTEKSLKDLMELKT-A-EL-D-CTSLSS-FTQLEERVS-TED-MNEMK--EKFREKRIKRN-QXLQEIWDY
>4_chr2_509-cL4
YS-LKEKV-THGQEVKNLEKRLD-WLTRITNAEKSLKDLMELKT-A-EV-D-CTSLSS-FDQLEERVS-MED-MNEMK-EEKFRKKRIRRN-QSLQEIWDY
>4_chr2_510-cL4
YS-LKEEV-THGKEVKNLEKRLD-WLTTITNAEKSLKDLMELKT-A-EI-D-CTSLSS-FDHLEERVS-MED-MNEMK-EKKFREKRIKRN-QSLQEIWEY
>4_chr2_511-cL4
YS-LKEEV-TNGKEVKNLEKKLD-WLTRITNAEKSLKDLMELKT-A-EL-D-CISFSS-FDQLEERVS-MED-MNEMK-EEKFREKRIKRN-QSLQEIWDY
>4_chr4_515-cL4
YS-LKEEV-THGKEVKNLEKKLD-WLTRITSAEKPLKDLMELKT-A-EL-D-CTSLSS-FNQLEERVS-IED-MNEMK-EEKFREKTIKRN-KSLQEIWDY
>4_chr3_516-cL4
YS-LKEEV-TNGKEVKNLEKKLD-WLTRITNAQKSLKDLMELKT-A-EP-D-RTSLSS-CDQLEERVS-MED-XNEMK-EEKFRKKIIKRN-QSLQEIWDY
>4_chr3_517-cL4
YS-LKEEV-THGKELKNLEKKLD-WLTRITNAEKSLKDLMELKT-V-EL-D-CTSLSS-FDQLEERVS-TED-MN*MK-EEKFREKRXKRN-QSLQEIWDY
>4_chr3_520-cL4
YS-LKEEV-TNGKEVKNLEKKLD-WLPRITNAEKSLKDLMELKT-A-EL-D-CTSLSS-CNQREERVS-MED-MNEMK-EEKFREKRTKRN-KSLQEIWDY
>4_chr3_534-cL4
YS-LKEEI-TNGKEVKNLEKKLD-WLTRITNAEKSLKDLMELKT-A-EL-D-CTSLSS-CDQLEERVS-MED-MNEVK-EEKFRETRIKRN-QSLQEIWDY
>4_chr3_535-cL4
YF-LKEEV-TNGKEVKNLXKKLD-WLTRITNAEKSLKGLMELKS-A-EL-D-CTSLSS-CDPLEERVS-MED-MNEMK-EEKFREKRIKRN-QSLQEIXGY
>4_chr3_537-cL4
YS-LKEEV-TNGKEVKNLEKKSD-WLTRTTNAEKSLKDLMELKT-A-EL-D-CTSLSS-CDQLEERVS-MEK-MNEMK-EEKYREKRIKRN-QSLQEIWDY
>4_chr3_544-cL4
YS-LKEEV-THGKEVKNLEKRLD-WLTRITNAEKSLKDLMELKT-A-EL-D-CTSLSS-FDQLEEGVS-MKV-MNEMK-EEKFREKRIKRN-*SLQEIWDY
>4_chr3_545-cL4
YS-LTEEF-THGKEVKNLGKKLD-WLTRITNAEKSLKDLMELKT-A-EL-D-CTSLSS-FDQLEERVS-MED-MNEMK-EEKFREKRIKRN-QSLQEIWDY
>4_chr3_546-cL4
YS-LKEEV-AHGKEVKNIEKKLD-WLTRITNAEKSLKDLMELKT-A-EI-D-CTGLSS-FDQLKERVS-MED-MNEMK-EEKFREKRIKRN-QSLQAIWDY
>4_chr3_550-cL4
YS-LKEEV-THGKEVKNLEKRLD-WLTRITNAEKSLKDLMELKT-A-EL-D-CINLSS-FDQLEERVS-MEN-MNEMK-EEKFREKRIKRN-QSLQEIWDY
>4_chr4_554-cL4
YS-SKDEV-THGKEVKNFEKKLD-WITRITNAEKSLKDVMELKT-T-EL-D-CTSLSS-FDQVEERVS-MED-MNEKK-EEKIGEKRIKRN-QSLQETWDY
>4_chr3_555-cL4
HS-LKEEV-THGKEVKNLEKKLH-WLTRITNKEKSLKDMMELKT-A-EL-D-CTSLSS-FDQLXERVS-TED-MNEMK-EEKFREKRIKRN-QSLQEIWDY
>4_chr3_557-cL4
YS-LNEEV-TYGKEVKNLEKKLD-WLTRITNAEKSLKDLMELKT-A-EL-D-GASLGS-FDQLEERVS-MED-MNEMK-EEKFKQKXXKRN-KSLQEIRDY
>4_chr3_558-cL4
*S-LKEEV-THGKEVKNLXKKVD-WLTRITNVEKSLKDLMELKT-A-EL-G-CTSLSS-FDQLEERVS-MED-MNEMK-EEKFKEKRIKRN-QSLQEIWDY
>4_chr3_561-cL4
YS-LKE*V-THGKEVENLETKLE-WITRITNAEKSLKDLMELKT-A-EL-D-CTSLSS-FNQLEERVS-MED-KNEMK-EEKFREKRIKRN-QSLQEIWDY
>4_chr3_562-cL4
YS-LKEEV-THGKEVKNLEKGLD-WLTRITDAEKSLKDLMELKT-A-EL-D-HTSLSS-FDQLEERVS-MED-MNELK-EEKFREKRIKRN-QSLQEIWHY
>4_chr3_564-cL4
YS-LKEEV-THSKEVKNLEKKLD-WLTRITNAEKSLKDLMELKT-A-EL-D-CTSLSS-FNQLEESVS-MED-MNEMK-EEKFREKRIKRN-QSLQEIWDY
>4_chr3_565-cL4
YS-LKEEV-THGKEVKNLEKKLD-WLTRITNAEKSLKDLKELKT-A-EP-D-CTSLSS-FDQLEERVS-MED-MNEMK-EEKFREKRIKRN-QSLQEIWDY
>4_chr4_566-cL4
YS-LKEEV-TDGKEVNNLEKKSD-WLTRITNAEKSLKDLMELKT-A-EL-D-CTSLSS-CNQLEERVS-MED-MNEMK-EEKFREKRIKRN-QSLQEIWHY
>4_chr3_567-cL4
YF-LKVEV-THSKEVKNLEKKLD-WLTRITNAEKSSKDLMELKT-A-EL-D-CTSLSS-*GQLEERVS-MED-MNEMK-E*KFREKRIKRN-QSLQEIWHY
>4_chr3_568-cL4
YS-LKEEV-THGKDVKNLEKKLD-WLTRITNAEKSLKDLMELKT-A-*L-D-CRSLSS-FDQLEERVS-MED-MNEMK-EENFREKRXKRN-QSLQEIWDY
>4_chr4_569-cL4
YS-LKEEV-THDKEVKNLEKKLD-WLTRITNAEKSLKDLMELKT-A-EL-D-CTSLSS-FDQLEEMVS-MED-MNEMK-EGTFREKRIKRN-QILQEIWDY
>4_chr3_570-cL4
YS-LKEEV-THGKEVKNLEKKLD-WLTRITNAEESLKDLMELKT-A-EL-D-CTSLSS-FDQLEERVS-IED-MNEMK-EEKFREKRIKR--QSLQEIWDY
>4_chr3_572-cL4
YS-LKEEV-THGKEVKNLEKKLD-WLTRVTNAEKSLKDLMELKT-A-KL-D-YTSLSS-FDQLEERVS-MED-MNEMK-E-XCREKRIKRN-QSLQEIWDY
>4_chr3_574-cL4
YS-LKEEV-THGKEVKNLEKKLD-WLTRITNAEKSLKDLMELKT-A-EL-D-CTSRSS-FDQLEERIS-MED-MNEVK-EEKFREKRIKRN-QSLQEIWDY
>4_chr3_575-cL4
YS-LKEEV-THCKEVKNLEKRLD-WLSRITNAEKSLKDLXELKT-A-EL-G-CASLSC-FNQLEERVS-MEN-MNEMK-EEKFREKRIKRN-QSLQEIWDY
>4_chr4_577-cL4
YS-LKEEV-THGKEVKNLEKRLD-WLARITNAEKSLKGLMELKT-A-EP-D-CTSLSS-FNQLEERVS-MED-MNEMK-EEKFREKRIKRN-QSLQDIWDY
>4_chr4_583-cL4
YS-LKEEV-THGKEVKNLEKKLD-WLTRITNAEKSLKDLMDLKT-E-EL-D-CTSLSS-LNQLEERVS-MED-KNEMK-EEKFREKRIQRN-HSLQEIWDY
>4_chr3_587-cL4
YS-LKEEV-THGKEVKNLEKKLD-WLTRITSAEKSLKDLMELKS-A-EL-D-CTSLSS-CDQLEERVS-MED-MNEMK-EEKFREKRIKRN-QSLQEIWDY
>4_chr4_588-cL4
YS-LKEEV-THGKEVKNLEKKLD-RLTRITNAEKSLKDLMELKT-A-EL-D-CTSLSS-FDQLEETVS-IED-MDEIK-EENFREKRIKRN-QSLQEIRDY
>4_chr3_589-cL4
YS-LKQEV-THGKEVKNFEKKLD-WLTRINNAGKSLKDLMELKT-A-EL-D-CTSLSS-FDQLEEGVS-MED-XNEMK-EEKLTXKRIKRN-QTLQEIWDY
>4_chr4_590-cL4
YS-LKEEV-THGKEVKNLEKKLD-WLTRITNAEKSLKDLMELKT-A-EL-D-CRSLSS-FDQLEERVS-MED-MNEMK-EEKFREKRIKRN-QSLQEIWDY
>4_chr4_591-cL4
YS-LKEEV-THGKEVKNLEKKLD-WLTRITNAQKSLKDLMELKT-A-EL-D-CTRLSS-FDQLEERVS-MED-MNEMK-EEKFMEKRIKRN-PSLQEIWDY
>4_chr3_592-cL4
YS-LKEEV-THGKEVKNLEKKLD-WLTRITNAEKSLKDLMELKT-A-EI-D-CTSLSS-CDQL*ERVS-MED-MNEMK-EEKFREKRIQRN-QSHQEIWDY
>4_chr3_593-cL4
YP-LKEKV-THGKKVKNLEKKLD-WLTRISNAEKCLKDLMELKT-A-EL-D-*TSLSS-FNQLEERGS-MED-MNEMK-EEKFREKRIKRN-QSLQEIWDY
>4_chr3_594-cL4
YS-LKEEV-THGKEVKNLEKKLD-WLTRITNAEKSLKDLMELKT-A-EL-D-YTSLSS-FDQLEERVS-MED-MNEMK-QEKFREKRIKRN-ESLQEIWDY
>4_chr3_595-cL4
YS-LKEEV-THGXEVKNLEKKLD-WLTRITNAEKSLKGLMELKT-A-EL-D-CTSLSS-FDQLEERLS-MED-INEMK-EEKFREKRIKTN-QSLQEIWEY
>4_chr3_596-cL4
YS-LKEEV-THGKEVKNLXKKLD-WLTRITNAEKSLKDLMELKT-A-EL-D-CPSLSS-FDQLEERIS-KED-MNEMK-EEKFREKRIKRN-QSLQEIWDY
>4_chr3_597-cL4
YS-LKEEV-THGKEVKNLXKKLD-WLIRITNAEKFLKDLMELKT-A-EL-D-CTSLSS-FDQLEERIS-IED-MNEMK-EEKFREKRIKRN-QSLQEIWDY
>4_chr4_598-cL4
YS-LKEEV-THGKEVKNLEKKLD-WLTRITNAERSLKDLKGLKT-A-EL-D-CTSLSS-LDQLEERVS-MED-MNEMK-EEKFREKRIKRN-QNLQEIWDY
>4_chr3_599-cL4
YS-LKEEV-THGKEVKNLEKKLD-WLTRITNAEKSLKXLMELKT-A-EL-D-CTSLSS-FDQLEERVS-MEH-MNEMK-EEKFREKRIKRN-QSLQEIWEY
>4_chr3_600-cL4
YF-LKEEV-THGKEVKDLEKKLD-WLTRITNAEKSLKDLMELKT-A-EL-D-STSLSS-FDQLEERVS-MED-MNEMK-EEKFREKRIKRN-QSLQEIWDY
>4_chr4_602-cL4
YS-LKEEV-TEGKEGKNLEKRLD-WLTXITNAEKSLKDLMELKT-A-EL-D-CTSLSS-FDQLEETVS-MED-MNEMK-EEKFRQKRIKRN-QSLQEIWDY
>4_chr4_603-cL4
YS-LXEDV-THGKEVKNLEKKLD-WLTRITNGEKSLKDLMELKT-A-EQ-D-CTSLSS-FNQWEERVS-MED-INDMK-EEKFRERRIKIN-QSLQEIRDY
>4_chr4_605-cL4
YS-LKEEV-THSKEVKNLEKKLD-WLTRTTNAENSLKDLMELKT-A-EV-D-*TTLSS-CDQLEERVS-IED-MNEMK-EEKFREKRIKRN-QSLQEIWDY
>4_chr5_606-cL4
YA-LKEAV-THGQEVKNLEKKLD-*LTRVTXAEKSLKDLMELKT-E-EL-D-CTSLSS-FNQMEERVS-MED-MNKMK-E-XFREKRIKRN-QSLQEIWDY
>4_chr4_608-cL4
YS-LKEEV-THGKEVKNLXKKLN-WLTRITNAEKSLKDLMKLKT-A-EL-D-CTSLSS-RDQLEERVS-MKD-MNEMK-KEKFREKRIKRN-QSLQEIWDY
>4_chr4_610-cL4
YS-LKEEA-TDGKEVKNLXKRLD-WLXRITNAEKSLKDLMELKT-A-EL-D-CTSLSS-FDQLEEGVS-MED-MNEIK-EEKFREKRIKRK-QSLQEIGDY
>4_chr4_612-cL4
YS-LKEEV-THGKEVKNLEKKLD-*LTRITNAEKSSKDLMELKT-A-EL-D-CTSLSS-FYQLEEKLS-MED-MNEMK-EEKFREKRIKRY-LILQETWDY
>4_chr4_614-cL4
YS-LKEEV-TXGKXXKNLEKK*D-WLTRITNAEKSLKDLMELKT-A-EL-D-CTSLSS-FDQLEERVS-MKD-MNEMK-EEKFREKRIKRK-KSLQEIWDY
>4_chr4_615-cL4
YS-LKEEV-THGKQVKNLA*RLD-WLTNITNAEKSLKDLMELKT-A-EL-D-CTNLSS-FDQLEERVS-MED-INELK-EERFREKIIKRK-QSLQEIWDY
>4_chr4_618-cL4
YS-LKEEV-THGKEVKNLDKRLD-*LTRITNAEKSLKDLMELKT-A-EL-D-CTSLSS-LNQLEGKVS-MED-MNEMK-EEEFREKRIKRN-QSLQEIWDY
>4_chr4_619-cL4
YS-LKEEV-THGKEVKNLEKRLD-WLTRITNAEKSLKDLMELKT-A-EL-D-CTSLSS-FDQLEERVS-MED-MNEMK-EEKLREKRIKRN-QSLQEIWHY
>4_chr4_620-cL4
YS-LKEEV-THGKEVKNLEKRLD-WLTRITNAEKSLKDLMELKT-A-EL-D-CTSLSS-FDQLEERVS-MKD-MNEMK-EEKFREKRIKRN-QSLQEIWDY
>4_chr4_621-cL4
YS-LKEEV-THGKQVKNLEKRLD-WLTRITNAEKSLKDLMELKT-A-EL-D-CTSLSS-FNQLEERIS-MED-MNELK-E-XFRDKRIKR--QNLQEIWDY
>4_chr4_622-cL4
YS-LKEEV-IHGKEVKNLEKKLD-WLTRITNAEKSLKDLMELKT-A-EL-D-SISLSS-FNQLEERVS-MED-MNEMK-EEKFREKKIKRN-*SLQEIWDY
>4_chr4_623-cL4
YT-LKEEV-THGKEVKNLEKKLD-WPTRITNAEKSLKDLMELKT-A-KL-D-CTTLSS-XDHLEERVS-MQD-MNEMK-E-XFREKRIKGN-ESLQEIWDY
>4_chr4_625-cL4
YS-LKEEV-THGKEIKNLEKKLD-WLTRITNAEKSLKDLMELKT-A-EL-D-CKSLSS-FNELEDRVS-MED-MNEMK-KEKFR*KRIKRN-QSLQEIWEY
>4_chr4_626-cL4
YS-LKEEV-THGKEVKNLEKKLD-WLTRITNAEKSLKDLMELKT-A-EL-D-CTSLSS-FDQLEERVS-MEA-MNEMK-EEKFREKRIKRN-QSLQEIWDY
>4_chr4_627-cL4
YS-LK*EV-THGKEVKNPEKKLD-WLTRITNAEKSLKDLMELKA-A-EL-D-CTSLSS-FDQLEERVS-MED-MNEMK-EEKFREKRIKRN-QSLQEIWDY
>4_chr4_628-cL4
YS-LKEEV-THGKEVKNFEKKLD-WLTRITNAEKSLKDPTELKT-A-EL-D-CTSLSI-FDQLEERVS-MED-MNEMK-E-XFREKRIKRN-QSLQEIWDY
>4_chr4_631-cL4
YS-LKEEV-THGKEIKNLEKKLD-WLTRITNAENSLKDLMELKT-A-KL-D-CTSLXS-SDQLEESVS-MEN-KNEMK-EGKFREKRIKRN-QSLQEIWDY
>4_chr5_632-cL4
YS-LKEEV-THGKEDKNLEKRLD-WLTRITNAEKCLKDLMELKT-A-EL-D-RTSLSS-LNQLEERVS-MED-INEMK-EEKFREKRITRN-QSLQEIWDY
>4_chr4_633-cL4
NS-LKEEV-AHGKEVKNLXKKLD-WLSRITNTEKSLKDLIELKT-A-EL-D-CTSLSS-FDQLEERVS-MED-MNEKN-EEKFREKRIKRN-ESLQEI*DF
>4_chr4_650-cL4
YS-LKEEV-THGKEVKNLEKKLD-WLTRIXNAEKSLRDLMELKT-A-EL-D-RTNLSS-FNQLEERVS-MED-INEMK-EEKFREKRIKRN-QSLQEIWDY
>4_chr4_651-cL4
YS-LKEEV-THGKEVKNLEKKLD-WLTRITNAEKSSKDLMELKT-A-EL-D-CXSLSS-FDQLEERVS-TEE-MNEMK-EEKFRXKRIKRN-QSLQEIRDY
>4_chr4_656-cL4
YS-LQEEV-THGKEVKNLXKKLD-WLTRITNAEKSLKDLMELKT-A-EL-A-XISLTS-CNQLEERVS-MED-MNEMK-EEKFREKTIKRN-QGLQEIWD*
>4_chr4_658-cL4
YY-LKEEV-THGKEVQNLEKKLD-WLTRITNAEKPLKDLMELKT-V-EL-D-CTSLSS-CNQLEERVS-MED-MNEMK-EEKYREKRIKRN-QSLQEIWDY
>4_chr4_661-cL4
YS-LKEEV-THGKEVKNLENKLH-WLTRITNAEKSLKDLMELKN-P-EL-D-CTSFSS-FDQLEERVS-MED-MNEMK-EEKFREKRIKRN-*SLQDIRDY
>4_chr4_664-cL4
YS-QKEEV-THGKEAKNLEKKLD-WLTRITNAEKSLKDLTELKT-A-EL-D-CTSLXS-FDQLEERVS-MEN-MNEMK-EEKIREKRIERN-QSLQEIWDY
>4_chr5_665-cL4
YS-LKEEV-THGKKVKNFEKKLD-WLTRISNAEKSLNDLMELKT-A-EL-D-CTSLSS-CNQLEERVS-MED-VNEMK-EEKFREKRIKRN-QSLQEIWDY
>4_chr5_668-cL4
YS-LKEEV-TNGKEVKNPEKRLD-WLTRITNAEKSLKDLMELKT-A-QL-D-STSLSS-CDQLEERVS-MED-MNEMK-EGKFREKRIKRN-QSLQEIWDY
>4_chr5_670-cL4
YS-LKEEA-TNGNEVKNLEQKLD-WLTRITNAEKSLKDLMELKT-A-EP-D-CTSLSS-CDQLEERV*-MED-TNEMK-EKKFREKRIWRN-QSLQEIWDY
>4_chr4_671-cL4
YY-LKEEV-TNGKEVKNLEKKLD-WLTTIANAEKSLKDLMELKT-A-EL-D-CTSLSS-CDQLEERVS-MED-MNEMK-EEKFREKRIKRN-QSLQEIWDY
>4_chr4_673-cL4
YS-LKEEV-THGKEVKNIEKQLD-WLTRITNAEKSLKDLMELKT-A-EL-D-CTSLGS-LNQLEERVS-MED-LNEMK-EEKFREKRIKRN-QSLQDIWDN
>4_chr4_675-cL4
YS-LKEEV-TNGKEVKNLEKILD-WLTRITNAEKSLKDLMELQT-A-EL-D-CTILRS-CNQLEERVS-MED-MNEMK-VEKFREKRIKRN-QSLQEIWDY
>4_chr4_677-cL4
YS-LKEEV-THGKEVKNFENKLD-WLTRITNAKKSLKDLTELKT-A-EL-D-CTSLSS-FDQLEERVS-MED-INKMK-EEKFREKRIKRN-QSLQEIWDD
>4_chr5_681-cL4
YS-LKEEV-THGKEVKNLEKKLD-WLTRITNAEKSLKDLMELKT-A-EL-D-CTSLSS-FNQLEERVS-MEY-MNEMK-EEKFREQRIKRN-QSLQEIWDY
>4_chr4_682-cL4
YS-LKEEV-TNGKELKNLXKKLD-WLTRINNAEKSLKDLTDMKI-A-EL-E-CRSLSS-CDQLEERVS-MED-MSEMK-EEKFREKRIKXN-QSLQEIWDY
>4_chr4_687-cL4
YS-LKEEV-TNGKEVKNLEKKLD-WLTRITNAEKSLKDX-ELKT-A-EL-D-CTSLSS-WDQLEERVS-MED-MNEMK-EGKFREKRIKRN-QSLQEICDY
>4_chr4_688-cL4
YS-LKEEV-TNGKEVKNLXKKLD-WLTRITNTEKSLKNLMELKT-A-EL-D-CTSLSS-CDQLEERVP-MED-MNEMK-EEKFREKRIKRN-QSLQETWDY
>4_chr5_690-cL4
YS-LKEEV-THGKEVKDLXKKLD-WLTRIINAEKSLKDLMELKT-A-EL-D-CTSLCS-FNPLEERVS-MED-MNEMK-EKKFRKVRIKIN-QSFQEMWDY
>4_chr5_692-cL4
YS-LKEEV-THGKEVKNLEKKLD-WLTRITNAEKSLEDLMELKT-A-EX-D-CTSLSS-FNQLEERVS-MED-MNEMK-EEKFREKRIKRN-QSLQEIWDH
>4_chr5_694-cL4
YS-LKEEA-THGKEVKNLEKRLD-WLTRITNAEKSLKDLMELKT-A-EL-D-CTSLSS-FDQLEERVS-MED-MNEMK-EEKFREKRIKRN-QSLQEIWDY
>4_chr5_695-cL4
*S-LKKEV-THGKEVKNLEKKLD-WLT*ITNAEKSLKDQMEMKT-T-EL-D-RISLSS-FDQLEERVS-MED-MNEMK-EEKFREKRKKRN-QSL*EIQDY
>4_chr5_697-cL4
YS-LKEED-THGKKVKNLEKKLD-RLTRITNAEKSLKDLMELKT-A-EV-N-CTSLSS-FDQLEERIS-MED-MNERK-EGKFX-KRIKIN-QSLQEIWDY
>4_chr5_698-cL4
YS-LKEEV-IQGKEVKNLEKKLD-WLTRITNAEKSLKDLMELKT-A-EL-D-CTSLSS-FDQLEERVS-MED-MNEMK-EEKFRDKRVKRN-QSLQEIWDY
>4_chr5_699-cL4
YS-LKEEV-SHGKEVKNLEKR*D-WLTRITNAEKSLKDLMEVKT-A-EL-D-CTSLSS-FDQLEERVS-MED-MNEMK-EEKFREKRINRN-QSLQEVWDY
>4_chr5_700-cL4
YS-LKEEV-THGKEVKNLEKKLD-WLTRISNAEKSLKDLMELKT-A-EL-D-CTSLSS-FDQMEERVS-MED-MNEMK-EEKFREKRIKRN-QSLQEIWDY
>4_chr5_701-cL4
YS-LKEEV-THGKEV*NLEKRLD-WLTRVTNAEKSLKDPMELKT-A-EL-D-CRSLSS-FNQLEERVS-MED-MNEMK-EEKFREKRVKRN-QSLQEIWDY
>4_chr5_704-cL4
YS-LKEEV-TNGK*VKNLQKKLD-WLTRITNAEKSLKELMELKT-A-EL-D-CTSLSS-CNQLEETVS-MEN-MNEMK-EEKFREKRIKRN-QSLQEIWDY
>4_chr5_706-cL4
YF-LKEEV-THGKEVKNLEKKLD-WLTRITNAEKYLKDLMELKT-A-EL-D-STSLSS-FDQLEERVS-MED-MNEMK-EGKFREKRIKRN-QSLQEIWDY
>4_chr5_708-cL4
YX-LKEEV-THGKEVKNLEKKLD-RLTRXTTAEKSLKDLTELKT-T-EL-D-CTSLSS-FDQLEERVS-MED-MNEMK-EEKFRDKRTKRN-QRLQEIWDY
>4_chr5_710-cL4
YS-LKEEV-THGKEVKNLKKKLD-RLTRITNADKSLKDLMELKT-A-EL-D-CRSLSS-CNQLEERVS-MED-MNEMK-EEKFREKKIKRN-QSLQEMWDY
>4_chr5_711-cL4
YS-LNKEV-THGKEVKNLEKKLD-WLTRKTNAEKSLKDLMELKA-A-EP-E-CRSLSS-CDQLEERVS-MED-MNEMK-EEKFREKRIKRN-QSLQEIWDY
>4_chr5_712-cL4
YC-LKEEV-THGKEVKNLEKSLD-WLTRITNAEKSLKDLMEMKT-V-EL-D-CTSLSN-CDQLEERVS-MED-RNEMK-EEKFREKRIKRN-QSLQEIWDY
>4_chr6_715-cL4
YS-LKEEV-NHGKEVKNLEKRLD-WLTRIANAEKSLKDLMEVQN-A-EL-D-CTSLSS-FDQLEERVS-MED-MDEMK-EEKFR*KRIKRN-QTLQEIWDY
>4_chr5_717-cL4
YS-LKQEV-THGKEVKNLEKKLD-WLTRITNAEKSLKDLMELKT-A-EL-D-CTSLRS-FDQLEERVS-MED-MNEMK-EEKFREKSIKRN-QSLQEIWDY
>4_chr5_718-cL4
YS-LKEEV-THGKEVKNLEKKLD-WLTRITNAEKSLKDLMELKT-A-EL-D-CTSLSS-FDQLEERVS-MED-MNEMK-EEKFREKRVKRN-QSLQEIWDY
>4_chr6_719-cL4
YS-LKEEV-THGKEVKNLEKKLD-WLTRITNAEKSLKDLMELKT-A-EL-D-CTSLSS-FDQLEERIS-MED-INEMK-EEKFREKRTKRY-QSLQEIWDY
>4_chr5_720-cL4
YS-LKEEV-TQGKEVKNLEKNLD-WLTRITNAEKSLKDLMELKT-A-EL-D-CISLSS-FNQLEERVS-MED-MNEMK-EDKFREKRIKRN-QSLQEIWDY
>4_chr5_722-cL4
YS-LKEEV-TLGKEVKNLEKKLD-WLTRIINAEKSLKDLMELKT-A-EL-D-CTSLSS-FDELEERVS-MED-MNEMK-EEKFREKRIKRN-QSLQEIWDY
>4_chr5_723-cL4
YS-LKEEV-SHGKEVKNLGKKLV-WLTRITNAEKSLKDLMELKT-A-EL-D-CTSLSS-FDQLEERVS-MED-MNEMM-*EKFREKRIKRN-QSLQEIWGY
>4_chr5_725-cL4
NS-LKEEV-THGKEVKNLEQKLD-WLTRITNTEKSLKDLMELKT-A-EL-D-CTSLSS-LDQLEERES-MED-LNETK-EEKFREKRTKRN-QSLQEIWDY
>4_chr5_726-cL4
YS-LKEEV-TNGKEVKNLEKKLD-WLTRITNGEKSLKDLMELKA-A-EL-D-CTSLSS-CDQLEERVS-TEV-MNEMK-EEKFREKRIKRN-QSLQEIWDY
>4_chr6_727-cL4
YS-LKEEV-THGKEGKNLEKKLD-RLTRITNAEKSLKDLMELKT-A-EL-D-CTSLSS-FNQLEERVS-MED-MNETK-EEKTREKRIRRN-QSLQEIWDY
>4_chr6_728-cL4
YS-LKEEV-THGKEVKNLGKNLD-WLTRITNAEKSLKDLMELKT-A-EL-D-CTSLSS-FDQLEERVS-MED-MNEMK-EEKFREKRIKRS-QSLQEIWDY
>4_chr5_730-cL4
YS-LKEEV-THGKEVKNLEKKLD-WLTRITNADKSFNDLMELKT-A-EL-D-CSSLSS-FDQLEERVS-MED-MNEMK-EEKFREKRIKRN-QSLQEIWDY
>4_chr5_746-cL4
YS-LKKEV-TNGREXKNLQKKLD-WLTRITETEKSLKDLMELKT-A-EL-V-CTSLSS-CNQLEERVS-MED-MNEMK-EEKFREKRIKRN-QSLQEIWDY
>4_chr5_747-cL4
YT-LMEEV-THGKEVKHLEKKLD-WLTRITNAEKSLKDLMELKT-A-EL-D-CTSLSC-LDQLEERVS-VED-MNEMK-EEKFREXXX-RN-KSLQEMWDY
>4_chr5_750-cL4
YS-VKEEV-THGKEVKNLEKKSD-RLTRITNAEKSLKDQMKLKT-A-EL-D-CTSLSC-FDQMEGRVS-MED-MNEMK-E-XFTEKRIKRN-QSLQEIWDY
>4_chr5_754-cL4
YS-LKKEV-THGKEVKDLEKKLD-WLTRITNAEKSLKDLMELKT-A-EL-D-CTSLSS-FN*LEERVS-MEE-XNEMK-EEKFREKRIKRN-QSLQEIWDY
>4_chr5_755-cL4
YL-LKEEV-NRGKGGKNLEKKSD-WLTRITNAEKSLKDLMELKT-A-EL-D-CTSLSS-FNQLEERVA-MED-MNEMK-EKKFRKKRIKTN-QRLQEIWDY
>4_chr5_756-cL4
YS-LKEEV-THGK*LKNLXKKLD-WLTRITNAGKSLKDLMELKT-A-KL-D-RTSLSS-CDQLEERVS-MED-MNEMK-EEKFKX-XIKRN-QSLQEIWDY
>4_chr6_757-cL4
YS-LKEEV-THGKEVKNLEKRLD-WLTRITNAEKSLKDLMKLKT-T-EL-D-CTSLSS-FDQLEERVS-MED-MNEMK-EEKFREKRIKRN-QSLQEIWHY
>4_chr5_758-cL4
YS-LKEEV-THGKKVKNLEKRLD-WLTRITNAEKSLKDLMELKT-A-EL-D-CTSLSS-FDQLEERVS-MGD-MNEMK-EEKLREKRIKRN-QSLQEIWDY
>4_chr5_759-cL4
YS-LKEEV-THGKEVKNLXKKLD-WLTRITNAEKSLKDLMELKT-A-EL-D-CTSLGS-FDQLEERVS-MED-MNEMK-EEKFREKRIKRN-QSLQEIWDY
>4_chr6_765-cL4
YS-LKEEV-TNGKAVKNLEKQLD-WLTRITNAEKSSKDLMELKT-A-EL-D-CTSLSS-CDQLEERVS-IED-MNEMK-GEKFREKRIKRN-QSLQEIWDY
>4_chr5_766-cL4
YS-LKEEV-TNGKEVKNLEKKLD-WLTRITKAEKSLKDPMELKT-A-XX-D-GTSLSS-FDQLEERVS-IED-MNEMK-EEKFRXXKIKRN-QSLQEIWDY
>4_chr5_767-cL4
YS-LKEEV-TNXXEVKNLEKKLD-WLTRITNAEKSLKDLMELKT-A-EL-D-STSLSS-CNQLEERLS-MED-MNEMK-EEKFREKRIKRN-QSLHQIWDY
>4_chr5_773-cL4
YS-LKKEV-TNGKEVKNLEKKLD-*LTRITNAEKSFKDLMELKT-A-EL-D-CTSLSS-*GQLEERVS-MED-MNEMK-EGKFREKIIKRN-QSLQEIWDY
>4_chr5_774-cL4
YS-LKEEV-TKGKEVKNLXKKLD-WLTRITNADKSLKDLMELKT-A-EL-H-CTRLSS-CDQLEERVS-MED-MKEMK-EEKFREKRIKRN-QSLQEIWDY
>4_chr6_781-cL4
YS-LKEEV-TNDKEVKNLEKKLD-WLTRITDAEKSLKNLMELKT-A-EL-D-CRRLNS-CDKLEERVS-MED-RNEMK-EEKFREKXI*RN-QSLQEIWDY
>4_chr6_783-cL4
YS-LKKEV-THGKEVKNLEKKLD-WLTRITNVEKSLKDLVELKT-A-EL-D-CTSLSS-YDQLEERVS-MEH-INEMK-EEKFRKKRIKR--QNLQEIWDY
>4_chr7_784-cL4
YS-LKEEI-TNGKEVKNLEKKSD-WLTRITNAEKCLKDLMELKT-A-EL-D-CTSLSS-CDQLEERVS-RED-MNEMK-EGKFREKRIKRN-QSLQEIWDY
>4_chr7_785-cL4
FY-LKEEV-THHK*VKNLEKRLD-WLTRITNAEKSLKDLMQLKT-A-EL-D-CRSLSS-FNQLEERIS-MDD-MNEMK-EEKFREKRIKRN-KSLQEIWDY
>4_chr6_788-cL4
YS-LKEEV-THGKEVKNLEKRLY-WLTRITNAEKSL*GLMELKT-A-EL-D-CTSLSS-FNQLEERVS-MED-MNEMK-EEXFR*KRIKRN-QSLQEIWDY
>4_chr6_790-cL4
YY-LKDEV-TNGKEVKNLEK*LD-WLTRKTNAEKSLKDLMELKT-A-EL-D-CTSLSS-CNQLE*RVL-IED-MNEMK-EEKFREKRIKRK-QSLQEIWDY
>4_chr6_791-cL4
YS-LKKEV-AHGKEVKNLEKKLD-WLTRITNAEKSLKDLMELKT-A-EL-D-CTSLSS-FDQLEERVS-MED-MNEMN-EEKFREKRRKRK-QSLQELWDY
>4_chr6_792-cL4
YS-LKEEV-THGKEVKNLXKKLD-WLTRVTNAEKSLKDLMELKT-A-EL-D-CRSLSS-FDQLEERVS-MED-MNEMK-EEKFREKRIKRN-QSLQEIWNY
>4_chr6_795-cL4
YS-LKEEV-THDKEVKNCEKKLD-*LTRIINAEKXLKDLRELKT-A-EL-E-CTSLSS-FNQLEERVS-IED-MNEMK-EEKFREKRIKRN-QSLQEKWDY
>4_chr6_797-cL4
YS-LKEEV-TNGKEVKNLXKKLD-WLTRITNAEKSLKELMERKT-A-EL-D-CKSL-S-CDQLEERVS-MED-INEMK-EEKFREKRIKRN-QSLQEIWDY
>4_chr7_799-cL4
YS-LKEEV-THGKEVKNLEKKLD-WLTRKTNAEKSLKDLMELKT-A-EL-D-CTSLSS-CDQLEERVS-MED-MNEVK-EEKFREKRIKIN-*SLQEICDY
>4_chr6_800-cL4
YS-LKEEV-THGKEVKDLEKRLD-WLTRITNAGKSLKDLMELKT-A-EL-D-CTSLSS-FEQLEERVS-MED-MNEMN-EEKFREKRIKGN-QSLQEIWDY
>4_chr6_802-cL4
YS-LKEEV-IHGKEVKNLEKRLD-WLTRIANAEKSLKDLMELKT-A-EL-D-CKSLSS-FDQLEERVS-KED-MNEMK-EEKFREK*IKRN-QSLQEIWDY
>4_chr7_803-cL4
YS-LKEEV-THGKEVKNCEKKLD-WLTGIINAEKSLKDLMELKT-A-EL-D-CTSLGN-CDQLEERVS-MED-MNEMK-EEKFREKRIKRN-QSLQEIWDY
>4_chr6_805-cL4
LS-LKEEV-AQHKEVKKLKKKLD-LLTRITNAEKSLKDLMELKT-A-EL-D-CTSLSS-LDQLEERVS-MED-MNEMK-EEKFREKRIKRN-QSLQEIWDY
>4_chr6_807-cL4
KS-LKEEV-TNGKEVKNLXKKLD-RLTRITNAEKSLKELMELQT-A-EV-D-CTSLSS-CDQLEDRIS-MED-MNEMK-EEKFTEKRIKRN-QSLQEIRDY
>4_chr6_808-cL4
YT-LKEEV-THGKEDNNLGKKLD-WLTRITNAEKSLKDLMELKT-A-EL-D-CTSLSS-FDQLEERVS-MED-MNEIK-EQKFRAKRIKRN-QSL*EIWDY
>4_chr6_809-cL4
YS-LKEEV-THGKEVKNLEKNLD-WLTRITDAEKSLKDLMEQKT-A-EL-D-CTSLSS-FDQLEERVS-MED-MNEMK-EEKFREKRIKRN-QSLQEIWDY
>4_chr6_810-cL4
YS-LKEEV-THGKDVKNLEKRLD-WLTRTTNAEKSSKDLTELKT-A-EL-D-CTSLSS-FDQLEERVS-MED-TNEMK-EEKFREKRIKRN-QSLQEIWDY
>4_chr6_811-cL4
YS-LKEEV-THGKEVKNLXKKLD-WLTRITNAEKSLKDLMELKT-A-EL-D-CISLSS-FDHLEERVS-MKD-MSEMK-XEKFREKRIIRN-QSLQEIGDY
>4_chr7_812-cL4
YS-LKEEV-THGKEVKNIEKILD-WLTRITNEEKSLKDLMELKT-A-EL-E-CTSLSS-FDQLEERVS-MED-MNEMK-EEKFREKRIKRN-QSFQEIWDY
>4_chr6_813-cL4
YS-LKEEV-THGKEVKNLEKKLD-WLTRITNAEKFLKDLMVVKT-A-EL-D-CTSLSS-FNQLEERVS-MEN-MNKMK-EEKFREKRIKRN-QSLQEIWDY
>4_chr7_821-cL4
YS-LKEEV-TNGKEVKNLXEKLD-WLTRITNAEKSLKDLMELKT-A-EL-D-CRSLSS-FDQLQERVS-MED-MNEMK-EEKFREKRIKRN-QVLQEIWDY
>4_chr7_830-cL4
YS-LKEEV-TNGKEVKNLEKKLD-WLTRITNAEKSLKDLMELKT-A-EL-D-RTSLSS-CDQLEERVS-MED-MNEM*-EEKFREKRTKRN-QSLQEIWDY
>4_chr6_831-cL4
YS-LK**V-TNGKEVKNLXKKLD-WLTRITNAEKSLKDLMELKT-A-EL-D-CTSISS-CDQPEERVS-MED-MNEMK-EEKFREKRIKRN-QSLQEIRDX
>4_chr7_833-cL4
YS-LKEEV-THGKEVKNLEK*LD-WLTRITNAEKSLKDLMELKT-A-EL-D-CTSLSS-CDQLGERGS-MED-MNEMK-EEKFREKRVKSN-QSLQEIWDY
>4_chr7_837-cL4
YS-LKEEV-THGKEVKNLEKKID-WLTRITNAEKSLKDLMELKT-A-EL-D-CTSLSS-CDQLEERVS-TED-MNEMK-EEKFREKRIKIN-QSLQEIWDY
>4_chr7_841-cL4
YS-LKEEV-TNGKEVKNLEKKLD-WLTRITNAEKSLKDLMELKT-A-EL-D-CTSLSS-CDQLEERVS-MED-MNEMK-EEKFREKRIKRN-QSLQEIGDY
>4_chr6_842-cL4
YS-LKEEV-TNGKEVKNLEKKLD-WLTRITNAEKSLNDLMELKT-A-EL-D-CTSLSS-CDQLEERVS-MED-MNEMK-EEKFREKRIKRN-QSLQEIWDY
>4_chr6_847-cL4
*S-LKEXX-TLRKEVKNLEKKLD-WLTRITNAEKSLKDLMELKT-A-EL-D-CTSFSS-FDQLEERVS-MED-MNEMK-EEKFRXKRIKRN-QSLQEIWDY
>4_chr6_848-cL4
YS-LKEEV-THGKEDKNLEKKLD-WLTRITNAEKSLKDLMEWKT-A-EL-D-STSLSS-FDQLEETVS-MED-MNEMK-EEKFREKRIKRN-QSLQEIWDY
>4_chr6_849-cL4
*S-LKKEF-THGKEDKNLEKKLD-WLTRITNAEKSLKDLKELKT-A-EL-D-CTSLSS-FNQLEERIS-MED-MNEMK-EEKFREKRIKXN-QNLQEIWDY
>4_chr6_851-cL4
FS-LKEEV-THGKEVKNLEKKLD-WLTRITNAEKSLKDLMELKT-A-EL-D-CTSLSS-FDQLEEMES-M*D-MKEMK-EEKFREKRIKRN-QSLQEIWDY
>4_chr6_852-cL4
NS-LKEEV-THGKEVKNLEKKLD-WLTRITNAEKSLKXPMELKT-A-EL-D-CTSLSS-LDQLEERVS-MED-MNEMK-EEKFREKRXKRN-QSLQEIWDY
>4_chr7_853-cL4
YS-LKEEV-THGKEVKNLEKKLD-WLTRITNAEKSLKDLMELKT-A-EL-D-CTSLNS-FDQLEERVS-MED-MNEMK-EEKFREKRIKRN-QSLQEIWDY
>4_chr6_854-cL4
YS-LKEEV-THGKEIKNLEKKLD-WLTRITNAEKS*KDLMELKT-A-EL-D-CTSLSS-YDRLEERVS-MED-MNEMK-EEKFREKRIKRN-QSLQEIWDY
>4_chr7_855-cL4
YS-LKEEV-THGKEVKNLEKKLD-WLTRIINAEKSLKDLMELKT-A-EL-D-CTSLSS-FDQLEERVS-MED-MNEMK-X-KFREKRIKRN-QNLQEIWDY
>4_chr6_856-cL4
YS-LKEEV-THGKEVKNLEKRLD-WLTRITNAEKSLKDLMELKT-A-EL-D-CTSLSN-FDQLEERVS-MED-MNEMK-EEKFRENRIKRN-QSLQEIWDY
>4_chr7_858-cL4
YS-LKEEV-THGKEVKNLEKKLD-WLTRXTSAEKSLKDLMELKT-A-EL-D-CTSLSS-FDQLEERVS-MED-MNEMK-EDKFREKRIKRN-QSLQEI*DC
>4_chr7_859-cL4
SS-LKEEV-THRKEVKNLEKKLD-WLTRITNAEMSLKDLMELKT-A-EL-D-CTGLSS-FDQLEERVS-MED-MNEMK-EEKLREKRIQRN-QSLQELWDY
>4_chr7_860-cL4
YS-LKEEV-THGKEVKNLXKKLD-WLTRTTNAEKSLKDLMELKT-A-EL-D-CTSLSS-FDQLEERVS-MED-MNEMK-E-XFTEKRIKRN-QSLQEIWDY
>4_chr6_861-cL4
YS-LKEEV-THCK*AKNLEKKLD-WLTGITNAGKSLKX--XLKT-A-EL-D-CTSLGS-FDQMEERVS-MED-MNEMK-EEKFREKRIKIN-QGLQEIWDY
>4_chr7_862-cL4
YS-LKEEV-THGKEVKNLXKKLD-WLTEIINAEKSLKDLMELKT-A-EL-D-CTSLSS-FDQLEERVS-MED-MNEME-EEKFREKRIKGN-QSLQEIWNY
>4_chr6_863-cL4
YS-LKEEV-THGKEVKNLEKKLD-WLTRIINAEKSLKDLMELKT-A-EL-D-CTSLSS-FDQLEERVS-MED-MNEMK-EEKFREKRIRRN-*SLQEIWDY
>4_chr7_864-cL4
YS-LKEEV-THGKEVKNLXKKLD-WLTRITNAEKSLKDLMELKT-A-EL-D-CTSLSS-FDQLEERVS-MED-MNVMK-EEKFREKIIKRN-QXLQEIWDY
>4_chr7_865-cL4
YS-LKEEV-THGKEVKNLEQKLD-WLTRITNAEKSLKDLMELKT-A-EL-D-CTSLSS-FDQLEERVS-MED-MNEMK-EEKFREKRIKRN-QSLQEIWDY
>4_chr7_868-cL4
YS-LKDEV-THGKEVKNCEKKLD-WLTRITNAEKFLQDLMELKT-T-EL-D-CTSRSS-FDXLEERVS-VED-MNEMK-EEKFREKRIKRN-QSLQEIWDY
>4_chr8_870-cL4
*S-LKEEV-THGKEVKNLEKXXD-WLTRVTNAENSLKDLMEVKT-A-EL-D-STSLSS-FNQLEERVS-MED-MNEMK-EEKFREKRIKRN-QSLQEIWDY
>4_chr8_871-cL4
YF-LKEEV-YNGKEIKNLEKNLD-WLTRITNAEKSLKDLMELKT-A-EI-D-CTSLSS-FD*LEEKVS-MEE-MNVMK-EEKFREKRIKRK-QSLQEIWDY
>4_chr8_872-cL4
YF-QKEEV-THQEEVKNLEKKLD-WLTRITKAETSLNDLMELKT-A-EL-E-CTSLSS-FDQLEERVS-MKD-MNEMK-EEKFREKRIKRN-QSLQEIWDY
>4_chr8_873-cL4
YS-LKEEV-THGKEVKNLEKKLD-WLTRITNAEKSLKDLMELKT-A-EL-D-CTSLSS-FDR*KERVS-MED-MNEMK-EEKFREKRIKRN-QSLQEIWDY
>4_chr8_874-cL4
YS-LQEEV-THGKEVKNLEKKLN-WLTRITNAQKSLKDLM*LKT-A-GL-D-CTSLSS-YNQQEDKVS-MED-MNEMK-EEKFREKRIKRN-QSLQEIWDY
>4_chr8_875-cL4
YS-LKEEV-TNGKEVKNLEKQLD-WLTRITSEEKSLKDLTELKP-V-EL-D-CTSLSS-CDQLAERVS-MED-MNEMX-EEKFREKRIKRN-QSLQEIWDY
>4_chr7_877-cL4
YS-LKEEV-THGKEVENLEKKID-WLTRITNAEKSLKDLMELKT-A-EQ-D-CTSLSS-RDQLEERVS-IED-INEMK-EEKFREKRIKRN-QSLQEIWDY
>4_chr8_878-cL4
YS-LKEEV-THGKEVKNLEKKLD-WLTKITNAEQSLKDLMDLKT-V-EL-D-CTSLSS-FDQLEERVS-MED-MNEMK-EEKFREKRIKRN-QSLQEI*DY
>4_chr8_879-cL4
FS-LKEEV-THGKEVKNFEKKLD-WLTRITNAEKSLKDLMELET-A-EV-D-CTSLSS-FDQLEKSVS-MED-INEMK-EEKFREKRIKRN-QSL*EIWDY
>4_chr8_882-cL4
YS-LKQEV-THGKEVKNLEKRLD-WLTRITNAEKSFQDLMELKT-T-ER-D-PTSLSG-FNQLEERVS-MED-MNEMK-EEKFREKRIKRN-QSLQEI*DY
>4_chr8_886-cL4
YS-LKQEV-THGKEVKNLEKKLD-WLTRITNTEKSLKDLMELKT-A-EL-D-YTSLSS-FDQLEEWVS-IED-MNEMK-E--XREKRIKRN-KSLQEIWDY
>4_chr7_889-cL4
YS-LKEEV-THGKEVKNLXKKLD-CLSRITNAEKSLKDLLELKT-A-EL-E-CTSFSS-FDQLEERVS-MEH-MNEMK-EEKFREKRIKRN-QGLQEIWDY
>4_chr7_892-cL4
YS-LKEEV-THGKEVKNLEKTXD-WLTSITSAEKSLKDLMELKT-A-EL-D-CTSLSS-FDQLEERVS-MED-MNEIK-EEKFREKRIKRN-QSLQEIWDY
>4_chr8_893-cL4
YS-LKXEV-TXGKEVKNLEKKLD-WLTRITNAEKSLKDLMELKT-A-EL-D-CTSLSS-FNQLEERVS-MED-MNEMK-EEKFREKRIKRN-QSLQEIWD*
>4_chr9_894-cL4
YS-LKEEV-NHGKKVKNLHKKLD-WLTRITNAEKSFKDLMELKT-A-EL-D-CTRLSS-LNQLEERVK-MED-TNEMK-EEKFKEKRIKRN-QSLQEIRDY
>4_chr9_895-cL4
YS-LKEEI-THGKEVKNLEKILD-WLTRITNAKKSLKDLMELKT-A-EL-D-CTSPSS-FDQLEERVS-MEE-MNEMK-QEKFREKRIKSN-QSLQEKWDX
>4_chr8_898-cL4
YS-LKEKV-THGKQVKNPEKKLD-WITRMTNAEKSLKDLMELKT-A-EL-D-GTSLNS-FNQLEERVS-MED-MNEIK-EEKFREKRXKRN-QSLQEIWEY
>4_chr7_899-cL4
YS-LKEEV-THDKEVKNLEKKLD-CLTRIINAEKSLKDMMELKT-A-EL-D-CTSLSS-CDQLEERVS-VED-INKMK-EEKFREKRIKRN-QSLQEIWDY
>4_chr8_900-cL4
YS-LKEEV-TNGTEVTNLEKKLD-*LTRIINAKKSLKDLMELKT-A-EL-H-CTSLSS-FNQLEERVS-MGD-MNEMK-EEKFREKRIKRN-QSLQEIWDY
>4_chr8_901-cL4
YS-LKEEL-THGKEVKNLXKKLD-WLTRITNAEKSLKDLMELKT-A-EL-D-CTSLSS-FDQLEERVS-MED-MNELK-KEKFREKRIKRN-QSLQEI*DY
>4_chr8_902-cL4
YS-LKEEV-THGKEVKNLGKKRD-WLTRITNAEKSLKDLMELKT-A-EL-D-CTSLSS-FDQLEERVS-MED-MNEMK-EEKFREKRIKRN-QSLQEI*DY
>4_chr8_random_903-cL4
YS-LKEEL-THGKEVKNLGKKRD-WLTRITNAEKSLKDLMELKT-A-EL-D-CTSLSS-FDQLEERVS-MED-MNEMK-EEKFREKRIKRN-QSLQEI*DY
>4_chr8_905-cL4
YS-VKEEV-AHGEEVKNLEKRLD-WLTRITNAEKSLKDLMELKT-A-EL-D-CTSLSS-FDQLEERVS-MED-MNEMK-EEKFREKRIKR--QSLQEIWDY
>4_chr8_907-cL4
YS-LKEEV-THGKEVKNLXKKLD-WLTRITNAEMSLKDLMELKT-A-EL-D-CTSLSS-FDQLEERVS-MED-MNEMK-EEKFREKRIKRN-QSLQEIWDY
>4_chr8_908-cL4
YS-LKEEV-TNGKEVKNLEKKLD-WLTRINNAEKSLKDLMELKT-A-EL-D-CTSLSS-CDQLEERVS-MED-MNEMK-KEKFREKRIKRN-QSLQEIWDY
>4_chr8_910-cL4
YS-LKEEV-THGKEVKNLEKILD-WLTRITNAE*SLKDLMELKT-A-EL-D-CTSLSS-FDQLEERVS-MED-MNEMK-EEKFREKRIKRN-XGLQEIWDY
>4_chr8_911-cL4
YS-LKEEV-THGKEVQNLEKRLD-WLTRIINAEKSLKDLMELKT-A-EL-D-RTSLSS-FNQLEGRVS-MED-MNEMK-EEKFRXKRIKRN-QSLQEIWDY
>4_chr8_912-cL4
HS-LKEEV-TNGKEVKNLEKKLD-WLTRITNAEKSLKDLMELKT-A-EL-D-CTSLSS-CDQLEDRVS-MED-MNEMK-EEKFREKRIKRN-QSLQEIWDY
>4_chr8_913-cL4
YS-LKEEV-TLNKEVKNFKKKID-WLTRITNAEKSLKDLKELKT-A-EL-D-CTNLNS-FDQLEERVS-MED-MNEMK-EAKFREKRIKRN-QSLQEIWDY
>4_chr8_915-cL4
YS-LKEEV-THGKEVKNLKNKLD-WLTRITNAEKSLKDLMELKT-A-EL-D-CTSLSS-FDQQEESVS-MED-MNEMK-EEKFREKRIKRN-QSLQEI*DY
>4_chr8_916-cL4
YS-LKEEV-THGKEVKNLEKKLD-WITRITNTEKSLKDLMELKT-A-EL-D-CTSLSS-FDQLEERVS-VED-MNEMK-EEKFREKRIKRN-QSLQEIWDY
>4_chr8_917-cL4
YS-LKEEV-TNGKEVKNLEKKLD-WLTRITNAEKSLKDLMEVKT-A-EL-D-CTSLSS-CNQLEERLS-MED-MNEMK-EEKFREKRIKRN-QSLQEIWDY
>4_chr9_920-cL4
YS-LKEEV-TNGKEVKNLKKKLD-WLTRITNAEKSLKDLMKLKT-A-EL-D-CTSLSS-FDQLEEXXS-MED-MNEMK-EEKFREKRXKRN-QSLQEIWDY
>4_chr7_924-cL4
YS-LKEEV-THGKEVKNLEKRLD-WLTRIINAEKSLKDLMELKT-A-EL-D-CTSLSS-FNQLEERVS-MED-MNEMK-EEKFRRKRIKRK-QSLQEIWDY
>4_chr8_925-cL4
YS-LKEEV-THGKEVKNLEKKLD-WLTRITNAEKSLKDLMELKT-A-EL-D-CTSLSS-FDHVEETVS-MED-MNEMK-EEKFREKRIKRN-QSLQEIWDC
>4_chr8_927-cL4
YS-LKEEV-THGKEVKNLEKRLD-WLTRITNAEKSLKDLMELKT-A-EL-D-RTSLSS-FDQLEERVS-MED-MNEMK-EEKFREKRIKRN-QSLQEIWDY
>4_chr8_928-cL4
YS-LKEEV-THGKEVKNLEKRLD-WLTRITNAEKSLKNLMELKT-A-EL-D-CTSLSS-FDQLEERIS-MED-MNEMK-EEKFREKKIKRN-QSLQEIWDY
>4_chr7_929-cL4
YS-LKEEV-THGKEVKNLEKKLD-WLTRIINAEKSLKDLMELKT-A-EL-D-CTSLSS-FDQLEERVS-MED-MNEMK-X-KFREKRIKRN-QNL*EIWDY
>4_chr8_931-cL4
YS-LKEEV-THGKEVKNLEKK*D-WLTRITNAEKSLKDLMELKT-A-EL-D-WTSLSS-FDQLEERVS-MED-MNEMK-EEKFREKRXKRN-QSLQVIWDY
>4_chr8_932-cL4
YS-LKEDV-THGKEVKNLXKKLD-WLTRITNAENSLKDLMELKT-A-EL-D-CTSLSS-FDQLEERVS-MED-MNDMK-EENFREKRIKRN-KSLQEIWDY
>4_chr7_933-cL4
YS-LKEEV-THGKEVKNLEEKLD-WLTRITNAEKSLKDLMELKT-A-EL-D-CTSLSS-FDQPEERVS-MED-MNEMK-EGKFRVKRIKRN-QSLQEIWDY
>4_chr7_940-cL4
YA-LKEEV-THGKEV*NLEKKLD-WLTRITNAEKFLKDLMELKT-A-EL-D-CTNLSS-FDQLEERVA-MED-MNEMK-EEKFREKRIKRN-QSLQEIWDY
>4_chr8_942-cL4
YS-LKEEV-THGTEAKNLEKKLD-WLTRITNAEKSLKDLTELQT-A-EL-E-CTSLGS-FDQLEERVS-MED-MNEMK-EEKFREKRIKRN-QSLQKLWDS
>4_chr8_944-cL4
YS-LKEEV-TNGKEVKNLEKKLD-WLTRITNAEKSLKDLMELKT-A-EL-D-CTSLSS-CDQLEERVS-MED-MNEMK-*EKFREKRVKRN-QSLQEIWDY
>4_chr8_945-cL4
YS-LKEEV-THGKEVKNIEKNLD-WLTRITNAEKSLKDLLELKT-A-EL-D-CTSLSS-FDQVEERVS-MED-MNERK-EEKFRQKRIKRN-QSLQEIWDY
>4_chr8_946-cL4
YS-LKEEV-THGKEVKNLERKLD-WLTRITSAEKSLKDLMELKT-A-EL-D-*KSLSS-FDQLEERVS-MED-MNEMK-EEKFREKRIKRN-QSLQEIWDY
>4_chrX_950-cL4
YS-XKEEV-TNGKEVKNLEKKLD-WLPRITNAEKSLKDLMELKT-A-EV-D-CTSLGS-FDQLEERVS-MKV-MNEMK-EDNFREKRIKRN-QSLKEIWDY
>4_chrX_951-cL4
YS-LKEEV-TNGKEVKNLEKKLD-RLTRITNAEKYLKDLVELKT-A-EL-D-CTCVSS-FHQLEERVS-MED-MNEMK-EKKFRVKEIKRN-QSLQQIWDY
>4_chrX_952-cL4
YS-LEEVV-THGKEVKNLEKKLD-WLTRITNADKSLKDMMELKT-A-EL-D-YTSLSN-CDQPEERGS-TED-MNEMK-EEELREKRIKRN-QSLQEIWDY
>4_chrX_953-cL4
YS-LKEEV-TNGKEVKNLEKQLE-WLTRITNAEKPLKDLMELKT-A-EL-D-CTSLSS-FDQLEEKIS-MED-MNEMK-EEEFREKRIKRN-QSLQEIWDY
>4_chrX_956-cL4
YS-LKEEV-TNXKKVKNYEKKLD-WLIRITNSEKSLKDLMELKT-A-EI-D-FTSLSS-CDQQEERVP-MED-MNEMK-EEKFREKRIKRK-QNLQEIWDY
>4_chr9_958-cL4
YS-LKEEV-THGKEVKNLEKRLD-WLARITNAEKSLKXLMELKT-A-EL-D-CTNLSS-FDQWEERV*-MEV-INEMK-EEKIREERITRN-QSLQETGDY
>4_chrX_959-cL4
YS-LKEEV-THGKEVKNLEKRLD-RLTRITNAEKSLKDMMELKT-A-EL-Y-CTSLGS-LDQLEERVS-MED-MNEMK-EEKFREKRIKRN-QSLQEIWDY
>4_chrX_961-cL4
YS-LKEEV-THGKEVRNXEKKLD-WLIRITNAEKSLKELMELKT-A-EL-D-CTSLSS-FDQLEERVS-MEN-MNEMK-EEKFREKRIKRN-QSLQEIWDY
>4_chr9_962-cL4
YS-LKEEV-THGKEVKNLEKKLD-WLTRITNAEKSLKDLMELKT-A-EL-D-CTSLSS-FNQ*EERVS-MED-MNEMK-EEKFREKGIKGN-QSLQEIWDY
>4_chrX_963-cL4
YS-LKEEV-THGKEVKNLEKKLD-WLTRITNAEKSVKQLMELKT-A-EL-D-CTNLSR-FDQLEERVS-MED-MNEMK-EEKFREKRIKRN-QSLQEIWDY
>4_chrX_964-cL4
*S-LKEEV-THGKEVKNLEKKSD-WLARITNAEKSLKDLMELKT-A-EL-D-CTSLSS-FDQLEERVS-MED-MNEMK-EEKFREKRIKRN-QSLEKIWDY
>4_chrX_966-cL4
YS-LKEEV-THGKEVKNLEKRLD-WLTRITNAEKSLKDLMELKT-A-EL-Y-CKSLRS-FDQLEERVS-KED-LNEMK-KEKFREKRIKRN-QSLQEIWDY
>4_chrX_968-cL4
YS-LKEEV-THGKEVKKLEKKLD-WLTRITNAEMFLKDKMELKT-A-EL-D-CTSLSS-FDQLEERVS-MED-MNEMK-EEKFKEKRIKRN-QSLQEIWDY
>4_chrX_969-cL4
YS-LKEEV-THSKEVENLEKKLD-WLTRITNAENSLKDLMELKT-A-EL-D-CTSLSS-FNQLEGRVS-MEE-MNVMK-EEKFREKRIKRN-QSLQEIWDY
>4_chrX_970-cL4
YS-LKEEV-IQGKEVKNLEKKLH-WLTRITNAEKSLKDLMELKT-A-EL-D-CTSLSS-FDQLEERVS-MED-MNEMK-EEKFREKRKKRN-RSLQKI*DY
>4_chr9_971-cL4
YS-LKEEV-THGKEVKNIXKKLN-WLTRITNAEKLLKDLMELKT-A-EL-D-CTSLSS-FDQLEERVP-MED-INEIK-EEKFREKRXKRN-QSLQEIWDY
>4_chr9_974-cL4
YS-LKEEV-THGKEVKNLEKKLD-WLTRITNAEKSLKDVMELKT-A-EL-D-CTSLSS-FDQLEERVS-TQD-MNEMK-EEKFGEKRIKRN-HSLQEIWDY
>4_chrX_975-cL4
YS-LKEEV-THGKQVKNLEKKLD-XITRITNAEKSLKDLMELKT-A-EL-D-CTSLSS-FDQLEKRVS-MED-MNEMK-EEXFREKRIKRN-QSLQEIWDY
>4_chrX_976-cL4
YS-LKEEV-THGKEVKNLEKKLD-WITRITNAEKSLKDLMELKT-A-DL-D-CTSLSS-FDQLEERVS-MED-MNEMK-EEKFREKRIKRN-QSLQEIWDY
>4_chrX_977-cL4
YS-LKEEV-THGKEVKNLEKKLD-WLTRITNAEKSLKNLMELKT-A-EL-D-CTSLST-FNQLEERVS-MED-MNGMK-EEKFRKKRIKRN-QSLQEI*DY
>4_chrX_978-cL4
YS-LKEEV-AHGKEVKNIEKRLD-WLTRITNAEKSLKDLTELKT-A-EL-D-CTSLSS-FDQLEERVS-MEN-MNEMK-QEKFREKRIKRN-QSLQEIWDY
>4_chrX_979-cL4
YS-LKEEV-THGKEVKNFEKRLH-WLTRITNAEKPLKDLMELKA-A-DL-D-CTSLSS-LNQLEERVS-MEA-MNEMN-EEKFREKRIKRN-QSLQEVWDY
>4_chrX_981-cL4
YS-LKEEA-THGKEVKNLEKKLD-WLTRITNAEKSLKDLIELKT-A-EI-D-CTSLSS-FDQLEERVS-MED-MNEMK-EEKFREKRIKRN-RSLQEIWDY
>4_chrX_982-cL4
YS-LKKEV-IHGKEVKXLEKKLD-WLTRITNAEKSLKDLMELKT-A-EL-D-CTSLSS-FDQLEERVP-KED-MNEMK-EXKFREKRIKRN-QSLQEICDY
>4_chrX_983-cL4
YS-LKEEV-THGKEVKNLEKNLD-QLTRITNAEKSLKELMELKT-E-EL-D-CTSLSS-CDQLEERVS-MED-MNEMK-QEKFREKRIKRN-QSLQETWDY
>4_chr9_984-cL4
YS-LKEEV-TQG*EVKNLEKKLD-WLTRITNAEKSLKDLMKLKT-A-EL-D-CTSLSS-FNQLE*RVS-MED-MNEMK-EEKFREKRIKRN-QSLQEIWDY
>4_chrX_985-cL4
YS-LKEEV-THGKEVKNLEKKLE-WLTRITNAEKSLKDLMELKT-A-EL-D-CTSLSS-FDQQEERIS-MED-MNEMK-EEKFTEKRIKRN-QSLQEIWDY
>4_chr9_987-cL4
YS-LKEEV-THGKEVKNLEKKLD-WLTRITNAEKSLKDLMELKT-A-EL-D-CASLTS-FDQLDKRVS-MED-MNEMK-EEKFREKRIKRN-QSLQEIWDY
>4_chrX_988-cL4
YS-LKEEV-THGKEVKKPEK*LD-WLTIITNAEESLKDLMELKT-A-EL-D-CTSLSS-FDQPEERVS-MED-MNEMK-EEKFREKRIKRN-QSLQEIWDY
>4_chrX_989-cL4
YS-LKEEV-THGKEVKNLEKKLD-RLTTIINAEKSLKDLLELKT-A-EL-D-CTSLSS-FDQLKERVS-MED-MNEMK-EEKFREKRIKRN-QSLQEIWDY
>4_chrX_990-cL4
YS-LKEEV-THGKEVKNLEKKLN-WLTRITNAEKSLKDLMELKT-A-EL-D-CTSLSS-CDQLEERVS-MED-MNEMK-EEKFREKRIKRN-QSLQEIWDY
>4_chrX_991-cL4
YS-LKEEV-TPGKEVKNLQKKSD-WLTRITNAEQSLKDLMELKT-A-EL-D-CTSLSS-FDQLEERVS-MED-TNEMK-EEKFREKRIKRN-QSLQEIRDY
>4_chrX_992-cL4
YS-LKEEV-THGKEVKNLEKKLD-WLTRITNAEKSFKDLMELKT-A-EL-D-CRSLRS-CDQLEERLS-TED-MNEME-EEKFKEKRIKRN-QSLQEIWDC
>4_chrX_993-cL4
YS-LKEEV-THGKEVKNLEKKLD-RLTRITNAEKSLKDLMELKT-A-EL-D-CTSLGS-FDQLEERVS-MED-MNEMK--EKFREKRIKIN-QSHQEIWDY
>4_chrX_994-cL4
YS-LKEEV-THGKEVKNIEKKLD-WLTRITNAEKSLKDLMELKT-A-EL-D-CTSLSS-CDQLEDRVS-MED-MNEMK-EEKFREKRIKRN-QSLQEIWDY
>4_chrX_995-cL4
YS-LKEEV-THGKEVKNIEKKLD-WLPRITNAEKSLKDLMELKT-A-EL-D-CISLNN-FDQLEERVS-MED-MNEMK-EEKFREKRIKRK-QSLQEIWDY
>4_chrX_996-cL4
YS-LKEEV-THGKEVKNLEKKLD-RLTRITNAKKSFNDLMEVKT-A-EL-D-*TSLSS-FNQLEERVS-MED-MNEMK-EEKFREKIIKRN-QSLQEIWDY
>4_chrX_997-cL4
YS-LKEEV-THGKKVKNLEKRLD-WLTRITNAEKSLKDLMELKT-A-DL-D-CTSLSS-FDQLEERVS-MED-MNEMK-EEKFREKRIKRN-QSLQETWDY
>4_chrX_998-cL4
YS-LKEEV-THGKEVKNLEKRLD-WLTRITNAEESLKDLMELKT-A-EI-D-CTSLSS-FDQLEERVS-MED-MNEMK-EEKFREERIKRN-HSLQEI*DY
>4_chrX_999-cL4
YS-LKEEV-THGKEVKNLEKKLD-WLTRITNAEKSLKDLMELKT-A-EL-D-CTSLSS-FHQLEERVS-TED-MNEMK-EEKFREKRIKRN-QSLQEIWDY
>4_chrX_1000-cL4
YS-LKEEV-THGKEVKNLEKKLD-WLTRITNAEKSLKDLMELKT-A-EL-D-CTSLSS-FHQLEERVS-TED-MNEMK-EEKFREKRIKRN-QSLQEIWDY
>4_chrX_1002-cL4
YS-LKEEV-THGKEVKNLEKRLD-WLTRIINAEKSLKDLMELKT-A-EL-D-CTSLSS-FDQREERVS-MED-MNETK-EEKFREKRIKRN-QSLQEIWDY
>4_chrX_1003-cL4
YS-LKEEV-THGKEVKNLEKRLD-WLTRITNAEQSLKDLMELKT-A-EL-D-CTSLSS-FDQLEERVS-MED-MNEMK-EEKFREKRIKRN-QSLQEI*DY
>4_chrX_1004-cL4
YC-LKEEF-INGKEVKNLEKKLD-RLTRITNAEKSLKDLMELKT-V-EL-D-CTSLSS-FDQLEERVS-MED-MNEMK-EENFREKRIERN-QSLHEIWDY
>4_chrX_1009-cL4
YS-QKEEV-INGKEVKNLEKKLD-WLTRITNAEKS*KYLMELKT-A-EL-H-CKSLSS-CNQLEERVS-MED-MNEMK-EKTFXXKRKNTN-QSLQEIWDY
>4_chrX_1017-cL4
YS-LKEEV-THGKEVKNLRKKLD-WLTRITNAEKSLKDLIELKT-A-EL-*-CTSLSS-FDQLEERVS-MED-MNEMK-EEKYTEKRIKRN-QSIQKIWHY
>4_chr9_1021-cL4
YS-LKEEV-TNGKEVKNLEKKLD-WLTRITNAEKSLKDLMELKT-A-EL-D-CTSLSS-CDQLEERVS-MED-MNEMK-QEKFIEKIIKRN-QSLQEIWDY
>4_chr9_1022-cL4
YS-LKEEV-THGKEVKNVEKKLD-WLTRITKAEKSLKVLMEVKT-A-EL-D-CRILSS-FDQLEERVS-MED-MNEMK-EXTFRQKRIKRN-QSLQEIWDY
>4_chr9_1023-cL4
YS-LKEEV-THGKEVKNLEKKLD-RLTRITNAEKSLKDLMELKT-A-EL-D-CTSLSS-CDQLEERES-MED-MNEMK-EEKF*XKRIKRN-QSLQEIWDH
>4_chrX_1025-cL4
YS-LKEDV-THGKEVKNLEKKLD-WLTRITNAEKSLKDLMELKT-A-EL-E-CRSLRS-CDQLEERVS-MED-VNEMK-EGKFREKRIKRN-QSLQEIWDY
>4_chrX_1028-cL4
YS-LKEEV-TNGKEVKNLXKKLD-CLTRITNAEHSLKELMELKT-A-EL-D-CRSLSS-CDQLEERVS-MED-MNEMK-EEKFREKRIKRN-QSLQEIWDY
>4_chrX_1029-cL4
YS-LKEEV-THGKEVKNLEKRLD-WLTRITNAEKSLKDLMELKT-A-EL-D-CTSLSN-CDQLEERVS-MED-MNEMK-EEKFREKRIKRN-QSLQEIWDY
>4_chrY_1035-cL4
YS-LKEEV-TNGKEVKNVEKKLV-WLTRITNAERSLKDLMELKT-A-EL-D-CTSLSN-FDQLEERVS-VEX-MNEMK-EDKFKEKRIERN-PSLQEIWDY
>4_chrY_1036-cL4
YS-LKEEV-THGKEVKNHXKKLD-CLTRITNAEKSLKDLVELKT-A-GL-D-CTSFCS-FNQLEERLS-MED-MNEMK-EEKFREKXIKRN-QSLQEIWDY
>4_chrY_1037-cL4
YS-LKEDV-THGKKVKNLEKKLD-WLIRITNAEKSLKDLMELKT-A-EL-D-CTSLSR-FDPLEERMS-MED-MNEMK-EKKFTEKIIKRN-QNLKEI*DY
>4_chrY_1038-cL4
YS-LKEEV-IPGKEVKNLEKKLD-WLTRIINAEKSLKDLMELKT-A-EL-D-CTSFRS-FDHLKENIS-MED-MNEMK-EEKFREKSIKRN-QILQEIWDY
>4_chrY_1041-cL4
YS-LKDEV-THGK*VKNIEKKLH-WLTRIINAVKSLKDLMELKI-A-EL-Y-CTSLSS-FNQMEERVS-MED-MNEIK-EEKFTEKXIKRN-QSLQEIWDX
>4_chrY_1043-cL4
YS-LKEEV-TYGKEVKNVEKKLD-WLTRITNAEKSLKDLMELKI-A-EQ-D-CTSLSS-FVQLEERVS-MED-INEMK-EEKFREKRIKRN-QSLQELWEY
>4_chrY_1044-cL4
YS-LKEKV-THGKEVKNLEKKID-WIXRITNAEKSLKELMELKT-V-EL-D-CISLSS-CDQLEEGVS-MED-MNAMK-EEKFREKRIKRK-KSLQEIWNY
>4_chrY_1048-cL4
YS-LKEEF-THDKKVKNLEKGLD-WLTRKTNAEKSLKDLMELKT-A-EL-D-CISLSS-FDQLEERVS-M*D-MNEMK-EEKFREKXIKRN-QRLQEIWDY
>4_chrY_1049-cL4
YS-LKEEV-THGKEVKNLEKKLG-QLPRITNSEKSLKDLMELKT-A-EL-D-CTSLSS-FNQLEERIS-MED-MNEMK-EEKFREKRIKR--QSLQEIRDY
>4_chrX_1050-cL4
YS-LKEEV-THGQKVKNLXKKLE-WLTRTINAEKSLKDLMELKT-A-EL-D-CRSLRS-LDQQEERVS-MED-MNEIK-EEKLREKRIKRN-QSLQEIWDY
>4_chrY_1052-cL4
YS-LKEEV-THDKEVKNLEQKLD-WLTXXTNAEKSLKDMMELKT-A-EL-D-CTSFSS-FDQLEERVS-IED-MNEMK-E-XFREKIIKRN-QSLQEIWDY
>4_chrY_1053-cL4
YS-LKDKA-THGKEGKNLEKKLD-WLTRITDAEKSLKDLMELKT-V-EL-D-CTSLSS-FDHLEERVS-MED-XNEMK-EEKIREKRIKRN-QSLQEIWDD
>4_chrY_1054-cL4
YS-LKEEL-THGKEVKNLEKQLD-GLTRITNAEKSLKDLKELKT-A-EL-D-CTSLSS-FDQLEERVS-MED-MNEIK-EEKFREKRIKIK-*SLPEIWDY
>4_chrY_1055-cL4
YS-LKEEV-TRGK*VKNLEKKLD-WLTRITNAEKSLKDMMELKT-*-EL-D-STSLSS-FDQLEERVS-MED-MNEMK-EENFREKRIKR--QSLQEISDY
>4_chrY_1057-cL4
YS-LKEEV-THGKVVKNLEKKLY-*LTRISNAEKCLKELMELKT-A-EL-D-CRSLSS-FDQLEERLS-IEN-MNEMK-EEKFR*KRIKR--QSLQEIWDY
>4_chrX_1058-cL4
YY-LKEEV-THGKEVKNLEKKLD-WLIRITNAEKSLKDLMEQKT-A-EL-D-CTNLCS-LNQLEERVS-MED-MNEME-EEKFREKRIKRN-QSLQEIWDY
>4_chrX_1060-cL4
YY-LKEEV-TQGKEVKNLEKKXE-WLTRISNAEKSLKELTELKT-A-EL-D-CTSLSN-CDQLEERVS-MED-MNEMK-XERFREKRIKRN-QSLQEIWDY
>4_chrX_1061-cL4
YS-LKEEV-THGK*VKNLEKKLD-WLTRITNAKKSLKDLKELKT-A-EV-D-CTSLSI-FNHLEERVS-MED-MNEMK-EEKFREKRIKRN-QSLQET*DY
>4_chrX_1062-cL4
FS-LKEKI-THGNEVENLEKKLD-WLTRITNAENSLRDLMELKT-A-EL-D-CTSLSS-FDQLEARLS-MED-MNEMK-EEKFREQRIKRN-QSLQEIWDY
>4_chrX_1065-cL4
YS-LKEEV-TNGKEVKNLEKKLD-WLTRTTNAEKSLKDLMELKT-A-EL-D-CRSLSS-CDQLQERLS-MED-MNEMK-EEKFREKRIKRN-QSLQEIWDY
>4_chrX_1067-cL4
YT-LKEEV-THGKEVKNLEKKLD-WLTRITNAEKSLKDLMELKT-A-EL-D-CTSLSS-FDQLQERVS-TED-MNEMK-EEKFRE*RIKRN-QSLQEIWDC
>4_chrX_1072-cL4
YS-LKEEV-THSKEVKNLEKKLD-WLTRITNAEKSLKDLKELKT-A-EL-N-CTSLSN-CNQLEERVS-MED-MHEME-EEKCRXKRIKRN-QSLQEIWDY
>4_chrX_1074-cL4
YS-LKEEV-THGKEVKKLEKRLD-QLIRITNAEKSLKDLMELKT-A-EL-D-CTSLSX-FNQLEERVS-MED-MNEMK-E-XFREKRXKRN-ESLHEIWDY
>4_chrX_1075-cL4
YS-LKEEV-THGKEVKKIEKKLD-WLTRITNAEKSLKNQMEMKT-A-EL-E-CTSRKS-LDQLEERVS-MED-INEMK-EEKFTEKRIKRN-QSLQEI*DY
>4_chrX_1077-cL4
YS-LKEQV-THGKEVKNLXKKLD-WLTRITNAEKSLKDLMELKT-A-EL-D-STSLSS-FDQLEERVS-MED-MNEMK-EEKFREKRTKRN-QSHQEIWDY
>4_chrX_1083-cL4
YS-LKEEV-TNGKEDKNLEKKLD-WLTRITSVKKSLNDLMQLKT-A-EI-D-CTTLSS-CNQREERVS-MED-MNEMK-EEKFREKRLKRN-QSLQEIWDY
>4_chrX_1085-cL4
NS-LKEEV-IQGKEVKNLEKKLD-WLTRITNAEKSLKDLMELKT-A-EL-D-YTSLSS-CDQLEERVS-MED-MNEME-KQKFREKRIKRN-QSLQEIWDY
>4_chrX_1089-cL4
YS-LKEEV-THDKEVKNLEKRLD-WLTRITNAEKSFKDLMELKT-A-EL-D-CTSLSS-RDQLEEKV*-MED-MNEMK-EDKYREKRIKRN-QSLQEIWDY
>4_chrX_1090-cL4
YS-LKEEV-THGKEVKNLEKRLD-RLTRITNAEKSLKDLMELKT-A-EL-D-CTSLSS-FDQLEERVS-MED-MNEMK-EEKFREKRIKRN-QSLQEIWDY
>4_chrX_1091-cL4
YS-LKEEV-TEDKEDKNLEKRLD-WLTRITNAEKSLKDLMELKT-A-EL-D-CTSLSS-CYQLEERVS-VED-MNEMK-EEKFREKRIQRN-KSLQEIWDY
>4_chrX_1093-cL4
YS-LKEEV-THGKEVKNLEKKLD-WLTRITNAEKSLKDLMELKN-A-EL-D-CTSLSS-LDQLEERVS-IED-MNEMK-E-XFRGKRIKRN-QSLQEIWDY
>4_chrX_1097-cL4
YS-LKEEV-THDKEVKNLEKKLD-WLTRITNAEKSLKDLMELKT-A-EL-D-RTSLSS-CDQLEERVS-MEY-MNEMK-EEKFREKRIKRN-QSLQETWDY
