# Supplementary material for: Cryptic genetic variation enhances primate L1 retrotransposon survival by enlarging the functional coiled coil sequence space of ORF1p
Source: PLoS Genet. 2020 Aug 14;16(8):e1008991. doi: 10.1371/journal.pgen.1008991 (PMC7449397; doi:10.1371/journal.pgen.1008991)
Supplement: S1 Data — (ZIP) [file pgen.1008991.s012.zip › Supplementary_Data_PG/orf1_coiled_coil/l1pa4/4_cc_peps.fst]

>avf4_50%_CG_rst
YSELKEEVRTNGKEVKNLEKKLDEWLTRITNAEKSLKDLMELKTTARELRDECTSLSSRC
DQLEERVSAMEDEMNEMKREEKFREKRIKRNEQSLQEIWDY
>4__chr10_20620352_20626507
YSELQEEIQTNGKEVKNFEKKIDEWITRITNAEKSLKELMELKAKAQELREECRSLRS*C
NQLEERVSXMEEEMNEMKREGKIREKRIKRNEQSLQEIWDY
>4__chr10_20884340_20890532
YSELQEEIQTNGKEVKNCEKKLDEWITRITNAEKSLKELTELKARAGELREKCRSLRS*W
DQQEERVSVMEDEMNEMK*EGKFREKRIKRNKQSLQEIWDY
>4__chr1_119841794_119847949
YSELQEEIQTNGKEVKNFEKKLDEWIPRITNAEKSLKGLTELKAKVQELHEECRSLRSRC
DQLEERVSVMEDEMNEMK*EGKFREKRIKRNKQSLQDIWDY
>4__chr1_171389507_171395667
YSELQEEIQTNGKEVKNFEKKLDEWIPRITNPEKSLKELMELKAEARELREECRSLRSRC
HQLEERVSVMEDEMNEMK*EGKFREKRIKRNEQTLQEIWDY
>4__chr1_187561038_187567181
YSDLQTEIQTNGKEVKNFEKKLDEWITRITNAEKSLKELMELKAKARELHEECRSIRSRR
DQLEESVSVMEDEMNEMKREGKFREKRIKRNEQSLQEIWDY
>4__chr1_145002082_145008234
YSELQEEIQTNGKQV*NCEKKLDEWITRITNADKSLKELMELKAKAPELHEECRSPRS*C
DQLEERVSATQDEMNEMK*EGKFREKRIKRNEQSLPEIWDY
>4__chr1_83405692_83411893
YSELQEEIQTNGKEVKNFEKKLDEWITRITNAEKSLKDLMELKAKARELRE*CRSLRSQC
DQREEWVSAMEDEMNEMKREGKFREKRIKRKEQTLQEIWDY
>4__chr1_118064819_118070978
YSKLQEEIQTNGKEVKNCEKKLDEWITRITKAEKSLKELMELKAKARELREECRSLRSRF
NQLEERVSVMEDEMNEMKRDGKFREKGIKRNEQSXQEIWDY
>4__chr1_30738824_30744990
YSELQEEIQTNGKEVKNFEKKLDEWITRITNAEKSLKQLTELKAKAQELHEECRSLRSRC
DQLEERVSVMEDEMNEMKREEKFREKRIKRNKQNLQEIWDY
>4__chr1_75224791_75230896
YTKLQEEIQTNGREVKNFEKKLDKYITRINNAEKCLKELMELKAKARELHEECRSLRS*C
DQLEERVSVMEDEVNEMKREGKFREKRIKRNEKSLQEIWDY
>4__chr10_114000648_114006809
NSELQEEIQTNGKEVRNLEKKLDEWITRITNAEKSLKELMELKAKARELREECRSLRSRC
DQLEERVSVMEDKMNEMKQEGKFREKRIKR-XQSLQEIWDY
>4__chr1_7394405_7400569
YSELQEEIQTNGKEVKNFEKKLDECITRITNAEKCLMELMELKAKARELREECKSLRSQC
NQLEERVSVMEDQMNEMKREEKFREKRIKRNEKSLQEI*DY
>4__chr1_110086926_110093086
YSELQEEIQTNGKEVRNFEKKLDEWITRITNAEKS*KGLMELKAKARELREECRSLRSRC
DQLEERVSAMEDEMNEMKREGKFREKRIKRNEQSLQEIWDY
>4__chr2_51393364_51399487
YSKLQEEIQTNGKEVKNFEKKLVEWIPRITNAENFLKYLMELKAKPRELSEECRSLRSQ*
DQLEERVSVIEDEMNEMKREGKFREKRTKRNEQRLQEIWDY
>4__chr2_209357226_209363393
YSELQEEIQTKGKEVKNCEKKLDEWITRITNAEKSLKEMTELKAKAREIREECRSLGSQC
DQLEERVSVMEDEMNEMK*EGKFREKRIKRNEQSLQEIWDY
>4__chr2_228603855_228610003
YSELQEEIQTNGKEVKNFEKKLDEWITRITNAEKSLKELMELKAKARELHEGYRSLRS*C
DQLEERVSLMEDEMNEMKREGKIREKRIKXNEQSLQEIWHY
>4__chr2_34713883_34720047
YSKLQEEIQTNSKEIKNFEKKLDECITRITNAEKCLKELMELKAKARELRKQYRSLRSRC
DQLEERVSVMEDEMNEMKRKGKFRKKRIKRNEQSLQEIWDY
>4__chr20_24850360_24856545
YSDLQEEIQTNGKEVKNFEKKXDEWISRITNAEKSLKELMELKAKARELHEECRSLRS*W
NQLEERVSVMEDEMNEMK*EGKFREKRIKRNKQHLQEIWDY
>4__chr2_209404537_209410702
YSELQEEIQTNGKEVKNFXKKLEKWITRITNAEKSLKELMELKAKARELREECRSLRSRC
DQLEERVSVMEDEMNEMKGEGKFREKRIKRNKQSLQETWDY
>4__chr20_18261557_18267758
YSELQEEIQTNGKEVKNFEKKLDEWITRITNAEKSLKELMELKTKA*EIREECRSLRS*G
DQLEERVSVMEDKMNEMK*EGKIREKRIKRNEKSLEEIWDY
>4__chr2_184021288_184027449
YSELQEEIQTNGKEVKNFEKKLGKCITRITNAEKCLKELMELKAKARELREECKSLRS*C
NQLEERVSVMEDDMNEMKQEGKFREKRMKRNEQSLQEIWDY
>4__chr2_73541090_73547286
YSELQEEIQTNGKEVKNFXKKLDEWIPRITNAEKSLKELMELKAKAREPCEECRSLRS*C
DQLEERVSVMEDEMNEMKREGKFREKRIKRNEQSLQEIWDY
>4__chr3_123934409_123940587
YSELQEEIQTNGKEVKNSEKKLDECITRITNAEKCLKELMELKAKAQELREECRSLRSQC
DQLEERVSVMEDEMNEMK*EGKFREKRIKRKEQSLQEIWDY
>4__chr3_99375618_99381779
YSELQEEIQTNGKEVKNFEKKLDEWIPRITNAEKSLKELMELKAKARELCEECRSLRS*C
DQLEERVLVMEDEMNEMK*EGKFREKRIKRNEQSLQEIXDY
>4__chr4_105462091_105468234
HSKLQEEIQTNGKEVRNFEKKLDKWITRITNAEKSLKELMELKAMA*ELREKCRSLRSRY
DQLEERVSVMEDEMNEMKREGKFREKRIKRNEQSLQEIWDY
>4__chr3_99608121_99614261
NSKL*EKIQSNGKEVRNLEKKLDK*ITRITNAEKSLKELMELKAKA*ELHEKCRSLRSQC
NQLEERILVMEDEMNEMKEEGKFREKRIKRNK*SLQKIWDY
>4__chr3_98138146_98144292
YSELQEEIQTNGKEVKNFXKKLDECITRITNAQKCLKELMELKAKARELREECRSLRSRC
DQLEERVSVIEDEMNEMKREGKFREKRIKRNEQSLQEIWDY
>4__chr4_112518509_112524674
YSKLQEEIQTHGKEVKNFEKKLDEWITRITNTEKSLKELMELKAKAQELREECRSLRSRC
EQLEERVSVMEDEMNEMK*EGQFREKRIKRNEQSLQEIWDY
>4__chr3_96037558_96043613
NSELQEEIQTNGKEVRILEKKLDEWITRITNAEKSLKDRMELKAKARELREECRSLRS*C
DQLEETVSVMEDEMNEMK*EGKFREKIIKRNKQSLQEIWDY
>4__chr3_171862871_171869009
YSEL*EEIQTNGKEVENFXKKLDECITRIINAEKSLKELMELKAKA*ELPEECRSLRSRC
DQLEEKVSVMEDEMNEMK*EGKFREKRIKRNQQSLQEIWDY
>4__chr4_76359250_76365408
SSKLQEEIQTNGKEVKNFEKILDEWIPRITNAEKSLKELMELKAKARELREECRSLKSQC
DQLEERVSVMEDKMNEMKQEGKFREKRIKRNEQSLQEIWDY
>4__chr4_99158196_99164317
YSELQEEIQTNGKEVKNLXKKLDECITRIPNAEKCLKELMELKANARELREECRSLRSRC
DQLEERVSVMEDEMNEMKQEGKFREKRIKRNGQSLQEIWDY
>4__chr4_142689893_142696047
YCELQEEIQTNGKEVKTCEKKLDKWKTRITNAEKSLKELMELKAXARELREECRSLRSRC
DQLEERVSVMEDEMNETKREGKFREKRIKGNEQSLQEIWDY
>4__chr5_119490539_119496622
YSELQEEIHTNGKEVRKLEKKLDEWITRITNAEKALKELMELTAKA*ELREECRSLRSR*
DQREERVSVMEDEMNEMK*EGKLREKTIKRNEQSL*EIWDY
>4__chr4_161291770_161297928
YSELQEEIQTNGKEVKSFEKKLGEWIPRITNAEKSLKELMELKAKARELREECRSLRSRC
DQLEERVSVMQDEMDEMKREENSREKRIKRNRQSLQEIWDY
>4__chr4_144131480_144137635
YSELQEEIQTNGKEVKNCEKKLDKWITGITNAEKSLKELMELKAKTRELHEECRSLRS*C
DQLEERVSVMEDEMNEMK*EGKFREKRIKRNEQSLQEIWDY
>4__chr5_59887190_59893230
FSKLKKEVRTHRKEAKNLENRLDEWLTRITSVEKSLNELMELKTMARELSDASTSFSSRF
DQLEERVSVMEDEMNEMN*E-XFREKRVKGNEQSLQEI*DY
>4__chr5_49661661_49667827
YSELQEEIQTNGKRVKNXEKKLDKWITRITNTEKSLKELMELNAKAGELHEERKSLRS*S
KQLEERVSVMEDEINEMK*EGKFREKRIKRKEQSLQEIWDY
>4__chr6_115677930_115684097
NSELQEEIQTNGKEVRNLXKKLDEWITRISNAEKSLKELMELKAKA*ELHEECRSLRS*C
NQLEERVSVMEDEMNEMK*EEKFREKRKKINEQSLQKIRDY
>4__chr6_100524174_100530314
YSKLQEEIQTNGKEVKNCGKKLGKWITRITNAEKSLKELMELXAKA*ELREQCRSLRSQC
NQLEESVSVLEDEMNEMK*EGKFGEKRIKRNKQSFQEIWDY
>4__chr5_77449796_77455935
YSKLQEEIQTNGK*VKNFKKKLDEWIPRITNAEKSLKELMELKAKARELCEERRSLRSRR
DQLEERVSVMEDEMNEMK*EGKFREKRTKRNEQSLQEMWDY
>4__chr6_75139483_75145518
FSELKDKVRTHGKEVKNLEKKIDEWLTRITNAEKSLKDLMELKTKA*ELRDKCKSFSSRF
NQLEERVSVMEDQMNEMKREEKFREKRIKRNEQSLQEIWDY
>4__chr7_109457423_109463582
YSELQEEIQTKGKEVKNFEKKIDEWLTRITNVEKSLKELMELKAKARELREECRSLRSCC
DQLEERVSVMEDEMNEMKREGKFTEKRIKRNEQSLQEICDY
>4__chr6_random_170311_176478
NSELQEEIQTNGKEVRNLXKKLDEWITRISNAEKSLKELMELKAKA*ELHEECRSLRS*C
NQLEERVSVMEDEMNEMK*EEKFREKRKKINEQSLQKIRDY
>4__chr6_50298977_50305137
YSELQEEIQTNSKEVKNCGKKLDEWITIITNAEKSL*ELMELKAKARELREECRSLRSQC
DQLEERVSAMEDEMNETK*EGKFREKRIKRNEQSLQEIWDY
>4__chr6_19329039_19335190
YSELQEKIQTNDKELKNCEKKLDEWITRITNAKKSLKELMEL*AKARELREECRSLRSRC
NQLEERVSVMEDEMNEMXQEGKFREKRITRQEQSLQEIWDY
>4__chr7_32313882_32320054
YSELQEETQTNGKEVKNCEKKLDEWITRITNAEKSLKELMELKAKAQELCEECRSLRSQC
NQLEERISVMEDEMNEMKQEGKFREKRIKRNKQSLQEIWDY
>4__chr7_106935589_106941739
YSELKEKVRTNGKEVKNLEKKVDEWLTRITNAEKSLKELR*LKAKAQELREECRSLGS*C
DQLEERVPVMEDEMNELKREGKFREKRIKRNEQSLQEIWDY
>4__chr7_110927114_110933272
YSELQEEIQTNGKEVKNFEKKLDEWIPRITNAEKSLKELMELKAKARELREECRSLRSRC
DQLEERVSVMEDEMNEMKREGKFREKRIKRNKQSLQEIWDY
>4__chr8_5930707_5936829
YSELQEEIKTNGKEVKNLXKKLDKWITRITKAEKSLKELMELKAKAGELCEECRSLRS*C
DQLEERVSVMEDEMNEMK*EGKFREKRIKRNEQSLQEIWDY
>4__chr8_65177340_65183477
XXELQEEMQTNGKEVKNCEKRLDEWITRITNAEKSLKELMELKAKARELCEECKSLRSQC
DQLEEXVSVMEDEMNEMKREGKFREKRIKRNEQSLQEIWDY
>4__chr8_56551543_56557670
YSELQEEIQTNGKEVKNGEKKLDEWITRITNAEXSLKELMELKAKARELREECKSLRS*C
DQLGERVSVTEDEMNEMK*EGKFREKRIQRNKQSLQEIRDY
>4__chr8_60531948_60538085
YSKLQKEIQTNGKEVKNFEKKLDEWIPRIINAEKSLKELMDLKAKARELCEECRSLRSQC
NQLEERVSVMEDEMNEMK*EGKFTEKRIKRTEQSLQEIWNY
>4__chr7_43779262_43785411
YSELQEEIQTNGKEVKNFEKKLDECITRITNTEKCLKELMELKAKARELREECRSLRSQC
DQLEERVSVTEDEMNEMKREGKFRERRIKRNEQSLQEIWDY
>4__chr7_54533920_54540071
YSELQEEIQTNGKEVKNFEKK*DECITRVTNAEKCLKELMELKAKA*ELREECRSLRS*C
DQMEERVSVMEDEMNEMKQEGKFREKRIKRNXQSLQEIWDY
>4__chr9_124210734_124216873
YSKLQEEIQTNGKEVKNFEKKLDEWITRITNADKSLKDLMELKAKARELRKECRSLRSQC
NQLEERVSVMEDEMNEMKQEGKFREKRIKRNEQGLQEIWDY
>4__chrX_58151257_58157407
*SELKEEIRTHGKEVKXFGKTLDKWLTRITNAQKSLKDLIELKTMTEELRDECTSPSSRF
EQLEERVSVMEDQMNEMR*EEKFREKRIKRNKQNLEEIWDY
>4__chr9_77145306_77151461
YSKLQEENQTNGKEVKNCEKKLDEWITRITNAEKSLKEQVELKAKAQELREECRSLRS*C
DQLEERVSVMKDE---MK*EGKFREKRIKRNEQSLQEI*YY
>4__chrX_104160592_104166729
YSKLQEEIQTNGKEVKNFEKKLDEWIPTITNAEKSLKELMELKAKAPELREECRSLRSHC
NQLEERVSVMEHEMNEMK*EGKFREKRIKRNEQSLQEIWDY
>4__chrX_131971368_131977523
YYELQEEIQTNGKEVKNFEKKLDEWITRITNAEKSLKELMELKAKARELHEECRSLRSRC
DQLEERVSVMEDKMNEMKQEGKFREKRIKRNEQSLQEIWDY
>4__chrY_16839141_16845277
YSELQXEI*TNGKEVKNFEKKLDEWITRIINAEKSLKELMELKGKARELCEECRSLRS*C
DYLEERISAMEDEMNEMKREGKFREKRIQRNEQSLQEIWDY
>4__chrY_16982615_16988751
YSELQXEI*TNGKEVKNFEKKLDEWITRIINAEKSLKELMELKGKARELCEECRSLRS*C
DYLEERISAMEDEMNEMKREGKFREKRIQRNEQSLQEIWDY
>4__chrX_74130594_74136728
XSELQEEIQTNGKEVKNXEKKLDEWITRITNAEKSLKELMELKAKARELCEECRSLRSCC
NQLEERLSVTEDEMNEMKQEGKFREKRXKRNEQSLQEIWDY
>4__chrX_66624901_66631073
YSELQEEIQTNGKEDKNFEKKLDEWKPRITNAEKSLKELMELTAKAQELREE*RNLRS*C
NQLEEWVSTMEDEMNEMK*QGKFREKRIKRNEQSLQEIWDY
>4__chrX_77608379_77614544
YYELQEEIQTNGKEVKNFEKKLNEWITRITNAEKSLKELMELKAKV*ELREECRSLRSRC
DQLEERVSVMEDEMNEMK*EGKFREKRIKRNEKSLQEMWDY
>4__chr11_48506046_48512203
YSELQQEIQTNGKKVKNFEKKLDEWIPRIINAEKSLKELMELKAKARELCEECRSLRS*C
KQLEERV*VMEDEMNEMK*EGKFREKRIKRNEESLQQI*DY
>4__chr11_48324107_48330261
YSKLQEEIQTNGKEVKNFEKKLDEWIPRITNAEKSLKELMDLKAKA*ELREECRSLRS*C
NQLEERVSVMEDEMNEMKREGKFREKRIKXNKKSLQEIWDY
>4__chr10_43922189_43928351
YSELQEEIQTNGKEVKNCEKKLDEWITRITNTEKSLKELMELKAKARELREECRSLRSQC
NQLEERISVIEDEMNEMK*EGKFRQKRIKRNEQSLQXI*DY
>4__chr10_38094573_38100721
YSELQEEIQTNGKEVKNCEKKLDEWITRITNTEKSLKELMELKAKARELREECRSLRSRC
NQLEERVSVMEDEMNEMKQEGKFRKKRIKRNEQSLQEIWD*
>4__chr11_39733166_39739311
NSELQEEIQTNGKEVRNLEKKLDEWITRITNAE*SVKDLMELKATARELCEEHKRLRSR*
DQLEERVSVMEDEMNEMKREWKFREKRIKRSEQSLQEI*DY
>4__chr10_67872438_67878601
YSELQEEIQTNGKEVRNFEKRLDEWITRITNAEKSLKELMELKAKAQELREERRSLRSRC
DQLEERVSVMQDEMNEMKSEGKFREKRIRRNEQSLQEIWDY
>4__chr10_42480583_42486755
YSELQEEIQTNGKEVKNCEKKLDEWITRITNTEKSLKELMELKAKARELREECRSLRSRC
DQLEERVSVMEDEMNEMKLEGKFREKRIKRNKQSLQEIWDY
>4__chr11_45100441_45106624
YSELQEEIQTNGKEVKNFXKKLDECITRITNAEKCLKELMELKAKAGELCEECRSLRS*R
D*LEERVSVMADEMNEMKREGKFREKRIKRNEQSLQEIWDY
>4__chr10_87626356_87632514
YSEL*EEIQTNGKEVRNFXKKLDKWITRITNAQKSLKELMELKAKA*ELREECRSLRSRC
NRLEERVSVMEDEMNEMKREEEFREKRIKRKEQNLQEIWDY
>4__chr12_104163762_104169878
NSELQEEIQTNVKEVRNLEKKLDKWITRITNAEKSLKELKELKAKA*ELHEECRSLRSRC
DQLEERVSVMEDEMNEMKREGKFREKRIKRNEQSLQEIWDY
>4__chr10_65445109_65451313
YSKLQEEIHTNGKEVKNFEKKLDEWITRITNAEKSLKELMELKAKARELCDECRSLRSRC
DQLEERVLVMEDEMNELKQEENFREKRIKRNEQSLQEIWDY
>4__chr14_45634374_45640501
YSKLQEEIQTNGEEVKSFEKKLDECITRITNAEKCLKELMELKAKA*ELREE*RSLRSRC
DQLEERVSVMKDEMKEMKREGKFREKRIKRKEQSLQEIWDY
>4__chr12_45671858_45678006
YSKLQEEIQTNGKKVKNFEKKLDK*ITRITNAEKCLKELMELKAKARELREECRGLRSRC
DQLEERVSVMEDEMNEMKREGKFREKRIKRNEQSLQEIWGY
>4__chr12_96267318_96273467
YSELQEEIQTNGKEVKNCXKKLDEWITRITDAEKSLKELTELKAKAQELREECRSLRSRC
DQLEERVSVIEDEMNEMK*EGKFREKRIKRNEQTLQEIWDY
>4__chr14_65562917_65569086
YSKLQEEIQTNGKEVKNCXKKLDKWITRKTNAEKSLKELMEQKAKARELREECRSLRSRC
NQLKERVSVMEDEMNEMKREGKFREKRIKRNEQSLQEMWDY
>4__chr2_131815525_131821708
YSKLLEEIQTNGKEVKNCXKKLDE*ITRITNTQKSLKELMELKAKARELHEECRSLRSRC
DQLEERVSVMEDEMNEMKREGKFRE*RIKRNEQSLQEIWDY
>4__chr2_14156710_14162867
YSELQEEIQTNGKEAKNFEKKLDEWIPRITNAEKSLKELMELKAKARELCEECRSRRSRC
DQLEERVSVIEDKMNEMK*EGKSREKRIKRNEQSLQEIWDY
>4__chr15_95757558_95763707
NSELQKEIQTNGKEVRNLEKKLDEWITRITNAEKSLKELMELKAKARELCEEWRSLRSRC
HQLEERVSVMEDEMNEMKQEGKFREKRIKRNEQSLQEIWDY
>4__chr19_42299212_42305367
YSQLQEEIQTNGKEVKNFE*KLYVCITRITNAEKYLKELMELKAKAQELCEECRSLRSRH
DQLEERVSVMEDQMNEMKQEEKFREKRIKRNKQSLQEIWDY
>4__chr15_44615731_44621872
YSKLQEEIQTNGKEVKSCEKKXHEWITRITNTEKSLKEPMELKAQARELREECKILRS*C
DQLEERVSVMEDEMNEMK*EGKFREKRIKRNEQSLQEIWDY
>4__chr2_147624831_147631006
XSKLQEEIQTNGKEVKNFEKKLDEWIPRITNAEKSLKELMELKAKA*ELHEECRSLRRQ*
HQLEERVSVMEDEMNEMX-EGKFREKRIKRNEQSLQEIWDY
>4__chr2_150065966_150072166
YSELQEEIQTNGKEVKNFEKKLDEWIPRITNGEKSLKELMELKAKAREQHEECRSLRSRC
DQLEERVSVMEDEMNEMKREGKFREKRIKRNEQSLQEIWDY
>4__chr15_76686990_76693127
YSKLQEEIQTNGKEVKNCEKKLDKWITRITNAEKSLKELMELKAKAGELREECRSLRSRC
NQLEERVSVMEDEMNEMK*EGKFREKRI-XNDQSLQEIWDY
>4__chr15_75229912_75236041
YSELQEEILTNGKEVRNFEKKLDEWITRITNAEKSLKELMELKAKTRELCEECRRLRSRC
DQLEERVSVMEDEMNEMRREGKFREKRIKRNEQSLQEIWDY
>4__chr19_38028777_38034928
YSELQEEIQTNGKEVRNFEKKLDKWITTITNAEKSLKELMELKAKARELREECRSLRSRC
DQLEETVSVMEDEMNEMKREGKFREKRIKRNEQSLQEIWDY
>4__chr19_45235663_45241801
YSELQEEIQTNGKKVKNYEKKLDEWITRITNAEKSLKELMELKAKARELHEECRSLRS*C
DQLEERVSVMEDKMNEMK*EEKFREKRIKRNEQSLQEIWDY
>4__chr1_67018414_67024597
YSELQEEIQTNGKEVKNFEKKLDEWIPRITNAEKSLKELVELKGKARELREECRSLRSRC
DQLEERVSVMEDEMNEMKREXKFREKRIKRNEQSLQEIWDY
>4__chr1_182366331_182372514
YSELQEEIQTNGKEVKNLAKKLDEWIPRITNAERSLKELMELKAKARELCEECRSLRS*C
DQLKERVSVMEDEMNEMKREGKFREKRIKRNEQSLQEIWDY
>4__chr4_171796952_171803143
YSELQEEIQTNGKEVKNFEKKLDEWIPRITNAEKSLKELMELKAKA*ELYEECRSLRSQC
DQLEERVSVMEDEMNEMKREGKFREKRIKGNEQSLQEIWDY
>4__chr6_122900000_122906196
YSELQEEIQTNGKEVKNFEKKLDKWITRITNAEKSLKELMELKAKARELSEECRSLRSRC
DQLEERVSVIEDEMNEMKQEGKFREKRIKRNEQSLREIWDY
>4__chr7_42586698_42592876
YSKLQEEIQTNGKEVKNFEKKLHEWIPRITNAEKSLKELMELKAKARELREECRSLRSRR
NQLEKRVSVMEDEMNEMK*EGKFREKRIKRNE*SLQEIWDY
>4__chr8_136928761_136934949
YSEL*EEIQTNGKEVKNFEKKLDEWITRITNTDKSLKELMELKTKAQELREECRSLRS*C
NQLEERV*VMEDEMNEMKREGKFREKRIKRNEQSLQEIWDY
>4__chr8_132313045_132319214
YSELQEEIQANGKEVKNFEKKLDEWITTINNAEKSVKELMELKAKA*ELREECRSLRSRR
DQLEERA*VMEDETNEMK*EEKFTEKRITRNEQSLQEIWDY
>4__chr12_65201567_65207731
YSELQEEIQTNGKEVKNFEKKLDEWIPRITNAEKSLKELMELKAKA*ELCEECRSLRSRC
AQLEERVSVMEDEMNEMKQEGKFREKRIKRNKQSLQEIWDY
>4__chr15_29706586_29712767
YSEIQEEIQTNGKEVKNFEKKLDEWITRIINAEKSLKELMELKAKAQELREECRSLRSRC
NQLEERVSVMEDEMNEMKREGKIREKRIKRNEQSLQEIWDY
>4__chr12_11953351_11959517
YSELQEEIRTNGKEVKSFEKKLDEWITRMINAEKSLKDLMELKTKARELRDDCRSLSSQC
NQLEERVSVMEDEMNEMKREKKFREKRIKRNEQSLQEIWDY
>4__chr1_156572512_156578650
FSELKEEVGTHHKEAKILEKRLDEWLTRITSLEKPLNDLMELKTMARELHDECTSFSS*F
DQLEERISVMEDPMNETKQEEKFREKRIKRNE*SLQEIWDD
>4__chr1_142362175_142368311
YSELKEEVRTNGKEVKNFEKKLDEWITRITNVEKSLKDLMELKTMARELHDKCISLSNRC
DQREERVSAMEDEMNEMKHEEKFREKRIKRNEQSLQEIWDY
>4__chr1_141501312_141507437
YSELKEEVRTSGKEVKNFEKKLDEWITRITNAEKSLKDLMELKTMAQELHDKCISLSNRC
DQLEERLSAMENEMNEIKHEEKFREKGXRRNEQSLQEIWDY
>4__chr1_141885612_141891740
YSELKEEVRTSGKEVKNFEKKLDEWITRITNAEKSLKDLMELKTMAQELHDKCISLSNRC
DQLEERVSAMENEMNEIKHEEKFRGKGXRRNEQSLQEIWDY
>4__chr1_59848797_59854902
CSELKEEVRTHGKEVKNLEKRLDECLTRITTADKSLKDLMELKTMARELCDKCTSLSSRF
DQLEEKVSVMEDQMNEMKLQEKFREKRIKRDEQSLQEIWDY
>4__chr1_209222258_209228396
YSELKEEVQTHGKEVKNLXKKLDEWLTRITNAEKSLKDLMELKTKAQELCDECTSLGS*F
THLEERVSVMEDEMNEMK*EGKFREKTIKRNEQSLQETWDY
>4__chr1_48549848_48555948
DSKLKEEVRTHGKEVKNLEKRLDEWLTTITNAEKSLKDLMELKTTARDKRDECTSLSS*F
NQL*ERASVMEDQMNDMKRE-XFREKKIKRN*QSLQEIWDY
>4__chr10_32811433_32817567
YSELKKEVQTHGKEVKNLEKQLDEWLTRITNAEKSLKXLMELKTKARELHDECTSLSSRF
DQLEERVSVMEDQMNEMK*EEKFREKRIKRNEQSLQEIWDY
>4__chr1_211453858_211459985
YSELKEEV*THGEDVKNPEKRLDEWLTGITNAEKCLKDLMELKTMARELHDECTSFSSRC
DQLEERVSVMEDQMNEMK*EEKFREKRIKRNEQSLQEMWDY
>4__chr1_164647161_164653299
FSELKEEVPTNGKEVKNLEKRLDEWLTRITNAQKSLKDLMELKTMARELRDECTSVXSRF
DQLEERVSVMEDQMNEMK*EEKIREKIIKRNERSLQEIWDY
>4__chr1_75935913_75941947
YSELQEDTQTKGKEVENFEKNLEECITRIINIEKCLKELMELKTKTRELREECRSLRSQC
YQLEDRVSAMEDEMNEMKREGKFREKRIKRKEQSLQEIWDY
>4__chr1_156540369_156546408
YSELKEEVRTHRKEVKNLEKKLDEWLTRISNAEKSLKDRMELKTKARELHDEXTSLSSRW
DQVEERVSVMEDQMNETK*E-XFRRKRIKRN*QSLQEIWDY
>4__chr1_150786883_150793018
YSKLKEEV*THGKEVKNLXKKLDEWLTRITNAQKS*KDVMELKTMAQELHDECTSLSSQL
DQLEERVSVMEDQMNEMK*EEKFREKRIKGNEQSLQEIWDY
>4__chr10_20788617_20794764
YSELQEEIQTDGKEVKNFETK*DEWIPRIINAENSLKDLMELKTKAQELHDECRSLSTRR
DQLEERVSVMEDKMNEMKRE-XFREKRININEKSLQEIWDY
>4__chr1_168699651_168705802
FSELKEEVRTHGKEVKNVEKRLDEWLTRITNAEKSLKDLKELKTTTRDLRDECTSLSSQF
NQLEETVSVMEDQMNEMK*EEKFREKRIKRNEQSLQEIWDY
>4__chr1_223309861_223315981
YSELKEEGRTNGKEVKTLEKKLDKWLTRITNAEKFLKDMMELKTKA*ELCDECTSLSS*F
DQLEERVSVMEDQMNAMK*EEKFREKKIKRNEQSLQEIWDY
>4__chr1_92867812_92873942
YSELKEEVRTHGKEVKDLEKRLDKWLTRITNAEKSLKDLMELKTTARELRDECTSLSSRF
DQVEERVSAMEYQMNEMKREEKFGEKRIKRNEKSLQEIWDY
>4__chr1_164546731_164552888
YSKLKEED*XNGKEVKNLEKRLDKWLTRITNAQKSLKDLMELKTMARELHDE*TSLSS*F
HQLEERVSVTEDQMNEMKQEEKFREKRIKRNEQSLQEIWDK
>4__chr1_198116702_198122835
FSELKEEV*THGKEVKNLEKRLDEWLTRINNXEKSLNDLMELKTMERELRDECTSISSRF
DQLEERVSVMEDQINEMK*EEKFREKRIKRNEKSLQEIWDY
>4__chr1_145340739_145346883
YSELQEEIQTNGKEVKSFXKKLDEWITRITSAEKSLKDLMELKTKARELSDECRSLSSRX
DQLEERVXVMEDERNEMKGEEKFREKRMTR-XQSLQEIWDY
>4__chr1_246184890_246191012
YSELKEEVRTHCKEVKNLXKKLDEWLTRITNAEKSLKDLMELKTKAQELRDECTSLSCHF
NQLEERVSVMEYQMNEMK*EEKFREKRIKRNEQSLQEIWDY
>4__chr1_103283765_103289894
YSEPQEEVRTNGKEVKNFEKKLDEWITRITNAEKSLKDLMELKTKARELRDECRILSSRC
DQLEERVSVMEDEMNEMK*EEKFREKRIKRNEQSLQEIWDY
>4__chr10_20854655_20860781
YSKLLEEIQTKGKEVKNFEKNVDECITRITNTEKCLKELMELKARAGELHEECRSLRS*C
DQLEERESVMEEEMNEMK*EGKFREKRIKRNEQSLQEI*DY
>4__chr1_208213181_208219318
YSELKEKV*THGKEVKNLEKKLYEW*TRITHAKXSLKDLMELKTKARELRDECTRLKS*F
Y*LEERVSVMEDQVNEMKQEEKFREKRIKRNEQSLQEIWDY
>4__chr1_164336066_164342225
FSELKEEVQTHGKEVKNLEKKLDEWLTRITNAEKSLKDLMELKTIPQELCDECASFSSRF
DQLEERVSVIEDQTNEMK*EXKFREKRIKRNEQSLQEIWDY
>4__chr1_223194849_223200943
YSELKEQVQTHGKEVKNLEKK*DEWLTRITNAEKSLKELMELTTKAR*LRDECTSLSSRF
DQLEGRVSVMEDQMNEMKREEKFREKKIKRNEQRFQEIWDS
>4__chr1_171961527_171967634
FSELKEEVRTHGKEVKNLEKRLDGWLTTITXAEKSLKDLMELKTTARELRDKCRSLSS*F
NQLEERVSVMEDQMNEMKQEEKFREKRIKKNEQSLQEISEY
>4__chr1_66423115_66429257
YSKLKEEVRTHGNEVKNLEKKLDEWPTRITNAEKSLKDLRELKTMA*ELRDECTSLNSLF
DQLEERVSMTEDQMNEMKREEKYREKRIKRNKQSLQEIWDY
>4__chr1_68919781_68925907
YTKLKEEV*THGKEVKNLEKKLDEWLTRITNAEKYLKDLMELKTTAQELHDECTSLSSPF
DQLEERVSVMEDQMNEMKREEKFREKRIKRNEQSLKEIWDY
>4__chr10_27747207_27753325
FSELKEEVRTXRKEVKNLEKRLDEWLTRITNAEKSLKDVMELKTMAQELRDECTSFSSQF
DQLEERLSVMEDQMNEMK*E-XFREKRIKINEQSLQETWDY
>4__chr1_118981900_118988061
YTELKEEV*TNGKKVKNLEKKLDEWLTRITNAEKSLKDLMELKTTARELRDECTSFSS*C
DQLEERVSAKEDEMNEMKQEEKFREKRIKRNKQNLQEIWDY
>4__chr1_103692427_103698550
YSKLKEEVRTNGKEVKNLXKKLDKWITRITNAEKSLKYLMELKTTAQELHDECTSLSS*Y
NQLEERVSVMED*MNEMK*EEKFREKRIKRNEQSLQEIWDY
>4__chr1_41414524_41420621
DSELKEEVRTHGKEAKNLXKKLDEWLTRITNAEKSLKDLMELKTMA*ELRDECTSLSSRF
DQLEERVPVMEDQMNEMK*EEKFREKRIKRNEHSLQEIWDY
>4__chr1_171558164_171564276
YSELKEEVRTNGKEVKNFXKKLDEWITRITNEEKSLKDLMELKTMARELHDECTSHSN*C
DQLEERVPAMGDKMNEIKHEEKFREKRIKXNEQSLQEIWDY
>4__chr1_210897991_210904148
YSELKE*VRTQRKEVKNLEKKLDEWLTRITNAEKSLKDLMELKTMARELHDECTSLSSRF
DQLEERVSVMEDQMNEMK*EEKFREKRIKRNKQSVQEIWDY
>4__chr1_156452214_156458361
YSELKEEV*TNGKEVKNLEKKLDEWLTRINNAEKSLKDLMELKNMARELSDESKSFSS*Y
DQLEDRVSTMEDEMNEMK*EEKFREKRIKRNEQNLQEIWDY
>4__chr10_106469727_106475871
YSELKEEVRTHGKEVKYLEKKLDEWLTRITNAEKSLKDLMELKTTARELHDECTSLSSQF
NQLEERVSVMEDQMNEMKQEEKFREKRIKRNEQSLQEIWDY
>4__chr1_164013931_164020014
YSELKEEVRTHGKEVKNLEKKLDEWLTRITNAEKSLKALMELKTKARKLRDECTSLSSRF
DQLEERVSVMEDEMNEMKQEGKFREKRIKRNEQSLQEIWDY
>4__chr1_175907569_175913704
YSELKEEVRTNGKGVKNFEKKLDKWITRITNAEKCLKDLMELKTTARELRDECTSLSNQC
DQLEERVSVMEDEMNEMKREEKFREKRIKR-XQSLQEIRDY
>4__chr1_94093877_94100016
YSKLKEEVRTHGKEVKNLQKKLDEWLARITNAEKSLKDLMELKTKA*ELRDECTSLSSRF
DQLEERVSVMENQMNEMKQEEKFREKRIKRNEQNLQGIWDY
>4__chr1_59489084_59495222
FSELKEEV*THSKEVKNLEKRLDEWLTRITTAEKSLKDLMELKTTAQELHDKCTSLSSQF
DQLEERVSVMEDQMNEMKREEKFREKRIKRNEQSLQEIWNY
>4__chr1_93640103_93646243
YSELKEEV*IHGKEVKNLEKKLGEWLTRITNAKKSLKDLMELKTKARELRDECTSLSSRF
DKLEERVSVMEDQMNEMK*EKKFREKRIKRNEQSLQVIWDY
>4__chr10_21266389_21272537
YSELKEEVRTHGKEVKNXEKKLDEWLTRITNAKKSSKDLMELKTIAQQLRDECTSLSSRC
DQLEERISVMQHQMNEMKQEEKFREKRIKRNEQNLQEIWDY
>4__chr1_47404184_47410320
YSELKEEVRTHGKEVKNLXKKLDEWLTRITNXEKSLKDLMELKTKAQELHDECTSLSSQF
NQLEERVSVMEDQINEMK*REKFREKRIKRNKKSLQEIWDS
>4__chr1_226775015_226781159
HTKLNEEVRTNGKEVKNLEKKLDEWLTRITNAEKSLKDLMELKTMAGELHDECASLSSQF
DQLEERVSVMEDQMNEMKQEEKFREKRIKRNEQSLQETWDY
>4__chr10_102156078_102162231
*SELKEEVRTHGKEVKNLEKKLDEWLTRITNAEKSLKDLMELKTTAQELCDECTSLSSRF
NQLEERVSVLEDQMNEMK*EEKFREKRITRNEQSLQEIWDY
>4__chr1_93129669_93135811
YSELKEEVRTHGKEVKNLKKRLDEWLTRITNAEKSLKDLMELKTTARELCDECTSLSSRF
DQLEERVSVMEDQMNEMKPGETFREKRIERNEQSLQEICDY
>4__chr1_91534952_91541100
YSKLKEEV*THGKEVKNLEKKLDEQLTRITNAEKSLKDLMELKTTAQEVPDECTSLSS*S
DELEERVSGMEDQIHEMKREEKFREKRIKRNKQSLQEIWDY
>4__chr1_91604783_91610892
YSKLKEEV*THGKEVKNLEKKLDEWLTRITNAEKSLKDLMELKTTARELCDECTSLSSRC
DQLEERVSGMEDQINEMK*E-XFREKRIKRNKQSLQEIWDY
>4__chr10_1257357_1263495
YSELQEEIRTNGKEVKSFEKKLDEWITXITNAEKSLKDLMELKIKARELHDKCRSLSSQC
DQLEERVSVMEDQMNEMNQEEKFREKRIKRNEESLQEIWDY
>4__chr10_133192830_133198971
YSELQEEILTNGKEVKSFEKK*DEWITRITHAEKSLKXLMELKTKVRELCDECRSLSSRC
DQLEERISAMEDEMNEMKHEEKFREKRIKRNKQSLQEIWDF
>4__chr10_23918715_23924868
YSKLKEEXRTXSKEVKNFXKKLGEWITRITNAEKSLKDPMELKTMA*ELRDKCTSLSSRR
DQLEKSVSVMEDEMNEMKREEKFRXKRIKRNEQSLQEIWDY
>4__chr1_240710999_240717147
YSNLKEQVRTHGKEVKNLEKRLDEWLTTITNAEKSLKDLMELKTTAQELCDECTSLSS*F
DQLEERVSVMEDQMNEMK*EEKFREKRIKRNKQSLQEIWDY
>4__chr10_111431309_111437462
YSELKEEVRTNGKEVKNFEKKLDEWITRITNAEKALKDLMELKTMARELCDECTSLSNRC
NQLEERVSAMEDEMNEMKCEEKFREKRTKRNEQSLQEIWDY
>4__chr1_102680228_102686373
YPELKEEVQTNGKEVKNFEKKLDKWITRITNAEKSLKDLMELKTMVRELQDEYTSLSNRC
DQLKERVSAMEDEMNEMKHEEKFREKRIKRNEQSLQEIWDY
>4__chr10_111402106_111408221
YSELKEEVRTNGKEVKNLEKKLDEWLTRITNAKKSLKNWMELKTKAQELRDECRSLSSQC
DQLEERVSAMEDEMNEMKQEQKFREKRIKRNEQSLQEIWDY
>4__chr1_205446703_205452875
YSELKEEDRTHDKEVKNLEKKLDEWLTRIINAEKSLKDLMELKTKAQELRDECRSLSS*F
NQLEERVSVMEDQMNEMK*EEKFREKRIKRNEQSLQEIWDY
>4__chr1_151069385_151075478
YSRLKEEVLTNGKEVRNFEKKLDEWITRIINAEKSLKELMELKTKARELRDECTSLSNQC
DQLEERV*AMEDEMNEMKHEEKFREKRIKRNEQSL*EIWDY
>4__chr1_100901126_100907264
YSELKEEVQTQGKEDKNLAKKLDEWQTRITNAEKSLKDLMELKTMA*ELRDKCTSLSSRF
DQLQ*RVSVMEDQMNEMKREGKFREKRMKRNEQSLQEI*DY
>4__chr1_162084276_162090407
YSKLKEEV*TNGKEVKNLKKKLVEWLTRLTNAEKSLKDLMKLKTMAQELHDECTSFSSLC
DQLEERVSAMEDEMNEIKREEMFREKRIERNEQSLQEIWDY
>4__chr1_155490322_155496474
NSKLKKEVRTNGKEVKNFEKKLDEWITRITNAEKSLKDLMELKTTARELHDECTSLSNQC
NQLEERLSVMEDEMNEMKHEEKFREKRIKRNEQSLQEIWDY
>4__chr1_33910185_33916305
YSKLKEEG*TNGKEVKNLXKKLDEWLTRITNSEKSLKDLMVLKTTARELRDECTSLSS*C
VQL*ERVSAMEDEMNEMKREEKFREKRIKRNEQSFQEIWDY
>4__chr10_100733418_100739405
YSELKEEVRTHGKEVRXLEKRLEEWLTRIINAEKSLKDLMELKTTARELRDECTSVSSQF
DQLEERVSVMEDQMNEMKREGKFREKRIKRYRQSLQEIWDY
>4__chr10_24391073_24397226
YSKLKKEVQTNGKEVKNFEKKLDQWITRIVNAEKSLKDLMELKTMA*ELRDECTSLSN*C
NQLEERVSVMEDKMNEMKCEEKFREKRIKRNEQSLQEIWDY
>4__chr10_135244050_135250201
YSELQEEIRTNGKEVKSFXKKLDKWITRINNAEKSLKDQMELKTKARELRDGCRSLSS*C
NQVEERVSVMEDKMKEMKREERFREKRIKRNKQSLQEIWDY
>4__chr1_179511622_179517751
YSELKEEV*TNSKEVKNLEKKLDEWLTRITNAEKSLKDLMELKTTA*ELRDECTSLSS*C
DQLEERVSAMEDEMNEMKREEKFREKRIKRNEQSLQEIWDY
>4__chr10_27628189_27634295
YSELKEEV*TNGKEVKNLEKKLDKWLTRITNAEKSLKDLMELKTMA*ELRDECTSLSS*C
EQLEDRVSVMEDEMNEMK*EEKFREKRIKRNEQSLQEIWDY
>4__chr1_74585280_74591373
YSQLKEEVQTNDKEVKNFEKKLDKWITRIINAEKSLKDLMELKTMARKLRDECTSLSNRC
DQLEERVSVMEDKINEMKCEEKFRENRIKRNEQSLQEIWDY
>4__chr10_112792889_112799029
YSELKEEVRTNGKEVKNFEKKLDEWITRITNAQKSLKDLMELKTKARELCDECTSLSNRC
DQLEERVSAMEEEMNEMKREEKFREKRIKRNEESLQEIWDY
>4__chr1_45522825_45528970
YSELKEEVRTQGKEVKNLLKKLDKWLTRITNAEKSLKDLMELKTMA*ELRDQCTSLSIRF
GY*EERVSVMEDQMNEMK*EEKFREKRMKRNEQSLQEIWDY
>4__chr1_198421119_198427314
YSKLKEEVQTNGKEVKNFEKKLDEWVTRIINAEKSLKDLMELKTMAQKLHDKCTSLSNRC
NQLEERVSAMEDEMNEMKEEGKFREKRIKRNEQSLQEIWDY
>4__chr1_62937665_62943657
YSKLKEEIQTNGKEVKNLEK*LDECLTRITNAEKSLKDLMELKTTARELRDECTSLSSRC
DQLEERVSVMEDEMNEMKREEKIREKRIKRKEQSLQEIWDY
>4__chr11_48661173_48667274
FSELKEEVGTYGKEVKNLEKRLNEALTRLTNVEKAVKDLMELKTKARELCANCTSFSSWF
DKLEERVSVIEDQMNEMKREEKFREKRIKRNEKSLQEIWDY
>4__chr11_51172224_51178240
YSELQEEVRTHGKEVKNLEKRLVKWLTRITNAEKSLKDLMELKTIARKLLDECTSLSS*Y
NQLEERVSVLEDQMNEMKREEKFREKRIKRNEQSLQEIWDY
>4__chr11_48388192_48394355
YSELQEEIQTNGKEVKSFEKKLGECITRITKAEKSLKDLMELKTKAQELHDKRGSLRIRC
DQLEERVSEIEDEMNEMKQEEKFREKRIKRNEQSLKKIWDY
>4__chr11_51388387_51394547
YSKQQEETQTNGKEVKGFEKKLDECITRITNAEKSLKDLMELKTKARELHDERGSLRS*C
DQLEESVSEXEGKMSEMKQEEKFREKRMKRKEQSLQKIWDS
>4__chr11_48589878_48596029
YSELKEEV*THGKEVKNLEKKSDEWLTRITNAEKSSKDLMELKTKA*ELHDKCTSLST*F
NQLEERVSVMEDKMNEMKQEEKFREKRTKINE*SLQEIWDY
>4__chr11_51261149_51267289
YSELKEEFQNHGKEVKNLEKKLDEWLTRITNAEKSLKDLMELKTKA*GLRDKCTSLST*F
NQLEERVSVMEDKMNEMKQXEKSREKRIKINXXSLQEIWDY
>4__chr11_50239857_50245990
FSELKEEVQTHHKEAKNLXKRLDEWVTRITSVDKSLKDLMELKTMERELHDECTSFSS*L
DQLEERISVTEDQMYEMR**EKFREKRVKRNT*SLPEIWEY
>4__chr11_54656768_54662898
NSELQEEIRTSGKDVKSFEKKLDXWITKITNAEKPLKDLKELKTKGQELYDECRSLRS*C
DQLEERVSVMEDKTNEMK*EEKFREKXXKRNEQSL*EIWDY
>4__chr10_41955470_41961598
Y*ELQEGIQTNSKXV*NFEKQLDECITGVTNAEKCLNDLMELKAKFRELREEGRSLRSRC
NQLEERVSVMEDEMNEMKGEGKFREKTIKX-XQSLQEIRDY
>4__chr11_54917317_54923461
YSKLKEEVRTHGKEVKNLXKKLDKWLTRITNAEKSLKELMELKTMAQELPDKCISLSNRF
NQLEERLSVMEDEMNEMK*EEKFRDKRIKRNEQHLQEIRDY
>4__chr11_50109490_50115651
YSELKEED*TKGKEVKNLGKKLD*WLTRITNAEKSLKDVVELKTKAKELRDECTSLSSRL
DQLEERVSMMEDKMNEMK*EEKFREKRIKRNEQSLQEIWDY
>4__chr10_33027989_33034091
YSELKEEVLTHGKEVKNLEKKLDECLTRITNAERSLKDMMELKTKARELRDECTSLSS*F
DQLEERVSVMEDQMNEMK*EEKFREKRIKRNEQRLQEIWVY
>4__chr11_87830668_87836800
FSELKEEV*THGKEVKNLEKRLQESLTRITNAEKS*KDLTELKTTA*ELHDECTSLSSQF
DQLEERVSVMEDEMNEMK*EEKFREKRVKRNEQSLQEIWDY
>4__chr11_18135915_18142057
FSELKEEVQTHRKEVKNLEIRLDEWLTRITNAEKSLKDLMELKTKA*ELHDECTSFCSCF
DQLEERVSVMEDEMNEMKREEKFREKRIKRKGQSLQEIWDY
>4__chr11_102762438_102768570
FSELKEEV*THRKEAKNLEKRLDEWLTKITSVEKSLNDLMELKTRA*ELRDECTSFSSQF
NQLEERISVIEDQKNEMKREEKFREKRVKRNEQSLQEIWDY
>4__chr11_81508656_81514796
YTELKEEVRTHGKEVKNLEKRLDEWLTRITNAEKSLKDLMELKTMARE*RDECTSLSSPF
NQLEERVSVMEDQMNEMKCEEKFREKRIKRNEQSLQEIWDY
>4__chr11_43179357_43185506
YSELKEEV*THGKEVKNLEKILNKWLTRITNAEKSFKDLMELKTKPQELCDECTSLSG*L
DQLEERV*VMEDQMNEMK*EEKFREKRIKRNKQSLQEIWDY
>4__chr10_96445304_96451383
YSKLKQEVQTHGKEVKNLEKKLDEWLTRITNAEKSLKDLMELKTTARELCDECTSLSSRF
DQLEERVSVVEDQINEMK*EEKFSKKRIRRNEQSLQEI*DY
>4__chr11_21250045_21256183
YSELQEEVQTHGKEVKNLEKKLDEWLTRITNTEKSLKDLMELKTKACELRDECTSLSS*F
SQLQERVSVMEDEINEMKREEKFKEKRIKRNEQSLQEIWDY
>4__chr11_3470763_3476857
YSELKEEARTHGKEVKNLEKKSDEWLTRIIDAEKSLKDLMELKTKARELRDKCTSLSSRF
DQLEERVSVMEDETNEMKQEEKFREKRIKRNEQSLQEIWDY
>4__chr11_71112422_71118537
YSELKEEVRTHGKEVKNLEKKLDEWLTRITHAEKSLKDLMELKTKARELRDKCTSLSSRF
DQLEERVSVMEDETNEMKQEEKLREKRIKRNEQSLQEIWDY
>4__chr11_55743518_55749678
YSELKEEFRTHDKEVKNLEKKLDEWLTRITNAEKSLKDLMKLKTKA*ELHAECTSLSSRF
NQLEGRVSAMEDEMNEMK*EEKFREKRMIRNEQSLQEIWDY
>4__chr11_58905704_58911844
YSKLKEEVRTHGKEVKNLEKKLGEWLTRITNGD*SLKDLTELKTKAQELCDKCTSLSS*F
NQLEERVSVMEDQMNEMK*EEQFREKRIKR-XQSLQEIWDY
>4__chr11_89950288_89956423
YSEPKEEV*THGKEVKNLEKKLDEWLTRIINAEKSLKDLMELKTTAQELRDECTSLSRQF
DQLEERVSVMEDQMKEMK*EEKFREKRIKRNEQSLQEIWDY
>4__chr11_16474456_16480594
YSEIKEEVQTHGKEVKNLEKKLDEWLTRITNVQKSLKDLTELKTTA*ELRDECTSLSSRF
DQLEERESVMEDEMNEMKREEKFREKRIKTNEQSLQEIWDY
>4__chr11_4378631_4384746
YSKLKEEVQTHGKEVKNLXKKLDEWLIRINNADKPLKDLKELKTKA*ELHDECTSLSS*F
DQLEERVSVMEDQMNDMKRE-XFREKRIKRNKQSLQEIWDY
>4__chr11_58395343_58401471
YSKLKEEVRTNGKEVKNFEKTLDERITRITNAEKSLKDLMELKSMAREQRDECTSLSNRC
DQLEERVSVMEDEMNEMKHKEKFREKRIKRNEQSLQEIWDY
>4__chr10_52212241_52218353
YSELKEEV*THGKEVKNLEKKLDKWLTRITNAEKSLKDPMELKTTARERCDECTSLSS*F
DQLEEWVSAMEDQMNEMK*EEKFREK*IKRNE*SLQEIWDY
>4__chr10_43532165_43538296
*SELKEEIRTHGKEAKNLGKKLDEWLTRITNAEKSLKDLMELKTKARELRDECRSLSSRC
NQLEERVSVMEDEVNEMKPEEKFREKRVKRNEQSLQEIWDY
>4__chr11_91445349_91451485
YTELKEEVQTNGKEVKNFEKKLYEWITRITNAEKSLKHLMELKTMA*ELQDECTSLSNQC
NQLEERVSEMEDEMNEMKCEEKFRAKRIKRNEQSL*EIWD*
>4__chr10_65374405_65380538
YSEIKEEVQTHGKGVKNLERKLDEWLTRITNAEKSLKDLMELKTKARELHDECTSLSSRF
DELEERVSVMEDQMNEMKREEKIREKRIKRNEQSLQEIWDY
>4__chr11_131758524_131764668
YSKLKEEVRTHGKEVINLXRKLDEWLTRISNAEKSLKDLMELKTTA*GLCDECTSLSS*F
DQLEEKVSLMEDQMNEMK*EGKFREKRIKRNEQSLHEIWDY
>4__chr11_11689388_11695554
FSKLKEEV*THGK*VKNLEKRLDEWLTRITSVEKSLKDLMELKTMAGELHDKCTSFSSRC
DHLEERVSVMENQMNEVK*EEKFREKRIKRNEQSLQEVWDY
>4__chr11_40888691_40894860
YSELKEEVRTHGKEVKNLENRLHKWLTRITNAEKSFKDLMELKTTAQELRDECTSLSSRF
NQLE*KVSVMEDQMNEMK*EGKLRDKRIKRNEQTLQEIWDY
>4__chr11_19559495_19565642
YSELKEEVRTHGKEVKNLEKKLEKWLTRITNAEKSLKDLMELKTMAQELCDECTSRSS*F
NQLEERVSVMEDXMNEMK*EEKFREKRIRRNE*SLQQIWDY
>4__chr11_35732629_35738767
YSELKEEVRTQGKEVKNLEKKLDEWLTRITNAERSLKDLMELKTMACELRDECTSLSSRF
DQLVERVSVMEDQMNEMKREEKFREKRIKRNQQSLQEIWDY
>4__chr11_93529544_93535677
YSELKEEVRTNGKEVKNLEKKLDKWLTRITNAEKSLKDLMELKTTARELPDKCTSLSSRF
DQLEEKVSVMEDQMNEMK*EEKFREKRVKR-XQSLQEIWDY
>4__chr11_5193814_5199939
YSKLKEEVRTNGKEVKNFEKKLDEWITRITNAQKSLKDLMELKTKAGELRDKYTSLSNR*
DQLEERVSMTKDEMNEMKHEEKFREKRIKRNEQSLQEIWDY
>4__chr11_42977493_42983644
FSELKEEV*THGKEVKNLEKRLDKWLTRITNAEKSLKDLMELKTMAQELHDECTSLSSQF
DQLE*RVSVMEDEMNEMK*EEKFREKRIKRNEQSLREIWDY
>4__chr11_129087654_129093766
YSKLKEEVRTHGKEVKNLXKKLDEWLTRITNAEKSLKDLMELKTKARELRDKCTSLSSRC
DQLEERVSVMEDQMNEIK*EEKFREKRIKRNEQSLQEIWDY
>4__chr10_37221889_37228008
YSELKEEVRTNGKEVKIFEKKLDEWKTRIINAEKSLKDLMELKTMAQEIPDERTSLSNRC
DQLEERVSAMEDEMNEMKNEEKIREKRIKX-XQSLQEIWDY
>4__chr11_86039303_86045449
DSELKEEVRTHGKEVKNLEKRLDEWLTXIPNAEKSLKDLMELKTMAREPHDECTSLSSRF
DQLEERVSVTEDQMNDMKQEEKFREKGIKRNEQTLQEIWDS
>4__chr11_82901215_82907355
YSELKKEV*THGKEVKNLEERLDEWLARITNAEKSIKDLTELKTTA*ELRDECTSLSSQF
DQLEERVSVMEDQMNEMKQAXXFREKRIKRNAQSLQEIWDY
>4__chr11_30156554_30162733
YSKLQEKIGTNGKEVKSFEKKLDEWMTRIINADKSLKDLMELKTKARELCDKCRSLSSQ*
DQLEERVSAMEDEMNEMKQEEKFREKRIKRNEQSLQEIWDY
>4__chr10_33144798_33150907
YSELKQEVRTHGEEVKNLEKKLDKWLTRITNAEKSLKDLMELKTMAREVRDVCTSLSSRF
DQLEEGVSVMEDQMNEMKQEEKFREKRIKRNKQSLQEIWDY
>4__chr11_93743191_93749335
YSELKEEVRTNGKEVKNLEKKLDKWITRITNAEKSLKDLMELKTIAQELRDECTSLSNQC
DQLEERVSVMEDQMNEMKREEKFREKRIKRNEQSLQEIWDY
>4__chr11_43631527_43637667
YSDLKEEVRTNGKEVKNFEKKLDECITRITNAEKS*KDX-ELKTMSRELHDERTSLSN*C
DQLEERVSAVEDEMNEMKREEKFREKRIKRNEQSLQEIWDY
>4__chr11_8374620_8380749
YSELKEEV*THGKEVKNLEKKIDKWQTRITNAQKSLKDLMELKTMA*ELHDKCISLSSRF
DQLEETVSVMEDQMNEMKQEEKFREKRIKRNEQSLQEIWDH
>4__chr11_85914573_85920675
YSELKEEVRTHGKEVKNLEKRLDKWLPRITNAEKSLKDLMELKTKARELRDECTSLSS*L
DQLEERVSVMEDQMNEMK*EEKFREKRIKRNEQSLQEIWDY
>4__chr11_42492774_42498923
YSELKEEVQTNGKEVNNLEKKSDKCLTRITNAKKSLKDQMELKTKA*ELCDECTSLSSQC
NQLEESVSVMEDEMNEMKLEEKFREKRIKRNKQSLQEIWDY
>4__chr11_113909234_113915378
YSELKEEVRINGKEVKNFEKKLDEWITRIINAEKSLKDLMELKTTARELRDKCTSFSNRC
DQLEERVSVMEDEMNEMKHEEKFGEKRIKR-XQSIQEIWDY
>4__chr11_80922989_80929111
YSELKEEVRTNGKEVKNYEKKLDEWLTRITNAEKSLKDLMELKTMA*ELCDKCTSLSDQC
DQLEERVSAMEDEMNEMKHQEKFREKRIKRNEQSLQEIWDY
>4__chr11_29743792_29749941
YSELQE*VRTNGKEVKNLEKKLDEWITRITNAQQSLKDLMELKTTV*KLRDECTSLSN*R
DQLEERVSVIEDEMNEMKCEEKFREKRIKRNKQSLQEIWDY
>4__chr11_31718878_31725017
YSELQEEIRTNGKEVKSFEKKLDEWITRLTNAEKSLNHLIELKTKAQELHDECRSLSSRC
D*LEERVSVMEDEMNEMKREEKFREKRMKRNEQSLQEIWDY
>4__chr10_65866118_65872287
YSEIQEEIRTNGKEVKSFEKKLDEWITRITNAEKSFKDLMELKTKA*ELHDECRSLSSRC
NQLEERVLVMEEEMNEMKQEEKFREKRIKRNEQSLQEIWDY
>4__chr11_115380856_115386984
YSKLKEEVRTHGKEVKNLEKKLDEWLTRITNAEKSLKDLRELKTKAGELYDKCTSLSSRF
DXLQERASVMEDQMNEMK*EEQFREKRIKINEQSLQEIWDY
>4__chr11_30241267_30247410
YSELQEEIRTNGKEVKSFEKKLDKWISRITNAEKSLKDLMELKTKA*ELRDECRSLSSRG
DQLEESVSVMEDEMNEMKREEKFREKRIKRNEQSLQEIWDY
>4__chr10_77572473_77578601
YSELQEEIRTNSKEVKSFEKKLDEWITRITNAEKSLKDLMELKTKARELRDECRSLSSRC
HQLEERVSVMEDEMNEMKREEKFREKRIKRNEQSLQEIWDY
>4__chr11_114181157_114187280
YSKLQKEIRTNGKEVKSFEKKLDKWITRIINAEKSLKDLMELKTKARELHDECRSLSSRC
DQLEERVSVMEDERNEMKREEKFREKRIKX-XQSLQEIWDY
>4__chr11_115342862_115349044
YSELKEEIQTNGKEVKSFEKKLDKWLTGITNAEKSLKDLMELKTKARELHEECRSLSSRC
NQLEERVSGMEDKRNEMKREEKFREERIKRNEQSLQEIWDY
>4__chr11_99410910_99417065
YSELQEEIRTNGKEVESFEKKLDEWITRITNAEKSLKDLMELKTKA*ELRDECRSLSSQC
HQLEERVSVMEDKMNEMKQEDKFREKRTKRNKQSLQEIWDY
>4__chr10_37866916_37873037
YSKLKEKVRTNGKEVKNFEKILHEWITRITNAEKSLKDLMELKTMAQELRDECTSLSN*C
HQRE*RVTAMEDEMNEMKHEEKFREKRIKRNNQSXQETWDY
>4__chr11_13372669_13378816
YSELKEEVQSNGKEVKNFEKKLDEWLTRITNAEKFLKDLMELKATARELRDECTSLSSRC
DQLEERVSAMEDKMNEMKREEKFREKRIKRNEQSLQEIWDY
>4__chr10_64379393_64385533
YSELKEEVRTNGKEVKNFEKKLDEWIARITNAQKSLKDLMELKTMARELRDECTSLSN*C
NELEEMVSVMEDEMNEMKREEKFREKRIKRNEQSLQEIWDY
>4__chr10_80106215_80112414
YSELKEEVQTNGKEVKNFEKKLDEWVTRITNAEKSLKDLMELKTTA*ELRDQRSSLSN*C
DQLEERVSVMEDEMNEMKHEEKLREKRIKRNEQSLQEIWDY
>4__chr11_125086611_125092755
YSELKEEV*TNGKEVKNFEKKLGEWITRISNAEKSLKDLLELKTTA*ELRDECTSLSN*C
DQLEERVSAMEDEMNEMKHEEKFREKRIKRNEQSLQEIWDY
>4__chr11_98953787_98959914
YSELKEEV*TNGKEVKNFXKKLDKWLTRITNAEKFLKDLMELKSMA*ELCXECTSLSNR*
DQLEERVSAMEDEMNEMKHEEKLREKRIKRNEQSLQEIWHY
>4__chr11_10204456_10210577
CSEVEEKVRTNGKEVKNLEKKLDEWLTRITNTEKSLKDLMELKSTA*ELSDECTSLSSRF
DQLEERVSAMEDEMNEMKQEEKFREKRMKRNEQSLQEIRDY
>4__chr12_103306473_103312613
YSELKEEVQTHGKEVKNLEKKLDKWLTRITNAEKSLKDLKELKTMARELCDECTSLSS*F
DQLEERVSVMENR-XEMKQEEKFRGKRIKRNEQSLQEIWDY
>4__chr11_62837049_62843173
YSELQEEIQTKDKEVKNFEKNLDECITRITNTEKCLKELMELKAKAQELCEECRSLRS*C
NQLEERVSVMEDEMNEMK*EGKFREKRIKRNEQSLQETWDY
>4__chr11_76352526_76358647
YSKLKEEVRTNGKEVKNLEKK*DEWLTRITNAERSLKDLMELKTTARELRDECTSLSS*C
DQLEERLSVMEDEMNEMKPEEKFREKRIKRNEQSLQEIWDX
>4__chr11_6882396_6888528
YYELKEEVRTNGKEVKNLEKKLDEWITRITNAEKSLKDLMELKSKARELRDECTSLSSRC
DQLEERVSAMEDEMNEMKREEKFREKRTERNEQSLQEIWDY
>4__chr11_62942780_62948967
YSELQEEIQTNGKEVKNFEKKLDECITRITNVEKCLKGLMELKAKARELHKECRSLRS*C
NQLEEMVSVMEDEMNEMK*EGKFREKRIKRNEQNLQEIWDY
>4__chr10_81705902_81712046
YSELQEEIQTNGKEV*NCXKKLEEWITRITNAEKSLKELVELKAKAQELREECRSLRS*C
DQLEERVSVMEDEMNEVKREGKFREKRIKRNEQSLQEIWDY
>4__chr11_70899742_70905892
YSELQEEIQTNGKEVKNFEKKLDEWITRITNAEKS*KELMELKAKA*ELREECRSLRS*C
DQLEERVSVMEDEINEMK*EGKFREKGIKRNEQSLQEIWDY
>4__chr11_16498613_16504765
YSELQEETQTKGKEVKNFEKNLDECITRRTNTEKCLKELMELKAKARELCEECRSLRSRC
DQLEERVSVMEDETNEMKREEKFREKRIRTNEQSLQEIWDY
>4__chr11_127515163_127521319
YSELQEEIQTKGKEVKNFEKNLDECITRITNTEKCIKELMELKAKARELREECRSLRSQC
DQLEERVSVMEDEMNERK*EGKFREKRIKRNEQSLQEIWDY
>4__chr11_131695265_131701287
CSELREDIQTKGKEVENFEKNLEACITRITNTEKCLKELMEVKTKARELREECRSLRSRC
DQLEERVSAMEDEMNEMKREGKFREKRIKRNQQSLQEIWDY
>4__chr11_88359812_88365843
YSELREDIQTKGKEVENFEKNLEECITRITNTEKCLKELMELKTKARELREECRSLSSRC
NQLEERVPAMEDEMNEMKREGKFREKRIKRNEQSLQEIWDY
>4__chr10_82631205_82637340
YSKLKEEVRTNGKEVKNLEKKLDEWLTRISNAEKSLKDLMELKTKARELREECGSLSSRF
NQLEERVSVMEDQMNEMKREENFTEKRIKRNKRSLQEIWDY
>4__chr11_74276131_74282258
YSKLKEEVRTHGKEVKNLEKELDE*LTRITNAEKSLKDLMELKTMARELRDECTSX--XF
DQLEERVSVMEDQMNEMKREEKLREKRIKRXXQSLQEIWDY
>4__chr10_95270721_95276842
FSELKEEVRTRGKEVENLEKRLDEWLTRITNAEKSLKDQMELKITAREQHDECTSLSSRF
DQLEE*VSMMEDQMNEMK*EEKF*EKRIKRNEQSLQEIWDC
>4__chr10_50593007_50599111
YSELKEEVLTHGKEVKNLEKILDEWLTRITNAEKSLKDLMELKTMAQEIRDECTSLNNRF
DQLEERVXVMEDQMNEMKREEKFREKRIKRNEQSLQEILDY
>4__chr11_74507991_74514159
YSELKEEVGTHGKEVKNLEKRLDQWXTRITNAEKSLKDLMELKTMAQELRDECTSFSSRF
DQLEEMVSAVEDQMNEMK*EEKFREKRVKRNEHSLPEIWDY
>4__chr12_34683747_34689875
YSKLKAEV*THGKEVKNTEKXXDKELTRIINAEKSLKDLMELKAKA*ELCDECTSFNSQS
NQLEERVSVMADQMNNMK*EQKFTEKRIKRNEQSLQEIWDY
>4__chr12_36572474_36578611
CSDLWEEV*TNGKEVKNLEKKLNEWLTRITNEEKPLKDLKELKTMAQELQDKGTSLSNRC
DQMEERLSVMEDGMNKMKREEKFREKTIKKNEQSLQEIWDY
>4__chr12_34508252_34514396
YCELQEEIQTNGKEVKNFXKNLDERIPRITNGEKSLKEMMELKAKA*QPREECRSLRS*C
DQLEESVSVMHNEMNEMKPEEKFREKRIKRNEQSLQEIGDY
>4__chr12_36711503_36717637
YSEVKEEVQTSGKEVKNVEKKLDEWLTRVTNAEKSLKDLMELKTKAXELSDECRNLCSQC
DQLEERVSVMEDEMNEMK*E-XFREKRIK*NKQSLQEIWDY
>4__chr13_78327051_78333188
CSELKEEVGTHSKEVKNLEKRLDEWLTRITNSEKSLKDLMELKTMAQELCDECTSLSSRY
DQLEERVSEMEDELNEMKQEEKFR*KRIKRNEQNLQEIWDY
>4__chr12_8344932_8351045
YSELKEEVRTHGKEVKNLEKKLDEWLTRVTNAEKYLKDLMELKTKARELRDKCTSLSSRF
DQLEERVSVMEDEMNEMKQEEKFREKRIKRNEQSLQEIWDY
>4__chr15_18413486_18419636
FSKLKEEAQTHGKQVKNLEKRLDE*LTRITNAEKSLKDLKELKTMAQELRDECTSFRSRF
DQLEERLSVMKDQMNEMK*EKKFREKGIKX-XQILQEIWDY
>4__chr12_11421399_11427519
YSKLKEEVQTQGKEDXNLEKR*DKWLTRIINAEKSLKDLMQLKTMAGELHDECTSLSSQF
DQLQERVTVMEDQMNEMKQEEKFREKKIKRNEQSLQEI*DY
>4__chr12_38243695_38249845
YSELKEGVRTHGKQVKNLEKKLDEWLARKTNAEKSLKDLRELKTMARE*HGECTSLSSRF
NQLEERVSVMEDQMNEMK*EEKFREKGINRNEQSLQEIWDY
>4__chr13_17975618_17981761
YSELQEEIQTKGKEVKNFEKNLDECISRITNTEKCLKELMELKAKARELREECRRFKS*C
DQLEERVSVMEEEMNEMKREGKFREKRIKRNEQSLQEIWDY
>4__chr12_82467025_82473172
YSELNKEV*TNGKEVKNFEKKLDEWITRITNAEKSLKDQMELKTKARELHDECTSLSNQC
DQLEERVSAMEDEMNEMKCEEKFREKRIKRNEQSLQ*I*GY
>4__chr14_105493234_105499378
FSELKEEVGTHCKEAKNLEKRSDE*LTRIISVEKSLNDLMELKTMV*ELRDECTSFSSRF
DQLEERVSVIEDQMKEMKGEEKFREKKVKRKKQTLQEISDY
>4__chr15_18497199_18503347
YSELKEEVGTHCKEAKNLEKRSDE*LTRITSVEKSLNDLMELKTMARELRDECTSFSS*F
DQLEERVSVIEDQMKEMKGEEKFREKRVKRKKQTLQEISDY
>4__chr15_19508574_19514719
YSELKEEVGTHCKEAKNLEKRSDE*LTRITSVEKSLNDLMELKTMAQELRDECTSFSS*F
DQLGERVSVIEDQMKEMKGEEKFREKRVKRKKQTLQEISDY
>4__chr12_17666774_17672897
YSDPKEEV*THGKEVKNLEKKLDKWLXTITNAEKSLKNLMELKIMAQELCDEWTSLSSRC
SQLEERVSVMEDEMNEMK*EEKFREKRIKRNEQSLQEIWDY
>4__chr12_36771405_36777542
YCELKEEVRTHGKEVKNLEKKSDEWLTRITKAEKSLKGLMELKTMAQELHDECTSLSSQF
NQLEERVSVMEDEMNEMK*EEKFRGKRIKGNEQSIQEIWDY
>4__chr12_54184749_54190890
YSELKEEV*TNGKEVKNLEKKLDEWLTRITNAEKSLKDLMEMKTRA*ELCDECISLSSLF
NRLEERVSVMEDQMNEMKREEKFREKRIKRNEQSLQEIWDY
>4__chr12_85888304_85894424
YSELKEEVRTHGKEVKNLEKKTDKWLTRITNAEKSLKDLIELKTKARELRDECTSLSSRF
DQMEERVSVMEDEMNEMKREEKFREKRIKRNEQSLQEIWDY
>4__chr12_62308129_62314266
YSELKEEVRTHGKEVKNLEKKLDEWLTRITNAEKSLKDRMQLKTKARELHDECTSLSSQF
DQLEERVSVMDDQMNEMKREEKFRVKRIKRNKQSLQEIWDY
>4__chr14_47905217_47911357
YSELKEEVQTLGKEVKNLEKKLDEWLSRITNAEKSLKDLMELKTMARELRDECTSFSS*F
DQQEERVSVMEDQMNEMKQEEKFREKRIKRNKQCLQEIWDY
>4__chr12_80576989_80583105
FXEVKEEVRTHGKKVKNLEKRLDEWLTRITNAEKSLKDLMDLKTLARELRDKCTSFSS*F
DQLEERVSAMEDEMNEMK*EEKFREKRIKRNXQSLQEIWDY
>4__chr12_33817069_33823216
YSELKAEV*NNGKEVKNFEKKLD**ITRITNAEKSLKDLMELKTMA*ELRDECTSLSN*C
DQLEEXXSAMEDEMNEMKNEEKFRGKRIKRNKQSLQEIWDY
>4__chr12_47113830_47119957
YSELKEEV*TNGKEVKNFEKKLDEWITRITNAEKSLKDLMELKTMARELPDKCTSLSN*C
NQLEERVSAIEDEMNEMKCEEKFREKRIKRNKQSLQEIWDY
>4__chr14_60444793_60450940
YSELKEEVQTNCKEVKNFEKKLDEWTTRITNAEKSLKELMELKTKAKELRDECTSLSN*C
DQLEERVSAVEDEMNEMKREEKFREKRIKRNKQSLQEICDY
>4__chr13_60299337_60305481
YSKLKEEVRTQGKEVKNLEKKLDEWLTRITNAEKSLKDLMELKTTAQELHDECTSLSS*C
SQWEERVSAMED*MNEMK*EEKFREKRIKRNEQSLQEIWDY
>4__chr13_71737622_71743763
YSELKEEVQTNDKEVKNLEKKLDEWLTRITNAEKSLKDLMELKTMAQELRDECISLSSRC
DQLEERVSAMEDEMNEMKREEKFREKX--XNEQSLQEIWDY
>4__chr14_24722474_24728585
YSEXXKEI*TNCKEVKNFXKKLDEWITRMTNAERSLKDQMELKTTARELRDECISLSNRC
DQLEERVSAMEDEMNEMKWEENFGEKRIKR-XQNLQEI*DY
>4__chr12_33000354_33006531
YFKLKEEVQTNGKEV*NLEKKLDEWLTRITNAEKSLKDLMELKTRARELRDECTSLSSR*
DQLEERVSVTEDEMNEIK*EDRFREKRIKRNEQSLQEIWDY
>4__chr14_71946028_71952148
YXXLKEEVRTNGKEVKNLEKKLKE*LTRITNAEKSLKDLMELKTTARELCDECTSLSSRC
DQLEERISSMKDEMNEMKREEKFREKRIXXNKQSLQEIREY
>4__chr14_36832285_36838407
*SELKEEV*TNGKEVKNFEKKLDEWITRIINAEKSLKDLMELKTMARELRDECTSLSNRC
DQLEERVSVMEDEMSEMKCEEKFREKX-KRNEQSLREIWDY
>4__chr12_68979273_68985363
YSEXKEEVRTNGKEVKNLEKKLDEWITRITNAEKSLKDLMELKTTARXXRDECTSLSSQ*
DQLEERVSAMEDEMNEMQRE-XFREKRIKRNKQSLQEIWDY
>4__chr14_61581926_61588090
YSELKEEVRTNGKEVKNLEKKLDEWLTRITNAEKSLKDLMELKTMARELCDECTSLSS*C
HQLEERVSAKEDKMNEMKREEKFREKRIKRNEQSLQEIWDY
>4__chr13_74713307_74719451
YSELKEEVRTNGKEVKNFGKKLDEWITRTTNAEKSLKDLMELKTMARELCDKCTSLSN*C
DQLEERVSAMEDEMNEMKREEKFREKRIKRNXKSLQEIWVY
>4__chr14_86890838_86896952
YSELKEEVRTNGKEVKNFEKKLDEWITRITNAEKS*KDLMELKTKARELRDECTSLSK*C
DQLEERVSVMEDKMNKMKHEKKFREKRIKRNEQSLQEIWDY
>4__chr13_25365187_25371315
FSELKEEV*TNGKEVKNFEKKLDEWITKIINAEKSLKELMELKTTAQELRDECTSLSNRC
NQLEERVSAMEDEMNEMKREEKFREKRIKRNEQSLQEIWDY
>4__chr14_19818047_19824193
YSKLKEEVRTNDKEVKNFEKKLDEWITRITNAEKSLKELMELKTTAQELPDECASLSNRC
DQLEERVSVMEDEMNEMKHEKKFREKIIKRNKQSLQEIWDY
>4__chr12_128088057_128094193
YS*LQEEV*TNGKEVKHFEKKLDEWITRITNAEKSLKDLMELKTKARELRDECTSLSSRC
DQLEERVSVMEDEMNEMK*EEKFREKRIKR-XQSLQEIWDY
>4__chr12_128106380_128112549
YSELKEEVRTNGKEVKHFEKKLDEWITRITNAKKSLKDLMELKTTAREPRDECTSLSNRC
DHLEERVSVMEDEMNEMK*EEKFREKRIKRNEQSLQ*IWDY
>4__chr13_85383929_85390055
YSELKEEVRTHGKEVKNLEK*LDK*LTRITNAEKSLKDLMELKKTARELHDKCTSLNSRC
DQLEERVSAMEDKMNEMKREETFREKRIKRN*QSLQEIWDY
>4__chr14_56175983_56182128
YSKLKKEVRTNGKEVKNLEKKIDKWITRITNAEKSLKDLMELKTTARELHDKCTSLSSQC
DQLEERVSAMDNEMNEMQRE-XFREKRITRNKQSLQEIWDY
>4__chr14_32390118_32396265
YSELKEEV*TNGKEVKXFEKKLDEWITRITNAEKSLKDLMELKTMA*ELRDECTSLSNQC
NQLEERVSAMED*MNEMKHEEKFRQKRIKRNKQSLQEIWDY
>4__chr12_53580470_53586579
NSELKEEVQTHGKEVKNLEKKLDEWLTRITNAEKSLKDLMELKTMAQELCDECTSLSSRS
NQLEERVSAMEDEMNEMKREEKFREKRINRNEQSL*EI*DY
>4__chr14_52854509_52860683
YSELQEEIRTNGKEVKSFEKKLDKWITRITNAEKSLNDLMELKTKARELFDKCRSLSSQF
DQLEERLSVMEDEMNEVK*EEKFREKRIKRNEQSLQEIWDY
>4__chr12_11334438_11340562
YSKLQEEIQTKGKEVENFEKTLDECITRITNTKKCLKELTELKAKAQELREECGSLKS*C
DQLEERVSXMEDEMNEMKREGNFREKRIKRNEQSLQEIWDY
>4__chr12_96521127_96527273
YSELKEEVRTNGKEXENLEKKLDEWLTRITNAEKSLKYLMELKTKARELCDECKSLSS*C
DQLEERVSAMEDEMNEMK*EEKFREKRIKRNEQSLQEIWDY
>4__chr12_38149724_38155874
YSELPEEIRTNGKEVKSFEKTLDKWITRITNAEKCLKDLMELKTKARELRDKCRSLSSRC
DQLEERVSVMEEEMNEMKQEEKFREKRIKRNEQSLQEIWDY
>4__chr12_40743050_40749189
YSELQEEIRTNGKEVKSFEKKLDEWINRITNAEKSLKDLMELKTKAQELRDERRSLSN*C
DQLEERVSVMEDETNEMKREEKFREKRIKRNEQSLQEIWDY
>4__chr12_40791215_40797357
YSKLQEEIRTNGKEIKSFEKKLDEWINRITNAEKSLKDLMELKTKA*ELCDKCRSLSSQC
DQLEERVSVMEDETNEMKREEKFREKXIKRNEHSLQEIWDH
>4__chr12_45736769_45742910
YTELQEEIGTNGKEVKSFEKKLDEWITRITNAEKSLKDLMDLKTKVRELRDESRSLSSRC
NQLEERVSVMEDEMNEIKX-EKFREERIKRNEQSLQEIWDY
>4__chr14_31773555_31779711
YSALQEEIQTNGKEVKSFEKKLDEWIIRITNAEKSLKDLMELKTTARELCDKCRSLSSQS
DKLEERVSVMEDEMNEMKPEEKFTEKKIKRKEQSLQEIWDY
>4__chr14_86949651_86955798
YSELQEEI*TNGKEVKGFEKKSDEWITRITNAEKSLKDLMELKTKA*ELLDECRSFSS*C
NQLEERVSVMEDEMNEMKREGKFREKRIKRNEQSLQEIWDY
>4__chr14_48680426_48686609
YSELQEEIRTNGKEVKSFEKKLDEWITRITNAEKSLKHLTELKTKARELRDECRSLRS*S
DQLEERVSVMEDEMNEMK*EEKFREKRIKXNEQSLQEIWDY
>4__chr12_16421347_16427493
YSELQEEIRTNGKEVKSFEKKLDEWITRITNAEKYLKDLMELKTKARELCEECRSLSS*C
DQLEERVSVMEDEMNETKREEKFREKRIKRNEQSLQEIWDY
>4__chr13_95776436_95782463
YSELREDIQTKGKEVENFEKNLTECITRITNTEKCLKELMELKTKAQELREECRSLRSRC
DQLEERVSAMEDEMNEMKREGKFREKRIKRNEQSLQEIWDY
>4__chr12_21176036_21182186
YSELQVEIQTNGKEVKSFEKKSDKWITRITNAEKFLKDLMELKTKAREPHDKCRSLSS**
DQLEERLSVMEDEMNEMK*EEKFREKRIKRNEQSLQEIWDY
>4__chr12_30632555_30638712
YSELQEEIQTNGKEVKNFEKKLDEWITRITNAEKSLKELMELKAKVRELCDECTSLRS*C
DQLEERVSVMEDKMNEMKGEGKFREKRIKRNEQSLQEIWDY
>4__chr14_38556127_38562282
YSKLQEEIQTNGKEVKNCEKKLD*WITRITNAEKSIKELMELKAKGRELHEECRSLRSRC
DQLEERVSVTEDEMNEKKREEKFREKRIKRNEQSLQEIWDY
>4__chr12_23190038_23196204
YSKLQEEIQTNGKEVKSFEKK*DEWITRITNAEKSLKDLMELKTKA*ELRDECRSLSSQC
DQLEERISAMEDEMNEIT*EEKFREKRIKRNKQSLQEIWDY
>4__chr12_43421368_43427494
YSELQEEIRTNGKEVKSFEQKLDEWITRTTNAEKSLKDLMELKTKTX-XRDKCRSLSSRC
DQLEERVSVMEDKMNEMKREEKFREKRIKRNEQSLQEXWDY
>4__chr12_53831507_53837647
YSELQEEIQTNGKEIKSLEKKLDEWITRITNAEKSLKDLMELKTKARELRDECRSLSSR*
EQLEERVSVMEDEMNEMKREEKFREKRIKRNEQSLQEIWDC
>4__chr13_34894288_34900419
YSELQEEVLTNSKEVKDFEKKLDEWLTRITNAEKSLKDLMELKTMAQELRDECRSLSSRC
DQLEEX--XMEDKMNEMKRE-XFREKRIKRNEQSLQEIWDY
>4__chr12_105315773_105321879
YSKLQEEVRTNGKEVKNXEKKLNEWLTRITNAEKSLKDLMDLKTKARELCDECRSLSSRX
-QLEERLSVMEDEMNEIKQEEKFREKRMKRNEQSLQEIWDY
>4__chr13_41006888_41013004
YSELQEEIRTNGKEVKNFEKKLDKWITRITNAEKSLKDLMELKTKARELCDECRSLSSRC
DQLEERVSVMEDEMHEMKQEEKFREKRIKRNEQSLQEIWDY
>4__chr12_2678925_2685069
YSELQEEIRTNGKEVKSFEKKLDEWITRITNAEKSLKELMELKTKARELRDKCRSLSSQC
DQLEERVSVMEDEMNEMKQEEKFREKRTKGNEQSLQEIWDY
>4__chr12_31594268_31600406
YSELQEEVQTNGKEVKSFEKKLDEWITRITNAEKSLKDLMELKTKARELRDECRSLSSQC
DQLAERVSVMEDEMNEVKREEKFRAKRIKRSEQSLQEIWDY
>4__chr12_53492624_53498771
YSELKEEVRTHGKEVKNLXKKLEEWLTRITNAEKSLKELMELKIKA*ELREECRSLSS*F
DQLRERVSVMEDQMNEMK*EKKFREKTMKRNEQSLQEIWDY
>4__chr14_87991831_87997943
FSELKEEV*THCKEAKNLEKRLDEWRTRINSVEKSLNDLMELKNMARELRDECTSFSSRF
DQLEERVSVIEDQMNEMKQEEKFREKRVKGNEQSLQEIWDY
>4__chr13_21818226_21824347
YSELKEEVRTHGKEVKKLEKKIDEWLTRITNAEKSLKDLMELKTMARELHDECTSLSSQF
NQLEEWVSLMEDKMNEMKREEKFREKRIKX-XQSLQEIWDY
>4__chr14_41290720_41296852
YSELKEEVRTHGKEVKNLEKKLDEWLTRITNAEKSLKDVMEMKTMARELRDQCTSLSSRF
DQLEERVSVMEDE---MKREDKFREKRIKRNE*SLQEIWDY
>4__chr12_54278144_54284260
YSELKEEVQTHGKELKNLXKKLDKW--XIINAEKSLKDLMELKTKARELHDEGASLSS*F
NQLEERVSVMEDQMNEMK*EEKFKEKRMNRNEQGLQEIWDY
>4__chr14_59049652_59055799
YSELKVEVQTHVKEVKNLEKKLDEWLTRITNAEKSLKDLMELKNKARELHDKCISLSSRL
DQLEERLSVMEDQMNEMKREEKFREKRIKRNEQSLQEIWEY
>4__chr12_33185969_33192113
YSELKEEVRTHGKEVKNLEKKLD*WLTRITNAEKSLKDRMELKTKARELRDECTSLSSRL
DQLEERVSVMEDQMNEMKQEEKFREKRIKRNEQSLQEIWDY
>4__chr13_100989404_100995551
YSELKEEVRTHGKEVKNLEKKLDEWLTRITNAEKSLKDPMELKTKARELRDKCTSLSSRF
DQLEERVSVMDDQMNX-XQEEQFREKRIKRNEQILQEIWDY
>4__chr14_39172497_39178631
YSKLKEEVQTHGKEVKNLKNKLDKWLTRITSAEKSLKDLMELKTMARELRDECTSLSSQF
SQLEERVSGMEDQTNETK*EEKFREKRIKRNEQSLQEIWDY
>4__chr12_61920469_61926585
YSKLKEEV*THGKEVKNLEKKLDEWLTRITNAENSLKDLMELKTMARELHDECISFSNQF
NQLEERVSVMEDQMHEMKQEEKFREKRIKRNEQSLQEIWDY
>4__chr14_60545860_60551941
YSKLKEEVRTHGKEVKNLEKKLDEWLTRITNAEKSLKDLMELKTTARELRDECTSLSSRF
NQLEERLSVMKDQMNEMKREEKFREKRIKRNEQSLQEIWDY
>4__chr12_38344148_38350253
YSKLKEEVRTHGKEVKNLXKKLDEWPTRITNAEKSLKDLMELKTKA*ELRDECTSLSSRF
DQLEKTVLVMEDQTNEMKQXEKFRKKITKKNEQSLQEIWDY
>4__chr14_54406833_54412973
YSKLKEEFRTHGKEVKNLXKKLDEWLTRITNAEKSLKDLMELKTMARELRDECTSLSS*F
DQLEERVSVMEDQMNEMKQEEKFREKRIKRNEQSLQEIWDY
>4__chr14_36431507_36437639
YSELKEEVRTHGKEVKNLEKKLDEWLTRITNAEKSLKDLMELKTKAQEXXDECTSLSSRF
DQLEERVSVMEDEMNEKKREEKFREKRIKRNEQSLQEIWDY
>4__chr14_22154385_22160506
YSKLKEEVQIHHKEVKNHEKKLDELLTRMTNAENSLKDLMELKTTARELRDECTSLSSRF
DQLEERVSVMEDETNEMMQEEKFREKRIKKNEQSLQEIWDY
>4__chr12_74197478_74203629
FSELKEEV*THGKEVKNLEKRLDEWLTRITNAEKSLKDLMEWKTTA*ELCDECTSLSSRF
DQLEERVSVMDDQMNEMK*EEKFREKIIKRNEQSLQEIWDH
>4__chr12_104431773_104437917
YSELKEEVRTHGKEVKNLEKR*DEWITRITNAEKSSKDLMELKTKARELREECRSLSSQF
DQLEERVSVMEDQLNEMKRGEKFGEKRIKRNEQSLQEIWDY
>4__chr14_61735573_61741723
YSELKEEV*THDKEVKNFEKKLDEWLTRITNAEKSLKDLIELKTMARELCDEYTSLSSQF
SQLEERVSVMEDQMNEMKREEKFREKRTKRNEQSLQEIWDY
>4__chr12_56906989_56913137
YSELREEVQTHGKELKKLEKRLDEWLTRITNAEKSLKDLMELKTMARELRDECTRLSSRF
NQLEERVSVMEDQVNEMK*EEKFREKRIKRNERSLQEIWDY
>4__chr13_49975182_49981306
YSKLKDEVPTHGKEVKNLEKKLDEWLTRRTNAEKSLKDLMELKTKARELRDECTSLSSRF
DQLEERVSVMEDQMNEMKQEEKFREKRIKRKEQSLQEIWDY
>4__chr12_27448818_27454953
YSELKEEV*THGKEVKNLEKKLDEWLTRITNAEKSLKDLMELKTTA*ELHDECXSLSSQF
DQLEERVSVMQDQMNEMK*EETFREKRIKRNKQSLQEIWDY
>4__chr16_35035577_35041719
YSELKREVLIRGKEVKNLEKNLDEWLTRITNAEKSLKDLMELKTTAQDXRDECTSLSSQF
NQLEERVSVMEDQMNQME*EDKFREKRIIRN*QSLQEIWDY
>4__chr19_32878187_32884335
YSELKEKVRTHGKEVKNLEKKLDE*LTRIANAEKSLKDLMELKTKAREIHDECTSLSNQF
DQLEERVSVMEDQMNEMK*EEKLIEKRIKRNEQSLQEIWDY
>4__chr2_103183456_103189584
FSELKEEV*T*RKEVKNFEKRLDE*LTRIPSVEKSLNDLMELKTLAQELRDECTSFSSQF
GQLEERVSVIEDQMNEMKQEEKFREKRVKRNKQSLQGIWDY
>4__chr18_15219121_15225248
YSELQEEIQTKGKEVKNFXKNLDECISRITNTDKCLKELMELKAKARELREECRSFRSRC
DQLEERV*VMEEEMNEMKREGKFREKRIKRNEQXLQEIWDY
>4__chr15_85619560_85625704
YSELKEEVRTDGKEVKNLEKKLDEWLTRITNAEKSLKDLMELKTMARKLRDECTSLSNRY
DQQE*RVSVMDGQMNEMK*EEKFRETRIKRNEQSLQEVWDY
>4__chr16_49840318_49846463
YSELKGEVQTHGKEVKNLEKRLDEWLTRITNAEKSLKDLMELKTMARDLRDECTSLSSQF
NQLLEKVSAMEDQMNETQREKKFREKRVKRNEQSLQEIWDY
>4__chr15_85574029_85580130
YSELKEEVRTHGKEVKNFXKKLDEWLTKTTNAEKSLKDLMDLKTKA*ELRDECTSFSSRF
NELEESVSVMEDQMNEMKREGKFREKRIKRNKQSLQETWDY
>4__chr19_20815668_20821798
HSELKEEV*THGKEVKNFEKKLDEWITGIINAEKSLKDLMKLKTIA*ELRDEGTSLINQC
NQLEERVSVMEDEMNEMKHEEKLREKRIKRNEQRLQEIWDY
>4__chr16_46029123_46035319
YSELNEEV*TNGKEAQNFEKKLDEWITRINNAEKPLKDLTELKTTARELRDECTSLSNRC
DELEERV*AMEDEMNEMKRE*KFREKRIERNEQSLQEIWDY
>4__chr18_30499392_30505489
FSELKEEVQTHCKEVKNLEKRLDEWLTRITNAEKSLKDLMELKTMARELRDECTSFSSQF
DQLEERVSVMEDQMNEMKQE-XFREKSIKRNEQSLQEIWDY
>4__chr2_107276707_107282858
YSELKEEVRTNGKDVKNFEK*LD*WITRRTNAEKSLKDLMELKTMARELRDECTSLNNRC
NELEERVLAMEDEINEMKREKKFREKRIKRNEQSLQEIWDY
>4__chr19_39807880_39814018
YSELKEEVRTHGKVVKNLEKKLDEWLTRIINAEKSLKDLMELKTTA*ELHDESTSLSSRF
DQLEERVSVTEDQINEMK*EEKFREKRIKRNEQSLQEIWDH
>4__chr15_98441592_98447726
YSKLKEEVRTHGKEVKNLEKILDEWLTRITNAEKSLKDLRELKAMAQELRDKCTSLSSRR
DQLEERVSAMEDEXNEMK*EEKFREKRIQRNEQSLQEIWDY
>4__chr16_57663664_57669808
YSELQEEV*TNGKEVKNFEKKSDKWITGIINAEKSLKDLMELKTTA*ELRDKCTSLSNRC
DKLGERVSAMGDEMNEMKHEEKFRAKRIKRNEQRLQEIRDY
>4__chr18_55074861_55080993
YSELKEEV*THGKEVKNLEKRLDKWLTKITNAEKSLKDLMEVKTTA*ELHDECTSLSSRF
DQLEERVSVMEDQMNEMKQEEKFREKRIKRNEQSLQEIWDY
>4__chr18_35948062_35954167
YSELKEEV*TNGKEAKNFEKKLDEWLTRITNAEKSLKDPMELKTKA*ELHDECKSLSNRC
DQLEERVSVMEDKMSEMKCEEKFREKRIKRNEQSLQEIWDY
>4__chr15_21839435_21845588
FSKLNEEV*THGKEVKNLEKRLDKWLTRIINAEKSLKDLMELKTMA*ELCVECTSLSS*L
DQLEERVSVMEDQMNEMK*EEKFREKRIKRNEQSLQEMWDY
>4__chr16_58422111_58428254
YSELKEEA*THGKEVKNLEKKLDEWLTRITKAEKSLKDLMELKTKAQELCDKCTSFSSRF
NQLEERVSVMEDQMNEMKREEKFREKRIKGNEQSLQEI*HY
>4__chr16_31819573_31825747
YSELNEEVRTHGKEVKNLEKKLDEWLTRITNAEKSLKDLMELKTKAHELRDECTSLSSRF
DQLEERVPVMEDEMNEMKRKEKFREKRIKRNEQSLQEIWDY
>4__chr15_85593999_85600109
YSDLKEEIRTHGKEVKNLXKKLDEWLTRITNAEKSLKDLMELKTKAREIRDECTSFSSQF
DELEESVSVMEDQMNEMKQEEKFREKRIKRNKQSLQETWD*
>4__chr16_31606044_31612146
-XELKEDV*TYGKEVKNLXKKLDEWLTRITNAEKSSKDLMELKTMA*ELRDECTSLSSQF
NQLEERVSAMEDQMNEMKREEKFREKRIKRNEQSLQEIWDY
>4__chr15_85721464_85727630
YSELKEEV*IHGKEVKNLEKKLDEWLTRITNAEKSLKDLMELNTKAQELRDKCTSLSSRF
DQLEERVSVMEDQMNEMKQEEKIRGKRIKRNEQSLQETWDC
>4__chr2_139012788_139018922
YSKLKEEVQTHGKEVKNLEKKLDEWLTRITNAEKSLKDLMELKTKTRELRDECTSLSSQC
DQLKERVSVMEDEMNEVK*EEKLREKRIKRNEQSLQEIWDY
>4__chr2_129512186_129518295
YSELKEEV*THVKEVKNLEKKLDE*LTRITNAEKSLKDLMELKTKAQELHDKCTSLSS*F
DQPEEGVSVMEDQMNEIKQEDKFREKRIKRNKQSLQEIWDY
>4__chr19_44896429_44902572
YSELKEEVQTNDKEVKNLEKKIDEWLTGITNAEKSLKDLMELKTMA*ELSDKCTSLSNRC
DQLEESVPVMEDEMNEMKREEKFREKRIKRNEESLQEIWDY
>4__chr18_31731442_31737598
YSKLKEEVQTHGKEVKNLEKKLDERLTRITNAEKSLKDLMELKTTAQELCNKCTSLSSQF
DQLEERVSVMEDQINEMK*EEKFREKRIKRNEQSLQEIWE*
>4__chr2_134516821_134522945
CSKLKEEVQTQGKEVKNLEKKLEKWLTRITNAEKALKDLMGLKTMARELCDKYTSLSSRS
DQLEERVSAMEDKMNEMK*EEKFREKRIKRNKQSLQEIWDY
>4__chr16_74310524_74316685
YSELKEEV*THGKEVKNLEKKLDEWLSRITKAGKSLKDLMELKTTARELHDECTSLSSRF
DQLEERASVMEDQRNAMKQEEKFREKRIKRNKQSLQEIWDY
>4__chr16_74326231_74332349
YSKLKEEVRTHGKEVKNLEKRLDEWLTRITNAEESLKDLMELKTMAGELRDECTSLSSRF
NQLEERASVMEDQMNEIKREEKFREKRIKRNEQSIQEIWDY
>4__chr2_116273478_116279619
YSELKEEVRTRGKEVKNFEKILDERITRITSAEKSLKDLLELKTKARELRDECTSLSNRC
DQLEERVSAIEDEMNEMKHEEKFREKRIKRNEQSLQEIWDY
>4__chr18_41528436_41534556
YSKLKEEVRTHGKEVKNLEKKLDEWITRTTNAEKSLKDLMELKTKA*ELCDECTSLSS*C
DQLEERVSVMEDQMNEMKLXEKFREKRIKLNEQSLQEIWDC
>4__chr19_23988021_23994119
YSELKVEVRTNGKEVKNLXKKLGKWLTRITNAEKSLKDVMELKTKA*ELHDECRSLSSQC
NQLEERISVMQDEMNEMK*EEKFRDKRIKRKKQSLQEIWDY
>4__chr18_49035583_49041719
YSKLKEEVRTHGKEVKNLEKKLDKWITRITNAGKSLKDLMELKTMAREIHDECKSLSSQF
AQLEERVSVMEDQMNEMK*EEKFREKXXKX-XQSLQEIWDY
>4__chr16_10288079_10294210
YSKLKEEV*TNGKEVKNFEKKLNEWITRITNAEKSLKNLMELKSTA*EICDECASLSH*C
DQLEERVSAMEDEMNEMKHEEKFREKX-KRNEQSLQEIWDY
>4__chr18_13333089_13339217
YSELMEEFRTRGKEVKNLEKRLDEWLTRITNAEKSLKDLMKLKTMARELCDECASLSS*F
DQLEERVSVTEDQMNEMKQEEKCREKRIKRNEQSLQEIWDY
>4__chr2_143201907_143208030
YSELKEEVQTHGKEVKNFEKKLDEWITRITNAEKSLKDLMELKTMARGRRDKCTSLSNRC
DQLEERV*AMEDEMNEMKCEEKFREKRIKRNEQSLQEIWDY
>4__chr16_34379059_34385208
YS*LQEEIRINGKEVKXFXKKLDEWITRXTNAEKSLKDLMELKTKARELCDECRSLSSRC
DQLEERV*AMEDEMNEMKQEEKFREKRIRRNEQSLQEIWDY
>4__chr16_50599009_50605174
YSELKEEVCTHGKEVKNLEKKLDEWLTRITNAEKSLKDLMELKTMERELHDQCTSFSS*L
NHLEERVSVMEEQMNEVK*EEKFRXKRIKK-XQSLQEIWDY
>4__chr16_78727716_78733856
HSELKEEV*TNGKEVKNLEKKLDKWLTRIINAEKSLKDLMELKTTA*ELRDKCISLSSQC
DQLEERVSVMEDEMNEMKQEEKFREKRTKRNEQNLQEIWDY
>4__chr15_57882894_57888985
YSELKEEARTHGKEVKNLEKKLDEWQTRITNAEKSLKDLMELKTKA*ELRDKCTSLSSRF
DQLEGRVSVMKDEMNEMKREEKFREKRIKRNEQSLQEIWDY
>4__chr15_47912709_47918856
YSELKE*VQTHGKEVKNLEKKLDEWLTRITNAEKSLKDLRELKTKVREVCDKCTSLSSQF
DQLDERVSVMEDQMDEMK*EEKFREKRIKRNXXSLQEIWDC
>4__chr2_147262442_147268577
YSELKEGVRTHGKEVKNLEKR*DE*LTRIINAEKPLKDLMELKTMAGELCDKCTSLSS*F
NQLEERVSVMEDQMHEMKQEEKFREKRIKRNEQSLQEI*DH
>4__chr19_34531097_34537220
FSKLKEEV*IHGKEVKNLEKRLDEWLTRITNAEKSLKDLMELKTMAQELHDECTSFSS*F
NQLEERLSVMEDQVNEMK*EEKFREKRIK-NEQSLHEIWDY
>4__chr15_52778310_52784463
YSELQEEIRTNCKEVKSFEKKLDK*ITRITSAEKSLKDLMKLKTKA*ELHDECRRLSS*C
DQLEERVSVIEDEMNEMK*KEKSREERIKRNEQSLQEMWDC
>4__chr16_46269183_46275324
YSELQEEIQTNGKEVKNCEKRLDEWITRITNAEKSLKDLMELKAKARELCEECRSLRSRC
DQLEERVSVMEDEMNEMKREEKFREKRIKRNEQSLQEIWDY
>4__chr15_30125171_30131281
YSELQEEIQTKGKEVENFEKNLDECITRITNTEKFLKELMELKAKARELHEECRSLRSRC
DQLEEWVSAMEDEMNEMK*EGKFREKRIKRNEQSLQEIWDY
>4__chr19_40042922_40048957
YPELGEDIQTKGKEVENFEKNLEECITRITNTEKCLKELMELKTKAQELREECRSLRSRC
DQLEERVSAMEDEMNEMKREGKFREKRIKRNEQSLQEIWDY
>4__chr18_60390781_60396891
YSKLQEEIQTNGKEVKNFEKKLDEWITRITNAEKSLKELMELKAKARELREECRSLRSQC
DQLEERVSVMEDEMNEMKREGKFREKRIKRNEESLQEIWDY
>4__chr19_20602428_20608585
YSKLQEEIRTNGKEVKGFEKKLDE*ITRITNAEKFLKDLMELKTKARELCDECRSLCSRC
DQLEERVSAMENEMNEMKREEKFREKRIKRNEQSLQEIWDY
>4__chr17_29381503_29387667
YSKLQEEIRTNGKEVKSFEKKLDKWITRITNGEKSLRDLMELKTKARELRDECRSLSSQC
DQLEERVSVMEDEMNEMKREEKFREKRIKRNKQSLQDLWQY
>4__chr16_78811105_78817241
CSELQQEIRTNGKEVKSFEKKLEKWITRIPNGEKSLKDLMELKTNARELRDKFRSLSSRC
DQLEERV*VMEDKMNEMK*EEKFTEKRIKRNEQSLQEIWYN
>4__chr15_74682434_74688566
YSELQEEIRTNGKEVKSFEKKLDEWITRITSAEKSLEDLMELKTKAQELRDECRSLSSRC
DQLEERVSAMEDKMNEMKREGKFREKRVKRNEQSFQEIWDY
>4__chr2_137544605_137550777
YSELQEEIRTNGKEVKSFEKKLDEWITRITNAEKSLKDLMELKTKARELHDECRSLSS*C
DQLEERVPAMEDKMNEMK*EEKFREKRIKRNEQSLQEIWDY
>4__chr18_39119889_39126041
YSELQEEIRTNGKEVKSFEKKLDEWITRITNAEKSLKDLMELKTKARELHDECTSLSS*C
DQLEERVSAMEDEMNEMKREDKFREKRIKXNEQSLQEIWDH
>4__chr15_65527622_65533751
YSELQEEIRTNGKEVKSFEKKLDEWITRITNAEKSLKDLMELKTKARELRDECRSLISRR
DQLEERVSVIEDEMNEMKREEEFREKRIKRNEQSLQKIWDY
>4__chr15_86701302_86707436
YSELQKEI*TNGKEVKSFEKKLDEWITIITKAEKSLKDLMELKTKARELCDKRTSLSSQC
DQLEERVSVMEDKMNEMKQEEKFREKRIKRNEQSLQEIWDY
>4__chr15_28928117_28934248
YSELKEEVRTNGKEVKNLEKKLDKCLTRITNAKKSLRDLMEVKTTA*ELRDECTSLRSRF
DQLEVRVSVMEDQMNEMK*EEKFREKTRKRNEQSLQEIWDY
>4__chr18_60044600_60050685
YSELKEEVQTYGKEVKNLEKKLNKWLTRITNAEKSLKDPMELKTKARXLHDERTSLSSRF
DQLEERXSVIEDKXNEMK*EEKFREKRIKRNEQSLQEIWDY
>4__chr2_102307264_102313393
YTELKEEVRTHGKEVKNLEKKLDEWLTRITNAEKSLKDLMELKTMARELRDECASLSSRF
DQLEERVSVTEDQMNETK*EEKFRESRIKGNEQSLQEIWDY
>4__chr15_98425500_98431650
YSELKEEVETYGIEVKNLEKRLHEWLTRITNAEKSLKDLRELKTKP*ELRDECRSLSS*F
GQLEERVSAMEDEMNKMKREEKFREKRIKRNEQSLQEIWDY
>4__chr16_71172199_71178332
YSELKEEV*THGKEVKNLGKKLDEWLTRITDAEKSLKDLMELKPMARELYDECTSLSS*L
DQLEERVSVMEDQMNEMKHEEKFREKRIKRNQQSLQEIWDY
>4__chr15_49670436_49676573
YSELKENVRTHGKEVKNLEKKIDEWLTRITNAEKSLKDLMELKTKAQELHDECTSLSR*F
DQLEERVSVMEDEMNEMKQEEKLREKRIKRNEQSLQEIWDY
>4__chr2_100134502_100140691
YSELKEEVRTHGKEVKNLEKKLDKWLTRITNAEKSLKDLMELKTKA*ELHDKCTSLSR*F
DQLEEWVSVMEDQMNEMKREEKFREKRIKRNEQSLQEIWDY
>4__chr16_57687825_57693951
YSKLKEEV*THGKEVKNLEKKLDEWLTRITNAGKSLKDLMELKTMA*ELRDKCXSLSSQF
DQLEERVSVMEDQMNKMKREXXFREKRIKRNERSRQEIWDY
>4__chr19_9369381_9375432
YSKLKEEV*THGKEVKNREKKLXXWLTRIANAEKSLKDLMELKTKAQQLHDKCTSLSSRF
DQLEERVSVMEDQMNEMKQEEKFREKRMKR-XQSLQEI*DY
>4__chr15_92136453_92142615
YSELKEEVRTHEKEVKNLEKRLDEWLTRITNAEKSLKDLMELKTKA*ELRDKRTSLSSQF
DQLEERVSVMEDQMKEMK*EDKFREKRIKRNKQSLQEIWDY
>4__chr2_135705851_135711988
YSELKEEVSANGKEVKNLEKKLDEWLTRIPDAEKSLKDLMELKTMARELCDECTSLSSRF
DQLEERLSVMEDQMNEMKRAEKFREKRIKRNEQSLQEIWDH
>4__chr2_135765638_135771751
YSELKEEVRANGKEVKNLEKKLDEWLTRITNAQKYLKDLMELKTMARELHDEGTSLSSRC
DQLEESVSAMEDQMNEMKQEEKFREKRIKRNEQSLQQIWDY
>4__chr17_29228268_29234381
YSELKEEVRTHSKQVKNLXKKLDKWLTGITNADKSLKDLMELKTMARELCDKCTSLNSRF
DQLEERRSVMEDQMNEMKQEEKFREKRIKRNERSLQEIWHY
>4__chr18_8563213_8569364
YSELKEEVRTHGKEVKNLEKRLDEWLTRITNAKKSLKDLMELKTMARELCDECTSLSS*F
NQLEERVSVMEDQMNEMKQEEEFRGKGIKRNEQSLQEIWDY
>4__chr15_67696424_67702553
YSELKEEVRTHGKEVKNLEERLDEWLTRITNAEKSLKDLMELKNMA*ELRDECTSLSS*F
DQLEERVSVMEDQMNEMKQEEKFREKRIKRNEQSLQEIWDY
>4__chr18_2850236_2856341
YYELKEEVQTHGKEVKNLEKKLDKWLTRITNAEKSLKDLMELKTTAQELRDECTSLSS*C
DQLEERVSVMEDQMNEMK*EEKFREKRIKRNEQSLQEIWDY
>4__chr15_82320437_82326527
YSELKEEVRTHGKEVKNLENKLDEWLTRITNAEKSLKNLMELKTKAREXXDECTSLSSQF
DQLEERVSVMEDQMNEMKRKEKFREKRIKRNGQSIQEIWDY
>4__chr16_65087387_65093531
YSRLKEEVQTHGKEVKNLEKKLDEWLTRIINAEKSLKDLMELKTKA*ELRDECTSLSSQF
DQLEERVSVMEDQMNEMKRE-XFREKIIKX-XHSLQEIWDY
>4__chr17_6646525_6652657
YSELKEEVRTHGKEVKNLEKKLDEWLTRITNAEKSLKDLMELKTKARELRDECTSLSSQF
DQLEERVSVMEDQMNEIK*EEKFREKRMKRNEQSLQEIWDY
>4__chr2_144010418_144016563
YSELKEEVRTNGKEVKNFEKKLDEWITRITNAEKSLKDLMELKTMAQELHDEYTSLSNRC
DQLAERVSAMEDEINEMKHEDKFREKRIKRNEQSLQEIWVY
>4__chr16_31256692_31262860
YSELKEEV*ANGKEVKNFEKKLDKWITRIINAEKSLKDLMELKTTARELRDECTSLSNRF
DQLEERVSAMEDEMNEMKREEKFREKRIKRNEQSLQEIWDY
>4__chr2_11939038_11945180
YSELKEEVRTNGKEVKNFEKKIDEWITRITNAEKSLKDLMELKTMARELRD*CTSLSNQC
DQLEERVSAMEDKMNEMKHEEKFREKRIKRNEQSLQEIWDY
>4__chr15_33465340_33471477
YSELKEEVRTNGKEVKNFEKKLDKSITRITNAEKSLKDLMELKTMA*ELRDKCTSLSNRC
DQLEEKVSAMEDKMNEMK*EEKFREKRIKRNEQSLQEIWDY
>4__chr19_39883127_39889239
YSELKEEVQTKGKEVKNFENKLDEWITRIINAEKCLKDLMELKTTARELRDECISLSN*C
DQLEERVSVMENEMNEMKHEKKFREKRVKRNEQILQEIWDY
>4__chr2_148240562_148246672
YSELKEEVRTHGKEVKNLEKKLDEWLTRMTNAEKSLKDLMELKTKARELRDECTSLSSQF
DPLEERVSVMEDQMNEMK*EEKFREKRIKRNEQSLQEIWDY
>4__chr16_45081274_45087415
YSELKEEV*TNGKEVKNLXKKLDEWLTRITNAEKSLKELMELKTMA*ELHDECTSLRS*C
DQLEERVSAMEDEMNEMK*EDTFREKRIKTNEQSLQEIWDY
>4__chr18_41628034_41634172
YSELKEEVRTNGKEVKTLEKKLDKWLTRITNAEKSLKDLMELKTTARELRDECTSLSSRC
DQLEERVPVMEDKMNEMK*EEKFREKRIKSNEQSFQEIWDY
>4__chr18_17716898_17723038
YSELKEEVRTNGKEVKNLEKKLDEWLTRISNSEKSLKDLMELKTMARELCDECTSLSSQC
DELEERVSVMEDKTNEMK*EEKFRKKRIKRNEQSLQEIWDY
>4__chr18_6153694_6159822
YSELKEEV*TNGKEVKNLEKRLDEWLTRIINVEKSLKDLMELKTMAQELRDECTSLSS*C
DQLEERVSAMEGKMNDMN*EEKFREKRIKRNEQSLQEIWDY
>4__chr2_91003057_91009210
YCELQEEIQTNSKEVKNFEKQLDECITGITNADKCLKDLMELKAKF*ELREEGRSLRSQC
NQLEEKVSVMEDEMNEMKGEGKFREKRIRRNEQSLQELWDY
>4__chr21_13425971_13432122
YSELQEEIQTKGKEVKNFEKNLDECISRITNTEKCLKELMELKAKARELREECRRFRSRC
DQLEERV*VMEEEMNEMKREGKFREKRIKRNEQSLQEIWDS
>4__chr2_73619036_73625160
YSELKEEVRTHGKEVKNLEKRLDEWLTRITNAEKSLKDLIKLKTMARELRGECTSLSSRF
DQLAERVSVMEDQMNEIKREEKFREKRIKR-XQSLQEI*DY
>4__chr21_random_535211_541339
YSELKEEVRTSGKEVKNFEKKLDEWITRITNAEKSLKDLMELKTMAQELHDKCISLSNRC
DQLEERVSAMENEMNEIKHEEKFRGKGXRRNEQSLQEIWDY
>4__chr21_random_1328014_1334122
YSELKEEVRTNGKEVKNLEKKLDERITRITNVEKSLKDLMELKTMA*ELHDKCISLSNRC
DQREERVSAMEDEMNEMKHEEKFREKRIKRNEQSLQEIWDY
>4__chr21_random_218007_224137
YSELKEEVRTNGKEVKNFEKKLDEWITRITNVEKSLKDLMELKTMARELHDKCISLSNRC
DQREERVSAMEDEMNEMKHEEKFREKRIKRNEQSLQEIWDY
>4__chr3_103209739_103215889
YYELQEEV*INGKEIKNFXKKXDEWITRITNAEKSXKDLMELKTKA*ELRDKCRSLSS*C
DQLEERVSVMEEEMNEMKREEKFREKRIKRNEQSLQEIWDY
>4__chr2_59167390_59173525
YSELKEEVRTNGKEVKNFKKKIDEWITRITSAEKSLKDLMELKTTAQELCNECTSLSNRS
NQLEESVSAMEDEMNEMKREEKFREKRIKRNEQSLQEIWDY
>4__chr2_56711883_56718031
YSELQKEIRTNGKEVKIFXKKLDEWITRITNAEKSLKDVMELKTKA*ELRDECRSLSSQC
DQLEERVSVMEDEMNEMKREEKFREKRIKRNDKNLQ*I*DY
>4__chr2_186803296_186809434
YPKLQEEIRTNGKEVNSFEKKLDEWITRITNAKKSLKDLIEXETKARELCDECTSLSSQC
NQLKERVSVMEDQMNXMKREEKFREKRIKR-XQSLQEIWD*
>4__chr3_100236323_100242466
YSELKEEI*TNGKEVKSFEKKLDEWITRITNAEKSLKDLMELKTKAQELRDECRSLSSRC
DQLEERVSVMEDEMNEMKGEEKFREKTIKRNEQSLQKIWDY
>4__chr22_15521277_15527388
NFELQEEIQTKGKEVENFEKNLDKCITRITNTEKCLKELMELKTKARELHEECRSLRS*C
DQLEETVSAMEDEMNEMKREGKFRXKKIKRNE*SLQEIWDY
>4__chr2_55868760_55874900
YSELKEEVRSNSKEVKNLXKKLDEWLTRITNAEKSLKDLMELKTTARELRDKCTSLSSRC
DQLEERVSAMEDEMNEMK*EEKFREKRIKRNEQSLEEIWDY
>4__chr2_55894672_55900794
YSKLKEEVRSNVKEVKNLXKKLDEWLTRITNAEKSLKDLMELKTTARELRDKCTSLSSRC
DQLEERVSAMEDEMNEMK*EEKFREKRIKRNEQSLEEIWDY
>4__chr2_31572732_31578821
YSKLQEEIETKGQEVENLEKNLDKCITRITNIEKCLKELMELKAKARELHEECRSLRSRC
DQLEERVSVMEDEMNEMKQEGKFREKRIKRNEQSLQEIWDY
>4__chr2_228772099_228778259
YSELQEEIQTKGKEVKNFEKNLEECITRITNTEKCLKELMELKAKAQELREECRSLRSLC
DQLEERVSVMKDEMNEMKREGKFREKRIKRNQQSLQEIWDY
>4__chr3_128002608_128008741
YCELQEEIQTKGKEIENVEKNLDECITRITNTEKCLKELMELKANA*ELREECRSLRS*C
DQLEERVSVMEDEMNEMKREGKFREKRIKRNEESLQEIWDY
>4__chr2_9095912_9102076
YSELQEEIQTNGKEVKNFEKKLDKWITRITNAEKSLKELMELKAKAQELREECRSLRSRC
NQLEERVSVMEDEMNEMKREGKF*EKRIKRNEQSLQEIWDY
>4__chr3_108345630_108351783
YSELQEEIQTNGKEVKNFEKKLDEWITRITNAEKSLKELMELKAKA*ELCEECRSLRSRC
DQLEERVSVMEDEMNEMKREGKIREKRIKRNEQSLQEIWDY
>4__chr2_198301932_198307933
YSELREDIQTKGKEVENFEKNLEECITRITNTEKCLKELMELKTKARELREE*RSLRSQC
DQLEERVSAMEDEMNEMKREGKFREKRIKRNEQSLQEIWDY
>4__chr2_150109848_150115977
YSKLQEEIQTNGKEVKNFEKKLDEWIPRITNGEKSLKELMELKAKAREQHEECRSLRSRC
DQLEERVSVMEDEMNEMKREGKFREKRIKRNEQSLQEIWDY
>4__chr3_117656734_117662832
YSELQEEIQTKGKEVENFEKNLDECITRITNTEKCLKELMELKX--XELREECRSLRS*C
DQLEERVSVMEDEMNEMKREGKFREKRIKRNEQSLQEIWDY
>4__chr2_38085343_38091505
YSELKEEVRNHGKEVKNLEKKLDEWLTRIINAENSLKDLMELKTKARELRDKCTSLSSQF
DQLEERVSVMENQMNEMKREEKCREKRIKRNEQSLQEMWDY
>4__chr2_215793212_215799299
YSELQEEI*TNGKEVKSFEKKLDEWITRITNAEKSLKDLMELKTKARELRDECRSLSG*Y
DQLEERVSAMEDKMKEMKREEKFREKRIKRNEQSLQEIWDY
>4__chr2_67270448_67276603
YSELQEEIQTNGKEVKSFEKKLDEWITRVTHAEKSLKDLMELKTKARELCDECRSLSSRC
DQLEERVSVMEDEMNEMKQEEKFGEKRIKRNEQSLQEIWDY
>4__chr2_179660360_179666532
YSELQEEIRTNGKEVKSFEKKLDEWITRIINAEKSLKDLMELKTKAQKLCDECRSLSSQC
DLLEERVSVREDEMNEMKREGKFREKRIKRNEQSLQEIWDY
>4__chr2_38213054_38219238
YSELQEEIRTNGKEVKSFEKKLDEWITRITNAEKSLKDLMELKTKARELCDECTSLSS*C
DQLEERVSVMEDKMNEMKREEKFRXKKIKRNGPSLQETWDY
>4__chr3_120365987_120372176
YSEPQEEI*TNGKEVKSFEKKLDEWITRIINAEKSLKDLMELKTKARELRDKCRSLSS*C
DQLEERVSVMEDQ---MK*EEKFREKRIKRNEQSLQEIWDY
>4__chr2_220386475_220392624
YSELQEEIRTNGKEVKSFEKRLDEWITRMINAEKSLKNLMELKTKEQELRDECRSLSSQC
NQLEERVSVMEDEMNEMKREEKFREKSIKRNKQSLQEIWDY
>4__chr2_23812943_23819085
YSELQEEIQTNGKEVKSFEKKLDEWITRITNAEKSLKDLMELKTKARELRDECRSLSSRC
DKLEERVSVMEDEMNEMKREEKFREKRIKRNEQSLQEIWDY
>4__chr2_213358098_213364237
FSELKEEVQTNGKEVKNFEKKLDAGITRIISAEKSLKDLMELKTTA*ELRD*CTSLSNRG
NRLEETVSAMEDEMNEMKHEKKFREKRIKRNKQSLLEI*HY
>4__chr2_59406947_59413079
YSELQEEVQNNGKEVKNFGKKLDEWITRITNAKKSLKDLMELKTKARELCDERTSLSSQC
NQLEERVSVMEDEMNEIKQEEKFREKRIKRNEQSLQEIWDY
>4__chr2_21412316_21418438
YSELKEEV*TNGKEVKNHXKKLDKWLTRLTNAEKSLKDLMELKTMA*ELRDECTSLSSRF
VQLEERVSVMEDEMNEMKSEEKFREKRIKRNEQSLQQIWDY
>4__chr3_122097741_122103890
YSELKEEV*TNGKEVKNFXKKLDKWITRITNAEKXLKDLMELKTMAEELHDECASLSNQC
DQLEERVSAMEDKLNEMKHEEKFKEKRIKRNEQSLQEIWD*
>4__chr2_35641632_35647775
YSKLKEEVRTNGKEVKDFEKKLDKWITRITNAKKSLRDLMELKTKAREX--XCTSLSN*C
DHLDERVSVMEDEMNEMKHEEKFKVKRIKRNKQSLQEIWDY
>4__chr20_14390149_14396321
YFELKE*V*TNGKEVKNFEKKLDEWITRITNAEKSLKDLMELKTKAQKLRDKSTSLSNQC
NQLEERVSAMEDEINEMKREEKFREKRIKRNQQSLQGIWDY
>4__chr20_22916230_22922357
YSKXKEEIRTNGKEVKNFEKELDEWITRITNAKKSLKDLMELKTEAQELRDECTSLSN*R
DQLEERVSVMEDEMNEMNCEEKFREKRIKRNEQSLQEIWDY
>4__chr2_66723285_66729379
YSELKEEVLTHGKEVKNLEKKLDEWLTRITNAENSLKDLMELKTKARELRD*CTSLSSRI
DQLEERVSVMEDQMNEMK*KEKFREKRIKRNEQSLQEIWDY
>4__chr22_22335171_22341325
YSELKEEVRTNGKEVKNLEKKLDEWLTRITNAEKSLKDLMEPKTTAQELRDECTSLSSRC
DLLEEKVSVMEDEMNEMK*X-KFREKRIKRKEQSLQEIWDY
>4__chr2_80173639_80179791
YSELKEEVRTNGKEVKNLEKKLGAWLTRITNAEKYLKDLMELKTMARELRDECISLSRQC
DQLEERVSAMEDEMNEMK*EEKFREKTIKRNEQRLQEIWDS
>4__chr2_66043700_66049852
YSELKEEV*NNGKEVKNFEKKLDEWITRITNAEKSLKDLMELKTMAQELRDECTSLSNRC
NQLEERISAMEHEMSEMKCEEKFTEKRIKKNEQSLQEIWDY
>4__chr2_84057036_84063179
YSELKEEV*TNRKEVKNLEKKLDKWITRITNADKSLKDLMELKTMAQELHDKRTSLSNRS
DQLEERVSVMEDKMNEMKHEEKFREKRIKR-XQSLQEIWNY
>4__chr2_170017538_170023690
YSELKEEIQTNGKEVKNLEKKLDKWLTRITNAEKSLKELMELKTTARELRNKCTSLSSQC
DQLEERVSAMEDEMNEMKQEEKFREKRIKRKKQSLQEIWDY
>4__chr3_101886912_101893044
YSKLKEEVRTHGKEVKNLEKKLDKWLTRITNTEKSLKDVMELKTTARELRDECTSLSS*C
DQLEERVSAMEDEMNEMKRDGKFREKRIKRNEQSLQEIWDY
>4__chr3_109570864_109577028
YSELKEEVRTHGKEIKNLEKKLGEWLTRITNAEQSLKDPMELKTKARELHDEFTSLSS*F
DQLEERVSVMEDDMNETKREEKFREKRIKRNEQSLQEIWDY
>4__chr2_9918543_9924673
YSELKEEVQTNGKEVKNLEKKLDNWLTRITNAEKSLKDLMELKTTAQELREECTVLTS*C
NQLEESVSMMEDEMNEMKREEKFREKRXKRNEQSLPEIWDY
>4__chr2_86044431_86050584
YSELKEEV*TNGKEVKNFEKKLDQWISRITNAEKSLKDLMELKTTAGELRDDCTSLSSQC
DQLEERVSVMEDEMNEMKREEKFREKRIKRNERSLQEIWDY
>4__chr21_37403247_37409344
YSELKEEVRTNGKEVRNFEKKLDEWITRITNAEKSLKDLMELKTTARELCDKCTNLSNRC
DQLEERVSAMEDEMNEMKHEDKFRXKRIKRNKQSLQEIWDC
>4__chr3_123338614_123344765
YSKLKEEVRTNVKEVKNFEKKLDEWITRIINAQKSLKDLMELKTTARELRDECTSLSNRC
DQLEERVSAMEDEMNEMKCEEKFREKRIKRNKQSLQEIWDY
>4__chr2_62661525_62667625
FSELKKDVRTHSKEVKNLAKRLNEWLTRITNAEKSLKDLMELKTMALELCDECTSLSSRF
NQLEERVSVIEDQKNEMK*KEKFREKRIKRNEQSLQEIWDY
>4__chr2_150530494_150536625
*SKLKEEVQTHGKEVKNLEKKLDEWLTRITNAEKSLKDLMELKTMARDLCEECRSLSS*L
DQLEERVSVMKDQMDEMK*EEKFTEKX--XNKQSLQEIWDY
>4__chr2_150202641_150208751
YSELKEEVRTHGKEVKNIEKRLDEWLTRITHAEKSLKDLMELKTMAQEQRDEYTSLSCHF
DQLEERVSVMEDEMNEMKQEEKLREKRIERNEQSLQETWDY
>4__chr2_19447214_19453345
FSKLKEEVRTQHKEVKNLEKRLDEWLTGITNAETSLKDLMELKTMARELRDECTSFSSLI
DQLEERVSVMDDQMNEMKREEKFREKRIKRNEQSLQEMWDY
>4__chr3_127051344_127057495
YSELKEEVQTHGKEVKILEKRLDEWLTRITNAEKSLKDLMELKTEARELHDKCTSLSN*F
DQL*VRISVMEDEMNEMK*E-XFREKRI*RNEQSLQEIWDY
>4__chr2_35091019_35097162
YTQLKKEVQTHGKEVKNLEKKLGEWLTRITNAEKSLKDLMERKTKARELHDECTSLSS*F
DQLEEGLSVMEDEMNEMK*EEKFREKRIKRNGQSLQEIWDY
>4__chr2_84586194_84592335
YSELKEEVRTHGKEVKNIEKKLHEWLTXITNAEKSLKDLMELKTKARELRDECTSLSSRF
TQLEERVSVMEDQMNEMKREEKFREKRIKRNEQSLQEIWDY
>4__chr20_43713535_43719646
YSELKEEVRTHGKEFKNLEKKLDEWPTRITNAEKSLKDLMELKTKA*ELCDKCTSLSSQF
DQLEERVSVMEDEMNEMKREEKFREKRIKTNEQSLQEIWDY
>4__chr2_158787591_158793730
YSELKEEVRTXGKQVKNLEKKLDEWLTRITNAEKALKDLMELKTKARELRDECTSLSS-X
DQLEERVPVMQDQMNEMKREEKFRDKRIKKNEQSLQEIWDY
>4__chr2_62685877_62692014
YSELKEEVRTPSKEVKNIEKKLDEWLTRITNAEKSLKDLMELKTMAPELCDECTSLSS*F
NQLEERVSVMEDQMNEIK*EEKFREKRIKRNEQSLQEIWDY
>4__chr2_35398328_35404470
YS*LKEEV*TNGKEVKNIEKKLDEWLTRITNAEKS*KDLMELKTKARELCDKCTSLSSTF
DQLEKRVSVMEDQMNEMK*EEKFREKRIKRNEQSLQEIWDY
>4__chr20_2429472_2435604
YSELKEEVRTHGKEVKNLEKKLDECLTRITNAEKSLKDLMELKTMARELRDECTSLSSRL
DQLEERVSVMEDQMNEMKQEEKXREKRIKRNKQSLQEIWDY
>4__chr2_191345222_191351372
FSELKKEVQTHGKEVKNLEKILDEWLTRITNAEKSLKDLTELKTMARELCDKCRSFSSRF
NQLEERLSVMEDQMNEMK*EEKFREKRIKRNEQSLQEIWDY
>4__chr2_172206042_172212175
YSKLKEEVRTHCKEVKNLEKRLDEWLTRITNAGKSLKDLMELKTMARELHDECTSLSSRF
HQLEERVSVMEDQMNEMKREEKFREKRIKRNEQSPQEIWDY
>4__chr2_226680237_226686377
YSELKEEVQTHGKEVKNLEKKLEE*LTRRTNAEKSLKDLMELKTKARELRDECTSLSRRF
DQLEERVSVTEAQMNEMK*EEKFRG*RIKINEQSLQEIWGY
>4__chr21_28971111_28977255
YSELKGEV*THGKEVKNLXKKLDKWLTRITNAEKSLKDLMELKTKA*ELHDECISLSS*F
DQLEERVSVMEYHMNEMKREEKFREKRIKTNEQSLQEIWDY
>4__chr2_24876697_24882844
YSELQEEVRTHGKEVKNLXKKLHEWLTRITNAEKSLKDLMELKTMA*DPRDECTSLSSRF
DQLEERASVMEDEMNEMKQEEKFREKRIKRNEQSLQEIWDY
>4__chr2_18736946_18743084
YSELKEEV*THGK*VKNLXKKLDEWLTRKTNAEKSLKDLMELKTTARELCDKCTNLSS*F
DQLEERVSVMEDQMNEMKQEEKFREKRIKRNEQSLQEIWDY
>4__chr2_56217790_56223915
FSQLKE*IRTHGKELKNLEKRLDEWLTRITNAEESLKDLMELKTTARELRDECISLSSQF
NQPEERVSVMEDQRNEMK*EEKFREKRVKRNEQSHQEIWDY
>4__chr2_210923593_210929733
YSELKEEVRTHGKEVKNLEKKLDEWLTRITNAEKSLKYLMELKTKAQELHDKCTSFSS*F
NQLEERVSVIEDQVNEMK*EEKFREKRIKRNKQSLQEIWDY
>4__chr2_72484368_72490506
YTKLKEEVSTHGKEVKNLEKKXDEWLTRITNAEKSLKDLMELKTMAQELRDKCTSLSSRF
NQLEERVSVMEDEMNEMK*E-XFREKRMKGNEQSLQEIWDY
>4__chr21_40403235_40409370
DSELKEEV*THGKEVKNLXKKLDEWLTRITNAEKSLKDLMELKTTA*ELRDECTSLSS*F
NQLEERVSVMEDQMNEMK*EEKFREKRIKRNEQSLQEIWDY
>4__chr2_168369083_168375182
YSELKEEFRTHGKEVKNLEKRLDEWLTRITNAEKSLKDLMELKTKARGLRDECTSLSS*F
DQLKERVSVMEDEMNEMKQEEKFREKRIKRNKQSLQEIWDY
>4__chr2_98960731_98966908
YSEIKEEVRTHGKEVKTLXKKLDEWRTRITNAEKSLKDLMELKTMARKLRDECTSLSSQF
DQLEERVSVMEDQMNEMK*EEKFREKRIKRNEQSLQEIWDY
>4__chr2_211078390_211084513
YSKLKEEVRTHGKEVKNLEKRLDKWLTRITNAKKSLKDLMELKTKARELRDECTSLSSQF
DQLEERVSVMEDQTNEMK*EEKFREKRIKRNEQSLQEIWDF
>4__chr3_118979518_118985678
YSELKEEVRTHGKEVKNLEKKLDKWLTRITNAEKCLKDLMELKTMARELHDESTSLSSRF
NQLE*RVSVMEDQMNEMK*EENFREKRIKRNEQSLQEIWDY
>4__chr20_18683915_18690014
HSELKEEVRTHGKEDKNLEKRLDEWLTRITNAEKSLKDLMELKTTTRELCDERISLNSQF
DQLEERVSVMEDQMNEMKREEKFREKRIKRNEQNLQEIWDY
>4__chr2_169963962_169970055
YSKLKEEVRTNGKQVKNLXKKLDKWLTRITNAEKSLKDLMELKTMARELRDKCTSLSS*F
DQLEERVSVMEDEMKEMKQEEKFREKAIKRNEQSLQEIWDY
>4__chr2_95281562_95287685
YSELKEEVQTHGKEVKNLEKRLDEWLTRITNAEKSLKDLMELKTTAQELHDECTSLSSQF
HQLEERVSVMEDKMNEMKREEKFREKIIKRNEQSLQEIWDY
>4__chr3_109857049_109863185
YSELKEEVRTHGKEIKNLXKKLDEWLTRITNTEKSLKDLMELKTTAQELCDECTSLSSRF
TQLEERVSVTEDQMNEMKX-EKFREKRIKRNEQXLQEIWDY
>4__chr2_201863513_201869638
YSELKEKVRTHGQEVKNLEKRLDEWLTRITNAEKSLKDLMELKTMAQEVCDKCTSLSSRF
DQLEERVSVMEDQMNEMKQEEKFRKKRIRRNEQSLQEIWDY
>4__chr2_191044076_191050180
YSELKEEVQTHGKEVKNLEKRLDEWLTTITNAEKSLKDLMELKTTAREIGDKCTSLSS*F
DHLEERVSVMEDQMNEMK*EKKFREKRIKRNEQSLQEIWEY
>4__chr2_215825940_215832081
YSELKEEVRTNGKEVKNLEKKLDEWLTRITNAEKSLKDLMELKTKARELRD*CISFSSRF
DQLEERVSVMEDEMNEMKREEKFREKRIKRNEQSLQEIWDY
>4__chr4_104848132_104854232
FSELKEEV*THRKEAENLEKRLDKWLTRITSVEKSLNDLIEVKAMARELCDKCTSFSSRF
D*LEERVSVIEDQINEMKQEEKFREKRIKRNEQSLQEIWDY
>4__chr3_90127815_90133950
YSELKEEV*THGKEVKNLEKRLEKWLTRITNVEKXLKDLMEQ*TMARELRDECISLSS*F
GQLEERVSVIEDEMNEMKREEKFREKRIKRNEQSLQEIWDY
>4__chr3_89963556_89969715
YSELK*EVRTHGKEVKNLEKILDEWLTRITNEEKSLKDLM*LKTTARELRNECTSLSS*F
DHLEERISVIQDQMNEMK*EEKFRDKRIKINEQILQEIWDY
>4__chr4_107698695_107704838
YSELKEEVRTHGKEVKNLEKKLDEWLTRITSAEKPLKDLMELKTKAQELHDECTSLSSRF
NQLEERVSVIEDQMNEMKQEEKFREKTIKRNEKSLQEIWDY
>4__chr3_61165541_61171669
YSELKEEVRTNGKEVKNLEKKLDEWLTRITNAQKSLKDLMELKTKAREPRDERTSLSSRC
DQLEERVSMMED-XNEMKREEKFRKKIIKRNKQSLQEIWDY
>4__chr3_86170922_86177060
YSELKEEVQTHGKELKNLEKKLDEWLTRITNAEKSLKDLMELKTKV*ELCDKCTSLSS*F
DQLEERVSVTEDQMN*MKREEKFREKRXKRNQQSLQEIWDY
>4__chr3_76346176_76352181
YSDLKEEVRTXGKEVKNFEKKLDEWLTRITNAEKSLKDLMELKIRARDLRDKCRSLSSRC
DQLEDRVSAMEDEMNEMKREEKFREKRLKRNEQRLQEIWDY
>4__chr3_random_325546_331550
YSDLKEEVRTXGKEVKNFEKKLDEWLTRITNAEKSLKDLMELKIRARDLRDKCRSLSSRC
DQLEDRVSAMEDEMNEMKREEKFREKRLKRNEQRLQEIWDY
>4__chr3_35242314_35248434
YSELKEEVQTNGKEVKNLEKKLDEWLPRITNAEKSLKDLMELKTIA*ELRDECTSLSSRC
NQREERVSVMEDEMNEMKREEKFREKRTKRNXKSLQEIWDY
>4__chr4_104738064_104744102
YSKLQXEIQTNGKEVQSFEKKLDKWITRITNAEKSLKDMMELKTKARELRDECRSLSSRC
DQLEERVSVMEDEMNEMKGEEKFREKRIKRNEQSLQEIWDY
>4__chr3_79076367_79082512
YSELQEEIQTNGKEVKSFEKILDEWITRRTNTEKSLKDLMELKTKARELRDNCRSLRRQC
NQLEERVSVMEDEMNEMKREEKFREKKIKRNQQSLQEI*DH
>4__chr3_98743629_98749745
YSELQDEIRTNGKEVKSFEKKVDEWITRITNAEKSLKDLMELKTKA*ELRDECRCFSSRC
DQLEERVSVMEEEMNKIK*EEKFREKRIKRNEQSFQEIWDY
>4__chr3_64436510_64442675
YSELQEEIRTNGKEVKSFEKKLDEWITRITNAEKSXKDLMELKTKA*ELRDECRSLSSRC
DQLKERVSVMEDKMNEMKRDEKFREKRIKRNEQSLQEIWDH
>4__chr3_189573192_189579343
YSKLQEEIQTNGKEVKSFEKKLDEWITRITNAEKSLKDLMELKTKAQELRDECRSLSSRC
DQLEERV*VMDDKMNEMK*EEKFREKGIKRNEQSLQEIWDY
>4__chr3_36099241_36105381
YSKLQEEIRTNGQEVKSFEKKLDECITRIINAEESLKDLMELKTKARELREECRSLRSRC
DQLEERVSVMEDEMNEMKREEKIREKRIKTNEQSLQEIWDY
>4__chr3_198621197_198627325
YSELQEEI*TYGKEVKSFEKKLDKWITRMTNAEKSLKDLMELKTKARELHDKCRSLSSRC
DQLEERVSVMEDKMNEMKQEEKFREKRIKRNEQSRQEIWDY
>4__chr3_51464977_51471128
YSELQEEIRTNGKEVKSFEKKLDKWITRITNAEKSLKDLMELKTKARKLRDECRSLSSRC
DQLEXRVSVMEDEINEMKREEKFTEKRIKRNEQSLQEIWDY
>4__chr3_63605887_63612052
YSELQEEIRTNGKEIKSFEKKLDEWITRITNAEKSLKDLMELKTKARELSDECISLSSQC
DQLEERVSAMEDEMNEMKREEKFREKRIKRNKQSLQEIWDY
>4__chr3_73500303_73506456
YSELQEEIRTNGKEVKSFEKKLDEWITRITNAEKSLKDLMELKTKARELHDECRSLSSRC
DELEERVSVMEDEMNEMKREEKFREKRIKRNEQSLQEIWDY
>4__chr3_39383140_39389258
YSELQEEIRTNGKEVKSFEKKLDEWITRITNAEKSLKDLMELKTKARELRDECRSLSSQC
DQQEERVSVMEDEMNEMKREEKFREKRIKRNEQSLQEIWDY
>4__chr3_132006164_132012347
YSELQEEIRTNGKEVKSVEKKLDEWITRITNTEKSLKDLMELKTKAQKLRDECRSLSS*C
DQLEERVSAMED-XNEMKQEEKLREKRIKRNEQSLQEIWDY
>4__chr3_140766897_140773017
YSELQEEI*TNGKEVKIFEKNLDEWITRITNAQKSLKDLMELKTKARELPDECRSLRSRC
DQLEERVSVMEDEMNEMK**EKFRGKRVKRNEQSLQEIWDY
>4__chr3_23103768_23109954
YSELKEEIGTNGKEVKNLEKKLDEWLTRITNAEKSLKDLMELKTTAQELHDKCTSLSSRC
DQLEERVSVMEDEMNEVKREEKFRETRIKRNKQSLQEIWDY
>4__chr3_36337470_36343589
YFELKEEVQTNGKEVKNLXKKLDEWLTRITNAEKSLKGLMELKSTA*ELHDECTSLSSQC
DPLEERVSVMEDEMNEMKQEEKFREKRIKRNKQSLQEIXGY
>4__chr3_55840695_55846830
YSELQEEIQTKGKEVKNFENNLDECITRITNTEKCLKELMELKAKARELHEECKGLRSQC
DQLEERVSVMEDEMNEMKQEGKFREKRIKRNEQSLQEIWDY
>4__chr3_140392177_140398297
YSELKEEVRTNGKEVKNLEKKSDKWLTRTTNAEKSLKDLMELKTKARELRDKCTSLSSRC
DQLEERVSAMEKEMNEMKWEEKYREKRIKRNEQSLQEIWDY
>4__chr3_159079817_159085982
SSELQEEIQINGKEVKNYEKKLDECITRITNAEKCLKELMELKAKARELPEECRSLRS*C
DQLGERVSVMEDEMNEMKQEGKVREKRIKRNEQSXQEIWDY
>4__chr3_41658690_41664845
YSELQEKIQTQGKEVTNFKKNLDECITRITNTEKCLKELMELKAKARELHEECRSLRSRC
DQLEERVSVMEDEMNEMKREGKFREK*IKRNEQSLQEIWDY
>4__chr3_30010413_30016413
YSELWEDIQTKGKEVKNFETNLEECITRITNTGKCLKELMELKTKAQELREECRSLRSRC
DQLEERGSAMEDE---MKREGKFREKRIKRNEQSLQEIWDY
>4__chr3_16693124_16699261
YSEIQEEIQTKGKEVKNFEKNLDECITRITNTEKCLKELMELKTKA*ELCEECRRLRS*C
DQLEERVSVMEDEMNEMK*EGKFREKRIKRNEQSLQEIWDY
>4__chr3_54294023_54300139
YSELQEEIQTNGKEVKNFEKKLEECITRITNAEKSLKELMELKAKARELREECRSLRSGC
DQLEERVSAMEDEMNEMK*EGKFREKRIKRNEQSLQEIWNY
>4__chr3_74122554_74128675
YSELKEEVRTNGKEVKNFEKKLDEWITRTTNAEKSLKDLMELKTTA*ELCDECTSLSNRC
NQLEERESATEDEMNEMKHEEKFREKRIKRNEQNL*EIWDY
>4__chr3_155634064_155640203
YSKLKEEVRTHGKEVKNLEKRLDEWLTRITNAEKSLKDLMELKTMARELRDKCTSLSSRF
DQLEEGVSVMKVQMNEMK*EEKFREKRIKRNK*SLQEIWDY
>4__chr3_131361975_131368093
YSKLTEEFRTHGKEVKNLGKKLDEWLTRITNAEKSLKDLMELKTKAQELRDKCTSLSSRF
DQLEERVSVMEDEMNEMKQEEKFREKRIKRNEQSLQEIWDY
>4__chr3_87148955_87155072
YS*LKEEVRAHGKEVKNIEKKLDEWLTRITNAEKSLKDLMELKTKAREICDECTGLSSRF
DQLKERVSVMEDQMNEMKREEKFREKRIKRNKQSLQAIWDY
>4__chr3_144592007_144598135
FSELKEEV*PPGKEAKNFEKRLDEWLTRITSVEKSLNDLMELKTMARELWDECTSFSSRF
DQLEEKVSVIEDQMNEMKQEEKFREKRVKRNEQSLQEIWDC
>4__chr4_107000737_107006866
FSELKEEI*THGKEVKNLEKRLDKWLTRITNAEKSSKDLMELKTIVRELHDECTSFSS*F
DQLEERVSVIEDQMNEMR*EEKFREKRIKRKEQSLQEISDY
>4__chr4_100632309_100638455
YTELKEEV*TNGKEVKNFEKKLDEWITRITNAEKSLKDMMELKTMAQGLHDECISLSN*C
DQLEERISAMEDEMNEMKCEEKFRE*RIKRNEQSLQEIWDY
>4__chr3_97061922_97068070
YSELKEEVRTHGKEVKNLEKRLDEWLTRITNAEKSLKDLMELKTMARELLDECINLSSQF
DQLEERVSVMENQMNEMK*EEKFREKRIKRNEQSLQEIWDY
>4__chr3_25215951_25222058
FSELKEEVQTRGKEVKNLEKRLDEWLTRTINAEKSLKDLMELKTVARELHXXCTSFSS*F
DQLEERVSMIEDQINEMKQEEKXREKRVKRNEQSLQEIWDY
>4__chr4_119544297_119550440
FSKLKEXVRTRRKEVKNLEKRLDEWLTRITNAEKSLKDLMELKTMARELCDECISFSS*F
DQLEERVSVTEDQMNEMK*EEKFREKRIKRNEQSLQEI*NY
>4__chr3_6961742_6967877
YSELKKEVRTNGKEIKNFEKKLDEWITRITNAEKSLKELMELKSTAQELHDKCTILSN*C
DQREERVSEMEDQMNTMKCEKKFREKRIKRNKQSLQEIWDY
>4__chr4_117392519_117398634
YSESKDEVLTHGKEVKNFEKKLDEWITRITNAEKSLKDVMELKTKTRELHDECTSLSSRF
DQVEERVSVMEDQMNEKK*EEKIGEKRIKRNKQSLQETWDY
>4__chr3_59315548_59321712
HSELKEEVRTHGKEVKNLEKKLHEWLTRITNKEKSLKDMMELKTMAGELRDECTSLSS*F
DQLXERVSVTEDQMNEMK*EEKFREKRIKRNKQSLQEIWDY
>4__chr3_158885689_158891802
YSKLKEEV*TNGKEVKNFEKKLDKWIARITNAEKSLNDLMELKTTAQELRDECTSLSNQC
DQLEERVSAMEDKMNEMKREEKFREKRIKRNXKSLQEIWDY
>4__chr3_41840679_41846800
YSKLNEEVRTYGKEVKNLEKKLDKWLTRITNAEKSLKDLMELKTMAQELRDKGASLGSQF
DQLEERVSVMEDQMNEMKQEEKFKQKXXKRNEKSLQEIRDY
>4__chr3_87224091_87230231
*SELKEEVQTHGKEVKNLXKKVDEWLTRITNVEKSLKDLMELKTKARELRGECTSLSS*F
DQLEERVSVMEDQMNEMK*EEKFKEKRIKRNEQSLQEIWDY
>4__chr4_111034905_111041043
YSELKEKV*TNGKEVKNLEKKLDKWITRITNAE*SLKDLMELKTTARELHDKCTSLSSQC
DQLEERVSVMEDEMNEVK*EEKYKEKRLKRNEQSLQEIWDY
>4__chr3_56222138_56228217
FSELKEEVRTHGKEVKNLEKRLDEWITRITNGEKPLKDLMELKTTARELRDECTSFSS*F
NKLEERVSVMEDQMNEMKHEEKFREKRIKRNEQSLQELWDY
>4__chr3_68942060_68948166
YSELKE*VRTHGKEVENLETKLEEWITRITNAEKSLKDLMELKTMARELHDECTSLSSQF
NQLEERVSVMEDQKNEMKREEKFREKRIKRNEQSLQEIWDY
>4__chr3_34110583_34116713
YSELKEEVRTHGKEVKNLEKGLDKWLTRITDAEKSLKDLMELKTTA*ELCDEHTSLSSQF
DQLEERVSVMEDQMNELKREEKFREKRIKRN*QSLQEIWHY
>4__chr3_1698362_1704478
YPKLKEEV*THGKEVKNLEKRSDERRTRITNAEKSLKDLMELKTKAQELRDECTSFSSPF
DQLEERVSVMEDQMNEMKHEEKFRGKRIRGNEESLQEIWDY
>4__chr3_148141152_148147272
YSELKEEVRTHSKEVKNLEKKLDKWLTRITNAEKSLKDLMELKTTARELCDECTSLSSRF
NQLEESVSVMEDQMNEMK*EEKFREKRIKRNEQSLQEIWDY
>4__chr3_82009965_82016119
YSKLKEEVRTHGKEVKNLEKKLDEWLTRITNAEKSLKDLKELKTKAREPRDKCTSLSSQF
DQLEERVSVMEDQMNEMK*EEKFREKRIKRNEQSLQEIWDY
>4__chr4_112235249_112241381
YSKLKEEV*TDGKEVNNLEKKSDEWLTRITNAEKSLKDLMELKTMA*ELHDKCTSLSS*C
NQLEERVSVMEDQMNEMK*EEKFREKRIKRNEQSLQEIWHY
>4__chr3_55218200_55224337
YFKLKVEV*THSKEVKNLEKKLDKWLTRITNAEKSSKDLMELKTMARELRDECTSLSSQ*
GQLEERVSAMEDEMNEMKRE*KFREKRIKRNEQSLQEIWHY
>4__chr3_40010549_40016673
YSELKEEVQTHGKDVKNLEKKLDEWLTRITNAEKSLKDLMELKTMAR*LHDECRSLSSRF
DQLEERVSVMEDQMNEMKQEENFREKRXKRNKQSLQEIWDY
>4__chr4_107543074_107549199
YSELKEEVQTHDKEVKNLEKKLDKWLTRITNAEKSLKDLMELKTKARELRDECTSLSS*F
DQLEEMVSVMEDQMNEMK*EGTFREKRIKRNEQILQEIWDY
>4__chr3_43695451_43701590
YSELKEEVRTHGKEVKNLEKKLDEWLTRITNAEESLKDLMELKTMARELCDECTSLSSQF
DQLEERVSVIEDQMNEMKQEEKFREKRIKR-XQSLQEIWDY
>4__chr3_15408019_15414125
YSELKEEVRTHGKEVKNLEKRLDEWLTRITSVEKPLNDLMELKTMAQELRDKCTSLSSRF
NQLEERVSVMEDQMNEMK*E-XFREKRRKRNEQSL*EIWDS
>4__chr3_167817934_167824063
YSELKEEV*THGKEVKNLEKKLDEWLTRVTNAEKSLKDLMELKTKARKLRDEYTSLSSQF
DQLEERVSVMEDQMNEMK*E-XCREKRIKRNEQSLQEIWDY
>4__chr3_32026950_32033102
FSELKEKVRTHGREVKNLEKRLDEWLTRITNAEKSLKDLMELKTMARELRDECTSFSSRF
DQLEERLSVMEDQMNEMKREEKXRKKRIKRNEQSLQEIWDY
>4__chr3_74288804_74294954
YSELKEEVQTHGKEVKNLEKKLDEWLTRITNAEKSLKDLMELKTMA*ELRDECTSRSS*F
DQLEERISVMEDQMNEVK*EEKFREKRIKRNEQSLQEIWDY
>4__chr3_138862116_138868251
YSELKEEVRTHCKEVKNLEKRLDEWLSRITNAEKSLKDLXELKTMARELRGKCASLSCRF
NQLEERVSVMENQMNEMK*EEKFREKRIKRNEQSLQEIWDY
>4__chr3_152709969_152716109
YSELKEEV*TNGKEVKNFEKKLDEWLTRITNAEKSLKDLMELKTTAQEPRDECTSLSNRC
DQLEERVSVVEDEMNEMKHEEKFREKRIKRNEQSLQEIWDY
>4__chr4_109576026_109582194
YSELKEEVQTHGKEVKNLEKRLDEWLARITNAEKSLKGLMELKTMAREPCDECTSLSSQF
NQLEERVSVMEDQMNEMKXEEKFREKRIKRNEQSLQDIWDY
>4__chr3_15923758_15929889
YSKLKEEV*TKGKEVKKFEKKLDEWITRIPNAEKSLKDLMELKTTAQELRDEYTSLSNRC
DQLEERVSVMEDEMNEMKREEKFREKRIKRNEQSLQEIWDY
>4__chr3_160691606_160697744
YSKLKEEVRTNGKEVKNFEKRLDKWVIRITNAEKSLKDLMELKTTAQELRDECTSLSN*G
DQLEERVSAMEDEMNEMKREGKFREKRIKRNEQSLQEIWDY
>4__chr3_8938637_8944751
FPELKEEVQTHGKEVKNLEKRLDEWLTRITNAEKSLNDLMELKTMAQKLRDECTSLSSRF
DQLEERVSVMEDQMNEMKQEEKFREQRIKRNEQSLQEIWHY
>4__chr3_174646547_174652685
YSELKEEVRNNDKEVKNFEKKLDEWITRITNAEKSLRDLMELKTMA*ELRDECTSLSNRR
DQLEERVSAM*DEMNEMKREYKFREKRIKRNEQSLQEIRDY
>4__chr3_149547750_149553885
YSELKEEVRTNGKEVKNSEKKLDKGITRITNAEKSLKDLMELKTTARELRDKCTSLNN*C
DQLEERVSAMEDEMN*MKHEEKFREKRIKRNKQSLQEIWDY
>4__chr4_111462381_111468558
YSELKEEVQTHGKEVKNLEKKLDKWLTRITNAEKSLKDLMDLKTTERELCDECTSLSSRL
NQLEERVSVMEDQKNEMKREEKFREKRIQRNEHSLQEIWDY
>4__chr3_142336896_142343011
YSKLKEEV*TNGKEVKNFEKKLDEWITRITNAEKSLKDLMELKTKAQEPRDECTSLSN*R
DQLEERVSAMEDEMNEMKREEKFREKRIKRNEQSLREIWDY
>4__chr3_177906014_177912192
YSKLKEEV*TNGKEVKNFEKKLDKWITRITNAEKSLKDLMELKTMARELHGKCTSLSNRC
DQLEERVTAMEDEMNEMKREEKFREKRIKRNEQSLQEIWDY
>4__chr3_134375241_134381363
YSELKEEV*THGKEVKNLEKKLDEWITRITNAGKSLKDLMELKTKARELCDECTSLSNRC
DQLEERVSVIEDQMNEMK*EGKFREKRVKRNEQSLQEIWDY
>4__chr3_77342435_77348564
YSELKEEV*THGKEVKNLEKKLDKWLTRITSAEKSLKDLMELKSTARELHDECTSLSSQC
DQLEERVSVMEDQMNEMKQEEKFREKRIKRNEQSLQEIWDY
>4__chr4_111217206_111223360
YSELKEEVRTHGKEVKNLEKKLDERLTRITNAEKSLKDLMELKTKA*ELRDECTSLSSQF
DQLEETVSEIEDQMDEIKQEENFREKRIKRNEQSLQEIRDY
>4__chr3_18016193_18022314
YSELKQEVRTHGKEVKNFEKKLDYWLTRINNAGKSLKDLMELKTKA*ELRDECTSLSSRF
DQLEEGVSVMEDQXNEMK*EEKLTXKRIKRNEQTLQEIWDY
>4__chr4_108812688_108818804
YSDLKEEVQTHGKEVKNLEKKLDKWLTRITNAEKSLKDLMELKTKA*ELRDECRSLSSRF
DQLEERVSVMED*MNEMKREEKFREKRIKRNEQSLQEIWDY
>4__chr4_113715896_113722074
YSQLKEEV*THGKEVKNLEKKLDEWLTRITNAQKSLKDLMELKTMARELHDKCTRLSSRF
DQLEERVSVMEDQMNEMKQEEKFMEKRIKRNEPSLQEIWDY
>4__chr3_55397808_55403897
YSELKEEVRTHGKEVKNLEKKLDEWLTRITNAEKSLKDLMELKTTAREICDECTSLSSRC
DQL*ERVSVMEDQMNEMKREEKFREKRIQRNKQSHQEIWDY
>4__chr3_144822163_144828312
YPELKEKVRTHGKKVKNLEKKLDKWLTRISNAEKCLKDLMELKTKARELHDK*TSLSSQF
NQLEERGSVMEDQMNEMK*EEKFREKRIKRNEQSLQEIWDY
>4__chr3_58719300_58725435
YSELKEEVQTHGKEVKNLEKKLDEWLTRITNAEKSLKDLMELKTKAQELRDEYTSLSSRF
DQLEERVSVMEDQMNEMKRQEKFREKRIKRNEESLQEIWDY
>4__chr3_34444233_34450381
YSELKEEV*THGXEVKNLEKKLDEWLTRITNAEKSLKGLMELKTMAQELHDECTSLSSQF
DQLEERLSVMEDQINEMK*EEKFREKRIKTNEQSLQEIWEY
>4__chr3_37629458_37635597
YSELKEEV*THGKEVKNLXKKLDEWLTRITNAEKSLKDLMELKTMARELRDECPSLSSQF
DQLEERISVKEDQMNEMKQEEKFREKRIKRNEQSLQEIWDY
>4__chr3_14086599_14092747
YSELKEEVQTHGKEVKNLXKKLDEWLIRITNAEKFLKDLMELKTKARELRDECTSLSSQF
DQLEERISVIEDQMNEMK*EEKFREKRIKRNEQSLQEIWDY
>4__chr4_103514910_103521079
YSKLKEEVRTHGKEVKNLEKKLDEWLTRITNAERSLKDLKGLKTKARELCDECTSLSSRL
DQLEERVSVMEDQMNEMK*EEKFREKRIKRNKQNLQEIWDY
>4__chr3_56954201_56960358
YSKLKEEVQTHGKEVKNLEKKLDKWLTRITNAEKSLKXLMELKTKA*ELRDECTSLSSRF
DQLEERVSVMEHQMNEMKREEKFREKRIKRNEQSLQEIWEY
>4__chr3_57437706_57443851
YFELKEEVRTHGKEVKDLEKKLDEWLTRITNAEKSLKDLMELKTKAQELRDESTSLSSRF
DQLEERVSVMEDQMNEMKLEEKFREKRIKRNKQSLQEIWDY
>4__chr4_62857574_62863696
FSELKAEVRTHRKEAKNLEKRLDEWLTRITNVEKSLNDLMELKNMARELRDECPSFSS*F
HQLEERVSVIEDQMNEMEREEKLREKRVKXKKQSLREIWDY
>4__chr4_69090769_69096896
YSGLKEEVRTEGKEGKNLEKRLDEWLTXITNAEKSLKDLMELKTMARELCDECTSLSS*F
DQLEETVSVMEDEMNEMKQEEKFRQKRIKRNEQSLQEIWDY
>4__chr4_63881915_63888036
YSKLXEDVQTHGKEVKNLEKKLDEWLTRITNGEKSLKDLMELKTKAREQCDECTSLSSQF
NQWEERVSVMED*INDMK*EEKFRERRIKINEQSLQEIRDY
>4__chr4_161069673_161075810
FSKLKEEVRTHRKKVRNL*KRLDEWLTRITNVEKSLNDLMELKTMA*ELCDECTSFSSQF
DQVEERVSMIEDQMNEMKREENFREKRIKRNGQSLQEIWDY
>4__chr4_61559975_61566101
YSELKEEVQTHSKEVKNLEKKLDEWLTRTTNAENSLKDLMELKTTAREVCDE*TTLSSQC
DQLEERVSVIEDQMNEMK*EEKFREKRIKRNEQSLQEIWDY
>4__chr5_114208021_114214154
YAKLKEAVQTHGQEVKNLEKKLDE*LTRVTXAEKSLKDLMELKTKERELRDECTSLSSRF
NQMEERVSVMEDEMNKMK*E-XFREKRIKRNEQSLQEIWDY
>4__chr5_121994486_122000527
YSELKEEVRTHGKEIKNLEKRLD*WLTRLTNAEKSLKDLMELKTMAQELCDECTSFSS*F
DQLEERVLVMEDQMNEMKREEKFREKRIKRNEQSLQEIWDY
>4__chr4_94056540_94062665
YSALKEEVRTHGKEVKNLXKKLNKWLTRITNAEKSLKDLMKLKTMA*ELHDECTSLSSRR
DQLEERVSVMKDEMNEMKLKEKFREKRIKRNEQSLQEIWDY
>4__chr4_91619551_91625697
YSELKEEVRTNGK*VKNFEKKLDEWITRITNTEKSLKDLMEPKTXARELRDECTSLSNRC
DQLEERVPVMEDEMNEMKREEKFREKRIKRNEQSLQEICDY
>4__chr4_165703741_165709855
YSELKEEAQTDGKEVKNLXKRLDKWLXRITNAEKSLKDLMELKTMAQELCDECTSLSS*F
DQLEEGVSVMEDEMNEIKQEEKFREKRIKRKKQSLQEIGDY
>4__chr4_175569623_175575765
FSQLKEEVQTHHKEAKNLEKRLDKWLTRITSVEKSLNDLMELKTTARELRDEYTSVSSQF
DQLEERVSVIEDQMNAVK*EEKFREKGVKRNE*SLQEISDY
>4__chr4_131186808_131192947
YSELKEEV*THGKEVKNLEKKLDE*LTRITNAEKSSKDLMELKTTARELHDECTSLSSQF
YQLEEKLSVMEDEMNEMK*EEKFREKRIKRYELILQETWDY
>4__chr4_131011344_131017487
FSELKEEVQTHGKEVKNLEKRLDEWLTRITNAEKLLKDLKELKTMSQELCDECTSLSSRF
DQLEERVSVMQNQMNEMQQEEKFREKRIKRNEQSLQEIWDY
>4__chr4_58092777_58098908
YSELKEEVGTXGKXXKNLEKK*DEWLTRITNAEKSLKDLMELKTKAQELRDACTSLSSRF
DQLEERVSVMKDQMNEMKQEEKFREKRIKRKEKSLQEIWDY
>4__chr4_128613296_128619434
YSELKEEV*THGKQVKNLA*RLDEWLTNITNAEKSLKDLMELKTMARELRDECTNLSSQF
DQLEERVSVMEDQINELKREERFREKIIKRKEQSLQEIWDY
>4__chr4_173454095_173460240
YSKLKVEVRTHGKEVKSLEKRLDK*LTRITNAEKSLKDLMELKTMPQELRDECTSLSSQF
DQLEERVSVMEDQMNEMKREEKFREKRIKRNEQSLQEIWDY
>4__chr4_4066127_4072331
*SELKEEVQTHGKEVKNLEKRLDEWLTRINNVEKSLKDLMELKTKAQELRDGCTSLSS*F
DQLEGRVSVMEDEMNEMK*EEKFREKRIKRNEQSLQEIWDY
>4__chr4_86127384_86133565
YSELKEEV*THGKEVKNLDKRLDE*LTRITNAEKSLKDLMELKTMARELCDECTSLSSRL
NQLEGKVSVMEDQMNEMK*EEEFREKRIKRNEQSLQEIWDY
>4__chr4_171421005_171427168
YSKLKEEVQTHGKEVKNLEKRLDEWLTRITNAEKSLKDLMELKTMARELRDKCTSLSS*F
DQLEERVSVMEDQMNEMK*EEKLREKRIKRNEQSLQEIWHY
>4__chr4_129572112_129578248
YSELKEEVRTHGKEVKNLEKRLDEWLTRITNAEKSLKDLMELKTMA*ELRDECTSLSSRF
DQLEERVSVMKDQMNEMK*EEKFREKRIKRNEQSLQEIWDY
>4__chr4_92998523_93004633
YSELKEEVQTHGKQVKNLEKRLDKWLTRITNAEKSLKDLMELKTMARELHDECTSLSSRF
NQLEERISMMEDQMNELKRE-XFRDKRIKR-XQNLQEIWDY
>4__chr4_80116617_80122767
YSELKEEVRIHGKEVKNLEKKLDEWLTRITNAEKSLKDLMELKTKA*ELRDESISLSS*F
NQLEERVSVMEDQMNEMK*EEKFREKKIKRNG*SLQEIWDY
>4__chr4_72168987_72175077
YTKLKEEVRTHGKEVKNLEKKLDKWPTRITNAEKSLKDLMELKTMAXKLCDECTTLSSRX
DHLEERVSVMQDQMNEMK*E-XFREKRIKGNEESLQEIWDY
>4__chr4_191121920_191127996
YSELQEEIQTNGKEVKSFEKKLDKWITRITNAEKSLKDLMELKTTA*ELRDECTSLSSRF
DQLEERVSVMEDQMNEMKRE-XFREKRIKRNEQSLQEIRDY
>4__chr4_18207850_18213994
YSKLKEEVRTHGKEIKNLEKKLDKWLTRITNAEKSLKDLMELKTKAQELRDECKSLSSQF
NELEDRVSVMEDEMNEMKRKEKFR*KRIKRNEQSLQEIWEY
>4__chr4_72259788_72265952
YSELKEEVRTHGKEVKNLEKKLDEWLTRITNAEKSLKDLMELKTKARELRDKCTSLSSRF
DQLEERVSVMEAQMNEMKREEKFREKRIKRNEQSLQEIWDY
>4__chr4_130036157_130042286
YSQLK*EV*THGKEVKNPEKKLDKWLTRITNAEKSLKDLMELKAKARELPDECTSLSSRF
DQLEERVSVMEDQMNEMK*EEKFREKRIKRNEQSLQEIWDY
>4__chr4_84538084_84544216
YSELKEEV*THGKEVKNFEKKLDEWLTRITNAEKSLKDPTELKTKA*ELCDECTSLSIRF
DQLEERVSVMEDEMNEMK*E-XFREKRIKRNEQSLQEIWDY
>4__chr4_random_608473_614605
YSELKEEVRTNGKEVKNFEKKLDEWITRITNVEKSLKDLMELKTMARELHDKCISLSNRC
DQREERVSAMEDEMNEMKHEEKFREKRIKRNEQSLQEIWDY
>4__chr4_random_831892_838024
YSELKEEVRTNGKEVKNLEKKLDEQITRITNVEKSLKDLTELKTMA*KLHDKCISLSNRC
DQREERVSVMEDEMNEMKHEEKFREKRIKRNEQSLQEIWDY
>4__chr4_62302932_62309118
YSELKEEVETHGKEIKNLEKKLDEWLTRITNAENSLKDLMELKTKAQKLCDECTSLXSRS
DQLEESVSVMENQKNEMKREGKFREKRIKRNEQSLQEIWDY
>4__chr5_110297585_110303717
YSELKEEV*THGKEDKNLEKRLDEWLTRITNAEKCLKDLMELKTMARELRDERTSLSS*L
NQLEERVSVMEDEINEMKQEEKFREKRITRNXQSLQEIWDY
>4__chr4_5533215_5539332
NSELKEEV*AHGKEVKNLXKKLDEWLSRITNTEKSLKDLIELKTMARELHDECTSLSSRF
DQLEERVSVMEDEMNEKNREEKFREKRIKRNXESLQEI*DF
>4__chr4_95449300_95455465
FSELKEEV*THGKGVKNLEKRLDEWLTRITNAEKSLKDLMELKTMARELHDECTSFSSWF
DQLEERVSVMEDQKNEMKQEEKFREKRIKRNEQSLQEIWDY
>4__chr5_109642237_109648396
YSELQEEI*TNGKEVKSFEKKLDEWITRITNAEKSLKDLMELKTKA*ELCDECRSLSS*C
YQLEERVSVMEDEMNEMK*EETFREKRIKRNEQSLQEIWDY
>4__chr4_57944755_57950893
YSELQEEIQTKGKEVKNFEKNLDECITRITNTEKCLKELMELKAKAQELHEECRSLRS*C
DQLEERVSVME---XEMK*EGKFRAKRIKRNEQSLQEIWDY
>4__chr4_147138357_147144445
YS*LQEEVRTNGKEVKNFEKKLDKRITRITNAEKSLKDLMVLKTKARELRDKC--LSS*C
DQLEERVSVMEDEMNEMKREEKFREKIIKRNEQSLQEIWDY
>4__chr4_53738451_53744586
YSELQEEIQTNGKEVKNFEKKLDEWITRITNAEKSLKDLMELKTKARELRDERRSLSSRC
DQLEDRVSVMEDQMNEMK*EEKFREKRIKRKEQSL*ETWDS
>4__chr4_48561355_48567506
YSKLQEQTRTNGKEVKSFEKKLDEWITRITNAEKSLKDLTELKTKARELRDECRSLSSRR
DQLQERVSVMEDQMNEMKQEEKFREKRIKRNEQSLQEIWDY
>4__chr4_44576235_44582371
YSKLQEEIRTNGKEVKSFXKKLEEWITRITNAEKSLEGMMELKTNV*ELRDECRSLSS*C
DQLEERVSVMEDEMXEMK*EEKCREKRIKRNEQSLQEIWDY
>4__chr5_112829782_112835895
DXXLQEEIRTNGKEVKSFEKKLDEWITRITNAEKSLKDLMELKTKARELRDEGRSLSSRC
NQLEERVSVMEDEMNEMK*EEKFREKRIKRNEQSLQEIWDY
>4__chr4_71318213_71324363
YSELQEEIQTNGKEVKNCEKKLDEWITRMTNAEKSLKELMEPKAKARELHEERRSLRSRC
NQLEERISVMEDEMNEMK*EGKFREKRIKRNEQSLQEI*DY
>4__chr4_130164153_130170296
YSELQEEIQTKGKEVKNFEKNLDECITRITNTEKCLKELMELKTKARELREECRSLRSRC
DQLEERVSVMEDEMNEMKREGKFREKRIKRNKQSLQEIWDY
>4__chr4_120214242_120220389
YSELQEEIQTKGKEVKNFEKNLDKCITRITNVEKCLKELMELKTKARELREECRSLRSRC
DQLEERVSVMEDEMNEMKQEGKFREKRIKRNEQSLHEIWDY
>4__chr4_124080239_124086401
YSELREEIQTKGKEVENFEKNLGECITRITNTEKCLKELMELKAKARELREECKSLRSRC
DQLEERVSVMEDDMNEMKQEGKFREKRIKRNKQSIQEIWDY
>4__chr4_174760789_174766912
YSELQEEIQTKGKEVENFEKNLDECITRITNTEKCLRELMELKAKARELHEECRSLRSRC
NQLEERVSVMEDQMNEMK*EGKFREKRIKRNEQSLQEIWDY
>4__chr4_159685052_159691201
YSKLQEEIQINGKEVKNFEKKLDEWITRITNTEKSLKELIELKAKARELREECRSLRSRC
DQLEERVSVMEDEMNEMKREGKFREKRIKRNEQSLQEIWDY
>4__chr4_16013068_16019261
YSELQEEIQTNGKEVLNFEKKLDEWITKITNAEKSLKELMEPKVKARELREECRSLRS*C
DQLEERVSVMEDKMNEMKSEGKFREKRIKRNEQSLQEIWDY
>4__chr4_5294178_5300348
YSELKEEV*TNGKQVKNFEKKLDKWITRKTNAEKSLK*LMELKTKAQELRDKCSSLSNQC
DQLEERVSAMEDKMHEMKHEENLREKRIKRNEQSFQEIWDY
>4__chr4_149639_155778
YSELKEEVRTHGKEVKNLEKKLDEWLTRIXNAEKSLRDLMELKTKA*ELHDERTNLSS*F
NQLEERVSVMEDEINEMK*EEKFREKRIKRNKQSLQEIWDY
>4__chr4_79252967_79259145
YSELKEEVRTHGKEVKNLEKKLDEWLTRITNAEKSSKDLMELKTMARELHDECXSLSS*F
DQLEERVSVTEEQMNEMKREEKFRXKRIKRN*QSLQEIRDY
>4__chr4_67093438_67099568
YYKLQDEVRTNGKEVKNFEKKLDKWMTRITNSEKSLKDLMELKTKA*ELHDE*RSLSSLC
DQLEERVSVMEDEMNKMKPEEKFREKRMKRNEQSL*EIWDY
>4__chr4_53456101_53462215
YSELKEEVQTHGKAVKNFEKKLDKCITTITNAEKSLKDLMELTTTARELRDECTSLSNRC
DQLEKRVSAMEDEMNEMKHEEKFREKRIKRNEQSLQEIWDY
>4__chr4_38120804_38126942
YSELKEEVRTHGKEVKNFEKRLEEWLTRMTNAEKSLNNLMELKTTTQELRDECTSLSSRF
DQLEERVSVMEDQMIEMKREEKFRXKRIKRNEQSLQEIWDY
>4__chr4_174943634_174949770
YSQLKEEVRTNSKEVKNFEKKLDEWIARITNAEKSLKDLMELKTMA*ELRDECTSLSNRC
NQLEERVSAIEDEMNEMKREEKFREKRIKRNEQSLQEIWDY
>4__chr4_55602236_55608349
YSKLQEEVRTHGKEVKNLXKKLDEWLTRITNAEKSLKDLMELKTKARELCAXXISLTSQC
NQLEERVSVMEDQMNEMKREEKFREKTIKRNEQGLQEIWD*
>4__chr4_5222937_5229063
YSELKVEV*SNGKEVKKLEKKLDEWLTRITNAEKSLKDLMELKTTARELRDECTSLSNRC
NQREERVSAMEDEMNEMKREGNFREKRXKRN*QSLQEIWDY
>4__chr4_43351125_43357265
YYELKEEVRTHGKEVQNLEKKLDKWLTRITNAEKPLKDLMELKTTV*ELRDKCTSLSS*C
NQLEERVSAMEDEMNEMK*EEKYREKRIKRNEQSLQEIWDY
>4__chr4_53858890_53865036
YSELKDEVRTNGKEVKNFEKKLDEWITRITNAEKSLKDLMELKTTARELRDECKSLSN*C
DQLEERVSVMEDQMNEMKHEEKFREKRIKRNEQSLQEIWDY
>4__chr4_83315588_83321756
FSELKVEVRTHGKEVENLEKRLDKWPTRITNAETSLKDLMELKTMALELRDECTSLSSRL
DQLEKRVSVLEDQMNEMK*EEKFRXKRIKRNKQSLQEIWDY
>4__chr4_150229197_150235336
YSELKEEVRTHGKEVKNLENKLHEWLTRITNAEKSLKDLMELKNMPRELCDECTSFSSRF
DQLEERVSMMED*MNEMKQEEKFREKRIKRNE*SLQDIRDY
>4__chr4_12072071_12078194
YSELKEEVQTNGKEVKNFEKKLDK*ITRITNAEKALKDVMELKTTARELCDECTSLSNRC
DQLEERVSAMEDKMNEMKHEEKFREKRIKRNKQSLQEIWDY
>4__chr5_123038180_123044298
YSELKEEVQANGKEAKNFEKKLDERITRITNAEKSLKDLMELKTKA*ELRDECTSLSNXC
DQLEERVSVMEDEMNEMKHEEKFREKRIKRNEQSLQEIWDY
>4__chr4_53530956_53537106
YSEQKEEV*THGKEAKNLEKKLDKWLTRITNAEKSLKDLTELKTMARELHDECTSLXS*F
DQLEERVSVMENQMNEMKREEKIREKRIERNEQSLQEIWDY
>4__chr5_110393334_110399452
YSELKEEVRTHGKKVKNFEKKLDEWLTRISNAEKSLNDLMELKTTARELCDECTSLSSRC
NQLEERVSAMEDEVNEMK*EEKFREKRIKRNEQSLQEIWDY
>4__chr4_86762277_86768402
YSKLQEEIRTNGKEVKSFXKKLDEWITRITNAEKSIKDLMELKTKARELHDKCRSLSSRC
DQLEERVSVMEDKKNEMK*EEKFREKRIKRNQQSLQEIWDY
>4__chr5_100805662_100811798
YSELKEEV*THRKEVKNFEKKLDEWITRITKAEKSLKDLMELKTMVQELHDECTSLSNRC
NQLEERVSAMEDEMNEMECEEKFREKRIKRNEQSLQEIWDY
>4__chr5_110055915_110062050
YSELKEEVPTNGKEVKNPEKRLDEWLTRITNAEKSLKDLMELKTTAQQLRDESTSLSSRC
DQLEERVSMMEDEMNEMKQEGKFREKRIKRNKQSLQEIWDY
>4__chr4_73315449_73321586
CSELKEEFQTNGKEXKNFEKKLDEWLTGITNAEKSLKDLMELKTTAQELRDECTSLSNQY
NQLEERVSAMEEEMNEIKCEEKFTEKRIKRNEQSLQEIWDY
>4__chr5_113520604_113526745
YSKLKEEA*TNGNEVKNLEQKLDEWLTRITNAEKSLKDLMELKTMA*EPRDECTSLSS*C
DQLEERV*AMEDKTNEMKREKKFREKRIWRN*QSLQEIWDY
>4__chr4_54027292_54033422
YYELKEEV*TNGKEVKNLEKKLDKWLTTIANAEKSLKDLMELKTTARELCDECTSLSSRC
DQLEERVSAMEDKMNEMKREEKFREKRIKRNEQSLQEIWDY
>4__chr4_14031275_14037382
YSELKEEVRTNGREVKNFEKKLDEWITRIINTEKSLKDLIELKTKAQELRDECTSLSN*C
DQLDERVSAMENEMNEMKHEEKFREKRIKRNEQSLQEIWDY
>4__chr4_144307060_144313193
YSKLKEEV*THGKEVKNIEKQLDEWLTRITNAEKSLKDLMELKTTARELCDECTSLGSQL
NQLEERVSVMEDQLNEMKQEEKFREKRIKRNEQSLQDIWDN
>4__chr4_125752543_125758690
YSELKEEVQTNGKEVKNLEKKPAEWITRMINAEKSLKDLMELKTTARELRDECTSLSN*C
DQLEERVSVTEDEMNEMK*EEKFREKRIKRNEQSLQEIWDY
>4__chr4_125266431_125272568
YSKLKEEV*TNGKEVKNLEKILDEWLTRITNAEKSLKDLMELQTKARELHDECTILRSRC
NQLEERVSAMED*MNEMKRVEKFREKRIKRNEQSLQEIWDY
>4__chr5_123576764_123582906
YSKLKEEIRTNGKEVKNFEKKLDEWITRKTNAEKSLKDLMELKTMA*EARDECTSLSNQC
DQLEEMVSALEDEMNEMKHEEKFREKRIKRKEQSLQEIWDX
>4__chr4_142974226_142980389
YSKLKEEVRTHGKEVKNFENKLDEWLTRITNAKKSLKDLTELKTKARELCDECTSLSS*F
DQLEERVSVMEDQINKMK*EEKFREKRIKRNEQSLQEIWDD
>4__chr4_155118638_155124825
YSELNKEAQTNGKEVKNFEKKLDEWITRITNAEKSLKDLMELKTTAQELRDECTSLSNQC
DQLEERVSAMEDEMNEMKHEEKFREKRIKRNEQSLQEIWDY
>4__chr4_42393075_42399210
YSELKEEVQTNGKEVKNFXKKLDVWITRITNAEKSLKDLMELKTMAQELRDECTSLSN*C
NQLEERISAMEDEMNEMKHKGKFREKRIQRN*QSLQEIWDY
>4__chr4_145288532_145294657
YSELKEEVQTNGKEVKNREKKLDEWITKITNAEKSLKDLMDLKTKARELCDECTSHSS*C
NQLEERVSAMEDEMSEMK*EEKFREKRIKRNKQSLQEIWD*
>4__chr5_108820857_108826990
YSKLKEEVRTHGKEVKNLEKKLDEWLTRITNAEKSLKDLMELKTKA*ELHDECTSLSS*F
NQLEERVSVMEYQMNEMKREEKFREQRIKRNEQSLQEIWDY
>4__chr4_148606528_148612543
YSELKEEVRTNGKELKNLXKKLDEWLTRINNAEKSLKDLTDMKIMARELREECRSLSSRC
DQLEERVSVMEDEMSEMKREEKFREKRIKXNEQSLQEIWDY
>4__chr4_144728846_144734979
YSKLKEEVRTNGKEVKNFXKKLDKWITRITNAEKSLKDLMELKTTARXXCDECTSLSNRC
DQLEERVTAMEDEMNEMKHKEKFREKRIKRNEQSLQEIWDY
>4__chr4_22496873_22503019
YSELKDEPRTNGKEVKNFEKK*DEWITRITNAEKFLKDLMELKTTARELRDKCISLSNRC
DQLEERVSAMEDEMNGMK*EGKFREKRIKRNEQSLQNIRDY
>4__chr4_24549133_24555281
YSELKEEVQTNGKEVKNVEKKIDEWITRITNAQKSLKDLMELKTTARELRDERTSLSNRC
DQVEERVSAMEDEMNETMREEKFREKRIKRNKQSLQEIWDY
>4__chr4_38924383_38930535
YSKLKEEVRTNGKEVKNFEKKLNEWITRITNAEKSLKDPMEXKTMAQELRDESTSLSNRC
DQLEERVSAMEDEMNEMKCEEKFREKRIKRNEQSLQEIWDY
>4__chr4_56923674_56929802
YSELKEEVRTNGKEVKNLEKKLDKWLTRITNAEKSLKDX-ELKTMARELHDECTSLSSQW
DQLEERVSVMEDEMNEMK*EGKFREKRIKRNEQSLQEICDY
>4__chr4_40967196_40973328
YSKLKEEVRTNGKEVKNLXKKLDKWLTRITNTEKSLKNLMELKTTARELRDECTSLSSRC
DQLEERVPAMEDEMNEMKQEEKFREKRIKRNEQSLQETWDY
>4__chr4_88909270_88915407
YSELKEEVRTNGKEVKNFEKKLDEWITRITNAEKSLKDLMELKTTARELRDECTSLSNRC
DQLEERVSAMEEEMNEMKREEKFREKRIKRNEQSLQEIWDY
>4__chr5_46166760_46172856
YSELKEEVRTHGKEVKDLXKKLDEWLTRIINAEKSLKDLMELKTKAQELCDECTSLCSRF
NPLEERVSVMED*MNEMK*EKKFRKVRIKINEQSFQEMWDY
>4__chr5_46142134_46148217
YSELKEEVRNHGKEVKNLEKRLDEWLTRITNTHKSLKDLVELKTMARELCDECTSFRS*F
DQLEERVSVMEDQMNEIQREEKLREKRIKRNEQSLQETWDY
>4__chr5_43827498_43833637
YSELKEEVPTHGKEVKNLEKKLDEWLTRITNAEKSLEDLMELKTMA*EXXDKCTSLSSQF
NQLEERVSVMEDQMNEMK*EEKFREKRIKRNEQSLQEIWDH
>4__chr5_45822004_45828151
YSKLKEEVQTNGREVKNFXKKLDEWITRITNAEKSLKDLKELKTMAQELRDECTSLSR*C
NQLEERVSVMEDEVNEVKHEEKFREKRIKTNEQSLQEIWEY
>4__chr5_97352774_97358920
YSELKEEA*THGKEVKNLEKRLDEWLTRITNAEKSLKDLMELKTTARELHD*CTSLSSRF
DQLEERVSVMEDQMNEMK*EEKFREKRIKRNEQSLQEIWDY
>4__chr5_43988767_43994781
*SELKKEVRTHGKEVKNLEKKLDEWLT*ITNAEKSLKDQMEMKTKTRELRDKRISLSSLF
DQLEERVSVMEDEMNEMKCEEKFREKRKKRNEQSL*EIQDY
>4__chr5_45273718_45279862
NPALKEEVRTNGKEVKSFEKKFDKWITRITNAEKSLKDLTELKTKARELCDKCRSLSS*C
DQLEERVSVMEDEMNEMKQEEKFREKXIKRNXKNL*EIWDY
>4__chr5_63418770_63424910
YSKLKEED*THGKKVKNLEKKLDERLTRITNAEKSLKDLMELKTKAREVRNECTSLSSRF
DQLEERISVMEDQMNERK*EGKFX-KRIKINEQSLQEIWDY
>4__chr5_93122533_93128661
YSELKEEVRIQGKEVKNLEKKLDEWLTRITNAEKSLKDLMELKTKA*ELRDECTSLSSQF
DQLEERVSVMEDQMNEMKQEEKFRDKRVKRNEQSLQEIWDY
>4__chr5_59646071_59652211
YSELKEEVRSHGKEVKNLEKR*DEWLTRITNAEKSLKDLMEVKTKA*ELRDQCTSLSSRF
DQLEERVSVMEDQMNEMK*EEKFREKRINRNKQSLQEVWDY
>4__chr5_54144530_54150695
YSKLKEEVQTHGKEVKNLEKKLDKWLTRISNAEKSLKDLMELKTMA*ELRDECTSLSS*F
DQMEERVSVMEDQMNEMKREEKFREKRIKRNEQSLQEIWDY
>4__chr5_89371133_89377231
YSELKEEV*THGKEV*NLEKRLDEWLTRVTNAEKSLKDPMELKTMA*ELRDECRSLSSLF
NQLEERVSVMEDQMNEMKREEKFREKRVKRNEQSLQEIWDY
>4__chr5_51116740_51122889
YSELKEEV*THRKEVKNFEKKLDKWITRRTNAEKSLKDLMELKTTARELCDECTSLSNQC
D*LEERVSAMEDEMNEKKCEEKFREKRIKRNKQSLQEIWDY
>4__chr5_97079253_97085355
YSELKEEVRTHSKEVKNLEKRLDEWLTRTTNAEKSLKDLMELKTTARELCDECTSLSSRF
DQPEE-XSVMEDQMNEIKGEEKFREKRXKRNEQSLQEIWDY
>4__chr5_75124211_75130351
YSELKEEVRTNGK*VKNLQKKLDKWLTRITNAEKSLKELMELKTMARELHDECTSLSS*C
NQLEETVSAMENEMNEMK*EEKFREKRIKRNEQSLQEIWDY
>4__chr5_52555792_52561868
YSELKEEVRTNSKEVKNFEKKLNKWITRINNTEKSLKDLMELKTMA*ELRDKGTSLSN*C
DKLEERVSAMEDEMNEMKCEEKFRVKRIKGNEQSLQEIWDY
>4__chr5_155073703_155079844
YFELKEEVRTHGKEVKNLEKKLDEWLTRITNAEKYLKDLMELKTMA*ELCDESTSLSS*F
DQLEERVSVMEDQMNEMKQEGKFREKRIKRNKQSLQEIWDY
>4__chr5_49872654_49878813
YSELKQEV*TNGKEVKNFEKKLDEWINRITKAEKSLKDLMLLKTTA*KLCDKCTNLSNQC
DQWEERVSVMEDEVNEMKREEKFREKRIKRNKQSLQEIWDY
>4__chr5_35947599_35953735
YXELKEEVCTHGKEVKNLEKKLDERLTRXTTAEKSLKDLTELKTMTRELRDECTSLSSQF
DQLEERVSVMEDQMNEMK*EEKFRDKRTKRNEQRLQEIWDY
>4__chr5_49927701_49933864
YSKLKEEV*TNGKEVKSFEKKLDKWITGITNAEKSLKDLMLLKTTA*ELCDKCTSLSNQC
DQREERVSAMEDQMNEMKCEEKFREKRIKRNEQSLQEIWDY
>4__chr5_128648839_128654949
YSELKEEVQTHGKEVKNLKKKLDERLTRITNADKSLKDLMELKTVARELCDECRSLSS*C
NQLEERVSVMEDEMNEMK*EEKFREKKIKRNEQSLQEMWDY
>4__chr5_42967540_42973725
YSELNKEVQTHGKEVKNLEKKLDKWLTRKTNAEKSLKDLMELKAKAQEPREECRSLSSRC
DQLEERVSVMEDQMNEMK*EEKFREKRIKRNEQSLQEIWDY
>4__chr5_67089150_67095278
YCTLKEEVRTHGKEVKNLEKSLDEWLTRITNAEKSLKDLMEMKTKV*ELHDECTSLSNRC
DQLEERVSVMEDERNEMK*EEKFREKRIKRNEQSLQEIWDY
>4__chr6_130838354_130844505
YSELQEEIQTXGKEVENFEKNLDECTTRITNTEKCLKELTDLRAKARELREECRSLRSRC
DQLEERVSVMEDQMNEISGEGKFREKRIKRNEQSLQEIWDY
>4__chr5_57547500_57553620
YSELKEEV*TNGKEVKNL*KKLDKWITRRTNAEKSLKELMELKTMAQELCDKCISLSRR*
DQL*ERLSMMEDE---MK*EEKLREKRIKRNEQSLQEIWDY
>4__chr6_123302201_123308394
YSELKEEVRNHGKEVKNLEKRLDEWLTRIANAEKSLKDLMEVQNTA*ELRDECTSLSSRF
DQLEERVSVMEDQMDEMKXEEKFR*KRIKRNKQTLQEIWDY
>4__chr6_110686900_110693097
FSELKEEVRTHGKEDKNFEKRLDEWLTRITNAEKSLKDLMELKTMARELRDECTSFIS*F
DQLEERLSVMEDEMNEMKREEKFREKRINRNKQSLQEIWDY
>4__chr5_155964644_155970777
YSELKQEVGTHGKEVKNLEKKLDKWLTRITNAEKSLKDLMELKTMARELCDECTSLRSRF
DQLEERVSVMEDQMNEMK*EEKFREKSIKRNKQSLQEIWDY
>4__chr5_160172594_160178746
YSELKEEVRTHGKEVKNLEKKLDEWLTRITNAEKSLKDLMELKTMARELRDECTSLSSRF
DQLEERVSVMEDQMNEMK*EEKFREKRVKRNEQSLQEIWDY
>4__chr6_115227765_115233906
YSELKEEVQTHGKEVKNLEKKLDKWLTRITNAEKSLKDLMELKTTAQELGDECTSLSS*F
DQLEERISVMEDQINEMKREEKFREKRTKRYKQSLQEIWDY
>4__chr5_8783969_8790087
YSELKEEVRTQGKEVKNLEKNLDKWLTRITNAEKSLKDLMELKTKARELRDECISLSSRF
NQLEERVSLMEDQMNEMKREDKFREKRIKRNEQSLQEIWDY
>4__chr5_57298170_57304333
HSELKEEVRTNGKEVKNLEKKLDE*ITRITNAEKSLKDLMELKTTAQELRDEGINLSSRC
DQLEESVSALEDEMNEMKREEKFREKRIKRNEQSLQEIWDY
>4__chr5_45616396_45622531
YSELKEEVRTLGKEVKNLEKKLDEWLTRIINAEKSLKDLMELKTMARELHDQCTSLSSRF
DELEERVSVMEDQMNEMK*EEKFREKRIKRNEQSLQEIWDY
>4__chr5_136781392_136787507
YSKLKEEVQSHGKEVKNLGKKLVEWLTRITNAEKSLKDLMELKTKAWELRDECTSLSS*F
DQLEERVSVMEDQMNEMMR*EKFREKRIKRNEQSLQEIWGY
>4__chr5_152273432_152279571
YSKLKEEVRTHGKEVKNLEKRLDEWLTRITNAEKSLQDLMELKTTA*ELRGECTSLSSXF
DQLEERVSVMEDQMNEMKREEKFREKRIKRNK*SLQETWDY
>4__chr5_50680259_50686413
NSELKEEV*THGKEVKNLEQKLDEWLTRITNTEKSLKDLMELKTKARELRDECTSLSS*L
DQLEERESVMEDQLNETK*EEKFREKRTKRNEQSLQEIWDY
>4__chr5_97258619_97264756
YSELKEEVRTNGKEVKNLEKKLDQWLTRITNGEKSLKDLMELKAMARELRDECTSLSSRC
DQLEERVSATEVEMNEMK*EEKFREKRIKRNKQSLQEIWDY
>4__chr6_130708924_130715060
YSKLKEEVQTHGKEGKNLEKKLDKRLTRITNAEKSLKDLMELKTMARELCDECTSLSSQF
NQLEERVSVMEDQMNETK*EEKTREKRIRRNEQSLQEIWDY
>4__chr6_119762858_119768969
YSELKEEV*THGKEVKNLGKNLDEWLTRITNAEKSLKDLMELKTKARELCDKCTSLSSRF
DQLEERVSVMEDQMNEMKQEEKFREKRIKRSKQSLQEIWDY
>4__chr5_130147083_130153249
YSELKEEVRTNGKEVKNFEKKLDEWLTRITNAEKS*KDLMELKTKARELREESRSLSNRC
NQLEETVSAMEDKMNEMKHKEKFREKRIKRN*PSLQEIWDY
>4__chr5_60207473_60213584
YSGLKEEV*THGKEVKNLEKKLDKWLTRITNADKSFNDLMELKTMARELRDECSSLSS*F
DQLEERVSVMEDQMNEMK*EEKFREKRIKRNEQSLQEIWDY
>4__chr5_78270862_78277004
FSELKEEVRTHGKEVKNLEKRLDEWLTRITNAEKSLKDLMELKTTARELRDECTRLSSRF
DQLEERVSVIQDQMNVMK*EEKFREKRIKRNEQSLHEIWDY
>4__chr5_131234606_131240748
YSELKEEVQTNGKEVKNFEKKLDEWITRITNAEKSLKDLMELKTTARELCDECTSLSS*C
NQLEERVSVMEDEMNEMK*EEKFREKIIKRNEQGFQEICDY
>4__chr5_131251300_131257330
YSELKEEVRTNSKDIKNLEEKLDEWITRITNAEKSLKDLMELKTTAQELRDECISLSSQC
NQLEERVSVMEDEMNEMK*EENFREKRIKRNEQSLQEIWDY
>4__chr5_152741145_152747289
YSELQEEIQTNGKEVKSLXKKLDEWITRITNAENSLKDLMELKTKA*ELRDKCRSLSSRC
NQLEERVSVMEDEMNKMKQEEKFREKRIKRKEQSLQEIWDY
>4__chr5_50968363_50974362
YSELKEDIRTNGKEIKNFEKKFDEWITRITNAEKSLKDLMELKTKARQLRDECRSLSSRC
DQLEERVSVMEYKMNEMKSEEKFREKRIKRNEQSRQEI*DY
>4__chr5_74581571_74587720
YSELSEEIRTNGKEVKNFXKKLDEWITRITNAEKSLKDLMELKNKARELCDEGRSLSS*C
NQLEERVSVMEDEMNEMKREEKFREKRIKRNEESLQEIWDY
>4__chr5_98921347_98927503
YSELQEEIRTNGKEVKSFEKKLDKWITRIINAEKSLKELMELKTKARELRDESRRLSSQC
DQLEERVSVMEDKLNQMKQEEKFREKRIKRNEQSLQEIQDY
>4__chr5_42290099_42296248
YSEL*EEIRTNDKEVKSFEKKFDEWITRITNAEKSLKDLMELKTKARELHDECRSLRS*C
DQLEEGISVMEDEMNEMK*EEKFREKRIKRNEQSLQETWDY
>4__chr5_143211839_143217972
YSKQQEEIRTNGKEVKSFEKKLDEWITRITNVEKSLKDLTELKTKAQELRDECRRLSS*C
DQLEERVSVMEDEMNEMK*EEKFREKRIKRNEQSLQEIWDY
>4__chr5_80923425_80929597
YSELQEEI*TNGKEVKSFEKKSDEWITRITNAEKSLKDLMEMKTKARELHDKCRSLSSRC
HQLEERVSVMEDKMNEMKQEEKFREKRIKRTEQSLQEIWDY
>4__chr5_42512744_42518889
*SELQEEV*ANGKEVKNFEKKLDECITRITNAEKSLKDLMELKTKARELRDKCRSLSSR*
DQLEERVSVMEX-MNEMKREEKFREKRIKRNEQSLQEIWDY
>4__chr5_33131767_33137910
YSELQEEIQTNGKAVKNFEKKLD*WITRITNAEKCLKELTELKAKARELCEECRSLRS*C
DQLEERVSVMEDEMNEMKREGKFREKRIKRNKQSLQEIWDY
>4__chr5_90147987_90154015
YSELREDIQTKGKEVENFEKNLEECTTRITNTEKCLKELMELKTKARELREECRSLRSRC
DQLEERVSAMEDEMNEMKREGKFREKRIERNEQSLQEICDY
>4__chr5_87341028_87347195
YPELQEEIQINGKEVKKFEKKLDEWITRITNAEKSLKELMELKAKARELCEECRSLRSRC
DQLEERVSVMEDEMNEMKREGKFREKRIKRNEQSLQEIWDY
>4__chr5_130695559_130701695
YSVLTEEVRTNGKEVKNFXKKLDEWITTIINSEKSLKDLMELKTTAQGLCDECTSLSNRC
DQLEERVSVMEDEMNEMKLEEKFREKRIKRNEQSLQEIWDY
>4__chr5_130392314_130398449
YSELKKEVLTNGREXKNLQKKLDEWLTRITETEKSLKDLMELKTMARELRVECTSLSS*C
NQLEERVSAMEDQMNEMKREEKFREKRIKRNEQSLQEIWDY
>4__chr5_130496518_130502601
YTELMEEVQTHGKEVKHLEKKLDEWLTRITNAEKSLKDLMELKTKA*ELRDKCTSLSCQL
DQLEERVSVVEDEMNEMK*EEKFREXXX-RNKKSLQEMWDY
>4__chr5_75298790_75304916
YSELKEEVQTNGKEVKNFEKKLDEWTTRKTNAEKSSKDLMELKTTARELHDECTSLSNQC
NQLEERVSAMEDEMNEMKCEEKFREKRLKRNEQSLQEIWDY
>4__chr5_44049665_44055727
YSKLKKEVRTNGKEVKNLEKKLDKWITRITNAEKSLKDLMKLKTTAQELRDECTRLRN*C
DQLEERVSAKEDEMNEMKCEEKFREKRIKRNEQSLQEIWDY
>4__chr5_59946744_59952877
YSEVKEEVRTHGKEVKNLEKKSDERLTRITNAEKSLKDQMKLKTTAQELHDECTSLSC*F
DQMEGRVSVMEDQMNEMKRE-XFTEKRIKRNEQSLQEIWDY
>4__chr5_177383414_177389555
FSELKEEVQTNGKEVKNLEKRLNEWLTRITNAEKALNDLMELKTMA*ERCDKCTSLSSRF
DQLEERVSVMEDQMNEMKREEKFREKRIKRNKQSLQEIWDY
>4__chr5_175437787_175443927
FSELKEEVQTNGKEVKNLEKRLNEWLTRITNAEKSLNDLMELKTMA*ELCDKCTSLSSQF
DQLEERVSVMEDQMNEMKREEKFREKRIKRNKQSLQEIWDY
>4__chr5_177113458_177119576
FSELKEEVQTNGKEVKNLEKRLNEWLTRITNAEKSLNDLMELKTMA*ELCDKCTSLSSRF
DQLEERVSVMENQMNEMKREEKFREKRIKRNKQSLQEIWDY
>4__chr5_145250904_145257003
YSELKKEVRTHGKEVKDLEKKLDEWLTRITNAEKSLKDLMELKTMARELHDECTSLSSQF
N*LEERVSVMEEQXNEMKREEKFREKRIKRNEQSLQEIWDY
>4__chr5_154517348_154523496
YLELKEEVQNRGKGGKNLEKKSDEWLTRITNAEKSLKDLMELKTKARELRDECTSLSSRF
NQLEERVAVMEDQMNEMKQEKKFRKKRIKTNKQRLQEIWDY
>4__chr5_16685778_16691862
YSELKEEVRTHGK*LKNLXKKLDKWLTRITNAGKSLKDLMELKTKARKLCDKRTSLSSRC
DQLEERVSVMEDQMNEMKREEKFKX-XIKRNEQSLQEIWDY
>4__chr6_131597740_131603900
YSKLKEEVQTHGKEVKNLEKRLDEWLTRITNAEKSLKDLMKLKTKTRELCDECTSLSSRF
DQLEERVSVMEDQMNEMKREEKFREKRIKRNKQSLQEIWHY
>4__chr5_60570459_60576585
YSELKEEVRTHGKKVKNLEKRLDEWLTRITNAEKSLKDLMELKTMAQELHDECTSLSS*F
DQLEERVSVMGDQMNEMK*EEKLREKRIKRNKQSLQEIWDY
>4__chr5_95916701_95922828
YSELKEEVRTHGKEVKNLXKKLDKWLTRITNAEKSLKDLMELKTTARELCDQCTSLGSLF
DQLEERVSVMEDQMNEMK*EEKFREKRIKRNEQSLQEIWDY
>4__chr6_156967531_156973664
YSKLKEKVQTHGKEVKNLEKRLDEWLTRITSVEKSLNDVMELKNTARELRDECASLSSRF
DQVEERVSVMEDQMNEMK*EEKFREKRIKRNEQSLQEIWDY
>4__chr5_180116283_180122418
YSELKEEVQTHRKEVKNLEKRLDEWLTRLTNAEKSFKDLMELKTMA*EICDECTSLSS*F
DQLEERVSVMEDQMNEMK*EEKFREKRIKRNEQSLQEI*DY
>4__chr5_162050359_162056497
YSELKEEVRTNGKEVKKFXKKLDE*ITRITNAKKSLKDLMELKTTA*ELRDECTSLSNRC
YELEERVSAMEDEMKEMKCEEKFREKRIKRNEQSLQEIWDY
>4__chr5_74507330_74513483
YSELKEEVQTNGKEVKNYEKKLDEWITRIINAEKSLKDLMELETTARELRDKCTSLSNRC
DQLEERVSAMEDEMNEMKCEEKFREKRIKRNEQSLQEIWDY
>4__chr5_151348662_151354794
YYELKEEVRTNGXDVKNLEKKLDEWITRITXAXXSLKDLMEPKTTA*ELRDECTSLSS*C
NQLEERVSAMEDKMNEMKREEKFREKRIKRNEQSL*EIWDY
>4__chr6_104929176_104935323
YSELKEEV*TNGKAVKNLEKQLDEWLTRITNAEKSSKDLMELKTKARELRDECTSLSS*C
DQLEERVSVIEDEMNEMKRGEKFREKRIKRNEQSLQEIWDY
>4__chr5_39070189_39076335
YSELKEEVRTNGKEVKNLEKKLDEWLTRITKAEKSLKDPMELKTTARXXRDEGTSLSSRF
DQLEERVSAIEDEMNEMKREEKFRXXKIKRNKQSLQEIWDY
>4__chr5_78041338_78047472
YSELKEEV*TNXXEVKNLEKKLDEWLTRITNAEKSLKDLMELKTTAQELCDESTSLSSLC
NQLEERLSVMEDEMNEMK*EEKFREKRIKRNEQSLHQIWDY
>4__chr5_41109137_41115287
YSERQEEIRTNGKEIKNLEKKLDEWLTRIINAEKSLKDQMELKTMARELSDECTSLSS*C
DQLEERVSVMQD*MNEMKREEKFIEKRIKRNEQSFQEIWDY
>4__chr5_57904378_57910526
YSELKEEV*TNGKEVKNLXKKLD*WITRITKAEKSLKDLMELKTTAQELHDECTSLSNQC
DQLEERVSVMED*MNEMKCEEKFREKRIKRNEQSLHEIWDY
>4__chr5_125513396_125519538
YSELKEEVRTNGKEVKNIEKKLDKWITRITNAEKSLKDLMELKTMVRELRDECTSLSNRC
DQLEERVSVMEEEMNEMK*EEKFREKRIKRNEQSLQEIWDY
>4__chr5_54406946_54413087
YS*LKEEV*TNGKEVKNFXKKLDEWIARITNAEKSLKDLMELKTTAQELRDECMSLSNRC
DQLEERVSAMEEEMNEMKCEEKFREKIIKINKQSLQEIWDY
>4__chr5_62004383_62010533
YSKLKEEVQTNGKEVKNFEKKIDK*ITRIINAEKSLKDLTELKTMA*ELRDKCTSLSNRC
EQLEERVSVMEDEMSEMKHEEKFREKRKKRNKQTLQEIWDY
>4__chr5_130450747_130456907
YSELKKEVRTNGKEVKNLEKKLDE*LTRITNAEKSFKDLMELKTTAQELCDECTSLSSQ*
GQLEERVSAMEDEMNEMKREGKFREKIIKRNKQSLQEIWDY
>4__chr5_71908901_71915041
YSELKEEVRTKGKEVKNLXKKLDEWLTRITNADKSLKDLMELKTTARELRHECTRLSSRC
DQLEERVSAMEDEMKEMKQEEKFREKRIKRNEQSLQEIWDY
>4__chr6_124770041_124776111
YSELKEEVQTNGKEVKNFEKKLDERINRITNAEKSLKDLMELKTTAREPRDECTSLSNQC
NQLEERVSAMEDKMNEMKHEEKFRXKRIKRNEQSLHEIWNY
>4__chr5_148027959_148034100
YSKLKEEV*TNGKEVKNFXKKLDKWLTRISDAEKSLKDLMELKTMAQELCDECTSLSNRC
DQLEERVSAMEDEMNEMKHEEKFREKRIKRNEQSLQEIWDY
>4__chr5_65389138_65395270
YSELKEEVQTNGKEVKNFEKKLD*WITRITNAEKSLKDPMELKTTARELCDECTSLSN*C
DQLEERVSAMEDEMNEMKREEKFREKRIKRNEQSLQEIWDY
>4__chr5_135652759_135658886
YSELKEEVRTNGKEVKXFEKKSDEWITRITNAEKSLKDLMELKTTA*ELCDKCASLSN*C
DQLEERVSAMEDKMNEMKHEEKFREKRIKRNEQSLQEIWDY
>4__chr5_138042262_138048415
YSKLKEEVRTNGKEVKNFEKKLDEWITRITNAEKSLKDLMELKTMARELRDECTILSN*C
DQLEERVSAMEDEMNEMKREEKFREKRIKRNQQSLQEIWDY
>4__chr6_139573328_139579460
HSKLKEEV*TNGKEVKNFXKKLDEWITRITNAEKSLKDLMELKTTAQELRDKCTSLSNRC
DQLEERVSAMEDEMNKMNCEEKFREKRIKRNEQSLQEIWDX
>4__chr6_86582383_86588520
YSELKEEVQTNDKEVKNLEKKLDEWLTRITDAEKSLKNLMELKTTA*ELHDKCRRLNS*C
DKLEERVSVMEDERNEMK*EEKFREKXI*RNQQSLQEIWDY
>4__chr6_44823178_44829300
FSEX--XV*THCKEAKNLEKRLDEWLTRITSVEKSLNDLMELKIMAQELCDKCTSFSS*F
DQLEETVSVIEDQMNEVK*EEKFREKRVKRNEQSLQEI*DS
>4__chr6_87455826_87461958
YSELKKEVRTHGKEVKNLEKKLD*WLTRITNVEKSLKDLVELKTKAKELCDECTSLSSRY
DQLEERVSVMEHQINEMK*EEKFRKKRIKR-XQNLQEIWDY
>4__chr7_19890117_19896257
YSELKEEI*TNGKEVKNLEKKSDEWLTRITNAEKCLKDLMELKTTAQELRDKCTSLSS*C
DQLEERVSAREDEMNEMKQEGKFREKRIKRNEQSLQEIWDY
>4__chr7_19906727_19912832
FYELKEEV*THHK*VKNLEKRLDEWLTRITNAEKSLKDLMQLKTMAGELCDECRSLSSQF
NQLEERISVMDDQMNEMKQEEKFREKRIKRNKKSLQEIWDY
>4__chr6_86595815_86601954
YAELKEEVQTNDKEVKNFEKKLDEWLTRITNAEKSLKDLMELKTTARELHDKCTSLSSRC
DKLKERVLAMEDEMNEMKSEEKFREKRKKRNQQSLQEISDY
>4__chr6_50553210_50559313
YSELKEEVRTNGKEVKNVEKKLDKWIXX---XEKSLKDLMELKTTA*ELCDKCTSLSNRC
DQLEERVSAMEDEMNEMKHEEKFRGKRIKRNEQSLQELWDY
>4__chr6_57675556_57681675
YSELKEEV*THGKEVKNLEKRLYKWLTRITNAEKSL*GLMELKTMA*ELRDECTSLSSLF
NQLEERVSVMEDQMNEMKQEEXFR*KRIKRNEQSLQEIWDY
>4__chr6_79460749_79466902
FSELKEGVRTHGKEVKNFEKRLDEWLTRINNAEKSLRDLLELKTRARELHDECTSLSSRF
NQLEERVSVMENR-XEMKSEEKFREKRIKRNEQSLQEIWDY
>4__chr6_87258586_87264691
YYELKDEV*TNGKEVKNLEK*LDEWLTRKTNAEKSLKDLMELKTMA*ELRDECTSLSSRC
NQLE*RVLVIEDEMNEMK*EEKFREKRIKRKEQSLQEIWDY
>4__chr6_50419400_50425543
YSELKKEVRAHGKEVKNLEKKLDEWLTRITNAEKSLKDLMELKTTA*ELCDKCTSLSSRF
DQLEERVSVMEDQMNEMN*EEKFREKRRKRKEQSLQELWDY
>4__chr6_81778531_81784647
YSELKEEVRTHGKEVKNLXKKLDKWLTRVTNAEKSLKDLMELKTKAQELGDECRSLSS*F
DQLEERVSVMEDQMNEMK*EEKFREKRIKRNEQSLQEIWNY
>4__chr7_109899513_109905657
LSKLKEEVQTDGKEVKNPEKRLDEWLTRITNAEKSLKELMELKTMAQELRDA*TSFSSRF
DQLEERV*VMEDQMNEMKREEKFREKRIKRNEQSLQEIWDY
>4__chr6_57705499_57711624
YSELKEEV*TNGXEVKNFEK*LDEWITRITNAEKSLKDLKELKTMA*EVRDECTSLSN*C
DQLEERVSAMEDKMNEVKCEEKFKEKRTKRNEQNLQEIWDY
>4__chr6_93718312_93724454
YSELKEEVRTHDKEVKNCEKKLDK*LTRIINAEKXLKDLRELKTKAQELREKCTSLSSQF
NQLEERVSVIEDQMNEMK*EEKFREKRIKRNEQSLQEKWDY
>4__chr6_72772768_72778911
FSELKEEV*THGKEVKNLENRLDEWITRITNAKKSLKDLMELKTMA*ELRDECTSFSS*F
DQLEEKVSVMEDQMNEMKREEKFRXKRIKRNKQSLQEIRDY
>4__chr6_77135870_77142028
YSELKEEV*TNGKEVKNLXKKLDEWLTRITNAEKSLKELMERKTTA*ELCDRCKSL-S*C
DQLEERVSAMEDEINEMK*EEKFREKRIKRNEQSLQEIWDY
>4__chr6_80086075_80092210
YSQLKEEVQTNGKEVKNFXKKLDEWLTRITNAENSLKDLMELKATA*ELRDECTSLSSRC
DQLEERVPAMEDEMNEMKQEEKFRDKIIKRNEQSLQEIWDY
>4__chr7_109146427_109152563
YSELKEEVQTHGKEVKNLEKKLDKWLTRKTNAEKSLKDLMELKTKARELHDECTSLSSRC
DQLEERVSVMEDQMNEVKPEEKFREKRIKINE*SLQEICDY
>4__chr6_86719342_86725487
YSKLKEEVRTHGKEVKDLEKRLDEWLTRITNAGKSLKDLMELKTMAQELRDKCTSLSSRF
EQLEERVSVMEDQMNEMNQEEKFREKRIKGNKQSLQEIWDY
>4__chr6_58828036_58834177
YSELQEEIQTKRKEVKNLEKNLDECITRITNTERCLKELMELKAKAQELREECRSLRS*C
DQLEERVSVMEDEINEMT*KGKFREKRIKRNKQSLQEI*DY
>4__chr6_51107067_51113177
YSKLKEEVQIHGKEVKNLEKRLDEWLTRIANAEKSLKDLMELKTMA*ELCDECKSLSSQF
DQLEERVSAKEDQMNEMK*EEKFREK*IKRNEQSLQEIWDY
>4__chr7_109346333_109352524
YSELKEEVQTHGKEVKNCEKKLDKWLTGIINAEKSLKDLMELKTKARELRDECTSLGNRC
DQLEERVSVMEDEMNEMKREEKFREKRIKRNEQSLQEIWDY
>4__chr7_109222277_109228433
YPELKEEA*TKGKEVKNFEKKLDEWITRIINGEMSLRDLMELKTKVRELRDECTSFSK*C
DQLEERVSAMEDEMNEMKCEEKFREKRIKRNEQSLQEIWNY
>4__chr6_77059982_77066113
LSELKEEVRAQHKEVKKLKKKLDELLTRITNAEKSLKDLMELKTKA*ELHDECTSLSS*L
DQLEERVSVMEDQMNEMK*EEKFREKRIKRNEQSLQEIWDY
>4__chr7_123890018_123896157
YSELKEEV*THGKEVKNLEKRLD*--XGITNAEKSLEDLMELKTMARGLCDECTSLSSQF
DQLEERVSVMEDQMNEMK*EEKFREKRIKRNEQSLQEI*DY
>4__chr6_79413179_79419317
KSELKEEV*TNGKEVKNLXKKLDERLTRITNAEKSLKELMELQTMA*EVRDECTSLSSLC
DQLEDRISAMEDEMNEMK*EEKFTEKRIKRNEQSLQEIRDY
>4__chr6_64859605_64865611
YTELKEEV*THGKEDNNLGKKLDEWLTRITNAEKSLKDLMELKTTA*ELRDECTSLSS*F
DQLEERVSMMEDEMNEIK*EQKFRAKRIKRNEQSL*EIWDY
>4__chr6_78757518_78763629
YSELKEEV*THGKEVKNLEKNLDEWLTRITDAEKSLKDLMEQKTTARELHDECTSLSSRF
DQLEERVSVMEDQMNEMKREEKFREKRIKRNEQSLQEIWDY
>4__chr6_39812160_39818321
YSELKEEVQTHGKDVKNLEKRLDEWLTRTTNAEKSSKDLTELKTTA*ELHDKCTSLSSRF
DQLEERVSVMEDQTNEMK*EEKFREKRIKRNEQSLQEIWDY
>4__chr6_83262905_83269018
YSKLKEEV*THGKEVKNLXKKLDEWLTRITNAEKSLKDLMELKTMA*ELHDECISLSSRF
DHLEERVSVMKDQMSEMKRXEKFREKRIIRNEQSLQEIGDY
>4__chr7_34581935_34588097
YSELKEEVRTHGKEVKNIEKILD*WLTRITNEEKSLKDLMELKTKAPELCEKCTSLSSRF
DQLEERVSVMEDQMNEMK*EEKFREKRIKRNEQSFQEIWDY
>4__chr6_57424527_57430689
YSELKEEVLTHGKEVKNLEKKLDEWLTRITNAEKFLKDLMVVKTNARELRDECTSLSSPF
NQLEERVSVMENQMNKMKQEEKFREKRIKRNEQSLQEIWDY
>4__chr6_167122353_167128493
YSELQKEIHTNGKEVKNFEKKLDEWITRITNAEKSLKELMELKVKGRELREECRSLRSRC
DQLEERVSVMEDEMNEMK*ERKFREKSIKRNEQSFQEIWDY
>4__chr7_149902502_149908642
YSELQEEIQTNGKEVKNFEKKLDEWITRITSAEKSLKDLMELKAKAPELSEECRSLRS*C
NQLEERVSVMEDKMNEMKQEGMFREKRIKRNEQSLQEIWDC
>4__chr7_142495489_142501647
YSELQEEIQTNGKEVKSFEKKLD*WITRITNAEKSLKDLMELKTKARELRDECRSLSSRC
DQLEERVSVREDQMNEMKREEKFREKRIKRNEQSLQEIWDY
>4__chr6_53372808_53378983
YSELQEESQTKGKEVENFEKNLDECITRITNTEQCLKELRELKAKARELREECRSLRNRC
DQLEERVSVMEDEMNEMKREGKFREKRIKRNEQSLQEIWDY
>4__chr6_58056660_58062780
YSKLQEEIQTNGKEVKNFEKKLDKWITRITNAEKSLKELMELKTKARELCEECRRLRSRC
DQLEESVSVMEDQMNEMKQEGKFREKRIRRNKQSLQEIWDY
>4__chr6_58660861_58666984
YSKLQEEIQTNGKEVKNFEKKLDKWITRITNAEKSLKELMELKAKARELREECRRLRS*C
DQLEESVSVMEEQMNEMKHEGKFREKRIQRNKQSLQEIWDY
>4__chr6_50695537_50701675
YSELQEEIQTNGKEVKNCEKKLDKWITRITNAEKSLKGLMELKAKA*ELHE*CRSLSSQF
DQLEERISVMEDEMNEMKREGKFR*KRIKRNEQSLQEIWDY
>4__chr7_153193674_153199817
YSELKEEV*TNGKEVKNLXEKLDEWLTRITNAEKSLKDLMELKTTARELCDECRSLSS*F
DQLQERVSAMEDKMNEMKREEKFREKRIKRNKQVLQEIWDY
>4__chr6_19355159_19361302
YSELQEEIRTNGKEVKSFXKKLDEWITRITNAEKSLKDLMELKTKA*ELRDKCRSLSS*C
DQLEERVSLMEDEMNEMKREEKFREKRIKRNEQSLQEIWDY
>4__chr6_90820422_90826581
YSELQEEL*TNGKEVKSFEKKLDERITRIINAEKSVKDPMELKTKARELHVECRSLSSRF
DQLEERVSVMEDKMNEMKQEEKFREKRIKRNEQSLQEIWDY
>4__chr7_119662098_119668265
DSELHEEVRTNGKEVKSFEKKLDKWITRITNAEKSLKYLMELKTKAREICDGCRSLSSRR
DQLKERVSVMEGEMNEMK*EEKFREKRIKRNEQSLQEIWDY
>4__chr6_71083988_71090143
YSELQEEI*TNSKEVKSFEKKLDKWITRITIAEKSLKDQMELKTKARELPDKCRSLSS*C
NQLEERVSVMEDEMNEMK*EEKFREKRIKRNEQSLQEIWDY
>4__chr6_72036939_72043089
YSELREEIRTNGKEVKSFEKKLDEWRTRITNAEKSLKDLMELKTKAQELRVECRSLSSRC
AQLEERVSVMEDEMNEMK*EEKFREKRIKRNEQNLQEIWDY
>4__chr7_2749713_2755834
YSELQEEVRTNGKEVKNFEKKLDKWITRITNAEKSLKDLMELKTKA*ELPEECRSLRSRC
DELEERV*VMEDKMNEMK*EEKLREKRIKRNEQGLQEIWDY
>4__chr7_13274845_13280979
YSELQEEIQTNGKEVKNFEKKLDEWITRITNAEKCLKELMELKVKARELREECRSLRS*Y
DQLEERVSVMEDEMNEMK*EGKFREKRIKRNKQSLQEIWDY
>4__chr6_75670198_75676348
*SELKEEIQTNGKEVKNFEKKLDE*ITRTTNAEKSLKDLMELKAKAQKQHEECRSLRSQC
NQLEERVSVMEDEMKEMK*ERKFREKRIERNEQSLQEIWDY
>4__chr7_31970106_31976289
YSELKEEVRTNGKEVKNLEKKLDEWLTRITNAEKSLKDLMELKTMARELCDERTSLSSRC
DQLEERVSVMEDEMNEM**EEKFREKRTKRNKQSLQEIWDY
>4__chr6_55708297_55714441
YSKLK**V*TNGKEVKNLXKKLDEWLTRITNAEKSLKDLMELKTTA*ELRDECTSISSRC
DQPEERVSVMEDEMNEMKQEEKFREKRIKRNEQSLQEIRDX
>4__chr6_85592867_85598999
YSELKEEVRTNGKEIKNFGKKLHERITRITNAEKSLKDLMELKNVAQELCDKCTSLSNLC
DQLEERVSAMEDEMNEMKHEEKLREKRIKRNEQSLQEIWDY
>4__chr7_10276370_10282509
YSELKEEVRTHGKEVKNLEK*LDEWLTRITNAEKSLKDLMELKTMARELRDECTSLSSRC
DQLGERGSAMEDEMNEMKREEKFREKRVKSNEQSLQEIWDY
>4__chr6_67862029_67868163
YSELKEEVRTNGKEVKNFEKKLDQWITRITNAEKSLKDLMELKTKARELRDECTSLSN*C
DQLEERVSVMEDKMDEMKCEEKFREKRIKRNKQSLQEIWDY
>4__chr6_22274562_22280684
YSELKEEV*TNGKEVKNFDKKLDEWITRITKAEKSLKDLMELKTTA*ELCHKCTSLSNQC
DHLEERVSVMEDEMNEMKREEKFREKRIKRKEQSLQEIWDY
>4__chr6_65214606_65220634
YSELKKEVQTNGKEDKNFKKKLDEWITRITNAEKSLKDFMELKTMARELRDECTSLSNQC
NQLEERVSAMEDEMNEMKCEEKVREKKIQRNEQSLQDIWDY
>4__chr7_109114430_109120566
YSELKEEVRTHGKEVKNLEKKIDEWLTRITNAEKSLKDLMELKTKARELLDECTSLSS*C
DQLEERVSATEDEMNEMK*EEKFREKRIKINEQSLQEIWDY
>4__chr6_48178171_48184310
YSELKEEVLTNGKEVKNFEKKLDEWLTRISNAEKYLKELMELKTKAPELRDECTSLSN*C
DQLEERVSAMEDEMNEMKCEEKFRGKRIKRNKQSLQEIWDY
>4__chr6_75426452_75432587
YSKLKEEVQTNGKQVKNFETKLDEWITRITNAEKSLKDLMELKTMARELHDECTSLSN*C
D*LEERVSVMEDEMNEMNCEEKFREKRIKRNEQSLQEIWDY
>4__chr7_108364826_108370978
YSELKEEVRTNGKEVKNFEKKLDEWISRITNAEKSLKDLMELKTMARELHDECTSLSNRC
DQLEERVSAKEDEINEMKREEKFREKRIKRNEQSLQEICDY
>4__chr7_107074014_107080158
YSELKEEVRTNGKEVKNLEKKLDEWLTRITNAEKSLKDLMELKTMARELHDECTSLSS*C
DQLEERVSVMEDEMNEMKREEKFREKRIKRNGQSLQEIGDY
>4__chr6_4143746_4149866
YSKLKEEVRTNGKEVKNLEKKLDEWLTRITNAEKSLNDLMELKTMAQELRDECTSLSS*C
DQLEERVSAMEDKMNEMKREEKFREKRIKRNEQSLQEIWDY
>4__chr7_115798542_115804682
YSKLKEEVRTNGKEVKNFEKKLDEWITRITNAEKSLKDLMELKTTAQELRNECTNLSNRC
DQLEETVSAMEGKMNEMKCEEKFREKSIKRNEQSLQEIWDY
>4__chr7_23828747_23834886
YSKLKEEVRTNGKEVKNFXKK*DKWITRITNAEKSLKDLMELKTMAREIHDECTRLSNRR
DQLEERVSVTEDEMNEMKCEEKFREKRIKRNEQSLQEIWDY
>4__chr7_156933875_156940000
YSELKEEVRTNGKEVKNFEKKLDEWITRITNAEKSLKDLMELKTMARELCDESTSLSSRC
DQLEERVSAMEDKMNEMKYEEKFREKRIKRNEQSLQEIWDY
>4__chr7_22930341_22936500
YSELKEEVRTNGKEVKNFEKKLDKWLTRITNAEKSLKDLMELKTTARELRDKCTSLGNQ*
NELEERVSVMEDKMNEMKREEKFREKRRERNEQILQEIRDY
>4__chr6_45356823_45362968
*SELKEXXRTLRKEVKNLEKKLDEWLTRITNAEKSLKDLMELKTMARELRDKCTSFSSRF
DQLEERVSVMEDQMNEMK*EEKFRXKRIKRNKQSLQEIWDY
>4__chr6_85465775_85471929
YSELKEEV*THGKEDKNLEKKLDKWLTRITNAEKSLKDLMEWKTMAKELHDESTSLSSQF
DQLEETVSVMEDQMNEMK*EEKFREKRIKRNEQSLQEIWDY
>4__chr6_70246821_70252967
*SELKKEFQTHGKEDKNLEKKLDEWLTRITNAEKSLKDLKELKTKARELHDKCTSLSSQF
NQLEERISVMEDQMNEMKLEEKFREKRIKXNEQNLQEIWDY
>4__chr7_10812051_10818202
YSKLKEEVRTNGKEVKNFEKKLDECLTGITNAEKSLKDLXELKTMARDLRDECTSLSSRC
DQLEERVSVMEVKMNEMK*EEKFREKRIKRN*QSLQEIWDY
>4__chr6_75649720_75655861
FSELKEEV*THGKEVKNLEKKLDEWLTRITNAEKSLKDLMELKTKA*ELCDECTSLSS*F
DQLEEMESVM*D*MKEMK*EEKFREKRIKRNEQSLQEIWDY
>4__chr6_78628518_78634660
NSELKEEVRTHGKEVKNLEKKLDEWLTRITNAEKSLKXPMELKTKARELRDKCTSLSSQL
DQLEERVSVMEDQMNEMKREEKFREKRXKRNEQSLQEIWDY
>4__chr7_158783830_158789974
YSKLKEEVRTHGKEVKNLEKKLDEWLTRITNAEKSLKDLMELKTKAPELCDECTSLNS*F
DQLEERVSVMEDQMNEMKREEKFREKRIKRNEQSLQEIWDY
>4__chr6_44975759_44981890
YSELKEEVRTHGKEIKNLEKKLDEWLTRITNAEKS*KDLMELKTKAQELRDECTSLSSRY
DRLEERVSVMEDQMNEMKREEKFREKRIKRNEQSLQEIWDY
>4__chr7_102208361_102214524
YSELKEEV*THGKEVKNLEKKLDEWLTRIINAEKSLKDLMELKTKA*ELCDECTSLSS*F
DQLEERVSVMEDEMNEMKRX-KFREKRIKRNEQNLQEIWDY
>4__chr6_23467196_23473324
YSELKEEVRTHGKEVKNLEKRLDDWLTRITNAEKSLKDLMELKTTAQELRDECTSLSNRF
DQLEERVSVMEDQMNEMKQEEKFRENRIKRNEQSLQEIWDY
>4__chr6_7888428_7894531
FSELKEEVRTHGKEVKNLEKRLDEWLTRITNAEKSLKDLMELKTMARELHDKCTSFSSRF
DQLEESLSAMEDQMNEMMREEKFREKRRKRNEQSLQEIWDY
>4__chr7_104291817_104297937
YSELKEEV*THGKEVKNLEKKLDEWLTRXTSAEKSLKDLMELKTKARELHDECTSLSSRF
DQLEERVSVMEDQMNEMKQEDKFREKRIKRNEQSLQEI*DC
>4__chr7_17221367_17227504
SSELKEEVRTHRKEVKNLEKKLDEWLTRITNAEMSLKDLMELKTTA*ELCDKCTGLSSRF
DQLEERVSVMEDQMNEMKQEEKLREKRIQRNEQSLQELWDY
>4__chr7_131313613_131319782
YSKLKEEVQTHGKEVKNLXKKLDKWLTRTTNAEKSLKDLMELKTTARELRDECTSLSSQF
DQLEERVSVMEDQMNEMKRE-XFTEKRIKRNKQSLQEIWDY
>4__chr6_5631433_5637568
YSELKEEV*THCK*AKNLEKKLDEWLTGITNAGKSLKX--XLKTTARELCDECTSLGSRF
DQMEERVSVMEDQMNEMKREEKFREKRIKINEQGLQEIWDY
>4__chr7_119282111_119288241
YSELKEEVRTHGKEVKNLXKKLDKWLTEIINAEKSLKDLMELKTMARELPDKCTSLSSRF
DQLEERVSVMEDEMNEME*EEKFREKRIKGNEQSLQEIWNY
>4__chr6_56274469_56280627
YSELKEEVQTHGKEVKNLEKKLDKWLTRIINAEKSLKDLMELKTKARELHDECTSLSSQF
DQLEERVSVMEDEMNEMKQEEKFREKRIRRNE*SLQEIWDY
>4__chr7_134402039_134408216
YSKLKEEVRTHGKEVKNLXKKLDEWLTRITNAEKSLKDLMELKTMAQELRDECTSLSSRF
DQLEERVSVMEDQMNVMK*EEKFREKIIKRNQQXLQEIWDY
>4__chr7_141116231_141122355
YSELKEEVRTHGKEVKNLEQKLDEWLTRITNAEKSLKDLMELKTKAQELRDKCTSLSSRF
DQLEERVSVMEDQMNEMKREEKFREKRIKRNKQSLQEIWDY
>4__chr6_29349205_29355353
YS*QKEEV*TNGKEVKNLEKKSDEWINRITNAEKSLKDLMELKTMARELRDECTSLSSRC
NQLEERVSVMEDEMNEMKREEKFREKRIRRNEQSIQEIWDY
>4__chr6_cox_hap1_696630_702778
YS*QKEEV*TNGKEVKNLEKKSDEWINRITNAEKSLKDLMELKTMARELRDECTSLSSRC
NQLEERVSVMEDEMNEMKREEKFREKRIRRNEQSIQEIWDY
>4__chr7_61764681_61770819
YSELKDEVQTHGKEVKNCEKKLDKWLTRITNAEKFLQDLMELKTTT*ELCDECTSRSS*F
DXLEERVSVVEDQMNEMKGEEKFREKRIKRNEQSLQEIWDY
>4__chr7_62006694_62012799
YSELQEEIKTNGKEVKSXXKKLDKLITRITNAEKSLKVLMELKTKA*EQCEECRSLSS*C
DQLEGRVSVMEDE---MK*E-XFREKRIKINEQSLQEIWDY
>4__chr8_43428197_43434351
*SELKEEV*THGKEVKNLEKXXDKWLTRVTNAENSLKDLMEVKTKARELRDESTSLSS*F
NQLEERVSVMEDQMNEMKQEEKFREKRIKRNEQSLQEIWDY
>4__chr8_47782932_47789042
YFELKEEVRYNGKEIKNLEKNLDEWLTRITNAEKSLKDLMELKTEAQEIHDECTSLSSPF
D*LEEKVSVMEEQMNVMKREEKFREKRIKRKEQSLQEIWDY
>4__chr8_43454372_43460496
YFEQKEEVQTHQEEVKNLEKKLDKWLTRITKAETSLNDLMELKTKARELREECTSLSSQF
DQLEERVSVMKDQMNEMKQEEKFREKRIKRNEQSLQEIWDY
>4__chr8_3295243_3301374
YSELKEEV*THGKEVKNLEKKLDDWLTRITNAEKSLKDLMELKTMAGELPDECTSLSSRF
DR*KERVSVMEDQMNEMKREEKFREKRIKRNKQSLQEIWDY
>4__chr8_3133756_3139899
YSELQEEV*THGKEVKNLEKKLNEWLTRITNAQKSLKDLM*LKTKARGLRDKCTSLSSQY
NQQEDKVSVMEDEMNEMKQEEKFREKRIKRNKQSLQEIWDY
>4__chr8_43318744_43324870
YSELKEEVGTNGKEVKNLEKQLDEWLTRITSEEKSLKDLTELKPKV*ELCDKCTSLSS*C
DQLAERVSAMEDKMNEMX*EEKFREKRIKRNEQSLQEIWDY
>4__chr8_47770677_47776816
DSELKEEVQTNGKEVKNFEKKLDEWLTRITNAEKSLKDLMELKTTA*ELHDECTSLSSQC
NQLQERVSAMEDEVNKMKHEEKLREKXIK*NEQSLQEIWDY
>4__chr7_64582632_64588781
YSELKEEVQTHGKEVENLEKKIDEWLTRITNAEKSLKDLMELKTMAREQCDECTSLSSRR
DQLEERVSVIEDQINEMK*EEKFREKRIKRNEQSLQEIWDY
>4__chr8_51583031_51589173
YSKLKEEVRTHGKEVKNLEKKLDEWLTKITNAEQSLKDLMDLKTKVRELHDECTSLSSQF
DQLEERVSRMEDQMNEMKLEEKFREKRIKRNEQSLQEI*DY
>4__chr8_63391400_63397587
FSELKEEVRTHGKEVKNFEKKLDEWLTRITNAEKSLKDLMELETMA*EVRDKCTSLSS*F
DQLEKSVSVMEDQINEMK*EEKFREKRIKRNEQSL*EIWDY
>4__chr8_40114900_40121020
YSELKEKVKTHGKEVKKLEKRLDEWLTRITNAEKALKDLMELKTMA*ELCDKCTSLSSRF
DQLEERVSVMEDQMSEMKREEKFREKRIKRN*QSLQEIWDY
>4__chr8_48574757_48580857
YSELKEEVCTHGKEVKNLEKRLDEWLTRITNAEKSLKDLMELKTKARELCDKCTSLSSRF
DQLEERVSVIEDQMNEMK*EEKFREKRKKRNEQSLQEIWDY
>4__chr8_48491740_48497871
YSELKQEVQTHGKEVKNLEKRLDEWLTRITNAEKSFQDLMELKTTTRERQDEPTSLSGQF
NQLEERVSVMEDKMNEMK*EEKFREKRIKRNEQSLQEI*DY
>4__chr7_45468564_45474764
FSELKEEVQT*CKEVKNLEKRLDEWLTRITNAEKSLKDLTELKTMA*ELRDECTSFSSRF
DQLEERVSVMEDQ-XEMKQEEKFREKRIKTNEQSLQEIWDY
>4__chr8_57426317_57432460
YSELKEEVRTNGKEVKNFEKKLDEWITRITNAEKSLKDLMELKTMV*ELHDESTSLSNQ*
DQLEERVTAMEDEMNEMKCEEKFREKRIKRNQQSLQKIWDN
>4__chr8_50950387_50956379
YCELKEEVRTNGKEVKNFENKLDEWITRITNAEKPLKELMELKTKARQLQDACTSLSNQC
DQLEESVSAMEDEMKEMK*EEKIREKRX-KNKQSLQEIWDY
>4__chr8_88466478_88472597
YSELKQEVRTHGKEVKNLEKKLDEWLTRITNTEKSLKDLMELKTVARELCDEYTSLSSQF
DQLEEWVSVIEDQMNEMK*E--XREKRIKRNEKSLQEIWDY
>4__chr9_22210338_22216484
YSEVQEEIRTNGKDVKSFEKKLDEWLTRITNAEKSLKDPMELKTKTQELRDKCRSLSSQC
NQVEERVSVMEHEMNEMKREEKFREKRRKRNEQSLQEIWDY
>4__chr9_219904_226050
YSELQEEIQTNGKEVKSFEKKIDEWITRITNAKKS*KDLMELKTKAKELRDECRSLSSRC
DQLEKRVSVMEDEMNEMK*EEKFTEKRIKSNKQSLQEIWDY
>4__chr7_7011961_7018104
YSELKEEV*THGKEVKNLXKKLDECLSRITNAEKSLKDLLELKTKARELREKCTSFSSRF
DQLEERVSVMEHEMNEMKQEEKFREKRIKRNKQGLQEIWDY
>4__chr9_1548435_1554568
YSELQEEFRTNGKEVKNFEKKLDEWITRITNAEKSLKDLMELKTKARELRDGCTSLSSQ*
DQLEERVSVMEDEMNEMKREEKFREKRIKRNEQSLQEIWDY
>4__chr7_56541607_56547736
FSELKEEVRTQHKEAKNLEKRLDKWLTRITNVEKSLNDLMELKTMAQELRDECTSFSS*F
EQLEERVAVIEDQMNEMKREEKFREKRVKRNEQSLQEIWDY
>4__chr7_90273742_90279881
YSELKEEVRTHGKEVKNLEKTXDKWLTSITSAEKSLKDLMELKTKAQELHDECTSLSSQF
DQLEERVSVMEDQMNEIK*EEKFREKRIKRNEQSLQEIWDY
>4__chr8_99791561_99797698
YSELKXEVRTXGKEVKNLEKKLDKWLTRITNAEKSLKDLMELKTKARELRDKCTSLSSRF
NQLEERVSVMEDQMNEMK*EEKFREKRIKRNEQSLQEIWD*
>4__chr9_103737518_103743658
YSELKEEVRNHGKKVKNLHKKLDEWLTRITNAEKSFKDLMELKTKA*ELRDECTRLSS*L
NQLEERVKVMEDQTNEMK*EEKFKEKRIKRNEQSLQEIRDY
>4__chr9_111802112_111808274
YSELKEEIRTHGKEVKNLEKILDEWLTRITNAKKSLKDLMELKTTARELRDECTSPSSQF
DQLEERVSVMEEQMNEMK*QEKFREKRIKSNKQSLQEKWDX
>4__chr8_129882661_129888844
YSELKEEVQTNGKEVKNFEKKLDEWITRIIKAEKSLKDLMELKTTA*ELRDKCTSLSN*C
DQLEERVSVMEDKMNEMKREEKFREKRIKRNEQSLQEIWDY
>4__chr8_34031842_34037984
XYELKEEVRTNGKEVKNFEKKLDEWITRIINAEKSLKDLMELKTMARELRDECTSLSNQC
HQLEETVSAMKDEMNEMKREEKFREKRIKTNEQSFQEIWDY
>4__chr8_54444124_54450266
YSELKEKV*THGKQVKNPEKKLDKWITRMTNAEKSLKDLMELKTKA*ELHDEGTSLNSRF
NQLEERVSVMEDQMNEIKREEKFREKRXKRNEQSLQEIWEY
>4__chr7_78354998_78361141
YSELKEEVRTHDKEVKNLEKKLDECLTRIINAEKSLKDMMELKTMAQELHDECTSLSSQC
DQLEERVSVVEDQINKMKREEKFREKRIKRNEQSLQEIWDY
>4__chr8_100162835_100169007
YSELKEEVRTNGTEVTNLEKKLDE*LTRIINAKKSLKDLMELKTKAQELHHECTSLSSRF
NQLEERVSVMGDQMNEMKPEEKFREKRIKRNEQSLQEIWDY
>4__chr8_48392103_48398243
YSELKEELRTHGKEVKNLXKKLDEWLTRITNAEKSLKDLMELKTTARELRDECTSLSSRF
DQLEERVSVMEDEMNELK*KEKFREKRIKRNEQSLQEI*DY
>4__chr8_48372600_48378724
YSELKEEVRTHGKEVKNLGKKRDKWLTRITNAEKSLKDLMELKTTA*ELRDECTSLSSRF
DQLEERVSVMEDEMNEMK*EEKFREKRIKRNEQSLQEI*DY
>4__chr8_random_646588_652722
YSELKEELRTHGKEVKNLGKKRDKWLTRITNAEKSLKDLMELKTTARELRDECTSLSSRF
DQLEERVSVMEDEMNEMK*EEKFREKRIKRNEQSLQEI*DY
>4__chr8_53116456_53122597
YSEPHEEIRTNGKEVKSFEKKLDEWITRITNAEKSLKDLMELKTKA*ELRDECARLSS*L
DQLEGRVSVMEDEMNEMKREEKFRXKRIKRNEQSLQEIWDY
>4__chr8_71883112_71889247
YSEVKEEVRAHGEEVKNLEKRLDKWLTRITNAEKSLKDLMELKTTA*ELHDECTSLSS*F
DQLEERVSVMEDQMNEMK*EEKFREKRIKR-XQSLQEIWDY
>4__chr9_20219734_20225871
YSELQEEIQTNGKEVKSFENKLD*WITRITNAEKSLEDLMELKTKARELRDECRSLSS*C
DQLEERVSAMEDEMNEMKCEEKVREKRIKRNKQSLQEIWDY
>4__chr8_32148419_32154543
YSELKEEV*THGKEVKNLXKKLDEWLTRITNAEMSLKDLMELKTKARELRDECTSLSS*F
DQLEERVSVMEDEMNEMKQEEKFREKRIKRNEQSLQEIWDY
>4__chr8_26848389_26854521
YSELKEEVRTNGKEVKNLEKKLDEWLTRINNAEKSLKDLMELKTMA*ELRDECTSLSSLC
DQLEERVSAMEDNMNEMKRKEKFREKRIKRNEQSLQEIWDY
>4__chr9_15585148_15591275
YSELKEEVRTHGKED---EKRLDEWLTRIANAEKSLKDLTELKTMARELCDECTSFSSRF
DQLEERVSVMEDQMNEMK*EEKFREKRVKRNKESLQEIWGY
>4__chr8_89655439_89661575
YSELKEEV*THGKEVKNLEKILDEWLTRITNAE*SLKDLMELKTKAQELRDECTSLSSRF
DQLEERVSVMEDQMNEMKQEEKFREKRIKRNEXGLQEIWDY
>4__chr8_306568_312720
YSELKEEVGTHGKEVQNLEKRLDEWLTRIINAEKSLKDLMELKTKARELRDERTSLSSRF
NQLEGRVSVMEDQMNEMKREEKFRXKRIKRNEQSLQEIWDY
>4__chr8_110451916_110458053
HSELKEEVRTNGKEVKNLEKKLDEWLTRITNAEKSLKDLMELKTMAQELRDKCTSLSS*C
DQLEDRVSAMEDEMNEMKREEKFREKRIKRNEQSLQEIWDY
>4__chr8_49409135_49415126
YSELKEEVQTLNKEVKNFKKKIDEWLTRITNAEKSLKDLKELKTKARELHDECTNLNSRF
DQLEERVSVMEDQMNEMK*EAKFREKRIKRNEQSLQEIWDY
>4__chr8_6036011_6042078
YSELKQEVRTNGKEVKNFEKKLDEWITRITNAEKSLKEVMEPKTKARELRDVCTSLSN*C
NQLEERLSAMEDEMNEMKHEEKFREKRIKRNEQSLQEIWGY
>4__chr8_55656102_55662255
YSELKEEVRTHGKEVKNLKNKLDEWLTRITNAEKSLKDLMELKTTARELRDECTSLSSRF
DQQEESVSVMED*MNEMK*EEKFREKRIKRNKQSLQEI*DY
>4__chr8_55677153_55683293
YSELKEEVRTHGKEVKNLEKKLDEWITRITNTEKSLKDLMELKTMARELRDECTSLSSRF
DQLEERVSVVEDQMNEMK*EEKFREKRIKRNKQSLQEIWDY
>4__chr8_95085027_95091170
YS*LKEEV*TNGKEVKNLEKKLDEWLTRITNAEKSLKDLMEVKTTARELCDECTSLSSQC
NQLEERLSVMED*MNEMKREEKFREKRIKRNKQSLQEIWDY
>4__chr8_19831953_19838091
YSELQE*V*TNGKEVKNXEKKLDEWVTRITNAEKSLKDLTELKTKARELPDECRSLSSQC
DQLEERVLVMEDEMNEMKQEEKFREKRIKRYEQSLQEIWEY
>4__chr8_73787472_73793612
YSELKEEVRNNGKEVKNFEKKLDE*ITRITNAEKSFKDLMELKTTAQELHDECTSLSNRC
NQLEEIVSAMEDEMNEMKREEKFREKRMKRNKQSLQEIWDY
>4__chr9_15807208_15813332
YSELKEEVRTNGKEVKNLKKKLDEWLTRITNAEKSLKDLMKLKTTARELRDKCTSLSS*F
DQLEEXXSAMEDEMNEMKQEEKFREKRXKRNEQSLQEIWDY
>4__chr9_15892551_15898657
YSELKEEVRTHGKEVKNLDKRLDEXLTRITNAEESLMDLMELKTMAREVRDECISLSSRF
DQLEERVSVMEDQMNEMK*EEKFRENRMKRNKQSLQEIWDY
>4__chr8_57881687_57887838
YSELKEEVRTNGEEVKNFEKKLDEWITRITNAEKSLKDLMELKTTARELRDESTSLSN*C
DQLEERVSAMENEMNEMKREEKFREKRIKRNEQSLQEIRDY
>4__chr7_51629207_51635337
YSELKEEVRTKGKEVKNFEKKLDE*ITRITNAEKSLKDLMELKTMAQELRDKCTSLSNRC
NQLEERVSAMEDEMNEMKHEEKFREKRIKRNEQSLKEIWDY
>4__chr7_99089645_99095760
YSELKEEVRTHGKEVKNLEKRLDKWLTRIINAEKSLKDLMELKTMARELRDECTSLSSQF
NQLEERVSVMEDQMNEMKKEEKFRRKRIKRKEQSLQEIWDY
>4__chr8_52567411_52573551
YSELKEEVRTHGKEVKNLEKKLDEWLTRITNAEKSLKDLMELKTKAQELHDECTSLSSRF
DHVEETVSVMEDQMNEMKQEEKFREKRIKRNEQSLQEIWDC
>4__chr7_87544616_87550746
YSELKEEV*TNGKEVKNFEKKLDEWITRITNAEKSLKDLMELKTMARELHDECTSLSNRC
DQLEERVSVMEDEMNEMKREEKFREKRIKRNEQSLQEI*DY
>4__chr8_103081303_103087446
YSELKEEV*THGKEVKNLEKRLDEWLTRITNAEKSLKDLMELKTMARELRDERTSLSS*F
DQLEERVSVMEDQMNEMK*EEKFREKRIKRNEQSLQEIWDY
>4__chr8_31208279_31214476
YSELKEEVRTHGKEVKNLEKRLDEWLTRITNAEKSLKNLMELKTMAQELRDECTSLSS*F
DQLEERISVMEDQMNEMK*EEKFREKKIKRNEQSLQEIWDY
>4__chr7_76551767_76557937
YSELKEEV*THGKEVKNLEKKLDEWLTRIINAEKSLKDLMELKTKA*ELCDECTSLSS*F
DQLEERVSVMEDEMNEMKQX-KFREKRIKRNEQNL*EIWDY
>4__chr8_56535609_56541758
YSELKEEVRTNGK*VKNFXKKLDEWITRITNAEKSFKDLMELKTKARELCDECTSLSN*C
DQLKERVSVMEDEMNDMKHEEKFREKRIQRNKQSLQEIWDY
>4__chr8_85913776_85919923
YSELKEEV*THGKEVKNLEKK*DKWLTRITNAEKSLKDLMELKTKAPELRDEWTSLSSRF
DQLEERVSVMEDQMNEMK*EEKFREKRXKRNEQSLQVIWDY
>4__chr8_72895051_72901192
YSKLKEDVRTHGKEVKNLXKKLDEWLTRITNAENSLKDLMELKTKARELRDECTSLSSQF
DQLEERVSVMEDQMNDMKREENFREKRIKRNEKSLQEIWDY
>4__chr7_50606033_50612167
YSKLKEEVRTHGKEVKNLEEKLDKWLTRITNAEKSLKDLMELKTMARELHDECTSLSSQF
DQPEERVSVMEDQMNEMK*EGKFRVKRIKRNKQSLQEIWDY
>4__chr9_112195500_112201599
YSQLQEEVQTNGKEVNNFEKKLDEWITRITNAEKSLKDLMELKTKARELRDQCRSLNS*C
NQLEERVSVMEDQMNEMKQEEKFREKRIKRNEQSLQEIWDY
>4__chr7_48695087_48701231
YSELKEEV*THCKEVKNLEKRLDEWLTRITNAEKSLKDLMELKTMARELHDECTSLSS*F
DQLEERVSVMEDQINEMK*EEKFREKRIKRNEQILQEIWDY
>4__chr7_9442548_9448679
YSKPKEKVQTNGKEDKNFEKKLDECLTRITNAEKSLKELMELKIKARELCDESTSLSK*C
NPLEERVSTMEDEMNEMKCEEKFREKRMKRNERSIQEIWDY
>4__chr8_101933726_101939869
YSELKEEVRXNGKEVKNFEKKLDEWITRITNAEKSLKDLIELKTKARELRDKCRRLSSQC
DQLEERVSVMEDEMNEMKQEEKFREKRIKRNEQSLQEIWDY
>4__chr7_90523662_90529801
YSELKEVVRTHGKQVKSLEKRLDEWLTRITNAEKSLKDLMELKTMAQELHDECTSLSSRF
DQLEERVSVTEDQMNEMRQEEKFREKRIQRNEQSLQEICDY
>4__chr7_83870204_83876306
YSKLKEEVPNNGKEVKNFEKKLDEWITGINSAEKSFKDLMELKTTGRELRNECTSLSNQC
NQLEERVSAMEDKMNEMKREEKFRKKRIKRNEQSLQEIWDY
>4__chr7_56343740_56349867
YAELKEEVRTHGKEV*NLEKKLDEWLTRITNAEKFLKDLMELKTMARELRDECTNLSSRF
DQLEERVAVMEDQMNEMKQEEKFREKRIKRNEQSLQEIWDY
>4__chr7_49659881_49666015
YSELKEEVRTNGKEVKNFEKNLEEWITRITNAEKSLKDLIELKNTAQELRDECTSLSNQC
NQLEERVSAMEDEMNEMKCEEKFREKRIKRNEQSLQEIWDY
>4__chr8_100820242_100826387
YSKLKEEVRTHGTEAKNLEKKLDEWLTRITNAEKSLKDLTELQTTAQELHEECTSLGS*F
DQLEERVSVMEDQMNEMK*EEKFREKRIKRNEQSLQKLWDS
>4__chr9_109828701_109834836
YSELKEEVRTNGKEV*NFEKKLDEWITRITNAEKSLKDLMELTTMV*ELCDECTCLSNRC
NQLEERVSAMEDEMNEMKREEKFREKRIKRNEQSLQEIGDY
>4__chr8_54855657_54861785
YSELKEEVQTNGKEVKNLEKKLDEWLTRITNAEKSLKDLMELKTTARELCDECTSLSSQC
DQLEERVSAMEDEMNEMK**EKFREKRVKRNEQSLQEIWDY
>4__chr8_81723982_81730137
YSELKEEVRTHGKEVKNIEKNLDEWLTRITNAEKSLKDLLELKTKAQELRDECTSLSS*F
DQVEERVSVMEDQMNERK*EEKFRQKRIKRNEQSLQEIWDY
>4__chr8_102507185_102513283
YSKLKEEVRTHGKEVKNLERKLDEWLTRITSAEKSLKDLMELKTKA*ELRDE*KSLSS*F
DQLEERVSVMEDQMNEMKQEEKFREKRIKRNEQSLQEIWDY
>4__chr7_84454693_84460843
YSELKEEI*TNGKEVKNFEKKLDELITRITNAEKSLKDLMVLKTTAGELPDECTSLSNQC
DQLEERVSAMEDKMNEMKREEKFRQKRIKRNEQSLQEIWYY
>4__chr8_109581705_109587850
YSELKEEVRTNGKEVKNLEKKLDEWIPRITNAEKSLKDLMKLKTTARELRDKCTSLSS*C
DQLEERVSVMEDEMNEMK*EEKFREKRIKGNEQSLQEIWDY
>4__chrX_56672737_56678878
YSELQEEIQTKGKEVENFXKKLD*CITRITNAEKSLKDLMELKTKA*ELCDECRSLSS*C
NQREERVSVREDEMNEMKQEEKFREERIKRNKQSLQEIWDF
>4__chrX_56215273_56221367
YSEXKEEVLTNGKEVKNLEKKLDEWLPRITNAEKSLKDLMELKTKAREVYDECTSLGS*F
DQLEERVSVMKVQMNEMK*EDNFREKRIKRNEQSLKEIWDY
>4__chrX_55979550_55985686
YSELKEEVRTNGKEVKNLEKKLDKRLTRITNAEKYLKDLVELKTMA*ELRDECTCVSS*F
HQLEERVSAMEDEMNEMKGEKKFRVKEIKRNEQSLQQIWDY
>4__chrX_56395778_56401930
YSALEEVVRTHGKEVKNLEKKLDEWLTRITNADKSLKDMMELKTTAPELHDEYTSLSNRC
DQPEERGSATEDEMNEMKHEEELREKRIKRNKQSLQEIWDY
>4__chrX_56937090_56943229
YSELKEEVQTNGKEVKNLEKQLEEWLTRITNAEKPLKDLMELKTMAQELRDECTSLSSQF
DQLEEKISVMEDQMNEMKREEEFREKRIKRNEQSLQEIWDY
>4__chrX_57768630_57774639
FSELKEEVRTHGKEVKNLEKRLDEWLTRITNAEKSLKDLMELKTMAREIRDECTSLSXRF
DQLEERVXXMEDQMNEMKQEEKFREKRIKRNEQSLQEIWDY
>4__chrX_55870250_55876396
FSELKEEVQTHRKEAKSVEKRLDE*LTRITNIEKSLKDLMELKTMA*ELHDECTSFSS*F
DQLEESVSVMEDQMNEMKREEKFREKRVKRNEQSLQEIWHY
>4__chrX_56378806_56384947
YSELKEEV*TNXKKVKNYEKKLDEWLIRITNSEKSLKDLMELKTMAPEIRDKFTSLSSQC
DQQEERVPVMEDEMNEMKQEEKFREKRIKRKEQNLQEIWDY
>4__chrX_57727517_57733574
YSELQEEIQTNGKEVKSFEKKLDEWITRITNAEKSLKDLMELKIKEQELRGECRSLSS*C
DQLEEKVSVMEDEMNEMK*EEKFKXKRIKRNEQSLQAIWDY
>4__chr9_25029970_25036099
YSDLKEEVPTHGKEVKNLEKRLDEWLARITNAEKSLKXLMELKTMA*ELRDECTNLSS*F
DQWEERV*VMEVQINEMKGEEKIREERITRNKQSLQETGDY
>4__chrX_55849233_55855340
YSELKEEVRTHGKEVKNLEKRLDERLTRITNAEKSLKDMMELKTMARELRYQCTSLGSQL
DQLEERVSVMEDEMNEMK*EEKFREKRIKRNEQSLQEIWDY
>4__chrX_57201008_57207044
YSELREDIQTKCKVVENFEKNLEECITRITNTDKCLKELMELKTKAQELREECRSLRSRC
DQLEERVSAMEDEMNEMK*EGKFREKRIKRNEQSLQEIRDY
>4__chrX_115166483_115172619
YSELKEEV*THGKEVRNXEKKLDEWLIRITNAEKSLKELMELKTKAQELRDECTSLSSRF
DQLEERVSVMENQMNEMK*EEKFREKRIKRNEQSLQEIWDY
>4__chr9_5021772_5027865
YSKLKEEV*THGKEVKNLEKKLDKWLTRITNAEKSLKDLMELKTKARELRDECTSLSSRF
NQ*EERVSEMEDEMNEMK*EEKFREKGIKGNKQSLQEIWDY
>4__chrX_52051670_52057816
YSELKEEVRTHGKEVKNLEKKLDEWLTRITNAEKSVKQLMELKTKAQELRDECTNLSRRF
DQLEERVSVMEDQMNEMKQEEKFREKRIKRNXQSLQEIWDY
>4__chrX_51751159_51757259
*SKLKEEVPTHGKEVKNLEKKSDEWLARITNAEKSLKDLMELKTMAQELRDECTSLSSQF
DQLEERVSVMEDQMNEMKREEKFREKRIKRNEQSLEKIWDY
>4__chrX_126750462_126756562
YSKLEEDV*SHXXEVKNLEKRIDKWLTRINNAEKSLKDLMELKTMARELCDECTSFSSRF
DQLEERVSVTEDQMNEMKQEEKLREKRIQRNEQSLQEIWDY
>4__chrX_125344815_125350940
YSELKEEV*THGKEVKNLEKRLDEWLTRITNAEKSLKDLMELKTMARELRYKCKSLRSRF
DQLEERVSVKEDQLNEMKRKEKFREKRIKRNEQSLQEIWDY
>4__chr9_89706874_89712984
YSKLKKEVRTHCKEVKNLEKRLDKWLTRITNAEKSLKDLMELKTTARELRDKCTSLSSQF
DQLEERVSVMEDEMNEMKQEEKFREKRIKRNEX---XIWDY
>4__chrX_108196534_108202623
YSKLKEEVRTHGKEVKKLEKKLD*WLTRITNAEMFLKDKMELKTMARELCDECTSLSS*F
DQLEERVSVMEDQMNEMKQEEKFKEKRIKRNKQSLQEIWDY
>4__chrX_50772414_50778542
YS*LKEEVRTHSKEVENLEKKLDEWLTRITNAENSLKDLMELKTKARELRDECTSLSSQF
NQLEGRVSVMEEQMNVMK*EEKFREKRIKRNEQSLQEIWDY
>4__chrX_107014989_107021150
YSELKEEVRIQGKEVKNLEKKLHEWLTRITNAEKSLKDLMELKTMARELCDECTSLSS*F
DQLEERVSVMEDEMNEMK*EEKFREKRKKRNERSLQKI*DY
>4__chr9_22492880_22499011
YSELKEEVRTHGKEVKNIXKKLNEWLTRITNAEKLLKDLMELKTTAQELRDECTSLSSRF
DQLEERVPVMEDEINEIKREEKFREKRXKRNKQSLQEIWDY
>4__chrX_36628239_36634328
FSELKEEV*IHGKEVKNAEKRLDEWLTRITNAEKSLKHLMELKTMARELRDKCTSFSSRF
D*LEERVSVIED*MHEVKQEEKFREKRMKRNKQNLQEIWDY
>4__chrX_109769893_109776047
FSELKEQVQTRGKEVKNLEKRLDEWLTRITNAEKSLKDLMELKTMARELHDECTSLSSRF
DQLEERVSVTEDEMNEMK*EENFREKRIKRNEQSLQEI*DY
>4__chr9_32201827_32207977
YSELKEEVRTHGKEVKNLEKKLDKWLTRITNAEKSLKDVMELKTTA*ELCDKCTSLSS*F
DQLEERVSMTQDEMNEMK*EEKFGEKRIKRNEHSLQEIWDY
>4__chrX_133005857_133012002
YSELKEEVRTHGKQVKNLEKKLDEXITRITNAEKSLKDLMELKTTAQELCDECTSLSSRF
DQLEKRVSVMEDQMNEMKREEXFREKRIKRNEQSLQEIWDY
>4__chrX_133078876_133085022
YSELKEEVRTHGKEVKNLEKKLDEWITRITNAEKSLKDLMELKTTA*DLRDECTSLSSRF
DQLEERVSVMEDQMNEMKREEKFREKRIKRNEQSLQEIWDY
>4__chrX_138345522_138351647
YSELKEEVRTHGKEVKNLEKKLDEWLTRITNAEKSLKNLMELKTTAQELRDECTSLSTRF
NQLEERVSVMEDQMNGMK*EEKFRKKRIKRNEQSLQEI*DY
>4__chrX_117259698_117265856
YSELKEEVQAHGKEVKNIEKRLDEWLTRITNAEKSLKDLTELKTMARELRDECTSLSSLF
DQLEERVSVMENQMNEMKRQEKFREKRIKRNKQSLQEIWDY
>4__chrX_147214738_147220815
YSKLKEEV*THGKEVKNFEKRLHKWLTRITNAEKPLKDLMELKAMA*DLCDECTSLSSRL
NQLEERVSVMEAQMNEMN*EEKFREKRIKRNEQSLQEVWDY
>4__chrX_147188973_147195076
FSELKEEIRTHCKEVKNLXKRLDEWLTRITNAEKSLKDLLELKTMARELRDECTSFSSRF
NQLEERVSVMEDQMNEMKREEKLREKRIKRNEQSLQEIWDY
>4__chrX_105090350_105096385
YSKLKEEARTHGKEVKNLEKKLDEWLTRITNAEKSLKDLIELKTMAREIRDECTSLSS*F
DQLEERVSVMEDQMNEMKQEEKFREKRIKRNERSLQEIWDY
>4__chrX_116573683_116579789
YSKLKKEVPIHGKEVKXLEKKLDEWLTRITNAEKSLKDLMELKTKA*ELPDECTSLSS*F
DQLEERVPVKEDQMNEMKREXKFREKRIKRNEQSLQEICDY
>4__chrX_103762178_103768326
YSELKEEVRTHGKEVKNLEKNLDEQLTRITNAEKSLKELMELKTTERELHDKCTSLSSRC
DQLEERVSVMEDQMNEMK*QEKFREKRIKRNKQSLQETWDY
>4__chr9_4521072_4527200
YSELKEEVRTQG*EVKNLEKKLDEWLTRITNAEKSLKDLMKLKTKARELRDKCTSLSSRF
NQLE*RVSVMEDEMNEMK*EEKFREKRIKRNEQSLQEIWDY
>4__chrX_101827481_101833607
YSELKEEV*THGKEVKNLEKKLEEWLTRITNAEKSLKDLMELKTKA*ELCDECTSLSSRF
DQQEERISVMEDQMNEMK*EEKFTEKRIKRNQQSLQEIWDY
>4__chrX_28290129_28296259
YSELKEEVRTHSKEVKNLEKRLD*WLIRINSVEKTLNDLMELITMAQEPHDTCTSFSSRF
D*LEERVSVIEDQMNEMKQEEKFREKRVKRNEQSLQKIWHY
>4__chr9_27229369_27235518
YSKLKEEVQTHGKEVKNLEKKLDKWLTRITNAEKSLKDLMELKTKARELCDECASLTSQF
DQLDKRVSVMEDQMNEMKQEEKFREKRIKRNEQSLQEIWDY
>4__chrX_102272992_102279127
YSELKEEV*THGKEVKKPEK*LDEWLTIITNAEESLKDLMELKTTARELSDECTSLSS*F
DQPEERVSVMEDQMNEMKQEEKFREKRIKRNEQSLQEIWDY
>4__chrX_105703026_105709176
YSELKEEV*THGKEVKNLEKKLDERLTTIINAEKSLKDLLELKTKAQELRDKCTSLSS*F
DQLKERVSVMEDQMNEMKREEKFREKRIKRNEQSLQEIWDY
>4__chrX_42394938_42401052
YSDLKEEVRTHGKEVKNLEKKLNEWLTRITNAEKSLKDLMELKTMAREL*DECTSLSSRC
DQLEERVSVMEDQMNEMKQEEKFREKRIKRNEQSLQEIWDY
>4__chrX_44727597_44733737
YSELKEEVRTPGKEVKNLQKKSDEWLTRITNAEQSLKDLMELKTKARELCDECTSLSSRF
DQLEERVSTMEDQTNEMK*EEKFREKRIKRNEQSLQEIRDY
>4__chrX_136032244_136038375
YSELKEEVRTHGKEVKNLEKKLDEWLTRITNAEKSFKDLMELKTMA*ELRDECRSLRSRC
DQLEERLSVTEDQMNEMEREEKFKEKRIKRNEQSLQEIWDC
>4__chrX_19345105_19351228
YSELKEEVRTHGKEVKNLEKKLDKRLTRITNAEKSLKDLMELKTKAQELCDECTSLGSRF
DQLEERVSVMEDQMNEMKX-EKFREKRIKINEQSHQEIWDY
>4__chrX_128202520_128208655
YSELKEEV*THGKEVKNIEKKLDEWLTRITNAEKSLKDLMELKTKARELPDKCTSLSS*C
DQLEDRVSVMEDQMNEMK*EEKFREKRIKRNKQSLQEIWDY
>4__chrX_138433380_138439524
YSELKEEVRTHGKEVKNIEKKLDEWLPRITNAEKSLKDLMELKTMARELCDECISLNNRF
DQLEERVSVMEDQMNEMK*EEKFREKRIKRKEQSLQEIWDY
>4__chrX_119362119_119368291
YSKLKEEVRTHGKEVKNLEKKLDERLTRITNAKKSFNDLMEVKTKA*ELRDE*TSLSSRF
NQLEERVSVMEDQMNEMKREEKFREKIIKRNQQSLQEIWDY
>4__chrX_10643100_10649251
YSDLKEEVRTHGKKVKNLEKRLDEWLTRITNAEKSLKDLMELKTTA*DLRDECTSLSS*F
DQLEERVSVMEDQMNEMK*EEKFREKRIKRNEQSLQETWDY
>4__chrX_102424083_102430231
YSELKEEV*THGKEVKNLEKRLDEWLTRITNAEESLKDLMELKTTAQEIRDECTSLSSRF
DQLEERVSVMEDQMNEMKQEEKFREERIKRNEHSLQEI*DY
>4__chrX_119064397_119070511
YSELKEEVRTHGKEVKNLEKKLDEWLTRITNAEKSLKDLMELKTTARELHDECTSLSS*F
HQLEERVSVTEDQMNEMKREEKFREKRIKRNEQSLQEIWDY
>4__chrX_119201715_119207843
YSELKEEVRTHGKEVKNLEKKLDEWLTRITNAEKSLKDLMELKTTARELHDECTSLSS*F
HQLEERVSVTEDQMNEMKREEKFREKRIKRNEQSLQEIWDY
>4__chrX_123065957_123072066
YSKVKEEVRTHQKEVKNLEKRLDEWLTRIINAEKSLKDLLELKTTARELCDECTSLSSRF
DQLEERVSVMEDQMNEMKREEKFREKRIKRNEQSLQEIWDY
>4__chrX_31005356_31011501
YSELKEEVRTHGKEVKNLEKRLDEWLTRIINAEKSLKDLMELKTTARELRDECTSLSSRF
DQREERVSVMEDQMNETKREEKFREKRIKRNEQSLQEIWDY
>4__chrX_19201409_19207546
YSELKEEVRTHGKEVKNLEKRLDEWLTRITNAEQSLKDLMELKTTARELRD*CTSLSSRF
DQLEERVSVMEDQMNEMK*EEKFREKRIKRNEQSLQEI*DY
>4__chrX_53826586_53832746
YCELKEEFRINGKEVKNLEKKLDKRLTRITNAEKSLKDLMELKTKVRELCDECTSLSSRF
DQLEERVSVMEDQMNEMK*EENFREKRIERNEQSLHEIWDY
>4__chrX_56912161_56918283
YSELKEEV*TNGKGVKNFXKKLDEWITRITNAEKSLKDLMEQKTTARELRDECTSLRNQC
DQLEERVSVMEDEMNEMKQEEKFREKRMKRNEQSLKEIWDY
>4__chrX_57338645_57344765
YCKLKEEV*THDKEVKKLEKRLDEWLTTIIKAEKSLKDLMEPKTTAPELHDECTSLNS*F
DQVEERVPVTEDQMNEMKREEKFREKGIKRNEXSIQEIWDY
>4__chr9_31144956_31151083
YSKLKEEV*TNGKEVKNFEKKLDKWITRITNAEKALKDLTELKTMA*ELCDECTSLSNRW
DQLEERVSVMEEEMNEMKVEEKFKEKRIKRNEQSLQEIWDY
>4__chrX_51919758_51925892
YSELKEEAXTNGKEVKNFEKKLDEWITRITNAEKFLKDLIELKTMERELRDECTSLSN*Y
DQLEERVSTMEDKMNEMKHERKFREKRIQRNEQSLKEIWDY
>4__chrX_54897104_54903259
YSEQKEEVLINGKEVKNLEKKLDEWLTRITNAEKS*KYLMELKTTARELRHKCKSLSSQC
NQLEERVSAMEDEMNEMK*EKTFXXKRKNTNEQSLQEIWDY
>4__chrX_23351350_23357483
YSELKEEVRTNGKEVKNFEKKLDKWLTRITNAEKSLKDLMELKTMAQELRDECTSLINRC
DQMEERVSAMEDEMNEMKHEGTFREKRIRRNEQSLQEVWDY
>4__chrX_56090424_56096438
YSELWEDIQTKGKEVENFEKNLEECITRITNTEKCLKELMELKTKA*ELRE*CRSLRSRC
NQLEERVSAMEDEMNEMK*EGKFREKRIKINEQSLQEIWDY
>4__chrX_126212128_126218156
YSELREDIQTKGKEVENFQKNLEECLTRITNTEKCLKELMELKTKARELCEECRSLRSQC
DQLEERVSAMEDEMNEMK*EGKFREKRIKRNEQSLQEIWDY
>4__chrX_102012761_102018905
YSELREEIQNNGKEVKNXEKKLDEWITRITNAEKSLKELMELKAKARELREECRSLRS*C
DQLEETVSVMEDEMNEMKREGKFREKRIKRNEQSHQEIWDY
>4__chr9_23095114_23101238
YSELKEEV*TNGKEVKNFEKKLDEWITRITKAEKSLKDLMELKTTAXXLHNKCTSLSNRC
DQLEERVSEMEDKMNEMKHEEKFREKRIKRNEQSLQEIWDY
>4__chrX_51309965_51316078
YSELKEEVRTNEKEVKNFENKLEECITRITNAEKSLKNLMELKTKARELRDDCTSLSNRC
DQLEERVSVMEDEMNEMKREEKFREKRIKR-XQSLQEIWDY
>4__chrX_151501043_151507184
YSELKEEVRTNGKKVKNFEKKLDEWITRITNAEKSLKDLMERKTKARELRDECTSLSNRC
DQLEERGSAMEDEMNEMKQEEKFRDKRIKRNEQSLQEIWDC
>4__chrX_22537227_22543357
YSKLKEEVRTHGKEVKNLRKKLDEWLTRITNAEKSLKDLIELKTTA*ELC*ACTSLSSRF
DQLEERVSVMEDEMNEMK*EEKYTEKRIKRNEQSIQKIWHY
>4__chrX_131205748_131211880
*YKVKEEVRNNGKEVKNFEKKLDEWITRITNAEKSLKDLMELKTTARELRDKCTSLSNRC
DQLEERASAMEDEMNEMKREEKFREKRIKRNKQSLQEIWDY
>4__chr9_88182194_88188361
*SELQEEIQTNGKEVKSFEKKLDKWITRITNAEKSLKNLMELKTKARELHDESSSLSSQC
NQLEERVSVKEDEMNEMKREEKFREKRVKRNEQSLQEIWDY
>4__chrX_101173075_101179210
YSELKEEVRTHGKEVKNFEKKLDEWITRITNAEKSLKDLMELKTKA*ELPDKCTSLSSRC
DQLKERVSVMEDEMNEMKREEKFREKRIKRNEQSLQEI*NY
>4__chr9_6285356_6291521
YSELKEEVRTNGKEVKNLEKKLDEWLTRITNAEKSLKDLMELKTMAQELRDQCTSLSSRC
DQLEERVSVMEDEMNEMK*QEKFIEKIIKRNEQSLQEIWDY
>4__chr9_4905074_4911190
YSELKEEVRTHGKEVKNVEKKLDEWLTRITKAEKSLKVLMEVKTTA*ELHDECRILSSQF
DQLEERVSVMEDEMNEMK*EXTFRQKRIKRNEQSLQEIWDY
>4__chr9_4937717_4943848
YSELKEEVRTHGKEVKNLEKKLDERLTRITNAEKSLKDLMELKTMALELRDECTSLSS*C
DQLEERESAMEDEMNEMKQEEKF*XKRIKRNEQSLQEIWDH
>4__chrX_104204384_104210487
YSKLKEEVQINGKEVKNFXKKLDECITGITNAEKSLKDLMELKTMARELHDECTSLSN*C
NQLEERVSVMEDK-XEIKHEEKFRQKRIKRNEQRLQEIWDY
>4__chrX_37512805_37518954
YSKLKEDVRTHGKEVKNLEKKLDEWLTRITNAEKSLKDLMELKTKARELSEECRSLRSRC
DQLEERVSVMEDEVNEMKREGKFREKRIKRNEQSLQEIWDY
>4__chrX_50055879_50062019
YSELKEEVRTNGKEVKNFEKKIDEWLTRITNAEKSLKDLMELKTMARELRDECTSLSKQG
DQLEERVSATEDEMNEMKHEEKFRXKRIQRNEQSLQEIWDY
>4__chrX_121101535_121107723
YSELKEEARTNGKEVKNFEKKLDEWITRITNAEKSLKDLMELKTKARELHDECASLSNRC
NQLEERVSATEDEMNEMKREEKFREKRIKRNEQSLQEIWDY
>4__chrX_49271622_49277764
YSKLKEEVQTNGKEVKNLXKKLDECLTRITNAEHSLKELMELKTTAQELRDECRSLSSQC
DQLEERVSAMEDEMNEMKREEKFREKRIKRNEQSLQEIWDY
>4__chrX_102596129_102602255
YSKLKEEV*THGKEVKNLEKRLDEWLTRITNAEKSLKDLMELKTXARELRDKCTSLSNGC
DQLEERVSAMEDEMNEMKHEEKFREKRIKRNEQSLQEIWDY
>4__chrX_46154274_46160417
YSELKEEVRTNGKEVKNFEKKLDEWTTRITNAEKPLXDLMELKTTA*ELRDESTSLSN*C
DQLEERVSVMEDEMNEMKHEEKFREKRIKRNKQSLQEIWDY
>4__chrX_129409182_129415308
YSELKEEDQTNGKEVKNFEKKLDEWITRITNAEKSLKDLMELKTKAQELHDECTSLSNRC
DQLEERVSAMEDETNEMKREEKFREKRIKRNEQTLQEIWDY
>4__chrX_15016465_15022601
YSELKEEVRTNDKEVKNFGKKLDEWVTRITNAEKSLKDLMELKTTT*ELRDECTSLSNQC
DQLEERVSVMEDEMNEMKRKEKFREKRIKRNEQSLQEIWDY
>4__chr9_71218467_71224526
YSKLKEEVRTNGKEVKNLEKKLDEWITRITNAEKSLKDLXELKTMARELRDECTSLSSRC
DQLEERVSVMEDKMNEMKHKEKFREKRIKR*EQSLQEIWDY
>4__chr9_71239531_71245667
YSELKEEVQTNGKEVKNFEKKLDEWITRITNAEKSLKDLMELKTTLQXXCDKCTSLSNRC
DQLEERVSAMEDEMNEMKHKEDFREKRIKR*EQSLQEIWDY
>4__chrY_16639706_16645855
YSELKEEVQTNGKEVKNVEKKLVEWLTRITNAERSLKDLMELKTKAQELCDECTSLSN*F
DQLEERVSVVEXQMNEMKQEDKFKEKRIERNEPSLQEIWDY
>4__chrY_20455373_20461511
YSELKEEV*THGKEVKNHXKKLDKCLTRITNAEKSLKDLVELKTMAQGLHDKCTSFCSQF
NQLEERLSVMEDQMNEMKREEKFREKXIKRNEQSLQEIWDY
>4__chrY_8121508_8127629
YSELKEDVRTHGKKVKNLEKKLDEWLIRITNAEKSLKDLMELKTVARELCDECTSLSRRF
DPLEERMSVMEDQMNEMKREKKFTEKIIKRNEQNLKEI*DY
>4__chrY_21509075_21515206
YSELKEEVQIPGKEVKNLEKKLDEWLTRIINAEKSLKDLMELKTMARELWDECTSFRS*F
DHLKENISVMEDQMNEMK*EEKFREKSIKRNKQILQEIWDY
>4__chrY_24311817_24318007
-XKLKEEVQTHGKEIKSAGKKLDEWLTRITKAEKSLKDLMELKTXA*ELREECTSLSSLF
NQLEERVSVMEDQMSEMKREEKLRKKRMKRNEKSLQEMWDY
>4__chrY_26463145_26469335
-XKLKEEVQTHGKEIKSAGKKLDEWLTRITKAEKSLKDLMELKTXA*ELREECTSLSSLF
NQLEERVSVMEDQMSEMKREEKLRKKRMKRNEKSLQEMWDY
>4__chrY_16232178_16238307
YSELKDEVQTHGK*VKNIEKKLHEWLTRIINAVKSLKDLMELKIRAQELRYDCTSLSSQF
NQMEERVSVMEDQMNEIKQEEKFTEKXIKRNEQSLQEIWDX
>4__chrY_21099476_21105617
FSELKEEVRMHGKETNNLEERLDE*LTRINSVEKSLNDLTELKTMA*ELRDKCTSFGS*F
NQLEERVSVIEDQLNEMKQEEKFREKRVKRNE*SLQEIWDY
>4__chrY_21925692_21931810
YSMLKEEVQTYGKEVKNVEKKLDKWLTRITNAEKSLKDLMELKITAREQCDECTSLSS*F
VQLEERVSVMEDQINEMK*EEKFREKRIKRNQQSLQELWEY
>4__chrY_15191849_15197998
YSELKEKV*THGKEVKNLEKKIDEWIXRITNAEKSLKELMELKTTVQELHDKCISLSSRC
DQLEEGVSVMEDQMNAMKSEEKFREKRIKRKEKSLQEIWNY
>4__chrY_17932907_17938998
YSELQEEIRTNGKEVKSFEKKLDEWITRIINAQKSLKDLTELKTEAQELHDECRSLSSQC
DQLEETVSVMEDEMNEMK*EEKFREKRXKRNKQSLQEIWDY
>4__chrY_7633193_7639308
YSKLKEEV*THGKEVKNLEKRLDEWLTRITNAEKSLNDLMELKTMARELLDRCTRFSS*F
DQLEERVSVMEYQMNEMKQEEKFRGKRIKRNEQSLQEIWDY
>4__chrY_11883679_11889809
YSELKEEV*TNGKEVKNFEKKLDEWITRKTNAEKSLKDQMELKTMAQVLHDKCISLGIQR
DQLEETVSAMEDEMIEIKHEEKFREKGXRRNEQNLQEIWDY
>4__chrY_14903543_14909567
YSKLKEEFQTHDKKVKNLEKGLDEWLTRKTNAEKSLKDLMELKTLARELRDKCISLSSRF
DQLEERVSVM*DQMNEMKQEEKFREKXIKRNEQRLQEIWDY
>4__chrY_13191526_13197648
YSKLKEEVRTHGKEVKNLEKKLGKQLPRITNSEKSLKDLMELKTTA*ELCDECTSLSS*F
NQLEERISVMEDQMNEMK*EEKFREKRIKR-XQSLQEIRDY
>4__chrX_74941372_74947497
YSKLKEEVRTHGQKVKNLXKKLEEWLTRTINAEKSLKDLMELKTMAQELCDECRSLRS*L
DQQEERVSVMEDQMNEIKQEEKLREKRIKRNEQSLQEIWDY
>4__chrY_20088788_20094942
FAELKEEVRTHDKEVKNLQKRLDKWLTRSTNAEKSLKNLLEMKTMARELRDECTSLSS*L
DQLEERVSVMEDQMNEMK*EEKFREKRIKRNEQSLQEIWDY
>4__chrY_19875727_19881808
YSELKEEVQTHDKEVKNLEQKLDEWLTXXTNAEKSLKDMMELKTTAREL*DECTSFSSQF
DQLEERVSVIEDQMNEMKQE-XFREKIIKRNEQSLQEIWDY
>4__chrY_12811531_12817679
YSKLKDKA*THGKEGKNLEKKLDEWLTRITDAEKSLKDLMELKTKV*ELSDECTSLSSQF
DHLEERVSGMEDQXNEMK*EEKIREKRIKRNEQSLQEIWDD
>4__chrY_17834038_17840131
YSKLKEELQTHGKEVKNLEKQLDKGLTRITNAEKSLKDLKELKTKAQELHDECTSLSS*F
DQLEERVSLMEDQMNEIKQEEKFREKRIKIKE*SLPEIWDY
>4__chrY_14398107_14404246
YSELKEEVQTRGK*VKNLEKKLDEWLTRITNAEKSLKDMMELKTK*RELHDESTSLSSRF
DQLEERVSVMEDQMNEMKGEENFREKRIKR-XQSLQEISDY
>4__chrY_10607682_10613826
YSKLKEEVQTNGKEVKNFEK*LDEWLTRITNAEESLKDLKELKAMTRELCDECTSLSN*C
NQLEEKVSVMENEMNEMKHEEKFREKRIKRNEQSLQEIWDY
>4__chrY_21048434_21054476
YSELKEEVRTHGKVVKNLEKKLYK*LTRISNAEKCLKELMELKTMAQELHDECRSLSS*F
DQLEERLSVIENQMNEMK*EEKFR*KRIKR-XQSLQEIWDY
>4__chrX_63215469_63221599
YYELKEEVQTHGKEVKNLEKKLDEWLIRITNAEKSLKDLMEQKTKARELCDKCTNLCSRL
NQLEERVSVMEDEMNEME*EEKFREKRIKRNEQSLQEIWDY
>4__chrX_74817087_74823088
YS*LKEEVQTHGKEFENLEKQLDESLTRITNAEKSLKDLMDLKTMAREPRDECTSLSS*F
DQREERVLVMENEMNEMK*EEKIREKRIKRNEQSLQEIWDY
>4__chrX_74752960_74759089
YYELKEEV*TQGKEVKNLEKKXEEWLTRISNAEKSLKELTELKTTARELHDECTSLSN*C
DQLEERVSVMEDKMNEMKRXERFREKRIKRNEQSLQEIWDY
>4__chrX_65590409_65596561
YSELKEEV*THGK*VKNLEKKLDEWLTRITNAKKSLKDLKELKTKA*EVHDECTSLSIRF
NHLEERVSVMEDQMNEMKREEKFREKRIKRNEQSLQET*DY
>4__chrX_76226083_76232222
FSDLKEKIRTHGNEVENLEKKLDEWLTRITNAENSLRDLMELKTMARELRDKCTSLSSQF
DQLEARLSVMEDQMNEMKQEEKFREQRIKRNKQSLQEIWDY
>4__chrY_12628289_12634298
YSQLKEEV*THGKEVKNFEKKLHEWLIRITNAEKSLKGLTELKTTAQELCDECTSLSNQC
NQLX--XSVMEDEMNEMKHEEKFREK*IKRQEQSLQEIWDY
>4__chrX_64189716_64195829
FSELKEEVRTHRKEAKNLEKILDEWLTRIISVEMSLNDQKELKTMARQLGNEHTSFSSQF
DQLEERVSVMEDQMNEMKREGKFREKRIKTNEQSLQEIWDY
>4__chrX_63614960_63621122
YSELKEEVRTNGKEVKNLEKKLDKWLTRTTNAEKSLKDLMELKTMARELHDECRSLSSRC
DQLQERLSVMEDEMNEMKREEKFREKRIKRNEQSLQEIWDY
>4__chrY_20609160_20615282
YSELQEEIRTNGKEVKNFEKK*DEWITRITNAEKSLKDLMELKTKTRELRDECRSLSSRC
DQLEERVSVMEDEMNEMK*EEKFREKRIKRNEQSLQEIWDY
>4__chrX_66162745_66168884
YTELKEEVRTHGKEVKNLEKKLDEWLTRITNAEKSLKDLMELKTNARELCDKCTSLSSQF
DQLQERVSVTEDEMNEMK*EEKFRE*RIKRNKQSLQEIWDC
>4__chrX_84908557_84914695
YSELKEEV*IHGKAVKNLEKRLDEWLARTTNAEKPLKDLMELKTMARELHDECTSLSSRF
DQLEERVSVMEDQMNEMKQEEKFREKRIKRNK*SLQEIWDY
>4__chrX_74733069_74739183
YSELKKEX*IHDKEVKNLEKRLDKCLTRITNAEKPLKDLMELKTMARELRDECTSLSNRC
DQLEERVSVKEDQMNEMKREEKFREKRIKRNEQSLQEIWDY
>4__chrX_75183006_75189153
YCELKEEVRTNGKEVKNFEKKLDECITRITNAEKSLKDLMELKTKA*ELCDECTSLSNQ*
NQLEERVPVMEDEVNEMKHEEKFRXKRIKRNEQSLQELWDY
>4__chrX_76019033_76025179
YSELKEEIQTNGKEVKNFEKKIDKWITRMTNAEKSLKELMELKAKARELREECRSLRSRC
DQLEERVSVMEDEMNKMK*EGKFREKRIKGNEQSLQEIWDY
>4__chrX_72417939_72424063
YSELKEEVQTHSKEVKNLEKKLDEWLTRITNAEKSLKDLKELKTMAQELRNECTSLSN*C
NQLEERVSMMEDQMHEMELEEKCRXKRIKRNEQSLQEIWDY
>4__chrY_14343220_14349368
YSRVREDIETKGKEVKSFEKNLDECITRITNTEQCLKELKELKAKA*ELCEACRSLRSQC
NQLEERVSVMADEMNETKQERKFREKKIKRNEQSLQEIWDY
>4__chrX_62422607_62428675
YSKLKEEVQTHGKEVKKLEKRLDEQLIRITNAEKSLKDLMELKTTA*ELHDECTSLSX*F
NQLEERVSVMEDGMNEMK*E-XFREKRXKRNEESLHEIWDY
>4__chrX_74450082_74456217
YSELKEEV*THGKEVKKIEKKLDEWLTRITNAEKSLKNQMEMKTKARELREECTSRKSRL
DQLEERVSVMEDQINEMK*EEKFTEKRIKRNEQSLQEI*DY
>4__chrX_76268826_76274979
YSELQEETETKGKKVENFEKNLDECITRITNTEKCLKEPMELKAKAQELREKCRRLRS*C
YQLEERVSVMEDEMSEMKQEGKFREKRIKRNEQSLQEIWDY
>4__chrX_72436197_72442229
YSKLKEQVRTHGKEVKNLXKKLDEWLTRITNAEKSLKDLMELKTMA*ELCDKSTSLSS*F
DQLEERVSVMEDQMNEMK*EEKFREKRTKRNEQSHQEIWDY
>4__chrX_76321322_76327461
YSQLKEEV*TNGKEVKNFEKNLDEWITRITNAEKSLKDLMELKTTA*ELRDKCTSLSNRC
DQLEERVSVMQDKMNEMKREDKFREKRIKRNEQSLQEIWDY
>4__chrX_random_1279595_1285734
YSQLKEEV*TNGKEVKNFEKNLDEWITRITNAEKSLKDLMELKTTA*ELRDKCTSLSNRC
DQLEERVSVMQDKMNEMKREDKFREKRIKRNEQSLQEIWDY
>4__chrX_72253474_72259502
YSELREDIQTKGKDIENFEKKLEECITRITNTEKCLKELMEL*TKARELREECRSFRSQC
NQLEERVSVMEDQMNEMK*EGKFREKRIKRNEQSLQETWDY
>4__chrX_62655762_62661882
YSELQEEIQTKRK*AENFEKNLDKSITRITNTEKCLKELMELKAKARELPEECRSLRSQC
NQLEERVSVMEDQMNEMKQEGKFRQKRIKRKEQSL*EIWDY
>4__chrX_80168990_80175141
YSKLQEEIQTKGKEVKNFEKNLDECITRITNTEKCLKELMELKAKAQEIREECRSLRSRC
DQLEERVSVMEDEMNEMKREGKFREKRVKRNKQILQEIWD*
>4__chrX_74383698_74389761
YSELKEEVQTNGKEDKNLEKKLDEWLTRITSVKKSLNDLMQLKTMA*EIRDKCTTLSS*C
NQREERVSAMEDKMNEMKCEEKFREKRLKRNEQSLQEIWDY
>4__chrX_72565189_72571312
CSKLKEEVQTKGKEVKGFEKKLDEWTTRITNAEKSLKDLMELKTMA*ELCDERTTLSN*C
DQLEERVSAMEHKMNGMKHEEKFREKRIKRNEQSLQEIWDY
>4__chrX_62996989_63003068
NSELKEEVQIQGKEVKNLEKKLDKWLTRITNAEKSLKDLMELKTMAQELRDEYTSLSSQC
DQLEERVSVMEDEMNEMEQKQKFREKRIKRNEQSLQEIWDY
>4__chrX_67738842_67744971
YSKLKEEV*TNGKEFKNFEKNLDQWITRITNAEESLKDLMELKTMAQELCDECTSLSNRC
DQLEERVSAMEDKMNEMKSEEKFREKRIKRNEQSLQEIWYY
>4__chrX_80885332_80891464
YSELREEV*TKGKGVKNFEKKLHERITRITNAEKSLKDLMELKTTARELCDECTSLSNLC
DQLEERVSAMEDEMYEMKREVKFREKIIKRNEQSLQVIWDY
>4__chrX_76455738_76461873
CSELKEEVRTNGKEVKNFEKNLDEWITRITNAEKSLKDLMELKTMA*ELRDKYTSLSNQF
DQLEERVSTMEDEINEIKHEEKFREKRIKRNEQSLQEIWDY
>4__chrX_69499821_69505972
YSELKEEVRTHDKEVKNLEKRLDKWLTRITNAEKSFKDLMELKTTARELRDECTSLSSRR
DQLEEKV*VMEDQMNEMKREDKYREKRIKRNEQSLQEIWDY
>4__chrX_73611039_73617191
YSELKEEVQTHGKEVKNLEKRLDERLTRITNAEKSLKDLMELKTMA*ELHDECTSLSSQF
DQLEERVSVMEDQMNEMKREEKFREKRIKRNEQSLQEIWDY
>4__chrX_69847371_69853503
YSKLKEEVQTEDKEDKNLEKRLDKWLTRITNAEKSLKDLMELKTMARELRDKCTSLSSRC
YQLEERVSVVEDQMNEMK*EEKFREKRIQRNEKSLQEIWDY
>4__chrX_69864754_69870889
YAKLKEEVRTHGKEVKNLEKKLDEWLTRITNTEKSLKDLMELKTTAQELRDECTSFSSGF
DQLEKRVSVMEDQMNEMKREEKFREKRIKRNEKSLQEIWDY
>4__chrX_66795790_66801819
YSELKEEVRTHGKEVKNLEKKLDKWLTRITNAEKSLKDLMELKNTARELRDKCTSLSSRL
DQLEERVSVIEDQMNEMKRE-XFRGKRIKRNEQSLQEIWDY
>4__chrX_81082493_81088534
YSELKKEIRTYGKEDKNXXKKLDKWITRITNAEKSLKDLMELKTKT*ELQDECTSLSN*C
DQLEERVSAMED*MNEMKCEEKFREKIIKRNEQSLQEIWDY
>4__chrY_13607218_13613327
YSELKEEVQTNGKEVKNFEKKLEERLTRITNAEKSLKDLL*LKTKA*ELSDECTSLSNQC
NQLEERVSAMEDEMNETKREEKFREKRIKRNEQRLQEIWDY
>4__chrX_67079096_67085254
YSELQEEIQTNGKELKSFEKKLDEWIRRINNAEKSLKDLMELKTKA*ELHEECRSLSSRC
DQLKERVSVMEDEMNEMK*EEKFREKRIKRNEQSLQEIWDY
>4__chrX_70974508_70980639
YSELKEEVQTHDKEVKNLEKKLDEWLTRITNAEKSLKDLMELKTKA*ELCDKRTSLSS*C
DQLEERVSVMEYQMNEMKREEKFREKRIKRNEQSLQETWDY
>4__chrX_72230501_72236647
YSKLKEEVRTNGKEVKNLEKK*DKWITRITNAEKSLKDLMELKTMA*ELREECASLSS*C
DQLEERVSAMEDKMNQMKHEEKFREKRIKRNKQSFQEIWDY
>4__chrX_73823898_73830051
YSELQEEIRTNGNEVKSFEKQLDKWITRITNAEKSLKVLMELKIKARELRDECRSLRS*C
DQLEERVSVMEGEMNEMK*EEKFREKRIKRNEQSLQEIWDY
>4__chrX_72808333_72814447
YSELPEEIRTNGKEVKSFEKKLEKWITRITNAEKSLKDLMELKTKARELRDECRSLTSR*
DQLEERVSVMEDEMNEMRREEKFREKRIKRNEESLQKIWDY
>4__chrX_89977886_89984022
YSELKKEVRTNGKEVKNFEKKLDEWITKITNAEKSLKDLMRLKTMTQELRDECTSLSNRC
NQLEERVSAMEDKMNEMKCEEKFREKRIKRKEQSLQ*IWDY
>4__chrY_4346689_4352826
YSKLKKEVRTNGKEVKNFEKKLGEWITKITNAEKSLKDLMRLK--XQELLDECTSLSNRC
NQLEERVSVMEDKMNEMKCKEKFREKRIKRKEQSLQEIWDY
>4__chrX_85537049_85543183
YSELKEEV*TNRKKVKNFEKKLDEWITRITNVEKSLKDLIELKTTA*ELRDECTSLSSRC
DQLEERVSVMEDEMNEMKHEGKFREKRIKRNEQSLQEIWDY
>4__chrX_69975074_69981196
YSELQEEIRTNSKEVKSFEKKLGERIXRITNAEKSFKDLMELKTKARELRDERRSLSSRC
DQLEERVSVMEDE---MKREEKFREKRIKRNEQSLQEIWDY
>4__chrX_92201894_92207986
YSELKEEVRTNGKEVKNFEKELDEWITRITNAEKSLKDLMELKTMARELRDKCTSLSNRC
DQLEERVSVMEDEMNEMKREEKFREKRIKRNDQSLQEIWDY
>4__chrX_74018722_74024861
YSELKKEVRTNGKEVKNFEKKLDEWITRKTNGEKTLKDLMEMKTMA*ELRDECTSLSDQC
NQLKERVSAMEDEMNEMKCEEKFREKRIKRNKQSLQEIWDY
>4__chrX_98376288_98382414
YSELKEEVRTNAKEVKNFEKKLDEWITRITNAEKSLKDLMELKTTARELRDECTSPSSQC
NQLEERISAMEDKMNEMKREEKFREKRIKRKEQSLQEIWDY
>4__chrX_69346978_69353110
YSELKEEVRTNGKEVKNFEKKLDKWITRITNAEKSLKDLMELKTTAREVHDECTSLSNRC
DQLEERVSAMEDEMNEMKREEKFRGKRIKGNEQSLQEIWDY
>4__chrX_99192439_99198581
YSELKEEVRTNGKEIKNFEKKLDEWITRITNAEKSLKDLMELKTTA*ELRDERTSLSNRC
DQLEERVSAMEHEMNEMKCEEKFREKRIKRNEQSLQEIWDY
