# Supplementary material for: Cryptic genetic variation enhances primate L1 retrotransposon survival by enlarging the functional coiled coil sequence space of ORF1p
Source: PLoS Genet. 2020 Aug 14;16(8):e1008991. doi: 10.1371/journal.pgen.1008991 (PMC7449397; doi:10.1371/journal.pgen.1008991)
Supplement: S1 Data — (ZIP) [file pgen.1008991.s012.zip › Supplementary_Data_PG/orf1_coiled_coil/l1pa4/4_cc_peps-cg-null.1.fst]

>avf4_50%_CG_rst
YS-LKEEV-TNGKEVKNLEKKLD-WLTRITNAEKSLKDLMELKT-A-EL-D-CTSLSS-C-QLEERVS-MED-MNEMK-EEKFREKRIKRN-QSLQEIWDY
>avf4_50%_CG_rst_1
YS-LKEEV-TNGKEVKNLEKKLD-WLTRITNAEKSLKDLMELKT-A-EL-D-CTSLSS-C-QLEERVS-MED-MNEMK-EEKFREKRIKRN-QSLQEIWDY
>4__chr10_20620352_20626507_2
YS-LQEEI-TNGKEVKNFEKKID-WITRITNAEKSLKELMELKA-A-EL-E-CRSLRS-C-QLEERVS-MEE-MNEMK-EGKIREKRIKRN-QSLQEIWDY
>4__chr10_20884340_20890532_3
YS-LQEEI-TNGKEVKNCEKKLD-WITRITNAEKSLKELTELKA-A-EL-E-CRSLRS-W-QQEERVS-MED-MNEMK-EGKFREKRIKRN-QSLQEIWDY
>4__chr1_119841794_119847949_4
YS-LQEEI-TNGKEVKNFEKKLD-WIPRITNAEKSLKGLTELKA-V-EL-E-CRSLRS-C-QLEERVS-MED-MNEMK-EGKFREKRIKRN-QSLQDIWDY
>4__chr1_171389507_171395667_5
YS-LQEEI-TNGKEVKNFEKKLD-WIPRITNPEKSLKELMELKA-A-EL-E-CRSLRS-C-QLEERVS-MED-MNEMK-EGKFREKRIKRN-QTLQEIWDY
>4__chr1_187561038_187567181_6
YS-LQTEI-TNGKEVKNFEKKLD-WITRITNAEKSLKELMELKA-A-EL-E-CRSIRS-R-QLEESVS-MED-MNEMK-EGKFREKRIKRN-QSLQEIWDY
>4__chr1_145002082_145008234_7
YS-LQEEI-TNGKQV*NCEKKLD-WITRITNADKSLKELMELKA-A-EL-E-CRSPRS-C-QLEERVS-TQD-MNEMK-EGKFREKRIKRN-QSLPEIWDY
>4__chr1_83405692_83411893_8
YS-LQEEI-TNGKEVKNFEKKLD-WITRITNAEKSLKDLMELKA-A-EL-E-CRSLRS-C-QREEWVS-MED-MNEMK-EGKFREKRIKRK-QTLQEIWDY
>4__chr1_118064819_118070978_9
YS-LQEEI-TNGKEVKNCEKKLD-WITRITKAEKSLKELMELKA-A-EL-E-CRSLRS-F-QLEERVS-MED-MNEMK-DGKFREKGIKRN-QSXQEIWDY
>4__chr1_30738824_30744990_10
YS-LQEEI-TNGKEVKNFEKKLD-WITRITNAEKSLKQLTELKA-A-EL-E-CRSLRS-C-QLEERVS-MED-MNEMK-EEKFREKRIKRN-QNLQEIWDY
>4__chr1_75224791_75230896_11
YT-LQEEI-TNGREVKNFEKKLD-YITRINNAEKCLKELMELKA-A-EL-E-CRSLRS-C-QLEERVS-MED-VNEMK-EGKFREKRIKRN-KSLQEIWDY
>4__chr10_114000648_114006809_12
NS-LQEEI-TNGKEVRNLEKKLD-WITRITNAEKSLKELMELKA-A-EL-E-CRSLRS-C-QLEERVS-MED-MNEMK-EGKFREKRIKR--QSLQEIWDY
>4__chr1_7394405_7400569_13
YS-LQEEI-TNGKEVKNFEKKLD-CITRITNAEKCLMELMELKA-A-EL-E-CKSLRS-C-QLEERVS-MED-MNEMK-EEKFREKRIKRN-KSLQEI*DY
>4__chr1_110086926_110093086_14
YS-LQEEI-TNGKEVRNFEKKLD-WITRITNAEKS*KGLMELKA-A-EL-E-CRSLRS-C-QLEERVS-MED-MNEMK-EGKFREKRIKRN-QSLQEIWDY
>4__chr2_51393364_51399487_15
YS-LQEEI-TNGKEVKNFEKKLV-WIPRITNAENFLKYLMELKA-P-EL-E-CRSLRS-*-QLEERVS-IED-MNEMK-EGKFREKRTKRN-QRLQEIWDY
>4__chr2_209357226_209363393_16
YS-LQEEI-TKGKEVKNCEKKLD-WITRITNAEKSLKEMTELKA-A-EI-E-CRSLGS-C-QLEERVS-MED-MNEMK-EGKFREKRIKRN-QSLQEIWDY
>4__chr2_228603855_228610003_17
YS-LQEEI-TNGKEVKNFEKKLD-WITRITNAEKSLKELMELKA-A-EL-E-YRSLRS-C-QLEERVS-MED-MNEMK-EGKIREKRIKXN-QSLQEIWHY
>4__chr2_34713883_34720047_18
YS-LQEEI-TNSKEIKNFEKKLD-CITRITNAEKCLKELMELKA-A-EL-K-YRSLRS-C-QLEERVS-MED-MNEMK-KGKFRKKRIKRN-QSLQEIWDY
>4__chr20_24850360_24856545_19
YS-LQEEI-TNGKEVKNFEKKXD-WISRITNAEKSLKELMELKA-A-EL-E-CRSLRS-W-QLEERVS-MED-MNEMK-EGKFREKRIKRN-QHLQEIWDY
>4__chr2_209404537_209410702_20
YS-LQEEI-TNGKEVKNFXKKLE-WITRITNAEKSLKELMELKA-A-EL-E-CRSLRS-C-QLEERVS-MED-MNEMK-EGKFREKRIKRN-QSLQETWDY
>4__chr20_18261557_18267758_21
YS-LQEEI-TNGKEVKNFEKKLD-WITRITNAEKSLKELMELKT-A-EI-E-CRSLRS-G-QLEERVS-MED-MNEMK-EGKIREKRIKRN-KSLEEIWDY
>4__chr2_184021288_184027449_22
YS-LQEEI-TNGKEVKNFEKKLG-CITRITNAEKCLKELMELKA-A-EL-E-CKSLRS-C-QLEERVS-MED-MNEMK-EGKFREKRMKRN-QSLQEIWDY
>4__chr2_73541090_73547286_23
YS-LQEEI-TNGKEVKNFXKKLD-WIPRITNAEKSLKELMELKA-A-EP-E-CRSLRS-C-QLEERVS-MED-MNEMK-EGKFREKRIKRN-QSLQEIWDY
>4__chr3_123934409_123940587_24
YS-LQEEI-TNGKEVKNSEKKLD-CITRITNAEKCLKELMELKA-A-EL-E-CRSLRS-C-QLEERVS-MED-MNEMK-EGKFREKRIKRK-QSLQEIWDY
>4__chr3_99375618_99381779_25
YS-LQEEI-TNGKEVKNFEKKLD-WIPRITNAEKSLKELMELKA-A-EL-E-CRSLRS-C-QLEERVL-MED-MNEMK-EGKFREKRIKRN-QSLQEIXDY
>4__chr4_105462091_105468234_26
HS-LQEEI-TNGKEVRNFEKKLD-WITRITNAEKSLKELMELKA-A-EL-E-CRSLRS-Y-QLEERVS-MED-MNEMK-EGKFREKRIKRN-QSLQEIWDY
>4__chr3_99608121_99614261_27
NS-L*EKI-SNGKEVRNLEKKLD-*ITRITNAEKSLKELMELKA-A-EL-E-CRSLRS-C-QLEERIL-MED-MNEMK-EGKFREKRIKRN-*SLQKIWDY
>4__chr3_98138146_98144292_28
YS-LQEEI-TNGKEVKNFXKKLD-CITRITNAQKCLKELMELKA-A-EL-E-CRSLRS-C-QLEERVS-IED-MNEMK-EGKFREKRIKRN-QSLQEIWDY
>4__chr4_112518509_112524674_29
YS-LQEEI-THGKEVKNFEKKLD-WITRITNTEKSLKELMELKA-A-EL-E-CRSLRS-C-QLEERVS-MED-MNEMK-EGQFREKRIKRN-QSLQEIWDY
>4__chr3_96037558_96043613_30
NS-LQEEI-TNGKEVRILEKKLD-WITRITNAEKSLKDRMELKA-A-EL-E-CRSLRS-C-QLEETVS-MED-MNEMK-EGKFREKIIKRN-QSLQEIWDY
>4__chr3_171862871_171869009_31
YS-L*EEI-TNGKEVENFXKKLD-CITRIINAEKSLKELMELKA-A-EL-E-CRSLRS-C-QLEEKVS-MED-MNEMK-EGKFREKRIKRN-QSLQEIWDY
>4__chr4_76359250_76365408_32
SS-LQEEI-TNGKEVKNFEKILD-WIPRITNAEKSLKELMELKA-A-EL-E-CRSLKS-C-QLEERVS-MED-MNEMK-EGKFREKRIKRN-QSLQEIWDY
>4__chr4_99158196_99164317_33
YS-LQEEI-TNGKEVKNLXKKLD-CITRIPNAEKCLKELMELKA-A-EL-E-CRSLRS-C-QLEERVS-MED-MNEMK-EGKFREKRIKRN-QSLQEIWDY
>4__chr4_142689893_142696047_34
YC-LQEEI-TNGKEVKTCEKKLD-WKTRITNAEKSLKELMELKA-A-EL-E-CRSLRS-C-QLEERVS-MED-MNETK-EGKFREKRIKGN-QSLQEIWDY
>4__chr5_119490539_119496622_35
YS-LQEEI-TNGKEVRKLEKKLD-WITRITNAEKALKELMELTA-A-EL-E-CRSLRS-*-QREERVS-MED-MNEMK-EGKLREKTIKRN-QSL*EIWDY
>4__chr4_161291770_161297928_36
YS-LQEEI-TNGKEVKSFEKKLG-WIPRITNAEKSLKELMELKA-A-EL-E-CRSLRS-C-QLEERVS-MQD-MDEMK-EENSREKRIKRN-QSLQEIWDY
>4__chr4_144131480_144137635_37
YS-LQEEI-TNGKEVKNCEKKLD-WITGITNAEKSLKELMELKA-T-EL-E-CRSLRS-C-QLEERVS-MED-MNEMK-EGKFREKRIKRN-QSLQEIWDY
>4__chr5_59887190_59893230_38
FS-LKKEV-THRKEAKNLENRLD-WLTRITSVEKSLNELMELKT-A-EL-D-STSFSS-F-QLEERVS-MED-MNEMN-E-XFREKRVKGN-QSLQEI*DY
>4__chr5_49661661_49667827_39
YS-LQEEI-TNGKRVKNXEKKLD-WITRITNTEKSLKELMELNA-A-EL-E-RKSLRS-S-QLEERVS-MED-INEMK-EGKFREKRIKRK-QSLQEIWDY
>4__chr6_115677930_115684097_40
NS-LQEEI-TNGKEVRNLXKKLD-WITRISNAEKSLKELMELKA-A-EL-E-CRSLRS-C-QLEERVS-MED-MNEMK-EEKFREKRKKIN-QSLQKIRDY
>4__chr6_100524174_100530314_41
YS-LQEEI-TNGKEVKNCGKKLG-WITRITNAEKSLKELMELXA-A-EL-E-CRSLRS-C-QLEESVS-LED-MNEMK-EGKFGEKRIKRN-QSFQEIWDY
>4__chr5_77449796_77455935_42
YS-LQEEI-TNGK*VKNFKKKLD-WIPRITNAEKSLKELMELKA-A-EL-E-RRSLRS-R-QLEERVS-MED-MNEMK-EGKFREKRTKRN-QSLQEMWDY
>4__chr6_75139483_75145518_43
FS-LKDKV-THGKEVKNLEKKID-WLTRITNAEKSLKDLMELKT-A-EL-D-CKSFSS-F-QLEERVS-MED-MNEMK-EEKFREKRIKRN-QSLQEIWDY
>4__chr7_109457423_109463582_44
YS-LQEEI-TKGKEVKNFEKKID-WLTRITNVEKSLKELMELKA-A-EL-E-CRSLRS-C-QLEERVS-MED-MNEMK-EGKFTEKRIKRN-QSLQEICDY
>4__chr6_random_170311_176478_45
NS-LQEEI-TNGKEVRNLXKKLD-WITRISNAEKSLKELMELKA-A-EL-E-CRSLRS-C-QLEERVS-MED-MNEMK-EEKFREKRKKIN-QSLQKIRDY
>4__chr6_50298977_50305137_46
YS-LQEEI-TNSKEVKNCGKKLD-WITIITNAEKSL*ELMELKA-A-EL-E-CRSLRS-C-QLEERVS-MED-MNETK-EGKFREKRIKRN-QSLQEIWDY
>4__chr6_19329039_19335190_47
YS-LQEKI-TNDKELKNCEKKLD-WITRITNAKKSLKELMEL*A-A-EL-E-CRSLRS-C-QLEERVS-MED-MNEMX-EGKFREKRITRQ-QSLQEIWDY
>4__chr7_32313882_32320054_48
YS-LQEET-TNGKEVKNCEKKLD-WITRITNAEKSLKELMELKA-A-EL-E-CRSLRS-C-QLEERIS-MED-MNEMK-EGKFREKRIKRN-QSLQEIWDY
>4__chr7_106935589_106941739_49
YS-LKEKV-TNGKEVKNLEKKVD-WLTRITNAEKSLKELR*LKA-A-EL-E-CRSLGS-C-QLEERVP-MED-MNELK-EGKFREKRIKRN-QSLQEIWDY
>4__chr7_110927114_110933272_50
YS-LQEEI-TNGKEVKNFEKKLD-WIPRITNAEKSLKELMELKA-A-EL-E-CRSLRS-C-QLEERVS-MED-MNEMK-EGKFREKRIKRN-QSLQEIWDY
>4__chr8_5930707_5936829_51
YS-LQEEI-TNGKEVKNLXKKLD-WITRITKAEKSLKELMELKA-A-EL-E-CRSLRS-C-QLEERVS-MED-MNEMK-EGKFREKRIKRN-QSLQEIWDY
>4__chr8_65177340_65183477_52
XX-LQEEM-TNGKEVKNCEKRLD-WITRITNAEKSLKELMELKA-A-EL-E-CKSLRS-C-QLEEXVS-MED-MNEMK-EGKFREKRIKRN-QSLQEIWDY
>4__chr8_56551543_56557670_53
YS-LQEEI-TNGKEVKNGEKKLD-WITRITNAEXSLKELMELKA-A-EL-E-CKSLRS-C-QLGERVS-TED-MNEMK-EGKFREKRIQRN-QSLQEIRDY
>4__chr8_60531948_60538085_54
YS-LQKEI-TNGKEVKNFEKKLD-WIPRIINAEKSLKELMDLKA-A-EL-E-CRSLRS-C-QLEERVS-MED-MNEMK-EGKFTEKRIKRT-QSLQEIWNY
>4__chr7_43779262_43785411_55
YS-LQEEI-TNGKEVKNFEKKLD-CITRITNTEKCLKELMELKA-A-EL-E-CRSLRS-C-QLEERVS-TED-MNEMK-EGKFRERRIKRN-QSLQEIWDY
>4__chr7_54533920_54540071_56
YS-LQEEI-TNGKEVKNFEKK*D-CITRVTNAEKCLKELMELKA-A-EL-E-CRSLRS-C-QMEERVS-MED-MNEMK-EGKFREKRIKRN-QSLQEIWDY
>4__chr9_124210734_124216873_57
YS-LQEEI-TNGKEVKNFEKKLD-WITRITNADKSLKDLMELKA-A-EL-K-CRSLRS-C-QLEERVS-MED-MNEMK-EGKFREKRIKRN-QGLQEIWDY
>4__chrX_58151257_58157407_58
*S-LKEEI-THGKEVKXFGKTLD-WLTRITNAQKSLKDLIELKT-T-EL-D-CTSPSS-F-QLEERVS-MED-MNEMR-EEKFREKRIKRN-QNLEEIWDY
>4__chr9_77145306_77151461_59
YS-LQEEN-TNGKEVKNCEKKLD-WITRITNAEKSLKEQVELKA-A-EL-E-CRSLRS-C-QLEERVS-MKD----MK-EGKFREKRIKRN-QSLQEI*YY
>4__chrX_104160592_104166729_60
YS-LQEEI-TNGKEVKNFEKKLD-WIPTITNAEKSLKELMELKA-A-EL-E-CRSLRS-C-QLEERVS-MEH-MNEMK-EGKFREKRIKRN-QSLQEIWDY
>4__chrX_131971368_131977523_61
YY-LQEEI-TNGKEVKNFEKKLD-WITRITNAEKSLKELMELKA-A-EL-E-CRSLRS-C-QLEERVS-MED-MNEMK-EGKFREKRIKRN-QSLQEIWDY
>4__chrY_16839141_16845277_62
YS-LQXEI-TNGKEVKNFEKKLD-WITRIINAEKSLKELMELKG-A-EL-E-CRSLRS-C-YLEERIS-MED-MNEMK-EGKFREKRIQRN-QSLQEIWDY
>4__chrY_16982615_16988751_63
YS-LQXEI-TNGKEVKNFEKKLD-WITRIINAEKSLKELMELKG-A-EL-E-CRSLRS-C-YLEERIS-MED-MNEMK-EGKFREKRIQRN-QSLQEIWDY
>4__chrX_74130594_74136728_64
XS-LQEEI-TNGKEVKNXEKKLD-WITRITNAEKSLKELMELKA-A-EL-E-CRSLRS-C-QLEERLS-TED-MNEMK-EGKFREKRXKRN-QSLQEIWDY
>4__chrX_66624901_66631073_65
YS-LQEEI-TNGKEDKNFEKKLD-WKPRITNAEKSLKELMELTA-A-EL-E-*RNLRS-C-QLEEWVS-MED-MNEMK-QGKFREKRIKRN-QSLQEIWDY
>4__chrX_77608379_77614544_66
YY-LQEEI-TNGKEVKNFEKKLN-WITRITNAEKSLKELMELKA-V-EL-E-CRSLRS-C-QLEERVS-MED-MNEMK-EGKFREKRIKRN-KSLQEMWDY
>4__chr11_48506046_48512203_67
YS-LQQEI-TNGKKVKNFEKKLD-WIPRIINAEKSLKELMELKA-A-EL-E-CRSLRS-C-QLEERV*-MED-MNEMK-EGKFREKRIKRN-ESLQQI*DY
>4__chr11_48324107_48330261_68
YS-LQEEI-TNGKEVKNFEKKLD-WIPRITNAEKSLKELMDLKA-A-EL-E-CRSLRS-C-QLEERVS-MED-MNEMK-EGKFREKRIKXN-KSLQEIWDY
>4__chr10_43922189_43928351_69
YS-LQEEI-TNGKEVKNCEKKLD-WITRITNTEKSLKELMELKA-A-EL-E-CRSLRS-C-QLEERIS-IED-MNEMK-EGKFRQKRIKRN-QSLQXI*DY
>4__chr10_38094573_38100721_70
YS-LQEEI-TNGKEVKNCEKKLD-WITRITNTEKSLKELMELKA-A-EL-E-CRSLRS-C-QLEERVS-MED-MNEMK-EGKFRKKRIKRN-QSLQEIWD*
>4__chr11_39733166_39739311_71
NS-LQEEI-TNGKEVRNLEKKLD-WITRITNAE*SVKDLMELKA-A-EL-E-HKRLRS-*-QLEERVS-MED-MNEMK-EWKFREKRIKRS-QSLQEI*DY
>4__chr10_67872438_67878601_72
YS-LQEEI-TNGKEVRNFEKRLD-WITRITNAEKSLKELMELKA-A-EL-E-RRSLRS-C-QLEERVS-MQD-MNEMK-EGKFREKRIRRN-QSLQEIWDY
>4__chr10_42480583_42486755_73
YS-LQEEI-TNGKEVKNCEKKLD-WITRITNTEKSLKELMELKA-A-EL-E-CRSLRS-C-QLEERVS-MED-MNEMK-EGKFREKRIKRN-QSLQEIWDY
>4__chr11_45100441_45106624_74
YS-LQEEI-TNGKEVKNFXKKLD-CITRITNAEKCLKELMELKA-A-EL-E-CRSLRS-R-*LEERVS-MAD-MNEMK-EGKFREKRIKRN-QSLQEIWDY
>4__chr10_87626356_87632514_75
YS-L*EEI-TNGKEVRNFXKKLD-WITRITNAQKSLKELMELKA-A-EL-E-CRSLRS-C-RLEERVS-MED-MNEMK-EEEFREKRIKRK-QNLQEIWDY
>4__chr12_104163762_104169878_76
NS-LQEEI-TNVKEVRNLEKKLD-WITRITNAEKSLKELKELKA-A-EL-E-CRSLRS-C-QLEERVS-MED-MNEMK-EGKFREKRIKRN-QSLQEIWDY
>4__chr10_65445109_65451313_77
YS-LQEEI-TNGKEVKNFEKKLD-WITRITNAEKSLKELMELKA-A-EL-D-CRSLRS-C-QLEERVL-MED-MNELK-EENFREKRIKRN-QSLQEIWDY
>4__chr14_45634374_45640501_78
YS-LQEEI-TNGEEVKSFEKKLD-CITRITNAEKCLKELMELKA-A-EL-E-*RSLRS-C-QLEERVS-MKD-MKEMK-EGKFREKRIKRK-QSLQEIWDY
>4__chr12_45671858_45678006_79
YS-LQEEI-TNGKKVKNFEKKLD-*ITRITNAEKCLKELMELKA-A-EL-E-CRGLRS-C-QLEERVS-MED-MNEMK-EGKFREKRIKRN-QSLQEIWGY
>4__chr12_96267318_96273467_80
YS-LQEEI-TNGKEVKNCXKKLD-WITRITDAEKSLKELTELKA-A-EL-E-CRSLRS-C-QLEERVS-IED-MNEMK-EGKFREKRIKRN-QTLQEIWDY
>4__chr14_65562917_65569086_81
YS-LQEEI-TNGKEVKNCXKKLD-WITRKTNAEKSLKELMEQKA-A-EL-E-CRSLRS-C-QLKERVS-MED-MNEMK-EGKFREKRIKRN-QSLQEMWDY
>4__chr2_131815525_131821708_82
YS-LLEEI-TNGKEVKNCXKKLD-*ITRITNTQKSLKELMELKA-A-EL-E-CRSLRS-C-QLEERVS-MED-MNEMK-EGKFRE*RIKRN-QSLQEIWDY
>4__chr2_14156710_14162867_83
YS-LQEEI-TNGKEAKNFEKKLD-WIPRITNAEKSLKELMELKA-A-EL-E-CRSRRS-C-QLEERVS-IED-MNEMK-EGKSREKRIKRN-QSLQEIWDY
>4__chr15_95757558_95763707_84
NS-LQKEI-TNGKEVRNLEKKLD-WITRITNAEKSLKELMELKA-A-EL-E-WRSLRS-C-QLEERVS-MED-MNEMK-EGKFREKRIKRN-QSLQEIWDY
>4__chr19_42299212_42305367_85
YS-LQEEI-TNGKEVKNFE*KLY-CITRITNAEKYLKELMELKA-A-EL-E-CRSLRS-H-QLEERVS-MED-MNEMK-EEKFREKRIKRN-QSLQEIWDY
>4__chr15_44615731_44621872_86
YS-LQEEI-TNGKEVKSCEKKXH-WITRITNTEKSLKEPMELKA-A-EL-E-CKILRS-C-QLEERVS-MED-MNEMK-EGKFREKRIKRN-QSLQEIWDY
>4__chr2_147624831_147631006_87
XS-LQEEI-TNGKEVKNFEKKLD-WIPRITNAEKSLKELMELKA-A-EL-E-CRSLRR-*-QLEERVS-MED-MNEMX-EGKFREKRIKRN-QSLQEIWDY
>4__chr2_150065966_150072166_88
YS-LQEEI-TNGKEVKNFEKKLD-WIPRITNGEKSLKELMELKA-A-EQ-E-CRSLRS-C-QLEERVS-MED-MNEMK-EGKFREKRIKRN-QSLQEIWDY
>4__chr15_76686990_76693127_89
YS-LQEEI-TNGKEVKNCEKKLD-WITRITNAEKSLKELMELKA-A-EL-E-CRSLRS-C-QLEERVS-MED-MNEMK-EGKFREKRI-XN-QSLQEIWDY
>4__chr15_75229912_75236041_90
YS-LQEEI-TNGKEVRNFEKKLD-WITRITNAEKSLKELMELKA-T-EL-E-CRRLRS-C-QLEERVS-MED-MNEMR-EGKFREKRIKRN-QSLQEIWDY
>4__chr19_38028777_38034928_91
YS-LQEEI-TNGKEVRNFEKKLD-WITTITNAEKSLKELMELKA-A-EL-E-CRSLRS-C-QLEETVS-MED-MNEMK-EGKFREKRIKRN-QSLQEIWDY
>4__chr19_45235663_45241801_92
YS-LQEEI-TNGKKVKNYEKKLD-WITRITNAEKSLKELMELKA-A-EL-E-CRSLRS-C-QLEERVS-MED-MNEMK-EEKFREKRIKRN-QSLQEIWDY
>4__chr1_67018414_67024597_93
YS-LQEEI-TNGKEVKNFEKKLD-WIPRITNAEKSLKELVELKG-A-EL-E-CRSLRS-C-QLEERVS-MED-MNEMK-EXKFREKRIKRN-QSLQEIWDY
>4__chr1_182366331_182372514_94
YS-LQEEI-TNGKEVKNLAKKLD-WIPRITNAERSLKELMELKA-A-EL-E-CRSLRS-C-QLKERVS-MED-MNEMK-EGKFREKRIKRN-QSLQEIWDY
>4__chr4_171796952_171803143_95
YS-LQEEI-TNGKEVKNFEKKLD-WIPRITNAEKSLKELMELKA-A-EL-E-CRSLRS-C-QLEERVS-MED-MNEMK-EGKFREKRIKGN-QSLQEIWDY
>4__chr6_122900000_122906196_96
YS-LQEEI-TNGKEVKNFEKKLD-WITRITNAEKSLKELMELKA-A-EL-E-CRSLRS-C-QLEERVS-IED-MNEMK-EGKFREKRIKRN-QSLREIWDY
>4__chr7_42586698_42592876_97
YS-LQEEI-TNGKEVKNFEKKLH-WIPRITNAEKSLKELMELKA-A-EL-E-CRSLRS-R-QLEKRVS-MED-MNEMK-EGKFREKRIKRN-*SLQEIWDY
>4__chr8_136928761_136934949_98
YS-L*EEI-TNGKEVKNFEKKLD-WITRITNTDKSLKELMELKT-A-EL-E-CRSLRS-C-QLEERV*-MED-MNEMK-EGKFREKRIKRN-QSLQEIWDY
>4__chr8_132313045_132319214_99
YS-LQEEI-ANGKEVKNFEKKLD-WITTINNAEKSVKELMELKA-A-EL-E-CRSLRS-R-QLEERA*-MED-TNEMK-EEKFTEKRITRN-QSLQEIWDY
>4__chr12_65201567_65207731_100
YS-LQEEI-TNGKEVKNFEKKLD-WIPRITNAEKSLKELMELKA-A-EL-E-CRSLRS-C-QLEERVS-MED-MNEMK-EGKFREKRIKRN-QSLQEIWDY
>4__chr15_29706586_29712767_101
YS-IQEEI-TNGKEVKNFEKKLD-WITRIINAEKSLKELMELKA-A-EL-E-CRSLRS-C-QLEERVS-MED-MNEMK-EGKIREKRIKRN-QSLQEIWDY
>4__chr12_11953351_11959517_102
YS-LQEEI-TNGKEVKSFEKKLD-WITRMINAEKSLKDLMELKT-A-EL-D-CRSLSS-C-QLEERVS-MED-MNEMK-EKKFREKRIKRN-QSLQEIWDY
>4__chr1_156572512_156578650_103
FS-LKEEV-THHKEAKILEKRLD-WLTRITSLEKPLNDLMELKT-A-EL-D-CTSFSS-F-QLEERIS-MED-MNETK-EEKFREKRIKRN-*SLQEIWDD
>4__chr1_142362175_142368311_104
YS-LKEEV-TNGKEVKNFEKKLD-WITRITNVEKSLKDLMELKT-A-EL-D-CISLSN-C-QREERVS-MED-MNEMK-EEKFREKRIKRN-QSLQEIWDY
>4__chr1_141501312_141507437_105
YS-LKEEV-TSGKEVKNFEKKLD-WITRITNAEKSLKDLMELKT-A-EL-D-CISLSN-C-QLEERLS-MEN-MNEIK-EEKFREKGXRRN-QSLQEIWDY
>4__chr1_141885612_141891740_106
YS-LKEEV-TSGKEVKNFEKKLD-WITRITNAEKSLKDLMELKT-A-EL-D-CISLSN-C-QLEERVS-MEN-MNEIK-EEKFRGKGXRRN-QSLQEIWDY
>4__chr1_59848797_59854902_107
CS-LKEEV-THGKEVKNLEKRLD-CLTRITTADKSLKDLMELKT-A-EL-D-CTSLSS-F-QLEEKVS-MED-MNEMK-QEKFREKRIKRD-QSLQEIWDY
>4__chr1_209222258_209228396_108
YS-LKEEV-THGKEVKNLXKKLD-WLTRITNAEKSLKDLMELKT-A-EL-D-CTSLGS-F-HLEERVS-MED-MNEMK-EGKFREKTIKRN-QSLQETWDY
>4__chr1_48549848_48555948_109
DS-LKEEV-THGKEVKNLEKRLD-WLTTITNAEKSLKDLMELKT-A-DK-D-CTSLSS-F-QL*ERAS-MED-MNDMK-E-XFREKKIKRN-QSLQEIWDY
>4__chr10_32811433_32817567_110
YS-LKKEV-THGKEVKNLEKQLD-WLTRITNAEKSLKXLMELKT-A-EL-D-CTSLSS-F-QLEERVS-MED-MNEMK-EEKFREKRIKRN-QSLQEIWDY
>4__chr1_211453858_211459985_111
YS-LKEEV-THGEDVKNPEKRLD-WLTGITNAEKCLKDLMELKT-A-EL-D-CTSFSS-C-QLEERVS-MED-MNEMK-EEKFREKRIKRN-QSLQEMWDY
>4__chr1_164647161_164653299_112
FS-LKEEV-TNGKEVKNLEKRLD-WLTRITNAQKSLKDLMELKT-A-EL-D-CTSVXS-F-QLEERVS-MED-MNEMK-EEKIREKIIKRN-RSLQEIWDY
>4__chr1_75935913_75941947_113
YS-LQEDT-TKGKEVENFEKNLE-CITRIINIEKCLKELMELKT-T-EL-E-CRSLRS-C-QLEDRVS-MED-MNEMK-EGKFREKRIKRK-QSLQEIWDY
>4__chr1_156540369_156546408_114
YS-LKEEV-THRKEVKNLEKKLD-WLTRISNAEKSLKDRMELKT-A-EL-D-XTSLSS-W-QVEERVS-MED-MNETK-E-XFRRKRIKRN-QSLQEIWDY
>4__chr1_150786883_150793018_115
YS-LKEEV-THGKEVKNLXKKLD-WLTRITNAQKS*KDVMELKT-A-EL-D-CTSLSS-L-QLEERVS-MED-MNEMK-EEKFREKRIKGN-QSLQEIWDY
>4__chr10_20788617_20794764_116
YS-LQEEI-TDGKEVKNFETK*D-WIPRIINAENSLKDLMELKT-A-EL-D-CRSLST-R-QLEERVS-MED-MNEMK-E-XFREKRININ-KSLQEIWDY
>4__chr1_168699651_168705802_117
FS-LKEEV-THGKEVKNVEKRLD-WLTRITNAEKSLKDLKELKT-T-DL-D-CTSLSS-F-QLEETVS-MED-MNEMK-EEKFREKRIKRN-QSLQEIWDY
>4__chr1_223309861_223315981_118
YS-LKEEG-TNGKEVKTLEKKLD-WLTRITNAEKFLKDMMELKT-A-EL-D-CTSLSS-F-QLEERVS-MED-MNAMK-EEKFREKKIKRN-QSLQEIWDY
>4__chr1_92867812_92873942_119
YS-LKEEV-THGKEVKDLEKRLD-WLTRITNAEKSLKDLMELKT-A-EL-D-CTSLSS-F-QVEERVS-MEY-MNEMK-EEKFGEKRIKRN-KSLQEIWDY
>4__chr1_164546731_164552888_120
YS-LKEED-XNGKEVKNLEKRLD-WLTRITNAQKSLKDLMELKT-A-EL-D-*TSLSS-F-QLEERVS-TED-MNEMK-EEKFREKRIKRN-QSLQEIWDK
>4__chr1_198116702_198122835_121
FS-LKEEV-THGKEVKNLEKRLD-WLTRINNXEKSLNDLMELKT-E-EL-D-CTSISS-F-QLEERVS-MED-INEMK-EEKFREKRIKRN-KSLQEIWDY
>4__chr1_145340739_145346883_122
YS-LQEEI-TNGKEVKSFXKKLD-WITRITSAEKSLKDLMELKT-A-EL-D-CRSLSS-X-QLEERVX-MED-RNEMK-EEKFREKRMTR--QSLQEIWDY
>4__chr1_246184890_246191012_123
YS-LKEEV-THCKEVKNLXKKLD-WLTRITNAEKSLKDLMELKT-A-EL-D-CTSLSC-F-QLEERVS-MEY-MNEMK-EEKFREKRIKRN-QSLQEIWDY
>4__chr1_103283765_103289894_124
YS-PQEEV-TNGKEVKNFEKKLD-WITRITNAEKSLKDLMELKT-A-EL-D-CRILSS-C-QLEERVS-MED-MNEMK-EEKFREKRIKRN-QSLQEIWDY
>4__chr10_20854655_20860781_125
YS-LLEEI-TKGKEVKNFEKNVD-CITRITNTEKCLKELMELKA-A-EL-E-CRSLRS-C-QLEERES-MEE-MNEMK-EGKFREKRIKRN-QSLQEI*DY
>4__chr1_208213181_208219318_126
YS-LKEKV-THGKEVKNLEKKLY-W*TRITHAKXSLKDLMELKT-A-EL-D-CTRLKS-F-*LEERVS-MED-VNEMK-EEKFREKRIKRN-QSLQEIWDY
>4__chr1_164336066_164342225_127
FS-LKEEV-THGKEVKNLEKKLD-WLTRITNAEKSLKDLMELKT-P-EL-D-CASFSS-F-QLEERVS-IED-TNEMK-EXKFREKRIKRN-QSLQEIWDY
>4__chr1_223194849_223200943_128
YS-LKEQV-THGKEVKNLEKK*D-WLTRITNAEKSLKELMELTT-A-*L-D-CTSLSS-F-QLEGRVS-MED-MNEMK-EEKFREKKIKRN-QRFQEIWDS
>4__chr1_171961527_171967634_129
FS-LKEEV-THGKEVKNLEKRLD-WLTTITXAEKSLKDLMELKT-A-EL-D-CRSLSS-F-QLEERVS-MED-MNEMK-EEKFREKRIKKN-QSLQEISEY
>4__chr1_66423115_66429257_130
YS-LKEEV-THGNEVKNLEKKLD-WPTRITNAEKSLKDLRELKT-A-EL-D-CTSLNS-F-QLEERVS-TED-MNEMK-EEKYREKRIKRN-QSLQEIWDY
>4__chr1_68919781_68925907_131
YT-LKEEV-THGKEVKNLEKKLD-WLTRITNAEKYLKDLMELKT-A-EL-D-CTSLSS-F-QLEERVS-MED-MNEMK-EEKFREKRIKRN-QSLKEIWDY
>4__chr10_27747207_27753325_132
FS-LKEEV-TXRKEVKNLEKRLD-WLTRITNAEKSLKDVMELKT-A-EL-D-CTSFSS-F-QLEERLS-MED-MNEMK-E-XFREKRIKIN-QSLQETWDY
>4__chr1_118981900_118988061_133
YT-LKEEV-TNGKKVKNLEKKLD-WLTRITNAEKSLKDLMELKT-A-EL-D-CTSFSS-C-QLEERVS-KED-MNEMK-EEKFREKRIKRN-QNLQEIWDY
>4__chr1_103692427_103698550_134
YS-LKEEV-TNGKEVKNLXKKLD-WITRITNAEKSLKYLMELKT-A-EL-D-CTSLSS-Y-QLEERVS-MED-MNEMK-EEKFREKRIKRN-QSLQEIWDY
>4__chr1_41414524_41420621_135
DS-LKEEV-THGKEAKNLXKKLD-WLTRITNAEKSLKDLMELKT-A-EL-D-CTSLSS-F-QLEERVP-MED-MNEMK-EEKFREKRIKRN-HSLQEIWDY
>4__chr1_171558164_171564276_136
YS-LKEEV-TNGKEVKNFXKKLD-WITRITNEEKSLKDLMELKT-A-EL-D-CTSHSN-C-QLEERVP-MGD-MNEIK-EEKFREKRIKXN-QSLQEIWDY
>4__chr1_210897991_210904148_137
YS-LKE*V-TQRKEVKNLEKKLD-WLTRITNAEKSLKDLMELKT-A-EL-D-CTSLSS-F-QLEERVS-MED-MNEMK-EEKFREKRIKRN-QSVQEIWDY
>4__chr1_156452214_156458361_138
YS-LKEEV-TNGKEVKNLEKKLD-WLTRINNAEKSLKDLMELKN-A-EL-D-SKSFSS-Y-QLEDRVS-MED-MNEMK-EEKFREKRIKRN-QNLQEIWDY
>4__chr10_106469727_106475871_139
YS-LKEEV-THGKEVKYLEKKLD-WLTRITNAEKSLKDLMELKT-A-EL-D-CTSLSS-F-QLEERVS-MED-MNEMK-EEKFREKRIKRN-QSLQEIWDY
>4__chr1_164013931_164020014_140
YS-LKEEV-THGKEVKNLEKKLD-WLTRITNAEKSLKALMELKT-A-KL-D-CTSLSS-F-QLEERVS-MED-MNEMK-EGKFREKRIKRN-QSLQEIWDY
>4__chr1_175907569_175913704_141
YS-LKEEV-TNGKGVKNFEKKLD-WITRITNAEKCLKDLMELKT-A-EL-D-CTSLSN-C-QLEERVS-MED-MNEMK-EEKFREKRIKR--QSLQEIRDY
>4__chr1_94093877_94100016_142
YS-LKEEV-THGKEVKNLQKKLD-WLARITNAEKSLKDLMELKT-A-EL-D-CTSLSS-F-QLEERVS-MEN-MNEMK-EEKFREKRIKRN-QNLQGIWDY
>4__chr1_59489084_59495222_143
FS-LKEEV-THSKEVKNLEKRLD-WLTRITTAEKSLKDLMELKT-A-EL-D-CTSLSS-F-QLEERVS-MED-MNEMK-EEKFREKRIKRN-QSLQEIWNY
>4__chr1_93640103_93646243_144
YS-LKEEV-IHGKEVKNLEKKLG-WLTRITNAKKSLKDLMELKT-A-EL-D-CTSLSS-F-KLEERVS-MED-MNEMK-EKKFREKRIKRN-QSLQVIWDY
>4__chr10_21266389_21272537_145
YS-LKEEV-THGKEVKNXEKKLD-WLTRITNAKKSSKDLMELKT-A-QL-D-CTSLSS-C-QLEERIS-MQH-MNEMK-EEKFREKRIKRN-QNLQEIWDY
>4__chr1_47404184_47410320_146
YS-LKEEV-THGKEVKNLXKKLD-WLTRITNXEKSLKDLMELKT-A-EL-D-CTSLSS-F-QLEERVS-MED-INEMK-REKFREKRIKRN-KSLQEIWDS
>4__chr1_226775015_226781159_147
HT-LNEEV-TNGKEVKNLEKKLD-WLTRITNAEKSLKDLMELKT-A-EL-D-CASLSS-F-QLEERVS-MED-MNEMK-EEKFREKRIKRN-QSLQETWDY
>4__chr10_102156078_102162231_148
*S-LKEEV-THGKEVKNLEKKLD-WLTRITNAEKSLKDLMELKT-A-EL-D-CTSLSS-F-QLEERVS-LED-MNEMK-EEKFREKRITRN-QSLQEIWDY
>4__chr1_93129669_93135811_149
YS-LKEEV-THGKEVKNLKKRLD-WLTRITNAEKSLKDLMELKT-A-EL-D-CTSLSS-F-QLEERVS-MED-MNEMK-GETFREKRIERN-QSLQEICDY
>4__chr1_91534952_91541100_150
YS-LKEEV-THGKEVKNLEKKLD-QLTRITNAEKSLKDLMELKT-A-EV-D-CTSLSS-S-ELEERVS-MED-IHEMK-EEKFREKRIKRN-QSLQEIWDY
>4__chr1_91604783_91610892_151
YS-LKEEV-THGKEVKNLEKKLD-WLTRITNAEKSLKDLMELKT-A-EL-D-CTSLSS-C-QLEERVS-MED-INEMK-E-XFREKRIKRN-QSLQEIWDY
>4__chr10_1257357_1263495_152
YS-LQEEI-TNGKEVKSFEKKLD-WITXITNAEKSLKDLMELKI-A-EL-D-CRSLSS-C-QLEERVS-MED-MNEMN-EEKFREKRIKRN-ESLQEIWDY
>4__chr10_133192830_133198971_153
YS-LQEEI-TNGKEVKSFEKK*D-WITRITHAEKSLKXLMELKT-V-EL-D-CRSLSS-C-QLEERIS-MED-MNEMK-EEKFREKRIKRN-QSLQEIWDF
>4__chr10_23918715_23924868_154
YS-LKEEX-TXSKEVKNFXKKLG-WITRITNAEKSLKDPMELKT-A-EL-D-CTSLSS-R-QLEKSVS-MED-MNEMK-EEKFRXKRIKRN-QSLQEIWDY
>4__chr1_240710999_240717147_155
YS-LKEQV-THGKEVKNLEKRLD-WLTTITNAEKSLKDLMELKT-A-EL-D-CTSLSS-F-QLEERVS-MED-MNEMK-EEKFREKRIKRN-QSLQEIWDY
>4__chr10_111431309_111437462_156
YS-LKEEV-TNGKEVKNFEKKLD-WITRITNAEKALKDLMELKT-A-EL-D-CTSLSN-C-QLEERVS-MED-MNEMK-EEKFREKRTKRN-QSLQEIWDY
>4__chr1_102680228_102686373_157
YP-LKEEV-TNGKEVKNFEKKLD-WITRITNAEKSLKDLMELKT-V-EL-D-YTSLSN-C-QLKERVS-MED-MNEMK-EEKFREKRIKRN-QSLQEIWDY
>4__chr10_111402106_111408221_158
YS-LKEEV-TNGKEVKNLEKKLD-WLTRITNAKKSLKNWMELKT-A-EL-D-CRSLSS-C-QLEERVS-MED-MNEMK-EQKFREKRIKRN-QSLQEIWDY
>4__chr1_205446703_205452875_159
YS-LKEED-THDKEVKNLEKKLD-WLTRIINAEKSLKDLMELKT-A-EL-D-CRSLSS-F-QLEERVS-MED-MNEMK-EEKFREKRIKRN-QSLQEIWDY
>4__chr1_151069385_151075478_160
YS-LKEEV-TNGKEVRNFEKKLD-WITRIINAEKSLKELMELKT-A-EL-D-CTSLSN-C-QLEERV*-MED-MNEMK-EEKFREKRIKRN-QSL*EIWDY
>4__chr1_100901126_100907264_161
YS-LKEEV-TQGKEDKNLAKKLD-WQTRITNAEKSLKDLMELKT-A-EL-D-CTSLSS-F-QLQ*RVS-MED-MNEMK-EGKFREKRMKRN-QSLQEI*DY
>4__chr1_162084276_162090407_162
YS-LKEEV-TNGKEVKNLKKKLV-WLTRLTNAEKSLKDLMKLKT-A-EL-D-CTSFSS-C-QLEERVS-MED-MNEIK-EEMFREKRIERN-QSLQEIWDY
>4__chr1_155490322_155496474_163
NS-LKKEV-TNGKEVKNFEKKLD-WITRITNAEKSLKDLMELKT-A-EL-D-CTSLSN-C-QLEERLS-MED-MNEMK-EEKFREKRIKRN-QSLQEIWDY
>4__chr1_33910185_33916305_164
YS-LKEEG-TNGKEVKNLXKKLD-WLTRITNSEKSLKDLMVLKT-A-EL-D-CTSLSS-C-QL*ERVS-MED-MNEMK-EEKFREKRIKRN-QSFQEIWDY
>4__chr10_100733418_100739405_165
YS-LKEEV-THGKEVRXLEKRLE-WLTRIINAEKSLKDLMELKT-A-EL-D-CTSVSS-F-QLEERVS-MED-MNEMK-EGKFREKRIKRY-QSLQEIWDY
>4__chr10_24391073_24397226_166
YS-LKKEV-TNGKEVKNFEKKLD-WITRIVNAEKSLKDLMELKT-A-EL-D-CTSLSN-C-QLEERVS-MED-MNEMK-EEKFREKRIKRN-QSLQEIWDY
>4__chr10_135244050_135250201_167
YS-LQEEI-TNGKEVKSFXKKLD-WITRINNAEKSLKDQMELKT-A-EL-D-CRSLSS-C-QVEERVS-MED-MKEMK-EERFREKRIKRN-QSLQEIWDY
>4__chr1_179511622_179517751_168
YS-LKEEV-TNSKEVKNLEKKLD-WLTRITNAEKSLKDLMELKT-A-EL-D-CTSLSS-C-QLEERVS-MED-MNEMK-EEKFREKRIKRN-QSLQEIWDY
>4__chr10_27628189_27634295_169
YS-LKEEV-TNGKEVKNLEKKLD-WLTRITNAEKSLKDLMELKT-A-EL-D-CTSLSS-C-QLEDRVS-MED-MNEMK-EEKFREKRIKRN-QSLQEIWDY
>4__chr1_74585280_74591373_170
YS-LKEEV-TNDKEVKNFEKKLD-WITRIINAEKSLKDLMELKT-A-KL-D-CTSLSN-C-QLEERVS-MED-INEMK-EEKFRENRIKRN-QSLQEIWDY
>4__chr10_112792889_112799029_171
YS-LKEEV-TNGKEVKNFEKKLD-WITRITNAQKSLKDLMELKT-A-EL-D-CTSLSN-C-QLEERVS-MEE-MNEMK-EEKFREKRIKRN-ESLQEIWDY
>4__chr1_45522825_45528970_172
YS-LKEEV-TQGKEVKNLLKKLD-WLTRITNAEKSLKDLMELKT-A-EL-D-CTSLSI-F-Y*EERVS-MED-MNEMK-EEKFREKRMKRN-QSLQEIWDY
>4__chr1_198421119_198427314_173
YS-LKEEV-TNGKEVKNFEKKLD-WVTRIINAEKSLKDLMELKT-A-KL-D-CTSLSN-C-QLEERVS-MED-MNEMK-EGKFREKRIKRN-QSLQEIWDY
>4__chr1_62937665_62943657_174
YS-LKEEI-TNGKEVKNLEK*LD-CLTRITNAEKSLKDLMELKT-A-EL-D-CTSLSS-C-QLEERVS-MED-MNEMK-EEKIREKRIKRK-QSLQEIWDY
>4__chr11_48661173_48667274_175
FS-LKEEV-TYGKEVKNLEKRLN-ALTRLTNVEKAVKDLMELKT-A-EL-A-CTSFSS-F-KLEERVS-IED-MNEMK-EEKFREKRIKRN-KSLQEIWDY
>4__chr11_51172224_51178240_176
YS-LQEEV-THGKEVKNLEKRLV-WLTRITNAEKSLKDLMELKT-A-KL-D-CTSLSS-Y-QLEERVS-LED-MNEMK-EEKFREKRIKRN-QSLQEIWDY
>4__chr11_48388192_48394355_177
YS-LQEEI-TNGKEVKSFEKKLG-CITRITKAEKSLKDLMELKT-A-EL-D-RGSLRI-C-QLEERVS-IED-MNEMK-EEKFREKRIKRN-QSLKKIWDY
>4__chr11_51388387_51394547_178
YS-QQEET-TNGKEVKGFEKKLD-CITRITNAEKSLKDLMELKT-A-EL-D-RGSLRS-C-QLEESVS-XEG-MSEMK-EEKFREKRMKRK-QSLQKIWDS
>4__chr11_48589878_48596029_179
YS-LKEEV-THGKEVKNLEKKSD-WLTRITNAEKSSKDLMELKT-A-EL-D-CTSLST-F-QLEERVS-MED-MNEMK-EEKFREKRTKIN-*SLQEIWDY
>4__chr11_51261149_51267289_180
YS-LKEEF-NHGKEVKNLEKKLD-WLTRITNAEKSLKDLMELKT-A-GL-D-CTSLST-F-QLEERVS-MED-MNEMK-XEKSREKRIKIN-XSLQEIWDY
>4__chr11_50239857_50245990_181
FS-LKEEV-THHKEAKNLXKRLD-WVTRITSVDKSLKDLMELKT-E-EL-D-CTSFSS-L-QLEERIS-TED-MYEMR-*EKFREKRVKRN-*SLPEIWEY
>4__chr11_54656768_54662898_182
NS-LQEEI-TSGKDVKSFEKKLD-WITKITNAEKPLKDLKELKT-G-EL-D-CRSLRS-C-QLEERVS-MED-TNEMK-EEKFREKXXKRN-QSL*EIWDY
>4__chr10_41955470_41961598_183
Y*-LQEGI-TNSKXV*NFEKQLD-CITGVTNAEKCLNDLMELKA-F-EL-E-GRSLRS-C-QLEERVS-MED-MNEMK-EGKFREKTIKX--QSLQEIRDY
>4__chr11_54917317_54923461_184
YS-LKEEV-THGKEVKNLXKKLD-WLTRITNAEKSLKELMELKT-A-EL-D-CISLSN-F-QLEERLS-MED-MNEMK-EEKFRDKRIKRN-QHLQEIRDY
>4__chr11_50109490_50115651_185
YS-LKEED-TKGKEVKNLGKKLD-WLTRITNAEKSLKDVVELKT-A-EL-D-CTSLSS-L-QLEERVS-MED-MNEMK-EEKFREKRIKRN-QSLQEIWDY
>4__chr10_33027989_33034091_186
YS-LKEEV-THGKEVKNLEKKLD-CLTRITNAERSLKDMMELKT-A-EL-D-CTSLSS-F-QLEERVS-MED-MNEMK-EEKFREKRIKRN-QRLQEIWVY
>4__chr11_87830668_87836800_187
FS-LKEEV-THGKEVKNLEKRLQ-SLTRITNAEKS*KDLTELKT-A-EL-D-CTSLSS-F-QLEERVS-MED-MNEMK-EEKFREKRVKRN-QSLQEIWDY
>4__chr11_18135915_18142057_188
FS-LKEEV-THRKEVKNLEIRLD-WLTRITNAEKSLKDLMELKT-A-EL-D-CTSFCS-F-QLEERVS-MED-MNEMK-EEKFREKRIKRK-QSLQEIWDY
>4__chr11_102762438_102768570_189
FS-LKEEV-THRKEAKNLEKRLD-WLTKITSVEKSLNDLMELKT-A-EL-D-CTSFSS-F-QLEERIS-IED-KNEMK-EEKFREKRVKRN-QSLQEIWDY
>4__chr11_81508656_81514796_190
YT-LKEEV-THGKEVKNLEKRLD-WLTRITNAEKSLKDLMELKT-A-E*-D-CTSLSS-F-QLEERVS-MED-MNEMK-EEKFREKRIKRN-QSLQEIWDY
>4__chr11_43179357_43185506_191
YS-LKEEV-THGKEVKNLEKILN-WLTRITNAEKSFKDLMELKT-P-EL-D-CTSLSG-L-QLEERV*-MED-MNEMK-EEKFREKRIKRN-QSLQEIWDY
>4__chr10_96445304_96451383_192
YS-LKQEV-THGKEVKNLEKKLD-WLTRITNAEKSLKDLMELKT-A-EL-D-CTSLSS-F-QLEERVS-VED-INEMK-EEKFSKKRIRRN-QSLQEI*DY
>4__chr11_21250045_21256183_193
YS-LQEEV-THGKEVKNLEKKLD-WLTRITNTEKSLKDLMELKT-A-EL-D-CTSLSS-F-QLQERVS-MED-INEMK-EEKFKEKRIKRN-QSLQEIWDY
>4__chr11_3470763_3476857_194
YS-LKEEA-THGKEVKNLEKKSD-WLTRIIDAEKSLKDLMELKT-A-EL-D-CTSLSS-F-QLEERVS-MED-TNEMK-EEKFREKRIKRN-QSLQEIWDY
>4__chr11_71112422_71118537_195
YS-LKEEV-THGKEVKNLEKKLD-WLTRITHAEKSLKDLMELKT-A-EL-D-CTSLSS-F-QLEERVS-MED-TNEMK-EEKLREKRIKRN-QSLQEIWDY
>4__chr11_55743518_55749678_196
YS-LKEEF-THDKEVKNLEKKLD-WLTRITNAEKSLKDLMKLKT-A-EL-A-CTSLSS-F-QLEGRVS-MED-MNEMK-EEKFREKRMIRN-QSLQEIWDY
>4__chr11_58905704_58911844_197
YS-LKEEV-THGKEVKNLEKKLG-WLTRITNGD*SLKDLTELKT-A-EL-D-CTSLSS-F-QLEERVS-MED-MNEMK-EEQFREKRIKR--QSLQEIWDY
>4__chr11_89950288_89956423_198
YS-PKEEV-THGKEVKNLEKKLD-WLTRIINAEKSLKDLMELKT-A-EL-D-CTSLSR-F-QLEERVS-MED-MKEMK-EEKFREKRIKRN-QSLQEIWDY
>4__chr11_16474456_16480594_199
YS-IKEEV-THGKEVKNLEKKLD-WLTRITNVQKSLKDLTELKT-A-EL-D-CTSLSS-F-QLEERES-MED-MNEMK-EEKFREKRIKTN-QSLQEIWDY
>4__chr11_4378631_4384746_200
YS-LKEEV-THGKEVKNLXKKLD-WLIRINNADKPLKDLKELKT-A-EL-D-CTSLSS-F-QLEERVS-MED-MNDMK-E-XFREKRIKRN-QSLQEIWDY
>4__chr11_58395343_58401471_201
YS-LKEEV-TNGKEVKNFEKTLD-RITRITNAEKSLKDLMELKS-A-EQ-D-CTSLSN-C-QLEERVS-MED-MNEMK-KEKFREKRIKRN-QSLQEIWDY
>4__chr10_52212241_52218353_202
YS-LKEEV-THGKEVKNLEKKLD-WLTRITNAEKSLKDPMELKT-A-ER-D-CTSLSS-F-QLEEWVS-MED-MNEMK-EEKFREK*IKRN-*SLQEIWDY
>4__chr10_43532165_43538296_203
*S-LKEEI-THGKEAKNLGKKLD-WLTRITNAEKSLKDLMELKT-A-EL-D-CRSLSS-C-QLEERVS-MED-VNEMK-EEKFREKRVKRN-QSLQEIWDY
>4__chr11_91445349_91451485_204
YT-LKEEV-TNGKEVKNFEKKLY-WITRITNAEKSLKHLMELKT-A-EL-D-CTSLSN-C-QLEERVS-MED-MNEMK-EEKFRAKRIKRN-QSL*EIWD*
>4__chr10_65374405_65380538_205
YS-IKEEV-THGKGVKNLERKLD-WLTRITNAEKSLKDLMELKT-A-EL-D-CTSLSS-F-ELEERVS-MED-MNEMK-EEKIREKRIKRN-QSLQEIWDY
>4__chr11_131758524_131764668_206
YS-LKEEV-THGKEVINLXRKLD-WLTRISNAEKSLKDLMELKT-A-GL-D-CTSLSS-F-QLEEKVS-MED-MNEMK-EGKFREKRIKRN-QSLHEIWDY
>4__chr11_11689388_11695554_207
FS-LKEEV-THGK*VKNLEKRLD-WLTRITSVEKSLKDLMELKT-A-EL-D-CTSFSS-C-HLEERVS-MEN-MNEVK-EEKFREKRIKRN-QSLQEVWDY
>4__chr11_40888691_40894860_208
YS-LKEEV-THGKEVKNLENRLH-WLTRITNAEKSFKDLMELKT-A-EL-D-CTSLSS-F-QLE*KVS-MED-MNEMK-EGKLRDKRIKRN-QTLQEIWDY
>4__chr11_19559495_19565642_209
YS-LKEEV-THGKEVKNLEKKLE-WLTRITNAEKSLKDLMELKT-A-EL-D-CTSRSS-F-QLEERVS-MED-MNEMK-EEKFREKRIRRN-*SLQQIWDY
>4__chr11_35732629_35738767_210
YS-LKEEV-TQGKEVKNLEKKLD-WLTRITNAERSLKDLMELKT-A-EL-D-CTSLSS-F-QLVERVS-MED-MNEMK-EEKFREKRIKRN-QSLQEIWDY
>4__chr11_93529544_93535677_211
YS-LKEEV-TNGKEVKNLEKKLD-WLTRITNAEKSLKDLMELKT-A-EL-D-CTSLSS-F-QLEEKVS-MED-MNEMK-EEKFREKRVKR--QSLQEIWDY
>4__chr11_5193814_5199939_212
YS-LKEEV-TNGKEVKNFEKKLD-WITRITNAQKSLKDLMELKT-A-EL-D-YTSLSN-*-QLEERVS-TKD-MNEMK-EEKFREKRIKRN-QSLQEIWDY
>4__chr11_42977493_42983644_213
FS-LKEEV-THGKEVKNLEKRLD-WLTRITNAEKSLKDLMELKT-A-EL-D-CTSLSS-F-QLE*RVS-MED-MNEMK-EEKFREKRIKRN-QSLREIWDY
>4__chr11_129087654_129093766_214
YS-LKEEV-THGKEVKNLXKKLD-WLTRITNAEKSLKDLMELKT-A-EL-D-CTSLSS-C-QLEERVS-MED-MNEIK-EEKFREKRIKRN-QSLQEIWDY
>4__chr10_37221889_37228008_215
YS-LKEEV-TNGKEVKIFEKKLD-WKTRIINAEKSLKDLMELKT-A-EI-D-RTSLSN-C-QLEERVS-MED-MNEMK-EEKIREKRIKX--QSLQEIWDY
>4__chr11_86039303_86045449_216
DS-LKEEV-THGKEVKNLEKRLD-WLTXIPNAEKSLKDLMELKT-A-EP-D-CTSLSS-F-QLEERVS-TED-MNDMK-EEKFREKGIKRN-QTLQEIWDS
>4__chr11_82901215_82907355_217
YS-LKKEV-THGKEVKNLEERLD-WLARITNAEKSIKDLTELKT-A-EL-D-CTSLSS-F-QLEERVS-MED-MNEMK-AXXFREKRIKRN-QSLQEIWDY
>4__chr11_30156554_30162733_218
YS-LQEKI-TNGKEVKSFEKKLD-WMTRIINADKSLKDLMELKT-A-EL-D-CRSLSS-*-QLEERVS-MED-MNEMK-EEKFREKRIKRN-QSLQEIWDY
>4__chr10_33144798_33150907_219
YS-LKQEV-THGEEVKNLEKKLD-WLTRITNAEKSLKDLMELKT-A-EV-D-CTSLSS-F-QLEEGVS-MED-MNEMK-EEKFREKRIKRN-QSLQEIWDY
>4__chr11_93743191_93749335_220
YS-LKEEV-TNGKEVKNLEKKLD-WITRITNAEKSLKDLMELKT-A-EL-D-CTSLSN-C-QLEERVS-MED-MNEMK-EEKFREKRIKRN-QSLQEIWDY
>4__chr11_43631527_43637667_221
YS-LKEEV-TNGKEVKNFEKKLD-CITRITNAEKS*KDX-ELKT-S-EL-D-RTSLSN-C-QLEERVS-VED-MNEMK-EEKFREKRIKRN-QSLQEIWDY
>4__chr11_8374620_8380749_222
YS-LKEEV-THGKEVKNLEKKID-WQTRITNAQKSLKDLMELKT-A-EL-D-CISLSS-F-QLEETVS-MED-MNEMK-EEKFREKRIKRN-QSLQEIWDH
>4__chr11_85914573_85920675_223
YS-LKEEV-THGKEVKNLEKRLD-WLPRITNAEKSLKDLMELKT-A-EL-D-CTSLSS-L-QLEERVS-MED-MNEMK-EEKFREKRIKRN-QSLQEIWDY
>4__chr11_42492774_42498923_224
YS-LKEEV-TNGKEVNNLEKKSD-CLTRITNAKKSLKDQMELKT-A-EL-D-CTSLSS-C-QLEESVS-MED-MNEMK-EEKFREKRIKRN-QSLQEIWDY
>4__chr11_113909234_113915378_225
YS-LKEEV-INGKEVKNFEKKLD-WITRIINAEKSLKDLMELKT-A-EL-D-CTSFSN-C-QLEERVS-MED-MNEMK-EEKFGEKRIKR--QSIQEIWDY
>4__chr11_80922989_80929111_226
YS-LKEEV-TNGKEVKNYEKKLD-WLTRITNAEKSLKDLMELKT-A-EL-D-CTSLSD-C-QLEERVS-MED-MNEMK-QEKFREKRIKRN-QSLQEIWDY
>4__chr11_29743792_29749941_227
YS-LQE*V-TNGKEVKNLEKKLD-WITRITNAQQSLKDLMELKT-V-KL-D-CTSLSN-R-QLEERVS-IED-MNEMK-EEKFREKRIKRN-QSLQEIWDY
>4__chr11_31718878_31725017_228
YS-LQEEI-TNGKEVKSFEKKLD-WITRLTNAEKSLNHLIELKT-A-EL-D-CRSLSS-C-*LEERVS-MED-MNEMK-EEKFREKRMKRN-QSLQEIWDY
>4__chr10_65866118_65872287_229
YS-IQEEI-TNGKEVKSFEKKLD-WITRITNAEKSFKDLMELKT-A-EL-D-CRSLSS-C-QLEERVL-MEE-MNEMK-EEKFREKRIKRN-QSLQEIWDY
>4__chr11_115380856_115386984_230
YS-LKEEV-THGKEVKNLEKKLD-WLTRITNAEKSLKDLRELKT-A-EL-D-CTSLSS-F-XLQERAS-MED-MNEMK-EEQFREKRIKIN-QSLQEIWDY
>4__chr11_30241267_30247410_231
YS-LQEEI-TNGKEVKSFEKKLD-WISRITNAEKSLKDLMELKT-A-EL-D-CRSLSS-G-QLEESVS-MED-MNEMK-EEKFREKRIKRN-QSLQEIWDY
>4__chr10_77572473_77578601_232
YS-LQEEI-TNSKEVKSFEKKLD-WITRITNAEKSLKDLMELKT-A-EL-D-CRSLSS-C-QLEERVS-MED-MNEMK-EEKFREKRIKRN-QSLQEIWDY
>4__chr11_114181157_114187280_233
YS-LQKEI-TNGKEVKSFEKKLD-WITRIINAEKSLKDLMELKT-A-EL-D-CRSLSS-C-QLEERVS-MED-RNEMK-EEKFREKRIKX--QSLQEIWDY
>4__chr11_115342862_115349044_234
YS-LKEEI-TNGKEVKSFEKKLD-WLTGITNAEKSLKDLMELKT-A-EL-E-CRSLSS-C-QLEERVS-MED-RNEMK-EEKFREERIKRN-QSLQEIWDY
>4__chr11_99410910_99417065_235
YS-LQEEI-TNGKEVESFEKKLD-WITRITNAEKSLKDLMELKT-A-EL-D-CRSLSS-C-QLEERVS-MED-MNEMK-EDKFREKRTKRN-QSLQEIWDY
>4__chr10_37866916_37873037_236
YS-LKEKV-TNGKEVKNFEKILH-WITRITNAEKSLKDLMELKT-A-EL-D-CTSLSN-C-QRE*RVT-MED-MNEMK-EEKFREKRIKRN-QSXQETWDY
>4__chr11_13372669_13378816_237
YS-LKEEV-SNGKEVKNFEKKLD-WLTRITNAEKFLKDLMELKA-A-EL-D-CTSLSS-C-QLEERVS-MED-MNEMK-EEKFREKRIKRN-QSLQEIWDY
>4__chr10_64379393_64385533_238
YS-LKEEV-TNGKEVKNFEKKLD-WIARITNAQKSLKDLMELKT-A-EL-D-CTSLSN-C-ELEEMVS-MED-MNEMK-EEKFREKRIKRN-QSLQEIWDY
>4__chr10_80106215_80112414_239
YS-LKEEV-TNGKEVKNFEKKLD-WVTRITNAEKSLKDLMELKT-A-EL-D-RSSLSN-C-QLEERVS-MED-MNEMK-EEKLREKRIKRN-QSLQEIWDY
>4__chr11_125086611_125092755_240
YS-LKEEV-TNGKEVKNFEKKLG-WITRISNAEKSLKDLLELKT-A-EL-D-CTSLSN-C-QLEERVS-MED-MNEMK-EEKFREKRIKRN-QSLQEIWDY
>4__chr11_98953787_98959914_241
YS-LKEEV-TNGKEVKNFXKKLD-WLTRITNAEKFLKDLMELKS-A-EL-X-CTSLSN-*-QLEERVS-MED-MNEMK-EEKLREKRIKRN-QSLQEIWHY
>4__chr11_10204456_10210577_242
CS-VEEKV-TNGKEVKNLEKKLD-WLTRITNTEKSLKDLMELKS-A-EL-D-CTSLSS-F-QLEERVS-MED-MNEMK-EEKFREKRMKRN-QSLQEIRDY
>4__chr12_103306473_103312613_243
YS-LKEEV-THGKEVKNLEKKLD-WLTRITNAEKSLKDLKELKT-A-EL-D-CTSLSS-F-QLEERVS-MEN--XEMK-EEKFRGKRIKRN-QSLQEIWDY
>4__chr11_62837049_62843173_244
YS-LQEEI-TKDKEVKNFEKNLD-CITRITNTEKCLKELMELKA-A-EL-E-CRSLRS-C-QLEERVS-MED-MNEMK-EGKFREKRIKRN-QSLQETWDY
>4__chr11_76352526_76358647_245
YS-LKEEV-TNGKEVKNLEKK*D-WLTRITNAERSLKDLMELKT-A-EL-D-CTSLSS-C-QLEERLS-MED-MNEMK-EEKFREKRIKRN-QSLQEIWDX
>4__chr11_6882396_6888528_246
YY-LKEEV-TNGKEVKNLEKKLD-WITRITNAEKSLKDLMELKS-A-EL-D-CTSLSS-C-QLEERVS-MED-MNEMK-EEKFREKRTERN-QSLQEIWDY
>4__chr11_62942780_62948967_247
YS-LQEEI-TNGKEVKNFEKKLD-CITRITNVEKCLKGLMELKA-A-EL-K-CRSLRS-C-QLEEMVS-MED-MNEMK-EGKFREKRIKRN-QNLQEIWDY
>4__chr10_81705902_81712046_248
YS-LQEEI-TNGKEV*NCXKKLE-WITRITNAEKSLKELVELKA-A-EL-E-CRSLRS-C-QLEERVS-MED-MNEVK-EGKFREKRIKRN-QSLQEIWDY
>4__chr11_70899742_70905892_249
YS-LQEEI-TNGKEVKNFEKKLD-WITRITNAEKS*KELMELKA-A-EL-E-CRSLRS-C-QLEERVS-MED-INEMK-EGKFREKGIKRN-QSLQEIWDY
>4__chr11_16498613_16504765_250
YS-LQEET-TKGKEVKNFEKNLD-CITRRTNTEKCLKELMELKA-A-EL-E-CRSLRS-C-QLEERVS-MED-TNEMK-EEKFREKRIRTN-QSLQEIWDY
>4__chr11_127515163_127521319_251
YS-LQEEI-TKGKEVKNFEKNLD-CITRITNTEKCIKELMELKA-A-EL-E-CRSLRS-C-QLEERVS-MED-MNERK-EGKFREKRIKRN-QSLQEIWDY
>4__chr11_131695265_131701287_252
CS-LREDI-TKGKEVENFEKNLE-CITRITNTEKCLKELMEVKT-A-EL-E-CRSLRS-C-QLEERVS-MED-MNEMK-EGKFREKRIKRN-QSLQEIWDY
>4__chr11_88359812_88365843_253
YS-LREDI-TKGKEVENFEKNLE-CITRITNTEKCLKELMELKT-A-EL-E-CRSLSS-C-QLEERVP-MED-MNEMK-EGKFREKRIKRN-QSLQEIWDY
>4__chr10_82631205_82637340_254
YS-LKEEV-TNGKEVKNLEKKLD-WLTRISNAEKSLKDLMELKT-A-EL-E-CGSLSS-F-QLEERVS-MED-MNEMK-EENFTEKRIKRN-RSLQEIWDY
>4__chr11_74276131_74282258_255
YS-LKEEV-THGKEVKNLEKELD-*LTRITNAEKSLKDLMELKT-A-EL-D-CTSX---F-QLEERVS-MED-MNEMK-EEKLREKRIKRX-QSLQEIWDY
>4__chr10_95270721_95276842_256
FS-LKEEV-TRGKEVENLEKRLD-WLTRITNAEKSLKDQMELKI-A-EQ-D-CTSLSS-F-QLEE*VS-MED-MNEMK-EEKF*EKRIKRN-QSLQEIWDC
>4__chr10_50593007_50599111_257
YS-LKEEV-THGKEVKNLEKILD-WLTRITNAEKSLKDLMELKT-A-EI-D-CTSLNN-F-QLEERVX-MED-MNEMK-EEKFREKRIKRN-QSLQEILDY
>4__chr11_74507991_74514159_258
YS-LKEEV-THGKEVKNLEKRLD-WXTRITNAEKSLKDLMELKT-A-EL-D-CTSFSS-F-QLEEMVS-VED-MNEMK-EEKFREKRVKRN-HSLPEIWDY
>4__chr12_34683747_34689875_259
YS-LKAEV-THGKEVKNTEKXXD-ELTRIINAEKSLKDLMELKA-A-EL-D-CTSFNS-S-QLEERVS-MAD-MNNMK-EQKFTEKRIKRN-QSLQEIWDY
>4__chr12_36572474_36578611_260
CS-LWEEV-TNGKEVKNLEKKLN-WLTRITNEEKPLKDLKELKT-A-EL-D-GTSLSN-C-QMEERLS-MED-MNKMK-EEKFREKTIKKN-QSLQEIWDY
>4__chr12_34508252_34514396_261
YC-LQEEI-TNGKEVKNFXKNLD-RIPRITNGEKSLKEMMELKA-A-QP-E-CRSLRS-C-QLEESVS-MHN-MNEMK-EEKFREKRIKRN-QSLQEIGDY
>4__chr12_36711503_36717637_262
YS-VKEEV-TSGKEVKNVEKKLD-WLTRVTNAEKSLKDLMELKT-A-EL-D-CRNLCS-C-QLEERVS-MED-MNEMK-E-XFREKRIK*N-QSLQEIWDY
>4__chr13_78327051_78333188_263
CS-LKEEV-THSKEVKNLEKRLD-WLTRITNSEKSLKDLMELKT-A-EL-D-CTSLSS-Y-QLEERVS-MED-LNEMK-EEKFR*KRIKRN-QNLQEIWDY
>4__chr12_8344932_8351045_264
YS-LKEEV-THGKEVKNLEKKLD-WLTRVTNAEKYLKDLMELKT-A-EL-D-CTSLSS-F-QLEERVS-MED-MNEMK-EEKFREKRIKRN-QSLQEIWDY
>4__chr15_18413486_18419636_265
FS-LKEEA-THGKQVKNLEKRLD-*LTRITNAEKSLKDLKELKT-A-EL-D-CTSFRS-F-QLEERLS-MKD-MNEMK-EKKFREKGIKX--QILQEIWDY
>4__chr12_11421399_11427519_266
YS-LKEEV-TQGKEDXNLEKR*D-WLTRIINAEKSLKDLMQLKT-A-EL-D-CTSLSS-F-QLQERVT-MED-MNEMK-EEKFREKKIKRN-QSLQEI*DY
>4__chr12_38243695_38249845_267
YS-LKEGV-THGKQVKNLEKKLD-WLARKTNAEKSLKDLRELKT-A-E*-G-CTSLSS-F-QLEERVS-MED-MNEMK-EEKFREKGINRN-QSLQEIWDY
>4__chr13_17975618_17981761_268
YS-LQEEI-TKGKEVKNFEKNLD-CISRITNTEKCLKELMELKA-A-EL-E-CRRFKS-C-QLEERVS-MEE-MNEMK-EGKFREKRIKRN-QSLQEIWDY
>4__chr12_82467025_82473172_269
YS-LNKEV-TNGKEVKNFEKKLD-WITRITNAEKSLKDQMELKT-A-EL-D-CTSLSN-C-QLEERVS-MED-MNEMK-EEKFREKRIKRN-QSLQ*I*GY
>4__chr14_105493234_105499378_270
FS-LKEEV-THCKEAKNLEKRSD-*LTRIISVEKSLNDLMELKT-V-EL-D-CTSFSS-F-QLEERVS-IED-MKEMK-EEKFREKKVKRK-QTLQEISDY
>4__chr15_18497199_18503347_271
YS-LKEEV-THCKEAKNLEKRSD-*LTRITSVEKSLNDLMELKT-A-EL-D-CTSFSS-F-QLEERVS-IED-MKEMK-EEKFREKRVKRK-QTLQEISDY
>4__chr15_19508574_19514719_272
YS-LKEEV-THCKEAKNLEKRSD-*LTRITSVEKSLNDLMELKT-A-EL-D-CTSFSS-F-QLGERVS-IED-MKEMK-EEKFREKRVKRK-QTLQEISDY
>4__chr12_17666774_17672897_273
YS-PKEEV-THGKEVKNLEKKLD-WLXTITNAEKSLKNLMELKI-A-EL-D-WTSLSS-C-QLEERVS-MED-MNEMK-EEKFREKRIKRN-QSLQEIWDY
>4__chr12_36771405_36777542_274
YC-LKEEV-THGKEVKNLEKKSD-WLTRITKAEKSLKGLMELKT-A-EL-D-CTSLSS-F-QLEERVS-MED-MNEMK-EEKFRGKRIKGN-QSIQEIWDY
>4__chr12_54184749_54190890_275
YS-LKEEV-TNGKEVKNLEKKLD-WLTRITNAEKSLKDLMEMKT-A-EL-D-CISLSS-F-RLEERVS-MED-MNEMK-EEKFREKRIKRN-QSLQEIWDY
>4__chr12_85888304_85894424_276
YS-LKEEV-THGKEVKNLEKKTD-WLTRITNAEKSLKDLIELKT-A-EL-D-CTSLSS-F-QMEERVS-MED-MNEMK-EEKFREKRIKRN-QSLQEIWDY
>4__chr12_62308129_62314266_277
YS-LKEEV-THGKEVKNLEKKLD-WLTRITNAEKSLKDRMQLKT-A-EL-D-CTSLSS-F-QLEERVS-MDD-MNEMK-EEKFRVKRIKRN-QSLQEIWDY
>4__chr14_47905217_47911357_278
YS-LKEEV-TLGKEVKNLEKKLD-WLSRITNAEKSLKDLMELKT-A-EL-D-CTSFSS-F-QQEERVS-MED-MNEMK-EEKFREKRIKRN-QCLQEIWDY
>4__chr12_80576989_80583105_279
FX-VKEEV-THGKKVKNLEKRLD-WLTRITNAEKSLKDLMDLKT-A-EL-D-CTSFSS-F-QLEERVS-MED-MNEMK-EEKFREKRIKRN-QSLQEIWDY
>4__chr12_33817069_33823216_280
YS-LKAEV-NNGKEVKNFEKKLD-*ITRITNAEKSLKDLMELKT-A-EL-D-CTSLSN-C-QLEEXXS-MED-MNEMK-EEKFRGKRIKRN-QSLQEIWDY
>4__chr12_47113830_47119957_281
YS-LKEEV-TNGKEVKNFEKKLD-WITRITNAEKSLKDLMELKT-A-EL-D-CTSLSN-C-QLEERVS-IED-MNEMK-EEKFREKRIKRN-QSLQEIWDY
>4__chr14_60444793_60450940_282
YS-LKEEV-TNCKEVKNFEKKLD-WTTRITNAEKSLKELMELKT-A-EL-D-CTSLSN-C-QLEERVS-VED-MNEMK-EEKFREKRIKRN-QSLQEICDY
>4__chr13_60299337_60305481_283
YS-LKEEV-TQGKEVKNLEKKLD-WLTRITNAEKSLKDLMELKT-A-EL-D-CTSLSS-C-QWEERVS-MED-MNEMK-EEKFREKRIKRN-QSLQEIWDY
>4__chr13_71737622_71743763_284
YS-LKEEV-TNDKEVKNLEKKLD-WLTRITNAEKSLKDLMELKT-A-EL-D-CISLSS-C-QLEERVS-MED-MNEMK-EEKFREKX--XN-QSLQEIWDY
>4__chr14_24722474_24728585_285
YS-XXKEI-TNCKEVKNFXKKLD-WITRMTNAERSLKDQMELKT-A-EL-D-CISLSN-C-QLEERVS-MED-MNEMK-EENFGEKRIKR--QNLQEI*DY
>4__chr12_33000354_33006531_286
YF-LKEEV-TNGKEV*NLEKKLD-WLTRITNAEKSLKDLMELKT-A-EL-D-CTSLSS-*-QLEERVS-TED-MNEIK-EDRFREKRIKRN-QSLQEIWDY
>4__chr14_71946028_71952148_287
YX-LKEEV-TNGKEVKNLEKKLK-*LTRITNAEKSLKDLMELKT-A-EL-D-CTSLSS-C-QLEERIS-MKD-MNEMK-EEKFREKRIXXN-QSLQEIREY
>4__chr14_36832285_36838407_288
*S-LKEEV-TNGKEVKNFEKKLD-WITRIINAEKSLKDLMELKT-A-EL-D-CTSLSN-C-QLEERVS-MED-MSEMK-EEKFREKX-KRN-QSLREIWDY
>4__chr12_68979273_68985363_289
YS-XKEEV-TNGKEVKNLEKKLD-WITRITNAEKSLKDLMELKT-A-XX-D-CTSLSS-*-QLEERVS-MED-MNEMQ-E-XFREKRIKRN-QSLQEIWDY
>4__chr14_61581926_61588090_290
YS-LKEEV-TNGKEVKNLEKKLD-WLTRITNAEKSLKDLMELKT-A-EL-D-CTSLSS-C-QLEERVS-KED-MNEMK-EEKFREKRIKRN-QSLQEIWDY
>4__chr13_74713307_74719451_291
YS-LKEEV-TNGKEVKNFGKKLD-WITRTTNAEKSLKDLMELKT-A-EL-D-CTSLSN-C-QLEERVS-MED-MNEMK-EEKFREKRIKRN-KSLQEIWVY
>4__chr14_86890838_86896952_292
YS-LKEEV-TNGKEVKNFEKKLD-WITRITNAEKS*KDLMELKT-A-EL-D-CTSLSK-C-QLEERVS-MED-MNKMK-EKKFREKRIKRN-QSLQEIWDY
>4__chr13_25365187_25371315_293
FS-LKEEV-TNGKEVKNFEKKLD-WITKIINAEKSLKELMELKT-A-EL-D-CTSLSN-C-QLEERVS-MED-MNEMK-EEKFREKRIKRN-QSLQEIWDY
>4__chr14_19818047_19824193_294
YS-LKEEV-TNDKEVKNFEKKLD-WITRITNAEKSLKELMELKT-A-EL-D-CASLSN-C-QLEERVS-MED-MNEMK-EKKFREKIIKRN-QSLQEIWDY
>4__chr12_128088057_128094193_295
YS-LQEEV-TNGKEVKHFEKKLD-WITRITNAEKSLKDLMELKT-A-EL-D-CTSLSS-C-QLEERVS-MED-MNEMK-EEKFREKRIKR--QSLQEIWDY
>4__chr12_128106380_128112549_296
YS-LKEEV-TNGKEVKHFEKKLD-WITRITNAKKSLKDLMELKT-A-EP-D-CTSLSN-C-HLEERVS-MED-MNEMK-EEKFREKRIKRN-QSLQ*IWDY
>4__chr13_85383929_85390055_297
YS-LKEEV-THGKEVKNLEK*LD-*LTRITNAEKSLKDLMELKK-A-EL-D-CTSLNS-C-QLEERVS-MED-MNEMK-EETFREKRIKRN-QSLQEIWDY
>4__chr14_56175983_56182128_298
YS-LKKEV-TNGKEVKNLEKKID-WITRITNAEKSLKDLMELKT-A-EL-D-CTSLSS-C-QLEERVS-MDN-MNEMQ-E-XFREKRITRN-QSLQEIWDY
>4__chr14_32390118_32396265_299
YS-LKEEV-TNGKEVKXFEKKLD-WITRITNAEKSLKDLMELKT-A-EL-D-CTSLSN-C-QLEERVS-MED-MNEMK-EEKFRQKRIKRN-QSLQEIWDY
>4__chr12_53580470_53586579_300
NS-LKEEV-THGKEVKNLEKKLD-WLTRITNAEKSLKDLMELKT-A-EL-D-CTSLSS-S-QLEERVS-MED-MNEMK-EEKFREKRINRN-QSL*EI*DY
>4__chr14_52854509_52860683_301
YS-LQEEI-TNGKEVKSFEKKLD-WITRITNAEKSLNDLMELKT-A-EL-D-CRSLSS-F-QLEERLS-MED-MNEVK-EEKFREKRIKRN-QSLQEIWDY
>4__chr12_11334438_11340562_302
YS-LQEEI-TKGKEVENFEKTLD-CITRITNTKKCLKELTELKA-A-EL-E-CGSLKS-C-QLEERVS-MED-MNEMK-EGNFREKRIKRN-QSLQEIWDY
>4__chr12_96521127_96527273_303
YS-LKEEV-TNGKEXENLEKKLD-WLTRITNAEKSLKYLMELKT-A-EL-D-CKSLSS-C-QLEERVS-MED-MNEMK-EEKFREKRIKRN-QSLQEIWDY
>4__chr12_38149724_38155874_304
YS-LPEEI-TNGKEVKSFEKTLD-WITRITNAEKCLKDLMELKT-A-EL-D-CRSLSS-C-QLEERVS-MEE-MNEMK-EEKFREKRIKRN-QSLQEIWDY
>4__chr12_40743050_40749189_305
YS-LQEEI-TNGKEVKSFEKKLD-WINRITNAEKSLKDLMELKT-A-EL-D-RRSLSN-C-QLEERVS-MED-TNEMK-EEKFREKRIKRN-QSLQEIWDY
>4__chr12_40791215_40797357_306
YS-LQEEI-TNGKEIKSFEKKLD-WINRITNAEKSLKDLMELKT-A-EL-D-CRSLSS-C-QLEERVS-MED-TNEMK-EEKFREKXIKRN-HSLQEIWDH
>4__chr12_45736769_45742910_307
YT-LQEEI-TNGKEVKSFEKKLD-WITRITNAEKSLKDLMDLKT-V-EL-D-SRSLSS-C-QLEERVS-MED-MNEIK--EKFREERIKRN-QSLQEIWDY
>4__chr14_31773555_31779711_308
YS-LQEEI-TNGKEVKSFEKKLD-WIIRITNAEKSLKDLMELKT-A-EL-D-CRSLSS-S-KLEERVS-MED-MNEMK-EEKFTEKKIKRK-QSLQEIWDY
>4__chr14_86949651_86955798_309
YS-LQEEI-TNGKEVKGFEKKSD-WITRITNAEKSLKDLMELKT-A-EL-D-CRSFSS-C-QLEERVS-MED-MNEMK-EGKFREKRIKRN-QSLQEIWDY
>4__chr14_48680426_48686609_310
YS-LQEEI-TNGKEVKSFEKKLD-WITRITNAEKSLKHLTELKT-A-EL-D-CRSLRS-S-QLEERVS-MED-MNEMK-EEKFREKRIKXN-QSLQEIWDY
>4__chr12_16421347_16427493_311
YS-LQEEI-TNGKEVKSFEKKLD-WITRITNAEKYLKDLMELKT-A-EL-E-CRSLSS-C-QLEERVS-MED-MNETK-EEKFREKRIKRN-QSLQEIWDY
>4__chr13_95776436_95782463_312
YS-LREDI-TKGKEVENFEKNLT-CITRITNTEKCLKELMELKT-A-EL-E-CRSLRS-C-QLEERVS-MED-MNEMK-EGKFREKRIKRN-QSLQEIWDY
>4__chr12_21176036_21182186_313
YS-LQVEI-TNGKEVKSFEKKSD-WITRITNAEKFLKDLMELKT-A-EP-D-CRSLSS-*-QLEERLS-MED-MNEMK-EEKFREKRIKRN-QSLQEIWDY
>4__chr12_30632555_30638712_314
YS-LQEEI-TNGKEVKNFEKKLD-WITRITNAEKSLKELMELKA-V-EL-D-CTSLRS-C-QLEERVS-MED-MNEMK-EGKFREKRIKRN-QSLQEIWDY
>4__chr14_38556127_38562282_315
YS-LQEEI-TNGKEVKNCEKKLD-WITRITNAEKSIKELMELKA-G-EL-E-CRSLRS-C-QLEERVS-TED-MNEKK-EEKFREKRIKRN-QSLQEIWDY
>4__chr12_23190038_23196204_316
YS-LQEEI-TNGKEVKSFEKK*D-WITRITNAEKSLKDLMELKT-A-EL-D-CRSLSS-C-QLEERIS-MED-MNEIT-EEKFREKRIKRN-QSLQEIWDY
>4__chr12_43421368_43427494_317
YS-LQEEI-TNGKEVKSFEQKLD-WITRTTNAEKSLKDLMELKT-T--X-D-CRSLSS-C-QLEERVS-MED-MNEMK-EEKFREKRIKRN-QSLQEXWDY
>4__chr12_53831507_53837647_318
YS-LQEEI-TNGKEIKSLEKKLD-WITRITNAEKSLKDLMELKT-A-EL-D-CRSLSS-*-QLEERVS-MED-MNEMK-EEKFREKRIKRN-QSLQEIWDC
>4__chr13_34894288_34900419_319
YS-LQEEV-TNSKEVKDFEKKLD-WLTRITNAEKSLKDLMELKT-A-EL-D-CRSLSS-C-QLEEX---MED-MNEMK-E-XFREKRIKRN-QSLQEIWDY
>4__chr12_105315773_105321879_320
YS-LQEEV-TNGKEVKNXEKKLN-WLTRITNAEKSLKDLMDLKT-A-EL-D-CRSLSS-X-QLEERLS-MED-MNEIK-EEKFREKRMKRN-QSLQEIWDY
>4__chr13_41006888_41013004_321
YS-LQEEI-TNGKEVKNFEKKLD-WITRITNAEKSLKDLMELKT-A-EL-D-CRSLSS-C-QLEERVS-MED-MHEMK-EEKFREKRIKRN-QSLQEIWDY
>4__chr12_2678925_2685069_322
YS-LQEEI-TNGKEVKSFEKKLD-WITRITNAEKSLKELMELKT-A-EL-D-CRSLSS-C-QLEERVS-MED-MNEMK-EEKFREKRTKGN-QSLQEIWDY
>4__chr12_31594268_31600406_323
YS-LQEEV-TNGKEVKSFEKKLD-WITRITNAEKSLKDLMELKT-A-EL-D-CRSLSS-C-QLAERVS-MED-MNEVK-EEKFRAKRIKRS-QSLQEIWDY
>4__chr12_53492624_53498771_324
YS-LKEEV-THGKEVKNLXKKLE-WLTRITNAEKSLKELMELKI-A-EL-E-CRSLSS-F-QLRERVS-MED-MNEMK-EKKFREKTMKRN-QSLQEIWDY
>4__chr14_87991831_87997943_325
FS-LKEEV-THCKEAKNLEKRLD-WRTRINSVEKSLNDLMELKN-A-EL-D-CTSFSS-F-QLEERVS-IED-MNEMK-EEKFREKRVKGN-QSLQEIWDY
>4__chr13_21818226_21824347_326
YS-LKEEV-THGKEVKKLEKKID-WLTRITNAEKSLKDLMELKT-A-EL-D-CTSLSS-F-QLEEWVS-MED-MNEMK-EEKFREKRIKX--QSLQEIWDY
>4__chr14_41290720_41296852_327
YS-LKEEV-THGKEVKNLEKKLD-WLTRITNAEKSLKDVMEMKT-A-EL-D-CTSLSS-F-QLEERVS-MED----MK-EDKFREKRIKRN-*SLQEIWDY
>4__chr12_54278144_54284260_328
YS-LKEEV-THGKELKNLXKKLD-W--XIINAEKSLKDLMELKT-A-EL-D-GASLSS-F-QLEERVS-MED-MNEMK-EEKFKEKRMNRN-QGLQEIWDY
>4__chr14_59049652_59055799_329
YS-LKVEV-THVKEVKNLEKKLD-WLTRITNAEKSLKDLMELKN-A-EL-D-CISLSS-L-QLEERLS-MED-MNEMK-EEKFREKRIKRN-QSLQEIWEY
>4__chr12_33185969_33192113_330
YS-LKEEV-THGKEVKNLEKKLD-WLTRITNAEKSLKDRMELKT-A-EL-D-CTSLSS-L-QLEERVS-MED-MNEMK-EEKFREKRIKRN-QSLQEIWDY
>4__chr13_100989404_100995551_331
YS-LKEEV-THGKEVKNLEKKLD-WLTRITNAEKSLKDPMELKT-A-EL-D-CTSLSS-F-QLEERVS-MDD-MNX-X-EEQFREKRIKRN-QILQEIWDY
>4__chr14_39172497_39178631_332
YS-LKEEV-THGKEVKNLKNKLD-WLTRITSAEKSLKDLMELKT-A-EL-D-CTSLSS-F-QLEERVS-MED-TNETK-EEKFREKRIKRN-QSLQEIWDY
>4__chr12_61920469_61926585_333
YS-LKEEV-THGKEVKNLEKKLD-WLTRITNAENSLKDLMELKT-A-EL-D-CISFSN-F-QLEERVS-MED-MHEMK-EEKFREKRIKRN-QSLQEIWDY
>4__chr14_60545860_60551941_334
YS-LKEEV-THGKEVKNLEKKLD-WLTRITNAEKSLKDLMELKT-A-EL-D-CTSLSS-F-QLEERLS-MKD-MNEMK-EEKFREKRIKRN-QSLQEIWDY
>4__chr12_38344148_38350253_335
YS-LKEEV-THGKEVKNLXKKLD-WPTRITNAEKSLKDLMELKT-A-EL-D-CTSLSS-F-QLEKTVL-MED-TNEMK-XEKFRKKITKKN-QSLQEIWDY
>4__chr14_54406833_54412973_336
YS-LKEEF-THGKEVKNLXKKLD-WLTRITNAEKSLKDLMELKT-A-EL-D-CTSLSS-F-QLEERVS-MED-MNEMK-EEKFREKRIKRN-QSLQEIWDY
>4__chr14_36431507_36437639_337
YS-LKEEV-THGKEVKNLEKKLD-WLTRITNAEKSLKDLMELKT-A-EX-D-CTSLSS-F-QLEERVS-MED-MNEKK-EEKFREKRIKRN-QSLQEIWDY
>4__chr14_22154385_22160506_338
YS-LKEEV-IHHKEVKNHEKKLD-LLTRMTNAENSLKDLMELKT-A-EL-D-CTSLSS-F-QLEERVS-MED-TNEMM-EEKFREKRIKKN-QSLQEIWDY
>4__chr12_74197478_74203629_339
FS-LKEEV-THGKEVKNLEKRLD-WLTRITNAEKSLKDLMEWKT-A-EL-D-CTSLSS-F-QLEERVS-MDD-MNEMK-EEKFREKIIKRN-QSLQEIWDH
>4__chr12_104431773_104437917_340
YS-LKEEV-THGKEVKNLEKR*D-WITRITNAEKSSKDLMELKT-A-EL-E-CRSLSS-F-QLEERVS-MED-LNEMK-GEKFGEKRIKRN-QSLQEIWDY
>4__chr14_61735573_61741723_341
YS-LKEEV-THDKEVKNFEKKLD-WLTRITNAEKSLKDLIELKT-A-EL-D-YTSLSS-F-QLEERVS-MED-MNEMK-EEKFREKRTKRN-QSLQEIWDY
>4__chr12_56906989_56913137_342
YS-LREEV-THGKELKKLEKRLD-WLTRITNAEKSLKDLMELKT-A-EL-D-CTRLSS-F-QLEERVS-MED-VNEMK-EEKFREKRIKRN-RSLQEIWDY
>4__chr13_49975182_49981306_343
YS-LKDEV-THGKEVKNLEKKLD-WLTRRTNAEKSLKDLMELKT-A-EL-D-CTSLSS-F-QLEERVS-MED-MNEMK-EEKFREKRIKRK-QSLQEIWDY
>4__chr12_27448818_27454953_344
YS-LKEEV-THGKEVKNLEKKLD-WLTRITNAEKSLKDLMELKT-A-EL-D-CXSLSS-F-QLEERVS-MQD-MNEMK-EETFREKRIKRN-QSLQEIWDY
>4__chr16_35035577_35041719_345
YS-LKREV-IRGKEVKNLEKNLD-WLTRITNAEKSLKDLMELKT-A-DX-D-CTSLSS-F-QLEERVS-MED-MNQME-EDKFREKRIIRN-QSLQEIWDY
>4__chr19_32878187_32884335_346
YS-LKEKV-THGKEVKNLEKKLD-*LTRIANAEKSLKDLMELKT-A-EI-D-CTSLSN-F-QLEERVS-MED-MNEMK-EEKLIEKRIKRN-QSLQEIWDY
>4__chr2_103183456_103189584_347
FS-LKEEV-T*RKEVKNFEKRLD-*LTRIPSVEKSLNDLMELKT-A-EL-D-CTSFSS-F-QLEERVS-IED-MNEMK-EEKFREKRVKRN-QSLQGIWDY
>4__chr18_15219121_15225248_348
YS-LQEEI-TKGKEVKNFXKNLD-CISRITNTDKCLKELMELKA-A-EL-E-CRSFRS-C-QLEERV*-MEE-MNEMK-EGKFREKRIKRN-QXLQEIWDY
>4__chr15_85619560_85625704_349
YS-LKEEV-TDGKEVKNLEKKLD-WLTRITNAEKSLKDLMELKT-A-KL-D-CTSLSN-Y-QQE*RVS-MDG-MNEMK-EEKFRETRIKRN-QSLQEVWDY
>4__chr16_49840318_49846463_350
YS-LKGEV-THGKEVKNLEKRLD-WLTRITNAEKSLKDLMELKT-A-DL-D-CTSLSS-F-QLLEKVS-MED-MNETQ-EKKFREKRVKRN-QSLQEIWDY
>4__chr15_85574029_85580130_351
YS-LKEEV-THGKEVKNFXKKLD-WLTKTTNAEKSLKDLMDLKT-A-EL-D-CTSFSS-F-ELEESVS-MED-MNEMK-EGKFREKRIKRN-QSLQETWDY
>4__chr19_20815668_20821798_352
HS-LKEEV-THGKEVKNFEKKLD-WITGIINAEKSLKDLMKLKT-A-EL-D-GTSLIN-C-QLEERVS-MED-MNEMK-EEKLREKRIKRN-QRLQEIWDY
>4__chr16_46029123_46035319_353
YS-LNEEV-TNGKEAQNFEKKLD-WITRINNAEKPLKDLTELKT-A-EL-D-CTSLSN-C-ELEERV*-MED-MNEMK-E*KFREKRIERN-QSLQEIWDY
>4__chr18_30499392_30505489_354
FS-LKEEV-THCKEVKNLEKRLD-WLTRITNAEKSLKDLMELKT-A-EL-D-CTSFSS-F-QLEERVS-MED-MNEMK-E-XFREKSIKRN-QSLQEIWDY
>4__chr2_107276707_107282858_355
YS-LKEEV-TNGKDVKNFEK*LD-WITRRTNAEKSLKDLMELKT-A-EL-D-CTSLNN-C-ELEERVL-MED-INEMK-EKKFREKRIKRN-QSLQEIWDY
>4__chr19_39807880_39814018_356
YS-LKEEV-THGKVVKNLEKKLD-WLTRIINAEKSLKDLMELKT-A-EL-D-STSLSS-F-QLEERVS-TED-INEMK-EEKFREKRIKRN-QSLQEIWDH
>4__chr15_98441592_98447726_357
YS-LKEEV-THGKEVKNLEKILD-WLTRITNAEKSLKDLRELKA-A-EL-D-CTSLSS-R-QLEERVS-MED-XNEMK-EEKFREKRIQRN-QSLQEIWDY
>4__chr16_57663664_57669808_358
YS-LQEEV-TNGKEVKNFEKKSD-WITGIINAEKSLKDLMELKT-A-EL-D-CTSLSN-C-KLGERVS-MGD-MNEMK-EEKFRAKRIKRN-QRLQEIRDY
>4__chr18_55074861_55080993_359
YS-LKEEV-THGKEVKNLEKRLD-WLTKITNAEKSLKDLMEVKT-A-EL-D-CTSLSS-F-QLEERVS-MED-MNEMK-EEKFREKRIKRN-QSLQEIWDY
>4__chr18_35948062_35954167_360
YS-LKEEV-TNGKEAKNFEKKLD-WLTRITNAEKSLKDPMELKT-A-EL-D-CKSLSN-C-QLEERVS-MED-MSEMK-EEKFREKRIKRN-QSLQEIWDY
>4__chr15_21839435_21845588_361
FS-LNEEV-THGKEVKNLEKRLD-WLTRIINAEKSLKDLMELKT-A-EL-V-CTSLSS-L-QLEERVS-MED-MNEMK-EEKFREKRIKRN-QSLQEMWDY
>4__chr16_58422111_58428254_362
YS-LKEEA-THGKEVKNLEKKLD-WLTRITKAEKSLKDLMELKT-A-EL-D-CTSFSS-F-QLEERVS-MED-MNEMK-EEKFREKRIKGN-QSLQEI*HY
>4__chr16_31819573_31825747_363
YS-LNEEV-THGKEVKNLEKKLD-WLTRITNAEKSLKDLMELKT-A-EL-D-CTSLSS-F-QLEERVP-MED-MNEMK-KEKFREKRIKRN-QSLQEIWDY
>4__chr15_85593999_85600109_364
YS-LKEEI-THGKEVKNLXKKLD-WLTRITNAEKSLKDLMELKT-A-EI-D-CTSFSS-F-ELEESVS-MED-MNEMK-EEKFREKRIKRN-QSLQETWD*
>4__chr15_85721464_85727630_366
YS-LKEEV-IHGKEVKNLEKKLD-WLTRITNAEKSLKDLMELNT-A-EL-D-CTSLSS-F-QLEERVS-MED-MNEMK-EEKIRGKRIKRN-QSLQETWDC
>4__chr2_139012788_139018922_367
YS-LKEEV-THGKEVKNLEKKLD-WLTRITNAEKSLKDLMELKT-T-EL-D-CTSLSS-C-QLKERVS-MED-MNEVK-EEKLREKRIKRN-QSLQEIWDY
>4__chr2_129512186_129518295_368
YS-LKEEV-THVKEVKNLEKKLD-*LTRITNAEKSLKDLMELKT-A-EL-D-CTSLSS-F-QPEEGVS-MED-MNEIK-EDKFREKRIKRN-QSLQEIWDY
>4__chr19_44896429_44902572_369
YS-LKEEV-TNDKEVKNLEKKID-WLTGITNAEKSLKDLMELKT-A-EL-D-CTSLSN-C-QLEESVP-MED-MNEMK-EEKFREKRIKRN-ESLQEIWDY
>4__chr18_31731442_31737598_370
YS-LKEEV-THGKEVKNLEKKLD-RLTRITNAEKSLKDLMELKT-A-EL-N-CTSLSS-F-QLEERVS-MED-INEMK-EEKFREKRIKRN-QSLQEIWE*
>4__chr2_134516821_134522945_371
CS-LKEEV-TQGKEVKNLEKKLE-WLTRITNAEKALKDLMGLKT-A-EL-D-YTSLSS-S-QLEERVS-MED-MNEMK-EEKFREKRIKRN-QSLQEIWDY
>4__chr16_74310524_74316685_372
YS-LKEEV-THGKEVKNLEKKLD-WLSRITKAGKSLKDLMELKT-A-EL-D-CTSLSS-F-QLEERAS-MED-RNAMK-EEKFREKRIKRN-QSLQEIWDY
>4__chr16_74326231_74332349_373
YS-LKEEV-THGKEVKNLEKRLD-WLTRITNAEESLKDLMELKT-A-EL-D-CTSLSS-F-QLEERAS-MED-MNEIK-EEKFREKRIKRN-QSIQEIWDY
>4__chr2_116273478_116279619_374
YS-LKEEV-TRGKEVKNFEKILD-RITRITSAEKSLKDLLELKT-A-EL-D-CTSLSN-C-QLEERVS-IED-MNEMK-EEKFREKRIKRN-QSLQEIWDY
>4__chr18_41528436_41534556_375
YS-LKEEV-THGKEVKNLEKKLD-WITRTTNAEKSLKDLMELKT-A-EL-D-CTSLSS-C-QLEERVS-MED-MNEMK-XEKFREKRIKLN-QSLQEIWDC
>4__chr19_23988021_23994119_376
YS-LKVEV-TNGKEVKNLXKKLG-WLTRITNAEKSLKDVMELKT-A-EL-D-CRSLSS-C-QLEERIS-MQD-MNEMK-EEKFRDKRIKRK-QSLQEIWDY
>4__chr18_49035583_49041719_377
YS-LKEEV-THGKEVKNLEKKLD-WITRITNAGKSLKDLMELKT-A-EI-D-CKSLSS-F-QLEERVS-MED-MNEMK-EEKFREKXXKX--QSLQEIWDY
>4__chr16_10288079_10294210_378
YS-LKEEV-TNGKEVKNFEKKLN-WITRITNAEKSLKNLMELKS-A-EI-D-CASLSH-C-QLEERVS-MED-MNEMK-EEKFREKX-KRN-QSLQEIWDY
>4__chr18_13333089_13339217_379
YS-LMEEF-TRGKEVKNLEKRLD-WLTRITNAEKSLKDLMKLKT-A-EL-D-CASLSS-F-QLEERVS-TED-MNEMK-EEKCREKRIKRN-QSLQEIWDY
>4__chr2_143201907_143208030_380
YS-LKEEV-THGKEVKNFEKKLD-WITRITNAEKSLKDLMELKT-A-GR-D-CTSLSN-C-QLEERV*-MED-MNEMK-EEKFREKRIKRN-QSLQEIWDY
>4__chr16_34379059_34385208_381
YS-LQEEI-INGKEVKXFXKKLD-WITRXTNAEKSLKDLMELKT-A-EL-D-CRSLSS-C-QLEERV*-MED-MNEMK-EEKFREKRIRRN-QSLQEIWDY
>4__chr16_50599009_50605174_382
YS-LKEEV-THGKEVKNLEKKLD-WLTRITNAEKSLKDLMELKT-E-EL-D-CTSFSS-L-HLEERVS-MEE-MNEVK-EEKFRXKRIKK--QSLQEIWDY
>4__chr16_78727716_78733856_383
HS-LKEEV-TNGKEVKNLEKKLD-WLTRIINAEKSLKDLMELKT-A-EL-D-CISLSS-C-QLEERVS-MED-MNEMK-EEKFREKRTKRN-QNLQEIWDY
>4__chr15_57882894_57888985_384
YS-LKEEA-THGKEVKNLEKKLD-WQTRITNAEKSLKDLMELKT-A-EL-D-CTSLSS-F-QLEGRVS-MKD-MNEMK-EEKFREKRIKRN-QSLQEIWDY
>4__chr15_47912709_47918856_385
YS-LKE*V-THGKEVKNLEKKLD-WLTRITNAEKSLKDLRELKT-V-EV-D-CTSLSS-F-QLDERVS-MED-MDEMK-EEKFREKRIKRN-XSLQEIWDC
>4__chr2_147262442_147268577_386
YS-LKEGV-THGKEVKNLEKR*D-*LTRIINAEKPLKDLMELKT-A-EL-D-CTSLSS-F-QLEERVS-MED-MHEMK-EEKFREKRIKRN-QSLQEI*DH
>4__chr19_34531097_34537220_387
FS-LKEEV-IHGKEVKNLEKRLD-WLTRITNAEKSLKDLMELKT-A-EL-D-CTSFSS-F-QLEERLS-MED-VNEMK-EEKFREKRIK-N-QSLHEIWDY
>4__chr15_52778310_52784463_388
YS-LQEEI-TNCKEVKSFEKKLD-*ITRITSAEKSLKDLMKLKT-A-EL-D-CRRLSS-C-QLEERVS-IED-MNEMK-KEKSREERIKRN-QSLQEMWDC
>4__chr16_46269183_46275324_389
YS-LQEEI-TNGKEVKNCEKRLD-WITRITNAEKSLKDLMELKA-A-EL-E-CRSLRS-C-QLEERVS-MED-MNEMK-EEKFREKRIKRN-QSLQEIWDY
>4__chr15_30125171_30131281_390
YS-LQEEI-TKGKEVENFEKNLD-CITRITNTEKFLKELMELKA-A-EL-E-CRSLRS-C-QLEEWVS-MED-MNEMK-EGKFREKRIKRN-QSLQEIWDY
>4__chr19_40042922_40048957_391
YP-LGEDI-TKGKEVENFEKNLE-CITRITNTEKCLKELMELKT-A-EL-E-CRSLRS-C-QLEERVS-MED-MNEMK-EGKFREKRIKRN-QSLQEIWDY
>4__chr18_60390781_60396891_392
YS-LQEEI-TNGKEVKNFEKKLD-WITRITNAEKSLKELMELKA-A-EL-E-CRSLRS-C-QLEERVS-MED-MNEMK-EGKFREKRIKRN-ESLQEIWDY
>4__chr19_20602428_20608585_393
YS-LQEEI-TNGKEVKGFEKKLD-*ITRITNAEKFLKDLMELKT-A-EL-D-CRSLCS-C-QLEERVS-MEN-MNEMK-EEKFREKRIKRN-QSLQEIWDY
>4__chr17_29381503_29387667_394
YS-LQEEI-TNGKEVKSFEKKLD-WITRITNGEKSLRDLMELKT-A-EL-D-CRSLSS-C-QLEERVS-MED-MNEMK-EEKFREKRIKRN-QSLQDLWQY
>4__chr16_78811105_78817241_395
CS-LQQEI-TNGKEVKSFEKKLE-WITRIPNGEKSLKDLMELKT-A-EL-D-FRSLSS-C-QLEERV*-MED-MNEMK-EEKFTEKRIKRN-QSLQEIWYN
>4__chr15_74682434_74688566_396
YS-LQEEI-TNGKEVKSFEKKLD-WITRITSAEKSLEDLMELKT-A-EL-D-CRSLSS-C-QLEERVS-MED-MNEMK-EGKFREKRVKRN-QSFQEIWDY
>4__chr2_137544605_137550777_397
YS-LQEEI-TNGKEVKSFEKKLD-WITRITNAEKSLKDLMELKT-A-EL-D-CRSLSS-C-QLEERVP-MED-MNEMK-EEKFREKRIKRN-QSLQEIWDY
>4__chr18_39119889_39126041_398
YS-LQEEI-TNGKEVKSFEKKLD-WITRITNAEKSLKDLMELKT-A-EL-D-CTSLSS-C-QLEERVS-MED-MNEMK-EDKFREKRIKXN-QSLQEIWDH
>4__chr15_65527622_65533751_399
YS-LQEEI-TNGKEVKSFEKKLD-WITRITNAEKSLKDLMELKT-A-EL-D-CRSLIS-R-QLEERVS-IED-MNEMK-EEEFREKRIKRN-QSLQKIWDY
>4__chr15_86701302_86707436_400
YS-LQKEI-TNGKEVKSFEKKLD-WITIITKAEKSLKDLMELKT-A-EL-D-RTSLSS-C-QLEERVS-MED-MNEMK-EEKFREKRIKRN-QSLQEIWDY
>4__chr15_28928117_28934248_401
YS-LKEEV-TNGKEVKNLEKKLD-CLTRITNAKKSLRDLMEVKT-A-EL-D-CTSLRS-F-QLEVRVS-MED-MNEMK-EEKFREKTRKRN-QSLQEIWDY
>4__chr18_60044600_60050685_402
YS-LKEEV-TYGKEVKNLEKKLN-WLTRITNAEKSLKDPMELKT-A-XL-D-RTSLSS-F-QLEERXS-IED-XNEMK-EEKFREKRIKRN-QSLQEIWDY
>4__chr2_102307264_102313393_403
YT-LKEEV-THGKEVKNLEKKLD-WLTRITNAEKSLKDLMELKT-A-EL-D-CASLSS-F-QLEERVS-TED-MNETK-EEKFRESRIKGN-QSLQEIWDY
>4__chr15_98425500_98431650_404
YS-LKEEV-TYGIEVKNLEKRLH-WLTRITNAEKSLKDLRELKT-P-EL-D-CRSLSS-F-QLEERVS-MED-MNKMK-EEKFREKRIKRN-QSLQEIWDY
>4__chr16_71172199_71178332_405
YS-LKEEV-THGKEVKNLGKKLD-WLTRITDAEKSLKDLMELKP-A-EL-D-CTSLSS-L-QLEERVS-MED-MNEMK-EEKFREKRIKRN-QSLQEIWDY
>4__chr15_49670436_49676573_406
YS-LKENV-THGKEVKNLEKKID-WLTRITNAEKSLKDLMELKT-A-EL-D-CTSLSR-F-QLEERVS-MED-MNEMK-EEKLREKRIKRN-QSLQEIWDY
>4__chr2_100134502_100140691_407
YS-LKEEV-THGKEVKNLEKKLD-WLTRITNAEKSLKDLMELKT-A-EL-D-CTSLSR-F-QLEEWVS-MED-MNEMK-EEKFREKRIKRN-QSLQEIWDY
>4__chr16_57687825_57693951_408
YS-LKEEV-THGKEVKNLEKKLD-WLTRITNAGKSLKDLMELKT-A-EL-D-CXSLSS-F-QLEERVS-MED-MNKMK-EXXFREKRIKRN-RSRQEIWDY
>4__chr19_9369381_9375432_409
YS-LKEEV-THGKEVKNREKKLX-WLTRIANAEKSLKDLMELKT-A-QL-D-CTSLSS-F-QLEERVS-MED-MNEMK-EEKFREKRMKR--QSLQEI*DY
>4__chr15_92136453_92142615_410
YS-LKEEV-THEKEVKNLEKRLD-WLTRITNAEKSLKDLMELKT-A-EL-D-RTSLSS-F-QLEERVS-MED-MKEMK-EDKFREKRIKRN-QSLQEIWDY
>4__chr2_135705851_135711988_411
YS-LKEEV-ANGKEVKNLEKKLD-WLTRIPDAEKSLKDLMELKT-A-EL-D-CTSLSS-F-QLEERLS-MED-MNEMK-AEKFREKRIKRN-QSLQEIWDH
>4__chr2_135765638_135771751_412
YS-LKEEV-ANGKEVKNLEKKLD-WLTRITNAQKYLKDLMELKT-A-EL-D-GTSLSS-C-QLEESVS-MED-MNEMK-EEKFREKRIKRN-QSLQQIWDY
>4__chr17_29228268_29234381_413
YS-LKEEV-THSKQVKNLXKKLD-WLTGITNADKSLKDLMELKT-A-EL-D-CTSLNS-F-QLEERRS-MED-MNEMK-EEKFREKRIKRN-RSLQEIWHY
>4__chr18_8563213_8569364_414
YS-LKEEV-THGKEVKNLEKRLD-WLTRITNAKKSLKDLMELKT-A-EL-D-CTSLSS-F-QLEERVS-MED-MNEMK-EEEFRGKGIKRN-QSLQEIWDY
>4__chr15_67696424_67702553_415
YS-LKEEV-THGKEVKNLEERLD-WLTRITNAEKSLKDLMELKN-A-EL-D-CTSLSS-F-QLEERVS-MED-MNEMK-EEKFREKRIKRN-QSLQEIWDY
>4__chr18_2850236_2856341_416
YY-LKEEV-THGKEVKNLEKKLD-WLTRITNAEKSLKDLMELKT-A-EL-D-CTSLSS-C-QLEERVS-MED-MNEMK-EEKFREKRIKRN-QSLQEIWDY
>4__chr15_82320437_82326527_417
YS-LKEEV-THGKEVKNLENKLD-WLTRITNAEKSLKNLMELKT-A-EX-D-CTSLSS-F-QLEERVS-MED-MNEMK-KEKFREKRIKRN-QSIQEIWDY
>4__chr16_65087387_65093531_418
YS-LKEEV-THGKEVKNLEKKLD-WLTRIINAEKSLKDLMELKT-A-EL-D-CTSLSS-F-QLEERVS-MED-MNEMK-E-XFREKIIKX--HSLQEIWDY
>4__chr17_6646525_6652657_419
YS-LKEEV-THGKEVKNLEKKLD-WLTRITNAEKSLKDLMELKT-A-EL-D-CTSLSS-F-QLEERVS-MED-MNEIK-EEKFREKRMKRN-QSLQEIWDY
>4__chr2_144010418_144016563_420
YS-LKEEV-TNGKEVKNFEKKLD-WITRITNAEKSLKDLMELKT-A-EL-D-YTSLSN-C-QLAERVS-MED-INEMK-EDKFREKRIKRN-QSLQEIWVY
>4__chr16_31256692_31262860_421
YS-LKEEV-ANGKEVKNFEKKLD-WITRIINAEKSLKDLMELKT-A-EL-D-CTSLSN-F-QLEERVS-MED-MNEMK-EEKFREKRIKRN-QSLQEIWDY
>4__chr2_11939038_11945180_422
YS-LKEEV-TNGKEVKNFEKKID-WITRITNAEKSLKDLMELKT-A-EL-D-CTSLSN-C-QLEERVS-MED-MNEMK-EEKFREKRIKRN-QSLQEIWDY
>4__chr15_33465340_33471477_423
YS-LKEEV-TNGKEVKNFEKKLD-SITRITNAEKSLKDLMELKT-A-EL-D-CTSLSN-C-QLEEKVS-MED-MNEMK-EEKFREKRIKRN-QSLQEIWDY
>4__chr19_39883127_39889239_424
YS-LKEEV-TKGKEVKNFENKLD-WITRIINAEKCLKDLMELKT-A-EL-D-CISLSN-C-QLEERVS-MEN-MNEMK-EKKFREKRVKRN-QILQEIWDY
>4__chr2_148240562_148246672_425
YS-LKEEV-THGKEVKNLEKKLD-WLTRMTNAEKSLKDLMELKT-A-EL-D-CTSLSS-F-PLEERVS-MED-MNEMK-EEKFREKRIKRN-QSLQEIWDY
>4__chr16_45081274_45087415_426
YS-LKEEV-TNGKEVKNLXKKLD-WLTRITNAEKSLKELMELKT-A-EL-D-CTSLRS-C-QLEERVS-MED-MNEMK-EDTFREKRIKTN-QSLQEIWDY
>4__chr18_41628034_41634172_427
YS-LKEEV-TNGKEVKTLEKKLD-WLTRITNAEKSLKDLMELKT-A-EL-D-CTSLSS-C-QLEERVP-MED-MNEMK-EEKFREKRIKSN-QSFQEIWDY
>4__chr18_17716898_17723038_428
YS-LKEEV-TNGKEVKNLEKKLD-WLTRISNSEKSLKDLMELKT-A-EL-D-CTSLSS-C-ELEERVS-MED-TNEMK-EEKFRKKRIKRN-QSLQEIWDY
>4__chr18_6153694_6159822_429
YS-LKEEV-TNGKEVKNLEKRLD-WLTRIINVEKSLKDLMELKT-A-EL-D-CTSLSS-C-QLEERVS-MEG-MNDMN-EEKFREKRIKRN-QSLQEIWDY
>4__chr2_91003057_91009210_430
YC-LQEEI-TNSKEVKNFEKQLD-CITGITNADKCLKDLMELKA-F-EL-E-GRSLRS-C-QLEEKVS-MED-MNEMK-EGKFREKRIRRN-QSLQELWDY
>4__chr21_13425971_13432122_431
YS-LQEEI-TKGKEVKNFEKNLD-CISRITNTEKCLKELMELKA-A-EL-E-CRRFRS-C-QLEERV*-MEE-MNEMK-EGKFREKRIKRN-QSLQEIWDS
>4__chr2_73619036_73625160_432
YS-LKEEV-THGKEVKNLEKRLD-WLTRITNAEKSLKDLIKLKT-A-EL-G-CTSLSS-F-QLAERVS-MED-MNEIK-EEKFREKRIKR--QSLQEI*DY
>4__chr21_random_535211_541339_433
YS-LKEEV-TSGKEVKNFEKKLD-WITRITNAEKSLKDLMELKT-A-EL-D-CISLSN-C-QLEERVS-MEN-MNEIK-EEKFRGKGXRRN-QSLQEIWDY
>4__chr21_random_1328014_1334122_434
YS-LKEEV-TNGKEVKNLEKKLD-RITRITNVEKSLKDLMELKT-A-EL-D-CISLSN-C-QREERVS-MED-MNEMK-EEKFREKRIKRN-QSLQEIWDY
>4__chr21_random_218007_224137_435
YS-LKEEV-TNGKEVKNFEKKLD-WITRITNVEKSLKDLMELKT-A-EL-D-CISLSN-C-QREERVS-MED-MNEMK-EEKFREKRIKRN-QSLQEIWDY
>4__chr3_103209739_103215889_436
YY-LQEEV-INGKEIKNFXKKXD-WITRITNAEKSXKDLMELKT-A-EL-D-CRSLSS-C-QLEERVS-MEE-MNEMK-EEKFREKRIKRN-QSLQEIWDY
>4__chr2_59167390_59173525_437
YS-LKEEV-TNGKEVKNFKKKID-WITRITSAEKSLKDLMELKT-A-EL-N-CTSLSN-S-QLEESVS-MED-MNEMK-EEKFREKRIKRN-QSLQEIWDY
>4__chr2_56711883_56718031_438
YS-LQKEI-TNGKEVKIFXKKLD-WITRITNAEKSLKDVMELKT-A-EL-D-CRSLSS-C-QLEERVS-MED-MNEMK-EEKFREKRIKRN-KNLQ*I*DY
>4__chr2_186803296_186809434_439
YP-LQEEI-TNGKEVNSFEKKLD-WITRITNAKKSLKDLIEXET-A-EL-D-CTSLSS-C-QLKERVS-MED-MNXMK-EEKFREKRIKR--QSLQEIWD*
>4__chr3_100236323_100242466_440
YS-LKEEI-TNGKEVKSFEKKLD-WITRITNAEKSLKDLMELKT-A-EL-D-CRSLSS-C-QLEERVS-MED-MNEMK-EEKFREKTIKRN-QSLQKIWDY
>4__chr22_15521277_15527388_441
NF-LQEEI-TKGKEVENFEKNLD-CITRITNTEKCLKELMELKT-A-EL-E-CRSLRS-C-QLEETVS-MED-MNEMK-EGKFRXKKIKRN-*SLQEIWDY
>4__chr2_55868760_55874900_442
YS-LKEEV-SNSKEVKNLXKKLD-WLTRITNAEKSLKDLMELKT-A-EL-D-CTSLSS-C-QLEERVS-MED-MNEMK-EEKFREKRIKRN-QSLEEIWDY
>4__chr2_55894672_55900794_443
YS-LKEEV-SNVKEVKNLXKKLD-WLTRITNAEKSLKDLMELKT-A-EL-D-CTSLSS-C-QLEERVS-MED-MNEMK-EEKFREKRIKRN-QSLEEIWDY
>4__chr2_31572732_31578821_444
YS-LQEEI-TKGQEVENLEKNLD-CITRITNIEKCLKELMELKA-A-EL-E-CRSLRS-C-QLEERVS-MED-MNEMK-EGKFREKRIKRN-QSLQEIWDY
>4__chr2_228772099_228778259_445
YS-LQEEI-TKGKEVKNFEKNLE-CITRITNTEKCLKELMELKA-A-EL-E-CRSLRS-C-QLEERVS-MKD-MNEMK-EGKFREKRIKRN-QSLQEIWDY
>4__chr3_128002608_128008741_446
YC-LQEEI-TKGKEIENVEKNLD-CITRITNTEKCLKELMELKA-A-EL-E-CRSLRS-C-QLEERVS-MED-MNEMK-EGKFREKRIKRN-ESLQEIWDY
>4__chr2_9095912_9102076_447
YS-LQEEI-TNGKEVKNFEKKLD-WITRITNAEKSLKELMELKA-A-EL-E-CRSLRS-C-QLEERVS-MED-MNEMK-EGKF*EKRIKRN-QSLQEIWDY
>4__chr3_108345630_108351783_448
YS-LQEEI-TNGKEVKNFEKKLD-WITRITNAEKSLKELMELKA-A-EL-E-CRSLRS-C-QLEERVS-MED-MNEMK-EGKIREKRIKRN-QSLQEIWDY
>4__chr2_198301932_198307933_449
YS-LREDI-TKGKEVENFEKNLE-CITRITNTEKCLKELMELKT-A-EL-E-*RSLRS-C-QLEERVS-MED-MNEMK-EGKFREKRIKRN-QSLQEIWDY
>4__chr2_150109848_150115977_450
YS-LQEEI-TNGKEVKNFEKKLD-WIPRITNGEKSLKELMELKA-A-EQ-E-CRSLRS-C-QLEERVS-MED-MNEMK-EGKFREKRIKRN-QSLQEIWDY
>4__chr3_117656734_117662832_451
YS-LQEEI-TKGKEVENFEKNLD-CITRITNTEKCLKELMELKX---EL-E-CRSLRS-C-QLEERVS-MED-MNEMK-EGKFREKRIKRN-QSLQEIWDY
>4__chr2_38085343_38091505_452
YS-LKEEV-NHGKEVKNLEKKLD-WLTRIINAENSLKDLMELKT-A-EL-D-CTSLSS-F-QLEERVS-MEN-MNEMK-EEKCREKRIKRN-QSLQEMWDY
>4__chr2_215793212_215799299_453
YS-LQEEI-TNGKEVKSFEKKLD-WITRITNAEKSLKDLMELKT-A-EL-D-CRSLSG-Y-QLEERVS-MED-MKEMK-EEKFREKRIKRN-QSLQEIWDY
>4__chr2_67270448_67276603_454
YS-LQEEI-TNGKEVKSFEKKLD-WITRVTHAEKSLKDLMELKT-A-EL-D-CRSLSS-C-QLEERVS-MED-MNEMK-EEKFGEKRIKRN-QSLQEIWDY
>4__chr2_179660360_179666532_455
YS-LQEEI-TNGKEVKSFEKKLD-WITRIINAEKSLKDLMELKT-A-KL-D-CRSLSS-C-LLEERVS-RED-MNEMK-EGKFREKRIKRN-QSLQEIWDY
>4__chr2_38213054_38219238_456
YS-LQEEI-TNGKEVKSFEKKLD-WITRITNAEKSLKDLMELKT-A-EL-D-CTSLSS-C-QLEERVS-MED-MNEMK-EEKFRXKKIKRN-PSLQETWDY
>4__chr3_120365987_120372176_457
YS-PQEEI-TNGKEVKSFEKKLD-WITRIINAEKSLKDLMELKT-A-EL-D-CRSLSS-C-QLEERVS-MED----MK-EEKFREKRIKRN-QSLQEIWDY
>4__chr2_220386475_220392624_458
YS-LQEEI-TNGKEVKSFEKRLD-WITRMINAEKSLKNLMELKT-E-EL-D-CRSLSS-C-QLEERVS-MED-MNEMK-EEKFREKSIKRN-QSLQEIWDY
>4__chr2_23812943_23819085_459
YS-LQEEI-TNGKEVKSFEKKLD-WITRITNAEKSLKDLMELKT-A-EL-D-CRSLSS-C-KLEERVS-MED-MNEMK-EEKFREKRIKRN-QSLQEIWDY
>4__chr2_213358098_213364237_460
FS-LKEEV-TNGKEVKNFEKKLD-GITRIISAEKSLKDLMELKT-A-EL-D-CTSLSN-G-RLEETVS-MED-MNEMK-EKKFREKRIKRN-QSLLEI*HY
>4__chr2_59406947_59413079_461
YS-LQEEV-NNGKEVKNFGKKLD-WITRITNAKKSLKDLMELKT-A-EL-D-RTSLSS-C-QLEERVS-MED-MNEIK-EEKFREKRIKRN-QSLQEIWDY
>4__chr2_21412316_21418438_462
YS-LKEEV-TNGKEVKNHXKKLD-WLTRLTNAEKSLKDLMELKT-A-EL-D-CTSLSS-F-QLEERVS-MED-MNEMK-EEKFREKRIKRN-QSLQQIWDY
>4__chr3_122097741_122103890_463
YS-LKEEV-TNGKEVKNFXKKLD-WITRITNAEKXLKDLMELKT-A-EL-D-CASLSN-C-QLEERVS-MED-LNEMK-EEKFKEKRIKRN-QSLQEIWD*
>4__chr2_35641632_35647775_464
YS-LKEEV-TNGKEVKDFEKKLD-WITRITNAKKSLRDLMELKT-A-EX---CTSLSN-C-HLDERVS-MED-MNEMK-EEKFKVKRIKRN-QSLQEIWDY
>4__chr20_14390149_14396321_465
YF-LKE*V-TNGKEVKNFEKKLD-WITRITNAEKSLKDLMELKT-A-KL-D-STSLSN-C-QLEERVS-MED-INEMK-EEKFREKRIKRN-QSLQGIWDY
>4__chr20_22916230_22922357_466
YS-XKEEI-TNGKEVKNFEKELD-WITRITNAKKSLKDLMELKT-A-EL-D-CTSLSN-R-QLEERVS-MED-MNEMN-EEKFREKRIKRN-QSLQEIWDY
>4__chr2_66723285_66729379_467
YS-LKEEV-THGKEVKNLEKKLD-WLTRITNAENSLKDLMELKT-A-EL-D-CTSLSS-I-QLEERVS-MED-MNEMK-KEKFREKRIKRN-QSLQEIWDY
>4__chr22_22335171_22341325_468
YS-LKEEV-TNGKEVKNLEKKLD-WLTRITNAEKSLKDLMEPKT-A-EL-D-CTSLSS-C-LLEEKVS-MED-MNEMK-X-KFREKRIKRK-QSLQEIWDY
>4__chr2_80173639_80179791_469
YS-LKEEV-TNGKEVKNLEKKLG-WLTRITNAEKYLKDLMELKT-A-EL-D-CISLSR-C-QLEERVS-MED-MNEMK-EEKFREKTIKRN-QRLQEIWDS
>4__chr2_66043700_66049852_470
YS-LKEEV-NNGKEVKNFEKKLD-WITRITNAEKSLKDLMELKT-A-EL-D-CTSLSN-C-QLEERIS-MEH-MSEMK-EEKFTEKRIKKN-QSLQEIWDY
>4__chr2_84057036_84063179_471
YS-LKEEV-TNRKEVKNLEKKLD-WITRITNADKSLKDLMELKT-A-EL-D-RTSLSN-S-QLEERVS-MED-MNEMK-EEKFREKRIKR--QSLQEIWNY
>4__chr2_170017538_170023690_472
YS-LKEEI-TNGKEVKNLEKKLD-WLTRITNAEKSLKELMELKT-A-EL-N-CTSLSS-C-QLEERVS-MED-MNEMK-EEKFREKRIKRK-QSLQEIWDY
>4__chr3_101886912_101893044_473
YS-LKEEV-THGKEVKNLEKKLD-WLTRITNTEKSLKDVMELKT-A-EL-D-CTSLSS-C-QLEERVS-MED-MNEMK-DGKFREKRIKRN-QSLQEIWDY
>4__chr3_109570864_109577028_474
YS-LKEEV-THGKEIKNLEKKLG-WLTRITNAEQSLKDPMELKT-A-EL-D-FTSLSS-F-QLEERVS-MED-MNETK-EEKFREKRIKRN-QSLQEIWDY
>4__chr2_9918543_9924673_475
YS-LKEEV-TNGKEVKNLEKKLD-WLTRITNAEKSLKDLMELKT-A-EL-E-CTVLTS-C-QLEESVS-MED-MNEMK-EEKFREKRXKRN-QSLPEIWDY
>4__chr2_86044431_86050584_476
YS-LKEEV-TNGKEVKNFEKKLD-WISRITNAEKSLKDLMELKT-A-EL-D-CTSLSS-C-QLEERVS-MED-MNEMK-EEKFREKRIKRN-RSLQEIWDY
>4__chr21_37403247_37409344_477
YS-LKEEV-TNGKEVRNFEKKLD-WITRITNAEKSLKDLMELKT-A-EL-D-CTNLSN-C-QLEERVS-MED-MNEMK-EDKFRXKRIKRN-QSLQEIWDC
>4__chr3_123338614_123344765_478
YS-LKEEV-TNVKEVKNFEKKLD-WITRIINAQKSLKDLMELKT-A-EL-D-CTSLSN-C-QLEERVS-MED-MNEMK-EEKFREKRIKRN-QSLQEIWDY
>4__chr2_62661525_62667625_479
FS-LKKDV-THSKEVKNLAKRLN-WLTRITNAEKSLKDLMELKT-A-EL-D-CTSLSS-F-QLEERVS-IED-KNEMK-KEKFREKRIKRN-QSLQEIWDY
>4__chr2_150530494_150536625_480
*S-LKEEV-THGKEVKNLEKKLD-WLTRITNAEKSLKDLMELKT-A-DL-E-CRSLSS-L-QLEERVS-MKD-MDEMK-EEKFTEKX--XN-QSLQEIWDY
>4__chr2_150202641_150208751_481
YS-LKEEV-THGKEVKNIEKRLD-WLTRITHAEKSLKDLMELKT-A-EQ-D-YTSLSC-F-QLEERVS-MED-MNEMK-EEKLREKRIERN-QSLQETWDY
>4__chr2_19447214_19453345_482
FS-LKEEV-TQHKEVKNLEKRLD-WLTGITNAETSLKDLMELKT-A-EL-D-CTSFSS-I-QLEERVS-MDD-MNEMK-EEKFREKRIKRN-QSLQEMWDY
>4__chr3_127051344_127057495_483
YS-LKEEV-THGKEVKILEKRLD-WLTRITNAEKSLKDLMELKT-A-EL-D-CTSLSN-F-QL*VRIS-MED-MNEMK-E-XFREKRI*RN-QSLQEIWDY
>4__chr2_35091019_35097162_484
YT-LKKEV-THGKEVKNLEKKLG-WLTRITNAEKSLKDLMERKT-A-EL-D-CTSLSS-F-QLEEGLS-MED-MNEMK-EEKFREKRIKRN-QSLQEIWDY
>4__chr2_84586194_84592335_485
YS-LKEEV-THGKEVKNIEKKLH-WLTXITNAEKSLKDLMELKT-A-EL-D-CTSLSS-F-QLEERVS-MED-MNEMK-EEKFREKRIKRN-QSLQEIWDY
>4__chr20_43713535_43719646_486
YS-LKEEV-THGKEFKNLEKKLD-WPTRITNAEKSLKDLMELKT-A-EL-D-CTSLSS-F-QLEERVS-MED-MNEMK-EEKFREKRIKTN-QSLQEIWDY
>4__chr2_158787591_158793730_487
YS-LKEEV-TXGKQVKNLEKKLD-WLTRITNAEKALKDLMELKT-A-EL-D-CTSLSS-X-QLEERVP-MQD-MNEMK-EEKFRDKRIKKN-QSLQEIWDY
>4__chr2_62685877_62692014_488
YS-LKEEV-TPSKEVKNIEKKLD-WLTRITNAEKSLKDLMELKT-A-EL-D-CTSLSS-F-QLEERVS-MED-MNEIK-EEKFREKRIKRN-QSLQEIWDY
>4__chr2_35398328_35404470_489
YS-LKEEV-TNGKEVKNIEKKLD-WLTRITNAEKS*KDLMELKT-A-EL-D-CTSLSS-F-QLEKRVS-MED-MNEMK-EEKFREKRIKRN-QSLQEIWDY
>4__chr20_2429472_2435604_490
YS-LKEEV-THGKEVKNLEKKLD-CLTRITNAEKSLKDLMELKT-A-EL-D-CTSLSS-L-QLEERVS-MED-MNEMK-EEKXREKRIKRN-QSLQEIWDY
>4__chr2_191345222_191351372_491
FS-LKKEV-THGKEVKNLEKILD-WLTRITNAEKSLKDLTELKT-A-EL-D-CRSFSS-F-QLEERLS-MED-MNEMK-EEKFREKRIKRN-QSLQEIWDY
>4__chr2_172206042_172212175_492
YS-LKEEV-THCKEVKNLEKRLD-WLTRITNAGKSLKDLMELKT-A-EL-D-CTSLSS-F-QLEERVS-MED-MNEMK-EEKFREKRIKRN-QSPQEIWDY
>4__chr2_226680237_226686377_493
YS-LKEEV-THGKEVKNLEKKLE-*LTRRTNAEKSLKDLMELKT-A-EL-D-CTSLSR-F-QLEERVS-TEA-MNEMK-EEKFRG*RIKIN-QSLQEIWGY
>4__chr21_28971111_28977255_494
YS-LKGEV-THGKEVKNLXKKLD-WLTRITNAEKSLKDLMELKT-A-EL-D-CISLSS-F-QLEERVS-MEY-MNEMK-EEKFREKRIKTN-QSLQEIWDY
>4__chr2_24876697_24882844_495
YS-LQEEV-THGKEVKNLXKKLH-WLTRITNAEKSLKDLMELKT-A-DP-D-CTSLSS-F-QLEERAS-MED-MNEMK-EEKFREKRIKRN-QSLQEIWDY
>4__chr2_18736946_18743084_496
YS-LKEEV-THGK*VKNLXKKLD-WLTRKTNAEKSLKDLMELKT-A-EL-D-CTNLSS-F-QLEERVS-MED-MNEMK-EEKFREKRIKRN-QSLQEIWDY
>4__chr2_56217790_56223915_497
FS-LKE*I-THGKELKNLEKRLD-WLTRITNAEESLKDLMELKT-A-EL-D-CISLSS-F-QPEERVS-MED-RNEMK-EEKFREKRVKRN-QSHQEIWDY
>4__chr2_210923593_210929733_498
YS-LKEEV-THGKEVKNLEKKLD-WLTRITNAEKSLKYLMELKT-A-EL-D-CTSFSS-F-QLEERVS-IED-VNEMK-EEKFREKRIKRN-QSLQEIWDY
>4__chr2_72484368_72490506_499
YT-LKEEV-THGKEVKNLEKKXD-WLTRITNAEKSLKDLMELKT-A-EL-D-CTSLSS-F-QLEERVS-MED-MNEMK-E-XFREKRMKGN-QSLQEIWDY
>4__chr21_40403235_40409370_500
DS-LKEEV-THGKEVKNLXKKLD-WLTRITNAEKSLKDLMELKT-A-EL-D-CTSLSS-F-QLEERVS-MED-MNEMK-EEKFREKRIKRN-QSLQEIWDY
>4__chr2_168369083_168375182_501
YS-LKEEF-THGKEVKNLEKRLD-WLTRITNAEKSLKDLMELKT-A-GL-D-CTSLSS-F-QLKERVS-MED-MNEMK-EEKFREKRIKRN-QSLQEIWDY
>4__chr2_98960731_98966908_502
YS-IKEEV-THGKEVKTLXKKLD-WRTRITNAEKSLKDLMELKT-A-KL-D-CTSLSS-F-QLEERVS-MED-MNEMK-EEKFREKRIKRN-QSLQEIWDY
>4__chr2_211078390_211084513_503
YS-LKEEV-THGKEVKNLEKRLD-WLTRITNAKKSLKDLMELKT-A-EL-D-CTSLSS-F-QLEERVS-MED-TNEMK-EEKFREKRIKRN-QSLQEIWDF
>4__chr3_118979518_118985678_504
YS-LKEEV-THGKEVKNLEKKLD-WLTRITNAEKCLKDLMELKT-A-EL-D-STSLSS-F-QLE*RVS-MED-MNEMK-EENFREKRIKRN-QSLQEIWDY
>4__chr20_18683915_18690014_505
HS-LKEEV-THGKEDKNLEKRLD-WLTRITNAEKSLKDLMELKT-T-EL-D-RISLNS-F-QLEERVS-MED-MNEMK-EEKFREKRIKRN-QNLQEIWDY
>4__chr2_169963962_169970055_506
YS-LKEEV-TNGKQVKNLXKKLD-WLTRITNAEKSLKDLMELKT-A-EL-D-CTSLSS-F-QLEERVS-MED-MKEMK-EEKFREKAIKRN-QSLQEIWDY
>4__chr2_95281562_95287685_507
YS-LKEEV-THGKEVKNLEKRLD-WLTRITNAEKSLKDLMELKT-A-EL-D-CTSLSS-F-QLEERVS-MED-MNEMK-EEKFREKIIKRN-QSLQEIWDY
>4__chr3_109857049_109863185_508
YS-LKEEV-THGKEIKNLXKKLD-WLTRITNTEKSLKDLMELKT-A-EL-D-CTSLSS-F-QLEERVS-TED-MNEMK--EKFREKRIKRN-QXLQEIWDY
>4__chr2_201863513_201869638_509
YS-LKEKV-THGQEVKNLEKRLD-WLTRITNAEKSLKDLMELKT-A-EV-D-CTSLSS-F-QLEERVS-MED-MNEMK-EEKFRKKRIRRN-QSLQEIWDY
>4__chr2_191044076_191050180_510
YS-LKEEV-THGKEVKNLEKRLD-WLTTITNAEKSLKDLMELKT-A-EI-D-CTSLSS-F-HLEERVS-MED-MNEMK-EKKFREKRIKRN-QSLQEIWEY
>4__chr2_215825940_215832081_511
YS-LKEEV-TNGKEVKNLEKKLD-WLTRITNAEKSLKDLMELKT-A-EL-D-CISFSS-F-QLEERVS-MED-MNEMK-EEKFREKRIKRN-QSLQEIWDY
>4__chr4_104848132_104854232_512
FS-LKEEV-THRKEAENLEKRLD-WLTRITSVEKSLNDLIEVKA-A-EL-D-CTSFSS-F-*LEERVS-IED-INEMK-EEKFREKRIKRN-QSLQEIWDY
>4__chr3_90127815_90133950_513
YS-LKEEV-THGKEVKNLEKRLE-WLTRITNVEKXLKDLMEQ*T-A-EL-D-CISLSS-F-QLEERVS-IED-MNEMK-EEKFREKRIKRN-QSLQEIWDY
>4__chr3_89963556_89969715_514
YS-LK*EV-THGKEVKNLEKILD-WLTRITNEEKSLKDLM*LKT-A-EL-N-CTSLSS-F-HLEERIS-IQD-MNEMK-EEKFRDKRIKIN-QILQEIWDY
>4__chr4_107698695_107704838_515
YS-LKEEV-THGKEVKNLEKKLD-WLTRITSAEKPLKDLMELKT-A-EL-D-CTSLSS-F-QLEERVS-IED-MNEMK-EEKFREKTIKRN-KSLQEIWDY
>4__chr3_61165541_61171669_516
YS-LKEEV-TNGKEVKNLEKKLD-WLTRITNAQKSLKDLMELKT-A-EP-D-RTSLSS-C-QLEERVS-MED-XNEMK-EEKFRKKIIKRN-QSLQEIWDY
>4__chr3_86170922_86177060_517
YS-LKEEV-THGKELKNLEKKLD-WLTRITNAEKSLKDLMELKT-V-EL-D-CTSLSS-F-QLEERVS-TED-MN*MK-EEKFREKRXKRN-QSLQEIWDY
>4__chr3_76346176_76352181_518
YS-LKEEV-TXGKEVKNFEKKLD-WLTRITNAEKSLKDLMELKI-A-DL-D-CRSLSS-C-QLEDRVS-MED-MNEMK-EEKFREKRLKRN-QRLQEIWDY
>4__chr3_random_325546_331550_519
YS-LKEEV-TXGKEVKNFEKKLD-WLTRITNAEKSLKDLMELKI-A-DL-D-CRSLSS-C-QLEDRVS-MED-MNEMK-EEKFREKRLKRN-QRLQEIWDY
>4__chr3_35242314_35248434_520
YS-LKEEV-TNGKEVKNLEKKLD-WLPRITNAEKSLKDLMELKT-A-EL-D-CTSLSS-C-QREERVS-MED-MNEMK-EEKFREKRTKRN-KSLQEIWDY
>4__chr4_104738064_104744102_521
YS-LQXEI-TNGKEVQSFEKKLD-WITRITNAEKSLKDMMELKT-A-EL-D-CRSLSS-C-QLEERVS-MED-MNEMK-EEKFREKRIKRN-QSLQEIWDY
>4__chr3_79076367_79082512_522
YS-LQEEI-TNGKEVKSFEKILD-WITRRTNTEKSLKDLMELKT-A-EL-D-CRSLRR-C-QLEERVS-MED-MNEMK-EEKFREKKIKRN-QSLQEI*DH
>4__chr3_98743629_98749745_523
YS-LQDEI-TNGKEVKSFEKKVD-WITRITNAEKSLKDLMELKT-A-EL-D-CRCFSS-C-QLEERVS-MEE-MNKIK-EEKFREKRIKRN-QSFQEIWDY
>4__chr3_64436510_64442675_524
YS-LQEEI-TNGKEVKSFEKKLD-WITRITNAEKSXKDLMELKT-A-EL-D-CRSLSS-C-QLKERVS-MED-MNEMK-DEKFREKRIKRN-QSLQEIWDH
>4__chr3_189573192_189579343_525
YS-LQEEI-TNGKEVKSFEKKLD-WITRITNAEKSLKDLMELKT-A-EL-D-CRSLSS-C-QLEERV*-MDD-MNEMK-EEKFREKGIKRN-QSLQEIWDY
>4__chr3_36099241_36105381_526
YS-LQEEI-TNGQEVKSFEKKLD-CITRIINAEESLKDLMELKT-A-EL-E-CRSLRS-C-QLEERVS-MED-MNEMK-EEKIREKRIKTN-QSLQEIWDY
>4__chr3_198621197_198627325_527
YS-LQEEI-TYGKEVKSFEKKLD-WITRMTNAEKSLKDLMELKT-A-EL-D-CRSLSS-C-QLEERVS-MED-MNEMK-EEKFREKRIKRN-QSRQEIWDY
>4__chr3_51464977_51471128_528
YS-LQEEI-TNGKEVKSFEKKLD-WITRITNAEKSLKDLMELKT-A-KL-D-CRSLSS-C-QLEXRVS-MED-INEMK-EEKFTEKRIKRN-QSLQEIWDY
>4__chr3_63605887_63612052_529
YS-LQEEI-TNGKEIKSFEKKLD-WITRITNAEKSLKDLMELKT-A-EL-D-CISLSS-C-QLEERVS-MED-MNEMK-EEKFREKRIKRN-QSLQEIWDY
>4__chr3_73500303_73506456_530
YS-LQEEI-TNGKEVKSFEKKLD-WITRITNAEKSLKDLMELKT-A-EL-D-CRSLSS-C-ELEERVS-MED-MNEMK-EEKFREKRIKRN-QSLQEIWDY
>4__chr3_39383140_39389258_531
YS-LQEEI-TNGKEVKSFEKKLD-WITRITNAEKSLKDLMELKT-A-EL-D-CRSLSS-C-QQEERVS-MED-MNEMK-EEKFREKRIKRN-QSLQEIWDY
>4__chr3_132006164_132012347_532
YS-LQEEI-TNGKEVKSVEKKLD-WITRITNTEKSLKDLMELKT-A-KL-D-CRSLSS-C-QLEERVS-MED-XNEMK-EEKLREKRIKRN-QSLQEIWDY
>4__chr3_140766897_140773017_533
YS-LQEEI-TNGKEVKIFEKNLD-WITRITNAQKSLKDLMELKT-A-EL-D-CRSLRS-C-QLEERVS-MED-MNEMK-*EKFRGKRVKRN-QSLQEIWDY
>4__chr3_23103768_23109954_534
YS-LKEEI-TNGKEVKNLEKKLD-WLTRITNAEKSLKDLMELKT-A-EL-D-CTSLSS-C-QLEERVS-MED-MNEVK-EEKFRETRIKRN-QSLQEIWDY
>4__chr3_36337470_36343589_535
YF-LKEEV-TNGKEVKNLXKKLD-WLTRITNAEKSLKGLMELKS-A-EL-D-CTSLSS-C-PLEERVS-MED-MNEMK-EEKFREKRIKRN-QSLQEIXGY
>4__chr3_55840695_55846830_536
YS-LQEEI-TKGKEVKNFENNLD-CITRITNTEKCLKELMELKA-A-EL-E-CKGLRS-C-QLEERVS-MED-MNEMK-EGKFREKRIKRN-QSLQEIWDY
>4__chr3_140392177_140398297_537
YS-LKEEV-TNGKEVKNLEKKSD-WLTRTTNAEKSLKDLMELKT-A-EL-D-CTSLSS-C-QLEERVS-MEK-MNEMK-EEKYREKRIKRN-QSLQEIWDY
>4__chr3_159079817_159085982_538
SS-LQEEI-INGKEVKNYEKKLD-CITRITNAEKCLKELMELKA-A-EL-E-CRSLRS-C-QLGERVS-MED-MNEMK-EGKVREKRIKRN-QSXQEIWDY
>4__chr3_41658690_41664845_539
YS-LQEKI-TQGKEVTNFKKNLD-CITRITNTEKCLKELMELKA-A-EL-E-CRSLRS-C-QLEERVS-MED-MNEMK-EGKFREK*IKRN-QSLQEIWDY
>4__chr3_30010413_30016413_540
YS-LWEDI-TKGKEVKNFETNLE-CITRITNTGKCLKELMELKT-A-EL-E-CRSLRS-C-QLEERGS-MED----MK-EGKFREKRIKRN-QSLQEIWDY
>4__chr3_16693124_16699261_541
YS-IQEEI-TKGKEVKNFEKNLD-CITRITNTEKCLKELMELKT-A-EL-E-CRRLRS-C-QLEERVS-MED-MNEMK-EGKFREKRIKRN-QSLQEIWDY
>4__chr3_54294023_54300139_542
YS-LQEEI-TNGKEVKNFEKKLE-CITRITNAEKSLKELMELKA-A-EL-E-CRSLRS-C-QLEERVS-MED-MNEMK-EGKFREKRIKRN-QSLQEIWNY
>4__chr3_74122554_74128675_543
YS-LKEEV-TNGKEVKNFEKKLD-WITRTTNAEKSLKDLMELKT-A-EL-D-CTSLSN-C-QLEERES-TED-MNEMK-EEKFREKRIKRN-QNL*EIWDY
>4__chr3_155634064_155640203_544
YS-LKEEV-THGKEVKNLEKRLD-WLTRITNAEKSLKDLMELKT-A-EL-D-CTSLSS-F-QLEEGVS-MKV-MNEMK-EEKFREKRIKRN-*SLQEIWDY
>4__chr3_131361975_131368093_545
YS-LTEEF-THGKEVKNLGKKLD-WLTRITNAEKSLKDLMELKT-A-EL-D-CTSLSS-F-QLEERVS-MED-MNEMK-EEKFREKRIKRN-QSLQEIWDY
>4__chr3_87148955_87155072_546
YS-LKEEV-AHGKEVKNIEKKLD-WLTRITNAEKSLKDLMELKT-A-EI-D-CTGLSS-F-QLKERVS-MED-MNEMK-EEKFREKRIKRN-QSLQAIWDY
>4__chr3_144592007_144598135_547
FS-LKEEV-PPGKEAKNFEKRLD-WLTRITSVEKSLNDLMELKT-A-EL-D-CTSFSS-F-QLEEKVS-IED-MNEMK-EEKFREKRVKRN-QSLQEIWDC
>4__chr4_107000737_107006866_548
FS-LKEEI-THGKEVKNLEKRLD-WLTRITNAEKSSKDLMELKT-V-EL-D-CTSFSS-F-QLEERVS-IED-MNEMR-EEKFREKRIKRK-QSLQEISDY
>4__chr4_100632309_100638455_549
YT-LKEEV-TNGKEVKNFEKKLD-WITRITNAEKSLKDMMELKT-A-GL-D-CISLSN-C-QLEERIS-MED-MNEMK-EEKFRE*RIKRN-QSLQEIWDY
>4__chr3_97061922_97068070_550
YS-LKEEV-THGKEVKNLEKRLD-WLTRITNAEKSLKDLMELKT-A-EL-D-CINLSS-F-QLEERVS-MEN-MNEMK-EEKFREKRIKRN-QSLQEIWDY
>4__chr3_25215951_25222058_551
FS-LKEEV-TRGKEVKNLEKRLD-WLTRTINAEKSLKDLMELKT-A-EL-X-CTSFSS-F-QLEERVS-IED-INEMK-EEKXREKRVKRN-QSLQEIWDY
>4__chr4_119544297_119550440_552
FS-LKEXV-TRRKEVKNLEKRLD-WLTRITNAEKSLKDLMELKT-A-EL-D-CISFSS-F-QLEERVS-TED-MNEMK-EEKFREKRIKRN-QSLQEI*NY
>4__chr3_6961742_6967877_553
YS-LKKEV-TNGKEIKNFEKKLD-WITRITNAEKSLKELMELKS-A-EL-D-CTILSN-C-QREERVS-MED-MNTMK-EKKFREKRIKRN-QSLQEIWDY
>4__chr4_117392519_117398634_554
YS-SKDEV-THGKEVKNFEKKLD-WITRITNAEKSLKDVMELKT-T-EL-D-CTSLSS-F-QVEERVS-MED-MNEKK-EEKIGEKRIKRN-QSLQETWDY
>4__chr3_59315548_59321712_555
HS-LKEEV-THGKEVKNLEKKLH-WLTRITNKEKSLKDMMELKT-A-EL-D-CTSLSS-F-QLXERVS-TED-MNEMK-EEKFREKRIKRN-QSLQEIWDY
>4__chr3_158885689_158891802_556
YS-LKEEV-TNGKEVKNFEKKLD-WIARITNAEKSLNDLMELKT-A-EL-D-CTSLSN-C-QLEERVS-MED-MNEMK-EEKFREKRIKRN-KSLQEIWDY
>4__chr3_41840679_41846800_557
YS-LNEEV-TYGKEVKNLEKKLD-WLTRITNAEKSLKDLMELKT-A-EL-D-GASLGS-F-QLEERVS-MED-MNEMK-EEKFKQKXXKRN-KSLQEIRDY
>4__chr3_87224091_87230231_558
*S-LKEEV-THGKEVKNLXKKVD-WLTRITNVEKSLKDLMELKT-A-EL-G-CTSLSS-F-QLEERVS-MED-MNEMK-EEKFKEKRIKRN-QSLQEIWDY
>4__chr4_111034905_111041043_559
YS-LKEKV-TNGKEVKNLEKKLD-WITRITNAE*SLKDLMELKT-A-EL-D-CTSLSS-C-QLEERVS-MED-MNEVK-EEKYKEKRLKRN-QSLQEIWDY
>4__chr3_56222138_56228217_560
FS-LKEEV-THGKEVKNLEKRLD-WITRITNGEKPLKDLMELKT-A-EL-D-CTSFSS-F-KLEERVS-MED-MNEMK-EEKFREKRIKRN-QSLQELWDY
>4__chr3_68942060_68948166_561
YS-LKE*V-THGKEVENLETKLE-WITRITNAEKSLKDLMELKT-A-EL-D-CTSLSS-F-QLEERVS-MED-KNEMK-EEKFREKRIKRN-QSLQEIWDY
>4__chr3_34110583_34116713_562
YS-LKEEV-THGKEVKNLEKGLD-WLTRITDAEKSLKDLMELKT-A-EL-D-HTSLSS-F-QLEERVS-MED-MNELK-EEKFREKRIKRN-QSLQEIWHY
>4__chr3_1698362_1704478_563
YP-LKEEV-THGKEVKNLEKRSD-RRTRITNAEKSLKDLMELKT-A-EL-D-CTSFSS-F-QLEERVS-MED-MNEMK-EEKFRGKRIRGN-ESLQEIWDY
>4__chr3_148141152_148147272_564
YS-LKEEV-THSKEVKNLEKKLD-WLTRITNAEKSLKDLMELKT-A-EL-D-CTSLSS-F-QLEESVS-MED-MNEMK-EEKFREKRIKRN-QSLQEIWDY
>4__chr3_82009965_82016119_565
YS-LKEEV-THGKEVKNLEKKLD-WLTRITNAEKSLKDLKELKT-A-EP-D-CTSLSS-F-QLEERVS-MED-MNEMK-EEKFREKRIKRN-QSLQEIWDY
>4__chr4_112235249_112241381_566
YS-LKEEV-TDGKEVNNLEKKSD-WLTRITNAEKSLKDLMELKT-A-EL-D-CTSLSS-C-QLEERVS-MED-MNEMK-EEKFREKRIKRN-QSLQEIWHY
>4__chr3_55218200_55224337_567
YF-LKVEV-THSKEVKNLEKKLD-WLTRITNAEKSSKDLMELKT-A-EL-D-CTSLSS-*-QLEERVS-MED-MNEMK-E*KFREKRIKRN-QSLQEIWHY
>4__chr3_40010549_40016673_568
YS-LKEEV-THGKDVKNLEKKLD-WLTRITNAEKSLKDLMELKT-A-*L-D-CRSLSS-F-QLEERVS-MED-MNEMK-EENFREKRXKRN-QSLQEIWDY
>4__chr4_107543074_107549199_569
YS-LKEEV-THDKEVKNLEKKLD-WLTRITNAEKSLKDLMELKT-A-EL-D-CTSLSS-F-QLEEMVS-MED-MNEMK-EGTFREKRIKRN-QILQEIWDY
>4__chr3_43695451_43701590_570
YS-LKEEV-THGKEVKNLEKKLD-WLTRITNAEESLKDLMELKT-A-EL-D-CTSLSS-F-QLEERVS-IED-MNEMK-EEKFREKRIKR--QSLQEIWDY
>4__chr3_15408019_15414125_571
YS-LKEEV-THGKEVKNLEKRLD-WLTRITSVEKPLNDLMELKT-A-EL-D-CTSLSS-F-QLEERVS-MED-MNEMK-E-XFREKRRKRN-QSL*EIWDS
>4__chr3_167817934_167824063_572
YS-LKEEV-THGKEVKNLEKKLD-WLTRVTNAEKSLKDLMELKT-A-KL-D-YTSLSS-F-QLEERVS-MED-MNEMK-E-XCREKRIKRN-QSLQEIWDY
>4__chr3_32026950_32033102_573
FS-LKEKV-THGREVKNLEKRLD-WLTRITNAEKSLKDLMELKT-A-EL-D-CTSFSS-F-QLEERLS-MED-MNEMK-EEKXRKKRIKRN-QSLQEIWDY
>4__chr3_74288804_74294954_574
YS-LKEEV-THGKEVKNLEKKLD-WLTRITNAEKSLKDLMELKT-A-EL-D-CTSRSS-F-QLEERIS-MED-MNEVK-EEKFREKRIKRN-QSLQEIWDY
>4__chr3_138862116_138868251_575
YS-LKEEV-THCKEVKNLEKRLD-WLSRITNAEKSLKDLXELKT-A-EL-G-CASLSC-F-QLEERVS-MEN-MNEMK-EEKFREKRIKRN-QSLQEIWDY
>4__chr3_152709969_152716109_576
YS-LKEEV-TNGKEVKNFEKKLD-WLTRITNAEKSLKDLMELKT-A-EP-D-CTSLSN-C-QLEERVS-VED-MNEMK-EEKFREKRIKRN-QSLQEIWDY
>4__chr4_109576026_109582194_577
YS-LKEEV-THGKEVKNLEKRLD-WLARITNAEKSLKGLMELKT-A-EP-D-CTSLSS-F-QLEERVS-MED-MNEMK-EEKFREKRIKRN-QSLQDIWDY
>4__chr3_15923758_15929889_578
YS-LKEEV-TKGKEVKKFEKKLD-WITRIPNAEKSLKDLMELKT-A-EL-D-YTSLSN-C-QLEERVS-MED-MNEMK-EEKFREKRIKRN-QSLQEIWDY
>4__chr3_160691606_160697744_579
YS-LKEEV-TNGKEVKNFEKRLD-WVIRITNAEKSLKDLMELKT-A-EL-D-CTSLSN-G-QLEERVS-MED-MNEMK-EGKFREKRIKRN-QSLQEIWDY
>4__chr3_8938637_8944751_580
FP-LKEEV-THGKEVKNLEKRLD-WLTRITNAEKSLNDLMELKT-A-KL-D-CTSLSS-F-QLEERVS-MED-MNEMK-EEKFREQRIKRN-QSLQEIWHY
>4__chr3_174646547_174652685_581
YS-LKEEV-NNDKEVKNFEKKLD-WITRITNAEKSLRDLMELKT-A-EL-D-CTSLSN-R-QLEERVS-M*D-MNEMK-EYKFREKRIKRN-QSLQEIRDY
>4__chr3_149547750_149553885_582
YS-LKEEV-TNGKEVKNSEKKLD-GITRITNAEKSLKDLMELKT-A-EL-D-CTSLNN-C-QLEERVS-MED-MN*MK-EEKFREKRIKRN-QSLQEIWDY
>4__chr4_111462381_111468558_583
YS-LKEEV-THGKEVKNLEKKLD-WLTRITNAEKSLKDLMDLKT-E-EL-D-CTSLSS-L-QLEERVS-MED-KNEMK-EEKFREKRIQRN-HSLQEIWDY
>4__chr3_142336896_142343011_584
YS-LKEEV-TNGKEVKNFEKKLD-WITRITNAEKSLKDLMELKT-A-EP-D-CTSLSN-R-QLEERVS-MED-MNEMK-EEKFREKRIKRN-QSLREIWDY
>4__chr3_177906014_177912192_585
YS-LKEEV-TNGKEVKNFEKKLD-WITRITNAEKSLKDLMELKT-A-EL-G-CTSLSN-C-QLEERVT-MED-MNEMK-EEKFREKRIKRN-QSLQEIWDY
>4__chr3_134375241_134381363_586
YS-LKEEV-THGKEVKNLEKKLD-WITRITNAGKSLKDLMELKT-A-EL-D-CTSLSN-C-QLEERVS-IED-MNEMK-EGKFREKRVKRN-QSLQEIWDY
>4__chr3_77342435_77348564_587
YS-LKEEV-THGKEVKNLEKKLD-WLTRITSAEKSLKDLMELKS-A-EL-D-CTSLSS-C-QLEERVS-MED-MNEMK-EEKFREKRIKRN-QSLQEIWDY
>4__chr4_111217206_111223360_588
YS-LKEEV-THGKEVKNLEKKLD-RLTRITNAEKSLKDLMELKT-A-EL-D-CTSLSS-F-QLEETVS-IED-MDEIK-EENFREKRIKRN-QSLQEIRDY
>4__chr3_18016193_18022314_589
YS-LKQEV-THGKEVKNFEKKLD-WLTRINNAGKSLKDLMELKT-A-EL-D-CTSLSS-F-QLEEGVS-MED-XNEMK-EEKLTXKRIKRN-QTLQEIWDY
>4__chr4_108812688_108818804_590
YS-LKEEV-THGKEVKNLEKKLD-WLTRITNAEKSLKDLMELKT-A-EL-D-CRSLSS-F-QLEERVS-MED-MNEMK-EEKFREKRIKRN-QSLQEIWDY
>4__chr4_113715896_113722074_591
YS-LKEEV-THGKEVKNLEKKLD-WLTRITNAQKSLKDLMELKT-A-EL-D-CTRLSS-F-QLEERVS-MED-MNEMK-EEKFMEKRIKRN-PSLQEIWDY
>4__chr3_55397808_55403897_592
YS-LKEEV-THGKEVKNLEKKLD-WLTRITNAEKSLKDLMELKT-A-EI-D-CTSLSS-C-QL*ERVS-MED-MNEMK-EEKFREKRIQRN-QSHQEIWDY
>4__chr3_144822163_144828312_593
YP-LKEKV-THGKKVKNLEKKLD-WLTRISNAEKCLKDLMELKT-A-EL-D-*TSLSS-F-QLEERGS-MED-MNEMK-EEKFREKRIKRN-QSLQEIWDY
>4__chr3_58719300_58725435_594
YS-LKEEV-THGKEVKNLEKKLD-WLTRITNAEKSLKDLMELKT-A-EL-D-YTSLSS-F-QLEERVS-MED-MNEMK-QEKFREKRIKRN-ESLQEIWDY
>4__chr3_34444233_34450381_595
YS-LKEEV-THGXEVKNLEKKLD-WLTRITNAEKSLKGLMELKT-A-EL-D-CTSLSS-F-QLEERLS-MED-INEMK-EEKFREKRIKTN-QSLQEIWEY
>4__chr3_37629458_37635597_596
YS-LKEEV-THGKEVKNLXKKLD-WLTRITNAEKSLKDLMELKT-A-EL-D-CPSLSS-F-QLEERIS-KED-MNEMK-EEKFREKRIKRN-QSLQEIWDY
>4__chr3_14086599_14092747_597
YS-LKEEV-THGKEVKNLXKKLD-WLIRITNAEKFLKDLMELKT-A-EL-D-CTSLSS-F-QLEERIS-IED-MNEMK-EEKFREKRIKRN-QSLQEIWDY
>4__chr4_103514910_103521079_598
YS-LKEEV-THGKEVKNLEKKLD-WLTRITNAERSLKDLKGLKT-A-EL-D-CTSLSS-L-QLEERVS-MED-MNEMK-EEKFREKRIKRN-QNLQEIWDY
>4__chr3_56954201_56960358_599
YS-LKEEV-THGKEVKNLEKKLD-WLTRITNAEKSLKXLMELKT-A-EL-D-CTSLSS-F-QLEERVS-MEH-MNEMK-EEKFREKRIKRN-QSLQEIWEY
>4__chr3_57437706_57443851_600
YF-LKEEV-THGKEVKDLEKKLD-WLTRITNAEKSLKDLMELKT-A-EL-D-STSLSS-F-QLEERVS-MED-MNEMK-EEKFREKRIKRN-QSLQEIWDY
>4__chr4_62857574_62863696_601
FS-LKAEV-THRKEAKNLEKRLD-WLTRITNVEKSLNDLMELKN-A-EL-D-CPSFSS-F-QLEERVS-IED-MNEME-EEKLREKRVKXK-QSLREIWDY
>4__chr4_69090769_69096896_602
YS-LKEEV-TEGKEGKNLEKRLD-WLTXITNAEKSLKDLMELKT-A-EL-D-CTSLSS-F-QLEETVS-MED-MNEMK-EEKFRQKRIKRN-QSLQEIWDY
>4__chr4_63881915_63888036_603
YS-LXEDV-THGKEVKNLEKKLD-WLTRITNGEKSLKDLMELKT-A-EQ-D-CTSLSS-F-QWEERVS-MED-INDMK-EEKFRERRIKIN-QSLQEIRDY
>4__chr4_161069673_161075810_604
FS-LKEEV-THRKKVRNL*KRLD-WLTRITNVEKSLNDLMELKT-A-EL-D-CTSFSS-F-QVEERVS-IED-MNEMK-EENFREKRIKRN-QSLQEIWDY
>4__chr4_61559975_61566101_605
YS-LKEEV-THSKEVKNLEKKLD-WLTRTTNAENSLKDLMELKT-A-EV-D-*TTLSS-C-QLEERVS-IED-MNEMK-EEKFREKRIKRN-QSLQEIWDY
>4__chr5_114208021_114214154_606
YA-LKEAV-THGQEVKNLEKKLD-*LTRVTXAEKSLKDLMELKT-E-EL-D-CTSLSS-F-QMEERVS-MED-MNKMK-E-XFREKRIKRN-QSLQEIWDY
>4__chr5_121994486_122000527_607
YS-LKEEV-THGKEIKNLEKRLD-WLTRLTNAEKSLKDLMELKT-A-EL-D-CTSFSS-F-QLEERVL-MED-MNEMK-EEKFREKRIKRN-QSLQEIWDY
>4__chr4_94056540_94062665_608
YS-LKEEV-THGKEVKNLXKKLN-WLTRITNAEKSLKDLMKLKT-A-EL-D-CTSLSS-R-QLEERVS-MKD-MNEMK-KEKFREKRIKRN-QSLQEIWDY
>4__chr4_91619551_91625697_609
YS-LKEEV-TNGK*VKNFEKKLD-WITRITNTEKSLKDLMEPKT-A-EL-D-CTSLSN-C-QLEERVP-MED-MNEMK-EEKFREKRIKRN-QSLQEICDY
>4__chr4_165703741_165709855_610
YS-LKEEA-TDGKEVKNLXKRLD-WLXRITNAEKSLKDLMELKT-A-EL-D-CTSLSS-F-QLEEGVS-MED-MNEIK-EEKFREKRIKRK-QSLQEIGDY
>4__chr4_175569623_175575765_611
FS-LKEEV-THHKEAKNLEKRLD-WLTRITSVEKSLNDLMELKT-A-EL-D-YTSVSS-F-QLEERVS-IED-MNAVK-EEKFREKGVKRN-*SLQEISDY
>4__chr4_131186808_131192947_612
YS-LKEEV-THGKEVKNLEKKLD-*LTRITNAEKSSKDLMELKT-A-EL-D-CTSLSS-F-QLEEKLS-MED-MNEMK-EEKFREKRIKRY-LILQETWDY
>4__chr4_131011344_131017487_613
FS-LKEEV-THGKEVKNLEKRLD-WLTRITNAEKLLKDLKELKT-S-EL-D-CTSLSS-F-QLEERVS-MQN-MNEMQ-EEKFREKRIKRN-QSLQEIWDY
>4__chr4_58092777_58098908_614
YS-LKEEV-TXGKXXKNLEKK*D-WLTRITNAEKSLKDLMELKT-A-EL-D-CTSLSS-F-QLEERVS-MKD-MNEMK-EEKFREKRIKRK-KSLQEIWDY
>4__chr4_128613296_128619434_615
YS-LKEEV-THGKQVKNLA*RLD-WLTNITNAEKSLKDLMELKT-A-EL-D-CTNLSS-F-QLEERVS-MED-INELK-EERFREKIIKRK-QSLQEIWDY
>4__chr4_173454095_173460240_616
YS-LKVEV-THGKEVKSLEKRLD-*LTRITNAEKSLKDLMELKT-P-EL-D-CTSLSS-F-QLEERVS-MED-MNEMK-EEKFREKRIKRN-QSLQEIWDY
>4__chr4_4066127_4072331_617
*S-LKEEV-THGKEVKNLEKRLD-WLTRINNVEKSLKDLMELKT-A-EL-D-CTSLSS-F-QLEGRVS-MED-MNEMK-EEKFREKRIKRN-QSLQEIWDY
>4__chr4_86127384_86133565_618
YS-LKEEV-THGKEVKNLDKRLD-*LTRITNAEKSLKDLMELKT-A-EL-D-CTSLSS-L-QLEGKVS-MED-MNEMK-EEEFREKRIKRN-QSLQEIWDY
>4__chr4_171421005_171427168_619
YS-LKEEV-THGKEVKNLEKRLD-WLTRITNAEKSLKDLMELKT-A-EL-D-CTSLSS-F-QLEERVS-MED-MNEMK-EEKLREKRIKRN-QSLQEIWHY
>4__chr4_129572112_129578248_620
YS-LKEEV-THGKEVKNLEKRLD-WLTRITNAEKSLKDLMELKT-A-EL-D-CTSLSS-F-QLEERVS-MKD-MNEMK-EEKFREKRIKRN-QSLQEIWDY
>4__chr4_92998523_93004633_621
YS-LKEEV-THGKQVKNLEKRLD-WLTRITNAEKSLKDLMELKT-A-EL-D-CTSLSS-F-QLEERIS-MED-MNELK-E-XFRDKRIKR--QNLQEIWDY
>4__chr4_80116617_80122767_622
YS-LKEEV-IHGKEVKNLEKKLD-WLTRITNAEKSLKDLMELKT-A-EL-D-SISLSS-F-QLEERVS-MED-MNEMK-EEKFREKKIKRN-*SLQEIWDY
>4__chr4_72168987_72175077_623
YT-LKEEV-THGKEVKNLEKKLD-WPTRITNAEKSLKDLMELKT-A-KL-D-CTTLSS-X-HLEERVS-MQD-MNEMK-E-XFREKRIKGN-ESLQEIWDY
>4__chr4_191121920_191127996_624
YS-LQEEI-TNGKEVKSFEKKLD-WITRITNAEKSLKDLMELKT-A-EL-D-CTSLSS-F-QLEERVS-MED-MNEMK-E-XFREKRIKRN-QSLQEIRDY
>4__chr4_18207850_18213994_625
YS-LKEEV-THGKEIKNLEKKLD-WLTRITNAEKSLKDLMELKT-A-EL-D-CKSLSS-F-ELEDRVS-MED-MNEMK-KEKFR*KRIKRN-QSLQEIWEY
>4__chr4_72259788_72265952_626
YS-LKEEV-THGKEVKNLEKKLD-WLTRITNAEKSLKDLMELKT-A-EL-D-CTSLSS-F-QLEERVS-MEA-MNEMK-EEKFREKRIKRN-QSLQEIWDY
>4__chr4_130036157_130042286_627
YS-LK*EV-THGKEVKNPEKKLD-WLTRITNAEKSLKDLMELKA-A-EL-D-CTSLSS-F-QLEERVS-MED-MNEMK-EEKFREKRIKRN-QSLQEIWDY
>4__chr4_84538084_84544216_628
YS-LKEEV-THGKEVKNFEKKLD-WLTRITNAEKSLKDPTELKT-A-EL-D-CTSLSI-F-QLEERVS-MED-MNEMK-E-XFREKRIKRN-QSLQEIWDY
>4__chr4_random_608473_614605_629
YS-LKEEV-TNGKEVKNFEKKLD-WITRITNVEKSLKDLMELKT-A-EL-D-CISLSN-C-QREERVS-MED-MNEMK-EEKFREKRIKRN-QSLQEIWDY
>4__chr4_random_831892_838024_630
YS-LKEEV-TNGKEVKNLEKKLD-QITRITNVEKSLKDLTELKT-A-KL-D-CISLSN-C-QREERVS-MED-MNEMK-EEKFREKRIKRN-QSLQEIWDY
>4__chr4_62302932_62309118_631
YS-LKEEV-THGKEIKNLEKKLD-WLTRITNAENSLKDLMELKT-A-KL-D-CTSLXS-S-QLEESVS-MEN-KNEMK-EGKFREKRIKRN-QSLQEIWDY
>4__chr5_110297585_110303717_632
YS-LKEEV-THGKEDKNLEKRLD-WLTRITNAEKCLKDLMELKT-A-EL-D-RTSLSS-L-QLEERVS-MED-INEMK-EEKFREKRITRN-QSLQEIWDY
>4__chr4_5533215_5539332_633
NS-LKEEV-AHGKEVKNLXKKLD-WLSRITNTEKSLKDLIELKT-A-EL-D-CTSLSS-F-QLEERVS-MED-MNEKN-EEKFREKRIKRN-ESLQEI*DF
>4__chr4_95449300_95455465_634
FS-LKEEV-THGKGVKNLEKRLD-WLTRITNAEKSLKDLMELKT-A-EL-D-CTSFSS-F-QLEERVS-MED-KNEMK-EEKFREKRIKRN-QSLQEIWDY
>4__chr5_109642237_109648396_635
YS-LQEEI-TNGKEVKSFEKKLD-WITRITNAEKSLKDLMELKT-A-EL-D-CRSLSS-C-QLEERVS-MED-MNEMK-EETFREKRIKRN-QSLQEIWDY
>4__chr4_57944755_57950893_636
YS-LQEEI-TKGKEVKNFEKNLD-CITRITNTEKCLKELMELKA-A-EL-E-CRSLRS-C-QLEERVS-ME---XEMK-EGKFRAKRIKRN-QSLQEIWDY
>4__chr4_147138357_147144445_637
YS-LQEEV-TNGKEVKNFEKKLD-RITRITNAEKSLKDLMVLKT-A-EL-D-C--LSS-C-QLEERVS-MED-MNEMK-EEKFREKIIKRN-QSLQEIWDY
>4__chr4_53738451_53744586_638
YS-LQEEI-TNGKEVKNFEKKLD-WITRITNAEKSLKDLMELKT-A-EL-D-RRSLSS-C-QLEDRVS-MED-MNEMK-EEKFREKRIKRK-QSL*ETWDS
>4__chr4_48561355_48567506_639
YS-LQEQT-TNGKEVKSFEKKLD-WITRITNAEKSLKDLTELKT-A-EL-D-CRSLSS-R-QLQERVS-MED-MNEMK-EEKFREKRIKRN-QSLQEIWDY
>4__chr4_44576235_44582371_640
YS-LQEEI-TNGKEVKSFXKKLE-WITRITNAEKSLEGMMELKT-V-EL-D-CRSLSS-C-QLEERVS-MED-MXEMK-EEKCREKRIKRN-QSLQEIWDY
>4__chr5_112829782_112835895_641
DX-LQEEI-TNGKEVKSFEKKLD-WITRITNAEKSLKDLMELKT-A-EL-D-GRSLSS-C-QLEERVS-MED-MNEMK-EEKFREKRIKRN-QSLQEIWDY
>4__chr4_71318213_71324363_642
YS-LQEEI-TNGKEVKNCEKKLD-WITRMTNAEKSLKELMEPKA-A-EL-E-RRSLRS-C-QLEERIS-MED-MNEMK-EGKFREKRIKRN-QSLQEI*DY
>4__chr4_130164153_130170296_643
YS-LQEEI-TKGKEVKNFEKNLD-CITRITNTEKCLKELMELKT-A-EL-E-CRSLRS-C-QLEERVS-MED-MNEMK-EGKFREKRIKRN-QSLQEIWDY
>4__chr4_120214242_120220389_644
YS-LQEEI-TKGKEVKNFEKNLD-CITRITNVEKCLKELMELKT-A-EL-E-CRSLRS-C-QLEERVS-MED-MNEMK-EGKFREKRIKRN-QSLHEIWDY
>4__chr4_124080239_124086401_645
YS-LREEI-TKGKEVENFEKNLG-CITRITNTEKCLKELMELKA-A-EL-E-CKSLRS-C-QLEERVS-MED-MNEMK-EGKFREKRIKRN-QSIQEIWDY
>4__chr4_174760789_174766912_646
YS-LQEEI-TKGKEVENFEKNLD-CITRITNTEKCLRELMELKA-A-EL-E-CRSLRS-C-QLEERVS-MED-MNEMK-EGKFREKRIKRN-QSLQEIWDY
>4__chr4_159685052_159691201_647
YS-LQEEI-INGKEVKNFEKKLD-WITRITNTEKSLKELIELKA-A-EL-E-CRSLRS-C-QLEERVS-MED-MNEMK-EGKFREKRIKRN-QSLQEIWDY
>4__chr4_16013068_16019261_648
YS-LQEEI-TNGKEVLNFEKKLD-WITKITNAEKSLKELMEPKV-A-EL-E-CRSLRS-C-QLEERVS-MED-MNEMK-EGKFREKRIKRN-QSLQEIWDY
>4__chr4_5294178_5300348_649
YS-LKEEV-TNGKQVKNFEKKLD-WITRKTNAEKSLK*LMELKT-A-EL-D-CSSLSN-C-QLEERVS-MED-MHEMK-EENLREKRIKRN-QSFQEIWDY
>4__chr4_149639_155778_650
YS-LKEEV-THGKEVKNLEKKLD-WLTRIXNAEKSLRDLMELKT-A-EL-D-RTNLSS-F-QLEERVS-MED-INEMK-EEKFREKRIKRN-QSLQEIWDY
>4__chr4_79252967_79259145_651
YS-LKEEV-THGKEVKNLEKKLD-WLTRITNAEKSSKDLMELKT-A-EL-D-CXSLSS-F-QLEERVS-TEE-MNEMK-EEKFRXKRIKRN-QSLQEIRDY
>4__chr4_67093438_67099568_652
YY-LQDEV-TNGKEVKNFEKKLD-WMTRITNSEKSLKDLMELKT-A-EL-D-*RSLSS-C-QLEERVS-MED-MNKMK-EEKFREKRMKRN-QSL*EIWDY
>4__chr4_53456101_53462215_653
YS-LKEEV-THGKAVKNFEKKLD-CITTITNAEKSLKDLMELTT-A-EL-D-CTSLSN-C-QLEKRVS-MED-MNEMK-EEKFREKRIKRN-QSLQEIWDY
>4__chr4_38120804_38126942_654
YS-LKEEV-THGKEVKNFEKRLE-WLTRMTNAEKSLNNLMELKT-T-EL-D-CTSLSS-F-QLEERVS-MED-MIEMK-EEKFRXKRIKRN-QSLQEIWDY
>4__chr4_174943634_174949770_655
YS-LKEEV-TNSKEVKNFEKKLD-WIARITNAEKSLKDLMELKT-A-EL-D-CTSLSN-C-QLEERVS-IED-MNEMK-EEKFREKRIKRN-QSLQEIWDY
>4__chr4_55602236_55608349_656
YS-LQEEV-THGKEVKNLXKKLD-WLTRITNAEKSLKDLMELKT-A-EL-A-XISLTS-C-QLEERVS-MED-MNEMK-EEKFREKTIKRN-QGLQEIWD*
>4__chr4_5222937_5229063_657
YS-LKVEV-SNGKEVKKLEKKLD-WLTRITNAEKSLKDLMELKT-A-EL-D-CTSLSN-C-QREERVS-MED-MNEMK-EGNFREKRXKRN-QSLQEIWDY
>4__chr4_43351125_43357265_658
YY-LKEEV-THGKEVQNLEKKLD-WLTRITNAEKPLKDLMELKT-V-EL-D-CTSLSS-C-QLEERVS-MED-MNEMK-EEKYREKRIKRN-QSLQEIWDY
>4__chr4_53858890_53865036_659
YS-LKDEV-TNGKEVKNFEKKLD-WITRITNAEKSLKDLMELKT-A-EL-D-CKSLSN-C-QLEERVS-MED-MNEMK-EEKFREKRIKRN-QSLQEIWDY
>4__chr4_83315588_83321756_660
FS-LKVEV-THGKEVENLEKRLD-WPTRITNAETSLKDLMELKT-A-EL-D-CTSLSS-L-QLEKRVS-LED-MNEMK-EEKFRXKRIKRN-QSLQEIWDY
>4__chr4_150229197_150235336_661
YS-LKEEV-THGKEVKNLENKLH-WLTRITNAEKSLKDLMELKN-P-EL-D-CTSFSS-F-QLEERVS-MED-MNEMK-EEKFREKRIKRN-*SLQDIRDY
>4__chr4_12072071_12078194_662
YS-LKEEV-TNGKEVKNFEKKLD-*ITRITNAEKALKDVMELKT-A-EL-D-CTSLSN-C-QLEERVS-MED-MNEMK-EEKFREKRIKRN-QSLQEIWDY
>4__chr5_123038180_123044298_663
YS-LKEEV-ANGKEAKNFEKKLD-RITRITNAEKSLKDLMELKT-A-EL-D-CTSLSN-C-QLEERVS-MED-MNEMK-EEKFREKRIKRN-QSLQEIWDY
>4__chr4_53530956_53537106_664
YS-QKEEV-THGKEAKNLEKKLD-WLTRITNAEKSLKDLTELKT-A-EL-D-CTSLXS-F-QLEERVS-MEN-MNEMK-EEKIREKRIERN-QSLQEIWDY
>4__chr5_110393334_110399452_665
YS-LKEEV-THGKKVKNFEKKLD-WLTRISNAEKSLNDLMELKT-A-EL-D-CTSLSS-C-QLEERVS-MED-VNEMK-EEKFREKRIKRN-QSLQEIWDY
>4__chr4_86762277_86768402_666
YS-LQEEI-TNGKEVKSFXKKLD-WITRITNAEKSIKDLMELKT-A-EL-D-CRSLSS-C-QLEERVS-MED-KNEMK-EEKFREKRIKRN-QSLQEIWDY
>4__chr5_100805662_100811798_667
YS-LKEEV-THRKEVKNFEKKLD-WITRITKAEKSLKDLMELKT-V-EL-D-CTSLSN-C-QLEERVS-MED-MNEME-EEKFREKRIKRN-QSLQEIWDY
>4__chr5_110055915_110062050_668
YS-LKEEV-TNGKEVKNPEKRLD-WLTRITNAEKSLKDLMELKT-A-QL-D-STSLSS-C-QLEERVS-MED-MNEMK-EGKFREKRIKRN-QSLQEIWDY
>4__chr4_73315449_73321586_669
CS-LKEEF-TNGKEXKNFEKKLD-WLTGITNAEKSLKDLMELKT-A-EL-D-CTSLSN-Y-QLEERVS-MEE-MNEIK-EEKFTEKRIKRN-QSLQEIWDY
>4__chr5_113520604_113526745_670
YS-LKEEA-TNGNEVKNLEQKLD-WLTRITNAEKSLKDLMELKT-A-EP-D-CTSLSS-C-QLEERV*-MED-TNEMK-EKKFREKRIWRN-QSLQEIWDY
>4__chr4_54027292_54033422_671
YY-LKEEV-TNGKEVKNLEKKLD-WLTTIANAEKSLKDLMELKT-A-EL-D-CTSLSS-C-QLEERVS-MED-MNEMK-EEKFREKRIKRN-QSLQEIWDY
>4__chr4_14031275_14037382_672
YS-LKEEV-TNGREVKNFEKKLD-WITRIINTEKSLKDLIELKT-A-EL-D-CTSLSN-C-QLDERVS-MEN-MNEMK-EEKFREKRIKRN-QSLQEIWDY
>4__chr4_144307060_144313193_673
YS-LKEEV-THGKEVKNIEKQLD-WLTRITNAEKSLKDLMELKT-A-EL-D-CTSLGS-L-QLEERVS-MED-LNEMK-EEKFREKRIKRN-QSLQDIWDN
>4__chr4_125752543_125758690_674
YS-LKEEV-TNGKEVKNLEKKPA-WITRMINAEKSLKDLMELKT-A-EL-D-CTSLSN-C-QLEERVS-TED-MNEMK-EEKFREKRIKRN-QSLQEIWDY
>4__chr4_125266431_125272568_675
YS-LKEEV-TNGKEVKNLEKILD-WLTRITNAEKSLKDLMELQT-A-EL-D-CTILRS-C-QLEERVS-MED-MNEMK-VEKFREKRIKRN-QSLQEIWDY
>4__chr5_123576764_123582906_676
YS-LKEEI-TNGKEVKNFEKKLD-WITRKTNAEKSLKDLMELKT-A-EA-D-CTSLSN-C-QLEEMVS-LED-MNEMK-EEKFREKRIKRK-QSLQEIWDX
>4__chr4_142974226_142980389_677
YS-LKEEV-THGKEVKNFENKLD-WLTRITNAKKSLKDLTELKT-A-EL-D-CTSLSS-F-QLEERVS-MED-INKMK-EEKFREKRIKRN-QSLQEIWDD
>4__chr4_155118638_155124825_678
YS-LNKEA-TNGKEVKNFEKKLD-WITRITNAEKSLKDLMELKT-A-EL-D-CTSLSN-C-QLEERVS-MED-MNEMK-EEKFREKRIKRN-QSLQEIWDY
>4__chr4_42393075_42399210_679
YS-LKEEV-TNGKEVKNFXKKLD-WITRITNAEKSLKDLMELKT-A-EL-D-CTSLSN-C-QLEERIS-MED-MNEMK-KGKFREKRIQRN-QSLQEIWDY
>4__chr4_145288532_145294657_680
YS-LKEEV-TNGKEVKNREKKLD-WITKITNAEKSLKDLMDLKT-A-EL-D-CTSHSS-C-QLEERVS-MED-MSEMK-EEKFREKRIKRN-QSLQEIWD*
>4__chr5_108820857_108826990_681
YS-LKEEV-THGKEVKNLEKKLD-WLTRITNAEKSLKDLMELKT-A-EL-D-CTSLSS-F-QLEERVS-MEY-MNEMK-EEKFREQRIKRN-QSLQEIWDY
>4__chr4_148606528_148612543_682
YS-LKEEV-TNGKELKNLXKKLD-WLTRINNAEKSLKDLTDMKI-A-EL-E-CRSLSS-C-QLEERVS-MED-MSEMK-EEKFREKRIKXN-QSLQEIWDY
>4__chr4_144728846_144734979_683
YS-LKEEV-TNGKEVKNFXKKLD-WITRITNAEKSLKDLMELKT-A-XX-D-CTSLSN-C-QLEERVT-MED-MNEMK-KEKFREKRIKRN-QSLQEIWDY
>4__chr4_22496873_22503019_684
YS-LKDEP-TNGKEVKNFEKK*D-WITRITNAEKFLKDLMELKT-A-EL-D-CISLSN-C-QLEERVS-MED-MNGMK-EGKFREKRIKRN-QSLQNIRDY
>4__chr4_24549133_24555281_685
YS-LKEEV-TNGKEVKNVEKKID-WITRITNAQKSLKDLMELKT-A-EL-D-RTSLSN-C-QVEERVS-MED-MNETM-EEKFREKRIKRN-QSLQEIWDY
>4__chr4_38924383_38930535_686
YS-LKEEV-TNGKEVKNFEKKLN-WITRITNAEKSLKDPMEXKT-A-EL-D-STSLSN-C-QLEERVS-MED-MNEMK-EEKFREKRIKRN-QSLQEIWDY
>4__chr4_56923674_56929802_687
YS-LKEEV-TNGKEVKNLEKKLD-WLTRITNAEKSLKDX-ELKT-A-EL-D-CTSLSS-W-QLEERVS-MED-MNEMK-EGKFREKRIKRN-QSLQEICDY
>4__chr4_40967196_40973328_688
YS-LKEEV-TNGKEVKNLXKKLD-WLTRITNTEKSLKNLMELKT-A-EL-D-CTSLSS-C-QLEERVP-MED-MNEMK-EEKFREKRIKRN-QSLQETWDY
>4__chr4_88909270_88915407_689
YS-LKEEV-TNGKEVKNFEKKLD-WITRITNAEKSLKDLMELKT-A-EL-D-CTSLSN-C-QLEERVS-MEE-MNEMK-EEKFREKRIKRN-QSLQEIWDY
>4__chr5_46166760_46172856_690
YS-LKEEV-THGKEVKDLXKKLD-WLTRIINAEKSLKDLMELKT-A-EL-D-CTSLCS-F-PLEERVS-MED-MNEMK-EKKFRKVRIKIN-QSFQEMWDY
>4__chr5_46142134_46148217_691
YS-LKEEV-NHGKEVKNLEKRLD-WLTRITNTHKSLKDLVELKT-A-EL-D-CTSFRS-F-QLEERVS-MED-MNEIQ-EEKLREKRIKRN-QSLQETWDY
>4__chr5_43827498_43833637_692
YS-LKEEV-THGKEVKNLEKKLD-WLTRITNAEKSLEDLMELKT-A-EX-D-CTSLSS-F-QLEERVS-MED-MNEMK-EEKFREKRIKRN-QSLQEIWDH
>4__chr5_45822004_45828151_693
YS-LKEEV-TNGREVKNFXKKLD-WITRITNAEKSLKDLKELKT-A-EL-D-CTSLSR-C-QLEERVS-MED-VNEVK-EEKFREKRIKTN-QSLQEIWEY
>4__chr5_97352774_97358920_694
YS-LKEEA-THGKEVKNLEKRLD-WLTRITNAEKSLKDLMELKT-A-EL-D-CTSLSS-F-QLEERVS-MED-MNEMK-EEKFREKRIKRN-QSLQEIWDY
>4__chr5_43988767_43994781_695
*S-LKKEV-THGKEVKNLEKKLD-WLT*ITNAEKSLKDQMEMKT-T-EL-D-RISLSS-F-QLEERVS-MED-MNEMK-EEKFREKRKKRN-QSL*EIQDY
>4__chr5_45273718_45279862_696
NP-LKEEV-TNGKEVKSFEKKFD-WITRITNAEKSLKDLTELKT-A-EL-D-CRSLSS-C-QLEERVS-MED-MNEMK-EEKFREKXIKRN-KNL*EIWDY
>4__chr5_63418770_63424910_697
YS-LKEED-THGKKVKNLEKKLD-RLTRITNAEKSLKDLMELKT-A-EV-N-CTSLSS-F-QLEERIS-MED-MNERK-EGKFX-KRIKIN-QSLQEIWDY
>4__chr5_93122533_93128661_698
YS-LKEEV-IQGKEVKNLEKKLD-WLTRITNAEKSLKDLMELKT-A-EL-D-CTSLSS-F-QLEERVS-MED-MNEMK-EEKFRDKRVKRN-QSLQEIWDY
>4__chr5_59646071_59652211_699
YS-LKEEV-SHGKEVKNLEKR*D-WLTRITNAEKSLKDLMEVKT-A-EL-D-CTSLSS-F-QLEERVS-MED-MNEMK-EEKFREKRINRN-QSLQEVWDY
>4__chr5_54144530_54150695_700
YS-LKEEV-THGKEVKNLEKKLD-WLTRISNAEKSLKDLMELKT-A-EL-D-CTSLSS-F-QMEERVS-MED-MNEMK-EEKFREKRIKRN-QSLQEIWDY
>4__chr5_89371133_89377231_701
YS-LKEEV-THGKEV*NLEKRLD-WLTRVTNAEKSLKDPMELKT-A-EL-D-CRSLSS-F-QLEERVS-MED-MNEMK-EEKFREKRVKRN-QSLQEIWDY
>4__chr5_51116740_51122889_702
YS-LKEEV-THRKEVKNFEKKLD-WITRRTNAEKSLKDLMELKT-A-EL-D-CTSLSN-C-*LEERVS-MED-MNEKK-EEKFREKRIKRN-QSLQEIWDY
>4__chr5_97079253_97085355_703
YS-LKEEV-THSKEVKNLEKRLD-WLTRTTNAEKSLKDLMELKT-A-EL-D-CTSLSS-F-QPEE-XS-MED-MNEIK-EEKFREKRXKRN-QSLQEIWDY
>4__chr5_75124211_75130351_704
YS-LKEEV-TNGK*VKNLQKKLD-WLTRITNAEKSLKELMELKT-A-EL-D-CTSLSS-C-QLEETVS-MEN-MNEMK-EEKFREKRIKRN-QSLQEIWDY
>4__chr5_52555792_52561868_705
YS-LKEEV-TNSKEVKNFEKKLN-WITRINNTEKSLKDLMELKT-A-EL-D-GTSLSN-C-KLEERVS-MED-MNEMK-EEKFRVKRIKGN-QSLQEIWDY
>4__chr5_155073703_155079844_706
YF-LKEEV-THGKEVKNLEKKLD-WLTRITNAEKYLKDLMELKT-A-EL-D-STSLSS-F-QLEERVS-MED-MNEMK-EGKFREKRIKRN-QSLQEIWDY
>4__chr5_49872654_49878813_707
YS-LKQEV-TNGKEVKNFEKKLD-WINRITKAEKSLKDLMLLKT-A-KL-D-CTNLSN-C-QWEERVS-MED-VNEMK-EEKFREKRIKRN-QSLQEIWDY
>4__chr5_35947599_35953735_708
YX-LKEEV-THGKEVKNLEKKLD-RLTRXTTAEKSLKDLTELKT-T-EL-D-CTSLSS-F-QLEERVS-MED-MNEMK-EEKFRDKRTKRN-QRLQEIWDY
>4__chr5_49927701_49933864_709
YS-LKEEV-TNGKEVKSFEKKLD-WITGITNAEKSLKDLMLLKT-A-EL-D-CTSLSN-C-QREERVS-MED-MNEMK-EEKFREKRIKRN-QSLQEIWDY
>4__chr5_128648839_128654949_710
YS-LKEEV-THGKEVKNLKKKLD-RLTRITNADKSLKDLMELKT-A-EL-D-CRSLSS-C-QLEERVS-MED-MNEMK-EEKFREKKIKRN-QSLQEMWDY
>4__chr5_42967540_42973725_711
YS-LNKEV-THGKEVKNLEKKLD-WLTRKTNAEKSLKDLMELKA-A-EP-E-CRSLSS-C-QLEERVS-MED-MNEMK-EEKFREKRIKRN-QSLQEIWDY
>4__chr5_67089150_67095278_712
YC-LKEEV-THGKEVKNLEKSLD-WLTRITNAEKSLKDLMEMKT-V-EL-D-CTSLSN-C-QLEERVS-MED-RNEMK-EEKFREKRIKRN-QSLQEIWDY
>4__chr6_130838354_130844505_713
YS-LQEEI-TXGKEVENFEKNLD-CTTRITNTEKCLKELTDLRA-A-EL-E-CRSLRS-C-QLEERVS-MED-MNEIS-EGKFREKRIKRN-QSLQEIWDY
>4__chr5_57547500_57553620_714
YS-LKEEV-TNGKEVKNL*KKLD-WITRRTNAEKSLKELMELKT-A-EL-D-CISLSR-*-QL*ERLS-MED----MK-EEKLREKRIKRN-QSLQEIWDY
>4__chr6_123302201_123308394_715
YS-LKEEV-NHGKEVKNLEKRLD-WLTRIANAEKSLKDLMEVQN-A-EL-D-CTSLSS-F-QLEERVS-MED-MDEMK-EEKFR*KRIKRN-QTLQEIWDY
>4__chr6_110686900_110693097_716
FS-LKEEV-THGKEDKNFEKRLD-WLTRITNAEKSLKDLMELKT-A-EL-D-CTSFIS-F-QLEERLS-MED-MNEMK-EEKFREKRINRN-QSLQEIWDY
>4__chr5_155964644_155970777_717
YS-LKQEV-THGKEVKNLEKKLD-WLTRITNAEKSLKDLMELKT-A-EL-D-CTSLRS-F-QLEERVS-MED-MNEMK-EEKFREKSIKRN-QSLQEIWDY
>4__chr5_160172594_160178746_718
YS-LKEEV-THGKEVKNLEKKLD-WLTRITNAEKSLKDLMELKT-A-EL-D-CTSLSS-F-QLEERVS-MED-MNEMK-EEKFREKRVKRN-QSLQEIWDY
>4__chr6_115227765_115233906_719
YS-LKEEV-THGKEVKNLEKKLD-WLTRITNAEKSLKDLMELKT-A-EL-D-CTSLSS-F-QLEERIS-MED-INEMK-EEKFREKRTKRY-QSLQEIWDY
>4__chr5_8783969_8790087_720
YS-LKEEV-TQGKEVKNLEKNLD-WLTRITNAEKSLKDLMELKT-A-EL-D-CISLSS-F-QLEERVS-MED-MNEMK-EDKFREKRIKRN-QSLQEIWDY
>4__chr5_57298170_57304333_721
HS-LKEEV-TNGKEVKNLEKKLD-*ITRITNAEKSLKDLMELKT-A-EL-D-GINLSS-C-QLEESVS-LED-MNEMK-EEKFREKRIKRN-QSLQEIWDY
>4__chr5_45616396_45622531_722
YS-LKEEV-TLGKEVKNLEKKLD-WLTRIINAEKSLKDLMELKT-A-EL-D-CTSLSS-F-ELEERVS-MED-MNEMK-EEKFREKRIKRN-QSLQEIWDY
>4__chr5_136781392_136787507_723
YS-LKEEV-SHGKEVKNLGKKLV-WLTRITNAEKSLKDLMELKT-A-EL-D-CTSLSS-F-QLEERVS-MED-MNEMM-*EKFREKRIKRN-QSLQEIWGY
>4__chr5_152273432_152279571_724
YS-LKEEV-THGKEVKNLEKRLD-WLTRITNAEKSLQDLMELKT-A-EL-G-CTSLSS-F-QLEERVS-MED-MNEMK-EEKFREKRIKRN-*SLQETWDY
>4__chr5_50680259_50686413_725
NS-LKEEV-THGKEVKNLEQKLD-WLTRITNTEKSLKDLMELKT-A-EL-D-CTSLSS-L-QLEERES-MED-LNETK-EEKFREKRTKRN-QSLQEIWDY
>4__chr5_97258619_97264756_726
YS-LKEEV-TNGKEVKNLEKKLD-WLTRITNGEKSLKDLMELKA-A-EL-D-CTSLSS-C-QLEERVS-TEV-MNEMK-EEKFREKRIKRN-QSLQEIWDY
>4__chr6_130708924_130715060_727
YS-LKEEV-THGKEGKNLEKKLD-RLTRITNAEKSLKDLMELKT-A-EL-D-CTSLSS-F-QLEERVS-MED-MNETK-EEKTREKRIRRN-QSLQEIWDY
>4__chr6_119762858_119768969_728
YS-LKEEV-THGKEVKNLGKNLD-WLTRITNAEKSLKDLMELKT-A-EL-D-CTSLSS-F-QLEERVS-MED-MNEMK-EEKFREKRIKRS-QSLQEIWDY
>4__chr5_130147083_130153249_729
YS-LKEEV-TNGKEVKNFEKKLD-WLTRITNAEKS*KDLMELKT-A-EL-E-SRSLSN-C-QLEETVS-MED-MNEMK-KEKFREKRIKRN-PSLQEIWDY
>4__chr5_60207473_60213584_730
YS-LKEEV-THGKEVKNLEKKLD-WLTRITNADKSFNDLMELKT-A-EL-D-CSSLSS-F-QLEERVS-MED-MNEMK-EEKFREKRIKRN-QSLQEIWDY
>4__chr5_78270862_78277004_731
FS-LKEEV-THGKEVKNLEKRLD-WLTRITNAEKSLKDLMELKT-A-EL-D-CTRLSS-F-QLEERVS-IQD-MNVMK-EEKFREKRIKRN-QSLHEIWDY
>4__chr5_131234606_131240748_732
YS-LKEEV-TNGKEVKNFEKKLD-WITRITNAEKSLKDLMELKT-A-EL-D-CTSLSS-C-QLEERVS-MED-MNEMK-EEKFREKIIKRN-QGFQEICDY
>4__chr5_131251300_131257330_733
YS-LKEEV-TNSKDIKNLEEKLD-WITRITNAEKSLKDLMELKT-A-EL-D-CISLSS-C-QLEERVS-MED-MNEMK-EENFREKRIKRN-QSLQEIWDY
>4__chr5_152741145_152747289_734
YS-LQEEI-TNGKEVKSLXKKLD-WITRITNAENSLKDLMELKT-A-EL-D-CRSLSS-C-QLEERVS-MED-MNKMK-EEKFREKRIKRK-QSLQEIWDY
>4__chr5_50968363_50974362_735
YS-LKEDI-TNGKEIKNFEKKFD-WITRITNAEKSLKDLMELKT-A-QL-D-CRSLSS-C-QLEERVS-MEY-MNEMK-EEKFREKRIKRN-QSRQEI*DY
>4__chr5_74581571_74587720_736
YS-LSEEI-TNGKEVKNFXKKLD-WITRITNAEKSLKDLMELKN-A-EL-D-GRSLSS-C-QLEERVS-MED-MNEMK-EEKFREKRIKRN-ESLQEIWDY
>4__chr5_98921347_98927503_737
YS-LQEEI-TNGKEVKSFEKKLD-WITRIINAEKSLKELMELKT-A-EL-D-SRRLSS-C-QLEERVS-MED-LNQMK-EEKFREKRIKRN-QSLQEIQDY
>4__chr5_42290099_42296248_738
YS-L*EEI-TNDKEVKSFEKKFD-WITRITNAEKSLKDLMELKT-A-EL-D-CRSLRS-C-QLEEGIS-MED-MNEMK-EEKFREKRIKRN-QSLQETWDY
>4__chr5_143211839_143217972_739
YS-QQEEI-TNGKEVKSFEKKLD-WITRITNVEKSLKDLTELKT-A-EL-D-CRRLSS-C-QLEERVS-MED-MNEMK-EEKFREKRIKRN-QSLQEIWDY
>4__chr5_80923425_80929597_740
YS-LQEEI-TNGKEVKSFEKKSD-WITRITNAEKSLKDLMEMKT-A-EL-D-CRSLSS-C-QLEERVS-MED-MNEMK-EEKFREKRIKRT-QSLQEIWDY
>4__chr5_42512744_42518889_741
*S-LQEEV-ANGKEVKNFEKKLD-CITRITNAEKSLKDLMELKT-A-EL-D-CRSLSS-*-QLEERVS-MEX-MNEMK-EEKFREKRIKRN-QSLQEIWDY
>4__chr5_33131767_33137910_742
YS-LQEEI-TNGKAVKNFEKKLD-WITRITNAEKCLKELTELKA-A-EL-E-CRSLRS-C-QLEERVS-MED-MNEMK-EGKFREKRIKRN-QSLQEIWDY
>4__chr5_90147987_90154015_743
YS-LREDI-TKGKEVENFEKNLE-CTTRITNTEKCLKELMELKT-A-EL-E-CRSLRS-C-QLEERVS-MED-MNEMK-EGKFREKRIERN-QSLQEICDY
>4__chr5_87341028_87347195_744
YP-LQEEI-INGKEVKKFEKKLD-WITRITNAEKSLKELMELKA-A-EL-E-CRSLRS-C-QLEERVS-MED-MNEMK-EGKFREKRIKRN-QSLQEIWDY
>4__chr5_130695559_130701695_745
YS-LTEEV-TNGKEVKNFXKKLD-WITTIINSEKSLKDLMELKT-A-GL-D-CTSLSN-C-QLEERVS-MED-MNEMK-EEKFREKRIKRN-QSLQEIWDY
>4__chr5_130392314_130398449_746
YS-LKKEV-TNGREXKNLQKKLD-WLTRITETEKSLKDLMELKT-A-EL-V-CTSLSS-C-QLEERVS-MED-MNEMK-EEKFREKRIKRN-QSLQEIWDY
>4__chr5_130496518_130502601_747
YT-LMEEV-THGKEVKHLEKKLD-WLTRITNAEKSLKDLMELKT-A-EL-D-CTSLSC-L-QLEERVS-VED-MNEMK-EEKFREXXX-RN-KSLQEMWDY
>4__chr5_75298790_75304916_748
YS-LKEEV-TNGKEVKNFEKKLD-WTTRKTNAEKSSKDLMELKT-A-EL-D-CTSLSN-C-QLEERVS-MED-MNEMK-EEKFREKRLKRN-QSLQEIWDY
>4__chr5_44049665_44055727_749
YS-LKKEV-TNGKEVKNLEKKLD-WITRITNAEKSLKDLMKLKT-A-EL-D-CTRLRN-C-QLEERVS-KED-MNEMK-EEKFREKRIKRN-QSLQEIWDY
>4__chr5_59946744_59952877_750
YS-VKEEV-THGKEVKNLEKKSD-RLTRITNAEKSLKDQMKLKT-A-EL-D-CTSLSC-F-QMEGRVS-MED-MNEMK-E-XFTEKRIKRN-QSLQEIWDY
>4__chr5_177383414_177389555_751
FS-LKEEV-TNGKEVKNLEKRLN-WLTRITNAEKALNDLMELKT-A-ER-D-CTSLSS-F-QLEERVS-MED-MNEMK-EEKFREKRIKRN-QSLQEIWDY
>4__chr5_175437787_175443927_752
FS-LKEEV-TNGKEVKNLEKRLN-WLTRITNAEKSLNDLMELKT-A-EL-D-CTSLSS-F-QLEERVS-MED-MNEMK-EEKFREKRIKRN-QSLQEIWDY
>4__chr5_177113458_177119576_753
FS-LKEEV-TNGKEVKNLEKRLN-WLTRITNAEKSLNDLMELKT-A-EL-D-CTSLSS-F-QLEERVS-MEN-MNEMK-EEKFREKRIKRN-QSLQEIWDY
>4__chr5_145250904_145257003_754
YS-LKKEV-THGKEVKDLEKKLD-WLTRITNAEKSLKDLMELKT-A-EL-D-CTSLSS-F-*LEERVS-MEE-XNEMK-EEKFREKRIKRN-QSLQEIWDY
>4__chr5_154517348_154523496_755
YL-LKEEV-NRGKGGKNLEKKSD-WLTRITNAEKSLKDLMELKT-A-EL-D-CTSLSS-F-QLEERVA-MED-MNEMK-EKKFRKKRIKTN-QRLQEIWDY
>4__chr5_16685778_16691862_756
YS-LKEEV-THGK*LKNLXKKLD-WLTRITNAGKSLKDLMELKT-A-KL-D-RTSLSS-C-QLEERVS-MED-MNEMK-EEKFKX-XIKRN-QSLQEIWDY
>4__chr6_131597740_131603900_757
YS-LKEEV-THGKEVKNLEKRLD-WLTRITNAEKSLKDLMKLKT-T-EL-D-CTSLSS-F-QLEERVS-MED-MNEMK-EEKFREKRIKRN-QSLQEIWHY
>4__chr5_60570459_60576585_758
YS-LKEEV-THGKKVKNLEKRLD-WLTRITNAEKSLKDLMELKT-A-EL-D-CTSLSS-F-QLEERVS-MGD-MNEMK-EEKLREKRIKRN-QSLQEIWDY
>4__chr5_95916701_95922828_759
YS-LKEEV-THGKEVKNLXKKLD-WLTRITNAEKSLKDLMELKT-A-EL-D-CTSLGS-F-QLEERVS-MED-MNEMK-EEKFREKRIKRN-QSLQEIWDY
>4__chr6_156967531_156973664_760
YS-LKEKV-THGKEVKNLEKRLD-WLTRITSVEKSLNDVMELKN-A-EL-D-CASLSS-F-QVEERVS-MED-MNEMK-EEKFREKRIKRN-QSLQEIWDY
>4__chr5_180116283_180122418_761
YS-LKEEV-THRKEVKNLEKRLD-WLTRLTNAEKSFKDLMELKT-A-EI-D-CTSLSS-F-QLEERVS-MED-MNEMK-EEKFREKRIKRN-QSLQEI*DY
>4__chr5_162050359_162056497_762
YS-LKEEV-TNGKEVKKFXKKLD-*ITRITNAKKSLKDLMELKT-A-EL-D-CTSLSN-C-ELEERVS-MED-MKEMK-EEKFREKRIKRN-QSLQEIWDY
>4__chr5_74507330_74513483_763
YS-LKEEV-TNGKEVKNYEKKLD-WITRIINAEKSLKDLMELET-A-EL-D-CTSLSN-C-QLEERVS-MED-MNEMK-EEKFREKRIKRN-QSLQEIWDY
>4__chr5_151348662_151354794_764
YY-LKEEV-TNGXDVKNLEKKLD-WITRITXAXXSLKDLMEPKT-A-EL-D-CTSLSS-C-QLEERVS-MED-MNEMK-EEKFREKRIKRN-QSL*EIWDY
>4__chr6_104929176_104935323_765
YS-LKEEV-TNGKAVKNLEKQLD-WLTRITNAEKSSKDLMELKT-A-EL-D-CTSLSS-C-QLEERVS-IED-MNEMK-GEKFREKRIKRN-QSLQEIWDY
>4__chr5_39070189_39076335_766
YS-LKEEV-TNGKEVKNLEKKLD-WLTRITKAEKSLKDPMELKT-A-XX-D-GTSLSS-F-QLEERVS-IED-MNEMK-EEKFRXXKIKRN-QSLQEIWDY
>4__chr5_78041338_78047472_767
YS-LKEEV-TNXXEVKNLEKKLD-WLTRITNAEKSLKDLMELKT-A-EL-D-STSLSS-C-QLEERLS-MED-MNEMK-EEKFREKRIKRN-QSLHQIWDY
>4__chr5_41109137_41115287_768
YS-RQEEI-TNGKEIKNLEKKLD-WLTRIINAEKSLKDQMELKT-A-EL-D-CTSLSS-C-QLEERVS-MQD-MNEMK-EEKFIEKRIKRN-QSFQEIWDY
>4__chr5_57904378_57910526_769
YS-LKEEV-TNGKEVKNLXKKLD-WITRITKAEKSLKDLMELKT-A-EL-D-CTSLSN-C-QLEERVS-MED-MNEMK-EEKFREKRIKRN-QSLHEIWDY
>4__chr5_125513396_125519538_770
YS-LKEEV-TNGKEVKNIEKKLD-WITRITNAEKSLKDLMELKT-V-EL-D-CTSLSN-C-QLEERVS-MEE-MNEMK-EEKFREKRIKRN-QSLQEIWDY
>4__chr5_54406946_54413087_771
YS-LKEEV-TNGKEVKNFXKKLD-WIARITNAEKSLKDLMELKT-A-EL-D-CMSLSN-C-QLEERVS-MEE-MNEMK-EEKFREKIIKIN-QSLQEIWDY
>4__chr5_62004383_62010533_772
YS-LKEEV-TNGKEVKNFEKKID-*ITRIINAEKSLKDLTELKT-A-EL-D-CTSLSN-C-QLEERVS-MED-MSEMK-EEKFREKRKKRN-QTLQEIWDY
>4__chr5_130450747_130456907_773
YS-LKKEV-TNGKEVKNLEKKLD-*LTRITNAEKSFKDLMELKT-A-EL-D-CTSLSS-*-QLEERVS-MED-MNEMK-EGKFREKIIKRN-QSLQEIWDY
>4__chr5_71908901_71915041_774
YS-LKEEV-TKGKEVKNLXKKLD-WLTRITNADKSLKDLMELKT-A-EL-H-CTRLSS-C-QLEERVS-MED-MKEMK-EEKFREKRIKRN-QSLQEIWDY
>4__chr6_124770041_124776111_775
YS-LKEEV-TNGKEVKNFEKKLD-RINRITNAEKSLKDLMELKT-A-EP-D-CTSLSN-C-QLEERVS-MED-MNEMK-EEKFRXKRIKRN-QSLHEIWNY
>4__chr5_148027959_148034100_776
YS-LKEEV-TNGKEVKNFXKKLD-WLTRISDAEKSLKDLMELKT-A-EL-D-CTSLSN-C-QLEERVS-MED-MNEMK-EEKFREKRIKRN-QSLQEIWDY
>4__chr5_65389138_65395270_777
YS-LKEEV-TNGKEVKNFEKKLD-WITRITNAEKSLKDPMELKT-A-EL-D-CTSLSN-C-QLEERVS-MED-MNEMK-EEKFREKRIKRN-QSLQEIWDY
>4__chr5_135652759_135658886_778
YS-LKEEV-TNGKEVKXFEKKSD-WITRITNAEKSLKDLMELKT-A-EL-D-CASLSN-C-QLEERVS-MED-MNEMK-EEKFREKRIKRN-QSLQEIWDY
>4__chr5_138042262_138048415_779
YS-LKEEV-TNGKEVKNFEKKLD-WITRITNAEKSLKDLMELKT-A-EL-D-CTILSN-C-QLEERVS-MED-MNEMK-EEKFREKRIKRN-QSLQEIWDY
>4__chr6_139573328_139579460_780
HS-LKEEV-TNGKEVKNFXKKLD-WITRITNAEKSLKDLMELKT-A-EL-D-CTSLSN-C-QLEERVS-MED-MNKMN-EEKFREKRIKRN-QSLQEIWDX
>4__chr6_86582383_86588520_781
YS-LKEEV-TNDKEVKNLEKKLD-WLTRITDAEKSLKNLMELKT-A-EL-D-CRRLNS-C-KLEERVS-MED-RNEMK-EEKFREKXI*RN-QSLQEIWDY
>4__chr6_44823178_44829300_782
FS-X--XV-THCKEAKNLEKRLD-WLTRITSVEKSLNDLMELKI-A-EL-D-CTSFSS-F-QLEETVS-IED-MNEVK-EEKFREKRVKRN-QSLQEI*DS
>4__chr6_87455826_87461958_783
YS-LKKEV-THGKEVKNLEKKLD-WLTRITNVEKSLKDLVELKT-A-EL-D-CTSLSS-Y-QLEERVS-MEH-INEMK-EEKFRKKRIKR--QNLQEIWDY
>4__chr7_19890117_19896257_784
YS-LKEEI-TNGKEVKNLEKKSD-WLTRITNAEKCLKDLMELKT-A-EL-D-CTSLSS-C-QLEERVS-RED-MNEMK-EGKFREKRIKRN-QSLQEIWDY
>4__chr7_19906727_19912832_785
FY-LKEEV-THHK*VKNLEKRLD-WLTRITNAEKSLKDLMQLKT-A-EL-D-CRSLSS-F-QLEERIS-MDD-MNEMK-EEKFREKRIKRN-KSLQEIWDY
>4__chr6_86595815_86601954_786
YA-LKEEV-TNDKEVKNFEKKLD-WLTRITNAEKSLKDLMELKT-A-EL-D-CTSLSS-C-KLKERVL-MED-MNEMK-EEKFREKRKKRN-QSLQEISDY
>4__chr6_50553210_50559313_787
YS-LKEEV-TNGKEVKNVEKKLD-WIXX---XEKSLKDLMELKT-A-EL-D-CTSLSN-C-QLEERVS-MED-MNEMK-EEKFRGKRIKRN-QSLQELWDY
>4__chr6_57675556_57681675_788
YS-LKEEV-THGKEVKNLEKRLY-WLTRITNAEKSL*GLMELKT-A-EL-D-CTSLSS-F-QLEERVS-MED-MNEMK-EEXFR*KRIKRN-QSLQEIWDY
>4__chr6_79460749_79466902_789
FS-LKEGV-THGKEVKNFEKRLD-WLTRINNAEKSLRDLLELKT-A-EL-D-CTSLSS-F-QLEERVS-MEN--XEMK-EEKFREKRIKRN-QSLQEIWDY
>4__chr6_87258586_87264691_790
YY-LKDEV-TNGKEVKNLEK*LD-WLTRKTNAEKSLKDLMELKT-A-EL-D-CTSLSS-C-QLE*RVL-IED-MNEMK-EEKFREKRIKRK-QSLQEIWDY
>4__chr6_50419400_50425543_791
YS-LKKEV-AHGKEVKNLEKKLD-WLTRITNAEKSLKDLMELKT-A-EL-D-CTSLSS-F-QLEERVS-MED-MNEMN-EEKFREKRRKRK-QSLQELWDY
>4__chr6_81778531_81784647_792
YS-LKEEV-THGKEVKNLXKKLD-WLTRVTNAEKSLKDLMELKT-A-EL-D-CRSLSS-F-QLEERVS-MED-MNEMK-EEKFREKRIKRN-QSLQEIWNY
>4__chr7_109899513_109905657_793
LS-LKEEV-TDGKEVKNPEKRLD-WLTRITNAEKSLKELMELKT-A-EL-D-*TSFSS-F-QLEERV*-MED-MNEMK-EEKFREKRIKRN-QSLQEIWDY
>4__chr6_57705499_57711624_794
YS-LKEEV-TNGXEVKNFEK*LD-WITRITNAEKSLKDLKELKT-A-EV-D-CTSLSN-C-QLEERVS-MED-MNEVK-EEKFKEKRTKRN-QNLQEIWDY
>4__chr6_93718312_93724454_795
YS-LKEEV-THDKEVKNCEKKLD-*LTRIINAEKXLKDLRELKT-A-EL-E-CTSLSS-F-QLEERVS-IED-MNEMK-EEKFREKRIKRN-QSLQEKWDY
>4__chr6_72772768_72778911_796
FS-LKEEV-THGKEVKNLENRLD-WITRITNAKKSLKDLMELKT-A-EL-D-CTSFSS-F-QLEEKVS-MED-MNEMK-EEKFRXKRIKRN-QSLQEIRDY
>4__chr6_77135870_77142028_797
YS-LKEEV-TNGKEVKNLXKKLD-WLTRITNAEKSLKELMERKT-A-EL-D-CKSL-S-C-QLEERVS-MED-INEMK-EEKFREKRIKRN-QSLQEIWDY
>4__chr6_80086075_80092210_798
YS-LKEEV-TNGKEVKNFXKKLD-WLTRITNAENSLKDLMELKA-A-EL-D-CTSLSS-C-QLEERVP-MED-MNEMK-EEKFRDKIIKRN-QSLQEIWDY
>4__chr7_109146427_109152563_799
YS-LKEEV-THGKEVKNLEKKLD-WLTRKTNAEKSLKDLMELKT-A-EL-D-CTSLSS-C-QLEERVS-MED-MNEVK-EEKFREKRIKIN-*SLQEICDY
>4__chr6_86719342_86725487_800
YS-LKEEV-THGKEVKDLEKRLD-WLTRITNAGKSLKDLMELKT-A-EL-D-CTSLSS-F-QLEERVS-MED-MNEMN-EEKFREKRIKGN-QSLQEIWDY
>4__chr6_58828036_58834177_801
YS-LQEEI-TKRKEVKNLEKNLD-CITRITNTERCLKELMELKA-A-EL-E-CRSLRS-C-QLEERVS-MED-INEMT-KGKFREKRIKRN-QSLQEI*DY
>4__chr6_51107067_51113177_802
YS-LKEEV-IHGKEVKNLEKRLD-WLTRIANAEKSLKDLMELKT-A-EL-D-CKSLSS-F-QLEERVS-KED-MNEMK-EEKFREK*IKRN-QSLQEIWDY
>4__chr7_109346333_109352524_803
YS-LKEEV-THGKEVKNCEKKLD-WLTGIINAEKSLKDLMELKT-A-EL-D-CTSLGN-C-QLEERVS-MED-MNEMK-EEKFREKRIKRN-QSLQEIWDY
>4__chr7_109222277_109228433_804
YP-LKEEA-TKGKEVKNFEKKLD-WITRIINGEMSLRDLMELKT-V-EL-D-CTSFSK-C-QLEERVS-MED-MNEMK-EEKFREKRIKRN-QSLQEIWNY
>4__chr6_77059982_77066113_805
LS-LKEEV-AQHKEVKKLKKKLD-LLTRITNAEKSLKDLMELKT-A-EL-D-CTSLSS-L-QLEERVS-MED-MNEMK-EEKFREKRIKRN-QSLQEIWDY
>4__chr7_123890018_123896157_806
YS-LKEEV-THGKEVKNLEKRLD---XGITNAEKSLEDLMELKT-A-GL-D-CTSLSS-F-QLEERVS-MED-MNEMK-EEKFREKRIKRN-QSLQEI*DY
>4__chr6_79413179_79419317_807
KS-LKEEV-TNGKEVKNLXKKLD-RLTRITNAEKSLKELMELQT-A-EV-D-CTSLSS-C-QLEDRIS-MED-MNEMK-EEKFTEKRIKRN-QSLQEIRDY
>4__chr6_64859605_64865611_808
YT-LKEEV-THGKEDNNLGKKLD-WLTRITNAEKSLKDLMELKT-A-EL-D-CTSLSS-F-QLEERVS-MED-MNEIK-EQKFRAKRIKRN-QSL*EIWDY
>4__chr6_78757518_78763629_809
YS-LKEEV-THGKEVKNLEKNLD-WLTRITDAEKSLKDLMEQKT-A-EL-D-CTSLSS-F-QLEERVS-MED-MNEMK-EEKFREKRIKRN-QSLQEIWDY
>4__chr6_39812160_39818321_810
YS-LKEEV-THGKDVKNLEKRLD-WLTRTTNAEKSSKDLTELKT-A-EL-D-CTSLSS-F-QLEERVS-MED-TNEMK-EEKFREKRIKRN-QSLQEIWDY
>4__chr6_83262905_83269018_811
YS-LKEEV-THGKEVKNLXKKLD-WLTRITNAEKSLKDLMELKT-A-EL-D-CISLSS-F-HLEERVS-MKD-MSEMK-XEKFREKRIIRN-QSLQEIGDY
>4__chr7_34581935_34588097_812
YS-LKEEV-THGKEVKNIEKILD-WLTRITNEEKSLKDLMELKT-A-EL-E-CTSLSS-F-QLEERVS-MED-MNEMK-EEKFREKRIKRN-QSFQEIWDY
>4__chr6_57424527_57430689_813
YS-LKEEV-THGKEVKNLEKKLD-WLTRITNAEKFLKDLMVVKT-A-EL-D-CTSLSS-F-QLEERVS-MEN-MNKMK-EEKFREKRIKRN-QSLQEIWDY
>4__chr6_167122353_167128493_814
YS-LQKEI-TNGKEVKNFEKKLD-WITRITNAEKSLKELMELKV-G-EL-E-CRSLRS-C-QLEERVS-MED-MNEMK-ERKFREKSIKRN-QSFQEIWDY
>4__chr7_149902502_149908642_815
YS-LQEEI-TNGKEVKNFEKKLD-WITRITSAEKSLKDLMELKA-A-EL-E-CRSLRS-C-QLEERVS-MED-MNEMK-EGMFREKRIKRN-QSLQEIWDC
>4__chr7_142495489_142501647_816
YS-LQEEI-TNGKEVKSFEKKLD-WITRITNAEKSLKDLMELKT-A-EL-D-CRSLSS-C-QLEERVS-RED-MNEMK-EEKFREKRIKRN-QSLQEIWDY
>4__chr6_53372808_53378983_817
YS-LQEES-TKGKEVENFEKNLD-CITRITNTEQCLKELRELKA-A-EL-E-CRSLRN-C-QLEERVS-MED-MNEMK-EGKFREKRIKRN-QSLQEIWDY
>4__chr6_58056660_58062780_818
YS-LQEEI-TNGKEVKNFEKKLD-WITRITNAEKSLKELMELKT-A-EL-E-CRRLRS-C-QLEESVS-MED-MNEMK-EGKFREKRIRRN-QSLQEIWDY
>4__chr6_58660861_58666984_819
YS-LQEEI-TNGKEVKNFEKKLD-WITRITNAEKSLKELMELKA-A-EL-E-CRRLRS-C-QLEESVS-MEE-MNEMK-EGKFREKRIQRN-QSLQEIWDY
>4__chr6_50695537_50701675_820
YS-LQEEI-TNGKEVKNCEKKLD-WITRITNAEKSLKGLMELKA-A-EL-E-CRSLSS-F-QLEERIS-MED-MNEMK-EGKFR*KRIKRN-QSLQEIWDY
>4__chr7_153193674_153199817_821
YS-LKEEV-TNGKEVKNLXEKLD-WLTRITNAEKSLKDLMELKT-A-EL-D-CRSLSS-F-QLQERVS-MED-MNEMK-EEKFREKRIKRN-QVLQEIWDY
>4__chr6_19355159_19361302_822
YS-LQEEI-TNGKEVKSFXKKLD-WITRITNAEKSLKDLMELKT-A-EL-D-CRSLSS-C-QLEERVS-MED-MNEMK-EEKFREKRIKRN-QSLQEIWDY
>4__chr6_90820422_90826581_823
YS-LQEEL-TNGKEVKSFEKKLD-RITRIINAEKSVKDPMELKT-A-EL-V-CRSLSS-F-QLEERVS-MED-MNEMK-EEKFREKRIKRN-QSLQEIWDY
>4__chr7_119662098_119668265_824
DS-LHEEV-TNGKEVKSFEKKLD-WITRITNAEKSLKYLMELKT-A-EI-D-CRSLSS-R-QLKERVS-MEG-MNEMK-EEKFREKRIKRN-QSLQEIWDY
>4__chr6_71083988_71090143_825
YS-LQEEI-TNSKEVKSFEKKLD-WITRITIAEKSLKDQMELKT-A-EL-D-CRSLSS-C-QLEERVS-MED-MNEMK-EEKFREKRIKRN-QSLQEIWDY
>4__chr6_72036939_72043089_826
YS-LREEI-TNGKEVKSFEKKLD-WRTRITNAEKSLKDLMELKT-A-EL-V-CRSLSS-C-QLEERVS-MED-MNEMK-EEKFREKRIKRN-QNLQEIWDY
>4__chr7_2749713_2755834_827
YS-LQEEV-TNGKEVKNFEKKLD-WITRITNAEKSLKDLMELKT-A-EL-E-CRSLRS-C-ELEERV*-MED-MNEMK-EEKLREKRIKRN-QGLQEIWDY
>4__chr7_13274845_13280979_828
YS-LQEEI-TNGKEVKNFEKKLD-WITRITNAEKCLKELMELKV-A-EL-E-CRSLRS-Y-QLEERVS-MED-MNEMK-EGKFREKRIKRN-QSLQEIWDY
>4__chr6_75670198_75676348_829
*S-LKEEI-TNGKEVKNFEKKLD-*ITRTTNAEKSLKDLMELKA-A-KQ-E-CRSLRS-C-QLEERVS-MED-MKEMK-ERKFREKRIERN-QSLQEIWDY
>4__chr7_31970106_31976289_830
YS-LKEEV-TNGKEVKNLEKKLD-WLTRITNAEKSLKDLMELKT-A-EL-D-RTSLSS-C-QLEERVS-MED-MNEM*-EEKFREKRTKRN-QSLQEIWDY
>4__chr6_55708297_55714441_831
YS-LK**V-TNGKEVKNLXKKLD-WLTRITNAEKSLKDLMELKT-A-EL-D-CTSISS-C-QPEERVS-MED-MNEMK-EEKFREKRIKRN-QSLQEIRDX
>4__chr6_85592867_85598999_832
YS-LKEEV-TNGKEIKNFGKKLH-RITRITNAEKSLKDLMELKN-A-EL-D-CTSLSN-C-QLEERVS-MED-MNEMK-EEKLREKRIKRN-QSLQEIWDY
>4__chr7_10276370_10282509_833
YS-LKEEV-THGKEVKNLEK*LD-WLTRITNAEKSLKDLMELKT-A-EL-D-CTSLSS-C-QLGERGS-MED-MNEMK-EEKFREKRVKSN-QSLQEIWDY
>4__chr6_67862029_67868163_834
YS-LKEEV-TNGKEVKNFEKKLD-WITRITNAEKSLKDLMELKT-A-EL-D-CTSLSN-C-QLEERVS-MED-MDEMK-EEKFREKRIKRN-QSLQEIWDY
>4__chr6_22274562_22280684_835
YS-LKEEV-TNGKEVKNFDKKLD-WITRITKAEKSLKDLMELKT-A-EL-H-CTSLSN-C-HLEERVS-MED-MNEMK-EEKFREKRIKRK-QSLQEIWDY
>4__chr6_65214606_65220634_836
YS-LKKEV-TNGKEDKNFKKKLD-WITRITNAEKSLKDFMELKT-A-EL-D-CTSLSN-C-QLEERVS-MED-MNEMK-EEKVREKKIQRN-QSLQDIWDY
>4__chr7_109114430_109120566_837
YS-LKEEV-THGKEVKNLEKKID-WLTRITNAEKSLKDLMELKT-A-EL-D-CTSLSS-C-QLEERVS-TED-MNEMK-EEKFREKRIKIN-QSLQEIWDY
>4__chr6_48178171_48184310_838
YS-LKEEV-TNGKEVKNFEKKLD-WLTRISNAEKYLKELMELKT-A-EL-D-CTSLSN-C-QLEERVS-MED-MNEMK-EEKFRGKRIKRN-QSLQEIWDY
>4__chr6_75426452_75432587_839
YS-LKEEV-TNGKQVKNFETKLD-WITRITNAEKSLKDLMELKT-A-EL-D-CTSLSN-C-*LEERVS-MED-MNEMN-EEKFREKRIKRN-QSLQEIWDY
>4__chr7_108364826_108370978_840
YS-LKEEV-TNGKEVKNFEKKLD-WISRITNAEKSLKDLMELKT-A-EL-D-CTSLSN-C-QLEERVS-KED-INEMK-EEKFREKRIKRN-QSLQEICDY
>4__chr7_107074014_107080158_841
YS-LKEEV-TNGKEVKNLEKKLD-WLTRITNAEKSLKDLMELKT-A-EL-D-CTSLSS-C-QLEERVS-MED-MNEMK-EEKFREKRIKRN-QSLQEIGDY
>4__chr6_4143746_4149866_842
YS-LKEEV-TNGKEVKNLEKKLD-WLTRITNAEKSLNDLMELKT-A-EL-D-CTSLSS-C-QLEERVS-MED-MNEMK-EEKFREKRIKRN-QSLQEIWDY
>4__chr7_115798542_115804682_843
YS-LKEEV-TNGKEVKNFEKKLD-WITRITNAEKSLKDLMELKT-A-EL-N-CTNLSN-C-QLEETVS-MEG-MNEMK-EEKFREKSIKRN-QSLQEIWDY
>4__chr7_23828747_23834886_844
YS-LKEEV-TNGKEVKNFXKK*D-WITRITNAEKSLKDLMELKT-A-EI-D-CTRLSN-R-QLEERVS-TED-MNEMK-EEKFREKRIKRN-QSLQEIWDY
>4__chr7_156933875_156940000_845
YS-LKEEV-TNGKEVKNFEKKLD-WITRITNAEKSLKDLMELKT-A-EL-D-STSLSS-C-QLEERVS-MED-MNEMK-EEKFREKRIKRN-QSLQEIWDY
>4__chr7_22930341_22936500_846
YS-LKEEV-TNGKEVKNFEKKLD-WLTRITNAEKSLKDLMELKT-A-EL-D-CTSLGN-*-ELEERVS-MED-MNEMK-EEKFREKRRERN-QILQEIRDY
>4__chr6_45356823_45362968_847
*S-LKEXX-TLRKEVKNLEKKLD-WLTRITNAEKSLKDLMELKT-A-EL-D-CTSFSS-F-QLEERVS-MED-MNEMK-EEKFRXKRIKRN-QSLQEIWDY
>4__chr6_85465775_85471929_848
YS-LKEEV-THGKEDKNLEKKLD-WLTRITNAEKSLKDLMEWKT-A-EL-D-STSLSS-F-QLEETVS-MED-MNEMK-EEKFREKRIKRN-QSLQEIWDY
>4__chr6_70246821_70252967_849
*S-LKKEF-THGKEDKNLEKKLD-WLTRITNAEKSLKDLKELKT-A-EL-D-CTSLSS-F-QLEERIS-MED-MNEMK-EEKFREKRIKXN-QNLQEIWDY
>4__chr7_10812051_10818202_850
YS-LKEEV-TNGKEVKNFEKKLD-CLTGITNAEKSLKDLXELKT-A-DL-D-CTSLSS-C-QLEERVS-MEV-MNEMK-EEKFREKRIKRN-QSLQEIWDY
>4__chr6_75649720_75655861_851
FS-LKEEV-THGKEVKNLEKKLD-WLTRITNAEKSLKDLMELKT-A-EL-D-CTSLSS-F-QLEEMES-M*D-MKEMK-EEKFREKRIKRN-QSLQEIWDY
>4__chr6_78628518_78634660_852
NS-LKEEV-THGKEVKNLEKKLD-WLTRITNAEKSLKXPMELKT-A-EL-D-CTSLSS-L-QLEERVS-MED-MNEMK-EEKFREKRXKRN-QSLQEIWDY
>4__chr7_158783830_158789974_853
YS-LKEEV-THGKEVKNLEKKLD-WLTRITNAEKSLKDLMELKT-A-EL-D-CTSLNS-F-QLEERVS-MED-MNEMK-EEKFREKRIKRN-QSLQEIWDY
>4__chr6_44975759_44981890_854
YS-LKEEV-THGKEIKNLEKKLD-WLTRITNAEKS*KDLMELKT-A-EL-D-CTSLSS-Y-RLEERVS-MED-MNEMK-EEKFREKRIKRN-QSLQEIWDY
>4__chr7_102208361_102214524_855
YS-LKEEV-THGKEVKNLEKKLD-WLTRIINAEKSLKDLMELKT-A-EL-D-CTSLSS-F-QLEERVS-MED-MNEMK-X-KFREKRIKRN-QNLQEIWDY
>4__chr6_23467196_23473324_856
YS-LKEEV-THGKEVKNLEKRLD-WLTRITNAEKSLKDLMELKT-A-EL-D-CTSLSN-F-QLEERVS-MED-MNEMK-EEKFRENRIKRN-QSLQEIWDY
>4__chr6_7888428_7894531_857
FS-LKEEV-THGKEVKNLEKRLD-WLTRITNAEKSLKDLMELKT-A-EL-D-CTSFSS-F-QLEESLS-MED-MNEMM-EEKFREKRRKRN-QSLQEIWDY
>4__chr7_104291817_104297937_858
YS-LKEEV-THGKEVKNLEKKLD-WLTRXTSAEKSLKDLMELKT-A-EL-D-CTSLSS-F-QLEERVS-MED-MNEMK-EDKFREKRIKRN-QSLQEI*DC
>4__chr7_17221367_17227504_859
SS-LKEEV-THRKEVKNLEKKLD-WLTRITNAEMSLKDLMELKT-A-EL-D-CTGLSS-F-QLEERVS-MED-MNEMK-EEKLREKRIQRN-QSLQELWDY
>4__chr7_131313613_131319782_860
YS-LKEEV-THGKEVKNLXKKLD-WLTRTTNAEKSLKDLMELKT-A-EL-D-CTSLSS-F-QLEERVS-MED-MNEMK-E-XFTEKRIKRN-QSLQEIWDY
>4__chr6_5631433_5637568_861
YS-LKEEV-THCK*AKNLEKKLD-WLTGITNAGKSLKX--XLKT-A-EL-D-CTSLGS-F-QMEERVS-MED-MNEMK-EEKFREKRIKIN-QGLQEIWDY
>4__chr7_119282111_119288241_862
YS-LKEEV-THGKEVKNLXKKLD-WLTEIINAEKSLKDLMELKT-A-EL-D-CTSLSS-F-QLEERVS-MED-MNEME-EEKFREKRIKGN-QSLQEIWNY
>4__chr6_56274469_56280627_863
YS-LKEEV-THGKEVKNLEKKLD-WLTRIINAEKSLKDLMELKT-A-EL-D-CTSLSS-F-QLEERVS-MED-MNEMK-EEKFREKRIRRN-*SLQEIWDY
>4__chr7_134402039_134408216_864
YS-LKEEV-THGKEVKNLXKKLD-WLTRITNAEKSLKDLMELKT-A-EL-D-CTSLSS-F-QLEERVS-MED-MNVMK-EEKFREKIIKRN-QXLQEIWDY
>4__chr7_141116231_141122355_865
YS-LKEEV-THGKEVKNLEQKLD-WLTRITNAEKSLKDLMELKT-A-EL-D-CTSLSS-F-QLEERVS-MED-MNEMK-EEKFREKRIKRN-QSLQEIWDY
>4__chr6_29349205_29355353_866
YS-QKEEV-TNGKEVKNLEKKSD-WINRITNAEKSLKDLMELKT-A-EL-D-CTSLSS-C-QLEERVS-MED-MNEMK-EEKFREKRIRRN-QSIQEIWDY
>4__chr6_cox_hap1_696630_702778_867
YS-QKEEV-TNGKEVKNLEKKSD-WINRITNAEKSLKDLMELKT-A-EL-D-CTSLSS-C-QLEERVS-MED-MNEMK-EEKFREKRIRRN-QSIQEIWDY
>4__chr7_61764681_61770819_868
YS-LKDEV-THGKEVKNCEKKLD-WLTRITNAEKFLQDLMELKT-T-EL-D-CTSRSS-F-XLEERVS-VED-MNEMK-EEKFREKRIKRN-QSLQEIWDY
>4__chr7_62006694_62012799_869
YS-LQEEI-TNGKEVKSXXKKLD-LITRITNAEKSLKVLMELKT-A-EQ-E-CRSLSS-C-QLEGRVS-MED----MK-E-XFREKRIKIN-QSLQEIWDY
>4__chr8_43428197_43434351_870
*S-LKEEV-THGKEVKNLEKXXD-WLTRVTNAENSLKDLMEVKT-A-EL-D-STSLSS-F-QLEERVS-MED-MNEMK-EEKFREKRIKRN-QSLQEIWDY
>4__chr8_47782932_47789042_871
YF-LKEEV-YNGKEIKNLEKNLD-WLTRITNAEKSLKDLMELKT-A-EI-D-CTSLSS-F-*LEEKVS-MEE-MNVMK-EEKFREKRIKRK-QSLQEIWDY
>4__chr8_43454372_43460496_872
YF-QKEEV-THQEEVKNLEKKLD-WLTRITKAETSLNDLMELKT-A-EL-E-CTSLSS-F-QLEERVS-MKD-MNEMK-EEKFREKRIKRN-QSLQEIWDY
>4__chr8_3295243_3301374_873
YS-LKEEV-THGKEVKNLEKKLD-WLTRITNAEKSLKDLMELKT-A-EL-D-CTSLSS-F-R*KERVS-MED-MNEMK-EEKFREKRIKRN-QSLQEIWDY
>4__chr8_3133756_3139899_874
YS-LQEEV-THGKEVKNLEKKLN-WLTRITNAQKSLKDLM*LKT-A-GL-D-CTSLSS-Y-QQEDKVS-MED-MNEMK-EEKFREKRIKRN-QSLQEIWDY
>4__chr8_43318744_43324870_875
YS-LKEEV-TNGKEVKNLEKQLD-WLTRITSEEKSLKDLTELKP-V-EL-D-CTSLSS-C-QLAERVS-MED-MNEMX-EEKFREKRIKRN-QSLQEIWDY
>4__chr8_47770677_47776816_876
DS-LKEEV-TNGKEVKNFEKKLD-WLTRITNAEKSLKDLMELKT-A-EL-D-CTSLSS-C-QLQERVS-MED-VNKMK-EEKLREKXIK*N-QSLQEIWDY
>4__chr7_64582632_64588781_877
YS-LKEEV-THGKEVENLEKKID-WLTRITNAEKSLKDLMELKT-A-EQ-D-CTSLSS-R-QLEERVS-IED-INEMK-EEKFREKRIKRN-QSLQEIWDY
>4__chr8_51583031_51589173_878
YS-LKEEV-THGKEVKNLEKKLD-WLTKITNAEQSLKDLMDLKT-V-EL-D-CTSLSS-F-QLEERVS-MED-MNEMK-EEKFREKRIKRN-QSLQEI*DY
>4__chr8_63391400_63397587_879
FS-LKEEV-THGKEVKNFEKKLD-WLTRITNAEKSLKDLMELET-A-EV-D-CTSLSS-F-QLEKSVS-MED-INEMK-EEKFREKRIKRN-QSL*EIWDY
>4__chr8_40114900_40121020_880
YS-LKEKV-THGKEVKKLEKRLD-WLTRITNAEKALKDLMELKT-A-EL-D-CTSLSS-F-QLEERVS-MED-MSEMK-EEKFREKRIKRN-QSLQEIWDY
>4__chr8_48574757_48580857_881
YS-LKEEV-THGKEVKNLEKRLD-WLTRITNAEKSLKDLMELKT-A-EL-D-CTSLSS-F-QLEERVS-IED-MNEMK-EEKFREKRKKRN-QSLQEIWDY
>4__chr8_48491740_48497871_882
YS-LKQEV-THGKEVKNLEKRLD-WLTRITNAEKSFQDLMELKT-T-ER-D-PTSLSG-F-QLEERVS-MED-MNEMK-EEKFREKRIKRN-QSLQEI*DY
>4__chr7_45468564_45474764_883
FS-LKEEV-T*CKEVKNLEKRLD-WLTRITNAEKSLKDLTELKT-A-EL-D-CTSFSS-F-QLEERVS-MED--XEMK-EEKFREKRIKTN-QSLQEIWDY
>4__chr8_57426317_57432460_884
YS-LKEEV-TNGKEVKNFEKKLD-WITRITNAEKSLKDLMELKT-V-EL-D-STSLSN-*-QLEERVT-MED-MNEMK-EEKFREKRIKRN-QSLQKIWDN
>4__chr8_50950387_50956379_885
YC-LKEEV-TNGKEVKNFENKLD-WITRITNAEKPLKELMELKT-A-QL-D-CTSLSN-C-QLEESVS-MED-MKEMK-EEKIREKRX-KN-QSLQEIWDY
>4__chr8_88466478_88472597_886
YS-LKQEV-THGKEVKNLEKKLD-WLTRITNTEKSLKDLMELKT-A-EL-D-YTSLSS-F-QLEEWVS-IED-MNEMK-E--XREKRIKRN-KSLQEIWDY
>4__chr9_22210338_22216484_887
YS-VQEEI-TNGKDVKSFEKKLD-WLTRITNAEKSLKDPMELKT-T-EL-D-CRSLSS-C-QVEERVS-MEH-MNEMK-EEKFREKRRKRN-QSLQEIWDY
>4__chr9_219904_226050_888
YS-LQEEI-TNGKEVKSFEKKID-WITRITNAKKS*KDLMELKT-A-EL-D-CRSLSS-C-QLEKRVS-MED-MNEMK-EEKFTEKRIKSN-QSLQEIWDY
>4__chr7_7011961_7018104_889
YS-LKEEV-THGKEVKNLXKKLD-CLSRITNAEKSLKDLLELKT-A-EL-E-CTSFSS-F-QLEERVS-MEH-MNEMK-EEKFREKRIKRN-QGLQEIWDY
>4__chr9_1548435_1554568_890
YS-LQEEF-TNGKEVKNFEKKLD-WITRITNAEKSLKDLMELKT-A-EL-D-CTSLSS-*-QLEERVS-MED-MNEMK-EEKFREKRIKRN-QSLQEIWDY
>4__chr7_56541607_56547736_891
FS-LKEEV-TQHKEAKNLEKRLD-WLTRITNVEKSLNDLMELKT-A-EL-D-CTSFSS-F-QLEERVA-IED-MNEMK-EEKFREKRVKRN-QSLQEIWDY
>4__chr7_90273742_90279881_892
YS-LKEEV-THGKEVKNLEKTXD-WLTSITSAEKSLKDLMELKT-A-EL-D-CTSLSS-F-QLEERVS-MED-MNEIK-EEKFREKRIKRN-QSLQEIWDY
>4__chr8_99791561_99797698_893
YS-LKXEV-TXGKEVKNLEKKLD-WLTRITNAEKSLKDLMELKT-A-EL-D-CTSLSS-F-QLEERVS-MED-MNEMK-EEKFREKRIKRN-QSLQEIWD*
>4__chr9_103737518_103743658_894
YS-LKEEV-NHGKKVKNLHKKLD-WLTRITNAEKSFKDLMELKT-A-EL-D-CTRLSS-L-QLEERVK-MED-TNEMK-EEKFKEKRIKRN-QSLQEIRDY
>4__chr9_111802112_111808274_895
YS-LKEEI-THGKEVKNLEKILD-WLTRITNAKKSLKDLMELKT-A-EL-D-CTSPSS-F-QLEERVS-MEE-MNEMK-QEKFREKRIKSN-QSLQEKWDX
>4__chr8_129882661_129888844_896
YS-LKEEV-TNGKEVKNFEKKLD-WITRIIKAEKSLKDLMELKT-A-EL-D-CTSLSN-C-QLEERVS-MED-MNEMK-EEKFREKRIKRN-QSLQEIWDY
>4__chr8_34031842_34037984_897
XY-LKEEV-TNGKEVKNFEKKLD-WITRIINAEKSLKDLMELKT-A-EL-D-CTSLSN-C-QLEETVS-MKD-MNEMK-EEKFREKRIKTN-QSFQEIWDY
>4__chr8_54444124_54450266_898
YS-LKEKV-THGKQVKNPEKKLD-WITRMTNAEKSLKDLMELKT-A-EL-D-GTSLNS-F-QLEERVS-MED-MNEIK-EEKFREKRXKRN-QSLQEIWEY
>4__chr7_78354998_78361141_899
YS-LKEEV-THDKEVKNLEKKLD-CLTRIINAEKSLKDMMELKT-A-EL-D-CTSLSS-C-QLEERVS-VED-INKMK-EEKFREKRIKRN-QSLQEIWDY
>4__chr8_100162835_100169007_900
YS-LKEEV-TNGTEVTNLEKKLD-*LTRIINAKKSLKDLMELKT-A-EL-H-CTSLSS-F-QLEERVS-MGD-MNEMK-EEKFREKRIKRN-QSLQEIWDY
>4__chr8_48392103_48398243_901
YS-LKEEL-THGKEVKNLXKKLD-WLTRITNAEKSLKDLMELKT-A-EL-D-CTSLSS-F-QLEERVS-MED-MNELK-KEKFREKRIKRN-QSLQEI*DY
>4__chr8_48372600_48378724_902
YS-LKEEV-THGKEVKNLGKKRD-WLTRITNAEKSLKDLMELKT-A-EL-D-CTSLSS-F-QLEERVS-MED-MNEMK-EEKFREKRIKRN-QSLQEI*DY
>4__chr8_random_646588_652722_903
YS-LKEEL-THGKEVKNLGKKRD-WLTRITNAEKSLKDLMELKT-A-EL-D-CTSLSS-F-QLEERVS-MED-MNEMK-EEKFREKRIKRN-QSLQEI*DY
>4__chr8_53116456_53122597_904
YS-PHEEI-TNGKEVKSFEKKLD-WITRITNAEKSLKDLMELKT-A-EL-D-CARLSS-L-QLEGRVS-MED-MNEMK-EEKFRXKRIKRN-QSLQEIWDY
>4__chr8_71883112_71889247_905
YS-VKEEV-AHGEEVKNLEKRLD-WLTRITNAEKSLKDLMELKT-A-EL-D-CTSLSS-F-QLEERVS-MED-MNEMK-EEKFREKRIKR--QSLQEIWDY
>4__chr9_20219734_20225871_906
YS-LQEEI-TNGKEVKSFENKLD-WITRITNAEKSLEDLMELKT-A-EL-D-CRSLSS-C-QLEERVS-MED-MNEMK-EEKVREKRIKRN-QSLQEIWDY
>4__chr8_32148419_32154543_907
YS-LKEEV-THGKEVKNLXKKLD-WLTRITNAEMSLKDLMELKT-A-EL-D-CTSLSS-F-QLEERVS-MED-MNEMK-EEKFREKRIKRN-QSLQEIWDY
>4__chr8_26848389_26854521_908
YS-LKEEV-TNGKEVKNLEKKLD-WLTRINNAEKSLKDLMELKT-A-EL-D-CTSLSS-C-QLEERVS-MED-MNEMK-KEKFREKRIKRN-QSLQEIWDY
>4__chr9_15585148_15591275_909
YS-LKEEV-THGKED---EKRLD-WLTRIANAEKSLKDLTELKT-A-EL-D-CTSFSS-F-QLEERVS-MED-MNEMK-EEKFREKRVKRN-ESLQEIWGY
>4__chr8_89655439_89661575_910
YS-LKEEV-THGKEVKNLEKILD-WLTRITNAE*SLKDLMELKT-A-EL-D-CTSLSS-F-QLEERVS-MED-MNEMK-EEKFREKRIKRN-XGLQEIWDY
>4__chr8_306568_312720_911
YS-LKEEV-THGKEVQNLEKRLD-WLTRIINAEKSLKDLMELKT-A-EL-D-RTSLSS-F-QLEGRVS-MED-MNEMK-EEKFRXKRIKRN-QSLQEIWDY
>4__chr8_110451916_110458053_912
HS-LKEEV-TNGKEVKNLEKKLD-WLTRITNAEKSLKDLMELKT-A-EL-D-CTSLSS-C-QLEDRVS-MED-MNEMK-EEKFREKRIKRN-QSLQEIWDY
>4__chr8_49409135_49415126_913
YS-LKEEV-TLNKEVKNFKKKID-WLTRITNAEKSLKDLKELKT-A-EL-D-CTNLNS-F-QLEERVS-MED-MNEMK-EAKFREKRIKRN-QSLQEIWDY
>4__chr8_6036011_6042078_914
YS-LKQEV-TNGKEVKNFEKKLD-WITRITNAEKSLKEVMEPKT-A-EL-D-CTSLSN-C-QLEERLS-MED-MNEMK-EEKFREKRIKRN-QSLQEIWGY
>4__chr8_55656102_55662255_915
YS-LKEEV-THGKEVKNLKNKLD-WLTRITNAEKSLKDLMELKT-A-EL-D-CTSLSS-F-QQEESVS-MED-MNEMK-EEKFREKRIKRN-QSLQEI*DY
>4__chr8_55677153_55683293_916
YS-LKEEV-THGKEVKNLEKKLD-WITRITNTEKSLKDLMELKT-A-EL-D-CTSLSS-F-QLEERVS-VED-MNEMK-EEKFREKRIKRN-QSLQEIWDY
>4__chr8_95085027_95091170_917
YS-LKEEV-TNGKEVKNLEKKLD-WLTRITNAEKSLKDLMEVKT-A-EL-D-CTSLSS-C-QLEERLS-MED-MNEMK-EEKFREKRIKRN-QSLQEIWDY
>4__chr8_19831953_19838091_918
YS-LQE*V-TNGKEVKNXEKKLD-WVTRITNAEKSLKDLTELKT-A-EL-D-CRSLSS-C-QLEERVL-MED-MNEMK-EEKFREKRIKRY-QSLQEIWEY
>4__chr8_73787472_73793612_919
YS-LKEEV-NNGKEVKNFEKKLD-*ITRITNAEKSFKDLMELKT-A-EL-D-CTSLSN-C-QLEEIVS-MED-MNEMK-EEKFREKRMKRN-QSLQEIWDY
>4__chr9_15807208_15813332_920
YS-LKEEV-TNGKEVKNLKKKLD-WLTRITNAEKSLKDLMKLKT-A-EL-D-CTSLSS-F-QLEEXXS-MED-MNEMK-EEKFREKRXKRN-QSLQEIWDY
>4__chr9_15892551_15898657_921
YS-LKEEV-THGKEVKNLDKRLD-XLTRITNAEESLMDLMELKT-A-EV-D-CISLSS-F-QLEERVS-MED-MNEMK-EEKFRENRMKRN-QSLQEIWDY
>4__chr8_57881687_57887838_922
YS-LKEEV-TNGEEVKNFEKKLD-WITRITNAEKSLKDLMELKT-A-EL-D-STSLSN-C-QLEERVS-MEN-MNEMK-EEKFREKRIKRN-QSLQEIRDY
>4__chr7_51629207_51635337_923
YS-LKEEV-TKGKEVKNFEKKLD-*ITRITNAEKSLKDLMELKT-A-EL-D-CTSLSN-C-QLEERVS-MED-MNEMK-EEKFREKRIKRN-QSLKEIWDY
>4__chr7_99089645_99095760_924
YS-LKEEV-THGKEVKNLEKRLD-WLTRIINAEKSLKDLMELKT-A-EL-D-CTSLSS-F-QLEERVS-MED-MNEMK-EEKFRRKRIKRK-QSLQEIWDY
>4__chr8_52567411_52573551_925
YS-LKEEV-THGKEVKNLEKKLD-WLTRITNAEKSLKDLMELKT-A-EL-D-CTSLSS-F-HVEETVS-MED-MNEMK-EEKFREKRIKRN-QSLQEIWDC
>4__chr7_87544616_87550746_926
YS-LKEEV-TNGKEVKNFEKKLD-WITRITNAEKSLKDLMELKT-A-EL-D-CTSLSN-C-QLEERVS-MED-MNEMK-EEKFREKRIKRN-QSLQEI*DY
>4__chr8_103081303_103087446_927
YS-LKEEV-THGKEVKNLEKRLD-WLTRITNAEKSLKDLMELKT-A-EL-D-RTSLSS-F-QLEERVS-MED-MNEMK-EEKFREKRIKRN-QSLQEIWDY
>4__chr8_31208279_31214476_928
YS-LKEEV-THGKEVKNLEKRLD-WLTRITNAEKSLKNLMELKT-A-EL-D-CTSLSS-F-QLEERIS-MED-MNEMK-EEKFREKKIKRN-QSLQEIWDY
>4__chr7_76551767_76557937_929
YS-LKEEV-THGKEVKNLEKKLD-WLTRIINAEKSLKDLMELKT-A-EL-D-CTSLSS-F-QLEERVS-MED-MNEMK-X-KFREKRIKRN-QNL*EIWDY
>4__chr8_56535609_56541758_930
YS-LKEEV-TNGK*VKNFXKKLD-WITRITNAEKSFKDLMELKT-A-EL-D-CTSLSN-C-QLKERVS-MED-MNDMK-EEKFREKRIQRN-QSLQEIWDY
>4__chr8_85913776_85919923_931
YS-LKEEV-THGKEVKNLEKK*D-WLTRITNAEKSLKDLMELKT-A-EL-D-WTSLSS-F-QLEERVS-MED-MNEMK-EEKFREKRXKRN-QSLQVIWDY
>4__chr8_72895051_72901192_932
YS-LKEDV-THGKEVKNLXKKLD-WLTRITNAENSLKDLMELKT-A-EL-D-CTSLSS-F-QLEERVS-MED-MNDMK-EENFREKRIKRN-KSLQEIWDY
>4__chr7_50606033_50612167_933
YS-LKEEV-THGKEVKNLEEKLD-WLTRITNAEKSLKDLMELKT-A-EL-D-CTSLSS-F-QPEERVS-MED-MNEMK-EGKFRVKRIKRN-QSLQEIWDY
>4__chr9_112195500_112201599_934
YS-LQEEV-TNGKEVNNFEKKLD-WITRITNAEKSLKDLMELKT-A-EL-D-CRSLNS-C-QLEERVS-MED-MNEMK-EEKFREKRIKRN-QSLQEIWDY
>4__chr7_48695087_48701231_935
YS-LKEEV-THCKEVKNLEKRLD-WLTRITNAEKSLKDLMELKT-A-EL-D-CTSLSS-F-QLEERVS-MED-INEMK-EEKFREKRIKRN-QILQEIWDY
>4__chr7_9442548_9448679_936
YS-PKEKV-TNGKEDKNFEKKLD-CLTRITNAEKSLKELMELKI-A-EL-D-STSLSK-C-PLEERVS-MED-MNEMK-EEKFREKRMKRN-RSIQEIWDY
>4__chr8_101933726_101939869_937
YS-LKEEV-XNGKEVKNFEKKLD-WITRITNAEKSLKDLIELKT-A-EL-D-CRRLSS-C-QLEERVS-MED-MNEMK-EEKFREKRIKRN-QSLQEIWDY
>4__chr7_90523662_90529801_938
YS-LKEVV-THGKQVKSLEKRLD-WLTRITNAEKSLKDLMELKT-A-EL-D-CTSLSS-F-QLEERVS-TED-MNEMR-EEKFREKRIQRN-QSLQEICDY
>4__chr7_83870204_83876306_939
YS-LKEEV-NNGKEVKNFEKKLD-WITGINSAEKSFKDLMELKT-G-EL-N-CTSLSN-C-QLEERVS-MED-MNEMK-EEKFRKKRIKRN-QSLQEIWDY
>4__chr7_56343740_56349867_940
YA-LKEEV-THGKEV*NLEKKLD-WLTRITNAEKFLKDLMELKT-A-EL-D-CTNLSS-F-QLEERVA-MED-MNEMK-EEKFREKRIKRN-QSLQEIWDY
>4__chr7_49659881_49666015_941
YS-LKEEV-TNGKEVKNFEKNLE-WITRITNAEKSLKDLIELKN-A-EL-D-CTSLSN-C-QLEERVS-MED-MNEMK-EEKFREKRIKRN-QSLQEIWDY
>4__chr8_100820242_100826387_942
YS-LKEEV-THGTEAKNLEKKLD-WLTRITNAEKSLKDLTELQT-A-EL-E-CTSLGS-F-QLEERVS-MED-MNEMK-EEKFREKRIKRN-QSLQKLWDS
>4__chr9_109828701_109834836_943
YS-LKEEV-TNGKEV*NFEKKLD-WITRITNAEKSLKDLMELTT-V-EL-D-CTCLSN-C-QLEERVS-MED-MNEMK-EEKFREKRIKRN-QSLQEIGDY
>4__chr8_54855657_54861785_944
YS-LKEEV-TNGKEVKNLEKKLD-WLTRITNAEKSLKDLMELKT-A-EL-D-CTSLSS-C-QLEERVS-MED-MNEMK-*EKFREKRVKRN-QSLQEIWDY
>4__chr8_81723982_81730137_945
YS-LKEEV-THGKEVKNIEKNLD-WLTRITNAEKSLKDLLELKT-A-EL-D-CTSLSS-F-QVEERVS-MED-MNERK-EEKFRQKRIKRN-QSLQEIWDY
>4__chr8_102507185_102513283_946
YS-LKEEV-THGKEVKNLERKLD-WLTRITSAEKSLKDLMELKT-A-EL-D-*KSLSS-F-QLEERVS-MED-MNEMK-EEKFREKRIKRN-QSLQEIWDY
>4__chr7_84454693_84460843_947
YS-LKEEI-TNGKEVKNFEKKLD-LITRITNAEKSLKDLMVLKT-A-EL-D-CTSLSN-C-QLEERVS-MED-MNEMK-EEKFRQKRIKRN-QSLQEIWYY
>4__chr8_109581705_109587850_948
YS-LKEEV-TNGKEVKNLEKKLD-WIPRITNAEKSLKDLMKLKT-A-EL-D-CTSLSS-C-QLEERVS-MED-MNEMK-EEKFREKRIKGN-QSLQEIWDY
>4__chrX_56672737_56678878_949
YS-LQEEI-TKGKEVENFXKKLD-CITRITNAEKSLKDLMELKT-A-EL-D-CRSLSS-C-QREERVS-RED-MNEMK-EEKFREERIKRN-QSLQEIWDF
>4__chrX_56215273_56221367_950
YS-XKEEV-TNGKEVKNLEKKLD-WLPRITNAEKSLKDLMELKT-A-EV-D-CTSLGS-F-QLEERVS-MKV-MNEMK-EDNFREKRIKRN-QSLKEIWDY
>4__chrX_55979550_55985686_951
YS-LKEEV-TNGKEVKNLEKKLD-RLTRITNAEKYLKDLVELKT-A-EL-D-CTCVSS-F-QLEERVS-MED-MNEMK-EKKFRVKEIKRN-QSLQQIWDY
>4__chrX_56395778_56401930_952
YS-LEEVV-THGKEVKNLEKKLD-WLTRITNADKSLKDMMELKT-A-EL-D-YTSLSN-C-QPEERGS-TED-MNEMK-EEELREKRIKRN-QSLQEIWDY
>4__chrX_56937090_56943229_953
YS-LKEEV-TNGKEVKNLEKQLE-WLTRITNAEKPLKDLMELKT-A-EL-D-CTSLSS-F-QLEEKIS-MED-MNEMK-EEEFREKRIKRN-QSLQEIWDY
>4__chrX_57768630_57774639_954
FS-LKEEV-THGKEVKNLEKRLD-WLTRITNAEKSLKDLMELKT-A-EI-D-CTSLSX-F-QLEERVX-MED-MNEMK-EEKFREKRIKRN-QSLQEIWDY
>4__chrX_55870250_55876396_955
FS-LKEEV-THRKEAKSVEKRLD-*LTRITNIEKSLKDLMELKT-A-EL-D-CTSFSS-F-QLEESVS-MED-MNEMK-EEKFREKRVKRN-QSLQEIWHY
>4__chrX_56378806_56384947_956
YS-LKEEV-TNXKKVKNYEKKLD-WLIRITNSEKSLKDLMELKT-A-EI-D-FTSLSS-C-QQEERVP-MED-MNEMK-EEKFREKRIKRK-QNLQEIWDY
>4__chrX_57727517_57733574_957
YS-LQEEI-TNGKEVKSFEKKLD-WITRITNAEKSLKDLMELKI-E-EL-G-CRSLSS-C-QLEEKVS-MED-MNEMK-EEKFKXKRIKRN-QSLQAIWDY
>4__chr9_25029970_25036099_958
YS-LKEEV-THGKEVKNLEKRLD-WLARITNAEKSLKXLMELKT-A-EL-D-CTNLSS-F-QWEERV*-MEV-INEMK-EEKIREERITRN-QSLQETGDY
>4__chrX_55849233_55855340_959
YS-LKEEV-THGKEVKNLEKRLD-RLTRITNAEKSLKDMMELKT-A-EL-Y-CTSLGS-L-QLEERVS-MED-MNEMK-EEKFREKRIKRN-QSLQEIWDY
>4__chrX_57201008_57207044_960
YS-LREDI-TKCKVVENFEKNLE-CITRITNTDKCLKELMELKT-A-EL-E-CRSLRS-C-QLEERVS-MED-MNEMK-EGKFREKRIKRN-QSLQEIRDY
>4__chrX_115166483_115172619_961
YS-LKEEV-THGKEVRNXEKKLD-WLIRITNAEKSLKELMELKT-A-EL-D-CTSLSS-F-QLEERVS-MEN-MNEMK-EEKFREKRIKRN-QSLQEIWDY
>4__chr9_5021772_5027865_962
YS-LKEEV-THGKEVKNLEKKLD-WLTRITNAEKSLKDLMELKT-A-EL-D-CTSLSS-F-Q*EERVS-MED-MNEMK-EEKFREKGIKGN-QSLQEIWDY
>4__chrX_52051670_52057816_963
YS-LKEEV-THGKEVKNLEKKLD-WLTRITNAEKSVKQLMELKT-A-EL-D-CTNLSR-F-QLEERVS-MED-MNEMK-EEKFREKRIKRN-QSLQEIWDY
>4__chrX_51751159_51757259_964
*S-LKEEV-THGKEVKNLEKKSD-WLARITNAEKSLKDLMELKT-A-EL-D-CTSLSS-F-QLEERVS-MED-MNEMK-EEKFREKRIKRN-QSLEKIWDY
>4__chrX_126750462_126756562_965
YS-LEEDV-SHXXEVKNLEKRID-WLTRINNAEKSLKDLMELKT-A-EL-D-CTSFSS-F-QLEERVS-TED-MNEMK-EEKLREKRIQRN-QSLQEIWDY
>4__chrX_125344815_125350940_966
YS-LKEEV-THGKEVKNLEKRLD-WLTRITNAEKSLKDLMELKT-A-EL-Y-CKSLRS-F-QLEERVS-KED-LNEMK-KEKFREKRIKRN-QSLQEIWDY
>4__chr9_89706874_89712984_967
YS-LKKEV-THCKEVKNLEKRLD-WLTRITNAEKSLKDLMELKT-A-EL-D-CTSLSS-F-QLEERVS-MED-MNEMK-EEKFREKRIKRN-X---XIWDY
>4__chrX_108196534_108202623_968
YS-LKEEV-THGKEVKKLEKKLD-WLTRITNAEMFLKDKMELKT-A-EL-D-CTSLSS-F-QLEERVS-MED-MNEMK-EEKFKEKRIKRN-QSLQEIWDY
>4__chrX_50772414_50778542_969
YS-LKEEV-THSKEVENLEKKLD-WLTRITNAENSLKDLMELKT-A-EL-D-CTSLSS-F-QLEGRVS-MEE-MNVMK-EEKFREKRIKRN-QSLQEIWDY
>4__chrX_107014989_107021150_970
YS-LKEEV-IQGKEVKNLEKKLH-WLTRITNAEKSLKDLMELKT-A-EL-D-CTSLSS-F-QLEERVS-MED-MNEMK-EEKFREKRKKRN-RSLQKI*DY
>4__chr9_22492880_22499011_971
YS-LKEEV-THGKEVKNIXKKLN-WLTRITNAEKLLKDLMELKT-A-EL-D-CTSLSS-F-QLEERVP-MED-INEIK-EEKFREKRXKRN-QSLQEIWDY
>4__chrX_36628239_36634328_972
FS-LKEEV-IHGKEVKNAEKRLD-WLTRITNAEKSLKHLMELKT-A-EL-D-CTSFSS-F-*LEERVS-IED-MHEVK-EEKFREKRMKRN-QNLQEIWDY
>4__chrX_109769893_109776047_973
FS-LKEQV-TRGKEVKNLEKRLD-WLTRITNAEKSLKDLMELKT-A-EL-D-CTSLSS-F-QLEERVS-TED-MNEMK-EENFREKRIKRN-QSLQEI*DY
>4__chr9_32201827_32207977_974
YS-LKEEV-THGKEVKNLEKKLD-WLTRITNAEKSLKDVMELKT-A-EL-D-CTSLSS-F-QLEERVS-TQD-MNEMK-EEKFGEKRIKRN-HSLQEIWDY
>4__chrX_133005857_133012002_975
YS-LKEEV-THGKQVKNLEKKLD-XITRITNAEKSLKDLMELKT-A-EL-D-CTSLSS-F-QLEKRVS-MED-MNEMK-EEXFREKRIKRN-QSLQEIWDY
>4__chrX_133078876_133085022_976
YS-LKEEV-THGKEVKNLEKKLD-WITRITNAEKSLKDLMELKT-A-DL-D-CTSLSS-F-QLEERVS-MED-MNEMK-EEKFREKRIKRN-QSLQEIWDY
>4__chrX_138345522_138351647_977
YS-LKEEV-THGKEVKNLEKKLD-WLTRITNAEKSLKNLMELKT-A-EL-D-CTSLST-F-QLEERVS-MED-MNGMK-EEKFRKKRIKRN-QSLQEI*DY
>4__chrX_117259698_117265856_978
YS-LKEEV-AHGKEVKNIEKRLD-WLTRITNAEKSLKDLTELKT-A-EL-D-CTSLSS-F-QLEERVS-MEN-MNEMK-QEKFREKRIKRN-QSLQEIWDY
>4__chrX_147214738_147220815_979
YS-LKEEV-THGKEVKNFEKRLH-WLTRITNAEKPLKDLMELKA-A-DL-D-CTSLSS-L-QLEERVS-MEA-MNEMN-EEKFREKRIKRN-QSLQEVWDY
>4__chrX_147188973_147195076_980
FS-LKEEI-THCKEVKNLXKRLD-WLTRITNAEKSLKDLLELKT-A-EL-D-CTSFSS-F-QLEERVS-MED-MNEMK-EEKLREKRIKRN-QSLQEIWDY
>4__chrX_105090350_105096385_981
YS-LKEEA-THGKEVKNLEKKLD-WLTRITNAEKSLKDLIELKT-A-EI-D-CTSLSS-F-QLEERVS-MED-MNEMK-EEKFREKRIKRN-RSLQEIWDY
>4__chrX_116573683_116579789_982
YS-LKKEV-IHGKEVKXLEKKLD-WLTRITNAEKSLKDLMELKT-A-EL-D-CTSLSS-F-QLEERVP-KED-MNEMK-EXKFREKRIKRN-QSLQEICDY
>4__chrX_103762178_103768326_983
YS-LKEEV-THGKEVKNLEKNLD-QLTRITNAEKSLKELMELKT-E-EL-D-CTSLSS-C-QLEERVS-MED-MNEMK-QEKFREKRIKRN-QSLQETWDY
>4__chr9_4521072_4527200_984
YS-LKEEV-TQG*EVKNLEKKLD-WLTRITNAEKSLKDLMKLKT-A-EL-D-CTSLSS-F-QLE*RVS-MED-MNEMK-EEKFREKRIKRN-QSLQEIWDY
>4__chrX_101827481_101833607_985
YS-LKEEV-THGKEVKNLEKKLE-WLTRITNAEKSLKDLMELKT-A-EL-D-CTSLSS-F-QQEERIS-MED-MNEMK-EEKFTEKRIKRN-QSLQEIWDY
>4__chrX_28290129_28296259_986
YS-LKEEV-THSKEVKNLEKRLD-WLIRINSVEKTLNDLMELIT-A-EP-D-CTSFSS-F-*LEERVS-IED-MNEMK-EEKFREKRVKRN-QSLQKIWHY
>4__chr9_27229369_27235518_987
YS-LKEEV-THGKEVKNLEKKLD-WLTRITNAEKSLKDLMELKT-A-EL-D-CASLTS-F-QLDKRVS-MED-MNEMK-EEKFREKRIKRN-QSLQEIWDY
>4__chrX_102272992_102279127_988
YS-LKEEV-THGKEVKKPEK*LD-WLTIITNAEESLKDLMELKT-A-EL-D-CTSLSS-F-QPEERVS-MED-MNEMK-EEKFREKRIKRN-QSLQEIWDY
>4__chrX_105703026_105709176_989
YS-LKEEV-THGKEVKNLEKKLD-RLTTIINAEKSLKDLLELKT-A-EL-D-CTSLSS-F-QLKERVS-MED-MNEMK-EEKFREKRIKRN-QSLQEIWDY
>4__chrX_42394938_42401052_990
YS-LKEEV-THGKEVKNLEKKLN-WLTRITNAEKSLKDLMELKT-A-EL-D-CTSLSS-C-QLEERVS-MED-MNEMK-EEKFREKRIKRN-QSLQEIWDY
>4__chrX_44727597_44733737_991
YS-LKEEV-TPGKEVKNLQKKSD-WLTRITNAEQSLKDLMELKT-A-EL-D-CTSLSS-F-QLEERVS-MED-TNEMK-EEKFREKRIKRN-QSLQEIRDY
>4__chrX_136032244_136038375_992
YS-LKEEV-THGKEVKNLEKKLD-WLTRITNAEKSFKDLMELKT-A-EL-D-CRSLRS-C-QLEERLS-TED-MNEME-EEKFKEKRIKRN-QSLQEIWDC
>4__chrX_19345105_19351228_993
YS-LKEEV-THGKEVKNLEKKLD-RLTRITNAEKSLKDLMELKT-A-EL-D-CTSLGS-F-QLEERVS-MED-MNEMK--EKFREKRIKIN-QSHQEIWDY
>4__chrX_128202520_128208655_994
YS-LKEEV-THGKEVKNIEKKLD-WLTRITNAEKSLKDLMELKT-A-EL-D-CTSLSS-C-QLEDRVS-MED-MNEMK-EEKFREKRIKRN-QSLQEIWDY
>4__chrX_138433380_138439524_995
YS-LKEEV-THGKEVKNIEKKLD-WLPRITNAEKSLKDLMELKT-A-EL-D-CISLNN-F-QLEERVS-MED-MNEMK-EEKFREKRIKRK-QSLQEIWDY
>4__chrX_119362119_119368291_996
YS-LKEEV-THGKEVKNLEKKLD-RLTRITNAKKSFNDLMEVKT-A-EL-D-*TSLSS-F-QLEERVS-MED-MNEMK-EEKFREKIIKRN-QSLQEIWDY
>4__chrX_10643100_10649251_997
YS-LKEEV-THGKKVKNLEKRLD-WLTRITNAEKSLKDLMELKT-A-DL-D-CTSLSS-F-QLEERVS-MED-MNEMK-EEKFREKRIKRN-QSLQETWDY
>4__chrX_102424083_102430231_998
YS-LKEEV-THGKEVKNLEKRLD-WLTRITNAEESLKDLMELKT-A-EI-D-CTSLSS-F-QLEERVS-MED-MNEMK-EEKFREERIKRN-HSLQEI*DY
>4__chrX_119064397_119070511_999
YS-LKEEV-THGKEVKNLEKKLD-WLTRITNAEKSLKDLMELKT-A-EL-D-CTSLSS-F-QLEERVS-TED-MNEMK-EEKFREKRIKRN-QSLQEIWDY
>4__chrX_119201715_119207843_1000
YS-LKEEV-THGKEVKNLEKKLD-WLTRITNAEKSLKDLMELKT-A-EL-D-CTSLSS-F-QLEERVS-TED-MNEMK-EEKFREKRIKRN-QSLQEIWDY
>4__chrX_123065957_123072066_1001
YS-VKEEV-THQKEVKNLEKRLD-WLTRIINAEKSLKDLLELKT-A-EL-D-CTSLSS-F-QLEERVS-MED-MNEMK-EEKFREKRIKRN-QSLQEIWDY
>4__chrX_31005356_31011501_1002
YS-LKEEV-THGKEVKNLEKRLD-WLTRIINAEKSLKDLMELKT-A-EL-D-CTSLSS-F-QREERVS-MED-MNETK-EEKFREKRIKRN-QSLQEIWDY
>4__chrX_19201409_19207546_1003
YS-LKEEV-THGKEVKNLEKRLD-WLTRITNAEQSLKDLMELKT-A-EL-D-CTSLSS-F-QLEERVS-MED-MNEMK-EEKFREKRIKRN-QSLQEI*DY
>4__chrX_53826586_53832746_1004
YC-LKEEF-INGKEVKNLEKKLD-RLTRITNAEKSLKDLMELKT-V-EL-D-CTSLSS-F-QLEERVS-MED-MNEMK-EENFREKRIERN-QSLHEIWDY
>4__chrX_56912161_56918283_1005
YS-LKEEV-TNGKGVKNFXKKLD-WITRITNAEKSLKDLMEQKT-A-EL-D-CTSLRN-C-QLEERVS-MED-MNEMK-EEKFREKRMKRN-QSLKEIWDY
>4__chrX_57338645_57344765_1006
YC-LKEEV-THDKEVKKLEKRLD-WLTTIIKAEKSLKDLMEPKT-A-EL-D-CTSLNS-F-QVEERVP-TED-MNEMK-EEKFREKGIKRN-XSIQEIWDY
>4__chr9_31144956_31151083_1007
YS-LKEEV-TNGKEVKNFEKKLD-WITRITNAEKALKDLTELKT-A-EL-D-CTSLSN-W-QLEERVS-MEE-MNEMK-EEKFKEKRIKRN-QSLQEIWDY
>4__chrX_51919758_51925892_1008
YS-LKEEA-TNGKEVKNFEKKLD-WITRITNAEKFLKDLIELKT-E-EL-D-CTSLSN-Y-QLEERVS-MED-MNEMK-ERKFREKRIQRN-QSLKEIWDY
>4__chrX_54897104_54903259_1009
YS-QKEEV-INGKEVKNLEKKLD-WLTRITNAEKS*KYLMELKT-A-EL-H-CKSLSS-C-QLEERVS-MED-MNEMK-EKTFXXKRKNTN-QSLQEIWDY
>4__chrX_23351350_23357483_1010
YS-LKEEV-TNGKEVKNFEKKLD-WLTRITNAEKSLKDLMELKT-A-EL-D-CTSLIN-C-QMEERVS-MED-MNEMK-EGTFREKRIRRN-QSLQEVWDY
>4__chrX_56090424_56096438_1011
YS-LWEDI-TKGKEVENFEKNLE-CITRITNTEKCLKELMELKT-A-EL-E-CRSLRS-C-QLEERVS-MED-MNEMK-EGKFREKRIKIN-QSLQEIWDY
>4__chrX_126212128_126218156_1012
YS-LREDI-TKGKEVENFQKNLE-CLTRITNTEKCLKELMELKT-A-EL-E-CRSLRS-C-QLEERVS-MED-MNEMK-EGKFREKRIKRN-QSLQEIWDY
>4__chrX_102012761_102018905_1013
YS-LREEI-NNGKEVKNXEKKLD-WITRITNAEKSLKELMELKA-A-EL-E-CRSLRS-C-QLEETVS-MED-MNEMK-EGKFREKRIKRN-QSHQEIWDY
>4__chr9_23095114_23101238_1014
YS-LKEEV-TNGKEVKNFEKKLD-WITRITKAEKSLKDLMELKT-A-XL-N-CTSLSN-C-QLEERVS-MED-MNEMK-EEKFREKRIKRN-QSLQEIWDY
>4__chrX_51309965_51316078_1015
YS-LKEEV-TNEKEVKNFENKLE-CITRITNAEKSLKNLMELKT-A-EL-D-CTSLSN-C-QLEERVS-MED-MNEMK-EEKFREKRIKR--QSLQEIWDY
>4__chrX_151501043_151507184_1016
YS-LKEEV-TNGKKVKNFEKKLD-WITRITNAEKSLKDLMERKT-A-EL-D-CTSLSN-C-QLEERGS-MED-MNEMK-EEKFRDKRIKRN-QSLQEIWDC
>4__chrX_22537227_22543357_1017
YS-LKEEV-THGKEVKNLRKKLD-WLTRITNAEKSLKDLIELKT-A-EL-*-CTSLSS-F-QLEERVS-MED-MNEMK-EEKYTEKRIKRN-QSIQKIWHY
>4__chrX_131205748_131211880_1018
*Y-VKEEV-NNGKEVKNFEKKLD-WITRITNAEKSLKDLMELKT-A-EL-D-CTSLSN-C-QLEERAS-MED-MNEMK-EEKFREKRIKRN-QSLQEIWDY
>4__chr9_88182194_88188361_1019
*S-LQEEI-TNGKEVKSFEKKLD-WITRITNAEKSLKNLMELKT-A-EL-D-SSSLSS-C-QLEERVS-KED-MNEMK-EEKFREKRVKRN-QSLQEIWDY
>4__chrX_101173075_101179210_1020
YS-LKEEV-THGKEVKNFEKKLD-WITRITNAEKSLKDLMELKT-A-EL-D-CTSLSS-C-QLKERVS-MED-MNEMK-EEKFREKRIKRN-QSLQEI*NY
>4__chr9_6285356_6291521_1021
YS-LKEEV-TNGKEVKNLEKKLD-WLTRITNAEKSLKDLMELKT-A-EL-D-CTSLSS-C-QLEERVS-MED-MNEMK-QEKFIEKIIKRN-QSLQEIWDY
>4__chr9_4905074_4911190_1022
YS-LKEEV-THGKEVKNVEKKLD-WLTRITKAEKSLKVLMEVKT-A-EL-D-CRILSS-F-QLEERVS-MED-MNEMK-EXTFRQKRIKRN-QSLQEIWDY
>4__chr9_4937717_4943848_1023
YS-LKEEV-THGKEVKNLEKKLD-RLTRITNAEKSLKDLMELKT-A-EL-D-CTSLSS-C-QLEERES-MED-MNEMK-EEKF*XKRIKRN-QSLQEIWDH
>4__chrX_104204384_104210487_1024
YS-LKEEV-INGKEVKNFXKKLD-CITGITNAEKSLKDLMELKT-A-EL-D-CTSLSN-C-QLEERVS-MED--XEIK-EEKFRQKRIKRN-QRLQEIWDY
>4__chrX_37512805_37518954_1025
YS-LKEDV-THGKEVKNLEKKLD-WLTRITNAEKSLKDLMELKT-A-EL-E-CRSLRS-C-QLEERVS-MED-VNEMK-EGKFREKRIKRN-QSLQEIWDY
>4__chrX_50055879_50062019_1026
YS-LKEEV-TNGKEVKNFEKKID-WLTRITNAEKSLKDLMELKT-A-EL-D-CTSLSK-G-QLEERVS-TED-MNEMK-EEKFRXKRIQRN-QSLQEIWDY
>4__chrX_121101535_121107723_1027
YS-LKEEA-TNGKEVKNFEKKLD-WITRITNAEKSLKDLMELKT-A-EL-D-CASLSN-C-QLEERVS-TED-MNEMK-EEKFREKRIKRN-QSLQEIWDY
>4__chrX_49271622_49277764_1028
YS-LKEEV-TNGKEVKNLXKKLD-CLTRITNAEHSLKELMELKT-A-EL-D-CRSLSS-C-QLEERVS-MED-MNEMK-EEKFREKRIKRN-QSLQEIWDY
>4__chrX_102596129_102602255_1029
YS-LKEEV-THGKEVKNLEKRLD-WLTRITNAEKSLKDLMELKT-A-EL-D-CTSLSN-C-QLEERVS-MED-MNEMK-EEKFREKRIKRN-QSLQEIWDY
>4__chrX_46154274_46160417_1030
YS-LKEEV-TNGKEVKNFEKKLD-WTTRITNAEKPLXDLMELKT-A-EL-D-STSLSN-C-QLEERVS-MED-MNEMK-EEKFREKRIKRN-QSLQEIWDY
>4__chrX_129409182_129415308_1031
YS-LKEED-TNGKEVKNFEKKLD-WITRITNAEKSLKDLMELKT-A-EL-D-CTSLSN-C-QLEERVS-MED-TNEMK-EEKFREKRIKRN-QTLQEIWDY
>4__chrX_15016465_15022601_1032
YS-LKEEV-TNDKEVKNFGKKLD-WVTRITNAEKSLKDLMELKT-T-EL-D-CTSLSN-C-QLEERVS-MED-MNEMK-KEKFREKRIKRN-QSLQEIWDY
>4__chr9_71218467_71224526_1033
YS-LKEEV-TNGKEVKNLEKKLD-WITRITNAEKSLKDLXELKT-A-EL-D-CTSLSS-C-QLEERVS-MED-MNEMK-KEKFREKRIKR*-QSLQEIWDY
>4__chr9_71239531_71245667_1034
YS-LKEEV-TNGKEVKNFEKKLD-WITRITNAEKSLKDLMELKT-L-XX-D-CTSLSN-C-QLEERVS-MED-MNEMK-KEDFREKRIKR*-QSLQEIWDY
>4__chrY_16639706_16645855_1035
YS-LKEEV-TNGKEVKNVEKKLV-WLTRITNAERSLKDLMELKT-A-EL-D-CTSLSN-F-QLEERVS-VEX-MNEMK-EDKFKEKRIERN-PSLQEIWDY
>4__chrY_20455373_20461511_1036
YS-LKEEV-THGKEVKNHXKKLD-CLTRITNAEKSLKDLVELKT-A-GL-D-CTSFCS-F-QLEERLS-MED-MNEMK-EEKFREKXIKRN-QSLQEIWDY
>4__chrY_8121508_8127629_1037
YS-LKEDV-THGKKVKNLEKKLD-WLIRITNAEKSLKDLMELKT-A-EL-D-CTSLSR-F-PLEERMS-MED-MNEMK-EKKFTEKIIKRN-QNLKEI*DY
>4__chrY_21509075_21515206_1038
YS-LKEEV-IPGKEVKNLEKKLD-WLTRIINAEKSLKDLMELKT-A-EL-D-CTSFRS-F-HLKENIS-MED-MNEMK-EEKFREKSIKRN-QILQEIWDY
>4__chrY_16232178_16238307_1041
YS-LKDEV-THGK*VKNIEKKLH-WLTRIINAVKSLKDLMELKI-A-EL-Y-CTSLSS-F-QMEERVS-MED-MNEIK-EEKFTEKXIKRN-QSLQEIWDX
>4__chrY_21099476_21105617_1042
FS-LKEEV-MHGKETNNLEERLD-*LTRINSVEKSLNDLTELKT-A-EL-D-CTSFGS-F-QLEERVS-IED-LNEMK-EEKFREKRVKRN-*SLQEIWDY
>4__chrY_21925692_21931810_1043
YS-LKEEV-TYGKEVKNVEKKLD-WLTRITNAEKSLKDLMELKI-A-EQ-D-CTSLSS-F-QLEERVS-MED-INEMK-EEKFREKRIKRN-QSLQELWEY
>4__chrY_15191849_15197998_1044
YS-LKEKV-THGKEVKNLEKKID-WIXRITNAEKSLKELMELKT-V-EL-D-CISLSS-C-QLEEGVS-MED-MNAMK-EEKFREKRIKRK-KSLQEIWNY
>4__chrY_17932907_17938998_1045
YS-LQEEI-TNGKEVKSFEKKLD-WITRIINAQKSLKDLTELKT-A-EL-D-CRSLSS-C-QLEETVS-MED-MNEMK-EEKFREKRXKRN-QSLQEIWDY
>4__chrY_7633193_7639308_1046
YS-LKEEV-THGKEVKNLEKRLD-WLTRITNAEKSLNDLMELKT-A-EL-D-CTRFSS-F-QLEERVS-MEY-MNEMK-EEKFRGKRIKRN-QSLQEIWDY
>4__chrY_11883679_11889809_1047
YS-LKEEV-TNGKEVKNFEKKLD-WITRKTNAEKSLKDQMELKT-A-VL-D-CISLGI-R-QLEETVS-MED-MIEIK-EEKFREKGXRRN-QNLQEIWDY
>4__chrY_14903543_14909567_1048
YS-LKEEF-THDKKVKNLEKGLD-WLTRKTNAEKSLKDLMELKT-A-EL-D-CISLSS-F-QLEERVS-M*D-MNEMK-EEKFREKXIKRN-QRLQEIWDY
>4__chrY_13191526_13197648_1049
YS-LKEEV-THGKEVKNLEKKLG-QLPRITNSEKSLKDLMELKT-A-EL-D-CTSLSS-F-QLEERIS-MED-MNEMK-EEKFREKRIKR--QSLQEIRDY
>4__chrX_74941372_74947497_1050
YS-LKEEV-THGQKVKNLXKKLE-WLTRTINAEKSLKDLMELKT-A-EL-D-CRSLRS-L-QQEERVS-MED-MNEIK-EEKLREKRIKRN-QSLQEIWDY
>4__chrY_20088788_20094942_1051
FA-LKEEV-THDKEVKNLQKRLD-WLTRSTNAEKSLKNLLEMKT-A-EL-D-CTSLSS-L-QLEERVS-MED-MNEMK-EEKFREKRIKRN-QSLQEIWDY
>4__chrY_19875727_19881808_1052
YS-LKEEV-THDKEVKNLEQKLD-WLTXXTNAEKSLKDMMELKT-A-EL-D-CTSFSS-F-QLEERVS-IED-MNEMK-E-XFREKIIKRN-QSLQEIWDY
>4__chrY_12811531_12817679_1053
YS-LKDKA-THGKEGKNLEKKLD-WLTRITDAEKSLKDLMELKT-V-EL-D-CTSLSS-F-HLEERVS-MED-XNEMK-EEKIREKRIKRN-QSLQEIWDD
>4__chrY_17834038_17840131_1054
YS-LKEEL-THGKEVKNLEKQLD-GLTRITNAEKSLKDLKELKT-A-EL-D-CTSLSS-F-QLEERVS-MED-MNEIK-EEKFREKRIKIK-*SLPEIWDY
>4__chrY_14398107_14404246_1055
YS-LKEEV-TRGK*VKNLEKKLD-WLTRITNAEKSLKDMMELKT-*-EL-D-STSLSS-F-QLEERVS-MED-MNEMK-EENFREKRIKR--QSLQEISDY
>4__chrY_10607682_10613826_1056
YS-LKEEV-TNGKEVKNFEK*LD-WLTRITNAEESLKDLKELKA-T-EL-D-CTSLSN-C-QLEEKVS-MEN-MNEMK-EEKFREKRIKRN-QSLQEIWDY
>4__chrY_21048434_21054476_1057
YS-LKEEV-THGKVVKNLEKKLY-*LTRISNAEKCLKELMELKT-A-EL-D-CRSLSS-F-QLEERLS-IEN-MNEMK-EEKFR*KRIKR--QSLQEIWDY
>4__chrX_63215469_63221599_1058
YY-LKEEV-THGKEVKNLEKKLD-WLIRITNAEKSLKDLMEQKT-A-EL-D-CTNLCS-L-QLEERVS-MED-MNEME-EEKFREKRIKRN-QSLQEIWDY
>4__chrX_74817087_74823088_1059
YS-LKEEV-THGKEFENLEKQLD-SLTRITNAEKSLKDLMDLKT-A-EP-D-CTSLSS-F-QREERVL-MEN-MNEMK-EEKIREKRIKRN-QSLQEIWDY
>4__chrX_74752960_74759089_1060
YY-LKEEV-TQGKEVKNLEKKXE-WLTRISNAEKSLKELTELKT-A-EL-D-CTSLSN-C-QLEERVS-MED-MNEMK-XERFREKRIKRN-QSLQEIWDY
>4__chrX_65590409_65596561_1061
YS-LKEEV-THGK*VKNLEKKLD-WLTRITNAKKSLKDLKELKT-A-EV-D-CTSLSI-F-HLEERVS-MED-MNEMK-EEKFREKRIKRN-QSLQET*DY
>4__chrX_76226083_76232222_1062
FS-LKEKI-THGNEVENLEKKLD-WLTRITNAENSLRDLMELKT-A-EL-D-CTSLSS-F-QLEARLS-MED-MNEMK-EEKFREQRIKRN-QSLQEIWDY
>4__chrY_12628289_12634298_1063
YS-LKEEV-THGKEVKNFEKKLH-WLIRITNAEKSLKGLTELKT-A-EL-D-CTSLSN-C-QLX--XS-MED-MNEMK-EEKFREK*IKRQ-QSLQEIWDY
>4__chrX_64189716_64195829_1064
FS-LKEEV-THRKEAKNLEKILD-WLTRIISVEMSLNDQKELKT-A-QL-N-HTSFSS-F-QLEERVS-MED-MNEMK-EGKFREKRIKTN-QSLQEIWDY
>4__chrX_63614960_63621122_1065
YS-LKEEV-TNGKEVKNLEKKLD-WLTRTTNAEKSLKDLMELKT-A-EL-D-CRSLSS-C-QLQERLS-MED-MNEMK-EEKFREKRIKRN-QSLQEIWDY
>4__chrY_20609160_20615282_1066
YS-LQEEI-TNGKEVKNFEKK*D-WITRITNAEKSLKDLMELKT-T-EL-D-CRSLSS-C-QLEERVS-MED-MNEMK-EEKFREKRIKRN-QSLQEIWDY
>4__chrX_66162745_66168884_1067
YT-LKEEV-THGKEVKNLEKKLD-WLTRITNAEKSLKDLMELKT-A-EL-D-CTSLSS-F-QLQERVS-TED-MNEMK-EEKFRE*RIKRN-QSLQEIWDC
>4__chrX_84908557_84914695_1068
YS-LKEEV-IHGKAVKNLEKRLD-WLARTTNAEKPLKDLMELKT-A-EL-D-CTSLSS-F-QLEERVS-MED-MNEMK-EEKFREKRIKRN-*SLQEIWDY
>4__chrX_74733069_74739183_1069
YS-LKKEX-IHDKEVKNLEKRLD-CLTRITNAEKPLKDLMELKT-A-EL-D-CTSLSN-C-QLEERVS-KED-MNEMK-EEKFREKRIKRN-QSLQEIWDY
>4__chrX_75183006_75189153_1070
YC-LKEEV-TNGKEVKNFEKKLD-CITRITNAEKSLKDLMELKT-A-EL-D-CTSLSN-*-QLEERVP-MED-VNEMK-EEKFRXKRIKRN-QSLQELWDY
>4__chrX_76019033_76025179_1071
YS-LKEEI-TNGKEVKNFEKKID-WITRMTNAEKSLKELMELKA-A-EL-E-CRSLRS-C-QLEERVS-MED-MNKMK-EGKFREKRIKGN-QSLQEIWDY
>4__chrX_72417939_72424063_1072
YS-LKEEV-THSKEVKNLEKKLD-WLTRITNAEKSLKDLKELKT-A-EL-N-CTSLSN-C-QLEERVS-MED-MHEME-EEKCRXKRIKRN-QSLQEIWDY
>4__chrY_14343220_14349368_1073
YS-VREDI-TKGKEVKSFEKNLD-CITRITNTEQCLKELKELKA-A-EL-E-CRSLRS-C-QLEERVS-MAD-MNETK-ERKFREKKIKRN-QSLQEIWDY
>4__chrX_62422607_62428675_1074
YS-LKEEV-THGKEVKKLEKRLD-QLIRITNAEKSLKDLMELKT-A-EL-D-CTSLSX-F-QLEERVS-MED-MNEMK-E-XFREKRXKRN-ESLHEIWDY
>4__chrX_74450082_74456217_1075
YS-LKEEV-THGKEVKKIEKKLD-WLTRITNAEKSLKNQMEMKT-A-EL-E-CTSRKS-L-QLEERVS-MED-INEMK-EEKFTEKRIKRN-QSLQEI*DY
>4__chrX_76268826_76274979_1076
YS-LQEET-TKGKKVENFEKNLD-CITRITNTEKCLKEPMELKA-A-EL-E-CRRLRS-C-QLEERVS-MED-MSEMK-EGKFREKRIKRN-QSLQEIWDY
>4__chrX_72436197_72442229_1077
YS-LKEQV-THGKEVKNLXKKLD-WLTRITNAEKSLKDLMELKT-A-EL-D-STSLSS-F-QLEERVS-MED-MNEMK-EEKFREKRTKRN-QSHQEIWDY
>4__chrX_76321322_76327461_1078
YS-LKEEV-TNGKEVKNFEKNLD-WITRITNAEKSLKDLMELKT-A-EL-D-CTSLSN-C-QLEERVS-MQD-MNEMK-EDKFREKRIKRN-QSLQEIWDY
>4__chrX_random_1279595_1285734_1079
YS-LKEEV-TNGKEVKNFEKNLD-WITRITNAEKSLKDLMELKT-A-EL-D-CTSLSN-C-QLEERVS-MQD-MNEMK-EDKFREKRIKRN-QSLQEIWDY
>4__chrX_72253474_72259502_1080
YS-LREDI-TKGKDIENFEKKLE-CITRITNTEKCLKELMEL*T-A-EL-E-CRSFRS-C-QLEERVS-MED-MNEMK-EGKFREKRIKRN-QSLQETWDY
>4__chrX_62655762_62661882_1081
YS-LQEEI-TKRK*AENFEKNLD-SITRITNTEKCLKELMELKA-A-EL-E-CRSLRS-C-QLEERVS-MED-MNEMK-EGKFRQKRIKRK-QSL*EIWDY
>4__chrX_80168990_80175141_1082
YS-LQEEI-TKGKEVKNFEKNLD-CITRITNTEKCLKELMELKA-A-EI-E-CRSLRS-C-QLEERVS-MED-MNEMK-EGKFREKRVKRN-QILQEIWD*
>4__chrX_74383698_74389761_1083
YS-LKEEV-TNGKEDKNLEKKLD-WLTRITSVKKSLNDLMQLKT-A-EI-D-CTTLSS-C-QREERVS-MED-MNEMK-EEKFREKRLKRN-QSLQEIWDY
>4__chrX_72565189_72571312_1084
CS-LKEEV-TKGKEVKGFEKKLD-WTTRITNAEKSLKDLMELKT-A-EL-D-RTTLSN-C-QLEERVS-MEH-MNGMK-EEKFREKRIKRN-QSLQEIWDY
>4__chrX_62996989_63003068_1085
NS-LKEEV-IQGKEVKNLEKKLD-WLTRITNAEKSLKDLMELKT-A-EL-D-YTSLSS-C-QLEERVS-MED-MNEME-KQKFREKRIKRN-QSLQEIWDY
>4__chrX_67738842_67744971_1086
YS-LKEEV-TNGKEFKNFEKNLD-WITRITNAEESLKDLMELKT-A-EL-D-CTSLSN-C-QLEERVS-MED-MNEMK-EEKFREKRIKRN-QSLQEIWYY
>4__chrX_80885332_80891464_1087
YS-LREEV-TKGKGVKNFEKKLH-RITRITNAEKSLKDLMELKT-A-EL-D-CTSLSN-C-QLEERVS-MED-MYEMK-EVKFREKIIKRN-QSLQVIWDY
>4__chrX_76455738_76461873_1088
CS-LKEEV-TNGKEVKNFEKNLD-WITRITNAEKSLKDLMELKT-A-EL-D-YTSLSN-F-QLEERVS-MED-INEIK-EEKFREKRIKRN-QSLQEIWDY
>4__chrX_69499821_69505972_1089
YS-LKEEV-THDKEVKNLEKRLD-WLTRITNAEKSFKDLMELKT-A-EL-D-CTSLSS-R-QLEEKV*-MED-MNEMK-EDKYREKRIKRN-QSLQEIWDY
>4__chrX_73611039_73617191_1090
YS-LKEEV-THGKEVKNLEKRLD-RLTRITNAEKSLKDLMELKT-A-EL-D-CTSLSS-F-QLEERVS-MED-MNEMK-EEKFREKRIKRN-QSLQEIWDY
>4__chrX_69847371_69853503_1091
YS-LKEEV-TEDKEDKNLEKRLD-WLTRITNAEKSLKDLMELKT-A-EL-D-CTSLSS-C-QLEERVS-VED-MNEMK-EEKFREKRIQRN-KSLQEIWDY
>4__chrX_69864754_69870889_1092
YA-LKEEV-THGKEVKNLEKKLD-WLTRITNTEKSLKDLMELKT-A-EL-D-CTSFSS-F-QLEKRVS-MED-MNEMK-EEKFREKRIKRN-KSLQEIWDY
>4__chrX_66795790_66801819_1093
YS-LKEEV-THGKEVKNLEKKLD-WLTRITNAEKSLKDLMELKN-A-EL-D-CTSLSS-L-QLEERVS-IED-MNEMK-E-XFRGKRIKRN-QSLQEIWDY
>4__chrX_81082493_81088534_1094
YS-LKKEI-TYGKEDKNXXKKLD-WITRITNAEKSLKDLMELKT-T-EL-D-CTSLSN-C-QLEERVS-MED-MNEMK-EEKFREKIIKRN-QSLQEIWDY
>4__chrY_13607218_13613327_1095
YS-LKEEV-TNGKEVKNFEKKLE-RLTRITNAEKSLKDLL*LKT-A-EL-D-CTSLSN-C-QLEERVS-MED-MNETK-EEKFREKRIKRN-QRLQEIWDY
>4__chrX_67079096_67085254_1096
YS-LQEEI-TNGKELKSFEKKLD-WIRRINNAEKSLKDLMELKT-A-EL-E-CRSLSS-C-QLKERVS-MED-MNEMK-EEKFREKRIKRN-QSLQEIWDY
>4__chrX_70974508_70980639_1097
YS-LKEEV-THDKEVKNLEKKLD-WLTRITNAEKSLKDLMELKT-A-EL-D-RTSLSS-C-QLEERVS-MEY-MNEMK-EEKFREKRIKRN-QSLQETWDY
>4__chrX_72230501_72236647_1098
YS-LKEEV-TNGKEVKNLEKK*D-WITRITNAEKSLKDLMELKT-A-EL-E-CASLSS-C-QLEERVS-MED-MNQMK-EEKFREKRIKRN-QSFQEIWDY
>4__chrX_73823898_73830051_1099
YS-LQEEI-TNGNEVKSFEKQLD-WITRITNAEKSLKVLMELKI-A-EL-D-CRSLRS-C-QLEERVS-MEG-MNEMK-EEKFREKRIKRN-QSLQEIWDY
>4__chrX_72808333_72814447_1100
YS-LPEEI-TNGKEVKSFEKKLE-WITRITNAEKSLKDLMELKT-A-EL-D-CRSLTS-*-QLEERVS-MED-MNEMR-EEKFREKRIKRN-ESLQKIWDY
>4__chrX_89977886_89984022_1101
YS-LKKEV-TNGKEVKNFEKKLD-WITKITNAEKSLKDLMRLKT-T-EL-D-CTSLSN-C-QLEERVS-MED-MNEMK-EEKFREKRIKRK-QSLQ*IWDY
>4__chrY_4346689_4352826_1102
YS-LKKEV-TNGKEVKNFEKKLG-WITKITNAEKSLKDLMRLK--X-EL-D-CTSLSN-C-QLEERVS-MED-MNEMK-KEKFREKRIKRK-QSLQEIWDY
>4__chrX_85537049_85543183_1103
YS-LKEEV-TNRKKVKNFEKKLD-WITRITNVEKSLKDLIELKT-A-EL-D-CTSLSS-C-QLEERVS-MED-MNEMK-EGKFREKRIKRN-QSLQEIWDY
>4__chrX_69975074_69981196_1104
YS-LQEEI-TNSKEVKSFEKKLG-RIXRITNAEKSFKDLMELKT-A-EL-D-RRSLSS-C-QLEERVS-MED----MK-EEKFREKRIKRN-QSLQEIWDY
>4__chrX_92201894_92207986_1105
YS-LKEEV-TNGKEVKNFEKELD-WITRITNAEKSLKDLMELKT-A-EL-D-CTSLSN-C-QLEERVS-MED-MNEMK-EEKFREKRIKRN-QSLQEIWDY
>4__chrX_74018722_74024861_1106
YS-LKKEV-TNGKEVKNFEKKLD-WITRKTNGEKTLKDLMEMKT-A-EL-D-CTSLSD-C-QLKERVS-MED-MNEMK-EEKFREKRIKRN-QSLQEIWDY
>4__chrX_98376288_98382414_1107
YS-LKEEV-TNAKEVKNFEKKLD-WITRITNAEKSLKDLMELKT-A-EL-D-CTSPSS-C-QLEERIS-MED-MNEMK-EEKFREKRIKRK-QSLQEIWDY
>4__chrX_69346978_69353110_1108
YS-LKEEV-TNGKEVKNFEKKLD-WITRITNAEKSLKDLMELKT-A-EV-D-CTSLSN-C-QLEERVS-MED-MNEMK-EEKFRGKRIKGN-QSLQEIWDY
>4__chrX_99192439_99198581_1109
YS-LKEEV-TNGKEIKNFEKKLD-WITRITNAEKSLKDLMELKT-A-EL-D-RTSLSN-C-QLEERVS-MEH-MNEMK-EEKFREKRIKRN-QSLQEIWDY
