# Supplementary material for: Cryptic genetic variation enhances primate L1 retrotransposon survival by enlarging the functional coiled coil sequence space of ORF1p
Source: PLoS Genet. 2020 Aug 14;16(8):e1008991. doi: 10.1371/journal.pgen.1008991 (PMC7449397; doi:10.1371/journal.pgen.1008991)
Supplement: S1 Data — (ZIP) [file pgen.1008991.s012.zip › Supplementary_Data_PG/orf1_coiled_coil/l1pa4/4_cc_seqs.fst]

>avf4_50%_CG_rst
TACTCCGAGCTAAAGGAGGAAGTTCGAACCAATGGCAAAGAAGTTAAAAACCTTGAAAAA
AAATTAGACGAATGGCTAACTAGAATAACCAATGCAGAGAAGTCCTTAAAGGACCTGATG
GAGCTGAAAACCACGGCACGAGAACTACGTGACGAATGCACAAGCCTCAGTAGCCGATGC
GATCAACTGGAAGAAAGGGTATCAGCGATGGAAGACGAAATGAATGAAATGAAGCGAGAA
GAGAAGTTTAGAGAAAAAAGAATAAAAAGAAACGAACAAAGCCTCCAAGAAATATGGGAC
TAT
>4__chr10_20620352_20626507
TACTCTGAGCTACAGGAGGAAATTCAAACCAATGGCAAAGAAGTTAAAAACTTTGAAAAA
AAAATAGACGAATGGATAACTAGAATAACCAATGCAGAGAAGTCCTTAAAGGAGCTGATG
GAGCTGAAAGCCAAGGCTCAAGAACTACGTGAAGAATGCAGAAGCCTCAGGAGCTGATGT
AATCAACTGGAAGAAAGGGTATCAG-GATGGAAGAGGAAATGAATGAAATGAAGCGAGAA
GGGAAGATTAGAGAAAAAAGAATAAAAAGAAATGAACAAAGCCTCCAAGAAATATGGGAC
TAT
>4__chr10_20884340_20890532
TACTCCGAGCTACAGGAGGAAATTCAAACCAATGGCAAAGAAGTTAAAAACTGTGAAAAA
AAATTAGACGAATGGATAACTAGAATAACCAATGCAGAGAAGTCCTTAAAGGAGCTGACG
GAGCTGAAAGCCAGGGCTGGAGAACTACGTGAAAAATGCAGAAGCCTCAGGAGCTGATGG
GATCAACAGGAAGAAAGGGTATCAGTGATGGAAGACGAAATGAATGAAATGAAGTGAGAA
GGGAAGTTTAGAGAAAAAAGAATTAAAAGAAACAAACAAAGCCTCCAAGAAATATGGGAC
TAT
>4__chr1_119841794_119847949
TACTCCGAGCTACAGGAGGAAATTCAAACCAATGGCAAAGAAGTTAAAAACTTTGAAAAA
AAATTAGACGAATGGATACCTAGAATAACCAATGCAGAGAAGTCCTTAAAGGGGCTGACA
GAGCTGAAAGCCAAGGTTCAGGAACTACATGAAGAATGCAGAAGCCTCAGGAGCCGATGT
GATCAACTGGAAGAAAGGGTATCAGTGATGGAAGATGAAATGAATGAAATGAAGTGAGAA
GGGAAGTTTAGAGAAAAAAGAATAAAAAGAAACAAACAAAGTCTCCAAGATATATGGGAC
TAT
>4__chr1_171389507_171395667
TACTCCGAGCTACAGGAGGAAATTCAAACCAATGGCAAAGAAGTTAAAAACTTTGAAAAA
AAATTAGACGAATGGATACCTAGAATAACAAATCCAGAGAAGTCCTTAAAGGAGCTGATG
GAGCTGAAAGCCGAGGCTCGAGAACTACGTGAAGAATGCAGAAGCCTCAGGAGCCGATGC
CATCAACTGGAAGAAAGGGTATCAGTGATGGAAGACGAAATGAATGAAATGAAGTGAGAA
GGGAAGTTTAGAGAAAAAAGAATAAAAAGAAATGAACAAACCCTCCAAGAAATATGGGAC
TAT
>4__chr1_187561038_187567181
TACTCTGACCTACAGACGGAAATTCAAACCAATGGCAAAGAAGTTAAAAACTTTGAAAAA
AAATTAGACGAATGGATAACTAGAATAACCAACGCAGAGAAGTCCTTAAAGGAGCTGATG
GAGCTGAAAGCCAAGGCTCGAGAACTACATGAAGAATGCAGAAGCATCAGGAGCCGACGC
GATCAACTAGAAGAAAGTGTATCAGTGATGGAAGACGAAATGAATGAAATGAAGCGAGAA
GGGAAGTTTAGAGAAAAAAGAATAAAAAGAAACGAACAAAGCCTCCAAGAAATATGGGAC
TAT
>4__chr1_145002082_145008234
TACTCTGAACTACAGGAGGAAATTCAAACCAATGGCAAACAAGTTTAAAACTGTGAAAAA
AAATTAGACGAATGGATAACTAGAATAACCAATGCAGATAAGTCCTTAAAGGAGCTGATG
GAGCTGAAAGCCAAGGCTCCAGAACTACATGAAGAATGCAGAAGCCCCAGGAGCTAATGT
GATCAACTGGAAGAAAGGGTATCAGCGACGCAAGATGAAATGAATGAAATGAAGTGAGAA
GGGAAGTTTAGAGAAAAAAGAATAAAAAGAAATGAACAAAGCCTCCCAGAAATATGGGAC
TAT
>4__chr1_83405692_83411893
TACTCTGAGCTACAGGAGGAAATTCAAACCAATGGCAAAGAAGTTAAAAACTTTGAAAAA
AAATTAGACGAATGGATAACTAGAATAACCAATGCAGAGAAGTCCTTAAAGGACTTGATG
GAGCTGAAAGCCAAGGCTCGAGAACTACGTGAATAATGCAGAAGCCTCAGAAGCCAATGC
GATCAACGGGAAGAATGGGTATCAGCGATGGAAGATGAAATGAATGAAATGAAGCGAGAA
GGGAAGTTTAGAGAAAAAAGAATAAAAAGAAAAGAACAAACCCTCCAAGAAATATGGGAC
TAT
>4__chr1_118064819_118070978
TACTCCAAGCTACAGGAGGAAATTCAAACCAATGGCAAAGAAGTTAAAAACTGTGAAAAA
AAATTAGACGAATGGATAACTAGAATAACCAAAGCAGAGAAGTCCTTAAAGGAGCTGATG
GAGCTGAAAGCCAAGGCTCGAGAACTACGTGAAGAATGCAGAAGCCTCAGGAGCCGATTC
AATCAACTGGAAGAAAGGGTATCAGTGATGGAAGATGAAATGAATGAAATGAAACGAGAC
GGGAAGTTTAGAGAAAAAGGAATAAAAAGAAATGAACAAAGCC-CCAAGAAATATGGGAC
TAT
>4__chr1_30738824_30744990
TACTCCGAGCTACAGGAGGAAATTCAAACCAATGGCAAAGAAGTTAAAAACTTTGAAAAA
AAATTAGACGAATGGATAACTAGAATAACCAACGCAGAGAAGTCCCTAAAGCAGCTGACG
GAGCTGAAAGCCAAGGCTCAAGAACTACATGAAGAATGCAGAAGCCTCAGGAGCCGATGT
GATCAACTGGAAGAAAGGGTATCAGTGATGGAAGACGAAATGAATGAAATGAAGCGAGAA
GAGAAGTTTAGAGAAAAAAGAATAAAAAGAAACAAACAAAACCTCCAAGAAATATGGGAC
TAT
>4__chr1_75224791_75230896
TACACCAAGCTACAGGAGGAAATTCAAACCAATGGCAGAGAAGTCAAAAACTTTGAAAAA
AAATTAGACAAATATATAACTAGAATAAACAATGCAGAGAAGTGCTTAAAGGAGCTGATG
GAGCTGAAAGCCAAGGCTCGAGAACTACATGAAGAATGCAGAAGCCTCAGGAGCTGATGC
GATCAACTGGAAGAAAGGGTATCAGTGATGGAAGATGAAGTGAATGAAATGAAGCGAGAA
GGGAAGTTTAGAGAAAAAAGAATAAAAAGAAACGAAAAAAGTCTCCAAGAAATATGGGAC
TAT
>4__chr10_114000648_114006809
AACTCCGAGCTACAGGAGGAAATTCAAACCAATGGCAAAGAAGTTAGAAACCTTGAAAAA
AAATTAGACGAATGGATAACTAGAATAACCAATGCAGAGAAGTCCTTAAAGGAGCTGATG
GAGCTGAAAGCCAAGGCTCGAGAACTACGTGAAGAATGCAGAAGCCTCAGGAGCCGATGC
GATCAACTGGAAGAAAGGGTATCAGTGATGGAAGACAAAATGAATGAAATGAAGCAAGAA
GGGAAGTTTAGAGAAAAAAGAATAAAAAGA----AACAAAGCCTCCAAGAAATATGGGAC
TAT
>4__chr1_7394405_7400569
TACTCCGAGCTACAGGAGGAAATTCAAACCAATGGCAAAGAAGTTAAAAACTTTGAAAAA
AAATTAGATGAATGTATAACTAGAATAACCAATGCAGAGAAGTGCTTAATGGAGCTGATG
GAGCTGAAAGCCAAGGCTCGAGAACTACGTGAAGAATGCAAAAGCCTCAGGAGCCAATGC
AATCAACTGGAAGAAAGGGTATCAGTGATGGAAGATCAAATGAATGAAATGAAGCGAGAA
GAGAAGTTTAGAGAAAAAAGAATAAAAAGAAACGAAAAAAGTCTCCAAGAAATATAAGAC
TAT
>4__chr1_110086926_110093086
TACTCCGAGCTACAGGAGGAAATTCAAACCAATGGCAAAGAAGTTAGAAACTTTGAAAAA
AAATTAGATGAATGGATAACTAGAATAACCAATGCAGAGAAGTCCTAAAAGGGGCTGATG
GAGCTGAAAGCTAAGGCTCGAGAACTACGTGAAGAATGCAGAAGCCTCAGGAGCCGATGC
GATCAACTGGAAGAAAGGGTATCAGCGATGGAAGATGAAATGAATGAAATGAAGCGAGAA
GGAAAGTTTAGAGAAAAAAGAATAAAAAGAAACGAACAAAGCCTCCAAGAAATATGGGAC
TAT
>4__chr2_51393364_51399487
TACTCCAAGCTACAGGAGGAAATTCAAACCAATGGCAAAGAAGTTAAAAACTTTGAAAAA
AAATTAGTTGAATGGATACCTAGAATAACCAATGCAGAGAACTTCTTAAAGTACTTGATG
GAGCTTAAAGCCAAGCCTCGGGAACTAAGTGAAGAATGCAGAAGCCTCAGGAGCCAATGA
GATCAACTGGAGGAAAGGGTGTCAGTGATAGAAGACGAAATGAATGAAATGAAGCGAGAA
GGGAAGTTTAGAGAAAAAAGAACAAAAAGAAATGAACAAAGACTCCAAGAAATATGGGAC
TAC
>4__chr2_209357226_209363393
TACTCTGAGCTACAGGAGGAAATTCAAACCAAAGGCAAAGAAGTTAAAAACTGTGAGAAA
AAATTAGACGAATGGATAACTAGAATAACCAATGCAGAGAAGTCCTTAAAGGAGATGACG
GAGCTGAAAGCCAAGGCTCGAGAAATACGTGAAGAATGCAGAAGCCTCGGGAGCCAATGT
GATCAACTGGAAGAAAGGGTATCAGTGATGGAAGATGAAATGAATGAAATGAAGTGAGAA
GGAAAGTTTAGAGAAAAAAGAATAAAAAGAAATGAACAAAGCCTCCAAGAAATATGGGAC
TAT
>4__chr2_228603855_228610003
TACTCCGAACTACAGGAGGAAATTCAAACCAATGGCAAAGAAGTTAAAAACTTTGAAAAA
AAATTAGATGAATGGATAACTAGAATAACCAACGCAGAGAAGTCCTTAAAGGAGCTGATG
GAGCTGAAAGCCAAGGCTCGAGAACTACATGAAGGATACAGAAGCCTAAGGAGCTGATGC
GATCAACTGGAAGAAAGGGTATCATTGATGGAAGATGAAATGAATGAAATGAAGCGAGAA
GGGAAGATTAGAGAAAAAAGAATTAAAA-AAACGAACAAAGCCTCCAAGAAATATGGCAT
TAT
>4__chr2_34713883_34720047
TACTCCAAGCTACAGGAGGAAATTCAAACCAACAGCAAAGAAATTAAAAACTTTGAAAAA
AAATTAGATGAATGTATAACTAGAATAACCAATGCAGAGAAGTGCTTAAAGGAGCTGATG
GAGCTGAAAGCCAAGGCTCGAGAACTACGTAAACAATACAGAAGCCTCAGGAGCCGATGT
GATCAACTGGAAGAAAGGGTGTCAGTGATGGAAGATGAAATGAATGAAATGAAGCGAAAA
GGAAAGTTTAGAAAAAAAAGAATAAAAAGAAATGAACAAAGTCTCCAAGAAATATGGGAC
TAT
>4__chr20_24850360_24856545
TACTCTGACCTACAGGAGGAAATTCAAACCAATGGCAAAGAAGTTAAAAACTTTGAAAAA
AAAT-AGACGAATGGATATCTAGAATAACCAATGCAGAGAAGTCCTTAAAGGAGCTGATG
GAGCTGAAAGCAAAGGCTCGAGAACTACATGAAGAATGCAGAAGCCTCAGGAGCTGATGG
AATCAACTGGAAGAAAGGGTATCAGTGATGGAAGATGAAATGAATGAAATGAAGTGAGAA
GGAAAGTTTAGAGAAAAAAGAATAAAAAGAAACAAACAACACCTCCAAGAAATATGGGAC
TAT
>4__chr2_209404537_209410702
TACTCTGAGCTACAGGAGGAAATTCAAACCAATGGCAAAGAAGTTAAAAACTTTG-AAAA
AAATTAGAAAAATGGATAACTAGAATAACCAATGCAGAGAAGTCCTTAAAGGAGCTGATG
GAGCTGAAAGCCAAGGCTCGAGAACTACGTGAAGAATGCAGAAGCCTCAGGAGCCGATGC
GATCAACTGGAAGAAAGGGTATCAGTGATGGAAGATGAAATGAATGAAATGAAGGGCGAA
GGGAAGTTTAGAGAAAAAAGAATAAAAAGAAACAAACAAAGCCTCCAAGAAACATGGGAC
TAT
>4__chr20_18261557_18267758
TACTCCGAGCTACAGGAGGAAATTCAAACCAATGGCAAAGAAGTTAAAAACTTTGAAAAA
AAATTAGATGAATGGATAACTAGAATAACCAACGCAGAGAAGTCCTTAAAGGAGCTGATG
GAGCTGAAAACCAAGGCTTGAGAAATACGTGAAGAATGCAGAAGCCTCAGGAGCTGAGGC
GATCAACTGGAAGAAAGGGTATCAGTGATGGAAGACAAAATGAATGAAATGAAGTGAGAA
GGGAAGATTAGAGAAAAAAGAATAAAAAGAAATGAAAAAAGCCTTGAAGAAATATGGGAC
TAT
>4__chr2_184021288_184027449
TACTCCGAGCTACAGGAGGAAATTCAAACCAATGGCAAAGAAGTTAAAAACTTTGAAAAA
AAATTAGGCAAATGTATAACTAGAATAACCAATGCAGAGAAGTGCTTAAAGGAGCTGATG
GAGCTAAAAGCCAAGGCTCGAGAACTACGTGAAGAATGCAAAAGCCTCAGGAGCTGATGC
AATCAACTGGAAGAAAGGGTATCAGTGATGGAAGATGATATGAATGAAATGAAGCAAGAA
GGGAAGTTTAGAGAAAAAAGAATGAAAAGAAACGAACAAAGTCTCCAAGAAATATGGGAC
TAT
>4__chr2_73541090_73547286
TACTCCGAGCTACAGGAGGAAATTCAAACCAATGGCAAAGAAGTTAAAAACTTT-CAAAA
AAATTAGACGAATGGATACCTAGAATAACCAATGCAGAGAAGTCCTTAAAGGAGCTGATG
GAGCTAAAAGCAAAGGCGCGAGAACCATGTGAAGAATGCAGAAGCCTCAGGAGCTGATGC
GATCAACTGGAAGAAAGGGTATCAGTGATGGAAGATGAAATGAATGAAATGAAGCGAGAA
GGGAAGTTTAGAGAAAAAAGAATAAAAAGAAACGAACAAAGCCTCCAAGAAATATGGGAC
TAT
>4__chr3_123934409_123940587
TACTCTGAGCTACAGGAGGAAATTCAAACCAATGGCAAAGAAGTTAAGAACTCTGAAAAA
AAATTAGATGAATGTATAACTAGAATAACCAATGCAGAGAAGTGCTTAAAGGAGCTGATG
GAGCTGAAAGCCAAGGCTCAAGAACTACGTGAAGAATGCAGAAGCCTCAGGAGCCAATGT
GATCAACTGGAAGAAAGGGTATCAGTGATGGAAGATGAAATGAATGAAATGAAGTGAGAA
GGGAAGTTTAGAGAAAAAAGAATAAAAAGAAAAGAACAAAGTCTCCAAGAAATATGGGAC
TAT
>4__chr3_99375618_99381779
TACTCTGAGCTACAGGAGGAAATTCAAACCAATGGCAAAGAAGTTAAAAACTTTGAAAAA
AAATTAGACGAATGGATACCTAGAATAACCAATGCAGAGAAGTCCTTAAAGGAGCTGATG
GAGCTGAAAGCCAAGGCTCGAGAACTATGTGAAGAATGCAGAAGCCTCAGGAGCTGATGT
GATCAACTGGAAGAAAGGGTATTAGTGATGGAAGATGAAATGAATGAAATGAAGTGAGAA
GGGAAGTTTAGAGAAAAAAGAATAAAAAGAAATGAACAAAGCCTCCAAGAAATA-TGGAC
TAT
>4__chr4_105462091_105468234
CACTCCAAGCTACAGGAGGAAATTCAAACCAATGGCAAAGAAGTTAGAAACTTTGAAAAA
AAATTAGACAAATGGATAACTAGAATAACCAATGCAGAGAAGTCCTTAAAGGAGCTGATG
GAGCTGAAAGCCATGGCTTGAGAACTACGTGAAAAGTGCAGAAGCCTCAGGAGCCGATAC
GATCAACTGGAAGAAAGGGTATCAGTGATGGAAGATGAAATGAATGAAATGAAGCGAGAA
GGGAAGTTTAGAGAAAAAAGAATAAAAAGAAATGAACAAAGCCTCCAAGAAATATGGGAC
TAT
>4__chr3_99608121_99614261
AACTCCAAGCTATAGGAGAAAATTCAATCCAATGGCAAAGAAGTTAGAAACCTTGAAAAA
AAATTAGACAAATAGATAACTAGAATAACCAATGCAGAGAAGTCCTTAAAGGAGTTGATG
GAGCTGAAAGCCAAGGCTTGAGAATTGCATGAAAAATGCAGAAGCCTCAGGAGCCAATGC
AATCAACTGGAAGAAAGGATATTAGTGATGGAAGATGAAATGAATGAAATGAAGGAAGAA
GGGAAGTTTAGAGAAAAAAGAATAAAAAGAAACAAATAAAGCCTCCAAAAAATATGGGAC
TAT
>4__chr3_98138146_98144292
TACTCCGAGCTACAGGAAGAAATTCAAACCAATGGCAAAGAAGTTAAAAACTTT-CAAAA
AAATTAGACGAATGTATAACTAGAATAACCAATGCACAGAAGTGCTTAAAGGAGCTGATG
GAGCTGAAAGCCAAGGCTCGAGAACTACGTGAAGAATGCAGAAGCCTCAGGAGCCGATGC
GATCAACTGGAAGAAAGGGTATCAGTGATAGAAGATGAAATGAATGAAATGAAGCGAGAA
GGGAAGTTTAGAGAAAAAAGAATAAAAAGAAACGAACAAAGCCTCCAGGAAATATGGGAC
TAT
>4__chr4_112518509_112524674
TACTCCAAGCTACAAGAGGAAATTCAAACCCATGGCAAAGAAGTTAAAAACTTTGAAAAA
AAATTAGATGAATGGATAACTAGAATAACCAATACAGAGAAGTCCTTAAAGGAGCTGATG
GAGCTGAAAGCCAAGGCTCAAGAACTACGTGAAGAATGCAGAAGCCTCAGGAGCCGATGC
GAGCAACTGGAAGAAAGGGTATCAGTGATGGAAGACGAAATGAATGAAATGAAGTAAGAA
GGGCAGTTTAGAGAAAAAAGAATAAAAAGAAATGAACAAAGCCTCCAAGAAATATGGGAC
TAT
>4__chr3_96037558_96043613
AACTCCGAGCTACAGGAGGAAATTCAAACCAATGGCAAAGAAGTTAGAATCCTTGAAAAA
AAATTAGACGAATGGATAACTAGAATAACCAATGCAGAGAAGTCCTTAAAGGACCGGATG
GAGCTGAAAGCCAAGGCTCGAGAACTACGTGAAGAATGCAGAAGCCTCAGGAGCTGATGC
GATCAACTGGAAGAAACGGTATCAGTGATGGAAGATGAAATGAATGAAATGAAGTGAGAA
GGGAAGTTTAGAGAAAAAATAATAAAAAGAAACAAACAAAGCCTCCAAGAAATATGGGAC
TAT
>4__chr3_171862871_171869009
TACTCCGAGCTATAGGAGGAAATTCAAACCAATGGCAAAGAAGTTGAAAACTTTG-AAAA
AAATTAGATGAATGTATAACTAGAATAATCAATGCAGAGAAGTCCTTAAAGGAGCTGATG
GAGCTGAAAGCCAAGGCTTGAGAACTACCTGAAGAATGCAGAAGCCTCAGGAGCCGATGC
GATCAACTGGAAGAAAAGGTATCAGTGATGGAAGATGAAATGAATGAAATGAAGTGAGAA
GGGAAGTTTAGAGAAAAAAGAATAAAAAGAAACCAACAAAGCCTCCAAGAAATATGGGAC
TAT
>4__chr4_76359250_76365408
TCCTCCAAGCTACAGGAGGAAATTCAAACCAATGGCAAAGAAGTTAAAAACTTTGAAAAA
ATATTAGACGAATGGATACCTAGAATAACCAATGCAGAGAAGTCCTTAAAGGAGCTGATG
GAGTTGAAAGCCAAGGCTCGAGAACTACGTGAAGAATGCAGAAGCCTCAAGAGCCAATGC
GATCAACTGGAAGAAAGGGTATCAGTGATGGAAGACAAAATGAATGAAATGAAGCAAGAA
GGGAAGTTTAGAGAAAAAAGAATAAAAAGAAATGAGCAAAGCCTCCAAGAAATATGGGAC
TAT
>4__chr4_99158196_99164317
TACTCCGAGCTACAGGAGGAAATTCAAACCAATGGCAAAGAAGTTAAAAACTTGG-AAAA
AAATTAGATGAATGTATAACTAGAATACCCAATGCAGAGAAGTGCTTAAAGGAGCTGATG
GAGCTGAAAGCCAACGCTCGAGAACTACGTGAAGAATGCAGAAGCCTCAGGAGCCGATGC
GATCAACTGGAAGAAAGGGTATCAGTGATGGAAGATGAAATGAATGAAATGAAGCAAGAA
GGGAAGTTTAGAGAAAAAAGAATAAAAAGAAACGGACAAAGTCTCCAAGAAATATGGGAC
TAT
>4__chr4_142689893_142696047
TACTGCGAGCTACAGGAGGAAATTCAAACCAATGGCAAAGAAGTTAAAACCTGTGAAAAA
AAATTAGACAAATGGAAAACTAGAATAACCAATGCAGAGAAGTCCTTAAAGGAGCTGATG
GAGCTGAAAGCCA-GGCTCGAGAACTACGTGAGGAATGCAGAAGCCTCAGGAGCCGATGC
GACCAACTGGAAGAAAGGGTATCAGTGATGGAAGATGAAATGAATGAAACGAAGCGAGAA
GGGAAGTTTAGAGAAAAAAGAATAAAAGGAAATGAACAAAGCCTCCAAGAAATATGGGAC
TAT
>4__chr5_119490539_119496622
TACTCTGAGCTACAGGAGGAAATTCATACCAATGGCAAAGAAGTTAGAAAACTTGAAAAA
AAATTAGATGAATGGATAACTAGAATAACCAATGCAGAGAAGGCCTTAAAGGAGCTGATG
GAGCTGACAGCCAAGGCCTGAGAACTACGTGAAGAATGCAGAAGCCTCAGGAGCAGATGA
GATCAAAGGGAAGAAAGGGTATCAGTGATGGAAGATGAAATGAATGAAATGAAGTGAGAA
GGGAAGCTTAGAGAAAAAACAATAAAAAGAAATGAACAAAGCCTCTAAGAAATATGGGAC
TAT
>4__chr4_161291770_161297928
TACTCTGAGCTACAGGAGGAAATTCAAACCAATGGCAAAGAAGTTAAAAGCTTTGAAAAA
AAATTAGGCGAATGGATACCTAGAATAACCAATGCAGAGAAGTCCTTAAAGGAGCTGATG
GAGCTGAAAGCCAAGGCTCGGGAACTACGTGAAGAATGCAGAAGCCTCAGGAGCCGATGC
GATCAACTGGAAGAGAGGGTATCCGTGATGCAAGACGAAATGGATGAAATGAAGCGAGAA
GAGAACTCTAGAGAAAAAAGAATAAAAAGAAACAGACAAAGCCTCCAAGAAATATGGGAC
TAT
>4__chr4_144131480_144137635
TACTCCGAGCTACAGGAGGAAATTCAAACCAATGGCAAAGAAGTTAAAAACTGTGAAAAA
AAATTAGACAAATGGATAACTGGAATAACCAATGCAGAGAAGTCCTTAAAGGAGCTGATG
GAGCTGAAAGCCAAGACTCGAGAACTACATGAAGAATGCAGAAGCCTCAGGAGCTGATGT
GATCAATTGGAAGAAAGGGTATCAGTGATGGAAGACGAAATGAATGAAATGAAGTGAGAA
GGGAAGTTTAGAGAAAAAAGAATAAAAAGAAATGAACAAAGCCTCCAAGAAATATGGGAC
TAT
>4__chr5_59887190_59893230
TTCTCCAAGCTAAAGAAGGAAGTTCGAACACATCGCAAAGAAGCTAAAAACCTTGAAAAC
AGATTAGACGAATGGCTAACTAGAATAACCAGTGTAGAAAAGTCCTTAAATGAACTGATG
GAGCTGAAAACCATGGCACGAGAACTAAGTGATGCATCCACAAGCTTCAGTAGCCGATTC
GATCAACTGGAAGAAAGGGTATCAGTAATGGAAGATGAAATGAATGAAATGAATTGAGAA
-----GTTTAGAGAAAAAAGAGTAAAAGGAAATGAACAAAGCCTCCAAGAAATATGAGAC
TAT
>4__chr5_49661661_49667827
TACTCTGAGCTACAGGAGGAAATTCAAACCAATGGCAAAAGAGTTAAAAACT--GAAAAA
AAATTAGACAAATGGATAACTAGAATAACCAATACAGAGAAGTCCTTAAAGGAGCTGATG
GAACTGAACGCCAAGGCTGGAGAACTACATGAAGAACGCAAAAGCCTCAGGAGCTGAAGC
AAACAACTGGAAGAAAGGGTATCAGTGATGGAAGATGAAATAAATGAAATGAAATGAGAA
GGGAAGTTTAGAGAAAAAAGAATAAAAAGAAAGGAACAAAGCCTCCAAGAAATATGGGAC
TAT
>4__chr6_115677930_115684097
AACTCTGAGCTACAAGAGGAAATTCAAACCAATGGCAAAGAAGTTAGAAACCTTG-AAAA
AAATTAGACGAATGGATAACTAGAATAAGCAATGCAGAGAAGTCCTTAAAGGAGCTGATG
GAGCTGAAAGCCAAGGCTTGAGAACTTCATGAAGAATGCAGAAGCCTCAGGAGCTGATGC
AATCAACTGGAAGAAAGGGTATCAGTGATGGAAGACGAAATGAATGAAATGAAGTGAGAA
GAGAAGTTTAGAGAAAAAAGAAAGAAAATAAATGAACAAAGCCTCCAAAAAATACGGGAC
TAT
>4__chr6_100524174_100530314
TACTCCAAGCTACAGGAGGAAATTCAAACCAATGGCAAAGAAGTTAAAAACTGTGGAAAA
AAATTAGGCAAATGGATAACTAGAATAACCAATGCAGAGAAGTCCTTAAAGGAGCTGATG
GAGCTGAA-GCCAAGGCTTGAGAACTACGTGAACAATGCAGAAGCCTCAGGAGCCAATGC
AATCAACTGGAAGAAAGTGTATCAGTGTTGGAAGATGAAATGAATGAAATGAAGTGAGAA
GGGAAGTTTGGAGAAAAAAGAATAAAAAGAAACAAACAAAGCTTCCAAGAAATATGGGAC
TAT
>4__chr5_77449796_77455935
TACTCCAAGCTACAGGAGGAAATACAAACCAATGGCAAATAAGTTAAAAACTTTAAAAAA
AAATTAGACGAATGGATACCTAGAATAACCAATGCAGAGAAGTCCTTAAAGGAGCTGATG
GAGCTGAAAGCCAAGGCTCGAGAACTATGTGAAGAACGCAGAAGCCTCAGGAGCCGACGC
GATCAACTGGAAGAAAGGGTATCAGTGATGGAAGACGAAATGAATGAAATGAAGTGAGAA
GGGAAGTTTAGAGAAAAAAGAACAAAAAGAAACGAACAAAGCCTCCAAGAAATGTGGGAC
TAT
>4__chr6_75139483_75145518
TTCTCTGAGCTAAAGGACAAAGTTCGAACCCATGGCAAAGAAGTTAAAAACCTTGAAAAA
AAGATAGACGAATGGCTAACTAGAATAACCAATGCAGAGAAGTCCTTAAAGGACCTGATG
GAGCTGAAAACTAAGGCATGAGAACTACGTGACAAATGCAAAAGCTTCAGTAGCCGATTC
AATCAACTGGAAGAGAGGGTATCAGTGATGGAAGATCAAATGAATGAAATGAAGCGAGAA
GAGAAGTTTAGAGAAAAAAGAATAAAAAGAAATGAACAAAGCCTCCAAGAAATATGGGAC
TAT
>4__chr7_109457423_109463582
TACTCCGAGCTACAGGAAGAAATTCAAACCAAAGGCAAAGAAGTTAAAAACTTTGAAAAA
AAAATTGACGAATGGCTAACTAGAATAACCAATGTGGAGAAGTCCTTAAAGGAGCTGATG
GAGCTGAAAGCCAAGGCTCGAGAACTACGTGAAGAATGCAGAAGCCTCAGGAGCTGTTGT
GATCAACTGGAAGAAAGGGTATCAGTGATGGAAGACGAAATGAATGAAATGAAGCGAGAA
GGGAAGTTTACGGAAAAAAGAATAAAAAGAAACGAACAAAGCCTCCAAGAAATATGCGAC
TAT
>4__chr6_random_170311_176478
AACTCTGAGCTACAAGAGGAAATTCAAACCAATGGCAAAGAAGTTAGAAACCTTG-AAAA
AAATTAGACGAATGGATAACTAGAATAAGCAATGCAGAGAAGTCCTTAAAGGAGCTGATG
GAGCTGAAAGCCAAGGCTTGAGAACTTCATGAAGAATGCAGAAGCCTCAGGAGCTGATGC
AATCAACTGGAAGAAAGGGTATCAGTGATGGAAGACGAAATGAATGAAATGAAGTGAGAA
GAGAAGTTTAGAGAAAAAAGAAAGAAAATAAATGAACAAAGCCTCCAAAAAATACGGGAC
TAT
>4__chr6_50298977_50305137
TACTCCGAGCTACAGGAGGAAATTCAAACCAATAGCAAAGAAGTTAAAAACTGTGGTAAA
AAATTGGATGAATGGATAACTATAATAACCAATGCAGAGAAGTCCTTATAGGAGCTGATG
GAGCTGAAAGCCAAGGCTCGAGAACTACGTGAAGAATGCAGAAGCCTCAGGAGCCAATGC
GATCAACTGGAAGAAAGGGTATCAGCGATGGAAGATGAAATGAATGAAACGAAGTGAGAA
GGGAAGTTTAGAGAAAAAAGAATAAAAAGAAATGAACAAAGCCTCCAAGAAATATGGGAC
TAT
>4__chr6_19329039_19335190
TACTCCGAGCTACAGGAGAAAATTCAAACCAATGACAAAGAACTTAAAAACTGTGAAAAA
AAATTAGACGAATGGATAACTAGAATAACCAACGCAAAGAAGTCCTTAAAGGAGCTGATG
GAGCTGTAAGCCAAGGCTCGAGAACTACGTGAAGAATGCAGAAGCCTCAGGAGCCGATGC
AATCAACTGGAAGAAAGGGTATCAGTGATGGAAGACGAAATGAATGAAATG-AGCAAGAA
GGGAAGTTTAGAGAAAAAAGAATAACAAGACAGGAACAAAGCCTCCAAGAAATATGGGAC
TAT
>4__chr7_32313882_32320054
TACTCCGAGCTACAGGAGGAAACTCAAACCAATGGCAAAGAAGTTAAAAACTGTGAAAAA
AAATTAGATGAATGGATAACTAGAATAACCAATGCAGAGAAGTCCTTAAAGGAGCTGATG
GAGCTGAAAGCCAAGGCTCAAGAACTATGTGAAGAATGCAGAAGCCTCAGGAGCCAATGC
AATCAACTGGAAGAAAGGATATCAGTGATGGAAGACGAAATGAATGAAATGAAGCAAGAA
GGGAAGTTTAGAGAAAAAAGAATAAAAAGAAACAAACAAAGCCTCCAAGAAATATGGGAC
TAT
>4__chr7_106935589_106941739
TACTCTGAGCTAAAGGAGAAAGTTCGAACCAATGGCAAAGAAGTTAAAAACCTTGAAAAA
AAAGTAGACGAATGGCTAACTAGAATAACCAATGCAGAGAAGTCCTTAAAGGAGCTGAGG
TAGCTGAAAGCCAAGGCTCAAGAACTACGTGAAGAATGCAGAAGCCTCGGGAGCTGATGC
GATCAACTGGAAGAAAGGGTACCAGTGATGGAAGACGAAATGAATGAACTGAAGCGAGAA
GGGAAGTTTAGAGAAAAAAGAATAAAAAGAAATGAACAAAGCCTCCAAGAAATATGGGAC
TAT
>4__chr7_110927114_110933272
TACTCCGAGCTACAGGAGGAAATTCAAACCAATGGCAAAGAAGTTAAAAACTTTGAAAAA
AAATTAGACGAATGGATACCTAGAATAACCAATGCAGAGAAGTCCTTAAAGGAGCTGATG
GAGCTGAAAGCCAAGGCTCGAGAACTACGTGAAGAATGCAGAAGCCTCAGGAGCCGATGC
GATCAACTGGAAGAAAGGGTATCAGTGATGGAAGACGAAATGAATGAAATGAAGCGAGAA
GGGAAGTTTAGAGAAAAAAGAATAAAAAGAAACAAACAAAGCCTCCAAGAAATATGGGAC
TAT
>4__chr8_5930707_5936829
TACTCTGAGCTACAGGAGGAAATTAAAACCAATGGCAAAGAAGTTAAAAACTTG-AAAAA
AAATTAGACAAATGGATAACTAGAATAACCAAGGCAGAGAAGTCCTTAAAGGAGCTGATG
GAGCTGAAAGCCAAGGCTGGAGAACTATGTGAAGAATGCAGAAGCCTGAGGAGCTGATGC
GATCAACTGGAAGAAAGGGTGTCAGTGATGGAAGATGAAATGAATGAAATGAAGTGAGAA
GGGAAGTTTAGAGAAAAAAGAATAAAAAGAAATGAACAAAGCCTCCAAGAAATATGGGAC
TAT
>4__chr8_65177340_65183477
TA---TGAGCTACAGGAGGAAATGCAAACCAATGGCAAAGAAGTTAAAAACTGTGAAAAA
AGATTAGATGAATGGATAACTAGAATAACCAATGCAGAAAAGTCCTTAAAGGAGCTGATG
GAGCTGAAAGCCAAGGCTCGAGAATTATGTGAAGAATGCAAAAGTCTCAGGAGCCAATGT
GATCAACTGGAAGAA--GGTATCAGTGATGGAAGACGAAATGAATGAAATGAAGAGAGAA
GGGAAGTTTAGAGAAAAAAGAATAAAAAGAAACGAACAAAGCCTCCAAGAAATATGGGAC
TAT
>4__chr8_56551543_56557670
TACTCCGAGCTACAGGAGGAAATTCAAACCAATGGCAAAGAAGTTAAAAACGGTGAAAAA
AAATTAGATGAATGGATAACTAGGATAACCAACGCAGAG-AGTCCTTAAAGGAGCTGATG
GAGCTGAAAGCCAAGGCTCGAGAACTACGTGAAGAATGCAAAAGCCTCAGGAGCTGATGC
GATCAACTGGGAGAAAGGGTATCAGTGACGGAAGATGAAATGAATGAAATGAAGTGAGAA
GGGAAGTTTAGAGAAAAAAGAATACAAAGAAACAAACAAAGCCTCCAAGAAATAAGGGAC
TAT
>4__chr8_60531948_60538085
TACTCCAAGCTACAGAAGGAAATTCAAACCAATGGCAAAGAAGTTAAAAACTTTGAAAAA
AAATTAGACGAATGGATACCTAGAATAATCAATGCAGAGAAGTCCTTAAAGGAGCTGATG
GACCTGAAAGCCAAGGCTCGAGAACTATGTGAAGAATGCAGAAGCCTCAGGAGCCAATGC
AATCAACTGGAAGAAAGGGTATCAGTAATGGAAGATGAAATGAATGAAATGAAGTGAGAA
GGGAAGTTTACAGAAAAAAGAATAAAAAGAACTGAACAAAGCCTCCAAGAAATATGGAAC
TAT
>4__chr7_43779262_43785411
TACTCTGAGCTACAGGAGGAAATTCAAACCAATGGCAAAGAAGTTAAAAACTTTGAAAAA
AAATTAGATGAATGTATAACTAGAATAACCAATACAGAGAAATGCTTAAAGGAGCTGATG
GAGCTGAAAGCCAAGGCTCGAGAACTACGTGAAGAATGCAGAAGCCTCAGGAGCCAATGC
GATCAACTGGAAGAAAGGGTATCAGTGACGGAAGATGAAATGAATGAAATGAAGCGAGAA
GGGAAGTTTAGAGAAAGAAGAATAAAAAGAAATGAACAAAGTCTCCAAGAAATATGGGAC
TAT
>4__chr7_54533920_54540071
TACTCTGAGCTACAGGAGGAAATTCAAACTAATGGCAAAGAAGTTAAAAACTTTGAAAAA
AAATGAGATGAATGTATAACTAGAGTAACCAATGCAGAGAAGTGCTTAAAGGAACTGATG
GAGCTGAAAGCCAAGGCTTGAGAACTACGTGAAGAATGCAGAAGCCTCAGGAGTTGATGC
GATCAAATGGAAGAAAGGGTATCAGTCATGGAAGATGAAATGAATGAAATGAAGCAAGAA
GGGAAGTTTAGAGAAAAAAGAATAAAAAGAAACG-ACAAAGTCTCCAAGAAATATGGGAC
TAT
>4__chr9_124210734_124216873
TACTCCAAGCTACAGGAGGAAATTCAAACCAATGGCAAAGAAGTTAAAAACTTTGAAAAA
AAATTAGATGAATGGATAACTAGAATAACCAATGCAGACAAGTCCTTAAAGGACCTGATG
GAGCTGAAAGCCAAGGCTCGAGAACTACGTAAAGAATGCAGAAGCCTCAGGAGCCAATGC
AATCAACTGGAAGAAAGGGTATCAGTGATGGAAGATGAAATGAATGAAATGAAGCAAGAA
GGGAAGTTTAGAGAAAAAAGAATAAAAAGAAACGAACAAGGCCTCCAAGAAATATGGGAC
TAT
>4__chrX_58151257_58157407
TAATCTGAGCTAAAGGAGGAAATTCGAACCCATGGCAAAGAAGTTAAAA-CTTTGGAAAA
ACATTAGACAAATGGCTAACTAGAATAACCAATGCACAGAAGTCCTTAAAGGACCTGATT
GAGCTGAAAACCATGACAGAAGAACTACGTGATGAATGCACAAGCCCCAGTAGCCGATTC
GAACAACTGGAAGAAAGAGTATCAGTGATGGAAGATCAAATGAATGAAATGAGGTGAGAA
GAGAAGTTTAGAGAAAAAAGAATAAAAAGAAACAAACAAAACCTTGAAGAAATATGGGAC
TAT
>4__chr9_77145306_77151461
TACTCCAAGCTACAGGAGGAAAATCAAACCAATGGAAAAGAAGTTAAAAACTGTGAAAAA
AAATTAGATGAATGGATAACTAGAATAACCAATGCAGAGAAGTCCTTAAAGGAGCAGGTG
GAGCTGAAAGCCAAGGCTCAAGAACTACGTGAAGAATGCAGAAGCCTCAGGAGTTGATGT
GATCAACTGGAAGAAAGGGTATCAGTGATGAAAGATGAA---------ATGAAGTGAGAA
GGGAAGTTTAGAGAAAAAAGAATAAAAAGAAATGAACAAAGCCTCCAAGAAATATAATAC
TAT
>4__chrX_104160592_104166729
TACTCCAAGCTACAGGAGGAAATTCAAACCAATGGCAAAGAAGTTAAAAACTTTGAAAAA
AAATTAGATGAATGGATACCTACAATAACCAATGCAGAGAAGTCCTTAAAGGAACTGATG
GAGCTGAAAGCCAAGGCTCCAGAACTACGTGAAGAATGCAGAAGCCTCAGGAGCCATTGC
AATCAACTGGAAGAAAGGGTATCTGTGATGGAACATGAAATGAATGAAATGAAGTGAGAA
GGGAAGTTTAGAGAAAAAAGAATAAAAAGAAATGAACAAAGCCTCCAAGAAATATGGGAC
TAT
>4__chrX_131971368_131977523
TATTACGAGCTACAGGAGGAAATTCAAACCAATGGCAAAGAAGTTAAAAACTTTGAAAAA
AAATTAGACGAATGGATAACTAGAATAACCAATGCAGAAAAGTCCTTAAAGGAGCTGATG
GAGCTGAAAGCCAAGGCTCGAGAACTACATGAAGAATGCAGAAGCCTCAGGAGCCGATGC
GATCAACTGGAAGAAAGGGTATCAGTGATGGAAGACAAAATGAATGAAATGAAGCAAGAA
GGGAAGTTTAGAGAAAAAAGAATAAAAAGAAATGAACAAAGCCTCCAAGAAATATGGGAC
TAT
>4__chrY_16839141_16845277
TACTCCGAGCTACAGGA-GAAATTTAAACCAATGGCAAAGAAGTTAAAAACTTTGAAAAA
AAATTAGATGAATGGATAACCAGAATAATCAATGCAGAGAAGTCCTTAAAGGAGCTGATG
GAGCTGAAAGGCAAGGCTCGAGAACTATGTGAAGAATGCAGAAGCCTCAGGAGCTGATGC
GATTATCTGGAAGAAAGGATATCAGCGATGGAAGATGAAATGAATGAAATGAAGCGAGAA
GGGAAGTTTAGAGAAAAAAGAATACAAAGAAACGAACAAAGCCTTCAAGAAATATGGGAC
TAT
>4__chrY_16982615_16988751
TACTCCGAGCTACAGGA-GAAATTTAAACCAATGGCAAAGAAGTTAAAAACTTTGAAAAA
AAATTAGATGAATGGATAACCAGAATAATCAATGCAGAGAAGTCCTTAAAGGAGCTGATG
GAGCTGAAAGGCAAGGCTCGAGAACTATGTGAAGAATGCAGAAGCCTCAGGAGCTGATGC
GATTATCTGGAAGAAAGGATATCAGCGATGGAAGATGAAATGAATGAAATGAAGCGAGAA
GGGAAGTTTAGAGAAAAAAGAATACAAAGAAACGAACAAAGCCTTCAAGAAATATGGGAC
TAT
>4__chrX_74130594_74136728
TA-TCCGAGCTACAGGAAGAAATTCAAACCAATGGCAAAGAAGTTAAAAACT--GAAAAA
AAATTAGACGAATGGATAACTAGAATAACCAATGCAGAGAAGTCCTTAAAGGAGCTGATG
GAGCTGAAAGCCAAGGCTCGAGAACTATGTGAAGAATGCAGAAGCCTCAGGAGCTGCTGC
AATCAACTGGAAGAAAGGTTATCAGTGACGGAAGATGAAATGAATGAAATGAAGCAAGAA
GGAAAGTTTAGAGAAAAAAGAAT-AAAAGAAATGAACAAAGCCTCCAAGAAATATGGGAC
TAT
>4__chrX_66624901_66631073
TACTCTGAGCTACAGGAGGAAATTCAAACCAATGGCAAAGAAGATAAAAACTTTGAAAAA
AAATTAGACGAATGGAAACCTAGAATAACCAATGCAGAGAAGTCCTTAAAGGAGCTGATG
GAGCTGACAGCTAAGGCTCAAGAACTACGTGAAGAATGAAGAAACCTCAGGAGCTGATGC
AATCAACTGGAAGAATGGGTATCAACGATGGAAGATGAAATGAATGAAATGAAGTGACAA
GGGAAGTTTAGAGAAAAAAGAATAAAAAGAAATGAACAAAGCCTCCAAGAAATATGGGAC
TAT
>4__chrX_77608379_77614544
TACTACGAGCTACAGGAGGAAATTCAAACCAACGGCAAAGAAGTTAAAAACTTTGAAAAA
AAATTGAACGAATGGATAACTAGAATAACCAATGCAGAGAAGTCTTTAAAGGAGCTGATG
GAGCTGAAAGCCAAGGTTTGAGAACTACGTGAAGAATGCAGAAGCCTCAGGAGCCGATGT
GATCAACTGGAAGAAAGGGTATCAGTGATGGAAGATGAAATGAATGAAATGAAGTGAGAA
GGGAAGTTTAGAGAAAAAAGAATAAAAAGAAACGAAAAAAGCCTCCAAGAAATGTGGGAC
TAT
>4__chr11_48506046_48512203
TACTCCGAGCTGCAGCAGGAAATTCAAACCAATGGCAAAAAAGTGAAAAACTTTGAAAAA
AAATTAGACGAATGGATACCTAGAATAATCAATGCAGAGAAGTCCTTAAAGGAGCTGATG
GAGCTGAAAGCCAAGGCCCGAGAACTATGTGAAGAATGCAGAAGCCTCAGGAGCTGATGC
AAACAACTGGAAGAAAGGGTATGAGTGATGGAAGATGAAATGAATGAAATGAAGTGAGAA
GGGAAGTTTAGAGAAAAAAGAATAAAAAGAAATGAAGAAAGCCTCCAACAAATATGAGAC
TAC
>4__chr11_48324107_48330261
TACTCCAAGCTACAGGAGGAAATTCAAACCAATGGCAAAGAAGTTAAAAACTTTGAAAAA
AAATTAGACGAATGGATACCTAGAATAACCAATGCAGAGAAGTCCTTAAAGGAGCTGATG
GACCTGAAAGCCAAGGCTTGAGAACTACGTGAAGAATGCAGAAGCCTAAGGAGCTGATGC
AATCAACTGGAAGAAAGGGTATCAGTGATGGAAGATGAAATGAATGAAATGAAGCGAGAA
GGGAAGTTTAGAGAAAAAAGAATAAAA-GAAACAAAAAAAGCCTCCAAGAAATATGGGAC
TAT
>4__chr10_43922189_43928351
TACTCTGAGCTACAGGAGGAAATTCAAACCAATGGCAAAGAAGTTAAAAACTGTGAAAAA
AAATTAGATGAATGGATAACTAGAATAACCAATACAGAGAAGTCTTTAAAGGAGCTGATG
GAGCTGAAAGCCAAGGCTCGAGAACTACGTGAAGAATGCAGAAGCCTCAGGAGCCAATGC
AATCAACTGGAAGAAAGGATATCAGTGATAGAAGACGAAATGAATGAAATGAAGTGAGAA
GGGAAGTTTAGACAAAAAAGAATAAAAAGAAACGAACAAAGCCTCCAA-AAATATAGGAC
TAT
>4__chr10_38094573_38100721
TACTCCGAGCTACAGGAGGAAATTCAAACCAATGGCAAAGAAGTTAAAAACTGTGAAAAA
AAATTAGACGAATGGATAACTAGAATAACCAACACAGAGAAGTCCTTAAAGGAGCTGATG
GAGCTGAAAGCCAAGGCTCGAGAACTACGTGAAGAATGCAGAAGTCTCAGGAGCCGATGC
AATCAACTGGAAGAAAGGGTATCAGTGATGGAAGATGAAATGAATGAAATGAAGCAAGAA
GGGAAGTTTAGAAAAAAAAGAATAAAAAGAAACGAGCAAAGCCTCCAAGAAATATGGGAC
TAG
>4__chr11_39733166_39739311
AACTCTGAGCTACAGGAGGAAATTCAAACCAATGGCAAAGAAGTTAGAAACCTTGAAAAA
AAACTAGACGAATGGATAACTAGAATAACCAATGCAGAGTAGTCCGTAAAGGACCTGATG
GAGCTGAAAGCCACGGCTCGAGAACTATGTGAAGAACACAAAAGACTCAGGAGCCGATGA
GATCAACTGGAAGAAAGGGTATCAGTTATGGAAGACGAAATGAATGAAATGAAGCGAGAA
TGGAAGTTTAGAGAAAAAAGAATAAAAAGAAGTGAACAAAGCCTCCAAGAAATATGAGAC
TAT
>4__chr10_67872438_67878601
TACTCCGAGCTACAGGAGGAAATTCAAACCAATGGCAAAGAAGTTAGAAACTTTGAAAAA
AGATTAGACGAATGGATAACTAGAATAACCAATGCAGAGAAGTCCTTAAAGGAGCTGATG
GAGTTGAAAGCCAAGGCTCAAGAACTACGTGAAGAACGCAGAAGCCTCAGGAGCCGATGC
GATCAACTGGAAGAAAGGGTATCAGTGATGCAAGATGAAATGAATGAAATGAAGTCAGAA
GGGAAGTTTAGAGAAAAAAGAATAAGAAGAAACGAACAAAGCCTCCAAGAAATATGGGAC
TAT
>4__chr10_42480583_42486755
TACTCCGAGCTACAGGAGGAAATTCAAACTAATGGCAAAGAAGTAAAAAACTGTGAAAAA
AAATTAGACGAATGGATAACTAGAATAACCAACACAGAGAAGTCCTTAAAGGAGCTGATG
GAGCTGAAAGCCAAGGCTCGAGAACTACGTGAAGAGTGCAGAAGCCTCAGGAGCCGATGC
GATCAACTGGAAGAAAGGGTATCAGTGATGGAAGACGAAATGAATGAAATGAAGCTAGAA
GGGAAGTTTAGAGAAAAAAGAATAAAAAGAAATAAACAAAGCCTCCAAGAAATATGGGAC
TAT
>4__chr11_45100441_45106624
TACTCCGAGCTACAGGAGGAAATTCAAACCAATGGCAAAGAAGTTAAAAACTTTG-AAAA
AAATTAGACGAATGTATAACTAGAATAACCAATGCAGAGAAGTGCTTAAAGGAGCTGATG
GAGCTGAAAGCCAAGGCTGGAGAACTATGTGAAGAATGCAGAAGCCTCAGGAGCTGACGT
GATTAACTGGAAGAAAGGGTTTCAGTGATGGCAGATGAAATGAATGAAATGAAGCGAGAA
GGGAAGTTTAGAGAAAAAAGAATAAAAAGAAACGAACAAAGTCTCCAAGAAATATGGGAC
TAT
>4__chr10_87626356_87632514
TACTCCGAGCTATAGGAGGAAATTCAAACCAATGGCAAAGAAGTTAGAAACTTC-AAAAA
AAATTAGACAAATGGATAACTAGAATAACCAATGCACAGAAGTCCTTAAAGGAGCTGATG
GAGCTGAAAGCCAAGGCTTGAGAACTACGTGAAGAATGCAGAAGCCTCAGGAGCCGATGC
AATCGACTGGAAGAAAGGGTATCAGTGATGGAAGACGAAATGAATGAAATGAAGCGAGAA
GAGGAGTTTAGAGAAAAACGAATAAAAAGAAAGGAACAAAACCTCCAAGAAATATGGGAC
TAT
>4__chr12_104163762_104169878
AACTCCGAGCTACAGGAGGAAATTCAAACCAATGTCAAAGAAGTTAGAAACCTTGAAAAA
AAATTAGACAAATGGATAACTAGAATAACCAATGCAGAAAAGTCCTTAAAGGAGCTGAAG
GAGCTGAAAGCCAAGGCTTGAGAACTACATGAAGAATGCAGAAGCCTCAGGAGCCGATGC
GATCAACTGGAAGAAAGGGTATCAGTGATGGAAGACGAAATGAATGAAATGAAGCGAGAA
GGGAAGTTTAGAGAAAAAAGAATAAAAAGAAATGAACAAAGCCTCCAAGAAATATGGGAC
TAT
>4__chr10_65445109_65451313
TACTCCAAGCTACAGGAGGAAATTCACACCAATGGCAAAGAAGTTAAAAACTTTGAAAAA
AAATTAGACGAATGGATAACTAGAATAACCAATGCAGAGAAGTCCTTAAAGGAGCTGATG
GAGCTGAAAGCCAAGGCTCGAGAACTATGTGACGAATGCAGAAGCCTCAGGAGCCGATGC
GATCAACTGGAAGAAAGGGTCTTGGTGATGGAAGATGAAATGAATGAATTGAAGCAAGAA
GAGAATTTTAGAGAAAAAAGAATAAAAAGAAATGAACAAAGCCTCCAAGAAATATGGGAC
TAT
>4__chr14_45634374_45640501
TACTCCAAGCTACAGGAGGAAATTCAAACCAATGGCGAAGAAGTTAAAAGCTTTGAAAAA
AAATTAGATGAATGTATAACTAGAATAACCAATGCAGAGAAGTGCTTAAAGGAGCTGATG
GAGCTGAAAGCCAAGGCTTGAGAACTACGTGAAGAATGAAGAAGCCTCAGGAGCCGATGC
GATCAACTGGAAGAAAGGGTATCAGTGATGAAAGATGAAATGAAAGAAATGAAGCGAGAA
GGGAAGTTTAGAGAAAAAAGAATAAAAAGAAAAGAACAAAGTCTCCAAGAAATATGGGAC
TAT
>4__chr12_45671858_45678006
TACTCCAAGCTACAGGAGGAAATTCAAACCAATGGCAAAAAAGTTAAAAACTTTGAAAAA
AAATTAGACAAATGAATAACTAGAATAACCAATGCAGAGAAGTGCTTAAAGGAGCTGATG
GAGCTGAAAGCCAAGGCTCGAGAACTACGTGAAGAATGCAGAGGCCTCAGGAGCCGATGC
GATCAACTGGAAGAAAGGGTATCAGTGATGGAAGATGAAATGAATGAAATGAAGCGAGAA
GGGAAGTTTAGAGAAAAAAGAATAAAAAGAAATGAACAAAGTCTCCAAGAAATATGGGGC
TAT
>4__chr12_96267318_96273467
TACTCTGAGCTACAGGAGGAAATTCAAACCAATGGCAAAGAAGTTAAAAACTGTG-AAAA
AAATTAGACGAATGGATAACTAGAATAACTGACGCAGAGAAGTCCTTAAAGGAGCTGACG
GAGCTGAAAGCCAAAGCTCAAGAACTACGTGAAGAATGCAGAAGCCTCAGGAGCCGATGT
GATCAACTGGAAGAAAGGGTATCAGTGATAGAAGATGAAATGAATGAAATGAAGTGAGAA
GGGAAGTTTAGAGAAAAAAGAATAAAAAGAAATGAACAAACCCTCCAAGAAATATGGGAC
TAT
>4__chr14_65562917_65569086
TACTCCAAGCTACAGGAGGAAATTCAAACCAATGGCAAAGAAGTTAAAAACTGTG-AAAA
AAATTAGACAAATGGATAACTAGAAAAACCAACGCAGAGAAGTCCTTAAAGGAGCTGATG
GAGCAGAAAGCCAAGGCTCGAGAACTACGTGAAGAATGCAGAAGCCTCAGGAGCCGATGC
AATCAACTGAAAGAAAGGGTATCAGTGATGGAAGACGAAATGAATGAAATGAAGCGAGAA
GGGAAGTTTAGAGAAAAAAGAATAAAAAGAAACGAACAAAGCCTCCAAGAAATGTGGGAC
TAT
>4__chr2_131815525_131821708
TACTCCAAGCTACTGGAGGAAATACAAACCAATGGCAAAGAAGTTAAAAACTGTG-AAAA
AAATTAGACGAATAGATAACTAGAATAACCAACACACAGAAGTCCTTAAAGGAGCTGATG
GAGCTGAAAGCCAAGGCTCGAGAACTACATGAAGAATGCAGAAGCCTCAGGAGCCGATGC
GATCAACTGGAAGAAAGGGTATCAGTGATGGAAGATGAAATGAATGAAATGAAGCGAGAA
GGGAAGTTTAGAGAATAAAGAATAAAAAGAAATGAACAAAGCCTCCAAGAAATATGGGAC
TAT
>4__chr2_14156710_14162867
TACTCTGAGCTACAGGAGGAAATTCAAACCAATGGCAAAGAAGCTAAAAACTTTGAAAAA
AAATTAGACGAATGGATACCTAGAATAACCAATGCAGAGAAGTCCTTAAAGGAGCTGATG
GAGCTGAAAGCCAAGGCTCGAGAACTATGTGAAGAATGCAGAAGCCGCAGGAGCCGATGC
GATCAACTGGAAGAAAGAGTATCAGTGATAGAAGACAAAATGAATGAAATGAAGTGAGAA
GGGAAGTCTAGAGAAAAAAGAATAAAAAGAAATGAACAAAGCCTCCAAGAAATATGGGAC
TAT
>4__chr15_95757558_95763707
AACTCCGAGCTACAGAAGGAAATTCAAACCAATGGCAAAGAAGTTAGAAACCTTGAAAAA
AAATTAGACGAATGGATAACTAGAATAACCAATGCAGAAAAGTCCTTAAAGGAGCTGATG
GAGCTGAAAGCCAAGGCTCGAGAACTATGTGAAGAATGGAGAAGCCTCAGGAGTCGATGC
CATCAACTGGAAGAAAGGGTATCAGTGATGGAAGACGAAATGAATGAAATGAAGCAAGAA
GGGAAGTTTAGAGAAAAAAGAATAAAAAGAAATGAACAAAGTCTCCAAGAAATATGGGAC
TAT
>4__chr19_42299212_42305367
TACTCCCAGCTACAGGAGGAAATTCAAACCAATGGCAAAGAAGTTAAAAACTTTGAATAA
AAATTATACGTATGTATAACTAGAATAACCAATGCAGAGAAGTACTTAAAGGAGCTGATG
GAGCTGAAAGCCAAGGCTCAAGAACTATGTGAAGAATGCAGAAGCCTCAGGAGCCGACAC
GATCAACTGGAAGAAAGGGTATCAGTGATGGAAGATCAAATGAATGAAATGAAGCAAGAA
GAGAAGTTTAGAGAAAAAAGAATAAAAAGAAACAAACAAAGTCTCCAAGAAATATGGGAC
TAT
>4__chr15_44615731_44621872
TACTCCAAGCTACAGGAGGAAATTCAAACCAATGGCAAAGAAGTTAAAAGCTGTGAAAAA
AAA-TACACGAATGGATAACTAGAATAACCAATACAGAGAAGTCTTTAAAGGAGCCGATG
GAGCTGAAAGCCCAGGCTCGAGAACTACGTGAAGAATGCAAAATCCTCAGGAGCTGATGC
GATCAACTGGAAGAAAGGGTATCAGTGATGGAAGATGAAATGAATGAAATGAAGTGAGAA
GGGAAGTTTAGAGAAAAAAGAATAAAAAGAAATGAACAAAGCCTCCAAGAAATATGGGAC
TAT
>4__chr2_147624831_147631006
--CTCCAAGCTACAGGAGGAAATTCAAACCAATGGCAAAGAAGTTAAAAACTTTGAAAAA
AAATTAGACGAATGGATACCTAGAATAACCAATGCAGAAAAGTCCTTAAAGGAGCTGATG
GAGCTGAAAGCCAAGGCTTGAGAACTACATGAAGAATGCAGAAGCCTCAGGAGGCAATGA
CATCAACTGGAAGAAAGGGTATCAGTGATGGAAGATGAAATGAATGAAATGAA----GAA
GGGAAGTTTAGAGAAAAAAGAATAAAAAGAAACGAACAAAGCCTCCAAGAAATATGGGAC
TAT
>4__chr2_150065966_150072166
TACTCCGAGCTACAGGAGGAAATTCAAACCAATGGCAAAGAAGTTAAAAACTTTGAAAAA
AAATTAGATGAATGGATACCTAGAATAACCAATGGAGAGAAGTCCTTAAAGGAGCTGATG
GAGCTGAAAGCCAAGGCTCGAGAACAACATGAAGAATGCAGAAGCCTCAGGAGCCGATGC
GATCAACTGGAAGAAAGGGTATCAGTGATGGAAGATGAAATGAATGAAATGAAGCGAGAA
GGGAAGTTTAGAGAAAAAAGAATAAAAAGAAATGAACAAAGCCTCCAAGAAATATGGGAC
TAT
>4__chr15_76686990_76693127
TACTCCAAGCTACAGGAGGAAATTCAAACCAATGGCAAAGAAGTTAAAAACTGTGAAAAA
AAATTAGACAAATGGATAACTAGAATAACCAATGCAGAGAAGTCCTTAAAGGAGCTGATG
GAGCTGAAAGCCAAGGCTGGAGAACTACGTGAAGAATGCAGAAGCCTCAGGAGCCGATGC
AATCAACTGGAAGAAAGGGTATCAGTGATGGAAGATGAAATGAATGAAATGAAGTGAGAA
GGGAAGTTTAGAGAAAAAAGAATA----GAAATGACCAAAGCCTCCAAGAAATATGGGAC
TAT
>4__chr15_75229912_75236041
TACTCTGAGCTACAGGAGGAAATTCTAACCAATGGCAAAGAAGTTAGAAACTTTGAAAAA
AAATTAGACGAATGGATAACTAGAATAACCAATGCAGAGAAGTCCTTAAAGGAGCTGATG
GAGCTGAAAGCTAAGACTCGAGAACTATGTGAAGAATGCAGACGCCTCAGGAGCCGATGC
GATCAACTGGAAGAAAGGGTATCAGTGATGGAAGATGAAATGAATGAAATGAGGCGAGAA
GGGAAGTTTAGAGAAAAAAGAATAAAAAGAAATGAACAAAGCCTCCAAGAAATATGGGAC
TAT
>4__chr19_38028777_38034928
TACTCCGAGCTACAGGAGGAAATTCAAACCAATGGCAAAGAAGTTAGAAACTTTGAAAAA
AAATTAGACAAATGGATAACTACAATAACCAATGCAGAGAAGTCCTTAAAGGAGCTGATG
GAGCTGAAAGCCAAGGCTCGAGAACTACGTGAAGAATGCAGAAGCCTCAGGAGCCGATGC
GATCAACTGGAAGAAACGGTATCAGTAATGGAAGATGAAATGAATGAAATGAAGCGAGAA
GGGAAGTTTAGAGAAAAAAGAATAAAAAGAAATGAACAAAGCCTCCAAGAAATATGGGAC
TAT
>4__chr19_45235663_45241801
TACTCCGAGCTACAGGAGGAAATTCAAACCAATGGCAAAAAAGTTAAAAACTATGAAAAA
AAATTAGACGAATGGATAACTAGAATAACCAATGCAGAGAAGTCCTTAAAGGAGCTGATG
GAGCTGAAAGCCAAGGCTCGAGAACTACATGAAGAATGCAGAAGCCTCAGGAGCTGATGC
GATCAACTGGAAGAAAGGGTATCAGTGATGGAAGACAAAATGAATGAAATGAAGTGAGAA
GAGAAGTTTAGAGAAAAAAGAATAAAAAGAAATGAACAAAGCCTCCAAGAAATATGGGAC
TAT
>4__chr1_67018414_67024597
TACTCTGAGCTACAGGAGGAAATTCAAACCAATGGCAAAGAAGTTAAAAACTTTGAAAAA
AAGTTAGATGAATGGATACCTAGAATAACCAATGCAGAGAAGTCCTTAAAGGAGCTGGTG
GAGCTGAAAGGCAAGGCTCGAGAACTACGTGAAGAATGCAGAAGCCTCAGGAGCCGATGT
GATCAACTGGAAGAAAGGGTATCAGTGATGGAAGACGAAATGAATGAAATGAAGCGAGAA
G-GAAGTTTAGAGAAAAAAGAATAAAAAGAAATGAACAAAGCCTCCAAGAAATATGGGAC
TAT
>4__chr1_182366331_182372514
TACTCTGAGCTACAGGAGGAAATTCAAACCAATGGCAAAGAAGTTAAAAACCTTGCAAAA
AAATTAGATGAATGGATACCTAGAATAACCAATGCAGAGAGGTCCTTAAAGGAGCTGATG
GAGCTGAAAGCCAAGGCTCGAGAACTATGTGAAGAATGCAGAAGCCTCAGGAGCTGATGT
GATCAACTGAAAGAAAGGGTATCAGTGATGGAAGATGAAATGAATGAAATGAAGCGAGAA
GGGAAGTTTAGAGAAAAAAGAATAAAAAGAAACGAACAAAGCCTCCAAGAAATATGGGAC
TAT
>4__chr4_171796952_171803143
TACTCCGAGCTACAGGAGGAAATTCAAACCAATGGCAAAGAAGTTAAAAACTTTGAAAAA
AAATTAGACGAATGGATACCTAGAATAACCAATGCAGAGAAGTCCTTAAAGGAGCTGATG
GAGCTGAAAGCCAAGGCTTGAGAACTATATGAAGAATGCAGAAGCCTCAGGAGCCAATGT
GATCAACTGGAAGAAAGGGTATCAGTGATGGAAGATGAAATGAATGAAATGAAGCGAGAA
GGGAAGTTTAGAGAAAAAAGAATAAAAGGAAATGAACAAAGCCTCCAAGAAATATGGGAC
TAT
>4__chr6_122900000_122906196
TACTCTGAGCTACAGGAGGAAATTCAAACCAATGGCAAAGAAGTTAAAAACTTTGAAAAA
AAATTAGACAAATGGATAACTAGAATAACCAACGCAGAGAAGTCCTTAAAGGAGCTGATG
GAGCTGAAAGCCAAGGCTCGAGAATTAAGTGAAGAATGCAGAAGCCTCAGGAGCCGATGC
GATCAACTGGAAGAAAGGGTCTCAGTGATAGAAGACGAAATGAATGAAATGAAGCAAGAA
GGGAAGTTTAGAGAAAAAAGAATAAAAAGAAACGAACAAAGCCTCCGAGAAATATGGGAC
TAT
>4__chr7_42586698_42592876
TACTCCAAGCTACAGGAGGAAATTCAAACCAATGGCAAAGAAGTTAAAAACTTTGAAAAA
AAATTACACGAATGGATACCTAGAATAACCAATGCAGAGAAGTCCTTAAAGGAACTGATG
GAGCTGAAAGCCAAGGCTCGAGAACTACGTGAAGAATGCAGAAGCCTCAGGAGCCGACGC
AATCAACTGGAAAAAAGGGTATCAGTGATGGAAGATGAAATGAATGAAATGAAGTGAGAA
GGGAAGTTTAGAGAAAAAAGAATAAAAAGAAATGAATAAAGCCTCCAAGAAATATGGGAC
TAT
>4__chr8_136928761_136934949
TACTCCGAGCTATAGGAGGAAATTCAAACCAATGGCAAAGAAGTTAAAAACTTTGAAAAA
AAATTAGACGAATGGATAACTAGAATAACCAACACAGATAAGTCCTTAAAGGAGCTGATG
GAGCTGAAAACCAAGGCTCAAGAACTACGGGAAGAATGCAGAAGTCTCAGGAGCTGATGC
AATCAACTGGAAGAAAGGGTATAAGTGATGGAAGACGAAATGAATGAAATGAAGAGAGAA
GGGAAGTTTAGAGAAAAAAGAATAAAAAGAAATGAACAAAGCCTCCAAGAAATATGGGAC
TAT
>4__chr8_132313045_132319214
TACTCTGAGCTACAGGAGGAAATTCAAGCCAATGGCAAAGAAGTTAAAAACTTTGAAAAA
AAATTGGACGAATGGATAACTACAATAAACAATGCGGAGAAGTCCGTAAAGGAGCTGATG
GAGCTGAAAGCCAAGGCTTGAGAACTACGTGAAGAATGCAGAAGCCTCAGGAGCCGACGC
GATCAACTGGAAGAAAGGGCATAAGTGATGGAAGATGAAACGAACGAAATGAAGTGAGAA
GAGAAGTTTACAGAAAAAAGAATAACAAGAAACGAACAAAGCCTCCAAGAAATATGGGAC
TAT
>4__chr12_65201567_65207731
TACTCTGAACTACAGGAGGAAATTCAAACCAATGGCAAAGAAGTTAAAAACTTTGAAAAA
AAATTAGACGAATGGATACCTAGAATAACCAATGCAGAGAAGTCCTTAAAGGAGCTGATG
GAGCTGAAAGCCAAGGCTTGAGAACTATGTGAAGAATGCAGAAGCCTCAGGAGCCGATGC
GCTCAACTGGAAGAAAGAGTATCAGTGATGGAAGATGAAATGAATGAAATGAAGCAAGAA
GGGAAATTCAGAGAAAAAAGAATAAAAAGAAACAAACAAAGCCTCCAAGAAATATGGGAC
TAT
>4__chr15_29706586_29712767
TACTCTGAGATACAGGAGGAAATTCAAACCAATGGCAAAGAAGTTAAAAACTTTGAAAAA
AAACTAGATGAATGGATAACTAGAATAATCAACGCAGAGAAGTCCTTAAAGGAGCTGATG
GAGCTGAAAGCCAAGGCTCAAGAATTACGTGAAGAATGCAGAAGCCTCAGGAGCCGATGC
AATCAACTGGAAGAAAGGGTATCAGTGATGGAAGATGAAATGAATGAAATGAAGCGAGAA
GGGAAGATTAGAGAAAAAAGAATAAAAAGAAATGAACAAAGCCTCCAAGAAATATGGGAC
TAT
>4__chr12_11953351_11959517
TACTCCGAGCTACAGGAGGAAATTCGAACCAATGGAAAAGAAGTTAAAAGCTTTGAAAAA
AAATTAGACGAATGGATAACTAGAATGATCAATGCAGAGAAGTCCTTAAAGGACCTGATG
GAGCTGAAAACCAAGGCACGAGAGCTACGTGACGACTGCAGAAGCCTCAGTAGCCAATGC
AATCAACTGGAAGAAAGGGTATCAGTGATGGAAGATGAAATGAATGAAATGAAGAGAGAA
AAGAAGTTTAGAGAAAAAAGAATAAAAAGAAATGAACAAAGCCTCCAAGAAATATGGGAC
TAT
>4__chr1_156572512_156578650
TTCTCAGAGCTAAAGGAGGAAGTTGGAACCCATCACAAAGAAGCTAAAATCCTTGAAAAA
AGATTAGATGAATGGCTAACTAGAATAACCAGTTTAGAGAAGCCCTTAAATGACCTGATG
GAGCTGAAAACCATGGCACGAGAACTACATGACGAATGCACAAGCTTCAGTAGCTGATTT
GATCAACTGGAAGAAAGGATATCAGTGATGGAAGATCCAATGAATGAAACAAAGCAAGAA
GAGAAATTTAGAGAAAAAAGAATAAAAAGAAATGAATGAAGCCTCCAAGAAATATGGGAT
GAT
>4__chr1_142362175_142368311
TACTCCGAGCTAAAGGAGGAAGTTCGAACCAATGGCAAAGAAGTTAAAAACTTTGAAAAA
AAATTAGACGAATGGATAACTAGAATAACCAATGTGGAGAAGTCCTTAAAGGACCTGATG
GAGCTGAAAACCATGGCACGAGAACTACACGACAAATGCATAAGCCTCAGTAACCGATGT
GATCAACGGGAAGAAAGGGTATCAGCGATGGAAGATGAAATGAATGAAATGAAGCATGAA
GAGAAGTTTAGAGAAAAAAGAATAAAAAGAAATGAACAAAGCCTCCAAGAAATATGGGAC
TAT
>4__chr1_141501312_141507437
TACTCCGAGCTAAAGGAGGAAGTTCGAACCAGTGGCAAAGAAGTTAAAAACTTTGAAAAA
AAATTAGACGAATGGATAACTAGAATAACAAATGCAGAGAAGTCCTTAAAGGACCTGATG
GAACTGAAAACCATGGCACAAGAACTACATGACAAATGCATAAGCCTCAGTAACCGATGT
GATCAACTGGAAGAAAGATTATCAGCGATGGAAAACGAAATGAATGAAATAAAGCATGAA
GAGAAGTTTAGAGAAAAAGGAAT-AGAAGAAATGAACAAAGCCTCCAAGAAATATGGGAC
TAT
>4__chr1_141885612_141891740
TACTCCGAGCTAAAGGAGGAAGTTCGAACCAGTGGCAAAGAAGTTAAAAACTTTGAAAAA
AAATTAGACGAATGGATAACTAGAATAACAAATGCAGAGAAGTCCTTAAAGGACCTGATG
GAGCTGAAAACCATGGCACAAGAACTACATGACAAATGCATAAGCCTCAGTAACCGATGT
GATCAACTGGAAGAAAGAGTATCAGCGATGGAAAACGAAATGAATGAAATAAAGCATGAA
GAGAAGTTTAGAGGAAAAGGAAT-AGAAGAAATGAACAAAGCCTCCAAGAAATATGGGAC
TAT
>4__chr1_59848797_59854902
TGCTCCGAGCTAAAGGAGGAAGTTCGAACCCATGGCAAAGAAGTTAAAAACCTTGAAAAA
AGATTAGATGAATGTCTAACTAGAATAACCACTGCAGATAAGTCCTTAAAGGACCTGATG
GAGCTGAAAACCATGGCACGAGAACTATGTGACAAATGCACAAGCCTCAGTAGCCGATTT
GATCAACTGGAAGAAAAGGTATCAGTGATGGAAGATCAAATGAATGAAATGAAGCTACAA
GAGAAGTTTAGAGAAAAAAGAATAAAAAGAGACGAACAAAGCCTCCAAGAAATATGGGAC
TAT
>4__chr1_209222258_209228396
TACTCCGAGCTAAAGGAGGAAGTTCAAACCCACGGCAAAGAAGTTAAAAACCTT-GAAAA
AAATTAGACGAATGGCTAACTAGAATAACCAATGCAGAGAAGTCCTTAAAGGACCTGATG
GAGCTGAAAACCAAGGCACAAGAACTATGTGACGAATGCACAAGCCTCGGTAGCTGATTC
ACTCACCTGGAAGAAAGGGTATCAGTGATGGAAGATGAAATGAATGAAATGAAGTGAGAA
GGGAAGTTTAGAGAAAAAACAATAAAAAGAAATGAACAAAGCCTCCAAGAAACATGGGAC
TAT
>4__chr1_48549848_48555948
GACTCCAAGCTAAAGGAGGAAGTTAGAACCCATGGCAAAGAAGTTAAAAACCTTGAAAAA
AGATTAGACGAATGGCTAACTACAATAACCAATGCAGAGAAGTCCTTAAAGGACCTGATG
GAGCTGAAAACCACGGCAAGAGACAAACGTGACGAATGCACAAGCCTCAGTAGCTGATTC
AATCAACTGTAAGAAAGGGCATCAGTGATGGAAGATCAAATGAATGACATGAAGCGAGAA
-----GTTTAGAGAAAAAAAAATAAAAAGAAACTAACAAAGCCTCCAAGAAATATGGGAC
TAT
>4__chr10_32811433_32817567
TACTCTGAGCTAAAAAAGGAAGTTCAAACCCATGGCAAAGAAGTTAAAAACCTTGAAAAA
CAATTAGACGAATGGCTAACTAGAATAACCAATGCAGAGAAGTCCTTAAAGGA-CTGATG
GAGCTGAAAACTAAGGCACGAGAACTACATGACGAATGCACAAGCCTCAGTAGCCGATTC
GATCAACTGGAAGAAAGGGTATCAGTGATGGAAGATCAAATGAACGAAATGAAGTAAGAA
GAGAAGTTTAGAGAAAAAAGAATAAAAAGAAACGAACAAAGCCTCCAAGAAATATGGGAC
TAT
>4__chr1_211453858_211459985
TACTCTGAGCTAAAAGAGGAAGTTTGAACCCATGGCGAAGACGTTAAAAACCCTGAAAAA
AGATTAGACGAATGGCTAACTGGAATAACCAATGCAGAGAAGTGTTTAAAGGACCTGATG
GAGCTGAAAACCATGGCACGAGAACTTCATGACGAATGCACAAGCTTCAGTAGCCGATGC
GATCAACTGGAAGAAAGGGTATCAGTGATGGAAGATCAAATGAATGAAATGAAGTGAGAA
GAGAAGTTTAGAGAAAAAAGAATAAAAAGAAACGAACAAAGCCTCCAAGAAATGTGGGAC
TAT
>4__chr1_164647161_164653299
TTCTCCGAGCTAAAGGAGGAAGTTCCAACCAATGGCAAAGAAGTTAAAAACCTTGAAAAA
AGATTAGATGAATGGCTAACTAGAATAACCAATGCACAGAAGTCCTTAAAGGACCTGATG
GAGCTGAAAACCATGGCACGAGAACTACGTGATGAATGCACAAGTGTCAT-AGCCGATTT
GATCAACTGGAAGAAAGGGTATCAGTGATGGAAGATCAAATGAATGAAATGAAGTGAGAA
GAGAAGATTAGAGAAAAAATAATAAAAAGAAATGAACGAAGCCTCCAGGAAATATGGGAC
TAT
>4__chr1_75935913_75941947
TACTCCGAGCTACAGGAGGACACTCAAACCAAAGGCAAAGAAGTTGAAAACTTTGAAAAA
AATTTAGAAGAATGTATAACTAGAATAATCAATATAGAGAAGTGCTTAAAGGAGCTGATG
GAGCTGAAAACCAAGACTCGAGAACTACGTGAAGAATGCAGAAGCCTCAGGAGCCAATGC
TATCAACTGGAAGACAGGGTATCAGCGATGGAAGATGAAATGAATGAAATGAAGCGAGAA
GGGAAGTTTAGAGAAAAAAGAATAAAAAGAAAGGAACAAAGCCTCCAAGAAATATGGGAC
TAT
>4__chr1_156540369_156546408
TACTCCGAGCTAAAAGAGGAAGTTCGAACTCATCGCAAAGAAGTTAAAAATCTTGAAAAA
AAATTAGATGAATGGCTAACTAGAATAAGCAATGCAGAGAAGTCTTTAAAGGACCGGATG
GAGCTGAAAACAAAGGCAAGAGAACTACATGATGAATA-ACAAGCCTCAGTAGCCGATGG
GATCAAGTGGAAGAAAGGGTATCAGTGATGGAAGATCAAATGAATGAAACGAAGTGAGAA
-----GTTTAGACGAAAAAGAATAAAAAGAAATTAACAAAGCCTCCAAGAAATATGGGAC
TAT
>4__chr1_150786883_150793018
TACTCCAAGCTAAAGGAGGAAGTTTGAACCCATGGCAAAGAAGTTAAAAACCTT-GAAAA
AAATTAGACGAATGGCTAACTAGAATAACCAATGCACAGAAGTCCTAAAAGGATGTGATG
GAGCTGAAAACCATGGCACAAGAACTACATGATGAATGCACAAGCCTCAGTAGCCAATTG
GATCAACTGGAAGAAAGGGTATCAGTGATGGAAGATCAAATGAATGAAATGAAGTGAGAA
GAGAAGTTTAGAGAAAAAAGAATAAAAGGAAATGAACAAAGCCTCCAAGAAATATGGGAC
TAT
>4__chr10_20788617_20794764
TACTCTGAGCTACAGGAGGAAATTCAAACCGATGGCAAAGAAGTTAAAAACTTTGAAACA
AAATGAGACGAATGGATACCTAGAATAATCAATGCAGAGAACTCCTTAAAGGACCTGATG
GAGCTGAAAACCAAGGCACAAGAGCTACATGATGAATGCAGAAGCCTCAGTACCCGACGC
GATCAACTGGAAGAAAGGGTATCAGTGATGGAAGACAAAATGAATGAAATGAAGCGAGAA
-----GTTCAGAGAAAAAAGAATAAACATAAACGAAAAAAGCCTCCAAGAAATATGGGAC
TAT
>4__chr1_168699651_168705802
TTCTCTGAGCTAAAGGAGGAAGTTCGAACTCATGGCAAAGAAGTTAAAAACGTTGAAAAA
AGATTAGACGAATGGCTAACTAGAATAACCAATGCAGAGAAGTCCTTAAAGGACCTGAAG
GAGCTGAAAACCACAACACGAGATCTACGTGATGAATGCACAAGCCTCAGTAGCCAATTC
AATCAACTGGAAGAAACGGTATCAGTGATGGAAGATCAAATGAATGAAATGAAGTGAGAA
GAGAAGTTTAGAGAAAAAAGAATAAAAAGAAATGAACAAAGCCTCCAAGAAATATGGGAC
TAT
>4__chr1_223309861_223315981
TACTCTGAGCTAAAGGAGGAAGGTCGAACCAATGGCAAAGAAGTTAAAACCCTTGAAAAA
AAATTAGACAAATGGCTAACTAGAATAACCAATGCAGAGAAGTTCTTAAAGGACATGATG
GAGCTGAAAACCAAGGCATGAGAACTATGTGACGAATGCACAAGCCTCAGTAGTTGATTC
GATCAACTGGAAGAAAGGGTATCAGTGATGGAAGATCAAATGAATGCAATGAAGTAAGAA
GAGAAGTTTAGAGAAAAAAAAATAAAAAGAAATGAACAAAGCCTCCAAGAAATATGGGAC
TAT
>4__chr1_92867812_92873942
TACTCCGAGCTAAAGGAGGAAGTTCGAACCCATGGCAAAGAAGTTAAAGACCTTGAAAAA
AGATTGGACAAATGGTTAACTAGAATAACCAATGCAGAGAAGTCCTTAAAGGACCTGATG
GAGCTGAAAACCACGGCACGAGAACTACGTGACGAATGCACAAGCCTCAGTAGCCGATTC
GATCAAGTGGAAGAAAGGGTATCAGCGATGGAATATCAAATGAATGAAATGAAGCGAGAA
GAGAAGTTTGGAGAAAAAAGAATAAAAAGAAACGAAAAAAGTCTCCAAGAAATATGGGAC
TAT
>4__chr1_164546731_164552888
TACTCCAAGCTAAAGGAGGAAGATTGAAC-AATGGCAAAGAAGTTAAAAACCTTGAAAAA
AGATTAGACAAATGGCTAACTAGAATAACCAATGCACAGAAGTCCTTAAAGGACCTGATG
GAGCTGAAAACCATGGCACGAGAACTACATGATGAATGAACAAGCCTCAGTAGCTGATTC
CATCAGCTGGAAGAAAGGGTATCAGTGACGGAAGATCAAATGAATGAAATGAAGCAAGAA
GAGAAGTTTAGAGAAAAAAGAATAAAAAGAAACGAACAAAGCCTCCAAGAAATATGGGAC
AAG
>4__chr1_198116702_198122835
TTCTCCGAGCTAAAGGAGGAAGTTTGAACCCATGGCAAAGAAGTTAAAAACCTTGAAAAA
AGATTAGACGAATGGCTAACTAGAATAAACAAT--AGAGAAGTCCTTAAATGACCTGATG
GAGTTGAAAACCATGGAACGAGAACTACGTGATGAATGCACAAGCATCAGTAGCCGATTC
GATCAACTAGAAGAAAGGGTATCAGTGATGGAAGATCAAATTAATGAAATGAAGTGAGAA
GAGAAGTTTAGAGAAAAAAGAATAAAAAGAAATGAAAAAAGCCTCCAAGAAATATGGGAC
TAT
>4__chr1_145340739_145346883
TACTCCGAGCTACAGGAGGAAATTCAAACCAATGGCAAAGAAGTTAAAAGCTTT-AAAAA
AAATTAGATGAATGGATAACTAGAATAACCAGTGCAGAGAAGTCCTTAAAGGACCTCATG
GAGCTGAAAACCAAGGCACGAGAGCTAAGTGACGAATGCAGAAGCCTCAGTAGCCGA-GC
GATCAACTGGAAGAAAGGGTAT-AGTGATGGAAGACGAAAGGAATGAAATGAAGGGAGAA
GAGAAGTTTAGAGAAAAAAGAATGACAAGA----AACAAAGCCTCCAAGAAATATGGGAC
TAT
>4__chr1_246184890_246191012
TACTCTGAGCTAAAGGAGGAAGTTCGAACCCATTGCAAAGAAGTTAAAAACCTT-GAAAA
AAATTAGATGAATGGCTGACTAGAATAACCAATGCAGAGAAGTCCTTAAAAGACCTGATG
GAGCTGAAAACCAAGGCACAAGAACTACGTGACGAATGCACAAGCCTCAGTTGCCACTTC
AATCAACTGGAAGAAAGGGTATCAGTGATGGAATATCAAATGAATGAAATGAAGTGAGAA
GAGAAGTTTAGAGAAAAAAGAATAAAAAGAAATGAACAAAGCCTCCAAGAAATATGGGAC
TAT
>4__chr1_103283765_103289894
TACTCCGAGCCACAGGAGGAAGTTCGAACCAATGGCAAAGAAGTTAAAAACTTTGAAAAA
AAATTAGACGAATGGATAACTAGAATAACCAATGCAGAGAAGTCCTTAAAGGACCTGATG
GAACTGAAAACCAAGGCACGAGAACTACGTGATGAATGCAGAATCCTCAGTAGCCGATGC
GATCAACTGGAAGAAAGGGTATCAGTGATGGAAGATGAAATGAATGAAATGAAGTGAGAA
GAGAAGTTTAGAGAAAAAAGAATAAAAAGAAATGAACAAAGCCTCCAAGAAATATGGGAC
TAT
>4__chr10_20854655_20860781
TACTCCAAGCTACTGGAGGAAATTCAAACCAAAGGCAAAGAAGTTAAAAACTTTGAAAAA
AATGTAGACGAATGTATAACTAGAATAACCAATACAGAGAAGTGCTTAAAGGAGCTGATG
GAGCTGAAAGCCAGGGCTGGAGAACTGCATGAAGAATGCAGAAGCCTTAGGAGCTGATGC
GATCAACTGGAAGAAAGGGAATCAGTGATGGAAGAGGAAATGAATGAAATGAAGTGAGAA
GGGAAGTTTAGAGAAAAAAGAATAAAAAGAAATGAACAAAGCCTCCAAGAAATATGAGAC
TAT
>4__chr1_208213181_208219318
TACTCCGAGCTAAAGGAGAAAGTTTGAACCCATGGCAAAGAAGTTAAAAACCTTGAAAAA
AAATTATACGAATGGTGAACTAGAATAACCCATGCAAAG-AGTCCTTAAAGGACCTGATG
GAGCTGAAAACCAAGGCACGAGAACTACGTGACGAATGCACAAGACTCAAGAGCTGATTC
TATTAACTGGAAGAAAGGGTATCAGTGATGGAAGATCAAGTGAATGAAATGAAGCAAGAA
GAGAAGTTTAGAGAAAAAAGAATAAAAAGAAATGAGCAAAGCCTCCAAGAAATATGGGAC
TAT
>4__chr1_164336066_164342225
TTCTCCGAGCTAAAGGAGGAAGTTCAAACCCATGGCAAAGAAGTTAAAAACCTTGAAAAA
AAATTAGATGAATGGCTAACTAGAATAACCAATGCAGAGAAGTCCTTAAAGGACCTGATG
GAGCTGAAAACCATACCACAAGAACTATGTGACGAATGCGCAAGCTTCAGTAGCCGATTC
GATCAACTGGAAGAAAGGGTATCAGTGATTGAAGATCAAACGAATGAAATGAAGTGAGAA
G-GAAGTTTAGAGAAAAAAGAATAAAAAGAAACGAACAAAGCCTCCAAGAAATATGGGAC
TAT
>4__chr1_223194849_223200943
TACTCTGAGCTAAAAGAGCAAGTTCAAACCCATGGCAAAGAAGTTAAAAACCTTGAAAAA
AAATAAGATGAATGGCTAACTAGAATAACCAATGCAGAGAAGTCCTTAAAGGAGCTGATG
GAGCTGACAACCAAGGCACGATAACTACGTGACGAATGCACAAGCCTCAGTAGCCGATTC
GATCAACTGGAAGGAAGAGTATCCGTGATGGAAGATCAAATGAATGAAATGAAGCGAGAA
GAGAAGTTCAGAGAAAAAAAAATAAAAAGAAATGAACAAAGATTCCAAGAAATATGGGAC
TCT
>4__chr1_171961527_171967634
TTCTCTGAGCTAAAGGAGGAAGTTCGAACCCATGGCAAAGAAGTTAAAAACCTTGAAAAA
AGATTAGACGGATGGCTAACTACAATAACCA-CGCAGAGAAGTCCTTAAAGGACCTGATG
GAGCTGAAAACCACCGCACGAGAACTACGTGACAAATGCAGAAGCCTCAGTAGCTGATTC
AATCAACTAGAAGAAAGGGTATCAGTGATGGAAGATCAAATGAATGAAATGAAGCAAGAA
GAGAAGTTTAGAGAAAAAAGAATAAAAAAAAACGAGCAAAGCCTCCAAGAAATATCGGAG
TAT
>4__chr1_66423115_66429257
TACTCCAAGCTAAAGGAGGAAGTTCGAACTCATGGCAATGAAGTTAAAAACCTTGAAAAA
AAATTAGATGAATGGCCAACTAGAATAACCAATGCAGAGAAGTCCTTAAAGGACCTGAGG
GAGCTGAAAACCATGGCATGAGAACTACGTGACGAATGCACAAGCCTCAATAGCCTATTC
GATCAACTGGAAGAGAGGGTATCAATGACGGAAGATCAAATGAATGAAATGAAGCGAGAA
GAGAAGTATAGAGAAAAAAGAATAAAAAGAAACAAACAAAGCCTCCAAGAAATATGGGAC
TAT
>4__chr1_68919781_68925907
TACACCAAGCTAAAGGAGGAAGTTTGAACCCATGGCAAAGAAGTTAAAAACCTTGAAAAA
AAATTAGACGAATGGCTAACTAGAATAACCAATGCAGAGAAGTACTTAAAGGACCTGATG
GAGCTGAAAACCACGGCACAAGAACTACATGACGAATGCACAAGCCTCAGTAGCCCATTC
GATCAACTGGAAGAAAGGGTATCAGTGATGGAAGATCAAATGAATGAAATGAAGCGAGAA
GAGAAGTTTAGAGAAAAAAGAATAAAAAGAAACGAACAAAGCCTCAAAGAAATATGGGAC
TAT
>4__chr10_27747207_27753325
TTCTCTGAGCTAAAGGAGGAAGTTCGAACC-ATCGCAAAGAAGTTAAAAACCTTGAAAAA
AGATTAGACGAATGGCTAACTAGAATAACCAATGCAGAGAAGTCCTTAAAGGACGTGATG
GAGCTGAAAACCATGGCACAAGAACTACGTGATGAATGCACAAGCTTCAGTAGCCAATTC
GATCAACTGGAAGAAAGGTTATCAGTGATGGAAGATCAAATGAATGAAATGAAGTGAGAA
-----GTTTAGAGAAAAAAGAATAAAAATAAATGAACAAAGCCTCCAAGAAACATGGGAC
TAT
>4__chr1_118981900_118988061
TACACTGAGCTAAAGGAGGAAGTTTGAACCAATGGCAAAAAAGTTAAAAACCTTGAAAAA
AAATTAGATGAATGGCTAACTAGAATAACCAATGCAGAGAAGTCCTTAAAGGACCTGATG
GAGCTGAAAACCACAGCACGAGAACTACGTGATGAATGCACAAGCTTCAGTAGCTGATGC
GATCAACTGGAAGAAAGGGTATCAGCGAAGGAAGATGAAATGAATGAAATGAAGCAAGAA
GAGAAGTTTAGAGAAAAAAGAATAAAAAGAAACAAACAAAACCTCCAAGAAATATGGGAC
TAT
>4__chr1_103692427_103698550
TACTCCAAGCTAAAGGAGGAAGTTCGAACCAATGGCAAAGAAGTTAAAAACCTTG-AAAA
AAATTAGACAAATGGATAACTAGAATAACCAATGCAGAGAAGTCCTTAAAGTACCTGATG
GAGCTGAAAACCACGGCACAAGAACTACATGATGAATGCACAAGCCTCAGTAGCTGATAC
AATCAACTGGAAGAAAGGGTATCAGTGATGGAAGATTAAATGAATGAAATGAAGTGAGAA
GAGAAGTTTAGAGAAAAAAGAATAAAAAGAAATGAACAAAGCCTCCAAGAAATATGGGAC
TAT
>4__chr1_41414524_41420621
GACTCCGAGCTAAAGGAGGAAGTTCGAACCCATGGCAAAGAAGCTAAAAACCTTG-AAAA
AAATTAGATGAATGGCTAACTAGAATTACCAATGCAGAGAAGTCCTTAAAGGACCTGATG
GAGCTGAAAACCATGGCATGAGAACTACGTGACGAATGCACAAGCCTCAGTAGCCGATTT
GATCAACTGGAAGAAAGGGTACCAGTGATGGAAGATCAAATGAATGAAATGAAGTGAGAA
GAGAAGTTTAGAGAAAAAAGAATAAAAAGAAACGAACACAGCCTCCAAGAAATATGGGAC
TAT
>4__chr1_171558164_171564276
TACTCTGAGCTAAAGGAGGAAGTTCGAACCAATGGCAAAGAAGTTAAAAACTTT-GAAAA
AAATTAGATGAATGGATAACTAGAATAACCAATGAGGAGAAGTCCTTAAAGGACCTGATG
GAGCTGAAAACCATGGCACGAGAACTACATGATGAATGCACAAGCCATAGTAACTGATGT
GATCAACTGGAAGAAAGGGTACCAGCGATGGGAGACAAAATGAATGAAATAAAGCATGAA
GAGAAGTTTAGAGAAAAAAGAATAAAA--AAATGAACAAAGCCTGCAAGAAATATGGGAC
TAT
>4__chr1_210897991_210904148
TACTCTGAGCTAAAGGAATAAGTTCGAACCCAACGCAAAGAAGTTAAAAACCTTGAAAAA
AAATTAGACGAATGGCTAACTAGAATAACCAATGCAGAGAAGTCCTTAAAGGACCTGATG
GAGCTGAAAACCATGGCACGAGAACTACATGATGAATGCACAAGCCTCAGTAGCCGATTC
GATCAACTGGAAGAAAGGGTATCAGTGATGGAAGATCAAATGAATGAAATGAAGTGAGAA
GAGAAGTTTAGAGAAAAAAGAATAAAAAGAAATAAACAAAGCGTCCAAGAAATATGGGAC
TAT
>4__chr1_156452214_156458361
TACTCCGAGCTAAAGGAGGAAGTCTGAACCAATGGCAAAGAAGTTAAAAACCTTGAAAAA
AAATTGGATGAGTGGCTAACTAGAATAAACAATGCAGAGAAGTCCTTAAAGGACCTGATG
GAGCTGAAAAACATGGCACGAGAACTAAGTGATGAATCCAAAAGCTTCAGTAGCTGATAC
GATCAACTGGAAGACAGGGTATCAACAATGGAAGACGAAATGAATGAAATGAAGTGAGAA
GAGAAGTTTAGAGAAAAAAGAATAAAAAGAAATGAACAAAACCTCCAAGAAATATGGGAC
TAT
>4__chr10_106469727_106475871
TACTCCGAGCTAAAGGAGGAAGTTCGAACTCATGGCAAAGAAGTTAAATACCTTGAAAAA
AAATTAGACGAATGGCTAACTAGAATAACCAACGCAGAGAAGTCCTTAAAGGACCTGATG
GAGCTGAAAACCACAGCACGAGAACTACATGATGAATGCACAAGCCTCAGTAGCCAATTC
AACCAACTGGAAGAAAGGGTATCAGTGATGGAAGATCAAATGAATGAAATGAAGCAAGAA
GAGAAGTTTAGAGAAAAAAGAATAAAAAGAAATGAACAAAGCCTCCAAGAAATATGGGAC
TAT
>4__chr1_164013931_164020014
TACTCTGAGCTAAAGGAGGAAGTTCGAACCCACGGCAAAGAAGTTAAAAACCTTGAAAAA
AAATTAGACGAATGGCTAACTAGAATAACCAATGCAGAGAAGTCCTTAAAGGCCCTGATG
GAGCTGAAAACCAAGGCAAGAAAACTACGTGATGAATGTACAAGCCTCAGTAGCCGATTC
GATCAACTGGAAGAAAGGGTATCAGTGATGGAAGATGAAATGAATGAAATGAAGCAAGAA
GGGAAGTTTAGAGAAAAAAGAATAAAAAGAAACGAACAAAGCCTCCAAGAAATATGGGAC
TAT
>4__chr1_175907569_175913704
TACTCTGAGCTAAAGGAGGAAGTTCGAACCAATGGCAAAGGAGTTAAAAACTTTGAAAAA
AAATTAGACAAATGGATAACTAGAATAACCAATGCAGAGAAGTGCTTAAAGGACCTGATG
GAGCTGAAAACCACAGCACGAGAACTACGTGACGAATGCACAAGCCTCAGTAACCAATGC
GATCAACTGGAAGAAAGGGTATCAGTGATGGAAGATGAAATGAATGAAATGAAGCGTGAA
GAGAAGTTTAGAGAAAAAAGAATAAAAAGA----AACAAAGCCTCCAAGAAATACGGGAC
TAT
>4__chr1_94093877_94100016
TACTCCAAGCTAAAGGAGGAGGTTCGAACCCATGGCAAAGAAGTTAAAAACCTTCAAAAA
AAATTAGATGAATGGCTAGCTAGAATAACCAATGCAGAGAAGTCCTTAAAGGATCTGATG
GAGCTGAAAACCAAGGCATGAGAACTACGTGATGAATGCACAAGCCTCAGTAGCCGATTC
GATCAACTGGAAGAAAGGGTATCAGTGATGGAAAATCAAATGAATGAAATGAAGCAAGAA
GAGAAGTTTAGAGAAAAAAGAATAAAAAGAAATGAACAAAACCTCCAAGGAATATGGGAC
TAT
>4__chr1_59489084_59495222
TTCTCCGAGCTAAAGGAGGAAGTTTGAACGCATAGCAAAGAAGTTAAAAACCTTGAAAAA
AGATTAGATGAATGGCTAACTAGAATAACCACTGCAGAGAAGTCCTTAAAGGACCTGATG
GAGCTGAAAACCACGGCACAAGAACTACATGACAAATGCACAAGCCTCAGTAGCCAATTT
GATCAACTGGAAGAAAGGGTATCAGTGATGGAAGATCAAATGAATGAAATGAAGCGAGAA
GAGAAGTTTAGAGAAAAAAGAATAAAAAGAAACGAACAAAGCCTCCAAGAAATATGGAAC
TAT
>4__chr1_93640103_93646243
TACTCTGAGCTAAAGGAGGAAGTTTGAATCCATGGCAAAGAAGTTAAAAATCTTGAAAAA
AAATTAGGCGAATGGCTAACTAGAATAACCAATGCAAAGAAGTCCTTAAAGGACCTGATG
GAGCTGAAAACCAAGGCACGAGAACTACGTGATGAATGCACAAGCCTCAGTAGCCGATTT
GATAAACTGGAAGAAAGGGTATCAGTGATGGAAGATCAAATGAATGAAATGAAGTGAGAA
AAGAAGTTTAGAGAAAAAAGGATAAAAAGAAACGAACAAAGCCTCCAAGTAATATGGGAC
TAT
>4__chr10_21266389_21272537
TACTCTGAGCTAAAGGAGGAAGTTCGAACCCATGGCAAAGAAGTTAAAAAC-TTGAAAAA
AAATTAGACGAATGGCTAACTAGAATAACCAATGCAAAGAAGTCCTCAAAGGACCTGATG
GAGCTGAAAACCATCGCACAACAACTACGTGACGAATGCACGAGCCTCAGTAGCCGATGC
GATCAACTGGAAGAAAGGATATCAGTGATGCAACATCAAATGAATGAAATGAAGCAAGAA
GAGAAGTTTAGAGAAAAAAGAATAAAAAGAAATGAACAAAACCTCCAAGAAATATGGGAC
TAT
>4__chr1_47404184_47410320
TACTCCGAGCTAAAGGAAGAAGTTCGAACCCATGGCAAAGAAGTTAAAAACCTTG-AAAA
AAATTAGATGAATGGCTAACTAGAATAACCAATG-AGAGAAGTCCTTAAAGGACCTGATG
GAGCTGAAAACCAAGGCACAAGAACTACATGACGAATGCACAAGCCTCAGTAGCCAATTC
AATCAACTGGAAGAAAGGGTATCAGTGATGGAAGATCAAATTAATGAAATGAAATGACGA
GAGAAGTTTAGAGAAAAAAGAATAAAAAGAAACAAAAAAAGCCTCCAAGAAATATGGGAC
TCT
>4__chr1_226775015_226781159
CACACCAAGCTAAATGAGGAAGTTCGAACCAATGGCAAAGAAGTTAAAAACCTTGAAAAA
AAATTAGACGAATGGCTAACTAGAATAACCAATGCAGAGAAGTCCTTAAAGGACCTGATG
GAGCTGAAAACCATGGCAGGAGAACTACATGATGAATGCGCAAGCCTCAGTAGCCAATTT
GATCAACTGGAAGAAAGGGTATCAGTGATGGAAGATCAAATGAATGAAATGAAGCAAGAA
GAGAAGTTTAGAGAAAAAAGAATAAAAAGAAACGAACAAAGCCTCCAAGAAACATGGGAC
TAT
>4__chr10_102156078_102162231
TAGTCCGAGCTAAAGGAGGAAGTTCGAACCCATGGCAAAGAAGTTAAAAACCTTGAAAAA
AAATTAGATGAATGGCTAACTAGAATAACCAATGCAGAGAAGTCCCTAAAGGACCTGATG
GAGCTGAAAACCACGGCACAAGAACTATGTGACGAATGCACAAGCCTCAGTAGCCGATTC
AATCAACTGGAAGAAAGGGTATCAGTGTTGGAAGATCAAATGAATGAAATGAAGTGAGAA
GAGAAGTTTAGAGAAAAAAGAATAACAAGAAATGAACAAAGCCTCCAAGAAATATGGGAC
TAT
>4__chr1_93129669_93135811
TACTCCGAGCTAAAGGAGGAAGTTCGAACCCATGGCAAAGAAGTTAAAAACCTTAAAAAA
AGATTAGATGAATGGCTAACTAGAATAACCAATGCAGAGAAGTCCTTAAAGGACCTGATG
GAGCTAAAAACCACAGCACGAGAACTATGTGATGAATGCACAAGTCTCAGTAGCCGATTC
GATCAACTGGAAGAAAGGGTATCAGTGATGGAAGATCAAATGAATGAAATGAAGCCAGGA
GAGACGTTTAGAGAAAAAAGAATAGAAAGAAATGAACAAAGCCTCCAAGAAATATGTGAC
TAT
>4__chr1_91534952_91541100
TACTCCAAGCTAAAGGAGGAAGTTTGAACCCATGGCAAAGAAGTTAAAAACCTTGAAAAA
AAATTAGATGAACAGCTAACTAGAATAACCAATGCAGAGAAGTCCTTAAAGGACCTGATG
GAGCTGAAAACCACAGCACAAGAAGTACCTGACGAATGCACAAGCCTCAGTAGCTGATCC
GATGAACTGGAAGAAAGGGTATCAGGGATGGAAGATCAAATTCATGAAATGAAGCGAGAA
GAGAAGTTTAGAGAAAAAAGAATAAAAAGAAACAAACAAAGCCTCCAAGAAATATGGGAC
TAT
>4__chr1_91604783_91610892
TACTCCAAGCTAAAGGAGGAAGTTTGAACCCATGGCAAAGAAGTTAAAAACCTTGAAAAA
AAATTAGACGAATGGCTAACTAGAATAACCAACGCAGAGAAGTCCTTAAAGGACCTGATG
GAGCTGAAAACCACAGCACGAGAACTATGTGACGAATGCACAAGCCTCAGTAGCCGATGT
GATCAACTGGAAGAAAGGGTATCAGGGATGGAAGATCAAATAAATGAAATGAAGTGAGAA
-----GTTTAGAGAAAAAAGAATAAAAAGAAACAAACAAAGCCTCCAAGAAATATGGGAC
TAT
>4__chr10_1257357_1263495
TACTCTGAGCTACAGGAGGAAATTCGAACCAATGGCAAAGAAGTTAAAAGTTTTGAAAAA
AAATTAGATGAATGGATAACTG-AATAACCAATGCAGAGAAGTCCTTAAAGGACCTGATG
GAGCTGAAAATCAAGGCACGAGAGCTACATGACAAATGCAGAAGCCTCAGTAGCCAATGC
GATCAACTGGAAGAAAGGGTATCAGTGATGGAAGATCAAATGAATGAAATGAATCAAGAA
GAGAAGTTTAGAGAAAAAAGAATAAAAAGAAATGAAGAAAGCCTCCAAGAAATATGGGAC
TAT
>4__chr10_133192830_133198971
TACTCCGAGCTACAGGAGGAAATTCTAACCAATGGCAAAGAAGTTAAAAGCTTTGAAAAA
AAATAAGACGAATGGATAACTAGAATAACCCATGCAGAGAAGTCCTTAAAGGA-CTGATG
GAGCTGAAAACCAAGGTACGAGAGCTATGTGACGAATGCAGAAGCCTCAGTAGCCGATGC
GATCAACTGGAAGAAAGGATATCAGCGATGGAAGATGAAATGAATGAAATGAAGCATGAA
GAGAAGTTTAGAGAAAAAAGAATAAAAAGAAACAAACAAAGCCTCCAAGAAATATGGGAC
TTT
>4__chr10_23918715_23924868
TACTCCAAGCTAAAGGAGGAA-TTCGAACCAA-AGCAAAGAAGTTAAAAACTTTG-AAAA
AAATTAGGCGAATGGATAACTAGAATAACCAATGCAGAGAAGTCCTTAAAGGACCCGATG
GAGCTGAAAACCATGGCATGAGAACTACGTGACAAATGCACAAGCCTCAGTAGCCGACGT
GATCAACTGGAAAAAAGTGTATCAGTGATGGAAGACGAAATGAATGAAATGAAGCGAGAA
GAGAAGTTTAGA-AGAAAAGAATAAAAAGAAATGAACAAAGCCTCCAAGAAATATGGGAC
TAT
>4__chr1_240710999_240717147
TATTCCAACCTAAAGGAGCAAGTTCGAACCCATGGCAAAGAAGTTAAAAACCTTGAAAAA
AGATTAGATGAATGGCTAACTACAATAACCAATGCAGAGAAGTCCTTAAAGGACCTGATG
GAGCTGAAAACCACGGCACAAGAACTATGTGACGAATGCACAAGCCTCAGTAGCTGATTT
GATCAACTGGAAGAAAGGGTATCAGTGATGGAAGATCAAATGAATGAAATGAAGTGAGAA
GAGAAGTTTAGAGAAAAAAGAATAAAAAGAAACAAACAAAGCCTCCAAGAAATATGGGAC
TAT
>4__chr10_111431309_111437462
TACTCTGAGCTAAAGGAGGAAGTTCGAACCAATGGCAAAGAAGTTAAAAACTTTGAAAAA
AAATTAGACGAATGGATAACTAGAATAACCAATGCAGAAAAGGCCTTAAAGGACCTGATG
GAGCTGAAAACCATGGCACGAGAACTATGTGATGAATGCACAAGCCTCAGTAACCGATGT
AATCAACTAGAAGAAAGGGTATCAGCGATGGAAGACGAAATGAATGAAATGAAGTGTGAA
GAGAAGTTTAGAGAAAAAAGAACAAAAAGAAATGAACAAAGCCTCCAAGAAATATGGGAC
TAT
>4__chr1_102680228_102686373
TACCCTGAGCTAAAGGAGGAAGTTCAAACCAATGGCAAAGAAGTTAAAAACTTTGAAAAA
AAATTGGACAAATGGATAACTAGAATAACCAACGCAGAGAAGTCCTTAAAGGACCTGATG
GAGCTGAAAACCATGGTACGAGAACTACAGGATGAATACACAAGCCTCAGTAACCGATGC
GATCAACTGAAAGAAAGGGTATCAGCAATGGAAGACGAAATGAATGAAATGAAGCATGAA
GAGAAGTTTAGAGAGAAGAGAATAAAAAGAAATGAACAAAGCCTCCAAGAAATATGGGAC
TAT
>4__chr10_111402106_111408221
TACTCTGAGCTAAAGGAGGAAGTTCGAACCAATGGCAAAGAAGTTAAAAACCTTGAAAAA
AAATTAGACGAATGGCTAACTAGAATAACCAATGCAAAGAAGTCCTTAAAGAACTGGATG
GAGCTGAAAACCAAGGCACAAGAACTACGTGATGAATGCAGAAGCCTCAGTAGCCAATGC
GATCAACTAGAAGAAAGGGTATCAGCAATGGAAGACGAAATGAATGAAATGAAGCAAGAA
CAGAAGTTTAGAGAAAAAAGAATAAAAAGAAATGAACAAAGCCTTCAAGAAATATGGGAC
TAT
>4__chr1_205446703_205452875
TACTCTGAACTAAAGGAGGAAGATCGAACCCATGACAAAGAAGTTAAAAACCTTGAAAAA
AAATTAGACGAATGGCTGACTAGAATAATCAATGCAGAGAAATCCTTAAAGGACCTGATG
GAGCTGAAAACCAAGGCACAAGAACTACGTGATGAATGCAGAAGCCTCAGTAGCTGATTC
AATCAACTGGAAGAAAGGGTATCAGTGATGGAAGATCAAATGAATGAAATGAAGTGAGAA
GAGAAGTTTAGAGAAAAAAGAATAAAAAGAAATGAACAAAGCCTCCAAGAAATATGGGAC
TAT
>4__chr1_151069385_151075478
TACTCCAGGCTAAAGGAGGAAGTTCTAACCAATGGCAAAGAAGTTAGAAACTTTGAAAAA
AAGTTAGACGAATGGATAACTAGAATAATCAATGCAGAGAAGTCCTTAAAGGAACTGATG
GAGCTGAAAACCAAGGCACGAGAACTACGTGATGAATGCACAAGCCTCAGTAACCAATGT
GATCAACTGGAAGAAAGGGTATAAGCAATGGAAGATGAAATGAATGAAATGAAGCATGAA
GAGAAGTTTAGAGAAAAAAGAATAAAAAGAAACGAACAAAGCCTCTAAGAAATATGGGAC
TAT
>4__chr1_100901126_100907264
TACTCCGAGCTAAAGGAGGAAGTTCAAACCCAAGGCAAAGAAGATAAAAACCTTGCAAAA
AAATTAGACGAATGGCAAACTAGAATAACAAATGCAGAGAAGTCCTTAAAGGACCTGATG
GAGCTGAAAACCATGGCATGAGAACTACGTGACAAATGCACAAGCCTCAGTAGTCGATTC
GATCAACTGCAATAAAGGGTATCAGTGATGGAAGATCAAATGAATGAAATGAAGCGAGAA
GGGAAGTTTAGAGAAAAAAGAATGAAAAGAAATGAACAAAGCCTCCAAGAAATATAGGAC
TAT
>4__chr1_162084276_162090407
TACTCCAAGCTAAAGGAGGAAGTTTGAACCAATGGCAAAGAAGTTAAAAACCTTAAAAAA
AAATTAGTCGAATGGCTAACTAGACTAACCAATGCAGAGAAGTCCTTAAAGGACCTGATG
AAGCTGAAAACCATGGCACAAGAACTACATGATGAATGCACAAGCTTCAGTAGCCTATGC
GATCAACTGGAAGAAAGGGTATCAGCGATGGAAGATGAAATGAATGAAATAAAGCGAGAA
GAGATGTTTAGAGAAAAAAGAATAGAAAGAAATGAACAAAGCCTCCAAGAAATATGGGAC
TAT
>4__chr1_155490322_155496474
AACTCCAAGCTAAAGAAGGAAGTTCGAACCAATGGCAAAGAAGTTAAAAACTTTGAAAAA
AAATTAGATGAATGGATAACTAGAATAACCAATGCAGAGAAGTCCTTAAAGGACCTGATG
GAGCTGAAAACCACGGCACGAGAACTACATGACGAATGCACAAGCCTCAGTAACCAATGC
AATCAACTGGAAGAAAGGTTATCAGTGATGGAAGATGAAATGAATGAAATGAAACATGAA
GAGAAGTTTAGAGAAAAAAGAATAAAAAGAAATGAACAAAGCCTCCAAGAAATATGGGAC
TAT
>4__chr1_33910185_33916305
TACTCCAAGCTAAAGGAGGAAGGTTGAACCAATGGCAAAGAAGTTAAAAACCTT-GAAAA
AAATTAGACGAATGGCTAACTAGAATAACCAATTCAGAGAAGTCCTTAAAGGACCTGATG
GTGCTGAAAACCACGGCACGAGAACTACGTGACGAATGCACAAGCCTCAGTAGCTGATGC
GTTCAACTGTAAGAAAGGGTATCAGCGATGGAAGACGAAATGAATGAAATGAAGCGAGAA
GAGAAGTTTAGAGAAAAAAGAATAAAAAGAAATGAACAAAGCTTCCAAGAAATATGGGAC
TAT
>4__chr10_100733418_100739405
TACTCTGAGCTAAAGGAGGAAGTTCGAACCCATGGCAAAGAAGTTAGAA-CCTTGAAAAA
AGATTAGAGGAATGGCTAACTAGAATAATCAATGCAGAGAAGTCCTTAAAGGACCTGATG
GAGCTGAAAACCACGGCACGAGAACTACGTGACGAATGCACAAGCGTCAGTAGCCAATTC
GATCAACTGGAAGAAAGGGTATCAGTGATGGAAGATCAAATGAATGAAATGAAGCGAGAA
GGGAAGTTTAGAGAAAAAAGAATAAAAAGATACAGACAAAGCCTCCAAGAAATATGGGAC
TAT
>4__chr10_24391073_24397226
TACTCCAAGCTAAAGAAGGAAGTTCAAACCAATGGCAAAGAAGTTAAAAACTTTGAAAAA
AAATTAGATCAATGGATAACTAGAATAGTCAATGCAGAGAAGTCCTTAAAGGACCTGATG
GAGCTGAAAACCATGGCATGAGAACTACGTGACGAATGCACAAGCCTCAGTAACTGATGC
AATCAACTGGAAGAAAGGGTATCAGTGATGGAAGACAAAATGAATGAAATGAAGTGTGAA
GAGAAGTTTAGAGAAAAAAGAATAAAAAGAAATGAACAAAGCCTCCAAGAAATATGGGAC
TAT
>4__chr10_135244050_135250201
TACTCTGAGCTACAGGAGGAAATTCGAACCAATGGCAAAGAAGTTAAAAGCTTTG-AAAA
AAATTAGACAAATGGATAACTAGAATAAACAATGCAGAGAAGTCCTTAAAGGACCAGATG
GAGCTGAAAACCAAGGCACGAGAGCTACGTGATGGATGCAGAAGCCTCAGTAGCTGATGC
AATCAAGTGGAAGAAAGGGTATCAGTGATGGAAGACAAAATGAAAGAAATGAAGCGAGAA
GAGAGGTTTAGAGAAAAAAGAATAAAAAGAAACAAACAAAGCCTCCAAGAAATATGGGAC
TAT
>4__chr1_179511622_179517751
TACTCTGAGCTAAAGGAGGAAGTTTGAACCAATAGCAAAGAAGTTAAAAACCTTGAAAAA
AAATTAGATGAATGGCTAACTAGAATAACCAATGCAGAGAAGTCCTTAAAGGACCTGATG
GAGCTGAAAACCACAGCATGAGAACTACGTGATGAATGCACAAGCCTCAGTAGCTGATGC
GATCAACTGGAAGAAAGGGTATCAGCGATGGAAGATGAAATGAATGAAATGAAGCGGGAA
GAGAAGTTTAGAGAAAAAAGAATAAAAAGAAATGAACAAAGCCTCCAAGAAATATGGGAC
TAT
>4__chr10_27628189_27634295
TACTCCGAGCTAAAGGAGGAAGTTTGAACCAATGGTAAAGAAGTTAAAAACCTTGAAAAA
AAATTAGACAAATGGCTAACTAGAATAACCAATGCAGAGAAGTCCTTAAAGGACCTGATG
GAGCTGAAAACCATGGCATGAGAACTACGTGACGAATGTACAAGCCTCAGTAGCTGATGC
GAACAACTGGAAGACAGGGTATCAGTGATGGAAGACGAAATGAATGAAATGAAGTGAGAA
GAGAAGTTTAGAGAAAAAAGAATAAAAAGGAACGAACAAAGCCTCCAAGAAATATGGGAC
TAT
>4__chr1_74585280_74591373
TACTCCCAGCTAAAGGAGGAAGTTCAAACCAATGACAAAGAAGTTAAAAACTTTGAAAAA
AAATTAGACAAATGGATAACTAGAATAATCAATGCAGAGAAGTCCTTAAAGGACCTGATG
GAGCTGAAAACCATGGCACGAAAACTACGTGACGAATGCACAAGCCTCAGTAACCGATGC
GATCAACTGGAAGAAAGGGTATCAGTGATGGAAGACAAAATCAATGAAATGAAGTGTGAA
GAGAAGTTTAGAGAAAACAGAATAAAAAGAAATGAACAAAGCCTCCAAGAAATATGGGAC
TAT
>4__chr10_112792889_112799029
TACTCCGAGCTAAAGGAGGAAGTTCGAACCAATGGCAAAGAAGTTAAAAACTTTGAAAAA
AAATTAGATGAATGGATAACTAGAATAACCAATGCACAGAAGTCCTTAAAGGACCTGATG
GAGCTGAAAACCAAGGCAAGAGAACTATGTGACGAATGCACAAGCCTCAGTAACCGATGC
GATCAACTGGAAGAAAGGGTATCAGCGATGGAAGAAGAAATGAATGAAATGAAGCGTGAA
GAGAAGTTTAGAGAAAAAAGAATAAAAAGAAATGAAGAAAGCCTCCAAGAAATATGGGAC
TAT
>4__chr1_45522825_45528970
TACTCCGAGCTAAAGGAGGAAGTTCGAACCCAAGGCAAAGAAGTTAAAAACCTTTTAAAA
AAATTAGACAAATGGCTAACTAGAATAACCAATGCAGAGAAGTCCTTAAAGGACCTGATG
GAGCTGAAAACCATGGCATGAGAACTACGTGATCAATGCACAAGCCTCAGTATCCGATTC
GGATACTAGGAAGAAAGGGTATCAGTGATGGAAGATCAAATGAATGAAATGAAGTGAGAA
GAGAAGTTTAGAGAAAAAAGAATGAAAAGAAACGAACAAAGCCTCCAAGAAATATGGGAC
TAT
>4__chr1_198421119_198427314
TACTCCAAGCTAAAGGAGGAAGTTCAAACCAATGGCAAAGAAGTTAAAAACTTTGAAAAA
AAATTAGATGAATGGGTAACTAGAATAATCAATGCAGAGAAGTCCTTAAAGGACCTGATG
GAGCTGAAAACCATGGCACAAAAACTACATGACAAATGCACAAGCCTCAGTAACCGATGC
AATCAACTGGAAGAAAGGGTATCAGCGATGGAAGACGAAATGAATGAAATGAAGGAAGAA
GGGAAGTTTAGAGAAAAAAGAATAAAAAGAAACGAACAAAGCCTCCAAGAAATATGGGAC
TAT
>4__chr1_62937665_62943657
TACTCTAAGCTAAAGGAAGAAATTCAAACCAATGGCAAAGAAGTTAAAAACCTTGAAAAA
TAATTAGACGAATGCCTAACTAGAATAACCAATGCAGAGAAGTCCTTAAAGGACCTGATG
GAGCTGAAAACCACAGCACGAGAACTACGCGACGAATGCACAAGCCTCAGTAGCCGATGT
GATCAACTGGAAGAAAGGGTATCAGTGATGGAAGACGAAATGAATGAAATGAAGCGAGAA
GAGAAGATTAGAGAAAAAAGAATAAAAAGAAAGGAACAAAGCCTCCAAGAAATATGGGAC
TAT
>4__chr11_48661173_48667274
TTCTCCGAGCTAAAGGAGGAAGTTGGAACCTATGGCAAAGAAGTTAAAAACCTTGAAAAA
AGATTAAATGAAGCACTAACTAGGTTAACCAATGTAGAGAAGGCTGTAAAGGATCTGATG
GAGCTGAAAACCAAGGCTCGAGAACTATGTGCCAATTGCACAAGCTTTAGTAGCTGGTTT
GATAAACTGGAAGAAAGGGTATCAGTGATTGAAGATCAAATGAATGAAATGAAGAGAGAA
GAGAAGTTTAGAGAAAAAAGAATAAAAAGAAATGAAAAAAGCCTCCAAGAAATATGGGAC
TAT
>4__chr11_51172224_51178240
TACTCTGAGCTACAGGAGGAAGTTCGAACCCATGGCAAAGAAGTTAAAAACCTTGAAAAA
AGATTAGTCAAATGGCTAACTAGAATAACCAATGCAGAGAAGTCCTTAAAGGACCTAATG
GAGCTGAAAACTATAGCAAGAAAACTACTAGATGAATGCACAAGCCTCAGTAGCTGATAC
AATCAACTGGAAGAAAGGGTATCAGTCCTGGAAGATCAAATGAATGAAATGAAGCGTGAA
GAGAAGTTTAGAGAAAAAAGAATAAAAAGAAATGAACAAAGCCTCCAAGAAATATGGGAC
TAT
>4__chr11_48388192_48394355
TACTCCGAGTTACAGGAGGAAATTCAAACCAATGGCAAAGAAGTTAAAAGCTTTGAAAAA
AAATTAGGAGAATGTATAACTAGAATAACGAAAGCAGAGAAGTCCTTAAAGGACCTGATG
GAGCTGAAAACCAAGGCACAAGAGCTACATGACAAGCGTGGAAGCCTCAGAATCCGATGT
GATCAACTGGAAGAAAGGGTATCAGAGATAGAAGATGAAATGAATGAAATGAAGCAAGAG
GAGAAGTTTAGAGAAAAAAGAATAAAAAGAAATGAACAAAGCCTCAAAAAAATATGGGAC
TAT
>4__chr11_51388387_51394547
TACTCCAAGCAACAGGAGGAAACTCAAACCAATGGCAAAGAAGTTAAAGGCTTTGAAAAA
AAATTAGACGAATGTATAACTAGAATAACCAATGCAGAGAAGTCCTTAAAGGACCTGATG
GAGCTGAAAACCAAGGCACGAGAGCTACATGATGAACGTGGAAGCCTCAGAAGCTGATGT
GATCAACTGGAAGAAAGTGTATCAGAGAT-GAAGGCAAAATGAGTGAAATGAAGCAAGAA
GAGAAGTTTAGAGAAAAAAGAATGAAAAGAAAAGAACAAAGCCTCCAAAAGATATGGGAC
AGT
>4__chr11_48589878_48596029
TACTCTGAGCTAAAGGAGGAAGTTTGAACCCATGGCAAAGAAGTTAAAAACCTTGAAAAA
AAATCAGACGAATGGCTCACTAGAATAACCAATGCAGAGAAGTCCTCAAAGGACCTGATG
GAGCTGAAAACCAAGGCATGAGAACTACATGACAAATGCACAAGCCTCAGTACCTGATTC
AATCAACTGGAAGAAAGGGTATCAGTGATGGAAGATAAAATGAATGAAATGAAGCAAGAA
GAGAAGTTTAGAGAAAAAAGAACAAAAATAAATGAATGAAGCCTCCAAGAAATATGGGAC
TAT
>4__chr11_51261149_51267289
TACTCTGAGCTAAAGGAGGAATTTCAAAACCATGGCAAAGAAGTTAAAAACCTTGAAAAA
AAATTAGACGAATGGCTGACTAGAATAACCAATGCAGAGAAGTCCTTAAAAGACCTGATG
GAGCTGAAAACCAAGGCATGAGGACTACGTGACAAATGCACAAGCCTCAGTACCTGATTC
AATCAACTGGAAGAAAGGGTATCAGTGATGGAAGATAAAATGAATGAAATGAAGCAAGA-
GAGAAGTCTAGAGAAAAAAGAATAAAAATAAATG----AAGCCTCCAAGAAATATGGGAT
TAT
>4__chr11_50239857_50245990
TTCTCCGAGCTAAAGGAGGAAGTTCAAACCCATCACAAAGAAGCTAAAAACCTT-AAAAA
AGATTAGACGAATGGGTAACTAGAATAACAAGTGTAGACAAGTCCTTAAAGGACCTGATG
GAGCTGAAAACCATGGAACGAGAACTACATGATGAATGCACAAGCTTCAGCAGCTGATTA
GATCAACTGGAAGAAAGGATATCAGTGACAGAAGATCAAATGTATGAAATGAGGTGATAA
GAGAAGTTTAGAGAAAAAAGAGTAAAAAGAAATACATGAAGCCTCCCAGAAATATGGGAG
TAT
>4__chr11_54656768_54662898
AATTCCGAGCTACAGGAGGAAATTCGAACCAGTGGCAAAGACGTTAAAAGCTTTGAAAAA
AAATTAGAT-AATGGATAACTAAAATAACCAATGCAGAGAAGCCCTTAAAGGACTTGAAG
GAGCTGAAAACCAAGGGACAAGAGCTATATGATGAATGCAGAAGCCTCAGGAGCTGATGT
GATCAACTGGAAGAAAGGGTATCAGTGATGGAAGATAAAACGAATGAAATGAAGTGAGAA
GAAAAGTTTAGAGAAAAAAT---AAAAAGAAATGAACAAAGCCTCTAAGAAATATGGGAC
TAT
>4__chr10_41955470_41961598
TACTGAGAGCTACAGGAGGGAATTCAAACCAATAGCAAA-AAGTTTAAAACTTTGAAAAA
CAATTAGACGAATGTATAACTGGAGTAACCAATGCAGAAAAATGCTTAAATGATCTGATG
GAGCTGAAAGCCAAGTTTCGAGAACTACGTGAAGAAGGCAGAAGCCTCAGGAGCCGATGT
AATCAACTGGAAGAAAGGGTATCAGTGATGGAAGATGAAATGAATGAAATGAAGGGAGAA
GGGAAGTTTAGAGAAAAAACAATAAAAAG-----AACAAAGCCTCCAAGAAATAAGGGAC
TAT
>4__chr11_54917317_54923461
TACTCCAAGCTAAAGGAGGAAGTTCGAACCCATGGAAAAGAAGTTAAAAACCTT-GAAAA
AAATTAGACAAATGGCTAACTAGAATAACCAATGCAGAGAAGTCCTTAAAGGAGCTGATG
GAGCTGAAAACCATGGCACAAGAACTACCTGACAAATGCATAAGCCTCAGTAACCGATTC
AATCAACTGGAAGAAAGGCTATCAGTGATGGAAGATGAAATGAATGAAATGAAATGAGAA
GAGAAGTTTAGAGATAAAAGAATAAAAAGAAATGAACAACACCTCCAAGAAATACGGGAC
TAT
>4__chr11_50109490_50115651
TACTCCGAGCTAAAGGAGGAAGATTGAACCAAAGGCAAAGAAGTAAAAAACCTTGGAAAA
AAATTAGACTAATGGCTAACTAGAATAACCAATGCAGAGAAGTCCTTAAAGGATGTGGTG
GAGCTGAAAACCAAGGCAAAAGAACTACGTGATGAATGCACAAGCCTCAGTAGCCGATTG
GATCAACTGGAAGAAAGGGTATCAATGATGGAAGATAAAATGAATGAAATGAAGTGAGAA
GAGAAGTTTAGAGAAAAAAGAATAAAAAGAAATGAACAAAGCCTCCAAGAAATATGGGAC
TAT
>4__chr10_33027989_33034091
TACTCAGAGCTAAAGGAGGAAGTTCTAACCCATGGCAAAGAAGTTAAAAACCTTGAAAAA
AAATTAGACGAATGTCTAACTAGAATAACCAATGCAGAGAGGTCCTTAAAGGACATGATG
GAGCTGAAAACCAAGGCACGAGAACTACGTGACGAATGCACAAGCCTCAGTAGCTGATTC
GATCAACTGGAAGAAAGGGTATCAGTGATGGAAGATCAAATGAATGAAATGAAGTGAGAA
GAGAAGTTTAGAGAAAAAAGAATAAAAAGAAATGAACAAAGACTCCAAGAAATATGGGTC
TAT
>4__chr11_87830668_87836800
TTCTCTGAACTAAAGGAGGAAGTTTGAACCCATGGCAAAGAAGTTAAAAACCTTGAAAAA
AGATTACAGGAAAGTCTAACTAGAATAACCAATGCAGAGAAATCCTGAAAGGACCTGACG
GAGTTGAAAACCACGGCATGAGAACTACATGATGAATGCACAAGCCTCAGTAGCCAATTC
GATCAACTGGAAGAAAGGGTATCAGTGATGGAAGATGAAATGAATGAAATGAAGTGAGAA
GAGAAGTTTAGAGAAAAAAGAGTAAAAAGAAATGAACAAAGCCTCCAAGAAATATGGGAC
TAT
>4__chr11_18135915_18142057
TTCTCTGAGCTAAAGGAGGAAGTTCAAACCCATCGCAAAGAAGTTAAAAACCTTGAAATA
AGATTAGATGAATGGCTAACTAGAATAACCAATGCAGAGAAGTCCTTAAAGGATCTGATG
GAACTGAAAACCAAGGCATGAGAACTACATGATGAATGCACAAGCTTCTGTAGCTGTTTT
GATCAACTGGAAGAAAGGGTATCAGTGATGGAAGATGAAATGAATGAAATGAAGCGAGAA
GAGAAGTTTAGAGAAAAAAGAATAAAAAGAAAGGGACAAAGCCTCCAAGAAATATGGGAC
TAT
>4__chr11_102762438_102768570
TTCTCCGAGCTAAAGGAGGAAGTCTGAACCCATCGCAAAGAAGCTAAAAACCTTGAAAAA
AGATTAGATGAATGGCTAACTAAAATAACCAGTGTAGAGAAGTCCTTAAATGACCTCATG
GAGCTGAAAACCAGGGCATAAGAACTACGTGATGAATGCACAAGCTTCAGTAGCCAATTC
AATCAACTGGAAGAAAGGATATCAGTGATTGAAGATCAAAAGAATGAAATGAAGCGAGAA
GAGAAGTTTAGAGAAAAAAGAGTAAAAAGAAATGAACAAAGCCTCCAAGAAATATGGGAC
TAT
>4__chr11_81508656_81514796
TACACCGAGCTAAAGGAGGAAGTTCGAACCCATGGCAAAGAAGTTAAAAACCTTGAAAAA
AGATTAGACGAATGGCTAACTAGAATAACCAATGCAGAGAAGTCCTTAAAGGACCTGATG
GAGCTAAAAACCATGGCACGAGAATGACGTGACGAATGCACAAGCCTCAGTAGCCCATTC
AATCAACTGGAAGAAAGGGTATCAGTGATGGAAGATCAAATGAATGAAATGAAGTGTGAA
GAGAAGTTTAGAGAAAAAAGAATAAAAAGAAACGAACAAAGCCTCCAAGAAATATGGGAC
TAT
>4__chr11_43179357_43185506
TACTCCGAGCTAAAGGAGGAAGTTTGAACCCATGGCAAAGAAGTTAAAAACCTTGAAAAA
ATATTAAACAAATGGTTAACTAGAATAACCAATGCAGAGAAGTCCTTCAAGGACCTGATG
GAGTTGAAAACCAAGCCACAAGAACTATGTGATGAATGCACAAGCCTCAGTGGCTGACTC
GATCAACTGGAAGAAAGGGTATGAGTGATGGAAGATCAAATGAATGAAATGAAGTGAGAA
GAGAAGTTTAGAGAAAAAAGAATAAAAAGAAACAAACAAAGCCTCCAAGAAATATGGGAC
TAT
>4__chr10_96445304_96451383
TACTCCAAGCTAAAGCAGGAAGTTCAAACCCATGGCAAAGAAGTTAAAAACCTTGAAAAA
AAATTAGATGAATGGCTAACTAGAATAACCAATGCAGAAAAGTCCTTAAAGGACCTGATG
GAGCTGAAAACCACGGCCCGAGAATTATGTGATGAATGCACAAGCCTCAGTAGCCGATTT
GATCAACTGGAAGAAAGGGTATCAGTGGTGGAAGATCAAATTAATGAAATGAAGTGAGAA
GAGAAGTTTAGCAAAAAAAGAATAAGAAGAAATGAACAAAGCCTCCAAGAAATATAGGAC
TAT
>4__chr11_21250045_21256183
TACTCCGAGCTACAGGAGGAAGTTCAAACCCATGGCAAAGAAGTTAAAAATCTTGAAAAA
AAATTAGACGAATGGCTAACTAGAATAACCAATACAGAGAAGTCCTTAAAGGACCTGATG
GAGCTGAAAACCAAGGCATGCGAACTACGTGATGAATGCACAAGCCTCAGTAGCTGATTC
AGTCAACTGCAAGAAAGGGTATCAGTGATGGAAGATGAGATAAATGAAATGAAGCGAGAA
GAGAAGTTTAAAGAAAAAAGAATAAAAAGAAACGAACAAAGCCTCCAAGAAATATGGGAC
TAT
>4__chr11_3470763_3476857
TACTCCGAGCTAAAGGAGGAAGCTCGAACCCATGGCAAAGAAGTTAAAAACCTTGAAAAA
AAATCAGATGAATGGCTAACTAGAATAATCGATGCAGAGAAGTCCTTAAAGGACCTGATG
GAGCTGAAAACCAAGGCACGAGAACTACGTGACAAATGCACAAGCCTCAGTAGCCGATTC
GATCAACTGGAAGAAAGGGTATCAGTGATGGAAGATGAAACGAATGAAATGAAGCAAGAA
GAGAAGTTTAGAGAAAAAAGAATAAAAAGAAATGAACAAAGCCTCCAAGAAATATGGGAC
TAT
>4__chr11_71112422_71118537
TACTCCGAGCTAAAGGAGGAAGTTCGAACCCATGGCAAAGAAGTTAAAAACCTTGAAAAA
AAATTAGACGAATGGCTAACTAGAATAACCCATGCAGAGAAGTCCTTAAAGGACCTGATG
GAGCTGAAAACCAAGGCACGAGAACTACGTGACAAATGCACAAGCCTCAGTAGCCGATTC
GATCAACTGGAAGAAAGGGTATCAGTGATGGAAGATGAAACGAATGAAATGAAGCAAGAA
GAAAAGCTTAGAGAAAAAAGAATAAAAAGAAATGAACAAAGCCTCCAAGAAATATGGGAC
TAT
>4__chr11_55743518_55749678
TATTCAGAGCTAAAGGAGGAATTTCGAACCCATGACAAAGAAGTTAAAAACCTCGAAAAA
AAATTAGATGAATGGCTAACTAGAATAACCAATGCAGAGAAGTCCTTAAAGGACCTAATG
AAGCTGAAAACCAAGGCATGAGAACTACATGCTGAATGCACAAGCCTCAGTAGCCGATTC
AATCAACTGGAAGGACGGGTATCAGCGATGGAAGACGAAATGAATGAAATGAAGTGAGAA
GAGAAGTTTAGAGAAAAAAGAATGATAAGAAATGAACAAAGCCTCCAAGAAATATGGGAC
TAT
>4__chr11_58905704_58911844
TACTCCAAGCTAAAGGAGGAAGTTCGAACCCATGGCAAAGAAGTTAAAAACCTTGAAAAA
AAATTAGGTGAATGGTTAACTAGAATAACCAATGGAGACTAGTCCTTAAAGGACCTGACG
GAGCTGAAAACCAAGGCACAAGAACTATGTGACAAATGCACAAGCCTCAGTAGCTGATTC
AATCAACTGGAAGAAAGGGTATCAGTGATGGAAGATCAAATGAATGAAATGAAGTGAGAA
GAGCAGTTTAGAGAAAAAAGAATAAAAAGA----AACAAAGCCTCCAAGAAATATGGGAC
TAT
>4__chr11_89950288_89956423
TACTCCGAGCCAAAGGAGGAAGTCTGAACCCACGGCAAAGAAGTTAAAAACCTTGAAAAA
AAATTAGATGAATGGCTAACTAGAATAATCAATGCAGAGAAGTCCTTAAAGGACCTGATG
GAGCTGAAAACCACAGCACAAGAACTACGTGATGAATGCACAAGCCTCAGTAGACAATTT
GATCAACTGGAAGAAAGGGTATCAGTGATGGAAGATCAAATGAAAGAAATGAAGTGAGAA
GAGAAGTTTAGAGAAAAAAGAATAAAAAGAAACGAACAAAGCCTCCAAGAAATATGGGAC
TAT
>4__chr11_16474456_16480594
TACTCCGAGATAAAGGAGGAAGTTCAAACCCATGGCAAAGAAGTTAAAAACCTTGAAAAA
AAATTAGATGAATGGCTAACTAGAATAACCAATGTACAGAAGTCCTTAAAGGACCTGACA
GAGCTGAAAACCACGGCATGAGAACTACGTGACGAATGCACAAGCCTAAGTAGCCGATTT
GATCAACTGGAAGAAAGGGAATCAGTGATGGAAGATGAAATGAATGAAATGAAGCGAGAA
GAGAAGTTTAGAGAAAAAAGAATAAAAACAAATGAACAAAGCCTCCAAGAAATATGGGAC
TAT
>4__chr11_4378631_4384746
TACTCCAAGCTAAAGGAGGAAGTTCAAACCCATGGCAAAGAAGTTAAAAACCTT--AAAA
AAATTAGACGAATGGCTAATTAGAATAAACAATGCAGATAAGCCCTTAAAGGACCTGAAG
GAGCTGAAAACCAAGGCATGAGAACTACATGACGAATGCACAAGCCTCAGTAGCTGATTC
GATCAACTGGAAGAAAGGGTATCAGTGATGGAAGATCAAATGAATGATATGAAGCGAGAA
-----GTTTAGAGAAAAAAGAATAAAAAGAAATAAACAAAGCCTCCAAGAAATATGGGAC
TAC
>4__chr11_58395343_58401471
TACTCCAAGCTAAAGGAGGAAGTTAGAACCAATGGCAAAGAAGTTAAAAACTTTGAAAAA
ACATTAGATGAACGGATAACTAGAATAACCAATGCAGAGAAGTCCTTAAAAGACCTGATG
GAGCTGAAATCCATGGCACGAGAACAACGTGATGAATGCACAAGCCTCAGTAACCGATGC
GATCAACTGGAAGAAAGGGTATCAGTGATGGAAGATGAAATGAATGAAATGAAGCATAAA
GAGAAGTTTAGAGAAAAAAGAATAAAAAGAAATGAACAAAGCCTCCAAGAAATATGGGAC
TAT
>4__chr10_52212241_52218353
TACTCCGAGCTAAAGGAGGAAGTTTGAACCCATGGCAAAGAAGTTAAAAACCTTGAAAAA
AAATTAGACAAATGGCTAACTAGAATAACCAATGCAGAGAAGTCCTTAAAGGACCCGATG
GAGCTGAAAACCACGGCACGAGAACGATGTGATGAATGCACAAGCCTCAGTAGCTGATTC
GATCAACTGGAAGAATGGGTATCAGCGATGGAAGATCAAATGAATGAAATGAAGTGAGAA
GAGAAGTTTAGAGAAAAATGAATAAAAAGAAATGAATAAAGTCTCCAAGAAATATGGGAC
TAT
>4__chr10_43532165_43538296
TAATCCGAGCTAAAGGAGGAAATTCGAACCCATGGCAAAGAAGCTAAAAACCTTGGAAAA
AAATTAGATGAATGGCTAACTAGAATAACCAATGCAGAGAAGTCCTTAAAGGACCTGATG
GAGCTGAAAACCAAAGCACGAGAGCTACGTGACGAATGCAGAAGCCTCAGTAGCCGATGC
AATCAACTGGAAGAAAGGGTATCAGTAATGGAAGATGAAGTGAATGAAATGAAGCCAGAA
GAGAAGTTTAGAGAAAAAAGAGTAAAAAGAAATGAACAAAGCCTCCAAGAAATATGGGAC
TAT
>4__chr11_91445349_91451485
TACACCGAACTAAAGGAGGAAGTTCAAACCAATGGCAAAGAAGTTAAAAACTTTGAAAAA
AAATTATACGAATGGATAACTAGAATAACCAATGCAGAGAAGTCCTTAAAGCACCTGATG
GAGCTGAAAACCATGGCATGAGAACTACAAGATGAATGCACAAGCCTCAGTAACCAATGC
AATCAACTTGAAGAAAGGGTATCAGAGATGGAAGATGAAATGAATGAAATGAAGTGTGAA
GAGAAGTTTAGAGCAAAAAGAATAAAAAGAAATGAACAAAGCCTCTAAGAAATATGGGAC
TAA
>4__chr10_65374405_65380538
TACTCCGAGATAAAGGAGGAAGTTCAAACCCATGGCAAAGGAGTTAAAAACCTTGAAAGA
AAATTAGACGAATGGCTAACTAGAATAACCAATGCAGAGAAGTCCTTAAAGGACCTGATG
GAGCTGAAAACCAAGGCACGAGAACTACATGACGAATGCACAAGCCTCAGTAGCCGATTC
GATGAACTGGAAGAAAGGGTATCAGTGATGGAAGATCAAATGAATGAAATGAAACGAGAA
GAGAAGATTAGAGAAAAAAGAATAAAAAGAAATGAACAAAGCCTCCAAGAAATATGGGAC
TAT
>4__chr11_131758524_131764668
TACTCCAAGCTAAAGGAGGAAGTTAGAACCCATGGCAAAGAAGTTATAAACCTT-GAAGA
AAATTAGACGAATGGCTAACTAGAATAAGCAATGCAGAGAAGTCCTTAAAGGACCTGATG
GAGCTGAAAACCACAGCATGAGGACTATGTGACGAATGCACAAGTCTCAGTAGCTGATTC
GATCAACTGGAAGAAAAGGTATCATTGATGGAAGATCAAATGAATGAAATGAAGTGAGAA
GGGAAGTTTAGAGAAAAAAGAATAAAAAGAAATGAACAAAGCCTCCACGAAATATGGGAC
TAT
>4__chr11_11689388_11695554
TTCTCCAAGCTAAAGGAGGAAGTTTGAACCCATGGTAAATAAGTTAAAAACCTTGAAAAA
AGATTAGACGAATGGCTAACTAGAATAACTAGTGTAGAGAAGTCCTTAAAGGACCTGATG
GAACTGAAAACCATGGCAGGAGAACTACATGACAAATGCACAAGCTTCAGTAGCCGATGT
GATCATCTGGAAGAAAGGGTATCAGTGATGGAAAATCAAATGAATGAAGTGAAGTGAGAA
GAGAAGTTTAGAGAAAAAAGAATAAAAAGAAACGAACAAAGCCTGCAAGAAGTATGGGAC
TAT
>4__chr11_40888691_40894860
TACTCTGAGCTAAAGGAGGAAGTTCGAACCCATGGCAAAGAAGTTAAAAACCTTGAAAAC
AGATTACACAAATGGCTAACTAGAATAACCAATGCAGAGAAGTCCTTCAAGGACCTGATG
GAGCTGAAAACCACGGCACAAGAACTACGTGATGAATGCACAAGCCTCAGTAGCCGATTC
AATCAACTGGAATAAAAGGTATCAGTGATGGAAGATCAAATGAATGAAATGAAGTGAGAA
GGGAAGTTGAGAGACAAAAGAATAAAAAGAAATGAACAAACCCTCCAAGAAATATGGGAC
TAT
>4__chr11_19559495_19565642
TACTCTGAGCTAAAGGAGGAAGTTCGAACCCATGGCAAAGAAGTTAAAAACCTTGAAAAA
AAATTAGAAAAATGGCTAACTAGAATAACCAATGCAGAAAAGTCCTTAAAGGACCTCATG
GAGCTGAAAACCATGGCACAAGAACTATGCGACGAATGCACAAGCCGCAGTAGCTGATTC
AATCAACTGGAAGAAAGGGTATCAGTGATGGAAGAT-AAATGAATGAAATGAAGTGAGAA
GAGAAGTTTAGAGAAAAAAGAATAAGAAGAAACGAATAAAGCCTCCAACAAATATGGGAC
TAT
>4__chr11_35732629_35738767
TACTCTGAGCTAAAGGAAGAAGTTCGAACCCAAGGCAAAGAAGTTAAAAACCTTGAAAAA
AAATTAGACGAATGGCTAACTAGAATAACCAATGCAGAGAGGTCCTTAAAGGACCTGATG
GAGCTGAAAACCATGGCATGTGAACTACGTGACGAATGCACAAGCCTCAGTAGCCGATTT
GATCAACTGGTAGAAAGGGTATCAGTGATGGAAGATCAAATGAATGAAATGAAGCGAGAA
GAGAAGTTTAGAGAAAAAAGAATAAAAAGAAACCAACAAAGCCTCCAAGAAATATGGGAC
TAT
>4__chr11_93529544_93535677
TACTCCGAGCTAAAGGAGGAAGTTCGAACCAATGGCAAAGAAGTTAAAAACCTTGAAAAA
AAATTAGACAAATGGCTAACTAGAATAACCAATGCAGAGAAGTCCTTAAAGGACCTGATG
GAGCTGAAAACCACGGCACGAGAACTACCTGACAAATGCACAAGCCTCAGTAGCCGATTT
GATCAACTGGAAGAAAAGGTATCAGTGATGGAAGATCAAATGAATGAAATGAAGTGAGAA
GAGAAGTTTAGAGAAAAAAGAGTAAAAAGA----AACAAAGCCTCCAAGAAATATGGGAC
TAT
>4__chr11_5193814_5199939
TACTCCAAGCTAAAGGAGGAAGTTCGAACAAACGGCAAAGAAGTAAAAAACTTTGAAAAA
AAATTAGATGAATGGATAACTAGAATAACCAATGCACAGAAGTCCTTAAAGGACCTGATG
GAGCTGAAAACCAAGGCAGGAGAACTACGTGACAAATACACAAGCCTCAGTAACCGATGA
GATCAACTGGAAGAAAGGGTATCAATGACGAAAGATGAAATGAATGAAATGAAGCATGAA
GAGAAGTTTAGAGAAAAAAGAATAAAAAGAAACGAACAAAGCCTCCAAGAAATATGGGAC
TAT
>4__chr11_42977493_42983644
TTCTCCGAGCTAAAGGAGGAAGTTTGAACCCATGGCAAAGAAGTTAAAAACCTTGAAAAA
AGATTAGACAAATGGCTAACTAGAATAACCAATGCAGAGAAGTCCTTAAAGGACTTGATG
GAGCTGAAAACCATGGCACAAGAACTACATGATGAATGCACAAGCCTCAGTAGCCAATTT
GATCAACTGGAATAAAGGGTATCAGTGATGGAAGATGAAATGAATGAAATGAAGTGAGAA
GAGAAGTTTAGAGAAAAAAGAATAAAAAGAAATGAACAGAGCCTCCGAGAAATATGGGAC
TAT
>4__chr11_129087654_129093766
TACTCCAAGCTAAAGGAGGAAGTTCGAACCCATGGCAAAGAAGTTAAAAACCTTG-AAAA
AAATTAGACGAATGGCTAACTAGAATAACCAATGCAGAGAAGTCCTTAAAGGACCTGATG
GAGCTGAAAACCAAAGCACGAGAACTACGTGACAAATGCACAAGCCTCAGTAGCCGATGC
GATCAACTGGAAGAAAGGGTATCAGTGATGGAAGATCAAATGAATGAAATAAAGTGAGAA
GAGAAGTTTAGAGAAAAAAGAATAAAAAGAAATGAACAAAGCCTCCAAGAAATATGGGAC
TAT
>4__chr10_37221889_37228008
TACTCCGAGCTAAAGGAGGAAGTTCGAACCAACGGCAAAGAAGTTAAAATCTTTGAAAAA
AAATTAGACGAATGGAAAACTAGAATAATCAATGCAGAGAAGTCCTTAAAGGATCTGATG
GAGCTGAAAACCATGGCACAAGAAATACCTGACGAACGCACAAGCCTCAGTAACCGATGT
GATCAACTGGAAGAAAGGGTATCAGCGATGGAAGACGAAATGAATGAAATGAAGAATGAA
GAGAAGATTAGAGAAAAAAGAATAAAAAG-----AACAAAGCCTCCAAGAAATATGGGAC
TAT
>4__chr11_86039303_86045449
GACTCCGAACTGAAGGAGGAAGTTCGAACCCATGGCAAAGAAGTTAAAAACCTTGAAAAA
AGATTAGACGAATGGCTAACTG-AATACCTAATGCAGAGAAGTCCTTAAAGGACCTCATG
GAGCTGAAAACCATGGCACGAGAACCACATGACGAATGCACAAGCCTCAGTAGCCGATTC
GATCAACTGGAAGAAAGGGTATCAGTGACGGAAGATCAAATGAATGACATGAAGCAAGAA
GAGAAGTTTAGAGAAAAAGGAATAAAAAGAAATGAACAAACCCTCCAAGAAATATGGGAC
TCT
>4__chr11_82901215_82907355
TACTCCGAGCTAAAGAAGGAAGTTTGAACCCATGGCAAAGAAGTTAAAAACCTTGAAGAA
AGATTAGACGAATGGCTAGCTAGAATAACCAATGCAGAGAAGTCCATAAAGGACCTGACG
GAGCTGAAAACCACAGCATGAGAACTACGTGACGAATGCACAAGCCTCAGTAGCCAATTC
GATCAACTAGAAGAAAGGGTATCAGTGATGGAAGATCAAATGAATGAAATGAAGCAAGCA
GA---GTTTAGAGAAAAAAGAATAAAAAGAAATGCACAAAGCCTCCAAGAAATATGGGAC
TAT
>4__chr11_30156554_30162733
TACTCCAAGCTACAGGAGAAAATTGGAACCAATGGCAAAGAAGTTAAAAGCTTTGAAAAA
AAATTAGATGAATGGATGACTAGAATAATCAATGCAGATAAGTCCTTAAAGGACCTGATG
GAGCTGAAAACCAAGGCAAGAGAGCTATGTGACAAATGCAGAAGCCTCAGTAGCCAATGA
GATCAACTGGAAGAAAGGGTATCAGCTATGGAAGATGAAATGAATGAAATGAAGCAAGAA
GAGAAGTTTAGAGAAAAAAGAATAAAAAGAAACGAACAAAGCCTACAAGAAATATGGGAC
TAT
>4__chr10_33144798_33150907
TACTCTGAGCTAAAGCAGGAAGTTCGAACCCATGGCGAAGAAGTTAAAAACCTTGAAAAA
AAATTAGACAAATGGCTAACTAGAATAACCAATGCAGAGAAGTCCTTAAAGGACCTGATG
GAGCTGAAAACCATGGCACGAGAAGTACGCGACGTATGCACAAGCCTGAGTAGCCGATTT
GATCAACTGGAAGAGGGGGTATCAGTGATGGAAGATCAAATGAATGAAATGAAGCAAGAA
GAGAAGTTTAGAGAAAAAAGAATAAAAAGAAACAAACAAAGCCTTCAAGAAATATGGGAC
TAC
>4__chr11_93743191_93749335
TACTCCGAGCTAAAGGAGGAAGTTCGAACCAATGGCAAAGAAGTTAAAAACCTTGAAAAA
AAATTAGACAAATGGATAACTAGAATAACCAATGCAGAGAAGTCCTTAAAGGACCTGATG
GAGCTGAAAACCATAGCACAAGAACTACGTGACGAATGCACAAGCCTCAGTAACCAATGT
GATCAACTGGAAGAAAGGGTATCAGTGATGGAAGATCAAATGAATGAAATGAAGCGTGAA
GAGAAGTTTAGAGAAAAAAGAATAAAAAGAAATGAACAAAGCCTCCAAGAAATATGGGAC
TAT
>4__chr11_43631527_43637667
TACTCCGACCTAAAGGAGGAAGTTCGAACCAATGGCAAAGAAGTTAAAAACTTTGAAAAA
AAACTAGACGAATGCATAACTAGAATAACCAATGCAGAGAAGTCCTAAAAGGACCT----
GAGCTGAAAACCATGTCACGAGAACTACATGACGAACGCACAAGCCTCAGTAACTGATGT
GATCAACTGGAAGAAAGGGTATCAGCGGTGGAAGATGAAATGAATGAAATGAAGCGTGAA
GAGAAGTTTAGAGAAAAAAGAATAAAAAGAAACGAACAAAGCCTCCAAGAAATATGGGAC
TAT
>4__chr11_8374620_8380749
TACTCCGAGCTAAAGGAGGAAGTCTGAACCCATGGCAAAGAAGTTAAAAACCTTGAAAAA
AAAATAGACAAATGGCAAACTAGGATAACCAATGCACAGAAGTCGTTAAAGGACCTGATG
GAGCTGAAAACCATGGCATGAGAACTACATGACAAATGCATAAGCCTCAGTAGCCGATTC
GATCAACTGGAAGAAACAGTATCAGTGATGGAAGACCAAATGAATGAAATGAAGCAAGAA
GAGAAGTTTAGAGAAAAAAGAATAAAAAGAAACGAACAAAGCCTCCAAGAAATATGGGAC
CAT
>4__chr11_85914573_85920675
TACTCTGAGCTAAAGGAGGAAGTTCGAACCCATGGCAAAGAAGTTAAAAACCTTGAAAAA
AGATTAGACAAATGGCTTCCTAGAATAACCAATGCAGAGAAATCCTTAAAGGACCTGATG
GAGCTGAAAACCAAGGCACGAGAACTACGTGACGAATGCACAAGCCTCAGTAGCTGATTG
GATCAACTGGAAGAAAGGGTATCAGTGATGGAAGATCAAATGAATGAAATGAAGTGAGAA
GAGAAGTTTAGAGAAAAAAGAATAAAAAGAAACGAACAAAGCCTCCAAGAAATATGGGAC
TAT
>4__chr11_42492774_42498923
TACTCTGAGCTAAAGGAGGAAGTTCAAACCAATGGCAAAGAAGTTAATAACCTTGAAAAA
AAATCAGACAAATGCCTAACTAGAATAACCAATGCAAAGAAGTCATTAAAGGACCAGATG
GAGCTGAAAACCAAGGCATGAGAACTATGTGACGAATGCACAAGCCTCAGTAGCCAATGC
AATCAACTGGAAGAAAGCGTATCAGTGATGGAAGATGAAATGAATGAAATGAAGTTAGAA
GAGAAGTTTAGAGAAAAAAGAATAAAAAGAAACAAACAAAGCCTCCAAGAAATATGGGAC
TAT
>4__chr11_113909234_113915378
TACTCTGAGCTAAAGGAGGAAGTTCGAATCAATGGCAAAGAAGTTAAAAACTTTGAAAAA
AAATTAGATGAATGGATAACTAGAATAATCAATGCAGAGAAGTCCTTAAAGGACCTGATG
GAGCTGAAAACCACAGCACGAGAGCTACGTGACAAATGCACAAGCTTCAGTAACCGATGT
GATCAACTGGAAGAAAGGGTATCAGTGATGGAAGACGAAATGAATGAAATGAAGCATGAA
GAGAAGTTTGGAGAAAAAAGAATAAAAAGA----AACAAAGCATCCAAGAAATATGGGAC
TAT
>4__chr11_80922989_80929111
TACTCCGAGCTAAAGGAGGAAGTTCGAACCAATGGCAAAGAAGTTAAAAACTATGAAAAA
AAATTAGACGAGTGGCTAACTAGAATAACCAATGCAGAGAAGTCCTTAAAGGATCTGATG
GAGCTGAAAACCATGGCATGAGAACTATGTGACAAATGCACAAGCCTCAGTGACCAATGC
GATCAACTGGAAGAAAGGGTATCAGCGATGGAAGACGAAATGAATGAAATGAAGCATCAA
GAGAAGTTTAGAGAAAAAAGAATAAAAAGAAATGAACAAAGCCTCCAAGAAATATGGGAC
TAT
>4__chr11_29743792_29749941
TACTCTGAGCTACAGGAGTAAGTTCGAACCAATGGCAAAGAAGTTAAAAACCTTGAAAAA
AAATTAGATGAATGGATAACTAGAATAACCAATGCACAGCAGTCCTTAAAGGACCTGATG
GAGCTGAAAACCACAGTGTGAAAACTACGTGACGAATGCACAAGCCTCAGTAACTGACGG
GATCAACTGGAAGAAAGGGTATCAGTGATAGAAGACGAAATGAATGAAATGAAGTGTGAA
GAGAAGTTTAGAGAAAAAAGAATAAAAAGAAACAAACAAAGCCTCCAAGAAATATGGGAC
TAT
>4__chr11_31718878_31725017
TACTCCGAGCTACAGGAGGAAATTCGAACCAATGGCAAAGAAGTTAAAAGCTTTGAAAAA
AAATTAGATGAATGGATAACTAGACTAACCAACGCAGAAAAGTCCTTAAATCACCTGATA
GAGCTGAAAACCAAGGCACAAGAGCTACATGACGAATGCAGAAGCCTCAGTAGCCGATGC
GATTAACTGGAAGAAAGGGTATCAGTGATGGAAGATGAAATGAATGAAATGAAGCGAGAA
GAAAAGTTTAGAGAAAAAAGAATGAAAAGAAACGAACAAAGCCTACAAGAAATATGGGAC
TAT
>4__chr10_65866118_65872287
TACTCTGAGATACAGGAAGAAATTCGAACCAATGGCAAAGAAGTTAAAAGCTTTGAAAAA
AAATTAGACGAATGGATAACTAGAATAACCAATGCAGAGAAGTCCTTCAAGGACCTGATG
GAGCTGAAAACCAAGGCATGAGAGCTACATGACGAATGCAGAAGCCTCAGTAGCCGATGC
AATCAACTGGAAGAAAGGGTCTTGGTGATGGAAGAAGAAATGAACGAAATGAAGCAAGAA
GAGAAGTTTAGAGAAAAAAGAATAAAAAGAAACGAACAAAGCCTCCAAGAAATATGGGAC
TAT
>4__chr11_115380856_115386984
TACTCCAAGCTAAAGGAGGAAGTTCGAACCCATGGCAAAGAAGTTAAAAACCTTGAAAAA
AAATTAGACGAATGGCTAACTAGAATAACCAATGCAGAGAAGTCTTTAAAGGACCTGAGG
GAGCTGAAAACCAAGGCAGGAGAACTATATGACAAATGCACAAGCCTCAGTAGCCGATTT
GAT-AACTGCAAGAAAGGGCATCAGTGATGGAAGATCAAATGAATGAAATGAAGTGAGAA
GAGCAGTTTAGAGAAAAAAGAATAAAAATAAACGAACAAAGCCTCCAAGAAATATGGGAC
TAT
>4__chr11_30241267_30247410
TACTCCGAGCTACAGGAGGAAATTCGAACCAATGGCAAAGAAGTAAAAAGCTTTGAAAAA
AAATTAGACAAATGGATAAGTAGGATAACCAATGCAGAGAAGTCCTTAAAGGACCTGATG
GAGCTGAAAACCAAGGCATGAGAGCTACGTGACGAATGCAGAAGCCTTAGTAGCCGAGGA
GATCAACTGGAAGAAAGTGTATCAGTGATGGAAGATGAAATGAATGAAATGAAGCGAGAA
GAGAAATTTAGAGAAAAAAGAATAAAAAGAAATGAACAAAGCCTCCAAGAAATATGGGAC
TAT
>4__chr10_77572473_77578601
TACTCTGAGCTACAGGAGGAAATTCGAACCAATAGCAAAGAAGTTAAAAGTTTTGAAAAA
AAATTAGACGAATGGATAACTAGAATAACCAATGCAGAGAAGTCCTTAAAGGACCTGATG
GAGCTGAAAACCAAGGCACGAGAGCTACGTGACGAATGCAGAAGCCTCAGTAGCCGATGC
CATCAACTGGAAGAAAGGGTATCAGTGATGGAAGATGAAATGAATGAAATGAAGCGAGAA
GAGAAGTTTAGAGAAAAAAGAATAAAAAGAAATGAACAAAGCCTCCAAGAAATATGGGAC
TAT
>4__chr11_114181157_114187280
TACTCCAAGCTACAGAAGGAAATTCGAACCAATGGCAAAGAAGTTAAAAGCTTTGAAAAA
AAATTAGACAAATGGATAACTAGAATAATCAATGCAGAGAAGTCCTTAAAGGACCTGATG
GAGCTGAAAACCAAGGCACGAGAGCTACATGACGAATGCAGAAGCCTCAGTAGCCGATGC
GATCAACTGGAAGAAAGGGTATCAGTGATGGAAGACGAAAGGAATGAAATGAAGCGAGAA
GAGAAGTTTAGAGAAAAAAGAATAAAAAG-----AACAAAGCCTCCAAGAAATATGGGAC
TAT
>4__chr11_115342862_115349044
TACTCCGAGCTAAAGGAGGAAATTCAAACCAATGGCAAAGAAGTTAAAAGCTTTGAAAAA
AAATTAGACAAATGGCTAACTGGAATAACCAATGCAGAGAAGTCCTTAAAGGACCTGATG
GAGCTGAAAACCAAGGCACGAGAGCTACATGAGGAATGCAGAAGCCTTAGTAGCCGATGC
AATCAACTGGAAGAAAGGGTATCAGGGATGGAAGACAAAAGGAATGAAATGAAGCGAGAA
GAGAAGTTTAGAGAAGAAAGAATAAAAAGAAATGAACAAAGCCTCCAAGAAATATGGGAC
TAT
>4__chr11_99410910_99417065
TACTCCGAGCTACAGGAGGAAATTCGAACCAATGGCAAAGAAGTTGAAAGCTTTGAAAAA
AAGTTAGATGAATGGATAACCAGGATAACCAATGCAGAGAAGTCCTTAAAGGACCTGATG
GAGCTGAAAACCAAGGCATGAGAGCTACGTGACGAATGCAGAAGCCTCAGTAGCCAATGC
CATCAACTGGAAGAAAGGGTATCAGTGATGGAAGACAAAATGAATGAAATGAAGCAAGAA
GACAAGTTTAGAGAAAAAAGAACAAAAAGAAACAAACAAAGCCTCCAAGAAATATGGGAC
TAT
>4__chr10_37866916_37873037
TACTCCAAGCTAAAGGAGAAAGTTCGAACCAATGGCAAAGAAGTTAAAAACTTTGAAAAA
ATATTACATGAATGGATAACTAGAATAACCAATGCAGAGAAGTCCTTAAAGGACCTGATG
GAGCTGAAAACCATGGCACAAGAACTACGTGACGAATGCACAAGCCTCAGTAACTGATGC
CATCAACGGGAATAAAGGGTAACAGCAATGGAAGATGAAATGAATGAAATGAAGCATGAA
GAGAAGTTTAGAGAAAAAAGAATAAAAAGAAACAATCAAAGCCT-CAAGAAACATGGGAC
TAT
>4__chr11_13372669_13378816
TACTCCGAGCTAAAGGAGGAAGTTCAATCCAATGGCAAAGAAGTTAAAAACTTTGAAAAA
AAATTAGACGAATGGCTAACTAGAATAACCAATGCAGAGAAGTTCTTAAAGGACCTGATG
GAGCTGAAAGCCACGGCACGAGAACTACGTGACGAATGCACAAGCCTCAGTAGCCGATGC
GATCAACTGGAAGAAAGGGTATCAGCGATGGAAGACAAAATGAATGAAATGAAGCGTGAA
GAGAAGTTTAGAGAAAAAAGAATAAAAAGAAACGAACAAAGCCTCCAAGAAATATGGGAC
TAT
>4__chr10_64379393_64385533
TACTCCGAGCTAAAGGAGGAAGTTCGAACCAATGGCAAAGAAGTTAAAAACTTTGAAAAA
AAATTAGACGAATGGATAGCTAGAATAACCAATGCACAGAAGTCCTTAAAGGACCTGATG
GAGCTGAAAACCATGGCAAGAGAACTACGTGATGAATGCACAAGCCTCAGTAACTGATGC
AATGAACTGGAAGAAATGGTATCAGTGATGGAAGACGAAATGAATGAAATGAAGCGTGAA
GAGAAGTTTAGAGAAAAAAGAATAAAAAGAAATGAACAAAGCCTCCAAGAAATATGGGAC
TAT
>4__chr10_80106215_80112414
TACTCCGAGCTAAAGGAGGAAGTTCAAACCAATGGCAAAGAAGTTAAAAACTTTGAAAAA
AAATTAGACGAATGGGTAACTAGAATAACAAATGCAGAGAAGTCCTTAAAGGACCTGATG
GAGCTGAAAACCACAGCATGAGAATTACGTGACCAACGCTCAAGCCTCAGTAACTGATGC
GATCAACTGGAAGAAAGGGTATCAGTGATGGAAGACGAAATGAATGAAATGAAGCATGAA
GAGAAGTTAAGAGAAAAAAGAATAAAAAGAAATGAACAAAGCCTCCAAGAAATATGGGAC
TAT
>4__chr11_125086611_125092755
TACTCCGAGCTAAAGGAGGAAGTTTGAACCAATGGCAAAGAAGTTAAAAACTTTGAAAAA
AAATTAGGCGAATGGATAACTAGAATAAGCAATGCAGAGAAGTCCTTAAAGGACCTGTTG
GAGCTGAAAACCACAGCATGAGAACTACGTGACGAATGCACAAGCCTCAGTAACTGATGC
GATCAGCTGGAAGAAAGGGTATCAGCGATGGAAGATGAAATGAATGAAATGAAGCATGAA
GAGAAGTTTAGAGAAAAAAGAATAAAAAGAAATGAACAAAGCCTCCAAGAAATATGGGAC
TAT
>4__chr11_98953787_98959914
TACTCTGAGCTAAAGGAGGAAGTCTGAACCAATGGCAAAGAAGTTAAAAACTTT-GAAAA
AAATTAGACAAATGGCTAACTAGAATAACCAATGCAGAGAAGTTCTTAAAGGACCTGATG
GAGCTGAAAAGCATGGCATGAGAACTATGTG-TGAATGCACAAGCCTCAGTAACCGATGA
GATCAACTGGAAGAAAGGGTATCAGCGATGGAAGACGAAATGAATGAAATGAAGCATGAA
GAGAAGTTGAGAGAAAAAAGAATAAAAAGAAATGAACAAAGCCTCCAAGAAATATGGCAC
TAT
>4__chr11_10204456_10210577
TGCTCCGAGGTAGAGGAGAAAGTTCGAACCAATGGCAAAGAAGTTAAAAACCTTGAGAAA
AAATTAGATGAATGGCTAACTAGAATAACCAATACTGAGAAGTCCTTAAAGGACCTGATG
GAGCTGAAATCCACGGCATGAGAATTAAGTGACGAATGCACAAGCCTCAGTAGCCGATTC
GATCAACTGGAAGAAAGGGTATCAGCGATGGAAGATGAAATGAATGAAATGAAGCAAGAA
GAGAAGTTTAGAGAAAAAAGAATGAAAAGAAATGAACAAAGCCTCCAAGAAATAAGGGAC
TAT
>4__chr12_103306473_103312613
TACTCTGAGCTAAAGGAGGAAGTTCAAACCCACGGCAAAGAAGTTAAAAACCTTGAAAAA
AAATTAGACAAATGGCTAACTAGAATAACCAATGCAGAGAAGTCCTTAAAGGACCTGAAG
GAGCTGAAAACCATGGCACGAGAACTATGTGATGAATGCACAAGCCTCAGTAGCTGATTC
GATCAACTGGAAGAAAGGGTATCAGTGATGGAAAATCGA----ATGAAATGAAGCAAGAA
GAGAAGTTTAGAGGAAAACGAATAAAAAGAAATGAACAAAGCCTCCAAGAAATATGGGAC
TAT
>4__chr11_62837049_62843173
TACTCTGAGCTACAGGAGGAAATTCAAACCAAAGACAAAGAAGTTAAAAACTTTGAAAAA
AATTTAGATGAATGTATAACTAGAATAACCAATACAGAGAAGTGCTTAAAGGAGCTGATG
GAGCTGAAAGCCAAGGCTCAAGAACTATGTGAAGAATGCAGAAGCCTCAGAAGCTGATGC
AATCAACTGGAAGAAAGGGTATCAGTGATGGAAGATGAAATGAATGAAATGAAGTGAGAA
GGGAAGTTTAGAGAAAAAAGAATAAAAAGAAATGAACAAAGCCTCCAAGAAACATGGGAC
TAT
>4__chr11_76352526_76358647
TACTCCAAGCTAAAGGAGGAAGTTCGAACCAATGGCAAAGAAGTTAAAAACCTTGAAAAA
AAATAAGATGAATGGCTAACTAGAATAACCAATGCAGAGAGGTCCTTAAAGGACCTGATG
GAGCTGAAAACCACGGCACGAGAACTACGTGACGAATGCACAAGCCTCAGTAGCTGATGC
GATCAACTGGAAGAAAGGCTATCAGTGATGGAAGACGAAATGAATGAAATGAAGCCAGAA
GAGAAGTTTAGAGAAAAAAGAATAAAAAGAAACGAACAAAGCCTCCAAGAAATATGGGAC
TG-
>4__chr11_6882396_6888528
TACTATGAGCTAAAGGAGGAAGTTCGAACCAATGGCAAAGAAGTTAAAAACCTTGAAAAA
AAATTAGACGAATGGATAACTAGAATAACCAATGCAGAGAAGTCCTTAAAGGACCTGATG
GAACTGAAATCCAAGGCACGAGAACTACGTGACGAATGCACAAGCCTCAGTAGCCGATGC
GATCAACTGGAAGAAAGGGTATCAGCGATGGAAGATGAAATGAATGAAATGAAGCGAGAA
GAGAAGTTTAGAGAAAAAAGAACAGAAAGAAATGAACAAAGCCTCCAAGAAATATGGGAC
TAT
>4__chr11_62942780_62948967
TACTCCGAGCTACAGGAGGAAATTCAAACCAACGGCAAAGAAGTTAAAAACTTTGAAAAA
AAATTAGACGAATGTATAACTAGAATAACCAATGTAGAGAAGTGCTTAAAGGGGCTGATG
GAGCTGAAAGCCAAGGCAAGAGAACTACATAAAGAATGCAGAAGCCTCAGGAGCTGATGC
AATCAACTGGAAGAAATGGTATCAGTGATGGAAGATGAAATGAATGAAATGAAGTGAGAA
GGGAAGTTTAGAGAAAAAAGAATAAAAAGAAATGAGCAAAACCTCCAAGAAATATGGGAC
TAT
>4__chr10_81705902_81712046
TATTCGGAGCTACAGGAGGAAATTCAAACCAATGGCAAAGAAGTTTAAAACTGTG-AAAA
AAATTAGAGGAATGGATAACTAGAATAACCAATGCAGAGAAGTCCTTAAAGGAGCTGGTG
GAGCTGAAAGCCAAGGCTCAAGAACTACGTGAAGAATGCAGAAGCCTCAGGAGCTGATGC
GATCAACTGGAAGAAAGGGTATCAGTGATGGAAGATGAAATGAATGAAGTGAAGCGAGAA
GGGAAGTTTAGAGAAAAAAGAATAAAAAGAAATGAACAAAGCCTCCAAGAAATATGGGAC
TAT
>4__chr11_70899742_70905892
TACTCCGAGCTACAGGAGGAAATTCAAACCAATGGCAAAGAAGTTAAAAACTTTGAAAAA
AAATTAGACGAATGGATAACTAGAATAACCAATGCAGAGAAGTCCTAAAAGGAGCTGATG
GAGCTGAAAGCCAAGGCTTGAGAACTACGTGAAGAATGCAGAAGCCTCAGGAGCTGATGT
GATCAACTGGAAGAAAGGGTATCAGTGATGGAAGATGAAATTAATGAAATGAAGTGAGAA
GGGAAGTTTAGAGAAAAAGGAATAAAAAGAAATGAACAAAGCCTCCAAGAAATATGGGAC
TAT
>4__chr11_16498613_16504765
TACTCCGAGCTACAGGAGGAAACTCAAACCAAAGGCAAAGAAGTTAAAAACTTTGAAAAA
AATTTAGACGAATGTATAACTAGAAGAACCAATACAGAGAAGTGCTTAAAGGAGCTGATG
GAGCTGAAAGCCAAGGCTCGAGAACTATGTGAAGAATGCAGAAGCCTCAGGAGCCGATGT
GATCAACTGGAAGAAAGGGTATCAGTGATGGAAGATGAAACGAATGAAATGAAGCGAGAA
GAGAAGTTTAGAGAAAAAAGAATAAGAACAAATGAACAAAGCCTCCAAGAAATATGGGAC
TAT
>4__chr11_127515163_127521319
TACTCCGAGCTACAGGAGGAAATTCAAACCAAAGGCAAAGAAGTTAAAAACTTTGAAAAA
AATTTAGACGAATGTATAACTAGAATAACCAATACAGAGAAGTGCATAAAGGAGCTGATG
GAGCTGAAAGCCAAGGCTCGAGAACTACGTGAAGAATGCAGAAGCCTCAGGAGCCAATGC
GATCAACTGGAAGAAAGGGTATCAGTGATGGAAGATGAAATGAATGAAAGGAAGTGAGAA
GGGAAGTTTAGAGAAAAAAGAATAAAAAGAAATGAGCAAAGCCTCCAAGAAATATGGGAC
TAT
>4__chr11_131695265_131701287
TGCTCTGAGCTACGGGAGGACATTCAAACCAAAGGCAAAGAAGTTGAAAACTTTGAAAAA
AATTTAGAAGCATGTATAACTAGAATAACCAATACAGAGAAGTGCTTAAAGGAGCTGATG
GAGGTGAAAACCAAGGCTCGAGAACTACGTGAAGAATGCAGAAGCCTCAGGAGCCGATGT
GATCAACTGGAAGAAAGGGTATCAGCAATGGAAGATGAAATGAATGAAATGAAGCGAGAA
GGAAAGTTTAGAGAAAAAAGAATAAAAAGAAACCAGCAAAGCCTCCAAGAAATATGGGAC
TAT
>4__chr11_88359812_88365843
TACTCTGAGCTACGGGAGGACATTCAAACCAAAGGCAAAGAAGTTGAAAACTTTGAAAAA
AATTTAGAAGAATGTATAACTAGAATAACCAATACAGAGAAGTGCTTAAAGGAGCTGATG
GAGCTGAAAACCAAGGCTCGAGAACTACGCGAAGAATGCAGAAGCCTCAGTAGCCGATGC
AATCAACTGGAAGAAAGGGTACCAGCGATGGAAGATGAAATGAATGAAATGAAGCGAGAA
GGGAAGTTTAGAGAAAAAAGAATAAAAAGAAATGAGCAAAGCCTCCAAGAAATATGGGAC
TAT
>4__chr10_82631205_82637340
TACTCCAAGCTAAAGGAGGAAGTTCGAACCAATGGCAAAGAAGTTAAAAACCTTGAAAAA
AAATTAGACGAATGGCTAACTAGAATAAGCAATGCAGAGAAGTCCTTAAAGGACCTGATG
GAACTGAAAACCAAGGCACGAGAACTACGTGAAGAATGCGGAAGCCTCAGTAGCCGATTC
AATCAACTGGAAGAAAGGGTATCAGTGATGGAAGATCAAATGAATGAAATGAAGCGAGAA
GAGAACTTTACAGAAAAAAGAATAAAAAGGAACAAACGAAGCCTCCAAGAAATATGGGAC
TAT
>4__chr11_74276131_74282258
TACTCCAAGCTAAAGGAGGAAGTTCGAACCCATGGCAAAGAAGTTAAAAACCTTGAAAAA
GAATTAGACGAATGACTAACTAGAATAACCAATGCAGAGAAGTCCTTAAAGGACCTGATG
GAGCTGAAAACCATGGCACGAGAACTACGTGATGAATGCACAAGCCT---------ATTT
GATCAACTGGAAGAAAGGGTATCAGTGATGGAAGATCAAATGAATGAAATGAAGCGAGAA
GAGAAACTGAGAGAAAAAAGAATAAAAAGAA----ACAAAGCCTCCAAGAAATATGGGAC
TAT
>4__chr10_95270721_95276842
TTCTCTGAGCTAAAGGAGGAAGTTCGAACCCGTGGCAAAGAAGTTGAAAACCTTGAAAAA
AGATTAGATGAATGGCTAACTAGAATAACCAATGCAGAGAAGTCCTTAAAGGACCAGATG
GAGCTGAAAATCACAGCACGAGAACAACATGACGAATGCACAAGCCTCAGTAGCCGATTT
GATCAACTGGAAGAATGAGTATCAATGATGGAAGATCAAATGAATGAAATGAAGTGAGAA
GAGAAGTTTTGAGAAAAAAGGATAAAAAGAAACGAACAAAGCCTCCAAGAAATATGGGAC
TGT
>4__chr10_50593007_50599111
TACTCCGAGCTAAAGGAGGAAGTTCTAACCCATGGCAAAGAAGTTAAAAACCTTGAAAAA
ATATTAGACGAATGGCTAACTAGAATAACCAATGCAGAGAAGTCCTTAAAGGACCTGATG
GAGCTGAAAACCATGGCACAAGAAATACGTGACGAATGCACAAGCCTCAATAACCGATTC
GATCAACTGGAAGAAAGGGTATC-GTGATGGAAGATCAAATGAATGAAATGAAGCGAGAA
GAGAAGTTTAGAGAAAAAAGAATAAAAAGAAATGAACAAAGCCTCCAGGAAATATTGGAC
TAT
>4__chr11_74507991_74514159
TACTCCGAGCTAAAGGAGGAAGTTGGAACCCATGGCAAAGAAGTTAAAAACCTTGAAAAA
AGATTAGATCAATGGC-AACTAGAATAACCAATGCAGAGAAGTCCTTAAAGGACCTGATG
GAGCTGAAAACCATGGCACAAGAACTACGTGACGAATGCACAAGCTTCAGTAGCCGATTC
GATCAACTGGAAGAAATGGTATCAGCGGTGGAAGATCAAATGAATGAAATGAAGTGAGAA
GAGAAGTTTAGAGAAAAAAGAGTAAAAAGAAATGAACATAGCCTCCCAGAAATATGGGAC
TAT
>4__chr12_34683747_34689875
TACTCCAAGCTAAAGGCGGAAGTTTGAACCCACGGCAAGGAAGTTAAAAACACTGAAAAA
AA--TAGACAAAGAGCTAACTAGAATAATCAATGCAGAGAAGTCCTTAAAGGACCTGATG
GAGCTGAAAGCCAAGGCATGAGAACTATGTGATGAATGCACAAGTTTCAATAGCCAATCC
AATCAACTGGAAGAAAGGGTATCAGTGATGGCAGATCAAATGAATAACATGAAGTGAGAA
CAGAAGTTTACAGAAAAAAGAATAAAAAGAAATGAACAAAGCCTCCAAGAAATATGGGAC
TAT
>4__chr12_36572474_36578611
TGCTCTGACCTATGGGAGGAAGTTTGAACCAATGGCAAAGAAGTTAAAAACCTTGAAAAA
AAATTAAATGAATGGCTAACTAGAATAACTAATGAAGAGAAGCCCTTAAAGGACTTGAAG
GAGCTGAAAACCATGGCACAAGAACTACAAGACAAAGGCACGAGCCTCAGTAACCGATGC
GATCAAATGGAAGAAAGGTTATCAGTGATGGAAGATGGAATGAATAAAATGAAGCGAGAA
GAGAAGTTCAGAGAAAAAACAATAAAAAAAAACGAACAAAGCCTCCAAGAAATATGGGAC
TAT
>4__chr12_34508252_34514396
TACTGCGAACTACAGGAGGAAATTCAAACCAATGGCAAAGAAGTTAAAAACTTT-GAAAA
AACTTAGACGAAAGGATACCTAGAATAACCAATGGAGAGAAGTCCTTAAAGGAGATGATG
GAGCTGAAAGCCAAGGCTTGACAACCACGTGAAGAATGCAGAAGCCTCAGGAGCTGATGT
GATCAACTGGAAGAAAGTGTATCAGTGATGCACAATGAAATGAATGAAATGAAGCCAGAA
GAGAAGTTTAGAGAAAAAAGAATAAAAAGAAACGAACAAAGCCTCCAAGAAATAGGGGAC
TAT
>4__chr12_36711503_36717637
TACTCTGAGGTAAAGGAGGAAGTTCAAACAAGTGGCAAAGAGGTTAAGAACGTTGAAAAA
AAATTAGATGAATGGCTAACTAGAGTAACTAACGCGGAGAAGTCCTTAAAGGACCTGATG
GAGCTGAAAACCAAGGCT-CAGAACTGAGTGATGAATGCAGAAACCTCTGTAGCCAATGT
GATCAACTGGAAGAAAGGGTATCAGTGATGGAAGATGAAATGAATGAAATGAAGTGAGAA
-----GTTTAGAGAAAAAAGAATAAAATGAAACAAACAAAGCCTCCAAGAAATATGGGAC
TAT
>4__chr13_78327051_78333188
TGCTCCGAGCTAAAGGAAGAAGTTGGAACCCACAGCAAAGAAGTTAAAAACCTTGAAAAA
AGATTAGACGAATGGCTAACTAGAATAACCAATTCAGAGAAGTCCTTAAAGGACCTGATG
GAGCTGAAAACCATGGCACAAGAACTATGTGATGAATGCACAAGCCTCAGTAGCCGATAT
GATCAACTGGAAGAAAGGGTATCAGAGATGGAAGATGAACTGAATGAAATGAAGCAAGAA
GAGAAATTTAGATAAAAAAGAATAAAAAGAAATGAACAAAACCTCCAAGAAATATGGGAC
TAT
>4__chr12_8344932_8351045
TACTCCGAGCTAAAGGAGGAAGTTCGAACCCATGGCAAAGAAGTTAAAAACCTTGAAAAA
AAATTAGACGAATGGCTAACTAGAGTAACCAATGCAGAGAAGTACTTAAAGGACCTGATG
GAGCTGAAAACCAAGGCACGAGAACTACGTGACAAATGCACAAGCCTCAGTAGCCGATTC
GATCAACTGGAAGAAAGGGTATCAGTGATGGAAGATGAAATGAATGAAATGAAGCAAGAA
GAGAAGTTTAGAGAAAAAAGAATAAAAAGAAATGAACAAAGCCTCCAAGAAATATGGGAC
TAT
>4__chr15_18413486_18419636
TTCTCCAAGCTAAAGGAGGAAGCTCAAACCCATGGCAAACAAGTTAAAAACCTTGAAAAA
AGATTAGACGAATAACTAACTAGAATAACCAATGCAGAGAAGTCCTTAAAGGATCTGAAG
GAGCTGAAAACCATGGCACAAGAACTACGTGATGAATGCACAAGCTTCAGAAGCCGATTC
GATCAACTGGAAGAAAGGTTATCCGTGATGAAAGATCAAATGAATGAAATGAAGTGAGAA
AAGAAGTTTAGAGAAAAAGGAATAAAAAG-----AACAAATCCTCCAAGAAATATGGGAC
TAT
>4__chr12_11421399_11427519
TACTCCAAGCTAAAGGAGGAAGTTCAAACCCAAGGCAAAGAAGAT-AAAACCTTGAAAAA
AGATGAGATAAATGGCTAACTAGAATAATCAATGCAGAGAAGTCCTTAAAGGACCTGATG
CAGCTGAAAACCATGGCAGGAGAACTACATGATGAATGCACAAGCCTCAGTAGCCAATTT
GATCAATTACAAGAAAGGGTAACAGTGATGGAAGATCAAATGAATGAAATGAAGCAAGAA
GAGAAGTTTAGAGAAAAAAAAATAAAAAGAAATGAACAAAGCCTGCAAGAAATATGAGAC
TAT
>4__chr12_38243695_38249845
TACTCCGAGCTAAAGGAGGGAGTTCGAACCCATGGAAAACAAGTTAAAAACCTTGAAAAA
AAATTAGACGAATGGCTAGCTAGAAAAACCAATGCAGAGAAGTCCTTAAAGGACCTGAGG
GAGCTGAAAACCATGGCACGAGAATGACATGGTGAATGCACAAGCCTCAGTAGCCGATTC
AATCAACTGGAAGAAAGGGTATCAGTGATGGAAGATCAAATGAATGAAATGAAGTGAGAA
GAGAAGTTTAGAGAAAAAGGAATAAACAGAAATGAACAAAGCCTCCAAGAAATATGGGAC
TAT
>4__chr13_17975618_17981761
TACTCTGAGCTACAGGAGGAAATTCAAACCAAAGGCAAAGAAGTTAAAAACTTTGAAAAA
AATTTAGACGAATGTATATCTAGAATAACCAATACAGAGAAGTGCTTAAAGGAGCTGATG
GAGCTGAAAGCCAAGGCTCGAGAACTACGTGAAGAATGCAGAAGATTCAAGAGCTGATGT
GATCAACTGGAAGAAAGGGTATCAGTGATGGAAGAAGAAATGAATGAAATGAAGCGAGAA
GGGAAGTTTAGAGAAAAAAGAATAAAAAGAAATGAGCAAAGCCTCCAAGAAATATGGGAC
TAT
>4__chr12_82467025_82473172
TACTCTGAGCTAAACAAGGAAGTTTGAACCAATGGTAAAGAAGTTAAAAACTTTGAAAAA
AAATTAGACGAATGGATAACTAGAATAACCAATGCAGAGAAATCATTAAAGGACCAGATG
GAGCTGAAAACCAAGGCACGAGAACTACATGACGAATGCACAAGCCTTAGTAACCAATGC
GATCAACTGGAAGAAAGGGTATCAGCGATGGAAGATGAAATGAATGAAATGAAGTGTGAA
GAGAAGTTTAGAGAAAAAAGAATAAAAAGAAATGAACAAAGCCTCCAATAAATATAGGGC
TAT
>4__chr14_105493234_105499378
TTCTCCGAGCTAAAGGAGGAAGTTGGAACCCATTGCAAAGAAGCTAAAAACCTTGAAAAA
AGATCAGATGAGTAGCTAACTAGAATAATCAGTGTAGAGAAGTCCTTAAATGACCTGATG
GAGCTGAAAACCATGGTATGAGAACTACGTGATGAATGCACAAGCTTCAGTAGCCGATTC
GATCAACTGGAAGAAAGGGTATCAGTGATTGAAGATCAAATGAAAGAAATGAAGGGAGAA
GAGAAGTTTAGAGAAAAAAAAGTAAAAAGAAAGAAACAAACCCTCCAAGAAATATCAGAC
TAT
>4__chr15_18497199_18503347
TACTCCGAGCTAAAGGAGGAAGTTGGAACCCATTGCAAAGAAGCTAAAAACCTTGAAAAA
AGATCAGATGAATAGCTAACTAGAATAACCAGTGTAGAGAAGTCCTTAAATGACCTGATG
GAGCTGAAAACCATGGCACGAGAACTACGTGATGAATGCACAAGCTTCAGTAGCTGATTC
GATCAACTGGAAGAAAGGGTATCAGTGATTGAAGATCAAATGAAAGAAATGAAGGGAGAA
GAGAAGTTTAGAGAAAAAAGAGTAAAAAGAAAGAAACAAACCCTCCAAGAAATATCAGAC
TAT
>4__chr15_19508574_19514719
TACTCCGAGCTAAAGGAGGAAGTTGGAACCCATTGCAAAGAAGCTAAAAACCTTGAAAAA
AGATCAGATGAATAGCTAACTAGAATAACCAGTGTAGAGAAGTCCTTAAATGACCTGATG
GAGCTGAAAACCATGGCACAAGAACTACGTGATGAATGCACAAGCTTCAGTAGCTGATTC
GATCAACTGGGAGAAAGGGTATCAGTGATTGAAGATCAAATGAAAGAAATGAAGGGAGAA
GAGAAGTTTAGAGAAAAAAGAGTAAAAAGAAAGAAACAAACCCTCCAAGAAATATCAGAC
TAT
>4__chr12_17666774_17672897
TACTCCGATCCAAAGGAGGAAGTTTGAACCCATGGCAAAGAAGTTAAAAACCTTGAAAAA
AAATTAGACAAATGGCTG-CTACAATAACCAATGCAGAGAAGTCCTTAAAGAACCTGATG
GAGCTAAAAATCATGGCACAAGAACTATGTGATGAATGGACAAGCCTCAGTAGCCGATGC
AGTCAACTGGAAGAAAGGGTATCAGTGATGGAAGATGAAATGAATGAAATGAAGTGAGAA
GAGAAGTTTAGAGAAAAAAGAATAAAAAGAAATGAACAAAGCCTCCAGGAAATATGGGAC
TAT
>4__chr12_36771405_36777542
TACTGTGAGCTAAAGGAGGAAGTTCGAACCCATGGCAAAGAAGTTAAAAACCTTGAAAAA
AAATCAGATGAATGGCTAACTAGAATAACCAAAGCAGAGAAGTCCTTAAAGGGCCTGATG
GAGCTGAAAACCATGGCACAAGAACTACATGATGAATGCACAAGCCTCAGTAGCCAATTC
AATCAACTGGAAGAAAGGGTATCAGTGATGGAAGATGAAATGAATGAAATGAAGTGAGAA
GAGAAGTTTAGAGGAAAAAGAATAAAAGGAAATGAACAAAGCATCCAAGAAATATGGGAC
TAT
>4__chr12_54184749_54190890
TACTCAGAGCTAAAGGAGGAAGTATGAACCAATGGCAAAGAAGTTAAAAACCTTGAAAAA
AAATTAGATGAATGGCTAACTAGAATAACCAATGCAGAGAAGTCCTTAAAGGACCTGATG
GAGATGAAAACAAGGGCATGAGAACTATGTGATGAATGCATAAGCCTCAGTAGCCTATTC
AATCGACTGGAAGAAAGGGTATCAGTGATGGAAGATCAAATGAATGAAATGAAGCGAGAA
GAGAAGTTTAGAGAAAAAAGAATAAAAAGAAATGAACAAAGCCTCCAAGAAATATGGGAC
TAT
>4__chr12_85888304_85894424
TACTCCGAGCTAAAGGAGGAAGTTCGAACCCATGGCAAAGAAGTTAAAAACCTTGAAAAA
AAAACAGACAAATGGCTAACTAGAATAACCAATGCAGAGAAGTCCTTAAAGGACCTGATA
GAGCTGAAAACCAAGGCACGAGAACTACGTGACGAATGCACAAGCCTCAGTAGCCGATTT
GATCAAATGGAAGAAAGGGTATCAGTGATGGAAGATGAAATGAATGAAATGAAGCGAGAA
GAGAAGTTTAGAGAAAAAAGAATAAAAAGAAACGAACAAAGCCTCCAAGAAATATGGGAC
TAT
>4__chr12_62308129_62314266
TACTCTGAGCTAAAGGAGGAAGTTAGAACCCATGGCAAAGAAGTTAAAAACCTTGAAAAA
AAATTAGACGAATGGCTAACTAGAATAACCAATGCAGAGAAGTCCTTAAAGGACCGGATG
CAGCTGAAAACCAAGGCACGAGAACTACATGACGAATGCACAAGCCTCAGTAGCCAATTC
GATCAACTGGAAGAAAGGGTATCAGTGATGGATGATCAAATGAATGAAATGAAGCGAGAG
GAGAAGTTTAGAGTAAAAAGAATAAAAAGAAACAAACAAAGCCTCCAAGAAATATGGGAC
TAT
>4__chr14_47905217_47911357
TACTCTGAGCTAAAGGAGGAAGTTCAAACCCTTGGCAAAGAAGTTAAAAACCTTGAAAAA
AAATTAGACGAATGGCTATCTAGAATAACCAATGCAGAGAAGTCCTTAAAGGACCTGATG
GAGCTGAAAACCATGGCACGAGAACTACGGGATGAATGCACAAGCTTCAGTAGCTGATTC
GATCAACAGGAAGAAAGGGTATCAGTGATGGAAGATCAAATGAATGAAATGAAACAAGAA
GAGAAGTTTAGAGAAAAAAGAATAAAAAGAAACAAACAATGCCTCCAAGAAATATGGGAC
TAT
>4__chr12_80576989_80583105
TTC-CCGAGGTAAAGGAGGAAGTTCGAACCCATGGCAAAAAAGTTAAAAACCTTGAAAAA
AGATTAGATGAATGGCTAACTAGAATAACCAATGCAGAGAAATCCTTAAAGGACCTGATG
GACCTGAAAACCTTGGCACGAGAACTACGTGACAAATGCACAAGCTTCAGTAGCTGATTC
GATCAACTGGAAGAAAGGGTATCAGCGATGGAAGATGAAATGAATGAAATGAAGTGAGAA
GAGAAGTTCAGAGAAAAAAGAATAAAAAGAAAT-AACAAAGCCTCCAAGAAATATGGGAC
TAT
>4__chr12_33817069_33823216
TACTCCGAGCTAAAGGCGGAAGTTTGAAACAATGGCAAAGAAGTTAAAAACTTTGAAAAA
AAATTAGATTAATAGATAACTAGAATAACAAATGCAGAGAAGTCCTTAAAGGACCTGATG
GAGCTGAAAACCATGGCATGAGAACTACGTGACGAATGCACAAGCCTCAGTAACTGATGC
GATCAACTGGAAGAAAG--TATCAGCGATGGAAGATGAAATGAATGAAATGAAGAATGAA
GAGAAGTTTAGAGGAAAAAGAATAAAAAGAAACAAACAAAGCCTTCAAGAAATATGGGAC
TAT
>4__chr12_47113830_47119957
TACTCTGAGCTAAAAGAGGAAGTTTGAACCAATGGCAAAGAAGTTAAAAACTTTGAAAAA
AAATTAGACGAGTGGATAACTAGAATAACCAATGCAGAGAAATCCTTAAAGGACCTGATG
GAGCTGAAAACTATGGCACGAGAACTACCTGACAAATGCACAAGCCTCAGTAACTGATGC
AATCAACTGGAAGAAAGGGTATCAGCGATAGAAGATGAAATGAATGAAATGAAGTGTGAA
GAGAAGTTTAGAGAAAAAAGAATAAAAAGAAACAAACAAAGCCTCCAAGAAATATGGGAC
TAT
>4__chr14_60444793_60450940
TACTCCGAGCTAAAGGAGGAAGTTCAAACCAATTGCAAAGAAGTTAAAAACTTTGAAAAA
AAATTAGACGAATGGACAACTAGAATAACCAATGCAGAGAAGTCCTTAAAGGAACTAATG
GAGCTGAAAACCAAGGCAAAAGAACTACGTGATGAATGCACAAGCCTCAGTAACTGATGC
GATCAACTGGAAGAAAGGGTATCAGCGGTGGAAGATGAAATGAATGAAATGAAGCGTGAA
GAGAAGTTTAGAGAAAAAAGAATAAAAAGAAACAAACAAAGCCTCCAAGAAATATGTGAC
TAT
>4__chr13_60299337_60305481
TACTCCAAGCTAAAGGAGGAAGTTCGAACCCAAGGCAAAGAAGTTAAAAACCTTGAAAAA
AAATTAGACGAATGGCTAACTAGAATAACCAATGCAGAGAAGTCCTTAAAGGACCTGATG
GAGCTGAAAACCACAGCACAAGAACTACATGATGAATGCACAAGCCTCAGTAGCTGATGC
AGTCAATGGGAAGAAAGGGTATCAGCGATGGAAGACTAAATGAATGAAATGAAGTGAGAA
GAGAAGTTTAGAGAAAAAAGAATAAAAAGAAATGAACAAAGCCTCCAAGAAATATGGGAC
TAT
>4__chr13_71737622_71743763
TACTCCGAGCTAAAGGAGGAAGTTCAAACCAATGACAAAGAAGTTAAAAACCTTGAAAAA
AAATTAGATGAATGGCTAACTAGAATAACCAATGCAGAGAAGTCCTTAAAGGACCTGATG
GAGCTGAAAACCATGGCACAAGAACTACGCGATGAATGCATAAGCCTCAGTAGCCGATGC
GATCAACTGGAAGAAAGGGTATCAGCGATGGAAGATGAAATGAATGAAATGAAACGAGAA
GAGAAGTTTAGAGAAAAAAG---------AAACGAACAAAGCCTCCAAGAAATATGGGAC
TAT
>4__chr14_24722474_24728585
TACTCCGAGCT--AAAAGGAAATTTGAACCAATTGCAAAGAAGTTAAAAACTTT-GAAAA
AAATTAGATGAATGGATAACTAGAATGACCAATGCAGAGAGGTCCTTAAAGGACCAGATG
GAGCTGAAAACCACGGCACGAGAACTACGTGATGAATGCATAAGCCTCAGTAACAGATGC
GATCAACTGGAAGAAAGGGTATCAGCAATGGAAGATGAAATGAATGAAATGAAGTGGGAA
GAGAATTTTGGAGAAAAAAGGATAAAAAGA----AACAAAACCTCCAAGAAATATAGGAC
TAT
>4__chr12_33000354_33006531
TACTTCAAGCTAAAGGAGGAAGTTCAAACCAATGGCAAAGAAGTTTAAAACCTTGAAAAA
AAATTAGACGAATGGCTAACTAGAATAACCAATGCAGAGAAGTCCTTAAAGGACCTGATG
GAGCTGAAAACCAGGGCACGAGAACTACGTGATGAATGCACAAGCCTCAGTAGCCGATGA
GATCAACTGGAAGAAAGGGTATCAGTGACGGAAGATGAAATGAATGAAATTAAGTAAGAA
GACAGGTTTAGAGAAAAAAGAATAAAAAGAAATGAACAAAGCCTCCAAGAAATATGGGAC
TAT
>4__chr14_71946028_71952148
TACC---AGCTAAAGGAGGAAGTTCGAACCAATGGCAAAGAAGTTAAAAACCTTGAAAAG
AAATTAAAAGAATGACTAACTAGAATAACCAATGCAGAGAAGTCCTTAAAGGACCTGATG
GAGCTGAAAACCACGGCACGAGAACTATGTGACGAATGCACAAGCCTCAGTAGTCGATGT
GATCAACTGGAAGAAAGGATATCATCAATGAAAGACGAAATGAATGAAATGAAGCGAGAA
GAGAAGTTTAGAGAAAAAAGAATAA----AAACAAACAAAGTCTCCAAGAAATACGGGAG
TAT
>4__chr14_36832285_36838407
TAGTCCGAGCTAAAGGAGGAAGTTTGAACCAATGGCAAAGAAGTTAAAAACTTTGAAAAA
AAATTAGACGAATGGATAACTAGAATAATCAATGCAGAGAAGTCCTTAAAGGACCTGATG
GAGCTGAAAACAATGGCACGAGAACTACGTGATGAATGCACAAGCCTCAGTAACCGATGC
GATCAACTGGAAGAAAGGGTATCAGTGATGGAAGATGAAATGAGTGAAATGAAGTGTGAA
GAGAAGTTTAGAGAAAAAAG----AAAAGAAATGAGCAAAGCCTCCGAGAAATATGGGAC
TAT
>4__chr12_68979273_68985363
TACTCCGAACT-AAGGAGGAAGTTCGAACCAATGGCAAAGAAGTTAAAAACCTTGAAAAA
AAATTAGACGAATGGATAACTAGAATAACCAATGCAGAGAAGTCCTTAAAGGACCTGATG
GAGCTGAAAACCACGGCACGAGA---ACGTGACGAATGCACAAGCCTCAGTAGCCAATGA
GATCAGCTGGAAGAAAGGGTATCAGCGATGGAAGACGAAATGAATGAAATGCAGCGAGAA
-----GTTTAGAGAAAAAAGAATAAAAAGAAATAAACAAAGTCTCCAAGAAATATGGGAC
TAT
>4__chr14_61581926_61588090
TACTCCGAGCTAAAGGAGGAAGTTCGAACCAATGGCAAAGAAGTTAAAAACCTTGAAAAA
AAATTGGACGAATGGCTAACTAGAATAACCAATGCAGAGAAGTCCTTAAAAGACCTGATG
GAGCTGAAAACCATGGCACGAGAACTATGTGACGAATGCACAAGCCTCAGCAGCTGATGC
CATCAACTGGAAGAAAGGGTATCAGCAAAGGAAGACAAAATGAACGAAATGAAGCGAGAA
GAGAAGTTTAGAGAAAAAAGAATAAAAAGAAACGAACAAAGCCTCCAAGAAATATGGGAC
TAT
>4__chr13_74713307_74719451
TACTCCGAGCTAAAGGAGGAAGTTCGAACCAATGGCAAAGAAGTTAAAAACTTTGGAAAA
AAATTAGATGAATGGATAACTAGAACAACCAATGCAGAGAAGTCCTTAAAGGACCTGATG
GAGCTGAAAACCATGGCACGAGAACTATGTGACAAATGCACAAGCCTCAGTAACTGATGC
GATCAACTGGAAGAAAGGGTATCAGCGATGGAAGATGAAATGAATGAAATGAAGCGTGAA
GAAAAGTTTAGAGAAAAAAGAATAAAAAGAAATG-AAAAAGCCTCCAAGAAATATGGGTC
TAT
>4__chr14_86890838_86896952
TACTCCGAGCTAAAGGAGGAAGTTCGAACCAATGGAAAAGAAGTTAAAAACTTTGAAAAA
AAATTAGACGAATGGATAACTAGAATAACCAATGCAGAGAAGTCCTAAAAGGACCTGATG
GAGCTGAAAACCAAGGCACGAGAACTACGTGACGAATGCACAAGCCTCAGTAAGTGATGC
GATCAACTGGAAGAAAGGGTATCAGTGATGGAAGACAAAATGAATAAAATGAAGCATGAA
AAGAAGTTTAGAGAAAAAAGAATAAAAAGAAACGAACAAAGCCTCCAAGAAATATGGGAC
TAT
>4__chr13_25365187_25371315
TTCTCCGAGCTAAAGGAGGAAGTTTGAACCAATGGCAAAGAAGTTAAAAACTTTGAAAAA
AAATTAGACGAATGGATAACTAAAATAATCAATGCAGAGAAGTCCTTGAAGGAGCTGATG
GAGCTGAAAACCACGGCACAAGAACTACGCGATGAATGCACAAGCCTCAGTAACCGATGC
AATCAACTGGAGGAAAGGGTATCAGCGATGGAAGATGAAATGAATGAAATGAAGCGTGAA
GAGAAGTTTAGAGAAAAAAGAATAAAAAGAAACGAACAAAGCCTCCAAGAAATATGGGAC
TAT
>4__chr14_19818047_19824193
TACTCCAAGCTAAAGGAGGAAGTTCGAACCAATGACAAAGAAGTTAAAAACTTTGAAAAA
AAATTAGATGAATGGATAACTAGAATAACCAATGCAGAGAAGTCCTTAAAGGAGCTGATG
GAGCTGAAAACCACAGCACAAGAACTACCTGACGAATGCGCAAGCCTCAGTAACCGATGC
GATCAACTGGAAGAAAGGGTATCAGTGATGGAAGACGAAATGAATGAAATGAAGCATGAA
AAGAAGTTTAGAGAAAAAATAATAAAAAGAAATAAACAAAGCCTCCAAGAAATATGGGAC
TAT
>4__chr12_128088057_128094193
TACTCCTAGCTACAGGAGGAAGTTTGAACCAATGGCAAAGAAGTTAAACACTTTGAAAAA
AAATTAGATGAATGGATAACTAGAATAACCAATGCAGAGAAGTCCTTAAAGGACCTGATG
GAGCTGAAAACCAAGGCACGAGAACTACGTGACGAATGCACAAGCCTCAGTAGCCGCTGC
GATCAACTGGAAGAAAGGGTATCAGTGATGGAAGACGAAATGAATGAAATGAAGTGAGAA
GAGAAGTTTAGAGAAAAAAGAATAAAAAGA----AACAAAGCCTCCAAGAAATATGGGAC
TAT
>4__chr12_128106380_128112549
TACTCTGAGCTAAAGGAAGAAGTTCGAACCAATGGCAAAGAAGTTAAACACTTTGAAAAA
AAATTAGATGAATGGATAACTAGAATAACCAATGCAAAGAAGTCCTTAAAGGACCTGATG
GAGCTGAAAACCACGGCACGAGAACCACGTGACGAATGCACAAGCCTCAGTAACCGATGC
GATCACCTGGAAGAAAGGGTATCAGTGATGGAAGACGAAATGAATGAAATGAAGTGAGAA
GAGAAGTTTAGAGAAAAAAGAATAAAAAGAAACGAACAAAGCCTCCAATAAATATGGGAC
TAT
>4__chr13_85383929_85390055
TACTCTGAGCTAAAGGAGGAAGTTCGAACCCATGGCAAAGAAGTTAAAAACCTTGAAAAA
TAATTAGACAAATAGCTAACTAGAATAACCAATGCAGAGAAGTCCTTAAAGGACCTGATG
GAGCTGAAAAAGACAGCACGAGAACTACATGACAAATGCACAAGCCTCAATAGCCGATGC
GATCAACTGGAAGAAAGGGTATCAGCAATGGAAGACAAAATGAATGAAATGAAGAGAGAA
GAGACGTTTAGAGAAAAAAGAATAAAAAGAAATTAACAAAGCCTCCAAGAAATATGGGAC
TAT
>4__chr14_56175983_56182128
TACTCCAAGCTAAAGAAGGAAGTTCGAACCAATGGCAAAGAAGTTAAAAACCTTGAAAAA
AAAATAGACAAATGGATAACTAGAATAACCAATGCAGAGAAGTCCTTAAAGGACCTGATG
GAGCTGAAAACCACAGCACGAGAACTACATGACAAATGCACAAGCCTCAGTAGCCAATGC
GATCAACTGGAAGAAAGGGTATCAGCGATGGACAATGAAATGAATGAAATGCAGCGAGAA
-----GTTTAGAGAAAAAAGAATAACAAGAAACAAACAAAGCCTCCAAGAAATATGGGAC
TAT
>4__chr14_32390118_32396265
TACTCCGAGCTAAAGGAGGAAGTTTGAACCAATGGCAAAGAAGTTAAAA-CTTTGAAAAA
AAATTAGACGAATGGATAACTAGAATAACCAATGCAGAGAAGTCCTTAAAGGACCTGATG
GAGCTGAAAACCATGGCATGAGAACTACGTGACGAATGCACAAGCCTCAGTAACCAATGC
AATCAACTGGAAGAAAGGGTATCAGCGATGGAAGACTAAATGAATGAAATGAAGCATGAA
GAGAAGTTTAGACAAAAAAGAATAAAAAGAAACAAACAAAGCCTCCAAGAAATATGGGAC
TAT
>4__chr12_53580470_53586579
AACTCAGAGCTAAAGGAGGAAGTTCAAACCCATGGCAAAGAAGTTAAAAACCTTGAAAAA
AAATTAGACGAATGGCTAACTAGAATAACCAATGCAGAGAAGTCCTTAAAGGACCTGATG
GAGCTGAAAACCATGGCACAAGAACTGTGTGATGAATGCACAAGCCTCAGTAGCCGATCC
AATCAACTGGAAGAAAGGGTATCAGCGATGGAAGATGAAATGAATGAAATGAAGAGAGAA
GAGAAGTTCAGAGAAAAAAGAATAAACAGAAATGAACAAAGCCTCTAAGAAATATAGGAC
TAT
>4__chr14_52854509_52860683
TACTCCGAGCTACAGGAGGAAATTCGAACCAATGGCAAAGAAGTTAAAAGCTTTGAAAAA
AAATTAGACAAATGGATAACTAGAATAACCAATGCAGAGAAGTCCTTAAATGACCTGATG
GAGCTGAAAACCAAGGCACGAGAGCTATTTGACAAATGCAGAAGCCTCAGTAGCCAATTC
GATCAACTGGAAGAAAGGTTATCAGTGATGGAAGACGAAATGAATGAAGTGAAGTGAGAA
GAGAAGTTTAGAGAAAAAAGAATAAAAAGAAACGAGCAAAGCCTCCAAGAAATATGGGAC
TAT
>4__chr12_11334438_11340562
TACTCCAAGCTACAGGAGGAAATTCAAACCAAAGGCAAAGAAGTTGAAAACTTTGAAAAA
ACTTTAGACGAATGTATAACTAGAATAACCAATACAAAGAAGTGCTTAAAGGAGCTGACG
GAGCTGAAAGCCAAGGCTCAAGAACTACGTGAAGAATGCGGAAGCCTCAAGAGCTGATGC
GATCAACTGGAAGAAAGGGTATCG-TGATGGAAGATGAAATGAATGAAATGAAGCGAGAA
GGGAACTTTAGAGAAAAAAGAATAAAAAGAAATGAACAAAGCCTCCAAGAAATATGGGAC
TAT
>4__chr12_96521127_96527273
TACTCCGAGCTAAAGGAGGAAGTTCGAACCAATGGCAAAGAAG-TGAAAACCTTGAAAAA
AAGTTAGACGAATGGCTAACTAGAATAACCAATGCAGAGAAGTCCTTAAAGTACCTGATG
GAGCTGAAAACCAAGGCACGAGAACTATGTGACGAATGCAAAAGTCTCAGTAGCTGATGC
GATCAACTGGAAGAAAGGGTATCAGCAATGGAAGATGAAATGAATGAAATGAAGTGAGAA
GAGAAGTTTAGAGAAAAAAGAATAAAAAGAAATGAACAAAGCCTCCAAGAAATATGGGAC
TAT
>4__chr12_38149724_38155874
TACTCCGAGCTACCGGAGGAAATTCGAACCAATGGCAAAGAAGTTAAAAGCTTTGAAAAA
ACATTAGACAAATGGATAACTAGAATAACCAATGCAGAGAAGTGCTTAAAGGACCTGATG
GAGCTGAAAACCAAGGCACGAGAGCTACGTGACAAATGCAGAAGCCTCAGTAGCCGATGC
GATCAACTGGAAGAAAGAGTATCAGTGATGGAAGAAGAAATGAATGAAATGAAGCAAGAA
GAGAAGTTTAGAGAAAAAAGAATAAAAAGAAATGAACAAAGCCTCCAAGAAATATGGGAC
TAT
>4__chr12_40743050_40749189
TACTCCGAACTACAGGAGGAAATTCGAACCAATGGCAAAGAAGTTAAAAGCTTTGAAAAA
AAATTAGATGAATGGATAAATAGAATAACCAATGCAGAGAAGTCCTTAAAGGACCTGATG
GAGCTGAAAACCAAGGCACAAGAGCTACGTGACGAACGCAGAAGCCTCAGTAACTGATGC
GATCAACTGGAAGAAAGGGTATCAGTGATGGAAGATGAAACGAATGAAATGAAGCGAGAA
GAGAAGTTTAGAGAAAAAAGAATAAAAAGAAACGAACAAAGCCTCCAAGAAATATGGGAC
TAT
>4__chr12_40791215_40797357
TACTCCAAGCTACAGGAGGAAATTCGAACCAATGGCAAAGAAATTAAAAGCTTTGAAAAA
AAATTAGATGAATGGATAAACAGAATAACCAATGCAGAGAAGTCCTTAAAGGACCTGATG
GAGCTGAAAACCAAGGCATGAGAGCTATGTGACAAATGCAGAAGCCTCAGTAGCCAATGC
GACCAACTGGAAGAAAGGGTATCAGTGATGGAAGACGAAACGAATGAAATGAAGCGAGAA
GAGAAGTTTAGAGAAAAAAG-ATAAAAAGAAACGAACACAGCCTCCAAGAAATATGGGAC
CAT
>4__chr12_45736769_45742910
TACACTGAACTACAGGAGGAAATTGGAACCAATGGCAAAGAAGTTAAAAGCTTTGAAAAA
AAATTAGATGAATGGATAACTAGAATAACCAATGCAGAGAAGTCCTTAAAGGACCTGATG
GACCTGAAAACCAAGGTACGAGAGCTACGTGATGAAAGCAGGAGCCTCAGTAGCCGATGC
AATCAACTGGAAGAAAGGGTATCAGTGATGGAAGATGAAATGAATGAAATTAAAT-----
GAGAAGTTTAGAGAAGAAAGAATAAAAAGAAATGAACAAAGCCTCCAAGAAATATGGGAC
TAT
>4__chr14_31773555_31779711
TACTCCGCGCTACAGGAGGAAATTCAAACCAATGGCAAAGAAGTTAAAAGCTTTGAAAAA
AAATTAGACGAATGGATAATTAGAATAACCAATGCAGAGAAGTCCTTAAAGGACCTGATG
GAGCTGAAAACCACGGCACGAGAGCTATGTGACAAATGCAGAAGCCTCAGTAGCCAAAGC
GATAAACTGGAAGAAAGGGTATCAGTGATGGAAGACGAAATGAATGAAATGAAGCCAGAA
GAGAAGTTTACAGAAAAAAAAATAAAAAGAAAAGAACAAAGCCTCCAAGAAATATGGGAC
TAT
>4__chr14_86949651_86955798
TACTCTGAGCTACAGGAGGAAATTTGAACCAATGGCAAAGAAGTTAAAGGCTTTGAAAAA
AAATCAGATGAATGGATAACTAGAATAACCAATGCAGAGAAGTCCTTAAAGGACCTGATG
GAGCTGAAAACCAAGGCATGAGAGCTACTTGACGAATGCAGAAGCTTCAGTAGCTGATGC
AATCAACTGGAAGAAAGGGTATCAGTGATGGAAGACGAAATGAATGAAATGAAGCGAGAA
GGGAAGTTTAGAGAAAAAAGAATAAAAAGAAACGAACAAAGCCTCCAAGAAATATGGGAC
TAT
>4__chr14_48680426_48686609
TACTCCGAGCTACAGGAGGAAATTCGAACCAATGGCAAAGAAGTTAAAAGCTTTGAAAAA
AAATTAGACGAATGGATAACTAGAATAACCAATGCAGAGAAGTCCTTAAAGCACCTGACG
GAGTTGAAAACCAAGGCACGAGAACTACGTGACGAATGCAGAAGCCTCAGGAGCTGAAGT
GATCAACTGGAAGAAAGAGTATCAGTGATGGAAGATGAAATGAATGAAATGAAGTGAGAA
GAGAAGTTTAGAGAAAAAAGAATAAAAA-AAATGAACAAAGCCTCCAAGAAATATGGGAC
TAT
>4__chr12_16421347_16427493
TACTCCGAGCTACAGGAGGAAATTCGAACCAATGGCAAAGAAGTTAAAAGCTTTGAAAAA
AAATTAGATGAATGGATAACTAGAATAACCAATGCAGAGAAGTACTTAAAGGACCTGATG
GAGCTGAAAACCAAGGCACGAGAGCTATGTGAAGAATGCAGAAGCCTCAGTAGCTGATGC
GATCAACTGGAAGAAAGGGTATCAGTGATGGAAGATGAAATGAATGAAACGAAGCGAGAA
GAGAAGTTTAGAGAAAAAAGAATAAAAAGAAATGAACAAAGCCTCCAAGAAATATGGGAC
TAT
>4__chr13_95776436_95782463
TACTCTGAGCTACGGGAGGACATTCAAACCAAAGGCAAAGAAGTTGAAAACTTTGAAAAA
AATTTAACAGAATGTATAACTAGAATAACCAATACAGAGAAGTGCTTAAAGGAGCTGATG
GAGCTGAAAACCAAGGCTCAAGAACTACGTGAAGAATGCAGAAGCCTCAGGAGCCGATGC
GATCAACTGGAAGAAAGGGTATCAGCGATGGAAGATGAAATGAATGAAATGAAGCGAGAA
GGGAAGTTTAGAGAAAAAAGAATAAAAAGAAATGAGCAAAGCCTCCAAGAAATATGGGAC
TAT
>4__chr12_21176036_21182186
TACTCTGAGCTACAGGTGGAAATTCAAACCAATGGCAAAGAAGTTAAAAGCTTTGAAAAA
AAATCAGACAAATGGATAACTAGAATAACCAATGCAGAGAAGTTCTTAAAGGACTTGATG
GAGCTGAAAACCAAGGCAAGAGAGCCACATGACAAATGCAGAAGCCTCAGTAGCTGATAG
GATCAACTGGAAGAAAGGTTATCAGTGATGGAAGACGAAATGAATGAAATGAAGTGAGAA
GAGAAGTTTAGAGAAAAAAGAATAAAAAGAAACGAACAAAGCCTCCAAGAAATATGGGAC
TAT
>4__chr12_30632555_30638712
TACTCTGAGCTACAGGAGGAAATTCAAACCAATGGCAAAGAAGTTAAAAACTTTGAAAAA
AAATTAGACGAATGGATAACTAGAATAACCAATGCAGAGAAGTCCTTAAAGGAGCTGATG
GAGCTGAAAGCCAAGGTTCGAGAACTATGTGACGAATGCACAAGCCTCAGGAGCTGATGC
GATCAACTGGAAGAAAGGGTATCAGTGATGGAAGACAAAATGAATGAAATGAAAGGAGAA
GGGAAGTTTAGAGAAAAGAGAATAAAAAGAAATGAGCAAAGCCTCCAAGAAATATGGGAC
TAT
>4__chr14_38556127_38562282
TACTCCAAGCTACAGGAGGAAATTCAAACCAATGGCAAAGAAGTTAAAAACTGTGAAAAA
AAATTAGACTAATGGATAACTAGAATAACCAATGCAGAGAAGTCCATAAAGGAGCTGATG
GAGCTGAAAGCCAAGGGTCGAGAACTACATGAAGAATGCCGAAGCCTCAGGAGCCGATGC
GATCAACTGGAAGAAAGGGTATCAGTGACGGAAGATGAAATGAATGAAAAGAAGCGAGAA
GAGAAGTTTAGAGAAAAAAGAATAAAAAGAAACGAACAAAGCCTCCAAGAAATATGGGAC
TAT
>4__chr12_23190038_23196204
TACTCCAAGCTACAGGAGGAAATTCAAACCAATGGCAAAGAAGTTAAAAGCTTTGAAAAA
AAATAAGATGAATGGATAACTAGAATAACCAATGCAGAGAAGTCCTTAAAGGACCTGATG
GAGCTGAAGACCAAGGCATGAGAGCTACGTGACGAATGCAGAAGCCTCAGTAGCCAATGC
GATCAACTGGAAGAAAGGATATCAGCGATGGAAGATGAAATGAATGAAATCACGTGAGAA
GAGAAGTTTAGAGAAAAAAGAATAAAAAGAAATAAACAAAGCCTTCAAGAAATATGGGAC
TAT
>4__chr12_43421368_43427494
TACTCTGAGCTACAGGAGGAAATTCGAACCAATGGTAAAGAAGTTAAAAGCTTTGAACAA
AAATTAGACGAATGGATAACTAGAACAACCAATGCAGAGAAGTCCTTAAAGGACCTGATG
GAGCTGAAAACCAAGACAC------TACGTGACAAATGCAGAAGCCTCAGTAGCCGATGC
GATCAACTGGAAGAAAGGGTATCAGTGATGGAAGACAAAATGAATGAAATGAAGCGAGAA
GAGAAGTTTAGAGAAAAAAGAATAAAAAGAAATGAACAAAGCCTCCAAGAAA-ATGGGAC
TAC
>4__chr12_53831507_53837647
TACTCCGAGCTACAGGAGGAAATTCAAACCAATGGCAAAGAAATTAAAAGCCTTGAAAAA
AAATTAGATGAATGGATAACTAGAATAACCAATGCAGAGAAGTCCTTAAAGGACCTGATG
GAGCTGAAAACCAAGGCTCGAGAGCTACGTGATGAATGCAGAAGCCTCAGTAGCCGATGA
GAACAACTGGAAGAAAGGGTATCAGTGATGGAAGATGAAATGAATGAAATGAAGCGAGAA
GAGAAGTTTAGAGAAAAAAGAATAAAAAGAAATGAACAAAGCCTCCAAGAAATATGGGAC
TGT
>4__chr13_34894288_34900419
TACTCTGAGCTACAGGAGGAAGTTCTAACCAATAGCAAAGAAGTTAAAGACTTTGAAAAA
AAATTAGATGAATGGCTAACTAGAATAACCAATGCAGAGAAGTCCTTAAAGGACCTGATG
GAGCTGAAAACCATGGCACAAGAACTACGTGACGAATGCAGAAGCCTCAGTAGCCGATGC
GATCAACTGGAAGAAAG--------CGATGGAAGATAAAATGAATGAAATGAAGCGAGAA
-----GTTTAGAGAAAAAAGAATAAAAAGAAACGAACAAAGCCTCCAAGAAATATGGGAC
TAT
>4__chr12_105315773_105321879
TACTCCAAGCTGCAGGAGGAAGTTCGAACCAATGGCAAAGAAGTTAAAAAC--TGAAAAA
AAATTAAATGAATGGCTAACTAGAATAACCAATGCAGAGAAGTCCTTAAAGGACCTGATG
GACCTGAAAACCAAGGCACGAGAACTATGTGACGAATGCAGAAGCCTCAGTAGCCGATG-
---CAACTGGAAGAAAGGCTATCAGTGATGGAAGACGAAATGAATGAAATAAAGCAAGAA
GAGAAGTTTAGAGAAAAAAGAATGAAAAGAAACGAACAAAGCCTCCAAGAAATATGGGAC
TAT
>4__chr13_41006888_41013004
TACTCCGAGCTACAGGAGGAGATTCGAACCAATGGCAAAGAAGTTAAAAACTTTGAAAAA
AAATTAGACAAATGGATAACTAGAATAACCAATGCAGAGAAGTCCTTAAAGGACCTGATG
GAACTGAAAACCAAGGCACGAGAACTATGTGATGAATGCAGAAGCCTCAGTAGCCGATGC
GATCAACTGGAAGAAAGGGTATCAGTGATGGAAGATGAAATGCATGAAATGAAGCAAGAA
GAGAAGTTTAGAGAAAAAAGAATAAAAAGAAACGAACAAAGCCTCCAAGAAATATGGGAC
TAT
>4__chr12_2678925_2685069
TACTCCGAGCTACAGGAGGAAATTCGAACCAATGGCAAGGAAGTTAAAAGCTTCGAAAAA
AAATTAGACGAATGGATAACTAGAATAACCAATGCAGAGAAGTCCTTAAAGGAGCTGATG
GAGCTGAAAACCAAGGCACGGGAGCTACGTGACAAATGCAGAAGCCTCAGTAGCCAATGC
GATCAACTGGAAGAAAGGGTATCAGTGATGGAAGATGAAATGAATGAAATGAAGCAAGAA
GAGAAGTTTAGAGAAAAAAGAACAAAAGGAAACGAACAAAGCCTCCAAGAAATATGGGAC
TAT
>4__chr12_31594268_31600406
TACTCTGAGCTACAGGAGGAAGTTCAAACCAATGGCAAAGAAGTTAAAAGCTTTGAAAAA
AAATTAGATGAATGGATAACTAGAATAACCAATGCAGAGAAGTCCTTAAAGGACCTGATG
GAGCTGAAAACCAAGGCACGAGAGCTACGTGACGAATGCAGAAGCCTCAGTAGCCAATGT
GATCAACTGGCAGAAAGGGTATCAGTGATGGAAGACGAAATGAATGAAGTGAAGCGAGAA
GAGAAGTTTAGAGCAAAAAGAATAAAAAGAAGTGAACAAAGCCTCCAAGAAATATGGGAC
TAT
>4__chr12_53492624_53498771
TACTCCGAGCTCAAGGAAGAAGTTCGAACCCATGGCAAAGAAGTTAAAAACCTT-GAAAA
AAATTAGAAGAATGGCTAACTAGAATCACCAATGCAGAGAAGTCCTTAAAGGAGCTGATG
GAGCTGAAAATCAAGGCATGAGAACTACGTGAGGAATGCAGAAGCCTCAGTAGCTGATTT
GATCAACTGAGAGAAAGGGTATCAGTGATGGAAGATCAAATGAATGAAATGAAGTGAGAA
AAGAAGTTTAGAGAAAAAACAATGAAAAGAAACGAGCAAAGCCTCCAAGAAATATGGGAC
TAT
>4__chr14_87991831_87997943
TTCTCTGAGCTAAAGGAGGAAGTTTGAACCCACTGCAAAGAAGCTAAAAACCTTGAAAAA
AGATTAGATGAATGGCGAACTAGAATAAACAGTGTAGAGAAGTCCTTAAATGACCTGATG
GAGCTGAAAAACATGGCAAGAGAACTACGTGATGAATGCACAAGCTTCAGTAGCCGATTC
GATCAACTGGAAGAAAGGGTATCAGTGATTGAAGATCAAATGAATGAAATGAAGCAAGAA
GAGAAGTTTAGAGAAAAAAGAGTAAAAGGAAATGAACAAAGCCTCCAAGAAATATGGGAC
TAT
>4__chr13_21818226_21824347
TATTCTGAGCTAAAGGAGGAAGTTCGAACCCATGGCAAAGAAGTTAAAAAGCTTGAAAAA
AAAATAGACGAATGGCTAACTAGAATAACCAATGCAGAAAAGTCCTTAAAAGATCTGATG
GAGCTGAAAACCATGGCACGAGAACTACATGACGAATGCACAAGCCTCAGTAGCCAATTC
AATCAACTGGAGGAATGGGTATCACTGATGGAAGATAAAATGAATGAAATGAAGCGAGAA
GAGAAGTTTAGAGAAAAAAGAATAAAAAG-----AACAAAGCCTCCAAGAAATATGGGAC
TAT
>4__chr14_41290720_41296852
TACTCTGAGCTAAAGGAGGAAGTTCGAACCCATGGCAAAGAAGTTAAAAACCTTGAAAAA
AAATTAGACGAATGGCTAACTAGAATAACCAATGCAGAGAAGTCCTTAAAGGACGTGATG
GAGATGAAAACCATGGCACGAGAACTACGGGACCAATGCACAAGCCTCAGTAGCCGATTC
GATCAACTGGAAGAAAGGGTATCAGTGATGGAAGATGAA---------ATGAAGCGAGAA
GACAAGTTTAGAGAAAAAAGAATAAAAAGAAACGAATAAAGCCTCCAAGAAATATGGGAC
TAT
>4__chr12_54278144_54284260
TACTCTGAGCTAAAGGAGGAAGTTCAAACCCATGGCAAAGAACTTAAAAACCTT-GAAAA
AAATTAGACAAATGG--------AATAATCAATGCAGAGAAGTCCTTAAAGGACCTGATG
GAGCTGAAAACCAAGGCACGAGAACTACATGATGAAGGCGCAAGCCTCAGTAGCTGATTC
AATCAACTGGAAGAAAGGGTATCAGTGATGGAAGATCAAATGAATGAAATGAAGTGAGAA
GAGAAGTTCAAAGAAAAAAGAATGAACAGAAATGAACAAGGCCTCCAAGAAATATGGGAC
TAT
>4__chr14_59049652_59055799
TACTCAGAGCTAAAGGTGGAAGTTCAAACCCATGTCAAAGAAGTTAAAAACCTTGAAAAA
AAATTAGACGAATGGCTAACTAGAATAACCAATGCGGAGAAGTCCTTAAAGGACCTGATG
GAGCTGAAAAACAAGGCACGAGAACTACATGACAAATGCATAAGCCTCAGTAGCCGATTA
GATCAACTGGAAGAAAGGCTATCAGTGATGGAAGATCAAATGAATGAAATGAAGCGAGAA
GAGAAGTTTAGAGAAAAAAGAATAAAAAGAAATGAACAAAGCCTCCAAGAAATATGGGAG
TAT
>4__chr12_33185969_33192113
TACTCCGAGCTAAAGGAGGAAGTTCGAACCCATGGCAAAGAAGTTAAAAACCTTGAAAAA
AAATTAGACTAATGGTTAACTAGAATAACCAATGCAGAGAAGTCCTTAAAAGACCGGATG
GAGCTGAAAACCAAGGCACGAGAACTACGTGATGAATGCACAAGCCTCAGTAGCCGATTG
GATCAACTGGAAGAAAGGGTATCAGTGATGGAAGATCAAATGAATGAAATGAAGCAAGAA
GAGAAGTTTAGAGAAAAAAGAATAAAAAGAAACGAACAAAGCCTCCAAGAAATATGGGAC
TAT
>4__chr13_100989404_100995551
TACTCCGAGCTAAAGGAGGAAGTTCGAACCCATGGCAAAGAAGTTAAAAACCTCGAAAAA
AAATTAGACGAATGGCTAACTAGAATAACCAATGCAGAGAAGTCCTTAAAGGACCCGATG
GAGCTGAAAACCAAGGCACGAGAACTACGTGACAAATGCACAAGCCTCAGTAGCCGATTT
GATCAACTGGAAGAAAGGGTATCAGTGATGGATGATCAAATGAATGA-----AGCAAGAA
GAGCAGTTTAGAGAAAAAAGAATTAAAAGAAATGAACAAATCCTCCAAGAAATATGGGAC
TAT
>4__chr14_39172497_39178631
TACTCCAAGCTAAAGGAGGAAGTTCAAACCCATGGCAAAGAAGTTAAAAACCTTAAAAAC
AAATTAGACAAATGGCTAACTAGAATTACCAGTGCAGAGAAGTCCTTAAAGGACCTGATG
GAGCTGAAAACCATGGCACGAGAACTACGTGACGAATGCACAAGCCTCAGCAGCCAATTC
AGTCAACTGGAAGAAAGGGTATCAGGGATGGAAGATCAAACGAATGAAACGAAGTGAGAA
GAGAAGTTTAGAGAAAAAAGAATAAAAAGAAATGAACAAAGCCTCCAAGAAATATGGGAC
TAT
>4__chr12_61920469_61926585
TACTCCAAGCTAAAGGAGGAAGTTTGAACCCATGGCAAAGAAGTTAAAAACCTTGAAAAA
AAATTAGACGAATGGCTAACTAGAATAACCAATGCAGAGAACTCCTTAAAGGACCTGATG
GAGCTGAAAACCATGGCACGAGAACTACATGACGAATGCATAAGCTTCAGTAACCAATTC
AATCAACTGGAAGAAAGGGTATCAGTGATGGAAGATCAAATGCATGAAATGAAGCAAGAA
GAGAAGTTTAGAGAAAAAAGAATAAAAAGAAATGAACAAAGCCTCCAAGAAATATGGGAC
TAT
>4__chr14_60545860_60551941
TACTCCAAGCTAAAGGAGGAAGTTCGAACCCATGGCAAAGAAGTTAAAAACCTTGAAAAA
AAATTAGACGAATGGCTAACTAGAATAACCAATGCAGAGAAGTCCCTAAAGGACCTGATG
GAGCTGAAAACCACGGCACGAGAACTACGTGATGAATGCACAAGCCTCAGTAGCCGATTC
AATCAACTGGAAGAAAGGCTATCAGTGATGAAAGATCAAATGAATGAAATGAAGCGAGAA
GAGAAGTTTAGAGAAAAAAGAATAAAAAGAAATGAACAAAGCCTCCAAGAAATATGGGAC
TAT
>4__chr12_38344148_38350253
TACTCCAAGCTAAAGGAGGAAGTTCGAACCCATGGCAAAGAAGTTAAAAACCTT-GAAAA
AAATTAGACGAATGGCCAACTAGAATAACCAATGCAGAGAAGTCCTTAAAGGACCTGATG
GAGCTGAAAACAAAGGCATGAGAACTGCGTGATGAATGCACAAGCCTCAGTAGCCGATTC
GATCAACTGGAAAAAACGGTGTTGGTGATGGAAGATCAAACGAATGAAATGAAGCAAGA-
GAGAAGTTTAGAAAAAAAATAACAAAAAAAAATGAACAAAGCCTCCAAGAAATATGGGAC
TAT
>4__chr14_54406833_54412973
TACTCCAAGCTAAAGGAGGAATTTCGAACCCATGGCAAAGAAGTTAAAAACCTTT-AAAA
AAATTAGACGAATGGCTAACTAGAATAACCAATGCAGAGAAGTCCTTAAAGGACCTGATG
GAGCTGAAAACCATGGCACGAGAACTACGTGATGAATGCACAAGCCTCAGTAGCTGATTC
GATCAACTGGAAGAAAGGGTATCAGTGATGGAAGATCAAATGAATGAAATGAAGCAAGAA
GAGAAGTTTAGAGAAAAAAGAATAAAAAGAAATGAACAAAGCCTCCAAGAAATATGGGAC
TAT
>4__chr14_36431507_36437639
TACTCTGAGCTAAAGGAGGAAGTTCGAACCCATGGCAAAGAAGTTAAAAACCTTGAAAAA
AAATTAGACGAATGGCTAACTAGAATAACCAATGCAGAGAAGTCCTTAAAGGACCTGATG
GAGCTGAAAACCAAGGCACAAGAAC---ATGACGAATGCACAAGCCTCAGTAGCCGATTC
GATCAACTGGAAGAAAGGGTATCAGTGATGGAAGATGAAATGAATGAAAAGAAGCGAGAA
GAGAAGTTTAGAGAAAAAAGAATAAAAAGAAATGAACAAAGCCTCCAAGAAATATGGGAC
TAT
>4__chr14_22154385_22160506
TACTCCAAGCTAAAGGAGGAAGTTCAAATCCATCACAAAGAAGTTAAAAACCATGAAAAA
AAATTAGACGAATTGCTAACTAGAATGACCAATGCAGAGAATTCCTTAAAGGACCTGATG
GAGCTGAAAACCACAGCACGAGAACTACGTGACGAATGCACAAGCCTCAGTAGCCGATTC
GATCAACTGGAAGAAAGGGTATCAGTGATGGAAGATGAAACGAATGAAATGATGCAAGAA
GAGAAGTTTAGAGAAAAAAGAATAAAAAAAAACGAACAAAGCCTCCAAGAAATATGGGAC
TAT
>4__chr12_74197478_74203629
TTCTCTGAGCTAAAGGAGGAAGTTTGAACCCATGGCAAAGAAGTTAAAAACCTTGAAAAA
AGATTAGACGAATGGCTAACTAGAATAACCAATGCAGAGAAGTCCTTAAAGGACCTGATG
GAGTGGAAAACCACGGCATGAGAGCTATGTGATGAATGCACAAGCCTCAGTAGCCGATTC
GATCAACTGGAAGAAAGGGTATCAGTGATGGATGATCAAATGAATGAAATGAAGTGAGAA
GAGAAGTTTAGAGAAAAAATAATAAAAAGAAATGAACAAAGCCTCCAAGAAATATGGGAC
CAT
>4__chr12_104431773_104437917
TACTCCGAGCTAAAGGAGGAAGTTCGAACCCATGGCAAAGAAGTTAAAAACCTTGAAAAA
AGATGAGACGAATGGATAACGAGAATAACCAATGCAGAGAAGTCCTCAAAGGACCTGATG
GAGCTGAAAACCAAGGCACGAGAACTACGTGAAGAATGCAGAAGCCTCAGCAGCCAATTC
GACCAACTAGAAGAAAGGGTATCAGTGATGGAAGATCAACTAAATGAAATGAAACGAGGA
GAGAAGTTTGGAGAAAAAAGAATAAAAAGAAATGAACAAAGCCTCCAAGAAATATGGGAC
TAT
>4__chr14_61735573_61741723
TACTCCGAGCTAAAGGAGGAAGTTTGAACCCATGACAAAGAAGTTAAAAACTTTGAAAAA
AAATTAGATGAATGGCTAACTAGAATAACCAATGCAGAGAAGTCCTTAAAGGACCTGATA
GAGCTGAAAACCATGGCACGAGAACTATGTGATGAATACACAAGCCTCAGTAGCCAATTC
AGTCAACTGGAAGAAAGGGTATCAGTGATGGAAGATCAAATGAATGAAATGAAGCGAGAA
GAGAAGTTTAGAGAGAAAAGAACAAAAAGAAATGAACAAAGCCTCCAAGAAATATGGGAC
TAT
>4__chr12_56906989_56913137
TACTCCGAGCTAAGGGAGGAAGTTCAAACCCATGGCAAAGAACTTAAAAAACTTGAAAAA
AGATTAGATGAATGGCTAACTAGAATAACCAATGCAGAGAAGTCCTTAAAGGACCTGATG
GAGCTGAAAACCATGGCACGAGAACTACGTGATGAATGCACAAGACTCAGTAGCCGATTC
AATCAACTGGAAGAAAGGGTATCAGTGATGGAAGATCAAGTGAATGAAATGAAGTGAGAA
GAGAAGTTTAGAGAAAAAAGAATAAAAAGAAACGAACGAAGCCTCCAAGAAATATGGGAC
TAT
>4__chr13_49975182_49981306
TACTCCAAGCTAAAGGATGAAGTTCCAACCCACGGCAAAGAAGTTAAAAACCTTGAAAAA
AAATTAGACGAATGGCTAACTAGAAGAACCAATGCAGAGAAGTCCTTAAAGGACCTGATG
GAGCTGAAAACCAAGGCACGAGAACTGCGTGATGAATGCACAAGCCTCAGTAGCCGATTT
GATCAACTGGAAGAAAGGGTATCAGTGATGGAAGATCAAATGAATGAAATGAAGCAAGAA
GAGAAGTTTAGAGAAAAAAGAATAAAAAGAAAAGAACAAAGCCTCCAAGAAATATGGGAC
TAT
>4__chr12_27448818_27454953
TACTCCGAGCTAAAGGAGGAAGTTTGAACCCATGGCAAAGAAGTTAAAAACCTTGAAAAA
AAATTAGATGAATGGCTAACAAGAATAACCAATGCAGAGAAGTCCTTAAAGGACCTGATG
GAGCTGAAAACAACGGCATGAGAACTACATGACGAATGC-AAAGCCTCAGTAGCCAATTC
GATCAACTGGAAGAAAGGGTATCAGTGATGCAAGATCAAATGAATGAAATGAAGTGAGAA
GAGACGTTTAGAGAAAAGAGAATAAAAAGAAACAAACAAAGCCTCCAAGAAATATGGGAC
TAT
>4__chr16_35035577_35041719
TACTCCGAGCTAAAGAGGGAAGTTCTAATCCGTGGCAAAGAAGTTAAAAATCTTGAAAAA
AATTTAGACGAATGGCTAACTAGAATAACCAATGCAGAGAAGTCCTTAAAGGACCTGATG
GAGCTGAAAACCACTGCACAAGATTT-CGTGATGAATGCACAAGCCTCAGTAGCCAATTC
AATCAACTGGAAGAAAGAGTATCTGTGATGGAAGATCAAATGAATCAAATGGAGTGAGAA
GATAAGTTTAGAGAAAAAAGAATAATAAGAAATTAACAAAGCCTCCAAGAAATATGGGAC
TAT
>4__chr19_32878187_32884335
TATTCTGAGCTAAAAGAGAAAGTTCGAACCCATGGCAAAGAAGTTAAAAACCTTGAAAAA
AAGTTAGATGAATAGCTAACTAGAATAGCCAATGCAGAGAAGTCCTTAAAGGACTTGATG
GAGCTGAAAACCAAGGCACGAGAAATACATGATGAATGCACAAGCCTCAGTAACCAATTC
GATCAACTGGAAGAAAGGGTATCAGTGATGGAAGATCAAATGAATGAAATGAAGTGAGAA
GAGAAGCTTATAGAAAAAAGAATAAAAAGAAATGAACAAAGCCTTCAAGAAATATGGGAC
TAT
>4__chr2_103183456_103189584
TTCTCCGAGCTAAAGGAGGAAGTTTGAACCTAACGCAAAGAAGTTAAAAACTTTGAAAAA
AGATTAGACGAATAGCTAACTAGAATACCCAGTGTAGAGAAATCCTTAAATGACCTGATG
GAGCTGAAAACCCTGGCACAAGAACTACGTGATGAATGCACAAGCTTCAGTAGCCAATTT
GGTCAACTGGAAGAAAGGGTATCAGTGATTGAAGATCAAATGAATGAAATGAAGCAAGAA
GAGAAGTTTAGAGAAAAAAGAGTAAAAAGAAACAAACAAAGCCTCCAAGGAATATGGGAT
TAC
>4__chr18_15219121_15225248
TACTCTGAGCTACAGGAGGAAATTCAAACCAAAGGCAAAGAAGTTAAAAACTTTG-AAAA
AATTTAGACGAATGTATATCTAGAATAACCAATACAGATAAGTGCTTAAAGGAGCTGATG
GAGCTGAAAGCCAAGGCTCGAGAACTACGTGAAGAATGCAGAAGCTTCAGGAGCCGATGT
GATCAACTGGAAGAAAGGGTATAAGTGATGGAAGAAGAAATGAATGAAATGAAGCGAGAA
GGGAAGTTTAGAGAAAAAAGAATAAAAAGAAATGAACAAA-CCTCCAAGAAATATGGGAC
TAT
>4__chr15_85619560_85625704
TACTCCGAGCTAAAGGAGGAAGTTAGAACTGATGGCAAAGAAGTTAAAAACCTTGAAAAA
AAATTAGATGAATGGCTAACTAGAATAACCAATGCAGAGAAGTCCTTAAAGGACCTGATG
GAGCTGAAAACCATGGCACGGAAACTACGGGATGAATGCACAAGCCTCAGTAACCGATAC
GATCAACAGGAATAAAGGGTATCAGTGATGGATGGTCAAATGAATGAAATGAAGTGAGAA
GAGAAGTTTAGAGAAACGAGAATAAAAAGAAATGAACAAAGCCTCCAAGAAGTATGGGAC
TAT
>4__chr16_49840318_49846463
TACTCCGAGCTAAAGGGGGAAGTTCAAACCCATGGCAAAGAAGTTAAAAACCTTGAAAAA
AGATTAGACGAATGGCTAACTAGAATAACCAATGCAGAGAAGTCCTTAAAGGACCTGATG
GAGCTGAAAACCATGGCACGAGACCTACGTGACGAATGCACAAGCCTCAGTAGCCAATTC
AATCAACTGTTAGAAAAGGTATCAGCGATGGAAGATCAAATGAATGAAACGCAGCGAGAA
AAGAAGTTTAGAGAAAAAAGAGTAAAAAGAAATGAACAAAGCCTCCAAGAAATATGGGAC
TAT
>4__chr15_85574029_85580130
TACTCCGAGCTAAAGGAGGAAGTTAGAACTCATGGCAAAGAAGTTAAAAACTTT-GAAAA
AAATTAGATGAATGGCTAACTAAAACAACCAATGCAGAGAAGTCCTTAAAGGACCTGATG
GATCTGAAAACCAAGGCATGAGAACTACGTGACGAATGCACAAGCTTCAGTAGCCGATTC
AATGAACTGGAAGAAAGTGTATCAGTGATGGAAGATCAAATGAATGAAATGAAGCGAGAA
GGGAAGTTTAGGGAAAAAAGAATAAAAAGAAACAAACAAAGCCTCCAAGAAACATGGGAC
TAT
>4__chr19_20815668_20821798
CACTCCGAGCTAAAGGAGGAAGTTTGAACCCATGGCAAAGAAGTTAAGAACTTTGAAAAA
AAATTAGATGAATGGATAACTGGAATAATCAATGCAGAGAAGTCCTTAAAGGACCTGATG
AAGCTGAAAACCATAGCATGAGAACTACGTGACGAAGGCACAAGCCTCATTAACCAATGC
AATCAACTGGAAGAAAGGGTATCAGTGATGGAAGATGAAATGAATGAAATGAAGCATGAA
GAGAAGTTAAGAGAAAAAAGAATAAAAAGAAATGAACAAAGACTACAAGAAATATGGGAC
TAT
>4__chr16_46029123_46035319
TACTCCGAGCTAAATGAGGAAGTTTGAACCAATGGCAAAGAAGCTCAAAACTTTGAAAAA
AAATTAGACGAATGGATAACTAGAATAAACAATGCAGAGAAGCCCTTAAAGGACCTGACA
GAGCTGAAAACCACGGCACGAGAACTACGTGACGAATGCACAAGCCTCAGTAACCGATGC
GATGAACTGGAAGAAAGGGTATGAGCGATGGAAGACGAAATGAATGAAATGAAGCGTGAA
TAGAAGTTTAGAGAAAAAAGAATAGAAAGAAACGAGCAAAGCCTCCAAGAAATATGGGAC
TAT
>4__chr18_30499392_30505489
TTCTCCGAGCTAAAGGAGGAAGTTCAAACCCATTGTAAAGAAGTTAAAAACCTTGAAAAA
AGATTAGATGAATGGCTAACTAGAATAACCAATGCAGAGAAGTCCTTAAAGGACCTGATG
GAGCTGAAAACCATGGCACGAGAACTACGTGACGAATGCACAAGCTTCAGTAGCCAATTC
GATCAACTGGAAGAAAGGGTATCAGTGATGGAAGACCAAATGAATGAAATGAAGCAAGAA
-----GTTTAGAGAAAAAAGCATAAAAAGAAATGAACAAAGCCTCCAAGAAATATGGGAC
TAT
>4__chr2_107276707_107282858
TACTCCGAGCTAAAGGAGGAAGTTCGAACCAATGGCAAAGATGTTAAAAACTTTGAAAAA
TAATTAGACTAATGGATAACTAGAAGAACCAATGCAGAGAAGTCCTTAAAGGACCTGATG
GAGCTGAAAACCATGGCACGAGAATTACGTGACGAATGCACAAGCCTCAATAACCGATGC
AATGAACTGGAAGAAAGGGTATTAGCGATGGAAGATGAAATTAATGAAATGAAGCGTGAA
AAGAAGTTTAGAGAAAAAAGAATAAAAAGAAATGAACAAAGCCTCCAAGAAATATGGGAC
TAT
>4__chr19_39807880_39814018
TACTCTGAACTAAAGGAGGAAGTTCGAACCCATGGCAAAGTAGTTAAAAACCTTGAAAAA
AAATTAGACGAGTGGCTAACTAGAATAATCAATGCAGAGAAGTCCTTAAAGGACCTGATG
GAGCTGAAAACCACGGCATGAGAACTACATGATGAAAGCACAAGCCTCAGTAGCCGATTC
GATCAACTGGAAGAAAGGGTATCAGTGACAGAAGATCAAATAAATGAAATGAAATGAGAA
GAGAAGTTTAGAGAAAAAAGAATAAAAAGAAACGAACAAAGCCTCCAAGAAATATGGGAC
CAT
>4__chr15_98441592_98447726
TACTCCAAGCTAAAGGAGGAAGTTCGAACCCATGGCAAAGAAGTTAAAAACCTTGAAAAA
ATATTAGATGAATGGCTAACTAGAATAACCAATGCAGAGAAGTCCTTAAAGGACCTGAGG
GAGCTGAAAGCCATGGCACAGGAACTACGTGACAAATGCACAAGCCTCAGTAGCCGACGT
GATCAACTGGAAGAAAGGGTATCAGCGATGGAAGATGAAA-GAATGAAATGAAGTGAGAA
GAGAAGTTTAGAGAAAAAAGAATACAAAGAAACGAACAAAGCCTCCAAGAAATATGGGAC
TAT
>4__chr16_57663664_57669808
TACTCTGAGCTACAGGAGGAAGTTTGAACCAATGGCAAAGAAGTTAAAAACTTTGAAAAA
AAATCAGACAAATGGATAACTGGAATAATCAATGCAGAGAAGTCCTTAAAGGACCTGATG
GAGCTGAAAACCACGGCATGAGAACTACGTGACAAATGCACAAGCCTCAGTAACCGATGC
GATAAACTGGGAGAAAGGGTATCAGCGATGGGAGATGAAATGAATGAAATGAAGCATGAA
GAGAAGTTTAGAGCAAAAAGAATAAAAAGAAATGAACAAAGGCTCCAAGAAATACGGGAC
TAT
>4__chr18_55074861_55080993
TACTCCGAGCTAAAGGAGGAAGTTTGAACCCATGGCAAAGAAGTTAAAAACCTTGAAAAA
AGATTAGACAAATGGCTAACTAAAATAACCAATGCAGAGAAGTCCTTAAAGGACCTGATG
GAGGTGAAAACCACGGCATGAGAACTACATGACGAATGCACAAGCCTCAGTAGCCGATTT
GATCAACTGGAAGAAAGGGTATCAGTGATGGAAGATCAAATGAATGAAATGAAGCAAGAA
GAGAAGTTTAGAGAAAAAAGAATAAAAAGAAATGAACAAAGCCTCCAAGAAATATGGGAC
TAT
>4__chr18_35948062_35954167
TACTCCGAGCTAAAGGAGGAAGTTTGAACCAATGGCAAAGAAGCTAAAAACTTTGAGAAA
AAATTAGACGAATGGCTAACTAGAATAACCAATGCAGAGAAGTCCTTAAAGGACCCGATG
GAGCTAAAAACCAAGGCATGAGAACTACATGACGAATGCAAAAGCCTCAGTAACCGATGC
GATCAACTGGAAGAAAGGGTATCAGTGATGGAAGACAAAATGAGTGAAATGAAGTGTGAA
GAGAAGTTTAGAGAAAAAAGAATAAAAAGAAACGAACAAAGCCTCCAAGAAATATGGGAC
TAT
>4__chr15_21839435_21845588
TTCTCCAAGCTAAATGAGGAAGTGTGAACCCATGGCAAAGAAGTTAAAAACCTTGAAAAA
AGATTAGACAAATGGTTAACTAGAATAATCAATGCAGAGAAGTCCTTAAAGGACCTGATG
GAGCTGAAAACCATGGCATGAGAACTATGTGTTGAATGCACAAGCCTCAGTAGCTGACTC
GATCAACTGGAAGAAAGGGTATCAGTGATGGAAGATCAAATGAATGAAATGAAGTGAGAA
GAGAAGTTTAGAGAAAAAAGAATAAAAAGAAACGAACAAAGCCTCCAAGAAATGTGGGAC
TAT
>4__chr16_58422111_58428254
TACTCCGAGCTAAAGGAGGAAGCTTGAACCCACGGCAAAGAAGTTAAAAACCTTGAAAAA
AAATTAGACGAATGGCTAACTAGAATAACCAAGGCAGAGAAGTCCCTAAAGGACCTGATG
GAGCTGAAAACAAAGGCACAAGAACTATGTGACAAATGCACAAGCTTCAGTAGCCGATTC
AATCAACTGGAAGAAAGGGTATCAGTGATGGAAGATCAAATGAATGAAATGAAGCGAGAA
GAGAAGTTTAGAGAAAAAAGAATAAAAGGAAACGAACAAAGCCTCCAAGAAATATGACAC
TAT
>4__chr16_31819573_31825747
TACTCTGAGCTAAACGAGGAAGTTCGAACCCATGGCAAAGAAGTTAAAAACCTTGAAAAA
AAATTAGACGAATGGCTAACTAGAATAACCAATGCAGAGAAGTCCTTAAAGGACCTGATG
GAGCTGAAAACCAAGGCACACGAACTACGTGACGAATGCACAAGCCTCAGTAGCCGATTC
GATCAACTGGAAGAAAGGGTACCAGTGATGGAAGATGAAATGAATGAAATGAAGCGAAAA
GAGAAGTTTAGAGAAAAAAGAATAAAAAGAAACGAACAAAGCCTCCAAGAAATATGGGAT
TAT
>4__chr15_85593999_85600109
TACTCTGATCTAAAGGAGGAAATTAGAACCCATGGCAAAGAAGTTAAAAACCTT-GAAAA
AAATTAGATGAATGGCTAACTAGAATAACCAATGCAGAGAAGTCCTTAAAGGACCTGATG
GAGCTGAAAACCAAGGCACGAGAAATACGGGACGAATGCACAAGCTTCAGTAGCCAATTC
GATGAACTGGAAGAAAGTGTATCAGTGATGGAAGATCAAATGAATGAAATGAAGCAAGAA
GAGAAGTTTAGAGAAAAAAGAATAAAAAGAAACAAGCAAAGCCTCCAAGAAACATGGGAC
TAG
>4__chr16_31606044_31612146
----CTGAGCTAAAGGAGGATGTTTGAACCTATGGCAAAGAAGTTAAAAACCTTG-AAAA
AAATTAGACGAATGGCTGACTAGAATAACCAATGCAGAGAAGTCCTCAAAGGACCTGATG
GAGCTGAAAACCATGGCATGAGAACTACGTGATGAATGCACAAGCCTCAGTAGCCAATTC
AATCAACTGGAAGAAAGGGTATCAGCGATGGAAGACCAAATGAATGAAATGAAGCGAGAA
GAGAAGTTTAGAGAAAAAAGAATAAAAAGAAATGAACAAAGCCTCCAAGAAATATGGGAC
TAT
>4__chr15_85721464_85727630
TACTCCGAGCTAAAGGAGGAAGTTTGAATCCATGGCAAAGAAGTTAAAAACCTTGAAAAA
AAATTAGATGAATGGCTAACTAGAATAACCAATGCAGAGAAGTCCTTAAAGGACCTGATG
GAGCTGAACACTAAGGCACAAGAACTACGTGACAAATGCACAAGCCTCAGTAGCCGATTC
GATCAACTGGAAGAAAGGGTATCAGTGATGGAAGATCAAATGAATGAAATGAAGCAAGAA
GAGAAGATTAGAGGAAAAAGAATAAAAAGAAATGAACAAAGCCTCCAAGAAACATGGGAC
TGT
>4__chr2_139012788_139018922
TACTCCAAGCTAAAGGAGGAAGTTCAAACCCATGGCAAAGAAGTTAAAAACCTTGAAAAA
AAATTAGACGAATGGCTAACTAGAATAACCAATGCAGAGAAGTCCTTAAAGGACCTGATG
GAGCTGAAAACCAAGACACGAGAACTCCGTGATGAATGCACAAGCCTCAGTAGCCAATGC
GACCAACTGAAAGAAAGGGTATCAGTGATGGAAGATGAAATGAATGAAGTGAAGTGAGAA
GAGAAGCTTAGAGAAAAAAGAATAAAAAGAAATGAACAAAGCCTCCAAGAAATATGGGAC
TAT
>4__chr2_129512186_129518295
TACTCCGAGCTAAAGGAGGAAGTTTGAACCCATGTCAAAGAAGTTAAAAACCTTGAAAAA
AAATTAGATGAATAGCTAACTAGAATAACCAATGCAGAGAAGTCCTTAAAGGACCTGATG
GAGCTGAAAACCAAGGCACAAGAACTACATGACAAATGCACAAGCCTCAGTAGCTGATTC
GATCAACCAGAAGAAGGGGTATCAGTGATGGAAGATCAAATGAATGAAATCAAGCAAGAA
GACAAGTTTAGAGAAAAAAGAATAAAAAGAAACAAACAAAGCCTCCAAGAAATATGGGAC
TAT
>4__chr19_44896429_44902572
TACTCTGAGCTAAAAGAGGAAGTTCAAACCAATGACAAAGAAGTTAAAAACCTTGAAAAA
AAAATAGACGAATGGCTAACTGGAATAACCAATGCAGAGAAGTCCTTAAAGGACCTGATG
GAGCTGAAAACCATGGCATGAGAACTAAGTGACAAATGCACAAGCCTCAGTAACCGATGC
GATCAACTGGAAGAAAGTGTACCAGTGATGGAAGATGAAATGAATGAAATGAAGAGAGAA
GAGAAGTTTAGAGAAAAAAGAATAAAAAGAAACGAAGAAAGCCTCCAAGAAATATGGGAC
TAT
>4__chr18_31731442_31737598
TACTCCAAACTAAAGGAGGAAGTTCAAACCCATGGCAAAGAAGTTAAAAACCTTGAAAAA
AAATTAGATGAACGGCTAACTAGAATAACCAATGCAGAGAAGTCCTTAAAGGACCTCATG
GAGCTGAAAACCACGGCACAAGAACTATGCAACAAATGCACAAGCCTCAGTAGCCAATTT
GATCAACTGGAAGAAAGGGTATCAGTGATGGAAGATCAAATTAATGAAATGAAGTGAGAA
GAGAAGTTTAGAGAAAAAAGAATAAAAAGAAATGAACAAAGCCTCCAAGAAATATGGGAA
TAA
>4__chr2_134516821_134522945
TGCTCCAAGCTAAAGGAGGAAGTTCAAACCCAAGGCAAAGAAGTTAAAAACCTTGAAAAA
AAATTAGAGAAATGGCTAACTAGAATAACCAATGCAGAGAAGGCCTTAAAGGACCTGATG
GGGCTGAAAACCATGGCACGAGAACTATGTGACAAATACACAAGCCTCAGTAGCCGAAGC
GATCAACTGGAAGAAAGGGTATCAGCGATGGAAGACAAAATGAATGAAATGAAGTGAGAA
GAGAAGTTTAGAGAAAAAAGAATAAAAAGAAACAAACAAAGCCTCCAAGAAATATGGGAC
TAT
>4__chr16_74310524_74316685
TACTCCGAGCTAAAGGAGGAAGTTTGAACCCATGGCAAAGAAGTTAAAAACCTTGAAAAA
AAATTAGATGAATGGCTAAGTAGAATAACCAAAGCAGGGAAGTCGTTAAAGGACCTGATG
GAGCTGAAAACCACGGCACGAGAACTACATGACGAATGCACAAGCCTCAGTAGCCGATTC
GATCAACTGGAAGAAAGGGCATCAGTGATGGAAGATCAAAGGAATGCAATGAAGCAAGAA
GAGAAGTTTAGAGAAAAAAGAATAAAAAGAAACAAACAAAGCCTCCAAGAAATATGGGAC
TAT
>4__chr16_74326231_74332349
TACTCCAAGCTAAAGGAGGAAGTTCGAACCCATGGCAAAGAAGTTAAAAACCTTGAAAAA
AGATTAGATGAATGGCTAACTAGAATAACCAATGCAGAGGAGTCCTTAAAGGACCTGATG
GAGCTGAAAACCATGGCAGGAGAACTACGTGATGAATGCACAAGCCTCAGTAGCCGATTC
AATCAACTGGAAGAAAGGGCATCAGTGATGGAAGATCAAATGAATGAAATAAAGCGAGAA
GAGAAGTTTAGAGAAAAAAGAATAAAAAGAAATGAACAAAGCATCCAAGAAATATGGGAC
TAT
>4__chr2_116273478_116279619
TACTCCGAGCTAAAGGAGGAAGTTCGAACCCGTGGCAAAGAAGTTAAAAACTTTGAAAAA
ATATTAGATGAAAGGATAACTAGAATAACCAGTGCAGAGAAGTCCTTAAAGGACCTGTTG
GAGCTGAAAACCAAGGCACGAGAACTACGTGACGAATGCACAAGCCTCAGTAACCGATGC
GATCAACTGGAAGAAAGGGTATCAGCGATAGAAGACGAAATGAATGAAATGAAGCATGAA
GAGAAGTTTAGAGAAAAAAGAATAAAAAGAAATGAACAAAGCCTCCAAGAAATATGGGAC
TAT
>4__chr18_41528436_41534556
TACTCCAAGCTAAAGGAGGAAGTTCGAACCCATGGCAAAGAAGTTAAAAACCTTGAAAAA
AAATTAGATGAATGGATAACTAGAACAACCAATGCAGAGAAGTCCTTAAAGGACCTGATG
GAGCTGAAAACCAAGGCATGAGAACTATGTGACGAATGCACAAGCCTCAGTAGCTGATGT
GATCAACTGGAAGAAAGGGTATCAGTGATGGAAGATCAAATGAATGAAATGAAGTTAGA-
GAGAAGTTTAGAGAAAAAAGAATAAAACTAAACGAACAAAGCCTCCAAGAAATATGGGAC
TGT
>4__chr19_23988021_23994119
TACTCTGAGCTAAAGGTGGAAGTCCGAACGAATGGCAAAGAAGTTAAAAACCTT-GAAAA
AAATTAGGCAAATGGCTAACTAGAATAACCAATGCAGAGAAGTCCTTAAAGGATGTGATG
GAGCTGAAAACCAAGGCATGAGAACTACATGATGAATGCAGAAGCCTCAGTAGCCAATGC
AATCAACTGGAAGAAAGGATATCAGTGATGCAAGATGAAATGAATGAAATGAAGTGAGAA
GAGAAGTTTAGAGACAAAAGAATAAAAAGAAAAAAACAAAGCCTCCAAGAAATATGGGAC
TAT
>4__chr18_49035583_49041719
TACTCCAAGCTAAAGGAGGAAGTTCGAACCCATGGCAAAGAAGTTAAAAACCTTGAAAAA
AAATTAGACAAATGGATAACTAGAATAACCAATGCAGGGAAGTCCTTAAAGGACCTGATG
GAGCTGAAAACCATGGCACGAGAAATACATGACGAATGCAAAAGCCTCAGTAGCCAATTT
GCTCAACTGGAAGAAAGGGTATCAGTGATGGAAGATCAAATGAATGAAATGAAGTGAGAA
GAGAAGTTTAGAGAAAAAAG---AAAAAG-----AACAAAGCCTCCAAGAAATATGGGAC
TAT
>4__chr16_10288079_10294210
TACTCCAAGCTAAAGGAGGAAGTTTGAACCAACGGCAAAGAAGTTAAAAACTTTGAAAAA
AAATTAAACGAATGGATAACTAGAATAACCAATGCAGAGAAGTCCTTAAAAAACCTGATG
GAGCTGAAAAGCACGGCATGAGAAATATGTGACGAATGCGCAAGCCTCAGTCACTGATGT
GATCAACTGGAAGAAAGGGTATCAGCGATGGAAGATGAAATGAATGAAATGAAGCATGAA
GAGAAGTTTAGAGAAAAAAG----AAAAGAAATGAACAAAGCCTCCAAGAAATATGGGAC
TAT
>4__chr18_13333089_13339217
TACTCTGAGCTAATGGAGGAATTTCGAACCCGTGGCAAAGAAGTTAAAAACCTTGAAAAA
AGATTAGACGAATGGCTAACTAGAATAACCAATGCAGAGAAGTCCTTAAAGGACCTGATG
AAGCTGAAAACCATGGCACGAGAACTATGTGACGAATGCGCAAGCCTCAGTAGCTGATTC
GATCAACTGGAAGAAAGGGTATCAGTGACGGAAGATCAAATGAATGAAATGAAGCAAGAA
GAGAAGTGTAGAGAAAAAAGAATAAAAAGAAATGAACAAAGCCTCCAAGAAATATGGGAC
TAT
>4__chr2_143201907_143208030
TACTCTGAGCTAAAGGAGGAAGTTCAAACCCATGGCAAAGAAGTTAAAAACTTTGAAAAA
AAATTAGACGAATGGATAACTAGAATAACCAATGCAGAGAAGTCCTTAAAGGACCTGATG
GAGCTGAAAACCATGGCACGAGGACGACGTGACAAATGCACAAGCCTCAGTAACCGATGC
GATCAACTGGAAGAAAGGGTATAAGCAATGGAAGATGAAATGAATGAAATGAAGTGTGAA
GAGAAGTTTAGAGAAAAAAGAATAAAAAGAAATGAACAAAGCCTCCAAGAAATATGGGAC
TAT
>4__chr16_34379059_34385208
TACTCCTAGCTACAGGAGGAAATTCGAATCAATGGCAAAGAAGTTAAAA-CTTTG-AAAA
AAATTAGATGAATGGATAACTAGAA-AACCAATGCAGAGAAGTCCTTAAAGGACCTGATG
GAGCTGAAAACCAAGGCACGAGAGCTATGTGACGAATGCAGAAGTCTCAGTAGCCGATGT
GATCAACTGGAAGAAAGGGTATGAGCGATGGAAGACGAAATGAATGAAATGAAGCAAGAA
GAGAAGTTTAGAGAAAAAAGAATAAGAAGAAATGAACAAAGCCTCCAAGAAATATGGGAC
TAT
>4__chr16_50599009_50605174
TACTCTGAGCTAAAGGAGGAAGTTTGCACCCATGGCAAAGAAGTTAAAAATCTTGAAAAA
AAATTAGATGAATGGCTAACTAGAATAACCAATGCAGAGAAGTCCTTAAAGGACCTGATG
GAGCTGAAAACCATGGAACGAGAACTACATGACCAATGCACAAGCTTCAGTAGCTGACTC
AATCATTTGGAAGAAAGGGTATCAGTGATGGAAGAACAAATGAATGAAGTGAAGTGAGAA
GAGAAGTTTAGAG-AAAAAGAATAAAAAAA----AACAAAGCCTCCAAGAAATATGGGAC
TAT
>4__chr16_78727716_78733856
CACTCCGAGCTAAAGGAGGAAGTTTGAACCAATGGCAAAGAAGTTAAAAACCTTGAAAAA
AAATTAGACAAATGGCTAACTAGAATAATCAATGCAGAGAAGTCCTTAAAGGACCTGATG
GAGCTGAAAACCACAGCATGAGAACTACGTGACAAATGCATAAGCCTCAGTAGCCAGTGT
GATCAACTGGAAGAAAGGGTATCAGTGATGGAAGACGAAATGAATGAAATGAAGCAAGAA
GAGAAGTTTAGAGAAAAAAGAACAAAAAGAAATGAACAAAACCTCCAAGAAATATGGGAC
TAT
>4__chr15_57882894_57888985
TACTCCGAGCTAAAGGAGGAAGCTCGAACCCATGGCAAAGAAGTTAAAAACCTTGAAAAA
AAATTAGACGAATGGCAAACTAGAATAACTAATGCAGAGAAGTCCTTAAAGGACCTGATG
GAGCTGAAAACCAAGGCATGAGAACTACGTGACAAATGCACAAGCCTCAGTAGCCGATTC
GATCAACTGGAAGGAAGGGTATCAGTGATGAAAGATGAAATGAATGAAATGAAGCGAGAA
GAGAAGTTTAGAGAAAAAAGAATAAAAAGAAATGAACAAAGCCTCCAAGAAATATGGGAC
TAT
>4__chr15_47912709_47918856
TACTCTGAGCTAAAGGAGTAAGTTCAGACCCATGGCAAAGAAGTCAAAAACCTGGAAAAA
AAATTAGATGAATGGCTAACTAGAATAACCAATGCAGAGAAGTCCTTAAAGGACCTGAGG
GAGCTGAAAACCAAGGTACGAGAAGTATGTGACAAATGCACAAGCCTCAGTAGCCAATTC
GATCAACTGGACGAAAGGGTATCAGTGATGGAAGATCAAATGGATGAAATGAAGTGAGAA
GAGAAGTTTAGAGAAAAAAGAATAAAAAGAAATA---AAAGCCTCCAAGAAATATGGGAC
TGT
>4__chr2_147262442_147268577
TACTCCGAGCTAAAGGAGGGAGTTCGAACCCATGGCAAAGAAGTTAAAAATCTTGAAAAA
AGATGAGATGAATAGCTAACTAGAATAATCAATGCAGAGAAGCCCTTAAAGGACCTGATG
GAGCTGAAAACCATGGCAGGAGAACTATGTGACAAATGCACAAGCCTCAGTAGCTGATTC
AATCAACTGGAAGAAAGGGTATCAGTGATGGAAGATCAAATGCATGAAATGAAGCAAGAA
GAGAAGTTTAGGGAAAAAAGAATAAAAAGAAATGAACAAAGCCTCCAAGAAATATGAGAC
CAC
>4__chr19_34531097_34537220
TTCTCCAAACTAAAAGAGGAAGTTTGAATCCATGGCAAAGAAGTTAAAAACCTTGAAAAA
AGATTAGACGAATGGCTAACTAGAATAACCAATGCAGAGAAGTCCTTAAAGGACCTGATG
GAGCTGAAAACCATGGCACAAGAGCTACATGACGAATGCACAAGCTTCAGTAGCTGATTC
AATCAACTAGAAGAAAGGTTATCAGTGATGGAAGATCAAGTGAATGAAATGAAGTGAGAA
GAGAAGTTTAGAGAAAAGAGAATAAAA---AATGAACAAAGCCTCCACGAAATATGGGAC
TAT
>4__chr15_52778310_52784463
TACTCCGAGCTACAGGAAGAAATTCGAACGAATTGCAAAGAAGTTAAAAGCTTTGAAAAA
AAATTAGACAAATAGATAACTAGAATAACCAGTGCAGAGAAGTCCTTAAAGGACCTGATG
AAGCTGAAAACCAAGGCATGAGAGCTACATGACGAATGCAGAAGACTCAGTAGCTGATGC
GATCAACTGGAAGAAAGGGTATCAGTGATAGAAGATGAAATGAATGAAATGAAGTGAAAA
GAGAAGTCTAGAGAAGAAAGAATAAAAAGAAATGAACAAAGCCTCCAAGAAATGTGGGAC
TGT
>4__chr16_46269183_46275324
TACTCCGAGCTACAGGAGGAAATTCAAACCAATGGCAAAGAAGTTAAAAACTGTGAAAAA
AGATTAGACGAATGGATAACTAGAATAACCAACGCAGAGAAGTCCTTAAAGGACCTGATG
GAGCTGAAAGCCAAGGCTCGAGAACTATGTGAAGAATGCAGAAGCCTCAGGAGCCGATGC
GATCAACTGGAAGAAAGGGTATCAGTGATGGAAGACGAAATGAATGAAATGAAGCGAGAA
GAGAAGTTTAGAGAAAAGAGAATAAAAAGAAACGAACAAAGCCTCCAAGAAATATGGGAC
TAT
>4__chr15_30125171_30131281
TACTCCGAGCTACAGGAGGAAATTCAAACCAAAGGCAAAGAAGTTGAAAACTTTGAAAAA
AATTTAGACGAATGTATAACTAGAATAACCAATACAGAGAAGTTCTTAAAGGAGCTGATG
GAGCTGAAAGCCAAGGCTCGAGAACTACATGAAGAATGCAGAAGCCTCAGGAGCCGATGC
GATCAACTGGAAGAATGGGTATCAGCGATGGAAGATGAAATGAATGAAATGAAGTGAGAA
GGGAAGTTTAGAGAAAAAAGAATAAAAAGAAACGAACAAAGCCTCCAAGAAATATGGGAC
TAT
>4__chr19_40042922_40048957
TACCCTGAGCTAGGGGAAGACATTCAAACCAAAGGCAAAGAAGTTGAAAACTTTGAAAAA
AATTTAGAAGAATGTATAACTAGAATAACTAATACAGAGAAGTGCTTAAAGGAGCTGATG
GAGCTGAAAACCAAGGCTCAAGAACTACGTGAAGAATGCAGAAGCCTCAGGAGCCGATGC
GATCAACTGGAAGAAAGGGTATCAGCAATGGAAGATGAAATGAATGAAATGAAGCGAGAA
GGGAAGTTTAGAGAAAAAAGAATAAAAAGAAATGAGCAAAGCCTCCAAGAAATATGGGAC
TAT
>4__chr18_60390781_60396891
TACTCCAAGCTACAGGAGGAAATTCAAACCAATGGCAAAGAAGTTAAAAACTTTGAAAAA
AAATTAGATGAATGGATAACTAGAATAACCAATGCAGAGAAGTCCTTAAAGGAGCTGATG
GAGCTGAAAGCCAAGGCTCGAGAATTACGTGAAGAATGCAGAAGCCTCAGGAGCCAATGC
GATCAACTGGAAGAAAGGGTATCAGTGATGGAAGATGAAATGAATGAAATGAAGCGAGAA
GGGAAGTTTAGAGAAAAAAGAATAAAAAGAAATGAAGAAAGCCTCCAAGAAATATGGGAC
TAT
>4__chr19_20602428_20608585
TATTCCAAGCTACAGGAGGAAATTCGAACTAATGGCAAAGAAGTTAAAGGCTTTGAAAAA
AAATTAGACGAATAGATAACTAGAATAACCAATGCAGAGAAGTTCTTAAAGGACCTGATG
GAGCTGAAAACCAAGGCACGAGAGCTATGTGACGAATGCAGAAGCCTCTGTAGCCGATGC
GATCAACTGGAAGAAAGGGTATCAGCGATGGAAAATGAAATGAATGAAATGAAGCGAGAA
GAGAAGTTTAGAGAAAAAAGAATAAAAAGAAACGAACAAAGCCTCCAAGAAATATGGGAC
TAT
>4__chr17_29381503_29387667
TACTCCAAGCTACAGGAGGAAATTCGAACCAATGGCAAAGAAGTTAAAAGCTTTGAAAAA
AAATTAGACAAATGGATAACTAGAATAACCAATGGAGAAAAGTCCTTAAGGGACCTAATG
GAGCTGAAAACCAAGGCACGAGAGCTACGTGACGAATGCAGAAGCCTCAGTAGCCAATGC
GATCAACTGGAAGAAAGGGTATCAGTGATGGAAGATGAAATGAATGAAATGAAGCGAGAA
GAGAAGTTTAGAGAAAAAAGAATAAAAAGAAACAAACAAAGCCTCCAAGACTTATGGCAG
TAT
>4__chr16_78811105_78817241
TGCTCCGAGCTACAGCAGGAAATTCGAACCAATGGCAAAGAAGTTAAAAGCTTTGAAAAA
AAATTAGAAAAATGGATAACTAGAATACCCAATGGAGAGAAGTCCTTAAAGGACCTGATG
GAGCTGAAAACCAATGCACGAGAACTACGTGACAAATTCAGAAGCCTCAGTAGCCGATGC
GATCAACTGGAAGAAAGGGTATAAGTGATGGAAGACAAAATGAATGAAATGAAATGAGAA
GAGAAGTTTACAGAAAAAAGAATAAAAAGAAATGAACAAAGCCTCCAAGAAATATGGTAC
AAT
>4__chr15_74682434_74688566
TACTCTGAGCTACAGGAGGAAATTCGAACCAATGGCAAAGAAGTTAAAAGCTTTGAAAAA
AAATTAGACGAATGGATAACCAGAATAACCAGTGCAGAGAAGTCCTTAGAGGACCTGATG
GAGCTGAAAACCAAGGCACAAGAGCTACGTGACGAATGCAGAAGCCTCAGTAGCCGATGC
GATCAACTGGAAGAAAGGGTATCAGCGATGGAAGACAAAATGAATGAAATGAAGCGAGAA
GGGAAGTTTAGAGAAAAAAGAGTAAAAAGAAATGAACAAAGCTTCCAAGAAATATGGGAC
TAT
>4__chr2_137544605_137550777
TACTCCGAGCTACAGGAGGAAATTCGAACCAATGGGAAAGAAGTTAAAAGCTTTGAAAAA
AAATTAGATGAATGGATAACTAGAATAACCAATGCAGAGAAGTCCTTAAAGGACCTGATG
GAGCTGAAAACCAAGGCACGAGAGCTACATGATGAATGCAGAAGCCTCAGTAGCTGATGC
GATCAACTGGAAGAAAGAGTACCAGCGATGGAAGACAAAATGAATGAAATGAAGTGAGAA
GAGAAGTTTAGAGAAAAAAGAATAAAAAGAAATGAACAAAGCCTCCAAGAAATATGGGAC
TAT
>4__chr18_39119889_39126041
TACTCTGAGCTACAGGAGGAAATTCGAACCAACGGCAAAGAAGTTAAAAGCTTTGAAAAA
AAATTAGACGAATGGATAACTAGAATAACCAATGCAGAGAAGTCCTTAAAGGACCTGATG
GAGCTGAAAACCAAGGCTCGAGAGCTACATGATGAATGCACAAGCCTCAGTAGCTGATGT
GATCAACTGGAAGAAAGGGTATCAGCGATGGAAGACGAAATGAATGAAATGAAGCGAGAA
GACAAGTTTAGAGAAAAAAGAATAAAAAG-AATGAACAAAGCCTCCAAGAAATATGGGAC
CAT
>4__chr15_65527622_65533751
TACTCTGAGCTACAGGAGGAAATTCGAACCAATGGCAAAGAAGTTAAAAGCTTTGAAAAA
AAATTAGACGAATGGATAACTAGAATAACCAATGCAGAGAAGTCCTTAAAGGACCTGATG
GAGCTGAAAACCAAGGCACGAGAGCTACGTGACGAATGCAGAAGCCTTATTAGCCGACGT
GATCAACTGGAAGAAAGGGTATCAGTGATAGAAGATGAAATGAATGAAATGAAGCGAGAA
GAGGAGTTTAGAGAAAAAAGAATAAAAAGAAATGAACAAAGCCTCCAAAAAATATGGGAC
TAT
>4__chr15_86701302_86707436
TACTCCGAGCTACAGAAGGAAATTTGAACCAATGGCAAAGAAGTTAAAAGCTTTGAAAAA
AAATTAGACGAATGGATAACTATAATAACCAAGGCAGAGAAGTCCTTAAAGGACCTGATG
GAGCTGAAAACCAAGGCACGAGAGCTATGTGACAAACGCACAAGCCTCAGTAGCCAATGC
GATCAACTGGAAGAAAGGGTATCAGTGATGGAAGACAAAATGAATGAAATGAAGCAAGAA
GAGAAGTTTAGAGAAAAAAGAATAAAAAGAAATGAACAAAGCCTCCAAGAAATATGGGAC
TAT
>4__chr15_28928117_28934248
TACTCCGAGCTAAAGGAGGAAGTTCGAACCAACGGCAAAGAAGTTAAAAACCTTGAAAAA
AAATTAGACAAATGCCTAACTAGAATAACCAATGCAAAGAAGTCCTTAAGGGACCTGATG
GAGGTGAAAACCACAGCATGAGAACTACGTGACGAATGCACAAGCCTCAGGAGCCGATTC
GATCAACTGGAAGTAAGGGTATCAGTGATGGAAGATCAAATGAATGAAATGAAGTGAGAA
GAGAAGTTTAGAGAAAAAACAAGGAAAAGAAATGAACAAAGCCTCCAAGAAATATGGGAC
TAT
>4__chr18_60044600_60050685
TACTCTGAGCTAAAGGAGGAAGTTCAAACCTATGGCAAAGAAGTTAAAAACCTTGAAAAA
AAATTAAACAAATGGCTAACTAGAATAACCAATGCAGAGAAGTCCTTAAAGGACCCGATG
GAGCTGAAAACCAAGGCACGAGA-CTACATGACGAACGCACAAGCCTCAGTAGCCGATTT
GATCAACTAGAAGAAAGG-TATCAGTGATAGAAGACAAA-TGAATGAAATGAAGTGAGAA
GAGAAGTTTAGAGAAAAAAGAATAAAAAGAAACGAACAAAGCCTCCAAGAAATATGGGAC
TAT
>4__chr2_102307264_102313393
TACACCGAGCTAAAGGAGGAAGTTCGAACCCATGGCAAAGAAGTTAAAAACCTTGAAAAA
AAATTAGATGAATGGCTAACTAGAATAACCAATGCAGAGAAGTCCTTAAAGGACCTGATG
GAGCTGAAAACCATGGCACGAGAACTACGTGATGAATGCGCAAGCCTCAGTAGCCGATTT
GATCAACTGGAAGAAAGGGTATCAGTGACGGAAGATCAAATGAATGAAACGAAGTGAGAA
GAGAAGTTTAGAGAAAGTAGAATAAAAGGAAACGAACAAAGTCTCCAAGAAATATGGGAC
TAT
>4__chr15_98425500_98431650
TACTCCGAGCTAAAGGAGGAAGTTGAAACCTATGGCATAGAAGTTAAAAACCTTGAAAAA
AGATTACATGAATGGCTAACTAGAATAACCAATGCAGAGAAGTCCTTAAAGGACCTGAGG
GAGCTGAAAACCAAGCCATGAGAACTACGTGACGAATGCAGAAGCCTCAGTAGCTGATTC
GGTCAACTGGAAGAAAGGGTATCAGCAATGGAAGATGAAATGAATAAAATGAAGCGAGAA
GAGAAGTTTAGAGAAAAAAGAATAAAAAGAAATGAACAAAGCCTCCAAGAAATATGGGAC
TAT
>4__chr16_71172199_71178332
TACTCTGAGCTAAAGGAAGAAGTCTGAACCCATGGAAAAGAAGTTAAAAACCTTGGAAAA
AAATTAGACGAATGGCTAACTAGAATAACCGATGCAGAGAAGTCCTTAAAGGACCTGATG
GAGCTGAAACCCATGGCACGAGAACTATATGACGAATGCACAAGCCTCAGTAGCTGATTG
GATCAACTGGAAGAACGGGTATCAGTAATGGAAGATCAAATGAATGAAATGAAGCATGAA
GAGAAGTTTAGAGAAAAAAGAATAAAAAGAAACCAACAAAGCCTGCAGGAAATATGGGAC
TAT
>4__chr15_49670436_49676573
TACTCCGAGCTAAAGGAGAACGTTCGAACCCATGGCAAAGAAGTTAAAAACCTTGAAAAA
AAAATAGACGAATGGCTAACTAGAATAACCAATGCAGAGAAGTCCTTAAAGGACCTGATG
GAGCTAAAAACCAAGGCACAGGAACTACATGACGAATGCACAAGCCTCAGTCGCTGATTC
GATCAACTGGAAGAAAGGGTATCAGTGATGGAAGATGAAATGAATGAAATGAAGCAAGAA
GAGAAGTTAAGAGAAAAAAGAATAAAAAGAAACGAACAAAGCCTCCAAGAAATATGGGAC
TAT
>4__chr2_100134502_100140691
TACTCCGAGCTAAAGGAGGAAGTTCGAACCCATGGCAAAGAAGTTAAAAACCTTGAAAAA
AAATTAGACAAATGGCTAACTAGAATAACCAATGCAGAGAAGTCCTTAAAGGACCTGATG
GAGCTGAAAACCAAGGCATGAGAACTACATGACAAATGCACAAGCCTCAGTAGGTGATTC
GATCAACTAGAAGAATGGGTATCAGTGATGGAAGATCAAATGAATGAAATGAAGCGAGAA
GAGAAGTTTAGAGAAAAAAGAATAAAAAGAAATGAACAAAGCCTCCAAGAAATATGGGAC
TAT
>4__chr16_57687825_57693951
TACTCCAAGCTAAAGGAGGAAGTTTGAACCCATGGCAAAGAAGTTAAAAACCTTGAAAAA
AAATTAGATGAATGGCTAACTAGAATAACCAATGCAGGGAAGTCCTTAAAGGACCTGATG
GAGCTGAAAACCATGGCATGAGAACTACGTGACAAATGC-CAAGCCTCAGTAGCCAATTC
GATCAACTGGAAGAAAGGGTATCAGTGATGGAAGATCAAATGAATAAAATGAAACGAGAA
G---AGTTTAGAGAAAAAAGAATAAAAAGAAATGAACGAAGCCGCCAAGAAATATGGGAC
TAT
>4__chr19_9369381_9375432
TACTCCAAGCTAAAGGAGGAAGTTTGAACCCATGGCAAAGAAGTTAAAAACCGTGAAAAA
AAATTAG---AATGGCTAACTAGAATAGCCAATGCAGAGAAGTCCTTAAAGGACCTGATG
GAGCTGAAAACCAAGGCACAACAACTACATGACAAATGCACAAGCCTCAGTAGCCGATTC
GATCAACTGGAAGAAAGGGTATCAGTGATGGAAGATCAAATGAATGAAATGAAACAAGAA
GAGAAGTTTAGAGAAAAAAGAATGAAAAGA----AACAAAGCCTCCAAGAAATATAGGAC
TAT
>4__chr15_92136453_92142615
TACTCCGAGCTAAAGGAGGAAGTTCGAACCCATGAGAAAGAAGTTAAAAACCTTGAAAAA
AGATTAGACGAATGGCTTACTAGAATAACCAATGCAGAGAAGTCCTTAAAAGACCTGATG
GAGCTGAAAACCAAGGCATGAGAACTACGTGACAAACGCACAAGCCTCAGTAGCCAATTC
GATCAATTGGAAGAAAGGGTATCAGTGATGGAAGATCAAATGAAGGAAATGAAGTGAGAA
GACAAGTTTAGAGAAAAAAGAATAAAAAGAAACAAACAAAGCCTCCAAGAAATATGGGAC
TAT
>4__chr2_135705851_135711988
TATTCCGAGCTAAAGGAGGAAGTTTCAGCCAATGGCAAAGAAGTTAAAAACCTTGAAAAA
AAATTAGACGAATGGCTAACTAGAATACCCGATGCAGAGAAGTCCTTAAAGGACCTGATG
GAGCTGAAAACCATGGCACGAGAGCTATGTGATGAATGCACAAGCCTCAGTAGCCGATTT
GATCAACTGGAAGAAAGACTATCAGTGATGGAAGATCAAATGAATGAAATGAAGCGAGCA
GAGAAATTTAGAGAAAAAAGAATAAAAAGAAATGAACAAAGCCTCCAAGAAATATGGGAC
CAT
>4__chr2_135765638_135771751
TACTCAGAGCTAAAGGAGGAAGTTCGAGCCAATGGCAAAGAAGTTAAAAACCTTGAAAAA
AAATTAGACGAATGGCTAACTAGAATAACCAATGCACAAAAGTACTTAAAGGACCTGATG
GAGCTGAAAACCATGGCACGAGAGCTGCATGACGAAGGCACAAGCCTCAGTAGCCGATGC
GATCAATTGGAAGAAAGTGTATCAGCGATGGAAGATCAAATGAATGAAATGAAGCAAGAA
GAAAAGTTTAGAGAAAAAAGAATAAAAAGAAATGAACAAAGCCTCCAACAAATATGGGAC
TAT
>4__chr17_29228268_29234381
TACTCTGAGCTAAAGGAGGAAGTTCGAACCCATAGCAAACAAGTTAAAAACCTTG-AAAA
AAATTAGACAAATGGCTAACTGGAATAACTAATGCAGATAAGTCCTTAAAAGACCTGATG
GAGCTGAAAACCATGGCACGAGAACTATGTGACAAATGCACAAGCCTCAATAGCCGATTC
GATCAACTGGAAGAAAGGAGATCAGTGATGGAAGATCAAATGAATGAAATGAAGCAAGAA
GAGAAGTTTAGAGAAAAAAGAATAAAAAGAAATGAACGAAGCCTCCAAGAAATATGGCAC
TAT
>4__chr18_8563213_8569364
TACTCTGAGCTAAAGGAGGAAGTCCGAACCCATGGCAAAGAAGTTAAAAACCTTGAAAAG
AGATTAGACGAATGGCTAACTAGAATAACCAATGCAAAGAAGTCCTTAAAGGACCTGATG
GAGCTGAAAACCATGGCACGAGAACTATGTGACGAATGCACAAGCCTCAGTAGCTGATTC
AATCAACTGGAAGAAAGGGTATCAGTGATGGAAGATCAAATGAATGAAATGAAGCAAGAA
GAGGAGTTTAGAGGAAAAGGAATAAAAAGAAACGAACAAAGCCTCCAAGAAATATGGGAC
TAC
>4__chr15_67696424_67702553
TACTCCGAGCTAAAGGAGGAAGTTCGAACCCATGGCAAAGAAGTTAAAAACCTTGAAGAA
AGATTAGACGAATGGCTAACTAGAATTACCAATGCAGAGAAGTCCTTAAAGGACCTGATG
GAGCTGAAAAACATGGCATGAGAACTACGTGACGAATGCACAAGCCTCAGTAGCTGATTC
GATCAACTGGAAGAAAGGGTATCAGTGATGGAAGATCAAATGAATGAAATGAAGCAAGAA
GAGAAGTTTAGAGAAAAAAGAATAAAAAGAAATGAACAAAGCCTCCAAGAAATATGGGAC
TAT
>4__chr18_2850236_2856341
TACTACGAGCTAAAGGAGGAAGTTCAAACCCATGGCAAAGAAGTTAAAAACCTTGAAAAA
AAATTAGACAAATGGCTAACTAGAATAACAAATGCAGAGAAGTCCTTAAAGGACCTGATG
GAGCTGAAAACCACAGCACAAGAACTACGTGACGAATGCACAAGCCTCAGTAGCTGATGC
GATCAACTGGAAGAAAGGGTATCAGTGATGGAAGATCAAATGAATGAAATGAAGTGAGAA
GAGAAGTTTAGAGAAAAAAGAATAAAAAGAAACGAACAAAGCCTCCAAGAAATATGGGAC
TAT
>4__chr15_82320437_82326527
TACTCCGAGCTAAAGGAGGAAGTCCGAACCCATGGCAAAGAAGTTAAAAACCTTGAAAAC
AAATTAGACGAATGGCTAACTAGAATAACCAATGCAGAGAAGTCCTTAAAGAACCTGATG
GAGCTGAAAACCAAGGCACGAGAAC---GTGACGAATGCACAAGCCTCAGTAGCCAATTC
GATCAACTGGAAGAAAGGGTGTCCGTGATGGAAGATCAAATGAATGAAATGAAGCGAAAA
GAGAAGTTTAGAGAAAAAAGAATAAAAAGAAATGGACAAAGCATCCAAGAAATATGGGAC
TAT
>4__chr16_65087387_65093531
TACTCCAGGCTAAAGGAGGAAGTCCAAACCCATGGCAAAGAAGTTAAAAACCTTGAAAAA
AAATTAGACGAATGGCTAACTAGAATAATCAATGCAGAGAAGTCCTTAAAGGACCTGATG
GAGCTGAAAACCAAGGCATGAGAACTACGTGACGAATGCACAAGCCTCAGTAGCCAATTC
GATCAACTGGAAGAAAGGGTATCAGTGATGGAAGATCAAATGAATGAAATGAAGCGAGAA
-----GTTTAGAGAAAAAATAATAAAAAG-----AACACAGCCTCCAAGAAATATGGGAC
TAT
>4__chr17_6646525_6652657
TACTCTGAGCTAAAGGAGGAAGTTCGAACCCATGGCAAAGAAGTTAAAAACCTTGAAAAA
AAATTAGATGAATGGCTAACTAGAATAACCAATGCAGAGAAGTCCTTAAAGGACCTGATG
GAGCTGAAAACCAAGGCACGAGAACTACGTGACGAATGCACAAGCCTCAGTAGCCAATTC
GATCAACTGGAAGAAAGGGTATCAGTGATGGAAGATCAAATGAATGAAATTAAGTGAGAA
GAGAAGTTTAGAGAAAAAAGAATGAAAAGAAACGAACAAAGCCTCCAAGAAATATGGGAC
TAT
>4__chr2_144010418_144016563
TACTCTGAGCTAAAGGAGGAAGTTCGAACCAATGGCAAAGAGGTTAAAAACTTTGAAAAA
AAATTAGACGAATGGATAACTAGAATAACCAATGCAGAGAAGTCCTTAAAGGACCTGATG
GAGCTGAAAACCATGGCACAAGAACTACATGATGAATACACAAGCCTCAGTAACCGATGC
GATCAACTGGCAGAAAGGGTATCAGCGATGGAAGATGAAATAAATGAAATGAAGCATGAA
GACAAGTTTAGAGAAAAAAGAATAAAAAGAAACGAACAAAGCCTCCAAGAAATATGGGTC
TAT
>4__chr16_31256692_31262860
TACTCTGAGCTAAAGGAGGAAGTTTGAGCCAATGGCAAAGAAGTTAAAAACTTTGAAAAA
AAATTAGACAAATGGATAACTAGAATAATCAATGCAGAGAAGTCCTTAAAGGACCTGATG
GAGCTGAAAACCACAGCACGAGAACTACGTGACGAATGCACAAGCCTCAGTAACCGATTC
GATCAACTGGAAGAAAGGGTATCAGCGATGGAAGATGAAATGAATGAAATGAAGCGTGAA
GAGAAGTTTAGAGAAAAAAGAATAAAAAGAAATGAACAAAGCCTCCAAGAAATATGGGAC
TAT
>4__chr2_11939038_11945180
TACTCTGAGCTAAAGGAGGAAGTTCGAACCAATGGCAAAGAAGTTAAAAACTTTGAAAAA
AAAATAGATGAATGGATAACTAGAATAACCAATGCAGAGAAGTCCTTAAAGGACCTGATG
GAGCTGAAAACCATGGCACGAGAACTACGTGACTAATGCACAAGCCTCAGTAACCAATGC
GATCAACTGGAAGAAAGGGTATCAGCGATGGAAGACAAAATGAATGAAATGAAGCATGAA
GAGAAGTTTAGAGAAAAAAGAATAAAAAGAAATGAACAAAGCCTCCAAGAAATATGGGAC
TAT
>4__chr15_33465340_33471477
TACTCCGAGCTAAAGGAGGAAGTTCGAACCAATGGCAAAGAAGTTAAAAACTTTGAAAAA
AAATTAGACAAATCGATAACTAGAATAACCAATGCAGAGAAGTCCTTAAAGGACCTGATG
GAGCTGAAAACCATGGCATGAGAACTACGTGACAAATGCACAAGCCTCAGTAACCGATGT
GATCAACTGGAAGAAAAGGTATCAGCGATGGAAGACAAAATGAATGAAATGAAGTGAGAA
GAGAAGTTTAGAGAAAAAAGAATAAAAAGAAATGAACAAAGCCTCCAAGAAATATGGGAC
TAT
>4__chr19_39883127_39889239
TACTCTGAGCTAAAGGAGGAAGTTCAAACCAAAGGCAAAGAAGTTAAAAACTTTGAAAAC
AAATTAGACGAATGGATAACTAGAATAATCAATGCAGAGAAGTGCTTAAAGGACCTGATG
GAGCTGAAAACCACAGCACGAGAACTACGTGATGAATGCATAAGCCTCAGTAACTGATGT
GATCAACTGGAAGAAAGGGTATCAGTGATGGAAAATGAAATGAATGAAATGAAGCATGAA
AAGAAGTTTAGAGAAAAAAGAGTAAAAAGAAACGAACAAATCCTCCAAGAAATATGGGAC
TAT
>4__chr2_148240562_148246672
TACTCCGAGCTAAAGGAAGAAGTTCGAACCCATGGCAAAGAAGTTAAAAACCTTGAAAAA
AAATTAGATGAATGGCTAACTAGAATGACCAATGCAGAGAAGTCCTTAAAGGACCTGATG
GAGCTGAAAACCAAGGCACGAGAACTACGTGATGAATGCACAAGCCTCAGTAGCCAATTC
GATCCACTGGAAGAAAGGGTATCAGTGATGGAAGATCAAATGAATGAAATGAAGTGAGAA
GAGAAGTTTAGAGAAAAAAGAATAAAAAGAAACGAACAAAGCCTCCAAGAAATATGGGAC
TAT
>4__chr16_45081274_45087415
TACTCCGAGCTAAAGGAGGAAGTTTGAACCAATGGCAAAGAAGTTAAAAACCTTG-AAAA
AAATTAGATGAATGGCTAACTAGAATAACCAATGCAGAGAAGTCCTTAAAGGAGCTGATG
GAGCTGAAAACCATGGCATGAGAACTACATGATGAATGCACAAGCCTCAGGAGCTGATGC
GATCAACTGGAAGAAAGGGTATCAGCGATGGAAGATGAAATGAATGAAATGAAGTGAGAA
GATACGTTTAGAGAAAAAAGAATAAAAACAAATGAACAAAGCCTCCAAGAAATATGGGAC
TAT
>4__chr18_41628034_41634172
TACTCTGAGCTAAAGGAGGAAGTTCGAACCAATGGCAAAGAAGTTAAAACGCTTGAAAAA
AAATTAGACAAATGGCTAACTAGAATAACCAATGCAGAGAAGTCCTTAAAGGACCTGATG
GAGCTGAAAACCACGGCACGAGAACTACGTGACGAATGCACAAGCCTCAGTAGCCGATGT
GATCAACTGGAAGAAAGGGTACCAGTGATGGAAGACAAAATGAATGAAATGAAGTGAGAA
GAGAAGTTTAGAGAAAAAAGAATAAAAAGTAACGAACAAAGCTTCCAAGAAATATGGGAC
TAT
>4__chr18_17716898_17723038
TACTCCGAGCTAAAGGAGGAAGTTCGAACCAATGGCAAAGAAGTTAAAAACCTTGAAAAA
AAATTAGATGAATGGCTAACTAGAATAAGCAATTCAGAGAAGTCCTTAAAGGACCTGATG
GAGCTGAAAACCATGGCACGAGAACTATGTGATGAATGCACAAGCCTCAGTAGCCAATGT
GACGAACTGGAAGAAAGGGTATCAGTGATGGAAGACAAAACGAATGAAATGAAGTGAGAA
GAGAAGTTTAGAAAAAAAAGAATAAAAAGAAATGAACAAAGCCTCCAAGAAATATGGGAC
TAT
>4__chr18_6153694_6159822
TACTCTGAGCTAAAGGAAGAAGTTTGAACCAATGGCAAAGAAGTTAAAAACCTTGAAAAA
AGATTAGACGAATGGCTAACTAGAATAATCAACGTGGAGAAGTCCTTAAAGGACCTGATG
GAGCTGAAAACCATGGCACAAGAACTACGTGACGAATGCACAAGCCTCAGTAGCTGATGC
GATCAACTGGAAGAAAGGGTATCAGCAATGGAAGGCAAAATGAATGACATGAACTAAGAA
GAGAAGTTTAGAGAAAAAAGAATAAAAAGAAATGAACAAAGCCTCCAAGAAATATGGGAC
TAT
>4__chr2_91003057_91009210
TACTGTGAGCTACAGGAGGAAATTCAAACCAATAGCAAAGAAGTTAAAAACTTTGAAAAA
CAATTAGACGAGTGTATAACTGGAATAACCAATGCAGACAAATGCTTAAAGGATCTGATG
GAGCTGAAAGCCAAGTTTTGAGAACTACGTGAAGAAGGCAGAAGCCTCAGGAGCCAATGC
AATCAACTGGAAGAAAAGGTATCAGTGATGGAAGATGAAATGAATGAAATGAAGGGAGAA
GGGAAGTTTAGAGAAAAAAGAATAAGAAGAAATGAACAAAGCCTCCAGGAATTATGGGAC
TAT
>4__chr21_13425971_13432122
TACTCTGAGCTACAGGAGGAAATTCAAACCAAAGGCAAAGAAGTTAAAAACTTTGAAAAA
AATTTAGACGAATGTATATCTAGAATAACCAATACAGAGAAGTGCTTAAAGGAGCTGATG
GAGCTGAAAGCCAAGGCTCGAGAACTACGTGAAGAATGCAGAAGATTCAGGAGCCGATGT
GATCAACTGGAAGAAAGGGTATAAGTGATGGAAGAAGAAATGAATGAAATGAAGCGAGAA
GGGAAGTTTAGAGAAAAAAGAATAAAAAGAAATGAGCAAAGCCTCCAAGAAATATGGGAC
TCT
>4__chr2_73619036_73625160
TACTCCGAGCTAAAGGAGGAAGTTCGAACCCATGGCAAAGAAGTTAAAAACCTTGAAAAA
AGATTAGACGAATGGCTAACTAGAATAACCAATGCAGAGAAGTCCTTAAAGGACCTGATA
AAGCTGAAAACCATGGCAAGAGAACTACGTGGCGAATGTACAAGCCTCAGTAGCCGATTT
GATCAACTGGCAGAAAGGGTATCAGTGATGGAAGATCAGATGAATGAAATCAAGCGAGAA
GAGAAGTTTAGAGAAAAAAGAATAAAAAGA----AACAAAGCCTCCAAGAAATATGAGAC
TAT
>4__chr21_random_535211_541339
TACTCCGAGCTAAAGGAGGAAGTTCGAACCAGTGGCAAAGAAGTTAAAAACTTTGAAAAA
AAATTAGACGAATGGATAACTAGAATAACAAATGCAGAGAAGTCCTTAAAGGACCTGATG
GAGCTGAAAACCATGGCACAAGAACTACATGACAAATGCATAAGCCTCAGTAACCGATGT
GATCAACTGGAAGAAAGAGTATCAGCGATGGAAAACGAAATGAATGAAATAAAGCATGAA
GAGAAGTTTAGAGGAAAAGGAAT-AGAAGAAATGAACAAAGCCTCCAAGAAATATGGGAC
TAT
>4__chr21_random_1328014_1334122
TACTCCGAGCTAAAGGAAGAAGTTCGAACCAATGGCAAAGAAGTTAAAAACTTGGAAAAA
AAATTAGACGAACGGATAACTAGAATAACCAATGTGGAGAAGTCCTTAAAGGACCTGATG
GAGCTGAAAACCATGGCATGAGAACTACATGACAAATGCATAAGCCTCAGTAACCGATGT
GATCAACGGGAAGAAAGGGTATCAGCGATGGAAGATGAAATGAATGAAATGAAGCATGAA
GAGAAGTTTAGAGAAAAAAGAATAAAAAGAAATGAACAAAGCCTCCAAGAAATATGGGAC
TAT
>4__chr21_random_218007_224137
TACTCCGAGCTAAAGGAGGAAGTTCGAACCAATGGCAAAGAAGTTAAAAACTTTGAAAAA
AAATTAGACGAATGGATAACTAGAATAACCAATGTGGAGAAGTCCTTAAAGGACCTGATG
GAGCTGAAAACCATGGCACGAGAACTACACGACAAATGCATAAGCCTCAGTAACCGATGT
GATCAACGGGAAGAAAGGGTATCAGCGATGGAAGATGAAATGAATGAAATGAAGCATGAA
GAGAAGTTTAGAGAAAAAAGAATAAAAAGAAATGAACAAAGCCTCCAAGAAATATGGGAC
TAT
>4__chr3_103209739_103215889
TACTACGAGCTACAGGAGGAAGTTTGAATCAATGGCAAAGAAATTAAAAACTTT-AAAAA
AAAT-AGATGAATGGATAACTAGAATAACCAATGCAGAGAAGTCCTT-AAGGACCTGATG
GAGCTGAAAACCAAGGCATGAGAGCTACGTGACAAATGCAGAAGCCTCAGTAGCTGATGC
GATCAACTGGAAGAAAGGGTATCCGTGATGGAAGAGGAAATGAATGAAATGAAGCGAGAA
GAGAAGTTTAGAGAAAAAAGAATAAAAAGAAACGAACAAAGCCTCCAAGAAATATGGGAC
TAT
>4__chr2_59167390_59173525
TACTCTGAGCTAAAGGAGGAAGTTCGAACCAATGGCAAAGAAGTTAAAAACTTTAAAAAA
AAAATAGACGAATGGATAACTAGAATAACCAGTGCAGAGAAGTCCTTAAAGGACCTGATG
GAGCTGAAAACTACGGCACAAGAACTATGTAACGAATGCACAAGCCTCAGTAACCGAAGC
AATCAACTGGAAGAAAGTGTATCAGCGATGGAAGATGAAATGAATGAAATGAAGCGTGAA
GAGAAGTTTAGAGAAAAAAGAATAAAAAGAAACGAACAAAGCCTCCAAGAAATATGGGAC
TAT
>4__chr2_56711883_56718031
TACTCTGAGCTACAAAAGGAAATTCGAACCAATGGCAAAGAAGTTAAAATCTTT-GAAAA
AAATTAGACGAATGGATAACTAGAATAACCAATGCAGAGAAGTCCTTAAAGGACGTGATG
GAGCTGAAAACCAAGGCATGAGAGCTACGTGATGAATGCAGAAGCCTCAGTAGCCAATGC
GATCAACTGGAAGAAAGGGTATCAGTGATGGAAGACGAAATGAATGAAATGAAGCGGGAA
GAGAAGTTTAGAGAAAAAAGAATAAAAAGAAATGATAAAAACCTCCAATAAATATAGGAC
TAT
>4__chr2_186803296_186809434
TACCCCAAGCTACAGGAGGAAATTCGAACCAATGGCAAAGAAGTTAACAGCTTTGAAAAA
AAATTAGATGAATGGATAACTAGAATAACCAATGCAAAGAAGTCCTTAAAGGACCTGATA
GAGCC-GAAACCAAGGCACGAGAGCTATGTGACGAATGCACAAGCCTCAGTAGCCAATGC
AATCAACTGAAAGAAAGGGTATCAGTGATGGAAGATCAAATGAATGA-ATGAAGCGAGAA
GAGAAGTTTAGAGAAAAAAGAATAAAAAGA----AACAAAGCCTCCAAGAAATATGGGAC
TAA
>4__chr3_100236323_100242466
TACTCCGAGCTAAAGGAGGAAATTTGAACCAATGGCAAAGAAGTTAAAAGCTTTGAAAAA
AAATTAGACGAATGGATAACTAGAATAACCAATGCAGAGAAGTCCTTGAAGGACCTGATG
GAGCTGAAAACCAAGGCACAAGAGCTACGTGATGAATGCAGAAGCCTCAGTAGCCGATGC
GATCAACTGGAAGAAAGGGTATCAGTGATGGAAGATGAAATGAATGAAATGAAGGGAGAA
GAGAAGTTTAGAGAAAAAACAATAAAAAGAAATGAACAAAGCCTCCAAAAAATATGGGAC
TAT
>4__chr22_15521277_15527388
AACTTCGAGCTACAGGAGGAAATTCAAACCAAAGGCAAAGAAGTTGAAAACTTTGAAAAA
AATTTAGACAAATGTATAACTAGAATAACCAATACAGAGAAGTGCTTAAAAGAGCTGATG
GAGCTGAAAACCAAGGCTCGAGAACTACATGAAGAATGCAGAAGCCTCAGGAGCTGATGC
GATCAACTGGAAGAAACGGTATCAGCGATGGAAGATGAAATGAATGAAATGAAGCGAGAA
GGGAAGTTTAGAG-AAAAAAAATAAAAAGAAATGAATAAAGCCTCCAAGAAATATGGGAC
TAT
>4__chr2_55868760_55874900
TACTCTGAGCTAAAGGAGGAAGTTCGAAGCAACAGCAAAGAAGTTAAAAACTTG-AAAAA
AAATTAGACGAATGGCTAACTAGAATAACCAACGCAGAGAAGTCCTTAAAGGACCTGATG
GAGCTGAAAACCACGGCACGAGAACTACGTGACAAATGCACAAGCCTCAGTAGCAGATGC
GATCAACTGGAAGAAAGGGTATCAGCGATGGAAGATGAAATGAATGAAATGAAGTGAGAA
GAGAAGTTTAGAGAAAAAAGAATAAAAAGAAACGAACAAAGCCTCGAAGAAATATGGGAC
TAT
>4__chr2_55894672_55900794
TACTCCAAGCTAAAGGAGGAAGTTCGAAGCAACGTCAAAGAAGTTAAAAACTTG-AAAAA
AAATTAGACGAATGGCTAACTAGAATAACCAACGCAGAGAAGTCCTTAAAGGACCTGATG
GAGCTGAAAACCACGGCACGAGAACTACGTGACAAATGCACAAGCCTCAGTAGCAGATGC
GATCAACTGGAAGAAAGGGTATCAGCGATGGAAGATGAAATGAATGAAATGAAGTGAGAA
GAGAAGTTTAGAGAAAAAAGAATAAAAAGAAATGAACAAAGCCTCGAAGAAATATGGGAC
TAT
>4__chr2_31572732_31578821
TACTCCAAGCTACAGGAGGAAATTGAAACCAAAGGCCAAGAAGTTGAAAACTTGGAAAAA
AATTTAGACAAATGTATAACTAGAATAACCAATATAGAGAAGTGCTTAAAGGAGCTGATG
GAGCTGAAAGCCAAGGCTCGAGAACTACATGAAGAATGCAGAAGCCTCAGGAGCCGATGC
GATCAACTGGAAGAAAGGGTATCAGTAATGGAAGATGAAATGAATGAAATGAAGCAAGAA
GGGAAGTTTAGAGAAAAAAGAATAAAAAGAAATGAACAAAGCCTCCAAGAAATATGGGAC
TAT
>4__chr2_228772099_228778259
TACTCTGAGCTACAGGAGGAAATTCAAACCAAAGGCAAAGAAGTTAAAAACTTTGAAAAA
AATTTAGAAGAATGTATAACTAGAATAACCAATACAGAGAAGTGCTTAAAGGAGCTGATG
GAGCTGAAAGCCAAGGCTCAAGAACTACGTGAAGAATGCAGAAGCCTCAGGAGCCTATGC
GATCAACTGGAAGAAAGGGTATCTGTGATGAAAGATGAAATGAATGAAATGAAGCGAGAA
GGGAAGTTTAGAGAAAAAAGAATAAAAAGAAACCAACAAAGCCTCCAGGAAATATGGGAC
TAT
>4__chr3_128002608_128008741
TACTGTGAGCTACAGGAGGAAATTCAAACCAAAGGCAAAGAGATTGAAAATGTTGAAAAA
AATTTAGACGAATGTATAACTAGAATAACCAATACAGAGAAGTGCTTAAAGGAGCTGATG
GAGCTGAAAGCCAATGCTTGAGAACTACGTGAAGAATGCAGAAGCCTCAGGAGCTGATGC
GATCAACTGGAAGAAAGGGTTTCAGTGATGGAAGATGAAATGAATGAAATGAAGCGAGAA
GGGAAGTTTAGAGAGAAAAGAATAAAAAGAAATGAAGAAAGCCTCCAAGAAATATGGGAC
TAT
>4__chr2_9095912_9102076
TACTCTGAGCTACAGGAGGAAATTCAAACCAATGGCAAAGAAGTTAAAAACTTTGAAAAA
AAATTAGACAAATGGATAACTAGAATAACCAATGCAGAGAAGTCCTTAAAGGAGCTGATG
GAGCTGAAAGCCAAGGCTCAAGAACTACGTGAAGAATGCAGAAGCCTCAGGAGCCGATGC
AATCAACTGGAAGAAAGAGTATCAGTGATGGAAGACGAAATGAATGAAATGAAGCGAGAA
GGAAAGTTTTGAGAAAAAAGAATAAAAAGAAACGAACAAAGCCTCCAAGAAATATGGGAC
TAT
>4__chr3_108345630_108351783
TACTCTGAGCTACAGGAGGAAATTCAAACCAATGGCAAAGAAGTTAAAAACTTTGAAAAA
AAATTAGACGAATGGATAACTAGAATAACCAATGCAGAGAAGTCCTTAAAGGAGCTGATG
GAGCTGAAAGCCAAGGCTTGAGAACTATGTGAAGAATGCAGAAGCCTCAGGAGCCGATGC
GATCAACTGGAAGAAAGGGTATCAGTGATGGAAGATGAAATGAATGAAATGAAGCGAGAA
GGCAAGATTAGAGAAAAAAGAATAAAAAGAAACGAACAAAGCCTCCAAGAAATATGGGAC
TAT
>4__chr2_198301932_198307933
TACTCTGAGCTACGGGAGGACATTCAAACCAAAGGCAAAGAAGTTGAAAACTTTGAAAAA
AATTTAGAAGAATGTATAACTAGAATAACCAATACAGAGAAGTGCTTAAAGGAGCTGATG
GAGCTGAAAACCAAGGCTCGAGAACTACGTGAAGAATGAAGAAGCCTCAGGAGCCAATGC
GATCAACTGGAAGAAAGGGTATCAGCGATGGAAGATGAAATGAATGAAATGAAGCGAGAA
GGGAAGTTTAGAGAAAAAAGAATAAAAAGAAATGAGCAAAGCCTCCAAGAAATATGGGAC
TAT
>4__chr2_150109848_150115977
TACTCCAAGCTACAGGAGGAAATTCAAACCAATGGCAAAGAAGTTAAAAACTTTGAAAAA
AAATTAGATGAATGGATACCTAGAATAACCAATGGAGAGAAGTCCTTAAAGGAGCTGATG
GAGCTGAAAGCCAAGGCTCGAGAACAACATGAAGAATGCAGAAGCCTCAGGAGCCGATGC
GATCAACTGGAAGAAAGGGTATCAGTGATGGAAGATGAAATGAATGAAATGAAGCGAGAA
GGGAAGTTTAGAGAAAAAAGAATAAAAAGAAATGAACAAAGCCTCCAAGAAATATGGGAC
TAT
>4__chr3_117656734_117662832
TACTCGGAGCTACAGGAGGAAATTCAAACCAAAGGCAAAGAAGTTGAAAACTTTGAAAAA
AATTTAGATGAATGTATAACTAGAATAACCAATACAGAGAAGTGCTTAAAGGAGCTGATG
GAGCTGAAAG---------GAGAACTACGTGAAGAATGCAGAAGCCTCAGGAGCTGATGC
GATCAACTGGAAGAAAGGGTATCAGTGATGGAAGATGAAATGAATGAAATGAAGCGAGAA
GGGAAGTTTAGAGAAAAAAGAATAAAAAGAAATGAACAAAGCCTCCAAGAAATATGGGAC
TAT
>4__chr2_38085343_38091505
TACTCCGAGCTAAAGGAGGAAGTTCGAAACCATGGCAAAGAAGTTAAAAACCTTGAAAAA
AAATTAGATGAATGGCTAACTAGAATAATCAACGCAGAGAATTCCTTAAAGGACCTGATG
GAGCTGAAAACCAAGGCACGAGAACTACGTGACAAATGCACAAGCCTCAGTAGCCAATTT
GATCAACTGGAAGAAAGGGTATCAGTGATGGAAAATCAAATGAATGAAATGAAGCGAGAG
GAGAAGTGTAGAGAAAAAAGAATAAAAAGAAACGAACAAAGCCTCCAAGAAATGTGGGAC
TAT
>4__chr2_215793212_215799299
TACTCTGAGCTACAGGAGGAAATTTGAACCAATGGCAAAGAAGTTAAAAGCTTTGAAAAA
AAATTAGATGAATGGATAACTAGAATAACCAATGCAGAGAAGTCCTTAAAGGACCTGATG
GAACTGAAAACCAAGGCACGAGAGCTACGTGACGAATGCAGAAGCCTCAGTGGCTGATAC
GATCAACTGGAAGAAAGGGTATCAGCCATGGAAGATAAAATGAAGGAAATGAAGCGAGAA
GAGAAGTTTAGAGAAAAAAGAATAAAAAGAAATGAACAAAGCCTCCAAGAAATATGGGAC
TAT
>4__chr2_67270448_67276603
TACTCTGAGCTACAGGAGGAAATTCAAACCAATGGCAAAGAAGTTAAAAGCTTTGAAAAA
AAATTAGATGAATGGATAACTAGAGTAACTCATGCAGAGAAGTCCTTAAAGGACCTGATG
GAGCTGAAAACCAAGGCAAGAGAGCTATGTGATGAATGCAGAAGCCTCAGTAGCCGATGC
GATCAACTGGAAGAAAGGGTATCAGTGATGGAAGATGAAATGAATGAAATGAAGCAAGAA
GAGAAGTTTGGAGAAAAAAGAATAAAAAGAAACGAACAAAGCCTCCAAGAAATATGGGAC
TAT
>4__chr2_179660360_179666532
TACTCCGAGCTACAGGAGGAAATTCGAACCAATGGCAAAGAAGTTAAAAGCTTTGAAAAA
AAATTAGACGAATGGATAACTAGAATAATTAATGCAGAGAAGTCCTTAAAAGACCTGATG
GAGCTGAAAACCAAGGCACAAAAGCTATGTGATGAATGCAGAAGCCTCAGTAGCCAATGC
GATCTACTGGAAGAAAGGGTATCAGTGAGGGAAGATGAAATGAATGAAATGAAGCGAGAA
GGGAAGTTTAGAGAAAAAAGAATAAAAAGAAACGAACAAAGCCTCCAAGAAATATGGGAC
TAT
>4__chr2_38213054_38219238
TACTCCGAGCTACAGGAGGAAATTCGAACCAATGGCAAAGAAGTTAAAAGCTTTGAAAAA
AAATTAGACGAATGGATAACTAGAATAACCAATGCAGAGAAGTCCTTAAAGGACCTGATG
GAGCTGAAAACCAAGGCACGAGAACTATGTGATGAATGCACAAGCCTCAGTAGCTGATGC
GATCAACTGGAAGAAAGGGTATCAGTGATGGAAGACAAAATGAATGAAATGAAGCGAGAA
GAGAAGTTTAGAG-AAAAAAAATAAAAAGAAATGGACCAAGCCTCCAAGAAACATGGGAC
TAT
>4__chr3_120365987_120372176
TACTCCGAGCCACAGGAGGAAATTTGAACCAACGGCAAAGAAGTTAAAAGCTTTGAAAAA
AAATTAGACGAATGGATAACTAGAATAATCAATGCAGAGAAGTCCTTAAAGGACCTGATG
GAGCTGAAAACCAAGGCACGAGAGCTACGTGACAAATGCAGAAGCCTCAGTAGCTGATGC
GATCAACTGGAAGAAAGGGTGTCAGTGATGGAAGATCAA---------ATGAAGTGAGAA
GAGAAGTTTAGAGAAAAAAGAATAAAAAGAAATGAACAAAGCCTCCAAGAAATATGGGAC
TAT
>4__chr2_220386475_220392624
TACTCCGAGCTACAGGAGGAAATTCGAACCAATGGCAAAGAAGTTAAAAGCTTTGAAAAA
AGATTAGACGAATGGATAACTAGAATGATCAATGCAGAGAAGTCCTTAAAGAACCTGATG
GAGCTGAAAACCAAGGAACAAGAGCTACGTGACGAATGCAGAAGCCTCAGTAGCCAATGC
AATCAACTGGAAGAAAGGGTATCAGTGATGGAAGATGAAATGAATGAAATGAAGCGAGAA
GAGAAGTTTAGAGAAAAAAGCATAAAAAGAAACAAACAAAGCCTCCAAGAAATATGGGAC
TAT
>4__chr2_23812943_23819085
TACTCCGAGCTACAGGAGGAAATTCAAACCAATGGCAAAGAAGTTAAAAGCTTTGAAAAA
AAATTAGATGAATGGATAACTAGAATAACCAATGCAGAGAAGTCCTTAAAGGACCTGATG
GAGCTGAAAACCAAGGCACGAGAGCTACGTGACGAATGCAGAAGCCTCAGTAGCCGATGC
GATAAACTGGAAGAAAGGGTATCAGTGATGGAAGACGAAATGAATGAAATGAAGCGAGAA
GAGAAGTTTAGAGAAAAAAGAATAAAAAGAAACGAACAAAGCCTCCAAGAAATATGGGAC
TAT
>4__chr2_213358098_213364237
TTCTCTGAGCTAAAGGAGGAAGTTCAAACCAATGGCAAAGAAGTTAAAAACTTTGAAAAA
AAATTAGATGCAGGGATAACTAGAATAATCAGTGCAGAGAAGTCCTTAAAGGACCTGATG
GAGCTGAAAACCACGGCATGAGAACTACGTGACTAATGCACAAGCCTTAGTAACCGAGGC
AATCGACTGGAAGAAACGGTATCAGCAATGGAAGATGAAATGAATGAAATGAAGCATGAA
AAGAAGTTTAGAGAAAAAAGAATAAAAAGAAACAAACAAAGCCTCCTAGAAATATAGCAC
TAT
>4__chr2_59406947_59413079
TACTCCGAGCTACAGGAGGAAGTTCAAAACAATGGCAAAGAAGTTAAAAACTTTGGAAAA
AAATTAGATGAATGGATAACTAGAATAACCAATGCAAAGAAGTCCTTAAAGGACCTGATG
GAGCTGAAAACCAAGGCACGAGAACTATGTGATGAACGCACAAGCCTCAGTAGCCAATGC
AATCAACTGGAAGAAAGGGTATCAGTGATGGAAGATGAAATGAATGAAATAAAGCAAGAA
GAGAAGTTTAGAGAAAAAAGAATAAAAAGAAACGAACAAAGCCTCCAAGAAATATGGGAC
TAT
>4__chr2_21412316_21418438
TACTCCGAGCTAAAGGAGGAAGTTTGAACCAATGGCAAAGAAGTTAAAAACCATG-AAAA
AAATTAGACAAATGGCTAACTAGATTAACCAATGCAGAGAAGTCCTTAAAGGACCTGATG
GAGCTGAAAACCATGGCATGAGAACTACGTGACGAATGCACAAGCCTCAGTAGCCGATTC
GTTCAACTGGAAGAAAGGGTATCAGTGATGGAAGACGAAATGAATGAAATGAAGTCAGAA
GAGAAGTTTAGAGAAAAAAGAATAAAAAGAAATGAACAAAGCCTCCAACAGATATGGGAC
TAT
>4__chr3_122097741_122103890
TACTCTGAGCTAAAGGAGGAAGTTTGAACCAATGGCAAAGAAGTTAAAAACTTTG-AAAA
AAATTAGACAAATGGATAACTAGAATAACCAATGCAGAGAAGT-CTTAAAGGACCTGATG
GAGCTGAAAACCATGGCAGAAGAACTACATGATGAATGCGCAAGCCTCAGTAACCAATGC
GATCAACTGGAAGAAAGGGTATCAGCAATGGAAGACAAACTGAATGAAATGAAGCATGAA
GAGAAGTTTAAAGAAAAAAGAATAAAAAGAAATGAACAAAGCCTCCAAGAAATATGGGAC
TAG
>4__chr2_35641632_35647775
TACTCCAAGCTAAAGGAGGAAGTTCGAACCAATGGCAAAGAAGTTAAAGATTTTGAAAAA
AAATTAGACAAATGGATAACTAGAATAACCAATGCCAAGAAGTCCTTAAGGGACCTGATG
GAGCTGAAAACCAAGGCACGAGAACC--------AATGCACAAGCCTCAGTAACTGATGT
GATCATCTGGACGAAAGGGTATCAGTGATGGAAGATGAAATGAATGAAATGAAGCATGAA
GAGAAGTTTAAAGTAAAAAGAATAAAAAGAAACAAACAAAGTCTCCAAGAAATATGGGAC
TAT
>4__chr20_14390149_14396321
TACTTTGAGCTAAAGGAATAAGTTTGAACCAATGGCAAAGAAGTTAAAAACTTTGAAAAA
AAATTAGACGAATGGATAACTAGAATAACCAATGCAGAGAAGTCCTTAAAGGACCTGATG
GAGCTGAAAACCAAGGCACAAAAACTACGTGACAAAAGCACAAGCCTCAGTAACCAATGC
AATCAACTGGAAGAAAGGGTATCAGCAATGGAAGATGAAATAAATGAAATGAAGCGTGAA
GAGAAGTTTAGAGAAAAAAGAATAAAAAGAAATCAACAAAGCCTCCAAGGAATATGGGAC
TAT
>4__chr20_22916230_22922357
TACTCCAAGCT-AAGGAGGAAATTCGAACCAATGGCAAAGAAGTTAAAAACTTTGAAAAA
GAATTAGATGAATGGATAACTAGAATAACCAATGCAAAGAAGTCCTTAAAGGACCTGATG
GAGCTGAAAACTGAGGCACAAGAACTACGTGATGAATGCACAAGCCTCAGTAATTGACGA
GATCAACTGGAAGAAAGGGTATCAGTGATGGAAGACGAAATGAATGAAATGAACTGTGAA
GAGAAGTTTAGAGAAAAAAGAATAAAAAGAAATGAACAAAGCCTCCAAGAAATATGGGAC
TAT
>4__chr2_66723285_66729379
TACTCCGAGCTAAAGGAGGAAGTCCTAACCCATGGCAAAGAAGTTAAAAACCTTGAAAAA
AAATTAGATGAATGGCTAACTAGAATAACCAATGCAGAGAATTCCTTAAAGGACCTGATG
GAGCTGAAAACCAAGGCACGAGAACTACGTGACTAATGCACAAGCCTCAGTAGCCGAATC
GATCAACTGGAAGAAAGAGTATCAGTGATGGAAGATCAAATGAATGAAATGAAGTGAAAA
GAGAAGTTTAGAGAAAAAAGAATAAAAAGAAATGAACAAAGCCTCCAAGAAATATGGGAC
TAT
>4__chr22_22335171_22341325
TACTCGGAGCTAAAGGAGGAAGTTCGAACCAATGGCAAAGAAGTTAAAAACCTTGAAAAA
AAATTAGACGAATGGCTAACTAGAATAACCAATGCAGAGAAGTCCTTAAAGGACCTGATG
GAGCCGAAAACCACGGCACAAGAACTACGTGACGAATGCACAAGCCTCAGTAGCCGATGC
GATCTACTGGAAGAAAAGGTATCAGTGATGGAAGATGAAATGAATGAAATGAAGTGAG--
---AAGTTTAGAGAAAAAAGAATAAAAAGAAAGGAACAAAGCCTCCAAGAAATATGGGAC
TAT
>4__chr2_80173639_80179791
TACTCCGAGCTAAAGGAGGAAGTTCGAACCAATGGCAAAGAAGTTAAAAACCTTGAAAAA
AAATTAGGTGCATGGCTAACTAGAATAACCAATGCAGAGAAGTACTTAAAGGACCTGATG
GAGCTGAAAACCATGGCACGAGAACTACGTGACGAATGCATAAGCCTCAGTAGGCAATGC
GATCAACTGGAAGAAAGGGTATCAGCGATGGAAGACGAAATGAATGAAATGAAGTGAGAA
GAGAAGTTTAGAGAAAAAACAATAAAAAGAAATGAACAAAGACTCCAAGAAATATGGGAC
TCT
>4__chr2_66043700_66049852
TACTCCGAGTTAAAGGAGGAAGTTTGAAACAATGGCAAAGAAGTTAAAAACTTTGAAAAA
AAATTAGACGAATGGATAACTAGAATAACCAATGCAGAGAAGTCCTTAAAGGACCTGATG
GAGCTGAAAACCATGGCACAAGAACTACGTGACGAATGCACAAGCCTCAGTAACCGATGC
AATCAACTGGAAGAAAGGATATCAGCGATGGAACATGAAATGAGTGAAATGAAGTGTGAA
GAGAAGTTTACAGAAAAAAGAATAAAAAAAAACGAACAAAGCCTCCAAGAAATATGGGAC
TAT
>4__chr2_84057036_84063179
TACTCCGAGCTAAAGGAGGAAGTTTAAACCAATCGCAAAGAAGTTAAAAACTTGGAAAAA
AAATTAGACAAATGGATAACTAGAATAACCAATGCAGACAAGTCCTTAAAGGACCTGATG
GAGCTGAAAACCATGGCACAAGAACTACATGACAAACGCACAAGCCTCAGTAACCGAAGC
GATCAACTGGAAGAAAGGGTATCAGTGATGGAAGACAAAATGAATGAAATGAAACATGAA
GAGAAGTTTAGAGAAAAAAGAATAAAAAGA----AACAAAGTCTCCAAGAAATATGGAAC
TAT
>4__chr2_170017538_170023690
TACTCCGAGCTAAAGGAGGAAATTCAAACCAATGGCAAAGAAGTTAAAAACCTTGAAAAA
AAATTAGACAAATGGCTAACTAGAATCACCAATGCAGAGAAGTCATTAAAGGAACTGATG
GAGCTGAAAACCACGGCACGAGAACTACGTAACAAATGCACAAGCCTCAGTAGCCAATGT
GATCAACTGGAAGAAAGGGTATCAGCAATGGAAGATGAAATGAATGAAATGAAGCAAGAA
GAGAAGTTTAGAGAAAAAAGAATAAAAAGAAAAAAACAAAGCCTCCAAGAAATATGGGAC
TAT
>4__chr3_101886912_101893044
TACTCCAAGCTAAAGGAGGAAGTTCGAACCCATGGCAAAGAAGTTAAAAACCTTGAAAAA
AAATTAGACAAATGGCTAACTAGAATAACCAATACAGAGAAGTCCTTAAAGGACGTGATG
GAGCTGAAAACCACGGCACGAGAACTACGTGATGAATGCACAAGCCTCAGTAGCTGATGC
GATCAACTGGAAGAAAGGGTATCAGCGATGGAAGATGAAATGAATGAAATGAAGCGAGAC
GGGAAGTTTAGAGAAAAAAGAATAAAAAGAAACGAACAAAGCCTCCAAGAAATATGGGAC
TAT
>4__chr3_109570864_109577028
TACTCTGAGCTAAAGGAGGAAGTTCGAACCCATGGCAAAGAAATTAAAAACCTTGAAAAA
AAATTAGGTGAATGGCTAACTAGAATAACCAATGCAGAGCAGTCCTTAAAGGACCCGATG
GAGCTGAAAACCAAGGCACGAGAACTACATGACGAATTCACAAGCCTCAGTAGCTGATTC
GATCAACTGGAAGAAAGGGTATCAGTGATGGAAGATGACATGAATGAAACGAAGCGAGAA
GAGAAGTTTAGAGAAAAAAGAATTAAAAGAAATGAACAAAGCCTCCAAGAAATATGGGAC
TAT
>4__chr2_9918543_9924673
TACTCCGAGCTAAAGGAGGAAGTTCAAACCAATGGCAAAGAAGTTAAAAACCTTGAAAAA
AAATTAGACAATTGGCTAACTAGAATAACCAATGCAGAGAAGTCCTTAAAGGACCTGATG
GAGCTGAAAACCACAGCACAAGAACTACGTGAGGAATGCACAGTCCTCACTAGCTGATGC
AATCAACTGGAAGAAAGTGTATCCATGATGGAAGATGAAATGAATGAAATGAAGCGAGAA
GAGAAGTTTAGAGAAAAAAGAAT-AAAAGAAACGAACAAAGCCTCCCAGAAATATGGGAC
TAT
>4__chr2_86044431_86050584
TACTCCGAGCTAAAGGAGGAAGTTTGAACCAATGGCAAAGAAGTTAAAAACTTTGAAAAA
AAATTAGACCAATGGATAAGTAGAATAACCAATGCAGAGAAGTCCTTAAAGGACCTGATG
GAGCTGAAAACCACGGCAGGAGAACTACGTGACGACTGCACAAGCCTCAGTAGCCAATGC
GATCAACTGGAAGAAAGGGTATCAGTGATGGAAGACGAAATGAATGAAATGAAGCGTGAA
GAGAAGTTTAGAGAAAAAAGAATAAAAAGAAACGAACGAAGCCTCCAAGAAATATGGGAC
TAT
>4__chr21_37403247_37409344
TACTCCGAGCTAAAGGAGGAAGTTCGAACCAATGGCAAAGAAGTTAGAAACTTTGAAAAA
AAATTAGATGAATGGATAACTAGAATAACCAATGCAGAGAAGTCCTTAAAGGACCTGATG
GAGCTGAAAACCACGGCACGAGAACTATGTGACAAATGCACAAACCTCAGTAACCGATGC
GATCAACTGGAAGAAAGGGTATCAGCGATGGAAGATGAAATGAATGAAATGAAGCATGAA
GATAAGTTTAGAG-AAAAAGAATAAAAAGAAACAAACAAAGCCTCCAAGAAATATGGGAC
TGT
>4__chr3_123338614_123344765
TACTCCAAGCTGAAGGAGGAAGTTCGAACCAATGTCAAAGAAGTTAAAAACTTTGAAAAA
AAATTAGACGAATGGATAACTAGAATAATTAATGCACAGAAGTCCTTAAAGGACCTGATG
GAGCTGAAAACCACGGCACGAGAACTACGTGACGAATGCACAAGCCTCAGTAACCGATGC
GATCAACTGGAAGAAAGGGTATCAGCGATGGAAGATGAAATGAATGAAATGAAGTGTGAA
GAGAAGTTTAGAGAAAAAAGAATAAAAAGAAACAAACAAAGCCTCCAAGAAATATGGGAC
TAT
>4__chr2_62661525_62667625
TTCTCCGAGCTAAAGAAGGATGTTCGAACCCATAGCAAAGAAGTTAAAAACCTTGCAAAA
AGATTAAATGAATGGCTAACTAGAATAACCAACGCAGAGAAGTCCTTAAAGGACCTGATG
GAGCTGAAAACCATGGCACTAGAACTATGTGACGAATGCACAAGCCTCAGTAGCCGATTC
AATCAACTGGAAGAAAGGGTATCAGTGATTGAAGATCAAAAGAACGAAATGAAGTGAAAA
GAGAAGTTTAGAGAAAAAAGAATAAAAAGAAATGAACAAAGCCTCCAAGAAATATGGGAC
TAT
>4__chr2_150530494_150536625
TAATCCAAGCTAAAGGAGGAAGTTCAAACCCATGGCAAAGAAGTTAAAAACCTTGAAAAA
AAATTAGACGAATGGCTTACTAGAATAACCAATGCAGAGAAGTCCTTAAAGGACCTGATG
GAGCTGAAAACCATGGCACGAGATCTATGTGAAGAATGCAGAAGCCTCAGTAGCTGATTG
GATCAACTGGAAGAAAGGGTATCAGTGATGAAAGATCAAATGGATGAAATGAAGTGAGAA
GAGAAGTTTACAGAAAAAAG---------AAACAAACAAAGCCTCCAAGAAATATGGGAC
TAT
>4__chr2_150202641_150208751
TACTCTGAGCTAAAGGAGGAAGTTCGAACCCATGGCAAAGAAGTTAAAAACATTGAAAAA
AGATTAGATGAATGGCTAACTAGAATAACCCATGCAGAGAAGTCATTAAAGGACCTGATG
GAGCTGAAAACCATGGCACAAGAACAACGTGACGAATACACAAGCCTCAGTTGCCACTTC
GATCAACTGGAAGAAAGGGTATCAGTGATGGAAGATGAAATGAATGAAATGAAGCAAGAA
GAGAAGTTAAGAGAAAAAAGGATAGAAAGAAACGAACAAAGCCTCCAAGAAACATGGGAC
TAT
>4__chr2_19447214_19453345
TTCTCCAAGCTAAAGGAGGAAGTTCGAACCCAACACAAAGAAGTTAAAAACCTTGAAAAA
AGATTAGACGAATGGCTAACTGGAATAACCAATGCAGAGACATCCTTAAAGGACCTCATG
GAGCTGAAAACCATGGCACGAGAACTACGTGACGAATGCACAAGCTTCAGTAGCCTAATC
GATCAACTGGAAGAAAGGGTATCAGTGATGGACGATCAAATGAATGAAATGAAGCGAGAA
GAGAAGTTTAGAGAAAAAAGAATAAAAAGAAATGAACAAAGCCTCCAAGAAATGTGGGAC
TAT
>4__chr3_127051344_127057495
TACTCCGAACTAAAGGAGGAAGTTCAAACCCATGGCAAAGAAGTTAAAATCCTTGAAAAA
AGGTTAGATGAATGGCTAACTAGAATAACCAATGCAGAGAAGTCCTTAAAGGACCTGATG
GAGCTGAAAACCGAGGCAAGAGAACTACATGACAAATGCACAAGCCTCAGTAACTGATTT
GATCAACTGTAAGTAAGGATATCAGTGATGGAAGATGAAATGAATGAAATGAAGTGAGAA
-----GTTTAGAGAAAAAAGAATATAAAGAAATGAACAAAGCCTCCAAGAAATATGGGAC
TAT
>4__chr2_35091019_35097162
TACACTCAGCTAAAGAAGGAAGTTCAAACCCATGGCAAAGAAGTTAAAAACCTTGAAAAA
AAATTAGGCGAATGGCTAACTAGAATAACGAATGCTGAGAAGTCCTTAAAGGACCTGATG
GAGCGGAAAACCAAGGCACGAGAACTGCATGACGAATGCACAAGCCTCAGTAGCTGATTC
GATCAACTGGAAGAAGGGCTATCAGTGATGGAAGATGAAATGAATGAAATGAAGTGAGAA
GAGAAGTTTAGAGAGAAAAGAATAAAAAGAAATGGACAAAGCCTCCAAGAAATATGGGAC
TAT
>4__chr2_84586194_84592335
TACTCCGAGCTAAAGGAGGAAGTTCGAACCCATGGCAAAGAAGTTAAAAACATTGAAAAA
AAATTACACGAATGGCTAACTA-AATAACCAATGCAGAGAAGTCCTTAAAGGACCTGATG
GAGCTGAAAACCAAGGCACGAGAACTACGTGACGAATGCACAAGCCTCAGTAGCCGATTC
ACTCAACTGGAAGAAAGGGTATCAGTGATGGAAGATCAAATGAATGAAATGAAGCGAGAA
GAGAAGTTTAGAGAAAAAAGAATAAAAAGAAACGAACAAAGCCTCCAAGAAATATGGGAC
TAT
>4__chr20_43713535_43719646
TACTCTGAGCTAAAGGAGGAAGTTCGAACCCATGGCAAAGAATTTAAAAACCTTGAAAAA
AAATTAGACGAATGGCCAACTAGAATAACCAATGCAGAGAAGTCCTTAAAGGATCTGATG
GAGCTGAAAACCAAGGCATGAGAACTATGTGACAAATGCACAAGCCTCAGTAGCCAATTC
GATCAACTGGAAGAAAGGGTATCAGTGATGGAAGATGAAATGAATGAAATGAAGCGAGAA
GAGAAGTTTAGAGAAAAAAGAATAAAAACAAATGAACAAAGCCTCCAAGAAATATGGGAC
TAT
>4__chr2_158787591_158793730
TACTCCGAGCTAAAGGAGGAAGTTCGAACC-ATGGCAAACAAGTTAAAAACCTTGAAAAA
AAATTAGACGAATGGCTAACTAGAATAACCAATGCAGAGAAGGCCTTAAAGGACCTGATG
GAGCTGAAAACCAAGGCACGAGAACTACGTGATGAATGCACAAGCCTCAGTAGC-----C
GATCAACTGGAAGAAAGGGTACCAGTGATGCAAGATCAAATGAATGAAATGAAGCGAGAA
GAGAAGTTTAGAGACAAACGAATAAAAAAAAATGAACAAAGCCTCCAAGAAATATGGGAC
TAT
>4__chr2_62685877_62692014
TACTCCGAGCTAAAGGAGGAAGTTCGAACCCCTAGCAAAGAAGTTAAAAACATTGAAAAA
AAATTAGATGAATGGCTAACTAGAATAACCAATGCAGAGAAGTCCTTAAAGGACCTGATG
GAGCTGAAAACCATGGCACCAGAACTATGTGACGAATGCACAAGCCTCAGTAGCTGATTC
AATCAACTGGAAGAAAGGGTATCAGTGATGGAAGATCAAATGAATGAAATAAAATGAGAG
GAGAAGTTTAGAGAAAAAAGAATAAAAAGAAACGAACAAAGCCTCCAAGAAATATGGGAC
TAT
>4__chr2_35398328_35404470
TACTCTTAGCTAAAGGAGGAAGTTTGAACCAATGGCAAAGAAGTTAAAAACATTGAAAAA
AAATTAGACGAATGGCTAACTAGAATAACCAATGCAGAGAAGTCCTGAAAGGACCTGATG
GAGCTGAAAACCAAGGCACGAGAACTATGTGACAAATGCACAAGCCTCAGTAGCACATTC
GATCAACTGGAAAAAAGGGTATCAGTGATGGAAGATCAAATGAATGAAATGAAGTGAGAA
GAGAAATTTAGAGAAAAAAGAATAAAAAGAAATGAACAAAGCCTCCAAGAAATATGGGAC
TAT
>4__chr20_2429472_2435604
TACTCTGAGCTAAAGGAGGAAGTTCGAACCCATGGCAAAGAAGTTAAAAACCTTGAAAAA
AAATTAGACGAATGCCTAACTAGAATAACCAATGCAGAGAAGTCCTTAAAAGACCTGATG
GAGCTGAAAACCATGGCACGAGAACTACGTGACGAATGCACAAGCCTCAGTAGCCGACTT
GATCAACTGGAAGAAAGGGTATCAGTGATGGAAGATCAAATGAATGAAATGAAGCAAGAA
GAGAAG-TTAGAGAAAAAAGAATAAAAAGAAACAAACAAAGCCTCCAAGAAATATGGGAC
TAT
>4__chr2_191345222_191351372
TTCTCTGAGCTAAAGAAGGAAGTTCAAACCCATGGCAAAGAAGTTAAAAACCTTGAAAAA
ATATTAGACGAATGGCTAACTAGAATAACCAATGCAGAGAAGTCCTTAAAGGACCTGACA
GAGCTGAAAACCATGGCACGAGAACTATGTGACAAATGCAGAAGCTTCAGTAGCCGATTC
AATCAACTGGAAGAAAGGTTATCAGTGATGGAAGATCAAATGAATGAAATGAAGTGAGAA
GAGAAGTTTAGAGAAAAAAGAATAAAAAGAAACGAACAAAGCCTCCAAGAAATATGGGAC
TAT
>4__chr2_172206042_172212175
TACTCCAAGCTAAAGGAGGAAGTTCGAACCCATTGCAAAGAAGTTAAAAACCTTGAAAAA
AGATTAGACGAATGGCTAACTAGAATAACCAATGCAGGGAAGTCCTTAAAGGACCTGATG
GAGCTGAAAACCATGGCACGAGAACTACATGATGAATGCACAAGCCTCAGTAGCCGATTC
CATCAACTGGAAGAAAGGGTATCAGTGATGGAAGATCAAATGAATGAAATGAAGCGAGAA
GAGAAGTTTAGAGAAAAAAGAATAAAAAGAAACGAACAAAGCCCCCAAGAAATATGGGAC
TAT
>4__chr2_226680237_226686377
TACTCTGAGCTAAAGGAGGAAGTTCAAACCCATGGCAAAGAAGTTAAAAACCTTGAAAAG
AAATTAGAGGAATAGCTAACTAGAAGAACCAATGCAGAGAAGTCCTTAAAGGACCTGATG
GAGCTGAAAACCAAGGCACGAGAACTACGAGATGAATGCACAAGCCTCAGTAGACGATTC
GATCAACTGGAAGAAAGGGTATCAGTGACGGAAGCTCAAATGAATGAAATGAAGTGAGAA
GAGAAGTTTAGAGGATAAAGAATAAAAATAAACGAACAAAGCCTCCAAGAAATATGGGGC
TAT
>4__chr21_28971111_28977255
TACTCTGAGCTAAAGGGGGAAGTTTGAACCCATGGCAAAGAAGTTAAAAACCTGG-AAAA
AAATTAGACAAATGGCTAACTAGAATAACCAATGCAGAGAAGTCCTTAAAGGACCTGATG
GAGCTGAAAACCAAGGCATGAGAACTACATGATGAATGCATAAGCCTCAGTAGCTGATTT
GATCAACTGGAAGAAAGGGTCTCAGTGATGGAATATCATATGAACGAAATGAAACGAGAA
GAGAAGTTTAGAGAAAAAAGAATAAAAACAAACGAACAAAGCCTCCAAGAAATATGGGAC
TAT
>4__chr2_24876697_24882844
TACTCCGAGCTACAGGAGGAAGTTCGAACCCATGGCAAAGAAGTTAAAAACCTTG-AAAA
AAATTACACGAATGGCTAACTAGAATAACCAATGCAGAGAAGTCCTTAAAGGACCTGATG
GAGCTGAAAACCATGGCGTGAGACCCACGTGACGAATGCACAAGCCTCAGTAGCCGATTC
GATCAACTGGAAGAAAGGGCATCAGTGATGGAAGATGAAATGAATGAAATGAAGCAAGAA
GAGAAGTTTAGAGAAAAAAGAATAAAAAGAAACGAACAAAGCCTCCAAGAAATATGGGAC
TAT
>4__chr2_18736946_18743084
TACTCTGAGCTAAAGGAAGAAGTTTGAACCCATGGCAAATAAGTTAAAAACCTTG-AAAA
AAATTAGACGAATGGCTAACTAGAAAAACCAATGCAGAGAAGTCCTTAAAGGATCTGATG
GAGCTGAAAACCACGGCACGAGAACTATGTGACAAATGCACAAACCTCAGTAGCTGATTC
GATCAATTGGAAGAAAGGGTATCAGTGATGGAAGATCAAATGAATGAAATGAAGCAAGAA
GAGAAGTTTAGAGAAAAAAGAATAAAAAGAAACGAACAAAGCCTCCAAGAAATATGGGAC
TAT
>4__chr2_56217790_56223915
TTCTCTCAGCTAAAGGAGTAAATTCGAACCCATGGCAAAGAACTTAAAAACCTTGAAAAA
AGATTAGACGAATGGCTAACTAGAATAACCAATGCAGAGGAGTCCTTAAAGGACCTGATG
GAGCTGAAAACCACGGCACGAGAACTACGTGACGAATGCATAAGCCTCAGTAGCCAATTC
AATCAACCAGAAGAAAGGGTATCAGTGATGGAAGACCAAAGGAATGAAATGAAGTGAGAA
GAGAAGTTTAGAGAAAAAAGAGTAAAAAGAAATGAACAAAGCCACCAAGAAATATGGGAC
TAT
>4__chr2_210923593_210929733
TACTCTGAGCTAAAGGAGGAAGTTCGAACCCATGGCAAAGAAGTTAAAAACCTTGAAAAA
AAATTAGACGAATGGCTAACTAGAATAACCAATGCAGAGAAGTCCTTAAAGTACCTGATG
GAGCTGAAAACCAAGGCACAAGAACTACATGACAAATGCACAAGCTTCAGTAGCTGATTC
AATCAACTGGAAGAAAGGGTGTCAGTGATTGAAGATCAAGTGAATGAAATGAAGTGAGAA
GAGAAGTTTAGAGAAAAAAGAATAAAAAGAAACAAACAGAGCCTTCAAGAAATATGGGAC
TAT
>4__chr2_72484368_72490506
TACACCAAGCTAAAGGAGGAAGTTTCAACCCATGGCAAAGAAGTTAAAAACCTTGAAAAA
AAAT-AGACGAATGGCTAACTAGAATAACCAATGCAGAGAAGTCCTTAAAGGACCTGATG
GAGCTGAAAACCATGGCACAAGAACTACGTGACAAATGCACAAGCCTCAGTAGCCGATTC
AATCAACTGGAAGAAAGGGTATCAGTGATGGAAGATGAAATGAATGAAATGAAGTGAGAA
-----GTTTAGAGAAAAAAGAATGAAAGGAAATGAACAAAGCCTCCAAGAAATATGGGAC
TAT
>4__chr21_40403235_40409370
GACTCAGAGCTAAAGGAGGAAGTTTGAACCCATGGCAAAGAAGTTAAAAACCTTG-AAAA
AAATTAGACGAATGGCTAACTAGAATAACCAATGCAGAGAAGTCCTTAAAGGACCTGATG
GAGCTGAAAACCACAGCATGAGAACTACGTGACGAATGCACAAGCCTCAGTAGCTGATTC
AATCAACTGGAAGAAAGGGTATCAGTGATGGAAGATCAAATGAATGAAATGAAGTGAGAA
GAGAAGTTTAGAGAAAAAAGAATAAAAAGAAATGAACAAAGCCTCCAAGAAATATGGGAC
TAT
>4__chr2_168369083_168375182
TACTCCGAGCTAAAGGAGGAATTTCGAACCCATGGCAAAGAAGTTAAAAACCTTGAAAAA
AGATTAGACGAATGGCTAACTAGAATAACCAATGCAGAGAAGTCCTTAAAGGACCTGATG
GAGCTGAAAACCAAGGCACGAGGACTACGTGACGAATGCACAAGCCTCAGTAGCTGATTC
GATCAACTGAAAGAAAGGGTATCAGTGATGGAAGACGAAATGAATGAAATGAAGCAAGAA
GAGAAGTTTAGAGAAAAAAGAATAAAAAGAAACAAACAAAGCCTCCAAGAAATATGGGAC
TAT
>4__chr2_98960731_98966908
TACTCCGAGATTAAGGAGGAAGTTCGAACCCATGGCAAAGAAGTTAAAACCTTGG--AAA
AAATTAGACGAATGGCGAACTAGAATAACCAATGCAGAGAAGTCCTTAAAGGACCTGATG
GAGCTGAAAACCATGGCACGAAAACTACGTGACGAATGCACAAGCCTCAGTAGCCAATTT
GATCAACTGGAAGAAAGGGTATCAGTGATGGAAGATCAAATGAATGAAATGAAGTGAGAA
GAGAAGTTTAGAGAAAAAAGAATAAAAAGAAACGAACAAAGCCTCCAAGAAATATGGGAC
TAT
>4__chr2_211078390_211084513
TACTCCAAGCTAAAGGAGGAAGTTCGAACCCATGGCAAAGAAGTTAAAAACCTTGAAAAA
AGATTAGACAAATGGCTAACTAGAATAACCAATGCAAAGAAGTCCTTAAAGGACCTGATG
GAGCTGAAAACCAAGGCACGAGAACTACGTGACGAATGCACAAGCCTCAGTAGCCAATTC
GATCAACTGGAAGAAAGGGTATCAGTGATGGAAGATCAAACGAATGAAATGAAGTGAGAA
GAGAAGTTTAGAGAAAAAAGAATAAAAAGAAATGAACAAAGCCTCCAAGAAATATGGGAC
TTT
>4__chr3_118979518_118985678
TACTCTGAGCTAAAGGAGGAAGTTCGAACCCATGGCAAAGAAGTTAAAAACCTTGAAAAA
AAATTAGACAAATGGCTAACTAGAATAACCAATGCAGAGAAGTGCTTAAAGGACCTGATG
GAGCTGAAAACCATGGCACGAGAACTACATGACGAATCCACAAGCCTCAGCAGCCGATTC
AATCAACTGGAATAAAGGGTATCCGTGATGGAAGATCAAATGAATGAAATGAAGTGAGAA
GAGAATTTTAGAGAAAAAAGAATAAAAAGAAATGAACAAAGCCTCCAAGAAATATGGGAC
TAT
>4__chr20_18683915_18690014
CACTCCGAGCTAAAGGAGGAAGTTCGAACCCATGGCAAAGAAGATAAAAACCTTGAAAAA
AGATTAGACGAATGGCTAACTAGAATAACCAATGCAGAGAAGTCCTTAAAGGACCTGATG
GAGCTGAAAACCACGACACGAGAACTATGTGACGAACGCATAAGCCTCAATAGCCAATTC
GATCAACTGGAAGAAAGGGTATCAGTGATGGAAGATCAAATGAATGAAATGAAGCGAGAA
GAGAAGTTTAGAGAAAAAAGAATAAAAAGAAACGAACAAAACCTCCAAGAAATATGGGAC
TAT
>4__chr2_169963962_169970055
TATTCCAAGCTAAAGGAGGAAGTTCGAACCAATGGCAAACAAGTTAAAAACCTTG-AAAA
AAATTAGACAAATGGCTAACTAGAATAACCAATGCAGAGAAGTCCTTAAAGGACCTGATG
GAGCTGAAAACCATGGCACGAGAACTACGTGACAAATGCACAAGCCTCAGTAGCTGATTC
GATCAACTGGAAGAAAGGGTATCAGTGATGGAAGATGAAATGAAAGAAATGAAGCAAGAA
GAGAAGTTTAGAGAAAAAGCAATAAAAAGAAACGAACAAAGCCTCCAAGAAATATGGGAC
TAT
>4__chr2_95281562_95287685
TACTCTGAGCTAAAGGAGGAAGTTCAAACCCATGGCAAAGAAGTTAAAAACCTTGAAAAA
AGATTAGACGAATGGCTAACTAGAATAACCAATGCAGAGAAGTCCTTAAAGGACCTGATG
GAGCTGAAAACCACGGCACAAGAACTACATGATGAATGCACAAGCCTCAGTAGCCAATTC
CATCAACTGGAAGAAAGGGTATCAGTGATGGAAGATAAAATGAATGAAATGAAGCGAGAA
GAGAAGTTTAGAGAAAAAATAATAAAAAGAAATGAACAAAGCCTCCAAGAAATATGGGAC
TAT
>4__chr3_109857049_109863185
TACTCCGAGCTAAAGGAGGAAGTTCGAACCCATGGCAAAGAAATTAAAAACCTTG-AAAA
AAATTAGACGAATGGCTAACTAGAATAACCAATACAGAGAAGTCCTTAAAGGACCTGATG
GAGCTGAAAACCACAGCACAAGAACTATGTGACGAATGCACAAGCCTCAGTAGCCGATTC
ACTCAACTGGAAGAAAGGGTATCAGTGACGGAAGATCAAATGAATGAAATGAAGT-----
GAGAAGTTTAGAGAAAAAAGAATAAAAAGAAATGAACAAA-CCTCCAAGAAATATGGGAC
TAT
>4__chr2_201863513_201869638
TACTCCGAGCTAAAGGAGAAAGTTCGAACTCATGGCCAAGAAGTTAAAAACCTTGAAAAA
AGATTAGACGAATGGCTAACTAGAATAACCAATGCAGAGAAGTCCTTAAAGGACCTGATG
GAGCTGAAAACCATGGCACAAGAAGTATGTGACAAATGCACAAGCCTCAGTAGCCGATTC
GATCAACTGGAAGAAAGGGTATCAGTGATGGAAGATCAAATGAATGAAATGAAGCAAGAA
GAGAAGTTTAGAAAAAAAAGAATAAGAAGAAATGAACAAAGCCTCCAAGAAATATGGGAC
TAT
>4__chr2_191044076_191050180
TACTCCGAGCTAAAGGAAGAAGTTCAAACCCATGGCAAAGAAGTTAAAAACCTTGAAAAA
AGATTAGATGAATGGCTAACTACAATAACCAATGCAGAGAAGTCCTTAAAGGACCTGATG
GAGCTGAAAACCACGGCACGAGAAATAGGTGACAAATGCACAAGCCTTAGTAGCTGATTT
GATCATCTGGAAGAAAGGGTATCAGTGATGGAAGATCAAATGAATGAAATGAAGTGAGAA
AAGAAGTTTAGAGAAAAAAGAATAAAAAGAAACGAACAAAGCCTCCAAGAAATATGGGAG
TAT
>4__chr2_215825940_215832081
TACTCCGAGCTAAAGGAGGAAGTACGAACCAATGGCAAAGAAGTTAAAAACCTTGAAAAA
AAATTAGACGAATGGCTAACTAGAATAACCAATGCAGAGAAGTCCTTAAAGGACCTGATG
GAGCTGAAAACCAAGGCACGAGAACTACGTGACTAATGCATAAGCTTCAGTAGCCGATTC
GATCAACTGGAAGAAAGGGTATCAGTGATGGAAGATGAAATGAATGAAATGAAGCGAGAA
GAGAAGTTTAGAGAAAAAAGAATAAAAAGAAATGAACAAAGCCTCCAAGAAATATGGGAC
TAT
>4__chr4_104848132_104854232
TTCTCTGAGCTAAAGGAGGAAGTTTGAACCCATCGCAAAGAAGCTGAAAACCTTGAGAAA
AGATTAGACAAATGGCTAACTAGAATAACCAGTGTAGAGAAGTCCTTAAATGACCTGATA
GAGGTGAAAGCCATGGCACGAGAACTATGTGACAAATGCACAAGCTTCAGTAGCCGATTT
GATTAACTGGAAGAAAGGGTATCAGTGATTGAAGATCAAATTAATGAAATGAAGCAAGAA
GAGAAGTTTAGAGAAAAAAGAATAAAAAGAAATGAACAAAGCCTCCAAGAAATATGGGAC
TAT
>4__chr3_90127815_90133950
TACTCTGAGCTAAAGGAAGAAGTATGAACCCATGGCAAAGAAGTTAAAAACCTTGAAAAA
AGATTAGAGAAATGGTTAACTAGAATAACCAATGTAGAGAAGTC-TTAAAGGACCTGATG
GAGCAGTAAACCATGGCACGAGAACTACGTGATGAATGCATAAGCCTCAGTAGCTGATTC
GGTCAACTGGAAGAAAGGGTATCGGTGATCGAAGATGAAATGAATGAAATGAAGCGAGAA
GAGAAGTTTAGAGAAAAAAGAATAAAAAGAAATGAACAGAGCCTCCAGGAAATATGGGAC
TAT
>4__chr3_89963556_89969715
TACTCCGAGCTAAAGTAGGAAGTTCGAACCCATGGCAAAGAAGTTAAAAACCTTGAAAAA
ATATTAGATGAATGGCTAACTAGAATAACCAATGAAGAGAAGTCCTTAAAGGACCTGATG
TAGCTGAAAACCACGGCACGAGAACTACGCAATGAATGCACAAGCCTCAGTAGCTGATTC
GATCATCTAGAAGAAAGGATATCAGTGATTCAAGATCAAATGAATGAAATGAAGTGAGAA
GAGAAGTTTAGAGATAAAAGAATAAAAATAAATGAACAAATCCTCCAAGAAATATGGGAC
TAT
>4__chr4_107698695_107704838
TACTCTGAGCTAAAGGAGGAAGTTCGAACCCATGGCAAAGAAGTTAAAAACCTTGAAAAA
AAATTAGACGAATGGCTAACTAGAATAACCAGTGCAGAGAAACCCTTAAAGGACCTGATG
GAGCTGAAAACCAAGGCACAAGAACTACATGATGAATGCACAAGCCTCAGTAGCCGATTC
AATCAACTGGAAGAAAGGGTATCAGTGATTGAAGATCAAATGAATGAAATGAAGCAAGAA
GAGAAGTTTAGAGAAAAAACAATAAAAAGAAATGAAAAAAGCCTCCAAGAAATATGGGAC
TAT
>4__chr3_61165541_61171669
TACTCCGAGCTAAAGGAGGAAGTTCGAACCAATGGCAAAGAAGTTAAAAACCTTGAAAAA
AAATTAGATGAATGGCTAACTAGAATAACCAATGCACAGAAGTCCTTAAAGGACTTGATG
GAGCTGAAAACCAAGGCACGAGAACCACGTGACGAACGCACAAGCCTCAGTAGCCGATGC
GATCAACTGGAAGAAAGGGTATCAATGATGGAAGAC-----GAATGAAATGAAGCGAGAA
GAGAAGTTTAGAAAAAAAATAATAAAAAGAAACAAACAAAGCCTCCAAGAAATATGGGAC
TAT
>4__chr3_86170922_86177060
TACTCTGAGCTAAAGGAGGAAGTTCAAACCCATGGCAAAGAACTTAAAAACCTTGAAAAA
AAATTAGATGAATGGCTAACTAGAATAACCAATGCAGAGAAGTCCTTAAAGGACCTAATG
GAGCTGAAAACCAAGGTATGAGAACTATGTGACAAATGCACAAGCCTCAGTAGCTGATTC
GATCAACTGGAAGAAAGGGTATCAGTGACGGAAGATCAAATGAATTAAATGAAGCGAGAA
GAGAAATTTAGAGAAAAAAGAAT-AAAAGAAACCAACAAAGCCTCCAAGAAATATGGGAC
TAT
>4__chr3_76346176_76352181
TACTCCGATCTAAAGGAGGAAGTTCGAACC-ATGGCAAAGAAGTTAAAAACTTTGAAAAA
AAATTAGACGAATGGCTAACTAGAATAACCAATGCAGAGAAGTCCTTAAAGGACCTGATG
GAGCTAAAAATCAGGGCACGGGATCTACGTGACAAATGCAGAAGCCTCAGTAGTCGATGT
GATCAACTGGAAGACAGGGTATCAGCAATGGAAGATGAAATGAATGAAATGAAGCGTGAA
GAGAAGTTTAGAGAAAAAAGATTAAAAAGAAATGAACAAAGACTCCAAGAAATATGGGAC
TAT
>4__chr3_random_325546_331550
TACTCCGATCTAAAGGAGGAAGTTCGAACC-ATGGCAAAGAAGTTAAAAACTTTGAAAAA
AAATTAGACGAATGGCTAACTAGAATAACCAATGCAGAGAAGTCCTTAAAGGACCTGATG
GAGCTAAAAATCAGGGCACGGGATCTACGTGACAAATGCAGAAGCCTCAGTAGTCGATGT
GATCAACTGGAAGACAGGGTATCAGCAATGGAAGATGAAATGAATGAAATGAAGCGTGAA
GAGAAGTTTAGAGAAAAAAGATTAAAAAGAAATGAACAAAGACTCCAAGAAATATGGGAC
TAT
>4__chr3_35242314_35248434
TACTCTGAGCTAAAGGAGGAAGTTCAAACCAACGGCAAAGAAGTTAAAAACCTTGAAAAA
AAATTAGACGAATGGCTACCTAGAATAACCAATGCAGAAAAGTCCTTAAAGGATCTGATG
GAGCTGAAAACCATAGCATGAGAACTACGTGATGAATGCACAAGCCTCAGTAGCCGATGC
AATCAACGGGAAGAAAGGGTATCAGTGATGGAAGACGAAATGAATGAAATGAAGCGAGAA
GAGAAGTTTAGAGAAAAAAGAACAAAAAGAAATG-AAAAAGCCTCCAAGAAATATGGGAC
TAT
>4__chr4_104738064_104744102
TACTCCAAGCTACAGGA-GAAATTCAAACCAATGGCAAAGAAGTTCAAAGCTTTGAAAAA
AAATTAGACAAATGGATAACTAGAATAACCAATGCAGAGAAGTCCTTAAAGGACATGATG
GAGCTGAAAACCAAGGCACGAGAGCTACGTGACGAATGCAGAAGCCTCAGTAGCCGATGC
GATCAACTGGAAGAAAGGGTATCAGTGATGGAAGATGAAATGAATGAAATGAAGGGAGAA
GAGAAGTTTAGAGAAAAAAGAATAAAAAGAAATGAACAAAGCCTCCAAGAAATATGGGAC
TAT
>4__chr3_79076367_79082512
TACTCTGAGCTACAGGAGGAAATTCAAACCAATGGCAAAGAAGTTAAAAGCTTTGAAAAA
ATATTAGATGAATGGATAACTAGAAGAACCAATACAGAGAAGTCCTTAAAGGACCTGATG
GAGCTGAAAACCAAGGCACGAGAGCTACGTGACAACTGTAGAAGCCTCCGTAGACAATGC
AATCAACTGGAAGAAAGGGTATCAGTGATGGAAGACGAAATGAATGAAATGAAGCGAGAA
GAGAAGTTTAGAGAAAAAAAAATAAAAAGAAATCAACAAAGCCTCCAAGAAATATAGGAC
CAT
>4__chr3_98743629_98749745
TACTCCGAGCTACAGGATGAAATTCGAACCAATGGCAAAGAAGTTAAAAGCTTTGAAAAA
AAAGTAGACGAATGGATAACTAGAATAACCAATGCAGAGAAGTCCTTAAAGGACCTGATG
GAGCTGAAAACCAAGGCATGAGAGCTACGTGACGAATGCAGATGCTTCAGTAGCCGCTGT
GATCAACTGGAAGAAAGGGTATCAGTGATGGAAGAGGAAATGAACAAAATAAAGTGAGAA
GAGAAGTTTAGAGAAAAAAGAATAAAAAGAAATGAACAAAGCTTCCAAGAAATATGGGAC
TAT
>4__chr3_64436510_64442675
TACTCCGAGCTACAGGAGGAAATTCGAACCAATGGCAAAGAAGTTAAAAGCTTTGAAAAA
AAATTAGATGAATGGATAACTAGAATAACCAATGCAGAGAAGTCCTT-AAGGACCTGATG
GAACTGAAAACCAAGGCATGAGAGCTACGTGATGAATGCAGAAGCCTCAGTAGCCGATGC
GATCAACTGAAAGAAAGGGTATCAGTGATGGAAGACAAAATGAATGAAATGAAGCGAGAC
GAGAAGTTTAGAGAAAAAAGAATAAAAAGAAATGAACAAAGCCTCCAAGAAATATGGGAC
CAT
>4__chr3_189573192_189579343
TACTCCAAGCTACAGGAGGAAATTCAAACCAATGGCAAAGAAGTTAAAAGCTTTGAAAAA
AAATTAGACGAATGGATAACTAGAATAACCAATGCAGAGAAGTCCTTAAAGGACCTGATG
GAGCTGAAAACCAAGGCACAAGAGCTACGTGACGAATGCAGAAGCCTCAGTAGCCGATGC
GATCAACTGGAAGAAAGGGTATAAGTGATGGACGACAAAATGAATGAAATGAAGTGAGAA
GAGAAGTTCAGAGAAAAAGGAATAAAAAGAAATGAACAAAGCCTCCAAGAAATATGGGAC
TAT
>4__chr3_36099241_36105381
TACTCCAAGCTACAGGAGGAAATTCGAACCAATGGCCAAGAAGTTAAAAGCTTTGAAAAA
AAATTAGACGAATGTATAACTAGAATAATCAATGCAGAGGAGTCCTTAAAGGACCTGATG
GAGCTGAAAACCAAGGCACGAGAGCTACGTGAGGAATGCAGAAGCCTCAGGAGCCGATGC
GATCAACTGGAAGAAAGGGTATCAGTGATGGAAGACGAAATGAATGAAATGAAGCGAGAA
GAGAAGATTAGAGAAAAAAGAATAAAAACAAATGAACAAAGCCTCCAAGAAATATGGGAC
TAT
>4__chr3_198621197_198627325
TACTCCGAGCTACAGGAGGAAATTTGAACCTATGGCAAAGAAGTTAAAAGCTTTGAAAAA
AAATTAGACAAATGGATAACTAGAATGACCAATGCAGAGAAGTCCTTAAAGGACCTGATG
GAGCTGAAAACCAAGGCACGAGAGCTACATGACAAATGCAGAAGCCTCAGTAGCCGATGC
GATCAACTGGAAGAAAGGGTATCAGTGATGGAAGACAAAATGAATGAAATGAAGCAAGAA
GAGAAGTTTAGAGAAAAAAGAATAAAAAGAAACGAACAAAGCCGCCAAGAAATATGGGAC
TAT
>4__chr3_51464977_51471128
TACTCCGAGCTACAGGAGGAAATTCGAACCAATGGCAAAGAAGTTAAAAGCTTTGAAAAA
AAATTAGACAAATGGATAACTAGAATAACCAATGCAGAGAAGTCCTTAAAGGACCTGATG
GAGCTGAAAACCAAGGCACGAAAGCTACGTGACGAATGCAGAAGCCTCAGTAGCCGATGT
GATCAACTGGAA-AAAGGGTATCAGTGATGGAAGACGAAATTAATGAAATGAAGCGAGAA
GAGAAGTTTACAGAAAAAAGAATAAAAAGAAACGAACAAAGCCTCCAAGAAATATGGGAC
TAT
>4__chr3_63605887_63612052
TACTCCGAGCTACAGGAGGAAATTCGAACCAATGGCAAAGAAATTAAAAGCTTTGAAAAA
AAATTAGACGAATGGATAACTAGAATAACCAATGCAGAGAAGTCCTTAAAGGACCTGATG
GAGCTGAAAACCAAGGCACGAGAGCTAAGTGACGAATGTATAAGCCTCAGTAGCCAATGC
GATCAACTGGAAGAAAGGGTATCAGCAATGGAAGACGAAATGAATGAAATGAAGCGAGAA
GAGAAGTTTAGAGAAAAAAGAATAAAAAGAAACAAACAAAGCCTCCAAGAAATATGGGAC
TAT
>4__chr3_73500303_73506456
TACTCCGAGCTACAGGAGGAAATTCGAACCAATGGCAAAGAAGTTAAAAGCTTTGAAAAA
AAATTAGACGAATGGATAACTAGAATAACCAATGCAGAGAAGTCCTTAAAGGACCTGATG
GAGCTGAAAACCAAGGCACGAGAGCTACATGACGAATGCAGAAGCCTCAGTAGCCGATGC
GATGAACTGGAAGAAAGGGTATCAGTGATGGAAGATGAAATGAATGAAATGAAGCGAGAA
GAGAAGTTTAGAGAAAAAAGAATAAAAAGAAATGAACAAAGCCTCCAAGAAATATGGGAC
TAT
>4__chr3_39383140_39389258
TACTCTGAGCTACAGGAGGAAATTCGAACCAATGGCAAAGAAGTTAAAAGCTTTGAAAAA
AAATTAGATGAATGGATAACTAGAATAACCAATGCCGAGAAGTCCTTAAAGGACCTGATG
GAGCTGAAAACCAAGGCACGAGAGCTACGTGACGAATGCAGAAGCCTCAGTAGCCAATGC
GATCAACAGGAAGAAAGGGTATCAGTGATGGAAGACGAAATGAATGAAATGAAGCGAGAA
GAGAAGTTTAGAGAAAAAAGAATAAAAAGAAATGAACAAAGCCTCCAAGAAATATGGGAC
TAT
>4__chr3_132006164_132012347
TACTCCGAGCTACAGGAGGAAATTCGAACCAACGGCAAAGAAGTTAAAAGCGTTGAAAAA
AAATTAGACGAATGGATAACTAGAATAACCAATACAGAAAAGTCCTTAAAGGACCTGATG
GAGCTGAAAACCAAGGCACAAAAGCTACGTGACGAATGCAGAAGCCTCAGTAGCTGATGC
GACCAACTGGAAGAAAGGGTATCAGCGATGGAAGAC-----GAATGAAATGAAGCAAGAA
GAGAAGTTAAGAGAAAAAAGAATAAAAAGAAATGAACAAAGCCTCCAAGAAATATGGGAC
TAT
>4__chr3_140766897_140773017
TACTCCGAGCTACAGGAGGAAATCTGAACCAATGGCAAAGAAGTTAAAATCTTTGAAAAA
AATTTAGACGAATGGATAACTAGAATAACCAATGCACAGAAGTCCTTAAAGGACCTGATG
GAGCTGAAAACCAAGGCACGAGAGCTACCTGACGAATGTAGAAGCCTCAGGAGCCGATGC
GATCAACTGGAAGAAAGGGTATCAGTGATGGAAGATGAAATGAATGAAATGAAATGATAA
GAGAAGTTTAGAGGAAAAAGAGTAAAAAGAAACGAACAAAGCCTCCAAGAAATATGGGAC
TAT
>4__chr3_23103768_23109954
TACTCTGAGCTAAAGGAGGAAATTGGAACCAATGGCAAAGAAGTTAAAAACCTTGAAAAA
AAATTAGACGAATGGCTAACTAGAATAACCAATGCAGAGAAGTCCTTAAAGGACCTGATG
GAGTTGAAAACCACAGCACAAGAACTACATGACAAATGCACAAGCCTCAGTAGCCGATGC
GATCAACTGGAAGAAAGGGTATCAGTGATGGAAGATGAAATGAATGAAGTGAAGCGAGAA
GAGAAGTTTAGAGAAACAAGAATAAAAAGAAACAAACAAAGCCTCCAAGAAATATGGGAC
TAT
>4__chr3_36337470_36343589
TACTTCGAGCTAAAGGAGGAAGTTCAAACCAATGGCAAAGAAGTTAAAAACCTT-GAAAA
AAATTAGATGAATGGCTAACTAGAATAACCAATGCAGAGAAGTCCTTAAAGGGCCTGATG
GAGCTGAAATCCACAGCATGAGAACTACATGACGAATGCACAAGCCTCAGTAGCCAATGC
GATCCACTGGAAGAAAGGGTATCAGTGATGGAAGACGAAATGAATGAAATGAAGCAAGAA
GAGAAGTTTAGAGAAAAAAGAATAAAAAGAAACAAACAAAGCCTCCAAGAAATA--AGGA
TAC
>4__chr3_55840695_55846830
TACTCTGAGCTACAGGAGGAAATTCAAACCAAAGGCAAAGAAGTTAAAAACTTTGAAAAC
AATTTAGACGAATGTATAACTAGAATAACCAATACAGAGAAGTGCTTAAAGGAGCTGATG
GAGCTGAAAGCCAAGGCTCGAGAACTACATGAAGAATGTAAAGGCCTCAGGAGCCAATGC
GATCAACTGGAAGAAAGGGTATCAGTGATGGAAGATGAAATGAATGAAATGAAGCAAGAA
GGGAAGTTTAGAGAAAAAAGAATAAAAAGAAATGAACAAAGCCTCCAAGAAATATGGGAC
TAT
>4__chr3_140392177_140398297
TATTCCGAGCTAAAGGAGGAAGTTCGAACCAATGGCAAAGAAGTTAAAAACCTTGAAAAA
AAATCAGACAAATGGCTAACTAGAACAACCAATGCAGAGAAGTCCTTAAAGGACCTGATG
GAGCTGAAAACCAAGGCACGAGAACTACGTGACAAATGCACAAGCCTCAGTAGCCGATGT
GATCAACTGGAAGAAAGGGTATCAGCAATGGAAAAGGAAATGAATGAAATGAAGTGGGAA
GAGAAGTATAGAGAAAAAAGAATAAAAAGAAACGAACAAAGCCTCCAAGAAATATGGGAC
TAT
>4__chr3_159079817_159085982
TCCTCCGAGCTACAGGAGGAAATTCAAATCAATGGCAAAGAAGTTAAAAACTATGAAAAA
AAATTAGACGAATGTATAACTAGAATAACCAATGCAGAGAAGTGCTTAAAGGAGCTGATG
GAGCTGAAAGCCAAGGCTCGAGAACTACCTGAAGAATGCAGAAGCCTCAGGAGCTGATGC
GATCAACTGGGAGAAAGGGTATCAGTGATGGAAGATGAAATGAATGAAATGAAGCAAGAA
GGGAAGGTTAGAGAAAAAAGAATAAAAAGAAATGAACAAAGT-TCCAAGAAATATGGGAC
TAC
>4__chr3_41658690_41664845
TACTCCGAGCTACAGGAGAAAATTCAAACCCAAGGCAAAGAAGTTACAAACTTTAAAAAA
AATTTAGACGAATGTATAACTAGAATAACCAATACAGAGAAGTGCTTAAAGGAGCTGATG
GAGCTGAAAGCCAAGGCTCGAGAACTACATGAAGAATGCAGAAGCCTCAGGAGCCGATGC
GATCAACTGGAAGAAAGGGTATCAGTGATGGAAGATGAAATGAATGAAATGAAGCGAGAA
GGGAAGTTTAGAGAAAAATGAATAAAAAGAAATGAACAAAGCCTCCAAGAAATATGGGAC
TAT
>4__chr3_30010413_30016413
TACTCTGAGCTATGGGAGGACATTCAAACCAAAGGCAAAGAAGTCAAAAACTTTGAAACA
AATTTAGAAGAATGTATAACTAGAATAACCAATACAGGGAAGTGCTTAAAGGAGCTGATG
GAGCTGAAAACCAAGGCTCAAGAACTACGTGAAGAATGCAGAAGCCTCAGGAGCCGATGC
GATCAACTGGAAGAAAGGGGATCAGCAATGGAAGATGAA---------ATGAAGCGAGAA
GGGAAGTTTAGAGAAAAAAGAATAAAAAGAAATGAGCAAAGCCTCCAAGAAATATGGGAC
TAT
>4__chr3_16693124_16699261
TACTCTGAGATACAGGAGGAAATTCAAACCAAAGGCAAAGAAGTTAAAAACTTTGAAAAA
AATTTAGACGAATGTATCACTAGAATAACCAATACAGAGAAGTGCTTAAAGGAGCTGATG
GAGCTGAAAACCAAGGCTTGAGAACTATGTGAAGAATGCAGAAGACTCAGGAGCTGATGC
GATCAACTGGAAGAAAGGGTATCAGTGATGGAAGATGAAATGAATGAAATGAAGTGAGAA
GGGAAGTTTAGGGAAAAAAGAATAAAAAGAAATGAACAAAGCCTCCAAGAAATATGGGAC
TAT
>4__chr3_54294023_54300139
TACTCCGAGCTACAGGAGGAAATTCAAACCAATGGCAAAGAAGTTAAAAACTTTGAAAAA
AAATTAGAGGAATGTATAACTAGAATAACCAATGCAGAGAAGTCCTTAAAGGAGCTGATG
GAGCTGAAAGCCAAGGCTCGAGAACTACGTGAAGAATGCAGAAGCCTCAGGAGCGGATGC
GATCAACTGGAAGAAAGGGTATCAGCAATGGAAGATGAAATGAATGAAATGAAGTGAGAA
GGGAAGTTTAGAGAAAAAAGAATAAAAAGAAACGAACAAAGCCTCCAAGAAATATGGAAC
TAT
>4__chr3_74122554_74128675
TACTCCGAGCTAAAAGAGGAAGTTCGAACCAACGGCAAAGAAGTTAAAAACTTTGAAAAA
AAATTAGATGAATGGATAACTAGAACAACCAATGCAGAGAAGTCCTTAAAGGACCTGATG
GAGCTGAAAACCACGGCATGAGAACTATGTGATGAATGCACAAGCCTCAGTAACCGATGC
AATCAACTGGAAGAAAGGGAATCAGCGACGGAAGATGAAATGAATGAAATGAAGCATGAA
GAGAAGTTTAGAGAAAAAAGAATAAAAAGAAACGAACAAAACCTCTAAGAAATATGGGAC
TAT
>4__chr3_155634064_155640203
TACTCCAAGCTAAAGGAGGAAGTTCGAACCCATGGCAAAGAAGTTAAAAACCTTGAAAAA
AGATTAGATGAATGGCTAACTAGAATAACCAATGCAGAGAAGTCCTTAAAGGACCTGATG
GAGCTGAAAACCATGGCAAGAGAACTACGTGACAAATGCACAAGCCTCAGTAGCCGATTC
GATCAACTAGAAGAAGGGGTATCAGTTATGAAAGTTCAAATGAATGAAATGAAGTGAGAA
GAGAAGTTTAGAGAAAAAAGAATAAAAAGAAATAAATAAAGCCTCCAAGAAATATGGGAC
TAT
>4__chr3_131361975_131368093
TACTCCAAGCTAACGGAGGAATTTCGAACCCATGGCAAAGAAGTTAAAAACCTTGGGAAA
AAATTAGATGAATGGCTAACTAGAATAACCAATGCAGAGAAGTCCTTAAAGGACCTAATG
GAGCTGAAAACCAAGGCACAAGAACTACGTGACAAATGCACAAGCCTCAGTAGCCGATTC
GATCAACTGGAAGAAAGGGTATCAGTGATGGAAGATGAAATGAATGAAATGAAGCAAGAA
GAGAAGTTTAGAGAAAAAAGAATAAAAAGAAATGAACAAAGCCTCCAAGAAATATGGGAC
TAT
>4__chr3_87148955_87155072
TACTCCTAGCTAAAGGAGGAAGTTCGAGCCCATGGCAAAGAAGTTAAAAACATTGAAAAA
AAATTAGACGAATGGCTAACTAGAATAACCAATGCAGAGAAGTCCTTAAAGGACCTGATG
GAGCTGAAAACCAAGGCACGAGAAATATGTGACGAATGCACAGGCCTCAGTAGCCGATTC
GACCAACTGAAAGAAAGGGTATCGGTGATGGAAGATCAAATGAATGAAATGAAGCGAGAA
GAGAAGTTTAGAGAAAAAAGAATAAAAAGAAACAAACAAAGCCTCCAAGCAATATGGGAC
TAT
>4__chr3_144592007_144598135
TTCTCCGAGCTAAAGGAGGAAGTTTGACCCCCTGGCAAAGAAGCTAAAAACTTTGAAAAA
AGATTAGACGAATGGCTAACTAGAATAACCAGTGTAGAGAAGTCCTTAAATGACCTGATG
GAGCTGAAAACCATGGCACGAGAACTATGGGACGAATGCACAAGCTTCAGTAGCCGATTT
GATCAACTGGAAGAAAAGGTATCAGTGATTGAAGATCAGATGAATGAAATGAAGCAAGAA
GAGAAGTTTAGAGAAAAAAGAGTAAAAAGAAATGAACAAAGCCTCCAAGAAATATGGGAC
TGT
>4__chr4_107000737_107006866
TTCTCCGAGCTAAAGGAGGAAATTTGAACCCATGGCAAAGAAGTTAAAAACCTTGAAAAA
AGATTAGACAAATGGCTAACTAGAATAACCAATGCAGAGAAGTCCTCAAAGGACCTGATG
GAGCTGAAAACCATAGTACGAGAACTACATGACGAATGCACAAGCTTCAGTAGCTGATTC
GATCAACTGGAAGAAAGGGTATCAGTGATAGAAGATCAAATGAACGAAATGCGGTGAGAA
GAGAAGTTTAGAGAAAAAAGAATAAAAAGAAAAGAACAAAGCCTCCAAGAAATATCGGAC
TAT
>4__chr4_100632309_100638455
TACACTGAGCTAAAGGAGGAAGTTTGAACCAATGGCAAAGAAGTTAAAAACTTTGAAAAA
AAATTAGACGAATGGATAACTAGAATAACCAATGCAGAGAAGTCCTTAAAGGACATGATG
GAGCTGAAAACCATGGCACAAGGACTACATGACGAATGCATAAGCCTGAGTAACTGATGT
GATCAACTGGAGGAAAGGATATCAGCGATGGAAGATGAAATGAATGAAATGAAGTGTGAA
GAGAAGTTTAGAGAATAAAGAATAAAAAGGAATGAACAAAGCCTCCAAGAAATATGGGAC
TAT
>4__chr3_97061922_97068070
TACTCCGAGCTAAAGGAGGAAGTTCGAACCCATGGCAAAGAAGTTAAAAACCTTGAAAAA
AGATTAGACGAATGGCTAACTAGAATAACCAATGCAGAGAAGTCCTTAAAGGACCTGATG
GAGCTGAAAACCATGGCACGAGAACTACTTGATGAATGCATAAATCTCAGTAGCCAATTC
GATCAACTGGAAGAAAGAGTATCAGTGATGGAAAATCAAATGAATGAAATGAAGTGAGAA
GAGAAGTTTAGAGAAAAAAGAATAAAAAGAAATGAACAAAGCCTCCAAGAAATATGGGAC
TAT
>4__chr3_25215951_25222058
TTCTCCGAGCTAAAGGAAGAAGTTCAAACTCGTGGCAAAGAAGTTAAAAACCTTGAAAAA
AGATTAGACGAATGGCTAACTAGAACAATCAATGCAGAGAAGTCCTTAAAGGACCTGATG
GAGCTGAAAACCGTGGCACGAGAACTACATGA---ATGCACAAGCTTCAGTAGCTGATTC
GATCAACTGGAAGAAAGGGTATCAATGATTGAAGATCAAATTAATGAAATGAAGCAAGAA
GAGAAG-TTAGAGAAAAAAGAGTAAAAAGAAATGAACAAAGCCTCCAAGAAATATGGGAC
TAT
>4__chr4_119544297_119550440
TTCTCCAAGCTAAAGGAGGA-GTTCGAACCCGTCGCAAAGAAGTTAAAAACCTTGAAAAA
AGATTAGATGAATGGCTAACTAGAATAACCAATGCAGAGAAGTCCTTAAAGGACCTGATG
GAGCTGAAAACCATGGCACGAGAACTATGTGATGAATGCATAAGCTTCAGTAGCTGATTC
GATCAACTGGAAGAAAGGGTATCAGTGACTGAAGATCAAATGAATGAAATGAAGTGAGAA
GAGAAGTTTAGAGAAAAAAGAATAAAAAGAAACGAACAAAGCCTCCAAGAAATATAGAAC
TAT
>4__chr3_6961742_6967877
TACTCCGAGCTAAAGAAGGAAGTTCGAACCAACGGCAAAGAAATTAAAAACTTTGAAAAA
AAATTAGACGAATGGATAACTAGAATAACCAATGCAGAGAAGTCGTTAAAGGAACTGATG
GAGCTGAAAAGCACGGCACAAGAACTACATGACAAATGCACAATCCTCAGTAACTGATGT
GATCAACGGGAAGAAAGGGTATCAGAGATGGAAGATCAAATGAATACAATGAAGTGTGAA
AAGAAGTTTAGAGAAAAAAGAATAAAACGAAACAAACAAAGCCTCCAAGAAATATGGGAC
TAT
>4__chr4_117392519_117398634
TACTCTGAGTCAAAGGATGAAGTCCTAACCCATGGCAAAGAAGTCAAAAACTTTGAAAAA
AAATTAGATGAATGGATAACTAGAATAACCAATGCAGAGAAGTCCTTAAAGGACGTGATG
GAGCTGAAAACCAAGACACGAGAACTACATGACGAATGCACAAGCCTCAGTAGCCGATTC
GATCAAGTGGAAGAAAGGGTATCAGTGATGGAAGATCAAATGAATGAAAAGAAGTGAGAA
GAGAAGATTGGAGAGAAAAGAATAAAAAGAAACAAACAAAGCCTCCAAGAAACATGGGAC
TAC
>4__chr3_59315548_59321712
CACTCTGAGCTAAAGGAGGAAGTTCGAACCCATGGCAAAGAAGTTAAAAACCTTGAAAAA
AAATTACATGAATGGTTAACTAGAATAACCAATAAAGAGAAGTCCTTAAAGGACATGATG
GAGCTGAAAACCATGGCAGGAGAACTACGTGATGAATGCACAAGCCTCAGTAGCTGATTC
GATCAACTGG-AGAAAGGGTATCAGTGACAGAAGATCAAATGAATGAAATGAAGTGAGAA
GAGAAGTTTAGAGAAAAAAGAATAAAAAGAAACAAACAAAGCCTCCAAGAAATATGGGAC
TAT
>4__chr3_158885689_158891802
TACTCCAAGCTAAAGGAGGAAGTTTGAACTAATGGCAAAGAAGTTAAAAACTTTGAAAAA
AAATTAGACAAATGGATAGCTAGAATAACCAATGCAGAGAAGTCCTTAAACGACCTGATG
GAGCTGAAAACCACGGCACAAGAACTACGTGATGAATGCACAAGCCTCAGTAACCAATGC
GATCAACTGGAAGAAAGGGTATCAGCGATGGAAGACAAAATGAATGAAATGAAGCGTGAA
GAGAAGTTTAGAGAAAAAAGAATAAAAAGAAATG-AAAAAGCCTCCAAGAAATATGGGAC
TAT
>4__chr3_41840679_41846800
TACTCTAAGCTAAATGAGGAAGTTCGAACCTATGGCAAAGAAGTTAAAAACCTTGAAAAA
AAATTAGACAAATGGCTAACCAGAATAACCAATGCAGAGAAGTCCTTAAAGGACCTGATG
GAGCTGAAAACCATGGCACAAGAACTACGTGACAAAGGCGCAAGCCTCGGTAGCCAATTC
GATCAACTGGAAGAAAGGGTATCAGTGATGGAAGATCAAATGAATGAAATGAAGCAAGAA
GAGAAGTTTAAACAAAAAAT---AAAAAGAAATGAAAAAAGCCTCCAAGAAATACGGGAC
TAT
>4__chr3_87224091_87230231
TAATCTGAGCTAAAGGAGGAAGTTCAAACCCATGGAAAAGAAGTTAAAAACCTT-GAAAA
AAAGTAGACGAATGGCTAACTAGAATAACCAATGTGGAGAAGTCCTTAAAGGACCTGATG
GAGCTGAAAACTAAGGCACGAGAACTACGTGGCGAATGCACAAGCCTCAGTAGCTGATTC
GATCAACTGGAAGAAAGGGTATCAGTGATGGAAGATCAAATGAATGAAATGAAGTGAGAA
GAGAAGTTTAAAGAAAAAAGAATAAAAAGAAATGAACAAAGCCTCCAAGAAATATGGGAC
TAC
>4__chr4_111034905_111041043
TACTCCGAGCTAAAGGAGAAAGTTTGAACCAATGGCAAAGAAGTTAAAAACCTTGAAAAA
AAATTAGACAAATGGATAACTAGAATAACCAATGCAGAGTAGTCCTTAAAGGATCTGATG
GAGCTGAAAACCACGGCACGAGAACTACATGACAAATGCACGAGCCTCAGTAGCCAATGC
GATCAACTGGAAGAAAGGGTATCAGTGATGGAAGATGAAATGAATGAAGTGAAGTGAGAA
GAGAAGTATAAAGAAAAAAGATTAAAAAGAAACGAACAAAGCCTCCAAGAAATATGGGAC
TAT
>4__chr3_56222138_56228217
TTCTCCGAGCTAAAGGAGGAAGTTCGAACCCATGGCAAAGAAGTTAAAAACCTTGAAAAA
AGATTAGACGAATGGATAACTAGAATAACCAATGGAGAGAAGCCCTTAAAGGACCTGATG
GAGCTGAAAACTACAGCACGAGAACTACGTGATGAATGCACAAGCTTCAGTAGCTGATTC
AATAAACTGGAAGAAAGGGTATCAGTGATGGAAGATCAAATGAATGAAATGAAGCATGAA
GAGAAGTTTAGAGAAAAAAGAATAAAAAGAAACGAACAAAGCCTCCAAGAACTATGGGAC
TAT
>4__chr3_68942060_68948166
TACTCTGAGCTAAAGGAGTAAGTTCGAACCCATGGCAAAGAAGTTGAAAACCTTGAAACA
AAATTAGAAGAATGGATAACTAGAATAACCAATGCAGAGAAGTCCTTAAAGGACCTGATG
GAGCTGAAAACCATGGCACGAGAACTACATGATGAATGCACAAGCCTTAGTAGCCAATTC
AATCAACTGGAAGAAAGGGTATCAGTGATGGAAGATCAAAAGAATGAAATGAAGCGAGAA
GAGAAGTTTAGAGAAAAAAGAATAAAAAGAAATGAACAAAGCCTCCAAGAAATATGGGAC
TAT
>4__chr3_34110583_34116713
TACTCTGAGCTAAAGGAGGAAGTTCGAACCCATGGCAAAGAAGTTAAAAACCTTGAAAAA
GGATTAGACAAATGGCTAACTAGAATAACCGATGCAGAGAAGTCCTTAAAGGACCTGATG
GAGCTGAAAACCACCGCATGAGAACTATGTGATGAACACACAAGCCTCAGTAGCCAATTC
GATCAACTGGAAGAAAGGGTATCAGTGATGGAAGATCAAATGAATGAACTGAAGCGAGAA
GAGAAGTTTAGAGAGAAAAGAATAAAAAGAAACTAACAAAGTCTCCAAGAAATATGGCAC
TAT
>4__chr3_1698362_1704478
TACCCCAAGCTAAAGGAGGAAGTTTGAACCCATGGCAAAGAAGTTAAAAACCTTGAAAAA
AGATCAGATGAACGGCGAACTAGAATAACCAATGCAGAGAAGTCCTTAAAGGACCTGATG
GAGCTGAAAACCAAGGCACAAGAACTACGTGATGAATGCACAAGCTTCAGTAGCCCATTT
GATCAACTGGAAGAAAGGGTATCAGTGATGGAAGATCAAATGAATGAAATGAAGCATGAA
GAGAAGTTCAGAGGAAAAAGAATAAGAGGAAATGAAGAAAGCCTCCAAGAAATATGGGAC
TAT
>4__chr3_148141152_148147272
TACTCCGAGCTAAAGGAGGAAGTTCGAACCCATAGCAAAGAGGTTAAAAACCTTGAAAAA
AAATTAGACAAATGGCTAACTAGAATAACCAATGCAGAGAAGTCTTTAAAGGACCTGATG
GAGCTGAAAACCACGGCACGAGAACTATGTGACGAATGCACAAGCCTCAGTAGCCGATTC
AATCAACTGGAAGAAAGTGTATCAGTGATGGAAGATCAAATGAATGAAATGAAGTGAGAA
GAGAAGTTTAGAGAAAAAAGAATAAAAAGAAATGAACAAAGCCTCCAAGAAATATGGGAC
TAT
>4__chr3_82009965_82016119
TACTCCAAGCTAAAGGAGGAAGTTCGAACCCATGGCAAAGAAGTTAAAAACCTTGAAAAA
AAATTAGATGAATGGCTAACTAGAATAACCAATGCAGAGAAGTCCTTAAAGGACCTGAAG
GAGCTGAAAACCAAGGCACGAGAACCACGTGACAAATGCACAAGCCTCAGTAGCCAATTC
GATCAACTGGAAGAAAGGGTATCAGTGATGGAAGATCAAATGAATGAAATGAAGTGAGAA
GAGAAGTTTAGAGAAAAAAGAATAAAAAGAAATGAACAAAGCCTCCAAGAAATATGGGAC
TAT
>4__chr4_112235249_112241381
TACTCCAAGCTAAAGGAGGAAGTTTGAACCGATGGCAAAGAAGTTAACAACCTTGAGAAA
AAATCAGACGAATGGCTAACTAGAATAACCAATGCAGAGAAGTCCTTAAAGGACCTAATG
GAGCTGAAAACCATGGCATGAGAACTACACGACAAATGCACAAGCCTCAGTAGCTGATGC
AATCAACTGGAAGAAAGGGTATCAGTGATGGAAGATCAAATGAATGAAATGAAGTGAGAA
GAGAAGTTTAGAGAAAAAAGAATAAAAAGAAATGAACAAAGCCTCCAAGAAATATGGCAC
TAT
>4__chr3_55218200_55224337
TACTTCAAGCTAAAGGTGGAAGTTTGAACCCACAGCAAAGAAGTTAAAAACCTTGAAAAA
AAATTAGACAAATGGCTAACTAGAATAACCAATGCAGAGAAGTCCTCAAAGGACCTGATG
GAGCTGAAAACCATGGCACGAGAACTACGTGATGAATGCACAAGCCTCAGTAGCCAATGA
GGTCAACTGGAAGAAAGGGTATCAGCGATGGAAGACGAAATGAATGAAATGAAGCGAGAA
TAGAAGTTTAGAGAAAAGAGAATAAAAAGAAATGAACAAAGCCTCCAAGAAATATGGCAC
TAT
>4__chr3_40010549_40016673
TACTCCGAGCTAAAGGAGGAAGTTCAAACCCATGGCAAAGACGTTAAAAACCTTGAAAAA
AAATTAGATGAATGGCTAACTAGAATAACAAATGCAGAGAAGTCCTTAAAGGACCTGATG
GAGCTGAAAACCATGGCACGATAACTACATGATGAATGCAGAAGCCTCAGTAGCCGATTC
GATCAACTGGAAGAAAGGGTATCAGTGATGGAAGATCAAATGAATGAAATGAAGCAAGAA
GAGAACTTTAGAGAAAAAAGAAT-AAAAGAAACAAACAGAGCCTCCAAGAAATATGGGAC
TAT
>4__chr4_107543074_107549199
TACTCCGAGCTAAAGGAGGAAGTTCAAACCCATGACAAAGAAGTTAAAAACCTTGAAAAA
AAATTAGACAAATGGCTAACTAGAATAACCAATGCAGAGAAGTCCTTAAAGGACCTGATG
GAGCTGAAAACCAAGGCACGAGAACTACGTGACGAATGCACAAGCCTCAGTAGCTGATTT
GATCAACTGGAAGAAATGGTATCAGTGATGGAAGATCAAATGAATGAAATGAAGTGAGAA
GGGACGTTTAGAGAAAAAAGAATAAAAAGAAACGAACAAATCCTCCAAGAAATATGGGAC
TAT
>4__chr3_43695451_43701590
TACTCCGAGCTAAAGGAGGAAGTTCGAACCCATGGCAAAGAAGTTAAAAACCTTGAAAAA
AAATTAGACGAATGGCTAACTAGAATAACCAATGCAGAGGAGTCCTTAAAGGACCTGATG
GAGCTGAAAACCATGGCACGAGAACTATGTGACGAATGCACAAGCCTCAGTAGCCAATTT
GATCAACTGGAAGAAAGGGTATCAGTGATTGAAGATCAAATGAATGAAATGAAGCAAGAA
GAGAAGTTTAGAGAAAAAAGAATAAAAAGA----AACAAAGCCTCCAAGAAATATGGGAC
TAT
>4__chr3_15408019_15414125
TACTCTGAGCTAAAGGAGGAAGTTCGAACCCATGGCAAAGAAGTTAAAAACCTTGAAAAA
AGATTAGACGAATGGCTAACTAGAATAACCAGCGTAGAGAAGCCCTTAAATGACCTGATG
GAGCTGAAAACCATGGCACAAGAACTACGTGACAAATGCACAAGCCTCAGTAGCCGATTC
AATCAACTGGAAGAAAGGGTATCAGTGATGGAAGATCAAATGAATGAAATGAAATGAGAA
-----GTTTAGAGAAAAAAGAAGAAAAAGAAATGAACAAAGCCTCTAAGAAATATGGGAC
TCT
>4__chr3_167817934_167824063
TACTCCGAGCTAAAGGAGGAAGTTTGAACCCATGGCAAAGAAGTTAAAAACCTTGAAAAA
AAATTAGACGAGTGGCTAACTAGAGTAACCAATGCAGAGAAGTCCTTAAAGGACCTGATG
GAGCTGAAAACCAAAGCACGAAAACTACGTGATGAATACACAAGCCTCAGTAGCCAATTC
GATCAACTGGAAGAAAGGGTATCAGTGATGGAAGATCAAATGAATGAAATGAAGTGAGAA
-----GTGTAGAGAAAAAAGAATAAAAAGAAATGAACAAAGCCTCCAAGAAATATGGGAC
TAT
>4__chr3_32026950_32033102
TTCTCTGAGCTAAAGGAGAAAGTTCGAACCCATGGCAGAGAAGTTAAAAACCTTGAAAAA
AGATTAGATGAATGGCTAACTAGAATAACCAATGCAGAGAAGTCCTTAAAGGACCTCATG
GAGCTGAAAACCATGGCACGAGAACTACGTGATGAATGCACAAGCTTCAGTAGCCGATTT
GATCAACTGGAAGAAAGGTTATCAGTGATGGAAGATCAAATGAATGAAATGAAGCGAGAA
GAGAAG-TCAGAAAAAAAAGAATAAAAAGAAATGAACAAAGCCTCCAAGAAATATGGGAC
TAT
>4__chr3_74288804_74294954
TACTCCGAGCTAAAGGAGGAAGTTCAAACCCATGGCAAAGAAGTTAAAAACCTTGAAAAA
AAATTAGATGAATGGCTAACTAGAATAACCAATGCAGAGAAGTCCTTAAAAGACCTGATG
GAGCTGAAAACCATGGCATGAGAGCTACGTGATGAATGCACAAGCCGCAGTAGCTGATTT
GATCAACTGGAAGAAAGGATATCAGTGATGGAAGATCAAATGAATGAAGTGAAGTGAGAA
GAGAAGTTCAGAGAAAAAAGAATAAAAAGAAATGAACAAAGCCTCCAAGAAATATGGGAC
TAT
>4__chr3_138862116_138868251
TACTCTGAGCTAAAGGAGGAAGTTCGAACCCATTGCAAAGAAGTTAAAAACCTTGAAAAA
AGATTAGACGAATGGCTAAGCAGAATAACCAATGCAGAGAAGTCCTTAAAGGACCTGAT-
GAGCTGAAAACCATGGCACGAGAACTACGTGGCAAATGCGCAAGCCTCAGTTGCCGATTC
AATCAACTGGAAGAAAGGGTATCAGTGATGGAAAATCAAATGAATGAAATGAAGTGAGAA
GAGAAGTTTAGAGAAAAAAGAATAAAAAGAAACGAACAAAGCCTCCAAGAAATATGGGAC
TAT
>4__chr3_152709969_152716109
TACTCTGAGCTAAAGGAGGAAGTGTGAACCAATGGCAAAGAAGTTAAAAACTTTGAAAAA
AAATTAGATGAATGGCTAACTAGAATAACCAATGCAGAGAAGTCCTTAAAGGACCTGATG
GAGCTGAAAACCACGGCACAAGAACCACGTGATGAATGCACAAGCCTCAGTAACCGATGC
GATCAACTGGAAGAAAGGGTATCAGTGGTGGAAGATGAAATGAATGAAATGAAGCATGAA
GAGAAGTTTAGAGAAAAAAGAATAAAAAGAAATGAACAAAGCCTCCAAGAAATATGGGAC
TAT
>4__chr4_109576026_109582194
TACTCGGAGCTAAAGGAGGAAGTTCAAACCCATGGCAAAGAAGTTAAAAACCTTGAAAAA
AGATTAGATGAATGGCTAGCTAGAATAACCAATGCAGAGAAGTCCTTAAAGGGCCTGATG
GAGCTGAAAACCATGGCACGAGAACCATGTGATGAATGCACAAGCCTCAGTAGCCAATTC
AATCAACTGGAAGAAAGGGTATCAGTGATGGAAGATCAAATGAATGAAATGAAG-GAGAA
GAGAAGTTTAGAGAAAAAAGAATAAAAAGAAACGAACAAAGCCTCCAAGATATATGGGAC
TAT
>4__chr3_15923758_15929889
TACTCCAAGCTAAAGGAGGAAGTTTGAACCAAAGGCAAAGAAGTTAAAAAGTTTGAAAAA
AAATTAGACGAATGGATAACTAGAATACCCAATGCAGAGAAGTCCTTAAAGGACCTGATG
GAGCTGAAAACCACGGCACAAGAACTACGTGATGAATACACAAGCCTCAGTAACCGATGC
GATCAACTGGAAGAAAGGGTATCAGTGATGGAAGATGAAATGAATGAAATGAAGCGTGAA
GAGAAGTTTAGAGAAAAAAGAATAAAAAGAAATGAACAAAGCCTCCAAGAAATATGGGAC
TAT
>4__chr3_160691606_160697744
TACTCCAAGCTAAAGGAGGAAGTTCGAACCAATGGCAAAGAAGTTAAAAACTTTGAAAAA
AGATTAGACAAATGGGTAATTAGAATAACCAATGCAGAGAAGTCCTTAAAGGACCTGATG
GAACTGAAAACCACAGCACAAGAACTACGTGACGAATGCACAAGCCTCAGTAACTGAGGC
GATCAACTGGAAGAAAGGGTATCAGCGATGGAAGATGAAATGAATGAAATGAAGCGAGAA
GGGAAGTTTAGAGAAAAAAGAATAAAAAGAAATGAACAAAGCCTCCAAGAAATATGGGAC
TAT
>4__chr3_8938637_8944751
TTCCCCGAGCTAAAGGAGGAAGTTCAAACCCATGGCAAAGAAGTTAAGAACCTTGAAAAA
AGATTAGACGAATGGCTAACTAGAATAACCAATGCAGAGAAGTCCTTAAATGACCTGATG
GAGCTGAAAACCATGGCACAAAAACTACGTGACGAATGCACAAGCCTCAGTAGCCGATTC
GATCAATTGGAAGAAAGGGTATCAGTGATGGAAGATCAAATGAATGAAATGAAGCAAGAA
GAGAAGTTTAGAGAACAAAGAATAAAAAGAAATGAACAAAGCCTCCAAGAAATATGGCAC
TAT
>4__chr3_174646547_174652685
TACTCTGAGCTAAAGGAGGAAGTTCGAAACAATGACAAAGAAGTTAAAAACTTTGAAAAA
AAATTAGATGAATGGATAACTAGAATAACCAATGCAGAGAAGTCTTTAAGGGACCTGATG
GAGCTGAAAACCATGGCATGAGAACTACGTGACGAATGCACAAGCCTCAGTAACCGACGC
GATCAACTGGAAGAAAGGGTATCAGCTATGTAAGACGAAATGAATGAAATGAAGCGTGAA
TACAAGTTTAGAGAAAAAAGAATAAAAAGAAATGAACAAAGCCTCCAAGAAATACGGGAC
TAT
>4__chr3_149547750_149553885
TACTCCGAGCTAAAGGAGGAAGTTCGAACCAATGGCAAGGAAGTTAAAAACTCTGAAAAA
AAATTAGACAAAGGGATAACTAGAATAACCAATGCAGAGAAGTCCTTAAAGGACCTGATG
GAGCTGAAAACCACGGCACGAGAACTACGTGACAAATGCACAAGCCTCAATAACTGATGC
GATCAACTGGAAGAAAGGGTATCAGCGATGGAAGATGAAATGAATTAAATGAAGCATGAA
GAGAAGTTTAGAGAAAAAAGAATAAAAAGAAACAAACAAAGCCTCCAAGAAATATGGGAT
TAT
>4__chr4_111462381_111468558
TACTCTGAGCTAAAGGAAGAAGTTCAAACCCATGGCAAAGAAGTTAAAAACCTTGAAAAA
AAATTAGACAAATGGCTAACTAGAATAACCAATGCAGAGAAGTCCTTAAAGGACCTGATG
GATTTGAAAACCACAGAACGAGAACTATGTGATGAATGCACAAGCCTCAGTAGCCGACTC
AACCAACTGGAAGAAAGGGTATCAGTGATGGAAGATCAAAAGAATGAAATGAAGCGAGAA
GAGAAGTTTAGAGAAAAAAGAATACAAAGAAATGAACACAGCCTCCAAGAAATATGGGAC
TAT
>4__chr3_142336896_142343011
TACTCCAAGCTAAAGGAGGAAGTTTGAACCAATGGCAAAGAAGTTAAAAACTTTGAAAAA
AAATTAGACGAATGGATAACTAGAATAACCAATGCAGAGAAGTCTTTAAAGGACCTGATG
GAGCTGAAAACCAAGGCACAAGAACCACGTGACGAATGCACAAGCCTCAGTAACTGACGC
GATCAACTGGAAGAAAGGGTATCAGCGATGGAAGATGAAATGAATGAAATGAAGCGTGAA
GAGAAATTTAGAGAAAAAAGAATAAAAAGAAATGAACAAAGCCTCCGAGAAATATGGGAC
TAT
>4__chr3_177906014_177912192
TACTCCAAGCTAAAGGAGGAAGTTTGAACCAATGGCAAAGAAGTTAAAAACTTTGAAAAA
AAATTAGACAAATGGATAACTAGAATAACCAATGCAGAGAAGTCCTTAAAGGACCTGATG
GAGCTGAAAACCATGGCACGAGAACTACATGGCAAATGCACAAGCCTCAGTAACCGATGC
GATCAACTGGAAGAAAGGGTAACAGCAATGGAAGATGAAATGAATGAAATGAAGCGTGAA
GAGAAGTTTAGAGAAAAAAGAATAAAAAGAAATGAACAAAGCCTCCAAGAAATATGGGAC
TAT
>4__chr3_134375241_134381363
TACTCCGAGCTAAAGGAGGAAGTTTGAACCCATGGCAAAGAAGTTAAAAACCTTGAAAAA
AAATTAGACGAATGGATAACTAGAATAACCAATGCAGGGAAGTCCTTAAAGGACCTGATG
GAGCTGAAAACCAAGGCACGAGAACTATGTGACGAATGCACAAGCCTCAGTAACCGATGC
GATCAACTGGAAGAAAGGGTATCAGTGATTGAAGATCAAATGAATGAAATGAAGTGAGAA
GGGAAGTTTAGAGAAAAAAGAGTAAAAAGAAACGAACAAAGCCTCCAAGAAATATGGGAC
TAT
>4__chr3_77342435_77348564
TACTCTGAGCTAAAGGAGGAAGTGTAAACCCATGGCAAAGAAGTTAAAAACCTTGAAAAA
AAATTAGACAAATGGCTAACTAGAATAACCAGTGCAGAGAAGTCCTTAAAGGACCTGATG
GAGCTGAAATCCACGGCACGAGAACTACATGATGAATGCACAAGCCTCAGTAGCCAATGC
GATCAACTGGAAGAAAGGGTATCAGTGATGGAAGACCAAATGAATGAAATGAAGCAAGAA
GAGAAGTTTAGAGAAAAAAGAATAAAAAGAAATGAACAAAGCCTCCAAGAAATATGGGAC
TAT
>4__chr4_111217206_111223360
TACTCCGAGCTAAAGGAGGAAGTTCGAACCCATGGCAAAGAAGTTAAAAACCTTGAAAAA
AAATTAGACGAAAGGCTAACTAGAATAACTAATGCAGAGAAGTCCTTAAAGGACCTGATG
GAGCTGAAAACCAAGGCATGAGAACTACGTGATGAATGCACAAGCCTCAGTAGCCAATTT
GATCAACTGGAAGAAACGGTATCAGAGATAGAAGATCAAATGGATGAAATAAAGCAAGAA
GAGAACTTTAGAGAAAAAAGAATAAAAAGAAATGAACAAAGCCTCCAAGAAATACGGGAC
TAT
>4__chr3_18016193_18022314
TACTCTGAGCTAAAGCAGGAAGTTCGAACCCATGGCAAAGAAGTTAAAAACTTTGAAAAA
AAATTAGACTATTGGCTAACTAGAATAAACAATGCAGGGAAGTCCTTAAAGGACCTGATG
GAGCTGAAAACCAAGGCATGAGAACTACGTGATGAATGCACAAGCCTCAGTAGCCGATTC
GATCAACTGGAAGAAGGGGTATCAGTGATGGAAGATCAAAT-AATGAAATGAAGTGAGAA
GAGAAGCTTACG-AAAAAAGAATAAAAAGAAATGAACAAACCCTCCAAGAAATATGGGAC
TAT
>4__chr4_108812688_108818804
TACTCTGACCTAAAGGAGGAAGTTCAAACCCATGGCAAAGAAGTTAAAAACCTTGAAAAA
AAATTAGACAAATGGCTAACTAGAATAACCAATGCAGAGAAGTCCTTAAAGGACCTGATG
GAGCTGAAAACCAAGGCATGAGAACTACGTGATGAATGCAGAAGCCTCAGTAGCCGATTC
GATCAACTGGAAGAAAGGGTATCAGTGATGGAAGATTAAATGAATGAAATGAAGCGAGAA
GAGAAGTTTAGAGAAAAAAGAATAAAAAGAAATGAACAAAGCCTCCAAGAAATATGGGAC
TAT
>4__chr4_113715896_113722074
TACTCCCAGCTAAAGGAGGAAGTTTGAACCCATGGCAAAGAAGTTAAAAACCTTGAAAAA
AAATTAGACGAATGGCTAACAAGAATAACCAACGCACAGAAGTCCTTAAAGGACCTGATG
GAGCTGAAAACCATGGCACGAGAACTGCATGATAAATGCACAAGACTCAGTAGCCGATTC
GATCAACTGGAAGAAAGGGTATCAGTGATGGAAGATCAAATGAATGAAATGAAGCAAGAA
GAGAAGTTTATGGAAAAAAGAATAAAAAGAAATGAACCAAGCCTCCAAGAAATATGGGAC
TAT
>4__chr3_55397808_55403897
TACTCTGAGCTAAAGGAGGAAGTTCGAACCCATGGTAAAGAAGTTAAAAACCTTGAAAAA
AAATTAGATGAATGGCTAACTAGAATAACCAATGCAGAGAAGTCCTTAAAGGACCTGATG
GAGCTGAAAACCACAGCAAGAGAAATATGTGACGAATGCACAAGTCTCAGTAGCCGATGT
GATCAACTGTAAGAAAGGGTTTCAGTGATGGAAGATCAAATGAATGAAATGAAACGAGAA
GAGAAGTTTAGAGAAAAAAGAATACAAAGAAACAAACAAAGCCACCAAGAAATATGGGAC
TAT
>4__chr3_144822163_144828312
TACCCTGAGCTAAAGGAGAAAGTTCGAACCCATGGCAAAAAAGTTAAAAACCTTGAAAAA
AAATTAGACAAATGGCTAACTAGAATAAGCAATGCAGAGAAGTGCTTAAAGGACCTGATG
GAGCTGAAAACCAAGGCACGAGAACTACATGACAAATGAACAAGCCTCAGTAGCCAATTC
AATCAACTGGAAGAAAGGGGATCAGTGATGGAAGATCAAATGAATGAAATGAAGTGAGAA
GAGAAGTTTAGAGAAAAAAGAATAAAAAGAAATGAACAAAGCCTCCAAGAAATATGGGAC
TAT
>4__chr3_58719300_58725435
TACTCTGAGCTAAAGGAGGAAGTTCAAACCCATGGCAAAGAAGTTAAAAACCTTGAAAAA
AAATTAGACGAATGGCTAACTAGAATAACCAATGCAGAGAAGTCCTTAAAGGACCTGATG
GAGCTGAAAACCAAGGCACAAGAACTACGTGATGAATACACAAGCCTCAGTAGCCGATTC
GATCAACTGGAAGAAAGGGTGTCAGTGATGGAAGATCAAATGAATGAAATGAAGCGACAA
GAAAAGTTTAGAGAAAAAAGAATAAAAAGAAATGAAGAAAGCCTCCAAGAAATATGGGAC
TAT
>4__chr3_34444233_34450381
TACTCTGAGCTAAAGGAGGAAGTTTGAACCCATGGC-AAGAAGTTAAAAACCTTGAAAAA
AAATTAGATGAATGGCTAACTAGAATAACCAATGCAGAGAAGTCCTTAAAGGGCCTGATG
GAGCTGAAAACCATGGCACAAGAACTACATGATGAATGCACAAGCCTCAGTAGCCAATTT
GATCAACTGGAAGAAAGGTTATCAGTGATGGAAGATCAAATCAATGAAATGAAGTGAGAA
GAGAAGTTTAGAGAAAAAAGAATAAAAACAAATGAACAAAGCCTCCAAGAAATATGGGAA
TAT
>4__chr3_37629458_37635597
TACTCTGAGCTAAAGGAGGAAGTTTGAACCCATGGCAAAGAAGTTAAAAACCTTG-AAAA
AAATTAGATGAATGGCTAACTAGAATAACCAATGCAGAGAAGTCCTTAAAAGACCTGATG
GAGCTGAAAACCATGGCACGAGAACTACGTGACGAATGCCCAAGCCTCAGTAGCCAATTC
GATCAACTAGAAGAAAGGATATCAGTGAAGGAAGATCAAATGAATGAAATGAAGCAAGAA
GAGAAGTTTAGAGAAAAAAGAATAAAAAGAAACGAACAAAGCCTCCAAGAAATATGGGAC
TAT
>4__chr3_14086599_14092747
TACTCCGAGCTAAAGGAGGAAGTTCAAACCCATGGCAAAGAAGTTAAAAACCTTG-AAAA
AAATTAGACGAATGGCTAATTAGAATAACCAATGCAGAGAAGTTCTTAAAGGACCTGATG
GAGCTGAAAACCAAGGCACGAGAACTACGTGACGAATGCACAAGCCTCAGTAGCCAATTT
GATCAACTGGAAGAAAGGATATCAGTGATTGAAGATCAAATGAATGAAATGAAGTGAGAA
GAGAAGTTTAGAGAAAAAAGAATAAAAAGAAATGAACAAAGCCTCCAAGAAATATGGGAC
TAT
>4__chr4_103514910_103521079
TACTCCAAGCTAAAGGAGGAAGTTCGAACCCATGGTAAAGAAGTTAAAAACCTTGAAAAG
AAATTAGATGAATGGCTAACTAGAATAACCAATGCAGAGAGGTCCTTAAAGGACCTGAAG
GGGCTGAAAACCAAGGCACGAGAACTATGTGACGAATGCACAAGCCTCAGTAGCCGATTG
GATCAACTGGAAGAAAGGGTATCAGTGATGGAAGATCAAATGAATGAAATGAAGTGAGAA
GAGAAGTTTAGAGAAAAAAGAATAAAAAGAAACAAACAAAACCTCCAAGAAATATGGGAC
TAT
>4__chr3_56954201_56960358
TACTCCAAACTAAAGGAGGAAGTTCAAACCCATGGCAAAGAAGTTAAAAACCTTGAAAAA
AAATTAGACAAATGGCTAACTAGAATAACCAATGCAGAGAAGTCCTTAAAGGA-CTGATG
GAGCTGAAAACAAAGGCATGAGAACTACGTGATGAATGCACTAGCCTCAGCAGCCGATTC
GATCAACTGGAAGAAAGGGTATCAGTGATGGAACATCAAATGAATGAAATGAAGCGAGAA
GAAAAGTTTAGAGAAAAAAGAATAAAAAGAAACGAACAAAGCCTCCAAGAAATATGGGAG
TAT
>4__chr3_57437706_57443851
TACTTTGAGCTAAAGGAGGAAGTTCGAACCCATGGCAAAGAAGTTAAAGACCTTGAAAAA
AAATTAGACGAATGGCTAACTAGAATAACCAATGCAGAGAAGTCCTTAAAGGACCTGATG
GAGCTGAAAACCAAGGCACAAGAACTACGTGACGAATCCACAAGCCTCAGTAGCCGATTC
GATCAACTGGAAGAAAGGGTATCAGTGATGGAAGATCAAATGAATGAAATGAAGCTAGAA
GAGAAGTTTAGAGAAAAAAGAATAAAAAGAAATAAACAAAGTCTCCAAGAAATATGGGAC
TAT
>4__chr4_62857574_62863696
TTCTCTGAGCTAAAGGCGGAAGTTCGAACCCATCGCAAAGAAGCTAAAAATCTTGAAAAA
AGATTAGATGAATGGCTAACTAGAATAACCAATGTAGAGAAGTCCTTAAATGACCTGATG
GAGCTGAAAAACATGGCACGAGAACTACGTGATGAATGCCCAAGCTTCAGCAGCTGATTT
CATCAACTGGAAGAAAGGGTATCAGTGATTGAAGATCAAATGAATGAAATGGAGCGAGAA
GAGAAGCTTAGAGAAAAAAGAGTAAAA--GAAAAAACAAAGCCTCCGAGAAATATGGGAC
TAT
>4__chr4_69090769_69096896
TACTCCGGACTAAAGGAGGAAGTTCGAACCGAAGGCAAAGAAGGTAAAAACCTTGAAAAA
AGATTAGATGAATGGCTAACTAG-ATAACCAATGCAGAGAAGTCCTTAAAGGACCTGATG
GAGCTGAAAACCATGGCACGAGAACTATGTGATGAATGCACAAGCCTCAGTAGCTGATTT
GATCAACTGGAAGAAACGGTATCAGTGATGGAAGATGAAATGAATGAAATGAAGCAAGAA
GAGAAGTTTAGACAAAAAAGAATAAAAAGAAATGAACAAAGCCTCCAAGAAATATGGGAC
TAT
>4__chr4_63881915_63888036
TACTCCAAGCTAAA-GAGGATGTTCAAACCCATGGCAAAGAAGTTAAAAACCTTGAAAAA
AAATTAGATGAATGGCTAACTAGAATAACCAATGGAGAGAAGTCCTTAAAGGACCTGATG
GAGCTGAAAACCAAGGCACGAGAACAATGTGATGAATGCACAAGCCTCAGTAGCCAATTC
AATCAATGGGAAGAAAGGGTATCAGTGATGGAAGATTAAATAAATGATATGAAGTGAGAA
GAGAAGTTTAGAGAAAGAAGAATAAAAATAAATGAACAAAGCCTCCAAGAAATAAGGGAC
TAT
>4__chr4_161069673_161075810
TTCTCCAAGCTAAAGGAGGAAGTTCGAACCCATCGCAAAAAAGTTAGAAACCTTTAAAAA
AGATTAGATGAATGGCTAACTAGAATAACAAATGTAGAGAAGTCCTTAAATGACCTGATG
GAGCTGAAAACCATGGCATGAGAACTATGTGACGAATGCACAAGCTTCAGTAGCCAATTC
GATCAAGTGGAAGAAAGGGTATCAATGATTGAAGATCAAATGAATGAAATGAAGCGAGAA
GAGAACTTTAGAGAAAAAAGAATAAAAAGAAACGGACAAAGCCTCCAAGAAATATGGGAC
TAT
>4__chr4_61559975_61566101
TACTCTGAGCTAAAGGAGGAAGTTCAAACCCACAGCAAAGAAGTTAAAAACCTTGAAAAA
AAATTAGACGAATGGCTAACTAGAACAACCAATGCAGAGAACTCCTTAAAGGACCTGATG
GAGCTGAAAACCACAGCACGAGAAGTATGTGATGAATGAACAACCCTCAGTAGCCAATGC
GATCAACTGGAAGAAAGGGTATCAGTGATAGAAGATCAAATGAATGAAATGAAGTGAGAA
GAGAAGTTTAGAGAAAAAAGAATAAAAAGAAATGAACAAAGCCTCCAAGAAATATGGGAC
TAT
>4__chr5_114208021_114214154
TACGCCAAGCTAAAGGAAGCAGTTCAAACCCATGGCCAAGAAGTTAAAAACCTTGAAAAA
AAATTAGATGAATAGCTAACTAGAGTAACCA-TGCAGAGAAGTCCTTAAAGGACCTGATG
GAGCTGAAAACCAAGGAACGAGAACTACGTGATGAATGCACAAGCCTCAGTAGTCGATTC
AATCAAATGGAAGAAAGGGTATCAGTGATGGAAGATGAAATGAACAAAATGAAGTGAGAA
-----GTTTAGAGAAAAAAGAATAAAAAGAAATGAACAAAGCCTCCAAGAAATATGGGAC
TAT
>4__chr5_121994486_122000527
TACTCTGAGCTAAAGGAGGAAGTTCGAACCCATGGCAAAGAAATTAAAAACCTTGAAAAA
AGATTAGACTAATGGCTAACTAGACTAACCAATGCAGAGAAGTCCTTAAAGGACCTGATG
GAGCTGAAAACCATGGCACAAGAACTATGTGATGAATGTACAAGCTTCAGTAGCTGATTT
GATCAACTGGAAGAAAGGGTATTAGTGATGGAAGATCAAATGAATGAAATGAAGCGAGAA
GAGAAGTTTAGAGAAAAAAGAATAAAAAGAAATGAACAAAGCCTCCAAGAAATATGGGAC
TAT
>4__chr4_94056540_94062665
TACTCTGCACTAAAGGAGGAAGTTCGAACCCACGGTAAAGAAGTTAAAAACCTT-AAAAA
AAACTAAACAAATGGCTAACTAGAATAACCAATGCAGAGAAGTCCTTAAAGGACCTGATG
AAGCTGAAAACCATGGCATGAGAACTACATGATGAATGTACAAGCCTCAGTAGCCGACGC
GATCAACTGGAAGAAAGGGTATCAGTGATGAAAGATGAAATGAATGAAATGAAGCTAAAA
GAGAAGTTTAGAGAAAAAAGAATAAAAAGAAATGAACAAAGCCTCCAAGAAATATGGGAC
TAT
>4__chr4_91619551_91625697
TACTCCGAGCTAAAGGAGGAAGTTCGAACCAATGGCAAATAAGTTAAAAACTTTGAAAAA
AAATTAGATGAATGGATAACTAGAATAACAAACACAGAGAAGTCCTTAAAGGACCTCATG
GAGCCAAAAACCAC-GCACGAGAACTACGTGATGAATGCACAAGCCTCAGTAACCGATGC
GATCAACTGGAAGAAAGGGTACCAGTGATGGAAGATGAAATGAATGAAATGAAGCGTGAA
GAGAAGTTTAGAGAAAAAAGAATAAAAAGAAACGAACAAAGCCTCCAAGAAATATGTGAC
TAT
>4__chr4_165703741_165709855
TACTCCGAGCTAAAGGAAGAAGCTCAAACCGATGGCAAAGAAGTTAAAAACCTT-AAAAA
AGATTAGACAAATGGCTAA-CAGAATAACCAATGCAGAGAAGTCCTTAAAGGACCTGATG
GAGCTGAAAACCATGGCACAAGAACTATGTGATGAATGCACAAGCCTTAGTAGCTGATTC
GATCAACTAGAAGAAGGGGTATCAGTGATGGAAGATGAAATGAATGAAATAAAGCAAGAA
GAGAAGTTTAGAGAAAAAAGAATAAAAAGAAAAAAACAAAGCCTCCAAGAAATAGGGGAC
TAT
>4__chr4_175569623_175575765
TTCTCCCAGCTAAAGGAGGAAGTTCAAACCCATCACAAAGAAGCTAAAAACCTTGAAAAA
AGATTAGACAAATGGCTAACTAGAATAACCAGTGTAGAGAAGTCCTTAAATGACCTGATG
GAGCTGAAAACCACGGCACGAGAACTACGTGATGAATACACAAGCGTCAGTAGCCAATTT
GATCAACTGGAAGAAAGGGTATCAGTGATTGAAGATCAAATGAATGCAGTGAAGTGAGAA
GAGAAGTTTAGAGAAAAAGGAGTAAAAAGAAATGAATAAAGCCTCCAAGAAATATCGGAC
TAT
>4__chr4_131186808_131192947
TACTCCGAGCTAAAGGAGGAAGTTTGAACCCATGGCAAAGAAGTTAAAAACCTTGAAAAA
AAATTAGATGAATAGCTAACTAGAATAACCAATGCAGAGAAGTCCTCAAAGGACCTGATG
GAGCTGAAAACCACGGCACGAGAACTACATGATGAATGCACAAGCCTCAGTAGCCAATTT
TATCAACTGGAAGAAAAGCTATCAGTGATGGAAGATGAAATGAATGAAATGAAGTGAGAA
GAGAAGTTTAGAGAAAAAAGAATAAAAAGATACGAACTAATCCTCCAAGAAACATGGGAC
TAC
>4__chr4_131011344_131017487
TTCTCCGAGCTAAAGGAGGAAGTTCAAACTCATGGCAAAGAAGTTAAAAACCTTGAAAAA
AGATTAGACGAATGGCTAACTAGAATAACCAATGCAGAGAAGTTGTTAAAGGACCTGAAG
GAGCTGAAAACCATGTCACAAGAACTATGTGACGAATGCACAAGCCTCAGTAGCCGATTC
GATCAACTGGAAGAAAGGGTATCAGTGATGCAAAATCAAATGAATGAAATGCAGCAAGAA
GAGAAGTTTAGAGAAAAAAGAATAAAAAGAAATGAACAAAGCCTCCAAGAAATATGGGAC
TAT
>4__chr4_58092777_58098908
TACTCTGAGCTAAAGGAGGAAGTAGGAACC-ATGGCAAAG---TTAAAAACCTTGAAAAA
AAATGAGACGAATGGCTAACTAGAATAACCAATGCAGAGAAGTCCTTAAAGGACCTGATG
GAGCTGAAAACCAAGGCACAAGAACTACGTGATGCATGTACAAGCCTCAGTAGCCGATTC
GATCAACTGGAAGAAAGGGTATCAGTGATGAAAGATCAAATGAATGAAATGAAGCAAGAA
GAGAAGTTTAGAGAAAAAAGAATAAAAAGAAAAGAAAAAAGCCTCCAAGAAATATGGGAC
TAT
>4__chr4_128613296_128619434
TACTCCGAGCTAAAGGAGGAAGTTTGAACCCATGGCAAACAAGTTAAAAACCTTGCATAA
AGATTAGACGAATGGCTAACTAACATAACCAATGCAGAGAAGTCCTTAAAGGACCTGATG
GAGCTCAAAACCATGGCACGAGAACTACGTGACGAATGTACAAACCTCAGTAGCCAATTT
GATCAACTGGAAGAAAGGGTATCAGTGATGGAAGATCAAATAAATGAATTGAAGCGAGAA
GAGAGGTTTAGAGAAAAAATAATAAAAAGAAAAGAACAAAGCCTCCAAGAAATATGGGAC
TAT
>4__chr4_173454095_173460240
TACTCCAAGCTAAAGGTGGAAGTTCGAACCCATGGCAAAGAAGTTAAAAGCCTTGAAAAA
AGATTAGACAAATAGCTAACTAGAATAACCAATGCAGAGAAGTCCTTAAAGGACCTGATG
GAGCTGAAAACCATGCCACAAGAACTACGTGACGAATGCACAAGCCTCAGTAGCCAATTC
GATCAACTGGAAGAAAGGGTATCAGTGATGGAAGATCAAATGAATGAAATGAAGAGAGAA
GAGAAGTTTAGAGAAAAAAGAATAAAAAGAAACGAACAAAGCCTCCAAGAAATATGGGAC
TAT
>4__chr4_4066127_4072331
TAGTCCGAGCTAAAGGAGGAAGTTCAAACCCATGGCAAAGAAGTTAAAAACCTTGAAAAA
AGATTAGATGAATGGCTAACTAGAATAAACAATGTAGAGAAGTCCTTAAAGGACCTGATG
GAGCTGAAAACCAAGGCACAAGAACTACGTGATGGATGCACAAGCCTCAGTAGCTGATTT
GATCAACTGGAAGGAAGGGTATCAGTGATGGAAGATGAAATGAATGAAATGAAGTGAGAA
GAGAAATTTAGAGAAAAAAGAATAAAAAGAAATGAACAAAGCCTCCAAGAAATATGGGAC
TAT
>4__chr4_86127384_86133565
TACTCCGAGCTAAAGGAGGAAGTTTGAACCCATGGCAAAGAAGTTAAAAACCTTGATAAA
AGATTAGATGAATGACTAACTAGAATAACCAATGCAGAGAAGTCCTTAAAGGACCTGATG
GAGCTGAAAACCATGGCACGAGAACTATGTGATGAATGCACAAGCCTCAGTAGCAGACTC
AATCAACTGGAAGGAAAGGTATCAGTGATGGAAGATCAAATGAATGAAATGAAGTGAGAA
GAGGAGTTTAGAGAAAAAAGAATAAAAAGAAATGAACAAAGCCTCCAAGAAATATGGGAC
TAT
>4__chr4_171421005_171427168
TACTCCAAGCTAAAGGAGGAAGTTCAAACCCATGGCAAAGAAGTTAAAAACCTCGAAAAA
AGATTAGACGAATGGCTAACTAGAATAACCAATGCAGAGAAGTCCTTAAAAGACCTGATG
GAGCTGAAAACCATGGCACGAGAACTACGTGACAAATGCACAAGCCTCAGTAGCTGATTC
GATCAACTGGAAGAAAGGGTATCAGTGATGGAAGATCAAATGAATGAAATGAAGTGAGAA
GAGAAGCTTAGAGAAAAAAGAATAAAAAGAAATGAACAAAGCCTCCAAGAAATATGGCAC
TAT
>4__chr4_129572112_129578248
TACTCCGAGCTAAAGGAGGAAGTTAGAACCCATGGCAAAGAAGTTAAAAACCTTGAAAAA
AGATTAGACGAATGGCTAACTAGAATAACCAATGCAGAGAAGTCCTTAAAGGATCTGATG
GAGCTGAAAACCATGGCATGAGAACTACGTGACGAATGTACAAGCCTCAGTAGCCGATTT
GATCAACTGGAAGAAAGGGTATCAGTGATGAAAGATCAAATGAATGAAATGAAGTGAGAA
GAGAAGTTTAGAGAAAAAAGAATAAAAAGAAACGAACAAAGCCTCCAAGAAATATGGGAC
TAT
>4__chr4_92998523_93004633
TACTCCGAGCTAAAGGAGGAAGTTCAAACCCATGGCAAACAAGTTAAAAACCTTGAAAAA
AGATTAGACAAATGGCTAACTAGGATAACCAACGCAGAGAAGTCCTTAAAGGACCTGATG
GAGCTGAAAACCATGGCACGAGAACTACATGATGAATGCACAAGCCTCAGTAGCCGATTC
AATCAACTGGAAGAAAGGATATCAATGATGGAAGATCAAATGAATGAACTGAAGCGAGAA
-----GTTTAGAGACAAAAGAATAAAAAGA----AACAAAACCTCCAAGAAATATGGGAC
TAT
>4__chr4_80116617_80122767
TACTCCGAGCTAAAGGAGGAAGTTCGAATCCATGGCAAAGAAGTTAAAAACCTTGAAAAA
AAATTAGACGAATGGCTAACTAGAATAACCAATGCAGAGAAGTCCTTAAAGGACCTGATG
GAGCTGAAAACCAAGGCATGAGAACTACGTGACGAATCCATAAGCCTCAGTAGCTGATTC
AATCAACTGGAAGAAAGGGTATCAGTGATGGAAGATCAAATGAATGAAATGAAATGAGAA
GAGAAATTTAGAGAAAAGAAAATAAAAAGAAACGGATAAAGCCTCCAAGAAATCTGGGAC
TAT
>4__chr4_72168987_72175077
TACACCAAGCTAAAGGAGGAAGTTCGAACCCATGGCAAAGAAGTTAAAAACCTTGAAAAA
AAATTAGACAAATGGCCAACTAGAATAACCAATGCAGAGAAGTCTTTAAAGGACCTGATG
GAGCTGAAAACCATGGCA-CAAAACTATGTGACGAATGCACAACCCTCAGTAGCCGAT-C
GATCACCTGGAAGAAAGGGTATCAGTGATGCAAGATCAAATGAATGAAATGAAGTGAGAA
-----GTTTAGAGAAAAAAGAATAAAAGGAAATGAAGAAAGCCTCCAAGAAATATGGGAC
TAT
>4__chr4_191121920_191127996
TACTCCGAGCTACAGGAGGAAATTCAAACCAATGGCAAAGAAGTTAAAAGCTTTGAAAAA
AAATTAGACAAATGGATAACTAGAATAACCAATGCAGAGAAGTCCTTAAAGGACCTGATG
GAGCTGAAAACCACGGCATGAGAACTACGTGATGAATGCACAAGCCTCAGTAGCCGATTT
GATCAACTGGAAGAAAGGGTATCAGTGATGGAAGATCAAATGAATGAAATGAAGCGAGAA
-----GTTTAGAGAAAAAAGAATAAAAAGAAACGAACAAAGCCTCCAAGAAATACGGGAC
TAT
>4__chr4_18207850_18213994
TACTCCAAGCTAAAGGAGGAAGTTCGAACCCATGGCAAAGAAATTAAAAACCTTGAAAAA
AAATTAGACAAATGGCTAACTAGAATAACCAATGCAGAGAAGTCCTTAAAGGACCTGATG
GAGCTGAAAACCAAGGCACAAGAACTACGTGACGAATGCAAAAGCCTCAGTAGCCAATTC
AATGAACTGGAAGACAGGGTATCAGTGATGGAAGATGAAATGAATGAAATGAAGCGAAAA
GAGAAGTTTAGATAAAAAAGAATAAAAAGAAACGAACAAAGCCTCCAAGAAATATGGGAA
TAT
>4__chr4_72259788_72265952
TACTCCGAGCTAAAGGAGGAAGTTCGAACACATGGCAAAGAAGTTAAAAACCTTGAAAAA
AAATTAGATGAATGGCTAACTAGAATAACCAATGCAGAGAAGTCCTTAAAAGACCTGATG
GAGCTGAAAACCAAGGCACGAGAACTACGTGACAAATGCACAAGCCTCAGTAGCCGATTT
GATCAACTGGAAGAAAGGGTATCAGTGATGGAAGCTCAAATGAATGAAATGAAGCGAGAA
GAGAAGTTTAGAGAAAAAAGAATAAAAAGAAATGAACAAAGCCTCCAAGAAATATGGGAC
TAT
>4__chr4_130036157_130042286
TACTCCCAGCTAAAGTAGGAAGTTTGAACCCATGGCAAAGAAGTTAAAAACCCTGAAAAA
AAATTAGACAAATGGCTAACTAGAATAACGAATGCAGAGAAGTCCTTAAAGGACCTGATG
GAGCTGAAAGCCAAGGCTCGAGAACTACCTGACGAATGCACAAGCCTCAGTAGCCGATTC
GATCAACTGGAAGAAAGGGTATCAGTGATGGAAGATCAAATGAATGAAATGAAGTGAGAA
GAGAAGTTTAGAGAAAAAAGAATAAAAAGAAACGAACAAAGCCTCCAAGAAATATGGGAC
TAT
>4__chr4_84538084_84544216
TACTCCGAGCTAAAGGAGGAAGTTTGAACCCATGGCAAAGAAGTTAAAAACTTTGAAAAA
AAATTAGACGAATGGCTAACTAGAATAACCAATGCAGAGAAGTCCTTAAAGGACCCGACA
GAGCTGAAAACCAAGGCATGAGAACTATGTGACGAATGCACAAGCCTCAGTATCCGATTC
GATCAACTGGAAGAAAGGGTATCAGTGATGGAAGATGAAATGAATGAAATGAAATGAGAA
-----GTTTAGAGAAAAAAGAATAAAAAGAAATGAACAAAGCCTCCAAGAAATATGGGAC
TAT
>4__chr4_random_608473_614605
TACTCCGAGCTAAAGGAGGAAGTTCGAACCAATGGCAAAGAAGTTAAAAATTTTGAAAAA
AAATTAGACGAATGGATAACTAGAATAACCAATGTGGAGAAGTCCTTAAAGGACCTGATG
GAGCTGAAAACCATGGCACGAGAACTACACGACAAATGCATAAGCCTCAGTAACCGATGT
GATCAACGGGAAGAAAGGGTATCAGCGATGGAAGATGAAATGAATGAAATGAAGCATGAA
GAGAAGTTTAGAGAAAAAAGAATAAAAAGAAATGAACAAAGCCTCCAAGAAATATGGGAC
TAT
>4__chr4_random_831892_838024
TACTCCGAGCTAAAGGAGGAAGTTCGAACCAATGGCAAAGAAGTTAAAAACTTGGAAAAA
AAATTAGACGAACAGATAACTAGAATAACCAATGTGGAGAAGTCCTTAAAGGACCTGACG
GAGCTGAAAACCATGGCATGAAAACTACATGACAAATGCATAAGCCTCAGTAACCGATGT
GATCAACGGGAAGAAAGGGTATCAGTGATGGAAGATGAAATGAATGAAATGAAGCATGAA
GAGAAGTTTAGAGAAAAAAGAATAAAAAGAAATGAACAAAGCCTCCAAGAAATATGGGAC
TAT
>4__chr4_62302932_62309118
TACTCTGAGCTAAAGGAGGAAGTTGAAACCCATGGCAAAGAAATTAAAAACCTTGAAAAA
AAATTAGACGAATGGCTAACTAGAATAACCAATGCAGAGAACTCCTTAAAGGACCTGATG
GAGCTGAAAACCAAGGCACAAAAACTATGTGACGAATGCACAAGCCTC-GTAGTCGATCT
GATCAACTGGAAGAAAGCGTATCAGTGATGGAAAATCAAAAGAATGAAATGAAGCGAGAA
GGGAAGTTTAGAGAAAAAAGAATAAAAAGAAATGAACAAAGCCTCCAAGAAATATGGGAC
TAT
>4__chr5_110297585_110303717
TACTCCGAGCTAAAGGAGGAAGTTTGAACCCATGGCAAAGAAGATAAAAACCTTGAAAAA
AGATTAGACGAATGGCTAACTAGAATAACCAATGCAGAGAAGTGCTTAAAGGACCTGATG
GAGCTGAAAACCATGGCACGAGAACTACGTGATGAACGCACAAGCCTCAGTAGCTGACTC
AATCAACTGGAAGAAAGGGTATCAGTGATGGAAGATGAAATCAATGAAATGAAGCAAGAA
GAGAAGTTTAGAGAAAAAAGAATAACAAGAAATG-ACAAAGCCTCCAAGAAATATGGGAC
TAT
>4__chr4_5533215_5539332
AACTCCGAGCTAAAGGAGGAAGTTTGAGCCCATGGCAAAGAAGTTAAAAACCTT-GAAAA
AAATTAGACGAATGGCTAAGTAGAATAACCAATACAGAGAAGTCCTTAAAGGACCTGATA
GAGCTGAAAACCATGGCACGAGAACTACATGACGAATGCACAAGCCTCAGTAGCCGATTC
GATCAACTGGAAGAAAGGGTATCAGTGATGGAAGATGAAATGAATGAAAAGAATCGAGAA
GAGAAGTTCAGAGAAAAAAGAATAAAAAGAAACG-AGAAAGCCTCCAAGAAATATGAGAC
TTT
>4__chr4_95449300_95455465
TTCTCCGAGCTAAAGGAGGAAGTTTGAACCCATGGCAAAGGAGTTAAAAACCTTGAAAAA
AGATTAGATGAATGGCTAACTAGAATAACCAATGCAGAGAAGTCCTTAAAGGACCTGATG
GAGCTGAAAACCATGGCACGAGAACTACATGATGAATGCACAAGCTTCAGTAGCTGGTTT
GATCAACTGGAAGAAAGGGTATCAGTGATGGAAGATCAAAAGAATGAAATGAAGCAAGAA
GAGAAGTTTAGAGAAAAAAGAATAAAAAGAAATGAACAAAGCCTCCAAGAAATATGGGAC
TAT
>4__chr5_109642237_109648396
TACTCCGAGCTACAGGAGGAAATTTGAACCAATGGCAAAGAAGTTAAAAGCTTTGAAAAA
AAATTAGATGAATGGATAACTAGAATAACGAATGCAGAGAAGTCCTTAAAGGACCTGATG
GAGCTGAAAACCAAGGCATGAGAGCTATGTGATGAATGCAGAAGCCTCAGTAGCTGATGC
TATCAACTGGAAGAAAGGGTATCAGTGATGGAAGATGAAATGAATGAAATGAAGTGAGAA
GAGACGTTTAGAGAAAAAAGAATAAAAAGAAATGAACAAAGCCTCCAAGAAATATGGGAC
TAT
>4__chr4_57944755_57950893
TACTCTGAGCTACAGGAGGAAATTCAAACCAAAGGCAAAGAAGTTAAAAACTTCGAAAAA
AATTTAGATGAATGTATAACAAGAATAACCAATACAGAGAAGTGCTTAAAGGAGCTGATG
GAGCTGAAAGCCAAGGCTCAAGAACTACATGAAGAATGCAGAAGCCTCAGGAGCTGATGT
GATCAACTGGAAGAAAGGGTATCAGTGATGGAA-----------TGAAATGAAGTGAGAA
GGGAAGTTTAGAGCAAAAAGAATAAAAAGAAATGAACAAAGCCTCCAAGAAATATGGGAC
TAT
>4__chr4_147138357_147144445
TACTCTTAGCTACAGGAGGAAGTTCGAACCAATGGCAAAGAAGTTAAAAACTTTGAAAAA
AAATTAGACAAACGGATAACTAGAATAACCAATGCAGAGAAGTCCTTAAAGGACCTGATG
GTGCTGAAAACCAAGGCACGAGAACTACGTGACAAATGC------CTCAGTAGCTAATGT
GATCAACTGGAAGAAAGGGTATCAGTGATGGAAGACGAAATGAATGAAATGAAGCGAGAA
GAGAAGTTTAGAGAAAAAATAATAAAAAGAAATGAACAAAGCCTCCAAGAAATATGGGAC
TAT
>4__chr4_53738451_53744586
TACTCCGAGCTACAGGAGGAAATTCAAACCAATGGCAAAGAAGTTAAAAACTTTGAAAAA
AAATTAGACGAATGGATAACTAGAATAACCAATGCAGAGAAGTCCTTAAAGGACCTGATG
GAGCTGAAAACCAAGGCACGAGAGCTACGTGATGAACGCAGAAGCCTCAGTAGCCGATGC
GATCAACTGGAAGACAGGGTATCAGTGATGGAAGATCAAATGAATGAAATGAAGTGAGAA
GAGAAGTTTAGAGAAAAAAGAATAAAAAGAAAGGAACAAAGCCTCTAAGAAACATGGGAC
TCT
>4__chr4_48561355_48567506
TACTCCAAGCTACAGGAGCAAACTCGAACCAATGGCAAAGAAGTTAAAAGCTTTGAAAAA
AAATTAGATGAATGGATAACTAGAATAACCAATGCAGAGAAGTCCTTAAAGGACCTGACA
GAGCTGAAAACCAAGGCACGAGAGCTACGTGATGAATGCAGAAGCCTCAGTAGCCGACGC
GATCAACTGCAAGAAAGGGTATCAGTGATGGAAGATCAAATGAATGAAATGAAGCAAGAA
GAGAAGTTTAGAGAAAAAAGAATAAAAAGAAATGAACAAAGCCTCCAAGAAATATGGGAC
TAT
>4__chr4_44576235_44582371
TACTCCAAGCTACAGGAGGAAATTCGAACCAATGGCAAAGAAGTTAAAAGCTTTG-AAAA
AAATTAGAAGAATGGATAACTAGAATAACTAATGCAGAGAAGTCCTTAGAGGGCATGATG
GAGCTGAAAACCAACGTGTGAGAGCTACGTGATGAATGCAGAAGCCTCAGTAGCTGATGC
GATCAACTGGAAGAAAGGGTATCAGTGATGGAAGATGAAATG-ATGAAATGAAATGAGAA
GAGAAGTGTAGAGAAAAAAGAATAAAAAGAAACGAACAAAGCCTCCAAGAAATATGGGAC
TAT
>4__chr5_112829782_112835895
GACTG--AGTTACAGGAGGAAATTCGAACCAATGGCAAAGAAGTTAAAAGCTTTGAAAAA
AAATTAGATGAATGGATAACTAGAATAACCAACGCAGAGAAGTCCTTAAAAGACCTGATG
GAGCTGAAAACCAAGGCACGAGAGCTACGTGACGAAGGCAGAAGCCTTAGTAGCCGATGC
AATCAACTGGAAGAAAGGGTATCAGTGATGGAAGACGAAATGAATGAAATGAAGTGAGAA
GAGAAGTTTAGAGAAAAAAGAATAAAAAGAAACGAACAAAGTCTCCAAGAAATATGGGAC
TAT
>4__chr4_71318213_71324363
TACTCTGAGCTACAGGAGGAAATTCAAACCAATGGCAAAGAAGTTAAAAACTGTGAAAAG
AAATTAGATGAATGGATAACTAGAATGACCAACGCAGAGAAGTCCTTAAAGGAGCTGATG
GAGCCGAAAGCCAAGGCTCGAGAACTACATGAAGAACGCAGAAGCCTCAGGAGCCGATGC
AATCAACTGGAAGAAAGGATATCAGTGATGGAAGACGAAATGAATGAAATGAAGTGAGAA
GGGAAGTTTAGAGAAAAAAGAATAAAAAGAAATGAACAAAGCCTCCAAGAAATATAGGAC
TAT
>4__chr4_130164153_130170296
TACTCCGAGCTACAGGAGGAAATTCAAACCAAAGGCAAAGAAGTTAAAAACTTTGAAAAA
AATTTAGATGAATGTATAACTAGAATAACCAATACAGAGAAGTGCTTAAAGGAGCTGATG
GAGCTGAAAACCAAGGCTCGAGAACTACGTGAAGAATGCAGAAGCCTCAGGAGCCGATGC
GATCAACTGGAAGAAAGGGTATCAGTGATGGAAGATGAAATGAATGAAATGAAGCGAGAA
GGGAAGTTTAGAGAAAAAAGAATAAAAAGAAACAAACAAAGCCTCCAAGAAATATGGGAC
TAT
>4__chr4_120214242_120220389
TACTCCGAGCTACAGGAGGAAATTCAGACCAAAGGCAAAGAAGTTAAAAACTTTGAAAAA
AATTTAGACAAATGTATAACTAGAATAACCAATGTAGAGAAGTGCTTAAAGGAGCTGATG
GAGCTGAAAACCAAGGCTCGAGAACTACGTGAGGAATGCAGAAGCCTCAGGAGCCGATGC
GATCAACTGGAAGAAAGGGTATCAGTGATGGAAGATGAAATGAATGAAATGAAGCAAGAA
GGGAAGTTCAGAGAAAAAAGAATAAAAAGAAATGAACAAAGCCTCCACGAAATATGGGAC
TAT
>4__chr4_124080239_124086401
TACTCCGAGCTACGGGAGGAAATTCAAACCAAAGGCAAAGAAGTTGAAAACTTTGAAAAA
AATTTAGGCGAATGTATAACTAGAATAACCAATACAGAGAAGTGCTTAAAGGAGCTGATG
GAGCTGAAAGCCAAGGCTCGAGAACTACGTGAAGAATGCAAAAGCCTCAGGAGCCGATGC
GATCAACTGGAAGAAAGGGTATCAGTGATGGAAGATGACATGAATGAAATGAAGCAAGAA
GGGAAGTTTAGAGAAAAAAGAATAAAAAGAAACAAACAAAGCATCCAAGAAATATGGGAC
TAT
>4__chr4_174760789_174766912
TACTCCGAGCTACAGGAGGAAATTCAAACCAAAGGCAAAGAAGTAGAAAACTTTGAAAAA
AATTTAGACGAATGTATAACTAGAATAACCAATACAGAGAAGTGCTTAAGGGAGCTGATG
GAGCTGAAAGCCAAGGCTCGAGAACTACATGAAGAATGCAGAAGCCTCAGGAGCCGATGC
AATCAACTGGAAGAAAGGGTATCAGTGATGGAAGATCAAATGAATGAAATGAAGTGAGAA
GGGAAGTTTAGAGAAAAAAGAATAAAAAGAAACGAACAAAGCCTCCAAGAAATATGGGAC
TAT
>4__chr4_159685052_159691201
TACTCCAAACTACAGGAGGAAATTCAAATCAATGGCAAAGAAGTTAAAAACTTTGAAAAA
AAATTAGATGAATGGATAACTAGAATAACCAACACAGAGAAGTCCTTAAAGGAGCTGATT
GAGCTGAAAGCCAAGGCTCGAGAACTACGTGAAGAATGCAGAAGCCTCAGGAGCCGATGC
GATCAACTGGAAGAAAGGGTATCAGTGATGGAAGATGAAATGAATGAAATGAAGCGAGAA
GGGAAGTTTAGAGAAAAAAGAATAAAAAGAAACGAACAAAGCCTCCAAGAAATATGGGAC
TAT
>4__chr4_16013068_16019261
TACTCCGAGCTACAGGAGGAAATTCAAACCAATGGCAAAGAAGTTTTAAACTTTGAAAAA
AAATTAGACGAATGGATAACTAAAATAACTAACGCAGAGAAGTCCTTAAAGGAGCTGATG
GAGCCAAAAGTCAAGGCTCGAGAACTACGTGAAGAATGCAGAAGCCTCAGGAGCTGATGT
GATCAACTGGAAGAAAGGGTATCAGTGATGGAAGACAAAATGAATGAAATGAAGTCAGAA
GGGAAGTTTAGAGAAAAAAGAATAAAAAGAAATGAACAAAGCCTCCAAGAAATATGGGAC
TAT
>4__chr4_5294178_5300348
TACTCCGAGCTAAAGGAGGAAGTTTGAACCAATGGCAAACAAGTTAAAAACTTTGAAAAA
AAGTTAGACAAATGGATAACTAGAAAAACCAATGCAGAGAAGTCCTTAAAGTAGCTGATG
GAGCTGAAAACCAAGGCACAAGAACTACGTGACAAATGCTCAAGCCTCAGTAACCAATGC
GATCAACTGGAAGAAAGGGTATCAGCTATGGAAGACAAAATGCATGAAATGAAGCATGAA
GAGAATCTTAGAGAAAAAAGAATAAAAAGAAATGAACAAAGCTTCCAAGAAATATGGGAC
TAT
>4__chr4_149639_155778
TACTCCGAACTAAAGGAGGAAGTTCGAACCCATGGCAAAGAAGTTAAAAACCTTGAAAAA
AAATTAGACGAATGGCTAACTAGAATAAT-AATGCAGAGAAGTCCTTAAGGGACCTGATG
GAGCTGAAAACCAAGGCATGAGAACTACATGACGAACGCACAAACCTCAGTAGCTGATTC
AATCAACTGGAAGAAAGGGTATCAGTGATGGAAGATGAAATAAATGAAATGAAGTGAGAA
GAGAAGTTTAGAGAAAAAAGAATAAAAAGAAACAAACAAAGCCTCCAAGAAATATGGGAC
TAT
>4__chr4_79252967_79259145
TACTCCGAGCTAAAGGAGGAAGTTCGAACCCATGGCAAAGAAGTTAAAAACCTTGAAAAA
AAATTAGATGAATGGCTAACTAGAATAACCAATGCAGAGAAATCTTCAAAAGACCTGATG
GAGCTGAAAACCATGGCACGAGAACTACATGATGAATGC--AAGCCTCAGTAGCTGATTC
GATCAACTAGAAGAAAGGGTATCAGTGACGGAAGAGCAAATGAATGAAATGAAGCGAGAA
GAGAAGTTTAGAG-AAAAAGAATAAAAAGAAATTAACAAAGCCTCCAAGAAATAAGGGAC
TAT
>4__chr4_67093438_67099568
TACTACAAGCTACAGGACGAAGTTCGAACCAATGGCAAAGAAGTTAAAAACTTTGAAAAA
AAATTAGACAAATGGATGACTAGAATAACCAACTCAGAGAAATCATTAAAGGACCTGATG
GAGCTGAAAACCAAGGCATGAGAACTACATGATGAATGAAGAAGCCTCAGCAGCTTATGC
GATCAACTGGAAGAAAGGGTATCAGTGATGGAAGACGAAATGAATAAAATGAAGCCAGAA
GAGAAGTTCAGAGAAAAAAGAATGAAAAGAAATGAACAAAGCCTCTAAGAAATATGGGAC
TAT
>4__chr4_53456101_53462215
TACTCCGAGCTAAAGGAGGAAGTTCAAACCCATGGCAAAGCAGTTAAAAACTTTGAAAAA
AAATTAGACAAATGTATAACTACAATAACCAATGCAGAGAAGTCCTTAAAGGACCTGATG
GAGCTGACAACCACGGCACGAGAACTACGTGACGAATGCACAAGCCTAAGTAACCGATGC
GATCAACTGGAAAAAAGGGTATCAGCGATGGAAGATGAAATGAATGAAATGAAGCATGAA
GAGAAGTTTAGAGAAAAAAGAATAAAAAGAAATGAACAAAGCCTCCAAGAAATATGGGAC
TAT
>4__chr4_38120804_38126942
TACTCTGAGCTAAAGGAGGAAGTTCGAACCCATGGCAAAGAAGTTAAAAACTTTGAAAAA
AGATTAGAAGAATGGCTAACTAGAATGACCAATGCAGAGAAGTCCTTAAATAACCTGATG
GAGCTGAAAACCACCACACAAGAACTACGTGATGAATGCACAAGCCTCAGTAGCCGATTT
GATCAACTGGAAGAAAGGGTATCAGTGATGGAAGATCAAATGATTGAAATGAAGCGAGAA
GAGAAGTTTAGAG-TAAAAGAATAAAAAGAAACGAACAAAGCCTCCAGGAAATATGGGAC
TAT
>4__chr4_174943634_174949770
TACTCCCAGCTAAAGGAGGAAGTTCGAACCAATAGCAAAGAAGTTAAAAACTTTGAAAAA
AAATTAGACGAATGGATAGCTAGAATAACCAATGCAGAGAAGTCCTTAAAGGACCTGATG
GAGCTGAAAACCATGGCATGAGAACTACGTGACGAATGCACAAGCCTCAGTAACCGATGC
AATCAACTGGAAGAAAGAGTATCAGCGATAGAAGACGAAATGAATGAAATGAAGCGTGAA
GAGAAGTTTAGAGAAAAAAGAATTAAAAGAAATGAACAAAGCCTCCAAGAAATATGGGAC
TAT
>4__chr4_55602236_55608349
TACTCCAAGCTACAGGAGGAAGTTCGAACCCATGGCAAAGAAGTTAAAAACCTTG--AAA
AAATTAGATGAATGGCTAACTAGAATAACCAATGCAGAGAAGTCCTTAAAGGACCTGATG
GAGCTGAAAACCAAGGCACGAGAACTATGTGCCT----CATAAGCCTCACTAGCCAATGC
AATCAACTGGAAGAAAGGGTATCAGTGATGGAAGATCAAATGAATGAAATGAAGAGAGAA
GAGAAGTTTAGAGAAAAAACAATAAAAAGAAATGAGCAAGGCCTCCAAGAAATATGGGAC
TAG
>4__chr4_5222937_5229063
TACTCCGAGCTGAAGGTGGAAGTTTGAAGCAACGGCAAAGAAGTTAAAAAACTTGAAAAA
AAATTAGACGAATGGCTAACTAGAATAACCAATGCAGAGAAGTCCTTAAAGGACCTGATG
GAGCTGAAAACCACGGCACGAGAACTACGTGACGAATGCACAAGCCTCAGTAACCGTTGC
AATCAACGGGAAGAAAGGGTATCAGCGATGGAAGATGAAATGAATGAAATGAAGCGAGAA
GGGAACTTTAGAGAAAAAAGAAT-AAAAGAAACTAACAAAGCCTACAAGAAATATGGGAC
TAT
>4__chr4_43351125_43357265
TACTACGAGCTAAAGGAGGAAGTTCGAACCCATGGCAAAGAAGTTCAAAACCTTGAAAAA
AAATTAGACAAATGGCTAACTAGAATAACCAATGCAGAGAAGCCCTTAAAGGACCTGATG
GAGCTGAAAACCACGGTATGAGAACTACGTGACAAATGCACAAGCCTCAGTAGCTGATGC
AATCAACTGGAAGAAAGGGTATCAGCGATGGAAGACGAAATGAATGAAATGAAGTGAGAA
GAGAAGTATAGAGAAAAAAGAATAAAAAGAAATGAACAAAGCCTCCAAGAAATATGGGAC
TAT
>4__chr4_53858890_53865036
TACTCTGAGCTAAAGGACGAAGTTCGAACCAATGGCAAAGAAGTTAAAAACTTTGAAAAA
AAGTTAGATGAATGGATAACTAGAATAACCAATGCAGAGAAGTCCTTAAAGGACCTGATG
GAGCTGAAAACCACGGCACGAGAACTACGTGATGAATGCAAAAGCCTCAGTAACTGATGT
GATCAACTGGAAGAAAGGGTATCAGTGATGGAAGATCAAATGAATGAAATGAAGCATGAA
GAGAAGTTTAGAGAAAAAAGAATAAAAAGAAACGAACAAAGCCTCCAAGAAATATGGGAC
TAT
>4__chr4_83315588_83321756
TTCTCTGAGCTGAAGGTGGAAGTTCGAACCCATGGCAAAGAAGTTGAAAACCTTGAAAAA
AGATTAGACAAATGGCCAACTAGAATAACCAATGCAGAGACGTCCTTAAAGGACCTGATG
GAGCTGAAAACCATGGCACTGGAACTACGTGACGAATGCACAAGCCTCAGTAGCCGATTA
GATCAACTGGAAAAAAGGGTATCAGTGTTGGAAGATCAAATGAATGAAATGAAGTGAGAA
GAGAAGTTTAGAG-AAAAAGAATAAAAAGAAACAAACAAAGCCTCCAAGAAATATGGGAC
TAT
>4__chr4_150229197_150235336
TACTCTGAGCTAAAGGAGGAAGTTCGAACCCATGGCAAAGAAGTTAAAAACCTTGAAAAC
AAATTACATGAATGGCTAACTAGAATAACCAATGCAGAGAAGTCCTTAAAGGACCTGATG
GAGCTGAAAAACATGCCACGAGAACTATGTGATGAATGCACAAGCTTCAGTAGCCGATTC
GATCAACTGGAAGAAAGGGTATCCATGATGGAAGATTAAATGAATGAAATGAAGCAAGAA
GAGAAGTTTAGAGAAAAAAGAATAAAAAGAAATGAATGAAGCCTCCAAGACATAAGGGAC
TAT
>4__chr4_12072071_12078194
TACTCCGAGCTAAAGGAGGAAGTTCAAACCAATGGCAAAGAAGTTAAAAACTTTGAAAAA
AAATTAGACAAATAGATAACTAGAATAACCAATGCAGAGAAGGCCTTAAAGGACGTGATG
GAGCTGAAAACCACGGCACGAGAACTATGTGATGAATGCACAAGCCTCAGCAACCGATGT
GATCAACTGGAAGAAAGGGTATCAGCGATGGAAGACAAAATGAATGAAATGAAGCATGAA
GAGAAGTTTAGAGAAAAAAGAATAAAAAGAAACAAACAAAGTCTCCAAGAAATATGGGAC
TAT
>4__chr5_123038180_123044298
TACTCCGAGCTAAAGGAGGAAGTTCAAGCCAATGGCAAAGAAGCTAAAAACTTTGAAAAA
AAATTAGACGAACGGATAACTAGAATAACCAATGCAGAGAAGTCCTTAAAGGACCTGATG
GAGCTGAAAACCAAGGCATGAGAACTACGTGACGAATGCACAAGCCTCAGTAACC-ATGC
GATCAACTGGAAGAAAGGGTGTCAGTAATGGAAGACGAAATGAATGAAATGAAGCATGAA
GAGAAGTTTAGAGAAAAAAGAATAAAAAGAAATGAACAAAGCCTCCAAGAAATATGGGAC
TAT
>4__chr4_53530956_53537106
TACTCCGAGCAAAAGGAGGAAGTTTGAACCCATGGCAAAGAAGCTAAAAACCTTGAAAAA
AAATTAGACAAATGGCTAACTAGAATAACCAATGCAGAGAAGTCCTTAAAGGACCTGACG
GAGCTGAAAACCATGGCACGAGAACTACATGACGAATGCACAAGCCTC-GTAGCTGATTC
GATCAACTGGAAGAAAGGGTATCAGTGATGGAAAATCAAATGAATGAAATGAAGCGAGAA
GAGAAGATTAGAGAAAAAAGAATAGAAAGAAATGAACAAAGCCTCCAAGAAATATGGGAC
TAT
>4__chr5_110393334_110399452
TACTCCGAGCTAAAGGAGGAAGTTCGAACCCATGGTAAAAAAGTTAAAAACTTTGAAAAA
AAATTAGATGAATGGCTAACCAGAATAAGCAATGCAGAGAAGTCCTTAAATGACCTGATG
GAGCTGAAAACCACGGCACGAGAACTATGTGACGAATGCACAAGCCTCAGTAGCCGATGC
AATCAACTGGAAGAAAGGGTATCAGCAATGGAAGACGAAGTGAATGAAATGAAGTGAGAA
GAGAAGTTTAGAGAAAAAAGAATAAAAAGAAATGAACAAAGCCTCCAAGAAATATGGGAC
TAT
>4__chr4_86762277_86768402
TACTCCAAGCTACAGGAGGAAATTCGAACCAATGGCAAAGAAGTTAAAAGCTTT-GAAAA
AAATTAGACGAATGGATAACTAGAATAACCAATGCAGAGAAGTCCATAAAGGACCTGATG
GAGCTGAAAACCAAGGCACGAGAGCTACATGACAAATGCAGAAGCCTCAGTAGCCGATGC
GATCAACTAGAAGAAAGAGTATCAGTGATGGAAGACAAAAAGAATGAAATGAAGTGAGAA
GAGAAGTTTAGAGAAAAAAGAATAAAAAGAAACCAACAAAGCCTCCAAGAAATATGGGAC
TAT
>4__chr5_100805662_100811798
TACTCCGAGCTAAAGGAGGAAGTTTGAACCCATCGCAAAGAAGTTAAAAACTTTGAAAAA
AAATTAGACGAATGGATAACTAGAATAACCAAGGCAGAGAAGTCCTTAAAGGACCTGATG
GAGCTGAAAACCATGGTACAAGAACTACATGACGAATGCACAAGCCTCAGTAACCGATGC
AATCAACTGGAAGAAAGGGTATCAGCGATGGAAGATGAAATGAATGAAATGGAGTGTGAA
GAGAAGTTTAGAGAAAAAAGAATAAAAAGAAATGAACAAAGCCTCCAAGAAATATGGGAC
TAT
>4__chr5_110055915_110062050
TACTCTGAGCTAAAGGAGGAAGTTCCAACCAATGGCAAAGAAGTTAAAAACCCTGAAAAA
CGATTAGATGAATGGCTAACTAGAATAACCAATGCAGAGAAGTCCTTAAAGGACCTGATG
GAGCTGAAAACCACGGCACAACAACTACGTGACGAATCCACAAGCCTCAGTAGCCGATGT
GATCAACTGGAAGAAAGGGTATCAATGATGGAAGATGAAATGAATGAAATGAAGCAAGAA
GGGAAGTTTAGAGAAAAAAGAATAAAAAGAAACAAACAAAGCCTCCAAGAAATATGGGAC
TAT
>4__chr4_73315449_73321586
TGCTCTGAGCTAAAGGAGGAATTTCAAACCAATGGCAAAGAG-TTAAAAACTTTGAAAAA
AAATTAGATGAATGGCTAACTGGAATAACCAATGCAGAGAAGTCCTTAAAGGACCTGATG
GAGCTGAAAACCACAGCACAAGAACTACGTGACGAATGCACAAGCCTCAGTAACCAATAC
AATCAACTGGAAGAAAGGGTATCAGCAATGGAAGAAGAAATGAATGAAATAAAGTGTGAA
GAGAAGTTTACAGAAAAAAGAATAAAAAGAAACGAACAAAGCCTCCAAGAAATTTGGGAC
TAT
>4__chr5_113520604_113526745
TACTCCAAGCTAAAGGAGGAAGCTTGAACCAATGGCAACGAAGTTAAAAACCTTGAACAA
AAACTAGACGAATGGCTAACTAGAATAACCAATGCAGAGAAGTCCTTAAAGGACCTGATG
GAGCTGAAAACCATGGCATGAGAACCACGTGACGAATGCACAAGCCTCAGTAGCTGATGT
GATCAACTGGAAGAAAGGGTATAGGCGATGGAAGACAAAACGAATGAAATGAAGCGAGAA
AAGAAGTTTAGAGAAAAAAGAATATGGAGAAATTAACAAAGCCTCCAAGAAATATGGGAC
TAT
>4__chr4_54027292_54033422
TACTACGAGCTAAAGGAGGAAGTTTGAACCAATGGCAAAGAAGTTAAAAACCTTGAAAAA
AAATTAGACAAATGGCTAACTACAATAGCCAATGCAGAGAAGTCCTTAAAGGACCTGATG
GAGCTGAAAACCACGGCACGAGAACTATGTGACGAATGCACAAGCCTCAGTAGCCGATGC
GATCAACTGGAAGAAAGGGTATCAGCGATGGAAGACAAAATGAATGAAATGAAGCGAGAA
GAGAAGTTTAGAGAAAAAAGAATAAAAAGAAATGAACAAAGTCTCCAAGAAATATGGGAC
TAT
>4__chr4_14031275_14037382
TACTCGGAGCTAAAGGAGGAAGTTCGAACCAATGGCAGAGAAGTTAAAAACTTTGAAAAA
AAATTAGATGAATGGATAACTAGAATAATCAATACAGAGAAGTCTTTAAAGGACCTGATT
GAGCTGAAAACCAAGGCACAAGAACTACGTGACGAATGCACAAGCCTCAGTAACTGATGC
GATCAACTGGATGAAAGGGTATCAGCGATGGAAAACGAAATGAATGAAATGAAGCATGAA
GAGAAGTTTAGAGAAAAAAGAATAAAAAGAAATGAACAAAGCCTCCAAGAAATATGGGAC
TAT
>4__chr4_144307060_144313193
TACTCTAAGCTAAAGGAGGAAGTTTGAACCCATGGCAAAGAAGTTAAAAACATTGAAAAA
CAATTAGATGAATGGCTGACTAGAATAACCAATGCAGAGAAGTCCTTAAAAGACCTGATG
GAGCTGAAAACGACGGCACGAGAACTATGTGACGAATGCACAAGCCTCGGTAGCCAACTC
AATCAACTGGAAGAAAGGGTATCAGTGATGGAAGATCAACTGAATGAAATGAAGCAAGAA
GAGAAGTTTAGAGAAAAAAGAATAAAAAGAAATGAACAAAGCCTCCAAGACATATGGGAC
AAT
>4__chr4_125752543_125758690
TATTCTGAGCTAAAGGAGGAAGTTCAAACCAATGGCAAAGAAGTTAAAAACTTAGAAAAA
AAACCAGCTGAATGGATAACTAGAATGATCAATGCAGAGAAGTCCTTAAAGGACCTGATG
GAGCTGAAAACCACGGCACGAGAACTACGTGACGAATGCACAAGCCTCAGTAACTGATGC
GATCAACTGGAAGAAAGGGTATCAGTCACGGAAGATGAAATGAATGAAATGAAGTGAGAA
GAGAAGTTTAGAGAAAAAAGAATAAAAAGAAATGAACAAAGCCTCCAAGAAATATGGGAC
TAT
>4__chr4_125266431_125272568
TACTCCAAGCTAAAGGAGGAAGTTTGAACCAATGGCAAAGAAGTTAAAAACCTTGAAAAA
ATATTAGATGAATGGCTAACTAGGATAACCAATGCAGAGAAGTCCTTAAAGGACCTGATG
GAGCTGCAAACCAAGGCACGAGAACTACATGATGAATGCACAATCCTCCGTAGCCGATGC
AATCAACTAGAAGAAAGAGTATCAGCGATGGAAGACTAAATGAATGAAATGAAGCGAGTA
GAGAAGTTTAGAGAAAAAAGAATAAAAAGAAATGAACAAAGCCTCCAAGAAATATGGGAC
TAT
>4__chr5_123576764_123582906
TACTCCAAGCTAAAGGAAGAAATTCGAACCAATGGCAAAGAAGTTAAAAACTTTGAAAAA
AAATTAGATGAATGGATAACTAGAAAAACCAATGCAGAGAAGTCCTTAAAGGACCTGATG
GAGCTGAAAACCATGGCATGAGAAGCACGTGATGAATGCACAAGCCTCAGTAACCAATGC
GATCAACTGGAAGAAATGGTATCAGCGCTGGAAGATGAAATGAATGAAATGAAGCATGAA
GAGAAGTTTAGAGAAAAAAGAATAAAAAGAAAGGAACAAAGCCTTCAAGAAATATGGGAC
T--
>4__chr4_142974226_142980389
TACTCCAAGCTAAAGGAGGAAGTTCGAACCCATGGCAAAGAAGTTAAAAACTTTGAAAAT
AAATTAGACGAATGGCTAACTAGAATAACCAATGCAAAGAAGTCCTTAAAGGACCTGACG
GAGCTGAAAACCAAGGCACGAGAACTATGTGATGAATGCACAAGCCTCAGTAGCTGATTT
GATCAACTGGAAGAAAGGGTATCAGTGATGGAAGATCAAATCAATAAAATGAAGTGAGAA
GAGAAGTTTAGAGAAAAAAGAATAAAAAGAAATGAACAAAGCCTCCAAGAAATATGGGAT
GAT
>4__chr4_155118638_155124825
TACTCCGAGCTAAACAAGGAAGCTCAAACCAATGGCAAAGAAGTTAAAAACTTTGAAAAA
AAATTAGACGAATGGATAACTAGAATAACCAATGCAGAGAAGTCCTTAAAGGACCTGATG
GAGCTGAAAACCACAGCACAAGAACTACGTGATGAATGCACAAGCCTCAGTAACCAATGC
GATCAACTGGAAGAAAGGGTATCAGCGATGGAAGATGAAATGAATGAAATGAAGCATGAA
GAGAAGTTTAGAGAAAAAAGAATAAAAAGAAATGAACAAAGCCTCCAAGAAATATGGGAC
TAT
>4__chr4_42393075_42399210
TACTCCGAGCTAAAGGAGGAAGTTCAAACCAATGGCAAAGAAGTTAAAAACTTTG-AAAA
AAATTAGACGTATGGATAACTAGAATAACCAATGCAGAGAAGTCCTTAAAGGACCTGATG
GAGCTGAAAACCATGGCACAAGAACTACGTGACGAATGCACAAGCCTCAGTAACTGATGC
AATCAACTGGAAGAAAGGATATCAGCGATGGAAGATGAAATGAATGAAATGAAGCATAAA
GGGAAGTTTAGAGAAAAAAGAATACAAAGAAATTAACAAAGCCTCCAAGAAATATGGGAC
TAT
>4__chr4_145288532_145294657
TACTCTGAGCTAAAGGAGGAAGTTCAAACCAATGGCAAAGAAGTTAAAAACCGTGAAAAA
AAATTAGACGAATGGATAACCAAAATAACCAATGCAGAGAAGTCCTTAAAGGACCTGATG
GATCTGAAAACCAAGGCACGAGAACTATGTGACGAATGCACAAGCCACAGTAGCTGATGC
AATCAACTGGAAGAACGGGTATCAGCAATGGAAGATGAAATGAGTGAAATGAAGTAAGAA
GAGAAGTTTAGAGAAAAAAGAATAAAAAGAAACAAACAAAGCCTCCAAGAAATATGGGAC
TAA
>4__chr5_108820857_108826990
TACTCCAAGCTAAAGGAGGAAGTTCGAACCCATGGCAAAGAAGTTAAAAACCTTGAAAAA
AAATTAGATGAATGGCTAACTAGAATAACCAATGCAGAGAAGTCCTTAAAGGACCTGATG
GAGCTGAAAACCAAGGCATGAGAACTACATGACGAATGCACAAGCCTCAGTAGCTGATTC
AATCAACTGGAAGAAAGGGTATCAGTGATGGAATATCAAATGAATGAAATGAAGCGAGAA
GAGAAGTTTAGAGAACAAAGAATAAAAAGAAACGAACAAAGCCTCCAAGAAATATGGGAC
TAT
>4__chr4_148606528_148612543
TACTCTGAGCTAAAGGAGGAAGTTCGAACCAATGGCAAAGAACTTAAAAACCTTG-AAAA
AAATTAGACGAATGGCTAACTAGAATAAACAATGCAGAGAAGTCCTTAAAGGACCTGACG
GACATGAAAATCATGGCACGAGAACTACGTGAAGAATGCAGAAGCCTCAGTAGCCGATGC
GATCAACTGGAAGAAAGGGTATCAGTGATGGAAGACGAAATGAGTGAAATGAAGCGAGAA
GAGAAGTTTAGAGAAAAAAGAATAAAA--AAACGAACAAAGCCTCCAAGAAATATGGGAC
TAT
>4__chr4_144728846_144734979
TACTCCAAGCTAAAGGAGGAAGTTCGAACCAATGGCAAAGAAGTTAAAAACTTTG-AAAA
AAATTAGATAAATGGATAACTAGAATAACCAATGCAGAGAAGTCCTTAAAGGACCTGATG
GAGCTGAAAACCACAGCACGAGA---ATGTGATGAATGCACAAGCCTCAGTAACCGATGC
GATCAACTGGAAGAAAGGGTAACAGCGATGGAAGATGAAATGAATGAAATGAAGCATAAA
GAGAAGTTTAGAGAAAAAAGAATAAAAAGAAACGAGCAAAGCCTCCAAGAAATATGGGAC
TAT
>4__chr4_22496873_22503019
TATTCTGAGCTAAAGGATGAACCTCGAACCAATGGCAAAGAAGTTAAAAACTTTGAAAAA
AAATGAGACGAATGGATAACTAGAATAACCAATGCAGAGAAGTTCTTAAAGGATCTGATG
GAGCTGAAAACCACGGCACGAGAACTACGTGACAAATGCATAAGCCTCAGTAACCGATGC
GATCAACTGGAAGAAAGGGTATCAGCGATGGAAGATGAAATGAATGGAATGAAGTGAGAA
GGGAAGTTTAGAGAAAAAAGAATAAAAAGAAACGAACAAAGCCTCCAAAATATAAGGGAC
TAT
>4__chr4_24549133_24555281
TACTCTGAGCTAAAGGAGGAAGTTCAAACCAATGGCAAAGAAGTTAAAAACGTTGAAAAA
AAAATAGACGAATGGATAACTAGAATAACTAATGCACAGAAGTCCTTAAAGGACCTGATG
GAACTGAAAACCACAGCACGAGAACTACGCGACGAACGCACAAGCCTCAGTAACCGATGC
GATCAAGTGGAAGAAAGGGTATCAGCGATGGAAGATGAAATGAATGAAACGATGCGTGAA
GAGAAGTTTAGAGAAAAAAGAATAAAAAGAAACAAACAAAGCCTCCAAGAAATATGGGAC
TAT
>4__chr4_38924383_38930535
TACTCCAAGCTAAAGGAGGAAGTTCGAACCAATGGCAAAGAAGTTAAAAACTTTGAAAAA
AAATTAAATGAATGGATAACTAGAATAACCAATGCAGAGAAGTCCTTAAAGGACCCGATG
GAG-TGAAAACCATGGCACAAGAATTACGCGACGAATCCACAAGCCTCAGTAACCGATGT
GATCAACTGGAAGAAAGGGTATCAGCGATGGAAGACGAAATGAATGAAATGAAGTGTGAA
GAGAAGTTTAGAGAAAAAAGAATAAAAAGAAACGAACAAAGCCTCCAAGAAATATGGGAC
TAT
>4__chr4_56923674_56929802
TACTCTGAGCTAAAGGAGGAAGTTCGAACCAATGGCAAAGAAGTTAAAAACCTTGAAAAA
AAATTAGACAAATGGCTAACTAGAATAACCAATGCAGAGAAGTCCTTAAAGGATCT----
GAGCTGAAAACCATGGCACGAGAACTACATGATGAATGCACAAGCCTCAGTAGCCAATGG
GATCAACTGGAAGAAAGGGTATCAGTGATGGAAGACGAAATGAATGAAATGAAGTGAGAA
GGGAAGTTTAGAGAGAAAAGAATAAAAAGAAATGAACAAAGCCTCCAAGAAATATGCGAC
TAT
>4__chr4_40967196_40973328
TACTCCAAGCTAAAGGAGGAAGTTCGAACCAATGGCAAAGAAGTTAAAAACCTTG-AAAA
AAATTAGACAAATGGCTAACTAGAATAACCAATACGGAGAAGTCCTTAAAGAACCTGATG
GAGCTGAAAACCACAGCACGAGAACTACGTGACGAATGCACAAGCCTCAGTAGCCGATGC
GATCAACTGGAAGAAAGGGTACCAGCGATGGAAGATGAAATGAATGAAATGAAACAAGAA
GAGAAGTTTAGAGAAAAAAGAATAAAAAGAAATGAACAAAGCCTCCAAGAAACATGGGAC
TAT
>4__chr4_88909270_88915407
TACTCCGAGCTAAAGGAGGAAGTTAGAACCAATGGCAAAGAAGTTAAAAACTTTGAAAAA
AAATTAGATGAATGGATAACTAGAATAACCAATGCAGAGAAGTCCTTAAAGGACCTGATG
GAGCTGAAAACCACGGCACGAGAACTACGTGATGAATGCACAAGCCTCAGTAACCGATGC
GATCAACTGGAAGAAAGGGTATCAGCGATGGAAGAAGAAATGAATGAAATGAAGCGTGAA
GAGAAGTTTAGAGAAAAAAGAATAAAAAGAAATGAACAAAGCCTCCAAGAAATATGGGAC
TAT
>4__chr5_46166760_46172856
TACTCTGAACTAAAGGAGGAAGTTCGAACACATGGCAAAGAAGTTAAAGACCTT-GAAAA
AAATTAGATGAATGGCTTACTAGAATAATCAATGCAGAGAAGTCCTTAAAGGACCTGATG
GAGCTGAAAACCAAGGCACAAGAACTATGTGACGAATGTACAAGCCTCTGTAGCCGATTC
AATCCACTGGAAGAAAGGGTATCAGTCATGGAAGATTAAATGAATGAAATGAAGTGAGAA
AAGAAGTTTAGAAAAGTAAGAATAAAAATAAATGAACAAAGCTTCCAAGAAATGTGGGAC
TAT
>4__chr5_46142134_46148217
TACTCCGAGCTAAAGGAGGAAGTTCGAAACCATGGCAAAGAAGTTAAAAACCTTGAAAAA
AGATTAGACGAATGGCTAACTAGAATAACCAATACACACAAGTCCTTAAAGGACCTGGTG
GAGCTGAAAACCATGGCACGAGAACTATGTGATGAATGCACAAGCTTCCGTAGCTGATTT
GATCAACTGGAAGAAAGAGTATCAGTGATGGAAGATCAAATGAATGAAATCCAGCGAGAA
GAGAAGTTGAGAGAAAAAAGAATAAAAAGAAATGAACAAAGCCTCCAAGAAACATGGGAC
TAT
>4__chr5_43827498_43833637
TACTCCGAGCTAAAGGAGGAAGTTCCAACCCATGGCAAAGAGGTTAAAAACCTTGAAAAA
AAATTAGATGAATGGCTAACTAGAATAACCAATGCAGAGAAGTCCTTAGAGGACCTGATG
GAGCTGAAAACCATGGCATGAGAACT--ATGACAAATGCACAAGCCTCAGTAGCCAATTC
AATCAACTGGAAGAAAGGGTATCAGTGATGGAAGATCAAATGAATGAAATGAAGTGAGAA
GAGAAGTTTAGAGAAAAAAGAATAAAAAGAAATGAACAAAGCCTCCAAGAAATATGGGAC
CAT
>4__chr5_45822004_45828151
TACTCCAAGCTAAAGGAGGAAGTTCAAACAAATGGCAGAGAAGTTAAAAACTTT-GAAAA
AAATTAGATGAATGGATAACTAGAATAACCAATGCAGAGAAGTCCTTAAAGGACCTGAAG
GAGCTGAAAACCATGGCACAAGAACTACGTGATGAATGCACAAGCCTCAGTAGATGATGC
AATCAACTGGAAGAAAGGGTATCAGTGATGGAAGATGAAGTGAATGAAGTGAAGCACGAA
GAGAAGTTTAGAGAAAAAAGAATAAAAACAAATGAACAAAGTCTCCAAGAAATATGGGAA
TAT
>4__chr5_97352774_97358920
TACTCTGAGCTAAAGGAGGAAGCTTGAACCCATGGCAAAGAAGTTAAAAACCTTGAGAAA
AGATTAGATGAATGGCTAACTAGAATAACCAATGCAGAGAAGTCCTTAAAGGACCTGATG
GAGCTGAAAACCACTGCACGAGAACTACATGATTAATGCACAAGCCTCAGTAGCCGATTC
GATCAACTGGAAGAAAGGGTATCAGTAATGGAAGATCAAATGAATGAAATGAAATGAGAA
GAGAAGTTTAGAGAAAAAAGAATAAAAAGAAACGAACAAAGTCTCCAAGAAATATGGGAC
TAT
>4__chr5_43988767_43994781
TAATCCGAGCTAAAGAAGGAAGTTCGAACCCATGGCAAAGAGGTTAAAAACCTTGAAAAA
AAATTAGATGAATGGCTAACTTGAATAACCAATGCAGAAAAGTCCTTAAAGGACCAGATG
GAGATGAAAACCAAGACACGAGAACTACGTGACAAACGCATAAGCCTCAGTAGCCTATTC
GATCAACTGGAAGAAAGGGTATCAGTGATGGAAGATGAAATGAATGAAATGAAGTGTGAA
GAGAAGTTTAGAGAAAAAAGAAAAAAAAGAAATGAACAAAGCCTCTGAGAAATACAGGAC
TAT
>4__chr5_45273718_45279862
AACCCCGCGCTAAAGGAGGAAGTTCGAACCAATGGCAAAGAAGTTAAAAGCTTTGAAAAA
AAATTCGACAAATGGATAACTAGAATAACCAATGCAGAGAAGTCCTTAAAGGACCTGACG
GAGCTGAAAACCAAGGCACGAGAGCTATGTGACAAATGCAGAAGCCTCAGTAGCTGATGC
GATCAACTGGAGGAAAGAGTATCAGTGATGGAAGACGAAATGAATGAAATGAAGCAAGAA
GAGAAGTTTAGAGAAAAAA-AATAAAAAGAAACG-AAAAAATCTCTAAGAAATATGGGAC
TAT
>4__chr5_63418770_63424910
TACTCCAAGCTAAAGGAGGAAGATTGAACCCATGGCAAAAAAGTTAAAAACCTTGAAAAA
AAATTAGATGAAAGGCTAACTAGAATAACCAATGCAGAGAAGTCCTTAAAGGACCTGATG
GAGCTGAAAACCAAGGCACGAGAAGTACGTAATGAATGCACAAGCCTCAGTAGCCGATTT
GACCAACTGGAAGAAAGGATATCAGTGATGGAAGATCAAATGAATGAAAGGAAGTGAGAA
GGGAAGTTTA-----AAAAGAATAAAAATAAATGAACAAAGTCTTCAAGAAATATGGGAC
TAT
>4__chr5_93122533_93128661
TACTCTGAGCTAAAGGAGGAAGTTCGAATCCAAGGCAAAGAAGTTAAAAACCTTGAAAAA
AAATTAGACGAATGGCTGACTAGAATAACCAATGCAGAGAAGTCCTTAAAGGACCTGATG
GAGCTGAAAACCAAGGCATGAGAACTACGTGACGAATGCACAAGCCTCAGTAGTCAATTC
GATCAACTGGAAGAAAGGGTATCAGTGATGGAAGATCAAATGAATGAAATGAAGCAAGAA
GAGAAGTTTAGAGACAAAAGAGTAAAAAGAAATGAACAAAGCCTCCAAGAAATATGGGAC
TAT
>4__chr5_59646071_59652211
TACTCTGAGCTAAAGGAGGAAGTTCGAAGCCATGGCAAAGAAGTTAAAAACCTTGAAAAA
CGATAAGACGAATGGCTAACTAGAATAACCAATGCAGAGAAGTCCTTAAAGGACCTGATG
GAGGTGAAAACCAAGGCATGAGAACTACGTGACCAATGCACAAGCCTCAGTAGCCGATTT
GATCAACTGGAAGAAAGGGTATCAGTGATGGAAGATCAAATGAATGAAATGAAGTGAGAA
GAGAAGTTTAGAGAAAAAAGAATAAACAGAAACAAACAAAGCCTCCAAGAAGTATGGGAC
TAT
>4__chr5_54144530_54150695
TACTCCAAGCTAAAGGAGGAAGTTCAAACCCATGGCAAAGAAGTTAAAAACCTTGAAAAA
AAATTAGACAAATGGCTAACTAGAATAAGCAATGCAGAGAAGTCCTTAAAGGACCTGATG
GAGCTGAAAACCATGGCATGAGAACTACGTGACGAATGCACAAGCCTCAGTAGCTGATTC
GATCAAATGGAAGAAAGGGTATCAGTGATGGAAGATCAAATGAATGAAATGAAGCGAGAA
GAGAAGTTTAGAGAAAAAAGAATAAAAAGAAATGAACAAAGCCTCCAAGAAATATGGGAC
TAT
>4__chr5_89371133_89377231
TACTCCGAGCTAAAGGAGGAAGTTTGAACCCATGGCAAAGAAGTTTAAAACCTTGAAAAA
AGATTAGACGAATGGCTAACTAGAGTAACCAATGCAGAGAAGTCCTTAAAGGACCCGATG
GAGCTGAAAACCATGGCATGAGAACTACGTGACGAATGCAGAAGCCTCAGTAGCCTATTC
AATCAACTGGAAGAAAGGGTATCAGTGATGGAAGATCAAATGAATGAAATGAAGCGAGAA
GAGAAGTTTAGAGAAAAAAGAGTAAAAAGAAACGAACAAAGCCTCCAAGAAATATGGGAC
TAT
>4__chr5_51116740_51122889
TATTCCGAGCTAAAGGAGGAAGTTTGAACCCATCGCAAAGAAGTTAAAAACTTTGAAAAA
AAATTAGACAAATGGATAACTAGAAGAACCAATGCAGAGAAGTCCTTAAAGGACCTGATG
GAGCTGAAAACCACAGCACGAGAACTATGTGATGAATGCACAAGCCTCAGTAACCAATGC
GATTAACTGGAAGAAAGGGTATCAGCGATGGAAGATGAAATGAATGAAAAGAAGTGTGAA
GAGAAGTTTAGAGAAAAAAGAATAAAAAGAAACAAACAAAGCCTCCAAGAAATATGGGAC
TAT
>4__chr5_97079253_97085355
TACTCCGAGCTAAAGGAGGAAGTTCGAACCCATAGCAAAGAAGTTAAAAACCTTGAAAAA
AGATTAGACGAATGGCTAACTAGAACAACCAACGCAGAGAAGTCCTTAAAGGACCTAATG
GAGCTGAAAACCACAGCACGAGAACTATGTGATGAATGCACAAGCCTCAGTAGCCGATTC
GATCAACCGGAAGAG----TATCAGTGATGGAAGATCAGATGAATGAAATAAAGGGAGAA
GAGAAGTTTAGAGAAAAAAGAA-AAAAAGAAACGAACAAAGCCTCCAAGAAATATGGGAC
TAT
>4__chr5_75124211_75130351
TACTCCGAGCTAAAGGAAGAAGTTCGAACCAATGGCAAATAAGTTAAAAACCTTCAAAAA
AAATTAGACAAATGGCTAACTAGAATAACCAATGCAGAGAAGTCCTTAAAGGAGCTGATG
GAGCTGAAAACCATGGCACGAGAACTACACGACGAATGCACAAGCCTCAGTAGCTGATGC
AATCAACTGGAAGAAACGGTATCAGCGATGGAAAACGAAATGAATGAAATGAAGTGAGAA
GAGAAGTTTAGAGAAAAAAGAATAAAAAGAAATGAACAAAGCCTCCAAGAAATATGGGAC
TAT
>4__chr5_52555792_52561868
TACTCCGAGCTAAAGGAGGAAGTTCGAACCAATAGCAAAGAAGTTAAAAACTTTGAAAAA
AAATTAAACAAATGGATAACTAGAATAAACAACACAGAGAAGTCCTTAAAGGACCTGATG
GAGCTGAAAACCATGGCATGAGAACTACGTGACAAAGGCACAAGCCTCAGTAACTGATGC
GATAAACTGGAAGAAAGGGTATCAGCGATGGAAGATGAAATGAATGAAATGAAGTGTGAA
GAGAAGTTTAGAGTAAAAAGAATAAAAGGAAATGAACAAAGCCTCCAAGAAATATGGGAC
TAT
>4__chr5_155073703_155079844
TACTTCGAGCTAAAGGAGGAAGTTCGAACCCATGGCAAAGAAGTTAAAAACCTTGAAAAA
AAATTAGATGAATGGCTAACTAGAATAACCAATGCAGAGAAGTACTTAAAGGACCTGATG
GAGCTGAAAACCATGGCATGAGAACTATGTGACGAAAGCACAAGCCTCAGTAGCTGATTT
GATCAACTGGAAGAAAGGGTATCAGTGATGGAAGATCAAATGAATGAAATGAAGCAAGAA
GGGAAGTTTAGAGAAAAAAGAATAAAAAGAAACAAACAAAGCCTCCAAGAAATATGGGAC
TAT
>4__chr5_49872654_49878813
TACTCCGAGCTAAAGCAGGAAGTTTGAACCAATGGCAAAGAAGTTAAAAACTTTGAAAAA
AAATTAGATGAATGGATAAATAGAATAACCAAGGCAGAGAAGTCCTTAAAGGACCTAATG
TTGCTGAAAACCACAGCATGAAAACTATGTGACAAATGCACAAACCTCAGTAACCAATGT
GATCAATGGGAAGAAAGGGTATCAGTGATGGAAGATGAAGTGAATGAAATGAAGCGTGAA
GAGAAGTTTAGAGAAAAAAGAATAAAAAGAAACAAACAAAGCCTCCAAGAAATATGGGAC
TAT
>4__chr5_35947599_35953735
TACT-TGAGCTAAAGGAGGAAGTTTGCACCCATGGCAAAGAAGTTAAAAACCTTGAAAAA
AAATTAGATGAACGTCTAACTAGAA-AACCACTGCAGAGAAGTCCTTAAAGGACCTGACG
GAGCTGAAAACCATGACAAGAGAACTACGTGATGAATGCACAAGCCTCAGTAGCCAATTC
GATCAACTGGAAGAAAGGGTATCAGTGATGGAAGATCAAATGAATGAAATGAAGTGAGAA
GAGAAGTTTAGAGATAAAAGAACAAAAAGAAATGAACAACGCCTCCAAGAAATATGGGAC
TAT
>4__chr5_49927701_49933864
TACTCCAAGCTAAAGGAGGAAGTTTGAACCAATGGCAAAGAAGTTAAAAGCTTTGAAAAA
AAATTAGACAAATGGATAACTGGAATAACCAATGCAGAGAAGTCCTTAAAGGACCTGATG
TTGCTGAAAACCACGGCATGAGAACTATGTGACAAATGCACAAGCCTCAGTAACCAATGC
GATCAACGGGAAGAAAGGGTATCAGCGATGGAAGATCAAATGAATGAAATGAAGTGTGAA
GAGAAGTTTAGAGAAAAAAGAATAAAAAGAAATGAACAAAGCCTCCAAGAAATATGGGAC
TAT
>4__chr5_128648839_128654949
TACTCCGAGCTAAAGGAGGAAGTTCAAACCCATGGCAAAGAAGTTAAAAACCTTAAAAAA
AAATTAGATGAACGGCTAACTAGAATAACCAATGCAGATAAGTCCTTAAAGGACCTGATG
GAGCTGAAAACTGTGGCACGAGAACTATGTGACGAATGCAGAAGCCTCAGTAGCTGATGC
AATCAACTGGAAGAAAGGGTATCAGTGATGGAAGATGAAATGAATGAAATGAAGTGAGAA
GAGAAGTTTAGAGAAAAAAAAATAAAAAGAAATGAACAAAGCCTCCAAGAAATGTGGGAC
TAT
>4__chr5_42967540_42973725
TACTCCGAGCTAAACAAGGAAGTTCAAACCCATGGCAAAGAAGTTAAAAACCTTGAAAAA
AAATTAGACAAATGGCTAACTAGAAAAACCAATGCAGAGAAGTCCTTAAAGGACCTGATG
GAGCTGAAAGCCAAGGCTCAAGAACCACGTGAAGAATGCAGAAGCCTCAGCAGCCGATGT
GATCAACTGGAAGAAAGGGTATCAGTGATGGAAGATCAAATGAATGAAATGAAGTGAGAA
GAAAAGTTTAGAGAAAAAAGAATAAAAAGAAACGAACAAAGCCTCCAAGAAATATGGGAC
TAT
>4__chr5_67089150_67095278
TACTGCACGCTAAAGGAGGAAGTTCGAACCCATGGCAAAGAAGTTAAAAACCTTGAAAAA
AGTTTAGACGAATGGCTAACTAGAATAACCAATGCAGAGAAGTCCTTAAAGGACCTGATG
GAGATGAAAACCAAGGTATGAGAACTACATGACGAATGCACAAGCCTCAGTAACCGATGC
GATCAACTGGAAGAAAGGGTATCAGTGATGGAAGATGAAAGGAATGAAATGAAGTGAGAA
GAGAAGTTTAGAGAAAAAAGAATAAAAAGAAATGAACAAAGCCTCCAAGAAATATGGGAC
TAT
>4__chr6_130838354_130844505
TACTCCGAGCTACAGGAGGAAATTCAAACC-AAGGCAAAGAAGTTGAAAACTTTGAAAAA
AATTTAGACGAATGTACAACTAGAATAACCAATACAGAGAAGTGCTTAAAGGAGCTGACG
GACCTGAGAGCCAAGGCTCGAGAACTACGTGAAGAATGCAGAAGCCTCAGGAGCCGATGC
GATCAACTGGAAGAAAGGGTATCAGTGATGGAAGATCAAATGAATGAAATCAGCGGAGAA
GGGAAGTTTAGAGAAAAAAGAATAAAAAGAAACGAACAAAGCCTCCAAGAAATATGGGAC
TAT
>4__chr5_57547500_57553620
TACTCCGAGCTAAAGGAGGAAGTATGAACCAATGGCAAAGAAGTTAAAAACCTTTAAAAA
AAGTTAGACAAATGGATAACTAGAAGAACCAATGCAGAGAAGTCCTTAAAGGAGCTGATG
GAGCTGAAAACCATGGCACAAGAACTATGTGACAAATGCATAAGCCTTAGTCGCCGATGA
GATCAACTGTAAGAAAGGTTATCAATGATGGAAGATGAA---------ATGAAGTGAGAA
GAGAAGTTGAGAGAAAAAAGAATAAAAAGAAATGAACAAAGCCTCCAAGAAATATGGGAC
TAT
>4__chr6_123302201_123308394
TACTCCGAGCTAAAGGAAGAAGTTCGAAACCACGGCAAAGAAGTTAAAAACCTTGAAAAA
AGATTAGATGAATGGCTAACTAGAATAGCCAATGCAGAGAAGTCCTTAAAGGACCTGATG
GAGGTGCAAAACACAGCATGAGAACTACGTGATGAATGCACAAGCCTCAGTAGCCGATTT
GATCAACTGGAAGAAAGGGTATCAGTGATGGAAGATCAAATGGATGAAATGAAGC-AGAA
GAGAAGTTTAGATAAAAAAGAATAAAAAGAAATAAACAAACCCTCCAAGAAATATGGGAC
TAT
>4__chr6_110686900_110693097
TTCTCCGAACTAAAGGAGGAAGTTCGAACCCACGGCAAAGAAGATAAAAACTTTGAAAAA
AGATTAGACGAATGGCTAACTAGAATAACCAATGCAGAGAAGTCCTTAAAGGACCTGATG
GAGCTGAAAACCATGGCACGAGAACTACGTGATGAATGCACAAGCTTTATCAGCTGATTC
GATCAACTGGAAGAAAGGTTATCAGTGATGGAAGATGAAATGAATGAAATGAAGCGAGAA
GAGAAGTTTAGAGAAAAAAGAATAAACAGAAACAAACAAAGCCTCCAAGAAATATGGGAC
TAT
>4__chr5_155964644_155970777
TACTCTGAGCTAAAGCAGGAAGTTGGAACCCATGGCAAAGAAGTTAAAAACCTCGAAAAA
AAATTAGACAAATGGCTAACTAGAATAACCAATGCAGAGAAGTCCTTAAAGGACCTGATG
GAGCTGAAAACCATGGCACGAGAACTATGTGATGAATGCACAAGCCTCAGGAGCCGATTC
GATCAACTGGAAGAAAGGGTATCAGTGATGGAAGATCAAATGAATGAAATGAAGTGAGAA
GAGAAGTTTAGAGAAAAAAGTATAAAAAGAAACAAACAAAGCCTCCAAGAAATTTGGGAC
TAT
>4__chr5_160172594_160178746
TACTCCGAGCTAAAGGAGGAAGTTCGAACCCATGGCAAAGAAGTTAAAAACCTTGAAAAA
AAATTAGATGAATGGCTAACTAGAATAACCAATGCAGAGAAGTCCTTAAAGGACCTGATG
GAGCTGAAAACCATGGCAAGAGAACTACGTGATGAATGCACAAGCCTCAGTAGCCGATTC
GATCAACTGGAAGAAAGGGTATCAGTGATGGAAGATCAAATGAATGAAATGAAGTGAGAA
GAGAAGTTTAGAGAAAAAAGAGTAAAAAGAAACGAACAAAGCCTCCAAGAAATATGGGAC
TAT
>4__chr6_115227765_115233906
TACTCTGAGCTAAAGGAGGAAGTTCAAACCCATGGCAAAGAAGTTAAAAACCTTGAAAAA
AAATTAGACAAATGGCTAACTAGAATAACCAATGCAGAAAAGTCATTAAAGGACCTGATG
GAGCTGAAAACCACAGCACAAGAACTAGGTGACGAATGCACAAGCCTCAGTAGCTGATTC
GATCAGCTGGAAGAAAGGATATCAGTGATGGAAGATCAAATTAATGAAATGAAGCGAGAA
GAGAAGTTTAGAGAAAAAAGAACAAAAAGATACAAACAAAGCCTACAAGAAATATGGGAC
TAT
>4__chr5_8783969_8790087
TACTCTGAGCTAAAGGAGGAAGTTCGAACCCAGGGCAAAGAAGTTAAAAACCTTGAAAAA
AATTTAGACAAATGGCTAACTAGAATAACCAACGCAGAGAAGTCCTTAAAGGACCTGATG
GAGCTGAAAACCAAGGCACGAGAACTACGTGACGAATGCATAAGCCTCAGTAGCCGATTC
AATCAGCTGGAAGAAAGGGTATCACTGATGGAAGATCAAATGAATGAAATGAAGCGAGAA
GACAAGTTTAGAGAAAAAAGAATAAAAAGAAACGAACAAAGCCTCCAAGAAATATGGGAC
TAT
>4__chr5_57298170_57304333
CACTCAGAGCTAAAAGAGGAAGTTCGAACCAATGGCAAAGAAGTTAAAAACCTTGAAAAA
AAATTAGACGAATAGATAACTAGAATAACTAATGCAGAGAAGTCCTTAAAGGACCTGATG
GAGCTGAAAACCACGGCACAAGAACTACGTGACGAAGGCATAAACCTCAGTAGCCGATGC
GATCAACTGGAAGAAAGTGTATCAGCGTTGGAAGACGAAATGAATGAAATGAAGCGAGAA
GAGAAGTTTAGAGAAAAAAGAATAAAAAGAAACGAACAAAGCCTCCAAGAAATATGGGAC
TAT
>4__chr5_45616396_45622531
TACTCTGAGCTAAAGGAGGAAGTTCGAACCCTTGGCAAAGAAGTTAAAAACCTTGAAAAA
AAATTAGACGAATGGCTAACTAGAATAATCAATGCAGAGAAGTCCTTAAAGGACCTGATG
GAGCTGAAAACCATGGCACGAGAACTACATGACCAATGCACAAGCCTCAGTAGCCGATTT
GATGAACTGGAAGAAAGAGTATCAGTGATGGAAGATCAAATGAATGAAATGAAGTGAGAA
GAGAAGTTTAGAGAAAAAAGAATAAAAAGAAATGAACAAAGCCTCCAAGAAATATGGGAC
TAT
>4__chr5_136781392_136787507
TACTCCAAGCTAAAGGAGGAAGTTCAAAGCCATGGCAAAGAAGTTAAAAACCTTGGAAAA
AAATTAGTCGAATGGCTAACTAGAATAACCAATGCAGAGAAGTCCTTAAAGGACCTGATG
GAGCTGAAAACCAAGGCATGGGAACTACGTGACGAATGCACAAGCCTCAGTAGCTGATTC
GATCAACTGGAAGAAAGGGTATCAGTGATGGAAGATCAAATGAATGAAATGATGCGATAA
GAGAAGTTTAGAGAAAAAAGAATAAAAAGAAATGAACAAAGCCTCCAAGAAATATGGGGC
TAT
>4__chr5_152273432_152279571
TACTCCAAGCTAAAGGAGGAAGTTCGAACCCATGGCAAAGAAGTTAAAAACCTTGAAAAA
AGATTAGATGAATGGCTAACTAGAATAACCAATGCAGAGAAGTCCTTACAGGACCTGATG
GAGCTGAAAACCACGGCATGAGAACTACGTGGCGAATGCACAAGCCTCAGTAGC-AATTT
GATCAACTGGAAGAAAGGGTATCAGTGATGGAAGATCAAATGAATGAAATGAAACGAGAA
GAGAAGTTCAGAGAAAAAAGAATAAAAAGAAACAAATAAAGCCTCCAAGAAACATGGGAC
TAT
>4__chr5_50680259_50686413
AACTCTGAGCTAAAGGAGGAAGTTTGAACCCATGGCAAAGAAGTTAAAAACCTTGAACAA
AAATTAGACGAATGGCTAACTAGAATAACTAACACAGAGAAGTCCCTAAAGGACCTGATG
GAGCTGAAAACCAAGGCACGAGAACTACGTGATGAATGCACAAGCCTCAGTAGCTGATTG
GATCAACTGGAGGAAAGGGAATCAGTGATGGAAGATCAATTGAATGAAACGAAGTGAGAA
GAGAAGTTTAGAGAAAAAAGAACAAAAAGAAACGAACAAAGCCTCCAAGAAATATGGGAC
TAT
>4__chr5_97258619_97264756
TACTCAGAGCTAAAGGAGGAAGTTCGAACCAATGGCAAAGAAGTTAAAAACCTTGAAAAA
AAATTAGACCAATGGCTAACTAGAATAACCAATGGAGAGAAGTCCTTAAAGGACCTGATG
GAGCTGAAAGCCATGGCACGAGAACTACGTGACGAATGCACAAGCCTCAGTAGCCGATGC
GATCAACTGGAAGAAAGGGTATCAGCGACGGAAGTTGAAATGAATGAAATGAAGTGAGAA
GAGAAGTTTAGAGAAAAAAGAATAAAAAGAAACAAACAAAGCCTCCAAGAAATATGGGAC
TAT
>4__chr6_130708924_130715060
TACTCCAAGCTAAAGGAGGAAGTTCAAACCCATGGCAAAGAAGGTAAAAACCTTGAAAAA
AAATTAGACAAACGGCTAACTAGAATAACAAATGCAGAGAAGTCCTTAAAGGACCTGATG
GAGCTGAAAACAATGGCACGAGAACTATGTGATGAATGCACAAGCCTCAGTAGCCAATTC
AATCAACTGGAAGAAAGGGTGTCAGTGATGGAAGATCAAATGAATGAAACGAAGTGAGAA
GAGAAGACTAGAGAAAAAAGAATAAGAAGAAATGAACAAAGCCTCCAAGAAATATGGGAC
TAT
>4__chr6_119762858_119768969
TACTCCGAGCTAAAGGAGGAAGTCTGAACCCATGGCAAAGAAGTTAAAAACCTTGGAAAA
AATTTAGATGAATGGCTAACTAGAATAACCAATGCAGAGAAGTCCTTAAAGGACCTGATG
GAGCTGAAAACCAAGGCACGAGAACTATGTGACAAATGCACGAGCCTCAGTAGCCGATTT
GATCAATTGGAAGAAAGAGTATCAGTGATGGAAGATCAAATGAATGAAATGAAGCAAGAA
GAGAAGTTTAGAGAAAAAAGAATAAAAAGAAGCAAACAAAGCCTCCAAGAAATATGGGAC
TAT
>4__chr5_130147083_130153249
TACTCTGAGCTAAAGGAGGAAGTTCGAACCAATGGCAAAGAAGTTAAAAACTTTGAAAAA
AAATTAGATGAATGGCTAACTAGAATAACCAATGCAGAGAAGTCCTGAAAAGACCTGATG
GAGCTGAAAACCAAGGCACGAGAACTACGTGAAGAAAGCAGAAGCCTCAGTAACCGATGC
AATCAACTGGAAGAAACGGTATCAGCGATGGAAGACAAAATGAATGAAATGAAGCACAAA
GAGAAATTTAGAGAAAAAAGAATAAAAAGAAATTAACCAAGTCTCCAAGAAATATGGGAC
TAT
>4__chr5_60207473_60213584
TACTCCGGGCTAAAGGAGGAAGTTTGAACCCATGGCAAAGAAGTTAAAAACCTTGAAAAA
AAATTAGACAAATGGCTAACTAGAATAACCAATGCAGACAAGTCCTTTAACGACCTGATG
GAGCTGAAAACCATGGCACGAGAACTACGTGATGAATGTTCAAGCCTCAGTAGCTGATTT
GATCAACTGGAAGAAAGGGTATCAGTGATGGAAGATCAAATGAATGAAATGAAGTGAGAA
GAGAAGTTTAGAGAAAAAAGAATAAAAAGAAATGAACAAAGCCTCCAAGAAATATGGGAC
TAT
>4__chr5_78270862_78277004
TTCTCCGAGCTAAAGGAGGAAGTTCGAACCCATGGCAAGGAAGTTAAAAACCTTGAAAAA
AGATTAGATGAATGGCTAACTAGAATAACCAATGCAGAGAAGTCCTTAAAGGACCTGATG
GAGCTGAAAACCACGGCACGAGAACTACGTGACGAATGCACAAGACTCAGTAGCCGATTT
GATCAACTGGAAGAAAGGGTATCAGTGATTCAAGATCAAATGAATGTAATGAAGTGAGAA
GAGAAGTTTAGAGAAAAAAGAATAAAAAGAAACGAACAAAGCCTCCATGAAATATGGGAC
TAT
>4__chr5_131234606_131240748
TACTCCGAGCTAAAGGAGGAAGTTCAAACCAATGGCAAAGAAGTTAAAAACTTCGAAAAA
AAATTAGACGAATGGATAACTAGAATAACCAATGCAGAGAAGTCCTTAAAAGACCTGATG
GAGCTGAAAACCACGGCACGAGAACTATGTGACGAATGCACAAGCCTCAGTAGCTGATGC
AATCAACTGGAAGAAAGGGTATCAGTGATGGAAGACGAAATGAATGAAATGAAGTGAGAA
GAGAAGTTTAGAGAAAAAATAATAAAAAGAAATGAACAAGGCTTCCAAGAAATATGTGAC
TAT
>4__chr5_131251300_131257330
TACTCCGAGCTAAAGGAAGAAGTTCGAACCAATAGCAAAGATATTAAAAACCTTGAAGAA
AAATTAGATGAATGGATAACTAGAATAACCAATGCAGAGAAGTCCTTAAAAGACCTGATG
GAGCTGAAAACCACGGCACAAGAACTACGTGACGAATGCATAAGCCTCAGCAGCCAATGC
AATCAACTGGAAGAACGGGTATCAGTGATGGAAGATGAAATGAATGAAATGAAGTGAGAA
GAGAATTTTAGAGAAAAAAGAATAAAAAGAAACGAACAAAGCCTCCAAGAAATATGGGAC
TAT
>4__chr5_152741145_152747289
TACTCCGAGCTACAGGAGGAAATTCAAACCAATGGCAAAGAAGTTAAAAGCTTG-AAAAA
AAATTAGATGAATGGATAACTAGAATAACCAATGCAGAAAACTCCTTAAAGGACCTGATG
GAGCTGAAAACCAAGGCATGAGAGCTACGTGACAAATGCAGAAGCCTCAGTAGCCGATGC
AATCAACTGGAAGAAAGGGTATCAGTGATGGAAGATGAAATGAATAAAATGAAGCAAGAA
GAGAAGTTCAGAGAAAAAAGAATAAAAAGAAAGGAACAAAGCCTCCAAGAAATATGGGAC
TAT
>4__chr5_50968363_50974362
TATTCCGAGCTAAAGGAGGACATTAGAACCAATGGCAAAGAAATTAAAAACTTTGAAAAA
AAATTTGACGAATGGATAACTAGAATAACCAATGCAGAGAAGTCCTTAAAGGACCTGATG
GAGCTGAAAACCAAGGCACGACAACTACGTGATGAATGCAGAAGCCTCAGTAGCCGATGT
GATCAACTGGAAGAAAGGGTATCAGTGATGGAATACAAAATGAATGAAATGAAGTCAGAA
GAGAAGTTTAGAGAAAAAAGAATAAAAAGAAATGAACAAAGCCGCCAAGAAATATGAGAC
TAT
>4__chr5_74581571_74587720
TACTCTGAGTTATCGGAGGAAATTCGAACCAATGGCAAAGAAGTTAAAAACTTTG-AAAA
AAATTAGATGAATGGATAACTAGAATAACCAATGCAGAGAAGTCCTTAAAGGACCTGATG
GAGCTGAAAAACAAGGCACGAGAGCTATGTGATGAAGGCAGAAGCCTCAGTAGCTGATGC
AATCAATTGGAAGAAAGGGTATCAGTGATGGAAGATGAAATGAATGAAATGAAGCGAGAA
GAGAAGTTTAGAGAAAAAAGAATAAAAAGAAACGAAGAAAGCCTCCAAGAAATATGGGAC
TAT
>4__chr5_98921347_98927503
TACTCTGAGCTACAGGAGGAAATTCGAACCAATGGCAAAGAAGTTAAAAGCTTTGAAAAA
AAATTAGACAAATGGATAACTAGAATAATCAATGCAGAGAAGTCCTTAAAGGAACTGATG
GAGCTGAAAACCAAGGCACGAGAGCTACGTGATGAATCCAGAAGACTCAGTAGCCAATGC
GATCAACTGGAAGAAAGGGTATCAGTGATGGAAGATAAATTGAATCAAATGAAGCAAGAA
GAGAAGTTTAGAGAAAAAAGAATAAAAAGAAACGAACAAAGCCTCCAAGAAATACAGGAC
TAT
>4__chr5_42290099_42296248
TACTCCGAGCTATAGGAGGAAATTCGAACCAATGACAAAGAAGTTAAAAGCTTTGAAAAA
AAATTTGATGAATGGATAACAAGAATAACCAATGCAGAGAAGTCCTTAAAAGACCTGATG
GAGCTGAAAACCAAGGCAAGAGAGCTACATGATGAATGCAGAAGCCTCAGGAGCTGATGC
GATCAACTGGAAGAAGGAATATCAGTGATGGAAGATGAAATGAATGAAATGAAGTGAGAA
GAGAAGTTTAGAGAAAAAAGAATAAAAAGAAATGAACAAAGCCTCCAAGAAACATGGGAC
TAT
>4__chr5_143211839_143217972
TACTCCAAGCAACAGGAGGAAATTCGAACCAATGGCAAAGAAGTTAAAAGCTTTGAAAAA
AAATTAGACGAATGGATAACTAGAATAACCAATGTAGAGAAGTCCTTAAAGGACCTGACG
GAGCTGAAAACCAAGGCACAAGAGCTACGTGATGAATGCAGAAGACTCAGTAGCTGATGT
GATCAACTGGAAGAAAGGGTATCAGTGATGGAAGACGAAATGAATGAAATGAAGTGAGAA
GAGAAGTTTAGAGAAAAAAGAATAAAAAGAAATGAACAAAGCCTTCAAGAAATATGGGAC
TAT
>4__chr5_80923425_80929597
TACTCTGAGCTACAGGAGGAAATCTGAACCAATGGCAAAGAAGTTAAAAGCTTTGAAAAA
AAATCAGACGAATGGATAACTAGAATAACCAATGCAGAGAAGTCCTTAAAGGACCTGATG
GAGATGAAAACCAAGGCACGAGAGCTACATGACAAATGCAGAAGCCTCAGTAGCCGATGC
CATCAACTGGAAGAAAGGGTATCAGTGATGGAAGACAAAATGAATGAAATGAAGCAGGAA
GAGAAGTTTAGAGAAAAAAGAATAAAAAGAACCGAACAAAGCCTCCAAGAAATATGGGAC
TAT
>4__chr5_42512744_42518889
TAATCCGAGCTACAGGAGGAAGTTTGAGCCAATGGCAAAGAAGTTAAAAACTTTGAAAAA
AAATTAGATGAATGTATAACTAGAATAACCAATGCAGAGAAGTCCTTAAAGGACCTGATG
GAGCTGAAAACCAAGGCACGAGAATTACGTGACAAATGCAGAAGCCTCAGTAGCCGATGA
GATCAACTGGAAGAAAGGGTATCAGTGATGGAAG-----ATGAATGAAATGAAGCGAGAA
GAGAAGTTTAGAGAAAAAAGAATAAAAAGAAATGAACAAAGCCTCCAAGAAATATGGGAC
TAT
>4__chr5_33131767_33137910
TACTCCGAGCTACAGGAGGAAATTCAAACCAATGGCAAAGCAGTTAAAAACTTTGAAAAA
AAATTAGACTAATGGATAACTAGAATAACCAACGCAGAGAAGTGCTTAAAGGAGCTGACA
GAGCTGAAAGCCAAGGCTCGAGAACTATGTGAAGAATGCAGAAGCCTCAGGAGCTGATGC
GATCAACTGGAAGAAAGGGTATCAGTGATGGAAGACGAAATGAATGAAATGAAGAGAGAA
GGGAAGTTTAGAGAAAAAAGAATAAAAAGAAACAAACAAAGCCTCCAAGAAATATGGGAC
TAT
>4__chr5_90147987_90154015
TACTCTGAGCTACGGGAGGACATTCAAACCAAAGGCAAAGAAGTTGAAAACTTTGAAAAA
AATTTAGAAGAATGTACAACTAGAATAACCAATACAGAGAAGTGCTTAAAGGAGCTGATG
GAGCTGAAAACCAAGGCTCGAGAACTACGTGAAGAATGCAGAAGCCTCAGGAGCCGATGC
GATCAACTGGAAGAAAGGGTATCAGCAATGGAAGATGAAATGAATGAAATGAAGCGAGAA
GGGAAGTTTAGAGAAAAAAGAATAGAAAGAAATGAGCAAAGCCTCCAAGAAATATGCGAC
TAT
>4__chr5_87341028_87347195
TACCCTGAGCTACAGGAGGAAATTCAAATCAATGGCAAAGAAGTTAAAAAGTTTGAAAAA
AAATTAGACGAATGGATAACTAGAATAACCAATGCAGAGAAGTCCTTAAAGGAGCTGATG
GAGCTGAAAGCCAAGGCTCGAGAACTATGTGAAGAATGCAGAAGCCTCAGGAGCCGATGT
GATCAACTGGAAGAAAGGGTATCAGTGATGGAAGATGAAATGAATGAAATGAAGCGAGAA
GGGAAGTTTAGAGAAAAAAGAATAAAAAGAAATGAACAAAGCCTCCAAGAAATATGGGAC
TAT
>4__chr5_130695559_130701695
TACTCTGTGCTAACGGAGGAAGTTCGAACGAATGGCAAGGAAGTTAAAAACTTT-GAAAA
AAATTAGATGAATGGATAACTACAATAATCAACTCAGAGAAGTCGTTAAAGGACCTGATG
GAGCTGAAAACCACAGCACAAGGACTATGTGACGAATGCACAAGCCTCAGTAACCGATGC
GATCAACTGGAAGAAAGGGTATCAGTGATGGAAGATGAAATGAATGAAATGAAGCTTGAG
GAGAAGTTTAGAGAAAAAAGAATAAAAAGAAACGAACAAAGCCTCCAAGAAATATGGGAC
TAT
>4__chr5_130392314_130398449
TACTCAGAGCTAAAGAAGGAAGTTCTAACCAATGGCAGAGAG-TTAAAAACCTTCAAAAA
AAATTAGACGAATGGCTAACTAGAATAACAGAGACAGAGAAGTCCTTAAAGGACCTGATG
GAGCTGAAAACCATGGCACGAGAACTACGTGTCGAATGCACAAGCCTCAGTAGCTGATGC
AATCAACTGGAAGAAAGGGTATCAGCGATGGAAGATCAAATGAATGAAATGAAGAGAGAA
GAGAAGTTTAGAGAAAAAAGAATAAAAAGAAACGAACAAAGCCTCCAAGAAATATGGGAC
TAT
>4__chr5_130496518_130502601
TACACTGAGCTAATGGAGGAAGTTCAAACCCATGGCAAAGAAGTTAAACACCTAGAAAAA
AAATTAGACGAATGGCTAACTAGAATAACCAATGCAGAGAAGTCCTTAAAGGACCTGATG
GAGCTGAAAACCAAGGCATAAGAACTACGTGATAAATGCACAAGCCTCAGTTGCCAACTC
GATCAACTGGAAGAAAGGGTATCAGTGGTGGAAGATGAAATGAATGAAATGAAGTGAGAA
GAGAAGTTTAGAGAAA--AG--C----AGAAACAAAAAAAGCCTCCAAGAAATGTGGGAC
TAT
>4__chr5_75298790_75304916
TACTCTGAGCTAAAGGAGGAAGTTCAAACCAATGGCAAAGAAGTTAAAAACTTTGAAAAA
AAATTAGATGAATGGACGACTAGAAAAACCAATGCAGAGAAGTCCTCAAAGGACCTGATG
GAGCTGAAAACCACAGCAAGAGAACTACATGACGAATGCACAAGCCTCAGTAACCAATGC
AATCAACTGGAAGAAAGGGTATCAGCAATGGAAGATGAAATGAATGAAATGAAGTGTGAA
GAGAAGTTTAGAGAAAAAAGACTAAAAAGAAATGAACAAAGCCTCCAAGAAATATGGGAC
TAT
>4__chr5_44049665_44055727
TACTCCAAGCTAAAGAAGGAAGTTCGAACCAATGGCAAAGAAGTTAAAAACCTTGAAAAA
AAATTAGACAAATGGATAACTAGAATAACCAATGCAGAGAAGTCCTTAAAGGACCTGATG
AAGCTGAAAACCACAGCACAAGAACTACGTGATGAATGCACAAGGCTCAGAAACTGATGC
GATCAACTGGAAGAAAGGGTATCAGCAAAGGAAGATGAAATGAATGAAATGAAGTGTGAA
GAGAAGTTTAGAGAAAAAAGAATAAAAAGAAATGAACAAAGCCTCCAAGAAATATGGGAC
TAT
>4__chr5_59946744_59952877
TACTCTGAGGTAAAGGAGGAAGTTCGAACCCATGGCAAAGAAGTTAAAAACCTTGAAAAA
AAATCAGACGAACGGCTAACTAGAATAACCAATGCAGAGAAGTCCTTAAAGGACCAGATG
AAGCTGAAAACCACAGCACAAGAACTACATGATGAATGCACAAGCCTCAGTTGCTGATTC
GATCAAATGGAAGGAAGGGTATCAGTGATGGAAGATCAAATGAATGAAATGAAGCGAGAA
-----GTTTACAGAAAAAAGAATAAAAAGAAACGAACAAAGCCTCCAAGAAATATGGGAC
TAT
>4__chr5_177383414_177389555
TTCTCTGAGCTAAAGGAGGAAGTTCAAACCAATGGCAAAGAAGTTAAAAACCTTGAAAAA
AGATTAAATGAATGGCTAACTAGAATAACCAATGCAGAGAAGGCCTTAAATGACCTGATG
GAGCTGAAAACCATGGCATGAGAACGATGTGACAAATGCACAAGCCTCAGTAGCCGATTC
GATCAACTGGAAGAAAGGGTATCAGTGATGGAAGATCAAATGAATGAAATGAAGCGAGAA
GAGAAGTTTAGAGAAAAAAGAATAAAAAGAAACAAACAAAGCCTCCAAGAAATATGGGAC
TAT
>4__chr5_175437787_175443927
TTCTCCGAGCTAAAGGAGGAAGTTCAAACCAATGGCAAAGAAGTTAAAAACCTTGAAAAA
AGATTAAATGAATGGCTAACTAGAATAACCAATGCAGAGAAGTCCTTAAATGACCTGATG
GAGCTGAAAACCATGGCATGAGAACTATGTGACAAATGCACAAGCCTCAGTAGCCAATTC
GATCAACTGGAAGAAAGGGTATCAGTGATGGAAGATCAAATGAATGAAATGAAGCGAGAA
GAGAAGTTTAGAGAAAAAAGAATAAAAAGAAACAAACAAAGCCTCCAAGAAATATGGGAC
TAT
>4__chr5_177113458_177119576
TTCTCTGAGCTAAAGGAGGAAGTTCAAACCAATGGCAAAGAAGTTAAAAACCTTGAAAAA
AGATTAAATGAATGGCTAACTAGAATAACCAATGCAGAGAAGTCCTTAAATGACCTGATG
GAGCTGAAAACCATGGCATGAGAACTATGTGACAAATGCACAAGCCTCAGTAGTCGATTC
GATCAACTAGAAGAAAGGGTATCAGTGATGGAAAATCAAATGAATGAAATGAAGCGAGAA
GAGAAGTTTAGAGAAAAAAGAATAAAAAGAAACAAACAAAGCCTCCAAGAAATATGGGAC
TAT
>4__chr5_145250904_145257003
TACTCTGAGCTAAAGAAGGAAGTTCGAACCCATGGCAAAGAAGTTAAAGACCTTGAAAAA
AAATTAGATGAATGGCTAACTAGAATAACCAATGCAGAGAAGTCCTTAAAGGACCTGATG
GAGCTGAAAACCATGGCACGAGAACTACATGACGAATGCACAAGTCTCAGTAGCCAATTC
AATTAACTGGAAGAAAGGGTATCAGTGATGGAAGAACAA-TGAATGAAATGAAGCGAGAA
GAGAAGTTTAGAGAAAAAAGAATAAAAAGAAATGAACAAAGCCTCCAAGAAATATGGGAC
TAT
>4__chr5_154517348_154523496
TACCTCGAACTAAAGGAGGAAGTTCAAAACCGTGGCAAAGGAGGTAAAAACCTTGAAAAA
AAATCAGATGAATGGCTGACTAGAATAACCAATGCAGAGAAGTCCTTAAAGGACCTGATG
GAGCTGAAAACCAAGGCACGAGAACTACGCGACGAATGCACAAGCCTCAGTAGCCGATTC
AATCAACTGGAAGAAAGGGTAGCAGTGATGGAAGATCAAATGAATGAAATGAAGCAAGAA
AAGAAGTTTAGAAAAAAAAGAATAAAAACAAACAAACAAAGACTCCAAGAAATATGGGAC
TAT
>4__chr5_16685778_16691862
TACTCTGAGCTAAAGGAAGAAGTTCGAACCCACGGCAAATAATTGAAAAACCTGG-AAAA
AAATTAGACAAATGGCTAACTAGAATAACCAATGCAGGGAAGTCCTTAAAGGACCTGATG
GAGCTGAAAACCAAGGCAAGAAAACTATGTGACAAACGCACAAGCCTCAGTAGCCGATGT
GATCAACTGGAAGAAAGGGTATCAGTGATGGAAGATCAAATGAATGAAATGAAGCGAGAA
GAGAAGTTTAAAG-------AATAAAAAGAAATGAACAAAGCCTCCAAGAAATATGGGAC
TAT
>4__chr6_131597740_131603900
TACTCCAAGCTAAAGGAGGAAGTTCAAACCCATGGCAAAGAAGTAAAAAACCTTGAAAAA
AGATTAGACGAATGGCTAACTAGAATAACCAATGCAGAGAAGTCCTTAAAGGACCTGATG
AAGCTGAAAACCAAGACACGAGAACTATGTGACGAATGCACAAGCCTCAGTAGCCGATTT
GATCAACTGGAAGAAAGGGTATCAGTGATGGAAGATCAAATGAATGAAATGAAGCGAGAA
GAGAAGTTTAGAGAAAAAAGAATAAAAAGAAACAAACAAAGCCTCCAAGAAATATGGCAC
TAT
>4__chr5_60570459_60576585
TACTCTGAGCTAAAGGAGGAAGTTCGAACCCATGGCAAAAAAGTTAAAAACCTTGAAAAA
AGATTAGACGAATGGCTAACTAGAATAACCAATGCAGAGAAGTCCTTAAAGGACCTGATG
GAGCTGAAAACCATGGCACAAGAACTACATGATGAATGCACAAGCCTCAGTAGCTGATTC
GATCAACTGGAAGAAAGGGTATCAGTGATGGGAGATCAAATGAATGAAATGAAGTGAGAA
GAGAAGTTGAGAGAAAAAAGAATAAAAAGAAACAAACAAAGCCTCCAAGAAATATGGGAC
TAT
>4__chr5_95916701_95922828
TACTCAGAGCTAAAGGAGGAAGTGCGAACCCATGGCAAAGAAGTTAAAAACCTTG-AAAA
AAATTAGACAAATGGCTAACTAGAATAACCAATGCAGAGAAGTCCTTAAAGGACCTGATG
GAGCTGAAAACCACAGCACGAGAACTATGTGACCAATGCACAAGCCTCGGTAGCCTATTT
GATCAACTGGAAGAAAGGGTATCAGTGATGGAAGACCAAATGAATGAAATGAAGTGAGAA
GAGAAGTTTAGAGAAAAAAGAATAAAAAGAAATGAACAAAGCCTCCAAGAAATATGGGAC
TAT
>4__chr6_156967531_156973664
TACTCCAAGCTAAAGGAGAAAGTTCAAACCCACGGCAAAGAAGTTAAAAACCTTGAAAAA
AGATTAGACGAATGGCTAACTAGAATAACCAGTGTAGAGAAGTCCTTAAATGACGTGATG
GAGCTGAAAAACACGGCACGAGAACTACGTGACGAATGCGCAAGCCTCAGTAGCCGATTC
GATCAAGTGGAAGAAAGAGTATCAGTGATGGAAGATCAAATGAATGAAATGAAGTGAGAA
GAGAAGTTTAGAGAAAAAAGAATAAAAAGAAATGAACAAAGCCTCCAAGAAATATGGGAC
TAT
>4__chr5_180116283_180122418
TACTCTGAGCTAAAGGAGGAAGTTCAAACCCATCGCAAAGAAGTTAAAAACCTTGAAAAA
AGATTAGACGAATGGCTAACTAGACTAACCAATGCAGAGAAGTCCTTTAAGGACCTGATG
GAGCTGAAAACCATGGCATGAGAAATATGTGATGAATGCACAAGCCTCAGTAGCTGATTC
GATCAACTGGAAGAAAGGGTATCAGTGATGGAAGATCAAATGAATGAAATGAAGTGAGAA
GAGAAGTTTAGAGAAAAAAGAATAAAAAGAAATGAACAAAGCCTCCAAGAAATATGAGAC
TAT
>4__chr5_162050359_162056497
TACTCCGAGCTGAAGGAGGAAGTTCGAACCAATGGCAAAGAAGTTAAAAAGTTT-GAAAA
AAATTAGACGAATAGATAACTAGAATAACCAATGCAAAGAAGTCCTTAAAGGACCTGATG
GAGCTGAAAACCACAGCATGAGAACTACGTGATGAATGCACAAGTCTCAGTAACAGATGT
TATGAACTGGAAGAAAGGGTATCAGCGATGGAAGACGAAATGAAAGAAATGAAGTGTGAA
GAGAAGTTTAGAGAAAAAAGAATAAAAAGAAACGAACAAAGCCTCCAAGAAATATGGGAC
TAT
>4__chr5_74507330_74513483
TACTCCGAGCTAAAGGAGGAAGTGCAAACCAATGGCAAAGAAGTTAAAAACTATGAAAAA
AAATTAGACGAATGGATAACTAGAATAATCAATGCAGAGAAGTCCTTAAAGGACCTAATG
GAGCTGGAAACCACGGCACGAGAACTACGTGACAAATGCACAAGCCTCAGTAATCGATGC
GATCAGTTGGAAGAAAGGGTATCAGCGATGGAAGACGAAATGAATGAAATGAAGTGTGAA
GAAAAGTTTAGAGAAAAAAGAATAAAAAGAAATGAACAAAGCCTCCAAGAAATATGGGAC
TAT
>4__chr5_151348662_151354794
TACTATGAGCTAAAGGAGGAAGTTCGAACCAATGGC-AAGACGTTAAAAATCTTGAAAAA
AAATTAGATGAATGGATAACTAGAATAACCAA-GCAG---AGTCCTTAAAGGACCTGATG
GAGCCGAAAACCACAGCATGAGAACTACGTGATGAATGCACAAGCCTCAGTAGCTGATGC
AATCAACTGGAAGAAAGGGTATCAGCGATGGAAGACAAAATGAATGAAATGAAGCGAGAA
GAGAAGTTTAGAGAAAAAAGAATAAAAAGAAATGAACAAAGCCTCTAAGAAATATGGGAT
TAT
>4__chr6_104929176_104935323
TACTCCGAGCTAAAGGAGGAAGTTTGAACCAATGGCAAAGCAGTTAAAAACCTTGAAAAA
CAATTAGACGAATGGCTAACTAGAATAACCAATGCAGAGAAGTCCTCAAAGGACCTGATG
GAGCTGAAAACCAAGGCACGAGAACTACGTGACGAATGCACAAGCCTCAGTAGCTGATGC
GATCAACTGGAAGAAAGGGTATCAGTGATAGAAGATGAAATGAATGAAATGAAGCGAGGA
GAGAAGTTTAGAGAAAAAAGAATAAAAAGAAACGAACAAAGCCTCCAAGAAATATGGGAC
TAT
>4__chr5_39070189_39076335
TACTCCGAGCTAAAAGAGGAAGTTCGAACCAATGGCAAAGAAGTTAAAAACCTTGAAAAA
AAATTAGACGAATGGCTAACTAGAATAACCAAAGCAGAGAAGTCCTTAAAGGACCCGATG
GAGCTGAAAACCACGGCACGAGA---ACGTGACGAAGGCACAAGCCTCAGTAGCCGATTC
GATCAACTGGAAGAAAGGGTATCAGCGATAGAAGATGAAATGAATGAAATGAAGCGAGAA
GAGAAGTTTAGAG---AAAAAATAAAAAGAAACAAACAAAGCCTCCAAGAAATATGGGAC
TAT
>4__chr5_78041338_78047472
TACTCCGAGCTAAAGGAGGAAGTTTGAACCAATGG---TGAAGTTAAAAACCTTGAAAAA
AAATTAGATGAATGGCTAACTAGAATAACCAATGCAGAGAAGTCCTTAAAGGACCTGATG
GAGCTGAAAACCACAGCACAAGAACTATGTGATGAAAGTACAAGCCTCAGTAGCCTATGC
AATCAACTGGAAGAAAGGCTATCAGTGATGGAAGATGAAATGAATGAAATGAAGTGAGAA
GAGAAGTTTAGAGAAAAAAGAATAAAAAGAAACGAACAAAGCCTCCATCAAATATGGGAC
TAT
>4__chr5_41109137_41115287
TACTCTGAGCGACAGGAGGAAATTCGAACCAATGGCAAAGAAATTAAAAACCTTGAAAAA
AAACTAGACGAATGGCTAACTAGAATAATCAATGCAGAGAAGTCCTTAAAGGACCAGATG
GAGCTGAAAACCATGGCACGAGAACTAAGTGATGAATGCACAAGCCTCAGTAGCTGATGC
GATCAACTGGAAGAAAGGGTATCAGTGATGCAAGACTAAATGAATGAAATGAAGCGAGAA
GAGAAGTTTATAGAAAAAAGAATAAAAAGAAATGAACAAAGCTTCCAAGAAATATGGGAC
TAT
>4__chr5_57904378_57910526
TACTCTGAGCTAAAGGAGGAAGTTTGAACCAATGGCAAAGAAGTTAAAAATTTG-AAAAA
AAATTAGACTAATGGATAACTAGAATAACCAAAGCAGAGAAGTCCTTAAAGGACCTGATG
GAGCTGAAAACCACAGCACAAGAACTACATGATGAATGCACAAGCCTCAGTAACCAATGT
GATCAACTGGAAGAAAGGGTATCAGTGATGGAAGATTAAATGAATGAAATGAAGTGTGAA
GAGAAGTTCAGAGAAAAAAGAATAAAAAGAAATGAACAAAGCCTCCATGAAATATGGGAC
TAT
>4__chr5_125513396_125519538
TACTCCGAGCTAAAGGAGGAAGTTCGAACCAATGGCAAAGAAGTTAAAAACATTGAAAAA
AAATTAGACAAATGGATAACTAGAATAACCAATGCAGAGAAGTCCTTAAAGGACCTGATG
GAGCTGAAAACCATGGTACGAGAACTACGTGACGAATGCACAAGCCTCAGTAACCGATGT
GATCAACTGGAAGAAAGGGTATCAGTGATGGAAGAGGAAATGAATGAAATGAAGTGAGAA
GAGAAGTTTAGAGAAAAAAGAATAAAAAGAAACGAACAAAGCCTCCAAGAAATATGGGAC
TAT
>4__chr5_54406946_54413087
TACTCCTAGCTAAAGGAGGAAGTTTGAACCAATGGCAAAGAAGTTAAAAACTTTG-AAAA
AAATTAGACGAATGGATAGCTAGGATAACAAATGCAGAGAAGTCCTTAAAGGACCTGATG
GAGCTGAAAACCACGGCACAAGAACTACGTGATGAATGCATGAGCCTCAGTAACCGATGC
GATCAACTGGAAGAAAGGGTATCAGCAATGGAAGAAGAAATGAATGAAATGAAGTGTGAA
GAGAAGTTTAGAGAAAAAATAATAAAAATAAACAAACAAAGCCTCCAAGAAATATGGGAC
TAT
>4__chr5_62004383_62010533
TACTCCAAGCTAAAGGAGGAAGTTCAAACCAATGGCAAAGAAGTTAAAAACTTTGAAAAA
AAAATAGACAAATAGATAACTAGAATAATCAATGCAGAGAAGTCCTTAAAGGACCTGACG
GAGCTGAAAACCATGGCATGAGAACTACGTGACAAATGCACAAGCCTCAGTAACCGATGC
GAACAACTGGAAGAAAGGGTATCGGTGATGGAAGACGAAATGAGTGAAATGAAGCACGAA
GAGAAGTTTAGAGAAAAAAGAAAAAAAAGAAACAAACAAACCCTCCAAGAAATATGGGAC
TAT
>4__chr5_130450747_130456907
TACTCCGAGCTAAAGAAGGAAGTTCGAACCAATGGCAAAGAAGTTAAAAACCTTGAAAAA
AAATTAGACGAATAGCTAACTAGAATAACCAATGCAGAGAAGTCCTTTAAGGACCTGATG
GAGCTGAAAACCACAGCACAAGAACTATGTGATGAATGCACAAGCCTCAGTAGCCAATGA
GGTCAACTGGAAGAAAGGGTATCAGCGATGGAAGATGAAATGAATGAAATGAAGCGAGAA
GGGAAGTTTAGAGAAAAAATAATAAAAAGAAACAAACAAAGCCTCCAAGAAATATGGGAC
TAT
>4__chr5_71908901_71915041
TACTCCGAGCTAAAGGAGGAAGTTCGAACCAAGGGCAAAGAAGTTAAAAACCTTG-AAAA
AAATTAGACGAATGGCTAACTAGAATAACCAATGCAGATAAGTCCTTAAAGGACCTGATG
GAGTTGAAAACCACAGCACGAGAACTACGTCATGAATGCACAAGGCTCAGTAGTCGATGT
GATCAACTGGAAGAAAGGGTATCAGCGATGGAAGACGAAATGAAAGAAATGAAGCAAGAA
GAGAAGTTTAGAGAAAAAAGAATAAAAAGAAATGAACAAAGCCTCCAAGAAATATGGGAC
TAT
>4__chr6_124770041_124776111
TACTCCGAGCTAAAGGAGGAAGTTCAAACCAATGGCAAAGAAGTTAAAAACTTTGAAAAA
AAATTAGATGAACGGATAAATAGAATAACCAATGCAGAGAAGTCCTTAAAGGACCTGATG
GAGCTGAAAACCACGGCACGAGAACCACGTGATGAATGCACAAGCCTCAGTAACCAATGT
AATCAACTGGAAGAAAGGGTATCAGCGATGGAAGACAAAATGAATGAAATGAAGCATGAA
GAGAAGTTTAGAG-AAAAAGAATAAAAAGAAATGAACAAAGCCTCCATGAAATATGGAAC
TAC
>4__chr5_148027959_148034100
TACTCCAAACTAAAGGAGGAAGTTTGAACCAACGGCAAAGAAGTTAAAAACTTT-AAAAA
AAATTAGACAAATGGCTAACTAGAATAAGTGATGCAGAGAAGTCCTTAAAGGACCTGATG
GAGCTGAAAACCATGGCACAAGAACTATGTGACGAATGCACAAGCCTCAGTAATCGATGC
GATCAACTGGAAGAAAGGGTATCAGCGATGGAAGATGAAATGAATGAAATGAAGCATGAA
GAGAAGTTTAGAGAAAAAAGAATAAAAAGAAATGAACAAAGCCTCCAAGAAATATGGGAC
TAT
>4__chr5_65389138_65395270
TACTCCGAGCTAAAGGAGGAAGTTCAAACCAATGGCAAAGAAGTTAAAAACTTTGAAAAA
AAATTAGACTAATGGATAACTAGAATAACCAATGCAGAGAAGTCCTTAAAGGACCCGATG
GAGCTGAAAACCACAGCACGAGAACTATGTGACGAATGCACAAGCCTCAGTAACTGATGC
GATCAACTGGAAGAAAGGGTATCAGCGATGGAAGACGAAATGAATGAAATGAAGCGTGAA
GAGAAGTTTAGAGAAAAAAGAATAAAAAGAAACGAACAAAGCCTCCAAGAAATATGGGAC
TAT
>4__chr5_135652759_135658886
TACTCCGAGCTAAAGGAGGAAGTTCGAACCAATGGCAAAGAAGTTAAAA-CTTTGAAAAA
AAATCAGACGAATGGATAACTAGAATAACCAATGCAGAGAAGTCCTTAAAGGACCTGATG
GAGCTGAAAACCACGGCATGAGAACTATGTGACAAATGCGCAAGCCTCAGTAACTGATGT
GATCAACTGGAAGAAAGGGTATCAGCGATGGAAGACAAAATGAATGAAATGAAGCATGAA
GAGAAGTTTAGAGAAAAAAGAATAAAAAGAAATGAACAAAGCCTCCAAGAAATATGGGAC
TAT
>4__chr5_138042262_138048415
TACTCCAAGCTAAAGGAGGAAGTTCGAACCAATGGCAAAGAAGTTAAAAACTTTGAAAAA
AAATTAGACGAATGGATAACTAGAATAACCAATGCAGAGAAGTCCTTAAAGGACCTGATG
GAGCTGAAAACCATGGCACGAGAACTACGTGACGAATGCACAATCCTCAGTAACTGATGT
GATCAACTGGAAGAAAGGGTATCAGCGATGGAAGACGAAATGAATGAAATGAAGCGTGAA
GAGAAGTTTAGAGAAAAAAGAATAAAAAGAAACCAACAAAGCCTCCAAGAAATATGGGAC
TAT
>4__chr6_139573328_139579460
CACTCCAAGCTAAAGGAGGAAGTTTGAACCAATGGCAAAGAAGTTAAAAACTTTG-AAAA
AAATTAGACGAATGGATAACTAGAATAACCAATGCAGAGAAGTCCTTAAAGGACCTAATG
GAGCTGAAAACCACGGCACAAGAACTACGTGACAAATGCACAAGCCTCAGTAACCGATGC
GATCAACTGGAAGAAAGGGTATCAGCGATGGAAGACGAAATGAATAAAATGAACTGTGAA
GAGAAGTTTAGAGAAAAAAGAATAAAAAGAAATGAACAAAGCCTCCAAGAAATATGGGAC
TA-
>4__chr6_86582383_86588520
TACTCTGAGCTAAAGGAGGAAGTTCAAACCAATGACAAAGAAGTTAAAAACCTTGAAAAA
AAATTAGACGAATGGCTAACTAGAATAACCGATGCAGAGAAGTCCTTAAAGAACCTCATG
GAGCTGAAAACCACAGCATGAGAACTACATGACAAATGCAGAAGGCTCAATAGCTGATGC
GATAAACTGGAAGAAAGGGTATCAGTGATGGAAGATGAAAGGAATGAAATGAAGTGAGAA
GAGAAGTTTAGAGAAAAA--AATATAAAGAAACCAACAAAGCCTCCAAGAAATATGGGAC
TAT
>4__chr6_44823178_44829300
TTCTCTGAGCT--------AAGTTTGAACCCATTGCAAAGAAGCTAAAAACCTTGAAAAA
AGATTAGACGAATGGCTAACTAGAATAACCAGTGTAGAGAAGTCCTTAAATGACCTGATG
GAGCTGAAAATCATGGCACAAGAACTATGTGACAAATGCACAAGCTTCAGTAGCTGATTT
GATCAACTGGAAGAAACGGTATCAGTGATTGAAGATCAAATGAATGAAGTGAAGTGAGAA
GAGAAGTTTAGAGAAAAAAGAGTAAAAAGGAATGAACAAAGCCTCCAAGAAATATAGGAC
TCT
>4__chr6_87455826_87461958
TACTCTGAGCTAAAGAAGGAAGTTCGAACCCATGGCAAAGAAGTTAAAAACCTTGAAAAA
AAATTAGACTAATGGCTAACTAGAATAACCAATGTAGAGAAGTCCTTAAAGGACCTGGTG
GAGCTGAAAACCAAGGCAAAAGAACTATGTGATGAATGCACAAGCCTCAGTAGCCGATAT
GATCAACTGGAAGAAAGGGTATCAGTGATGGAACATCAAATTAATGAAATGAAGTGAGAA
GAAAAGTTTAGAAAAAAAAGAATAAAAAGA----AACAAAACCTCCAAGAAATATGGGAC
TAC
>4__chr7_19890117_19896257
TACTCTGAGCTAAAGGAGGAAATTTGAACCAATGGCAAAGAAGTTAAAAACCTTGAAAAA
AAATCAGATGAATGGCTAACTAGAATAACCAATGCAGAGAAGTGCTTAAAGGACCTGATG
GAGCTGAAAACCACGGCACAAGAACTACGTGACAAATGCACAAGCCTCAGTAGCTGATGT
GATCAACTTGAAGAAAGGGTATCAGCGAGGGAAGATGAAATGAATGAAATGAAGCAAGAA
GGGAAGTTTAGAGAAAAAAGAATAAAAAGAAATGAACAAAGCCTCCAAGAAATATGGGAC
TAT
>4__chr7_19906727_19912832
TTCTATGAGCTAAAGGAGGAAGTTTGAACCCATCACAAATAAGTTAAAAACCTTGAAAAA
AGATTAGACGAATGGCTAACTAGAATAACCAATGCAGAGAAGTCCTTAAAGGACCTGATG
CAGCTGAAAACCATGGCAGGAGAACTATGTGATGAATGCAGAAGCCTCAGTAGCCAATTC
AATCAACTGGAAGAAAGGATATCAGTGATGGATGATCAAATGAATGAAATGAAGCAAGAA
GAGAAGTTTAGAGAAAAAAGAATAAAAAGAAACAAAAAAAGCCTCCAAGAAATATGGGAC
TAT
>4__chr6_86595815_86601954
TACGCCGAGCTAAAGGAGGAAGTTCAAACCAATGACAAAGAAGTTAAAAACTTTGAAAAA
AAGTTAGACGAATGGCTAACTAGAATAACCAATGCAGAGAAGTCCTTAAAGGACCTCATG
GAGCTGAAAACCACAGCACGAGAACTACATGACAAATGCACAAGCCTCAGTAGCCGATGC
GATAAACTGAAAGAAAGGGTATTAGCGATGGAAGATGAAATGAATGAAATGAAGTCAGAA
GAGAAGTTTAGAGAAAAAAGAAAAAAAAGAAACCAACAAAGCCTCCAAGAGATAAGTGAC
TAT
>4__chr6_50553210_50559313
TACTCCGAGCTAAAGGAGGAAGTTCGAACCAATGGCAAAGAAGTTAAAAACGTTGAAAAA
AAATTAGACAAATGGATAA--AG------------AGAGAAGTCCTTAAAGGACCTGATG
GAGCTGAAAACCACCGCATGAGAACTATGTGACAAATGCACAAGCCTCAGTAATCGATGT
GATCAACTGGAAGAAAGGGTATCAGCAATGGAAGATGAAATGAATGAAATGAAGCATGAA
GAGAAGTTTAGAGGGAAAAGAATAAAAAGAAATGAACAAAGCCTCCAAGAACTATGGGAC
TAT
>4__chr6_57675556_57681675
TACTCCGAGCTAAAGGAGGAAGTTTGAACCCATGGCAAAGAAGTTAAAAACCTTGAAAAA
AGATTATACAAATGGCTAACTAGAATAACCAATGCAGAGAAGTCCTTATAGGGCCTGATG
GAGCTGAAAACCATGGCATGAGAACTACGTGATGAATGCACAAGCCTCAGTAGCCTATTC
AATCAACTGGAAGAAAGGGTATCAGTGATGGAAGATCAAATGAATGAAATGAAGCAAGAA
GAGA-GTTTAGATAAAAAAGAATAAAAAGAAACGAACAAAGCCTCCAAGAAATATGGGAC
TAT
>4__chr6_79460749_79466902
TTCTCTGAGCTAAAGGAGGGAGTTCGAACCCATGGCAAAGAAGTTAAAAACTTTGAAAAA
AGATTAGACGAATGGCTAACTAGAATAAACAATGCAGAGAAGTCCTTAAGGGACCTGTTG
GAGCTGAAAACCAGGGCAAGAGAACTACATGACGAATGCACAAGCCTCAGTAGCCGATTC
AATCAACTGGAAGAAAGGGTATCAGTGATGGAAAATCGA----ATGAAATGAAGAGTGAA
GAGAAGTTTAGAGAAAAAAGAATAAAAAGAAACGAACAAAGCCTCCAAGAAATATGGGAC
TAT
>4__chr6_87258586_87264691
TACTATGAGCTAAAGGATGAAGTTTGAACCAATGGCAAAGAAGTTAAAAACCTTGAAAAA
TAATTAGACGAATGGCTAACTAGGAAAACCAATGCAGAGAAGTCCTTAAAGGACCTGATG
GAGCTAAAAACCATGGCATGAGAACTACGTGATGAATGCACAAGCCTCAGTAGCCGATGC
AATCAACTAGAATAAAGGGTATTAGTGATAGAAGACGAAATGAATGAAATGAAGTGAGAA
GAGAAGTTTAGAGAAAAAAGAATAAAAAGAAAAGAACAAAGCCTGCAAGAAATATGGGAC
TAT
>4__chr6_50419400_50425543
TACTCCGAGCTAAAGAAGGAAGTTCGAGCTCATGGCAAAGAAGTTAAAAACCTTGAAAAA
AAATTAGATGAATGGCTAACTAGAATAACCAATGCAGAGAAGTCCTTAAAGGACCTGATG
GAGCTGAAAACCACGGCATGAGAACTATGTGACAAATGCACAAGCCTCAGCAGCCGATTC
GATCAACTGGAAGAAAGGGTATCAGTGATGGAAGATCAAATGAATGAAATGAACTGAGAA
GAGAAGTTTAGAGAAAAAAGAAGAAAAAGAAAAGAACAAAGCCTCCAAGAATTATGGGAC
TAT
>4__chr6_81778531_81784647
TACTCCGAGCTAAAGGAGGAAGTTCGAACCCATGGCAAAGAAGTTAAAAACCTT-GAAAA
AAATTAGACAAATGGCTAACTAGAGTAACTAATGCAGAGAAGTCCTTAAAGGACCTGATG
GAGCTGAAAACCAAGGCACAAGAACTAGGTGATGAATGCAGAAGCCTCAGTAGCTGATTT
GATCAACTGGAAGAAAGGGTATCAGTGATGGAAGATCAAATGAATGAAATGAAGTGAGAA
GAGAAGTTTAGAGAAAAAAGAATAAAAAGAAATGAACAAAGCCTCCAAGAAATATGGAAC
TAT
>4__chr7_109899513_109905657
CTCTCCAAGCTAAAGGAGGAAGTTCAAACCGATGGCAAAGAAGTTAAAAACCCTGAAAAA
AGATTAGATGAATGGCTAACTAGAATAACCAATGCAGAGAAGTCCTTAAAGGAGCTGATG
GAGCTGAAAACCATGGCACAAGAATTACGTGATGCATGAACAAGCTTCAGTAGCCGATTC
GATCAACTGGAAGAAAGGGTATAAGTGATGGAAGATCAAATGAATGAAATGAAGCGAGAA
GAGAAGTTTAGAGAAAAAAGAATAAAAAGAAATGAACAAAGCCTCCAAGAAATATGGGAC
TAT
>4__chr6_57705499_57711624
TACTCTGAGCTAAAGGAGGAAGTTTGAACCAATGGC-AAGAAGTTAAAAACTTTGAAAAA
TAATTAGACGAATGGATAACTAGAATAACCAATGCAGAGAAGTCCTTAAAGGACCTGAAG
GAACTGAAAACCATGGCATGAGAAGTACGTGACGAATGCACAAGCCTCAGTAACTGATGC
GATCAACTGGAAGAAAGGGTATCAGCAATGGAAGACAAAATGAATGAAGTGAAGTGTGAA
GAGAAGTTTAAAGAAAAAAGAACAAAAAGAAATGAACAAAACCTCCAAGAAATATGGGAT
TAT
>4__chr6_93718312_93724454
TACTCTGAGCTAAAGGAGGAAGTTCGAACCCATGACAAAGAAGTTAAAAACTGTGAAAAA
AAATTAGACAAATAGCTAACTAGAATAATCAATGCAGAGAAGT-CTTAAAGGACCTGAGA
GAGCTCAAAACCAAGGCACAAGAACTACGTGAAAAATGCACAAGCCTCAGTAGCCAATTC
AATCAACTGGAAGAAAGGGTATCAGTGATTGAAGATCAAATGAATGAAATGAAGTGAGAA
GAGAAGTTTAGAGAAAAAAGAATAAAAAGAAATGAACAAAGCCTCCAAGAAAAATGGGAC
TAT
>4__chr6_72772768_72778911
TTCTCTGAGCTAAAGGAGGAAGTTTGAACCCATGGCAAAGAAGTTAAAAACCTTGAAAAC
AGATTAGACGAATGGATAACTAGAATAACCAATGCAAAGAAGTCCTTAAAGGACCTGATG
GAGCTGAAAACCATGGCATGAGAACTACGTGACGAATGCACAAGCTTCAGTAGCTGATTT
GATCAACTGGAAGAAAAGGTATCGGTGATGGAAGATCAAATGAACGAAATGAAGCGAGAA
GAGAAGTTTAGAG-AAAAAGAATAAAAAGAAACAAACAAAGCCTCCAAGAAATACGGGAC
TAT
>4__chr6_77135870_77142028
TACTCTGAGCTAAAGGAGGAAGTTTGAACCAATGGCAAAGAAGTTAAAAACCTT-GAAAA
AAATTAGACGAATGGCTAACTAGAATAACCAATGCAGAGAAGTCCTTAAAGGAACTGATG
GAACGGAAAACCACAGCATGAGAACTATGTGACAGATGCAAAAGCCTT---AGCTGATGC
GATCAACTGGAAGAAAGGGTATCAGCAATGGAAGATGAAATAAATGAAATGAAGTGAGAA
GAGAAGTTTAGAGAAAAAAGAATAAAAAGAAACGAACAAAGCCTCCAAGAAATATGGGAC
TAT
>4__chr6_80086075_80092210
TATTCCCAGCTAAAGGAGGAAGTTCAAACCAATGGCAAAGAAGTTAAAAACTTT-GAAAA
AAATTAGATGAATGGCTAACTAGAATAACCAATGCAGAGAACTCCTTAAAGGACCTGATG
GAGCTGAAAGCCACGGCATGAGAACTACGTGATGAATGCACAAGCCTCAGTAGCCGATGT
GATCAACTGGAAGAAAGGGTACCAGCGATGGAAGACGAAATGAATGAAATGAAGCAAGAA
GAGAAGTTTAGAGACAAAATAATAAAAAGAAATGAACAAAGCCTCCAAGAAATATGGGAC
TAT
>4__chr7_109146427_109152563
TACTCTGAGCTAAAGGAGGAAGTTCAAACTCATGGCAAAGAAGTTAAAAACCTTGAAAAA
AAATTAGACAAATGGCTAACTAGAAAAACCAATGCAGAGAAGTCCTTAAAGGACCTGATG
GAGCTGAAAACCAAGGCACGAGAACTACATGACGAATGCACAAGCCTCAGTAGCCGATGT
GATCAACTGGAAGAAAGGGTGTCAGTGATGGAAGATCAAATGAATGAAGTGAAGCCAGAA
GAGAAGTTTAGAGAAAAAAGAATAAAAATAAATGAATAAAGCCTGCAAGAAATATGTGAC
TAT
>4__chr6_86719342_86725487
TATTCCAAGCTAAAGGAGGAAGTTCGAACACATGGCAAAGAAGTTAAAGACCTTGAAAAA
AGATTAGATGAATGGCTAACTAGAATAACCAATGCAGGGAAGTCCTTAAAGGACTTGATG
GAGCTGAAAACCATGGCACAAGAACTACGTGACAAATGCACAAGCCTCAGTAGCCGATTT
GAACAACTGGAAGAAAGGGTATCTGTGATGGAAGATCAAATGAATGAAATGAACCAAGAG
GAGAAGTTTAGAGAAAAAAGAATAAAAGGAAACAAACAAAGCCTCCAAGAAATATGGGAC
TAT
>4__chr6_58828036_58834177
TACTCCGAGCTACAGGAGGAAATTCAAACCAAACGCAAAGAAGTAAAAAACCTTGAAAAA
AATTTAGACGAATGTATAACTAGAATAACCAATACAGAGAGGTGCTTAAAGGAGCTGATG
GAGCTCAAAGCCAAGGCTCAAGAATTACGTGAAGAATGCAGAAGCCTCAGGAGCTGATGC
GATCAACTGGAAGAAAGGGTATCAGTGATGGAAGATGAAATCAATGAAATGACATGAAAA
GGGAAGTTTAGAGAAAAAAGAATAAAAAGAAACAAACAAAGCCTCCAAGAAATATGAGAC
TAT
>4__chr6_51107067_51113177
TACTCCAAGCTAAAGGAGGAAGTTCAAATCCATGGCAAAGAAGTTAAAAACCTTGAAAAA
AGATTAGATGAATGGCTAACTAGAATAGCCAATGCAGAGAAGTCCTTAAAGGACCTGATG
GAGCTGAAAACCATGGCATGAGAACTATGTGATGAATGCAAAAGCCTCAGTAGCCAATTT
GATCAACTGGAAGAAAGGGTATCAGCGAAGGAAGATCAAATGAATGAAATGAAGTGAGAA
GAGAAGTTTAGAGAAAAATGAATAAAAAGAAATGAACAAAGCCTCCAAGAAATATGGGAC
TAT
>4__chr7_109346333_109352524
TACTCTGAGCTAAAGGAGGAAGTTCAAACCCATGGCAAAGAAGTTAAAAACTGTGAAAAA
AAATTAGACAAATGGTTAACTGGAATAATCAATGCAGAGAAGTCCTTAAAGGACCTGATG
GAGCTGAAAACCAAGGCACGAGAACTACGTGATGAATGCACAAGCCTCGGTAACCGATGT
GATCAACTGGAAGAAAGGGTATCAGTGATGGAAGACGAAATGAATGAGATGAAGCGTGAA
GAGAAGTTTAGAGAAAAAAGAATAAAAAGAAATGAACAAAGCCTCCAAGAAATATGGGAC
TAT
>4__chr7_109222277_109228433
TACCCTGAGCTAAAGGAGGAAGCTTGAACCAAGGGCAAAGAAGTTAAAAACTTTGAAAAA
AAATTAGACGAATGGATAACTAGAATAATAAATGGAGAGATGTCCTTAAGGGACCTGATG
GAGCTAAAAACCAAGGTACGAGAACTACGTGACGAATGCACAAGCTTCAGTAAATGATGC
GATCAACTGGAAGAAAGGGTATCAGCGATGGAAGATGAAATGAATGAAATGAAGTGTGAG
GAGAAGTTCAGAGAAAAAAGAATAAAAAGAAATGAACAAAGCCTCCAAGAAATATGGAAT
TAT
>4__chr6_77059982_77066113
TTATCCGAGCTAAAGGAGGAAGTTCGAGCCCAACACAAAGAAGTTAAAAAACTGAAAAAA
AAATTAGATGAATTGCTAACTAGAATAACCAATGCAGAGAAGTCCTTAAAGGACCTGATG
GAGCTGAAAACCAAGGCATGAGAACTACATGATGAATGCACAAGCCTCAGTAGCTGATTA
GATCAACTGGAAGAAAGGGTATCAGTGATGGAAGATCAAATGAATGAAATGAAGTGAGAA
GAGAAGTTTAGAGAAAAAAGAATAAAAAGAAATGAACAAAGCCTGCAAGAAATCTGGGAC
TAT
>4__chr7_123890018_123896157
TACTCTGAGCTAAAGGAGGAAGTTTGAACCCATGGCAAAGAAGTTAAAAACCTTGAAAAA
AGATTGGACTAA-------GTGGAATAACCAATGCAGAGAAGTCCTTAGAGGACCTAATG
GAGCTGAAAACCATGGCACGAGGACTATGTGACGAATGCACAAGCCTCAGTAGCCAATTT
GACCAACTGGAAGAAAGGGTATCAGTGATGGAAGATCAAATGAATGAAATGAAGTGAGAA
GAGAAATTTAGAGAAAAAAGAATAAAAAGAAATGAACAAAGCCTCCAAGAAATATAGGAC
TAT
>4__chr6_79413179_79419317
AAATCTGAGCTAAAGGAAGAAGTTTGAACCAATGGCAAAGAAGTTAAAAACCTT-GAAAA
AAATTAGATGAAAGGCTAACTAGAATAACCAATGCAGAGAAGTCCTTAAAGGAGCTGATG
GAGCTGCAAACCATGGCATGAGAAGTACGTGATGAATGCACAAGCCTCAGTAGCTTATGC
GATCAACTGGAAGACAGGATATCAGCGATGGAAGACGAAATGAATGAAATGAAGTGAGAA
GAGAAGTTTACAGAAAAAAGAATAAAAAGAAATGAACAAAGCCTCCAAGAAATACGGGAC
TAT
>4__chr6_64859605_64865611
TACACCGAGCTAAAGGAGGAAGTTTGAACCCATGGCAAAGAAGATAACAACCTTGGAAAA
AAATTAGACGAATGGCTAACTAGAATAACCAATGCAGAGAAGTCCTTAAAGGACCTGATG
GAGCTGAAAACCACAGCATGAGAACTACGTGACGAATGCACAAGCCTCAGTAGCTGATTC
GATCAACTGGAAGAAAGGGTATCAATGATGGAAGATGAAATGAATGAAATAAAGTGAGAA
CAGAAGTTTAGAGCAAAAAGAATAAAAAGAAATGAACAAAGCCTCTAAGAAATATGGGAC
TAT
>4__chr6_78757518_78763629
TACTCTGAGCTAAAGGAGGAAGTTTGAACCCATGGCAAAGAAGTTAAAAACCTTGAAAAA
AATTTAGACGAATGGCTAACTAGAATAACCGATGCAGAGAAGTCCTTAAAGGACCTGATG
GAGCAGAAAACCACAGCACGAGAACTACATGACGAATGCACAAGCCTCAGTAGCCGATTT
GATCAACTGGAAGAAAGGGTATCAGTGATGGAAGATCAAATGAATGAAATGAAGCGAGAA
GAGAAGTTTAGAGAAAAAAGAATAAAAAGAAACGAACAAAGCCTCCAAGAAATATGGGAC
TAT
>4__chr6_39812160_39818321
TACTCTGAGCTAAAGGAGGAAGTTCAAACCCATGGCAAAGATGTTAAAAACCTTGAAAAA
AGATTAGACGAATGGCTAACTAGAACAACCAATGCAGAGAAGTCCTCAAAGGACCTGACG
GAGCTGAAAACCACCGCATGAGAACTACATGACAAATGCACAAGCCTCAGTAGCCGATTC
GATCAACTGGAAGAAAGGGTATCAGTGATGGAAGATCAAACGAATGAAATGAAGTGAGAA
GAGAAGTTTAGAGAAAAAAGAATAAAAAGAAACGAACAGAGCCTCCAAGAAATATGGGAC
TAT
>4__chr6_83262905_83269018
TACTCCAAGCTAAAGGAGGAAGTTTGAACCCATGGCAAAGAAGTTAAAAACCTT-GAAAA
AAATTAGATGAATGGCTAACTAGAATAACCAATGCAGAGAAGTCCTTAAAGGACCTGATG
GAGCTGAAAACAATGGCATGAGAACTACATGATGAATGCATAAGCCTCAGTAGCCGATTC
GATCATCTGGAAGAAAGGGTATCAGTGATGAAAGATCAAATGAGTGAAATGAAGCGAGA-
GAGAAGTTTAGAGAAAAAAGAATAATAAGAAATGAACAAAGCCTCCAAGAAATAGGGGAC
TAT
>4__chr7_34581935_34588097
TACTCCGAGCTAAAGGAGGAAGTTCGAACCCATGGCAAAGAAGTTAAAAACATTGAAAAA
ATATTAGACTAATGGCTAACTAGAATAACCAATGAAGAGAAGTCCTTAAAGGACCTGATG
GAGCTGAAAACCAAAGCACCAGAACTATGTGAAAAATGCACAAGCCTCAGTAGCCGATTT
GATCAACTGGAAGAAAGGGTATCAGTGATGGAAGATCAAATGAATGAAATGAAGTGAGAA
GAGAAGTTTAGAGAAAAAAGAATAAAAAGAAATGAACAAAGCTTCCAAGAAATATGGGAC
TAT
>4__chr6_57424527_57430689
TACTCTGAGCTGAAGGAGGAAGTTCTAACCCATGGCAAAGAAGTTAAAAACCTTGAAAAA
AAACTAGACGAATGGCTAACTAGAATAACCAATGCAGAGAAGTTCTTAAAGGACCTGATG
GTGGTGAAAACCAATGCACGAGAACTACGTGACGAATGCACAAGCCTCAGTAGCCCATTC
AATCAACTGGAAGAAAGGGTATCAGTGATGGAAAATCAAATGAATAAAATGAAGCAAGAA
GAGAAGTTTAGAGAAAAAAGAATAAAAAGAAACGAACAAAGCCTCCAAGAAATATGGGAC
TAT
>4__chr6_167122353_167128493
TACTCTGAGCTACAGAAGGAAATTCACACCAATGGCAAAGAAGTTAAAAACTTTGAAAAA
AAATTAGACGAATGGATAACTAGAATAACCAATGCAGAGAAGTCCTTAAAGGAGCTGATG
GAGCTGAAAGTCAAGGGTCGAGAATTACGTGAAGAATGCAGAAGCCTCAGGAGCCGATGC
GATCAACTGGAAGAAAGGGTATCTGTGATGGAAGACGAAATGAATGAAATGAAGTGAGAA
AGGAAGTTTAGAGAAAAAAGTATAAAAAGAAATGAACAAAGCTTCCAAGAAATATGGGAC
TAC
>4__chr7_149902502_149908642
TACTCTGAGCTACAGGAGGAAATTCAAACCAATGGCAAAGAAGTTAAAAACTTTGAAAAA
AAATTAGATGAATGGATAACTAGAATAACCAGTGCAGAGAAGTCCTTAAAGGACCTGATG
GAGCTGAAAGCCAAGGCTCCAGAACTAAGTGAAGAATGCAGAAGCCTCAGGAGCTGATGC
AATCAACTGGAAGAAAGGGTATCAGTGATGGAAGACAAAATGAATGAAATGAAGCAGGAA
GGGATGTTTAGAGAAAAAAGAATAAAAAGAAATGAACAAAGCCTCCAAGAAATATGGGAC
TGT
>4__chr7_142495489_142501647
TACTCCGAGCTACAGGAGGAAATTCAAACCAATGGCAAAGAAGTTAAAAGCTTTGAAAAA
AAATTAGACTAATGGATCACTAGAATAACCAACGCAGAGAAGTCCTTAAAGGACCTGATG
GAGCTGAAAACAAAGGCACGAGAGCTACGTGATGAATGCAGAAGCCTCAGTAGCCGATGC
GATCAACTGGAAGAAAGGGTATCAGTGAGGGAAGATCAAATGAATGAAATGAAGCGAGAA
GAGAAGTTTAGAGAAAAAAGAATAAAAAGAAACGAACAAAGCCTTCAAGAAATATGGGAC
TAT
>4__chr6_53372808_53378983
TACTCCGAGCTACAGGAGGAAAGTCAAACCAAAGGCAAAGAAGTTGAAAACTTTGAAAAA
AATTTAGACGAATGTATAACTAGAATAACCAATACAGAGCAGTGCTTAAAGGAGCTGAGG
GAGCTGAAAGCCAAGGCTCGAGAACTACGTGAAGAATGCAGAAGCCTCAGGAACCGATGC
GATCAACTGGAAGAAAGGGTATCAGTGATGGAAGATGAAATGAATGAAATGAAGCGAGAA
GGGAAGTTTAGAGAAAAAAGAATAAAAAGAAATGAACAAAGCCTCCAAGAAATATGGGAC
TAT
>4__chr6_58056660_58062780
TACTCCAAGCTACAGGAGGAAATTCAAACCAATGGCAAAGAAGTTAAAAACTTTGAAAAA
AAATTGGACAAATGGATAACTAGAATAACCAACGCAGAGAAGTCCTTAAAGGAGCTGATG
GAGCTGAAAACCAAGGCTCGAGAACTATGTGAAGAATGCAGAAGACTCAGGAGCCGATGC
GATCAACTGGAAGAAAGTGTATCAGTGATGGAAGATCAAATGAATGAAATGAAGCAAGAA
GGGAAGTTTAGAGAAAAAAGAATAAGAAGAAACAAACAAAGCCTCCAAGAAATATGGGAC
TAT
>4__chr6_58660861_58666984
TACTCCAAGCTACAGGAGGAAATTCAAACCAATGGAAAAGAAGTTAAAAACTTTGAAAAA
AAATTGGACAAATGGATAACTAGAATAACCAACGCAGAGAAGTCCTTAAAGGAGCTGATG
GAGCTGAAAGCCAAGGCTCGAGAACTACGTGAAGAATGCAGAAGACTCAGGAGCTGATGC
GATCAACTGGAAGAAAGTGTATCAGTGATGGAAGAGCAAATGAATGAAATGAAGCACGAA
GGGAAGTTTAGAGAAAAAAGAATACAAAGAAACAAACAAAGCCTCCAAGAAATATGGGAC
TAT
>4__chr6_50695537_50701675
TACTCCGAGCTACAGGAGGAAATTCAAACCAATGGCAAAGAAGTTAAAAACTGTGAAAAA
AAATTAGACAAATGGATAACTAGAATAACCAATGCAGAGAAGTCCTTAAAGGGGCTGATG
GAGCTGAAAGCCAAGGCTTGAGAACTACATGAATAATGCAGAAGCCTCAGCAGCCAATTT
GATCAACTGGAAGAAAGGATATCAGTGATGGAAGATGAAATGAATGAAATGAAGCGAGAA
GGGAAGTTTAGATAAAAAAGAATAAAAAGAAATGAACAAAGCCTCCAAGAAATATGGGAC
TAT
>4__chr7_153193674_153199817
TACTCTGAGCTAAAGGAGGAAGTTTGAACCAATGGCAAAGAAGTTAAAAACCTT-GGGAA
AAATTAGATGAATGGCTAACTAGAATAACTAATGCAGAGAAGTCCTTAAAGGACCTGATG
GAGCTGAAAACCACAGCACGAGAATTATGTGATGAATGCAGAAGCCTCAGTAGCTGATTC
GATCAACTGCAAGAAAGAGTATCAGCGATGGAAGACAAAATGAATGAAATGAAGCGAGAA
GAGAAGTTTAGAGAAAAAAGAATAAAAAGAAACAAACAAGTCCTCCAAGAAATATGGGAC
TAT
>4__chr6_19355159_19361302
TACTCTGAGCTACAGGAAGAAATTCGAACCAATGGCAAAGAAGTTAAAAGCTTTG-AAAA
AAATTAGACGAATGGATAACTAGAATAACCAATGCAGAGAAGTCCTTAAAGGACCTGATG
GAGCTGAAAACCAAGGCGTGAGAGCTACGTGACAAATGCAGAAGCCTCAGTAGCTGATGC
GATCAACTGGAAGAAAGGGTATCACTGATGGAAGATGAAATGAATGAAATGAAGCGAGAA
GAGAAGTTTAGAGAAAAAAGAATAAAAAGAAATGAACAAAGCCTCCAAGAAATATGGGAC
TAT
>4__chr6_90820422_90826581
TACTCTGAGCTACAGGAGGAGCTTTGAACCAATGGCAAAGAAGTTAAAAGCTTTGAAAAA
AAATTAGACGAACGGATAACTAGAATAATCAATGCAGAGAAGTCCGTAAAGGACCCGATG
GAGCTGAAAACCAAGGCACGAGAGCTACATGTCGAATGCAGAAGCCTCAGTAGCCGATTC
GATCAACTGGAAGAAAGGGTATCAGTGATGGAAGACAAAATGAATGAAATGAAGCAAGAA
GAGAAGTTCAGAGAAAAAAGAATAAAAAGAAACGAACAAAGCCTTCAAGAAATATGGGAC
TAT
>4__chr7_119662098_119668265
GACTCTGAGCTACATGAGGAAGTTCGAACCAATGGCAAAGAAGTTAAAAGCTTTGAAAAA
AAATTAGACAAATGGATAACTAGAATAACCAATGCAGAGAAGTCCTTAAAGTACCTGATG
GAGCTGAAAACCAAGGCACGAGAAATATGTGACGGATGCAGAAGCCTCAGTAGTCGACGC
GATCAACTGAAAGAAAGGGTATCAGTGATGGAAGGCGAAATGAATGAAATGAAGTGAGAA
GAGAAGTTTAGAGAAAAAAGAATAAAAAGAAATGAACAAAGCCTCCAAGAAATATGGGAC
TAT
>4__chr6_71083988_71090143
TACTCCGAGCTACAGGAGGAAATTTGAACCAACAGCAAAGAAGTTAAAAGCTTTGAAAAA
AAATTAGACAAATGGATAACTAGAATAACCATTGCAGAGAAGTCCTTAAAGGACCAGATG
GAGCTGAAAACCAAGGCACGAGAGCTACCTGACAAATGCAGAAGCCTCAGTAGCTGATGC
AATCAACTGGAAGAAAGGGTATCAGTGATGGAAGACGAAATGAATGAAATGAAGTGAGAA
GAGAAGTTTAGAGAAAAAAGAATAAAAAGAAACGAACAAAGCCTCCAAGAAATATGGGAC
TAT
>4__chr6_72036939_72043089
TACTCTGAGTTACGGGAGGAAATTCGAACCAATGGCAAAGAAGTTAAAAGCTTTGAAAAA
AAATTAGATGAATGGAGAACTAGAATAACCAATGCAGAGAAGTCCTTAAAGGACCTGATG
GAGCTGAAAACCAAGGCCCAAGAGCTACGTGTCGAATGCAGAAGCCTCAGTAGCCGATGC
GCTCAACTGGAAGAAAGGGTATCAGTGATGGAAGATGAAATGAATGAAATGAAGTGAGAA
GAGAAGTTTAGAGAAAAAAGAATAAAAAGAAATGAACAAAACCTCCAAGAAATATGGGAC
TAT
>4__chr7_2749713_2755834
TACTCTGAGCTACAGGAGGAAGTTCGAACCAATGGCAAAGAAGTTAAAAACTTTGAAAAA
AAATTAGACAAATGGATAACTAGAATAACCAATGCAGAGAAGTCCTTAAAGGACCTGATG
GAGCTGAAAACCAAGGCATGAGAACTACCTGAGGAATGCAGAAGCCTCAGGAGCCGATGC
GATGAACTGGAAGAAAGGGTATAAGTGATGGAAGACAAAATGAATGAAATGAAGTGAGAA
GAGAAGCTTAGAGAAAAAAGAATAAAAAGAAACGAACAAGGCCTCCAAGAAATATGGGAC
TAT
>4__chr7_13274845_13280979
TACTCTGAGCTACAGGAGGAAATTCAAACCAATGGCAAAGAAGTTAAAAACTTTGAAAAA
AAATTAGACGAATGGATAACTAGAATAACCAATGCAGAGAAGTGCTTAAAGGAGCTGATG
GAGCTGAAGGTCAAGGCACGAGAACTACGTGAAGAATGCAGAAGCCTCAGGAGCTGATAT
GATCAACTGGAAGAAAGGGTATCAGTGATGGAAGACGAAATGAATGAAATGAAGTGAGAA
GGGAAGTTTAGAGAAAAAAGAATAAAAAGAAACAAACAAAGCCTCCAAGAAATATGGGAC
TAT
>4__chr6_75670198_75676348
TAATCTGAGCTAAAGGAGGAAATTCAAACCAACGGCAAAGAAGTTAAAAACTTTGAAAAA
AAATTAGATGAATAGATAACTAGAACAACCAATGCAGAGAAGTCCTTAAAGGACCTGATG
GAGCTGAAAGCCAAGGCTCAAAAACAACATGAGGAATGCAGAAGCCTCAGGAGCCAATGC
AATCAACTGGAAGAAAGGGTATCAGTGATGGAAGACGAAATGAAAGAAATGAAGTGAGAA
CGGAAGTTTAGAGAGAAAAGAATAGAAAGAAATGAACAAAGCCTCCAAGAAATATGGGAC
TAT
>4__chr7_31970106_31976289
TACTCCGAGCTAAAGGAGGAAGTTCGAACCAATGGCAAAGAAGTTAAAAACCTTGAAAAA
AAATTAGATGAATGGCTAACTAGAATAACCAATGCAGAGAAGTCCTTAAAGGACCTGATG
GAGCTGAAAACTATGGCACGAGAACTATGTGACGAACGCACAAGCCTCAGTAGCCGATGC
GATCAACTGGAAGAAAGGGTATCAGTGATGGAAGACGAAATGAATGAAATGTAGTGAGAA
GAGAAGTTTAGAGAAAAAAGAACAAAAAGAAACAAACAAAGCCTCCAAGAAATATGGGAC
TAT
>4__chr6_55708297_55714441
TACTCCAAGCTAAAGTAGTAAGTTTGAACCAATGGCAAAGAAGTTAAAAACCTT-GAAAA
AAATTAGACGAATGGCTAACTAGAATAACCAATGCAGAGAAGTCCCTAAAGGACCTGATG
GAGCTGAAAACCACAGCATGAGAACTACGTGATGAATGCACAAGCATCAGTAGCCGATGC
GATCAACCGGAAGAAAGGGTATCAGTGATGGAAGATGAAATGAATGAAATGAAGCAGGAA
GAGAAGTTTAGAGAAAAAAGAATAAAAAGAAATGAACAAAGCCTCCAAGAAATAAGGGAC
TA-
>4__chr6_85592867_85598999
TACTCCGAGCTAAAGGAGGAAGTTCGAACCAATGGCAAAGAAATTAAAAACTTTGGAAAA
AAATTACATGAACGGATAACTAGAATAACCAATGCAGAGAAGTCCTTAAAGGACCTGATG
GAGCTGAAAAACGTGGCACAAGAACTATGTGACAAATGCACAAGCCTCAGTAACCTATGC
GATCAACTGGAAGAAAGGGTATCAGCGATGGAAGATGAAATGAATGAAATGAAGCATGAA
GAGAAGCTTAGAGAAAAAAGAATAAAAAGAAACGAACAAAGCCTCCAAGAAATATGGGAC
TAT
>4__chr7_10276370_10282509
TACTCCGAGCTAAAGGAGGAAGTTAGAACCCATGGCAAAGAAGTTAAAAACCTTGAAAAA
TAATTAGATGAATGGCTAACTAGAATTACAAATGCAGAGAAGTCCTTAAAGGACCTCATG
GAGCTGAAAACCATGGCACGAGAACTACGTGATGAATGCACAAGCCTGAGTAGCCGATGC
GATCAACTGGGAGAAAGGGGATCAGCAATGGAAGACGAAATGAATGAAATGAAGCGAGAA
GAGAAGTTTAGAGAAAAAAGAGTAAAAAGTAATGAACAAAGCCTCCAAGAAATATGGGAT
TAT
>4__chr6_67862029_67868163
TACTCCGAGCTAAAGGAGGAAGTTCGAACCAATGGCAAAGAAGTTAAAAACTTTGAAAAA
AAATTAGACCAATGGATAACTAGAATAACCAATGCAGAGAAGTCCTTAAAGGACCTGATG
GAGCTGAAAACCAAGGCACGAGAACTACGTGACGAATGCACAAGCCTCAGTAACTGATGT
GATCAACTGGAAGAAAGGGTATCAGTGATGGAAGACAAAATGGATGAAATGAAGTGTGAA
GAGAAGTTTAGAGAAAAAAGAATAAAAAGAAACAAACAAAGCCTCCAAGAAATATGGGAC
TAT
>4__chr6_22274562_22280684
TACTCTGAGCTAAAGGAGGAAGTCTGAACCAATGGCAAAGAAGTTAAAAACTTTGATAAA
AAATTAGATGAATGGATAACTAGAATAACCAAAGCAGAGAAGTCCTTAAAGGACTTGATG
GAGCTGAAAACCACAGCATGAGAACTATGTCACAAATGCACAAGCCTCAGTAACCAATGC
GATCACCTGGAAGAAAGGGTATCAGTGATGGAAGACGAAATGAATGAAATGAAGCGTGAA
GAGAAGTTCAGAGAAAAAAGAATAAAAAGAAAAGAACAAAGCCTCCAAGAAATATGGGAC
TAT
>4__chr6_65214606_65220634
TACTCTGAGCTAAAGAAGGAAGTTCAAACCAATGGCAAAGAAGATAAAAACTTTAAAAAA
AAATTAGACGAATGGATAACTAGAATAACCAATGCAGAGAAGTCTTTAAAGGACTTCATG
GAGCTGAAAACCATGGCACGAGAACTACGTGATGAATGCACAAGCCTCAGTAACCAATGC
AATCAACTGGAAGAAAGGGTATCAGCGATGGAAGACGAAATGAATGAAATGAAGTGTGAA
GAAAAGGTTAGAGAAAAAAAAATACAAAGAAATGAACAAAGCCTCCAAGACATATGGGAC
TAC
>4__chr7_109114430_109120566
TACTCTGAGCTAAAGGAGGAAGTTCGAACCCATGGCAAAGAAGTTAAAAACCTTGAAAAA
AAAATAGACGAATGGCTAACTAGAATAACCAATGCAGAGAAGTCCTTAAAGGACCTGATG
GAGCTGAAAACCAAGGCACGAGAACTACTTGACGAATGCACAAGCCTCAGTAGCTGATGC
GATCAACTGGAAGAAAGGGTATCAGCAACGGAAGACGAAATGAATGAAATGAAGTGAGAA
GAGAAGTTTAGAGAAAAAAGAATAAAAATAAATGAACAAAGTCTCCAAGAAATATGGGAC
TAT
>4__chr6_48178171_48184310
TACTCCGAGCTAAAGGAGGAAGTTCTAACCAATGGCAAAGAAGTTAAAAACTTTGAAAAA
AAATTAGATGAATGGCTAACTAGAATAAGCAATGCAGAGAAGTACTTAAAGGAACTGATG
GAGCTGAAAACCAAGGCACCAGAACTACGTGATGAATGCACAAGCCTCAGTAACTGATGC
GATCAACTGGAAGAAAGGGTATCAGCGATGGAAGATGAAATGAATGAAATGAAGTGTGAA
GAGAAGTTTAGAGGAAAAAGAATAAAAAGAAACAAACAAAGCCTCCAAGAAATATGGGAC
TAT
>4__chr6_75426452_75432587
TACTCCAAGCTAAAGGAGGAAGTTCAAACCAATGGCAAACAAGTTAAAAACTTTGAAACA
AAATTAGACGAATGGATAACTAGAATAACCAATGCAGAGAAGTCCTTAAAGGACCTGATG
GAGCTGAAAACCATGGCACGAGAACTACATGATGAATGCACAAGCCTCAGTAACTGATGC
GATTAACTGGAAGAAAGGGTATCAGTGATGGAAGACGAAATGAATGAAATGAACTGTGAA
GAGAAGTTTAGAGAAAAAAGAATAAAAAGAAATGAACAAAGCCTCCAAGAAATATGGGAC
TAT
>4__chr7_108364826_108370978
TACTCTGAGCTAAAGGAGGAAGTTCGAACCAATGGCAAAGAAGTTAAAAACTTTGAAAAA
AAATTAGACGAATGGATAAGTAGAATAACCAATGCAGAAAAGTCCTTAAAGGACCTGATG
GAGCTGAAAACCATGGCACGAGAACTACATGATGAATGCACAAGCCTCAGTAACCGATGC
GATCAACTGGAAGAAAGGGTATCAGCAAAGGAAGATGAAATAAATGAAATGAAGCGTGAA
GAGAAGTTTAGAGAAAAAAGAATTAAAAGAAATGAACAAAGCCTCCAAGAAATATGCGAC
TAT
>4__chr7_107074014_107080158
TACTCCGAGCTAAAGGAGGAAGTTCGAACCAATGGCAAAGAAGTTAAAAACCTTGAAAAA
AAATTAGACGAATGGCTAACTAGAATAACCAATGCAGAGAAGTCCTTAAAGGACCTGATG
GAGCTGAAAACCATGGCACGAGAACTACATGACGAATGCACAAGCCTCAGTAGCTGATGT
GACCAACTGGAAGAAAGGGTATCAGTGATGGAAGACGAAATGAATGAAATGAAGCGAGAA
GAGAAGTTTAGAGAAAAAAGAATAAAAAGAAATGGACAAAGCCTCCAAGAAATAGGGGAC
TAT
>4__chr6_4143746_4149866
TACTCCAAGCTGAAGGAGGAAGTTCGAACCAATGGCAAAGAAGTTAAAAACCTTGAAAAA
AAATTAGACGAATGGCTAACTAGAATAACCAATGCAGAGAAGTCCTTAAACGACCTGATG
GAGCTGAAAACCATGGCACAAGAACTACGCGACGAATGCACAAGCCTCAGTAGCTGATGT
GATCAACTGGAAGAAAGGGTATCAGCCATGGAAGACAAAATGAATGAAATGAAGCGAGAA
GAGAAGTTTAGAGAAAAAAGAATAAAAAGAAACGAACAAAGCCTCCAAGAAATATGGGAC
TAT
>4__chr7_115798542_115804682
TACTCCAAGCTAAAGGAGGAAGTTCGAACCAATGGCAAAGAAGTTAAAAACTTTGAAAAA
AAACTAGACGAATGGATAACTAGAATAACCAATGCAGAGAAGTCCTTAAAGGACCTGATG
GAGCTGAAAACCACGGCACAAGAACTACGCAACGAATGCACAAACCTCAGTAACCGATGC
GATCAACTGGAAGAAACGGTATCAGCGATGGAAGGCAAAATGAATGAAATGAAGTGTGAA
GAGAAGTTTAGAGAAAAAAGCATAAAAAGAAATGAACAAAGCCTCCAAGAAATATGGGAC
TAT
>4__chr7_23828747_23834886
TACTCCAAGCTAAAGGAGGAAGTTCGAACCAATGGCAAAGAAGTTAAAAACTTT-GAAAA
AAATAAGACAAATGGATAACTAGAATAACCAATGCAGAGAAGTCCTTAAAGGACCTCATG
GAGCTGAAAACCATGGCACGAGAAATACATGACGAATGCACAAGACTCAGTAACCGACGC
GATCAACTGGAAGAAAGGGTATCAGTGACGGAAGATGAAATGAATGAAATGAAGTGTGAA
GAGAAGTTTAGAGAAAAAAGAATAAAAAGAAATGAACAAAGCCTCCAAGAAATATGGGAC
TAC
>4__chr7_156933875_156940000
TACTCTGAATTAAAGGAGGAAGTTAGAACCAATGGCAAAGAAGTTAAAAACTTTGAAAAA
AAATTAGACGAATGGATAACTAGAATAACCAATGCAGAGAAGTCCTTAAAGGACCTGATG
GAGCTGAAAACCATGGCACGAGAACTCTGTGACGAATCCACAAGCCTCAGTAGCCGATGC
GATCAACTGGAAGAAAGGGTATCAGCGATGGAAGACAAAATGAATGAAATGAAGTATGAA
GAGAAGTTTAGAGAAAAAAGAATAAAAAGAAACGAACAAAGCCTCCAAGAAATATGGGAC
TAT
>4__chr7_22930341_22936500
TACTCCGAGCTAAAGGAGGAAGTTCGAACCAACGGCAAAGAAGTTAAAAACTTTGAAAAA
AAATTAGACAAATGGCTAACTAGAATAACCAATGCAGAGAAGTCCTTAAAGGACCTGATG
GAGCTGAAAACCACGGCACGAGAACTACGTGACAAATGCACAAGCCTCGGTAACCAATGA
AATGAACTGGAAGAAAGGGTATCAGTGATGGAAGACAAAATGAATGAAATGAAGCGTGAA
GAGAAGTTTAGAGAAAAAAGAAGAGAAAGAAACGAACAAATCCTCCAAGAAATACGGGAC
TAT
>4__chr6_45356823_45362968
TAATCCGAGCTAAAGGAGG---TTCGAACGCTTCGCAAAGAAGTTAAAAACCTTGAAAAA
AAATTAGACGAATGGCTAACTAGAATAACCAATGCAGAGAAGTCCTTAAAGGACCTGATG
GAGCTGAAAACCATGGCACGAGAACTACGTGACAAATGCACAAGCTTCAGTAGCCGATTC
GATCAACTGGAAGAAAGGGTATCAGTGATGGAAGATCAAATGAATGAAATGAAGTGAGAA
GAGAAGTTTCGA-AAAAAAGAATAAAAAGAAACAAACAAAGCCTCCAAGAAATATGGGAC
TAT
>4__chr6_85465775_85471929
TACTCTGAGCTAAAGGAGGAAGTTTGAACCCATGGCAAAGAAGATAAAAACCTTGAAAAA
AAATTAGACAAATGGCTAACTAGAATAACCAATGCAGAGAAGTCATTAAAGGACCTGATG
GAGTGGAAAACCATGGCAAAAGAACTACATGATGAAAGCACAAGCCTCAGTAGCCAATTC
GATCAACTGGAAGAAACAGTATCAGTGATGGAAGATCAAATGAATGAAATGAAGTGAGAA
GAGAAGTTTAGAGAAAAAAGAATAAAAAGAAATGAACAAAGCCTCCAAGAAATATGGGAC
TAT
>4__chr6_70246821_70252967
TAGTCCGAGCTAAAGAAGGAGTTTCAAACCCATGGCAAAGAAGATAAAAACCTTGAAAAA
AAATTAGATGAATGGCTAACTAGAATAACCAATGCAGAGAAGTCCTTAAAGGACCTAAAG
GAGCTGAAAACCAAGGCACGAGAACTACATGACAAATGCACAAGCCTCAGTAGTCAATTC
AATCAACTGGAAGAAAGGATATCAGTGATGGAAGATCAAATGAATGAAATGAAGCTAGAA
GAGAAGTTTAGAGAAAAAAGAATAAAA--AAATGAACAAAACCTCCAAGAAATATGGGAC
TAT
>4__chr7_10812051_10818202
TACTCCAAGCTAAAGGAGGAAGTTCGAACCAATGGCAAAGAAGTTAAAAACTTTGAAAAA
AAATTAGATGAATGTCTAACTGGAATAACCAATGCAGAGAAGTCCTTAAAGGACCTGAT-
GAGCTGAAAACCATGGCACGAGACCTACGTGATGAATGCACAAGCCTGAGTAGCCGATGC
GATCAACTGGAAGAAAGGGTATCAGTGATGGAAGTCAAAATGAATGAAATGAAGTGAGAA
GAGAAGTTCAGAGAAAAAAGAATAAAAAGAAACTAACAAAGCCTCCAAGAAATATGGGAC
TAT
>4__chr6_75649720_75655861
TTCTCCGAGCTAAAGGAGGAAGTTTGAACCCATGGCAAAGAAGTTAAAAACCTTGAAAAA
AAATTAGATGAATGGCTAACTAGAATAACCAATGCAGAGAAGTCCTTAAAGGACCTGATG
GAGCTGAAAACCAAGGCATGAGAACTATGTGACGAATGCACAAGCCTCAGTAGCTGATTC
GATCAACTGGAAGAAATGGAATCAGTGATGTAAGATTAAATGAAGGAAATGAAGTGAGAA
GAGAAGTTTAGAGAAAAAAGAATAAAAAGAAATGAACAAAGCCTCCAAGAAATATGGGAC
TAT
>4__chr6_78628518_78634660
AACTCTGAGCTAAAGGAGGAAGTTCGAACCCATGGCAAGGAAGTTAAAAACCTTGAAAAA
AAATTAGACGAATGGCTAACTAGAATAACCAATGCAGAGAAGTCCTTAAAGGA-CCGATG
GAGCTGAAAACCAAGGCACGGGAACTACGTGACAAATGCACAAGCCTCAGTAGCCAACTC
GATCAACTGGAAGAAAGGGTATCAGTGATGGAAGATCAAATGAATGAAATGAAGCGAGAA
GAAAAGTTTAGAGAAAAAAGAA-AAAAAGAAATGAACAAAGCCTCCAAGAAATATGGGAC
TAT
>4__chr7_158783830_158789974
TACTCCAAGCTAAAGGAGGAAGTTCGAACCCATGGCAAAGAAGTTAAAAACCTTGAAAAA
AAGTTAGATGAATGGCTAACTAGAATAACCAATGCAGAGAAGTCCTTAAAGGACCTGATG
GAGCTGAAAACCAAGGCACCAGAACTATGTGATGAATGCACGAGCCTCAATAGCTGATTT
GATCAACTGGAAGAAAGGGTATCAGTGATGGAAGATCAAATGAATGAAATGAAGCGAGAA
GAGAAGTTTAGAGAAAAAAGAATAAAAAGAAATGAACAAAGCCTCCAAGAAATATGGGAC
TAT
>4__chr6_44975759_44981890
TACTCCGAGCTAAAGGAGGAAGTTCGAACCCATGGCAAAGAAATTAAAAACCTTGAAAAA
AAATTAGACGAATGGCTAACTAGAATAACCAACGCAGAGAAGTCCTAAAAGGACCTGATG
GAGCTGAAAACCAAGGCACAAGAACTACGTGACGAATGCACAAGCCTCAGTAGCCGATAT
GATCGACTGGAAGAAAGGGTATCAGTGATGGAAGATCAAATGAATGAAATGAAGCGAGAA
GAGAAGTTTAGAGAAAAAAGAATAAAAAGAAACGAACAAAGCCTCCAAGAAATATGGGAC
TAT
>4__chr7_102208361_102214524
TACTCTGAGCTAAAGGAGGAAGTTTGAACCCATGGCAAAGAAGTTAAAAACCTTGAAAAA
AAATTAGATGAATGGCTAACTAGAATAATCAATGCAGAGAAGTCCCTAAAGGACCTGATG
GAGCTGAAAACCAAGGCATGAGAACTATGTGACGAATGCACAAGCCTCAGTAGCTGATTC
GATCAACTGGAAGAAAGGGTATCAGTGATGGAAGATGAAATGAATGAAATGAAGCGAG--
---AAGTTTAGAGAAAAAAGAATAAAAAGAAATGAACAAAACCTCCAAGAAATATGGGAC
TAT
>4__chr6_23467196_23473324
TACTCCGAGCTAAAGGAGGAAGTTCGAACCCATGGCAAAGAAGTTAAAAACCTTGAAAAA
AGATTAGACGACTGGCTAACTAGAATAACCAATGCAGAGAAGTCCTTAAAGGACCTGATG
GAGCTGAAAACCACAGCACAAGAACTACGTGACGAATGCACAAGCCTCAGTAACCGATTC
GATCAACTGGAAGAACGGGTATCAGTGATGGAAGATCAAATGAATGAAATGAAGCAAGAA
GAGAAGTTTAGAGAAAACAGAATAAAAAGAAATGAACAAAGCCTCCAAGAAATATGGGAC
TAT
>4__chr6_7888428_7894531
TTCTCCGAGCTAAAGGAGGAAGTTCGAACCCATGGCAAAGAAGTTAAAAACCTTGAAAAA
AGATTAGACGAATGGCTAACTAGAATAACCAATGCAGAGAAGTCCCTAAAGGACCTGATG
GAGCTGAAAACCATGGCACGAGAACTACATGACAAATGCACAAGCTTCAGTAGCCGATTC
GATCAACTGGAAGAAAGTTTATCAGCGATGGAAGATCAAATGAATGAAATGATGCGAGAA
GAGAAGTTTAGAGAAAAAAGAAGAAAAAGAAATGAACAAAGCCTCCAAGAAATATGGGAC
TAT
>4__chr7_104291817_104297937
TACTCCGAGCTAAAGGAGGAAGTTTGAACCCATGGCAAAGAAGTTAAAAACCTTGAAAAA
AAATTAGACGAATGGCTAACTAGAAT-ACCAGTGCAGAGAAGTCCTTAAAGGACCTGATG
GAGCTGAAAACCAAGGCACGAGAACTACATGACGAATGCACAAGCCTCAGTAGCCGATTC
GATCAACTGGAAGAAAGGGTATCAGTGATGGAAGATCAAATGAATGAAATGAAGCAAGAA
GACAAGTTTAGAGAAAAAAGAATAAAAAGAAATGAACAAAGCCTCCAAGAAATATAGGAC
TGT
>4__chr7_17221367_17227504
TCCTCCGAGCTAAAGGAGGAAGTTCGAACCCATCGCAAAGAAGTTAAAAACCTTGAAAAA
AAATTAGACGAATGGCTAACTAGAATAACCAATGCAGAGATGTCCTTAAAGGACCTGATG
GAGCTGAAAACCACCGCATGAGAACTATGTGACAAATGCACAGGCCTCAGTAGCCGATTC
GATCAACTGGAAGAAAGGGTATCAGTGATGGAAGATCAAATGAATGAAATGAAGCAAGAA
GAGAAGTTGAGAGAGAAAAGAATACAAAGAAATGAACAAAGCCTCCAAGAACTATGGGAC
TAT
>4__chr7_131313613_131319782
TATTCGAAGCTAAAGGAGGAAGTTCAAACCCATGGCAAAGAAGTTAAAAACCTC-GAAAA
AAATTAGACAAATGGCTAACTAGAACAACCAATGCAGAGAAGTCCTTAAAGGACCTGATG
GAGCTGAAAACCACGGCACGAGAACTACGTGATGAATGCACAAGCCTCAGTAGTCAATTC
GATCAACTGGAAGAAAGGGTATCAGTGATGGAAGATCAAATGAATGAAATGAAACGAGAA
-----GTTTACAGAGAAAAGAATAAAAAGAAACAAACAAAGCCTCCAAGAAATATGGGAC
TAT
>4__chr6_5631433_5637568
TACTCCGAGCTAAAGGAGGAAGTTTGAACCCATTGCAAATAAGCTAAAAACCTTGAAAAA
AAATTAGATGAATGGCTAACTGGAATAACCAATGCAGGGAAGTCCTTAAAGGA-------
--CCTGAAAACCACGGCACGAGAACTATGTGATGAATGCACAAGCCTCGGTAGCCGATTC
GATCAAATGGAAGAAAGGGTATCAGTGATGGAAGATCAAATGAACGAAATGAAGCGAGAA
GAGAAGTTTAGAGAAAAAAGAATAAAAATAAATGAACAAGGCCTCCAAGAAATATGGGAC
TAT
>4__chr7_119282111_119288241
TACTCCGAGCTAAAGGAGGAAGTTCGAACCCATGGCAAAGAAGTTAAAAACCTTG-AAAA
AAATTAGACAAATGGCTAACTGAAATAATCAATGCAGAGAAGTCCTTAAAGGACCTAATG
GAGCTGAAAACCATGGCACGAGAACTACCTGACAAATGCACAAGCCTCAGTAGCCGATTC
GATCAACTGGAAGAAAGGGTATCAGTGATGGAAGATGAAATGAATGAAATGGAGTGAGAA
GAGAAGTTTAGAGAAAAAAGAATAAAAGGAAATGAACAAAGCCTCCAAGAAATATGGAAC
TAT
>4__chr6_56274469_56280627
TACTCTGAGCTAAAGGAGGAAGTTCAAACCCATGGCAAAGAAGTTAAAAACCTTGAAAAA
AAATTAGATAAATGGCTAACTAGAATAATCAATGCAGAAAAGTCCTTAAAAGACCTGATG
GAGCTGAAAACCAAGGCACGAGAACTACACGATGAATGCACAAGTCTCAGTAGCCAATTC
GATCAACTGGAAGAAAGGGTATCAGTGATGGAAGATGAAATGAATGAAATGAAGCAAGAA
GAGAAGTTTAGAGAAAAAAGAATAAGAAGAAATGAATAAAGCCTCCAAGAAATATGGGAC
TAT
>4__chr7_134402039_134408216
TACTCCAAGCTAAAGGAGGAAGTTCGAACCCATGGCAAAGAAGTTAAAAACCTTG-AAAA
AAATTAGACGAATGGCTAACTAGAATAACCAATGCAGAGAAGTCCTTAAAGGACCTGATG
GAGCTGAAAACCATGGCACAAGAACTACGTGATGAATGCACAAGCCTCAGTAGCCGATTC
GATCAACTGGAAGAAAGGGTATCAGTGATGGAAGATCAAATGAATGTAATGAAGTGAGAA
GAGAAGTTTAGAGAAAAAATAATAAAAAGAAACCAACAAA-CCTCCAAGAAATATGGGAC
TAT
>4__chr7_141116231_141122355
TACTCCGAGCTAAAGGAGGAAGTTCGAACCCATGGCAAAGAAGTTAAAAACCTTGAACAA
AAATTAGACGAATGGCTAACTAGAATAACCAATGCAGAGAAGTCCTTAAAGGACCTGATG
GAGCTGAAAACCAAGGCACAAGAACTACGTGACAAATGCACAAGCCTCAGTAGCCGATTC
GATCAACTGGAAGAAAGGGTATCAGTGATGGAAGATCAAATGAATGAAATGAAGCGAGAA
GAGAAGTTTAGAGAAAAAAGAATAAAAAGAAACAAACAAAGCCTCCAAGAAATATGGGAC
TAT
>4__chr6_29349205_29355353
TACTCCTAGCAAAAGGAGGAAGTTTGAACCAATGGCAAAGAAGTTAAAAACCTTGAAAAA
AAATCAGATGAATGGATAAACAGAATAACCAATGCAGAGAAGTCCTTAAAGGACCTGATG
GAGCTGAAAACCATGGCACGAGAACTACGTGATGAATGCACAAGCCTCAGTAGCCGATGC
AATCAACTGGAAGAAAGGGTATCAGTTATGGAAGACGAAATGAATGAAATGAAGCGAGAA
GAGAAGTTTAGAGAAAAAAGAATAAGAAGAAACGAACAAAGCATCCAAGAAATATGGGAC
TAT
>4__chr6_cox_hap1_696630_702778
TACTCCTAGCAAAAGGAGGAAGTTTGAACCAATGGCAAAGAAGTTAAAAACCTTGAAAAA
AAATCAGATGAATGGATAAACAGAATAACCAATGCAGAGAAGTCCTTAAAGGACCTGATG
GAGCTGAAAACCATGGCACGAGAACTACGTGATGAATGCACAAGCCTCAGTAGCCGATGC
AATCAACTGGAAGAAAGGGTATCAGTTATGGAAGACGAAATGAATGAAATGAAGCGAGAA
GAGAAGTTTAGAGAAAAAAGAATAAGAAGAAACGAACAAAGCATCCAAGAAATATGGGAC
TAT
>4__chr7_61764681_61770819
TACTCTGAGCTAAAGGATGAAGTTCAAACCCATGGCAAAGAAGTTAAAAACTGTGAAAAA
AAATTAGACAAATGGTTAACTAGAATAACCAATGCAGAGAAGTTCTTACAGGACCTGATG
GAGCTGAAAACCACAACATGAGAACTATGTGATGAATGCACAAGCCGCAGTAGCTGATTC
GATCA-CTTGAAGAAAGGGTATCAGTGGTGGAAGATCAAATGAATGAAATGAAGGGAGAA
GAGAAATTTAGGGAAAAAAGAATAAAAAGAAATGAACAAAGCCTCCAAGAAATATGGGAC
TAT
>4__chr7_62006694_62012799
TACTCTGAGCTACAGGAGGAAATTAAAACCAACGGCAAAGAAGTTAAAAGCAC--GGAAA
AAATTAGACAAATTGATAACTAGAATAACCAATGCAGAGAAGTCCTTAAAGGTCCTGATG
GAGCTGAAAACCAAGGCATGAGAGCAATGTGAGGAATGCAGAAGCCTCAGTAGCTGATGT
GATCAACTGGAAGGAAGGGTATCAGTGATGGAAGATGAA---------ATGAAGTGAGAA
-----GTTTAGAGAAAAAAGAATAAAAATAAATGAACAAAGCCTCCAAGAAATATGGGAC
TAT
>4__chr8_43428197_43434351
TAATCTGAGCTAAAGGAGGAAGTTTGAACCCATGGCAAAGAAGTTAAAAACCTTGAAAAA
AA--TAGACAAATGGCTAACTAGAGTAACCAATGCAGAGAACTCCTTGAAGGACCTGATG
GAGGTGAAAACCAAGGCAAGAGAACTACGTGATGAAAGCACAAGCCTCAGTAGTTGATTC
AATCAACTGGAAGAAAGGGTATCAGTGATGGAAGATCAAATGAATGAAATGAAGCAAGAA
GAGAAGTTTAGAGAAAAAAGAATAAAAAGAAATGAACAAAGCCTCCAAGAAATATGGGAC
TAT
>4__chr8_47782932_47789042
TACTTCGAGCTAAAGGAGGAAGTTCGATACAATGGCAAAGAAATCAAAAACCTTGAAAAA
AATTTAGACGAATGGCTAACTAGAATAACCAATGCAGAGAAGTCCTTAAAGGACCTGATG
GAGCTGAAAACCGAGGCACAAGAAATACATGATGAATGCACAAGCCTCAGTAGCCCATTT
GATTAACTGGAAGAAAAGGTATCAGTGATGGAAGAGCAAATGAATGTAATGAAGCGAGAA
GAGAAGTTTAGAGAAAAAAGAATAAAAAGAAAAGAACAAAGCCTCCAAGAAATATGGGAC
TAT
>4__chr8_43454372_43460496
TACTTTGAGCAAAAGGAGGAAGTTCAAACCCACCAGGAAGAAGTTAAAAACCTTGAAAAA
AAATTAGACAAATGGCTAACTAGAATAACCAAGGCAGAGACGTCCTTAAATGACCTGATG
GAGCTGAAAACCAAGGCAAGAGAACTACGTGAAGAATGCACAAGCCTCAGTAGCCAATTC
GATCAACTGGAAGAAAGGGTATCAGTGATGAAAGATCAAATGAATGAAATGAAACAAGAA
GAGAAGTTTAGAGAAAAAAGAATAAAAAGAAATGAACAAAGCCTCCAAGAAATATGGGAC
TAT
>4__chr8_3295243_3301374
TACTCCGAGCTAAAGGAGGAAGTTTGAACCCATGGCAAAGAAGTTAAAAACCTTGAAAAA
AAATTAGACGACTGGCTAACTAGAATAACCAATGCAGAGAAGTCCTTAAAGGACCTAATG
GAACTGAAAACCATGGCAGGAGAACTACCTGATGAATGCACAAGCCTCAGTAGCCGATTC
GATCGATAGAAAGAAAGGGTATCAGTGATGGAAGATCAAATGAATGAAATGAAGCGAGAG
GAGAAGTTTAGAGAAAAAAGAATAAAAAGAAACAAACAAAGCCTCCAAGAAATATGGGAC
TAT
>4__chr8_3133756_3139899
TACTCTGAGCTACAGGAGGAAGTTTGAACCCATGGCAAAGAAGTTAAAAACCTTGAAAAA
AAATTAAACGAATGGCTAACTAGAATAACCAATGCACAGAAGTCCTTAAAGGACCTGATG
TAGCTGAAAACCAAGGCACGAGGACTACGTGACAAATGCACAAGCCTCAGTAGCCAATAC
AATCAACAGGAAGACAAGGTATCAGTGATGGAAGATGAAATGAATGAAATGAAGCAAGAA
GAGAAGTTTAGAGAAAAAAGAATAAAAAGAAACAAACAAAGCCTCCAAGAAATATGGGAC
TAT
>4__chr8_43318744_43324870
TATTCTGAGCTAAAGGAGGAAGTTGGAACCAATGGCAAAGAAGTTAAAAATCTTGAAAAA
CAATTAGATGAATGGCTAACTAGAATAACCAGTGAAGAGAAGTCCTTAAAGGACCTGACG
GAGCTGAAACCCAAGGTATGAGAACTATGTGACAAATGCACAAGCCTCAGTAGCTGATGC
GATCAACTGGCAGAAAGGGTATCAGCAATGGAAGACAAAATGAATGAAATG-AGTGAGAA
GAGAAGTTCAGAGAAAAAAGAATAAAAAGAAATGAACAAAGCCTTCAAGAAATATGGGAC
TAT
>4__chr8_47770677_47776816
GACTCCGAGCTAAAGGAGGAAGTTCAAACCAATGGCAAAGAAGTTAAAAACTTTGAAAAA
AAATTAGATGAATGGCTAACTAGAATAACCAATGCAGAGAAGTCCTTAAAGGACCTGATG
GAGCTGAAAACCACAGCATGAGAACTACATGATGAATGCACAAGCCTCAGTAGCCAATGC
AATCAACTGCAAGAAAGGGTATCAGCGATGGAAGATGAAGTGAATAAAATGAAGCATGAA
GAGAAGCTTAGAGAAAAA--AATAAAATGAAATGAACAAAGCCTCCAAGAAATATGGGAC
TAT
>4__chr7_64582632_64588781
TACTCTGAGCTAAAGGAGGAAGTTCAAACCCATGGCAAAGAAGTTGAAAACCTTGAAAAA
AAAATAGATGAATGGCTAACTAGAATAACCAATGCAGAGAAGTCCTTAAAGGACCTGATG
GAGCTGAAAACCATGGCACGAGAACAATGTGATGAATGCACAAGCCTCAGTAGCCGACGC
GATCAACTGGAAGAAAGGGTATCAGTGATTGAAGATCAAATTAATGAAATGAAGTGAGAA
GAGAAGTTTAGAGAAAAAAGAATAAAAAGAAATGAACAAAGCCTCCAAGAAATATGGGAC
TAT
>4__chr8_51583031_51589173
TACTCCAAGCTAAAGGAGGAAGTTCGAACCCATGGCAAAGAAGTTAAAAACCTTGAAAAA
AAATTAGATGAATGGCTAACTAAAATAACCAATGCAGAGCAGTCCTTAAAGGACCTGATG
GATCTGAAAACCAAGGTACGAGAACTACATGATGAATGCACAAGCCTCAGTAGCCAATTC
GATCAACTGGAAGAAAGGGTATCAAGGATGGAAGATCAAATGAATGAAATGAAGCTAGAA
GAGAAGTTTAGAGAAAAAAGAATAAAAAGAAACGAGCAAAGCCTCCAAGAAATATAGGAC
TAT
>4__chr8_63391400_63397587
TTCTCTGAGCTAAAGGAGGAAGTTCGAACCCATGGCAAAGAAGTTAAAAACTTTGAAAAA
AAATTAGATGAATGGCTAACTAGAATAACCAATGCAGAGAAGTCCTTAAAGGACCTGATG
GAGCTTGAAACCATGGCATGAGAAGTACGTGACAAATGCACAAGCCTCAGTAGCTGATTT
GATCAACTGGAAAAAAGTGTATCAGTGATGGAAGATCAAATAAATGAAATGAAGTGAGAA
GAGAAATTTAGAGAAAAAAGAATAAAAAGAAATGAACAAAGCCTCTAAGAAATATGGGAC
TAT
>4__chr8_40114900_40121020
TACTCAGAGCTAAAGGAGAAAGTTAAAACCCATGGCAAAGAAGTTAAAAAACTTGAAAAA
AGATTAGATGAATGGCTAACTAGAATAACCAATGCAGAGAAGGCCTTAAAGGACCTGATG
GAGCTGAAAACCATGGCATGAGAACTATGTGACAAATGCACAAGCCTCAGTAGTCGATTT
GATCAACTGGAAGAAAGGGTATCAGTGATGGAAGATCAAATGAGTGAAATGAAGCGAGAA
GAGAAGTTTAGAGAAAAAAGAATAAAAAGAAACTAACAAAGCCTCCAAGAAATATGGGAC
TAT
>4__chr8_48574757_48580857
TACTCCGAGCTAAAGGAGGAAGTTTGCACCCATGGCAAAGAAGTTAAAAACCTTGAAAAA
AGATTAGACGAATGGCTAACTAGAATAACCAATGCAGAGAAGTCCTTAAAGGACCTCATG
GAGCTGAAAACCAAGGCACGAGAACTATGTGACAAATGCACAAGCCTCAGTAGCCGATTC
GATCAACTAGAAGAAAGGGTATCAGTGATAGAAGATCAAATGAATGAAATGAAGTGAGAA
GAGAAGTTTAGAGAAAAAAGAAAAAAAAGAAACGAACAAAGCCTCCAAGAAATATGGGAC
TAT
>4__chr8_48491740_48497871
TACTCCGAGCTAAAGCAGGAAGTTCAAACCCATGGCAAAGAAGTTAAAAACCTTGAAAAA
AGATTAGACGAATGGCTAACTAGAATAACCAATGCAGAGAAGTCATTTCAGGACCTCATG
GAGCTAAAAACCACAACAAGAGAACGACAGGACGAACCCACAAGCCTCAGTGGCCAATTC
AATCAACTGGAAGAAAGGGTATCAGTGATGGAAGATAAAATGAATGAAATGAAGTGAGAA
GAGAAGTTTAGAGAAAAAAGAATTAAAAGAAATGAACAAAGCCTCCAAGAAATATAGGAC
TAT
>4__chr7_45468564_45474764
TTCTCTGAGCTAAAGGAGGAAGTTCAAACCTAATGCAAAGAAGTTAAAAACCTTGAAAAA
AGATTAGACGAATGGCTAACCAGAATAACCAATGCAGAGAAGTCCTTAAAGGACCTGACG
GAGCTGAAAACCATGGCATGAGAACTACGTGACGAATGCACAAGCTTCAGTAGCCGATTC
GATCAACTGGAAGAAAGGGTATCAGTGATGGAAGATCAA----ATGAAATGAAGCAAGAA
GAGAAGTTTAGAGAAAAAAGAATAAAAACAAATGAACAAAGCCTCCAAGAAATATGGGAC
TAT
>4__chr8_57426317_57432460
TACTCTGAGCTAAAGGAGGAAGTTCGAACCAATGGCAAAGAAGTTAAAAACTTTGAAAAA
AAATTAGATGAATGGATAACTAGAATAACCAATGCAGAGAAGTCCTTAAAGGACCTGATG
GAGCTGAAAACCATGGTATGAGAACTACATGACGAAAGTACAAGCCTCAGTAACCAATGA
GATCAACTGGAAGAAAGGGTAACAGCGATGGAAGACGAAATGAATGAAATGAAGTGTGAA
GAGAAGTTTAGAGAAAAAAGAATAAAAAGAAATCAACAAAGCCTCCAAAAAATATGGGAC
AAT
>4__chr8_50950387_50956379
TACTGTGAGCTAAAGGAGGAAGTTCGAACCAATGGCAAAGAAGTTAAAAATTTTGAAAAC
AAATTAGATGAATGGATAACTAGAATAACCAACGCAGAGAAGCCCTTAAAGGAACTGATG
GAGCTGAAAACCAAGGCACGACAACTACAGGATGCATGCACAAGCCTCAGTAATCAATGC
GATCAACTGGAAGAAAGCGTATCAGCAATGGAAGACGAAATGAAAGAAATGAAGTGAGAA
GAGAAGATTAGAGAAAAAAGAAT----AAAAACAAACAAAGCCTCCAAGAAATATGGGAC
TAC
>4__chr8_88466478_88472597
TACTCCGAGCTAAAGCAGGAAGTTCGAACCCATGGCAAAGAAGTTAAAAACCTTGAAAAA
AAATTAGATGAATGGCTAACGAGAATAACCAATACAGAGAAGTCCTTAAAGGACCTGATG
GAGCTGAAAACCGTGGCACGAGAACTATGTGACGAATACACAAGCCTCAGTAGCCAATTC
GATCAACTGGAAGAATGGGTATCAGTGATTGAAGATCAAATGAATGAAATGAAGTGAGAA
-------TTAGAGAAAAAAGAATAAAAAGAAATGAAAAAAGCCTCCAAGAAATATGGGAC
TAT
>4__chr9_22210338_22216484
TACTCCGAGGTACAGGAGGAAATTCGAACCAATGGCAAAGACGTTAAAAGCTTTGAAAAA
AAATTAGACGAATGGCTAACTAGAATAACCAATGCAGAGAAGTCCTTAAAGGACCCAATG
GAGCTGAAAACCAAGACACAAGAGCTCCGTGACAAATGCAGAAGCCTCAGTAGCCAATGC
AATCAAGTGGAAGAAAGGGTATCAGTGATGGAACACGAAATGAATGAAATGAAGCGAGAA
GAGAAGTTTAGAGAAAAAAGAAGAAAAAGAAATGAACAAAGCCTCCAAGAAATATGGGAC
TAT
>4__chr9_219904_226050
TACTCTGAGCTACAGGAGGAAATTCAAACCAATGGCAAAGAAGTTAAAAGCTTTGAAAAA
AAAATAGACGAATGGATAACTAGAATAACCAATGCAAAGAAGTCCTAAAAGGACCTGATG
GAGCTGAAAACCAAGGCAAAAGAGCTACGTGATGAATGCAGAAGCCTCAGTAGCCGATGT
GACCAACTGGAAAAAAGGGTATCAGTGATGGAAGATGAAATGAATGAAATGAAGTGAGAA
GAGAAGTTTACAGAAAAAAGAATAAAAAGCAACAAACAAAGCCTCCAAGAAATATGGGAC
TAT
>4__chr7_7011961_7018104
TACTCCGAGCTAAAGGAGGAAGTTTGAACCCATGGCAAAGAAGTTAAAAACCTTG-AAAA
AAATTAGACGAATGCCTAAGTAGAATAACCAATGCAGAGAAGTCCTTAAAGGACCTGCTG
GAGCTGAAAACCAAGGCACGAGAACTACGTGAAAAATGCACAAGCTTCAGTAGCCGATTC
GATCAACTGGAAGAAAGGGTATCAGTGATGGAACATGAAATGAATGAAATGAAGCAAGAA
GAGAAGTTTAGAGAAAAAAGAATAAAAAGAAACAAACAAGGCCTCCAAGAAATATGGGAC
TAT
>4__chr9_1548435_1554568
TACTCCGAGCTACAGGAGGAATTTCGAACCAATGGCAAAGAAGTTAAAAACTTTGAAAAA
AAATTAGATGAATGGATAACTAGAATAACCAATGCAGAGAAGTCCTTAAAGGACCTGATG
GAGCTGAAAACCAAGGCACGAGAACTACGTGACGGATGCACAAGCCTCAGTAGCCAATGA
GATCAACTGGAAGAAAGGGTATCAGTGATGGAAGATGAAATGAATGAAATGAAGCGAGAA
GAGAAGTTTAGAGAAAAAAGAATAAAAAGAAATGAACAAAGCCTCCAAGAAATATGGGAC
TAT
>4__chr7_56541607_56547736
TTCTCCGAGCTAAAGGAGGAAGTTCGAACCCAACACAAAGAAGCTAAAAACCTTGAAAAA
AGATTAGACAAATGGCTAACTAGAATAACCAATGTAGAGAAGTCCTTAAATGATCTGATG
GAGCTGAAAACCATGGCACAAGAACTACGTGATGAATGCACAAGCTTCAGTAGCTGATTT
GAACAACTGGAAGAAAGGGTAGCAGTGATTGAAGATCAAATGAATGAAATGAAGCGAGAA
GAGAAGTTTAGAGAAAAAAGAGTAAAAAGAAATGAACAAAGCCTCCAAGAAATATGGGAC
TAT
>4__chr7_90273742_90279881
TACTCCGAACTAAAGGAGGAAGTCCGAACCCATGGCAAAGAAGTTAAAAACCTTGAAAAA
ACAT-AGACAAATGGCTCACTAGCATAACCAGTGCAGAGAAGTCTTTAAAGGACCTGATG
GAGCTGAAAACCAAGGCACAAGAACTACATGACGAATGTACAAGCCTCAGTAGCCAATTC
GATCAACTGGAAGAAAGGGTATCAGTGATGGAAGATCAAATGAATGAAATTAAGTGAGAA
GAGAAGTTTAGAGAAAAAAGAATAAAAAGAAATGAACAAAGCCTCCAAGAAATATGGGAC
TAT
>4__chr8_99791561_99797698
TACTCCGAGCTAAAGGA-GAAGTACGAACCCA-GGCAAAGAAGTTAAAAACCTTGAAAAA
AAATTAGACAAATGGCTAACTAGAATAACCAATGCAGAGAAGTCCTTAAAGGACCTGATG
GAGCTGAAAACCAAGGCACGAGAACTACGTGACAAATGCACAAGCCTCAGTAGCCGATTC
AATCAACTGGAAGAAAGGGTATCAGTGATGGAAGATCAAATGAATGAAATGAAGTGAGAA
GAGAAGTTTAGAGAAAAAAGAATAAAAAGAAATGAACAAAGCCTCCAAGAAATATGGGAC
TAG
>4__chr9_103737518_103743658
TACTCTGAGCTAAAGGAGGAAGTTCGAAACCATGGCAAAAAAGTTAAAAACCTTCACAAA
AAATTAGACGAATGGCTAACTAGAATAACCAATGCAGAGAAGTCCTTCAAGGACCTGATG
GAGTTGAAAACTAAGGCATGAGAACTACGTGATGAATGCACAAGGCTCAGTAGCTGACTC
AATCAACTGGAAGAAAGGGTAAAAGTGATGGAAGATCAAACGAATGAAATGAAGTGAGAA
GAGAAGTTTAAAGAAAAAAGAATAAAAAGAAACGAACAAAGCCTCCAAGAAATACGGGAC
TAT
>4__chr9_111802112_111808274
TACTCCGAGCTAAAGGAGGAAATTCGAACCCATGGCAAAGAAGTTAAAAACCTTGAAAAA
ATATTAGATGAATGGCTAACTAGAATAACCAATGCAAAGAAGTCCTTAAAGGACCTGATG
GAGCTGAAAACCACGGCACGAGAACTACGTGATGAATGCACAAGCCCCAGTAGCCAATTC
GATCAACTGGAAGAAAGGGTATCAGTGATGGAAGAGCAAATGAATGAAATGAAGTGACAA
GAGAAGTTTAGAGAAAAAAGAATAAAAAGTAACAAACAAAGCCTCCAAGAAAAATGGGAC
T-T
>4__chr8_129882661_129888844
TACTCCGAGCTAAAGGAGGAAGTTCAAACCAATGGCAAAGAAGTTAAAAATTTTGAAAAA
AAATTAGACGAATGGATAACTAGAATAATCAAGGCAGAGAAGTCCTTAAAGGACCTGATG
GAGCTGAAAACCACTGCATGAGAACTACGTGACAAATGCACAAGCCTCAGTAACTGATGC
GATCAACTGGAAGAAAGGGTATCAGTGATGGAAGACAAAATGAATGAAATGAAGCGAGAA
GAGAAGTTTAGAGAAAAAAGAATAAAAAGAAACGAACAAAGCCTCCAAGAAATATGGGAC
TAT
>4__chr8_34031842_34037984
TA-TACGAGCTAAAGGAGGAAGTTCGAACCAATGGCAAAGAAGTTAAAAACTTTGAAAAA
AAATTAGATGAATGGATAACTAGAATAATCAATGCAGAGAAGTCCTTAAAAGACCTGATG
GAGCTGAAAACCATGGCACGAGAACTACGTGATGAATGCACAAGCCTCAGTAACCAATGT
CATCAACTGGAAGAAACGGTATCAGCGATGAAAGATGAAATGAATGAAATGAAGCGTGAA
GAGAAGTTTAGAGAAAAAAGAATAAAAACAAATGAACAAAGCTTCCAAGAAATATGGGAC
TAT
>4__chr8_54444124_54450266
TACTCCGAGCTAAAGGAGAAAGTTTGAACCCATGGCAAACAAGTTAAAAACCCTGAAAAA
AAATTAGACAAATGGATAACTAGAATGACCAATGCAGAGAAGTCCTTAAAGGACCTGATG
GAGCTGAAAACCAAAGCATGAGAACTACATGACGAAGGCACAAGCCTCAATAGCCGATTC
AATCAACTGGAAGAAAGGGTATCAGTGATGGAAGATCAAATGAATGAAATAAAGCGAGAA
GAGAAGTTTAGAGAAAAAAGAAT-AAAAGAAATGAACAAAGCCTCCAAGAAATATGGGAG
TAT
>4__chr7_78354998_78361141
TACTCTGAGCTAAAGGAGGAAGTTCGAACCCATGACAAAGAAGTTAAAAACCTTGAAAAA
AAATTAGATGAATGTCTAACTAGAATAATCAATGCAGAGAAGTCCTTAAAGGACATGATG
GAGCTGAAAACCATGGCACAAGAACTACATGACGAATGCACTAGCCTCAGTAGCCAATGT
GATCAACTGGAAGAAAGGGTATCAGTGGTGGAAGATCAAATTAATAAAATGAAGCGAGAA
GAGAAGTTTAGAGAAAAAAGAATAAAAAGAAATGAACAAAGCCTCCAAGAAATATGGGAC
TAT
>4__chr8_100162835_100169007
TACTCTGAGCTAAAGGAGGAAGTTCGAACCAATGGCACAGAAGTTACAAACCTTGAAAAA
AAATTAGACGAATGACTAACTAGAATAATCAATGCAAAGAAGTCCTTAAAGGATCTGATG
GAGCTGAAAACCAAGGCACAAGAACTACATCATGAATGCACAAGCCTCAGTAGCCGATTC
AATCAATTGGAAGAAAGGGTATCAGTGATGGGAGATCAAATGAATGAAATGAAGCCAGAA
GAGAAGTTTAGAGAAAAAAGAATAAAAAGAAATGAACAAAGCCTCCAAGAAATATGGGAC
TAT
>4__chr8_48392103_48398243
TACTCCGAGCTAAAGGAGGAACTTCGAACCCATGGCAAAGAAGTTAAAAATCTT-GAAAA
AAATTAGACGAATGGCTAACTAGAATAACCAATGCAGAGAAGTCCTTAAAGGACCTCATG
GAGCTGAAAACCACAGCACGAGAACTACGTGACGAATGCACAAGCCTCAGTAGCCGATTC
GATCAACTGGAAGAAAGGGTATCAGTGATGGAAGATGAAATGAATGAACTGAAGTGAAAA
GAGAAGTTTAGAGAAAAAAGAATTAAAAGAAACGAACAAAGCCTCCAAGAAATATAGGAC
TAT
>4__chr8_48372600_48378724
TACTCCGAGCTAAAGGAGGAAGTTCGAACCCATGGCAAAGAAGTTAAAAACCTTGGAAAA
AAACGAGACAAATGGCTAACTAGAATAACCAATGCAGAGAAGTCCTTAAAGGACCTCATG
GAGCTGAAAACCACAGCATGAGAACTACGTGACGAATGCACAAGCCTCAGTAGCCGATTC
GATCAACTGGAAGAAAGGGTATCAGTGATGGAAGATGAAATGAATGAAATGAAGTGAGAA
GAGAAGTTTAGAGAAAAAAGAATTAAAAGAAACGAACAAAGCCTCCAAGAAATATAGGAC
TAT
>4__chr8_random_646588_652722
TACTCCGAGCTAAAGGAGGAACTTCGAACCCATGGCAAAGAAGTTAAAAATCTTGGAAAA
AAACGAGACAAATGGCTAACTAGAATAACCAATGCAGAGAAGTCCTTAAAGGACCTCATG
GAGCTGAAAACCACAGCACGAGAACTACGTGACGAATGCACAAGCCTCAGTAGCCGATTC
GATCAACTGGAAGAAAGGGTATCAGTGATGGAAGATGAAATGAATGAAATGAAGTGAGAA
GAGAAGTTTAGAGAAAAAAGAATTAAAAGAAACGAACAAAGCCTCCAAGAAATATAGGAC
TAT
>4__chr8_53116456_53122597
TACTCCGAGCCACATGAGGAAATTCGAACCAATGGCAAAGAAGTTAAAAGCTTTGAAAAA
AAATTAGACGAATGGATAACTAGAATAACCAATGCAGAGAAGTCCTTAAAGGACCTGATG
GAGCTGAAAACCAAGGCATGAGAGCTACGTGATGAATGCGCAAGACTCAGTAGCTGATTA
GATCAACTGGAAGGAAGGGTATCAGTGATGGAAGACGAAATGAATGAAATGAAGCGAGAA
GAGAAGTTTAGAG-AAAAAGAATAAAAAGAAACGAGCAAAGCCTCCAAGAAATATGGGAC
TAT
>4__chr8_71883112_71889247
TACTCTGAGGTAAAGGAGGAAGTTCGAGCCCATGGCGAAGAAGTTAAAAACCTTGAAAAA
AGATTAGACAAATGGCTAACTAGAATAACCAATGCAGAGAAGTCCTTAAAGGACCTGATG
GAGCTGAAAACCACGGCATGAGAACTACATGATGAATGCACAAGCCTCAGTAGCTGATTC
GATCAACTGGAAGAAAGGGTATCAGTGATGGAAGATCAAATGAATGAAATGAAGTGAGAA
GAGAAATTTAGAGAAAAAAGAATAAAAAGA----AACAAAGCCTCCAAGAAATATGGGAC
TAT
>4__chr9_20219734_20225871
TACTCTGAGCTACAGGAGGAAATTCAAACCAATGGCAAAGAAGTTAAAAGCTTTGAAAAC
AAATTAGATTAATGGATAACTAGAATAACCAATGCAGAGAAGTCCTTAGAGGACCTGATG
GAGCTGAAAACCAAGGCACGAGAGCTACGTGATGAATGCAGAAGCCTCAGTAGCTGATGC
GATCAACTGGAAGAAAGGGTATCAGCGATGGAAGACGAAATGAATGAAATGAAGTGTGAA
GAGAAGGTTAGAGAAAAAAGAATAAAAAGAAACAAACAAAGCCTCCAAGAAATATGGGAC
TAT
>4__chr8_32148419_32154543
TACTCTGAGCTAAAGGAGGAAGTTTGAACCCATGGCAAAGAAGTTAAAAACCTTG-AAAA
AAATTAGATGAATGGCTAACTAGAATAACCAATGCAGAGATGTCCTTAAAGGACCTGATG
GAGCTGAAAACCAAGGCACGAGAACTACGTGATGAATGCACAAGCCTCAGTAGCTGATTT
GATCAACTGGAAGAAAGGGTATCAGTGATGGAAGATGAAATGAATGAAATGAAGCAAGAA
GAGAAGTTTAGAGAAAAAAGAATAAAAAGAAATGAACAAAGCCTCCAAGAAATATGGGAC
TAT
>4__chr8_26848389_26854521
TACTCCGAGCTAAAGGAGGAAGTTCGAACCAATGGCAAAGAAGTTAAAAACCTTGAAAAA
AAATTAGATGAATGGCTAACTAGAATAAACAATGCAGAGAAGTCCTTAAAGGACCTGATG
GAGCTGAAAACCATGGCATGAGAACTACGTGATGAATGTACAAGCCTCAGTAGCCTATGT
GATCAACTGGAAGAAAGGGTATCAGCAATGGAAGACAACATGAATGAAATGAAGCGTAAA
GAGAAGTTTAGAGAAAAAAGAATAAAAAGAAATGAACAAAGCCTCCAAGAAATATGGGAC
TAT
>4__chr9_15585148_15591275
TACTCCGAGCTAAAGGAGGAAGTTCGAACCCATGGCAAAGAAGAT---------GAAAAA
AGATTAGACGAATGGCTAACTAGAATAGCCAATGCAGAGAAGTCCTTAAAGGACCTGACG
GAGCTGAAAACCATGGCAAGAGAACTATGTGACGAATGCACAAGCTTCAGTAGCCGATTC
GATCAACTGGAAGAAAGGGTATCAGTGATGGAAGATCAAATGAATGAAATGAAGTGAGAA
GAGAAGTTTAGAGAAAAAAGAGTAAAAAGAAACAAAGAAAGTCTCCAAGAAATATGGGGC
TAT
>4__chr8_89655439_89661575
TACTCTGAGCTAAAGGAGGAAGTTTGAACCCATGGCAAAGAAGTTAAAAACCTTGAAAAA
ATATTAGATGAATGGCTAACTAGAATAACCAATGCAGAGTAGTCCTTAAAGGACCTGATG
GAGCTGAAAACCAAGGCACAAGAACTACGTGATGAATGCACAAGCCTCAGTAGCCGATTC
GATCAACTGGAAGAAAGGGTATCAGTGATGGAAGATCAAATGAATGAAATGAAGCAAGAA
GAGAAGTTTAGAGAAAAAAGAATAAAAAGAAATGAAC-AGGCCTCCAAGAAATATGGGAC
TAT
>4__chr8_306568_312720
TACTCCGAGCTAAAGGAGGAAGTTGGAACCCATGGCAAAGAAGTTCAGAACCTTGAAAAA
AGATTAGATGAATGGCTAACTAGAATAATCAATGCAGAGAAGTCCTTAAAGGACCTGATG
GAGCTGAAAACCAAGGCACGAGAACTACGTGATGAACGCACAAGCCTCAGTAGCCGATTC
AATCAACTGGAAGGAAGGGTATCAGTGATGGAAGATCAAATGAATGAAATGAAGCGAGAA
GAGAAGTTTAGAG--AAAAGAATAAAAAGAAATGAACAAAGCCTCCAAGAAATATGGGAC
TAT
>4__chr8_110451916_110458053
CACTCCGAGCTAAAGGAGGAAGTTCGAACCAATGGCAAAGAAGTTAAAAACCTTGAAAAA
AAATTAGACGAATGGCTAACTAGAATAACCAATGCAGAGAAGTCCTTAAAGGACCTGATG
GAGCTGAAAACCATGGCACAAGAACTACGTGACAAATGCACAAGCCTCAGTAGCTGATGC
GATCAACTGGAAGATAGGGTATCAGCGATGGAAGATGAAATGAATGAAATGAAGCGTGAA
GAGAAGTTTAGAGAAAAAAGAATAAAAAGAAATGAACAAAGCCTCCAAGAAATATGGGAC
TAT
>4__chr8_49409135_49415126
TACTCTGAGCTAAAGGAGGAAGTTCAAACCCTTAACAAAGAAGTTAAAAACTTTAAAAAA
AAAATAGATGAATGGCTAACTAGAATAACCAATGCAGAGAAGTCCTTAAAGGACCTGAAG
GAGCTGAAAACCAAGGCAAGAGAACTACATGACGAATGCACAAACCTCAATAGCCGATTC
GATCAACTGGAAGAAAGGGTATCAGTGATGGAAGATCAAATGAATGAAATGAAGTGAGAA
GCAAAGTTTAGAGAAAAAAGAATAAAAAGAAATGAACAAAGCCTCCAAGAAATATGGGAC
TAT
>4__chr8_6036011_6042078
TATTCCGAGTTAAAGCAGGAAGTTCGAACCAATGGCAAAGAAGTTAAAAACTTTGAAAAA
AAATTAGACGAATGGATAACTAGAATAACCAATGCAGAGAAGTCCTTAAAGGAAGTGATG
GAGCCGAAAACCAAGGCACGAGAACTACGTGACGTATGCACAAGCCTCAGTAACTGATGC
AATCAACTGGAAGAAAGGTTATCAGCGATGGAAGATGAAATGAATGAAATGAAGCATGAA
GAGAAGTTTAGAGAAAAAAGAATAAAAAGAAATGAACAAAGCCTCCAAGAAATATGGGGC
TAT
>4__chr8_55656102_55662255
TACTCCGAGCTAAAGGAGGAAGTTCGAACCCATGGCAAAGAAGTTAAAAACCTTAAAAAT
AAATTAGACGAATGGCTAACTAGAATAACCAATGCAGAGAAGTCCTTAAAGGACCTGATG
GAGCTGAAAACCACGGCACGAGAACTACGTGATGAATGCACAAGCCTCAGTAGCCGATTC
GATCAACAGGAAGAAAGCGTATCTGTGATGGAAGATTAAATGAATGAAATGAAGTGAGAA
GAGAAGTTTAGAGAAAAAAGAATAAAAAGAAATAAACAAAGCCTCCAAGAAATATAGGAC
TAT
>4__chr8_55677153_55683293
TACTCTGAGCTAAAGGAGGAGGTTCGAACCCATGGCAAAGAAGTTAAAAACCTTGAAAAA
AAATTAGACGAATGGATAACTAGAATAACCAATACAGAGAAGTCCTTAAAGGACCTGATG
GAGCTGAAAACCATGGCACGAGAACTACGTGACGAATGCACAAGCCTCAGTAGCCGATTC
GATCAACTGGAAGAAAGGGTATCAGTGGTGGAAGATCAAATGAATGAAATGAAGTGAGAA
GAGAAGTTTAGAGAAAAAAGAATAAAAAGAAACAAACAAAGCCTCCAAGAAATATGGGAC
TAT
>4__chr8_95085027_95091170
TACTCCTAGCTAAAGGAGGAAGTTTGAACCAATGGCAAAGAAGTTAAAAACCTTGAAAAA
AAATTAGATGAATGGCTAACTAGAATAACCAATGCAGAGAAGTCCTTAAAGGACCTAATG
GAGGTGAAAACCACGGCACGAGAACTATGTGATGAATGCACAAGCCTCAGTAGCCAATGC
AATCAACTGGAAGAAAGGCTATCAGTGATGGAAGACTAAATGAATGAAATGAAGCGAGAA
GAGAAGTTTAGAGAAAAAAGAATAAAAAGAAACAAACAAAGCCTTCAAGAAATATGGGAC
TAT
>4__chr8_19831953_19838091
TACTCCGAGCTACAGGAGTAAGTATGAACCAATGGCAAAGAAGTTAAAAAC--TGAAAAA
AAATTAGACGAATGGGTAACTAGAATAACCAATGCAGAGAAGTCCTTAAAAGACCTGACG
GAGCTGAAAACCAAGGCACGAGAACTACCTGATGAATGCAGAAGCCTCAGTAGCCAATGC
GATCAACTGGAAGAAAGGGTATTAGTGATGGAAGACGAAATGAATGAAATGAAGCAAGAA
GAGAAGTTTAGAGAAAAAAGAATAAAAAGATATGAACAAAGCCTCCAAGAAATATGGGAG
TAT
>4__chr8_73787472_73793612
TACTCCGAGCTAAAGGAGGAAGTTCGAAACAATGGCAAAGAAGTTAAAAACTTTGAAAAA
AAATTAGATGAATGAATAACTAGAATAACCAATGCAGAGAAGTCCTTCAAGGACCTGATG
GAGCTGAAAACCACAGCACAAGAACTACATGATGAATGCACAAGCCTCAGTAACCGATGC
AATCAACTGGAAGAAATTGTATCAGCAATGGAAGACGAAATGAATGAAATGAAGCGTGAA
GAAAAGTTTAGAGAAAAAAGAATGAAAAGGAACAAACAAAGCCTCCAAGAAATATGGGAC
TAT
>4__chr9_15807208_15813332
TACTCCGAGCTAAAGGAGGAAGTTCGAACGAATGGCAAAGAAGTTAAAAACCTTAAAAAA
AAATTAGACGAATGGCTAACTAGAATAACCAATGCAGAGAAGTCCTTAAAGGACCTGATG
AAGCTGAAAACCACGGCACGAGAACTACGTGATAAATGCACAAGCCTCAGTAGCTGATTC
GATCAACTAGAAGAAAG--TATCAGCGATGGAAGATGAAATGAATGAAATGAAGCAAGAA
GAGAAGTTTAGAGAAAAAAGAAT-AAAAGAAACGAACAAAGCCTCCAAGAAATATGGGAC
TAT
>4__chr9_15892551_15898657
TACTCCGAGCTAAAGGAGGAAGTTCGAACCCATGGCAAAGAAGTTAAAAACCTTGACAAA
AGATTAGACGAATG-CTAACTAGAATAACCAATGCAGAGGAGTCCTTAATGGACCTTATG
GAGCTGAAAACCATGGCACGAGAGGTACGTGACGAATGCATAAGCCTCAGTAGCCGATTT
GATCAACTGGAAGAAAGGGTATCAGTGATGGAAGATCAAATGAATGAAATGAAGTGAGAA
GAGAAGTTTAGAGAAAACAGAATGAAAAGAAACAAACAAAGCCTCCAAGAAATATGGGAC
TAT
>4__chr8_57881687_57887838
TACTCCGAGCTAAAGGAGGAAGTTCGAACCAATGGCGAAGAAGTTAAAAACTTTGAAAAA
AAATTAGACGAATGGATAACTAGAATAACCAATGCAGAGAAGTCCTTAAAGGACCTGATG
GAGCTGAAAACCACGGCACGAGAACTACGTGACGAAAGCACAAGCCTCAGTAACTGATGC
GATCAACTGGAAGAAAGGGTATCAGCGATGGAAAATGAAATGAATGAAATGAAGCGTGAA
GAGAAGTTTAGAGAAAAAAGAATAAAAAGAAATGAACAAAGCCTCCAAGAAATACGGGAC
TAT
>4__chr7_51629207_51635337
TACTCTGAGCTAAAGGAAGAAGTTCGAACCAAAGGCAAAGAAGTTAAAAACTTTGAAAAA
AAATTAGACGAATGAATAACTAGAATAACCAATGCAGAGAAGTCCTTAAAGGACCTGATG
GAGCTGAAAACCATGGCACAAGAACTACGTGACAAATGCACAAGCCTCAGTAACCGATGC
AATCAACTGGAAGAAAGGGTATCAGCGATGGAAGATGAAATGAATGAAATGAAGCATGAA
GAGAAGTTTAGAGAAAAAAGAATAAAAAGAAACGAACAAAGCCTCAAAGAAATATGGGAC
TAT
>4__chr7_99089645_99095760
TACTCCGAGCTAAAGGAGGAAGTTCGAACCCATGGCAAAGAAGTTAAAAACCTTGAAAAA
AGATTAGACAAATGGCTAACTAGAATAATCAATGCAGAGAAGTCCTTAAAGGACCTGATG
GAGCTGAAGACCATGGCACGAGAACTACGTGATGAATGCACAAGCCTCAGTAGCCAATTC
AATCAACTGGAAGAAAGGGTATCAGTGATGGAAGATCAAATGAATGAAATGAAGAAAGAA
GAGAAGTTTAGAAGAAAAAGAATAAAAAGAAAGGAACAAAGCCTCCAAGAAATATGGGAC
TAT
>4__chr8_52567411_52573551
TACTCCGAGCTAAAGGAGGAAGTTCGAACCCATGGCAAAGAAGTTAAAAACCTTGAAAAA
AAATTAGACGAATGGCTAACTAGAATAACCAATGCAGAGAAGTCCTTAAAGGACCTGATG
GAGCTGAAAACCAAGGCACAAGAACTACATGACGAATGCACAAGCCTCAGTAGCCGATTT
GATCATGTGGAAGAAACTGTATCAGTGATGGAAGATCAAATGAATGAAATGAAGCAAGAA
GAGAAGTTTAGAGAAAAAAGAATAAAAAGAAATGAACAAAGCCTCCAAGAAATATGGGAC
TGT
>4__chr7_87544616_87550746
TACTCCGAGCTAAAGGAGGAAGTTTGAACCAATGGCAAAGAAGTTAAAAACTTTGAAAAA
AAATTAGACGAATGGATAACTAGAATAACCAATGCAGAGAAGTCCTTAAAGGACCTGATG
GAGCTGAAAACCATGGCACGAGAACTGCATGACGAATGCACAAGCCTCAGTAACCGATGT
GATCAACTGGAAGAAAGGGTATCAGTGATGGAAGATGAAATGAATGAAATGAAGCGTGAA
GAGAAGTTCAGAGAAAAAAGAATAAAAAGAAATGAGCAAAGCCTCCAAGAAATATGAGAC
TAT
>4__chr8_103081303_103087446
TACTCTGAGCTAAAGGAGGAAGTTTGAACCCATGGCAAAGAAGTTAAAAACCTTGAAAAA
AGATTAGATGAATGGCTAACTAGAATAACCAATGCAGAGAAGTCCTTAAAGGACCTGATG
GAGCTGAAAACCATGGCACGAGAACTACGTGATGAACGCACAAGCCTCAGTAGCTGATTC
GATCAACTGGAAGAAAGGGTATCAGTGATGGAAGATCAAATGAATGAAATGAAGTGAGAA
GAGAAGTTTAGAGAAAAAAGAATAAAAAGAAATGAACAAAGTCTCCAAGAAATATGGGAC
TAT
>4__chr8_31208279_31214476
TACTCCGAGCTAAAGGAGGAAGTTCGAACCCATGGCAAAGAAGTTAAAAACCTTGAAAAA
AGATTAGACGAATGGCTAACTAGAATAACCAATGCAGAGAAGTCCTTAAAAAACCTGATG
GAGCTGAAAACCATGGCACAAGAACTACGTGATGAATGCACAAGTCTCAGCAGCTGATTC
GATCAACTGGAAGAAAGGATATCAGTGATGGAAGATCAAATGAATGAAATGAAATGAGAA
GAGAAGTTTAGAGAAAAAAAAATAAAAAGAAATGAACAAAGCCTCCAAGAAATATGGGAC
TAT
>4__chr7_76551767_76557937
TACTCTGAGCTAAAGGAGGAAGTTTGAACCCATGGCAAAGAAGTTAAAAACCTTGAAAAA
AAATTAGATGAATGGCTAACTAGAATAATCAATGCAGAGAAGTCCTTAAAGGACCTGATG
GAGCTGAAAACCAAGGCATGAGAACTATGTGACGAATGCACAAGCCTCAGTAGCTGATTC
GATCAACTGGAAGAAAGGGTATCAGTGATGGAAGATGAAATGAATGAAATGAAGCAAG--
---AAGTTTAGAGAAAAAAGAATAAAAAGAAATGAACAAAACCTCTAAGAAATATGGGAC
TAT
>4__chr8_56535609_56541758
TACTCTGAGCTAAAGGAGGAAGTTCGAACAAATGGCAAATAAGTTAAAAACTTTG-AAAA
AAATTAGACGAATGGATAACTAGAATAACCAATGCAGAGAAGTCCTTCAAGGACCTGATG
GAGCTGAAAACCAAGGCACGAGAACTATGTGACGAATGCACAAGCCTCAGTAACTGATGC
GATCAACTGAAAGAAAGGGTATCAGTGATGGAAGATGAAATGAATGATATGAAGCATGAA
GAGAAGTTTAGAGAAAAAAGAATACAAAGAAACAAACAAAGCCTCCAAGAAATATGGGAC
TAT
>4__chr8_85913776_85919923
TACTCCGAGCTAAAGGAGGAAGTTTGAACCCATGGCAAAGAAGTAAAAAACCTTGAAAAA
AAATGAGACAAATGGCTAACTAGAATAACCAATGCAGAGAAGTCCTTAAAGGACCTGATG
GAGCTGAAAACCAAGGCACCAGAACTACGTGATGAATGGACAAGCCTCAGTAGCCGATTT
GATCAACTGGAAGAAAGGGTATCAGTGATGGAAGATCAAATGAATGAAATGAAGTGAGAA
GAGAAGTTTAGAGAAAAAAGAA--AAAAGAAATGAACAAAGCCTCCAAGTAATATGGGAC
TAT
>4__chr8_72895051_72901192
TACTCCAAGCTAAAGGAGGATGTTCGAACCCATGGCAAAGAAGTTAAAAACCTTG-AAAA
AAATTAGACGAATGGCTAACTAGAATAACCAATGCAGAGAATTCCTTAAAGGACCTGATG
GAGCTGAAAACCAAGGCACGAGAACTACGTGACGAATGCACAAGCCTCAGTAGCCAATTC
GATCAACTCGAAGAAAGGGTATCAGTGATGGAAGATCAAATGAATGACATGAAACGAGAA
GAGAACTTTAGAGAAAAAAGAATAAAAAGAAACGAAAAAAGCCTCCAAGAAATATGGGAC
TAT
>4__chr7_50606033_50612167
TACTCCAAGCTAAAGGAGGAAGTTCGAACCCATGGAAAAGAAGTTAAAAACCTTGAAGAA
AAATTAGACAAATGGCTAACTAGAATAACCAATGCAGAGAAGTCCTTAAAGGACCTGATG
GAGCTGAAAACCATGGCACGAGAACTACATGATGAATGCACAAGCCTAAGTAGCCAATTT
GATCAACCGGAAGAAAGGGTATCAGTGATGGAAGATCAAATGAATGAAATGAAATGAGAA
GGGAAGTTTAGAGTTAAAAGAATAAAAAGAAACAAACAAAGCCTCCAAGAAATATGGGAC
TAT
>4__chr9_112195500_112201599
TACTCTCAGCTACAGGAGGAAGTTCAAACGAATGGCAAAGAAGTTAACAACTTTGAAAAA
AAATTAGACGAATGGATAACTAGAATAACCAATGCAGAGAAGTCCTTAAAGGACCTGATG
GAGCTGAAAACCAAGGCACGAGAACTACGTGACCAGTGCAGAAGCCTCAATAGCTGATGC
AATCAACTGGAAGAAAGGGTATCAGTGATGGAAGATCAAATGAATGAAATGAAGCAAGAA
GAGAAGTTTAGAGAAAAAAGAATAAAAAGAAATGAACAAAGCCTCCAAGAAATATGGGAC
TAT
>4__chr7_48695087_48701231
TACTCCGAGCTAAAGGAGGAAGTTTGAACCCATTGCAAAGAAGTTAAAAACCTTGAAAAA
AGATTAGACGAATGGCTAACTCGAATAACCAATGCAGAGAAGTCCTTAAAGGACCTGATG
GAGCTTAAAACCATGGCACGAGAACTACATGATGAATGCACAAGCCTCAGTAGCTGATTC
GATCAACTAGAAGAAAGGGTATCAGTGATGGAAGATCAAATTAATGAAATGAAGTGAGAA
GAGAAGTTTAGAGAAAAAAGAATAAAAAGAAATGAACAAATCCTCCAAGAAATATGGGAC
TAT
>4__chr7_9442548_9448679
TACTCCAAGCCAAAGGAGAAAGTTCAAACCAATGGCAAAGAAGATAAAAACTTTGAAAAA
AAATTAGACGAATGTCTAACTAGAATAACCAATGCAGAGAAGTCCTTAAAGGAACTGATG
GAGCTGAAAATCAAGGCACGAGAACTATGTGACGAAAGCACAAGCCTCAGTAAATGATGC
AATCCACTGGAAGAAAGGGTATCAACGATGGAAGATGAAATGAATGAAATGAAGTGTGAA
GAGAAGTTTAGAGAGAAAAGAATGAAAAGAAATGAACGAAGCATCCAAGAAATATGGGAC
TAT
>4__chr8_101933726_101939869
TACTCCGAGCTAAAGGAGGAAGTTCGA-CCAATGGCAAAGAAGTTAAAAACTTTGAAAAA
AAATTAGACGAATGGATAACTAGAATAACTAATGCAGAGAAGTCCTTAAAGGACCTGATA
GAGCTGAAAACCAAGGCACGAGAACTACGTGACAAATGCAGAAGGCTCAGTAGCCAATGT
GATCAACTGGAAGAAAGGGTATCAGTGATGGAAGATGAAATGAATGAAATGAAGCAAGAA
GAGAAGTTTAGAGAAAAAAGAATAAAAAGAAACGAACAAAGCCTCCAAGAAATATGGGAC
TAT
>4__chr7_90523662_90529801
TACTCTGAGCTCAAAGAGGTAGTTCGAACCCACGGCAAACAAGTTAAAAGCCTTGAAAAA
AGATTAGATGAATGGCTAACTAGAATAACCAATGCAGAGAAGTCCTTAAAGGACCTGATG
GAGCTGAAAACCATGGCACAAGAACTACATGACGAATGCACAAGCCTCAGTAGCCGATTC
GATCAACTGGAAGAAAGGGTATCAGTGACTGAAGATCAAATGAATGAAATGAGGCAAGAA
GAGAAGTTTAGAGAAAAAAGAATACAAAGAAATGAACAAAGCCTCCAAGAAATATGTGAC
TAT
>4__chr7_83870204_83876306
TACTCCAAGCTAAAGGAGGAAGTTCCAAATAATGGCAAAGAAGTTAAAAACTTTGAAAAA
AAATTAGACGAATGGATAACTGGAATAAACAGTGCAGAGAAGTCCTTCAAGGACCTGATG
GAGCTGAAAACCACAGGACGAGAACTACGTAATGAATGCACAAGCCTCAGTAACCAATGC
AATCAACTGGAAGAAAGGGTATCAGCGATGGAAGACAAAATGAATGAAATGAAGCGTGAA
GAGAAGTTTAGAAAAAAAAGAATAAAAAGAAACGAACAAAGCCTCCAAGAAATATGGGAC
TAT
>4__chr7_56343740_56349867
TACGCTGAGCTAAAGGAGGAAGTTCGAACCCATGGCAAAGAAGTTTAAAACCTTGAAAAA
AAATTAGACGAATGGCTAACTAGAATAACTAATGCAGAGAAGTTCTTAAAGGACCTGATG
GAGCTGAAAACCATGGCACGAGAACTACGTGACGAATGCACAAACCTCAGTAGCCGATTT
GATCAACTGGAAGAAAGGGTAGCAGTGATGGAAGATCAAATGAATGAAATGAAGCAAGAA
GAGAAGTTTAGAGAAAAAAGAATAAAAAGAAATGAACAAAGCCTCCAAGAAATATGGGAC
TAT
>4__chr7_49659881_49666015
TACTCTGAGCTAAAGGAGGAAGTTCGAACCAATGGCAAAGAAGTTAAAAACTTTGAAAAA
AACTTAGAAGAATGGATAACTAGAATAACCAATGCAGAGAAGTCCTTAAAGGACCTGATA
GAGCTGAAAAACACAGCACAAGAACTACGTGATGAATGCACAAGCCTCAGTAACCAATGC
AATCAACTGGAAGAAAGGGTATCAGCGATGGAAGACGAAATGAATGAAATGAAGTGTGAA
GAGAAGTTTAGAGAAAAAAGAATAAAAAGAAATGAACAAAGCCTCCAAGAAATATGGGAC
TAT
>4__chr8_100820242_100826387
TACTCCAAGCTAAAGGAGGAAGTACGAACCCATGGCACAGAAGCTAAAAACCTTGAAAAA
AAATTAGACGAATGGCTAACTAGAATAACCAATGCAGAGAAGTCCTTAAAGGACCTGACG
GAGCTGCAAACCACAGCACAAGAACTACATGAGGAATGCACAAGCCTCGGTAGCTGATTC
GATCAACTGGAAGAAAGGGTATCAGTGATGGAAGATCAAATGAATGAAATGAAGTGAGAA
GAGAAGTTTAGAGAAAAAAGAATAAAAAGAAATGAACAAAGCCTCCAAAAATTATGGGAC
TCT
>4__chr9_109828701_109834836
TACTCCGAGCTAAAGGAGGAAGTTCGAACCAATGGCAAAGAAGTTTAAAACTTCGAAAAA
AAATTAGATGAATGGATAACTAGAATAACCAATGCAGAGAAGTCCTTAAAGGACCTGATG
GAGCTGACAACCATGGTATGAGAACTATGTGACGAATGCACATGCCTCAGTAACCGATGC
AATCAACTGGAAGAAAGGGTATCAGCGATGGAAGATGAAATGAATGAAATGAAGCGTGAA
GAGAAGTTTAGAGAAAAAAGAATAAAAAGAAATGAACAAAGCCTCCAAGAAATAGGGGAC
TAT
>4__chr8_54855657_54861785
TACTCCGAGCTAAAGGAGGAAGTTCAAACCAATGGTAAAGAAGTTAAAAACCTTGAAAAA
AAATTAGACGAATGGCTAACTAGAATAACCAATGCAGAGAAGTCCTTAAAGGACCTGATG
GAGCTGAAAACCACGGCACGAGAACTATGTGATGAATGCACAAGCCTCAGTAGTCAATGT
GATCAACTGGAAGAAAGGGTATCAGCGATGGAAGATGAAATGAATGAAATGAAGTGATAA
GAGAAGTTTAGAGAAAAAAGAGTGAAAAGAAATGAACAAAGCCTCCAAGAAATATGGGAC
TAT
>4__chr8_81723982_81730137
TACTCCGAGCTAAAGGAGGAAGTTCGAACCCATGGCAAAGAAGTTAAAAACATTGAAAAA
AATTTAGACGAATGGCTAACCAGAATAACCAATGCAGAGAAGTCCTTAAAGGACCTGTTG
GAACTGAAAACCAAGGCGCAAGAACTACGTGACGAATGCACAAGCCTCAGTAGCTGATTC
GATCAAGTGGAAGAAAGGGTATCAGTGATGGAAGATCAAATGAATGAAAGGAAGTGAGAA
GAGAAGTTTAGACAAAAAAGAATAAAAAGAAATGAACAAAGCCTCCAAGAAATATGGGAC
TAT
>4__chr8_102507185_102513283
TACTCCAAGCTAAAAGAGGAAGTTCGAACCCATGGCAAAGAAGTTAAAAACCTTGAAAGA
AAATTAGATGAATGGCTAACTAGAATAACCAGCGCAGAGAAGTCCTTAAAGGACCTGATG
GAGCTGAAAACCAAGGCATGAGAACTACGTGATGAATGAAAAAGCCTCAGTAGCTGATTC
GATCAACTGGAAGAAAGGGTATCAGTGATGGAAGATCAAATGAATGAAATGAAGCAAGAA
GAGAAGTTTAGAGAAAAAAGAATAAAAAGAAATGAACAAAGCCTCCAAGAAATATGGGAC
TAT
>4__chr7_84454693_84460843
TACTCCGAGCTAAAGGAGGAAATTTGAACCAATGGCAAAGAAGTTAAAAACTTTGAAAAA
AAATTAGACGAATTGATAACTAGAATAACCAATGCAGAGAAGTCCTTAAAGGACCTGATG
GTGCTGAAAACCACGGCAGGAGAACTACCTGACGAATGCACAAGCCTCAGTAACCAATGT
GATCAACTGGAAGAAAGGGTATCAGCGATGGAAGATAAAATGAATGAAATGAAGCGTGAA
GAGAAGTTTAGACAAAAAAGAATAAAAAGAAATGAACAAAGCCTCCAAGAAATATGGTAC
TAT
>4__chr8_109581705_109587850
TACTCCGAGCTAAAGGAGGAAGTTCGAACCAATGGCAAAGAAGTTAAAAACCTTGAAAAA
AAATTAGATGAATGGATACCTAGAATAACCAATGCAGAGAAGTCCTTAAAGGACCTGATG
AAGCTGAAAACCACGGCACGAGAACTACGTGACAAATGCACAAGCCTCAGTAGCTGATGC
GATCAACTGGAAGAAAGGGTATCAGTGATGGAAGATGAAATGAATGAAATGAAGTGAGAA
GAGAAGTTTAGAGAAAAAAGAATAAAAGGAAACGAACAAAGCCTCCAAGAAATATGGGAC
TAT
>4__chrX_56672737_56678878
TACTCCGAGCTACAGGAGGAAATTCAAACCAAAGGCAAAGAAGTTGAAAACTTT-TAAAA
AAATTAGACTAATGTATAACTAGAATAACCAATGCAGAGAAGTCCTTAAAGGACTTGATG
GAGCTGAAAACCAAGGCATGAGAGCTATGTGATGAATGCAGAAGCCTCAGTAGCTGATGC
AATCAACGGGAAGAAAGGGTATCAGTGAGGGAAGATGAAATGAATGAAATGAAGCAAGAA
GAGAAGTTTAGAGAAGAAAGAATAAAAAGAAACAAACAAAGCCTCCAAGAAATATGGGAC
TTT
>4__chrX_56215273_56221367
TACTCCGAGCT-AAAGAGGAAGTTCTAACCAATGGCAAAGAAGTTAAAAACCTTGAAAAA
AAATTAGACGAATGGCTACCTAGAATAACCAATGCAGAGAAGTCCTTAAAGGACCTGATG
GAGCTGAAAACCAAGGCACGAGAAGTATATGATGAATGCACAAGCCTCGGTAGCTGATTC
GATCAACTGGAAGAAAGGGTATCAGTGATGAAAGTTCAAATGAATGAAATGAAGTGAGAA
GATAACTTTAGAGAAAAAAGAATAAAAAGAAATGAACAAAGCCTCAAAGAAATATGGGAC
TAT
>4__chrX_55979550_55985686
TACTCCGAGCTAAAGGAGGAAGTTCGAACCAATGGCAAAGAAGTTAAAAACCTTGAAAAA
AAATTAGACAAACGACTAACTAGAATAACCAATGCAGAGAAATACCTAAAGGACCTGGTG
GAACTGAAAACCATGGCATGAGAACTACGTGATGAATGCACATGCGTCAGTAGCTGATTT
CATCAACTGGAAGAAAGAGTATCAGCGATGGAAGATGAAATGAATGAAATGAAGGGAGAA
AAGAAGTTTAGAGTAAAAGAAATAAAAAGAAATGAGCAAAGCCTCCAACAAATATGGGAC
TAT
>4__chrX_56395778_56401930
TATTCAGCGCTAGAGGAGGTAGTTCGAACCCATGGCAAAGAAGTTAAAAACCTTGAAAAA
AAATTAGACGAATGGCTAACTAGAATAACCAATGCAGATAAGTCCTTAAAGGACATGATG
GAGCTGAAAACCACGGCACCAGAACTACATGATGAATACACAAGCCTCAGTAACCGATGT
GATCAACCTGAAGAAAGGGGATCAGCGACGGAAGATGAAATGAATGAAATGAAGCATGAA
GAGGAGCTTAGAGAAAAAAGAATAAAAAGAAACAAACAAAGCCTCCAAGAAATATGGGAC
TAT
>4__chrX_56937090_56943229
TACTCCGAGTTAAAGGAGGAAGTTCAAACCAATGGCAAAGAAGTTAAAAACCTTGAAAAA
CAATTAGAAGAATGGCTAACTAGAATAACCAATGCAGAGAAGCCCTTAAAGGACCTGATG
GAGCTGAAAACCATGGCACAAGAACTACGTGATGAATGCACAAGCCTCAGTAGCCAATTT
GATCAACTGGAAGAAAAGATATCAGTGATGGAAGATCAAATGAATGAAATGAAGCGAGAA
GAGGAGTTTAGAGAAAAAAGAATAAAAAGAAATGAACAAAGCCTCCAAGAAATATGGGAC
TAT
>4__chrX_57768630_57774639
TTCTCCGAGCTAAAGGAGGAAGTTCGAACCCATGGCAAAGAAGTTAAAAACCTTGAAAAA
AGATTAGATGAATGGCTAACTAGAATAACCAATGCAGAGAAGTCCTTAAAGGACTTGATG
GAGCTGAAAACCATGGCACGAGAAATACGTGATGAATGCACAAGTCTCAGT-GCCGATTT
GATCAACTGGAAGAAAGGGTATC--TGATGGAAGACCAAATGAATGAAATGAAGCAAGAA
GAGAAGTTTAGAGAAAAAAGAATAAAAAGAAATGAACAAAGCCTCCAAGAAATATGGGAC
TAT
>4__chrX_55870250_55876396
TTCTCAGAGCTAAAGGAGGAAGTTCAAACCCATCGCAAAGAAGCTAAAAGTGTTGAAAAA
AGATTAGACGAATGACTAACTAGAATAACCAATATAGAGAAGTCCTTAAAGGACCTGATG
GAGCTGAAAACCATGGCATGAGAACTACATGACGAATGCACAAGCTTCAGTAGCTGATTC
GATCAACTGGAAGAAAGTGTATCAGTGATGGAAGATCAAATGAATGAAATGAAGCGAGAA
GAGAAGTTTAGAGAAAAAAGAGTAAAAAGAAATGAACAAAGCCTCCAAGAAATATGGCAC
TAT
>4__chrX_56378806_56384947
TACTCCGAGCTAAAGGAGGAAGTTTGAACCAATGG-AAAAAAGTTAAAAACTATGAAAAA
AAATTAGATGAATGGCTAATTAGAATAACCAATTCAGAGAAGTCCTTAAAGGACCTGATG
GAGCTGAAAACCATGGCACCAGAAATACGTGATAAATTCACAAGCCTCAGTAGCCAATGC
GATCAACAGGAAGAAAGGGTACCAGTGATGGAAGATGAAATGAATGAAATGAAGCAAGAA
GAGAAGTTTAGAGAAAAAAGAATAAAAAGAAAAGAACAAAACCTCCAAGAAATATGGGAC
TAT
>4__chrX_57727517_57733574
TACTCCGAGCTACAGGAGGAAATTCAAACCAATGGCAAGGAAGTTAAAAGCTTTGAAAAA
AAATTAGACGAATGGATAACTAGAATAACCAATGCAGAGAAGTCCTTAAAGGACCTGATG
GAGCTGAAAATCAAGGAACAAGAGCTACGTGGCGAATGCAGAAGCCTCAGTAGCTGATGT
GATCAACTGGAAGAAAAGGTGTCAGTGATGGAAGATGAAATGAATGAAATGAAGTGAGAA
GAGAAGTTTAAAG-AAAAAGAATAAAAAGAAATGAACAAAGCCTCCAAGCAATATGGGAC
TAT
>4__chr9_25029970_25036099
TACTCCGACCTAAAGGAGGAAGTTCCAACCCACGGCAAAGAAGTTAAAAACCTTGAAAAA
AGATTAGATGAATGGCTAGCTAGAATAACCAATGCAGAGAAGTCCTTAAAGG-CCTGATG
GAGCTGAAAACCATGGCATGAGAACTACGTGATGAATGCACAAACCTCAGTAGCTGATTC
GATCAATGGGAAGAAAGGGTATAAGTGATGGAAGTTCAAATAAATGAAATGAAGGGAGAA
GAGAAGATTAGAGAAGAAAGAATAACAAGAAACAAACAAAGCCTCCAAGAAACAGGGGAC
TAT
>4__chrX_55849233_55855340
TACTCTGAGCTAAAGGAGGAAGTTCGAACCCATGGCAAAGAAGTTAAAAACCTAGAAAAA
AGATTAGACGAAAGGCTAACTAGGATAACCAATGCAGAGAAGTCCTTAAAGGACATGATG
GAGCTGAAAACCATGGCACGAGAACTACGTTATCAATGCACAAGCCTCGGGAGCCAATTA
GATCAACTGGAAGAAAGGGTATCAGTGATGGAAGATGAAATGAATGAAATGAAGTGAGAA
GAGAAGTTCAGAGAAAAAAGAATAAAAAGAAATGAACAAAGCCTCCAAGAAATATGGGAC
TAT
>4__chrX_57201008_57207044
TACTCTGAGCTACGGGAGGACATTCAAACCAAATGCAAAGTAGTTGAAAACTTTGAAAAA
AATTTAGAAGAATGTATAACTAGAATAACCAATACAGACAAGTGCTTAAAGGAGCTGATG
GAGCTGAAAACCAAGGCTCAAGAACTACGTGAAGAATGCAGAAGCCTCAGGAGCCGATGC
GATCAACTGGAAGAAAGGGTATCAGCAATGGAGGATGAAATGAATGAAATGAAGTGAGAA
GGGAAGTTTAGAGAAAAAAGAATAAAAAGAAATGAGCAAAGCCTCCAAGAAATACGGGAC
TAT
>4__chrX_115166483_115172619
TACTCCGAGCTAAAGGAGGAAGTTTGAACCCATGGCAAAGAAGTTAGAAAC-TTGAAAAA
AAATTAGATGAATGGCTAATTAGAATAACCAATGCAGAGAAGTCCTTAAAGGAGCTGATG
GAGCTGAAAACCAAGGCACAAGAACTACGTGATGAATGCACAAGCCTCAGTAGCCGATTT
GATCAACTGGAAGAAAGGGTATCAGTGATGGAAAATCAAATGAATGAAATGAAGTGAGAA
GAGAAGTTTAGAGAAAAAAGAATAAAAAGAAATGAACAAAGCCTCCAAGAAATATGGGAC
TAT
>4__chr9_5021772_5027865
TACTCCAAGCTAAAGGAGGAAGTTTGAACTCATGGCAAAGAAGTTAAAAACCTTGAAAAA
AAATTAGACAAATGGCTAACTAGAATAACCAATGCAGAGAAGTCCTTAAAGGACCTGATG
GAGCTGAAAACCAAGGCACGAGAACTACGTGATGAATGCACAAGCCTCAGTAGCCGATTC
AATCAATAGGAAGAAAGGGTATCAGAGATGGAAGATGAAATGAATGAAATGAAGTGAGAA
GAGAAGTTTAGAGAAAAAGGAATAAAAGGAAACAAACAAAGCCTTCAAGAAATATGGGAC
TAT
>4__chrX_52051670_52057816
TACTCTGAGCTAAAGGAGGAAGTTCGAACCCATGGCAAAGAAGTTAAAAACCTTGAAAAA
AAATTAGACGAATGGCTAACTAGAATAACCAATGCAGAGAAGTCCGTAAAGCAGCTGATG
GAGCTGAAAACCAAGGCTCAAGAACTACGTGACGAATGCACAAACCTCAGTAGACGATTC
GATCAACTGGAAGAAAGGGTATCAGTGATGGAAGATCAAATGAATGAAATGAAGCAAGAA
GAGAAGTTTAGAGAAAAAAGAATAAAAAGAAACG-ACAAAGCCTCCAAGAAATATGGGAC
TAT
>4__chrX_51751159_51757259
TAATCCAAGCTAAAAGAGGAAGTTCCAACCCATGGCAAAGAAGTTAAAAACCTTGAAAAA
AAATCAGACGAATGGCTAGCTAGAATAACCAATGCAGAGAAGTCCTTAAAAGACCTGATG
GAGCTGAAAACCATGGCACAAGAACTACGTGATGAATGCACAAGCCTCAGTAGCCAATTC
GATCAACTTGAAGAAAGGGTATCAGTGATGGAAGATCAAATGAATGAAATGAAGCGAGAA
GAGAAGTTTAGAGAAAAAAGAATAAAAAGAAATGAACAAAGCCTCGAAAAAATATGGGAC
TAT
>4__chrX_126750462_126756562
TACTCCAAGCTAGAGGAAGATGTTTGAAGCCATGA---AGAAGTTAAAAACCTTGAAAAA
AGAATAGACAAATGGCTAACTAGAATAAACAATGCTGAGAAGTCCTTAAAGGACCTGATG
GAGCTGAAAACCATGGCACGAGAACTATGTGACGAATGCACAAGCTTCAGTAGCCGATTC
GATCAACTGGAAGAAAGGGTGTCAGTGACAGAAGATCAAATGAATGAAATGAAGCAAGAA
GAGAAGTTGAGAGAAAAAAGAATACAAAGAAATGAACAAAGCCTCCAAGAAATATGGGAC
TAT
>4__chrX_125344815_125350940
TACTCCGAGCTAAAGGAGGAAGTTTGAACCCATGGCAAAGAAGTTAAAAACCTTGAAAAA
AGATTAGACGAATGGCTAACTAGAATAACCAATGCAGAGAAGTCCTTAAAGGACCTGATG
GAGCTGAAAACCATGGCACGAGAACTACGTTACAAATGCAAAAGCCTCAGGAGCCGATTC
GATCAACTGGAAGAAAGGGTATCAGTGAAGGAAGATCAACTGAATGAAATGAAGCGAAAA
GAGAAGTTTAGAGAAAAAAGAATAAAAAGAAACGAACAAAGCCTCCAAGAAATATGGGAC
TAT
>4__chr9_89706874_89712984
TACTCCAAGCTAAAGAAGGAAGTTCGAACCCATTGCAAAGAAGTTAAAAACCTTGAAAAA
AGATTAGACAAATGGCTAACTAGAATAACCAATGCAGAGAAGTCCTTAAAGGACCTGATG
GAGCTGAAAACCACAGCACGAGAACTACGTGACAAATGCACAAGCCTCAGTAGCCAATTC
GATCAACTGGAAGAAAGGGTATCAGTGATGGAAGATGAAATGAACGAAATGAAACAAGAA
GAGAAATTTAGAGAAAAAAGAATAAAAAGAAACGAAC------------AAATATGGGAC
TAT
>4__chrX_108196534_108202623
TACTCCAAGCTAAAGGAGGAAGTTCGAACCCATGGCAAAGAAGTTAAAAAGCTTGAAAAA
AAATTAGACTAATGGCTAACTAGAATAACCAATGCAGAGATGTTCTTAAAGGACAAGATG
GAGCTGAAAACCATGGCACGAGAACTATGTGATGAATGCACAAGCCTCAGTAGCTGATTT
GATCAACTGGAAGAAAGGGTATCAGTGATGGAAGATCAAATGAATGAAATGAAGCAAGAA
GAGAAGTTTAAAGAAAAAAGAATAAAAAGAAACAAACAAAGCCTCCAAGAAATATGGGAC
TAT
>4__chrX_50772414_50778542
TACTCTTAGCTAAAGGAGGAAGTTCGAACCCATAGCAAAGAAGTTGAAAACCTTGAAAAA
AAATTAGATGAATGGCTAACTAGAATAACCAATGCAGAGAACTCCTTAAAGGACCTCATG
GAGCTGAAAACCAAGGCACGAGAATTACGTGACGAATGCACAAGCCTCAGTAGCCAATTC
AATCAACTGGAAGGAAGGGTATCAGTGATGGAAGAGCAAATGAATGTAATGAAGTGAGAA
GAGAAGTTTAGAGAAAAAAGAATAAAAAGAAATGAACAAAGCCTCCAAGAAATATGGGAC
TAT
>4__chrX_107014989_107021150
TACTCCGAGCTAAAGGAGGAAGTTCGAATCCAAGGCAAAGAAGTTAAAAACCTTGAAAAA
AAATTACATGAATGGCTAACTAGAATAACCAATGCAGAGAAGTCCTTAAAGGACCTGATG
GAGCTGAAAACCATGGCACGAGAACTATGTGATGAATGCACAAGCCTCAGTAGCTGATTC
GATCAACTGGAAGAAAGGGTGTCAGTGATGGAAGATGAAATGAATGAAATGAAGTGAGAA
GAGAAGTTTAGAGAAAAAAGAAAAAAAAGAAATGAACGAAGCCTCCAAAAAATATGAGAC
TAT
>4__chr9_22492880_22499011
TACTCCGAGCTAAAGGAGGAAGTTCGAACCCATGGCAAAGAAGTTAAAAACATTG-AAAA
AAATTAAACGAATGGCTAACTAGAATAACCAATGCAGAGAAGTTATTAAAGGACCTGATG
GAGCTGAAAACCACAGCGCAAGAACTACGTGACGAATGCACAAGCCTTAGTAGCCGATTC
GATCAACTGGAAGAAAGGGTACCAGTGATGGAAGATGAAATAAATGAAATAAAGCGAGAA
GAGAAGTTTAGAGAAAAAAGA-TAAAAAGAAACAAACAAAGCCTCCAAGAAATATGGGAC
TAT
>4__chrX_36628239_36634328
TTCTCCGAACTAAAGGAGGAAGTTTGAATACATGGCAAAGAAGTTAAAAATGCTGAAAAA
AGATTAGACGAATGGCTAACTAGAATAACCAATGCAGAGAAATCCTTAAAGCATCTGATG
GAGCTGAAAACCATGGCAAGAGAACTACGTGACAAATGCACAAGCTTCAGTAGCCGATTC
GATTAACTGGAAGAAAGGGTATCAGTGATTGAAGATTAAATGCATGAAGTGAAGCAAGAA
GAGAAGTTTAGAGAAAAAAGAATGAAAAGAAACAAACAAAACCTCCAAGAAATATGGGAC
TAT
>4__chrX_109769893_109776047
TTCTCCGAGCTAAAGGAGCAAGTTCAAACCCGTGGCAAAGAAGTTAAAAACCTTGAAAAA
AGATTAGACGAATGGCTAACTAGAATAACCAATGCAGAGAAGTCCTTAAAGGACCTGATG
GAGCTGAAAACCATGGCACGAGAACTACATGATGAATGCACAAGCCTCAGTAGCCGATTC
GATCAACTGGAAGAAAGGGTATCAGTGACGGAAGATGAAATGAATGAAATGAAGTGAGAA
GAGAACTTTAGAGAAAAAAGAATAAAAAGAAATGAACAAAGCCTCCAAGAAATATGAGAC
TAT
>4__chr9_32201827_32207977
TACTCCGAGCTAAAGGAGGAAGTTCGAACCCATGGCAAAGAAGTTAAAAACCTTGAAAAA
AAATTAGACAAATGGCTAACTAGGATAACCAATGCAGAGAAGTCCTTAAAGGACGTGATG
GAGCTGAAAACCACGGCATGAGAACTATGTGACAAATGCACAAGCCTCAGTAGCTGATTT
GATCAACTGGAAGAAAGGGTATCCATGACGCAAGATGAAATGAATGAAATGAAGTGAGAA
GAGAAGTTTGGAGAAAAAAGAATAAAAAGAAATGAACATAGCCTCCAAGAAATATGGGAC
TAT
>4__chrX_133005857_133012002
TACTCCGAGCTAAAGGAGGAAGTTCGAACCCATGGCAAACAAGTTAAAAACCTTGAAAAA
AAATTAGACGAA-GGATAACTAGAATAACCAATGCAGAGAAGTCCTTAAAGGACCTGATG
GAGCTGAAAACGACAGCACAAGAACTATGTGATGAATGCACAAGCCTCAGTAGCCGATTT
GATCAACTGGAAAAAAGGGTATCAGTGATGGAAGATCAAATGAATGAAATGAAGCGAGAA
GAG--GTTTAGAGAAAAAAGAATAAAAAGAAACGAACAAAGCCTCCAAGAAATATGGGAC
TAT
>4__chrX_133078876_133085022
TACTCCGAGCTAAAGGAGGAAGTTCGAACCCATGGCAAAGAAGTTAAAAACCTTGAGAAA
AAATTAGATGAATGGATAACTAGAATAACCAATGCAGAGAAGTCCTTAAAGGACCTGATG
GAGCTGAAAACCACAGCATGAGATCTACGTGATGAATGCACAAGCCTCAGTAGCCGATTT
GATCAACTGGAAGAAAGGGTATCAGTGATGGAAGACCAAATGAATGAAATGAAGCGAGAA
GAGAAGTTTAGAGAAAAAAGAATTAAAAGAAACGAACAAAGCCTCCAAGAAATATGGGAC
TAT
>4__chrX_138345522_138351647
TACTCTGAGCTAAAGGAGGAAGTTCGAACCCACGGCAAAGAAGTTAAAAACCTTGAAAAA
AAATTAGACGAATGGCTAACTAGAATAACCAATGCAGAGAAGTCTTTAAAAAACCTGATG
GAGCTGAAAACCACGGCACAAGAACTACGTGACGAATGCACAAGCCTCAGTACCCGATTC
AATCAACTGGAAGAAAGGGTATCAGTGATGGAAGATCAAATGAATGGAATGAAGTGAGAA
GAGAAGTTTAGAAAAAAAAGAATAAAAAGAAACGAACAAAGCCTCCAAGAAATATAGGAC
TAT
>4__chrX_117259698_117265856
TACTCCGAGCTAAAGGAGGAAGTTCAAGCCCATGGCAAAGAAGTTAAAAACATTGAAAAA
AGATTAGATGAATGGTTAACTAGAATAACCAATGCAGAGAAGTCCTTAAAGGACCTGACG
GAGCTGAAAACCATGGCACGAGAACTACGTGACGAATGCACAAGCCTCAGTAGCCTATTT
GATCAACTGGAAGAAAGGGTATCAGTGATGGAAAATCAAATGAATGAAATGAAGCGACAA
GAGAAGTTTAGAGAAAAAAGAATAAAAAGAAACAAACAAAGCCTCCAAGAAATATGGGAC
TAT
>4__chrX_147214738_147220815
TACTCCAAGCTAAAGGAGGAAGTTTGAACCCATGGCAAAGAAGTTAAAAACTTTGAAAAA
CGACTACACAAATGGCTAACTAGAATAACCAATGCAGAGAAGCCCTTAAAGGACCTGATG
GAGCTGAAAGCCATGGCATGAGATCTATGTGACGAATGCACAAGCCTCAGTAGCCGACTC
AATCAACTGGAAGAAAGGGTATCAGTGATGGAAGCTCAAATGAATGAAATGAACTGAGAA
GAGAAGTTTAGAGAAAAAAGAATAAAAAGAAATGAACAAAGCCTCCAAGAAGTATGGGAC
TAT
>4__chrX_147188973_147195076
TTCTCTGAGCTAAAGGAGGAAATTCGAACCCATTGCAAAGAGGTTAAAAACCTA-GAAAA
AGATTAGACGAATGGCTAACTAGAATAACCAACGCAGAGAAGTCCTTAAAGGACCTGTTG
GAGCTGAAAACCATGGCACGAGAACTACGTGATGAATGCACAAGCTTCAGTAGCCGATTC
AATCAACTGGAAGAAAGGGTATCAGTAATGGAAGATCAAATGAATGAAATGAAGCGAGAA
GAGAAGTTAAGAGAAAAAAGAATAAAAAGAAACGAACAAAGCCTCCAAGAAATATGGGAC
TAT
>4__chrX_105090350_105096385
TACTCCAAGCTAAAGGAGGAAGCTCGAACCCATGGCAAAGAAGTTAAAAACCTTGAAAAA
AAATTAGACGAATGGCTAACTAGAATAACCAATGCAGAGAAGTCCTTAAAGGACCTGATA
GAGCTGAAAACCATGGCACGAGAAATACGTGATGAATGCACAAGCCTCAGTAGCTGATTC
GATCAACTGGAAGAAAGGGTATCAGTGATGGAAGACCAAATGAATGAAATGAAGCAAGAA
GAGAAGTTTAGAGAAAAAAGGATAAAAAGAAACGAACGAAGCCTCCAAGAAATATGGGAC
TAT
>4__chrX_116573683_116579789
TACTCCAAGCTAAAAAAGGAAGTTCCAATCCATGGCAAAGAAGTTAAAA-CCTTGAAAAA
AAATTAGACGAATGGCTAACTAGAATAACCAATGCAGAGAAGTCCTTAAAGGACCTGATG
GAGCTGAAAACCAAGGCATGAGAACTACCTGACGAATGCACAAGCCTCAGTAGCTGATTC
GATCAACTGGAAGAAAGGGTACCAGTGAAGGAAGATCAAATGAATGAAATGAAGCGAGAA
G-GAAGTTTAGAGAAAAAAGAATAAAAAGAAATGAACAAAGCCTCCAAGAAATATGTGAC
TAT
>4__chrX_103762178_103768326
TACTCCGAGCTAAAGGAGGAAGTTCGAACCCATGGCAAAGAAGTTAAAAACCTTGAAAAA
AACTTAGATGAACAGCTAACTAGAATAACCAATGCAGAGAAGTCCTTAAAGGAGCTGATG
GAGCTGAAAACCACGGAACGAGAACTACATGACAAATGCACAAGCCTCAGTAGCCGATGC
GATCAACTGGAAGAAAGGGTATCAGTGATGGAAGATCAAATGAATGAAATGAAGTGACAA
GAGAAGTTTAGAGAAAAAAGAATAAAAAGAAACAAACAAAGCCTCCAAGAAACATGGGAC
TAT
>4__chr9_4521072_4527200
TACTCTGAGCTAAAGGAGGAAGTTCGAACCCAAGGCTAAGAAGTTAAAAACCTTGAAAAA
AAATTAGACGAATGGCTAACTAGAATAACCAATGCAGAGAAGTCCTTAAAGGACCTGATG
AAGCTGAAAACCAAGGCACGAGAACTACGTGACAAATGCACAAGCCTCAGTAGCCGATTC
AATCAACTGGAATAAAGGGTATCAGTGATGGAAGATGAAATGAATGAAATGAAGTGAGAA
GAGAAGTTTAGAGAAAAAAGAATAAAAAGAAATGAACAAAGCCTCCAAGAAATATGGGAC
TAT
>4__chrX_101827481_101833607
TACTCTGAGCTAAAGGAGGAAGTTTGAACCCATGGCAAAGAAGTTAAAAACCTTGAAAAA
AAATTAGAAGAATGGCTAACTAGAATAACCAATGCAGAGAAGTCCTTAAAGGACTTGATG
GAGCTGAAAACCAAGGCATGAGAACTATGTGACGAATGCACAAGCCTCAGTAGCCGATTC
GATCAACAGGAAGAAAGGATATCAGTGATGGAAGATCAAATGAATGAAATGAAGTGAGAA
GAGAAGTTTACAGAAAAAAGAATAAAAAGAAACCAACAAAGCCTCCAAGAAATATGGGAC
TAT
>4__chrX_28290129_28296259
TACTCTGAGCTAAAGGAGGAAGTTCGAACCCATAGCAAAGAAGTTAAAAACCTTGAAAAA
AGATTAGACTAATGGCTAATTAGAATAAACAGTGTAGAGAAGACCTTAAATGACCTGATG
GAGCTGATAACCATGGCACAAGAACCACATGATACATGCACAAGCTTCAGTAGCAGATTT
GATTAACTGGAAGAAAGGGTATCAGTGATTGAAGATCAAATGAATGAAATGAAGCAAGAA
GAGAAGTTTAGAGAAAAAAGAGTAAAAAGAAATGAACAAAGCCTCCAAAAAATATGGCAC
TAT
>4__chr9_27229369_27235518
TACTCCAAGCTAAAGGAGGAAGTTCAAACCCATGGCAAAGAAGTTAAAAACCTTGAAAAA
AAATTAGACAAATGGCTAACTAGAATAACAAATGCAGAGAAGTCCTTAAAGGACCTGATG
GAGCTGAAAACCAAGGCACGAGAACTATGTGATGAATGCGCAAGCCTCACTAGCCAATTC
GATCAACTGGATAAAAGGGTATCAGTGATGGAAGATCAAATGAATGAAATGAAGCAAGAA
GAGAAGTTTAGAGAAAAAAGAATAAAAAGAAATGAACAAAGCCTCCAAGAAATATGGGAC
TAT
>4__chrX_102272992_102279127
TACTCCGAGCTTAAAGAGGAAGTTTGAACCCATGGCAAAGAAGTTAAAAAACCTGAAAAA
TGATTAGACGAATGGCTAACTATAATAACCAATGCAGAGGAGTCCTTAAAGGACCTGATG
GAGCTGAAAACCACGGCACGAGAACTAAGTGATGAATGCACAAGCCTCAGTAGCTGATTT
GATCAACCAGAAGAAAGGGTATCAGTGATGGAAGATCAAATGAATGAAATGAAGCAAGAA
GAGAAGTTTAGAGAAAAAAGAATAAAAAGAAATGAACAAAGCCTCCAAGAAATATGGGAC
TAT
>4__chrX_105703026_105709176
TACTCCGAGCTAAAGGAGGAAGTTTGAACCCATGGCAAAGAAGTTAAAAACCTTGAAAAA
AAATTAGACGAACGGCTAACTACAATAATCAATGCAGAGAAGTCCTTAAAGGACCTGTTG
GAGCTGAAAACCAAGGCACAAGAACTACGTGACAAATGCACAAGCCTCAGTAGCTGATTC
GATCAACTGAAAGAAAGGGTATCAGTGATGGAAGATCAAATGAATGAAATGAAGCGAGAA
GAGAAGTTTAGAGAAAAAAGAATAAAAAGAAACGAACAAAGCCTCCAAGAAATATGGGAC
TAT
>4__chrX_42394938_42401052
TACTCTGATCTAAAGGAGGAAGTTAGAACCCATGGCAAAGAGGTTAAAAACCTTGAAAAA
AAATTAAACGAATGGCTAACTAGAATAACCAATGCAGAGAAGTCCTTAAAGGACCTGATG
GAGCTGAAAACCATGGCACGAGAACTATGAGATGAATGCACAAGCCTCAGTAGCCGATGC
GATCAACTGGAAGAAAGGGTATCAGTGATGGAAGATCAAATGAATGAAATGAAGCAAGAA
GAGAAGTTTAGAGAAAAAAGAATAAAAAGAAATGAACAAAGCCTCCAAGAAATATGGGAC
TAT
>4__chrX_44727597_44733737
TACTCTGAGCTAAAGGAGGAAGTTCGAACCCCTGGCAAAGAAGTTAAAAACCTTCAAAAA
AAATCAGATGAATGGCTAACTAGAATAACCAATGCAGAGCAGTCCTTAAAGGACCTGATG
GAGCTGAAAACCAAGGCACGAGAACTATGTGACGAATGCACAAGCCTCAGTAGCCGATTT
GATCAACTGGAAGAAAGGGTATCAACGATGGAAGATCAAACGAATGAAATGAAGTGAGAA
GAGAAGTTTAGAGAAAAAAGAATAAAAAGAAACGAACAAAGCCTGCAAGAAATACGGGAC
TAC
>4__chrX_136032244_136038375
TACTCCGAGCTAAAGGAGGAAGTTCGAACCCATGGCAAAGAAGTTAAAAACCTTGAAAAA
AAATTAGACGAATGGCTAACTAGAATAACCAATGCAGAGAAGTCCTTTAAGGACCTGATG
GAGCTGAAAACCATGGCATGAGAACTACGTGACGAATGCAGAAGCCTCCGTAGCCGATGC
GATCAACTGGAAGAAAGGTTATCAGTGACAGAAGATCAAATGAATGAAATGGAGCGAGAA
GAGAAGTTTAAAGAAAAAAGAATAAAAAGAAACGAACAAAGCCTCCAAGAAATATGGGAC
TGT
>4__chrX_19345105_19351228
TACTCCGAGCTAAAGGAGGAAGTTCGAACCCATGGCAAAGAAGTTAAAAACCTTGAAAAA
AAATTAGACAAACGGCTAACTAGAATAACCAATGCAGAGAAGTCCTTAAAGGACCTGATG
GAGCTGAAAACCAAGGCACAAGAACTATGTGATGAATGCACAAGCCTCGGTAGCCGATTC
GATCAACTGGAAGAAAGGGTATCAGTGATGGAAGATCAAATGAATGAAATGAAGT-----
GAGAAGTTTAGAGAAAAAAGAATAAAAATAAACGAACAAAGCCACCAAGAAATATGGGAC
TAT
>4__chrX_128202520_128208655
TACTCCGAGCTAAAGGAGGAAGTTTGAACCCATGGCAAAGAAGTTAAAAACATTGAAAAA
AAATTAGACGAATGGCTAACTAGAATAACCAATGCAGAGAAGTCCTTAAAGGACCTGATG
GAGCTGAAAACCAAGGCACGAGAACTACCTGACAAATGCACAAGCCTCAGTAGCTGATGT
GATCAACTGGAAGACAGGGTATCAGTGATGGAAGATCAAATGAATGAAATGAAGTGAGAA
GAGAAATTTAGAGAAAAAAGAATAAAAAGAAACAAACAAAGCCTCCAAGAAATATGGGAC
TAT
>4__chrX_138433380_138439524
TACTCCGAGCTAAAGGAGGAAGTTCGAACCCATGGCAAAGAAGTTAAAAACATTGAAAAA
AAATTAGATGAATGGCTACCTAGAATAACCAATGCAGAGAAGTCCTTAAAAGACCTGATG
GAGCTGAAAACCATGGCACGAGAACTATGTGATGAATGCATAAGCCTCAATAACCGATTC
GATCAACTGGAAGAAAGGGTATCAGTGATGGAAGATCAAATGAATGAAATGAAGTGAGAA
GAGAAGTTTAGAGAAAAAAGAATAAAAAGAAAGGAACAAAGCCTCCAAGAAATATGGGAC
TAC
>4__chrX_119362119_119368291
TACTCCAAGCTAAAGGAGGAAGTTCGAACCCATGGCAAAGAAGTTAAAAACCTTGAAAAA
AAATTAGACGAACGGCTAACTAGAATAACCAATGCAAAGAAGTCCTTCAACGACCTGATG
GAGGTGAAAACCAAGGCATGAGAACTACGTGACGAATGAACAAGCCTCAGTAGCCGATTC
AATCAACTGGAAGAAAGGGTATCAGTGATGGAAGATCAAATGAATGAAATGAAGCGAGAA
GAGAAGTTTAGAGAAAAAATAATAAAAAGAAACCAACAAAGCCTCCAAGAAATATGGGAC
TAT
>4__chrX_10643100_10649251
TACTCCGACCTAAAGGAGGAAGTTCGAACCCATGGCAAAAAAGTTAAAAACCTTGAAAAA
AGATTAGACGAATGGCTGACTAGAATAACCAATGCAGAGAAGTCCTTAAAGGACCTGATG
GAGCTGAAAACCACGGCATGAGATCTACGTGATGAATGCACAAGCCTCAGCAGCTGATTT
GATCAACTGGAAGAAAGGGTATCAGTGATGGAAGATCAAATGAATGAAATGAAGTGAGAA
GAGAAGTTTAGAGAAAAAAGAATAAAAAGAAATGAACAAAGCCTCCAAGAAACATGGGAC
TAT
>4__chrX_102424083_102430231
TACTCTGAGCTAAAGGAGGAAGTTTGAACCCATGGCAAAGAAGTTAAAAACCTTGAAAAA
AGATTAGACGAATGGCTAACTAGAATAACCAATGCAGAGGAGTCCTTAAAGGACCTGATG
GAGCTGAAAACCACAGCACAAGAAATACGTGATGAATGCACAAGCCTCAGTAGCAGATTC
GATCAACTGGAAGAAAGGGTATCAGTGATGGAAGATCAAATGAATGAAATGAAGCAAGAA
GAGAAGTTTAGAGAAGAAAGAATAAAAAGAAATGAACATAGCCTCCAAGAAATATAGGAC
TAT
>4__chrX_119064397_119070511
TACTCTGAGCTAAAGGAGGAAGTTCGAACCCATGGCAAAGAAGTTAAAAACCTTGAAAAA
AAATTAGACGAATGGCTAACTAGAATAACCAATGCAGAGAAGTCCTTAAAGGACCTGATG
GAGCTGAAAACCACAGCCCGAGAACTACATGATGAATGCACAAGCCTCAGTAGCTGATTC
CATCAACTGGAAGAAAGGGTATCAGTGACGGAAGATCAAATGAATGAAATGAAGCGAGAA
GAGAAGTTTAGAGAAAAAAGAATAAAAAGAAATGAACAAAGCCTCCAAGAAATATGGGAC
TAT
>4__chrX_119201715_119207843
TACTCTGAGCTAAAGGAGGAAGTTCGAACCCATGGCAAAGAAGTTAAAAACCTTGAAAAA
AAATTAGACGAATGGCTAACTAGAATAACCAATGCAGAGAAGTCCTTAAAGGACCTGATG
GAGCTGAAAACCACAGCCCGAGAACTACATGATGAATGCACAAGCCTCAGTAGCTGATTC
CATCAACTGGAAGAAAGGGTATCAGTGACGGAAGATCAAATGAATGAAATGAAGCGAGAA
GAGAAGTTTAGAGAAAAAAGAATAAAAAGAAATGAACAAAGCCTCCAAGAAATATGGGAC
TAT
>4__chrX_123065957_123072066
TACTCCAAGGTAAAGGAGGAAGTTCGAACCCATCAAAAAGAAGTTAAAAACCTTGAGAAA
AGATTAGACGAATGGCTAACTAGAATAATCAATGCAGAGAAGTCCTTAAAGGACCTGCTG
GAGCTGAAAACCACAGCACGAGAACTATGTGACGAATGCACAAGCCTCAGTAGCCGATTC
GATCAACTGGAAGAAAGGGTATCAGTGATGGAAGATCAAATGAATGAAATGAAGCGAGAA
GAGAAGTTTAGAGAAAAAAGAATAAAAAGAAATGAACAAAGCCTCCAGGAAATATGGGAC
TAT
>4__chrX_31005356_31011501
TACTCCGAGCTAAAGGAGGAAGTTCGAACCCATGGCAAAGAAGTTAAAAACCTTGAAAAA
AGATTAGACGAATGGCTAACTAGAATAATCAATGCAGAGAAGTCCTTAAAGGACCTGATG
GAGCTGAAAACCACAGCACGAGAACTACGTGACGAATGCACAAGCCTCAGTAGCCGATTC
GATCAACGGGAAGAAAGGGTATCAGTGATGGAAGATCAAATGAATGAAACGAAGCGAGAA
GAGAAGTTTAGAGAAAAAAGAATAAAAAGAAATGAACAAAGCCTCCAAGAAATATGGGAC
TAT
>4__chrX_19201409_19207546
TACTCCGAGCTAAAGGAGGAAGTTCGAACCCATGGCAAAGAAGTTAAAAACCTTGAAAAA
AGATTAGACGAATGGCTAACTAGAATAACCAATGCAGAGCAGTCCTTAAAGGACCTGATG
GAGCTGAAAACAACGGCACGAGAACTACGTGACTAATGCACGAGCCTCAGTAGCCGATTC
GATCAACTGGAAGAAAGGGTATCAGTGATGGAAGATCAAATGAATGAAATGAAGTGAGAA
GAGAAGTTTAGAGAAAAGAGAATAAAAAGAAATGAACAAAGCCTCCAAGAAATATGAGAC
TAT
>4__chrX_53826586_53832746
TACTGTGAGCTAAAGGAGGAATTTCGAATCAATGGCAAAGAAGTTAAAAACCTTGAAAAA
AAATTAGACAAACGGCTAACTAGAATAACCAATGCAGAGAAGTCCTTAAAGGACCTGATG
GAGCTGAAAACCAAGGTACGAGAACTATGTGACGAATGCACAAGCCTCAGTAGCCGATTC
GATCAACTGGAAGAAAGGGTATCAGTGATGGAAGATCAAATGAATGAAATGAAGTGAGAA
GAGAATTTTAGAGAAAAAAGAATAGAAAGAAACGAGCAAAGCCTCCATGAAATATGGGAC
TAT
>4__chrX_56912161_56918283
TACTCTGAGCTAAAGGAGGAAGTTTGAACCAATGGCAAAGGAGTTAAAAACTTT-GAAAA
AAATTAGACGAATGGATAACTAGAATAACCAATGCAGAGAAGTCCTTAAAGGACCTGATG
GAGCAGAAAACCACAGCACGAGAACTACGTGATGAATGCACAAGCCTCAGGAACCAATGT
GATCAACTGGAAGAAAGGGTATCAGTGATGGAAGATGAAATGAATGAAATGAAGCAAGAA
GAGAAGTTTAGAGAAAAAAGAATGAAAAGAAATGAACAAAGCCTCAAAGAAATATGGGAC
TAT
>4__chrX_57338645_57344765
TACTGCAAGCTAAAGGAGGAAGTTTGAACCCATGACAAAGAAGTTAAAAAACTTGAAAAA
AGATTAGATGAATGGCTAACTACAATAATCAAGGCAGAGAAGTCCTTAAAGGACCTGATG
GAGCCGAAAACCACAGCACCAGAACTACATGATGAATGCACAAGCCTCAATAGCTGATTT
GATCAAGTGGAAGAAAGGGTACCAGTGACGGAAGATCAAATGAATGAAATGAAGCGAGAA
GAGAAGTTTAGAGAAAAAGGAATAAAAAGAAATGAAC-CAGCATCCAAGAAATATGGGAC
TAT
>4__chr9_31144956_31151083
TACTCCAAGCTAAAGGAGGAAGTTTGAACCAATGGCAAAGAAGTTAAAAACTTTGAAAAA
AAATTAGACAAATGGATAACTAGAATAACCAATGCAGAGAAGGCCTTAAAGGACCTGACA
GAGCTGAAAACCATGGCATGAGAACTATGTGATGAATGCACAAGCCTCAGTAACCGATGG
GATCAACTGGAAGAAAGGGTATCAGTGATGGAAGAAGAAATGAATGAAATGAAGGTTGAA
GAGAAGTTTAAAGAAAAAAGAATAAAAAGAAATGAACAAAGCCTCCAAGAAATATGGGAC
TAT
>4__chrX_51919758_51925892
TACTCCGAGCTAAAGGAGGAAGCTC-AACCAATGGCAAAGAAGTTAAAAACTTTGAAAAA
AAATTAGACGAATGGATAACTAGAATAACCAATGCAGAGAAGTTCTTAAAGGACCTGATA
GAGCTGAAAACCATGGAACGAGAACTACGTGATGAATGCACAAGCCTTAGTAACTGATAC
GATCAACTGGAAGAAAGGGTATCAACGATGGAAGACAAAATGAATGAAATGAAGCATGAA
AGGAAGTTTAGAGAAAAAAGAATACAACGAAATGAACAAAGCCTCAAAGAAATATGGGAC
TAT
>4__chrX_54897104_54903259
TACTCCGAGCAAAAGGAGGAAGTTCTAATCAATGGCAAAGAAGTTAAAAACCTTGAAAAA
AAATTAGATGAATGGCTAACTAGAATAACCAATGCAGAGAAGTCCTAAAAATACCTAATG
GAGCTGAAGACCACAGCACGAGAACTACGTCACAAATGCAAAAGCCTCAGTAGCCAATGC
AATCAACTGGAAGAAAGGGTATCAGCGATGGAAGATGAAATGAATGAAATGAAGTGAGAA
AAGACGTTTAG--AAAAAAGAAAAAACACAAATGAACAAAGCCTCCAAGAAATATGGGAC
TAT
>4__chrX_23351350_23357483
TACTCCGAGCTAAAGGAGGAAGTTCGAACTAATGGCAAAGAAGTTAAAAACTTTGAAAAA
AAATTAGACAAATGGCTAACTAGAATAACCAATGCAGAGAAGTCCTTAAAGGACCTGATG
GAACTGAAAACCATGGCACAAGAACTACGTGATGAATGCACAAGCCTCATTAACCGATGT
GATCAAATGGAAGAAAGGGTATCAGCGATGGAAGACGAAATGAATGAAATGAAGCATGAA
GGGACGTTTAGAGAAAAAAGAATAAGAAGAAATGAACAAAGCCTCCAAGAAGTATGGGAC
TAT
>4__chrX_56090424_56096438
TACTCTGAGCTATGGGAGGACATTCAAACCAAAGGCAAAGAAGTTGAAAACTTTGAAAAA
AATTTAGAAGAATGTATAACTAGAATAACCAATACAGAGAAGTGCTTAAAGGAGCTGATG
GAACTGAAAACCAAGGCTTGAGAACTACGTGAATAATGCAGAAGCCTCAGGAGCCGATGC
AATCAACTGGAAGAAAGGGTATCAGCAATGGAAGATGAAATGAATGAAATGAAGTGAGAA
GGGAAGTTTAGAGAAAAAAGAATAAAAATAAATGAGCAAAGCCTCCAAGAAATATGGGAC
TAT
>4__chrX_126212128_126218156
TACTCTGAGCTACGGGAGGACATTCAAACCAAAGGCAAAGAAGTTGAAAACTTTCAAAAA
AATTTAGAAGAATGTTTAACTAGAATAACCAATACAGAGAAGTGCTTAAAGGAGCTGATG
GAGCTGAAAACCAAGGCTCGAGAACTATGTGAAGAATGCAGAAGCCTCAGGAGCCAATGC
GATCAACTGGAAGAAAGGGTATCAGCAATGGAAGATGAAATGAATGAAATGAAGTGAGAA
GGGAAGTTTAGAGAAAAAAGAATAAAAAGAAATGAGCAAAGCCTCCAAGAAATATGGGAC
TAT
>4__chrX_102012761_102018905
TATTCTGAGTTACGGGAGGAAATTCAAAACAATGGCAAAGAAGTTAAAAAC--TGAAAAA
AAATTAGACGAATGGATAACTAGAATAACCAATGCAGAGAAGTCCTTAAAGGAGCTGATG
GAGCTGAAAGCCAAGGCTCGAGAACTACGTGAAGAATGCAGAAGCCTCAGGAGCTGATGT
GATCAACTGGAAGAAACGGTATCAGTGATGGAAGACGAAATGAATGAAATGAAGCGAGAA
GGGAAGTTTAGAGAAAAAAGAATAAAAAGAAATGAACAAAGCCACCAAGAAATATGGGAC
TAT
>4__chr9_23095114_23101238
TACTCCGAGCTAAAGGAGGAAGTTTGAACCAATGGCAAAGAAGTTAAAAACTTTGAAAAA
AAATTAGATGAATGGATAACTAGAATAACCAAAGCAGAGAAGTCCTTAAAGGACCTGATG
GAGCTGAAAACCACGGCGT---AACTACATAACAAATGCACAAGCCTCAGTAACCGATGC
GATCAACTGGAAGAAAGGGTATCAGAGATGGAAGACAAAATGAATGAAATGAAGCATGAA
GAGAAGTTCAGAGAAAAAAGAATAAAAAGAAATGAACAAAGCCTCCAGGAAATATGGGAC
TAT
>4__chrX_51309965_51316078
TACTCTGAGCTAAAGGAGGAAGTTCGAACCAATGAGAAAGAAGTTAAAAATTTTGAAAAC
AAATTGGAAGAATGTATAACTAGAATAACCAATGCAGAGAAGTCCTTAAAGAACTTGATG
GAGCTGAAAACCAAGGCACGAGAACTACGTGACGACTGCACAAGCCTCAGTAACCGATGT
GATCAACTGGAAGAAAGGGTATCAGTGATGGAAGATGAAATGAATGAAATGAAGCGAGAA
GAGAAGTTTAGAGAAAAAAGAATAAAAAGA----AACAAAGCCTCCAAGAAATATGGGAC
TAT
>4__chrX_151501043_151507184
TACTCCGAGCTAAAGGAGGAAGTTCGAACCAATGGCAAAAAAGTTAAAAACTTTGAAAAA
AAATTAGACGAATGGATAACTAGAATAACCAATGCAGAGAAGTCCTTAAAGGACTTGATG
GAGCGGAAAACCAAGGCACGAGAACTACGTGATGAATGCACAAGCCTCAGTAACCGATGC
GATCAACTGGAAGAAAGGGGATCAGCGATGGAAGACGAAATGAATGAAATGAAGCAAGAA
GAGAAGTTTAGAGATAAAAGAATAAAAAGAAATGAACAAAGCCTCCAAGAAATATGGGAC
TGT
>4__chrX_22537227_22543357
TACTCCAAGCTAAAGGAGGAAGTTCGAACCCATGGCAAAGAAGTTAAAAACCTTAGAAAA
AAATTAGATGAATGGCTAACTAGAATAACCAATGCAGAGAAGTCCTTAAAGGACCTGATA
GAGCTGAAAACCACGGCATGAGAACTATGTTAAGCATGCACAAGCCTCAGCAGCCGATTC
GATCAACTGGAAGAAAGGGTATCAGTGATGGAAGATGAAATGAATGAAATGAAGTGAGAA
GAGAAGTATACAGAAAAAAGAATAAAAAGAAACGAACAAAGCATCCAAAAAATATGGCAC
TAT
>4__chrX_131205748_131211880
TAATACAAGGTAAAGGAGGAAGTTCGAAACAATGGCAAAGAAGTTAAAAACTTTGAAAAA
AAATTAGACGAATGGATAACTAGAATAACCAATGCAGAGAAGTCCTTAAAGGACCTGATG
GAGCTGAAAACCACGGCACGAGAACTACGTGACAAATGCACAAGCCTCAGTAACCGATGC
GATCAACTAGAAGAAAGGGCATCAGCGATGGAAGACGAAATGAATGAAATGAAGCGTGAA
GAGAAGTTTAGAGAAAAAAGAATAAAAAGAAACAAACAAAGCCTCCAAGAAATATGGGAC
TAT
>4__chr9_88182194_88188361
TAATCCGAGCTACAGGAGGAAATTCAAACCAATGGCAAAGAAGTTAAAAGCTTTGAAAAA
AAATTAGACAAATGGATAACTAGAATAACCAATGCAGAGAAGTCCTTAAAGAACCTGATG
GAGCTGAAAACCAAGGCACGAGAGCTACATGACGAAAGCAGCAGCCTCAGTAGCCAATGC
AATCAACTGGAAGAAAGGGTATCAGTGAAGGAAGACGAAATGAATGAAATGAAGCGAGAA
GAGAAGTTTAGAGAAAAAAGAGTAAAAAGAAATGAACAAAGCCTCCAAGAAATATGGGAC
TAT
>4__chrX_101173075_101179210
TACTCTGAGCTAAAGGAGGAAGTTCGAACCCATGGCAAAGAAGTTAAAAACTTTGAAAAA
AAATTAGACGAATGGATAACTAGAATAACCAATGCAGAGAAGTCCTTAAAGGACCTGATG
GAGCTGAAAACCAAGGCATGAGAACTACCTGACAAATGCACAAGCCTCAGTAGCCGATGC
GATCAACTGAAAGAAAGGGTATCAGTGATGGAAGATGAAATGAATGAAATGAAGCGAGAA
GAGAAGTTTAGAGAAAAAAGAATAAAAAGAAATGAACAAAGCCTCCAAGAAATATAGAAC
TAT
>4__chr9_6285356_6291521
TACTCCGAGCTAAAGGAGGAAGTTCGAACCAATGGCAAAGAAGTTAAAAACCTTGAAAAA
AAATTAGACGAATGGCTGACTAGAATAACCAATGCAGAGAAGTCCTTAAAGGACCTGATG
GAGCTGAAAACCATGGCACAAGAACTACGTGACCAATGCACAAGCCTCAGTAGCCGATGC
GATCAACTGGAAGAAAGGGTATCAGTGATGGAAGACGAAATGAATGAAATGAAGTGACAA
GAGAAGTTTATAGAAAAAATAATAAAAAGAAACGAACAAAGCCTCCAAGAAATATGGGAC
TAT
>4__chr9_4905074_4911190
TACTCCGAGCTAAAGGAGGAAGTTCGAACCCATGGCAAAGAAGTTAAGAACGTTGAAAAA
AAATTAGACGAATGGCTGACTAGAATAACCAAGGCAGAGAAGTCCTTAAAGGTCCTGATG
GAGGTGAAAACCACGGCATGAGAACTACATGATGAATGCAGAATCCTCAGTAGCCAATTC
GATCAACTGGAAGAAAGGGTATCAGTGATGGAAGATGAAATGAATGAAATGAAGTGAGAA
-AGACGTTTAGACAAAAAAGAATAAAAAGAAACGAACAAAGCCTCCAAGAAATATGGGAC
TAT
>4__chr9_4937717_4943848
TACTCCGAGCTAAAGGAGGAAGTTCGAACCCATGGCAAAGAAGTTAAGAACCTTGAAAAA
AAATTAGATGAACGGCTAACTAGAATAACCAATGCAGAGAAGTCCTTAAAGGACCTGATG
GAGCTGAAAACCATGGCATTAGAACTACGTGACGAATGCACAAGCCTCAGTAGCTGATGC
GATCAACTGGAAGAAAGGGAATCAGCGATGGAAGACGAAATGAATGAAATGAAGCAAGAA
GAGAAGTTTTGA-AAAAAAGAATAAAAAGAAACGAACAAAGCCTCCAAGAAATATGGGAC
CAT
>4__chrX_104204384_104210487
TACTCCAAGCTAAAGGAGGAAGTTCAAATCAATGGCAAAGAAGTTAAAAACTTCG-AAAA
AAATTAGATGAATGCATAACTGGAATAACCAATGCAGAGAAGTCCTTAAAGGACCTGATG
GAGCTGAAAACCATGGCACGAGAACTACACGATGAATGCACAAGCCTCAGTAACTGATGC
AATCAACTGGAAGAAAGGGTATCAGTGATGGAAGACAAA-----TGAAATTAAGCATGAA
GAGAAGTTTAGACAAAAAAGAATAAAAAGAAATGAACAACGCCTCCAAGAAATATGGGAC
TAT
>4__chrX_37512805_37518954
TACTCCAAGCTAAAGGAGGACGTTCGAACCCATGGCAAAGAAGTTAAAAACCTTGAAAAA
AAATTAGACGAATGGCTAACTAGAATAACCAATGCAGAGAAGTCCTTAAAGGACCTGATG
GAGCTGAAAACCAAGGCTCGAGAACTAAGTGAAGAATGCAGAAGCCTCAGGAGCCGATGC
GATCAACTGGAAGAAAGGGTATCAGTGATGGAAGATGAAGTGAATGAAATGAAGCGAGAA
GGGAAGTTTAGAGAAAAAAGAATAAAAAGAAATGAACAAAGCCTCCAAGAAATATGGGAC
TAT
>4__chrX_50055879_50062019
TACTCTGAGCTAAAGGAGGAAGTCCGAACCAATGGCAAAGAAGTTAAAAACTTTGAAAAA
AAAATAGACGAATGGCTAACTAGAATAACCAATGCAGAGAAGTCCTTAAAGGACCTGATG
GAGCTGAAAACCATGGCACGAGAACTACGTGACGAATGCACAAGCCTCAGTAAACAAGGC
GATCAACTGGAAGAAAGGGTATCAGCAACGGAAGACGAAATGAATGAAATGAAGCATGAA
GAGAAGTTTAGAG-AAAAAGAATACAAAGAAATGAACAAAGCCTCCAAGAAATATGGGAC
TAT
>4__chrX_121101535_121107723
TACTCCGAGCTAAAGGAGGAAGCTCGAACCAATGGCAAAGAAGTTAAAAACTTTGAAAAA
AAATTAGACGAATGGATAACTAGAATAACCAATGCAGAGAAGTCCTTAAAGGACCTGATG
GAGCTGAAAACCAAAGCACGAGAGCTACATGACGAATGCGCAAGCCTCAGTAACCGATGC
AATCAACTGGAAGAAAGGGTATCAGCGACGGAAGACGAAATGAATGAAATGAAGCGTGAA
GAGAAGTTTAGAGAAAAAAGAATAAAAAGAAATGAACAAAGCCTCCAAGAAATATGGGAC
TAT
>4__chrX_49271622_49277764
TACTCCAAGCTAAAGGAGGAAGTTCAAACCAATGGTAAAGAAGTTAAAAACCTTG-AAAA
AAATTAGACGAATGTCTAACTAGAATAACCAATGCAGAGCACTCCTTAAAGGAATTGATG
GAGCTGAAAACCACGGCCCAAGAACTACGTGATGAATGCAGAAGCCTCAGTAGCCAATGC
GATCAACTGGAAGAAAGGGTATCAGCGATGGAAGACGAAATGAATGAAATGAAGCGAGAA
GAGAAGTTTAGAGAAAAAAGAATAAAAAGAAACGAACAAAGCCTCCAAGAAATATGGGAC
TAT
>4__chrX_102596129_102602255
TACTCCAAGCTAAAGGAGGAAGTTTGAACCCATGGCAAAGAAGTTAAAAACCTTGAAAAA
AGATTAGATGAATGGCTAACTAGAATAACCAATGCAGAGAAGTCCTTAAAGGACCTGATG
GAGCTGAAAACCA-GGCACGAGAACTACGTGACAAATGCACAAGCCTCAGTAACGGATGC
GATCAACTGGAAGAAAGGGTATCAGCGATGGAAGACGAAATGAATGAAATGAAGCATGAA
GAGAAGTTTAGAGAAAAAAGAATAAAAAGAAACGAACAAAGCCTCCAAGAAATATGGGAC
TAT
>4__chrX_46154274_46160417
TACTCCGAGCTAAAGGAGGAAGTTCGAACCAATGGCAAAGAAGTTAAAAACTTTGAAAAA
AAATTAGACGAATGGACAACTAGAATAACAAATGCAGAGAAGCCCTTAAA-GACCTGATG
GAGCTGAAAACCACGGCATGAGAACTACGTGACGAAAGCACAAGCCTCAGTAACTGATGT
GATCAACTGGAAGAAAGGGTATCAGTGATGGAAGATGAAATGAATGAAATGAAGCATGAA
GAGAAGTTTAGAGAAAAAAGAATAAAAAGAAACAAACAAAGCCTCCAAGAAATATGGGAC
TAT
>4__chrX_129409182_129415308
TACTCCGAGCTAAAGGAGGAAGATCAAACCAATGGCAAAGAAGTTAAAAACTTTGAAAAA
AAATTAGATGAATGGATAACTAGAATAACCAATGCAGAGAAGTCCTTAAAGGACCTGATG
GAGCTGAAAACCAAGGCACAAGAACTACATGACGAATGCACAAGCCTCAGTAACCGATGT
GATCAACTGGAAGAAAGGGTATCAGCGATGGAAGACGAAACGAATGAAATGAAGCGTGAA
GAGAAGTTTAGAGAAAAAAGAATAAAAAGAAATGAACAAACCCTCCAAGAAATATGGGAC
TAT
>4__chrX_15016465_15022601
TACTCCGAGCTAAAGGAGGAAGTTCGAACCAATGACAAAGAAGTTAAAAACTTTGGAAAA
AAATTAGATGAATGGGTAACTAGAATAACCAATGCAGAGAAGTCCTTAAAGGACCTGATG
GAGCTGAAAACCACGACATGAGAACTACGTGACGAATGCACAAGCCTCAGTAACCAATGC
GATCAACTGGAAGAAAGGGTATCAGTGATGGAAGACGAAATGAATGAAATGAAGCGTAAA
GAGAAGTTTAGAGAAAAAAGAATAAAAAGAAACGAACAAAGCCTCCAAGAAATATGGGAC
TAT
>4__chr9_71218467_71224526
TACTCCAAGCTAAAGGAGGAAGTTCGAACGAATGGCAAAGAAGTTAAAAACCTTGAAAAA
AAATTAGATGAATGGATAACTAGAATAACCAATGCAGAGAAGTCCTTAAAGGACCTT-TG
GAGCTGAAAACCATGGCAAGAGAACTACGTGATGAATGCACAAGCCTCAGTAGCCGATGT
GATCAACTGGAAGAAAGGGTATCAGTGATGGAAGACAAAATGAATGAAATGAAGCATAAA
GAGAAGTTTAGAGAAAAAAGAATAAAAAGATAGGAACAAAGCCTCCAAGAAATATGGGAC
TAT
>4__chr9_71239531_71245667
TACTCTGAGCTAAAGGAGGAAGTTCAAACCAATGGCAAAGAAGTGAAAAACTTTGAAAAA
AAATTAGACGAATGGATAACTAGAATAACCAATGCAGAGAAGTCCTTAAAGGACCTGATG
GAGCTGAAAACCACACTACAAGA---ATGTGACAAATGCACAAGCCTCAGTAACCGATGT
GATCAACTGGAAGAAAGGGTATCAGCAATGGAAGATGAAATGAATGAAATGAAGCATAAA
GAGGATTTTAGAGAAAAAAGAATAAAAAGATAGGAACAAAGCCTCCAAGAAATATGGGAC
TAT
>4__chrY_16639706_16645855
TACTCTGAGCTAAAGGAGGAAGTTCAAACCAATGGCAAAGAAGTTAAAAACGTTGAAAAA
AAATTAGTCGAATGGCTAACTAGAATAACGAATGCAGAGAGGTCCTTGAAGGACTTGATG
GAGCTGAAAACCAAGGCACAAGAACTATGTGATGAATGCACAAGCCTCAGTAACTGATTC
GATCAACTGGAAGAAAGGGTATCAGTGGTGGAA-ATCAAATGAATGAAATGAAGCAAGAA
GATAAGTTTAAAGAAAAAAGAATAGAAAGAAATGAACCCAGCCTCCAAGAAATATGGGAC
TAT
>4__chrY_20455373_20461511
TACTCCGAGCTAAAGGAGGAAGTTTGAACCCATGGCAAAGAAGTTAAAAACCAT-GAAAA
AAATTAGATAAATGTCTAACTAGAATAACCAATGCAGAGAAGTCCTTAAAGGACCTGGTA
GAGCTGAAAACCATGGCACAAGGACTACATGACAAATGCACAAGCTTCTGTAGCCAATTC
AATCAACTGGAAGAAAGGTTATCAGTGATGGAAGATCAAATGAATGAAATGAAGAGAGAA
GAGAAGTTTAGAGAAAAA--AATAAAAAGAAATGAACAAAGCCTCCAAGAAATATGGGAC
TAT
>4__chrY_8121508_8127629
TACTCCGAGCTAAAGGAGGACGTTCGAACCCATGGCAAAAAAGTTAAAAACCTTGAAAAA
AAATTAGATGAATGGCTAATTAGAATAACGAATGCAGAGAAGTCCTTAAAGGACCTGATG
GAGCTGAAAACCGTGGCACGAGAACTATGTGATGAATGCACAAGCCTCAGTAGACGATTC
GATCCACTAGAAGAAAGGATGTCAGTGATGGAAGATCAAATGAATGAAATGAAACGAGAA
AAGAAGTTTACAGAAAAAATAATAAAAAGAAATGAACAAAACCTCAAAGAAATATAGGAC
TAT
>4__chrY_21509075_21515206
TACTCTGAGCTAAAGGAGGAAGTTCAAATCCCTGGCAAAGAAGTTAAAAACCTGGAAAAA
AAATTAGATGAATGGCTAACTAGAATAATCAATGCAGAGAAGTCCTTAAAGGATCTGATG
GAGCTGAAAACTATGGCACGAGAATTATGGGATGAATGTACAAGCTTCAGGAGCTGATTC
GATCATCTAAAAGAAAATATATCAGTGATGGAAGATCAAATGAATGAAATGAAGTGAGAA
GAGAAGTTTAGAGAAAAAAGTATAAAAAGAAACAAACAAATCCTCCAAGAAATATGGGAC
TAT
>4__chrY_24311817_24318007
----CTAAGCTAAAGGAGGAAGTTCAGACCCATGGCAAAGAAATCAAAAGTGCTGGAAAA
AAATTAGATGAATGGCTAACTAGAATAACCAAAGCAGAGAAGTCCTTAAAGGACCTGATG
GAGCTGAAAACCAT-GCATGAGAACTACGAGAAGAATGCACTAGCCTCAGTAGCTTATTC
AATCAACTAGAAGAAAGGGTATCAGTGATGGAAGATCAAATGAGTGAAATGAAGCGAGAA
GAGAAGCTTAGAAAAAAAAGAATGAAAAGAAATGAAAAAAGCCTCCAAGAAATGTGGGAC
TAT
>4__chrY_26463145_26469335
----CTAAGCTAAAGGAGGAAGTTCAGACCCATGGCAAAGAAATCAAAAGTGCTGGAAAA
AAATTAGATGAATGGCTAACTAGAATAACCAAAGCAGAGAAGTCCTTAAAGGACCTGATG
GAGCTGAAAACCAT-GCATGAGAACTACGAGAAGAATGCACTAGCCTCAGTAGCTTATTC
AATCAACTAGAAGAAAGGGTATCAGTGATGGAAGATCAAATGAGTGAAATGAAGCGAGAA
GAGAAGCTTAGAAAAAAAAGAATGAAAAGAAATGAAAAAAGCCTCCAAGAAATGTGGGAC
TAT
>4__chrY_16232178_16238307
TACTCCGAGCTAAAGGACGAAGTTCAAACCCATGGCAAATAAGTTAAAAACATTGAAAAA
AAATTACATGAATGGCTAACTAGAATAATCAATGCAGTGAAGTCCTTAAAGGACCTGATG
GAGCTGAAAATCAGGGCACAAGAACTACGTTACGATTGCACAAGCCTCAGTAGCCAATTC
AATCAAATGGAAGAAAGGGTATCAGTGATGGAAGATCAAATGAATGAAATAAAGCAGGAA
GAGAAGTTTACAGAAAAA--AATAAAAAGAAATGAACAAAGCCTCCAAGAAATATGGGAC
-AT
>4__chrY_21099476_21105617
TTCTCTGAGCTAAAGGAGGAAGTTCGAATGCATGGCAAAGAAACTAACAACCTTGAAGAA
AGATTAGATGAATAGCTAACTAGAATAAACAGTGTAGAGAAATCCTTAAATGACCTGACG
GAGCTGAAAACCATGGCATGAGAACTACGTGACAAATGCACAAGCTTCGGTAGCTGATTC
AATCAACTGGAAGAAAGGGTATCAGTGATTGAAGATCAACTGAATGAAATGAAGCAAGAA
GAGAAGTTTAGAGAAAAAAGAGTAAAAAGAAATGAATAAAGCCTCCAAGAAATATGGGAC
TAT
>4__chrY_21925692_21931810
TACTCCATGCTAAAGGAGGAAGTTCAAACCTACGGCAAAGAAGTTAAAAATGTTGAAAAG
AAATTAGACAAATGGCTAACTAGAATAACCAATGCAGAGAAGTCCTTAAAGGACCTGATG
GAGCTGAAAATCACGGCACGAGAACAATGTGATGAATGCACAAGCCTTAGTAGCTGATTC
GTGCAACTGGAAGAAAGGGTATCAGTGATGGAAGATCAAATTAATGAAATGAAGTGAGAA
GAGAAGTTTAGAGAAAAAAGAATAAAAAGAAACCAACAAAGCCTCCAAGAATTATGGGAG
TAT
>4__chrY_15191849_15197998
TACTCTGAGCTAAAGGAGAAAGTTTGAACCCATGGCAAAGAAGTTAAAAACCTTGAAAAA
AAAATAGACGAATGGATA-CAAGAATAACCAATGCAGAGAAGTCCTTAAAGGAGCTGATG
GAGCTGAAAACCACAGTACAAGAACTACATGACAAATGCATAAGCCTCAGTAGCCGATGT
GATCAACTGGAAGAAGGGGTATCAGTGATGGAAGATCAAATGAATGCAATGAAGTCAGAA
GAGAAGTTTAGAGAAAAAAGAATAAAAAGAAAAGAGAAAAGCCTCCAAGAAATATGGAAC
TAT
>4__chrY_17932907_17938998
TACTCTGAGCTACAGGAGGAAATTCGAACCAATGGCAAAGAAGTTAAAAGCTTTGAAAAA
AAATTAGACGAATGGATAACTAGAATAATCAATGCACAGAAGTCCTTAAAGGACCTGACG
GAGCTGAAAACTGAGGCACAAGAGCTGCATGATGAATGCAGAAGCCTCAGTAGCCAATGT
GATCAACTGGAAGAAACGGTATCAGTGATGGAAGATGAAATGAATGAAATGAAGTGAGAA
GAGAAGTTTAGAGAAAAAAGAAT-AAAAGAAACAAACAAAGCCTCCAAGAAATATGGGAC
TAT
>4__chrY_7633193_7639308
TACTCTAAGCTAAAGGAGGAAGTTTGAACTCATGGCAAAGAAGTTAAAAACCTTGAAAAA
AGATTAGACGAATGGCTAACTAGAATAACCAATGCAGAGAAGTCCTTAAATGACCTGATG
GAGCTGAAAACCATGGCACGAGAACTACTTGACAGATGCACAAGGTTCAGTAGCTGATTC
GATCAACTGGAAGAAAGGGTATCAGTGATGGAATATCAAATGAATGAAATGAAGCAAGAA
GAGAAGTTTAGAGGAAAAAGAATAAAAAGAAATGAACAAAGCCTCCAAGAAATATGGGAC
TAT
>4__chrY_11883679_11889809
TACTCCGAACTAAAGGAAGAAGTTTGAACCAATGGCAAAGAAGTTAAAAACTTTGAAAAA
AAATTAGACGAATGGATAACTAGAAAAACAAATGCAGAGAAGTCCTTAAAGGACCAGATG
GAGCTGAAAACCATGGCACAAGTACTACATGACAAATGCATAAGCCTCGGTATCCAACGT
GATCAACTAGAAGAAACAGTATCAGCGATGGAAGACGAAATGATTGAAATAAAGCATGAA
GAGAAGTTTAGGGAAAAAGGAAT-AGAAGAAATGAACAAAACCTCCAAGAAATATGGGAC
TAT
>4__chrY_14903543_14909567
TACTCCAAGCTAAAGGAGGAATTTCAAACCCATGATAAAAAAGTTAAAAACCTTGAAAAA
GGATTAGACGAATGGCTAACTAGAAAAACCAATGCAGAGAAGTCCCTAAAGGACCTGATG
GAGCTGAAAACCTTGGCACGAGAACTACGTGACAAATGCATAAGCCTCAGTAGCCGATTT
GATCAACTGGAAGAAAGGGTATCAGTGATGTAAGATCAAATGAATGAAATGAAGCAAGAA
GAGAAGTTTAGAGAAAAA--AATAAAAAGAAATGAACAAAGACTCCAAGAAATATGGGAC
TAT
>4__chrY_13191526_13197648
TACTCCAAGCTAAAGGAGGAAGTTCGAACCCATGGCAAAGAAGTTAAAAACCTTGAAAAA
AAATTAGGCAAACAGCTACCTAGAATAACCAATTCAGAGAAGTCCTTAAAGGACCTGATG
GAGCTGAAAACCACAGCATGAGAACTATGTGACGAATGCACAAGCCTCAGTAGCTGATTC
AATCAACTGGAAGAAAGGATATCAGTGATGGAAGATCAAATGAATGAAATGAAGTGAGAA
GAGAAGTTTAGAGAAAAAAGAATAAAAAGA----AACAAAGCCTCCAAGAAATACGGGAC
TAT
>4__chrX_74941372_74947497
TACTCCAAGCTAAAGGAGGAAGTTCGAACCCATGGCCAAAAAGTTAAAAACCTT-GAAAA
AAATTAGAAGAATGGCTAACTAGAACAATCAATGCAGAGAAATCCTTAAAGGACCTAATG
GAGCTGAAAACCATGGCACAAGAACTATGTGATGAATGCAGAAGCCTCAGAAGCTGACTC
GATCAGCAGGAAGAAAGGGTATCAGTGATGGAAGATCAAATGAATGAAATAAAGCAAGAA
GAGAAGCTTAGAGAAAAAAGAATAAAAAGAAATGAACAAAGCCTCCAAGAAATATGGGAC
TAT
>4__chrY_20088788_20094942
TTTGCCGAGCTAAAGGAGGAAGTTCGAACCCATGATAAAGAAGTTAAAAACCTTCAAAAA
AGATTAGACAAATGGCTAACTAGATCAACCAATGCAGAGAAGTCCTTAAAGAACCTGTTG
GAGATGAAAACTATGGCACGAGAACTACGTGATGAATGCACAAGCCTCAGTAGCTGACTC
GATCAACTGGAAGAAAGGGTATCAGTGATGGAAGATCAAATGAATGAAATGAAGTGAGAA
GAGAAGTTTAGAGAAAAAAGAATAAAAAGAAATGAACAAAGCCTCCAAGAAATATGGGAC
TAT
>4__chrY_19875727_19881808
TACTCTGAGCTAAAGGAGGAAGTCCAAACCCATGACAAAGAAGTTAAAAACCTTGAACAA
AAATTAGATGAATGGCTAACTAT---AACCAATGCAGAGAAGTCCTTAAAGGACATGATG
GAGCTGAAAACCACGGCACGAGAACTGTGAGATGAATGCACAAGCTTCAGTAGCCAATTT
GATCAACTGGAAGAAAGGGTATCAGTGATTGAAGATCAAATGAATGAAATGAAGCAAGAA
-----GTTTAGAGAAAAAATAATAAAAAGAAATGAACAAAGCCTCCAAGAAATATGGGAC
TAT
>4__chrY_12811531_12817679
TACTCCAAGCTAAAGGACAAAGCTTGAACCCATGGCAAAGAAGGTAAAAACCTTGAGAAA
AAATTAGACGAATGGCTAACTAGAATAACCGATGCAGAGAAGTCTTTAAAGGACCTGATG
GAGCTGAAAACCAAGGTATGAGAACTAAGTGATGAATGCACAAGCCTCAGTAGCCAATTC
GATCACCTGGAAGAAAGGGTATCAGGGATGGAAGATCAAA-AAATGAAATGAAGTGAGAA
GAGAAGATTAGAGAAAAAAGAATAAAAAGAAATGAACAAAGCCTCCAAGAAATATGGGAT
GAT
>4__chrY_17834038_17840131
TACTCCAAGCTAAAGGAAGAACTTCAAACCCATGGCAAAGAAGTTAAAAACCTTGAAAAA
CAATTAGACAAAGGGCTAACAAGAATAACCAATGCAGAGAAGTCCTTAAAGGACCTGAAG
GAGCTGAAAACCAAGGCACAAGAACTACATGACGAATGCACAAGCCTCAGTAGCTGATTT
GATCAACTGGAAGAAAGGGTATCATTGATGGAAGATCAAATGAATGAAATAAAGCAAGAA
GAGAAGTTTAGAGAAAAAAGAATAAAAATAAAGGAATAAAGCCTCCCAGAAATATGGGAC
TAT
>4__chrY_14398107_14404246
TACTCTGAGCTAAAGGAGGAAGTTCAAACCCGTGGCAAATAAGTTAAAAACCTTGAAAAA
AAATTAGATGAATGGCTAACTAGAATAACCAATGCAGAGAAGTCCTTAAAGGACATGATG
GAGCTGAAAACCAAGTAACGAGAACTACATGATGAAAGCACAAGCCTCAGTAGCCGATTT
GATCAACTGGAAGAAAGGGTATCAGTGATGGAAGATCAAATGAATGAAATGAAGGGAGAA
GAGAATTTTAGAGAAAAAAGAATAAAAAGA----AACAAAGCCTCCAAGAAATATCGGAC
TAT
>4__chrY_10607682_10613826
TACTCCAAGCTAAAGGAGGAAGTTCAAACCAATGGCAAAGAAGTTAAAAACTTTGAAAAA
TAATTAGATGAATGGCTAACTAGAATAACCAATGCAGAGGAGTCCTTAAAGGACCTGAAG
GAGCTGAAGGCTATGACAAGAGAACTATGTGATGAATGCACAAGCCTCAGTAACTGATGC
AATCAACTGGAAGAAAAGGTATCAGTGATGGAAAATGAAATGAATGAAATGAAGCATGAA
GAGAAGTTTAGAGAAAAAAGAATAAAAAGAAATGAACAAAGCCTCCAAGAAATATGGGAC
TAT
>4__chrY_21048434_21054476
TACTCTGAGCTAAAGGAGGAAGTTCGAACCCATGGCAAAGTAGTTAAAAACCTTGAAAAA
AAACTATACAAATAGCTAACTAGAATAAGCAATGCCGAGAAGTGCTTAAAGGAGCTAATG
GAGCTGAAAACCATGGCACAAGAACTACATGATGAATGCAGAAGCCTCAGTAGCTGATTC
GATCAACTGGAAGAAAGGCTATCAGTGATAGAAAATCAAATGAATGAAATGAAGTGAGAA
GAGAAGTTTAGATAAAAAAGAATAAAAAGA----AACAAAGCCTCCAAGAAATATGGGAC
TAT
>4__chrX_63215469_63221599
TACTACGAGCTAAAGGAGGAAGTTCAAACCCATGGCAAAGAAGTTAAAAACCTTGAAAAA
AAATTAGATGAATGGCTAATTAGAATAACCAATGCAGAGAAGTCCTTAAAGGACCTGATG
GAACAGAAAACCAAGGCACGAGAACTATGTGACAAATGCACAAACCTCTGTAGCCGATTA
AATCAACTGGAAGAAAGGGTATCAGTGATGGAAGATGAAATGAATGAAATGGAGTGAGAA
GAGAAGTTTAGAGAAAAAAGAATAAAAAGAAATGAACAAAGCCTCCAAGAAATCTGGGAC
TAT
>4__chrX_74817087_74823088
TACTCCTAGCTAAAGGAGGAAGTTCAAACCCATGGCAAAGAATTTGAAAACCTTGAAAAA
CAATTAGACGAAAGTCTAACTAGAATAACCAATGCAGAGAAGTCCTTAAAGGACCTGATG
GACCTGAAAACCATGGCACGAGAACCACGTGATGAATGCACAAGCCTCAGTAGCTGATTC
GATCAAAGGGAAGAAAGGGTATTAGTGATGGAAAATGAAATGAATGAAATGAAGTGAGAA
GAGAAGATTAGAGAAAAAAGAATAAAAAGAAACGAACAAAGCCTCCAAGAAATATGGGAC
TAT
>4__chrX_74752960_74759089
TACTACGAGCTAAAAGAGGAAGTTTGAACCCAAGGCAAAGAAGTTAAAAACCTTGAAAAA
AAAT-AGAGGAATGGCTAACTAGAATAAGCAATGCAGAGAAATCCTTAAAGGAATTGACG
GAGCTGAAAACCACGGCACGAGAACTACATGACGAATGCACAAGCCTCAGTAACTGATGT
GATCAACTAGAAGAAAGGGTATCAGTGATGGAAGATAAAATGAATGAAATGAAGCGAGA-
GAGAGGTTTAGAGAAAAAAGAATAAAAAGAAACGAACAAAGCCTCCAAGAAATATGGGAC
TAT
>4__chrX_65590409_65596561
TACTCCGAGCTAAAGGAGGAAGTCTGAACCCATGGCAAATAAGTTAAAAATCTTGAAAAA
AAATTAGATGAATGGCTAACTAGAATAACCAATGCAAAGAAGTCCTTAAAGGACCTGAAG
GAGCTGAAAACCAAGGCATGAGAAGTACATGACGAATGCACCAGCCTTAGTATCCGATTC
AATCACCTGGAAGAAAGGGTATCAGTGATGGAAGATCAAATGAATGAAATGAAGCGGGAA
GAGAAGTTTAGAGAAAAAAGAATAAAAAGAAATGAACAAAGCCTCCAAGAAACATGAGAC
TAT
>4__chrX_76226083_76232222
TTCTCTGATCTAAAGGAGAAAATTCGAACCCATGGCAACGAAGTTGAAAACCTTGAAAAA
AAATTAGATGAATGGCTAACTAGAATAACCAATGCAGAGAATTCCTTAAGGGACCTGATG
GAGCTGAAAACCATGGCACGAGAACTACGTGACAAATGCACAAGCCTCAGTAGCCAATTC
GATCAACTGGAAGCAAGGTTATCAGTGATGGAAGATCAAATGAATGAAATGAAGCAAGAA
GAGAAGTTTAGAGAACAAAGAATAAAAAGAAACAAACAAAGCCTCCAAGAAATATGGGAC
TAT
>4__chrY_12628289_12634298
TACTCCCAGCTAAAGGAGGAAGTTTGAACGCATGGCAAAGAAGTTAAAAACTTTGAAAAA
AAATTACATGAATGGCTAATTAGAATAACCAATGCAGAGAAGTCCTTAAAGGGCCTGACG
GAGCTGAAAACCACGGCACAAGAACTATGTGATGAATGCACAAGCCTCAGTAACCAATGC
AATCAACTTC---------CATCAGTGATGGAAGATGAAATGAATGAAATGAAGCATGAA
GAGAAGTTTAGAGAAAAATGAATAAAAAGACAAGAACAAAGCCTCCAAGAAATATGGGAC
TAT
>4__chrX_64189716_64195829
TTCTCCGAGCTAAAGGAGGAAGTTCGAACACATCGCAAAGAAGCTAAAAACCTTGAAAAA
ATATTGGACGAATGGCTAACCAGAATAATCAGTGTAGAGATGTCGTTAAATGACCAGAAG
GAGCTGAAAACCATGGCACGACAGCTAGGAAATGAACACACAAGCTTCAGTAGCCAATTC
GATCAACTGGAAGAAAGGGTATCAGTGATGGAAGATCAAATGAATGAAATGAAGCGAGAA
GGGAAGTTTAGAGAAAAAAGAATAAAAACAAATGAACAAAGCCTCCAAGAAATATGGGAC
TAT
>4__chrX_63614960_63621122
TACTCTGAGCTAAAGGAGGAAGTTCGAACCAATGGCAAAGAAGTTAAAAACCTTGAAAAA
AAATTAGACAAATGGCTAACTAGAACAACCAATGCAGAGAAGTCCTTAAAGGACCTGATG
GAGCTGAAAACCATGGCACGAGAACTACATGATGAATGCAGAAGCCTCAGTAGCAGATGC
GATCAACTGCAAGAAAGGTTATCAGTGATGGAAGATGAAATGAATGAAATGAAACGAGAA
GAGAAGTTTAGAGAAAAAAGAATAAAAAGAAATGAACAAAGCCTCCAAGAAATATGGGAC
TAT
>4__chrY_20609160_20615282
TACTCCGAGCTACAGGAGGAGATTAGAACCAATGGCAAAGAAGTTAAAAACTTTGAAAAA
AAATAAGACGAATGGATAACTAGAATAACCAATGCAGAGAAGTCCTTAAAGGACCTGATG
GAGCTGAAAACCAAGACACGAGAACTACGTGATGAATGCAGAAGCCTCAGTAGCCGATGT
GACCAACTGGAAGAAAGGGTATCAGTGATGGAAGACGAAATGAATGAAATGAAGTGAGAA
GAGAAGTTTAGAGAAAAGAGAATAAAAAGAAATGAACAAAGCCTCCAAGAAATATGGGAC
TAT
>4__chrX_66162745_66168884
TACACTGAGCTAAAGGAGGAAGTTCGAACCCATGGCAAAGAAGTTAAAAACCTTGAAAAA
AAATTAGACGAATGGCTAACCAGAATAACCAATGCAGAGAAGTCTTTGAAGGACCTGATG
GAGCTGAAAACCAATGCACGAGAACTATGTGACAAATGCACAAGCCTCAGTAGCCAATTT
GATCAACTGCAAGAAAGGGTATCAGTGACGGAAGATGAAATGAATGAAATGAAGTGAGAA
GAGAAGTTTAGAGAATAAAGAATAAAAAGAAACAAACAAAGCCTCCAAGAAATATGGGAC
TGT
>4__chrX_84908557_84914695
TACTCTGAGCTAAAGGAGGAAGTTTGAATCCATGGCAAAGCAGTTAAAAACCTTGAAAAA
AGATTAGACGAATGGCTAGCTAGAACAACCAATGCAGAAAAGCCCTTAAAGGACCTGATG
GAGCTGAAAACCATGGCACGAGAACTACATGATGAATGCACAAGCCTCAGTAGCCGATTT
GATCAACTGGAAGAAAGGGTATCAGTGATGGAAGATCAAATGAATGAAATGAAGCAAGAA
GAGAAGTTTAGAGAAAAAAGAATAAAAAGAAACAAATAAAGCCTCCAAGAAATATGGGAC
TAT
>4__chrX_74733069_74739183
TACTCTGAGCTAAAGAAGGAAGT-TGAATCCATGACAAAGAAGTTAAAAACCTTGAAAAA
AGATTAGACAAATGTCTAACTAGAATAACCAATGCAGAGAAGCCCTTAAAGGACCTGATG
GAGCTGAAAACCATGGCACGAGAACTACGTGATGAATGCACAAGCCTCAGTAACCGATGT
GATCAACTGGAAGAAAGGGTATCAGTGAAGGAAGATCAAATGAATGAAATGAAGCGAGAA
GAGAAGTTTAGAGAAAAAAGAATAAAAAGAAATGAACAAAGCCTCCAAGAAATATGGGAC
TAT
>4__chrX_75183006_75189153
TACTGTGAGCTAAAGGAGGAAGTTCGAACCAATGGCAAAGAAGTTAAAAACTTTGAAAAA
AAACTAGATGAATGTATAACTAGAATAACCAATGCAGAGAAGTCCTTAAAGGACCTGATG
GAGCTGAAAACCAAGGCATGAGAACTATGTGATGAATGCACAAGCCTCAGTAACCAATGA
AATCAACTGGAAGAAAGGGTACCAGTGATGGAAGACGAAGTGAATGAAATGAAGCATGAA
GAGAAGTTTAGAG-AAAAAGAATAAAAAGAAATGAACAAAGCCTCCAAGAATTATGGGAC
TAT
>4__chrX_76019033_76025179
TACTCTGAGCTAAAGGAGGAAATTCAAACCAATGGCAAAGAAGTTAAAAACTTTGAAAAA
AAAATAGACAAATGGATAACTAGAATGACCAATGCAGAGAAGTCCTTAAAGGAGCTGATG
GAGCTGAAAGCCAAGGCTCGAGAACTACGTGAAGAATGCAGAAGCCTCAGGAGCCGATGT
GATCAACTGGAAGAAAGGGTATCAGTGATGGAAGATGAAATGAATAAAATGAAGTGAGAA
GGGAAGTTCAGAGAAAAAAGAATAAAAGGAAATGAACAAAGCCTCCAGGAAATATGGGAC
TAT
>4__chrX_72417939_72424063
TACTCTGAGCTAAAGGAGGAAGTTCAAACCCACAGCAAAGAAGTTAAAAACCTTGAAAAA
AAATTAGACGAATGGCTAACTAGAATAACCAATGCAGAGAAGTCCTTAAAGGACCTGAAG
GAGCTGAAAACCATGGCACAAGAACTACGTAATGAATGCACAAGCCTCAGTAACTGATGC
AATCAACTGGAAGAAAGGGTATCAATGATGGAAGATCAAATGCATGAAATGGAGCTAGAA
GAGAAGTGTAGAG-AAAAAGAATAAAAAGAAATGAACAAAGCCTCCAAGAAATATGGGAC
TAT
>4__chrY_14343220_14349368
TACTCCAGAGTACGGGAGGATATTGAAACCAAAGGCAAAGAAGTTAAAAGCTTTGAAAAA
AATTTAGACGAATGTATAACTAGAATAACAAATACAGAGCAGTGCTTAAAGGAGCTGAAG
GAGCTGAAAGCCAAGGCTTGAGAACTATGTGAAGCATGCAGAAGCCTCAGGAGCCAATGC
AATCAACTGGAAGAAAGGGTATCAGTGATGGCAGATGAAATGAATGAAACGAAGCAAGAA
AGGAAGTTTAGAGAAAAAAAAATAAAAAGAAATGAACAAAGCCTCCAAGAAATATGGGAC
TAT
>4__chrX_62422607_62428675
TACTCCAAGCTAAAGGAGGAAGTTCAAACCCATGGCAAAGAAGTTAAAAAACTTGAAAAA
AGATTAGACGAACAGCTAATTAGAATAACCAATGCAGAGAAGTCGTTAAAGGACCTGATG
GAGCTGAAAACCACAGCATGAGAACTACATGATGAATGCACAAGCCTGAGT-GTTGATTC
AATCAACTGGAAGAAAGGGTATCAGTGATGGAAGATGGAATGAATGAAATGAAGTGAGAA
-----GTTTAGAGAAAAAAGAA-AAAAAGAAATGAAGAAAGCCTCCATGAAATCTGGGAT
TAC
>4__chrX_74450082_74456217
TACTCTGAGCTAAAGGAGGAAGTTTGAACCCATGGCAAAGAAGTTAAAAAAATTGAAAAA
AAATTAGACGAATGGCTAACTAGAATAACCAATGCAGAGAAGTCCTTAAAGAACCAGATG
GAGATGAAAACCAAGGCAAGAGAACTACGTGAAGAATGCACAAGCCGCAAGAGCCGACTC
GATCAACTGGAAGAAAGGGTATCAGTGATGGAAGATCAAATTAATGAAATGAAGTGAGAA
GAGAAGTTTACAGAAAAAAGAATAAAAAGAAACGAACAAAGCCTCCAAGAAATATAGGAC
TAT
>4__chrX_76268826_76274979
TACTCTGAGCTACAGGAGGAAACTGAAACCAAAGGCAAAAAAGTTGAAAACTTTGAAAAA
AATTTAGACGAATGTATAACTAGAATAACCAATACAGAGAAGTGCTTAAAGGAGCCGATG
GAGCTGAAAGCCAAGGCTCAAGAACTACGTGAAAAATGCAGAAGACTCAGGAGCTGATGC
TATCAACTGGAAGAAAGGGTATCGGTGATGGAAGATGAAATGAGTGAAATGAAGCAAGAA
GGGAAGTTTAGAGAAAAAAGAATAAAAAGAAATGAACAAAGCCTCCAAGAAATATGGGAC
TAT
>4__chrX_72436197_72442229
TACTCCAAGCTAAAGGAGCAAGTTCGAACCCATGGCAAAGAAGTTAAAAACCTT--CAAA
AAATTAGATGAATGGCTAACTAGAATAACAAATGCAGAGAAGTCCTTAAAGGACCTGATG
GAGCTGAAAACCATGGCATGAGAACTGTGTGACAAATCCACAAGCCTCAGTAGCTGATTC
GATCAACTGGAAGAAAGAGTATCAGTGATGGAAGATCAAATGAATGAAATGAAGTGAGAA
GAGAAGTTTAGAGAAAAAAGAACAAAAAGAAATGAACAAAGCCACCAAGAAATATGGGAC
TAT
>4__chrX_76321322_76327461
TACTCCCAGCTAAAGGAGGAAGTTTGAACAAATGGCAAAGAAGTTAAAAACTTTGAAAAA
AATTTAGACGAATGGATAACTAGAATAACCAATGCAGAGAAGTCCTTAAAGGACCTGATG
GAGCTGAAAACCACAGCATAAGAACTACGTGACAAATGCACAAGCCTCAGTAACCGATGC
GATCAACTGGAAGAAAGGGTATCAGTGATGCAAGACAAAATGAATGAAATGAAGCGTGAA
GACAAGTTTAGAGAAAAAAGAATAAAAAGAAATGAACAAAGCCTCCAAGAAATATGGGAC
TAT
>4__chrX_random_1279595_1285734
TACTCCCAGCTAAAGGAGGAAGTTTGAACAAATGGCAAAGAAGTTAAAAACTTTGAAAAA
AATTTAGACGAATGGATAACTAGAATAACCAATGCAGAGAAGTCCTTAAAGGACCTGATG
GAGCTGAAAACCACAGCATAAGAACTACGTGACAAATGCACAAGCCTCAGTAACCGATGC
GATCAACTGGAAGAAAGGGTATCAGTGATGCAAGACAAAATGAATGAAATGAAGCGTGAA
GACAAGTTTAGAGAAAAAAGAATAAAAAGAAATGAACAAAGCCTCCAAGAAATATGGGAC
TAT
>4__chrX_72253474_72259502
TACTCCGAGCTACGGGAGGACATTCAAACCAAAGGCAAAGACATTGAAAATTTTGAAAAA
AAATTAGAAGAATGTATAACTAGAATAACCAATACAGAGAAGTGCTTAAAGGAGCTGATG
GAGCTGTAAACCAAGGCTCGAGAACTACGTGAAGAATGCAGAAGCTTCAGGAGCCAATGC
AATCAACTGGAAGAAAGGGTATCAGTGATGGAAGATCAAATGAATGAAATGAAGTGAGAA
GGGAAGTTTAGAGAAAAAAGAATAAAAAGAAACGAGCAAAGCCTCCAAGAAACATGGGAC
TAT
>4__chrX_62655762_62661882
TACTCTGAGCTACAGGAGGAAATTCAAACCAAACGCAAATAAGCTGAAAACTTTGAAAAA
AATTTAGACAAAAGTATAACAAGAATAACCAATACAGAGAAGTGCTTAAAGGAGCTGATG
GAGCTGAAAGCCAAGGCTCGAGAACTACCTGAAGAATGCAGAAGCCTCAGGAGCCAATGC
AATCAACTGGAAGAAAGGGTATCAGTGATGGAAGATCAAATGAATGAAATGAAGCAAGAA
GGGAAGTTTAGACAAAAAAGAATAAAAAGAAAAGAACAGAGCCTCTAAGAAATATGGGAC
TAT
>4__chrX_80168990_80175141
TACTCCAAGCTACAGGAGGAAATTCAAACCAAAGGCAAGGAAGTTAAAAACTTTGAAAAA
AATTTAGATGAATGTATAACTAGAATAACCAATACAGAGAAGTGCTTAAAGGAGCTGATG
GAGCTGAAAGCCAAGGCTCAAGAAATACGTGAAGAATGCAGAAGCCTGAGGAGCCGATGC
GATCAACTGGAAGAAAGGGTATCAGTGATGGAAGATGAAATGAATGAAATGAAGCGAGAA
GGGAAGTTTAGAGAAAAAAGAGTAAAAAGAAACAAACAAATCCTCCAGGAAATATGGGAC
TAA
>4__chrX_74383698_74389761
TACTCCGAGCTAAAGGAGGAAGTTCAAACCAATGGCAAAGAAGATAAAAACCTTGAAAAA
AAATTAGACGAATGGCTAACTAGAATAACCAGTGTAAAGAAGTCCTTAAATGACCTGATG
CAGCTGAAAACCATGGCATGAGAAATACGTGACAAATGCACAACTCTCAGTAGCTGATGC
AATCAACGGGAAGAAAGGGTATCAGCGATGGAAGACAAAATGAATGAAATGAAGTGTGAA
GAGAAGTTTAGAGAAAAAAGACTAAAAAGAAATGAACAAAGCCTCCAAGAAATATGGGAC
TAT
>4__chrX_72565189_72571312
TGCTCCAAGCTAAAGGAAGAAGTTCAAACCAAGGGCAAAGAAGTTAAAGGCTTTGAAAAA
AAATTAGATGAATGGACAACTAGAATAACCAATGCAGAGAAGTCCTTAAAGGACCTGATG
GAGCTGAAAACCATGGCATGAGAACTATGTGACGAACGCACAACCCTCAGTAACTGATGC
GATCAACTGGAAGAAAGGGTATCAGCGATGGAACACAAAATGAATGGAATGAAGCATGAA
GAGAAGTTTAGAGAAAAAAGAATAAAAAGAAATGAACAAAGCCTCCAAGAAATATGGGAC
TAT
>4__chrX_62996989_63003068
AATTCCGAGCTAAAGGAGGAAGTTCAAATCCAAGGCAAAGAAGTTAAAAACCTTGAAAAA
AAATTAGACAAATGGCTAACTAGAATAACCAATGCAGAGAAGTCCTTAAAGGACCTGATG
GAGCTGAAAACCATGGCACAAGAACTACGTGACGAATACACAAGCCTCAGTAGCCAATGT
GATCAACTAGAAGAAAGGGTATCAGTCATGGAAGATGAAATGAATGAAATGGAGCAAAAA
CAGAAGTTCAGAGAAAAAAGAATAAAAAGAAATGAACAAAGCCTCCAAGAAATTTGGGAC
TAT
>4__chrX_67738842_67744971
TACTCCAAGCTAAAGGAGGAAGTTTGAACCAATGGCAAAGAATTTAAAAACTTTGAAAAA
AACTTAGACCAATGGATAACTAGAATAACCAATGCAGAGGAGTCCTTAAAGGACCTCATG
GAGCTGAAAACCATGGCACAAGAACTATGTGACGAATGCACAAGCCTCAGTAACCGATGC
GATCAACTGGAAGAAAGGGTATCAGCGATGGAAGACAAAATGAATGAAATGAAGAGTGAA
GAGAAGTTTAGAGAAAAAAGAATAAAAAGAAACGAACAAAGTCTCCAAGAAATATGGTAC
TAT
>4__chrX_80885332_80891464
TACTCTGAGCTAAGGGAGGAAGTTTGAACCAAAGGCAAAGGAGTTAAAAACTTTGAAAAA
AAATTACATGAACGGATAACTAGAATAACCAATGCAGAGAAGTCCTTAAAGGACCTGATG
GAGCTGAAAACCACTGCACGAGAACTATGTGACGAATGCACAAGCCTCAGTAACCTATGC
GATCAACTGGAAGAAAGGGTATCAGCGATGGAAGATGAAATGTATGAAATGAAGCGTGAA
GTGAAGTTTAGAGAAAAAATAATAAAAAGAAATGAACAAAGCCTCCAAGTAATATGGGAC
TAT
>4__chrX_76455738_76461873
TGCTCTGAGCTAAAGGAGGAAGTTCGAACCAATGGCAAAGAAGTTAAAAATTTTGAAAAA
AATTTAGATGAATGGATAACTAGAATAACCAATGCAGAGAAGTCCTTAAAGGACCTGATG
GAACTGAAAACCATGGCATGAGAACTACGTGACAAATACACAAGCCTCAGTAACCAATTC
GATCAACTGGAAGAAAGGGTATCAACGATGGAAGACGAAATAAATGAAATAAAGCATGAA
GAGAAGTTTAGAGAAAAAAGAATAAAAAGAAATGAACAAAGCCTCCAAGAAATATGGGAC
TAT
>4__chrX_69499821_69505972
TACTCCGAGCTAAAGGAGGAAGTTCGAACCCATGACAAAGAAGTTAAAAACCTTGAAAAA
AGATTAGACAAATGGCTAACTAGAATAACCAATGCAGAGAAGTCCTTCAAGGACCTGATG
GAGCTGAAAACCACAGCACGAGAACTACGTGACGAATGCACAAGCCTCAGTAGCCGACGT
GATCAACTTGAAGAAAAGGTATGAGTGATGGAAGATCAAATGAATGAAATGAAGCGAGAA
GATAAGTATAGAGAAAAAAGAATAAAAAGAAATGAACAAAGCCTCCAAGAAATATGGGAC
TAT
>4__chrX_73611039_73617191
TACTCCGAGCTAAAGGAGGAAGTTCAAACCCATGGCAAAGAAGTTAAAAACCTTGAAAAA
AGATTAGATGAAAGGCTAACTAGAATAACCAATGCTGAGAAGTCCTTAAAGGACCTGATG
GAGCTGAAAACCATGGCATGAGAACTACATGATGAATGCACAAGCCTCAGTAGCCAATTC
GATCAACTGGAAGAAAGGGTATCAGTGATGGAAGATCAAATGAATGAAATGAAGCGAGAA
GAAAAGTTTAGAGAAAAAAGAATAAAAAGAAATGAACAAAGCCTCCAAGAAATATGGGAC
TAT
>4__chrX_69847371_69853503
TACTCCAAGTTAAAGGAGGAAGTTCAAACCGAAGACAAAGAAGATAAAAACCTTGAAAAA
AGATTAGACAAATGGCTAACTAGAATAACCAATGCAGAGAAGTCCTTAAAGGACCTGATG
GAGCTGAAAACCATGGCACGAGAACTGCGTGACAAATGCACAAGCCTCAGTAGCCGATGC
TATCAACTGGAAGAAAGGGTATCAGTAGTGGAAGATCAAATGAATGAAATGAAGTGAGAA
GAGAAGTTTAGAGAAAAAAGAATACAAAGAAATGAAAAAAGCCTCCAAGAAATATGGGAC
TAT
>4__chrX_69864754_69870889
TACGCCAAGCTAAAGGAGGAAGTTCGAACCCACGGCAAAGAAGTTAAAAACCTTGAAAAA
AAATTAGACGAATGGCTAACTAGAATAACCAATACAGAGAAGTCCTTAAAGGACCTGATG
GAGCTGAAAACCACAGCACAAGAACTACGTGATGAATGCACAAGCTTCAGTAGCGGATTC
GATCAACTGGAAAAAAGGGTATCAGTGATGGAAGATCAAATGAATGAAATGAAGCGAGAA
GAGAAGTTTAGAGAAAAAAGAATAAAAAGAAATGAAAAAAGCCTCCAAGAAATATGGGAC
TAT
>4__chrX_66795790_66801819
TACTCTGAGCTAAAGGAGGAAGTTCGAACGCATGGCAAAGAAGTTAAAAACCTTGAAAAA
AAATTAGACAAATGGCTAACTAGAATAACCAATGCAGAGAAGTCCTTAAAGGACCTGATG
GAGCTGAAAAACACAGCACGAGAACTACGTGACAAATGCACAAGCCTCAGTAGCCGATTA
GATCAACTGGAAGAAAGGGTATCAGTGATTGAAGATCAAATGAATGAAATGAAGCGAGAA
-----GTTCAGAGGAAAAAGAATAAAAAGAAATGAACAAAGCCTCCAAGAAATATGGGAC
TAT
>4__chrX_81082493_81088534
TATTCTGAGCTAAAGAAGGAAATTCGAACCTATGGCAAAGAAGATAAAAAC-TT-AAAAA
AAATTAGACAAATGGATAACTAGAATAACCAATGCAGAGAAGTCCTTAAAGGACCTGATG
GAGCTGAAAACCAAGACATGAGAACTACAAGATGAATGCACAAGCCTCAGTAACTGATGC
GATCAACTGGAGGAAAGGGTATCAGCGATGGAAGATTAAATGAATGAAATGAAGTGTGAA
GAGAAGTTTAGAGAAAAAATAATAAAAAGAAACGAACAAAGCCTCCAAGAAATATGGGAC
TAT
>4__chrY_13607218_13613327
TACTCCGAGCTAAAGGAGGAAGTTCAAACCAATGGCAAAGAAGTTAAAAACTTTGAAAAA
AAATTAGAGGAAAGGCTAACTAGAATAACCAATGCAGAGAAATCCTTAAAGGACCTGTTG
TAGCTGAAAACCAAGGCATGAGAACTAAGTGACGAATGCACAAGCCTCAGTAACCAATGC
AATCAACTGGAAGAAAGGGTATCAGCGATGGAAGATGAAATGAATGAAACGAAGCGTGAA
GAGAAGTTTAGAGAAAAAAGAATAAAAAGAAATGAACAAAGACTCCAAGAAATATGGGAC
TAT
>4__chrX_67079096_67085254
TACTCTGAGCTACAGGAGGAAATTCAAACCAATGGCAAAGAACTTAAAAGCTTTGAAAAA
AAATTAGACGAATGGATAAGGAGAATAAACAATGCAGAGAAGTCCTTAAAGGACCTGATG
GAGCTGAAAACCAAGGCATGAGAGCTACATGAAGAATGCAGAAGCCTCAGTAGCCGATGC
GATCAACTGAAAGAAAGGGTATCAGTGATGGAAGACGAAATGAATGAAATGAAGTGAGAA
GAGAAGTTTAGAGAAAAAAGAATAAAAAGAAACGAACAAAGCCTCCAAGAAATATGGGAC
TAT
>4__chrX_70974508_70980639
TACTCTGAGCTAAAGGAGGAAGTTCAAACCCATGACAAAGAAGTTAAAAACCTTGAAAAA
AAATTAGATGAATGGCTAACTAGAATAACCAATGCAGAGAAGTCCTTAAAGGACCTGATG
GAGCTGAAAACCAAGGCATGAGAACTATGTGACAAACGCACAAGCCTCAGTAGCTGATGC
GATCAACTGGAAGAAAGGGTATCAGTGATGGAATATCAAATGAATGAAATGAAGCGAGAA
GAGAAGTTTAGAGAAAAAAGAATAAAAAGAAATGAACAAAGCCTCCAAGAAACATGGGAC
TAT
>4__chrX_72230501_72236647
TACTCCAAGCTAAAGGAGGAAGTTCGAACCAATGGTAAAGAAGTTAAAAACCTTGAAAAA
AAATGAGACAAATGGATAACTAGAATAACAAATGCAGAGAAGTCCTTAAAGGACCTGATG
GAGCTGAAAACCATGGCATGAGAACTACGTGAGGAATGCGCAAGCCTCAGTAGCTGATGC
GATCAACTGGAAGAAAGGGTATCAGCGATGGAAGACAAAATGAATCAAATGAAGCATGAA
GAGAAGTTTAGAGAAAAAAGAATAAAAAGAAACAAACAAAGCTTTCAAGAAATATGGGAC
TAT
>4__chrX_73823898_73830051
TACTCCGAGCTACAGGAGGAAATTCGAACCAATGGCAATGAAGTTAAAAGTTTTGAAAAA
CAATTAGACAAATGGATAACTAGAATAACCAATGCAGAGAAGTCCTTAAAGGTCCTGATG
GAGCTGAAAATCAAAGCACGAGAGCTACGTGATGAATGCAGAAGCCTCAGGAGCTGATGT
GATCAACTGGAAGAAAGGGTATCAGTGATGGAAGGTGAAATGAATGAAATGAAGTAAGAA
GAGAAGTTTAGAGAAAAAAGAATAAAAAGAAATGAACAAAGCCTCCAAGAAATATGGGAC
TAT
>4__chrX_72808333_72814447
TACTCTGAGTTACCGGAGGAAATTCGAACCAATGGCAAAGAAGTTAAAAGCTTTGAAAAA
AAATTAGAAAAATGGATAACTAGAATAACCAATGCAGAGAAGTCCTTAAAGGACCTGATG
GAGCTGAAAACCAAGGCACGAGAGCTACGTGACGAATGCAGAAGCCTCACTAGCCGATGA
GATCAACTGGAAGAAAGGGTATCAGTGATGGAAGACGAAATGAATGAAATGAGGCGAGAA
GAGAAGTTCAGAGAAAAAAGAATAAAAAGAAACGAAGAAAGCCTCCAAAAAATATGGGAC
TAT
>4__chrX_89977886_89984022
TACTCCGAACTAAAGAAGGAAGTTCGAACCAATGGCAAAGAAGTAAAAAACTTTGAAAAA
AAATTAGATGAATGGATAACTAAAATAACCAATGCAGAGAAGTCCTTAAAGGACCTGATG
AGGCTGAAAACCATGACACAAGAACTACGTGATGAATGCACAAGCCTCAGTAACCGATGC
AATCAACTGGAAGAAAGGGTATCAGCGATGGAAGACAAAATGAATGAAATGAAGTGTGAA
GAGAAGTTTAGAGAAAAAAGAATAAAAAGAAAAGAACAAAGCCTCCAATAAATATGGGAC
TAT
>4__chrY_4346689_4352826
TACTCCAAACTAAAGAAAGAAGTTCGAACCAATGGCAAAGAAGTAAAAAACTTTGAAAAA
AAATTAGGTGAATGGATAACTAAAATAACCAATGCAGAGAAGTCCTTAAAGGACCTGATG
AGGCTGAAA--------ACAAGAACTGCTTGATGAATGCACAAGCCTCAGTAACCGATGC
AATCAACTGGAAGAAAGGGTATCAGTGATGGAAGACAAAATGAATGAAATGAAGTGTAAA
GAGAAGTTTAGAGAAAAAAGAATAAAAAGAAAAGAACAAAGCCTCCAAGAAATATGGGAC
TAT
>4__chrX_85537049_85543183
TACTCCGAGCTAAAGGAGGAAGTTTGAACCAATCGCAAAAAAGTTAAAAACTTTGAAAAA
AAACTAGACGAATGGATAACTAGAATAACCAATGTAGAGAAGTCCTTAAAGGACCTGATA
GAGCTGAAAACCACGGCATGAGAATTACGTGATGAATGCACAAGCCTCAGTAGCCGATGC
GATCAACTGGAAGAAAGGGTATCAGTGATGGAAGATGAAATGAATGAAATGAAGCATGAA
GGGAAGTTTAGAGAAAAAAGAATAAAAAGAAATGAACAAAGCCTCCAAGAAATATGGGAC
TAT
>4__chrX_69975074_69981196
TACTCTGAGCTACAGGAGGAAATTCGAACCAATAGCAAAGAAGTTAAAAGCTTTGAAAAA
AAATTAGGCGAACGGATA-CTAGAATAACCAATGCAGAGAAGTCCTTCAAGGACCTGATG
GAGCTGAAAACCAAGGCACGAGAGCTACGTGATGAACGCAGAAGCCTCAGTAGCCGATGC
GATCAACTGGAAGAAAGGGTATCAGTGATGGAAGATGAA---------ATGAAGCGAGAA
GAGAAGTTTAGAGAAAAAAGAATAAAAAGAAATGAACAAAGCCTCCAAGAAATATGGGAC
TAT
>4__chrX_92201894_92207986
TACTCTGAGCTAAAGGAGGAAGTTCGAACCAATGGCAAAGAAGTTAAAAACTTTGAAAAA
GAATTAGACGAATGGATAACTAGAATAACCAATGCAGAGAAGTCCTTAAAGGACCTGATG
GAGCTGAAAACCATGGCACGAGAACTACGTGACAAATGCACAAGCCTCAGTAACCGATGT
GATCAACTGGAAGAAAGGGTATCAGTGATGGAAGATGAAATGAATGAAATGAAGCGTGAA
GAGAAGTTCAGAGAAAAAAGAATAAAAAGAAACGATCAAAGCCTCCAAGAAATATGGGAC
TAT
>4__chrX_74018722_74024861
TACTCCGAGCTAAAGAAGGAAGTTCGAACCAATGGCAAAGAAGTTAAAAACTTTGAAAAA
AAATTAGATGAATGGATAACTAGAAAAACCAATGGAGAGAAGACCTTAAAGGACCTGATG
GAGATGAAAACCATGGCATGAGAATTACGTGACGAATGCACAAGCCTCAGTGACCAATGC
AATCAACTGAAAGAAAGGGTATCAGCGATGGAAGACGAAATGAATGAAATGAAGTGTGAA
GAGAAGTTTAGAGAAAAAAGAATAAAAAGAAACAAACAAAGCCTCCAAGAAATATGGGAC
TAT
>4__chrX_98376288_98382414
TACTCCGAGCTAAAGGAGGAAGTTCGAACCAATGCCAAAGAAGTTAAAAACTTTGAAAAA
AAATTAGACGAATGGATAACTAGAATAACCAATGCAGAGAAGTCCTTAAAGGACCTGATG
GAGCTGAAAACCACAGCACGAGAACTACGTGACGAATGCACAAGCCCCAGTAGCCAATGC
AACCAATTAGAAGAAAGGATATCAGCGATGGAAGACAAAATGAATGAAATGAAGCGAGAA
GAGAAGTTTAGAGAAAAAAGAATAAAAAGAAAAGAACAAAGCCTCCAAGAAATATGGGAC
TAT
>4__chrX_69346978_69353110
TACTCCGAGCTAAAGGAGGAAGTTCGAACGAATGGCAAAGAAGTTAAAAACTTTGAAAAA
AAATTAGACAAATGGATAACTAGAATAACCAATGCAGAGAAGTCTTTAAAGGACCTGATG
GAGCTGAAAACCACGGCACGGGAAGTACATGACGAATGCACAAGCCTCAGTAACCGATGC
GATCAACTGGAAGAAAGGGTATCAGCGATGGAAGATGAAATGAATGAAATGAAGCGTGAA
GAGAAGTTTAGAGGAAAAAGAATAAAAGGAAATGAACAAAGCCTCCAAGAAATATGGGAC
TAT
>4__chrX_99192439_99198581
TACTCCGAGCTAAAGGAGGAAGTTCGAACCAATGGCAAAGAAATTAAAAACTTTGAAAAA
AAATTAGATGAATGGATAACTAGAATAACCAATGCAGAGAAGTCCTTAAAGGACCTGATG
GAGCTGAAAACCACGGCATGAGAACTACGTGACGAACGCACAAGCCTCAGTAACCGATGC
GATCAACTGGAAGAAAGGGTATCAGCAATGGAACACGAAATGAATGAAATGAAGTGTGAA
GAGAAGTTTAGAGAAAAAAGAATAAAAAGAAACGAACAAAGCCTCCAAGAAATATGGGAC
TAT
