# Supplementary material for: Cryptic genetic variation enhances primate L1 retrotransposon survival by enlarging the functional coiled coil sequence space of ORF1p
Source: PLoS Genet. 2020 Aug 14;16(8):e1008991. doi: 10.1371/journal.pgen.1008991 (PMC7449397; doi:10.1371/journal.pgen.1008991)
Supplement: S1 Data — (ZIP) [file pgen.1008991.s012.zip › Supplementary_Data_PG/orf1_cterm/5mod_ct.fst]

>5mod_cn_50_cg_rest
CTCCAAGAAATATGGGACTATGTGAAAAGACCAAATCTACGTCTGATTGGTGTACCTGAA
AGTGACGGGGAGAATGGAACCAAGTTGGAAAACACTCTGCAGGATATTATCCAGGAGAAC
TTCCCCAACCTAGCAAGGCAGGCCAACATTCAAATTCAGGAAATACAGAGAACGCCACAA
AGATACTCCTCGAGAAGAGCAACTCCAAGACACATAATTGTCAGATTCACCAAAGTTGAA
ATGAAGGAAAAAATGTTAAGGGCAGCCAGAGAGAAAGGTCGGGTTACCCACAAAGGGAAG
CCCATCAGACTAACAGCGGATCTCTCGGCAGAAACTCTACAAGCCAGAAGAGAGTGGGGG
CCAATATTCAACATTCTTAAAGAAAAGAATTTTCAACCCAGAATTTCATATCCAGCCAAA
CTAAGCTTCATAAGTGAAGGAGAAATAAAATCCTTTACAGACAAGCAAATGCTGAGAGAT
TTTGTCACCACCAGGCCTGCCCTACAAGAGCTCCTGAAGGAAGCACTAAACATGGAAAGG
AACAACCGGTACCAGCCACTGCAAAAACATGCCAAATTG
>lcl|hg18_L1PA5_chr3_100060365_100066400
CTCCAAGAAATATGGGACTAGGTGAAAAGACCAAATCTACGTCTGATTGGTGTACCTGAA
AGTGATGGGGAGAATGGAACCAAGTTGGAAAACACTCTGCAGGATATTATCCAGGAGAAC
TTCCCCAACCTAGCAAGGCAGGCCAACACTCAAATTCAGGAAATACAGAGAATGCCACAA
AGATACTCCTCGAGAAGAGCAACTTCATGACACATAATTGTCAGATTCACCAAAGTTGAA
ATGAAGGAAAAAATGATGAGAGCAGCCAGAGAGAAAGGTTGGGTTACCCACGAAGGGAAG
CCCATCAGACTAACAGCAGATCTTTCAGGAGAAACTCTACAAGCCAGAAGACAGTAGGGG
CCAATATTCAACATTCTTAAAGGAAAGAATTTTCAACCCGGAATTTCATATCCAGCCAAA
CTAAGCTTCATAAGTGAAGGAGAAATAAAATACTTTACAGACAAGCAAACGCTGACAGAT
TTTGTCACCACCAGGCCTGCCCTAAAAGAGCTCCTAAAGGAAGCACTAAACATGGAAAGG
AACAACCAATACCAGCCACTGCAAAAACATGACAAATTG
>lcl|hg18_L1PA5_chrX_23488700_23494831
CTCCAAGAAATATGGGACTATGTGAAAAGACCAAATCTACGTCTGATTGGTGTACCTGAA
AGTGACGGGGAGAATGGAACCAAGTTGGAAAACACTCTGCAGGATAGTATCTAGGAGAAC
TTCCCCAATCTAGCAAGGCAGGCCAACATTCAAATTCAGGAAATACAGAGAATGCCACAA
AGATACTCCTCGAGAAGAGCAACTCCAAGACACAAAATTGTCAGATTCACCAAAGTTGAA
ATGAAGGAAAAAATGTTAAGGGCAGCCAGAGAGAAAGGTCGGGTTACCCACAAAGGGAAG
CCCATCAGACTAACGGCAGATCTCTCAGCAGAAACTCTACAAGCCAGAAGAGAGTGGGGG
CCAATATTCAACATTCTTAAAGAAAAGAATTTTCAAGCCAGAATTTCATATCCAGCCAAA
CTAAGCTTCATAAGTGAAGGAGAAATAAAATACTTTACAGACAAGCAAATGCTGAGAGAT
TTTGTCACCACCAGGCCTGCCCTAAAAGAGCTCCTGAAGGAAACACTAAACATGGAAAGG
AACAACTGATACCAGCCACTGCAAAAACATGCCAAATTG
>lcl|hg18_L1PA5_chr1_91235716_91241841
CTTCAGGAAATATGGGACTATGTGAAAAGACCAAATCTACGCCTGATTGGTGTACCTTAA
AGTGACAAGAAGAATGAAACCAAGTAGGAAAACACTCTGCAGGATATTATCCAGGAGAAC
TTTCCCAACCTAGCAAGGCAGGCCAACATTCAAATTCAGGAAATACAGAGAACACCACAA
AGATACTCCTCGAGAAGAGCAACTCCAAGACACATAATTGTCAGATTCACCAAAGTTGAA
ATGAAGG-AAAAATGTTAAGGGCAGCCAGACAGAAAGGTCAGGTTACCCACAAAGGAAAG
CCCAACAGACTAACAGTGGATCTCTCGGCAGAAACTCTACAAGCCAGAAGAGAGTGGTGG
CAAATATTCAACATTCTTAACAAAAAGAATTTTCAACCCAGAATTTCATAGCCAGCCAAA
CTAAGCTTCATAAGTGAAGGAGAAATAAAATCCTTTACAGAGAAGCAAATGCTGAGAGA-
TTTGTCACCACCAGGCCTG----TCAACAGCTCCTGAAGGAAGCACTAAACATGGAAAGG
AACATCCGGTACCAGCCACTGCAAAAACATGCCCAATTG
>lcl|hg18_L1PA5_chr11_58340028_58346138
ATCCAAGAAAGATGGGACTATCTGAAAAGATCAAATCTACGTCTGATTGGAGTATGTGAA
AGTGATGGGGAGAATGGAATCAAGTTGGAAAACACTCTGCAGGATATTATCCAGGAGAAC
TTTCCCAATCTAGCAAGACAGGCCAATATTCAAATTCAGGAAATACAGAGAA-GCCACAA
AGACACACCTTGAGAAGAGCAATGCCAAGACACATAATTGTCAGATTCACCAAAGTTGAA
ATGGAGGAAAAAATGTTAAGGGCAGCCAGAGAGAAAGGTCGGGTTACCCACAAAGGGAAG
CCCATCAGACTAATAGCTGATATCTCGGCAGAAATTCTCCAAGCCAGAAGAGAGTGGGGG
CCAATATTCAACATTCTTAAAGAAAAGAATTTTCAACCCAGAATTTCATATCCAGCCAAA
CTAAGCTTCATAAGTGAAGGAGAAATAAAATACTTTACAGACAAGCAAATGCTGAGAGAT
TTTGTCACCACCAGGCCTGCCTTACAAGAGCTCCTGAAGGAAGCACTAAACACGGCAAGG
AAAAACCAGTACCAGCCACTGCAAAAACATGCCAAATTG
>lcl|hg18_L1PA5_chr2_120519719_120525864
CTCCAAGAAATATGGGACTACATGAAAAGACCAAATCTATGTCTGATTGGTGTACCTGAA
AGTGAAGGGGAGAATGGAACCAAGCTGGAAAACACTCTGCAGGATATCATCCAGGAGAAC
TTCCCCAACCTAGCGAGGCAGGCCAACATTCAAATTCAGGAAATAGAGAGAACGCCACAA
AGATACTCCTCGAGAAGAGCAACTCCAAGACATATAATTGTCAGATTCACCAAAGTTGAA
ATGAAGGAAAAAATGTTAAGGGCAGCCAGAGAGAAAGGTCAGGTTACCCACAAAGGGAAG
CCCATCAGACTAACAGTGGATCTCTTGGCAGAAACTCTACAAGCCAGAAGACAGTGGGGG
CCAATATTCAACATTCTTAAAGAAAAGAATTTTCAACCCAGAATTTCATATCCAGCCAAA
CTAAGCTTCATAAGTGAAGGAGAAATAAAATCCTTTACAGACAAGCAAATGGTGAGAGAT
TTTGTCACCACGAGGCATGCCTTACAAGAGCTCCTGAAGGAAGCACTAAACACGGAAAGG
AACAACTGGTACCAGCCACTGCAAAACCATGCCAAATTG
>lcl|hg18_L1PA5_chr16_46501310_46507416
CTCCAAGAAATATGGGACTATGTGAAAAGACCAAATCTACGTCTGATTGGTGTACCTGAA
AGTGACAGGGAGAATGGAACCAAGTTGGAAAACACTCTTCAGGATATTATCCAGGAGAAC
TTCCCCAACCTAGCAGGGCAGGCCAACATTGAAATTCAGGAAATATAGAGAATGCCACAA
AGATACTCCTCGAGAAGAGCAACTCCAAGACACATAATTGTCAGATTCACCAAAGTTGAA
ATGAAGGAAAAAATGTTAAGGGCAGCCAGAGAGAAAGGTCGGGTTACCCACAAAGGGAAG
CCCATCAGACTAACAGCAGATCTCTTGGCAGAAACTCTACAAGCCAGAAGAGAGTGGGGG
CCAATATTCAACATTCTTAAAGAAAATAATTTTCAACTCAGAATTTCATATCCAGCCAAA
CTAAGCTTCATAAGTGAAGGAGAAAAAAAATACTTTACAGACAAGCAAATGCTGAGAGAT
TTTGTCACCACGAGGTCTGCCCTAAAAGAGCTCCTGAAGGAAGCACTAAACATGGAAAGG
AACAACTGACACCAGCCAC-GCAAAAACATGCCAAATTG
>lcl|hg18_L1PA5_chr2_137070106_137076218
CTCCAAGAAATATGGGACTATAGGGAAAGACCAAATCTACGTCTGATTGGCATACCTGAA
AGTGACAGGGAGAATGGAACCAAGGTGGAATACACTCTTCAGGATATTATCCAGGAGAAC
TTCCCCAACCTAGCAAGGCAGGCCAACATTCAAATTCATGAAATACAGAGAATGCCACAA
AGATACTCCTCGAGAAGAGCAACTCCCAGACACATAATTGTCAGATTCACCAAAGTTGAA
ATGAAGCAAAAAATGTTAAGGGCAGCCAGAGAGAAAGGTTGGGTTACCCACAAAGAGAAG
CCCGTCAGACTAACAGCTGATCTCTCGGCAGAAACTCTACAAGCCAGAAGAGAGTGGGGG
CCAATATTCAACATTCTTCAAGAAAAGAATTTTCAACCCAGAATTTCATATCCAGCCAAA
CTAAGCTTCACAAGTGAAGGAGAAATAAAATCATTTACAGACAAGCAAATGTGGAGAGAT
TTTGTCACCACCAGGCCTGCCCTAAAAGAGCTCTTGAAGGAAGCACTAAACATGGAAAGG
AACAACTGATACCAGCCAAGGCAAAAACATGCCAAATTG
>lcl|hg18_L1PA5_chr2_21597379_21603467
CTCCAAGAAATATGGGGCTGTATGAAAAGACCAAATCTATGTCTGATTGGTGTATCTAAA
AGTGAC-GGGAGAATGGAACCAAGTTGGGAAACACTCTGCAGGATATTATCCAGGAGAAG
TTCCCCAACCCAGCAAGGCAGGCCAACATTCAAATTCAGGAAATACAGAGAATGCCATAA
AGATACTCCTCGAGAAGTGCAACTCAAAGACACATAATTGTCAGGTTCACTAAAGTTGAA
ATGAAGGAAAAAATGTTAAGGGCAGCCAGAGGGAAAGGCTGGGTTACCCACAAAGGGAAG
CCGATCAGACTGACAGCTGATCTCTTGGCAGAAACTCTACAAGCCAGAAGCGAGTGGGGG
CCAATATTCAACATTCTTAAAGAAAAGAATTTTCAACCCAGATTTTCATATCCAGCCAAA
CTAAGCTTCATAAGTGAAGAAGAAATAGAATCCTTCACAGACAAACAAACGCTGAGAGAT
TTTGTCACCACCAGGCCTGCCCTAAAAGAGCTCCTGAAGGAAGCACTAAACATGGAAAGG
AACAACCGGTGCCAGCCACTGCAAAAACATGCCAAATTG
>lcl|hg18_L1PA5_chr6_127089124_127095233
CTCTGAGAAATATGGGACTATGTGAAAAGACCAAATCTACATCTGACTGGTGTATCTGAA
AGTGATGGGGAGAATGGAACCAAGTTGGAAAACACTCTGCAGGATATTATCAAGGAGAAC
TGCCCCAACCTAGCAAGGCAGGCCAACATTCAAATTCAGGAAATAGAGAGAACACCACAA
AGATACTCCTCGAGAAGAACAACTCCAAGACACATAATTGTCAGATTCACCAAAGTTGAA
ATGAAGGAAAAAATGTTAAGGGCAGCCAGAGAGAAAGGTCAGGTTACCCACAAAGGGAAG
CCCATCAGACTAATAGCTGATCTCTCGGCAGATGCTCTACAAGCCAGAAAATAGTGGGGG
CCAATATTCAACATTCTTAAATGAAAGAATTTTCAACCCAGAATTTCATATCCAGCCAAA
CTAAGCTTCATAAGTGAAGGAGAAATAAAATCCTT-ATAGACAAGCAAATGCTGAGAGAT
TTTGTCACCACCAGGCCTGCCCTAAAAGAGCTCCTGAAGGAAGCACTAAACATGGAAAGG
AACAACTGGTACCAGACACTGCAAAAACATGCCAAATTG
>lcl|hg18_L1PA5_chr7_102444011_102450170
CTCCAAGAAATATGGGATTATGTGAAAAGACCAAACCTAGTTCTGATTGGTGTACCTGAA
AGTGACAGGGAGAA--GAATCAAGTTGGAAAACACTCTTTGGGATATTATCCAGGAGAAC
TTCCCCAATCTAGCAAGGCAGGCCAACATTCAAATTCAGGAAATACCGAGAACGCCACAA
AGATACTCCTCGAGAAGAGCAACTCCAAGACACATAATTGTCAGATTCACCAAAGTTGAA
ATGAAGGAAAAAATGTTAAGGGCAGCCAGAAAGAAAGGTCAGGTTACCCACAAAGGGAAT
CCCATCAGAATAACAGCGGATCTCTTGGCAGAAATTCTACAAGCCAGAAGAGAGTGGGGG
CCAATATTCAAAATTCTTAAAGAAAAGAATTTTCAACCCAGAATTTCATATCCAGCCAAA
CTAAGCTTCATAAGTGAAGGAGAAATAAAATCCTTTACAGACAAGCAAATACTGAGAGAT
TTTGTCACCACTAGGCCTGCCTTACAAGAGCTCCTGAAGGAAGCACTAAACACGGAAAGG
AACAACCGGTACCAGCCACTGCAAAAACATGCCAAATTG
>lcl|hg18_L1PA5_chr9_29260220_29266347
CTCCAAGAAATATGGGACTGTGTGAAAAGACCAAATCTACATCTGACTGGTGTACCTGAA
AGTGACGGGGAGAATGGAACCAAGTTGGAAAACACTCTGCAGGATATTATCCAGGAGAAC
TTCCCCAACCTAGCAAGGCAAGCCAATATTCAAATTCAGGCAATACAGAGAACGCCACAA
AGATACTCCTCGAGAAGAGAAACTCTAAGACCCATAATTGTCAGATTCACCAAAGTTGAA
ATGAAGGAAAAAATGTTAAGGGCAGCCAGAGAGAAAGGTCGGGTTACCCACAAAGGGAAG
CCCATCAGACTAACAGCTGATCTCTTGGCAGAAACTCTACAAGCCAGAAGAGAGTGGGGG
CCAATATTCAACATTCTTAAAGAAACGAATTTTCAACCCAGAATTTCATATCCAGTCAAA
CTAAACTTCATAAGTGAAGGAGAAATAAAATCCTTTACAGACAAGCAAATGCTGAGAGAT
TTTGTCACGACCAGGCCTGCCCTACAAGAGCTCCTGAAGGAAGCACTAAACATGGAAAGG
AACAACCAGCACCAGCCACTGCAAAAACATGCCAAATTA
>lcl|hg18_L1PA5_chrX_154813576_154819681
CTCCAAGAAATATGGGACTATGTGAAAAGACCAAATCTACGTCTGATTGGTGTACCTGAA
AGTGATGGGGAGAATGGAACCAAGTTGGAAAACACTCTGCAGGATATTAGCCAGGAGAAC
TTCCCCAACCTAGCAAGGCAGGCCAACATTCAAATTCAGGAAATACAGAGAACGCCACAA
AGATACTCCTCGAGAAGAGCAACTCCGAGACACATAATTGTCAGA-TCACCAAAGTTGAA
ATGAAGGAAAAAATGTTAAGGGCAGCCAGAGAGAAAGGTCGGGTTACCCACAAAGGGAAG
CCCATCAGACTAACAGCTGATCTCTCGGCAGAAACTCTACAAGCCAGAAGAGAGTGGGGG
CCAATATCCAAAATTCTTAAAGAAAAGAATTTTCAACCCAGAATTTCATATCCAGCCAAA
CTAAGCTTCATAGGTGAAGGAAAAATAAAATCCTTTACAGACAAGCAAATGCTGAGAGAT
TTTGTCACCACCAGGCCTGCCTTACAAGAGCTCCTGAAGGAAGCACTAAACATGGAAAGG
AACAACACATACCAGCCACTGGAAAAACATGCCAAATTG
>lcl|hg18_L1PA5_chrX_65925614_65931735
CTCCAAGAAATATGGGACTGTGTGAAAAGACCAAGTCTACATCTGATTGGTGTACCTGAA
AGCGACGGGGAGAATGGAATGAAGTTGGAAAACACTCTGCAGGATATTATACAGGAGAAC
TTCCCCAATCTAGCAAGGCAGGCAAACATTAAAATTCAGAAAATACAGAAACCACCACAA
ATATACTCCTCGAGAAGAGCAACTCCAAGACACATAACTCTTGGATTCACTAAAGTTGAA
ACGAAGGAAAAAATGTTAAGGGCAGCCAGAGAGAAAG----GGTTACCCACAAAGGGAAG
CTCATCAGACTAACAACTGATCTCTCCGCAGAAACTCTACAAGCCAGAAGAGAGTGGGGG
CCAATATTCAACATTCTTAAAGAAAGGAATTTTCAAACCAGAATTTCACATCCAGCCAAA
CTAAGCTTCATAAGTGAAGGAGAAATAAAATACTTTACAGATAAGCAAATGCTGAGAGAT
TTTGTCATCACCAGGCCTGCCCTACAAGAGCTCCTGAAGGAGGCACTAAACATGGAAAGG
AACAACCGGTACCAGCCACTGCAAAAACATGCCAAATTG
>lcl|hg18_L1PA5_chrY_57672776_57678881
CTCCAAGAAATATGGGACTATGTGAAAAGACCAAATCTACGTCTGATTGGTGTACCTGAA
AGTGATGGGGAGAATGGAACCAAGTTGGAAAACACTCTGCAGGATATTAGCCAGGAGAAC
TTCCCCAACCTAGCAAGGCAGGCCAACATTCAAATTCAGGAAATACAGAGAACGCCACAA
AGATACTCCTCGAGAAGAGCAACTCCGAGACACATAATTGTCAGA-TCACCAAAGTTGAA
ATGAAGGAAAAAATGTTAAGGGCAGCCAGAGAGAAAGGTCGGGTTACCCACAAAGGGAAG
CCCATCAGACTAACAGCTGATCTCTCGGCAGAAACTCTACAAGCCAGAAGAGAGTGGGGG
CCAATATCCAAAATTCTTAAAGAAAAGAATTTTCAACCCAGAATTTCATATCCAGCCAAA
CTAAGCTTCATAGGTGAAGGAAAAATAAAATCCTTTACAGACAAGCAAATGCTGAGAGAT
TTTGTCACCACCAGGCCTGCCTTACAAGAGCTCCTGAAGGAAGCACTAAACATGGAAAGG
AACAACACATACCAGCCACTGGAAAAACATGCCAAATTG
>lcl|hg18_L1PA5_chr5_43438408_43444506
CTCCAAGAAATATGGGACTATGTGAAAAGACCAAATCTACGTCTGATTGGTGTATCTGAA
AGTGACGGGGAGAATGGAACCAAGTTGGAAAACACTCTTCAGGATATCATCCAGGAGAAC
TTCCCCAACCTAGCAAGGCAGGCCAACATTCAAATTCAGGAAATACAGAGAATGCCACAA
A-ATACTCCTCAAGAAGAGCAACTCTGAGACACATAATTGTCAGATTCACCAAAGTTGAA
ATGAAGGAAAAAATGTTAAGGGCAGCCAGAGAGAAAGGTCGGGTTACCCACAAAGGGAAG
CCCATCAGACTAACAGCTGATCCCTCAGCAGAAACTCTACAAGCCAGAAGAGAGTAGGGG
CCAATATTCAACATTCTTAAAGAAAAGAATTTTCAACTCAGAATCTCATATCCACCCAAA
CTAAGCTTCATAAGTGAAGGAGAAATAAACCCCTTTACAGACAAGCAAATGCTGAGAGAT
TTTGTCACCACCAGGCCTGTCTTACAAGAGCTCCTGAAGGGAGCACTAAACATGGAAAGA
AAGAACCAGTACCAGCCACTGCAAAAACATGCCAAATTG
>lcl|hg18_L1PA5_chr7_104157436_104163524
CTCCAAGAAATATGGGACTATGTGAAAAGACCAAATCTATGTCTGATTGGTGTAGCTTAA
AGTGACGGGGAGAATGGAACCAAGTTGGAAAACACTCTGCAGGATATTATCCAGGAGAAC
TTCCCCAACCTAGCAAGGCAGGCCAACATTCAAATTCAGGAGATACAGAGAATGCCACAA
AGATACTCCCTGAGAGGAGCAACTCCAAGATACATAATTGTCAGAGTCACCAAAGTTGAA
ATGA---AAAAAATGTTAAGGGCAGCCAGAGAGAAAGGTCGGGTTACCCACAAAGGGAAG
CCCATCAGACTAACAGCTGATCTCTCAGCAGAAACTCTACAAGCCAGAAGAGAGTGGGGG
CCAATATTCAACATTCTTAAAGAAAAGAATTTTCAACCCAGAATTTCATATCCAGCCAAA
CTAAGCTTCATAAGTGAAGGAGAAATAAAATCCTTTACAGACGAGCAAATGCTGAGAGAT
TTTGTCACCACCAGGCCTGCCCTACAAGAGCTCCTGAAGGAAGCACTAAATATGGAAAGG
AATAACCGGTCCCAGCCACTGCAAAGACATGCCAAACTG
>lcl|hg18_L1PA5_chr4_113615207_113621300
CTCCAAGAAATATGGGACTATGTGAAAAGACCAAATCTATGTCTGATTGGTGTACCTGAA
AGTGACAGGGAGAATGGAACCAAGTTGGAAAACACTCTGCAGGATATTATCCAGGAAAAC
TTCCCCAATCTAGCAAGGCAGGCCAACATTCAAATTCAGGAAATACAGAGAACACCACAA
AGAT-ATCCCCAAGAAGAGCAACTCCAAGACACATAATTGTCAGATTCACCAAAGTTGAA
ATGAAGGAAAAAATGTTAAGGGCGGCCAAAGAGAAAGGTTGGGTTACCCACAAAGGGAAG
CCCATCAGACTAACAGCGGATCTCTCGGCAGAAACTCAACAAGCCAGAAGAGAGTGGGGG
CCAATATTCAACATTCTTAAAGAAAAAAATTTTCAACCCAGAATTTCATATCCAGCCAAA
CTAAGCTTCATAAGTGAAGGAGAAATAAAATCCTTCACAGACAAGCAAATTCTGAGAGAT
TTTGTCACCACCAGGCCTGCCCTAAAAGAGCTCCTGAAGGAAGCACTAAACATGGAAAGG
AACAACCGGTACCAGCCACTGCAAAAACATGCCAAATTG
>lcl|hg18_L1PA5_chr3_2683279_2689419
CTCCAAGAAAAATGGGACTATGTGAAAAGACCAAATCTACGTCTGTTTGGTGTACCTGAA
AGTGACGGGGAGAATGGAACCAAGTTGGAAAACACTCTGCAGGATATTATCCAG---AAC
TTCCCCAATCTAGCAAGGCAGGCCAACATTCAAATTCAGGAAATACAGAGAACGCCACAA
AGATACTCCTCGAGAAGAGCAACTCCAAGACACATAATTGTCAGATTCACCAAAGTTGAA
ATGAAGGAAAAAATGTTAAGGGCAGACAGAGAGAAAGGTCGGGTTACCCACAAAGGGAAG
CCCATCAGACTAACAGCTGATCTCTCCGCAGAAA--CTACAAGCCAGAAGAGAGTGGGGG
CCAATATTCAACATTCTTAAAGAAAAGAATTTTCAAACCAGAATTTCATATCCAGCCAAA
CTAAGCTTCATAAGTGAAGGAGAAATAAAATCCTTTACAGACAAGCAAATGCTGAGAGAT
TTTGTCACCACCAGGCCTGTCCTAAAAGAGCTCCTGAAGGAAGCACTAAACATGGAAAGG
AACAACCGGTACCAGCCACTGCAAAAACATGCCAAATTG
>lcl|hg18_L1PA5_chr16_80794877_80800991
CTCCAAGAAATATGGGACTATGTGAAAAGACCAAATCTATGTCTGATTGGTGTACCTGAA
AGTGACGGGGAGAATGGAACCAAGTTGGGAAACACTCTGCAGGATATTATCCAGGAGAAC
TTCCCCAATCTAGCAAGGCAGGCCAACGTTCAAATTCAGGAAATACAGAGAACACCAAAA
AGATTCTCCTCGAGAAGAGCAACTCCAAGACACATAATTGTCAGATTCACCAAAGTTGAA
ATGAAGGAAAAACTGTTAAGCGCAGCCAGAGAGAAAGGTCGGGTTACCCACAAAGGGAAA
CCCATCAGACTAACAGCTGATCTCTCAGCAGAAACTCTACAAGCCAGAAGAGAGTGGGGG
CCAATATTCAACATTCTTAAAGCAAAGAATTTTCAACCCAGAATTTCATATCCAGCCAAA
CTAAGCTTCATAAGTGAAGGAGAAATAAAATCCTTTACAGACAAGCAAATGCTGACAGAT
TTTGTCACCACGAGGCCTGCCCTACAAGAGCTCCTGAAGGAAGCGCTAAACACGGAAAGG
AACAACCAGTACCAGCCACTGCAAAAACATGACAAATTG
>lcl|hg18_L1PA5_chr2_181158592_181164689
CTCCAGGAAATATGGGGCTATGTGAAAAGACCAAATCTATGTCTGATTGGTGTACCTGAA
AGTGACGGGGAGAATGGAACCAAATTGGCAAACACTCTGCAGGATATTATCCAGGAGAAC
TTCCCCAACCTAGAAAGGCAGCCCAACATTCAAATTCAGGAAATACAGAGAACGCCACAA
AGATACTCCTTGAGAAGTGCAACTCCAAGGTACATAATTGTCAGATTCACCAAAGTTGAA
ATGAAGGAAAAATTGTGAAGGGCAGCCAGAGAGGAAGGTCGGGTTACCCAC-AAGGGAAG
CCCATCAGACTAACAGCAGATCTCTCGGCAGAAACTCTACAAGCCAGAAGAGAGTGGCGG
CTAATATTTGGCATTCTTAAAGAAAACAATTTTCAACCCAGAATTTCATATCCAGCCAAA
CTAAGCCTCATAAGTGAGGGAGAAATAAAATCCTTTACAGACAAGCAAATGATGAGAGAT
TTTTTCACCACCAGGCCTGCCTTACAAGAGCTCCTGAAGGAAGCACTAAACATGGAAAGG
AACAACTGGTACCAGCCACTGCAAAAACATGCCAAATTG
>lcl|hg18_L1PA5_chr21_14915367_14921478
CTCTAAGAATTATGGGACTATGTGAAAAGACCAAATCTACATCTGATTGGTGTACCTGAA
AGTGACGGGGAGAATGGAACCAAGTTGGAAAACACTCTGCAGGATATTATCAAGGAGAAC
TTCCCCAACCTAGCAAGGCAGGCCAACATTCAAATTCAGGAAATACAGAGAATGCCACAA
AGATACTCCTTGAGAAGAGCAACTCCAAGACACATAATTGTCAGATTCACCAAAGTTGAA
ATGAAGGAAAAAATGTTAAGGGCAGCCAGAGAGAAAAGTCAGGTTACCCACAAAGGGAAG
CCCATCTGACTAACAGCGGACCTCTCAGCAGAAACTCCACAAGCCAGAAGAGAGTGGGGG
CCAATATTCAACATTCTTAAAGAAAAGAATTTTCAACCCAGAATTTCATATCCAGTCAAA
CCAAGCTTTATAAGTGAAGGAGAAATAAAATCCTTTACAGACAAGCAAATGCTGAGAGAA
TTTGTCACCACCAGGCCTGCCCTACAAGAGCTCCT-AAGGAAGCACTAAACATGGAAAGG
AACAACCAGTACCAGCCACTGCAAAAACATGACAAATTG
>lcl|hg18_L1PA5_chr3_139181392_139187481
CTCCAAGGAATGTGGGACTACATGAAAAGACCAAATCTACATCTGATTGGTGTACCTGAA
AGTGACAAGGAGAATGGAACCAAGTTGGAAAACACTCTGCAGGATATTATCCAGGAGAAC
TTCCCCAACCTAGCAAGGCAGGCCAACATTCAAATTCAGGAAATACAGAGAACGCCACAA
AGATACTCCTCGAGAGGAGCAACTCCAAGACACATAACTGTCAGATTCACCAAAGATGAA
ATGAAGAAAAAAGTGTTAAGGGCAGCCAGAGAGAAAGGTCGGGTTACCCACAAAGGGAAG
CCCATCAGACTAACAGCTGATCTCTCAGCAGAAACTCTACAAGCCAGAAGAGAGTGGGGG
CCAATATTCAACATTCTTAAAGAAAAGAATTTTCTATCCAGAATTTCATATCCAGCCAAA
CTAAGCTTCATAAGTGAAGGAGAAATAAAATCCTTTACAAACAAGCAAATGCTGAGAGAT
TTTGTCACCACCAGGCCTGCCCTACAAGAGCTCCTGAAGGAAGCACTAAACATGGAAAGG
AACAACCAGTACCAGCCACTGCAAAAACATGCCAAATTG
>lcl|hg18_L1PA5_chr4_96931579_96937683
CTCGAAGAAATATGGGACTATGTGAAAAGACCAAATCTATGTCTGATTGGTGTACCTGAA
AGTGACGGGGAGAATGGAACCAAGTTGGAAAACACTCTGCAGGATATTATACAGGGGAAC
TTCCCCAATCTAGCAAGGCAGGCCAACATTCAAATTCAGGAAATACACAGAATGCCACAG
AGATACTCCTCGAGAAGAGTAACTCCAAGACACATAATTGTCAGATTCACCAAAGTTGAA
ATGAAGGAAAAAATGTTAAGGACAGCCAGAGAGAAAGGTCAGGTTACTCACAAAGGGAAG
CCCATCAGACTAACAGTGGATCTCTTAGCAGAAACTCTACAAGCCAGAAGAGAGTGGGGG
TCAATATTCAACATTCTTAAAGAAAAGAATGTTCAACCCAGAATTTCATATCCAGCCAAA
CTAAGCATCATAAGTGAAGGAGAAATAAAATCCTTTGCAGACAAGCAAATGCTGAGAGAT
TTTGTCACCACCAGGCCTGCCCTACAAGAGCTCCTGAAGGAAACACTAAACATGGAAAGG
AACAACCGGTCCAAGCCACTGCAAAAACATGCCAAACTG
>lcl|hg18_L1PA5_chr9_31873171_31879272
CTGCAAGAAATATGGGACTATGTGAAAAGACTAAATCTATGTCTGATTGGTGTACCTGAA
AGTGGCAGGGAGAATGGAACCAAGTTGGAAAACACTCTGCAGGATATTATCCAGGGAAAC
TTCCCCAACCTAGCAAGGCAGGCCAACATTCAAATTCAGGAAATACAGAGAATGCCACAA
AGATACTCCTCGAGAAGAGCGACTCCAAGACACATAATTGTCAGATTCACCAAAGTTGAA
ATGAAGGAAAAAATG-TAAGGGCAGCCAGAGAGAAAGGTTGGGTTACCCACAAAGGGAAG
CCCATCAGACTAACAGCTGATCTCTCAGCAGAAACACTACAAGCCAGAAGAGAGTGGGGG
CCAATATTCAACATTCTTAAAGAAAAGACTTTTCAACCCAGAATTTCATATCCAGCCAAA
CTAAGCTTCATAAGTGAAGGAGAAATAAAATCCTTTACAGACAAACAAATGCTGAGAGAT
TTTGTCACCACCAGGCCTGCCCTAAAAGAGCTCCTGAAGGAAGCACTAAACGTGGAAAGG
AACAACCGGTACCAGCCACTGCAAAATCATGCCAAATTG
>lcl|hg18_L1PA5_chrX_78168748_78174879
CTCCAAGAAATATTGGACTATTTGAAAAGACCAAATCTACATCTGATTGGTGTACCTGAA
ATTGACGGGGAGAATGGAACCAAGTTAGAAAACACTCTTCAGGAT---ATTCAGGAGAAC
TTCCCCAATCTAGCAAGGCAGGCCAACATTCAAATTCAGGAAATACAGAGAATGCCACAA
AGATACTCCTTGAGAAGAGCAACTCCAAGACACATAATTGTCAGATTCACCAAAGTTGAA
ATGAAGGAAAAAATTTAAAGGGCAGCCAGAGAGAAAGGTCAGGTTACCCACAAAGGGAAG
CCCATCAGACTAACAGCAGATCTCTTGGCAGAAACTCTACAAGCCAGAAGAGAGTGGGGG
CCAATATTCAACATTCTTAAAGAAAAGAAGTTTCAACCCAGAATTTCATATCCAGCCAAA
CTAAGCTTCATAAGTGAAGGAGAAATAAAATACTTTACAGACAAGCAAATGCTGAGAGAT
TTTGTCACCACCAGGCCTGCCCTAAAAGAGCTCCTGAAGGAAGCACTAAACATGGAAAGG
AAAAAAAGGTACCAGCCACGGCAAAAAGATGACAAATTG
>lcl|hg18_L1PA5_chr8_52061600_52067719
CTCCAATAAATATGGGACTATGTGAAAAGACCAAATCTACATCTGATTGGTGTACCTGAA
AGTGACAGGGAGAATGGAACCAAGTTGGAAAACACTCTTCAGGATATTATCCAGGAGAAC
TTCACCAACCTAGCAAGGCAGGCCAACATTCAAATTCAGGAAATACAGAGAATTCCACGA
TGATACTCCTCGAGAAGAGCAACTCGAAGACACATAATTCTCAGATTCACCAAAGTTGAA
ATGAAGGAAAAAATGTTAAGGGCAGCCAGAGAGAAAGGTCGGGTTACCCAAAAAGGGAAG
CCAATCAGACTAACAGCAGATCTCTTAGCAGAAACTCTACAAGCCAGAAGAGAGTGGGGG
CCAATATTCAACATTCTTAAAGAAAAGAATTTTCAACCCAGAATTTCATATACAGCCAAA
TTAAGCTTCATAAGTGACGGAGAAATAAAATCCTTTACAGACAAGCAAATGCTAAGGGAT
TTTGTCAACACCAGGCCTGCCCTAAAAGAGTTCCTGAAGGAAGCATGAAACATGGAAAGG
AACAACTGGTACCAGCCACTGCAAAAACATGCCAAATTG
>lcl|hg18_L1PA5_chr3_75976900_75982967
CTCCAAGAAATATGGGACTATGTGAAAAGACCAAACCTACATCTAATTGGTGTACCTGAA
AGTGATGGGGAGAATGGAACCAAGTTGGAAAACACTCTGCAGGATATTATCCAGGAGAAC
TTCCCCAATCTAGCAAGGCAGGCCAACATTCAAATTCAGGAAATACAGAGAACGCCACAA
AGATACTCCTTGAGAAGAGCAACTCCAAGACACATAATTGTCATATTCACCAAAGTTGAA
ATGAAGGAAAAAATGTTAAGGGCAGCCAGAGAGAAAGGTCAGGTTACCCACAAAGGGAAA
CCCATCAGACTAACTGCTGATCTCTCGGCAGAAACTCTACAAGCCAGAAGAGAGT-GGGG
CCAATATTCAACATTCTTAAAGAAATGAATTTTCAACCCAGAATTTCATATCCAGCCAAA
CTAAGCTTCAGAAGTGAAGGAGAAATAAAATACTTCACGGACAAGCAAATGCTGAGAGAT
TTTGTCACCACCAGACCTGCCCTAAAAGAGGTCCTGAAGGAAGCACTAAACATGGAAAGG
AACAACTGGTACCAGCCACTGCAAAATCATGCCAAATTG
>lcl|hg18_L1PA5_chr1_209235962_209242106
TTCCAAGAAATATGGGACTATGTGAAAAGACCAAATCTACGTCTGATTGGTGTACCTGAA
AGTGACAGGGAGAATGGAACCAAGTTGGAAAACACTCTGCAGGATATTATCCAGGAGAAC
TTCCCCAATTTAGCACGACAGGCCAACATGCAGATTCAGGAAATACAGGGAATGCCACAA
AGATACTCCTCGAGAAGAGCAACTCCAAGACACATAATTGTCAGATTCACCAACGTTGAA
ATGAAGGAAAAAATGTTAAGGGCAGCCAGAGAGAATGATCGGGTTATCCACAAAGGGAAG
CCCATCAGACTAACAGCTGATCTCTCGGCAGAAATTCTACAAGCCAGAAGAGAGTGGGGG
CCGATATTCAACATTCTTAAAGAAAAGAATTTTCAGCGCAGAATTTCATATCCAGCCAAA
CTAAGCTTCATAAGTGAAGGAGAAATAAAATCCTTTACAGACAAGCAAATGCTGAGAGAT
TTTGTCACCACCAGGCCTGCCCTAAAAGAGCTCCTGAAGGAAGCACTAAACATGGAAAGG
AACAACCGGTACCAGCCACTGCAAAAACATGCCAAGTTG
>lcl|hg18_L1PA5_chr1_59196389_59202543
CTCCAAGAAATATGGGACTATGTGAAAAGACCAAATCTACGTCTGATTGGTGTACCTGAA
AGTGACAGGGAGAATGGAACCAAGTTGGAAAACACTCTGCAGGATATTATCCAGGAGAAC
TTCCCCAATCTAGCAAGGCAGGCCAACATTCAAATTCAGGAAATACAGAGAATGCCACAA
AGATACTCCTCGAGAAGAGCAACTCCAAGACACATAATTGTCAGATTCACCAAAGTTGAA
ATGAAGGAAAAAATGTTAAGGGCAGCCAGAGAGAAAGGTCGCGTTACCCACAAAGGGAAG
CCCATTAGACTAACAGTGGCTCTCTCGGCAGAAACTCTACAAGTCAGAAGAGAGTGGGGG
CCAATATTCAACATTCTTAAAGAAAAGAATTTTCAATCCAGAATTTCATATCCAGCCAAA
CTAAGCTTCATAAGTGAAGGAGAAATAAAATAATTTACAGACAAGCAAATGCTGAGAGAT
TTTGTCACCACCAGGCCTACCCTAAAAGAGCTCCTGAAGGAAGCACTAAACATGGAAAGG
AACAACAGGTACCAGCCACTGCAAAATCATGCCAAAATG
>lcl|hg18_L1PA5_chr10_68988270_68994408
CTCCAAGAAATAGGGGACTATGTGAAAAGACCAAATCTACGTCTGATTGGTGTACCTGAA
AGTGATGGGGAGAATGGAACCAAGTTGGAAAACACTCTGCAGGATATTATCCAGGAGAAC
TTCCCCAATCTAGCAAGGCAGGCCAACATTCAGATTCAGGAAATACAGAGAACACCACAA
AGATACTCCTCGAGAAGAGCAACTCCAAGACACATAATTGTTAGATTCACCAAAGTTGAA
ATGAAGGAAAAAACGGTAAGGGCAGCCAGAGAGAAAGGTCGGGTTACCCACAAAGGGAAG
CCCAGCAGACTAACAGCGGATGTCTCGGCAGAAACTCTACAAACCAGAAGAGAGTGGGGG
CCAATATTCAACATTCTTAAAGAAAAGAATTTTCAACCCAGAATTTCATATCCAGCCAAA
CTAAGCTTCATAAGTGAAGGAGAAATAAAATACTTTACAGACAAGCAAATGCTGAGAGAT
TTTGTCACCAACAGGCCTGCCCTAAAACAGCTCCTGAAGGAAGCACTAAACATGGAAAGG
AACAACCGGTACCAGCTACTGCAAAAACATGCCAAATTC
>lcl|hg18_L1PA5_chr10_110254159_110260274
CTCCAAGAAATGTGGGACTACATGAAAAGACGAAATCTACGTCTGATTGGTGTACCTGAA
AATGATGGGGAGAATGGAACCAAGTTGGAAAATACTCTGCAGGATATTATCCAGGAGAAC
TTCCCCAACCTAGCAAGGCAGGCCATCATTCAAATTCAGGAAATACAGAGAATGCCACAA
AGATACTCCTCGAGAAGAGCAACTCCAAGACACATAATTGTCAGATTCACCAAAGTTGAA
ATGAAGGAAAAAATGTTAAGGGCAGCCAGAGACAAAAGTTGGGTTACCCCCAAAGGGAAG
CCCATCAGACAAACAGAGGATCTCTCAGCAGAAACTCTACAAGCCAGAAGAGAGTGGGGG
CCAATATCCAACATTCTTAAAGAAAAGAATTTTCAACCCAGAGTTTCATATCCAACCAAA
CTAAGCTTCATAAGTGAAGGAGAAATAAAATCCTTTACAGACAAGCAAATGCTGAGAGAT
TTTGTCACCACCAGGCCTACCCTACAAGAGCTCCTGAAGGAAGCACTAAACATGGAAAGG
AACAACCGGTACCAGCCACTGCAAAAACATGCCAAATTG
>lcl|hg18_L1PA5_chr1_61010801_61016935
CTCCAAGAAATATGGGACTATGTGAAAAGACCAAATCTATGTCTCACT-GTGTACCTAAA
AGTGGCGGGGAGAATGGAACCAAGTTGGAAAACACTCTGCAGGATATTATCCAGGAGAAC
TTCCCCAATCTAGCAAGGCAGGCCAATATTCAAATTCAGGAAATACAGAGAATGCCACGA
AGATACTCCTGGAGAAGAGCAACTCCAAGACACATAACTGTCAGATTCACCAAGGTTGAA
ATGAAGGAAAAAATGTTAAGGGCAGCCAGAGAGAAAGGTCGGGTTACCCACAAAGGGAAG
CCCATCAGACTA--AGCTCATCTCTCGGCAGAAACTCTACAAGCCAGAAGAGAATGGGGG
CCAATATTCAACGTTCTTAAAGAAAAGAATTTTCAACCCAGTATTTCATATCCAGCCAAA
TTAAGCTTCATAAGTGAAGGAGAAATACAATCCTTTACAGACAAG-AAATGCTGAGAGAT
TTTGTCACCACTAGGCCTGCCCTAAAAGAGCTCCTGAAGGAAGCGCTAAACATGGAAAGG
AACAACCGGTACAGGCCCCAGAAAAAACATGCCAAATTG
>lcl|hg18_L1PA5_chr1_189678564_189684642
CTCCAAGAAATATGGGACTATGTGAAAAGACCAAATCTATGTCTGATTGGTGTACCTGAA
AGTGACAGGGAGAATGGAACCAAGTTGGAAAACACTCAGCAGGGTATTATCCAGGAGAAC
TTCCTCAACCTAGCAAGACAAGCCAACATTCAAATTTAGGAAATACAGAGAATGCCACAA
AGATATTCCTCGAGAAGAGCAACTCCAAGACACATAATTGTCGGATTCACCAAAGTTGAA
ATGAAGGAAAAAATGTTAAGGACAGCCAGAAAGAAAGGTCAGGTTACCCACAAAGGGAAG
CCCATCAGACTAACAGCTGATCTCTCGGCAGAAATCCTACAAGCCAGGAGAGAGTGGGGG
CCAATATTCAACATTCTTAAAGAAAGGAATTCTCAACCCAGATTTTCATATCCAGCCAAG
CTAAGCTTCATAAGTGAAGAAGAAATAAAATCCATTACAGTCAAGCAAATGCTGAGAGAT
TTTGTCACCACCAGGTCTTCCCTACAAGAGCACCTGAAGGAAGCACTAAACATGGAAAGG
AACAACTGGTACCAGCCACTGCAAAAACATGCCAAATTG
>lcl|hg18_L1PA5_chr1_106673570_106679682
CTCCAAGAAATATGCGACAATGTGAAAAGACCAAATCAGCATCTGATTGGTGTATCTGAA
AGTGACGGGGAGAATGGAACCAAGTTGGAAAACACTCTGCAGGATATTATCTAGGATAAC
-TGCACAATCTATCAAGGCAGGCCAACATTCAAATTCAGGAAATACAGAGAATGCCACAA
AGATACTCCTCGAGAAGAGCAACTCCAAGACACATAACTGTCAGATTCACCAAAGTTGAA
ATGAAGGAAAAAATGTTAAGGGGAGCCAGAGAGAAAGGTCCGGTTACCCACAAAGGGAAG
CCCATCAGACTAACAGCTGATCTCTTGGCAGAAACT-TAAAAGTGAGAAGAGAGTGGGGG
CCAATATTCAACATTCTTAAAGAAAAGAATTTTCAACCAAGAATTTCATATCCAGCCAAA
CTAAACTTCATGAGTGAAGGAGAAATAAAATCCTTTACACACAAGCAAATGCTGAGAGAT
TTTGTTACCACCAGGCCTGCCCTAAAAGAGCTCCTGAAGGAAGCATTAAACATGGAAAGG
AAAAACTGGTACCAGCCACTG-AAAAACATGCCAAATTT
>lcl|hg18_L1PA5_chr1_184014102_184020256
CTCCAGGAAATATGGGACTATATGAAAAGACCAAATGTGCGTCTGATTGGTGTACCTGAA
AGCAATGGGGAGAATGGAACCAAGTTGGAAAACACTCTGCAGGATATTATCCAGGAGAAC
TTCCCCAACCTAGCAAAGCAGACCAACATTCAAATTCAGGAAATACAGAGAACGCCACAA
AGATACTCCTCAAGAAGAGCAACTCCAAGACACATAATTGTCAGATTCACCAAGGTTGAA
ATGAAGGAAAAAATGTTAAGGGCACCCAGAGACAAAGGTGGGATTACCCACAAAGGGAAG
CCCATCAGACTAACAGCGGATCTCTCAGCAGAAACTCTACAAGCCAGAAGAGAGT-GGGG
CCAATATTCAACATTCTTAAAGAAAAGAATTTTCAACCCAGAATTTCATATCCAGCCAAA
CTAAGCTTCATAAGTGAAGGAGAAATTAAATACTTTACAGACAAGCAAATGCTGAGAGAT
TTTGTCACCACCAGGCCTGCCCTAAAAGAGCTCCTGAAGGAAGCACTAAACATGGAAAGA
AACAACTGATACCAACCACTGCAAAGACATGCCAAACTG
>lcl|hg18_L1PA5_chr1_209642256_209648376
CTCCAAGAAATATGGGACTATGTGAAAAGACCAAATCTACGTCTAATTGGTGTACCTGAA
AGTGACGGGGAGAATGGAACCAAGTTGGAAAGCACTCTTCAGGATATTATCCAGGAGAAC
TTCCCCAATCTAGCAAGGCAGGCCAACATTCAAATTCAGGAAATACAGAGAACGCCACAA
AGATACTCCTCGAGAAAAGCAACTCCAAGACACATAATTGTCAGATTCACCAAAGTTGAA
ATGAAGGAAAAAATGTTAAGGGCAGCCAGAGAGAAAGGTCCGGTTACCCACAAAGGGAAG
CCCATCAGACTAACAGCTCATCTCTCAGCAGAAACTCGACAAGCCAGAAGAGAGTGGGAG
CAAATATTCAACATTCTTAAAGAAAAGAATTTTTAACCCAGAATTTCATATCCAGCCAAA
CTAAGCTTCATAAGTGAAGGAGAAATAAAATACTTTACAGACAAGCAAATGCTGAGAGAT
TTTGTCACCACCAGGCCTGCCCTAAAAGAGCTCCTGAAGGAGGCACTAAACATGGAAAGG
AATGACCAATACCAGCCACTGCAAAAACATGCCATGTTT
>lcl|hg18_L1PA5_chr10_38545203_38551334
CTCCAAGAAATATGGGACTATGTGAAAAGACCAAATCTACGTCTCATTGGTGTACCTGAA
AGTGACGGGGAGACTGGAAACAAGTTGGAAAACACTCTGCAGGATATTATCCATGAGAAC
TTCCCCAACCTAGCAAGGCAGGCCAACATTCAAATTCAGGAAATACAGAGAACTCCACAA
AGATACTCCTCAAGAAGAGCAACTCCAAGGCAAATAATTTTCAGACTCACCAAAGTTGAA
ATGAAGGAAAAAATGTTAAGGGCAGTCAGAGAGAAAGGTCAGGTTACCCAGAAAGGGAAG
CCCATCAGACCAACAGCAGATCTCTCAGCAGAAACTCTACAAGCCAGAAGAGAGTGGGGG
CCAATATTCAACATTCTTAAAGAAAAGGATTTTCAACCCAGAATTTCATATCCAGCCAAA
CTAAGCTTCATAAGTGAAGGAGAAATAAAATCCTTTACAGACAAGCAAATGCTGAGAGAT
TTTGTCACCACCAGGCCTACCCTAAAAGAGCTCCTGAAAGAAGCACTAAACATGGAAAGG
AACAACCGGTACCAGCCACTGCAAAATCATGCCAAATTG
>lcl|hg18_L1PA5_chr1_69334800_69340939
CTCCAAGATATATGGGACTATGTGAAAAGACCAAATCTACATCTGATTGGTGTACCTGAA
AGTGACGGAGAGAATGGAACCAAGTTGG-AAACACTCTGCAGGATATTATCCAGGAGAAC
TTCCCCAACCTAGTAAGGCAGGCCAACATTCAAATTCAGGAAATACAGAGAATGCCACAA
AGATACTCCTCAAGAAGAGCAACTCCAAGACACATAATTGTCAGATTCACCAAAGTTGAA
ATGAAGGAAAAAATGTTAAGGGCAGCCAGAGAGAAAGATCAGGTTACCCACAAAGGGAAG
CCCATCAGACTAACAGCGGATCTCTCGGCAGAAACTCTACAAGCCAGAAGAGAGTGGGGG
CCAATATTCAACATTCTTAAAGAAAAGAATTTTCAACCCAGAATTTCATATCCAGCTAAA
CTAAGCTTCATAAGTGAAGGAGAAATAAAATGCTTTACAGACAAGCAAATGCTGAGAGTA
TTTGTCACCACCAGGCCTGCCCTAAAAGAGCTCCTGAAGGAAGCACTAAACATGGAAAGG
AACAACCGATACCAGCCACTGCAAAAACATGGCAAATTG
>lcl|hg18_L1PA5_chr1_145281372_145287489
CTCCAAGAAATATGGGACTATGTGAAAAGACCAAATCCACGTCTGATCAGTGTACCTGAA
AGTGACAGGGAGAATGGAACCAAGTTGGAAAACACTCTGCAAGATATTATCCAGGAGAAT
TTCCCCAATCTAGCAAGCCAGGCCAACATTCAAATTCACGAAATACAGAGAACACCACAA
AGACACTCCTCGAGAAGAGCAACTCCAAGACACATAATTGTCACATTCACCAAAGTGGAA
ATGAAGGAACAAATGTTAAGGGCAGCCAGAGAGAAAGGTCGGGTTACCCACAAAGCGAAG
CCCAAAAGACTAACAGCAGATCTCTCGGCAGAAACTATACAAGTCTGAAGGGAGTGGGGG
CCAATATTCAACATTCTTCAAGAAAAGAATTTTCAACCCAGAATTTCATATCCAGCCAAA
CTAAGCTTCATAAGTGAAGGAGAAATAAAATCCTTTACAGACAAGCAAATGCTGACAGAT
TTTGTCACCACCAGGCCTGCCCTAGAAGAGCTCCTGAAGGAAGCACTAAACATGGAAAGG
AACAACCGGTACCAGCCACTACAAAAACATGCCAAATTG
>lcl|hg18_L1PA5_chr11_103190750_103196882
ATCCAAGAAATATGGGACTATGTGAAAAGACCAAATCTCCGTCTGATTGGTGTACCTGAA
AGTGACAGGGAGAATGCAACCAAGTTGGAAAACACACTGCAGGATGTTATCCAGGAGAAC
TTCCTCAACCTAGCAAAGCAGGCCAACATTCACATTCAGGAAATACAGAGAATGGCACAA
AGATATTCCTCGAGAAGAGCAACTCCAAGACA-AGAATTGTCAGATTCACCAAAGTTGAA
ATGAAGG-AAAAATGTTAAAGGCAGCCAGAGAGAAAGGTCGAGTTACCCACAAAGGAAAG
CCAATCAGACTAACAGGGGATCTCTCAGCAGAAACTCTACAAGCCACAAGAGAGTGGGGG
CCGATCTTCCACATTCTTAAAGAAAAGAATTTTTAATCCAGAATTTCATATCCAGCCAAA
CTAAGCTTCATAAGTGAAGGAGAAATAAAATTCTTTACAGACGAGCAAATGCTGAGAGAT
TTTGTCACCACCAGGCCTGCCCTACTAGAGCTTCTGAAGGAAGCACTCAACATGGAAAGG
AACAACCAGTACCAGCCACTGCAAAAACATGCCAAATTG
>lcl|hg18_L1PA5_chr1_143759172_143765312
CTTCAAGAAATATGGGGCTATGTGAAAAGACCAAATCTACGTCTGATTGGTGTACCTGAA
AGTGACAGGGAGAATGGAACCAAGTTGGAAAACACTCGGCAGGATAATAACCAGGAGAAC
CTCCCCAATCTAGCAAGGCAGGCCAACATTCAAATTCAGGAAATACAGAGAATGCCACAA
AGATACTCCTTGAGAAGAGCAACTCCAAGACAAATAATTGTCAGATTCACCGAAGTTGAA
ATGAAGGAAAAAATGTTAAGGGCAGCCAGAGAGAAAGGTCGGGTTACCCTCAAAGGGAAG
CCCATCAGACTAACAGCGGATCTCTTGGCAGAAACTCTACAAGCCAGAAGAGAGTGGGGG
CTAATATTCAACATTCTTAAAGAAAAGAATTTTCAA-CCAGAATTTCATATCCAGCCAAA
TGAAGCTTCATAAGTGAAGGAGAAATAAAATACTTTACAGACAAGCAAATGCGGAGAGAT
TTTGTCACCACCAGGCCTGCCCTAAAAGAGCTCCTGAAGGAAGCACTAAACATGGAAAGG
AACAACCGGTACCAGCCACTGCAAAAACATGCCAAATTG
>lcl|hg18_L1PA5_chr1_47244706_47250827
CTCCAAGAAATATGGGACTATGTGAAAAGACTGAATCTATGTATGATTGGTGTACCTGAA
AGTGATGGGGAGAAGGGAACCAAGTTGGAAAACACTCTTCAGGATATTATCCAGGAGAAC
TTCCCCAATCTAGCAAGGCAGGCCAACATTCAGATTCAGGAAATACAGAGAATGCCACAA
AGATACTCCTCGAGAAGAGCAACTCCAAGACACATAATTGTCAGATTCACCAAAGTTGCA
ATGAAGGAAAAAAGGTTAAGGGCAGCCAGAGAGAAAGGTCGGGTTACCCACAAAGGGAAG
CCCATCAGACTAACAGCTGATCTCTCGGCACAAACTCTACAAGCCAGAAGAGAGTGGGGG
CCAATATTCAACATTCTTAAAGAAAAGAATTTTCAACCCAGAATTTCATATCCAGCCAAA
CTAAACTTCATAAGTGAAGGAGAAATAAAATACTTTACAGACAAGCAAATGCTGAGAGAT
TTTGTCACCAGCAGGCCTGCCTTACAAGAGCTCCTGAAGGAAGCACTAAACATGGAAAGG
AACAACCAGTACCAGCCACTGCAAAAACATGCCACATTG
>lcl|hg18_L1PA5_chr1_50153368_50159515
CTCCAAGAAATATGTGACTTTGTGAAAACACCAAATCTACGTCTGATTGGTATACCTGAA
AGTGACGGGGAGAATGGAACCAAGTTGGAAAACACTCTGCAGGATATTATCCAGGAGAAC
TTCCCCAACCTAGCAAGGCAGGCCAACATTCACATTCAGGAAATACAGAGAACGCCACAA
AGATACTCCTTGAGAAGAGCAACTCCAGGACACATAATTATCAGATTCACCAAAGTTGAA
ATGAAGGAAAAAATGTTAAGGGCAGCCAGAGAGAAAGGTCAGGTTACCCACAAAGGGAAG
CCCATCAGACTAACAGCGGATCTCTCGGCAGAAACCCTACAAGCCAGAAGAGAGTGGGGG
CCAATATTCAACATTCTTAAAGAAAAGAATTTTCAACCTAGAATTTT-TATCCACCCAAA
CTAAGCTTCATAAGTGAAGGAGAAATAAAATCCTTTACAGACAAGCAAATGCTGAGAGAT
TTTGTCACCACCAGGCCTGCCCAACAAGAGCTCCTGAAAGAAGCACTAAACATGCAAAGG
AACAACCGGTACCAGCCACTGCAAAATCATGCCAAATTA
>lcl|hg18_L1PA5_chr1_30699016_30705152
CTCCAAGAAATATGGGACTATGTGAAAAGACCAAATCTACGTCTGATTGGTGTACCTGAA
AGTGATGGGGAGAATGGAACCAAGTTGGAAAACACTCTGCAGGATATTATCCAGGAGAAC
TTCCCCAATCTAGCAAGGCAGGCAAACATGCAGATTCAGGAAATACAGAGAATGCCACAA
AGATACTCCTTGAGAAGAGCAACTTCAAGACACGTAACTGTCAGATTCACCAACGTTGAA
ATGAAGGAAAAAATGTTAAGGGCAGCCAGAGAGAAAGGTTGGGTTACCCACAAAGGGAAG
CCCATCAGACTAACAGTGGATCTCTCAGCAGAAACTCTACAAGCCAGAAGAGAGTGGGGG
CCAATATTCAACATTCTTAAAGAAAAGAATTTTCAACCCAGGATTTCATATCCAGCCAAA
CTAAGCTTCATAAGTGAAGGAGAAATAAAATCCTTTACAGACAAGCAAATGTTGAGAGAT
TTTATCACCACCAGACCTGCCCTAAAAGAGCTCCTGAAGGAAGCACTAAACATGGAAAGG
AGGAGCCGGTACAAGCCACTGCAAAAACATACCAAATTG
>lcl|hg18_L1PA5_chr1_117318884_117325010
CTCCAAGAAATATGGGACTATGTGAAAAGACCAAATCTGTGTCTGATTGGTGTACCTGAA
AGTGATGGGGAGAATGGAACCAAGTTGGAAAACACTCTGCAGGATATTGTCCAGTAGAAC
TTCCCCAACCTAGCAAGGCAGGCCAACATTCAACTTCAGGAAATACAGAGAACGCCACAA
AGATACTCCTCGAGAAGAGGAACTCCAAGACACAAAACTGTCAGATTCACCAAAGTTGAA
ATGAAGGAAAAAATGTTAAGGGCTGCCAGAGAGAAAGGTTGGGTTACCCACAAAGGGAAG
CCCATCAGATTAACAGCGGATCTCTTGGCAGAAACTCTACAAGCCAGAAGAGAGTCGGGG
CCAATATTTAACATTCTTAAAGAAAAGCATTTTCAACCCAGAATTTCATATCCAGCCAAA
CTAAGCTTCAGAAGTGAAGAAGAAATAAAATCCTTTACAGACAAGCAAATGCTGAGAGAT
TTTGTCACCACCAGGCCTGCCCTACAAGAGCTCCTGAAGGAAGCACTAAACATGGAAAGG
ATCAGCCGGTACCAGCCACTGCAAAAACATGCCAAATTG
>lcl|hg18_L1PA5_chr1_242036973_242043115
TTCCAAGAAATATGGGACTATGTGAAAAGACCAAATCTACGTCTGATTGGTGCACCTGAA
AGTGACAGGGAGAATGGAACCAAGTTGGAAAACACTCTACAGGATATTATCCAGGAGAAC
TTCCCCAATCCAGCAAGGCAGGCCAACATTCAGATTCAGGAAATACAGAAAACGCCACAA
AGATACTCCTCAAGAAGAGCAACTCCAAGACACATAATTGTCAGATTCGCCAAAGTTGAA
ATGAAGGGAAAAATGTTAAGGGCAGCCAGAGAGAAAGGTCGGGTTACCCACAAAGGGAAG
CCCATCAGACTAACAGCTGATCTCTCGGCAGAAACTCTGTAAGCCAGAAGAGTGTGGGGG
CCAATATTCAACATACTTAAAGAAAAGAATTTTCAATCCAGAATTTCACATCCAGCCAAA
CTAAGCTTCGTAAGTGAAGGAGAAATAAAATACTTTACAGACAAGTAAATGCTGAGAGAT
TTTGTCACCACCAGGTCTGCCCTAAAAGAGCTCCTGAAGGAGGCGCTAAACATGGAAAGG
AACAACCAGTACCAGCCACTGCAAAAACATGCCAAATTG
>lcl|hg18_L1PA5_chr10_113386857_113392990
CTCCAAGAAATATGGGACTATGTGAAAAGACCAAATCTATGTCCAATTGGTGTACCTGAA
AGTGACGGGGAAAATGGAACCAAACTGGGAAACATTCTGCAGGATATTATCCAGGAGAAC
TTCCCCAGTCTAGCAGGGCAGGCTGACATTCAAATTCAGGAAATACAGAGAACACCACAA
AGATACTCCTCGAGATGAGCAACTCCAAGACACATAATTGTCAGATTCACCAAAGTTGAA
ATGAAGGAAAAAATGTTAAGGGCAGCCAGAGAGAAAAGTCAGGTTACCCACAAAGGGAAG
CCCATCAGACTAACAGCAGATCTCTCAGCAGAAACTCTACAAGCCAGAAGAGAGTGGGGG
CCAATATTCAACATTCTTAAAGGAAAGAATTTTCAACCCAGAATTTCATATCCAGCCAAA
CTAAGCTTCATAAGTGAAGGAAAAGTAAAATCCTTTACGGACAAGCAAATGCTGAGAGAA
TCTGTAACCACCAGGCCTGCCCTACAAGAGCTCCTGAAAGAAGCACTAAACATGGAAAGG
AACAACCAGTACCAGCCACTGCAAAAACATGCCAAATTG
>lcl|hg18_L1PA5_chr1_111417677_111423800
CTCCAAGAAATATGGGACTATGTGAAAAGACCAAATCTACATCGGATTGGTGTATCTGAA
AGTGACCCGGAGAGTGGAACCAAGTTGGAAAACACTCTGCAGGATATTATCCAGGAGAAA
TTCCCCAACCTAGCAAAGCAGGCCAACATTCAAATTCAGGAAATACAGAGAATGCCACAA
AGATACTCCTTGAGAAGAGCAACTCCAAGACACATAATTGTCAGATTCACCAAAGCTGAA
ATGAAAGAAAAAATGTTAAGGGCAGCCAGAGAGAAAGGTCGGGTTACCCACAAAGGGAAG
CCCATCAGACTAACAGCTGATCTCTCAGCATAAACTCTACAAGCCAGAAGAGAGTGGGGA
CCAATATTCAACATTCTTAAAGAAAA---TTTTCAACCCAGAATTTCATATCCAGCCAAA
CTAAGCTTCATAAGTGAAAGAGAAATAAAATACTTTACAGACAAGCAAATGCTGAGAGAT
TTTGTCACCACAGGGCCTGCCCTAAAAGAGCTCCTGAAGAAAGCACTAAACATGGAAAAG
AACATCTGGTACCAGCCACTGCAAAAACATGACAAATTG
>lcl|hg18_L1PA5_chr10_100848764_100854821
CTCCAAGAAATAGGGGACTATGTGAAAAGACCAAATCTACATCTGACTGGTGTACCTGAA
AGTGACGGGGAGAACGGAACCAAGTTGGAAAACACTCTGCAGGATATTAGCCAGGAGAAC
TTTCCCAATCTAGCAAGGCAGACCAACATTCAAATTCAGGAAATACAGATAACGCCACAA
AGATACTCCTCAAAAACAGCAACTCCAAGACACATAATTGTCAGATTCACCAAAGTTGAA
ATGAAGGAAAAAATGTTAAGGGCAGCCAGAGAGAAAGGTCGGGTTACCCTCAAAGGGAAG
CCCATCAGACTAACAGCAGATCTCTCGTCAGAAACTCTACAAGCCAGAAGAGAGTAGGGG
CCAATATTCAACATTCTTAAAGAAAAGAATTTTCAACCCAGAATTTCATATCCAGCCAAA
CTAAGCTTCATAAGTGAAGGAGAAATAAAATACTTTACACACAAGCAAAGGCT----GAT
TTTGTCACCACCAGGCCTGCCCTAAAAGAGCTCCTGAAGGAAGCACTAAACATGGAAAGG
AACAACCGGTACCAGCCACTGCAAAAACATGCCAAATTG
>lcl|hg18_L1PA5_chr11_109758745_109764846
CTCCAAGAAATATGGGACTATGTGAAATGACCAAATCTACCACTGATTGGTGTACCTGAA
AGTGACGGGGAGAATGGAATCAAGTTGGAAAACACTCTGCAGGATATTATCCAG---AAC
TTCCCCAACCTAGCAAGGCAGGCCAACATTCAAATTCAGGAAATACAGAGAACACCACAG
AGATACTCCTCGAGAAGAGCAACTCCAAGACACATCATTGTCAGATTCACCAAAGTTGAA
ATGAAGGAAAAAATGTTAAGGGCAGCCAGAGAGAAAGGTTGGGTTACCCACAAAGGGAAG
CCCATCAGACTAA-AGTGGATCTCTTGGAAGAAACTCTACAAGCCAGAAGAGAGTGGGGG
CCAATATTCAACATTCTTAAAGAAAAGAATTTTCAACCCAGAATTTCATATCCAGCCAAA
CTAAGCTTCATAAGTGAAGGAGAAATAAAATCCTTTACAGACAAGCAAATGTTGACAGAT
TTTGTCACCACCAGGCATGCCCTAAAAGAGCTCCTGAAGGAAGCACTAAACATGGAAAGG
AACAACTGGTACCAGCTACTGCAAAAACATGCCAAATTG
>lcl|hg18_L1PA5_chr10_22389660_22395794
CTCCAAGAAATATGGGACTATGTGAAAAGACTAAATCTACATCTGATTGGTGTACCTGAA
AGTGACAGGGAGAATGGAACCAAGTTGGAAAACACTCTGCAGGATATTATCCAGGAGAAC
TTCCCCAATCTAGCAAGGCAGGCCAACATTGAGATTCAGGAAATACAGAGAATGCCACAA
AGATACTCCTCGAGAAGAGCAACTCCAAGACACATAATTGTCAGATTCACCAAAGTTGAA
ATGAAGGAAAAAATGTTAAGGGCAGCCAGAGAGAAAGGTCAGGTTACCCACAAAGGGAAG
CCCATCAGACTAACAGCTGATCTCTCGGCAGAAACTCTACAAGCCAGAAGAGAGTGGGGG
CCAATATTCAACATTCTTCAAGAAAAGAATTTTCAACTGAGAATTTCATATCCAGCCAAA
CTAAGCTTCATAAGTGAAGGAGAAATAAAATCCTTTACAGACAAGCAAATGCTGAGAGAT
TTTGTCACCACCAGGCCTGTCCTAAAAGAGCTCCTGAAGGAAGCGCTAAACATGGAAAGA
AACAACCGATACCAGCTGCTGCAAAATCATGCCAAAATG
>lcl|hg18_L1PA5_chr10_133751205_133757368
CTCCAAGAAATATGGGACTATGTGAAAAGACCAAATCAATGTCTGACTGATGTACCTGAA
AGTGATGGGGAGAATGGAACCAAGTTGGAAAACACTCTGCAGGATATTATCCAGGAGAAC
TTCCCCAACCTAGCAAGGCAGGCCAACATTCAAATTCAGGAAATACAGAGAACACCACAA
AGATACTCCTCAAGAAGAGCAACTCCAAGACACATAATTGTCAGATTCACCAAAGTTGAA
ATGAAGGAAAAAATGTTAAGGGCAGCCAGAGAGAAAGGTCGGGTTACCCACAAAGGGAAG
CCCATCAGACTAACAGTGGATCTCTCGGCAGAAACTCTACAAGCCAGAAGAGAGTGGGGG
CCAGTATTCAACATTCTTAAAT-----AATTTTCAACCCAGAATTTCATATCCAGCCAAA
CTAAGCTTCATAAGTGAAGGAGAAATAAAATCCTTCACAGACAAGCAAATGCTGAGAGAT
TTTGTCACCACCAGGCCTGCCCTACAAGAGCTCCTGAAGGAAACACTAAACATGGAAAGG
AACAACCAGTACCAGCCACTGCAGAAACATGCCAAATTG
>lcl|hg18_L1PA5_chr10_50297655_50303826
CTCCAAGAAATATGGGACTATGTGAAAAGACCAAATCTACGTCTGATTGGTGTACTCGAA
AGTGATGGCGAGAATGGAAGCAAGTTGGAAAACACTCTGCAGGATATTATCCAGAAGAAC
TTTCCCAACCTAGCAAGGCAGGCCAACATTCAAATTCAGGAAATACAGAGAATGCCACAG
AGATACTCCTCGAGAAGAGCAACTCCAAGACACATAATTGTCAGATTCATCAAAGTTGAA
ATGAAGGAAAAAATGTTAAGGGCAGCCAGAGAGAAAGCTCGGGTTACCCACAAAGGGAAG
CCCATCAGACTAACAGCTGATCTCTCGACAGAAACTCTACAAGCCAGAAGAGAGTGGGGG
CCAATATTCAGCATACTTAAAGAAAAGAATTTTCAACCCAGAATTTCATATCCAGCCAAA
CTAAGCTTCATAAGTAAAGAAGAAATAAAATACTTTACAGACAAGCAAATGCTGAGAGAT
TTTGTCACCACCAGGCCTGTCCTACAAGAGCTCCTGAAGGAAGCACTAAACATGGAAAGG
AACAACCGTTACCAGCCACTGCAAAAACATGCCAAATTG
>lcl|hg18_L1PA5_chr11_112599880_112606026
CTCCAAGAAATATGGGACTATGTGAAAAGACCAAATCTACATCTGATTGGTGTACCTGAA
AGTGACGGGGAGAATGGAACCAAGTTGGAAAACACTCTGCAGGAAATTATGCAGGAGAAC
TTCCCCAATCCAGCAAGGCAGGCTAACATTCAAATTCAGGAAATACAGAGAAGTCCACAA
AGATACTCCTTGAGAAGGACAACTCCAAGACACTTAATTGTCAGATTCACCAAAGTGGAA
ATGAAGGAAAAAATGTTAAGGGCAGCCAGAGACAAAGGTCGGGTTACCCACAAAGGGAAG
CCCATCAGACTAATAGCTGATCGCTCGGCAGAAATTCTACAAGCCAGAAGAGAGTGGGGG
CCAATATTCAACATTCTTAAAGAAAAGAATTTTCAACACAGAATTTCATATCCAGCCAAA
CTAAGCCTCATAAGTGAAGGAGAAATAAAATCCTTTACAGACAAGCAAATGCTGAGAGAT
TTTGTCACCACCAGGCCTGCCCTACAAGAGCTCCTGAAGGAAGCACTAAACATGGAAAGG
AACAACTGGTACCAGCCACTGCAAAAACATGCCAAATCG
>lcl|hg18_L1PA5_chr1_209693367_209699459
CTCCAAGAAATATGGGACTATGTGAAAAGACCAAATCTACATCTGATTGGTGTACCTGAA
AGTGATGGGATGAATGGAACCAAGTTGGAAAACACTCTGCAGGATATTATCCAGGAGAAC
TTCCCCAATCTAGCAAGGCAGGCCAACATTCAAATTCAGGAAATACAGAGAACACCACAA
AGATACTCTTCGAGAAAAGCAACTCCAAGACACATAATTGTCAGATTCACCAAAGTTGAA
ATGAAGGAAAAAATGTTAAGGGCAGCCAGAGGGAAAGGTTGGGTTACCCACAAAGGGAAG
CCCATCAGACTAACAGCAGATCTCTTGGCAAAAACTCTACAAGCAAGAAGAGAGTGGGGG
CCAATATTCAACATTCTTAAAGGAAAGAATTTTCAACCCAGAATTTCGTATCCAGCCAAA
CTAAGCTTCATAAGTGAAGGAGAAATAAAATCATTTACAGACAAACAAATGCTGAGAGAT
TTTGTCACCACCAGGCCTGCCCTACAAGAGCTCCTGAAGGAAGCACTAAACATGGAAAGG
AACAACCAGTACCAGCCACTGCAAAAACATGCCAAATTG
>lcl|hg18_L1PA5_chr1_86400632_86406760
CTCCAAGAAATATGGGACTATATGAAAAAACCAAATCTACATCTGATTGGTGTACCTGAA
AGTGATGGGGAGAATGAAACCAAGTTGGAAAACACTCTGCAGGATATTATCCAGGAGAAC
TTCTGCAACCTCGCAAGGCAGGCCAACATCCAAATTCAGGAAATACAGAGAATGCCACAA
AGATACTCCTCGAGAAGAGCAACTCCAAGACACATAATTCTCAGATTCACCAAAGTTGAA
ATGAAGGAAAAAATGTTAAGGGCAGCCAGAGAGAAAGGTCGGGTTAACCACAAAGGGAAG
CCCATCAGACTAACAGTGGATCACTTGGCAGAAACTCTACAAGCCAGAAGAGAGTGGGGG
CCAATATTCAACATTCTTAAAGAAAAGAATTTTCAACCCAGAATTTCATATCCAGCAAAA
CTAAGCTTCATAAGTGAAGGAGAAATAAAATCCTTTATGGACAAACAAATTCTGAGAGAT
TTTGTCACCACCAGGCCTGCCCTAAAAGAGCTCCTGAAGGAAGCACTAAACATGGAAAGG
AACAACCAGTACCAGCCACTGCAAAAACATGCCAAATTG
>lcl|hg18_L1PA5_chr1_175928288_175934419
CTCCAAGAAATATGCGACCATGTGAAAAGACCAAATCTACGTCTGATTGGTGTACCTGAA
AGTGATGGGGAGAATGGAACCAAGTTGGAAAATATTCTGCAGGATATTATCCAGGAGAAC
TTCCCCAATCTAGCAAGGCAGGCCAACATTCAAATTCAGGAAATACAGAGAACACCACAA
AGATACTCCTCGAGAAGAACAACTTCAAGACACATAATTGTCAGATTCACCAAAGTTGAA
ATGAAGGAAAAAATGTTAAGGGCAGCCAGAGAGAAAGGTCGGGTTACCCACAAAGGGAAG
CCCATCAGACTAACAGCTGATCTCTTGGCAGACACTCTACAAGCCAGAAGAGAGTGGGGG
CCAATATTCAACATTCTTAAAGAAAAGAATTTTTGACCCAGTATTTCATATCT-GCCAAA
CTAAGCTTCATAAGTGAAGGAGAAATAAAATACTTTACAGACAAGCAAATGCTGAGAGAT
TTTGTCACCACCAGGCCTGCCCTAAAAGAGCTCCTGAAGGAAGCACTAAACATGGAAAGG
AACAACCGGTACCAGCCATTGCAAAAACATGACAAATTG
>lcl|hg18_L1PA5_chr1_219623030_219629173
CTCCAAGAAATATGGGAATATGTGAAAAGACCAAATCTACATTTGATTGGTGTACCTGAA
AGTGGCAGGGAGAATGGAACCAAGTTGGAAAACACTCTGCAGGATATTATCCAGGAGAAC
TTCCCCAATCTAGCAAGGCAGGCCAACATTCAAATTCAGGAAATACAGAGAACGCCACAA
AGATACACCTCGAGAAGAGAAACTCCAAGACACATAATTGTCAGATTCACCAAAGCTGAA
ATGAAGGAAAAAATGTTAAGGGCAGCCAGAGAGAAAGGTCAGGTTACCCACAAAGGGAAG
CCAATCAGACTAAAAGCTGATCTCTCGGCAGAAAATCTATAAGCCAGAAGAGAGTGGCGA
CCAATATTCAACATTCTTAAAGAAAAGAATTTTCAAACCAGAATGTCATATCCAGCCAAA
CTAAGCTTCATAAGTGAAGGAGAAATAAAATCCTTTACACACAAGCAAATGCTGAGAGAT
TTTGCCACCACCAGACCTGCCCTAAAAGAGCTCCTGAAGGAAGCACTAAACATGGAAAGG
AACAACCAGTACCAGCCACTGCAAAAACATGCCAAATTG
>lcl|hg18_L1PA5_chr1_178569330_178575452
CTCCAAGAAATATGGGACTACGTGAAAAGACCAAATCTACTTCTGATTGGTGTACCTGAA
AGTGATGGGGAGAAGGGAACCAAGTTGGAAAACACTCTGCAGGATATTATCCAGGAGAAC
TTCCCCAAACTAGCAAGGCAGGCCAACATTCAAATTCAGGAAATACAGAGAATGCCACAA
AGATACTCCTCGAGAAGAACAACCCCAAGACACATAATTGTCAGATTCACCAAAGTTGAA
ATGAAGGAAAAAATGTTAAGGGCGGCCAGAGAGAAAGGTCAGGTAACCCACAAAGGGAAG
CCCGTCATACTAACAGCTGATCTCTCGGCAGAAACTCTACAAGCCAGGAGAGAGTGGGGG
CCAATATTCAACATTCTTAAAGAAAAGAATTTTCAACCCAGAATTTCATATCCAGCCAAA
CTAAGCTTCATAAGTGAAGGAGAAATAAAATCCTTTACAGACAAGCAAATGCTGAGAGAT
TTTGTCACCACCAGGCCTGCTTTACAACAGCTCCTGAAGGAAGCACTAAACATGGAAAGG
AACAACAGGTACCAGCCACTGCAAAAACATGCCAAATTG
>lcl|hg18_L1PA5_chr1_108702466_108708562
CTCCAAGAAATATGGGAATATGTGAAAAGACCAAATCTACATCTGATTGGTGTACCTGAA
AGTGACGGGGAGAATGGAACCAAGTTGGAAAACACTCTACAGGATATTATCCAGGAGAAC
TTCCCTAACCTAGCAAGGGAGGCCAACATTCAAATTCAGGAAATACAGAAAATGCCACAA
AGATACTCCTCGAGAAGAGCAACTCCAAGACACATAATTGTCAGATTCACCAAAGTTGAA
ATGAAGGAAAAAATGTTAAGGGCAGCCAGAGAGAAAGGTCGGGTTACCCACAAAGGGAAG
CCTATCAGACTAACAGCTGATCTCTCGGCAGAAACTCTACAAGCCAGAAGAGAGTGGGGG
CCAATATTCAACATTCTTAAAGAAAAGAATTTTCAACCCAGAATTTCATATCCAGCCAAA
CTAAGCTTCATAAGTGAAGGAGAAATAAAATCCTTTACAGACAAGCAAATGCTGAGAGAT
TTTGTCACCACCAGGCCTGCCCTATAAGAGCTCCTGAAGGAAGCACTAAACATGGAAAGG
AACAACTGGTACCAGCCACTGCAAAAGCATGCCAAATTG
>lcl|hg18_L1PA5_chr1_210630431_210636553
CTCCAAGAAATATGGGACTATGTGAAAAGACCAAATCTACGTCTGATTGGTGTACCTGAA
AGTGACGGGGAGAATGGAACCAAGTTGGAAAACACTCTGCAGGATATTATCCAGGAGAAC
TTCCCCAACCAAGCAAGGCAGGCCAACATTCAAATTCAGGAAATACAGAGAATGCCACAA
AGATACTCCTCGAGAAGAGCAACTCTCAGACACATAATTGTCAGATTCACCAAAGTTGAA
ATGAAGGAAAAAATGTTAAGGGCAACCAGAGAGAAAGGTCGGGTTACCCACAAAGGGAAG
CCCATCAGACTAACAGCTGATCTCTCAGCAGAAACTCTACAAGCCAGAAGA--GTGGGGG
CCAATATTCAACATTCTTAAAGAAAAGAATTTTCAACCCAGAATTTCATATCCAGCCAAA
CTAAGCTTCATAAGTGAAGGAGAAATAAAATACTTTACAGACAAGCAAATGCTGAGAGAT
TTTATCACCACCAGGCCTGCCCTAAAAGAGCTCCTGAAGGAAGCACTAAACATGGAAACG
AACAACTGGTACCAGCCACTGCAAAAACATGCTAAATTG
>lcl|hg18_L1PA5_chr10_122194571_122200716
CTCCAAGAAATATGGGACTATGTGAAAAGACCAAATCTACATCTGATTGGTGTACCTGAA
AGTGGCGGGGAGAATGGAAGCAAGTTGGAAAACACGCTCCAGGATATTATCCAGGAGAAC
TTCCCCAATCTAGCAAGGCAGGCCAACATTCAAATTCAGGAAATACAGAGAATGCCACAA
AGATACTCCTCAAGAAGAGCAACTCCAAGACACGTAGTTGTCAGATTCACCAAAGTTGAA
ATGAAGGAAAAAATGTTAAGGGCAGCCAGAGAGAAAGGTCGGGTTACCCACAAAGGGAAG
CCCATCAGACTAATAGCTGATCTCTCAGCAGAAACTCTGCAAGCCAGAAGAGAGTGGGGG
CCAATATGCAACATTCTTAAAGAAAAGAATTTTCAACCCAGAATTTCATATCCAGCCAAA
CTAAGCTTCATAAGTGAAGGAGAAATAAAATACTTTTCAGACAAGCAAATGCTGAGAGAT
TTTGTCACCACCAGGCCCGCCCTAAAAGAGCTCCTGAAGGAAGCGCTAAACATGGAAAGG
AACAGCTGGTACCAGCCGCTGCAAAATCATGCCAAAATG
>lcl|hg18_L1PA5_chr11_24195236_24201379
CTCCAAGAAACATAGGACTACATAAAAAGACCAAATCTACATCTGATTGGTGTACCTGAA
AGTGATGGGGAGAATGGAACCAAGTTGGAAAACACTCTGCAGGATATTATCCAGGAGAAC
TTCCCCAACCTAGCAAGGCAGGCTAACATTCAAATTCAGGAAATACAGAGAATGCCACAA
AGATAATCCTTGAGAAGAGAAACTCCAAGACATATAATTGTCAGATTCACCAAACTTGAA
ATGAAGGAAAAAATGTTAAGGGCAGCCAGAGAGAAAGGTCGGGTTACCCACAAAGGGAAG
CCCATCAGACTAACAACGGATCTCTCAGCAGAAACTCTACAAGCCAGAAGACAGTGGGAG
CCAATATTCAACATTCTTAAAGAAAAGAATTTCCAACCCAGAATTTCAAATCCAGCCAAA
CTAAGCTTCATAAGTGAAGGAGAAATAAAATCCTTTACAGACAAGCAAATGCTGAGAGAT
TTTGTCACCACCAGGACTGCCCTAAAAGAGCTCCTGAAGGAAGCACTAAACATGGAAAGG
AACAACCTGTACCAGCCACTGCAAAAACATGCCAAATTG
>lcl|hg18_L1PA5_chr11_87146949_87153084
CTCCAACAAATATGGGACTATGTGAAAAGACCAAATCTACGTCTGATTGGTGTACCTGAA
AGTGATGGGGAGAACAGAACAAAGCTGGAAAACACTCTGCAGGATATTATCCAGGAGAAC
TTCCCTAATCTAGCAAGGCAGGCCAACATTCAAATTCAGGAAATACAGAGAACACCACAA
AGATATTCCTTGAGAAGAGCAACTCCAAGACACATAATTGTCAGATTCACCAAAGTTGAA
ATGAAGGAAAAAACGTTAAGGGCAGCCAGAGAGAAAGGTCGGGTTACCCACAAAGGGAAT
CCCATCAGACTAACAGCAGATCTCTCGACAGAAACTCTACAAGCCAGAAGACAGT-AGGG
CCAATATTCAACATTCTTAAAGAAAAGAATTCTCAACCTAGAATTTCATATCCAGCCAAA
CTAAGCTTCATAAGTGAAAGAGAGATAAAATCCTTTACACACAAGCAAATGCTGAGAGAT
TCTGTCACCACCAGGCCTGCCCTACAAGAGCTCCTGAAGGAAGCACTAAACATGTAAAGG
AACAATCGGTACCAGCTACTGCAAAAACATGCCAAATAG
>lcl|hg18_L1PA5_chr11_42354950_42361080
CTCCACGAAATACGGGACTATGTGAAAAGACCAAATCTATGTCTGATTGGTGTACCTGAA
ACTGACGGGGAGAATGGAACCAAGCGGGAAAACACTCTTCAGGATATTATCCAGGAGAAC
TTTCCCAATCTAGCAAGGCAGGCCAACATTCAGATTCAGGAAATACAGAGAATGCCACAA
AGATATTCCTTGAGAAGAGAAACTCCAAGACACATAATTGTCAGATTCACCAAAGTTCAA
ATGAAACAAAAAATGTTAAGGGCTGCCAGAGAGAAAAGTTGGGTTACCAACAAAGGGAAG
CCCATCAGACTAACAGTGGCTCTCTTGGCAGAAACTCTACAAGCCAGAAGAGAATGGGGG
CCAATATTCAACATTCTTAAAGAAAAGAATTTTCAACCCAGAATTTCATATCCAGCCAAA
CTATGCTTCACAAGTGAAGGAGAAATAAAATCTTTTACAGACAAGCAAATGCTGAGAGAC
TTTGTCACCACCAGGACTGCCTTACAACAGCTCCTGAAGGAAGCAATAAACATGGAAAGG
AACAACCGGTACCAGCCACTGCAAAAACATGCCAAATTG
>lcl|hg18_L1PA5_chr11_28194687_28200824
CTCCAAGAAATATGGGACTATGTGAAAAGACCAAATCTACATCTGATTGGTGTACCTGAA
AGTGATGGGGAGAATGGAACCAAGTTGGAAAACAGTCTGCAGGATACTATCCAGGAGAAC
TTCCTCAATCTAGCAAGGTAGGCCAACATTCAAATGCAGGAAACACAGAGAACACCACAA
AGATACTCCACGAGAATAGCAACTCCAAGACACATAACTGTCAGATTCACCAAAGTTGAA
ATGAAGGAAAAAATGTTAAGGGCAGCCAGAGAGAAAGGTCCGGTTACCCACAAAGGGAAG
CCCATCAGACTAACAGTTGATCTCTCCGCAAAA-CTCTACAAGCCAGAAGAGAGTGGGGG
CCAATATTCAACATTCTTAAAGAAAACAATTTTCAATCCAGAATTTCATATCCAGCCAAA
CTAAGCTTCGTGAGTGAAGGAGAAATAAGATACTTTACAGACAAGCAAATACTGAGAGAT
TCTGTCACCACCAGCCCTGCCCTACAAGAGCTCCTGAAGGAAGCACTAAACATGGAAACG
AACAACCGGTACCAGCCACTGCAAAAACATGCCAAATTG
>lcl|hg18_L1PA5_chr11_48208802_48214929
CACAAAAAAATATGGGACTATGTGAAAAGACCAAATCTACGTCTGACTGGTGTACCTGAA
AGTGATGGGGAAAATGGAACCAAGTTGGAAAACACTCTGCAGGGTACTATCCAGGAGAAC
TTCCCCAGTTTAGCAAGGCAGGCCAACATTCAAATTCAGGAAATACAGAGAACCCCACAA
AGATACTCCTCGAGAACAGCAACTCCAAGACACATAATTGTCAGATTCAACAAACTTGAA
ATGAAGGAAAAAATGTTAAGGGCAGCCAGAGAGAAAGGTCGAGTTACCCTCAAAGGGAAG
CCCATCAGACTAACAGCTGATCTCTCAGCAGAAACTCTACAAGCCAGAAGAGAGTGGGGG
ACAATATCGAACATTCTTAAAGCAAAGAATTTTCAACCCAGAATTTCATATCCAGCCAAA
CTAAGCTTCATAAGTGAAGGAGAAATAAAATACTTTAAAGACAAGCAAATGCTGAGAGAT
TTTGTCACCACCAGGCCGGCCCTAAAAGAGCTCCTGAAGGAAGCACTAAACATGGAAAGG
AACAACTGGTACCAGCCACTGAAAACACATGCCAAATTG
>lcl|hg18_L1PA5_chr12_33974657_33980768
CTCCAAGGAATATGGGACTATGTGAAAAGACCAAATCTATGTCTGATTGGTGTACCTGAA
AGTGATGGGGAGAATTGAACCAAGTTGGAAAACACTCTGTTAGATATTATCCAGGTGAAA
TTCCCCAATCTAGCAAGGCAGGACAGTATTGAAATTCAGAAAATACAGAGAACAACACAA
AGATACTCCTTGAGAAGAGCAACTCCAAGACACATAATTGTCAGATTCACCAAAGTTGAA
ATGAAGGAGAAAATGTTAAGGGCAGCCAGAGAGAAAGGTCGGGTCACTCACAAAGGGAAG
CCCATCAGACTAACAGCTGATCTCTCGGCAGAAACTCTACAAGCCAGAAGACAGTGGGGG
CCAGTATTCAACATTCTTAAAGAAAAGAATTTTCAACCCAGAATTTCATATCCAGCCAAA
CTAAGCTTCATAAGTGAAGGAGAAATAAAATACTTTACAGAC-AACAAATGCTGAGGAAT
TTTGTCACCACCAGGCCTCCCCTAAAAGAGCTCCTGAAGGAAACACTAAACATGGAAAGG
AAAAACCAGTACCAGCCACAGCAAAAACATGCCAAAATG
>lcl|hg18_L1PA5_chr13_91731016_91737138
CTCCAAGAAATATGGGACTATGTGAAAAGACCAAATCTACATCTGATTGGTGTCCCTGAA
AGTGACGGGGAGAATGGAACCAAGTTGGAAAACACTCTGCAGGATATTATTCAGGAGAAC
TTCCCCAACCTAGCAAGGCAGGCCAACATTCAAATTCAGGAAATACGGAGAACGCCACAA
AGATACTCCTTGAGAAGAGCAACTCCAAGACACATAATTGTCAGATTCACCAAAGTTGAA
ATGAAGGAAAAAATGTTAAGGGCAGCAAGAGAGAAAGGTCGGATTACCCACAAAGGGAAC
CTCAACAGACTAACAGCGGATCTTTTGGCAGAAAATCTACAAGCCAGAAGAGAAGGGGGG
CCAATATTCAACATTCTTAAAG-----AATTTTCAACCCAGAATTTCATATCCAGCCAAA
CTAAGCTTCATAAGTGAAGGAGAAATAAAATGCTTTACAGACAAGCAAATGCTGAGAGAT
TTTGTCACCACCAGGCCTGCCCTACAAGAGTTCAGGAAGGAAACACTAAACATGGAAAGG
AACAAAAGATACCGGCCACTGCAATAACATGCCAAATTG
>lcl|hg18_L1PA5_chr12_72178088_72184255
CTCCAAGAAATATGGGACTATGTGAAAAGACCAAATCTGTGTCTGATTGGTGTACATGAA
AATGATGGGGAGAATGGAACCAAGTTGGAAAACACTTTGCAGGATGTTATTCAGGAAGAC
GTCCTGAACCTAGCAAGGCAGGCCAACATTCAAATTCAGGAAATACAGAGAACGCCACAA
AGATACTCGGCGAGAAGAGCAACTCTAAGATACATAATTGTCAGACTGGCCAAAGTTGAA
ATGAAGGAAAAAATGTTAAAGGCAGCCAGAGAGAAAGGTCAGGTTACCCACAAAGGGAAG
CCCATCAGACTAACAGCTGATCTCTCGGCAGAAACTCTACAAGCCAGAAGAGAGTGGGAG
CCAATATTCAACATTCTTAAAG-----AATTTTCAACCCAGAATTTCATATCCAGCCAAA
CTAAGCTTCATAAGTGAAGGAGAAATAAAATACTTTACAAACAAGCAAATGCTGAGAGAT
TTTGTCACCACCAGGCCTGCCCTACAAGAGCTTCTGAAGGAAGCAAGAAACATGGAAAGG
AACAACTGGTACCAGCCACTGCAAATACATGCCAAATTG
>lcl|hg18_L1PA5_chr12_29892661_29898818
CTCCAAGAAATATGGGACTATGTGAAATGACCAAATCTATGTATGATCGGTGTACCTGAA
AGTGACGGGGAGCATGGAACCAAGTTGGAAAACACTCTTCAGGATATTATCCAGGAGAAC
TTCCCCAACCTAGCAAGGCAGGCCAACATTCAAATTCAGGAAATACATAGAATGCCACAA
AGATACTCCTTGAGAAGAGCAACCCCAAGACACATAATTGTCAGATTCACCAAAGTTGAA
ATGAAGGAAAAAATGTTAAGGGCAGCCAGAGAGAAAGGTCGGGTTACTCACAAAGGGAAG
CCCGTCAGACTAACAGCAGATCTCTCGGCAGAAACCCTACAAGCCAGAAGAGAGTGGGGG
CCAATATTCAACATTCTTAAGGAAAAGAATTTTCAACCCAGAATTTCATATCCAGCCAAA
CTAAGCTTCATAAGTGAAGGAGAAATGAAATCCTTTACAGACAAGCAAATGCTAAGAGAT
TTTGTCACCACCAGGCCTGCCCTAAAAGAGCTCCTGAAGGAAGCACTAAACATGGAAAGG
AACAACTTGTACCAGCCACTGCAAAAACATGCCAAATTG
>lcl|hg18_L1PA5_chr11_25809418_25815541
CTCCAAGAAATATGGGACTATGTGAAAAGACCAAATCTATGTCTGATTGGTGTACCTGAA
AGTGATGGGGAGAATGGAACCAAGCTGGAAAACACTCTGCAGAATATTATCCCAGAGAAC
TTCCCCAACCTAGCAAGGCAGGCCAACATTCAAACTCAGGAAATACAGAGAACGCCACAA
AGATACTCCTCGAGAAGAGCAACTACAAGACACATAATGGTCAGATTCACCAAAGTTGAA
ATGAAGGAAAAAATGTTAAGGGCAGCCAGAGAGAAATGTCGGGTTACCCACAAAGGGAAG
CCCATCAGACTAACAGCTGATCTCTTGGCAGAAACTCTACAAGCCAGAAGAGAGTGGGGG
CCAATATTCAACATTCTTAAAGAAAACAATTTTCAACTCAGAATTACATATCCAGCCAAA
CTAAGCTTCATAAAAGAAGGAGAAATAAAATCCTTTACAGACAAACAAATGCTGAGAGAT
TTTGTCACCACCAGGCCTGCCCTAAAAGAGCTCCTGAAGGAAGCACTAAACATGGAAAGA
AACAACTGGTACCAGCCACTGCAAAAACATGCCAAACTG
>lcl|hg18_L1PA5_chr13_29295853_29301974
CTCCAAGAAATACGGGACTATGTGAATAGACCAAATCTACATCTGATTGGTGTACCTGAA
AGTGATGGGGAGAATGGAACCAAGTTGGAAAACACTCTGCAGAATATTATCCAGGAGAAC
TTCCCCAACCTAGCAATGCAGGCCAACATTCAAATTCAGGAAATACAGAGGATGCCACAA
AGATACTCCTCGAGAAGGGCAACTCCAAGACACATAATTATCAGATTCACCAA-GTTGAA
ATGAAGGAAAAAATGTTAAGGGCAGCCAGAGAGAAAGGTCGGGTTACCCACAAAGGGAAG
CCCATCAGACTAACAGCTGATCTCTTGGCAGAAACTCTACAAGCCAGAAGAGAGTGGGGG
CCAATATTCAACATTCTTAAAGAAAAGAATTTTCAACCCAGAATTTCATATCCAGCCAAA
CTAAGCTTCGTAAGTGAAGAAGAAATAAAATCCTTTACAAACAAGCAAATGCTGAGAGAT
TTTGTCACCACCAGGCCTGCCCTAAAAGAGCTCCTGAAGGAAGCACTAAACATGGAAAGC
AACAACAGGTACCAGCCACTGCAAAAACATGCCAAATAG
>lcl|hg18_L1PA5_chr12_36887397_36893404
CTCCAATAAATATGGGATTATGTGAAAAGACCAAATCTACATCTGATTGGTGTACC-GAA
AGTGACGGGGAGAATGGAACCAAGTTGGAAAACACTCTGCAGAATATTATCCAGGAGAAC
ATCTCCAATCTAGCAAGGCAGGCCAACATTCAAATTCAGGAAATACAGAGAACACCACAA
AGATATTCCTTGAGAAGAGCAACTCCAAGACACATAATTGTCAGATTCACCAAAGTTGAA
ATGAAGGGAAAAATGTTAAGGGCAGCCAGAGAGAAAGGTCGGGTTACCCACAAAGGGAAG
CCCATCAGACTAACAGATGATCTCTCAGCAGAAAATCTACAAGCTAGAAGAGAGTGGGGG
CCAATAGTCAACTTTCTTAAAGAAAAGAATTTTCAACCCAGAATTTCATATCCAGCCAAA
CTAAGCTTCATAAGTGAAGGAGAAATAAAATACTTTACAGACAAGCAAATGCTGAGAGAT
TTTCACACCACCAGGCCTGCCCTAAAAGAGCTCCTGAAGGAAGCACTAAACATGGAAAGG
AACAACGGGTACCACCCACTGCAAAAACATGCCAAATTG
>lcl|hg18_L1PA5_chr11_98372393_98378523
CTCCAAGAAATATGGGACTATGTGAAAAGACCAAATCTACATCTGATTGGTGTACCTGAA
AGTGACGGGGAGAATGGAATCAATTTGGAAAACACTCTGCAGGATATTATCCAGGAGAAC
TTCCCCAACCTAGCAAGGCAGGCCAACATTCAAATTCAGGAAATACAGAGAATGCCACAA
AGATACTCCTCGAGAAAAGCAACTCCAAGACACGTAATTGTCAGATTCACCAAAGTTGAA
ATGAAGGAAAAAATGTTAAGGGCAGCCAGAGAGAAAGGTCGGGTTACCCACAAAGGGAAG
CCCATCAGACTAACAGCAGATCTCTCAGCAGAAACTCTACAAGCCAGAAGAGAGTGGGGG
CCAATATTCAACATTCTTAAAGGGAAAAATTTTCAACCCAGAATTTCTTATCCAGCCAAA
TTAAGTTTCATAAATGAAGGAGAAATAAAATTCTTTACAGACAAGCAAATGCTGAGAGAT
TTTCTCACCACCAGGCCTGCCCTAAAAGAGCTTCTGAAGGAAGCACTAAACGTGGAAAGG
AACAACCGATACTAGCCACTGCAAAAACATG-CAAATTG
>lcl|hg18_L1PA5_chr13_40514445_40520550
CTCCAAGAAATGTGGGACTATGTGAAAAGACCAAATCTGCGTCTCATTGGTGTACCTGAA
AGTGACGGGGAGAATGGAACCAAGTTGGAAAACACTCTTCAGGATATAATCCAGGAGAAC
TCCCCCAATCTGGCAAGGCAGGCCAACATTCAAATTTGGGAAATACAGAGAACACCACAA
AGATACTCCTTGAGAAGAGCAACTCTAAGACACATAATCGTCAGATTCACCAAAGTTGAA
ATGAAGGAAAAACTGTTAAGGGCAGCCAGAGAAAAAGGTCGGGTTACCCACAGAGGGAAG
CCCATCAGACTAACAGCAGATCTCTCAGCAGAAACTCTACAAGCCAGAAGAGAGTGGGGG
CCGATATTCAACATTATTAAAGAAAAGAGTTTTCAACCCAGAATTTCATATCCAGCCAAA
CTAAGCTTCATAAGTGAAGGAGAAATAAAATCCTTTACAGACAAGCAAATGCTGAGAGAT
TTTGTCACCACCAGGCCTGCGCTGCAAGAGCTCCTGAAGGAAGCACTAAACATGGAAAGG
AACAACTGGTACCAGCCACTGCAAAAACATGCCAAATTG
>lcl|hg18_L1PA5_chr12_84703335_84709450
CTCCAAGAAATATGGGACTATGTGAAAAGACCAAATCTACGTCTGATTGGTGTACCTGAA
AGTGACGGGGAGAATGGAACCAAGTTGGAAAGCAATCTGCAGGATATTATCCAGGAGAAC
TTCCCCAACCTATCAAGGCAGGCCAACATTCAAATTCAGGAAATACAGAGAACACCACAA
AGATACTCCTCGAGAAGAGCAAGTCCAAGACACATATTTGTCAGATTCACCAAAGTTGAA
ATGAAGGAAAAAATGTTAAGGGCAGCCAGAGAGAAAGGTCGGGTTACCCACAAAGGGAAG
CCCATCAGACTAACAGTGGATCTCTCGGCAGAAACTCTACAAGCCAGAAGAGAGTGGGGG
CCAATATTCAACATTCTTAAAGAAAAGAATTTTTAACCCAGAATTTCATATCCAGCCAAA
CTAAGCTAAATAAGTGAAGTAGAAATAAAATACTTTATAGACAAGCAAATGCTGAGACAT
TTTGTCACCACCAAGCCTGCCCCACAAGAGCTCCTGAAGGAAGCACTAAATATGGAAAGG
AACAACCGCTACCAGCCACTGCAAAAACATGCCAAATTG
>lcl|hg18_L1PA5_chr14_29314122_29320258
GTCCAAGAAATATGGAACTATGTGAAAAGACCAAATCTAGATCTGATTGCTGTACCTGAA
AGTGATGGGGAGAATGGAACCAAGTTGGAAAACACTCTGTAGGATATTATCCAGGAGAAC
TTCCCCAAACTAGCAAGGCACACCAACATTCAAATTCAGGAAACACAGAGAACACCACAA
AGACAATCCTCGAGAAGAGCAACTCCAAGACACATAATTGTCAGATTCACCAAAGTTGAA
ATGAAGGAAAAAATGTTAAGGGCAGCCAGAGAGAAAGGTCGGGTTACCCTCAAAGGGAAG
CCCATCAGACTAAGAGCGGATCTCTCTGCAGAAACCCTACAAGCCAGAAGAGAGTGGGGG
CCAATATTCAACATTCTTAAAGAAAAGAATTTTCAACTCAGAATTTCATATCCAGTCAAA
CTAAGCTTTAGAAGTGAAGGAGAAATAAAATCCTTTACAGACAAGCAAATGCTGAGAGAT
TTTGTCACCACCAGGCCTGCCTTACAAGAGCTCCTGAAGGAAGCACTAAACATGGAAAGG
AAGAACTGGTACCAGCCACTGCAAAAACATGCCAAATTG
>lcl|hg18_L1PA5_chr12_21943537_21949624
CTCCAAGAAATATGGGACTATATGAAAAGACCAAATCTACGTCTGATTGGGGTACCTGAA
AGTGACAGGGAGAATGGAACCAAGCTAGAAAACACTCTGCAGGATATTATCCAGGAGGAC
CTCCCCAACCTAGCAAGGCAGGCCAACATTCAAATTCAGGAAATACAGAGAACGCCACAA
AGATAATCCTCGAGAAGAGCAACTCCAAGACACATAATTGTCAGATTCACCAAAGTTGAA
ATGAAGGAAAAAATGTTAAGGGCAGCCAGAGAGAAAGGTCGGGTTACCCACAAAGAGAAG
CCCATCAGACTAACAGGGGATCTCTCGACAGAAACTCTACAAGCCAGAAGAGAGTGAGGA
CCAATATTTGACATTCTTAAAGTAGAGAATTTTCAACCCAGAATTTCATATCCAGCCAAA
CTAAGCTTCATAAGTGAAGGAGAAATAAAATACTTTACAGATAAGCAAATGCTGAGAGAT
TTTGTCACCACCAGACCTGCCCTACAAGAGCTCCTGAAGGAAGCAATAAACATGGAAGGG
AACAACTGGTACCAGCCACGGCAAAAACATGCCAAATTT
>lcl|hg18_L1PA5_chr12_53456821_53462933
CTCCAAGAAATATGGGACTATGGGAAAAGACCAAATCTATGCCTGATTGGTGTACCTGCA
AGTGACAGGGAGAATGAAATCAAGTTGGAAAACACTCTGCAGGATATTACGCAGGAGAAC
TTCCCCTACCTAGCAAGGCAGGCCAACATTCAAATTCAGGAAATACAGAGAACACCACAA
AGATACTCCTCGAGAAGAGCAACTCCAAGACACATAATTGTCAGATTCACTGAAGTTGAA
ATCAAGGAAAAAATGTTAACAGCAGCCAGAGAGAAAGGTTGGGTTACCCACAAGGGGAAG
CCCATCAGACTAACAGCGGATCTCTCGGCAGAAACTCTGCAAGCCAGAAGAGAGTGGGGG
CCAAAATTCAACATTCTTAAAGAAAAGAATTTTCAACCCAGAATTTCATATCCAGCCAAA
CTAAGCTTCATAAGTGAAGGAGAAATAAAATCCTTTACAGACAAGCAAATGCTGAGGGAT
TTTGTCATCACCAGGCTTGCCTTACAAGAGCTCCTGAAGGAAGCACTAAGCATGGAAAGG
AACAACCGTTACCAGCCACTGCAAAAACTTACCAAATTG
>lcl|hg18_L1PA5_chr11_93466831_93472974
CTCCAAGAAATATAGGACTATGTGAAAAGACCAAATCTGCGTCTGACTGGTGTACCTGAA
AGTGACGAGGAGAATGGAATCAAGTTGGAAAACACTCTGCAGGATATTATCCAGGAGAAC
TTCCCCAACCTAGCAAGGCAGGCCAACATTCAGATTCAGGAAATACAGAGAATGCCACAA
AGATACTCCTCGAGAAGAGCAACTACAAGACACATAATTGTCAGATTCACCAAAGCTGAA
ATGAAGGAAAAAATGTTATGGGCAGCCAGAGAGAAAGGTCGGGTTACCCACAAAGGGAAG
CCCATCAGACTAACAGCGGATCTCTCAGCAGAAACTCTACAAGCCAGAAGAGAGTGGGGG
CCAATATTCAACATACTTAAAGAAAAGAATTTTCAACTCAGAATTTCATATCCAGCCAAA
CTAAGCTTCATAAGT---GGAGAAATAAAATCCTTTACAGACAAGCAAATGCTGAGAGAT
TTTGTCACCACCAGGCCTGCATTACAAGAGCTCCTGAAGGAAGCACTAAACATGGAAAGG
AACAATCAGTACCAGCCACTGCAAAAACATGCCAAATTG
>lcl|hg18_L1PA5_chr11_49018335_49024457
CTCCAAGAAATATGGGACAATGTGAAAAGACCAAATCTATGTCTGATTGGTG---ATGAA
AGTGATGGGGAGTATGGAACCAAGTTGGAAAACACTCTGCAGGATATTATCCAGGAGAAC
TTCCCCAACCTAGCAAGGCAGGCCAACATTCAAATTCAGGAAATACAGAGAATACCACAA
AGATACTCCTCAAGAAGAGCAACTCCCAGATACATAATTGTCAGATTCACCAAAGTTGAA
ATGAAGGAAAAAATGTTACAGGCAACCAGACAGAAAGGTCAGGTTACCCACAAAGGGAAG
CCCGTCAGACTAACAGCAGAACTCTCGGCAGAAACTCTACAAGCCAGAAGTGAGTGGGGG
CCAATATTCAACATTCTTAAAGAAAAGAATTTTCAACCCGGAATATCATATCCAGCCAAA
CTAAGCTTCATACGTGAAGGAGAAATAAAATCCTGTATAGACAAGCAAATGCTGAGAGAT
TTTGTCACCACCAGGCCTGCCCTACAAGAGCTCCTAAAGGAAGCACTAAACATGGAAAGG
AAGAACCAGTACCAGCCACTGCAAAAACATGCCAAATTG
>lcl|hg18_L1PA5_chr11_89162597_89168712
CTCCAAGAAATATGGGACAATGTGAAAAGACCAAATCTGTGTCTGATTGGTG---ATGAA
AGTGATGGGGAGTATGGATACGAGTTGGAAAACACTCTGCAGGATATTATCCAGGAGAAC
TTCCCCAACCTAGCAAGGCAGGCCAACATTCAAATTCAGGAAATATAGAGAATACCACAA
AGATACTCCTCAAGAAGAGCAACTCCCAAACACATAATTGTCAGATTCACCAAAGTTGAA
ATGAAGGAAAAAATGTTACAGGCAACCAGACAGAAAGGTCAGGTTACCCACAAAGGGAAG
CCCATCAGACTAACAGCAGAGCTCTCGGCAGAAACTCTACAAGCCAGAAGTGAGTGGGGG
CCAATATTCAACATTCTTACAGAGAAGAATTTTCAACCCAGAATATCATATCCAGCCAAA
CTAAGCTTCATAAGTGAAGGAGAAATAAACTCCTGTATAGACAAGCAAATGCTGAGAGAT
TTTGTCACCACCAGGCCTGCCCTAAAAGAGCTCCTAAAGGAAGCACTAAACATGGAAAGG
AAGAACCAGCACCAGCCACTGCAAAAACATGCCAAATTG
>lcl|hg18_L1PA5_chr11_89416598_89422712
CTCCAAGAAATATGGGACAATGTGAAAAGACCAAATCTGTGTCTGATTGGTG---ATGAA
AGTGATGGGGAGTATGGAAACGAGTTGGAAAACACTCTGCAGGATATTATCCAGGAGAAC
ATCCCCAACCTAGCAAGGCAGGCCAACATTCAAATTCAGGAAATATAGAGAATACCACAA
AGATACTCCTCAAGAAGAGCAACTCCCAAACACATAATTGTCAGATTCACCAAAGTTGAA
ATGAAGGAAAAAATGTTACAGGCAACCAGACAGAAAGGTCAGGTTACCCACAAAGGGAAG
CCCATCAGACTAACAGCAGAGCTCTCGGCAGAAACTCTACAAGCCAGAAGTGAGTGGGGG
CCAATATTCAACATTCTTACAGAGAAGAATTTTCAACCCAGAATATCATATCCAGCCAAA
CTAAGCTTCATAAGTGAAGGAGAAATAAACTCCTGTATAGACAAGCAAATGCTGAGAGAT
TTTGTCACCACCAGGCCTGCCCTACAAGAGCTCCTAAAGGAAGCACTAAACATGGAAAGG
AAGAACCAGTACCAGCCACTGCAAAAACATGCCAAATTG
>lcl|hg18_L1PA5_chr12_15987907_15994038
CTCCAAGAAATATGGGACTATGTGAAAAGACCAAATCTACACCTGATTGGTGTACCTGAA
AGTGATGGGGAGAATGGAACCAAGTTGGAAAACACTCTGCAGGATATTATCCAGGAGAAC
TTCCCCAACCTAGCAAGGCAGGCCAACATTCAAATTCAGGAAATACAGAGAACGCCACAA
AGATACTCCTCGAGAAGAGCAACTCCAAGACACCTAACTGTCAGATTCACCAAAGTTGAA
ATGAAGGAAAAAATGTTAAAGGCAGCCAGAGAGAAAGGTTGGGTTACCCATAAAGGGAAG
CCCATCAGACAAACAGTTGATCTCTCAGCAGAAACTCTACAAGCCTGAAGAGAATGGGGG
CCAATATTCAACATTCTTAAAGAAAAGAATTTTCAACCCAGAATTTCATAACCAGCCAAA
CTAAGCTTC--CAGTGAAGGAGAAATAAAATTCTT----GACAAGCAAATGCTGAGAGAT
TTTCTCACCACCAGGCCTGCCCTAAAAGAGCTCCTGAAGGAAGCACTAAATGTGGAAAGG
AACAACCGGTACCAGCCACTGAAAAAACATGCCAAATTG
>lcl|hg18_L1PA5_chr13_35940447_35946571
CTCCAAGAAATATGGGACTATGTGAAAAGACAAAATCTACGTCTGATTGGTGTACCTGAA
AGTGACGGGGAGAATGGAACCAAGTTGGAAAACACTCTGCAGGATATTATCCAGGAGAAA
TTCCCCAACCTAGCAAGGCAGGCCAACATTCAAATTCAGGAAATACAGAGAACGCCAAAA
AGATAGTCCTAGAGAAGAGCAACTCCAAGACACATAATTGTCAGATTCACCAAAGTTGAA
ATGAAGGAAAAAATGTTAAGGGCAGCCAGAGGGAAAGGTCGGGTTACCCACAAAGGGAAG
CCCATCAGACTAACAGCTGATATCTCGGCAGAAAGTCTACAAGCCAGAAGAGAGTGGGGG
CCAATATTCAACATTCTTAAAGGAAAGAATTTTCAACCCAGAATTTCATATCCAGCCAAA
CTAAGCTTCATAAGTGAAGGAGAAATAAAATACTTTACAGAGAAGCAAATGCTGAGAGAT
TTTGTCACCAGCA-GCCTGCCCTAAAAGAGCTCCTGAAGGAAGCACTGAACATGGAAAGG
AACAACTGGTGCCAGCCACTGCAAAAACATGGCAAATTG
>lcl|hg18_L1PA5_chr11_62560366_62566481
CTGCAAGAAATATGGGACTATGTGAAAAGACCAAATCTACATCTGACTGGTGTACCTGAA
AGTGACGGGGAGAATGGAACCAAGTTGGAAAACACTCTGCAGGATATTATGCAGGAGAAC
TTCCCCAATCTAGCAAGGCAGGCCAACATTCAAATTCAGGAAATACAGAGAATGCCACAA
AGATACTCCTCAAGAAGAGCAACTCCAAGACACATAATTGTCAGATTCACCAAAGCTGAA
ATGAAGGGAAAAATGTTAAGGGCAGCCAGAGAGAAAGCTTGGGTTACCCACAAAGGGAAG
CCCATCAGACTAACAGCAGATCTCTCGGCAGAAACTCCACAGGCCAAAAGAGAGTGGGGG
CCAATATTCAACATTCTTAAAGAAAAGAATTTTCAACCCAGAATTTCATACCCAACCAAA
CTAAGCTTCATAAGTGAAGGAGAAATAAAATTCTTTACACACAAGCAAA-ACTGAGAGAT
TTTGTCACCACCAGGCCTGCCCTACAAGAGCTCCTGAAGGAAGCACTAAACATGGAAAGG
AACAACCAGTACCAGCCACTGCAAAAACATGCCAAATTG
>lcl|hg18_L1PA5_chr11_32639835_32645932
CTCCAAGAAATATGGGACTATGTGAAAAGACCAAATCTATGCCTGGTTGGTGTACCTGAA
AGTGACGGGGAGAATGGAACCAAGTTGAAAACCACTCAGCAGGGTATTATCCAGGAGAAC
TTCCCCAACCTAGCAAGGCAGGCCAACATTCAAATTCAGGAAATACAGAGAATGCCACAA
AGATACTCTTTGAGAAGAGCAACTCCAAGAAACATAATTGTCAGATTCACCAAAGTTGAA
ATGAAGGAAAAAATGTTAAGGGCAGCCAGAGAGAAACATCAGGTTACCCACAAAGGGAAG
CCCATCAGACTAACAGCAGATATCTCAGCAGAAACACTACAAGCCAGAAGAGAGTGTGGG
CCAATATTCAACATTCTTAAAGAAAATAATTTTCAACCCAGAATTTCATATCCAGCCAAA
CTAAGCTTCATAAGTGAAGGAGAAATAAAATCCTTTATAGACAAGCAAATGCTGAGAGAT
TTTGTCACTACCAGGCCTGCCCTACCAGAGCTCCTGAAGGAAGCACTAAACATGGGAAGG
AACAACCAGTACCAGCCACCGCAAAAACATGCCAAAATG
>lcl|hg18_L1PA5_chr11_88799064_88805240
CTCCAAGAATTATGGGACTATGTGAGAAGACCAAAACTACGTCTGATTGGCGTACCTGAA
AGTGACGGCGAGAATGGAACCAAGTTGGAAAACACCATGCAAGATATTATCCAGGAGAAC
TTCCCCAACCTAGTAAGGCAGGCCAATATTCAAATTCAGGAAATACAGAGAACGCCACAA
AGATACTCCTCGAGAAGACCAACTCAAAGACACATAATTGTCAGATTCACCAAAGTTGAA
ATAAAGGAAAAAATGTTAAGGGCAGCCAGAGAGAAAGGTGGGGTTGCCCACAAACGGAAG
CCCATCAGACTAACAGCTGATCTCTCAGCAGAAACTCTACAAGCCAGAAGAGAGTGAGGG
CCAACATTCAACATTCTTAAAGAAAAGAATTTTCAACCCAGAATTTCATATCCAACCAAA
CTAAGCTTCATAAGTGAAGGAGAAACAAAATCCTTTACAGACAAGCAAATGCTGAGAGAT
TTTGGCACCACCAGGCCTCCCCTAAAAGAGCTCCTGAAGGAAGCACTAAACATGGAAAGG
AACAACCGGTACCAGCCACAGCAGAAACACACCAAATTG
>lcl|hg18_L1PA5_chr12_38426028_38432129
CTCCAATAAATACGGGACTATGTGAAAAGACCAAAGCTATGTCTGATTGGTGTACCTGAA
AGTGATGGGGAGAATGGAACCAAGTTGGAAAACACTCTGCAGGATATTATCCAGAAGAAC
TTCCTCAACCTAGCAAGGCAGGCCAACATTCAAATTCAGGAAATACAGAGAACGCCACAA
AGATACTCCTCGAGAAGAGCAACTCCAAGACACATAATTGTCAGATTCACCAAAGCTGAA
ATGAAGGAAAAAATGTTAAGGGCAGCCAGAGAGAAAGGTTGGGTTACCCACAAAGGGAAG
CCCATCAGACTAACAGCTGATCTTTCAGCAGAAACTCTACAAGCCAGAAGAGAGTGGGGG
CCAATATTCAACATTCTTAAAGAAAAGAATTTTCAACCCAGAATTTCATATCCAGCCAAA
CTAAGCTTCATAAGTGAAGGAGAAATCAAATCCTTTACAGACAAGCAAATGCTGAGAGAT
TTTGTCACCACCAGGCCTGCCCTAAAAGAGCTCCTGAAGGAAGCAATAAACATGGAAAGG
AACAACCGGTACCAGCCACTGCAAAATCTTGCCAAATTG
>lcl|hg18_L1PA5_chr11_99864647_99870755
CTCCAAGAAATATGGGACTATGTGAAAAGGCCAAATCTACATCTGATTGGTGTACCTGAA
AGTGATGGGGAGAATGGAACCAAGTTGGAAAACACTCTGCAGGATATTATCCAGGAGAAC
TTCCCCAATCTAGCAGGGCAGGCCAACATTCAGATTCAGGAAATACAGAGAATGCCACAA
AGAAACTCCTCGAGAAGAGCAACTCCAAGACACATAATTGTCACATTCACCAAAGATGAA
ATGAAGGAAAAAATGTTAAGGGCAGCCAGAGAGAAAGGTCGGGTTACCCACAAAGGGAAG
TCCATCAGACTAACAGCTAATCTCTCAGCAGAAACTCTACAAGCAAGAAGAGAGTGGGGG
CCAATATTCAACATTCTTAAAGGAAAGAATTTTCAACCCAGAATTTTATATCAAGCCAAA
CTAAGCTTCATAAGTGAAGGAGAAATAAAATACTTTACAGACAAGCAAATGCTGAGAGAT
TTTGTCACCACCAGGCCTGCCCTAAAAGAGCTCCTGAAGGAAGCACTAAACATGGAAAGG
GACAACTCGTACCAGCCACTGCAAAAACATACCAAATTG
>lcl|hg18_L1PA5_chr13_50981855_50987975
CGCCAAGAAATACAGGACTATGTGAAAAGACCAAATCTACGTCTGATTGGTGTACCTGAA
AGTGACAGGGAGAATGGAACCAAGTTGGAAAACACTCTGCAGGATATTATCCAGGAGAAC
TTCCCCAATCTAGCAAGGCAGGCCAACATTCAGATTCAGGAAATACAGAGATCACCACAA
AGATACTCCTCGAGAAGAGCAACTCCAAGACACATAATTGTCAGATTCACCAAAGTTGAA
ATGAAGGAAAAAATGTTAAGAGCAGCCAGAGAGAAAGGTC-GGTTACCCACAAAGGGAAG
CCCATCAGACTAACAGCTGATCTCTCAGTAGAAACTCTACAAGCCAGAAGAGAGTGGGGG
CCAATATTCAACATTCTTAAAGAAAAGAATTTTCAACCCAGAATTTCATATCCAGCC-AA
CTAAGCTTCATAAGTGAAGGAGAAATAAAATCCTTTACAGACAAGCAAATGCTGAGAGAT
TTTGTCACCACCAGGCCTGCCCTAAAAGAGCTCTTGAAGGAAGCACTAAGCATGGAAAGG
AACAACTGGTACCAGCCACTGCAAACCCATGCCACATTG
>lcl|hg18_L1PA5_chr11_16119511_16125635
CACCAAGAAATATGGGACTATGTGAAAAGAGCAAATCTACGTCTGATTGGTATACCTGAA
AGTGATGGGGAGAATGGAACCAAGTTGGAAAACACTCTGCAGGATATCATCCAGGAGAAT
ATCCCCAACCTAGCAAGGCAGGCCAACATTCAAATTCAGGAAATACAGAGAACACCACAA
AGATACTCCTCGAGAAGAGCAACTCCAAGACACATAATTGTCAGATTCACCGAAGTTAAA
ATGAAGGAAAAAATGTTAAGGGCAGCCAGAGAGAAAGGTCGGGTTACCCACAAAGGGAAA
CCCATCAGACTAACAGCGGATCTCTCAGCAGAAACTCTACAAGCCAGAATAGAGTGGGGG
CCAATATTCAACATTCTTAAAGAAAAGAATTTTCAACCCAGAATTCCATATCCAGCCAAA
CTAAGCTTCATAAGTGAAGGAGAAATAAAATCCTTTACAGAGAAGCAAATGCTGAGAGAT
TTTGTCACCACCAGGCCTGCCCTAAAAGAGCTCCTGAAGGAAGCACTAAACATGGAAAGG
AACAACTGGTACCAGCCACTGCAAAAACATGCCAAATTG
>lcl|hg18_L1PA5_chr13_23251609_23257776
CTCCAAGAAATAAGGGACTATGCGAAAAGACCAAATCTACGTCTGATTGGTGTACCTGAA
AGTGACGGGGAGAATGGAACCAAGTTGGAAAACACTCTGCAGGATATTATCCAGGAGAAC
TTCCCGAACTTAGCAAGGCAGGCCAACATTCAAATTCAGGAAATACAGAGAACACCACAA
AGATACTCCTCGAGAAGAGCAACTCCAAGACACATAATTATCAGATTCACCAAAGTTGAA
ATGACGGAAAAAATGTTAAGGGCAGCCAGAGAGAAAGGTCGGGTTACCCACAAAAGGAAA
CCCATCAGACTAACAGCAAATCTCTTGGCAGAAACTCTACAAGCCAGAAGAGAGTGGGGG
CCAATATTCAACATTCTTAAAGAAAAGAATTTTCAACCCAGAATTTCATATCCAGCCAAA
CTAAGCTTCATAAGTGAAGGAGAAATAAAATACTTTACAGACAAGCAAATGCTGGGAGAT
TTTGTCACCACCAGGCTTGCCCTACAAGAGCTCCCAAAGGAAGCACTAAACATGGAAAGG
AACAACTGGTACCAGCCACTGCAAAAACATGCCAAATTG
>lcl|hg18_L1PA5_chr13_110946457_110952620
CTCCAAGAAATATGGGAATATGTGAAAAGACCAAATCTATGTCTGATTGGTGTACCTGAA
AGTGACGGGGAGAATGGAACCAAGTTGGAAAACACTCTGCAGGATATTATCCAGGAGAAC
TTCCCCAACCTAGCAAGGCAGGCCAACATTCAAATTCAGGAAATACACAGAACACCGCAA
AGATACTCCTCAAGAAGAGCAACTCCAAGACACGTAATTGTCAGATTCACCAAAGTTGAA
ATGAAGGAAAAAATGTTAAGGGCGGCCAGAGAGAAAGCTCAGGTTACCCACAAAGGGAAG
CCCATCAGACTAACAGCGGATCTCTCGGCAGAAACTCTACAAGCCAGAAGAGAGTGGGGG
CCAATATTCAACATTCTTAAAGAAAAGAACTTTCAACCCAGAATTTCATATCCAGCCAAA
CTAAGCTTCATAAGTGAAGGAGAAATAAAACCCTTTACAGACAAGCAAATGCTGAGAGAT
TTTGTCACCACCAGGCCTGCCCTACAAGAGCTCCTGAAGGAAGCACTACACATGGAAAGG
AACAACTGGTACCAGCCACTGCAAAAACATGCCAAATTG
>lcl|hg18_L1PA5_chr11_8867391_8873524
CTTCAAGAAATATAAGACTACATGAAAAGACCAAATCTACATCTGAGTGGTGTACCTGAA
AGTGACAGGGAGAATGGAACCAAGTTGGAAAACACTCTGCAGGATATTATCCAGGAGAAC
TTCCCCAACCTAGCAAGGCAGGCCAACATTCAAATTCAGGAAATACAGAGAACACCACAA
AGATACTCCTCGAGAAGAGCAACTCCAAGACACATAATTGTCAGATTCACCAAAGTTGAA
ATGAAGGAAAAAATGTTAAGGGCAGCCAGAAAGAAAGGTCAGGTTACCCTCAAAGTGAAG
CCCATCAGACTAACAGTGGATCTCTTGGTAGAAACTATACAAGCCAGAAAAGAGTGGGGG
CCAATATTCAACATTCTTAAAGAAAAGAATTTTCAACCCAGAATTTCATATCCAGCC-AA
CTAAGCTTCATAAGTGAAGGAGAAATAAAATTCTTTACAGACAAGCAAATGCTAAGACAT
TTTGTCACCACCAGGCCTGCCCTACAAGAGCTCCTGAAGGAAGCAATAAACATGGAAAGG
AACAACCGGTACCAGCCACTGCAAAAACATGCCAAATTG
>lcl|hg18_L1PA5_chr12_127542349_127548473
CTCCAAGAAATATGGGACTATGTGAAAAGACCAAATCTACATCTGATTGGTGTACCTGAA
AGTGATGGGGAGAATGGAACCAAGTTGGAAAACACTCTGCAGGATATTATCCAGGAGAAC
TTCCCCAATCTAGTAAGGCAGGCCAACATTCAAATTCAGGAAATACAGAGAACGCCACAA
AGATACTCCTGGAGAAGAGCAACTCCAAGACACATAATTGTCAGATTCACCAAAGTTGAA
ATGAAGGAAAAAATGTTAAGTGCAGCCAAAGAGAAAGGTCGGGTTACCCACAAAAGGAAG
CTCATCAGACTAACAGTGGATCTCTCAGCAGAAACTCTACAAGCCAGAAGAGATTGGGGG
CCAATATTCAACATTCTTAAAGAAAAGAATTTTCAACCCAGAATTTCATATCCAGCCAAA
CTAAGCTTCATAAGTGAAGGAGAAATAAAATACTTTACAGACAAGCAAATGCTGAGAGAT
TTTGTCACCACCAGGCCTGTCCTAAAAGAGCTCCTGAAGGAAGCACTAAACATGGAAAGA
AACAACCGGTACTAGCCACTGCAAAAACATGCCAAGTTG
>lcl|hg18_L1PA5_chr12_94693115_94699227
CTCCAAGAAATATGGGACTATGTGAAAAGATCAAATCTACATCTGATTGGTGTGCCTGAA
AGTGATGGGGAGAATGGAACCAGGTAAGAAAACACTCTGCAGGATATTATCCAGGAGAAC
TTCCCCAACCTAGCAAGGCAGGCCAACATTCAAATTCAGGAAATACAGAGAACACCAAAA
AGATACTCCTCGAGAAGAGCAACTCCAAGACACATAATTGTCAGATTCCCCAAAGTTGAA
ATGAAGGAAAAAATGTTAAGAGCAGCCAGAGAGAAAGGTCAGGTTACCCACAAAGGGAAG
TCCATCAGAGTAACAGCTGATCTCTTGGTGGAAACTCTGCAAGCCAGAAGAGAGTGGGGG
CAAATATTCAACATTCTTAAAGAAAAGAATTTTCAACCTAGAATTTCATATCCAGCCAAA
CTAAGCTTCATAAGTGAAGAAGAAATAAAATCCTTTACAGACAAGCAAATGCTGAGAGAT
TTTGTCACCACCAGGCCTGCCCTACAAGAGCTCCTGAAGGAAGCACTAAACATGGAAAGG
AACAACCAGTACCAGCCACTGCAAAAACATGCCAAATTG
>lcl|hg18_L1PA5_chr12_29954126_29960296
CTCCAAGAAATATGGGACTATGTGAAAAGACCAAATCTACATCTGATTGGTGTACCTGAA
AGTGATAGGGAGCATGGAACCAAGTTAGAAAACACTCTGCAGGATATTATCCAGGAGAAC
GTCCCCAACGTAGCAAGGCAGGCTGATATCCAAATTCAGGAAATACAGAGAATGCCACAC
AGATACTCCTTGAGAAGAGCAACTCCAAGACACATAATTGTCAGATTCACCAAAGTAGAA
ATGAAGGAAAAACTGTTAAGGGCAGCCAGAGAGAAAGGTCGGGTTACCCACAAAGGGAAG
CCCATCAGACTAACAGATGATCTCTCGGCAGAAACTCTACAAGCAAGAAGAGACTGGGGA
TCAATATTCAACATTCTTAAAGGAAAGAATTTTCAACCCAGAATTTCATATCCAGCCAAA
CTAAGCTTCATAAGTGAAGGAGAAATAAAATACTTTACAGACAAGCAAATGCTGAGAGAT
TCTGTCACCACCAGGACTGCCCTACAAGAGCTCCTGAAGGAAGCACTAAACATGGAAAGG
AACAACTGGTACCAGCCACTGCAAAAACATGCCAAATTA
>lcl|hg18_L1PA5_chr12_49652577_49658704
CTCCAAGAAATATGGGACTATGTGAAAAGACCAAATCTACGTCTGATTGGTGTACCTGAA
AGTGACAGGGAGAATGGAACCAAGTTGGAAAACACTCTGCAGGATATTATCCAGGAGAAC
TTCCCCAACCTAGCAAGGCAGGCCAACATTCAAATTCAGGAAATACAGAGAATGCCACAA
AGATACTCCTCGAGAAGAGCAACTCCAAGACACATAATTGTCAGATTCACCAAAGTTGAA
ATGAAGGCAAAAATGTTAAGGGCAGCCAGAGAGAAAGGTCGGGTTACCCACAAAGGGAAG
CCCATCAGACTAACAGCTGATCTCTTGGCAGAAACTCTACAAGCCAGAAGAGAGTGGGGG
CCAATATTCAGCATTCTTAAAGAAAAGAATGTTCAACCCAGAATTTCATATCCAGCCAAA
CTAAGCTTCATAAGTGAAGGAGAAATAAAATACTTTACAGACAAGCAAATGCTGAGAGAT
TCTGTCACCACCAGGCCTGCCCTACAAGAACTCCTGAAGGAAGCATTAAACATAGAAAGG
AACAACTGGTACCAGCCACTGCAAAAACATGCCAAATTG
>lcl|hg18_L1PA5_chr16_34807669_34813835
CTGCAGGAAATGTGGGACTATGTGAAAAGACCAAATCTACATCTAATTGGTGTACCTGAA
AGTGACAGGGAGAATGGAATCAAGTTGGAAAACACTCTGCACGATATTACCCAGGAGAAC
TTCCACAACCTAGCAAGGCAGGCCAACATTCAAATTCAGGAAATACAGAGAATGCCACAA
AGATACTCCTCGAGAAGAGCAACTCCAAGACACATAATTGTCAGATTCATCAAAGTTGAA
ATGAAGGAAAAAATGTTAAGGGCAGCCAGAGAGAAAGGTTGGGTTACCCACAAAGGCAAG
CCTATCAGACTAACAGCTGATATCTTGGCACAAACTCTACAAGCCAGAAGACAGTGTGGG
CTGACATTCAACATTCTTAAAGAAAAGAATTTTCAACACAGAATTTCATATCCAGCCAAA
AGAAACTTCATAAGTAAAGGAGAAATAAAATCCTTTACAGACAAGCAAATGCTGAGAGAT
TTTGTCACTGCCAGGCCTGCCCTACAAGAGCTCCTGAAAGAAGCACTAAACATGGAAAGG
AACAACTGGTACCAGCCACTGCAAAAACATGCCAAATTG
>lcl|hg18_L1PA5_chr18_49608751_49614858
CTCCAAGAAATATGGGACTATGTGAAAAGACCAAATCTACGTCTTACTGGTGTACCTGAA
AGTGACAGGGAGAATGGAACCAAGTTGGAAAACACTCTGCAGGATATTATCCCGGAGAAC
TTCCCCAATCTAGCAAGGCAGGCCAACATTC-AAATCAGGAAATACAGAGAATGCCACAA
AGATACTCCTTGAGAAAAGCAACTCCAAGACACATAATTGTCAGATTCACCAAAGTTGAA
ATGAAAGAAAAAATGTTAAGGGCAGCCAGAGAGAAAGGTCGGGTTACCCACAAAGGGAAG
CCCATCAGACTAACAGCTGATCTCTCGGCAGAAACTCTACAAGCCAGAAGAGAGTGGGAG
CCAATATTCAACATTCTTAAAGAAAAGAATTTTCAACCCAGAATTTCATATCCAGCCAAA
ATAAGCTTCATAAGTGAAGGAGAAATAAAATCCTTTAGAGACAAGCAAATGCTGAGAGAT
TTTGTCACCACCAGGCCTGCCCCACAAGAGCTCCTGAAGGAAGCACTAAACATGGAAAGG
AACAACTAGTACCAGCCACTGCAAAAACATGCCAAATTG
>lcl|hg18_L1PA5_chr17_36649709_36655796
CTCCAAGAAATATGGGACTATCTGAAAAGACCAAATCTACATCTGATTGGTGTACCTGAA
AGTGACGGGGAGAATGAAACCGAGTTGGAAAACACTCTGCAGGATATTATCGAGGAGAAC
TTCCCCAACCTAGCAAGACAGGCGAATATTCAAATTCAGGAAATACAGAGAACACCACAA
AGATACTCCTCGAGAAGAGCAACTCCAAGACACATAATTGTCAGATTCACCAAAGTTGAA
ATGAAGGAAAAAATGTTAAGGGCAGCCAGAGAGAAACGTCGGGTTACCCACAAAGGGAAG
CCCATCAGACTAACAGCAGATCTCTCGGCAGAAACTCTACAAGCCAGAAGAGAGTGGGGG
CCAATATTCAACATTCTTAAAGAAAAGAATTTTCAACCCAGAATTTCATATCCAGCCAAA
CTAAGCTTCATAAGTGAAGGAGAAATAAAATACTTTACAGACAGGCAAATGCTGAGAGAT
TTTGTCACCACCAGGCCTGCCTTACAAGAGCTCCTGAAGGAAGCACTAAACATAGAAAGG
AACAACTGGTACCAGCCACTGCAAAAACATGCCAAATTG
>lcl|hg18_L1PA5_chr14_44859196_44865328
CTCCAAGAAATATGGGACTATGTGAAAAGACCAAATCTACATCTGATTGGTGTACCTGAA
AGTGACGGGGAGAATGGAACCAAGTTGGAAAACACACTTCAGGATGTTATCCAGGAGAAC
TTCCCCAACCTAGTAAGGCAGGCCAACATTCAAATTCAGGAAATACAGAGAACACCACAA
AGATACCCCTCTAGAATAGCAACTCCAAGACACATAATTGTCAGATTCACCAAAGTTGAC
ATGAAGGAAAAAATATTAAGGGCAGTCAGAGGGAAAGGTTGGGTTACCCACAAAGGGAAG
CCCATCAGACTAGCAGCAGATATCTCGCCAGAAACTCTACAAGCCAGAAGAGAGTAGGGG
CCAATATTCAACAATCTTAAAGAAAAGAATTTTCAACCCAGAATTTCATATCCAGCCAAA
CTAAGCTTCATAAGTGAAGGAGAAATAAAATCCTTTACAGACAAGCAAATGCTGAGAGAT
TTTGTCATCACCAGGCCTGCCCAACAAGAGCTCCTGAAAGAAGCACTGAACATGGAAAGG
AACAACCGGTACCAGCCACTACAAAAACATGCCAAATTG
>lcl|hg18_L1PA5_chr14_32627019_32633083
CTCCAAGAAATATGGGACTATGTGAAAAGGCCAAATCTACATCTGATTGGTGTACCTGAA
ACTGACGGGGAGAGTGGAACCAAGTTGGAAAACACTCTGCAGGATATTATCCAGGAGAAC
TTCCCCAACCTAGC-AGGCAGGCCAACATTCAAATTGAGGAAATACAGAGAACACCACAA
AGATACTCCTCGAGAAGAGCAACTCCAAGACACATAATTGTCAGATTCACCAAAGTTGAA
ATGAGGGAAAAAATGTTAAGGGCAGCCAGAGAGAAAGGTCGGGTTACCCACAAAGGGAAG
CCCATCAGACTAACAGCAGATCTCTCGGCAGAAACTCTACAAGCCAGAAGAGAGTGGAGG
CCAATATTCAACATTCTTAAAGAAAAGAATTTTCAACCTAAAATTTCATATCCAGCCAAA
CTAAGCTTCATAAGTGAAGGAGAAATAAAATCCTTTACAGACAGGCAAATGCTGAGAGAT
TTTGTCACCACCAGGTCTGCCCTACAAGAGCTCCTAAAGGAAGCACTAAACATGGAAAGG
AACAACCACTACTAACCACTGCAAAAACATGTCAAAATG
>lcl|hg18_L1PA5_chr14_54484544_54490590
CTCCAAGAAATATGGGACTATGTGAAAAGACCAAATCTACGTTTGTTTGGTGTACCTGAA
AGTGACAGGGAGAATGGAACCAAGTTGGAAAACACTCTGCAGGATACTATCCAGGAGAAC
TTCCCCAACCTAGCAAGGCAGGCCAACATTCAAATTCAGGAAATACAGAGAATGCCACAA
AGATACTCCTCGAGAAGAGCAACTCCAAGACACATAATTGTCAGATTCACCAAAGTTGAA
ATGAAAGAAAAAATGTT---------CAGAGAGAAAGGTTAGGTTACCCACAAAGGGAAG
CCCATCAGACTAACAGCTGATCTCTCGGCAGAAACTCTATGAGCCAGAAGAGAGTGGGGG
CCAATATTCAACATTCTTAAAGAAAAGAATTTTCAACTCAGAATTTCATATCCAGCCAAA
CTAAGCTTCATAAGTGAAGGAGAAATAAAATCCTTTACAGACAAGCAAATGCTGAGAGAT
TTTGTCACCACCACGCCTGCCCTACAAGAGCTCCTGAAAGAAGCACTAAACATGGAAAGG
AACAACCGGTACCAGCCACTGAAAAAACATGCCAAATTG
>lcl|hg18_L1PA5_chr16_74840693_74846868
CTCCAAGAAGTATGGGACTATGTGAAAAAACCAAATCTACGTCTGATTGGTGTACCTGAA
AGTGACCGGGAGAATGGAACCAAGTTGGAAAACACTCTGCAGGATATTATCCAGGAGAAT
TTCCCCAACCTAGCAAGGCAGGCCGACAGTCAAATTCAGGAAATACAGAGAACACCACAG
AGATATTCCTCGAGAACAGCAACTCCAAGACACATAATTTTCAGACTCACAAAAGTTGAA
ATGAAGGAAAAAAGGTTAAGGGCAGCCAGAGAGAAAGGTCGGGTTACCCACAAAGGGAAG
CCCATCAGACTAACAGTGGATCTCTCGGCAGAAACTCTACCAGCCAGAAGAGAGTGGGGG
CCAATATTTAACATTCTTAAAGAAAAGAATTTTCAACCCAGAATTTCATATCCAGCCAAA
CTAAGCTTCATAAGTGAAGGAGAAATAAGATGACTTACAGACAAGCAAATGCTGAGAGAT
TTTGTCACCACCAGGCCTGCCCTAAAAGAGCTCCTGAAGGAAGCACTAAACATGGAAAGG
AACAACCGGTACCAGCCACTGCAAAAACATGCCAAATTG
>lcl|hg18_L1PA5_chr15_84904380_84910502
CTCCAAGAAATATGGGACTATGTGAAAAGACCAAATCTACATCTGATTGGTGTACCTGAA
AGTGATGGGGTGAATGGAACCAAGTTGGAAAACACTCTGCAAGATATTATCCAGGAGAAC
TTCCCCAACCTAGCAAGGCAGGCCAACATTCAAATTCATGAAATACAGAGAACGCCACAA
AGATATTCCTTGAGAAGAGCAACTCGAAGACACATAATTGTCAGATTCACCAAAGTTGAA
ATGAAGGAAAAAATGTTAAGGGCAGCCAGAGAGAAAGGTCGGGTTACCCACAAAGGGAAG
CCCATCAGACTAACAGCAGATCTCTCGGCAGAAACTCTACAAGCCAGAAGAGAGTGGGGG
CCAACATTCAACATTCTTAAAGAAAAGAATTTTCAACCCAGAATTTCATATCCAGCCAAA
CTAAGCTTCATAAATGAAGGAGAAATAAAATCCTTTACAGACAAGCAAATGCTGAGAGAT
TGTGTCACCTCCAGGCCTGCCCTACAAGAGCTCCTGAAGGAAGCACTAAACATGGAAAGG
AACAACCAGTACCAGCCACTGCAAAAACGTGCCAAATTG
>lcl|hg18_L1PA5_chr16_57371293_57377401
CTCCAGGAAATATGGGACTATGTGAAAAGACCAAATCTACCTCTGATTGGTGTACCTGAA
AGTGATGGGGAGAATGGAACCAAGTTGGAAAACACTCTGCAGGATATTATCCAGGAGAAC
TTCCCCAATCTAGCAATGCAGGCCAACATTCATATTCAGGAAATACAGAGAATGCCACAA
AGACACTCCTTGAGAAGAGCAACTCCAAGACACATAATTGTCAGATTCACCAAAGTTGAA
ATGAAGGAAAAAATGTTAAGGGCAGCCAGAGAGAAAGCTCGGGTTACCCACAAAGAGAAG
CCCATCAGATTAACAGTGGATCTCTCAGCATAAACTCTACAAGCCAGAAGAGAGTGGGGG
CCACTATTCAACATTCTT----AAAAGAATTTCCAACCTAGAATTTCATATCCAGCCAAA
CTAAGCTTCATAAGTGAAGGAGAAATAAAATCCTTTACAGACAAGCAAATGCTGAGAGAT
TTTATCACCACCAGGCCTGCCTTACAAGAGCTCCTGAAGGAAGCACTAAACATGGAAAGG
AACAACTGGTACCAGCCACTGCAAAAACATGCCAAAATG
>lcl|hg18_L1PA5_chr2_129417352_129423475
CTCCAAGAAATATGGGACTATGTGAAAAGACCAAATCTATGTCTGATTGGTGTACCTGAA
AGTGACAGGGAGAATGGAACCAAGTTGGAAAACACTCTGCAGGATATTATCCAGGAGAAC
TCCCCCAATCTAGCAAGGCAGGCCAACATTCAAATTCAGGAAATACAGAGAACACCACAA
AGATACTCCTCGAGAAGAGCAACTCCAAGACACATAATTGTCAGATTCACCAAAGTTGAA
ATGAAGGAAAAAGTGTTAAGGGCAGCTAGAGAGAAAGGTCGGGTTACCCACAAAGGGTAA
CCAATCAGACTAACAGTGGATCTCTCAGCAGAAACTCTACAAGCCAGAAGAGAGTGGGGG
CCAATATTCAACATTCTTAAAGAAAAGAATTTTCAACCCAGAATTTCATATCCAGCCAAA
CAAAGCCTCATAAGTGAAGGAGAAATAAAATCCTTTACAGACAAGCAAATGCT----GAT
TTTGTCACCACAAGGCCTGCCCTACAAGAGCTCCTGAAGGAAGCACTAAACATGGAAAGG
AACAACAGGTACCAGCCACTGCAAACACATGACAAATTG
>lcl|hg18_L1PA5_chr16_5734955_5741000
CTCCAAGAAATATGGGACTATGTGAAAAGACCAAATCTACATCTGATTGGTGTACCTGAA
AGTGACAGGGAGAATGGCACCAAGTTGGAAAACACTCTGCAGGATATTATCCAGGAGAAC
TTCCCCAACCTAGCATGGCAGGCCAACATTCAAATTCAGGAAATACAGAGAATGCCACAA
AGATACTCCTCGAGAAGAGCAACTCCAAGACAAATAATTGTCAGATTCACCGAAGTTGAA
ATGAAGGAAAAAATGTTAAGGGCAGCCAGAGAGAAAGGTCGGGTTACACACAAAGGGAAG
CCTATTAGACTAACAGCAGATCTCTCGGCAGAAACTCTACAAACCAAAAGGGGGTGGGGG
C-AATATTCAACATTCTTAAAG-----AATTTTCAACCCAGAACTTCATATCCAGCAAAA
CTAAGCTTCATAAGTGAAAGAGAAATAAAATCCTTTACAGACAAGCAAATCCTGAGAGAT
TTTGTCACCACCAGGCCTGCCCTAAAAGAGCTCCTGAAGGAAGCACTCAACATGGAAAAG
AACAACCGATACCAGCCACTGCAAAAACATGCCAAATTG
>lcl|hg18_L1PA5_chr15_52524313_52530407
CTCAAGGAAATATGGGACTGTGCGAAAAGACCAAATCTACATCTGATTGGTGTACCTGAA
AGTGACAGAGAGAATGGAACCAAGTTGGAAAACACTGTGCAGGATATTATCCGGGAGAAC
TTCCCCAACCTAGCAAGGCAGGCCAACATTCAAATTCAGGAAGTACAGAGAAGGCTACAA
AGATACTCCTTGAGAAGAGCAACTCCAAGACACATAATTGTCAGATTCACCAAAGTTGAA
ATGAAGGAAAAAATTTTAAGGGCAGCCAGAGAGAAAAGTCGGGTTACCCACAAAGGGAAG
CCCATAAGACTAACAGTGGATCTCTCGGCAGAAACTCCACAAGCCAGAAGAGAGTGGGGG
CCAATATTCAACATTCTTAAAGAAAAGAATTTTCAACCCAGAATTTCATATCCAGCCAAA
CTAAGCTTCATAAATGAAGGAGAAATAAAATCCTTTACAGACAAGCAAATGCTGAGGGAT
TTTGTCATCACCAGGCCTGCCCTGCAAGAGCTCCTGAAGGAAGCACTAAACATGGAAAGG
AACAACCGGTACCAGCCACTGCAAAAACATGTCAAATTG
>lcl|hg18_L1PA5_chr14_38892532_38898655
CTCCAAGAAATATGGGACTATGTGAAAAGACCAAATCTATGTCTGATTGGTGTACCTGAA
AGTGACGGGGAGAATGGAACCAAGTTGGAAAACACTCTGCAGGATATTATCCAGGAGAAC
TTCCCCAGTCTAGCAAGGCAAGCCAACATTCAAATTCAGGAAATACAGAGACCACCACAA
AGATACTCCTTGAGAAGAGCAACTCCAAGACACATAATTGTCAGATTCACCAAAGTCGAA
ATGAAGGAAAAAATGTTAAGGGCAGCCAGAGAGAAAGGTCGGGTTACCCACAAAGGGAAG
TCCATCAGACTAACAGCTGATCTCTCGGCAGAATCTTTACAAGCCAGAAGAGAGTGCGGG
CCAATATTCAACATTCTTAAAGAAAAGAATTTTCAACCCAGAATTTCATAGCCAGCCAAA
CTAAGCTTCATAAGTGAAGGAGAAATAAAATACTTTACAGACAAGCAAATGCTGAGAGAT
TTTGTCACCACCAGGCCTGCCCTACGGGAGCTCCTGAAGGAAGCACTACACATGGAAAGG
AACAACCTGTAACAGCCACTGCAAAAACATGCCAAATTG
>lcl|hg18_L1PA5_chr16_47620097_47626257
CTCCAAGAAATATGGGACTATGTGAAAAGACCAAGTCTACGTCTGAATGGTGTACCTGAA
AGTGGCGGGGAGTATGGAACCAAGCTGGAAAACACTCTTCAGGATATTATCCAGGAGAAC
TTCCCCAACCTAGCAAGGCAGGCCAACATTCAAATTCATGAAATACAGAGAACACCACAA
AGATACTCCTTGAGAAGAGCAACCCCAAGACACACAATTGTCAGATTCACCAAGGTTGAA
ATGGAGGAAAAAATGTTAAGGGCAGCCAGAGAGAAAGGTCGGGTTACCCACAAAGGGAAG
CCCATCAGACTAACAGCGGATGTCTCAGCAGAAACTCTACAAGCCAGAAGAGAGTGGGGA
CCAATATTCAACATTCTTAAAGAAAAGAATTTTCAACCCAGAATTTCATATCCAGCCAAA
CTAAGCTTCATAAGTGAAGAAGAAATAAAATCCTTTACAGACAAGGAAATGCTGAGAGAT
TTTGTCACCACTAGGCCTGCCCTACAAGAGCTCCTGAAGGAAGCACTAAACATGGAAAGG
AACAACCAGTACCAGCCACTGGAAAAACACGCCAAATTG
>lcl|hg18_L1PA5_chr16_50924823_50930947
CTCCAAGAAATACGGGACTATGTGAAAAGACCAAATCTATGTCTGGTTGGTGTACCTGAA
AGTGATGGGGAGAATGGAACCAAGTTGGAAAACACTCTGCAGGATATTATCCAGGAGAAC
TTCCCCAACCTAGCAAGGCAGGCCAACATTCAAATTCAGGAAATACAGGGAACGCCACAA
AGATACTCCTCTAGAAGAGCAACTCTAAGACACATAATTGTCAGATTCACCAGAGTTGAA
ATGAAGGAAAAAATGTTAAGGGCAGCCAGAGAGAAAGGTCGGGTTACCCACAAAGGGAAG
ACCATCAGACTAACAGCAGCTCTCTTGGCAGAAATTCTACAAGCCAGAAGAGAGTGGGGG
CCAATATTCAACATTATTAAAGAAAAGAATTTTCAACCCAGAATTGCATATCCAGGCAAA
CTAAGCTTCATAAGTGAAGGAGAAATAAAATCCATTACAGACAAGCAAAGGCTGACAGAT
TTTGTCACCACCAGACCTGCCCTACAAGAGCTCCTGAAGGAAGCACTAAACATGGAAAGG
AAAAACCGGTACAAGCCACTGCACAAACATGCCAAATTG
>lcl|hg18_L1PA5_chr18_14054986_14061099
CTCCAAGAAATATGGGACTATGTGAAAAGACCAAATCTATGTCTGATTGGTGTACATGAA
AGTGACGGGGAGAATGGAACCAAGTTGGAAAACACTCTGCAGGATATTACCCAGGAGAAC
TTCCCCAACCTAGCAAGGCAGGCCAACATTCAAATTCAGGAGATACAGAGAATGCCACAA
AGATACTCCTCGAGAAGAGCAACTCCAAGACACATAATTGTCAGATTCACCAAAGTTGAA
ATGAAGGAAAAAATGTTAAGGGCAGCCAGAGAGAAAGGTCGGGTTACCCACAAAGGGAAG
CCCATCAGACTAACAGTGGATCTCTCAGCAGAAACTCTACAAGCCAGAAGAGAGTGGGGA
CCAATATTCAACATTTTTAAAGAAAAGAATTTTCAACCCAGAATTTCATATCCAGCCAAA
CTAAGCTTCATAACTGAAGGAGAAATAAAATACTTTACAGACAAACAAATGCTGAGAGAT
TTTGTCACCACCAGGCCTGCCCTACAAGAGCTCCTGAAGGAAGCACTAAACATGGAAAGG
AACAACTGGTAACAGCCACTGCAAAAACATGCCAAATTG
>lcl|hg18_L1PA5_chr14_65720208_65726338
CTCCAAGAAATATGGGACTATGTGAAAAGACCAAATCAACGTCTGATTGGTGTACCTGAA
AGTGACGGGGAGAATGGAACCAAGTTGGAAAACACCCTGCAGGACATTATCCAGGAGAAC
TTCCCCAATCTAGCAAGGCAGCCCAACATTCAGATTCAGGAAATACAGAGAACGCCACAA
AGATACTCCTCGAGAAGAGCAACTCCAAGACACATAATTGCCAGATTCACCAAAGTTGAA
ATGAAGGAAAAAATGTTAAGGGCAGCCAGAGAGAAAGGTCGGGTTACCCACAAAGGGAAG
CCCATCAGACTAACAGCTGATCTCTCGGCAGAAACCCTACAAGCCAGAAGAGAGTGGGGG
CCAATATTCCACATTCTTAAAGAAAATAATCTTCAACCCAGAATTTCATATCCAGCCAAA
CTAAGCTTCATAAGTGAAGGAGAAACAAAATACTTTACAGACAAGCAAATGCTGAGAGAT
TTTGTCACCACCAGGCCTGCCCTAAAAGAGCTCCTGAAGGAAGCACTAAACATGGAAAGG
AACAACCGGTACCAGCCACTGCAAAAACATGCCAAATTG
>lcl|hg18_L1PA5_chr1_random_1631651_1637722
CTCCAAGAAATATGGGACTATGTGAAAAGACCAAATCTACATCTGATTGGTGTACCTGAA
AGTGACGGGGAAAATGGAACCAAGTTGGAAAACACTCTGCAGGATATTATCCAGGAGAAC
TTCCCCAATCTAGCAAGACAGGCCAACATTCAAATTCAGGAAATACAGAGAACGCCACAA
AGATACTCCTCGAGAAGAGCAACTCCAAGACACATAATTATCAGATTCACCAAAGATGAA
ATGAAGGAAAAAATGTTAAGGGTAGCCAGAGAGAAAGGTCGGGTTACCCACAAAGGGAAG
CCAGTCAGACTAACAGCGGATCTCTCGGCAGAAACTCTACAAACCAGAAGAGAGTGGGGG
CCAATATTCAACATTCTTAAAGAAAAGAATTTTCAACCCAGAATTTCATATCCAGCCAAA
CTAAGCTTCATAAGTGAAGGAGAAATAAAATACTTTACAGACAAGCAAATGCTGAGAGAT
TTTGTCACCACCAGGCCTGCCCTAAAAGAGCTCCTGAAGGAAGTACTAAACATGGAAAGG
AACAACCGGTACCAGCCACTGCAAAAACATACCAAATTG
>lcl|hg18_L1PA5_chr15_29697272_29703398
CTCCAAGAAATATGGGACTATGTGAAAAGACCAAATCCACGTCTGATTGGTGTACCTGAA
AGTGAGGGGGCGAATGGAACCAAGTTGGAAAACACTCTGCAGGATATTATCCAGGAGAAC
TTCCCCAACCTAGCAAGGCAGGCCAACATTCACATTCAGGAAATACAGAGAACACCACAA
AGATACTCCTTGAGAAGAGCAACTCCAAGACACATAATTGTCAGATTCACCAAAGTTGAA
ATGAAGGAAAAAATGTTAAGGGCAACCAGAAAGAAAAGTCGGGTTACCTACAAAGGGAAG
CCCATCAGACTAACAGCTGATCTCTCGGCAGAAACTCCACAAGCCAGAAGAGAGTGGGGG
CCAATATTCAACATTGTTAAAGAAAAGAATTTTCAACCCAGAATTTCATATCCAGCCAAA
CTAAGCTTCATAAGTGAAGGAGAAAT-AAATCCTTTACAGACAAGCCAATGCTGAGAGAT
TTTGCCACCACCAGACCTGCCCTACAAGAGCTCCTGAAGGAAGCACTAAATGTGGAAAGG
AACAACTGGTAC-AGCCACTGCAAAAACATGCCAAATTG
>lcl|hg18_L1PA5_chr18_66554086_66560192
CTCCAAGAAATATGGGAATATGTGAAAAGACCAAATCTACGTCTGATTGGTGTACCTCAA
AGTGATGGGGAGAATGGAACCAAGTTAGAAAATACTCTGCAGGATATTATCCAGGAGAAC
TTCCCCAACCTAGCAAGGCAGGGCAACATTCAAATTCAGAAAATACAGAGAACGCCACAA
AGATACTCCTCAAGAAGAGCAACTCCAAGACACATAATTGTCAGATTCACCAAAGTTGAA
ATGAAGGAAAAAATGTTAAGGGCAGCCAGAGAGAAAGGTCTGGTTACCCACAAAGGGAAG
CCCATCAGATTAACAGCAGATCTCTCTGCAGAAACTCTACAAGCCTGAAGAGAGTGGGGG
CCAATATTCAACATTCTTAAAAAACAGAATTTTCAACCCAGAGTTTCATATCCAGCCAAA
CTAAGCTTCA-AAGTCAAGGAGAAATAAAATCCTTTACAGACAAGCAAATGCTGA-AGAT
TTTGTCACCACCAGGCCTGCCCTACAAGAGCTCCTGAAGGAAGCACTACACATGGAAAGG
AACAACCAATACCAGCCACTGCAAAAACATGCCAAATTG
>lcl|hg18_L1PA5_chr14_51744643_51750760
CTCCAAGAAATATGGGACTATGTGAAAAGACCAAATCTACATCTGATTGGTGTACCTGAA
AGTGATGGGGAGAATGGAACCAAGTTGGAAAACACTCTGCAGGATATTATCCAGGAGAAC
TTTCCCAACCTAGCAAGGCAGGCCAACATTCAAATTCAGGAAATACAGAGAACGCCACAA
AGATACTCCTCGAGAAGAGCAACTCCAAGACACATAATTGTCAGATTCACCAAAGTTGAA
ATGAAGGAAAAAATGTTAAGGGCAGCCAGAGAGAAAGGTCAGGTTACTCACAAAGGGAAG
CCCATCAGACCAACACCTGATCTTTCAGCAGAAACTCTACAAGCCAGAAGAGAGTGGGGA
CCAATATCCAACATTCTTAAAGAAAAGAATTTTCAACCCAGAATTTCATATCCAGACAAA
CTAAGCTTCATAAGTGAAGGAGAAATAAAATACTTTACAGACAAGCAAATGCTGAGAGAT
TTTGCCACCACCAGGCCTGCCCTAAAAGAGCTCCTGAAGGAAGCAATAAACATGGAAAGG
AACAACCGGTACCAGCCACTGCAAAATCATGCCAAATTG
>lcl|hg18_L1PA5_chr18_31624583_31630710
CTCCAAGAAATATAGGAATATGTGAATAGACCAAATCTACGTCTGATTGGTGTACCTGAA
AGTGATGGGGAGAACAGAACCAAGCTGGAAAACACTCTGCAGGATATTACCCAGGAGAAC
TTCCCCAACCTAGCAAGGCAGGCCAACACTCAAATTCAGGAAATACAGAGAATGCCACAA
AGATACTCCTCGAGAAGAGCAACTCCAAGACACATAATTGTCAGATTCACCAAAGTTGAA
ATGAAGGAAAAAATGTTAAGGGCAGCCAGAGAGAACGGTCAGGTTACCCACAAAGGGAAG
CCCATCAGACTAACAGCTGATCTCTTGGCAGAAACTCTACAAGCCAGAAGAGAGTGGGGG
CCAATATTCAACGTGCTTAAAG-----AATTTTCAAGCCAGAATTTCATATCCAGCCAAA
CTAAGCTTCATAATTGAAGGAGAAGTAAAATACTTTACAGACAAGCAAATGCTGAGAGAT
TTTGTCACTACCAGGCCTGCCCTAAAAGAGCTCCTGAAGGAAGCACTAAACATGGAAAGG
AACAACT-GTACCAGCCACTGCAAAAACATGCCAAATTG
>lcl|hg18_L1PA5_chr14_87311564_87317673
CTCCAAGAAATACGGGACTATGTGAAAAGACCAAATCTATGTCTGATTGGTGTACCTGAA
AGTGATGGGGAGAATGGAACCAAGTTGGAAAACACTCTGCAGGATATTATCCAGGAGAAC
TTCCCCAATCTAGCAAGGCAGGCCAACATTCAAATTCAGGAAATACAGAGAATGCCACAA
AGATACTCCTCGAGACGAGCAAATCCAAGACACATAATTGTCAGATTCACCAAAGTTGAA
ATGAAGGAAAAAATGTTAAGGGCAGCCAGAGAGAAAGGTTGGGTTACCCATAAAGGGAAG
CCCATCAGACTAACAGTGGATCTCTTGGCAGAAACTCTACAAGCCAGAAGAGAGTTGGGG
CCAATATTCAACATTTTTAAAGAAAAGAATTTTCAACCCAGAATTTCATATCCAGCCAAA
CTATGCTTCATAAGTGAAGGAGAAATAAAATACTTTACAGACAAGCAAATGCTGAGAGAT
TTTGTCA-CACCAGGCCTGCCCTACAAGAGCTCCTGAAGGAAGCACTAAACATGGAAAGG
AACAACCGGTACCAGCCACTGCAAAAACATGCCAAATTG
>lcl|hg18_L1PA5_chr14_70037785_70043911
CTCCAAGAAATATGGGACTATGTGAAAAGACCAAATCTACGTCTGACTGGTGTACCTGAA
AGCGACGGGGAGAATGGAACCAAGTTGGAAAACACTCTGCAGGATATTTTCTAGGAGAAC
TTCCCCAACCTAGCAAGGCAGGCCAACATTCAAATTCAGGAAATACAGAGAATGCCATAA
AGATACTCCTCGAGAAGAGCAACTCCAAGACACATAATTGTCAGATTCACCAAAGTTGAA
ATGAAGAAAAAAATATTAACAGCAGCCAGAGAGAAAGGTTCGGTTACCCAAAAAGGGAAG
CC-ATCAGACTAACAGCAGATCTCTCAG-AGAAACTCTACAAGCCAGAAGAGCATGGGGG
CCAATATTCAGCATTCTTAAAGAAAAGAATTTTCAACCCAGAATTTCATATCCAGCCAAA
CTAAGCTTCATAAGTGAAG-AGAAATAAAATACTTTACAGACAAGCAAATGCTGAGAGAT
TTTGTCTCCACCAGGCCTGCCCTACAAGAGCTCCTGAAGGAAGCACTAAACATGGAAAGG
AACAACCAGTACTAGCCACTGCAAAGACATGCCAAATTG
>lcl|hg18_L1PA5_chr15_53222677_53228805
CTCCAAGAAATATGGGACTATGTGAAAAGACCAGATCTACATCTGATTGGTGTACCTGAA
AGTGACAGAGAGAATGGAACCAAGTTGGAAAACACTCTGCAGGA-ATTATCCAGGAGAAC
TTCCCCAACCTAGCAAGGCAGGCCAACATTCAAATTCAGGAGATACAGAGAATGCCACAA
AGATATTCCTCGAGAAGAGCAACTCCAAGACACATAATTGTCAGATTCACCAAAGTTGAA
ATGAAGGAAAAAACGTTAAGGGCAGCCAGAGAGAAAGGTCGGGTTACCCACAAAGGGAAG
CCCATCAGACTAACAGCGGATCTCTTGGCAGAAACTCTACAAGCCAGAAGAGAGTAGGGG
CAAATATTCAACATTCTTAAAGAAAAGAATTTTCAACCCAGAATTTCATATCC-----AA
CTAAGCTTCATAAGTGAAGGAGAAATAAAATCCTTTATAGACAAGCAAATGCTGAGAGAT
TTTGTCACCACCAGGCCTGCCCTACAAGAGCTCCTGAAGGAAGCACTAAACATGGAAAGG
AACAACCGGTACCAGCCACTGCAAAAACATGCCAAATTG
>lcl|hg18_L1PA5_chr17_484387_490528
CTCCAAGAAATACGGGACTATGTGAAAAGACCAAATCTACGTCTTATTGGTGTACCTGAA
AGTGATGGGGAGAATGGAACCAAGTTGGAAAACACTCTGCAGGATATTATTCAGGAGAAC
TTCCCCAACCTAGCAAGGCAGGCCAACATTCAAATTCAGGAAATACAGAGAACACCACAA
AGATATTCCTCGAGAAGAGCAATTCCAAGACACATAACTGTCAGACTCACCAAAGTTGAA
ATGAAGGAAAAAATGTTAAAGGCAGTCAGAGAGAAAGGTCAGGTTACCCACAAAGGGAAG
CCCATCAGACTAACAGCGGATCTTTCGGCAGAAACTCTATAAGCCAGAAGAGAGTGGGGG
CCAATATTCAACATTCTTGAAGAAAAGAATTTTCAACCCAGAATTTCATATCCAGCCAAA
CTAAGCTTCATAAGTGAAGGAGAAATAAAATCCTTTACAGACAAGCAAATGCTGAGAGAT
TTTTTCACCACCAGGCCTGCCCTACAAGAGCTCCTGAAGGAAGCACTAAACATGGAAAGG
AACAACCGGTACTAGCCACTGCAAAAACATGCCAAATTG
>lcl|hg18_L1PA5_chr15_91734211_91740326
CTCCAAGAAATATGGGACTATGTGAAAAGACCAACTCTACGTCTGATTGGTGTACCTGAA
AGTGACGGGGAGAATGGAACCAAGTTGGAAAACACTCTGCAGGATATTATCCAGGAGAAC
TTCCCCAACCCAGCAAGGCAAGCCAACATTCAAATTCAGGAAATACAGAGAACACCACAA
AGATACTCCTCAAGAAGAACAATTCCAAGACACATAATTGTCAGATTCACCAAAGTTGAA
ATGAAGGAAAAAATGTTAAGGGCAGCCAGAGAGAAAGGTCGGGTTACCCACAAAGGGAAG
CCCATCAGACTAACAGCGGATTTCTTGGCAGAAACTCTACAAGCCAGAAGAGAGTGGGGG
CCAATAGTCAACATTCTTA----AAAGAATTTTCAACCCAGAATTTCCTATCTAGCCAGA
CCAAGCTTCAGAAGTGAAGGAGAAATAAAATACTTTACAGACAAGCAAATGCTGAGAGAT
TTTGTCACCAGCAGGCCTGCCCTA-AAGAGCTCCTGAAGGAAGCACTAAACATGGAAAGG
AACAAACGGTACCAGCCACTGCAAAAACATGCCAAATTG
>lcl|hg18_L1PA5_chr14_38460654_38466786
CTCCAAGAAATATGGGACTATGTGAAAAGACCAAATCTATGTCTGATTGGTGTACCTGAA
AGTGACAGGGAGAATGGAACCAAGTTGGAAAACACTCTGCAGGATATTATCTAGGAGAAC
TTCCCCAATCTAGCAAGGCAGGCCAACATTCAAACTCAGGAAATACAGAGAATGCCACAG
AGATACTCCTCGAGAAGAGCAACTCCAAGACACACAATTGTCAGATTCACCAAAGTTGAA
ATGAAGGAAAAACTGTTAAGGGCAGCCAGAGAGAAAGGTCAGGTTACCCACAAAGGGAAG
CCCATTAGACTAATAGCGGATCTCTCGGCAGAAACTCTACAAGCCAGAAGAGAGTGGGGG
CCAATATTCAACATTCTTAAAGAAAATAATTTTCAACCCAGAATTTCATATCCAGCCAAA
CTAAGCTTCATAAGTGAAGGAGAAATAAAATCCTTTACAGACAAGCAAATGCTGAGAGAT
TTTGTCACCACCAGACCTGCCCTACAAGAGCTCCTGAAGGAAGCACTAAACATGGAAAGG
AACAACCAGTAGCAGCCACTGCAAAACCATGCCAAATTG
>lcl|hg18_L1PA5_chr14_62675484_62681588
CTCCAAGAAATATGGGACTGTGTGAAAAGACCAAATCTACGTCTGATTGGTGTACCTGAA
AGTGATAGGGAGAATGGAACCAAGTTGGAAAACACTCGGCAGGATATTATCCAGGAGAAC
TTCCCCAATCTAGCAAGGCAGGCCAACATTCAAATTCAGGAAATACAGAGAACACCAAAA
AGATACTCCTCGAGAAGAGCAACTCCAAGACACATAATTGTCAGATTCACCAAAGTTGAA
ATGAAGGAAAAAATATTAAGGGCAGCCAAAGAGAAAGGTCAGGTTACCCACAGAAGGAAG
CCCATCAGACTAACAGCAGATCTCTGGGCAGAAACTCTACAAGCCAGAAGAGAGTGGGGG
CCAACATTCAACATTCTTAAAGAAAAGAGTTTTCAACCCAGAATTTAATATTCAGCCAAA
CTAAGCTTCATAAGCGAAGGAGAAATAAAATCCTTTACAGACAAGCAAATGCTGAGAGAT
TTTGTCACCACTAAGCCTGCCCTACAAGAGCTCCTGAAGGAAGCACTAAACATGGAAAGA
AACAACTGGTACCAGCCACTGCAAAAACATGCCAAATTG
>lcl|hg18_L1PA5_chr14_58945922_58952080
CTCCAAGAAATATGGGACTATGTGAAAAGACCAAATCTACGCTTAATTGGTGTACCTGAA
AGTGACGGGGAGAATGGAACCAAGTTGGAAAACACTCTGAAGGATATTATCCAGGAGAAC
TTCCCCAACCTAGCAAGGCAGGCCAACATTCAAATTCAGGAAATACAGAGAACACCACAA
AGATACTCCTCAAGAAGAGTAACTCCAAGACACATAATTGTCAGATTCGCCAAGGTTGAA
ATGAAGGAAAAAATGTTAAGGGCAGCCAGAGAGAAAGGTCGGGTTACCCACAAAGGGAAG
CCCATCAGACCAACAGCTGATCTCTCGGCAGAAACTCTACAAGCCAGAAGAGAGTGGGGG
CCAAAATTCAACATTCTTAAAGGAAAGAATTTTCAACCCAGAATTTCATATCCAGCCAAA
CTAAGTTTCATAAGTGAAGAAGAAATAAAATCCTTTACAGACAAGCAAAGGATGAGAGAT
TTTGTCACCACCAGGCCTGCCCTACAAGAGCTCCTGAAGGAAGCACTAAACATGGAAAGG
AACAACTGGTACCAGCCAATGCAAAAACATACCAAATTG
>lcl|hg18_L1PA5_chr14_59087962_59094099
CTCCAAGAAATATGGGACTATGTGAAAAGACCACATCTACGTCTGATTGGTGTACCTGAA
AGTGACAGGGAGAATGGAACCAAGTTGGAAAACACTCTGCAGGGAATTATTCAGGAGAAC
-TTCCCAACCTAGCAAGGCAGGCCAACATTCAAATTCAGGAAATACAGAGAACGCCACAA
AGATACTCCTCCAGAAGAGCAACTCCAAGACACATAATTGTCAGATTCACCAAAGTTGAA
ATGAAGGAAAAAATGTTAAGGGCAGCCAGAGAGAAAGGTTGGGTTACCCACAAAGGGAAG
CCCAGCAGATTAACAGCTGATCTCTCAGCAGAAACTCTACAAGCCAGAAGAGAGTGGGGA
CCAATATTCAACATTCTTAAAGGAAAGAATTTTCAACCCAGAATTTCATATCCAGCCAAA
CTAAGCTTCATAAGTGAAGGAGAAATAAAATCCTTTACAGACAAGCAAATGATGAGAGAT
TTTGTCACCACCAGGCCTGCCCTACAAGAGCTCTTGAAGGAAGCACTAAACATGGAAAGG
AAGAACCGGCACCAGCCACTGCAAAAACATGCCAAATTG
>lcl|hg18_L1PA5_chr14_67965236_67971361
CTCCAAGAAATATGGGACTATGTGAAAAGACCAAATCTACGTCTGATTGGTGTACCTGAA
AGTGATGGGGAGAATGGAACCAAGTTGGAAAACACTCTGCAGGATATTACCCAGGAGAAC
TTCTCCAACCTAGCAAGGCAGGCCAACATTC-AATTCAGGAAATACAGAGAACGCCACAA
AGATACTCCTCAAGAAGAGCAACTCCAAGACACATAATTGTCAGATTCACCAAAGTTGAA
ATAAAGGAAAAAATGTTAAGGGCAGCCAGAGAGAAAGGTCAGGTTACCCACAAAGGGAAG
CCCATCAAACTAACAGCTGATCTCTCAGCAGAAACTCTACAAGCTAGAAGAGAGTGGGGG
CCAATATTCAACATTCTTAAAG-AAAGAATTTTCAGCCCAGAATTTCATATCCAGCCAAA
CTAAGCTTCATAAGTGAAGGAAAAATAAAATACTTTACAGACAAGCAAATGCTGAGAGAT
TTTGTCACCACCAGGCCTGCCCTAAAAGAGCTCCTGAAGGAAACACTAAACATGGAAAGG
AATAACTGGTACCAGCCACTGCAAAAGCACGCCAAATTG
>lcl|hg18_L1PA5_chr15_26073513_26079622
CTCCAAGAAATATGGGACTATGTGAAAAGACCAAATCTATGACTGATTGGTGCACCTGAA
AGTGATGGGGAGAATGGAACCAAGTTGGAAAACACTCTGCAGGATATTATCCAGGAGAAC
TTCCCCAATCTAGCAAGGCAGGCCAACATTAAAATTCAGGAAGTACAGAGAATGCCACAA
AGATACTCCTCGAGAAGAGCAACTCCAAGACACATAATTGTCAGATTCACCAAAGTTGAA
ATGAAGGAAAAAATGTTAAGGGCAGCCAGAGAGAAAGGTCGGGTTACCCACAAAGGGAAG
CCCATCAGACTAACAGCGGATCTCTGGGCAGAAACTCTACAAGCCAGAAGAGAGTGGGGG
CCAATATTCAACATTCTTAAAGAGAAGAATTTTCAACCCAGAATTTCATATCCAGCCAAA
CTAAGCTTCATAAGTGAAGGAGAAATAAAATCCTTTACAGACAAGCAAATGCTGAGAGAT
TTTGTCACCACCAGGCCTGCCCTAAAAGAACTCCTGAAGGAAGCACTAAACATGGAAAGG
AACAACCGGTACCAACCACTGCAAAAACATGCCAAATTG
>lcl|hg18_L1PA5_chr18_31461551_31467667
CTCCAAGAAATATGGGACTATGTGAAAAGACCAAATCTACATCTGATTGGTGTACCTGAA
AGTGATGGGGAGAATGGAACCAAGTTGGAAAACACTCTGCAGGATATTATCCAGGAGAAC
TTCCCCAACCAAGCAAGGCAGGCCAACATTCAGATTCAGGAAATACAGAGAACGCCACAA
AGATACTCCTCCAGAAGAGCAACTCCAAGACACATAATTGTCAGATTCACCAAAGTCAAA
ATGAAGGAAAAAATATTAAGGGCAGCCAGAGAGAAAGGTCGGGTTACCCACAAAGGGAAT
CCCATCAGACTAACAGCTGATCTCTCAGCAGAAACTCTACAAGCCAGAAGAGAGTGGGGG
CCAATATTCAACATTCTTAAAGAAAAGAATTTTCAACCCAGAATTTCATATCCAGCCAAA
CTAAGCTTCAC-AGTGAAGGAGAAATAAAATACTTTACAGACAAGCAAATGCTGAGAGAT
TTTGTCACCACCAGGCCTGCCCTACGAGAGCTCCTAAAGGAAACACTAAACATGGAAAGG
AAGAACCGGTACCAGCCACTGCAAAAACATGCCAAATTG
>lcl|hg18_L1PA5_chr19_19889760_19895864
CTCCAAGAAATATGAGACTATGTGAAAAGACCAAATCTACATCTGATTAGTGTACCTGAA
AGTGATGGGGAGAATGGAACCAAGCTGGAAAACACTCTGCAGGATATTATCCAGGAGAAC
TTCCCCAATCTAGCAAGGCAGCCCAACATTCAAATTCAGGAAATACAGAGAATGCCACAA
AGATACTCCTCAAGAAGAGCAACTCCAAGACACATAATTGTCAGATTCACCAAAGTTGAA
ATGAAGGAAAAA------AGGGCAGCCAGAGAGAAAGGTCAGGTTACCCACAAAGGGAAG
CCCATCAGACTAACAGCTGACCTCTCGGCAGAAACTCTACAAGCCAGAAGAGAGTGGGGG
CCAATATTCAACATTCTTAAAGAAAAGAATTTTTAACCCAGAATTTCATACCCAGCCAAA
CTAAGCTTCATCAGTGAAGGAGAAATAAAATCCTTTACAGACAAGCAAATGCTGAGAGAT
TTTGTCACCACCAGGCCTGCTCTACAAGAGCTCCTGAAGGAAGCACTAAACATGGAAAGG
AACAACTGGTACCAGCCACTGCAAAAACATGCCAAATAG
>lcl|hg18_L1PA5_chr18_73373086_73379244
CTCCAAGAAATATGGGACTATGTGAAAAGACCAAATCTATGTCTGATTGGTGTACCTGAA
AGTGACAGGAAGAATGGAACCAAGTTGGAAAACACTCTACAGGATATTATCCAGGAGAAC
TTCCCCAACCTAGCAAGGCAGGCCAACATTCAAATTCAGGAAATACAGAGAACACCACAA
AGATACTCCTCGAGAAGAGCAACTCCAAGACACGTAATTGTCAGATTCACCAAAGTTGAA
ATGGAGGAAAAAATGTTAAGGGCAGCCAGAGAGAAAAGTCGGGTTACCCACAAAGGGAAG
CCCAACAGACTAACAGCGGATCTCTCAGTAGAAACCCTACAAGCCAAAAGAGAGTGGGGG
CCAATATTCAACATTCTTAAAGAAAAGAATTTTCAACCCAAAATTTCATATCCAGCCAAA
CTAAGCTTCATAAGTGAAGGGGAAATAAAATCCTTTACAGACAAGCAAATGCTGAGAGAT
TTTGTCACCACCAGGCCTGCCCTACAAGAGCTCCTGAAGGAAGCACTGAACATGGAAAGG
AACAACCGGTACCAGCCACTGAAAAAACAGGCCAAATTG
>lcl|hg18_L1PA5_chr18_6689818_6695943
CTCCAAGAAATAGAGGACTATGTAAAAAGACCAAATCTATGTCTGATTGGTGTACCTGAA
AGTGACGGGGAGAATGGAACCAAGTTGGAAAACACTCTGCAGGATATTATCCAGGAGAAC
TTCCCCAACCTAGCAAGGCAGGCCAACATTCAAATTCAGGAAAT----AGAATGCCACAA
AGATATTCCTTGAGAAGAGCAACTCCAAGACACATAATTGTCAGATTCACCAAAGTTGAA
ATGA-GGAAAAAACGTTAAGGGCAGCAAGAGAGAAAGGTTGGGTTACCCACAAAGGGAAG
CCCATCAGACTAACAGCTGATCTCTCAGCAGAAACTCTACAAGCCAGAAGAGAGTGGGGT
CCAGTATTCAACATTCTTAAAGAAAAGAATTTTCAACCGAGAATTTCATATCCAGCCAAA
CTAAGCTTCATAAGTGAAGGAGAAATAAAATCCTTTACAGACAAGCAAATGCTGAGAGAT
TTTTTCACCACCAGGCCTGCCCTAAAAGAGCTCCTGAAGGAAGCACTAAACATGGAAAGG
AACAACTGGTACCAGCCACTGCAAAAACATGCCAAATTG
>lcl|hg18_L1PA5_chr18_18719357_18725481
CTCCAAGAAACATGGGACTATGTGAAAAGACCAAATCTACGTCTGATTGGTGTACCTGAA
AGTGACAGGGAGAATGGAACCAAGTTGGAAAACACTTTGCAGGATACTATCCAGGAGAAC
TTCCCCAATCTAGCAAGGCATGCCAACATTCAAATTCAGGAAATACAGAGAACGCCACAG
AGATACTCCTTGAGAAGAGCAACTCCAAGACACATAATTCTCAGATTCACCAAAGTTGAA
ATGAAGGAAAAAATGTTAAGGGCAGCCAGAGGCAAAGGTCGGGTTACCCACAAAGGGAAG
CCCATCAGACTAACAGCGGATCTCTTGGGAGAAACTCTACAAGCCAGAAGAGAGTGGAGG
CCAATATTCAACATTCCTAAAGAAAAGAATTTTGAACCCAGAATTTCATATCCAGCCAAA
CTAAGCTTCATAAGCGAAGGAGAAATAAAATCTTTTACAGACAAGCAAATGCTGAGAGAT
TTTGTCACCACCAGGCCTGCCCTAAAAGAGCTCCTGAAGGAAGCGCTAAACATGGAAAGG
AACAACCAGTACCAGCCATTGCAAAAACATGCCAAATTG
>lcl|hg18_L1PA5_chr21_9897106_9903238
CTTCAAGAAATATGGGACTATGTGAAAAGACCAAATCTATGTCTGATTGGTGTACCTGAA
AGTGACGGGGAGAATGGAACCAAGTTGCAAAACACTCTGCAGGCTATTATCCAG---AAC
TTCCCCAATCTAGAAAGGCAGACCAACATTCAAATTCAGGAAATACAGAGAATGTCACAA
AGATACTCCTCAAGAACAGCAACTCCAAGACACATAATTGTCAGATTCACCAAAGTTGAA
ATGAAGGAAAAAATGTTAAGGGAAGCCAGAGAGAAAGGTTGGGTTACCCACAAAGGGAAG
CCCATCGGACTAACAGTGGATCTCTCGGCAGAAACTCTACAAGCCAGAAGAGAGTGGGGG
CCAATATTCAACATTCTTAAAGAAAATAA-TTTCAACCCAGAATTTCATATCCAGCCAAA
CTAAGCTCCATAAGTGAGGGAGAAATACAATCCTTTACAGACAAGCAAATGATGAGAGAT
TTTGTCACCACCAGGCCTGCCCTAAAAGAGCTCCTGAAGGAAGCACTAAACATGGAAAGG
AACAACCGGTAACAGCCACTGCAAAAACATGCCAAATTG
>lcl|hg18_L1PA5_chr3_104679686_104685834
CTCCAAGAAATATGGGACTATGTGAAAAGACCAAATCTACGTCTGATTGGTCTACCTGAA
AGTGACGGGGAGAATGGAACCAAGTTGGGAAACACCCTGCAGGATATTATCCAGGAGAAC
TTCCCCAACCTAGCAAGGCAGGCTAACATTCAAATTCAGGAAATACAGAGAACACCACAA
AGATACTCCTCGAGAAGAGCAACTCCAAGACACATAATTGTCAGATTCACCAAAGTTGAA
ATGAAGGAAAAAATGTTAAAGGTAGCCAGAGAGAAAGGTTGGGTTACCCACAAAGGGAAG
CCCATCAGACTAACAGCAGATCTCTCAGCAGAAACTCTACAAGCCAGAAGAGAGTGGGGG
CCAATAGTCAACATTCTTAAAGAAAGGAATTTTCTACCCAGAATTTCATATCCAGCCAAA
TTAACCTTCATAAGTGAAGGAGAAATAAAATCCTTTACAGACAAGCAAATGCTGAGAGAT
TTTGTCACCACCAGGCCTGCCCTACAAGAGCTCCTGAAGGAAACAATAAACATGGAAAGG
AACAACTGGTAACAGCTACTGCAAAAATATGCCAAAATG
>lcl|hg18_L1PA5_chr3_121934087_121940160
CTCCAAGAAATATGGGACTATGTGCAAATACCAAATCTATGTCTGATTGGTGTACCTGAA
AGTGACAGGGAGAATGGAACCAAGTTGGAAAACACTCTGCAGGATATTATCCAGGAGAAG
TTCCCCAACGTAGCAAGGCAGGCCAACATTCAAATTCAGGAAATACAGAGAACGCCACAA
AGATACTCCTCAAGAGGAGCAACTCCAAGACATGTAATTGTCAGATTCACCAAAGTTGAA
ATGAAGGAAAAAATGTTAAGGGCAGCCAGAGAGAAAAGTCAGGTTACCCACAAAGGGAAG
CCCATC--------AGCGTATCTCTCAGCAGAAACTCTACAAACCAGAAGAGAGTGAGGA
CCAATATTCAACATTCTTAAAGAAAAGAATTTTCAACCCAGAATTTCATATCCAGCCAAA
CTAAGCTTCATAAATGAAGGAGAAATAAAATACTTGACAGACAAGCAAATGCTGAGAGAT
TTTGTCACCACCAGGCCTGCCCTAAAAGAGCTCCTGAAGGAAGCACTAAACATGGAAAGG
AACAACTGGTACCAGCCACTGCAAAAACATGCCAAATTG
>lcl|hg18_L1PA5_chr2_212627790_212633985
CTCCAAGAAATATGGGACTATGTGAAAACACCAAATCTACATCTGATTGGTGTACCTGAA
AGTGACGGGGAGAATGGAACCAAGTTGGAAAACACTCTGCAGGGTATTATCCAGGAGAAC
TTCCCCAACCTAGCAAGGCAGGCCAACATTCAAATTCAGGAAATAGAGAGAACACCACAA
AGAGACTCCTCGAGAAGAGCAGCTCCAAGACACATAATTGTCAGATTCACCAAAGTTGAA
ATGAAGGAAAAAATGTTAAGGGCAGCCAGAGAGAAAGGTCGGGTTACCCATAAAGGGAAG
CCCATCAGACTAACAGTGGATCTCTTGGCAGAAACTCTACAAGACAGAAGAGAGTGGAGA
CCAATATTCAACATTCTTAAAGAAAAGAATTTTCAACCCAGAATTTCATATCCAGCCAAA
CTGAGCTTCCTAAGTGAAGGAGAAATAAAGACCTTTATAGACAAGCAAATGCTGAGAGAT
TTTGTCACCACTAGGCCTGCCCTACAGGAGCTCTTGAAGGAAGCACTAAACATGGAAAGG
AACAACTGGTATCAGCCACTGCAAAAACATGCCAAACTG
>lcl|hg18_L1PA5_chr20_22663309_22669423
CTCCAAGAAATATGGGACTATGTGAAAAGACCAAATCTATGTCTGATTGGTGTACCTGAA
AGTGATGGGGAGAATGGAACCAAGTTGGAAAACACTCTGCAGGATATTATCCAGGAGAAC
TTCTCCAACCTAGCAAGGCAGGCCAACATTCAAATTCCAGAAATACAGAGAACACCACAA
AGATACTCCTCGAGAAGAGCACCTCCAAGACACATAATTCTCAGATTCACCAAAGTTGAA
ATGAAGGAAAAAATGTTAAGGGCAGCCAGAGAGAAAGGTCGGGTTACTCACAAAGGGAAA
CCCATCAGACTAACAGCGAATCTCTCTGCAGAAACTCTGCAAGCCAGAAGGAAGTGGGGG
ACAATATTCAACATTCTTAAAGAAAAGAATTTTCAACCCAGAATTTCATGTCCAGCCAAA
CTAAGCTTCATAAGTGAAGGAGAAATAAAATCCTTTACAGACAAGCAAATGCTGAGAGAT
TTTGTCATCACCAGGCCTGCCCTAAAAGAGCCCCCGAAGGAAGCACTAAACATGGAAAGG
AACAACCAGTACCAGTCACTGCAAAAACATGCCAAATTG
>lcl|hg18_L1PA5_chr20_18789861_18795993
CTCCAAGAAATATAGGACTATGTGAAAAGACCAAATCTACGTCTGATTGGTATACCAGAA
AGTGATGGGGAGAATGGAACCAAGTTGGAAAACACTCTGCAGGATATTATGCAGGAGAAC
TTCCCCAGCCTAGCAAGGCAGGCCAACATTCACATTCAGGAAATACAGAGAACTCCACAA
AGATACTCCTCGAGAAGAGTGACTACAAGACACATAATTCTCAGATTCACCAAAGTTGAA
ATGAAGGAAAAATTGTTAAGGGCAGCCAGAGAGAAAGGTCGGGTTACCCACAAAGGGAAG
CCCATCAGACTAACAGCGGATCTCTCAGCAGAAACCCTACAAGCCAGAAGAGAGTGGGGG
CCAATATTCAACATTCTTAAAGAAAAGAATTTTCAACTCAGAATTTCATATCCAGCCAAA
CTAAGCTTCATAAGTGAAGGAGACATAAAATACTTTACAGACAAGCAAATGCTGAGAGAT
TTGGGCACCACCAGGCCTGCCCTAAAAGAGCTCCTGAAGGAAGCCCTAAATGTGGAAAGG
AACAACCGGTACCAGTGACTGCAAAAACATGCCAAATTG
>lcl|hg18_L1PA5_chr2_189892162_189898295
CTCCAAGAAATATGGGACTATGTGAAAAGACCAAATCTACGTCTGATTGGTGTACCTGAA
AGTGATGGGGAGAATGGAACCAAGTTGGAAAACATTCTTCAGGTTATTATCCAGGAGAAC
TTCCCCAACCTAGCAAGGAAGGCCAACATTCAAATTCAAGAAATACAGAGAACGCCACAA
AGATACTCCTCGAGAAGAGCAACTCCAAGACACATAATTGTCAGATTCACCAAAGTTGAA
ATGAAGGAAAAAATGTTAAGGGCAGCCAGAGAGAAAGGTCGGGTTACCCACACAGGGAAG
CCTATCAGACTAACAGTGGATCTCTGGGCAGAAACTCTACAAGCCAGAAGAGAGTGGGGG
CCAATATTCAACATTCTTAAAGAAAAGAATTTTCAACCCAGAATTTCATATCCAGCCAAA
CTAAGCTTCATAAGTGAAGGAGAAATAAAATCCTTTATAGACAAGCAAATGCTGAGAGAT
TTTATCACCACCAGGCCTGCCCTACAACAGCTCCTGAAGGAAGCACTAAACATGGAGAGG
AACAACCAGTACCAGCCACTGCAAAAACATGCCAAATTG
>lcl|hg18_L1PA5_chr2_138056384_138062474
CTCCAAGAAATATGGGACTATGTGAAAAGACCAAATCTATGTCTGATTGGTGTACCTGAA
AGTGACAGGGAGAATGGAACCAAGTTGGAAAACACTCTGCAGGATATTTTCCAGGAGAAC
TTACCCAACCTAGCAAGGCAGGCCAACATTCAAATTCAGGAAATACAGAGAACGCCACAA
AGATATTCCTCAAGGAGAGCAACTCCAAGACACACAATTGTCAGATTCACGAAAGTTGAA
ATGAAGGTAAAAATGCTAAGGGCAGCCAGAGAGAAAGGTTGGGTTACCCACAAAGGGAAG
CCCATCAGACTAACAGCTGATCTCTCTGCAGAAACTCTACAAGCCAGAAGAGAGTGGGGG
CCAATATTCAACATTCTTAAAGAAAAGAATTTTCAACCCAGAATTTCATATCCAGCCAAA
CTAAGCTTCAGAAGTGAAGGAAAAATAAAATCCTTTACAGACAAGCAAATGCTGAGAGAT
TATGTCACCACCAAGCCTGCCCTATAAGAGCTCCTGAAGGAAGCACTAAACATGGAAAGG
AACAACCGGTACCACCCACTGCACAAACATGCCAAATTG
>lcl|hg18_L1PA5_chr3_155183882_155190006
CTCCAAGAAATAAGGGACTATGTGAAAAGACCAAATCTACGTCTGATTAGTGTACCTGAA
AGTGACGGGGAGAATGGAACCAAGTTGGAAAACACTCTGCAGGATATTATCCAGGAGAAC
TTCCCCAATCTAGCAAGGCAGGCCAACATCCAAATTCAGGAGATACAGAGAACACCACAA
AGATACTCCTCAAGAAAAGCAACTCCAAGACACATAATTGTCAGAGTCGCCAAAGTTGAA
ATGAAGGAAAAAACGTTAAGGGCAGCCAGAGAGAAAGATCGGGTTACCCATAAAGGGAAG
CCCATCAGACTAACAGCTGATCTCTCAGCAGAAACTCAACAAGCCAGAAGAGAGTGGGGG
CCAATATTCAACATTCTTAAAGAAAAGAGTTTTCAACCCAGAATTTCATATCCAGCCAAA
CTAAGCTTCATAAGTGAAGGAGAAATAAAATCCTTTACAGACAAGCATATGCTGAGAGAT
TTTGTCACCATCAGGCCTGCCCTAAAAGAGCTCCTGAAGGAAGCACTAAACATGGAAAGG
AACAACCAGTACCAGCCACTGCAGAAACATGCCAAATTG
>lcl|hg18_L1PA5_chr2_84343015_84349157
CTCCAAGAAATAGGGAACTGTGTGAAAAGACCAAATCTACGTCTGATTGGTGCACCTGAA
AGTGATGGGGAGAATGGAACCAAGTTGGAAAACATTCTGCAGGATACTATCCAGGAGGAC
CTCCCAAAACTAGCAAGGCAGGCCAACATTCAAATTCAGGAAATACAGAGAACACCACAA
AGATACTCCTCGAGA-GAGCAACTCCAAGACACGTAATTGTCAGATTTAACAAAGTTGAA
ATGAAGTAAAAAATGTTAAGGGCAGCCAAAGAGAAAGGTTGGGTTACCCACAAAGGGACG
CCCATCAGACTAACAGCTGATCTCTCAGCAGAAACTC----AGCCAGAAGAGAGTGGGGG
CCAATATTCAACATTCTTAAAGAAAAGAATTTTCAACCCAGAATTTCATATCCAGTCAAA
CTAAGCTTCATAAGTGAAGGAGAAATAAAATCCTTTACAGACAAGCAAATGCTGAGAGAT
TTTGTCACCACCAGGCCTGCCCTAAAAGAGCTCCTGAAGGAAGCACTAAACATGGAAAGG
AACAACCAGTACCAGCCACTGCAAAAACATGCCAAATAG
>lcl|hg18_L1PA5_chr3_113412759_113418896
CTCCAAGAAATATGGGACTATGTGAAAAGACCAAATCTACATCCGATTGGTATACCTGAA
AGTGACAGGGAGAATGGAATCAAGTTGGAAAACACTCTGCAGGATATTATCCAGGAGAGA
TTCCCCAACCTAGCAAGGCAGGCCAACATTCAAATTCAGGAAATACAGAGAATGCCACAA
AGATACTCCTCAAGAAGAACAACCCCAAGACACATAATTGTCAGATCCACCAAAGTTGAA
ATGAAGGAAAAAATGTAAAAGGCAACCAGAGAGAAAGGTCAGGTTACCCACAAAGGGAAG
CCCATCAGAATAATAGCAGATCTCTCAGCAGAAACTCTACAAGGCAGAAGACAATGGGGG
CCAATATTCAACATTCTTAAAGAAAAGAATTTTCAACCCAGGATTTCATGTCCAGCCAAA
CTAAGCTTCATAAGTGAAGGAGAAATAAAATCCTTTACAGAAAAGCAAATGCTGAGAGAC
TTTGTCACCACCAGGCCTGCCCTACAAGAGCTCCTGAAGGAAGTACTAAACATGGAAAGG
AACAACTGGTAGCAGCCACAGCAAAAACAAGCCAAATTG
>lcl|hg18_L1PA5_chr21_15228070_15234143
CTCCAAGAAATATGGGACTATGTGAAAAGACCAAATCTATGTCTGATTGGTGTACCTGAA
AGTGACGGGGAGAATGGAACCAAGTTGGAAAACACTCTGCAGGACATTATCCAGGAGAAC
ATCCCCAACCTAGCAAGGCAGGCCAACATTCAAATTCAGGAAATACAGAGAACACCACAA
AGATACTCCTCGAGAAGAGCAACTCCAAAACACATAATTGTCAGATTCACCAAAGTTGAA
ATGAAGGAAAAAATTTTAA-GGCAGCCAGAGAGAAAGGTCGGGTTACCCACAAAGGGAAG
CCCATCAGACGAACCGTGGATCTC--GGCAGAAACTCTATAAGCCAGAAGAGAGTGGGGG
CCAATATTCAACATTCTTAAAGAAAAGAATTTTCAACCCAGAATTTCATATCCAGCCAAA
CTAAGCTTCATAAGTGAAGGAGAAATAAAATCCTTTACAGACAAGCAAATGCTGACAGAT
TTTGTCACCACCAGGCCTGCCCTACAAGAGCTCCTGAAGGAAGCACTAAACATGGAAAGG
AACAACCGGTACCATCCACTGCAAAAACATGCCAAATTG
>lcl|hg18_L1PA5_chr2_62829625_62835776
CTCCAACAAATACGGGACTATGTGAAAAGACCAAATCTACGTCTGATTGGTGTACCTGAG
AGTGACAGGGAGAATGGAACCAAGTTGGAAAACACTCTCCAGGATATTAACCAGGAGAAC
TGCCCCAACCTAGCAAGGCAGGCCAACATTCAAATTCAGGAAATACAGAGAACGCCACAA
AGACACTCCTCAAGAAGAGCAACTCCAAGACATATAATTGTCAGACTCACCAAAGTTGAA
ATAAAGGAAAAAATGTTAAGGGCAGCCACAGAGAAAGGTCGGGTTACCCACAAAGGGAAG
CCCATCAGACTAATAGCAGATCTCTCGGCAGAAACTCTACAAGCCAGAAGAGAGTGGGGG
CCAATATTCAACATTCTTAAAGAAAAGAATTTTCAACCCAGAATTTCATATCCAGCCAAA
CTAAGCTTCATAAGTGAAGGAGAAATAAAATACTTTACAGACAAGCAAATGCTGAGAGAT
TTTGTCACCATCAGGCCTGCCCTACAAGAGCTCATGAAGGAAGCACTAAACATACAAAGG
AACAACCAGTACCAGCCACTGTAAAAACATGCCAAATTG
>lcl|hg18_L1PA5_chr20_16836083_16842222
CTCCAAGAAATATGGGACTATATGAAAAGACCAAATCTATGTCTGATTGGTGTACCTGAA
ATTGACAGGAAGAATGGAACCAAGTTGGAAAACACTATGCAGGATATTATCTAGGAGAAC
TTCCCCAACCTAGCAAGGCAGGGCAACATTCAAATTCAGGAAATACAGAGAATGCCACAA
AGATACTCCTCGAGAAGAGCAACTCCAAAACACATAATTGTCAGATTCACCAAAGTTGAA
ATGAAGGAAAAAATGTTAAGGGTAGCCAGAGAGAAAGGTCGGGTTACCCACAAAGGGAAG
CCCATAAGACTAACAGTGGATCTCTTGGCAGAAACTCTACAAGCCAGAAGAGAGTGGGGG
CCAATATTCAACATTCTTAAAGAAAAGAATTTTCAACCAAGAATGTCATATCCAGCCAAA
CTAAACTTCATAAGTGAAGGAGAAATAAAATCCTTTATAGACAAGCAAATGCTGAGAGAT
TTTGTAACCACCAGGCCTGCCCTACAAGAGCTTCTGAAGGAAGCACTAAACATGGAAAGG
AACAACCGGTACCAGCCACTGCAAAAACATGCCAAATTG
>lcl|hg18_L1PA5_chr2_198769230_198775384
CTCTAAGAAATATGGGACTATTTGAAAAGACCAAATCTAAGTCTGATTGGTGTACCTGAA
AATGATGAGGAGAATGGAACCAAGCTGGAAAACACTCTGCAGGTTATTATCTAGGAGAAC
TTCCCCAACCTAGCAAGGCAGGCCAACATTCAAATTCAGGAAATACAGAGAATGCCACAA
AGATACTCCTCGAGAAGAGCAACTCCAAGACACGTAATTGTCAGAGTCACCAAAGTTGAA
ATGAAGGAAAAAATGTTAAGGGCAGCCAGAGAGAAATGTTGGGTTACCCTGAAAGGGAAG
CCCATCAGACTAACAGCGGATCTCTTGGCAGAAACTCTACAAGCCAGAAGAGAGTGGGGA
CCAATATTCAACATACTTAAAGAAAAGAATTTTCAACCCAGAATTTCATATCCAGCCAAA
CTAAGCTTCATAAGTGAAGGAGAAATAAAATACTTTACAGACAAGCAAATGCTGAGAGAT
TTTGTCACCACCAGGCCTGCCCTACAAGAGCTCCTGAAGGAAGCACTAAACATGGAAAGG
AACAACCGGTACCAGCCACTGCAAAAACATGCCAAATTG
>lcl|hg18_L1PA5_chr3_1494176_1500309
CTCCAAGAAATATGGGACTAGGTGAAAAGACCAAATGTACGTCTGATTGGTGTACCTGAA
AGTGACGGGGAGA--GGAACCAAGTTGAAAAACACTCTGCAGGATATTATCCAGGAGAAC
TTCCCCAACCCAGAAAGGCAGGCCAAAATTCAAATTCAGGAAATACAGAGAACACCACAA
AGATACTCCTCGGGAAGAACAACTCCAAGACACATAATTGTAAGATTCACCAAAGTTGAA
ATGAGGGAAAAAATGCTAAGGGCAGACAGAGAGAAAGGTCAGGTTACCCACAAAGGGAAG
CCCATCAGACTAACAGCGGATCTCTCGGCAGAAACTCTACAAGCCAGAAGAGAGTGGGGG
CCAATATTCAACATTCTTAAAGAAAAGAATTTTCAACCCAGAATTTCATATCCAGCCAAA
CTAAGCTTCATAAGTGAAGGAGAAATAAAATCCTTTACAGACAAGCAAATGCTGAGAGAT
TTTGTCACCACCAGGCCTACCCTAAAAGAGCTCCTGAAGGAAGCACTAAACATGGGAAGG
AATGACTGGTACCAGCCACTGCAAAAACATGCCAAATTG
>lcl|hg18_L1PA5_chr2_66427521_66433662
CTCCAAGAAATATGGGACTATGTGAAAAGACCAAATCTACGTCTGATTGGTATACCTGAA
AGTGACGAGGAGAATGGAATCAAGTTGGAAAACACTTTGCAGGATATTATCCAGGAGAAC
TTCCCCAATCCAGCAAGGCAGGCCAACATTCAAATTCAGGAAATACGCAGAATGCCACAA
AGATACTCCTTGAGAAGAGTAACTCCAAGACACATCATTCTCCGATTCACCAAAGTTGAA
ATGAAAGAAAAAATGTTAAGGGCAGCTAGAGAGAAAGGTCAGGTTACCCACAAAGGGAAA
CCCATCAGACTAACAGCTGATCTTTCAGCAGAAACTCTACAAGCCAGAAGAGAGT-GGGG
CCAATATTCAACATTCTTAAAGAAAAGAATTTTCAACCCAGAATTTCATATCCAGCCAAA
CTAAGCTTCATAAGTGAAGGAGAAATAAAATCCTTTACAGACAAGCAAATGCTGAGAGAT
TTTGTCACCACCAGGCCTGCCCTAAAAGAGCTCCTGAAGGAAGCACTAAACATGGAAAGG
AACAACCGGTACCAGCCACTGCAAAAACATGGCAAATTG
>lcl|hg18_L1PA5_chr2_150355391_150361513
CTCCAAGAAATATGGGACTATGTAAAAAGACCAAATCTACGTCTGATTGGTGTACCTGAA
AGTGATGGGGAGAATGGAACCAAGTTGGAAAACACCCTGCAGGATATTATCCAGGAGAAC
TTCCCCAACCTAGCAAGGCAGGCCAACATTCAAATTCAGGAAATACAGAGAATACCACAA
AGATACTCCTTGAGAAGAGCAACTCCAAGACACATAATTGTCAGATTCATCAAAGTTGAA
ATGAAGGAAAAAATGTTAAGGGCAGCCAGAGAGACAGGTCCCGTTACCCACAAAGGGAAG
CCCATCAGACTAACAGCGGATCTCTCGGCAGAAACTCTACAAGCCAGAAGAGAGTGGGCG
CCAATATTCAAAATTCTTAGAGAAACGAATTTTCAACCCAGAATTTCATATCCAGCCAAA
CTAAGCTCCATAAGTGAAGGAGAAATAAAATACTTTACACACAAGCAAATGCTGAGAGAT
TTTTTCACCACCAGGCCTGCCCTAAAAGAGCTCCTGAAGGAAGCACTAAACATGGAAAGG
AACAACCAGTACCAGCCACTGCAAAAACATGCCAAATTG
>lcl|hg18_L1PA5_chr3_113435021_113441130
CTCCAAGAAATATGGGACTATGTGAAAAGACCAAATCTACGTCTGATTGGTATACCTGAA
AGTGACGAGGAGAATGGAACCAAGTTGGAAAACACTCTGCAGGATATTATCTAGGAGAAC
TTCCTCAATCTAGCAAGGCAGGCCAACATTCAAATTCAGGAAATACAGAGAATGCCACAA
AGATACTTCTCGAGAAGAGCAACTCCAAGACACATAATTGTCAGATTCACCGAAGTTGAA
ATGAAAGAAAAAATGTTAAGGGCAGCCAGAGAGAAAAGTTGGGTTACCCACAAAGGGAAG
ACCATCAGACTAACAGCTGATCTCACGGCAGAAATTCTACAAGCCAGAACAGAGTGGGGG
CCAATATTCAACATTCTCAGAGAAAAGAATTTTCAACCCAGAATTTGATATCCAGCCAAA
CTAAGCTTCATAAGCAAAGGAGAAATAAAATCCTTTACAGACAAGCAAATGCTGAGAGAT
TTTGTCACCACCAGGCCTGCCCTACAAGAGCTCCTGAAGGAAGCACTAAACCTGGAAAGG
AACAACCGGTACCAGCCACTGCAGAAACATGCCAAATTG
>lcl|hg18_L1PA5_chr2_190543958_190550096
TTCCAAGATATATGGGACTATGTGAAAAGACCAAATCTACACCTGATTGGTGTACCTGAA
AGTGATGGGGAGGATGGAACCAAGTTGGAAAACACTCTGCAGGATATCATCCAGGAGAAC
TTCCCCAACCTAGTAAGGCAGGCCAACATTCAAATTCAGGAAATACAGAGAACGCCACAA
AGATACTCCTCGAGAAGAGCAACTCCAAGACACATAATTGTCAGATTCACCAAAGTTGAA
ATGAAGGAAAAAACGTTAAGGGCAGCCAGAGAGAAAGGTCGGGTTACCCACAAAGGGAAG
CCCATCAGACTAACAGGGGATCTCTCAGCAGAAACTCTACAAGCCAGAAGAGAGTGGGGG
CCAATATTCAACATTCTTAAAGAAAAGAATTTTCAACCCAGAATTTCATATCCAGCCAAA
CTAAGCTTCATAAGTGAAGGAGAAATAAAATCCTTTACACACAAGCAAATGCTGAGAGAT
TTTTTCACCACCAGGCCTGCCCTACAAAAGTTCCTGAAGGAAGAACTAAACACGGAAAGG
AACAACTGGTACCAGCCACTGCAAAAACATGCCAAATTG
>lcl|hg18_L1PA5_chr3_103241458_103247587
CTCCAAGAAATATGGGACTATGTGAAAAGAGCAAATCTACGTCAGATTGGTGTACGTGAA
AGTGACAGGGAGAATGGAACAAAGTTGGAAAACAGTCTGCAGGATATTATCCAGGAGAAC
TTCCCCAATCTAGCAAGGCAGGCCAACATTCAAATTTAGGAAATACAGAGAATGCCACAA
AGATACTCCTTGAGAAGAGCAACTCCAAGACACATAATTGTCAGATTCACCAAGGTTGAA
ATGAAGGAAAAAATGTTAAGTGCAGCCAGAGAGAAAGGTCAGGTTACCCACAAAGGGAAG
CCCATCAGACTAACAGCTGATCTCTTAGCAGAAACTCTACAAGCCAGAAGAGAGTGGGGG
CCAATATTCAACATTCTTAAAGGAAAGAATTTTGAAGCCAGAATTTCATATCCAGCCAAA
CTAAGCTTCATAAGTGAAGGAGAAATAAAATCCTTTACAGACAAGCAAATGCTGAGAGAT
TTTGTCACCACCAGGCTTGCCCTAAAAGAGCTCCTGAAGGAAGCACTAAACATGGAAAGG
AACAACCAGCAAAAGCCACTGCAAAAACATGCCAAATTG
>lcl|hg18_L1PA5_chr22_20872244_20878371
CTCCAAGAAGTATGGGACTATGTGAAAAGAGCAAATCTACATCTGATTGGTGTACCTGAA
AGTGATGGGGAGAATGGAACCAAGTTGGAAAACACTCTGCATGATATTATCCAGGAGAAC
TTCCCCAACCTAGCAAGGCAGGCCAACATTCAAATTCAGGAAATACAGAGAATGCCACAA
AGATACTCCTCGAGAAGAGCAACTCCAAGACACATAATTTTCAAATTCACCAGAGTTGAA
ATGAAGGAAAAAATGTTAAGGGCAGCCAGAGAGCAAGGTCAGGTTACCCACAAAGGGGAG
CCCATCAGACTAACAGCTGATCTCTCGGCAGAAACTCTGCAAGCCAGAAGAGAGTGGGGG
CCAAAATTCAATATTCTTAAAGAAAAGAATTTTCAACCCAGAATTTCATATCCAGCCAAA
CTAAGCTTCATAAGTGAAGGAGAAATAAAATCCTTTACAGACAAACAAATGCTGAGAGAT
TTTGTAACCACCAGGCCTGCCCTAGAAGAGCTCCTGAAGGAAGCACTAAACATGGAAAGG
AACAACCGGTACCAGCCACTGCAAAAACATGCCAAATTG
>lcl|hg18_L1PA5_chr2_183259527_183265644
CTCCAAGAAATATGGGACTATGTGAAAAGACCAAATCTAGGTCTGACTGGTGTACCTGAA
AGTGACAGGGAGAATGGAACCAAGTTGGAAAACATTCTGCAGGATATTATCCAGGAGAAC
TTCCCCAACCTAGCAAGGCAGGCCAACATTCAAATTCAGGAAATACAGAGAATGCAACAA
AGATACTCCTTGAGAAGAGCAACTCCAAGACACAAAATTGTCAGATTCACCAAAGTTGAA
ATGAAGGAAAAAACATTAAGGGGAGCCAGAGAGAAAGATCCGGTTACCCACAAAGGGAAG
CCCATCAGACTAACAGCTGATCTCTCGGCAGAAACTCTACAAGCCAGAAAAGAGTGGGGG
CCAATATACAACATTCTTAAAGAAAACAATTTTCAACCCAGAAGTTCATATCCAGCCAAA
CTAAGCTTCATAAGTGAAGGAGAAATAAAATACTTTACACACAAGCAAATGCCGAGAGAT
TTTGTCACCACTAGGCCTACCCTACAAGAGCTCCTGAAGGAAGCACTAAACATGGAAAGG
AACAACCGGTATCAGCCACTGCAAAAACATGCCAAATTG
>lcl|hg18_L1PA5_chr2_138028601_138034755
CTCCAAGAAATATGGGAATATGTGAAAAGACCAAATCTACGTCTAATTGGTGTACGTAAA
AGTGATGGAGAGAAAGGAACCAAGTTGGAAAACACCCTGCAGGATATTATCCAGGAGAAC
TTCCCCAACCTAGCAAGACAGGCCAACATTCAAATTCAGGAAATACAGAGAATGCCACAA
AGATACTCTTCGAGAAGAGCAACTCCCAGACACATAACTGTCAGATTCACCAAAGTTGAA
ATGAAGCAAAAAATGTTAAGGGCAGACAGAGAGAAAGGTCGGGTTACCCACAAAGGGAAG
CCCATCAGACTAACAGCTGATCTCTCAGCAGAAACTCTACAAGCCAAAAGAGAGTGGGGG
CCAATATTCAACATTCTTAAAGAAAAGAATTTTCAACCCAGAATTTCATATCCAGCCAAA
CTAAGCTTCCTAAGTGAAGGAGAAATAAAATCCTTTACAGACAAGCAAATGCTGAGAGAT
TTTGTCACCACCAGGCCTGCCCTAAAAGAGCTCCTGAAGAAAGCACTAAACATGGAAAGG
AACCAGCGGTACCAGCCACTGCAAAAACATGCCAAATTG
>lcl|hg18_L1PA5_chr2_133857114_133863227
CTCCAAGAAATATGGGACCATTTGAAAAGACCAAATCTACGTCTGACTGGTATACCTGAA
AGTGACAGGGAGAATGAAACCAAGCTGGAAAACACTCTTCAGGATATTATCCCG---AAC
TTCCCCAACTTAGCAAGGCAGGCCAACATTCAAATTCAGGAAATACAGAGAATGCTACAA
AGATACTCCTCGAGAAGAGCAACTCCAAGACACATAATTGTCAGATTCATCAAAGTTGAA
AGGAAGGAAAAAATGTTAAGGGCAGCCAGACAGAAAGGTCGGGTTACCCACAAAGGGAAG
CCCATCAGACTAACAGCTGATCTCTCGGCAGAAACTCTATGAGCCAGAAGAGAGTGGGGG
CCAATATTCAACATTCTTAAAGAAAAGAATTTTCAACCCAGAATTTCATATCCAGCCAAA
CTAAGCTTCATAAGTGAAGGAGAAATAAAATCCTTTACAGACAAGCAACTGCTGAGAGAT
TTTGTCACCACCAGGCCTGCCCTACAAGAGCTCCTGAAGGAAGCACTAAACATGGAAAGG
AACAACCAGTACCAGCCACTGCAAAAACATGCCAAATTG
>lcl|hg18_L1PA5_chr20_39863352_39869451
CTCCAAGGAATATGAGACTATGTGCAAAGACCAAATCTACGTCTGATTGGTGTACCTGAA
AGTGACGGGGAGAATGGAACCAAGTTGGAAAACACTCTTCAGGATATTATCCAGGAGAAC
TTCCCCAACCTAGCGAGGCAGGCCAACATTAAAATTCAAGAAATACAGAGAACGCCACAA
AGATACTCCCTGAGAAGAGCAACTTCAAGACACATAATTGTCAGATTCACCAAAGTTGAA
ATGAAGGAAAACATGTTAAAGGCAGCCAGAGAGAAAGGTCGGGTTACCCACAAAGGGAAG
CCCATCAGACTAACAGCTGATCTCTCGGCAGAAACTCTACAAGCCAGAAGAGAGTGGGGA
CCAATATTCAACATTCTTAAAGAAAAGAATTTTCAAACCAGAAATTCATATCCAGCCAAA
CTAAGCTTCATAAGTGAAGGAGAAATAAAATACTTTACAGACAAGCAACTGCTGAGAGAT
TTTGTCACCACCAGGCCTGCCCTAAAACAGCTCCTGAAGGAAGCACTAAACATGGAAAGG
AACAACTGGTACCAGCCACTGCAAAAACATGCCAAATTG
>lcl|hg18_L1PA5_chr3_120764718_120770854
CTCCAAGAAATATGGGACTATGTGAAAAGACCAAATCTACGTCTGATTGGTGTACCTGAA
AGTGATGGGGAGAATGGAACCAAGTTGGAAAACACTCTACAGGATATTATCCAGGAGAAC
TTCCCCAACCTAGCAAGACAGGCCAACATTCAAATTCAAGAAATACAGAGAACACTATGA
AGTTACTCCTCGAGATGAGCAACTCCAAGACACATAATTGTCAGATTCACCAAAGTTGAA
ATGAAGGAAAAACTGTTAAGGGCAGCCAGAGAGAAAGGTCGGGTTTTCCACAAAGGGAAG
CCCACCAGACTAATAGCGGATCTCTCAGCAGAAACTCTATAAGCCAGAAGAGAGTGGGGG
CCAACATTCAACATTCTTAAAGAAAAGAATTTTCAACCCAGAATTTCATATCCAGCCAAA
CTAAGCTTCATAAGTGAAGGACAAATAAAATCCGTTACAGACAAGCAAATGCTGAGAGAT
TTTGTCACCACCAGGCCTGCCCTAAAAGAGCTCCTGAAGGAAGCACTAAACATGGAAAGG
AAAAACCAGTACCAGCCACTGCAAAAACATGCCAAATTG
>lcl|hg18_L1PA5_chr22_33514701_33520829
TGCCAAGAAATATGGGACTATGTGAAAAGACAAAATCTACGTCAGATTGGTGTACCTGAA
AGTGATGGGGAGAATGGAACCAAGTTGGAAAGCACTCTGCAGGATATTATCCAGGAGAAC
ATCCCCAATCTAGCAAGGCAGGCCAACATTCAAATTCAGGAAATACAGAGAATGCCACAA
AGATACTCCTCGAGAAGAGCAACTTCAAGACACATAATTGTCAGACTCACCAAAGTTGAA
ATGAAGGAAAAAATGTTAAGGGCAGCCAGAGAGAAAGGTCGGGTTACCCACAAAGGGAAG
CCCATCAGACTAACAGCTGATCTCTTGGCAGAAACTCTACAAGCCAGAAGACAGTGGGGG
CCAATATTCAACATTCT-----GAAAGAATTTTCAACCCAGAATTTCATATCCAGCCAAA
CTAAGCTTCATAAGTGAAGGAGAAATAAAATACTTTACAGACAAGCAAATGCTGAGAGAT
TCTGTCACCACCAGGCCTTCCCTACAAGAGCTCCTGAAGAAAGCACTAAACATGGAAAGA
AACAACTGGTACCAGCCACTGAAAAAACATGCCAAATTG
>lcl|hg18_L1PA5_chr22_33542791_33548914
CTCCAAGAAATATGGGACTATGTGAAAAGACCAAATCTACATCTGATTGGTGTACCTGAA
AGTGATGGGGAGAATGGAACCAAGTTGGAAAACACTCTGCAGGATATTATCCAGGAGAAC
TTCCCAAACCTAGCAAGGCAGGCAAACATTCAAATTCAGGAAATACAGAGAATGCCACAA
AGATACTCCTCCAGAAGAGCAACTCCAAGACACATAATTGTCAGATTCACCAAAGTTGAA
ATGAAGGAAAAAATGTTAAGGGCAGCCAGAGAGAAAGGTCGGGTTACCCACAAAGGGAAG
TCCATCAGACTAACAGTTGATCTCTTGGCAGAAACTCTACAAGCCAGAAGAGAGTGGGGG
CCTATATTCAACATTCTGAAAGAAAAGAATTTTCAACCCAGAATTTCATATCCAGCCAAA
CTAAGCTTCATAAGTGAAGGAGAAATAAAATACCTTACAGACAAGCAAATGCTGAGAGAT
TTTGTCAACACCAGGCCTGCCTTACAAGAGCTCCTGAAGGAAGCACTAAACATGGAAAGG
AACAACTGCTACCAGCCACTACAAAAACATGCCAAATTG
>lcl|hg18_L1PA5_chr21_36910713_36916841
CTCCAAGAAATATGGGACTATGTGAAAAGACCAAATCTACGTCTGATCAGTGTACCTGAA
AGTGACGGGGAGAATGGAACCAAGTTGGAAAACACTCTGCAGGATATTATCCAGGAGAAC
TTCCCCAACCTATCAAGGCAGGCCAACATTCAAATTCAGGAAATACAGA---CGTCACAA
AGATATTCCTCGAGAAGAGCAACTCCAAGACACATAATTGTCAGATTCACCAAAGTTGAA
ATGAAGGAAAAAATGTTAAGGGCAGCCAGAGAGAAAGGTCGGGTTACCCACAAAGGGAAG
CCCATCAGACTAACAGCTGATCTCTCGGTAGAAACTCTACAAGCCAGAAGAGAGTGGGGG
CAAATATTCAACATTCTTAAAGAAAAGAATTTTCAACCCAGAATTTCATATCCAGCCAAA
CTAAGCTTTATAAGTGAAGGAGAAATAAAATACTTTACAGACAAGCAAATGCTGAGAGAT
TTTGTCACCACCAGGCCTGCCCTACAAGAGCTCCTGAAGGAAGCACTAAACATGGAAAGG
AACAACCAGTACCAGCCACTGCAAAAACATGCCAAATTG
>lcl|hg18_L1PA5_chr2_1365514_1371628
CTCCAAGAAATATGGGACTATGTGAAAAGACCAAATCTATGTCTGATTGGTGTACCTGAA
AGTGATGGGGACAATGGAACCAAGTTGGAAAACACTCTGCAGTATATTATCCAGGAGAAC
ATCCCCAACCTAGCAAGGCAGGCCAACATTCAAATT-AGGAAATACAGAGAATACCACAA
AGATACTCCTCGAGAAGAGCAACTCCAAGACACATAATTGTCAGATTCACCAAAGTTGAA
ATGAAGGAAAAAATGTTAAGGGCAGCCAGAGAGAAAGGTCGGGTTACCCACAAAGGGAGG
CCCATCAGACTAACAGCTGATCTCTTGGCAGAAACTCTACAAGCCAGAAGAGAGTGGGGG
CCAATATTCAACATACTTAAAGAAAAGAATTTTCAACCCAGAATTTCAGATCCAGCCAAA
CTAAGCTTTGTAAGTGAAAGAGAAATAAAATCCTTTACAGACAAGCAAATGCTGAGAGAT
TTTGTCACCACCAGGCCTGCCCTAAAAGAGTTCCTGAAGGAAGCACTAAACATGGAAAGG
AACAACTGGTACCAGCCACTGCAAAAACATGCCAAATTG
>lcl|hg18_L1PA5_chr3_143676638_143682766
CTCCAAGAAATATGGGACTATGTGAAAAGACCAAATCTATGTCTGATTGGTGTACCTGAA
AGTGATGGGGA-AATGGAAACAAGTTGGAAAACACTCTGCAGGATATAATCCAGGAGAAC
TTCCCCAACCTAGCAAGGCAGGCCAACATTCAAATTCAGGAAATACAGAGAACGCCACAA
AGATACTCCTCGAGAAGAGCAACTCCAAGACACATAATTGTCAGATTCACCAAAGTTGAA
ATGAAGGAACGAACGTTAAGGGCAGCCAGAGAGAAAGGTCGGGTTACCCACAAAGGGAAC
CCCATCAGACTAACAGCTGATCTCTCGGCAGAAATTCTACAAGCCAGAAGAGAGTGGGGG
CCAATATTCAAAATTCTTAAGGAAAAGAATTTTCAACCCAGAATTTCATATCCAGCCAAA
CTAAGCTTCAAAAGTGAAGGAGAAATAAAATCCTTTACAGACAAGCAAATGCTGAGAGAT
TTTGTCACCACCAGGCCTGTCCTAAAAGAGCTCCTGAAGGAAGCACTAAACATGGAAAGG
AACAATCGGTACCAGCCACTGCAGAAACATGCCAAATTG
>lcl|hg18_L1PA5_chr3_158540530_158546652
CTCCAAGAAATATGGGACTATGTGAAACGACCAAATCTATGTCTGATTGGTGTACCTGAA
AGTGACGGGGAGAATGGAACCAAGTTGGAAAACACTCTTCAGGATATTATCCAGGAGAAC
TTCCCCAACCTAACAAGGCAGGCCAACATTCAAATTCAGGAAATACAGAGAACGTGACAA
AGATACTCCTCGAGAAGAGCAACTCCAAGACACATAATTGTCAGATTCACCAAAGTTGAA
ATGAAGGAAAAAATGTTAAGGGCAGCCAGAGAGAAAGGTCGGGTTACCCACAAAGGGAAG
CCCATCAGACTAACAGCTGATCTCTCGGCAGAAACTCTACAAGCCAGAAGAGAGTGGGGG
CCAATATTCAACATTCTTAAAGAAAAGAATTTTCAACCCAGAATTTCATATCCAGCCAAA
CTAAACTTCATAAGTGAAGGAGAAATAAAATCCTTTACAGACAAGCAAATGCTGAGAGAT
TTTGTCACCACCAGGCCTGCCCTACAAGAGCTCCTGAAGGAAGCACTAAACCTGGAAACA
AACAACTGCTACCAGCCACTGCAAAAACATGCCAAATTG
>lcl|hg18_L1PA5_chr2_17948196_17954344
CTCCAAGAAATATGGGACTATGTGAAAAGACCAAATCTACGTCTGATTGGTGTACCTAAA
AGTGACGGGGAGAATGGAACCAAGTTCGAAAACACTCTGCAGGATATTATCCAGGAGAAC
ATCCCCAACCCAGAAAGGTAGGCCAACATTCAAATTCAGGAAATACAGAGAATGCCACAA
AGATACTCCTCGAGAAGAGCAACTCCAAGACACACAATTGTCAGATCCACCAAAGTTGAA
ATGAAGGAAAAAATGTTAAGGGCAGCCAGAGAGAAAGGTCGGGTTGCCCACAAAGGGAAA
CCCATCAGACTAACAGCGGATCTCTTAGCAGAAACTCTACAACCCAGAAGAGAGTGGGGG
CCAATATTCAACATTCTTAAGGAAAAGAATTTTCAACCCAGAATTTCATATCCAGCCAAA
CTAAGCTTCTTAAGCGAAGGAGAAATAAAATCCTTTACAGACAAGCAAATGCTGAGAGAT
TTTGTCACCACCAGGCCTGCCTTACAAGAGCTCCTGAAGGAAGCACTAAACATGGAAAGG
AACAACCAGTACCAGCCACTGCAAAAACATGACAAATTG
>lcl|hg18_L1PA5_chr21_32108404_32114545
CTCCAAGAAATATGGGACTATGTGAAAACACCAAATCTACATCTGATTGGTGTACCTGAA
AGTGATGGGGAGAATGGAACCAAGTTGGAAATCACTCTGCAGGATATTATCCAGGAGAAC
TTCCCCAATCTAGCAAGGCAGGCCAACATTCAAATTCAGGAAATACAGAGAATGCCACAA
AGATACTCCTCGAGAAGAGCAACTCCAAGACACATAATTGTCAGATTCACCAAATTTGAA
ATGAAGGAACAAATGTTAACGGCAGCCAG--AGAAAGGTCAGGTTACCCACAAAGGGAAG
CCCATCAGACTAACAGTGGATCTCTTGGCAGAAACTCTACAAGCCAGAAGAGAGTGGGGG
CCAATATTCAACATTCTTAAAGAAAAGAATTTTCAACCCAGAATTTCATATCCAGCCAAA
CTAAGCTTCATAAGTGAAGGAGAAATAAAATCCTTTACAGACAAGCAAATGCT--GAGAT
TTTGTCACCACCAGCCCTGCCCTACAAGAGCTCCTGAAGGAAGCACTAAACATGGAAAGG
AACAACCGGTATCAGCCACTGCAAAAACATGCCAAATTG
>lcl|hg18_L1PA5_chr3_142189116_142195202
CTCCAAGAAATATGGGACTATGTGAAAAGACCAAATCTACGTCTGATTGGTGTACCTGAA
AGTGACGGGGGGAATTGAACCAAGTTGGAAAACACTCTACGGGATATTATCCAGGAGAAC
TTCCCCAACCTAGCAAGGCAGGCCAACATTCAAATTCAGGAAATACAAAGAGCACCACAA
AGATACTCCTCGAGAAGAGCAACTCCAAGACACGTAATTGTTAGATTCACTGAAGTTGAA
ATGAAGGAAAAAATGTTAAAGGCAGCCAGAGAGAAAGGTTGGGTTACCCACAAAGGGAAG
CCCATCAGACTAACAGCTGAGCTCTCAGCAGAAACTCTACATGCCAGAAGAGAGTGGGGG
CCAATATTCAACATTCTTAAAGAAAAGAATTTTCAACCCAGAATTTCATATCCAGCCAAA
CTAAGCTTCATAAGTGAAGGAGAAATAAAATCCTTTACAGACAAGCAAATGCTGAGAGAT
TTTGTCACCATCAGGCCTGCCCTAAAAGAGCTCCTGAAGGAAGCACTAAACATGGAAAGG
AAGAACTGGTACCAGCCACTGCAAAAACATGCCAAATTG
>lcl|hg18_L1PA5_chr2_39655663_39661796
CTCCAAGAAATACGGCACTATGAGAAAAGACCAAATCTACCTCTGATTGGTGTACCTGAA
AGTGATGGGGAGAATGGAACCAAGTTGGAAAACACTCTGCAGGATATTATCCAGGAGAAC
TTCCCCAACCTACCAAGGCAGGCCAACATTCAAATTCAGGAAATACAGAGAATGCCACAA
AGATACTCCTCGAGAAGAGCAACTCCAAGACACATAATTGTCAGATTCACCAAAGTTGAA
ATGAAGGAAAAAGTGTTAAGGGCAGCCAGACAGAAAGGTCGAGTTACCCACAAAGGGAAG
CCCATCAGACTAACAGCTGATCTCTCGCCAGAAACCCTACAAGCCACAAGAGAGT-GGGG
CCAATATTCAACGTTCTTAAAGAAAAGAATTTTCAACCCAGAATTTCATATCCAGCCAAA
CTAAGCTTCATAAGTGAAGGAGAAATAAAATCCTTTACAGACAAGCAAATGCTGAGAGAT
TTTCTCACCACCAGGCCTGCCCTACAAGAGCTCCTAGAGGTAGCACTAAACATGGAAAGG
AAAAACCGGTACCAGCTACTGCAAAAACATGCCAAATTG
>lcl|hg18_L1PA5_chr3_142497073_142503122
CTCCAAGAAATATGGGACTATGTGAAAAGACCAAATCTACATCTGATTGGTGTACCTGAA
AGTGACGGGGAGAATGGAACCAAGTTGGAAAACACTCTGCAGGATATTATCCAGGAGAAC
TTCCCCAACCTAGCAAGGCAGGCCAACATTCGAATTCAGGAAATACACAGAACACCACAA
AGATACTCCTCGAGAAGAGCAACTCCAAGACACATAACTGTCAGATTCACCAAAGTTGAA
ATGAAGGAAAAAATGTTAAGGGCAGCCAGAGAGAAAGGTCGGGTTACCCACAAAGGGAAG
CCCATCAGACTAACAGCTGATCTCTCAGCAGAAACCCTACAAGCCAGAAGAGAGTGGGGG
CCAATATTCAACATTCTTAAAGAAAAGAATTTTCAATCCAGAATTTCATATCCAGCCAAA
CTAAGCTTCATAAGTGAAGGAGAAATAAAATCCTTTACAGACAAGCAAATGCTGAGAGAT
TTTGTCACCACCAGGCCTGCCCTAAAAGAGCTGCTGAAGGAAGCACTAAACATGGAAAGG
AACAACTGGTACCAGCCACTGCAAAAACATGCCAAATTG
>lcl|hg18_L1PA5_chr2_217027684_217033810
CTCCAAGAAATATGGGACTATGTGAAAAGACCAAATCTACATCTGATTGGTGTACCTGAA
AGTGACGGGGAGAATGGAACCAAGTTGGAAAACACTCTGCAGGATATTATCCAGGAGAAC
TTCCCCAACCTAGCAAGGCAGGCCAACATTCAAATTCAGTAAATACAGAGAACGCCACAA
AGATACTCCTTGAGAAGAGCAACTCCAAGACACATAATTGTCAGATTCACCAAAGTTGAA
ATGAAGGAAAAAATGTTAAAGGCAGCCAGAGAGAAAGGTTGGGTTACCCACAAAGGGAAG
CCCATCAGACTAACAGTTGATCTCTCGGCAGAAACTCTACAAGCCAGAAGAGAGTGGGGG
CCAATATTCAACATTCTT-AAGAAAAGAATTTTCAACCCAGAATTTCATATCCAGCCAAA
CTAAGCTTCATAAGTGAAGGAGAAATAAAATCCTTTACAGACAAGCAAATGCTGAGAGAT
TTTGTCACCACCAGGCCTGCCCTACAAGGGCTCCTGAAGGAAGCACTAAACATGGAAAGG
AACAACCAGTATCAGCCACTGCAAAAACATGCCAAATTG
>lcl|hg18_L1PA5_chr2_37803804_37809917
CTCCAAGAAATATGGGACTATGTGAAAAGATCAAATCTACGTCTGATTGGTGTACCTGAA
AGTGATGGGGAGAATGGAACCAAGTTGGAAAACACTCTTCGGGATATTATCCAGGAGAAC
TTCCCCAACCTAGCAAGGCAGGCCAACATTCAAATTCAGGAAATACAGAGAACACCACAA
AGATACTCCTCGAGAAGAGCAACCCCAAGACACATAATTGTCAGATTCACCAAAGTTGAA
ATGAAGGAAAAAATGTTAAGGGCAGGCAGAGAGAAAGGTCGGGTTACCCACAAAGGGAAG
CCCATCAGACTAACAGCTGATCTCTCAGCAGAAACTCTACAAGCCAGAAGAGAGTGGGGG
CCAATATTCCACATTCTTAAAGAAAAGAATTTTCAACCCAGAATTTCATATCCAGCCAAA
TTAAGCTTCATAAGTGAAGGAGAAATAAAATCCTTTACAGACAAGCAAATGCTGAGAGAT
TTTGTCACCACCAGGCCTGCCCTAAAAGAGCTCCTGAAGGAAGCACTAAATATGGAAAGC
AATAACCAGTACCAGCCACTGCAAAAACATGCCAAATTG
>lcl|hg18_L1PA5_chr4_73920086_73926243
CTCCAAGAAATATGGGACTATGTGAAAAGACCAAATCTACGTCTGATTGGTGTACCTGAA
AGTGACAGGGAGAATGGAACCAAGTAGGAAAACACTCTGCAGGATATTATCCAGGAGAAT
TTCCCCAACCTAGCAAGGCAGGCCAATATTCAAATTCAGGAAATACAGAGAACACCACAA
AGATACTCCTCAAGAAGAGCAACTCTAAGACACATAATTGTCAGACTCACCAAAGTTGAA
ATGAAGGAAAAAATGTTAAGGGCAGCCAGAGAGAAAGGTCGGGTTAGCCACAAGGGGAAG
CCTATCAGACTAACAGTGGATCTTTTGGCAAAAACTTTACAAGCCAGAAGAGAATGGAGG
CCAATATT-AATATCCTTAAAGAAAAGAATTTTCAACCCAGAATTTCATATCCAGCCAAA
CCAAGCTTCATAAGTGAAGGAGAAATAAAATACTTTACAGACATGCAAATGCTGAGAGAT
TTTGTCACCACCAGGCCTACCTTACAAGAGCTCCTGAAGGAAGCACTAAACATGGAAAGG
AACAACGGCTACCAGCCACTGCAAAAACATGCCAAATTG
>lcl|hg18_L1PA5_chr3_90236827_90242976
CTCCAAGAAATATGGGACCATGTGAAAAGACCAAATCTACGTCTGATTGGTGTACCTGTA
AGTGATGGGGAGAATGAAACCACGTTGGAAAACACTCTGCAGGATATGATCCAGGAGAAC
TTCCCCAACCTAGCAAGGCAGGCCAACATTCAAATTCAGGAAATACAGAGAATGCCACAA
AGATACTCCTCCAGAAGAGCAACTCCAAGACACATAATTGTCAGATTCACCAAAGTTGAA
ATGAAGGAAAAAATGTTAAGGGCATCCAGAGAGAAAGGTTGGGTTACCCAAAAAGGGAAG
CCCATCAGACTAATAGCTGATCACTCAGCAGAAAGTCTACAAGCCAGAAGAGAGTGGGGG
CCAATATTCAACATTCTTAAAGAAAATAATTTTCAACTCAGAATTTCATATCCAGCCAAA
CTAAGCTTCAGAAGTGAAGGAGAAATAAAATCCTTTACAGACAAACAAATGCTGAGATAT
TTTGTTACCACCAGGCCTGCCCTACAAGAGCTCATGAAGGAAGCACTAAACATGGGAAGG
AAAAAACGGTAGCAGCCACTGCAAAAACATGTCAAATTG
>lcl|hg18_L1PA5_chr4_69668520_69674676
CTCCAAGAAATATGGGACTATGTGAAAATACCAAATCTATGTCTGACTGGTGTACCTGAA
AGTGATAGGGAGAATGGAACCAAGTTGGAAACCACTCTGCAGGATATTATCCAGGAGAAC
TTCCCCAACCTAGCAAGGCAGGCCAACATTCAAATTCACGAAATACAGAGAATGCCACAA
AGATACTCCTCAAGAAGAGTAACTCAAATACACATAATTGTCAGATTCACCAAAGTTGAA
ATGAAGGAAAAAATATTAAGGGCAGCCAGAGAGAAAGGTCGGGTTACCCACAAAGGGAAG
CCCATCAGACTAACAGTGGATCTCTCAGCAGAAACTCCATAAGCCGGAAGAGAGTGGGGG
CCAATATTCAACATTCCTAAAGAAAAGAATTTTCAACCCAGAATGTCATATCCAGCCAAA
CTAAGCTTCATAAGTCAAGGAGAAGTAAAACACTTTGTAGACAAGCAAATGCTGAGAGAT
TTTGTGGCCACCAGTCCTGTCTTACAAGAGCTCCTGAAAGAAGCACTAAACATGGAAAGG
AACAACTGGTACCAGCCAGTGCAAAAACATGACAAATTT
>lcl|hg18_L1PA5_chr3_51019096_51025254
CTCCAAGAAATATGGGACTATGTGTAAAGACCAATTACACGTCTGATTGGTATACCTGAA
AGTGACGGGGAGAACGGAACCAAGTTGGAAAACACTCTGCAGGATATTATCCAGGAGAAC
TTCCCCAACCTAGCAAGACACGCCAACATTCAAATTCAGGAAATACAAAGAACACCATAA
AGACACTCCTCGAGAAGAGCAACTCCAAGACACATAATTGTCAGATTCACCAAAGTTGAA
ATGAAGGAAAACATGTTAAGGGCAGCCAGAGAGAAAGGTCGGGTTACCCACAAAGGGAAG
CCCGTCAGACTAACAGTGGATCTCTCGGCAGAAACCCCACAAGCGAGAAGAGAGAGGGGG
CCAACATTCAACATTCTTAAAGGAAAGAATTTTCCACCCAGAATTTCATATCCAGCCAAA
CTAAGCTTCATAAGTGAAGGAGAAATAAAATCCTTTACAGACAAGAAAATGCTGAGAGAT
TTTGTCACCACCAAGCCTGCCCTACAAGAGCTCCTGATGGAAGCAGTAAATACGAAAAGT
AACAACCAGTACCAGTCACTGAAAAAGCGTGCCAAATTG
>lcl|hg18_L1PA5_chr4_21607371_21613495
CTCCAAGAAATATGGGACTAAGTGAAAAGACCAAATCTACATCTGATTGGTGTACCTGAA
AGTGACAGGGAGAATGGAACCAAGTTGGAAAACACTCTGCAGGATATTATCCAGGAGAAC
TTCCCCAACCTAGCAAGGCAGGCCAACATTCAAATTCAGGAAATTCAGAGAACACCTCAA
AGATACTCCTCGAGAAGAGCAACTCCAAGACACATAATTGTCAGATTCACTAAGGTTGAA
ATGAAGGAAAAAATATTAAGGGCAGCCAGAGAGAAAGGTCGGATTACCCACAAAGGGAAG
CCCATCAGACTAACAGCGGATATCTCAGCAGAAACTCTACAAGCCAGAAGACAGTGAGGG
CCAATATTCAACATTCTTAAAGGAAAGAATTTTCAACCAAGAATTTCATATCCAGCCAAA
CTAAGCTTCACAAGTGAAGGTGAAATAAAATCCTTTACAGAGAAGCAAATGCTGAGAGAT
TTTGTCACCACCAGGCCTGCCCTCAAAGAGCTCCTGAAGGAAGCACTAAACATGGAAAGG
AACAACCGGTACTGGCCACTGCAAAAACATGCCAAATTG
>lcl|hg18_L1PA5_chr4_53774585_53780708
TTCCAAGAAATATGGGAC-ATGTGAAAAGACCAAATCTACATCTGATTGGTGTACCTGAA
AGTGACGAGGAGAATGGAACCAAGGTGGAAAACACTCTTCAGGATATTATCCAGGAGAAC
TTCCCCAATCTAGCAAGGCAGGCCAACATTCCAATTCCGGAAATACAGAGAATGACACAA
AGATACTCCTTGAGAAGAGCAACTCCAAGACACATAATTGTCAGATTCACCAAAGTTGAA
ATGAAGGAAAAAATGTTCAGGGCAGCCAGAGAGAAAGGTCGGGTTACCCACAAAGGGAAG
CCCAACAGAGTAACAGCAGATCTCTTGGCAGAAACGCTACAAGCCAGAAGAGAGTGGGGG
CCAATATTCAACATTGTTAAAGAAAATGATTTTCAACCCAGAATTTCATATCCAGCCAAA
CTAAGCTTCATAAGTGAAGGAGAAATAAAATCCTTTACAGACAAGCAAATGCTGAGAGAT
TTTGTCACCACCAGGCCTGCCCTAAAAGAGCTCCTGAAGGAAGCACTAAACATGGAAAGG
AACAACCGTTACCAGCCACTACAAAAACATGCCAAATTG
>lcl|hg18_L1PA5_chr4_167921924_167928050
TTCCAACAAATATGGGACTATGTGAAAACACCAAATTTACATCTGACTGGTGTACCTGAA
AGTGATGGGGAGAATGGAACCAAGTTGGAAAACACTCTGCAGGATATTATGCAGGAGAAT
TTCCCCAACCTAGCAAGGCAGGCCAACATTCAAATTCATGAAATACAGAGAACGCCACAA
AGATACTCCTCAAGAAGAGCAACTCCAAGATACGTAATTATCAGATTCATCAAAGTTTAA
ATGAAGGAAAAAATGTTAAGGGCAGCCAGAGAGAAAGGTCAGGTTTCCCACAAAGGGAAA
CCCATCAGACTAACAGCAGATCTCTTGACAGAAGCTCTAAAAGGCAGAAGAGAGTGGGGG
CCAATATTCAACATTCTTAAAGGAAAGAATTTTCAACCCAGAATTTCATATCCAGCCAAA
CTA-GCTTCATAAGTGAAGGAGAAATAAAATCCTTTACAGACAAGCAAATGCTGAGGGAT
TTTCTCACCACCAGGCCTGCCCTACAAGAGCTCCTGAAGGAAGCACTAAACATGGA-AGG
AACAATCGGTACCAGCCACTGCAAAAACATGACAAATTG
>lcl|hg18_L1PA5_chr4_130856105_130862231
CTCCAAGAAATATGGGACTATGTGAAAAGACCAAATCTACATCTGATTGGTGTACCTGAA
AGTGACAGGGAGAATGGAACCAAGTTGGAAAACACTCTTCAGGATATTATCCAGGAGAAC
TTCCCCAACCTAGCAAGGCAGGCCAAAATTCAAATTCAGAAAATACAGAGAATGCCACAA
AGATAATCCTCGAGAAGAGCAATGCCAAGACACATAATTGTCGGATTCACCAAAGTTGAA
ATGGAGGAAAAAATGTTAAGGGCAGCCAGAGAGAAAGGTTGGGTTACCCACAAACGGAAG
CCCATCAAACTAACAGTGGATCTCTCAGCAGAAACTCTACAAGCAAGAAGAGAATGGGGG
TCAATATTCAACATTTTTAAAGAAAATAATTTTCAACCGAGAATTTCATATCCAGCCAAA
GTAAGCTTCATAAGTGAAGGAGAAATAAAATCCTTTATAGACAAGCAAATGCTGACAGGT
TTTGTCACCATCAGGCCTGCCCTACAAGAGCTCTTGAAGGAAGCACTAAACATGGAAAGG
AACAACCAGTACCAGCCACAGCAACAACATGACAAATTG
>lcl|hg18_L1PA5_chr4_52726115_52732260
TTCCAAGAAATATGGGACTATGTGAAAAGACCAAATCTACATCTGATTGGTGTACCTGAA
AGTGATGGGGAGAATGGAAACAAGCGGGAAAACACTCTTCAGGATATCATCCAGGAGGAT
TTCCTCAACCTAGCAAGGAAGGCCAACATTCAAATTCAGGAAATAGAGAGAACACCACAC
AGATACTCCTGGAGAAGAGGAACTCCAAGACACATAATTGTCAGATTCACCAAAGTTGAA
ATGAAGGAAAAAATGTTCACAGCAGCCAGAGAGAAAGGTCAGGTTACCCACAAAGGGAAG
CCCATCAGACTAACAGCTGATCTCTTGGCAGAAACTCTACAAGCCAGAAGAGAGTGGGGG
CCAATACACAATATTCTTAAAGAAAAGAACTTTCAACCCA-AATTTCATATCCAGCCAAA
CTAAGCTTCATAAGTGAAGGAGAAATAAAATCCTTTACAGACAAACAAATGCTGAGAGAT
TTTGTCACTACCAGGCCTGCCCTGAGAGAGCTCCTGAAGGAAGCACTAAACATGGAAAGG
AACAACCAATACCAGCCACCGCAAAAACATGTCAAATTG
>lcl|hg18_L1PA5_chr3_70807510_70813639
CTCCAAGAAATATGGGACTATGTGAAAAGGCCAAATCTACATCTAACTGGTGTACCTGAA
AGTGACGGGGAGAAGAGAATCAAGTTGGAAAACACTCTGCAGGATATTACCCAGGAGAAC
TTCCCCAATCCAGCAAGGCAGGCCAACATTCAGATTCCGGAAATACAGAGAACACCACAA
AGATACTCCTCGAGAAGAGCAACTCCAAGACGCATAACTGTCAGAGTCACCAAAGTTGAA
ATGAAGGAAAAAATGTTAAGCACAGCCAGAAAGAAAGGTCGCGTTACCCACAAAGGGAAG
CCCGTCAGACTAATAGCTGATCTCTCAGCAGAAACTCTACAAGCCAGAAGAGAGTGGGGT
CCAATATTCAAAAACGTTAAAGAAAAGAATTTCCAACCTAGAATTTCATATCCAGCCAAA
CTAAGCTTCATAAGTGAAGGAGAAATAAAATCCTTTACAGACAAGCAAATGCTGAGAGAT
TTTGTCACCACCAGGCCTGCCCTACAAGAGCTCCTGAAGGAAGCACTAAACATGGAAAGG
AAAAACTGGTACCAGCCACTGCAAAAACATGCCAAATTG
>lcl|hg18_L1PA5_chr3_86428871_86435014
CTCCAAGAAATATGGGACTATGTGAAAAGACCAAATCTGTGTCTGATTGATGTACCTGAA
AGTGACAGGGAGAATGGAACCAAGTTGGAAAACACTCTGCAGGATATTATCCAGGAGAAT
TTCCCCAGCCTAGCAAGGCAGGCTAACATTCAAATTCAGGAAATACAGAGAACGCCACAA
AGATACTCCTCAAGAAGACCAACTCCAAGACACATAATTGTCAGATTCACCAAAATTGAA
ATGAAGGAAAAAATGTTAAGGGCAGCCAGAGAGAAAGGTCGGGTTACCCTCAAAGGGAAG
CACATCAGAATAACA-CTGATCTCTCGGCAGAAATTCTACAAGACAGAAGAGAGTGGAGG
CCAATATTCAACATTCTTAAAGAAAAGAATTTTCAACCCAGAATTTCATATCCAGCCAAA
CTAAGCTTCATAACTGAAGGAGAAATAAAATACTTTACAGACAAGCAAATGCTGAGAGAT
TTTGTCACCACCAGGCCTGCCCTAAAAGAGCTCCTGAAGGAAACACTAAACATGGAAAAG
AACAACCAGTACCAGCCACTGCAAAAAAATGCCAAATTG
>lcl|hg18_L1PA5_chr3_84941609_84947740
CTCCAAGAAATATGGGACTATGTGAAAAGACCAAATCTACATCTGATTGGTGTACCTGAA
AGTGACGGGGAGAATGGAATCAAGTTGGAAAACACTGTGCAGGAAACTATCCAGGAGAAC
TTCCCAAACCTAGCAAGGCAGGCCAACATTC-AATTCAGGAATTACAGAGAACATCACAA
AGATACTCCTTGAGAAGAGCAACTCCAAGACACATAATTGTCAGATTCACCAAAGTTGAA
ATGGAGGAAAAAATGTTAAGGGCAGCCAGAGAGAAAAGTCGGGTTACCCACAAAGGGAAG
CCCATCAGACTAAGAGCTGATCTGTCGGCAAAAACTCTACAAGCCAGAAGAGAGTGGGGG
CCAATATTCAACATTCTTAAAGAAAAGAA-TTTCAACCCACAATTTCATATCCAGCCAAA
CTAAGCTTCATAAGTGAAGGAGAAATAAAATACTTTACAGACAAGCAAATGCTGAGAGAT
TTTGTCACCACCAGGCCTGCCCTAAAAGAGCTCCTGAAGAAAGCACTAAACATGGAAAGG
AACAACCGGTACCAGCCACTGCAAAAACATGCCAAATTG
>lcl|hg18_L1PA5_chr3_5607493_5613638
CTCCAAGAAATATGGGACTATGTGAAAAGACCAAATCTCTGTCTGATTGGTGTACCTGAA
AGTGACGGGGAGAATAGAACCAAGTTGGAAAACAGTCTGCAGGATATCATCCAGGAGAAC
TTCCCCAATCTAGCAAGGCAGGCCAACATTCAGATTCAGGAAATACAGAGAATGCCACAA
AGATACTCCTCGAGAAGAGCAACTCCAAGACACATAATTGTCATATTCACCAAAGTTGAA
ATGAAGGAAAAAAAGTTAAGGGCAGCCAGAGAGAAAGGTCAGGTTACCCACAAAGGAAAG
CCCATCAGACTAACAGCTCATCTCCCAGCAGAAACTCTACAAGCCAGAAGAGAGTGGGGG
CCAAGATTCAACCTTCTTAAAGAAAAGATTTTTTAACCCAGAATTTCATATCCATCCAAA
CTAAGCTTCATAAGTGAAGGAGAAATAAAATCTTTTACAGACAAGCAAATGCTGAGAGAT
TTTGTCACCACCAGGCCTGCCATAAAAGAGCTCCTGAAGGAAGCACTAAACATGGACATG
AACAATCGATACCAGCCACTGCAAAAACATGCCAAATTG
>lcl|hg18_L1PA5_chr4_61244190_61250264
CTCCAAGAAATATGGGACTATGTAAAAAGACCAAATTTATGTCTGATTGGTGTACCTGAA
AGTGACGGGGAGAATGCAACCAAGTTGGAAAACACTCTACAGGGTATTATCCAAGAGAAC
TTCCCCAACCTAGCAAAGCAGGCCAACATTCAAATTCAGGAAATACAGAGAATGCCACAA
AGATACTCCTCGAGAAGAGCAACTCCAAGACACATAATTGTCAGATTCACCAAAGTTGAA
ATGAAGGAAAAAATGTTAAGGGCAGCCAGAGAGAAAGGTCGGGTTACCCTCAAAGGGAAG
CCCATCAGACTAACAGCTGATCTCTCGGCAGAAACTCTACAAACCAGAAGAGAGTGGGGG
CCAATATTCAACATTCTTAAAGAAAAGTACTTTCAACCCAGAATTTCATATCCAGCCAAA
CTAAGCTTCATAAGTGAAGGAGAAATAAAATCCATTACAGACAAGCAAATGCTGAGAGAT
TTTGTCACCACCAGGCCTGTCCTACAAGAGCTCCTGAAGGAAGCCCTAAACATGGAAAGG
AACAACCAGTACCAGCCACTGCAAAAAAGT-CCATATCA
>lcl|hg18_L1PA5_chr3_20831929_20838027
CTCCAAGAAATATGGGACTATGTGAAAAGATGAAATCTATGTCTGATTGGTGTACCTGAA
AGTGATCGGGAGAATGGAACCAAGTTGGAAAACACTCTGCAGGATATTATCCGGGAGGAC
TTCCCCAACCT--CAAGGCAGGCCAACACTCAAATTCAGGAAATACAGAGAACACCACAA
AGATACTCCTTGAGAAGAGCAACTCCAAGACACATAATTGTCAGATTCAACAAAGTTGAA
ATGAAGGAAAAAATGTTAAGGGCAGCCAGAGAGAAAGGTCGGGTTACCCACAAAGGGAAG
CCCATCAGACTAACAGCAGATCTCTTGGCAGAAACTCTACAAGCCAGAGGAGAGTGGGGG
CCAATATTCAACATTCTTAAAGAAAAGAATTTTCAACCCAGAATTTCATGTCTAGCCAAA
CTAAGCTTCATAAGTGAAGGAGAAATAAAATACTTTACAGACAAGCAAATGCTGAGAGAT
TTTGTCACCACCAGGCCTGCCCTAAAAGAGCTCCTGAAGGAAGCACTAAACATAGAAAGG
AACAACTGGTACCACCCACTGCAAAAACATGGCAAATTG
>lcl|hg18_L1PA5_chr4_104378682_104384828
CTCCAAGAAATATGGGACTATGTGAAAAGACCAAATCTATGTCTGATTGGTGTACCTGAA
AGTGATGGGGAGAATGGAACCAACTTGGAAAACACTCTGCAGGATATTATCCAGGAGAAC
TTCCCCAACCTAGCAAGGCAGGCCAACATTCAAACTCAGGAAATACAGAGAACACCACAA
AGATACTACTCAAGAAGAGCAACTCCAAGACACATAATTTTCAGATTCACCAAAGTCGAA
ATGAAGGAAAAAATGTTAAGGGCAGCCAGAGAGAAAGGTTGGGTTACCCAC-AAAGGAAG
CACATCAGGCTAAGAGCAGATCTCTCGGCAGAAACTCTACAAGCCAGAAGAGAGAGGGGG
CCAATATTCAACATTCTTAAAG-----AATTTTCAACCCAGAATTTCATATCCTGCCAAA
CTAAGCTTCATATGTGAAGGAGAAATAAAATCCTTTACAGACAAGCAAATGCTGAGAGAT
TTTGTCACCACCAGGCCTGCCCTACAAGAGCTCCTGAAGGACACACTAAACAGGGAAAGG
GACAACTGGTACCACCCACTGCAAAAACATGCCAAATTG
>lcl|hg18_L1PA5_chr4_116952281_116958431
CTCCAAGAAATATGGGAATATGTGAAAAGACCAAATCTACATCTGATTGGTGTACCTGAA
AGTGACGGGGAGAATGGAACCAAGCTGGAAAACACTCTGCATGATATTATCCAGGAGAAC
TCCCCCAATGTAGCAAGGCAGGCGAACATTCAAATTCAGGAAATACAGAGAATGCCACAA
AGATACTCCTCGAGAAGAGCAACTCCAAGACACGTAATAGTCAGATTCACCAAAGTTGAA
ATGAAGGAAAAAATGTTAAGGGCAGCCAGAGAGAAAGGTCAGGTTACCCACAAAGGGAAG
-CCATCAAATTAACAGCTGATCTCTTGGCAGAAACTCTACAAGCCAGAAGAGAGTGGGGA
CCGATATTCAACATTCTTAAAGAAAAGAGTTTTCAACCCAGAATTTCATATCCAGCCAAA
CTAAGCTTCATAAGTGAAGGAGAAATAAAATACTTTACAGATAAGCAAATGCTGAGAGAT
TTTGTCACCACCAGGCCTGCCCTAAAAGAGCTCCTGAAGGAAACATTAAATATGGAAAGG
AACAATTGGTACCAGCCACTGCAAAAATATGCCAAATTT
>lcl|hg18_L1PA5_chr3_86224804_86230932
CTCCAAGAAATATGGGACTATGTGAAAAGACCAAACCTATATCTGACTGGTGTACCTGAA
AGTGATGGGGAGAATGGAACCAAGTTGGAAAACACTCTGCAGGATATTATCCAGGAGAAC
TTCCCCAACCTAGCAAGGCAAGCCAACATTCAAATTCAGGAAATACAGAGAATGCCAAAA
AGATGCTCCTCGAGAAGAGCAACTCCAAGACACATAATTATCAGATTCAACAAAATTGAA
ATGAAGGAAAAAATGGTAAGGGCAGCCAGAAAGAAAGGTCGGGTTACCCACAGAGGGAAA
CCCATCAGACTAACAGTTGATCTCTCAGCAGAAACTCTACAAGCCAGAAGAGAGTGGGGG
CCAATATTCAACATTCTTGAAGAAATGAATTTTCAACCCAGAATTTCATATCCAGCCAAA
CTAAGCTTCATAAGTGAAGGAGAAATAAAATCCTTTACAGACAAGCAAATACTGAGAGAT
TTTGTCACCACCAGATCTGCCCTACAAGAGCTCCTGAAGGAAGTACTAAACACGGAAAGG
AACAACCGGTAACAGCCAATGCAAAAAAATGCCAAATTG
>lcl|hg18_L1PA5_chr3_97802871_97809021
CTCCAAGAAATATAGGACTATGTGAAAAGATCAAATCTATGTCTGATTGGTGTACCTGAA
AGTGATGGGGAGAATGGAAACAAGCTGGAAAACACTCTTCAGCATATTATCCAGGAGAAC
TTCCCCAATCTAGCAAGGCAGGCCAACATTCAAATTCAGGAAATACAGAGAATGCCACAG
AGATACTCCTCAAGAAGAGCAACTCCAAGACATACAATTGTCAGATTCACCAAAGTTGAA
ATGAAGGAAAAAATGTAAAGGGCAGCCAGAGAGAAAGGTCAGGTTACCCACAAAAGGAAG
CCCATTGGACTAACAGTGGATCTCTCGGCAGAAACTTTACAAGCCAGAAGAGAGTGGGGG
CCAATATTCAACATTCTTAAAGAAAAGAATCTTCAACACGGAATTTCATATCAAGCCAAA
CTAAGCTTCATAAGTGAAGGAGAAATAAAATACTTTACAGACCAGCAAATGCTGAGAGAT
TTTGTTACCACCAGGCCTGCCCTACAAGAGCTCCTGAAGGAAGCACTAAACATGGAAAGG
AACAACTGGTACCAGCCATTGCAAAAACATGCCAAATTG
>lcl|hg18_L1PA5_chr4_20327070_20333194
CTCCAAGAAATATGGAACTATGTGAAAAGACCAAATCTACGTCTGATTGGTGTACCTGAA
AGTGACAGGGAGAATGGAACCAAGTTGGAAAACACGCTGCAGGATATTATCCAGGAGAAC
TTTCCCAACTTAGCAAGGCAGGCCAACATTGAAATTCAGGAAATACAGAGAATGCCACCA
AGATACTTCTTGAGAAGAGCAACTCCAAGACACATAATTGTCAGATTCACCAAGGTTGAA
ATGAAGGAAAAAATATTAAGGGCAGCCAGAAGGAAAGGCTGGGTTACCCACAAAGGGAAG
CCCATCAGACTAACAGCAGAACTCGTGGCAGACACTCTACAAGCCAGAAGAGAGT-GGGG
CCAATATTCAACATCCTTAAAGAAAAGAATTTTCAACCCAAAATTTCATATCCAGCCAAA
CTAAGCTTCATAAGCGAAGGACAAATAAAATCCTTTACAGACAAGCAAATGCT----GAT
TTTGTTACCACAAGGCCTGCCTTACAAGAGCTCCTGAAGGAAACACTAAACATGGAAAGG
AACAACCTGTACCAGCCACTGCAAAAACAAGCCAAATTG
>lcl|hg18_L1PA5_chr4_164859636_164865754
CTCCAAGAAATATGGGACTATGTGAAAAGACCAAATCTACATCTGTTTGGTGTACCTGAA
AGTGATGGGGAGAATGGAACCAAGTTGGAAAACACTCTTCAGGGTATTATCTGGGAGAAC
TTCCCCAACCTAGCAAGGCAGGCCAACATTCAAATTCAGGAAATACAGAGAACGCCACAA
AGATACTCCTCGAGAAGAGCAACTCCAAGACACATAATTGTCAGATTCACCAAAGTTGAA
ATGAAGGAAAAAATGTTAAGGGCAGCCAGAGAGAAAGATCGGGTTACCCACACAGGGAAG
CCCACCAGACTAACAGCTGATCTCTCAGCAGAAACTCTACAAGCCAGAAGAGAGTGGGGG
CCAATATTCAACATTTTTAAAGAAAAGAATTTTCAACCCAGAATTTCATATCCAGCCAAA
CTAAGCTTCATAAGTGAAGGAGAAATAAAATCCTTTACAGACAAGCAAATGCTGAGAGAT
TTTGTCACCACCAGGCCTGCCCTAAAAGAGCTCCTGAAGGAAGCACTAAATATGGAAAG-
AACAACTGGTACCAGCCAGTGCAAAACCATGCCAAACTG
>lcl|hg18_L1PA5_chr3_82502151_82508275
CTCCAAGAAATATGGGACTATGTGAAAAGACCAAATCTATGTCTGATTGGTGTACCTGAA
AGTCATGGAGAGATTGGAACCAAATTGGAAAACACTCTGCAAGATATTATCCAGGAGAAC
TTCCCCAACCTGGCAAGGCAGGCCAACATTC-AATTCAGGAAATACAGAGAACACCATAA
AGATACTCCTCGAGAAGAGCAACTCCAAGACACATAATTGTCAGATTCACCAAAGTTGAA
ATGAAGGAAAAAATGTTAAGGACAGCCAGAGAGAAAGGTCAGCTTACCCACAAAGGAAAG
CCCATCAGACTAACAGCGGATCTCTCGGCAGAAACTCTACAAGCCAGAAGAGAGTGGGGG
C-AATATCCAACATTCTTGAAGAGAAGAATTTTCAACCCAGAATTTCCTATCCAGCCAAA
CTAAGCTTCATAAGTGAAGGAGAAATAAAATCCTTTACAGAGAAGCAAATGCTGAGAGA-
TTTGTCACCACCAGGCACGCCCTGCAAGAGCTCCTGAAGGAAGCACTAAACATGGGAAGG
AACAACCGGTATCAGCCATTGCAAAAACATGCCAAATTG
>lcl|hg18_L1PA5_chr3_98180595_98186732
CTCCAAGAAATATGGGACTATGTGAAAAGACAAAATCTACATCTGATTGGTGTACCTGAA
AGTGATGGGGAGAATGGAACCAAGTTGGAAAACACTCTGCAGGACATTATCCAGAAGAAC
CTCCCCAACCTAGCAAGGCAGGCCAACATTCAAATTCAGGAAATACAGAGAATGCCACAA
AGATATTCCTCGAGAAGAGCAACTCCAAGACACATAATTGTCAGATTCACCAAAGTTGAA
ATGGAGGAAAAAATGTTAAGGGCAGCCAGAGAGAAAGGTCACATTACCCACAAAGGGAAA
CCCATCAGACTAACAGCTGATCTCTCCGCAGAAACTCTACAAGCCAGAAGAGAGTGGGGG
CCAATATTCAACATTCTAAAAGAAAAGAATTTACAACCCAGAATTTCATATCCAGCCAAA
CTAAGCTTCATAAGTGAAGGAGAAATAAAATACTTTACAGACAAACAAATGCTGCTAGTT
TTTGTCACCAGCAGGCCTGCCCTACAAGAGCTCCTGAAGGAAGCACTAAACATAGAAAGG
AACAACCGGTACCAGCCACTGCAAAAACATGCCAGATTG
>lcl|hg18_L1PA5_chr4_175120673_175126761
CTCCAAGAAATATGGGACTACGTGAAAAGACCAAATCTACATCTGATTGGTGTACCTGAA
AGTGACAGGGAGAATGGAACCAATTTGGAAAACACTCTTCAGGGTATGATCCAGGAGAAC
TTCCCCAACCTAGCAATGCAGGCCAACATTCAAATTCAGGAAATACAGAGAATGCCATAA
AGATACTCCTCAAGAAGAGCAACTCCAAAACACATAATTGTCAGATTCACCAAAGTTGAA
ATGAAGGAAAAAATATTAAGGGCAGCCAGAGACAAAAGTCGGGTTACCCATAAAGAGAAA
CCCATCAGACTAACAGCGGATCTCTCGGCAGAAACTCTACAAGCCAGAAGAGACTGGGGG
ACAATATCCAACATTCTTAAAGAAAAGAATTTTCAACCCAGAATTTCATATCCAGCTAAA
CTAAGCTTCATAAGTGAAGGAGAAATAAAATACTTTACAGATAAGCAAATGCTGAGAGAT
TTTGTCACCACCAGGCCTGCATTACAAGAGCTCCTCAAGGAAACACTAAACATGGAAAGG
AAAAACCAGTACCAGCCACTGCAAAAACATGCCAAATTG
>lcl|hg18_L1PA5_chr3_177648638_177654780
CTCCAAGAAATATGGGACTATGTGAAAATACCAAATCTACGTCTGATTGGTGTACCAGAA
AGTGACGAGGAGAATGGAACCAAGTTGGAAAACACTCTGCAGGATAATATCCAGGAGAAC
TTCCCCAACCTAGCAAGGCAAGCCAACATTCAAATTCAGGGAATACAGAGAACACCACAA
AGATACTCCTTAAGAAGAGCAACTCCAAGACACATAATTGTCAGATTTGCCAAAGTTGAA
ATGAAGGAAAAAATGTTAAGGGCAGCCAGAGAGAAAGGTCAGGTTACCCACAAAGGGAAG
CCCATCAGACTAACAGCTGATCTCTCGGCAGAAACTCTACAAGCCAGAAGAGAGTGGGGG
CCAATATTCAACATTCTTAAAGAAAAGAATTTTCAACCCAGAATTTCATATCCAGCCAAA
CGAAGCTTCATAAGTGAAGGAGAAATAAAACCCTTTACAGTAAAGCAAATGCTGAGAGAT
TTTGTCACCACCAGGCCTGCCATACAAGAGCTCCTGAAGGAAGCACTAAACATGGAAAGG
AACAACCAGTACCAGCCACTGCAAAAACATGCCAAATTG
>lcl|hg18_L1PA5_chr3_168329835_168336010
---CAAGAAATATGGGACTATGTGAAAAGGCCAAATCTACGTCTGATTGCTGTACCTGAA
AGTGACGGGGAGAATGGAACCAACTTGGAAAACACTCTGCAAGATATTGTCCAGGAGAAC
TTCCCCAACCTAGCAAGGCAGGCCAACATTCAAATTCAGGAAATACAGAGAATGCCACAA
AGATACTCCTCGAGAAGAGCAACTCCAAGATACATAATTGTCAGATTCACCAAAGTTGAA
ATGAAGGAAAAAATGTTAAGGGCAGCCAGAGAGAAAGGTCGGGTTACCCACAAAGGGAAG
CCCATCAGACTAGCAGCAGATCTCTTGGCAGGA-CTCTACAAGCCAGAAGAAAGTGGGGG
CCAATGTTCGACATTCTTAAAGAAAAGAATTTTCAACCCAGAATTTCATATCCAGCCAAT
CTAAGTTTCATAGGTGACGGAGAAATAAAATCCTTTAAAGG-GAGGAAATGCTGAGAGAT
TTTGTCACCACCAGGCCTGCCCTAGAAGAGCTCCTAAAGGAAGCACTAAACATGGAAAGG
AACAACCGATACCATCCACTGCAAAAACATGCCAAATTG
>lcl|hg18_L1PA5_chr4_107675707_107681852
CTCCAAGAAATATGGGACTATGTGAAAAGACCAGATCTACGTTTGATTGGTGTACCTGAA
AGTGATGGGGAGAATGGAACCAAGTAGGAAAACACTCTGCATGATATTATCCAGGAGAAC
TTCCCCAACTTAGCAAGGCAGGCCAACATTCAAATTCAGGAAATACAGAGAATGCCACAA
AGATACTCCTCAAGAAGAGCAACTCCAAGACACATAATTATCAGATTCACCAAAGTTGAA
ATGAAGGAAACAATGTTAAGGGCAGCCAGAGAGAAAGACTGGGTTACTCACAAAGGGAAG
CCCATCAGACTAACAGCTGATCTCTCAGCAGAAACTCTACAAGCCAGATGAGAGTGGGGG
CCAATATTCAACATTCTTAAAGAAAAGAA--TTTAACCCAGAATTTCATATCCAGCCAAA
CTAAGCTTCATAAGTGAAGGAGAAATAAAATCCTTTACAGACAAGCAAATGCTGAGAGAT
TGTGTCACCATCAGGCCTGCCCTTCAAGAGGTCCTAAAGGAAGCACTAAACATGGAAAGG
AACAACCAGTACCAGCCACTACAAAAACATGCCAAATTG
>lcl|hg18_L1PA5_chr3_69476702_69482834
CTCCAAGAAATATGGGACTATGTGAAAAGACCAAATCTAGGTCTGATTGGTATACCTGAA
AGTGACGGGGAGAATGGAACCAAGTTGGAAAACACTCTGCAAGATATTATCCAGGAGAAC
TTCCCCAACCTAGCAGGGCAGGCCAACCTTCAAATTCAGGAAATACAGAGAATGCCACAA
AGATACTCCTCGAGAAGAGCAACTCCAAGACACATAATTGTCAGATTCACCAAAGTTGAA
ATGAAGGAAAAAATGTTAAGGGCAGCCAGAGAGAAAGGTTGGGTTACCCACAAAGGGAAG
CCCATCAGACTAATAGGGGATCTCTCGGCAGAAACTCTACAAGCCAGAAGAGAGTGGGGG
CCAATATTCAACATTCTTAAAGAAAAGAATTTCCAACCCAGAATTTCATATCCAGCCAAA
CTAAGCTTCATAAGTGAAGGAGAAATAAAATCCTTTACAGACAAGCAAATGCTGAGAGGT
TTTGTCACCACCAGGCCTGCCCTAAAAGAGCTCCTGAAGGAAGCACTAAACATGGAAAGG
AAAAACCCATACCAGCCACTGCAAAATCAAGCCAAATTG
>lcl|hg18_L1PA5_chr4_100932833_100938944
CTCCAAGAAATATGGGACTATGTGAAAAGACCAAATCTACGTCTCATTGGTGTACCTGAA
AGTGAGGGGGAGAATGGAACCAAGCTGGAAAACACTCTGCAGAATATTACCCAGGAGAAC
TTCCCCAACCTAGCAAGGCAGGCCAACATTCAAATTCAGGAAATGCAGAGAATGCCATGA
AGATACTCCTCGAGAAGAGCAACTCCAAGACACATAATTGTCAGATTCACCAAAGTTGAA
ATGAAGGAAAAAATGTTAAGGGCAGCCAGAGAGAAAGGTCGGGTTACCCACAAAGGGAAG
CCCATCAGACTAACAGCGGATCTCTCGGCAGAAACCCTACAAGCCAGAAGAGAGTGGGGG
CCAATATTCAACATTCTTAAAGAAAAGAATTTTCAAACCAGAATTTCATTTCCAGCAAAA
CTAAGCTTCGTAAGTGAAGGAGAAATAAAATACTTTACAGACAAGCAAATGCTGAGAGAT
TTTGTCACCACCAGGCCTGCCCTACAAGAGCTCCTGTAGGAAGTACTAAACATGGAAAGG
AGCAACCAGTACCAGCCACTGCAAAAACATGCCAAATTG
>lcl|hg18_L1PA5_chr4_135970268_135976399
CTCCAAGAAATATGGGACTATGTGAACAGACCAAATCTACATCTGATTGGTGTACCTGAA
AGTGACAGGGAGAATAGAAGCAAGTTGGAAAACACTCTGCAGGATATTATCCAGGAGAAC
TTCCCCAACCTAGCAAGGCAAGCCAACATTCAAATTCAGGAAATACAGAGAACGCCACAA
AGATACTCCTCGAGAAAAGCTACTCCAAGACACATAATTGTCAGATTCACCAAAGGTGAA
ATGAAGATAAAAATGTTAAGGGCAGCCAGAGAGAAAGGTTGGGTTACCCACAAAGTGAAG
CCCATCAGAGTAATAGCTGATCTCTTGGCAGAAACTCTACAAGCCAGAAGAGAGTGGGAG
CCAGTATTCAACAATCTTAAAGAAAAGAATTTTCAGCCCAGAATTTCATATCCAGCCAAA
CTAAGCTTCATAAGTGAAGGAGAAATAAAATCCTTTACAGACAAGCAAATGCTGAGAGAT
TTTGTCACCACCAGGCCTGCTCTACAAGAGCTCCTGAAGGAAGCACTAAACATGGAAAGG
AACAACTGATACCAGCCACTGCAAAAACATACCAAATTT
>lcl|hg18_L1PA5_chr3_160705962_160712099
CTCCAAGAAATATGGGACTATGTGAAAAGACCAAATCTACGTCTGATTGGTGTACCTGCA
AGTGATGGCGAGAATGGAACCAAGTTGGAAAACACTCTGCAGGATATTATCCAGGAGAAC
TTCCCCAACCTAGCAAGGCAGGCCAACATTAAAATTCAGGAAATACAGAGAATGCCACAA
AGATACTCCTTGAGAAGAGCAACTCCAAGACACATAATTGTCAGATTCACCAAAGTTGAA
ATGAAGGAAAAAATGTTAAGGGCAGCCAGAGAGAAAGGTCGGGTTACCCACAAAGGGAAG
CCCATCAGACTAACAGAGGATCTCTCAGCAGAAACTCTACAAGCCAGAAGAGAGTGGGGA
ACAATAGTCAACATTCTTAAAGAAAAGAAGTTTCAACCCAGAATTTCATATCCAGCCAAA
CTAAGTTTCACAAGTGAAGGAGAAATAAAATACTTTACAGACAAGCAAATGCTGAGTGAT
TTTGTCACCACCAGGCCTGCCCTAAAAGAGCTCCTGAAGGAAGTACTAAACGTGGAAAGG
AACAACCAGTACCAGCCACTGCAAAAACATGCCAAATTG
>lcl|hg18_L1PA5_chr4_38154510_38160558
CTCCAAGAAATATGGGACTATGTGAAAAGACCAAATCTGCATCTGATTGGTGTACCTGAA
AGTGACGGGGAGAATGGAACCAAGTTGGAAAACACTCTGCAGGATATTATCCAGGAGAAC
TTCCCCAATCTAGCAAGGCAGGCCAACATTCAGATTCAGGAAACACAGAGAACACCACAA
AGATACTCCTCGAGAAGAGCAACTCCAAGACACATAACTGTCAGATTCACCAAAGTTGAA
ATGAAGGAAAAAGTGTTAAGGGAAGCCAAAGAGAAAGGTCGGGTTACCCA-AAAGGGAAG
CCCATCAGACTAACAGCTGATCTCTCTGCAGAAAATCTACAAGCCAGAAGAGAGTGGGGG
CCAATATTCAACATTCTGAAAGAAAAGAATTTTCAACCCAGAATTTCATATCCAGCCAAA
CTAAGCTTCACAAGTGAAGGAGAAATAAAATCCTTTACAGACAAGCAAATGCTGAGAGAT
TTTGCCACCACTAGGCCTGCCCTAAAAGAGCTCCTGAAGGAAGCACTAAACATGGGAAGG
AAC-ACCAGTACCAGCCACTGCAAAAACATGCCAAATTG
>lcl|hg18_L1PA5_chr3_59574622_59580719
CTCCAAGAAATATGGGACTATGTGAAAAGACCAAATCTACGTCTGATTGGTGTACCTGAA
AGTGACGGGGAGAATGGAACCAAGTTGGAAAACACTCTGCAGGATATTATCCAGGAGAAC
TTCCCCAATCGAGCAAGGCAGGCCAACATTAAAATTCAGGAAATACAGAGAATGCCACAA
TGGTATTCCTCAAGAAGAGCAACTCCAAGACACATAATTGTCAGATTCACCAAAGTTGAA
ATGAAGGAAAAAATGTTAAGGGCAGCCAGAGAGAAAGGCCGGGTTACCCACAAAGGGAAG
CCCATCAGAATAACAGCTGATCTCTCAGCAGAAACTCTACAAGCCAGAAGAGAGTGGGGG
CCAATATTCAACATTCTTAAAGAAAAGAATTTTCAACCCAGAATTTCATATCCAGGCAAA
CTAAGCTTCATAAGTGAAGGAGAAATAAAATCCTTTACAGACAAGCAAATGCTGAGAGAT
TTTGTCACCACCAGGCCTACCCAACAAGAGCTCCTGAAGGAAGCACTAAACATGGAAAGG
AACAACCAGTACCAGCCACTGCAAAAACATGCCAAATTT
>lcl|hg18_L1PA5_chr4_123709783_123715933
CTCCAAGAAATATGGGACCATCTGAAAAGACCAACTCTACATCTGATTGGTGTACCTGAA
AGTGACGGGGAGAATGGAACCAAGTTGGAAAACACTCTGCAGGATATTATCCAGGAGAAC
TTCCCCAATCCAGCAAGGCAGGCCAACATTCAAATTCAGGAAATACAGAGAACGCCACAA
AGATACTCCTTGAGAAGAGCAACTCCAAGACACATAATTGTCAGATTCACTAAACTTAAA
ATGAAGGAAAAAATGTTAAGGGCAGCCAGAGAGAGAGGTCGGGTTACTCACAAAGGAAAG
CCCATCAGACTAACAACGGAGCTCTCAGCAGAAACTCTACAAGCCAGAAGAGAGTGGGGG
CCAATATTCAACATTCTTAAAGAAAAGAATTTTCAAACCAGAATTTCATATCCAGCCAAA
CTAAGCTTCATAAGTGAAGGAGAAATAAAAAACTTTACAGACAAGCAAATGCTGAGAGAT
TTTGTCACCACCAGGCCTGCCCTACAAGAGCTCCTGAAGGAAGCACTAAACATGGAAAGG
AACAACCAGTTCCAGCCACTGCAAAAACATGCCAAATTG
>lcl|hg18_L1PA5_chr4_112705745_112711850
CTCCAATAAATATGGAACTATGTGAAAAGACCAAATCTACATCTGACTGGTTTACCTGAA
AGGGATGGGGAGAATGGAACCAAGCTGGAAAACACTCTGCAGGATATTATCCAGGAAAAC
TTCCCCAACCTAGCAAGGCAGGCCAACATTCAAATTCAGGAAATACAGAGAACGCCACAA
ACATACTCCTCGAGAAGAGCAACTCCAAGACACATAATTGTCAGATTCACCAAAGTTGAA
ATGAAGGAAAAAATGTTAAGGGCAGCCACAGAGAAAGGTCGGGTTACCCACAAAGGGAAG
CCCATCAGACTAACAGCGGATCTCTCAGCAGAAACTCTACAAGCCAGAAGAGAGTGTGGT
CCAACATTCAACATTCCTAAAGAAAAGAATTTTCAACCCAGAATTTCATATCCAGCCAAA
CTAAGCTTCATAAGTGAAGGACAAATAAAATCCTTTACAGACAAGCAAATGCTGAGAGAT
TTTGTCACCACCAGGCCTGCCCTAAAAGAGCTCCTGAAGGAAGCACTAAACATGGAAAGG
AACAACTGGTACCAGCCACTGCAAAAACATGACAAATTG
>lcl|hg18_L1PA5_chr4_106870350_106876436
CTCCAAGAAATATGGGACTATGTGAAAAGACCAAATCCATGGCTGATTGGTTTACCTGAA
AGTGACGGGGAGAATGGAACCAAGTTGGAAAACACGCTGCAGGATATTATCCAGGAGAAC
TTCCCCAACCTAGCAAGGCAGGCCAACATTCAAATTCAGGAAATACGGAGAATGCCACAA
AGATGTTCCTCGAGAAGAGCAACTCCAAGACACATAATTGTCAGATTCACCAAAGTTGAA
ATGAAGGAAAAAATGTTAAGGGCAGCCAGAGAGAAAGGTCGGGGTACCCACAAAAGGAAG
CCCATCAGACTAACAGCTGATCTCTCAGCAGAAATCCTACAAGCCAGAAGAGAGTGGGGG
CCAATATTCAACATTCTTAAAGAAAAGAATTTTCAACCCAGAATTTCATATCCAGCCAAA
CTAAGCTTCATAAGTGAAGGAGAAATAAAATCCGTTACAGACAAGCAAATGCTGAGAGAT
TTTGTCACCACCAGGCCTGCCCTAAAAGAGCTCCTGAAGGAAGCACTAAACATGGAAAGG
AAAAACCGCTACCAGCCACTGCAAAAACATGCCAAATTG
>lcl|hg18_L1PA5_chr4_57273569_57279693
TTCCAAGAAATATGACACTATGTGAAAAGACCAAATCTATGTCTGACTGGTGTACCTGAA
AGTGACGGGGAGAATGGAACCAAGTTGGAAAACACTCTTCAGGATATTATCCAGGAGAAC
TTCCCCAACCTAGCAAGGCAGGCCAACATTCAAATTCAGGAAATACAGAGAATGCCACAA
AGATACTCCTTGAGAAGAGCAACTCCAAGACACACAATTGTCAGATTCACCAAGGTTGAA
ATGAAGGAAAAAATGTTAAGGGCAGCCAGAGAGAAAGGTTGGGTTACCCACAAAGGGAAG
CCCATCAGACTATCAGCAGATCTCTCGGCAGAAACTCTACAAGCCAGAAGAGAGTGGGGG
CCAATATTCAACATTCTTAAAGAAAAGAATTTTCAACCCAGAATTTCATATCCAGCCAAA
CTAAGCTTCATAAGTGAAGGAGAAATAAAATCCTTTACAGACAAGCAAATGCTGAGAGAT
TTTGTCACCACCAGGCCTGCCTTAGAAGAGTTCCTGAAGGAAGCACTAAACATGGAAAGG
AACAACTGGTACTAGCCACTGCAAAAACATGCCTAATTG
>lcl|hg18_L1PA5_chr3_72842183_72848328
CTCCAAGAAATATGGGACTATGTGAAAAGAC-AACTCTACGTCTGATTGGTGTACCTGAA
AGTGATGGGGAGAATGGAACCAAGTTGGAAAACACTCTTCAGGATATTATGCAGGAGAAC
TTCCCCAACCTAGCAAGGCAGGCCAACATTCAAATTAAGGAAATAGAGAGAACACCCCAA
AGATACTCCTTGAGAAGAGCACCTCCAAGACACATAATCGTCAGATTCACCAAAGTTGAA
ATGAGGGAAAAAATGTTAAGGGCAGCCAGAGGGAAAGGTCAGGTTACCCAGAAAGGGAAA
CCCATCAGACTAACAGTGGATCTCTTGGCAGAAACTCTACAAGCCAGAAGAGAGT-TGGG
CCAATATTCAATATTCATAAAGAAAAGAATTTTCAACCCAGAATTTCATATCCAGCCAAA
CTAAGCTTCATAAGTGAAGGAGAAATAAAATCCTTTACAGACAAGCAAATGCTGAGAGAT
TTTGTCACCGCCAGGCCTGCCCTACAAGAGCTCCTGAAGGAAGCACTAAACATGGAAAGG
AACAACCGGTACCAGCCACTGCAAAAACATGCCAAATTG
>lcl|hg18_L1PA5_chr4_133598403_133604492
-TCCAAGAAATATGGGACTATGTGAAAAGACCAAATCTACGTCTGATTGGTGTACCTGAA
AGTGACGGGGAGAGTGTTTCCAAGTTGGAAGGCACTCTGCAGGATATTATCCAGGAGAAC
TTCCCCAAACTAGCAAGGCAGGCCAACATTCAAATTCAGGAAATACAGAGAATGCCACAA
AGATACTCCTCCAGAAGAGCAACTCCAAGACGCATAATTGTCAGATTCATCAAAGTTGAA
ATGAAGGAAAAAATGTTAAGGACAGCCAGAGAGAAAGGTCGGGTTACCCACAAAGGGAAG
CCCGTCAGACTAACAGTGGATCTCTTGGCAGAAACTCTACAAGCCAGAAGAGAATGAGGG
CCAATATTCAACATTCTTAAAGAAAAGAATTTTCAACCCAGAATTTCATATCCAGCCAAA
CTAAGCTTCATAAGTTAAGGAGAAATAAAATCCTTTACAGACAAGCAAATGCTGAGAGAT
TTTGTCACCACCAGGCCTGCCCTACAAGAGCTCCTGAAGGAAGCACTCAACATGGAAAGG
AACAACCGGTACCAGCCACTGCAAAAACATGCCAAATTG
>lcl|hg18_L1PA5_chr5_84763045_84769162
CTCCAAGAAATATGGGACTATGTGAAAAGACCAAATCTACCTCTGATTGGTGTACCTGAA
AGTGACGGGGAGAATGGAACCAAGTTGGAAAACATTCTGCAGGATATAATCCAAGAGAAC
TTCCCCAACCTAGCAAGGCAGGACAACATTCAAATTCAGGAAATACAGACAACGCCACAA
AGATACTCCTCGAGAAGAGCAACTCCAAGACACATAATTGTTAGATTCACCAAGGTTGAA
ATGAAGGAAAAAATGTTAAGCACAGCCAGAGAGAAAGGTTGGGTTACCCACAAAGGGAAG
CCCATCAGACTAACAGCAGATCTCTTGGCAGAAACTCTATAAGCCAGAAGAGAGTGGGGG
CCAATATTCAACATTCTTAAAGAAAATAATTTTCAACCCAGAATTTCATATCCAGCCAAA
CTAAGCTTCATAAGTGAAGGA-AAATAAAACACTTTACAGACAAGCAAATGCTGAGAGAT
TTTGTCACCACCAGGCCTGCCCTACAAGAGCTCCTGAAGGAAGCACTAAACATGGAAAGG
AACAACTGGTACCAGCCACTGTAAAAACATGCCCAATTG
>lcl|hg18_L1PA5_chr6_115649939_115656076
CTCCAAGAAATATGGGACTATGTGAAAAGACCAAATCTATGTCTGATTGGTGTACCTGAA
AGTGACGGGGAGAATGGAACCAAGTTGGAAAACACTCTGCAGGATATTATCCAGGAGAAC
TTCCCCA-CCTAGCAAGGCAGACCAACATTCAAATTCAGGAAATACAGAGAATGCCACAA
AGATACTCCCAGAGAAGAGCAACTCCAAGACACATAACTGTCAGATTCACCAAAGTTGAA
ATGAAGGAAAAAATGTTAAGGGCATTCAGAGAGAGAGGTCAGGCTAACCACAAAGGGAAG
CCCATTGGACTAACAGCAGATCTCTCAGCAGAAACTCTGCAAGCCAGAAGATAGT-GGGG
CCAATATTCAACATTCTTAAAGAAAAGAATTTTCAACCCACAATTTCATATCCAGCCAAA
ATAAGCTTCATAAGTGAAGGAGAAATAAAATCTTTTACAGACAAGCAAATGCTGAGAGAT
TTTGTCACCACCAGGCCTGCCCTACAAGAGCTCCTAAAGGAAGCACTAAACATGGAAAGG
AACAACCAGTACCAGCCACTGCAAAAACATGCCAAATTG
>lcl|hg18_L1PA5_chr6_117523125_117529265
CTCCAAGAAATATGGAATTATGTGAAAAGACCAAATCTAGGTCAGATTAGTGTACCTGAA
AGTGATGGGGAGAATGGAACTAAATTGGAAAACACTCTTCAGGATATTATCCAGGAGAAT
TTCCCCAACATAGCAAGGCAGGCCAACATTCAAATTCAGGAAATACAGAGAATGCCACAA
AGATACTCCTCAAGAAGAGCAACTCCAAGATGCATAATTATCAGATTCCCCAAAGTTGAA
ATGAAGGAAAAAATGTTAAGGGCAGCCAAAGAGAAAGGTCGGGTTACCCACAAAGGGAAG
CCCATCAGACTAACAGTGGATCTCTCGGCAGAAACTCTACAAGCCAGAAGAGAGTGGGGG
CCAATATTCAACATTCTTAAAGAAAAGAATTTTCAACCCAGAATTTCATGTCCAGCCAAA
CTAAGCTTCATAAGTGAAAGAGAAATAAAATACTTTACAGACAAGCAAATGCTGAGAGAT
TTTGTCACCACCAGGCTTGCCTTACAAGAGTTCCTGAAGGAAGCACTAAACATGGA-AGG
AACAACCGGTACCAGCCACGGCAAAAACATGCCAAATTG
>lcl|hg18_L1PA5_chr4_98918102_98924254
CTCCAAGAAATACACGACTATGT--ATAGACCAAATCTATATCTGATCGGTGTACCTGAA
AGTGATGGGGAGAATGGAACCAAACTGGAAAACACTCTGCAGGATATTATCCAGGAGAAC
TTCCCCAACCTAGCAAGGCAGGCCAACATTCAAATTCAGGACATACAGAGACCACCACAA
AGATACTCCTCAACAAGAGCAACTCCAAGACACATAATTGTCAGTTTCACCAAAGTTCAA
ATGAAAGAAAAAATATTAAGGGCAGCCAGAGAGAAAGATCGAGTTACCCACAAATGGAAG
TCCATCAGACTAACAGCGGATAACTCAGCAGAAACTCTACAAGCCAGAAGAGAGTGGGGG
CCAATATACAACGTTCTTAAAGAAAAGAATTTTCAACCTAGAAATTCATATCCAGCCAAA
CTAAGCTTCATAAGTGAAGGAGAAATAAAATCCTTTACAGACAAGCAAATGCTGAGAGAT
TCTGTCACCACCAGGCCTGCCCTAAAAGAGCTCCTGAAAGAAGCACTAAACATGGAAAGG
AACAACCGGTACCAGCCACTGCAAAAACATGCCGAACTG
>lcl|hg18_L1PA5_chr4_98935373_98941503
CTCCAAGAAATATGGGACTATGTGAAAAGACCAAATCTATGTCTGACTGGTGTACCTGAA
AGTGACGGGGAGAATGGAACCAAGCTGGAAAACACTCTGCAGAATATTATCCAGGAAAAC
TTCGCCAACCTAGCAAGGCAGGCCAACATTCAAATTCAGGAAATACAGAGAATGCCACAA
AGATACTCCTTGAGAAGAGCAACTCCAAGACACATAATTGTCAGTTTCACCAAAGTTGAA
ATGGAGGAAAAAATGTTAAGGGCAGCCAGAGAGAAAGGTCGGGTTACCCACAAAGGGAAG
CCCATCAGACTAACAGCGGATCTCTCGGCAGAAACTCTACAAGCCAGAAGAGAGTGGGGG
CCAATATTCAACATCCTTTAAGAAAAGAATTTTCAACCCAAAATTTCATATCCAGCCAAA
CAAAGTTTCATAAGTGAAGGAGAAATAAAATCCTTTACAGACAAGCAAATGCTGAGAGAT
TTTGTCACCACCAGGCCTGTCCTACAAGAGCTCCTGAAGGAAGCACTAAACATGGAAAGG
AACAACTTGTACCAGCCACTGCAAAAACATGCCAAACTG
>lcl|hg18_L1PA5_chr5_66929921_66936046
CTCCAAGAAATATAAGACTATGTGAAAAGACCAAATTTACGTCTGATTGGTGTACCTGAA
AGTGACAGGGAGAATGGAACCAAGTTAGAAAACACTCTGAAGGTTATTATCCAAGAGAAC
TTCCCAAACCTAGCAAGGCAGGCCAACATTCAAATTCAGGAAATACAGAGAATGCCACAA
AGATACTCCTCGAGAAGAGCAATTCCAAGACATATAATTGTCAGATTCACCAAAGTTGAA
ATGAAGGAAAAAATGTTAAGAGCAGCCAGAGAGAAAGGTCGGGTTACCGTCAAAGGGAAG
CCCATCAGACTAACAGCTGATCTCTCAGCAGAAAATCTGCAAGCCAGAAGAGAGTGGGGG
CCAATATTCAACATTCTTAAAGAAAAGAATTTTCAACCCAGAATTTCATATCCAGCCAAA
CTAAGCTTCATAAATAAAGGAGAAATAATATCCTTTACAGACAAGCAAATGCTGAGAGAT
TTTGTCACCACCAGGCCTGCCCTAAAAGAGCTCCTGAAGGAAGCACTAAACATGGAAAGG
AACAACCAGTACCAGCCACAGCAAAAACATGCCAAATTG
>lcl|hg18_L1PA5_chr5_66992459_66998547
CTCCAAGAAATATGGCACTATATGAAAAGACCAAATCTACGTCTAATTGGTGTACCTGAA
AGTGACAGGGAGAATGGAACCAAGTTGGAAAACACTCTGCAGGATATTATCCAAGAGAAC
TTCCCCAATCTAGCAAGGCAGGCCAACATCCAAATTCAGGAAATACAGAGAATGCCACAA
AGATACTCCTCGAGAAGAGCAACTCCAAGACACATAATTGTCAGATTCATCAAAGTTGAT
ATGAAGGAAAAAATGTTAAGGGCAGCCAGAGAGAAAGGTCGGGTTACCCACAAAGGGAAG
CCCATCAGACTAACAGATGATCTCTCAGCAGAAACTCCACAAGCCAGAAGAGAGTGGGGG
CCAATATTCAACATTCTTAAAGAAAAGAATTTTCAACCCAGAATTTCATGTCCAGCCAAA
TTAAGCTTCATAAGTAAAGGAGAAATAAAATTCTTTACAGACAAGCAAACGCTGAGAGAT
TTTGTCACCACCAGGCCTGCCCTACAAGAACTCCTGAAGGAAGCACTAAACATGGAAAGG
AACAACCGGTAGCAGCCACTGCAAAAACATGCCAAATTG
>lcl|hg18_L1PA5_chr5_86057407_86063535
CTGCAAGAAATATGGGACTATATGAAAAGACCAAATCTACGTCTGATTGGTGTACCCGAA
AGTGATGGGGAGAATGGAACCAAGTTGGAAAACAGTCTGCAGGATATTATCCAGGAGAAC
TTCCCCAACCTAGCAAGACAGGCCAACATTCCAATTCAGGAAATACAGAGAAAGCCACAA
AGATACTCCTT-----GAGTAACTCCAAGACACATAATTGTCAGATTCACCAAAGCTGAA
ATGAAGGAAAAAGTGTTAAGGGAAGCCAGAGAGAAAGGTTGGGTTACCCACAAAGGGAAG
CCCATCAGACTAACAGTGGATCTCTCAGCAGAAACTCTACAAGCCAGAAGAGAGTGAGGG
CCATTATTCAACATTCTTAAAGGAAAGAATTTTCAACCCAGAATTTCATATCCAGCCAAA
CTAAGCTTCATAAGTGAAGGAGAAATAAAATATTTTACAGACAAGCAAACGCTGAGAGAC
TTTGTCACCATCAGGCCTGCCCTGCAAGACCTCCTGAAGGAAGCACTAAACATGGAAAGG
AAAAACCAGTACCAGCCACTGCAAAAACATGCCAAATTG
>lcl|hg18_L1PA5_chr4_92602549_92608687
CTCCAAGAAATATGGGACTATGTGAAAAGACCAAATCTAGGTCTGATTGGTGTACCTGAA
AGTAACAGGGAGAATGGAACCAAGTTGGCAAACACTCTGCAGGATATTATCCAGGAGAAC
TTCCCCAACCTAGCAAGGCAGGCCAACATTCAAATTCAGGAAATACAGAGAATGCCACAA
AGATATTCCTCGAGAAGAGCAACTCCAAGACACATAATTGTCAGATTTACTGAAGTTGAA
ATAAAGGAAAAAATGTTAAGGGCAGCCAGTGAGAAAGGTCACGTTACCCACATAGGGAAG
CCCATCAAACTAACAGCGGATCTCTCAGCAGAAACTCTACAAGCCAGAAGAGAGTGGGGG
CCAATATTCAACATT-TTAAAGAAAAGTATTTTCAAACCAGAATTTCATATCCAGCCAAA
CTAAGCTTCATAAGTGAAGGAGAAGTAAAATCCTTTACAGACAAGCAAATGCTGAGAGAT
TTTGTCACCAAAAGGCCTGCCCTACAAGAGCTCCTAAAGGAAGCACTAAACATGCAAAGG
AACAACCGGTACCAGCCACTGCAAAAATATGCCAAAATA
>lcl|hg18_L1PA5_chr5_35291918_35297945
CTCCAAGAAATATGGGACTATGTGAAAAGATCAAATCTA----TGATTGGTGTACCTGAA
AGTGACAGGGAGAATGGAACCAAGCTGGAAAACACTCTTCAGGATATTATCCAGGAGAAC
TTCCCCAACCTAGCAAGGCAGGCCAACATTCAAATCCAGGAAATACAGAGAACAGCAAAA
AGATACTCCTCAAGAACAGCAACTCCAAGACACATAATTGTCAGATTCACCAAAGTTGAA
ATGAAGGAAAAAATGTTAAGGGCAGTCAGAGAGAGAGGTTGGGTTACCCACAAAGGGAAA
CCCATCAGACTAACAGCGTATGTCTCGGCAGAAACTCTACAAGCCAGAAGACAGTGGGGG
CCAATATTCAACTTCCTTAAAGAAAAGAATTTTCAA-CCAGAATTTCACATTCAGCCAAA
CTAACCTTCATAAGTCAAGGAGAAATAAAATCCTTTACAGACAAGCAAATGCTGAGAGAT
TTTGTCACCACCAGGCATGCCCTAAAAGAGCTCCTGAAGGAAGCACTAAACATGGAAAGG
AACAACCGGTACCAGCCGCTGCAAAAACATGACAAATTA
>lcl|hg18_L1PA5_chr5_145010538_145016667
CTCCAAGAAATATGGGACTATGTGAAAAGACCAAATCTATGTCTGATTGGCATACCTGAA
AGTGACAGGGAAAATGGAACCAAGTTGGAAAACACTCTGCAGGATGTTATCCAG---AAC
TTCCACAACCTAGCAAGGCAGGCCAACATTCAAATTCAGGAAATACAGAGAACACCACAA
AGATACTCCTTGAGAAGAGCAACTCCAAGACACATAACTGTCAGATTCACCAAAGTTGCA
ATGAAGGAAAAAATGTTAAGGGCAGCCAGAGAGAAAGGTCGGGTTACCCACAAGGGGAAG
CCCATGAGACTAACAGCTGATCTCTCGGCAGAAACTCTACAAGACAGAAGAGAGTGGGGG
CCAATATTCGACATTCTAAAAGAAAAGAATTTTCAACCCAGAATTTCATATCCAGCCAAA
CTAAGCTTCATAAGTGAAGGAGAAATAAAATCCTTTACAGACAAGCAAATGCTGAGAGAT
TTTGTGACCACCAGGCCTGCCCTACAAGAGCTCCTGGAGGAAGCACTAAACATGGAAAGG
AACAACCAGTACCAGCCACTGCAAAAACATGCCAAAGTG
>lcl|hg18_L1PA5_chr6_100225401_100231536
CTCCAAGAAATATGGGACTATGTGAAAAGACCAAATCTACATCTGATTGCTGTACCTGAA
AGTGACGAGGAGAATGAAACCAAGTTGGAAAACATTCTGCAGGATATTAACCAGGAGAAC
TTCCCCAACCTAGCAAGGCAGGCCAACATTCAAATTCAGAAAATACAGAGAACACCACAG
AGATACTCCTTGAGAAGAGCAACTCCAAGACACATAATTGTCAGATTCACCAAAGTTGAA
ATGAAGGAAAAAATGTTAAGGGCAGCCAGAGAAAAAGGTCAGGTTACCCACAAAGGGAAG
CCCATCAGACTAACAGTGGATCTCTCGGCAGAAACTCTACAAGCCAGAAGAGAGCGGGGG
CCAATAGTCAACATTCTTAAAGAAAAGAATTTTCAACCCAGCGTTTCATATCCAGCCAAA
CTAAGCTTCATAAGTGAAGGAGAAATAAAATCCTTCACAGATAAGCAAATGCTGAAAGAT
TTTGTCACCACCAGGCCTGCCCTACAAGAGCTCCTGAAGGAAGCACTAAACATGGAAAGG
AACAACTGGTACCAGCCACTGCAAAAACATGCCAAATTG
>lcl|hg18_L1PA5_chr5_110349339_110355341
CTCCAAGAAATATGGGACTATGTGAAAAGACCAAATCTACGTCTCATTGGTGTACCTGAA
AGTGACATGGAGAATGGAACCAAGTTGGAAAACACTCTGCAGGATATTATCCAGGAGAAC
TTCCCCAATCTAGCAAGGCAGGCCAACATTCAGATTCAAGAAATACAGAGAATGCCACAA
AGATAATCCTCAAGAAGAGCAACTCGAAGACACATAATTGTCAGATTCACCAAAGTTGAA
ATGAAGGAAAAAATGTTAAGGGCAGCCAGAGAGAAAGGTCGGGTTACCCTCAAAGGGAAG
CCCATCAGACTTACAGCTGATCTCTCCGCAGAAACTCTACAAGCCAGAAGAGAGTGGGGG
CCAATATTCAACATTCTTAAAGAAAAGAATTTTCAACCCAGAATTTCATATCCAGCCAAA
CTAAGCTTCATAAGTGAAGGAGAAATAAAATACTTTACAGAGAAGCAAATGCTCAGAGAT
TTTGTCACCACCAGGCCTGCCCTAAAAGAGCTCCTGAAGGAAGCACTAAACATGGAAAGG
AACAACCAGTACCAGCCACTGCAAAATCATGCCAAAATG
>lcl|hg18_L1PA5_chr6_165115457_165121481
CTCCAAGAAATATGGGACTGTGTGAAAAGACCAAATCTACGTCTGATTGGTGTACCTGAA
AGTGATGGGGAGAATGGAACCAAGTTGGAAAACACTCTGCAGGATATTATCCAGGAGAAC
TTCCCCAATCTAGCAAGGCAGGCCAACGTTCAGATTCAGGAAATACAGAGAACGCCAAAA
AGATACTCCTCGAGAAGAGCAACTCCAAGACACATAATTGTCAGATTCACCAAAGTTGAA
ATGAAGGAAAAAATGTTAAGGGCAGCCAGAGAGAAAGGTCGGGTTACCCTCAAAGGGAAG
CCCATCAGACTAACAGCGGATCTCTCAGCAGAAACCCTACAAGCCAGAAGAGAGTGGGGG
CCAATACTCAACATTCTTAAAGAAAAGAATTTTCAACCCAGAATTTCATATCCAGCCAAA
CTAAGCTTCATAAGTGAAGGAGAAATAAAATCCTTTACAGACAAGCAAATGCTGAGAGAT
TTTGTCACCACCAGGCCTGCCCTAAAAGAGCTCCTGAAGGAAGTGCTAAACACGGAAAGG
AACAACCGATACCAGCCGCTGCAAAATCATGCCAAAATG
>lcl|hg18_L1PA5_chr4_92516936_92523029
CTCGAAGAAATATGGGACTATGTGAAAAGACCAAATCTAGGTCTGATTGGTGTACCTGAA
AGTGACGGGGAGAATGGAACCAAGTTGGAAAACACTCTGCAGGATATTATCCAGGAGAAC
TTCCCCAATCTAGCAAGGCAGGCCAACATTCAGATTCAGGAAACCCAGAGAATGCCACAA
AGATACTCCTCGAGAAGAGCAACCCCAAGACACATAATTGTCAGATTCACCAAAGTTGAA
ATGAAGGAAAAAATGTTAACGGCAGCCATAGAGAAAGGTCAGGTTACCCACAAAGGGAAG
CCCATCAGAGTAATGGCGGATCTCATGGCAGAAGCTCTATAATCCAGAAGAGAGTGGGGG
CCAATATTCAACATTCTTAAAGAAAAGAATTTTCAACTCAGAATTTCATAACCAGCCAAA
ATAAGCTTCATCAGTGAAGGAGAAATAAAATCCTTTATAGACAAGCAAATGCTGAGAGAT
TTTGTCACCACTAGGCCTGTCCTATAAGAGCTCCTGAAGGAAGCACTAAACATGGAAAGG
AACAACCAGTACCAGCCACTGCAAAAACATGACAAATTG
>lcl|hg18_L1PA5_chr5_57254439_57260566
CTCCAAGAAATAAGGGACTATGTGAAAAGATCAAATCTATGTCTGATTGGTGTACCTGAG
AGTGACGGAGAGAATGGAACCAGGTTGGAAAACACTCTGCAGGATATTACCCAGGAGAAC
TTCCCCAACCTAGCAAGGCAAGCCAACATTCAAATTCAGGAAATACAGAGAATACCACAA
AGATACTTCTCGAGAAGAGCAACTCCAAGACACATAAGTGTCAGATTCACCAAAGTTGAA
ATGAAGGAAAAAAGGTTAAGGGCAGCCAGAGAGAAAGGTCGGGTTACCCACAAAGGGAAG
CCCATCAGACTAATAGCTGATCTCTTGGCAGAAACTCTACAAGCCAGAAGAGAGTGGGGG
CCAATATTCAACATTCTTAAAGAAAAGAATTTCCGACCCAGAATTTCATATCCAGCCAAA
CTAAGCTTCATAAGTGAAGGAGAAATAAAATCCTTTACAGACAAGCAAATGCTGAGAGAT
TTTGTCACCACCAGGCCTGCCCTACAAGAGCTCCTGAAGGAAGCACTAAACATGGAAAGG
AACAACAGTTACCAGCCACTGCAAAAACATGCCAAATTG
>lcl|hg18_L1PA5_chr4_79411497_79417641
CTCCAAGAAATAAGGGACTATGTGAAAAGACCAAATCTATGTCTGATTGGTGTACCTAAA
AGTGACGGGGAGAATGGAACCAACTTGGAAAACACTCTGCAGTATATTATCCAGGAGAAC
TTCCCCAATCTAGCAAAGCAGGCCAACATTCAAATTGAGGAAATACAGAGAACGCCACAA
AGATACTCCTCAAGAAGAGCAACCCCAAGACACATAATTGTCAGATTCACCAAAGTTGAA
ATGAAGGAAAAAATGTTAAGGGCGGTCAGAGAGAAAGGTCAGGTTGCCCACAAAGGGAAG
CCCATCAGACTAACAGCTGATCTCTTGGCAGAAACTATACAAGCCAGAAGAGAGTGGGGG
CCAATTTTCAACATTCTTAAAGAAAAGAATTCTCAACCCAGAATTTCATATCCAGCCAAA
CTAAGCTTCGTAAGTTAAGGAGAAATAAAATCCTTTAGAGACAAGCAAATGCTGAGAGAT
TTTGTCACCACCAGGCCTGCCCTAAAAGAGCTCCTGAAGGAAGCACTAAACATGGAAAGG
AACAACCGGTGCCAGCCACTGCAAAAACATGCCAAATTG
>lcl|hg18_L1PA5_chr6_120795432_120801557
CTACGAGAAATATGGGACTATGTGAAAAAACTCAATCTACATCTGATTGGTGTACCTGAA
AGTGACGGGGAGAATGGAACCAAGCTGGAAAACACTCTGCAGGATATTATGCAGGAGAAC
TTCCCCAACCTAGCAAGGCAGGCCAACATTCAAAATCAGGAAATACAGAGAATGCCACAG
AGATACTCCTCGAGAAGAGCAACTCCAAGACACATAATTGTCAGATTCACCAAAATTGAA
ATGAAGGAAAAAATGTTAAGGGCAGCCAGAGAGAAAGGTCAGGTTACCCAC-AAAGGAAG
CCCATCAGACTAACAGCTGATCTCTTGGCAGAAACTCTACAAGCCAGAAGAGAGTGGGGG
C-AATATTCAACATTCTTAAAGAAAAGAATTTTCAACCCAGAATTTCATATCCAGCCAAA
CTAGGCTTCATAAGTAAAGGAGAAATAAAATCCTTTACAGACAAGCAAATGCTGAGAGAT
TTTGTCACCACCAGGCCTGCCCTACAATAGCTCCTGAAGGAAGCACAAATCATGGAAAGG
AACAACTGGTACCAGCCACTGCAAAAACATGCCAAATTG
>lcl|hg18_L1PA5_chr6_129585188_129591290
CTCCAAGAAATATGGGACTATGTGAAAAGACCAAATCTATGCCTGATTGG-GTACATGAA
AGTGGCGGGGAGAATGGAACCAAGTTGGAAAACATTCTGCAGGATATTATCCAGGAGAAC
TTCCCCAACCTAGCAAGGCAGGCCAACATTCAAATTCAGGAAACACAGAGAATGCCACAA
AGATACTCCTCGAGAAGAGCAACTTCAAGACACATAATTGTCAGATTCACCAAAGTTGAA
ATGAAGGAAAAAATGTTAAGGGCAGCCAGAGAGAAAGGTCGGGTTACCCTCAAAGGGAAG
CCCATCAGACTAACAGCAGATCGCTCGGCAGAAACTCTACAAGCCGGAAGAGAGTGGGGG
CCAATATTCAACATTCTTAAAGAAAAGAATTTTCAACCCAGAATTTCATATCCAGCCAAA
CTAAGCTTCATAAGTGAAGGAGAAATAAAATACTTTACAGACAAGCAAATGCTGAGAGAT
TTTGTCACCACCAGGCCTGCCCTAAAAGAGCTCCTGAAGGAAGTGCTAAACATGGAAAGG
AACAACCAGTACCAGCCACTGCAAAAACATGCCAAATTG
>lcl|hg18_L1PA5_chr4_91840162_91846235
CTCCAAGAAATATGGGACTATGTGAAAAGACCAAATCTAGGTCTGATTGGTATACCTGAA
AGTGATGGGGAGAATGGAACCAACTTGGAAAACACTCTGCAGGATATTATCCAAGAGAAC
TTCCCCAACCTAGCAAGGCAGGCCAACATTCAAATTCAGGAAATGCAGAGAACGCCACAA
AGATACTCCTCGAGAAGAGCAACTTCAAGCCACATAATTGTCAGATTCACCAAAGTTGAA
ATGAAGGAAAAAATGTTAAGGGCAGCCAGAGAGAAAGGTCGGGTTACCCACAAAGGGAAG
CCCAACAGACTAACAGCTGATATCTCGGCAGAAACTCTACATGCCAGAAGAGAGTAGGGG
CCAATATTCAACATTCTAAAAGAAAAGAATTTTCAACCCAGAATTTCATATCCAGCCAAA
CTAAGCTTCATAAGTGAAGGAGAAATAAAATCCTTTACACACAAGCAAATGCTGAGAGAT
TTTGTCATCACCAGGCCTGCCCTAAAAGAGCTCCTGAAGGAAGCACTAAATATGGAAAGG
AACAACCGGTACCAGCCACTGCAAAAACATGCCAAATGG
>lcl|hg18_L1PA5_chr5_92528022_92534152
CTCCAAGAAATATGGGACTATGCGAAAAGACCAAATCTACATCTGATTGGTGTACCTGAA
AGTGACAGGGAGAATGGAACCACGTTGG---ACACTCTTCAGGATATTATCCAGGAGAAC
TTCCCCAACCTAGCAAGGCAGGCCAACATTCAAATTCAGGAAATACAGAGAACGCCACAT
AGATACTTCTCGAGAAGAACAACTCCAACACACCTAATTGTCAGATTCACCAAAGTTGAA
ATGAAGGAAAAAATGTGAAGGGCAGCCTGAGAGACAGGTCGAGTTACCCACAAAGGGAAG
CCCATCAGACTAACAGTGGATCTCTTGGCAGAAACTCTACAAGCCAGAAGAGAGTGGGGG
CCAATATTCAACATTCTTAAAGAAAAGAATTTTCAACCCAGAATTTCATATTCAGCCAAA
CTAAGCTTCATAAGTGAAGGAGAAATAAAATCCTTTATAGACAAGCAAATGCGGAGAGAT
TTTGTTACCACCAGGCCTGCCCTAAAAGAGCTCCTGAAGGAAGCACTAAACATGGAAAGG
AAAAAGCAGTACCAGCCGCTGCAAAAACATGCCAAATTG
>lcl|hg18_L1PA5_chr5_86415995_86422138
CTCCAAGAAATATGGGACTATGTGAAAAGACCAAATCTACGTCTGATTGGTGTACCTGAA
AGTGACGGAGAGAATTGAACCAAGCTGGAAAACACTCTGCAGGATATTATCCAGGAGTAC
TTCCCCAACCTAGCAAGGCAGGCCAACATTC-AAATCAGGAAATACAGAGAATGCCACAA
AGATATTCC-CGAGAAGAGCAACTCCAAGATACATAATTGTCAGATTCACCAAAGTTGAA
ATGAAAGAAAAAATGTTAAGGGCAGTCAGAGAGAAAGGTCGGGTTATCCACAAAGGGAAG
CCCATCAGAATAACAGTGGATCTCTTGGCAGAAACTCTACAAGCCAGAAGAGAATGGTGG
CCAATATTCAACATTCTTAAAGAAAAGAATTTTCAACCCAGAATTTCATATCCAGCCAAA
TCAAGCTTCGTTAGTGAAGGAGAAATAAAATCCTTTACAGACAAGCAAATGCTGAAAGAT
TTTGTCACCACCAGGCCTGCTCTGCAAGAGCTCCTGAAGAAAGCATTAAACATGGAAAGG
AACAACTGGTACCAGCCACTGCAAAAACATGCCAAACTG
>lcl|hg18_L1PA5_chr5_45348240_45354430
CTCCAAGAAATATGGGACTATGTGAAAAGACCAAATCTACATCTGATTGGTGTACCTGAA
AGTGACGGAGAGAATACAACCAAGTTGGAAAACACTCTGCAGGATATTATCCAGGAGAAC
TTCCCCAACCTAGCAAGGCAGGCCAACATTCAAATTCAGGAAATACAGAGAATGCCACAA
AGATAC-----GAGAAGAGCAACTCCAAGACAAATAATTGTCAGATTCACCAAAGTTGAA
ATGAAGGAAAAAATGGTAAGGGCAGCCAGAGAGAAAGGTCGGGTTACCCACAAAGAGAAG
CCCACCAGACTAACAGCGAATCTCTCGGCAGAAACTCTACAAGCCAGAAGACAGTGAAGG
CCCATATTCAACATTCTTAAAG-AAAGAATTTTCAACCCAGAATTTCATATCCAGCCAAA
CTAAGCTTCATAAGTGAAGGAGAAATAAAATACTTTACAGACAAGCAAATGCTGAGAGAT
TATGTCACCACCAGGCCTGCCCTACAAGAGATCCTGAAAGAAGCACTAAACATGGAAAGG
AACGACCGGTACCAGCCATTGCAAAAACATGCCACATTG
>lcl|hg18_L1PA5_chr5_90301313_90307439
CTCCAAGAAACATGGGACTATGTGAAAAGACCAAATCTACGTCTGATTGGTGTACCTGAA
AGTGATGGGGAGAATGGAACCAAGTTGGAAAACACTTTGCAGGATATTATCCAGGAGGAC
TTCCCCAACTTAGCAAGGCAGGCCAACATTCAAATTCAGGAAATACAGAGAATGCCACAA
AGATATTCCTCGAGAAAAGCAACTCGAAGACACATAATTGTCAGATTCACCAAAGATGAG
ATGAAGGAAAAAATGTTAAGGGCAGCCAGAGAGAAAGGTTGGGTTACCCACAAAGGGAAG
CCCATCAGACTAACAGCAGATCTCTCCGCAGAAACTCTACAAGCCAGAAGAGAGTGGGGA
CCAATATTCAACATTCTTAAAGAAAAGAATTTTCAACCCAGAATTTCATATCCAGCCAAA
CTAAGCTTTGTAAGTGAAGGAGAAATAAAATCCTTTACAGACAAGCAAATGCTGAGAGAT
TTCGTCACCACGAGGCCTGCCCTACAAGGGGTCCTGAAGGAAGCACTAAACATGGAAAGG
AACAACTGGTACCAGCCACTGCAAAAACATGACAAATTG
>lcl|hg18_L1PA5_chr5_29026946_29033025
CTCTAAGAAATATGGGACTATGTGAAAAGACAAAATCTACGTCTGATTGGTGTACCTGAA
AGTGACGGGGAGAATGGAACCAAGTTGGAAAACACTCTGCAGGATATTATCCAGGAGAAC
TTCCCCAACCTAGCAAGGCAGGCCAACATTCAAATTCAGGAAATACAGAGAATGCTTCAA
AGATACTCCTCGAGAAGAGCAACTCCAAGACACAAACTTGCCAGATTCACCAAAGATGAA
ATGAAGGAAAAAATGTTAAGGGCAGCCAGAGAGAAAGATTGGGTTACCCAAAAAGGGAAG
CCCATCAGACTAACAGTGGAGCTCTCTGCAGAAACTCTGCAAGCCAGAAGAAAGTGGGGG
CCTACATTCAACATTCTTAAAGAAAAGAATTTTCAAGCTAGAATTTCATATCCAGCCAAA
CTAAGCTTCTTAAGTGAAGGAGAAATGAAATCCTTTACTGACAAACAAAAGCTGAGAGAT
TTTGTCACCACCAGGCCTGCCTTACAAGAGC-----AAGGAAGCTCTAAACATGGAAAGG
AACAACCTGTACCAGTCACTGCAAAAACATACCAAATTG
>lcl|hg18_L1PA5_chr5_116475392_116481518
CTCCAAGAAATATGGGACTATGTGAAAAGACCAAATCTACGTCTGATTGGTGTATCTGAA
AGTGACGGGGAGAATGGAACCAAGTTGGAAAACACTCTGCAGGTTATTACCCAGGAGAAT
TTCCCCAACCCAGCAAGGCAGGCCAACATTCAAATTCAGGAAATACAAAGAACACCACAA
AGATACTCCTCGAGAAGAGCAACTTCAAGACACATAATTGTCAGATTCACCAA-GTTGAA
ATGAAGGAAAAAATGTTAAGGGCAGCCAGAGAGAAACATCGCATTACCCACAAAGGGAAG
CCCAACAGACTAACAGCGGATCTCTCGGCAGAAACACTACAAGCCAGAAGAGAGTGGGGG
ACAATATTCAACATTCTTAAAGAAAAGAATTTTCAACCGAGAATTTCATGTCCAGCCAAA
CTAAGCTTCATAAGCGAAGGAGAAATAAAATCCTTTAC----AATCAAATGCTGAGAGAT
TTTGTCACCACCAGGCCTGCCCTAAAAGAGCTCCTGAAGGAAGCATTAAACATGGAAAGG
AACAACTGGTACCAGCCACTGTAAAAATATGCCAAATTG
>lcl|hg18_L1PA5_chr5_113894260_113900391
CTCCAAGAAATATGGGACTATGGGAAAAGACCAAATCTACATCTGATTGGTGTACCTGAA
AGTGACAGGGAGAATGGAACCAAGTTGGAAAACATTCTTCAGGATATTGTTCAGGAGAAC
ATCCCCAGCCTAGCAAGACAGGCCAACATTCAAATTCAGGAAATACAGAGAACACCACAA
AGATACTCCTTGAGAAGACCAACTCCGAGACACATGATTGTCAGATTCACCAAAGTTGAA
ATGAAGGAAAAAATGTTAAGTGCAGCCAGAGAGAAAGGTCGGGATACCAACAAAGGGAAG
CCCATCAGACTAACAGCTGATCTCTCTGCAGAAACTCTATAAGCAAGAAGACAGTGGGGA
CCAATATTTAACATTCTTAAAGAAAATAATTTTCAACCCAGAATTTCATACCCAGCCAAA
CTAAGCTTCATAAATGAAGAAGAAATAAAATACTTTACAGACAAACAAATGCTGAGAGAT
TTTGTCACCACCAGGCCTTCCCTACAAGAGCTCCTGAAGGAAGCACTCAACATGGAAAGG
AACAATTGGTACTAGCCACTGCAAAAACATTCCAAATTG
>lcl|hg18_L1PA5_chr5_36220123_36226225
CTCCAAGAAATATGGGACTATGTGAAAAGACCAAATCTATGTATGATTGGGGTACCTGAA
AGTGACGGGGAGAATGGAACCAAGTTGGAAAACACTCTGCAGGATATTATCCAGGAGAAT
GTCCCCAACTTACAAAGGCAGGCCAACATTCAAATTCAGGAAATACAGAGAACACCACAA
AGAAACTCCTCGAGAAGAGCAACCCGAAGGCACATAATTGTCAGATTCACCAAGGTTGAA
ATGAAGGAAAAAATGTTAAGGGCAGCCAGAGAGAAAGGTCGGGTTACCCATAAAGGGAAG
CCCATCAGACTAACAGTGGATTTCTCGGCAGAAACTCTACAAGCCAGAAGAGAGTGGGGG
CCAATATTCAACATTCTTAAAGAAAAGAATTTTCAACCCAGAATTTCATATCCAGCCAAA
CTAAGCTTCATAAGTGAAGGAAAAATAAAATCCTTTACAGACAAGCAAATGCTGAGAGAT
TTTCTCGCCACCAGGCCTGCCCTGCAAGAGCTCCTAAAGGAAGCACTAAACATGGAAAGG
AACAACCGGTACCAGCCACTGCAAAAACATGCCAAATTG
>lcl|hg18_L1PA5_chr5_162476399_162482562
CTCCAAGAAATATGCTACTATGTGAAAAGACCAAATCTACGTCTGAATGGTGTACCTGAA
AGTGACGGGGAGAATGGAACCAAGCTGGAAAACACTCTGCCGGATATTATCCAGGAGAAC
TTCCCCAATCTAGCAAGGCAGGCCAACATTCAAATTCAGGAAATACAGAGAATGCCACAA
AGACACTCCTCGAGAAGAGCAACTCTAAGACACATAACTGGCAGATTGACCAAAGTTGAA
ATGAAGGAAAAAATGTTAAGGGCAGCCAGAGAGAAAGGTCAGGTTACCCACAAAGGGAAG
CCCATCAGACTAACAACTGATCTCTCGGCAGAAACTCTACAAGCCAGAAGAGAGTGGGGG
CCAATATTCAACATTCTTAAAGAAAAGAATTTTCAACCCAGAATTTCATATCCAGCCAAA
CTAAGCTTCATAAGTGAAGGAGAAATAAAATACTTTACAGACAAGCAAATGCTGAGAGAT
TTTGTCACCACCAGGCCTGCCCT-AAAGAGCTCCTGAAGGAAGCACTAAACATGGAAAGG
AACAACTGGTACTAGCTACTGCAAAAACATGTCAAATTG
>lcl|hg18_L1PA5_chr5_89478344_89484458
CTCCAAGAAATATGGGACAGTGTGAAAAGACCAAATCGACGTCTGATTGGTGTACCTGAA
AGTGATGGGGAGAATGGAACCAAGTTGGAAAACACTCTTCAGGATATTATCCAAGACAAA
TTCCCCAATCTAGCAAGGCAGGCCAATATTCAACTTCAGGAAATACAGAGAACGCCACAA
AGATACTCCTCGAGAAGAGCAACTCCAAGACACATAATTGTCAGATTCACCAAAGTTGGA
ATGAAGGAAAAAATGTTAAGGGTAGCCAGAGA-AAAGGACAGGTTACCCACAAAGGGAAG
CCCATCAGACTAACAGCAGATCTCTTGGCAGAAACTCTACAAGCCAGAAAAGAGTGGGGG
CCAATATTCAACATTCTTAAAGAAAAGAACTTTCAACCCAGAATTTCTTATCCAGCCAAA
CTAAGCTTCATAAGTAAAGGAGAAATAAAATACTTTACACACAA------GCTGAGAGAT
TTTGTCACCACCAGGCCTGCCCTAAAAGAGCTCCTGAAGGAAGCACTAAACATGGAAAGA
AAAAACCAGTACAAGCCACTGCAAAAACATGCCAAATTG
>lcl|hg18_L1PA5_chr6_129192301_129198484
CTCCAAGAAATATGGGACTATGTGAAAAGACCAAATCTACGTCTGATTGGTGTACCTGAA
AGTGAAGGGGAGAATGAAACCAAGTTAGAAAACACTCTGCAGGATATTATCCAGGAGAAC
TTACCTAACCTAGCAAGGCAGGCCAATGTTCAAATTCACGAAATACAGAGAACGCCACAG
AGATACTCCTCGAGAAGAACAACTCCAAGACACATAATTGTCAGATTCACCAAAGTTGAA
ATGAAGGAAAAAATGTTAAGGGCAGCCAGAGAGAAAGGTCGGCTTACCCACAAAAAGAAG
CCCATCAGACTAACAGTGGATCAGTCAGCAGAAACTCTACAAGCCAGAAGAGAGGGGGGG
CCAATATTCAACATTCATAAAGGAAAGAATTTTCAACCCAGAATTTGATATACAGCCAAA
CTAAGCTTCATAAGTGAAGGAGAAATAAAATCTTTTATAGACAAGCAAATGCTGAGAGAT
TTTGTCACCACCAGGCCTGCCCTACAAGAGCTCCTGAAGGAAGCACTAAACATGGAAAGG
AACAACCAGTACCAGCCACTGCAAAAACATGCCAAAATG
>lcl|hg18_L1PA5_chr5_43703135_43709281
CTCCAAGAAATATGGGACTATGTGAAAAGACCAAATCTACGTCTCATTGGTGTACCTGAA
AGTGATGAGGAGAATGGAACCAAGTTGGAAAACACTCTGCAGGATATTATCCGGGAGAAC
TTCCCCAACCTAGCAAGGCAGGCCAACATTCAAATTCAGGAAATACAGAGAATACCACAG
AGATACTCCTCAAGAAGAGCAACTCCAAGACACATAATTGTCACATTCACCAAAGTTGAA
ATGAAGGAAAAAATGTTAAGGGCAGCCAGAAAGAAAGGTCGGGTTACCCACAAAGGGAAG
CCCATCAGACTAACAGCTGATCTCTCAGCAGAAACTCTACAAGCCAGAAGAGAGTGGGGG
CCAATATTCAACATTCTTAAAGAAAAGAATTTTCAACCCAGAATTTCATATCCAGCCAAA
CTAAGCTTCATAAGTCAAGGAGAAATAAAATCCTTTACAGAAAAGCAAATGCTGAGAGAT
TTTGTCACCGCCAGGCCTGCCTTACAAGAGCTCCTGAAGGAAGCACTACACATGGAAAGG
AACAACCAGTACCAGCTACTGCAAAAACATGCCAAATTG
>lcl|hg18_L1PA5_chr5_39378919_39385040
CTCCAAGAAATATGGGACTATGTGAAAAGATCAAATCTATGTCTGATTGGTGTACCTGAA
AGTGACAGGGAGAATGGAACCAAGTTGGAAAACACTCTGCAGGATATTATCCAGGAGAAC
TTCCCCAACCTAGCACAGCAGGCCAACATTCAAGTTCAGGAAATACAGAGAATGCCACAA
AGATACTCCTCGAGAAGAGCAACTCCAAGACACATAATTGTCAGATTTACCAAAGCTGAA
ATGAAGGAAAAAATGTTAAGGGCAGTCAGAGAGAAAGGTCAGCTTACCCATAAAGGGAAA
CCCATCAGACTAACAGCAGATCTCTCGGCAGAAACTCTACAAGCCAGAAGAGAGTGGGGG
CAA-TATTCAACATTCTTAAAGAAAAGAATTTTCAACCCAGAATTTCATATCCAGCCAAA
CTAAGCTTCACAAGTGAAGGAGAAATATAATACTTTACAGACAAGCAAATGCAGAGAGAT
TTTGTCACCACCAGCCCTGCCCTACAGGAGCTCCTGAAGGAAGCACCAAACATGAAAAGA
AACAACCAGTACCAGCCACTGCAAAAACATGGCAAATTG
>lcl|hg18_L1PA5_chr5_95723296_95729432
CTCCAAGAAATATGGGACTATGTGAAAAGACCAAATCTACGTCTCATTGGTGTACCTGAA
AGTGATGGGGAGAATGGAACCAAATTGGAAAACACTCTGCAGGATATTATCCAGGAGAAC
TTCCCCAACCTAGCAAGGCAGGCCAACATTCAAATTCAGGAAATACAGAGAATGCCACAA
AGATACTCCTCAAGAAGAGCAACCCCAAGACATATAATCGTCAGATTTGCCAAAGTTGAA
ATGAAGGAAAAAATGTTAAGCGCAGCCAGAGAGAAAGGTCAGATTACCCACAAAGGGAAG
CCCATCAGACTAACAGTGGATCTCTCTGCAGAAACTCTACAAGACAGAAGAGGGTGGGGG
CCAATATTCAACATTCTTAAAGAAAAGAATTTTCAACCCAGAATTTCATATCCAGCCAAA
CTAAGCTTCATAAGCAAAGGAGAAATAAAATACTTTGCAGACAAGCAAATGCTGAGAGAT
TTTGTCACCAACAGGCCTGCCCTAAAAGAGCTCCTGAAGGAAGCACTAAACATGGAAAGG
AACAACTGGTACCAGCCACTGCAAAAACATGCCAAATTG
>lcl|hg18_L1PA5_chr5_143409704_143415820
CTCCAAGAAATATGGGACTATGTGAAAAGACCAAATCTATGTCTAATTGGTGTACCTGAA
AGTGACAGGGAGAATGGAACCAAGTTGGGAAACACTCTGCAGGATATTATCCAGGAGAAC
TTCCCCAACCTAGCAAGGCAGGCCAACATTCAAATTCAGGAAATACAGAGAATGCCACAA
AGATACTCCTCAAGAAGAGCAACTCCAAGACACGTAATTGTCAGATTCACCAAAGTTGAA
ATGAAGGAAAAAATGTTAAGGGCAGCCAGAGAGAAAGGTCGAGTTAACCACAAAGGGAAG
CCCATCAGACTAACAGTGGATCTCTCGGCAGAAACTCTACAAGCTAGAAGAGAGTGGGGG
CCAATACTCAACATTCTTAAATAAAAGAATTTTCAACCCAGAATTTCATATCCAGCCAAA
CTAAGCTTCATAAGTGAAGGAGAAATAAAATCCTTTACAGAAAAGCAAATGCTGAGAGAT
TTTGTCACCACCAGGCCTGCCCTAAAAGAGCTCCTGAAGGAAGCACTAAACATGGAAAGG
AACAACCGGTACCAGCCACTGCAAAAACATGCCAAATTA
>lcl|hg18_L1PA5_chr5_111824341_111830478
CTCCAAAAAATATGGGACTATGTGAAAAGACCAAACCTGCATCTGAATGGTGTACCTGAA
AGTGGTGGGGAGCATGGAACCAAGTTGGAAAACACTCTGCAGGATATTATCCAGGAGAAC
TTCCCCAATCTAGCAAGGCAGGCCAACATTCAAATTCAGGAAATACAGAGAACGCCACAA
AGCTATTCCTCAAGAAGAGCAACTCCAAGACACATAATTGTCAGATTCACCAACGTTGAA
ATGAAGGAAAAAATGTTAAGGGCAGCCAGAGAGAAAGGTCGGGTTACCCACAAAGGGAAG
CCCATCAGACTAACAGCTGATCTCTCGGCAGAACCTCTACAAGCCAGAAGAGAGT-GGGG
CCAATATTCAACATTCTTAAAGAAAAGAATTTTCAACCCAGAATTTCATATCCAGCCAAA
CTAAGCTTCAAAAGTGAAGGAGAAATAAAATACTTTACAGAGAAGTAAATACTGAGAGAT
TTTGTCACCACCAGGCCTGCCCTAAAAGAGCTCCTGAAGGAAGCACTAAACATGGAAAGG
AACAACCGGTACCAGCCACTGCAAAAACATGCCATACTG
>lcl|hg18_L1PA5_chr5_79722720_79728840
CTCCAAGAAATGTGGGACTATGTGAGAAGACCAAATCTACGTCTGATTGGTGTACCTGAA
AGTGACAGGGAGAATGGAACCAAGTTAGAAAACACTCTGCAGGATATTATCCAGGAGACC
ATCCCCAATCTAGCAAGGCAGGCCAACATTCAACTTCAGGAAATACAGAGAACGCCACAA
AGATACTCCTCCAGAAGAGCAACTCCAAGACACATAATTGTCAGATTCATCAAAGTTGAA
ATGAAGGAAAAAATGTTAAGGGCAGCCAGAGAGAATGGTCAGGTTACCCACAAAGGGAAG
CCCATCAGACTAATAGCGGACCCCTCGGCAGAAACTCTACAAGCCAGAAGAGAGTGGGGG
CCAATATTCAACATTCTTAAAGAAAAGAATTTTCAATCCAGAATTTCGTGTCCAGCCAAA
CTAAGCTTCATAAGTGAAGGAGAAAAAAACTCCTTTACAGACAAGCAAATCCTGAGATAT
TTTGACACCACCAGGCCTGCCCTACAAGAGCGCCTGAAGGAAGCAGTAAACATGGAAAGG
AACAACTGGTACCAGCCACTGCAAAAGCATGCCAAATTG
>lcl|hg18_L1PA5_chr4_98677243_98683303
CTCCAAGAAATATGGGACTATGTGAAAAGACCAAATCTACGTCTCATTGGTGTACCTGAA
AGTGATGGGGAGAATGGAGCCAAGTTGGAAAACACTCTACAGCATATTATCCAGGAGAAC
TTCCCCAACCTAGCAAGGCAGGCCAAAATTCAAATTCAGGAAATACAGAGAATGCCACAA
AGATACTCCTCAAGAAGAGCAACTCCAAGACACATAATTGTCAGATTCACCAAAGTTCAA
ATGAAGGAAAAAATGTTAAGGGCAGCCAGAGAGAAAGGTTAGGTTACCCACAAAGGGAAG
CACATCAGACTAACAGCTGATCTCTCAGCAGAAACTTTACAAGCCAGAAGAGAGTGGGGG
CCAATATTCAACATTCTTAAAGAAAAGAATTTTCAACCCAGAATTTCATATCCAGCCAAA
CTAAGCTTCATAAGTGGAGGAGAAATAAAATCCTTTACAGATAAGCAAATGCTGAGAGAT
TTTGTCACCACCAGGCCTGTCCTACAAGAGCTCCTGAAGGAAGCACTAAACATGGAAAGG
AAAAACTGGTACCAGCCACTGCAAAAACATACCAAATTG
>lcl|hg18_L1PA5_chr5_136186617_136192738
CTACAAGAAATATGGGACTATGTGAAAAGACCAAATCTACACCTGATTGGTGTACCTGAA
AGTGATGGGGAGAATGGAACCAAGTTGGAAAACACTCTGCAGGATATTATCCAGGAGAAC
TTCCCCAACCTAGCAAGACAGGCCAGCATTCAAATTCAGGAAATACACAGAATGCCACAA
AGATACTCCTCGAGAAGAGCAACTCCAAGACACATAATTGTCAGATTCACCAA-GTTGAA
ATGAAGGAAAAAATTTTAAGGGCAGCCAGAGAGAAAGGTCGGGTTACCCACAAAGGGAAG
CCCATCAGACTAACAGCGGATCTCTCAGCAGAAACTCTACAAGTCAGAAGAGAGTGGGGA
CCAATATTCAACATTCTGAAAGAAAAGAGTTTTCAACCCAGAATTTCATATCCAGCCAAA
CTAAGCCTCATAAGTGAAGGAGAAATAAAATCCTTTACAGACAAGCAAATGCTGAGAGAT
TTTGTCACCACCAGGCCTGCCCTAAAAGAGCTCCTGAAGGAAGCACTAAACACGGAAAGG
AACAACCCGTACCAGCCACTGCAAAAACAGGCCAAATCG
>lcl|hg18_L1PA5_chr5_97474911_97481056
CTCCAAGAAATATGGGACTATGTGAAAAGACCAAATCAACGTCTGATTGGTGTACCTGAA
AGTGACAGGGAGAACGGAACCAAGTTGGAAAACACTCTGCAGGATATTATCCAGGAGAAC
TTCCCCAATCTAGCAAAGCAGGCCAACATTCAGATTCAGGAAATACAGACAACACCACAA
AGATATTCCTCCAGAAGAGCAACTCCAAGACACATA--TATCAGATTCACCAAAGTTGAA
ATGAAGGAAAAAATGTTAAGGGCAGCCAGAGAGAAAGGTCGGGTTACCCACAAAAGGAAG
ACCATCAGACTAACAGCTGATCTCTCAGCAGAAACTCTACAAGCCAGAAGAGAGTGGGGG
ACAATATTCAACATTCTTAAAGAAAAGAATTTTCAACCCAGAATTTCATATCCAGCCAGA
CTAAGCTTCATAAGTGAAGGAGAAATAAAATCCTTTACAGACAAGCAAATGCTGAGAGAT
TTTGTCACCACCAGGCCTGCCCTAAAAGAGCTCCTGAAGGAAGCACTAAACATGGAAAGG
AACAACTGGTACCAGCCACTGCAAAAACATGCCAAATTG
>lcl|hg18_L1PA5_chr5_134361508_134367685
CTCCAAGAAATATGGGACTATGTGAAAAGACCAAACCTATGTCTGATTGGTGTACCTGAA
AGTGACAGGGAGAATGGAACCAAGTTGGAAAACACTCTGCAGGATATTATCCAGGGGAAC
TTCCCCAACCTAGCAAGGCAGGCCAACACTCAAATTCAGGAAATACAGAGAACACCACAA
AGATACTCCTCGAGAAGAGCAACTCCAAGACTCATAATTGTCAGATTCACCAAAGTTGAA
ATGAAGGAAAAAATGTTAAGGGCAGCCAGAGAGAAAGGTCGGGTTACCCACAAAGGGAAG
CCCATCAGACTAACAGCTGATCTCTCGGCAGAAATTCTACAAGCCAGAAGAGAGTGGGGG
CCAATATTCAACATTCTGAAAGAAAAGAATTTTCAACCCAGAATTTCATATCCAGCCAAA
CTAAGCTTCATAAGTGAAGGAGAAATAAAATACTTTACAGACAAGCAAATGCTGAGAGAT
TTTGTCACCACCAGGCCTCCCCTAAAAGAGCTCCTGAAGGAAGCACTAAACATGGAAAGG
AACAACCAGTAACAGCCACTGCAAAAACATGCCAAATTG
>lcl|hg18_L1PA5_chr5_175411367_175417490
CTCCAAGAAATATGGGACTATGTGAAAAGACCAAATCTATGTCTGATTGGTGTACCTGAA
AGTGACGGGGAGAATGGAACCAAGTTGGAAAACACTCTGCAGGATATTATCCAGGAGAAC
TTCCCCAATCTAGCAAGGCAGGCCAACATTCAAATTCAGGAAATACAGAGAATGCCACAA
AGATACTCCTCGAGAAGAGTAACTCCAAGACACATAATTGTCAGATTCACCAAAGCTGAA
ATGAAGGAAAAAATGTTAAGGGCAGCCAGAGAGAAAGGTCAGGTTACTCACAAAGGGAAG
CCCATCAGACTAACAGCTGGTCTCTCGGCAGAAACTCTACAAGCCAGAAGAGAGTGGGGG
CCAATATTCAACATTCTTAAAGAAAAGAATTTTCAACCCAGAATTTCATATCCAGCCAAA
CTAAGCTTCATAAGTGAAGGAGAAATAAAATCCTTTACAGACAAGCAAATGCTGAGAGAT
TTTGTCACCACCAGGCCTGCCCTACAAGAGCTCCTGAAGGAAGCACTAAACATGGAAAGG
AACAACCGGTACCAGCCACTGCAAAACCATGCCAAATTG
>lcl|hg18_L1PA5_chr5_177145806_177151923
CTCCAAGAAATATGGGACTATGTGAAAACACCAAATCTACATGTGATTGGTGTACCTGAA
AGTGACGGGGAGAATGGAACCAAGTTGGAAAACACTCTGCAGGATATTATCCAGGAGAAC
TTCCCCAGTCTAGCAAGGCAGGCCAACATTCAAATTCAGGAAATACAGAGAATGCCACAA
AGATACTCCTTGAGAAGAGCAACTCCAAGACACATAATTGTCAGATTCACCAAAGCTGAA
ATGAAGGAAAAAATGTTAAGGGCAGCCAGAGAGAAAGGTCAGGTTACTCACAAAGGGAAG
CCCATCAGACTAACAGCTGGTCTCTCGGCAGAAACTCTACAAGCCAGAAGAGAGTGGGGG
CCAATATTCAGCATTCTTAAAGAAAAGAATTTTCAACCCAGAATTTCATATCCAGCCAAA
CTAAGCTTCATAAGTGAAGGAGAAATAAAATCCTTTACAGACAAGCAAATGCTGAGAGAT
TTTGTCACCACCAGGCCTGCCCTACAAGAGCTCCTAAAGGAAGCACTAAACATGGAAAGG
AACAACCGGTACCAGCCACTGCAAAACCATGCCAAATTG
>lcl|hg18_L1PA5_chr6_160011637_160017777
TTCCAAGAAATATGGGACTATGTGAAAAGACCAAATCTACGTCTGATTGGTGTACCTGAA
AGTGACGGGGAGAATGGAACCAAGCTGGAAAACACTCTGCAGGATATTATCCAGGAGAAC
TTCCCCAATCTAGCAAGGGAGGACAACATTCAAATTCAGGAAATACAGAGAACGCCACAA
AGATACTCCTCGAGAAGAGCAACTCCAAGACACATAATTGTCAGATTCACCAAAGTTGAA
ATGAAGGAAAAAATGTTAAGGGCAGCCAGAGAGAAAGGTCGGGTTACCCACAAAGGGAAG
CCCATCAGACTAACAGCTGATCTCTCAGCAGAAACTCTACAAGCCAGAAGAGAGTGGGGG
TCAATATTCAACGTTCTTGAAGAAAAGAATTTTCAACCCAGAATTTCATATCCAGCCAAA
CTAAGCTTCATAAGTGAAGGAGAAATAAAATCCTTTACAAACAAGCAAATGCTGAGAGAT
TTTGTCACCACCAGGCCTGCCTTACAAGAGCTCCTGAAGGAAGCACTAAACATGGAATGG
AACAACCAGTATCAGCCACTGCAAAAACATGCCAAATTG
>lcl|hg18_L1PA5_chr5_121956137_121962256
CTCCAAGAAATATGGGACTATGTGAAAAGACCAAATCTGCATCTGATTGGTGCACCTGAA
AGTGATGGGGACAATGGAACCAAGTTGGAAAACACTCTTCAGGATATTATCCAGGAGAAC
TTCCCCAACCTAGCAAGGCAGGCCAACATTCAAATTCAGGAAATACAGAGAACACCACAA
AGATACGCCTTGAGAAGAGCAACTCAAAGACACATAACTGTTAGATTCACCAAAGTTGAA
ATGAAAGAAAAAATGTTAAGGGCAGCCAGAGAGAAAGGTTGGGTTACCCATGAAGGGAAG
CCCATCAGACTAAGAGATGATCTCTCGGCAGAAACTCTACAAGCCAGAAGAGAGTGGGGA
TCAATATTCAACATTCTTAAAGAAAAGAATTTTCAACCCAGAATTTCATATCCAGCCAAA
CTAAGCTTCATAAGTGAAGGAGAAATAAAATACTTTACAGACAAGCAAATGCTGAGAGAT
TTTGTCACCACCAGGCCTGCCCTAAAGGAGCTCCTGAAGGAAGCACTAAACATGGAAAGG
AACAATTGGTACCAGTCACTGCAAAAACATGCCAAATTG
>lcl|hg18_L1PA5_chr5_169179227_169185357
TTCAAAGAAATATGGGACTATGTGAAAAGACCAAATCTACGTCTGATTGGTGTACCTGAA
AGTGACGTAGAGAATGAAACCAAGTTGGAAAACACTCTGCAGGATATTATCCAGGAGAAC
TTCCCCAACCTAGCAAGGCAGGCCAACACTCAAATTCCAGAAATACAGAGAACGCCACAA
AGATACTCCTCGAGAAGAGCAACTCCAAGACACATAATTGTCACATTCACCAAAGTTGAA
ATGAAGGAAAAAATGTTAAGGGCAGCCAGAGAGAAAGGTCGGGTTACCCACAAAGGGAAG
CCCATCAGACTAACAGCTGATCTCTCGGCAGAAACTCTACAAGCCAGAAGAGAGTGGGGG
CCAATATTCAACATTCTTAAAGAAAAGAATTTTCAACCCAGAATTTCATATCCAGCCAAA
CTAAGCTTCATAAGTGAAGGAGAAATAAAATCCTTTACAGACAAGCAAATGCTAAGAGAT
TTTGTCACTGCCAGGCCTGCCCTAAAAGAGCTCCTGAAGTAAGCACTAAACATGGAAAGG
AACAACCAGTACCAGCCACTGCAAAAACATGTCAAATTG
>lcl|hg18_L1PA5_chr6_109962501_109968624
CTCCAAGAAATATGGGACTATGTGAAAAGACCAAATCTACGTCTGATTGGTGTACCTGAA
AGTGACAGGGAGAATGGAACCAAGTTGGAAAACA--CTGCAGGATATTATCCAGGAGAAT
TTCCCCAACCTAGCAAGGCAGGCCAACATTCAAATTCAGGAAATACAGAGAACGCCACAA
AGATACTCCTCGAGAAGAGCAACTCCAAGACACATAATTGTCAGATTCACCAAAGTTGAA
ATGAAGGAGAAAATTTTAAGGGCAGCCAGAGAGAAAGGTCGGGTTAACCAAAAAGGGAAG
CCCACCAGACTAACAGCGGATCTCTCGGCAGAAACTCTACAAGCCAGAAGAGAGTGGGGG
CCAATATTCAACATTCTTAAAGAAAAGAATTTTCAACCCAGAATTTCATATCCAGCCAAA
CTAAGCTTCATAACTGAAGGAGAAATAAAATCCTTTACAGACAAGCAAATGCTGAGAGAT
TTTGTCACCACCAGGCCTGCCCTACAAGAGCTCCTGAAGGAAGCACTAAACATGGAAAGG
AACAACCGGTACCAGCCACTGC-AAAACATGCCAAATTG
>lcl|hg18_L1PA5_chr6_110025983_110032106
CTCCAAGAAATATGGGACTATGTGAAAAGACCAAATCTACGTCTGATTGGTGTACCTGAA
AGTGACAGGGAGAATGGAACCAAGTTGGAAAACA--CTGCAGGATATTATCCAGGAGAAT
TTCTCCAACCTAGCAAGGCAGGCCAACATTCAAATTCAGGAAATACAGAGAACGCCACAA
AGATACTCCTCGAGAAGAGCAACTCCAAGACACATAATTGTCAGATTCACCAAAGTTGAA
ATGAAGGAAAAAATGTTAAGGGCAGCCAGAGAGAAAGGTCGGGTTACCCACAAAGAGAAG
CCCACCAGACTAACAGCGGATCTCTCGGCAGAAACTCTACAAGCCAGAAGAGAGTGGGGG
CCAATATTCAACATTCTTAAAGAAAAGAATTTTCAACCCAGAATTTCATATCCAGCCAAA
CTAAGCTTCATAACAGAAGGAGAAATAAAATCCTTTATAGACAAGCAAATGCTGAGAGAT
TTTGTCACCACCAGGCCTGCCCTACAAGAGCTCCTGAAGGAAGCACTAAACATGGAAAGG
AACAACCAGTACCAGCCACTGCAAAAACATGCCAAATTG
>lcl|hg18_L1PA5_chr5_150749167_150755310
CTCCAAGAAATATGGGACTATGTGAAAAGACCAAATCTACGTCTGATTGGCGTACCTGAA
AGTGATGGGGAGAATGGAACCAAGTTGGAAAATACTCTGTAGGATATTATCCAGGAGAAC
TTCCCCAACCTAGCAAGGCAGGCCAACATTCAAATTCAGGAAATACAGTGAATGCCACAA
AGATACTCCTCGAGAAGAACAACTCCAAGACACATAATTGTCAGATTCACCAAAGTTGAA
ATGAAGGAAAAAATGTTAAGGGCAGCCAGAGAGAAAGGTCGGGTTACCCACAAAGGGAAG
CCCATCAGACTAACAGCTGATCTCTTGGCAGAAACTCTACAAGCCAGAAGAGAGTGGGGG
CCAATATTCAACATTCTTAAAGAAAAGAATTTTCAACCCAGAATTTCATATCCAGCCAAA
CTAAGCTTCATAAGTGAAGGAGAAATAAAATCCTTTACAGACAAGCAAATGCTGAGAGAT
TTAGTCATCACCAGGCCTGCCCTAAAAGAGCTCCTGAAGGAAGGACTCAACATGGAAAGG
AACAACTGGTACCAGCCACTGCAAAAACATGACAAATTG
>lcl|hg18_L1PA5_chr5_39311604_39317745
CTCCAAGAAATATGGGACTATGTGAAAAGACCAAATCTATGTCTGATTGGTGCACCTGAA
AGTGACGGGGAGAACGGAACCAAGTTGGAAAACACTCTGCAGGATATTATCCAGGAGAAC
TTCCCCAATCTAGCAAGGCAGGCCAACATTCAGATTCAGGAAATAAAGAGAACGCCACAA
AGATACTTCTCGAGAAGAGCAACTCCAAGACACATAATTGTCAGATTCACCAAAGTTGAA
ATGAAGGAAAAAATGTTAAGGGCAGCCAGAGAGAAAGGTCTGGTTACCCACAAAGGGAAG
CCCATCAGACTAACAGCTGATCTCTCAGCAGAAACTCTACAAGCCAGAAGAGAGTGGGGG
CCAATATTCAACATTCTTAAAGAAAAGAATTTTCAATGCAGAATTTCATATCCAGCTAAA
CTAAGCTTCATAAGTGAAGGAGACATAAAATACTTTACAGACAAGCAAATGCTGAGAGAT
TATGTCACTACCAGGACTGCCCTAAAAGAGCTCCTGAAGGAAGCACCAAACATGGAAAGG
AACAACCGGTACCAGCCACTGCAAAAACATGCCAAATTG
>lcl|hg18_L1PA5_chr6_160045163_160051283
CTCCAAGAAATATGGGACTATGTGAAAAGACCAAATCTACGTCTGATTGGTGTACCTGAA
AGTGACAGGGAGAATGGAACCAAGCTGGAAAACACTCTGCAGGATATTATCCAGGAGAAC
TTCCCCAACCTAGCAAGGCAGGCCAACATTCAAATTCAGGAAATACAGAGAATGCCACAA
AGATACTCCTCAAGAAGAGCAACTCCAAGACACATAATTGTCAGATTCACCAAAGTTGAA
ATGAAGGAAAAAATGTTAAGGGCAGCCAGAGAGAAAGGTCGGGTTACCCACAAAGGGAAG
CCCATCAGACTAACAGCTGATCTCTCAGCAGAAACTCTACAAGCCAGAAGAGAGTGGGGG
CCAATATTCAACGTTTTTAAAGAAAAGAATTTTCAACCCAGAATTTCATATCCAGCCAAA
CTAAGCTTCATAAGTGAAGGAGAAATAAAATCCTTTACAAACAAGCAAATGCTGAGAGAT
TTTGTCACCACCAGGCCTGCCCTACAAGAGCTCCTGAAGGAAGCACTAAACATAGAAAGG
AACAACTGGTACCAGCCACTGCAAAAACATGCCAAATTG
>lcl|hg18_L1PA5_chr5_83381913_83388054
CTCCAAGAAATATGGGACTATGTGAAAAGACCAAATCTACGTCTGATTGGTGTACCTGAA
AGTGACGGGGAGAATGGAACCAAGTTGGAAAACAGTCTGCAGGATATCATCCAGGAGAAC
TTCCCCAACCTAGCAAAGCAGACCAACATTCAAATTCAGGAAATACAGAGAATGCCACAA
AGATACTCCTCGAGAAGAGCAACTACAAGACACATAATTGTCAGATTCACCAAAGATGAA
ATGAAGGAAAAAACGTTAAGGGCAGCCAGAGAGAAAGGTGGGGTTACCCACAAAGGGAAG
CCCATCAGACTAACAGCGGATCTCTCGGCAGAAACTCTACAAGCCAGAAGAGAGTGGGGG
CCAATATTTAACATTCTTAAAGAAAAGAATTTTCAACCCAGAATTTCATATCCAGCCAAA
CTAAGCTTCATAAGTGAAGGAGAAATAAAATCCTTTACAGACAAGCAAATGCTGAGAGAT
TTTGTCACCATCAGGCCTGCCTTACAAGAGCTCCTGAAGGAAGCAATGAACATGGAAAGG
AACAACCAGTACCAGCCACTGCAAAAACATGCCAAATTG
>lcl|hg18_L1PA5_chr6_152390987_152397147
CTCCAAGAAATATGGGACTATGTGAAAAGACCAAATCTACGTCTGATTGGTGTACCTGAA
AGTGATGGGGAGAATGGAACCAAGTTGGAAAACACTCTGCAGGATATTATCCAGGAGAAC
TTCCCCAATCTAGCAAGGCAGGCCAACATTCACATTCAGGAAATACAGAGAACACCACAA
AGATACTCCTTGAGAAGAGCAACTCCAAGACACATAATTGACAGATTCACCAAAGTTGAA
ATGAAGGAAAAAATGTTAAGGGCAGCCAGAGAGAAAGATTGGGTTACCCACAAAGGGAAG
CCCATCAGACTAACAGCGGATCTCTTGGCAGAAACTCTACAAGCCAGAAGAGAGTGGGGG
CCGATATTACACATTCTTAAAGAAAAGAATTTTCAACCCAGAATCTCATATCCAGCCAAA
CTAAGCTTCATAAGTGAAGGAGAAATAAAATACTTTACAGACAAGCAAATGCTGAGAGAT
TTTGTCACCACCAGGCCTGCCCTACAAGAGCTCCTGAAGGAAGCACTAAACACGGAAAGG
AACAACTAGTACCAGCCACTGCAAAAACATG-CAAATTG
>lcl|hg18_L1PA5_chr4_83437713_83443863
CTTCAAGAAATATGGGACTATGTGAAAAGACTAAATCTACGTCTGATTGGTGTACCTGAA
AGTGACGGGGAGAATGGAACCAAGTTGGAAAACACTCTGCAGGATATTATCCAGGAGAAC
TTCCCCAACCTAGCAAGGCAGGCCAACATTCAAATTCAGAAAATACAGAGAACGCCACAA
AGATACTCCTCGAGAAGAGCAACTCCAAGACACATAATTGTCAGATTCACCAAAGTTGAA
ATGAAGGAAAAAATGTTAAGGGCAGCCAGAGAGAAACATCGGGTTACCCACAAAGGGAAG
CCCATCAGACTAACAGCGGATCTCTCGGCAGAAACTCTACAAGCCAGAAGAGAGTGGGGG
CCAATATTCAACATTCTTAAAGAAAAGAATTTTCAACCCAGAATTTCGTATCCAGCCAAA
CTAAGCTTCATAAGTGAAGGAGAAATAAAATCCTTTACAGACAAGCAAATGCTGAGAGAT
TTTGTCACCACCAGGCCTGCCCTACAAGAGCTCCTGAAGGAAGCACTAAACATGGAAAGG
AACAACTGGTGCCAGTCATTGCAAAAACATGCCAAATTG
>lcl|hg18_L1PA5_chr5_150323895_150330030
CTCCAAGAAATATAGGACTATGTGAAAATACCAAATCTACATCTGATTGGTGTACCTGAA
AGTGATGGAGAGAATGGAACCAAGTTGGAAAACTCTCTGCAGGATATTATCCAGGAGAAC
ATCCCCAACCTAGCAAGGCAGGCCAACATTCAAATTCAGGAAATACAGAGAATGCCACAA
AGATACTCCTTGAGAAGAGTAACTCCAAGACACATAACTGTCAGATTCATCAAAGTTGAA
ATGAAAGAAAAAATGTTAAGGGCAGCCAGAGAGAAAGGTCGGGTTACCCACAAAGGGAAG
CCCATCAGACTAACAGCTGATCTCTTGGCAGAAACTCTACAAGCCAGAAGAGAGTGGGGG
CCAATTTTCAACATTCTTAAAGAAAAGATTTTTCAACCCAGAATTTCATATGCAGCCAAA
CTAAGCTTCATAAGTGAAGGAGAAATAAAATACTTTACAGACAAGCAAATGATGAGAGAT
TTTGTCACCACCAGGCCTGCCCTACAAGAGCTCCTGAAGGAAGCATTAAACATGGAAAGG
AACAACCGGTACCAGCCACTGCAAAAACATGCCAAATTG
>lcl|hg18_L1PA5_chr7_61834613_61840724
CTCGAAGACATATGGGACTATGTGAAAAAACCAAATCTACATCTGATTGGTGTACCTGAA
AGTGACAGAGAGAATGGAACCAAGTTGGAAAACACTCTGCAGGATATTATCCAGGAGAAT
TTCCCCAACCTAGCAAGGCAGGACAACATTCAAATTCAGGAAATAAGGAGAATGCCACAA
AGATACTCCTCGAGAAGAGCAACCACAAGACACATAATTGACAGATTCCTCAAAGTTGAA
ATGAAGGAAAAAGTGTTAAGGTCAGCCACAGAGAAAGGTTGTGTTACCCACAAAGGGAAG
CCCATCAGACTAAGAGCTGATCTCTTGGCAGAAACTCTACAAGCCAGAAGAGACTGGGGG
CCAATAGTCAACATTCTTAAAGAAAAGAATTTTCAAACCAGAATTTCATATCCAGCCAAA
CTAAACTTCATAAGTGAAGGAGAAATAAAATCCTTTACAGACAAGCAAATGCTGAGAGAC
TTCATCACTACCAGGCCTGCCCTACAAGAGCACCTGAAGGAAGCACTAAACATGGAAAGG
AACAACCGGTACCAGCCACTGCAAAAACATGGCAAATTG
>lcl|hg18_L1PA5_chr7_62091026_62097165
CTGAAAGATGTATGGGACTATGTAAAAAGACCAAATCTACGTCTGATTGGTGTACCTGAA
AGTGACAGGGAGAATGGAACCAAGTTGGAAAACACTCTGCAGGATATTATCCAGGAGAAC
TTCCCCAAACTAGCAAGGCATGCCAACATTCAAATTCAGGAAATACAGAGAACACTACAA
AGATACTCCTTGAGAAGAGAAACTCCGAGACACATAATTGTCAGATTCTTCAAAGTTGAA
ATGAAGGAAAAAATGTTAAGTTCAGCCAGAGAGAAAGGTCGGGTTACCCACAAAGGGAAG
CCCATCAGACTAAAAGTGGATCTCTCAGCAGACACTCTACAAGCCAGAAGAGAGTGGGGG
CCATTATTCAACATTGTTAAAGAAAAGAATTTTCAACCCAGAATTTCATATCCAGCCAAA
CTAAGGTTCATAAGTGAAGGAGAAATAAACTACTTTACAGACAAGCAAATGTTGAGAGAT
TTTGTCACTACCAGGCCTGCCCTACAAGAGCTCCTGAAGGAAGCACTAAACATGGAAAGG
AACAACCAGTACCAGCCACTGCAAAAACATATCAAATTG
>lcl|hg18_L1PA5_chr6_random_198332_204469
CTCCAAGAAATATGGGACTATGTGAAAAGACCAAATCTATGTCTGATTGGTGTACCTGAA
AGTGACGGGGAGAATGGAACCAAGTTGGAAAACACTCTGCAGGATATTATCCAGGAGAAC
TTCCCCA-CCTAGCAAGGCAGACCAACATTCAAATTCAGGAAATACAGAGAATGCCACAA
AGATACTCCCAGAGAAGAGCAACTCCAAGACACATAACTGTCAGATTCACCAAAGTTGAA
ATGAAGGAAAAAATGTTAAGGGCATTCAGAGAGAGAGGTCAGGCTAACCACAAAGGGAAG
CCCATTGGACTAACAGCAGATCTCTCAGCAGAAACTCTGCAAGCCAGAAGATAGT-GGGG
CCAATATTCAACATTCTTAAAGAAAAGAATTTTCAACCCACAATTTCATATCCAGCCAAA
ATAAGCTTCATAAGTGAAGGAGAAATAAAATCTTTTACAGACAAGCAAATGCTGAGAGAT
TTTGTCACCACCAGGCCTGCCCTACAAGAGCTCCTAAAGGAAGCACTAAACATGGAAAGG
AACAACCAGTACCAGCCACTGCAAAAACATGCCAAATTG
>lcl|hg18_L1PA5_chr8_129841277_129847423
CTCCAAGAAATATGGGACTATGTGAAAAGGCCAAATCTACGTCTGATTGGTGTACCTGAA
AGTGACGGGGAGAATGGAACCAAGTTGGAAAACACTCTGCAGGATATCATCCAGGAGAAC
TTCCCCAATCTAGCAAGGCAGGCCAACGTTCAGATTCAGGAAATACAGAGAACGCCACAA
AGATACTCCTCGAGAAGAATAACTCCAAGACACATAATTGTTATATGCACCAAAGTTGAA
ATGAAGGAAAAAATGTTAAGGGCAGCCAGAGAGAAAGGTCGGGTTACCCACAAAGGGAAG
CCCACCAGGCTAACAGCTGATCTCTCGGCAGAAACTCTACAAGCCAGAAGAGAGTGGGAG
CCAATATTCAACATTCTTAAAGAAAAGAATTTTCAACCCCGAATTTCATATCCAGCCAAA
TGAAGCTTCATAAGTGAAGGAGAAATAAAATACTTTACAGACAAGCAAAGGCTGAGAGAT
TTTGTCACCACCAGGCCTGCCCTAAAAGACCTCCTGAAGGAAGTGCTAAACATGGAAAGG
AACAACTGGTACCAGTCACTGCAAAAGCATGCCAAATTG
>lcl|hg18_L1PA5_chr7_79408344_79414488
CTTCCAGAAATATGGGACTATGTGAAAAGACCAAATCTACGTCTGATTGGTGTACCTGAA
AGTGACAGGGAGAATGGAACCAAGCTGGAAAACACTCTGCAGGATATTATCCAGGAGAAC
TTCCCCAACCTATCAAGGCAGGCCAACATTCAAATTCAGGAAATACAGAGAATGCCACAA
AGATACTCCTCGAGAAGAGCAACTCCAAGACACATAATTGTCAGATTCACCAAAGTTGAA
ATGAAGGAAAAAATGTTAAGGGCAGCCAGAGAGAAAGGTCGGATTACCCACAAAAGGAAG
CCCATCAGACTAACAGCTGATCTCTCAGCAGAAACTCTTTAAGCCAGAAGAGAGTGGGGG
ACAATATTCAACATTCTTAAAGAAAATAATTTTCAACCCAGAATTTCATATCCAGCCAAA
TTAAGCTTCATAAGTGAAGGAGAAATAAAATCCTTTACAGACAAGCAAATGCTGAGAGAT
TTTGTCACCACCAGGTCTGCCATACAAGAGCTCCCGAAGGAAGCACTGGACAAGAAAAGG
AACAACCGGTACCAGCCACTGCAAAAACATGCCAAATTG
>lcl|hg18_L1PA5_chr8_50029023_50035135
CTCCAAGAAATATGGGAATATGTGAAAAGACCAAATCTACATCTGATTGGTGTACCTGAA
AGTAATGGGTAGAATGGAACCAAGCTGGAAAACACTCTGCAGGATATTATCCATGAGAAC
TTCCCCAACCTAACAAGGCAGGCCAACATTCACATTCAGGAAATACAGAGAATGCCACAA
AGATACTCCTCGAGAAGAGCAACTCCAAGACACAAAATTGTCAGATTCACCAAAGTTGAA
ATGAAGGAAAAAATGTTCAGGGCACCCAGAGAGAAAGGTTGGGTTACCCACAAAGGGAAG
CCCATCAGACGAACAGCTGATCTCTCGGCAGAAACTCTACAAGCCAGAAGA--GTGGGGG
CCAATATTCAACATTCTTAAAGGAAAGAATTTTCAACCCAGAATTTCATATCCAGCCAAA
CTAAGCTTCATAAGTGAAGGAGAAATAAAATCCTTTACAGACAAACAAATGCTGAGAGAT
TTTGTCACCACCAGCCCTGTGCTAAAAGAGCTCCTGAAGGAAGCACTAAACATGGAAAGG
AACAACCAGTACCAGCCACTGCAAAAACATGCTAAATTG
>lcl|hg18_L1PA5_chr7_107815250_107821412
CTCCAAGAAATATGGGACTATGTGAATAGACCAAATCTACGTCTGATTGGTATACCTGAA
AGTGACGAGGAGAATGGAACCAAGTTGGAAAACACTCTGCAGGATATTATCCAGGAGAAC
TTCCCCAACATAGCAAGGCAGGCCAACATTCAAATTCAGGAAATACAGAGAACACCACAA
AGATACTCCTTGAGAAGAGCAACTCCAAGACACATAATTGTCAGATTCACCAAAGTTGAA
ATGAAGGAAAAAAGGTTAAGGGCAGCCAGAGAGAAAGGTTGGGTTACCAACAAAGGGAAG
CCCATCAGACTAACAGCGGATCTCTCGGCAGAAACTCTGCAAGCCAGAAGAGAGT-GGGG
CCAATATTCAACATTCTTAAAGAAAAGAATTTTCAACCCGGAATTTCATATCCAGCCAAA
CTAGGCTTCATAAGTGAAGGAGAAATAAAATCCTTTACTGACAAGCAAATGCTGAGAGAT
TTTGTCACCACCAGGCCTGCCTTACAGGAGCTCCTGAAGGAAGCACTAAACATGGAAAGG
AATAACCGGCACCAGCCACTGCAAAAACATGCCAAATTG
>lcl|hg18_L1PA5_chr8_107104733_107110838
CTCCAAGAAATATGGGACTATGTGAAAAGATCAAATCTACATCTGATTAGTGTACCTGAA
AGTGATGGGGAGAATGGAACCAAGTTGGAAAACACTCTGCAGGATATTATCCAGGAGAAC
TTCCCCAACCTAGCAAGGCAGGCCAACATTCAAATTCAGGAAATACAGAGAAAGCCACAA
AGATACTCCTCGAGAAGAGCAACTCCAAGACACATAATTGTAAGATTC-CCAAAGTTGAA
ATGAAGGAAAAAATGTTAAGGGTAGCCAGAAAGAATGGTCAGGTTACCCACCAAGGGCAG
CCCATCAGACTAACAGGTGATCTCTCGGCAGAAACTCTACAAGCCAGAAGAGAGTGGCGG
CCAATATTCAACATTCTTAAAGAAAAGAATTTTCAACCCAGAATTTCATATCCAGCCAAA
CTAAGCTTCAAAAGTGAAGGAGAAATAAAGTCCTTTACAGACAAGCAAATGCTGAGAGAT
TCTGTCACCACCAGTCCTGCCCTACAAGAGCTTCTGAAGGAAGCACTAAACATGGAAAGG
AACAACCAGTACCAGCCACTGAAAAAAGATGCCAAATTG
>lcl|hg18_L1PA5_chr7_102672280_102678426
CTCCAAGAAATATGGGACTATGTGAAAAGACCAAATCTACATCTGATTGGTGTACCTGAA
AGTGACAGGGAGAATGGAACCAAGTTGGAAAACACTCTGCAGGATATTATCCAGGAGAAC
TTCCCCAGTCTAGCAAGGCAGGCCAACACTCAAATTCAGGAAATACAGAGAATGCCACAA
AGATACTCCTCGAGAAGAGCAACTCCAAGACACAGAATTGTCAGATTCACCAAAATGGAA
ATGCAGGAAAAATTGTTAAGGGCAGCCAGAGAGAAAGGTCAGGTTACCCACAAAGGGAAG
CCCATGAGACTAACAGCGGATCTCTCAGCAGAAACTCTACAAGCCAGAAGTGAATGCGGG
CCAATATTCAACATTCTTAAAGAAAAGAATTTTCAACCCAGAATTTCATATCCAGCCAAA
CTAAGCTTCGTAAGTGAAGGAGAAATAAAATCCTTTACAGACAAGCAAATGCTGAGAGAT
TTTGTCACCACCAGGCCTGCCCTAAAAGAGCTCCTGAAGGAAGCACTAAATATGGAAAGG
AACAACTGGTACCAGCCACTGCAAAAACAAGCCAAATTG
>lcl|hg18_L1PA5_chr7_35157954_35164094
CTCCAAGAAATATGGGACTACGTGAAAAGACCAAATCTACGTCTGATTGGTGTACCTGAA
ACTGACGGGGAGAATGGAACCAAGTTGGAAAACACTCTGCAGGATACTATCCAGGAGAAC
TTCCCCAGTCTAGCAAGGCAGGCCAACATTCAAATTCAGGAAATACAGAGAACGCCACAA
AGATACTCCTTGAGAAGAGCAACTCCAAGACACATAATTGTCAGATTCACCAAAATGGAA
ATGCAGGAAAAATTGTTAAGGGCAGCCAGAGAGAAAGGTCAGGTTACCCACAAAGGGAAG
CCCATCAGACTAACAGCTGATCTCTTGGCAGAAACTCTACAAGCCAGAAGAGAGTGGGGG
ACAATATTCAACATTCTTAAAGGAAAGAATTTTCAACCCAGAATTTCATATCCAGACAAA
CTAAGCTTCATAAGTGAAGGAGAAATAAAATCCTTTAGAGACAAGCAAATGCTGAGAGAT
TTTGTCACCACTAGGCCTGCCCTAAAAGAGCTCCTGAAGGAAGCGCTAAACATGGAAAGG
AACAACCAGTACCAGCCGCTGCAAAATCAAGCCAAAATG
>lcl|hg18_L1PA5_chr6_49674229_49680345
CTCCAAGAAATATGGGACTTTGTGAAAAGACCAAATGTACGTCTGATTGGTGTACCTGAA
AGTGACGAGGAGAATGGAACCAAGTTGGAAAACACTCTGCAGGATATTATCCAGGAGAAC
TTCCCCAACCTAGCAAGGCAGGCCAACATTCAAATTCGGGAAATACAGAGAACTCCACAA
AGATACTCCTCGAAAAGAGCAACTCCAAGACACATACTTGTCAGATTCACCAAAGTTGAA
ATGAAGGAAAAAACGTTAAGGGCAGCCAGAGAGAAAGGCTGGGTTACCCACAAAGGGAAG
ACCATCAGACTAACAGCAGATCTCTTGGCAGAAACT------GCCAGAAGAGAGTGCGGG
CCAATATTCAACATTCTTAAAGAAAAGAATTTTCAACCCAGAATTTCATATCCAGCCAAA
CTAAGCCTCATAAGTGAAAGAGAAATAAAATCCTTTACAGACAAACAAACGCTGGGAGAT
TTTGTCACCACCAGGCCTGCCCTAAAAGAGCTCCTGAAGGAAGCACTAAACATGGAAAAG
AACAACTGGTACAAGCCACTGCAAAACCATACCAAATTG
>lcl|hg18_L1PA5_chr7_113482227_113488360
CTCCAAGAAATACGGGACTATGTGAAAATACCAAATCTACATCTGATTGGTGTACCTGAA
AGTGACAGGGAGAATGGAAACAAGTTGGAAAACACTCTGAAGGATATTATCCAGGAGAAC
TTCCCCAATCTAGCAAGGCAGGCCAACCTTCAGATTCAGGAAATACAGAGAACGCCACAA
AGATACTCCTCAAGAAGAGCAACTCCAAGACACATAACTGTCAGATTCACCAAAGTTGAA
ACGAAGGAAAAAATGTTAAGGGCAGCCAGACAGAAAGGTCGGGTTACCCACAAAGGGAAG
CCCATCAGATTAACAGCTGACCTCTCGGCAGAAACTCTACAAGCCAGAAGAGAGTGGGGG
CCAATATTCAACATTCTTAAACAAAAGAATTTTCAACCCAGAATTTCATATACAGCCAAA
CTAAGCTTCATAAGTGAAGGAGAAATAAAATCCTTTACAGACATGCAAATGCTGAGAGAT
TTTGTCACCACCAGGCCTGCCTTACAAGAGCTCCTGAATGAAGCACTAAACATGAAAAGG
AACAACTGGTACCAGCCACTGTAAAAACATGCCAAATTG
>lcl|hg18_L1PA5_chr6_82345000_82351132
CTCCAAGAAATATGGGACTATGTGAAAAGACCAAATCTACGTCTGATTTGTGTACCTGAA
AGTGATGGGGAGAATGGAACCAAGTTGGAAAACA--CTGCAGGATATTATGCAGGAGAAC
TTCCCCAACCTAGCAAGGCAGGCCAACATTCAAATTCAGGAAATACAGAGAATGCCACAA
AGACACTCCTCGAGAAGAGCAACTCCAAGACACATAATTGTCAGATTCACCAAAGTTGAA
ATGAAGGAAAAAATGGTAAGGGCAGCCAGAGAGAAAGGTCGGGTTACCCACAAAGGGAAG
CACATCAGACTAACAGCTGATCTCTCGGCAGAAACTCTACAAGCCAGAAGAGAGTGGGGG
CCGATATTCAACATTCTTAAAGAAAAGAATTTTCAACCCAGAATTTCATATCCAGCCAAA
CTAAG-TTCATAAGTGAAGGAGAAATAAAATACTTTACAGACAAGCAAATGCTGAGAGAT
TTTGTCACCACCAGGCCTGCCCTAAAAGATCTCCTGAAGGAAGCACTAAACATGGAAAGG
AACAACTGATACCAGCCACTGCAAAATCCTGCCAAAACG
>lcl|hg18_L1PA5_chr6_qbl_hap2_1002317_1008352
CTCCAAGAAATATGGGACTATGTGAAAAGACCAAATCTGCATCTGATTGGTGTACCTGCA
AGTGACGGAGAGAATGGAACCAAGTTGGAAAACACTCTGCAGGATATTATCCAGGAGAAC
TTCCCCAATCTAGCAAGGCAGGCCAACATTCAAATTCAGGAAATAGAGAGAACACAACAA
AGATACTCCTCAAGAAGAGCAACTCCAAGACACATAATTGTCAGATTCACCAAAGTTGAA
ATTAAGGAAAAAATGTTAAGGGAAGACAGAGAGAAAGGTCGGGCTACCCACAAAGGGAAA
CCCATCAGACTAACAGCTGATCTCTCAGCAGAAACTCTACAAGGCAGAAGAGAGTAGGGG
CCAATATTCAACTTTCTTAAAGAAAAGAATTTTCAGCCCAGAATTTCAAATCCAGCCAAA
CTAAGCTTTGTAAGTGAAGGAGAAATAAAATCCTTTACAGACAAGCAAATCCTGAGAGAT
TTTGTCACCACCAGGCCTGCCTTACAAGAGCTCCTGAAGGAAGCACTAAACATGGAAAGG
AACAACTGGTACCAGCCACTGCAAAAACATGCCAAATAG
>lcl|hg18_L1PA5_chr7_10507123_10513305
CTCGAAGAAATATGGGACTATGTGAAAAGACCAAATCTACGTCTGACTGGTGTACCTGAA
AGTGATGGGGAGAATGGAACCAAGTTGGAAAACACTCTGCGAGATATTATCCAGGAGAAA
TGCCCCAACCTAGCAAGGCAGGCCAACATTCTGATTCAGGAAATACAGAGAATGCCACAA
ACATACTCCACAAGAAGAGCAACTCCAAGACACATAATTGTCACATTCACCAAAGTTGAA
ATGAAGGAAAAATTATTAAGGGCAGCCAGAGATAAAGGTTGGGTCACCCACAAAGGGAAG
CCCATCAGACTAACAGTGGATCTCTCAGCAGAAACTCTACAAGCCAGAAGAGAGTGGGGG
CCAATATTCAACATTCTTAAAGAAAAGAATTTTCAATCCAGAATTTCATATCCAGCCAAA
CTAAGCTTCATAAGTGAAGGAGAAATAAAATCCTTTACAGACAAGCAAATGCTGAGAGAT
TTTGTCACCATCATGCCTGCCCTACAAGAGCTCCTGAAGAAAGCACTAAACAAGGAAAGG
AACAACTGGTACCAGCCACTGCAAAAACATGCCAAATTG
>lcl|hg18_L1PA5_chr7_94846476_94852606
CTCCAAGAAATATGGGACTATGTGAAAAGACCAAATCTGCGTCTGATTGGTGTACCTGAA
AGTGACGGGGAGAATGGAACCAAGTTGGAAAACACTCTGCAGGATATTATCCAGGAGAAC
TTCCCCAACCTAGCAAGGTAGGCCAACATTCAAATTCAGGAAATACAGAGAATGCCACAA
AGATATTCCTCGAGAACAGCAACTCCAAGACACATAATTGTCAGATTCACCAAGGTTGAA
ATGAAGGAAAAAATGTTAAGGGCAGCCAGAGAGAAAGGTCCAGTTACCGACAAAGGGAAG
CCCATCAGACTAACAGCTGATCTCTTGGCAGAAACTCTACAAGCCAGAAGAGGGTGGGGG
CCAATATTCAACGATATTAAAGAAAAGAATTTTCAACCCAGAATTTCATATCCAGCCAAA
CTAAGCTTCACAAGTGAAGGAGAAATAAAATCCTTTACAGACAAGCAAATGCAGAGAAAT
TTGGTCACCACCAGGCCTGCCCTACAAGAGCTCCTGAAGGAAGCACTAAACATGGAAAGG
AACAACCAGTACCAGCCACTGCAAAAACATGCCAAATTG
>lcl|hg18_L1PA5_chr7_122261607_122267733
CTCCAAGAAATATGGGACTATATGAAAAGACCAAACCTATGTCTGATTGGTGCACCTGAA
AGTGACGGGGAGAATGGAACCAAGTTGGAAAACACTCTGAAGGATATTATCCGGGAGAAC
TTCCCCAATCTAGCAAGGCAGGCCAACATTCAAACTCAGGAAATACAGAGAACGCCACAA
AGATACTCCTCGAGAAGAGCAACTCCAAGACACATAATTGTCAGATTCACCAAAGTTGAA
ATGAAGGAAAAAATGTTAAGGGCAGCCAGAGAGAAAGGTCGGGTTACCCACAAAGGGAAG
CACATCAGACTAACAGTGGATCTCTCAGCAGAAACTCTACAAGCCAGAAGAGAGTGGGGG
CCAATATTCAACATTCTTAAAGAAAACAATTTTCAACCCAGAATTTCATATGCAGCCAAA
CTAAGCTTCATAAGTGAAGGAGAAATAAAATCCTTTACAGACAAGCAAATGATAAGAGAT
TTTGTCACCACCAGGCCTGCCCTAAAAGAGCTCCTGAAGGAAGCACTAAACATGGAAAGG
AACAAACAGCACCAGCCACTGCAAAAACATGCCAAATTG
>lcl|hg18_L1PA5_chr7_122506634_122512726
CTCCAAAAAATATGGGACTATGTGAAAAGACCAAATCTACGTCTGATTGGTGTACCTGAA
AGTGACGGGGAGAATGGAACCAAGTTGGAAAACACTCTGAAGGATATTATCCAGGAGAAC
TTACCCAACCTCGCAAGGCAGGCCAACATTCAAATTCAGGAAATACAGAGAACGCTACAA
AGATACTCCTCGAGAAGAGCAACTCCAAGACGCATAATTGTCAGATTCACCAAAGTTGAA
ATGAAGGAAAAAATATTAAGGGCAGCCAGAGAGAAAGGTTGGGTTACCCACAAAGGGAAG
CCCATCAGATTAACAGCGGATCTCTCAGCAGAAACTCTACAAGCCAGAAGAGAGTGGGGG
CCAATATTCAACGTTCTTAAAGAAAAGAATTTTCAACCCAGAATTTCATATCCAGCCAAA
CTAAGCTTCATAAGTGAAGGAGAAATAAAATCCTTTACAGAAAACCAAATGCTGAGAGAT
TTTGTCACCACCAGGCCTGTCCTACAAGAGCTCCTGAAGGAAGCACTAAACATGGAAAGG
AAAAACCGGTATCAGCCACTGTAAAAACATGCCAAATTG
>lcl|hg18_L1PA5_chr8_53581598_53587731
CTCCAAGAAATATGGTAATATGTGAAAAGACCAAATCTACGTCTGATTGGTGTACCTGAA
AGTGACGGGGAGAATGGAACCAACTTGGAAAACACTCTGCAGGGTATTATCCAGGAGAAC
TTCCCCAATCTAGCAAGGCAGGCCAACATTCAAATTCAGGAAATACAGAACACGCCACAG
AGATACTCCTCGAGAAGAGCAACTCCAAGACATGTAATTGTCAGATTCACCAAAGTTGAA
ATGAAGGAAAAAATGTTAAGGGCAGCCAGAGAGAAAGGTCGGGTTACCCACAAGGAGAAG
CCCATCAGACTAACAGCTGATCTCTCAGCAGAAACTCTACAAGCCAGAAGAGAGTGGGGG
CCAATATTCAACATTCTTAAAGAAAAGAATTTTCAACCCAGAATTTCATATCCAGCCAAA
CTAAGCTTCATAAGTGAAGGAGAAATAAAACCCTTTACAGACAAGCAAATGCTGAGAGAC
TTTGTCACCACCAGGCCTGCCCTACAAGAGCTCCTGAAGGAAGCACTAAACATAGAAAGG
AACAACCAGTACCAGCCACTGCAAAAACATGCCAAATTG
>lcl|hg18_L1PA5_chr7_27008590_27014739
CTCCGAGAAATATGGGACTATGTGAAAAGACCAAATCTACGTCTGTTTGGTGTACCTGAA
AGTGACGGGGAGAATGGAACCAAGTTGGAAAACACTCTGCAGGATATTATCCAGGAGAAC
TTCCCCAACCTAGCAAGGCAGGCCAACATTCAAATTCAGGAAATACAGAGAACGCCACGA
AGATACCCCTCGAGAAGAGCAACTCCAAAACACATAATTGTCAGATTCACCGAAGTCGAA
ATGAAGGAAAAAATGTTAAGGGCAGCCAGGGAGAAAGGTTGGGTTACCCACAAAGGGAAG
TCCATCAGACTAACAGCTGATCTCTCAGCAGAAACTCTACAAGCCAGAAGAGAGTGGGGG
CCAATATTCAACATTCTTAAAG-AAAGAATTTTCAACCCAGAATTTCATATGCAGCCAAA
CTAAGCTTCATAAGTGAAGGAGAAATAAAATCCTTTACAGACAAGCAAATGCTGAGAGAT
TTTGTCACCACCAGGCCTGCCCGACAAGAACTCCTGAAGGAAGCACTAAACATGGAAAGG
AACAGCCGGTACCAGCCACTGCAAAAACATGCCAAATTG
>lcl|hg18_L1PA5_chr7_71244937_71251077
CTCCAAAAAATATGGGACTATGTGAAAAGACCAAATCTACGACTGATTGGTGTACCTGAA
AGTGACGGGGAGAATGGAACCAAGTTGGAAAACACTCTGCAGGATATTATCCAGGAGAAC
TTCCCCAATCTAGCAAGGCAGGCCAACATTCAAATTCAGGAAATACAGAGAACGCTACAA
AGATACTCCTCGAGAAGAGCAACTCCAAGACACATAATTGTCAGATTCACCAAAGTTGAA
ATGAAGAAAAAAATGTTAAGGGCAGCCAGAGAGAAAGGTCGGGTTACCCACAAAGGGAAG
CCCATCAGACTAACAGCTGATCTCTCGGCAGAAACTCTACAAGCCAGAAGAGAGTGGGGA
CCAATATTCAACATTCTTAAAGAAAAGAATTTTCAACCCAGAATTTCATATCCAGCCAAA
CTAAGCTTCATAAGTGAAGGAGAAATAAAATACTTTACAGACAAGCAAATGCTGAGAGAT
TTTATCACCACCAGGCCTGCCCTACAAGAGCTCCTGAATGAAGCACTAAACATGGAAAGG
AACAACTGGTACTAGCCACTGCAAAAACATGCCAAACTG
>lcl|hg18_L1PA5_chr8_101483225_101489349
CTCCAAGAAATATGGGACTATGTGAAAAGACCAAATCGACGTCTGATTGGTGTACCTGAA
AGTGACGGGGAGAATGGAACCGAGTTGGAAAACTCTCTGCAGGATATTATCCAGGAGAAC
TTCCCCAACCTAAGCAGGCAGGCCAACATTCAAATTCAGGAAATACAGAGAACACCACAA
AGATACTCCTCGAGAAGAGCAACTCCAAGACACATAATTGTCAGATTCACCAAAGTTGAG
ATGAAGGAAAAAATGTTAAGGGCAGCCAGAGAGAAAGGTCATGTTACCCACAAAGGGAAG
CCCATCAGACTAACAGCTGATCTCTCGGCAGAAACTCTACAAGCCAGAAGAGAGTGGGGG
CCAATATTCAACATTCTTAAGGAAAAGAATTTTCAAACCAGAATTTCATATCCAGCCAAA
CTAATCTTCATAAGTGAAGGAGAAATAAAATCCTTTACAGACAAGCAAATGCTGAGAGAT
TTTGTCACCACCAGGCCTGCCCTAAAAGAGCTCCTGAAGGAAGCACTAAACATGGAAAGG
AACAACCGGTACCAGCCACTGCAAAAACATGCCAA-TTG
>lcl|hg18_L1PA5_chr7_142567434_142573570
CTCCAAGAAATATGGGACTATGTGAAAAGACCAAATCTATGTCTGATTGGTGTACCTGAA
AGTGATGGGGAGAATGGAACCAAGTTGGAAAACACTGTGCAGGATATTATCCAGGAGAAC
TTCC------TAGCAAGGCAGGCCAACATTCAAATTCAGGAAATACAGAGAACACTACAA
AGATACTCCCTGAGAAGAGCAACTCCGAGACACATAATTGTCAGATTCATCAAAGTTGAA
ATGAAGG-AAGAATGTTAAGAGCAGCCAGAGAGAAAGGTCAGGTTACCCACAAAGGGAAG
CCCATCAGACTAACAGCTGATCTCTTGGCAGAAACTCTACAAGCCAGAAGACAGCGGGGG
CCAGTATTCAACGTTCTTAAAGAAAAGAATTTTCAACCCAGAATTTCATATCCAGCCAAA
CTAAGCTTCATAAGTGAAGTAGAAATAAAATCCTTTACAGACAAGCAAATGCTGAGAGAT
TCTGTCACCACCAGGCCTGCCCTAAAAGAGCTCCTGAAGGAAGCACTAAACATGGAAAGG
AACAACTGGTACCAGCCACTGCAAAAACATGCCAAATTG
>lcl|hg18_L1PA5_chr6_81878502_81884619
CTCCAAGAAATATGGGAGTATGTGAAAAGACCAAATCTACGTCTGATTGGTGTACCTGAA
AGTGATGGGGAGAATGGAACCAAGTTGGAAAACACTCTGCAGGATATTATCCAGGAGAAC
TTCCCCAATCTAGCAAGGCAGGCCAACATTCAAATTCAGGAAATACAGAGAACACCACTA
AGATACTCCTCGAGAAGAGCAACTCCAAGAAACATAATTGTCAGATTCACCAAAGTTGAA
ATGAAGGAAAAAATGTTAAGGGCAGCCAGAGAGAAAGGTCGGGTTACCCACAAAGGGAAG
CCCATCACACTAACAGCTGGTCTCTCAGCAGAAACTCTACAAGCCAGAAGAGAGTGGGGA
CCAATATTCAACATTCTTGAAGAAAAGAATTTTCAAACCAGAATTTCATATCCAGCCAAA
ATAAGCTTCATAAGTAAAACAGAAATAAAATCCTTTACAGACAAGCAAATGCAGAGAGAT
TTTGTCACCACCAGGCCTTCCCTAAAAGAGCTCCTGAAGAAAGCACTAAACATGGAAAGG
AACAACCAGTACCAGCCATTGAAAAAACATGCCAAATTG
>lcl|hg18_L1PA5_chr8_29362652_29368779
CTCCAAGAAATATGGGACTATGTGAAAAGACCAAATCTACGTCTGATTGGTGTACCTGAA
AGTGACGGGGAGAATGGAACCAAGTTGGAAAACACTCTGCAGGATATTATCCAGGAGAAC
TTCCCCAACCTATCAAGTCATGCCAACATTAAAATTCAGGAAATACAGAGAACACCACAA
AGATACTCCTCGAGAAGAGCGACTCCAAGACACATAATTGTCAGATTCACCAAAGTTGAA
ATGAAGGAAAATATGTTAAGGGCAGCCAGAGAGAAAAGTCGGGTTACCCACAAAGGGAAG
CCCATCAGACTAACAGCTGATCTCTCGGCAGAAATTCTACAAGCCAGAAGAGAGTGGGGG
CCGATATTCAACATTCTTAAAGAAAAGAATTTTCAACCCAGAATTTCATAGCCAGCCAAA
CTAAGCTTTGTAAGGGAAGGAGAAATAAAATGCTTTACAGACAAGCAAATGCTGAAAGAT
TTTGTCACCACCAGGCCTGCCCTACAAGAGCTCCTGAAGGAAGCACTAAACATGGAAAGG
AACAACCAGTACCAGCCACTGCAAAAACATGCCAAATTG
>lcl|hg18_L1PA5_chr6_46195154_46201276
CTCCAAGAAATATGGGACTATGTGAAAAGACCAAATCTATGTCTAATTGGT-TACCTGAA
AGTGACGGGGAGAATGGAACCAAGTTGGAAAACACTCTGCAGGATATTATCCAGGAGAAC
TTCCCCAATCTAGCAAGGCAGGCCAACATTCAAATTCAGGAAATACAGAGAATGCCACCA
AGATACTCCTCAAGAAGAACAACTCCGAGACACATCATTGTCAAATTCACCAAAGTTGAA
ATGAAGGAAAAAATGTTAAGGGCAGCCAGAGAGAAAGGTCGGGTTACTCACAAAGGGAAG
CCCATCAGACTAACAGCTAATCTCTCGGCAGAAACTCTACAAGCCAGAAGAGAGTGGGGG
CCAATATTCAACATTCTTAAAGAAAAGAATTTTCAACCCAGAATTTCATATCCAGCCAAA
CTAAGCTTCACAAGTGAAGGAGAAATAAAATCCTTTACAGACAAGCAAATGCTGAGAGAT
TTTGTCACCACCAGGCCTGCCCTAAAAGAGCTCCTGAAGGAAGCACTAAACATGGAAAGG
AACAACCGGTACCAGCCACTACAAAAACATGCCAAATTT
>lcl|hg18_L1PA5_chr7_63258347_63264446
CTCCAAGAAATATAGGACTATGTGAAAAGACCAAATCTACATCTGATTGGTGTACCTGAA
AGTGACAGGGAGATTGGAAGCAAGATGGAAAACACTCTGCAGGATATTATCCAGGAGAAC
TTCCCCAACCTAGCAAGACAGGTCAACATTCAAATTCAGGAAATACAGAGAATGCCACAA
AGATATTCCTCGAGAAGAGCAACTCCAAGACACATAATTGTCAGATTCACCAAAGTTGAA
ATGAAGGAAAAAATGTTAAGGGCAGCCAGAGAGAAAGGTCGGGTTACCCACAAAGGGAAG
CCCATCAGACTAATAGCAGATCTCTCGGCAGAAACTCTACAAGCCAGAAGAGAGTGGGGG
CTGATATTCAACCTTCTTAAAGAAAAGAATTTTCAACCCAGAATTTCATATCCAGCCAAA
CTAAGCTTCATAAATGAAGGAGAAATAAAATCCTTTACAGACAAGCAAATGCTGAGAGAT
TTTGTCACCACCAGGCCTGCCCTAAAAGAGCTCCTGAAGAAAGCACTAAATATGGAAAAG
AACAACCGGTACCAGCCACTGCAAAAACATGCCAAATTG
>lcl|hg18_L1PA5_chr8_100389586_100395720
CTCCAAGAAATATGGGACTATGTGAAAAGACCAAATCTATGTCTGATTGGTGTACTTGAA
AGTGACGGGGAGAATGGAACCAAGTCAGAAAACAATCTGCAAGATATTATCC-GGAGAAC
TTCCCCAACCTAGCAAGGCAGGCCAACATTCAAATTCAGGAAATACAGAGAACGCCACAA
AGATACTCCTCAAGAGGAGCAACTCCAAGACACATAATTGTCAGATTCACCAAAGTTGAA
ATGAAGGAAAAAATGTTAAGGGCAGCCAGAGAGAAAGGTCCGGTTACCCACAAAGGGAAG
CCCATCGGACCAACAGCTGATCTCTTGGCAGAAATTCTACAAGCCAGAAGAGAGTGGGGG
CCAATATTCAACATTCTTAAAGAAAATAATTTTCAACCCAGAATTTCATATTCAGCCAAA
CTAAGCTTGATAAGTGAAGGAGAAATAAAACACTTTACAGACAAGCAAATGCTGAGAGAT
TTTGTCACCACCAGGCCTGCCCTAAAAGAGCTCCTGAAGGAAGCAATAAACATGGAAAGG
AACAACTGGTAGCAGCCACTGGAAAAACATGCCAAATTG
>lcl|hg18_L1PA5_chr8_48559987_48566121
CTCCAAGAAATATGGGACTATGTGAAAAGACCAAATCTACGTCTGATTGGTGTACCTGAA
AGTGACGGGGAGAATGGAACCAACCTGGAAAACACTCTGC-GGATATTATCCAGGAGAAC
TTCCCCAACCTAGTGAGGCAGACCAACATTCAAATTCAGGAAAT--AGAGAACGCCACAA
AGATACTCCTCGAGAAGAGCAACTCCAAGACACATAATTGTCACATTCACCAAGGTTGAA
ATGGAGGAAAAAATGTTAAGAGCACCCAGAGAGAAAGGTCGGGTTACCCACAAAGGGAAG
CCCATCAGACTAACAGCGGATCTCTCGGCAGACACTCCGCAAGCCAGAAGAGAGTGGGGG
CCGATATTCAACATTCTTAAAGAAAAGAATTTTCAACCCAGAATTTCATATCCAGCCAAA
CTACGCTTCATAAGTGAAGGAGAAATAAAATCCTTTACAGACAAGCAAATGCTGAGAGAT
TTTGTCACCACCAGGCCTGCCCTAAAAGAGCTCCTGAAGGAAGCACTAAACGCGGAAAGG
AACAACTGGTAGCAGCCACTGCAAAAACATGCCAAATTG
>lcl|hg18_L1PA5_chr6_23362492_23368626
CTCCAAGAAATATGAGACTATGTGAAAAGACCAAAAATACGTCCGACTGGTGTACCTGAA
AGTGACGGGGAGAATAAAACCAAATTGGAAAACACTCTTTAGGATATTATCCAGGAGAAC
TTCCCCAACCTAGCAAGGCAGGCCAACATTCAGATTCAGGAAATACAGAGAACACCACAA
AGATACTCCTCGAGAAGAGCAACTACAAGACACATAATTGTCAGATTCACCAAAGTTGAA
ATGAAGGAAAAAATGTTAAGGGCAGCCAGAGAGAAAGGTCAGGTGACCCACAAAGGGAAG
CTCATCAGACTAACAGCGGATCTCTCAGCAGAAACTCTACAAGCCAGAAGAGAGTGGGGG
CCAATATTCAACATTCTTAAAGAAAAGAATTTTCAACCCAGAATTTCATATCCAGCCAAG
CTAAGCTTCATAAGTGAAGGAGAAATAAAATTCTTTACAGACAAGCAAATGCTGACAGAT
TTTGTCACCACCAGGCCTGCCTTACAAGAGCTCCTGAAGGAAGCACT-AACATGGAAAGG
AACAACCGGTACCAGCCACTGCAAAAACATGCCAAATCG
>lcl|hg18_L1PA5_chr8_146210032_146216153
CTCCAAGAAATATGGGACTATGTGAAAAGACCAAATCTACATCTGATTGGTGTACCTGAA
AGTGATGGGGAGAATGGAACAAAGTTGGAAAACAGTTTTCAGGATATTATCCAGGAGAAT
TTCCTCAACCTACCAAGGCAGGCCAACATTCAAATTCAGGAAATACAGAGAATGCCACAA
AGATACTCCTCAAGTAGAGCAACTCCAAGACACATAATTGTCAGATTCACCCAAGTTGAA
ATGAAGGAAAAAATGTTAAGGGCAGCCAGAGAGAAAGGTCGAGTTACCCACAAAGGGAAG
CCCACCAGACTAACAGTGGATCTCTCAGCAGAATCTCTACAAGCCAGAAGAGAGTGGAGG
CCAATATTCAACATTCTTAAAGCAAAGAATTTTCAACCCAGAGTTTCATATCCAGCCAAA
CTAAGCTTCATAAGTGAAGGAGAAATAAAATCCTTTACAGACAAGCAAATGCTGAGAGAT
TTTGTCACCACTGGGCCTGCCTTACAAGAGCTCCTGAAGGAAGCACTAAACATGGAAAGG
AAAAACCAGTACCAGCCACTGCAAAAACATGCCAAATTG
>lcl|hg18_L1PA5_chr7_83178679_83184776
CTCCAAGAAATATGGGACTATGGGAAAAGACCAACTCAATGTCTGATTGGTGTACCTGAA
AGCAACGGGGAGAATGGAAGCAAGTTGGAAAACACTCTGCAGGATATTATCTGGGAGAAC
TTCCCCAATCTAGCAAGGCAGGCCAGCATTCAAATTCAGGAAATACAGAGAATGCCACAA
AGATACTCCTCGAGCAGAGCAACTCCAAGACACATAATTGTCAGATTCACCAAAGTTCGA
ATGAAGGAAAAAATGTTAAGGGCAGCCAGAGAGAAAGGTCGGGTTACCCACAAAGGGAAG
CCCATCAGACTAACAGTGGATCTCTCGGCAGAAACTCTACAAGCCAGAAGAGAGTGGGGG
CCAATATTCAACATTCTTAAAGAAAAGAATTTTCAACCCAGAATTTCATATCCAGCCAAA
CTAAGCTTCATAAGTGAAGGAGAAATAAAATCCTTTACAAACAAGCAAATGCTGAGAGAT
TTTGTCACCACCAGGCCTGCCTTACAAGAGCTCCTGAAGGAAGCACTAAACATGGAAAGG
AACAACCAGTACCAGCCACTTCAAAAACATGCAAAATTG
>lcl|hg18_L1PA5_chr7_45321407_45327543
CTCCAAGAAATATGGGACTATGTGAAAAGACCAAATCTACGTCTGATTGGTGTACCTGAA
AGTGACAGGGAGAAAGGAACCAAGTTGGAAAACACTCTTCAGGATATTTTCCAGGAGAAC
TTCCCCAATGTAGCCAGGCAGGCCAACATTCAAATTCAGGAAATACAGAGAATGCCACAA
AGATACTCCTCAAGAAGAGCAACTCCAAGACACATAATTGTCAGATTCACCAAAGTTGAA
ATGAAGGAAAAAATGTTAAGGGCAGCCAGAGAGAAAGGTTGGGTTACCCTCAAAGGGAAA
CCCATCAGACTAACAGCTGATCTCTCAGCAGAAACTCTACAAGCCAGAAAAGAGTGGGGG
CCAATATTCAACATTCTTAAAGAAAGGAATTTTCAACCCAGAATTTCATATCCAGCCAAA
CTAAGCTTCATAAGTGAAGGAGAAATAAAATATTTTACAGACAAGCAAATGCTGAGAGAT
TTTGTCACCACCAGGCCTGCCCTAAAAGAGTTCCTGAAGGAAGCACTAAACATGAAAAGG
AACAACCGGTACCAACCACTGCAAAAACATGCCAAATTG
>lcl|hg18_L1PA5_chr8_54118282_54124404
CTCCAAGAAATATGGGACTATGTGAAAAGACCAAGTCTACGTCTGATTGGTGTACCTGAA
AGTGACAGGGAGGATGGAACCAAGTTGGAAAACACTCTGCAGGATATTATCCAGGAGAAA
TTCCCCAACCTAGCAAGCCAGGCAAACATTCAAATTCAGGAAATACAGAGAATGCCACAA
AGATACTCCTTGAGAAGAGCAACTCCAAGAAAGATAATTTTCAGATTCACCAAAGTTGAA
ATGAAGGAAGAAATGTTAAGGGCAGCCAGAGAGAAAGGTTGGCTTACTTACAAAGGGAAG
CCCATCAGAATAACAGCTGATCTCTCGGTAGAAACTCTACAAGCCAGAAGAGAGTGGGGG
CCGATATTCAACGTTCTTAAAGAAAAGAATATTCAATCCAGAATTTCCTATCCAGCCAAA
CTAAGCTTCATAAGTGAAGGAGAAATAAAATCCTTTACAGGCAAACAAAAGATGAGAGAT
TTTGTCACCACCAGGCCTGCCCTACAAGAGCTCCTGAAGGAAACACTAAACATGGAAAGG
AAAAACCAGTACCAGCCACTGCAAAAACATGCCAAATTG
>lcl|hg18_L1PA5_chr7_148901844_148907972
CCCCAAGAAATACGGAACTATGTGAAAAGACCGAATCTACGTCTGATTGGTGTACCCGAA
AGTGACAGAGAGAATGGAACCAAGTTGGAAAACACTGTGCAGAATATTATCCAGGAGAAC
TTCCCCAGCCTAGCAAGGCAGGCCAACATTCAAAATCAGGAAATACAGAGAATGCCACAA
AGATACTCCTTGAGAAGAACAACTCCAAGACACATAATTGTCAGATTCACCGAAGTTGAA
ATGAAGGAAAAAATGTTAAGGGCAGCCAGAGAGAAAGATCGGGTTACCCACAAAGGGAAG
CCCATCAGACTAACAACAGATCTCTCGGCAGAAACTCTGCAAGCCAGAAGAGAGTGGGGG
CCAATATTCAACATTCTTAAAGAAAAGACTTTTCAACCGAGAATTTCATATCCAGCCAAA
CTAAGCTTCATAAGTGAAGGGGAAATAAAATCCTTTACAGACAAGCAAATGCTGAGAGAT
TTTGTCACCACCAAGCCTGCCCTACAAGAGCTCCTGAAGGAAGCACTAAACATGGAAAGG
AACAACTGGTACCAGCCACTGCAAAAACATGCCACATTA
>lcl|hg18_L1PA5_chr6_82719472_82725600
CTCCAAGAAATATGGGACTGTGTGAAAAGACCAAATCTACATCTGATTGGTGTACCTGAA
AGTGACAGGGAGAATCGAGCAAAGTTGGAAAACA--CTGCAGGATATTATGCAGGAGAAC
TTTCCCAACCTAGCAAGGCAGGCCAACATTCAAATTCAGGAAATACAGAGAACACCACAA
AGATACTCCTCGAGAAGAGCAACTCCAAGCCACATAATTGTCAGATTCACCAAAGTTGAA
ATGAAGGAAAAAATGTTAAGGGCAGACAGAGAGAAAGGTTGGGTTAACTACAAAGGGAAG
CCCATCAGACTAACAGAGGATCTCTCAGCAGAAACTCTACAAGCCAGAAGACACTGGGGG
CCAATATTCAACATTCTTAAAGAAAAGAATTTTCAACCCAGAATTTCATATCCAGCCAAA
CTAAGCTTCGTAAGTGAAGGAGAAATAAAATCCTTTACAGACAAGCAAATGCTGAGAGAT
TTTGTCACCACCTGGCC-ACCCTACAAGAGCTACTGAAGGAAGCACTAAACATGGA-AGG
AAAAACCGGTACCAGCCACTGCAAAATCATGCCAAATTG
>lcl|hg18_L1PA5_chr7_113677090_113683230
TTGCAAGAAATATGGGACTATGTGAAAAGACCAAATCTATGTCTGATTGGTGTACCTGAA
AGTGACGGGGAGAATGGAACCAAGTTGGAAAACACTCTGCAGGATATTATCCAGGAGAAC
TTCCCCAACCTAGCATGGCAGGCCAACATTCAAATTCAGGAAATACAGAGAACGCCACAA
AGATACTCCTAAAGAAGAGCAACTCCAAGACAC-TAATTGTCAGATTCACCAAAGTTGAA
ATGAAGGAAAAAATGTTAAGGGCAGCCAGAGAGAAAGGTCGGGTTACCCACAAAGGGAAG
CCCATCAGACTAACAGCAGATCTCTCTGCAGAAACTCTACAAGCCAGAAGAGAGTGGGGG
CCAATATTCAACATTCTTAAAGAAAAGAATTTTCAACCCAGAATTTCATATACAGCCAAA
CTAAGCTTCATAAGTGAAGGAGAAATAAAATCCTTCACAGACAAGCAAATGCTGAGAGAT
TTTGTCACCATCAGGCCTGCCCTACAAGGGCTCCTGAAGGAAGCACTAAACATGGAAAAG
AAAAACTGGTACCAGCCACTGCAAAAACATGCCAAATTG
>lcl|hg18_L1PA5_chr6_19589952_19596100
CTCCAAGAAATATGGGACTATGTGAAAAGACCAAATCTACATCTGATTGGTGTACCTGAA
AGTGACGGGGAGAATGGAACCAAGCTGAAAAGCACTCTGCAGGATACTATCCAGAAGAAC
TTCCCCAACCTAGCAAGGCAGGCCAACATTCAAATTCAGGAAATACAGAGAAAGCCACAG
AGATACTCTTCGAGAAGAGCAACTCCAAGACACATAATTGTCAGATTCACCAAAGTTGAA
ATGAAGGAAAAAATGTTAAGGGCAGCCAGAGAGAAAGGTCAGGTTACCCACAAAGGGAAG
CCCATCAGACTAACAGGAGATCTCTCAGCAGAAACTCTACAAGCCAGAACAGAGTGGGGG
CCAATATTCAACATTCTTAGAGAAAAGAATTTTCAAACCAGAATTTCATATCCAGCCAAA
CTAAGCTTCATAAGTGAAGGAGAAATAAAATACTTTACAGACAAGCAAATGCTCAGAGAT
TTTGTCACCACCAGGCCTGCCCTAAAAGAGCTCCTGAAGGAAGCACTAAACATGGAAAGG
AACAACCAGTACCAGCCACTGCAAAAACATGTCAAATTG
>lcl|hg18_L1PA5_chr6_78017969_78024105
CTCCAAGAAATATGGGACTATGTGAAAAGACCAAATCTACATCTGATTGGTATACCTG-A
AGTGGTGGGGAGAACAGAACCAAATTGGAAAACACTCTGCAGGATATTATCCAGGAGAAC
TTCCCCAACCTAGCAAGGCAGGCCAACATTCAAATTCAGGAAATACAGAGAATTCCACAA
AGATACTCCTCAAGAAGAGCAACTCCAAGACACAAAATTATCAGATTCACCAAAGTTGAA
ATGAAGGAAAAAATGTTAAGGGCAGCCAGAGAGAAAGGTCAGGTTACCCACAAAGGGAAG
CCCATCAGACTAACAGCGGATCTCTCAGCAGAAACTCTACAAGCCAGATGAGAGTGGGGG
CCAACATTCAACACTCTTCAAGAAAAGAATTTTCAACCCAGAATTTCATATGCAGCCAAA
CTAAGCTTCACAAGTGAAGGAGAAATAAAATAGTTTACAGACAAGCAAATGCTGAGAGAT
TTTGCTACCACTAGGCCCGCCCTACAAGAGCTCATGAAGGAAGCACTAAACATGGAAAGG
AACAACCGGTACCAGCCACTGCAAAAACATGCCAAATTG
>lcl|hg18_L1PA5_chr7_137866535_137872653
CACCAAGAAATATGGGACTATGTGAAAAGACCAAATCTATGTCTGATTGGTGTACCTGAA
AGTGACGGGGAGAATGGAACCAAGGTGGAAAATGCTCTGCAGGTTATTATCCAGGAGAAC
TTCGCCAACCTAGCAAGGCAGGCCAACATTCAAATTCAGGAAATACGGAGAATGCCACAA
AGATACTCCTTGAGAAGAGCAACTCCAAGACACATAATTATCAGATTCACCAAAGTTGAA
ATGAAGGAAAAAATGTTAAGGGCAGCCAGAGAGAAAGATCGGTTTACCCACAAAGGGAAG
CCCATCAGACTAACAGTGGATCTCTCGGCAGAAACTCTACAAGACAGAAGAGAGTAGGGG
CCAATATTCAACAGCCTTAAAGAAAAGAATTTTCAACCCAGAATTTCATATCTAGCCAAA
CTAAGCTTCATAAGTGAAGGAAAAATAAAATCCGTTATAGACAAGCAAAGGCTGAGAGAT
TTTGTCACCACCAGGCCTGCCATACCAGAGCTCCTGAAGGAAGCACTAAACATGGAAAGG
AACAACTGAGACCAGCCACTGCAAAAACATGCCAAATCA
>lcl|hg18_L1PA5_chr6_84262109_84268237
CTCCAAGAAATATGGGACTGTGTGAAAAGACCAAATCTGCATCTGATTGGTGTACCTGAA
AGTGACGGGGAGAATGGAACCAAGTTGGAAAACACTCTTCAGTAGATTATCCAGGAGAAC
TTCACCAACCTAGCAAGGCTGGCCAACATTCAAATTCAGGAAATACAGAGAAGACCACAA
AGATACTCCTTGAGAAGAGCAACTCCAAGACACATAATTGTCAGATTCACCAAAGTTGAA
ATGAAGGAAAAAATGTTAAGGGCAGACAGAGAGAAAGGTTGGGTTACCCACAAAGGGAAG
CCCATCAGACTAACAGATGATCTCTTGGCAGAAACTCTACAAGCCAGAAGA--GTGGGGA
CAAATATTCAACATTCTTAAAGAAAAGAATTTTCAACCCAGAATTTCACATCCAGCCAAA
CTAAGATTCATAAGTGAAGGAGAAATAAAATCCTTTACAGACAAGCAAATGCTGAGAGA-
TTTGTCACCACCAGGCCTCCCCTACAAGAGCTCCTGAAGG--GCTCTGAACATGGAAAGG
AACAACAGCTACCAGCCACTGCAAAAACATGCCAAATTG
>lcl|hg18_L1PA5_chr7_76609700_76615811
ACCCGAGAAATACGGGACTATGTGACAAGACCAAATCTACATCTGATTGGTGTAGCTTAA
AGTGACGGGGAGAATGGAACCAAGTTGGAAAACACTCTGCAGGATATTTTCCAGGAGAAC
TTCCCCAACCTAGCAAGGCAGGCCAACATTCAAATTCAGGAAATACAGAGAATGCCACAA
AGATACTCCTCGAGAGGAGCAACTCCAAGATACATAATTGTCAGATTCACCAAAGTTGAA
ATGAAGGAAAAAATGTTAAGGGCAGCCAGAGAGAAAGGTCGGGTTACCCACAAAGGGAAA
CCCATCAGACTAACAGTGGATCTCTTGGCAGAAACTCTACAAGCCAGAAGTTAGTGGGGG
CCAATATTCAACATTCTTAAAGAAAATTATTTTCAACCCAGAATTTCATATCCAGCCAAA
CTAAGCTTCATAAGTGAAGGAGAAATAAAATACTTTACAGACAAGCAAATGCTGAGAGAT
TTTGTCACCACCAGGCTTTCCCTAAAAGAGCTCCTGAAGGAAGCACTAAACATGGAAAGG
AACAACTGGTATGAGCCACTGCAAAAACATGCCAAATTG
>lcl|hg18_L1PA5_chr7_151388496_151394605
CTCCAAGAAATATGAGACTATGTGAAAAGACCAAATCTACGTCTGATTGGTGTGCCTGAA
AGTGACGGGGAGAATGGAACCAAGTTGGAAAACACTCTGCAGGATATTATCCAGGAGAAT
TTCCCCAACCTAGCAAGGCAGGCCAACATTCAAATTCAGGAAATACAGAGAACGCCACAA
AGATACTCCTTGAGAAGAGCAACTCCAAGGCACATAATTGGCGGATTCACCAAATTTGAA
ATGAAGGAAAAAATGTTAAGGGCAGCCAGAGACAAAGGTCGAGTTACCCACAAAGGGAAG
CCCATCAGACTAACAGCGGATCTCTCAGCAGAAACTCTACAAGCCAGAAGAGAGTGGGGA
CCA-TATTCAACGTTCTTAAAGAAAAGAAATTTCAACCCAGAATTTCATATCCAGCCAAA
CTAAGCTTCATAAGTGAAGGAGAAATAAAATCCTTTACAGACAAGCAAATGCTGAGAGAT
TTTGTCACCATCAGGCCTGCCCTAAAAGAGCTCCTGAAGGAAGCACTAAAGATGGAGAGG
AACAACCGGTACCAGACACTGCAAAAACATGCCAAATTG
>lcl|hg18_L1PA5_chr6_9990543_9996667
CTCCAAGAAATATGAGACTATGTGAAAAGACCAAATCTATGTCTGATTGGTGTACCTGAA
AGTGATGGGGAGAATGGAACCAAGTTGGAAAACACGCTGCAGGATATTATCCAGGAGAAG
TTCCCCAATCTAGCAAGGCAGGCCAACATTCAAATTCAGGAAATACAGAGAACGCCACAA
AGATACACCTCAAGAAGAGCAACTCCAAGACACGTAATTGTCAGATTCACCAAAGTTGAA
ATGAAGGAAAAAATGTTAAGGGCAGCCAGAGAGAAAGGTCAGGTTACCCACAAAGGGAAG
CCCATCAGACTAACAGCAGATCTCTCGGCAGAAACTCTACAAGCCAGAAGAGAGTGGGGG
TCAATATTCAACATTCTTAAAGAAAAGAATTTTCAACCCAGAATTTCATATCCAGCCAAA
CTAAGCTTCATAAGGGAAGGAGAAATAAAATCCTTTACAGACAAGCAAAGGCTGAGAGAT
TTTGTCATCACCAGGCCTGCCTTACAAGAGCTCCTGAAGGAAGCACTAAACATGGAAAGG
AACAACCGGTACCAGCCACTGCAAAAACATGCCAAATTG
>lcl|hg18_L1PA5_chr6_44659888_44666028
CTCCAAGAAATATAGGACTATGTGAAAAGACCAAATCTACATCTGATTTGTGTACCTGAA
AGTGATGGGGAGAATGGAACCAAGTTGAAAAACACTCTGCAGGACATTATCCAGGAGAAC
TTCCCCAATCTAGCAAGGCAGGCCAACATTCAAATTCAGGAAATACAGAGAACCCCACAA
AGATACTCCTCAAGAAGAGCAACTCCAAGACATGTAATTGTCAGATTCACCAAAGTTGAA
ATGAAGGAAAAAATGTTAAGGGCAGCCAGAAAGAAAGGTTGGGTTACCCAAAAACGGAAG
CCCATCAGACTAACAGCTGATCTCTTGGCAGAAACTCTACAAGCCAGAAGAGACTGGGGG
CCAATATTCAACATTCTTAAAGAAAAGAATTTTCAACCCAGAATTTCATATCCAGCCAAA
CTAAGCTTCATAAGTGAAGGAGAAATAAAATCCTTTACAGACAAGCAAATGCTGAGAGAT
TTTGTCACCACCAGGCCTGCCCTACAAGAGCTCCTGAAGGAAGCAATAAACATGGAAAGG
AACAACCGCTACCAGCCACTGCAAAAACATGCCAAATTG
>lcl|hg18_L1PA5_chr7_106112073_106118200
CTCCAAGAAATATGGGACTATGTGAATAGACCAAATCTACGTCTGATTGGTGTACCTGAA
AGTGACGGGGAGAATGTAACCAAGTTGGAAAACACTCTTCAGGATATTATCCAGGAGAAC
TTCCCCAACCTAGCAAGGCAGACCAACATTCAAATTCAGGAAATACAGAGAACACCACAA
AGATACTCCTCAAGAAGAGCAACCACAAGACACATAATTGTCAGACTCACCAAGGTTGAT
ATGAAGGAAATAATGTTAAGGGCAGCCAGAGAGAAAGGTCGGTTTACCCACAAAGGGAAG
CCCATCAGACTAACAGCAGATCTCTCAGCAGAAACTCTACAAGCCAGAAGAGAGTGGGGG
CCAATATTCAACATTCTTAAAGAAAAGAATTTTCAACCCAGAATTTCATATCCAGGCAAA
CTAAGCTTCATAAGTGAAGGAGAAATAAAATCCTTTACAGACAAACAAATGCTGAGAGAT
TTTGTCTCCACCAGGCCTGCCCTAAAAGAGCTCCTGAAGGAAGCACTAAACATGGAAAGG
AATAACCAGCACCAGCCACTGCAAAAACATGCCAAATTA
>lcl|hg18_L1PA5_chr7_126040692_126046812
CTCTAAGAAATACGGGACTATGTGAAAAGACCAAATCTACGTCTGATTGGTGTACCTGAA
AGTGACAGGGAGAATGGAACCAAGTTGGAAAACACTCTGCAGGATATTATCCAGGAGAAC
TTCCCCAACCTAGCAAGGCAGGACAACATTCAAATTCAGGAAATACAGAGAACACCACAA
AGATACTCCTCGAGAAGAGCAACTCCAAGACACATAATTGTCAGATTCACCAAAGTTGAA
ATGAGGGAAAAAATGTTAAGGGCAGCCAGAGAGAAATGTAGGGTTACCCACAAAGGGAAA
CCAATTAGACTAATAGCAGATCTCTCGGCAGAAACTCTACAAGCCAGAAGAGAGTGGGGG
CCAATATTCAACATTCTTAAAGAAAAGAATTTTCAACCCAGAATTTCATATCCAGCCAAA
CTAAGCTTCATAAGTGAAGGAGAAATAAAATCCTTTAGAGACAAGCAAATGCTGAGAGAT
TTTGTCACCACCAGGCCTGCCCTACAAGAGCTCCTGAAGGAAGCACTAAACATGGAAAGG
AACAACCAGTACCAGCCACTGCAAAAACATGCCAAATTG
>lcl|hg18_L1PA5_chr7_40339885_40346016
CTCCAAGAAATATGGGACTATGTGAAAAGACCAAATCTACGTCTGATTGGTGTACCTGAA
AGTGACGGGGAGAATGGAACCAAGTTGGAAAACACTCTGCAGGATATTATCCAGGAGAAT
TTCCCCAACCTAGCAAGGCAGGCCAACATTCAAATTCAGGAAATACAGAGAATGCCACAA
AGATACTCCTCGAGAAAAGC-ACTCCAAGACACATAATTGTCAGATTCACCAAACTTGAA
ATGAAGGAAAAAATGTTAAGGGCAGCCAGAGAGAAAGGTTGGGTTACCCACAAAGGGAAG
CCCATCAGACTAACAGCGGATCTATTGGCAGAAACTCTACAAGCCAGAAGAGAGTGGGGG
CCAATATTCAACATTCTTAAAGAAAAGAATTTTCAACCCAGAATTTCATATCCACCCAAA
CTAAGCTTCATAAGTGAAGGAGAAATAAAATCCTTAACAGACAAGCAAATGCTGAGAGAT
TTTGTCACCACCAGGCCTGTCCTACAAGAGCTCCTGAATGAAGCACTAAACATGGAAAGG
AACAACCTGTACCAGCCACTGCAAAAACATGCCAAATTG
>lcl|hg18_L1PA5_chr6_93761622_93767753
CTCCAAGAAATATGGGACTATGTGAAAAGACCAAATCTACATCTGATTGGTGTACCTGAA
AGTGACAGGGAGAATGGAACCAAGTTGGAAAACACTCTGCAGGATATTATCCAGGAGAAC
TTCCCCAACCTAGCAAGGCAGGCCAACATTCAAATTCAGGAAATACAGAGAACGCCACAA
AGATACTCCTCAAGAAGAGCAACTCCAAGACACATAATTGTCAGATTCACCAAAGTTGAA
ATGAGGGAAAAAATGTTAAGGGCAGCCAGAGAGAAAGGTCGGGTTACCCACAAAGGGAAA
CCAATGAAAGTAACAGCAGATCTCTTGGCAGAAACTCTATAAGCCAGAAGAGAGTGGGGG
CCAATATTCAACATTCTTAAAGAAAAGAATTTTCAACCCAGAATTTCATATCCAACCAAC
CTAAGCTTCCTAAGTGAAGGAGAAATAAAATCCTTTACAGACAAGCAAACACTGAGAGAT
TCTGACACAACCAGGCCTGCCCTAAAAGAGCTCCTGAAGGAAGCACTAAACGTGGAAAGG
AACAACCAGTACCAGCCACTGCAAAAACATGCCAATTTG
>lcl|hg18_L1PA5_chr8_39176292_39182443
CTCCAAGAAATATGGGACTATGTGAAAAGACCAAATCTACGTCTGATTGGTGTACCTGAA
AGTGATGGTGAGAATGGAACCAAGTTGGAAAACACTGTGCAGGATATTATCCAGGAGAAC
TTCCCCAATCTAGCAAGGCAGGCCAACATTCAAATTCAGGAAATACAGAGAATGCCACAC
AGATACTCCTTGAGAACAGCAACTCCAAGACACATAATTGTCAGATTCACCAAAGTTGAA
ATGAAGGAAAAAATGTTAAGGGCAGCCAGAGAGACGGGTCCGGTTACCCACAAAGGGAAG
CCCATCAGACTAACAGCGGATCTCTCAGCAGAAACTCTACAAGCCAGAAGAGAGTGGGGG
CCAATATTCAACATTCTTAAAGAAAAGAATTTTCAACCCAGAATTTCATATCCAGCCAAA
CTAAGCTTCATAAGTGAAGGAGAAATAAAATCCTTTACAGACAAGCAAATGCTGAGAGAT
TTTGTCACCACCAGGCCTGCCTTATAAGAGCTCCTAAAGGAAGCACTAAACATGGAAAGG
AACAATCAGTACCAGCCACTGCAAAAACATGACAAATTG
>lcl|hg18_L1PA5_chr8_39993074_39999223
CTCCAAGAAATATGGGACTATGTGAAAAGACCAAATCTACGTCTCATTGGTGTACCTGAA
ATTGACGGGGAGAATGGAACCAAGTTGGAAAACACTCTGCAGGATATTATCCAGGAGAAC
ATCCCCAACCTAGAAAGGCAGGCCAACATTCAAATTCAGGAAATACAGAGAATGCCACAA
AGATACTCCTCAAGAAGAGTAACTCCAAGACACATAATGGTCAGATTCACCAAGGTTGAA
ATGAAGGAAAAAATGTTAAGGGCAGCCAGAGAGAAAGGTCAGGTTACCCACAAAGGGAAG
CCCATCAGACTAACAGCTGATCTCTCGGCAGAAACTCTACAAGCCAGAATAGAGTGGGGG
CCAATATTCAACATTCTTAAAGAAAAGAATTTTCAACACAGAATTTCCTATCCAGCCAAA
CTAAGCTTCATAAGTGAAGGAGAAATAAAATCCTTTACAGAAAAGCAAATGCTGAGAGAT
TTTCTCACCACCAGGCCTGCCTTACAAGAGCTCCTGAAGGAAGCACTAAACATGGAAAGG
AAAAATCGGTACCAGCCACTGCAAAAACATGTCAAATTG
>lcl|hg18_L1PA5_chr6_25266405_25272516
CTCCAAGAAATATGGGACTATGTGAAAATACCAAATCTACGTCTGATTGGTGTACCTGAA
AGTGACAGGAAGAACGGAACCAAGTTGGAAAACATTCTTCAGGATATTATCCAGGAGAAC
TTCCCCAATCTAGCAAGGCAGGCCAACATTCAGATTCAGGAAATACAGAGAATGCCACAA
AGATACTCCTCGAGAAGAGCAACTCCAAGACACATAATTGTCAGATTTACCAAAGTTGAA
ATGAAGGAAAAAATGTTAAGGGCAGCCAGAGAGAAAGGTCGGGTTACCCACAAAGGGAAG
CCCATCAGACTAACAGCGGATCTCTTGGCAGAAACTCTACAAGCCAGAAGAGAGTGGGGG
CCCATATTCAACATTCTTAAAGAAAAGAATTTTCAACCCAGAATTTCATATCCTGCCAAA
CTAAGCTTCATAAGTGAAGGAGAAATAAAATCCTTTACAGACAAGCAAATGCTGAGAGAT
TCTGTCACCGCCAGGCCTGCCCTACAAGAGCTCCTGAAGGAAGTACTAAACATGGAAAGG
AACAACTGGTACCAGCCACTGCAAAAACATGCCAAATGG
>lcl|hg18_L1PA5_chr8_51223529_51229624
CTCCAAGAAATATGGTACTATGTGAAAAGACCAAATCTACGTCTGATTGGTGTACCTGAA
AGTGACGGGGAGAATAGAACCAAGTTGGAAAACACTCCTCATGATATTATCCAGGAGAAC
TTCCCCAACCTAGCAAGGCAGGCCAACATTCAAATTCAGGAAATACAGAGAACACCACAA
AGATACTCCTCGAGAAGAGCAACTCCAAGACACATAATTGGCAGATTCACCAAAGTTGAA
ATGGAGGAAAAAATGTTAAGGGCAGCCAGAGAGAAAAGTCTGGTTACTCACAAAGGGAAA
CCCATCAGACTAACAGCTGATCTCTCGGCAGAAA--CTACAAGCCAGAAGAGAGTGGGGG
CCAATATTCAACATTCTTAAAGAAAATAATTTTCAACCCAGAATTTCATATCCAGTCAAA
TTAAGTTTCATAAGTGAAGGAGAAATAAAATCCTTTACAGACAAGCAAATGCTGAGAGAT
TTTCTCACCACCAGGCCTGCCCTAAAAGAGCTCCTGAAGGAAGCACTAAACATAGAAAGG
AACAACCGGTACCAGCCACTGCAAAACCATTCCAAATTG
>lcl|hg18_L1PA5_chr7_47165799_47171917
CTCCAAGAAATATGGGACTATGTGAAAAGACCAAATCTACGTCTGATTGGTGTACCTGAA
AGTGACGGGGAGAATGGAACCAAGTTGGAAAACACTCTTCAGGATATTACCCAGGAGAAC
TTCCCCAATCTAGCAAGGCAGGCCAACATTCAAATTCAGGAAATACAGAGAACGCCACAA
AGATACTCCTCAAGAAGAGCAACTCCAAGACACATAATTGTCAGATTCACCAAAGTTGAA
ATGAAGGAAAAAATGTTAAGTGCAGCCAGAGAGAAAGGTCAGGTTACCCACAAAGGGAAA
CCCATCAGTCTAACAGCGGATCTCTCAGCAGAAACTCTACAAGCCAGAAGAGAGTGGGGG
CCAGTATTCAACATTCTTAAAGAAAAGAATTTTCAACCCAGAATTTCATATCCAGCCAAA
CTAAGCTTCATAAGTGAAGGAGAAATAAAATCCTTTACAGACAAGCAAATGCTGAGAGAT
TTTGTCACCACCAGGCCTGCCCTACAAGAGTTCCTGAAGGAAGCACTAAACATGGAAAGG
AAAAACTGGTACCAGCCACTGCAAAAACATGCCAAATTG
>lcl|hg18_L1PA5_chr8_23287413_23293535
CTCCAAGAAATATGGGACTATGTGAAAAGACCAAAGCTACATCTGATTGGTGTACCTGAA
AGTGACGGGGAGAATGGAACCAAGTTGGAAAACACTCTGCAGGATATTATCCAGGAGAAC
TTCCCCAACCTAGCAGGGCAGGCCAACGTTCAAATTCGGGAAATACAGAGAATGCCACAA
AGATACTCCTGGAGAAGAGCAACTCCAAGACACATAATTGTCAGATTCACCAAAGTTGAA
ATGAAGGAAAAAATGTTAAGGACAGCCAGAGAGAAAGGTCAGGTTACCCACAAAAGGAAA
CCCATCAGACTAGCAGCAGATCTCTCAGCAGAAACTCTACAAACCAGAAGAGAGTGGGGG
CCAATATTCAACATTCTTAAAGAAAAGAATTTTCAACCCAGAATTTCATATCCAGCCAAA
CTAAGCTTCATAAGTGAAGGAGAAATAAAATCCTTTACAGACAAGCAAATGCTGAGAGAT
TGTGTCACCACCAGGCCTGCCCTACAAGAGCTCCTGAAGGAAGCACTAAACATGGAAAGG
AACAACCAGTACCAGCCACTTCAAAAACATGCCAAATTG
>lcl|hg18_L1PA5_chr8_26971287_26977417
CTCCAAGAAATATGGGACTATGTGAAAAGACCAAATCTACATCTGATTGATGTACCTTAA
AGTGACGGACAGAATGGAACCAAGTTGGAAAACACTCTTCAGGACATTATCCAGGAGAAC
TTCTCCAACCTAGCAAGGCAGGCCAACATTCAAATTCAGGGAATACAGAGAATGCCACAA
AGATACTCCTCGAGAAGAGCAACTCCAAGACACATAATTGTCAGATTCACCAAAGTTGAA
ATGAAGGAAAAAATGTTAAGGGCAGCCAGAGAGAAAGGTCGGGTTACCCACAAAGGGAAG
CCCATCAGACTAACAGCTGATCTCTCGGCAGAAACTCCACAAGCCAGAAGAGAGTGGGGG
CCAACATTCAACATTCTTAAAGAAAAGAATTTTCAATCCAGAATTTCATATTCAGCCAAA
CTAAGCTTCATAAGTGAAGGAGAAATAAAATCCTTTACAGACAAGCAAATGCTGAGAGAT
TTTGTCACCACCAGGCCTGCCCTACAAGACCTCCTGAAGGAAGCACTAAACATGGAAAAG
AACAACCGGTACCAGCCGCTGCAAAAACATGCCAAATTG
>lcl|hg18_L1PA5_chrX_57544915_57551050
CTCCAAGAAATATGGGACTATGTGAAAAGACCAAATCTACCTCTGATTGGTGTACCTGAA
AGTGACAGGGAAAATGGAACCAAGTTGGAAAACACTCTGCATGATATTACCCAGGAGAAC
TTTCCCAATCTAGCAAGGCAGGCCAATACTCAAATTCAGGAAATACAGAGAACCCCACAA
AGATAATCTTTGAGAACAGCAACTCCAAGACACATAATTGTCAGATTCACCAATGACGAA
ATGAAGGAAAAAAGGTTAAGGGCAGCCAGAGAGAAAGGTCAGGTTACCCACAAAGGGAAG
CCCACCAGAATAACAGCGGATCTATTGGCAGAAACTCTACAAGACAGAAGGGAGTGGGGG
CCAATATTCAACACTCTTAAAATAAAGAATTTTCAACCCAGAATTTCATATCCAGCCAAA
CTAAGCTTCATAAGTGAAGGAGAAATAAAATCCTTTACAGA-AAAAAAATGCTGAGAGAT
TTTGTCACCACTGGGCCTGCTGTACAAGAGCTCCTGAAGGAAGCACTAAACATGGAAAGG
AAAAACTGGTACCAGCCACTGCAAAAACATGCCAAATTG
>lcl|hg18_L1PA5_chr8_86518332_86524472
CTCCAAGAAATATGGGACTATG-GAAAAGACCAAATCTGCGTCTGATTGGTGTACCTGAA
AGTGACAGGGAGAATGGAACCAAGCTGGAAAACACTCTGCAGGATATTATCCAGGAAAAC
TTCCCCAATCTAGCAAGGCAGGCGAACATTCAAATTCAGGAAATACAGAGAATACCACAA
AGATACTCCTCGAGAAGAGCAACTCCAAGACACATAATTGTCAGATTCACCAAAGTGGAA
ATGAAGGAAAAAACGTTAAGGGCAGCCAGAGAGAAAGGTCAAGTTACCCAC-AAAGGAAG
CCCATCAGACTAACAGCTGATCTCTCAGCAGAAACTCTACGAGACAGAAGAGAGTGGGGG
CCAATATTCAACATTCTTAAAGAAAAGAATTTTCAACCCAGAATTTCATATCCAGCCAAA
CTAAGCTTCATAAGTGAAGGAGAAATAAAATACTTTACAGAGAAACAAATGCTGAGAGAT
TTTGTCACCACCAGGCCTGCCCTAAAAGAGCTCCTGAAGGAAGCACTAAACATGTAAAGG
AACAACCGGTACCAGCCACTGCAAAAACATGCCAAATTG
>lcl|hg18_L1PA5_chrX_62628697_62634857
CTCCAAAAAATATGGGACTATGTGAAAAGACCAAACCTACGTCTGACTGGTATACCTGAA
AGTGACAGGGAGAATGGAAAAAAGTTGGAAAACA--CTGCAGGATATTATCCAGGAGAAC
TTCCCCAACCTAGCAAGGCAGGTCAACATTCAAATTCAGGAAATACAGAGAACGCCACAA
AGATAATCCTCGAGAAGAGCAACTCCAAGA-ACATACTTGTCAGATTCACGAAAGTCGAA
ATGAAGGAACAAATGTTAAGGGCAGCCAGAGACAAAGGTCAGGTTACCCACAAAGGGAAG
CCCATCAGACTAACAGCTGATCTCTTGGCAGAAACTCTACAAGCCAGAAGAGAGTGGGGG
ACAATATTCAACATTCTTACAGAAAAGAATTTTCAACCCAGAATTTCATGTCCAGCCAAA
CTAAGCTTCATAAGTGAAGGAGAAATAAAATCCTTTACAGACAAGCAAATGCTGAGAGAT
TTTGTCACCACCAGGCCTGCCCTAAAAGACCTCCTGAAGGAAGCACAAAACATGGAAAGG
AACAACCAGTACCAGCCACTGCAAAATCATGCCAAATTG
>lcl|hg18_L1PA5_chrX_57906353_57912464
CTCCAAGAAATATGGGACTATGTGAAAAGACCAAATCTACATCTCATTTGTGTACTTGAA
AGTTATGGGGAGAATGGAACCAAGTTGGAAAACACTCTGCAGGATATTATCCAGGAGAAC
TTCTCCAACTTAGCAAGGCATGCCAACATTCAAATTCAGGAAATACAGAGAATGTCACAA
AGATATTCCTCAAGAAGAGCAACTCCAAGACACATAATTGTCAGATTCACCAAAGTTGAA
ATGAAGGAGAAAATGTTAAGGGCAGCCAGAGAGAAAGGTCGGGTTACCCACAAAGGGAAG
TCCATCAGACTAACAGCAGATCTCTCGGCAGAAACTCTACAAGCCAGAAGAGAGTGGGGG
CCAATACTCAACATTCTTAAAGAAAATAATTTTCAACCCAGGATTTCATATCCAGCCAAA
CTAAGCTTCGTAAGTGAAGGAGAAATAAAATCCTT-ACAGATAAGCAAATGCTGAAAGAT
TCTGTCATCACCAGGTCTGCCCTACAAGAGCTCCTGAAGGAAGCACTAAACAT----AGG
AACAACCAGTACCAACCACTGCAAAAACATGCCAAATTT
>lcl|hg18_L1PA5_chr9_6366265_6372430
CTCCAAGAAATATAGGACTATGTGAAAACACCAAATCTACGTCTGATTGGTGTACCTGAA
AGTGACGGGGAGAATGGAACCAAGTTGGAAAACACTCTGCAGGATATTATCCAGGAGAAC
TTCCCCAATCTACCAAGGCAGGCCAACATTCAAATTCAGGAAATACAGAGAACGCCACAA
AGATACTCCCCGAGAAGAGCAACTCCAAGACACAGAATTGTCAGATTCACCAAAGTTGAA
ATGAAGGAAAAAATGTTAAGGGCGGCCTGAGAGAAAGGTCGGGTTACCCACAAAGGGAAG
CCCATCAGACTAACAACTGATCTCTCGGCAGAAACTCTACAAGCCAGAAGACAGTGGGGA
CCAATATTCAACATTCTTAAAGAAAAGAATTTTCAACCCAGAATTTCATATCCAGCCAAA
CTAAGCTTCGTAAGTGAAGGACAAATAAAATCCTTTACAGACAAGCAAATGCTGAGAGAA
TATGTCGCCACGAGGCCTGCCCTAAAAGAGCTCCTGAATGAAGCACTAAACGTGGAAAGG
AACAACCGGTATGAGCCACTGCAAAAACATGCCAAATTG
>lcl|hg18_L1PA5_chr9_25092005_25098066
CTCCAAGAAATATGGGACTCTGTGAAAAGAACAAATCTACGTCTGATCGGTGTACCTGAA
AGTGACGGGGAGAATGGAACCAAGTTGGAAAGCACTCTGCAGGATATTATCCAGGAGAAC
TTCCCCAATCTAGCAAGGCAGGCCCACATTCAGATTCAGGAAATACAGAGAATGCCACGA
AGATACTCCTCGAGAAGAGCAACTCCAAGACACATAATTGTCAGATTCACCAAAGTTGAA
ATGAAGGAAAAAATGTTAAGGGCAGCCAGAGAGAAAGGTTGGGTTACCCACAAAGGGAAG
CCCATCAGACTAACAGCTGATCTCTCCACAGAAACTCTACAAGCCAGAAGAGATTGGGGG
CCAATATTCAACATTCTTAAAGAAAAGAATTTTCAACCCAGAATTTCATATCCGGCCAAA
CTAACCTTCATAAGTGAAGGAGAAATAAAATCCTTTACAGACAAGCAAATGCTGAGAGAT
TTTGTCACCACCAGACCTGCCCTACAAGAGCTCCTGAAGGAAGCACTAAACATGGAAAGG
AACAACCAGTACCAGCCACTGCAAAAACATGACAAATTG
>lcl|hg18_L1PA5_chr8_72656408_72662551
CTCCAAGAAATATGGAACTATGTGAAAAGACCAAATCTACGTCTGACTGGTTTACCTGAA
AGTGACAGGGAGAATGGAACCAAGTTGGAAAACATTCTGCAGGATATTATCCAGGAGAAT
TTCCCCAACCTGGCAAAGCAGGCCAACATCCAAATTCAGGAAATACAGAGAACACCACAA
AGATACTCCTTGAGAAGAGCAACTCCAAGACACATAATTGTCAGATTCACCAAAGTTGAA
ATGAAGGAAAAAATGTGAAAGGCAGCCAGAGAGAAAGTTCGGGTTACTCACAAAGGGAAG
CCCATCAGACTAACAGCTGATCTCTTGGCAGAAACTCTACAAGCCAGAAGAGAATGGGGG
CCAATATTCAACATTCTTAAAGAAAAGAATTTTCAACACAGAATTTCATATCCAGCCAAA
CTAAGCTTCATAAGTGAAGGAGAAATAAAATCCTTTACAGACAAGCAAATGCTGAGAGAT
TTTGTCACCACCAGGCCTGCCCTAAAAGAGCTCCTGAA-GAAGCACTAAACATGGAAAGG
AACAACCGGTACCAGCCACTGCAAAAACATGCCAAATTG
>lcl|hg18_L1PA5_chr8_85151594_85157791
CTCCAAGAAACATGGGACTATGTGAAAAGACCAAATCTATGTCTGATTGGCATACCTGAA
AGTGATGGGGAGAATGGAACCAAGTTGGAAAACACTCTGCAGGATATTATCCAGGAGAAC
TTCCCCAACCTAGCAAGGCAGGCCAACATTCAAATTCAGGAAATACAGAGAATGCCACAA
AGATACTCCTCGAGAAGAGCAACTCCAAGACACATAATTGTCAGATTCACCAAAGTTGAA
AAGAAAGAAAAAATGTTAAGGGCAGCCAGAGAGAAAGGTCAGGTTACCCACAAAGGGAAT
CCCATCAGACTAACAGCGGATTTCTCGGCAGAAACTCTACAAGCCAGAAGAGAGTAGGGG
CCAATATTCAACATTCTTAAAGAAAAGAATTTTGAACCCAGAATTTCATATCCAGCCAAA
CTAAGCTTCATAAGTGAAGAAGAAATAAAATCCTTTACAGACAAGCAAATGCTGAGATAT
TTTGTCACCACCAGGCGTGCCCTAAAAGAGCCCCTGAAGGAAGCACTAAACATGGAAAGG
AACAACCGGTATTAGCTGCTGCAAAAACATGCCAAATTG
>lcl|hg18_L1PA5_chrX_108459701_108465854
CTCCAAGAAACATGGGACCATGTGAAAAGACCAAATCTACATCTGATTGGTGCACCTGAC
AGTGAAGGGAAGAATGGAACCAAGTAGGAAAATACTCTTCAGGATATTATCCAAGAGAAC
TTCCCTAATCTAGCAAGGCAGGCCAACATTCAAATTCAGGAAATACAGAGAATGCCACAG
AGATACTCCTTGAGAAGAGCAACTGCAAGACACATAATTGTCAGATTCACCAAAGTTGAA
ATGAAGGAAAAAATATTAAGGGCAGCAAGAGAGAAAGGTCGGGTTACCCACAAAGGGAAG
CCCATCAGACTAACAGCGGATCTCTTGGCAGAAACTCTACAAGCCAGAAGGCAGTGGGGG
CCAATATTCAACATTCTTAAAGAAAAGAATTTTCAACACAGAATTTCATATCCAGCCAAA
CTAAACTTCATAAATGAAGGAGAAATAAAATCCTTCACAGACAGGTGAATGCTGATAGAT
TTTGTCACCACCAGGCCTGCCTTAAAAGAGCTCCTGAAGGAAGCCTGAAACATGGAAAGG
AGAAACCGGTACCAGCCACTGCAAAAGTATGCCAAATTG
>lcl|hg18_L1PA5_chrX_51930614_51936760
CTCCAAGAAATATGGGACTATGTGAAAAGACCAAATCTACGTCTGATTGGTGTACCTGAA
AGTCACAGGGAGAATGGAACCAAGTTGGAAATCACTCTTCAGGATATTGTCCAGGAGAAC
TTCCTCAACCTAGCAAGGCAGGCCAACATTCAAATTCAGGAAATACAGAGGACATCACAA
AGATACTCCTCGAGAAGAGCAACTCCAAGACACATAATTGTCAGATTCACCAAAGTTGAA
ATGAAGGAAAAAATGTTAAGGGCAGCCAGAGAGAAAGGTCAGGTTACCCACAAAGGGAAG
CCCATCAGACTAACATCTGATCTCTCGGCAGAAACTCTACAAGCCAGGAGAGAGTGGGGG
CCAATATTCAACACTCTTAAAGAAAAGAATTTTCAACCCAGAATTTCATATCCAGCCAAA
CTAAGTTCCATAAGTGAAGGAGAGATAAAATACTTTACAGACAAGCAAATGCTGAGAGAT
TTTGTCACCACTGGGCCTGCCCTAAAAGAGCTCCTGAAGGAAGCACTAAACATGGAAAGG
AACAACCTGTACCAGCCACTGCAAAATCATGCCAAATTG
>lcl|hg18_L1PA5_chrX_104021142_104027271
CTCCAAGAAATATGGGACTACGTGAAAAGACCAAATCTACATCTGATTGGTGTACCAGAA
AGTGACAAGGAGAATGGAACCAAGTTGAAAAATACTCCGCAGGATATTATCCAGGAGAAG
TTCCCCAACCTAGCAAGGCAGGCCAACATTCAAATTCAGGAAATACAGAGAATGCCACAA
AGATGCTCCTCGAGAAGAGCAACTCCAAGACACAAAATTGTCAGATTCACCAAAGTTGAA
ATGAAGGAAAAAATGTTAAGGGCAGCCAGAGAGAAAGGTCGGGTTACCCACAAAGGGAAG
CCCATCAAACTAATAGCGGATGTCTCGGCAGAAA--CTATAAGCCAGAAGAGAGTGGTGG
CCAATATCCAACATACTTAAG-AAAAGAATTTCCAACCCAGAATTTCATATCCAGCCAAA
CCAAGCTTCATAAGTGAAGGAGAAATAAAATACTTTACAGACAAGCAAATGCTGAGAGAT
TTTATAACCACTAGACCTGCCCTAAAAGAGCTCCTGAAGGAGGGACTAAACATGGAAAGG
AACAACCGGTACCAGCCACTGCAAAAACATGCCAAATTT
>lcl|hg18_L1PA5_chrX_55439673_55445817
CTCCAAGAAATATGGGACTATGTGAAAAGACCAAATCAGCGTCTGATTGGTGTACCTGAA
AGGGACGGGGAGAATGGAACCAAGTTGGAAAACACTCTGCAGGATATTATCCAGGAGAAC
TTCCCCAACCTAGCAAGGCAGGCCAACATTCAGATTCAGGAAATACAGAGAACGCCACAA
AGATACTCCTCGAGAAGAGCAACTCCAAGACAAATAATTGTCAGATTCACCAAAGTTGAA
ATGAAGGAAAAAATGTTAAGGGCAGCCAGAGAGAAAGATTGGGTTACCAACAAAGGGAAG
CCTATCAGACTAACAGCTGATCTGTCAGCAGGCACTCTACAAGACAGAAGAGAGTGGGGG
CCAATATTCAACATTCTT----AAAAGAATTTTCAACCCAGAATTTCGTATCCAGCCAAA
CTAAGCTTCATAAGTGAAGGAGAAATAAAATACTTTACAGAGAAGAAAATGCTGAGAGAT
TTTGTCACCACCAGGCCTGCCCTAAAAGAGTTCCTGAAGGAAGCACTAAACATGGAAAGG
AACAACCAGTACCAGCCACTGCAAAAACATGCCAAAATG
>lcl|hg18_L1PA5_chr9_118311116_118317233
CTCCAAGAAATATGGGACTATGTGAAAAGACCAAATCTACGTCTGATAGGTGTACCTGAA
AGTGACAGGGAGAATGGAACCAAGTTGGAAAACACTCTGCAGGATAATATCCAGAAGAGC
TTCCCCAACCTAGCAAGGCAGGCCAACATTCAAATTCAGGAAATACAGAGAAAGCCACAA
AGA-ACTCCTTGAGAAGAGCAACTCCAAGACACATAATTATCAGATTCACCAAAGTTGAA
ATGAAGGAAAAAATGTTAAGGGCAGTCAGAGAGAAAGGTTGGGTTATCCACAAAGGGAAG
CCCACCAGACTAACAGCTGATCTCTCGGCAGAAACTCTACAAGCCAGAAGAGAGTGGGGG
CCAATATTCAACATTCTTAAATAAAAGAATTTTCCACCCAGAATTTCATATCCAGCGAAA
CTAAGCTTCATAAGTGAAGGAGAAATAAAATCCTTTATAGACAAGCAAATGCTGAGAGAT
TTTGTCACCACCAGGCCTGCCCTACAAGAGCTCCTGAAAGAAGAACTAAACATGGAAAGG
AACAGCTGGTACCAGCCACTACAAAAACATGCCAAATTG
>lcl|hg18_L1PA5_chr9_15978447_15984587
CTCCAAGAAATATGGGACTATGTGAAAAGACCATATCTATGTCTGATTGGTGTACTTGAA
AGTGACGGGGAGAAAGGAACCAAGTTGGAAAACACTCTGCAGGATATTATCCAGGAGAAC
TTCCCCAACCTAGCAAGGCAGGCCAACATTCAAATTCAGGAAATACAGAGAACACCACAA
AGATACTCCTCAAGAAGAGCAACTCCAAGACACATAATTGTCAGATTCACCAAAGTTGAA
ATGAAGGAAAAAATGTTAAGGGCAGCCAGAGAGAAAGGTCGGGTTACCCACAAAGGGAAG
CCCATCAGACTGACAGCAGATCTCTTGGCAGAAACTCTACAAGCCAGAAGAGAGTGGGGG
CCAATATTCAACATTCTT----AAAAGAATTTTCAACCCAGAATTTCATATCCAGCCAAA
CTAAGCTTCATAAGCGAAGGAGAAATAAAATCCTTAACAGACAAGCAAATGCTGAGAGTT
TTTGTCACCATCAAGCCTGCCTTACAAGAGTTCCTGAAGGAAGCACTAAACATGGAAAGG
AACAACCAGTACCAGCCACTGCAAAAACATGCCAAATTG
>lcl|hg18_L1PA5_chr8_72526583_72532683
CTCCAATAAATATGAGACTATGTGAAAACACCAACTCTACGTCTAATTGGTGAGCCTGAT
AGTGACGGGGAGAATGGAACCAAGTTGGAAAACACTCTGCAGGATATTATCCAGGAGAAC
TTCCCCAGCCTAGCAAGGCAGGCCAACATTCAAATTCAGGAAATACAGAGAACGCCACAA
AGATACTCCTTGAGAAGAGCAACTCCAATACACATAATTGTCAGATTCATCAAAGTTGAA
ATGAAGGAAAAAATGTTAAGGGCAGGCAGAAAGAAAGGTAGGATTACCCACGAAGGGAAG
CCCATCAGACTAACAGCTGATCTCTTGGCAGAAACTCTACAAGCCAGAAGAGAATGGGGG
CCAATATTCAACATTCTTAAACAAAAGAATTTTCAACCCAGAATTTCATATCCAGCCAAA
CTAAGCTTCATAAGTGAAGGAGAAATAAAATCCTTTATGGACAAGCAAATGCTGAGAGAC
TTTGTCACCACCAGACCTGCCCTACAAGCGCTCCTGAAGGAAACACTAAACATGGAAAGG
AACAACAGGTACGAGCCACTGCAAAAATATGCCGAATTG
>lcl|hg18_L1PA5_chrX_63419446_63425628
CTCTAAAAAATATGGGACTATGTGAAAAGACCAAATCTATGTCTGATTGGTGTACCTGAC
AGTGACAGGGAGAATGGAACCAAGTTGGAAAACACTCTGCAGGATATTATCCAGGAGAAC
TTCCCCAATCTAGCAAGGCAGGCCAACATTCAAATTCTGGAAATACAGAGAACACAACAA
AGATACTCTTCGAGAAGAGCAATTCCAAGACACATAATTGTCAGATTCATCAAAGTTGAA
ATGAAGGAAAAAATGTTAAGGGCAGCCAGAGAGAAAGGTCACATTACCCACAAAGGGAAC
CCCATCACACTAACAGAGAATCTCTCAGCAGAAACTCTACAAGCCAGAAGAGAGTGGGGG
CCAATATTCAACATTCTTAAAGAAAAGAATTTTCAACCCAGAATTTCATGTCCAGCCAAA
CTAAGCTTCATAAGTGAAGGAGAAATAAAATCCTTTACAGACAAGCAAATGCTGAGAGAT
TTTGTCACCACCAGGCCTGCCCTACAAGAGCTCCTGAAGGAAGCACTAAACATGGAAAGG
AACAGCCATTACCAGCCACTGCAAAAACAGGCTAAATCG
>lcl|hg18_L1PA5_chr8_86949631_86955748
CTCCAAGAAACATGCGACTATGTGAAAAGACCAAATCTACATCTGATTGCTGTACCTGAA
AGTGACGAAGAGAATGGAACCAAGTTGGAAAACACTCTGCAGGATATTATCCAGGAGAAC
CTCCCCAACCTAGCAAGGCAGGCTAACATTCAAATTCAGGAAATACAGAGAATGCCACA-
AGATACTCCTCGAGAAGAGCAACTCCAAGACACATAATTGTCAGATTCACCAAAGTTGAA
ATGAAGGAAAAAATGTTAAGGGCAGCCAGAGAGAAAGGTCTAGTTACCCACAAAGGGAAG
CCCATCAGACTAACAGCTGATCTCTCAGCAGAAACTCTGCAAGCCAGAGGAGAGTGGGGA
CCAATATTCAACATTCTAGAAGAAAAGAATTTTCAACCCAGAATTTCATATCCAGCCAAA
CTAAGCTTCATAAGTGAAGGAGAAATAAAATCCATTACAGACAAGCAAATGCTGAGAGAT
TTTGTCACCACCAGGCCTGCCCTACAAGAGCTCCTGAAGGAAGCACTAAACATGGAAAGG
AACAACTGGTATCAGCCACTGCAAAAACATGCCAAAGTG
>lcl|hg18_L1PA5_chr9_17200062_17206199
CTCCAAGAAATACATGACTATGTGAAAAGACCAAATCTACATCTAATTGGTGTACCTGAA
AATGATGGGGACAATGGAACCAAGATGGAAAACACTCTGCAGGATATTATCCAGAAGAAC
TTCCCCAACCTAGTGAGGCAGGCCAACATTCAAATTCAGGAAATACAGAGAACGCCACAA
AGATACTCCTCGAGAAGAGCAACTCCAAGACACATAATTGTCAGATTCACCAAAGTTGAA
ATGACGGAAAAAATATTAAGGGCAGCCAGAGAGAAAGGTCGGGTTACCCACAAAGGGAAG
CCCATCAGAATAACAGCAGATCTCCTGGCAGAAACTCTGCAAGCCAGAAGAGAGTGGGTG
CCTATATTCAACATTCTTAAAGAAAATAATTTTCAACCCAGAATTTCATATCCAGCCAAA
CTAAGCTTCATAAGTGAAGGAGAAATAAAATACTTTACAGACAAGCAAATGCTGAGAGAT
TTTGTCACCACCAGGCCTGCCCTACAAGACCTCCTGAAGGAAGCACTAAACATGGAAAGG
AACAACCGGTACCAGTCACTGCAAAAACATGCCAAAGTG
>lcl|hg18_L1PA5_chr8_97151821_97157959
CTCCAAGAAATATGGGACTATGTGAAAAGACCAAATCTACGTCTGATTGGTGTACCTGAA
AGTGACGGGGAGAATGGAACCAAGTTGGAAAACACTCTTCATGATATTATCCAGGAGAAT
TTCCCCAACCTAGCAAGGCAGGCCAACATTCAAATTCAGGAAATACTGAGAACGCCACAA
AGATACTCCTCGAGAAGAGCAACTCCAAGACACATAATTGTCAGATTCACCAAAGCTGAA
ATGAAGGAAAAAATGTTAAGGGCAGCCAGAGAGAAACGTTGGGTTACCCACAAAGGGAAG
CCCATCAGACTAACAGTGCATCTCTCGGCAGAAACCCTACAAGCCAGAAGAGAGTGGGGG
CCAATACTCAACATTCTTAAAGAAAAGAATTTTCAACCCAGAATTTAATATCCAGCCAAA
CTAAGCCTCATAAGTGAAGGAGAAATAAAATCCTTTACAGACAAGCAAATGCTGAGAGAT
TTTGCCACCACCAGGCCTGCCCTACAAGAGCTCCTGAAGGAAGCACTAAACATAGAAAGG
AAAAACTGGTACCAGCCACTGCAAAAACATGCCAAATTA
>lcl|hg18_L1PA5_chrX_130486146_130492274
CTCCAAGAAAAATGGGACGATGTGAAAAGACCAAATCTACATCTCATTGGTGTACCTGAA
AGTGACGGGGAGAATGGAACCAAGTTGGAAAACACTCTGCAGGATATTATCAAAGAGAAC
TTCCCCAACCTAGAAAGGCAGGCCAACATTCAAATTCAGGAAATACACAGAACGCCACAA
AGATACTCCTCGAGAAGAGCAACTCCAAGAAACATAACTGTCAGATTCACCGAAGTTGAA
ATGAAGGAAAAAATGTTAAGGGCAGCCAGAGAGAAAGGTCGGGTTACCCACAAAGGGAAG
CCCATCAGACTAACAACAGATCTCTCGGCAGAAACTCTACAAGCCAGAAGAGAGAGGGGG
CCAATATTCAACATTCTTAGAGAAAAGAATTTTCAACCCAGAATTTCATATCCAGCCAAA
CTAAGCTTCATAAGTGAAAGAGAAATAAAATCTTTTACAGACAAGCAAATCCTGAGAGAT
TTTGTCACCACCAGGCCTACCTTACAAGAGCTCCTGAAGGAAGCACTAAACATAGAAAGG
AACAACTGGTACCAGCCACTGCAAAAACACGCCGAGTTG
>lcl|hg18_L1PA5_chrX_55340813_55346948
CTCCAAGAAATATAGGACTATGTGAAAAGACCAAATCTACGTCTGATTGGTGTACCTGAA
AGTGACGGCAACAATGGAACCAAGTTGGAAAACACTCTGCAGGATATTATCCAGGAGAAC
TTCCCCAACCTACCAAGGCAGGCCAACATTCAATTTCAGGAAATACAGACAACGCCACAA
AGATACTCCTTGAGAAGAGCAACTCCAAGACACATAATTGTCAGATTCACCAAAGTTGAA
ATGAAGGAAAAAAGG-------TAGCCAGAGAGAAAGGTCGGGTTACTTACAAAGGGAAA
CCCATCAGATTAACAGTGGATCTCTCAGCAGAAACTCTACAAGCCAGAAGAGAGTGGGGG
CCAATATTCAACATTCTTAAAGAAAAGAATTTTCAACCCGGAATTTCATATCCAGCCAAA
CTAAGCTTCATAAGTGAAAGAGAAATAAAATCCTTTGCAGACAAGCAAATGCTGAGAGAT
TTTGTCACCACCAGGCCTGCCCTACAAGAGCTCCTGAAGGAAGCACTAAATATGGAAAGG
AAAAACTGATACCAGCCACTGCAAAAACATGCCAAATTG
>lcl|hg18_L1PA5_chrX_112609197_112615331
CTCCAAGAAATAGGGGACTATGTGAAAAGACCAAATCTACGTCTGATTGGTGTACCTGAA
AGTGACAGGGAGAATGGAACCAAGTTAGAAAACACTCTGCATTACGTTATCCAGGAGAAC
TTCCCCAACCTAGCAAGGCAGGTCAACATTCAAATTCAGGAAATACAGAGAACGCCACAA
AGATACTCCTCAAGAAGAGCAACTGCAAGACACATAATTGTCAGATTCACCAAAGTTGAA
ATGAGGG-GAAAATGTTAAGGGCAGTCAGAGAGAAAGGTTGGGTTACCCACAAAGGGAAG
CCCATCAGACTAACAGCAGATCTCTCGGCAGAAACTCTACAAGCCAGCAGAGAGTGGGGG
CCAATATTCAACATTCTTAAAGAAAAGAATTTCCAACCCAGAATTTCCTATCCAGCCAAA
CTAAGCTTCAAAAGTGAAGGAGAAATAAAATCCTTTACAGACAAGCAACTGCTGAGAGAT
TTTGTCACCACCAGGCCTGCCCTACAAGAGATCCTGAAGGAAGCACTAAACATGGAAAGG
AACAGCCGGTACCAACCACTGCAAAAACATGCCAAATTG
>lcl|hg18_L1PA5_chr8_76399012_76405015
CTCCAAGAAATATGGGACTATGTGAAAAGACCAAATCTACATCTGATTGGTGTACCTGAA
AGTGATGGGGAGAATGGAACCAAGTTGGAAAACACTCTGCAGGATATTATCCAGGAGAAC
TTCCCCAATCTAGCAAGGCAGGCCAACGTTCAGATTCAGGAAATACAGAGAACGCCACAG
AGATACTCCTCGAGAAGAGCAACTCCAAGACACGTAATTGTCAGATTCACCAAAGTTGAA
ATGAAGGAAAAAATGTTAAGGGCAGCCAGAGAGAAAGGTCGGGTTACCCACAAAGGGAAG
CCCATCAGACTAACAGCGGATCTCTCGGCAGAAACCCTACAAGCCAGAAGAGAGTGGGGG
CCAATATTCAACATTCTTAAAGAAAAGAATTTTCAACCCAGAATTTCATATCCAGCCAAA
CTAAGCTTCATAAATGAAGGAGAAATAAAATCCTTTACAGACAAGCAAATGCTGAGAGAT
TTTGTCACCACCAGGCCTGCCCTAAAAGAGCTCCTGAAGGAAGCGCTAAACATGGAAAGG
AACAACCGGTACCAGCCGCTGCAAAATCATGCCAAAATG
>lcl|hg18_L1PA5_chr9_104139306_104145457
CTCCAAGAAATATGGGACTATGTGAAAAGACCAAATCTATGTCTGACTAGTGTACCTGAA
GGTGACAGGGAGAATGGAACCAAGTTGGAAAACACCCTGCAGGATATTATCCAGGAGAAC
TTCCCCATCTTAGCAAGGCAGGCCAACATTCAAATTCAGGATATACAGAGAACGCCACAG
AGATATTCCTCGAGAAGAGCAACTCCAAAACACATAATTGTCAGATTCACCAAAGGTGAA
ATGAAGGAAAAAATGTTAAGGGCAGCCAGAGAGAAAGGTTGGGTTACCCACAAAGGGAAG
ACCATCAGACTAAAAGCTGATCTCTCGGCAGAAACTCTACAAGCCAGAAGAGAGTGGGGG
CCAATATTCAACATTCTT----AAAAGAATTTTCAACCCAGAATTTCATATCCAGCCAAA
CTAAGCTTCATAAGTGAAGGAGAAATAAAATACTTTACAGACAAGCAAATGCTGAGAGAT
TTTGTCACCACCAAGCCTGCCCTAAAAGAGCTCCTGAAGGAAGCACTAAACATGGAAAGG
AACAACCAGTACCAGCCACTGCAAAAACATGCCAAATTG
>lcl|hg18_L1PA5_chrX_27686624_27692824
CTCCAAGAAATATGGGACTATGTGAAAACACCAAATCTACATCTGATTGGTGTACCTGAA
AGTGACGGGGAGAATGGAACCAAGTTGGAAAACACTCTGCAGGGTATTATCAAGGAGAAC
TTCCCAAACCTAGCAAGGCAGGCCAACACTCAAATTCGGGAAATACAGAGAAGGCCACAA
AGATACTCCTTGAGAAGAGCAACTCCAAGACACATAATTGTCAGATTCACCAAAGCTGAA
ATGAAGGAAAAAATGTTAAGGGTAGCCAGAGAGAAAGGTTGGGTTACCCACAAAGGGAAG
CCCATCAGACTAACAGCGGATCTCTCGGCAGAAACTCTGCAAGCCAGAAGAGAGTGGGGA
CCAATATTCAACATTCTTAAAGAAAAGAATTTTCAACCCAGAATTTCATATCCAGACAAA
CTAAGCTTCATAAGCGAAGGAGAAATAAAATCCTTTACAAACAAGCAAATGTGGAGAGAT
TTTGTCACCACCAGGCCTGCCCTACAAGAGCTCCTGAAGGAAGCACTAAACATGGAAAGG
AACAACTGGTACAAGTCACTGCAAAAGCATGACAAATTG
>lcl|hg18_L1PA5_chrX_103491977_103498124
CTCCAAGAAATATGGGACTATGTGAAAAGACCAAATCTATGTCTAATTGGTGTACCTGAG
AGTGACAGGGAGAGTGGAACCAAGTTGGAAAACACTCTGCAAGATATTACCCAGGAGAAC
TTCCCCAATCTAGCAAGGCAGGCCAACATTCAAATTCAGGAAATACAGAGAACACCACAA
AGATACTCCTTGAGAAGAGCAACTCCAAGACACATAATTGTCAGATTCACCAAAGTTGAA
ATGAAGGAAAAAATGTTAAGGACAGCCAGAGAGAAAGGTCGGGTTACCCACAAAGGGAGG
CCCATCAGACTAACAGCTGATCTCTCGGCAGAAACTCTACAAGCCAGAAGAGAGTGGGGG
CCAATATTCAACATTCTTAAAGAAAAGAATTTTCAGCACAGAATTTCATATCCAGCCAAA
CTAAGCTTCATAAGTGAAGGAGAAATAAAAGCCTTTACAGACAAGCAAATGCTGAGAGAT
TTTGTCACCACCAGGCCTGCCTTACAAGAGCTCCTGAAGGAAGCACT-AACATGGAAAGG
AACAACTGGTACCAGCCACTGCAAAAACATGCCAAATTG
>lcl|hg18_L1PA5_chr9_22167101_22173144
CTCCAAGAAATATGGAACTATGTGAAAAGACCAAATCTACAACTGATTGGTGTACCTGAA
AGTGATAGGGAGAATGGAACCAAGTCGGAAAACACTCTGCAGGATATTATCCAGGAGAAC
TTCCCCAACCTAGCAAGGCAGGCCAACATTCAAATTCAGGAAATACAGAGAATGCCATAA
AGATACTCCTTGAGAAGAGCAACTCCAAGACACATAATTGTCAGATTCACCAAAGTTGAA
ATGAAGGAAAAAATGTTAAGGGCAGCCAGAGAGAAAGGTTGGGTTACCCACAAAGGGGAG
CCCATCAGACTAACAGCACATCTCTCAGCAGAAACTCTACAAGCCAGAAGAGAGTGGGGG
CCAATATTCAACATTCTTAAAGAAAACAATTTTCAACCCAGAATTTCATATCCAGCCAAA
CTAAGGTTCGTAAGTGAAGGAGAAATAAAATCCTTTACAGGCAAGCAAATGCTGAGAGAT
TTTGTCACCACCAGACCTGCCCTACAAGAGCTCCTAAAGGAAGCACTAAACATGGAAAGG
AACAACCGGTACCAGCCACTGCAAAAACATGCCAAATTG
>lcl|hg18_L1PA5_chrX_127160595_127166665
CTCCAAGAAATATGGGACTATGTGAAAAGACCAAATCTACATCTGATTGGTGTACCTGAA
AGTGACGGGGAAAATGGAACCAAGTTGGAAAACACTCTGCAGGATATTATCCAGGAGAAC
TTCCCCAATCTAGCAAGACAGGCCAACATTCAAATTCAGGAAATACAGAGAACGCCACAA
AGATACTCCTCGAGAAGAGCAACTCCAAGACACATAATTATCAGATTCACCAAAGATGAA
ATGAAGGAAAAAATGTTAAGGGTAGCCAGAGAGAAAGGTCGGGTTACCCACAAAGGGAAG
CCAGTCAGACTAACAGCGGATCTCTCGGCAGAAACTCTACAAACCAGAAGAGAGTGGGGG
CCAATATTCAACATTCTTAAAGAAAAGAATTTTCAACCCAGAATTTCATATCCAGCCAAA
CTAAGCTTCATAAGTGAAGGAGAAATAAAATACTTTACAGACAAGCAAATGCTGAGAGAT
TTTGTCACCACCAGGCCTGCCCTAAAAGAGCTCCTGAAGGAAGTACTAAACATGGAAAGG
AACAACCGGTACCAGCCACTGCAAAAACATACCAAATTG
>lcl|hg18_L1PA5_chr9_111637495_111643628
CTCCAAGGAATGTGCGACTATGTGAAAAAAACAAATCTACATCTGATTGGTGTACCTGAA
AGTGACGGGGAGAATGGAACCAAATTGGAAAACACTCTGCAGGATATTATCCAGGAGAAC
TTCCCCAACATAGCAATGCAGGCCAACATTCAAATTCAGGAAATACAGAGAACGCCACAA
AGATACTCCTCGAGAAGAGCAACTCCAAGACACATAATTGTCAGATTCACCAAAGTTGAA
ATGAAGGAAAAAATGTTAAGGGCAGCCAGAGA-AAAGGTCAGGTTACCCACAAAGGGAAG
CCCATCAGACTAACAGTGGATCTCTCTGCAGAAACTCTACAAGCCAGAAGAGAGTGGGGG
CCAATATTCAACATTCTTAAAGAAAAGAATTTTCAATGCAGAATTTCATATCCAGCCAAA
CTAAGCTTCATTAGTGAAGGAGAAATAAAATCCTTTACAGAGAAGCAAATGATGAGAGAT
TTTGTCACCACCAGGCCTGCCCTAAAAGAGCTCCTGAAGGAAGCACTAAACATGGAAAGG
AAGAACCAGTACCAGCCACTGCAAAAACATGCCAAATTG
>lcl|hg18_L1PA5_chrX_131246178_131252326
CTCCAAGAAATATGGGACTATGTGAAAAGACCAAATCTACGTCCGAATGGTGTACCTGAA
AGTGACGGGGAGAATGCAACCAAGTTGGAAAACACTCTGCAGGATATTATCCAGGAGAAC
TTCCCCAATCTAGCAAGGCAAGCCAACATTCAAATTCAGGAAATACAGAGAATGCCACAA
AGATGCTCCTCGAGAAGAGCAACTCCAAGGCACATAAAGATCAGATTCACCAAAGTAGAA
GTGAAGGAAAAAATGTCAAGGGCAGCCAGAGAGAAAGGTCAGGTTACCCACAAAGGGAAG
CCCATCAGACTAACAGCTGATCTCTCGGCAGAAACTCTACAAGCCAGAAGAGAGCGGGGG
CCGATATTCAACATTCTTAAAGAAAAGAATTTTCAA-CCAGAATTTCATATCCAGCCAAA
CTAAGCTTCATAAGTGAAGGAGAAATAAAATACTTTACAGACAAGCAAATGCTGAGAGAT
TTTGTCACCACCAGGCCTGCCCTAAAAGAGCTCCTGAAGGAAGCACTAAACATGGAAAGG
AACAACCGGTACCAGCCCCTGCAAAAACATGCCAAATTG
>lcl|hg18_L1PA5_chr9_107587178_107593312
CTCCAAGAAATATGGGACTATGTGAAAAGACCAAATCTACAACTGATTGGTGTACCTGAA
AGTGACAGGGAGAATGGAACCAAGCTGGAAAACACTCTGCAGGATATTATCCAGGAGAAC
TTCCCCAATCTAGCAAGGCAGGCCAACATTCACATTCAGGAAATACAGAGAACGCTACAA
AGATATTCCTCGAGAAGAGCAACTCCAAGACACGTAACTGTCAGATTCACCAAAGTTGAA
ATGAAGGAAAAAATGTTAAGGGCAGCCAGAGAGAAACGTCGAGTTACCCACAAAGGGAAG
CCCATCAGACTAACAGCTGATCTCTCGGCAGAAATTCTACAAGCCAGAACAGAGTGGGGG
CCAATATTCAACATTCTTAAAGAAAAGAATTTTCAAACTAGAATTTCATATCCAGCCAAA
CTAAGCTTCATAAGTGAAGGAGAAATAAAATCCTTTATAGACAAGCAAATGCTGAGAGAT
TTTGTCACCACCAGGCCTGCCCTAAAAGAGCTCCTGAAGGAAGCACTAAACGTGGAAAGG
AACAACCAGTACCAGCCACTGCAAAAACATGCCAAATTG
>lcl|hg18_L1PA5_chr9_10768294_10774424
CTCCAAGAAATATGAGACTATGTGAAAAGACCAAATCTACGTCTGATTGGTGTACCTGAA
AGTGACGGGGAGAATTGAACCAACTTGGAAAACACTCTGCAGGATATTGTCCAGGAGAAC
TTCCCCAATCTAGCAAGGCAGGCCAACATTCAGATTCAGGAAATACAGAGAACACAACAA
GGATACTCCTTGAGAAGGGCAACTCCAAGACACATAATTGTCAGATTCACCAAATT-GAC
ATGAAGGAAAAAATGTACAGGGCAGCCAGAAAGAAAGGTCGGGTTACCCTCAAAGGGAAG
CCCATCAGACTAACAGCGGATCTCTCAGCAGAAACTCTACAAGCCAGAAGAGAGTGGGGG
CCAATATTCAACATACATAAAGAGAAGAATTTTCAACACAGAATTTCATATCCAGGCAAA
CTAAACTTCAT-AGTGAAGGAGAAATAAAATCCTTTATAGACAAGTAAATGCTGAGAGAT
TTTGTCACCACCAGGCCTGCCCTACAAGAGCTCCTGAAGGAAGCACTAAACATGGAAAGG
AACAACCGGTACCGGACACTGCAAAAACATGCCAAATTG
>lcl|hg18_L1PA5_chr9_108407091_108413232
CTCCAAGAAATATGGGACTATGTGAAAAGACCAAATCTACGTCTGATTGGTGTACCTGAA
AGTGACTGGGAGAATGGAACCAAGTTGGAAAACACTCTGCAGGATATTATCCAGGAGAAC
TTCCCCAATATAGCAAGACAGGCCAACATTCAAATTCAGAAAATACAGAGAACACCACAA
AGATACTCCTTGAGAAGAGCAACTCCAAGACACATAATTGTCAGATTCACCAAAATTGAA
ATGAAGGAAAAAATGTTAACGGCAGTCAGAGAGAAAAGTCAGGTTACCCACAAAGGGAAG
CCCATCAGACTAACAGCTGATCTCTTGGCAGAAACTCTGCAAGCCAGAAGAGAGTAGGGG
CCAATATTCAACATTCTTAAAGGAAAGAATTTTCAACCCAGAATTTCATATCCAGCCAAA
CTAAGCTTCATAAGTGAAGGAGAAATAAAATCCTTTACAGACAAGCAAATGCTGAGAGAT
TTTGTCACCACCAGGCCTGCCCTAAAAGAGCTCCTGAAGGAAGCACTAAACATGGAAAGG
AACAACCGGTACCAGCCACTGCAAAAACATGACAAATTG
>lcl|hg18_L1PA5_chrX_138169377_138175496
CTCCAGGAAATATGCGACTATGTGAAAAGACCAAATCTACGTCTGATTGGTGTACCTGAA
AGTGAC-GGGAGAAAGGAACCAAGTTGGAAAACACTCTTCAGGATATGATCCAGGAGAAC
TTCCCCAACCTAGGAAGGCAGGCCAACATTCAAATTCAGGAAATACAAAGAACGCCACAA
ATATCCTCCTCGAGAAGAGCAACTCCAAGACACATAATTGTCAGATTCACCAAAGTTGAA
ATGAAGGAAAAAATGTTAAGGGCAGACAGAGAGAAAGGTCAGGTTACCCACAAAGGGAAG
CTCATCAGACTAACAGCAGATCTCTCAGCAGAAACTCTACAAGTCAGAAGAGAGTGGAGG
CCAATATTCACTGTTCTTAAAGAAAAGAATTTTCAACCCAGAATTTCATATCCAGCCAAA
CTAAGCTTCATAAGTGAAGGATAAATAAAATCCTTTACAGACAAGCAAATGCTGACAGAT
TTTGTCACAACCAGGCCTGCCCTATAAGAGCTCCTGAAGGAAGCACTAAACATGGAAAGG
AACAACCAATATCAGCCACTGCAAAAACATGCCAAATTG
>lcl|hg18_L1PA5_chrX_51382734_51388853
CTCCAAGAAATATGGGACTATGTGAAAAGACCAAATCTACGTCTGATTGGTGTACCTGAA
AGTGACGGGGAGAATGGAACCAAGTTGGAAAACACTCTGCAGGATATTATCCAGGAGAAC
TTCCCCAACCTAGCAAGGCAGACCAACATTCAAATTCAGGAAATACAGAGAACACCACAA
AGATACTCCTCGAGAAGAGCAACTCCAAGACACATAATTGCCAGATTCACCAAAGTAGAA
ATGAGG-AAAAAATGTTAAGGGCAGCCAGAGAGAAAGGTCGGGATACCCTCAAAGGGAAG
CCCATCAGACTAACAGCAGATCTCTCAGCAGAAACTCCACAAGCCAGAAGAGAGTGGGGG
CAAATAGTCAACATTCTTAAAGAAAATAATTTTCAACCCAGAATTTCATATCCAGCCAAA
GTAAGCTTCATAAGTGAAGGAGAAATAAAATACTTTACAGACAAGCAAATGCTGAGAGAT
TTTATCACCACCAGGCCTTCCCTACAAGAGCTCCTGAAGGAAGCACTAAACATGGAAAGG
AACAACTGGTACCAGCCACTGCAAAAACATGCCAAATTG
>lcl|hg18_L1PA5_chr8_9336228_9342375
CTCCAAAAAATATGAGACTATGTGTAAAGACCAAATCTACGTCTGATTGGTGTACCTGAA
AGTGACGGGGAGAATGGAACCAAGTTGGAAAACACTCTGCAGGATAGTATCCAGGAGAAC
TTCCCCAACCTAGCAAGACAGGCTAATATTCAAATTCAGGAAATACAGAGAACACCACAA
AGATACTCCTCGAGAAGAGCAACTCCAAGACACATAATTGTCAAATTCACCAAAGTTGAA
ATGAGGGAAAAAATGTTAAGGGCAGCCAGAGAGAAAGGTCAGGTTACCCACAAAGGGAAA
CCCATCAGACTAACAGCTGATCTCTTGGCAGAAACTCTATAAGCCAGAAGACAGTGGGGG
CCAATATTCAACATTCTTAAATAAAAGAATTTTCTACCCAGAATTTCATAACCAGCCAGA
CTAAGCTTCATAGGTCAAGGAGAAATAAAATCCTTTACAGACAAGCAAATGCTGAGAGAT
TTTGTCACCACCAGGCCTACCCTACAAGAGCTCCTGAAGGAAGCACTAAACATGGAAAGG
AACAACCGGTACCAGCCACTGCAAAAACATGCCAAATTG
>lcl|hg18_L1PA5_chrX_38924567_38930696
TTCCAAGAGATATGGGACTATGTGAAAAGACCAAGTCTACGTCTGATTGGTGAACATGAA
AGTGACGGGGAGAATGGAACCAAGTTGGAAAACACTCTGCAGGATATTATCCAGGAGAAC
TTCCCCAACCTAGCAAAGCAGGCCAACATTCAAATTCAGGAAATACAGAGAACACCACAA
AGATACTTCTTGAGAAGAGCAACCCCAAGATACATAATTGTCAGATTCACCAAAGTTGAA
ATGAAGGAAAAAATGTTAAGGGCAGCTGGAGAGAAAGGTCGGGTTACCCACAAAGGGAAA
CCCATCAGACTAACAGCTAATCTCTCGTCAGAAA--CTACAAGCCAGAAGAGAGTGGGGG
TCATTATTAAACATTCTTAAAGAAAAGAATTTTCAACCAAGAATTTCATATCCAGCCAAA
CTAAGCTTCAT-----AAGGAGAAATAAAATCCTTTACAGAGAAGCAAATGCTGAGAGAT
TTTGTCACCACCAGGCCTGTCCTAAAAGAGTTCCTGAAGGAAGCACTCAACATGGAAAGG
AACAACCAGTACCAGCTACTGCAAAAACATGCCAAATTG
>lcl|hg18_L1PA5_chrX_135886956_135893097
CTCCAAGAAATATGGGACTCTGTGAAAAGACCAAATCTACATCTGATTGGTGTACCTGAA
AGTGACGGGGAGAATGGAACCAAGTTGGAAAACACTCTGCAGGATATTATACAGGAGAAC
TTTCCCAACCTAGCAAGGCAGGCAAACATTCAAATTCAGGAAATACAGAGAACACCACAA
AGATACTCCTCGAGAAGAGCAACTCCAAGACACATGATTGTCAAATTCACCAAAGTTGAA
ATGAAGGAAAAAATGTTAACGGCAGCCAGAGAGAAAGGTCAGGTTACCCACAAAGGGAAG
CCCATCAGACTAACAGAGCATCTCTCGGCAGAAACTCTACAAGCCAGAAGAGAGTGGGGG
TCAATATTCAACATTCTTAAAGAAAAGAATCTTCAACCCAGAATTTCATATCCAGCCAAA
CTAAGATTCATAAGAGAAGGAGAAATAAAATACTTTACAGACAAGCAAATGATGAGGGAT
TTTGTGACCACCAGGCCTGCCGTAAAAGAGCTTCTGAAGGATGCATTAAACATGGAAAGG
AACAACCAGTACCAGCCACTGCAAAATCATGCCAAATTG
>lcl|hg18_L1PA5_chr8_73395930_73401919
CTCCAAGAAGTATGGGACTATGTGAAAAGACCAAATCTACATCTGATTGTTGTACCTGAA
AGTGACGGGGAGAATGGAACCAAATTGGAAAAAGCTCTGCAGGATTTTATCCAGGAGAAC
TTCCCCAACCTAGCAAGGTAAGCCAATATTCAAATTCAGGAAATACAGAGAACGCCACAA
AGATACTCATCGAGAAGAGCAACTCCAAGACACATAATTGTCACATTTACTAAAGTTGAA
ATGAAGGAAAAAATGTTAAGGGCAGCCAGAGAGAAAGGTCGGGTTACCAACAAAGGGAAG
CCCATCAGACTAACAGTGGATCTCTTGGCAGAAACACTACAAGCCAGAAGACAGTGGGGG
CCAATATTCAACGTTCTTAAAGAAAATAATTTTCAACCCAGAATTTCATATCCAGCCAAA
CTAAGCTTCATAAGTGAAGGAGAAATAAAATCCTTTACAGATAAGCAAATGCTGAGAGAT
TTTGTCACGACCAGGCCTGCCCTACAAGAGCTCCTGAAGGAAGCACTAAACATGGAAAGG
AATAACCGGTACCAGCTACTGCAAAAACATGCCAAAGTG
>lcl|hg18_L1PA5_chrX_147236154_147242248
CTCCAAGAAATATGGGACTATGTGAAAAGACCAAATCTACGTCTGATTGGTGTACCTGAC
AGTGACGGGGAGAATGAAACCAAGTTGGAAAACACTCTGCAGGATATTATCCAGGAGAAC
TTCCCCAATCTAGCAAGGCAGGCCAACATTCAAATTCAAGAAATACAGAGAATGCCACAA
AGATACTCCTCGAGAAGAGCAACTCCAAGACACATAATTGTCAGATTCATGGAAGTTGAA
ATGAAGGAAAAAATGTTAAGGGTGGCCAGAGAGAAAGGTTGGGTTACCCACAAAGGCAAG
CCCATCAGACTAACAGCTGATCTCTCAGCAGAAACTCTACAAGCCAGAAGACAGTGGGGG
CCCATATTCAACATTCTTAAAGAAAAGAATTTTCAACCCAGAATTTCATATCCAGCCAAA
CTAAGCTTCATAAGTGAAGGAGAAATAAAATCATTTACAGACAAGCAAATGCTGAGAGAT
TTTGTCACCACCAGGCCTGCCCTACAAGAGCTCCTGAAGGAAGCACTAAACATGGAAAGG
AACAACCAGTACTAGCCACTGCAAAAACATGTGAAATTG
>lcl|hg18_L1PA5_chrX_12786347_12792481
CTCCAAGAAATATGGGACTATGTGAAAAGACCAAATCTGCATCTGATTGGTGTACCTGAA
AGTGACGGGGAGAATGGAACCAAGTTGGAAAACACTCTTCTGGATATTATCCAGGACAAC
TTCCCCAACCTAGCAAGGCAGGCCAACATTCATATTCAGGAAATACAGAGAACGCCACAA
AGATACTCCTCGAGAAGAGCAACTCCAAGACACATAATTGTCAGATTCACCAAAGTTGAA
ATGAAGGAAAAAATGTTAAGGGCAGCCAGAGAGAAAGGTTGGGTTACCCAC-AAGGGAAG
CCCATCAGACTGACAGCTGATCACTCGGCAGAAACTCTATAAGCCAGAAGAGAGTGGGGG
CCAATATTCAACATTCTTAAAGAAAAGAATTTTCAACCCAGAATTTCATATCCAGCCAAA
CTAACATTCATAAGTGAAGAAGAAATAAAATCCTTTACAGACAAGCAAATGCTGAGAGAT
TTTGTCACCACCAGGCCTGCCCTACAAGAGCTCCTGAAGGAAGCACTAAACATGGAAAGG
AACAGCCGGTACAAGCCACTGCAAAAACATACCAAATTG
>lcl|hg18_L1PA5_chrX_37325962_37332108
CTCCAAGAAATATGGGACTATGTGAAAAGACCAAATGTACGTCTGATTAGTGTACCTGAA
AGTGATGGGGAGAATGGAACCAAGCTGGAAAACACTCTGCAGGATATTATCCAGGAGAAC
TTCCCCAACCTAGCAAGGCAGGCCAACATTCAAATTCAGGAAATGCAGAGAACGTCACAA
AGATACTCCTCAAGAACAGCAACTCCAAGACACATAACGGTCAGATTCACCAAAGTTGAA
ATGAAGGAAAAAACGTTAAGGGTAGCCAGAGAAAAAGGTCGGGTTACCCACAAAGGGAAG
CCCATCAAACTCACAGTGGATCTCTCGGCAGAAACTCTACAAGCCAGAAGAGAGTGGGGG
CCAATATTCAACATTCTTAAAGAAAAGAATTTTCAACCGAGAATTTCCTATCCAGCCAAA
CTAAGCTTCATAAGTGAAGGAGAAATAAAATCCTTTACAGACAAGCAAATGCTGAGAGAT
TTTGTCACCACCAGGCCTGCCCTAAAAGAGCTCCTGAAGGAAGCACTCAACATGGAAAGG
AACAACCGGTACCAGCCACTGTAAAAACATGCCAAATTG
>lcl|hg18_L1PA5_chrX_153724266_153730402
CTCCAAGAAATATGGGACTATGTGAAAAGACCAAATCTATGTCTGATTAGTGTACCTGAA
AGTGACAGGGAGAATGGAACCAAGTTGGAAAACACTCTGCAGGATATTATCCAGGAGAAC
TTCCCCAACCTAGCAAGGCAGGCCAACATTCAAATTCAGGAAATACAGAGAACGCCACAA
AGATACTCCTTGAGAAGAGCAACTCCAAGACACATAACTGTCAGATTCACCAAAGTTGAA
ATGAAGGAAAAAATGTTAAGGGCAGCCAGACAGAAAGTTCGGGTTACCCGCAAAGGGAAG
CCCATCAGACTAACAGCTGATCTCTTGGCAGAAACTCTACAAGCCAGAAGAGAGTGGGGG
CCAATATTCAACATTCTTAAAGAAAAGAATTTTCAACCCAGAATTTCATATCCAGCCAAA
CTAAGCTTCATAAGTGAAGGAGAAATAAAATCCTTTACAGACAAGCAAATGCTGAGAGAT
TTTGTCACCACCAGGCTTGCCCTACAAGAGCTCCTGAAGGAAGCACTAAACATAGAAAGG
AACAACCGGTACCAGCCACTGCAAAAACATCCCAAATTG
>lcl|hg18_L1PA5_chrX_41552783_41558949
CTTCAAGAAATATGGGACTATGTGAAAAGACCAAATCTACGTCTGATTGGTGTACCTGAA
AGTGATGGGGAGAGTGGAACCAAGTTGGAAAACACTCTGCAGGATATTATCCAGGAGAAC
TTCCCCAACCTAGCAAGGCAGGCCAACATTCAAATTCAGGAAATACAGAGACCACCACAA
AGATACTCCTCGCGAAGAGCAACTCCAAGATACATAACTGTCAGATTCACCAAAGTT---
--GAAGGAAAAAATGCTAAGGGCAGCCAGAGAGAAAGGTCAGGTTACCCACAAAGGGAAG
CCCATCAGACTAGCAGCAGATCTCTCAGCAGAAACTCTACAAGCCAGAAGAGAGTGGGGG
CCAATATTCAACATTCTTAAAGAAAAGAATTTTCAACCCGGAATTTCATATCCAGCCAAA
CTAAGCTTCATAAGTGAAAGAGAAATAAAATCCTTTGCAGACAAGCAAATGCTGAGAGAT
TTTGTCACCACCAGGCCTGCCCTACAAGAGCTCCTGAAGGAAGCACTAAATATAGAAAGG
AAAAACTGATACCAGCCACTGCAAAAACATGCCAAATTG
>lcl|hg18_L1PA5_chrX_107671996_107678141
CTCCAAGAAATATGGGACTATGTGAAAAGACCAAATCTACATCTGATTGGTGTACCTGAA
AGTGATGGGGAGAATGGAACCAAGTTGGAAAACACTCTGCAGGATATTATCCAGGAGAAC
TTCCCCAACCTAGCAAGGCAGGCCAACATTCAAATTCAGGAAATACAGAGAACGCCACAA
AGATACTCCTCGAGAAGAGCAACTCCAAGACACATAATTGTCAGATTCACCAAAGTTGAA
ATGAAGGAAAAAAAGCTAAGGGCAGCCAGAGAGAAAGGTCGGGTTACCCACAAAGGGAAG
CCCATCAGACTAACAGTGGATCTCTTGGCAGAAACTCTACAAGCCAGAAGAGAGTGGGGG
CCAATATTCAACATTCTTAAAGAAAAGAATTTTCAACCCAGAATTTCATATCCAGCCAAA
CTAAACTTCATAAGTGAAGAAGAAATAAAATCCTTTACAGACAAGCAAATGCTGAGAGAT
TTTGTCACCACCAGGCCTGCCTTACAAGAGCTCCTGAAGGAAGCACTAAACATGGAAAGG
AACAACCAGTACCAGCCACTGCAAAATCATGCCAAATTG
>lcl|hg18_L1PA5_chr9_107365278_107371401
CTCCAAGAAATATGGGACTATGTGAAAAGACCAAATCTGCGTCCGATTGGTGTACCTGAA
AGTGACAGGGAGAATGGAACCAAGTTGGAAAGTACTTTGCAGGATATTATCCAGGAGAAC
TTCCCCAACCTAGCAAGGCAGGCCAACATTCAAATTCAGGAAGTACAGAGAATGCCACAA
AGATACTCCTCGAGAAGAGCAACTCCAAAACACGTAATTGTCAGATTCACCAAAGTTGAA
ATGAAGGAAAAAATGTTAAGGGCAGCCAGAGAGAAAGGTCGGGTTACCCACAAAGGGAAG
CCCATCAGACTAACAGCTGATCTCTCGGCAGGAACTCTACAAGCCAGAAGAGAGTGTGGG
CCAATATTCAACATTCTTAAAGAAAAGAATCTTCAACCCAGAATTTCATATCCAGCCAAA
CTAAGCTTCATAAGTGAAGGAGAAATAAAATCCTTTACAGACAAGCAAATGCTGAGAGAT
TTTGTCACCACCAGGCCTGCCCTAAAAGAGCTCCTGAAGGGAGCACTAAACATGGAAAGG
AACAGCCGATACCAGCCTCTGCAAAAACATGCCAGATTC
>lcl|hg18_L1PA5_chr9_34516549_34522699
CTCCAAGAAATATAGGACTATGTGAAAAGACCAAATTTACGTCTGATTGGTGTACATGAA
CGTGACGGGGAGAATGGAACCAAGTTGGAAAACACTCTGCAGGATATTATCCAGGAGAAC
TTCCCCAATCTAGTAAGGCAAACCAACATTCAAATTCAGGAAATACAGAGAACGCCACAA
AGATACTCCTCGAGAAGAGCAACTCCAAGACACATAATTGTCAGATTCACCAAAGTTGAA
ATGAAGGAAAAAATGTTAAGGGCAGCCAGAGAGAAAGGTCGGGTTACCCACAAAGGGAAG
CCCATCAGACTAACAGCGGATCTCTCGGCAGAAACTCTACAAGCCAGAAGAGAGTGGGGG
CCAATATTCAACATTCTTAAAGAAAAGAATTTTCAACCCAGAATTTCATATCCAGCCAAA
CTAAGCTTCATAAGTGAAGGAGAAATAAAATACTTTACAGACAAGCAAATGCTGAGAGAT
TTTGTCACCACCAGGCCTGCCCTACAAGAGCTTCTAAAGGAAGCACTAAACATGGAAAGG
AACAACCGGTACCAGCCACTGTAAAAACATGCCAAATTG
>lcl|hg18_L1PA5_chrY_16363624_16369751
CTAGAAGAAATATGGAACTATATGAAAATACCAAATGTACGTCTGACTGATGTACCTGAA
AGTGATGGGGACAATGGAACCAAGCTTGAAAACTCTCTGCAGGAAGTTCTCCAGGAGAAC
TTCCCCAACCTAGCAAGGCAGGCCAACATTCAAATTCAGGAAATACAGAGAACACCACAA
AGATACTCCTCAAGAAGAGCAACTCCAAGACACATAATTGTCAGATTCACCAAAGTTGAA
ATGAAGGAAAAAATCTTAAGGGTAGCCAGAGAGAAAGGTCAGGTTACCCACAAAGGGAAG
CCAATCAAACTAACAGCAGACCTCTTGGCAGAAACTCTATAAACCAGAAGAGAGTGGGGG
CCAATATTCAACATTCCTAAAGCAAAGAATTTTCAACCCAGAATTTCATATCCAGCCAAA
CTCAGCTTCATAAGTGAAGGAGAAACAAAATCCTTTACAGATAAGTAAATGCTGAGAGAT
TTTGTCACCACCAGGCCTGCCT-AAAAGAGCCCCTGAAGGAAGCACTAAACACGAAAAAG
AGCAACTGGTACCAGCCACTGAAAACACATGACAAATTG
>lcl|hg18_L1PA5_chrY_22596468_22602608
CTCCAAGAAATATGGGACTATGTGAAAAGACCAAATCTACGTCTGATTGGTGTACCTGAA
AGTGAAGTTGAGAATGGAACCAAATTGGAAAACACTCTGCAGGATATTATCCAGGAGAAC
TTCCCCAACCTAGAAAGGCAGGCCAACTTTCAAATTCATTAAATACAGATAATGCAACAA
AGATATTCCTCGAGAAGAGCAACTGCAAGACACAAAATTTTCAGATTCACCAAAGTTGAA
AAGAAGGAAAAAATGTTAAGGGCAGCCAGGGAGAAAGGTCAGGTTACCCACAAAGGGAAG
CCCGTTAGACTAACAGTGGATCTCTCAAAAGAAACTCTGAAAGCCAGAAGAGAGTGGGGG
CCAATATTTAACATTCATAAAGAAAATATTTTTCAACCCAGAATTTCATATCGAGCCACA
CTAAGCTTCATAAGTGAAGAAGAAAAAAAATCCTTTACAGACAAGCAAATGCTGAGAGAT
TTTGTCACAACAAGGCCTGCCCTACAAGAGCTCCTGAAGGAAGCACTAAACATGGAAAGG
AAAAACTGGTACCAGCCACTGTAAAAATGTGCCAAATTT
>lcl|hg18_L1PA5_chrY_23094856_23100997
CTCCAAGAAATATGGGACTATGTGAAAAGACCAAATCTACGTCTGATTGGTGTACCTGAA
AGTGAAGTTGAGAATGGAACCAAATTGGAAAACACTCTGCAGGATATTATCCAGGAGAAC
TTCCCCAACCTAGAAAGGCAGGCCAACTTTCAAATTCATTAAATACAGATAATGCAACAA
AGATATTCCTCGAGAAGAGCAACTGCAAGACACAAAATTTTCAGATTCACCAAAGTTGAA
AAGAAGGAAAAAATGTTAAGGGCAGCCAGGGAGAAAGGTCGGGTTACCCACAAAGGGAAG
CCCGTTAGACTAACAGTGGATCTCTCAAAAGAAACTCTGAAAGCCAGAAGAGAGTGGGGG
CCAATATTTAACATTCATAAAGAAAATATTTTTCAACCCAGAATTTCATATCGAGCCACA
CTAAGCTTCATAAGTGAAGAAGAAAAAAAATCCTTTACAGACAAGCAAATGCTGAGAGAT
TTTGTCACAACAAGGCCTGCCCTACAAGAGCTCCTGAAGGAAGCACTAAACATGGAAAGG
AAAAACTGGTACCAGCCACTGTAAAAATGTGCCAAATTT
>lcl|hg18_L1PA5_chrY_24205758_24211898
CTCCAAGAAATATGGGACTATGTGAAAAGACCAAATCTACGTCTGATTGGTGTACCTGAA
AGTGAAGTTGAGAATGGAACCAAATTGGAAAACACTCTGCAGGATATTATCCAGGAGAAC
TTCCCCAACTTAGAAAGGCAGGCCAACTTTCAAATTCATTAAATACAGATAATGCAACAA
AGATATTCCTCGAGAAGAGCAACTGCAAGACACAAAATTTTCAGATTCACCAAAGTTGAA
AAGAAGGAAAAAATGTTAAGGGCAGCCAGGGAGAAAGGTCGGGTTACCCACAAAGGGAAC
CCCGTTAGACTAACAGTGGATCTCTCAAAAGAAACTCTGAAAGCCAGAAGAGAGTGGGGG
CCAATATTTAACATTCATAAAGAAAATATTTTTCAACCCAGAATTTCATATCGAGCCACA
CTAAGCTTCATAAGTGAAGAAGAAAAAAAATCCTTTACAGACAAGCAAATGCTGAGAGAT
TTTGTCACAACAAGGCCTGCCCTACAAGAGCTCCTGAAGGAAGCACTAAACATGGAAAGG
AAAAACTGGTACCAGCCACTGTAAAAATGTGCCAAATTT
>lcl|hg18_L1PA5_chrY_26569250_26575390
CTCCAAGAAATATGGGACTATGTGAAAAGACCAAATCTACGTCTGATTGGTGTACCTGAA
AGTGAAGTTGAGAATGGAACCAAATTGGAAAACACTCTGCAGGATATTATCCAGGAGAAC
TTCCCCAACTTAGAAAGGCAGGCCAACTTTCAAATTCATTAAATACAGATAATGCAACAA
AGATATTCCTCGAGAAGAGCAACTGCAAGACACAAAATTTTCAGATTCACCAAAGTTGAA
AAGAAGGAAAAAATGTTAAGGGCAGCCAGGGAGAAAGGTCGGGTTACCCACAAAGGGAAC
CCCGTTAGACTAACAGTGGATCTCTCAAAAGAAACTCTGAAAGCCAGAAGAGAGTGGGGG
CCAATATTTAACATTCATAAAGAAAATATTTTTCAACCCAGAATTTCATATCGAGCCACA
CTAAGCTTCATAAGTGAAGAAGAAAAAAAATCCTTTACAGACAAGCAAATGCTGAGAGAT
TTTGTCACAACAAGGCCTGCCCTACAAGAGCTCCTGAAGGAAGCACTAAACATGGAAAGG
AAAAACTGGTACCAGCCACTGTAAAAATGTGCCAAATTT
>lcl|hg18_L1PA5_chrY_21028563_21034674
CTCCAAGAAATATGGGACTATGTGAAAAGACCAAATCTACATCTGATTGGTGTACCTGAA
AGTGACGGGGAAAATGGAATCAAGTTGGAAAACACCCATCAGGATATTACCCAGGAGAAC
TTCCCCAACCTAGCAAGGCAGGCCAACATTTATCTTCAGGAGATATGCAGAACACCACTA
AGATACTACTCAAGAAGAGCAACTGCAAGCCACATACTTGTCAGATTCACAAAAGTTGAA
ATAAAGGAAAAAATATTAAGGGCAGCCGGAGAGAAAGGTCGGGTTACCCAC-AAGGGAAG
CCCAACAGACTAACAGCAGATCTCTCATCAGAAACTCTACAAGCCAAAAGAGAGTGGGGG
CCAATATTCAACATTCTTAAAGAAAAGAATTTTCAACCCAGAATATCATATCCAGCCAAA
CTAAGCTTCATAAGTGAAGGAGAAATAAAATACTTTACAGACAAGCAAATGCTAGGAGAT
TTTGTCAGCGCAAAGCCTGCTCTACAAGAGCTCCTTAAGGAAGCACTAAACATTTAAAGG
AACAACCAGTACCAGCCACTGCAAAAACACGCCAAATTG
>lcl|hg18_L1PA5_chrY_17383331_17389498
CTCCAAGAAATAGGGGACTATGTGAAAAGACCAAATCTACATCTGATTGGTGTACCTGAA
AATGATGGGGAGAATGAAACCAAGTTGGAAAACACTCTGCAGGACATTACACAGGAGAAC
TCCCCCAACCTAGCAAGGCAGGTCAACATTCAAATTCAGGAAATACAGAGAACACCACAA
AGATACTCCTCGAGAAGAGCAACTCCAAAACACATAATCATCAGATTCACCAAAGTTGAA
ATGAAGGAAAAAATGCTAAGGGCAGCCAGAGAGAAAGCTCGGATTACCCACAAAGGGAAG
GCCATCAGACTAACAACTGATCTCTCAGCAGAAACTCTACTAGCCAGAAGAGAGTGGGGG
CAAATGTTCAACATTCTTAAAGAAAAGAATTTTCAACCCAGAATTTCTTATCCAGCCAAA
CTAAGCTTCATAAGTGAAGGAGAAATAAAATACTTTACAGAGAAGCAAATGCTGAGAGAT
TTTGTCACCACCAGGCCTGCCCTAAAAGAGCTCCTGAAGGAAGCAATGAACATGGAAAGG
AAAAACCGGTACCAGACACTGAAAACACATGCCAAATTA
>lcl|hg18_L1PA5_chrX_74319563_74325603
CTCCAAGAAATATGGGACTATGTGAAAAGACCAAATCTACATCTGATTGGTGTACCTGAA
AGCGACGGGGAGAATGGAATCAAGTTGGAAAACACTCTGAAGGATATTATTCGGGAGAAC
TTCCCCAATCTAGCAAGGCAGTCCAACCTTCAGATTCAGGAAATACAGAGAATGCCACAA
AGATACTCCTCGAGAAGAGCAACTCCAAGACACATAAAGGTCAGATTCACCAAAGTTGAA
ATGAAAGAAAAAATGTTAAGGGCAGCCAGAGAGAAATGTCGGGTTACCCTCAAAGGGAAG
CCCATCAGACTAACAGCGGATCTCTCGGCAGAAACTCTACAAGCCAGAAGAGAGTGGGGG
CCAATATTCAACATTCTTAAAGAAAAGAATTTTCAACCCAGAATTTCATATCCAGCCAAA
CTAAGCTTCATAAGTGAAGGAGAAATAAAATATTTTACAGACAAGCAAATGCTGAGAGAT
TTTGTCACCACCAGGCCTGCCCTAAAAGAGCTCCTGAAGGAAGCACTAAACTTGGAAAGA
AACAACCGGTACCACCTGCTGCAAAATCATGCCAAAATG
>lcl|hg18_L1PA5_chrX_66323023_66329141
CTCCAAGAAATATGGGACTATGTGAAAAGACCAAATCTAAGTCTGATTGGTATACCTGTA
ATAGACGGGGAAAATGGAACCAAGTTGGAAAACACTCTGCAGGATATTATCCAGGAGAAC
TTCCCCAATCTAGCAAGGCAGGCCAACATTCAAATTCAGGAAATACAGAGAAGGCCACAA
AGATAATCCTCAAGAAGAGCAACTCTAAGACACATAATTGTTAGATTCACCAAAGTTGAA
ATGAAGGAAAAAATGTTAAGGGAAGCCAGAGAGAAAGGTCGGGTTACTCACAAAGGGAAG
CCCATCAGACTAACAGCAGATCTGTCGGCATAAACTCTACAAGCCAGAAGAGAGTGAGGG
CCAATATCCAGTGTTCTTAAAGAAAAGAATTCTCAACCCAGAATTTCATATCCAG-TGAA
CTAAGCTTCATAAGCAAAGGAGAAATAAAATCCTTTACAGACAAGCAAATGCTGAGAGAT
TTTGTCACAACCAGGCCTGCCCTATAAGAGCTCCTGAAGGAAGCACTAAACATGGAAAGG
AATAACCAGTACCAGCCACCGCAAAAATATGCCAAATTG
>lcl|hg18_L1PA5_chrX_84724823_84730960
CTCCAAGAAATATGGGACAATGTGAAGAGACCAAATCTACGTCTGATTGGTGTACCTGAA
AGTGACGGGGAGAATGGAAACAAGTTGGAAAACATTCTGCAGGATATTATCCAGGAGAAC
TTCCCCAATCTAGCAAGGCAGGCCAACAATAAAATTCAGGAAATACAGAGAATGCCACGA
AGATACTCCTTGAGAAGAGCAACCACAAGACACATAATTGTCAGATTCACCAAAGTTGAA
ATGAAGGAAAAAATATTAAGGGTAGCCAGAGAGAAAGGTCGGGTTACCCACAAATGGAAG
CCCATCAGACTAACAGCTGATCTCTCGGCAGAAACTCTACAAGTCAGAAGAGAGTGGGGG
TCAATATTCAACATTCTTAAAGAAAAGAATTTTCAACCCAGAATTTCATATCCAGCCAAA
CTAAGCTTCATAAGCAAAGGAGAAATAAAATCCTGTACAGACAAACAAATGTTGAGAGAT
TTTGTCACCACCAGGCCTGCCTTACGAGAGTTACTGAAGGAAGCACAAAATATGGAAAGG
AAAAACCAGTACCAGCCACTGCAAAAACATACTGAATTG
>lcl|hg18_L1PA5_chrX_80078725_80084848
CTTCAAGAAATATGGGACTATGTGAAAAGACCAAATCTACATCTGATTGGTGTACTTGAA
AGTGACGGGGAGAATGGAACCAAGTTAGAAAACACTCTGCAGGATATTATCCAGGAGAAC
TTCCCCAATCTAGCAAGGCA--------TTCAAATTCAGGAAAAACAGAGAGTGCCACAA
AGATAGTGCTCAAGAAGAGCAACTCCAAGACACATAATTGTCAGATTCACCAAAGTTGAA
GTGAAGGAAAAAATGTCAAGGGCAGCCAGAGAGAAAGGTTGGGTTACCCTCAAAGGGAAG
CCCATCAGACTAACAGCTGATTTCTTGGCAGAAACTCTACAAGCCAGAAGAGAGTAGGGG
CCATTATTCAACATTCTTAAAGAAAAGAATTTTCAACCCAGAATTTCACATCCAGCCAAA
CTAAGCTTCATAAGTGAAGAAGAAATAAAATATTTTACATACAAGCAAATGCTGAGAGAT
TTTGTCACCACCAGGCCTGCCCTACAAGAGCTCCTGAAGGAAGCACTAAACTTGGAAAGG
AACAACCGGTACCAGCCACTGCAAAAACCTGCCAAATTG
>lcl|hg18_L1PA5_chrX_67401111_67407320
CTCCAAGAAATATGGGACTATGTGAAAAGACCAAATCTACGTCTGATTGGTGTACCTGAA
AGTGACGGGGAGAATGGAACCAAGTTGGAAAACACTCTGCAGGATATTATCCAGGAGAAC
TTCCCCAATCTAGCAAGGCAGGCCAACATTCACATTCAGGAAATACAGAGAACGCCACAA
AGATACTCCTCGAGAAGAGCAACTCCAAGACACATAATTGTCAGATTCACCAAAGTTCAC
ATGAAGGAAAAAATGTTAAGGGCAGCCAGAAAGAAAGGTCGGGTTACCCACAAAGGGAAG
TCCCTCAGACTAACAGCTGATCGCTCGGCAGAAACTCTAGAAGCCAAAAGAGAGTGGGGG
CCAATATTCAACATTCTTAAGGAAAAGAATTCTCAACCCAGAATTTCATATCCAGCCAAA
CTAAGCTTCATGAGTAAAGGAGAAATAAAATCCTTTACAGACAAGCAAATGCTGAGAGAT
TTTGTCACCACCAGGCCTCCCCTACAAGAGCTCCTGAAGGAAGCACTAAACATGGAAAGG
AACAACCGGTACCAGCCACTGCAAAAACATGCCAAATTG
>lcl|hg18_L1PA5_chrX_83697207_83703352
CTCCAAGAAATATGGGACTATGTGAAAATATCAAATCTGTGTCTGATCATTGTAACTGAA
AGTGACGGGGAGAATGGAACCAAGTTGGAAAACACTATTCAGGGTATTATCCAGGAGAAC
TTCCCCAACCTAGCAAGGCAGGCCAACTTTCAAATTCAGGAAATACAGAGAATGCCACAA
AGATACTCCTTGAGAAGAGCAACTCCAAGACACATAATTGTCAGATTCACCAAAGTTGAA
ATGAAGGAAAAAATGTTAAGGGCAGCCAGAGAGAAAGGTCAGGTTACCCACAAAGGGAAA
CCCATCAGACTAACAGCGGATCTCTCAGAAGAAACTCTACAAGCCAGAAGAGAGTGGGGG
CCAATATTCAACATTCTTAAAGAAAAGAATTTTCAACCCAGAATTTCATATCCAGCCAAA
CTAAGCTTCATAAGTGAAGGAGAAATAAAATCCTTTACAGACAAGCAAATGCTGAGAGAT
TGTGTCACCACAAGGCCTGCCCTACAAGAGACCTTGAAGGAAACAGTAAACATGGAAAGG
AACAACCGGTACCAGCCACTACAAAAACATGGCAAATTG
>lcl|hg18_L1PA5_chrX_79792751_79798877
CTCCAAGAAATATGGGACTATGTGAAAAGACCAAATCTACGTCTGATTGGTGTACCTGAA
AGTGAGGGGCAGAATGGAACAAAGATGGAAAACACTCTGCAGGATATTATCCAGGAGAAC
TTCCCCAATCTAGCAAGGCAGGCCAACATTCAAATTAACGAAATACAGAGAACGCCACAA
AGATATTCCTCGAGAAGAGCAACTCCAAGACACATAATTGTCAGATTCACCAAAGTTGAA
ATGAAGGAAAAAATGTTAAGGGCAGCCAGAGAGAAAGGTTAGGTTACCCACACAGGGAAG
CCCATCAGACGAACAGCTGATGTCTCGGCAGAAACTCTACAAGCCAGAAGAGAGTAGGGG
CCAATATTCGACATTCTTAAAGAAAACAATTTTCGACCCAGAATTTCATATCCAGCCAAA
CTAAGCTTCGTAAGTGAAGGAGAAATGAAATCCTTTACAGACAAACAAATGCTGAGAGAT
TTTGTCACCACCAGGCCTGCTCTACAAGAGCTTCTGAAGGAAGTACTAAACATGGAAAGG
AAAAACCGGTACCAGCCACTGCAAAAGCATGCCAAATTG
>lcl|hg18_L1PA5_chrX_68487326_68493465
CTCCAAGAAATATGGGACTATGTGAAAAGACCAAATCTATGTCTGATTGGTGTACCTGAA
AGTGATGGGGAGAATGGAACCAAGTTGGAAAACACTCTGCAGGATATTATCCAGGAGAAC
TTTCAGAACCTAGCAAGGCAGACCAACATTCAAATTCAAGAAATACAGAGAATGCCACAA
AGATACTCCTTGAGAAGAGCAACTCCAAGACACATAATTGTCAGATTCACCAAAGTTGAA
ATGAAGGAAAAAATCTTAAGGGCAGCCAGAAACAAAGGTCAGGTTACCTACAAAGAGAAG
CCCATCAGACTAACAGCGGATCTCTTGGCAGAAATGCTACAAGCCAGCAGAGTGTGGGGG
CCAATATTCAACATTCTTAAAGAAAAGAATTTTCAATGCAGAATTTCATATCCAGCCAAA
CTAAGCTTCATAAATGAAGGAGAAATAAAATCCTTTACAGACAAGCAAATGCTGAGAGAT
TTTGTCACCACCAGGCCTGCCCTAAAAGAGCTCCTGAAGGAAGCACTAAACATGGAAAGG
AATAACCGGTACCAGCCACTGAAAAAACATGCCAAATTG
>lcl|hg18_L1PA5_chrX_73170504_73176635
CTCCAAGAAATATAGGACTATGTGAAAAGACCAAATCTACGTCTGATTGGTGTACCTGAA
AGTGACGGGGAGAATGGAACCAAGTTGGAAAACACTCTGCAGGATATTATCCAGGAGAAC
TTCCCCAACCTAGGAAGGCAGGCCAACATTCAAATTCAGGAAATACAGAGAATGCCACAA
AGATACTCCTCAAGAAGAGCAACTCCAAGACACATAATTGTCAGACTCACCAAAGTTGAA
ATGAAGGAAAAAGTCTTA-GGGCAGCCAGAGAGAAAGGTCGGGTTACCCACAAAGGGAAG
CCCATCAGACTAACAGTGGATCTCTCGGCAGAAACTCTACAAGCCAAAAGAGAGTGGAGG
TCAATATTCAACATTCTTAAAGAAAAGAATTTTCAACCCAGAATTTCATATCCAGCCAAA
CTAAGCTTCATAAGTGAAGGAGAAATAAAATCCTTTACAGACAAGCAAATGCTTAGAGAT
TTTGTCACCACCAGGCCTGCCCTAAAAGAGCTCCTGAAGGAAGCACTAAACATGGAAAGG
AACAACCGGTACCAGCCACTGCAAAAACAAGCCGAATTG
>lcl|hg18_L1PA5_chrX_76612797_76618938
CTCCAAGAAATATGGGACTATGTGAAAAGACCAAATCTATGTCTGATTGGTATACCTCAA
AGTGATGGGGAGAGTGGAACCAAGTTGGAAAACACTCTGCAGGATACTATACAGGAGAAC
TTCCCCAATCTATCAAGGCAGGGCAACATTCAAATTCAGGAAATACAGAGAATGCTACAA
AGATACTCCTCGAGAAGAGCAACTCCCAGACACATAATTGTCAGATTCACCAAAGTTGAA
ATGAAGGAAAAAATGTTAAGGGCAGCCAGAGAGAAAGGTCGGGTTACCCACAAAGGGAGG
CCCATCAGACTAACAGCTGATCTCTCAGCAGAAACTCTACAAGCCAGAAGACAGTGGGGG
CCAATATTCAACATTCCTAAAGAAAAGAACTTTCAACCCAGAATTTCATATCCAACCAAA
CTAAGCTTCATAAGTGAAGGAGAAATAAAATCCTTTACAGGAAAGCAAATGTGGAGAGAT
TTTGTCACCACCAGGCCTGCCCTAAAAGAGGTCCTGAAGGAAGCACTAAACATGGAAAGG
AACAACTGGTACCAGCCACTGCAAAAACATCCCAAATTG
>lcl|hg18_L1PA5_chrX_random_737345_743478
CTCCAAGAAATATGGGACTATGTGAAAAGACCAAATCTATGTCTGATTGGTATACCTCAA
AGTGATGGGGAGAGTGGAACCAAGTTGGAAAACACTCTGCAGGATACTATACAGGAGAAC
TTCCCCAATCTATCAAGGCAGGGCAACATTCAAATTCAGGAAATACAGAGAATGCTACAA
AGATACTCCTCGAGAAGAGCAACTCCCAGACACATAATTGTCAGATTCACCAAAGTTGAA
ATGAAGGAAAAAATGTTAAGGGCAGCCAGAGAGAAAGGTCGGGTTACCCACAAAGGGAGG
CCCATCAGACTAACAGCTGATCTCTCAGCAGAAACTCTACAAGCCAGAAGACAGTGGGGG
CCAATATTCAACATTCCTAAAGAAAAGAACTTTCAACCCAGAATTTCATATCCAACCAAA
CTAAGCTTCATAAGTGAAGGAGAAATAAAATCCTTTACAGGAAAGCAAATGTGGAGAGAT
TTTGTCACCACCAGGCCTGCCCTAAAAGAGGTCCTGAAGGAAGCACTAAACATGGAAAGG
AACAACTGGTACCAGCCACTGCAAAAACATCCCAAATTG
