# Supplementary material for: Cryptic genetic variation enhances primate L1 retrotransposon survival by enlarging the functional coiled coil sequence space of ORF1p
Source: PLoS Genet. 2020 Aug 14;16(8):e1008991. doi: 10.1371/journal.pgen.1008991 (PMC7449397; doi:10.1371/journal.pgen.1008991)
Supplement: S1 Data — (ZIP) [file pgen.1008991.s012.zip › Supplementary_Data_PG/orf1_cterm/6ct.fst]

>6_cterm_cn		
CTCCAAGAAATATGGGACTATGTGAAAAGACCAAATCTACGTTTGATTGGTGTACCTGAA
AGTGACGGGGAGAATGGAACCAAGTTGGAAAACACTCTTCAGGATATTATCCAGGAGAAC
TTCCCCAACCTAGCAAGGCAGGCCAACATTCAAATTCAGGAAATACAGAGAACACCACAA
AGATACTCCTCGAGAAGAGCAACCCCAAGACACATAATTGTCAGATTCACCAAGGTTGAA
ATGAAGGAAAAAATGTTAAGGGCAGCCAGAGAGAAAGGTCGGGTTACCCACAAAGGGAAG
CCCATCAGACTAACAGCGGATCTCTCAGCAGAAACCCTACAAGCCAGAAGAGAGTGGGGG
CCAATATTCAACATTCTTAAAGAAAAGAATTTTCAACCCAGAATTTCATATCCAGCCAAA
CTAAGCTTCATAAGTGAAGGAGAAATAAAATCCTTTACAGACAAGCAAATGCTGAGAGAT
TTTGTCACCACCAGGCCTGCCTTACAAGAGCTCCTGAAGGAAGCACTAAACATGGAAAGG
AACAACCGGTACCAGCCACTGCAAAAACATGCCAAATTG---
>lcl|hg18_L1PA6_chr10_15954505_15960680
CTCCAAGAAACATGGGACTATGTGAAAAGACCAAATCTACATTTGACTGGTGTTCCTGCA
AGTGACGGGGAGAATGGATCCAAGTTAGAAAACACTCTAAAGGATATTACCCAGGAAAAC
TTCCCCAAATTAGCAAAGCAGGCCAATATACAAATTCAGGAAACACAGAGAACCCCACAA
AGATACTCCTTGAGAAGAGCCACCCCAAGACACA--ATTGTCAGATTCACCAAGGTTGAA
ATGAAGGAAAAAATGTTAAGGGCAGCCAGAGAGAAAGGTCAGGTTACCCACAAAGGGAAG
CCCATCAGACTAACAGCAGATCTCTCAGCAGAAACCCTACAAGGCAGAAGAGAGTGGGGG
TCAATATTCAACATTCTTAAAGAAAAGAATTTTCAACACAGAATTTCATATCCAGCCAAA
TTAAGCTTCATAAGTGAAGGAGAAATAAAATCCTTTACAGACTAGCAAATGAGGAGAGAT
TTTGTCACCACCAGGCCTGCCTTACAAGAGCTCCTGAAGGAAGCACTAAACGTGAAAAGG
AACAACCAGTATCAGCCACTGCAAAAACATGCCAAATTG---
>lcl|hg18_L1PA6_chr1_190898719_190904847
GTGCAAGAAATAT-GGACTATGTGAAAAGACCAAATCTACATTTGATTGGTGGACCTGAA
AGTGATGGGGAGAATGGAACCAAGTTAGATAACACTCTTCAGGATATAATCCAGGAGAAC
CTCCCCAATCTAGCAAGGCAGGCCAACATTCAAATTCAGGAAATACAGAGAACACCACAA
AGATATTCCTCCAGAAGAGCAACCCCAAGACACATAATTGTCAGATTCACCAAGGTTGAA
ATGAAGGAAAAAATATTAAAGGCAGCCAGAGAGAAAGGTTGGGTTACTCACAAAGGGAAG
TCCATCAGACTAACAGTGGATCTCTTGGCAGAAACTTTACAAGCCAGAAGAGAGTGGGGG
CCAATATTCAACATTCTCATAGAAAATAATTTTCAAC-CAGAGTTTTATATCCAGCCAAA
CTAAGCTTCATAAGTGAAGGAGAAATAAAATCCTTTACAGACAAGCAAATGCTGAGAGTG
TTTTTCACCACCAGGCCGGCCTTACAAGAACTCCTGAAGGAAGCATTAAACATGCAAAGG
AACAACCAGTACCAGCCACTGCAAAAATATGCCAAATTG---
>lcl|hg18_L1PA6_chr10_55718171_55724237
CTCCAAGAAATATAGGACTATGTGAAAAGACCAAATCTACATTTGATTGGTGTACCTGAA
AGTGATGGGGAGAATGGAACCAAGTTGGAAAACACTATTCAGGATATTATCCAGGAGAAC
CTCCCCAAACTAGCAATGCAGGCCAACATTCAAATTCAGGAAATACAGAGAACACCAC--
AGACACTCCTTGAGAAGAGCATCCCCAAGGCACAAAATTGTCAGATTCACCAAGGTTGTA
ATGAAGGAAAAAGTGTTAAGGGCAGCCAGAGAGAAAGGTCGAGTTACCCACAAAGGGAAG
CCAATCAGACTAACAGTGGGTCTCTCAGCAGAAACCCTGCAAGCCAGAACAGATTGGGGG
CCAATATTCAACGTTCTTAAAGAAAAGAATTTTCAACCCAGAATTTCATATCTAGTCAAA
CTAAGCTTCCTAAGTGAAGGGGAAATAAAATCCTTTATGGACAAGCAAATGCTGAGATAT
TTTGTCACCACCAGGCCTGCCTTACAAGAGCTTCTGAAGGAAGCAGTAAAGATGGAAAGA
AACAACCAATACCAGCCACCTCAAAAACATGCCAAATTG---
>lcl|hg18_L1PA6_chr10_110881163_110887307
CTCCAAGAAATATGGCACTATGTGAAAAAACCAAATCTACATCTCATTGGTGTACCTGAA
AGTGATGGTGAGAATGGAACCAAGTTGGAAGATACTCTTCAGGATATTATCCAGGAGTAC
TTCCCCAACCTAGCAA-GCAGGCCAACATCCAAATTCAAGAAATACAGAGAACACCACAA
AGATACTCCTTGAGAAGAGCAACCCCAAGACACATAGTTGTCAGATACACCAAGGTTGAA
AAGAAGGAAAAAATGTTAAGGGCAGCCAGAGAGAAATGTCAGGTTACCCACAATGGGAAG
CCCATCAGACTAACAGTGGATCTCTCAGCAGAAACCCTACAAGCCAGAAGAGAGTGGGGG
CCAATATTCAACATTCCTAAAGAAAAGAATATTCAACCCAGAATTTCATATCCAGCCAAA
CTAAGCTTCATAAGTGAAGGAGAAATAAAATGCTTTACAGACAAGCAAATGCTGAGAGAT
TTTGTCATCACCAGGCCTGCCTTACGAGAGCTCCTGAAGGAAGCACTAAACATGGAAAGG
AACAACCAGTACCAGCCACTGCAAAAACATGCCAAATTG---
>lcl|hg18_L1PA6_chr1_147338551_147344716
CTCCAAGAAATATGGGACTATATGAAAAGACCAAATCCACATTTGATTGGTGTATCTGAA
AGTGATCAGGAGAATGGAACCAAGTTAGAAAACACTCTTCAGGATATTATTCAGGAGTAC
TTCCCAAACCTAGCAAGGCAGGCCAACATTCAAATTCAGGAAATACAGGGAACACCACAA
AGATACTCATTGAGAAAAGCAACCCCAAGACACATAATTGTCAGATTCACCAAGGTTGAA
ATGAAAAAAAGAATGTTAAGGGCAGCCAGAGAGAAATGTAGGGTTACCCACAAAGGGAAG
CTCATCAGACTAACAGCGGATGTCTCAGCAGAAACTGTACAAGCCAGAAGAAAGTGGGGG
CCAATATTCAACATTCTTAAAGAAAAGAATTTTCAATCCAGAATTTCATATCCAGCCAAA
CGAAACTTCATAAATGAAGGAAAAATAAGATACTTTACAGACAAGCAAATGCTAAGAGAT
TTTGTCACCACCAGGCCTACCTTACAAGAGCTCCTGAAGGGAGCACTAAACATGGAAAGG
AACAACCAGTACCAGCCACTGCAAAAACATGCCAAATTG---
>lcl|hg18_L1PA6_chr10_83388705_83394836
CTCTGAGAAATATGGGAATAAGTGAAAAGATCAAATCTACCTTTGACTGGTGTACCTGAA
AGAGACGGGGAGAATGAAACCAACTTAGAAAACGCTCTTTAGGATATTATCCAGGAGAAA
TTCCCCAACCTAGCAAGGCAGGCCAACATTCAAATTCAGGAAATACAGAGAACACCGCAA
AGATACTCCTGGAGAAGAGCGACCCCAAAACACA--ATTGTCAGATGCACCAAGGGTGAA
ATGAAAGAAAAAATGTCAAGGGCAGCCAGAGAGAAAGGTCATGTTACCCACAAAGGGAAG
CACATCAGACTAACAGCGGATCTCTCAGCAGAAACCCTACAAGCCAGAAGAGAATGGGGG
CCAATATTCAACATTGTTGAAGAACAGAATTTTCTACCCAGAATTTCATATCCAGCCAAA
CTAAGCTTCATAAGTGAAAGAGAAATAAAATCCTTTACAGACAAGCAAATGCTGAGAGAT
TTTG---CCACCAGGCCTGCCTTACAAGAGCTCCTGAAGGAAGCACTAAACATGGAAAGG
ATCAGCCAGTACCAGCTACTGCAAAAACATGCCAAATTG---
>lcl|hg18_L1PA6_chr10_60957966_60964127
CTCCAAGAAATATGAGACTATGTGAAAAGACCAAATCTACGTTTGATTGGTGTACCTGAA
AGTGACTGGGAGAATGGAACCAAGTTAGAAAACACTCTTCCAAATATTATCCAGGAGAAC
TTCCCCAACCTACCAGGGCAGGCCAACATTCAAATTCAGGAAATACAGAGAACACCACGA
AGATATTCCTTG-GAAGAGAAGCCCCAAGACACATAATTGTCAGATTCACCAAGGTTGAA
ATGAAGGAAAAAATATTAAGGACAGCCAGAGAGAAAGGTCAGGTTACCCAAAAAGGGAAG
CCGATCACACTAACTGTGGATCTCTCAGCAGAAACTCTACAAGCCAGAAGGGAGTGGGGG
CCAATATTCAACATTCTTAAAGAAAAGAATTTTCAACACAGAATTTCATATCTAGCCAAA
CTAAGCTTTGTAAGTGAAGGAGAAATAAAATTCTTTACAGACAAGCAAATGCTGAGAGAT
TTTGTCACCACCAGGCCTGCCTTACAAGAGCTCCTGAAGGAAGCACTAAACATGGAAAGG
AACAACCGGTACCAGCCACTGCAAAAACATGCCAAATTG---
>lcl|hg18_L1PA6_chr1_118855933_118862068
CTCCAAGAAATTTGGGACTATATAAAAAGACCAAATGTACATTTGATTGGTGTACCTGAA
AGTGATGGGGAGAATGGAACCAAGTGGGAAAACACTCTTCAGGATATTATCCAGGAGAAC
TTCCCCAACCTAGCAAGGCCAGCCAACATTCAAATTCAGGAAATACAGAGAACAACACAG
AGATAATCCTCAAGAAGAGCAACCCCAAGACACATAATTGTCAGATTTGCCAGTGTTGAA
ATGAATGAAAAAGTGTTAAGGGCTGCCAGAGGGAAAGGTCAAGTTACCCACAAAGGGAAG
CCCATTAGACTAACAGCAGATCTCTCAGCAGAAACCCTACAAGCCAGAAGAGAGTGGGGG
CCAATATTCAACATCCTAAAAGAAAAGAATTTTCAACCCAGAATTTCATATCCAGCCAAA
CTAAGCTTCATAAGTGAAGGAGAAATAAAATCCTTTACAGATAAGCAAATGCTGAGAGAT
TTTGTCACCATCAGGCCTGCCTTACAAGAGTTCCTGAAGGAAACACTAAACATGGAAAGA
AACAACCAGTACCAGTCACTGCAAAAACATCGCAAATCT---
>lcl|hg18_L1PA6_chr1_145800389_145806518
CTCCAAGAAATATGGAACTATGTAAAAAGATCAAATCTATGTTTGATAGGTGTACCTGAA
AGTGATGGGGAGAATGGAACCAAGTTGGAAAACACTCTTCAGGATATCATCCAGGAGAAC
TTCCCCAACCTAGCAAGGCAGGCCAACATTCAAATTCAGGAAATACAGAGAACACCATAA
AGATACTCCTCGAGAAGAGCAACCCCAAGACACATAATTGTCAGATTCACCAAGGTTGAA
ATGAAGGAAAAAATGTTAAGTGCAGTCAGAGAGAAAGGTTGGGTTACCCACAAAGGGAAG
CCCATCAGACTAACAGTGGATCTCTCTGCAGAAACCCTACAAGCCAGAAGAGAGTGGAGG
CCAATATTCAACATTCTTAAAGAAAAGAATTTTCAACTCAGAATTTCATATCCAGCCAAA
CTAAGCTTCAAAAGTGAAAGAGAAATAAAATCCTTTACAGACCAGCA-ATGCTGAGAGAT
TTTGTCACCACCAGGCCTGCCTTACAAGAGGTCCTGAAGGAAGCACTTAACATGGAAAGG
AACAACCAGTACCAGCTACTACAAAAACATGCCAAATTG---
>lcl|hg18_L1PA6_chr1_206010372_206016457
CTCCAAGAAATATGGGACTATGTGAAAACACCAAATCTACGTTTGATTGGTGTACCTGAA
AGTGACGGGGAGAATGGAATCAAGTTAGAAAACACTCTTCAGGATATTGTCCACGAGGAC
TTCCCTAAACTAGCAAGACAGGCCAACATTCAAATTCAGGAAATACAGAGAACACCACAA
AAATACTCCTTGAAAAGTGCAACCCCAAGACACATAATCGTCAGATTCACCAAGGTTGAA
ACGAAGGAAAAAATGTTAAGGGCAGCCAGAGAGAAAGGTCAGGTTACCCACAAAGGGAAG
CCTATCCAACTATCAGCGGATGTCTCAGCAGAAACCCTACGAGCCTTAAAAGAATGGGGG
CCAATATTCAACATTCTTAAAGAAAATAATTTTCAACCCAGAATCTCATATCCAGCCAAA
CTAAGCTTTGTAAGTGAAGAAGAAATAAAATAGTTTATAGACAAGCAAATGCTGACAGAT
TTTGTCGCCACCAGGCCTGCCTTACAAGAGCTCCTGAAGGAAGCACTAAACATGGAAAGG
AACAACCGGTACCAGCCACTGCAAAAACATACCAAATGG---
>lcl|hg18_L1PA6_chr11_13629377_13635529
CTCCAAGAAATATGGGACTATGTGAAAAGACCAAATCTACATTTGATTGGTGTACTTGAA
AGTGACAGGGAGAATGGAATCAAGTTAGAAAACACTCTTCAGGATACTATCCAGGAG---
TTCCCCAACCTAGCAAGGCAGACCAACATTCAAATTCAGGAAATACAGAGAACACCACAA
AGATACTCCTCCAGAAGAGCAACCCCAAGAGACATGATTGTCAGATTCACCAAGGTTGAA
ATGAAGGAAAAAATGTTAAGGGCAGCCAGAGAGAAAGGTCGGGTTATCCACAAAGGGAAG
CCCATCAGACTAACAGCGGATCTCTCAGCAGAAACCCTAAAAGCCAGAAGAGAGTGGGGA
CAAATATTCAACATTCTTAAAGAAAATAATTTTCAACCCAGAATTTCATATCCAGCCAAA
CTAAGCTTCATAAGTGAAGGAGAAATAAAATACTTTGCAGATAAGCAAATGCTCAGAGAT
TTTGTCACCACTAGGCCTGTCTTACAAGAGCTCCTGAAGGAAGCAGGAAACATGGAAAGG
AACAACTGGTACCAGCCACTGCAAAAACATGCCAAATTG---
>lcl|hg18_L1PA6_chr10_43906375_43912510
CTCCAAGAAATACAGGACAATGTGAAAAGACCAAATCTACGTTTGATTGGTGTACCTGAA
AGTGATGAGGATAATGGAACCAAGTTGGAAAACACTCTTAAGGATATTATCCAGGAGACC
TTCCTAAACCTAGCAAGGCAGGCCAATATTCAAATTCAGGAAATACAGAGAACACCACAA
AGATACTCCTCAAGAAGAGCAACCCCAAAACACGTAATTGTCAGATTCACCAAGGTTGAA
ATGAAGGGAAAAATGCTAAGGGCAGCCAGAAAGAAAGGTCGGGTTACCCACAAAGGGAAG
CCCATCAGACTAACAGCGGATCTCTTGGCAGAAACCCAAGAAGCCAGAAGAGAGTGGGGG
CCAATATTCAACATTCTTGAAGAAAAGCATTTTCAATGCAGAATTTCATATCCAGCCAAA
CTAAGCTTCACAAGTGAAGGAGAAATAAAATCCTTTACAGACAAGCAAATGCTGAGAGAT
TTTGTGACCACCAGGCCTGCCTTACAAGAGCTCCTGAAGGAAGCATTAAACATGGAAAGG
AACAACCAGTACCAGCCACTGCAAAAACATGCCAAATTG---
>lcl|hg18_L1PA6_chr1_184781054_184787195
CTCCAAGAAATATGAGACTATGTGAAAAGACCAAATCTACATTTGATTGGTGTACCTGTA
AGTGACGGGGAGAATGGAACCAAGTTGGAAAACACTCTTCAGGGTATTATCCAGGAGAAC
TTCCCCAATCTATCAAGGCAGGCCAACATTCAAATTCAGGAAATACGGAGAACACCACAA
AGATACTCCTCGAGAAGAGCAACCCTAAGACACATAATTGTCAGATTCACCAAGGTTGAA
ATGAAGAAAAAAATGTTAAGGGCAGTCAGAGAGAAAGGTCAGGTTACCCACAAAGGAAAG
GCCATCAGACTAACAGTGGATCTCTTGGCAGAAACCTTACAAGCCAAAAGAGGGTGGGGG
CCAATATTCAACATTCTTAAAGAAAAGAATTTTCAATCCAGAATTTCATATCCAGCAAAA
CTAAGCTTCCTAAGTGAAGGAGAAATAAAATCCTTTACAGACAAGCAAATGCTGAGAGAT
TTTGTCACCACTAGGCCTGCCTTACAAGAGCTCCTGAAGGAAGCACTAAACATGGAAAGG
AACAACTGGTACCAACCACTGCAAAAACATGCCAAATTG---
>lcl|hg18_L1PA6_chr10_92115562_92121691
CTTCAAGAAATATGGGACTATGTGAAAAAGCCAAATCTACGTTTGATTGGTGTACCTGAA
AGTGATGGGGA--ATGGAACCAAGTTGGAAAACACTCTTCAGGATATTATCCAGGAGAAC
TTCCCCAACCTAGCAAGGCAGGCCAACATTCAAATTCAAGAAATACAGAGAACACAACAA
AGATACTCCTTGAGAATGACAACACCAAGACACATAATTGTCAGATTCACCAAGGTTGAA
ATGAAGGAAAAAATGTTAATGGCAGCCAGAGAGAAAGGTTGGGTTACCCACAAGGGGAAG
CCCATCAGACTAATAGCAGATCTCTTGGCAGAAACTCTACAAGCCAGAAGAGAGG-GGGG
CCAATATTCAATGTTCTTAAAGAAAAGAATTTTCAACCCAGAATTTCATATCCAGCCAAA
CTAAGCTTCATAAGTGAAGGAGAAATAAAATCCTTTACATACAAGCAAATGCTGAGAGAT
TCTGTCACCACCAGGCCTGCCTTACAAGAGCTCCTGAAGGAAGCACTAAACATGAAAAGA
AACAACCAGTACCAGCCACTGCAAAGACATGCCAAATTG---
>lcl|hg18_L1PA6_chr10_91194373_91200506
CTCCAAGAAATATGGGACTATGTGAAAAGACCAAATCTACATTTGATTGGCGTCCCTCAA
AGTGACAGGGAGAATGGAACCAAGCTGGAAAACACTCTTCAGGATATTATCCAGGAGAAC
TTCCCCAATCTAGTGAGGCAGGCCAACATTCAAATTCAGGAAATACAGAGAACAACACAA
AGATACTCCTTGAGAAGAGCAACCCCAAGACACATAATTATCAGATTCACCAATGTTGAA
ATGAAGGAAAAAATGTTAAGGGCAGTCAGAGAGAAAGGTCGGGTTACCCACAAAGGGAAG
CCCATCAGACTAACAGCAGATCTCTTTGCAGAAACCCTGCAAGCCAGAAGAGAGTGGGGG
CCAATATTCAACATTCTTAAAGAAAAGAATTTTCAACCCAGAATTTCATATCTGGCCAAA
CTAAGCTTCATAAGTGAAGGAGAAATAAAATCTTTCACACACAAGCAAATGCTGAGAGAT
TTTGTCACCACCAAGCCTACCTTACAAGAGCTCCTGAAGGAAGCACTAAACGTGGAAAGG
AACAATCGGTACCAGCCACTGCAAAAACATGCCAAATTG---
>lcl|hg18_L1PA6_chr11_128868590_128874702
CTCCAAGAAATATGGGACTATGTGAAAAGACCAAATCTACATTTGATTGGTGTACCGGAA
AGTGACAGGGAGAATGGAACCAAGTTAGAAAACACTCTTCAGGATATTATCCAGGAGAAC
TTCTCTAACCTAGCAAGGCAGGCCAACATTCAAATTCAGGAAATACAGAGAACGCCACAA
AAATACTCCTCGGTAAGAGCAACCTCAAGACATAAAATCATCAGATACACCAAGGTTGAA
GTGAAGGAAAAAATGTTAAGGGCACCCAGAGAGAAAGGTCAGGTTACCCACAAAGGGAAG
CCCATCAGACTAACAGTGGCTCTCTCAGCAGAAACCCTACAAGCCAGAAGAGAGTGGGGG
CCAACATTCAACATTCTTAAGGAAAAGAATTTTCAACCCAGAATCTCATATCCAGCCAAA
CTAAGCTTCACAAGTGAAGGAGACATAAAATCCTCTACAGACAAGCAAATGCTGAGAGAT
TTTGTCACCACCAGGCCTGCCCTAAAAGAGCTCATGAAGGAAGCATTAAACACGGAAAGG
AACAACTGGTACCAGCCACAGCAAAAACATGCCAAATTG---
>lcl|hg18_L1PA6_chr10_42073237_42079376
CTCCAAGAAATATGGGACCATGTGAAAAGACCAAATCTATATTTGATTGGTGTACCGGAA
AGTGATAAGGAGAATGGAACCAAGTTGGAAAACAGTCTGCAGGATATTATCCAGGAGAAC
TTCCCCAACCTAGCAAGGCAGGCCAACATTCAACTTCAGGAAATACAGAGAACAACACAA
AGATACTCTCTGAGAAGAGCGATTCCAAGACACATAATTGTCAGATTCACCAAGGTTGAA
GTGTAGGAAAAAGTGTTAAGGGCAGCCAGAGAGAAAGGTCAGGTTAGCCACAAAGGGAAG
CCCATCAGACTAACAGCTGATCTCTTGGCAGAAACCCTACAATCCAGAAGAGAGTGGGGG
CCAATATTCAACATTCTTAAAGAAAATAATTTTCAATCCAGAGTTTCATATCCAGCCAAA
CTAAGCTTCATAAGTGAAGGAGAAATAAAATTCTTTACTGACAAGCAAATGCTGAGAGAT
TTTGTCACCACCAGGCCTGCCTTACAAGAGCTCCTGAAGGAAGCACTAAACATGGAAAGA
AACACCCGGTACCAGCCAGTGCAAAAACATGCCAAGTTA---
>lcl|hg18_L1PA6_chr10_54799887_54805996
CTCCAAGAAATATGGGACTATGTGTAAAGGCAAAATCTACGTTTGATTGGTATACCCGAA
AGTGATGGAGAGAATGGAACCAAGCTGGAAAACACTCTGCAGGATATTATCCAGGAGAAC
TTCCCCAACCTAGCAAGGT-GGCCAACATTCAAATTCAGGAAATATAGAGAACACCACAA
AGATACTCCTCAAGAAGAGCAACTTCAAGACACATAATTGTCAGATTCACCAAGGTTGAA
ATGAAGGAAAAAATGTTAAGGGTGGCCAGAGACAAAGGTCGGGTAACCCACAAAGGGAAG
CCCATCAGATGAGCAGTGGATCTCTCAGCAGAAATCCTAAAAGCCAGAAGAGAGTGGAGG
CCAATATTCAACATTATTAAAGAAAAGAATTTTCAACCCAGAATTTCATATTCAGCCAAA
CTAAGCTTCATAAGTGAAGGAGAAATAAAATCCTTTTCAGACAAGCAAATGCTGAGAGAT
TTTATCACCACCAGGCCTGCCTTACAAGAGCTCCTGAAGGAAGCACTAAACATGGAAAGG
AACAAC------CAGCCACTGTAAAAACATGCCAAATTG---
>lcl|hg18_L1PA6_chr10_16253584_16259729
CTCCAAGAAATATGGGACTATGTGAAAAGACCAAATCTATGTCTGATTGGTGTACCTGAA
AGTGATGTGGAGAATGGAACCAAGTTGGAAAACACTCTTCAGGATATTATCCAGGAGAAC
TTCCCCAATTTAGCAAGGTAGGCCAACATTCAAATTCAGGAAATACAGAGAACACAATAA
AGATGCTCATTGAGAAGAGCAACCCCAAGACACATAATTGTCAGATTCACCAAGGTTGAA
ATGAAGGAAAAAATGTTAAGGGCAGCCAGAGAGAAAGGTCAAGTTACCCACAAAGGGAAG
CCCATCAGACTAACAGCGGATCTCTTGGCAGAAACTCTACAAGCCAGAAGAGAGTGGGGG
CTGATATTCAACATTCTTAAAGAAAAGAATTTTCAACCCAGAATTTCATATCCAGCCAAA
TTAAGCTTCATAAGTGAAGGAGAAATAAAATTCTTTACAGACAAGCAAATGTGGAGAGAT
TTTGTCACCACCAGGCCTGCCCTAAAAGAGCTCCTGAAGGAAGCGCTAAACATGGAAAGG
GACAACCGGTACTAGCCACTGGAAAAACATGCCAAATTG---
>lcl|hg18_L1PA6_chr10_96855046_96861171
CTGCAAGAAATATGGGACTATGTGAAAAAACCAAATCTCTGTTGAATTGGTGTACCTGAA
AGCAGTGGGGAGAATGGAACCAAGTTGGAAAACCCTCTTCAGGATATTATCCAGGAGAAC
TTCC-CAATCTAGCAAGGCAGACCAACATTCAAATTCAGGAAATACAGAGAACACCACAA
AGGTACTCATTGAGAAGAGCAAACCCAAGACA--TAATTGTCAGATTCACCAAGGTTGAA
AT-AAGGAAAAAATGTTAAGGGCAGCCGGAGAGAAAGGTCAGGTCACCCACAAAGGGAAG
CCCATCAGACTAACAGCAGATCTCTCTGCAAAAACCCTACAAGCCAGAAGAGAGTGGGGG
CCAATAGTCAACGTTCTTAAAGAAAAGAACTTTCAACCCAGAACTTCATATCCAGCCAAA
CTAACCTTCATAAGTGAAGGAGAAATAAAATCCTTTACAGACAAGCAGATGCTGAGAGAT
TTTGTCACCACCAGGCCTGCCTTACAAGAGCTCCTGAAGGAAACAATAAACATGAAAAGA
AACAACTGTTAACAGCCACTGCAAAAACATGCCAAATTG---
>lcl|hg18_L1PA6_chr11_13547974_13554044
CTCCAAAAAATATGGGACTATGTGAAAAGACCAATTCTACATTTGATTGGTGTACCTGAA
AGAGATGGGGAGAATGGAACCAAGTTGGAAAACACTCTTCAGGATATTATTCAGGAGAAC
TTCCCCAACCTAGCAAGGCAGGCCAACATTCAAATTCAGGAAAAACAGAGAACACCACTA
AGATACTCCTTGAGAAGAGCAACTCAAAGACACATAATTGTCAGACTCACCAAGGTTGAA
ATAAAGGAAAAAATATTAAGGGCAGGC--AGAGAAAGGTCAGGATACCCACAAAGGGAAG
CCCATCAGACTAACACTGGATCTCTCAGCAGAAACCCTACAAGCCAGAAGAGAGTGGGGT
CCAATATTTGACATTCTTAAATAGAAGTATTTTCAACCCAGAACTTCATATCCAGCCAAA
ATAAGCTTCATAAGTGAAGGAGAAATAAAATCTTTTACAGAAAAGCAAATGCTGAGAGA-
TTTGTCACCATGAGGCCTACCTTACCAGAGCTCCTGAAGGGAGCACTAAACATGGAAAGG
AAAAACCAGTACCAGCCACTGCAAAAACAAGCCAAATTG---
>lcl|hg18_L1PA6_chr11_130808916_130815045
CTCCAAGAAATATGGGACTATGTGAAAAGACCAAATCTACGTCTGACTGGTGTACCTGAA
AGTGACAGGGAGAATGGAACCAAGTTGGAAAACACTCTTCAGGACATTATCCAGGAGAAC
TTCCCCAACCTAGCAAGGCAGGCCAACATTCAAATTCAGGAAATACAGAGGACACCACAA
AGATACTCCTCAAGAAGAGCAACCCCAAGACACATAATTGTCAGATTCACCAAGGTTGAA
ATGAAGGAAAAAATTTTAAGGGCAGCCAGAGAGAAAGGTCAGGTTAACAGCAAATGGAAG
CCCATCAGACT-ACAGAGGATCCCTCGGCAGAAACTCTACAAGTCAGAAGAGAGTGGGGG
CTAATACTCAACATTCTTAAAGAAAAGAATTTTCAACCCACAATTTCATATCCAGCCAAA
CTAAGCTTCATAAGTGAAGGAGAAATAAAATCCTTTACAGACAAGCAAATGCTGAGAGAT
TTTCTCACCACCAGGCCTGCCTTACAAGAGCTCCTGAAGGAA-CACTAAACATGGAAAGG
AAAAACTGGTACCAGCCACTGCAAAAACATGCCAGATTG---
>lcl|hg18_L1PA6_chr11_123200079_123206271
CTCCAAGAAATATGGGACTGTGTGAAAAGACCAAATCTATGTTTGATTGGTGTACCTGAA
AGTGATGGGGAGAATGGAACCAAGTTGGAAAACACTCTTCAGGATATTATCCAGGAGAAC
TTCCCCAACCTAGCAAGGCAGGCCAACATTCAAATTCAGGAAATACAGAGAACACCACAA
AGATACTCCTCGAGAAGAGAAATCCCAAGACACATAACTGTCAGATTCACCAAGGTTGAA
ATCAAGGAAAAAATGTTAAGGGCAGCCAGAGAGAAAGGTTGGGTTACCCACAAAGGGAAG
CCCATCAGACTAACAGCGGATCTCTTGGCAGAAACACTACAAGGCAGAAGAGAGTGGAGA
CCACTATTCAACATTCTTAAAGAAAAGAATTTTCAACCCAGAATTTCATATCTAGCCAAA
CT-AGCTTCATAAGTGAAGGAGAAATAAAATCCTTTACAGACAAGCAAATGCTGAGTGAT
TTTGTCACCACCAGGCCTGCCTTACAAGAACTCGTGAAGGAAGCACTAAACATGGAAAGA
AACAACTGGTATCAGCCTCTGCAAAAACATGCCAAATTG---
>lcl|hg18_L1PA6_chr1_65700274_65706443
CTCCAAGAAATATGGGACTATGTGAAAAGACCAAATCTACATCTGATTGGTGT-ACCAAA
AGTGACGGGGAGAATGGAACCAAGTTGGAAAACACTCTTCAGGATATTATCTAGGAGAAC
TTCCCCAACCTAGCAAGGCAGGCCAATATTCAAATTCAGGAAATACAGAGGACACCATAA
AGATACTCCTCAACAAGAGCAACCCCAAGACACATAATTGTCAGATTCACCAAGGTCGAA
ATGAAGGAAAAAATGTTAAGGGCAGCCAGACAGAAAGGTCAGGCTACCCACAAAGAGAAG
CCCATCAGACTAACAGCGGATCTCTCGGCAGAAACCCTACAAGCCAAAAGAGAGTGGGGG
CCAATATTCAACCTTCTTAAAGAAAAGCATTTTCAACCCAGAATCTCATATGCAGCCAAA
CTAAGCTTCCTAAGTGAAGGAGAAATAAAATCCTTTACAGACAAGCAAATGCTGAGAGAT
TTTGTCACT-CTAGGCCTGCCTTACAAGAGCTCTTGAAGGAAGCACTAAACATGGAATGG
AACAACCGGTACCAGCCACTATGAAAACATGCCAAATGG---
>lcl|hg18_L1PA6_chr1_94602404_94608554
CTCAAAGAAATATGGGTCTATGTGAAAAGACCAAATCTACATCTGATTGGTATACCTGAA
AGTGACGGGGAGAATGGAACCAAGCTGGAAAACACTCTTCAGGATATTATCCAGGAGAAC
TTCCCCAACCTAGCAAGGCAAGCCAACATTCAAATTC-GGAAATACAGAGAACACCACAA
AAATACTCCTCAAGAAGAGCAACCCCAAGACACATAATTGTCAGATTCACCAAGGTTGAA
ATGAAGGAAAAAATGTTAAGGGCAGCCAGAGAGAAAGGTCGGGTTACCCACAAAGGGAAG
CCCATCAGACTAACAGTGGATCTCTCTGCAGAAACTCTAAAAGCCAGAAGAGAGTAGGGG
CCAACATTCAACTTTCTTGAATAAATGAATTTTCAACCCAGAACTTCATATTCAGCCAAA
CTAAGCTTCATAAATGAAGGAGAAAGAAAATCCTTTACAGACAAGCAAATGCTGAGAGAT
TTTGTCACCACCAGGCCTGCCTTACAAGAGCTCCTGAAGGAAGCACTTAACATGAAAAGG
AACGACCAGTACCAGCCACTGCAAAAACATGCCAACTTT---
>lcl|hg18_L1PA6_chr1_97595982_97602103
CTCCAAGAAATATGGGACTCTGTGAAAATATCAAATCTACATTTGATTGGTGTACCTGAA
AGTGATGGGGAGAATGGAACCAAGTTGGAAAACACTCTTCAGGATATTTTCCAGGAGAAT
TTCCCCAACCTAGCAAGGCAGGCCAACATTCAAATTCAGGAAATAGAGAGAACACTACAA
AGATACTCCTTGAGAAGAGCAACTCCAAGACACATAATTGTCAGATTCACCAAGGTTGAA
GTGAAGGAAAAAATGTTAAGGGCAGTCAGAGAGAAAGGTCGGGTTACCAACAAAGAGAAG
TCTATCAGACTAACAGTGGATCTCTCAGCAGAAACTCTACAAGCCAGAAGAGAGTGGGGG
CCAATATACAACATTCTTAAAGAAAAGAATTTTCAACCCAAA-TTTCATATCCAGCCAAA
CTAAGCTTCATAAGTGAAGGAGAAATAAAATCCTTTACAGACAAGCAAATGCTGAGAGAT
TTTGTCACCAGCAGGCCTGCCTTACAAGAGCTCCTGAAGGAAGCACTAAACATGGAAAGG
AACAACCAGTACCAGCCACTGCAAAAATATGCCAAATTG---
>lcl|hg18_L1PA6_chr1_47214233_47220402
CTCCAAGAAATATGGGACTATGTGAAAAGATCAAATCTACATCAGATTGGTGTACTCGAA
AGTGACCGAGAGAATGGAGCCAAGTTGGAAAACACTCTTCAGGATATTATGTAGGAGAAC
TTCCCCAACCTAGCAAGGTAGGCCAACATCCAAATTCAGGAAATACAGAGACCAACAAAA
AGATACTCCACGACAAGAGCACCCCCAAGACACATAATTGTCAGATTCACCAAGGTTGAA
ATGAGGGAAAAAATGTTAA-GACAGCCAGAGAGAACGGTCGGGTTACCAATAAAGGGAAG
CCCATCAGACTAACAGCTGATCTCTCGGCACAAACTCTACAAGCCAGGAAAGAGTGGGGG
TCAATATTCAACATTCTTAAAAAAAAGAATTTTCAACCCAGAATTTCATATCCAGCCAAA
CTAAGCTTCATAAGAGAAGGAGAAATAAAATACTTTACAGACAAGCAAATGCTGAGAGAT
TTTGTCACCACCAGGACTGCCTTACAAGAGCTCCTGAAGGAAGCACTAAAGATGGAAAGG
AACAACCAGTACCAGCCACTGCAAAAACATGCCAGATTG---
>lcl|hg18_L1PA6_chr1_209193865_209200010
CTCCAAGAAATTTGGGACTATGTGAAAAGACCAAATCTACGTTTGATTGGTGTACCTGAA
AGTGATGGGGAGAATGGAACCAGGTTGGAAAACACTCTGCAGGATATTATCCAGAAGAAC
TTCCCCAACCAGGCAAGGCAGGCCAACATTCAAATTCAGGAAATACAGAGAACCCCACAA
AGATACTTTTTGAGAAGAGCAACCCCAAGTCACATAATTGTCAGATTCACCAACGTTGAA
ATGAAGGAAAAAATGTTAAGGGCAATCAGAGTGAAAGGTCAAGTTACCCACAAAGGGACG
CCTGTCAGACTAACAGCAGATCTCTCAGCAGAAACCCTACAAGCCAGAAGAGAGTGGGGC
CCAATATTCAACATTCTTA----AAAGAATTTTCAACCCAGAATTTCATATCCAGCCAAA
CTAAGTTTCATAAGTGAAGGAGAAATAAAATCCTTTACAGACAAGCAAATGCTGAGAGAT
TTTGTCACCACCAGGCCTGCCTTACAAGAGCTCCTGAAGGAAGCACTAAACATGGAAAGG
AACAAC-AGTACCAGCCACTACAAAAACATGCCAAATTG---
>lcl|hg18_L1PA6_chr1_183822160_183828246
CTCCAAGAAATATGGGACTATGAGAAAAGACCAAATCTACGTTTGATTGGTGTACCTGAA
AGTGACGGGGAGAATGGAACCAAGTTGAAAAACACTCTTTAGGATATTATCCAGGAGAAC
TTCCCCAACCTAGCAAGGCAGGCCAACATTGAAATTCAGGAAATAGAGAGAGCACCACAA
AGGGACTCCTCGAGAAGAGCAACCCCAAGACACATAATTGTCAGATTCACCAAGGTTGAA
ATGAAGGAAAAAATGTTAAGGGCAGTCAGAAAGAAAGGTTGGGTTACCCACACAGGGAAG
CCCATCAGACTAATGGCGGATCTCTCAGCAGAAACCCTACATGGCAGAAGAGATTGGGAA
CCTATATTCAACATTCTTAAAGAAAAGAATTTTCAACCCAGAATTTCATATCCAGCCAAA
CTAAGCTTCATAAGTGAAGGAGAAATAAAATCCTTTACAGACAAGCAAATGTTGAGAGAT
TTTGTCACCACCAGGCCTGCCTTACAAGAGATCCTGAAGGAAGCACTAAACATGGAAAGC
AACAACTGGTACCAACCACTGCAAAAACATACCAAATTG---
>lcl|hg18_L1PA6_chr1_171885871_171892004
CTCTAAGAAATATGGGATTATGTGGAGAGACCAAATCTACATTTGATTGGTGTACCCGAA
AGTGATGGGGAGAATGGAAACAAGTTGGAAAACACTCTTCAGGATATTATCCAGGAGAAC
TTCCCCAACCTAGCAAGGCAGGCCAACATTCAAATTTAGGAAATTCAGAGAACACCACAA
AGATAATCCTCAAGAAGGGCAACCCCAAGACACATAATTGTCAGATTCACCAAGGTTGAA
ATGAAGGAAAAAATGTTAAGTGCAGCCAGAGAGAAAGGTTGGGTTACCCACAAAGGGAAG
CCCATCAGACTAACAGCTGATCTCTCGGCAGAAACTCTATAAGCCAGTAGAGAGTGGGGG
CCAATATTCAACATTCTTAAAGAAAAGAATTTTCAACCCAGAATTACATATCCAGCCAAA
CTAAGCTTCGTAAGTAAAGGAGAAATAAAATCCTTTACAGACAAGCAAATGCTGAGAGAT
TTTGTCACCACCAGGCCTGCCTTACAAGAGCTCCTGAAGGAAGCACTAAACATGGAAAGG
AACAACTGGTACCAGCCACTGAAAAAACATGCCATGTTA---
>lcl|hg18_L1PA6_chr1_92517631_92523769
CTCCAAGAAATATGGGACTATGTGAAAAGACCAAATCTATGTTTGATTGGTGCACCGGAA
AGTGACAGGGAGAATGGAACAAAGTTAGAAAACACTCTTCAGGATATTATCCAGGAGAAC
TTCCATAACCTAGCAAGGCAGGCCAACATTCAAATTCAGGAAATACAGAGAACACCACAA
AGATACTCCTTGAGAAGAGCAACCCCAAGACACATAATTGTCAGATTCACCAAGGTGGAA
GTGAAGGAAAAACTGTTAAGGGCAGCCAGAGAGAAAGGTCAGGTTACCCACAAAAGGAAG
CCCATCAGACTAACAGCAGATCTCTCAGCAGAAACCCTACAAGCCAGAAGAGAGTGGGGG
CCAAAATTCAACATTCTTAAAGAAAAGAATTTTCAACCCAGAATTTCATATCCAGCCAAA
CTAAGCTGCATAAGTGAAGGAGAAATAAAATCCTTTACAGACAAGCAAATGGTGAGAGAT
TTTGTCACCACCAGGCCTGCCTTACAAAAGCTCCTGAAGGATTTACTAAACATGAATAGG
AACGACCGGTACCAGCTACTGCAAAAACATGCCAAATGG---
>lcl|hg18_L1PA6_chr1_170537672_170543794
ATCAAAGAAATATAGGACTGTGTGAAAAGACCAAATCTACATTTGATTGGTGTGCCTGAA
AGTGAT-GGGAGAATGGAACCAGGTTGGAAAACACTCTTCAGGCTATCATCCAGGAGAAC
TTCC--AACCTAGCAAGGGAGGCCAACTTTCAAATTCAGGAAATACAGAGAACACCACAA
AGATACTCCTTGAGAAGAGCAACCCCAAGACACATAACTGTCAGATTCACCAAAGTTCAA
ATAAAGGAAAAAATGTTAAGGGCAGCCAGAGAGAAAGGTCGGGTTACCCACAAAGGGAAG
CACATCAGACTAACAGCGGATCTCTCAGCAGAAACCCTACAAGCCAGAAGAGAGTGGGAG
CCAATATTCAACATTCTTAAAGAAAAGAATTTTCAACCCAGAATTTCATATCCAGCCAAA
CTAAGCTTCATAAGTGAAGGAGAAATAAAATCCTTTACAGACAAGCAAATGCTGAGAGAT
TTTGTCACCACCAGACCTGCCTTATAAGAGCTTCTGAAGGAAGCACTAAACTTGGAAAGG
AACAACTGGTACCAGACATTGCAAAAACATGCCAAATTG---
>lcl|hg18_L1PA6_chr10_111296046_111302202
CTCCAAGAAATATGGGACTATGTGAAAAGACCAAATCTACGTTTGATTGATGTACCTGAA
AGTGACGGGGAGAATGGAACCAAGCTGGAAAACACTCTTCAGGATATTATCCAGGAGAAC
TTCCCCAAACTAGCAAGGCAGGCCAACATTCAAATTCAGGAAATACAGAGAACACCACAA
AGATACTCCTCGAGAACAGCAACCCCAAGACACATAATTGTCAGATTTACCAAGGTTGAA
ATGAAGGAAAAAATGCTAAGGGCAGCCAGAGAGAAAGGTCAGGTTACCCACAAAGGGAAG
CCCATCAGACTAATGGCAGATCTCTCGGCAGAAACCATACAAGCCAGAAGAGAGTGGGGG
CCGATATTCAACATTCTGAAAGAAAATAATTTTCAACCCAGCATTTCATAACCAGCCAAA
CTAAGCTTCATAAGTGAAGGAGAAATAAAATCCTTTACAGACAAGCAAATGCTGAGAGAT
TTTGTCACGACCAGGCCTACCCTACAAGAGCTCCTGAAGGAAGCACTGAACATGGGAAGG
AACAACTGGTACCAGCCGCTGCAAAAACATGCCAAATTG---
>lcl|hg18_L1PA6_chr10_45081256_45087428
CTCCAAGAAATATGGGACTATGTGAAAAGACCAAACATATGTTTGATTGGTGTACCTGAA
AGTGACGGGGAGAATGGAACCAAGTTAGAAAACACTCTTCAGAATATTATCCAGGAGAAC
TTCCACAACATAGCAAGGCAGGCCAACATTCAAATTCAGGAAATACAGAGAACTCCTCTA
AGATATTCCTCGAGAACAGCAACCCCAAGACATGTAATTGTCAGATTCACCAAGGTTGAA
ATGAAGGAAAAAATGTTAAGGGCAGCCAGAGAGAAAGGTCGGGTTACCCACAAAGGGAAG
CCCCTCAGACTAACAGTGGATCTCTCAGCAGAAACCCTACAAGCAGGAAGAGAGTGGTGG
GCAATATTCAACATTCTTAAGGGAAAGAAATTTCAACCCAGAATCTCATATCCAGCCAAA
CTAAGCTTCGTAAGTGAAGGAGAAATAAAATCCTTTACAGACAAGCAAATGCTGAGAGAT
TTTGTCGCTACCAGGCCTGCCTTACAAGAGCTCCTGAAGGAAGCACTAAACATGGAAAGG
AACAACCGGTACCAGCCACTGCAAAAACATGCCAAATGG---
>lcl|hg18_L1PA6_chr10_67811728_67817869
CTCCAAGAAATATGGGACTATGTGAAAAGACCAAATCTATGTTTGATTGGTGCACCTGAA
AGTGATGGGAAGAATGGAACCCAGTTGGAAAACACTCTGCAGGATATTATTCAGGAGAAC
TTCCCCAACCTAGCAAGGCAGGCCAACATTCAAATTCAGGAAATACAGAGAACACCACAA
AGATACTCCTTGACAAGAGCAACCCCAAGACACATGATTGTCAGATTCACCAAGGTTGAA
ATTAAGGGAAAAGTGTTAACGGCAGCCAGAGAGAAAGGTTGAGTTACCCACAAAGGGAAG
CCCATCAGACTAACAGCAGATCTCTTGGCAGAAACCCTACAAGCCAGAAGAGAGTAGGGG
CCAATATTCAACATTCTTAAAGAAAGGAATTTTCAACCCAGAATTTCATATCCAGCCAAA
CTAAGCTTCATAAGTGAAGGAGAAATAAAACCCTGTACAGACAAGCAAATGCTGAGAGAT
TTTGTCACCATCAGGCCTGCCTTACAAGAGCTCCTGAAGGAAGCATGAAACATGGAAAGA
AACAACTGGTACCAGCCACTGCAAAAACATGCCAAATTG---
>lcl|hg18_L1PA6_chr1_73724573_73730563
CTCCAAGAAATATGGGACTATGTGGAAAGGCCAAATCTGTGTTTGATTGGTGTGCCTGAA
AGTGATGGGGAGGATGGAAGCAAGTTGGAAAACACTCTGCAGTATATTGTCCAGGAAAAC
TTCCCCAACCTAGCAAGGCAGGCCAACATGCAAATTCAGGAAATACAGAGAACACCACAA
AGATACTCCTTGAGAAGAGCAACCCCAAGACACATAATTGTCAGATTCACCAAGGATGAA
ATGAAGGAAAAAGTGTTAAGGGCAGCCAGAGAGAAACGTCAGGTTACCGACAAAGGGAAG
CCCGTCAGACTAACAGCGGATCTCTTGGCAGAGACTCTACAAGCCAGAGGAGAG--GGGG
CCAATATTCTAGATTCTT-----AAAGAATTTTCAACCCAGAATTTCATATCCAGCCAAA
CTAAGCTTCATAAATGAAGGAGAAATAAAATCCTTTACAGACAAGCAAATGCTGAGAGAT
TTTGTCACCACCAGGCCTGCCTTACAAGAGCTCCTGAAGGAAGCACAAAACATGGAAAAG
AACAACCAGTACCAGCCACTACAAAAACATGCCAAATGG---
>lcl|hg18_L1PA6_chr10_68329158_68335283
CTCCAAGAAATATGGGACTATGTGAAAAGACCAAATCTACATCTGATTGGTGTACCTGAA
AGTGACACGGAGAATGGAACCAAATTAGAAAACACTCTTCAGGATATTATGCAGGAGAAC
TTCCCCAGTCTAGCAAAGCAGGCCAACATTCACATTCAGGAAATACAGAGAACACCACAA
AGATACTCCTCGAGAAGAGCAACTGCAAGACACATACTTGTCAGATTCACCAAGGTTGAA
ATAAAAGAAAAAATGTTAAGGGCAGCCAGAGAGAAAGGTCGGGTTACCCACAAAAGGAAG
CCCATCAAACTAACAGCGGATCTCTCAGCAGAAACTCTACAAGCCAGAAGAGAGTGGGGG
CCAATATTCAACAT--TTAAAGAAAAGAATTTTCAACACAGAATTTCATATCAAGACAAA
CTACCATTCATAAGTGAAGGGGAAATAAAATCGTTTACAGATAAGCAAATGCTGAGAGAT
TTTGTCACCACCAGGTCTGCCTTACAAGAGCTCCTGAAGGAAGCACTAAACATGGAAAGG
AACAACTGGTACCAGCCACTGCAAAAACATGCCAAATTC---
>lcl|hg18_L1PA6_chr1_99113783_99119878
CTCCAAGAAATATGGGACTATGTGAAAAGACCAAATCAATGTTTGATTGGTGTACCTGAA
AGTGATGGGGAGAATGGAACCAAGTTGGAAAACACTCTTCAGGATATTATCCAGGAGAAC
TTCCCCAACCTAGTAAGGCAGGCCAACATTCAAAT-CAGGAAATACAGAGAACAACACAA
AGATACTCCTCGAGAAGAGCAACTCCAAGACACATAATTGTCAGATTCACCAAGGTTGAA
ATGAAGGAAAAAATGCTAAG-GCAGCCAGAGGGAAAGATTGGGTTACCCACAAAGGGAAG
CCCCTCAGACTAACAGCAGATCTCTCAGCAGAAACCCTACAAGCCGGAAGAGAGTGGGGG
CCAATATTCAACATTCTTAATGAAAAGAAATTTCAACCCAGAGTTTCATATCCAGCCAAA
CTCAGCTTCATAAGTGAAGGAGAAATAAAATCCTTTACAGACAAGCA-ATGCTCGGTGAT
TTTGTCACCACCAAGCCTGCCTTACAAGAGCTCCTGAGGGAAGCACTAAAGATGGAAAGG
AACAACTGGTACCAGCCACTGCAAAACCATGCCAAATTA---
>lcl|hg18_L1PA6_chr10_60467611_60473756
CTTCAAGAAATATGGGACTATGTGAAAAGACCAAATCTACGTCTGATTGGTGCACCTGAA
AGTGACGGGGAGAATGGAACCAAGTTGGAAAACACTCTTCAGGATATTATCCAGGAGAAC
TTCCCCAATCTAGCAAGGCAGGCCAATATTCAAATTCAGGAAATACAGAGAACGCCACAG
AGATACTCCTCGAGAAGAGCAACTCCAAGACACATAATTGTCAGATTCACCAAAGTTGAA
ATGAAGGAAAAAATGTTAAGGGCAGCCAGAGAGAAAGGTTGGGTTACCCACAAAGGGGAG
CCCATCAGACTAACAGCTGATCTCTCGGCAGAAACTCTACAAACCAGAAGAGAGTGGAGG
CCAATATTCAACATTCTTAAAGAAAAGAATTTTCAATCCAGAATTTCATATCCAGCCAAA
TTAAGCTTCATAAGTGAAGGAGAAATAAAATTCTTTACAGAGAAGCAAATGCTGAGAGAT
TTTGTCACCACTAGGCCTGCCTTACAAGAGCTTCTGAAGGAAGCACTAAACATGGAAGGG
AACAACCGGTACCAGCCACTGCAAAAACATGCCAAATTG---
>lcl|hg18_L1PA6_chr1_86895714_86901882
CTCCAAGAAATATAGGACTATGTGAAAAGATCAAATCTATGTTTGATTGGTGTACCTGAA
AGTGATGGGGAGAATGGAACCAAGTTGGAAAACACTCTGCAGGATACTATCCAGGAGAAC
TTCCCCAACTTTGCAAGGCAGGCCAACATTCAAATTCAGGAAATACAGAAAACACCACAA
AGATACTCCTCAAGAAGAGCAACACCAAGGCACATAATTGTCAGATTCACCAAGGTTGAA
ATGAAGGAAAAAATATTAAGGGCAACCAGAGAGAAAGGTTGGGTTACCCACAAAGGGAAG
CCCATCAGACTAACAGCTGATCTCTCAGTGGAAGCTCTACAAGCCAGAAGAGAGTGGGGG
CCAATATTCAACATTCTTAAAGAAAAGAATTTTCAACCCAGAATTTCATATCCAGTCAAA
CAAAGCTTCATAAGTGAAGGAGAAATAAAATACTTTACAGACAAGCAAATGCTGAGAGAT
TTTGTCACCACCAGGCCTGTCTTACAAGAGCGCCTGAAGGAACCACTAAACATGGAAAGG
AATGA---GTACCAGCCACTGCAAAAACATGCCAAATTC---
>lcl|hg18_L1PA6_chr11_31307518_31313663
CTCCAAGAATTATGGGACTATGTGAAAAGACCAAATCTACGTTTGATTGGTGTGCCTGAA
AGTGACAGGGAGAATGGAACCAAGTTTGAAAACACTCTTCAGGATATTATCCAGGAGAAC
TTCCCCAACCTAGCAAAGTAGGCCAACATTCAAGTTAAGGAAATACAGAGAACACCACAA
AGATACTCTTCGAGAAGAGCAACCCCAAGACACATAATTGTCAGATTCACTAAGGTTGAA
AGG-AGGAAAAAATGTTAAGGGCAGCCAGAGAGAAAGGTCGGGTTACCCACAAAGGGAAG
CCCATCAGACTAACAGCAGATCTCTTGGCAGAAACTCTACAAACCAGAAGAGTGTGGGGT
CCAATATTCATCATTCTTAAAGAAAAGAATTTTTAACCCAGAATTTCATATCCAGCCAAA
CTAAGCTTCATAAATGAAGGAGGAATAAAATCCTTTACAGACAAGCAAATGCTGAGAGAT
TTTGTCACCACCAGGCCTGCCTTACAAGAGCTCCTGAAGGAAGCACTAAACATGTAAAGA
AACAACCAGTACCAGCCACTGCAAAAACATGCCAAATTG---
>lcl|hg18_L1PA6_chr1_77219295_77225452
CTCCAAGAAATATGGGACTATGTGAAAAGACCAAATCTACATCTGATTGGTGTACCTGAA
AGTGAT-GGGCGGATGAAGCCAAGTTGGAAAACACTCTTCAGGATATTATCCAGGAGAAC
TTCCCTAACCTAGCAAGGCAGGCCAACATTCAAATTCGGGAAATACAGAGAACACCACAA
AGATATTCCTTAAGAAGAGCAACCCCAAGACACATAATTGTCAGATTCAACAAGGTTGAA
ATGAAGGAAAAAGTAT-AAGGGCAGCCAGAAAGAAAGGTCGGGTTACCCACAAAGGGAAG
CCCATCAGACTAACAGCAGATCTCTCAGCGGAAAGCCTAAAAGCCAGAAGAGAGTGGGGG
CCAATATTCAACATTCTTAAAGAGAAGAAATTTCAACCCAGA-TTTCATATCCAGCCAAA
CAAAGCTTCATACGTGAAGGAGAAATAAAATCCTTTACAGGCAAGCAAATGCTGAGAGAT
TTTGTCACCACCAGGCCTGCTTTACAAGAGCTCCTGAAGGAGGCACTAAACATGGAAAGG
AACAACCAGTACCAGCCACTGCAAAAATATGCCAAATTG---
>lcl|hg18_L1PA6_chr11_101014908_101020984
CTCCAAGAAATATAAGACTATGTGAAAAGACCAAATCTAGGTTTGATTGGTGTTCCTGAA
AGTGACAGGGAGAATGCAACCAAGTTGGAAAACACTATTCAGGATATTATCCAAGAAAAC
TTCCCCAACCTAGCAAGGCAGGCCAACATTCAAATTCAGGAAATACAGAGAATACCACAA
AGATACTCCTCGAGAAGAGCAACCCCAAGACACATAATTGTCAGATTCACCAAGGCTGAA
ATGAAGGAAAAAATGTTAAGGGCATCCAGAGAGAAAGGTCAGGTTACCCACAAAGAGAAG
CCCATCAGACTAAAAGAGGGTCTCTCGGCAGAAACTCTACAAGCCAGAAGAGAGTGGGGG
CCAATATTCAACATTCTTAAAGGGAAGAATTTTCAACCCAGAATTTCATATCCAGCCAAA
CTAAGCTTCATAAGTGAGGGAGAAATAAAATCCTTTACAGAGAAGCAAATGCTGAGAGAT
TCTGTCACCACCAGGTCTACTTTACAAGAGCTCCTAAAGGAAGCGCTAAACATGGAAAGG
AACAACCAGTACTAGCCACTGCAGAAACATGCCAAATAG---
>lcl|hg18_L1PA6_chr1_89266805_89272961
CTCCAAGAAATATGGGACTATGTGAAAAGATCAAATCTATGTTTGATTGGCGTACCTGAA
AGTGACAGGGAGAATGGAACCAAGTTGGAAAACACTCTTCTGGATATTATCCAGGAGAAC
TTCCCCAACCTAGCAAGGCAGGCCAACATTCAAATTCAGGAACTACAGAGACCACCACAA
AGATACTCCTTGAGAAGAGCAACTCCAAGACATGTAATTGTCAGATTCACCAAGGTTGA-
ATGAAGG-AAAAATGTTAAGCACAGCCAGAGAGAAAGGTCAGGCTACCCACAAAGGGAAG
CCCATCAGACTAACAGCAGATCTCTCAGCAGAAACTCTACAAGCCAGAAGAGAGTGGGGG
CCAATATTCAACATTCTTAAAGAAAAGAATTTTCAACCCAGAATTTCATATCCAGTCAAA
CTAAGCTTCATGAGTGAAGGAGAAATAAAATTCTTTACAGACAAGCAAATGCTGAGAGAT
TTTGTCACCACCAGGCCTGCCTTACAAGAGCTCCTGAAGGAAGTACTAAACATGGAAAGG
AAGAGCTAGTACCAGCCACTGCAAAAACATGCCAAATTG---
>lcl|hg18_L1PA6_chr1_68325867_68331976
CTCCCAGGCATATGGGACTATGTGAAAAGACCAAATCTACGTTTGATTGGTGTACCTGAA
AGTGACGGGGAGAATGGAAACAAGTTGGAAAACACTCTTCAGGATATTATCCAGGAGAAC
TTCCCCAACCTAACAAGGCAGGCCAACATTCAAGTTTAGGAAATGCAGAGAACACCACAA
AGATACTCCTCGAGAAGAGAAACTCCAGGACACATAATTGTCAGATTCACCAAGGTTAAA
ATGAAGGAAAAAATGTTAAGGGCAGCCAGAGAGAAAGGTTGGGTTACCCACAAAGGGAAG
CCCATCAGACTAACAGCAGATCTCTCAGCAGAAACTCTATAAGCCAAAAGAGAGTGGGGG
CCAATATTCAACATTCTTAAAGAAAAGATTTTTCAAACCAGAATTTCATATCCAGCCAAA
CTAAGCTTCATAAGTGAAGGAGAAATAAAATCCTTTACAGACAAGCAAATGCTGAGAGAT
TTTGTCACCACCAGGACTGCCTTACAAGAGCTCCTGAAGGAAGCACTAAACATGGAAAGG
AACAACTGGTACCAGCCACTGCAAAAACATGC-AAATTG---
>lcl|hg18_L1PA6_chr1_49354485_49360607
CTCCAAGAAATATGGGACTATGAGAAAAGACCAAATCTATGTTGGATTGGTGAACCTGAA
AGTGATGGGGAGAATGGAATCAAGTTAGAAAACACTCTTCAGGATATTACCCAGGAGAAC
TTCCCCAACCTAGCAAGACAGGCCAATATTAAAATTCAGGAAATATAGAGAACACCACAA
AGATGCTCCTTGAGAAGAGCAACCCCAAGACACATAATTGTCAGTTTCACGAAGGTTGAA
ATGAAGGAAAAAATGTTAAGGGAAGCCAGAGAGAAAGGTCAGGTAACTCACAAAGGGAAA
CCCATCAGACTAACAGCAGATCTCTCGGCAGAAACCCTGCAAGCCAGAAGAGAGTGGGGG
CCAATATTCAACATTCTTGAAGAAAAGACTTTTCAACCAAGAATTTCATACCCAGCCAAA
CTAAGCTTCATAAGTGAAGGAGAAATAAAATCCTTTACAGACAGGCAAATGCTGATAGAT
TTTGTCACAAACAGGCCTGCCTTACAAGAGCTTCTGAAGGAAGCACTAAACATGGAAAGA
AACAACTGGTACCAGCCACTGCAAAAACATGCCAAATTG---
>lcl|hg18_L1PA6_chr10_43730259_43736354
CTCCAAGAAATACGGGACTATGTGAAAAGATCAAATCTACATTTGACTGGTGTACCTGAA
AGTGACAGGGAGAATGGAACCAAGTTGGAAAACACTGTTCAGGTTATTATCCAGGAGAAC
-TCCACAACCCAGCAAGGCAGGCCAACATTCAAATTCAGGAAATACAGAGAACACCACAA
AGATACTCCTCGAGAAGAGCAACCCCAAGACACATAATTGTCAGATTCGCCAAGGTTGAA
ATGAAGGAAAAAATGTTAAGGGCAGCCAGAGAGAAAGGTTGGGTTACCTACAAAGGGAAG
CCCATCAGACTAACAGTGGATCTCTTGGCAGAAACCCTACAAGCCAGAAGAGAGTGGGGG
CCAATATTCAACATTCTTAAAGAAAAGAATTTTCAACCCAGAATTTCACATCAAGCCAAA
CTAAGCTTCATAAGTGAAGGAGAAATAAAATCCTTTACAGACAAGCAAATGCTGAGAGAT
TTTGTCACCACCAGGCCTGCCCTACAAGAGCTCCTGAAGGAAGCACTAAACATGGAAAGG
AAAAACCGGTATCAGCCACTGCAAAAACATGCCAAATTG---
>lcl|hg18_L1PA6_chr1_78548332_78554429
CTCCAAAAAATATGGGACTATGTGAAAAGACCAAATCTACATCTGATTGGTGTACCTGAA
AGTGATGAGGAGAATGGAACCAAGTTGGAAAACACTCTTTAGGATATTATCCAGGAGAAC
TTCCCCAACCTAGCGAGGCAGGCCAACATTCAAATTCAGGAAATACAGAGAACACCACAA
AGATACTCCTTGAGAAGAGCAACACCAAGGCACATAATTGTCAGATTCACCAAAGTTGAA
ATGAAGGAAAAAATGTTAAGGGCAGCCAGAGAGAAAGGTCGGGTTACCAACAAAGGGAAG
CCCATCAGACTAACAGCGGATCTCTCGGCAGAAACTCTACAAGCTAGAAGAGAGTGGGGG
CCAATATTCAACATTCTTAAAGAAAAGAATTTTCAAC-CAGAATTTCATATCCAGCCAAA
CTAAGCTTCATAAGTGAAGGAGAAATCATATCCTTTACAGACAAACAAATGCTGAGAGAT
TTTGTCACCACCAGGCCTGCCCTAAAAGAGCTCCTGAAGGAAGCACTAAACATGGAA---
--CAACTGGTACCAGCCATTGCAAAAACATGCCAAATTG---
>lcl|hg18_L1PA6_chr1_68241398_68247494
CTCCAAGAAATATGGGACTATGTGAAAAGACCAAATCTATGCTTGATTGGTGTACCTGAA
AGTGACGGGGAGAATGGAACCAAGTTGGAAAACACTCTTCAGGATATTATTCAGGAGAAC
TTTCTGAACCTAGCAAAGCAGGCCAACATTCAAATTCAGGAAATACAGAGAACACCACAA
AGATACTCTTCGAGAAGAGCAACCCCAAGACAATTAATTGTCAGATTCACCAAG-TTGAA
ATCAAGGAAAAAATGTTAAGGGCAGCCAGAGAGAAAGGTCGGGTTACTCACAAAGGGAAG
CCCATCAGACTAACAGCAGATCTCTGGGCAGAAACTCTACAAGCCAGAAGAGAGTGGGGG
CCAATATTCAACATTCTTAAAGAAAAGAATTTTCATTCCAGAATTTCATATCCAGCCAAA
CTAAGCTTCCTAAGTGAAGGAGAAATAAAATCCTTTACAGACAAGCAAATGCTGAGAGAT
TTTGTCACCAGCAGGCCTGCCTTACAAGAGCTCCTAAAGGAAGCACTAAACATGGAAAGG
AACAACTGGTACCAGCCACTGCAAAAACATGCCAAATTG---
>lcl|hg18_L1PA6_chr10_117003059_117009211
CTCCAAGAAATATGGGACTATGTGAAAAGACCAAATCTACATTTGATTGGTGTACCTGAA
AGTGATGGGGAGAATGGAACCAAGTTGGAAAACACTCTGCAGGATATTATCCAGGAGAAC
TTTTCCAACCTAGCAAGGCAGGCCAACATTCAGATTCAGGAAATACAGAGAACACCACAA
AGATACTCCTCAAGAAGAGCAACCCCAAGACACATAATTGTTGGATTCACCAAGGTTGAG
ATGATGGAAAAAGTGTTAAGGACAGCCAGAGAGAAAGGTCAAGTTACCCACAAAGGGAAG
CCCATCAAACGAACAGCAGATCTCTCGGCAGAAACCCTACAAGCCAGAAGAGACTAAGGG
CCAAAATTCAACATTCTTAAAGAAAAGAATTTTCAACCCAGAATTTCATATCCAGCCAAA
CTAACCTTCATAAGTGAAGGAGAAATAAAATCCTTTACAGACAAGCAAATGCTGAGAGAT
TTTGTCACCATCAGGCCTGCCTTACAAGAGCTCCTGAAGGAAGCACTAAACATGGAAAGA
AACAAACGGGACTAGCCATTGCAAAAACATGCCAAATTA---
>lcl|hg18_L1PA6_chr11_14572883_14578998
CTCCAAGAAATATGGGACTATGTGAAAAGACCACATCTATGTCTGATTGGTGTACTTGAA
AGTGACGGGGAGAATGGAGCCAAGTTGGAAAACACTCTTCAGGATATTATCCAGGAGAAC
TTCCCCAACCTAGCAAGGCAGGCCAACATTCAAATTCAGGAAATACAGAAACCACTATAA
AGATACTCCTCAAGAAGAGCAACTCCAAGGCACATAATTGTCAGATTCACCAAAGTTGAA
ATGAAGGAAAAAATGTTAAGTGCAGCCAGAGAGAAAGGTTGGGTTACCCACAAAGGGAAG
CCCATCAGACTAACAGCGGATCTCTCAGCAGAAACTCTAAAAGCCAGAAGAGAATGGGGG
CCAATATTCAACATTCTTAAAGAAAAGAATTTTCAACCCAGAATTTCATATCCAGCCAAA
CTAAGCTTCATAAGTGAAGGAGAAATAAGATCCTTTACAGAAAA----ATGCTGAGAGAT
TTTGTCACCACTGAGCCTGCCTTACAAGAGCTCCTGAAGGAAGCACTAAACATGGAAAGG
AACAACCGGTACCAGCCACTGCAAAAACATGCCAAATTG---
>lcl|hg18_L1PA6_chr10_59659495_59665593
CTCCAAGAAATATGGGACTATGTGAAAAGACCAAATCTACATTTGACTGGTATACCTGGA
AGCGATGGGGAGAATGGAACCAAGTTAGAAAACACTCTTCAGGATATTATCCAGGAGAAC
TTCCCCAATCTAGCAAGGCAGGCCAACATTTAAATTCAGGAAATACGGAGAATGCCACAA
AGATACTCCTCGAGAAGAGCAACCCCAAGACACATAATTGTCAGATTCACCAAGGTTGAA
ATGAAGGAAAAAGTGTCAAGGACAGCCAGAGAGAAAGGTTGAGTTACCCACAAAGGGAAG
CCCATCAGACTAACAGCGGATCTCTCGGCAGAAACCCTA-AAGCCAGAAGAGAGTGGAGG
CCAACATTCAACATACTTAAAGAAAAGAATTTTCAACCCAGAATTTCATATCCAGCCAAA
CTAAGCTTCGTAAGTGAAGGAGAAATAAAATCCTTTACAGACAAGTAAATGCTGAGAGAC
TCTGTCACCACCAGGCCTGCCTTACAAGAGCTCCTCAAGGAAGCACTAAACATGGAAAGA
AACAACCAGTACCAGCCACTGCAAAAACACACCAAATTG---
>lcl|hg18_L1PA6_chr10_87248785_87254940
CTCCAAGAAATATGGGACTATGTGAAAAGACCAAATCTATGTTTGATTGGTGTACCTGAA
AGTGACAGAGAGAATGGAACCAAGCTGGAAAACACTCTTCAGGATATTATCCAGGAAAAC
TTCCCCAACCTAGCAAGGCAGGCCAACATTCAAATTCAGAAAATACAGGGAACACCACAA
AGATACTCCTCGAGAAGAGCAACCGCAAGACACACAATTGTCAGATTCACCAAGGCTGAA
ATGAAGGAAAAACTGTTAAGGGCAGCCAGAGAGAAAGGTCGGGTTACCAACAAAGGGAAG
CCCATCAGACTAACAGTGGATCTCTCAGCAGAAACCCTACAAACAAGAA----GTGGGGG
GCAATATTCAACATTCTTAAAGAAAAGAATTTTCAACCCAGAATTTCATATCCAGCCAAA
CTAAGCGTCATAAGTGAAGGAGAAATAAAATCCTTTACAGACAAGCAAATGCTGAGAGAT
TTTGTCACCACCAAGCCTGCTTTACAAGAGCTCCTGAAGGAAGCACTAAACATGGAAAGG
AACAACTGGTAGCAGCCATTGCAAAAACATGCCAAATTG---
>lcl|hg18_L1PA6_chr10_72069243_72075380
CTCCAAGAAATATGAGACTATGTGAAAAGACCAAATATATATTTGATTGGTGTACTGGAA
AGTGATGGGGAGAATGGAACCAAGTTAGAAAACACTCTTCAGGGTAGGATCTAGGAGAAC
TTCCCTAACCTAGCAAGGCAGGCCAATATTCAAATTCAGGAAATACAGAGAACACCACAA
AGGTACTCCTCCAGAAGAGCAACCCCAAGACACATAATTGTCAGATTCACCAAGGTTGAA
ATGAAGGAAAAAATGTTAAGGGCAGCCAGAGAGAAAGGTCGGGTTACCCACAAAGGGAAG
CCCATCAGACTAACAGCGGATCTCTTGGCAGAAACCCTACAAGCCAGAAGACAGTGGGGG
CCAATATTCAATATTCTTAAAGAAAAGAATTTTCAACCCAAAACCTCATATCCAGCCAAA
CTAAGCTTCATAAGTGAAGGAGAAATAAAATACTTTACAGACAAGCAAATGCTGAGAGAT
TTCGTCACCACCAGGCCTGCCTTATAAGAGCTCCTGAAGGAAGCACTAAACATGGAAAGG
AACAACCAGTACCAGCCACTGCAAAAACATGCTAAATGG---
>lcl|hg18_L1PA6_chr10_129911830_129917964
CTCCAAGAAATATGGGACTATGTGAAAAGACCAAATCTACGTTTGATTGGTGTACCTGAA
AGTGACGGGGAGAATGGAACCAAGTTGGAAAACACTCTTCAGGATATTATCCAGGAAAAC
TTCCCCAACCTAGCAAGGCAGGCCAACATTCAACTTCAGGAAATACAGAGAACAGCACAA
AGATACTCCTCGAGAAGAGCAACCCCAAGACACATAATTGTCAGATTCACCAAGGTTGAA
ATGAAGGAAAACATGTTAAGGGCAGCCAGAGAGAAAGGTCAGGTTACCCACTAAGGGAAG
CCCATCAGACTAACAGTGGATCTCTTGGCAGAAACCCTACAAGCCAGAAGAGAGTGGGGG
CCCATATTCAACGTTCTTAAAGAAAAGAATTTTCAACCCAGAATTTCATATCCAGCCACA
CTAAGCTTCATAAGTGAAGGAGAAATAAAATCCTTTACAGACAAGCAAACGCTGAGCGAT
TTTGTCACCAACAGGCCTGCCTTACAAGAGCTCCTGAAGGAAGCACTAAACATGAAAACG
AACAACCTGTACCAGCCACTGCAAAAACAGGCCAAATGG---
>lcl|hg18_L1PA6_chr10_22418213_22424421
CTCCAAGAAATATGAGACTATGTGAAAAGACCAAATCTACATTTGATTGGTGTACCTGAA
AGTGAC-GGGAGAATGGAACCAAGTTGTAAAGCACTCTTCCGGATACTATCCAGGAGAAA
TTCCCCAATCTAGCAAGACAGGCCAATATTCAAATTCAGGAAATATAGAGACCACCACAA
AGATATTCCTCAAGAAGAGCAACCCCAAGGCACATAATTGTCAGATTCACCAAGGTTGAA
ATGAAGGAAAAAATGTTAAGGGCACACAGAGAGAAAAGTCAGGTTACCCACAAAGGGAAG
CCCATCAGACTAACAGCAGATCACCTGGCAGAAAACTTACAAGCCAGAAGAGAGTGGAGG
CCAATGTGCAACATTCTTAAAGAAAATAATTTTCAACCCAGAATTTCATATCCAGCCGAA
ATAAGCTCCATAAGTGAAGGAGAAATAAAATCCTTTACATACAA----ATGCTGAGAGAT
TTAGTCACCACT-GGCTGGCCTTACAAGAGCTCCTGAAGGAAGCACTAAACATGGAAAGG
AAAAACTGGTACCAGCCACTGCAAAAACATGCCAAATTG---
>lcl|hg18_L1PA6_chr1_94148881_94154920
CTCCAAGAAATATGGGACTATGTGAAAAGACCAAATCTACGTCTGACTGGTGTACCTGAA
AGTGACGGGGAGAATGGAACCAAGTTGGAAAACACTCTGCAGGATATTATCCAGGAGAAC
TTCCCCAACCTAGCAAGGCAGGCCAACATTCAAATTCAGGAAATACAGAGAACACCACAA
AGATACTCCTCGAGAAGAGCAACCCCAAGACACATAATTGTTAGATTCACCAAGGTTGAA
ATGAAGGAAAAAATCTTAAGCGCAGCCAGAGAGAAAGGTTGGGTTACCCACAAAGGGAAG
CCCATCAGACTAACAACAGATCTCTTGGCAGAAACTCTACAAGCCAGAAGAGAGTGGGGG
CCAATATTCAACATTCTCAAAAAAAAGAATTTTCAACCCAGAATTTCATATCCAGCCAAA
CTAAGCTTCATAAGTGAAGGAGAAATAAAATACTTTACAGACAAGCAAATGCTGAGAGAT
TCTGTCACCCCCAGGCCTACCTTACAAGAGCTCCTGAAGGAAGCACTAAACATGGAAAGG
AACCATCAGTACCAGCCACTGCAAAAACATGCCAAATTG---
>lcl|hg18_L1PA6_chr1_231966535_231972665
CTCCAAGAAATATGGGACTATGTGAAAAGACCAAATCTACATTTGATTGGTATACCTGAA
AGTGACAGGGAGAATGGAACCAAGTTGGAAAACACTCTTCAAGATGTTATCCAGGAGAAC
TTCCCCAACCTAGCAAGGCAGGCCAACATTCAAATTCAGGAAATACAGAGAACACCACAA
AGATACTCCTCGAGAAGGGCAACTGCAAGACACATAATTGTCAGATTCACCAAGGTTGAA
ATAAAGGAAAAAATGTTAAGGGCAGCCAGAGAGAAAGGTCGGGTTACCCATAAAGGGAAG
CCCATCAGACTAACAGCGGATCTCTCTCCAGAAACTCTACAAGCTAGAAAAGAGTGGGGG
CAAATACTCAACATTCTTAAAGAAAAGAATTTTCAACCCAGAATTTCATATCCAGACAAA
CTAAGCTTCATAAGTGAAGGAGAAATAAAATCCTTTACAGACAAGCAAACGCTGAGAGAT
TTTGTTACCACCAGGCCTGCCTCACAAGAGCTCCTGAAGGAAGCACTAAACATGGAAAGA
AACAACCAGTAGCAGCCACTGCAAAAACATGCCAAATTG---
>lcl|hg18_L1PA6_chr1_169786232_169792320
CTCCAAGAAATATGGGACTATGTGAAAAGACCAAATCTACATTTGATTAGTGTACCTGAA
AGTGACGGGGAGAATGGAACCAAGTTGGAAAACATTCTTCCGGATATTATCCAGGAGAAC
TTCCCCAACCTAGCAAGGCAGGCTAACATTCAAATTCAGGAAACACGGAGAACACCACAA
AGATACTCCTCGAGAAGAGTAACCCCAAGACACATAATTGTCAGATTCACCAAGGTTGAA
ATGAAGGAAAAAATATTAAGCGCAGCCAGAGAGAAAGGTCAGGTTACCCTCAAAGGGAAG
CCCATCAGACTAACAGCTGATCTCTCGGCAGAAACTCTATAAGCCAGAAGAGAGTGGGGG
CCAATATTCAACATTCTTAAAGAAAAGAATTTTCAACCCAGAATTTCATATGCAGCCAAA
CTAAGCTTCGTAAGTGAAGGAGAAATAAAATCCTTTACAGACAAGCAAATGCTGAGAGAT
TTTGTCAACACCAGGCCTGCCTTACAAGAGCTCCTGA------CACTAAACATGGAAAGC
AAGAACCAGTACTAGTCACTGCAAAAACATGCCAAATTG---
>lcl|hg18_L1PA6_chr11_16514457_16520596
CCACAAGAAATATGGGACTGTGTGAAAGCACCAAATCTACGTTTGATTGGTGTACCTGAA
AGTGATGGGGAGAATGGTACCAAGTTGGAAAACACTCTTAAGGATATTATCCAGGAGAAC
TTCCCCAACCTAGCAAGGCAGGCCAACATTCAAATGCAGGAAATACAGAGAACACCACAA
TGATACTCCTCAAGAAGAGCAACCCCAAGACACATAATTTTCAGATTCACCAAGGTTAAA
ATGAAGGAAAAAATGTTAAGGGCAGCCAGAGAGAAAGGTCGGGTTACCCACAAAGGGAAG
CCCATAAGACTAACAGCAGATCTCTCTGCAGAAACCGTACAAGCCAGAAGAGGG-AGGGG
CCAATATTCAACACTCTTAAAAAAAAGAATTTTCCACCCAGAATTTCATATCCAGCCAAA
CTAAGCTTCAAAAGTGAAGGAGAAATAAAATCCTTTACAGACAAGCAAATGCTGAGAGAT
TTTGTCACCACCAGCCCTGCCTTACAAGAGCTCCTGAAGGAAGCACTAAACATGGAAAGG
AACAACCAGTAACAACCACTGCAAAAACATTCCAAGTTG---
>lcl|hg18_L1PA6_chr1_118108132_118114244
CTCCAAGAAATATGGGACTATGTGAAAAGACCAAATCTACGATTGATTGGTGTACCTGAA
AGTGACAGGGAGAATGGAACCAAGTTGGAAAACACTCTGCAGGATATTAACCAGGAGAAC
TTCCCCAACTTAGCAAGGCAGGCCAACATCCAAATTCAAGAAATACAGAGAACACTACAA
AGATACTCCTCGAGAAGGGCAACTCCAAGACACATAGTTATCCAATTCACTAAGGTTGAA
ATGAAGGAAAAAATGTGAAGGGCAGACAGAGAGAAAGGTCGGGTTACCCACAAAGGGAAG
CACATCAGACTAACAGTGGATCTCTCAGCAGAAACCCTACAAGCCAGAAGAGAGTCAGGG
CCAATATTCAACATTCTTAAAGAAAAGAATTTTCAACCCAGAATTTCATATCCAGCCAAA
CTAAGCTTCATAAGTGAAGGAGAAATAAAATCCTTTACAGAAAAGTGAATGCTGAGAGAT
TTTGTCACCACCAGGCCTGCCTTACAAGAGCTCCTGAAGGAAGCACGAAACATGGAAAGG
AACAACAGGTACCAGTCACTGCAAAAACATGCCAAATTG---
>lcl|hg18_L1PA6_chr10_76945465_76951601
CTCCAAAAAATATGGGACTATGTG-AAAGACCAAATCTATGTTTGATGGGTGTACCTGAA
AGTGACAG-GAAAATTGAACCAAGTTGGAAGACACTCTTCAGGATATTATCCAGGAAAAC
TTCCCCAACCTACCAAGGCAGGCCAACATTCAAATTCGGGAAATACAGAGAACACCACAA
AGATACTCCTCAAGAAGAACAACCTCAAGACACATAATTGTCAGATTCACCAAGGTTGAA
ATGAAGGAAAAAATGTTAAGGGCAGCCAGAGAGAAAGGTCGGGTTACCCACAAAGGGAAG
CCCATCAGACTAACAGTGGATCTCTCAGCAGAAACCCAACAAGCCAGAAGACAGTGGGGG
CCAATATTCAACATTCTTAAAGAAAAGAATTTTCAACCCAGAATTTCATATCCAGCCAAA
CTAAGCTTCATAAGTGAAGGAGAAATAAAATCCTTAATAGACAAACAAATGCTGAGAGAT
TTTGTCACCACCAGAACTGCCTTACA-GAGCTCCTGAAGGAAGCACTAAACCTGGAAAGG
AACAACCGGTACCAGCCACTGCAAAAACATGCCAAATT----
>lcl|hg18_L1PA6_chr1_75413947_75420105
CTCCAAGAAATATGGGACTATGTGAAAAGAACAAACCTATGTTTGATTGGTGTACCTGAA
AGTGACGGGGAGAATGGAACCAAGCTGGAAAACACTCTTCAGGATATTATCCAGGAGAAC
TTCCCCAGTCTAGCAAGGCAGGCCAATATTCAAATTCAGGAAATACAGGGAACACCACAA
AGATACTCCTCGAGAAGAGCAACCCCAAGACACATTATTGTCAGATTCACCAAGGTTGAA
ATGAAGGAAAAAATGCTGAGGGCAGCCAGAGAGAAAGGTCGGGTTACCCACAAAGGGAAG
GCTATCAGACTAACAGCTGATCTCTTGGCAGAAACTCTACAAGCCAGAAGAGAGTAGGGG
CCAATATTCAACATTCTTAAAGACAAGAATTTTCAATCCAGAATTTCATATCCAGCTAAA
CTAAGCTTCACAAATGAAGGAGAAATAAAATCCTTTACAGACAAGCAAATGCTGAGAGAT
TTTGTCACCACCAGGCCTGCCTTACAAGAGCTCCTGAAGGAAGCACTAAACATGGAAAGG
AACAACCGGTACCAGCCACTGCAAAAACAGGCCAAATTG---
>lcl|hg18_L1PA6_chr1_156138299_156144401
CTCCAAGAAATATGGGACTATGTGAAAAGACGAAATCTACG-TTGATTGGTGTACCTGAA
AGTGACAGGGAGAATGGAATCAAGCTGGAAAACAGTCTTCAGGATATTATCCAGGAGAAC
TTCCCCAACCTAGCAAGGCAGGCCAATATTCAAATTCAGGAAATACACAGAACACCACAA
AGATACTTCTCGAGAAGAGCAAGCCCAAGACACATAATTGTCAGATTCACCAAGGTTGAA
ATGAAGGGAAAAAGGTTAAGGGCAGCCAGAGAGAAAGATTGGGTTACCCACAAAGGGAAG
CCCATCAGACTAACAGCGGATCTCTCAGCAGAAACTCTATAAGCCAGAAGAGAGTGGGAG
CTAATATTCAACATTCTTAAAGGAAAGAACTTTCAACTCAGAATTTCATATCCAGCCAAA
CTAAGCTTCATAAGTGAAGGAGAAATAAAATCCTTTACAAACAAGCAAATACTGAGAGAT
TTTGTCACCACCAGGCCTACCTTAAAAGAGCTCCTGAAGGAAGCACTAAACATGGAAAGG
AAAAACCAGTACCAGCCACTGCAAAAACATGCCAAATTG---
>lcl|hg18_L1PA6_chr10_89647542_89653718
CTCCAAGAAATATGGGACTATGTGAAAAGACCAAATCTACGTTTGATTGGTGTACTTGAC
AGTGACGGGGAGAATGGAACCAAGCTGGAAAACACTCTTCAGGATATTATCCAGGAGAAC
TTCCCCAACATAGCAAGGCACGCCAACATTCAAATTCAGGGAATACAGAGACCACCACAA
AGATACTCCTAGAGAAGAGCAACCCCAAGACACATAATTGTTAGATTCACCAAGGTGGAA
ATGCAGGAAAAAATGTAAAGGGCAGCCAGAGAGAAAGGTCGGGTTACCCACAAAGGGAAG
CCCATCAGACTAACAGCAGATCTCTCCGCTGAAACTCTACAAGCCAGAAGAGAGTGGGGG
CCAATAGTCTACATTCTTAAAGAAAAGAATTTTCAACCCAGAATTTCATATCCAGCCAAA
CTAAGCTTCATAAGGGAAGGAGAAATAAAAACCTTTACAGACAAGCAAATGCTGAGAGAT
TTTGTCACTACCAGGCCTGCCTTACAAGAGCTCCTGAAGGAAGCACTAAACATGGAAAGG
AACAACTGGTATCAGCCACTGCAAAAACATGCCAAATTG---
>lcl|hg18_L1PA6_chr1_218845486_218851657
CTCCAAGAAATACGGGACTGTGTGAAAACACCAAATCTACATTTCACTGGTGTACCTGAA
AGTGACAGGGAGAATGGAACCAAGTTGGAAAACACTCTTTAGGATATTATCCAGGAGAAC
TTCCCCAACCTAGCAAGGCAGGCCAACATTCAAATTCAGGAAATACAGAGAACATC-CAA
AGATACTCCTTGAGAAGAACAACCCCAAGACACATAATTGTCAGATTCACCAAGGTTGAA
ATGAAGGAAAAAGTGTTAAGGGGAGCCAGAGAGAAAGGTTGAGTTACCTACAAAGGGAAG
CCCATCAGACTAACAGAGGATCTCTTGGCACAAACCTTACAAGCTAGAAGAAAGTGGGGG
CCAATATTCAACATTCTT-----AAAGAATTTTCAACCCAGAATTTCATATTCAGCCAAA
CTAAGCTTCATAAGTGAAGGAGAAATAAAATCCTTTACAGACAAGCAAATGCTGAGAGAT
TTTGTCACCACCAGGCCTGCCTTACAATAGCTCCTGAAGGAAGCAGTAAACATGGAAAGA
AACAACTGGTACCAGCCACTACAAAAACATGCCACATTG---
>lcl|hg18_L1PA6_chr1_176221786_176227953
CTCCAGGAAATATAAGACTATGTGAAAAGACCAAATCTACATTTGATTGGTGTACCTAAA
AGTGATGGGGAGAATGGAACCAAGTTGGAAAACACTCTTCAGGACATTATCCAGGAGAAA
TTCCCCAATCTAGCAAGGCAGGCCAACATTCAAATTCAGGAAATACAGAGAACGCCACAA
AGATACTACTCGATAAGAGCAACTCCAAGACACATAATTGTCAGATTCACCAAAGTTGAA
GTGAAGGAAAAAATGTTAAGGGCAGCCAGAGAGAAAGGTTGGGTTACCCACAAAGGGAAG
CCCATCAGACTAACAGTGGATCTCTTGGCAAAAACCCTACAAGCCAGAAGAGAGTCAGGG
CCAATATTCAACATTCTTAAAGAAAGGAATTTTCAACCCAGAATTTCATATCTAGCCAAA
CTAAGCTTCATAAGTGAAGGAGAAATAAAATCCTTTACAGACAAGCAAATGCTGAGAGAT
TTTGTCACCACCAGGCCTGCCTTACAAGAGCTCCTGAAGGAAGCACTAAACATGGAAAGG
AGCAACCAGTACCAGCCACTGCAAAAACAAACCAAAATG---
>lcl|hg18_L1PA6_chr1_113817408_113823527
CTCCAAGAAATATGGGACTATGTGAAAAGACCAAATCTACATTTGATTGGTGTACCTGAA
AGTGATGGGGAGAATGGAACTAAGTTGGCAAACACTCTTCAGGATATTATCCAGGAGAAC
TTCCCCAACATAGCAAGGCAGGCCAACATTCAAATTCAGGAAATACAGAGAACGCCACAA
AGATACTCCTCAAGAAGTGCAACCCCAAGACACATAATTGTCAGATGCATCAAGGTTGAA
ATGAAGGAAAAAGTGTTAAGGGCAGCCAGAGAGAAAGGTCGAGTTACCCACAAAGGGAAG
CCCATCAGACTAACAGCAGATCTCTCAGCAGAAACCCTACAAGCCAAAAGACAGTGGGGG
CCGATATTCAACATTCTTAAAGAAAAGAATTTTCAACCCAGAATTTCATATCCAGCCAAA
ATAAGCTTCATAAGTGAAGGAGAAATAAAATCCTATACAGACAAGCAAATGCTGAGAGAT
TTTGTCACCACCAGGCCTGCCTTACAAGAGCTCCTGAAGGAAGCACTAAACATGGAAAGA
AACAACCACTACCAGCCACTGCAAAAACAGGCCAAATTG---
>lcl|hg18_L1PA6_chr1_111737907_111744040
CTCCAAGAAATATTGGACTGTATGAAAAGA------CTATGTTTGATTGCTGTACCTGAA
AGTGATGGGGAGAATGGAACCAAGTTAGAAAACACTCTGTAGGATATTATCCAGGAGAAC
TTCCCCAACCTAGCAAGGCAGGCCAATATTCAAATTCAGGAAATACAGAGAACACCCCAA
AGATACTCCTCGAGAAGAACAACCCCAAGACAAATAACTGTCAGATTCACCAAGGTTGAA
ATGAAGGAAAAAATGTTAAGGGCAGCCAGAGAGAAACATCGGGTTACCCACAAAGGGAAG
CCCATCAGACTAACAGCGGATCTGTCGGCAGAAACCCTACGAGCCAGAAGAGAGTGAGGG
CCAATATTCAACATTCTTAAAGAAAAGAATTTTCAATGCAGAATTTCATATCCAGTCAAA
CTGAGCTTCATAAGTGAAGGAGAAATAAAATCCTTTATAGACAAGCAAATGCTGAGAGAT
TTTGTCACCACCAGGCCTGCCTTACAAGAGCTCCTGAAGGAAGCACTAAATGTGGAAAGA
AGCAACCATTACCAGCCACTGCAAAAACATGCCAAATTG---
>lcl|hg18_L1PA6_chr11_111381869_111387899
CTCCAAGAAACATGGGACTATGTGAAAAGACCAAATCTACGTTTGATTGGTGTACCTGAA
AGTGACAGGGAGAATGGAACCAAGTTGGAAAACACTGTTCAGGATATTATCCAGGAATAC
TTACCCAATCTAGCAAGGCAGGCCAACATCCAAATCTAGGAAATACAGAGAACACCACAA
AGATACTCCTCAAGAAGAGCAACCCCAAGACACATAATTATCAGATTCACCAAGGTGGAA
ATGAAGGAAAAAATGTTAAGGGCAGCCAGAGAGAAAGGTCAGGTTACCCACAAAGGGAAA
CCCATCAGACTAACAGCGGATCTCTCGACAGAAACTCTACAAGCCAGAAGAGAGTGGGGG
CCAATATTCAACATTCTTAAAGAAAAGAGTTTTCAACGCAAAATTTCATATCCAGCCAAA
CTAAGCTTCATAAGTGAAGGAGAAATAAAATCCTTAACAGACAAGCAAATGCTAAGAGAT
TCTGTCACCACCAGGACTGCCTTACAAGAGCTCCTGAAGGAAGCACTAAACATGGAAAGG
AACAACCGGTACCAGCCACTGCAAAAACATGCCAAATTG---
>lcl|hg18_L1PA6_chr11_124337755_124343899
CTCCAAGAAATATGGGACTATGTGAAAAGACCAAATCTATGTTTGATTGGTGTACCTGAA
AGTGACAGCGAGAATGGAACCAAGTTGGAAAACAGTCGTCAAGATATTATCCAGGAGAAC
TTCCCCAACCTAGCAAGGCAGGTCAACCTTTAAATTCAGGAAATACAGAAAACACCACAA
AGATACTCCTCGAGAAGAGCAACCCCAAAACACATAATTGTCAGATTCACCAAGGTTGAA
ATGAAGGAAAAAATGTTAAGGTCAGCCAGAG---AAGGTCGGGTTACCCACAAAGGGAAG
CCCATCAGACTAACAGCGGATCTCTCGGCAGAAACTCTACAAGCCAGAAGAGAGTGGGGG
CCAATATTCAACATTCTTATAGAAAAGAATTTTCAACCCGGAATTTCATATCCAGCCAAA
CTAAGCTTCAAAAGTGA---AGAAATAAAATCCTTTACAGAGAAGCAAATGCTGAGAGAT
TTTCTCCCCACCAGGCCTGCCTTACAAGAGCTCCTGAAGGAAGCACTAAACATGGAAAGG
AACAACCAGTACCAGCCACTGCAAAAACATGCCAAATTG---
>lcl|hg18_L1PA6_chr1_38867416_38873604
CTCCAAGGAATATGGGACTATGTGAAAAGACCAAATCTACATTTGATTGGTGTACTTGAA
AGTGATGGGGAGAATGGAACCAAGCTGGAAAACACTCTTCAGGATGTTATCCAAGAGAAC
TTCCCCAACCTAGCAAGGCAGGCCAACATTCAAATTCAGGAAATACAGAGAACACCACAA
AGATACTCCTTGAGAAGAGCAACCCCAAGACACATAATTGTCAGATTCACCAAGGTTCAA
ATGAAGAAAAAAGTGTTAAGGGCAGCCAGAGAGAAAGGTCGGGTTACCCGCAAAGGGAAG
CCCATCAGACTAACAGCAGATCTCTCGGCAGAAACCCTACTATCCAGAATAGAGTGGGGG
CCAATATCGAACATTTTTAAAGAAAAGAATATTCAACCCAGAATTTCATATCCAGCCAAA
CTAAGCTTCATAAGTGAAGGAGAAATAAAATCTTTTACAGACAAGAAAATGCTGAGAAAT
TTTGTCACCACCAGGCCTGCCTCACAAGAGCT-TTGAAGGAAGCACTAAACATGGAAAGA
AACAACTGGTACCAGCCACAGCAAAAGCATGCCAAATTG---
>lcl|hg18_L1PA6_chr10_126857546_126863680
CTCCCAGAAATATGGGACTATGTGAAAAGACCAAATCTATGTTTGATAGGTGTACCTGAA
AGTGATGGGGAGAATGGAACCAAGTTAGAAAACACTCTTCAGAATATTAACCAGGAGAAC
TTCCCCAACCTAGCAAGGCAGGCCAACATTCAAATTCAGGAAATACAGAGAACATCACAA
AGATACTCCTCAAAAAGAGCAATCCCAAGACACATAATTGTGAGATTCACCAAGGTTGAA
ATGAAGGAAAAAATGTTAAGGGCAGCCAGAGAGAAAGGTCAGGTTACCCACAAAGGGAAG
CCCATCAGACTAACAGCAGACCTCTTGGCAGAAACCCTACAAGCCAGAAGAGAGTGGAGG
CCAATACTCAACATTCTTAAAGAAAAGAATTTTCAACCCAGAATTTCATATCCAGCCAAA
CTAAGCTTCATAAGTGAAGGAGAAATAAAATCCTTTATAGGCAAGCAAATGCTGAGAGAG
TTTGTCACCACCAGGCCTGCCTTACAAGAGCTCCTGAAGGAAGCACTAAACATGGAAAGA
ATCAACCGGTACCAGTCACTGCAAGAACATGCCAAATTG---
>lcl|hg18_L1PA6_chr1_37613212_37619391
CTCCAAGAAATATGGGACTATGTGAAAAGACCAAACCGACATTTGAATGGTGTACCTGAA
AGTGACAGGGAGAATGGAACCAAGTCACAAAACACTCTTCAGGATATTATGCAGGAGAAC
TTCCCCAATCTAGCAAGGTAGGCCAACATTCAAATTCAGGAAATACAGAGAATACCACAA
AGATACTCCTTGAGAAGAGCAACCCCAAGACACATAATTGTCAGATTCACCAAGGTTGAA
ATGAAGGAAAAAATGTTAAAGGCAGCCAGAGAGAAAGGTCGGGTTACCCACAAAGGGAAG
CCCATCAGACTAACAGTGGATCTCTCAGCAGAAACCTTACAAGCCAGAAGAGTGTGGGGG
CCAATATTCAACATTCTTAAAGAAAACAATTTTCAACCCAGAATTTCATATCCAGCCAAA
CTAAACTTCATAAGTGAAGGAGAAATAAAATCCCTTACAGACAAGCAAATGCTGAGAGAT
TTTGTCACCACCAGGCCTGCCTTACAAGAGCTCCTGAAGGATGCACTAAACATGGAAAGG
AACATCTGGTACCAGCCACTGCAAAAACATGCCAAATTG---
>lcl|hg18_L1PA6_chr10_74451353_74457371
CTCCAAGAAATATGGGACTATCTAAAAAGACCAAATCTATGTTTGATTGGTGTACCTGAA
AGTGACGGGGAGAATGGAAACAGGCTGAAAAACACTATTCAGGAAATTATCCAGGAGAAT
TTCCCCAACCTAGCAAGGCAGGCCAACAGTCAAATTCA-GAAATACAGAGAACACCACAA
AGATACTTCTCGAGAAGAGCAACCACAAGACACGTAATTGTCAGATTCACCAAGGCTGAA
ATGAAGGAAAAAATCTTAAGGGCAGCCAGAGAGAAAGGTCGGGTTACCCACAAAGGGAGG
CCCATCAGACTAACAGTGGATCTCTCTGCAGAAACCCTACAAGCAAGAAGAGAGTGGGGG
CCAATATTCAACATTCTTAAAAAAAAGAATTTTCAACCCAGAATTTCATATCCAGCCAAA
CTAAGCTTTCTAAATAAAGGAGAAATAAAATCCTTTGCAGACAAGCAAATGCTGAGAGAT
TTTGTCACCACCAGGCCTGTCTTACAAGAGCTCCTGAAGGAAGCACTAAACATGGAAAGG
AACAACTGGTACCAGCCACTGCAAAAACATGCCAAATTA---
>lcl|hg18_L1PA6_chr14_21298198_21304363
CTTCAAAAAATATG-GACTCTGTGAAAAGACCAAATATATGTTTGACTGGGGTACCGGAA
AGTGACAGGGAGAATGGAACCAAGTTAGAAAACACTCTTCAGGGTATTATCCGGCAGAAC
TTCCCCAACCTAGCAAGGCAGGCCAACATTCAAAGTCAAGAAATACAGAGAACACCACAA
AGATACTCCTCGAGAAGAGCAACGCCAAGACACATAATTGTCAGATTCACCAAGGTTGAA
ATGAAGGAAAAAGTGTTAAGGGCAGCCAGAGAGAAAGTCCGGGTTACCCAAAAAGGGAAG
CCCATCAAACTAACAGTGGATCTCTCTGCAGAAACCCTACAAGCCAGAAGAGAGTGGGGG
CCAATATTCAGCATTCTTAAAGAAAAGAATTTTCAACCCAGAATCTCATATCCAGCCAAC
CTAATCTTCATAAGTGAAGGAGAAATAAAATCCTTTACAGACAAGCAAATTCTGAGAGAT
TTTATTACCACCAGGCCTGCCTTACAAGAGCTCCTGAAGGAAGCAATAAACATGGAAAGG
AACAAGCAGTACAAGCCACTGCAGAAACATACTAAATGG---
>lcl|hg18_L1PA6_chr11_48527616_48533663
CTCCAAGAAATATGGGACTATGTGAAAAGACCAAATCAACGTCTGATTGGTTTACCTGAA
AGTGATGGGGAGGATGGAAACAAGTTGGAAAACACTCTTCAGGATATTATCCAGGAGAAC
TTCACCAACCTAGCTAGTCAGGCCAACATTCAAATTCAGGAAATACAGAGAACACCAAAA
AGATAGTCCTTGAGAAGAGCAACTCCAAGACACATAATTGTCAGATTCACCAAAGTTGAT
ATGAAGGAAAAAATGTTAAGGACAGCAAGAGAGAAAGGTCGGGTTACCCACAAAGGGAAG
CCCATCACACTAACTGCAGATCTCTTGGCAGAAACTCTACAAGCCAGAAGAGACTGCGGG
CCAATATTCAACATTCTTAAAGGAAAAAATTTTCAACCCAGAAATTCATATCAAGCCAAA
CTAAACTTCATGAGTGAAGGAGAAATACAATCCTTTGCAGAAAAAAAAATGCTGATAGAT
TTTGTCACCACCAGGCCTGCCTTACAAGAGCTCCTGAAGGAAGAACTAAACATGGAAAGG
AACAACCAGTACCAGCTACTGTGAAAACATGCCAAATTA---
>lcl|hg18_L1PA6_chr11_54853344_54859482
CTCCAAGAAATATGGGACTATGTGAAAAGACCAAATCTACGTCTGATTGAGGGACCTGAA
AGTGATGGGGAGAATGGAAACAAGTTGGAAAACACTCTGCAGGATATTACCCTGGAGAAC
TTCACCAACCTAGCAAGGCAGGCCAACATTCAAATTCAGAAAATACAGAGAACACCACAA
ACATACTCCTTGAGAAGAGCAACTCCAAGACACATAATTGTCAGACTCACCAAAGTTGAT
ATGAAGGAAAAAATGTTAAGGGAAGCCAGAGAGAAAGGTCGGGTTACCCACAAAGGGAAG
CCCATCAAACTAAAAGTTGATCTCTTGGCAGAAACTCTATAAGCCAGAAGAGAGTGGGGG
CCAATATTCAACATTCTTAAAGAAAAGAATTTTCAACCCAGAAATTCATATCCAGCCAAA
CTAAGCTTCAAAAGTGAAGGAGAAATAAAATCCTTTACAGACAAGCAAATGCTGAGAGAT
TTGGTCACCACGAGGCCTCCCTTACAAGAGCTCCTGAAGGAAGCACTAAACATGGAAAGG
AACAATCAGTACCAGCTACTGCAAAAACATGGCAAATTG---
>lcl|hg18_L1PA6_chr13_47380103_47386246
CTCCAAGAAATATGGCACTATGTGAAAAGACCAAATCTATGTTTGATTGGTGTTCCTGAA
AGTGACGGGGAGAATGGATCCAAGTTAGAAAACACTCC--AGGATATTATCTAGGAGAAC
TTCCCCAACCTAGCAAGGCAAGCAAACATTCAAATTCAGAAAATGCAGAGAACACCACAA
AGATACTCCTTGAGAAGAGCAACCGCAATACACTTAATTGTCAGATTCTCCAAGGTTGAA
ATGAAGGAAAAAACGTTAAGGGCAGCCAGAGAGAAAGGTAGGGTTAC-CACAAAGGGAAG
CCCATTAGACTAACAGCAGATCTCGTGGCAGAAACCCTACAAGCCAGAAGAGAGTAGGGG
CCAATATTCAACATTCTTAAAGAAAAGAATTTTCAATCAGGAATTTCATATCCAGCCAAA
CTAAGCTTCATACGCAAAGGAGAAATAAAATCCTTTACAGACAAGCAAATGCTGAGAGAT
TTTGTCACCACCAGGCCTGCCTTACAAGAGCTCCTGAAGGAAGCACTAAACATGGAAAGG
AACAACCGGTACCAGCCACTGCAAAAACATACCAAATTG---
>lcl|hg18_L1PA6_chr14_40863328_40869450
CTCCAAGAAATATGGGAATATGTGAAAAGACAAAATATATGTTTGATTAATGTACTGGAA
AGTGATGGGAAGAATGGAACAAAGTTAGAAAACACTCTTCAGGATATTCTCCAGGAGAAC
TTCCCTAACTTAGCAAGGCAGGCCAACATTCAAATTCAGGAAATACAGAGAACACCACAA
AGACAATCCTCGAGAAGACCAACCCCAAGACACATAATTGTCAGATTCACTAAGGTTGAA
ATGAAGAAAAAAATGATAAGGGCAGGCAGAGAGAAAGGTCAGGTTACCCACCAAGGGAAG
CCCATCCGACCAACAGCGGATCTCTTGGCAGAAACCCTACAAGCCAGAAGAGAGTGGGGG
CGAATAATTAACATTCTTAAAGAAAAGACTTTTCAATCCAGAATCTCATATCCAGCCAAA
ATAAGCTTCATAAGTGAAGGAGAAATAAAATACTTTACAGACAAGCAAATGCTGAGAGAT
TTTGTCACCATCAGGCCAGCCTTAAAAGAGCTCCTGAAGGAAGCACTAAACATGGAAAAT
AACAACCAGTACCAGCCACTGTGAAAACATGCCAAACGG---
>lcl|hg18_L1PA6_chr12_62016938_62023058
CTCCAAGAAATATGGGACTATGTGAAAAGACCAAATATACATTTGACTGATGTACCAGAA
AGTGGTGGGGAGAATGGAACCAAGTAAGAAAACACTCTTCAGTATATTATCCAGGAAAAC
TTCCCAAACTTAGCAAGGCAGGCCAAAATTCAAATTCAGGAAATACAGAGAACACCACAA
ACATACTCCTCAAGAAGAGCAACCCCAAGACACATAATTGTCAGATTCACCAAGGTTGAA
ACGAAGGAAAAAATGTTAAGGACAGCCAGAGAGAAAGGTCGGGTTATCCACAAAGGGAAG
CCCATCAGACTAACAGCTGATCTCTTGGCAGAAACCCTACAAGCCAGAAGAGAGTGGGAG
CCAATATTCAACATTCTTAAAGAAAAGAA-TTTTAACCCAGAATTTCATATACAGCTGAC
CTAAGCTTCATAAGTGAAGGAGAAATAAAATCCTTTACAGACAAGCAAATGCTGAGAGAT
TTTTTCACCACCAGGCCTGCCTTACAAGAGCTCCTGAAAGAAGCACTAAACATAGAAAGG
AACAACTGGTACCAGCTACTGCAAAAACATGCCAAATTG---
>lcl|hg18_L1PA6_chr14_57049962_57056167
CTCCAAGAAATATGGGACTATGTAAAAAGACCAAACCTACATCTGATAGGTATACCAGAA
AGTGATGGGGAGAATGGAACCAAGTTAGAAAACACTCTTCAAGATATTATCCAGGAGAAC
TTCCCTAACTTAGCAAAGCAAGCCAACAGCCAAATTCAGGAAATACAGAGAACACCATAA
AGATACTCCTTGAGAAGAGCAACCCTAAGACACATAATTGTCAGATTCACCAAGGTTGAA
ATGAAGGAAAAAATGTTAAGGGCAGCCAGAGAGAAAGGTTGGGTTACCCACAAAGGGAAG
CCCATGAGACTAACAGCAGATCTCTTGGCAGAAACCCTACAAGCCAGAAGAGAGTGGGGG
CGAATATTCAACATTCTTAAAGAGAAGAATTTTTAACCCAGAATCTCATATCCAGCAAAA
CTAAGCTTCATAAGTGAAACAGAAATAAAATCTTTTACAAAAAAACAAATGCTGAGAGAT
TTTGTCACCACCAGGCCTGCCTTAAAAGAGCTCCTGAAGGAAGCACTAAATGTGGGAAGG
AACAACTGGCACCAGCCAGTGCAAAAACATGCCAAATAG---
>lcl|hg18_L1PA6_chr11_92811913_92818031
CTCCAGGAAATATGGGACTATGTGAAAAGACCAAATCTACATTTGATTGGTGTTCCTGAA
AGTAACAGGGAGAATGGATCCAAGTTAGAAAACATTCTTCAGGATATTATCCAGGAGAAC
TTCCCCAATCTAGCAAGGCAGGCCAACATTCAAATTCAGGAAATACAGAGAACACCACAA
AGATGCTCCTCAAGAAGAGCAACCCCAGGACACATAATTGTCAGATTCACCAAGGCTGAA
ATGAAGGAAAAAATGCTAAGGGCAGCCAGAGAGAAAGGTCGGGTTACCCACAAAGGGAAG
CCCATAAGACTAACAGCGGATCTCTCAGCAGAAACCCTGCAAGCCAGAAGAAAGTGGGGG
CCAATATTCAACATTCTTATAGAAAAGACTTTTCAACCCAAAATTTCATATCCAGCCAAA
CTAAGCTTCATAAGTGAAAGAGAAATAAAATCCTTTACAGACAAGCAAATGCTGAGAGAT
TTTGTCACCACCAGGCTTGCCTTACAAGAGCCCCTGAAGGAAGCACTAAACATGGAAAGG
AACAACAGGTACCAGCCACTGCAAAAACATGCCAAATTG---
>lcl|hg18_L1PA6_chr13_93976907_93983053
CTCCAAGAAATATGGGAATATGTGAAAAGACCAAATCTGCATTTGATTGGTGTACCAAAA
AGTGACGGGGAGAATGGAACCAAGCTGGAAAACACTCTTTGGGATATTATCCAGGAGAAC
TTCCCTAACCTAGCAAAGCAGGCCAACATTCAAATTCAGGAAATAAAGAGAACACCACAA
AGATACTCCCTGAGAAGAGCAACCCCAAGACACATAATTGTCAGATTCACTAAGGTTGAA
ATGAAGGAAAAAATGTTAAGGGCACCCAGCAAGAAAGGTCGGGTTACCCACAAAGGGAAG
CCCATCAGACTAACAGTGAATCTCTCGGCAGAAACCCTGCAAGCCAGAAGAGAGTGGGGG
CCAATATTCAACATTCTTAAAGAAAAGAATTTTCAACCCAGAATCTCATATCCAGCCAAA
CTAAGCTTCATAAGTGAAGGAGAAATAAAATCCTTTACAGACAAGCAAACGCTGAGAGAT
TTTGTCACCACCAGGCCTGCCTTACAAGAGCTCCTGAAGGAAGCACTAAACACAGAAAGG
AACAACCGGTACCAGCCATTGGAAAAACATGCCAAATGG---
>lcl|hg18_L1PA6_chr14_60059731_60065895
GTCCAGGAAATATGGGACTATGTGAAAAGACCAAATCTACGTTTGATTGGTATACCTGAA
AGTGATGGGGAGAATGGAACCAAGTTGGAAAACACCCTTCAGGATATTATCCAGGAGAAC
TTCCCTAGCCTAGCAAGGCAGGCCAACATTCAAATTCAGGAAATACAGAGAACACCACAA
AGATACTCCTCGAAAAGAGCAACCTCAAGGCACATAATTGTCAGATTCACCAAGGTTGAA
ATGAAGGAAAAAATATTACAGGCAGCCAGAGAGAAAGCTTGGGTTACCCACAAAGGGAAG
CCTATCAGACTAACAGCAGATCTCTCAGCAGAAACCCTGCAAGCCAGAAGAGAGTGGGGG
CCAATATTCAACATTCTTAAAGAAAAGAATTTTGAACCCAGAATCTCATATCCAGCCAAA
CTAAGCTTCATAAGTGAAGGAGAAATAAAATCCTTTGCAGACAAGCAAATGCTGAGAGAT
TTTGTCACCATCAGGCCTGTCTTACAAGAGCTCCTGAAGGAAGCACTAAACATGAAAAGG
AACAACTGGTACCAGCCACCGCAAAAACATGCTGAATTG---
>lcl|hg18_L1PA6_chr15_74859311_74865436
CTCCAAGAAATATGGGACTATGTGAAAAGACCAAATTTACGTATGACTGGTGTACGTGAA
AGAGATGGGGAGAATGGAACCAAGTTGGAAAACACTCTTCAGGATATTATCCAGGAGAAC
TTCCCCAACCTAGCAAGACAGGCCAACATTCAACTTCAGGAACTACAGAGAATACCATGA
ACATACTCCTTGAGAAGAGAAACCCCAAGACACATAATTGTCAGATTCATCAAGGTTGAA
ATGAAGGAAAAAGTGTTAAGGGCAGCCAGAGAGAAAGGTAGGGTTACCCACAAAGGGAAG
CCCATCAGACTAACAGTGGATCTCTCGACAGAAACCCTACAATCCAGAAGACAGTGGGGG
CCAATATTCAACATTATTAAACAAAA-AATTTTCAACCCAGAATTTCATATCCAGCCAAA
CTAAGCTTCATAAGTGAAGGAGAAATAAAATACTTCACAGACAAGCAAATGCTGAGAGAT
TTTCTCACCACCAGGCCTGCCCTAAAAGAGCTCCTGAAGGAAGAACTAAACATGGAAAAG
AACAACCAGTACCAGCCACTGCAAAAACATACCAAATGG---
>lcl|hg18_L1PA6_chr12_44869999_44876136
CTCCAAGAAATATGGGACTATGTGAAAAGACCAAATATACGTTTGACTGGTGTTCCTGAA
AGTGAGGGGGAGAATGGATCCAAGTTAGAAAACACTCTTCAGGATACTATCGAGGAGAAC
TTCCCCAATCTAGCAAGGCAGCCCAACATTCAAATTCAGGAAATACAGAGAACACCACAA
AGATACTCC--AAGAAGAGCAACCCCAAGACACATAATTGTCAGATTCACCAAGGTTGAA
ATGGAGGAAACAATGTTAAGGGCAGCCAGAAAGAGAGGTTGGGTTACCTACAAAAGGAAG
CCTGTCAGACTAACAGCCGATCTCTCTGCAGAAACCCTACAAGCCAGAAGGGAGTGGGGG
CCAATATTCAACATTATGAAAGAAAAGAATTTTCAACCCGGAATCTCCTATCCAGCCAAA
CTAAGCTTCATAAGTGAAGGAGAAATAAAATCCTTTACAGACAAGCAAATGCTGAGAGAT
TTTGTCACCACCAGGCTCGCCTTACAAAAGCTCCTGAAGGAAGCACTAAACATGGAAAGG
ACCAACCAGTACCAGCCACTGCAAAAACATGCCAAATGG---
>lcl|hg18_L1PA6_chr13_64907547_64913648
CTCCAAGAAATATGGGACTATGTGAAAAGACCAAATCTACATTTATTTGGTGTACCTGAA
AGTGACAGGGAGAATGGAACCAAGCTGGAAAATACTCTTCAGGATATTATCCAGGAGAAC
TTCCCCAACCTAGCAAGGCAGGCCAACATTCACATTCAGGAAATACAGAGAACACCACGA
AGATACTCCTCAAGAAGAACATCAGCAAGACACATAATTGTCAGATTCATCAAGTTTGAA
ATGAAGGAAAAAGTTCTAAGGACAGCCAGAGAGAAAGGTCAGGTTACCCATAAAGGGAAG
CCCATCAGACTAACAGTGGATCTCTCAGCAGAAACCCTACAAGCCAGAAGAGAGTAAGGG
CCAATATTCAAAGTTCTTAAAGAAAAGAATTTTCAAACCAGAATTTCATATCCAGCCAAA
CTAAGCTTCATAAGTGAAGGAGAATTAAAATCCTTTACAGACAAGCAAATGCTGAGAGAT
TTTGTCACCACCAGACCCGCCTTACAAGAGCTCCTGAAGGAAGCTCTAAACATGGAAAGG
AAAAACTGGGAACAGCCACTGCAAAAACATACCAAATTG---
>lcl|hg18_L1PA6_chr14_37040585_37046714
CTCCAAGAAATATGGGATTACGTGAAAAGACCAAATCT-----TGATTGGTGTACCTGAA
AGTGACGGGGAGAATGAAACCAAGTTGGAGAACACTCTTCAGGATATTATCCAGGAGAAA
TTCCCCCACCTAGCAAGGCAGGCCAACATTCAAATTCAGGAAATATACAGAACATCACAA
AGATACTCCTTGAGAAGAGCAAACCCATGAAACATAATTGTCAAATTCACCAAGGTTGAA
ATGAAGGAAAAAATGTTAAGGGTAGCCAGGAA----GGTCGGGTTACCCAGAAAGGGAAG
CT-----GACTAACAGTGGATTTCTCGGCAGAAACCCTACAAGCCAGAAGAGAGTAGGGG
CCAATATTCAACATTCTTAAAGAAAAGAATTTTCAACCCAGAATTTCATATCCAGCCAAA
CTAAGCTCCATAAGTGAAGGAGAAATAAAATCCTTTACAGACAAGCAAATGTTGAGAGAT
TTTGTCACCACCAGGCCTGCCTTACAAGAGCTCCTGAAGGAAGCACTAAACATGGAAAGG
AACAATTGGAACAAGCCACTGCAAAAACATGCCAAATTG---
>lcl|hg18_L1PA6_chr13_47672953_47679090
CTCCAAGAAATATGGGACTATGTGAAAAGACCAAATCTATGTTTGATTGGTGTACCTGAA
AGTGACAGGGAGAATGGAACCCAGTTAGAAAACACTCTTCAGGATACTCTCCAGGAGAAC
TTCCCCAGTCTAGCAAGGCAGGCCAACATTCTAATTCAGGAAATACAGAGAACACCACAA
AGATATTCCTTGAGAAGAGCAACCCCAAGACACATAATTATCAGATTCACCAAGGTTGAA
ATGAAGGAAAAAATGTTAAGGGCAGCCAGAAAGAAAGGTCGGGTTACCCACAAAGGGAAG
CCCATCAGACTAACAGCGGATCTCTCAGCAGAAACCCTACAAGCAAGAAGAGAGGGGGGG
CCAATATTCAACATTCTTAAAGAAAAGAATTTTTAACTCAGA-TTTTATATCCAGCCAAA
CTAAGCTTCATAAGTGAAGTAGAAATAAAATCCTTTACAGACAAGTGAATGCTGACAGAT
TTTGTCACCACCAGGCCTGCCTTACAAGAGCTCCTGAAGGAAGCACTAAACATGGAAAGG
AAGAACCGGTACCAGCCATTGCAAAAACATGCCAAATTG---
>lcl|hg18_L1PA6_chr13_69138965_69145101
CTCCAAGAAATATGGGACTATGTGAAAAGACCAAATCTACGTTTGATTGGTGTACCTGTA
AGTGATGGGGAGAATGGAACCAAGTTGGAAAACACTCTTCAGGATATTATCCAGGAGAAC
TTCGCCAGCATAGCAAGGT-GGCCAACATTCAAATTCAGGAAATACAAAGAATACCACAA
AGATAATCCTCGAGAAGAGCAACCCCAAGACACATAATTGTTAGATTCACCAAGGTTGAA
ATGAGGGAAAAAATGTTAAGGGCAGCCAGAGAGAAAGGTTGAGTTACCCACAAAGGGAAG
CCCATAAAACTAACAGCGGATCTCTCAGCAGAAACCCTGCAAGCCAGAAGAGAGTGGGGG
CCAATATTCAACATTCTTAAAGAAAATAATTTTCAACCCAGAATTTCATATCCAGCCAAA
TTAAGCTTCATAAGTGAAGGAGAAATAAAATCCTTTACAGACAAGCAAATGCTGAGAGAT
TTTCACACCACCAGGCGTGCCTTACAAGAGCTCCTAAAGGAAGGACTAAACATGGAAAGA
AACAACTGGTACCAGCCA-TGCAAAAACAGGCCAAATTG---
>lcl|hg18_L1PA6_chr14_41818686_41824730
CTCAGAGAAATTTGGGACTACATGAAAAGACCAAATCTATGTTTAATTGGTGTACCTGAA
AGTGATGGAGAGAATGGAACC-AGTTAGAAAACACTCTTCACGATATTATCCAGGAGAAC
TTCCCCAACCTTGAAAGGCAGGCCAACATTCAAATTCAGGAAATACAGAGAACATCACAA
AGATACTCCTCGAGAAGAGCAACCCCAAGACACATAATTGTCAGATTCACCAAGGTTGAA
ATGAAGGAAAAAATGTTAAGGACAGCCAGAGAGAAAGGTTCAGGTACCCACAAAGGGAAG
CCCATCAGACTAACAGCACATCTCTCTGCAGAAACCCTACAAGCCAGAAGAGAGTGGGGG
ACAATATTCAACATTCTTAAAGAAAAGAATTTTCAATGCAGAATCTCATATCCAGCCAAA
CTGAACTTCATAAGTGAAGGAGAAATAAAATCCTTTACAGACAAGCAAATGCTGAGAGAT
TTTGTCACCACCAGGCCTGCCTTACAAGAGCTCTTGAAGGAAGTGCTAAACATGGCAAGG
AACAACCGGTACCAGCCACTGCAAAAACATGCCAAATTG---
>lcl|hg18_L1PA6_chr11_95917818_95923990
CTCCAAGAAATATGGGACTATGTGTAAAGACCAAATCTACGTTTGGTTGGTGTACCTGAA
AGTGATGGGGAGAATGGAACCAAGTTGGAAAACACTCTTCAGGGTGTTATTGAGGAGAAC
TTCCCCAAAGGGGCAATGCAGGCCAGTAATCAAATTCAGGAAATACAGAGAACAACACAA
AGATACTCCTTGAGAAGAGCAACACCAAGACACACAATTGTCAGACTCATCAAGGTTGAA
ATGAAGGAAAAAATGTTAAGGGCAGCCAGAGAGAAAGGTCAGGTTACCCATAAAGGGAAA
CCCATCACACTAACAGTGGATCTCTCTGCAGAAATCCTATAAACTAGAAGAGAGTGGGGG
CCAATATTCAACATTCTTAAAGAAAAGATTTTTCAACACAGAATTTCATATCCAGCCAAA
CTAAGCTTTATACATGAAGAAGAAATAAAATCCTTTACAGACAAGCAAATGCTGAGAGAT
TTTGTCACCACCAGGCCTGCCTTACAAGAGCTCCTGAAGGAAGCACTAAATATGGAAAGG
AAAAACCAGTACCAGCCACTCCAAAAACATGCCAAATTG---
>lcl|hg18_L1PA6_chr12_22006409_22012555
CTCCAAGAAATATGCAACTATGTGAAAAGACCAAGTCTACGTTTGATTGGTGTACCTGAA
ACTGACGGGGAGAATGGAACCAAGTTAGAAAACACTCTTCAGGATGTTATTCAGGAGAAC
TTCCCCAACCTGGGAAGGCAGGCCAACATTCAAATTCAGGAAATTCAGAGAACACCACAA
AGATACTCCTTGAGAAGAGCAACCCCAAGACACATAATTGTCAGATTCACTAAGGTTGAA
AT-AAGGAAAAAATGTTAAGGGCAGCCAGAGAGAAACGTCGGGTTACCCACAAAGGGAAG
CCCATCAGACTAATAGCAGATCTCTTGGCAAAAACCCTACAAGCCAGAAGAGAGTAGGAG
CCAATACTCAACATTCTTAAAGAAAAAAATTTTCAACCCAGAATTTCATATCCAGCCAAA
CTAAGCTTCATAAGTGAAGGAGAAATAAAATCCTTTACAGACAAGCAAATGCTGAGAGAC
TTTGTCACCACCAGGCCTGCCTTACAAGAGCTCCTGAAGGAAGCACTAAATATGGAAAGG
AAAAACTGGTACCAGCCACTGCAAAAACATGCCAAATTG---
>lcl|hg18_L1PA6_chr12_95516925_95523020
CTACAAGAAATATGGGACTATGTGAAAAGACCAGATCTACGTCTGATTGGTGTACCTGAT
AGTGAC-GGGAGAATGGAACGAAGTTGGAAAACACTCTGCAGGATATTATCCAGGAGAAT
TTCCCCAACCTAGCAAGGCAGTCCAACATTCAAATTCAGGAAATACAGAGAACGCCACAA
AGATACTCCTCAAGAAGAGCAACTCCAAGACACATAATTGTCAGATTCACTAAAGTTGAA
ATGAAGGAAAAAATGTTAAGGGCAGCCAGAGAGAAAGGTAGGGTTACCCACAAAGGGAAA
CCCATCAGACTAACAGTGGATCTCTTGGCAGAAACCCTACAAGCCAGAAGAGAGTGGGGG
ACAATATTGAACATTCTTAAAGAAAAGAATTTTCAAACCAGAATTTCATATCCAGCCAAA
CTAAGCTTCATAAGT-AAGGAGAAATGAAATCCCTTACAGACAAGTAAATGCTGAGAGAT
TCTGTCACCACCAGGCCTCCCTTACAAGAGCTCCTGAAGGAAGCACTAAACATAGAAAGG
AACAACTGGTACCAGCCACTGCAAAAACATGCCAAATTG---
>lcl|hg18_L1PA6_chr12_56697195_56703335
CTCCAAGAAATTTGGGACTATGTGAAAAGACCAAATCTACTTTTGATTGGTGTACCTGAA
AGTGACAGAGAGAATGGAACCAAGTTAGAACACACTCTTCAGGATATCATCCAAGAGAAC
TTCCCCAACCTAGCAAGGCAGGCCAACATTCAAATTCAGGAAATACAGAGAACACCACAA
AGATACTCCTCAAGAAGAGCAACCCCAAGATACATAATTGTCAGATTCACCAAGGTTGAA
ATGCAGGAAAAAATGTTAAAGGCAGCCAGAGAGAAATGTCGGGTTACCCACAAAGGGAAG
CCCATCAGACTAACAGCAGATCTCTTGGCAGAAACCCTATAAGCCAGAAGAGAGAGGGGG
TCAATATTCAACATTCTTAAAGGAAAGAATTTTCAACCCAGAATTTCATATCCAGCCAAA
CTAAGCTTCATAAGTGAAGGAGAAATAAAATCCTTTACAGACAAGCAAATGCTGAGAGAT
TTTGTCACCACCAGGCCTGCCTTACAAGAGCTCCTGAAGGAGGCAC-AAACATGGAAAGG
AACAACCGGGACCAGCCACTGCAAAAACATATAAAATTG---
>lcl|hg18_L1PA6_chr15_36853113_36859205
CTCTGAGAAATATGGGACTATGTGAAAAGACCAAATCTACATTTGATTGGTGTACCTGAA
AGTGACAGGAAGAAGGGAA-CAAGTTGGAAAACACTCTTCAGGATATTATCCAGGAGAAC
TTCCCCAACCTAGCAAGACAGGCCAACATTCACATTCAGGAAATACAGAGTACAACACAA
AGATACTCCTCAAGAAGAGCAACCCCAAGACACATAATTGTCATATTCACCTAGGTTGAA
ATGAAGGAAAAAATGTTAAGGGCAGCCAGAGAGAAAGGTCGGGTTACCCACAAAGGGAAG
CCCATCAGACTAACAGCAGATCTCTCTGCAGAA-CCCTACAAGCCAGAAGAGAGTGGGGG
CCAATATTCAACATTCTTAAAG-----AATTTTCAACCCAGAATTTCATATCCAGCCAAA
CTAAGCTTCATAAGTGAAGGAGAAATAAAATCCTTTACAGGCAAGCAAATGCTGAGAGAT
TTTGTCACCACCAGGCCTGCCCTACAAGACTTCCTGAAGAAAGCACTAAACATGGAAAGG
AACAACCGGTACCAGCCTCTGCAAAAACATACCAAATTG---
>lcl|hg18_L1PA6_chr14_52127303_52133425
CTCCAAGAAATATGGGACTATGTGAAAAGACCAAATCTATGTTTGATTGTTGTACCTGAA
AGTGATGGGGAGAATGGAACCAAGTTAGAAAACACTCTTCAGGATATTATCCAGGAGAAC
TTCCACAACCTAGCAAGGCAGGCCAACATTCAAATCCAGGAAATTCAGAGAACACCACAA
AGATACTCCTCAAGAAGAGGAACCCCAAGACACATAATTGTCAGATTCACCAAGGTTGAA
ATGAAGGAAAAAATGTTAAGGGCAGCCAGAGAGAAAGGTCGGGTTACCCACGAAGGGAAG
CCCATCAGACTAACAGGGGATCTCTCGGCAGAAACCCCACAAACCAGAAAAGAGTGGGGT
TCAATATTCAACATTCTTAAAGAAAAGAATTTTCAACCCAGAATTTCATATCCAGACAAA
CTAAGCTTCATAAGCGAAGGAGAAATAAAATCCTTTACAGACAAGCAAATGCTGAGAGAT
TTTGTCTCCACCAGGCCTGCCTTACAAGAGCTCCTGAAGGAAGCACTAAACATGGAAAGA
AACA-CCGGTACCAGCCACTGCAAAAACATGCCAAATTA---
>lcl|hg18_L1PA6_chr14_36726722_36732917
CTCCAAGAAATATGGGACTATGTGAAAAGACCAAATCTACGTTTGATTGGTGTACCTGAA
AATGACGAGAAGAGTGGAACCAAGTTAGAAGACACTCTTCAGGATATTATCCAGGAGAAC
TTCCCCAACCTAGCAAGGCAGGCCAACATTCAAATTCAGGAAATACAGAGAATGCCACAA
AGATACTCCTCGAGAAGAGCAATCCCAAGACACATAATCATCAGATTCACCAAGGTTGAA
ATGAAGGAAAAAAAGTTAAGGGCAGCCAGAGAAAAAGGTCAGGTTACCCACAAAGGGAAG
CCCATCAGACTAACAGCAGATCTCTCGGCAGAAACCCTACAAGCCAAAAGAGAGTGGGGA
CCAATATTCAACATTCTTAAAGAAAAGAATTTTCAACCCAGAGTTTCATATCCAGCCAAA
CTAAGCTTCATAAGTGAAGGAGAAATAAAATCCTTTACAGACAAGCAAATGCTGAGAGAT
TTTGTTACCACCAAGCCTGCCTTACAAGAGCTCCTGAAGGAAGCACTAAACATGGAAAGG
AACAATCGGTACCAGCCACAGCAAAAACATGCCAAGCTG---
>lcl|hg18_L1PA6_chr14_85505133_85511293
CTCCAAGAAATATGGGACTACGTGAAAAGACCAAATCTATGTTTGATTGGTGTACCATAA
AGTGACAGGCAGAATAGAACCAAGCTGGAAAACACTCTTCAGGATATAATCCAGGAGAAC
TTCTCCAAGCTAGCAAGGCAGGCCAACATTCAAATTCAAGAAATACAGAGAACACCGCAA
AGGTACTCCTTGAGAAGAGCAATCCCAAGACACATAATTGCCAGATTCACCAAGGTTGAA
ATGAAGGACAAAATGTTAAGGGCAGCCAGAGAGAAAGGTCGGGTTACCCACAAAGGGAAG
CACATCAGACTAACAGCGGATCTCTTGGCAAAAACTCTA-AAGCCAGAAGAGAGTGGGGG
CCGATATTCAACATTCTTAAAGAAAATAATTTTCAATCCAGAATTTCATATCCAGCCAAG
CTAAGCTTCATAAGTGAAGGAGAAATAAAATAGTTTACAGACAAGCAAATGCTGATAGAT
TTTGTCACCAAGAGGCCTTCCTTACAAGAGCTCCTTAAGGAAGCACTAAACAGGGAAAGG
AAAAACCAGTAAGAGCCACTGCAAAAACATGCCAAACTG---
>lcl|hg18_L1PA6_chr14_27706955_27713098
CTCTAAGAAATATGGGACTATGTGAAAAGACCAAATCTATGTTTGACTGGTGTACCTGAA
AGTGATGGGGAGAATGGAAACAAGTTGGAAAACACT--TCAGGATATTATCCAGGAGAAC
TTCCCCAACCTAGCAAGGCAGGCCAACATTCAAATTCAGGAAATACAGAGAACACCACAA
AGATACTCCTGGAGGAGAGCAACCCCATGACACATAATTGTCATATTGACTAAGGTTGAA
ATGAAGGAAAAAGTGTTAAGGGCAGCCAGAGTGGAAGGTCAAGTTACCCAGAAAGGGAAG
CCCATCAGACTAACAGTGGGTCTCTCAGCAGAAACACTGCAAACCAGAGGAGAGTGGGGG
CCAATATTCAACATTTTTAAAGAGAGGAATCTTCAACCCAGAATTTCATATCTGGCCAAA
CTAAGCTTCTTAAGTGAAGGAGAAATAAAATCCTTTACAGA----CAAAAGCTGAGAGCT
TTTGTCACCATCAGGCCTGCCTTACAAGAGCTCCTGAAGGAAGCACTAAACATGGAAAGA
AAAAACCCATACAAGCCACTGCAAAAACATGCCAAATTG---
>lcl|hg18_L1PA6_chr14_39358989_39365118
CTCCAAGAAATATGGGACTATGTGAAAAGACCAAA-CTACATTTGATTGGTGTACCTGAA
AGTGACAGGAAGAATGGAACCAAGTTAGAAAACACTCTTCAGGATATTATCCAGGAGAAT
TTCCCCAACCTAGCAAGACAGCCCAACATTCAAATTCAGGAAATACAGAGAACACCACAA
AGATACTCCTCGAGAAGAACAACCCAAAGACACATAATTGACAAATTCACCAAGGTTGAA
ATGAAGGAAAAAATGTTAAGGGCAGCCAGAGGAA--GGTCGGGTTACCCACAAAGGGAAG
CCCATCAGACTAACAGCAGAACTCTCAGCGGAAACTCTACAAGCCAGAAGAGAGTGGGGA
ACAACATTCAACATTCT-AAAAAAAAAAATTTTCAATCCACAATTTCATAACCAGCCAAA
CTAAGCTTCATACGTGAAAGAGAAATAAAATCTTTTACAAACAAGCAAATGCTGAGAGAT
TTTGTCACTACCAGGCCTGCCTTACAAGAGCTCCTGAAGGAAGCACTAAACATGGAAAGG
AACAACCGGTACCAGCCACTGCAAAAACATGCCAAATTG---
>lcl|hg18_L1PA6_chr12_98155839_98161938
CTCCAAGAAATATGGGACTATGTGAAAAGACCAAATATACATTTGATTGGTGTACCAGAA
AGTGACAGGGAGAATG-AACCAAGTTAGAAAACACTCTTCAGGATATTATCTAGGAGAAC
TTCCCGAATCTAGCAAGGCAGGCCAACATTCAAATTCAGGAAATACAGAGAACACCACAA
AGATACTCCTCAAGAAGAGCAACCCCAAGACACATAATCATCAGATTCAACAAGGTTGAA
ATGAAGGAAAAAATGTTAAGGGCAGCCAGAGAGAAAGGTTGGGTTACCCACAAAGGGAAG
CCCATTAGACTAACAGTGGATCTCTTGGCAGAAACATTACAAGCAAGAAGAGAGTGGGGG
CCGATATTCAACATTCTTAAAGAAAAGAATTTTCAACCCAGAATCTCATATCCAGCCAAA
TTATGCTTCATAAATGAAGGAGAAATAAAATCCTTTACAGACAAGCAAATGCTGAGAGAT
TTTGTCACCACCAGGCCTACCTTACAAGAGCTCCTGAAGAAAGCACTAAACATGGAAAGG
AACAACCGGTACCAGCCACTGCAAAAACATGCCAAATTG---
>lcl|hg18_L1PA6_chr13_67060477_67066603
CTCCAAGAAATATGGAACTATGCTAAAAGACCAAATGTACGTTGGATTGGTGTATCTGAA
AGTGATGGGGAGGATAGAACCAAGCTGGAAAACACTCTTCAGTATATTATCCAGGAGAAC
TTCCCCAATCTAGCAAGGCAGGCCAACATTCAGATTCAGAAAATACAGAGAACACCACAA
AGATACTCCTCGAGAAGAGCAACCCCAAGAAACATAATTGTCAGATTCACCAAGGTTGAA
AGGAAGGAAAAAATATTAAGGGCAGCCAGAGAGAAAGGTCAGGTTACCCACAAAGGGAAG
CCCATCAGACTAACAGCAGATCTCTTGGCAGAAACTCTACAAGCCAGAAGAGAGTGGGGG
CCAATATTCAACATTCTCAAAGAAAAGAATTTTCAACCCAGAATTACATATCCCCCCAAA
CTAAGCTTCATAAGTGAAGGAGAAATAACATCCCTTACAGACAAGCAAATGCTGAGAGAT
TTTGTCACCACCAGGCCTGCCCTACAGGAGCTCCTGAAGGAAGCACTAAACATGGAAAGG
AAAAACCAGTACCAGCCACTGCAAAAACATGCCAAATTG---
>lcl|hg18_L1PA6_chr15_58316668_58322804
CTCCAAGAAATATGGGACTATGTGAAAAGACCAAATCTACGTTTGATTGGTGTACCTGAA
AGTGATGGGGAGAATGGAACCAAGTTAGGAAACACTCTTCAGGATATTATCCAGGAGAAC
TCCCCCAACCTACAAAAGCAGGCCAACATTCAAATTCAGGAAATACAGAGAACGCCACAA
AGACACTCCTCGAGAAGAGCAACCCCAAGACACATAATTGTCAGATTCACCAAGGTTAAA
ATGAAGGAAAAAATATTAAGGGCAGCCAGAGAGAAAGATCTGGTTACCCACAAAGGGAAG
CCCATCAGACTAACAACAGATCTCTCAGCAGAAACCCTACAAGCCAGAAGAGAGTGCGGG
CCAATATTCAACATTCTTAAAC-----AATTTTCAACCCAGAATCTCATATCCAGCCAAA
CTAAGTTTCATAAGTGAAGCAGAAATAAAATCCTTTACAGACAAGCAAATGCTGAGAGAT
TTTGTCACTACCAGGCCTGCTTTACAAGAGCTCCTGAAGGAAGCACCAAACATGGAAAGG
AACTACCAGTACCAGCTATGGCAAAAATATGCCAAATGG---
>lcl|hg18_L1PA6_chr15_42970037_42976162
CTCCAAGAAATATGGGACTATGTGAAAAGACCAAATCTACATTTGATTGGTGTACCTGAA
AGTGACAGAGAGAATGGAACCAAGTTAGGGAACACTTTTCAGGATATTATCTGGGAGAAC
TTCCCCAACCTAGCAAGGCAGGCCAACATTCAAATTCAGGAAATACATAGAACACCACAA
AGATACTCCTTGAGAAGAGCAATCCCAAGACACACAATTGTCAGACGCTCCAAGGTTGAA
ATGAAGGAAAAAATGTTAAGGGCAGTCAGAGAGAAAGGTTGGGTAACCCACAAAGGGAAG
CCCATCAGACTAACAGCAGATCTCTTGGCAGAAACTCTACAAGCCAGAAGAGAGTGGGGG
ACAATATTCAACATTCTTTAAGGAAAGAATTTTCAACCCAGAATTTCATATCCAGCCAAA
CTAAGCTTCCTAAGTGAAGGAGAAATAAAATCCTTTACAGACAAGCAAATGC-------T
TTTGTCACCCCCAGGCCTGCCTTACAAGAGCTCCTGAAGGAAACACTAAACATGGAAAGC
AACAACCAGTACCAGCCACTGC-AAAATATGCCAAATTT---
>lcl|hg18_L1PA6_chr15_74966577_74972732
CTTCAAGAAATATGC-ACTATGTGAAAAGACCAAATCTACGTCTGACTGGTGTACCTGAA
ACTGATGGAGTGAATGGAACCAAGTTGGAAAACACTCTTCAGGGTATTATCCAGGAGAAC
TTCCCCAACCTAGCAAGGCAGGCCAACATTCAAATTCAGGAAATACAGAGAACACCACAA
ACATACTCCTCGAGAAGAGGAACCCCAAGATACATAATTGTCAGATTCACCAAGGTTGAA
ATAAAGGAAAAAATGTTAAGGGCAGCCAGAGAGAAAGGTCAGGTTATTCACAAAGGGAAG
CCCATCAGACCAACAGCAGATCTCCTAGCAGTAACCCTACAAGGCAGAAGAGAGTAGGGG
CCAATATTCAACATTCTTAAAGAAAAGAATTTTCAACCCAGAATTTCATATCCAGCCAAA
CTAAGCTTCAGAAGTGAAGGAGAAATAAAATCCTTTACAGACAAGCAAATGCTGAGTGAT
TTTGTTACCACCAGGCCTGCCTTATAAGAGCTCCTGAAGGAAGCACTAAACATGGAAAAG
AACAACCGGTACCAGACACTGCAAAAACATGCCAAATGG---
>lcl|hg18_L1PA6_chr14_48893063_48899209
CTCCAAGAAATGTGGGACTATGTGAAAAGATGAAATCTAGATTTGATTGGTGTACCTGAA
AGTGATGGAGAGAATGGAACCAAG-TGGAAAACACTCTTCAGGATATTATTCAGGAGAAC
TTCCCCAACCTAGCAAGACAGGCAAACATTCAAATTCAGGAAATGCAAAGAACACCACAA
AGATACTCATCGAGAAGAGCAGCCCCAAGACACATAATCATCAGATTCACCAAGGTTGAA
ATGAAGGAAAAAATGTTAAGGGTAGCCAGAGAGAAAGGTCAGGTTACCCACAAACGGAAG
CCCATCAGACTAACAGCAGATCTCTCTGCAGAAACCCTACAAGGCAGAAGAGAGTGGGGG
CCAATATTCAACATTCTTAAAGAAAAGAATTTTCAACCCAGAATTTCATATCCAGCCAAA
CTAAGCTTCAAACGTGAAGGAGAAATAAAATCCTTCACAGGCAAGCAAATGCTGAGAAAT
TTTGTCACCACCAGGCCTACCTTACAAGAGCTCCTGAAGGAAACACTACACGTGGAAAGG
AACAACCAGTACCAGCCACTGCAAAAACATACCAAATTG---
>lcl|hg18_L1PA6_chr11_44989943_44996072
CTCCAAGAAATATGGGACTTTGTGAAAAGAACAAATCTACGTTTGATTGGTGGACCTGAA
AGTGACGGGGAGAATGGAACCAAGTTGGAAAACACTCTGCAGGATATTATCCAGGAGAAC
TTCCCCAACCTAGCAAGGCAGGCCAACATTCAAATTCAGGCAATACAGAGAGCACCACAA
AGATACTCCTTGAGGAGAGCAACCCCAAGACACATAATTGTCAGATTCCCCAAGGTTGAA
ATGAAGGAAAAAATGTTAAGGACGGCCAGAGAGAAAGGTCGGGTTACCCACAAGAGGGAG
CCCATCAGACTAACAGCAGATTTCTCGGCAGAAACCCTACAAGCCAGTAGAGAGTGGGGG
CCGATATTCAACATTCTTAAAGAAAAGAATTTTCAACCCAGAATTTCATATCCAGCCAAA
CTAAGCTTCATAAGCAAAGGAGAAATAAAATCCTTTACAGATAAGCAAATGCTGAGCGAT
TTTGTCACCACCAGGCCTACCTTACAAGAGCTCCTGAAGGAAGCACTAAACATGGAAGGG
AGCAACTGGTACCAGCCACTGCAAAAACATGCCAAGTTG---
>lcl|hg18_L1PA6_chr14_48109184_48115338
CTCCAAGAAATATGGGACTATGTGAAAAGACCAAATCAACGTCTGATTGGTGTACCTGAA
AGTGACGGGGAGAATGGAACCAAGTTGGAAAACACTCTTCAGGATATTATCCAGGAGAAC
TTCCCCAACCTAGCAAGGCAGGCCAACATTCAAATTCAGCAAATACAGAGAATGCCACAA
AGATACTCCTCGAGAAGAGCAACCCCAAGACATATAATTGTCAGATTCACCAAGGTTGAA
ATGAATGAAAAAATGTTAAGGACAGCCAGAGAGAAAGGTTGGGTTACCCACAGAGGGAAG
CCCATTAGACTAACAGTAGATCTCTCTGCAGAAACTCTATAAGCCAGAAGAGAGTGAGGG
CTAATATTCAACATTCTTAAAGAAAAGAATTTTCAACCCAGAATTTCATATCCAGCCAAA
CTAAGCTTCATAAGTGAAGGAGAACTAAAATACTTTACAGACAAGCAAATGCTGAGAGAT
TTTGTCACCACTGGGCCTACCTTACAAGAGCTTCTGAAGGAAGGACTAAACATGGAAAGG
AACAACCAGTACCAGCCACTGCAAAAACATCCCAAATTG---
>lcl|hg18_L1PA6_chr14_79574899_79581084
CTCCAAGAAATATGGGACAATGTGAAAAGACCAAATCTATGTTTGATTGGTATACCTGAA
AGTGATGGGGAGAATGGAACCAAGTTGGAAAACACTTTTCAGGATATTATCCAGGAGAAC
TTCCCCAACCTAGCAAGGCAGGCCAACATTCAAATTCAGGAAATACAGAAAATACCACAA
AGATACTCCTTGAGAAGAGCAACCCCAAGACACATAATTGTCAGATTCACTAAGGTTGAA
ATGAAGGAAAAAATGTTAAAAGCAGCCAGAGAGAAAGGTCAGGTTACCCACAAAGGGAAT
CCCATCAGACTAACAGTGGATCTCTCAGCAGAAACCTTAGAAGCCAGAAGAGAGTGGGGA
CCAATATTCAACATTCTTAAAGAAAAGAATTTTCCACCCGGAATCTCATATCCAGCCAAA
CTAAGCTTCATAAGCAAAGGAGAAATAAAATACTTTACAGACAAGCAAATACTGAGAGAT
TTTGTCACCACCAGGCCTGCCTTACAAGACCTCCTGAAGGAAGCACTAAACACGGAAAGT
AACAACTGGTACCAGCCACTGC-AAAGCATGCCAAATTG---
>lcl|hg18_L1PA6_chr14_51694242_51700333
CTCCAATAAATATGGGACTATGTGAAGACACCAAATCTACATTTGATTGGTGCACCTGAA
AGTGATGGGGAGAATGGAACCAAGTTGGAAAATACTTTTTAGGATATTATCCAGCAGAAC
TTCCCCAACCTAGCAGAGCAGGCCAACATTCAAATTCAGGAAATACAGAGAACACCACAA
AGATACTCCTCAAGAAGAGCAACCCCAAGACACTTATTTGTCAGATTCACCAAGATTGAA
ATGAAGAAAAAAATGTTAAGGGCAGCCAGAGAGAAAGGTCA-GTTACCCACAAAGGGAAG
CCCATCAGACTAAGAGCAGATCTCTTGGCAGAAACCCTACAAGCCAGAAGAGAGTTGGGG
CCAATATTCAACATTCTTAAAGAAAAGAATTTTCAACCCAGAATTTCATATTCAGCCAAA
CTAAGCTTCATAAGTGAAGGAGAAATAAAATCCTTTACAGACAAGCAAATGCTGAGAGGT
TTTGTCACCACCAGGCCTGCCTTACAAGAGCTCCTGAAGGAAGCACTAAACACAGAAAGG
AACAACTGGTACCAGCTATTGCAAATACATTCCAAATTG---
>lcl|hg18_L1PA6_chr12_44963567_44969703
CTACAAGAAACACTGGACTATGTGAAAAGACCAAATCTACATCTCACAGGTGTACCTTAA
AGTGACAGGGAAAATGGAACCAAGTTGGAAAACACTCTTCAGGATATTATTCAGGAGAAC
TGCCCCAAACTAGCAAGGTAGGCCAACATTCAAATTCAGGAAACACAGCAGACACCACAA
AGATGGTCCTCAAGAAGAGCAATCCCAAGACACATAATTGTCAGATTCACCAAGGTTAAA
ATGAAGGAAAAAATGTTAAGCACAGCCAGAGAGAAAGGTTGAGTTACCCACGAAGAGAAG
GCCATCAGACTAACAGCAGATCTCTCAGCAGAAACTCTACAGGCCAGAAGAGAGTGGGGG
CCAATATTCGACATTCTTAAA-AAAAGAATTTTCAACCCAGAATTTTATACCCAGCCAAA
CTAAGCTTCATAAGTGAAGGAGAAATAAAATCCTTTACAGACAAGCAAATGCTGAGAGAT
TTTGTCACCACCAGGCCTGCCTTACAAGAGCTCCTAAAGGAAGCACTAAACATGGAAAGG
AACAACCAGTACCAGCCACTACAAAATCATGCCAAATTG---
>lcl|hg18_L1PA6_chr15_54478480_54484632
CTTCAAGAAAAATGGGACTATGTGAAAAGACCAAATCTACATTTGATTGGTGTACCTGAA
AGTGATGGGGAGAATGGAACCAAGTTGGAAAACACTCTTCAGGATATTTCCCAGGAGAAC
TTCCCCAACCTAGCAAGACAGGACAACATTCAAATTCAGGAAATACAGACAACACCACAA
AGATACTCCTCGAGAAGAGCAACACCAAGATACATAACTGTCAGATTCACCAAGGTTGAA
ATGAAGGAAAAAATGTTAAGGGCAGCCAGACAGAAAGGTCGGGTTACCCACAAAGGGAAG
CCCATCAGACTAACGGGAGATCTCTCAGCAGAAACCCTACAAACCAGAAGAGAGTGGGGA
CCGATATTCAACATCCTTAAAG-----AATTTTCAATCTAGAATTTCATATCTAGCCAAA
CTAAGCTTCATAAGTGAATGAGAAATAAAATCCTTTACAGACAAGCAAATGCTGAGAGAT
TTTTTCACCACCAGGCCTGCCTTACAAGAGCTCCTGAAGAAAGCATTAAACATGGAAAGA
AACAACTGGTACCAGCCACTGCAAAAACAGGCCAAATGG---
>lcl|hg18_L1PA6_chr12_92982191_92988307
CTCCAAGAAATATGGGACTATGTGAAAAGACCAAATTTACGTTTGATTGGTGTACCTAAA
AGTGATGGGGAGAATGGAACCAAGTTGGAAAACACTCTGCAGGATATTATCCAGGAGAAC
TTCCCCAACATAGCAAGGCAGGCCAACATTCAAATTCAGGAAATACAGAGAACACCTCAA
AGATACTCTTTGAGAAAAGCAACCCCAAGACACATAATTGTGAGATTCACCAAGGTTGAA
GTGAAGGAAAAAGTGTTAAGGGCAGCCAGAGAGAAATGTCGAGTTACCCACAAAGAGAAG
CCCATCAGACTAACAACGGATCTCTCGGCAGAAACCCTACAAGCCAGAAGAGAGTGGGGG
CCAATATTCAATATTCTTAAAGAAAAGAATTTTCAACCCAGAATTTCATATCCAGCCAAA
CTAAGCTTCTTAAGTGAAGGAGAAATAAAATCCTTT-CAGACAAGCAAATGCTGAGAGAT
TTTGTCACCACCAGGCCTGCCTTATAAGGGTTCCTGAAGGAAGCACTAAACATGGGAAGA
AACAACTGGTACCAGCCACTGCAAAAACATACCAAATTG---
>lcl|hg18_L1PA6_chr14_59979524_59985667
CTCCAAGAAATATGGGAATATGTGAAAAGACCAAATATACGTTTGATTGGTGTACCTGAA
AGTGACGGGGAGAATGGAACCAAGTTAGAAAACACTCTTCAGGATATTATCCAGGAGAAC
TTCCCTAATCTAGCAAGGCAGGCCAACATTCAAATTCAGGAAATGCAGATAACACCACAA
AGATACTCCTCGAAAAGAGCAACCCCAAGACACATAATTGTCAGATTCACCAAGATTGAA
ATGAAGGAAACAATGTTAAGGGCAGCCAGAGAGAAAGGTCGGGTTACCCACAAAGGGAAT
CCCATCAGACTAACAGCAGATCTCTCAGCAGAAACCCTACAAGCCAGAAGAGAGTGGGGG
CCAATATTCAACATTCTTAAAGAAAAGAATTTTCAAGCCAGAATCTCATATCCAGCCAAA
CTAACCTTCATAAGTGAAGGAGAAATAAAATACTTTACAGACAAGCAAATGCTGAGAGAT
TTTGTCACCACCAGGCCTGCCTTACAAGAGCTCCTGAAGGGAACACTAAACTTGGAAAGG
AACAACCAGTACCAGCCACTGCAAAAACATGCCAAATTG---
>lcl|hg18_L1PA6_chr12_85544654_85550821
CTCCAAGAAATATGGGACTATGTGAAAAGACCGAATCTACATTTGATTGGTGTACCTGAA
AGTGACGGGGAGAATGGAACTAAGCTGGAAAACACTCTTCAGTATATTATCCGGGAGAAC
TTCCCCAACCTAGCAAGTCAGGCCA-CATTCAAATTCAGGAAATACAGAGAACACCACAA
AGATACTCCTCGAGAAGAGCAACCCCAAGACACATAATTGTCAGATTAACCAAGGTTGAA
ATGAAGGAAAAAATGTTAAGGGTAGTCAGAGAGAAAGGTCGGGTTACACACAAAGGGAAG
CCCATCAGACTAATAGCAGATCTGTCGGCAGAAACTCTACAGGTCAGAAGAGAGTGAGAG
CCAATATTCAACATTCCTAAAGAAAATAATTTTCAACCCAGAATTTCATATACACCCAAA
CTAAGCTTCATAAGTGAAGGAGAAATAAAATCCTTTACAGACAAGCAAATGCTGAGAGGT
TTTGTCACCACCAGGCCCGCCTTACAAGAGCTACTGAAGGAAGCACTAAACACGGAAAGG
AAAAACCAGTGCAAGCCACTGCAAAAACATGCCAAATTG---
>lcl|hg18_L1PA6_chr14_59918101_59924275
CTCCAAGAAATATGGGACTATGTGAAAAGACCAAATCTATGTCTGATTGGTGTACCTGAA
AGTGATGGAGAGAATGGAACCAAGTTGGAAAACACTCTTCAGGATATTATCCAGGAGAAC
TTCCCTAACCTAGCAAGGCAGGCCAACATTCAAATTCAGGAAATGCAGAGAACACCACAA
AGATACTCCTCGAGAAGAGCAACCCCAAGACACATAATTGTCAGATTCACCAAGGTTGAA
ATGAAGGCAAAAGTGTTAAGGGCAGCCAGAGAGAAAGGTCAAGTTACCCTCAAAGGGAAG
CCAATTAGACTAACAGCAGATCTCTCAGCAGAAACCCTACAAGCCAGAAGAGAGTAGGGG
CCAATATTCAACATTCTTAAAGAAAAGAATTTTCAACCCAGAATTTCATATCCAGCCAAA
CTAAGCTTCATAAGTGAAGGAGAAATAAAATACTTTACAGACAAGCAAATGCTGAGAGAT
TTTGTCACCACCATGCTTGCCTTTCAAGAGCTCCTGAAGGAAGCACTAAATATGGAAAGA
AACAACCGGTACCAGCCACTGCAAAAACATGCCAAATTG---
>lcl|hg18_L1PA6_chr12_44071934_44078038
CTCCAAGAAATATGGGACTATGTGAAAAGACCAAATATGTGTTTGATTGGCGTATCTGAA
AGTGACAGAGAGAATGGAACCAAGTTGGAAAACACTCTGCAGGATATTATCCAGGAGACC
TTCCCCAACCTAGCAAGGCAGGCCAACATTCAAATTCAGGAAATACAGAGAACACCACAA
AGATACTCCTTGAGAAGAGCAACCCCAAGACACATAATTGTCAGATTCACCAAGGTTGAA
ATGAAGGAAAAAGTGTTAAGGGCAGCCAGAGAGAAAGGCCGAGTTACCCACAAAGGGAAG
CCCATCAGACTAACAGCACATCTCTTGGCAGAAACCCTACGAGCCAGAAGAGAGTGGGGG
CCAATATTCAACATTCTTAAAGAAAAGAATTTTCAACCCAGAATTTCATATCCAGCCAAA
CTAAGCTTCATAAGTGAAGGAGAAATAAAATCCTTTACAGACAAGCAAATGCTGAGACAT
TTTGTCACCACCAGGCCTGCCTTACAAGAGCTCCTGAAACAAGCACTAAACATGGAAAGG
AACAACCGGTACCAGCCCCAGCAAAAACATGCCAAATTG---
>lcl|hg18_L1PA6_chr14_52960272_52966381
CTCCAAGAAATATGGGACTATATGAAAAGAACAAATCTATGTTTGTTTGGTGTACCTGAA
AGTGATGGAGAGAATGGAACCAAG-TAGAAAACACTCTTCAGGATATTATCCAGGAGAAC
TTCCCTAACCTAGCAAGGCAGGCCAACATTCAAATTCGGGAAATACAGAGAACACCACAA
AGATACTCCTCGAGAAGAGCAACCCCAAGACACATAATCATCAGATTCACCAAGGCTGAA
ATGAAGGAAAAAATGTTAAGGGCAGCCAGAGAGAAAGATTGGGCTACCCACAAAGGGAAG
CCCATCAGACTAACAGAGGATCTCTCTGCAGAAACCCTACAAGCCAGAAGAGAGTGGGGG
CCAATAGTCAACATT-TTAAAGAAAATAATTTTCAACCCAGAATTTCATATCCAGCCAAA
CTAAGC-TCATAAGTGAAGGAGAAATAAAATCCTTTACAGACAAGCAAATGCTGAGAGAT
TTCGAAACCACCCGGCCTGCCTTACAAGAGCTCCTGAAGGAAGCACTAAACATGGAAAGA
AACAACTGGTACCAGCCACTGCAAAAATAGGCCAAATTG---
>lcl|hg18_L1PA6_chr13_79988998_79995116
CTCCAAGAAATATGGGACTATGTGAAAAGACCAAATCTACGTTTGATTGGTGTACCTGAA
AGTGACAGGGAGAATGCAACCAAGCTGGAAAACACTCTTCATGATATTATCCAGGAGAAC
TTCCCTAACCTAGCAAGGCAGGCCAACATTCAAATTCAGGAAATACAGAGAACACCATCA
AGATACTCCTCGAGAAGAGCAACCCCAAGACACATAATTGTCAGCTTCACCAAAGTTTAA
ATGAAGGAAGAAATGTTAAGGGCAGCCAGAGAGAAAGGTCAGGTTACCCACAAAGGGAAG
CCCATCAGACTAGCAGCTGATCTCTCGGCAGGAACCCTACAAGCCAGAATAGAGTGGGGG
CCAATATTCAACATTTTTAAAGAAAAGAATTTTCAACCCAGAATTTCATATCCAGCCAAA
CTAAGCTTCATAAGTGAAGGAGAAATAAAATCCTTTACAGACAAGCAAATGCTGAGAGAT
TTTGTCACCACCAGGCCTGCCTTACAAGAGCTCCTGAAGGAAGCACTAAACATGGAAAGG
AACAACCGGTACCAGCCACTGCAAAAACATGCCAAATTG---
>lcl|hg18_L1PA6_chr11_58839521_58845640
CTCCAAGAAATATGGGACTATGTGAAAAGACCAAATCTGTGTTTGATTGGTGTATCTGAG
AGTGACAGGGAGAATGGAACCAAGCTGGAAAACACTCTTCAGGATATTATCCAGGGGAAC
TTCCCCAACCTAGCAAGGCAGGGCAACATTCAAATGCAGGAAATACAGAGAACACCACAA
AGATACTCCTCGAGAAGAGCAACCCAAAGACATATAATGGTCAGATTCACCAAGGCTGAA
ATGAAGGGAAAAATGCTAAGGGCAGCCAGAGAGAAAGGTTGGGTTACCCACAAAGGGAAG
CCCATCAGACTAACAGCGGATCTCTTGGCAGAAACTCTACAAGCCAGAAGAGAGTGGGGG
CCAATATTCAACATTCTTAAAGGAAAGAATTTTCAACCCAGAATTTCATATCCAGCCAAA
CTAAGCTTCATAAGTGAAGGAGAAATAAAATCCTTTACAGACAAGCAAATGCTGAGAGAT
TTCATCACCACCAGACCTGCCTTAAAAGAGCTCCTGAAAGAAGCACTAAACATGGGAAGG
AAAAACCGGTACCAGCCACTGCAAAAACATGCCAAATTG---
>lcl|hg18_L1PA6_chr11_88145268_88151403
CTCCAAGAACTATGGGACTATGTGAAAAGACCAAATCTACGTTTGATTGGTGTACCTGAA
AGTGAGGGGGAGAATGGAACCAAGTTGGAAAACACTCTTCAGGATATTATCCAGGAGAAC
TTCCCCAACCTAGCAAGGCAGGACAACATTCAAATTCAAGAAATACAGAGAACACCACAA
ATATTCTCCTCAAGAAGAGCAACCCCAAGACACATAATTGTCAGATTTGCCAAGGTTGAA
ATGAAGGAAAAAGTGTTAAGGGCAGACAGAGAGAAAGGTCAAGTTACCCACAAAGGGAAG
CCCATCAGACTAACAGCAGATCTCTCAGCAGAAACCCTACAAGCCAGAAGAGAGTGGGGG
CCAATATTCAACATTCTTAAAGAAAAGAATTTTCAACCCGGAATTTAATATCCAGCCAAA
CTAAGCTTCATAAGTGAAGGAGAAATAAAATCCTCTACAGAGAAGCAAATGCTGAGAGAT
ATTGTCACCACCAGGCCTGCGTTACAAGAGCTCCCGCAGGAAGCACTAAACATGGAAAGA
AACAACCAGTACAAGCCACTGCAAAAATGTGCCAAATTG---
>lcl|hg18_L1PA6_chr12_33564972_33571066
CTCCAAGAAATATGGGACTATATGAAAAGACCAAATCTGCATTTGATTGGTGTACCTGAA
AGTGATGGGGAGAATGGAACCAAGTTGGAAAACACTTCTCAGGATATTATCCAGGAGAAC
TTCCCCAACCTAGCAAGGCAGGCCAACATTCAAATTCAGGAAATACGGAGAACACCACAA
AGATACTCCTTGAGAAAAGCAATCCCAAGACACATAATTGTCAGATTCAACAAGGTTGAA
ATGAAGGAAAAAGTGTTAA-GGCAGCCAGAGAGAAAGGTCAAGTTACTAACAAAGGAAAG
CCCATCAGACTAACAGCAGATCTCTTGGCAGAAACCCTACAAGCCAGAAGAAAGTGGGTC
CCAATATTCAACATTCTTAAAAAAAAGAATTTTCAACCCAGAATTTCATATCCAGCCAAA
CTAAACTTCATAAGTGAAGGAGAAATAAAATCCTTTACAGACAAGCAAATGCTGAGAGAT
TTTGTCACCACCAGGCCTGCCTTACAAGAGCTCATGAAGGAAGCACTAAACATGGAAAGG
AACAATTGGTACCAGCCACTGCAAAAACATGCCAAATTG---
>lcl|hg18_L1PA6_chr11_92830910_92837014
CTCCAAGAAATATGCGACTATGTGAAAAGACCAAATCTGCGTTTGACTGGTGTACCTGAA
AGTGATGGGAAGAATGGAACCAAGTTGGAAAACACTCTTCAGGATATTATCCAGGAGAAC
TTCCCCAATCTAGCAAGGCTGGCCAACATTCAAATTCAGGAAATACAGAGAACACCACAA
AGATACTTCTCGAGAAGAGCAACCCCAAGACACATAATTGAGAGATTCGCCAAGGTTGAA
ATGAAGGAAAAAATGTTAAGGGCAGCCAGAGAGAAAGGTCGGGTTACCCACAAAGGGAAG
CCCATCAGACTAACAGCAGATCCCTCGGCAGAAACTCTACAAGCCAGAAGAGAGTGGGGG
CCAATATTCAACATTCTGAAAGAAAAGGATTTTCAAC-CAGAATTTCATATCCAGCCAAA
CTAAGCTTCATAAGTAAAGGAGAAATAAAATCCTTTACAGACAAGCAAATGTTGAGAGAT
TTTGTCACCACCAGGCCTGCCTTACAAGAGCTCCTGAAGGAAGCACCAAACATGAAAAGA
AACAACCAGTACCAACCACTGCAAAAACAGGCCAAATTG---
>lcl|hg18_L1PA6_chr16_13088209_13094313
CTCCAAGGAATATGGGACTACATGAAAAGATCAAATCTACATTTGATTGGCATACCTGAA
AGTGATGGGGAGAATGCAACCAAGTTGGAAAACACTCTTCAGGATATTATCCAGGAGAAC
TCCCCCAACCTAGCAAGGCAGGCCAACATTCAAATTCAGGAAATACAAAGAACACCACAA
AGATACTCGTCGAGAAGAGCAACCCCAAGACACATAATTGTCAGATTCACCAAGGTTGAA
ATGAAGGAAAAAGTGTTAAGGGCAGCCAGAGAGAAAGGTCGAGTTACCCACAAAGGGAAG
CCCATCAGACTAACAGTGGATCTCTCAGCAGAAACCGTGCAAGCCAGAAGAGAGTGGGGG
CCAATATTCAACATTCTTAAAGAAAAGAATTTTCAACCCAGAATTTTATATCCAGCCAAA
CTAAGCTTCATAAATGAAGGAGAAATAAAATCCTTTACAGACAAGCCAATGCTCAGAGAT
TTTGTCACCACCAGGCCTGCCTTACAAGGGTT-TTGAAGGAAGCACTAAACATGGAAAGA
AACAACTGGTACCAGCCACTGCAAAAACATGCCAAGTTG---
>lcl|hg18_L1PA6_chr12_116545421_116551522
CTCCAAGAAATATGGGACTATGTGAATAGACCAAATCTACGTTTGATTGGTGTACCTGAG
AGTGATGCAGAGAATGGAACCAAGTTGGAAAACACTCTTCAGTATATTATCCAGGAGAAC
TTCTCCAACATAGCAAGGCAGGCCAACATTCAAATTCAGGAAACACAGAGAACACCACAA
AGATACTCCTTGAGAAGGGCAACCCCAAGACACATAATTGTCAGATTCACCAAGGTTGAA
ATGAAGGAAAAAGTGTTAAGGGCAGCCAGAGAGAAAGGTCAGGTTACCCACAAAGGGAAG
CCCATCAGACTAACAGTGGATCTCTCAGCAGAAACCCTACAAGCCAGAAGAGAGTGGGGG
CCAATGTTCAACATTCTTAAAGAAAAGAATTTTCAACCCAGAATTTCATATCCAGCCAAA
CTAGACTTCATAAGTGAAGGAGAAATAAAATCCTTTACGGACAAGTAAATGCTGAGAGAT
TTTGTCACCACCAGGCCTGCCTTACAAGAGTTCCTGAAGGAAGCACTAAACATGGAAAGA
AGTAACTGGTACCAGCCACTGCAAAAACATGCCAAATTA---
>lcl|hg18_L1PA6_chr14_36232880_36239038
CTCCAAGAAATATGGGACTATGTGAAAAGACCAAATTTACGTTTGATTGGTGTACCTGAA
AGTGATGGGAAGAATGGAACCAAGTTGGAAAACACTCTTCACGATATTATTCAGGAGAAC
TTCCCCAACCTAGCAAGGCAGGCCAACATTCAAATTCAGGAAATACAGAGAACACCACAA
AAATACTCCTCAAGAAGAGCAACCCCAAGACACATAATTGTCAGATTCACCAAGGTTGAA
ATGAAGGAAAAGGTGTTAAGGGCAGCCAGAGAGAAAGGTCAGGTTACCCAGAAAAGGAAG
CCCATCATATTAACAGCAGATTTCTTGGCAGAAA-CCTACAAGCCAGAAGAGAGTGGGAG
CCAATATTCAACATTCTTAAAGAAAGGAGTTTTCAACCCAGAATTTCATATCCAGCCAAA
CTAAGCTTCATAACTGAAGGAGAAATAAAATACTTTACAGACAAGCAAATGCCAAGAGAT
TTTGTCACCACCAGGCCTGCCTTACAAGAGCTCCTGAAGGAAGCACTAAACGTGGAAAGA
AACAACCGGTACCAGCCACTGCAAAAACATGCCAAATTG---
>lcl|hg18_L1PA6_chr11_82654825_82660945
CTCCAAGAAATATGGGACTATGTGAAAAGATCAAATCTACGTTTGATTGGTGTACCTGAA
AGT----GGGAGAATGGAACCAAGTTGGAAAACACTT--CAGGATATTATCCAGGAGAAC
TTCCCCAACCTAGCAAAGCAGGCCAACATTCAAATTCAGGAAATACAAAGAACATCACAA
AGATACTCCTTAAGAAGAGCAACCCCAAGACACATAATTATCAGATTCACCAAGGTTGAA
ATGAAGGAAAAAGTGTTAAGGGCAGCCAGAAAGAAAGGTCAAGTTACCCACAAAGGGAAG
CCCATCAGACTAACAGCGGACCTCTTGGCAGAAACCCTACAAGCCAGAAGAGAGTGGGGG
CCAATATTCAACATTCTT-----ATAGAATTTTCAACCCAGAATTTCATATCTAGCCAAA
CTAAGCCTCATAAGTGAAGGAGAAATAAAATCCTTTACAGACAAGCAAATGCTGAGAGAT
TTTGTCACCACCAGGCCTGCCCTAAAAGAGCTCCTGAAGGAAGCACTAAACATGGAAAGG
AACAACCAGTACCAACCACTGCAAAAACATGCCAAATTG---
>lcl|hg18_L1PA6_chr12_322234_328345
CTCCAATAAATATGGGACTATGTGAAAAGACCAAATCTACATTTGATTGGTGTACCTTAA
AGTGATGGGGAGGATGAAACCCAGTTGGAAAACACTCTTCAGGATATTATCCAGGAGAAC
TTCCCCAACCTAGCAAGGCAGGCCAACATTCAAATTCAGGAAATACAGAGAACACCACAA
AAATACTCCTTGAGAAGAGCAAACCCAAGACACATAATTGTCAGATTCACCAACGCTGAA
ATGAAGGAAAAAGTGTTAAGGGCAGCCAGAGAGAAAGGTCAAGTTACCCACAAAGGGAAG
CCCATCAGACTAACAGCGGATCTCTCGGCAGAAACCCTACAAGCCAGAAGAGAGTGGGGG
CCAATATTCAACATTCTTAAAGAAAAGAATTTTCAACTCAGAATTTCATAGCCAGCCAAA
CTAAGCCTCATAAGTGAAGGAGAAATAAAATCCTTTACAGACAAGCAAATGCTGAGAGAT
TTTGTCACCACCAGGCCTGCCTTACAAGAGCTCCTGAAGGAAGCACTAAACATGGAAGGG
AACAACTGGTACCAGCCACTGCAGAAACAAGCCAAATTG---
>lcl|hg18_L1PA6_chr14_31345582_31351726
TTCCAAGAAATATGAGACTATGTGAACAGACCAAGTCTACATGTAATTGGTGTACTAGAA
AGTGATGGGGAGAATGGAACCAAGCTGGAAAACACTCTTCAGGATATTATCCAGGAGAAC
TTCCCCAGCCCAGCAAGGCAGGCCAACATTCAAATTCAGGAAGTACAGAGAACACCACAA
ATATACTCCTTGAAAAGAGCAACCCCAAGACATATAATTATCAGATTCACCAAGGTTGAA
ATGAAGGAAAAAATGCTAAGGGCAGCCAGAGAGAAAGGGCGGGTTAACCACAAAGGGAAG
CCCATCAGACTAACAGTGGATCTCTCGCCAGAAACCCTACAAGCCAGAAGAGAGTGGGGG
CCAATATTCAACATTCTTTAAGAAAAGAATTTTCAACCCAGAATTTCATATCCAGCCAAA
CTAAGCTTCATAAGGGAAGGAGAAATAAAATCCTTTACAGACTAGCAAATGCTGAGAGAT
TTTGTCACCAACAGGCCTGCCTTACAAAAGCTCCTGAAGGAAGCACTAAACATGGAAAGG
AACAATAAGTACCAGCCACTGCAAAAACATGCCAAAGTG---
>lcl|hg18_L1PA6_chr11_45605719_45611863
TTCCAAGAAATATGGGACTATGTGAAAAAAACAAGTCTACGTTTGATTGGTTTACCTGAA
AGTGATGGGGAGAATGGAACCAAGTTGGAAAACACTCTTCAGTATATTACCCAGGAGAAC
TTCCCCAACCTAGCAAGGCAGGCCAACATTCAAATTCAGGAAATACAGAGA---CCACGA
AGATACTCCTCGAGAAGAGCAACCCCAAGCCACATAATTGTCAGATTCCTCAAGGTTGAA
ATGAAGGAAAAAATATTAAGGGCAGCTAGAAAGAAAGGTCAGGTTACCCACAAAGGGAAG
CCCATCAGACTAACAGTGGATCTCTCAGCAGAAACTCTACAAGCCAGAAGAGAGTGGGGG
CCAATATTCAACATTCTTAAAGAAAATAATTTTCAACCCAGAATTTCATATCCAGCCAAA
CTAAGCTTCATAAGTGAAGGAGAAATAAAATCCTTTACAGACAAGCAAATGCTGAGAGAT
TTTGTCACCACCAGGCCTGCCTTACAAGAGCTCCTGAAGGAAGCACTAAACATGGAAAGG
AACAACTGGTACCAGCCACTGCAAAAATATGCCAAATTG---
>lcl|hg18_L1PA6_chr15_30219419_30225542
CTCCAAGAAATATGGGACTATGTGACAAGACCAAATCTATGTTTGATTGGTGTACCTGAA
AGTGATGAGCAGAATGGAACCAAGTTGGAAAACACCCTTCAGGATATTATCCAGGAGAAC
TTCCCCAACCTAGCAAGGCAGGCCAACATTCAAATTCAGGAAATACAGAGAACACCACAA
AGCTACTCTTCAAAAAGAGCAACCCCAAGACACATAATTTTCAGATTCACCAAGGTTGAA
ATGAAGGAAAAAATGTTAACAGCAGCCAGAGGGAAAAGTCGGGTTACCCACAAAGGGAAG
CCCATCAGACTAACAGTGGATCTCTCGGCAGAAACCCTACAAGCCAGAAGAGAGTGGGGG
CCAATATTCAACATTCTTAAAG-----AATTTTCAACCCAGAATTTCATATCCAGCCAAA
CCAAGCTTCATAAGTGAAGGAGAAATAAAATCCTTTACAGACAAGCAAATGCTGAGAGAT
TTTGTCACCACCAGGCCTGCCTTACAAGAGCTCCTGAAGGAAGCACTTAACATGGAAAGG
AACAACTGGTACCAGCCTCTGCAAAAACACGCCAAATGG---
>lcl|hg18_L1PA6_chr12_76008331_76014504
CTCCAAGAAATATGGGACTATGTGAAAAGACC-AATCTACATTTGATTGGTGTACCTGAA
ACTTATGGGGAGAATGGAACCAAGTTGAAAAACACTCTTCAGGATATTATCCAGGAGAAC
TTCCCCAACCTAGCAAGGCAGGCCAACATTGAAATTCAGGAAATACAGAGAACACCACAA
AGATACTCCTCAAGAAGAGAAACCCCAAGACACATAATTGTCAGATTCACCAAGGGTGAA
ATGAAGGAAAAAATGTTAAGGGCAGCCAGAGAGAAAGGTTGAGTTACCCACAAAGGGAAG
CCCATCAGACTAACAGCAGATCTCTCGGCAGAAACCCTACAAGCCAGAAGAGAGTGGGGG
CCAATATTCAACATTCTTAAAGAAAAGAAATTTCAACCCACAATTTCATATCCAGCCAAA
CTAAGCTTCATAAGTGAAGGAGAAATAAAATCCTTTACAGAAAAGCAAATGCTGAGAGAT
TTTGTCACCACCAGGTCTGCCTTACAAGAGCTCCTGAAGGAAGCACTAAACATGGAAAGA
AACAACTGATACCAGCCACTGCAAAAGCATGCCAAATTG---
>lcl|hg18_L1PA6_chr16_21247846_21253998
CTCCAAGAAATATGGGACTATGTGAAAAGAGCAAATCTACGTTTGATTGGTGTATCTGAA
AGTGATGGGGAGAATGGCACCAAGTTGGAAAACACTCTTCAGGATGTTATCCAGGAGAAC
TTCCCCAACCTAGCAAGGCAGGCCAACATTCAAATTCAGGAAATACAGAGAACACCA-AA
AGATACTCCTTGAGAAGAGCAACCCCAAGACACATAATTATCAGATTCACCAAGGTTGAA
ATGAAGGAAAGAATGTTAAGGGCAGCCAGAAACAAAGGTCAGGTTGCCCACAAAGGGAAG
CCCATCAGACTAATAGCAAAACTCTCCGCAGAAACTCTATAAGCCAGAAGAGAGTGGGGG
CCAATATTCAACATTCTTAAAGAAAAGAATTTTCAACCAAGAATTTAATATCTAGCCAAA
CTAAGCTTCATAAGTGAAGGAGAAATAAAATCCTTTATTGACAAGCAAATGCTGAGAGAT
TTTGTCACCACCAGGCCTGCCTTACAAGAGCTCCTGAAGGAAGCACTAAACATGGAAGGG
AACAACCAGTACCAGCGACTGCAAAAACATGCCAAATTA---
>lcl|hg18_L1PA6_chr12_105463826_105469957
CTCCAAGAAATATGGGACTATATGAAAAGACCAAATATATGTTTGACTGGTGCACCTGAA
AGTGACGGGGAGAATGGAACCAAGTTAGAAAACACTCTTCAGGATATTATCCAGGAGAAC
TTCCCCAACCTAGCAAGGCAGGCTAACATTCAAATTCAGGAAATACAGAGAACTCCACAA
AGATACTCCTCGAGAAGAGCAACCCCAAGACACATAATTGTCAGATTCACCAAGGTTGAA
ATGAAGGAAAAAATGTTAAGGGCAGCCAGAGAGAAAGGTCGGGTTACCCACAAAGGGAAG
CCCATCAGACTAACAGCAGATCTCTTGGCAGAAACTCTACAAGCCAGAAGAGAGTGGGGA
CAAATATTCAACATTCTTAAAGAAAAGAATTTTCAACCCAGAATTTCATATCCAGCCAAA
CTAAGCTTCATAAGTGAAGGAGAAATAAAATTCTTTACAGACAAGCAAATGCTGAGAGAT
TTTGTCACCACCAGGCCTGCCTTACAAGAGCTCCTAAAGGAAGCACTAAACATGGAAAGG
AACAGCCAGTACCAGCCACTGTAAAAACATGCCAAATTG---
>lcl|hg18_L1PA6_chr11_8494503_8500591
CTCCAAGAAATATGGGACTAGGTGAAAAGACCAAATCTATGATTGATTGGTGTACCTGAA
AGTGAAGGGAAGAATGGAACCAAGTTGGAAAACACTCTCCAGGATATTATCCAGGAGAAC
TTCCCCAACCTAGCAAGGCAGGCCAACATTCAAATTCAGGAAATACAGAGAACACCATAA
AGATACTCCTTGAGAAGAGCAACCCCAAGACACATAATTGTCAGATTCACCAAAGTTGAA
ATGAAGGAAAAAATGTTAAGGGCAGCCAGAGAGAAAGGTCGGGTTACCCACAAAGGGAAG
CCCATCAGACTAACAGAGGATCTCTTGGCAGAAACTCTACAAGCCAGAAGAGAGTGGGGG
CAAATATTCAACATTCTTAAAGAAAAGAATTTTCAACCCAGAATTTCATATCCAGCCAAA
CTAAGCTTCATAAGTGAAGGAGAAATAAAATCCTTCAGAGACAAGCAAATGCTGAGAGAT
TTTGTCACCACCAGGCCTGCCTTACAAGAGCTCCCGAAGGAAGTACTAAACATGGAAAGG
AACAACCGGTACCAGCCACTGCAAAAACATGCCAAATTG---
>lcl|hg18_L1PA6_chr12_21404637_21410758
CTCCAAGAAATATGGGACTATGTGAAAAGACCAAATCTACGTCTGATTGGTGTACCTGAA
AATGACGGGGAGAATGGAACCAAGTTGGAAAACACTCTTCAGGATATCATGCCGGAGAAC
TTCCCCAACCTAGCGGGGAAGGCCAACATTCAAATTCAGAAAATACAGAGAATGCCACAA
AGATACTCCTCGAGAAGAGAAACTCCAAGACACATAATTGTCAGATTCACCAAAGTTGAA
ATGAAGGAAAAAATGTTAAGGGCAGCCAGAGAGAAAGGTCAGGTTACCCACAAAGGGAAG
CCCATTAGACTAACAGCGGGTCTCTCGGCAGAAACTCTACAAGCCAGTAGAGAGTGGGGG
CCAATATTCAACATTCTTAAAGAAAAGAATTTTCAACCCAGAATTTCATACCCAGTCAAA
CTAAGCTTCATACGTGATGGAGAAATAAAATGCTTTACAGACAAACAAATGCTGAGAGAT
TTTGTCACCACCATGCCTGACTTACAAGAGCTCCTTAAGGAAGCACTAAACATGGAAAGG
AACAACCGGTACGAGCCACTGCAAAAACATGCCAAATTG---
>lcl|hg18_L1PA6_chr12_57384384_57390555
CTCCAAGAAATATGGGAATATGTGAAAAGAAAAAATCTACATCTGATTGGTGTATCTGAA
AGTGACGGGGAGAATGGAACCAAGTTGGAAAACACTCTTCAGGATATTATCCAGGACACC
TTCTCCAACCTAGCAAGGCAGGCCAATATTCAAATTCAGGAAATACAGAGATCACCACAA
AGATACTCCCCGAGAAAAGCAACCCCAAGACACATAATTGTCAGATTCACCAAGGTTGAA
ATGAAGGAAAAAATGCTAAGGGCAGCCAGAGAGAAAGGTTAGGTTACCCACAAAGGGAAT
CCCATCAGACTAACAGTGGATCTCTCGGCAGAAACCCTACAAGCCAGAATAGATTGGGGG
CCAGTATTCAACATGCTTTAAGAAAAGAATTTTCAACCCAGAATTTCATATCCAGCCAAA
CTAAGCTTCATAAGTGAAGGAGAAATAAAATCCTTTACAGACAAGCTAATGCTGAGAGAT
TTTGTCACCACCAGGCCTGCCTTACAAGAGCTCCTGAAGGAAGCACTAAACATGGAAAGG
AACAACTGGTACCAGCCACTGCAAAAACATGCCAAATTG---
>lcl|hg18_L1PA6_chr12_3830563_3836705
CTCCAAAAAATTTGGGACTATGTGAAAAGACCAAATCTATGTTTGATTGGTGTACCTGAA
AGTGACGGGGCGAATGGAACCAAGCTAGA-AACACTCTTCAGGATATTATCCAGGAGAAC
TTCCCCAACCTAGCAAGGCAGGCCAACATTCAAATTCAGGAAATACAGAGAACACCACAA
AGATACTCCTTGAGACGAGCAACCCCAAGATACATAATTGCCAGATTCACCAAGGTTGAA
ATGAAGGAAAAAATGTTAAGGGCAGCCAGAGAGAAAGGTCAGGTTACCCACAAAGGGAAG
CCCATCAGACTAACAGTGGATCTCTCGGCAGAAACTCTACAAGCCAGAAGAGGGTGGGGG
CCAATATTCAGCATTCTTAAAGAAAAGAATTTTCAACCCAGAATTTCATATCCAGCCAAA
CTAAGCTTCATAAGTGAAGGAGAAATAAAATCCTTTACAGATAAGCAAATGCTGAGAGAT
TTTGTCATCACCAGGCCTGCCTTACAAGAGCTCCTGAAGGAAGCACTAAACATGGAAAGG
AACAACCCGTACCAGCCACTGCAAAAACATGCCAAACTG---
>lcl|hg18_L1PA6_chr15_84550067_84556212
CTCCAAGAAATATGGGACTATG-GGAAAGACCAAATATACATTTGATTGGTGTACCTGAA
AGTGACAGGGAGAATGAAACCAAGTTGGAAAACACTCTTCAGGATATTATCCAGGAGAAT
TTCCCCAACCTAGCAAGGGAGGCCAACATTCAAATTCAGGAAATACAGAGAACACCACAA
AGATACTCCTCGAGAAGAGCAACCCCAAGACACATAATTGTCAGGTTCGCCAAGGTTAAA
ATGAAGGAAAAAATGTTAAGGGCAGCCAGAGAGAAAGGTCAAGTTACCCACAAAGGGAAG
CCCATCAGACTAACAGCGGATCTCCTGGCAGAAACTCTACAAGCCAGAAGAGAGTGGAGG
CCAATATTCAACATTCTTAAAGAAAAGAATTTTCAACCCAGAATTTCATATCCGGCCAAA
CTAAGCTTCATAAGTGAAGGAGAAATAAAATCCTTTACAGACAAGTAAATGCTGAGAGAT
TTTGTCACCACCAGGCCTGCCTTACAAGAGCTCCTGAAGGAAGCACTAAACATGGAAAGG
AACAATCAGTTCCAGCCACTGCAAAAACATGCCAAATTG---
>lcl|hg18_L1PA6_chr16_26011440_26017567
CTCCAAGAAATATGGGACTGTGTGAAAAGACCAAATCTACGTTTGATTGGTGTACCTGAA
AGTGATGGGGAGAATGGAAACAAGTTGGAAAACACTCTTCAGGATATTATCCAGGAGAAC
TTGCCTAACCTAGCAAGGCAGGCCAACATTCAAATTCAGGAAATGCAGAGAACACCACAA
AGATACTCCTCGAGAAGAGCAACCCCAAGACACATAATTGTCAGATTCACCAAGGTTGAA
ATGAAGGAAAAAATGTTAAGGGCAGCAAGAGAGAAAGGTCGAGTTACCCACAAAGGGAAG
CCCATCAGACTAACAGTGGATCTCTTGGCAGAAACCCTACAAGCCAGAAGAGAGTGGGGG
CCAATATTCAACATTCATAAAGGAAAGAATTTTCAACCCAGAATTTCATATCCAACCAAA
CTAAGCTTCATAAGTGAAGGAGAAATAGAATCCTTTACAGACAAGCAAATACTGAGAGAT
TTTGTCACCACCAGGCCTGCTTTACAAGAGCTCCTGAAGGAAGCACTGAACATGGAAAGA
AACAATCAGTACCAGCCACTGCAAAAACATGCTAAATTG---
>lcl|hg18_L1PA6_chr13_108952657_108958794
CTCCAAGAAATATGGGACTATGTGAAAAGACCAAATCTACGTTTGATTGATGTGCCTGAA
AGTAACGAGGAGAATGGAACCAAGTTGGAAAACACTCTTCGGGATATTATCCAGGAGAAC
TTCCCCAATCTAGCAAGGCAGGCCAACATTCAAATTCAGGAAATACAGAGAACACCACAA
AGATAGTCCTCGAGAAGACCAACCCCAAGACACATAATTCTCAGATTCACCAAGGTTGAA
ATGAAGGAAAAAATGTTAAGGGCAGCCAGAGAGAAAGCTCGAGTTACCCACAAAGGGAAG
CCCATTAGACGAATAGCAGATCTCTCGGCAGAAACTCTGCAAGCTAGAAGAGAGTGGGGG
CCGATATTCAACATTCTTAAAGAAAAGAATTTTCAACCCAGAATTTCATATCCAGCCAAA
CTAAGCTTCATAAGTGAAGGAGAAATAAAATACTTTACAGACAAGCAAATGCTGAGAGAT
TTGGTCATGACCAGGCCTGCCTTACAAGAGCTCCTGAAGGAAGCACTAAACATGGAAAGG
AACAACTGGTACCAGCCACTGCACAAACATGCCAAATTG---
>lcl|hg18_L1PA6_chr13_47206928_47213026
ATCCAAGAAATATGGGACTATGTGAAAAGACCAAATCTACATTTGATTGGTGTACCTGAA
AGTGATGGGGAGAATGGAACCAAGTTGGAAAACACTCTGCAGGATATTATCCAGGAGAAC
TTTCCCAACCTAGCAAGTCAGGCCAACATTCAAATTCA-GAAATACAGAGAACACCACAA
AGATACTCTTCGAGAAGAGCAACCCCAAGACACATAATTGTCAGATTCACCAAGGTTGAA
ATGAAGGAAAAAATGTTAAGGGCAGCCAGAGAGAAAGGTCAGGTTACCCACAAAGGGAAG
CCCATCAGACTAACAGCCGATCTCTCAGCAGAAACTCTACAAGCCAGAAGAGAGTGGGGG
CCAATATTCAACATTCTTAAAGAAAAGAATTTTCAACCCAGAATTGCATATCCAGCCAAA
CTAAGCTTTATAAGTGAAGGAGAAATAAAATCCTTCACAGACAAACAAATGCTGAGAGAT
TTTGTCACCACCAGGCCTGCCCTAAAAGAGCTCCTGAAGGAAGCGCTAAACATGGAAAGG
AACAACCGGTAACAGCCACTGCAAAAATATGCCAAATCG---
>lcl|hg18_L1PA6_chr13_79359171_79365372
CTCCAAGAAATATGGGACTATGTGAAAAGAACAAATCTACATTTGATTGGTGTACCTGAA
AAAGATGGGGAGAATGGAACCAAGTTAGAAAACACCCTTCAGGATATTATCCAGGAGAAC
TTCCCCAACCTAGCAAGGCAGGCCAACATTCAAATTCAGGAAATACAGAGAACACCACCA
AGATACTCCCCGAGAAGAGCAACCCCAAGACACATAATTGTCAGCTTCACCAAGGTTGAA
ATGAAGGAAAAAGTGTTAAGGGCAGCCAGAGAGAAAGGTCGAGTTACCCACAAAGGGAAG
CCCATCAGACTAACAGCAGATCTCTTGGCAGAAACTCCACAAGCCAGAAGAGAGTTGGGG
CCAATATTCAACATTCTTAAAGAAAAGAATTTTCAACCCAGAATTTCATATCCAGCCAAA
CGAAGCTTCATAAGTGAAGGAGAAATAAAATCCTTTACAGACAAGCAAATGCTGAGAGAT
TTTGTCACTACCAGGCCTGCCCTACAAGAGCTCCTGAAGGAAGCACTAAACGTGGAAAGG
AACAACCAGTACCAGCCACGGCAAAAACATGCCAAATTG---
>lcl|hg18_L1PA6_chr11_8468072_8474226
CTCCAAGAAATATGGGACTAGGTGAAAAGACCAAATCTACGTTTGATTGGTGAAACTGAA
AGTGACAGGGAGAATGGAACCAAGTTGGAAAACACTCTTCAGGATATTATCCAGGAGAAT
TTCCCCAACCTAGCAAGGCAGGCCAACATTCAAATTCAGGAAATACAGAGAACACCATAA
AGATATTCCTTGAGAAGAGCAACCCCAAGACACATAATTGTCAGATTTACCAAGATTGAA
TTGAAGGAAACAATGTTAAGGGCAGCCAGAGAGAAAGGTCAGGTTACTCACAAAGGGAAG
CCCATCAGACTAACAGCAGATCTCTCAGCAGAAACTCTACAAGCCAGAAGAGAGTGAGAG
CCAATATTCAACATTCTTAAAGAAAAGAATTTTCAACCCAGAATTTCATATCCAGCCAA-
CTAAGCTTCACAAGTGAAGAGGAAATAAAATCCTTTCTAGACAAGCAAATGCTGAGAGAT
TTTGTCACCACCAGGCCTGCCCTAAAAGAGCTCCTGAAGGAAGCACCAAACACGGAAAGG
AACAACCAGTACCAGCCACTGCAAAAACACGCCAAATTG---
>lcl|hg18_L1PA6_chr11_57371906_57378043
CTCCAAGAAATATGGGACTATGTGAAAAGACCAAATCTACATTTGATTGGTGTACCTGAA
AGTGATGGAGAGAATGGAACCAAGCTGGAAAACACGCTTCAGGATATTATCCAGGAGAAC
TTCCCCAACTTAGCAAGGCAGGCCAACATTCAAATTCAGGAAATACAGAGAACACCACAA
AGATACTCCTCAAGAAGAGCAACTCCAAGACACGTAATTGTCAGATTCACCAAGGTTGAA
ATGAAGGAAAAAATTTTAAGGGCAGCCAGAGAGAAAGGTCAGGTTACCCACATAGGGAAG
CCTATCAGACTAACAGCAGATCTCTCAGAAGAAACTCTACAAGCCAGAAGAGAGTGGGGG
CCAATATTCAACATTCTTAAGGAAAAGAATTTTCAACCCCAAATTTCATATCCAGCCAAA
CTAAGCTTCATAAGTGAAAGAGAAATAAAATCCTTCACAGACAAGCAAATGCTGACAGAT
TTTGTCACCACCAGGCCTGCCCTAAAAGAGCTCCTGAAGGAAGCACTAAACATGGAAAGG
AAAAGCTGGTACCAGCCACTGCAAAAACATACCAAATTG---
>lcl|hg18_L1PA6_chr13_108463312_108469301
CTCCAAAAAATATGGGACTATGTGACAAGACCAAATCTACGTTTGATTGGTGTACCTGAA
AGTGACAGGGAGAAGGGAACCAAGTTGGAAAACACTCTTCAGGA---TATCCAGGAGAAC
TTCCCCAACCGAGCAAGGCAGGCCAACATTCAAATTCAGGAAATACAGAGAACACCATAA
AGATACTCCTCAAGAAAAGCAACCCCAAGACACATAATTGTCAGATTCACCAAGGTTGAA
ATGAAGGAAAAAATTCTAAGGGTAGCCAGAGAGAAAGGTCGGGTTACCCACAAAGGGAAG
CCCATCAGACTAACAGTGGATCTCTCGGCAGAAACCGTAAAAGCCAGAAGAGAGTGGGGG
TCAATATTCAACATTCTTAAAGAAAAGAATTTTCAACCCAGAATTTCACATCCAGCCAAA
CTAAGCTTCATAAATGAAGGAGAAATAAAATCCTTTATAGACAAGCAAATGCTGAGAGAT
TTTGTCATCACCAGGCCTGCCTTACAAGAGCTGATGAAGGAAGCACTAAACATGGAAAGG
AAGAACCAGTACCAGCCACTGCTAAAACATGCCAAATTG---
>lcl|hg18_L1PA6_chr12_45417039_45423193
CTCCAAGATATATAAGACTATGTGAAAAGACCAAATCTACGTCTGATTGGTGTACCTGAA
AGTGATGGGGAGAATGGAACCAAGCTGGAAAATGCTCTTCAGGATATTATCCAGGAGAAC
GTCCCCAACTTAGCAAGGCAGGCCAACATTCAAAACCAGGAAATACAGAGAACATCACAA
AGATACTCCTCGAGAACAGCAACCCCAAGACACATAATTATCAGATTCACCAAAGTTGAA
ATGAAGGAAAAAATGCTAAGGGCAGCCAGAGAGAAAGATTGGGTTAACCACAAACAGAAG
CCCATCAGACTAACAGTGGATCTATTGGCAGAAACCCTACAAGCCAGAAGAGAGTGGGAG
CCAATATTCAACATTCTTAAAGAAAAGAATTTTCAACCCAGAATTTCATCTCCAGCCAAA
TTAAGCTTCATGAGTGAAGAAGAAATAAAATTCTTTACAGACAAGCAAATGCTAAGAGAT
TTTGTCACCACCAGGCCTGCCTTACAAGAGCTCCTGAAGAAAGCACTAAACATGGAAAGA
AACAACCGGTACCAGCCACTGCAAAAACATGCCAAATTG---
>lcl|hg18_L1PA6_chr12_125371155_125377286
CTCCAAGAAATATGGGACTATGAAAAAAGACCAAATCTACATTTGATTGGTGTACCTGAA
AGTGACTGGGAGAATGGAACCAAGCTGGAAAACACTCTTCAGGA-ATTATCCAGGAGAAC
TTCCCCAACCTAGCAAGGCAGGCCAACATTCAAATTCAGGAAATACAGAGAACACCACAA
AGATACTCCTTGAGAAGAG-AACCCCAAGACACGTAATTGTCAGATTCACCATGACTGAA
ATGAAGGAAAAAACGCTAAGGGCAGCCAAAGAGAAAGGTCGGGTTACCCACAAAGGGAAG
CCCATCAGACTGACAGTGGATCTCTCGGCAGAAACCCTACAAGCCAGAAGAGAGTGGGGG
CCAATATTCAACATTCTTAAAGAAAAGAATTTTCAACCCAGAATTTCATATGCAGCCAAG
CTATGCTTCACAAGTGAAGGAGAAATAAAATCCTTTACAGACAAGCAGATGCTGAGAGAT
TTTGTCACCACCAGGCCTGCCTTACAAGAGCTCCTGAAGGAAGCACTAAACATGGAAAGG
AACAACCAGTACCAGCCACTGCAAAAACATGCCAAATTG---
>lcl|hg18_L1PA6_chr15_40325786_40331870
CTGCAAGAAATATGGGACTGTGTGAAAAGGCCAAATCTACATCTGATTGGTATACCTGAA
AGTGATGGGGAGAATGGAACCAAGCTGGACAACACTCTTCAGGATATTATCTAGGAGAAC
TTCCCCCACCTAGCAAGGTAGGCCAACATTCAAATTCAGGAAATACAGAGAACATCACAA
AGATACTCCTCAAGAAGAGCAACCCCAAGACACATAATTGTCAGATTCACCAAGGTTGAA
ATGAAGGAAAAAATGTTAAGGGCAGCCAGAGAGAAAGGTCGGGTTACCCACAAAGGGAAG
GCCATCAGACTAACAGACAATCTGTT--------------------------AGTGGGGG
CCAATATTCAACATTCTTAAAT-----AATTTTCAATCCAGAATTTCATATCCAGCCAAA
CTAAGCTTCATAAGTGAAGGAGAAATAAAATCCTTTACAGACAAGCAAATGCTGAGAGAT
TTTGTCACCACCAGGCCTGCCCTACAAGAGTTCCGGAAGGAAGCACTAAACGTGGAAAGG
AACAACCAGTACCAGCCACTGCAAAAACATGCCAAATTG---
>lcl|hg18_L1PA6_chr15_40843623_40849746
CTCCAAGAAATATCGGACTATGTGAAAAGACCAAATCTACATTTGATTGGTGTACCTGAA
AGTGATGGGGAGAATGGAACCAAGCTGCAAAACACTCTGCAGGATATTATCCAGGAGAAC
TTCCCCAATCTAGCAAGGCAGGCCAACATTCAAATTCAGGAAATACAGAGAACACCACAA
AGATACTCCATGAGAAGAGCAACTCCAAGACACAAAATTGTCAGATTCACCAAGGTTGAA
ATGAAGGAAAAAATGTTAAGGGCAGCCAGAGAGAAAGGCCAGGTTACCCACAGAGGGAAG
CCCATCAGACTAACAGCAGATCTCTTGGCAGAAACCCTACAAGCCAGAAGAGAGTGGGGG
CCAATATTCAACATTCTTAAAGAAAAGAATTTTCAACCCAGAATTTCATATCCAGCCAAA
CTAAGCTTCATAAGTGAAGGAGAAATAAAATCCTTTACAGACAAGCAAATGTTGAGAGAT
TTTGTCACCTCCAGGCCTGCCTTACAAGAGTTCCTGAAAGAAGCACTAAACATGGAAAGG
AACAATTGGTACCAGCCACTGCAAAAACATGCCAAATTG---
>lcl|hg18_L1PA6_chr13_50240423_50246542
CTCCAAGAAATATAGGACTATGTGAAAAGACCAAATCTACATTTGATTGGTGTACCTGAA
AGTGATGGGGAGAATGGAACCAAGTTGGAAAATACTCTGCAGGATATTATCCAGGAGAAC
TTCCCCAACCTGGCAAGGCAGGCCAACATTCAAATTCAGGAAATACAGAGAACGCCACAA
AGATACTCCTCGAGAAGAGCAACCCCAAGACACATAATTGTCAGATTCACCAAGGTTGAA
ATGAAGGAAAAAATGTTAAGGGCAGCCAGAGAGAAAGGTCGGGTTACCCACAAAGGGAAG
CCCATCAGACTAACAGTGAATCTCTCAGCAGAAACTCTACAAGCCAGAAGAGAGTGGGGG
CCAATATTCAACATTATTAAAGAAAAAAATATTCAACCCAGAATTTCATATCCAGCCAAA
CTAAGCTTCATAAGTGAAGGAGAAATAAAATCCTTTACAGACAAGCAAATGCTGAGAGAT
TTTGTCACTACCAGGCCTGCCTTACAAGAGCTCTTGAAGGAAGCACTAAACATGGAAAGG
AACAACTGGTATCAGCCACTGCAAAAACATGCCAAATTG---
>lcl|hg18_L1PA6_chr15_99031311_99037424
CTCCAAGAAATATGGGACTATGTGAAAAGACAAAATCTACGTCTGACTGGTGTACCTGAA
AGTGACAGGGAGAACAGAACCAAGTTGGAAAACACTTTTCACGATATTATCCAGGAGAAC
TTCCCCAACATAGCAAGGCAGGCCAGCATTCAAATTCAGGAAATACAGAGAACACCACAA
AGATACTCCTTGAAAAGAGCAACCCCAAGACACATAATTGTCAGATTCACCAAAGTTGAA
ATGAAGGAAAAAATGTTAAGGGCAGCCAGAGAGAAAGGTCAGGTTACCCACAAAGGGAAG
CCCATCAGACTAACAACAGATATCTTGGCAGAAACTCTATAAGCCAGAAGAGAGTGGGGA
CCAATATTCAACATTCTTAAA-AAAAGAATTTTCAACCCAGAATTTCATATCCAGCCAAA
CTAAGCTTCATAAGTGAAGGAGAAATAAAATCCTTTAAAGACAAGCAAATGCTGAGAGAT
TTTGTCACCACCGGGCCTGACTTACAAGAGTTCCTGAAGGAAGCACTGAACATGGAAAGG
AACAACCGGTACCAGCCACTGCAAAAACATGCCAAATTG---
>lcl|hg18_L1PA6_chr12_117590771_117596921
CTCCAAGAAATATGGGACTATGTGAAAAGACCAAATCTGCATTTGATTGGTGTACCTGAA
AGTGATGGGGAGAATCGAACCAAGTTGGAAAACACTCTTTAGGATATTATCCAGGAGAAC
TTCCCCAACCTAGCAAGACAGGCCAACATTCGAATTCAGGAAATACAGAGAACTCGGCAA
AGATACTCCTCGAGAAGAACAACCCAAAGACACATAACTGTCAGATTCACCAAGGTTGAA
ATG-AGGAAAAAATGTTAAGGGCAGCCAGACAGAAAGGTCGGGTTACCCACAAAGGGAAG
CCCATCAGACAAACAGTGGATCTCTCAGCAGAAAGTTTACCAGCCAGAAGAGAGTGGGGG
CCAATATTCAACATTCTTAAAGAAAAGAATTTTCAACCCAGAATTTCATATCCAGCCAAA
TTAAGCTTCATAAGTGAAGGAGAAATAAAATCCTTTACAGACAAGCAAATGCTGAGAGAT
TTTGTCACCACCAGGCCTGCCTTACAAGAGCTCCTGAAGGAAGCACTAAACATGGAAAGG
AACAACTGATACTAGCCACTGCAAAAAAATGCCAAATTG---
>lcl|hg18_L1PA6_chr14_50949642_50955778
CTCCAAGAAATATGGGACTATGTGAAAAGACCAAATCTAGGTTTGATTGGTTTACCTGAA
AGCGACAGGGAGAATGGAACCAAGTTGGAAAACACTCTTCAGGATGTTATCCAGGAGAAC
TTCCCCTACCTAGCAAGACAGGCCAACATTCAAATTCAGGAAATACAGAGAACACCACAA
AGATACTCCTTGAGAAGAGCAACCCCAAGACACATAATTGTCAGATTCACCCAGG-TGAA
ATGAAGGAAAAAATGTTAAGGGCAGCCAGAGAGAAAGGTTGGGTTACCCACAAAGGGAAG
CCCATCAGATTAACAGCGGATCTCTCGGCAGAAACTCTACAAGCCAGAAGAGAGTGGGGG
CCAATATTCAACATTCTTAAAGAAAAGAATTTTCAACCCAGAACTGCATATCCAGCCAAA
CTAAGCTTCATAAGTGAAGGAGAACTAAAATCCTTTACAGACAAGCAAATGCTGAGAGAT
TTTGTCACCACCACGCCTGCCCTAAAAGAGCTCCTG-AGGAAGCACTAAACATGGAAAGG
AACAACCGGTACCAGCCACTGCAAAAACATGCCAAATTG---
>lcl|hg18_L1PA6_chr14_101280337_101286478
CTCCAAGAAATTTGGGACTATGTGAAAAGACCAAATCTACATTTGATTGGTGTACCTGAA
AGTGACAGGGAGAATGGAACCAAGTTGGAAAACACTCTTCAGGATATTATCCAGGAGAAC
TTCCCCAACCTAGCAAGGCAGGCCAACATTCAAATTCAGGAAATACAGAGAACACCACAA
AGATACTCCTCGAGAAGAGCAACCCCAAGACATATAATTGTCAGATTCATCAAGGTTGAA
ATGAAGGAAAAAATGTTAAGGGCAGCCAGAGAGAAAGATTGGGTTACCCATAAAGGGAAG
CACATCAGACTAACAGCGGATCTCTCAGCAGAAACCCTACAAGCCAGAAGACAGTGGGGG
CCAATATTCAACATTCTTAAAGGAAAGAATTTTCAACCCAGAATTTCATATCCAGCCAAA
CTAAGCTTCATAAGTGAAGAAGAAATACAATCCTTTACAGACAAGCAAATGCTGAGAGAT
TTTGTCACCACCAGGCCTGCCTTACAAGAGCTCCTGAAGGAAGCACTAAACGTGGAAAGG
AACAACTGGTACCAGCCACTGCAAAAACATGCCAAATTG---
>lcl|hg18_L1PA6_chr18_40084242_40090394
CTCCAAGAAATATGGGACTATGTGAAAAGACCAAATCTACGTTTGATTGGTGTACCTGAA
AGGGATGGGGAGAATGGAACCAAGTTAGAAAACATTCTTCAGGATATTATCCAGGAGAAC
GTCCCCAACCTAGCAAGGCAGGCCAACATTCAAATTCAGGAAATACAGAGAAAACCACAA
ATATACTCCTCGAGAAGAGCAACCCCAAGACAAATAATTGTCAGATTCACCAAGGTTGAG
ATAAAGGAAAAAATGTTAAGGGCAGCCAGAGAGAAAGTTCGGGTTACCCACAAAGGGAAG
CCCATCAGACTAACAGCGGAT-TCTTGGCAGAAACCCTACAAGCCAGAAGAGAGTGGGGG
CCAGTATTC---ATTCTTAAAGAAAATAATTTTCAACCCAGAATTTCATATCCAGCCAAA
CTAAGTTCCATATATGAAGGAGAAATAAAATCCTTTACAGACAAACAAATGCTGAGAGAT
TTTGTCACCACCAGGCTTGCCTTACAAGAGCTCCTGAAGGAAGCACTAAACATAGAAAGG
AACAACTGGTACCAGCCACTGCAAAAACATGCCAAAGTG---
>lcl|hg18_L1PA6_chr3_105665378_105671510
CTCAAAGAAATATGGCACTTTGTGAAAATACCAAATCTATATTTGATTGGTGTACCAGAA
AGTGATGAGGAGCATGGAACCAAGTTAGAAAACACCCTTCAGGATATTATCCAGGGGAGC
TTCCCCAACCTAGCAAGGTAGGCCAATATTCGAATTCAGGAAATATAGAGAACACCACAG
AGATACTCCTCCAGAAGAGCAACCCCAAGACACAAAATTGTCAGATTCACCAAGATTGAA
ATGAAGGAAAAAATTTTAAGGATAGCCAGAGAGAAAGGTTGGGTTACCCACAAAGGGAAA
TCCATCAGACTAACAGCAGATCTCTCTGCAGAAACCTTACAAGCCAGAAGAGAGCAGGGA
CAAATATTCAACATTATTAAAGAAAAGAATTTTCAACCCAGAATTTCATATCCAGCCAAA
CTAAGCTTCATCAGTGAAGGAGAAATAAAATCCTTTACAGACAAGCAAATGCTGAGAGAT
TTTGTCACCACCAGGCCTGCCTTACAAGAGCTCCTGAAGGAAGCACTAAACATGGAAAGG
AACAAATGGTACCAGCCACTGCAAAAACATGCCAAAGTG---
>lcl|hg18_L1PA6_chr3_104037799_104043956
CTCCAAGAAATATGGGGCTATGTGAAAAGACCAAATCTACTTTTGATTGGTGTACCTGAA
AGCGACAGGGAGAATAGAA-CAACTTAGAAAACACTCTTCAGGATATTCTCCAGGAGAAC
TTACCCAACATAGCAAGGCAGGCCAACATTCAAATTCAGGAAATAAAGAAAACACCACAA
AGATACTCCTCAAGAACAGCAACCCCAAGACACATCATTATTAGATTCACCAAGGTTGAA
ATGAAGGAAAGAATGTTAAGGACAGCCAGAAAGAAAAGCCAGGTTACCCACAAAGGCAAG
CCTATCAGACTAAGAGTGGATCTCTCAGCAGAAACCCTACAAGCCAGAAGAGAG--GGGG
TCAATATTCAACATTCTTAAAGAAAAGAATTTTCAACCCAGAATTTGATATACAGCCAAA
CTAAGCTTCATAAGTGAAGGAGAAATAAAATCCTTTATAGACAAGCAAATGCTGAGAGAT
TTTGTCACCACCAGGCCTGCCTTACAAGAGCTCCTGAAGGATGCACTAAACATGGAAAAA
AACAACTGATACCAGCCACTGCAAAAACATGACAAATTG---
>lcl|hg18_L1PA6_chr2_116434120_116440198
CTCCAAGAAATATGGGACTATGTGAAAAGACCAAATCTACATTTGATTGGTGTACCTACA
AGTGATGGGGAGAATGGAACCAAGTTGGAAAACACTCTTCAGGATATTATCCAGGAGAAA
TTCCCCAACCTAGCAAGGCAGGCCCACATACAAATTCAGGAAATACAGAGAACACTACGA
ATATACTCCTCGAGAAGAAAATCCCCAAGACTCATAACTGTCAGATTCACCAAGGTTGAA
ATGATGGAAAAAATGTTAAGGGCAGCCAGAGAGAAAGGTCAGGTTACCCACAAAGGGAAG
CCCATCAGACTAACAGCGGTTCTCCTGGCAGAAACCCTACAAGCCAGAAGACAGTGGGGG
CTAATATTTAATATTCTTAA-----AGTATTTCCAACGCAGAATTTCATATCCAGCCAAA
CTAAGCTTCATAAGTGAAGGAGAAATAAAATCCTTTACAGACAAGCAAATGCTGAGAGAT
TTTGTCACCACCAGGCCCGCCTTACAAGAACTCCTGAAGGAAGTACTACACATAGAAAGG
AACAACTGGTACCAGCCACTGC-AAAAAATGCTAAATTG---
>lcl|hg18_L1PA6_chr2_186255341_186261453
CTCCCAGAAATATGGGACTATGTGAAAAGACCAAATCTACATTTGATTGGTGTACCTGAA
AGTGACGAGGAGAATGGAACCAAGTTAGAACACACTCTTCAAGGTACTATCCAGGAGAAC
TTCCCCAATCTAGCAAGGCAGGCCAACATTCAAATTCAGGAAATACAGAGAACACTACAC
AGATATTCCTTGAGAAGAGCAACTCCAAGACACATAACTGTCAGATTCACCAAGGTTGAA
ATGAAGGAAAAAATGTTAAGGGCAGCCAGAGAGAAAGGTCGGGTTACCCACAAAAGGAAG
CCCATCAGACGAAGAGTGGATCTCTCGGAAGAAGCCCTACAAGCCAGAAGAGAGTGGAGG
CCAATATTCAGCATTCTTAAAAAA-AGAGTTTTCAACCCAGAATTTCTTATCTAGCCAAA
GTAAGCCTCATGAGTGAAGGAGAAATAAAATCCTTTACAGAAAAGCAAATGCTGAGAGAT
ATTGTCACCACCAGGCCCACCTTACAAGAGCTCCTGAAGGAAGCACTAAACATTCAAAGG
AACAGCCAGTACCAGACACTGCAAAAACATTCCAAATGG---
>lcl|hg18_L1PA6_chr17_49518010_49524112
CTCCAAGAAATATTGGACTACGTGAAAAGACCAAATCTACATTTCATTGGTGTGCCAGAA
AGTGATGGGGAGAATGGAACCAAGTTGGAAAACACTCTTCAGGATATTATCCAGGAGAAC
TTCCCCAACCTAGCAAGGCTGGCCAATATTCAAATTCAGGAAATACAGAGAACACCACAG
AGATACTTCTCAAGAAGAGCAACCCCAAGACACATAATTGTCAGATTCACCAAGGTTGAA
ATGAGG-AAAACATGTTAAGGGCAGCCAGAGAGAAAGGTCGAGTTACCCACAAAGGGAAG
CCCATCAGACTAACAGTAGATCTCTTGGCAGGAACCCTACAAGCCAGAAGAGAAAGGGGA
CCAATATTCAACATTCTTAAAGAA-AGAATTTTCAACCCAGAATCTCATATCCAGCTAAA
CTAAGCTTCATAAGTGAAGGAGAAATAAAATCCTTTACAGACAAGCAAATGTTGACTGAT
TTTGTCACCACCA----CACCTTATTAGAACTCCTGAAGGAAGCACTAAACATGGAAAGG
AACAATTGGTACCAGCCACTGCAAAAACATGCCAAATGG---
>lcl|hg18_L1PA6_chr18_5112003_5118134
CTCCAAGAAATATAGGACTATGTGAAAAGACCAAATATACATTTGACTGGTGTACCAGAA
AGTGACAGGGAGAATGGAGCCAAGTTAGAAAACACTCTTCAGTATAT---ATAGGAGAAC
TTCCCTAACCTAGCAAGGCAGGCCAACATTCAAATTCAGGAAATACAGAGAATACCACAA
AGATACTCCTCGAGAAGAGCAACCTCCCGACACATAATTGTCAGATTCACCAAGGTTGAA
ATGAGGGAAAAAATGTTAAGGACAGCCAGAGAGAAAGGTCGGGTTACCCACAAAGGGAAG
CCCATCAGACTAACAGCTGATCTCTCGGCAGAAACTCTACAAGCCAGAAGAGAGTTTGGG
CCAATATTCAACATTCTTAAAGAAAAGAACTTTCAACCTAGAATCTCATATCCAGCCAAA
CAAAGCTTCATAAGTGAAGGAGAAATAAAAACCTTTACAGACAAGCAAATGCTGAGAGAT
TTTGACACCGCCAGGTCTGCCTCACAAGAGCTCCTGAAGGAAGCTCTAAACATGGAAAGG
AACAACTGGTACTAGCCACTGCAAAAACATGCCAAATGG---
>lcl|hg18_L1PA6_chr2_135854908_135861040
CTCCAAGAAATATGGGACTATGTGAAAAGACCAAATCTATGTCTGATTGGTGTACCTGAA
AGTGACGGGGCGAATGGAACCAAGTTGGAAAACACTCTGCAGGATATTATCCAGGAGAAC
TTCCCCCATCTAGCAAGGCAGGCCAACATTCAAATTCAGGAAATACAGAGAATGCCACAA
AGATACTCCTCGAGAAGAGCAACTCCAAGACACATAATTGTCAGATTCACCAAAGTTGAA
ATGAAGG---AAATGTTAAGGGCAGCCAGAGAGAAAGGTGGGGTTACCCACAAAGGGAAG
CCCATCAGACTAACGGCGGATCTCTCGGCAGAAACTCTACAAGCCAGAAGAGACTGGGGG
CCAATATTCAACATTCCTAAAGAAAAGAATTTTCAACCCAGAATTTCATATGCAGCGAAA
CTAAGCTTCATAAGTGAAGGAGAAATAAAATCCTTTACAGACAAGCAAATGCTGAGAGAT
TTTGTCACCACCAGGTCTGCCCTAAAAGAGCTCCTGAAGGAAGCACTAAACATGGAAAGG
AAAAACCACTACAAGCCACTGCAAAAACATGCCAAATTC---
>lcl|hg18_L1PA6_chr2_231098403_231104511
CTCCAAGAAATATGGGACTATGTGAAAAGACCAAACCTACGTTTGATTAGTGTACCTGAA
AGTGACGGGGAGAATGGAACCAAGTTAGAAAACACTCTTCAGGATATTATCCAGGAGAAC
TTCCCTAACCTAGCAAGACAGACCAACATTCAAATCCAGGAAATACAGAGCACACCACAA
AAATACTCCTTGAGAAGAGCAACCAGAAGACACGTAAATGTCAGATTCACCGAGGTTGAA
ATGAAGAGGAAAATGTTAAGGGCAGCCAGAGAGAAAGGTCGGGTTACCCACAAAGGGAAG
CCCATCAGACTAACAGCAGATCTCTCAGCAGAAACTCTACAAGCCAGAAGACAGTGGCAG
CCAATATTCAACACTCATAAAGAAAAGAATTTTCTACCCAGAACCTCATATCCAGCCAAA
CTAAACTTCATAAGTGAAGGAGAAATAAAATTCTTTACAAACAAGCAAATGCTGAGAGAT
TTTGTCACCACCAGGCTAGCCTTACAAGAGCTCCTGAAGGAAGCATTAAACATGGAAAGG
AACAACCAGTACCAGCCACTGCAAAAACATTCCAAATGT---
>lcl|hg18_L1PA6_chr2_75449531_75455669
CTCCAAGAAATATGGGACTATGTGAAAAGACCAAATATATGTATGATTGGTGTACTGGAA
AGCAATGGGGAGAATGGAACCAAGTTAGAAAACACTCTTCAGGATATTGTCCAGGAGAAT
TTCCCTAACCTAGCAAGACAGGCCAACATTCAAATTCAGGAAATACAGAGAATGCCGCAA
ATATACTCCTTGAGAAGAGCAACCCCAAGACACATAATTGTCAGATTCACCAAAGTTGAA
ATGAAGG-AAAAATGTTAAGGGCAGCCAGAGAGAAAGGTCAGGTTACCCACAAAGGGAAG
CCCATCAGACTAACAGTGGATCTCTCTGCAGAAACCCTACAAGCCAGAAGAGAGTGGGGG
CCAATATTCAACATTCTTAAAGAAAAGAATTTTCAACCCAGAATTTTATATCCAGCCAAA
CTAAGCTTCGTAAGTGAAGGAGAAATAAAATCCTTTACAGACAAGAAAATGCTGAGAGAT
TTTGTCACCACCAGGCCTGCCTTACAAGAGCTCCTGAAGGAAGCACTAAACATGGAAAGG
AACAACCAATATCACCGACTGCAAAAGCGTGCCAAATGG---
>lcl|hg18_L1PA6_chr2_146420225_146426376
CTCCAAGAAATATGGGACTATGTGAACAGACCAAATCTACATTTGATTGGTGTACCTGAA
AGTGATGGGGAGAACAGAACCAAGTTGGAAAACACTCTTCAGGATATTATCCGGGAGAAC
TTCCCCAACCCAACAAGGCAGGCCCACATTCAAATTCAGGAAATACAGAGAATGCAACAG
AGATACTCCTCAAGAAGAGCAACCCCAACACACATAATTGTCAGATTCACCAAGGCTGAA
ATGAAGGAAAAATTGTTAAGGGCAGCCAGAGAGAAAGGTCGGGTTACCCACAAAGGGGAG
CCCATCAGAATAACAGTGGATTGCTCAGCGGAATCTCTACAAGACAGAAGAG--TGGGGG
CCAATATTCAACATTCTTAAAGAAAAGTATTTTCAACCCAGAATTTCATATCCAGCCAAA
CTAAGCTTCATAAGTGAAGGAGAAATAAAATCATTTACAGACAAGCCAATGCTGAGAGAT
TTTGTCACCACCAGGCCTGTCCTACAAGAGCTCCTGAAGGAAGTACTAAACATGGAAAGG
AACAACTGGTACCAGCCACTGCAAAAACATGCCAAATTT---
>lcl|hg18_L1PA6_chr19_20457089_20463221
CTCCCAGAAATATGGGACTACGTGAAAAGACCAATTCTACGTTTGATTCATGTACCTGAA
AGTGACGGGGAGAATGGAA-CGAGGTAGAAAACACTCTCCAGGATATTAACCAGGAGAAC
TTCCCCAACCTATCAAGGCAGGCCAATATTCAAATTCAGGAAATACAGAGAACACCACAA
AGATACTCCTCAAGAAGAGCAACCCCAAGACACAAAATTGTCAGGTTCACCAAAATTGAA
ATGAAGGAAAAAATGCTAAGGGCAGCCAGAGAGAAAGGTCCGGTTACCCACAGACTGAAG
CCCAACAGACTAACAGCAGATCTCTTGGCAGAAATGCGACAAGTCAGAAGAGAGTGGGGG
CCAATATTCAACATTCTTAAAGAAAATAATTTTCAACCCAGAAT-TCATATCCAGCCAAA
CTAAGATTCATAAGTGAAGGAGAAATAAAATCCTTTACAGACAAGCAAATGCTGAGAGAT
TTTGTCTCCACCAGGCCTGCCTTACAAGAGCTCCTGAAGGAAGCACTAAACATGGAAAGG
AACCACCAGTTCCAGCCACCACAAAAACATGCTAAATTG---
>lcl|hg18_L1PA6_chr19_22123012_22129151
CTCCAAGAAATATGGGACTATGTGAAAAGACCAAATCTATGTTTGATAGGTGTACCTGAA
AGTGATGGGGAGAATGGAACCAAGTTGGAAAACACTCTTCAGGATATTATCCAGGAGAAT
TTCCCCAACCTAGCAAACTGGGCCAACATTCAAATTCAGGAAATACAGAGAACACCACAA
AGATACTCCTTGAGAAGAACAACCCCAAGACAAATAATTTTCAGATTCACCATGGTTGAA
ATGAAGG-AAAAATGTTAAGGGTAGCCAGAGAGAAAGGTCAGCTTACCCACAAAGGGAAG
CCCATCAGACTAGCAGCAGATGTCTCAGCAGAAATCCTGCAAGCCAGAAGAGAGTGGGGG
CCAATATTCAACAATCTTAAAGAAAAGAATTTTCAACCCAGAATTTCATATCCAGCAAAA
CTAAGCTTCATAAGTGAAGGAGAAATAAAATCCTTTACAGACAAGGAAATACTGAGAGAT
TTTGTCACGACCAGGCCTGCTT-ACAAGAGCTCCTGAAGGAAGTACTAAAAATGGAAAGA
AACAACCTGTACCAGCCACTGCAAAAACATGTCAAATTG---
>lcl|hg18_L1PA6_chr2_179784996_179791112
CTCCAAGAAATATGGGACTATGTGAAAAGACCAAATCTACGTTTGATTGGTGTACCTGAA
AGTGAGAAGGAGAATGGAACCAAGTTGGAAAACACTCTTCAGGATATTATCCAGAAGAAC
TTCCCCAACCTGGCAAGG-AGGCCAATATTCAAATTTAGGAAATACAAAGAATACCACAA
AGATACTACTCAACAAGAGCAACCCAAAGACACATAACTGTCAGATTCACCAAGGTTGAA
ATGAAGGAAAAAATGTTAAAGACAACCATAGAGAAAGGTTGGGTTACCCACAAAGGATGG
------------------AATCTCCTGGCAGAAACCCTACAAGCCAGAAAAGAGTGGGGG
ACAATATTCACCATTCTTAAAGAAAAGAATTTTCAACCCAGAATTTCATATCCAGCCAAA
CTAAGCTTCATAAGTGAAGGAGAAATAAAATCCTTCACAGACAAGCAAATGCTGAGACAT
TTTGTCACCACCAGGCCTGCCCCAAAAGAGCTCCTGAAGGAAGCACTCAACATGGGAAGG
AACAACCGGTACCAGCCACTGCAAAAACGTGCCAATGTG---
>lcl|hg18_L1PA6_chr19_22924159_22930314
CTCCAAGAAATATGGGACTATGTGAAAAGACCAAATCTACATTTGATAGATGTACCTAAA
AGTGATGGGGAGAATGGAACCAAGTTGGAAAGCACTCTTCAGGATATTATCCAGGAGAAC
TTCCCCAACCTACCAAGGCAGGCCAACATTCAAATTCAGGAAATATAGAGAACACCACAA
AGATACTCCTTGAGAAGAGCAACCCCAAGACACATAATAGTCAGATTCACCAAGGTTGAA
ATGAGG-AAAAAATGTAAAGGGTAGCCAAAGAGAAAGGTCAGGTTACCTACAAAGGGAAG
CACATCAGACTAACAGTGGATTTCTCGGCAGAAATCCTACAAGCCAGAAGAGAGTGGGGG
CCAATATTCAACAATCTTAAAGGAAAGATTTTTCAACCCAGAATTTCATATCCAGCCAAA
CTAAGCTTCATAAGTGAAGGAGAAATAAAATCCTTTACAGACAAGCAAATGCTGAGAGAT
TTTGTCACCACCAGGCCTGCCCTAAAAGAGCTCCTGAAGGAAGCACTAAAAATGGAAAGA
AACAACTGGTATCAGCCACTGCAAAAACATGTCAAATTG---
>lcl|hg18_L1PA6_chr2_49308230_49314436
CTCCAAGCAATATGGAAGTATGTGAAAAGACCAAATCTACATTTGATTGGTGTACCTGAA
AGTGACGGGGAGAATGGAACCAAGCTGGAAAACACTCTTCACGATATTATCCAGGAGAAC
TTCCCCAACCTAGCAATGCAGGCCAACATTCAAATTCAGGAAATACAGAGAACACCACAA
AGATACTCCTCGAGAAGACCAACCCCAAGATACATAATTGTCAGATTCACCAAGGTTGAA
CAGAAGAAAAAAATGTTAAAGGCAGCCAGAGAGAAAGGTCAGGCTACCCACAAATGGTAG
CCCATCAGACTAACAGTGGATCTCTCAGCAGAAACTCTACAAGCCAGTAGAGAGTGGGGG
CCCATATTCAACATTCTTAACGAAAAGAATTTTCAACCCAGAATTTCATATCCAGCCATA
CTAAGCTTCATAAGTGAAGGAGAAATAAAATCCTTTACAGACAAGCAAATGTTGAGAGAT
TTTGTCACCACCAAGCCTGCCTTACAAGAGCTCCTGAAGGAAGCACTAATCATGGAAAGG
AACAACTGGTACCAGCCACTGCAAAAACATGCCAAATTG---
>lcl|hg18_L1PA6_chr19_33035449_33041578
CTCCAAGAAATAT-GGATTATGTGAAAAGACCAAATCTATGTTTGATTGGTGTACCTGAA
AGTGACAGGGAGAA-GGAACCAAGCTGGAAAACATTCTTCAGGATATCATCCAGGAGAAC
TTCCCCAACCTAGCAAGACAGGCCAACATTCAAATTCAGGAAACACAGAAAATGCCACAA
AGATACTCCTTGAGAAGAGTAACTCCAAGACACATAATTGCCAGATTCACCAAAGTTGAA
ATGAAGGAAAAAATGTTAAGGGCAGCCAGAGAGAAATGTCGAGTTACCCACAAAGGGAAG
CCCATCAGACTAACAGCTGATCTCTCAGCAGAAACTGTACAAGCCAGAAGAGAGTGGGGG
CCAATATTCAACATTCTTAAAGAAAATAATTTTTAACCCAGAATTTCATATCCAGCCAAA
CTAAGCTTCATAAGTGAAGGAGAAATAAAATCCTTTACAGACAAACAAATACTGAGAGAT
TTTTTCACCACCAGGCCTGCCTTACAAGAGCTCCTGAAGGAAGCACTAAACATGGAAAGA
ATCAACTGGTACCAGCCACTGCAAAAACATGCCAAATTG---
>lcl|hg18_L1PA6_chr2_213926869_213932873
CTCCAAGAAATATGGCACTATGTGAAAAGACCAAATCTACATTTGATTGGTGTACCTGAA
AGTGATGGGGAGAATGGAACCAAGTTAGAAAACACTCTTCAGGATATTATCCAGGAGAAC
TTCCCCAACCTAGCAAGGCAGGCCAACATTCAAATTCAGGAAATACAGAGAACACCATAA
AGGTACTCCCCAAGAAGAGTAACCCTAAGACACATAATCGTCAGATTCACCAAGGTTGAA
ATGAAGGAAAAAATGTTAAGGGCCGCCAGAGAGAGAGGGCAGGTTACATAAAAGGGGAAG
CTCATCAGACTAACAGCAGATCTCTCGGCAGAAACCCTACAAGCCAGAAGAGAGTGGGGG
CCAATATTCGACACTCTTAAAGGAAAGAATTTTCAACCCAGAATTTCATATCTAGCCAAA
CTAAGTTTCATAAGTGAAGGAGAAATAAAATCCTTCACAGACAAGCAAATGCTAAGGGGT
TTTGTTACTACCAGGCCTGCCTTACAAGAGCTCCTGAAGGAAGCACTAAACATGGAAAGG
AACAACCAGTACCAGCCACTGCAAAAACATGCCAAATTG---
>lcl|hg18_L1PA6_chr2_117475198_117481323
CTCCAAGAAATATGGGACTATCTGAAAAGACCAAATCTATGCCTGATTGGTGTACCTGAA
AGTGACGGGGAGAATGGAACGAAGTTGGAAAACACTCTTCAGGATATTATCCAGGAGAAC
TTCCCCGACCTAGCAAGGCAGGCCAACATTCAAATTCAGGAAATACAGAGAATGCCACAA
AGATACTCCTCAAGAAGAGCAATCCCAAGACACATAATTGTCAGATTCACCAAGGCTGAA
ATGAAGGAAAAAATCTTAAGGGCAGCCAGAGAGAAAAGTCAGGTTACCCACAAAGGGAAG
CCCATCAGACTAACAGCAGATTTCTCAGCAGAAACTCTATAAGCCAGAAGAGATTGGGGG
CCAATATTCAACATTCTTAAAGAAAAGAATTTTCAATCCAGAATTTCATATCCAGCCAAA
CTAAGCTTCATAAGTGAAGGATAAATAAACTCCTTTACAGACAAGCAAATGCTGAGAGAG
TTTGTCACCACCAGGTCTGCCTTACAAGAGCTCCTGAAGGAAGCACTAAACATGGAAAGG
AACAACTGGTACCAGCGACTGCAAAAACATGCCAAATTG---
>lcl|hg18_L1PA6_chr18_39817949_39824157
CTTCAAGAAATATGGGACTATGTGAAAGGATCAAATCTACATTTGATTGGTGTAC-TGAA
AGTGACAGGGAGAATGGAACCAAGCTGCAAAACACTCTTCCGGATATTATCCAGGAGAAC
TTCCCCAACCTAACAAGGCAGGCCAGCAATCAAATTCAGGAAATACAGAAAACACCACAA
AGATACTCCTCAAGAAGAGCAACCCCAAGACACATAATTGTCAGATTCACCAAGGTTGAA
ATGAAGGAAAAAATGTTAAGGGCAGTCAGAGAGAAAGGTCGGGTAACCCACAAAGGGAAG
CCCATCAGACTAACAGCTGATCTCTCGGCAGAAACTCTATAAGCCAGAAGAGAGTGGGGG
CCAATATTCAACATTCTTAAAGAAAAGAATTTTCAACCCAGAATTTCATATCCAGCCAAA
CTAAGCTTCATAAATGAAGGAGAAATAAAATACTATATAGACAAGCAAATGCTGAGAGAT
TTTGTCACCACCAGGCCTGCCTTACAAGAGCTCCTGAAGGAAGTGCTAAACATGGAAAGG
AACAACGGGTACCAGCCAATGCAAAAACATGCCAAATTG---
>lcl|hg18_L1PA6_chr2_19152509_19158630
CTCCAAGAAATATGGGACTATGTGAAAAGACCAAATCTACATTTAATTGGGGTACCTGGA
AGTGACGGGGAAAATGGAACCAAGTTAGAAAATACTCTTCAGGATATTATCCAGGAGAAC
TTCCACAACCTAGCAAGGCAGGCCAACATTCAAATTCAGGAAATACAGAGAACACCACAA
AGAT---TCTTGAGAAGAGCAACCCCAAGACACATAATTGTCAGATTCACCAAAGTTGAA
ATGAAGGAAAAAATGTTAAGGGCAGATAGGGAGAAAGTTTGGCTTACCCACAAAGGGAAG
CCCATCAGACTAACAGTGGATCTCTCAGCAGAAACCCTACAAGCCAGAAGAGAGAGGGGG
CCACAATTCAACACTCTTAAGGAAAAGAATTTTCAAACCATAATTTCATATCCAGCCAAA
CTAAGCTTCATAAGTGAAGGAAAAATAAAATCCTTTACTGACAAGGAAATGCTGAGAGAT
TTTGTCACCACCAGGCCTGCCTTACAAGAGCTCCTGAACGAAGCACTAAACATGGAAAGG
AACAACCGGTGCCAGCCACTTCCAAAACATGCCAAATTA---
>lcl|hg18_L1PA6_chr20_16716485_16722630
CTCCAAGAAATATGGGACTATGTGAAAAGACCAAATCTACATCTTATTGGTGTACCTGAA
AGTGACGGGGAGAATGGAACCAAGTTAGAAAACACTCTGCAGGACATTATCCAGGAGAAC
TACCCCAACCTAGCAAGGCAGAGCACCATTCAAATTCAGGAAATACAGAGAACACCACAA
AGATACTCCTTGGGAAGAGCAACCCCAAGACATATAATTGTCAGATTCACCAAGATTGAA
ATGAAGAAAAAAATGTTAAGGGCAGCCAGAGAGAAGGGTCGGGTTACCCACAAAGGGAAG
CCTATCAGACTAACAGCAGATGTCTCAGCAGAAACCCTACAAGCCAGAAGGGAGTGAGGA
ACAATATTCAACATTATTAAGGAAAGGAATTTTCAAACCAGAATTTCATATCCAGCCAAA
CTAAGCTTCAGAAGTGAAGGAGAAATAAAATCCTTTACAGACAAGTAAATGCTGAGAGAT
TTTGTCACCACCAGGCCTGCCTTACAAGAGCTCCTGAAGGAAGCACTAAAAATGGAAAGA
ATCAACTGGTACCAGCCACTGCAAAAACATGTCAAATTG---
>lcl|hg18_L1PA6_chr3_111198002_111204037
CTCCAAGAAATATGGAACTATGTGAAAAGACCAAATCTAAGTTTGATTGGTGTACCTGAG
AGTGATGGGAAGAATTGAACCAAGTTGGAAAATACTCTTCAAGATATTATGCAGGAGAAT
TTCCCCAACCTAGCAAGGCAGGCCAACATTCGAATTCGGGAAATACAGAGA---CCACAA
AGATACTCCTTGAGAAGAGCAACCACAAGACACATAATTATCAGATTCACCAATGTTGAC
ATGAAGGAAAAAGTGTTAAGGGCAGCCAGAGAG-AAGGTCGAGTTACCCACAAAGG----
-------GACTAACAGCGGATCTCTTGGCAGAAACCCTACAAGCCCGAAGAGAGTGGGGG
CCAACATTCAACATTCTTAAAGAAAATAATTTTCAACCCAGAGTTTCATATCCAGCCAAA
CTAAGCTTCATAAGTAAAGGAGAAATAAAATCCTTTACAGACAAGGAAATGCTGAGAGAT
TTCATCACCACCAGCCCTGCCTTACAAGAGCTCTTGAAGGAAGCACTAAACATGGAAAGA
AACAACCAGTACCAGCCACTGCAAAAGCATGCCAAATTG---
>lcl|hg18_L1PA6_chr20_23764098_23770265
CTCCAAGAAATATGTGGCTATGTGAAAAGACCAAATCTACGTTTGATTGGTGTGCCTGAA
GGTGATGGGGAGAATGGAATCAAGCTGGAAAATACTCTTCAGGATATTATCCAGGAGAAC
TTCCCAGACCTAGCAAGGCAGGCCAACATTCAAATTCAGGAAATACAGAGAACACCACAA
AGATACACCTTGAGAAGAGCAACCCCAAGACACATAATGGTCAGATTCACCAAGGTTGAA
ATGAAGGAAAAAATGTTAAGGGAAGCTAGAGAGAAAGGTTGGGTTACCCACAAAGGGAAG
CCCATTAGACTAACAGTGGACCTCTCAAAAGAGACTCTACAAGCCAGAAGAGAGTGGGCG
CCAATATTCAACATTCTTAAAGAAAAGAATTTTCAACCTGGAATTTCATATCCAGCCAAA
CTAAGCTTCATAAGTGAGGGAGAAATAAAATCCCTTACAGAAAAGCAAATGCTGAGAGAT
TTTGTCACCACCAGGCCTGCCTTACAAGAGCTCCTGAAGGAAGCACTAAACATGGAAAGG
AACAACCAGTAGCAGCCACTGCAAAAACATGCCAAATTG---
>lcl|hg18_L1PA6_chr2_124272644_124278753
CTCCAAGAAATATGGGCCTATGTGAAAAGACCAAATCTACATCTGATTGTTGTACCTGAA
AGTGACAGGGAGAATGGAACCAAGTTGGAAAACACTCTGCAGGATATTATCCAGAGGAAC
TTCCCCAACCTAGCAAGGCAGGCCGACATTCAAATTCAGGAAATACAGAGAATGCCACAA
AGATAATCATCGAGAAGAGCAACCCAAAGACATATAATTGTCAGGTTCACCAAGGTTGAA
ATGAAGGAAAAAATCTTAAGCGCAGCCAGAGAGAAAGGTCAGGTTACCCACAAAGGGAAA
CCCATAAGACTAACAGCATATCTCTCAGCAGAAACTCTACAAGCCAGAAGATAGTGGGGG
CCGATATTCAACATTCTTAAAAAAAAGAATTTTCAACCCAGAATTTCATATCAAGCCAAA
CTAAGCTTCGTAAGTGAAGAAGAGATAAAATCCTTTGCAGACAAGCAAAAGCTGAGAGAT
TTTGTCACCACCAGGCATGCCTTACAAGAGCTCCTGAAGGAAGAACTAAACATGGAAAGG
AACAACCAGTACCAGCCGCTGCAAAAACATGCCAAATTG---
>lcl|hg18_L1PA6_chr18_73478061_73484201
CTCCAAGAAATATGGGACTATGAGAAAAGACCAAATCTACATTTGATTGGTATACTTGAA
AGTGACAGGGAGAATGGAACCAAGTTAGAAAACACTCCTCAGGATATTATCCAGGAGAAC
TTCCCCAATCTAGCAAGGCAGGCCAACATTCAAATTCAGGAAATACAGAGAACACCACAA
AGATACTCCTCGAGAAGAGCAACCCCAAAACACATAATTATCAGATTCAGCAAGGTTGAA
AGGAAGGGAAAAATGTTAAATGCAGCCAGAGAGAAAGGTTGGGTTACCCACAAAGGGATG
CCCATCAGACTAACAGCAGATTTCTCAGCAGAAACTCTACAAGCCAGAAAAGAGTGGGGG
TCAATACTCAACATTCATAAAGAAAAGATTTTTCAATCCAGAATTTCATATCCAGCCAAA
CTAAGCTTCATAAATGAAAAGGAAATAAAATCCTTTACAGACAAGCAAATGCTGAGAGAT
TTTGTCACCACCAGGCCTGCCTTACAAGAGCTCCTGAAGGAAGAACTAAACATGGAAAGG
AACAACCAGTACCAGCCACTGCAAAAACATGCCAAATTG---
>lcl|hg18_L1PA6_chr2_67669571_67675682
CTCCAAGATATATGGGAATATCTG-AAAGACCAAATCTATGTTTGATTGGTGTACCTGAA
AGTGACAAGGAGAATGGAACCAAGTTGGAAAACACTCTTCAGGGTATTATCCAAGAGAAC
TTCCCCAACCTAGCAAGGCAGGCCAACATTCAAATTCAGGAAATACAAAGAACACCACAA
AGATACTCCTTGAGAAGAGCAATCCCAGGACACATAAATGTCAGATTCACCAAGGTTGAA
ATGAAGGAAAAAATGTTAAGGGCAGCCAGAGAGAAAGGTCGGGTTACCCATAAAGGGAAG
CCCATCAGACTAACAGCAGATCTCTTAGCAGAAACTCTACAAGCCAGAAGTGAGTGGGGG
CCAATATTCAACATTCTTAAAGAAAAGAATTTTCAACCCAGAATTTCATATCCAGCCAAA
CTATGCTTCATAAGTGAAGGAGAAATAAAATCCTTTACAGACAAGCAAATGCTGAGAGAT
TTTGTCACCACCAGGCCAGCCTTACAAGAGATCCTGAAGGAAGCACTAAACATGGAAAGG
AACAACTGTTATCAGCCACTGCAAAAACATGCCAAATTG---
>lcl|hg18_L1PA6_chr2_15373825_15380006
CTCCAAGAAATATGGGACTATGTGAAAAGACCAAATCTACGTTTGATTGGTGTACCTGAA
AGTGACGGGGAGAATGGAAACAAGTTGGAAAACACACTTCAGGATATGATCCAGGAGAAC
TTCCCCAACCTAGCAAGACAGGCTAACATTCAAATTCAGGAAATACAGAAAACACCACAA
AGAGATTCCTCGAGAAGAGCAACCCCAAGACACATAATTGTCAGATTCACCAAGGTTGAA
ATAAAGGAAAAAATGTTAAGGGCAGCCAGCACAAAAGGTTGGGTTGCCCACAAAGGGAAG
CCCATCAGACTAACAGCAGATCTCTTGGAAGAAACCCTACAAACCAGAAGAGAGTGGGGG
CCAATATTCAACATTCTCAAAGAAAAGAATTTTCAACCCAGAATTTCATATCCAGACAAA
CCAAGCTTCATAAGGGAAGGAGAAATAAAATCCTTTACAGACAAGCAAATGCTGAGA--T
TTTGTCACTACCAGGCCTGCCTTACAAGAGCTCCTGAAGGGAGCACTAAACATGGAAAGG
AACAACTGGTATCAGCCACTGTAAAAACATGCCAAATTG---
>lcl|hg18_L1PA6_chr2_187469052_187475247
CTCCAAGAAATATGGGATGATGTGAAAAGAGCAAACCTACATTTGATTGGTGTACCTGAA
AGTGATGGGGAGAATGGAACCAAGTTGGAAAACACTCTGCAGGATATTATCCAGGAGAAC
TTCCCAAACCTAGCAAGG-AGGCCAACATTCAAATTCCAGAAATACAGAGAACACCACAA
AGATACTCCTCGCGAAGAGCAACCCCAAGATACATAATTGTCAGATTCACCAAGGTTGAA
ATGAAGGAAAAATTGTTAAGGGCAGCCACAGAAAAAGGTTGAGTTACCCACAAAGGGAAG
CCCATCAGACTAACAGCAGATCTCTTGGCCGAAACCGTACAAGCCAGAAGAGAGTGGGGG
CCAATATTCTACATTCTTGAAGAA-AGAATTTTCAACCCAGAACTTCATATCCAGCCAAA
CTAAGCTTCATAAGTGAAGGAGAAATAAAATCCTTTACAGGTAAGCAAATGCTGAGAGAT
TTTGTCACCACCAGGCCTGCCTTACAAGAGCTCCTGAAGGAAGCACTAAACATGGAAAGG
AACAACTGGTACCAGCCACTGCAAAACCATGCCAAATTG---
>lcl|hg18_L1PA6_chr16_26338071_26344215
CTCCAAGAAATATGGGACTATGTGAAAAGACCAAATCTACGTTTGATTGGTGTACCTGAA
AGTGACTGGGAGAACGGAACCAAGTTGGAAAACACTCTTCAGGATATTATCCAGGTGAAC
TTCCCCAACCTAGCAAGGCAGGCCAACATTCAAATTCAGGAAATACAGAGAACACCACAA
AGATAATCCTCGAGAAGAGCAACCCCAACACACATAATTGTCAGATTCACCAAGGTTGAA
ATGAAGGAAAAAGAATTAAGGGTAGGCAGAGAGAAAGGTCAGGTTACCCACAAAGGGAAG
CCCATCAGACTAACAGTGGATCTCTTGGCAGAAACCCTACAAACCAGAAGAGAGTGGGGG
CCAATATTCAACATTCTTAAAGGAAAGAATTTTCAACCCGGAATTTCATATCCAGCCAAA
CTAAGCTTCATAAGTGCGGTAGAAATAAAATCCTTCACATAGAAGCAAATGCTGAGACAT
TTTGTCACCACCAGGTCTGCCTTACAAGAGCTCCTGAAGGAAGCACTAAACATGGAAAGG
AACAACCAGTACCAGCCACTGCAAAAACATGCCAAATGG---
>lcl|hg18_L1PA6_chr18_73418700_73424809
TTCCATGAAATATGCAATTCTGTAAAAAGACCAAATCTCCGTTTGATTGGTGTACCTGAA
AGTGACAGTGAGAATGGAACCAAGTTAGAAAACACTCTTCAGGATATTATCCAGGAGAAC
TT-CCCAACCTAGAAAGGCGGGCCAACATTCAAATTCAGGAAATACAGAGAACACCACAA
AGATACTCCTCTAGAAGAGCAACCCCAAGACACATAATTGTCAGATTCACCAAGGTTGAA
ATAAACGGAAAAATGTTAAGGGCAGCCAGAGAGAAAGGTCAGATTACCCACAAAGGCAAG
CCCATCAGACTAACAGTGCATCTCTCGGCAGAAACCCTACAAGCCAGAAGAGAGTGGGGG
CCAATATTCAACATTCTTAAAGAAAAGAATTTTCAACCCAGAATTTCATCTCCAGCCAAA
CTAAGCTTCATAAGTGAAGGAGAAATAAAATCTTTTACAGACAAGCAAATGCTGAGAGAT
TTTGTAACCACCAGACCTGCCTTACAAGAGCTCTTGAAGGAAGCACTAAACATGGAAAGG
AAGAACCGGTACCTGCCACTGCAAAAACATGCCAAATTA---
>lcl|hg18_L1PA6_chr2_137834283_137840443
CTCCAAGAAATATGAGACTACGTGAAAAGACCAAATCTACGTTTGATTGGTGTACCTGAA
AGTGACGGGGAGAATGGAACCAAGTTGGAAAACACTCTTCAGGATATTATCCAGGAGAAC
TTCCCCAACCTAGCAAGGCAGGCCAACATTCAAATTCAGGAAATACAGAGAACACCACAA
AGATACTCCTCGAGAAGAGCAACCCCAAAACACATAATTATCAGATTCACCAAGGTTGAA
ATGAAGGAAAAAATGTTAAGGGCAGCCAGAGACAAAGGTCAGGTTACCCACAAAGGGAAG
CCCATCAGACTAACAGGGGATCTCTCGGTAGAAACTCTACAAGCCAGAAGAGAGTGGGGG
CCAATATTCAACATTCTTAAAGAAAAGAATTTTCAACCCAGAATTTCATATCCAGCCAAA
CTAAGCTTCCTAAGTGAAGGAGAAATAAAATCCTTTACAGACAAGCAAATGCTGAGAGAT
TTTGTCACCACCAGGCCTGCCTTACGAGAACTCCTGAAGGAAGCACTAAACGTGGAAAGT
AACAACCAGTACCAGCCACTGCAAAAACATGCCAAATTG---
>lcl|hg18_L1PA6_chr3_119718275_119724443
CTCCAAGAAACATGGGACTATGTGAAAAGACCAAAACTATGTTTGATTGGTGTACCTGAA
AGTGACGGGGAGAATGGAACCAAGTTGAAAAACACTCTTCAGGATATTATCCAAGAGAAC
TTCCCCAACCTAGCAAGACAGGCCCACATTCAAATTCAGGAAATACAGAGAACACCACAA
AGATACTCCTTGAGAAGAGCAACCCCAAGACACATTATTGTCAGATTCATCAAGATTGGA
ATGAAGGAAAAAATGTTAAGGGCAGCCAGAGAGGAAGGTCGGGTTACCCACAAAGGGAAG
CCCATCAGACTAACAGCGGATCTCTTGGCAGAAACCCTACAAGCCAAAAGAGAGTGGGGG
TCAATATTCAACATTCTTAAAGAAAAGAATTTTCAACTCAGAATCTCATATCCAGTCAAA
CTAAGCTTCATAAGTGAAGGAGAAATAAAATCCTTTACAGACAAGCAAATGCTGAGAGAT
TTTGTCACCACCAGGCCTGACTTACAAGAACTCCTGAAGGAAGCACTAAACATGTAAAGG
AACAACCAGTACCAGCCACTGCAAAAACATGCCAAATAG---
>lcl|hg18_L1PA6_chr2_95807952_95814094
CTCCAAGAAATATGGGACTATGTGAAAAGACCAAATCTACATTTGATTGGTGTACCTGAA
AGTGACAGGGAGAATGGAACCAAGTTGGAAAACACTCTTCAGGATATTATCCAGGAGAAC
TTCCCCAACCTAGCAAGGCAGGCCAACATTCAAATTCAGGAAACACAAAGAACACCACAA
AGACACTCCTTGGGAAGAACAACCCCAAGACTCATAATTGTCAGATTCACCAAGGTTGAA
ATGAAGGAAAAAATATTAAGGGCAGCCAGAGAGAAAGGTCGGGTTACCCACAAAGGGAAG
CCCATCAGACTAACAGCGGATCTCTCAGCAGAAACTCTACAAGCCAGAAGAGAATAGGGG
CCAATATTCAACATTCTTAAA----AGAATTTTCAAGCCAGAATTTCATATCCAGCCAAA
CTAAGCTTCTTAAGTGAAGGAGAAATAAAATCCTTTACAGACAAGCAAATGCTGAGAGAT
TTTGTCACCACCAAGCCTGCCTTACAAGAGCTCCTGAAGGAAGCATTAAACATGGAAGGG
AACAACCAGTACCAGCCACTGCAAAAACATGCCAAATTA---
>lcl|hg18_L1PA6_chr2_96069437_96075579
CTCCAAGAAATATGGGACTATGTGAAAAGACCAAATCTACATTTGATTGGTGTACCTGAA
AGTGACAGGGAGAATGGAACCAAGTTGGAAAACACTCTTCAGGATATTATCCAGGAGAAC
TTCCCCAACCTAGCAAGGCAGGCCAACATTCAAATTCAGGAAACACAAAGAACACCACAA
AGACACTCCTTGGGAAGAACAACCCCAAGACTCATAATTGTCAGATTCACCAAGGTTGAA
ATGAAGGAAAAAATATTAAGGGCAGCCAGAGAGAAAGGTCGGGTTACCCACAAAGGGAAG
CCCATCAGACTAACAGCGGATCTCTCAGCAGAAACTCTACAAGCCAGAAGAGAATAGGGG
CCAATATTCAACATTCTTAAA----AGAATTTTCAAGCCAGAATTTCATATCCAGCCAAA
CTAAGCTTCTTAAGTGAAGGAGAAATAAAATCCTTTACAGACAAGCAAATGCTGAGAGAT
TTTGTCACCACCAAGCCTGCCTTACAAGAGCTCCTGAAGGAAGCATTAAACATGGAAGGG
AACAACCAGTACCAGCCACTGCAAAAACATGCCAAATTA---
>lcl|hg18_L1PA6_chr19_34315357_34321490
CTCCAAGAAATACGGGACTATGTGAAAAGACCAAATCTACATCAGATTGGTGTACCTGAA
AGTGACAGGGAGAAAGGAACCAAGTTGGAAAACACTATTCAGGATATTATCCAGGAGAAC
TTCCCCAACCTAGTGAGGCAGGCCAACATTCACATTCAGGAAATACAGAGAATGCCACAA
AGATACTACTTGAGAAGAGCAACTCCAAGACACATAATTGTCAG--TCACCAAAGTTGAA
ATGAAGGAAAAAATATTAAGGGCAGCCAGAGAGAAAGGTCGGGTTACCCACAAAGGGAAG
CCCATCAGACTAACAGCGGATCTCTCGGCAGAAACTCTACAAGCCAGAAGACAGTGGGGG
CCAATATGCAACATTCTTAAAGAAAAGAATTTTCAACCCAGAATTTCATATCCAGCGAAG
CTAAGCTTCATAAGTGAGGGAGAAATAAAATCCTTTACAGACGAGCAAATGCTGAGAGAT
TTTGTCACCCCCAGGCCTGCCCTAAAAGAGCTCCTGAAGGAAGCACTAAACATGGAAAGG
AACAACCAGTACCAGCCACTGCAAAAACATGACAAATTG---
>lcl|hg18_L1PA6_chr18_12157135_12163234
CTCCAAGAAATAAGGGACTATGTGAAAAGACCAAATCTACGTCTGAGTGGTGTACCTGAA
AGTGACAGGGAGAATGGAACCAAGTTGGAAAACACTCTGCAGGATATTACCCAGGAGAAC
TTCCCCAACCTAGCAAGATAGGCCAACATTCAAATTCAGGAAATACAGAAAACATCACAA
AGATACTCCTCGAGAAGAGCAACCCCAAGACACATAATTGTCAGATTCACCAAGGTTAAA
ATGAAGGAAAAAAGGCTGAGAGCAGCCAGAGAGAAAGGTTGGGTTACCCACAAAGGGAAG
CCCATCACACTAACAGCGGATCTCTCGGCAGAAACCCTACAAGCCAGAAGAGAGTGGGGG
CCAATATTCAACGTTCTTGAAGAAAAGAATTTTCAACCCAGAATTTCATATCCAGCCAAA
CTAAGTTTCATAAGTGAAGGAGAAATAAAATCCTTTACAGAGAAGCAAATGCTGAGAGAT
TTTGTCACTACCAGGCCTGCCTTACAAGAGCTCCTGAAGGAAGCACTAAACATGGAAAGG
AACAACCGGTACCAGCCACTGCAAAAACATGCCAAAGTA---
>lcl|hg18_L1PA6_chr2_202185569_202191689
CTCCAAGAAATATGGGACTACGTGAAAAGACCAAATCTATCTCTGATTGGTGTACCTGAA
AGTGACAGAGAGAATGGAATCAAGTTGGAAAACACTCTTCAGGATATTATCCAGGAGAAC
TTCCCCAACCTAGCGAGGCAGGCCAACATTCAAATTCAGGAAATACAGAGAATGCCACAA
AGATACTCCTCGAGAAGAGGAACTCCAAGATACATAATTGTCAGATTCACCAAAGTTGAA
AAGTAGGAAAAAATGTTAAGGACAGCCAGAGAGAAAGGTCGGGTTACCCACAAAGGGAAG
CCCATCAGACTAACAGCAGATCTCTTGGCAGAAACTCTACAAGCCAGAAGAGAGTGGGGG
CCAATATTCAACATTTTTAAAGAAAAGAATTTTCAACCCAGAATTTCATATCCAGCCAAA
CTAAACTTCATAAGTGAAGGAGAAATAAAATCCTTTACAGACAAACAAATGCTGAGAGAT
TTTGTCACCACCAGGCCTGCATTAGAAGAGCTCCTGAATGAAGCACTAAACGTGGAAAGG
AACAATCGGTACCAGCCACTGCAAAAACATGCCAAATTG---
>lcl|hg18_L1PA6_chr2_230685032_230691212
CTCCAAGAAATATGGGGCTATGTGAAAAGACCAAATATATGTTTGACTGGTGTACCAGAA
AGTGACAGCGAGAATGGAACCAAGTTAGAAAACACACTTCAGGATATTATCCAGGAGAAC
TTCCCTAACCTAGAAAAGCAGGCCAACATTCAAATTCAGGAAATACAGAGAACACCACAA
AGATACTCCTCAATAAGAGCAACCCCAAGACACATAATTGTCAGATTCACCAAGGTTGAA
ATGAAGGAAAAAATGTTAAGGGCAGCCAGGGAGAAACGTTGGGTTACCCACAAAGGGAAG
CCCATCAGACTAACAGCGGATCTTTCAGCAGAAACCCTACAAGCCAGAAGAGAGTAGCGG
CCAATATTCAACATTCTTAAAGAAAATAATTTTCAACCCAGAATCTCATACCCAGCCAAA
ATAAGCTTCATAAGTGAAGGAGAAATAAAATCCTTTACAGACAAGCAAATGCTGAGAGAC
TTTGTCACCACCAGGCCTGCCTTACAAGAGCTCCTGAAGGAAGCACTAAACATGGACAGG
AACAATCAGTACCAGTCACTGCAAAAACATGCCAAATTG---
>lcl|hg18_L1PA6_chr17_46737309_46743433
CTCCAAGAAATATGGGACTATGTGAAAAGACCAAATCTACGTTTGATTGGTGTACTTGAA
AGTGACGGGGGGAATGGAGCCAAGTTGGAAAGCACTCTTTAGGATATTGTCCAGGAGAAC
TTCCCCAACCTAGCAAGGCAGGCCAACATTCAAATTCAGGAAATACAGAGAACACCAAAA
AGATACTCCTCGAGAAGAGCAACCCGAAGACATATAATTGTCAGATTCACCAAGGTTGAA
ATGAAGAGAAAAATGTTAAAGGCAGCCAGAGAGAAAGGTCGGGTTACCCACAAAGGGAAG
CCCATCAGACTAACAGCGGATCTCTTGGCAGAAACTCTACAAGCCAGAAGAGAGTGGGGG
CCAATATTCAACATTCTTAAAGGAAAGAATTTTCAACACAGAATTTCATATCCAGCCAAA
CTAAGCTTCATAAATGAAAGATAAATAAAATCCTCTACAGACAAGCAAATGCTGAGAGAT
TTTGTCACTACCAGGCCTGCCTTACAAGAGCTCCTGAAGGAAGCACTAAACATGGAAAGG
AACAACCGGTACCAGCCACTGCAAAAACATGCCAAATTG---
>lcl|hg18_L1PA6_chr2_223903473_223909615
CTCCAAGAAATATGGGACAATGTGAAAAGACCAAATCTACGTTTGACTGGTGTACCTGAA
AGTGAGGGGGAGAATGGAACCAAGTTGGAAAACACTGTTCAGGATATTATCCAGGAGAAC
TTTCCCGACCTAGCAAGGCAAGCCAACATTCAAATTCAGGAAATACAGAGAACACCACAG
AGGTACTCCTTGAGAAGAGCAACCTGAAGACACTTAATTGTCAGATTCACCAAAGTTGAA
ATGAAGGAAAAAATGTTAAAGGCAGCCAGAGAGAAAGGTTGGGTTACCCACAAAGAGAAG
CCCATCAGACTAACAGCAGATCTCTTGGCAGAAACCCTACAAGCCAGTTGAGAGTGGGGG
TCAATATTCAACATTCTTAAAGAAAAGAATTTTCAACCCAGAATTTCATATCCAGCCAAA
TTAAGCTTCATAAGTGAAGGAGAAATAAAATACTTTACACACAAGCAAATGCTGAGAAAT
TTTGTCACCACCCGGCCTGCCTTAGAAGAGCTCCTCAATGAAGCACTAAACATGGAAAGG
AACAACCAGTACCAGCCACTGCAAAAACATGCCAAATTG---
>lcl|hg18_L1PA6_chr18_39669461_39675585
CTCCAAGAAATATGGGAATACATGAAAAGACCAAATCTATGTTTGATTGGTGTACCTGAA
AGTGATGGGGAGAATGGAACCAAGTTAGAAAACACTCTTCAGGATATTATCCAGGAGAAC
TTCCCCAACCTAGCAAGGCAGGCAAACATTCAAATTCAGGAAATACAGAGAACACCACAA
AGATACCCCTCGAGAAGAGCAACCCCAAGACACATAATTATCAGATTCACCAAGGTTGAA
ATGAAGGAAAAAGTGTTAACGGCAGCCAGAGAGAAAGATCGAGTTACCCACAAAGGGATT
CCCATTAGACTAACAGCAGATCTCTCAGCAGAAACTCTACAAGCCAGAAGAGGGTGGGGG
CCAATATTCAACATTCTTAAATAAAAGAATTTTCAAACCTGAATTT---ATGAAG--AAA
CTAAGCTTCATAAGTGAAGGAGAAATAAAATCCTTTACAGACAAGCAATTGATGAGAGAT
TTTGTCACCACCAGACCTGCCTTACAAGAGCTCCTCAAGGAAGCACTAAACATGGAAAGA
AACAACCAGTACCAGTCACTGCAAAAACATGCCAAATTG---
>lcl|hg18_L1PA6_chr2_214845269_214851420
CTCCGAGAAATATGGGACTATGTGAAAAAAACAAATCTATGTTTGATTAGTGTATCTGAA
AGTGACGGGGAGAATGGAACCAAGTTGGAAAACACTCTGCAGGATATTATCCAGGAGAAC
TCCCCCAACCTAGTAAGGCAGGCCAACATTGAAATTCAGGAAATAAAGAGAACACCACAA
AGATACTCCTCAAGAAGAGCAACCCCAAGACACATAATTGTCAGATTCACCAAGGTTCAA
ATGAAGGAAAAAATGTTAAGGGCAGCCAGAGAGAAAGGTCAGGTTACCCACAAAGGGTAA
C-TATCAGACTAACAGCAGATCTCTCTGCAGAAACTCTACAAGCTGGAAGAGGGTGAGGG
ACAACATTCAACATTCTTAAA----AGAATTTTCAACCCAGAATTTCATATCCAGCCAAA
CTAAGCATCGTAAGTGAAGTAGAAATAAAATCCTTTACAGAGAAGCAAATGCTGAGAGAT
TTTGTCACCACCAGGCCTGCCTTAAAAGAGCTCCTGAAGGAAGCACTAAACATGGAAAGG
AACAACCAGAACTAGCCACTGTAAAAACATGCCAAATTG---
>lcl|hg18_L1PA6_chr2_160713237_160719338
CTCCAAGAAATAGGGAAGTATGTGAAAAGACCAAATCTATGTCTGATTGGTGTACCTGAA
AGTGATGGGGAGAACGGAACCAAGTTGGAAAACACTCTGCAGGATATTATCCAGGAGAAC
TTCCCCAACATAGCAAGGTAGGCCAACATTCAAATTCGGGAAATACAGAGAACACTACAA
AGATACTCCTCGAGAAGGGAAACCCCAAGACACATAATTGTCAGATTCACCAAAGTTGAA
ATGAATGAAAAAGTGTTAAGGACAGCCAGAGAGAAAGGTCAGTTTACCCACAAAGGGAAG
CCCATCAGATTAACAACAGATCTCTCGGCAGAAACCCTACAAGCCAGAAGAGAGTGGGGG
CCAATATTCAACATCCTTAAAGAAAAGAATTTTCAACCCAAAATTTCATATCCAGCCAAA
CTAAGCTTCATAAGTGAAGGAGAAATAAAATCCTTTACAGACAAGCAAATGCTGAGAGAT
TTTGTCACCACCAGGCCTGCCTTACAAGAGCTCCTGAAGGAAGAACTAAACATGGAAAGA
AACAACCGGTACTAGCCACTGCAAAAACTTGCCAAATTG---
>lcl|hg18_L1PA6_chr2_18183832_18190032
CTCCAAGAAACATGGGACTATGTGAAAACACCAAATCTACATTTGACTGGTGTACCTGAA
AGTGACGGGGAGAATGGAACCAAGCTGGAAAACACTCTGCAGGATATTATCCAGGAGAAC
ATCCCCAACCCAGCAAGGTAGGCCAACATTCAAATTCAGGAAATACAGAGAACACTACAA
AGATACTCCTTGAGAAGAGCAACCCCAAGACACATGATTGTCAGATTCACCAAGGTTGAA
ATAAAGGAAAAAATGTTAAAGGCAGCCAGAGAGAAAGGTTGGGTTACCCACAAAGGGAAG
CCTATCAGACTAACAGTGGATCTCTTAGCAGAAACCCTACAAGCCAGAAGAGAGTGGGGG
CCAATATTCAACATGCTTAAAGAAAAGAATTTTCAACCCAGAATTTCATATCCAGCCAAA
CTAAGCTTCATAAGCAAAGGAGAAATACAATCCTTTACAGATAAGCAAATGCTGAGAGAT
TTTGTTACTACCAGGCCTGCCTTACAAGAGCTCCTGAAGGAAGCACTAAACATGGAAAGG
AACAACTAGTATCAGCCACTGCAAAAACATGCCAAATTG---
>lcl|hg18_L1PA6_chr2_182371534_182377679
TTCCAAGAAATATGGGATTATGTGAAAAGACCAAATCTATGTTCGATTGGTGTACCTGAA
AGTGATGTGAAGAATGGAACCAAGGTGGAAAACACCCTTCAGGATATTATCCAGGAGAAC
TTCCCCAATCTAGCAAGGCAGGCCAACATTCAAATTCAGGAAATACAGACAACACCATAA
AGATACTCCTCAAGAGAAGTAACCCCAAGACACATAATTATCAGATTCACCGAGGTTGAA
ATGAAGGAAAAAGTGTTAAGGGCAGCCAGAGAGAAAGGTCGAGTTACCCACAAAGCAAAG
CCCATCAGACTAACAGCAGATCTATCTGCAGAAACCCTACAAGTTAGAAGAGAGTGGCGG
CCAATATTCAACATTTTTGAAGAAAAGAATTTTCAACCCAGAATTTCATATCTGGCCAAA
CTAAGCTTCATAAGTGAAGGAGAAATACAATTTTTTACAGACAAGCAAATGCTGAGAGAT
TTTGTCACCACCAGGCCTGCCTTATAAGAGCTCCTGAAGGAAGCACTAAACATAGAAAGG
AACAACCAGTACCAGTTGCTGCAAAAACATGCCAAATTA---
>lcl|hg18_L1PA6_chr2_49379117_49385197
CTCCAAGAAATATGGGACTATACGAAAAGACCACATCTACATTTGATTGGTGTACCTGAA
AGTGATGGAGAGAATGGAACCAAGTTGGAAAACACTCCTCAAGATATTATCCAGGAGAAC
TTCCCCAATCTAGCAAGGCAGGCCAACATTCAAATTCAGGAAATACAGAGAACACTACAA
AGATACTCCTCGAGAAGAGCAACCCCAAGACACATAATTATCAGATTCACCAAGGTTGAA
ATGAAGGAAAAAGTGTTAAAGGCAGCCAGAGAGAAAGGTCGAGTTACCTACAAAGGGAAG
CCCATCAGACTAACAGCGGATATCTCGGCAGAAATCCTACAAGCCAGAAGAGAGTGGGGG
CCCATATTCAACATTCTCAAAGAAAAGAATTTTCAACCCAGAATTTCATATCCAGCCAAA
CTAAGCTTCATAAGTGAAAGAGAAATAAAATCCTTTACAGACAAGCAAATGCTGAGAGAT
TTTGTCACCACCAGGCCTGCCTTACAAGAGCTCCTGAAGGAAGCACTAAATATGGAAAGG
AACAACCGGTGCCAGCCACTGCAAAAACTTGCCAAATTG---
>lcl|hg18_L1PA6_chr2_197277525_197283608
CTCCAAGAAATATGGGACTATGTAAAATGACCAAATCTACGTTTGATTGGTGTACCTGAA
AGTGACAGGGAGCATGGAACCAAGATGGAAAACACTCTTCAGGATATTATCCAGGAGAAC
TTCCCCAACCTAGCAAGACAGGACAACATTCAAATTCAGGATATACAGAGAACACCGCAA
AGATACTCCTCAAGAAGAGCAATCCCAAGACACATAATTGTCAGATTCACTAAGGTTGAA
ATGAAGGAAAAAATGTTAACGGCAGCCAGAGAGAAAGGTCGGGTTACCCACAAAGGAAAG
CCCATCAGACTAAGAGCAGATCTCTCAG-AGAAACTCTACAAGCCAGA---GAGTGGGGG
CCAATATTCAACATTCTTAAAGAAAAGAATTTTCAACCCAGAATTTAATATCCAGCTAAA
TTAAGCTTCATAAGTGAAGGAGAAATAAAAACCTTTACAGACAAGCAAATGCTGAGATAT
TTTGTCACCACCAGGTCTGCCTTACAAGAGCTCCTGAAGGAAGCACTAAACATGGAAAGG
AACAACCGGTACCAGCCACTGCAAAAACATGCCAAATTG---
>lcl|hg18_L1PA6_chr2_176878898_176885006
CTCCAAGAAATATAGGACTATGTGAAAAGACCAAATCTACATTGGATTGGTGTATCTGAA
AGTGATGGGG--AATGGAACCAACCTGGAAAACACTCTTCAGGATATTATCCACTAGAAC
TTTCCCAGCCTAGCAAGGTAGGCCAACATCCAAATTCAGGAAATACAGAGAACACCACAA
AGATACTCCTCAACAAGAGCAACCCCAACACACATAATTGTCAGATTCAAC----TTGAA
ATGAAGGAAAAGATGTTAAGGGCAGCCAGAGAGAAAGGTCGAGTTACCCACAAAGGGAGG
CCCATCAGACTAACAG---ATCTCTCGGCAGAAACCCTACAAACCAGAAGAGACTGGGGG
CCAATATTCAACATTGTTAAAGAAAAGAATTTTCAACACAGAATTTCATATCCAGCCAAA
CTAAGCTTCATAAGTGAAGGAGAAATAAAATCCTTTACAGACAAGCAAATGCTGAGAGAG
TTTGTCACCACCAGGCCTGCCTTACAAGAGCTCCTGAAGGAAGCACTAAACATGGAAAGA
AACAACCAGTACCAGCCACGGCAAAAACAGGCCAAACTG---
>lcl|hg18_L1PA6_chr2_167145980_167152133
CTCCAAGAAATATGGGACTATGTGAAAAGACCAAATCTACATTTGACTGGTGTACCTGAA
AGTGACAGGGAGAATGGAACCAAGTTGGAAAACACTCTGCAGAATACTATCCAGGAGAAC
TTCCCCAACCTAGCAAGGCAGGCCAACATTCAAATTCAGGAAATACAGAGAACACCACAA
AGATTCTCCTCGAGAAGAGCAACCCCAAGACACATAATTGTCAGATTCACCAAGGTGGAA
ATGAAGGAAAAAATGCTAAGGGCAGCCAGAGAGAAAGTTTGGGTTACCCAGAAAGGGAAG
CCCATCAGATTAACAGTGGATATCTCAGCAAAAACTCTCCAAGCCAGAAGAGACTGGGGG
CCAATATTCAACATTCTTAAAGAAAAGAATTTTCAACCCAGAATTTCATATCCAGCCAAA
CTAAGCTTCATAAGTGAAGGAGAAATAAAATCCTTTACAGACAAGAAAATGCTGAGAGAT
TTTGTCACC-CCAGGCCTGCCTTACAAGAGCTCCAGAAGGAAACACTAGACATGGAAAGG
AACAATCAGTACCAGTGATGGCAAAAACACGCCAAATTG---
>lcl|hg18_L1PA6_chr2_182304622_182310801
CTCCAAGAAATATGGGACTATGTGAAAAGACCAAATTTACATTTCACTGGTGTCCCTGAA
AGTGACAGGGAAAATGG----AAGTTGGAAGACATTCTTCAGGATATTAGCCAGGAGAAA
TTCCCCAACCTAGCAAGGCAGGCCAACATTCAAATTCAGGAAATACAGAGAACACCACAA
AGACACTCCTTGAGAAGAGCAAAACCAAGACACACAATTGTCAGATTCAACAAGGTTGAA
GTGAAGGAAAAAATATTAAGGGCAGCCAGAGAGAAAGGTCGGGTTACCCACAAAGGGAAG
CCAATCAGACTAACAGTGGATCTCTTGGCAGAAACTCTACAAGCCAGAAGAGAGTGGGGG
CCAATATTCAACATTTTCAAAGAAAAGAATTTTCAACCCAGAATTTCATATCCAGCCAAA
GTAAGCCTCATAAGTGAAGGAGAAATAAAATCTTTTACAGACAAGCAAATGCTGAGAGAT
TTTGTCACCACCAGGCCTGCCTTACAAGAGCTCCTGAAGGAAGCACTAAACATGGAAAGA
AACAACCGGCACCAGCCACTGC-AAAACATGCCAAATTG---
>lcl|hg18_L1PA6_chr3_120331621_120337764
CTCCAAGAAATATGGGACTATGTGAAAAGACCAAATCTACGTTTGACTGGTGGACCTGAA
AGTGATGGGGAGAATGGAACCAAGTCAGAAAACACTCTTCAGGATATTATCTAGGAGAAC
TTCCCCAACCTAGCAAGGCAGGCCAACATTCAAATTCAGGAAATACAGAGAACACCACAA
AGATACTCCTCAAGAAGACTAACCCCAAGACACATAATTGTCAGATTCACCAAGGTTGAA
ATGAAGGGAAAAAGGTTAAGGGCAGCCAGAGAGGAAGATCAGGTTACCTACAAAGGGAAG
CCCATCAGACTAACAGCAGATCTCTTGGCCAAAACCCTACAAGCCAGAAGAGAGTGAGGG
CCAATATTCAACACTCTTGAAGAAAAGAATTTTCAACCCAGAATTTCATATCCAGCCAAA
CTAAGCTTCATAAGTGAAGGAGAAATAAAATCCTTTACAGACAAGCAAATGCTGAGAGAT
TTTGTCACCACCAGGCCTACCTTACAAGAGCTCCTGAAGGAAGAACTAAATATGGAAAGG
AATGACCAGTACCAGCCACTGCAAAAACATGCCAAACTG---
>lcl|hg18_L1PA6_chr19_44831693_44837723
CTCCAAGAAATATGGGACTATGTGAAAAGACCAAATCTACGTTTGATTGGTGTACCTGAA
AGTGGCGGGGAGAATGGAACCAAGTTGGAAAACACTCTGCAGGATATTATCCAGGAGAAC
TTCCCCAACCTAGCAAGGCAAGCCAACATTCAAATTCAGGAAATACAGAGAACACCACAA
AGATACTCCTCGAGAAGAGCAACCCCAAGACACATAATTGCCAGATTCACCAAGGTTGAA
ATGAAGGAAAAAATGTTCAGGGCAGCCAGAGAGAAAGGTCAGGTTACCCACAAAGGGAAG
CCCATCAGACTAACAGCGGATCTCTTGGCAGAAACCCTACAAGCTAGAAGAGAGTGGGGG
CCAATATTCAACATTCTTAAAGAAAAGAATTTTCAACCCAGAATTTCATATCCAGCCAAA
CTAAGCTTCATAAGTGAAGGAGAAATAAAATCCTTTACAGACAAGCAAATGCTGAGAGAT
TTTGTCACCACCAAGCCTGCCTTACAAGAGCTCCTGAAGGAAGCACTAAACATGGAAAGA
AACAACTGGTAACAGCCACTGCAAAAACATGCCAAATTG---
>lcl|hg18_L1PA6_chr20_22122770_22128911
CTACAAGAAATATGGGAGTACATGAAAAGACCAAATCTATGTCTGATTGGTGTACCTGAA
AGTGACGAGGAAAATGGAACCAAGCTGGAAAACACTCTTCAGGATATTATCCAGGAGAAC
TTCCCCAACCTAGCAAGGCAGGTCAACATTCAAATTCAGGAAATACAGAGAACACCACAA
AGATGCTCCTTGAGAAAAGCAACCCCAAGACATATAATTGTCAGATTCACCAAGGTTGAA
ATGAAGGAAAAAATGCTAAGGGCAGCCAGAGAGAAAGGTTGGGTTACCCACAAAGGGAAC
CCCATCGGACTAACAGCAGCTCTCTTGGCAGAAACCCTACAAGTCAGAAGAGAGTGGGGG
CCAATATTCAACATTCTTACAGAAAAGAAATTTCAACCGAGAATTTCATATCCAGCCAAA
CTAAGCTTCATAAGCGAAGGAGAAATAAAATCCTTTACAGACAAGCAAATGCTGAGAGAT
TTTGTCACCACCAGGCCTGCCTTACAAGAGCTCCTGAAGGAAGCACTAAACATGGAAAGG
AAAAACTGGTACCAGCCACTGCAAAAACATGCTAAATTG---
>lcl|hg18_L1PA6_chr18_55589572_55595655
CTCCAAGAAATATGGGAGTATGTGAAAAGACCAAATCTATGTTGATTTGGTGTACCTGAA
AGTGATGGGGAGAATGGAACCAAGCTGGAAAACACTCTTCAGGATATCATCTAGGAGAAG
TTCCCCAACCTAGCAAGGCAGGCCAACATTCAAGTTCA-GAAATACGGAAAACACCACAA
AGATACTCCTTGACAAGAGCAACCCCAAGACACATAATTGTCAGATTCACCAAGGAGGAA
ATGAAGGAAAAAATGTTAACGGCAGCCAGAGAGAAAGGTAGGGTTACCCACAAAGGGAAT
CGCATCAGACTAACAGCGGATTTCTCAGCAGAAACCTTACAAGCCAGAAGAGAATGGGGG
CCAATATTCAACATTCTTAAAGGAAAGAATTTTCAGCGCAGAATTTCATATCCACCCAAA
CTAAGCTTCATAAGTGAAGGAGAAATAAAATCCTTTACAGACAAGCAAATGCTGAGAGAT
TTTGTCACCACCAAGCCTGCCTTACAAGAGCTCCTGAAGGAAGCACTAAACATGGAAAGG
AACTACCAGTACCAGCCACTGCAAAAACATTACAAATTG---
>lcl|hg18_L1PA6_chr17_50071561_50077714
CTCCAAGAAATATGGGATTATGTGAAAAGACCAAATCTATGTCTGATTGGTGTACCTGAA
AGTGACGGGGAGAATGGAGCCAAGTTGGAAAACATTCTTCAGGATACTATCCGGGAGAAC
TTCCCCAACCTAGCAAGGCAGACCAAC-CTCAAATTCAGGAAATACAGAGAATGCCACAA
AGATACACTTCGATAA-AGCAACCCCAAGACACATAATTGTCAGATTCACCAAGGTTGAA
ATGAAGGAAAAAACGTTTAGGACAACCAGAGAGAAAGGTCAGGTTACCCACAAAGGGAAG
CCCATCAGAGTAACAGCAGATCCCTTGGCAGAAACTCTACAAGCCAGAAGAGAGTGGGGG
CCAATATTCAACATTCTTAAAGAAAAGAATTTTCAACCCAGAATTTCATATCCAGCGAAA
CTAAGCTTCATAAGTGAAGGAGAAATAAAATCCTTTACAGACAAGCAAATGCTGAGAGAT
TTTGTCACCACCAGGCCTGCCTTACAAGAGCTCCTGAAGGAAGCACTAAACATGGAAAGG
CACAACCAGTACCAGCCACTGCAAAAACATGCCACATTG---
>lcl|hg18_L1PA6_chr2_104936500_104942645
CTCCAAGAAATATGGGACTATGTGAAAAGACCAAATCTATGTTTGATTGGTGTACCTGAA
AGTGACAGGAAAAATGGAACCAAGTTGGAAAACACTCTTCAGGTTATTATCCAGGAGAAC
TTCCCCAACCTAGCAAGGCAGGCCAGAATTCAAATTCAGGAAATACAGAGAACACCACAA
AGATACTCCTCGAGAAGAGCAACCCCAAGGCACATAATTGTCAGATTCACCAAGGTTGAA
ATGAGGGAAAAAATGATAAGGGCATCCAGAGAGAAAGGTTGGGTTACCCACAAAGGGGAG
CCCATCAGAGCAACAGCGGATCTCTCAGCAGAAACTCTACAAGCCAGAAGAGAGTGGGGG
CCAATATTCAGCATTCTTAAAGAAAAGAATTTTCAACCCAGAATTTCATATCCAGCCAAA
CTAAGCTTCATAAGTGAAGGTGAAATAAAATCCTTTACAGACAAGCAAATGCTGAGAGAT
TTTGTCACCACCAGGCCTGCCTTACAAGAGCTCCTGAAGGAAGCACTAAACATGGAAAGG
AAAAACCCTTACCAGCCACTGCAAAAACATACCAAATTG---
>lcl|hg18_L1PA6_chr2_178925087_178931220
CTCCAAGAAGTATGGGACTATGTGAAAAGACCAAATCTACATTTGATAGGTTTACCTAAA
AGTGATGGGG-TAATTGAACCAAGTTGGAAAACACTCTTCAGGATATTATCC---AGAAC
TTCCCCAACCTAGCAAGACAGGCCAACATCGAGATTCAGGAAATACAGAAAATGCCACAA
AGATACTCCTCAACAAGAGCAACCCCAAGGCAAATAATTGTCAGATTCACCAAAGTTGAA
ATGAAGGAAAAAATATTAAGGGCAGCCCAAGAGAAAGGTCGGGTTACCCACAAAGGGAAG
CCCATCAGGCTAACAGTGGATCTCTCAGCAGAAAGCCTATAAGCCAGAAGACAGTGAAGG
CCAATATTCAAGATTCTT-----AAAGAATTTTCAACCCAGAATTTCATATCCAGCCAAA
CTAAGCTTCATAAG--AAAGAGAAATAAAATCCTTTACAGACAAGCAAATGCTGGGAGAT
TTTGTCAACACCAGGCCTGCCTTACATGAGCTCCTGAAGGAAGCACTAAACATGGAAAGA
AACAACTGGTACCAGCCACTGCGAAAACATGCCAAATTG---
>lcl|hg18_L1PA6_chr17_25757959_25764167
CTCCAAGAAATATGGGACTATGTAAAAAAACCAAATCTACATTTGATTGGTGTACCTGAA
AGTGACGGGGAGAATGGAACCAAGTTAGAAAACACTCTTCAGGATATTATCCAGGAGAAC
TTCTCCAACCTAGCAAGGCAGGCCAATATTCAAATTCAGGAAATATGGAGACCACCACAA
AGATATTCCTCAAGAAGAGCAACTCCAAGACACATAATTGTCAGATTAACCAAGGTTGAA
ATGAAGGAAAAAATGTTAAAGGCAGCCAGAGAGAAAGGTCAGGTTACCCACAAAGGGAAG
CCCATCGGACTAACAGCAGATCTCTCGTCAGAAACCCTACAAGCCAGAAGAGAGTGGGGG
CCAATATTCAACATTCTTAAAAGAAAGAATTTTCAATCCAGAATTTCATATCCAGCCAAA
CTAAGCTTCGTAAGTGAAGGGCAAATCAAATCCTTTACAGACAAGCAAATGCTGAGAGAT
TTTGTCACCACCAGACCTGCCTTACAAGAGCTCCTAAAGGAAGCACTAAACATTGAAAAG
AGCAACCAGTACCAGCCACCGCAAAAACATGCCAAATTG---
>lcl|hg18_L1PA6_chr20_2193094_2199252
CTCCAAGAAATATGAGACTATGTGAAAAGACCAAATCTACATCTGATTGGTGTACCTGAC
AGTGATGGGGAGAATAGAACCAAGTTAGAAAACACTCTTCAGGATATTATCC---AGAAC
TTCCCCAACCTAGCAAGGCAGGCCAACATTCAAATTCAGGAAATGCAGAGAACACCACAA
AGATACTCCTTGAGAAGAGCAACTCCAAGACACATAATCGTCAGATTCACCAAGGTTGAA
ATGAAGGAAAAAGTGTTAAGGGCAGCCAGAGAGAAAGGTCGAACTACCCACAAAGGGAAG
CCCATCAGTCTAACAGCTGATCTCTCGGCAGAAACCCTACAAGCTAGAAGGGAGTGGGGG
CCAATATTCAACATTCTTTAAGAAAATAATTTTCAACCCCAAATTTCATATCCAGCCAAA
CTAAGCTTCATAAGTAAAGGAGAAATAAAATCCTTTACAGACAAGCAAATGCTGAGTGAT
TTTGTTGCCACCAGGCCTACCTGACAAGAGCTCCTGAAGGAAGCACGAAACATGGAAAGA
AACAACCGGTACCAGCCACTGCAAAAACATGCCAAATTA---
>lcl|hg18_L1PA6_chr2_24171532_24177632
CTCCAAGACAAATGGGACTATGTGAAAAGACCAAATCTATGTTTGATTGGTGTACCTGGA
AGTGATGGGGAGAATGGAACCAACTTGGAAAACACTCTTCAGGATATTATCCAGGAGAAC
TTCCCCAACCTAGCAAGGCAGGCCAACATTCAAATTCAGAAAATACAGAGAACACCACAA
AGATACTCCTTGAGAAGAGCAACCCCAAGACACATAATTGTCAGATTCACCAAGGTTGAA
ATGAAGGAAAAAGTGTTAAGGGCAGCCAAAGAGAAAGGTTGAGTTACCCACAAAGGGACG
CCCATCAGACTAACAGTGGATCTCTCTGCAGAAACCCTACA----AGAAGAGAGTGGGGG
CCAATATTCAACATTCTT-----AAAGAATTTTCAACCCAGAATTTCATATCTAGCCAAA
CTAAGCTTCATAAGTAAAGGAAAAATAAAATCCTTTACAGACAAGCAAATGCTGAGAGAT
TTTGTCACCACCAGGCCTGCCTTACGAGAGCTCCTAAAGGAAGCACTAAACATGGAAAGG
AACAACTGGTACCAGCCACTGCAAAAACATGCCAAATTG---
>lcl|hg18_L1PA6_chr2_70956552_70962722
CTCCAAGAAATATGGGTCTATGTGAAAAGACCAAATCTACATTTGATTGGTGTACCTGAA
AGTGATGAGGAGAATGGAACCAAGTTGGAAAACACTCTTCAGGATATTATCCAGGAGAAC
ATCCCCAACTTAGCAAGGCAGACCAACATTCAAATTCAGGAAATACACAGAACACCAAAA
AGATACTCCTCAAGAAGAGCAACCCCAAGACACATAATTGTCAGATTCACCAAGGTTGAA
ATGAAGGAAAAAGTGTTAAGGGCAGCCAGAGAGGAAGGTCGAGTTACCCAGAAAGGGAAG
CCCATCAGACTAACAGCAGATCTCTCAGCAAAAACCTTACAAGCCAGAAGAGAGTGGGGG
CCAATATTCAACATTATTAAAGAAAAGAATTTTCAA-CCAGAATTTCATATCCAGCCAAA
CTAAGCTTCATAAGTGAAGGAGAAATAAAATCCTTTACAGACAAGCAAATGCTGAGAGAT
TTTGTCACCACCAGACCTGCCTTACGAGAGCTCCTGAAGGAAGCACTAAGCATGGAAAGG
AACAACTGGTACCAGCCACTGCAACAACATGCCAAATTG---
>lcl|hg18_L1PA6_chr2_37674845_37680974
CTCCAAGAAATATGGGACTATGTGAAAAGACCAAATCTACGTTTGATTGGTGTACCTGAA
AGTGATGGGGAGAATGGAACCAAGTTGGAAAACTCTCTGCGGGATATTAAACAGGAGAAC
TTCCCCAACCTAGAAAGGCAGGCCAACATTCAAATTCAGGAAATACAGAGAACGCCACAA
AGATACTCCTCGAGAAGAGCAACCCCAAGACACATAATTGTCAGATTCACCAAAGTTGAA
ATGAAGGAAAAAATGTTAAGGGCAGACAGAGAGAAAGGTCGGGTTACCTACAAAGGG-AG
CCCATCAGACTAACAGCAGACCTCTCAGCAGAAACCCTACAAGCCAAAATAGAGTGGAGG
CCAATATTCAACCTTCTTAAAGAAAAGACTTTTCAACCCAGAATTTCATATCCAGCCAAA
CTAAGCTTCATAAGTGAAGGAGAAATAAAATCCTTTACAGACAAGCAAATGCTGAGAGAT
TTTGTCACCACCAGGCTTGCCTTACAAGAGCTCCTGAAGGAAGCACTAAACATGGAAAGG
AACAACCGGTACCAGCCACTGCAAAAACATGCCAAATTG---
>lcl|hg18_L1PA6_chr16_47350103_47356283
CTCCAAGAAATATGGGACTATATGAAAGGACCAAATCTATGTTTGATTGGTATACCTGAA
AGTGACAGGGAGAATGGAACCAAGTTGGAAAACACTTTTCAGGATATTATCCAGGAGAAG
TTCCCCAACCTAGCAAGGCAGGCCAACATTCAAATTCAGGAAATACAGAGGACACCTCAA
AGATACTCCTCGAGAAGAGCAACTCCAAGACACATAATTGTCAGATTCACCAAAGTTGAA
ATGAAGGAAAAAATGTTAAGGGCAGCCAGAGAGAAAGGTCGGGTTACCCAC-AAGGGAAA
CCCATCAGACTAACAGTGGATCTCTCAGCAGAAACTCTACAAGCCAGAACAGAGTGGGGG
CCAATATTCAACATTCTTAAAGAAAAGAATTTTCAACCCAGAATTTCATATCCAGCCAAA
CTAAGCTTCATAAGTGAAGGAGAAATAAAATCCTTTACAGACAAGCAAATGCTGAGAGAT
TTTGTCACCACCAGGCCTGCCCTAAAAGAGCTCCTGAAGGAAGCACTAAACATGGAAAAG
AACAACTGGTACCAGCCACTGCAAAAACATGCCAAATTG---
>lcl|hg18_L1PA6_chr16_58400723_58406909
CTCCAAGAAATATGGGACTATGTGAAAAGACCAAATCTACGTTTGATTGTTGTACCTGAA
AGTGATGGGGAGAATGGAACCAAGTCGGAAAACACTCTTCAGGATATTATCCAGGAGAAC
TTCCCCAATCTAGCAAGGCAGGCCAATGTTCAAATTCAGGAAATACAGAGAACACCACAA
AGATACTCCTCGAGAAGAGCAACTCCAAGACACATAATTGTCAGATTCACCAAGATTGAA
ATGAAGGAAAAAATGTTAAGGGCAGCCAGAGAGAAAGGTCGGAGTACCCACAAAGGGAAG
CCCATCAGACTAACAGCGGATCTCTCGCCAGAAA--CTAGAAGCCCGAAGAGAGTGGGGG
CCAATATTCAACATTCTTAAAGAAAAGCATTTTCAACCCTGAATTTCATATCCAGCCAAA
CTAAGCTTCATAAGTGAAGGAGAAATAAAATCTGTTACAGACAAACAAATGCTGAGATAT
CTTGTCACCACCAGGCCTGCCTTACAAGAGCTCCTGAAGGAAGCACTAAACATGGAAAGG
AACAACTGGTACCAGCTACTGCAAAAACATGCCAAATTG---
>lcl|hg18_L1PA6_chr3_110866281_110872483
CTCCAAGAAATATGGGACTATGTGAAAAGACCAAATCTACATTTGACTGGTGTACCTGAA
AGTGACAGGGAGAATGGAACCAAGCTGGAAAACACTCTTCAGGATATTATCCAGGAGAAC
TTCCCCAACCTAGCAAGGCAGGCCAACATTCAGATGCAGGAAATTCAGAGAACATGACAA
AGATAATCTTTGAGAAGAGCAACTCCAAGACATATAATTGTCAGATTCACCAAGGTTGAA
ATGAAGGAAAAAATGCTAAAGGCAGCCAGAGAGAAAGGTCAGGTTACCCACAAAGGGAAG
CCCATCAAACTAACAGTGGATCCCTTGGCAGAAACCCTACAAGCCAGAAGAGAGTGGGGG
CCAATATTAAACATTCTTAAAGAAAAGTATTTTCAACCCAGAATTTCATATCCAGCCAAA
CTAAGCTTCATAAGTGAAGGAGAAATAAAATCCTCTACAGACAAGCAAATGCTGAGAGAT
TTTGTCACCACCAGGCCTGCCTTACAAGAGCTCCTGAAGGAAGCACTAAACATGGAAAGG
AAAAACCGGTACCAGCCACTGCAAAAACATGCCAAATTG---
>lcl|hg18_L1PA6_chr20_4424456_4430612
CTCCAAGAAATATGGGACTATGTGAAAAGACCAAATCTAAGTTTGATTGGTGTACATGAA
AGTGATGGGGAGAATGGAACCAAGCTGG-AAACACTCTTCAGGATATTATCCAGGAGAAG
TTCCCCAACCTAGTGAGGCAGGCCAACATTCAAATTCAGGAAAGACACAGAACACCACAA
AGACACTCCTAGAGAAGAGCAACCTCAAGCCACATAATTGTCAGATTCACCAAGGTCAAA
ATGAAGGAAAAAATGCTAAGAGCAGCCAGAAAGAAAAGTCAGGTTACCCACAAAGGGAAG
CCCATCAGACTAACAGCAGATCTCTCTACAGAAACCCTACAAGACAGAAGAGAGTGGGAG
CCAATATTCAACATTCTTAAAGAAAAGGATTTTCAACCCAGAATTTCATATCCAGCCAAA
CTAAGCTTCATAAGTGAAGGAGAAATAAAATCCTTTACAGACAAGCAAATGCTGAGAGAT
TTTGTCACCACCAGGCCTGCCTTACAAGAGCTCCTGAAGGAAGCTCTAAACATGGAAAGG
AACAACTGATACCAGCCACTGCAAAAACATGCCAAACTG---
>lcl|hg18_L1PA6_chr2_146256434_146262522
CTCCAAGAAATATGGGACTATGTGAAAAGACCAAATCTACTTTTGATTGGTGTACCTGAA
AGTGATGGGAAGAATGGAATTAAGCTGGAAAACACTATTCAGGATATTATCCAGGAGAAC
TTCCCCAACCTAGCAAGACAGGCCAACATTCAAATTCAGGAAATACAGAGAACACCACAA
AGATACTCCTCAAGAAGAGCAACCCCAAGAC----AATTGTCAGCCTCACCAAGGTTGAA
ATGAAGGAAAAAATGCTAAGAGCAGCCAGAGAGAAAGGTCGGGTTACCCACAAAGGGAAT
CCCATCAGACTAACTGCAGGT-TCTTGGCAGAAACACTACAAGACAGAAGAGAGTGGGGG
CCAATATTCAACATTCTTAAAGAAAAGAATTTTCAACCCAGAATTTCATATCCAGCCAAA
CTAAGTTTCATAAGTGAGGAAGAAATAAAATCCTTAACAGACAAGCAAATGCTGAGAGAT
TTTGTCATGACCAGGACTGCCTTACAAGAGATCCTGAAGGAAGCACTAAACATGGAAAGG
AACAACTGGTACCAGCCACTGCAAAAACATGCCAAATTG---
>lcl|hg18_L1PA6_chr17_22600366_22606505
CTCCGAGAAATATGGGACTACA-GGAAAGACCAAATCTACATTTGGCTGCTGTACCTGAA
AGTGACAGGGAGAATGGAACCAAGCTGGAAAACACTCTTCAGGGTATTATCCAGGAGAAC
TTCCCCAACCTAGCAAGGCAGGCCAACATTCAAATTTAGGAAATACAGACAACACCACAA
AGATACTCCTCAAGAAGAGCAACCCCAAGACACATAATTGTCAGATTCACCAAGGTTGAA
ATGAAGGAAAAAATGTTAAGGGCAGCCACAGAGAAAGGTCAGGTTATCCAGAAAGGGAAG
CCCATCAGACTAACAGCTGATCTCTTGTCAGAAACTCTATAAGCCAGAAGAGAGTGGGGG
CCAACATTCAACATTCTTAAAGAAAGGAATTTTCAACCCAGAATTTGATATCCAGCCAAA
CTAAGCTTCATAAGTGAAGGAGAAATAAAATACTTTACAGACAAGCAAATGCTGAGAGAT
TTTGTTACCACCAAGCCTGCCTTACAAGAGCTCCTGAAGGAAGCTCTAAACATGGAAAGG
AACAACCGGTACCAGCCACTGCAAAACCATGCCAAATTC---
>lcl|hg18_L1PA6_chr2_199812577_199818699
CACCAAGAAATATGGGTCTATGTGAAAAGACCAAATCTACATTTGACTGGTGTACCTGAA
AGTGACAGGGAGAATGGAACCAAGCTGGAAAACACTCTTCAGAATATTAACCAGGAGAAC
TTCCCCAACCTAGCAAAGCAGGCCAACATTCAAATTCAGGAAATACAGAGAACACCACAA
AGATACTCCTCAAGAAGAGCCACCCCAAGACACATAATTGTCAGATTCACCAAGGTTGAA
ATGAAGGAAAAAATGCTAAGGGCAGCCAGAGAGAAAGGTCGGGTTACCAACAAAGGGAAG
CCCATCAGACTAACAGCTGATCTCTTGGCAGAAACTCTACAAGCCAGAAGAAAGTGGGGG
CCAATATTCAACATTCTTAAAGAAAAGAATTTTCAATCCAGAATTTCATATCCAGCCAAA
TTAAGCTTCATAAGTGAAGGAGAAATAAAATCCTTTACAGACAAGCAAATGCTGAGAGAT
TTTGTCACCACCAAGCCTGCCTTACAAGAGCTCCTGAAGGAAGCACTAAACTTGGAAAGG
AACAACTGGTACCAGCCACTGAAAAAACATGCCAAATTG---
>lcl|hg18_L1PA6_chr2_70922837_70928958
CTACAAGAAATATGGGACTATGTGAAAAGACCAAATCTACGTTTGATTGGTGTACCTGAA
AGTGATGGGGAGAATGGAACCAAGTTGGAAAACACTCTTCAGGATATTATCCAGGAGAAC
TTCCCCAACCTAGCAAGGCAGACCAACATTCAAATTCAGGAAATACAGAGAACACCACAA
AGATACTCCTCAAGAAGAGCAACGCCAAGACACATAATTGTCAGATTCACCAAAGTTTAA
ATGAAGGAAAAAATGTTAAGGCCAGCCAGAGAGAAAAGTCGAGTTACCGAGAAAGGGAAG
CCCATCAGACTAACAGCGGATCTCTCAGCAGAAACCCTACAAGCCAGAAGAGAGTGGGGG
CCAATATTCAACATTCTTAAAGAAAAGAATTTTTAACCCAGAATTTCATATCCAGCCAAA
CTAAGCTTCATAAGTGAAGGAGAAATAAAATCCTTTACAGACAAGCAAATGCTGAGAGAT
TTTGTCACCACCAGGCCTGCCTTACAAGAGCTCCTGAAGGAAGCACTAAACATGGAGAGG
AACAACTGGTACCAGCCACTGCAAAAACATGCCAAATTG---
>lcl|hg18_L1PA6_chr2_157838582_157844714
CTCCAAGAAATATGGGACTATGTGAAAAGACCAAATCTATGTTTGATTAGTGTACCTGAA
AGTGATGGGGAGAATGGAACCAAGTTGGAAAACACACTTCAGGATATTATCCAGGAGAAT
GTCCCCAACCTA---------GCCAACATTCAAATTCAGGAAATACAGAGAACACCACAA
AGATACTCCATGAGAAGAGCAACTCCAAGACACATAATTTTCAGATTCACCAAAGTTGAA
ATGAAGGGAAAAATGTTAAGGACAGCCAGATAGAAAGGTTGGCTTACCCACAAAGGGAAG
CCGATCAGACTAATGGTGGATCTCTCGGCAGAAACTCTACAAGCCAGACGAGAGTGAGGG
CCAAAATTCAACATTCTTAAAGAAAAGAACTTTCAACCCAGAATTTCATATCCAGCCAAA
CTAAGCTTCATGAGTGAAGGAAAAATAAAATCCTTTATAGACAAGCAAATGCTGAGAGAT
TTTGTCACCACCAGGCCTGCCTTACAAGAGCTCCTGAAGGAAGCACTAAACATGGAAAGA
AACAACTGGTACCAGCCACTGCAAAAACAGACCAAATTG---
>lcl|hg18_L1PA6_chr2_155403709_155409842
CTCCAAGAAATATGGGATTATGTGAAAAGATCAAATCTACATTTGATTGGTGTACCTGAA
AGTGATGGGGAGAATGGAACCAAGTTGGAAAACATTCTTCAGGATATTATACAGGAGAAC
TTCCCCAACCTAGCAAGGCAGGCCAACATTCAAATTCAGGAAATACAGAGAACACCACAA
AGATACTCCTCGAGAAGAGCAACCCCAAGACACATAATTGTCAGATTCACCAAAGTTGAA
ATGAAGGAAAAAGTGTTAAGGGCAGCCAGAGAGAAAGGTTGAGTTACCCACAAAGGGAAG
CCCAGCATACTAACAACGGATCTCTCAGCAAAAACCAAGCAAGCCAGAAGAGAGTGGAGG
CCAATATTCAACATTCTCAAAGCAAAGAATTTTCAACCCAGAATTTCAGATCCAGCCAAA
CTAAGCTTCATAAGTGAAGGAGAAATAAAATCCTTTACAGACAAGCAAATGCTGAGAGAT
TTTGTCACCACCAGGCCTGCCCTACAAGAGCTCCTGAAGGAAGCACTAAACATGGAAAGA
AACAACCAGTACTAGCCACTGCAAAAACATG-TAAATTG---
>lcl|hg18_L1PA6_chr17_56193359_56199473
CTCCAAGAAATATAGGACTATGTGAAAAGACCAAATCTACGTTTGATTGGTGTATCTGAA
AGCGACA-GGAGAATGGAACCAAGCTGGAAAACACTCTTCAGGATATTATCCAGGAGAAC
TCCCCCAACATAGCAAGGCAGGCCAACATTCAAATTCAGGAAATACAGAGAACACCACAA
AGATACTCCTCAAGAAGAGCAACCCCAAGACACATAATTGTCAGATTCACCAAGGATGAA
ATGAAGGAAAAAATGTTTAGGGCAGCCAGAGAGAAAGGTCAAGTTACCCACAAAGGGAAG
CCCATCAGACTAACAGCTGATCTCTCAGCAGAAACTCTACAAGCCAGAAGAGAGTGGGGG
CCAATATTCAACATTTTTAAAGAAAAGAATTTTCAACCCAGAATTTCATATCCAGCCAAA
CTAAGCTTCATAAGTGAAGGAGAAATAAAATCCTTTACAGACAAGCAAATGCTGAGAGAT
TTTGTCACCACCAGGCCTGCCTTACAAGAGCTCCTGAAGGAATCACTAAACATAGAAAGG
AACAACCGGTACCAGCCACTGCAAAAAGATGCCAAATTG---
>lcl|hg18_L1PA6_chr2_55912169_55918322
CTCCAAGAAATATGGGACTATGTGAAAAGACCAAATCTACATTTGATTGGTGTACCAGAA
AGTGACGGGGATAATGGAACCAAGTTGGAAAACACTCTTCAGGATATTATCCAGGAGAAC
TTCCCCAGCCTAGCAAGGCAGGCCAACATTCAAATTTGGGAAACACAGAGAACACCATAA
AGATACTCCTTGACAAGAGCAACCTCAAGACACATAATTGTCAGATTCACCAAGGTTGAA
ATGA-GGAAAAAATGTTAAGGGCAGCCAGAGACAAAGGTCGGGTTACCCACAAAGGGAAG
CCCATTAGACTAACAGCAGATCTCTCAGCAGAAACCCTACAAGCCAGAAGAGAGTGGGGG
CCAATATTCAACATTCTTAAAGAAAAGAATTTTCAACCCAGAATTTCATATCCAGCCAAA
CTAAGCTTCATAAGTGAAGGAGAAATAAAATACTTTACAGACAAGCAAATACTGAGAGAT
TTTGTCACCACCAGGCCTGCCCTAAAAGAGCTCCTGAAGGGAGCACTAAACACGGAAAGG
AACAACCAGTACTGGCCACTGCAAAAACATGCCAAATTG---
>lcl|hg18_L1PA6_chr2_55542802_55548950
CTCCAAGAAATATGGGACTATGTGAAAAGACCAAATCTGCGTTTGATTGGTGTACCTGAA
AGTGACAGGGAGAATGGAACCAAGTTGGAAAACACTCTTCAGGATATTGTCCAGGAGAAC
TTCCCCAGCCTA-CAAGGCAGGCCAACATTCAAATTCACGAAATACAGAGAACACCACAA
AGATACTCCTCGAGAACAGCAACCTCAGGACACATAATTGTCAGATTCGCCAAGGTTGAA
ATGAAGGAAAAAATGTCAAGGGCAGCCAGAGAGAAAGGTCGGGTTACCCACAAAGGGAAG
CCCATCAGACTAACAGCGGATCTCTCGGCAGAAACTCTACAAGCCAGAAGAGAGTGGAGT
CCAACGTTCAACAATCTCAAAGAAAAGAATTTTCAACTCAGAATTTCATATCCAGCCAAA
CTAAGCTTCATAAGTGAAGGAGAAATAAAATCCTTTACAGACAAGCAAATGCTGAGAGAT
TTTGTCACCACCAGGCCTGCCCTACAAGAGCTCCTGAAGGAAGCACTAAACATGGAAAGG
AA-AATTGGTACCAGCCTCTGCAAAAACATGCCAAATTA---
>lcl|hg18_L1PA6_chr3_114568129_114574277
CTCCAAGAAATATGGGACTATGTGAAAAGACCAAATCTACATTTGATTGGTGTACCTGAA
AGTGATGGGGAAAATGGAACCAAGTTAGAAAACACTCTTCAGGATATCATCCAGGAGAAC
TTCCCCAACCTAGCAAGGCAGGCCAACATTCAAGTTCAGGAAATACAGAGAACACCACAA
AGATTCTCCTTGAAAAGAGCAACCCCAAGACACATAATTGTCAGATTCACCAAGGTTGCA
ATGAAGGAAAAAATTGTAAGAGCAGCCAGAGAGAAAGGTCGGGTTACCCACAAAGGGAAG
ACCGTCAGACTAACAGCAGATCTCTCGGCAGAAACCCTACAAGCCAGAAGAGAGTGTGGG
CCAATATTCAATATTCTTAAAGAAAAGAATTTTCAACACAGAATTTCATATCCAGTCAAA
CTAAGCTTCATCAGTGAAGGAGAAATAAAATACTTTACAGACAAGCAAATGCTGAGAGAT
TTTGTCACCACCAGGCCTGCCTTACAAGAGCTCCTGAAGGAAGCACTAAACATGGAAAGG
AACAACCGGTACCAGCCACTGCAAAAACATTCCAAATTG---
>lcl|hg18_L1PA6_chr20_9389935_9396102
CTCCAAGAAATATGGGACTATGTGAAAAGACCAAATCTGTGTTTGATTGGTGTACCCAAA
AGTGATGGGGAGAATGGAACCAAGTTGGAAAACACTCTTTAGGATATCATCCAGTAGAAC
TTCCCCAACTTAGCAAGGCATGCCAACATTCAAATTCAAGAAAGACAGAGAACACCGCAA
AGATACTCCTCGAGAAGAGCAACCCTAAGACACATAATTGTCAGATTCACCAAGGTTGAA
ATGATGGAAAAAATGTTAAGGGCAGCCAGAGAGAAAGGTCGGGTTACCCACAAAGGAAAG
TCTATCAGACTAACAGCGGACCTCTCGGCAGAAACCCTACAAGCCAGAAGAAAGTAGGGG
CCAATATTCAACATTCTTAAAGAA-AGGATTTTCAACCCAGAATTTCATATCCAGCCAAA
CTAAGCTTCATAAGTGAAGGAGAAATAAAATCCTTTACAGGCAAGCAAATGCTGAAAGAT
TTTGTCACCGCCAGGCCTGCCTTATAAGAGCTCCTGAAGGAAGCATTAAACATGGAAAGA
AACAACCGGTACCAGCCACTGCAAAAACATGCCAAATTG---
>lcl|hg18_L1PA6_chr2_172837680_172843838
CTCCAAGAAATATGGGACTATGTGAAAATACCAAATCTACATTTGATTGGTGTACCTGAA
AGTGATGGGGAGAATGGAATCAAGTTGGAAAACACTCTTCAGGGTATTATCCAGGAGAAC
TTCCCCAACCTAGCAAGGCAGGCCAACATTCAAATCCAGGTAATACAGAGAACACCACAA
AGACACTCCTCAAGAAGAGCAACTCCAAGACACATAATTGTCAGATTGACCAAAGTTGAG
ATGAAGGAAAAAATGTTAAGGGCAGCC----AGAAAGGTCAGGTTGCCTAAAAAGGGAAG
CCCATCAGACTAACAGCAGATCTCCCAGCAGTAACCCCACAAGCCAGAAGAGAGTGGGGG
CCAATATTCAACGTTCTGAAAGGAAAGAATTTTCAACCCAGAATTTCATATCCAGCCAAA
CTAAGCTTCATAAGTGAAGGAGAAATAAAATCCTTTACAGACAAGCAAATGCTGAGAGAT
TTTGTCACCACCAGGCCTGCCTTACAAGAGCTCCTGAAGGAAGCACTAAACATGGAAGGG
AAAAACCAGTACCAGCCACTGCAAAAACATGCCAAATGG---
>lcl|hg18_L1PA6_chr18_44429355_44435504
CTCCAAGAAATATAGGACTATGTGAAAAGACCAAATCTATGTTTGATTGGTGTACCTGAA
AGCAAAAGGGA-----GAACCAAGTTGGAAAACACTCTTCAGGATATTATCCAGGAGAAC
TTCCCCAACCTAGCAAGGCAGGCCAACATTCAAATTCAGGAAATACAGAGAACACCATAA
AGATACTCCTTGAGAAGAGCAACCCTAAGACACAAAATTGTCAGATTCACCAAGGTTGAA
ACGAAGGAAAAAATGTTAAGGGCAGCCATAGAGAAAGGTCGGGTTACCCACGAAAGAAAG
CCCATCAGACTAACAGCAGATCTCTTGGCAGAAACTCTACAAGCCAGAAGAGAGTGGAGG
CCAATATTCAACATTCTTAAAGAAAAGAATTTTCAACCGAGAATTTCACATCCAGCCAAA
CTAAGCTTCACAAGAGAAGGAGAAATAAAACCCTTCACAGACAAGCAAATGCTGAGAGAT
TTTGTCACCACCAGGCCTGCCTTACAGGAGCTCCTGAAGGAAGCACTAAACGTGGAAAGG
AACACCCAGTACCAGCCACTGCAAAAACATGCCAAATTC---
>lcl|hg18_L1PA6_chr20_17339761_17345828
CTCCAAGAAATATGGGACTATGTGAAAAGATCAAATCTACGTTTGATTAGTGTACTTGAA
ACTGACAGGGAGAATGGAACCAAGTTGGAAAACACTCTTCAGGATATTATCCAGGAGAAC
TTCCCCAACCTAGCAAGGCAGGCCAACATTCAGATTCAGGAAATACAGAGAACACCACAA
AGATACTCCTCAAGAAGAGGAACTCCAAGACACATACTTGTCAGATTCACCAAAGTTGAA
ATGAAGGAAAAAATGTTAAGGGTAGCCAGAGAGAAAGGTCGGGTTACCCACAAAGGGAAG
CCCATCAGACTAACAGCAGATCTCTCAGCAGAAACCCTACAAGCCAGAGGAGAGTGGGGA
CCAATATTCAACATTCTTAAAGAAAAGAATTTTCAACCCAGAATTTCATATCCAGCCAAA
CTAAGCTTCATAAGTGAAGGAGAAATAAAATCCTTTACAGACAAGCAAATGCTGAGAGAT
TTTGTCACCACCAGGCCTGCCTTACAAGAGCTCCTGAAGGAAGCACTAAACATGGAAAGG
AACAACCAGTACCAGCCACTGCAAAAACACCCCAAATTG---
>lcl|hg18_L1PA6_chr3_11878462_11884604
CTCTAAGAAGTATGGGACTATGTGAAAAGACCAAATCTACATTTGATTGGTGTACCTGAA
AGTGACATGGAGAATGGAACCAAGTTGGAAAACACTGTTCGGGATATTATCCAGGAGAAC
TTCCACAACCTAGCAAGGCAGGCCAACACTCAAATTCAGGAAATATAGAGAACGCCACAA
AAATTCTCCTCCAGAAGAACAACTCCAAGACACATAATTGTCAGATTCACCGAGGTTGAA
ATGAAGGAAAAAATGTTAAGGGCAGCCAGAGAGAAAGGTCAGGTTACCCACAAAGGGAAG
CCCATTAGACTAACAGCAGATCTCTTGGCAGAAACTGTACAAGCCAGAAGACAGTGGGGG
TCAATACTCAACATTCTTAAAGAGAAGAGTTTTCAACCCAGAACTTCATATCCAGCCAAA
CTAAGCTTCATAAGTGAAGGAGAAATAAAATCCTTTACAGACAAGCAAATGCTGAGAGAT
TTTGTCACCAACAGGCCTGCCTTACAAGAGCTCCTGAAGGAAGCACTAAACATGGAAAGG
AACAACTGGTACCAGCCACTGCAAAAACATGCCAAATTG---
>lcl|hg18_L1PA6_chr2_81437603_81443735
CTCCAAGAAATGTGGGACTATGTGAAAAGACAAGATCTACATCTGATTGGTGCACCTG-A
TGTGATGGGGAGAATGAAACCAAGTTGGAAAACACTCTGCAGGATATTATCCAGGAGAAC
TTCCCCAACCTAGCAAGGCAGGCCAACATTCAAATACAGGAAATACAGACAATGCCACAA
AGATACTCCTCAAGAAGAGCAACCCCAAGACACATAATTGTCAGATTCACCAAGGTTGAA
ATGAAGGAAAAAATGTTAAGGGCAGCCAAAGAGAAAGATCGGGTTACCCATAAAGGAAAG
CCCATCAGACTAACAGCAGATATCTCAGCAGAAACTCTACAAGCCAGAAGAGAGTGGGGG
CCAATATTCAACATTCTTAAGGAAGAGAATTGTCAACACAGAATTTCATATCCAGCCAAA
CTAAGCTTCATAAGTGAGGGAGAAATAAAATCCTTTATAGACAAGCAAATGCTGAGAGAT
TTCATCACCACCAGGCCTGCCTTACAAGAGCTCCTGAAGGAAGCATTAAACATGGAAAAG
AACAACCAGTACCAGCCACTGCAAAAACATGCCAAATTG---
>lcl|hg18_L1PA6_chr2_86744320_86750480
CTCCAAGAAATATGGGACTATGTGAAAAGATCAAATCTACATTTGATTGGTGTACCTGAA
AGTGACGGGGAGAATGGAACCAAATTGGAAAACACTTTTCAGGATATTATCCAGGAGAAC
TTCCCCAACCTAGCAAGGCAGACCAACATTCAAATTCAGGAAATACAGAGAACACCACAA
AGATACTCCTCAAGAAGAGCAACCCCAAGACACATAATTGTCAGATTCACCAAGGTTGAA
ATGAAGGAAAAAATGTTAAGGGCAGCCAGAGAGAAAGGTCGGGTTACCCACAAAGGGAAG
CCCATCAGACTAACAGCGGATCTCTCGGCAGAAACTCTACAAGCCAGAAGAGAGTGGGGG
CCAATATTC--CATTCTTAAAGAAAAGAATTTTCAACCCAGAATTTCATATCCAGCCAAA
CTAAGCTTCATAAGTGAAGGAGAAATAAAATCCTTTACAGACAAGCAAATGCTGAGAGAT
TTTGTCACCACCAGGCCTACCTTACAAGAGCTCCTGAAGGAAGCACTAAACATGGGAAGG
AACAACCAGTACCAGTCACTGCAAAAACATGCTAAATTG---
>lcl|hg18_L1PA6_chr18_13068650_13074760
CTCCAAGAAATATGGGACTATGTGAAAACATCAAATCTACATCTGATTGGTGTACCTGAA
AGTGACAGGAAGAATGGAACCAAGTTGGAAAACACACTGCAGGATATTATCCAGGAGAAC
TTCCCC-ACCTAGCAAGGCAGGCCAACATTCAAATTCAGGAAATACAGAGAACACCACAA
AGATACTCCTCGAGAAGAGCAACCCCAAGGCACATAATTGTCAGATTCACCAAGGTTGGA
ATGAAGGAAAAAATGTTAAGGGCAGCCAGAGACAAAGGTCGGGTTACCCACAAAGGGAAG
CACATCAGACTAACAGCTGATCTCTCAGCAGAAACTCTACAAGCCAGAACAGAGTGGGGG
CCAATATTCAACA-TATTAAAGGAAAGAATTTTCAACCCAGAATTTCATATCCAGCCAAA
CGAAGCTTCATAAGTGAAGGAGAAATAAAATCCTTTACAGACAAGCAAACGCTGAGAGAT
TTTGTCACCACCAGGCCTGCCTTACAAGAGCTCCTGAAGGAAGCACTAAACATGGAAAGG
AACAACTGGTACTAGCCACTGCAAAAACATGCCAAATTG---
>lcl|hg18_L1PA6_chr2_67819607_67825740
CTCCAAGCAATATGGGACTATGTGAAAAGACCAAATCTATGTTTGATTGGTGTACTTGAA
AGTAATGGGGAGAATGGAACCAAGTTGGAAAACACTCTTCAGGATATTATCCAGGAGAAC
TTCCCCAACCTAGCAAGGCAGGCCAACATTCAAATTCAGGAAATACAAAGAACACCACAA
AGATACTCCTCAAGAAGAGCAACCCCAAGACACATAATTGTCAGATTCACCAAGGTTGAA
ATGAAGGAAAAAATGTTAAGGGCAGCCAGAGAGAAAGGTCAGGTTACCCACAAAGGGAAG
CCCATCAGAGTAACAGCTGATCTCTCGGCAGAAACTCTACAAGCCAGAAGAGAGTGGGGG
CCAATATTCAACATTCTTAAAGAAAAGAATTTTCAACCCAGAATTTCATATCCAGCCAAA
CTAAGCTTCATAAGTGAAGGAGAAATAAAATCCTTTACAGACAAGCAAATGCTGAGAGAT
TTTATCACCACCAGGCCAGCCTTACAAGAGATCCTGAAGGAAGCACTAAACATGGAAAGG
AACAACTGGAACCA-CCACTGCAAAAACATGCCAAATTG---
>lcl|hg18_L1PA6_chr2_110067823_110073959
CTCCAAGAAATATGGGACTATGTGAAAAGACCAAATCTATGTTTGATTGGTGTACCTCAA
AGTTATGGGGAGAATGGAACCAAGCTGGAAAACACTTGTCAGGATGTTATCCAGAAGAAC
TTCCCCAACCTAGCAAGGCAGGCCAACATTCAAATTCAGGAAATACAGAGAACACCACAA
AGATACTCCTCGAGAAGAGCAACCGCAAGATACATAATTGTCAGATTCACCAAAGTTGAA
ATGAAGGAAAAAATGTTAAGGGCAGCCAGAGAGAAAGGCCGGGTTACCCACAAAGGGAAG
CCCATCAGACTAACAGCGGATCTCTCGGCAGAAA--CTACAAGCCAGAAGAGAGTGGGGG
CCAATATTCAACATTCTTAAAGAAAAGAATTTTCAACCCAGAATTTCATATCCAGCCAAA
CTAAGCTTCATAAATGAAGGATAAATAAAATCCTTAACAGACAAACAAATGCTGAGAGAT
TTTGTCACCACCAGGCCTGCCTTACAAGAGCTCCTGAAGGAAGCACTAAACATGGAAAGG
AACAACCGGTACCAGCCACTGCAAAAACATGCCAAATTG---
>lcl|hg18_L1PA6_chr2_110604510_110610646
CTCCAAGAAATATGGGACTATGTGAAAAGACCAAATCTATGTTTGATTGGTGTACCTCAA
AGTTATGGGGAGAATGGAACCAAGCTGGAAAACACTTGTCAGGATGTTATCCAGAAGAAC
TTCCCCAACCTAGCAAGGCAGGCCAACATTCAAATTCAGGAAATACAGAGAACACCACAA
AGATACTCCTCGAGAAGAGCAACCGCAAGATACATAATTGTCAGATTCACCAAAGTTGAA
ATGAAGGAAAAAATGTTAAGGGCAGCCAGAGAGAAAGGCCGGGTTACCCACAAAGGGAAG
CCCATCAGACTAACAGCGGATCTCTCGGCAGAAA--CTACAAGCCAGAAGAGAGTGGGGG
CCAATATTCAACATTCTTAAAGAAAAGAATTTTCAACCCAGAATTTCATATCCAGCCAAA
CTAAGCTTCATAAATGAAGGATAAATAAAATCCTTAACAGACAAACAAATGCTGAGAGAT
TTTGTCACCACCAGGCCTGCCTTACAAGAGCTCCTGAAGGAAGCACTAAACATGGAAAGG
AACAACCGGTACCAGCCACTGCAAAAACATGCCAAATTG---
>lcl|hg18_L1PA6_chr2_191665548_191671740
CTCCAAGAAATATGGGACTATGTGAAAAGACCAAATCTACATTTGATTGGTGTGCCTGAA
AGTGACAGGGAGAATGGAACCAAGTTGGAAAACACTCTTCAGGATATTATCCGGGAGAAC
TTTCCCAACCTAGGGAGGCAGGCCTACATTAAAATTCAGGAAATACAGAGAACGCCACAA
AGATACTCCTTGAGAAGACCAAATCCAAGACACATAATTATCAGATTCACCAAAGTTGAA
ATGAAGGATAAATTGTTAAGGGCAGCCAGAGAGAAAGGTTGGGTTACCCACAAAGGGAAG
CCCATCAGACTAACAGCGTATCTCTCAGCAGAAACTCTACAAGCCAGAAGAGAGTGGGGG
CCAATACTCAACATTCCTAAAGAAAAGAATTTTCAAACCAGAATTTCATATCCAGCCAAA
CTAAGCTTCATAAGTGAAGGAGAAATAAAATCCTTTACAGACAAGCAAATGCTGAAAGAT
TTTGTCACTACCAGACCTGCCTTACAAGAGCTCCTGAAGGAAGCACTAAAAATGGGAGGG
AACAACCGGTACCAGCCAATGCAAAAACATGCCAAATTG---
>lcl|hg18_L1PA6_chr2_95122216_95128324
CTCCAAGAAATATGGGACTATGTGAAAAGACCAAATCTACATTTGATTGGTGTACCTGGA
AGTGACAGGGAGAATGGAACCAAGTTCGAAAACACTCTTCAGGATATCATCCAAGAGAAC
TTCCCCAACCTAGCAAGGCAGGCAAACATTTAAATTCAGGAAATACAGAGAACACCACAA
AAATACTCCTTGAGAAGAGCAACCCCAAGACACATAATTATCAGATTCACCAAGGTTGAA
ATGAAGGAAAAAATATCAAGGGCAGCCAGAGAGAAAGGTCGGGTTATCCACAAAGGGAAG
CCCATCAGACTAACAGCGGATCTCTCAGCAGAAATTCTATAAGCCAGAAGAGAGTGGGGG
CCAATATTCAACATTCTT----AAAAGAATTTTCAACCCAGAATTTCATATCCAGCCAAA
CTAAGCTTCATAAGTGAAGGAGAAATAAAATCCTTTACACACAAGCAAATACTGAGAGAT
TCTGTCACTACCAGGCCTGCCTTACAAGAACTCCTGAAGGAAGCACTCAACATGGAAAGG
AACAACCGGTACCAGCCACTGCAAAAACATGCCAAATTG---
>lcl|hg18_L1PA6_chr4_143106313_143112450
CTCCAAGAAATATGGGACTATGTGAAAAGACCAAATCTACGTTTGATTGGTGTACCTGAA
AGTGATGGGGAGAAAGGAACCAAGTTAGAAAACACTCTTCAGGATATTATCTGGGAGAAC
TTCCCCAACCTAGCAAGATAGGCCAACATTCAAGTTCAGGAAATCCAGATAACATCATGA
AGATACTCCTTGAGAAGAGCAATCGCAAGACACATAATTATCAGATTCATCATGGTGGAA
ATGGAGGAAAAAATGTTAAGGGTGACCAGAGAGAAAGGTTGGGCTACCCACAAAGGGAAG
CCCATCAAACTAACAGTGGATCTCTCTGCAGAACCCCTACAAGCCAGAAGAGAATGGGGA
CC-ATATTCAACATTCTTAAAGAGAAGAATTTTCAACCCAGAATTTAATATCCAGCCAAA
CTAAGCTTCATAAGTGAAGGAGAAATAAAATCTTTTATGTACAAGCAAATGCTGAGAGGC
TTTGTCACCACCAGGCCTGCCTTACAAGATCCCCTGAAGGAAGCACTAAACATGGAAAGG
AGTAACCGGTACCAGCCACTGCAAAAACATGCCAAATTT---
>lcl|hg18_L1PA6_chr3_68080931_68087060
TTCCAAGAAATATGGGACTATGTGAAAAGACCAAATATACATTTGATTGGTGTACCAGAA
AGTGACGGGGAGAATGGAATCAAGTTAGAAAACACTCTTCAGGATATTATCCAGGAGAAC
TTCCCTAACCTAGCAAAGCAGGCCAACATTCAAATTCAGGAAATACAGAGAACAACACAA
AGATACTCCTCGAGAAGAGCAACCCCAAGACACGTAATTGTCAGATTCACCAAGATTGAA
ATAAAGGAAAAATTGCTAAGGGTAGCCAGTGAGAAAGCTCGGGTTACCCACAAAGGGAAG
CCTATCAGACTAACAGCAGATCTCTCGGCAGATACCCTACAAGCTAGAAGAGAGTGGGGG
CCAATATTCACCATTCTTAAAGAAAAGAACTTTCAACCCAGAATCCCATATCCAGCCAAA
CTAAGCTTCACAACTGAAGGGGACATAAAATCCTTTACAGACAAGCGAATGCTGAGCTAT
TTTGTCACCACCAGGCCTGCCTTACAAGAACTCCTGAAGGAAGCACTAAACATGGAAAGG
AACAACCGGTACCAGCCACTGCAAAACCATGCCAAATGG---
>lcl|hg18_L1PA6_chr3_random_477808_483937
TTCCAAGAAATATGGGACTATGTGAAAAGACCAAATATACATTTGATTGGTGTACCAGAA
AGTGACGGGGAGAATGGAATCAAGTTAGAAAACACTCTTCAGGATATTATCCAGGAGAAC
TTCCCTAACCTAGCAAAGCAGGCCAACATTCAAATTCAGGAAATACAGAGAACAACACAA
AGATACTCCTCGAGAAGAGCAACCCCAAGACACGTAATTGTCAGATTCACCAAGATTGAA
ATAAAGGAAAAATTGCTAAGGGTAGCCAGTGAGAAAGCTCGGGTTACCCACAAAGGGAAG
CCTATCAGACTAACAGCAGATCTCTCGGCAGATACCCTACAAGCTAGAAGAGAGTGGGGG
CCAATATTCACCATTCTTAAAGAAAAGAACTTTCAACCCAGAATCCCATATCCAGCCAAA
CTAAGCTTCACAACTGAAGGGGACATAAAATCCTTTACAGACAAGCGAATGCTGAGCTAT
TTTGTCACCACCAGGCCTGCCTTACAAGAACTCCTGAAGGAAGCACTAAACATGGAAAGG
AACAACCGGTACCAGCCACTGCAAAACCATGCCAAATGG---
>lcl|hg18_L1PA6_chr4_131577426_131583624
CTCCAAGATATATGGGACTATGTGGAAAGATCAAATTTACGTTTGATTGGTGTACCGGAA
AGTGACAAGGAGAATGGAACCAAGTTAGAAAACACTTTGCAGGATATTATCCAGGAGAAC
TTCCCTGATCTGGCAAGGCAGGCCAACATTCAAATTCAGGAAATACAGAGAACACCACAA
AGGTACTCCTCGAGAAGAGCAACCCCAAGACACATAATTGTCAGATTCACCAAGGTTGAA
ATGAAGGAAAAAATGTTAAGGGCAGCCAAAGAGAAAGGTTGGGTTACCCACAAAGGGAAG
CCCATCAGACTTACAGTGGATCTCTTGGCAGGAACCCTACAAGCCAGAAGAGAGTGGGGG
CCAATATTCAACATTGTTAAAGAAAAGAATTTTCAACCCAGAATCTCATATTCAGCCAAA
CTAAGCTTCATAAGTGAAGGAGAAATAAAATCCTTTACGGACAAGCAAATGCTGAGAGAT
TTTGTCACCACGAGGCCTGCCTTACAAGAGCTCCTGAAGGAAGCACTAAATATGGAAAGG
AAAAACCAGTACCAGCCACTGCAAAAACATACCAAATTG---
>lcl|hg18_L1PA6_chr4_180042078_180048227
CTCCAAGAAATATGGGACAATGTGAAAAGACCAAATGTGTATTTCACTGGTGTACTGGAA
AGTGACAGGGAGAATGGAACCAAGTTAGAAAACACTTTTCAGGATATTATCCAGGAGAAC
TTCCCTAACCTAGCAAGGCAGGCCAACATTCATATACAGGAAATAAAGAGAACACCACAA
AGATACTCCTTGAAAACAGCAACCCCAAGACACATAATTTTCAGATTCACCAAGGTTGAA
ATGAAGGAAAAAATGTTAAGAGCAGCCAGAGAGAAAGGTCAGGTTACCCACAAAGGGAAA
CCCATCAGACTAACAGCAGATATCTCAGCAGAAACTCTACAAGCCAGAAGATAGTGGGGT
CCAATATTCAACATTCTTAAAGACAAGAATTTTCAACCCAGAATCTTATATCCAGCCAAA
-TAAGCTTCATAAGTGAAGGAGAAATAAAATCCTTTACAGACAAGCACATGTGGAGAGAT
TTTGTCATCACCAGCCCTGCCTTACAAGAGCTCCTGAAGGAAGCACTAAAGATGGAAAGG
AAAAACCAGTAACAGCCACTGCAAAAGCATGCCAAATGA---
>lcl|hg18_L1PA6_chr3_85016819_85022984
CTCCAAGAAGTATGGGACTATGGGAAAAGACCAAATCTACGTTTGAGTGGTGTACATGAA
AACAATGGGGAGAATGGAACCAAGTTGGAGAACACTCTTCAGGATATTGTCCAGAAGAAC
TTCCCTAACCTAGCAACCTAGGCCAACATTCAAATTCAGGAAATACACAGAACACCACAA
AGATACTCCTCGAAAAGGTCAATGCCAAG--ACATGATTGTCAGATTCAACAAGGTGGAA
ATGAAGGAAAAAGTGTTAAGAGCAACCAGAGAGAAAGGTCGAGTTACCCACAAAGGGAAG
CCCATCAGACTAACAGGGGCTCTATCAGGAGAAACCCTACAAGCCAGAAGAGAGGGGGGG
CCAATATTCAACATCCTTAAAGAAAAGAATTTTCAACCCATAATTTCATATCCAGCCAGA
CTAAGCTTCATAAGTGAAGGA-AAATAAAATCCTTTAAAGGTAAGCAAATACTGAGAGAT
TCTGTCACCACCAGGCGTGCCTTAAAAGGGCTCCAGAAGGAAGCACTAAACATGGAAAGA
AACAACCAGTACCAGCCACTGCAAAAACATGCCAAATTG---
>lcl|hg18_L1PA6_chr4_190398143_190404302
CTCCAAGAAATATGGGACTATGTGAAAAGACGAAATCTACGTTTGATTGCTGTACCTGCA
AGTGATGGGGAGAATGGAACCAGGTTGGAAAACACTCTTCAGGATATCATGCAGGAGAAC
TTCCCCAACCTAGCAAGGCAGGCCAACATTCAAATTCAGGAAATACAGAGAACACCACAA
AGATACTCCTCAAGAAGAGCAATCCCAAGACACATAATTGTCAGATTCACCAAAGTTGAA
ATGAAGGAAAAAATGTTAAGGGCAGCCAGAGAGAAAGGTGGAATTACCCATAAAGGGAAG
CCCATCAGATTAACAGAAGATCTCTTCGCAGAAACCCTACAAGCCAGAAGAGAGTGGGGG
TCAATATTCAACATTCTTAAAGAAAAGAATTTTCAACCCAGAATTTCAAATCCAGCCAAA
CTAAACTTCATAAGTGAAAGAGAAATAAAATCATTTCCAGACAAGCAAATGCTGAGAGAT
TTTGCCACCACCAGGCCTGCCTTATAAGAGCACCTGAAGGAAGCACTAAACATGGAAAGG
AACAACCGGTACCAGCCACTGCAAAAACATGCCAAAGTG---
>lcl|hg18_L1PA6_chr3_1930193_1936329
CTACAAGAAATATAGGACTATGTGAAAAGACCAAATCTGCCTTTGATTGGTGCACCTGAA
AGTGCTGGGGAGAACGGAACCAAGTTGGAAAACACTCTGCAGGATATTATCCAGGAAAAC
TTCACCAATCTAGCAAGGCAGGCCAACATTCAAATTCAGGAAATACAGAGAACACCACAA
AGATAATCCTCAAGAAGAGCAACCCCAAGACAAATAATTGTCAGATTCGCCAAGGTTGAA
ATGAAGGAAAATATTTTAAGGGCAGCCAGAGAGAAAGGTTGGGTTACCCACCAAGAGAAG
CCTATCAGATTAACAGTGGATCTCTTGGCAGAAACCCTATGAGCCAC---AGAGTGGGAG
TCAATATTCAGCATTCTTAAGGAAAAGAATTTTCAACCCAGAATTTCATATCCAGCCAAA
CTAAGCTTCATAAGAGAAGGA-----AAAATCCTTTACAGACAAGCTAATGCTGAGAGAT
TTTGTCACGACCAAGCCTGCCTTACAAGAGGTCCTGAAGGAAGCACTAAACATGGAAAGG
AA-AACTGGTACCAGCCACTGCAAAAACATGCCAAATTG---
>lcl|hg18_L1PA6_chr4_135577750_135583885
CTCCAAGAAATATGGGACTATGTGAAAAGACCAAATCTACGTTTGATTGGTGTTCCTGAA
AGTGATGGGGAGAATGGAACCAAGTTAGAAAACACTCTTCAGGATATTATCCAGGAGAAC
TTCCCCAATGTAGCAAGGCAGGCCAACATTCAAATTCAAGAAATACAGAGAACACCACAA
AGATACTCCTCGAGAAGAGCAACCCCAAGACACATAATTGTCAGATTCACCAAGGTTGAA
ATGAAGGAAAAAATATTAAAGGCAGCCACGGAGCAAGGTCGAGTTACCCACAAAGAGAAG
CCCATCAGATTAACAGAGGATCTCTCGGCAGAAACCCTACAAGCCTCAAGAGAGTCGGAG
CCAATATTCAACATTCTTAAAGAAAAGAATTTTCAACTCAGAATTTCATATCCAGCCAAA
CTAAGCTTCATAAATGAAGGAGAAATAAAATTCTTTACAGACAAGCAAATGCTGAGAGAT
TTTGTCACCACCAGGCCTGCCATATAAGAGTTCCTGAAGGAAGCACTAAACATGGAAAGG
AACAACCAGTATAAGCCACTGCAAAAACATGCCAAAGTG---
>lcl|hg18_L1PA6_chr4_67816532_67822649
CTCCAAGAAATATGGAACTATGTGAAAAGACCAAATATACATTTGATTGGTGTACCAGAA
AGTGATGGGGAGAATGGAACCAAGTTAGAAAACACTTTTCAGGATATTATCCAGGAGAAC
TTCCCCAACCTAGCAAGGCAGGCCAACATTCAAATTCAGGAAATACAGAGAACACCACAA
AGATAATCCTCGAGAAGAGCAACCTGAAGACACATAATTGTCAGATTAACCAAGGTTGAA
ATGAAGGAAAAAATGTTAAGGGCAGCCAGAAAGAAAGGTTGGGTTACCCACAAAGGGAAG
CCCATCAGACTAACAGCTCATCTCTCGGCAGAAACTCTACAAGCCAGAAGAGAGTGGGGG
CCAATATTCAACATTCTTAAAGAAAAGAATTTTCAACCCAGAATTTCATATCCAGCCAAA
CTAAACTTCATAAGTGAAGGAGAAATAAAATACTTTACAGACAAGCAAACGCTGAGAGAT
TTTGTCACCACCAGGCCTGCCTTACAAGAGCTCCTGAAGGAAGCACTAAACATGGAAAGT
AACAACCAGTACCAGCCACTGCAAAAACATGCCAAATGA---
>lcl|hg18_L1PA6_chr4_46101460_46107584
TTTGAAGAAATATGGCACTATGTGAAAAGACCAAATATACATTTGATTGGTATACCAGAA
AGTGACGAGGAGAATGGAACCAAGTTAGAAAACACTCTTCCAGATATTATCCAGGAGAAC
TCCCCTAACCTAGCAAGGCAGGCAAATATTCAAATTCAGGAAATACAGAAAATGCCACAA
GGATACTCCTTGAGAAGAGCAACCCCAAGACACATAATTGTCAGATTCACCAAGGTTGAA
ATGAAGGAAAAAATTTTAAGGGCAGCCAGAGAGAAAGGTCAGGTTGCCTACATAAGGAAG
CCCATCAGACTAACAGTGGATCCCTTGGCAGAAACCCTACAATCCAGAAGAGACT-GGGG
CCAATATTAAACATTCTTAAAGAAAAGAATTTTCAAC-CAGAATCTCATATCCAGCCAAA
CTAAGCTTCATAAGTGAAGGAGAAATAAAATTCTTTACAGACAAGCAAATGCTGAGAGAT
TTTGTCACCATCAGGCCTGCCTTACAAGAGCTCCTGAAGGAAGCACTAAACATGGAAAGG
AACAACTGGTACCAGCCACTGCAGAAATATGCCAAATCG---
>lcl|hg18_L1PA6_chr3_166364320_166370437
CTCCTAGAAACATGGGACTATGTGAAAAGACAAAATCTATATTTGATTGGTGTACCTGAA
AGTGATGGGGAGAGTGGAACCAAGTTGGAAAACACTTATCAGGATATTATCCAGGAAAAC
TTGCCCAACCTAGCAAGGCAGGCCAACATTCAAATTCAGGAAATACAGAGAACACCACAA
AGATACTCATCGCGAAGAGCAACCCCAAGACACATAACTGTCAGATTCACCAAGGTTGAA
ATGAAGGAAAAAATGTTAAGGGTAGCCAGAGATAAAGGTCTGGTTACCCACAAAGGGAAG
CCCATTAGACT-TCGGTGGATCACTTGGCAGAATCCCTACAAGCCAGGAGAGAGTAGGGG
CCAATATTCAACATTCTTAAAGAAAAGAATTTTCAACCCAGAATTTCATATCCAGCCAAA
CTAAGCTTCATAAGTGAAGGAGAAATAAAATCCTTTACAAACAAGCAAATGCTGAGAGAT
TTTGTCACCACCAGGCCTGCCTTATAAGAGCTCCTGAAGGAAGCACTAAACATAGAAAGG
AATACCCAGTACCAGCCACAGCAAAAACACGCCAAATTG---
>lcl|hg18_L1PA6_chr3_68712946_68719119
ATCCAAGAAATATGGGACTATGTGAAAAGACCAAATGTACATTTGACTGGTGTACCTGAA
AGTGGCAGGAAGAATGGAACCAAGTTGGAAAACACTCTTCAGGATATTATCCAGGAGAAC
TTCCCCAACCTAGCAAGGAAGTCCAACATTCAAATTCAGGAAATACAGAGAATACCACAA
AGATACTCCTTGAGAAGAGTAACCCCAAGACAAATAATTGTCAGATTCACCAAGGTTGAA
ATGAGGGAAAACATGTTAAGGGCAGCCAGAGAGAAAGGTCGGGTTACCCACAAAGGGAAG
CCCATCAGACTAACAGCGGATCTCTTGGCAGAAACCCTACAATCCAGAAGAGACTGGAGG
TCAATATTCAACATTCTTAAAGAAAAGAATTTCCAACCCAGGATTTCATATCCAGCCAAA
CTAAGCTTCATAAGTGAAGGAGAAATAAAATCCTTTACAGACAAGCAAATGCTGAGAGAT
TTTATCACCACCAGGCCTGCCTTACAAGAGCTCCTGAAGGAAGCACTAAACATAGAGAGG
GACAACTGGTAGCAGCCACTGCTAAAACATGCCAAATTG---
>lcl|hg18_L1PA6_chr4_72700376_72706523
CTCCAAGAAATATGAGACTATGTGAAAAGACCAAATCTATGTTTGATTGGTGTACCTGAA
AGTGACAGGGAGAATGGAACCAAATTGGAAAACACTCTTCAGGATATTATCCAGGAGAAC
TTCCCCAACCTAGCAAGGCAGGCCAACATTCAAATTCAGAAAATATAGAAAACACCGCAA
AGATACTCCTTGAGAAGAGCAACCCCAAGACACATAATTATCAGATGTACCAAGGTTGAA
ATGAAGGAAAAAATGTTAAGGGCAGCCAGAGAGAAAGATCAGGTTACCCATAAAGGGAAG
CCCATCAGACTAACAGCAGATCTCTTGGCAGAAACCCTACAAGCAGGAAGAGAGTGAGGA
CTAACATTCAACATTCTTAAAGAAAAGAATTTTCAACCCAGAATCTCATATACAGCCAAG
TTAAGCTTCATAAGTGAAGGAGAAATAAAATCCTTTACAGACAACAAAATGCTGAGAGAT
TTTGTCACCACCAGGCCTGCCCTACAAGAGCTCCTGAAGGAAGTACTGAACATGGAAAGG
AACAACCGGTACCAGCCACTGCAAAAACATGCCAAATTG---
>lcl|hg18_L1PA6_chr3_26970132_26976317
CTCCAAGAAATATGGGACCATGTGAAAAGAACAAATCTATGTTGGATTGGTGTACCCGAA
AGTGACAGGGATAATGGAACCAAGTTAGAAAACACTCTTTAGGATATTATACAGGAGAAC
TTTCCCAACCTAGCAAGGCAGACCAATATTCAAATTCAGGAAATACTGAGAACACTACAA
AGATACTCCTCGAGAAGAGCAACCCCAAGACACATAATTCTCAGATTCACCAAGGTTGAA
ATGAAGGAAAAAATGTTAAGGGCAGCCAGAGAGAAAGGTTGGGTTACTCACAAAGGGAAG
ACCATCAGACTAATAGCAGATCTGTTGGCAGAAACCCTACAAGCCAGAAGAGAGT-GGGG
CCAAAATAT-ACGTTCTTAAAGAAAAGAATTTTCAACCCAGAATTTCATATCCAGCCAAA
CTAAGATTTATAAGTGAAGGAGAAATAAAATCCTTTATAGACAAGTAAATGCTGAGAGGT
TTTGTCACCACCAGACCTGCCTTACAAGAGCTCCTGAAGGAAGCACTAAACATGGAAAGG
AACAACCGGTACCATCCACTGCAAAAACATGCCAAATTG---
>lcl|hg18_L1PA6_chr4_75589912_75596055
CTCCAAGACATATGGGACTATGTGAAAAGACCAAATATACGTTTGATTGGTGTACCTGAA
AGTGACTGGGAGAATGGAACCAAGTTAGGAAACACTCTTCAGGATATTATCCAGGAGAAC
TTCCCTAACCTAGCAAGGAAGGCCAACATTCAAATTCAGGAAATAAAGAGAACACCACAA
AGATACTCTTTGAGAAGAGCAACCTCAAGAAACAAGATTGTCAGCTTCACCAAGGTTAAA
ATGAAGGAAAAAATGTTAAGGGCAGCCAG----AAAGCTCGGGTCACCCACAAAGGGAAG
CCCATCAGACTAACAGCTGATCTCTTGGCAGAAACCATACAAGCCAGAAGAGAGTGGGGG
CCAACATTCAATGTTCTTGAAGAAAATAACTTTCAACCCAGAATCTCATATCCAGCCAAA
CTAAGCTTCATAAGTGAAGGAGAAATAAAATCCTGTACAGACAAGCAAATGCTGAGAGAT
TTTGTCACCACCAGGCCTGCCTTACAAGAGCTCCTGAAGAAAGCACTAAACGTGGAAAGG
AACAACTGGTATGAGCCACTGCATAAACATGACAAATGG---
>lcl|hg18_L1PA6_chr3_17629388_17635535
CTACAAGAAATATGGGACTGTGTGCAAAGACCAAATCTACGTTTGATTGGTGTACCTGAA
GCTGACATGGAGAATGGACCCAAGTTGGAAAACAGTCTTCAGGATATTATCCAGGAGAAC
TTCCCCAACCTAGCAAGGCAGGCCAACATTCAAATTCAGGAAATACAGAGAACACCACAA
AGATACTCCTTGAGAAGAGCAACCCCAAGACATATAATTGTCAGATTCACCAAGGTTGAA
ATGAAGGAAAAAATGTTAAGGGCAGCCAGACAGAAAGGTCGAGTTACCCACAAAGGGGAG
CCCATCAGACTAACAGCGGATCTCTCGGCAGAAACCCTATAAGCCAGAAGAGAGTGGGAG
CCAATATTCAACATTCTTAAAGAA-----TTTTCAACCCAGAATTTCATATCCAACCAAA
CTAAGCTTCATAAGTGAAGGAGAAATAAAATCCTTCACAAC----TAAATGCTGAGAGAT
TTTGTCATCACCAGGCCTCCCTTACAAGAGCTCCTGAAGGAAGCAGTAAACATGGAAAGA
AACAAC-GATATGAGCAACTGCAAAAACATGCCAAATTG---
>lcl|hg18_L1PA6_chr4_47613822_47619885
CTCCCAGAAATATGGGACTATCTGAAAAGACCAAATCTACATTTAATTGGCATACCTGAA
GGTGATGGGGAAAATGGAAAGAAGTTAGAAAACATTCTTCAGGATATTATCCAGGAGAAC
TTCCCCAACCTAGCAAGGCAGGCCAACATTCAAATTCAGGAAATACAGAGAACACTACAA
AGATACTCCTCGAGAAGAGCAACCCCAAGACACATAATTGTCAGATGCACTGAGGTTGAA
ATGAAGGAAAAAATGTTAAGGGCAGCCAGAGAGAAAGGTCGGATTACCCACAAAGGGAAG
CCCATCAGACTAACAGTGGATCTCTTGGCAGAAACCCTACAAGCCAGAAGAGAGTGGGGG
CCAATATTCAACATTCTTAAACAAAAGAATTTTCAATGCAGAATTTCATATCCAGCCAAA
CTAAGCTTCATAAGTGAAGGAGAAATAAAATCCTTTAGAGACAAGCAAATGCTGAGAGAT
TTTGTCACCACCAGGCCTGCCTTACAACAGCTCCTGAAGGAAGCACTAAACGTGGAAAGG
AACAACCAGTACCAGCCACTGCAAAAACATGCCAAATTG---
>lcl|hg18_L1PA6_chr4_17830035_17836228
CTCCAAGAAATATGGGACTATATGAAAAGACCAAATCTACGTCTGATTGGTGTACCAGAA
AGTGACAGGGAGAATCGAACCAAGTTAGAAAACACTCTTCAGGATATTATCCAGGAGAAC
TTCCCCAACCTAGCAAGGCAGGCCAACATTCAAATTTGGGAAATACAGAGAATACCACAA
AGATATTCCTCAAGAATAGCAACCCCAAGACCCATAATCATCAGACTCACCAAGGTTGAA
ATGAAGGAAAAAATGTTAAAGGCAGCCAG----AAAGGTCAGGTTACCCAAAAAGGGAAG
CCCATCAGACTAACAGCTGATCTCTCTGCAGAAACCGTACAAGCCAGAAGAGAGTGGGGT
CCAATATTCAACATTCTTAAAGAAAAGAATTTTCAACCTAGAATTTCATATCCAGCCAAA
CTCAGCTTCATAAGTGAAGGAGGAATAAAATCCTTTACAGACAAGCAAATGCTGAGAGAT
TTTGTCACCACCAGGCCTGCCTTACAAGAACTCCTGAAGGAAGACCTAAACGTGGAAAGG
AGCAACCAGTATCAGCCACTGCAAAAGCATGCCAAATTG---
>lcl|hg18_L1PA6_chr3_86835141_86841344
CTCCAAGAAATATGGGACTATGTGAAAAGACCAAATCTACATTTGACTGGTGTACCTGAA
ATTGATGAGGAGAATGGAAACAAGTTAGAAAACACTCTTCAGGATATTATCCAGGAGAAC
TTCCCAAACCTAGCAAGGCAGGCCAACATTCAAATTCAGGAAATACAAAGAACATCACTA
AGATACTCCTTGAGAAGAGCGACCCCAAGGCACATAATTGTCAGATTCACCAAGGTTGAA
ATGAAGGAAAAAATGTTAAGGGCAGCCAGAGAGAAAGGTCGGGTTACCCACAAAGGGAAG
CACATCAGACAAACATCAGATCTCTCAGCAGAAACCCTTCAAGCCAGAAGAGAGTAGGGG
CCAATATTCAACATTCTTAAAGAAAAGAATTTTCAACACAGAATCTCATATCCAGCCAAA
CTAAGCTTCATAAGTGAAAGAGAAATAAAAT-CTTTACAGACAAGCAAAGGCTGAGAGAT
TTTGTCACCACCAGGCCTGCCTTACAAGAGCTCCTGAAGGAAGCACTAAAAATGGAAAGG
AACACCTGGTACCAGCCACTGCAAAAACATGCCAAATTG---
>lcl|hg18_L1PA6_chr3_122162812_122168965
CTTTAAGAAATATGGGACTATGTGAAGAGACCAATTCTACATTTGATTGGTGTATCTGAA
AGTGATGGGGAGAATGGCACCAAGTTGGAAAACACTCTTCAGGTTATTATCCAGGAGAAT
TTCCCCAACCTAGCAAGACAAGCCAACACTCAATTTCAGGAAATAAAGAGAAGATCATAA
AGATACTCTTTGAGAAGAGCAACCCCAAGACACATAACTGTCAGATTCAACAAGGTTGAA
ATGAAGGAAAAAATGTTAAGGGCAGCCAGAGAGAAAGGTCAAGTTACCCACAAAGGGAAG
CCCATCAGACTAACAACAGATCTCTCAGCAGAAAGCCTACAAGCCAGAAGAGAGTGGGGG
CCAATATCCAACATTCTTACAGAAAAGAATTTTCAATGGAGAATATCATATCCAGCCAAA
CTAGGCTTCATAAATGAAGGAGAATTAAAATTCTTTACAGACAAGCAAATGCTCAGAAAT
TTTGTCAC-ACCAGGCCTGCCTTAAAAGAGCTCCTCAAGGAAGCACTAAACATAGAAAGA
AACAACCAGTATCAGCCACTGCAAAAACAGGCCAAATTA---
>lcl|hg18_L1PA6_chr4_78435699_78441797
CTCCAAGAAATACGGGACTATGTGAAAAGACCAAATCTATGCCTGATTGGTGTATCTGAA
ATTGACAGGGAGAATGGAACCAAGTTGGAAAACACTCCTCAGGATATTACCCAGGAGAAC
TTCCCCAACCTAGAAAGGCAGGTCAACATTCAAATTCAGGAAATACAGAGAACTCCACAA
AGATACTCCTTGAGAAGAGCAACACCAAGACACATAATTGTCAGATTCACCAAAGTTGAA
ATGAAGG-AAAAATATTAAGGGCAGCCAGAGAGAATGGTCGGATTACCCACAAAGGGAAG
CCC---AGACTAACAGCAGATCTCTTGGCAGAAACTCTACAAGTCAGAAGAGAGTGGGGG
GCAATATTCAAAATTCTT----AAAAGAATTTTCAACCCAGAATTTCACATCCAGCCAAA
CTAAGCTTCATAAGTGAAGGAGAAATAAAATCCTTTACAGACAAGCAAATGCTGAGACAT
TTTGTCACCACTAGGCCTGCTTTACAAGAGCTCCTGAAGGAAGCACTAAACATGGAAAGG
AACAACGGGTACCAGCCACTGCAAAAGCAT-CCAAATTG---
>lcl|hg18_L1PA6_chr3_95048305_95054432
CTCCAACAAATATGGGACTATGTGAAAAGACCAAATTTACATTTGATTGGTTTACCTGAA
AGTGACAGGGAGAATGGAACCAAGTTGGAAAATATACCTCAGGATATTATCCAGGAGACC
TTCCCCAACCTAG-AAGGCAGGCTAACATTCAAATTCAGGAAATAAAGAGTACACCACAA
AGGTGCTCCTTCAGAACGGCAACCCCAAGACACATAATTGTCAGATTCACCAAGGTTGAA
ATGAAGGAAAAAATGTTAA-GGCAGCCAGAGAGAAAGGTTGGGTTACCCACCAAGGGAAG
CCCATCAGACTAACAGCGGATCTCTTTGCAGAAACCCTACAAGCCAGAAGAGAGTGGGGA
CCAATATTCAACATTCTTAAAGAAAATAATTTTCACCCCAGAATTTCATATCCAGCCAAA
CTAAGCTTCATAAGTGAAGGAGAAATAAAATCTTTTACAAATAAGCAAATGCTGAGAGAT
TTTGTCACCACCAAGCCTGCCTTACAAGAGCTCCTGAAGGAAGCACTAAACATGG-AAGG
AACAATCAGTACCAGCCATTGCAAAAACATGCCAAATTG---
>lcl|hg18_L1PA6_chr3_37441849_37448011
CTCCAAGAAATATAGGACTATGTGAAAAAAACAAATCTACATTTAATTGGTGTTCCTGAA
AGTGACAGGGAGAATAAAACCAAGTTGGAAAACACTCTTCAGGATATTATCCAGGAGAAC
TTCCCCAACCTGGCAAGGCAAGCCAACATTCAAATTCAGGAAATACAGAGAACACC-CAT
AGATACTCCTCGAGAAGAGCAACCCCAAGATACATAATTGTCAGATTCACCAAGGTTGAA
ATGAAGGAAAAAATGTTAAGGGCAGCCAGAGAGAAAGGTCAGGTTACCCACAAAGGGAAG
CCCATCAGACTAACAGCGGAACTCTCGGCAGAAACCCTACAAGCCAGAAGAGAGTGGGGG
CCAACATTCAACATTCTTAAAGAAAAGATTTTTCAACCCAGAATTTCACATCCAGCCAAA
CTAAGCTTCATAAGTGAAGGAGAAATAAAATCCTTTACAGACAA------ACTGAGAGAT
TTAGTCACCACCAGGCCTGCCTTACAAGAGTTACGGAAGGAAGAACTAAACATGGAAAGG
AGCAACTGGTACCAGACACTGCAAAAACATGACAAATTG---
>lcl|hg18_L1PA6_chr3_40961795_40967900
CTCCAAGAAATATGGGATTATGTGAAAAGACCAAATCTACATTTGATTGGTGTACCTGAA
AGTGATAGGGACAATGGAACCAAGTTGGAAAACACTCTTCAGGATATTATCCAGGAGAAC
TTCCCCAACCTAGCAAGGCAGGCCAACACTCAAATTCAGGAAATATGGAGAACACCATAA
AGATACTCGTTGAGAAGAGCAA-CACATGACACATAATTGTCAGATTCACCAAGGTTGAA
ATGAAGGAAAAAATGTTAAGCGCAGCCAGAAAGAAAGGTCAGGTTACCCACAAAGGGAAG
CTCATCAGACTAACAGCAGATCTCTTGGCAGAAGCCCTACAAGCCAGAAGAGAGTGGGAG
CCAATATTCAACCTCCTTAAAGAAAAGAATTTTTAACCCAGAATTTCATATCCAGCCAAA
ATAAGCTTCATAAGTGAGGGAGAAATAAAATCCTTTACAGACAAGCAAATGCTGAGAGAT
---GTCACCACCAGGTCTGCCTTACAAGAGCTTCTGAAGGAAGCACTAAACATAGAAAGG
AACAACCGGTACCAGCCACTGCAAAAACATGCCAAATTA---
>lcl|hg18_L1PA6_chr4_87548081_87554224
CTCCAAGAAATATGGGACTATGTGAAAAGACTAAATCTACGTTTGATTGGTGTACCAGAA
AGTGACAGGGAGAATGGAACCAAGTTAGAAAACACTCTTCAGGATATTATCCAGGAGAAC
TTCACTAACCTAGCAAGGCAGGCCAACATTCAAATTCAGGAAATACGGAGAACACCACAA
AGATGTTCCTTGAGAAGAGCAACCCCAAGACACATAATCATCAGATTCACCAACGTTGAA
ATGAAGGAAAAAATGTAAAGGGCAGCCAGAGAGAAAAGTAGGGTTACCCACAAAGGGAAG
TCCATCAGACTAACAGCAGATCTCTCAGCAGAAACCCTACAAGCCAGAAGAGAGTGGGGG
CCAATATTCAACATTCTTAAAGGAAAGAATTTTCAACCCAGAATCTCATATCCAGCCAAA
CTAAGCTTCATAAGTGAAGGAGAAATAAAATCCTTTACAGATAAGCAAATGCTGAGAGAT
TTTGTCACCACCAGGCCTGCCTTACAAGAACTCCTGAAGAAAGTACTAAACATGGAAAGG
GACAACCGGTACTAGCCACTGCAAAAACATGCCAAATTG---
>lcl|hg18_L1PA6_chr3_23046913_23053038
CTCCAAGAAATATGGGACTATGGGAAAAGACCAAATCTACGTTTGATTGATGTATCTGAA
AATGATGGGGTGAATGGAACCAAGTTAGAAAACACTCTTCAGGATATTATCCAGGAGAAC
TCCCCCAACCTAGCAAGGCAGGCCAACATTCGAATTCAGGAAATACAGAGAACACCACAA
AGATACTCCTCGAGAAGAGCAACCCCAAGACATATAATTGTCAGATTCACCAAGGTTGAA
ATGAAGGAAAAAATTTTAAGGGCAGCCAGAGAGAAAGGTTGGGTTACCCACAAAAGGAAA
CCCATCAGACTAAAAGTGAATCTGTCTGCAGAAAC----CAAGCCAGAAGAGAGTGGGGG
CCAATATTCAACATTCTTAAAGAAAAGAATTTTCAACCCAGAATTTCATATCCAGCCAAA
CTAAGCTTCATAAGTGAAGGAGAAATAAAATCCTTTACAGACAAGCAAATGCTGAGAGAT
TTTGTCACCACCAGGCTTGCCTTACAAGAGCTCCTGAAAGAAGCACTAAATATGGAAAGA
AACAACCAGTAGCAGCCACTGCAAAAACATGCCAAATTG---
>lcl|hg18_L1PA6_chr4_136063626_136069811
CTCCAAGAAATATGGGACTGTGTGAAAAGGCCAAATCTACGTTTGATTGGTGTATCTGAA
AGTGATGGGGAGGATGGATCCAAGTTGGAAAACACTCTTCACAATATTATACAGGAGAAA
TTCCCCAACCTAGAAAGGCAGGCCAACATTCAAATTCAGGAAATACACAGAACACCACAA
AGGTATTCCTTGAGAAGAGCAACCCCAAGACACATAATTGTCAGATTCACCATGGTTGAA
ATGACGGAAAAAATGTTAAGGGAAACCAGAGAGAAAGGTCGGACTACCCACAAAGGGAAG
CCCATCAGAGGAACAGCAGATTACTCTGTAGAAACCCTACAAGCCAGAAGAAA---GGGG
CCAGTATTCAACATTCTTAAAGAAAAGAATTTTCAACCCAGAATTTCATATCCAGCCAAA
CTAAGCTTCATAAGTGAAAGAGAAATAAAATCCTTTACAGACAAGCAAATGCTGAGAGAT
TTCATCACCACCAGGCCTGACTTACAAGAGCTCCTGAAGGAAGCACTAAACATGGAAAGG
AACAACTGGTACCAGTCACTGCAAAAACATGCCAAAGGG---
>lcl|hg18_L1PA6_chr3_34482837_34488860
CTCCAAGGAATATGGGATTATGTGAAAAGACCAAATCTATGTTTGATTGGTGTACCTGAA
AGTGATGGGGAGAATGGAACCAAGTTGGAAAACACTCTTCACGGTATTATCCAGGAGAAT
TTCCCCAACATAGCAAGGCAGGTCAACATACAAATTCAGGAAATACAGAGAACACCACAA
AGATATGCCTCGAGAAGAGCAACCCCAAGACACATAATTGTCAGAATCACCAAGGTTGAA
ATTAAGG-AAAAGTGTTAAGGGCAGCCAGAGAGAAAGGTCGAGTGACCCACAAAGGGAAG
CCCTTCAGACTAACAGTGGATCTCTTGGCAGAAACCCAACAAGCCAGAACAGATTGGGGA
CCAATATTCAACATTCTTAAAGAAAAGAATTTTCAACCCAGAATTCCATATCTAGCCAAA
CTAAGCTTCATAAGTGAAGGAGAAATAAAATCGTTTACAGACAAGCAAATGCTGAGAGAT
TTTGTTACCACCAGGCCTACCTTACAAGAGCTCCTGAAGGAAGCGCTAAACATGGAAAGA
AGAAACTGGTACCAGCCACCACAAAAACATGCCAAATTG---
>lcl|hg18_L1PA6_chr3_69763210_69769325
CTCCAAGAAATATGGGACTATGTGAAAAGACCAAATCTATGTTTGATTGGTGTACCTGAA
AGTGACGGGGAGAATGGAACCTAGTTGGAAAACACTCTTCAGGATATTATCCAGGAGAGC
TTCCCCAATCTAGCAAGGCAGGCCAACATCC-AATTCAAGAAACACAGAGAACACCACAA
AGATACACCTCAAGAAGTGCAACCCCAAGACACACAATTGTCAGATTCACCAAGGTTGAA
ATGAAGGAAAAAATGTTAAGGGCAGCCAGAGAGAAAGGTCAGGTTATCCACAAAGGGAAG
CCCATCAGACTAACAGCGGATCTCTTGGCAGAAACCCTACAAGCCAGAAGAGAGTGGGGG
CCTATATTCAACATTCTTAAAGAAGAGAATTTTCAACCCAGAATTTCATATTCAGCCAAA
CTAAGCTTCATAAGTGAAGGAGAAATAAAATCCTTTATAGACAAGGAAATGCTGAGAGAT
TTTGTCACTACCAGGCCTGCCTTACAAGAGCTCCTGAAGGAAGCACTAAACATGGAAAGG
AACAACCAGTACCAGCCACTACAAAAACACGCCAAATTG---
>lcl|hg18_L1PA6_chr3_121182767_121188870
CTCCAAGAAATATGGGACTATGTGAAAAGACCAAATCTACGTTTGATTGGTGTA---GAA
AGTGATGGGGAGAAGGGAACCAAGTTGGAAAACACTCTGCAGGATATTATCCAGGAGAAC
TTCCCTAACCTAGGAAGGCAGGCCAACATCCAAATTCAGGAAATAGAGAGAACACCACAA
AGATACTCCAAGAGAAGAGCAACCCCAAGACACATAATTGACAGATTCACCAAGGTTGAA
ATGAAGGAAAAACTGTTAAGGGCAGCCATAGAGAAAGGTCGAGTTAATCACAATCGGAAG
GCCATCAGACTAACAGTGGATCTCTCGGCAGAAACCCTACAAGCCAGAAGAAAGTGGAGG
CCAATATTCAAAATTCTTAAAGAA--GAATTTTCAACCCAGAATCTCATATCCAGCCAAA
CTAAGCTTCATAAGTGAAGGAGAAATAAAATCCTTTACAGACAAGCAAATGCTGAGAGAC
TTTGTCACCACCAGGCCTGCCTTACAAGAGCTCCTGAAGGAGGAACTAAACATGGAAAGG
AACAACTGGTACCAGCTACTGCAAAAACATGCCAAATTG---
>lcl|hg18_L1PA6_chr4_20962874_20969052
CTCCAAGAAATATGGGATTATGTGAAAAGACCAAATCTACATTTGATTGGTGTACCTGAA
AGTGACAAGGAGAATGGAAACAAGTGTGAAAACACTCTTCAGGATATTATCCAGGAGAAC
TTCCTCAACCTAGCAAGGTAGGACAACATTCAAATTCAGGAAATACAGAGAACACCACAA
AGATACGCCTTGAGAAGAGCAACCCCAAGACACACAATTATCAGATTCACCAAGGTTGAA
ATGAAGGAAAAAGTGTTAAGGGCAGCCAGAAAGAAAGGTCGGGTTACCCACAAAGGGAAG
CCCATTAGACTAACAGTGGATCTCTTGGCAGAAACCCTACAACCCAGAAGATAGTGGGGG
CCAATATTCAATATTCTTAAAGAAAACAATTTTCAACCCAGAATTTCATATCCATCCAAA
CTAAGCTTCATAAGTGTGGGAGAAACAAAATTCTTTACAGACAAGCAAATGCTGAGAGAT
TTTGTCACCACCAGGCCTGCCCTACAAGACCTCCTGAAGGAAGCAATAAACAGGGAAAGG
AACAACTGGTACCAGCCACTGCAAAAACATGCCAAATTG---
>lcl|hg18_L1PA6_chr4_72876248_72882384
CTCCAAGAAATATGGGGCTATGTGAAAAGACCAAATCTACATTTGATTGCTGTACCTGAA
AGTGACGGGGAGAATGGAACCAAGTTAGAAAACACTCTTAAGGATATTATCCAGGAGAAC
TTCCCCAAACCAGCAAGGCAGGCCAACATTCAAATTCGGGAAATACAGAAAACACTGCAA
AGATACTCCTCAAGAAGTGCAACTCCAAGCAACATAATTGTCAGATCCACCAAGGTTGAA
ATAAAGGAAAAAGTGTTAAGGGCAGCCAGAGAGAAAGGTCGGGTTACCCACAAATGGAAA
ACCATCACACTAACAGCGGATCTCTCAGCAGAAACTCTACAAGCCAGAAAAGAGTGGGGG
CCAATATTCAAAATTCTTAAAGAAAAGAATTGTCAACCCAGAATTTCATATCCAGCCAAA
CTAAGCTTCATAAATGAAGGAGAAATAAAATCCTTTACAGACAAGCAAATGCTGACAGAT
TTTGTTACCACCAGACCTGCCTTACAAGAGCTCTTGAAGGAAGCACTAAACATGGAAAGG
AACAACTGGTTCCAGCCATGGCAAAAACATGCCAAATTG---
>lcl|hg18_L1PA6_chr4_122756837_122762983
CTTCAAGAAACATGGGACTATGTGAAAAGACTAAATCTACATTTGATTGGTGTACCTGAA
AGTGAT---GAGAATGGAACCAAGTTGGAAAACACTCTGCAAGATATTATACAGGAGAAC
TTCCCCAACCTAGCAAAGCAGGCCAACATTCAAACTCAGGAAATACAGAGAACACCACAA
AGATACTCCTCGAGAAGAGCAACCCCAAGATACGTAATTATCAGATTTGCCAAGGTTGAA
ATAAAGGAAAAAATGTTAACGGCAGCCAGACAGAAAGGTCGGGTTACCCACAAAGGGAAG
CCCATCAGACTAACAGCGGATCACTCAGCAGAAGCACTACAAGCCAGAAGAGAGTAGGGG
CCAACATTCAACATTCTTAAAGAAAAGAATTTTCAACCCAGAATTTCATTTCCAGCCAAA
CTAAGCTTCGTAAGTGAAGGAGAAATAAAATCCTTTATAGATGAGCAAATGCTGAGAGAT
TTTGTCATCACCAGGCCTGCCTTACAAGAGCTCCTGAAGGAAGCACTAAACATGGAAAGG
AATAACTGGTACCAGCCACCATAAAAACATGCCAAATTG---
>lcl|hg18_L1PA6_chr3_138632039_138638226
CTCCAAGAAATATTGGACTATGTGAAAATACCAAATCTACATCTGATTGGTGTACCTGAA
AGTGATGGGGAGAATGGAGCCAAGTTGAAAAACAGTCTTCAGGATATTATCTGGGAGAAC
CTCCCCAACCTAGAAAGGCAGGCCAACATTCAAATTCAGGAAATACAGAAAACACCACAA
AGATACTCTTCCAGATGAGCAACCCCAAGACACATAATTGTCAGATTCACCAAGGTTGAA
ATGAAGGAAAAAATGTTAAGGGCAGCCAGAAAGAATGGTTGAGTTACCCAAAAAGAGAAG
CCCATCAGAATAACAGCGGATCTCTCAGCAGAAACCCTACAAGCCAGAAGAGAGTGGAGG
CCAATATTCAACATTCTTAAAGAAAAGAATTTTCAACCCAGAGTTTCATATCCAGCCAAA
CTAAGCTTCATAAGTGAAGGAGAAATAAAATCCTTTACAGAAAAGCAAATGCTGAAAGAT
TTTGTCACCACAAGGCCTGCCTTACAGGAGCTCCTGAAGGAAGCATTAAACGTGGAAAGA
AACAACCGGTACCAGCCACTGCAAAAACATACCAAATTG---
>lcl|hg18_L1PA6_chr3_26140966_26147112
CTCCAAGAAATATGGGACTATGTGAAAAGACCAAATCTACACTTGATTGGTGTACCTGAA
AGTGATGGAGAAAATGAAACTAAGTTGGAAAACACTCTTCAGGATATTATCCAGGAGAAC
TTCCCCAAC-GAGCAAGGCAGGCCAACATTCAAATTCAGGAAATACAGAGAACACCATAA
AGATACTCCTCGAGAAGAGAAACCCCAGCACACATAATTGTCAGATTCACCAAGGTTGAA
ATGAAGGAAAAAATGTTAAGGGCAGCCAGAGAGAAAGGTCGGGTTACCCACAAAGGGAAG
CCCATCAGACTAAAAGTGGATCTCTCAGCAGAAACCCTACAAGCCAGAAGAGAGTGGGGG
CCAATATTCAACATACTTAAAGAAAAGAATTTTCAACCCAGAATTTCAAATCCAGCCAAA
CTAAGCTTCATAAGTGAAGGAGAAATAAAATCCTTTACAGACAAGCAAATGCTGAGAGAT
TTTTTCATCACCAGGCCTGCCTTACAAGAGTTCCTGAAGGAAGCACTAAATATGGAAAGA
AACAACCAGTACCAGCCACTGAAAAAACATACCAAATTG---
>lcl|hg18_L1PA6_chr4_71107522_71113664
CTCCAAGAAATATGGGACTATGTGAAAAGACCAAATCTATATCTGATTGGTGTACCTGAA
AGTGATGGGGAGAATGGAACCAAGTTGGAAAACACTTTTCAGGGTATTATTGAGGAGAAC
TTCCTCAACCTAGAGACGTAGGCCAACATTCAAATTCAGGAAATACAGAGAACACCTCAA
AGATACTCCTAGAGAAGAGCAACCCCAAGACACATAATTGTCAGATTCACCAAAGTTGAA
ATGAAGGAAAAAGTGTTAAGGGCAGCCAGAGAGAAAGGTCAAGTTACCCACAAAGGGAAG
CCCATCAGACTAACAACAGGTCTCTCAGCAGAAACACTACAAGTCAGAAGAGAGTGGGGG
CCAATATTCAGCACTCTTAAAGAAAAGAATTTTCAACCCAGAATTTCATATCCAGCCAAA
CTAAGCTTCATAAGTGAAGGAGAAATAAAATCCTTTACAGGCAAGCAAATGCTGAGAGAT
TTTGTCACCACCAGGCCTGCTTTA-AAGAGCTCCTGAAGGATGCACTAAACATGGAAAGA
AAGAAGCAGTACCAGCCAGTGTAAAAACATGCCCAATTG---
>lcl|hg18_L1PA6_chr4_115427645_115433775
CTCCAAGAAATATGAGACTATGTGAAAAGACCAAATCTACATTTGATTGGT--ACCTGAA
AGTGATAGGGAGAATGGAACCAAGTTGGAAAACACTCTTCAGGGTATTAGCGAGGAGAAC
TTCCCCAACTTAGCAAGGCAGGCCAACATTCAAATTGAGGAAATACAGAGAACACCACAA
AGATACCCCTTGAGAAGAGCAACCCCAAGACACATAATTGTCAGATTCACCAAGGTTGAA
ATGAAGGAAAAAGTGTTAGCAGCAGCCAGAGAGAAAGGTTGAGTTACCCACAAAGGGAAG
CCCATCAGACTAACAGCAGATCTCTCAGCAGAAACCCTACAAGCAGGAAGAGAGTGGGGG
CCAATATTCAACATTCTTAAAGAAAAGAATTTTCAACCTACAATTTCATATCCAGCCAAA
CTAAGCTTCATAAGTGAAGGAGAAATAAA--CCCCTACAGACAAGCAAATGCTGAGAGAT
TTTGTCACCACCAGACCTGCCCTAAAACAGCTCCTGAAGGAAGCACTAAACATGGAAAGA
AACAACTGGTACCAGCCACTGCAAAAATG-ACCCAATTG---
>lcl|hg18_L1PA6_chr4_13027487_13033639
CTCCAAGAAATATGGGACTATGTGAAAAGACCAAATCTACATTTGATTGGTGTACCTGAA
AGTGATGGGGAGAATGGAACCAAGTTAGAAAACACTCTTCAGGATATTATCCAGGAGAAC
TTCCCCAACCCAGCAAGGCAGGCCAACATTCAAAATCAGGAAATACAGAGAACACCACAA
AGACACTCCTCAAGAAGAGCAACCCCAAGACACATAATTGTCAGATTCACCAAGGTTGAA
ATGAAGGAAAAAATGTTAAGGGCAGCCAGAGAGAAAAGTCGGGTTACTCACAAGGGGAAG
CCCATCAG-CTAACAGCGGATCTCTTGGCAGAAACTCTACAAGCCAGAAGACAGCAGGGG
CCAATATTCAACATTCTTAAAGAAAAGAATTTTCAACCCAGAATTTCATATCCAGCCAAA
CTAAGCTTCATAAGTGAAGGAGAAATAAAATCCTTTACAGTCAAGCAAATGCTGAGAGAT
TTTGTCATCACCAGGCCTCCCTTACAAGAGCTCCTGAAGGAAGCACTAAACATGGAAAGG
AGTAACGAGTACCAGCCACTGCAAAAACATGTCAAATTG---
>lcl|hg18_L1PA6_chr4_110134591_110140731
CTCCAGGAAATATGGGACTATGTGAAAAGACCAAATATGTATTTGATTGGTGTACCAGAA
AGTGACGGGGAGAATGGAACCAAATTAGAAAACACTCTTCAGGATGTTATTCAGGAGAAC
CTCCCCAACCTAGCAAGGCAGGCCAACATTCAAATTCAGGAAATA-ATTGAACACCACAA
AGAAACTCCTCGAGAAGAGCAACTCCAAGACACCTAATTGTCAGATTCACCAAGGTTGAA
ATGAACGAAAAAATGTTAAGGGCAGCCAGAGAGAAAGGTCAGGTTACCCACAAAGGGAAG
CCCATCAGACTAACAGTGGATCTCTCGGCAGAAACCCTATAAGCCAGAAGAGAGTGGGGG
CCAATATTCAACATTCTTAAAGAAAAGAATTTTCAACCCAGAATCTCATGTCCAGCCAAA
ATAAGCTTCATAAGTGAAGGAGAAATAAAATCCCTTACAAACAAGGAAATGCTGAGAGAT
TTTGTCACCACCAGGCCTGCCTTACAAAAGCTCCTGAAGGAAGCACTAAATATGGAAAGG
AACAACCGGTACCAGCCACTGCAAAAACACGACAAACTG---
>lcl|hg18_L1PA6_chr3_4191250_4197368
CTCCAAGAAATATGGGACTATGTGAAAAGACCAAATCTACATTTGATTGTTGTACCTGAA
AGTGATGGGGAGAGTGGAACCAAGATGGAAAACACTCTTCAGGATATTATCCAGGAGAAC
TTTCCCAACCTAAGAAGACAGGCCAACATTCAAATTCAGGAAATACAGAGAACACCACAA
AGATACTCCTCAAGAAGAGCAACCCCAAGACACATAATCATCAGATTCACCAAGGTTGAA
ATGAAGGAAAAAGTATTAAGGGCAGCCAGAGAGAAAGGTCGAGTTACTCACAAAGGGAAG
CCCATCAGACTAACAGCAGATCTCTTGGCAGAAACCCTACAAGCTAGAAGAGAGTGGGGG
CCAATATTCAACGTTCTTAAAGAAAAGAATTTCCAAAACAGAATTTCATATCCAGCTATA
CTAAGCTTCATAATTGAAGGAGAAATAAAATCCTTTACAGAAAAGCAAATGCTGAGAGAT
TTTGTCACCACCAGGCCTGCCTTACAATAGCTGCTGAAGGAAGCACTAAACATGGAAAGG
AACAACCAGTACCAGCTACTGAAAAAACAGGCCAAATTG---
>lcl|hg18_L1PA6_chr4_81810162_81816353
-TCCAAGAAATATGGGACAATGTGAAAAGACCAAATCTTCGTTTGATCAGTGTACGTGAA
AGTGACGGGGAGAATGGAACCAATTTGGAAAACACTCTTCAGGATATTATCCAGGAGAAC
TTCTGCAACCTAGCAAGGCACGCCAACATTCAAATTCAGGAAATATGGAGAACACCACAA
AGATACTCCTCGAGAAGAGCAACCCCAAGACACATAATTGTCAGATTCATCAAGGTTGAA
ATGAGGGAAAAAATGTTAAGGGCAGCCAGAGAGAAAGGTCAGGTTACCCACAAAGGGAAG
ACCATCAGACTAATAGCAGATCACTTGGGAGAAACTCTATAAGCCAGAAGAGAGTGGGGG
CCAATATTCAACATTATTAAAGAAAAGAATTTTCAACCCAGAATTTCATATCCAGCCAAA
CCATGCTTCATAAGTGAAGGGGAAATAAAATCCTTTACAGACAAGCAAATGCTGAGAGAT
TTTGTCACCACCAGGCCTGCCCTAAAAGAGCTCCTGAAAGAAGCACTAAACATGAAAAGT
AAACACCAGTACCAGCCACTGCAAAAACATGCCAAATTG---
>lcl|hg18_L1PA6_chr3_53400223_53406351
CTCCAAGAAATATGGGATTATGTGAAAAGACCAAATCTACATCTGACTGGTGTACCTGAA
AGTGACGGGGAGAATGGAGCCAAGTTGGAAAACACTCTTCAGGATACTATCCAGGAGAAC
TTCCCCAACCTAGCAAGGCAGGCCAACATTCAAATTCAGGAAATACAGAGAACAACACAA
AGATACTCCTTGAGAAGAGCAACCCCAAGACACATAATTGTCAGATTTACCAAGGTTGAA
ATGAAGGAAAAAATGCTAAGGGCAGCCAGAGAGAAAGGTCGGGTTACCCACAAAGGGAAG
CCCATCAAACTAACAGCTGATATCTTGGCAGAAACTCTATAAGCCAGAAGAGAGTGGTGG
CTAATATTCAACATTCTT----AAAAGAACTTTCAACCCAGAATTTCATATCCAGCCAAA
GTAAGATTCATAAGTGAAGCAGAAATAAAATCCTTTACACACAAGCAAATGCTGAGAGAT
TTTGTCACCACCAGGCCTGCCTTACAAGAGCTCCTGAAAGAAGCACTAAACATGGAAAGG
AACAACCAGTGCCAGCCACTGCAAAAACATGCCAAATTG---
>lcl|hg18_L1PA6_chr3_74925980_74932189
CTCCAAGAAATATGGGCCTATGTGAAAAGACCAAATCTATGTCTGATTGGTGTACCTGAA
ATTGACAGTGAGAATGGAACCAAGTTGGAAGACATTCTTCAGGATATTATCCAGGAGAAC
TTACCCAACCTAGCAAGGCAGGCCAACATTCAAATTCAGGAAATACAGAGAATGCCACAA
AGATACTCCTCGAGAAGAGCAAACACAAGACACATAATTGTCAGATTCAGCAAGGTTGAA
ATGAAGAAGAAAATGTTAAGGGCAGCCTGAGAGAAAGGTCGGGTTACCCACAAAGGGAAG
TCCATCAGACTAACAGCAGATCTCTCAGCAGAAACTCTACAAACCAGAAGAGAGTGGGGG
CCAATGTG-AAGATTTTTAAAGCAAAGAATTTTCAACCCAGAATTTCATATCCAGCCAAA
CTAAGCTTCATAAGTGAAGGACAAATAAAATCCTTTACAGACAAGCAAATGTTGAGAGAT
TTTGTCACCACCAGGCCTGCCTTACAAAAGCTCCTGAAGGAAGCACTA-ACATGGAAAGG
AACAATCGGTACCAGCCACTCCAAAAACATGCCAAATTG---
>lcl|hg18_L1PA6_chr4_89679125_89685226
ATCCGAGAAATATGGGACTATGTGAAAAGACCAAATCTACGTTTGACTGGTGTACCTGAA
AGTGACAGGGAGAATGGAACCAAGTTAGAAAACACTCTTCAGGATATTATCAAGGAGAAC
TTCCCTCACCTAGGAAGGCAGGCCAGCATTCAAATTCAGAAAATACAGAGAACACCACAA
AGATACTCCTTGAGAAGAGCAACCCCAAGACACATAATTGTCAGATTCACCAAGGTTGAA
ATGAAGGAAAAAATGTTAAGGGCAGCCAGAGAGAAAGGTCGGGTTACCCAC-AAGGGAAG
CCCATCAGACTAACAGCAGATCTCTCGGCAGAAACTCTATAAGCCAGAAGAGAGTGGGAG
CCAATATTCAACATTCTTAAAAAAA----TTTTCAATCCAGAATTTCATATCCAGCCAAA
CTAAGCTTCATAAGTGAAGGAGAAATAAAATACTTTATAGACAAGAAAAGGCTGAGAGAT
TTTGTCCCCACCAGGCCTGCCTTACAAGAGCTCCTGAAGGAAGCACTAAATATCGAAAGG
AACAACCAGTACCAGCCACTGCAAAAACATGCCAAATTG---
>lcl|hg18_L1PA6_chr3_24583285_24589442
CTCCAAGAAATATGGGACTATGTG-AAAGACCAAATCTACATTTGATTGGTGTACCTGAA
AGTGATGGGGAGAATGGAACCAAGCTGGAAAACACTCTTCAGGATATTATCCAGGAGAAC
CTCCCCAACCTAGCAAGGCAGGCCAACATTGAAATTCAGGAAATGCAGAGAACACCACAA
AGATACTCCTCGAGAAAAGCAACCCTAAGACACATAATTGTCAGATTCACCAAGGTTGAA
ATGAAGGAAAAAATGCTAAGGGCAGCCAGAGAGAAAGGTCAGGTTACCCACAAAGGGAAG
CCCACCAGACTAACAGCGGATCTCTCAGCAGAAACCCTACAAGCCAGAAGAGAGGGGGGG
CCAATATTCAACATTTTTAAAGAAGAGAATTTTCAACCCAGAATTTCATATCCAGCCAAA
CTAAGCTTCATAAGTGAAGGATAAATAAAATCCTTTACAGACAAGCAAATGCTGAGAGAT
TTTGTCACCACCAGGCCTGCCTTACAAGAGCTCCTGAAAGAAGCCCTAAACATGGAAAGG
AACAATCGGTACCAGCCACTGCAAAAACATGCCAAATTG---
>lcl|hg18_L1PA6_chr4_26580975_26587099
CTCCAAGAAATATGGAACTATGTGAAAAGACCAAATCTACATTTGATTGGTGTACCTGAA
AGTGATGGGGGGAATGGACCCAAGTTGGAAAACACTCTTCAGTATATTATCCAGGAGAAC
ACCCCCAACCTAGCAAGGCAGGCCAACATTCAAATTCAGGAAATACAGAGACCACCACAA
AGATACTCCTTGAGAAGAGCAACACCAAGACGCATAATTGTCAGATTCACCAAGGTTGAA
ATGAAGGAAAAAATGTTAAGG-CAGCCAGAGAGAAAGGTCGGGTTACCCACAAAGGGAAG
CCCATCAGACTAACAGCGAATCTCTTGGCAGAAACCCTACAAGCCACAAGAGAGTGGAGG
TCGATATTCAACATTCTTAAAGAAAAGAATTTTGAACCCAGAATTTCATATCCAGCCAAA
CTAAGCTTCATAACTGAAGGAGAAATAAAATCCTTTACAGACAAGCAAATGCTGAGAGAT
TCTGTCACCACCAGGCCTGCCTTACAAGAGCTCCTGAAGGAAGCACTAAACATGGAAAGA
AAAAACCGGTACTAGCCACTGCAAAAACATGCCAAATTG---
>lcl|hg18_L1PA6_chr4_107208758_107214855
CTCCAAGAAATATGGGACTCTGTGAAAAGACCAAATCTCTGTTTGATTGGTGTACTTGAA
AGTGACAGGGAGAATGGAACCAAGCTGGAAAACACTCTTCAGGCTATTATCCAGGAGAAC
TTCCCCAACCTAGCAAGGCAGGCCAACATTCAAATTCAGAAGATACAGAGAACACTACAA
ACATACTCCTTGAGAAGAGCAACCCCAACACACATAATTTTCGGATTAACCAAGGTTAAA
ATGAAGGAAAAAATGTTAACAGGCACCAGAGAGAAAGATTGGGTTACCCACAAAGGGAAG
CCCATCAAACTAACAGCAGATCTCTCGGCAGACACTCTACCAGCCAGAAGAGAGTAGGGG
CCAATATTCAACATTCTCAAAGAAAAGAATTTTCAACCCAGAATTTCATATCCAGCCAAA
CTAAGTTTCATAAGTGAAGGAGAAATAAAATCCTTTACAGACAAGCAAATGCTGAGAGAT
TTTGTCGCCAACAGGCCTACCTTACAAGAGCCCCTAAAGGAAGCACTAAACATGGAAAGG
AACAACCAGTACCAGCCACTGCAAAAACATGCCAAATTG---
>lcl|hg18_L1PA6_chr4_147182874_147189041
CTCCAAGAAATATGGGACTATATGCAAAGACCAAATCTATGTTTGATTGGTGTACCTGAA
AGTGATGGGGAGAATGGAACCAAGCTGGAAAACACTCTTCAGGATATTATCCAGGAGAAC
TTCCCCAGCCTACCAAGGCAGGCCAACATTCAAACACAGGAAATACAGAGAACACCACGA
ACATACTCCTCGAGAAGAGCAATTCCAAGACATGTAATTGTCAGATTCACCAAGGTTGAA
ATGAAGGAAAAAATGTTAAGGGCAGTCAG----AAAGGTCGGGTTACCCACAAAGGGAAG
CCCATCAGACTAACAGCAAATCTCTCGGCAGAAACTCTACAAGCCACAGGAGAGTGGAGG
CCAATATTCAACATTCATAAAGAAAACAATTTTCAATCCAGAATTTAATATCCAGCCAAA
CTAAGCTTCATAAGTGAAGGAGAAATAAAATCTTTTACTGACAAGCAAATGCTAAGAGAT
TTTGTCACCACCAGGCCTGCCCTGCAAGAGCTCCTGAAGGAAGCACTAAACATGGAAAGG
AAAAACTGCTACCAGCCACTGCAAAAACATGCCAAATTG---
>lcl|hg18_L1PA6_chr4_54394276_54400431
CTACAAGAAATATGTGACTATGTGAAAAGGTCAAATCTACATTTGATTGGTGTAACTGAA
AGTAATGGGGAGAATGGAACCAAGTTGGAAAACACTCTGCAGGATATTATCCAGGAGAAC
TTCCCCAACCTAGCAAGGCAGGTGAACATTCAAATTCAGGAAATACAGAGACCACCACAA
AGATACTCCTCGAGAAGAGCAACTCCAAGACACATAATTGTCAGATTCACCAAGGTTGAA
ATGAAGGAAAAAATGTTAAGGGCAGCCAGAGAGAAAGGTCAGGTTACCCACAAAGGGAAG
CCCATCAGACTAACAGCAGATCTCTTGGCAGAAACTCTACAAGCCAGAAGAGATTGGGGG
CCAATATTCAACATTCTTAAAGAAAAGAATTTTCAACCCAGAATTTCATATCCAGCCAAA
CTAATCTTCATAATTGAAAGAGAAATAAAATACTTTACAGACAAGCAAATGCTGAGAGAT
TTTGTCACCACCAGGCCTGCCTTACAAGAGCTCCTGAAGGAAGCACTAAACATGGAAAGA
AACAACCGGTACAAGTCACTAGAAAAACATGCCAAATTG---
>lcl|hg18_L1PA6_chr4_145623073_145629175
--CCAGGAAATACAGGATTATGTGAAAAGACCAAATCTATGTTTGATTGGTGTACCTGAA
AGTGATGGGGAGAATGGAACCAAGTTGGAAAACACTCTTCAGGATATTATCCAGGGGAAA
TTCCCTAACCTAGCAAGGCAGGCCAACATTCAAATTCAGGAAATACAGAGAACACCACAA
AGATACTCCTTGAGAAAAGCAACCCCGAGACACATAATTGTCAGATTCACCAAGATTGAA
ATGAAGGAAAAAGTGTTAAGGGTAACCAGAGAGAAAGGTCA-GTTATCCACAAAGGGAAG
TCCTTCAGACTAACAGCGGATCTCTCCAAGGAAAACCTACAAGCCAGAAGAGAGTGGAGG
CCAATATTCAACATTCTTAAAGAAAAGAATTTTCAACCCAGAATTTCATATCCAGCCAAA
CTAAGCTTCATAAGTGAAGGAGAAATAAAATCCTTTACAGACATGCAAATGCTGAGAGAT
TTTGTCACCACCAGGCCTGCCTTACAAGAGCTCCTGAAGGAAGCACTAAACATGGAAAGG
AATAACCAGTACCAGCCAATGCAAAAACATGCCAAATTT---
>lcl|hg18_L1PA6_chr3_95832163_95838313
CTCCAAGAAATATGGGACTATGTGAAAAGACCAAGTCTACATTTAATTGGTGCACCTGAA
AGTGACGGGGAGAATGGAACCAAGCTGGAATAAACTCTTCAGGATATTATCCAGGAGAAC
TTCCCCAACCTAGCAAGGCAGGCCAAGATTCCAATTCAGGAAATACAGGGAACACTACAA
AGATACTCCTCAAGAAGAGCAAGCCCAAGACACACAATTGTCAGATTTACCAAGGTTGAA
ATGAAGGAAAAAATGCTAAGGAAAGCCAGAGAGAAAGGTCAGGCTACCCACAAAGAGAAG
CCCATCAGACTAACAGTGGATCTCTTGGTAGAAACCCTACAAGCCAGAAGAGAGTGGGGG
CCAATATTCAACATTCTTAAAGAAAAGAATTTCCAAC-CAGAATTTCATATCCAGCCAAA
CTAAGCTTCATAAGCGAAGGAGAAATAAAATCCTTTACAGACAAGCAAATGCTGAGAGAT
TTCGTCACCACCAGACCTGCCTTACAAGAGCTCCTGAAGGAAGCACTAAACATGGAAAGG
AACAACCAGTACCAGCCACTGGAAAAACATGCCAAATTG---
>lcl|hg18_L1PA6_chr3_160769654_160775717
CTCCAAGAAATATGGGACTATATGAAAAGACCAAATCTACATTTGATTGGTTTATCTGAA
AGTGATGAGGAGAATGGAACCAAGATGGAACACACTCTGCAGGATAGTATCCAGCAGAAC
TTCCCAAACCTAGCAAGGCAGGCCAATATTCAAATTCAGGAAATACAGAGAATGCCACAA
AGATATTCCTCGAGAAGAGCAACCCCAAGACACATAATCTTCAGATTCATCAAGGATGAA
ATGAAGGAAAAAGTGTTAAGGGCAGCCAGAGAGGAAGATCGAGTTACCCACAAAAGGAAG
CCCATCAGACTAACAGTGGATCTCTCAGCAGAAACCCTACAAGCCAGAAGAGAGTGGGGG
CCAATATTCAACATTCTT----AAAAGAATTTTCAACCCAGAATTTAATATCCAGCCAAA
CAAAGCTTCATAAGTGAAGGAGAAATAGAATCCTTTATAGACAAGCAAATGCTGAGAGAT
TTTGCCATCACCAGGCCTGCCTTACAAGAGCTCCTGAAGGAAGCACTAAACATGGAAAGA
AACAACTGGTACCAGCCACTGCAAAAACATGCCAAATTG---
>lcl|hg18_L1PA6_chr3_143336939_143343034
CTCCAGGAAATATGGGACTATGTGAAAAGACCAAATCTGTGTTTGATTGGTGTACCTGAA
AGTGACGGGGACAATGGAACCAAGTTGGAAAACACTCTTCAGGGTATTATCCAGGAGAAC
TTCCCCAACCTAGCAAGGTAGGCCAACATTGAAATTCAGGAAATACAGAGAACACCACAA
AGATACTCCT-GAGAAGAGCAACCCCAAGATACATAACTGTCAGATTCACCAACGTTGAA
ATGAAAGAAAAAGTGTTAAGGACAGCCAGAGAGAAACATCAGGTTACCCAAAAAGGGAAG
CCCATCAGACTAACAGCGGATCTCTCGGCAGAAACCCTACAAGCCAGAAGAGAGTGGGGG
CCATTATTCAACATTCTTAAAGAAAATAATTTTCAACCCAGAATCTCATATCCAGCCAAA
CTAAGCTTCATAAGTGAAGGAGAAATAAAATCCTTTATAGACAGACAAATGCTGAGAGAT
TTTTTCACCACCAGGCCTGCCTTACAAGAACTCCTGAAGGAAGTGCTAAACGTAGAAAGG
AACAATCGGTACCAGCCACTGCAAAAACATGCCAAATTT---
>lcl|hg18_L1PA6_chr3_138412564_138418704
ATCCAAGAAACATGGGACTATGTGAAAAGACCAAATCTATGTTTGATTGGTGTATCTGAA
AGTGACAGGGAGAATGGAACCAAGTTACAAAATACTCTTCAGGATATTATCCAGGAGAAC
TTCCCCAACCTAGCAAGGCAGGCCAATATTCAAATTCAGGAAATACAGAGAACACCACAA
AGATACTCCTTGAGAAGAGCAACCCCAAGACACATAATTGTCAGATTCACCAAGGTTGAA
ATGAAGGAAAAAGTGTTAAGGGCAGCCAGAGAGAAAGGTCGAGTTACCCACAAAGGGAAG
CCCATCAGACTAACAGCGGATCTCTTGGCAGAAACCCTACAAGCCAGAAGAGAGTGGGGA
CCAATATTTAATATTCTTAAAGAAAAGAATTTTCAACTCAGAATTTCATATCCAGCCAAA
CTAAGCTTCATAAGTGAAGGAGAAATAAAATCCTTTACAGACAAGCAAACGCTGAGAGAT
TTTGTCACCACCAGGCCTGCCTTACAAGAGCTCCTGAAGGAAGCACTAAGCATGGAAATA
AACAACTGGTACCAGCCATTGCAAAAACATGCCAAATTG---
>lcl|hg18_L1PA6_chr3_58236411_58242496
TTCCAAGAAATACGGGACTATGTGAAAATACCAAATCTATGTTTGACTGATGTACCTGGA
AATGATGGGAAGAATGGAACCAAGTTGGAAAACACTCTTCAGGATATTATCCAGGAGAAC
TTCCCCAACCTAGCAAGGCAGGCCAACATTCAAATTCAGGAAATACACAGAACACCATAA
AGATACTACTCGAGAATAGCAACCCCAAGACACATAATTGTCAGATTCAGCAAGGTTGAA
ATGAAGGAAAAAGTGTTAAGGGCAGCCAGAGAGAAAGGTCAGG-TACCCACAAAGGGAAG
CCCATCAGACTAACAGCGGATCTCTTGGCAGAAACCCTACAAGCCAGAAGAGACTGCGGG
CTAATATTCAACATTCTTAAAGAAAAGAATTTTCAACCCAGAATTTCATATCCAGCCAAA
CTAAGCTTCATAAGTGAGGGAGAAATAAAATCCTTTACAGACAAGCAAACGCTGAGAGAT
TCTGTCACCACCAGGCCTGTCTTACAAGAGCTCCTGAAGGAAGCACTAAACATGGAAAGG
AACAACCGGTATGAGCCACTGCAAAAACATGCCAAATTG---
>lcl|hg18_L1PA6_chr3_88313793_88319935
CTCCAAGAAATATGGGACTATGTGAAAAGATCAAATCTACGTTTGATTGGTGTATCTGAA
AGTGATGGGGAGAATGGAACCAAGTTAGAAAACGCTCTTCAGGATATTATCCAGGAGAAC
TTCCCCAACCTAGCAAAGCAGGCCAACATTCAAATTCAGGGAATACAGCGAACACCACAA
AGATACTCCTTGAGAAGAGCAACCCCAAGACACATAGTTGTCAGATGCACCAAGGTTGAA
ATGAAGGAAAAAATGTTAAGGGCAGCCAGAGAGAAAGGTCAGGTTACCTACAAAGGGAAG
CCCATCAGACTAATAGCGGATCTCTCAGCAGAAACCCATCAAGCGAGAAGAGAGTGGGAG
CCAATATTCAACATTCTTAAAGGAAAGACTTTTCAACCCAGAATTTCATATCCAGCCAAA
CTAAGCTTCATAAGTGAAGGAGAAATAAAATACTTTACAGACAAGCAAATGCTGAGAGAT
TTTGTCACCACCAAGCCTGCCTTACAAGAGCTCCTGAAGGAAGCACTAAACATGGAAAGA
AACAACTGGTACCAGCCACTGCAAAAACATGCCAAATTG---
>lcl|hg18_L1PA6_chr3_122587941_122594075
CTCCAAGAAATATGGGACTATGTGAAAATACCAAATTTACGTCTGATTGGTGTACCTGAA
AGTGATGGGGAGAATGGAACCAAGTTGGAAAACACTCTTCAGGGTATTATCCAGGAGAAC
TTCCCCAACTTAGCAAGGCAGGCCAACATTCAAATTCAGGAAATAC-GAGAAGACCAAAA
AGATACTCCTCGAGAAGAGCAACCCCGAGACACATAATTGTCAGATTCACCAAGGTTGAA
ATGAAGGAAAAAATGTTAAGGGCAGCCAGAGAGAAAGGTTGAGTTACCCACAAATGGAAG
CCCATCAGACTAACAGCAGATCTCTTGGCAGAAACTCTACAAGCCAGAAGAGAGTGGGGG
CCAATATTCAACATTCTTAAAGAAAAAAATTTTCAACCCAGAATTTCATAT----CCAAA
CTAAGCTTCATTAGTGAAGGAGAAATAAAATCCTTTACAGATAAGCAAATACTGAGAGAT
TTTGTCACCACCAGGCTTGCCATACAAGAGCTTCTGAAGGAATCACTAAACATGGAAAGA
AACAACCGGTACCAGCCATTGCAAAAACATGCCAAATTG---
>lcl|hg18_L1PA6_chr4_104060043_104066168
CTCCAAGAAATATGGGACTATGTGAAAAGACCAAATCTACATTTGATTGGTGTACCTGAA
AGTGATGAGGAGAATGGAACCAAGTTGGAAAACACTCTTCAGGATATTATCCAGGAGAAC
TTCCCCAACCTAGCAAGGCAGGCCAACATTCAAATTCAGGAAATACAGAGAACACCACAA
AAATACTCCTTGAGAAGAGCAATTCCAAGAAACATACTTATCAGATTCACCAAGGTTGAA
ATGAAGGAAAAAGTGTTAAGGGCACCCAGAGAGAAAGGTCAGGTTAGCCAGAAAGGGAAG
CCCATCAGACTAACAGTGGATCTCTCAGCAGAAACCCTGCAAGCCAGAAGTAAGTAGGGG
CCAATATTCAACACTCTTAAAGAAAAGAATTTTCAACTCAGAATTTCATATCCAGCCAAA
CTAAGCTTCATAAGTGAAGGAGAAATAAAATCCTTTACAGACAAGCAAATGCTGAGAGAT
TTTGTCACCACCAGGCCTGCCTTACAAGAGCTCCTGAAGGAAGCACTAAACATGGAAAGA
AACACCCGGTACCAGCCAGGGCAAAAACAGGCCAAACTG---
>lcl|hg18_L1PA6_chr3_137327553_137333705
CTCCAAGAAATATGGGACTATGCGAAAAAACCAAATCGACATCTGATTGGTGTACCTGAA
ACTGATGGGGAGAATGGAACCAAGTTGGAAAACACTCTTCAGGATATTATCCAGGAGAAT
TTCCCCAACCAAGCAAGGCAGGCCAACATTCAAATTCAGGAAATACAGAGAACACCACAA
AGATACTCCTCAAGAAGAGCAAGCCCAAGACACATAATTGTCAGATTCACCAAGGTTGAA
ATGAAGGAGAAAGTGCTAAGGGCAGCCAGAGAGAAAGGTCGGGTTACCCACAAAGGGAAG
CCCATCAGACTAAAAGCAGATCTCTTGGCAGAAACACTACAAGCCAGAAGAGAGTGGGGG
CCAATATTCAACATTCTTAAAGAAAAGAATTTTCAACCCAGAATTTCATATCCAGCCAAA
CTAAGCTTCATAAGTGAAGGAGAAAGAAAATCCTTTACAGCCAAGCAAATGCTGAGAGAT
TTTGTCACCACCAGGCCTGCCTTATAAGAGCTCCTGAAGGAAGCACTAAACATGGAAAGA
AGCAACCGGAACGACCCACTGCAAAAACATGCCAAATTT---
>lcl|hg18_L1PA6_chr3_138203311_138209453
CTCCAAGAAATATGGGACTATGTGAAAAGACCAAATATATGTCTGATTGGTGTGCCTGAA
AGTGTTGGGGAGAATGGAACCAAGTTGGAAAACACTCTGCAGGATATTATCCAGGAGAAC
TTCCCCAACCTAGCAAGGCAGGCCAACATGCAAATTCAGGAAATACAGAGAACACCACAA
AGATACTCCTCAAGAAGAGCAACCCCAAGACACATAATTGTCAGATTCACCAAGGTTGAA
ATGAAGGAAAAAGTGTTAAGGGCAGCCAGAAAGAAAGGTCAAGTTACCCACAAAGGGAAG
CCCATCAGACTAACAGCAGATCTCTTGGCAGAAATTCTACAAGCCGGAAGAGAGTGGTGG
CCAATATTCAACATTCTTAAAGAAAAGAATTTTCAACCCAGAATTTCATATCCAGCCAAA
CTAAGCTTCATAAGTGAAAGAGAAATAAAATTCTTTACAGCCAAGCAAATGCTGAGAGAT
TTTGTCACCACCAGGCCTGCCTTACAACAGCTCCTGAAGGAAGCACTAAACATGGAGATG
AACAACCAGTACCAGCCACTGCAAAAACATGCCAAATAG---
>lcl|hg18_L1PA6_chr3_140606095_140612257
CTCCAAGAAATATGGAACTATGTGGAAAGACCAAATCTACATTTGATTGGTGCACCGGAA
AGTGATGGGGAGAATGGAACCAAGTTGGAAAACACTCTTCAGGATATTATCCAGGAGAAC
TTCCCCAACATAGCAAGGTAGGCCAACATTCCAATTCAGGAAATACAGAGAACACCACAA
AGATACTCCTTGAGAAGAGCAACCCCAAGACACATAATTGTCAGATTCACCAAGGTTGAA
ATGAAGGAAAAAGTGTTTAGGACAGCCAGAGACAAAGGTTGGGTTATCCACAAAGGGGAG
CCCATCAGACTAACAGCGGATCGCTCAGCAGAAACCTTACAAGCCAGAAGAGAGTGGGGG
TCAATATTCAACATTCTTAAAGAAAAGAATTTTCAACCCAGAATTTCATATCCAGCCAAA
CTAAGCTTCATAAGTGAAGGAGAAATAAAATACTTTACAGACAAGCAAATGCTGAGAGAT
TTTGTCACCACCAGGCCTGCCTTACAAGAGCTCCTGAAGGAAGCACTAAACATGGAAAGA
AACAATTGGTACCAGCCACTGCAAAAACAGGCCGAATTG---
>lcl|hg18_L1PA6_chr3_53477031_53483143
CTCCAAGAAATATGGGACTATGTGAAAAGACCAAGTCTATGTTTGATTGGTGTACCTGAA
AGTGATGGGGAGAAGGGACCCAAGTTGGAAAACA---TTCAGGATATTATCCAGGAGAAC
TTCCCCAACATAGTAAGGCAGGTAAACATTCAAATTCAGGAAATACAGAGAACACCACAA
AGATACTCCTCCAGAAGAACAACCCCAAGACACATAATTGTCAGATTCGCCAAGGTTGAA
ATGAAGGAAAAAGTGTTAAGGGCAGCCAGAGAGAAAGGTCGAGTTACCCACAAAGGGAAG
CCCATCAGACTAACAGCAGATCTCTCAGCAGAAACCCTAC-AGCCAGGAGAGAGTGGGGG
CCAATATTCAGCATTCTTAAAGAAAAGAATTTTCAACCCAGAATTTCATATCCAGCCAAA
CTAAGCTTCATAAGTGAAGGAGAAATAAAATCCTTTACAGACAAGCAAATGCTGAGAGAT
TTTGTCACCACCAGGCCTGCCTTACAAGAGCTCCTGAAGGAAGCACTAAACATGGAAAGG
AACAACCAGTACCAGCCACTGCAAAAACATGCCAAATTG---
>lcl|hg18_L1PA6_chr4_67005649_67011791
CTCCAAGAAATATGGGACTATGTGAAAAGACCAAATCTATGTCTGATTGGTGTACCTGAA
AGTGATGGGGAGAATGGAACCAAGTTGGAAAACACTCTTCAGGATATTATCCAGGAAAGT
TTCCCCAACCTAGTAAGGCAGGCCAACATTAAAATTCAGGAAATACAGGGAACACCACAA
AGATACTCCTCGAGAAGAGCAACTCCAAGGCACATAATTGTCAGAGTCACTAAAGTTGAA
ATGAAGGAAAAAATGTTAAGGGCAGCCAGAGAGAAAGGTCGGGTTATGCACAAAAGGAAG
CCCATCAGACTAACAGCAGATCTTTCAGCAGGAACTCTACAAGCCAGAAGAGAGTGGAGG
CCAATATTCAACATTCTTAAATAAAAGAATTTTCAACTCAGAATTTCATATCCAGCCAAA
CTAAGCTTCATAAGTGAAGGAGAGATAAAATACTTTACAGACAAGGAAATGCTGAGAGAT
TTTGTCACCACCAGGCCTGCCTTACAAGAGCTCCTGAAGGAAGCACTAAACATGGAAAGG
AACAACTGGTACCAGCCACTGCAAAAACTTGCCAAATTG---
>lcl|hg18_L1PA6_chr4_73032185_73038278
CTCCGAGAAATATGGGACTATGTGAAAAGACCAAATCTATGTTTGATTGGTGTACCTGAA
TGTGATGGGAAGAATGGAACCAAGCTGGAAAACACTCTTCAGGATGTTATCCAGGAGAAC
TTCCCCAAACTAGCAAG-CAGGGCAACATTCAAAATCAGGAAATACAGGAAACACCACAA
AGATACTCCCCAAGAAGAGCAACCCCAAGACACAAAATTGTCAGATTCACCGAAGTTGAA
ATGAAGGAAAAAATGTTAAGGGCAGCCAGAGAGAAAGGTCGGGTTACCCACAAAGGGAAG
CCCATCAGACTAACAGCTGATCTCTCGGCAGAAACTCTACAAGCCAGAAGAGAGTGGGGG
CCAATATTCAACATTCTTAAAGAAAAGAATTTTCAATCCCGAATTTCATATCCAGCCAAA
CTAAGCTTCATAAGTGAAGGAGAAATAAAATCCTTTATAGACAAGCAAATGCTGACAGAT
TTTGTCACCACCAGGACTGCCTTACAAGAGCTCCTGAAGGAAGCACTAAACATGGAAAGG
AGCAACCGGTACCAGCCACTGCAAAAACATCCCACATTG---
>lcl|hg18_L1PA6_chr4_86640895_86647056
CTCCAAGAAATATGGGACTATGTGAAAAGACCAAATCAACGTTTGATTGGTGTACCTGAA
AGTGACAGGGAGAATGGAACCAAGTTGGAAAACACTCTTCAGGATATTATCCAGGAGAAC
TTCCCCAATATAGCAAGGCAGGCCAACATTCAAATTCAGGAAATACAGAGAACACCACAA
AGATACTCCTCGAGAAGAGCAACCCTAAGACACATAATTGTCAGATTCACCAAGGTTGAA
ATGAAGGAAAAAATGTTAAGGGCAGCCAGAGAGAAAGGTCTGGTTACTCACAAAGGGAAG
CCCATCAGACTAATAGCAGATCTCTCCACAGAAACCCTACAAGCCAGAAGAGAGTGGGAG
CCAATATTCAACATTCTTAAAGAACAGAATTTTCAACCCAGAATTTCATATCCAGCCAAA
CTAAGCTTCATGAGTGAAGGGAAAATAAAATCCTTTACAAACAAGCAAATGCTGAGAGAT
TTTGTCACCACCAGGCCTGCCCTAAAAGAGCTCCTGAAAGAAGCACTAAACATGGAAAGG
AACAACTGGTGCCAGCCACTGCAAAAACATGCTAAATTG---
>lcl|hg18_L1PA6_chr4_124378308_124384344
CTCCAAGAAATATGGGACTATGTGAAAAGACCAAATCTACATTTGATTGGTGTACCTGAA
AGTCACGGGGAGAATGGAACCAAGTTAGAAAACACTCTTCAGGATATTATCCAGGAGAAC
TTCCCCAACATAGCAAGGCAGGCCAACATTCAAATTCAGGAAATACAGAGAACACCACAA
AGATACTCCTCAAGAAGAGCAACCCCAAGACACATAATTCTCAGATTCACCAAGGTTGAA
ATGAAGGAAAAAATGTTAAGGGTAGCCTGAGAGAAAGGTCAGATTACCCACTAACGGAAG
CCCATCAGACTAACAGCGGCTCTCTCGGCAGAAATCATACAAGCCAGAAGAGAGTGGGGG
TCAAGATTCAACATTCTT----AAAAGAATTTTCAACCCAGAATTTGATATCCAGCCAAA
CTAAGCTTCATAAGTGAAGGATAAATAAAATCCATTACAGACAAGCAAATGCTGAGAGAT
TTTGTCACCACCAGGCCTGCCTTACAAGAGCTCCTGAAGGAAGCACTAAACAAGGAAAGG
AACAACCAGTACCAGCCACTGCAAAAACATGCCAAATTG---
>lcl|hg18_L1PA6_chr4_55367998_55374140
CTCCAAGAAATATGGGACTATGTGAAAAGACCGAATATACGTTTGATTGGTGTACCTGAA
AGTGACAGGGAGAATGGAACCAAGTTGGAAAACACTCTTCAGGATATTATCCAGGAGAAC
TTCCCCAACCTAGCAAGGCAGGCCAACATTCAAATTCAGGAAGTACAGAGAACACCACAA
AGATACTCCTTATGAAGGGCAACCCCAAGACACATAATTGTCAGATTCACCAAGGTTGAA
ATGCAGGGGAAAATGTTAAGGGCAGCCAGAGAGAAAGGTCGGGTTACCCAGAAAGGAAAG
CCCATCAGACTAACAGCAGATCTCTTGGCAGCAACTCTACAAGCCAGATGAGAGTGGGGG
CCAACATTCAACATTCTTAAAGAAAAGAATTTTCAACCCAGAATTTCATATCCAGCCAAA
CAAAGCTTCATAAGTGAAGGAGAAATAAAATCCTTTACAGACAAGCAAAGGCTGAGACAT
TTTGTCACCACCAGGCCTGCCTTACAAGAACTCCCTAAGGAAGAAGTAAACATGGAAAGG
AACAACCAGTACCAGCCACTGCAAAAACATGCCAAATTG---
>lcl|hg18_L1PA6_chr3_133942679_133948846
CTCCAAGAAATATGGGACTATGTGAAAAGACCAAATCTACATTCGATTGGTGTACCTGAA
AGTGACGGGGAGAATGGAACCAAGTTGGAAAACACTCTGCAGGATATTATCCGGGAGAAC
TTCCCCAATCTAGCAAGGCAGGCCAAGATTGAAATTCCGGAAATACAGAGAGCACCACAA
AGATACTCCTTGAGAAGAGCAACCCCGAGACACATAATTGTCAGATTCACCAAGGTGGAA
ATGAAGGAAAAAATGCTAAGGGTAGCCAGAGAGAAAGTTTGGATTACCCACAAAGGGAAG
CCCATCAGACTAACAGCGGATCTCTCAGCAGAAACCTTACAAGCCAGAAGAGAGTAGGGG
CCAATATTTAACATTCTTAAAGAAAAGAATGTTCAACCCAGAATCTCATATCCAGCCAAA
CTAAGCTTCATAAGTGAAGAAGAAAAAAAATCCTTTACAGACAAGCAAATGCCAAGAGAT
CTTGTCACCACCAGGCCTGCCTTACAAGAGATCGTGAAGGAAGCACTAAACATGGAAAGA
AACAACTGGTACCAGCCACTGCAAAAACATGACAAATTG---
>lcl|hg18_L1PA6_chr3_169328779_169334922
CTCCAAGAAATATGGGACTATGTGAAAAGACCAAATCTACATTTTATTGGTGCACCAGAA
AGTGTTGGGGAGAATGGAACCAAGCTGGAAAACACTCTTCAGGATATTATCC-GGAGAAT
TTCCCCAACCTAGCAAGGCAGGCCAACATTCAAATTCAGGAAATACAGAGAATGCCACAA
AGATACTCATCAAGAAGAGCAACTCCAAGACACATAATTGTCAGATTCACCAAGGTTGAA
ATGAAGGAAAAAATGCTAAGGGCAGCCAGAGAGAAAGGTGGGGTTACCCACAAAGGGAAG
TCCATCAGACTAACAGCAGATCTCTCAGCAGAAACCCTACAAGCCAGAAGAGAGTGGGGG
CCAATATTCCACATTCTTTAAGAAAAGAATTTTCAACCCAGAATTTCATATCCAGCCAAA
CTAAGCTTCATAAGTGAAGGAGAAATAAAATCCTCTACAGACAAGCAAATGCTTAGAGAT
TTTGTCACCACCAGGCCTGCCTTACAAGAGCTCCTGAAGGAAGCACTAGACATGGAAAGG
AATAACTGGTACCAGACACTGCAAAAACATGCCAAATTG---
>lcl|hg18_L1PA6_chr4_146714947_146721077
CTCCAGGAAATATGGGACTATATGAAAAGACCAAATCTACGTCTGACTGGTGTACTTGAA
AGTGATGGGGAGAATGGAACCAAGTTGGAAAACACTCTTCAGGATATTATCCAGGAGAAC
TTCCCCAACCTAGCAAGGCAGGCCAACATTCAAATTCAGGAAATACAGAGAACACCACAA
AGATACTCCTTGAGAAAAGCAACCCCAAGACACATAATTGTCAGATTCACCAAGGTTGAA
ATGAAGGAAAAAATGTTAAGGGTAGCCAGAGAGAAAAGTCAGGTTACCCACAAAGGGAAG
CCCATCAGACTTACAGCTGATCTCTCGGGAGACACCCTACAAGCCAGAGGAGAGTGGGGG
CCTATATGCAACATTCTTAAAGAAAAGAATTTTCAACCCAGAATTTCATAACCAGCCAAA
CTAAGCTTCATAAGTGAAGGAGAAATAAAATCCTTTACAGACAAGCAAATGCTGAGAGAT
TTTGTCACCACCAGGCCTGCTTTACAAGAGCTCCTGAAGAAAGCACTAAACATGGAAAGG
AAAAACCAGTACCAGCCACTGTAAAAACATGCCAAATTG---
>lcl|hg18_L1PA6_chr4_171474137_171480258
CTCCAAGAAATATGGGACTATGTGAAAAGACCAAATCTATGTCTGATTGGTGTACCTGAA
AGTGATGGGGAGAATGGAGCCAAGTTTGAAAACACTCTTCAGGATATTATCCAGGAGAAC
TTCCCCAGCCTAGAAAGGCAGACCAACATTCAAATTCAGGAAATGCAGAGAACACCACAA
AGATACTCCTTGAGAAGAGCAACCCCAAGACACATAATTGTCAGATTCACCAAGGTTGAA
ATGAAGGAAAAACTGTTAAGGGTAGCGAGAGAGAAAGGTCAGGTTACCCACAAAGGGAAG
CCCGTCAGACTAACAGCTGATCTCTCAGCAGAAACTCTACAAGCCAGAAGAGAGTGGGGG
CCAATATTCAACACTGTTAAAGAAAAGAATCTTCAACCTAGAATTTCATATCCAGCCAAA
CTAAGCTTCATAAGTGAAGGAGAAATAAAATCCTTTACAGACAAGCAAATGCTGAGAGAT
TTTGTCACCACCAGGCCTACCTTACAAGAGCTCCTGAAGGAAGCACTAAACATGGAAAAG
AACAACTGGTACCAGCCACTGCAAAAACATGCCAAATTG---
>lcl|hg18_L1PA6_chr4_119917696_119923845
CTCCAAGAAATATGGGACTATGTGAAAAGACCAAATCTGTGTTTGATTGGTGTACCTGAA
AATGACATGGAGAATGGAACCAAGTTGGAAAACACTCTTCAGAACATTATCCAGGAGAAC
TTCCCCAACCTAGCAAGACAGGCTAACATTCAAATTCAGGAAATACAGAGACCACCACAA
AGATACTCCTCGAGAAGAGTAACCCCAAGACACATAATTGCCAGAATCACCAAGGCTGAA
ATGAAGGAAAAAATGTTAAGGGCAGCCAGAGAGAAAGGTCGGGTTACCCACAAAGGGAAG
CCCATCAGACTAACAGCGGACCTCTAGGCAAAAACTCTACAAGCCAGAAGAGAGTGGGGG
CCAATATTCAACATTCTTAAAGAAAAGAATTTTCAACCCAGAATTTCATATCCAGCCAAA
CTAAGCTTCATAAGTGAAGGAGAAATAAAATACTTTACAGACAAGCAAATGCTGAGAAAT
TTTGTCACCACCAGGCCTGCCCTAAAAGAGCTCCTGAAGGAAGCACTAAACATGGAAAGG
GACAACAGATACCAGCCACTGCAAAAACATGCCAAATTG---
>lcl|hg18_L1PA6_chr3_188252782_188258905
CTCCAAGAAATATGGGACTATGTGAAAAGACCAAATCTACGTTTCACTGGTGTACCTGAA
AGTGACAGGGAAAATGGATCCAAGTTGGAAAACACTCTTCAGGATATTACCCAGGAGAAC
TTCCCCAACCTAGTAAGGCAGGCCAACATTCAAATTCAGGAAATACAGAGAACACCACAA
AGATACTCCTCGAGAAGAGCAACCCCAAGACACATAATTGTCAGATTCACCAAGGTTGAA
ATGAAGGAAAAAATATTAAGGGCAGCCAGAGAGAAACATCAGGTTACCCACAAAGGGAAG
CCCATCAGACTAACAGCAGATCTCTCAGCAGAAACTCTACAAGCCAGAAGAGAGTAGGGG
CCAAGATTCAACTTTCTTAAAGAAAAGAATTTTCAACCCAGAATTTCATGTCCAGCCAAA
CTAACCTTCATATGTGAAGGAGAAATAAAATCCTTTACAGACAAGCAAATGCTGAGAGAT
TTTGTCACCACCAGGCCTGCCTTACAAGAGCTCCTGAAGGAAGCACTAAACATGGAAAGG
AATAACTGGTACCAGCCACTGCAAAAACATGCTACATTG---
>lcl|hg18_L1PA6_chr3_147488366_147494518
CTCCAAGAAATATGGGACTATGTGAAAAGACCAAATCTACATCTAATTGGTGTACCTGAA
AGTGATGGGGAGAATGGAACCAAGTTGAAAAACACTCTGCAGGATATTATCCAGGAGAAC
TTCCCCAACCTAGCAAGGCAGGCCAGCATTCAAATTCAGGAAATACAGAGAATTCCACAA
AGATACTCCTCGAGAAGAGCAACTCCAATACACATAGTTGTCAGATTCACCAAAGTTGAA
ATGAATGAACAAAAGTTAAGGGCAGCCAGAGAGAAAGGTCAGGTTACCCACAAAGGGAAG
CCCATCAGACTAACAGCAGATCTCTCGGCAGAAATTCTACAAGCCAGAAGAGAGTGGGGG
CCAATATTCAACATTCTTAAAGAAAAGAATTTTCAACCCAGTAGTTCATATCCAGCCAAA
TTAAGCTTCATAAGTGAAGGAGAAATAAAATCCTTTACAGACAAACAAATGCTGAGAGAT
TTTGTCACCACCAGGCCTGCCTTACAAGAGCTCCTGAAGGAAGCACTAAACATGGAAAGG
AACAACTGGTAGCTGCCACTGCAAAAACATGCCAAATTG---
>lcl|hg18_L1PA6_chr3_140368016_140374131
CTCCAAGAAATATGGGACTATGTGAAAAGACCAAATCTATGTCTGATTGGTGTACCTGAA
AGTGATGGGGAGAATGGAACCAAGTTGGAAAACACTCTTCAGGATATTGTCCAGGAGAAA
TTCCCCAATCTAGCAAGGCAGGCCAATATCCTAATTCAGCAAATACAGAGAACACCACAA
AGATACTCCTCGAG--GAGCAACTCCAAGACACATAATTGTCAGATTCATCAAAGTTGAA
ATGAAGGAAAAAAAGTTAAGGGCAGCCAGAGAGAAAGGTCGGGTTACCCACAAAGGGAAG
CTCATAAGACTAACAGCTGATCTCTCGGCAGAAACTCTACAAGCCAGAAGAGAGTGGGGG
CCAATACT-AACATTCTTAAAGAAAAGAATTTTCAACCCAGAATCTCATATCCAGTCAAA
CTAAGTCTCATAAGTGGAGGAGAAATAAAATCCTTTACAGACAAGCAAATGCTGAGAGAT
GTTGTCACAACCAGGCCTGCCTTACAAGAGCTCTTGAAGGAAGCACCAAACATGGAAAGG
AACAACCAGTACTAGCCACTGCAAAAACATGCCAAATTG---
>lcl|hg18_L1PA6_chr3_16175383_16181501
CTCCAAGAAATATGGGACTATGTGAAAAGACCAAATCTACGTCTGATTGGTGTACCTGAA
AGTGACAGGGAGAATGGAACCAAGTTGGAAAACACTCTGCAGGATATTATCCAGCAGAAC
TTCCCCAGTCTAGCAAGGCAGGCCAACATTCAAATTCAGGAAATACAGAGAATGCCACAA
AGATACTCTTCGAGAAGAGCAACTCCAAGACACATAATTGTCAGATTCACCAAAGTTGAA
ATGAAGGAAAAAATGTTAAGGGCGGCCAGAGAGAAAGGTCGGATTACCCACAAAGGGAAG
CCCATCAGACTAACAGCGGATCTCTCGGCAGAAACTCTACAAGCCAGAAGAGAGTGGGGG
CCAATATTCGACATTCTTAAAGAAAAGAATTTTCAACCCAGAATTTCATATCCAGCCAAA
TTAAGCTTCATAAGTGAGGGAGAAATAAAATCCTTTACAGACAAGCAAATACTGAGAGAT
TTTGTCACCATCAGGCCCGCCTTACAAGAGCTCCTGAAGGAAGCACTAAACATGGAAAGG
AGCAACCGGTACCAGCCACTGCAAAAACATGCCAAATTG---
>lcl|hg18_L1PA6_chr3_173860472_173866594
CTCCAAGAAATATGGGACTATGTGAAAAGACCAAATCTACTTTTGATTGGTGTACCTGAA
AGTGACGGGGAGAATGGAACCAAGTTGGAAAACACTCTGCAGGATATTATCCAGGAGAAC
TTCCCCAACCTAGCAGGGCAGGCCAACATTCAAATTCAGGAAACACAGAGAATGCCACAA
AGATACTCCTCGTGAAGAGCAACCCCAAGACACATAATTGTCAGATTCACCAAGGTTGAA
ATGAAGAAAAAAATGTCAAGCGCAGCCAGAGAGAAAGGTCAGGTTACGTACAAAGGGAAG
CCCATCCGACCAATAGTGGATCTCTCTGCAGAAACTCTACAAGCCAGACGAGAGTGGGGG
CCAATATTCAACATTCTTAAAGAAAAGAATTTTCAACCCAGAATTTCATATCCAGCCAAA
CTAAGCTTCATAAGTGAAGGAGAAATAAAATCCTTTACAGACAAGCAAATGCTGAGAGAT
TTTGTCACCAGTAGGCCTGCCTTACAAGAGCTCCTGAAGGAAGCACTAAACATGGAAAGG
AACAACTGGTACCAGCCACTGCAAAAACATGCCAAATTG---
>lcl|hg18_L1PA6_chr4_90010341_90016478
ATCCAAGAAATATGAGACTATGTGAAAAGACCAAATCTACGTTTGATTGGTGTATCTGAA
AGTGATGGGGAGAATGGAACCAAGTTGGAAAACACTCTGCAGGATATTATCCAGGAGAA-
TTCCCCAACTTAGCAAGGCAGGCCAACATTCAAATTCAGGAAATACAGAGAATACCACAA
AGATACTCCTCAAGAAAAGCAACCCCAAGACACATAATTGTCAGATTCACCAAGGTTGAA
ATGAATGAAAAAATGTTAAGGGCAGCCAGAGAGAAAGGTCGGGTTACCCACAAAGGGAAG
CCCATCAGACTAACAGCGGATCTCTCGGCAGAAACTCTACAAGCCAGAAGAGAGTGGGGG
CCAATATTCAACATTCTTAACGAAAAGAATTTTCAACCCAGAATTTCATATCCAGCCAAA
CTAAGCTTCACAAGTGAAAGAGAAATAAAATACTCTACAGACAAGCAAAGGCTGAGAGAT
TTTGTCACCACCAGGCCTGCCTTACAAGAGCTCCTGAAGGAAGCACTAAACATGGAAAGG
AACAACCAGTACCAGCCACTGCAAAAATATGACGAATTG---
>lcl|hg18_L1PA6_chr4_41046235_41052410
CTCCAAGAAATATGGGACTATGTGAAAAGACCAAATCTACGTTTGATGGGTGTACCTGAA
AGTGACAGGGAGAATGGAACCAAGCTGGAAAACACTCTGCAGGATATTATCCAGGAGAAC
TTCCCCAACCTAGCAAGACAGGCCAACATTCAAATTCAGGAAATACAGAGAACACCACAA
AGATACTCCTCGAGAAGAGCAACCCCAAGACAGATAATTGTCAGTTTCACCAAGGTTGAA
ATGAAGGAAAAAATGTTAAGGGCAGCCAGCAAGAAAGGTCGGGTTACCCACAAAGGGAAG
CCCATCAGACTAACAGCTGATCTCTCAGCAGAAACTCTACAAGCCAGAAGAGAGTGGGGG
CCAATATCCAACATTCTTAAAGAAAAGAATTTTCAACCCAGAATTTCATATCCAGCCAAA
CTAAGCTTCATAAGTGAAGGAGAAATAAACTCCTTTACAGACAAGCAAATGCTGAGAGAT
TTTGTCACCACCAGGCCTGCCTTACGAGAGCGCCTGAAGGAAGCACTAAACTTGGAAAGG
GACAACCGGTACCAGCCACTGCAAAAACATACCAAATTG---
>lcl|hg18_L1PA6_chr6_74983758_74989881
CTCCAAGAAATATGGGACTATGTGAAAAGACCAAATATATGTTTGATTGGTGTATCAGAA
AGTGACAGGGAGAATAGACCCAAGTTAGAAAACACTCTTCAGGATATTATCCAGGAGAAC
TTCCGTAGCCTAGCAAGGCAGGCCAACATTCAAATTCAGGAAATAAAGAGAACACCACAA
AGATACTCCTCGAGAAGAGCAACTCCAAGACACATAATTGTCAGATTCACCAAAGTTGAA
ATG-AGGAAAAAATGTTTAGGGCAGCCAGAGAGAAAGGTTGGGTTACCCACAAAGCGAAG
CCCATCAGACTAACAGAGGATCTCTCGGCAGAAACCCTGCAAGTCAGAAGAGAGTGGGGG
CCAATAGTCAAACTTCTTAAAGAAAAGAATTTAAAACCCGGAATCTCATATCCAGCCAAA
CTAAGCTTCATAAGTGAAAGAGAAATAAAATCCCTTACAGACAAGCAAATGCTGAGAGAT
TTTATCACCAACAGGCCTGCCTTACAAGAGCTCCTGAAGGAAGCACTAAACATGGAAAGG
AACAACCAGTACCAGCCACTGCAAAAACATGCCAAATGG---
>lcl|hg18_L1PA6_chr6_63838143_63844288
CTCCAAGAAATATGGGACTATGTGAAAAGACCAAATCTACATTTGATTGGTGTACCTGAG
AGTGATGGGGAGAAT-GCAACAAGTTGGAAAACACTCTTCAGGATATTATCCAGGAGGAC
TTCCCCAACATGGCAAAGCAGGCCAACATTCAAATTCAGGAAATACAGAGAATGCCACAA
AGATACTCCTCAAGAAGAGCAACCACTAAACACATAATTGTCAGATTCACCAAGGTTCAA
ATG-AGGAAAAAATGTTAAGGGCAGCCAGAGAGAAAGGTCGGGTTACCCACAAAGGAAAG
CCCATCAGACTAATAGCTGATATCTCAACAGAAACTCTACAAGCCAGAAGAGAGTGGGGG
CCAATATTCAGCA-TCTTAAAGAAAAGAATTTTCAACCCAGAATTTCATATCCAGCCAAA
CTAAGCTTCATAAGTGAAGGAGAAATAAAATCCTTTATAGACAGGCAAATGCTGGGAGAT
TTTGTCACCAACATGCATGCTTTACAAGAGCTCCTGAAGGAAGCACTAAACATGGAAAGG
AACAATCAGTACCAGCCACTGCAGAAACATGACATATTG---
>lcl|hg18_L1PA6_chr5_40453099_40459209
CTCCAAGCAATACGGGACTATGTGAAAGGACAAAATCTACATTTGATTGGTGTACCTG--
AGTGACAG-GACAATGAAATTAAGTTGGAAAACACTCTTCAGGATATTATCCAGGAGAAC
TTCCCCAACCTAGCAAGACAGGCCAACATTCAAATTCAGGAAATACAGAGAACACCCCAA
AGATACTCCTTGAGAAGAGCAACCCAAAGACGCATAATTGTCAGATTCACCAAGGTTGAA
AAG-AGGAAAAAATGTTAAGGGCAGCCAGAGAGAAAAGTCGGGTAACCCACAAAGGGAAG
CCCATCAGACTAACAGCGGATCTCTCAGCAGAAACTCTACAAGCCGTTAGAGAGTGGGGG
CCAATATTCAACATTCTTAAAGAAAAGAATTTTCAACCCAGAATTTCATATCCAACCAAT
CTAAGCTTCATAAGTGAAGGAGAAATAAAATCCTTTATAGACAAGCAAATGCTGAGAGAT
TTTGTCACCATCAGGCCTGCCTTACAAGAGTTCCTGAAGGAAGTACTAAACATAGAAAGG
AACAACTGGTACCAGCCACTGCAAAAATATTCCAAATTG---
>lcl|hg18_L1PA6_chr6_103357989_103364152
CTCCAAGAAATATGGGACTATGAGAAAAGAACAAATCTATGATTGATTGGTGTACCTGAA
AGTGATGGGGAGAATGGAAACAAGTTAGAAAACACTCTTCAGGATATTATCCAGGAGAAC
TTCCCCAACCTAGCAAGGCAGGCAGACATTCAAATTCCAGAAATACAGAGAACATCACAA
AGATAATCCTCAAGAAGAGCAACCCCAAGACACATAGTTGTCAGATTTACCAAGGTTGAA
ATG-AGGAAAAAATGTTAAGGGCAGCCAGAGAGAAAGGTCGGGTTACCCACAAAGGGAAG
CCCATCAGGCTAACAGCCGATCTCTTAGCAGAAACTCTATAAGCCAGAAGGGAGTGGGGG
CCAATATTCAACATTCTTAATGAAAAGAATTTTCAACCCGGAATTTCATATCCAGCCATA
CTAAGCTTCATAAGTGAAGGAGAAATAAAATCCTTTATAGACAAGCAAATGCTGAGAGAT
TTTGTCACTACCAGACCTTCCTTGCAAGAGCTCCTGAAGGAAGCACTAAACATGGAAAGG
AACAACTGCTACCAACCACTGCAAAAGCATTCCAAATTG---
>lcl|hg18_L1PA6_chr5_34676549_34682702
CTCCAAGAAATATGGCACTATGTGAAAAGACCAAATCTACGTTTGATTGGTGTACCCGAA
AGTGATGGGGAGAATAGAACCAACTTGGAAGACACTCTTCAGGTTATCATCGAGGAGAAC
CTCCCCAACCTAGCAAGGCAGGCTAACATTCAAATTCAGGAAATACAGAGAACACCACAA
AGATACTCCTCAAGAAGTTCAGCCCCAAGACACATAATCGTCAGATTCACCAAGGTTGAA
ATG-AGGAA-AAATGTTAAGGGGAGACAGAGAGGAAGGTCGGGTTACCCACAAAGGGAAG
CCCATCACACTAACAGCTGATCTCTCGGCAGAAACTCTACAAGCCAGAAGACAGTGGGGG
CCAATATACAACATTCTTAAAGAAAAGAATTTTCAGCCCAGAATGTCATATCCAGCCAAA
GTAAGCTTCATAAGTGAAAGAGAAATAAAATCCTTTACAGACAAGCAAATGCTGAGAGAC
TTTGTCATCACCAGGCCTGCCTTACAAGAGCTCCTAAAGGAAGCACTAAACATGGAAAGG
AACAAACGGTACCAGCCACTGCAAAAACATGCCAAATTG---
>lcl|hg18_L1PA6_chr5_34464630_34470782
CTCCAAGAAATATGGGACTATGTGAAAAGACCAAATCTACGTTTGATTGGTGTACCTGAA
AGTGACAGGGAGAAAGG-ACAAAACTGGAAAAGACTCTTCAGGATATCATCCAGGAGAAC
TTCCCCAACCTAGCAAGACAGGCCAACATTCAAATTCAGGAAATACAGAGAACACCACAA
AGATACTCCTCGAGAAGGGCAACCCAAAGACACATAATCATCAGATTCACCAAGGTTAAA
ATG-AGGAAAAAATGCTAAGAGCAGCCAGAGAGAAAGGTCAGGTTACCCACAAACGGAAT
CCCATCAAACTAACAGTGGATCTCTTGGCAGAAACTCTACAAGCCAGAAGAGAATGATGG
CCAATATTCAACATTCTTACAGAGAAGAATTTGCAACCCAGAATTTCATATCCAGCCAAA
CTAAACTTCATAAGTGAAGGAGAAATAAAATCCTTTACAGACAAGCAAATGCTGAGAGAT
TTTGTCACCACCAGGCCTGCCTTACAAGAGCTCCTGAAGGAAGCACTAAACATGGAAAGG
AACAACCAGTACCAGCCACTGCAAAAACATGCCAAATTG---
>lcl|hg18_L1PA6_chr6_127406091_127412201
CTCCAAGAAATATGGGACTATGTGAAAAGACCAATTCTACGTTTGATTGGTGTACCTGAA
AGTGATAGGGAGAATGAAATCAAG-TGGAAAACACTCTTCAGGATATTATCC---AGAAT
TTCCTGAACCTAGCAAGGCAGGCCAACATTCAAATTCAGGAAATACAGAGAAAACCACAA
AGATACTCCTCGAGAAGAGCAAAACCAAGACACATAATTGTCAGACTCACCAAGATTTAA
ATG-AGGAAAAAATGTTAAGGGCACCCAGAGAGAAAGGTCTGGTTACCCACAAAAGGAAG
CCCATCAAACTAACAGTGGATCTCTTGGGAGAAACTCTACAAGCCAGAAGAGAGTGGGGG
CCAATATTCAACATTCTTAAAGAAAAGAATTTTCAACCCAGAATTTCATATCCAGCCAAA
CTAAGCTTCATAAGTGAAGGAGAAATAAAATCCTTTACAGACAAGCAAATGCTGAGAGAT
TTTGTCACCACCAGGCCTGCCCTACAAGAGCTCCTGAAGGAAGCACTGAACATGGAAAGG
AACAACTGGTACCAGCCAGTGCAAAAACATGCCAAATTG---
>lcl|hg18_L1PA6_chr5_27919755_27925886
CTACAAGAAATATGGGACTATGTGAAAAGACCAAATTTTCGT-TGATTGGTGAACCTGAA
AATGATGGGGAGAATGGAACCAAGCTGGAAAACACTCTTCAGGGTATTATCCAGGAGAAC
TTCCCCAGCCTAGCAAGGCAGGTCAACATTCAAATTCAAGAACTACAGAGAACACCACAA
AGATACTCCTCGAGAAGAGCAAC-CCAAGACACATAATTGTCAGATTCACCCGGGTTGAA
ATA-AGGAAAAAATGTTAAGGGCAGCCAGAGAGAAAGGTCAGGTTACCCACAAAAGGAAG
CCCATCAGACTAACAGCAGATCTCCCAGCAGAAACCCTACAAACCAGAAGAGAGTGGGGG
CCAATATTCAACAGTCTTAAAGAAAAGAATTTTCAACCCAGAATTTCATATCCAGTTAAA
CTAAGCTTCATAAGTGAAGGAGAAATAAAATCCTTTACAGACAAGCAAATGCTGAGAGAT
TTTGTCACCACCAGGCCTGCCTTACAAGAGCTCCTGAAGGAAGCACTAAACATGGAAAGG
AACAACCAGTACCAGCCACAGCAAAAACATAACAAATTG---
>lcl|hg18_L1PA6_chr5_92803538_92809667
CTCCAAGAAATATGGGACTATATGAAAAGACCAAATCTACATCTGACTGGTATACCTTAA
AGTGATGAGGGGAATGGAACCAAGTTGGAAAACATGCTTCAGGATATTATCCAGGAGAAC
TTCCCCAATCTAGAAAGACAGGCCAATATTCAAATTCAGGAAATACAAAGAACACCACAA
AGATATTCCTCGAGAAGAGCAACTCCAAGACACATAATTGTCAGATTCACCAAAGTTGAA
ATG-AGGAAAAAATATTAAGGGCAACCAGAAAGAAAGGTTGGGTTACCCACAAAGGCAAG
CCCATCAGACTAACAGCAGATCTCTTGGCAGAAACTCTACAAGCCAGAAGAGAGTGGGGG
CCAATATTCAACATTCTTAAGGGAAACAATTTTCAACCCAGAAGTTCATATCCAGCCAAA
CTAAGTTTCATAAGTGAAGGAGAAATAAAATCCTTTACAGACAAGCAAATGCTGAGAGAT
TTTGTCACCACCAGGCCTGCCCTAAAAGAGCTCCTGAAGGAAGCACTAAACATGGAAAGG
CACAACCGGTACCAGCCACTGCAAAAACATGACAAATTG---
>lcl|hg18_L1PA6_chr5_43358757_43364869
CTCCAAGAAATATGGGACTATGTGAAAAGACCAAATCTATGTCTGATTGGTGTACCTGAA
AGTGACAGAGAGAATGGAACCAAGTTGGAAAACACTCTGCAGGATATTATCCAGGAGAAC
TTCCCCAACCTAGCAAGGCAGGCCAACATTCAAATTCAGGAAATGCAGAGAACACCACAA
AGATACTCCTTAAGAAGAGCAACCACAAGATGCATAATTGTCAGATTCACCAAAGTTGAA
ATG-AGGAAAAAATGTTAAGGGCAGCCAGAGAGAAAGGTCAGGTTACCCATACAGGGAAG
CCCGTCAGACTAACAGCTGATCTCTTGGCAGAAACTCTATAAGCCAGAAGAGAGTGGGGG
CCAATATTCAACATTCTTAAAGAAAAGAATTTTCAACCCAGTATTTCATATCCAGCCAAA
CTAAGCTTCATAAGTGAAGGAGAAATAAAATCTTTTACAGACAAACAAATGCT--GAGAT
TTTGTCACCACCAGGCCTGCCTTACAAGAGCTCTTGAAGGAAGCACTAAACATGGAAAGG
AACAACTGGAAACAGCCACTGCAAAACCATGCCAAATTG---
>lcl|hg18_L1PA6_chr4_92217708_92223740
CTCCAAGAAATATGGGACTATGTGAAAAGACCAAATCTACATCTGATTGATGTACCTGAA
AGTGATGGGGAGAATGGAACCAAGTTGGAAAACACTCTTCAGGATATCATCCAGGAGAAC
TTCCCCAACATAGCGAGGCAGGCCAACATTCAAATTCAGGAAATACAGAGAACGCCACAA
AGATACTCCTCGAGAAGAGCAAATCCAAGACACATAATTTTCAGATTCACCAAAGTTGAA
ACA-AGGAAAAAAGGTTAAGGGCAGCC----AGACAGGTCAGGTTACCCACAAAGGGAAG
CCCATCAGACTAACAGCAGATCTCTCAGCAGAAACTCTACACACCAGAAGAGAGTGGGGG
TCAATATTCAACATTCTTAAAGAAAAGAATTTTCAACCAAGAATTTCATATTCAGCCAAA
CTAAGCTTCATAAGGGAAGGAGAAATAAAATCTTTTACAGACAAGCAAATGCTGAGAGAT
TTTGTCACCATCAGGCCTGCCTTACAAGAGCTCTGGAAGGAAGTACTAAACATAGAAAGG
AACATCTGGTACCAGCCACTGCAAAAACATGCCAAAT-----
>lcl|hg18_L1PA6_chr5_162571721_162577711
TTCCAAGAAATATGGGACTATGTGAAAAGACCAAATCTACATCTGATTGGTGTACCTGAA
AGTGACGGAGAGAATGTAACCAATTTGGAAAACACTCTGCAGGATATTATCCAGGAGAAC
TTCCCCAGCCTAGCAAGGCAGGCCAACATTGAAATTCAGGAAATACAGACAACGCCACAA
AGATATTCCTCAAGAAGAGCAACTCCAAGACACATAATTGTCAGATTCACCAAAGTTAAA
ATG-AAGAAAAAATGTTAAGGGCAGCCAGAGAGAAAGATCAGGTTACCAACAAAGGGAAG
CCCATCAGACTAACAGCGGATCTCTCGGCAGAAACCCTACAAGCCAGAAGAGAGTGAGGG
CCAATATTCAACATTCTTCAAGAAAAGAATTTTTAACTCAGAATTTCATATCCAGCCAAA
CTAAGCTTCATAAGTGAAGGAGAAATAAAATCCTATACAGACAAAAAAATGCTGAGAGAT
TTTGTCACCACCAGGCCTGCCTTACAAGAGCTCCTGAAGGAAGCACTAAACATGGAAAGG
AACAACCAGTACCAGCCACTGCAAAAACATATCAAATTG---
>lcl|hg18_L1PA6_chr5_123786748_123792867
CTCCAAGAAATATGGGACTATGTGAAAAGACCAAATCTATGTCTGACTGGTGTACCTGAA
AGTGACGGGGAGAATGGAAACAAGTTGGAAAATACTCTTCATGATATTATCCAGGAGAAC
CTCCCCAACCTAGCAAGGCAGGCCAACATTCAAATTCAGGAAATACAGAGAATGCCACAA
AGATACTCCTTCAGAAGGGCAACTCCAAGACACATAATTGTCAGATTCACCAAAGTTGAA
ATG-AGGAAAAAATGTTAAGGGCGGCCACAGAGAAAGGTCAGGTTACCCACAAAGGGAAG
CCCATCACACTAACAGCGGATGTCTCAGCAGAAACTCTATAAGCCAAAAGAGAGTGGGGG
CCAGTATTCAACATTCCTAAAGAAAGGAATTTTCAACACAGAATTTCATATCCAG-CAAA
CTAAGCTTCATAAGTGAAGGAGACATAAAATCCTTTACAGACAAGCAAATGCTGAGAGAT
TTTGTCACCACCAGGCCTAACTTACAAGAGCACTTAAAGGTAGCACTAAACATGGAAAGG
AAGAACCGGTACCAGCCACTGCAAAAGCATGCCAAATTT---
>lcl|hg18_L1PA6_chr5_77766814_77772919
CTCCAAGAAACATGGGACTATGTGAAAAGACCAAATCTATGTCTCATTGGTGTACCTGAA
AGTGACGGGGAAAATGGAACCAAGTTGTATAACACTCTAAAGGATATTATCCAGGAAAAC
TTCCCCAACCTACCAAGGCAGGTCAACATTCAAATTCATGAAATACAGAGAACGCCACAC
AGATACTACCTGAGAAGAGCAACTCCAAGACACATTATTGTCAGATTCACCAAGGCTGAA
ATG-AGGAAAAAATGTAAAGGGCAGCCAGAGAGAAAGGTCAGGTTACTCACAAAGGTAAG
CCCATCAGACTAACAGCAGATCTCTCGGCAAAAACCCTACAAGCCAGAAGAGAGTAGGGG
CCAATATTCAATATTCTTAAAGAAAACAATTTTCAACCCAGAATTTCATATCCAGCCAAA
CTAAGCTTCATAAGTGAAGGAGAAATAAAATACTTTACAGACAAGCAAATGCTGAGAGAT
TTTGTCATCACTAGGCCTGCCTTACAAGAGCTCCTGAAGGAAGCACTAAACATGGAAAAA
AACAACCAGTACCAGCCACTGCAAAAACATGCCAAATTG---
>lcl|hg18_L1PA6_chr5_156783948_156790052
CTCCAAGAAATATGGGACTATGTGAAAAGACCAAATCCACATTTGACTGCTGTACCTGAA
AGTGATGGGGAGAATGGAACCAAGTTGGAAAACACTCTTCAGGATACTAT-CAGGAGAAC
TTCCCCAACCTAGCAGGGCAGGCCAACATTGAAATTCAGGAAATACAGAGAACAGCACAA
AGATACTCCTCAAGAAGAACAACCCCAAGACACATAATCATCAGATTCACCAAGGTTGAA
ATA-AGGAAAAAATCTTAAGGGCAGCCAGAGAGAAAGGTCAGGTTACCCACAAAGGGAAG
CCCATCAGATTAACAGCAGATCTCTTGGCAGAAACTCTACAAGCCAGAAGAGAGTGGGGG
CCAATATTCAACATTCTTA----AAAGAATTTTCAACCCAGAATTTCATATCCAGCCAAA
CTAAGCTTCATAAGTGAAGGAGAAATAAAATACTTTACAGACAAGCAAATGCTGAGAGAT
TTCATCACCACCAGGCCTGCCTTACAAGAGCTCCTGAAGGAAACACTAAACATGAAAAGG
AATAACCGGTACCAGCCACTGCAAAAACATGCCAAATTG---
>lcl|hg18_L1PA6_chr5_33384030_33390149
CTCCAAGAATTATGGGACTATGTGAAAAGACCAAATCTACATCTGACTGGTGTACCTGAA
AGTGATGGGGAGAATGGAATCAAGTTGGAAACCACTCTTCAGGATATTATCCGGGAGAAC
TTCCCCAACCTCGCAAGGCAGGCCAACATTCAAATTCAGGAAATACAGAGAACACCACAA
AGATACTCCTCAAGAAGAGCAGCCTCAAGACACGTAATTATCAGATTGACCAAGGTTGAA
ATG-AGGAAAAAGTGTTAAGGGCAGCCAGAGACAAAGGCCGAGTTACCCACAAAAGGAAG
CCCATCAGACTAACAGCGAATCTCTCAGCAGAAACTCTACAAGCCAGAAGAGAGTGGGGG
CCAATATTCGACATTCTTAAGGAAAAGAATTTTCAACCCAGGATCTCATATCTAGCCAAA
CTAAGCTTCATAAGTGAAGGAGAAATAAAATACTTTACAGACAAGCAAATGCAGAGAGAT
TTTGTCACCACCAGGCCTGCCTTACAAGAGCT-CTGAAGGAAGCACTAAACATGGAAAGA
AACAACTGGTACCAGCCATTGCAAAAACATGCCGAATTG---
>lcl|hg18_L1PA6_chr5_113244_119374
CTCCAAGAAATATGGGACTATGTGAAAAGACCAAATTTACATCTGATTGGTGTACCTGAA
AGTGATGGGGAGAATGGAACCAAGTTGGAAAATACTTTTCAGGATATTATCCAGGAGAAC
TTCCCCAACCTGGCAAGGCAGGCCAACATTCAAATTCAGGAAATACAGAGAACGCCACAA
AGATACTCCTCGAGAAGAGCAACCCCAAGACACATAA--GTCAGATTTACCAAGGTTGAA
ATG-AGGAAAAAACGTTAAGGGCAGCCAGAGAGAAAGGTCGGGTTACCCACAAAGGGAAG
CCCATCAGACTAACAGCTGATCTCTCAGCAGAAACTCTACAAGCCAGAAGAGAGTAGGGG
CCAATATTCAACATTCTTAAAGGAAAGAATTTTCAACCCAGAATTTCATATCCAGCCAAA
CTAAGCTTCATAAGTGAAGGAGAAATACAATCCTTTACAGACAAGCAAATGCTGAGAGAT
TTTGTCACCACCAGGCCTGCCTTACAAGAGCTCCTGAAGGAAGCACTAAACATGGAAAAG
AACAACCAGTACCAGCCACTGCAAAAACATGCCAAATTG---
>lcl|hg18_L1PA6_chr5_167437012_167443161
CTCCAAGAAATATGGGACTATGTGAAAAGACCAAATCTACGTCTGATTGGTGTGCCTGAA
AGTGACAGGCAGAATGGAACCAAGTTGGAAAACACTCTGCAGGATATTATCCAGGAGAAC
TTTCCCAACCTAGCAAGGCAGGCCAACATTCAAATTCAGGAAATGAAGAGAATGCCACAA
AGATACTCCTCCAGAAGAGCAACTCCAAGACACATAATTGTCAGATTCACCAAAGTTGAA
ATG-AAGAAAAAATATTAAGGGCAGCCAGAGAGAAAGGTCTGGTTACCCACAAAGAGAAG
CCCATCAGACTAACAGTGGATCTCTCGGCAGAAACTCTACAAGCCAGAAGAGAGTGGGGG
CCAATATTCAACATTCTTAAAGAAAAGAATTTTCAACCCAGAATTTCATATCCAGCCAAA
CTAAGCTTCATAAGTGAAGAAGAAATAAAATCCTTTACAGACAAGCAAATGCTGAGAGAT
TTTGTCACCACCAGGCCTGCCTTACAAGAGCTCCTGAAGGAAGCACTAAACATGGAAAGG
AACAACCAGTACAAGCCACTGCAAAAACATGCCAAATTG---
>lcl|hg18_L1PA6_chr6_27084160_27090328
CTCCAAGAAATATGGGACTATGTGAAAAGACCAAATCTATGTCCGACTGGTGTACCTGAA
AGTGATGGGGAGAATGGAACCAAGCTGGAAAACACTCTTCAGGATATTATCCAGGAGAAC
TTCCCCAACCTAGCAAGGCAGGCCAACATTCAAATTCAGGAAATACAGAGAACACCACAA
AGATACTCCTCGAGAAGAGCAACCCCAAGATACATAATTGTCAGATTCACCAAGGTTGAA
ATG-AGGAAAAAATGTTAACGGCAGCCAGAGAGAAAGGTCAGGTTACCCACAAAGGGAAG
CCCATCAGACTAACAGCGGATCTCTCAGCAGAAACTCTACAAGCCAGAAGAGAGTGGGGG
CCAATATTCAACATTCTTAAAGGAAAGAATTTTCAACCCAGAATTTCATATCCAGCCAAA
CTAAGCTTCATAAGTGAAGGAGAAATAAAATCCTTTACAGACAAGCAAATGCTGAGAGAT
TTTGTCACCATCAGGCCTGCCTTACAAGAGCTCCTGAAGGAAGCACTAAACATGGAAAGG
AACAATCAGTACCAGCGACTGCAAAAACATGCCAAACTG---
>lcl|hg18_L1PA6_chr6_67307542_67313691
CTCCAAGAAATATAAGACTATGTGAAAAGACCAAATCTATGTTTGATTGGTGTACCTGAA
AGTGACTGGGAGAATGGAACCAAGTTGGAAAACACTCTGCAGGATGTTATCCAGGAGAAC
TTCCCCAACCTAGCAAGGCAGGTGAACATTCAAGTTGCGGAAAAAGAGAGAACACAACCA
AGATACTCCTCAAGAAGAGCAACCCCAAGACAAATAATTGTCAGATCCATCAAGGTAGAA
ATG-AGGAAAAAATGTTAAGGGCAGCCAGAGAGAAAGCTTGGGTTACCCACAAAGGGAAG
CCCATCAGAATAACAGTAGATCTCTCAGTAGAAAATCTACAAGCCAGAAGAAAGTGGGGG
CCAATATTCAACATTCTTAAAGAAAATAATTTTCAACCCAGAATTTCATATCCAGCCAAA
CTAAGCTTCATAAGTGAAAGAGAAATAAAATCCTTTACAGATAAGCAAATGCTGAGAGAT
TTTGTCACCACCAGGCCTGCTGTACAAAAGCTCCTGAAGGAAGCATTAAACATGGAAAGG
AACAACTGGTACCAGCTACTGCAAAAACATGCCAAATTG---
>lcl|hg18_L1PA6_chr5_86368625_86374725
CTCCAAGAAATAAGGGACTGTGTGAAAAGACCAAATGTATGTTTGATTGGTGTACCTGAA
AGTGACAGGGAGAATGGAATCAAGTTGGAAAACACTCTTCAGAATATTTTCCAGGAGAAC
TT-CCCAATCTAGCAAGGCAGGCCAATATTCAAATTCAGGAAATACAGAGAACACCACAA
AGATATTCCTCGAGAAGAGCAACTCCAAGACATATAATTGTCAAATTCACCAAAGTTGAA
ATG-AGGAAAAAGTGTTAAGGGCAGCCAGAGAGAAAGGTCGAGTTACCCCCAAAGGAAAG
CCCATCAGGCTAACAGCAGATCTCTTGGCAGAAACCCTACAAGCCAGAAGAGAGTGGGGG
CCAATATTCAACATTCTTAAAGAAAAGAGTTTTCAACCCAGAATTTCATATCCAGCC-AT
TTAAGCTTCATAAATGAGGGAGAAATAAAATCCTTTACAGACAAGCAAATGCTGAGAGAT
TTTGTCACCACCAGTCCTGCCTTATAAGAGCTCCTGAAGGAAGCACTAAACATGGAAAGG
AACAACTGGTACCAGCCACTGCAAAAACATGCCCAATTG---
>lcl|hg18_L1PA6_chr4_96715026_96721107
CTCCAAGAAACACGGGACTATGTGAAAAGACCAAATATACATTTGATTTGTGTACCTGAA
ACTGATGGGGAGAATGGAACCAAGTTAGAAAACACTCTTCAGGATATTATCCAGGAGAAC
TTCCCTAACCTAGCAAGGCAGGCCAATATTCAAATTCAGGAAACACAGAGAACACCACAA
AGATACTCCTTGAGAAGTGCAACCCCAAGACACATAATTGTCAGATTCACCAAGGTTGAA
ATGAAGGAAAAAATGTTAAGTGCAGCCAGAGAGAAAGGT-GGGTTACCCAGAAAGGGAAG
CCCATCAGCCTAATAGTGGATCTCTCGGCAGAAACCCTACAAGCCAGAAGAGAGTGGGGG
CTAATATTCAACATACTTAAAGAAAATAATTTTCAACCCAGAATTTCATACCCAGCCAAA
CTAAGCTTCATAAGTGAAGGAGAAATAAAATCCTTTACAGACAAGCAAAGGCTGAGAGAC
TTTGTCACCACCAGGCCTGCCTTACAAGAGCTCCTGAAAGAAACACTAAACATGGAAAGG
AACAGCTGGTACCAGCCACTGCAAAAACATGCCAAATGG---
>lcl|hg18_L1PA6_chr5_29572032_29578163
CTCAAAGAAATATGGGATTATGTGAAAAGACCAAATCTACATTTGATTGGTGTACCTGAA
AGTGATGGGGAGAATGGAACCAAGTTGGAAAACACTCTTCAGGATACTATCCAGGAGAAC
TTCCCCAATCTAGCAAGGCAGGCCAACATTTAAATTCAGGAAATACAGAGAACACCACAA
AGATACTCCTCGAGAAGAGCAACCCAAAGACATATAATTGTCAGATTCACCAAGGTTGAA
ATG-AGGAAAAAATGTTAAGGGCAGCCAGAGAGAAAGATCAGGTTACCCACAAAGGGAAG
CCCATCAGACTCACAGAAGATCTCTCGGCAGAAGCCCTACAAGCCAGAAGAGAGTACGGG
CCAATATTCAACATTCTTAAAGAAAATAATTTTCAACTGAGAATTTTGTATCCAGCCAAA
CTAAGCTTCATAAGTGAAGGAGAAATAAAATCCTTTACAGACAAGCAAATGCTGAGAGA-
TTTGTGACCATCAGGCCTGCCTGACAAGAGCTCCTGAAGGAAGCACTAGACATGGA-AGG
AACAAGTGGTACCAGCCACTGCAAAAACATGACAAATAG---
>lcl|hg18_L1PA6_chr5_40597259_40603379
CTCCAAGAAATATGGGACTGTGTGAAAAGACCAAGTATACATTTGATTGGTGTACTGGAA
AGTGACGGGGAGAATGGAACCAAGTTAGAAAACACTATTCAGGATATTATCCAGGAGAAC
TTCCCTAACC-AGCAAGGCAGGCCAACATTCAAATTCAGGAAATACAGAGAACAGCACAA
AGATACTTCTAGAGAAGAGCAACCCCAAGACACATAATTGTCACATTTACCAAGGTTGAA
ATG--GGAAAAAATGTTAAGGGCAGCCAGAGAGAAAGGTTGGGTTACCCACAAAGGGAAG
CCCATCAGACTAACAGCGGATCTTTCAGCAGAAACCCTACAAGCCAGAAGAGAGTGGGGG
CCAATATTCAACATTCTTAAGGAAAAGAATTTTCAACCCAGAATCTCATATCCAGCCAAA
CTAAGCTTCATAAATGAAGGAGAAATAAAATCCTTTACAGAC----AAATGCTGAGAGAT
TTTGTCACCACCAGGCCTGCCTTACAAGAGCTCCTGCAGGAAGCACTAAACATGGAAAGG
AACGACTGGTATCAGCCACTGCAAAAACATGCCAAATGG---
>lcl|hg18_L1PA6_chr6_57260562_57266738
CTCCAAGAAATATGGGGCTATGTGAAAAGAACAAATCTACATCTGATTGGTGTTCCTGAA
AGTGACGGGGAGAATGGATCCAAGTAAGAAAACATTCTTCAGGATATCATGCAGGAGAAC
TTCCCCAACCTAGCAAGGCAGGCCAACATTCAAATTCAGGAAATACAGGGAACACCACAA
AGATACTCCTCGAGAAGAGCAACCCCAAGACACATAATTGTCAGATTCACCAAGGTTGAA
ATG-AGGAAAAAATGTTAAGGGCAGCCAGAGAGAAAGGTCGGGTTACCCACAAAGGGAAG
CCCATCAGACAAACAGCTGATCTCTCGGCAGAAACCCCACAAGCCAGAAGAGAGTAGGGG
CCAACATTCAACATTCTTAAATAAAATAATTTTCAACCCAGAATTTCATATCCAGCCAAA
CTAAGCTTCATAAGTGAAGGAGAAATAAAATCCTTTACAGACCAGCAAATGCTGAGAGAT
TTTGTCACCACCAGGCCTGCCTTATAAGAGCTCCTGAAGGAAGCACTGAACATGGAAAGG
AACAAATGGTACCACCCACTACAAAAACATGCCAAATTG---
>lcl|hg18_L1PA6_chr5_63306502_63312620
CTCCAAGAAATATAGGACTATGTGAAAAGACCAAATCTGTGTTTGATTGGTGTACCTGAA
AATGACAGGGAGAATGGAGCCAACTTGGAAAACACTCTTCAGGATATTATCCAGGAGAAC
TTCCCCAACCTAGCAAGGAAAGCCAACATTCAAATTCAGGAAATACAGAGAACACCATAA
AGATACTCCTCAAGAAGAGCAACTGCAAGACACATAACTGCCAGATTCACCAAGGTTGAA
ATG-AGGAAAAAATGTTAAGGGCAGCCATAGAGAAAGGTCAGGTTACCCACAAAGGGAAG
CCCATCAAACTGACAGCAGATCTCTTGTCAGAAACTCTACAAGCTAGAAGAGAGTGGGGG
CCAATATTCAACATTCTTAAAGAAAAGAATTACCAACCCAGAATTTCATATCTAGCCAAA
CTAAGCTTCATAAGTAAAGGAGAAATAAAATCCTTGACAGACAAGCAAATGCTGAGAGAT
TTTGTCACCATCAGGCCTGCCTTACAAGGGCTCCTGAAGGAAGCACTAAACATGGAAAAG
AACAACCGGTACCAGCCCCTGCAAAAACATGCCAAATTA---
>lcl|hg18_L1PA6_chr6_110543958_110550093
CTCCAAGAAATATAGGACTATATGAAAAGGCCAAATATATGTTTGACTGGTGTACCAGAA
AGTGATGGGGAAAATGGAACCAAGTTAGAAAACATTCGTCAGGATATTATCTAGGAGAAC
TTCCCTAACCTAGCAAGGAAGGCCAGCATTCAAATTCAGGAAATACAGATAACACCACAA
AGATATTCCTCAAGAAGAGCAACCCCAAGACACATAATTGTCAGATTCACCAAGGTTGAA
ATG-AGGAAAAAATGTTAAGGGCAGCCACAGAGAAAGGTCGGGTTACCTACAAAGGGAAG
CCCATCAGACTAACAGCGGATCTCTCGGCAGAAACCCTACAAGCCAGAAGAGAGTGGGGG
CCAATATTCAACATTCTTAAAGAAAAGAATTTTCAACCCAGAATCTCATATCCAGCCAAA
CTAAGCTTCATAAGCCAAGGAGAAATAAAATCCTTTACAGACAAGCAAATGCTGAGAGAT
TTTGTCACCACAAGGCCTGCCTTACAAGAACTCCTGAAGGAAGCACTAAACATGGAAAGC
AACAACCGGTACCAGCCACTGC-AAAACATGCCAAATGG---
>lcl|hg18_L1PA6_chr5_100526459_100532600
CTCCAAGAAATATGGGGCTATGTGAAAAGACCAAATCTATGTCTGATTGGTGTACCTGAA
AGTGATGGGGAGAATGGAACCAAGTTGCAAAACATTCTTTGGGATATTATCCAGGAGAAC
TT-CCCAACCTAGCAAGGCAGGCCAACATTCAAATTCAGGAAATACAGAGAACATGACAA
AGATACTCCTCGAGAAGAGCAACCCCAAGACACATAATTGTCAGATTCACCAAGGTTGAA
ATG-AGGAAAAAATGTAAAGGACAGCCAGAGAGAAAGGTCAAGTTACCCACAAAGGGAAG
CCCATCAGACTAACAGTGGATCTCTCAGCAGAAATTCTACAAGCCAGAAGAGAGTGGGGG
CCAATATTCAACATTCGTAAAGAAAAGAATTTTCAACCCAGAATTTCATATCCAGCCAAA
CTAAGCTTCATAAGTGAAGGAGAAATAAAATTCTTTACAGACAAGCAAATGCTGAGTGAT
TTTGTCACTACCAGGCCTGCCTTACAAGAGCTCCTGAAGAAAGCACTAAACATGGAAAGG
AACAACTGGTACCAGCCACTACAAAAACATGCCAAATTG---
>lcl|hg18_L1PA6_chr6_130198273_130204419
CTCCAAGAAATATAGGACTGTGTGAAAAGACCAAATATACATTTGGTGGGTGTACCTGAA
AGTGATAGG-AGAATGGAACCAAGTTAGAAAACACTCTTCAGGATATCATCCAGGAGAAC
TTCCCTAACCTAGCAAGGCAGGCCAACATTCAAATTCAGAAAATAGAGAGA-CACCACAA
AGATACTCTTCGAGAAGAGCAATTCGAAGACATATAATTGTCAGATTCGCCAAGGTTGAA
ATG-AGGAAAAAATGTTAAGGGCAGCCAGAGAGAAAGGTTGGGTTACCCACAAAGGGAAG
CCCATCAGACTAACAGTGGATCTCTTGGCAGAAACCCTACAAACCAGAAAAGAGTGGGGG
CCAATATTCAACATTCTTAAAGAAAAGAATTTTCAACCCAGAATTTCATATCCAGTCAAA
CTAAGCTTCATAAGTGAAGGAGAATTAAAATCCTTTACAGAGAAGCAAATGCTGAGAGAT
TTTGTCACCACCAGGCCTGCCTTACAAGAGGTACTGAAGGAAGCACTAAACATGGAAAGG
AACAACAGGTACTAGCCACTGCAAAAACATGCCAAATGG---
>lcl|hg18_L1PA6_chr5_87250565_87256685
CTCCAAGAAATATGGGACTATGTGAAAAGACCAAATATACATCTGATTGGTGTACTGGAA
AGTGATGGGGAGAATGGAATGCAGTTAGAAAACACTGTTCAAGATATT-TTCTGGAGAAC
TTCCCTAACCTAGCAAGGCAGGCCAACATTCAAATTCAGGAAATACAGAGAACACCACAA
AGATACTCCTCGAGAAGAGCAACTCCAAGACACATAATTGTCAGATTCACCAAGGTTCAA
ATG-ATGAAAAAATGTTCAGGGCAGCCAGAGAGAAAGGTTGGGTTACCCACAAAAGGAAT
CCCATCAGACTAACAGCAGATCTCTCTACAGAAACCCTACAAGCCAGAAGAGAGTGGGGA
CCAATATTCAACATTCTTAAAG-----AATTTTCAATCCAGAATCTCATATCCAGCCAAA
CTAAGGTTCATAAGTGAAGGAGAAATAAAATCCTTTACAGACAAGCAAATGCTGAGAGAT
TTTGTCACCACCAGGCCTGCCTTACAAGAGCTCCTGAAGGAAGCACTACACATGGAGAGG
AGCAACTGGTACCAGCCATTGCAAAAACATGCCAAATTG---
>lcl|hg18_L1PA6_chr5_24690588_24696761
CTCCAAGAAATATGGGACTATGTGAAAAGAACAAATCTACGTTTGATTGGTGTCCCTGAA
AGTGATGGGGAGAATGGAACCAAGTTGGAAAACACTCTTCAGGATATTATCCAGGAGAAC
TTCTCCAACCTAGCAAGGCAGGCCAACATTCAAATTCAGGAAATACAGAGAAAAGCACAA
AGATTCTCCTCCAGAAGAGCAACCCCAAGACATATAATCATCAAATTCACAAAGGTTGAA
AAA-AGGAAAAAATGTTAAGGGCAGCCAGAGAGAAAGGTCGAGTTACCCACAAACGGAAG
ACCACCAGACTAACTGCAGATCTCTCTTCAGAAACCCTACAAGCCAGAAGAGTGTAGGGG
CCAATATTCAACATTCTTAAAGAAAAGAATGTTCAACTCAGAATTTCATATCCAGCCAAA
CTAAGCTTCGTAAGTGAAGGAGAAATAAAATCCTTCACAGACAAGCAAATACTGAGAGAT
TTTGTCACCACCAGGCCTGCCTTACAAGAGCTCCTGAAGGAAGCACTAAATGTAGAAAGG
AAAAACCAGTACCAGCCACTGCAAAAACATGCCAAATTG---
>lcl|hg18_L1PA6_chr5_173825514_173831662
TTCCAAGAAATATGGGACTATGTGAATAGACCAAATCTACATTTGACTGGTGTACCTGAA
AGTGACAGGGAGAATGGAACCAAGTTAGAAAACACTCTTCAGGATATTATCCAGGAGAAC
TTCCCCAACCTGGCAAGGCAGGCCAACATTTGAATTCAGGAAATACACAGAATCCCACAA
AGATACTCCTCAAGAAGAGCAACCCCAAGACACATAACTGTCAGATTTACAAAGGTTGAA
TTG-AGGAAAAAATGTTAAAGGCAGCCAGAGAGAAAGGCCAGGTCACCTACAAAGGGAAA
CCCATTAGACTAACAGTGGATCTCTCGGCAGAAACCCTACAAGCCAGAAGAGAGTGAGGG
CCAATATTCAACATTATTAAAGAAGAGAATTTTCAACCCAGAATTTCATATCCAGCCAAA
CTAAGCTTCATAAGTGAAGGAGAAATAACATCCTTTACAAAGAAGCAAATGCTGAGATAT
TTTGTCACCACCAGGCCTGCCTTACAAGAGCTCCTGAAGGAAGCACTAAATGTGGAAAGG
AACAATTGGTACCAGCCACTGCAAACACATGCCAAATTG---
>lcl|hg18_L1PA6_chr5_10064177_10070292
CTCCAAGAAATATGGGACTATATGAAAAGACCAAATCTATGTTTGATTGGTCTTCCTGAA
AGTGATGGGGAGAATGGATCCAAATTAGAAAACACTCTTCAGGGTATTATCCAGGAGAAA
TTCCCCAACCTAGCAAGACAAGCCAACATTCAAGTTTAGGAAATACAGAGAACACCAGAA
AGATATTTCTTGAGTAGAGCAACCTGAAGGCACACAATTGTCAGATTCACCAAGGTTGAA
ATG-AGGAAAAAATGTTAAGGGCAGCCAGAGAGAAAGGTCGGGTTACCCACAAAGGGAAG
CCCATCAGACTAACAGCAGATCTCTCTGAAGAAACTCTACAAGCCAGAAGAGAGTGGGGG
CCAATATTCAACATTC-TGAAAGAAAGAATTTTCAACCCAGAATTTCATATCCAGCCAAA
CTAAGCTTCAT-AGTGAAGGAGAAATAAAATCCTTTACAGACAAGCAAATACTGAGAGAT
TTTGTCAGCACCAGACCTGCCTTACAAGAGCTCCTGAAGGAAGCACTAAACGTGGAAATG
AACAACCAGTACCAGACACTGCAAAAACATACCAAATTG---
>lcl|hg18_L1PA6_chr5_15409208_15415368
CTCCAAGAAATATGGGACTATGTGAAAAGACCAAATCTACATTTGGTTGGTGTACCTGAA
AGTGATGGGGAGAATGGAACCAAGTTGGAAAACACTCTTCAGGATATTACCCAGGAGAAC
TCCCCCAACCTAGCAAGGCAGGCCAACATTCAAATTCAGGAAATACAAAGAACACCACAA
AGATACTCCTCGAGAAGACCAACCCCAAGACAAATAATCGTCAGATTCACCAAGGTTGAA
ATG-AGGAAAAAATGTTAAGGGCAGCCAGAGAGAAAGGTCAGGTTACCCACAAAGGGAAG
CCCATCAGACTAACAGTGGATCTATCTGCAGAAACCCTACAAGCAAGAAGAGAGTGGGGG
CCAATATTCAACATCCTTAAAGAAAAGAATTTTCAACCCAGAATTTCATATCCAGCCAAA
CTGAACTTCATAAGTGAAGGAGAAATACAGTCCTTTACAGACAAGCAAATGCTGAGGGAT
TTTGTCACCACCAGTCCTGCCTTACAAGAGCTCCTGAAGGAAGCACT-ATCATGGAAAGG
AACAACCAGTACCATCCACTGTAAAAACATGGCAAATTG---
>lcl|hg18_L1PA6_chr5_121023496_121029642
CTCCAAGAAATATGGAACTATGTGAAACGACCAAATCTACATTTGATTGGTGTACCTGAA
AGTGATGGGGAGAATGGAACAAAGTTGGAAAACACTTTTCAGGGTATTATCCAGGAGAAC
TTCCCCAATCTAGCAAGGCAGGCAAACATTCAAATTCAGGAAATACAGAGAACGCCACAA
AGATACTCCTCGAGAAGAGCAACTCCAAGTTACATAATTGCCAGATTCACCAATGTTGAA
ATG-AGGAAAAAATGTTAAGGGTAGCCAGAGGGAAAGGTCGAGCTAACCACTAAGGGAAG
CACATCCGACTAACAGCAGATTTCTTGGCAGAAACCCTGCAAGCCAGAAGAAAGTAGGGG
CCAATATACAACATTCTTAAAGAAAAGAATTTTCAACCCAGAATTTCATATCCAGCCAAA
CTAAGCTTCATAAGTGAAGGAGAAATAAAATCCTTTACAGACAAGCAAATGCTGAGGGAT
TTTGTCACCACCAGGCCTACCTTAGAAGAGCTCCTGAAGGAAGCACTAAACATGGAAAAA
AACAACCAGTACCAGCCACTGCAAAACCATGCCAAATTG---
>lcl|hg18_L1PA6_chr6_71566944_71573041
CTCCAAGAAATATGAAACTATATGAAAAGACCAAATCTACGTCTGATTGGTGTACCTGAA
AGTGATGGGGAGAATGAAACCAAGTTGGAAAACACTCTTCAGGATATTATCCAGGAGAAC
GTACCCAACCTAGCAAGACAGGCCAACATTCAAATTCAGGAAAAACACAGAACACCACAA
AGATACTCTTCAAGAAGAGCAAC-CCAAGACACATAATTGTCATATTCACCAAGGCTGAA
ATG-AAAAAAAAATGTTAAGGACAGTCAGAGAGAAAGGTCAGGTTACCCACAAAGGGAAG
TCCATCAGACTAACAGCAGATCTCTCAGCAGAAACACTATAGGCCAGAAGAGAGTGGGGG
TCAATATACAACATTCTTAAAGAAAAGAATTTTCAACCCAGAATTTCATATCCAGCCAAA
CTAAGCTTCATAAGTGAAGGAGAAATAAAATACTTTACAGACAAGCAAATGCTGAGAGAT
TTTGTCACCACCAGGCCTGCCTTACAAGAGCTCCTGAAGGAAGCACTAAACATGGAAAGG
AACAACTGGTACCAGCCAATGCAAAAACAGGCCAAATTG---
>lcl|hg18_L1PA6_chr5_23222019_23228059
CTCCAAGAAATATGGGACTATGTGAAAAGACCAAATCTACGTTTAATTGGTGTACCTGAA
AGTGTTGGGGAGAATGGAACCAAGTTGGAAAACACTCTGCAGGATATTATCCAGGAGAAC
TTCCCCAATCTAGCAAGGCGGGCCAACATTCAAATTCAGGAAATACAGAGAACACCACAA
AGATACTCCTTGAGAAGAGCAACCCCAAGACACATAATTGTCAGAATCACCAAGGTTGAA
ATG-AGAAAAAAATGTTAACGACAGCCAGAGAGAAAGGGCGGGTTACCCACAAAGGGAAG
CCCATCAGACTAACAAGGGATCTCTCGGCAGAAACTCTACAAGCCAGAAGAGAGTGGGAG
CCAATATTCAATATTCTTAAAGAAAAGAATTTTCAACCCAGAATTTCATATCCAGCCAAA
CTAAA-CTCATAAGTGAAGGTGAAATAAAATCCTTTACAGACAAGCAAATGTTAAGAGAT
TCTGTCACCACCAGGCCTGCCTTACAAGAGCTCCTGAAGGAAGCACTAAACATGGGAAGG
AACAACTAGTACCAGCCACCACAAAAACATGCCAAATTA---
>lcl|hg18_L1PA6_chr5_112037090_112043227
CTCCGAGAAATATG-GACTATGTGAAAAGAACAAATCTATGTTTGACTGGTGTACCTGAA
GGTGATGGGGAGAATGGAACCAAGCTGGAAAACACTCCTCAGGATATTATCCAGGAGAAC
TTCCCCAACCTAGCATGGCAGGCCAACATTCAAATTCAGGAAACACAGAGAACACCACAA
AGATACT-CTCGAGATGTGCAACACCAAGACACATAATTGTCAAATTCACCAAGGTTGAA
ATA-AGGAAAAAGTGTTAAGGGCAGCCAGAGAGAAAGGTCGAGTTAACCACAAAGGGAAG
CCCATCAGACTAACAGTGGATCACTCGGCAGAAACCCTACAAGCCAGAAGAGAGTGGGGG
CCAATATTCAGCATTCTTAAGGAAAACAATTTTCAACCCATAATTTCCTATCCAGCCAAA
CTAAGCTTCATAAATGAAGGAGAAATAAAATCCTTTACAAACAAACAAATGCTGAGAGAT
TTTGTCACCACCAGGCCTGCCTTACAAGAGCTCCTGAAGGAAGCACTCAACATGTACAGG
AACAACTGGTACCAGCCACTGCAAAAACCTACCAAATTG---
>lcl|hg18_L1PA6_chr5_127407518_127413606
CTCCAAGAAATATGGGACTATGTGAAAAGACCACATATACATTTGATTGGTGTACCGGAA
AGTGACAGGGAGAATGGAACCAAGTTAGAAAACACTCTTCAGGATATTATCCAGGAGAAC
TTCCCTAACCTAGCAAGGCAGGCCAACATTCAAATTCAGGAAACACAGAGAACACCACAC
AGATACTCCTCGAGAAGAGCAACTCCAAGACACATAATTGTCAGATTCACTGAGGTTGAA
ATG-A-GAAAAAATTTTAAGGGCATCCAGAGAGAAAGGTCAGGTTACCCACAAAGGGAAG
TCCATCAGACTAATAGTGGATCTCTCGGCAGAAACCCTACAAGCCAGAAGAGAGTGGGGG
CCAATATTCAACATTCTTAAAGAAAAGAATTCTCAACCCAGAATCTCATATCCAGCCAAA
TTAAGCTTCATAAGTGAAGGAGAAATAAAACCCTTTACAGACAAGCAAATGCTGAGAGAT
TTTGTCACCATCAGGCCTGCCTTACAAGAGCTCCTGAAGGAAGCACTAAACAAGGAAAGG
AACAACCAGTACCAGCCACTGCAAAAACATGCCAGATTG---
>lcl|hg18_L1PA6_chr5_93944514_93950630
CTCCAAGAAATATGGGATTATGTGAAAAGACCAAATCTACATTTGATTGGTGTACCTGAA
AGTGATGGGGAGAATGGAACCAAGTTAGAAAACACTCTTCAGGATATTATTCAGGAGAAA
TTCCCCAAGCTAGCAAGACAGGCCAACATTCAAATTCAAGAAATACAGAGAACACCACAT
AGATACTCCTCGAGAAGAGCAACCCCAAGACACACAATCGTCAGATTCACTAAGGTTGAA
ATG-AGGAAAAAATGTTAAGGACAGCCAGAGAGAAAGGTCATGTTACCCACAAAGGGAAG
CCCATGAGACTAACAGCAGATCTCTCTGCAGAAACCCTACATGCCAGAAGAGAGTGGGGG
CCAAAATTCAACATGCTTAAAGAAAATAATTTTCAACCCAGAATTTCATATTGAGCCAAA
CTAAGCTTCATAAGGGCAGGGGAAATAAAATCCTTTACAGACAAACAAATGCTGAGAGAT
TTTGTCACCACCAGGCCTGACTTACAAGAGCTCCTGAAGGAAGCACTAAACATGGAAAGG
AACAACTAGTACCAGCCACTGCAAAAACATGCCAAATTA---
>lcl|hg18_L1PA6_chr5_36543881_36550029
CTCCAAGAAATATGGGACTATGTGAGAAGACCAAATCTACATTTGATTGGTGTACCTGAA
AGTGATGGGGAGAATGGAATCAAGTTGGAAAACACTCTTCAGGATATTATCCAGGAGAAC
TTCCCCAACTTAGCAAGGCAGGCCAGCATTCAAATTCAGGAAATACAGAGAACACCACGA
AGATACTCCTCAAGAAGTGCAACCCCAAGACACATATTTGTCAGATTCACCAAGGTTGAA
ATG-AGGAAAAAGTGTTAAGGGCAGCCAGAGAGAAAGGTCAGGTTACCCACAAAGGGAAG
CCCATCAGACAAACAGCAGATCTCTAGGCAGAAACCCTACAAGCCAGAAGAGAGTAGGTG
CTAATATTTAACATTCTTAAAGAAAAGAATTTTCAACCCAGAATTTCATATCCAGCCAAA
CTAAGCTTCATAATTGAAGAAGAAATAAAATCCTTTATAGACAAGCAAATGCTGAGAGAT
TTTGTCACCACCAGGCCTGCCTTACAAGAGCTCCCCAAGAAAGCACTAAACATGGAAAGA
AACAACCAGTAACAACCACTGCAAAAACATGCCAAATTG---
>lcl|hg18_L1PA6_chr5_37724573_37730699
CTCCAAGAAATATGGGACTATGTGAAAAGACCAAATCTATGTTTGATTGGTGTACCTGAA
AGTGATGGGGAGAATGGAACCAAGTTGGAAAACTGTCTTCAGGATATTATCC---AGAAC
TTCCCCAACCTAGCAAGGCAGGCCAACATTCAAATTCAGGAAATACAGAGAACATCACAA
AGATACTCCTCGAGAAGAGCAACCCCAAGACACATAATTGTCAGATTCACCAAGCTTGAA
ATG-AGGAAAAAATGTTAAGGGCAGCAAGAAAGAAAGATCGGGTTAACCACAAAGGGAAG
CCCATCAGACTAACAGTGGATCTCTCAGCAGAAACTCTACAAGCCAGAAGAGAGTGGGGG
CCAATATTCAACATTCTTAAAGAAAAGAATTTTCAACCCAGAATTTCATATCCAGCCAAA
CTAAGCTTCATAAGCGGAGGAGAACTAAAATCCTTTACAGACAAGCAAATGCTGAGAGGT
TTTGTCAGCACCAGGCCTGCCTTAAAAGACCTCCTGAAGGAAGTACTAAACATGAAAAGA
AATAACCAGTACCAGCCATTGCAAAAACATGCCAAATTG---
>lcl|hg18_L1PA6_chr5_53031773_53037900
CTCCAAGAAAGATGGAACTATATGAAAAAGCCAAATCTATGTTTGACTGGTGTACCTGAA
AGTGATGGGGAGAATGGAACCAAGCTGGAAAACACTCTTCAGGATATTATCCAGGAGAAC
TTCCCCAACCTAGCAAGGCAGGCCAACATTCAAATTCAGGAAATACAGAGAACACCA---
AGATACTCCTCGAGAAGAGCAACCACAAGACACGTAATTGTCAGATTAACCAAGGTTGAA
ATG-TGGAAAAAATGTTAAGTGCTGCCAGAGAGAAAGGTTGGGTTACACACAAAGGGAAG
CCCATCAGACTAACAGTGGATCTTTCAGCAGAAACCCTACAAGCCAGAAGAGAGTGGGGG
CCAATATTCAACATTCTTAAAGAAAAGAATTTTTAACCCAGAATTTCATATCCAGCCAAA
CTAAGCTTCATAAGTGAAGGAGAAATAAAATCCTTTACAGACAAGCAAATGCTGAGAGAT
TTTGTCACCAGCAGGCCTGCCTTACAAGAGCTCCTGAAAGAAGCACTAAACGTGGAAAGG
AATGACCAGTACCAGCCACTGCAAAAACATGCCAAATTG---
>lcl|hg18_L1PA6_chr6_63934852_63941015
CTCCAAGAAATATGGGACTATGTGAAAAGACCAAATCTACATTTGATTGGTGTACCTGAA
AGTGATGGGGAGAATGGAACCAAGCTGGAAAACACTCTTCAAGATATTATCCAGGAGAAC
TTCCTCAACATAGCAAGGCAGGCCGACATTCAAATTCAGGAAATACAGAGAACACCACAA
AGATACTCCTCGAGAAGAGCAACCCCAAGACGCATAATTATCAGATTCACCAAAGTTGAA
ATG-AAGAAAAAGTGTTAAGGGCAACAAGAGAGAAAAGTCAAGTTACCCACAAAGGGAAG
CCCATCAGACTAACAGCACATCTCTCAGCAGAAACCCTACAAGCCAGAAGAGAGTGGGGG
CTGATATTCAACATTCTTAAAGAAAAGAATTTTCAACCCATAATCTCATATCCAGCCAAA
CTAAGCTTCGTAAGTGAAAGAGAAATAAAATCCTTTACAGACAAGCAAATGCTGAGAGGT
TTTGTCACTACCAGGCCTGCCTTACAAGAGGTCCTGAAGGAAGCCCTAAACATGGAAAGA
AATAACTGGTATCAGCCACTGGAAAAACAGGCCAAATTG---
>lcl|hg18_L1PA6_chr6_146036131_146042250
CTCCGAGAAATATGGCACTATGTGAAAAGACCAAATCTACATTTGATTGGTGTACCTGAA
AGTGACAGGGAGAATGGAACCAAGTTGGAAAACACTCTTCAGGATATTATCCAGGAGAAT
TTCTCCAACCTGGTAAGGCAGGCCAACATTCAAATTCAGGAAATACAGAGAACACCACGA
AGATACTCCTCAAGAAGAGCAACCACAAGACACATAATTGTCAGATTCACCAAGGTTAAA
ATG-AGAAAAAAATGTTAAGGGCAGCCAGAGAGAAAGGTCGGGTTACCCACAAAAGGAAA
CCCATCAGACTAACAGCAGATCTCTCTGCAGAAACCCTACAAGCCAGAAGAGAGTGGGGG
CCAATATTCAACATTCTTAAAGAAAATAATTTTCAACCCAGAATTTCATTTCCACCCAAA
CTAAGCTTCATAAGTGAAGGAGAAATAAAATACTTTACAGACAAGCAAATGCTGACAGAT
TTTGTCATCACAAGGCCTGCCTTACAAGATCTCCTGAAGGAAGCACTAAACATGGAAAGG
AACAACTGTTACCACCCACTGCAAAAACATGCCAAATAG---
>lcl|hg18_L1PA6_chr6_71740597_71746719
TTCTAAGAAATATGGGACTATGTGAAAAGACCAAATCAACATTTGATTGGTGTACCTGAA
AGTGATGGGGAGAATGGAACCAAGTTGGAAAACACTCTTCAGGATATTATCCAGGAGAAC
TTCCCCAATCTAGTAAGGCAGGCCAGCATTCAAATTCAGGAAATACAGAGAACATCACAA
AGATACGCCTTGAGAAGAGCAACCCCAAGACACATAATTGTCAGATTCACCAAGGTTGAA
ATG-AGGAAAAAATGTTAAGGGCAGCCAGAGAGAAAGATTGGGTTACCCACAAAGGGAAG
CCCATCAGACTAACAATGGATCTCTCAGCAGAAACCTTACAAGCCAGAAGAGAGTGGGGG
CCAATATTCAACAATCTTAAAGAAAAGAATTTTCAACCCAGAATCTCATATCCAGCCAAA
CTAAGCTTCATAAGTGAAGGAGAAATAAAATCCTTTACAGACAAGCAAATGCTGAGAGAT
TTTGTCACCACCAGGCCTGCCTTACAAGAGCTCCTGAAGGAAGAAATAAACATGGAAAGG
AACAACCGGTACCAGCCACTGCGAAAACATGCCAAATCA---
>lcl|hg18_L1PA6_chr6_116928726_116934897
CTCCAAGAAATATGGGACTATGTGAAAAGACCAAATCTACATTTGATCAGTGTACCTGAA
AGTGACGGGGAGAATGGAACCAAGTTAGAAAACACTCTTCAGGATATTATCCAGGAGAAC
TTCCCCAACCTAGCAAGGCAGGTCAGCATTCAAATTCAGGAAATACAGAGAACACCACAA
AGATACTCCTCAAGAAGATCAACCCCAAGACACATAATTGTCAGATTCACCAAGGTTGAA
ATG-AGGAAAAAATGTTAAGAGCAGCCAGAGAGAAAGGTTGGGTTACCCATAAAGGGAAG
CCCATCAGACTAACAGCAGATTTCTTGGCAGAAACACTACAAGCCAGAAGAGAGTGGGGG
CCAATATTCAACATTCCTAAAGAAAAGTATTTTCAACACAGAATTGCATATCCAGCCAAA
TGAAGCTTCATAAGTGAAGGAGAAATAAAATCCTTTTCAGACAAGCAAATGCTGAGAGAT
TTTGTTACCACCAGGCCTGCCTTACAAGAGCTCCTGAAGGAAGCACTAAACATGGAAAGG
AACAACCGATACCAGCCACTGCAAAAACATGCCAAATT----
>lcl|hg18_L1PA6_chr6_115902893_115909072
CTCCAAGGAATATGGGACTATGTGAAAAGACCATATCTACGTTTGATTGGTGTATCTCAA
AGTGACGGGGAGAATGGAATCAAGTTGGAAAATACTCTTCAGGATATTATCCAGGAGAAT
TTCCCCAACCTAGCAAGGCAGGCCAACATTCAAATTCAGGAAATACAGAGAACACCGTAA
AGATACTCCTTGAGAAGAGCAACCCCAAGACACATAATTTTCAGTTTCACCAAGGTTGAA
ATG-AAGAAAAAATGTTAAGAATAGCCAAAGAGAAAGGTCAGGTTACCCACAAAGGGAAG
CCCATCAGACTAACAGCAGATCTCTCAGCAGAAACTCTACAAGCCAGAAGAGAGTGAAGT
CCAATATTCAACATTCTTAAAGAAAAGAATTTTCAACCCAGAATTTCATATTCAGCCAAA
CTAAGCTTCATAAGTGAAGGAGAAATAAAAACCTTTACAGACAAGCAAATGCTGAGAGAT
TTTGTCACCACTAGGCCTGCCTTACAAGAGTTCCTGAAGGAAGCACTAAACATGGAAAGG
AACAAACCATACCAGCCACTGCAAAAACATGCCAAATTG---
>lcl|hg18_L1PA6_chr6_11407090_11413182
CTCCAGGAAATATAAGACTATAAGAAAAGACCAAATCTACGTTTGATTGGTGTACCTGAA
AGTGACGGGAAGAATGGAATCAAGTTGGAAAACACTCTTCAGGATATTATCCTGGAAAAC
TTCCTCAACCTAGCAAGGCAGGCCAACATTCAAATTCAGGAAATACAGAGAACACCACAA
AGATACTCCTCAAGAAGAGTAACCCCAAGACACATAATTGTCAGATTCACCAAGGTTGAA
ATG-AAGAAAAAATGTTAAGGGCAGCCAGAGAGAAAGGTCGGGTTACCCACAAAGGGAAG
CCCATCAGACTAACAGCGGATCTGTTGGCAGAAACCCTACAAGCCAGAAGAGAGTGGGGG
CCAATATTCAACATTCTTAAAGAAAAGAATTTTCAACCCAGAATCTCATATCCAGCCAAA
CTAAGCTTCATAAGTGAAGGAGAAATAAAATCCTTTATAGACAAGCAAATGCTGAGAGAT
TTTGTCACTACCAGGCCTGCCTTATAAGAGCTCCTGAAGGAAGCACTAAGCATGGAAAGG
AATAACTGGTACTAGCCACTGCAAAAACATGCCAAATTG---
>lcl|hg18_L1PA6_chr5_101073872_101080008
CTCCAACAAATATGGGATTATGTGAAAAGACTAAATCTACATTTGATTGGGGTACCTGAA
AATGATGGGGAGAATGGAACCAAGTTGGAAAAAGCTCTTCAGGATATGATCCAGGAGAAC
TTCCCCAACATAGCAAAGCAGGCCAACATTCAAATTCAGGAAATACAGAGAACACCACAA
AGATACTCCTCGAGAAGAGCAACCCCAAGACACATAATTGTCAGATTCACCAAGGTTGAA
ATG-AGGAAAAAGTGTTAAGGGCAGCCACAGAGAAAGATCGAGTTACCCACAAAGGGAAG
CCCATCAGACCAACAGTGGGTCTCTCAGCAGAAACCCTGCAAGCCAGAAGAGAGTGGGGG
CCAATATTCAATATTCTTAAAGAAAAGAATTTTCAACCCAGAATTTCATATCCAGCCAAA
CTAAGTTTCATAAGTGAAGGAGAAATAAAATCCTTTACAGAAAAGCCAATGCTAAAAGAT
TTTGTCAACACCAGGCCTGCCTTACAAGAGCTCCTGAAGGAAACACTAAACATGGAAAGA
AACAACCGGTACCAGCCACTGC-AAAACAGGCCAAATCA---
>lcl|hg18_L1PA6_chr6_152971827_152977957
CTACAA-AAATAGGGGACTATGTGATAAGACCAAACCTACGTTTGATTGGTGTACCTGAA
AGTGATGGGGAGAATGGAACCAAGTTGGAAAACACTCTTCAGGATATTATCCAGGAGAAC
TTACCCAACCTAGCAAGGCAGGCCAACATTCAAATACAGGAAGTTCATAGAACACCACAA
AGATACTCCTCGAGAAGAGCAACCCCAAGATACATAATTGTCAGATTCAGCAAGGTTGAA
ATG-AGGAAAAA-TGGTAAGGGCAGCCAGAGAGATAGGTCGGGTTACCCATAAAGGGAAG
CCCATCAGACTAACAGTGGATCTCTCAGCAGAAACCCTACCAGCCAGAAGAGAGTGGGGG
CCAATATTCAACATTCTTAAAGAAAAGAATTTTCAACCCAGAATTTCATATCCAGCCAAA
CTAATCTTCATAAGTTAAGGAGAAATAAAATCCTTCACAGACAAGCAAATGCTGAGAGAT
TTTGTCACCATCAGGCCTGCCTTACAAGAGCTCATGAAGGAAGCACTAAACATGGAAAGA
AACAATCGCTACCAGCCACTGTAAAAACATGCCAAATTG---
>lcl|hg18_L1PA6_chr5_180240013_180246158
CTCCAAGAAATATGGGACTATGTGAAAAGACCAAATATACATTTGATTGGTGTACCTGAA
AGTGACGGGGGGAATGGAACCAAGTTGGAAAACACTCTTCAGAATATTATGCAGGAGAAC
TTCCCCAACCTAGCAAGACAGGCCAACATTCAAATTCAGGAAATACAGAGAATACCATAA
AGATACTCCTTGAGAAGAGCAATCCCAAGACACATAATTGTCAGATTCACCAAGGTTGAA
ATG-TGGAAAAAATGTTAAGGGCAGCCAGGGAGAAAGGTCGGGTTACCCTCAAAGGGAAG
CCCATCAGACTAACAGTGGATCACTTGGCAGAAACTCTACAAGCCAGAAGAGAGTGGGGG
TCAATATTCAACATTCTGAAAGAAAAGAATTTTCAACCCAGAATTTCATATCCAGCCAAA
CTAAGCTTCATAAGTGAAGGAGAAATAAAATCCTTTACAGACAAGCAAATGCTGAGAGAT
TTTGTCACCACCAGGCCTGCCTTACAAGAGCTCCTGAAGGAAGCACTAAACATGGAAAGG
AACAACTGGTACCAGCCACTGCAAAAACATGCCAAATTG---
>lcl|hg18_L1PA6_chr5_random_45448_51593
CTCCAAGAAATATGGGACTATGTGAAAAGACCAAATATACATTTGATTGGTGTACCTGAA
AGTGACGGGGGGAATGGAACCAAGTTGGAAAACACTCTTCAGAATATTATGCAGGAGAAC
TTCCCCAACCTAGCAAGACAGGCCAACATTCAAATTCAGGAAATACAGAGAATACCATAA
AGATACTCCTTGAGAAGAGCAATCCCAAGACACATAATTGTCAGATTCACCAAGGTTGAA
ATG-TGGAAAAAATGTTAAGGGCAGCCAGGGAGAAAGGTCGGGTTACCCACAAAGGGAAG
CCCATCAGACTAACAGTGGATCACTTGGCAGAAACTCTACAAGCCAGAAGAGAGTGGGGG
TCAATATTCAACATTCTGAAAGAAAAGAATTTTCAACCCAGAATTTCATATCCAGCCAAA
CTAAGCTTCATAAGTGAAGGAGAAATAAAATCCTTTACAGACAAGCAAATGCTGAGAGAT
TTTGTCACCACCAGGCCTGCCTTACAAGAGCTCCTGAAGGAAGCACTAAACATGGAAAGG
AACAACTGGTACCAGCCACTGCAAAAACATGCCAAATTG---
>lcl|hg18_L1PA6_chr5_87949027_87955174
CTCCAAGAAATATGGGAATATGTGAAAAGACCAAATCTATGTTTGATTGGTGTACATGAA
AGTGATGGGGAGAATGGAACCAAGTAGGAAAACACTCTTCAGGATATTATCCAAGAGAAC
TTCCCCAACCTAGCAAGGGAGGCCAACATTTAAACTCAGGAAATACAGAGAACACCACAA
AGATACACCTCGAGAAGAGCAACCCCAAGACACATAATTGTCAGATTCACCAAGGTTGAA
ATG-AGGAAAAAATGTTAAGGGCAGCCAGAGAGAAAGGTCTGGTTACCCACAAAGGAAAG
CCCATCAGATTAACAGTGGATCTCTTGGCAGAAACTCTACAAGCCAGAAGAGAGTGGGGG
CCAATATTCAACATTCTTAAAGAAAATAATTTGCAACCCAGAATTTCATATCCAGCCAAC
CTAAGCTTCATAAGTGAAGGACAAATAAAATTCTTTACAGACAAGCAAATGCTGAGAGAT
TTTGTCACCATCAGGCCTGCCTTACAAGAGCTCCTGAAGGAAGCACTAAACATGGAAAGG
AACAACCAGTACCAGCCACTGCAAAAACAGGCCAAATTG---
>lcl|hg18_L1PA6_chr5_128331358_128337499
CTCGAAGAAATATGGGACTATGTGAAAAGACCAAATCTACGTTTGATTGGTGTACATGAA
AGTGATGGGGAGAATGGAACCAAGTTGGAAAACACTTTTCAGGATATTATCCAGGAGAAC
TTACCCTACCTAGCAAGGCAGACCAACATTCAAATTCAGGAAATACAGACAACGCCACAA
AGATACTCCACAAGAAGAGCAACCCCAAGACACATAATTGTCAGATTCACCAAAGTTGAA
ATG-AGGAAAAA-TGTTAAGGGCAGCCAGAGAGAAAGGTCGGGTTACCCACAAAGGGAAG
CCCATCAGACTAACAGCTGATCTCTTGGCAGAAACTCTACAAGCCAGAAGAGAATGGGGG
CCAATATTCAACATTCTTAAAGAAAACAATTTTCAACCCAGAATTTCATATCCAGCCAAA
CTAAGCTTCATAAGTGAAGGAGAAATAATATCCTTTACAAACAAGCAAATGCTGAGAGAT
TTTGTCACCACCAGGCCTGCCTTACAAGCGCTCCTAAAGGAAGCACTAAATGTGGAAAGG
AACAACCAGTACCAGCCACTGCTAAAACATGCCAAATTG---
>lcl|hg18_L1PA6_chr6_160549751_160555902
CACCAACAAATATGGGACTATGTGAAAAGACCAAATCTATGATGGATTGGTGTACCTGAA
AGTGACAGGGAGAATAAAACCAAGTTGGAAAACACTTTTCAGGATATTATCCAGGAGAAC
TTCCCAAACCTAGCAAGACAGGCCAACATTCAAATTCAGGAAATACAGAGAACACCACAA
AGATACTCCTCGAGAAGAGCAACCCCAAGACAGATAATTGTCAGATTCACCAAGGTTGAA
ATG-AGGAAAAAATGTTAAGGGCAGCCAGTGAGAAAGGTCAGGTTACCCACAAAGGGAAG
CCCATCAGACTAACAGTGAATCTCTCAGCCCAAACTCTACAAGCCAGAAGAGAGTGGGGG
CCAATATTAAACATTCTTAAAGAAAAGAATTTTCAACGCAGAATTTCATGTGCAGACAAA
CTAAGCTTCATAAGTGAAAGAGAAATAAAATCCTTTACAGACAAGCAAATGCTGAGAGAT
TTTGTCACCACCAGGCCTGCCTTACAAGAGCTCCTGAAGGAAGCACTAAACATAGAAAGA
AAAAACCAGCACCAGCCACTGCAAAAACATGCCAAATTG---
>lcl|hg18_L1PA6_chr5_162524641_162530784
CTTCAAGATATATGGGACTATGTGAAAAAAAAAAATCTATGTTTGATTGGTGTACATAAA
AGTGATGGGAAGAATGTAACCAAGGTGGAAAACACTCTTCAGGATATTATCCAGGAGAAC
TTGCCCAACCTAGCAAGGCAGGCCAACATTCAAATTCAGG-AATACAGAGAACACCACAA
AGATACTCCTCGAGAAGAGCAACTCCAAGACACATGATTGTCAGATTCACTAAGGTTGAA
ATG-AGGAAAA-GTGTTAAGGGAAAGAAGAGAGAAAAGTCAAGTTACCCACAAAGGGAAG
CCCATCAGACTAACAGTGGATCTCTCAGCAGAAACCCTACAAGCCAGAAGAGAGTGGGGG
CCAATATTCAACATTCTTAAAGAAAAGAATTTTCAACCCAGAATTTCATATCCAGCCAAA
CTAAGATTCATAAGTGAAAGAGAAATAAAATCCTTTACAGAAAACCAAATGCTGAGAGAT
TTTGTCACCACCAGGCCTGCCCTACAAGAGCTCCTGAAGGAAGCACTAAACATGGAAAGG
AACAACCGGTACCAGCCACTGCAAAAACAGGCCAAATTG---
>lcl|hg18_L1PA6_chr5_59752160_59758279
CTCCAAGAAATATGGGACTATGTGAAAAGACCAAATCTACGTCTGATTGATGTACCTGAA
AGTGACGGGGAGAATGGAACCAAGTTGGAAAACACTCTGGAGGATATTATCCACAAGAAC
TTCCCCAAACTAGCAAGGCAGGCCAACATTCAAATTCAGGAAATACAGAGAACATCACAA
AGATACTCCTCAAGAAGAGCAACCCCAAGACACATAATTTTCAGATTCACCAAGGTTGAA
ATG-AGGAAAAAATGTTAAGGGCAGCCAGAGAGAAAGGTCGGGTTGTCCACAAAGGGAAG
CCCATCAGACAAACAGCAGCTCTCTCAGCAGAAACCTTATAAGACAGAAAAGAGTGGGGG
CCAATATTCGACATTCTTAAAGAAAAAAATTTTCAACCCAGAATTTCATATCCAGCCAAA
CTAAGCTTTGTAAGTGAAGGAGAAATAAAATCCTTTACAGACAAGCAAATGCTGAGAGAT
TTTGTCACCACAAGGCCTGCCCTAAAAGAGCTCCTGAGGGAAGCACTAAACATGGAAAGG
AACAACTGGTACCAGCCACTGCAAAAACATGCCAAATTG---
>lcl|hg18_L1PA6_chr6_51453125_51459304
CTCCAAGAAATATGGGACTATGTGAAAAGACCAAATCTATGTTTGATTGGTGTACCTGAA
AGTGATGAGGAGAATGGAACCAAGTTGGAAAACACTCTTCAGGATATTATCCAGGAGAAC
TTCCCCAACCTAGTGAGGCAGGCCAACATTCAAATTCAGGAAATACAGAGAACACCACAA
AGATACTGTTCGAGAAAAGTAACCCCAAGACACATAATTGTCAGATTCAACAAGGCTGAA
ATA-GGGAAAAAATGCTAAGGGCAGCCAGAGAGAAAGGTCAGGTTACCCACAATGGGAAG
CCCATCAGACTAACAGTGGATCTCTCGACAGAAATCCTACAAGCCAGAAGAGAATGGGAG
CCAATATTCAATATTCTTAAAGAAAAGAATTTTCAACCCAGAATTTCATATCCAGCCAAA
CTAAGCTTCATAAGTAAAGGAGAAATAAAATCCTTTACAGACAAGCAAATGCTGAGACAT
TTTGTCACCACCAGGCCTGCCTTACAGGAGCTCCTGAAGGAAGCACTAAACATGGAAAGG
AACAACTGGTACCAGCCACTGCAAAAACATGCCAAATTG---
>lcl|hg18_L1PA6_chr6_47403533_47409685
CTCCAAGAAATATGGGACTATGTGAAAAGACCAAATCTACGTTTGATTGGTGTACCTGAA
AGTGATGGGGAGAATGGAACCAAGTTGGAAAATACTCTTCAGGATATTATCCAGGAGAAC
TTCTTCAACCTAGCAAGGCAGGCCAACACTCAAATTCAGGAAATACAGAGA---CCAGAA
AGATACTCCTCAAGAAGAGCAACCCCAAGGCACATAATTGTCAGATTCATCAAGGTTGAA
ATG-AGGAAAAA-TGTTAAGCACAGCCAGAGAGAAAGGTCAGGTTACCAACAAAGGGAAG
CCCATCAGACTAACAGCGGATCTCTTGGTAGAAACCCTACAAGCCAGAAGAGAGTGGGGG
CCAATATTCAACATTCTTAAAGAAAAGAATTTTCAACCCAGAATTTCCTATCCAGCCAAA
TTAAGCTTCATAAGTGAAGGAGAAATAAAATCCTTTACAGACAAGCAAATGCTGAGAGAT
TTTGTCACCACCAGGCCTGCCTTACAAGAGCTCCTGAAGGAAGCACTAAACATGAAAAGA
AACA------ACCAGCCACTGCAAAAACGCGCCAAATTG---
>lcl|hg18_L1PA6_chr6_154534996_154541125
CTCCAAGAAATATGGGATTATGTGAAAAGACCAAATCTACATTTGATTGGTGTAACTGAA
AGTGACGGGGAGAATGGGACCAAATTGGAAAACACTCTTCAGGATATTATCCAGGAGAAC
TTCCCCAACCTAGCAAGGCAGGTCAACATTCAAATTCAGGAAATACAGAGAACGCCACAA
AGATACTCCTTGAGAAGAGCAACCCCAAGACACATAACTGTGAGATTCATCAAGGTTGAA
ATG-AGGAAAAAATGTTAAGGGCAGTCAGAGAGAAAGGTTGGGTTACCTACAAAGGGAAG
CCCATCAGACTAACAGTGGATCTCTCGACAGAAACCCTACAAGCCAGAAGAGAGTGGGGG
CCAATATTCAACATTCTTAAAGGAAAGAATTTCCAACCCAGAATTTCATATCCAGCCAAA
CTAAGCTTCATAAGTGAAGGAGAAATAAAGTCCTTTACAGACAAGCAAATGCTGAGAGAT
TTTGTCACCACCAGGCCTGCCTTACAAGAGCTCCTGAAGGAAGTACTAAACATGGAAAGA
CACAACTGGTACCAGCCACTGCAAAAACATGCCAAATTG---
>lcl|hg18_L1PA6_chr5_4940709_4946811
CTTCAAGAAGTATGGGACTATGTGAAA----CAAATCTACATTTGACTGGTGTACACGAA
AGTGATGGGGAGAATGGAACCAAGTTGGAAAGCACTCTTCAGGATATTATCCAGGAAAAC
TTCCCCAACCCAGCAAGGCAGGCCAATATTCATATTCAGG-AATACAGAGAACACCACGA
AGATACTCCTCAAGAAGAGCAACCCCAAGACATATAATTGTCAGATTCATCAAGGTTGAC
ATG-AAGAAAAAATATTAAGAGCAGCCAGAGAGAAAGATCGGGTTACCCACAAAGGGAAG
CCCATCAGACTAACAGCAAACCTCTTGGCAGAAACCCTACAAGCCAGAAGAGAATGGGGG
CCAATATTCAACATTCTTAAAGAAAAGAATTTTCAACCCAGAATTTCGTATCCAGCCAAA
TTAAGCTTCATAAGTGAATGAGAAATAAAATCCTTTACAGAGAAGCAAATGCTGAGAGAT
TTTGTCACCACCAAGCCTGCCTTACAAGAGCTCCTGAAGGAAGCACTAAACATGGAAAGG
AACAACCAGTACCAGCCACTGCAAAAACATGTCAAATTG---
>lcl|hg18_L1PA6_chr5_111753677_111759853
CTCCAAGAAATATGGGACTATGTGAAAAGACCAAATCTACGTCTGATTGGTATACCTGAA
AGCGATGGGGAGAATGGAACCAAGGGGGAAAACACTCTTCAGGATATTATCCAGGAGAAC
TTTCCCAACCTAGCAAGGCAGGTCAACATTCAAATTCAGGAAATACAGAGAACACCAT--
AGATACTCCTCAAGAAGAGCAACCCCAAGACACATAATTGTCAGATTCACCAAGGTTGAA
ATG-AGGAAAAAATGTTAAGGGCAGTCAGAGAGAAAGGTCGGGTTACCCACAAAG----G
CCCATCAGACTAACAGCAGATCTCTCGGCAGAAACTCCACAAGCGAGAAGAGAGTGGGGG
CCAGTATTCAACATTCTTAAAGAAAAGAATTTTCAACCCAGAATTTCATATACAGCCAAA
CTAAACTTCATAAGTGATAGAGAAATA-AATCGTTTACAGACAAGCAAATGCTGAGAGAT
TTTGTCAGCACCAGTCCTGGCTTACAAGAGCTCCTGAAGGAAGCACTAAACATGGAAAGG
AACAACTGGTACCAGCCACTGCAAAAACATGCCAAACTG---
>lcl|hg18_L1PA6_chr6_11560029_11566173
CTCCAGGAAATATGAGACTATGTGAAAAGACCAAATCTACTTTTGATTGGTGTACCTGAA
AGTGACGGGGAGAATGGAACCAAGTTGGAAAACACTCTTCAGGATATTATCCTGGAAAAC
TTCCTCAACCTAGCAAGGCAGGCCAACATTCAAATTCAGGAAATACAAAGAACAGCACAA
AGATACTCCTTGAGAAGAGCAACACCAAGACACATAATTGTCAGATTCACTAAGGTTGAA
ATG-AGGAAAAA-TGTTAAGGGCAGCCAGAGAGAAAGGTCGGGTTACCCACAAAGGAAAG
CCCATCAGACTAACAGTGGATCTCTCGGAAGAAAGTCTACAAGCCAGAAGAGAGTGGGGG
CCAAGATTCAACATTCTTAAAGAAAAGAATTTTCAACCCAGAATTTCATATCCAGCCAAA
CTAAGCTTCATAAGTGAAGGAGAAATAAAATCCTTTACAGACAAGCAAATGCTGAGAGAT
TTTGTCACCACCAGGCCTGCCTTACAGGAGCTCCTGAAGGAAGCACTAAACATGGAAAGG
AACAACTGGTACCAGCCACTGCAAAAACATGCCAAATTA---
>lcl|hg18_L1PA6_chr5_133694898_133701075
CTCCAAGAAATATGGGACTATGTGAAAAGACCAAATCTACGTTTGATTGGTGTACCTGAA
AGTGACAGGGAGAATGGAACCAAGTTAGAAAACACTCTTCAGGATATTACCCAGGAAAAC
TTCCCTAACCTAGCAAGGCAGGCCAACGTTCAAATTT-GGAAATACAGAGAACACCACAA
AGATACTCCTTGAGAAGAGCAACCCCAAGACACATAATTGTCAGATTCACCAAGGTTGAA
ATG-AGGAAAAAATGTTAAGGGCAGCCAGAGAGAAAGGTTGGGTTACCTACAAAGGGAAG
CTCATCAGACTAACAGTGGATCTCTTGGCAGAAACCCTGCAAGCCAGAAGAGAGTGGGGG
CCAATATTCAACGTTCTTATAGAAAAGAATTTTCAACTCAGAATTTCATATCCAGCCAAA
CTAAGCTTT-TAAGTGAAGGAGAAATAAAATCCTTTCCAGACAAGCAGATGCTGAGAGAT
TTTGTCACCACCAGGCCTGACTTACAAGAGCTCCTGAAGGAAGCACTAAACATGGAAAGG
AACAAATGGTACCAGCCACTGCAAAAACATGCCAAATTG---
>lcl|hg18_L1PA6_chr5_65178474_65184652
CTCCAAAAAATATGGGACTATGTGAAAAGACCAAATGTACATTTGATTGGTGTACCTGAA
AGTGACGGGGAGAATGGAAGCAAGTTAGAAAACACTCTTCTGGATATTATCCAAGAGAAC
TTCCCCAACCTAGCAAGGCAGGCCAACATTCAAATTCAGGAAATACAGAGAACACCACAA
GGATACTCCTTGAGAAGAGCAACCCCAAGACACATAATTCTCAGATTCACCAAGGTCGAA
ATG-AAGAAAAAATGTTAAGGGCAGCCAGAGAGACAGGTCGGGTTACCCACAAAGGGAAG
CCCATCAGACTAATAGTGGATCTCTCGGCAGAAAACGTACAAGCCAGAAAAGAGTGGCGG
CCAATATTCAACATTCTGAAAGAAAAGAATTTTCAACCCAGAATTTCATATCCAGCCAAA
CAAAACTTCATAAGTGAAGGAGAAATAAAATCCTTTACAGACAAGCAAATGCTGAGAGAT
TTTGTCACCACCAGGCCTGCCTTACAACGGTTCCTGAAGGAAGCACTAAACATGGAAAGG
AACAACCAGTACCAGCCACGGCAAAAACATGCCAAATTG---
>lcl|hg18_L1PA6_chr5_76832486_76838630
CTCCGAGAAATATGGGACTATGTGAAAAGACCAAATCTACGTTTGATAGGTGTACCTGAA
AGTGATCGGGAGAATGCAACCAAGTTGGAAAACACTCTTCAGGATATTATCCAGGAGAAC
ATCCCCAACCTAGCAAGGCAGGCTAACATTCAAATTCAGAAAA-ATAGATAACACCACAA
AGATACTCCTCAAGAAGAGCAACCCCAAGACACATAATTATCAGATTCACCAAGGTTGAA
ATG-ATGAAAAAATGTTAAGGGCAGCCAGAGAGAAAGGTCCAGTTACCCACAAAGGGAAG
CCCATCAGACTGACAGCGGATCACTCGGGAGAAACCCTATAAGCCAGAAGAGAGCGGGGG
CTGATATTCAACATTCTTAAA----ATAATTTTCAACCCAGAATTTCATACCCAGCCAAA
CTAAGCTTCATAAGTGAAGGAGAAATAAAATCCCTTACAGACAGGCAAATGCTGAGAGAT
TTTGTCACCACCAGGCCTGCCTTACAAGAGCTCCTGAAGGAAGCACTAAACATGGAAATA
AACAACCAGTACCAGCCAGCGCAAAAACATGCCAAATTG---
>lcl|hg18_L1PA6_chr5_157080537_157086714
CTCTGAGAAATATGGGACTATGTGAAAAGACCAAATCCACGTTTGATTGGTGTACCTGAA
AGTGATGGGGAGAATGGAACCAAGTTGGAAAACGCTCTTCAGGATATTATCCAGGAGAAC
TTCCCCAACCTAGCAAAGCAGGCCAACATTCAAATTCAGGAAATACGGAGAACAGCACAA
AGATACTCCTCGAGAAGAACAACCCCAAGACACGTAATTGTCAGATTCACCAAGGTTGAA
ATG-AGGAAAAAATGTTAAGGGCAGCCAGAGAGAAAGGTCAGGTTACCCACAAAGGGAAG
CCCATCAGATTAACAGCACATCTCTCAGCAGAAACCCTACAAGCCAGAAAAGAGTGGGGG
CCAATATTCAACATTCTTAAAGAAAAGAATTTTCAACCCAGAATTTCATATCCAGCCAAA
CTAAGCTTCATAAGTGAAGGAGAAATAAAATCCTTTACAGACAAGCAAATGCTGAGAGAT
TTTGTCACCACTAGGCCTGCTTTACAAGAGCTCCTGAAGGAAACATTAAACATGGAAAGG
AACAACTGGTACCAGCCACTGCAAAAACATGCCAAATTG---
>lcl|hg18_L1PA6_chr6_140477556_140483723
CTCCAAGAAATATGGGACTATGTGAAAAGACAAAATCTACGTTTGATTGGTGTACCTGAA
AGCAATGGGGAGAATGGAACCAAGTTGAAAAACAGTCTTCAGGATATCATCCAGGGGAAC
TTCCCCAACCTAGCAAGGCAGGCCAACATTCAAATTCAGGAAACACAGAGAACACCACGA
AGGTACTCCTCGAGAAGAGCAAC-CCAAGACACATAATTATCAGATTCACTAAGGTAGAA
ATG-AGGAAAAAATGTAAAGAGCAGCCAGAGAGAAAGGTCGAGTTACCCACAAAAGGAAG
CCCATCAGACTAATGGCGGATCTCTCAGCAGAAACTCTACAAGCCAGAAGAGAGTGGGGG
CCAAT-TTCAACATTCTTAAAGAAGAGAAGTTTCAACCCAGAATTTCATATCCAGCCAAA
CTAAGCTTCATAAGTGAAAGAGAAATAAAATCCTTTACAGACAAGCAAATGCTGAGAGAT
TTTTTTACCACCAGGCCTGCCTTACAAGAGCTCCTGAAGTAAGCACTAAACATGGAAAGG
AACAACTGGTATCAGCCACTGCAAAAACATTGCAAATTG---
>lcl|hg18_L1PA6_chr5_33575691_33581883
CTCCAAGAAATATGGGACTATGTGAAAAGACCAAATCTACATTTGATTAATGTACCTGAA
AGTGAGGAGAAGAATGGAACCAAGTTGGAAAACACTCTTCAAGATATTATCCAGGAAAAC
TTCCCCAACCTAGCAAGGCAGGCCAACATTCAAACTCAGGAAATACAGAGAACACCACAA
AGATACTCCTCGAGAAGAGCAACCCTAAGACACATAATTGTCAGATTCACCAAGGCTGAA
ATG-AGGAAAAAATGTTAAGGGGAGCCAGAGAGAAAGGTCGGGTTACCCACAAAGGGAAG
CCCATCACACTAACAGTGGCTCACTCTGCAGAAACCCTACAAGAGAGAAGAGAGTGGGGG
CCAATATTCAACATTCTTAAAGAAAAGAATTTTCAACCCAGAATTTCATATACAACCAAA
CTAAGCTTCATAAGTGAAGGAGAAATAAAATCATTTACAGACAAGCAAATGCTGAGAGAT
TTTGTCACCACCAGGCCTGCCTTACAAGAGCTCCTGAAGGAAGCACTAAACATGGAAAGC
AACAACCGGTACCAGCCACTGCAAAAACATGCCAAATTG---
>lcl|hg18_L1PA6_chr6_144404028_144410165
CTCCAAGAAATATGGGACTATGTGAAAAGACCAAATCTACGTTTGATTGGTGTACCTGAA
AGTGATGGGGAGAATGGAACCAAGCTGGAAAACACTCTTCAGGATATTATCCAAGAGAAC
TTCCCCAACCTAGCAAGGCAGGCCAACATTCAAATTCAGGAAATACAGAGAACACCACAA
AGATACTCCTTGAGAAGAGCAACCCCAAGACACATAACTGTCAGATTCATCAAGGTTGAA
ATG-AGGAAAAAATGTTAAGGGCAGCCAGAGAGAAAGGTCGGGTTACCCACAAAGGGAAG
CCCATCAGACAAACAGTGGATCTCTCGCCAGAAACTCTACAAGCCAGAAGAGAGCAGGGG
CCAATATTCAACATTCTCAAAGAAAAGAATTTTCAACCCAGAATTTCATATCCAGCCAAA
CTAAGCTTCATAAGTGAAGGAGAAATAAAATCCTTTACAGACAAGCAAATGCTGAGAGAT
TTTGTCACCACCAGGCCTGCCTTACAAGAGCTCCTGAAGGAAGCACTAAACGTGGAAAGG
AACAACCAGTACCAGCCACTGCAAAAACATGCCCAATTG---
>lcl|hg18_L1PA6_chr5_58025524_58031683
CTCCAAGAAATATGGGACTATGTGAAAAGACCAAATCTACGTTTGATT-GTGGACCTGAA
AGTGATGGGGAAAATGGAACCAAGTTGGAAAACACACTTCAGGGCATTATCCAGGAGAAC
TTCCCCAACCTAGCAAGCAAAGCCAACATTCAAATTCAGGAAATACAGTGAACACCACAA
AGATACTCCTCGAGAAGAGCAACCCCAAGACACAAAATTTTCAGATTCACCAAGGTTGAA
ATG-AGGAAAAAGTGTTAAGTGCAGCCAGAGAGAAAGGTCAGGTTACCCTCAAAGGGAAG
CCCATCATACTAACAGCTGATCTCTCGGCAGAAACCCTACAAGCCAGAAGAGAGTGGGGG
CCGATATTCAACATTCTTAAAGAAAAGAATTTTCAACCCAGAATTTCATATCCAGCCAAA
ATTACCTTCACAAGTGAAGGAGAAATAAAATCCTTTACAGACAAGCAAATGCTCAGAGAT
TTTGTCACCAACAGGCCTGACTTACAAGAGCTCCTGAAGGAAGCACTAAACATGGAAGGA
AACAACTGGTACCAGCCACTGCAAAAACATCCCAAATTG---
>lcl|hg18_L1PA6_chr5_118802774_118808790
CTCCAAGAAATATGGGACTATGTGAAAATACCAAATCTACGTTTGATAGGTGTACCTGAA
AGTGATGGGGAGAATGGAACCAAGTTGGAAAACACTCTGCAGGATATTATCCAGGAGAAC
TTCCCCAACCTAGCAAGACAGGCCAACATTCAAATTCAGGAAATACAGAGAACACCACAA
AGATACTCCTCGAGAAGAGCAACCCCAAGACACATAATTGTCAGATTAACCAAAGTTGAA
ATG-AGGAAAA--CATTAAGGGCAGCCAGAGAGAAAGGTCGGGTT-CCCACAAAGGGAAG
CCCATTGGACTAATAGCAGAACTCTCGGCAGAAACCCTACAAGCCGGAAGAGAGTGGAGG
CCAATATTCAACATCCTTAAAGAAAAGAATTTTCAACCCAGAATTTCATATCCAGCCAAA
CTAAGCTTCATAAGTGAAGGAGAAATAAAATCCTTTACAGACAAGCAAATGCTGAGAGAT
TTTGTCACCACCAGGCCTGCCTTACAAGAGCTCCTGGAGGAAGCACTAAACATGGAAAGG
AACAACTGGTACCAGCCACTGCAAAAACATGCCAAATTG---
>lcl|hg18_L1PA6_chr6_73745128_73751290
CTCCAAGAAATGTGAGACTATGTGAAAAGACAAAATCTACATTTGATTGGTGTACCTGAA
AGTGACAGGGCGAATGGAACCAAGTTGGAAAACACTCTTCAGGATATTATCCAGGAGAAC
TTCCCCAACCTAGCAAGGCAGGCCAACATTCAAACTCAGGAAATACAGAGAACACCACAA
AGATATTCCTTGAGAAGAACAACCCCAAGACACATAATTGTCAGATTCACCAAGGTTGAA
ATG-AGGAAAAAATATTAAGGGCAGCCAGAGAGAAAGGTCGGGTTACCCACAAAGGGAAG
CCCATCAGACTAACAGCGGATCTCTCGGCAGAAACTCAACAAGCCAGAAGAGAGTGGGGG
CAAATATTCAATATTCTTAAAGAAAAGAATTTTCAACCCAGAATTTCATATCCAGCCAAA
CCAAGCTTCATAAGTGAAGGAGAAATAAAATCCTTTACAGACAAGCAAATGCTGAGAGAT
TTTGTTACCACCAGGCCTGCCTGACAAGAGCTCCTAAAGGAAGCACTAAACATGGAAAGC
AACAACCGGTACCAGACACTGCAAAAAC--GTCAAATTG---
>lcl|hg18_L1PA6_chr6_80344093_80350203
CTCCAAGAAATATGGGACTATGTGAAAAGACCAAATCTATATTTGTTTGGTGTATCTGAA
AGTGATGGGGAGAATGGAACCAAGTTGGAAAACACACTGCAGGATATTATCCAGGAGAAC
TTCCACAACCTGGCAAGGCAGGCCAACATTAAAATTCAGGAAATACAGAGAACACCACAA
AGATACTCCTTGAGAAGAGCAACTCCAAGACGCATAATTGTCAGATTCACCAAGGTTGAA
ATG-AGGAAAAAGTGTTAAGGGCACCCAGAGACAAAGGTTGAGTTACCCACAAAGGGAAG
CCTATCAAGCTAGCAGTGGATTTCTCAGCAGAAACCCCACAACCCAGAAGAGAGTGGGGG
CCAATATTCAACATTCTTAAAGAAAAGAATTTTCAACCCAGAATTTCATATCCAGCCAAA
CTAAGCTTCATAAGTGAAGGAGAAATAAAATCCTTTACAGACAAGCAAATGCTGAGAGAT
TTTGTCACCACCAGGCCGGCCTTACAAGAGCTCCCGAAGGAAGCACTAAACATGGAAAGG
AACAACCAGTACCAGCCACTGCAAAAACATGCCAAATTG---
>lcl|hg18_L1PA6_chr5_16448108_16454195
CTCCAAGAAATATGGGACTATGTGAAAAGACCAAATCTACATTTGATTGGTGTGCCTGAA
AGTGATGGGGAGAATGGAACCAAGTTGGAAAACACTCTTCAGGATATTATCCAGGAGAAC
TTCCCCAACCTAGCAAGGCAGGCCAACATTCAAATTCAGGAAATACAGAGAACACCACAA
AGATACTCCTCGAGAATAGCAACCCCAAGACACATAATTGTCAGATTCGCCAAGGTTGAA
ATG-AGGAAAACATGTTAAGGGCAGCCAGAGAGAAAGGTCGGGTTACCCACAAAGGGAAG
TCCATCAGACTAACAGCGAATCTCTTGGCAGAAACCCTACAAGCCAGAAGAGAGTGGGGG
CCAATATTCAACATTCTTAAATAAAAGAATTTTCAACCCAGAATTTCATATCCAGCCAAA
CTAAGCTTCATAAGTGAAGAAGAAATAAAATCCTTTACAGACAAGCCAATGCTGAAAGAT
TTTGTCACCACCAGGTCTGCCTCACAAGAGCTCCTGAAGGAAGCACTAAATATGGAAAGG
AACAGCTGGTACCAGACACTGCAAAAACATGCCAAATTG---
>lcl|hg18_L1PA6_chr6_100256727_100262718
CTCCAAGAAATATGGGACTATGTGAAAAGACCAAATATACATTTGATTGGTGTACCTGAA
AGTGATGGGGAGAATGGAACCAAGCTGGAAAACACGCAGCAGGATATTATCTGGGAGAAC
TTCCCCAATCTAGCAAGGCAGGCCAACATTCAAATTCAGGAAATACAGAGAACACCACAA
AAATACTCCTCAAGAAGAGCAACCCCAAGACACATAATTTTCAGATTCACCAAGGTTGAA
ATG-AGGAAAAAGTGTTAAGGGAAGCCAGAGAGAAAGGTCGGGTTACCCACAAAGGGAAG
CCCATCAGACTAACAGCAGATCTCTCAGCAGAAACTCTACAGGCCAGAAGAGAGTGGGGG
CCAATATTCAACATTCTTAAAGAAAAGAATTTTCAACCCAGAATTTCATATCCAGCCAAA
CTAAGCTTCATAAGGGAAGGAGAAATAAAATCCTTTACAGACAAGCAAATGCTGACAGAT
TTTGACACCACCAGGCCTGCCTTACAAGAGCTCCTGAAGGAAGCACTAAACATGGAAAGG
AACAACCAGTACCAGCCACAGCAAAAAGAGGCCAAATTG---
>lcl|hg18_L1PA6_chr6_139447262_139453392
CTCCAAGAAATATGGGACTATGTGAAAAGACCAAATCTACATTTGATTGGTGTATCTGAA
AGTGATGGGGAGAATGGAACCAAGTTGGAAAACACTCTTCAGGATATTATCCAGGAGAAC
TTCCCCAACCTAGCAAGGCAGGCCAACATTCAAATTCAGGAAATACAGAGAACGCCACAA
AGATACTCCTCAAGAAAAGCAACCCCAAAACACATAATTGTCAGATTCACCAAGGTTGAA
ATG-AGGAAAAAATGTTAAGGGCAGCCAGAGAGAAAGGTCGGGTTACCCACAAAAGGAAG
CCCATCAGACTAACAGCAGATTTCTCTGCAGAAACCCTACAAGCCAGAAGAGAATGGGGG
CCAATATTCAACATTCTTAAAGAAAGGAATTTTCAACCCAGAATTTCATATCCAGCCAAA
CTAAGCTTCATAAGTGAAGGAGAAATCAAAT-CTTTACAGACAAGCAAATGCTGAGAGAT
TTTGTCACCACCAGGCCTGCCTTATAAGAGCTCCTGAAGGAAGCACTAAACATGGAAAGG
AACAACGGGTACCAGCCACTGCAAAAACATGCCAAATTG---
>lcl|hg18_L1PA6_chr6_7870937_7877062
CTCCAAGAAATATGGGACTATGTGAGAAGACCAAATCTACATTTGATTGGTGTACCTGAA
AGTAATGGGGAGAATGGAACCAAGTTGGAAAACACTCTGCAGGATATTATCCAGGAGAAC
TTCCCCAACCTAGCAAGGCAGGCCAACATTCAAATTCAGGAAATACGGAGAACACCACAA
AGATACTCCTCGAGAAAAGCAACCCCAAGACACATAATTGTCAGATTCACCAAGGTTGAA
ATG-AGGAAAAAGTGTTAAGGGCAGCCAGAGAGAAAGGTCAGGTTACCCACAAAGGGAAG
CCCATCAGACTAACAGCTGATCTCTTGGCAGAAACTCTACAAGCCAGAAGAGAGTGGGGG
CCAATATTCAACATTCTTAAAGAAAAGAATTTTCAACCCAGAATTTCATATCTAGCCAAA
CTAAGCTTCATAAATGAAGGATAAATAAAATCCTTTACAGACAAGCAAATGCTGAG-GAT
TTTGTCACCACCAGGCCTGCCTTACAAGGGCTCCTAAAGGAAGCACTAAACATGGAAAGA
AACAATTGGTACCAGCCACTGCAAAAACATGCCAAATTG---
>lcl|hg18_L1PA6_chr6_139068768_139074880
CTCCAAGAAATATGGGACTATGTGAAAAGACCAAATCTACATTTGATTGGTGTACCTGAA
AGTGATGGGGAGAATGGAACCAATTTGGAAAACACTCTTCAGGATATTATCCAGGAGAAC
TTCCCCAACCTAGCAAGGCAGGCCAACATTCAAATTCAGGAAATACAGAGAACACCACAA
AGATACTCCTCGAGAAGAGCAACCCCAAGACACATAATTGTCAGATTCACCAAGGTTGAA
ATG-AGGAAAAAGTGTTAAGGGCAGCCAGAGAGAAAGGTCAAGTTACCCACAAAGGGAAG
CCCATCAGACTAACAGCAGATCTCTTGGCAGAAACCCTACAAGCCAGAAGAGAGTGTGGG
CCAATATTCAACAATCTTAAAGAAAAGAACTTTCAACCCAGCCTTTCATATCCAGCCAAA
CTAAGCTTCACAAGTGAAGGAGAAATAAAATCCTTTACAGACAAGCAAATGCTGAGAGAT
TTTGTCACCACCAGGCTTGCCTTACAAGAGCTCCTGAAGGAAGCACTAACCATGGAATGA
AAAAACCGGTACCAGCCACTGCAAAAACATGCCAAATTG---
>lcl|hg18_L1PA6_chr6_86607915_86614031
CTTCAAAAAATAGGGGACTATGTGAAAAGACCAAATCTACATTTGATTGGTGTACCTGAA
AGTTAAGGGGAGCATAGAACCAAGTTACAAAATGCTCTTCAATATATTATCCAGGAGAAC
TTCCC-AACCTAGCTAGGCAGGCCAACATTCAAATTCAGGAAATACAGAGAACACCACAA
AGATACTCCTCAAAAAGAGTAACCCCAACATACATAATCATCAGATTCACCAAGGTTGAA
GTGAAGGAAAAAATATTAAGGGCAGCCAGAGAGAAAGGTAGGATTACCCACAAAGGGAAG
CCCATCAGACTAACAGTGGATCTCTCTGCAGAAACCCTACAAGCCAGAACACAGTGGAGG
CCAATATTCAACATTAAAAAAGAAAACAATTTTCAACCCAGAATTTTATATCCAGCCAAA
CAAAGCTTCATAAGTGAAAGAGAAATAC-ATTATTTACAGACAAGCAAATGCTGAGAGAT
TTTGTCACCACCAAGCCTGCCTTACAAGAGCTCCTGAAGGAAGCACTAAACATGGAAAGA
AACAACTGGTACCAGCCAATACAAAAACATGCCAAGTTG---
>lcl|hg18_L1PA6_chr8_49560701_49566791
CTCCAAGAAATGTGGAACTATGTGAAAAGACCAAATCTACATTTGATTGGTGTACCAGAA
AGTGACAGGGAGAATGGAACCAAGTTGGAAAACACTCTTCAGGATATTATCCAGCAGAAC
TTCCCCAACCTAGCAAGGCAGGCCAATATTCAAATTTAGGAAATACAGTGAATACAACAA
AGATACTTCTTGAGAAGAGCAACTCCAAGACACATAATTGTTAGATTCACCAAGGTTGAA
ATGAAGGAAAAAACATTAAGGGCAGCCAGAGAGAAATGTCGAGTTACCCACAAAGGGAAT
CCCATCAGACTAACAGCAGATCTGTTGGTATAAACCCTACAAGCCAGAAGAGAGTGGGGG
CCAATATTCAACACTCTTAAAGAAAAGAATTTTCAACCCAGAATTTCATATCCAGACAAA
CTAAGCTTCATAAGTGAAGGAGAAATAAAATCCTTTACAGACAAGCGAATGCTGAGAGA-
TTTGTAACCACCAGGCCTGCCTCACAAGAGCTCCTGAAGGAAGGACTAAATGTGGAAAGG
CACAACTAGTACCAGCCACTCCAAAAACATACCAAATTG---
>lcl|hg18_L1PA6_chr6_92844726_92850882
CTCCAGGAAATATGGGGCTATGTGAAAAGACCAAAACTACGTTTGACTGGTGTACCTGAA
AGTGACAGACAGAATGAAACCCAGCTGGAAAACACTCTGCAGGATATTATCCAGCAGAAC
TTCCCCAACCTAGCAAGGTAAGCCAACATTCAAATTCAGGAAATACAGAAAATGCCACAA
AGATACTCCTCAAGAAGAGCAACCCCAAGACACATAATTGTCAGATTTACCAAGATTGAA
ATGAAGGAAAAAATGTTAAGGGCAGCCAGAGAGAAAGGTTGGGTTACCCGCAAAGGGAAG
CCCTTAAGACTAACAGCAGATCTCTCAGCAGAAACTCTACAAGCCAGAAGAGAGTGGGGG
CCAATATTCAACATTCTTAAAGAAAAGAATTTTCAACCCAGAATTTCATATCCAGCCAAA
CTAAGCTTCACAAGTGAAAGAGAAATAAAATTCTTTACAGACAAGCAAACGCTAAGAAAT
TTTGTCACCACCAGGCCTGCCCTACAAGAGCTCCTGAAGGAAGCACTAAACATGGAAAGG
AACAACCAGTACCAGCCACTGCAAAAACATGCCAAATTG---
>lcl|hg18_L1PA6_chr8_14038061_14044212
CTCCAAGAAATATGGGACTTTGTGAAAAGACCAAATCTACGTCTGATTGGTGTACCTAAA
AGTGATGGGGAGAATGGACCCAAGTTGGAAAACACTCTTCAGGATATTATCCAGGAGAAC
TTCCCCAATCTAGCAAGGCAGACCAACATTGAAATTCAGGAAATACAGAGAACGCCACAA
AGATACTCCTCAAGAAGAGCAACCCCAAGACACATAATTGTCAGATTCACCAAAGTTGAA
ATGAAGGAAAAAATATTAAGGGCAGCCAGAGAGAAAGGTCAGGTTACCCACAAAGGGAAG
CCCATCAGACTAACAGCAGACCTCTCAGCAGAAATTCTACAAGCCAGAAGAGAGTGGGGG
CCAATATGCAACATTCTTAAAGAAAAGAATTTTCAACCCAGAATTTCATATCCAGCCAAA
CTAAGCTTCATAAGTGAAGGAGAAATGAAATCCTTTACAGACAAGCAAATGCTGACAGAT
TTTGTCACCACCAGGCCTGCCTTACAAGAGCTCCTGAAGGAAGCACTCAACATGGAAAGG
AACAACCAGTACCAGCCACTACAAAAACATGCCAAATTG---
>lcl|hg18_L1PA6_chr6_89020059_89026211
CTCCAAGAAATATGGGACTATGTGAAAAGACCAAATCTACGTCTGATTGGTGTACCTGAA
AGTGACAGGGAGAATGGAACCAAGTTGGAAAACAGTCTTCAGGATATTATCC---AGAAC
TTCCCCAACCTAGCAAGGCAGGCCAACATTCAAATTCAGGAAATACAGAGAACACCACAA
AGATACTCCTCAAGAAGAGCAACTCCAAGACACATAATTGTCAGATTCACCAAGGTTGAA
ATGAAGGAAAAAATGTTAAGGGCAGCCAGAGAGAAAGGTCTGGTTACCCTCAAAGGGAAG
CCCATCAGACTAAAAGTGGATCTCTCAGCAGAAACTCTACAAGCTAGAAGGGAGTGGGGG
CCAATATTCAACATTCTTAAAGAAAAGAATTTTCAACCTAGAATTTCATATCCAGCCAAA
CTAACCTTCATAAGTGAAAGAGAAATAAAATCCTTTACAGATAAGTAAATGCTGAGAGAT
TTTGTCATCACCAGGCCTGCCTTACAAGAGCTCCTGAAGGAAGCACTAAACATGGAAAGG
AACAACTGATACCAGCCACTGCAAAAACATGCCAAATTG---
>lcl|hg18_L1PA6_chr8_117491765_117497879
CTCCAAGAAATATGGGACTAAGTGAAAAGACCAAATCTACGTTTGATTGGTGTACCTGAA
AGTGACGGGTAGAATGGAAACAAGTTGGGAAACATTCTTCAGGATACAATCGAGGAGAAC
TTCCACAACTCAGCAAGGCAGGGCAACATTCAAATTCAGGAAATACAGAGAATGTCACAA
AGATACTCCTTGAGAAGAGCAACTCCAAGACACATAATTGTCAGATTCACCAAAGTTGAA
ATGAAGGAAAAAATGTTAAGGGCAGCCAGAGAGAAACATCGGGTTATCCACAAAGGGAAG
CCCATCAGACTAACAGCAGATCTCTTGGCAGAAACTCTACAAGCCAGAAGAGAGTGGGGG
CCAATATTCAACATTCTTAAAGAAAAGAATTTTCAACCCAGAATTTCATATCCAGACAAA
CTAAGCTTTGTAAGTGAAGGAGAAATAAAATCCTTTACAGACAAGCAAATGCTGAGAGAT
ACTGTCACCACCAGGCCTGCCTTATAAGAGCTCCTGAAGGAAGCACTAAACATGGAAAGG
AACAACCAGTACCAGCCACTGCAAAAACATGCCAAATTG---
>lcl|hg18_L1PA6_chr8_65158789_65164920
CTCCAAGAAATATGGGACTATGTAAAAATACCAAATCTACGTCTGATTGGTGTACCTGAA
AGTGACAGGGAGAATGGAACCAAGTTGGAAAACACTCTTCAGGATATTATAGAGGAGAAC
TTCCCCAATCTAGCAAGGCAGGCCAACATTCACATTGAGGAAATACAGAAAACTCCACAA
AGATACTCCGCGAGAAGAGTAACACCAAGACACATAATTGTTAGATTCACCAAAGTTGAA
ACAAAGG-AAAAATGTTAAGGGCAGCCAGAGAGAAAGGTCGGGTTAGCCACAAAGGGAAT
CCCATCAGACTAACAGCAGATCTCTCAGCAGAAACTCTAAAAGCCAGAAGAGA-TAGGGG
CCAATATTCAACATTCTTAAAGAAAAGAATTTTCAACCCAGAATTTCATATCCAGCCAAA
CTAAGCTTCACAAGTGAAGGAGAAATAAAATCCTTTACAGACAAGCAAATGCTGAGAGAT
TTTGTCACCACCAGGCCTGCCTTACAAGAGCTCCTGAAGGAAGCACTAAACATGGAAAGG
AACAACCAGTACCAGCCACTGCAAAAACATGCCAAATTG---
>lcl|hg18_L1PA6_chr8_19937122_19943246
CTTCAAGAAATATGGGACTATGTGAAAAGACCAAATCTACATTTGATTGGTGTACCTGAA
AGTGACAGAGAGAATGAAACCAAGCTGAAAAACACGCTTCAGGATATTATCCAGGAGAAC
TTCCCCAACCTAGCAAGGCAGGCCAACATTCAAATTCGGGAAATACAGGGA-CATCACAA
AGATACTCCTCGAGAAGAGCAACCTCAAGACACATAGTTGTCAGATTCACCACGGTTGAA
ATGAAGGAAAAAATGTTAAGGGCAGCCAGAGAGAAAGGTTGGGTTACCCACAAAGGAAAG
CCCATGAAACTAACAGCTGATCTCTCAGCAGAAACTCTACAAGCCAGTAGACAGTGGGGG
GCCATACTCAACATTCTTAAAGAAAAGAATTTTCAACCCACAGTTTCATATCCAGCCAAA
CTAAACTTCATAAGTAAAGGAGAAATAAAATCCTTTACAGACAAGCAAATGCTGAGAGTT
TTTATCTCCACCAGGCCTGCCTTACAAGAGCTCCTAAAGGAAGCACTAAACATGGAAAGG
AACAACCAGTACCAGCCACTGCAAAAACATGCCAAATTG---
>lcl|hg18_L1PA6_chr8_132959129_132965322
CTCCAAGAAATATGGGACTATGTGAAAAGACCAAATCTACGTTTGATTGGTGTATTCGAA
AGTGACGAGGAGAATGGAACGAAGTTGGAAAACATTATCCAGGAGATTATCCAGGAGAAC
TTCCCCAACCTAGCAAGCCAGGCAAACATTCAAATTTAGGAAATACAGAGAACACCACAA
AGATACTCCTGGAGAAGAGCAACCCCAAGACACATAATTCTCAGATTCACCAAGGTTGAA
ATGAAGGAAAAAATGTTAAGAGCAGCCAGAGAGAAAGGTTGGGTTACCCACAAAGGGAAG
CCCATCAGACTAACAGCGGATCTCTTGGCAGAAACTCTACAAGCCAGAAGAGAGTGGGGA
CCAATATTCAACATTCTTAAAGAAAAGAATTTTCAACCTATAATTTCAATTCCAGCCAAA
CTAAGCTTCAT-AGTGAAGGAGAAATAAAATCCTTTACAGACAAATAAATGCTGAGGGAT
TTTGTCACCACCAGGCCTGCCTTACAAGAGCTCCTGAAGGAAGCACTAAGCATGGAAAGG
AACAACCGATACCAGCCACTGCAAAAACATGCCAAATTG---
>lcl|hg18_L1PA6_chr8_126277628_126283777
CTCCAAGAAATATGGGACTATGTGACAAGACCAAGCCTACGTTTGATTGGTGTAGCTGAA
AGTGACAGGGAGTATGGTACCAAGTTGGAAAAAACTCTTCAGGATATTATCCAGGAGAAC
TTCCCCAACGTAGCTAGGCAGGCCAACATTCAAACTCAGGAAATATA-AGAACACCACAA
AGATACTCCTCGAGAAGAGCAACCCCAAGACACATAATTGTCAGATTAACCAAGGTTGAA
ACGGAGGAAAAAATGTTAAGGGCAGGCAGAGAGAAAAGTCAGGTTACCCACAAAGGGAAG
CCCATCAGACTAACAGCGGATCTCTCAGCAGAAATCTTACAAGCCAGAAGAGAGTGGGGG
CCGATATTCAACATTCTTAAAGAAAATAATTTTCAACCCAGAATCTCATATCCAGCCAAA
CTAAGCTTCATAAGTGAAGGAGAAATAAAATCCTTTACAGACAAGCAAATGCTGAGAGAT
TTTGTCACCACTAGGCCTGCCTTACAAGAGCTCCTGAAGGAAGCACTAAACATGGAAAGG
AACAACTGGTACCAGCCACCGCAAAAACATGCCAAACTG---
>lcl|hg18_L1PA6_chr8_72049034_72055185
CTCCAAGAAATATGGGACTATGGGAAAAAAACAAATCTATGCTTGATTGGTGTACTGGAA
AGTGACGCGGAGAATGGAACCAAGCTGGAAAACACTCTGCAGGATATTATCCAGGAGAAC
TTACCCATCATAGCAAGGCAGGCCAACATTCAAATTGAGGAAATACAGAGAATACCACAC
AGATACTCCTCCAGAAGAGCAACCACAAGATACATAACTGCCAGATTCACCAAGGTTGAA
ATGAAGGACAAAATGTTAAGGGCAGCCAGAGAGAAAGGGCAGGTTACCCACAAAAGAAAG
TGCATGAGACTAACAGCAGATATCTCAGCAGAAACTCTACAAGCCACAAGAGAGTGGGGG
CCGATATTCAACATTCTTAAAGAAAAGAATTTTCAACCCAGAATTTCGTATCCTGCCAAA
CTAAGTTTCAAAAGTGAAGGAGAAATAAAATCCTTTACAGACAAGCAAATGCTGAGAGAT
TTTGTCACCACCAGGCCTGCCCTAAAAGAGTTCCTGAAGGAAGCACTAAACACGGAAAGG
AAAAACTAGTACCAGCCACTCCAAAAACATGCCAAATTC---
>lcl|hg18_L1PA6_chr8_87249822_87255864
CTCCAAGAAATATGTGACTATGTGAAAAGACCAAATTTGTATTTGATTGGCATACCTGAA
AGTGACGGGGAGAAAGGAACCAAGTTGGAAAACACTCTGCAGGATATTATCCAGGAGAAC
TTCCCTAACCTAGCAAGGCAGGCCAACATTCAAATTCAGGAAATACAGAGAACACCACAA
AGATACTCCTTGAGAAGAGCAACTCCAAGACACATAATTTTCAGATTCACCAAGGTTGAA
ATGAAGGAGAAAATGTTAAGGGCAGCCAAAGAGAAAGGTCGAGTTACCCACAAACAGAAG
CCCATCAGACTAACAGCAGATCTCTCAGCAGAAACTCTACAAGCCAGAAGACAGTGGGGG
CCAATAGTCAACATTCTTAAAGAAAAGAATTTTCAACCCAGAATTACATATCCAGCCAAA
CTAAGCTTGATAAGTGAAGGAGAAATAAAATCCCTTACAGACAAGGAAATGCTGAGAGAT
TTTGTCACCACCAGGCCTGCCTTACAAGAGCTCCTGAAGGAAGCACTAAACATGGAAAGG
AACAACCGGTACCAGCCACTGCAAAAACATGCCAAATTG---
>lcl|hg18_L1PA6_chr8_97009294_97015443
CTCCAAGAAATATGGGACTATGTGAAAAGACCAAATCTGCATCTGATTGGTGTACCTGAA
AGTGATGGGGAGAATGGAACCAAGTTGGAAAACACTCTTCAGGATATTATCCAGGAGAAC
TTCCCCAACCTAGCAAGGCAGACCAACGTTCAAATTCAGGAAACACAGAGAACACCACAA
AGGTACTCCTTGAGAAGAGCAACCCCAAGACACATAATTGTCAGATTCACCAAGGTTGAA
ATGAAGGAAAAAATGTTAAGGGCAGCCAGAGAGAAAGGTTGGGTTACTCAGAAAGGGAAG
CCCATCAGACTAATAGCGGATCTCTTGGCAGAAACTCTACAAGCCAGAAGAGAGTGCGGG
CCAATATTCAACATTCTTAAAGAAAAGAATTTTCAACCCAGAATTTCATATCCAGCCAAA
CTAAGCTTCATAAGTGAAGGAGAAATAAAATACTTTACAGACAAGTAAATACGGAGAGAT
TTTGTCACCACCAGGCCTGCCTTACAAGAGCTCCTGAAGGAAGTACTAAACATGGAAAGG
AACAACTGGTACCAGCCACTGAAAAAACATGTCAGATGG---
>lcl|hg18_L1PA6_chr7_19954869_19960983
CTCCAAGAAATATGGGACTATGTGAAAAGACCAAATC---ATTTGATTGGTATACCTGAA
AGTGACGGGGAGAAAGGAATCAAGTTGGAAAACACTCTGCAGGATATTATCCAGGAGAGC
TTCCCCAATCTAGCAAGGCAGGCCAACATTCAAATTCAGGAAATACAGAGACCACCACAA
AGATACTCCTTGAGAAGAGCAACCCCAACACACAAAACTGTCAGATTCACCAAGGTTGAA
ATGAAGGAAAAAATGTTAAGGGCGGCCAGAGAGAAAGATCAGGTTACCCACAACGGGAAG
TCCATCAGACTAACAGCTGATCTCTCGGCAGAAACTCTACAAGCCAGAAGAGAGTGGGGG
CCGATATTCAACATTCTCAAAGAAAAGAATTTTCCACCCAGAATTTCACATCCAGCCAAA
CTAAGCTTCATAAGTGAAGGAGAAATAAAATCCTTTACAGACAAGCAAATGCTGAGAGAT
TTTGTCACCACCAGGCCTGCCTTACTAGAGCTCCTGAAGGAAGCACTAAACATGAAAAGG
AACAACTGGTACCAGCCACTGCAATAACATGCCAAATTG---
>lcl|hg18_L1PA6_chr7_19051888_19058037
CTCCAAGAAATATGGGACTATGTGAAAAGATCAAATCTACGTTTGATTGGTGTACCTGAA
AGTGACCGGGAGAATGGAACCGAGTTGGAAAATACTCTTCAGGATATTATACAGTAGAAC
TTCCCCAACCTAGCAAGGCAGGCCAACATTCAAATTCAGGAAATACAGAGAACACCACAA
AGATACTCCTCAAGAAGAGCAACCCCAAGACACATAATTGTCAGATTCACCAAGGTTGAA
ATGAAGGAAAAAATGTTAAGGGCAGCCAGAGAGAAAGGTCAGGTTACCTGCAACGGGAAG
CCCATCAGACTAACAGCAGATCTTTCAGCAGAAACTCTACAAGCCAGAAGAGAGTGGGGG
CCAATATTCAACATTCTTAAAGAAAAGAATTTTCAACCCAGGATTTCATATCCAGCCAAA
CTAAGCTTCATAAGTGAAGGAAGAATATAATCCTTTACAGACAAGCAAATGCTCAGAGAT
TTTGTCACCACCAGACCTGCTTTACAAGAGCTCCTAAAGGAAGCACTAAACATGGAAAGT
AACAACCATTACCAGCCACTGCAAAAACATGTCAAATTG---
>lcl|hg18_L1PA6_chr7_34437465_34443590
CTCCAAGAAATATGGGACTATGTGAAAAGACTAAATCTACATTTGATTGGTGTACCTGAA
AGTGACGGGGAGAATGGAACCAAGTTGGAAAACACTCTTCAGGGTATTATCCAGAAGAAC
TTCCCCAACCTAGCAAGGCAGGCAAACATTCAAATACAGGAAATACAGAGAACACCACAA
AGATACTCCTTGAGAAGAGCAACCCCAAGACACATAATCGTCAAGTTCACCAACGTTGAA
ATGAAGGAAAAAATGTTAAAGGCAGCCAGAGAGAAAGGTCGGGTTACCCAAAAAGGGAAG
CCCATCAGACTAACAGTGGATTTCTCTGCAGAAACCCTACAAGCCAGAAGAGAGTGGGGG
CCAATATTCAACATTCTTAAAGAAAATAATTTTCAACCAAGAATTTCAT-TCCAGCCAAA
CTAAGCTCCATAAGTGAAGGAGAAATAAAATCCTTTACAGACAAGCAAATGCTGAGAGAT
TTTGTCACCACCAGGCCTGCCTTGCAAGAGCTCCTGAAGGAAGCACTAAACATGGAAAGG
AATAACCGGTACCAGCCACTGCAAAAACATGCCAAATTG---
>lcl|hg18_L1PA6_chr8_94855767_94861911
CTCCAAGAAATATGGGACTATGTGAAAAGACCAAATCTATGTTTGATTGGTGTACCTGAA
AGTGATGGGGAAAATGGAACCAAGTTGGAAGACACTCTTCAGGATATTATCCAGGAGAAC
TTCCCCAACCTAGCAAGGCAGGCCAACATTCAAATTCAGGAAATACAGAGAACAAAACAA
AGATACTCCTTGAGAAGAGGAACCCCAAGACACATAATTGTCAGATTCACCAAGGTTAAA
CTGAAGGAAAAAATATTCAGGGCAGCCAGAGAGAAAGGTTGGGTTACCCACAAAGGGAAG
CCCATCAGACTAACAGCAGATTTCTTGGCAGGAACTCTACA-GCCAGAAGAGAGTGGGGG
CCAATATTCAACATTCTTAAAGAAAAGAATTTTCAAGCCAGAATTTCATATCCAGCCAAA
CTAAGCTTCATAAGTGAAGGAGAAATAAAATCCTTTACAGACAAGCAAAGGTTGAGAGAT
TTTGACACCACCAGGCCTGCCTTACATAAGCTCCTGAAGGAAGCACTAAACATGGGAAGG
AACAACCAGTACCAGCCACTGCAAAAACATGCCAAATTG---
>lcl|hg18_L1PA6_chr6_87906123_87912195
CTCCAAGAAATATGGGACTATGTTAAAAGACCAAATCTACATTCGATTGGTGTACCTGAA
AGTGACGGGGAGAATGGAACCAAGTTGGAAAACACTCTTCAGGATATTAGACAGGAGAAT
TTCCCCAACCTAGCAAGGCAGGCCAACATTCAAATTCAGGAAATGCGGAGAACACCACAA
AGATACTCCTCGAGAAGAGCAGCCCCAAGACACATAGTTGTCACATTCACCAAGGTTGAA
ATGAAGGAAAAAATGTTAAGGGCAGCCAGAGAGAAAGGTCAGGCTACCCACAAAGCAAAG
AACATCAGACTAACAGTGGATCTCTTGGCAGAAACTCTACAAGCCAGAAGAGAGTGGGGG
CCAATATTCAACAATCTTAAAGAAAAGAATTTTCAACCCAGAATTTCATATCCAGCCAAA
CTAAGCTTCATAAGTGAAGAAGAAAGAAAATCCTTTACAGACAAGCAAATGCTGAGAGA-
TTTGTCACCACCAGGCCTGCCTTACAAGAGCTCCTGAGGGAAGCAATAAACATGGAAAGG
AACAACCAGTACCAGCCACTGCAAAAACATGCCAAAGTG---
>lcl|hg18_L1PA6_chr9_108611287_108617452
CTCCAAGAAATATGGGACTATGTGAAAAGACTAAATCTAGGTTTGATTTGTGTATCTGAA
AGTGACGAGGAGAATGGAACCAAGTCGGAAAACACTCTGCAGGATATTATCCAGGAGAAC
TTCCCCAACCTAGCAAAACAGGCCAACATTCAAATTCAGGAAATACAGAGAACACCACAA
AGATACTCCTCAAGAAGAGCAACACCAAGACACATAATTGTCAGATTCACCGAGGTTGAA
ATGAAGGAAAAAATGTTAAGGGCAGCCAGAGAGAAAGGTCGGGTTACCCACAAAGGGAAG
CCCATCAGACTAATAGCGGATCTCTCAGCAGAAATTCTACAGGCCAGAAGAGAGTGGGGG
CCCATATTCAACATTCTTAAAGAAAAGAATTTTCAGTCCAGAATTTCATATCCAGCCAAA
CTAAGCTTCATAAGTGAATGAGAAATAAAATCCTTTACAGAGCAGCAAATGCTATGAGAT
TTTGTCACCACCAGGCCTGGCTTACAAGAGTTCCTGAAGGAAGCACTAAACATGGAAAGG
AACAACTGGTACCAGCCACTGCAAAAACATGCCAAATTG---
>lcl|hg18_L1PA6_chr7_8245584_8251728
CTCCAAGAAATAAGGGACTATGTGAAAAGACCAAATCTATGCTTGACTGGTGTACCTGAA
AGTGACGGGGAGAATGGAACCAAGCTGGAAAACAGTCTTCAGGATATTATCCAGGAGAAT
TTCCCCAACCTAGCAAGGCAGGCCAATATTCAAATTCAGGAATTACAGAGAACACCACAG
AGATACTCCTTGAGAAGAGCAACCCCAAGACACATAACTGTCAGATTCACCAAGGTTGAA
ATGAAGGAAAAAATGTTAAGGGCAGCCAGAGAGAAAGGTTGGGTTACCCACAAAGGGAAG
CCCATCAGACTAATAGCAGATCTCTCAGCAGAAACTCTACAAGCCAGAAGCGAGTGGGGG
CCAATATTCAACATTCTTAAAGAAAAGAATTTTCAATCCAGAATTTCATATCCAGGCAAA
CTAAGCTTCATAAGTGAAGGAGAAATAAAATCCTTTACAGAAAAGCAAATGCTGAGAGAT
TTTGTCACCACCAGGTCTACCTTACAAGAGCTCCTGAAGGAAGCACTAAACATGGAAAGG
AATGACTGGTACCAGCCACTGCAAAAACATGCCAAATTG---
>lcl|hg18_L1PA6_chr7_53317626_53323658
CTCCAAAAAATATGGGACTATGTGAAAAGACCAAATCTACGTTATACTGGTGTACCTGAA
AGTGACAGGGAGAATGGAACCAAGCTGGAAAACACTCTTTAGGTTATTATTCAGGAGAAC
TTCCCCAACCTAGCAAGGCAGGCCAACATTCAAATTTAGGAAATACAGAGAACACCACAA
AGATACTCCTCGAGAAGAGCAACCCCATGACACATAATTATCAGATGCACCAAGGTTGAA
ATGAAGGAAAGAATGCTAAGGGCAGCCAGAAAGAAAGGTCGGGTTACCTACAAAGGGAAG
CCCATCAGACTAACAGCAGATGTCTCAGCAGAAACCCTACAAACCAGA--AGACTGGGGG
CCAATATTCAACATTCTTAAAGAAAAGAATTTTCAACCCTGAATTTCATATCCAGCCAAA
CTAAGCTTCTTAAGTGAAGGAGAAATAAAAACCTTTAGAGACAAGCAAATGCTGAGAGAT
TTCGTCACCACCAGGCCTGCCTTATGGGAGCTCCTGAAGGAAGCACTAAACATGGAAAGG
AACAACCAGTACCAGCCACTGCAAAAACATGCCAAATTG---
>lcl|hg18_L1PA6_chr8_56731264_56737416
CTCCAAGAAATATGGGACTATGTGAAGAGACCAAATCTATGTTTGATTGGTGTACCTGAA
AGTAATGGGAAGAATGGAACCAAGTTGAAAAACACTCTTCAGGATATTATCCAGCAGAAC
TTCCCCAACCTAGCAAGACAGGACAACATTCAAATTTAGGAAATACAGAGAACACCACAA
ACATACTCCTCGAGAAGAGCAACCCTAAGACCCATAATTTTCAGATTCTCCAAGGTTGAA
ATGAAGGAAAAGATGTTAAGGGCAGCCAGAGAGAAAGGTCAGGTTACCCACAAAGAGAAG
CCCATCAGACTAACAACGGATCTCTTGGCAGAAACTCTACAAGCCAGAAAAGAGTGGGGG
CCAATATTCAACATTCTTAAAGAAAAGAATTTTCAACCCAGAATTTCATATCCAGCCAAA
CTAAGCTTCATAAGTGGAGGAGAAATAAAATCCTTTACAGACAAGCAAATGCTGAGAGAT
TTTGTCACCACCAGGCCTGCCTTACAAGAGCTCCTGAAGGAAGCACTAAACATGGAAAGG
AACAACCGGTACCAGCCACTGCAAAAACATGCCAAATTG---
>lcl|hg18_L1PA6_chr7_145294617_145300733
CTCCAAGAAATATGGGACTATGTGAAAAGATCAAATTTACATTTGATTGGTGTATCTGAA
AGTGACAGGGAGAATGGAACCAAGCTGGAAAACACTCTTCAGGATATTATCCAGGAAAGC
TTCCCCAGACTAGCAAGACAGGCCAACATTCAAATTCAGGAAACATAGAGAACACCACAA
AGATCCTCCTTGAGAAGAGCAACTCCAAGACACATAATTGTGAGATTCACCAAGGTTGAA
ATGAAAAAAAAAATGCTAAGGGCAGCCAGAGAGAAAAGTCGGGTTACCCACAAAGCAAAG
-CAATCAGACTAACAGTGGATCTCTTGGCAGAAACCCTACAAGCCAGAAGAGAGTGGGGG
CCAATATTCAACATTCTTAAATAAAAGAATTTTCAACCCAGAATTTCATATCCAGCCAAA
CTAAGCTTCATAAGTGAAGGAGAAATAAAATCCGTTACTGACAAGCAAATGCTGAGAGAT
TTTGTTGCCACCAGGCCTGCCTTACAAGAGCTCCTGAAGGAAGCACTAAACATGGAAAGG
AACAATCGGTACCAGCCACTGCAAAAACATGCCAAATCG---
>lcl|hg18_L1PA6_chr7_7145758_7151903
CTCCAAGAAATATGGGACTATGTGAAAAGACCAAATCTATGTTTGATTGGTGTACCTGAA
AGTGACAGGGAGAATGGAACCATGCTGGAAAACACTTTTCAGGATATTATCCAGGAGAAC
TTCTCCAACCTAGCAAGGCAGGCCAATATTCAAATACAGGAAATACAGAGAACATCACAA
AGATACTTCTTGAGAAGAGCAACCCCAAGACACATAATTGTCAGATTCACCAAGGTTGAA
ATGAAGGAAAAAATGTTAAAGACAGCCAGAGAGAAAGGTCAGGTTACCCACAAAGGGAAG
CCCATCAGACTAACAGCAGATCTCTTGGCAGCAACCCTACAAGCCAAAAGAGAGTGGGGG
ACAATATTCTACATTCTTAAAGAAAACTATTTTCAATCCAGAATTTCATATCCAGCCAAA
CTAAGCTTCATAAGTGAAGGAGAAATAAAATCCTTTACACACAAGCAAATGCTGAGAGAT
TTTGTCATCACTAGGCCT-CCTTACAAGAGCTCCTGAAGGAAGCACTAAACATGGAAAGG
AACAACCAGTACCAGCCACTGCAAAAAA--GCCCAGTTG---
>lcl|hg18_L1PA6_chr7_97277622_97283738
CTCCAAGAAATATGGGACTACTTGAAAAGACCAAATCTACATTTGATTGGTGTACCTGAA
AGTGATGGGGAGAATGGAACCAAGCTGGAAAACACTCTTCAGTATATTATCCAGGAAAAC
CTCCCCAACCTAGCAAGACAGGCCAACATTCAAATTCAAGAAACACAGAGACCACCACAA
AAATACCTCTAGAGAAGGGCAACCCCAAGACACATAATTGTCACATTCACCAAGGTTGAG
ATGTAGG-AAAAAAGTTAAGGGCAGCCAGAGAGAAAGGTCGGGTTACCTACAAAGGGAAG
CCCATCAGACTAACAGCAGATCACTCAGCAGAAACTCTACAAGCCAGAAGACAGTGGGGG
CCAATATTCAACATTCTTAAAGAAAAGAATTTTCAACCCAGGATTTCATATCCAGCCAAA
CTAAGCCTCATAAGTGAAGGAGAAATAAAATCCTCTACAGACAAGCAAATGCTGAGAGAT
TTTGT-ACCACCAGGCCTGCCTTACAAGAGCTTCTGAAGGAAGCACTAAGCATGGAAAGA
AACAACCGGTACCAGCCACTGCAAAAACATACCAAATTG---
>lcl|hg18_L1PA6_chr8_94281101_94287268
CTCCAAGAAATATGGGACTATGTGAAAAGACCAAATCTACGTTTGATTGGTCTACCTGAA
AGTGATGGGGAGAATGAAACCAAGCTGGAAAACACTCTTCAGGATATTATCCAGGAGAAC
TTCCCCAACCTAGCAAGGCAGACCAATATTCAAATTCAGGAAATACAGAGAACACCATAA
AGATACTCCTTGAGAAGAGCAACCCCAAGACACATAATTGTCAGATTCACCAAGGTTGAA
ATGAAGAAAAAAATGTTAAGGGCAGCCAGACAGAAAGGTCGGGTTACCCACAAAGGGAAG
CCCATCAGACTAACAGCGGATCTCTAGAAAGAAA--CTGCAAGTCAGAAGAGAGTGGGGG
CCAATATTCAACATTCTTAAAGAAAAGAATTTTCAAGCCAGAATTTCATATCCAGCCAAA
CTAAGCTTCA-AAATGAAGGAGAAATGAAATACTTTACAGACAAGCAAATTCTGAGAGAT
TTTGTCACCACCAGGCCTGCCTTACAAGAGCTCCTGAAGGAAGCACTAAACATGGAAAGG
AA-AACCAGTACCAGCCACTGCAAAAACATGCCAAATTG---
>lcl|hg18_L1PA6_chr8_47924770_47930905
CTCCAAGAAACATGGGACTATGTGAAAAGACCAAATATATGTCTGACTGGTGTACCTGAA
AGTGATGGGGAGAATGGAACCAAGTTGGAAAACACTCTGCAGGATATTATCCAGGAGAAC
TTCCCCAATGTAGCAAGGCAGGCCAACAGTCAAATTCAGGAAATACAGAGAATGCCACAA
AGATACTCCTTGAAAAGAGCAACTCCAAGGCACATAATTGTCAGATTTGCCAAGGTTGAA
ATGAAGGAAAAAATGTTAAGGGCAGCC--AGAGAAAGGTCGCGTTACCCACAAAGGGAAG
CCCATCAGACTAACAGCTGATCTCTCTGCAGAAACCCAACAAGCCAGAAGAGAGTGGGGG
CCAATATTCAACATTCTTAAAGAAAAGAATTTTCAACCCAGAATTTCATATCCAGCCAAA
CTAAGCTTCATAAGTGAAGGAGAAATAAAATCCTTTACAGACAAGCAAATGCTGAGAGAT
TTTGTCACCACCAGGCCTGCCTTACAAGAGCTCCTGAAAGAAACACTAAACATGGAAAGG
AACAAACAGTACCAGCCACTGCAAAAACATGCCAAATTA---
>lcl|hg18_L1PA6_chr9_122929756_122935887
CTCCAAGAAATATGGGACTATGTGAAAAGACCAAATCTACGTTTGAATGGTGTACCTGAA
AGTGACAGGGAGAATGGAACTAAGTTGGAAAACACTCTTCAGGATATTATCCAGGAGAAC
TTCCCTAACCTAGCAAGGCAGGCCAACATTCAAATTCAGGAAATACAGAGAACACCACAA
AGATACTCCTCGAGAAGAGCAACTCCAAGACACATAATTGTCAGATTCCCTAAGGTTGAC
ATGAAGGAAAAAATG-TAAGGGCAGCCAGAGAGAAAGGCTGGGTTACCCACAAAGGGAAG
CCCATCAGACTAACAGCAGATCTCT---CAGAAACTCTACAAGCCAGAAGAGAGTAGAGG
CCAATATTCAACATTCTTAAAGAAAATAATTTTCAACCCAGAATCTCATATTCAACCAAA
CTAAGCTTCATGAGTGAAGGAGAAATAAAATCCTTTACAGACAAGCAAATGCTGAGAGAT
TTTGTCACCACCAGGCCTGCCTTACAAGAGCTCCTGAAGGAAGCACTAAACATGGAAAGG
AACAACCCGTACCAGCCACTGCAAAAACATGCCAAATTG---
>lcl|hg18_L1PA6_chr7_93125287_93131418
CTCCAAGAAATATGGGACTATGTGAAAAGACCAAATCTAGGTATGATTGGTGTACCTGAA
AGTGACGGGGAGAATGGAACCAAGCTGGAAAACACTCTTCAGGATATTATCCAAGAGAAC
CTCCCCAACATAGCAAGGCAGGCCAACATTCAAATTCAGGAAATACAGAAAACAACACAA
AGATATGCCCCGAGAAGAGCAACTCCAAGACACATAATTGTCAGATTCACCAAGGTTGAA
ATGAAGGAAAAAATGCTAAGGGCAGCCAGAGAGAAAGGTCGGGTTACCCACAAAGGAAAG
CCCATCAGACTAACAGCAGATCTCTCAGCAGAAACCCTGCAAGCCAGAAGAGATTGGGGG
CCAATATTCAACATTCTTAAGGAAAGGAATTTTCAACCCAGAGTTTCATATCCAGCCAAA
TTAAGCTTCATAAGTGAAGGAGAAATAAAATCCTTTAGAGACAAGGAAACAC--AGAGAT
TTTGTCACCACCAGGCCTGCCTTACAAGAGCTCCTAAAGGAAGCACTAAACATGGAAAGG
AACAATCGGTACCAGCCACTGCAAAAACATGCCAAATTG---
>lcl|hg18_L1PA6_chr8_143928379_143934492
CTCCAAGAAATATGGGACTATGTGAAAAGACCAAATCTACGTTTGATTGGTGTACCTGAA
AGTGAGAGGGAGAATGGAACCAAGCTGGAAAACACTCTTCAGTATATTATCCAGGAGAAC
TTCCCCAACCTAGCAAGGCAGGCCAACATTCAAATTCAGGAAATACAGAGAACACCACAA
AGATAATCCTCAAGAAGAGCAACTCCAAGACACATAATTGACAGATTCATCAAGGTTGAA
ATGAAGGAAAAAATGTTAAGGGCAGCCAGAGAGAAAGGTTGGGTTACCCACAAAGGGAAG
CCCATCAGACTAACAGTGGATCTCTTGGCAGAAACTCTGTAAGCCAGCGGAGAGTGGGGG
CCAATATTCTGTATTCTTAAAGAAAAGAATTTTCAACCCAGAATTTCATATCCAGCCAAA
CTAAACTTCGTAAGTGAAGGAGAAATAAAATCCTTTACAGACAAGCAAATGCTGAGAGAT
TTTGTCACCACCAGGCCTGCCCTACAAGAGCTCCTGCAGGAAGCACTAAACATGGAAAGG
AACAACCGGTACCAGTCACTGCAAAAACATGCCAAATTG---
>lcl|hg18_L1PA6_chr7_24279125_24285272
CTCTAAGAAATATGGGACTATGTCAAAAGACCAAATCTACATTTGATTGGTGTACCTGAA
AGTGATGGGGAGGATGGAACCAAGCTGGAAAACACTCTTCAGGATATTATCCAGGAGAAC
TTCCCCAACCTAGCAAGGCAGGCCAACATTCAAATTCAGGAAATACAGAGAACACCACAA
AGATACTCCTCGAGAAGAGCAATCCCAACACACATAATTGTCAGATTCACCAAGGTTGAA
ATGAAGGAAAAAATGTTAAGGGCAGCCAGAGAGAAAGATTGGGTTACCCACAAAGGGAAG
TCCATCAGACTAACAGCAGATCTCTCGGCAGAAACTCTACAAGCCAGAAGAGAGTGGGGG
CCAATATTCAACATTCTTAAAGAAAAGAATTTTCAACCCAGAATTTCATATCCAGCCAAA
CTAAGCTTCATAAGTGAAGGAGAAATAAAATCCTTTACAGACAAGCAAATGCCAAGAGAT
TTTGTCACCAGCAGGCCTGCCTTACAAGAGCTCCTGAAGGAAGCACTAAACATGGAAAGG
AAAAACTGGTACCAGCCACTGCAAAGACATGACAGATTG---
>lcl|hg18_L1PA6_chr7_149824260_149830279
CTCCAAGAAATATGGGACTATGTGAAAAGACCAAATCTACGTTTGATTGGTGTACCTGAA
AGTGACGGGGAGAATGGAACAAAGCTAGAAAACACTCTCCAGGATATTATCCAGGAGAAC
TTCCCCAACCTAGCAAGGCAGGCCAACATCCAAATTCAGGAAATACAGAGAACATCACAA
AGATATTCCTTGAGAAGAGCAACCACAAGACACATAAATGTCAGATTCACTAAGGTTGAA
ATGAAGGAAAAAATGTTAAGGGCAGCCAGAGAGAAAGGTCGGGTTACCCACAAAGGGAAG
CCCATCAGACTAACAGTGGATCTCTCAGCAGAAACCCTATGAGCCAGAAGAGAGTGGGGA
CCAATATTCAACATTCTTAAAGTAAAGAATTTTCAACCCAGAATTTGATATCCAGCCAAA
CTAAGCTTCATAAATGAAGGAGAAATAAAATGCTTTACAGACAAGCAAACATTGAGAGAT
TTTGTCACCACCAGGCCTGCCCTAAAAGAGCTCCTGAAGGAAGCATGAAACATGGAAAGG
AACAACCGGTACCAGCCACTGCAAAAACATGCCAAATTG---
>lcl|hg18_L1PA6_chr8_83059875_83066034
CTCCAAGAAATATGGGACTATGTGAAAAGACCAAATCTATGTCTGATTGGTGTAACTGAA
AGTGACAAGGAGAATGGAACAAAGTTGGAAAACACTCTTCAGGATATTATCCAGGAGAAC
TTCTCCAACCTAGCAAGGCAGGCCAACATTCAAATTCAGAAAATACAGAGAATGCCACAA
AGATACTCCTCGAGAAGAGCAATCCCAAGACACATAATTGTCACATTCACCAATGTTGAA
GTGAAGGAAAAAATGGTAAGGGCAGCCAGAGAGAAAGGTTGGGTTACCCACAAAGGGAAG
CCCATCAGACTAACAGCAGATCTCTCAGCAGAAACTCTACAAGCCAGAAGAGAGTGGGGG
CCAATATTCAACATTCTTAAAGAAAAGAATTTTCAACCCAGAATTTCATATCCAGCCAAA
CTAAGCTTCATAAGTGAAGGAGAAAAAAAATCCTTTACAGACAAGCAAATGCTGAGAGAT
TTTGTCACCATCAGGCCTGCCCTAAAAGAGCTCCTGAAGGAAGCACTAAACAGGGAAAGG
AACAACTGGTACCAGCCACTGCAAAAACATGCCAAATTG---
>lcl|hg18_L1PA6_chr8_75090678_75096874
CTCCAAGAAACATGATACTATGTGAAAAGACCAAATCTACATTTGATTGGT-TACCTGAA
AGTGATGGTGAGAATGGAACCAAGCTGGAAAACACTCTTCAGGATATTATCCAGGAGAAC
TTCCCCAATCTAGCAAGGCAGGCCAACATTCAAATTCAGGAAATACAGAGAACACCAC-A
AGGTACTCCTCGAGAAGAGCAACCCCAAGACAGATAATTGTCAGATTCACCAAGGTTGAG
ATGAAGGAAAAAATGTTAAGGGCAGCCAGAGAGAAAGGTCAGGTTATCCACAAAGGGAAG
CCCATCAGACTAACAGTGGATCTCTTGGCAGAAACTCTACAAGCCAGAAGAGAGTGGTGG
CCAATATTCAACATTCTTAAAGACAAGAATTTTCAACCCAGAATTTCATACCCAGCCAAA
CTAAGCTTCACAAGTGAAGGAGAAATAAAATCCTTTACAGACAAGCAAATGCTGAGAGAT
TTTGCCACCACCAGGCCTGCCTTACAAGAGCTCCTGAAGGAAGCACTAAACATGGAAAGG
AACAACTGGTACCAGCCACTGCAAAAATATGCCAAATTG---
>lcl|hg18_L1PA6_chr7_106137090_106143261
CTCCAAGAAATATGGGACTATGTGAAAAGACCAAATCTACGTCTGATTGGTGTGCCGGAA
AGTGACGGGGAGAATGGAACCAAGCTGAAAAACACTCTTCAGGATATTATCCAAGAGAAC
TTCCCCAACCTAACAAGGCAGGCCAACATTCAAATTCAGGAAATACAGAGAACACCACAA
AGATACTCCTTGAAAAGCACAACCCCAAGGCATATAATTGTCAGATTCACCAAGGTTGAA
ATGAAGGAAAAAATATTAAGGGCAGCCAGAGAGAAAGGTTGGGTTACCCACAAAGGGAAG
CCCATCAGACTAACAGCTGATCTCTCAGCAGAAATTCTACAAGCCAGAAGAGAGTGGGGG
CCAATATTCTACAATTTTAAAGAAAAGAATTTTCAACACAGAATTTCACATCTAGCCAAA
CTAAGC-TCATAAGTGAAGAAGAAATAAAATCCTTTACAGACAAGCAAATGCTGAGAGAT
TTTGTCACCACCAGGCCTGCCTTACAAGAGCTCCTGAAGGAAGCACTAAACATGGAAAGG
AATAACCAGCACCAGCCACTGCAAAAACATGCCAAATTG---
>lcl|hg18_L1PA6_chr7_107700429_107706577
CTCCAAGAAATATGGGACAATGTGAAAATACCAAATCTACATTTGATTGGTATACCTGAA
AGTGACAGGGAGAATGGAACCAAGTTAGAAAACACTTTTCAGGGTATTATCCAGGAGAAC
TTCCCCAACCTAGCAAGGTAGGCCAACATTCAAATTCAGGAAATACAGAGAACACCACAA
AGATACACCTCGAGAAGAGCAACCCCAAGACACATAGTTGTCAGATTCACCAAGGTTGAA
ATGAAGGAAAAAATGTTAAGGGCAGCCAGAGAGAAAGGTCGGGTTACCCACGAAGGGAAG
TCCATCAGACTAACAGCGGATCTCTCTGCAGAAACCCTACAAGCCAGAAGAGAGTGGGGG
CCAATATTCAACATTCTTAAAGAAAAGAATTTTCAACCCAGAATTTCATATCCAGCCAAA
CTAAGCTTCAAAAGTGAAGGAGACATAAAATCCTTTACAGACAAGCAAATGCTGAGAGAT
TTTGTCACCACCAGGCCTGCCTTACAAGAGCTCCTGAAGGAAGCACTAAACATGGAAATG
AACAACCAGTACC-GCCACTGCAAAAGCATGACAAATTG---
>lcl|hg18_L1PA6_chr7_86725126_86731232
CTCCAAGAAATATGCGACTATGTGAAAAGACCAAATCGACATTTGACTGGTGTACCTCAA
AGTGATGGAGAAAATGGAACCCAGTTGGAAAACACTCTTCAGGATATTATCCAGGAGAAC
TTCCCCAACCTAGTAAGGCAGGCCAACATTCAAATTCAGGAAATACAGAGAACGCCACAA
AGATACTCCTCAAGAAGAGCAACCCCAAGACACATAATTGTCAGATTCACCAAGGCTGAA
ATGAGGGAAAACATATTAAGGGCAGCCACAGAGAAAGGTCAGGTTACCCACAAAGGGAAG
TCCATCAAACTAACAGCACATCTCTCAGCAGAAACCCTACAAGCCAGAAGAGAGTGGGGG
CCAATATTCAACATTCTTAAATAAAAGAATTTGCAGCCCCGAATTTCATATCCAGCCAAA
CTAAGCTTCATAAGCAAAGGAGAAA-AAAATCCTTTACAGACAAGCAAATGCTGGGAGAT
TATGTCACCAAGAGGCCTGCCTTACAAGAGCTCTTGAAGGAAGCACTAAACATGGAAAGG
AACAACTGGTACCAGCCACTGCAAAAACATACCAAATTG---
>lcl|hg18_L1PA6_chr6_85702368_85708569
CACCAAGAAATATGGGACTATGTGAAAAGACCAAATCTATGTTTGATTGGTGTACCTGAA
AGTGACAGGGAGAATGGAACCAAGTTA-AAAACCCTATTCAGGATATTATCCAGGAGAAC
TTCCCCAACCTAGCAAGACAGGCCAACATTCAAATTCAGGAAATATGGAG-------CAA
AGATATTCCTTGAAAAGAGCAATCCCAAGACACATAATCGTCAGATTCACCAAGGTTGAA
ATGAAGGAAAAAATGTTAAGGGCAGCCAGAGAGAAAGGTCAGGTAAACCACAAAGGGAAG
CCCATCAGACTAACAGTGGATCTCTCTGCAGAAACCCTACAAGCCAGAAGAGAGTGGGGG
CCAAAATTCAACATTGTTAAAGAAAAGCATTTTCAACCTGGAATTTCATATCCAGCCAAA
CTAAGCTTCACAAGTGAAGGAGAAATAAAATCCTTTATAGACAAGCAAATGCTGAGAGAT
TTTGTCACCACCAGGCCTGCCCTAAAAGAGCTCCTGAAGGAAGCACTAAACATGGAAAGG
AACAAACGGCACCACCCACTGCAAAAACATGCCAAATTG---
>lcl|hg18_L1PA6_chr7_105982216_105988260
CTCCAAGAAATATGGGACTATGTGAAAAGACCAAATCTACGTTTGATTGCTGTACCGGAA
AGTGACAGGGAGAATGGAACCAAGCTGGAAAACACTCTTAAGGATATTATCCAGGAGAAC
TTCCCTAACCTAGCAAGGCAAGCCAACATT-AAATTCAGGAAATACAGAGAA---CACAA
AGATACTCCTTGAGAAGAGCAACCCCAAGACACATAATTGTCAGATTCACCAAGTTTGA-
ATGAAGGAAAAA------AGGACAGCCAGAGAGAAAGGTCAGGTTACCCACAAAGGGAAA
TCCATCACACTAACAGCGGATCTCTCGGCAGAAACCCTACAAGCCAGAAGAGACTGGGGG
CCAATATTTAGCATTCTTAAAGAAAGGAATTTTCAACCCAGAATCTCATATCCAGCCAAA
CTAAGCTTCATAAATGAAGGAGAAATAAAATCCTTTACAGACAAGCAAATGCTGAGAGTT
TTTGTCACCACCAGGACGGCCTTACAAGAGCTCCTTAAGGAAGCACTAAACATAGAAAGG
AATAACCAGTACCAGCCACTGCAAAAACATGCCAAATGG---
>lcl|hg18_L1PA6_chr8_36702439_36708581
CTCCAAGAAATATGGGACTATGTAAAAAGACCAAATATACATTTGATTGATGTACCAGAA
AGTGACGGGGAAAATGTAAGCAAGTTAGAAAACACTCTTCAGGATGTTATCCAGGAGAAC
TTTCCTAACCTAGAAAGGCAGGCCAACATTCAAATTCAGGAAAAACAGAGAATACCACAA
AGATTCTCCTCGAGAAGAGTAACCCCAAGACACATAATTGTCAGATTCATCAAGGTGGAA
ATGAAGGAAAAAAAGTTAAGGGCAGCCAGAGAGAAAGGTCAATTCACCCACAAAGGGAAG
CCCATCAGACTAATAGCAGATCTTTCAGCAGAAACTCTACAAGCCAAAAGAGACTGGGGA
CCAATATTCAACATTCTTAAATAAAAGAATTTTCAACCCAGAATCTCATATCCAGCAAAA
CTAAGCTTCATAAGTGAAGCAGAAATACAATCCTTTACACACAAGCAAATGCCGAAAGAT
TTTGTCACCACCAGGCCTGCCTTACAAGAGCTCCTGAAGGAAGCACTAAACATGGAAAGG
AACAACCAGTACCAGCCACTGCAAAAACAGGCCAAATGG---
>lcl|hg18_L1PA6_chr8_11709787_11715920
CTTCAATAAATATGCGACTATGTGAAAAGACCAATGCTA----TGATTGTTGTACCTGAA
AGTGATAGACAGAATGGAACCAAGTTACAAAACACTCTTCAGTATATTATCCAGGAGAAC
TTCCCCAACCTAGCAAGGCAGGTCAACATTCAAATTCAGGAAATACAGAGAACACCACAA
AGATATTCCTCGAGAAGCGCAATCCCAAGATACGTAATTGTCAGATTCACCAACGTTGAA
ATGAAGGAAAAAATGTTAAGGGCTGCCAGAGAGAAAGGTCGGGTTACCCACAAAGGGAAG
CCCATCAGACTAACAGCAGATCTCTCAGCAGAAACCCTACTAGCCAGAAGAGAGTGGGGG
CCAATATTCAGCATTCTT-----AAAGAATTTTCAACCCAGAATCTCATAACCAGCCAAA
CTAAGTTTCACAAGTGAAGGAGAAATAAAATCCTTTACAGACAAGCAAATGCTCAGAGAT
TTTGTCACCACCAGGCCTGCCCTAAAAGAGCTCCTGAAGGAAGCAGTAAAAATGGAAAGG
AACAACTGGTACCAGCCACTGCAAAAACATGCCAAATTG---
>lcl|hg18_L1PA6_chr7_13126979_13133131
CTCCAAGAAATATGGGACTATGTGAAAAGACCAAATATATGTTTGACTGGTGTATCAGAA
AGTGACAGGGAGAATGGAAACAAGTTGGAAATCACTCTTCACGATGTTATCCAGGAGAAC
TTCCCCAACCTAGCAAGGCTGGCCAACATTCAAATTCAGGAAATACAGAGAACACCACAA
AGCTACTCCTCAAGAAGAGCAACCCCAAGACACATAATTGTCAGATTCACCAAAGTTGAT
ATGAAGGAAAAAATGTTAAGGGCAGCCAGAGAGAAAGTTTGGGATACCCACAAAGGGAAA
CCCATCAGACTAACAGTTGATCTCTCTGCAGAAACCCTATAAGCCAGAAGAGAGTGGTGT
CCAATATTCACCCTTCTTAAACAAAAGAATTTTCAACCCAGAATCTCATATCTGGCCAAA
CTACGCTTAACACATGAAGGAGAAATGAAATCCTTTACAGACAAGCAAATGCTGAGAGAT
CTTGTCACCACAAGGCCTGCCTTACAAGAGCTCCTGAAGGAAGCACTAAACGCGGAAAGG
AACAACTGGTACCAGCCACTGCAAAAACATGCTAAATTG---
>lcl|hg18_L1PA6_chr8_64579830_64586004
CTCCAAGAAATATGGGACTATGTGAGAAAAACAAATCTATGTTTGATTGGTGTACCAGAA
AGTGATGGGGAGAATAGAACCAAATTAGAAAACACTCTTCAGGATATTATCCAGGGGAAC
TTCCCTAACCTAGCAAGTCAGGCCAACATTCAAATTCAAGAAATACAGAGAACACCACAA
AGATACTCCTTGAGAAGAGCAACCCCAAGATACATAATTATCAGATTCACCAAAGTTGAA
ATGAAGGAAAAAATATTAAGGGCAGCCAGAGAGAAAGGTTGGGTTACCCACAAAGGGAAG
CCCATCAGACTAACAGTGGATCTCTTTGCAGAAAC-CTACAAGCCAGAAGAGAGTGGAGG
CCATTATTTAACAGTCTTAAAGACAAGAATTTTCAACTCAGAATTTCATATCCAGCCAAA
TTAAGCTTCATAAATGAAGGAGAAATAAAATCCTTTATAGACAAGCAAATGCTGAGAGAT
TTTGTCACCACCAGGAATGCCTTACAAGAGCTCCTGAAAAAAGCACTAAACATGGAAAGG
AACAACCGGTACCAGCCACTGCAAAAACATGCCAAATTG---
>lcl|hg18_L1PA6_chr8_120365752_120371876
ATCCAAAAAATATGGGACTATGTGAAAAGACCAAATCTACGTTTGATTGGTGTACCTGAA
AGTGATGGAGAGAATGGAACCAAGTTGGAAAACATTCTTCAGGATATTATCCAGGAGAAC
TTCCACAACCTAACAAGGCAGGCCAACATTCAAATTCAGGAAATACAGAGAACACCACCA
AGATACTCCTCCAGAAGAGCAACTCCAAGACACATAATTGTCAGATTCACCAAAGTTGAA
ATGAAGGAAAAAGTGTTAAGGGCAGCCAGAGAGAAAGGTTGAGTTACCCACGAAGGGAAG
CCCATCAAA-TAACAGCGGGTCTCTTGGCAGAAACCTTACAAGCCAGAAGAGAGTGGGGG
CCAATAATCAACATTCTTAAAGAAAAGAACTTCCAACCCAGAATTTCATATCCAGCCAAA
CTAAGCTATATAAGTGAAGGAGAAATAAAATCCTTTACAGACAAGCAAATGTTGAGAGAT
TTTGTCACCACCAGGCCTGCCTTACAAGAGCTCCTGAAGGAAGCACTAAACATGGAAGGG
AACAAACAGTACCAGCCACTGCAAAAACATGATAAATTG---
>lcl|hg18_L1PA6_chr8_120388226_120394342
CTCCAAGAAATATGGCACTATGTGAAAAGACTAAATCTACGCTTGATTGGTGTATCTGAA
AGTGATGGGGACAATGGAACGAAGTTGGAAAACACTCTTTAGAATATTATCCAGGAGAAC
TTCCCCAACCTAGAAAGGCAGGCCAACATTCAAATTCAGGAAATACAGAGAGGACCACAA
AGATACTCCTCAAGAAGGGCAACCCCAAGACACATAACTTTCAGATTCACCAAGGTTGAA
ATGAAGGAAAAAATGCTAAGGGCAGCCAGAGAGAAAGGTCTGGT----AATAAAGGGAAG
CCCATCAGACTAACAGCAGGTCTCTCGGCAGAAACCTTACAAGCCAGAAGAGAGTGGGGG
CCAATAATCAACATTCTTAAAGAAAAGAATTTCCAACCCAGAATTTCATATCCAGCCAAA
CTAAGCTATATAAGTGAAGGAGAAATAAAATCCTTTACAGACAAGCAAATGTTGAGAGAT
TTGCTTGCCACCAGGCCTGCCTTACAAGAGCTCCTGAAGGAAGCACTAAACATGGAAAGG
AACAAACGGTACCAGGCACTGCAAAAACATGACAAATTG---
>lcl|hg18_L1PA6_chr6_97048972_97055041
CTCCAAGAAATATGGGGCCATGTGAAAAGACCAAATCTATGTTTGATTGTTGTACCTGAA
AGTGACGGGGAGAAAGGAACCAAGTTGGAAAACACTTTTGAGGATATTATCCAGGAGAAC
TTCTCCAAC-TAGCAAGGCAGACCAACATTCAAATTCAGGAAATACAGAGAACACCACAA
AGATACTCCTTGAGATGAGCAGTCCCAAGACACATAATCATCAGATTCACCAAGA-TGAA
ATCAAGGAATAAATGTTAAGGGCAGCCAGAGAGAAAGGTCGGGTTACCCACAAATGGTAG
CCCATCAGACTAACAGTGGAACTCTTGGCAGAAACTTTATAAGCCAGAAGAGAGTGGAGG
CCAATATTCAACATTCTTAACCAAAAGAATTTTCAACCCAGAATTTCATCTCCAGCCAAA
CTAAGCTTCATAAGTGAAGGAGAAATAAAATCCTTTACCGACAAGCGAATGCTGACAGAT
TTTGTCACCACCAGGCCTGCCTTACAAGAGCTCCTGAAGGAAGCAGTAAACATGGAAAGG
AACAACCGGTACCAGCCACTGCAAAAACATGCCAAATTA---
>lcl|hg18_L1PA6_chr8_91567368_91573573
CTCCAAGAAATATGGGACTATGTGAAAAAACCAAATCTACGTTTGATTGGTTTAC-TGAA
AGTGATGAGGAGAATGGAAACAAATTGGAAAACACTCTGCAGGACATTATCCAGGAGAAC
TTCCCCAACCTAGCAAGACAGGCCAACATTCAAATTCAGGAAATACAGAGAACACCACAA
AGATACTCCTCAAGAAGAGCAACCCTAAGACACATAATTGTCAGATTCATCAAAGTTGAA
ATGAAGG-AAAAATGGTAAGGGCAGCCAGAGAGTAAGGTCAGGTTACCCACAAAGGGAAG
CCCATAAGACTAACAATGGATCTCTCAGCAGAAACCCTAGAAGCCAAAAGAGAGTGGGGG
CCAATATTCAACATTCTTAAAGAAAAGAATTTTCAACCCAGAATTTCATATCCAGCCAAA
CTAAGCTTCATAAGTGAAGGAGAAACAAAATCCTTTACAGACAAGCAAATGCTGAGAGAT
TTTGTCACCACCAGGTCTGCCTTACAAGAGCTCCTGAAGGAAGCACTAAACATGGAAAGA
AACAGCCAGTACCAGCCACTTCAAAAA-ATGCCAAATTG---
>lcl|hg18_L1PA6_chr7_106346490_106352641
CTCCAAGAAATATGGAACTATGTGAAAAGACCAAATATACATTTGATTGGTGTACTGGAA
AATGACGGGCAGAATGGAACCAAGTTAGAAAACACTCCTCAGTATATTACCCAGGAGAAC
TTCCCTAACCTAGCAAGGAAGGCCAACATTCAACTTCAGGAAATACAGAGAACACCACAA
AGATACTCCTTGAGAAGAGCAACCCCAAGACACGTAATTGTCAGATTCACCAAGGTTGAA
ATGAAGGCAAAAGTATTAAGGGCAGCCAGAGAGAAAGGTCGGGTTACCCACAAAGGGAAG
CCCATCAGACTAACAGCTGATCTCTCGGCAGAAACCCTACAAGCCAGAAGAGAGTGGAGG
CCAACATTCAACATTCTTAAAGAAAAGAACTTTCAACCCATAATCTCATATCCAGCCAAA
CTAAGCTTCATAAGTGAAGGAGAAATAAAATCCTTTACAGACAAGCAAATGCTGAGAGAT
TTTGTCACCACCAGGCCTGCCCTAAAAGAGCTCCTGAAGGAAGCACTAAACATGGAAAGG
AACAACCAGTACCAACCACTGCAAAAACATACCAAATGG---
>lcl|hg18_L1PA6_chr7_37159297_37165441
CTCTAAGAAATACGGGACTATGTG-AAAGACCAAATCTACATTTGACTAGTGCACCTGCA
AATGACGGGGAGAATGGAACCAAGTTGGAAAACACTCTGCAGGATATTACCCAGGAGGGC
TTCCCCAATCTAGCAAGGCAGGCCAACATTCAAATTCAGGAAATACACAGAATACCACAA
AGATACTCCTTGAGAAGAGCAACCCCAAGACACATAATTGTCAGATTTACCAAGGTTGAA
AGGAAGGAAAAAATGTTAAGGGCAGCCAGAGAGAAAGGTCAAGTTACCCACAAAGGGAAG
CCCATCAGACTAACAGCGGATCTTTCTGCAGAAACCCTACAAGCCAGAAGAGAGTAGGGG
CCAATATTCAACATTCTT-----AAAGAATTTTCAACCCAGAATTTCATATCCAGACAAA
CTAAGCTTCATAAGTGAAGGAGAAATAAAATCCTTTACAGACAAGCAAATGCTGAGAGAT
TTTGTCACCACCAGGCCTGCCTTACAAGAGCTCCTAAAGGAAGCACTAAACATGGATAGG
AACAACTGATATGAGCCACTGCTAAAACATGCCAAATTG---
>lcl|hg18_L1PA6_chr9_102506587_102512677
CTCCAAGAAATATAGGACTATGTGAAAAGACCAAATCAACATTTGATTGGTGTACCGGAA
AGTGACAGGGAGAATGGAACCAAGTTAGAAAACACTCCTCAGGATATTATTCAGGAGAAC
TTCCCCAACCTAGCAAAGCAGGCCAACATTCAAATTCAGGAAATATAGAGAACACCACAA
AGATACCCCTCGAGAAGAACAACCACAAGACACATAATTGTCAGATTCACCAAAGTTGAA
ATGAAGGAAAAAATGTTAAGGGCAGCCAGAGAGAAAGGTCAGGTTACCCACAAAGGGAAG
CCCATCAAACTAATAGCAGATCTCTCGG--GAAACCCCACAAGCCAGAAGAGAGTGGGGG
CCAATAGTCAACAACCTTAAAGAAAAGAATTTTCAACCCAGAATTTCATATCCAGCCAAA
CTAAGCTTCATAAGCGAAGGAGAAATAATATCCTTTACAGACAAGCAAATGCTGAGAGAT
---------ACCAGGCCTGCCTTACAAGAGCTCCTGAAGAAAGCACTAAACATGGAAAGG
-ACAACAGGTACCAGCCACTGCAAAAACATGCCTAATTG---
>lcl|hg18_L1PA6_chr7_10966254_10972379
CTCCAAGA--------ACTATGTGAAAAGACCAAATCTATGTTTGATTGGTGTATTTGAG
AGTGATGGGGAGAATGGAACCAAGTTAGAAAACACTCTTCAGAATTTTATTCAGGAGATC
TTCCCCAACCTGGCAAGACAGGCCAACATTCAAATTCAGGAAATACAGAGAACACCACAA
AGATACTCCTTGAGAAGAGCAACCCCAAGACACATAATTGTCAGATTCACCAAGGTTGAA
ATAAAGGAAAAAATGTTAAGGGCAGCCAGAGAGAAAGGTCTGGTTACCCACAAAGGGAAG
CCCATCAGACCAAGAGTGGATCTCTCAACAGAAACACTACAAGCCAGAAGATAGTGGGGG
CCAATAGTCAACATTCTTAAAGAAAAGAATTTTCAACCCAGAATTTCATATCCAGCCAAA
CTAAGCTTCATAAGTGAAGGAGAAATAAAATTATTTACAGAGAAGCAAATGCTGAGAGAT
TTTGTCACCACCAGGCCTGCATTACCAGAGCTCCTGAAGGAAGCACTAAACATGGAAAGG
AATAACTGATACAAGCCACTGCAAAAACATGCCAAATGG---
>lcl|hg18_L1PA6_chr7_36126091_36132285
CTCCAGGAAATATGGGACTATGTGAAAACACCAAATCTACATCTGATTGCTTTACCTCAA
AGCGATGGGTAGAATGGAACCATGTTAGAAAACACTCTTCAGGATAGTATCCAGGAGAAC
TTCCCCAACCTAGGAAGGCAGGCCAACATTCAAATTCAGGAAATATAGAGAACACCACAA
AGATACTCCTCAAGAAAAGCAACCCCAAGTCATATAATTGTCAGATTCACCAAGGTTGAA
ATGAATGAAAAAATGTTAAGGACAGCCAGAGAGAAAGGTCGGGTTACCCACAAAGGGAAG
CCCATCAGACTAACAGTGGCTCTCTAGGCAGAAACTCTACAAGCCAGAAGAGAGTGGGGG
CCAATATTCAACATTCTTAAAGAAAAGAATTTTCAACCCAGAATTTCATATCCAGCCAAA
CTAAGCTTCATAAGTGAAGAAGAAATAAAATTCTTGACAGACAAGCAAATGAT--GAGAT
TTTGTCACCACCAGGCCTGCCTTATAAGAGCTCTTGAA-GAAGCACTAAACATGGAAAGG
AACAACCAGTACCAGCCACTGCAAAAACATGCCAAGTTG---
>lcl|hg18_L1PA6_chr7_94261783_94267774
CTCCAAGAAATATGGGACTATGTGAAAAGACCAAACCTACATTTGATTGGTGTACCTGAA
AGTGACGGGGAGAATGGAACCAAGGTAGAAAACACTCTTCAGGATATTATCCAGGAGAAC
ATCCCCAACCTAGCAAGGCAGGCCAACATTCAAATTCAGGAACTGCAGAGAACATCACAA
AGATACTCCTCGAGAGGAGCAACCCCAAGACACATAATCAACATATTCACCAAGGTTGAA
ATGAAGGAAAAAATGTTAAGGGCAGTCAGAGAGAAAGGTCGGGTTACCTACAAAGGGAAG
CCCATCAGACTAACAGAGGATCTCTCGATAGAAACT-TACAAGCCAGAAGAGAGTGGGGA
CCAATATTTAACATTCTTAAAGAAAAGAATTTTCAAACCAGAATTTCATATCCAGCCAAA
CAAAACTTCATAAGTGAAGGAGAAATAAAATCCTTTACAGACAAGCAAATGCTGAGAGAT
TTTGTCACCACCAGGCCCGCCTTACAAGAGCTCCTGAAGGAAGCACTAAACATGGAAAGG
AACAACCGACATCAGCCACTGCAAATATACACCAAATTG---
>lcl|hg18_L1PA6_chr6_80424582_80430740
CTCCAAGAAATATGGGACTATGTGAAAAGACCAAATCTACGTTTGATTGGTGTACCTGAA
AGTGATGGGGAGAATGGAACCAAGTTGGAAAACACCCTTCAGGATATTATCCAGGAGAAC
TTCCCCAACCTAGCAAGGCAAGCCAACATTCAAATTCAGGAAACACAGAGAACACAACAA
AGATACTCC-CGAGAAGAGCAACTCCAAGACAACTAATTGTCAGATTCACCAAGGTTGAA
ATGAAGGAAAAAATGTTAAGGGCGGCCAGAGAGAAAGGTCGGGTTACCTGCAAAGGGAAG
CCCATCAGACTAACAGTGGATCTCTCAGCAGAAACCTTACAAGTCGGATGAGAGTGGGGG
CCAATAGTCAACATTCTTAAACAAAAGAATTTTCAACCCAGAATTTCATATCCAGCCAAA
CTAAGCTTCATAAGTGAAGGAGAAATAAAATCCTTTACAGACAAGCAAATGCTGAGAGAT
TTTGTCACCACCAGGTCCGCCTTACAAGAGCTCCTAAAGGAAGCACTAAACATGGAAAGG
AACAACTGGTACCAGCCACTATAAAAACATGCCAAATTG---
>lcl|hg18_L1PA6_chr9_23981701_23987832
CTTCAAGAAATATGGGACTATATGAAAAGACCAAATCTACATTTGATTGGTGTATCTGAA
AGTGATAGGGAGAATGGAACCCAGTTGGAAAACACTCTTCAGGATATTATCCAGGAGAAC
TTCCCCAATGTAACAAGGCAGGCCAACATTCAAATTCAGGAAATACAGAGAACACCACAA
AGATACGCCTCGAGAAGAGCAACCCCAAGA-ACATAACTGTCAGATTCACCAAGGTTGAA
ATGAAGGAAAAAATGTTAAGTGCAGCCAGAGAGAAAGGTTGGGTTACCCACAAAGGGAAA
CCCATCAGACTAACAGCAGATCTCTCAGCAGAAACCCTGCAAGCCAGAGGAGAGTGAGGG
CCAATATTCAACATTCTTAAAGAAAAGAATTTTCAACCCAGAATTTCATATCCAGCCAAA
CTAAGCTTCATAAGTGAAGGAGAAATAAAATCCTTTACAGACAAGCAAATGCTGAGACAT
TTTGTCACCACCAGGCCTGCCTTACAAGAGCTCCTGAAGGAAGCACTAAACATGGAAAGG
AACAATCGGTACCAGCCACTGCAAAAACATGCCAAATTG---
>lcl|hg18_L1PA6_chr7_42371569_42377700
CTCCAAGAAATGTGGGATTATATGAAAAAACCAAATCTACATTTGATTGGTGCACCTGAA
AGTGATGGGGAGAATGAAACCAAGTTAGAAAACACTCTTCAGGATATTATCCAGGAGAGC
TTCCCCAACATAGAAAGGCAGGCCAACATTCAAATTCAGGAAATATAGAGAACACCACAA
AGATACTCCTTGAGAAGAGCAACCCCAAGACACATAATTATCAGATTCACCAAGGTTGAA
ATGAAGGAAAAAATGTTAAGGGCAGCCAGAGAAAAAGGTTGAGTTACCCTCAAAGGGAAG
CCCATCAGACTAACAGCAGATCTCTCAGCAGAAGATCTAAAAACCAGAAGAGAGTGGGGG
CCAATATTCAGCATTCTTAAAGAAAAGAATTTTCAACCCAGAATTTCATATCCTGCCAAA
CTAAGCTTCATAAGTGAAGGAAAAATAAAATACTTTACAGACAAGCAAATGCTGAGAGAT
TTTGTCACCACCAGGCCTGCCTTACAAGAGCTCCTGAAGGAAGTACTAAACATGGAAAGA
AACAACTGGTACCAGCCACTGCAAAAACTTGCCAAATTG---
>lcl|hg18_L1PA6_chr7_10378713_10384851
CTCCAAGAAATATGGGACTATGTGAAAAGACCAAATCTATGCTTGATTGGTGTACCTGAA
AGTGATGGGGAGAATGGAACCAAGTTGGAAAACACTTTGCAGGATATTACCAAGGAGAAC
TTCCCCAACTTAGCAAGGCATGCCAACATTCAAATTCAGAAAATACAGAGAACACCACAA
AGATACTCCTGGAGAAGAGCAACCTCAAGACACATAATTGTCAGATTCACCAAGGTTGAA
ATGAAGGAAAAAATGTTAAGGGCAGCCAGCAAGAAATGTCAAGTTACCCACAAAGGGAAG
CCCATCAGACTAACAGCGGATCTCTTGGCAGAAACCCTACAAGCCAGAAGAGAGTGTGGC
CCAATATTCAACATTCTTAAAGAAAAGAATTTTTAACCCAGAATTTCATATCCAGCCAAA
CTAAGCTTCATAAGTGAAGGAGAAATAAAATCCTGTACAGATAAGCAAAAGCTGAGAGAT
TTTGTCATCACCAGGCCTGCCTTACAAGAGCTCCTGAAGGAAGCACTAAACATGGAAAGA
AACAACCGGTACCAACCACTGCAAAAACATGCCAAATTG---
>lcl|hg18_L1PA6_chr8_39114853_39121032
CTCCAAGAAATATGGGACTATGTGAAAATACCAAATATATGTTTGATTGGTGTACCGGAA
AGTGACAGGGAGAATGGAACCAAGATAGAATACACTCTTCAGGATATTATCCAGGAGAAC
TTCCCTAACCTAGCAAGGCAGGCCAACATTCAAATTCAGAAAATACAAAGAACACCACAA
AGATATTCCTCGGGAAGAGCAACCCCAAGACACATAATTGTCAGATTCACCAAGGTTGGA
ATGAAGGAAAAAATGTTAAGGGCAGCCAGAGAGAAAGGTTGGCTTACCAACAAAGGGAAG
ACCATCAGACTAACAGCAGATCTCTCGGCAGAAACCCTACAAGCCAGAAGAGAGTGGGGG
CCAATATTCAACATTCGTAAAGAAAAGAATTTTCAACCCAGAATCTCATATCCAGCCAAA
TTAAGCTTCATAAGTGAAGGAGAAATAAAATACTTTACAGACAAGCAAATGCTGAGAGAT
TTTGTCACCAACAGGCCTGCCCTAAAAGAGCTCCTGAAGGAAGCACTAAACATGGAAAGG
AACAGCCGGTACCAACCACTGCAAAAACATGCCAAATGG---
>lcl|hg18_L1PA6_chr7_117549515_117555655
CTTCAAGAAATATGGGACTAAGTGAAAAGACCAAATCTACGTTTGACTGGTGTACCTGCA
AGTGATGGGGAGATTGGAACCAAGTTGGAAAACAATCTTCAGGATATTATCCAGGAGAAC
TTCCCCAACCTAGCAAGGCAGGCCAACATTTAAATTCAGGAAATACAAAGAACACCACAA
AGATACTCCACGAGAAGAGCAACCCCAAGACACATGATTGTCAGATTCACCAAGGTTGAA
ACGAAGGAAAAAATGTTAAGGGCAGCCAGAGAGAAAGGTCGGGTTACTCACAAAGGGAAG
CCCATCAGACTAACAGTGGATCTCTTGGCAGAAACCCTACAAGCCAGAAGAGTGTGGGAG
CCAATATTCAACATTATTAAAGAAAAGAATTTTCAACCCAGAATTTCATATCCAGCCAAA
CTAAGCTTCATAAGTGAAGGAGAAATAAAATCCTTTACAGACAAGCAAATGCTGAGAGAT
TTTGTCACCACCAGGCCTGCCTTCCAAGAGCTCCTGAAGGAAGCACTAAACATGGAAAGG
AACAACCAGTACTAGCCACTACAAAAACATGCTGAATTG---
>lcl|hg18_L1PA6_chr8_77970890_77977022
CTCCAAGAAATATGGGATTATGTGAAAAGACCAAATCTACATTTGATTGGTGTACCTGAA
AGTGATGGGGAGAATGGAACCAAGTTGGAAAACACTCTTCAGGATATTATCCCGGAGAAC
TTCCTCAACCTAGCAAGACAGGCCAACATTCAAATTCAGGAAATACAGAGAACATCACAA
AGACACTCCTCGAGAAGAGCAACCCCAAGACACATAATTCTCAGATTCATCAAGGTTGAA
ATGAAGGAAAAAGTGTTAAGGGCAGGCAGAGAGAAAGGTTGAGTTACCCACAAAGGGAAG
CTCATCAGACTAACAGCAGATCTCTTGGCAGAAACCCTACAAGCCAGAAGAGAGTGGGCG
CCAATATTCAACATTCTTAAAGAAAAGAATTTTCAACCCAGAATTTCATATCCAGCCAAA
CTAAGCTTCATAAGTGAAGGAGAAATAAAATCCTTTACAGACAAGCAAATGCTGAGAGAT
TCTGTCACCACCAGGCCTTCCTTACAAGAGCTCCTGAAGGAAGCATTAAACATGGAAAGA
AACAAATAGTACCAGCCACTGCAAAAACATGCCAAATTT---
>lcl|hg18_L1PA6_chr7_147190959_147197134
CTCCAAGAAACATGGGACTATGTGAAAAGACCAAATCTACGTTTGATTGGTGTACCTAAA
AGTAATGGGGAGAATACAACCAAGTTGGAAAACACTCTTCAGGATATTATCCAGGAGAAC
TTCCCCAACCTAGCAAGGCAGGTCAACATTCAAATTCAGGAAATACAGAGAACATCACAA
AGATACTCCTCAAGAAGAGCCACTCCAAGGTACATAACCGTCAGATTCACCAAGGTTGAA
ATGAAATAAAAAATATTAAGGGCAGCCAGAAAGAAAGGTCGGGTTACCCACAAAGGGAAG
CCCATCAGACAAACAGCGGATCTCTCAGCAGAAACCC-AAAAGCCAGAAGAGAGTTGGGG
TCAATATTCAACGTTCTTAAAGAAAAGAATTTTCAACCCAGAATTTCATATCCAGCCAAA
ATAAGCTTCATAAGTGAAGCAGAAATAAAATCCTTTACACACAAGCAAATGCTGAGAGAT
TTTGTCACCACCAGGCCTGCCCTACAAGAGCTCCTGAAGGAAGCACTAAACATGGAAAGA
AACAACCGGTATCATCCACTACAAAAACATGCCAAGTGG---
>lcl|hg18_L1PA6_chr9_120297683_120303751
CTCCAAGAAATATGGGACTATGTGAAAAGACCAAATCTATGTCTGATTGGTGTACCTCAA
AATGACGGGGAGAATGGAACCAAGTTGGAAAACACTCTTCAGGGTATTATTCAGGAGAAC
TTCCCCAACCTAAAAAGGCAGGCCAACATTCAAACTCAGGAAATACAGAGAACACCACAA
AGATA-TCCTCAAGAAGAGCAACCCCAAGACACATAATTGTCAGATTCACCAAGGTTGAA
ATGAAAAAAAAAATGTTAAGGGCAGCCAGAGAGAAAGGTCAGGCTACTCACAAAGGGAAG
CCCATCAGACTAACAGCGGATCTCCCAGCAGAAACCCTACAAGCCAGAAGAGAATGGGGC
CCAATATTCAACATTCTTAAAGAAAAGAATTTTCAACCCAGAATTTCATATCCAGCCAAA
CTAAGCTTCATAAGTGAAGGAGAAATAAAATCCTTTACAGACAAGCAAATGCTGAGAGAT
TTTGTCACCACCAGGCCTGCCTTACAAGAGCTCCTGAAGGAAGCACTAAACATGGAAAGA
AACAACCGGTACCAGCCACTGCAAAAACATGCCAAATTG---
>lcl|hg18_L1PA6_chr8_31491204_31497314
CTCCAAGAAATGTGGGACTATGTGAAAAGACCAAATCTACATTTGATTGGTGTACCTGAA
AGTGATGGGGAGAATGGAGCCAAGTTGGAAAATACTCTTCAGGATATTATCCAGGAGAAC
TTCCCCAACCTAGCAAGGCAGGCCAACATTCAAATTCAGGAAATACAGAAAACACGACAA
AGATACTCCTCGAGAAGAGCAACCCCAAGACACATAATTGTCAGATTCACCAAGGTTGAA
ATGAAGGAAAAAATTTTAAGGGCAGCCAGAGAGAAAGATCAGGTTACCCACAAAGGGAAG
CCCATCAGACTAACAGCAGATATCTCGGCAGAAACCTTACAAGCCAGAAGAGAGTGGGGG
CCAATATTCAACATTCTTAAAGAAAAGAATTTTCAAACCAGAATTTTGTATCCAGCCAAA
CTAAGCTTCATAAGTGAAGGAGAAATAAAATCCTTTACAGACAAGCAAATGCTGAGAGTT
-TTGTCACAACCAGGCCTGCCTTACAAGAGCTCCTGAAGGAAGCACTAAACAGGGAAAGA
AACAACTGGTACCAGCCACTGCAAAAACAGGCCAAATTG---
>lcl|hg18_L1PA6_chr7_18740415_18746554
CTGCAAGAAATATGGGACTATGTGAAAAGACCAAATCTACATTTGATTGGTGTACCTGAA
AGTGATGAGGAGAAGGGAAACAACTTGGAAAACACTCTTCAGGATACTATCCAGGAGAAC
ATCCCCAACCTCACAAGGCAGGCCAACATTCAAATTCAGGAAGTACAGAGAACACCACAA
AGATATTCCTCAAGAAGTGCAACCCCAAGACACATAATCATCAAATACACCAAGGTTGAA
ATGAAGGAAAAAGTGTTAAGGGCAGCCAGACACAAAGGTCGGGTTACCCACAAAGGGAAG
CCCATCAGACTAACAGCGGATCTCTCTGCAGAAACCCTACAAGCCAGAAGAGAGTGGAGG
CCAATATTCAACATTCTCAAAGAAAAGAATTTTCAACCCAGAATTTCATATCCAGCCAAA
CTAAGCTTTATAAGTGAAGGAGAAATAAAATCCATTATACATAAGCAAATGCTGAGTAAT
GTTGTCAATACCAGGCCTGCCTTACAAGAGCTCCTGAAGGAAGCACTAAACATGGAAAGA
AACAACTGGTACCAGCCACTGCAAAAACATGCCAAATTG---
>lcl|hg18_L1PA6_chr8_79048546_79054650
CTCCAAGAAATATGGGAGTATGTGAAAAGACCA-ACCTACATTTGATTGGTATACCTGAA
AGTGATGGGGAGAATGAAACCAAGTTGGAAAATACTCTTCAGGACATTATCTGGGAGAAC
TTCTGCAACATAGCAAGGCAGGCCAACATTCAAATTCAGGAAATACAGAGAACACCACTA
AGATATTCCTCAAGAAGAGCAACCCCAAGACACATAATTATCAGATTCACCAAGGTTGAA
ATGAAGGAGAAAGTGTTAAGGGCAGCCAGAGAGAAAGATCAGGTTACCCACAAAGGGAAG
CCCATTAGACTAACAGCAGGTCTCTCAGCAGAAACCCTACAAGCCAGAAGAGAGTGGGGG
CCAATATTCAACATTCGTAAAGAAAAGAATTTTCAACCCAGAATTTCATATCCAGCCAAA
CTAAACTTCA-AAATGAAGGATAAATAAAATCCTTCACAGACAAGGAAATGCTGAGAGAC
TTTCTCACCACCAGGCCTGCCCTA-AAGAGCTCCTGAAGGAAGCATTAAACATGGAAAGA
AACAACTGGTACTAGCCACTGCAAAAACAGGCCAAATTG---
>lcl|hg18_L1PA6_chr8_61199786_61205912
CTCCAAAAAATATGGGACTATGTGAAAAGACCAAATCTACATTTGATTGCTATACCTGAC
AGTGATGGGGAGAATGGAACCAAGTTAGAAAACATTCTTCAGGATATTATCCAGGAGAAC
ATCCCCAACCTAGCAAGGCAGGCCAACGTTCAAATTCAGGAAA--CAGAGAACACCACAA
AAATACTCCTCGAGAAGAGCAACTCCAAG-CACGTAATTGTCAGATTCACCAAGGCTGAA
ATGAAGGAAAAAGTGTTAACGGCAGCCAGAGAGAAAGGTCGAGTTACCCACAAAGGGAAG
CCCATCAGACTAACAGCTGATCTCTTGGCAGAAACCCTACAAGCCAGAAGAGAGTGGGGG
CCAATATTCAACATTCTTAAAGAAAAGAATTTTCAACCCAGAATTTCATATCCAGCCAAA
CTAAGCTTCATAAGTGAAGGAGAAATAAAATTCTTTACAGACAAGCAAATGCTGAGAGAT
TTTGTCATCACCAGGCCTGCCTTACAAGAGCTCCTGAAAGAAGCAAGAAAAATAGAAAGA
AACAAATGGTACAAGCCACTACAAAAATAGGCCAAATTG---
>lcl|hg18_L1PA6_chr7_51587319_51593482
CTCCAAGAAATATGGGACTATGTGAAAAGACCAAATCTATGTTTGATTGGTGTATCTGAA
ATTGAAAGGCAGAATGGAACCAAGTTGGAATACACTCTTCAGGATATTATCCAGGAGAAC
TTCCCCAACCGAGCAAGGCAGGCCAACATTCAAATTCAGGAAATGCAGAGAAAACCACAA
AGATACTCCTCAGGAAGAGCAACCCCAAGACACATAATTGTCAGATTCACCAAGGTTGAA
ATGAAGGAAAAAGTGTTAGGGGCAGCCAGAGAGAAAGGTCAGGCTACCCACAAAGAGAAG
CCCATGAGACTAACAGCAGATCTCTCAGCAGAAACTCTCCAAGCCAGAAGAGAGTGGGGG
CCAGTATTCAACATTCTTCAAGAAAAGAATTTTCAACCCAGAATTTCATATCCAGCCAAA
CTAAGCTTCATAAGTGAAGCAGAAATAAAATCCTTTACAGACAAACAAATGCTAAGAGAT
TTTCTCGCCACCAGACCTGCCTTACAAGAGCTCCTGAAGGATGCAATAAACATGGAAAGA
AACAACTGGTACCAGCCACTGCAAAAACATGCCAAAGTG---
>lcl|hg18_L1PA6_chr6_87032975_87039090
CTCCAAGAAATATGGGGCTATGTGAAAAGACCAAATCTAAGTCTGATTGGTGTACCTGAA
AGTGACAGGGAGAATGGAACCAAGTTGGAAAACACTCTGCAGGATATTATCCAGGAGAAG
TTCCCCAATCTAGCAAGGCAGGCCAACATTCAAATTCAGGAAATACAGAGAATGCCACAA
AGATACTCCTCAAGAAGAGCAACTCCAACACACATAATTGTCAGATTCACCAAAGTTGAA
ATGAAGGAAAAATTGTTAAGGGCAGCCAGAGAGAAAGGTCGGGTTACCCACAAAGGGAAG
CCCATCAGACTCACAGCTGATCTCTCGGCAGAAACTCTACAAGCCAGAAGAGAGCGGGGG
CCAATATTCAACATTCTTAAAGAAAAGAATTTTCAATCAAGAATTTCATATCCAGCCAAA
CTAAGCTTCATAAGTGAAGGAGAAGTAAAATACTTTACAGATAAGCAAATGCTGAGAGAT
TTTGTCA---------CTGCCCTACAAGAGCTCCTGAAGGAAGCACTAAACATGGAAAGG
AACAACTGGTACCAGCCACTGCAAAAACATGCCAAATTG---
>lcl|hg18_L1PA6_chr9_25972528_25978733
CTCCAAGAAATATGGGACTATGTGAAACAACCAAATCTACAATTGATTGGTGTGCCTGAA
AGTGATGGGGAGAATGGAACCAAGATGAAAAACACTCTTGAGGCTATTATCCAGGAGAAC
TTCCCCAACCTAGCAAGGCAGGCCAACATTCAAATTCAGGAAATACAGACACCACCACAA
AGATACTCCTCGAGAAGAGCAACCCCAAGACACACAATTGTAAGATTCACCAAGGTTGAA
ATGAACGAAAAAGTGTAAAGGGCAGCCAGAGAGAAAGGTCGAGTTACCCACAAAGAGAAG
CCCATGAGACTAACAACGGATCTCTTGGCAGAAACCCTAAAAGCTAGAAGAGAGTGGGGA
TCTATATTCAGCATTCTTAAAGAAAAGAATTTGCAATCCAGAATTTCATATCCAGCCAAA
CTAAGCTTCATAAGTGAAGGAGCAATAAAATCCTTTACAGACAAGCAAATGCTGAGAGAT
TTTGTCACCACAAGGCCTGCCTTACAAGAGCTCCTGAAGGAAGCACTAAACATGGAAAGA
AACAAGCGGTACCAGCCACTGCAAAAACATGTCAAATTG---
>lcl|hg18_L1PA6_chr7_126878264_126884386
CTCCAAGAAATATGGGACCATGTGAAAAGACCAAATCTACATTTGACTGGTGTACCTGAA
AGTGACAGGGAGAATGGAACCAAGTTGGAAGACACTTTTCAGGATATTATCCAGGAGAAT
TTCCCCAACCTAGC-AGGCAGGCCAACATTCAAATTCAGGAAATACAGAGAACGCCACAA
AGATATTCCTCGAGAAGAGCAACCCCAACACACATAATTGTCAGATTCACCAAGGTTGAA
AAGAAGGAAAAAGTGTTAAGGGCAGCCAGAGAAAAAGGTCGGGTTACCCACAGAGGGAAG
CCCATCAGATTAACAGCAGATCTCTCAGCAGAAACCCTACAATCCAGAAGAGAGTGAGGG
CCAGTATTCAACATTCTTAAAGAAAAGAATTTTCAACCCAGAATTTCATATCCAGTCAAA
CTAAGCTTCATAAGTAAAGGAGAAATAAAATCCTTTACAGACAGGCAAATGCTGAGAGAT
TTTGTCACCACCAGGCCTGCCTTCCAAGAGCTCCTGAAGGAAGCACTAAACATGGAAAGA
AACAATTGGAATGAGCCATTGCAAACACATGCCGAATTG---
>lcl|hg18_L1PA6_chr7_123266275_123272444
CTCCAAGAAATATGGGACTATGTGAAAAGACCAAATGTATGTTTGATTGGTATACCTGAA
AGTGATGGGGAGAATGGAACCAAGTTGGAAAACAGTCTTCGGGATATTATCCAGGAGAAC
TTCCCCAACACAGCAAGGCAGGCCAACATTCAAATTCAGGAAATACAGAGAACAGCAC--
AGATACTCCTCGAGAAGAGCAACCCCAAGACACATAATTGTCAGATTCACCAAGGTTGAA
ATGAAGGAAAAAGTGTTAAGAGCAGCCAGAGAGAAAGGTCGAGTTACCAACAAAGGGAAG
CCCATTAGACTAACAGCAGATCTTTCAGCAGAAATGCTACAAGCCAGAAGAGAGTGGAGG
CCAATATTCAACATTCTTAAAGAAAAGAATTTTCAACCCAGAATTTCATATCCAGCCAAA
CTAAGCTTCATAAGTGAAGGAGAAATAAAATACTTTACAGACAAGCAAATGCTGGGAGAT
TTTGTCAGGACCAGGCCTGCCTTACAAGAACTCCTGAAGGAAGCACTAAACATGGAAAGA
AACAACCGGCACCAGCCACTGCAAAAACATGCCAAATTG---
>lcl|hg18_L1PA6_chr8_110852333_110858500
CTCCAAGAAATATGAAACTATGTGAAAAGA-CAAATCTATGTCTGATTGGTGTACCTGAA
AGTGATGGGGAAAATGGAACCAAGTTGGACAACACTCTTCAGGATATTATCCAGGAGAAC
TTCCCCAACCTAGCAAGAGAGGCCAACATTCAAATTCAGGAAATACAGAGAACACCACAA
AGATACTCTTCAAGAAGAACAACCCCAAGGCACATAATTGTCAGATTCACCAAGGTTGAA
ATGAAGGAAAAAATGTTAAGGGCAGCCAGAGACAACGGTCGGGTTATGTACAAAGGGAAG
CCCATCAGACTAATGGCGGATCTCTCAGCAGAAACCCTACAAGCCAGAAGAGAATGGGGG
CCAATACTCAACATTCTTAAAGAGAAGAATTTTCAATCCAGAATTTCATATCCAGCCAAA
CTAAGCTTCATAAGTGAAGGAGAAATAAAATCCTCTATAGGCAAGCAAATGCTGACAGAT
TTTGTAACCACAAGGCCTGCCATACAACACCACCTGAAGGAAGCACTAAACATGGAAAGG
AATAACCGGTACCAGCCACTGCAAAAACATGCCAAATTG---
>lcl|hg18_L1PA6_chr8_98563517_98569684
CTCCAAGAAATATGGGACTATGTGAAAAGACCAAATCTACGTTTGATTGGTGTACCTGAA
AGTGACGGGGAGAATGGAACCAAGCTGGAAAACACTCTTCAGGATATTATCCAGGAGAAC
TTCCCCAACCTAGCAAGGCAGGCCAACATTCAAATTCAGGAAATACAGAGAACACAACAA
AGATACTCCTGGAGAAGAGCAACTCCAAGACACATAATTGTCAGATTCACCAAGGTTGAA
ATGGAGGAAAAAATGGTAATGCCAGCTGGAGAGAAAGGTTGGGTTACCCAGAAAGGGAAG
CCCATCAGACTAACAGCGGATCTCTCAGCAGAAACTCTACAAGCCAGAAGAGAGTGGGGG
CCAATATTCAACATTCTTAAAGAAAAGAATTTTAAACCCAGAATTCCATATCTAGTCAAA
CTAAGCTTCAGAAGTGAAGGAGAAATAAAATCCTTTACAGAAAAGCAAATACTGAGAGCT
TTTGTCACCACCCAGCCTGCCTTACAAGAGCTCCTGAAGGAAGCACTAAACATGGAAAGG
AACAACCGGTACCAGTCACTGCAAAAACATGCCAAATTG---
>lcl|hg18_L1PA6_chr7_40935071_40941183
CTCCAAGAAATATGGGATTATGTGAAAAGACCAAATCTACATTTAATTGGTATACCTGAA
AGTGATGGGAAGAATGGAACCAAGTTGGAAAACACTCTTCAGGATATTATCCAGGAGAAC
TTCCCCAACCTAGCAAGGCAGGCCAACATTCAAATTCAGGAAATACAGAGAATGCCACAA
AGATATTCCTTGAGAAGAGCAACCCCAAGACACATAACTGTCAGATTCACCAAGGTTGAA
ATGAAGGAAAAAATGTTAAGGGCAGCCAGAGAGAAAGGTCGAGTTACCCACAAAGGGAAG
CCCATCAGACTAACAGCAGATCTCTCGGCAGAAACCCTACAAGCCAGAAGAGGGTGGGGA
CCAATATTCAATA-TCTTAAAGAAAAGAATTTTCAACCCAGAATTTCATATCCAGCGAAA
CTAGGCTTCCTAAGTGAAGGAGAAATAAAATCCTTTACAGACAAGCAAACGCTGAGAGAT
TTTGCCACCACCAGGCCTGCCTTACAAGAGCTCCTGAAGGAAGCACTAAACATGGAAAGG
AAAAATTGGTACCAGCCACTGTAAAAACATGCCAAATTG---
>lcl|hg18_L1PA6_chr7_96677310_96683413
CTCCAAGAAATATGGGAGTATGTGAAAAGACCAGATCTATGTTTGATTGGTGTACATGAA
AGTGATGGGGAGAATGGAACCAAGTTGGAAAACGCTCTTCAGGATATTATCCACGAGAAC
CTACCCAACCTAGCAAGGCAGACCAACATTTAAATTCAGGAAATACAGAGAACATCACAA
GGATACTCCTTGAGAAGAGCAACCCCAAGACACATAACTGTCAGATTCACCAAGGTTGAA
ATGAAGGAAGAAGTGTTAAGTGCAACCAGAGAGAAAGGTCAAGTTACCCACAAAGGGAAG
CCCATCAGACTAACAGCGGATTTCTCAGCAGAAACCCAACAATCCAGAAGAGAGTGGGGG
CCAATATTCAACATTTTTAAAGAAAAGAATTTTCACCCCAGAATTTCATATCCAACCAAA
CTAAGCTTCATAAGTGAAGGAGAAATAACATCCTTTACAGACAAGCAAATGCTGACAGAT
TTTGTCACCACCAGGCCTGCCTTACAAGAGCTCCTGAAGGAAGCACTAAACATGGAAAGA
AACAACTGATACCAGCCACTGCAAAAACATGCAAAATTG---
>lcl|hg18_L1PA6_chr7_150135577_150141736
CTCCAAGAAATATGGGACTATGTGAAAAGACCAAATCTACATTTGATTGGCGTACCTGAA
AGTGACAGGGAGAATGGAACCACACTGGAAAACACTCTTCAGGATATCATCTAGGAGAAC
TTCCCCAACCTAGCAAAGCAGGCCAACATTCAAATTCAGGAAATACAGAGAACACCACAA
AGATAATCCTTGGGAAGAGCAACCCCAAGAAACATAATTGTCAGATTCACCAAGGTTGAA
ATGAAGGAAAAAATGTTGAGGGCAGCCAAAGAGAAAGGTCAGGTTACCCACAAAGGGAAG
CCCATCAGACTAACAGTGGATCTCTCGGCAGAAACTCTACAGGCCAGAAGAGAGTGGGGG
ACTATATTCAACATTCTTAAAGAAAAGAATTTTCAACCCAGAATTTCATATCTTGCCAAA
CTAAGCTTTATCAGTCAAGGAGAAATAAAATCCTTTACAGAAAAGCAAATGCTGAGAGAT
TTTGTCACCACCAGGCCTGCCTTACAAGAGCTCCTGAAGAAAGCACGAAACACGGAAAGG
AACAACCAGTACCAGCCACTGCAAAAACATGCCAAATTG---
>lcl|hg18_L1PA6_chr6_89157166_89163314
CTCCAAGAAATATGGGACTATGTGAAAAGACCAAATCTACGTTTGATTGGTGTACCTGAG
AGTGATGGGGAGAATGCAACCAAGTTGGAAAACACTCTTCAGGATATTATCCAGGAGAAC
TTCCCCAATCTAGCAAGGCAGGCCAACATTCAAATTCAGGAAATACAGAGAACACCACAA
AGATACTTTTCGAGAAAAGCAGCCCCAAGACACATAATTGTCAGATTCACCAAGGTTGAA
ATGAAGGAAAAAGTGTTAAGGGCAGCCAGAGAGAAAGGTCGGGTTACCCACAAAGTGAAG
CCCATCAGACTAACAGCAGATCCCTCGGCAGAAACTCTACAAGGCAGAAGGGAGTAGGGG
CCAATATTCAACATTCTTAAAGAAAAGAATTTTCAACCCAGAATTTCATATCCAGCCAAA
CTAAGCTTCATAAATGAAGAAGAAATAAAATCCTTTACAGACAAGCAAATGCTGAGAGAT
TTTGTCACCACCAGA-TTGCCTTACAAGAGCTCCTGAAGGAAGCACTAAACATGGAAAGA
TACAACCAGTACCAGCCACTGCAGAAACATGCCAAATTG---
>lcl|hg18_L1PA6_chr8_105390001_105396131
CTCCAAGAAATATGGGACTATGTGAAAAGACCAAATCTACGTTTGATTGGTGTACCTGAA
----------AGAATGGAACCAAGCTGGAAAACACTGTTCAGGATATTATGCAGAAGAAC
TTCCCCAACCTAGCAAGGGAGGCCAACATTCAAATTCAGGAAATACAGAGAACACCACAA
AGATACTCCTTGAGAAGAGCAACCCCAAGACACATAATTATCAGATTCACCAAGGTTGAA
ATGAAGGAAAAAGTGTTAAGGGCAGCCAGAGAGAAAGGTCAAGTTACCCACAAAGGGAAG
CCCATCAGACTAATGGCAGATATCTCAGCAGAAACCCTACAAGCCAGAAGAGATTGGGGG
CCAATATTTAACATTCTTAAAGAAAAGAATTTTCAACCCAGAATTTCATATCTAGCCAAA
CTAAGCTTCATAAGTGAAGGAGAAATAAAATCCTTTACAGACAAGCAAATGCTGAGAGAT
TTTGTCGCCACCAGGCCTGCCTTACAGGAGCTCCTGAAGGAAGCACTAAACATGGAAAGA
AACAACTGGTACCAGCCACTGCAAAAACATGCCAAATTG---
>lcl|hg18_L1PA6_chr7_25002424_25008557
CTCCAAGAAATATGGGACTATGCGAAAAGACCAAATCTACATTTGCTTGGTGTACCTGAA
AGTGATGGGGAGAATGGAACCAAGTTAGAAAACACTCTTCAGGATATTATCCAGGAGAAC
TTCCCCAAACCAGCAAGGTAGGCCAACATTCAAATT-AGGAAATACAGAGAACACCACAA
AGATACTCCTCGAGAAGAGCAACCCCAAGACACATAATTGCCAGATTCACCAAGGTTGAA
ATTAAGGAAAAAGTGTTCAGGGGAGCCAGAGAGAAAGGTTGGGATACCCACAAAGGGAAG
CCCATCAGACTAACAGCAGATCTCTTGGCAGAAACCCTATAAGCCAGAAGACAGTGAGGG
CCAATATTCAACATTCTTAAAGAAAAGAATTTTCAACCCAGAATTTCATATCCAGCCAAA
CTAACCTTCATAAATGAAGGAGAAATAAAATCCTTTACAGACAAGCAAATGCTGAGAGAT
TTTGTCACCACCAGGCCTGCCTTACAAGAGCTCCTGAAGGAAGCACTAAACATGGAAAGA
AACAACCAGTACCAGCCACTGCAAAAACATGCCAAATTG---
>lcl|hg18_L1PA6_chr8_68427723_68433864
CTCCAAGAAATATGGGACTATGTGAAAAGACCAAATCTAAGTCTGATTGGTGTACCTGAA
AGTGATGGGGAGAATGGAACCAAGTTGGAAAACACTCTGCAGGGTATTATCCAGGAGAAC
TTCCCTAAACTAGCAAGGCAGGCCAACATTCAAATTCAGGAAATACAGACAACACCAGAA
AGATACTCCTTCAGAAGAGCAACCCCAAGACACATAATTGTCACATTCACCAAAGTTGAA
ATGAAGGAAAAAGTGTAAAGTGCAGCCAGACAGAAAGGTCGAGTTACCCACAAAGGGAAG
CCCAGCAGACTAACAGTGGATCTCTCGGCAGAAACCCTATAAGCCAGAAGAGAGTGGGGG
CCAATATTCAACATTCTTAAAGAAAAGAATTTTCAACCCAGAATTTCATATCCAGCCAAA
CTAAGCTTCATAAGTGAAGGAGAAATAAAATCCTTTACAGACAAGCAAATGCTGAGAGAT
TTTGTCACCACCAGGCCTGCCTTACAAGAGTTCCTAAAGGAAGCACTAAACATGGAAAGG
AACAACCGGTACCAGCCACTGCAAAAACATGTCAAATTG---
>lcl|hg18_L1PA6_chrY_18367021_18373188
CTCTGAGAAATATGGGACTAAGTGAAAAGACCAAATCTACATTTGACTGGAGTACCTGAA
AGTGATGGAAAGAATGGAACCAAGTTGGAAAACATTCTTTGGGATATTATCCAGGATAAC
TTCCCCAACTTAGCAAGGCAGACCAACATTCAAATTCAGGAAATATAGATAACATTGCAA
AGATACTCTTTGAGAAGAGCAACCCCAAGACACATAACTGTCAGGTTCACCAAGGTTGAA
ATGAAGAAAAAAGTGTTAAGGGCAGCC----AGAAAGGTTGAATTACCCACAAAGGGAAG
CCTATCAGACCAACAGTGGATCTCTTAGCATAAACCATACAAGCCAGAAGAGAGT-GGGG
CCAATATTCAACATTC-TTAAGAAAAGAAT-TTCAACCTAGAATTTCATAACCAGCCAAA
CTAATCTTTATAAGTGAAGGAGAAATAAAATCCTTTAGAGTCAAACAAATGCTGAGAGAT
TTTGTCACCACCAGGCCTGCCTTTAAAGAGCTCCTGAAGGAAGTACTATACATGGAAAGA
AACAACCAGTACCAGCCACTGCAAAAACATGAAAAATTG---
>lcl|hg18_L1PA6_chrY_18775369_18781536
CTCTGAGAAATATGGGACTAAGTGAAAAGACCAAATCTACATTTGACTGGAGTACCTGAA
AGTGATGGAAAGAATGGAACCAAGTTGGAAAACATTCTTTGGGATATTATCCAGGATAAC
TTCCCCAACTTAGCAAGGCAGACCAACATTCAAATTCAGGAAATATAGATAACATTGCAA
AGATACTCTTTGAGAAGAGCAACCCCAAGACACATAACTGTCAGGTTCACCAAGGTTGAA
ATGAAGAAAAAAGTGTTAAGGGCAGCC----AGAAAGGTTGAATTACCCACAAAGGGAAG
CCTATCAGACCAACAGTGGATCTCTTAGCATAAACCATACAAGCCAGAAGAGAGT-GGGG
CCAATATTCAACATTC-TTAAGAAAAGAAT-TTCAACCTAGAATTTCATAACCAGCCAAA
CTAATCTTTATAAGTGAAGGAGAAATAAAATCCTTTAGAGTCAAACAAATGCTGAGAGAT
TTTGTCACCACCAGGCCTGCCTTTAAAGAGCTCCTGAAGGAAGTACTATACATGGAAAGA
AACAACCAGTACCAGCCACTGCAAAAACATGAAAAATTG---
>lcl|hg18_L1PA6_chrY_24445017_24451138
CTCAAA-AAATATAGGACTAAGTGAAAAGACCAAATCTACATTTGATTGGTGTACCTGAA
AGTGATGGAAAGAATGGAACCAAGCTGGAAAACAATCTTCAGGATATCATCCAGGAAAAC
TTCCCCAACCTAGCAAGATAGGCCAACATTCAAATTCAGGAAATACAGAAAAAACCACAG
AGACACTCCTCGAGAAGAGCAACATGAAGACACATAATTGTCAGGTTCACCAAGGTTGAA
ATGAAGGAAATAATATTAAGGGCAGCCAGAGAGAAAGGTTGAGTTACCCACAAAGGTAAG
CTCATAAGACTAACAGCGAATCTCTTGGCAGAAACTCTAGAAGCCAGAAGAGAGTGGGGA
CCAACATTCAACATCT-TAAAGAAAAGAATTTTCAACCCAGAATTTCATATCCAGCCAAA
CTAAACTTTGTAAGTGAAGGAGAAATAACATCCTTTACAGAGAAGCAAATTCTGAGAGAT
TTTGTCACCACCAGGCCTGCCTTACAAGAGATCATGAAGGAAGCACTAAACTTGGAAAGA
AACAATTGGTACCAGCCAGTGCAAAAACATGCCAAATTG---
>lcl|hg18_L1PA6_chrY_26330039_26336160
CTCAAA-AAATATAGGACTAAGTGAAAAGACCAAATCTACATTTGATTGGTGTACCTGAA
AGTGATGGAAAGAATGGAACCAAGCTGGAAAACAATCTTCAGGATATCATCCAGGAAAAC
TTCCCCAACCTAGCAAGATAGGCCAACATTCAAATTCAGGAAATACAGAAAAAACCACAG
AGACACTCCTCGAGAAGAGCAACATGAAGACACATAATTGTCAGGTTCACCAAGGTTGAA
ATGAAGGAAATAATATTAAGGGCAGCCAGAGAGAAAGGTTGAGTTACCCACAAAGGTAAG
CTCATAAGACTAACAGCGAATCTCTTGGCAGAAACTCTAGAAGCCAGAAGAGAGTGGGGA
CCAACATTCAACATCT-TAAAGAAAAGAATTTTCAACCCAGAATTTCATATCCAGCCAAA
CTAAACTTTGTAAGTGAAGGAGAAATAACATCCTTTACAGAGAAGCAAATTCTGAGAGAT
TTTGTCACCACCAGGCCTGCCTTACAAGAGATCATGAAGGAAGCACTAAACTTGGAAAGA
AACAATTGGTACCAGCCAGTGCAAAAACATGCCAAATTG---
>lcl|hg18_L1PA6_chrY_19779333_19785432
CTCCAAGAAATATGGGACTATATGAAAAGACCAAATCTAAATTTGGTTGGTGTACCTGAA
GGTGATGGGGAGAATGGAACTTAGTTGGAAAACACTCTTCAGGATATTACCCAGGAGAAC
TCCCCCAACTTAGCAAGGCAGGCCAGCATTCAAATTCAGAAAATACGGGAAACACCACAA
AGATAATCCTCAAGAAGAGCAACCCTAAGACCCTTAATTGTCAGATTCGCCAAGGTTGAA
ATGAAGGAAAAAGTTTTAAGGGCAGCCAGAGAGAAAGGTCAATGTTACCACAAAGAGAAA
CTGATCAGAATAACAGAGGATCTCTCAGCAGAAACCCCACAAGCCAGAAGATAGTGGGGG
CCA--ATTCAACATTC-TAAAGAAAAGAAATTTTAACATAGAATTTTATACCCAGCCAAA
CTAAGCTTCAAAAGTGATGGAGAAATAAAATCCTTTACAGACAAGAAAATGCTGAGAGAT
TCTGTCACCACCAGGCCTGCCTTACTAAAGCTCCTAAAGGAAGCATTAAACATGGAAAGA
AACAACCAGTACCAGACACTGCAAAAACAGGCCAAATTG---
>lcl|hg18_L1PA6_chrY_21500756_21506790
CTCCAAGAAATATGGGACTGTGTGAAAAGACCAAATCTGTGTTTGATTGGTGAACCTGAA
AGTGATGGGGAGAAGGGAACCAAGTTGGAAAACACT--TCAGGGTATTATCCAGGAGAAC
TCCCCCAACCTAGTAAGGCAGGTCAACATTCAAACTCAAGAAACAGAGAGAATGCCATAA
GGATACTCTTTGAGAAGAGCAACCCCAAGACACACAATTGTCAGATTCAC-AAGGTTGAA
ATAAAGGAAAAAATGTTAAGCACAGCCTGAGAGAAAGGTCAGGTTTTCAACAAAGG-AAG
CCCATCAGACTAACAGCAGATCTCTCAGCAGAAACTCTACATGCCAGTAGAGATTGGGGG
CCAATATTCAACATTC-TAAGGGAAATAATTTTCAACTCAGAATTTCATATCCAGCCAAA
CTAAGCTTCACAATTGAAGGAGAAATAAAATCCTTTACAGACAAGCAAATTCTGAGAGAT
TTTGTCACCACCAGACCTGCATTATAAGAGCTCTTGAAGGAAGCATTAAACGTGGGAATG
AACAACCGATACCAGCCACTGCAAAAACATACCAAATTG---
>lcl|hg18_L1PA6_chrY_15937541_15943738
CTCCAAACTATATGGGAATATGTGAAAAGAACAAATCTACATTTTATTGGAGTACCTGAA
AGTGACAGGGAGAATGGAGCCAAGTTGGAAAACAATTTTCAGGATATTATCCAGGAGAAA
TTCCCCAATCTAGCAAGTCCAGCCAACATTCAAATTCAGGAAATACAGATAACACCACAA
AGATAATCCTCGAGAAGAGCAACTTGAAGACATGTAATTGTCAGAATCATCAAGGTTGAA
ATGAAGGAAAAAATGTTAAGGGCAGCCAGAGAGAAAGGTTGGGTTACCTACAAAGGGAAG
CACATCAGACTAACAGTGGATCTCTTGTCAGAAACTCTACGAGCCAGAAGAGAGTGAGGG
CCAAAATTCAACATTT-TAAAGGAAAGAATTTTCAACCCAGAATTTCATTCCTAGCCAAA
CTAAGTTTCATACATGAAGGAGAAATAAAATCCTTTACAGACAAGCAATTGCTAAGAGAT
TTTGTCACCACTAGGCCTGCCTTACAAGAACTCCTGAAGGAAGCACTAAACATGGAAAAG
AACAACTGGTACCAGCCACTGCAAAAGCATGCCAAACTG---
>lcl|hg18_L1PA6_chrY_14827476_14833649
CTCCAAGAAATATGGGACTATGTGACAAGACCAAATTTACCTTTGATTGGTGTACCTGAA
AGTGATGGGGAGAATGGAACAAAGTTGGAAAACACTCTTCAAGATATCATCCAGGAGAAC
TTCCCCTACGTAACAAGGCAGGCCAACATTCAAATTCAGGAAATACAGAGAACAACACAA
AGATACTCCTTGAGAAGAGCAACCCCAAGACACATAATTGTCAAATTCATTAAGATTGAA
ATGAAGGAAAAAATGTTAAGGGTAGCCAGAGAGAAAGGCTGGGTTACCCACAAAGGGAAG
CCCATCAGACCAACAGCAGATCTCTTGATGGAAACCCTACAAGCCAGAATAGAGTGGGGG
CCAATATTCAACATGC-TAAAGAAAACAATTTTCAACACAGAATTTCATATTCAGTGAAG
GTAAGATTTATAAGTGAAGGAGAAATAAAATCCTTTACAGACAAGCAAATGCTGAGAGAT
TTTGTCACCATCAGGCCTGACTTACAAGAACTTCTAAAGGAAGCACTAAACATGGAAAGG
AACAACCAGTACCAGCCACTGCAGAAACATGCCAAATTG---
>lcl|hg18_L1PA6_chrX_75704841_75711003
CTCCAAGAAATATGGGACTATGTGAAAAAACTAAATCTAGGTTTGATTGGTGTACTGGAA
AGTGACAGGGAGAATGGAACCAAGTTGGAAAATACTCTTCAGGATATTATCCAGGTGAAC
TTCCCTAACCTAGCAAGGCAGGCCAACATTCAAATTCAGGAAATACAGAGAACACCACAA
AGATACTCCTTGAGAAGAGCAACCCCAAG--ACATAATTGTCAGATTCACCAAGGTTGAA
ATGAAGGAAAATATGTTAAGGGCAGCCAGAGAGAAA-GTCAGGTTACCCACAA-GGAAAG
CCCATCAGACTAACAGGGGATCTCTCGGCAGAAACCCTACAAGCCAGAAGAGAGTGGGGG
CCAATATTCAACCTTC-TAAAGAAAATAATTTTTAAACCAGAATCTCACATCCAGCCAAA
ATAAGCTTCATAAGTGAAGGAGAAATAAAATCCTT-ACAGACAAGCAAATGCTGAGAAAT
TTTCTCACCACCAGGCCTGCCTTACAAGAGCTCCTGAAGGAAGCACTAAACATGGAAAGA
AACTACTGGTACCAGCCACTGCAAAAACATGCCAAATTT---
>lcl|hg18_L1PA6_chrY_6741898_6748024
CTCCAAGAATTATGGGACTATGTGAAAAGACCAAATCTGAATCTAATTGGTGTACATGAA
ACCGATGAAGAGAATGGAACCAAGTTGGAAAACACTCTTCAGGATATTATCCAGGAGAAC
TTCCCCAACCTGGCAATGCAGGCCAACATTCAAATTCAGGAAATGCAGAGAACACCACAA
AGATTCTCCTCAAGAAGAGCAACCCCAAGACACATAATTGTCAGATTCAC-GAGGTTGAA
ATAAAGGAAAAAATGTTAAGTGCAGCCAGAGAGAGAGGTCAGGTAACCCACAAAGGGAAG
CCCATCACACTAACAGTGGATCTCTTGGCAGAAACCCTACAAGCCAGAACAGAGTTGGGG
CCAATATTCAACATCC-TAAAGAAAAGAATTTTTAACCCAGAATTTCATATCCAGCCAAA
CAAAACTTCATAAGCGAAGAAGCTATAACATCTTTTACAGACAAGCAAATGCAGAGAGAT
TTTGTCATCACCAGGACTGCCTTACAAGAGCCCCTGAAGGAAGCACTAACTATGGAAAGG
AACAACTGGTACCAGCCACTGCAAAAGCATGGCAAATTG---
>lcl|hg18_L1PA6_chrX_81929939_81936119
CTCCAAGAAATATGGGACTATGTGAAAAGACTAAATCTACATTTGACTGGTGTACCTGAA
AGTGACGGGGAGAATAGGCCCAAGTTGGAAAACACTCTGTAGGATATTATCCAGGAGAAC
TAATCTAACTTAGAAAGGCAGGTCAACATTAAAATTCAGGAAATACAGAGAACACCACAA
AATTACTCCTCGAGAAGAGCAACCCCAAGACACATAATTGTCAGATTCACCAAGTTTGGA
ATGAAGGAAAAAATGTTAAGGGCAGCCAGAAAGAAAGGTCAGGTTACCCACAAATGGAAG
CCCATCAGACTAACAGCAGATCTCTCTGCAGAAACCCTACAAGCCAGAAGAGAGTGGGGA
CCAATATTCAACATTT-TAAAGAAAAGAATTTTCAACCCAGAATTTCATATCTAGCTAAA
CTAAGCTTCATAAGTGAAGGAGAAATAAAATCCTTTACAGACAAGCAAATGCTGGGAGAT
TTTGTCACCACCAGGCCTGCCTTGAAAGAACTCCTGAAGGAAGCACTAAACATGGAAAGG
AATAGCTGGTACCAGCCACTGCAAAAACATGCCAAATTT---
>lcl|hg18_L1PA6_chr9_66218088_66224109
CTCCAGGAAAAATGGGACTATGTGAAAAGACCAAATCTATGTTTGCTTGGTGTACCTAAA
TGTGACAGAGAGAATGGAACCAAGTTGGAAAACACTCCTTAGGATGTTATTCAGGAGAAT
TTTCCCAATGTAGCAAGGCAGGCCAGCATTCAAATTCAGGAAATACAGACAACACCACAA
AGTTACTTCTGGATAAGAGCAACCCCAAGATAC-TAATTGTCAGATTCACCAGGGTTGAA
ATGAAGGAAAAAATGTTAAGGGCAGCCAGAGAGAAAGGTCGGGTTACCCACAAGGGGAAA
CCCATCAGACTAATAGCAGATCTCTCAGCAGAAACCCTAGAAGCCAGAAGAGAGTGGGGG
TCAATATTCAACATTC-TAAAGATAAGAATTTTCAGCCCAGAATTTCATATCCAGCTAAA
CTAAGCTTCATAAGTGAGGGAGAAGTAAAATCCTTTACAGACAAGCAAATGCTGAGAGAT
TTTGAGACCTCCTGGCCTGCCTTAAAAGAGCTCCTGAAGGAAGCACTAAGCGTGGAAAGG
AACTACCAGTACCAGCCACTGCAAAAATATGCCAAATTG---
>lcl|hg18_L1PA6_chrX_75658639_75664815
CTCCAAGAAATATGAGACTATGTTAAAAGACCAAATCTAAGTTTGATTGGTGTACCTGAA
AGTGACGGGGAGAATGGAACTAACTTGGAAAACACTGTTCAGGATATTATCCAGGAGAAC
GTCCCCAACCTAGCAAGACAGGCCAACATTCAAATTCAAGAAATACAGAAAACGCCACAA
AGATACTCCTTGAGAAGTGCA--CCCAAGACACATAATTGTCAGATATACGAAGGTCAAA
ATGAAGGAAAAAATATAAAGGGCAGCCACAGGGAAATGTCGGGACACCCACAAAGGGAAC
CCCATAAGACTAACAGCAGATCTCTCTGCAGAAACTCTACAAGCCAGAAGAGAATGGGGG
CCAGTATTCAACATCCTTAAAAAAAAGAATTTTCAACCCAGAATTTCATATCCAGCCACA
CTAAGCTTCATAAATGAAGGAGAAATAAAATCCTTTGCAGACAAGCAAATGCTGAGAGAT
TTTGTCACCACCAGACCTGCCTTACAAGAGCTCCTGAAGGAAGCACTAAACATGGAAAGG
AACAACCGGTATCAGCCACTGCAAAAACATGCCAAATTG---
>lcl|hg18_L1PA6_chrX_56532692_56538742
CTCCTAGAAATACGGGACTATGTGAAAAGACCAAATCTATGTTTTATTGGTGTACCTGAA
AGTGATGGGGAGAATGGAATCAAGTTGGAAAACATTCTTCAGGATATTATCCAGGAGAAC
TTCCCCAAGCTAACAAGGCAAGCCAACATTCAAATTCAGGAAATACAGAGAACACCACAA
AGATACTCCTCGAGAAGAGCAAACCCAAGACACATAATTGTCAAGTTCACCAAGGTTGAA
ATGAAGGAAAAAGTGTTAAGGGCATCCAGACAGAAAGGTCGAGTTACCCACAAAGGGAAG
CCCATCAGAAAAACAGCGG--CACTTGGCAGAAACCCTACAAGCCAGAAGAGAGTGTGGG
CCAATATTCAACATTC-TAAAGAAAATAATCTTCAACCCTGGATTTTATATCCAGCCAAA
CTAAGCTTCATAAGTGAAGGACAGATGAACTCCTTTACAGACAAGCAAATGCTGAGAGAT
TTTGTCACCACCAGGCCTGCCTAACAAGAGCTCCTGAAGGAAGCACTGAACATGGAAAGA
AACGACCAGTACCAGCCACTGCAAAAGCATGCCAAATTG---
>lcl|hg18_L1PA6_chrY_11974487_11980625
CTCCAAGAAATATGGGACCATGTGAAAAGACCAAATCTATATTTGGTTGGTGCACCAGAA
AGTGATGAGGAGAATGGAACCAAGTTGTAAAACACTCTTCAGGATATTATCCAGGAGAAC
TTCCCCAACCTAGCATGGCAGGCCAACATTCAACTTCAGGAGATACAGAGAACAACACAA
AGATACTCTTTGAGAAGAGCGATTCCAAGACACATAATTGTCAGATTCACCAAGGTTGAA
GTGCAGGAAAAAGTGTTAAGGGCAGCCAGAGAGAAAGGTCAGGTTAGCCACAAAGGGAAG
CCCGTCAGACTAACAGCTGATCTCTTGGCAGAAACCCTACAATCCAGAAGAGAGTGGGGG
TCAATATTCAACATTC-TAAAGAAAATAATTTTCAATCCAGAGTTTCATGTCCAGCCAAA
ATAAGCTTCATAAGTGAAGGAGAAATAAAATTCTTTACTGATAAGCAAATGCTGAGAGAT
TTTTTCACCACCAGGCCTGCCTTACAAGAGCTCCTGAAGGAAGCCCTAAACATGGAAAGA
AACACCTGGTACCAGCCAGTGCAAAAACATGCCAAGTTG---
>lcl|hg18_L1PA6_chrX_56237252_56243394
GTCCAAGAAATGTGGGACTATGTAAAAAGACCAAATCTGTGTTTGATTGGTGTACCTGAA
AGTGATGGGGAGAATGGAACCAAGTTGGAAAAGACTCTTCAAGATATTATCCAGGAGAAT
TTCTCCAACCTAGCAAGGCAGGCCAACATTCAAATTCAGGAAACAGAGAGAACACCACAA
AGATACTCCTTGAGAAGAGCAATCCCAAGACACATAATTGTCAGATTCACAAGGGTCAAA
ATGGAGGAAAAAGTTTTGAGGGCAGCCAGAGAGAAAGGTCGAGTTACCCACAAAAGAAAA
CCCATCAGATTAACAGTGGATCTCCTGGCAGAAACCTTACAAGCCAGAAGAGAGTGGGGG
CCAACACTCAACATTC-TGTAGAAAATAATTTTCAACCCAGAATTACATATCCAGGCAAA
CTAAGCTTCATAAGTGAAGGAGAAATAAAATTTTTTACAGACAAGCAGATGCTGAGAGAT
TATGTCACCACCAGGACTGCCTT-CAAGAGTTCCTAAAGCAAGCATGAAACATGGAAAGA
AACAACCGATACCAGCCACTGCAAAGACATGCCAAATTG---
>lcl|hg18_L1PA6_chrX_80611646_80617743
CTCCAAGAAATATGGGACTATGTGAAAAGACCAAATCTACATTTGATTGGTGTACCTGAA
AGTGATGGGGAGAATGGAGCCAAGTTGGAAAACACTCTGCAGTATATTATGCAGGAGAAC
TTCCACAACCTCGCAAGGCAGGCCAACATTCAACTTCAGGAAATACAGAGAACAACACAA
AGATACTCCCTGAGAAGAGCAACCCCAAGACACATAATTGTCAGACTCACCAAGGTTGAA
ATGAAGGAAAAAGTGTTAAGGGCAGCCACAGAGAAAGGTCGAGTTACCCACAAAGGGAAG
CCCATCAGACTAACAGTGGATGTCTTGACAGAAACCCTACAAGCCAGAAGAGATTGGCGG
CCAATATTCAACATTC-TAAAGAAGAGAATTTTCAACCCAGAATTTCATATCTAGCCAAA
TTAAGCTTCATAAGAGAAAGATAAATGAAATACTTTACAGACAAGCAAATGTTGAGAGAT
TTTGTCACCACAAGGCCTGCCTTAGAAGAGCTCCTGAAGGAAGCACTTAACATGGAAAGG
AAAAACTGGTATTAGCCACTGCAAAAACATACCAAATTG---
>lcl|hg18_L1PA6_chrX_108149216_108155355
CTCCAAAAGATATGGGACTATGGGAAAAGACCAAATATCCATTTGATTTGTGTATCTGAA
AGTGATGGGGAGAATGGAACCAAGTTAGAAAACACTTCTCAGGATATTATCCAGGAGAAC
TTCCCTAACCTAGCAAGGGAGGCCAACATTCAAATTCAGGAAATACAGAGAACACCACAA
AGATACTCCTCAAGAAGAGCAACCTCAAGACACATAATTGTCAGATTCAACAAGGTTGAA
ATGAAGG-AAAAATGTTAAGGGCACCCAGAGAGAAAGGTTGGGTTACCCACAAAGGGAAG
CCCATCAGACTAACAGCGGATCTCTTGGCAGAAACCCTACAAGCCAGAAGAGAGTGGAGG
CTGATATTCAACATTT-TCAAGAGAAGAATTTTCATCCCAGAATCTCATATCCAGCCAAA
CAAAGCTTTATAAGTGAAGGAGAAATAAAATCCTTTACAGACAAGCAAATGCTGAGAGAT
TTTGCCACCACCAGGCCTGCATTACCGGAGCTCCTGACGGAAGCACTAAACATGGAAAGG
AACAACTGGTACCAGCCACTGCAAAAACATGCCAAGTGG---
>lcl|hg18_L1PA6_chrX_63738054_63744217
CTCCAAGAAATATGGGACTATGTGAAAAGACTAAATCTACATTTGATTGGTATGCCTGAA
AGTGATAGGGAGAATGGAACCAAGTTGGAAAACACTCTTCGGTATATTATCCATGAGAAC
TTCCCCAACCTAGCAAGGTAGGCCAACATTCAAATTTAGGAAATACAGAGAACACCACAA
AGATACTCCTTGAGAGGAGCAACCCCAAGACACATAATTGTCAGATTCTCCAAGGTTGAA
ATGAAGCAAAAAGTGTTAAGGGCAGCCAGAGAGAAAGGTCGAGTTACCCACAAAGGGAAG
CCCATCAGACTAACAGCGGATATTTCTGCAAAATCTCTGCAAGCTGGAAGAGAGTGAGGG
CCAATATTCAACATTC-TAAAGAAAAGAAGTTTCAACCCAGAATTTTATATTCAGCCAAA
CTAAGCTTCATAAGTGAAGGAGAAATAAAATCCTTTACAGACAAGCAAATTCTGAGAGAT
TTCGTCACCACCAGGCCTGCCTTACAAGAGCTCCTGAAGGAAGCACTAAACATGGAAAGA
AACAACCAGTACCAGCCATTTCAAAAACAGGTCAAATTG---
>lcl|hg18_L1PA6_chrX_56467218_56473366
CTCCAAGAAATATGGGACTATTTGAAAAGACCAAATCTACATTTGATTGGTGTACCTGAA
AGTGATGGGGAGAATGGAACCAAGTTGGAAAACACTCGGCAGGATATTATCCAGGAGAAC
TTCCCCAACCTAACAAGGCAGGCCAACATTCAAATTCAGGAAATACAGGGAACACCACAA
AGATACTCCTCAAGAAGAGCAACCCCAAGACACACAATTGTCAGATTCACCAGGGTTGAA
ATGGAGGAAAAAATGTTGAGGACAGCCAGAGAT--ATGCTGGGATACCCACAATGGGAAG
CCCATCAGACTAAAAGCAGATCTCTCGGCAGAAATGCTACAAGCCAGAAGAGAGTGGGGA
CCAAAATTCGACATGC-TAAAGAAAAGAATTTTCAACCCAGAATTTCATATCCAGCCAAA
T----CTTCATAAGTGAAGGACAAATAAAATCCTTTACAGACAAGCAAACACTGAGAGAT
TTTGTCATTACCAGGCGGGCCTTACAAGAGCTCCTGAAGGAAGGACTGAACATAGAAATA
AACAATCATTACCAGCCACTGCAAAAACATGCCAAATTG---
>lcl|hg18_L1PA6_chrX_111675688_111681778
C-CCAAGAAATATGGGACAAAGTGAAAAGACCAAATCTACATTTGATTGGTGTACCTGAA
AGTGACGGGGAGAATGGAACCAAGTTAGAAAACGCTTTTCAGGATATTATCTAGGAGAAC
TTCCCCAACCTAACAAGGCAGGCCAACATTCAAATTCAGGAAATACAGAGAACACCACAA
AGATACTCTTCGAGAAGAGCAACCCCAAGACACATAATTTTCAGATTCACCAAGGTTGAA
ATGAAGGAAAAAATGTTAAGGGCAGCCAGAGACAAAGGTCGGGTTACCCACAAAGGGAAG
CCCATCAGACTAACAGTGGATCCCTTGGCAGACACTCTACAAGCCAGAAGAGACTGGGGG
CCAGTATTCAACATTC-TAAAGAAAAGAATATTCAACCCAGAATTTCATATCCAGCCAAA
CTAAGCTTCATAAGTGACGGAGAAATAAAATCCTTTACAGACAAGCAAATGCTGAGAGAC
TTTGTCACCATCAGGCCTGCCTTACAAGAGCTCCTGAAGGAAGCACTAAACATGGAAAGG
AACAAGTGGTACCAAAAACTGCAAAAACATGTCAAACTG---
>lcl|hg18_L1PA6_chr9_8069467_8075615
CTCCAAGAAATATGGGACTATGTGAAAAGACCAAATCTACATTTGATAGGTGTACCTGAA
AATGATGGGGAGAATGGAACCAAGTTGGAATACACTCTT-AGGATATTATCCAGGAGAAC
TTCCCCAGCCTAGCAAGGCAGGCCAACATTCAAATTCAGGAAATACAAAGAACACCACAA
TGATACTCCTCGAGAAGAGCAACCCCAAGACACATAATTGGCAGATGCACCAAGGTTGAA
ATGAAGGAAAAAATGTTAAGGGCAGCCAAAGGGAAAGGTCGGGTTACCCACAATGGGAAG
CCCATCAGAATAACAGGGGATCTCTTGGCAGAAACCCTACAAGCCAGAAGAGAGTGAGGG
CCAATATTCAACATTC-TAAAGAAAAGAATTTTCAACCCAGAATTTCATATCCAGCCAAA
CTAAACTTCATAAGTGAAGGAGAAATAAAATCCTTTACAGACAAGCAAATGCTGAGAGAT
TTTGTCACCACCAGGCCTGCCTAACAAGAGCTCCCAAAGGAAGCACAAAGCATGGAAAGG
AAAAATCGGTAACAGCCACTGCAAAACCATGCCAAATTG---
>lcl|hg18_L1PA6_chr9_88194707_88200864
CTCCAAGAAATATGGGACTATGTGAAAAGATCAAATATACGT-TGATTGGTATACCAGAA
AGTGATAGGGAGAATGGAACCAAGTTAGAAAACACTCTTCAGGATATTGTCCAGGAGAAC
TTCCCCAACCTAGCAAGGTGGG-CAACATTCAATTTCAGGAAACACAGAGAACAC-ACAA
AGATACTCCTTGAGAAGAGCAACCCCAAGACACATAATTGTCAGATTCACCAATGTTGAA
ATGAAGGAAAAGATGTTAAGGGCAGCCAGAAAGAAAGGGCAGGTTACCTACAAAGGCAAG
CCCATCAGACTAACAGTGGATCGCTCAACAAAAACCTTACAAGCCAGAAGAAAGTGGGGG
CCAATATTCAACATTT-TAAAGAAAAGAATTTTCAACCCAGAATCTCATATCCAGCCAAA
CTAAGCTTCATAAGTGAAGGAGAAATAAAATCCTTTACAGACAAGCAAATGCTGAGAGAT
TTTGTCACCACCAGGCCTGCCTTACAAGAGCTCATGAAGGAAGCACTAAACATGGAAAGG
AACAACTGGTACCAGCCACTGC-AAAACAAGCCAAATGG---
>lcl|hg18_L1PA6_chrX_72117273_72123438
CTTCAAGAAACATGGGACTATGTGAAAAGACCAAATCTCCGTTTGATTTGTGTACCTGAA
AGTGACGGGGAGAATGGAACCAAGTTGGAAAACACTCTTCAGGATATTATCTGGGAAAAC
TTCCCAAACTTAGCAAGGCAGGCCAACATTCAAATTCAGGAAATACAGAGAACACCACAA
AGATACTCCTCGAGAAAAGCAATCCCGAGACACATAATTTTCAGATTCACCAAGGTTGAA
ATGAAGGAAAAAATGTTAAGGGCAGCCAGAGAGAAAGGTAGGGTTACCCACAAAGGGAAG
CTCATCAGACTAATAGCGGCTCTCTTGGCAGAAACCCTACAAACCAGAAGAGAGTGGGGG
CCAATATTCAACATTC-TACAGAAAAGAATTTTCAACCCAGAATTTCATATCCAGCCAAA
CTAAGCTTCACACGTGAAGGAGAAATAAAATCTTTTACAGACAAGCAAATGCTGAGAGAT
TTTGTCACCACCAGGCCTACCTTACAAGAGCTCCAGAAGGAAGCACTAAACATGGAAAGA
AACAACCAGTACCAGCCAATGCAAAAACATGCCAAATTG---
>lcl|hg18_L1PA6_chrY_13245354_13251562
CTCCAACAAATATGGGACTATGTGAAAAGACCAAATCTACATTTGCTCGGTGTACCTGAA
AGTGATGGGGAGAATGGAACCAAGTTGGAAAACACTCTTCAAGGCATTATGCAGGAGAAC
TTCCCCAACCTAGCAAGGAAATACAATATTCAAATTCAGGAAATACAGAGAACACTACAA
AGATACTCCTCAAGAAGAGCAACCCCAAGACACATAGTTGTCAGATTCACCAAGGTTGAA
ATGAAGGAAAAAATATTAAGGACAGCCAGAGAGAAAGTTCAGGTTACCCACAAAGGGAAG
TCCATCAGACTAACAGCAGATCTCTTGGCAGAAATCCTACAAGCTAGAAGAGAGAGGGGG
CCCATATTCAACATTC-TAAAGAAAATAATTTTCCACCCAGAGTTATATTTCCAGCCAAA
CTAAGTTTCAGAAGTGAAGGAGAAATAAAATCCTTTGCAGATAAGCAAATGCTGAGGGAA
TTTGTCACCACCAGGCCTGCCTTACAAGAGCTCCTAAAGAAAGCACTAAACATAGAAAGG
AACATCTGGTACCAGCCACTGCAGAAACATGCCAAATTG---
>lcl|hg18_L1PA6_chrX_76470797_76476935
CTCCAAGAAATATGGGACTATGTGAAAAGACCAAATCTACATTTGATTGGTGTACCTGAA
AGTGATAGGGAGAATGGAAAAAAGTTGGAAAACACTCTTCTGGATATTATCCAGGAGAAA
TTCCCCAACCTAGCAAGACAGGCCAACATTCAAATTCAGGAAATACAGAGAACACCACAA
AGATACTCCTCGAGAAGAGCAACCCCAAGACACATAATTGTCAGATTCACCAAGGCTGAA
ATGAAGGAAAAAATGTTAAGGGCAGCCAGAGAGAAAGGTCGGGATACCAAGAAAGGGAAG
CCCATTAGATTAACAGCGGATCTCTCGGCACAAACTCTACAAACAAGAAGAGAGTGGGGG
CCAATATTCAACATTC-CAAACAAAATAATTTTCAACACAGAATTTCATATCCAGCCAAA
CTAAGCTTCATGAGCAAAGGAGAAATAAAATCCTTTACAGACAAGCAAATGTTGAGAGAC
TTTGTCAACACCAGGCCTGCCTTACAAGAGATCCTGAAGGAAGCACTAAACATGGAAAGG
AATGACTGGTACCAGCCACTTCAAAAAGATGCCAAATTG---
>lcl|hg18_L1PA6_chr9_72045048_72051207
CATCAAGAAATATGGAACTCTGTGAAAAGACCAAATCTACATTTGATTGGTGTACCTGAA
AGTGGTGGGGAGAATGGAACCAAGCTGGAAAACGGTCTTCAGGATATTATCCAGGAGAAC
TTCCCCAACCTAGCAAGACAGGCCAACATTCAAATTCAGGAAATACAGAGAACACCACAA
AGATACTCCTCAACAAGAGCAACTCCAAGACACATAACTGTCAGATTCTCCAAGGTTGAA
ATGAAGGAAAAAGTGTTAAGGGCAGCCAGAGGGAAAGGTCGAGTTACCCAAAAAGGGAAG
CCCATCAAACAAACAGCGGATCTCTCGGCAGAAAACCTACAAGCTAGAAGAGAGTGGGGG
CCAGTATTCAACATTC-TAAAG-----AATTTTCAACCCAGAATTTCATTTCCAGCCAAA
CTAAGCTTCGTAAGTGAAGGAGAAATAGAATCCTTTAAAGACAAGCAAATGCTCAGAGAT
TTTGTCACCACCAGGCCTGCCCTACAAGAGCTCCTGAAGGAAGCACTAAACATGGAAAGA
---AACTGGTACAAGCCACTGAAAAACCATGCCAAATTG---
>lcl|hg18_L1PA6_chr9_79858972_79865107
ATCCAAGAATAATGGGACTAAGTGAAAAGACCAAATCTACGTTTGATTGGTGTACCTGAA
AGTGATAGGGAGAATGGAACCAAGTTAGAAAACACTCTTCAGGATATTATCTAGGAGAAC
TTCCCCAACCTAGCAAGGCAGGCCAACATTCAAATTTAGGAAATACAGAGAACACCACAA
AGATACTCCTTGAGAAGAGCAACCCCAAGACACATAATTGTCAGATTCACCAAGGTTGAA
ATGAAGGAAAAAATGTTAAGGGCAGCCAGAGAGAAAGGTCGAGTTACCCACAAAGGGAAG
CCCATCAGACTCACAGTGGGTCTCTCAGCAGAAACCCTACAAGCCAGAAGGGAGTGGGGG
CCAATATTCAACATTC-T-----AAAGAATTTTCAACCCAGAATTTCATATCCAGCCAAA
CTAAGCTTCATAAGTGAAGGAGAAATAAAGTCCTTTACAGACAAGCAAATGCTGAGAGAT
TCTGTCATCAACAAGCGTGTCTCACAAGAGCTCCTGAAGGAAGCACTAAATATGGAAAGG
AACAACTGGTACTAGCTGCTGCAAAAACATGACAAATTT---
>lcl|hg18_L1PA6_chrX_17496728_17502876
TTCCAAGAAATATTGGACTATGTGAAAACACCAAATCTACCTTTGATTGGTGTACCTGAA
AGTGATGGGGAGAATGGAACCAAGTTAGAAAACACTCTTCAGGATATTATCCAGGAGAAT
TTCCCCAACCTAGCAAGGCAGGCCAACATTCAAATTCAGTAAATACAGAGAACACGACAA
AGACACTCTTCGAGAAGAGCAACCCCAAGACACATAATTGTCAGATTCACCAAGGTTGAA
ATGAAGGAAAAAATATTAAGGGCAGCC--AGAGAAAGGTCGGGTTACCCACAAAGGGAAG
CCCATCAGACTAACAGCTGATCTCTCTGCAGAAATGCTACAAGCCAGAAGAGAGTGGGGG
CCGATATTCAACATTC-CAAAGAAAAGAATTTTCAACCCAGAATTTCATATCCAGCCAAA
CTAAGCTTCATAAGTGACGGAGAAATAAAATACTTTACAGAGAAGCAAATGCTGAGAGAT
TTTGTCACCACCAGGCCTTCCTTACAAGAGCTCCTGAAGGAAGCACTAAACATGGAAAGG
AGCAACCGGTACCAGCCACTGCAAAAACATGCCAAATTG---
>lcl|hg18_L1PA6_chrX_109786788_109792933
CTCCAAGAAATATGCGACTATGTGAAAAGATCAAATATACGTTTGATTGGTGTACTGGAA
AGTGATGAGGAGAATGGAACCAAGTTAGAAAACACTCTTCAAGATATTATCCAAGAGAGC
TTCCCTAAACTAGCAAGGCAAGCCAACATTCAAATTCAGGAAATACAGAGAACACCACAA
AGATACTCCTCGAGAAGAGCAACCCCAAGACACATAATTGTCAGATTCACCAAGGTTGAA
ATGAAGGAAAAAATGTTAAGGGCAGCCAGAAAGAAAGGTCAGGTTACCCACAAAGGGAAG
CCCATCAGACTAACAGCGGAACTCTTGGCAGAAACTCTACAAGCCAGAAGAGAATGGGGG
CCAA-ATTCAACATTC-TAAAGAAAAGAATTTTCAACCCAGAATCTCATATCCAGCCAAA
CTAAGCTTCATAAGTGAAGGGGAAATAAAATCCTTTACAGATAAGCAAATGCTGAGAGAT
TTTGTCACCACCAGGCTTGCCTTACAAGAGCTCCTGAAGGAAGCACTAAACATGGAAAGG
AACAACAGGTACCAGCCACTGCAAAAACATGCCAAATGG---
>lcl|hg18_L1PA6_chrY_13468800_13474982
CTCCAAGAAATATGGGACTATGTGAAAAGACCAAATCTACGTTTGATTGGTGTACCTGAA
AGTGATGGGGAGAATGGAACCAAGTTGTAAAACACTCTACAGGATATTATCCAGGAGAAC
TTTGCCAACCGAGCAAGTCCAGCCAACATTCAAATTCAGGAAATACAGAGAACACCACAA
AGATACTCCTCAAGAACAGCAACCCCAAGAAC-ATAATTGTCAGATTCACCAAGGGTAAA
ATGAAGGAAAAAATGTTAAGGGAAGCCAGAGAGAAAGGTCGAGTTAACCACAAAGGGAAG
CCCATCAGACTAACAATGGCTTTCTCAGCAGAAACCCTACAAGCCAGAAGAGAGT-GGGG
CCAGTATTCAATGTTC-TAAAGAAAAGAATTTTCAACCCAGAATTTCATATCCAGACAAA
CTAAGCTTCATAAGTGAAGGAGAAATAAAATCCTTTACAGACAAGCAAAGGCTGAGAGAT
TTTGTCACCACCAGGCCTGCCTTACAAGAGCTCCTGAAGGAAGCACTAAACATGGAAAGG
AACAAGCGGTATCAGCCACTGCAAAAACATGCCAAATTG---
>lcl|hg18_L1PA6_chrX_108372880_108379050
CTCCAAGTAATATGGGACTATGTGAAAAGACCAAATGTGCATTTAATTGGTGTACCTGAA
AGTGATGGGGAGAATGGAACCTAGTTGGAAAACACTCTTAAGGATATTTTCCAGGAGAAC
TTCCCTAACATAGCAATGCAGGCCAACATTCAAATTCAGGAAATATGGAGAACACCACAA
AGATAATCCTCAGGAAGAGCAACCCCAAGACACATAACTGTCAGATTCACCAAGGTTGAA
ATGAAGGAAAAACTGTTAAGGGCAGCAAGAGAGAAAGGTCGAGTTACCCACAAAGGGAAG
CCCATCAGACTAACAGCGAATCTCTCAGCAGAAACCCAACAAGACAGAAGAGAGTGGGGG
CCAATATTCAACATTC-TAAAGAAAACAATTTGCAACCCAAAATTTCATATCCGGCCAAA
CTAAGCTTCATAAGTGAAGGAGAAATAAAATCCTTTACAGGCAAGCAAATGCTGAGAGAT
TTTGTCACCACCAGGCCTGCTCTAAAAGAGCTCCTGAAGGAAGCACTAAACATGGAAAGA
AACAACGGGTACCAGACACTGTAAAAACAGGCCAAATTG---
>lcl|hg18_L1PA6_chrX_77431124_77437272
CTCCAAGAAATATGGGACTATGTGGAAAGGCCAAATCTACGTCTGATTGGTGTACCTGAA
CATGACGGGGAGAATGGAACCAAGTTGGAAAACACTCTTCGGGGTATTATCCAAGAGAAC
TTCCCCAACCTAGCAAGGCAGGCCAACATTCAAATTCAGGAAATACAGAGAATGCCAAAA
AGATACTCCTCAAGAAGAGCAACTCCAGGATACATAATTGTCAGATTCACCAAAGTTGAA
ATGAAGGAAAAAATGTAAAGGGCAGCCAGAGAGAAAGGTCGGGTGACCCAAAAAGGGAAG
CCCATGAGACTAACAGCGGATCTCTCAGCAGAAACTTTACAAGCCAGAAGAGAGTGGGGG
CCAATATTCAACATTC-TAAAGAAAAGAATTTTCAACCCAGAATTTCACATCCAGCCAAA
CTAAGCTTCATAAGTAAAGGAGAAATAAAATCCTTTACAGACAAGCAAATGCTGAGAGAT
TTTGTCACCACCAGGCCTGCCCTAAAAGAGCTCCTGAAGGAAGCACTAAACATGGAAAGG
AACAACCAGTACCAGCCACTGCAAAAACATGCCAAATTG---
>lcl|hg18_L1PA6_chrX_136880807_136886937
ATGCAAGAAATATGGGACTATGTGAAAAGACCATATCTACGTCTGATTGGTGTATCTGAA
AGTGACGGGGAGAATGGAACCAAGTTAGAAAATACTCTTCAGGATATTATCCAGGAGAAC
TTCCCCAACCTAGCAAGGCAGGCCAACATTCAAATTCAGAAAATACAGATAACACCACAA
ATATACTCCTTGAGAAGAGCAACCCCAAGACACATAATTGCCAGATTCACCAAGGTTGAA
ATGAGGGAAAAAGTGTTAAGGGCAGCCAGAGAGAAAGGTCAGGTTACCCACCAAGGGAAG
CCCATCAGACTAACAGCAGATCTCTCAGCAGAAACCTTACAAGCCAGAAGAGAGTGGGGG
CCAATATTCAACATTC-TAAAGAAAAGAATTTTCAACCCAGAATTTCATATCCAGCCAAA
CTAAGCTTTGTAAGTGAAGGAGAAATAAAATCCTTTACAGACAAGCATATGCTGAGAGAT
TTTGTCACCACCAGGGCTGCCTTATAAGAGCTCCTGAAGGAAGCACTAAACACGGAAAGG
AACAACCAGTACCAGCCACTGCAAAAACATGCCAAATTG---
>lcl|hg18_L1PA6_chrX_63500222_63506377
CTCCAAGAAATATGGGATTATGTGAAAAGACCAAATCTACATTTGATTGGTGTGCCTGAA
AGTGACGGGGAGAATGGAACCAAGTTGGAAAACACTTTTCAGGATACTATCCAAGGGAAA
GTCCCCAACCTAGCAAGGGAGGCCAACATTCAAATTCAGGAAACACAGAGAACACAACAA
AGATACTCCTCGAGAAGAACACCACCAAGACACATAATTGTCAGATTCACCAAGCTCTAC
ATGAAGGAAAAAATGTTAAGGGCAGCCAGAGAGAAAGGTCATGTTACACACAAAGGGAAG
CCCACCAGACTAACAGCGGATCTCTCAGCAGAAATTCTACAAGCCAGAAGAGAGTAGGGG
GCAATATTCAACATTC-TAAAGAAAAGAATTTTCAACCCAGAATTTCATGTCCAGCCAAA
CTAAGCTTCATAAGTGAAGGAGAAATAAAATCCTTTACAGACAAGCAAATGTTGAGAGAT
TTTGTCACCACCAGGCTTGCCTTACAAGGGCTCCTGAAGGAAGCACTAAACATGGAAAGG
AACAACCATTACCAGCCACTGCAAAAACAGGCTAAATTG---
>lcl|hg18_L1PA6_chrX_79908793_79914786
CTCCAAGAAATATGGAACTATGTGAAAAGACCAAATCTACGTCTGATTAGTGTACCTGAA
AGTGACAGGGAGAATGGAATCAAGTTGGAAAACACTCTTCAGGATATTTTCCAGGAGAAC
TTCCCCAACCTAGCAAGGCAGGAGAGCATTCAAATTCAGGAAATAGAGAGACCACCACAA
AGATACTCCTTGAGAAAATCAACCCCAAGACACATAATTGTCAGATTCCCCAAGGTTGAA
AGGAAGGAAAAAATGTTAAGGGCAGAGAGAGAGAAAGGTCGAGTTACCCACAAAGAGAAG
CCCATCAGATTAACAGCGGATCTCTCAGCAAAAACTCTACAAGCCAGAAGAGATTGGGGG
CCAATATTCAACATTC-TAAAGAAAAGAATTTTCAACCCAGAATTTCATATCCAGCCAAA
CTAAGCTTCATAAGTGAAGGAGAAATAAAATACTTTACAGACAAGCAAACGCTGAGAGAT
TTTGTCACCACCAGTCCTGCCTTACAAGAGCTCCTGAAGGAAGCACTAAACATGGAAAGA
AACAACCGGTACCAGCCACTGCAAAAACATACCAAATTG---
>lcl|hg18_L1PA6_chrX_69916909_69923056
CTCCAAGAAATATGGGACCATGTGAAAAGACCAAATCTACGTTTGATTGGTGTCCCTGAA
ACTGAGGTGGAGAATGGAACCAAGCTGGATAACACTCTTCAGGATATTATCCAGGAGAAC
TTCCCCAACCTAGCAAGGTAGGTGAACATTCAAATTCAGGGAAAACAGAGAACACCACAA
AGATACCCCTCAAGAAGAGCAACCACAAGACACATAATTGTCAGATTCACCAAGGTTGAA
ATGAAGGAAAAAATTTTAAGGGCAGCCAGAAAGAAAGGTTGGGTTACCCACAAAGGGAAG
CCCATCAGACTAACAGCTGATCTCTTGGCACAAACCCTATAAGCCCGAAGAGAATGGCGG
CCAATATTCAACATTC-TAAAGAAAAGAATTTTCAACCCAGAATTTCATATCCAGCCAAA
CTAAGCTTCATAAGTGAAGGAGAAATAAAATCCTTTACAGACAAGCAAATGCTAAGACAT
TTTGTCACCACCAAGCTTGCCTTACAAGAGCTCCTGAAGGAAGCACTAAACATGGAAAGG
AACAACTGGTACCAGCCACTGCAAAAACATGCCAAATTG---
>lcl|hg18_L1PA6_chrX_64987264_64993363
CTCCAAGAAATATGAGATTATGTGAAAAGACCAAATCTATGCTTGACTGGTATAACAGAA
AGTGACGGGGAGAATGGAACCAAGCTCGAAAACACTCTTCAGGATATTCTC-AGGAGAAC
TCCCCCAACTTATCAAGGAAGGTCAACATTCAAATTCAGGGAAGACAGAGAACACCACAA
AGATACTCCTCGAGAAGAGCAACCCCAAGACACATAATTGTCAGATTCACTAAGGTTGAA
ATGAAGGAAAAAATGCTAAGGGCAGCCAGAGAGAAAGGTCCGGTTACCCACAAAGGGAAG
CCCCTCAGACTAACAGCTGATCTCTCAGCAGAAACCCTGCAAGCCAGAAGAGAGTGGAGG
CCAATATTCAACATTC-TAAAGAAAAGAATTTTCAACCCAGAATTTCATAACCAGCCAAA
CTAAACTTCATAAGTGAAGAAGAAATAAAATCCTTTACAGACAAGCAAATGCTGAGAGAT
TTTGTTACCACCAGGCCTGCCTTACAAGAACTCCTGAAGGAAGCACTAAACCTGGAAAGG
AACAACCAGTACCAGCCACTGCAAAAACATGCCTAATTG---
>lcl|hg18_L1PA6_chrX_111370561_111376737
CTCCAAGAAATATGGGACTATGTGAAAAGACCAAATCTACATTGGATTGGTGTACCTGAA
AGTGATGGGGAGAATGGAACTGAGCTGGAAAACACACTTCAGGATATTATCCAGGAAAAC
TTCCCCAACCTAGCAAGGCAGGCCAACATTCAAATTCAGGAAATACAGAGAACACCACCA
AGATACTCCTCGAGAAGAGCAACCCCAAGACACCTAATTGTCAGATTCACCAAGGTTGAA
ATGAAGGAAAAAATGATAGGCGCAGCCAGAGACAAAGGTCAGGTTACCCACAAAGGGAAG
CCCATCAGACTAACAGTGGATCTCTTGGCAGAAACTCTATAAGCCAGAAGAGAGTGGACG
CCAATATTCAACATTC-TAAAGAAAAGAATTTTCAATCCAGAATTTCATATCCCCCCAAA
TTAAGCTTCATAAGTGAAGGAGGAATAAAATCCTTTACAGACAAGCAAATGCTGAGAGAT
TTTGTCACCACCAGGTCTGCCTTACAAGAGCTCCTGAAGGAAGCACTAAACACGGAAAGA
AACAACTGGTACCAACCACTGCAAAAACAGGCCAAATTG---
>lcl|hg18_L1PA6_chrX_134620898_134627048
CTCCAA-AAATATGGGACTATGTGAAAAGACCAAATCCACATTTGATTGGTGTACCTAAA
AGTGATGAGGAGAATGG-ACCAAGTTGGAAAACACTCTTCAGGATATGATCCAGGAGAAC
TTCCTCAACCTAGCAAGGCATGCCAATATTCAAATTCAGGAAATACAGAGAATGCCACAA
AGATACTCCTCAAGAAAAGCCACCCCAAGACACATAATTGTCAGATTCACCAAGGTTGAA
ATGAAGGAAAAAATGTTAAGGGCAGGCAGAGAGAAAGGTCAGGTTACTCACAAAGGGAAG
CCTATCAGACTAACAGCGGATCTCTTAGCAGAAACTCTACAAGCCAGAAGAGAGTGGGGG
CCAATATTCAACATTC-TAAAGAAAAGATTCTTCAACCCAGAATTTCATATCCAGCCAAA
CTAAGCTTCATAAGTGAAGGAGAAATAAAATTCTTTACATACGAAAAAATGCTGAGAGAT
TTTGTTACCACCAGGCCTGCCTTACAAGAGCTCCTGAAGGAAGCACTAAACATGGAAAGG
ATCAACCGGTACCAGCCACTGCAAAAACATGCCAAATTG---
>lcl|hg18_L1PA6_chrX_52889236_52895434
CTCCAAGAAATATGGGACTATGTGAAAAGACCAAATCTACGTCTGATTGGTGTACCTGAA
AGTGACGGGGAGAATGGAACCAAGCTGGAAAACACTCTTCAGGATATTTTCCAGGAAAAC
TTCCCCAACCTAGCAAGGCAGGCCAGCATTCAAATTCAGGAAATACAGAGAACACCACAA
TGATACTCCTCGAGAAGAGCAACCCCAAGACACATAATTGTCAGATTCACCGAGGTTGAA
ATGAAGGAAAAAATGTTAAGGGCACCCAGAGAGAAAGGTCAGGTTACCCACAAAGGCAAG
CCCATTAGACTAACAGTGGATATCTCAGCAGAAACGCTGCAAGTCAGAAGAGAGTGGGGG
CCAATATTCAACATTC-TAAAGAAAAGAATTTTCAACCCAGGATTTCATATCCAGCCAAA
CTAAGCTTCATAAGTGAAGGAGAAATAAAATCCTTTGCAGACAAGCAAATGCTGAGAGAT
TTTGTCACCACCAGGCCTGCCTTACAAGAGCTCCTGAAGGAAGCACTAAACATGGAAAGG
AACAACTGGTAACAGCCACTGCAAAAACATGCCAATTTG---
>lcl|hg18_L1PA6_chrX_107073451_107079567
CTGCAAGAAATATGGGACTCTGTGAAAAGACCAAATCTACATTTGATTGGTGTACCTGAA
AGTGATGGGGAGAATGGAACCAAGTTGGAAAACACTCTGCAGGATATTATGCAGGAGAAC
TTCCCCAACCTAGCAAGGCAGGCCAACACTCAAATTCAGGAAATACAAAGAACATCACAA
AGACACTCCTCGAGAAGAGCAACCCCAAGACACATAATTGTCAGATTCACCAAGGTTGAA
ATGAAGGAAGAAATGTTAAGGGCAGCCAAAGAGAAAGGTCGGGTTACCCACAAAAGGAAG
CCCATCAGGCTAACAGCAGATCTCTCAGCAGAAACTCTACAAGCCAGAAGAGAGTCGGGG
CCAATATTCAACATTC-TAAAGAAAAGAATATTCGACCCAGAATTTCATATCCAGGCAAA
CTAAGCTTCATAAATGAAGGAGAAATAAAATCCTTTACAGACAAGCAAATGCTGAGAGAT
TTTGTTACCACCAGGCCTGCCTTACGAGAGCTCCTGAAGGAAGCACTAAGCATGGAAAGG
AACAACCGGTACCAGCCACTGCAAAAACATGCCAAATTG---
>lcl|hg18_L1PA6_chrX_97062705_97068854
CTCCAAGAAATATGGGACTATGTGAAAAGACCAAATTTATGTCTGATTGGTGTACCTGAA
AGTGATGGGGAGAATGGAACCAAGTTGGAAAGCACTCTTCAGGATATTATCCAGGAGAAC
TTCCCCAACCTAGCAAGACAGGCCAACATTCAAATTCAGGAAATACAGAGAACACCACAA
AGATACTCCTCGAGAAGAGCAACCCCAAGACACATAATTGTCAGATTCACCAAGGTTGAA
ATGAAAGAAAAAGTGTTAAGGGCAGCCAGAGAGAAAGGCTGAGTTACCCACAAAGGGAAG
TCCATCAGACTAACAGCGGATCTTTCTGCAGAAACCCCACAAGCCAGAAGAGAGTGGGGG
CCAATATTCAACATTT-TAAAGAAAAGAATTTTCAACCCAGAATTTCATATCCAGCCAAA
CTAAGCTTCATAAGTGAAGGAGAAATAAAATCCTTTACAGACAAGCAAATGCTGAGAGAT
TTTGTCACCACCAGGCCTGCCTTACAAGAGCTCCTGAAGGAAGCACTAAACATGGAAAGA
AACAACTGGTACCAGCCACTCTAAAAACAGGCCAAATTG---
>lcl|hg18_L1PA6_chrX_104814712_104820874
CTCCAAGAAATATGGATCTATGTGAAGAGACCAAATCTACATTTGATTGGTGTACCTGAA
CGTGATGGGGAGAATGGAACCAAGTTGGAAAACACTCTTCAGGATATTATCCAGGAGAAC
TTCCCCAACCTAGCAAGGCAGGCCAACATTCAAATTCAGGAAATACAGACAACTCCACAA
AGATACTCCTCGAGAAGAGCAACCCCAAGACACATAATTGTCAGATTAACCAAGGTTGAA
ATGAGGGAAAAAGTGTTAAGGGCAGCCAGAGAGGAAGGTCGAGTTAGCCACAGAGGGAAG
CCCATCAGACTAACAGCGAATCTCTCAGCAGAAACCCTACAAGCCAGAAGAGAGTGGGGG
CCAATATTCAACATTC-TAAAAAAAAGAATTTTCAACCCAAAATTTCATATCCAGCCAAA
CTAAGGTTCATAAGTGAAGGAGAAACAAAATCCTTTACAGACAAGCAAATGCTGAGAGAT
TTTGTCACCACCAGGCCTGCCTTACAAGAGCTTCTGAAGGAAGCACTAAACATGGAAAGA
AGCAACCAGTACCAGACACTGCAAAAACATGACAAATTG---
>lcl|hg18_L1PA6_chrX_134219454_134225563
CTCCAAGAAATATGGGACTATGTGAAAAGACCAAATCTACGTTTGATAGGTGTACCTGAA
AGTGATGGGGAGAATGGAATCAAGTTGGAAAACACTCTTCAGGATATTATCAAGGAGAAC
TTCCTCAACCCAGCAAGGCAGGCCAACATTCAAATTCAGGAAATACAGAGAACACCACAA
AGATACTCCAGGAGAAGAGCAACCCCAAGACACATAATTGTCAGATTAACCAAGGTTGAA
ATGAAGGAAAAAGTGTTAAGGGCAGCCAGAGAGAAAGGTCGGGTTGCCCACAAAGGGAAG
CCCATCAGACTAACAGTGGATCTCTCGGAAGAAACCCTACAAGCCAGAAGAGAGTGGAGG
CCAACATTTAACATTC-CAAAGAAAAGAATTTTCAATCCAGAATTTCATATCCAGCCAAA
CTAAGCTTCATAAGTGAAGGAGAAATAAAATCCTTTACAGACAAGCAAATACTGAGAGAT
TTTGTCACCACCAGGCCTGCCTTACAAGAGCTCCTGAAGGAAGCACTATACATGAAAA--
--CAACCAGTACCAGTCACTGCAAAAACATGCCAAATTG---
>lcl|hg18_L1PA6_chrX_65238861_65245009
CTCCAAGAAATATGGGACTATGTGAAAAGATCAAATCTACGTTTGATTGGTGTACGTGAA
AGTGACGAGGAGAATGGAACCAAGCTGAAAAACACTCTTCAGGATATTATTCAGGAGAAC
TTCCCCAACC-----AAGCAGGTCAACACTGAAATTAAGGAAATACAGAGAATGCCAGAA
AGATACTCCTTGAGAAGAACAACACCAAGACACATAATTGTCAGACTCACCAAGGTTGAA
ATGAAGGAAAAAAAGTTAAAGGCAGCCAGAGATAAAGGTTGGGTTACCCACAAAGGGACG
CCCATCAGACTAACAGCGGATCTCTCAGCAGAAACCCTACAAACCAGAAGAGAGTGGGGT
CCAATATTCAACATTC-TAGAGAAAATAATTTTCAACCCAGAATTTCATAACCAGCCAAA
CTAAGCTTCAAAAGTGAAGGAGAAATAAAATACTTTACAGACAAGCAAATGCTGAGAGAT
TTTGTCACCACCAGGCCTGCCTCACAAGAGCTTCCGAAGGAAGCACTAAACATGGAAAGG
AATAACCAGTACCAGCCACTGCAAAAACATGCCAAATTG---
>lcl|hg18_L1PA6_chrX_71722023_71728148
CTCCAAGAAATATGGGACTATGTGAAAAGACCAAACGTACGTCTGATTGGTGTACCTGAA
AGTGACGGGGAGAATGGAACCAAGGTGGAAAACACTCTGCAGGATACTATCCAGGAGAAC
TTCCCCAAACTAGCAAGGCAGGCCAACATTCAAATTCAGGAAATAAAGAGAACAACACAA
AGATACTTCTCAAAAAGAGCAACACCAAGACACATAATTGTCAGATTCACCCAGGTTGAA
ATGAAGGAAAAAATATTAAGGGCAGCCAGAGAGAAAGGATGGGTTACCCACAAAGGGAAG
CCCATCAAACTAAGAGCTGATCTCTCGGCAGAAACTCTACAAGCCAGAAGAGAGTGGGGG
CCGATATTCAACATTC-TAAAGAAAAGAAATTTCAACGCAGAATTTCATATCCAGCCAAA
CTAAGCTTCATAAGTGAAGGAGAAATAAAATCCTTTAGAGACAAGCAAATGCTGAGAGAT
TCTGTCACCACCAGGCCTGCCTTACAAGAGCTCCTGAAGGAAGCAATAAACATGGAAAGG
AACAACCGGTACCAGCCACTGCAAAAACATGCCAAATTG---
>lcl|hg18_L1PA6_chrX_126012498_126018614
CTCCAGGAAATATGGGACCGTGTGAAAAGACCAAATCTACGTTTGATTGGTGTACCTGAA
AGTGACGGGGAGAATGGAACCCATTTGGAAAACACTCTTCAGGGTATCATCCAGGAGAAC
TTCCCCAACCTGGCAAGGCAGGCCAACATTCAAATTCAGGAAATACAGAGAATGCCACAA
AGATACTCCTTGAAAAGAGCAACTCCAAGAAACATAATTGTCAGATTCACCAAGCTTGAA
ATGAAGGAAAAAATGTTAAGGGCAGCCAAAGAGAAAGGCTGGGTTACACCCAAAGGGAAG
CCCATCAGACTAACAGC-GATCTCGCAGCAGAAACTCTACAAGTCAGAATAGAGTGGGGG
CCAATATTCAACCTTT-TAAAGAAAAGAATTTTCAACCCAGAATTTCATATCCAGCCAAA
CTAAGCTTCATAAGTGAAGGAGAAATAAAATCCTTTACAGACAAGCAAATGCTGAGAGAT
TTTGTTACCACCAGGCCTGCCTTACAAGAGCTCCTGAAGGAAGCAATAAACATAGAAAGG
ACCAACCGGTACTAGCCACCGCAAAAACATGCCAAATTG---
>lcl|hg18_L1PA6_chrX_45818934_45825115
CTCCAAGAAATATGGGACTATGTGAAAAGTCCAAATCTACGTTTGATTGGTGTACCTGAA
AGTGATGGAGAGAATGGAACCAAGTTGGAAAACACTCTTTAGGATATTATCCAGGAGAAC
TTCCCCAACCTAGCAAGGCAGGCCAATATTCAAATTCAGGAAATACAGAGAACACCACAA
AGATACTCCTCGAGAAGAGCAACCCCAAGACACATAATTGTCACATTCACCAAGGTTGAA
ATGAAGGAAAAAATGTTGAGGGCAGCCAGAGAGAAAGGTCGGGTTACCCACAAAGGGAAG
CGCATCAGACTAACAGTGGATCTCTTGGGAGAAATTCTACAAGCCAGAAGAGAGCAGGGA
GCAATATTCAACATTC-TAAAGAAAAGAATTTTCAACCTAGAATTTCATATCCAGGCAAA
CTAAGCTTCATAAGTGAAGGTGAAATAAAATCATTTACAGATAAGCAAACACTGAGAGAT
TTTGTCACCACCAGGCTTGCCTTACAAGAACTCCTGAGGGAAGCATTAAACGTGGAAAGG
AAGAACTGGTAGCAGCCACTGCAAAAACATGCCAAATTG---
>lcl|hg18_L1PA6_chrX_110914337_110920453
CTCCAAGAAATATGGGACTATGGGAAAAGACCAAATCTATGTTTGATTGGTGTACCTGAA
AGTGATGGGGAGAATGGAACCAAGTTGGAAAACACTCTTCAGGATATTATCCAGGAGAAC
TTCCCCAACTTAGCAAGGCAGGCCAACATTCAAATTCAGGAAATACAGAGAACATCACAA
AGATACTCCTTGAGAAGAGCAACCCCAAGACACATAATTTTCAGATTCACCAAAGTCAAA
ATGAAGGAAAAAGTGTTAAGGGCAGCCACAGAGGAAGGTCGAGTTACCCACAAAGGGAAG
CCCATCAGACTAACAACGGACCTCTCGGCAGAAACCCTACGAGCCAGAAGAAAGTGGGGG
CCAATATTCAACATTC-TAAAGAAAAGAATTTTCAACCCAGAATTTCATATCCACCCAAA
CTAAGCTTCATAAGTGAAGCAGAAATAAAATCCTTTACAGACAAGCAAATGCTGAGAGAT
TTTGTCACCACCAGGCCTGCCTTACAAGAGCTACTGAATGAAGCACTAAACATGGATAGA
AACAACCGGTACTAGCCACTGCAAAAATATGCCAAATTG---
>lcl|hg18_L1PA6_chr9_7145360_7151460
C-CCAAGAAATATGGGTCTATGTGAAAAGACCAAATCTGCATTTGATTGGTGTACCTGAA
AGTGATGGGGAGAATAGAACCAAGTTGGAAAACACTCGTCAGGATAGTATCCAGGAGAAC
GTCCCCAACCTAGCAAGCGAGTCCAACATTCAAATTCAGGAAATACAGAGAACACCACAA
AGATACTCCTTGAGAAGAGCAACCCCAAGACACATAATTGGCAGATTCACCAAGGTTGAA
ATGAAGGAAAAAGTGTTAAGGGCAGCCA-AGAGAAAGATAGGGTTACCCACAAAGGGAAG
CCCATCAGACTAACAGCAGATCTCTCAGCAGAAACCCTACAAGCCAGAAGAAAGTGGGGG
CCAATATTCAACATTC-CAAAGAAAAGAATTTTCAAGCCAGAATTTCATATCCAGCCAAA
CTAAGCTTCATAAATGAAGGAGAAATAAAATCCTTTACAGACAAGCAAATGCTGAGAGAT
TTTGTCACCACCAGGCCTGCCTTACAAGAGCTCCTGAGGGAAGCACCACACATGGAAAGA
AACAACCGGTAGCAGCCACTGCAAAAACATGAGAAATTG---
>lcl|hg18_L1PA6_chrX_73832279_73838430
CTCCAGGAAATATGGGACTATGTGAAAAGACAAAATCTACATTTGATTGGTGTACCTGAA
AGTGATGGGGAGAATGGAACCAAGTTGGAAAACACTCTTCAGGATATTATTCAGGAGAAC
TTCCCCAACATAGAAAGACAGGCCAACATTCAAATTCAGGAAATACGGAGAGCACCACAA
AGATACTCCTCGAGAAGAAGAACCCCAAGATACATAATGGTCAGATTCACCAAGGTTGGA
ATGAAGGAAAAAATGTTAAGGGCAGCCAGAGAGAAAGGTCGGGTTACCCACAAAGGGAAG
CCCATCAGAATAACAGCAGATCTCTCTGCAGAAACCTTACAAGCCAAAAGAGAGTGGGGG
CCAATATTCAACATTC-TAAGGAAAAGAATTTTCAATCCAGAATTTCATATCCAGCCAAA
CTAAGCTTCATAAGTGAAGGAGAAATAAAATCCTTTACAGACAAGCAAATGCTGAGAGAT
TTTATCACTACCACGCCAGCCTTACAAGAGCTCCTGAAGGAAGCAATAAGCATGAAAAGA
AACAACCAGTACCAGCCACTGCAAAAACATGCCAAATTG---
>lcl|hg18_L1PA6_chr9_73211841_73217994
CTCCAAGAAACATGGGACTATGTGAAAAGACCAAATCTACGTTTGATTGGTGTACCTGAA
AGGGACGGGGAGAATGGAACCAAGTTGGAAAACACTCTGCAGGATATCATCCAGGAGAAC
TTCCCCAACCTAGCAAGGCAGGCCAACATTCAAATTCAGGAAATACAGAGAATGCCACAA
AGATACTCCTCGAGGAGAGCAACCCCAAGACATGTAATTGTCAGATTCACCAAGGTTGAA
ATGAAGGAAAAAAGTTTAAGGGCAGCCAGAGAGAAAGGTCGGGTTACCCACAAAGGGAAG
CCCATCGGACTAGCAGCTGATCTCTCAGCAGAAACTCTACAAGCCAAAAAAGAGTGGGGG
CCAATATTCAATATTC-AAAAGAAAATAATTTTCAACCCAGAATTTCATATCCAGCCAAA
CTAAGCTTCATAAGTGAAGGAGATATGAAATCCTTTACAGACAAAAAAATGCTGAGCGAT
TTTGTCACCACCAGGCATGCCCTATAAGAGCTCTTGAAGGAAGCACTAAACATGGAAAGG
AACAACTGGTACCAGCCACTGCAAAAACATGACAAATTG---
>lcl|hg18_L1PA6_chr9_4456666_4462767
CTCCAAGAAATATGGGACTATGTGAAAAGACCAAAT----ATCTGATTGGTGTACCTGAA
AGTGACGGGCAGAGTGGAACCAAGTTGGAAAACACTCTGCAGGATATTATCCAGGAGAAT
TTCCCCAACCTAGCAAGGCTGACCAACTTTCAAATTCAGGAAATACAGAGAATGCCACAA
AGATACTCCTTGAGAAGAGCAACTCCAAGACACATAATTGTCAGATTCACCAAGGTTAAA
ATGAAGGAAAAAATGTTAAGGGCAGCCAGAGAGTAAGGTTGGGTTACCCAAAAAGGGAAG
TCCATCAGACTAACAGCAGATCTCTTGGCAGAAACTCTACAAGCCAGAAGAGAGTGGGGG
CCAATATTCAACATTC-TAAAGAAAAGAATTTTCAACCCAGAATTTCATATCCAGCCAAA
CTAAACTTCGTAAGTGAAGGAGAAATAAAATACTTTACAGAAAAGCAAATGCTGAGAGAT
TCTGTCACCACCAGGCCTGCCTTACAAGAGCTCCTGAAGGAAGCACTAAACGTGGAAAGG
AACAACTGGTACCAGCCACTGCAAAAACATGCCAATTTG---
>lcl|hg18_L1PA6_chrX_26262047_26268142
CTCCAAGAAATATGGGACTATGTGAAAAGACCAAATCCACGTTTGATTGGTGTACCTGAA
AGTGACGGGGAGAATGGAACCAAGCTGGAAAACACTCTTCAGGATATTATCCAGGAGAAC
TTCCCCAACCTAGCAAGACAGGCCAATATTCAAATTCAGGAAATATAGAGAACACAACAA
AGATACTCCTCAAGAAGAGCAACCCCATGACACATAATTGTCAGATTCACCAAGGTTGAA
ATGAAGGAAAAAATGTTAAAGGCAGCCAGAGAGAAAGGTCGGGTTACCCACAAAGGGAAG
TCCATCAGACTAACAACAGATCTCTCGGCAGAAACTCTACAAGCCAGAAGAGAGTGGGGG
CCAATATTCAACATTC-TAAAGAAAAGAATTTTCTACCCAGAATTTCATATCCTGCCAAA
CTAAGCTTCATAAGTGAAGGAGAAATAAAATCCTTTACAGATAAGCAAATGCTGAGAGAT
TTTGTCACCACCAAGCCTGCCTTACAAGAGCTCCTGAAGGAAGCACTAAACATGGAAAGG
AACAACAAGTACCAGCCACTGCAAAAACATGGCAAATTG---
>lcl|hg18_L1PA6_chrX_105895606_105901756
CTCCAAGAAATATGGGACCATGTGAAAAGACCAAATCTACGTCTGATTGGTGTACCTGAA
AGTGACGGGGAGAATGGAACCACGTCGGAAAATACTCTTCAGGAGATTATCCAGGAGAAC
TTCCCCAATCTAGCAAGGCAGGCCAACATTCAAATTCAGGAAGTACAGAGAATGCCACAA
AGATACTCCTTGAGAAGAGCAACTCCAAGACACATAATTGTCAGATTCACCAAAGTTGAA
AAGAAGGAAAAAATGTTAAGGGCAGCCAGAGAGAAAGGTCGGGTTACCCACAAAGGGAAG
CCCATCAGACTAACAGCGGATCTCTCGGCAGAAACTCTACAAATCAGAAGAGAGTCGGGG
CCAATATTCAACATTC-T-----AAAGAATTTTCAACCCACAATTTCATATCCAGCCAAA
CTAAGCTTCAAAAGTGAAGGAGAAATAAAATTCTTTACAGACAAACAAATGCTGAGAGAT
TTTGTCACCACCAGGCCTGCCTTACAAGAGCTCCTGAAGGAAGCACTAAACATGGAAAGG
AACAACTGGTACCAGCCACTGCAAAAGCATGCGAAATTG---
>lcl|hg18_L1PA6_chrX_139542756_139548913
CTCCAAGAATTATGGGACTATGTGAAAAGATCAAATCTATGTTTGATTGGTGTACCTGAA
AGTGATGGGGAGAATGGAACCAAGTTGGAAAACACTCTTCAGGATATTACCCAAGAGAAC
TTCCCCAACCTAGCAAGGCAGGCCAACGTTCAAATTCAGGAAATACAGAGAACGCCACAA
AGATACTCCTCGAGAAAAGCAACCCCAAGACACATAATTGTCAGATTCACCAAGGTTGAA
ATGAAGGAAAAAATGTTAAGGGCAGCCAGAGAGAAAGGTTGGGTTACCCACAAAGGGAAG
CCCATCAGACTAACAGCTGATCTCTCGGCAGAAACTCTACAAGCCAGAAGAGAGTGGGGG
CCAATATTCAACATTC-TAAAGAAAAGAATTTTCAACCCAGAATTTCATATCCAGCCACA
CTAAGCTTCATAAGTGAAGGAGAAATAAAGTCCTTTACAGACAAGCAAATGCTGAGAGAT
TTTGTCACCACCAGGCCTGCCTTACAAGAGCTCCTGAAGGAAGCACTAAACATGGAAAGG
AACAACCAGTACCAGCCACTGCAAAAACATGCCAGATTG---
>lcl|hg18_L1PA6_chrX_137015128_137021265
CTCCTAGAAATATGGGACTATGTGAAAAGACCAAATCTACGTCTGATTGGTGTACCTGAA
AGTGATGGGGAGGATGGGACCAAATTGGAAAACACTCTTCAGGATATTATCTAGGAGAAC
TTCCCCAACCTAGCAAGGCAGGCCAACATTCAAATTCAGGAAATACAGAGAATGCCACAA
AGATACTTCTCCAGAAGAGCAACTCCAAGACACATAATTGTCAGATTCACCAAAGTTGAA
ATGAAGGAAAAAATGTTAAGGGCAGCCAGAGAGAAAGGTTGGGTTACCCACAAAGGGAAG
CCCATCAGACTAACAGCTGATCTCTCAGCAGAAACTCCACAAGCCAGAAGAGAGTGGGGG
CCAATATTCAACATTC-TAAAGAAAAGAATTTTCAACCCAGAATTTCATATCCAGCCAAA
CCAAGCTTCATAAGTGAAGGAGAAATAAAATCCCTTACAGACAAACAAATGCCAAGAGAT
TTTGTCA-CACTAGGCCTGCCTTACAAGAGCTCCTGAAGGAAGCACTAAACATGGAAAGG
GACAACCGGTACCAGCCACTGCAAAAACATGCCAAATTG---
>lcl|hg18_L1PA6_chrX_145117136_145123305
CTCCAAGAAATATGGGACTATGTGAAAAGACCAAATCTACGTCTGATTGGTGTACCTGAA
AGTGACGGGGAGAATGGAACCAAGTTGGAAAACACTCTGCAGGATATTATCCAGGAGAAC
TTCCCCAACCTAGCAAGGCAGGTCAACATTCAAATTCAGGAAATAGAGAGAATGCCAC-A
AGACACTCCTTGAGAAGAGCAACCCCAAGACCCATAATTGTCAGATTCACCAAGTTTGAA
ATGAAGGAAAAAATGTTAAGGGCAGCCAGTGAGAAAGGTCGGGTTACCCACAAAGGGAAG
CCCATCAGACTAACAGCGGATCTTTCAGCAGAA--ACTACAAGCCAGAAGAGAGTGGGGG
CCAATATTCAACATTC-TAAAGAAAAGAATTTTCAACCCAGAATTTCATATCCAGCCAAA
-TAAGCTTCATAAGTGAAGGAGAAATAAAATCCTTTACAGACAAGCAAATGCTGAGAGAT
TTTGTCACCACCAGACCTGCCTTATAAGAGCTCCTGAAGGAAGCACTAAACATGGAAAGG
AACGACCGGTACCAGCCACTGCAAAAACACGCCAAACTG---
>lcl|hg18_L1PA6_chrX_84269316_84275449
CTCCAAAAAATATGGGACTAT-TGAAAAGACCAAATCTACATTTGATTGGTGTACCTGAA
AGTGACGAGGAGAATGGAACTAAGCTGGAAAACACTCTTCAGGATATTATCCAGGAGAAC
TTCCCCAACCTAGCAAGGCAGGCCAACATTCAAATTCAGGAAACACAAAGAATGCCACAA
AGATACACCTCAAGAAGAGCAACTCCAAAACACATAATTGTCAGATACACCAAGGTTGAA
ATGAAGGAAAAAATGTCAAGGGCAGCCAGAGAGAAAAGTCAGGTTACCCACAAAGGGAAG
CCTATCAGACTAACAGCAGATCTCTCGGTAGAAACCTTACAAGCCAGAAGAGACTGGGGG
CCAGTATTCAGTATTC-TAAAGAAAAGAATTTTCAACCCAGAATTTCATATCCAGCCAAA
CTAAGCTTCATAAGTGAAGAAGAAATAAAATACTTTACAGACAAGCAAATGCTGAGAGAT
TTTGTCACCATCAGGCCTGCCTTACAAGAGCTCCTGAAGGAAGCACTAAACATGGAAAGG
AACAACTGGTACCAGCCACTGCAAAAACATGCCAAATTG---
>lcl|hg18_L1PA6_chrX_21927483_21933630
TTCCAAGAAATATGGGACTATGGGAAAAGACCAAATCTAGGTTTGATAGGTGTACCTGAA
AGTGACAGGGAGAATGGAACCAAGTTGGAAAACACTCTGCAGGATATTATCTAGGAGAAC
TTCCCCAACCTAGCAAGGCAGGCCAACATTCAAATTCAGGAAATACAGAGAACACCACAA
AGATACTCCTCAAGAAGAGCAACCCCAAGAAACACAACTGTCAGATTCACCAAGGTTGAA
ATGAAGGAAAAAATGTTAAGGGCAGCCAGAGAGAAAGGTCGGGTTACCCACAAAAGGAAG
CCCATCAGACTAACAGCGGGTATCTCAGCAGAAACCCTACAAGCCAGAAGAGAGTGGGGG
CCAATATTCAACATTC-TAAAGAAAAGAATTTTCAAACCAGAATTTCATATCCAGCCAAA
ATAAGCTTCGTAAGTGAAGGAGAAATAAAATCCTTTACAGATGAGCAAATCCTGAGAGAT
TTTGTCACCACCAAGGCTGTCTTACAAGAGCTCCTGAAGGAAGCACTAAACATGGAAAAG
AACAACTGGTACCAGCCACTGCAAAAACACGCCAAATTG---
>lcl|hg18_L1PA6_chrX_55812080_55818202
CTCCAAGAAATATGGGAAGATGTCAAAAGACCAAATCTACGTCTGATTGGTGTACCTGAA
AGTGACGGGGAGAATGGAACCAAGCTGGAAAACACTCTTCAGGATATTATCCAGGAGAAC
TTGCCCAACCTAGCAAGGCAGGCCAACATTCAAATTCAGGAAATACAGAGAATACCACAA
AGATACTCCTCGAGAAGAGCAACCCCAAGACATGTAATTCTCAGATTCACCAAAGTTGAA
ATGAAGGAAAAAATGTTAAGGGCAGCCAGAGAGAAAGGCTGGGTTACCCACAAAGGGAAG
CCCATCAGACTAACAGTGGATCTCTCGGCAGAAACTCTACAAGCCAGAAAAGAGTGGGGG
CCAATATTCAACACTC-TAAAGGAAAGAATTTTCAACCCAGAATTTCATATCCAGCCAAA
CTAAGCTTCATAAGTAAAGGAGAAATAAAATCCTTTACAGACAACCAAATGCTGAGAGAT
TTTGTCACCACCAGGCCTGCCTTACAAGAGCTCCTGAAGGAAGCACTAAACACGGAAAGG
GACAAGCGGTACCAGCCACTGCAAAAACTTGCCAAACTG---
>lcl|hg18_L1PA6_chrX_130951197_130957359
CTCCAAGAAATATGGGATTATGTGAAAAGACCAAATCTACATTTGATTGGTGTATGTGAA
AGTGACGGGGAGAATGAAATCAAGTTGGAAAACACTGTACAGGACATTATCCAGGAGAAC
TTCCCCAACCTAGCAAGGCAGGCCAACATTCAAACTCAGGAAATACAGAGAATGCCACAA
AGATACTCCTCAAGAAGAGCAAATCCAAGACACATAATTGTCAGATTCACCAAGGTTGAA
ATGAAGGAAAAAATGTTACGGACAGCCAGAGAGAAAGGCTGGGTTACCCACAAAGGGAAG
CCCATCAGACTAACAGCGAATCCCTTGGAAGAAACCCTACAAGCCAGAAGAGAGTGGGGG
CCAATATTCAACATTC-TAAAGAAAAGAATTTTCAGCCCAGAATTTCATAACCAGCCAAA
CTAAGCTTCATAAGTGAAGGAGAAATAAAATCCTTTAAAGACAAGCAAATGCTGAGAGAT
TTTGTCACCACCAGGCCTGCCTTACAAGAGCTCCTGAAGGAAGCACTAAACATGGAAAGG
AAAAGCCAGTACCAGCCCCTGCAAAAACATGCCAAATTG---
>lcl|hg18_L1PA6_chrX_137140565_137146715
CTCCAAGAAATATGGGACTATGTCAAAAGACCAAATCTACATCTGAGTGGTGTACCTGAA
AGTGACGGGGAGAATGGAACCAAGCTGGAAAACACTCTGCAGGATATTATCCAGGAGAAC
TTCCCCAACCTAGCAAGGCAGGCCAACATTCAAATTCAGGAAATACAAAGAACACCACAA
AGATACTCCTCGAGAAGAGCAACCCCGAGATACATAATTGTCAGATTCACCAAGGTTGAA
ATGAAGGAAAAAATGCTAAGGGCAACCAGAGAGAAAGGTCAGGTTACCCACAAAGGAAAG
CACATCAGATT-ACAGCGGATCTCTCGGCAGAAACCCTACAAGCCAGAAGGGAGTGGGGG
CCAATATTCAACAT-C-TAAAGAAAAGAATTTTCATCCCAGAATTTCATATCCAGGCAAA
CTAAACTTCATAAGTGAAGGAGAAATAAAATCCTTTACAGACAAACAAATGCTGAGAGAT
TTTGTCACCACCAGGCCTCCCTTACAAGAGCTCCTGAAGGAAGCATTAAACATGGGAAGG
AAAAACTGGTACCAGCCACTGCAAAAACATGCCAAATTG---
>lcl|hg18_L1PA6_chrX_136869510_136875640
CAACAAGAAATATGGGACTATGTGAAAAGACCAAATCTACGTCTGATTGGTGTACTTGAA
AGTGACAGGGAGAATGGAACCAAGTTGGAAAACACTCTTCAGGATATTATCCAGGAGAAC
TTCCCCAACCTAGCAAGGCAGACCAACATTCAAATTCAGGAAATACAGAAAACACTACAA
AGATACTCCTCGAGAAGAGTAACCCCAAGACACATAATTGTCATATTCACCAA-GTTGAA
ATGAAGGAAAAAATGTTAAGGGCAGCCAGAGAGAAAGGTTGGGTTACCCACAAAGGGAAG
CTCATCAGACTAACAGCAGATCTCTCGGCAGAAACCCTACAAGCCAGAAGAGAGTGGGGG
CCAATATTCAACATTC-TAAAGGAAAGAATGTTCAACCCAGAAGTTCATATCCAGCCAAA
CTAAGCTTTGTAAGTAAAGGAGAAATAAAATCCTTTACAGACAAACAAATGCTGAGAGAT
TTTGTCACCACTAGGCCTGCCTTACAAGAGCTCTTGAAGGAAGCACTAAACATGGAAAGG
AAAAACAGGTACCAGCCAGTGTGAAAACATGCCAAATTG---
>lcl|hg18_L1PA6_chr9_7267686_7273833
CTCCAAGAAATATGGGATTATGTGAAGAGACCAAATATATGTTTGATTGGTGTACCTGAA
AGTGACAGGGAGAATGGAACCAAGTTGGAAAATACTCTGCAGGATATTATCCAGGAGAAC
TTCCCCAACCTAGCAAGGCAGGTCAACACTTAAATTCAGGAAATACAGAGAACACCACAA
AGATACTCCTTGAGAAGAGCAACCCCAAGACACATAATTGGCAGATTCACCAAGGTTGAA
ATGAAGGAAAAAATGCTAAGGGCAGCCAGGGAGAAAGGTCGAGTTACACACAAAGGAAAG
CCCATCAGACTAACAGCAGATCTCTCGGCAGAAACCCTACAAGCCAGAAGAGAGTGGGGG
CCAATATTCAACATTC-TAAAGAAAAGAATTTTCAACCCAGAATTTCATATCCAGCCAAA
CTAAGCTTCATAAGTGAAGGAGAAATAAAATACTTTACAGACAAACAAATGCTGAGAGAT
TTTGTCACCACCAGGCCTGCCTTACAAGAGCTCCTGAAGGAAGCACTAAACACGGAAAGG
AACAACCAGTACCAGCCACTGCAAAAACATGCCAAATTG---
>lcl|hg18_L1PA6_chrX_26209347_26215455
CTCCAAGAAATATGGGACTGTGTGAAAAGACCAAATCTACATCTGATTGGTGTACCTGAA
AGTGACAGGGAGAATGGAACCAAGTTGGAAATCACTCTTCAGGATATTATCCAGGAGAAC
TTCCCCAACCTAGCAAGGCAGGCCAACATTCAAATTCAGGAAATACAGAGAACACCACAA
AGATACTCCTCGAGAAGAGCAACCCCAAGACACATAATTGTCAGATACACCAAGGTTGAA
ATGAAGGAAAAAATATTAAGGGCAGCCAGAGAGAAAGGTCAGGTTACCCACAAAGGGAAG
CCCATCAGACTAACAACAGATGTCTCGGCAGAAACTCTACAAGCCAGAAGAGAGTGGGGG
TGAATATTCAACGTTC-TAAAGAAAAGAATTTTCAACCCAGAATTTCATTTCCAGCCAAA
CTAAGCTTCATAAGTGAAGGAGAAATAAAATCCTTTACAGACAAGCAAATGCTGAGAGAT
TTTGTCACCACCAGGCCTGCCCTACAAGAGCTCCTGAAGGAAGCACTAAACATGGAAAGG
AACAACCAGTACCAGTCACTGCAAAAACATTTCAAACTG---
>lcl|hg18_L1PA6_chrX_95951174_95957314
CTCCAAGAAATATGGGAATATGTGAAAAGACCAAATCTACGTTTGTTTGGGGTACCTGAA
AGTGACAGGGAGAATGGAACCAAGTTGGAAAACACTCTGAAGGATATTATCCAGGAGAAC
TTCCCCAAACTAGCAAGTCAGGCCAACATTCAAATTCAGGAAACACAGAGAACACCACAA
AGATACTCCTTGAGAAGAGCAACCCCAAGACACATAATTGTCAGATTCACCAAGGTTGAA
ATGAAGGAAAAAAGGCTAAGGGCAGCCAGAGAGAAAGGTTGGGTTACCCACAAAGGGAAG
CCCATCAGACTGACAGTGGATCTTTCAGCAGAAATCCTACAAGACAGAAGAGAGAGGGGG
CCAATATTCAAAAGTC-TAAAGAAAAGAATTTTCAACCCAGAATTTCATATCCAGCCGAA
CTAAGCTTCATAAGTGAAGGACAAATAAAATCCTTTACAGACAAGCAAATGCTGAGGGAT
TTTGTCACCACCAGGCCTGCCTTACAAGAGCTCCTGAAGGAAGCACTAAGCATGGAAAGG
AACAACCAGTACCAGCCACTGCAAAAACATGCCAAATTG---
>lcl|hg18_L1PA6_chrX_151754498_151760640
CTCCAAATAACATGGGACTATGTGAAAAGACCAAATCTACATTTGACTGGAGTACCTGAA
AGTGACAGGGAGAATGGAACCAAGTTGGAAAACACTCTGCAGGATATTATCCAGGAGAAC
TTCCCCAACCTAGCAAGGCAGGCCAACATTCAAATTTAGGAAATACAGAGAATGCCACAA
AGATACTCCTCGAGAAGAGCAACTCCAAGACACATAATTGTCAGATTCACCAAAGTTGAA
ATGAAGGAAAAAATGTAAAGGGCAGCCAGAGAGAAAGGTCGGGTTACCGACAAAGGGAAG
CCCATCAGACTAACAGCAGATCCCTCGGCAGAAACCCTACAAGCCAGAAGAGAGTGGGAG
CCAATATTCAACATTC-TAAAGAAAAGAATTTTCAACCTAGAATTTCATATCCAGCCAAA
CTAAGCTTCATAAGTGAAGGAGAAATAAAATCCTTTACAGACAAACAAATGCTGGGAGAT
TTTGTCACCACCAGGCCTGCCTTATAAGAGCTCCTGAAGGAAGCACTAAACATGGAAAGG
AACAACTGGTACCAGCCACTGCAAAAACATGACAAATTG---
>lcl|hg18_L1PA6_chrX_154691652_154697825
CTCCAAGAAATATGGGACTACGTGAAAAGACCAAATCTACGTTTGATTGGTATACCTGAA
AGTGACGGGGAGAATGGAACCAAGCTGGAAAACACTCTTCAGGGTATTATCCAGGAGAAC
TTCCCCAACCTAGCAATGCAGGCCAACATTCAAATTCAGGAAATACAGAGAACACCACAA
AGATACTCCTCAAGAAGAGCAACTCCAAGACATGTAATTGTCAGATTCACCAAGGTTGAC
ATGAAAGAAAAAACGTTAAGGGCAGCCAGAGAGAAAGGTCGGGTTATCCACAAAGGGAAG
CCCATCAGACTAACAGCAGATCTCTTGGCAGAAACTCTACAAGCCAGAAGAGAGTGGGGG
CCAATATTCAACATTT-TAAAG-----AATTTTCAACCCAGAATTGCATGTCCAGCCAAA
CTAAGCTTCATAAGTGAAGGAGAAATAAAATCCTTTACAGACAAGCAAATGTTGAGAGAT
TTTGTCACCACCAGGCCTGCCTTACAGGAGCTCCTGAAGGAAACACTAAACATGGAAAGG
AACAATCAGTACCAGCCACTGCAAAAGCATGCCAAATTC---
>lcl|hg18_L1PA6_chrY_57550852_57557025
CTCCAAGAAATATGGGACTACGTGAAAAGACCAAATCTACGTTTGATTGGTATACCTGAA
AGTGACGGGGAGAATGGAACCAAGCTGGAAAACACTCTTCAGGGTATTATCCAGGAGAAC
TTCCCCAACCTAGCAATGCAGGCCAACATTCAAATTCAGGAAATACAGAGAACACCACAA
AGATACTCCTCAAGAAGAGCAACTCCAAGACATGTAATTGTCAGATTCACCAAGGTTGAC
ATGAAAGAAAAAACGTTAAGGGCAGCCAGAGAGAAAGGTCGGGTTATCCACAAAGGGAAG
CCCATCAGACTAACAGCAGATCTCTTGGCAGAAACTCTACAAGCCAGAAGAGAGTGGGGG
CCAATATTCAACATTT-TAAAG-----AATTTTCAACCCAGAATTGCATGTCCAGCCAAA
CTAAGCTTCATAAGTGAAGGAGAAATAAAATCCTTTACAGACAAGCAAATGTTGAGAGAT
TTTGTCACCACCAGGCCTGCCTTACAGGAGCTCCTGAAGGAAACACTAAACATGGAAAGG
AACAATCAGTACCAGCCACTGCAAAAGCATGCCAAATTC---
>lcl|hg18_L1PA6_chr9_32947811_32953954
CTCCAAGAAATATGGGACTATGTGAAAAGACCAAATCGACATCTGATTGGTGTACCTGAA
AGTGACAGGGAGAGTGGAACCAAGTTGGAAAACACTCTTCAGGATATTATCCAGGAGAAA
TTCCCCAACCTAGCAAGGTAGGCTGACATTCAAATTCAGGAAATACAGAGAACACCACAA
AGATACTCCTTGAGAAGAGCAACTCCAAG--ACATAATTGTCAGATTCACCAAGGTTGAA
ATGAAGGAAAAAATGCTAAGGGCAGCC----AGAAAGGTCAGGTTACCCACAAAGGGAAG
CCCATCAGACTAATAGCAGATCTCTCGGCAGAAACTCTACAAGGCTGAAGAGAGTGGGGG
CCAATATTCGACATTC-TAAAGAGAAGAATTTTCAGCCCAGAATGTCATATCCAGCCAAA
CTAAGCTTCATAAGTGAAGGAGAAATAATATCCTTTACAAACAAGCAAATGCTGAGAGAT
TTTGTCACCACCAGGCCTGCCTTGCAAGAGCCCCTGAAGGAAGCACTAAACATGGAAAGG
AACGACTGGTACCAGCCACTGCAAAAACATGCCATATTG---
>lcl|hg18_L1PA6_chr9_99747468_99753621
CTCCAAGAAATATGGGACTATGTGAAAAGACCAAATCTACGTTTGATCAGCATACCTGAA
AGTGACGGGAAGAATGAAACCAAGTTGGAGAATACTCTTCAGGATATTATCCAGGAGGAC
TTCCCCAACCTAGCAAGGCAGGCCAACATTCAAATTCAGGAAATACAGAGAACACCACAA
AGATACTCCCTGAGAAGAGCAACCCCAAGATACATAATTGTCAGATTCACCAAGGTTGAA
ATGAAGGAAAAAATG-TAAGGGCAGCCAGAGAGAAAGGTCGGGTTATCCACAAAGGAAAG
TCCATCAGACTAACAGCGGATCTCTCAGCAGAAACTCTACAAGCCAGAAGAGAGTGGGGG
CCAATATTCAACATTC-TAAAGAAAAGAATTTTCAACCCAGAATTTCATATCCAGCCAAA
CTAAGCTTCATAAGTGAAGGAGAAATAAAATCTTTTACAGACAAGCAAATGCTGAGAGAT
TTTGTCACCACCAGTCCTACCTTACAAGAGCTCCTGAAGGAAGCACTAAACATGGAAAGG
AACAACCAGTACCAGCCACTGCAAAAACATGCCAAATTG---
