# Supplementary material for: Cryptic genetic variation enhances primate L1 retrotransposon survival by enlarging the functional coiled coil sequence space of ORF1p
Source: PLoS Genet. 2020 Aug 14;16(8):e1008991. doi: 10.1371/journal.pgen.1008991 (PMC7449397; doi:10.1371/journal.pgen.1008991)
Supplement: S1 Data — (ZIP) [file pgen.1008991.s012.zip › Supplementary_Data_PG/orf1_cterm/3ct_seq.fst]

>3ct_cn_50_cg
CTCCAAGAAATATGGGACTATGTGAAAAGACCAAATCTACGTCTGATTGGTGTACCTGAA
AGTGACGGGGAGAATGGAACCAAGTTGGAAAACACTCTGCAGGATATTATCCAGGAGAAC
TTCCCCAATCTAGCAAGGCAGGCCAACGTTCAGATTCAGGAAATACAGAGAACGCCACAA
AGATACTCCTCGAGAAGAGCAACTCCAAGACACATAATTGTCAGATTCACCAAAGTTGAA
ATGAAGGAAAAAATGTTAAGGGCAGCCAGAGAGAAAGGTCGGGTTACCCTCAAAGGGAAG
CCCATCAGACTAACAGCGGATCTCTCGGCAGAAACTCTACAAGCCAGAAGAGAGTGGGGG
CCAATATTCAACATTCTTAAAGAAAAGAATTTTCAACCCAGAATTTCATATCCAGCCAAA
CTAAGCTTCATAAGTGAAGGAGAAATAAAATACTTTACAGACAAGCAAATGCTGAGAGAT
TTTGTCACCACCAGGCCTGCCCTAAAAGAGCTCCTGAAGGAAGCGCTAAACATGGAAAGG
AACAACCGGTACCAGCCGCTGCAAAATCATGCCAAAATG
>lcl|hg18_L1PA3_chr1_50173101_50179123
CTCCAAGAAATATGGGACTATGTGAAAAGACCAAATCTGCGTCTGATTGGGGTACCTTAA
AGTGACGGGGAGAATGGAACCAAGTTGGAAAACACTCTGCAGGACATTACCCAGGAGAAC
TTCCCCAAACTAGCAAGGCAGGCCAACATTCAGATTCAGGAAATACAGAGAACGCCACAA
AGATACTCCTCGAGAAGAGCAACTCCAGGACACATAATTGTCAGATTCACCAAAGTTGAA
ATGAAGGAAAAAATGTTAAGGGCAGCCAGAGAGAAAGGTCGGGTTACCCACAAAGGGAAG
CCCATCAGACTAACAGCGGATCTCTCGGCAGAAACTCTACAAGCCAGAAGAGAGTGGGAG
CCAATATTCAACATTCTTAAGGAAAAGAATTTTCAACCCAGAATTTCATATCCAGCCAAA
CTAAGCTTCATAAGTGAAGGAGAAATAAAATCCTTTACAGACAAGCAAATGCTGAGAGAT
TTTGTCACCACAAGGCCTGCCATAAAAGAGCTCCTGAAGGAAGCACTAAACAAGGAAAGG
AACAACCGGTACCAGCCACTACAAAATCATGCCGAATTA
>lcl|hg18_L1PA3_chr1_162451883_162458046
CTCCAAGAAATATGGGACTATATGAAAAGACCAAATCTACGTCTGACTGGTGTACCTGAA
AGTGACGGGGAGAATGGAACCAAGTTGGAAAACACGCTGCAGGATATTATCCAGGAGAAC
TTCCCCAATCTAGCAAGGCAGGCCAACAGTGAGATTCAGGAAATACAGAGAACACCACAA
AGATACTCCTCGAGAAGAGCAACTCCAAGACACATAATTGTCAGATTCACCAAAGTTGAA
ATGAAGGAAAAAATGTTAAGGGCAGCCAGAGAGAAAGGTCAGGTTACCCACAAAGGGAAG
CCCATCAGACTAACAGTGGATCTCTTGGCAGAAACTCTACAAGCCAGGAGAGTGTGGGGG
CCAATATTCAACATTCCTAAAGAAAAGAATTTTCAACCCACAATTTCATATCCAGACAAA
CTAAGCTTCATAAGTGAAGGAGAAATAAAATACTTTACAGACAAGCAAATGCCGAGAGAT
TTTGTCACCACCAGGCCTGCCCTAAAAGAGCTCCTGAAGGAAGCACTAAACATGGAAAGG
AACAACCGGTACCAGCTGCTGCAAAATCATGCCAAATTG
>lcl|hg18_L1PA3_chr1_119175585_119181726
CTCCAAGAAATATGGGACTATGTGAAAAGACCAAATCTACGTCCGATTGGTGTACCTGAA
AGTGACGGGGAGAATGGAACCAAGTTGGAAAACACTCTGCAGGATATTATCCAAGAGAAC
TTCCCCAATCTAGCAAGGCAGGCCAACATTCAGATTCAGGAAATACAGAGAATGCCACAA
AGATACTCCTTGAGAAGAGCAACTCCAAGACACATAATTGTCAGATTCACCAAAGTTGAA
ATGAAAGAAAAAATGTTAAGGGCAGCCAGAAAGAAAGGTTTGGTTACCCACAAAGGGAAG
CCCATCAGACTAACAGCAGATCTCTCGGCAGAAACTCTATAAGCCAGAAGAGAGTGGGGG
CCAATATTCAACATTCTTAAAGAAAAGAATTTTCAACACAGAATTTCATATCCAGCCAAA
CTAAGCTTCATAAGTGAAGGAGAAATAAAATACTTTACAGACAAGCAAATGCTGAGAGAT
TTTGTCACCACCAGACCTTCCCTAAAAGAGCTCCTGAAGGAAGCACTAAACATGGAAAGG
AAGAACCAGTAACAGCCACTGCAAAATCATGCCAAACTG
>lcl|hg18_L1PA3_chr1_48515454_48521602
CTCCAAGAAATATGGGACTATGTGAAAAGACCGAATCTACATCTGATTGGCGTACCTGAA
ACTGACGGGGAGAATGGAACCAAGTTGGAAAACACTCTGCAGGATATTATCCAGGAGAAC
TTCCCCAATCTAGCAAGGGAGGCCAACATTCAGATTCAGGAAATACAGA-AACGCCACAA
AGATACTCCTCGAGAAGAGCAACTCCAAGACACATAATTGTCAGATTCACCAAAGTTTAA
ATAAAGGCAAAAATGTTAAGGGCAGCCAGAGAGAAAGGTCAGGTTACCCACAAAGGGAAG
CCCATCAAACTAACAGCGGATCTCTCGGCAGAAACTCTACAAGCCAGAAGAGAGTGGGGG
CCAATATTCAACATTCTTAAAGAAAAGAATTTTCAACCCAGAATTTCATATCCAGCCAAA
CTAAGCTTCATAAGTGAAGGAGAAATAAAATCCTTTACAGACAAGCAAATGCTGAGAGAT
TTTGTCACCACCAGGCCTGCCCTAAAAGAGCTCCTGAAGGAAGCATTAAACATGGAAAGG
AACAACCGGTATCAGCCACTGCAAAAACATGCCAAATTG
>lcl|hg18_L1PA3_chr1_187990555_187996704
CTCCAAGAAATATGGGACTATGTGAAAAGACCAAATCTACGTCTGATTGGTGTACCTGAA
AGTGATGGGGAGAATGGAACCAAGTTGGAAAACACTCTGCAGGATATTATCCAGGAGAAC
TTCCCCAATCTAGCAAGGCAGGCCAACATTCAGATTCAGGAAATACAGAGAACACCACAG
AAATACTCCTCGAGAAGGGCAACTCCAAGACACATAATTGTCAGATTCACCAAAGTTGAA
ATGAAGGAAAAAATGTTAAGGGCAGCCAGAGAGAAACGTCTGGTTACCCACAAACGAAAG
CCCATCAGACGAACAGCGGATCTCTCGGCAGAAATTCTACAAGCCAGAAGAGAGTGGGGG
CCAATATTCAACATTCTTAAAGAAAATAATTTTCAACCCAGAATTTCATATCCAGCCAAA
CTAAGCTTCATAAGTGAAGGAGAAATAAAATACTTTACAGACAAGCAAATTCTGAGAGAT
TTTGTCACCACCAGGCCTGCCCTAAAAGAGCTCCTGAAGGAAGCACTAAACATGGAAAGG
AACAACCGGTACCAGCCACTGCAAAATCATGCCAAAATG
>lcl|hg18_L1PA3_chr1_99637969_99644117
CTCCAAGAAATATGGGACTATGTGAAAAGACCAAATCTACGTCTGATTGGTGTACCTGAA
AGTGACAGGGAGAATGGAACCAAGTTGGAAAACACTCTGCAGGATATTATCCAGGAGAAC
TTCCCCAATCTAGCAAGGCAGGCCAACATTCAGATTCAGGAAATACAGAGAACGCCAGAA
AGATACTCCTCGAGAAGAGCAACTCCAAGACACATAATTGTCAGATTCACCAAAGTTGAA
ATGAAGGAAAAAATGCTAAGGGCAGCCAGAGAGAAAGGTCGGGTTACCCACAAAGGGAAG
CCCATCAGACTAACAGCTGATCTCCTGGCAGAAACTCTACAAGCCAGAAGAGAGTGGGGG
CCAATGTTCAACATTCTTAAAGAAAAGAATTTTCAACCCAGAATTTCATATCCAGCCAAA
CTAAGCTTCATAAGTGAAGGAGAAATAAAATACTTTACAGAGAAGCAAATGCTGAGAGAT
TTTGTCACCACCAGGCCTGCCCTAAAAGAGCTCCTGAAGGAAGCACTAAACATGGAAAGG
AACAACCAGTACCAGCCACTGCAAAATCATGCCAAATTG
>lcl|hg18_L1PA3_chr1_112543288_112549448
CTCCAAGAAATATGGGACTATGTGAAAAGACCAAATCTACATCTGATTGGTGTACCTGAA
AGTGATGGGGAGAATGGAACCAAGTTGGAAAACACTCTGCAGGATATTATCCAGGAGAAC
TTCCCCAATAAAGCAAGGCAGGCCAACGTTCAGATTCAGGAAATACAGAGAATGCCACAA
AGATACTCCTCGAGAAGAGCAACTCCAAGACATATAATTGTCAGATTCACCAAAGTTGAA
ATGAAGGAAAAAATGTTAAGGGCAGCCAGAGAGAAAGGTCGGGTTACCCACAAAGGGAAG
CCCATCAGACAAAGAGTGGATATCTCGGCAGAAACTCTACAAGCCAGAAGAGAGTGGGGG
CCAATATTCAACATTCTTAAAGAAAAGAATTTTCAACCCAGAATTTCATATCCAGCCAAA
CTAAGCTTCATAAGTGAAGGAGAAATAAAATACTTTACAGACAACCAAATGCCAAGAGAT
TTTGTCACCACTAGGCCTGCCCTAAAAGAGCACCTGAAGGAAGCACTAAACATGGAAAGG
AACAACCGGTACCAGCCACTGCAAAAACATGCCAAATTG
>lcl|hg18_L1PA3_chr1_105279294_105285325
CTCCAAGAAGTATGGGACTATGTGAAAAGACCAAATCTACGTCTGATTGGTGTACCTGAA
AGTGACGGGGAGAATGGAACCAAGTTGAAAAACACTCTGCAGGATATTATCCAGGAGAAC
TTCTCCAATCTAGCAAGGCAGGCCAACGTTCAGATTCAGGAAATACAGAGAACGCCACAA
AGATACTCCTCGAGAAGAGCAACTCCAAGACACATAATTATCAGATTCACCAAAGTTGAA
ATGAAGGAAAAAATGCTAAGGGCAGCCAGAGAGAAAGGTCGGGTTATCCTCAAAGAGAAG
CCCATCAGACTAACAGCAGATCTCTCGGCAGAAACTCTACAAGCCAGAAGAGAGTGGGGG
CCAATATTCAACATTCTTAAATAAAAGAATTTTCAACCCAGAATTTCATATCCAGCCAAA
CTAAGCTTCATAAGTGAAGGAGAAATAAAATACTTTACAGACAAGCAAATGCTGAGAGAT
TTTGTCATCACCAGGCCTGCCCTAAAAGAGCTCCTGAAGGAAGCGCTAAACATGGCAAGG
AACAACCGGTACCAGCCGCTGCAAAATCATGCCAAAATG
>lcl|hg18_L1PA3_chr1_70161085_70167223
CTCCAAGAAATATGGGACTATGTGAAAAGACCAAATCTATGTCTGACTGGTGTACCTGAA
AGTGACGGGGAGAATGGAACCAAGTTGGAAAACACTCTGCAGGATATTATCCAGGAGAAC
TTCCCCAATCTAGCAAGGCAGGCCAACATTCAGATTCAGGAAATACAGAGAACGCCACAA
AGATACTCCCCAAGAAGAGCAACTCCAAGAAACATAATTGTCAGATTCACCAAAGTTGAA
ATGAAGGAAAAAATGTTAAGGGCAGCCAGAGAGAAAGGTCGGGTTACCCACAAAGGGAAG
CCCATCAGACTAACATGGGATCTCTTGGCAGAAACTTTACAAGCCAGAAGACATTGGGGG
CCAATATTCAACATTCTTAAAGGAAAGAATTTTCAACCCACAATTTCATATCCAGCCAAA
CTAATCTTCATAAGTGAAGGAGAAATAAAATACTTTACAGACAAGCAAATGCTGAGAGAT
TTTGTCACCACCAGGCCTGTCCTAAAAGACCTCCTGAAGGAAGCATTAAACATGGAAAGG
AACAACCGGTACCAGCCACTGCAAAATCATGCCAAAATG
>lcl|hg18_L1PA3_chr1_100870383_100876534
CTCCAAGAAATATGGGACTATGTGAAAAGATCAAATCTACGTCTGATTGGTGTACCTGAA
AGTGACGGGGAGAATGGAACCAAGTTGGAAAACACTCTGCAGGATATTATCCAGGAGAAC
TTCCCCAGTCTAGCAAGGCAGGCCAACATTCAGATTCAGGAAATACAGAGAACGCCACAA
AGATACTCCTCGAGAAAAGCAACTCCAAGACACATAATTGTCAGATTCATCAAAGTTGAA
ATGAAGGAAAAAATATTAAGGGCAGCCAGAGAGAAAGGTCGGGTTACGCACAAAGGGAAG
CCCATCAGACTAACAGCAGATCTCTCGGCAAAAACTCTGCAAGCCAGAAGAGAGTGGGGG
CCAATATTCAACATTCTTAAAG-AAAGAATTTTCAACCCAGAATTTCATCTCCAGCCAAA
CTAAGCTTCATAAGTGAAGGAGAAATAAAATCCTTTACAGACAAGCAAATGCTGAGAGAT
TTTGTCACCACCAGGCCTGCCCTAAAAGAGCTCCTGAAGGAAGCACTAAACATGGAAAGG
AACAACCGGTACCAGCCACTGCAAAATCATGCCAAAATG
>lcl|hg18_L1PA3_chr1_96289724_96295877
CTCCAAGAAATATGGGACTATGTGAAAAGACCAAATGTACATCTGATTGGTGTACCTGAA
AGTGACAGGGAGAATGGAACCAAGTTGGAAAACACTCTGCAGGATATTATCCAGGAGAAC
TTCCCCAATCTAGCAAGGCAGGCCAACATTCAGATTCAGGAAATACAGAGAATGCCACAA
AGATACTCCTCGAGAAGAGCAACTCCAAGACACATAATTGTCAGATTCACCGAAGTTGAA
ATGAAGGAAAAAATGTTAAGGGAAGCCAGAGAGAAATGTTGGGTTACCCACAAAGGGAAG
CCCGTCAGACTAATAGCAGATCTCTTGGCAGAAACTCTACAAGCCAGAAGAGAGTGGGGG
CCAATACTCAACATTCTTAAAGAAAAGAATTTTCAACCCAGAATTTCATATCCAGCCAAA
CTAAGCTTCATAAGTGAAGGAGAAATAAAATACTTTACAGACAAGCAAATGCTGAGAGAT
TTTGTCACCACCAGGCCTGCCCTAAAAGAGCTCCTAAAGGAAGCACTAAACATGGAAAGG
AACAACCGGTACCAGCCACTGCAAAAAGATGCCAAATTG
>lcl|hg18_L1PA3_chr1_157805368_157811518
CTCCAAGAAATATGGGACTATGTGAAAAGACCAAATCTACGTCTGATTGGTGTACCTGAA
AGTGACGGGGAGAATGGAACCAAGTTGGAAAACACTCTGCAGGATATTATCCAGGAGAAC
TTCCCCAATCTAGCAAGGCAGGCCAACATTCAGATTCAGGAAATACAGAGAATGCCACAA
AGATACTCCTTGAGAAGAGCAACTCCAAGACACATAATTGTCAGATTCACCAAAGTTGAA
ATGAAGGAAAAAATGTTAAGGGCAGCCAGAGACAAAGGTCGGGTTACCCACAAAGGGAAG
CCCATCAGATTAACAGCGGATCTCTCAGCAGAAACTCTACAAGCCAGAAGAGAGTGGGGG
CCGATATTCAACATTCTTAAAGAAAAGAACTTTCAACCCAGAATTTCATATCCAGCCAAA
CTAAGCTTCATAAGTGAAGGAGAAATAAAATACTTTACAGGCAAGCAAATGCTGAGAGAT
TTTGTCACCACCAGGCCTGCTGTAAAAGATCTCCTGAAGGAAGCACTAAACATGGAAAGA
AACAACTGGTACCAGCCACTGCAAAATCATGCCAAATTG
>lcl|hg18_L1PA3_chr1_236267038_236273188
CTCCAAGAAATATGGGACTATGTGAAAAGACCAAATCTATGTCTGATTGGTGTATCTGAA
AGTGACAGGGAGAATGGAACCAAGTTGGAAAACACTCTGCAGGATATTATCCAGGAGAAC
TTCCCCAATCTAGTAAGGCAGGCCAACATTCAGATTCAGGAAATACAGAGAATGCCACAA
AGATACTCCTCGAGAAGAGCAACTCCAAGACACATAATTGTCAGATTCACCAAAGCTGAA
CTGAAGGAAAACATGTTAAGGGCAGGCAGAGAGAAAGGTCGGGTTA-CCACAAAGGGAAG
CCCATCAGACTAACAGCGGATCTCTTGGCAGAAACTCTACAAGGCAGAAGAGAGTGGGGG
CCAATATTCAACATTCTTAAAGAAAAGAATTTTCAACGCAGAATTTCATATCCAGCCAAA
CTAAGCTTCATAAGTGAAGGAGAAATAAAATACTTTACAGACAAGCAAATGCTGAGAGAT
TTTGTCACCACCAGGCCTGCCCTAAAAGAGCTCCTGAAGGAAGCACTAAACATGGAAAGG
AACAACCGATACCAGCCACTGCAAAATCATGCCAAAATG
>lcl|hg18_L1PA3_chr1_117696708_117702869
CTCCAAGAAATATGGGACTATGTGAAAAGACCAAATCTGCATCTGATTGGTGTACCTGAA
AGTGACGGGGAGAATGGAACCAAGTTGGAAAACATTCTGCAGGATATTATCCAGGAGAAC
TTCCCCAATCTAGCAAGGCAGGCCAACATTCAGATTCAGGAAATACAGAGAATACCACAA
AGATACTCCTCGAGAAGAGCAACTCCAAGACACATAATTGTCAGATTCACCAAAGCTGAA
ATGAAGGACAAAATGTTAAGGGCAGCCAGAGAGAAAGGTTGGGTTACCCACAAAGGGAAG
CCCATCAGACTAACAGCGGATCTCTCAGCAGAAACTCTACAAGCCAGATGAGAGTGGGGG
CCAATATTCAACATTCTTAAAGAAAAGAATTTTCAACCCAGAATTTCATATCCAGCCAAA
CTAAGCTTCATAAGTGAAGGAGAAATAAAATACTTTACAGACAAGCAAATGCTGAGAGAT
TTTATCACCACCAGGCCTGCCCTACAAGAGCTCCTGAAGGAAGCACTAAACATGGAAAGG
CACAACCGGTACCAGCCGCTGCAAAATCATGCCAAAATG
>lcl|hg18_L1PA3_chr10_107485466_107491621
CTCCAAGAAATATGGGACTATGTGAAAAGACCAAATCTACGTCTGATTGGTGTACCTGAA
GGTGATGGGGAGAATGGAACCAAGTTGCAAAACACTCTGCAGGATATTATCCAGGAGAAC
TTCCCCAATCTAGCAAGGCAGGCCAACATTCAGATTCAGGAAATACAGAGAACGCCACAA
AGATACTCCTCGAGAAGACCAACTCCAAGACACATAATTGTCAGATTCACCAAAGTTGAA
ATGAAGGAAAAAATGTTAAGGGCAGCCAGAGAGAAAGGTCAGGTTACCCTCAAAGGGAAG
CCCATCAGACTAACAGCGGATCTCTCGGCAGAAACCCTACAAGCCAGAAGAGAGTGGGGG
CCAATATTCAACATTCTTAAAGAAAAGAATTTTCAACCCAGAATTTCATATCCAGCCAAA
CTAAGCTTCATAAGTGAAGGAGAAATAAAATACTTTACAGACAAGCAAATGCTGAGAGAT
TCTGTCACCAGCAGGCCTGCCCTAAAAGAGCTCCTGAAGGAAGCACTAAACATGGAAAGG
AACAACCGGTACCAGCCACTGCAAAATCATGCCAAATGG
>lcl|hg18_L1PA3_chr1_111679357_111685516
CTCCAAGAAATATGGGACTATGTGAAAAGACCGAATCTTCGTCTGATTGGTGTACCTGAA
AGTGACGGGGAGAATGGAACCAAGTTGGAAAACACTCTGCAGGATATTATCCAGGAGAAC
TTCCCCAATCTAGCAAGGCAGGCCAACATTCAGATTCAGGAAATACAGAGAACACCACAA
AGATACTCCTAGAGAAGAGCAACTCCAAGACACATAATTGTCAGATTCACCAAAGTTGAA
ATGACGGAAAAAATGTTAAGGGCAGCCAGAGAGAAAGGTCGGGTTACCCACAAAGGGAAG
CCCATCAGACTAACAGCAGATCTCTCAGCAGAAACTCTACAAGCCAGCAGAGAGTGGGGG
CCAATATTCAACATTCTTACAGAAAAGAATTTTCAACCCAGAATTTCATATCCAGCCAAA
CTAAGCTTCATAAATGAAGGAGAAATAAAATCCTTTACAGACAAGCAAATGCTGAGAGAT
TTTGTCACCACCAGGCCTGCCCTAAAAGAGCTCTTGAAGGAAGCACTAAACATGGAAAGG
AACAACCAGTACCAGCCACTGCAAAATCATGCCAAAATG
>lcl|hg18_L1PA3_chr1_181893826_181899981
CTCCAAGAAATATGGGACTATGTGAAAAGACCAAATCTACGTCTGATTGGTGTACCTGAA
AGTGACGGGGAGAATGGAACCAAGTTGGAAAACACTCTGCAGGGTATTATCCAGGAGAAC
TTCCCCAATCTAGCAAGGCAGGCCAACATTCAGATTCAGGAAATACAGAGAACACCACAA
AGATACTCCTCGAGAAGAGCAACTCCAAGACACATAATTGTCAGATTCACCAAAGTTGAA
ATGAAGGAAAAAATGTTAAGGGCAGCCAGAGAGAAAGGTCGGGTTACCCACAAAGGGAAG
CCCATCAGACTAACAGTGGATCTCTCGGCAGAAACTCTAGAAGCCGGAAGAGAGTGGGGG
CCAATATTCAACATTCTTAAAGAAAAGAATTTTCAACCCAGAACTTCATATCCAGCCAAA
CTAAGCTTCATAAGTGAAGGAGAAATAAAATACTTTACAGACAAGCAAATGCTGAGAGAT
TTTGTCACCACCAGGCCTGCCCTAAAAGAGCTCCTGAAGGAAGCACTAAACATGGAAAGG
AACACCCGGTACTAGCCACTGCAAAATCATGCCAAATTG
>lcl|hg18_L1PA3_chr1_118912379_118918396
CTCCAAGAAATATGGGACTATGTGAAAAGACCAAATCTATGTCTGATTGGTGTACCTGAA
AGTGACGGGGAGAATAGAACCAAGTTGAAAAACACTCTGCAGGATATTATCCAGGAGAAC
TTCCCCAGTCTAGCAAGGCAGGCCAACATTCAGATTCAGGGAATACAGAGAACGCCACAA
AGATACTCCTCGAGAAGAGCAACACCAAGACACATAATTGTCAGATTCACCAAAGTTGAA
ATGAAAGAAAAAATGTTAAGGGCAGCCAGAGAGAAAGGTCAGGTAACCCTCAAAGGGAAG
CCCATCAGACTAACAGCAGATCTCTCGGCAGAAACTCTACAAGCCAGAAGAGAGTGGGAG
CCAATATTCAACATTCTTAAAGAAAAGAATTTTCAACCCAGAATTTCATATCCAGCCAAA
CTAAGCTTCATAAGTGAAGGAGAAATAAAATACTTTACAGTCAAGCAAATGCTGAGAGAT
TTTGTCACCACCAGGCCTGCCCTAAAAGAGCTCCTGAAGGAAGCGCTAAACATGGAAAGG
AACAACCGGTACCAGCCACTGCAAAATCATGCCAAAATG
>lcl|hg18_L1PA3_chr1_237867692_237873832
CTCCAAGAAATATGGGACTATGTCAAAAGACCAAATCTACATCTGATTGGTGTACCTGAA
AGTGACGGGGAGAATGGAACCAAGTTGGAAAACACTCTGCCGGATATTATCCAGGAGAAC
TTCCCCAATCTAGCAAGGCAGGCCAACATTCAAATTCAGGAAATACAGAGAATGCCACAA
AGATACTCCTCGAGAAGAGCAACTCCAAGACACATAATTGTCAGATTCACCAAAGTTGAA
ATGAAGGAAAAAATGTTAAGGGCAGCCAGAGAGAAAGGTCGGGTTACCCACAAAGGGAAG
CCCATCAGACTAACAGAGGGTCTCTCGGCAGAAACTCTACAAGCCAGAAGAGAGTGGGGG
CCAATATTCAACATTCTTAAAGAAAAGAATTTTCAACCCAGAATTTCATATCCAGCCAAA
CTAAGCTTCATAAGTGGAGGAGAAATAAAATTCTTTACAGACAAGCAAATGCTGAGAGAT
TTTGTCACCACCAGGCCTGCCCTAAAAGAGCTCCTGAAGGAAGCACTAAACACGGAAAGG
AACAACCGGTACCAGCCACTGCAAAATCACGCCAAATTG
>lcl|hg18_L1PA3_chr1_174544155_174550169
CTCCAAGAAATATGGAACTATGTGAAAAGACCAAATCTACATCTGATTGGTGTACCTGAA
AGTGACAGGGAGAATGGAACCAAGTTGGAAAACACTCTGCAGGATATTATCCAAGAGAAC
TTCCCCAATCTAGCAAGGCAGGCCAACATTCAAATTCAGGAAATACAGAGAACGCTACAA
AGATACTCCTCGAGAAGAGCAACTCCAAGACACATAATTGTCAGATTCACCAAAGTTGAA
ATGAAGGAAAAAATGTTAAGGGCAGCCAGAGAGAAAGGTTGCGTTACCCTCAAAGGGAAG
CCCACCAGACTAACAGCAGATCTCTCAGCAGAAACTCTACAATCCAGAAGAGAGTGGGTG
CCAATATTCAACATTCTTAAAGAAAAGAATTTTCAACCCAGAATTTCATATCCAGCCAAA
CTAAGCTTCATAAGTGAAGGAGAAATAAAATCCTTTCCAGACAAGCAAATGCTGAGAGAT
TTTGTCACCACCAGGCTTGCCCTAAAAGAGCTCCTGAAGGAAGTGCTAAACATGGAAAGG
AACAACCAGTACCAGCCACTGCAAAATCATGCCAAAATG
>lcl|hg18_L1PA3_chr1_59771256_59777268
CTCCAAGAAATATGGGACTATGTGAAAAGACCAAATCTACGTCTGATTGGTGTACCTGAA
AGTGACGGGGAGAATGGAACCAAGTTGAAAAACACTCTGCAGGATATTATCCAGGAGAAC
TCCCCCAATCTAGCAAGGCAGGCCAACATTCAGATTCAGGAAATACAGAGAACGCCACAA
AGATACTCCTCGAGAAGAGCAACTCCAAGACACATAATTGTCAGATTCACCAAAGTTGAA
ATGAAGGAAAAAATGTTAAGGGCAGCCAGAGAGAAAGGTAGGGTTATCCTCAAAGGGAAG
CCCATCAGACTAACAGCGGATCTCTTGGCAGAAACTCTACAAGCCAGAAGAGAGTGGGGG
CCAATATTCAACATTCTTAAAGAAAAGAATTTTCAACCCAGAATTTCATATCCAGCCAAA
CTAAGCTTCATAAGTGAAGGAGAAATAAAATACTTTACAGACAAGCAAATGCTGAGAGAT
TTTGTCACCACCAGGCCTGCCCTAAAAGAGCTCTTGAAGGAAGTGCTAAACATGGAAAGG
AAAAACCAGTACCAGCCACTGCAAAATCATGCCAAAATG
>lcl|hg18_L1PA3_chr10_117280128_117286262
CTCCAAGAAATATGGGATTATGTGAAAAGACCACATCTACGTCTGATCGGTGTACCTGAA
AGTGACGGGGAGAATGGAGCCAAGTTGGAAAACACTCTGCAGGATATTATCCAGGAGAAC
TTCCCCAATCTAGCAAGGCAGGCCAACATTCAGATTCAGGAAATACAGAGAACGCCACAA
AGATACTCCTCGAGAAGAGCAACTCCAAGACACATAATTGTCAGATTCACCAAAGTTGAA
ATGAAGGAAAAAATGTTAAGGGCAGCCAGAGAGAAAGGTCGGGTTACCCTCAAAGGGAAG
CCCATCAGACTAACAGCGGATCTCTCAGCAGAAACTCTACAAGCCAGAATAGAGTGGGGG
CCAATAGACAACATTCTTAAAGAAAAGAATTTTCAACCCAGAATTTCATATCCAGCCAAA
CTAAGCTTCATAAGTGAAGAAGAAATAAAATACTTTACAGACAAGCAAATGCTGAGAGAT
TTTGTCACCACCAGGCCTGCCCTAAAAGAGCTCCTGAAGGAAGCACTAAACATGGAAAGG
AACAACCGGTACCAGCTGCTACAAAATCATGCCAAAATG
>lcl|hg18_L1PA3_chr1_34067709_34073853
TTCCAAGAAATATGGGACTATGTGAAAAGACCAAATCTACGTCTGATTGGTGTACCTGAA
AGTGACGGGGAGAATGGAACCAAGTTGGAAAACACCCTGCAGGATACTATCCAGGAGAAC
TTCTCCAATCTAGCAAGGCAGGCCAACGTTCAGATTCAGGAAATACAGAGAACGCCACAA
AGATACTCCTCGAGAAGAGCAACTCTAAGACACATAATTGTCAGATTCACCAAAGTTGAA
ATGAAGGAAAAAATGTTAAGGGCAGCCAGAGAGAAAGGTTAGGTTACCCACAAAGGGAAG
CCCATCAGACTAACAGCGGATTTCTCGGCAGAAACTCTACAAGTCAGAAGAAATTGGGGG
CCAATATTCAACATTCTTAAAGAAAAGAATTTTCAACCCAGAATTTCATATCCAGCCAAA
CTAAGCTTCATAAGTGAAGGAGAAATAAAATCCCTTACAAACAAGCAAATGCTGAGAGAT
TTTGTCACCACCAGGCCTGCCCTAAAAGAGCTCCTGAAGGAAGCACTAAACATGGAAAGG
AACAAATGGTACCAGCTGCTGCAAAATCATGCCAAAATG
>lcl|hg18_L1PA3_chr1_156551074_156557099
CTCCAAGAAATATGGGACTATGTGAAAAGACCAAATCTACGTCTGATTGGTGTACCTGAA
AGTGACGGGGAGAATGGAACCAAGTTGGAAAACACTCTGCAGGATATTATCCAGGAGAAC
TTCCCCAATCTAGCAAGGCAGGCCAACGTTCAGATTCAGGAAATACAGAGAACACCACAA
AGATACTCCTCGAGAAGAGCAACTCCAAGACACATAATTGTCAGATTCACCAAAGTTGAA
ATGAAGGAAAAAATGTTAAGGGCAGCCAGAGAGAAAGGTCGGGTTACCCTCAAAGGGAAG
CCCATCAGACTAACAGCGGATCTCTTGGCAGAAACCCTACAAGCCAGAAGAGAGTGGGGG
CCAATATTCAACATTCTTAAAGAAAAGAATTTTCAACCCAGAATTAAATATCCAGCCAAA
CTAAGCTTCATAAGTGAAGGAGAAATAAAATACCTTACAGACAAGCAAATGCTGAAAGAT
TTTGTCACCAACAGGCCTGCCCTAAAAGAGCTCCTGAAGGAAGCGCTAAACATGGAAAGG
AACAACCGGTACAAGCTGCTGCAAAATCATGCCAAAATG
>lcl|hg18_L1PA3_chr1_218079296_218085475
CTCCAAGGAATATGGGACTATGTGAAAAGACCAAACCTACATCTGATTGGTGTACCTGAA
AGTGACGGGGAGAATGGAATCAAGTTGGAAAACACCCTTCAGGATATTATCCAGGAGAAC
TTCCCCAATCTAGGAAGGCATGCCAACATTCAAATTCAGGAAATACAGAGAATGCCACAA
AGATATTCCTCAAGAAGAGCAACTCCAAGACACATAATTGTCAGATTCACCAAAGTTGAA
ATGAAGGAAAAAATGTTAAGGGCAGCCAGAGAGAAAGGTCGGGTTACCCACAAAGGGAAG
CCCATCAGACTAACAGTGGATCTCTCGGCAGAAACTCTACAACCCAGAAGAGAGTGGGGG
CCAATATTCAACATTCTTAAAGAAAAGAATTTTCAACTCAGAATTTCATATCCAGCCAAA
CTAAGCTTCATAAGTGAAGGGGAAATAAAATACTTTACAGATAAGCAGATGCTGAGAGAT
TTTGTCACCACCAGGCCTGCCCTAAAAGAGCTCCTGAAGGAAGCACTAAACATGGAAAGG
AACAACCGGTACCAGCCACTGCAAAATCATGCCAAATTG
>lcl|hg18_L1PA3_chr1_221686957_221692988
CTCCAAGA-ATATGGGACTATGTGAAAAGACCAAATCTACGTCTGATTGGTGTACCTGAA
AGTGACGGGGAGAATGGAACCAAGTTGGAAAACACTCTGCAGGATATAATCCAGGAGAAC
TTCCCCAATCTAGCAAGGCAGGCCAACGTTCAGATTCAGGAAATACAGAGAACGCCACAA
AGATACTCCTCGAGAAGAGCAACTCCAAGGCACATAACTGACAGATTCACCAAAGTTGAA
ATGAAGGAAAAAATGTTAAGGGCAGCCACAGAGAAAGGTTGGGTTACCCTCAAAGGGAAG
CCCATCAGACTAACAGCAGATCTCTCGGCAGAAACTCTACAAGCCAGAACAGAGTGGGGG
CCGATATTCAACATTCTTAAAGAAAAGAATTTTCAACCCAGAATTTCATATCCAGCCAAA
TTAAGCTTCATAAGTGAAGGAGAAATAAAATACTTTACAGACAAGCAAATGCTGAGAGAT
TTTGTCACCACCAGGCCTGCCCTAAAAGAGCTCCTGAAGGAAGCACCAAACATGGAAAGG
AACAACCGGTACCAGCCACTGCAAAATCATGCCAAAATG
>lcl|hg18_L1PA3_chr1_246482787_246488802
CTCCAAGAAATATGGGACTATGTGAAAAGACCAAATCTATGTCTGTTTGGTGTACCTGAA
AGTGATGGGAGGAATGGAACCAAGTTAGAAAACACTCTTCAGGATATTATCCAGGAGAAC
TTTCCCAATCTAGCAAGGCAGGCCAACATTCAGATTCAGGAAATACACAGAACGCCACAA
AGATACTCCTCGAGAAGAGCAGCTCCAAGACACATAATTGTCAGATTCACCAAAGTTGAA
ATGAAGGAAAAAATGTTACGGGCAGCCAGAGAGAAAGGTTGGGTTACCCTCAAAGGGAAG
CCCATCAGACTAACAGCAGATCTCTCGGCAGAAACCGTACAAGCCAGAAGAGAGTGGGGG
TCAATATTCAACATTCTTAAAGAAAAGAATTTTCAACCCAGAATTTCATATCCAGCCAAA
CTAAGCTTCATAAGTGAAGGAGAAATAAAATACTTTACAGACAAGCAAATGCTGACAGAT
TTTGTCACCACCAGGCCTGCCCTAAAAGAGCTCCTGGAGGAAGTGCTAAACATGGAAAGG
AACAACCGGTACCAGCCGCTGCAAAATCATGCCAAAATG
>lcl|hg18_L1PA3_chr1_161986102_161992119
CTTCAAGAAATATGGGACTATGTGAAAAGACCAAATCTACGTCTGACTGGTGTACCTGAA
AGTGACGGGGAGAATGGAACCAAGTTGGAAAACACGCTGCAGGATATTATCCAGGAGAAT
TTCCCCAAACTAGTAAGGCAGGCCAACATTCAGATTCAGGAAATACAGAGAATGCCACAA
AGATACTCCTCAAGAAGAGCAACTCCAAGACACATAATTGTCAGATTCACCAAAGTTGAA
ATGAAGGAAAAAATGTTAAGGGCAGCCAGAGAGAAAGGTCGGGTTACCCACAAAGGGAAG
CCCATCAGACTAACAGCTGATCTCTCGGCAGAAACTCTACAAGCCAGAAGAGAGTGGGGG
TCAATATTCAACACTCCTTAAGAAAAGAATTTTCAACCCAGAATTTCACATCCAGCCAAA
CTAAGCTTCATAAGTGAAGGAGAAATAAAATACTTTACAGACAAGCAAATGCTGAGAGAT
TTTGTCACCACCAGGCCTGCCCTAAAAGAGCTCCTGAAGGAAGCACTAAACATGGAGAGG
AACAACTGGTACCAGCCGCTGCAAAATCATGCCAAAATG
>lcl|hg18_L1PA3_chr10_117331247_117337285
CTCCAAGAAATATGGGACTATCTGAAAAGACCAAATCCACGTCTGATTGGTGTACCTGAA
AGTGACGGGGAGAATGGAACCAAGTTGGAAAACACTCTGCAGGATATTATCCAGGAGAAC
TTCCCCAATCTAGCAAGGCAGGCCAACGTTCAGATTCAGGAAATACAGAGAACGCCACAA
AGATACTCCTCGAGAAGAGCAACTCCAAGACACATAATTGTCAGATTCACCAAAGTTGAA
ATGAAGGAAAAAATGTTAAGGGCAGCCAGAGAGAAAGGTCGGGTTGCCCTCAAAGGGAAG
CCCATCAGACTAACAGCGGATCTCTCGGCAGAAACTCTACAAGCCAGAAGATAGTGGGGG
CCAATGTTCAACATTCTTAAAGAAAAGAATTTTCAACCCAGAATTTCATATCCAGCCAAA
CTAAGCTTCATAAGTGAAGGAGAAATAAAATACTTTACAGACAAGCAAATGCTGAGAGAT
TTTGTCACCACCAGGCCTGCCCTAAAAGAGCTCCTGAAGGAAGCGCTAAACATGGAAAGG
AACAACCGGTACCAGCCGCTGCAAAATCATGCCAAAATG
>lcl|hg18_L1PA3_chr1_64511698_64517857
CTCCAAGAAATATGGGACTATGTGAAAAGACCAAATCTGCGTCTGATTGGTGTACCTGAA
AGTGACAGGGAGAATGGAACCAAGTTGGAAAACACTCTGCAGGATATTATCCAGGAGAAC
TTCCCCAATCTAGCAAGGCAGGCCAACATTCAGATTCAGGAAATACAGAGAACGCCACAA
AGATACTCCTCAAGAAGAGCAACTCCAAGACGCATAATTGTCAGATTCACCAAAGTTGAA
ATGAAGGAAAAAATGTTAAGGGCAGCCAGAGAGAAAGGTCGGGTTACCCACAAAGGGAAG
CCCATCAGACTAACAGCGGATCTCTCGGCAGAAACTCTACAAGCCAGAAGAGAGTGGGGG
CCAATATTCAACATTCTTAAAGAAAAGAATTTTCAACCCAGAATTTCATATCCAGCCAAA
CTAAGCTTCACAAGTGAAGGAGAAATAAAATACTTTACAGACAAGCAAATGCTGAGAGAT
TTTATCACCACCAGGCCTGCCCTAAAAGAGCTCCTGAAGGAAGCACTAAACATGGAAAGG
CACAACCGGTACCAGCTGCTGCAAAATCATGCCAAAATG
>lcl|hg18_L1PA3_chr1_119364778_119370794
CTCCAAGAAATATGGGACTATGTGAAAAGACCAAATCTACGTCTGATTGGTGTACCTGAA
AGTGACGGGGAGAATGGAACCAAGTTGGAAAACACTCTGCAGGATGTTATCCAGGAGAAC
TTCCCCAATCTAGCAAGGCAGGCCAACATTCAGATTCAGGAAATACAGAGAACGCCACAA
AGATACTCCTTGAGAAGAGCAACACGAAGACACACATTTGTGAGATTCACCAAAGTTGAA
ATGAAGGAAAAAATGTTAAGGGCAGCCAGAGAGAAAGGTCGGGTTACCCTCAAAGGGAAG
CCCATCAGACTAACAGCAGATCTCTCAGCAGAAACTCTACAAGCCAGAAGAGAGTGGGGG
CCAATATTCAACATTCTTAAAGAAAAGAATTTTCAAACCAGAATTTCATATCCAGCCAAA
CTAAGCTTCATAAGTGAAGGAGAAATAAAATACTTTACAGACAAGCAAATGCTGAGAGAG
TTTGTCACCACCAGGCCTGCCCTAAAAGAGCTCCTGAAGGAAGTGCTAAACATGGAAAGG
AACAACTGGTACCAGCCACTGCAAAATCATGCCAAAATG
>lcl|hg18_L1PA3_chr1_70833405_70839549
CTCCGAGAAATATGAGACTATGTGAAAAGACCAAATGTACGTCTGATTGGTGTACCTGAA
AGTGATGGGGAGAATGGAACCAAGTTGGAAAACACTCTGCAGGATATTATCCAGGAGAAC
TTCCCCAATCTAGCAAGGCAGGCCAACATTCAGATTCAGGAAATACAGAGAACGCCACAA
AGATACTCCTCGAGAAGAGCAACTCCAAGACACATAATTGTCAGATTCACCAAAGTTGAA
ATGAAGGAAAAAATGTTAAGGGCAGCCAGAGAGAAAGGTCGGGTTACCCTCAAAGGGAAG
CCCATCAGACTAACAGCAGATCTCTTGGCAGAAACTCTACAAGCCAGAAGAGAGTGGGGG
CCAATATTCAACATTCTTAAAGAAAAGAATTTTCAACCCAGAATTTCATATCCAGCCAAA
CTAAGCTTCATAAGTGAAGGAGAAATAAAATACTTTACAGACAAGCAAATGCTGAGAGAT
TTTGTCACCACCAGGCCTGCCCTAAAAGAGCTCCTGAAGGAAGTGCTAAACATGGAAAGG
AACAACCAGTACCAGCCACTGCAAAATCATGCCAAAATG
>lcl|hg18_L1PA3_chr1_86063212_86069215
CTCCAAGAAATATGGGGCTATATGAAAAAACCAAATCTACGTCTGATTGGTGTACCTGAA
AGTGACGGGGAGAATGGAACCAAGTTGGAAAACACTCTGCAGGATATTATCCAGGAGAAT
TTCCCCAATCTAGCAAGGCAGGCCAACATTCAGATTCAGGAAATACAGAGAACGCCACAA
AGATACTCCTCGAGAAGAGCAACTCCAAGACACATAATTGTCAGATTCACCAAAGTTGAA
ATGAAGGAAAAAATGTTAAGGGCAGCCAGAGAGAAAGGTCGGGTTACCCACAAAGGAAAG
CCCATCAGACTAAGAGCAGATCTCTTGGCAGAAACTCTACAAGCCAGAAGAGAGTGGGGG
CCAATA-TCAACATTCTTAAAGAAAAGAATTTTCAACCCAGAATTTCATATCCAGCCAAA
CTAAGCTTCATAAGTGAAGGAGAAATAAAATACTTTACAGACAAGCAAATGCTGAGACAT
TTTGTCACCACCAGGCCTGCCCTAAAAGAGCTCCTGAAGGAAGCGCTAAACATGGAAAGG
AACAACCGGTACCAGCCACTGCAAAAACATGCCAAATTG
>lcl|hg18_L1PA3_chr1_79749548_79755553
CTTCAAGAAATATGGGACTATGTGAAAAGACCAAATCTACGTCTGATTGGTGTACCTGAA
AGTGATGGGGAGAATGGAACCAAGTTGGAAAACACTCTGCAGGACATTATCCAGGAGAAC
TTCCCCAATCTGGCAAGGCTTGCCAACATTCAGATTCAGGAAATACAGAGAACGCCACAA
AGATACTCCTTGAGAAGAGCAACTCCAAGACACATAATTGTCAGATTCACCAAAGTTGAA
ATGAAGGAAAAAATGTTAAGGGCAGCCAGAGAGAAAGGTTGGGTTACCCACAAAGGGAAG
CCCATCAGACTAACAGTGGATCTCTCGGCAGAAACTCTACAAGCCAGAAGAGAGTGGGGG
CCAATATTCAACATTCTTAAAGAAAAGAATTTTCAACCCAGAATTTCATATCCAGCCAAA
CTAAGTTTCATAAATGAAGGAGAAATAAAATACT-TACAGACAAGCAAATGCTGAGAGAT
TTAGTCACCACCAGGCCTGCCCTAAAAGAGCTCCTGAAGGAAGCGCTAAACATGGAAAGG
AACAACTGGTACCAGCCGCTGCAAAATCATGCCAAAATG
>lcl|hg18_L1PA3_chr1_75345139_75351160
CACCAAGAAATATGGGACTATGTGAAAAGACCAAATCTACGTCTGATTGGTGTACCTGAA
AGTGACGGGGAGAATGGAACCAAGTTGGAAAACACTCTGCAGGATATTATCCAGGAGAAC
TTCCCCAATCTAGCAAGGCAGGCCAACGTTCAGATTCAGGAAATACAGAGAACGCCACAA
AGATACTCCTCGACAAAAGCAACTCCAAGACACATAATTGTCAGATTCACCAAAGTTGAA
ATGAAGGAAAAAATGTTAAGGGCAGCCAGAGAGAAAGGTCGGGTTACCCTCAAAGGGAAG
CCCATCAAACTAACAGCGGATCTCTTGGCAGAAACGCTACAAGCCAGAAGAGAGTGGGGG
CCAATATTCAACATTCTTAAAGAAAAGAATTTTCAACCCAGAATTTCATATCCAGCCAAA
CTATGCTTCATAAGTGAAGGAGAAATAAAATACTTTACAGACAAGCAAATGCTGAGAGAT
TTTATGACCACCAGGCCTGCCCTAAAAGAGCTCCTGAAGGAAGCGCTAAACATGGAAAGG
AACAACCGGTACGAGCCACTGCAAAATCATGCCAAAATG
>lcl|hg18_L1PA3_chr10_113853674_113859737
CTCCAAGAAATATAGGACTAAGTGAAAAGACCAAATCTACGTCTGATTGGTGTACCTGAA
AGTGACGGGGAGAATGGAACCAAGTTGGAAAACACTCTGCAGGATACTATCCAGGAGAAC
TTCCCCAATCTAGCAAGGCAGGCCAACATTCAGATTCAGGAAATACAGAGAACGCCACAA
AGATACTCCTCGAGAAGAGCAACTCCAAGACACATAATTGTCAGATTCACCAAAGTTGAA
ATGAAGGAAAAAATGTTAAGGGCAGCCAGAGAGAAAGGTCGGGTTACCCTCAAAGGGTAG
CCCATCAGACTAACAGCAGATCTCTCGGCAGAAACTCTACAAGCCGGAAGAGACTGGGGG
CCAATATTAAACATTCTTAAAGAAAAGCATTTTCAACCCAGAATTTCATATCCAGCCAAA
CTAAGCTTCATAAGTGAAGGAGAAATAAAATACTTTACAGACAAGCAAATGCTGAGAGAT
TTTGTCACCACCAGGCCTGCCCTAAAAGAGCTCCTGAAGGAAGCGCTAAACACGGAAAGG
AACAACCGGTACCAGCCGCTGCAACATCATGCCAAAATG
>lcl|hg18_L1PA3_chr1_120844831_120850852
CTCCAAGAAATATGGGACTATGTGAAAAGACCAAATCTACGTCTGATTGGTGTACCTGAA
AGTGATGGGGAGAATGGAACCAAGTTGGAAAACACTCTGCAGGATATTATCCAGGAGAAC
TTCCCCAATCTAACAAGGCAGGCCAACGTTCAGATTCAGGAAATACAGAGAACGCCACAA
AGATACTCCTGAAGAAGAGCAACTCGAAGACACATAATTGTCAGATTCACCAAAGTTGAA
ATGAAGGAAAAAATGTTAAGGGCAGCCAGAGAGAAAGGTCGGGTTACCCTCAAAGGGAAG
CCCATCAGACTAACAGCGGATCTCTCGGCAGAAACCCTACAAGCCAGAAGAGAGTGGGGG
CCAATATTCAACATTCTTAAAGAAAAGAATTTTCAACCCAGAATTTCATATCCAGCCAAA
CTAAGCTTCATAAGTGAAGGAGAAATAAAATACTTCACAGACAAGCAAATGGTGAGAGAT
TTTGTCACCACCAGGCCTGCCCTAAAAGAGCTCCTGAAGGAAGCGCTAAACATGGAAAGG
AACAACCAGTACCAGCCGCTGCAAAATCATGCCAAAATG
>lcl|hg18_L1PA3_chr10_111545274_111551292
CTCCAAGAAATATGGGACTATGTGAAAAGACCAAATCAACGTTTGATTGGTGTACCTGAA
AGCGACAGGGAGAATGGAACCAAGTTGGAAAACACTCTGCAGGATATTATCCAGGAGAAC
TTCCCCAATCTAGCAATGCAGGCCAACATTCAGATTCAGGAAATACAGAGAACACCACAA
AGATACTCCTCGAGAAGAGCAACTCCAAGACACATAATTGTCAGATTCACCAAAGTTAAA
ATGAAGGAAAAAATGTTAAGGGCAGCCAGAGAGAAAGGTCGGGTTACCCTCAAAGGGAAG
CCCATCAGACTAACAGCGGATCTCTCGGCAGAAACTCTATAAGCCAGAAGAGAATGGGGG
CCAATATTCAACATTCTTAAAGAAAAGAATTTTCAACCCAGAATTTCATATCCAGCCAAA
CTAAGCTTCATAAGTGAAGGAGAAATAAAATACTTTACAGACAAGCAAATGCTGAGAGAT
TTTGTCACCACCAGGCCTGCCCTAAAAGAGCTCCTGAAGGAAGCGCTAAACATGGAAAGG
AACAACTGGTACCAGCCACTGCAAAATCATGCCAAAATG
>lcl|hg18_L1PA3_chr1_221407618_221413606
CTCCAAGAAATATGGGACTTTGTGAAAAGACCAAATCTACGTCTGATTGGTGTACCTGAA
AGTGATGGGGAGAATGGAACCAAGTTGGAAAACACTCTGCAGGATATTATCCAGGAGAAC
TTCCCCAATCTAGCAAGGCAGGCCAACATTCAGATTCAGGAAATACAGAGAACGCCACAA
AGATACTCCTCGAGAAGAGCAACTCCAAGACACATAATTGTCAGATTCACCAAAGTTGAA
ATGAAGGAAAAAATGTTAAGGGCAGCCAGAGAGAAAGGTCGGGTTACCCTCAAAGGGAAG
CCCATCAGACTAACAGCGGATCTCTCGGCAGAAACCCTATAAGCCAGAAGAGAGTGGGGG
CCAATATTCAACATTCTTAAAGAGAAGAATTTTCAACCCAGAATTTCATATCCAGCCAAA
CTAAGCTTCATAAGTGAAGGAGAAATAAAATCCTTTACAGACAAGCAAATGCTGAGAGAT
TTTGTCACCACCAGGCCTGCCCTAAAAGAGCTCCTGAAGGAAGCACTAAACATGGAAAGG
AACAACCGGTACCAGCCGCTGCAAAATCATGCCAAAATG
>lcl|hg18_L1PA3_chr1_187704490_187710521
CTCCAAGAAATATGGGACTATGTGAAAAGACCAAATCTACGTCTGATTGGTGTACCTGAA
AGTGATGGGGAGAATGGAACCAAGTTGGAAAACACTCTGCAGGATATTATCCAGGAGAAC
TTCCCCAATCTAGCAAGGCAGGCTAACATTCAGATTCAGGAAATACAGAGAACGCCACAA
AGATACTCCTCGAGAAGAGCAACTCCAAGACACATAATTGTCAGATTCACCAAAGTTGAA
ATGAAGGAAAAAATGTTAAGGGCAGCCAGAGAGAAAGGTCGGGTTACCCTCAAAGGGAAG
CCCATCAGACTAACAGCGGATCTCTTGGCAGAAACCCTACAAGCCAGAACAGAGTGGGGG
CCAATATTCAACATTCATAAAGAAAAGAATTTTCAACCCAGAATTTCATATCCAGCCAAA
CTAAGCTTTATAAGTGAAGGAGAAATAAAATACTTTACAGACAAGCAAATGCTGAGAGAT
TTTGTCACCACCAGGCCTTCCTTACAAGAGCTCCTGAAGGGAGCACTAAACATGGAAAGG
AACAACCAGTACCAGCCGCTGCAAAATCATGCCAAAATG
>lcl|hg18_L1PA3_chr1_80370779_80376850
CTCCAAGAAATATGGGACTATGTGAAAAGACCAAATCTACGTCTGATTGGTGTACCTGAA
AGTGATGGGGAGAATGGAACCAAGTTGGAAAACACTCTGCAGGATATTATCCAGGAGAAC
TTCCCCAATCTAGCAAGGCAGGCCAACGTTCAGATTCAGGAAATACAGAGAATGCCGCAA
AGATACGCCTCGAGAAGAGCAACTCCAAGACACATAATTGTCAGATTCACCAAAGTTGAA
ATGAAGGAAAAAATGTTAAGGGCAGCCAGAGAGAAAGGTCGGGTTACCCTCAAAGGGAAG
CCCATCAGACTAACAGCGGATCTCTTGGCAGAAACCCTACAAGCCAGAAGAGAGTGGGGG
CCAATATTCAACATTCTTAAAGAAAAGAATTTTCAACCCAGAATTTCATATCCAGCCAAA
TTAAGCTTCATAAGTGAAGGAGAAATAAAATACTTTACAGACAAGCAAATGCTGAGAGAT
TTTGTCACCACCAGGCCTGCCCTAAAAGAGCTCCTGAAGGAAGCACTAAACATGGAAAGG
AACAACCGGTACCAGCCACTGCAAAATCATGCCAAAATG
>lcl|hg18_L1PA3_chr1_168324937_168330966
CTCCAAGAAATATGGAACTATGTGAAAAGACCAAATCTACATCTGATTGGTGCACCTGAA
AGTGACGGGGAGAATGGAACCAAGTTGGAAAACACTCTGCAGGATATTATCCAGGAGAAC
TTCCCCAACCTAGAAAGGCAGGCCAACATTCAAATTCAGGAAATACAGAGAATGCCACAA
AGATACTCCTCAAGAAGAGCAACTCCAAGACACATAATTGTCAGATTCACCAAAGTTGAA
ATGAAGGAAAAAATGTTAAGGGCAGCCAGAAGGAAAGGTCGGGTTACCCTCAAAGGGAAG
CCCATCAGACTAACAGCGGATCTCTCGGCAGAAACCCTACAAGCCAGAAGAGAGTGGGGG
CCAATATTCAACATTCTTAAAGAAAAGAATTTTCAACCCAGAATTTCATATCCAGCCAAA
TTTAGCTTCATAAGCGAAGGAGAAATAAAATCCTTTACAGACAAGCAAATGCTGAGAGAT
TTTGTCAACACCAGGCCTGCCCTAAAAGAGCTCCTGAAGGAAGCACTAAACATGGAAAGG
AACAACCGGTACCAGCCGCTGCAAAATCATGCCAAAATG
>lcl|hg18_L1PA3_chr1_170291593_170297624
CTCCAAGAAATATGGGACTATGTGAAAAGACCAAATCTACATCTGACTGGTGTACCTGAA
AGTGACGGGGAGAATGGAACCAAGTTGGAAAACACTCTGCAAGATATTATCCAGGAGAAC
TTCCCCAATCTAGCAAGGCAGGCCAACGCTCAGATTCAGGAAATACAGAGAATGCCACAA
AGATACTCCTCGAGAAGAGCAACTCCAAGACACATAATTGTCAGATTCACCAAAGTTGAA
ATGAAGGAAAAAATGTTAAGGGCAGCCAGAGAGAAAGGTCGAGTTACCCTCAAAGGGAAG
CCCATCAGACTAACAGCGGATCTCTCAGCAGAAACTCTACAAGCCAGAAGAGAGTGGGGG
CCAATATTCAACATTCTTGAAGAAAATAATTTTCAACCCAGAATTTCATATCCAGCCAAA
CTAAGCTTCATAAATGAAGGAGAAATAAAATACTTTACAGACAAGCAAATGCTGAGAGAT
TTTGTCACCACCAGGCCTGCCCTAAAAGAGCTCCTGAAGGAAGCACTAAACATGGAAAGG
AACAACCGGTACCAGCCGCTGCAAAATCATGCCAAAATG
>lcl|hg18_L1PA3_chr1_175636677_175642700
CTCCAAGAAATACGGGACTATGTGAAAAGACCAAATCTACCTCTGATCGGTGTACCTGAA
AGTGACGGGGAGAATGGAACCAAGTTGGAAAACACTCTGCAGGATATTATCCAGGAGAAC
TTCCCCAATCTAGCAAGGCAGGCCAACGTTCAGATTCAGGAAATACAGAGAACACCACAA
AGATACTCCTCGAGAAGAGCAACTCCAAGACACATAATTGTCAGATTCACCAAAGTTGAA
ATGAAGGAAAAAATGTTAAGGGCAGCCAGAGAAAAAGGTCGGGTTACCCTCAAAGGGAAA
GCCATCAGACTAACAGCGGATCTCTCGGCAGAAACCCTACAAGCCAGAAGAGAGTGGGGG
CCAATATTCAACATTCTTAAAGAAAAGAATTTTCAACCCAGAATTTCATATCCAGCCAAA
CTAAGCTTCATAAGTGAAGGAGAAATAAAATCCTTTACAGACAAGCAAATGCTGAGAGAT
TTTGTCACCACCAGGCCTGCCCTAAAAGAGCTCCTGAAGGAAGCACTAAACATGGAAAGG
AACAACCAGTACCAGCTGCTGCAAAATCATGCCAAAATG
>lcl|hg18_L1PA3_chr1_60728393_60734409
CTCCAAGATATATGGGACTATGTGAAAAGACCAAATCTACGTCTGATTGGTGTACCTGAA
AGTGATGGGGAGAATGGAACCAAGTTGGAAAACACACTGCAGGATATTATCCAGGAGAAC
TTCCCCAATCTAGCAAGGCAGGCCAACGTTCAGATTCAGGAAATACAGAGAACGCCACAA
AGATACTCCTCGAGAAGAGCAACTCCAAGACACACAATTGTCAGATTCACCAAAGTTGAA
ATGAAGGAATAAATGTTAAGGGCAGCCAGAGAGAAAGGTCGGGTTACCCTCAAAGGGAAT
CCCATCAGACTAACAGCGGATCTCTCGGCACAAACCCTACAAGCCAGAAGAGAGTGGGGG
CCAATATTCAACATTCTTAAAGAAAAGAATTTTCAACCCAGAATTTCATATCCAGCCAAA
CTAAGCTTCGTAAGCGAAGGAGAAATAAAATACTTTACAGACAAGCAAATGCTGAGAGAT
TTTGTCACCACCATCCCTGCCCTAAAAGAGCTCCTGAAGGAAGCGCTAAATATGGAAAGG
AACAACCGGTACCAGCCGCTGCAAAATCATGCCAAAATG
>lcl|hg18_L1PA3_chr1_66719195_66725223
CTCCAAGAAATATGGGACTATGTGAAAAGACCAAATCTACGTCTGATTGGTGTACCTGAA
AGTGATGGGGAGAATGGAACCAAGTTGGAAAACACTCTGCAGGATATCATCCAGGAGAAC
TTCCCCAATCTGGCAAGGCAGGCCAACATTCAGATTCAGGAAATACAGAGAACACCACAA
AGATACTCCTTGAGAAGAGCAACTCCAAGACACATAATTGTCAGATTCACCAAAGTTGGA
ATGAAGGAAAAAATGTTAAGGGCAGCCAGAGACAAAGGTCGGGTTACCCTCAAAGAGAAG
CCCATCAGACTAACAGCGGATCTCTCGGCAGAAACCCTACAAGCCAGAAGAGAGTGGGGG
CCAATATTCAACATTCTTAAAGAAAAGAATTTTCAACCCAGAATTTCATATCCATCCAAA
CTAAGCTTCATAAGTGAAGGAGAAATAAAATACTTTACAGACAAGCAAATGCTGAGAGAT
TTTGTCACCACCAGGCCTGCCCTAAAAGAGCTCCTGAAGGAAGCGCTAAACATGGAAAGG
AACAACCGATACCAGCCACTGCAAAATCATGCCAAAATG
>lcl|hg18_L1PA3_chr1_84467202_84473211
CTCCAAGAAATATGGGACTATGTGAAAAGACCAAATCTACGTCTGATTGGTGTACCTGAA
AGTGATGGGGAGAATGGAACCAAGTTGGAAAACACTCTGCAGGATATTATCCAGGAGAAC
TTCCCCAATCTAGCAAGGCAGGCCAACATTCAGATTCAGGAAATACAGAGAACGCCACAA
AGATACTCCTCGAGAAGAGCAACTCCAAGACACATAATTGTCAGATTCACCAAAGTTGAA
ATGAAGGAAAAAATGTTAAGGGCAGCCAGAGAGAAAGGTCAGGTTACCCTCAAAGGGAAG
CCCATCAGACTAACAGCGGATCTCTCGGCAGAAACTCTACAAGCCAGAAGAGAGTGGGTG
CCAATATTCAACATTCTTAAAGAAGAGAATTTTCAACCCAGAATCTCATATCCAGCCAAA
CTAAGCTTCATAAGTGAAGGAGAAATAAAATACTTTACAGACAAGCAAATGTTGAGAGAC
TTTGTCACCACCAGGCCTGCCCTAAAAGAGCTCCTGAAGGAAGTGCTAAACATGGAAAGG
AACAACCGGTACCAGTTGCTGCAAAATCATGCCAAAATG
>lcl|hg18_L1PA3_chr1_83501879_83507902
CTCCAAGAAATATGGGACTATGTGAAAAGACCAAATCTACGTCTGATTGGTGTACCTGAA
AGTGATGGGGAGAATGGAACCAAGTTGGAAAACACTCTGCAGGATATTATCCAGGAGAAC
TTCCCCAATCTAACAAGGCAGGCCAACGTTCAGATTCAGGAAATACAGAGAATGCCACAA
AGATACTCCTCGAGAAGAGCAACTCCAAGACACCTAATTATCAGATTCACCAAAGTTGAA
ATGAAGGAAAAAATGTTAAGGGCAGCCAGAGAGAAAGGTCAGGTTACCCTCAAAGGGAAG
CCCATCAGACTAACAGTAGATCTCTCAGCAGAAACCCTACAAGCCAGAAGAGAGTGGGGG
CCAATATTCAACATTCTTAAAGAAAAGAATTTTCAACCCAGAATTTCACATCCAGCCAAA
CTAATCTTCATAAGTGAAGGAGAAATAAAATACTTTACAGACAAGCAAATGCTGAGAGAT
TTTGTCACCACCAGACCTGCCCTAAAAGAGCTCCTGAAGGAAGCGCTAAACATGGAAAGG
AACAACCGGTACCAGCCGCTGCAAAATCATGCCAAAATG
>lcl|hg18_L1PA3_chr10_106278083_106284125
CTCCAAGAAATATGGGACTATGTGAAAAGACCAAATCTACGTCTGATTGGTGTACCTGAA
AGTGATGGGGAGAATGGAACCAAGTTGGAAAACACTCTGCGGGATATTATCCAGGAGAAT
TTCCCCAATCTAGCAAGGTAGGCCAACGTTCAGATTCAGGAAATACAGAGAACGCCACAA
AGGTACTCCTCGAGAAGAGCAACTCCAAGACACATAATTGTCAGATTCACCAAAGTTGAA
ATGAAGGAAAAAATGTTAAGGGCAGCTAGAGAGAAAGGTCGGGTTACCCTCAAAGGGAAG
CCCATCAGACTAACAGCTGATCTCTCGACAGAAACCCTACAAGCCAGAAGAGAGTGGGGG
CCAATATTCAACATTCTTAAAGAAAAGAATTTTCAACCCAGAATTTCATATCCAGCCAAA
CTAAGCTTCATAAGTGAAGGAGAAATAAAATACTTTACAGACAAGCAAATGCTGAAAGAT
TTTGTCACCACCAGGCCTACCCTAAAAGAGCTCCTGAAGGAAGCGCTAAACATGGAAAGG
AACAACCGGTACCAGCCGCTGCAAAATCATGCCAAAATG
>lcl|hg18_L1PA3_chr1_75916024_75922058
CTCCAAGAAATATGGGACTATGTGAAAAGACCAAATCTACATCTGATTGGTGTACCTGAA
AGTGATGGGGAGAACGGAACCAAGTTGGAAAACACTCTGCAGGATATTATCCAGGAGAAT
TTCCCCAATCTAGCAAGGCAGGCCAACGTTCAGATTCAGAAAACACAGAGAACGCCACAA
AGATACTCCTCGAGAAGAGCAACTCCAAGACATGCAATTGTCAGATTCACCAAAGTTGAA
ATGAAGGAAAAAATGTTAAGGGCAGCCAGAGAGAAAGGTCGGGTTACCCTCAAAGGGAAG
CCCATCAGACTAACAGCGGATCTCTCAACAGAACCCCTACAAGCCAGAAGAGAGTGGGGG
CCAATATTCAACATTCTTAAAGAAAAGAATTTTCAACCCAGAATTTCATATCCAGCCAAA
CTAAGCTTCATAAGTGAAGGAGAAATAAAATACTTTACAGACAAGCAAATGCTGAGAGAT
TTTGTCACCACCAGGCCTGCCCTAAAAGAGCTCCTGAAGGAAGCGCTAAACATGGAAAGG
AACAACTGGTACCAGCCGCTGCAAAATCATGCCAAAATG
>lcl|hg18_L1PA3_chr10_121983780_121989827
CTCCAAGAAATATGGGACTATGTGAAAAGACCAAATCTACGTCTGATTGGTGTACCTGAA
AGTGATGGGGAGAATGGAACCAAGTTGGAAAACACTCTGCAGGATATTATCCAGGAGAAC
TTCCCCAATGTAGCAAGGCAGGCCAACATTCAGATTCAGGAAATACAGAGAACGCCACAA
AGATACTCCTCGAGAAGAGCAATTCCAAGACACATAATTGTCAGATTCACCAAAGCTGAA
ATGAAGGAAAAAATGTTAAGGGCAGCCAGAGAGAAAGGTCGGGTTACCCTCAAAGGGAAG
CCCATCAGACTAATAGCTGATCTCTCAGCAGAAACTCTGCAAGCCAGAAGAGAGTGGGGG
CCAATATTCAACATTCTTAAAGAAAAGAATTTTCAACCCAGAATTTCATATCCAGCCAAA
CTAAGCTTCATAAGTGAAGGAGAAATAAAATACTTTACAGACAAGCAAATGCTGAGAGAT
TTTGTCACCACCAGGCCTGCCCTAAAAGAACTCCTGAAAGAAGTGCTAAACATGGAAAGG
AACAAGCGGTACCAGCCGCTACAAAATCATGCCAAAATG
>lcl|hg18_L1PA3_chr10_111575566_111581594
CTCCAAGAAATATGGGACTATGTGCAAAGACCAAATCTACATCTGATTGGTGTACCTGAA
AGTGACGGGGAGAATGGAACCAAGCTGGAAAACACTCTGCAGGATATTATCCAGGAGAAC
TTCCCCAATCTAGCAAGGCAGGCCAACGTTCAGATTCAGGAAATACAGAGAACGCCACAA
AGATACTCCTCGAGAAGAGCAACTCCAAGACACATAATTGTCAGATTCACCAAAGTTGAA
ATGAAGGAAAAAATGTTAAGGGCAGCCAGAGAGAAAGGTCGGGTTACCCTCAAAGGGAAG
CCCATCAGACTAACAGCGGATCTCTCGGCAGAAACCCTACAAGCCAGAAGAGAGTGGGGG
CCAATATTCAACATTCTTAAAGAAAAGAATTTTCAACCCAGAATTTCATATCCAGCCAAA
CTAAGCTTCATAAGTGAAGGAGAAATAAAATACTTTACAGACAAGCAAATGCTGAGAGAT
TTTGTCACCACCAGGCCTGCCCTAAAAGAGCTCCTGAAGGAAGCACTAAACATGGAAAGG
AACAACCGGTACCAGCCACTACAAAATCATGCCAAAATA
>lcl|hg18_L1PA3_chr1_95530382_95536402
CTCCAAGAAATATGGGACTATGTGAAAAGACCAAATCTACATCTGATTGGTGTACCTGAA
AGTGACGGGGAGAATGGAACCAAGTTGGAAAACACTCTGCAGTATATTATCCAGGAGAAC
TTCCCCAATCTAGCAAGGCAGGCCAACGTTCAGATTCAGGAAATACAGAGAACGCCACAA
AGATACTCCTCGAGAACAGCAACTCGAAGACACATAATTGTCAGATTCACCAAAGTTGAA
ATGAAGGAAAAAATGTTAAGGGCAGCCAGAGAGAAAGGTCGGGTTACCCTCAAAGGGAAG
CCCATCAGACTAACAGCGGATCTCTCGGCAGAAACCCTACAAGCCAGAAGAGAGTGGGGG
CCAATATTCAACATTCTTAAAGAAAAGAATATTCAACCCAGAATTTCATATCCAGCCAAA
CTAAGCTTCATAAGTGAAGGAGAAATAAAATACTTTACAGAGAAGCAAATGCTGAGAGAT
TTTGTCACCACCAGGCCTGCCTTAAAAGAGCTCCTGAAGGAAGCACTAAACATGGAAAGG
AACAACCGGTACCAGCCGCTGCAAAATCATGCCAAAATG
>lcl|hg18_L1PA3_chr10_10772976_10778967
CTCCAAGAAATATGGGACTATGTGAAAAGACCAAATCTACGTCTGATTGGTGTACCTGAA
AGTGATTGGGAGAATGGAACCAAGTTGGAAAACACTCTGCAGGATATTATCCAGGAGAAC
TTCCCCAATCTAGCAAGGCAGGCCAACGTTCAGATTCAGGAAATACAGACAACGCCACAA
AGATACTCCTCGAGAAGAGCAACTCCAAGACACATAATTGTCAGATTCACCAAAGTTGAA
ATGAAGGAAAAAACGTTAAGGGCAGCCAGAGAGAAAGGTCGGGTTACCCTCAAAGGGAAG
CCCATCAGACTAACAGCTGATCTCTCGGCAGAAACCCTACAAGCCAGAAGAGAGTGGGGG
CCAATATTCAACATTCTTAAAGAAAAGAATTTTCAACCCAGAATTTCATATCCAGCCAAA
CTAAGCTTCATAAGCGAAGGAGAAATAAAATACTTTACAGACAAGCAAATGCTGAGAGAT
TTTGTCACCACCAGGCCTGCCCTAAAAGAGCTCCTGAAGGAAGTGCTAAACATGGAAAGG
AACAATCGGTACCAGCCGCTGCAAAATCATGCCAAAATG
>lcl|hg18_L1PA3_chr1_244046465_244052485
CTCCAAGAAATATGGGACTATGTGAAAAGACCAAATCTACGTCTGATTGGTGTACCTGAA
AGTGATGGGGAGAATGGAAACAAGTTGGAAAGCACTCTGCAGGATATTATCCAGGAGAAC
TTCCCCAATCTAGCAAGGCAGGCCAACATTCAGATTCAGGAAATACAGAGAACGCCACAA
AGATACTCCTCGAGAAGAGCAACTCCAAGACACATAATTGTCAGATTCACCAAAGTTGAA
ATGAAGGAAAAAATGTTAAGGGCAGCCAGAGAGAAAGATCGGGTTACCCTCAAAGGGAAG
CCCATCAGACTAACAGCGGATCTCTCAGCAGAAACCCTACAAGCCAGAAGAGAGTGGGGA
GCAATATTCAACATTCTTAA---AAAGAATTTTCAACCCAGAATTTCATATCCAGCCAAA
CTAAGCTTCATAAGTGAAGGAGAAATAAAATACTTTACAGACAAGCAAATGCTGAGAGAT
TTTGTCACCACCAGGCCTGCCCTAAAAGAGCTCCTGAAGGAAGCGCTAAACATCGAAAGG
AACAACCGGTACCAGCCACTGCAAAATCATGCCAAAATG
>lcl|hg18_L1PA3_chr1_49244272_49250303
CTCCAAGAAATATGGGACTATGTGAAAAGACCAAATCTACGTCTGACTGGTGTACCTGAA
AGTGACGGGGAGAATGGAACCAAGTTGGAAAACACTCTGCAGGATATTATCCAGGAGAAC
TTCCCCAATCTAGCAAGGCAGGCCAACGTTCAGATTCAGGAAATACAGAGAACGCCACAA
AGATACTCCTCGAGAAGAGCAACTCCAAGACACATAATTGTCAGATTCACCAAAGTTGCA
ATGAAGGAAAAAATGTTAAGGGAAGCCAGAGAGAAAGGTCGGGTTACCCTCAAAGGGAAG
CCCATCAGACTAACAGTGGATCTCTCGGCAGAAACCCTACAAGCCAGAAGAGAGTGGGGG
CCAATATTCAACATTCTTAAAGAAAAGAATTTTCAACCCAGAATTTCATATCCAGCCAAA
CTAAGCTTCAAAAGTGAAGGAGAAATAAAATACTTTACAGACAAGCAAATGCTGAGAGAT
TTTGTCACCACCAGGCCTGCCCTAAATGAGCTCCTGAAGGAAGCACTAAACATGGAAAGG
AACAACCAGTACCAGCCACTGCAAAATCATGCCAAAATG
>lcl|hg18_L1PA3_chr1_34488930_34494955
CTCCAAGAAATATGGGACTATGTGAAAAGACCAAATCTACGTCCGATTGGTGTATCTGAA
AGTGATGGGGAGAATGGAACCAAGTTGGAAAACACTCTGCAGGATATTATCCAGGAGAAC
TTCCCCAATCTAGCAAGGCAGGCCAACGTTCAGATTCAGGAAATACAGAGAACGCCACAA
AGATACTCCTCGAGAAGAGCAACTCCAAGACACATAATTGTCAGATTCACCAAAGTTGAA
ATGAAGGAAAAAATGTTAAGGGCAGCCAGAGAGAAAGGTCGGGTTACCCTCAAAGGGAAG
CCCATCAGACTAACAGCAGATCTCTTGGCAGAAACCCTACAAGCCAGAAGAGAGTGGGGG
CCAATATTCAACATTCTTAAAGAAAAGAATTTTCAACCCAGAATTTCATATCCAGCCAAA
CTAAGCTTCATAAGTGAAGGAGAAATAAAATACTTTACAGACAAGCAAATGCTGAGAGAT
TTTGTCGCCACCAGGCCTGCCCTAAAAGAGCTCCTGAAGGAAGCGCTAAACATGGAAAGG
AACAAATGGTACCAGCCGCTGCAAAATCATGCCAAAATG
>lcl|hg18_L1PA3_chr1_34330583_34336647
CTTCAAGAAATATGGGACTATGTGAAAAGACCAAATCTACGTCCGATTGGTGTATCTGAA
AGTGATGGGGAGAATGGAACCAAGTTGGAAAACACTCTGCAGGATATTATCCCGGAGAAT
TTCCCCAATCTAGCAAGGCAGGCCAACGTTCAGATTCAGGAAATACAGAGAACGCCACAA
AGATACTCCTCGAGAAGAGCAACTCCAAGACACATAATTGTCAGATTCACCAAAGTTGAA
ATGAAGGAAAAAATGTTAAGGGCAGCCAGAGAGAAAGGTCAGGTTACCCTCAAAGGGAAG
TCCATCAGACTAACAGCAGATCTCTCGGCAGAAACCCTACAAGCCAGAAGAGAGTGGGGG
CCAATATTCAACATTCTTAAAGGAAAGAATTTTCAACCCAGAATTTCATATCCAGCCAAA
CTAAGCTTCATAAGTGAAGGAGAAATAAAATACTTTACAGACAAGCAAATGCTGAGAGAT
TTTGTCACCACCAGGCCTGCCCTAAAAGAGCTCCTGAAGGAAGTGCTAAACATGGAAAGG
AACAACCGGTAGCAGCCACTGCAAAATCATGCCAAAATG
>lcl|hg18_L1PA3_chr10_122660462_122666485
CTCCAAGAAATATGGGACTATGTGAAAAGACCAAATCTACGTCTGATTGGTGTACCTGAA
AGTGATGGGGAGAGTGGAACCAAGTTGGAAAACACTCTGCAGGATATTATCCAGGAGAAT
TTCCCCAATCTAGCAAGGGAGGCCAACGTTCAGATTCAGGAAATACAGAGAACGCCACAA
AGATACTCCTCGAGAAGAGCAACTCCAAGACACATAATTGTCAGATTCACCGAAGTTGAA
ATGAAGGAAAAAATGTTAAGGGCAGGCAGAGAGAAAGGTCGGGTTACCCTCAAAGGGAAG
CCCATCAGACTAACAGCGGATCTCTCGGCAGAAACCCTACAAGCCAGAAGAGAGTGGGGG
CCAATATTCAACATTCTTAAAGAAAAGAATTTTCAACCCAGAATTTCATATCCAGCCAAA
CTAAGCTTCATAAGTGAAGGAGAAATAAAATACTTTACAGACAAGCAAATGCTGAGAGAT
TTTGTCA-CACCAGGCCTGCCCTAAAAGAGCTCCTGAAGGAAGCGCTAAACATGGAAAGG
AACAACTGGTACCAACCGCTGCAAAATCATGCCAAAATG
>lcl|hg18_L1PA3_chr11_50610182_50616353
CTCCAAGAAATATGGGACTATGAGAAAAGACAAAATCTACGTCTGATTGGTGTACCTCAA
AGTGATGGGAAGAATGGAACCAAGTGGGAAAACACTCTGCAGGATATTATCCAGGAGAAC
TTCCCCAATTTAGCAAGGCAGACCAACATTCAGATTCAGGAAATAAAGAGAACGCCACAA
AGATACTCCTCAAGAAGAGCAACTCCAAGACACATAATTGTCAGATACACCAAAGTTGAA
ATTAAGGAAAAAATGTTAAGGTCAGTGAGAGAGAAAGGTTGGGTTACCCACAAAGGGATG
CCCATCAGACTAACAGCAGATCTCTTGGCAGAAACTCTACAAGCCACAAGAGAGTGAGGG
CCAATATTCAACATTCTTAAAGAAAAGAATTTTCAACCCAGAATTTCATATCCAGCCAAA
CTAAGCTTCATAAGGGAAGGAGAAATAAAATACTTTGCAGACAAGCAAATGCTGAGAGAT
TTTGTCACCACCAGGCCTGCCCTAAAAGAGCTCCTGAAGGAAGCACTAAACATGGAAAGG
AACAACCGGTGCCAGCCACTGCAAAATCATGCCAAATTG
>lcl|hg18_L1PA3_chr11_51131850_51137982
CTCCAAGAAATATGGGACTATGTGAAAAGACCAAATCTATGTCTGATTGGTGTACCTGAA
AGTGACGGGGAGAATGGAATCAAGTTGGAAAACACTCTGCAGGATATTATCCGGGAGAAC
TTCCCCAATCTAGAAAGGCAGGCCAACATTCAGATTCAGGAAATACAGAGAATGCCACAA
AGATACTCCTCGAGAAGAGCAACTCCAAGACACATAATTGTCAGATTCACCAAAGTGGAA
ATGAAGGAAAAAATGTTAAGGGTGGCCAGAGAGAAAGGTCGGGTTACCCACAAAGGGAAG
ACCATCGAACTAACAGCGGATCTCTCAGCAGAAACACTACATGCCAGAAGAGAGTGGGGG
CCAATATTCAACATTCTTAAAGAAAAGAATTTTCAACCCAGAATTTCATATCCAGCCAAA
CCAAGCTTCATAAGTGAAGGAGAAATAAAATCCTTTACAGACAAGCAAATGCTGAGAGAT
TTTGTCACCACCAGGCCTGCCCTAAAAGAGCTCCTGAAGGAAGCACTAAACATGGAAAGG
AGCAACTGGTCCCAGCCAATGCAAAATCAGGCCAAATTG
>lcl|hg18_L1PA3_chr10_78275971_78282095
CTCCAAGAAATATGGGACTATGTGAAAAGACCAAATCTACGTCTGATTGGTGTACCTGAA
AGTGACGGGGAGAATGGAACCAAGTTGGAAAACACTCTGCAGGATATTAACCAGGAGAAC
TTCCCCAATCTAGCAAGGCGGGCCAACATTCAAATTCAGGAAATACAGAGAACGCCACAA
AGATACTCCTCGAGAAGGGCAACTCCAAGACACATAACTGTCAGATTCACCAAAGTTGAA
ATGA-GGAAAAAATGTTAAGGGCAGCCAGAGAGAAAGGTCGGGTTACCCACAAAGGGAAG
CCCATCAGACTAACAGTGGATCTCTTGGCAGAAACTCTACAAGCCAGTAGAGAGTGGGGA
CCAATATTCAACATTATTAAAGAAAAGAATTTTTAACCCAGAATCTCATATCCAGCCAAA
CTTAGCTTCATAAGTGAAGGAGAAATAAAATACTTTACAGACAAGCAAATGCTGAGAGAT
TTTGTCACCACCAGGCCTGCCCTAAAAGAGCTCCTGAAGGAAACGCTAAACATGGAAAGG
AACAACCGGTACCAGCCACTGCAAAAACATGCCAAAATG
>lcl|hg18_L1PA3_chr10_37367688_37373843
CTCCAAGAAGTATGGGACTATGTGAAAAGACCAAATCTACATCTGATTAGTGTACGTGAA
AGTGAGGGGGAGAATGGAACCAAGTTGGAAAGCACTCTGCAGGATATTATCCAGGAGAAC
TTCCCCAATCTAGCAAGGCAGGCCAACATTCAGATTCAGGAAATACAGAGAAAGCCACAA
AGATACTCCTCAAGAAGAGCAACTCCAAGACACATAATTGTCAGATTCACCAAAGTTGAA
ATGAAGGAAAAAATGTTAAGGGCAGCCAGAGAGAAAGGTCAGGTTACCCACAAAGGGAAG
CCCATCAGACTAACAGTGGATCTTTCGGCAGAAACTCTACAAGCCAGAAGAGAGTGGGGG
ACAATATTCAACTTTCTTAAAGAAAAGAATTTTCAACCCAGAATTTCATATCCAGCCAAA
CTAAGCTTCTTAAGTAAAGGAGAAATAAAATACTTTACAGACAAGCAAATGCTGAGAGAT
TTTGTCACCATCAGGCCCACGCTAAAACAGCTCCTGAAGGAAGCACTAAACATGGAAAGG
AACAGCCAGTACCAGCCGCCGCAAAATCATGCCAAAATG
>lcl|hg18_L1PA3_chr10_57871847_57878003
CTCCAAGAAATATGGGACTATGTGAAAAGACCAAATCTACATCTGATTGGTGTACCTGAA
AGTGACGGGGAGAATGGAACACAGTTGGAAAACACTCTGCAGGATATTATCCAGGAGAAC
TTCCCCAATCTAGCAAGGCAGGCCAACATTCAGATTCAGGAAATACAGAGAATGCCACAA
AGATACTCCTCGGGAAGAGCAACTCCAAGATACATAATTGTCAGATTCACCAAAGTTGAA
ATGAAGGAAAAAATGTTAAGGGCAGTCAGAGAGAAAGGTTGGGTTACCCAGAAAGGGAAG
CCAATCAGACTAACAGCAGATCTCTCAGCAGAAACTCTACAAGCCAGAAGAGAGTGGGGG
CCAATGTTCAACATTCTTAAAGAAAAGAATTTTCAACGAAGAATTTCATATCCAGACAAA
CTAAGCTTCATAAGTGAAGGAGAAATAAAATACTTTACAGACAAGCAAATGCTGAGAGAC
TATGTCACCACCAGGCCTGCCCTAAAAGAGCTCCTGAAGGAAGCCCTTAACATGGAAAGG
AACAACAGGTACCAGCCACTGCAAAAACATGCCAAATTG
>lcl|hg18_L1PA3_chr11_5351152_5357306
CTCCAAGAAATATGGGACTATGTGAAAAGATCAAATCTAGGTCTGATTGGTGTACCTGAA
AGTGACGGGGAGAATCGAACCAAGTTGGAAAACACTCTGCAGGATATTATCCAGGAGAAC
TTCCCCAATCTAGCAAGGCAGGCCAACATTCAGATTCAGGAAATACAGAGAACGCCACAA
ACATACTCCTCGAGAAGAGCAACTCCAAGACACATAATTGTCAGATTCACCAAAGTTGAA
ATGAAGGAAAAAATGTTAAGGGCAGCCAGAGAGAAAGGTCGGGTTACCCACAAAGGGAAG
CCCATCAGACTAACAGCAGCTCTCTTGGCAGAAACTCTACAAGCCAGAAGAGAGTGGGGG
CCAATATTCAACATCCTTAAAGGAAAGAATTTTCAACACAGAATTTAATATCCAGCCAAA
CTAAGCTTCATAAGTGAAGGAGAAATAAAATACTTTACAGACAAGCAAATGCTGAGAGAT
TTTGTCATCACCAGGCCTGACCTAAAAGAGCTCCTGAAGGAAGCACTAAACATGGAAAGG
CACAACCGGTACCAGCCACTGCAAAATCAGGCCAAAATG
>lcl|hg18_L1PA3_chr11_114001596_114007615
CTCCGAGAAATATGGGACTATGTGACAAGACCAAATCTACATCTCATTTGTGTACCTGAA
AGTGACGGGGTGAATGGAACCAAGTTGGAAAACACTCTGCAGGATATTATCCAGGAGAAC
TTCCCCAATCTAGCAAGGCAGGCCAACGTTCAGATTCAGGAAATACAGAGAACGCCACAA
AGATACTCCTCGAGAAGAGCAACCCCAAGACACATAATTGTCAGATTCACCAAAGTTGAA
ATGAAGGAAAAAATGTTAAAGGCAGCCAGAGAGAAAGGTCGGGTTACCCTCAAAGGGAAG
CCCATCAGACTAACAGCAGATCTCTTGGCAGAAACTCTACAAGCCAGAAGAGAGTGGGGA
CCAATATTCAACATTCTTAAAGAGAAGAATTTTCAACCCAGAATTTCATATCCAGCCAAA
CTAAGCTTCATAAGTGAAGGAGAAATACAATACTTTACAGACAAGCAAATGCTGAGAGAT
TTTGTCACCACCAGGTCTGCCCTAAAAGAGCTCCTGAAGGAAGCGCTGAACATGGAAAGG
AACAACCGGTACCAGCCACTGCAAAATCATGCCAAAATG
>lcl|hg18_L1PA3_chr11_114009395_114015552
CTCCGAGAAATATGGGACTATGTGACAAGACCAAATCTACATCTCATTGGTGTACCTGAA
AGTGACGGGGTGAATGGAACCAAGTTGGAAAACACTCTGCAGGATATTATCCAGGAGAAC
TTCCCCAATCTAGCAAGGCAGGCCAACGTTCAGATTCAGGAAATACAGAGAACGCCACAA
AGATACTCCTCGAGAAGAGCAACTCCAAGACACATAATTGTCAGATTCACCAAAGTTGAA
AGGAAGGAAAAAATGTTAAGGGCAGCCAGAGAGAAAGGTCGGGTTACCCTCAAAGGGAAG
CCCATCAGACTAACAGCAGATCTCTTGGCAGAAACTCTACAAGCCAGAAGAGAGTGGGGG
CCAATATTCAACATTCTTAAAGAGAAGAATTTTCAACCCAGAATTTCATATCCAGCCAAA
CTAAGCTTCATAAGTGAAGGAGAAATACAATACTTTACAGACAAGCAAATGCTGAGAGAT
TTTGTCACCACCAGGTCTGCCCTAAAAGAGCTCCTGAAGGAAGCGCTGAACATGGAAAGG
AACAACCGGTACCAGCCACTGCAAAATCATGCCAAAATG
>lcl|hg18_L1PA3_chr10_6886112_6892269
CTCTGAGAAATATGGGACTATGTGAAAAGACCAAATCTGCGTCTGATTGGTGTACCTGAA
CGTGACTGGGAGAATGGAACCAAGTTGGAAAACACTCTGCAGGATATTATCCAGGAGAAC
TTCCCCAATCTAGCAAGGCAGGCCAACATTCAGATTCAGGAAATACAGAGAACGCCACAG
AGATACTCCTCGAGAAGAGCAACTCCAAGACACATAATTGTCAGATTCACCAAAGTTGAA
ATGAAGGAAAAAATGTTAAGGGCAGCCAGAGAGAAAGGTCGGGTTACCCACAAAGGGAAG
CCCATCAGACTAACAGC-GATCTCTCGGCAGAAACTCTACAAGCCAGAAGAGAGTGGGGC
CCAATATTCAACATTCTTAAAGAAAAGAATTTTCAACCCAGAATTTCATATCCTGCCAAA
CTAAGCTTCATAAGTGAAGGAGAAATAAAATACTTTACAGACAAGCAAATGCTGAGAGAT
TTTGTCACGACCAGGCCTGCCCTAAAAGAGCTCCTGAAGGAAGCACTAAACATGGAAAGG
AACAACCGGTACCAGCCGCTGCAAAATCCTGCCAAAATG
>lcl|hg18_L1PA3_chr11_101228431_101234568
CTCCAAGTAGTATGGGACTATGTGAAAAGACCAAATCTACGTCTGATTGGTGTACCTGAA
AATGACGGGGAGAATGGAACCAAGTTGGAAAACACTCTGCAAGATATTATCCAGGAGAAC
TCCCCCAATCTAGCAAGGCAGGCCAACATCCAGATTCAGGAAATATAGAGAACGCCACAA
AGATACTCCTCAAGAAGAGCAACTCCAAGACACATAATTGTCAGATTCACCAAAGTTGAA
ATGAAGGAAAAAATGTTAAGGGCAGCCAGAGAGAAAGGTCGGGTTACCCACAAAGGGAAG
CACATCAGACTAACAGGGGATCTCTCAGCAGAAACTCTACAAGCCAGAAGAGAGTAGGGG
CCAATATTCAACATTCTTAAAGAAAAGAATTTTCAACCCAGAATTTCATATCCAGCCAAA
CTAAGCTTCATAAGTGAAGGAGAAATAAAATACTTTACAGACAAGCAAATGCTAAGAGAT
TTTGTCACCACCAGGCCTGCCCTAAAAAAGGTCCTGAAGGAAGCACTAAACATGGAAAGG
AACAACCAGTACCAGCCACTGCAAAATCATGCCAAATTG
>lcl|hg18_L1PA3_chr11_26091637_26097770
ATCCAAGAAATATGGGACTATGTGAAAAGACCAAATCTACGTCTGATTGGTGTACCTGAA
AGTGATGGGGAGAATGGAACCAAGTTGGAAAACACTCTGCAGGATATTATCCAGGAGAAC
TTCCCCAATCTAGCAAGGCAGGCCAACATTCAGATTCAGGAAATACAGAGAACGCCAAAA
AGACACTCCTCGAGAAGAGCAACTCCAAGACACATAATTGTCAGATTCACCAAAGTTGAA
ATGAAGGAAAAAATGTAAAGGGCAACCAGAGAGAAAGGTCGGGTTACCCACAAAGGAAAG
CCCATCAGACTAACAGTGGCTCTCTCGGCAGAAACTCTACAAGCCAGAAGAGAGTGGGGG
CCAATATTCAACATTCTTAAAGAAAAGAATTTTCAACCCAGAATTTCATATCCAGCCAAA
CTAAACTTCATATGTGAAAGAGAAATAAAATCCTTTACAGAGAAGCAAATGCTGAGAGAT
TTTGTCACCACCAGGCCTGCCCTAAAAGAGCTCCTGAAGGAAGCACTAAACATGGAAAGG
AACAACTGGTACTAGCCTCTGCAAAATCATGCCAAAATG
>lcl|hg18_L1PA3_chr11_101054359_101060498
CTCCAAGAAATATGAGACTATGTGAAAAGACCAAATCTCTGTCTGATTGGTGTACCTGAA
AGTGATGGGGAGAATGGAACCAAGTTGGAAAACACTCTGCAGGATATTATCCAGGAGAAC
TTCCCCAATCTAGCAAGGCAGGCCAACATTCAGATTCAGGAAATACACAGAATGCCACAA
AGATACTCCTTGAGAAGAGCAACTCCAAGACACATAATTGTCAGATTCACCAAAGTTGAA
ATGAAGGAAAAAATGTTAAGGGCAGCCAGAGAGAAAGGTCGGGTTACCCACAAAGGGAAC
CCCATCAGACTAACAGTGGATCTCTCGGCAGAAACTCTACAAGCCAGAAGAGAGTGGGGG
CCAATATTCAACATTCTTAAAGAAAATAATTTTCAACCCAGAATTTCATATCCAGCCAAA
CTAAGCTTCATAAGTGAAGGAGAAATAAAATACTTTACAGACAAGCAAATGCTGAGAGAT
TTTGTCACCACCAGGCCTGCCCTAAAAGAGCTCCTGAAGGAAGCACTAAACATGGAAAGG
AACAACAAGTACCAGCGACTGCAAAATCATGCCAAATTG
>lcl|hg18_L1PA3_chr10_44083770_44089923
CTCCAAGAAATATGGGACTATGTGAAAAGACCAAATATATGTCTGATTGGTGTACCCGAA
AGTGACGGGGAGAATGGAACCAAGTTGGAAAACACTCTGCAGGATATTATCCAGGAGAAC
TTCCCCAATCTAGCAAGACAGGCCAACATTCAAATTCAGGAAATACAGAGAATGCCACAA
AGATACTCCTCGAGAAGAGCAACTCCAAGACACATAATTCTCAGATTCACCAAAATTGAA
ATAAAGGAAAAAATGTTAAGGGCAGCCAGAGAGAAAGGTCGGGTTACCCACAAAGGGAAG
CCCATCAGACTAACAGCAGATCTCTCGGCAGAAACTCTACAAGCCAGAAGAGAGTGGGGG
CCAATATTCAACATTCTTAAAGAAAAGAATTTTCAACCCAGAATTTCATATACAGCCAAA
CTAAGCTTCATAAGTGAAGGAGAAATAAAATACTTTATAGAGAAGCAAATGCTGAGAGAT
TTTGTCACCATCAGGCCTGCCCTAAAAGAGCTCCTGAAGGAAACACTAAACATGGAAAGG
AACAACTGGTACCAGCCACTGCAAAATCATGCCAAATTG
>lcl|hg18_L1PA3_chr10_5254643_5260814
CTTCAAGAAATATGGGACTATATGAAAAGACCAATTCTATGTCTGATTGGTGTACCTGAA
AGTGACTGGGAGAATGGAACCAAGCTGGAAAACCCTCTGCAGGATATTATCCAGGAGAAC
TTCCCCAATCTAGCATGGCAGGCCCACATTCAGATTCAGGAAATACAGAGAATGCCACAA
ATATACTCCTTGAGAAGAGCAACTCCAAGACACCTAATTGTCAGATTCACCAAAGTTGAA
ATGAAGGAAAAAATGTTAAGGGCAGCCAGAGAGAAAGGTCGGGTTACCCACAAAGGGAAG
CTCATCAGACTAACAGCAGATCTCTTGCCA--AACTCTACAAGCCAGAAGAGAGTGGGGG
CCAATATTCAACATCCTTAAAGAAAAGAATTTTCAACACAGAATTTCATATCCAGCCAAA
CTAAGCTTCATAAGTGAAGGAGAAATAAAATACTTTACAGACAAGCAAATGCTGAGAGAT
TTTGTCACCACCAGGCCTGCCCTAAAAGAGCTCCTAAAGGAAGCACTAAATGTGGAAAGG
AACAACCAGTACCAGCCACTACAAAATAATGCCAAATTG
>lcl|hg18_L1PA3_chr10_32887612_32893748
CTCCAAGAAATATGGGACTATGTGAAAAGACCAAATCTATGTCTGATTGGTGTACCTGAA
AATGACAGGGAGAATGGAACCAAGTTGGAAAACACTCTGCAAGATATTATCCAGGAGAAC
TTCCCCAATCTAGCAAGGCAGGCCAACACTCAGATTCAGGAAATACAGAGAACGCCACAA
AGATACTCCTCGAGAAGAGCAACTCCAAGACACATAATTGTCAGATTCACCAAAGTTGAA
ATGAAGGAAAAAATGTTAAGGGCAGCCAGAGAGAAAGGTCGGGTTACCCACAAAGGGAAG
CCCATCAGACTAATAGCGGATCTCTCAGCAGAAACTCTGCAAGCCAGAAGAGAGTGGGGG
CCAATATTCAACATTCTTAAAGAAAAGAATTTTC-ACCCAGAATTTCATATCCAGCCAAA
CTAAGCTTCATAAGTGAAGGAGAAATAAAATCCTTTACAGACAAGCAAATGCTGAGAGAT
TTTGTCACCACCAGGCCTGCCCTAAAAGAGCTCCTGAAGGAAGCACTAAACATGGAAAGG
AACAACTGGTACCAGCCACTGCAAAAACATGCCAAATTG
>lcl|hg18_L1PA3_chr11_23006240_23012260
CTCCAAGAAATATGGGACTATGTGAAAAGACCAAATCTACGTCTGATTGGTGTACCTGAA
AGTGACGGGGAGAATGGAACCAAGTTGGAAAACACTCTGCAGGATATTATCCAGGAGAAC
TTCCCCAATCTAGCAAGACAGGCCAACATTAAGATTCAGGAAATACAGAGAACGACACAA
AGATACCCCTCGAGAAGAGCAACACCAAGACACATAATTGTCAGATTCACCAAAGTTGAA
ATGAAGGAAAAAATGTTAAGGGCAGCCAGAGAGAAAGGTCGGGTTACCCTCCAAGGGAAG
CCCATCAGACTAACAGCGGATCTCTCGGCAGAAACTCTACAAGCCAGAAGAGAGTGGGGG
CCAATATTCAACATTCTTAAAGAAAGGAATTTTCAACCCAGAATTTCATATCCAGCCAAA
CTAAGCTTCATAAGTGAAGGAGAAATAAAATCCTTTACAGACAAGCAAATGCTGAGAGAT
TTTGTCTCCACCAGGCCTGCCCTAAAAGAGCTCCTGAAGGAAGTGCTAACCATGGAAAGG
AACAACCAGTACCAGCCGCTGCAAAATCATGCCAAAATG
>lcl|hg18_L1PA3_chr10_69129397_69135555
CTCCAAGAAATATGGGACTATGTGAAAAGACCAAATCTACGTCTGATTGGTGTACCTGAA
AGTGATGGGCAGAATGGAACCAAGTTGGAAAACACTCTGCAGGATATTATCCAGGAGACC
TTCCCCAATCTAGCAAGGCAGGCCAACATTCAGACTCAGGAAATACAGAGAATGTCACAA
AGATACTCCTCGAGAAGAGCAACACCAAGACACATAATTGTCAGATTCACCAAAGTTGAA
ATGAAGGAAAAAATGGTAAGGGCAGCCAGAGACAAAGGTCAGGTTACTCACAAAGGGAAG
TCCATCAGACTAACAGTGGATGTCTTGGCAGAAACTCTACAAGCCAGAAGAGAGTGGAGG
CCAATATTCAACACTCTTAAAGAAAAGAATTTTCAACCCAGAATTTCATATCCAGCCAAA
CTAAGCTTCATAAGTGAAGGAGAAATAAAATACTTTACAGACAAGCAAATGCTGAGAGAT
TTTGTCACCAACAGGCCTGCCCTAAAACAGCTCCTGAAGGAAGCACTAAACATGGAAAGG
AAAAACCGGTACCAGCTGCTGCAAATTCATGCCAAACTG
>lcl|hg18_L1PA3_chr10_96897133_96903288
CTCCAAGAAATATGGGACTATGTGAAAAGACCAAATCTGCGTCTGATTGGTGTACCTGAA
AGTGATGGGGAGAATGGAACCAAGTTGGAAAACACTCTGCAGGATATCATCCAGGAGAAC
TTCCCCAATCTAGCAAGTCAGGCCAACATTCAGATTCAGGAAATACAGAGAACGCCACAA
AGATACTCCTCGAGAAGAGCAACTCCAAGACACATAATTGTCAGATTCACCAAAGTTGAA
ATGAAGGAAAAAATATTAAGGGCGGCCAGAGAGAAATGTCGGGTTACCCAAAAAGGGAAG
CCCATCAGACTAACAGCGGATCTCTCGGCAGAAACCCTACAAGCCAGAAGAGAGTGGTGG
CCAATATTCAACATTCTTAAAGAAAAGAATTTTGAACCCAGAATTTCATATCCAGACAAA
CTAAGCTTCATAAGTGAAGGAGAAATAAAATACTTTACAGACAAACAAATGCTGAGAGAT
TTTGTCACCACCAGGCCTGCCCTAAAAGACCTCCTGAAGGAAGCGCTAAACATGGAAAGG
AACAACCAGTACCAGCCGCTGCAAAATCATGCCAAAATG
>lcl|hg18_L1PA3_chr11_27917197_27923332
CTCCAAGAAATATGGGACTATGTGAAAAGACCAAATCTACTTCTGATTGGTGTACCTGAA
AGTGATGGGGAGAATGGAACGAAGTTGGAAAACACTCTGCAGGATATTATCCAGGAGAAC
TTCCCCAATCTAGCAAGGCAGGCCAACATTCAGATTCAGGAAATACAGAGAACGCCACAA
AGATACTCCCCGAGAAGAGCAACTCCAAGACACATAATTGTCAGATTCATCAAAGTTGAA
AGGAAGGAAAAAATGTTAAGGGCAACAAGAGAGAAAGGTGGGGTTACCCACAAAGGGAAG
CCCATCAGACTAACAGCAGATCTCTCAGCAGAAACTCTACAAGCCAGAAGAGAGGGGGGG
CCAATATTCAACATTCTTAAAGAAAAGAATTTTCAACCCAGAATTTCATATCCAGCCAAA
CTAAGCTTCGTAAGTGAAGGAGAAATAAAATACTTTACAGACAAGCAAATGCTGAGAGAT
TCTGTCAACACCAGGCCTGCCCTAAAAGAGCTCCTGAAGGAAGCACTAAACATGGAAAGG
CACAACCGGTACCAGCTGCTGCAAAAACATGCCAAAATG
>lcl|hg18_L1PA3_chr11_25621915_25627908
CTCCAAGAAATATGGGACTATGTGAAAAGACCAAATCTACGTCTGATTGGTGTACCTGAA
AGTGACGGGGAGAATGGAACCAAGTTGGAAAAAACTCTGCAGGATATTATCCAGGAGAAC
TTCCCCAATCTAGCAAGACAAGCCAACATTCAGATTCAGCAAATAAAGAGAACGCCAAAA
AGATACTCCTTGAGAAGAACAACACCAAGACACATGATTGTCAGACTCACCAAAGTTGAA
ATGAAGGAAAAAATGTTAAGGGCAGCCAGGGAGAAAGGTTGGGTTACCCTCAAAGAGAAG
CCCATCAGACTAACAGCAGATCTCTCAGCAGAAACTCTACAAGCCAGAAGAGAGTGGGGG
CCAATATTCAACATTCTTAAAGAAAAGAATTTTCAACGCAGAATTTCACATCCAGCCAAA
CTAAGCTTCATAAGTGAAGGGGAAATAAAATCCTTTAAAGACAAGAAAATGCTGAGAGAT
TTTGTCTCCACCAGGCCTGCCCTAAAAGAGAAACTGAAGGAAGCGCTAAACATGGAAAGG
AACAACCGGTACCAGGAACTGCAAAATCATGCCAAAATG
>lcl|hg18_L1PA3_chr10_86875483_86881619
CTCCAAGAAATATAGGACTATGTGAAAAGACCAAATCTACGTCTGATTGGTGTACCTGAA
AGTGATGGGGAGAATGGAACCAAGTTGGAAAACACTCTGCAGGATATTATCCAGGAGAAC
ATCCCCAATCTAGCAAGGCAGGCCAACATTCAGATTGAGGAAATACAGAGAACGCCACAA
AGATACTCCTTGAGAAGAGCAACTCCAAGACACATAATTTTCAGATTCACCAAAGTTGAA
ATGAAGGAAAAAATATTAAGGGCAGCCAGAGAGAAAGGTCGGGTTACCAACAAAGGGAAG
CCCATCAGACTAACAGCGAATCTCTCGGCAGAAACTCTAAAAGCCAGACGAGAGTGGGGC
CCAATATTCAACATTCTTAAAGAAAAGAAATTTCAACCCAGAATTTCATATCCAGCCAAA
CTAAGCTTCATAAGTGAAGGAGAAATAAAATACTTTACAGACAAGCAAATGCTAAGAGAT
TTTGTCACCACCAGGCCTGCCCTGAAAGAGCTCCTGAAGGAAGCACTAAACATGGAAAGG
AAAAACTGGTACCAGCCACTGAAAAATCATGCCAAATTG
>lcl|hg18_L1PA3_chr10_9601848_9607998
CTCCAAGAAATATGGGACTATGTGAAAAGACCAAATCTACGTCTGATTGGTGTACCTGAA
AGTGACGGGGAGAATGGAACCAAGTTGGAAAACACTCTGCAGGATATTATCCAGGAGAAC
TTCCCCAATCTAGCAAGGCAGGCCAACATTCAGATTCAGGAAATACAGAGAACGCCACAA
AGATATTCCTCGAGAAGAGCAACTCCAACACACATAATTGTCAGATTCACCAAAGTTGAA
ATGAAGGAAAAAATGTTAAGGGCAGCCAGAGAGAAAGGTCGGGTTACTCACAAAGGGAAG
CCCATCAGACTAACAGCTGATCTCTCGGCAGAAATTCTACAAGCCAGAAGAGAGTGGAGT
CCAATATTCAACATTCTTAAAGAAAAGAATTTTCAACCCAGAATTTCATATCCAGCCAAA
CTAAGCTTCATAAGTGAAGGAGAAATAAAATACTTTACAGACAAGCAAATGCTGAGAGAT
TTTGTCACCACCAGGCCTGCCCTAAAAGAGCTCCTGCAGGAAGCACTAAACATGGAAAGG
AACAACCGGTACCAGCCACTGCAAAATCATGACAAATGG
>lcl|hg18_L1PA3_chr11_107749474_107755573
CTCCAAGAAATATGGGACTATGTGAAAAGACCAAATCTACATCTGATTGGTGTACCTGAA
AGTGATGGGGAGAATGGAACCAAGATGGAAAACACTCTGCAGGATATTATCCAGGAGAAC
TTCCCCAATCTAGCAAGGCAGGCCAACGTTCAGGTTCAGGAAATACAGAGAACGCCACAA
AGATACTCCTCGAGAAGAGCAACTCCAAGACACATAATTGTCAGATTCACCAAAGTTGAA
ATGAAGGAAAAAATGTTAAGGGCAGCCAGAGAGAAAGGTCGGGTTACCCTCAAAGGGAAG
CCCATCAGACTAACAGCGGATC--TTGGCAGAAACCCTACAAGCCAGAAGAGAGTAGGGG
CCAATATTCAACATTCTTAAAGAAAAGAATTTTCAACCCAGAATTTCATATCCAGCCAAA
CTAAGCTTCATCAGTGAAGTAGAAATAAAATACTTTACAGACAAGCAAATGCTGAGAGAT
TTTGTCACCACCAGGCCTGCCCTAAAAGAGCTCCTGAAGGAAGCACTAAACATGGAAAGG
AACAACCAGTACCAGCCACTGCAAAATCATGCCAAAATG
>lcl|hg18_L1PA3_chr10_54923773_54929789
CTCCAAGAAATATGGGACTATGTGAAAAGACCAAATCTACGTCTGATTGGTGTAACTGAA
AGTGACGGGGAGAATGGAACCAAGTTGGAAAACACTCTGCAGGATATTATCCAGGAGAAC
TTCCCCAATATAGCAAGGCAGGCCAACATTCAGATTCAGGAAATACAGAGAACACCACAA
AGATACTCCTCAAGAAGAGCAACTTCAAGACACATAATTGTCAGATTCACCAAGGTTGAA
ATGAAGGAAAAAATGTTAAGGGCGGCCAGAGACAAAGGTCGGGTAACCCACAAAGGGAAG
CCCATCAGATGAGCAGTGGATCTCTCAGCAGAAATCCTAAAAGCCAGAAGAGAGTGGAGG
CCAATATTCAACATTATTAAAGAAAAGAATTTTCAACCCAGAATTTCATATTCAGCCAAA
CTAAGCTTCATAAGTGAAGGAGAAATAAAATCCTTTTCAGACAAGCAAATGCTGAGAGAT
TTTATCACCACCAGGCCTGCCTTACAAGAGCTCCTGAAGGAAGCACTAAACATGGAAAGG
AACAACTGGTACCAGCCGCTGCAAAATCATGCCAAAATG
>lcl|hg18_L1PA3_chr10_76988295_76994450
CTCCAAGAAATATGGGACTATGTGAAAAGACCAAATCTACGTCTGATTGGTGTACCTGAA
AGTGACGGGGAGAATGGAACCAAGTTGGAAAACACTCTGCAGGATATTATCCAGGAGAAC
TTCCCCAATCTAGCAAGGCAGGCCAACATTCAGATTCAAGAAATACAGAGACCACCACAA
AGATACTCCTCAAGAAGAGCAACTCCAAGACACATAATTGTCAGATTCACCAAGGTTGAA
ATGAAGGAAAAAATGTTAAGGGCAGCCAGAGAGAAAGGTCGGGTTACCCTCAAAGGGAAG
CCCATCAGACTAACAGCAGATCTCTCAGCAGAAACTCTACAAGCCAGAAGAGAGTGGGGG
CCAATATTCAACATACTTAAAGAAAAGAATTTTCAATCCAGAATTTCATATCCAGCCAAA
CTAAGCTTCACAAGTGAAGGAGAAATAAAATACTTTACAGACAAGCAAATGCTGAGAGAT
TTTGTCACCACCAGGCCTGCCCTAAAAGAGCTCCTGAAGGAAGCACTAAACATGGAAAAG
AACAACCGGTACCAGCCACTGCAAAATCATGCCAAAATG
>lcl|hg18_L1PA3_chr11_13533081_13539098
CTCCAAGAAATATGGGACTATGTGAAAAGACCAAATCTAAGTCTGACTGGTGTACCTGAA
AGTGATGGGGAGAATGGAACCAAGTTGGAAAACACTCTGCAGGATATTATCCAGGAGAAC
TTCC-CAGTCTAGCAAGGCAGGCCAACATTCAGATTCAGGAAATACAGAGAACGCCATAA
AGATACTCCTCGAGAAGAGCAACTCCAAGACACATAATTGTCAGATTCACCAAAGTTGAA
ATGAAGGAAAAAATGTTAAGGGCAGCCAGAGAGAAAGGTCGGGTTACCCTCAAAGGGAAG
CCCATCAGACTAACAGCGGATCTCTCGGCAGAAACTCTACAAGCCAGAAGAGAGTGGGGG
CCAATATTCAACATTCTTAAAGAAAAGAATTTTCAACCCAGAATTTCATATCCAGCCAAA
CTAAGCTTCATAAGTGAAGGAGAAATAAAATACTTTACAAACAAGCAAATGCTGAGAGAT
TTTGTCACCACCAGGCCTGCCCTAAAACAGCTCCTGAAGGAAGCGCTAAACATGGAAAGG
AACAACCGGTACCAGCCACTGCAAAATCATGCCAAAATG
>lcl|hg18_L1PA3_chr11_113032539_113038689
CTCCAAGAAATATGGGACTATGTGAAAAGACCAAATCTGCGTCTGATTGGTGTACCTGAA
AGTGACGGGGAGAATGGAACCAAGTTGGAAAACACTATGAAGGATATTATCCAGGAGAAC
TTCCCCAATCTAGCAAGGCAGGCCAACATTCAGATTCAGGAAATACAGAGAACGCCACAA
AGATACTCCTGGAGAAGAGCAACTCCAAGACACATAATTGTCAGATTCACCAAAGTTGAA
ATGAAGGAAAAAATGTTAAGGGCAGCCAGAGAGAAAGGTCGGGTTACCCACAAAGGGAAG
CCCATCAGACTAACAGTGGATCTCTCGGCAGAAACTCTACAAGCCAGAAGAGAGTGGGAG
CCAATATTCAACATTCTTAAAGAAAAGAATTTTCAACCCAGAATTTCATATCCAGCCAAA
CTAAGCTTCATAAGTGAAGGAGAAATAAAATACTTTACAGACAAGCAAATGCTGAGAGAT
TTTGTCATCACCAGGCCTGCCCTAAAAGAGCTCCTGAAGGAAGTACTAAACATGGAAAGG
CACAACCGGTACCAGCTGCTGCAAAATCATGCCAAAATG
>lcl|hg18_L1PA3_chr11_3977396_3983548
CTCCAAGAAATGTGGGACTATATGAAAAGACCAAATCTGCGTCTGATTGGTGTACCTGAA
AGTGATGGGGAGAATGGAACCAAGTTGGAAAACACTCTGCAGGATATTATCCAGGAGAAC
TTCCCCAATCTAGCAAGGCAGGCCAACATTCAGATTCAGGAAATACAGAGAACGCCACAA
AGATACTCCTCGAGAAGAGCAACTCCAAGACACATAATTGTCAGATTCACCAAAGTTGAA
ATGAAGGAAAAAATGTTCAGGGCAGCCAGAGAGAAAGGTCGGGTTACCTTCAAAGGGAAG
CCCATCAGACTAACAGCTGATCTCTCGGCAGAAACTCTACAAGCCAGAAGAGAGTGGGGA
CCAATATTCAACATTCTTAAAGAAAAGAATTTTCAACCCAGAATTTCATATCCAGCCAAA
CTAAGCTTGACAAGTGCAGGAGAAATAAAATACTTTACAGACAAGCAAATGCTGAGAGAT
TTTGTCACCACCAGGTCTGCCCTAAAAGAGCTCCTGAAGGAAGCACTAAACATGGAAAGG
CACAACCGGTACCAGCCACTGCAAAATCATACCAAAATG
>lcl|hg18_L1PA3_chr11_14639438_14645569
CTCCAAGAAATATGGGACTATGTGAAAAGACCAAATCTGCGTCTGATTGGTGTACCTGAA
AGTGACGGGGAGAATGGAACCAAGTTGGAAAACACTCTGCAGGATATTATCTAGGAGAAC
TTCCCCAATCTAGCAAGGTAGGCCAACATTCAGATTCAGGAAATACAGAGAACGCCACAA
AGATACTCCTCGAGAAGAGCAACTCCAAGACACATAATTGTCAGATTCACCAAAGTTGAA
ATGAAGGAAAAAATGTTAAGGGCAGCCAGAGAGAAAGGTCGGGTTACCCACAAAGGGAAG
CCCATCAGACTAACAGCGGATCTCTCAGCAGAAACTCTACAAGCCAGAAGAGAGTGGGGG
CCAATATTCAACATTCTTAAAGAAAAGAATTTTCAACCCAGAATTTCATATCCATCCAAA
CTAAGCTTCATAAGTGAAGGAGAAATAAAATACTTTACAGACAAGCAAATGCTGAGAGAT
TTTGTCACCACCAGGCCTGCCCTAAAAGAGCTCCTGAAGGAAGCACTAAACATGGAAAGG
AACAACCGGTACCAGCCCCTGCAAAATCATGCCAAATTG
>lcl|hg18_L1PA3_chr10_64101981_64108125
CTCCAAGAAATATGGGACTATGTGAAAAGACCAAATCTATGTCTGATTGGTGTACCTGAA
AGTGATGGGGAGAATGGAACCAAGTTGGAAAACACTCTGCAGGATATTATCCAAGAGAAC
TTCCCCAATCTAGCAAGGCAGGCCAACATTCAGATTCAGGAAATACAGAGAATGCCACAG
AGATACTCCTCGAGAAGAGCAACTCCAAGACACATAATTGTCAGATTCACCAAAGTTGAA
ATGAAGGAAAAAATGTTAAGGGCAGCCAGAGAGAAAGGTCGGGTTACCCACAAAGGGAAG
CCCATCAGACTAACAGCGGATCTCTCGGCAGAAACTCTACAAGCCAGAAGAGAGTGAGGG
CCAATATTCAACACTCTTAAAGAAAAGAATTTTCAACCCAGAATTTCATGTCCAGCCAAA
CTAAGCTTCATAAGTGAAGGAGAAATAAAATCCTTTACAGACAAGCAAATGCTGAGAGAT
TTTGTCACCACCAGGCCTGCCTTAAAAGAGCTCCTGAAGGAAGCACTAAACATGGAAAGG
AACAACCCATACCAGCCACTGCAAAATCATGCCAAATTG
>lcl|hg18_L1PA3_chr10_65550051_65556079
TTCTAAGAAATATGGCACTATGTGAAAAGACCAAATCTACGTCTGATTGGCGTACCTGAA
AGTGACGGGGAGAATGGAACCAAGTTGGAAAACACTCTGCAGGATATTATCCAGGAGAAC
TTCCCCAATCTAGCAAGGCAGGCCAACGTTCAGATTCAGGAAATACAGAGAATGCCACAA
AGATACTCCTCGAGAAGAGCAACTCCAAGACACATAATTGTCAGATTCACCAAAGTTGAA
ATGAAGGAAAAAATGTTAAGGGCAGCCAGAGAGAAAGGTTGGCTCACCCCCAAAGGGAAG
CCCATCAGACTAACAGCAGATCTCTCGGCAGAAACTCTACAAGCCAGAAGAGAGTGGGGG
CCAATATTCAACATTCTAAAAGAAAAGAATTTTCAACCCAGAATTTCATATCCAGCCAAA
CTAAGCTTCATAAGTGAAGGAGAAATAAAATACTTTACAGACAAGCAAATGCTGAGAGAT
TTTGTCACCACCAGGCCTGCCCTAAAAGAGCTCCTGAAGGCAGCGCTAAACATGGAAAGG
AAAAACTGGTACCAGCCACTGCAAAATCATGCCAAAATT
>lcl|hg18_L1PA3_chr11_25403255_25409280
CTCCAAGAAATATGGGACTATGTGAAAAGACCAAATCTGCGTCTGATTGCTGTACCTGAA
AGTGATGGGGAGAATGGAACCAAGTTGGAAAACACTCTGCAGGCTATTATCCAGGAGAAA
TTCCCCAATCTAGCAAGGCAGGCCAACATTCAGATTCAGGAAATACAGAGAACACCACAA
AGATACTCCTCGAGAAGAGCAACTCCAAGATACATAATTGTCAGATTCACCAAAGTTGAA
ATGAAGGAGAAAATGTTAAGGGCAGCCAGAGATAAAGGTCGGGTTACCCTCAAAGGGAAG
CCCATCAGACTAACAGCAGATCTCTCGGCAGAAACTCTACAAGCCAGAAGAGAGTGGGGG
CCAATATTCAACATTCTTAAAGAAAAGAATTTTCAACCCAGAATTTCATATCCAGCCAAA
CTAAGCTTCATAAGTGAAGGAGAAATAAAATCCTTTACAGACAAGCAAATGCTGAGAGAT
TTTGTCACCACCAGGCCTGTCCTAAAAGAGCTCCTGAAGGAAGCAATAAACATGGAAAGG
AACAACGGGTACCAGCCGCTGCAAAATCATGCCAAAATG
>lcl|hg18_L1PA3_chr10_74753099_74759264
CTCCAAGAAATATGGGACTATGTGAAAAGACCAAATCTACGTCTGATTGGTGTACCTGAA
AGTGACAGGGAGAATGGAACCAAGTTGGAAAACACTCTGCAGGATATCATCCAGGAGAAC
TTCCCCAATCTAGCAAGGCAGGCTAACATTCAGATTCAGGAAATACAGAGAATGCCACAA
AGATACTCCTTGAGAAGAGCAGCTCCAAGACACATAATTGTCAGATTCACCAAAGTTGAA
ATGAAGGAAAAAATGTTAAGGGCAGCCACAGAGAAAGGTCAGGTTACCCACAAAGGGAAG
CCCATCAGACTAACAGCGGATCTGTTGGCAGAAACTCTACAAGCCAGAAGAGAGTGGGGG
CCAATATTCAACATTCTTAAAGAAAAGAATTTTCAACACAGAATTTCATATCCAGCCAAA
CTAAGCTTCATAAGTGAAGGAGAAATAAAATACTTTACAGACAAGCAAATGCTGAGAGAT
TTTGTCACCACCAGGCCTGCCCTAAAAGAGCTCCTGAAGGAAGCACTAAACATGGAAAGG
AACAACCGGTACCAGCCGCTGCAAAATCATGCCAAATTG
>lcl|hg18_L1PA3_chr11_14822474_14828620
CTCCAAGAAATATGGGACTATGTGAAAAGACCAAATCTATGTCTGACTGGTATACCTGAA
AGTGAGGGGGAGAATGGAACCAAGATGGAAAACACTCTGTAGGATATTATCCAGGAGAAC
TTCCCCAATCTAGCAAGGCAGGCCAACATTCAGATTCAGGAAATACAGAGAACGCCACAA
AGATACTCCTCGAGAAGAGCAACTCCAAGACTCATAACTGTCAGATTCACCAAAGTTGAA
ATGAAGGAAAAAATGTTAAGGGCAGCCAGAGAGAAAGATTGGGTTACC-ACAAAGGGAAG
CCCATCAGACTAACAGCGGATCTCTCAGCAGAAACTCTACAAGCCAGAAGAGAGTGGGGG
CCAATATTCAACATTCTTAAAGAAAAGAATTTTCAACCCAGAATTTCATATCCAGCCAAA
CTAAGCTTCATAAGTAAAGGAGAAATAAAATACTTTACAGACAAGCAAATGCTGAGAGAT
TTTGTCACCACCAGGCCTGCCCTAAAAGAGCTCCTGAAGGAAGCACTAAACATGGAAAGG
AACAACTGGTACCAGCCACTGCAAAATCATGCCAAATTG
>lcl|hg18_L1PA3_chr11_22625048_22631067
CTCCAAGAAATATGGGACTATGTGGAAAGACCAAATCTATGTCTGATTGGTGTACCTGAA
AGTGACGAGGAGAATGGAACCAAGTTGGAAAACACTCTGCAGGATATTATCCAGGAGAAT
TTCCCCAATCTAGCAAGGCAGGCCAACGTTCAGATTCAGGAAATACAGAGAACGCCACAA
AGATACTCCTCGAGAAGAGCAACTCCAAGACACATAATTGTCAGATTCACCAAACTTGAA
ATGAAGGAAAAAATGTTAAGGGCAGTCTGAGCGAAAGTTCGGGTTACCCACAAAGGGAAG
CCCATCAGACTAACAGCGGATCTCTCAGCAGAAACTCTACAAGCCAGAAGACAGTGGGGG
CCAATATTCAACATTCTTAAAGAAAAGAATTTTCAACCCAGAATTTCATATCCAGCCAAA
CTAAGCTTCATAAGTGAAGGAGAAATAAAATACTTTACAGATAAGCAAATGCTGAGAGAT
TTTGTCACCAGCAGGCCTGCCCTAAAAGAGCTCCTGAAGGAAGTGCTAAACATGGAAAGG
AACAACCGATACCAGCTGCTGCAAAATCATGCCAAAATG
>lcl|hg18_L1PA3_chr10_92000351_92006372
CTCCAAGAAACATGGGACTATGTGAAAAGACCAAATCTATGTCTGATTGGTGTACCTGAA
AGTGACGGGGAGAATGGAACCAAGTTGGAAAACACTCTGCAGGATATTATCCAGGAGAAC
TTCCCCAATCTAGCAAGGCAGCCCAACATTCACATTCAGGAAATACAGAGAATGCCACAA
AGATACTCCTCGAGAAGAGCAACACCAAGACACATAATTGTCAGATTCACCAAACTTGAA
ATGAAGGAAAAAATGTTAAGGGCAGCCAGAGAGAAACGTCAGGTTACCCTCAAAGGGAAG
CCCATCAGACTAACAGCAGATCTCTCGGCAGAAACTCTACAAGCCAGAAGAGAGTGGGGG
CCAACATTCAACATTCTTAAAGAAAAGAATTTTCAACCCAAAATTTCATATCCAGCCAAA
CTAAGCTTCATAAGTGAAGGAGAAATAAAATACTTTACAGACAAGCAAATGCTGAGAGAT
TTTGTCAGCACCAGGCCTGCCCTAAAAGTGCTCCTGAAGGAAGCACTAAACATGGAAAGG
AACAACCAGTACCAGCCGCTGCAAAATCATGCCAAAATG
>lcl|hg18_L1PA3_chr10_57329408_57335449
CTCCAAGAAATATGGGACTATGTGAAAAGACCAAATCTACGTCTGATTGGTGTACCTGAA
AGTGATGGGGAGAATGGAACCAAGTTGGAAAACACTCTGCAGGATATTATCCAGGAGAAC
TTCCCCAATCTAGCAAGGCAGGCCAACGTTCAGATTCAGGAAATACAGAGAAAGCCACAA
AGATACTCCTTGAGAAGAGCAACTCCAAGACACATAATTGTCAGATTCACAAAAGTTGAA
ATGAAGGAAAAAATGTTAAGGGCTGCCAGAGAGAAAGGTCGGGTTACCCACAAA-GGAAG
CCCATCAGACTAAAAGCGGATCTCTCGGCAGAAACTCTACAAGCCAGAAGAGAGTGGGGG
CCAATATTCAACATTCTTAAAGAAAAGAATTTTCAACCCAGAATTTCATATCCAGCCAAA
CTAAGCTTCATAAGTGAAGGAGAAATAAAATACTTTACAGACAAGCAAATGCTGAGAGAT
TTTCTCACCAGCAGGCCTGCCCTAAAAGAGCTCCTGAAGGAAGCGCTAAACATGGAAAGG
AACAACCAGTACCAGCCGCTGCAAAATCATTCCAAAATG
>lcl|hg18_L1PA3_chr10_18956354_18962357
CTCCAAGAAATATGGGACTATGTGAAAAGACCAAATCTACGTC-GATTGGTGTACCAGAA
AGTGACGGGGAGAATGGAATCAAGTTGGAAAACACTCTGCAGGATATTATCCAGGAGAAC
TTCCCCACTCTAGCAAGGCAGGCCAACATTCAGATTCAGGAAATACAGAGAACGCCACAA
AGATACTCCTCGAGAAGAGCAACTCCAAGACACATAATTGTCAGATTCACCAAAGTTGAA
ATGAAGGAAAAAATGTTCAGGGCAGCCAGAGAGAAAGGTCGGGTTACCCACAAAGGGAAG
CCCATCAGACTAACAGCAGGTCTCTTGGCAGAAACTCTACAAGCCAGAAGAGAGTGGGGG
CAAATATTCAACATTCTTAAAGAAAAGAATTTTCAACCCAGAATTTCATATCCACCCAAA
CTAAGCTTCATAAGTGAAGGAAAAATAAAATCCTTTACAGACAAGCAAATGCTGAGAGAT
TTTGTCACCACCAGGCCTGCCCTAAAAGAGCTCCTGAAGGAAGCACTAAACATGGAAAGG
AACAACTGCTACCAGCCACTGCAAAATCATGCCAAAATG
>lcl|hg18_L1PA3_chr10_44824628_44830650
CTCCAAGAAATATGGGACTATGTGAAAAGACCAAATCTACGTCTGATTGGTGTACCTGAA
AGTGATGGGGAGAATGGAACCAAGTTGGAAAACACTCTGCAGGATATTATCCAGGAGAAC
TTCCCCAATCTAGCAAGGCAGGCCAACATTCAGATTCAGGAAATACAGAGAACGCCACAA
AGATACTCCTCGAGAAGAGCAACTCCAAGACACATAATTGTCAGATTCACCAAAGTTGAA
ATGCAGGAAAAAATGTTAAGGGCAGCCAGAGAGAAAGGTCGGGTTACCTTCAAAGGGAAG
CCCATCAGACTAACAGCGGATCTCTTGGCAGAAACTCTACAAGCCAGAAGAGAGTGCGGG
CCAATATTCAACATTCTTAAAGAAAAGAATTTTCAATCCAGAATTTCATATACAGCCAAA
CTAAGCTTCATAAGTGAAGGAGAAATAAAATACTTTACAGACAAGAAAATGCTGAGAGAT
TTTGTCACCACCAGGCCTGCCCTAAAAGAACTCCTGAAGGAAGCGCTAAACATGGAAAGG
AACAACCGGTACCAGCCACTGCAAAATCATGCCAAAATG
>lcl|hg18_L1PA3_chr10_19910167_19916187
CTCCAAGAAATATGGGACTATGTGAAAAGACCAAATCTACGTCTGATTGGTGTACCTGAA
AGTGACAGGGAGAATGGAACCAAGTTGGAAAACACTCTGCAGGATATTATCCAGGAGAAC
TTCCCCAATCTAGCAAGGCAGGCGAACATTCAGATTCAGGAAATACAGAGAACGCCACAA
AGATACTCCTCGAGAAGAGCAACACCAAGACACATAATTGTCAGATTCACCAAAGTTGAA
ATGAAGGAAAAAATGTTAAGGGCAGCCAGAAAGAAAGGTCGGGTTACCTACAAAGGGAAG
CCCATCAGAATAACAGCAGATCTCTCAGCAGAAACTCTACAAGCCAGAAGAGAGTGGGGG
CCAATATTCAACATTCTTAAAGAAAAGAATTTTCAACCCAGAATTTCATATCCAGCCAAA
CTAAGCTTCATAAATGAAGGAGAAATAAAATACTTTACAGACAAGCAAATGTTGAGAGAT
TTTGTCACCACCAGGCCTGCCCTAAAAGAGCTCCTGAAGGAAGCGCTAAACACAGAAAGG
AACAACCGGTACCAGCCACTGCAAAATCATGCCAAAATG
>lcl|hg18_L1PA3_chr10_93499353_93505375
CTCCAAGAAATATGGGACTATGTGAAAAGACCAAATCTACGTCTGATTGGTGTACCTGAA
AGCGACGGGGAGAATGGAACCAAGTTGGAAAACACTCTGCAGGATATTATCCAGGAGAAC
TTCCCCAGTCTAGCAAGGCAGGCCAACATTCAGATTCAGGAAATACAGAGAACGCCACAA
AGATACTCCTCGAGAAGAGCAACTCCAAGACACATAATTGTCAGATTGACCAAAGTTGAA
ATGAAGGAAAAAATGTTAAGGGCAGCC--AGAGAAAGGTCGGGTTACCCACAAAGGGAAG
CCCATCAGACTAACAGCAGATCTCTCGGCAGAAACTCTACAAGCCAGAAGAGAGTGGGGG
CCAATATTCAACATTCTTAAAGAAAAGAATTTTCAACCCAGAATTTCATATCCAGCCAAA
CTAAGCTTCCTAAGTGAAGGAGAAATAAAATATTTTACAGACAAGCAAATGCTGAGAGAT
ATTGTCACCACCAGGCCTGCCCTAAAAGAGCTCCTGCAGGAAGCACTAAACATGGAAAGG
CACAACCAGTACCAGCTGCTGCAAAATCATGCCAAAATG
>lcl|hg18_L1PA3_chr11_21647171_21653191
CTCCAAGAAATATGGGACTATGTGAAAAGACCAAATCTACGTCTGATTGGTGTACCTGAA
AGTGATGGGGAGAAAAGAACCAAGTTGGAAAACACTCTGCAGGATATTATCCAGGAGAAC
TTCCCCAATCTAGCAAGGCAGGCCAACGTTCAGATTCAGGAAATACAGAGAACGCCACAA
AGATACTCCTCGAGAAGAGCAACTCCAAGACACATAATTGTCAGATTCACCAAAGTTGAA
ATGAAGGAAAAAATGTTAAGGGCAGCCAGAGAGAAAGGTCGGGTTACCCTCAAAGGGAAG
CCCATCAGACTAACAGCGGATCTCTTGGCAGAAACCCTACAAGCCAGAAGAGAGTGAGGG
CCACTATTCAACATTCGTAAAGAAAAGAATTTTCAATCCAGAATTTCATATCCAGCCAAA
CTAAGCTTCATAAGTGAAGGAGAAATAAAATACTTTACAGACAAGCAAATGCTGAGAGAT
TTTGTCACCACCAGGCCTGCCCTAAAAGAGCTCCTGAAGGAAGCACTAAACATGGAAAGG
AACAACCGGTACCAGCCACTGC-AAATCATGCCAAAATG
>lcl|hg18_L1PA3_chr10_91903188_91909215
CTCCAAGAAATATGGGACTATGTGAAAAGACCAAATCTACGTCTGATTGGTGTACCTGAA
AGTGAGGGGGAGAATTGAACCAAGTTGGAAAACACTCTGCAGGATATTATCCAGGAGAAC
TTCCCCAATCTAGCAAGGCAGGCCAACGTTCAGATTCAGGAAATACAGAGAACGCCACAA
AGATACTCCTCGAGAAGAGCAACTACAAGACACATAATTGTCAGATTCACCAAAGTTGAA
ATGAAGGAAAAAATGTTAAGGACAGCCAGAGAGAAAGGTCGGGTTACCCTCAAAGGGAAG
CCCATCAGACTAACAGTGGATCTCTCGGCAGAAATGCTACAAGCCAGAAGAGAGTGGGGG
CCAATATTCAACATTTTTAAAGAAAAGAATTTTCAATCCAGAATTTCATATCCAGCCAAA
CTAAGCTTCATAAGTGAAGGAGAAATAAAATACTTTACAGACAAGCAAATGCTGAGAGAT
TTTGTCACCACCAGGCCTGCCCTAAAAGAACTCCTGAAGGAAGCACTAAACATGGAAAGG
AACAACTGGTACCAGCCGCTGCAAAATCATGCCAAAATG
>lcl|hg18_L1PA3_chr10_128560427_128566452
CTCCAAGAAATATGGGACTATGTGAAAAGACCAAATCTACGTCTGATTGGTGTACCTGAA
AGTGACGGGGAGAATGGAACCAAGTTGGAAAACACTCTGCAGGATATTATCCAGGAGAAC
TTCCCCAGTCTAGCAAGGCAGGCCAACATTCAGATTCAGGAAATACAGAGAACGCCACAA
AGATACGCCTCGAGAAGAGCAACTCCAAGACACATAATTGTCAGATTCACCAAAGTTGAA
ATGAAGGAAAAAATGTTAAGGGCAGCCAGAGAGAAAGATC-GGTTACCCTCAAAGGGAAG
CCCATCAGACTAATAGCGGATCTCTGGGCAGAAACCCTACAAGCCAGAAGAGAGTGGGGG
CCAATATTCAACATTCTTAAAGAAAAGAATTTTCAACCCAGAATTTCATATTCAGCCAAA
CTAAGCTTCATAAGTGAAGGAGAAATAAAATACTTTACAGACAAGCAAATGCTGAGAGAT
TTTGTCACCACCAGGCCTGCCCTAAAAGAGCTCCTGAAGGAAGCGCTAAACATGGAAAGG
AACAACCAGTACCAGCCACTGCAAAATCATGCCAAAATG
>lcl|hg18_L1PA3_chr11_106748699_106754716
CTCCAAGAAATATGGGACTATGTGAAAAGACCAAATCTACGTCGGATTGGTGTACCTGAA
AGTGACGGGGAGAATGGAACCAAGTTGGAAAACACTCTGCAGGATATTATCCAGGAGAAC
TTCCCCAAACTAGCAAGGCAGGCCAACGTTCAGATTCAGGAAATACAGAGAACGCCACAA
ACATACTCCTCGAGAAGAGCAACACCAAGACACATAATTGTCAGATTCACCAAAGTTGAA
ATGAAGGAAAAAATGTTAAGGGCAGCCAGAGAGAAAGGTTGGGTTACCCTCAAAGGGAAG
CCCATCAGACTAACAGCAGATCTCTCGGCAGAAACTCTACAAGCCAGAAGAGAGTGGGGG
CCAATATTCAACATTCTTAAAGAAAAGAATTTTCAACCCAGAATTTCATATCCAGCCAAA
CTAAGCTTCCTAAGTGAAGGAGAAATAAAATACTTTACAGACAAGCAAATGCTGAGAGAT
TCTGTCACCACCAGGCCTGCCCTAAAAGAGCTCCTGAAGGAAGTGCTAAACATGGAAAGG
AACAACCGGTACCAGCCGCTGCAAAATCATGCCAAAATG
>lcl|hg18_L1PA3_chr10_71418_77432
CTCCAAGAAATATGGGACTATGTGAAAAGAACAAATCTACGTCTGATTGGTGTACCTGAA
AGTGACAGGGAGAATGGAACCAAGTTGGAAAACACTCTGCAGGATATTATCCAGGAGAAC
TTCCCCAATCTAGCAAGGCAGGCCAACGTTCAGATTCAGGAAATACAGAGAACACCACAA
AGATACTCCTCGAGAAGAGCAACTCCAAGACACATAATTGTCAGATTCACCAAAGTTGAA
ATGAAGGAAAAAATGTTACAGGCAGCCAGAGAGAAAGGTCGGGTTACCCTCAAAGGGGAG
CCCATCAGACTAACAGCTGATCTCTCAACAGAAACCCTACAAGCCAGAAGAGAGTGGGGG
CCAACATTCAACATTCTTAAAGAAAAGAATTTTCAACCCAGAATTTCATATCCAGCCAAA
CTAAGCTTCATAAGTGAGGGAGAAATAAAATATTTTACAGACAAGCAAATGCTGAGAGAT
TTTGTCACCACCAGGCCTGCCCTAAAACAGCTCCTGAAGGAAGCACTAAACATGGAAAGG
AACAACCGGTACCAGCCACTGCAAAATCATGCCAAAATG
>lcl|hg18_L1PA3_chr11_30029331_30035357
CTCCAAGAAATATGGGACTATGTGAAAAGACCAAATCTACGTCTGATTGGTATACCTGAA
AGTGATGGGGAGAATGGAACCAAGTTGGAAAACACTCTGCAGGATATTATCCAGGAGAAC
TTCTGCAATCTAGCAAGGCAGGCCAACGTTCAGATTCAGGAAATACAGAGAACACCACAA
AGATACACCTCGAGAAGAGCAACTCCAAGACACATAATTGTGAGATTCACCAAAGTTGAA
ATGAAGGAAAAAATGTTAAGGGCAGCCAGAGAGAAAGGTCGGATTACCCTCAAAGGGAAG
CCCATCAGACTAACAGCGGATCTCTCAGCAGAAACCCTACAAGCCAGAAGAGAGTAGGGG
CCAATATTCAACATTCTTAAAGAAAAGAATTTTCAACCCAGAATTTCATATCCAGCCAAA
CTAAGCTTCATAAGTGAAGGAGAAATAAAATACTTTACAGACAAGCAAATGCTGAGAGAT
TTTGGCACCACCAGGCCTGCCCTAAAAGAGCTACTGAAGGAAGCACTAAACATGGAAAGG
AACAACCGGTACCAGCCACTGCAAAATCATGCCAAAATA
>lcl|hg18_L1PA3_chr11_104392233_104398260
CTCCAAGAAATATGGGACTATGTGAAAAGACCAAATCTACGTCTGATTGGTGTACCTGAA
AGTGACGGGGAGAATGGAACCAAGTTGGAAAACACTCTGCAGGATATTATCCAGGAGAAC
TTCCCCAATATAGCAAGGCAGGCCAACATTCAGATTCAGGAAATACAGAGAATGCCACAA
AGATACTCCTCGAGAAGAGCAACTCCAAGACACATAATTGTCAGATTCACCAAAGTTGAA
ATGAAGGAAAAAATGTTAAGGGCAGCCAGAGAGAAAGGTCAGGTTACCCTCAAAGAGAAG
CCCATCAGACTAACAGCAGATCTCTCGGCAGAAACTCTACAAGCCAGAAGAGAATGAGGG
CCAATATTCAACATTCTTAAAGAAAAGAATTTTCAACCCAGAATTTCATATCCAGCCAAA
CTAAGCTTCATAAGTGAAGGAGAAATAAAATACTTTACAGACAAGCAAATGCTGAGAGAT
TTTGTCACCACCAGGCCTGCCCTAAAAGAGCTCCTGAAGGAAGCACTCAACATGGAAAGG
AACAACCGGTACCAGCCGCTGCAAAATCATGCCAAAATG
>lcl|hg18_L1PA3_chr11_10151271_10157476
CTCCAAGAAATATGGGACTATGGGAAAAGACCAAATCTACGTCTGACTGGTGTACCTGAA
AGTGATGGGGAGAATGGAACCAAGTTGGAAAACACTCTGCAGGATATCATCCAGGAGAAC
TTCCCCAATGTAGCAAGGCAGGCCAACATTCAAATTCAGGAAATACAGAGAACGCCACAA
AGATACTCCTCGAGAAGAGCAACTCCAAGACACATAATTGTCAGATTCACCAAAGTTGAA
ATGAAGGAAAAAATGTGAAGGGCAGCCAGAGAGAAAGGTCCGGTTACCCACAAAGGGAAG
CCCATCAGACTAACAGCGGATCTCTCGGCAGAAACTCTACAAGCCAGAAGACAGTGGGGG
CCAATATTCAACATTCTTAAAGAAAAGAATTTTCAACCCAGAATTTCATATCCAGCCAAA
CTAAACTTCATAAGTGAAGGAGAAATAAAATACTTTACAGACAAGCAAATGCTGAGAGAT
TTTGTCACCACCAGGCCTGCCCTAAAAGAGCTCCTGAAGGAAGCGCTAAACATGGAAAGG
AACGACCGATACCAGCCGCTGCAAAATCATGCCAAAATG
>lcl|hg18_L1PA3_chr10_85530793_85536823
CTCCAAGAAATATGGGACTATGTGAAAAGACCAAATCTACGTCTGATTGGTGCACCTGAA
AGTGATGGGGAGAATGGAACCAAGTTGGAAAACATGCTGCAGGATATTATCCAGGAGAAC
TTCCCCAATCTAGCAAGGCAGGCCAATGTTCAGATTCAGGAAATACAGAGAACGCCACAA
AGATACTCCTCGAGAAGAGCAACTCCAAGACACATAACTGTCAGATTCACCAAAATTGAA
ATGAAGGAAAAAATGTTAAGGGCAGCCAGAGAGAAAGGTTGGGTTACCCTCAAAGGGAAG
CCCATCAGACTAACAGCGGATCTCTCGGCAGAAACCCTACAAGCCAGAAGAGAGTGGGGG
CCAATATTCAACATTCTTAAAGAAAAGAATTTTCAAGCCAGAATTTCATATCCAGCCAAA
CTAAGCTTCATAAGTGAAGGAGAAATAAAATACTTTACAGACAAGCAAATGCTGAGAGAT
TTTGTCACCACCAGGCCTACCCTAAAAGAGCTCCTGAAGGAAGCGCTAAATATGGAAAGG
AACAACCGGTACCAGCCGCTGCAAAATCATGCCAAAATG
>lcl|hg18_L1PA3_chr11_4148059_4154082
CTCCAAGAAATATGGGACGATGTGAAAAGACCAAATCTACGTCTGATTGGTGTACCTGAA
AGTGATGGGGAGAATGGAACCAACTTGGAAAACACTCTGCAGGATATTATCCAGGAGAAC
TTCCCCAATCTAGCAAGGCAGGCCAACGTTCAGATTCAGGAAATACAGAGAACGCCACAA
AGATACTCCTCGAGAAGAGCAACTCCAAGACACATAATTGTCAGATTCACCAAAGTTGAA
ATGAAGGAAAAAATGTTAAGGGCAGCCAGAGAGAAAGGTCGGGTTACCCTCAAAGGGAAG
CCCATCAGACTAACAGCGGATCTCTCGGCAGAAACCCTACAAGCCAGAAGAGAGTGGGGG
CCAATATTCAACATTCTTAAAGAAAAGAATTTTCAACCCAGAATTTCATATCCAGCCAAA
CTAAGCTTCATAAGCGAAGGAGAAATAAAATACTTTACAGACAAGCAAATGCTGAGAGAT
TTTGTCACCACCAGGCCTGCCCTACAAGAGCTCCTGAAGGAAGCACTAAATATGGAAAGG
AACAACCAGTACCAGCTGCTGCAAAATCATGCCAAAATG
>lcl|hg18_L1PA3_chr10_68816809_68822833
CTCCAAGAAATATGGGACTATGTGAAAAGACCAAATCTACGTCTGATTGGTGTACCTGAA
AGTGATGGGGAGAATGGAACCAAGTTGGAAAACACTCTGCAGGATATTATCCAGGAGAAC
TTCCCCAATCTAGCAAGGCAGGCCAACGTTCAGATTCAGGAAATACAGAGAACGCCACAA
AGATACTCCTTGAGAAGAGCAACTCCAAGACACATAATTGTCAGATTCACCAAAGTTGAA
ATGAAGGAAAAAATGTTAAGGGCAGCCAGAGAGAAAGGTCGGGTTACCCTCAAAGGGAAG
CCCATCAGACTAACAGCGGATCTCTCGGCAGAAACCCTACAAACCAGAAGAGAGTGAGGG
CCAATATTCAACATTCTTAAAGAAAAGAATTTTCAACCCAGAATTTCATATCCAGCCAAA
CTAAGCTTCATAAGTGAAGGAGAAATAAAATACTTTATAGACAAGCAAATGCTGAGAGAT
TTTGTCACCACCAGGCCGGCCTTACAAGAGCTCCTGAAGGAAGCGCTAAACATGGAAAGG
AACAACCAGTACCAGCCGCTGCAAAATCATGCCAAAATG
>lcl|hg18_L1PA3_chr10_31798146_31804158
CTCCAAGAAATATGGGACTATGTGAAAAGACCAAATCTACATCTGATTGGTGTACCTGAA
AGTGATGGGGAGAATGGAACCAAGTTGGAAAACACTCTGCAGGATATTATCCAGGAGAAC
TTCCCCAATCTAGCAAGGCAGGCCAACATTCAGATTCAGGAAATACAGAGAATGCCACAA
AGATACTCCTCGAGAAGAGCAACTCCAAGACACATAATTGTCAGATTCACCAAAGTTGAA
ATGAAGGAAAAAATGTTAAGGGCAGCCAGAGAGAAACGTCAGGTTACCCTCAAAGGGAAG
CCCATCAGACTAACAGCGGATCTCTCGGCAGAAACCCTACAAGCCAGAAGAGAGTGGGGG
CCAATATTCAACATTCTTAAAGAAAAGAATTTTCAACCCAGAATTTCATATCCAGCCAAA
CTAAGCTTCATAAGTGAAGGAGAAATAAAATCCTTTACACACAAGCAAATGCTGAGAGAT
TTTGTCACCAGCAGGCCTGCCCTAAAAGAGCTCCTGAAGGAAGCACTAAACATGGAAAGG
AACAACCGGTACCAGCCGCTGCAAAATCATGCCAAAATG
>lcl|hg18_L1PA3_chr11_22501301_22507334
CTCCAAGAAATATGGGACTATGTGAAAAGACCAAATCTACGTCTGATTGGTGTACCTGAA
AGTGATGGGGAGAATGGAACCAAGTTGGAAAACACTCTGCAGGATATTATCCAGGAGAAT
TTCCCCAATCTAGCAAGGCAGGCCAACGTTCAGATTCAGGAAATACAGAGAACGACACAA
AGATACTCCTCGAGAAGAGCAACTCCAAGACACATAATTGTCAGATTCACCAAAGTTGAA
ATGAAGGAAAAAATGTTAAGGGCAGCCAGAGAGAAAGGTCGGGTTACCCTCAAAGGGAAG
CCCATCAGACTAACAGCAGATCTCTCGGCAGAAACCCTACAAGCCAGAAGAGAGTGGGGG
CCAATATTCAACATTCGTAAAGAAAAGAATTTTCAACCCAGAATTTCATATCCAGCCAAA
CTAAGCTTCATAAGTGAAGGAGAAATAAAATACTTTACAGACAAGCAAATGCTGAGAGAT
TTTGTCACCACCAGGCCTGCCCTAAAAGAGCTCCTGAAGAAAGCGCTAAACATGGAAAGG
AACAACTTGTACCAGCCGCTGCAAAATCATGCCAAAGTG
>lcl|hg18_L1PA3_chr11_128549037_128555061
CTCCAAGAAATATGGGACTATGTGAAAAGACCAAATCTATGTCTGATTGGTGTACCTGAA
AGTGATGGGGAGAATGGAACCAAGTTGGAAAACACTCTGCAGGATATTATCCAGGAGAAC
TTCCCCAATCTAGCAAGGCAGGCCAACGTTCAGATTCAGGAAATACAGAGAACGCCACAA
AGATACTCCTCGAGAAGAGCAACTCCAAGACACATAATTGTCAGATTCACCAAAGTTGAA
ATGAAGGAAAAGATGTTAAGGGCAGCCAGAGAGAAAGGTCGGGTTACCCTCAAAGGGAAG
CCCATCAGACTAACAGCAGATCTCTCGGCAGAAACCCTACAAGCTGGAAGACAGTGGGGG
CCAATATTCAACATTCTTAAAGAAAAGAATTTTCAACCCAGAATTTCATATCCAGCCAAA
CTAAGCTTCATAAGTGAAGGACAAATAAAATACTTTACAGACAAGCAAATGCTGAGAGAT
TTTGTCACCACCAGGCCTGCCTTACAAGAGCTCCTGAAGGAAGCGCT-AACATGGAAAGG
AACAATCGGTACCAGCCGCTGCAAAATCATGCCAAAGTG
>lcl|hg18_L1PA3_chr11_128714021_128720007
CTCCAAGAAATATGGGACTATGTGAAAAGACCAAATCTATGTCTGATTGGTGTACCTGAA
AGTGATGGGGAGAATGGAACCAAGTTGGAAAACACTCTGCAGGATATTATCCAGGAGAAC
TTCCCCAATCTAGCAAGGCAGGCCAACGTTCAGATTCAGGAAATACAGAGAACGCCACAA
AGATACTCCTCGAGAAGAGCAACTCCAAGACACATAATTGTCAGATTCACCAAAGTTGAA
ATGAAGGAAAAGATGTTAAGGGCAGCCAGAGAGAAAGGTCGGGTTACCCTCAAAGGGAAG
CCCATCAGACTAACAGCAGATCTCTCGGCAGAAACCCTACAAGCCGGAAGACAGTGGGGG
CCAATATTCAACATTCTTAAAGAAAAGAATTTTCAACCCAGAATTTCATATCCAGCCAAA
CTAAGCTTCATAAGTGAAGGACAAATAAAATACTTTACAGACAAGCAAATGCTGAGAGAT
TTTGTCACCACCAGGCCTGCCTTACAAGAGCTCCTGAAGGAAGCGCT-AACATGGAAAGG
AACAATCGGTACCAGCCGCTGCAAAATCATGCCAAAGTG
>lcl|hg18_L1PA3_chr11_32919373_32925378
CTCCAAGAAATATGGGACTATGTGAAAAGACCAAATCTACGTCTGATTGGTGTACCTGAA
AGTGATGGGGAGAATGGAACCAAGTTGGAAAACACTCTGCAGGGTATTATCCAGGAGAAT
TTCCCCAATCTAGCAAGGCAGGCCAACGTTCAGATTCAGGAAATACAGAGAACGCCACAA
AGATACTCCTCGAGAAGAGCAACTCCAAGACACATAATTGTCAGATTCACCAAAGTTGAA
ATGAAGGAAAAAATGTTAAGGGCAGCCAGAGAGAAAGGTCGGGTTACCCTCAAAGGGAAG
CCCATCAGACTAACAGCGGATCTCTCGGCAGAAACTCTACAGGCCAGAAGAGAGTGGGGG
CCAATATTCAACATTCTTAAAGAAAAGAATTTTCAACCCAGAATTTCATACCCAGCCAAA
CTAAGCTTCATAAGTGAAGGAGAAATAAAATACTTTACAGACAAGCAAATGCTGAGAGCT
TTTGTCACCACCAGGCCTGCCCTAAAAGAGCTCCTGAAGGAAGCGCTAAACATGGAAAGG
AACAACCGGTACCAGCCGCTGCAAAATCATGCCAAAATG
>lcl|hg18_L1PA3_chr10_128355031_128361061
CTCCAAGAAATATGGGACAATGTGAAAAGACCAAATCTACATCTGATTGGTGTACCTGAA
AGTGATGGAGAGAATAGAACCAAGTTGGAAAACACTCTGCAGGATATTATCCAGGAGAAT
TTCCCCAATCTAGCAAGGCAGGCCAACGTTCAGATTCAGGAAATACAGAGAACGCCACAA
AGATACTCCTCGAGAAGAGCAACTCCAAGACACATAATTGTCAGATTCACCAAAGTTGAA
ATGAAGGAAAAAATGTTAAGGGCAGCCAGAGAGAAAGGTCGGGTTACCCTCAAAGGGAAG
CCCATCAGACTAATAGCGGATCTCTGGGCAGAAACCCTACAAGCCAGAAGAGAGTGGGGG
CCAATATTCAACATTCTTAAAGAAAAGAATTTTCAACCCAGAGTTTCATATCCAGCCAAA
CTAAGCTTCATAAGTGAAGGAGAAATAAAATACTTTACAGACAAGCAAATGCTGAGAGAT
TTTGTCACCACCAGGCCTGCCCTAAAAGAGCTCCTGAAGGAAGCGCTAAACATGGAAAGG
AACAACCGGTACCAGCCGCTGCAAAATCATGCCAAAACG
>lcl|hg18_L1PA3_chr12_36361678_36367829
CTCCAAGAAATATGGGACTATGTGAAAAGACCAAATCTACGTCTCACTGGTGTACATGAA
AGTGACGGGGAGAATGGAACCAAGTTGGAAAGCACTCTGCAGGATATTATCCAGGAGAAC
TTCCCCAATCTAGCAAGGCAGGCCAACATTCAGATTCAGGAAATACAGAGAACGCCACAA
AGATACTCCTCGAGAAGAGCAACTCCAATATACATCATTGTCAGATTCTCCAAAGTTGAA
ATAAAGAAAAAAATGTTAAGGGCAGCCAGAGAGAAAAGTCGGGTTACCCACAAAGGGATG
CCCATCAGACTAACAGCGGATCTCTCTGCAGAAACTCTACAAGCCAGAAGAGAGTGGGGG
CGAATATTCAACATTTTTAAAGAAAAGAATTTTCAATCCAGAATTTCAGACCCAGCCAAA
CTCAGCTTCACAAGTGAAGGAGAAATAAAATACTTTACAGAAAAGCAAATGCTGAGAGAT
TTTGTCACCACCAGGCCTGCCCTAAAAGAGCTCCTGAAGGAAGCACTAAACATGGAAAGG
AACAACAGGTACCAGCCACTGCAAAATCATGCCGAATTG
>lcl|hg18_L1PA3_chr12_34520506_34526657
CTCCAAGAAATAGGGGACTATGTGAAAAGACCAAACCTATGTCTGATTGGTGTACCTGAA
AGTGATGCGGAGAATGGAACCAAGTTGGAAAACACTCTGCAGGATATTATCCAGGAGAAC
TTCTCCAATCTAGCAAGGCAGGCCAACATTCAGATTCAGGAAATACAGAGAACGCCACAA
AGATACTTCTCGAGAAGAGCAAGTCAAAGACACATAATTGTCAGATTCACCAAAGTTGAA
ATGCAGGAAAAAATCTTAAGGGCAGCTAGAGAGAAAGGTCGGGTTACCCACAAAGGGAAG
CCCATCAGACTAACAGCGGATCTCTCGGCAGAAACTCTACAAGCCAGAAGAGAGTGGGGG
CCAATATTCGACATTCTTAAAGAAAAGAATTTTCAACCCAGAATTTCATATGCAGCCAAA
CAAAGCTCCATAAGTGAAGGAGAAATAAAATACTTTACAGACAAGTAAATGCTGAGAGAT
TTTGTCACCAACAGGTCTGCCCTAAAAGAGCTCCTGAAGGAAGCACTAAACATGGAAAGG
AACAACCAGTACCAGCCACTGCAAAATCATGCCAAATTG
>lcl|hg18_L1PA3_chr12_117580078_117586218
CTCCAAGAAATATGGGACTACGTGAAAAGACCAAATCTACGTCTGATTGGTGTACCTGAA
AGTGACGGGGAGAATGGAACCAAGTTGGAGAACACTCTGCAGGATATTATCCAGGAGAAC
TTCCCCAATCTAGCAAGGCAGGCCAACATTCAAATTCAGGAAATACAGAGAACGCCACAA
AGATACTCCTCGAGAAGAGCAACTCCAAGACACATAATTTTCAGATTCACCAAAATTGAA
ATGAAGGAAAAAATGTTAAGGGCAGCCAGAGAGAAAGGTTGGGTTACACACAAAGGGAAG
CCCATCAGACAAACAGCTGATCTCTCAGCAGAAACTCTATAAGCCAGAAGAGAGTGGGGA
ACAATATTCAACATTCTTAAAGAAAAGAATTTTCAACCCAGAATTTCATATCCAGCCAAA
CTAAGCTTCGTAAGTGAAGGAGAAATAAAATCCTTTACAGACAAGCAAATGCTGAGAGAT
TTTGTCACCACCAGGCCTGCCCTAAAAGAGCTCCTGAAGGAAGCACTAAGCATGGAAAGG
AACACCTGGTACCAGCCACTGCAAAAACATGCCAAATTG
>lcl|hg18_L1PA3_chr12_33271767_33277916
CTCCAAGAAATATGGGACTATGTGAAAAGACCAAATCTACGTCTGATTGGTGTACCTGAA
AGTGATGGGGAGAATGGAACCAAGTTGGAAAACACTCTGCAGGATATTATGCAGGAGAAC
TTCCCCAATTTAGCAAGGCAGGCCAACATTCAGATTCAGGAAATACAGAGAATGCCACAA
AGATACTCCTCGAGAACAGCAACTCCAAGACACATAATTGTCAGATTCACCAAAGTTGAA
ATGAAGGAAAAAATGTTAAGGGCAGCCAGAGGGAAAGGTCAGGTTACCCACAAAGGGAAG
CCCATCAGACTAACAGCGGATCTCTCGGCAGAAATTGTACGAGCCAGAAGAGAGTGGGGG
CCAATACTCAACGTTCTTAAAGAAAAGAATTTTCAACCCAGAATTTCATATCCAGCCAAA
CTAAGCCTCATAAGTGAAGGAGAAATAAAATCCTTTACAGACAAGCAAATGCTGAGAGAT
TTTGTCACCACCAGGCCTGCCCTAAAAGAGCTCCTGAAGGAAGCACTAAACATGGAAAGG
AAAAACAGGTACCAGCCACTGCAAAATCATGCCAAATTG
>lcl|hg18_L1PA3_chr12_53562937_53569085
CTCCAAGAAATATGGGACTATGTGAAAAGACCAAATCTACGTCTGATTGGTGTACCTGAA
AGTGATGGGGAGAATGGAACCAAGTTGGAAAACACTCTGCAGGACATTATCCAGGAAAAC
TTCCCCAATCTAGCAAGGCAGGCCAACATTCAGATTCAGGAAATAAAGAGAATGCCACAA
AGATACTCCTCGAGAAGAGCAACTCCAAGACACGTAGTTGTCAGATTCACCAAAGTTGAA
ATGAAGGAAAAAATGTTAAGGGCATCCAGAGAGAAAGGTCGGATTACCCACAAAGGGAAG
CCTATCAGACTAACAGTGGATCTCTCGGCAGAAACTCTACAAGCCAGAAGAGAGTGGGGG
CCAATATTCAACATTCTTAAAGAAAAGAATTTTCAACCCAGAATTTCATATCCAGCCAAA
CTAAGCTTCATAAGTGAAGGAGAAATAAAAT-CCTTACAGAAAAGCAAATGCTGAGAGAT
TTTGTCACCACTAGGCCTGCCCTAAAAGAGCTCCTGAAGGAAGCACTAAAGATAGAAAGG
AACAACCAGTACCAGCCACTGCAAAATCATGCCAAATTG
>lcl|hg18_L1PA3_chr12_79366287_79372431
CTCCAAGAAATACGGGACTATGTGAAAAGACCAAATCTACGTATGATTGGTATACCTGAA
AGTGATGGGGAGAATGAAACCAAGTTGGAAAACACTGTGCAGGATATTATCCAGGAGAAC
TTCCCCAATCCAGCAAGGCAGGTCAACATTCACATTCAGGAAATACAGAGAACGCTACAA
AGATACTCCTCGAGAAGAGCGACTCCAAGACACATAATTGTCATATTCACCAAAGTTGAA
ATGAAGGAAAAAATGTTAAGGGCAGCCAGAGAGAAAGGTCGGGTTACCCACAAAGGGAAG
CCTATTAGACTAACAGCGGATCTCTCAGTAGAAACTCTAGAAGCCAGAAGAGAGTGGGGG
CCAATATTCAACATTCTTAAAGAAAAGAATTTGCAACCCAGAATTTCATATCCAGCCAAA
CTAAGCTTCATAAGTGAAGGAGAAATAAAAACCATTATAGACAAACAAATGCTGAGAGAT
TTTGTCACCACCAGGCCTGCCCTAAAAGAGCTCCTGAAGGAAGCACTAAACATGGAAAAG
AACAACCGGTACCAGCCACTGAAAAATCATGCCAAATTG
>lcl|hg18_L1PA3_chr12_79379862_79385927
CTCCAAGAAATACGGGACTATGTGAAAAGACCAAATCTACGTATGATTGGTATACCTGAA
AGTGATGGCGAGAATGGAATCAAGTTGGAAAACACTCTGCAGGATGTTATCCAGGAGAAC
TTCCCCAATCTAGCAAGGCAGGCCAACATTCAGATTCAGGAAATACAGAGAATGCCACAA
AGATACTCCTTGAGAAGAGCAACTCTAAGACACATAATTGTCAGATTCACCAAAGTTGAA
ATGAAGGAAAAAATGTTAAGGGCAGCCAGAGAGAAAGGTCGGGTTACCCACAAAGGGAAG
CCCATCAGACTAACAGTGGATCTCTCGGCAGAAACCCTAGAAGCCAGAAGAGAGTGGGGG
CCAATATTCAACATTCTTAAAGAAAAGAATTTTCAATCCAGAATTTCATATCCAGCCAAA
CTAAGCTTCATAAGTGAAGGAGAAATAAAATACTTTACAGACAAGCAAATGCTGAGAGAT
TTTGTCACCACCAGGCCTGCCCTAAAAGAGCTCCTGAAGGAAGCACTAAACATGGAAAGG
AACAACTGGTACCAGCCGCTGCAAAATCATGCCAAAATG
>lcl|hg18_L1PA3_chr11_62597004_62603159
CTCCAAGAAATATGGGACTATGTGAAAAGACCAAATCTACGTCTGATTGGTGTACTTGAA
AGTGATGGGGAGAATGGAACCAAGTTGGAAAACACTCTGCAGGATATTATCCAGGAGAAC
TTCCCCAATCTAGCAAGGCAGGCCAACATTCAGATTCAGGAAATACAGAGAATGCCACAA
AAACACTCCTCGAGAAGAGCAACTCCAAAACACATAATTGTCAGATTCACCAAAGTTGAA
ATGAAGGAAAAAATGATAAGGGCAGCCAGAGAGAAAGGTCGGGTTAGCCACAAAGGGAAG
CCCATCAGACTAACAGCAGATCTCTCGGAAGAAACTCTACAAGCCAGAAGAGAGTGGGGG
CCAATATTCAACATTCTTAAAGAAAAGAATTTTCAACCGAGAATTTCATATCTAGCCAAA
CTAAGCTTCATAAGTGAAGGAGAAATAAAATACTTTACAGATAAGCAAATGCTGAGAGAT
TTTGTCACCAGCAGGCCTGCCCTAAAAGAGCTCCTGAAGGAAGCACTAAACATGGAAAGG
AACAAACGGTACCAGCCACTGCAAAATCATACCAAATTG
>lcl|hg18_L1PA3_chr11_6926563_6932688
CTCCAAGAAATATGGGACTATGTGAAGAGACCAAATCTACGTCTGATTGGTGTATCTGAA
AGTGACGGGGAAAATGGAACCAAGTTAGAAAACACTCTGCAAGACATTTTCCAGGAGAAC
TTTCCCAATCTAGCAAGGCAGGCCAACATTCAGATTCAGGAAATACAGAGAATGCCACAA
ACATACTCCTTGAGAAGAGCAACTCCAAGACATACAATTGTCAGATTCACCAAAGTTGAA
ATGAAGGAAAAAATGTTAAGGGCAGCCAGAGAGAAAGGTCGGGTTACCCACAAAGGGAAG
CCCATCAGACTAACAGCGGATCTCTTGGCAGAAACTCTACAAGCCAGAAGAGAGTGGGGG
CCAATATTCAACATTCTTAAACAAAAGAATTTTCAAACCAGAATTTCATATCCAGCCAAA
CTAAGCTTCATACGTGAAGGAGAAATAAAATACTTCACAGACAAGCAAATGCTGAGAGAT
TTTGTCACCACCAGGCCTGCCCTAAAAGAGCTCCTGAAGGAAGCACTAAACATGGAAAGG
AACAACCGGTACCAGCCACTGCAAAATCATGCCAAATTG
>lcl|hg18_L1PA3_chr11_87041099_87047256
CTCCAAGAAATATGGGACTATGTGAAAAGACCAAATCTACATCTGATTGGTGTACCTGAA
AGTGACGGGGAGTATGGAACCAAGTTGGAAAACACGCTGCAGGATATTATCCAGGAGAAC
TTCCCCAATCTAGCTAGGCAGGCCAATGTTCAGATTCAGGAAATACAGAGAACGCCACAA
AGATACTCCCCAAGAAGAGCAACTCCAAGACACATAATTGTCAGATTCACCAAAGTTGAA
ATGAAGGAAAAAATGTTAAGGGCAGCCAGAGAGGAAGGTCGGGTTACCCACAAAGGGAAG
CCCATCAGACTAACAGCGGATCTCTTGGCAGAAACTCTACAAGCCAGAAGAGAGTGGGGG
CCAATATTCAAGATACTTAAAGAAAAGAATTTTCAACCCAGAATTTCATATCCAGCCAAA
CTAAGCTTCATAAGTGAAGGAAAAATAAAATACTTTACAGACAAGCAAATGCTGAGAGAT
TTTGTCACCACCAGGCCTGCCCTAAAAGAGCTCCTGAAGGAAGCACTAAACATGAAAAGG
AACAACCAGTACCAGCCACTGCAAAATCATGCCAAAATG
>lcl|hg18_L1PA3_chr12_20813262_20819304
CTCCAAGAAATATGGGACTATGTGAAAAGATCAAATCTACATCTGATGGGTGTACCTGAA
AGTGACGGGGAGAAGGGAACCAAGTCGGAAAACATTCTGCAGGATATTATCCAGGAGAAC
TTCCCCAACCTAGCAAGGCAGGCCAACATTCAGATTCAGGAAATACAGAGAACGCCACAA
AGGTACTCCTTGAGAAGAGCAACTCCAAGACACATAATTGTCAGATTCACCGAAGTTGAA
ATGAAGGAAAAAATGTTAAGGACAGCCAGAGAGAAAGGTTGGGTTACCCACAAAGGGAAG
CCCATCAGACTAACAGCAGATCTCTCAGCAGAAACTATATAAGCCAGAAGAGAGTGGGGG
CCAATATTCAACATTCTTAAAGAAAAGAATTTTCAACCCAGAATTTCATATCCAGCCAAA
CTAAGCTTCATAAGTGAAGGAGAAATAAAATACTTTACAGACAAACAAATGCTGAGAGAT
TTTGTCAACACCAGGCCTGCCCTAAAAGAACTCCTGAAGGAAGCACAAAACATGGAAAGG
AACAACCGGTACCAGCCACTGAAAAATCATGCCAAAATG
>lcl|hg18_L1PA3_chr11_90058519_90064650
CTCCAAGAAATATGGGACTATGTGAAAAGACCAAATCTATGTCTCACTGGTGTACCTGAA
TGTGACGGGGAGAATGGAACCAAGTTGGAAAACACTCTGCAGAATATTATCCAGGAGAAC
TTCCCCAATCTAGCAAGGCAGGCCAACATTCAGATTCAGGAAATACAGAGAACGCCACAA
AGATACTCCTCGAGAAGAGCAACTCCAAGACACATAATTGTCAGATTCACCAAAGTTGAA
ATGAAGGAAAAAATGTTAAGGGCAGCCAGAG-GAAAGGTCGGGTTACCCACAAAGGAAAG
CCCATCAGACTAACAGCGGATCTCTCAGCAGAAACTCTACAAGCCAGGAGAAAGTGGGGG
CCAATATTCAATATTCTTAAAGAAAAGAATTTTCAATCCAGAATTTCATATCCAGCCAAA
CTAAGATTCATAAGTGAAGGAGAAATAAAATACTTTACAGACAAGCAAATGCTGAGATAT
TTTGTCACCACCAGGCCTGCCCTAAAAGAGCTCCTGAAGGAAGCGCTAAACATGGAAAGG
AACAACCGGTACCAGCCACTGCAAAATCATGCCACATTG
>lcl|hg18_L1PA3_chr13_103790701_103796859
CTCCAAGAAATATGGGACTATGTGAAAAGACCAAATCTACGTCTGATTGGTGTACCTGAA
AGTGACGGGGAGAATGGAACCAAGTTGGAAAACACTCTGCAGGATATTATCCAGGACAAC
TTCCTCAATCTAGCAAGGCAGGCAAACATTCAGATTCAGGAAATACAGATAATGCCACAA
AGATACTCCTTGAGAAGAGCAACTCCAAGACACATAATTGTCAGATTCAACAGAGTTGAA
ATGAAGGAAAAAATGTTAAGGGCAGCCAGAGTGAAAGGTCGGGTTACCCACAAAGGGAAG
CCCATCAGACTAACAGCGGATCTCTCGGCAGAAACCCTACAAGCCAGAAGAGAGTGGGGG
CCAATACTCAACATTCTTAAAGAAAAGAATTTTCAACCCAGAATTTCATATCCAGCCAAA
CTAAGCTTCATAAGTGAAGGAGAAATAAAATCCTTTACAGACAAGCAAATGCTGAGAGAT
TTTGTCACCACCAGGCCTGCCCTAAAAGAGCTCCTGAAGGAAGCACTAAACATGGAAAGG
AACAACCGGTACCAGCCACTGCAAAATCATGCCAAATTG
>lcl|hg18_L1PA3_chr12_34711286_34717305
CTCCAAGAAATATGGGATTATATGAAAATACCAAATCTACGTCTGATTGGTGTACCTGAA
AGTGATGGGGAGAATGGAAGCAAGTTGGAAAACACTCTGCAGGATATTATCCAGGAGAAT
TTCCCCAATCTAGCAAGACAGGCCAACATTCAGATTCAGGAAATACAGAGAACGCCACAA
AGACACTCCTCGAGAAGAGCAACTCCAAGACACATAATTGTCAGATTCACCAAAGTTGAA
ATGAAGGAAAAAATGTTAAGGGCAGCCAGAGAGAAAGGTCGGGTTACCCACAAAGGGAAG
CCCATCAGACTAAGGGCGGATCTCTCGGCAGAAACTCTACAAGCCAGAAGAGAGTGGGGA
CCAACATTCAATATTCTTAAAGAAAAGAATTTTCAACCCGGAATTTCATATCCAGCCAAA
CTAAGCTTCATAAGTGAAGGAGAAATAAAATCCTTTACAGACAAGCAAATGCTGAGAGAT
TGTGTCACCACCAGGCCTGCCCTAAAAGAGCTCCTGAAGGAAGCGCTAAGCATGGAAAGG
AACAACTGGTACCAGCTGCTGCAAAAACATGCCAAAATG
>lcl|hg18_L1PA3_chr12_85681784_85687930
CTCCAAGAAATATGGGACTATGTGAAAAGACCAAATCTACGTCTGATTTGTGTACCTGAA
AGTGACGGGTAGAATGGAACCAAGTTGGAAAACACTCTGCAGGATATTATCCAGGAGAAA
TTCCCCAATCCAGCAAGGCAGGCCAACATTCAGAATCAGGAAATATAGAGAACGCCACAA
AGATACCCCTTGAGAAGAGCAACTCCAAGACACATAATTGTCAGATTCACCAAAGTTGAA
ATGAAGGAAAAAATGTAAAGGGCAGCCAGAGAGAAAGGTCGGGTTACCCACAAAGAGAAG
CCCATCAGACTAACAGCGGATCTCTCGGCAGAAACTCTACAAGCCAGAAGAGAGTGGGGG
CCAATATTCAACATTCTTAAAGAAAAGAATATTCAACCCAGAATTTCATATCCAGCCAAA
CTAAGCTTCATAAGTGAAGGAGAAATAAAATACTTTACAGACAAGCAAATGCTGAGAGAT
TTTGTCACCACCAGGCCTGCCCTAAAAGAGCTCCTGAAGGAAGCAATAAACATGGAAAGG
AACAACTGGTACCAGCTGCTGCAAAATCATGCCAAAATG
>lcl|hg18_L1PA3_chr12_58431161_58437314
CTCCAAGAAATATGGGACTATGTGAAAAGACCAAATCTATGTCTCATTGGTGTACCTGAA
AGTGACAGAGAGAATGGAACCAAGTTGGAAAACACTCTGCAGGATATTATCCAGGAGAAC
TTCCCCAATCTAGCAAGGCAGGCCAACATTCAGGTTCAGGAAATACAGAGAACGCCACAA
AGATATTCCTCGAGAAGAGCAACTCCAAGACACATAATTGTCAGATTCACCAAAGTTGAA
ATGAAGGAAAAAATGTTAAGGGCAGCCAGAGAGAAAGATCGGGTTACCCACAAAGGGAAG
CCCATCAGACTAACAGCGGATCTCTCGGCAGAAACTCTACAAGCCAGAAGAGAGTGGAGG
CCAATATTCAACATTCTTAAAGAAAAGAATTTTCAACCCAGAATTTCATATCCAGCCAAA
CTGAGCTTCATAAGTGAAAGAGAAATAAAATACTCTACAGACAAGCAAATGCTGAGAGAT
TTTGTCACCACAAGGCCTGCCCTAAAAGACCTCCTGAAGGAAGCACTAAACCTGGAAAGG
AACAACCAGTACCAGCCACTGCAAAATCATGCCAAATTG
>lcl|hg18_L1PA3_chr11_86630549_86636690
CTCCAAGAAATATGGGACTATGTGAAAACACCAAATCTACGTCTGACTGGTGTACCTGAA
AGTGACAGGGAGAATGCAACCAAGTTGGAAAACACTCTGCAGGATATTATCCAGGAGAAC
TTCCCCAATCTAGCAAGGCAGGCCAACATTCAGATTCAGGAAATACAGAGAATGCCACAA
AGATACTCCTCGAGAAGAGCAACTCCAAGACACATAATTGTCAGATTCACCAAAGTTGAA
ATGAAGGAAAAAATGTTAAGGGCAGCCAGAGAGAAAGGTCGGGTTACCCACAAAGGGAAG
CCCATTGGACTAACAGCGGATCTCTTGGCAGAAACTCTACAAGCCAGAAGACAGTGGGGG
CCAATATTCAACATTCTTAAAGAAAAGAATTTTCAACCCAGAATTTCATATCCAGCCAAA
CTAACCTTCATAAGTGAAGGAGAAATAAAATACTTTACAGACAAGCAAATGCCGAGAGAT
TTTGTCACCACCAGGCCTGCCCTAAAAGAGTTCCTGAAGGAAGCACTAAACATGGAAAGG
CACAACCGGTACCAGCCGCTGCAAAATCATGCCAAATTG
>lcl|hg18_L1PA3_chr12_45297548_45303693
CTCCAAGAAAAATGGGACTATGTGAAAAGACCAAATCTACGTCTGATTGGTGTACCTGAA
AGTGACGGAGAGAATGGAACCAAGTTGGAAAACACTTTGCAGGATATTATCCAGGAGAAC
TTCCGCAATCTAGCAAGGCAGGCCAACGTTCAGATTCAGGAAATACAGAGAACACCACAA
AGATACTCCTCAAGAAGAGCAACTCCAAGACACATAATTATCAGATTCACCAAAGTTGAA
ATGAAGGAAAAAATGTTAAGGGCAGCCAGAGAGAAAGGTCGGGTTACCCTCAAAGGGAAG
CCCATCAGACTAACAGCGGATCTCTTGGCAGAAACTCTACAAGCCAGAAGAGAGTGAGGG
CCAATATTCAACATTCTTAAAGAAAAGAATTTTCAACCCAGAATTTCATATCCAGCCAAA
CTAAGCTTCATAAGTGAAGGAGAAATAAAATACTTTACAGACAAGCAAATGCTGAGAGAT
TTTGTCACCACCAGGCCTGCCCTAAAAGAGCTCCTGAAGGAAGCACTAAACATGGAAAGG
AACAACCGGTACCAGCCACCGCAAAATCATGCCAAATTG
>lcl|hg18_L1PA3_chr12_43611756_43617901
CTCCAAGAAATATGGGACTATGTGAAAAGACCAAATCTACGTCTGATTGGTGTACCTGAA
AGTGACAGGGAGAATGGAACCAAGTTGGAAAACACTCCGCAGGATAATATCTAGGAGAAC
TTCCCCAATCTAGCAAGGCAGGCCAACATTCATATTCAGGAAATACAGAGAATGCCACAA
AGAAACTCCTCGAGAAGAGCAACTCCAAGACACATAATTGTCAGATTCACCAAAGTTGAA
ACGAAGGAAAAAATGTTAAGGGCAGCCAGAGAGAAAGGTCAGGCTACCCACAAAGGGAAG
CCCATCAGAATAAGAGCTGGTCTCTCGGCAGAAACTCTACAAGCCAGAAGAGAGTGGGGG
CCAATATTCAACATTCTTAAAGAAAAGAATTTTCAACCCAGAATTTCATATCCAGCCAAA
CTAAGCTTCATAAGTGAAGGAGAAATAAAATACTTTACAGACGAGCAAATGGTGAGAGAT
TTTGTCACCACCAGGCCTGCCCTAAAAGAGCTCCTGAAAGAAGCACTGAACATGGAAAGG
AACAACCGGTACCAGCCACTGCAAAATCATGCCAAACTG
>lcl|hg18_L1PA3_chr12_43361434_43367482
CTCCAAGAAATATGGGACTATGTGAAAAGACCAAATCTATGTCTGATTGGTGTACCTGAA
AGTAATGGAGAGAATGGAACCAAGTTGGAAAACACTCTGCAGGATATTATCCAGGAGAAC
TTCCCCAATCTATCAAGGCAGGCCAACATTCAGATTCAGGAAATATAGAGAACGCCACAA
AGATACTTCTCGAGAAGAGCAACACCAAGACACATAATTGTCGGATTCACCAAAGTTGAA
ATGAAGGAAAAAATGTTAAGGGCAGCCAGAGAGAAAGGTCGGGTTACCCTCAAAGGGAAG
CCCATCAGACTAACAGCAGATCTCTCCGCAGAAACTCTACAAGCCAGAAGAGAGTGGGGG
CCAATATTCAACATTCTTAAAGAAAAGAATTTTCAACCTAGAATTTCATATCCAGCAAAA
CTAAGCTTCATAAGTGAAGGAGAAATAAAATCCTTTACAGACAAGCAGTTGCTGAGAGAT
TTTATCACCACCAGGGCTGCCATAAAAGAGCTCCTGAAGGAAGCGCTAAACATGGAAAGG
AACAACCAGTACCACCTGCTGCAAAATCATGCCAAAATG
>lcl|hg18_L1PA3_chr12_47083237_47089367
CTCCAAGAAATATGGGACTGTGTGAAAAGACCAAATCTACGTCTGATTGGTGTACCTGAA
AGTGACGGGGAGAATGGAACCAAGTTGGAAAACACTCTGCAGGATATTATCCAGGAGAAT
TTCCCCAATCTAGCAA-GCAGGCCAACATTCAGATTCAGGAAATACAGAGAACGCCACAA
AGATACTCCTCGAGAAGCGCAACTCCAAGACACATAATTGTCAGATTCACCAAAGTTGAA
ATGAAGGAAAAAATGTTAAGGGCAGCCAGAGAGAAAGGTCGGGTTACCCTCAAAGGGAAG
CCCATCAGACTAACATCTGATCTCTCGGCAGAAACTCTACAAGCCAGAAGAGAGTGGGGG
CCAATATTCAACATTCTTAAAGAAAAAAATTTTCAACCCAGAACTTCATATCCAGCCGAA
CTAAGCTTCATAAGTGAAGGAGAAATAAAATCCTTTACAGACAAGCAAATGCTCAGAGAT
TGTGTCACCACCAGGCCTGCCCTAAAAGAGCTCCTGAAGGAAGCACTAAACATGGAAAGG
AACAACCCATACCAGCCAATGCAAAATCATGCCAAACTG
>lcl|hg18_L1PA3_chr11_87400060_87406206
CTCCAAGAAATATGGGACTATGTGAAAAGACCAAATCTACGTCTGATTGGTGTACATGAA
AGTGACAGGGAGAATGGAACCAAGTTGGAAAACACTCTGCAGGATATTATCCAGGAGAAC
TTCCCCAATCTAGCAAGGCAGGCCAACATTCAGATTCAGGAAATATAGAGAATGCCACAA
AGATACTCCTCGAGAAGAGCAACTCCAAGATACATAATTGTCAGATTCGCCAAAGTTGAA
ATGAAGGAAAAAATGTTAAGGGCAGCCAGAGAGAAAGGTCGGGTTACCCTCAAAGGGAAA
CCCATCAGACTAACAGCGGATCTCTCGGCAGAAACTCTACAAGCCAGAAGAGAGTGGGGG
CCAATATTCAACATTCTTAAAGAAAAGAATTTTCAACCCAGAATTTCATATCCAGCCAAA
CTAAGCTTCATAAGCGAAGGAGAAATAAAATACTTTACAGACAAGCAAATGCTGAGAGAT
TTTGTCACCACCAGGCCTGCCCTAAAAGAGCTCCTGAAGGAAGTGCTAAACATTGAAAGG
AACAACCGGTACCAGCTGCTACAAAATCATGCCAAAATG
>lcl|hg18_L1PA3_chr12_18829413_18835572
CTCCAAGAAATATGGGACTATGTGAAAAGACCAAATCTACGTCTGATTGGTGTACCTGAA
AGTGACGGGGAGAATGGAACCAAGTTGGAAAACACTCTGCAGGATATTATCCAGGAGAAC
TTCCCCAATCTAGCAAGGCAGGCCAACATTCAGATTCAGGGAATACAGAGAACGCCATAA
AGATACTCCTCGAGAAGAGCAACTCCAAGACACATAACTGTCAGATTCATCAAAGTTGAA
ATGAAGGAAAAAATGTTAAGGGCAGCCAGAGAGAAAGGTCGGGTTACCCACAAAGGGAAG
CCCATCAGACTAACAGCAGATCTCTTGGCAGAAACTCTACAAGCCAGAAGAGAGTGGGGG
CCAATATTCAACATTCTTAAAGAAAAGAATTTTCAACCCAGAATTTCATATCCAGCCAAA
CTAAGCTTCATAATTGAAGGAGAAATAAGATACTTTACAGACAAGCAAATGCTGAGAGAT
TTTGTCACCACCAGGCCAGCCCTAAAAGAGCTCCTGAAGGAAGCACTAAACATGCAAAGG
AACAACTGGTACCAGCCACTGAAAAATCACGCCAAATTG
>lcl|hg18_L1PA3_chr11_85986650_85992798
CTCCAAGAAATATGGGACTATCTGAAAAGACCAAATCTGCATCTGATTGGTGTACCTGAA
AGTGACGGGGAGAATGGAAACAAGTTGGAAAACACTCTGCAGGTTATTATCCAGGACAAC
TTCCCCAATCTAGCAAGGCAGGCCAACATTCAGATTCAGGAAATACAGAGAACACCACAA
AGATACTCCTTGAGAAGAACAACTCCAAGACACATGATTGTCAGATTCACCAAAGTTGAA
ATGAAGGAAAAAATGTTAAGGGCAGCCAGAGAGAAAGGCCAGGTTACCCACAAAGGGAAG
CCCATCAGACTGACAGCGGATCTCTTGGCAGAAACTCTACAAGCCAGAAGAGAGTGGGGG
CCAATATTCAACATTCTTAAAGAAAAGAATTTTCAACCCAGAATTTCATATCCAGCCAAA
CTAAGCTTCATAAGT---GGAGAAATAAAATCCTTTACAGACAAGCAAATGCTGAGAGAT
TTTGTCACCACCAAGCCTGCCCTAAAAGAGCTCCTGAAGGAAGCACTAAACATGGAAAGG
CACAACTGGTACCAGCCACTGCAAAATCATGCCAAAATG
>lcl|hg18_L1PA3_chr12_60095027_60101163
CTCCAAGAACTATGGAACTATGTGAAAAGACCAAATCTACGTCTGATTGGTGTACCTGAA
AGTGACGGGGAGAATGGAACCAAGTTGGAAAACACTCTGCAGGATATTATCCAGGAGAAA
TTCCCCAATCTAGCAAGGCAGGCCAACATTCAGATTCAGGAAATACAGAGAACACGACAA
AGATACTCCTCGAGAAGAGCAACTTCAAGATACATAATTATCAGATTCACCAAAGTTGAA
ATGAAGGAAAAAATGTTAAGGGCAGCCAGAGAGAAAGGTCGGGTTACCCACAAAGGGAAG
CCCATCAGACTAACAGCGGATCTCTCGGCAGAAACTCTACAAGCCAGAAGAGAGTGGGGG
CCAATATTCAACATTCTTAAAGAAAAGAATTTTCAACCCAGAATTTCATATCCAGCCAAA
CTAAGCTTCATAAGTGAAGGAGAAATAAAATACTGTACAGACAAGCAAATGCTGAGAGAT
TTTGTCACCACCAGGCCTGCCCTAAAAGAGCTACTGAAGGAAGCACTAAACATGGAAAGG
AACAACCGGTACCAGCAACTGCAAAATCATGCCAAATTG
>lcl|hg18_L1PA3_chr12_17042520_17048708
CTCCAAGAAATATG-GACTATGTGAAAAGACCAAATCTACGTCTGATTAGTGTACCTGAA
AGTGATGGGAAGAATGGAACCAAGTTGAAAAACACTCTGCAGGATATTACCCAGGAGAAC
TTCCCCAATCTAGCAAGGCAGGCCAACATTCAGATTCAGGAAATACAGAGAACGCCACAA
AGATACTCCTCAAGAAGAGCAACTCCAAGACACATAATTGTCAGATTCACCAAAGTTGAA
ATGAAGGAAAAAATGTTAAGGGTAGCCAGAGAGAAAGGTCGGGTTATCCACAAAGGGAAG
CCCACCAGACTAACAGCGGATCTCTCGGAAGAAACTCTACAAGCCAGAAGACAGTGGGGG
CCAATTTTCAACATTCTTAAAGAAAAGAATTTTCAACCCAGAATTTCATATCCAGCCAAA
CTAAGCTTCATAAGCGAAGGAGAAATAAAATACTTTACAGACAAGCAAATGCTGAGAGAT
TTTGTCACCACCAGGCCTGCCCTACAAGAGCTCCTGAAGGAAGCACTAAACATGGAAAGG
AACAACCGGTACCAGCCACTGCAAAATCATGCCAAAATG
>lcl|hg18_L1PA3_chr12_33892335_33898353
CTCCAAGAAATATAGGACTATGTGAAAAGACCAAATCTACGTCTGATTGGTGTACCTGAA
AGTGATGGGGAGAATGGAACCAAGTTGGAAAACACTCTGAAGGATATTATCGAGGAGAAC
TTCCCCAATCTAGCAAGGCAGGCCAACGTTCAGATTCAGGAAATACAGAGAACGCCACAA
AGATACTCCTCGAGAAGAGCAACTCCAAGACACATAATTGTCAGATTCACCAAAGTTGAA
ATGAAGGAAAAAATGTTAAGGGCAGCCAGAGAGAAGGGTCGGGTTACCCTCAAAGGGAAG
CCCATCAGACTAACAGCGGATCTCTCGGCAGAAACTCTACAAGCCAGAAGAGGGTTGGGG
CCAATATTCAACATTCTTAAAGAAAAGAATTTCCAACCCAGAATTTCATATCCAGCCAAA
CTAAGCTTCATAAGTGAAGGAGAAATAAAATACTTTACAGACAAGCAAATGCTGAGAGAT
TTTGTCACCACCAGGCCTGCCCTAAAAGAGCTCCTGAAGGAAACACTAAACATGGAAAGG
AACAACCGGTACCAGCCACTGCAAAATCATGCCAAAATG
>lcl|hg18_L1PA3_chr11_96416371_96422488
CCCCAAGAAATATAGGACTATGTGAAAAGACCAAATCTACGTCTGATTGGTGTACCTGAA
AGTGACGGGGAGAATGGAACCAAGTTGGAAAACACTCTGCAGGATATTATCCAGGAGAAC
TTCCCCAATCTAGCAAGGCAGGCCAATGTTCAGATTCAGGAAATACAGAGAACGCCACAA
AGATACTCCTCGAGAAGAGCAACTCCAAGACACATAATTGTCAGATTCACCAAAGTTGAA
ATGAAGGAAAAAATGTTAAGGGCAGCCAGAGAGAAAGGTCGGGTTACCCTCAAAGGGAAG
CCCATCAGACTACCAGCAGATCTCTTGGCAGAAACTCTACAAGCCAGAAGAGAGTGGGGG
CCAATATTCAACATTCTTAAAGAAAAGAATTTTCAACCCAGAATTTCATATCCAGCCAAA
CTAAGCTTCATAAGTGAAGGAGAAATAAAATACTTTACAGACAAGCAAATGCTGAGAGAT
TTTGTCACCACCAGGCCTGCCCTAAAAGAGCTCCTGAAGGAAGCGTTAAACATGGAAAGG
AACAACTGGTACCAGCCACTGCAAAATCATGCCAAACTG
>lcl|hg18_L1PA3_chr11_83272647_83278814
CTCCAAGAAATATGGGACTATGTGAAAAGACCAAATCTACATCTGATTGGTGTACCTGAA
AGTGACGAGGAGAATGGAATCAAGCTGGAAAACACTCTACAGGATATTATCCAGGAGAAC
TTCCCCAATCTAGCAAGGCAGGCCAACATTCAGATTCAGGAAATACAGAGAACGCCACAA
AGATACTCCTTGAGAAGAGCAACTCCAAGACACATAATTGTCAGATTCACCAAAGTTGAA
ATGAAGGAAAAAATGTTAAGGGCAGCCAGAGAGAAAGGTCGGGTTACCCACAAAGGGAAG
CCCATCAGACTAACAGCGGATCTCTTGGCAGAAACTCTACAAGCCAGAATAGAGTGGGGG
CCAATATTCAACTTTCTTAAAGAAAAGAATTTTCAACCCAGAATTTCATATCCAGCCAAA
CTAAGCTTCATAAGTGAAGGAGAAATAAAATACTTTACAGACAAGCAAATGCTGAGATAT
TTTGTCACCACCAGGCCTGCCCTAAAAGAGCTCCTGAAGGAAGCACTAAACATGGAAAGG
AACAACTGCTACCAGCCACTGAAAAATCATGCCAAATTG
>lcl|hg18_L1PA3_chr12_110751366_110757502
CTCCAAGAAATATGGGACTATGTGAAAAGACCAAATCTGCGTCTGATTGGTGTACCTGAA
ATTGACAGGGAGAATGGAACCAAGTTGGAAAACACTCTGCAGGATATTATCCAGGAGAAC
TTCCCCAATCTAGCAAGGCAGGCCAACATTCAGATTCAGGAAATACAGAGAACACCACAA
AGATACTCCTCGAGAAGAGCAACTCCAAGACACATAATTGTCAGATTCACCAAAGTTGAA
ATGAAGGAAAAAATGTTAAGGGCAGCCAGAGAGAAAGGTCGGGTTACCCACAAAGGGAAG
CCCATCAGACTAACAGCGGATCTCTTGGCAGAAACTCTACAAGCCAGAAGAGAGTGGGGG
CCAATATTCAACATTCTTAAAGAAAAGAATTTTCAACCCAGAATTTCATATCCAGCCAAA
CTAAGCTTCATAAGCGAAGGAGAAATAAAATCCTTTACAGACAAGCAAATGCTGAGAGAT
TTCATCACCACCAGGCCTGCCCTAAAAGAGCTCCCGAAGGAAGCACTAAACATGGAAAGG
AAAAACTTGTACCAGCCACTGCAAAATCATGCCAAAATG
>lcl|hg18_L1PA3_chr12_95641592_95647746
CTCCAAGAAATATGGGACTATGTGAAAACACCAAATCTGCATCTGATTGGTGTACCTGAA
AGTGACAGGGAGAATGGAACCAAGTTGGAAAACACTCTGCAGGATATTATCCAGGAGAAC
TTCCCCAATCTAGCAAGGCAGGCCAACATTCAGATTCAGGAAATACAGAGAATGCCACAA
AGATACTCCTCGAGAAGAGCAACTCCAAGACACATAATTGTCAGATTCACCAAAGTTGAA
ATGAAGGGAGAAATGTTAAGGGCAGCCAGAGAGAAAGGTTGGGTTACCCACAAAGGGAAG
CCCATCAGACTAACAGTGGATCTCTCAGCAGAAACTCTACAAGCCAGAAGAGAGTGGGGG
CCAATATTCAACATTCTTAAAGAAAAGAATTTTCAACCCAGAATTTCATATCCAGCCAAA
CTAAGCTTCATAAGTGAAGGAGAAATAAAATCCTTTACAGACAAGCAAATGCTGAGAGAT
TTTGTCACCACCAGGCCTGCCCTAAAAGAGCTCCTGAAGGAAGCACTAAACATGGAAAGG
AACAACCGGTACCAGCCGCTGCAAAATAATGCCAAAATG
>lcl|hg18_L1PA3_chr12_98381217_98387359
CTCCAAGAAATATGGGACTATGTGAAAAGACCAAATCTACGTCTGATTGGTGTACCTGAA
AGTGACGGGGAGAATGGAACCAAGTTGGAAAACACTATGCAGGATATTATGTAGGAGAAC
TTCCCCAATCTAGCAAGGCAGGCCAACATTCAGATTCAGGAAATACAGAGAACACCACAA
AGATACTCCTCGAGAAGAGCAACTCCAAGACACATAATTGTCAGATTCACCAAAGTTGAA
ATGAAGGAAAAAGTGTTAAGGGCAGCCAGAGAGAAAGGTCGGGTTACCCACAAAGGGAAG
CCCATCAGACTAACAGCTGAACTCTCTGCAGAAACTCTACAAGCCAGAAGAGAGTGGGGG
CCAATATTCAACATTCTTAAAGAAAAGAATTTTCAACCCAGAATTTCATATCCAGCCAAA
CTAAGCTTCATAAGTGAAGGAGAAATAACATACCTTACAGACAAGCAAATGCTGAGAGAT
TTTGTCACCACCAGGCCTGCCCTAAAAGAGCTCCTGAAGGAAGCACTAAACATGGAAAGG
AACAACCAGTACCAGCCACTGCAAAATCACGCCAAATTG
>lcl|hg18_L1PA3_chr12_77424342_77430498
CTCCAAGAAATATGGGACTATGTAAAAAGACCAAATCTACGTCTAATTGGTGTGCCTGAA
AGTGACGGGGAGAATGGAACCAAGTTGGAAAACACTCTGCAGGATATTATCCAGGAGAAC
TTCCCCA-TCTAGCAAGGCAGGCCAACATTCAGATTCAGGAAATACAGAGAATGCCACAA
AGATACTCCTCGAGAAGAGCAACTCCAAGACACATAACTGTCAGATTCACCAAAGTTGAA
ATGAAGGAAAAAATGTTAAGGGCAACCAGAGAGAAAGGTCGGCTTACCCACAAAGGGAAG
CCCATCAGACTAACAGTGGATCTCTCGGCAGAAACTCTACAAGCCAGAAGAGAGTGGGGG
CCAATATTCAACATTCTTAAAGAAAAGAATTTTCAACCCAGAATTTCATATCCAGCCAAA
CTAAGCTTCATAAGAGAAGGAGAAATAAAATACTTTACAGACAAGCAAATGCTGAGAGAT
TTTGTCACCACCAGGCCTGCCCTAAAAGAGCTCCTAAAGGAAGCGCTAAACATGGAAAGG
AACAACCAGTACCAGCCACTGCAAAATCATGCCAAAATG
>lcl|hg18_L1PA3_chr11_86213169_86219326
CTCCAAGAAATATGGGACTATGTGAAAAGACCAAATCTACATCTGACTGGTGTACCTGAA
AGTGACGGGGAGAATGGAACCAAGTTGGAAAATACTCTGCAGGTCATTATCCAGGACAAC
TTCC-CAATATAGCAAGGCAGGCCAACATTCAGATTCAGGAAATACAGAGAACGCCACAA
AGATACTCCTCGAGAAGAGCAACTCCAAGACACATAATTGTCAGATTCACCAAAGTTGAA
ATGAAGGAAAAAATGTTAAGGGCAGCCAGAGAGAAAGGTTGGGTTACCCACAAACGGAAG
CCCATCAGACTAACAGCGGATCTCTCGGCAGAAACTCTACAAGCCAGAAGAGAGTGGGGG
CCAATATTCAACACTCTTAAAGAAAAGAATTTTCAACCCAGAATTTCATATCCAGCCAAA
CTAAGCTTCATAAGTGAAGGAGAAATAAAATACTTTACAGACGAGCAAATGCCGAGAGAT
TCTGTCACCACCAAGCCTGCCCTAAAAGAGCTCCTGAAGGAAGCACTAAACATGGAAAGG
CACAACCGGTACCAGCCGCTGCAAAATCATGCCAAATTG
>lcl|hg18_L1PA3_chr11_62868471_62874486
CTCCAAGAAATATGGCACTATGTGAAAAGACCAAATCTACGTCTGACTGGTGTACCTGAA
AGTGACGGGGAGAATGGAACCAAGTTGGAAAACACTCTGCAGGATATTATCCAGGAGAAC
TTCCCCAATCTAGCAAGGCAGGCCAACATTCAGATTCAGGAAATACAGAGAATGCCACAA
AGATACTCCTCGAGAAGAGCAACACCAAGACACATAATTGTCAGATTCACCAAAGCTGAA
ATGAAGGAAAAAATGTTAAGGGCAGCCAGAGAGAAAGGTCGGGTTACCCACAAAGGGAAG
CCCATCAGACTAACAGCAGATCTCTCGGCAGAAACTCTACAAGCCAGAAGAGAGTGGGAG
CCAATATTCAACATTCTTAAAGAAAAGAATTTTCAACCCAGAATTGCATATCCAGCCAAA
CTAAGCTTCATAAGTGAAGGAGAAATAAAATACATTACAGACAAGCAAATGCTGAGAGAT
TTTGTCACCACCAGGCCTGCCCTAAAAGAGCTCCTGAAGGAAGCGCTAAACATGGAAAGG
AACAACCGGTACCAGCCACTACAAAATCAAGCCAAAATG
>lcl|hg18_L1PA3_chr12_86016315_86022373
CTCCAAGAAATATGGGAATATGTGAAAAGACCAAATCTACGTCTGATTGGTGTACCTGAA
AGTGACAGGGAGAATGGAACCAAGTTGGAAAACATTCTGCAGGATATTATCCAGGAGAAC
TTCCCCAATCTAGCAAGGCAGGCCAACATTCAGATTCAGGAAATACAGAGAACGCCACAA
AGATACTCCTCGAGAAGAGCAACACCAAGACACGTAATTGTCAGATTCACCAAAGTTGAA
ATGAAGGAAAAAATGTTAAGGGCAGCCAGAGAGAAAGGTCCGGTTACCCTCAAAAGGAAG
CCCATCAGACTAACAGGAGATCTCTCAGCAGAAACTCTACAAGCCAGAAGAAAGTGGGGG
CCAATATTCAACATTCTTAAAGAAAAGAATTTTCAAACCAGAATTTCATATCCAGCCAAA
CTAAGCTTCATAAGTGAAGGAGAAATAAAATACTTTACAGACAAGCAAATGCTGAGAGAT
TTTGTCACCACCAGGCCTGCCCTAAAAGAGCTCCTGAAGGAAGCGCTAAACATAGAAAGG
AACAACCAGTACCAGCCGCTGCAAAATCATGATAAAATG
>lcl|hg18_L1PA3_chr12_67671097_67677238
CTCCAAGAAATATGGGACTATGTGAAAAGACCAAATCTACCTCTGATTGGTGTACCTGAA
AGTGATGGGGAGAATGGAACCAAGTTGGAAAACACTCTGCAGGATATTATCCAGGAGAAC
TTCCCCAATCTAGCAAGGCAGGCCAACGTTCAGATTCAGGAAATAAAGAGAATGCCACAA
AGATACTCCTTGAGAAGAGCAACTCCAAGACACATAATTGTCAGTTTCACCAAAGTTGAA
ATGAAGGAAAAAATATTAAGGGCAGCCAGAGAGAAAGGTCGGGTTACCCACAAAGGGAAG
CCCATCAGACTAACAGCGGATCTCTCGGCAGAAACTCTGCAAGCCAGAAGAGAGTGGGGG
CCAATATTCAACATTCTTAAAGAAAAGAATTTTCAACCCAGAATTTCATATCCAGCCAAA
CTAAGCTTCATAAGTGAAGGAGAAAGAAAATACTTTACAGACAAGCAAATGCTGAGAGAT
TTTGTCACCACCAGGCCTGCCCTAAAAGAGCTCCTGAAGGAAGCACTAAACATGGAAAGG
AACAACCGTTACCAGCCACTGCAAAATCATGCCAAATTG
>lcl|hg18_L1PA3_chr12_82923815_82929840
CTCCAATAAATATGGGACTATGTGAAAAGACCAAATCTACATCTGATTGGTGTACCTGAA
AGTGATGGGGAGAATGGAACCAAGTTGGAAATCACTCTGCAGGATATTATCCAGGAGAAC
TTCCCCAATCTAGCAAGGCAGGCCAACATTCAGATTCAGGAAATACAGAGAATGCTGCAA
AGATACTCCTCGAGAAGAGCAACTCCAAGACACATAATTGTCAGATTCACCAAAGTTGAA
ATGAAGGAAAAAATGTTAAGGGCAGCCAGAGAGAAAGGTCAGGTTACCCTCAAAGGAAAG
CCCATCAGACTAATGGCGGATCTCTCGGCAGAAACCCTACAAGCCAGAAGAGAGTGGGAG
CCAATATTCAACATTCTTAAAGAAAAGAATTTTCAACCCAGAATTTCATATCCAGCCAAA
CTAAGCTTCATAAGTGAAGGAGAAATAAAATACTTTACAGACAAGCAAATGCTGAGAGAT
TTTGTCACCACCAGGCCTGCCCTAAAAGAGCTCCTGAAGGAAGCGCTAAACATGGAAACG
AACAACCGGTACCAGCCACTGCATAATCATGCCAAAATG
>lcl|hg18_L1PA3_chr11_97700820_97706859
CTCCAAGAAATATGGGACTATGTGAAAATACCAAATCTACGTCTGATTGGTGTACCTGAA
AGTTATGGGGAGAATGGAACCAAGTTGGAAAACACTCTGCAGGATATTATCCAGGAGAAC
TTCCCCAATCTAGCAAGGCAGGCCAACATTCAGATTCAGGAAATACAGAGAATGCCACAA
AGATACTCCTCGAGAAGAGCAACTCCAAGACACATCACTGTCAGATTCACTAAAGTTGAA
ATGAAGGAAAAAATGTTAAGGGCAGCCAGAGAGAAAGGTCGGATTACCCTCAAAGGGAAG
CCCATCAGAATAACAGCAGATTTCTCGGCAGAAACTCTACAAGCCAGAAGAGAGTGGGGG
CCAATATTCAACATTCTTAAAGAAAAGAATTTTCAGCCCAGAATTTCATATCCAGCCAAA
CTAAGCTTCATAAGTGAAGGAGAAATAAAATACTTCACAGACAAGCAAATGCTGAGAGAT
TTTGTCACCACCAGGCCCGCCCTAAAAGAGCTCCTGAAGGAAGCGCTAAACATGGAAAGG
AACAACCGGTACCAGCCGCTGCAAAATCATGCCAAAATG
>lcl|hg18_L1PA3_chr12_69445068_69451210
CTCCAAGAAATATGGGACTATGTGAAAAGACCAAATCTACGTCTGATTGGTGTACTTGAA
CGTGACGGGGAGAATGGAACCAAGTTGGAAAACACTCTGCAGGATATTATCCAGGAGAAC
TTCCCCAATCTAGCAAGGCAGGCCAGCATTCAGATTCAGGAAATACAGAGAATGCCACAA
AGATACTCCTCGAGAAGAGCAACTCCAAGACACATAATTGTCAGATTCACCAAAGTTGAA
AAGAAGGAAAAAATGTTAAGGGCAGCCAGAGAGAAAGGTCGGGTTACCCACAACGGGAAG
CCCATCAGACTAACAGCGGATCTCTCAACAGAAACTCTACAAGCCAGAAGAGAGTGGGGG
CCAATATTCAACATTCTTAAAGAAAAGAATTTTCAACCCGGAATTTTATATCCAGCCAAG
CTAAGCTTCATAAGTGAAGGAGAAATAAAATACTTTACAGACAAGCAAATGCTGAGAGAT
TTTGTCACCACCAGGCCTGCCCTAAAAGAACTTCTGAAGGAAGCGCTAAACATGGAAAGG
AACAACCGGTACCAGCCACTGCAAAATCACGCCAAAATG
>lcl|hg18_L1PA3_chr12_54269989_54276062
CTCCAAGAAATATGGGACTATGTGAAAAGACCAAATCTATGTCTGACTGGTGTACCTGAA
AGTGATGGGGAGAAAGGAACCAAGTTG-AAAACACTCTGCAGGATATTATCCAGGAGAAC
TTCCCCAATCTAGCAAGGCAGGCCAATGTTCAGATTCAGGAAATACAGAGAATGCCACCA
AGATACTCCTCCAGAAGAGCAACTCCAAGACA--TAACTGTCAGATTCACCAAAGTTGAA
ATGAAGGAAAAAATGTTAAGGG----CAGAGAGAAAGGTCAGGTTACCCTCAAAGGGAAA
CCCATCAGACTAACAGCAGATCTCTTGGCAGAAACTCTACAAGCCAGA-GAGAGTGGGGG
CCAATATTCAACATTCTTAAAGAAAAGAATTTTCAACCCAGAATTTCATATCCAGCTAAA
CTAAGCTTCATAAGTGAAGGAGAAATAAAATACTTTACAGACAAGCAAATGCTGAGAGAT
TTTGTCACCACCAGGCCTGCCCTAAAAGAGCTCCTGAAGGAAGTGTTAAACATGGAAAGG
AACAACCGGTACCAGCTGCTGCAAAATCATGCCAAAATG
>lcl|hg18_L1PA3_chr12_78992581_78998739
CTCCAAGAAATATGGGACTATGTGAAAAGACCAAGTCGATGTCTGATTGGTGTACCTGAA
ACTGATGGGGAGAATGGAACCAAGTTGGAAAACACTCTGCAGGATATTATCCAGGAGAAC
TTCTCCAATCTAGCAAGGCAGGCCAACATTCAGATTCAGGAAATAAAGAGAACGCCACAA
AGATACTCCTCGAGAAGAGCAACTCCAAGACACATAATTGTCAGATTCACCAAAGTTGAA
ATGAAGGAAAAAATGTTAAGGGCAGCCAGAGAGAAAGGTTGGGTTACCCACAAAGGGAAG
CCCATCAGACTAACAGCGGATCTCTCGGCAGAAATTCTACAAGCCAGAAGAGAGTGGGGG
CCAATATTCAACATTCTTAAAGAAAATAATTTTCAACTCAGAATTTCATATCCAGCCAAA
CTAAGCTTCATAAGTGAAGGAGAAATAAAATACTTTACAGACAAGCAAATGCTGAGAGAT
TTTGTCACCACCAGGCCTGCCCTAAAAGAGCTCCTGAAGGAAGCACTAAACATGGAAAGG
AACAACCGGTACCAGCCACTGCAAAATTA-GCCAAAAGG
>lcl|hg18_L1PA3_chr12_56733704_56739747
CTCCAAGAAATATGGGACTATGTGAAAAGACCAAATCTACGTCTGATTGGTGTACCTGAA
AGTGACGGGGAGAATGGAACCAAGTTGGAAAACACTCTGCAGGATATTATCCAGGAGAAC
TTCCCCAATCTAGCAAGGCAGGCCAACGTTCAGATTCAGGAAATACAGAGAACGCCACAA
AGATACTCCTCGAGAAGAGCAACTCCAAGACACATAATTGTCAGATTCACCAAAGTTGAA
ATGAAGGAAAAAATGTTAAGGGCAGCCAGAGAGAAAGGTCGGGTTACCCTCAAAGGGAAG
CCCATCAGACTAACAGCGGATCTTTTGGCAGAAACTCTACAAGCCAGAAGAGAGTGGGGG
CCAATATTCAACATTCTCGAAGAAAAGAATATTCAACCCAGAATTTCAAATCCAGCCAAA
CTAAGCTTCATCAGTGAAGGAGGAATAAAATAATTTACAGACAAGCAAATGCTGAGAGAT
TTCATCACCACCAGACCTGCCCTAAAAGAGCTCCTGAAGGAAGCGCTAAACATGGAAAGG
AACAACCGGTACCAGCCGCTGCAAAATCATGCCAAAATG
>lcl|hg18_L1PA3_chr12_34111025_34117048
CTCCAAGAAATATGGGACTATGTGAAAAGACCAAATCTACTTCTGATTGGTGTACCTGAA
ACTGATGGGGAGAATGGAACGAAGTTGGAAAATACTCTGCAGGATATTATCCAGGAGAAC
TTCCCCAATCTAGCAAGGCAGGCCAATGTTCAGATTCAGGAAATACAGAGAACGCCACAA
AGATACTCCTTGAGAAGAGCAACTCCAAGACACATAATTGTCACATTCACCAAAGTTGAA
ATGAAGGAAAAAATGTTAAGGGCAGCCAGAAAGAAAGGTCGGGTGACCCTCAAAGGGAAG
CCCATCAGACTAACAGCGGATCTCTCGGCAGAAACCCTACAAGCCAGAAGAGAGTGGGGG
CCAATATTCAACATTGTTAAGGAAAAGAATTTTCAACCCAGAATTTCATATCCAACCAAA
CTAAGCTTCATAAGTGAAGGAGAAATAAAATACTTTACAGACAAGCAAATGCTGAGACAT
TTTGTCACCACCAGGCCTGCCTTACAAGAGTTCCTGAAGTAAGCACTAAACATGGAAAGG
AACAACCGGTACCAGCCGCTGCAAAATCATGCCAAAATG
>lcl|hg18_L1PA3_chr12_29853927_29859950
CTCCAAGAAATATGGGACTATGTGAAAAGACCAAATCTACGTCTGATCGGTGTACCTGAA
AGTGACAGGGAGAATGGAACCAAGTTGGAAAACACTCTGCAGGATATTATCCAGGAGAAC
TTCCCCAATCTAGCAAGGCAGGCCAACATTCAGATTCAGGAAATACAGAGAACACCACAA
AGATACTCCTCGAGAAGAGCAACTCCAAGACACATAATTGTCAGATTCACCAAAGTTGAA
ATGAAGGAAAAAATGTTAAGGGCAGCCAGAGAGAAAGGTCTGGTTACCTACAAAGGGAAG
CCCATCAGATTAACAGCGGATCTCTCGGCAGAAACCCTACAAGCCAGAAGAAAGTAGGGG
CCAATATTCAACATTCTTAAAGAAAAGAATTTTCAACCCAGAATTTCATATCCAGCCAAA
TTAAGCTTCATAAGTGAAAGAGAAATAAAATACTTTACAGATAAGCAAATGCTGAGAGAT
TTTGTCACCACCAGCCCTGCCTTAAAAGAGCTCCTGAAGGAAGCGCTAAACATGGAAAGG
AACAACTGCTACCAGCCACTGCAAAATCATGCCAAAATG
>lcl|hg18_L1PA3_chr12_76571876_76578033
CTCCAAGAAATATGTGACTATGTGAAAAGACCAAATCTACGTCTGATTGGTGTACCTGAA
AGTGACGGGGAGAATGGAACCAAGTTGGAAAACAATGTGCAGGATATTATCCAGGAGAAC
TTCCCCAATCTAGCAAGGCAGGCCAACATTCAGATTCAGGAAATACAGAGAACGCCACAA
AGATACTCCTCGAGAAGAGCAACTCCAAGACACATAATTGTCAGATTCACCAAAGTTGAA
ATGAAGGAAAAAATGTTAAGGGTAGCCAGAGAGAAAGGTCGGGTTACCCACAAAGGGAAG
CCCATCAGACTAACAGCAGATCTGTTGGCAGAAACTCTATAAGCCAGAAGAGAGTGGGGG
CCAATATTCAACATTCTTAAAGAAAAGAATTTTCAACCCAGAATTTCATATCCAGCCAAA
CTAAGCTTCATAAGTGAAGGAGAAATAAAATTCTTTGCAGACAAGCAAATGCTGAGAGAT
TTTGTCACCACCAGGCCTGCCCTAAAAGAGCTCCTGAAGGAAGCACTGAACATGGAAAGG
AACAAACAGTACCAGCTGCTGCAAAATCATGCCAAAATG
>lcl|hg18_L1PA3_chr13_101972372_101978527
CTCCAAGAAATATGGGACTATGTGAAAAGACCAAATCTACGTCTGATTGGTGTACCTGAA
AGTGACGGGGAGAATGGAACCAAGTTGGAAAACACTCTGCAGGATAGTATCCAGGAGAAC
TTCCCCAGTCTAGCAAGGCAGGCCAACATTCAGATTCAGGAAATACAGAGAACACCACAA
AGATACTCATCGAGAAGAGCAACTCCAAGACACATAATTGTCAGATCCACCAAAGTTGAA
ATGAAGGAAAAAATGTTAAGGGCAGCCAGAGAGAAAGGTCAGGTTACCCACAAAGGGAAG
CCCATCAGACTAACAGCGGATCTCTCGGCAGGAACTCTACAAGCCAGAAGAGAGTGGGGG
CCAATATTCAACATTCTTAAAGAAAAGAATTTTCAACCCAGAATTTCATATCCAGCCAAA
CTAAGCTTCATAAGTGAAGGAGAAATAAAATACTTTACAGACAAGCAAATGCTGAGAGAT
TTTGTCACCACCAGGCCTGCCCTAAAAGAGCTCCTGAAGGAAGCACTAAACATGGAAAGG
AACAACCAGTACCAGCCACTGCAAAATCATGCCAAATTG
>lcl|hg18_L1PA3_chr12_39761492_39767540
CTCCAAGAAATATGGGACTATGTGAAAAGACCAAATCTACGTCTGATTGATGTACCTGAA
AGTGACGGGGAGAATGGAACCAAGTTGGAAAACACTCTGCAGGATATTATCCAGGAGAAC
TTCCCCAATCTAGAAAGGCAGGCCAACATTCAGATTCAGGAAATACAGAGAACGCCACAA
AGATACTCCTCAAGAAGAGCAACTCCAAGACACATAATTGTCAGATTCACCAAAGTTGAA
ATGAAGG-AAAAATGTTAAGGGCAGCCAGAGAGAAAGGTCGGGTTACACTCAAAGGGAAG
CCCATCAGACTAACAGTGGATCTTTCGGCAGAAACTCTACAAGCCAGATGAGAGTGGGGG
GCAATATTCAACATTCTCAAAGAAAAGAATTTTCAACCCAGAATTCCATATCCAGCCAAA
CTAAGCTTCATAAGTGAAGGAGAAATAAAATACTTTACAGACAAGCAAATGCTGAGAGAT
TTTGTCACCACCAGGCCTGCCCTAAAAGAGCTCCTGAAGGAAGTGCTAAACATGGAAAGG
AACAACTGGTACCAGCCGCTGTAAAATCATGCCAAACTG
>lcl|hg18_L1PA3_chr12_71194688_71200703
CGCCAAGAAATATGGGACTATGTGAAAAGACCAAATCTACATCTGATTGGTG-ACCTGAA
AGTGACGGGGAGAATGGAACCAAGTTGGAAAACACTCTGCAGGATATTATCCAGGAGAAC
TTCCCCAACCTAGCAAGGCAGGCCAACATTCAGATTCAGGAAATACAGAGAACGCCACAA
AGATACTCCTCGAGAAGAGCAACTCCAAGACACATAATTGTCAGATTCACCAAAGTTGAA
ATGAAGGAAAAAATGTTAAGGGCAGCCAGAGGGAAAGGTTGGGTTACCCACAAAGGGAAG
CCCATCAGACTAACAGCAGATCTCTCGGCAGAAACTCTACCAGCCAGAAGAGAGTGGGGG
CCAATATTCAACATTCTTAAAGAAAAGAATTTTCAACCCAGAATTTCATATCCAGCCAAA
CTAAGCTTCATAAGTGAAGGAGAAATAAAATACTTTACAGACAAGCAAATGCTGAGAGAT
TCTGTCACCACCAGGCCTGCCCTAAAAGAGCTCCTGAAGGAAGCACTAAACATGGAAAGG
AACGACCAGTACCAGCCGCTGCAAAATCATGCCAAAATG
>lcl|hg18_L1PA3_chr12_19772904_19779045
CTCCAAGAAATATGGGACTATGTGAAAAGACCAAATCTACGTCTGATTGGTGTACCTGAA
AGTGATGGGGAGAATGGAACCAAGTTGGAAAACACTCTGCAGGATATTATCCAGGAGAAC
TTCCCCAATCTAGCAAGGCAGGCCAACATTCAGATTCAGGAAATACAGAGAATGCCACAA
AGATACTCCTCGAGAAGAGCAACTCCAAGACACATAATTGTCAGATTCACCAAAGTTGAA
ATGAAGGAAAAAATTTTAAGGGCAGCCAGAGAGAAAGGTCAGGTTATCCACAAAGGGAAG
CCCATCAGACTAACAGCGGATCTCTCAGCAGAAACTCTACAAGCCAGAAGAGAGTGGGGG
CCAATATTCAACATTCTTAAAGACAAGAATTTTCAACCCAGAATTTCATATCCAGCCAAA
CTAAGCTTCATAAGTGAAGGAGAAATAAAATACTTTACAGACAAGCAAATGCTGAGAGAT
TTTGTCACCACTAGGCCTGCCCTAAAAGAGCTCCTGAAGGAAGCACTAAACATGGAAACG
AACAACCACTACCAGCCACTGCAAAATAATGCCAAAATG
>lcl|hg18_L1PA3_chr11_56110721_56116730
CTCCAAGAAATATGGGACTATGTGAAAAGACCAAATCTATGTCTGATTGGTGTACCTGAA
AGTGACAGGGAGAATGGAACCAAGTTGGAAAACACTCTGCAGGATATTATCCAAGAGAAC
TTCCCCAATCTAGCAAGGCAGGCCAACATCCAGATTCAGGAAATACAGAGCACACCACAA
AGATACTCCTCGAGAAGAGCAACTCCAAGACACATAATTGTCAGATACACCAAAGATGAA
ATGAAGGAAAAAATGTTAAGGGCAGCCAGAGAGAAAGGTCGGGTTACCTTCAAAGGGAAG
CCCATCAGACTAACAGCGGATCTCTCAGCAGAAACTCTACAAGCTAGAAGAGAGTGGGGG
CCAATATTCAACATTATTAAAGAAAAGAATTTTCAACCCAGAATTTCATATCCAGCCAAA
CTAAGCTTCATAAGTGAAGGAGAAATAAAATACTTTACAGACAACCAAATGCTGAGAGAT
TTTGTAACCACCAGGCCTACCCTAAAAGAGCTCCTGAAGGAAGCACTAAACATGGAAAGG
AACAACCGGTACCAGCCGCTGCAAAATCATGCCAAAATG
>lcl|hg18_L1PA3_chr12_96641749_96647781
CTCCAAGAAATATGGGACTATGTGAAAAGACCAAATCCACGTCTGATTGGTGTACCTGAA
AGTGATGGGGAGAATGGAACCAAGTTGGAAAACACTCTGCAGGATATTATCCAGGAGAAC
TTCCCCAATCTAGCAAGGCAGGCCAACGTTCAGATTCGGGAAATACAGAGAACGCCACAA
AGATACTCCTCGAGAAGAGCAACTCCAAGACACATAATTGTCAGATTCACCAAAGTTGAA
ATGAAGGAAAAAATGTTAAGGGCAGCCAGAGAGAAAGGTCGGGTTACCCTCAAAGGGAAG
CCCATCAGACTAACAGCGGATCTCTGGGCAGAAACCCTACAAGCCAGAAGAGAGTGGGGG
CCAATATTCAACATTCTTAAAGAAAAGAATTTTCAACCCAGAATTTCATATCCAGCCAAA
CTAAGCTTCATAAGTGAAGGAGAAATAAAATCCTTTACAGACAAGCAAATGCTGAGAGAT
TTTGTCACCACCAGTCCTGCCCTAAAAGAGCTCCTGAAGGAAGCGCTAAACATGGAAAGG
AACAACCGGTACCAGCCGCTGCAAAATCATGCCAAAATG
>lcl|hg18_L1PA3_chr12_79061967_79067987
CTCCAAGAAATATGGGACTATGTGAAAAAACCAAATCTACATCTGATTCGTGTACCTGAA
AGTGACGAGGAGAATGGAACCAAGTTGAAAAACACTCTGCAGGATATTATGCAGGAGAAT
TTCCCCAATCTAGCAAGGCAGGCCAACATTCAGATTCAGGAAATACAGAGAACACCACAA
AGATACTCCTCGAGAAGAGCAACTCCAAGACACATAATTGTCAGATTCACCAAAGTTGAA
ATGAAGGAAAAAATGTTAAGGGCAGCCAGAGAGAAAGGTCGGGTTACCCTCAAAGGGAAG
CCCATCAGACTAACAGCGGATCTCTCGGCAGAAACCCTACAAGCCAGAAGAGAGTGGGGG
CCAATATTCAACATTCTTAAAGAAAAGAATTTGCAACCCAGAATTTCATATCCAGCCAAA
CTAAGCTTCATAAGTGAAGGAGAAATAAAATACTTTACAGACAAGCAAATGCTGAGAGAT
TTTGTCACCACCGGACCTGCCCTACAAGAGCTCCTGAAGGAAGCACTAAATGTGGACAGG
AACAACCGGTACCAGCCGCTGCAAAATCATGCCAAAATG
>lcl|hg18_L1PA3_chr12_65258315_65264456
CTCCAAGAAATATGGGACTATGTGAAAAGACCAAATCTACATCTGATTGGTGTCCGTGAA
AGTGACGGGGAGAATGGAACCAAGTTGGAAAACACTCTGCAGGATATTATCCAGGAGAAC
TTCCCCAATCTAGCAAGGCAGGCCAACATTCATATTCAGGAAATACAGAGAACACCACAA
AGATACTCCTCGAGAAGAGCAACTCCAAGACACATAATTGTCAGATTCACCAAAGTTGAA
ATGAAGGAAAAAATGTTAAGGGCAGCCAGAGAGAAAGGTCGGGTTACCCACAAAGGGAAG
CCCATCAGACTAACAGCGGATCTCTTGGCAGAAACTCTACAAGCCAGAAGACAGTGGGGG
CCAATATTCAACATTCTTAAAGAAAAGAATTTTCAACCCAGAATTTCATATCCAGCCAAA
CTAAGCTTCATAAGTGAAGGAGAAATAAAATACTTTACAGACAAGCAAATGCTGAGAGAT
TTTGTCACCACCAGGCCTGCCCTAAAAGAGCTCCTGAAGGAAGCACTAAACATGGAAAGG
AACAACTGGTACCAGCTGCTGCAAAATCATGCCAAAATG
>lcl|hg18_L1PA3_chr12_72657975_72664018
CTCCAAGAAATATGGGACTATGTGAAAAGACCAAATCTACGTCTGATTGGTGTACCTGAA
AGTGATGGGGAGAATGGAACCAAATTGGAAAACACTCTGCAGGATATTATCCAGGAGAAC
TTCCCCAATCTAGCAAGGCAGGCCAACGTTCAGATTCAGGAAATACAGAGAACGCCACAA
AGATACTCCTCCAGAAGAGCAACTCCAAGACACATAATTGTCAGATTCACCAAAGTTGAA
ATGAAGGAAAAAATGTTAAGGGCAGCCAGAGAGAAAGGTCGGGTTACTCTCAAAGGGAAG
CCCATCAGACTAACAGCGGATCTGTTGGCAGAAACCCTACAAGCCAGAAGAGAGTGGGGG
CCAATATTCAACATTCTTAAAGAAAAGAATTTTCAATGCAGAATTTCATATCCAGCCAAA
CTAAGCTTCATAAGTGAAGGAGAAATAAAATACTTTACACACAAGCAAATGCTGAGACAT
TTTGTCACCACCAGGCCTGCCCTAAAAGAGCTCCTGAAGGAAGTGCTAAACATGGAAAGG
AACAACCAGTACCAGCCGCTGCAAAATCATGCCAAAATG
>lcl|hg18_L1PA3_chr12_91596114_91602254
CTCCAAGAAATATGGGACTATGTGAAAAGACCAAATCTACGTCTGATTGGTGTACCTGAA
AGTGATGGGGAGAATGGAACCAAATTGGAAAACACTCTGCAGGATATTATCCAGGAGAAC
TTCCCCAATCTAGCAAGGCAGGCCAACATTCACATTCAGGAAATACAGAGAACGCCACAA
AGGTACTCCTCGAGAAGAGCAACTCCAAGACATATAATTGTCAGATTCAGCAAAGTTGAA
ATGAAGGAAAAAATGTTAAGGGCAGCCAGAGAGAAAGGTCAAGTTACCCACAAAGGGAAG
CCCATCAGACTAACAGCAGATCTCTCAGCAGAAACTCTACAAGCCAGAAGAGAGTGGGGG
CCAATATTTAATATTCTTAAAGAAAAGAATTTTCAACCCAGAATTTCATATCCAGCCAAA
CTAAGCTTCATAAGTGAAGGAGAAATAAAA-----TACAGACAAGCAAATGCTGAGAGAT
TTTGTCACCA-CAGGCCTGCCCTAAAAGAGCTCCTGAAGGAAGCACTAAACATGGAAAGG
AACAACCGGTACCAGCCACTGCAAAATCATGCCAAAATG
>lcl|hg18_L1PA3_chr12_26713758_26719909
CTCCAAGAAATATGGGACTATGTGAAAAGACCAAATCTACGTCTGATTGGTGTACCTGAA
AGTGACGGGGAGAATGGAACCAAGTTGGAAAACACTCTGCAGGATATTATCCAGGAGAAC
TTCCCCAATCTAGCAAAGCAGGACAACATTCAGATTCAGGAAATACAGAGAACGCCACAA
AGATACTCCTCAAGAAGAGCAACTCCAAGACACATAATTATCAGATTCACCAAAGTTGAA
ATGAAGGAAAAAATGTTAAGGGCAGCCAGAGAGAAAGGTTGGGTTACCCACAAAGGGAAG
CCCATCAGACTAACAGCAGATCTCTCAGCAGAAACTCTACAAGCCAGAAGACAGTGGGGG
CCAATATTCAACATTCTTAAAGAAAAGAATTTTCAACCCAGAATTTCATATCCAGCCAAA
CTAAGCTTCATAAGTGAAGGAGAAATAAAATACTTTACAGACAAGCAAATGCTGAGAGAT
TTTGTCACCACCAGGCCTGCCCTAAAAGAGGTCCTGAAGGAAGCACTAAACATGGAAAGG
AACAACTGGTACCAGCCGCTGCAAAATCATGTCAAAATG
>lcl|hg18_L1PA3_chr12_88724488_88730509
CTCCAAGAAATATGGGACTATGTGAAAAGACCAAATCTACATCTGATTGGTGTACCTGAA
AGTGACGGGGAGAATGGAACCAAGTTGGAAAACACTCTGCAGGATATTATCCAGGAGAAC
TTCCCCAATCTAGCAAGGCAGGCCAACGTTCAGATTCAGGAAATACAGAGAATGCCACAA
AGATACTCCTCGAGAAGAGCAACTCCAAGACACATAATTGTCAGATTCACCAAAGTTGAA
ATGAAGGAAAAAATGTTAAGGGCAGCCAGAGAGAAAGGTCAGGTTACCCTCAAAGGGAAG
CCCATCAGACTAACAGCGGGTCTCTCAGCAGAAACCCTACAAGCCAGAAGAGAGTGGGGG
CCAATATTCAACATTCTTAAAGAAAAGAATTTTCAACCCAGAATTTCATATCCAGCCAAA
CTAAGCTTCATAAGTGCAGGAGAAATAAAATACTTTACAGACAAGCAAATGCTGAGAGAT
TTTGTCACCACCAGGCCCGCCCTAAAAGAGCTCCTGAAGGAAGCACTAAACATGGAAAGG
AACAACCGGTACCAGCCGCTGCAAAATCATGCCAAAATG
>lcl|hg18_L1PA3_chr12_75237536_75243637
CTCCAAGAAATATGGGACTATGTGAAAAGACCAAATCGACGTCTGATTGGTGTACCTGAA
AGTGACGGGGAGAATGGAACCAAGTTGGAAAACACTCTGCAGAATATTATCCAGGAGAAC
TTCCCCAATCTAGCAAGGCAGGCCAACATTCAGATTCAGGAAATACAGAGAACGCCACAA
AGATACTCCTTGAGAAGAGCAACACCAAGACACATAATTGTCAGATTCACCAAAGTTGAA
ATGAAGGAAAAAATGTTAAGGGGAGCCAGAGAGAAAAGTCAGGTTACCCTCAAAGGGAAG
CCCATCAGACTAACAGCAGATCTCTCGGCAGAAACTCTACAAGCCAGAAGAGAGTGGGGG
CCAATATTCAACATTCTTAAAGAAAAGAATTTTCAACCCAGAATTTCATATCCAGCCAAA
CTAAGCTTCATAAATAAAGGAGAAATAAAATACTTTACAGACAAGCAAATGCTGAGAGAT
TTTGTCACCACCAGGCCTGCCCTAAAAGAGCTCCTGAGGGAAGCGCTAAACATGAAAAGG
AACAACCAGTACCAGCTGCTGCAAAGTCATGCCAAAATG
>lcl|hg18_L1PA3_chr12_79395436_79401449
CTCCAAGAAATATGGGACTATGTGAAAAGACCAAATCTACGTCTGATTGGTGTACCTGAA
AGTGACGGGGAGAATGCAACCAAGTTGGAAAACACTCTGCAGGATATTATCCAGGAGAAC
TTCCCCAATCTAGCAAGGCAGGCCAACGTTCAGATTCAGGAAATACAGAGAACACCACAA
AGATACTCCTTGAGAAGAGCAACTCCAAGACACATAATTGTCAGATTCACCAAAGTTGAA
ATGAAGGAAAAAATGTTAAGGGCAGCCGGAGAGAAAGGTCGGGTTACCCTCAAAGGGAAG
CCCATCAGACTAACAGCAGATCTCTCGGCAGAAACCCTACAAGCCAGAAGAGAGTGGGGG
CCAATATTCAACATTCTTAAAGAAAAGAATTTTCAACCCAGAATTTCATATCCAGCCAAA
CTAAGCTTCATAAGTGAAGGAGAAATAAAATACTTTACAGACAAGCAAATGCTGAGAGAT
TTTGTCACCACCAGGCCTGCTCTAAAAGAGCTCCTGAAGGAAGCACTAAACATGGAAAGG
AACAACTGGTACCAGCCACTGCAAAATCATGCCAAAATG
>lcl|hg18_L1PA3_chr12_42586552_42592575
CTCCAAGAAATATGGGACTATGTGAAAAGACCAAATCTACGTCTGATTGGTGTACCCAAA
AGTGACGGGGAGAATGGAACCAAGTTGGAAAACACTCCTCAGGATATTATCCAGGAGAAC
TTCCCCAATCTAGCAAGGCAGGCCAACATTCAGATTCAGGAAATACAGAGAACGCCACAA
AGATACTTCTTCAAAAGAGCAACACCAAGACACATAATTGTCAGATTCACCAAAGTTGAA
ATGAAGGAAAAAATGTGAAGGGCAGCCAGAGAGAAAGGTCGGGTTACCCTCAAAGGGAAG
CCCATCAGACTAACAGCGGATCTCTCGGCAGAAACTCTACAAGCCAGAAGAGAGTGGGGG
CCAATATTCAACATTCTTAAAGAAAAGAATTTTCAACCCAGAATTTCATATCCAGCCAAA
CTAAGCTTCATAAGTGAAGGAGAAATAAAATCCTTTACAGACAAGCAAATGCTGAGAGAT
TTTGTCACCATCAGGCCTGCCCTAAAAGAGCTCCTGAAGGAAGCACTAAACATGGAAAGG
AACAACCAATACCAGCCACTGCAAAATCATGCCAAAATG
>lcl|hg18_L1PA3_chr12_94841455_94847474
CTCCAAGAAATATGGGACTATGTGAAAAGACCAAATCTACGTCTGATTGGTGTACCTGAA
AGTGATGCGGAGAATGGAACCAAGTTGGAAAACACTCTGCAGGATATTATCCAGGAGAAC
TTCCCCAATCTAGCAAGGCAGGCCAACATTCAGATTCAGGAAATACAGAGAACGCCACAA
AGATACTCCTCGAGAAGAGCAACTCCAAGACACATAATTGTCAGATTCACCAAAGTTGAA
ATGAAGGAAAAAATGTTAAGGGCAGCCAGAGAGAAAGGTCGGGTTACCCACAAAGGGAAG
CCCATCAGACTAACAGTGGATCTCTCGGCAGAAACCCTACAAGCCAGAAGAGAGTGGGGG
CCAATATTCAACATTCTTAAAGAAAAGAATTTTCAACCCAGAATTTCATATCCAGCCAAA
CTAAGCTTCGTAAGTGAAGGAGAAATAAAATACTTTACAGACAAGCAAATGCTGAGCGAT
TTTGTCACCACCAGGCCTGCCCTACAAGAGCTCCTGAAGGAAGTGCTAAACATGGAAAGG
AACAACCAATACCAGCCGCTGCAAAATCATGCCAAAATG
>lcl|hg18_L1PA3_chr12_126916354_126922380
CTCCAAGAAATATGGGACTATGTGAAAAGACCAAATCTACGTCTGATTGGTGTACCTGAA
AGTGACGGGGAGAATGGAACCAAGTTGGAAAACACTCTGCAGGATATTATCTAGGAGAAC
TTCCCCAATCTAGCAAGGAAGGCCAACATTCAGATTCAGGAAATACAGAGAACGCCACAA
AGATACTCCTCGAGAAGAGCAACTCCAAGACACATAATTGTCAGATTCACCAAAGTTGAA
ATGAAGGAAAAAATGTTAAGGGCAGCCAGAGAGAAAGGTCGGGTTACCCATAAAGGGAAG
CCCATCAGACTAACAGCGGATCTCTTGGCAGAAACTCTACAAGCCAGAAGAGAGTGGGGG
CCAATATTCAACATTCTTAAAGAAAAGAATTTTCAACCCAGAATTTCATATCCAGCCAAA
CTAAGCTTCATAAGTGAAGGAGAAATAAAATACTTTACAGACAAGCAAATGCTGAGAGAT
TTTGTCACCACCAGGCCTGCCCTAAAAGAGCTCCTGAAGGAAGCACTAAACATGGAAAGG
AACAACCAGTACCAGCCACTGCAAAATCATGCCAAAATG
>lcl|hg18_L1PA3_chr12_73183569_73189588
CTCCAAGAAATATGGGACTATGTGAAAAGACCAAATCTACGTCTGATTGGTGTACCTGAA
AGTGACGGGGAGAATGGAACCAAGTTGGAAAATACTCTGCAGGATATTTTCCAGGAGAAC
TTCCCCAATCTAGCAAGGCAGGCCAACATTTAGATTCAGGAAATACAGAGAACGCCACAA
AGATACTCCTCGAGAAGAGCAACTCCAAGACACATAATTGTCAGATTCACCAAAGTTGAA
ATGAAGGAAAAAATGTTAAGGGCAGCCAGAGAGAAAGGTCGGGTTACCCGCAAAGGGAAG
CCCATCAGACTAACAGCAGATCTCTCAGCAGAAACTCTACAAGCCAGAACAGAGTGGGGG
CCAATATTCAATATTCTTAAAGAAAATAATTTTCAATGCAGAATTTCATATCCAGCCAAA
CTAAGCTTCATAAGTGAAGGAGAAATAAAATACTTTACAGACAAGCAAATGCTGAGACAT
TTTGTCACCACCAGGCCTGCCCTAAGAGAGCTCCTGAAGGAAGCACTAAACATGGAAAGG
AAAAACCAGTACCAGCCACTGCAAAATCATGCCAAAATG
>lcl|hg18_L1PA3_chr12_53841668_53847667
CTCCAAGAAATATGGGACTATGTGAAAAGACCAAATCTACGTCTGATTGGTGTACCTGAA
AGTGATGGGGAGAATGGAACCAAGGTGGAAAACACTCTGCAGGATATTATCCAGGAGAAC
TTCCCCAATCTAGCAAGGCAGGCCAACGTTCAGATTCAGGAAATACAGAGAACACCACAA
AGATACTCCTCGAGAAGAGCAACTCCAAGACACATAATCGTCAGATTCACCAAAGTTGAA
ATGAAGGAAAAAATGTTAAGGGCAGCCAGAGAGAAAGGTTGGGTTACCCTCAAAGGGAAG
CCCATCAGACTAACAGCGGATCTCTCGGCAGAAACCCTACAAGCCAGAAGAGAGTGGGGG
CCAATATTCAACATTCTTAAAGAAAAGAATTTTCAACCCAGAATTTCATATCCAGCCAAA
CTAAGCTTCATAAGTGAAGGAAAAATAAAATACTTTACAGACAAGCAAATGCTGAGAGAT
TTTGTCACCACCAGGCCTGCCCTAAAAGAGCTCCTGAAGGAAGCGCTAAACATGGAAAGG
AACAACCGGTACCAGCCACTGCAAAATCATGCCAAAATG
>lcl|hg18_L1PA3_chr12_87764900_87770916
CTCCAAGAAATATGGGACTATGTGAAAAGACCAAATCTACGTCTGATTGGTGTACCTGAA
AGTGATGTGGAGAATGGAACCAAGTTGGAAAACACTCTGCAGGATATTATCCAGGAGAAC
TTCCCCAATCTAGCAAGGCAGGCCAACGTTCAGATTCAGGAAATACAGAGAACGCCACAA
AGATACTCCTCGAGAAGAGCAACTCCAAGACACACAATTGTCAGATTCGCCAAAGTTGAA
ATGAAGGAAAAAATGTTAAGGGCAGCCAGAGAGAAAGGTCGGGTTACCCTCAAAGGGAAG
CCCATCAGACTAACAGCAGATCTCTCGGCAGAAACCCTACAAGCCAGAAGAGAGTGGGGG
CCAATATTCAACATTCTTAAAGAAAAGAATTTTCAACCCAGAATTTCATATCCAGCCAAA
CTAAGCTTCATAAGTGAAGGAGAAATAAAATACTTTACAGACAAGCAAATGCTGAGAGAT
TCTGTCACCACCAGGCCTGCCCTAAAAGAGCTCCTGAAGGAAGTGCTAAACATGGAAAGG
AACAACCGGTACCAGCCGCTGCAAAATCATGCCAAAATG
>lcl|hg18_L1PA3_chr12_46106955_46112978
CTCCAAGAAATATGGGACTATGTGAAAAGACCAAATCTACATCTGATTGGTGTACCTGAA
AGTGACGGGGAGAATGGAACCAAGTTGGAAAACACTCTGCAGGATATTATCCAGGAGAAC
TTCCCCAATCTAGCAAGGCAGGCCAACATTCAGATTCAGGAAATACAGAGAACACCACAA
ACATACTCCTCGAGAAGAGCAACTCCAAGACACATAATTGTCAGATTCACCAAAGTTGAA
ATGAAGGAAAAAATGTTAAGGGCAGCCAGAGAGAAAGGTCGGGTTACCCTCAAAGGGAAG
CCCATCAGACTAACAGCAGATCTCTCAGCAGAAACCCTACAAGCCAGAAGAGAGTGGGGG
CCAATATTCAACATTCTTAAAGAAAAGAATTTTCAACCCAGAATTTCATATCCAGCCAAA
CTAAGCTTCATAAGCGAAGGAGAAATAAAATACTTTACAGACAAGCAAATGCTGAGAGAT
TTTGTCACCACCAGGCCTGCCCTAAAAGAGCTCCTGAAGGAAGTGCTAAACATGGAAAGG
AACAACCGGTACCAGCCGCTGCAAAATCATGCCAAAATG
>lcl|hg18_L1PA3_chr12_41907797_41913820
CTCCAAGAAATATGGGACTATGTGAAAAGACCAAATCTACGTCTGATTGGTGTACCTGAA
AGTGATGGGGAGAATGGAACCCAGTTGGAAAACACTCTGCAGGATATTATCCAGGAGAAC
TTCCCCAATCTAGCAAGGCAGGCCAACGTTCAGATTCAGGAAATACAGAGAACGCCACAA
AGATACTCCTCGAGAAGAGCAACTCCAAGACACATAATTGTCAGATTCACCAAAGTTGAA
ATGAAGGCAAAAATGTTAAGGGCAGCCAGAGAGAAAGGTCAGGTTACCCTCAAAGGGAAG
CCCATCAGACTAACAGCGGATCTCTCGGCAGAAACTCTGCAAGCCAGAAGAGAGTGGGGG
CCAATATTCAACATTCTTAAAGAAGAGAATTTTCAACCCAGAATTTCATATCCAGCCAAA
CTAAGCTTCATAAGTGAAGGAGAAATAAAATACTTTACAGACAAGTAAATGCTGAGAGAT
TTTGTCACCACCAGGCCTGCCCTAAAAGAGCTCCTGAAGGAAGCGCTAAACATGGAAAGG
AACAACCAGTACCAGCCACTGCAAAATCTTGCCAAAATA
>lcl|hg18_L1PA3_chr11_78941346_78947372
CTCCAAGATATATGGGACTATGTGAAAAGACCAAATCTACGTCTGATTGGTGTACCTGAA
AGTGACGGGGAGAATGGAACCAAGTTGGAAAACACTCTGCAGGATATTATCCAGGAGAAC
TTCCCCAATCTAGCAAGGCAGGCCAACGTTCAGATTCAGGAAATACAGAGAACACCACAA
AGATACTCCTCAAGAAGAGCAACTCCAAGACACATAATTGTCAGATTCACCAAATTTGA-
ATGAAGGAAAAAATGTTAAGGGCAGCCAGAGAGAAAGGTCGGGTTACCCTCAAAGGGAAG
CCCATCAGACTAACAGCAGATCTCTCGGCAGAAACCCTACAAGCCAGAAGAGAGTGGGGG
CCAATATTCAACATTCTTAAAGAAAAGAATTTTCAACCCAGAATTTTCAACCCAGCCAAA
CTAAGCTTCATAAGTGAAGGAGAAATAAAATACTTTACAGACAAGCAAATGCTGAGAGAT
TTTGTCACCACCAGGCCTGCCCTAAAAGAGCTCCTGAAGGAAGTGCTAAACATGGAAAGG
AACAACCGGTACCAGCCGCTGCAAAATCATGCCAAAATG
>lcl|hg18_L1PA3_chr12_53761417_53767458
CTCCAAGAAATATGGGACTATGTGAAAAGACCAAATCTATGTCTGATTGGTGTACCTGAA
AGTGATGGGGAGAATGGAAACAAGTTGGAAAACACTCTGCAGGAGATTATCCAGGAGAAC
TTCCCCAATCTAGCAAGGCAGGCCAACGTTCAGATTCAGGAAATACAGAGAACGCCACAA
AGATACTCCTCGAGAAGAGCAACTCCAAGACACATAATTGTCAGATTCACCAAAGTTGAA
ATGAAGGAAAAAATGTTAAGGGCAGCCAGAGAGAAAGGTCGGGTTACCCTCAAAGGGAAG
CCCAACAGACTAACAGCGGATCTCTCGGCAGAAACTCTACAAGCCAGAAGAGAGTGGGGG
CCAATATTCAACATTCTTAAAGAAAAGAATTTTCAACCCAGAATTTCATATCCAGCCAAA
CTAAGCTTCATAAGTGAAGGAGAAATAAAATACTTTACAGACAAGCAAATGCTGAGAGAT
TTTGTCACCACCAGGCCTGCCCTAAAAGAGCTCCTGAAGGAAGCACTAAACATGGAAAGG
AACAACTGGTACCAGCCGCTGCAAAATCATGCCAAAATG
>lcl|hg18_L1PA3_chr12_22180732_22186773
CTCCAAGAAATATGGGACTATGTAAAAAGACCAAATCTACATCTGATTGGTGTACCTGAA
AGTGACGGAGAGAATGGAACCAAGTTGGAAAACACTCTGCAGGATATTATCCAGGAGAAC
TTCCCCAATCTAACAAGGCAGGCCAACGTTCAGATTCAGGAAATACAGAGAACGCCACAA
AGATACTCCTCAAGAAGAGCAACTCCAAGACACATAATTGTCAGATTCACCAAAGTTGAC
ATGAAGGAAAAAATGTTAAGGGCAGCCAGAGAGAAAGGTCGGGTTACCCTCAAAGGGAAG
CCCATCAGACTAACAGTGGATCTCTCGGCAGAAGCCCTACAAGCCAGAAGAGAGTGGGGG
CCAATATTCAACATTCCT-AAGAAAAGAATTTTCAACCCAGAATTTCATATCCAGCCAAA
CTAAGCTTCATAAGTGAAGGAGAAATAAAATACTTTACAGACACGCAAATGCTGAGAGAT
TTTGTCACCACCAGGCCTGCCCTAAAAGAGCTCCTGAAGGAAGCGCTAAACATGGAAGGG
AACAACCGGTACCAGCCGCTGCAAAATCATGCCAAAATG
>lcl|hg18_L1PA3_chr12_31207276_31213295
CTCCAAGAAATATGGGACTATGTGAAAAGACCAAATCTACGTCTGATTGGTGTACCTGAA
AGTGATGGGGAAAATAGAACCAAGTTGGAAAACACTCTGCAGGATATTATCCAGGAGAAC
TTCCCCAATCTAGCAAGGCAGGCCAACGTTCAGATTCAGGAAATACAGAGAACGCCACAA
AGATACTCCCCGAGAAGAGCAACTCCAAGACACATAATTCTCAGATTCACCAAAGTTGAA
ATGAAGGAAGAAATGTTAAGGGCAGCCAGAGAGAAAGGTAGGGTTACCCTCAAAGGGAAG
CCCATCAGACTAACAGCGGATCTCTCGGCAGAAACCCTACAAGCCAGAAGAGAGTGGGGG
CCAATATTCAACATTCTTAAAGACAAGAATTTTCAACCCAGAATTTCATATCCAGCCAAA
CTAAGCTTCATAAGCAAAGGAGAAATAAAATACTTTACAGACAAGCAAATGCTGAGAGAT
TTTGTCACCACCAGGCCTGCCCTAAAAGAGCTCCTGAAGGAAGCGCTAAACATGGAAAGG
AACAACCGGTACCAGCCGCTGCAAAATCATGCCAAAATG
>lcl|hg18_L1PA3_chr12_9565394_9571436
CTCCAAGAAATATGGGACTACGTGAAAAGACCAAATCTACGTCTGATTGGTGTACCTGAA
AGTGATGCGGAGAATGGAACCAAGTTGGAAAACACTCTGCAGGATATTATCCAGGAGAAC
TTCCCCAATCTAGCAAGGCAGGCCAATGTTCAGATTCAGGAAATACAGAGAATGCCACAA
AGATACTCCTCAAGAAGAGCAACTCCAAGACACATAATTGTCAGATTCACCAAAGTTGAA
ATGAAGGAAAAAATGTTAAGGGCAGCCAGAGAGAAAGGTCGGGTTACCCTCAAAGGGAAG
CCCAGCAGACTAACAGCGGATCTCTCGGCAGAAACCCTACAAGCCAGAAGAGAGTGGGGG
CCAATATTCAACATTCTTAAAGACAAGAATATTCAACCCAGAATTTCATATCCAGCCAAA
CTAAGCTTCATAAGCAAAGGAGAAATAAAATACTTTACAGACAAGCAAATGCTGAGAGAT
TTTGTCACCACCAGGCCTGCCCTAAAAGAGCTCCTGAAGGAAGCGCTAAACATGGAAAGG
AACAACTGGTACCAGCCGCTGCAAAATCATGCCAAAATG
>lcl|hg18_L1PA3_chr11_9518457_9524486
CTCCAAGAAATATGGGACTATGTGAAAAGACCAAATCTATGTCTGATTGGTGTACCTGAA
AGTGATGGGGAGAATGGAACCAAGTTGGAAAACACTCTGTAGGATATTATCCAGGAGAAC
TTCCCCAGTCTAGCAAGGCAGGCCACCATTCAGATTCAGGAAATACAGAGAATGCCACAA
AGATACTCCTTGAGAAGAGCAACACCAAGACACGTAATTGTCAGATTCACCAAAGTTGAA
ATGAAGGAAAAAATGTTAAGGGCAGCCAGAGAGAAAGGTCGGGTTACCCACAAAACGAAG
CCCATCAGACTAACAGCTGATCTCTCAGCAGAAACTCTACAAGCCAGAAGAGAGTGAGGG
CCAATATTCAACATTCTTAAAGAAAAGAATTTTCAACCCAGAATTTCATATCCAGCCAAA
CTAAGCTTCATAAGTGAAGGAGAAATAAAATACTTTACAGACAAGCAAATGCTGAGAGAT
TTTGTCACCACCAGGCCTGCCCTAAAAGAGCTCCTGAAGGAAGCGCTAAACATGGAAAGG
AACAACCGGTACCAGCCACTGCAAAATCATGCCAAAATG
>lcl|hg18_L1PA3_chr12_128851200_128857204
CTCCAAGAAATATGGGACTATGTGAAAAGACCAAATCTACGTCTGATTGGTGTACCTGAA
AGTGATGGGGAGAATGGAACCAAGTTGGAAAACACTCTGCAGGATATTATCCAGGAGAAC
TTCCCCAATTTAGCAAGGCAGGCCAACATTCAGACTCAGGAAATACAGAGAACGCCACAA
AGATACTCCTCGAGAAGAGCAACTCCAAGACACATAATTGTCAGATTCACCAAAGTTGAA
ATGAAGGAAAAAATGTTAAGGGCAGCCAGAGACAAAGGTTGGGTTACCCTCAAAGGGAAG
CCCATCAGACTAACAGCGGATCTCTCGGCAGAAACCCTACAAGCCAGAAGACAGTGGGGG
CCAATATTCAACATTCTTAAAGAAAAGAATTTTCAACCCAGAATTTCATATCCAGCCAAA
CTAAGCTTCATAAGTGAAGGAGAAATAAAATACTTTACAGACAAGCAAATGCTGAGAAAT
TTTGTCACCACCAGGCCTGCCCTAAAAGAGCTCCTGAAGGAAGCGCTAAACATGGAAAGG
AACAACCGGTACCAGCCGCTGCAAAATCATGCCAAAATG
>lcl|hg18_L1PA3_chr12_71314552_71320566
CTCCAAGAAATATGGGACTATGTGAAAAGACCAAATCTACGTCTGATTGGTGTACCTGAA
AGTGATGGGGAGAATGGAACCAAGTTGGAAAACACTCTGCAGGATATTATCCAGGAGAAC
TTCCCCAATCTAGCAAGGCAGGCCAACATTCAGATTCAGGAAATACAGAGAATGCCACAA
AGATACTCCTCGAGAAGAGCAACTCCAAGACACATAATTGTCAGATTCACCAAAGTTGAA
ATGAAGGAAAAAATGTTAAGGGCAGCCAGAGAGGAAGGTCGGGTTACCCTCAAAGGGAAG
CCCATCAGATTAACAGCAGATCTCTCAGCAGAAACCCTACAAGCCAGAAGAGAGAGGGGG
CCAATATTCAACATTCTTAAAGAAAAGAATTTTCAACCCAGAATTTCATATCTAGCCAAA
CTAAGCTTCATAAGTGAAGGAGAAATAAAATACTTTACAGACAAGCAAATGCTGAGAGAT
TTTGTCACCACCAGGCCTGCCCTAAAAGAGCTCCTGAAGGAAGCACTAAACATGGAATGG
AACGACCGGTACCAGCCGCTGCAAAATCATGCCAAAATG
>lcl|hg18_L1PA3_chr12_3371642_3377660
CTCCAAGAAATATGGGACTATGTGAAAAGACCAAATCTATGTCTGATTGGTGTACCTGAA
AGTGACGGGGAGAATGGAACCAAGTTGGAAAACACTCTGCAGGATATTATCCAGGAGAAC
TTCCCCAATCTAGCAAGGCAGGCCAACATTCAGATTCAGGAAATACAGAGAATGCCACAA
AGATACTCCTCGAGAAGAGCAACTCCAAGACACATAATTGTCAGATTCACCAAAGTTGAA
ATGAAGGAAAAAATGTTAAGGGCAGCCAGAGAGAAAGGTCGGGTTACCCACAAAGGGAAG
CCCATCAGACTAACAGTGGATCTTTCGGCAGAAACTCTACAAGCCAGAAGAGAGTGAGGG
CCAATATTCAACGTTCTCAAAGAAAAGAATTTTCAACCCAGAATTTCATATCCAGCCAAA
CTAAGCTTCATAAGTGAAGGAGAAATAAAATACTTTACAGACAAGCAAATGCTGAGAGAT
TTTGTTACCACCAGGCCTGCCCTAAAAGAGCTCCTGAAGGAAGCGCTAAACATGGAAAGG
AACAACCGGTACCAGCCGCTGCAAAATCATGCCAAAATG
>lcl|hg18_L1PA3_chr12_20712037_20718060
CTCCAAGAAATATGGGACTATGTGAAAAGACCAAATCTACGTCTGATTGGTGTACCTGAA
AGTGATGGGGAGAATGGAACCAAGTTGGAAAACATGCTGCAGGATATTATCCAGGAGAAC
TTCCCCAATCTAGCAAGGCAGGCCAACGTTCAGATTCAGGAAATACAGAGAACACCACAA
AGATACTCCTCAAGAAGAGCAACTCCAAGACACATAATTGTCAGATTCACCAAAGTTGAA
ATGAAGGAAAAAATGTTAAGGGCAGCCAGAGAGAAAGGTCGGGTTACCCTCAAAGGGAAG
CCCATCAGACTAACAGCAGATCTCTCGGCAGAAACCCTACAAGCCAGAAGAGAGTGGGGG
CCAATATTCAACATTCTTAAAGAAAAGAATTTCCAACCCAGAATTTCATATCCAGCCAAA
CTAAGCTTCATAAGCGAAGGAGAAATAAAATACTTTACAGACAAGCAAATGCTGAGAGAT
TTTGTCACCACCAGGCCTGCCCTAAAAGAGCTCCTGAAGGAAGCACTAAACATGGAAAGG
AACAACCAGTACCAGCTGCTGCAAAATCATGCCAAGATG
>lcl|hg18_L1PA3_chr11_89117004_89123030
CTCCAAGAAATATGGGACTATGTGAAAAGACCAAATCTACGTCTGATTGGTGTACCTGAA
AGTGATGGGGAGAATGGAACCAAGTTGGAAAACACTCTGCAGGATATTATCCAGGAGAAC
TTCCCCAATCTAACAAGGCAGGCCAACATTCAGATTCAGGAAATACAGAGAACGCCACAA
AGATAATCCTCGAGAAGAGCAACTCCAAGACACATAATTGTCAGATTCACCAAAGTTGAA
ATGAAGGAAAAAATGTTAAGGGCAGCCAGAGAGAAAGGTCGGGTTACCCTCAAAGGGAAG
CCCATCAGACTAACAGCGGATCTCTTGGCAGAAACTCTACAAGCCAGAAGAGAGTGGGGG
CCAATATTCAACATTCTTAAAGAAAAGAATTTTCAACCCAGAATTTCATATCCAGCCAAA
CTAAGCTTCATAAGCGAAGGAGAAATAAAATCCTTTACAGACAAGCAAATGCTGAGAGAT
TTTGTCACCACCAGGCCTGCCCTAAAAGAGCTCCTGAAGGAAGCGCTAAACATGGAAAGG
AACAACCGGTACCAGCCACTGCAAAATAATGCCAAAATG
>lcl|hg18_L1PA3_chr12_5264368_5270385
CTCCAAGAAATGTGGGACTATGTGAAAAGACCAAATCTACGTCTGATTGGTGTACCTGAA
AGTGATGGGGAGAATGGAACCAAGTTGGAAAACACTCTGCAGGATATTATCCAGGAGAAC
TTCCCCAATCTAGCAAGGCAGGCCAACGTTCAGATTCAGGAAATACAGAGAACGCCACAA
AGATACTCCTCGAGGAGAGCAACTCCAAGACACATAATTGTCAGATTCACCAAAGTTGAA
ATGAAGGAAAAAATGTTAAGGGCAGCCAGAGAGAAAGGTCGGTTTACCCACAAAGGGAAG
CCCATCAGACTAACAGCGGATCTCTCGGCAGAAACCCTACAAGCTAGAAGAGAGTGGGGG
CCAATATTCAACATTCTTAAAGACAAGAATTTTCAACCCAGAATTTCATATCCAGCCAAA
CTAAGCTTCATAAGCGAAGGAGAAATAAAATACTTTACAGACAAGCAAATGCTGAGAGAT
TTTGTCACCACCAGGCCTGCCCTAAAAGAGCTCCTGAAGGAAGCGCTAAACATGGAAAGG
AACAACCGGTACCAGCCGCTGCAAAATCA-GCCAAAATG
>lcl|hg18_L1PA3_chr12_44050897_44056915
CTCCAAGAAATATGGGACTATGTGAAAAGACCAAATCTACGTCTGATTGGTGTACCTGAA
AGTGATGGGGAGAATGGAACCAAGTTGGAAAACACTCTGCAGGATATTATCCAGGAGAAC
TTCCCCAATCTAGCAAGGCAGGCCAACGTTCAGATTCAGGAAATACAGAGAATGCCACAA
AGATACTCCTCGAGAAGAGCAACTCCAAGACACATAATTGTCAGATTCACCAAAGTTGAA
ATGAAGGAAAAAATGTGAAGGGCAGCCAGAGAGAAAGGTCGGGTTACCCTCAAAGGGAAG
CCCATCAGACTAACAGCGGATCTCTCGGCAGAAACCCTACAAGCCAGAAGAGAGTGGGGG
CCAATATTCAACATTCTTAAAGAAAAGAATTTTCAACCCAGAATTTCATATCCAGCCAAA
CTAAGCTTCATAAGTGAAGGAGAAATAAAATCCTTTACAGACAAGCAAATGCTGAGAGAT
TTTGTCACCACCAGGCCTGCCCTAAAAGAGCTCCTGAAGGAAGCACTAAACATGGAAAGG
AACAACCAGTACCAGGCGCTGCAAAATCATGCCAAAATG
>lcl|hg18_L1PA3_chr12_13435776_13441833
CTCCAAGAAATATGGGACTATGTGAAAAGACCAAATCTACGTCTGATTGGTGTACCTGAA
AGTGATGTGGAGAATGGAACCAAGTTGGAAAACACTCTGCAGGATATTATCCAGGAGAAC
TTCCCCAATCTAGCAAGGCAGGCCAACGTTCAGATTCAGGAAATACAGAGAACGCCACAA
AGATACTCCTCGAGAAGAGCAACTCCAAGACACATAATTGTCAGATTCACCAAAGTTGAA
ATGAAGGAAAAAATGTTAAGGGCAGCCAGAGAGAAAGGTCGGGTTACCCTCAAAGGAAAG
CCCATCAGACTAACAGCGGATCTCTCGGCAGAAACCCTACAAGCCAGAAGAGAGTGGGGG
CCAATATTCAACATTCTTAAAGAAAAGAATTTTCAACCCAGAATTTCATATCCAGCCAAA
CTAAGCTTCATAAGTGAAGGAGAAATAAAATACTTTATAGACAAGCAAATGCTGAGAGAT
TTTGTCACCACCAGGCCTGCCCTAAAAGAGCTCCTGAAGGAAGCACTAAACATGGAAAGG
AACAACCGGTACCAGCCGCTGCAAAATCATGCCAAAATG
>lcl|hg18_L1PA3_chr12_25580916_25586935
CTCCAAGAAATATGGGACTATGTGAAAAGACCAAATCTACGTCTGATTGGTGTACCTGAA
AGTGATGGGGAGAATGGAACCAAGGTGGAAAACACTCTGCAGGATATTATCCAGGAGAAT
TTCCCCAATCTAGCAAGGCAGGCCAACATTCAGATTCAGGAAATACAGAGAACGCCACAA
AGATACTCCTCGAGACGAGCAACTCCAAGACACATAATCGTCAGATTCACCAAAGTTGAA
ATGAAGGAAAAAATGTTAAGGGCAACCAGAGAGAAAGGTCGGGTTACCCTCAAAGGGAAG
CCCATCAGACTAACAGCGGATCTCTAGGCAGAAACCCTACAAGCTGGAAGAGAGTGGGGA
CCAATATTCAACATTCTTAAAGAAAAGAATTTTCAACCCAGAATTTCATATCCAGCCAAA
CTAAGCTTCATAAGTGAAGGAGAAATAAAATACTTTATAGACAAGCAAATGCTGAGAGAT
TTTGTCACCACCAGGCCTGCCCTAAAAGAGCTCCTGAAGGAAGCGCTAAACATGGAAAGG
AACAACCGGTACCAGCCGCTGCAAAATCATGCCAAAATG
>lcl|hg18_L1PA3_chr12_104693973_104700033
CTCCAAGAAACATGGGACTATGTGAAAAGACCAAATCTACGTCTGACTGGTGTACCTGAA
AGTGATGGGGAGAATGGAACCAAGTTGGAAAACACCCTGCAGGATATTATCCAGGAGAAC
TTCCCCAATCTAGCAAGGCAGGCCAACGTTCAGATTCAGGAAATACAGAGAACGCCACAA
AGATACTCCTCGAGAAGAGCAACTCCAAGACACATAATTGTCAGATTCACCAAAGTTGAA
ATGAAGGAAAAAATGTTAAGGGCAGCCAGAGAGAAAGGTCGGGTTACCCTCAAAGGGAAG
CCCATCAGACTAACAGCGGATCTCTCGGCAGAAACCCTACAAGCCAGAAGAGAGTGGGGG
CCAATATTCAACATTCTTAAAGAAAAGAATTTTCAACCCAGAATTTCATATCCAGCCAAA
CTAAGCTTCATAAGTGAAGGAGAAATAAAATACTTTACAGACAAGCAAATGCTGAGAGAT
TTTGTCACCACCAGGCCTGCCCT-AAAGAGCTCCTGAAGGAAGCGCTAAACATGGAAAGG
AACAACTGGTACCAGCCACTGCAAAATCATGCCAAAATG
>lcl|hg18_L1PA3_chr15_36914443_36920585
CTCCAAGAAATATGGGACTATGTGAAAAGACAAAATCTATGTCTGACTGGTGTACCTGAA
ACTGACGGGGAGAATGGAACCAAGGTGGAAAACACTCTGCAGGATATTATCCAGGAGAAC
TTCCCCAGTCTAGCAAGGCAGGCCAACATTCAGATTCAGGAAATACACAGAACTCCACAA
AGATACTCCTCGAGAAGAGCAACTCCAAGACACATAATTGTCAGATTCACCAAAGTTGAA
ATGAAGGAAAAAATATTAAGGGCAGCCAGAGAGAAAGGTTGGGTTACCCACAAAGGGAAG
CCCATCAGACTGACAGCGGATCTCTCGGCAGAAACTCTACAAGCCAGAAGAGAGTGGGGG
CCAATATTCAACATTCTTAAAGAAAAGAATTTTCAACCCAGAATTTCATATCCAGCCAAA
CTAAGCTTCATAAGTGAAGGAGAAATAAAATACTTTACAGACAAGCAAATGCTGAGAGAT
TTTGTCACCACCAGGCCTGCCCTAAAAGAGCTCCTGAAGGAAGCGCTAAACATGGAAAAG
AACAATCGGTACCAGCCACTGCAAAATCATGCTAAATTG
>lcl|hg18_L1PA3_chr14_46710608_46716762
CTCCAAGACATATGGGACTATACGAAAAGACCAAATCTACGTCTGATTGGTGTACGTGAA
AGTGACGGGGAGAATGGAACCAAGTTGGAAAACACTCTGCAGGATATTATCCAGGAGAAC
TTCCCCAATCTAGCAAGGCAGGCCAACGTTCAGATTCAGGAAATACAGAGAACGCCACAA
AGATACTCCTCAAGAAGAGCAACTCCAAGACACATAATTGTCAGATTCACCAAAGTTGAA
ATGAAGGAAAAAATATTAAGGGCAGCCAGAGAGAAAGGTTGGGTTACCCACAAAGGGAAG
CACATCAGACTAACAGCGGATCTCTCGGCAGAAATTCTACAAGCCAGAAGAGAGTGGAGG
CCAATATTCAACATTCTTAAAGAAAAGAATTTTCAACCCAGAATTTCATATCCAGCCACA
CTAAGCTTCATAAGTGAAGGAGAAATAAAATACTTTACAGACAAGCAAATGCTGACAGAT
TTTGTCACCACCAGGCCTGCCCTAAAAGAGCTCCTGAAGGAAGCACTAAACATGGAAAGG
CACAACCGGTACCAGCCACTGCAAAATCATGCCAAAATG
>lcl|hg18_L1PA3_chr14_39194872_39200985
CTCCAAGAAATATGGGACTATGTAAAAAGACCAAATCTACATCTGATTGGTGCACCTGAA
AGTGACAGGGAGAATGGAACCAAGTTGGAAAACACTCTGCAGGATATTATCCAGGAGAAC
TTCCCCAATCTAGCAAGGCAGGCCAACATTCAGATTCAGGAAATACAGAGAACGCCACAA
AGATACTCCTTGAGAAGAGCAACTCCAAGGCACATAATTATCAGATTCACCAAAGTTGAA
ATGAAGGAAAAAATGTTAAG-GCAGCTAGAGAGAAAGGTCGGGTTACCCACAAAGGGAAG
CCTATCAGACTAACAGCGAATCTCTCGGCAGAAACTCTACAAGCCAGAAGAGAGTGCGGG
CCAATATTCAACATTCTTAAAGAAAAGAATTTTCAAACCAGAATTTCATATCCAGCCAAA
CTAAGCTTCATAAGTGAAGGAGAAATAAAATACTTTACAAACAAGCAAATGCTGAGAGAT
TTTGTCACCACCAGGCTTGCCCTAAAAGAGCTCCTGAAGGAAGCACTAAACATGGAAAGG
AACAACCGGTACCAGCCACGGCAAAATCATGCCAAATTG
>lcl|hg18_L1PA3_chr14_25310366_25316513
CTCCAAGAAATATGGGACTATGTGAAAAGACCAAATCTACGTCTGATTGGTGTACCTGAA
AGTGATGGGGAGAATGGAACCAAGTTGGAAAACACTCTGCAGGATATTATCCAGGAGAAC
TTCCCCAATCTAGCAAGGCAGGCCAACATCCAGATTCAGGAAATACAGAGAACGCCACAA
AGATACTCCTCGAGAAGAGCAACTCCAAAACACATAATTGTCAGATTCACCAAAGTTGAA
ATGAAGGAAAAAATGTAAAGGGCAGCCAGAGAGAAAGGTCAGGTTACCCACAAAAGGAAG
CCCATCAGACTAACAGCAGATCTCTCTGCAGAAACTCTACAAGCCAGAAGAGAATGGGGG
CCAATATTCAACATTCTTAAATAAAAGAATTTTCAACCCAGAATTTCCTATCCAGCCAAA
CTAAGCTTCATAAGTGAAGGAGAAATAAAATACTTTACAGACAAGCAAATGCTGAGAGAT
ATTGTCACCACCAGGCCTGCCCTAAAAGAGCTCCTCAAGGAAGCAGTAAACGTGGAAAGG
AACAACCAGGACCAGCCACTGCAAAATCATGCCAAATTG
>lcl|hg18_L1PA3_chr14_39236548_39242695
CTCCAAGAAATATGGGACTAAGTAAAAAGACCAAATCTACGTCTGATTGGTGTACCTGAA
AGTGATGGGAAGAATGGAACCAAGTTGGAAAACACTCTGCAGGATATTATCCAGGAGAAC
TTCCCCAATCTAGCAAGGCAGGCCAACATTCAGATTCAGGAAATACAGAGAACGCCACAA
AGATACTCCTCGAGAAGAGCAACTCCAAGACACATAATTGTCAGATTCACCAAAGTTGAA
AAGAAGGAAAAAATGTTAAGGGCAGCCAGAGAGAAAGATCGGGTTACCCACAAAGGGAAG
CCCATCAGACTAACAGCGAATCTCTCGGCAGAAACTCTACAAGCCAGAAGAGAGTGCGGG
CCAATATTCAACATTCTTAAAGAAAAGAATTTTCAACTCAGAATTTCATATCCAGCCAAA
CTAAGCTTCATAAGTGAAGGAGAAATAAAATACTTTACAGACAAGCAAATGCTGAGAGAT
TTTGTCACCACCAGGCCTGCCCTAAAAGAGCTCCTGAAGGAAGCACTAAACATGGAAAGG
AACAACCAGTACCAGCCACGGCAAAATCATGCCAAATTG
>lcl|hg18_L1PA3_chr13_77985343_77991529
CTCCAAGAAATATGGGACTATGTGAAAAGACCAAATCTACGTCTGATTGGTGTACCTCAA
AGTGACGGGGAGAATGGAACCAAGCTGGAAAACA--CTGCAGGATATTTTCCAGGAGAAC
TTCCCCAGTCTAGCAAGGCAGGCCAACATTCAGATTCAGGAAATACAGAGAACGCCACAA
AGATACTCCTCGAGAAGAGCAACTCCAAGACACATAATTGTCAGATTCACCAAAGTTGAA
ATGAAGGAAAAAATGTTAAGGGCAGCCAGAGAGAAAGGTCGGGTTACCCACAAAGGGAAG
CCCATCAGACTAACAGCGGATCTCTCAGCAGAAACTCTACAAGCCAGAAGAGAGTGGAGG
CCAATATTCAACATTCTTAAAGAAAAGAATTTTCAACCCAGAATTTCATATCCAGCCAAA
CTAATCTTCATAAGTGAAGGAGAAATAAAATACTTTACAGACAAGCAAATGCTGAGAGAT
TTTGTCACCACCAGGCCTGACCTAAAAGAGCTCCTGAAAGAAACACTAAACATGGAAAGG
AACAACTGGTACCAGCCACTGCAAAATCATGCCAAATTG
>lcl|hg18_L1PA3_chr15_35382776_35388923
CTCCAAGAAATATGGGACTATGTGAAAAGACGAAATGTATGTCTGATTGGTGTACCTGAA
AGTGACGGGGAAAATGGAACCAAGTTGGAAAACACTCTGTAGGATATTATCCAGGAGAAC
TTCCCCAATCTAGCAAGGCAGGCCAACATTCAGATTCAGGAAATACAGAGAACTCCACGA
AGATACTGCTCGAGAAGAGCAACTCCAAGACACATAATTGTCAGATTCACCAAAGTTGAA
ATGAAGGAAAAAATGTTAAGGGCAGCCAGAGAGAAAGGTCGGGTTACCCATAAAGGGAAG
CCCAACAGACTAACAGCAGATCTCTCAGGACAAACTCTACAAGCCAGAAGAGAGTGGGGG
CCAATATTCAACATTCTTAAAGAAAAGAATTTTCAACCCAGAATTTCATATCCAGCCAAA
CTAAGCTTCATAAATGAAGGAGAAATAAAATACTTTACAGACAAGCAAATGCTGAGAGAT
TTTGTCACCACCAGGCCTGCCCTAAAAGAGCTCCTGAAGGAAGCACTAAACATGGAAAGG
AACAACTGGTACCAGCCACTGCAAAATCATGCCAAATTG
>lcl|hg18_L1PA3_chr14_19641657_19647807
CTCCAAGAAATATGGGACTATGTGAAAACACCAAACCTACGTATGATAGGTATACCCAAA
AGTGACAGGGAGAATGGAACCAAGTTGGAAAACACTCTGCAGGATATTATCCAGGAGAAC
TTCCCCAATCTAGCAAGGCAGGCCAACATTCAGATTCAGGAAATACAGAGAACACCACAA
AGATACTCCTCGAGAAGAGCAACTCCAAGACACATAATTGTCAGATTCACCAAAGTTGAA
ATGAAGGAAAAAATGTTAAGGGCAACCAGAGAGAAAGGTTGGGTTACCCACAAAGAGAAG
CCCATCAGACTAACAGCGGATCTCTCGGCAGAAACTCTACAAGCCAGAAGAGAGTGGGGG
CCAATATTCAACATTCTTAAAGAAAAGAATTTTCAACCCAGAATTTCATATCCAGCCAAA
CTAAGCTTCATAAGTGAAGGAGAAATAAAATACTTTACAGACAAGCAAATGCTAAGAGAT
GTTGTCACCATCAGGCCTGCCCTACAAGAGCTCCTGAAGGAAGCACTAAACATGGAAAGG
AACAAACGGTACCAGCCACTGCAAAATCATGCCAAATTA
>lcl|hg18_L1PA3_chr14_20448598_20454744
CTCCAAGAAATATGGGACTATGTGAAAAGACCAAATCTACGTCTGATTGGTGTATCTGAA
AGTGACGGGGAGAATGCAACCAAGTTGGAAAACACTCTGCAGGATATTATCCAGGAGAAC
TTCCCCAATCTAGCAAGGCAGGCCAACATTCAGATTCAGGAAATACAGAGAACACCACAA
AGATACTGCTCGAGAAGAGCAACTCCAAGACACATAATTGTCAGATTCACCAAAGTTGAA
ATGAAGGAAAAAATGTTAAGGGCAGCTAGAGAGAAAGGTCGGGTTACCCACAAAGGGAAG
CCCATCAGACTAACAGCGGATCTCTCAGCAGAAACTCTACAAGCCAGAAGAGAGTGGGGG
CCAATATTCAACATTCTTAAAGAAAAAAATTTTCAACCCAGAATTTCATATCCAGCCAAA
CTAAACTTCATAAGTGAAGGAGAAATAAAATACTTTACGGACAAGTAAATGCTGAGAGAT
TTTGTCACCACCAGACCTGCCCTAAATGAGCTCCTGAAGGAAGCACTAAACATGGAAAGG
CACAACCGGTACCAGCCACTGCAAAATCATGCCAAAATG
>lcl|hg18_L1PA3_chr13_37537510_37543704
CTCCAACAAATATGGGACTATGTGAAAACACCAAATCTACGTCTGACTGCAATACCTGAA
AGTGACGGGGAGAATGGAACCAAGTTGGAAAACACTCTGCAGGATAATATCCAGGAGAAC
TTCCCCAATCTAGCAAGGCAGGCCAACATTCAGATTCAGGAAATACAGAGACCGCCACAA
AGATACCCCTCGAGAAGAGCAACTCCAAGACACATAATTGTCAGATTCACCAAAGTTGAA
ATAAAGGAAAAAATGTTAAGGGCAGCCAGAGAGAAAGGTCGGGTTACCTACAAAGGGAAG
CCCATCAGACTAGCAGCGGATCTCTTGGCTGAAACTCTACAAGCCAGAAGAGAGTGGGGG
CCAATATTCAACATTCTTAAAGACAAGAATTTTCAACCCAGAATTTCATATCCAGCCAAA
CTAAGCTTTGTAAGTGAAGGAGAAATAAAATACTTTACAGACAAGCAAATGCTGAGAGAT
TTTGGCACCACCAGGCCTGCCCTAAAAGAGCTCCTCAGGGAAGCACTAAACATGGAAAGG
AACAACTGGTACCAGCTGCTGCAAAATCATGCCAAAATG
>lcl|hg18_L1PA3_chr13_80536230_80542374
CTCCAAGAAATATG-GACTATGTGAAAAGACCAAATTTACGTCTGATCGGTGTACCTGAA
AGTGACAGGGAGAATGGAACCAAGTTGGAAAACACACTGCAGGATATTATCCAGGAGAAC
TTCCCCAATCTAGCAAGGCAGACCAAAATTCAGATTCAGGATATACAGAGAAAGCCACAA
AGATACTCCTCGAGAAGAGCAACTCCAAGACACATAATTGTCAGATTCACCAAAGTTGAA
ATGAAGGAAAAAACGTTAAGGGCAGCCAGAGAGAAAGGTCGGGTTACCCACAAAGGGAAG
CCTATCATACTAACAGCGGATCTCTTGGCAGAA-CTCTACAAGCCAGAAGAGAGTGGCGG
CCAATATTCAACATTATTAAAGAAAAGAATTTTCAACCCAGAATTGCATATCCAGCCAAA
CTAAGCTTCATAAGTGAAGGAGAAATAAAATACTTTACAGACAAGCAAATGCTGAGAGAT
TTTGTCACCACCAGGCCAGCCCTACAAGAGCTCCTGAAGGAAGCACTAAATATGGAAAGG
AACAACTGGTACCAGCCACTGCAAAATCATGCCAAATTG
>lcl|hg18_L1PA3_chr14_46047517_46053694
CTCCAAGAAATATGGGACTATGTGAAAAGACCAAATCTGCATCTGATTGGTGTACCTGAA
AGTGACGGGGAGAATGGAACCAAGTTGGAAAACACTCTGCAGGATATTATCCAGGAGAAC
TTCCCCAATCTAGCAAGGCAGGCCAACATTCAGATTCAGGAAATACAGAGAATACCACAA
AGATACTCCTCAAGAAGAGCAACTCCAAGACACATAATTGTCAGATTCACCAAAGTTGAA
ATGAAGGAAAAAATGTTAAGGGCAGCCAGAGAGAAAGGTCAGGTTCCCCACAAAGGGAAG
CCCATCAGACTAATAGTGGATCTCTCGGCAGAAACTCTACAAGCCAGAAGAGAGTGGGGG
CCAATATTCAACATTCTTAAAGAAAAGAATTTTCAACCCAGAATTTCATATCCAGCCAAA
CTAAGCTTCATAAGTGAAGGAGAAATAAAATACTTTACAGACAAGCAAATGCTGAGAGAT
TTTGTCACCACCAGGCCTGCCCTAAAAGAGCTCCTGAAGGAAGCACTAGACATGGAAAGG
AACAACCGGTACCAGCTGCTGCAAAATCATGCCAAAATG
>lcl|hg18_L1PA3_chr14_45084670_45090838
CTCCAAGAAATATGGGACTATGTGAAAAGACCAAATCTACATCTGATTGGTGTACCTGAA
AGTGATGGGGAGAATGCAACCAAGTTGGAAAACACGCTGCAGGATATTATCCAGGAGAAC
TTCCCCAATCTAGCAAGGCAGGCCAACATTCAGATTCAGGAAATACACAGAATGCCACAA
AGATACTCCTCGAGAAGAGCAACCCCAAGACACATAATTGTCAGATTCACCAAAGTTGAA
ATGAAGGAAAAAATGTTAAGGGCAGCCAGAGAGAAAGGTCGGGTTACCCACAAAGGGAAG
CCCATCAGACTAACAGTGGATCTCTCGGCAGAAACTCTACAAGCAAGAAGAGAGTGGGGG
CCAATATTCAACATTCTTAAAGAAAATAATTTTCAACCCAGAATTTCATATCCAGCCAAA
CTAAGCTTTGTAAGTGGAGGAGAAATAAAATACTTTACAGACAAGCAAATGCTGAGAGAT
TTTGTCATCACCAGGCCTGCCCTAAAAGAGGTCCTGAAGGAAGCACTAAACGTGGAAAGG
AACAAGTGGTACCAGCCACTGAAAAATCATGCCAAATTG
>lcl|hg18_L1PA3_chr14_33689030_33695182
CTCCAATAAATATGGGACTATGTGAAAAGACCAAATCTACATCTGATTGGTGTACCTGAA
AGTGACGGGGAGAATGGAACCAAGTTGGAAAACACTCTGCAGGATATTATCCAGGAGAAC
TTCCCCAATCTAGCAAGGCAGGCCAACATTCAGATTCAAGAAATACAGAGAACGCCACAA
AGATACTCCTTGAGAAGAGCAACTCCAAGACACATAATTGTCAGATTCACCAAAGTTGAA
ATGCAGGTAAAAATGTTAAGGGCAGCCAGAGAGAAAGGTCGGGTTACCCACAAAGGGAAG
CCCATCAGACTAACAGCGGATCTCTCGGCAGAAACTCTACAAGCCAGAAGAGAGTGGGGG
CCAATATTCAACATTCTTAAAGAAAAGAATTTTCAACCCAGAATTTCATATCCAGCCAAA
CTAAGCTTCATAAGTGAAGGAGAAATAAAATACTTTACAGACAAGCAAATGCTGAGAGAT
TTTGTCACCGCCAGGCCTGCCCTAAAAGAGCTCCTGAAGGAAGCACTAAACATGGAAAGG
AACAACCAGTACCAGCCACTGCAAAATCATGCCAAATTG
>lcl|hg18_L1PA3_chr13_60272010_60278128
CTCCAAGAAATATGGGACTATGTG-AAAGACCAAATCTACGTCTGATTGGTGTACATGAA
AGTGACGGGGAGAATGGAACCAAGTTGGAAAACACTCTGCAGGATATTATCCAGGAGAAC
TTCCCCAATCTAGCAAGGCAGGCCGACATTCTTATTCAGGAAATACAGAGAATGCCACAA
AGATACTCCTCGAGAAGAGCAACTCCAAGACACATAATTGTCAGATTCACCAAAGTTGAA
ATGAAGGAAAAAATGTTAAGGGCAGCCAGAGAGAGAAGTCAGATTACCCACAAAGGGAAG
CCAATCAGACTCACAGCTGATCTCTCAGCAGAAACTCCACAAGCCAGAAGAGAGTGGGGG
CCAATATTCAACATTCTTAAAGAAAAGAATTTTCAACCCAGAATTTCATATCCAGCCAAA
CTAAGCTTCATAAGTGAAGGAGAAATAAAATACTTTACAGACAAGCAAATGCTGAGAGAT
TTTGTCACCACCAGGCCTGCCCTAAAAGAGCTCCTGAAGGAAGCACTAAACATGGAAAGG
AACAACCGGTACCAGCCGCTGCAAAATCATGCCAAAATG
>lcl|hg18_L1PA3_chr15_85671625_85677651
CTCCAAGAAATATGGGACTATGTGAAAAGACCAAATCTATGTCTGATTGGTGTACCTGAA
AGCGATGGGGAGAATGGAACCAAGTTGGAAAACACTCTGCAGGATAATATCCAGGAGAAC
TTCCCCAATCTAGCAAGGCAGGCCAACATTCAGATTCAGGAAATACAGAGAACGCCACAG
AGATACTCCTCGAGAAGAGCAACTCCAAGACACATAATTGTCAGATTCACCAAAGTTGAA
ATGAAGGAAAAAATATTAAGGACAGCCAGAAAGAAAGGTCAGGTTACCCACAAAGGGAAG
CCCATCAGACTAACAGTGGATCTCTTGGCAGAAACTCTACAAGCCAGAAGAGAGTGGGGG
CCAATATTCAACATTCTTAAAGAAAAGAATTTTCAACCCAGAATTTCATATCCAGGCTAA
CTAAGCTTCATAAGTGAAGGAGAAATAGAATACTTTACAGACAAGCAAATGCTGAGAGAT
TTTGTCACCACCAGGCCTGCCCTAAAAGACCTCCTGAAGGAAGTGCTAAACATGGAAAGG
AACAATCGGTGCCAGCCGCTGCAAAATCATGCCAAAATG
>lcl|hg18_L1PA3_chr13_47184275_47190444
CTCCAAGAAATATGGGACTATGTGAAAAGACCAAATCTGCGTCTGACAGGTGTACCTGAA
AGTGACGGGGAGAATGGAACCAAGTTGGAAAACACTCTGCAGGATATTATCCAGGAGAAC
TTCCCCAATCTAGCAAGGCAGGCCAACATTCACATTCAGGAAATACAGAGAACGCCACAA
AGATACTCCTCGAGAAGAGCAATTACAAGACACATAATTGTCAGGTTCACCAAAGTTGAA
ACGAAGGAAAAAATGTTAAGGGCAGCCAGAGAGAAAGGTCAGGTTACCCACAAAGCGAAG
CCCATCAGACTAACAGCGGATCTCTTGGCAGAAACTCTACAAGCCAGAAGAGAGTGGGGG
CCAATATTCAACATTCTTAAAGAAAAGAATTTTCAACCCAGAATTTCATATCCAGCAAAA
CTAAGCTTCATAAGTGAAGGAGAAATAAAATACTTTACAGACAAGCAAATGCTGAGAGAT
TTTGTCACCACCAGGCCTGCCCTAAAAGAGCTCCTGAAGGAAGCACTAAACATGGAAAGG
CACATCTGGTACCAGCCACTGCAAAATCATGCCAAAATG
>lcl|hg18_L1PA3_chr15_44184044_44190156
CTCCAAGAAATATGGGACTATGTGAAAAGACCAAATCTACGTCTGATTGGTGTACCTGAA
AGTGACGGGGAGAATGAAACCAAGTTGGAAAACACTCTGCAGGATATTATCCAGGAGAAC
TTCCCCAACCTAGCAAGGCAGGCCAACATTCAGATTCAAGAAATACAGAGAATGCCACAA
AGATACTCCTCGAGAAGAGCAACTCCAAGACACATAATTGTCAGATTCACCAAAGTTGAA
ATGAAGGAAAAAATGTTAAGGGCAGCCAGAGAGAAAGGTCAGGTTACCCACAAAGGGAAG
CCCATCAGACTAACAGCGGATCTCTCTGCAGAAACTCTACAAGCCAGAAGACAGTGGGGG
CCAATATTCAACATTCTTAAAGAAAAGAATTTTCAACCCAGAATTTCATATCCAGCCAAA
CTAAGCTTCATAAGTGAAGGAGAAAGAAAATACTTTACAGACAAGCAAATGCTGAGAGAT
TTTGTCCCCACCAGGCCTGCCTTACAAGAGCTCCTGAAGGAAGCACTAAACATGGAAAGG
AACAACCGGTACCAGCTGCTGCAAAATCATGCCAAAATG
>lcl|hg18_L1PA3_chr14_62173030_62179182
CTCCAAGAAATATGGGACTATGTGAAAAGACAAAATCTACATCTAATTGGTGTACCTGAA
AGTGACGGGGAGAATGGAACCAAGTTGGAAAACACCCTGCAGGATATTATCCAGGAGAAC
TTCCCCAATCTAGCAAGGCAGGCCAACATTCAGATTCAGGAAATACAGAGAACGCCACAA
AGATACTCCTCGAGAAGAGCAACTCCAAGACACATAATTGTCAGATTCACCAAAGTTGAA
ATGAAGGAAAAAATGTTAAGGGCAGCCAGAGAGAAAGGTCCGGTTACCCACAAAGGGAAG
CCCAACAGACTAACAGCAGATCTCTCAGCAGAAACTCTACAAGCCAGAAGACAGTGGGGG
CCAATATTCAACATTCTTAAAGAAAAGAATTTTCAACCCAGAATTTCATATCCAGCCAAA
CTAAGCTTCATAAGTGAAGGAGAAATAAAATACTTTATAGACAAGCAAATGCTGAGAGAT
TTTGTCACCACCAGGCCTGCCCTAAAAGAGCTTCTGAAGGAAGCACTAAACATGGAAAGG
AACAACCGGTACCAGCCAGTGCAAAATCATGCCAAAATG
>lcl|hg18_L1PA3_chr13_65725896_65731921
CTCCAAGAAATATGGGACTATGGGAAAAGACCAAATCTACGTCTGATTGGTTTACCTGAA
AGTGACGGGGAGAATGGAACCAAGTTGGAAAACACTCTCCGGGATATTATCCAGGAGAAC
TTCCCCAATCTAGCAAGGCAGGCCAACATTCAGATTCAGGAAATACAGAGAATGCCACAA
AGATACTCCTTGAGAAGAGCAACTCCAAGACACATAATTGTCAGATTCACCAAAGTTGAA
ATGAAGGAAAAAATGTTAAAGGCAGCCAGAGAGAAAGGTTGGGTTACCCTCAAAGGGAAG
CCCATCAGACTAACAGCGGATCTCTTGGCAGAAACTGTACAAGACAGAAGAGAGTGGGGG
CCAATATTCAACATTCTTAAAGAAAAGAATTTTCAACCCAGAATTTCATATCCAGCCAAA
CTAAGCTTCATAAGTGAAGGAGAAATAAAATACTTTACAGACAAGCAAATGCTGAGAGAT
TTTGTCACCACCAGGTCTGCCCTAAAAGAGCTCCTGAAGGAAGCGCTAAACATGGAAAGG
AACAACCAGTACCAGCCACTGCAAAATCATGCCAAAATG
>lcl|hg18_L1PA3_chr13_106228592_106234753
CTCCAAGAAATATGGGACTATGTGAAAAGACCAAATCTACGGCTGATTGGTGTACCTGAA
AGGGACGGGGAGAATGGAACCAAGTTGGAAAACACTCTGCAGGATATTATCCAGGAGAAC
TTCCCCAATCTAGCAAGGCAGGCCAACATTCAGATTCAGGAAATACAGAGAATGCCACAA
AGATACTCCTCGAGAAGAGCAACTCCAAGACACATAATTGTCAGATTCACCAAAGTTGAA
GTGAAGGAAAAAATGTTAAGGGCAGCCAGAGAGAAAGGTCAGGTTACCCACAAAGGGAAG
CCCATCAGACTAACAGCGGATCTCTCAGCAGAAATTCTACAAGCCAGAAGAGAGTGGGGG
CCAATATCCAACATTCTTAAAGAAAATAATTTTCAACCCAGAATTTCATATCCAGTCAAA
CTAAGCTTCATAAGTGAAGGAGAAATAAAATACTTTTCAGACAAGCAAATGCTGAGAGAT
TTTGTCACCACCAGGCCTGCCCTAAAAGAGCTCCTGAAGGAAGCACTAAACATGGAAAGG
AACAACCGGTACCAGCCACCGCAAAATCATGCCAAATTG
>lcl|hg18_L1PA3_chr13_45136201_45142349
CTCCAAGAAATATGGGACTATGTGAAAAGACCAAATCTACGTCTGATTGGTGTACCTGAA
AGTGACGGGGAGAATGAACCCAAGTTGGAAAACACTCTGCAGGATATTATCCAGGAGAAC
TTCCCCAATCTAGCAAGGCAGGCCAACATTCAGATTCAGGAAATACAGAGAACACCACAA
AGATACTCCTCAAGAAGAGCAACTCCAAGACACATAATTGTCAGATTCACCAAAGCTGAA
ATGAAGGGAAAAATGTTAAGGGCAGCGAGAGAGAAAGGTCGGGTTACCCATAAAGGGAAG
CCCATCAGACTATCAGCGGATCTCTCAGCAGAAATTCTACAAGCCAGAAGACAATGGGGG
CCAATATTCAACATTCTTAAAGAAAAGAATTTTCAACCCAGAATTTCGTATCCAGCCAAA
ATAAGCTTCCTAAGTGAAGGAGAAATAAAATACTTTACAGACAAGCAAATGCTGAGAGAT
TTTGTCACCACCAGGCCTGCCCTAAAAGAGTTCCTGAAGGAAGCGCTAAACATGGAAAGG
AACAACCGGTACCAGCCACTGCAAAATCATGCCAAATTG
>lcl|hg18_L1PA3_chr14_92949132_92955269
CTCCAAGAAATATGGGACTATGTGAAAAGACCACATCTACATCTGATTGGTGTACCTGAA
AGTGACGGGGAGAATGGAACCAAGTTGGAAAACACTCTGCAGGATATTATCCAGGAGAAC
TTCCCCAATCTGGCAAGGCAGGCCAACATTCAGATTCAGGAAATACAGAGAACGCCACAA
AGACACTCCTCGAGAAGAGCAACTCCAAGACACATAATTGTCAGATTTACCAAAGTTGAA
ATGAAGGAAAAAATGTTAAGGGCAGCCAGAGAGAAAGGTCGGGTTACCCACAAAGGGAAG
CCCATCAGACTAACAGCGGATCTCTCGGCAGAAACTCTACAAGCCAGAAGAGAGTTGGGG
CCAATATTCAACATTCTTAAAGAAAAGAATTTTCAACCCAGAATTTCATATCCAGCCAAA
CTAAGCTTCATAAGTGAAGGAGAAATAAAATACTTTACAGACAAGCAAATGCTGAGAGAT
TTTGTCACCACCAGGCCTGCCCTAAAAGAGCTCCTGAAGGAAGCACTAAACATGGAAAGG
AACAACCGGTACCAGCCACTGCAAAATCATGCCAAATTG
>lcl|hg18_L1PA3_chr13_79289192_79295354
CTCCAAGAAATATGGGACTATGTGAAAAGACGAAATCTACATCTGATTGGTGTACCTGAA
AGTGATGGGGAGAATGGAACCAAGTTGGAAAACACTCTGCAGGATATTATCCAGGAGAAC
TTCCCCAATCTAGCAAGGCAGGCCAACATTCAGATTCAGGAAATACACAGAACGCCACAA
AGATACTCCTCGAGAAGAGCAACTCCAAGACACAAAATTGTCAGATTCACCAAAGTTGAA
ATGAAGGAAAAAATGTTAAGGGCAGCCAGAGAGAAAGGTCGGGTTACCCACAAAGGGAAG
CCCATCAGACTAACAGCGGATCTCTCGGCAGAAACTCTACAAGCCAGAAGAGAGTGGGGG
CCAATATTCAACATTCTTAAAGAAAAGAATTTTCAACCCAGAATTTCATATCCAGCCAAA
CGAAGCTTCATAAGTGAAGGAGAAATAAAATCCTTTACAGACAAACAAATGCTGAGAGAT
TTTGTCACCACCAGGCCTGCCCTAAAAGAGCTCATGAAGGAAGCACTAAACATGGAAAGG
AAAAACCAGTACCAGCCACTGCAAAATCATGCCAAATTG
>lcl|hg18_L1PA3_chr13_79311805_79317953
CTCCAAGAAATATGGGACTATGTGAAAAGACGAAATCTACATCTGATTGGTGTACCTGAA
AGTGATGGGGAGAATGGAACCAAGTTGGAAAACACTCTGCAAGATATTATCCAGGAGAAC
TTCCCCAATCTAGCAAGGCAGGCCAACATTCAGATTCAGGAAATACACAGAACGCCACAA
AGATACTCCTCGAGAAGAGCAACTCCAAGACACAAAATTGTCAGATTCACCAAAGTTGAA
ATGAAGGAAAAAATGTTAAGGGCAGCCAGAGAGAAAGGTCGGGTTACCCACAAAGGGAAG
CCCATCAGACTAACAGCGGATCTCTCGGCAGAAACTCTACAAGCCAGAAGAGAGTGGGGG
CCAATATTCAACATTCTTAAAGAAAAGAATTTTCAACCCAGAATTTCATATCCAGCCAAA
CGAAGCTTCATAAGTGAAGGAGAAATAAAATCCTTTACAGACAAACAAATGCTGAGAGAT
TTTGTCACCACCAGGCCTGCCCTAAAAGAGCTCATGAAGGAAGCACTAAACATGGAAAGG
AAAAACCAGTACCAGCCACTGCAAAATCATGCCAAATTG
>lcl|hg18_L1PA3_chr14_43237607_43243621
CTCCAAGAAATATGGGACTATGTGAAAAGACCAAATCTACGTCTGATTGGTGTAACTGAA
AGTGATGGGGAGAATGGAACCAAGTTGGAAAACACTCTGCAGGATATTATCCAGAAGAAT
TTCCCCAATCTAGCAAGGCAGGCCAACGTTCAGATTCAGGAAATACAGAGAACGCCACAA
AGATACTCCTCGAGAAGAGCAACACCAAGACACATAATTGTCAGATTCACCAAAGTTGAA
ATGAAGGAAAAAATGTTAAGGGCAGCCAGAGAGAAAGGTCGGGTTACCCTCAAAGGGAAG
CCCATCAGACTAACAGCGGATCACTCGGCAGAAACCCTACAAGCCAGAAGAGAGTGGGGG
CCAATATTCAACATTCTTAAAGAAAAGAATTTTCAACCCAGAATTTCATATCCAGCCAAA
CTAAGCTTCATAAATGAAGGAGCAATAAAATCCTTTACAGACAAGCAAATGCTGAGAGAT
TTTGTCACCACCAGGCCTGCCCTAAAAGAGCTCCTGAAGGAAGCAGTAAACATGGAAAGG
AACAACTGGTACCAGCCACTGCAAAATCATGCCAAAATG
>lcl|hg18_L1PA3_chr13_51162334_51168466
CTCCAAGAAATATGGGACTATGTGAAAAGACCAAATCTACGTCTGATTGGTGTACCTGAA
AGTGACGGGGAAAATGGAACCAAGTTGGAAAACACTCTGCAGGATATTATCCAGGAGAAC
TTCCCCAATCTAGCAAGGCAGGCCAACATTCAGACTCAGGAAATACAGAGAACGCCACAA
AGATACTCCTCAAGAAGAGCAACTCCAAGACACATAATTGTCACATTCACCAAAGTTGAA
ATGAAGGAAAAAATGTTAAGGGCAGCCAGAGAGAAAGGTCGGGTTACCCACAAAGGGAAG
CCCATCAGACTAACAGCGGATCTCTGGGCAGAAAC--TATAAGCCAGAAGAGGCTGGGGG
CCAATATTCAACATTCTTAAAGAAAAGAATTTTCAACCCAGAATTTCATATCCAGCCAAA
CTAAACTTCATAAGTGAAGGAGAAATAAAATACTTTACAGACAAGCAAATGCTGAGAGAT
TTTGTCACCACCAGGCCTGCCCTAAAAGAGCTCCTGAAGGAAGCACTAAACATGGAAAGG
AACAACCAGTACCAGCCACTGAAAAATCATGCCAAATTG
>lcl|hg18_L1PA3_chr13_70856694_70862837
CTCCAAGAAATATGGGACTATGTGAAAAGACCAAATCTACGTCTGATTGGTGTACCTGAA
AGTGACGGGGAGAATGGAACCAAGTTGGAAAACACTCTGCAGGATATTATCCAGGAGAAC
TTCCCCAATCTAGCAAGGCAGGCCAACATTCAGATTCAGGAAATACAGAGAACGCCACAA
AGATACTCCTCGAGAAGAGCAACTCCAAGACACATAATTGTCAGATTCACCAAAGTTGAA
ATGAAGGAAAAAATGTTAAGGGCAGCCAGAGAGAAAGGTCGGGTTACCCACAAAGGGAAG
CCCATCAGACTAACAGCGGCTCTCTCAGCAGAAACTCTACAAGCCAGAAGAGAGTGGGGG
CCAATATTCAACATTCTTAAAGAAAAGAATTTTCAACCCAGAATTTCATATCCAGCCAAA
CTAAGCTTCATAAGTGAAGGAGAAATAAAATACTTTACAGACAAGCAAATGCTGAGAGAT
TTTCTCACCACCAGGCCTGCCCTAAAAGAGCTCCTGAAGGAAGCACTAAACATGGAAAGG
AAAAACCGATACCAGCCACTGCAAAATCATGCCAAAATG
>lcl|hg18_L1PA3_chr15_36862243_36868256
CTCCAAGAAATATGGGACTATGTGAAAAGACCAAATCTACATCTGATTGGTGTACCTGAA
AGTGACAGGGAGAATGGAACCAAGTTGGAAAACACTCTGCAGGATATTATCCAGGAGAAC
TTCCCCAGTCTAGCAAGGCAGGCCAACATTCAGATTCAGGAAATACAGAGAACTCCACAA
AGATACTCCTCGAGAAGAGCAACTCCAAGACACATAATTGTCAGATTCACCAAAGTTGAA
ATGAAGGAAAAAATGTTAAGGGCAGCCAGAGAGAAAGGTCGGGTTACCCTCAAAGGGAAG
CCCATCAGACTAACAGTGGATCTCTCTGCAGAAACTCTACAAGCCAGAAGAGAGTGGGGA
CCAATATTCAACATTCTTAAAGAAAAGAATTTTCAACCCAGAATTTCATATCCAGCCAAA
CTAAGCTTCATAAGTGAAGGAGAAATAAAATACTTTACAGACAAGCAAATGCTGAGAGAT
TTTGTCACCACCAGGCCTGCCCTAAAAGAACTCCTGAAGGAAGCACTAAACATGGAAAAG
AACAACTGGTACCAGCCACTGCAAAATCATGCCAAAATG
>lcl|hg18_L1PA3_chr13_59718031_59724186
CTCCAAGAAATATGGGACTATGTGAAAAGACCAAATCTACGTCTGATTGGTGTACCTGAA
AGTGACGGGGAGAATGGAACCAAGTTGGAAAACACTCTGCAGGATATTATCCAGGAGAAC
TTCCCCAATCTAGCAAGGCAGGCTGACATTCAGATTCAGGAAATACAGAGAACGCCACAA
AGATACTCCTCGAGAAGAGCAACTCCAAGACACATAATTGTCAGATTCACCAAAGTTGAA
ATGAAGGAAAAAATGTTAAGGGTAGCCAGAGAGAAAGGTCGGATTACCGACAAAGGGAAG
CCCATCAGACTAACAGTGGATCTCTCAGCAGAAACTCTACAAGCCAGAAGAGAGTGGAGG
CCAATATTCAACATTCTTAAAGAAAAGAATTTTCAACTCAGAATTTCATATCCAGCCAAA
CTAAGCTTCATAAGTGAAGGAGAAATAAAATACTTTACAGACAAGCAAATGCTGAGAGAT
TTTGTCACCACCAGGCCTGCCCTAAAAGAGCTCCTGAAGGAAGCACTAAACATGGAAAGG
CACAACCGGTACCAGCCACTGCAAAATCATGCCAAAATG
>lcl|hg18_L1PA3_chr14_85610587_85616614
CTCCAAGAAACATGGGACTAAGTGAAAAGACCAAATCTACGTCTGATTGGTGTACCTGAA
AGTGATGGGGAGAATGGAACCAAGTTGGAAAACACTCTGCAGGATATTATCCAGGAGAAC
TTCCCCAATCTAGCAAGGCAGGCCAACGTTCAGATTCAGGAAATACAGAGAACGCCACAA
AGATACTCCTCAAGAAGAGCAATTCCAAGACAGATAATTGTCAGATTCACCAAAGTAGAA
ATGAAGGAAAAAATGTTAAGGGCAGCCACAGAGAAAGGTCGGGTTACCCTCAAAGGGAAG
CCCATCAGACTAACAGCGGATCTCGCGGCAGAAACCCTACAAGCCAGAGGAGAGTGGGGG
CCAATATTCAACATTCTTAAAGAAAAGAATTTTCAACCCAGAATTTCATATCCAGCCAAA
CTAAGCTTCATAAGTGAAGGAGAAATAAAATACGTTACAGACAAGCAAATGCTGAGAGAT
TTTGACACCACCAGGCCTGCCCTAAAAGAGCTCCTGAAGGAAGCGCTAAACATGAAAACG
GACAACCGGCACCAGCCGCTGCAAAATCATGCCAAAATG
>lcl|hg18_L1PA3_chr14_79303855_79309939
CTCCAAGAAATATGGGACTATGTGAAAAGACCAAATCTACGTCTGATTGGTGTACCTGAA
AGTGACCGGGAGAATGGAACCAAGTTGGAAAACACTCTGCAGGATATTATCCAGGAGAAC
TTCCCCAATCTAGCAAGGCAGGCCAACGTTCAGATTCAGGAAATACAGAGAACGCCACAA
AGATACTCCTCGAGAAGAGCAACTCCAAGACACATAATTGTCAGATTCACCAAAGTTGAA
ATGAAGGAAAAAATGTTAAGGGCAGCCAGAGAGAAAGGTCGGGTTACCCTCAAAGGGAAG
CCCATCAGACTAACAGCAGATCTCTCAGCAGAAACTCTACAAGCCAGAAGAGAGTGGGGG
CCAATATTCAACATTCTTAAAGAAAAGAACTTTCAACCCAGAATCTCATATCCAGCCAAA
CTAAGCTTCATAAGTGAATTAGAAATAAAATACTTTACAGACAAGCAAATGCTGAGAGAT
TTTGTCACCACCAGGCCTGCCCTATAAGAGCTCCTGAAGGAAGCGCTTAACATGGAAAGG
AACAACCGATACCAGCCGCTGCAAAATCATGCCAAAAGG
>lcl|hg18_L1PA3_chr14_39123205_39129246
CTCCAAGAAATATGGGACTATGTGAAAAGACCAAATCTACGTCTGATTAGTGTACCTGAA
AGTGACGGGGAGAATGGAACCAAGTTGGAAAACACTCTGCAGGATATTATCCAGGAGAAC
TTCCCCATTCTAGCAAGGCAGGACAACATTCAGATTCAGGAAATACAGAGAACGCCACAA
AGATACTCCTCGAGAAGAGCAACTCCAAGACACATAATTGTCAGATTCACCAAAATTGAA
ATGAAGGAAAAAACGTTAAGGGCAGCCAGAGAGAAAGGTCGGGTTACCCTCAAAGGGAAG
CCTGTCAGACTAACAGCGGATGTCTGGGCAGAAACTCTACAAGCCAGAAGAGAGTGCGGG
CCAATATTCAACATTCTTAAAGAAAAGAATTTTCAACCCAGAATTTCATATCCAGCCAAA
CTAAGCTTCAGAAGTGAAGGAGAAATAAAATACTTTACAGACAAGCAAATGCTGAGAGAT
TTTGTCACCACCAGGCCTGCCCTAAAAGAGCTCCCGAAGGAAGCGCTAAACATGGAAAGG
AACAACCGGTACCAGCCGCTGCAAAATCATGCCAAAATG
>lcl|hg18_L1PA3_chr14_79624624_79630778
CTCCAAGAAATATGGGACTATGTGTAAAGACCAAATCTACATCTGATTGGTGTATCTGAA
AGTGACCAGGAGAATGGAACCAAGTTGGAAAACACTCTGCAGGATATTATCCAGGAGAAC
TTCCCCAATCTAGCAAGGCAGGCCAACATTCACATTCAGGAAATACAGAGAATGGCACAA
AGATACTCCTCGAGAAGAGCAACTCCAAGACACATAATTGTCAGATTCACCAAAGTTGAA
ATGAAGGAAAAAATGTTAAGGGCAGCCAGAGAGAAAGGTCGGGTTACCCACAAAGGGAAG
CCCATCAGACTAACAGCAGATCTCTCGGCAGAAACTCTACAAGCCAGAAGAGAGTGGGGG
CCAATATTCAACATTCTTAAAGAAAATAATTTTCAACCCAGCA-TTCATATCCAGCCAAA
CTAAGCTTCATAATTGAAGGAGAAATAAAATACTTTACAGACAAGCAAATGCTGAGAGAT
TTTGTCACCACCAGGCATGCCCTCAAAGAGCTCCTGAAGGAAGCACTAAACATGGAAAGG
AACAACCAGTACCAGCCGCTGCAAAATCATGCCAAAATG
>lcl|hg18_L1PA3_chr13_97180668_97186706
CTCCAAGAAATATGGGACTATGTGAAAAGACCAAATCTACGTCTGATTGGTGTACCTGAA
AGTGACGGCAAGAATGGAACCAAGTTGGAAAACACTCTGCAGGATATTATCCAGGAGAAC
TTCCCCAATCTAGCAAGGCAGGCCAATGTTCAGATTCAGGAAATACAGAGAATGCCACAA
AGATACTCCTCGAGAAGAGCAACACCAAGACACATAATTGTCAGATTCACCAAAGTTGAA
ATGAAGGAAAAAATGTTAAGGGCAGCCAGAGAGAAAGGTCAGGTTACCCTCAAAGCGAAG
CCCATCAGACTAACAGCAGATCTCTCAGCAGAAACCCTACAAGCCAGAAGAGAGTGGGGG
CCAATATTCAACATTCTTAAAGAAAAGAATTTTCAACCCAGAATTTCATATCCAACCAAA
CTAAGCTTCATAAGTGAAGGAGAAATAAAATACTTTACAGACAAGCAAATGCTGAGAGAT
TTTGTCACCACCAGGCCTGCCCTAAAAGAGC-CATGAAGGAAGCGCTAAACATGGAAAGG
AACAACCAGTACCAGCCACTGCAAAATCATGCCAAATTG
>lcl|hg18_L1PA3_chr15_47339068_47345213
CTCCAAGAAATATGGGACTATGTGAAAAGACCAAATCTACGTCTGATTGGTGTACCTGAA
AGTGATGGGGAGAATGGAACCAAGTTGGAAAACACTCTGCAGGATATTATCCAGGAGAAC
TTCCCCAATCTAGCAAGGCAGGCCAACGTTCAGATTCAGGAAATCCAGAGAACGCCACAA
AGATACTCCTCGAGAAGAGCAACTCCAAGACACATAATTGTCAGATTCACCAAAGTTGAA
ATGAAGGAAAAAATGTTAAGGACAGCTAGAGAGAAAGGTCGGGTTACCCTCAAAGGGAAG
CCCATCAGACTAACAGTGGATCTCTTGGCAGAAACCCTACAAGCCAGAAGAGAGTGGGGG
CCAATATTCAACATTCTGAAAGAAAAGAATTTTCAACCCAGAATTTCATATCCAGCCAAA
CTAAGCTTCATAAGTGAAGGAGAAATAAAATACTTTACAGACAAGCAAATGCTGAGAGAT
TTTCTCACCAACAGGCCTGCCTTACAAGAGCTCCTGAAGGAAGCACTAAACATGGAAAGG
AACAACCAGTACCAGCCGCTGCAAAATCATGCCAAAATG
>lcl|hg18_L1PA3_chr15_77824485_77830510
CTCCAAGAAATATGGGACTATGTGAAAAGACCAAATCTACATCTGATTGGTGTACCTGAA
AGTGACGGGGAGAATGGAACCAAGTTGGAAAACA--CTGCAGGATATTATCCAGGAGAAC
TTCCCCAATCTAGCAAGGCAGGCCAACATTCAGATTCAGGAAATACAGAGAACGCCACAA
AGATACTCCTAAAGAAGAGCAACTCCAAGACACATAATTGTCAGATTCACCAAAGTTGAA
ATGAAGGAAAAAATGTTAAGGGCAGCCAGAGAGAAAGGTCAGGTTACCCTCAAAGGGAAG
CCCATCAGACTAACAGCAGATCTCTTGGCAGAAACTCTACAAGCCAGAAGAGAGTGGGGG
CCAATATTCAACATTCTTAAAGAAAAGAATTTTCAACCCAGAATTTCATATCCAGCCAAA
CTAAGCTTCATAAGTGAAGGAGAAATAAAATACTTTACAGACAAGCAAATGCTGAGAGAT
TTTGTCACCACCAGGCCTGCCCGAAAAGAGCTCCTGAAGGAAGCACTAAACATGGAAAGG
AACAACTGGTACCAGCCACTGCAAAATCATGCCAAAATG
>lcl|hg18_L1PA3_chr14_38173903_38179939
CTCCAAGAAATATGGGACTATGTGAAAAGACCAAATCTACCTCTGATTGGTGTACCTGAA
AGTGACGGGGAGAATGGAACCAAGTTGGAAAACACTCTGCAGGATATTATCCAGGAGAAC
TTCCCCAATCTAGCAAGGCAGGCCAATGTTCAGATTCAGGAAATACAGAGAACGCCACAA
AGATACTCCTTGAGAAGAGCAACTCCAAGACACATAATTGTCAGATTCACCAAAGTTGAA
ATGAAGGAAAAAATGTTAAGGGCAGCCAGAGAGAAAGGTCGGGTTACCATCAAAGGGAAG
CCCATCAGACTAACAGTGGATCTCTTGGCAGAAACTCTACAAGCCAGAAGAGAGTGGGGG
CCAATATTCAACATACTTAAAGAAAAGAATTTTCAACCCGGAAATTCATATACAGCCAAA
CTAAGCTTCATAAGTGAAGGAGAAATAAAATACTTTACAGACAAGCAAATGCTGAGAGAT
TCTGTCACCACCAGGCCTGCCCTAAAAGAGCTCCTGAAGGAAGCGCTAAACGTGGAAAGG
AACAACCGGTACCAGCCACTGCAAAATCATGCCAAAATG
>lcl|hg18_L1PA3_chr15_76799232_76805250
CTCCAAGAAATATGGGACTATGTGAAAAGACCAAATCTATGTCTGATTGGTGTACCTGAA
AGTGACGGGGAGAATGGAACCAAGTTGGAAAACACTCTGCAGGATATTATCCAGGAGAAC
TTCCCCAATCTAGCAAGGCAGGCCAACGTTCAGATTCAGGAAATACAGAGAACGCCATAG
AGATACTCCTCGAGAAGAGCAACTCCAAGACACATAATTGTCAGATTCACCAAAGTTGAA
ATGAAGGAAAAAATGTTAAGGGCAGCCAGAGAGAAAGGTCAGGTTACCCTCAAAGGGAAG
CCCATCAGACTAACAGCGGATCTCTCGGCAGAAACCCTACAAGCCAGAAGAGAGTGGGGG
CCAATATTCAACATTCTTAAAGAAAAGAATTTTCAACCCAGAATTTCATATCCAGCCAAA
CTAAGCTTCATAAGTGAAGGAGAAATAAAATACTTTACAGACAATCAAATGCCGAGAGAT
TTTGTCACCACCAGGCCTGCCCTAAAAGAGCTCCTGAAGGAAGCGCTAAACATGGAAAGG
AACAACTGGTACCAGCCACTGCAAAATCATGCCAAAATG
>lcl|hg18_L1PA3_chr13_48485764_48491765
CTCCAAGAAATATGCGACTATGTGAAAAGACCAAATCTACGTCTGATTGGTGTACCTGAA
AGTGACGGGGAGAATAGAACCAAGTTGGAAAACACTCTGCAGGATATTATCCAGGAGAAC
TTCCCCAATCTAGCAAGACAGGCCAACGTTCAGATTCAGGAAATACAGAGAACGCCACAA
AGATACTCCTCGAGAAGAGCAACTCCAAGACACATAATTGTCAGATTCACCAAAGTTGAA
ATGAAGGAAAAAATGTTAAGGGCAGCCAGAGAGAAGGGTCGGGTTACCCAAAAAGGGAAG
CCCATCAGACTACCAGCGGATCTCTCGGCAGAAACTCTACAAGCCAGAAGAGAGTAGGGG
CCAATATCCAACATTCTTAAAGAAAAGAATTTTCAACCCAGAATTTCATATCCAGCCAAA
CTAAGCTTCGTAAGTGAAGGAGAAATAAAATACTTTACAGACAAGCAAATGCTGAGAGAT
TTTGTCACCACCAGGCCTGCCCTAAAAGAGCTCCTGAAGGAAGCGCTAAACATGGAAAGG
AACAACCAGGACCAGCTGCTGCAAAATCATGCCAAAATG
>lcl|hg18_L1PA3_chr14_56874554_56880588
CTCCAAGAAATACGGGACTATGTGAAAAGACCAAATCTACGTCTGATTGGTGTACCTGAA
AGTGACGGGGAGAATGGAACCAAGTTGGAAAACACTCTGCAGGATATTATCCAGGAGAAC
TTCCCCAATCTAGCAAGGCAGGCCAACATTCAGATTCAGGAAATACAGAGAATGCCACAA
AGATACTCCTCAAGAAGAGCAACTCCAAGACACATAATTGTCAGATTCACCAAAGTTGAA
ATGAAGGAAAAAATGTTAAGGGAAGCCAGAGAGAAAGGTCGGGTTACCCTCAAAGGGAAG
GCCATCAGACTAATAGTGGATCTCTCCGCAGAAACTCCACAAGCCAGAAGAGAGTGGGGG
CCAATATTCAACATTCTCAAAGAAAAGAATTTTCAACCCAGAATTTCATATCCAGCCAAA
CTAAGCTTCATAAGTGAAGGAGAAATAAAATACTTTACAGACAAGCAAATGCTGAGAGAT
TTTGTCACCACCAGGCCTGCCCTAAAAGAGCTGCTGAAGGAAGCGCTAAACATGGAAAGG
AACAACTGGTACCAGCCACTGCAAAATCATGCCAAAATG
>lcl|hg18_L1PA3_chr14_78662275_78668298
CTCCAAGAAATATGGGACTATGTGAAAAGACCAAATCTACGTCTGATTGGTGTACCTGAA
AGTGACGGGGAGAATGGAACCAAGTTGGAAAACACTCTGCAGGATATTATCCAGGAAAAC
TTCCCCAATCTAGCAAGGCAGCCCAACGTTCAGATTCAGGAAATACAGAGAACGCCACAA
AGGTACTCCTCGAGAAGAGCAACTCCAAGACACATAATTGTCAGATTCACCAAAGTTGAA
ATGATGGAAAAAATGTTAAGGGCAGCCAGAGAGAAAGGTCGGGTTACCCACAAAGGGAAG
CCCATCAGACTAACAGCTGATCTCTCGGCAGAAACTCTACAAGCCAGAAGAGAGTGGGGG
CCAATATTCAACATTCTTAAAGAAAAGAATTTTCAACCCAGAATTTCATATCCAGCCAAA
CTAAGCTTCATAAGTGAAGGAGAAATAAAATACGTTACAGACAAGCAAATGCTGAGAGAT
TTTGTCACCACCAGGCCTGCCCTAAAAGAGCTCCTGAAGGAAGTGCTAAACATGGAAAGG
AACAACTGATACCAGCCGCTGCAAAATCATGCCAAAATG
>lcl|hg18_L1PA3_chr14_37305753_37311787
ATCCAAGAAATATGGGACTATGTGAAAAGACCAAATCTACGTCCGATTGGTGTACCTGAA
AGTGACAGGGAGAATGGAACCAAGTTGGAAAACACTCTGCAGGATATTATCCAGGAGAAC
TTCCCCAGTCTAGCAAGGTAGGCCAACGTTCAGATTCAGGAAATACAGAGAACGCCACAA
AGATACTCCTTGAGAAGAGCAACTCCAAGACACATAATTGTCAGATTCACCAAAGTTGAA
ATGAAGGAAAAAATGTTAAGTGCAGCCAGACAGAAAGGTCGGGTTACCCTCAAAGGGAAG
CCCATCAGACTAACAGTGGATCTCTCGGCAGAAACCCTATAAGCCAGAAGAGAGTGGGGG
CCAATATTCAACATTCTTAAAGAAAAGAATTTTCAACCCAGAATTTCATATCCAGCCAAA
CTAAGCTTCATAAGTGAAGGAGAAATAAAATACTTTACAGACAAGCAAATGCTGAGAGAT
TTTGTCACCACCAGGCCTGCCCTAAAAGAGCTCCTGAAGGAAGCACTAAACATGGAAAGG
AACAACCGGTACCAGCCGCTGCAAAATCATGCCAAAATG
>lcl|hg18_L1PA3_chr14_55550482_55556513
CTCCAAGAAATATGGGACTATGTGAAAAGACCAAATCTACGACTGATTGGTGTACCTGAA
AATGATGGGGAGAATGGAACCAAGTTGGAAAACACTCTGCAGGATATTATCCAGGAGAAC
TTCCCCAATCTAGCAAGGCAGGCCAACATTCAAATTCAGGAAATACAAGGAACACCACAA
AGATACTCCTCGAGAAGAGCAACCCCAAGACACATAATTGTCAGATTCACCAAAGTTGAA
ATGAAGGAAAAAATGTTAAGGGCAGCCAGAGAGAAAGGTCGGGTTACCCTCAAAGGGAAG
CCCATCAGACTAACAGCTGATCTCTCGGCAGAAACTCTACAAGCCAGAAGAGAGTGGGGG
CCAATATTCAACATTCTTAAAGAAAAGAATTTTCAACCCAGAATTTCATATCCAGCCAAA
CTAAGCTTCATAAGTGAAGGAGAAATAAAATACTTCACAGACAAGCAAATGCTGAGAGAT
TTTGTCACCACCAGGCCTGCCCTAAAAGAGCTCCTGAAGGAAGCACTAAACATGGAAAGG
AACAACTGGTACCAGCCGCTGCAAAATCATGCCAAAATG
>lcl|hg18_L1PA3_chr14_35681614_35687647
CTCCAAGAAATATGGGACTATGTGAAAAGACCAAATCTACGTCTGATTGGTGTACCTGAA
AGTGATGGGGAGAATGGAACCAAATTGGAAAACATGCTGCAGGATATTATCCAGGAGAAC
TTCCCCAATCTAGCAAGGCAGGCCAACATTCAGATTCAGGAAATACAGAGAACGCCACAA
AGATACTCCTCCAGAAGAGCAACTCCAAGACACATAATTGTCAGATTCACCAAAGTCGAA
ATGAAGGAAAAAATGTTAAGGGCAGCTAGAGAGAAAGGTTGCATTACCCACAAAGGGAAG
CCCATCAGACTAACAGCTGATCTCTCAGTAGAAACTCTACAAGTCAGAAGAGAGTGGGGG
CCAATATTCAACATTCTTAAAGGAAAGAATTTTCAACCCAGAATTTCATATCCAGCCAAA
CTAAGCTTCATAAGCAAAGGAGAAATAAAATACTTTACAGACAAGCAAATGCTGAGAGAT
TTTGTCACCACCAGGCCTGCCCTAAAAGAGCTCCTGAAGGAAGCACTAAATATGGAAAGG
AACAACCAGTACCAGCCGCTGCAAAATCATGCCAAAATG
>lcl|hg18_L1PA3_chr15_59975729_59981765
CTCCAAGAAATATGGGACTATGTGAAAAGACTAAATCTACGTCTGATTGGTGTACCTGAA
AGTGATGGGGAGAATGGAACCAAGTTGGAAAACACTCTGCAGGATATTATCCAGGAGAAC
TTCCCCAATCTAGTAAGACAGGCCAACGTTCAGATACAGGAAATACAGAAAACACCACAA
AGATACTCCTCGAGAAGAGCAACTCCAAGACACATAATTGTCAGATTCACCAAAGTTGCA
ATGAAGGAAAAAATGTTAAGGGCAGCCAGAGAGAAAGGTCGGGTTACCCACAAAGGGAAG
CCCATCAGACTAACAGCGGATCGCTCGGCAGAAACCATACAAGCCAGAAGAGAGTGGGGG
CCAATATTCAACATTCTTGAAGAAAAGAATTTTCAACCCAGAATTTCATATCCAGCCAAA
CTAAGCTTCATAAGTGAACGAGAAATAAAATACTTTACAGACAAGCAAATGCTGAGAGAT
TTTGTCACCACCAGACATGCCCTATAAGAGCTCCTGAAGGAAGCGCTAAACATGGAAAGG
AAGAACCGGTACCAGCCGCTGCAAAATCATGCCAAAATG
>lcl|hg18_L1PA3_chr15_35506650_35512674
CTCCAAGAAATATGGGACTATGTGAAAAGACCAAATCTACGTCTGATTGGTGTACCTGAA
AGTGATGGGGA-AATGGAACCAAGTTGGAAAACACTCTGCAGGATATTATCCAGGAGAAC
TTCCCCAATCTAGCAAGGCAGGCCAACATTCAGATTCAGGAAATACAGAGAACACCACAA
AGATACTCCTCCAGAAGAGCAACTCCAAGACACATAATTGTCAGATTCACCAAAGTTGAA
ATGAAGGAAAAAATGTTAAGGGCAGCCAGAGAGAAAGGTCGGGTTACCCGCAAAGGGAAG
CCCATCAGACTAACAGCGGATCTCTTGGCAGAAACCCTACAAGCCAGAAGAGAGTGGGGG
CCAATATTCAACATTCTTAAAGAAAAGAATTTTCAACCCAGAATTTCATATCCAGCCAAA
CTAAGCTTCATAAGTGAAGGAGAAATAAAATACTTTAGAGACAAGCAAATGCTGAGAGAT
TTTGTCACCACCAGGCCTGCCCTAAAAGAGCTCCCGAAGGAAGCACTAAACATGGAAAGG
AACAACCGGTACCAGCCGCTGCAAAACCATGCCAAAATG
>lcl|hg18_L1PA3_chr13_40336708_40342734
CTCCAAGAAATATGGGACTATGTGAAAAGACCAAATCTACGTCTGATTGGTGTACCTGAA
AGTGACGGGGAGAATGGAACCAAGTTGGAAAACACTCTGTAGGATATTATCCAGGAGAAC
TTCCCCAATCTAGCAAGGCAGGCCAACATTCAGATTCAGGAAATACAGAGAATGCCACAA
AGATACTCCTCAAGAAGAGCAACTCCAAGACACATAATTGTCAGATTCACCAAAGTTGAA
ATAAAGGAAAAAATGTTAAGGGCAGCCAGAGAGAAAGGTCAGGTTGCCCTCAAAGGGAAG
CCCATCAGACTAACAGTGGATCTCTCGGCAGAAACTCTACAGGCCAGAAGAGAGTGGGGG
CCAATATTGAACATTCTTAAAGAAAAGAATTTTCAACCCAGAATTTCATATCCAGTCAAA
CTAAGCTTCATAAGTGAAGGAGAAATAAAATACTTTACAGACAAGCAAATGCTGAGAGAT
TTTGTCACCACCAGGCCTGCCCTAAAAGAGCTCCTGAAGGAAGCGCTAAACATGGAAAGG
AACAACTGGTACCAGCCGCTGCAAAATCATGTCAAAATG
>lcl|hg18_L1PA3_chr13_29731496_29737519
CTCCAAGAAATATGGGACTATGTGAAAAGACCAAATCTACATCTGATTTGTGTACCTGAA
AGTGACG-GGAGAATGGAACCAAGTTGGAAAACACTCTGCAGGATATCATCCAGGAGAAC
TTCCCCAATCTAGCAAGGCAGGCCAACATACAGATTCAGGAAATACAGAGAACGCCACAA
AGATACTCCTCGAGAAGAGCAACTCCAAGACACATAATTGTCAGATTCACCAAAGTTGAA
ATGAAGGAAAAAATGTTAAGGGCAGCCAGAGAGAAAGGTCGGGTTACCCACAAAGGGAAG
CCCATCAGACTAACAGCGGATCTCTCGGCAGAAACTCTACAAGCCAGAAGAGAGTGGGGG
CCAATATTCAACATTCTTAAAGAAAATAATTTTCAACCCAGAATTTCATATCCAGCCAAA
CTAAGCTTCAT-AGTGAGGGAGAAATAAAATACTTTACAGACAAGCAAATGCTGAGAGAT
TTTGTCACCACCAGGCCTGCCCTAAAAGAGCTCCTTAAGGAAGCACTAAACATGGAAAGG
AACAACCGATACCAGCCGCTGCAAAATCATGCCAAAATG
>lcl|hg18_L1PA3_chr15_85807974_85813984
CTCCAAGAAATATGGGACTATGTGAAAAGACCAAATCTACGTCTGATTGGTGTACCTGAA
AGTGACGGGGAGAATGGAACCAAGTTGGAAAACACTCTGCAGGATATTATCCAGGAGAAT
TTCCCCAATCTAGTGAGGCAGGCCAACATTCAGATTCAGGAAATACAGAGAACGCCACAG
AGATACTCCTCGAGAAGAGCAACTCCAAGACACATAATTGTCAGATTCACCAAAGTTAAA
ACGAAGGAAAAAATGTTAAGGGCAGCCAGAGAGAAAGGTCGGGTTACCCTCAAAGGGAAG
CCCATCAGACTAAGAGTGGATCTCTCGGCAGAAACTCTACAAGCCAGAAGAGAGTGGGGG
CCAATATTCAACATTCTTAAAGAAAAGAATTTTCAACCCAGAATTTCATATCCAGCCAAA
CTAAGCTTCATAAGTGAAGGAGAAATAAAATCCTTTACAGACAAGCAAATGCTGAGACAT
TTTGTCACCACCAGGCCTGCCCTAAAAGACCTCCTGAAGGAAGCGCTAAACATGGAAAGG
AACAACCGGTACCAGCCGCTGCAAAATCATGCCAAAATG
>lcl|hg18_L1PA3_chr13_33456812_33462829
CTCCAAGAAATATGGGACTATGTGAAAAGACCAAATCTATGTCTGATTGGTGTACCTGAA
AGTGACGAGGAGAATGGAACCAAGTTAGAAAACACTCTGCAGGATATTATCCAGGAGAAC
TTCCCCAATCTAGCAAGGCAGGCCAACATTCAGATTCAGGAAATACAGAGAAGGCCACAA
AGATACTCCTAGAGAAGAGCAACTCCAAGACACATAATTGTCAGATTCACCAAAGTGGAA
ATGAAGGAAAAAATGTTAAGGGCAGCCAGAGAGAAAGGTCGGGTTACCCTCAAAGGGAAG
CCCATCAGACTAACAGCGGATCTCTCAGCAGAAACTCTACAAGCCAGAAGAGAGTGGGGG
CCAACATTCAACATTCTTAAAGAGAAAAATTTTCAACCCAGAATTTCATATCCAGCCAAA
CTAAGCTTCATAAGCGAAGGAGAAATAAAATACTTTACAGACAAGCAAATGCTGAGAGAT
TTTGTCACCACCAGGCCTGCCCTAAAAGAGCTCCTGAAGGAAGTGCTAAACATGGAAAGG
AACAACCGGTACCAGCCGCTGCAAAATCATGCCAAAATA
>lcl|hg18_L1PA3_chr13_60181888_60187919
CTCCAAGAAATATGGGACTATGTGAAAAGACCAAATCTACGTCTGATTGGTGTACCTGAA
AGTGACGGGGAGAATGGAACCAAGTTGGAAAACACTCTGCAGGATATTATCCAGGAGAAC
TTCCCCAATCTAGCAAGGCAGGCTGACATTCTGATTCAGGAAATAGAGAGAACACCACAA
AGATACTCCTCGAGAAGAGCAACTCCAAGACACATAATTGTCAGATTCACCAAAGTTGAA
ATGAAGGAAAAAATGTTAAGGGCAGCCAGAGAGAAAGGTTGGGTTACCCTCAAAGGGAAG
CCCATCAGACTAACAGCAGATCTCTCGGCAGAAACCCTACAAGCCAGAAGAGAGTGGGGG
CCAATATTCAACATTCTTAAAGAAAAGAATTTTCAATCCAGAATTTCATATCCAGCCAAA
CTAAGCTTCATAAGTGAAGGAGAAATAAAATACTTTACAGACAAGCAAATGCTGAGAGAT
TTTGTCACCACCAGGCCTGCCCTACAAGAGCTCCTGAAGGAAGCACTAAACATGGAAAGG
AACAACCGGTACCAGCCGCTGCAAAATCATGCCAAAATG
>lcl|hg18_L1PA3_chr15_77565181_77571215
CTCCAAGAAATATGGGACTATGTGAAAAGACCAAATCTACATCTGATTGGTGTACCTGAA
AGTGACGGGGAGAATGGAACCAAGTTGGAAAACACTCTGCAGGATATTATCCAGGAGAAC
TTCCCCAATCTAGCAAGGCAGGCCAACATTCAGATTCAGGAAATACAGAGAATGCCACAA
AGATACTCCTCGAGAAGAGCAACTCCAAGACACATAATTGTCAGATTCACCAAAGTTGAA
ATGAAGGAAAAAATGTTAAGGGCAGCCAGAGAGAAAGGTCAGGTTACCCTCAAAGGGAAG
CCCATCAGACTAACAGCGGATCTTTCGGAAGAAACTCTACAAGCCAGAAGAGAGTGGGGG
CCAATATTCAACATTCTCAAAGAAAAGAATTTTCAACCCAGAATTTCATATCCAGCCAAA
CTAAGCCTCATAAGTGAAGGAGAAATAAAATACTTTACAGACAAGCAAATGCTGAGAGAT
TTTGTCACCACCAGGCCTGCCCTAAAACAGCTCCTGAAGGAAGCGCTAGACATGGAAAGG
AACAACCGGTACCAGCCACTGCAAAATCATGCCAAAATG
>lcl|hg18_L1PA3_chr15_51763689_51769718
CTCCAAGAAATATGGGACTATGTGAAAAGACCAAATCTATGTCTGATTGGTGTACCTGAA
AGTGATGGGGAGAATGGAACCAAGTTGGAAAACACGCTGCAGGATATTATCCAGGAGAAC
TTCCCCAATCTAGCAAGGCAGGCCAACATTCAGATTCAGGAAATACAGAGAACACCGCAA
AGATACTCCTCGAGAAGACCAACTCCAAGACACATAATTGTCAGATTCACCAAAGTTGAA
ATGA-GGAAAAAATGTTAAGGGCAGCCAGAGAGAAAGGTCGGGTTACCCTCAAAGGGAAG
CCCATCAGACTAACAGCGGATCTCTCACCAGAAACCCTACAAGCCAGAAGAGAGTGGGGG
CCAATATTCAACATTCTTAAAGAAAAGAATTTTCAACCCAGAATTTCATATCCAGCCAAA
CTAAGCTTCATAAGTGAAGGAGAAATAAAATACTTTACAGACAAGCAAATGCTGAGAGAT
TTTGTCACCACCAGGCCTGCCTTACAAGAGCTCCTAAAGGAAGTGCTAAACATGGAAAGG
AACAACCGGTACCAGCCACTGCAAAATCATGCCAAAATG
>lcl|hg18_L1PA3_chr13_76671164_76677197
CTCCAAGAAATATGGGACTATGTGAAAAGACCAAATCTACGTCTGATTGGTGTACCTGAA
AGTGATGGGGAGAATGGAACCAAGTTGGAAAACACTCTGCAGGATATTATCCAGGAGAAC
TTCCCCAATCTAGCAAGGCAGGCCAACATTCAGATTCAGGAAATACAGAGAACGCCACAA
AGATACTCCTTGAGAAGAGCAACTCCAAGGCACATAATTGTCAGATTTACCAAAGTTGAA
ATGAAGGAAAAAATGTTAAGGGCAGCCAGAGAGAAAGGTCGGGTTACCCTCAAAGGGAAG
CCCATCAGACTAACAGCGGATCTCTCAGCAGAAACTCTACAAGCCAGAAGAGAGTGGGGG
CCAATATTCAACATTCTTTAAGAAAAGAATTTCCAACCCAGAATTTCATATCCAGCCAAA
CTAAGCTTCATAAGTGAAGGAGAAATAAAATACTTTACAGACAAGCAAATGCTGAGAGAT
TTTGTCACCACCAGGCCTGACCTAAAAGAGCTCCTGAAGGAAGTGCTAAACATGGAAAGG
AACAACCGGTACCAGCCACTGCAAAATCATGCCAAAATG
>lcl|hg18_L1PA3_chr13_37294412_37300436
CTCCAAGAAATATGGGACTATGTGAAAAGACCAAATCTACGTCTGATTGGTGTACCTGAA
AGTGGTGGAGAGAATGGAACCAAGTTGGAAAACACTCTGCAAGATATTATCCAGGAGAAC
TTCCCCAATCTAGCAAGGCAGGGCAACATTCAGATTCAGGAAATACAGAGAATGCCACAA
AGATACTCCTCGAGAAGAGCAACTCCAAGACACATAATTGTCAGATTCAGTAAAGTTG-A
ATGAAGGAAAAAATGTTAAGGGCAGCCAGAGAGAAAGGTCGGGTTACCCTCAAAGGGAAG
CCCATCAGACTAACAGCGGATCTCTTGGCAGAAACCCTATAAGCCAGAAGAGAGTGGGGA
CCAATATTCAACATTCTTAAAGAGAAGAATTTTCAACCCAGAATTTCATATCCAGCCAAA
CTAAGCTTCATAAGTGAAGGAGAAATAAAATCCTTTACAGACAAGCAAATGCTGAGAGAT
TTTGTCACCACCAGGCCTGCCCTAAAAGAGCTCCTGAAGGAAGCGCTAAACATGGAAAGG
AACAACCGGTACCAGCCGCTGCAAAATCATGCCAAAATG
>lcl|hg18_L1PA3_chr15_41729466_41735492
CTCCAAGAAATATGGGACTATGTGAAAAGACCAAATCTACGTCTGACTGGTGTACCTGAA
AGTGATGGGGAGAATGGAACCAAGTTGGAAAACACTCTACAGGATATTATCCAGGAGAAC
TTCCCCAATCTAGCAAGGCAGGCCAACATTCAGATTCAGGAAATACAGAGAATGCCACAA
AGATACTCCTCGAGAAGAGCAACACCAAGACACATAATTGTCAGATTCACCAAAGTTGAA
ATGAAGGAAAAAATGTTAAGGGCAGCCAGAGAGAAAGGT-GGGTTACCCTGAAAGGGAAG
CCCATCAGGCTAACAGCAGATCTCTCGGCATAAACTCTACAAGCCAGAAGAGAGTGGGGG
CCAATATTCAACATTCTTAAAGAAAAGAATTTTCAACCCAGAATTTCATATCCAGCCAAA
TTAAGCTTCATAAGTGAAGGAGAAATAAAATACTTTACAGACAAGCAAATGCTGAGAGAT
TTTGTCACCACCAGGCCTGCCCTAAAAGAGCTCCTGAAGGAAGCACTAAACATGGACAGG
AACAAACGGTACCAGCCGCTGCAAAATCATGCCAAAATG
>lcl|hg18_L1PA3_chr15_30262923_30269067
CTCCAAGAAATATGGGACTATGTGAAAAGACCAAATCTACGTCTGATTGGTGTACCTGAA
AGTGACGGGGAGAATGGAACCAAGTTGGAAAACACTCTGCAGGATATTATCCAGGAGAAC
TTCCCCAATCTAGCAAGGCAGGCCAACGTTCAGATTCAGGAAATACAGAGAACACCACAA
AGATACTCCTCGAGAAGAGCACCTCCAAGACACATAATTGTCAGATTCACCAAAGTTGAA
ATGAAGGAAAAAATGTTAAGGGCAGCCAGAGAGAAAGGTCGGGTTACCCACAAAGCGAAG
CCCATCAGACTAACAGCGGATCTCTCGGCAGAAA--CTGCAAGCCAGAAGAGAGTGCGGG
CCAATATTCAACATTCTCAAAGAAAAGAATTTTCAACCCAGAATTTCATATCCAGCCAAA
CTAAGCTTCATAAGTGAAGGAGAAATAAAATACTTTACAGACAAGCAAATGCTGAGAGAT
TTTGTCACCACCAGGCCTGCCCTAAAAGAGCTCCTGAAGGAAGCACTAAACATGGAAAGG
AACAACTGTTACCAGCCGCTGCAAAATCATGCCAAAATG
>lcl|hg18_L1PA3_chr13_22046876_22052962
CTCCAAGAAATATGGGACTATGTGAAAAGACCAAATCCACGTCTGATTGGTGTACCTGTA
AGTGACGGGGAGAATGGAACCAAATTGGAAAACACTCTGCAGGATATTATCCAGGAGAAC
TTCCCCAATTTAGCAAGGCAGGCCAACATTCAGATTCAGGAAATACAGAGAACACCACAA
AGATACTCCTCGAGAAGAGCAACTCCAAGACACATAATTGTCAGATTCACCAAAGTTGAA
ATGAAGGAAAAAATGTTAAGGGCAGTCAGAGAGAAAGGTCGAGTTACCCTCAAAGGGAAG
CCCATCAGAGTAACAGCGGATCTCTTGGCAGAAACTCTACAAGCCAGAAGAGAGTGGGGG
CCAATATTCAACATTCTTAAAGAAAAGAATTTTCAACCCAGAATTTCATATCCAGCCAAA
CGAAGCTTCATAAGTGAAGGAGAAATAAAATACTTTACAGACAAGCAAATGCTGAGAGAT
TTCGTCACCACCAGGCCTGCCCTAAAAGAGCTCCTGAAGGAAGCGCTAAACATGGAAAGG
GACAACTGGTACCAGCCACTGCAAAATCATGCCAAAATG
>lcl|hg18_L1PA3_chr13_24278786_24284806
CTCCAAGAAATATGGGACTATGTGAAAAGACCAAATCTATGTCTGATTGGTGTACCTGAA
AGTGACGGGGAGAATGGAACCAAGTTGGAAAACACTCTGCAGGATATTATCCAGGAGAAC
TTCCCCAATCTAGCAAGGCAGGCCAACATTCAGATTCAGGAAATACAGAGAACGCCACAA
AGATACTCCTCGAGAAGAGCAACTCCAAGACACATAATTGTCAGATTCACCAAAGTGGAA
ATGAAGGAAAAAATGTTAAGAGCAGCCAGAGAGAAAGGTCGGGTTACCCTCAAAGGGAAG
CCCCTCAGACTAACAGTGGATCTCTCGGCAGAAACTCTACAAGCCAGAAGAGAGTGGGGG
CCAATATTCAACATTCTTAAAGAAAAGAATTTTCAACCCAGAATTTCATATCCAGCCAAA
CTAAGCTTCATAAGTGAAGGAGAAATAAAATACTTTCCAGACAAGCAAATGCTGAGAGAT
TTTGTCACCACCAGGCCTGCCCTAAAAGAGCTCCTGAAGGAAGCGCTAAACATGGAAAGG
AACAACCGGTACCAGCTGCTGCAAAATCATGCCAAAATG
>lcl|hg18_L1PA3_chr14_42506465_42512508
CTCCAAGAAATATGGGACTATGTGAAAAGACCAAATCTACGTCTGATTGGTGTACCTGAA
AGTGATGGGGAGAATGGAACCAAGTTGGAAAACACTCTGCAGGATATTATCCAGGAGAAC
TTCCCCAATCTAGCAAGGCAGGCCAACGTTCAGATTCAGGAAATACAGAGAATGCCACAA
AGATACTCCTCGAGAAGAGCAACTCCAAGACACATAATTGTCAGATTCACCAAAGTTGAA
ATGAAGGAAAAGATGTTAAGGGCAGCCAGAGAGAAAGGTCGGGTTACCCTCAAAGGGAAG
CCCATCAGACTAACAGCGGATCTCTCGGCAGAAACCCTACAAGCCAGAAGAGAGTGGGGG
CCAATATTCAACACTCTTAAAAAAAAGAATTTTCAACCCAGAATTTCATATCCAGCCAAA
CTAAGCTTCATAAGTGAAGGAGAAATAAAATATTTTACAGACAAGCAAATGCTGAGAGAT
TGTGTCACCACCAGGCCTGCCTTACAAGAGCTCCTGAAGGAAGCACTAAACATGGAAAGG
AACAACTGGTACCAGCCACTGCAAAATCATGCCAAAATG
>lcl|hg18_L1PA3_chr13_36722478_36728518
CTCCAAGAAATATGGGACTATGTGAAAAGACCAAATCTACGTCTGATTGGTGTACCTGAA
AGTGACGGGGAGAATGGAACCAAGTTGGAAAACACTCTGCAGGATATTATCCAGGAGAAC
TTCCCCAATCTAGCAAGGCAGGTCAACGTTCAGATTCAGGAAATACAGAGAACACCACAA
AGATACCCCTCGAGAAGAGCAACTCCAAGACACATAATTGTCAGATTCACCAAAGTTGAA
ATGAAGGAAAAAATGTTAAGGGCAGCCAGAGAGAAAGGTCGGGTTACCCTCAAAGGGAAG
CCCATCAGACTAACAGCGGATCTCTCGGCAGAAACCCTACAAGCCAGAGGAGAGTGGGGG
CCAATATTCAACATTCTTAAAGAAAAGAATTTTCAACCCAGAATTTCATATCCAGCCAAA
CTAAGCTTCATAAGTGAAGGAGAAATAAAATACTTTACAGACAAGCAAATGCTGAGAGAT
TTTGTCACCACCAGGCCTGCCCTAACAGAGCTCCTGAAGGAAGCGCTAAACATGGAAAGG
AACAACCGGTACCAGCCGCTGCAAAATTATGCCAAAATG
>lcl|hg18_L1PA3_chr14_83175396_83181427
CTCCAAGAAATATGGGACTATGTGAAAAGACCAAATCTACGTCTGATTGGTGTACCTGAA
AGTGATGGGGAGAATGGAACCAAGTTGGAAAACACTCTGCAGGATATTATCCAGGAGAAC
TTCCCCAATCTAGCAAGGAAGGCCAACGTTCAGATTCAGGAAATACAGAGAACACCACAA
AGATACTCCTCGAGAAGAGCAACTCCAAGACACATAATTGTTAGATTCACCAAAGTTGAA
ATGAAGGAAAAAATGTTAAGGGCAGCCAGAGAGAAAGGTCGGGTTACCCTCAAAGGGAAG
CCCATCAGACTAACAGTGGATCTCTCGGCAGAAACCCTACAAGCCAGAAGAGAGTGGGGG
CCAATATTCAACATTCTTCAAGAAAAGAATTTTCAACCCAGAATTTCATGTCCAGCCAAA
CTAAGCTTCATAAGTGAAGGAGAAATAAAATACTTTACAGATAAGCAAATGCTGAGAGAT
TTTGTCACCACCAGGCCTGCCCTAAAAGAGCTCCTGAAGGAAGCGCTAAACATGGAAAGG
AACAACTGGTACCAGCTGCTGCAAACTCATGCCAAAATG
>lcl|hg18_L1PA3_chr13_72082386_72088426
CTCCAAGAAATATGGGACTATGTGAAAAGACCAAATCTACGTCTGATTGGTGTACCTGAA
AGGGACGGGGAGAATGGAACCAAGTTGGAAAACACTCTGCAGTAGATTATCCAGGAGAAC
TTCCCCAGTCTAGCAAGGCAGGCCAACATTCACATTCAGGAAATACAGAGAATGCCACAG
AGATACTCCTCGAGAAGAGCAACACCAAGACACATAATTGTCAGATTCACCAAAGTTGAA
ATGAAGGAAAAAATGTTAAGGGCAGCCAGAGAGAAAGGTCGGGTTACCCTCAAAGGGAAG
CCTATCAGACTAACAGCGGATCTCTCGGCAGAAACTCTACAAGCCAGAAGAGGGTCGGGG
CCAATATTCAACATTCTTAAAAAACAGAATTTTCAACCCAGAATTTCATATCCAGCCAAA
CTAAGCTTTGTAAGCAAAGGAGAAATAAAATCCTTTACAGACAAGCAAATCCTGAGAGAT
TTTCTCACCACCAGGCCTGCCCTAAAAGAGCTCCTGAAGGAAGCACTAAACATGGAAAGG
AAAAACCGATACCAGCTGCTGCAAAATCATGCCAAAATG
>lcl|hg18_L1PA3_chr13_90114238_90120295
CTCCAAGAAATATGGGACTATGTGAAAAGACCAAATCTACGTCTGATTGGTGTACCTGAA
AGTGACGGGGAGAATGGAACCAAGTTGGAAAACACTCTGCAGGATATTATCCAGGAGAAC
TTCCCCAATCTAGCAAGGCAGGCCAACATTCAGATTCAGGAAATACAGAGAACGCCACAA
AGATACTCCTTGAGAAGAGCACCTCCAAGACACATGATTGTCAGATTCACCAAAGTTGAA
ATGAAGGAAAAAATGTTAAGGGCAGCCAGAGAGAAAGGTCGGGTTACCCTCAAAGGGAAG
CCCATCAGACTAACAGCGGATCTCTCGGCAGAAACTCTACAAGCCAGAAGAGAGTGGGGG
CCAATATTCAACATTCTTAAAGAAAATAATTTTCAACCCTGAATTTCATATACAGCCAAA
CGAAGCTTCATAAGTGAAGGAGAAATAAAATCCTTTACAGACAAGCAAATGCTGAGAGAT
TTTGTCACCACCAGGCCTGCCCTAAAAGAGCTCCTGAAGGAAGTGCTAAACATGGAAAGG
AACAACCAGTACCAGCCACTGCAAAATCATGCCAAAATG
>lcl|hg18_L1PA3_chr14_40487872_40493889
CTCCAAGAAATATGGGACTATGTGAAAAGACCAAATCTACGTCTGATTGGTGTACCTGAA
AGTGATGGGGAGAATGGAACCAAGTTGGAAAACGCTCTGTAGGATATTATCCAGGAGAAC
TTCCCCAATCTAGCAAGGCAGGCCAACGTTCAGATTCAGGAAATACAGAGAACGCCACAA
AGATACTCCTCGAGAAGAGCAACTCCAAGACACATAATTGTCAGATTCACCAAAGTTGAA
ATGAAGGAAAAAATGTTAAAGGCAGCCAGAGAGAAAGGTCGGGTTACCCTCAAAGGGAAG
CCCATCAGACTAACAGCGGATCTCTCAGCAGAAAC-CTACAAGCCAGAAGAGAGCGGGGG
CCAACATTCAACATTCTTAAAGAAAAGAATTTTCAACCCAGAATTTCATATCCAGCCAAA
CTAAGCTTCATAAGCGAAGGAGAAATAAAATACTTTACAGACAAGCAAATGCTGAGAGAT
TTTGTCA-CACCAGGCCTGCCCTAAAAGAGCTCCTGAAGGAAGTGCTAAATATGGAAAGG
AAAAACCGGTACCAGCCCCTGCAAAATCATGCCAAAATG
>lcl|hg18_L1PA3_chr14_71512733_71518783
CTCCAAGAAATATGGGACTATGTGAAAAGACCAAATCTACGTCTGATTGGTGTACCTGAA
AGTGATGGGGAGAATGGAACCAAGTTGGAAAACACTCTGCAGGATATTATCCAGGAGAAC
TTCCCCAATCTAGCAAGGCAGGCCAACTTTCAGATTCAGGAAATACAGAGAACGCCACAA
AGATACTCCTCGAGAAGAGCAACTCCAAGACACATAATTGTCAGATTCACCAAAGTTGAA
ATGAAGGAAAAAATGTTAAGGGCAGCCAGAGAGAAAGGTCGGGTTACCCTCAAAGGGAAG
CCCATCAGACTAACACCGGATCTCTCAGCAGAAACCCTACAAGCCAGAAGAGAGTGGGGG
CCAATATTCAACATTCTTAAAGAAAAGAATTTTCAATCCAGAATTTCATATCCAGCCAAA
CTAAGCTTCATAAGTGAAGGAGAAATAAAATACTTTACAGACAAGCAAATGCTGAGAGAT
TTTGTCACCACCAGGCCTGCCCTAAAAGAGCTCCTGAAGGAAGTGCTAAACATGGAAAAG
AACAACCGGTACCAGCCGCTGCAAAATCATACCAAAATG
>lcl|hg18_L1PA3_chr15_34274866_34280934
CTCCAAGAAATATGGGACTATGTGAAAAGACCAAATCTGCGTCTGATTGGTGTACCTGAA
AGTGATGGGGAGAATGGAACGAAGTTGGAAAACACACTGCAGGATATTATCCAGGAGAAC
TTCCCCAATCTAGCAAGGCAGGCCAACGTTCAGATTCAGGAAATACAGAGAATGCCACAA
AGATACTCCTCGAGAAGAGCAACTCCAAGGCACATAATAGTCAGATTCACCAAAGTTGAA
ATGAAGGAAAAAATGTTAAGGGCAGCCAGAGAGAAAGGTCGGGTTACCCTCAAAGGGAAG
CCCATCAGACTAACAGCAGATCTCTCAGCAAAAACCCTACAAGCCAGAAGAGAGTGGGGG
CCAATATTCAACATTCTTAAAGAAAAGAATTTTCAACCCAGAATTTCATATCCAGCCAAA
CTAAGCTTCATAAGCGAAGGAGAAATAAAATACTTTACAGACAAGCAAATGCTGAGAGAT
TTTGTCACCACCAGGCCTGCCCTAAAAGAGCTCCTGAAGGAAGTGCTAAATATGGAAAGG
AACAACCGGTACCAGCAGCTGCAAAATCATGCCAAAATG
>lcl|hg18_L1PA3_chr15_28319856_28325893
CTCCAAGAAATATGGGACTATGTGAAAAGACCAAATCTACGTCTGATTGGTGTACCTGAA
AGTGATGGGGAGAATGGAACCAAGTTGGAAAACACTCTGCAGGATATTATCCAGGAGAAC
TTCCCCAATCTAGCAAGGCAGGCCAACGTTCAGATTCAGGAAATACAGAGAACGCCACAA
AGATATTCCTCGAGAAGAGCAACTCCAAGACACATAATTCTCAGATTCACCAAAGTTGAA
ATGAAGGAAAAAATGTTAAGGGCAGCCAGAGAGAAAGGTCGGGTTACCCTCAAAGGGAAG
CCCATCAGACTAACAGCGGATCTCTCGGCAGAAACCCTACAAGCCAGAAGAGAGTGGGGG
CCAATATTCAACATTCTTAAAGAAAAGAATTTTCAACCCAGAATTTCATATCCAGCCAAA
CTAAGCTTCATAAGTGAAGGAGAAATAAAATACTTTACAGACAAGCAAATGCTGAGAGAT
TTTGTCACCACCAGGCCTGCCCTAAAAGAGCTCCTGAAGGAAGCGCTAAATATGGAAAGG
AACAACCGGTACCAGCCGCTGCAAAATCATGCCAAAATG
>lcl|hg18_L1PA3_chr15_30371763_30377803
CTCCAAGAAATATGGGACTATGTGAAAAGACCAAATCTACATCTGATTGGTGTACCTGAA
AGTGATGGGGAGAATGGAACCAAGTTGGAAAACACTCTGCAGGATATTATCCAGGAGAAC
TTCCCCAATCTAGCAAGGCAGGCCAACGTTCAGATTCAGGAAATACAGAGAACGCCACAA
AGATATTCCTCGAGAAGAGCAACTCCAAGACACATAATTCTCAGATTCACCAAAGTTGAA
ATGAAGGAAAAAATGTTAAGGGCAGCCAGAGAGAAAGGTCGGGTTACCCTCAAAGGGAAG
CCCATCAGACTAACAGCGGATCTCTCGGCAGAAACCCTACAAGCCAGAAGAGAGTGGGGG
CCAATATTCAACATTCTTAAAGAAAAGAATTTTCAACCCAGAATTTCATATCCAGCCAAA
CTAAGCTTCATAAGTGAAGGAGAAATAAAATACTTTACAGACAAGCAAATGCTGAGAGAT
TTTGTCACCACCAGGCCTGCCCTAAAAGAGCTCCTGAAGGAAGCGCTAAATATGGAAAGG
AACAACCGGTACCAGCCGCTGCAAAATCATGCCAAAATG
>lcl|hg18_L1PA3_chr14_67404542_67410567
CTCCAAGAAATATGGGACTATGTGAAAAGACCAAATCTACGTCTGATTGGTGTACCTGAA
AGTGACGGGGAGAATGGAACCAAGTTGGAAAACACTCTGCAGGATATTATCCAGGAGAAC
TTCCCCAATCTAGCAAGGCAAGCCAACATTCAGATTCAGGAAATACAGAGAACGCCACAA
AGATACTCCTCAAGAAGAGCAACTCCAAGACACATAATTGTCAGATTCACCAAAGTTGAA
ATGAAGGAAAAAATGTTAAGCGCAGCCAGAGAGAAAGGTCGGGTTACCCTCAAAGGGAAG
CCCATCAGACTAACAGCAGATCTCTTGGCAGAAACTCTACAAGCCAGAAGAGAGTGGGGG
CCAACATTCAACATTCTTAAAGAAAAGAATTTTCAACCCAGAATTTCATATCCAGCCAAA
C-AAGCTTCATAAGTGAAGGAGAAATAAAATACTTTACAGACAAGCAAATGCTGAGAGAT
TTTGTCACCACCAGGTCTGCCCTAAAAGAGCTCCTGAAGGAAGCGCTAAACATGGAAAGG
AACAACCGGTACCAGCCGCTGCAAAATCATGCCAAAATG
>lcl|hg18_L1PA3_chr14_89742871_89748901
CTCCAAGAAATATGGGACTATGTGAAAAGACCAAATCTACGTCTGATTGGTATACCTGAA
AGTGACGGGGAGAATGGAACCAAGTTGGAAAACACTCTGCAGGATATTATCCAGGAGAAC
TTCCCCAATCTAGCAAGGCAGGCCAACATTCAGATTCAGGAAATACAGAGAACGCCACAA
AGATACTCCTCGAGAAGAGCAACACCAAGACACATAATTGTCAGATTCTCCAAAGTTGAA
ATGAAGGAAAAAATGTTAAGGGCAGCCAGAGAGAAAGGTCGGATTACCCTCAAAGGGAAG
CCCATCAGACTAACAGCAGATCTCTCGGCAGAAACTCTACAAGCCAGAAGAGAGTGGGGG
CCAATATTCAACATTCTTAAAGAAAAGAATTTTCAACCCAGAATTTCATATCCAGCCAAA
CTAAGCTTCATAAGTGAAGGAGAAATAAAATCCTTTACAGACAAGCAAATCCTGAGAGAT
TTTGTCATCACCAGGCCTGCCCTAAAAGAGCTCCTGAAGGAAGCGCTAAACATGGAAAGG
AACAACCGGTACCAGCCGCTGCAAAATCATGCCAAAATG
>lcl|hg18_L1PA3_chr14_80650263_80656287
CTCCAAGAAATATGGGACTATGTGAAAAGACCAAATCTACATCTGATTGGTGTACCTGAA
AGTGATGTGGAGAATGGAACCAAGTTGGAAAACACTCTGCAGGATATTATCCAGGAGAAA
TTCCCCAATATAGCAAGGCAGGCCAACGTTCAGATTCAGGAAATACAGAGAATGCCACAA
AGATACTCCTCGAGAAGAGCAACTCCAAGACACATAATTGTCAGATTCACCAAAGTTGAA
ATGAAGGAAAAAATGTGAAGGGCAGCCAGAGAGAAAGGTCGGGTTACCCTCAAAGGGAAG
CCCATCAGACTAACAGTGGATCTCTCGGCAGAAACCCTACAAGCCAGAAGAGAGTGGGGG
CCAATATTCAACATTCTTCAAGAAAAGAATTTTCAACCCAGAATTTCATATCCAGCCAAA
CTAAGCTTCATAAGTGAAGGAGAAATAAAATGCTTTACAGACAAGCAAATGCTGAGAGAT
TTTCTCACCACCAGGCCTGCCCTAAAGGAGCTCCTGAAGGAAGCGCTAAACATGGAAAGG
AACAACCGGTACCAGCCGCTGCAAAATCATGCCAAAATG
>lcl|hg18_L1PA3_chr13_73708037_73714108
CTCCAAGAAATATGGGACTATGTGAAAAGACCAAATCTACGTCTGATTGGTGTACCTGAA
AGTGATGGGGAGAATGGAACCAAGTTGGAAAACACTCTGCAGGATATTATCCAGGAGAAC
TTCCCCAATCTAGCAAGGCAGGCCAACGTTCAGATTCAGGAAATACAGAGAACGCCACAA
AGATACTCCTCGAGAAGAGCAACTCCAAGACACATAATTGTCAGATTCACCAAAGTTGAA
ATGAAGGAAAAAATGTTAAGGGCAGCCAGAGAGAAAGGTCGGGTTACCCTCAAAGGGAAG
CCCATCAGACTAACAGCGGATCTCTCGGCAGAAACCCTACAAGCCAGAAGAGAGTGGGGG
CCAATATTCAACATTCTTAAAGAAAAGAATTTTCAACCCAGAACTTCATATCCAGCCAAA
CTAAGCTTCATAAGTGAAGGAAAAATAAAATAATTTACAGACAAGCAAATGCTGAGAGAC
TTTGTCACCACCAGGCCTGCCTTACAAGAGCTCCTGAAGGAAGCACTAAACATGGAAAAG
AACAACCGGTACCAGCCGCTGCAAAATCGTGCCAAAATG
>lcl|hg18_L1PA3_chr13_93822455_93828446
CTCCAAGAAATATGGGACTATGTGAAAAGACCAAATCTACGTCTGATTGGCGTACCTGAA
AGTGATGGGGAGAATGGAACCAAGTTGGAAAACACTCTGCAGGATATTATCCAGGAGAAC
TTCCCCAATCTAGCAAGGCAGGCCAACATTCACATTCAGGAAATACAGAGAACGCCACAA
AGATACTCCTCGAGAAGAGGAACTTCAAGACACATAATTGTCAGATTCACCAAATTTGAA
ATGAAGGAAAAAATGTTAAGGGCAGCCAGAGAGAAAGGTCGGGTTACCCTCAAAGGGAAG
CCCATCAGACTAACAGCGGATCTCTCGGCAGAAACCCTACAAGCCAGAAGAGAGTGGGGG
CCAATATTCAACATTCTTAAACAAAAGAATTTTCAACCCAGAATTTCATATCCAGCCAAA
CTAAGCTTCATAAGTGAAGGAGAAATAAAATACTTTACAGACAAGCAAATGCTGAGAGAT
TTTGTCACCACCAGTCCTGCCCTAAAAGAGCTCCTGAAGGAAGCGCTAAACATGGAAAGG
AACAACCGATACCAGCCACTGCAAAATCATGCCAAAGTG
>lcl|hg18_L1PA3_chr15_49111119_49117138
CTCCAAGAAATATGGGACTATGTGAAAAGACCAAATCTACGTCTCATTGGTGTACCTGAA
AGTGATGGGGAGAATGGAACCAAGTTGGAAAACATTCTGCAGGATATTATCCAGGAGAAC
TTCCCCAATCTAGCAAGGCAGGCCAACGTTCAGATTCAGGAAATACAGAGAACGCCACAA
AGATATTCCTCGAGAAGAGCAACTCCAAGACACATAATTGTCAGATTCACCAAAGTTGAA
ATGAAGGAAAAAATGTTAAGGGCAGCCAGAGAGAAAGGTCGGGTTACCCTCAAAGGGAAG
CCCATCAGACTAACAGCTGATCTCTCGGCAGAAACTCTACAAGCCAGAAGAGAGTGGGGG
CCAATATTCAACATTCTTAAAGAAAAGAATTTTCAACCCAGAATTTCATATCCAGCCAAA
CTAAACTTCATAAGCGAAGGAGAAATAAAATACTTTACAGACAAGCAAATGCTGAGAGAT
TTTGTCACCACCAGGCCTGCCCTAAAAGAGCTCCTGAAGGAAGCGCTAAACATGGAAAGG
AACAACCAGTACCAGCCGCTGCAAAATCATGCCAAAATG
>lcl|hg18_L1PA3_chr2_108186032_108192155
CTCCAAGAAATATGGGACAATGTGAAAAGACCAAATCTACATCTGATTAGTGTACCTGAA
AGTGACGGGGAGAATGGAACCAAGTTGGAAAACACTCTGCAGGATATTATCCAGGAGAAC
TTCCCCAATCTAGCAAGGCAGGCCAACATTCAAATTCAGGAAATACAGAGAATGCCACAA
AGATACTCCTCGAGAAGAGCAACTCCAAGACACAAAATTGTCAGATTCACCAAAGTTGAA
ATGAAGGAAAAAATGTTAAGGGCAGCCAGAGAGAAAGGTCGGGTTACCCAGAAAGGGAAG
CCCATCAGACTAACAGTGGATCTCTCGGCAGAAACTCTACAAGCCAGAAGAGAGTGGGGG
CCAATATTCAGCATTCTTAAAGAAAAGAATTTTCAACCCAGAATTTCATATCCAGTCAAA
CTAAGCTTCATAAGTGAAGGAGAAATAAAATCCTTTACAGAGAAGCAAATGCTGAGAGAT
TTTGTCACCACCAGGCCTGCCCTAAAAGAGCTCCTGAAGGAAGCACTAAACATGGAAAGG
AACAACCGATACCAGCCACTGCAAAAACATGCCAAATTG
>lcl|hg18_L1PA3_chr2_132536909_132543059
CTCCAAGAAATATGGGACTACGTGAAAAGACCAAATGTACGTCTGATAGGTGTACCTGAA
ACTGACGGGGAGAATGGAACCAAGTTGGAAAACACTCTGCAGGATATTATCCAGGAGAAC
TTCCCCAATCTAGCAAGGCAGGCCAACATTCAGATTCAGGAAATACAGAGAATGCCACAA
AGATACTCCTCGAGAAGAGCAACTCCAAGACACATAATTGTCAGATTCACCATAGGTGAA
AGGAAGGAAAAAATGTTAAGGGCAGCCAGAGAGAAAGGTCGGGTTACCCACAAAGGGAAG
CCCATCAGACTAACAGCGGATCTCTTGGCAGAAACTCTAGAAGCCAGAAGAGAGAGGGGG
CCGATATTCAACATTCTTAAAGAAAAGAATTTTCAACCCAGAATTTCATATCCAGCCAAA
CTAAGCTTCATAAGTGAAGGAGAAATAAAATACTTTACAGACAAGCAAATGCTGAGAGAT
TTTGTCACCACCAGGCCTGACCTAAAAGAGCTCCTGAAGGAAGCGCTAAACATGGAAAGG
AACAACCAGTACCAGCCACTGCAAAATCATGCCAAAATG
>lcl|hg18_L1PA3_chr19_random_65277_71304
CTCCAAGAAATATGGGACTATGTGAGAAGACCAAATCTACGTCTGATTGGTGTACCTGAA
AGTGATGGGGAGAATGGAACCAAGTTGGAAAACACTCTGCAGGATATTATCCAGGAGAAC
TGCCCCAATCTACCAAAGCAGGCCAACATTCAGATTCAGTAAATACAGAGAATACCCCAA
AGATACTCCTCGAGAAGAGCAACTCCGAGACACATAATTGTCAGATTCACCAAAGTTGAA
ATGAAGGAAAAAATGTTAAGGGCAGCCAGAGAGAAAGGTCGGGTTACCCTCAAAGGGAAG
CCCATCAGACTAACAGCGGATCTCTCGGCAGAAACTCTACAAGCCAGAAGACAGTGGGGG
CCAATATTCAACATTCTTAAAGAAAAGAATTTTCAACCCAGAATTTCATATCCAGCCAAA
CTAAGCTTCATAAGTGAAGGAGAAATAAAATACCTTACAGACAAGCAAATGCTGAGAGAT
TTTGTCACCACCAGGCCTGCCCTAAAAGAGCTCCTGAAGGAAGCACTAAACATGGAAAGG
AACAACTGGTATCAGCCACTGCAAAATCATACCAAAATG
>lcl|hg18_L1PA3_chr19_24122162_24128338
CTCCAAGAAATATGGGACTATGTGAAAAGGCCAAATCTACGTCTGATTGGTGTACCTGAA
AGTGACGGGGAGAATGGAACCAAGTTGGAAAACACTCTGCAGGATATTATCCAGGAGAAC
TTCCCCAATCAAGTAAGGCAGGCCAACATTCAGATTCAGGAAATACAGAGAACGCCACAA
AGATACTCCTCAAAAAGAGCAACTCCAAGACACATAATTGTCAGATTCACCAAAATTGAA
ATGAAGGAAAAAATGTTAAGGACAGCCAGAGAGAAAGGTCAGATTAGCCACAAAGGGAAG
CCCATCAGACTAACAGCGGACCTGTCAGCAGAAACTCTACAAGCCAGAAGAGAGTGGGAG
CCAATATTCAACATTCTTAAAGAAAAGAATTTTCAACCCAGAATTTCATATCCACCCAAA
CTAAGCTTCATAAGTGAAGGAGAAATAAAACACTTTACAGACAAGCAAATGCTGAGAGAT
TTTGTCACCACCAGGCCTGCCCTAAAAGAGCTCCTGAAGGAAGCACTAAACATGGAAAGG
AAAAACCGGTATCAGCCACTGCAAAATCACACCAAATTG
>lcl|hg18_L1PA3_chr16_34252028_34258051
CTCCAAGAAATATGGGACTATGTGAAAAGACCAAATCTACAACTGATTGGTGTACCTAAA
AGTGACCGGGAGAATGCAACCAAGTTGGGAAACACTCTGCAGGATATTATCCAGGAGAAC
TTCCCCAATCTAGCAAGGCAGGCCAACATTCAGATTTAGGAAATACAAAGAATGCCACAA
AGATACTCCTCGAGAAGAGCAACACCAAGACACATAATTGTCAGATTCACCAAAGTTGAA
ATGAAGGAAAAAATGTTAAGGGCAGCCAGAGAGAAAGGTCGGGTTACCCTAAAAGGGAAG
CTGATCAGACTAACAGCAGATCTCTTGGCAGAAACTCTACAAGCCAGAAGAGGGTGGGGG
CCAATATTCAACATTCTTAAAGAAAAGAATTTTCAACCCAGAATCTCATATCCAGCCAAA
CTAAGCTTCATAAGTGAAGGAGAAATAAAATACTTTACCGACAAGTAAATGCTGAGAGAT
TTTGTCACCACCAGGCCTGCCCTAAAAGAGCCCCTGAAGGAAGCAATAAACATGGAAAGG
AACAACCACTACCAGCCCCTGCAAAAACATGCCAAATTG
>lcl|hg18_L1PA3_chr16_34166788_34172795
CTCCAAGAAATATGGGACTACGTGAAAAGACCAAATCTACGTCTGATTGGTGTACCTGAA
AGTGACGGGGAAAATGGAACCAAGTTGGAAAACACTCTGCAAGATATTATCCAGGAGAAC
TTCCCCAGTCTAGCAAGGCAGGCCAACATTCAGATTCAGGAAATACAGAGAATGCCACAA
AGATACTCCTCGAGAACAGAAACTCCAAGACACGTAATTGTCAGATTCACCAAAGATGAA
ATGAAGGAAAAAATGTTAAGGGCAGCCAGAGAGAAAGGCTGGGTTACCCTCAAAGGGAAG
CCCATCAGACTAACAGCGGATCTCTTGGCAGAAACTCTACAAGCCAGAAGAGAGTGGGGG
CCAATATTCAACATTCTTAAAGAAAAGAATTTTCAACCCAGAATTTCATATCCAGCCAAA
CTAAGCTTCATAAGTGAAGGAGAAATAAAATACTTTACAGACAAGCAAATGCTGAGAGAT
TTTGTCACCACCAGGCCCACCCTAAAAGAGCTCCTGAAGGAAGCACTAAACATGGAAATG
AACAACCGGTACCAGCCGCTGCAAAATCATGCCAAATTG
>lcl|hg18_L1PA3_chr17_22534172_22540233
CTCCAAGAAATATGGGACTATGTGAAAAGACCAAATGTACGTCTGATTGGTGTAC-TGAA
AGTGACAGGGAGAATGGAACCAAGTTGGAAAACACTCTGCAAGATATTATCCAGGAGAAC
TTCCCCAGTCTAGCAAGGCAGGCCAACATTCAGATTCAGGAAATACAGAGAACGCCACAA
AGATACTCCTCAAGAAGAGCAACTCCAAGACACATAATTGTCAGATTCACCAAGGTTGAA
ATGAAAGAAAAAATGTTAAGGGAAGCCAGAGAGAAAGGTCGGGTTACCCACAAAGGGAAG
CCCATCAGACTAACAGCAGATCTCTCGGCAGAAACTCTACAAGCCAGAAGAGAGTGGGGG
CCAATATTCAACATTCTTAAAGAAAAGAATTTTCAACCCAGAATTTCATATCCAGCCAAA
CTAAGCTTCATAAGTAAAGGAGAAATAAAATACTTTACAGACAAGCAAATGCTGAGAGAC
TTTGTCACCACCAGGCCTGCCCTAAAAGAGCTCCTGAAGGAAGCACTAAACATGGAAAGG
AACAACCAGTACCAGCCACTGCAAAATCATGCCAAAATG
>lcl|hg18_L1PA3_chr2_126299581_126305721
CTCCAAGAAATATGAGACTATGTGAAAAGACCAAATCTAAGTCTGATTGGTGTACCTGAA
ATTGACGGGGAGAATGGAACCAAGTTGGAAAACACTCTGCAGGATATTATCCAGGAGAAC
TTCCCCAATCTAGCAAGGCAGGCCAACATTCAGATTCAGGAAATACAGAGAAAGCCACAA
AGATACTCCTCGAGAAGAGCAACTCCAAGACACATAATTGTCAGATTCACCAAAGTTGAA
ATGAAGGAAAAAATGTTAAGAGCAGCCAGAGAGAAAGGTTGGGTTACCCACAAAGGGAAG
CCCATCAGACTAACAGCGGATCTCTCGGCAGAAACTCTGCAAGCCAGAAGAGAGTGGGGG
CCAATATTGAACATTCTTAAAGAAAAAAATTTTCAACCCAGAATTTCATATCCAGCCAAA
CTAAGCTTCATAAGTGAAGGAGAAATAAAATCCTTTACAGACAAGCAAATGCTGAGAGAT
TTTGTCACCACCAGGCCTGCCCTAAAAGAGCTCCTGAATGAAGTACTAAACATGGAAGGG
AACAACCGGTACTAGCCACTGCAAAATCATGCCAAATTG
>lcl|hg18_L1PA3_chr19_33360330_33366393
CTCCAAGAAATATGGGACTATGTGAAAAGACCAAATCTACATCTGATTGGTGTACCTGAA
AGTGACGGGGAGAATGGAACCAAGTTGGAAAACACTCTGCAGGATATTATCCAGGAGAAC
TTCCCCAATCTAGCAAGGCAAGCCAACATTCAGATTCAGGAAATACAGAGAATGCCACAA
AGATACTCCTGGAGAAGAGCAACTCCAAGGCACATAATTGTCAGATTCACCAAATTGCAG
ATGAAGGAAAAAATGTTAAGGGCAGCCAGAGAGAAAGGTTGGGTTACCCTCAAAGGGAAG
TCCATCAGACTAACAGCAGATCTCTCAGCAGAAACTCTACAAGCCAGAAGAGAGTGGGGG
CCAATATTCAACATTCTTAAAGAAAAGAATTTTCAACCCAGGATTTCATATCCAGCCAAA
CTAAGCTTCATAAGTGAAGGAGAAATAAAATACTTTACAGACAAGCAAATGCTGAGAGAT
TTTGTCACCACCAGGCCTGCCTTAAAAGAGCTCCTGAAGGAAGTGCTAAACACAGAAAGG
AACAACCGGTACCAGCCACTGCAAAATCATGCCAAAATG
>lcl|hg18_L1PA3_chr2_114486999_114493173
CTCCAAGAAATATGGGACTATGTGAAAAGACCAAATCTACGTCTGATTGGTGTATCTGAA
AGTGACGAGAAGAATGGAACCAAGTTGGAAAACACTCTGCAGGACATTATCCAGGAGAAC
TTCCCCAGTCTAGCAAGGCAGGCCAACATTCAGATTTAGGAAATACAGAGAACGCCACAA
AGATACTCCTCAAGAAGAGCAACTCCAAGACACATAATTGTCAGATTCACCAAAGTTGAA
ATGAAGGAAAAAATGTTAAGGGCAGCCAGAGAGAAGGGTCGGGTTACCCACAAAGGGAAG
CCCATCAGACTAACAGCGGATCTCTCAGCAGAAACTCTACAAGCCAGAAGAGAGTGGGGG
CCAATATTCAACATTCTTAAAGAAAAGAATTTTCAACCCAGAATTTCATATCCAGCCAAA
CTAAGTTTCATAAGTGAAGGAGAAATAAAATACTTTACAGACAAGCAAATGCTGAGAGAT
GTTGTCACCACCAGGCCTGCCCTAAAAGAGCTCCTGAAGGGAGCACTAAACATGGAAATG
AACAACCGGTACCAGCCGCTGCAAAATCATGCCAAAATG
>lcl|hg18_L1PA3_chr2_154712679_154718840
CTCCAAGAAATATGGGACTATGTGAAAAGACCAAACCTACGTTTGATTGGTGTACCTGAA
AGTGACGGGGTGAATGGAACCAAGTTGGAAAACACTCTGCAGGATATTATCCAGGAGAAC
TTCCCCAATCTAGCAAGGCAGGCCAACATTTGGATTCAGGAAATACAGAGAACGCCACAA
AGATACTCCTCAAGAAGAGCTACTCCAAGACACATAATTGTCAGATTCACCAAAGCTGAA
ATGAAGGAAAAAATGTTAAGGGCAGCCAGAGAGAAAGGTCGGGTTACCCACAAAGGGAAG
CCCATCAGACTAACAGCGGATCTCTCGGCAGAAACTCTACAAGCCAGAAGAGAGTGGGGG
CCAATATTCAACATTCTTAAAGAAAAGAATTTTCAACCCAGAATTTCATATCCAGCCAAA
CTAAGCTTCAGAAGTGAAGGACAAATAAAATACTTTACAGACAAGCAAATGCTGAGAGAT
TTTGTCACCACCAGGCCTGCCCTAAAAGAGCTCCTGAAGGAGGCACTGAACATGGAAAGG
AACAACCGGTACCAGCCACTGCAAAAACATGCCAAATTG
>lcl|hg18_L1PA3_chr16_34560569_34566565
CTCCAAGAAATATGGGACTATGTGAAAAGAGCAAATCTACGTCTGATTGATGTACCCGAA
AGTGACGGGGAGAATGGAACCAAGTTGGAAAACACTCTGCAGGATATTATCCAGGAGAAC
TTCCCCAATCTAGCAAGGCAGGCCAACATTCAGATTCAGGAAATACAGAGAATGCCACAA
AGATACTCCTTGAGAAGAGCAACTCCAAGACACATAATTGTCAGATTCACCAAAGTGGAA
ATGAAGGAAAAAATGTTAAGGGCAGCCAGAGAGAAAAGCCAGGTTACACTCAAAGGGAAG
CCCATCAGACTAACAGCAGATCTCTCGGCAGAAACTCTACAAGCCAGAAGAGAGTGGGGG
CCAATATTCAACATTATTAAAGAAAAGAATTTTCAGCCCAGAATTTCATATCCAGCCAAA
CTAAGCTTCATAAGTGAAGGAGAAATAAAATACTTTACAGACAAGCAAATTCTGAGAGAT
TTTGTCACCACCAGGCCTGCCCTAAAAGAGCTCCTGAAGGAAGCGCTAAACATGGAAAGG
AACAACCATTACCAGCCACTGCAAAATCATGCCAAAATG
>lcl|hg18_L1PA3_chr19_47965095_47971103
CTCCAAGAAATATGAGACTATGTGAAAAGACCAAATCTACATCTGATTGGTGTACATGAA
AGTGACGGGGAGAATGGAACCAAGTTGGAAAACACTCTGCAGGATATTATCCAGGAGAAC
TTCCCCAATCTAGCAAGGCAGGCCAAAGTTCAGATTCAGGAAATACAGAGAACGCCACAA
AGATACTCCTCGAGAAGAGCAACTCCAAGACACATAATTGTCAGATTCACCAAAGTTGAA
ATGAAGGAAAAAATGTTAAGGGCAGCCAGAGAGAAAGGTCGGGTTACCCTCAAAGGGAAG
CCCATCAGACTAACAGCTGATCTCTTGGCAGAAACTCTACAAGCCAGAAGAGAGTGGGGG
CCAATATTCAACATTCTTAAAGAAAAGAATTTTCAACCCAGAATTTCATATCCAGCCAAA
CTAAGCTTCATAAGTGAAGGAGAAATAAAATACTTCACAGACAAGCAAATGCTGAGAGAT
TTTGTCACCACCAGGCCTGCCCTAAAAGACCTCCTGAAGGAAGCACTAAACATGGAAAGG
AACAACTGGTACCAGACACTGCAAAATCATGCCAAAATG
>lcl|hg18_L1PA3_chr2_158842897_158849046
CTCCAAGAAATATGGGACTATGTGAAAAGACCAAATCTACATCTGATTGGTGTACCTGAA
AGTGACAGGGGGAATGGAACCAAGTTGAAAAACACTCTGCAGGATATTATCCAGGAGAAC
TTCCCCAATCTAGCAAGGCAGGCCAACGTTCAGATTCAGGAAATACAGAGAACGCCACAA
AGATACTCCTCGAGAAGACCAACTCCAAGACACATAATTGTCAGATTCACCAAAGTTGAA
ATGAAGGAAAAAATGTTAAGGGCAGCCAGAGAGAAAGGTCGGGTTACCGACAAAGGGAAA
CCCATCAGACTAACAGCGGATCTCTCGGCAGAAACTCTACAAGCCAGAAGAGAGTGGGGG
CCAATATTCAACATTCTTAAAGAAAAGAATTTTCAACCCAGAATTTCATATCCAGCCAAA
CTAAGCTTCATAAGTGAAGGAGAAATAAAATCCTTTACAGACAAGCAAATGCTGAGAGAT
TTTGTCACCACCAGGCCTGCCCTAAAAGAGCTCCTGAAGGAAGCACTAAACATGGAAAGG
AACAAGTGGTACCAGCCACTGCAAAATCATGCCAAAATG
>lcl|hg18_L1PA3_chr18_29620841_29626990
CTCCAAGAAATATGGGACTATGTGAAAAGACCAAATCTGCGTCTGATTGGTGTACCTGAA
AGTGATGGGGAGAATGGAACCAAGTTGGAAAACACTCTGCAAGATATTATCCAGGAGAAC
TTCCCCAATCTAGCAAAGCAGGCAAATATTCAGATTCAGGAAATACAGAGAACGCCACAA
AGATACTCCTCGAGAAGAGCAACTCCAAGACACATAATTGTCAGATTCACCAAAGTTGAA
ATGAAGGAAAAAATGTTAAGGGCAGCCAGAGAGAAAGGTCATGTTACCCACAAAGGGAAG
CCCATCAGACTAACAGCGGATCTCTCGGCAGAAACTCTACAAGCCAGAAGAGAGTGGGGG
CCAATATTCAACATTCTTAAAGAAAAGAATTTTCAA-CCAGAATTTCATATCCAGCCAAA
CTAAGCTTCATAAGTGAAGGAGAAATAAAATACTTTACAGACAAGCAAATGCTGAGAGAT
TTTGTCACCACCAGGCCTGCCCTAAAAGAGCTCCTGAAGGAAGCACTAAACATGGAAAGG
AACAACTGGTACCAGCCACTGCAAAATCATGCCAAATCA
>lcl|hg18_L1PA3_chr19_33452454_33458475
CTCCAAGAAATATGGGACTATGTGAAAAGACCAAATCTACGTCTGATTGGTGTACCTGAA
AGTGACGGGGAGAATGGAACCAAGCTGGAAAACACTCTGCAGGATATTATCCAGGAGAAC
TTCCCCAATCTGGCAAGGCAGGCCAACATTCAGATTCAGGAAATACAGAGAATGCCACAA
AGATACTCCTGGAGAAGAGCAACTCCAAGACACATAATTGTCAGATTCACCAAAGTTGAA
ATGAAGGAAAAAATGTTAAGGGCAGCCAGAGAGAAAGGTCGGGTTACCCACAAAGGGAAG
CCCATCAGACTAACAGTGGATCTCTCGGCAGAAACTCTACAAGCCAGAAGAGAGTGGGGG
CCAATATTCAACATTCTTAAAGAAAAGAATTTTCAACCCAGAATTTCATATCCAGCCAAA
CTAAGCTTCATAAGTGAAGGAGAAATAAAATACTTTATAGACAAGCAAATGCTGAGAGAT
TTTGTCACCACCAGGCCTGCCCTAAAAGAGCTCCTGAAGGAAGCGCTAAACATGGAAAAG
AACAACCGGTATCAGCCACTGCAAAATCATGCCAAAATG
>lcl|hg18_L1PA3_chr15_98722995_98729029
CTCCAAGAAATATGGGACTATGTGAAAAGACCAAATCTACGTCTGACTGGTGTACCTCAA
AGTGACGAGGAGAATGGAACCAAGTTGGAAAACACTCTGCAGGATATTATCTAGGAGAAC
TTCCCCAATTTAGCAAGGCAGGCCAACATTCAGATTCAGGAAATACAGAGAACGCCACAA
AGATACTCCTCGAGAAGAGCAACTCCAAGACACATAATTGTCAGATTCACCAAAGTTGAA
ATCAAGGAAAAAATGTTAAGGGCAGCCAGAGAGAAAGGTCGGGTTCCCCACAAAGGGAAG
CCCATCAGACTAACAGCGGATCTCTCGGCAGAAACTCTACAAGCCAGAAGAGAGTGGGGG
CCAATATTCAACATTCTTAAAGAAAAGAATTTTCAACCCAGAATTTCATATCCAGCCAAA
CTAAGCTTCGTAAGTGAAGGAGAAATAAAATACTTTACAGACAAGCAAATGCTGAGAGAT
TTCGTCACCACCAGGCCTACCCTAAAAAAACTCCTGAAGGAAGCACTAAACATGGAAAGG
AACAACCAGTACCAGCCACTGCAAAATCGTGCCAAATTG
>lcl|hg18_L1PA3_chr15_96452292_96458316
CTCCAAGAAATATGGGACTATGTGAAAAGACCAAATCTACGTCTGATTGGTGTACCTGAA
AGTGATGAGGAGAATGGAACCAAGTTGGAAAACACTCTGCAGGATATTATCCAGGAGAAC
TTCCCCAATCTAGCAAGGCAGGCCAACACTCAAATTCAGGAAATACAGAGAAATCCACAA
AGATACTCCCTGAGAAGAGCAACTCCAAGACACATAATTGTCAGATTCACCAAAGTTGAA
ATGAAGGAAAAAATGTTAAGGGCAGCCAGAGAGAAAGGTCAGGTTACCCTCAAAGGGAAG
CCTATCAGACTAACAGCTGATCTCTCGGCAGAAACTCTAAAAGCCGGAAGAGA-GGGGGG
CCAATATTCAACATTCTTAAAGAAAAGAATTTTCAACCCAGAATTTCGTATCCAGCCAAA
CTAAGCTTCGTAAGTGAAGGAGAAATAAAATACTTTACAGACAAGCAAATGCTGAGAGAT
TTTGTCACCACCAGGCCTGCCCTAAAAGAGCTCCTGAAGGAAGCACTAAACATGGAAAGG
AACGACTGGTACCAGCCGCTGCAAAATCATGCCAAAATG
>lcl|hg18_L1PA3_chr2_153816234_153822237
CTCCAAGAAATATGGGACTATGTGAAAAGACCAAATCTACGTCTGATTGGTGTACCTGAA
AGTGATGGGGAGAATGGAACCAAGTTGGAAAACACTCTGCAGGATATTATGCAGGAGAAC
TTCCCCAATCTAGCAAGGCAGGCCAACATTCAGATTCAGGAAATACAGAGAACGCCACAA
AGATATTCCTCGAGAAGAGCAACTCCAAGACACATAATTGTCAGATTCACCAAAGTTGAA
ATGAAGGAAAAAATGTTAAGGACAGCCAGAGAGAAAGGTGAAGTTACCCACAAAGGGAAG
CCCATCAGACTAACAGCTGATCTCTCAGCAGAAACTCTACCAGCCAGAAGAGAGTGGGGG
CCAATATTCAACATTCTTAAAGAAAAGAATTTTCAACCCAGAATTTCATATCCAGCCAAA
CTAAGCTTCATAAGTGAAGGACAAATAAAATACTTCACAGACAAGCAAATGCTGAGAGAT
TTTGTCACCACCAGGCCTGCCCTAAAAGAGCTCCTGAAGGAAGTGCTAAACATGGAAAGG
AACAACCGGTACCAGCCGCTGCAAAATCATGCCAAAACG
>lcl|hg18_L1PA3_chr2_167418468_167424604
CTCCAAGAAATATGGGACTATGTGAAAAGACCAAATCTATGTCTGATTGGTGTACCTGAA
AGTGACGGGGAGAATGCAGCCAAGTTGAAAAACACTCTGCAGGGTATTATCCAGGATAAC
TTCCCCAATCTAGCAAGACAGGCCAACATTCAGATTCAGGAAATACAGAGAATGCCACAA
AGATACTCCTCGAGAAGAGCAACTCCAAGAC------TTGTCAGATTCACCAAAGTTGAA
ATGAAGGAAAAAATGTTAAGGGCAGCCAGAGAGAAAGGTCGGGTTACCCACAAAGGGAAG
CCCATCAGACTAACAGCGGATCTCTCGGCAGAAACTCTACAAGCCAGAAGAGAGTGGGGG
CCAATATTCAACCTACTTAAAGAAAAGAATTTTCAACCCAGAATTTCATATCCAGCCAAA
CTAAGCTTCATAAGTGAAGGAGAAATAAAATACTTTACAGACAAGCAAATGCTGAGAGAT
TTTGTCACCACCAGGCCTGCCCAAAAAGAGCTCCTGAAGGAAGCACTAAACATGGAAAGG
AACAACTGGTAGCAGCCACTGCAAAATCATGCCAAATTG
>lcl|hg18_L1PA3_chr2_115850597_115856619
CTCCAAGAAATATGGGACTAAGGGAAAAGACCAAATCTACGACTGATTGGTGTACGTGAA
AGTGACGGGGAGAATGGAACCAAGTTGGAAAATACTCTGCAGGATATTATCCAGGAGAAT
TTCCCCAATTTAGCAAGGCAGGCCAACATTCAGATTCAGGAAATACAGAGAATGCCACAA
AGATACTCCACGAGAAGAGCAACTCTAAGACACATAATTGTCAGATTCACCAAAGTTGAA
ATGAAGGAAAAAATGTTAAGGGCAGCCAGAGAGAAAGGTCAGGTTACCCTCAAAGGGAAG
CCCATCAGACTAACAGCGGATCTCTAGGCAGAAACTCTACAAGCCAGAAGAGAGTGGGGG
CCAATATTCAACATTCCTAAAGAAAAGAATTTTCAACCCAGAATTTCATATCAAGCCAAA
CTAAGCTTCATAAGTGAAGGAGAAATAAAATACTTTGCGGACAAGCAAATGCTGAGAGAT
TTTGTCACCACCAGGCCTGCCCTAAAAGAGCTCCTGAAGGAAGCACTAAACATGGAAAGG
AACAACTGGTACCAGCCACTGCAAAATCATGCCAAAATG
>lcl|hg18_L1PA3_chr2_14840900_14847052
CTCCAAGAAATATGGGACTATGTGAAAAGACCAAATCTATGTCTGATTGGTGTACCTGAA
AGTGACAGGGAGAATGGAACCAAGTTGGAAAACACTCTGCAGGATGTTATCCAGGAGAAC
TTCCCCAATCTAGCAAGGCAGGCCAACATTCAGATTCAGGAAATACAGAGAATGCCACAA
AGATACTCCTTGAGAACAGCAACTCCAAGACACATAATTGTCAGATTCACCAAAGTTGAA
ATGAAGGAAAAAATATTAAGGGCAGCCAGAGAGAAAGGTCGGGTTACCCACAAAGGGAAG
CCCATCAGACTAACAGCGGATCTCTTGGCAGAAACTCTACAAGCCAGAAGAGAGTGGGGG
CCAATATCCAACATTCATAAAGAAAAGAATTTTCAACCCAGAATTTCATATCCAGCCAAA
CTAAGCTTCATAAGTGAAGGAGAAGTAAAATACTTTACAGGCAAGCAAATGCTGAGAGAT
TATGTCACCATCAGGCCTGCCCTAAAAGAGCTCCTGAAGGAAGCACTAAACATGGAAAGG
AAGAGCCGGTACCAGCCACTGCAAAATCATGCCAAATTG
>lcl|hg18_L1PA3_chr19_23404775_23410927
CTCCAAGAAACATGGGACTATGTGAAAAGACCAAATCTGCATCTGATTGGTGTACCTAAA
AGTGATGGGGAGAATGGAACCAAGTTGGAAGACACCCTGCAGGATATTATCCAGGAGAAC
TTCCCCAATCTAGCAAGGCAGGCCAACATTCAGATTCAGGAAATACAGAGGATGCCACAA
AGATACTCCTTGAGAAGAGCAACTCTAAGACACATAACTGTCAGATTCACCAAAGTTGAA
ATGAAGGAAAAAATGTTAAGGGCAGCCAGAGAGAGAGGTCGGGTTACCCACAAAGGGAAG
CCCACCAGACTAACAGCGGATCTCTCAGCAGAAACTCTACAACGCAGAAGAGAGTGGGGG
CCAATATTCAACATTCTTAAAGAAAAGAATTTTCAACCCAGAATTTCATATCCAGCCAAA
CTAAGCTTCACAAGTGAAGGAGAAATAAAACACTTTACAGACAAGCAAATGCTGAGAGAT
TTTGTCACCACCAGGCCTGCCCTAAAAGAGCTCCTGAAGGAAGCACTAAACATGGAAAGG
AACAACCAGTACCAGCCACTGCAAAATCATGCCAAAATG
>lcl|hg18_L1PA3_chr18_44996137_45002284
CTTCAAGAAATATGGGACTATGTGAAAAGACCAAATCTACGTCTGATTGGTGTACCTGAA
AGTGACGGGGAGGATGGAACCAAGTTGGAAAACACTCTGCAGGATATTATCCAGGAGAAC
TTCCCCAATCTAGCAAGGCAGGCCAACGTTCAGATTCAGGAAATACAGAGAACGCCACAA
AGATACTCCTCGAGAAGAGCAACTCCAAGACACATAATTGTCAGATTCACCAAAGTTGAA
ATGAAGGAAAAAATGTTAAGGGCAGCCAGAGAGAAAGGCCGGGTTACCCACAAAGGGAAG
CCCATCAGACTAACAGCGGATCTCTCGGCAGAAACTCCACAAGCCAGAAGAGAGTGGGGG
ACAATAGTCAACATTCTTAAAGAAAAGAATTTTCAACCCAGAATTTCATATCCAGCCAAA
CTAAGCTTCATAAGTGAAGGAGAAATAAAATCCTTTACAGACAAGCAAATGCTGAGAGAT
TTTCTCACCACCAGGCCTGCCCTAAAAGAGCTCCTGAAGGAAGCACTAAACATGGAAAGG
AACAAACCGTACCACCCACTGCAAAAACATGCCAAATTG
>lcl|hg18_L1PA3_chr2_114570346_114576452
CTCCAAGAAACATGGGACTATGTGAAAAGACCAAATCTACATCTGATTGGTGTACCTGAA
AGTGACGGGGAGAATGGAACCAAGTTGGAAAACACTCTGCAGGACATTATCCAGGAGAAC
TTCCCCAATCTAGCAAGGCAGGCCAACATTCAGATTCAGGAAATACAGAGAACGCCACAA
AGATACTCCTCGAGAAGAGCAACTCCAAGACACATAATTGTCAGATTCACCGAAGTTGAA
ATGAAGGAAAAAATGTTAAGGGCAGCCAGAGAGAAGGGTCAGGTTACCCACAAAGGGAAG
TCCATCAGACTAACAGCGGATCTCTCAGCAGAAACTCCACAAGCCAGAAGAGAGTGGGGG
CCAATATTCAACATTCTTAAAGAAAAGAATTTTCAACCCAGAATTTCATATCCAGCCAAA
CTAAACTTCATAAGTGAAGGAGAAATAAAATCCTTTACAGACAAGCAAATGCTGAGAGAT
TTTGTCACCACCAGGCCTGCCCTAAAAGAGCTCCTGAAGGAAGCACTAAACATGGAAAGG
AACAACCGGTACCAGCCACTGCAAAAACATGCCAAATTG
>lcl|hg18_L1PA3_chr2_157527114_157533241
CTCCAAGAAGTATGGGACTATGTGAGAAGATCAAATCTACGTCTGATTGGTGTACCTGAA
AGTGATGGGGAGAATGGAACCAAGTTGGAAAACACTCTGCAGGATATCATCCAGGAGAAC
TTCCCCAATCTAGCAAGGCAGGCCAACATTCAGATTCAGGAAATACAGAGAATGCCACAA
AGATACTCCTCAAGAAGAGCAACTCCAAGACACATAATTGTCAGATTCACCAAAGTTGAA
ATGAAGGAAAAAAGGTTAAGGGCAGTCAGAGAGAAAGGTCGGGTTACCCCCAAAGGGAAA
CCCATCAGACTAACAGTGGATCTCACAGCAGAAACTCTACAAGCCAGAGGAGAGTGGGGG
CCAACATTCAACATTCTTAAAGAAAAGAATTTTCAACCCAGAATTTCACATCCAGCCAAA
CTAAGCTTCATAAGTGAAGAAGAAATAAAATACTTTACAGACAAGCAAATTCTGAGAGGT
TTTCTCACCACCAGGCCTGCCCTACAAGAGCTCCTGAAGGAAGCACTAAACATGGAAAGG
AAAAACCGGTACCAGCCACTGCAAAATCATGCCAAATTG
>lcl|hg18_L1PA3_chr15_95634405_95640547
CTCCAAGAAATATGGGACTATGTGAAAAGACCAAATCTACGTCTGATAGGTGTACCTGAA
AGTGATGGGGAGAATGGAACCAAGTTGGAAAACACTCTGCAGGATATTATGCAGGAGAAC
TTCCCCAATCTAGCAAGGCAGGCCAACATTCAGATTCAGGAAGTACAGAGAACGCCACAA
AGATACTCCTCGAGAAGAGCAACTCCAAGACACATAATTGTCAGATTCACCAAAGTTGAA
ATGAAGGAAAAAATGTTAAGGGGAGCCAGAGAGAAAGGTCGGGTTACCCACAAAGGGAAG
CCCATCAGACTAACAGCGGATCTCTTGTCAGAAACTCTACAAGCCAGAAGAGAGTGGGGG
CCAATATTCAACATTCTTAAAGAAAAGAATTTTCAACCCAGAATTTCATATCCAGCCAAA
CTAAGCTTCATAAGTGAAGGAGAAATAAAATACTTTACAGACAAGCAAATGCTGAGAGAT
TTTGTCACCACCAGGCCTGCCCTAAAAGAGCTCCTGAAGGAAGCACTAAACATGGAAAGG
AACAACCGGTACCAGCCACTGCAAAATCATGCCAAGTTG
>lcl|hg18_L1PA3_chr18_50482436_50488566
CTCTAAGAAATATGGGACTATGTGAAAAGACCAAATCTACATCTGATTGGTGTACCTGAA
AGTGACGGGGAGAATGGAATCAAGTTGGAAAACACTCTGCAGGATATTATCCAGGAGAAC
TTCCCCAATCTAGCAAGGCAGGCCAACATTCAGATTCAGGAAATACAGAGAACGCCACAA
AGATACTCCTTGAGAAGAGCAACTCCAAGAATCATAATTGTCAGATTCACCAAAGTAGAA
ATGAAGGAAAAAATGTTAAGGGCAGCCAGAGAGAAAGGTCGGGTTACCCACAAAGGGAAG
CCCCTCAGACTAACAGCGGATCTCTTGGCAGAAACTCTACAAGCCAGAAGAGAGTGGGGG
CCAATATTCAACATTCTTAAAGAAAAGAATTTTCAACCCAGAATTTCATATCCAGCCAAA
CTGGGCTTCATAAGTGAAG-AGAAATAAAATACTTTACAGACAAGCAAATGCTGAGAGAT
TTTGTCACCACCAGGCCTGCCCTAAAAGAGTTCCTGAAGGAAGCACTAAACATGGAAAGG
AACAACCGGTACCAGCCACTGCAAAATCATGCCAAATTG
>lcl|hg18_L1PA3_chr16_54745928_54752075
CTCCAAGAAATATGGGACTATGTGAAAAGACCAAATCTACGTCTGATTGGTGTACCTGAA
AGTGACGGGGAGAATGGAACCAAGTTGGAAAACACTCTGCAGGATATTATCTAGGAGAAC
TTCCCCAATCTAGCAAGGCAGGCCAACATTCAGATTCAGGAAATACAGAGAATGCCACAA
AGATACTCCTCAAGAAGAGCAACTCCAAGACGCATAATTGTCAGATTCACCAAACTTGAA
ATGAAGGAAAAAATCTTAAGGGCAGCCAGAGAGAAAGGTTGGGTTACCCATAAAGGGAAG
CCCATCAGACTAACAGCTGATCTCTCGGCAGAAACTCTACAAGCCAGAAGACAGTGGGGG
CCAATATTCAACATTCTTAAAGAAAAGAATTTTCAAGCCAGAATTTCATATCCAGCCAAA
CTAAGTTTCATAAGTGAAGAAGAAATAAAATACTTTACAGACAAGCAAATGCTGAGAGAT
TTTGTCACCACCAGGCCTGCCCTAGAAGAGCTCCTGAAGGAAGCACTAAACATGGAAAGG
AACAACCGGTACCAGCCACTGCAAAATCATGCCAAATTG
>lcl|hg18_L1PA3_chr18_12171637_12177779
CTTCAAGAAATATGGGACTATGTGAAAAGACCAAATCTACGTCTGATTGGTGTACCTGAA
AGTGACGGGGAGAATGGAACCAAGTTGGAAAACACTCTGCAGGATATTATCCAGGAGAAC
TTCCCCAACCTAGCAAGGCAGGCCAACATTCAGATTCAGGAAATACAGAGAATGCCACAA
AGATACTCCTTGAGAAGAGCAACACCAAGATGCATAATCGTCAGATTCACCAAAGTTGAA
ATGAAGGAAAGAATGTTAAGGGCAGCCAGAGAGAAAGGTCGGGTTACCCACAAAGGGAAG
CCCATCAGACTAACAGCTGATCTCTCGGCAGAAACTCTACAAGCCAGAAGAGATTGGGGG
CCAATATTCAAGCTTCTTAAAGAAAAGATTTTTCAATCCAGAATTTCATATCCAGCCAAA
CTAAGTTTCATAAGTGAAGGAGAAATAAAATACTTTACAGACAAGCAAATGCTGAGAGAT
TTTGTCACCACCAGGCCTGCCCTAAAAGAGCTCCTGAAGGAAGCACTAAACATGGAAATG
AACAACCGGTACCAGCCGCTGCAAAATCATGCCAAAATG
>lcl|hg18_L1PA3_chr2_118252225_118258362
CTCCAAGAAATATGGGACTATGTGAAAAGACCAAATCTACGTCTGACTGGTGTACCTGAA
AGTGACGGGGAGAATGGAACCAAGTTGGAAAACACTCTGCAGGATATTATCCAGGAGAAT
TTCCCCAATCTAGCAAGGCAGGCCAACCTTCAGATTCAGGAAATACAGAGAATGCCACAA
AGATACTCCTCGAGACAAGCAACTCCAAGACACATAATTGTCAGATTCACCAAAGTTGAA
ATGAAGGAAAAAACGTTAAGGGCAGCCAGAGAGAAAGGTCAGGTTACCTACAAAGGGAAG
CCCATCAGACTAACAGAGGATCGCTCGGCAGAAACTCTACAAGCCAGAAGAGAGTGGGGG
CCAATATTCAACATTCTTAAAGAAAAGAATTTTCAACCCAGAATTTCATATCCAGCCAAA
CTAAGCTTCATAAGTGAAGGAGAAATAAAATGCTTTACAGACAAGCAAATGCTGAGAGAT
TTTGTCACCACCAGGCCTGCCCTAAAAGAGCTCCTGAAGGAGGCACTAAACATGGAAAGG
AACAACCAGTACCAGCCACTGCAAAATCATGCCAAAATG
>lcl|hg18_L1PA3_chr2_102856912_102863065
CTCCAAGAAATATGGGACTATGTGAAAAGACCAAATCTACATCTGATTGGTGTACCTGAA
AGTGACAGGGAGAATGGAACCAAATTGGAAAACACTCTGCAGGATATTATCCAGGAGAAC
TTCCCCAATCTAGCAAGGCAGACCAACATTCAGATTCAGGAAATACAGAGAACGCCACAA
AGATACTCCTCGAGACGAGCAACTCCAAGACACATAATTGTCAGATTCACCAAAGTTGAA
ATGAAGGAAAATATGTTAAGGGCAGCCAGAGAGAAAGGTC-GGTTACCCACAAAGGGAAG
CCCATCAGACTAACAGCAGATCTCTTGGCAGAAACTCTACAAGCCAGAAGAGAGTGGGGG
CCAATATTCAACATTCTTAAAGAAAAGAATTTTCAACCCAGAATTTCATATCCAGCCAAA
CTAAGCTTCATAAGTGAAGGAGAAATAAAATACTTTACGGACAAGCAAATGCTGAGAGAT
TTTGTCACCACCAGGCCTGCCCTAAAAGAGCTCCTGAAGGAAGCACTAAACATGGAAAGG
AACAACCGGTACCAGTCACTGCAAAACCATGCCAAAATG
>lcl|hg18_L1PA3_chr16_12071542_12077661
CTCCAAGAAATATGGGACTATATGAAAAGACCAAATCTGCATCTGATTGGTGTACCTGAA
AGTGACGGGGAGAATGGAACCAAGTTGGAAAACACTCTACAGGATATTATCCAGGAGAAC
GTCCCCAATCTAGCAAGGCAGGCCAACATTCAGATTCAGGAAATACAGAGAACGCCACAA
AGATACTCCTGGAGAAGAGCAACTCCAAGACACATAATTGTCAGATTCACCAAAGTTGAA
ATGAAGGAAAAAATGTTAAGGGCAGCCAGAGAGAAAGGTCGGGTTACCCACAAAAGGAAG
CCCATCAGACTAACAGTGGATCTCTCGACAGAAACTTTACAAGCCAGAAGAGAGTGGGGG
CCAATATTCAACATTCTT-----AAAGAATTTTCAACCCAGAATTTCATATCCAGCCAAA
CTAAGCTTCATAAGTGAAGGAGAAATAAAATACTTTACAGACAAGCAAATGCTGAGAGAT
TTTGTCACCACCAGGCCTGCCCTAAAAGAGCTCCTGAAGGAGGCACTAAACATGGAAAGG
CACAACCGGTACCAGCCACTGCAAAATCATGCCAAAATG
>lcl|hg18_L1PA3_chr16_31856380_31862548
CTCCAAGAAATATGGGACTATGTGAAAAGACCAAATCTACATCTGATTGGTGTACCTGAA
AGTGACGGGGAGAATGGAACCAAGTTGGAAAACACTCTGCAGGACATTATCCAGGAGAAC
TTCCCCAATCTAGCAAGGCAGGCCAACATCCAGATTCAGGAAATACAGAGAATGCCACAA
AGATACTCCTCAAGAAAAGCAACTCCAAGACACATAATTGTCAGATTCACCAAAGTTGAA
ATGAAGGAAAATATGTTAAGGGCAGCC--AGAGAAAGGTTGGGTTACCCACAAAGGGAAG
CCCATCAGACTAACAGCGGATCTCTCGGCAGAAACTCTACAAGCCAGAAGAGAGTGGGGG
CCAATATTCAACATTCTTAGAGAAAAGAATTTTCAACCCAGAATTTCATATCCAGCCAAA
CTAAGCTTCACAAGTGAAGGAGAAATAAAATACTTTACAGACAAGCAAATGCTGAGAGAT
TTTGTCACCACCAGGCCTGCCCCAAAAGAGCTCCTGAAGGAAGCACTAAACATGGAAAGG
AACAACTGGTACCAGCCACTGCAAAATCATGCCAAATTG
>lcl|hg18_L1PA3_chr18_75145610_75151754
CTCCAAGAAACATGAGACTGTGTGAAAAGACCAAATCTCCGTCTGATTGGCGTACCTGAA
AGTGACGGGGAGAATGGAACCAAGTTGGAAAACATTCTGCAGGATATTATCCAGGAGAAC
CTCCCCAATCTAGCAAGGCAGGCCAACATTCAGATTCAGGAAATACAGAGAACTCCACAA
AGATACTCCTCGAGAAGAGCAACTCCAAGACACATAATTGTCAGATTCACCAAAGTTGAA
ATGAAGGAAAAAATGTTAAGGGCAGCCAGAGAGAAAGGTCGGGTTACCCTCAAAGGGAAG
CCCATCAGACTAACAGTGGATCTCTCGGCAGAAACTCTACAAGCCAGAAGAGAGTAGGGG
CCAATATTCAACATGCTTAAAGAAAAGAATTTTCAACCGAGAATTTCATATCCAGCCAAA
CTAAGCTTCGTAAGTGAAGGAGAAATAAAATACTTTACAGACAAGCAAATGCTGAGAGAT
TTTGTCACCACCAGGCCTGCCCTAAAAGAGCTCCTGAAGGATGCACTAAACATGGAAAGG
AACAACTGGTACCAGCCGCTGCAAAATCATGCCAAATTG
>lcl|hg18_L1PA3_chr16_31548700_31554840
CTCCAAGAAATATGGGACTATGTGAAAAGACCAAATCTACATCTGATTGGTGTACCTGAA
AGTGACAGGGAGAATGGAAGCAAGTTGGAAAACACTCTGTAGGATATTATCCAGGAGAAC
TTCCCCAATCTAGCAAGGCAGGCCAACATTCAGATTCAGGAAATACAGAGAATGCCACAA
AGATACTCCTCGAGAAAAGCAACTCCAAGACACATAATTGTCAGATTCACCAAAGTTGAA
ATGAAGGAAAATATGTTAAGGGCAGCCAGAGAGAAAGGTCGGGTTACCCACAAAGGGAAG
CCCATCAGACTAACAGCGGATCTCTCGGCAGAAACTCTACAAGCCAGAAGAGAGTGGGGG
CCAATATTCAACATTCTTAAAGAAAAGAATTTTCAACCCAGAATTTCATATCCAGCCAAA
CTAAGCTTCATAAGTGAAGGAGAAATAAAATCCTTTACAGACAAGCAAATGCTGAGAGAT
TTTGTCACCACCAGGCCTGCCCTAAAAGAGCTCCTGAAGGAAGCACTAAACATGGAAAGG
AACAACTGGTACCAGCCACTGCAAAATCATGCCAAAATG
>lcl|hg18_L1PA3_chr19_8767521_8773672
CTCCAAGAAATATGGGACTATGTGAAAAGACCAAATCTGCATCTGATCAGTGTACCTGAA
AGTGACAGGGAGAATGGAACCAAGTTGGAAAACACTCTGCAGGATATTATCCAGGAGAAC
TTCCCCAATCTAGCAAGGCAGGCCAACATTCAGATTCAGGAAATGCAGAGAATGCCACAA
AGATATTCCTCAAGAAGAGCAACTCCAAGACACATAATTGTCAGATTGACCAAAGTTGAA
ATGAAGGAAAAAATGTTAAGGGCAGCCAGAGAGAAAGGTCGGGTTACTCACAAAGGGAAG
CCCATCAGACTAACAGCGGATCTCTCAGCAGAAACTCTACAAGCCAGAAGAGAGTGGGGG
CCAATATTCAACATTCTTAAAGAAAAGAATTTTCAACCCAGAATTTCATATCCAGCCAAA
CTAAACTTCATAAGTGAAGGAGAAATAAAATACTTTACAAGCAAGCAAATGCTGAGAGAT
TTTGTCACCACCAGGCCTGCCCTAAAAAAGTCCCTGAAGGAAGCACTAAACGTGGAAAGG
AACAACTGGAACCAGCCCCTGCAAAATCATGCCAAAATG
>lcl|hg18_L1PA3_chr2_161362090_161368223
CTCCAAGAAATATGAGACAATGTGAAACGACCACGTCTACATCTGATTGGTGTACCTGAA
AGTGACAGGGAGAATGGAACCAAGTTGGAAAACACTCTGCAGGATATTATCCAGGAGAAC
TTCCCCAAACTAGCAAGGCAGGCCAACATTCAGATTCAGGAAATACAGAGAACGCCACAA
AGATACACCTCCAGAAGAGCAACTCTAAGACACATAATTGTCAGATTCACCAAAGTTGAA
ATGAAGGAAAAAATGTTAAGGGCAGCCAGAGAGAAAGGTCGGGTTACCCTCAAAGGGAAG
CCCATCAGACTAACAGCGGATCTCTCGGCAGAAACTCTACAAGCCAGAAGAGAGTGGGGG
CCAATATTCAACATTCTTAAAGCAAAGAATTTTCAACCCAGAATTTCATATCCAGCCAAA
CTAAGCTTCAAAAGTGAAGGAGAAATAAAATACTTTACAGACAAGCAAATGCTGAGAGAT
TTTGTCACCACCAGGCCTGCCCTAAAAGAGCTCCTGAAGGAAGCACTAAACATGGAAAGG
AACAACTGGTACCAGCCACTGCAAAATCATGCCAAATTG
>lcl|hg18_L1PA3_chr16_16746399_16752540
CTCCAAGAAATATGGGACTATGTGAAAAGACCAAATCTACATCTGATTGGTGTACCTGAA
AGTGATAGGGAGAATGGAACCAAGTTGGAAAACACTCTGCAGGATATTATCCAGGAGAAC
TTCCCCAATCTAGCAAGGCAGGCCAACATTCAGATTCAGGAAATACAGAGAATGCCACAA
AGATACTCCTCGAGAAGAGCAACTCCAAGACACATAATTGTCAGATACACCAAAGTTGAA
ATGAAGGAAAAAATGTTAAGGGCAGCCAGAGAGAAAGGTCGAGTTACCCACAAAGGGAAG
CCCATCAGACTAACAGCCGATCTCTTGGCAGAAACTCTACAAGCCAGAAGAGAGTGGGGG
CCAATATTCAACATTCTTAAAGAAAAGAACTTTCAACCCAGAATTTCATATCCAGCCAAA
CTACGCTTCATAAGTGAAGGAGAAATAAAATACTTTACAGACAAGCAAATGCTGAGAGAT
TTTGTCACCACCAGGCCTGCCCTAAAAGAGCTCCTGAAG----CACTAAACATGGAAAGG
AATAACCGGTACCAGCCACTGCAAAATCATGCCAAACTG
>lcl|hg18_L1PA3_chr16_18526874_18533016
CTCCAAGAAATATGGGACTATGTGAAAAGACCAAATCTACATCTGATTGGTGTACCTGAA
AGTGACAGGGAGAATGGAACTAAGTTGGAAAACACTCTGCAGGATATTATCCAGGAGAAC
TTCCCCAATCTAGCAAGGCAGGCCAACATTCAGATTCAGGAAATACAGAGAATGCCACAA
AGATACTCCTCGAGAAGAGCAACTCCAAGACACATAATTGTTAGATACACCAAAGTTGAA
ATGAAGGAAAAAATGTTAAGGGCAGCCAGAGAGAAAGGTCGAGTTACCCACAAAGGGAAG
CCCATCAGACTAACAGCTGATCTCTTGGCAGAAACTCTACAAGCCAGAAGAGAGTGGGGG
CCAATATTCAACATTCTTAAAGAAAAGAATTTTCAACCCAGAATTTCATATCCAGACAAA
CTACGCTTCATAAGTGAAGGAGAAATAAAATACTTTACAGACAAGCAAATGCTGAGAGAT
TTTGTCACCACCAGGCCTGCCCTAAAAGAGCTCCTGAAG----CACTAAACATGGAAAGG
AATAACCGGTACCAGCCACTGCAAAATCATGCCAAACTG
>lcl|hg18_L1PA3_chr16_57568916_57574936
CTCCAAGAAATATGGGACTATGTGAAAAGACCAAATCTATGTCTGCTTGGTGTACCTGAA
AGTGATGGGGAGAATGGAACCAAGTTGGAAAACACTCTGCAGGATATTATCCAGGAGAAC
TTCCCCAATCTAGCAAGGCAGGCCAACATTCAGATTCAGGAAATACAGAGAACGCCACAA
AGATACTCCTCAAGAAGAGCAACTCCAAGACACATAATTGTCAGCTTCACCAAAGTTGAA
ATGAAGGAAAAAATGTTAAGGGCAGCCAGAGAGAAAGGTCGGGTTACCCACAAGGGGAAG
CCCATCAGAATAACAGCTGATCTCTCGGCATAAACTCCACAAGCCAGAAGAGATTGGGTG
CCAATATTCAACATTCTTAAGGAAAAGAATTTTCAACCCAGAATTTCATATCCAGCCAAA
CTAAGCTTCATAAGTGAAGGAGAAATAAAATCCTTTACAGACAAGCAAATGCTGAGAGAT
TTTGTCACCACCAGGCCTGCCCTAAAAGAGCTCCTGAAGGAAGCACTAAACATGGAAAGG
AACAACCGGTACCAGCCGCTGCAAAATCATGCCAAAATG
>lcl|hg18_L1PA3_chr2_172760222_172766388
CTCCAAGAAATATGGGACTATGTGAAAAGACCAAATCTACGTCTGATTGGTGTACCTGAA
AGTGACGGGGAGAATGGAACCAAGTTGGAAAACACTCTGCAGGATATTATCCAGGAGAAC
TTCCCCAGTCTAGCAAGGCAGGCCAACATTCACATTCAGGAAATACAGAGAACGCCACAA
AGATACTCCTCAAGAAGAGCAACTCCAAGACACATAATTGTCAGATTCACCAAAGTTGAA
ATGAAGGAAAAAATGTTAAGGGCAGCCAGAGAGAAAGGTCGGGTTACCCATAAAGGGAAG
CCCATCAGACTAACAGCTGATCTCTCGGCAGAAACTCTACAAGCCAGAAGAAAGTGGGGG
CCAATATTCAACATTCTTAAAGAAAAGAATTTTCAACCCAGAATTTCATATCCAGCCAAA
CTAAGCTTCATAAGTAAAGGAGAAATAAAATCCTTCACAGACAAGCAAATGCTGAGAGAT
TTTGTCACCACCAGGCCTGCCCTACAAAAGCTCCTGAAGGAAACACTAAACATGGAAAGG
AACAGCCAGTATCAGCCACAGCAAAAACATGCCAAATTG
>lcl|hg18_L1PA3_chr16_45126761_45132950
CTCCAAGAAATATGGGACTATGTGAAAAGACCAAATCTACGTCTGATTGGTGTACCTGAA
AGTGACGGGGAGAATGGAACCAAGTTGGAAAACACTCTGCACGATATTATCCAGGAGAAC
TTCCCCAATCTAGGAAGGCAGGCCAACATTCAGATTCAGGAAATACAGAGAACGCCACAA
AGATACTCCTCGAGAAGAGCAACTCCAAGACACATAATTGTCAGATTCACCAAAGTTGTA
ATGAAGGAAAAAATGTTAAGGGCAGCCAGAGAGAAAGGTCAGGTTACCCACAAAGGGAAG
CCCATCAGACTAACAGCTGATCTCTCGGCAGAAACTCTACAAGCCAGAAGAGAGTGGGGG
CCAATATTCAACATTCTTAAAGAAAAGAATTTTCATCCTAGAATTTCATATCCAGCCAAA
CTAAGCTTCATAAGTGAAGGAGAAATAAAATACTTTACAGACAAGCAAATGCTGAGAGAT
TTTGTCACCACCAGGTCTGCCCTAAAAGAGCTCCTGAAGGAAGCACTAAACATGGAAAGG
AACAACTGGTACCAGCCACTGCAGAATCATGTCAAATTG
>lcl|hg18_L1PA3_chr18_52343799_52349959
TTCCAAGAAATAAGAGACTGTGTGAAAAGACCAAATCTACGCCTGATTGGTGTACCTGAA
AGTGACGGGGAGAATGGAACCAAGTTGGAAAACACTCTGCAGGATATTACCCAGGAGAAC
TTCCCCAATCTATCAAGGCAGGCCAACATTCAGATTCAGGAAATACAGAGAATGCCACAA
AGATACTCCTCGAG--GAGCAACTCCAAGAATCATAATTGTCAGATTCACCAAAGTTGAA
ATGAAGGAAAAAATGTTAAGGGCAGCCAGAGAGAAAGGTCAGGTTACCCACAAAGGGAAG
CCCATCAGACTAACAGCAGATCT-----CAGAAACTCTACAAGCCAGAAGAGAGTGGGGG
CCAATATTCAACATTCTTAAAGAAAAGAATTTTCAACCAAGAATTTCATATCCAGCCAAA
CTAAGCTTCATAAGTGAAGGAGAAATAAAATCCTTTACAGACAAGCAAATGTTGAGAGAT
TTTGTCACCACCAGGCCTGCCCTAAAAGAGCTCCTGAAGGAAGCACTAAACATGGAAAGG
AACAACCAGTACCAGCCGCTGCAAAATCATGCCAAAATG
>lcl|hg18_L1PA3_chr2_109094520_109100673
CTCCAAGAAATATGGAACTATGTGAAAAGACCAAATCTACGTCTAACTGGTGTACCTGAA
AGTGACAGGGAGAATGGAACCAAGTTGGAAAACACTCTGCAGGATATTATCCAGGAGAAC
TTCCCCAATCTAGCAAGGCAGACCAACATTCAGATTCAGGAAATACAGAGAACGCCACAA
AGATACTCCTCGAGAAGAGCAACTCCAAGACACATAATTGTCAGATTCACCAAAGTTGAA
ATGAAGGAAAAAATGTTAAGGGCAAACAGAGAGAAAGATTGGGTTACCCACAAAGGGAAG
CCCATCAGACTAACAGCAGATCTCTCAGCAGAAACTCTACAAGCCAGAAGAGAGTGGGGG
CCAATATTCAACATTCTTAAAGAAAAGAATTTTCAACCCAGAATTTCATATCCAGCCAAA
CTAAGCTTCATAAATGAAGGATAAATAAAATACTTTACAGACAAGCAAATGCTGAGAGAT
TTTGTCACCACCAGGCCTGCCCTAAAAGAGCTCCTGAAGGAAGCACTAAACATGGAAAGG
AACAACCGGTACCAGCCACTGCAAAATCATGCCAAATTG
>lcl|hg18_L1PA3_chr18_43417689_43423854
CTCCAAGAAATATGGGACTATGTGAAAAGACCAAATCTACGTCTGATTGGTGTACCTGAA
AGTGACGGAGAGAATGGAACCAAGTTGGAAAACACTCTGCAGGATATTATCCAGGAGAAC
TTCCCCAATGTAGCAAGGCAGGCCAACATTCAGATTCAGGAAATACAGAGAATGCCACAA
AGATACTCCTTGAGAAGAACAACTCCAAGACACATAATTGTCAGATTCACCAAAGTTGAA
ATG-AGGAAAAAATGTTAAGGGCAGCCAGAGAGAAAGGTCGGGTTACCCACAAAGGGAAG
CCCATCAGACTAACAGCTGATCTCTCGGCAGAAACTCTACAAGCCAGAAG--AGTGGGGG
CCAATATTCGACATTCTTAAAGAAAAGAATTTTCAACCCAGAATTTCATATCCAGCCAAA
TTAAGCTTCATAAGTGAAGGAGAAATAAAATACTTTACAGACAGGCAAATGCTGAGAGAT
TTTGTCACCACCAGGCCTGCCCTAAAAGAGCTCCTGAAGGAAGCACTAAACATGGAAAGG
AACAACCAGTACCAGCCACTGCAAAATCATGCCAAAGTG
>lcl|hg18_L1PA3_chr2_14559028_14565184
CTCCAAGAAATATGGGACTATGTGAAAAGACCAAATCTACATCTGATTAGTGTACCTGAA
AGTGACGGAGAGAATGGAACCAAGTTGGAAAACACTCTGCAGGATATTATCCAGGAGAAC
TTCCCCAATCTAGCAAGGCAGGCCAACATTCAGATTCAGGAAATACAGAGAATGCCACAA
AGATACTCCTCGAGAAGAGCAACTCCAAGACACATGATTGTCAGATTCACCAAAGTTGAA
ATGAAGGAAAAAATGTTAAGGGCAGGCAGAGAGAAAGGTCAGGTTACCCACAAAGCGAAG
GCCATCAGACTAATAGCAGATCTCTCAGCAGAAACTCTACAAGCCAGAAGAGAGTGGGGG
CCAATATTCAACATTCTTAAAGAAAAGAATTTTCAACCCAGAATTTCATATCCAGCCAAA
CTAAGCTTCATAAGTGAAGGAGAAATAAAATACTTTACAGGCAAGCAAATGCTGAGAGAT
TTTGTCACCACCAGGCCTGCCCTAAAAGAGCTCCTGAAGGAAGCACTAAACATGGAAAGG
AACAACTGGTACCAGCCACTGCAAAATCATGCCAAATTG
>lcl|hg18_L1PA3_chr2_161321676_161327847
CTCCAAGAAATATGGGACTATGTGAAAAGACCAAATGTACGTCTGATTGGTGTACCTGAA
AGTGACGGGGAGAATGGAACCAAGTTGGAAAACACTCTGCAGGATATTATCCAGGAGAAC
TTCCCCAATCTAGCAAGGCAGGCCAACATTCAGATTCAGGAAATACAGAGAACACCACAA
AGAGACTCCTCAAGAAGAGCAACTCCAAGACACATAATTGTCAGATTCACCAAAGTTGAA
ATGAAGGAAAAAATGTTAAGGGCAGCCAGAGAGAAAGGTCGGGTTACCCACAAAGGGAAG
CCCATCAGACTAACAGCAGATCTCTCAGCAGAAACTCTACAAGCCAGAAGAGAGTGGGGG
CCAATATTCAACATTCTTAAAGAAAAGAATTTTCAACCCAGAATTTCATATCCAGCCAAA
CTAAGCTTCATAAGTGAAGGAGAAATAAAATACTTTACAGACAAGCAAATGCTGAGAGAT
TTTGTCACCACCAGGCCTGCCCTAAAAGAGCTCCTGAAGGTAGCACTAAACATGGAAAGG
AACAACTGGTACCAGCCACTGCAAAATCATGCCAAATTG
>lcl|hg18_L1PA3_chr17_29434154_29440317
CTCCAAGAAATATGGGACTATGTGAAAAGACCAAATCTACGTCTGATTGGTGTACCTGAA
AGTGACGGGGAGAATGGAACCAAGTTGGAAAACACTCTGCAGGATATTATCCAGGAGAAC
TTCCCCAATCTAGCAAGGCAGGCCAACATTCAGATTCAGGAAATAGAGAGAACGCCACAA
AGATACTCCTCGAGAAGAGCAACTCCAAGACACATAATTGTCAGATGAACCAAAGTTGGA
ATGAAGGAAAAAATGTTAAGGGCAGCCAGAGAGAAAGGTCGGGTTACCCACAAAGGGAAG
CCCATCAGACTAACAGCTGATCTCTCGGCAGAAACTCTACAAGCCAGAAGAGAGTGGGGG
CCAATATTCAACATTCTTAAAGAAAAGAATTTTCAACCCAGAATTTCATGTCCAGCCAAA
CTAAGCTTCATAAGTGAAGGAGAAATAAAATACTTTACAGACAAGCAAATGCTGAGAGAT
TTTGTCACCACCAGGACTGCCCTAAAAGAACTCCTGAAGGAAGCACTAAACATGGAAAGG
AACAACCGGTACCAGCCACTGCAAAATCGTGCCAAAATG
>lcl|hg18_L1PA3_chr18_24074406_24080402
CTCCAAGAAATATGGGACTATGTGAAAAGACCAAATCAACGTCTGATTGGTGTACCTGAA
AGTGACGGGGAGAATGGAACCAAGCTGGAAAACACTCTGCAGGATATTATCCAGGAGAAC
TTCCCCAATCTAGCAAGGCAGGCCAACATTCAGATTCAGGAAATACAGAGAATGCCACAA
AGATACTCCTCGAGAAGAGCAACTCCAAGACACATAACTGTCAGATTCACCAAAGTTGAA
ATGAAGGAAAAAATGTTAAGGGCAGCCAGAGAGAAAGGTCAGGTTATCCTCAAAGGGAAG
CCCATCAGGCTAACAGCGGATCTCTCAACAGAAACTCTACAAGCCAGAAGAGAGTGGGGG
CCAATATTCAACATTCTTAAAGAAAAGAATTTTCAACCCAGAATTTCATATCCAGCCAAA
CTAAGCTTCATAAGTGAAGGAGAAATAAAATACTTTACAGACAAGCAAATGCTGAGAGAT
TTTGTCACCACCAGGCCTGCCCTAAAAGAGCTCTTGAAGGAAGCGCTAAACATGGAAAGG
AACAACCGGTACCAGCCGCTGCAAAATCATGCCAAAATG
>lcl|hg18_L1PA3_chr16_64142532_64148682
CTCCAAGAAATATGGGACTATGTGAAAAGCCCAAATCTACGTCTGATTGGTGTACCTGAA
AGTGATGGGGAGAATGGAACCAAGTTGGAAAACACTCTTCAGGATATTATCCAGGAGAAC
TTCCCTAATCTAGCAAGGCAGGCCAACGTTCAGATTGAGGAAATACAGAGAACGCCACAA
AGATACTCCTCGAGAAGAGCAACTCCAAGACACATAATTGTCAGATTCACCAAAGTGGAA
ATGAAGGAAAAAATGTTAAGGGCAGCCAGAGAGAAAGGTCGGGTTACCCACAAAGGGACG
CCCATCAGACTAACAGTGGATCTCTCGGCAGAAACTCTACAAGCCAGAAGACAGTGGGGA
CCAATATTCAACATTCTTAAAGAAAAGAATTTTCAACCCAGAATTTCATATCCAGCCAAA
CTAAGCTTCATAAGTGAAGGAGAAATAAAATACTTTACAGACAAGCAAATGCTGAGAGAT
TTTGCCACCACCAGGCCTGCCCTAAAAGAGCTCCTGAAGGAAGCATTAAACATGGCAAGG
AACAACCGGTACCACCCACTGCAAAAACATACCAAATTG
>lcl|hg18_L1PA3_chr2_15497076_15503242
CTCCAAGAAATATGGGACTATGTGAAAAGACCAAATCTGCATCTGATTGGTGTACCTGAA
AGTGACGGGGAGAATGGAACCAAGTTGGAAAACATTCTGCAGGATATTATCCAGGAGAAC
TTCCCCAATCTAGCAAGGCAAGCCAACATTCAGATTCAGGAAATACAGAGAATGCCACAA
AGATACTCATTGAGAAGAGCAACTCCAAGACACATAATTGTCAGATTCACCAAAGTTGAA
ATGAAGGAAAAAATGTTAAGGGCAGCCAGAGAGAAAGGTCGGGTTACCCACAAAGGGAAG
CCCATCAGACTAACAGCGGATCTCTCGGCAGAAACTCTACAAACCAGAAGAGAGTGGGGG
CCAATATTCAACATTCTTAAAGAAAAGAATTTTCAAACCAGAATTTCATATCCAGCCAAA
CTAAGCTTCATAAGTGAAGGAGAAATAAAATACTTTACAGACAAGCAAATGCTGAGAGAT
TTTGTCACCACCAGGCCTGCCCTAAAAGAGCTCCTGAAGGAAGCACTAAACATGGAAAGG
AACAACCGGTACCAGCTGCTGCAAAATCATGCCAAAATG
>lcl|hg18_L1PA3_chr19_41880666_41886808
CTCCAAGAAATATGGGACTATTTGAAAAGACCAAATCTACGTCTGATTGGTGTACCTGAA
AGTGACAGGGAGAATGGAACCAAGTTGGAAAACACTCTGCAGGATATTATCCAGGAGAAC
TTCCCCAATCTAGCAAGGCAGGCCAACATTCAGATTCAGGAAATACAGAGAATGCCACAA
AGATACTCCTCGAGAAGAGCAACTCCAAGACACATAATTGTCAGATTCACCGAAGTTGAA
ATGAAGGAAAAAATGTTAAGGGCAGCCAGAGAGAAAGGTCGGGTTACCCACAAAGGGAAG
CCCATCAGACTAACAGCGGATCTCTCGCCAGAAACTCTACAAGCCAGAAGACAGTGGGGG
CCAATATTCAACATTCTTAAAGAAAAGAATTTTCAACCCAGAATTTCATATCCAGCCAAA
CTAAGCTTCATAAGTGAAGGAGAAATACAATACTTTACAGACAAGCAAATGCTGAGAGAT
TTTGTCACCACCAGGCCTGCCCTAAAAGAGCTCCTGAAGGAAGCACTAAACGTGGAAAGG
AACAACCAGTACCAGCCGCTGCAAAATCATGCCAAAATG
>lcl|hg18_L1PA3_chr18_30728737_30734890
CTCCAAGAAATATGGGACTATGTGAAAAGACCAAATCTGCATCTGATTGGTGTACCTGAA
AGTGACAGGGAGAATGGAACCCAGTTGGAAAACACTCTGCAGGATATTATCCAGGAGAAC
TTCCCCAATCTAGCAAGGCAGGTCAACATTCAGATTCAGGAAATACAGAGAACGCCACAA
AGATACTCCTCGAGAAGAGCAACTCCAAGACACATAATTGTCAGGTTCACCAAAGTCGAA
ATGAAGGAAAAAATGTTAAGGGCAGCCAGAGAGAAAGGTCGGGTTACCCACAAAGGGAAG
CCCATCAGACTAACAGCGGATCTCTCGGCAGAAACTCTACAAGCCAGAAGAGAGTGGGGG
CCAATATTCAACATTCTTAAAGAAAAGAATTTTCAACCCAGAATTTCATATCCAGCCAAA
CTAAGCTTCATAAGTGAAGGAGAAATAAAATACTTTACAGAGAAGCAAATGCTGAGAGAT
TTTGTCACCACCAGGCCTGCCCTAAAAGAGCTCCTGAAGGAAGCACTAAACATGGAAAGG
AACAACCAGTACCAGCCACTGCAAAATCATGCCAAAATG
>lcl|hg18_L1PA3_chr18_62533292_62539322
CTCCAAGAAATATGGGACTATGTGAAAAGACCAAATCTACGTCTGATTGGTGTCCCTGAA
AGTGACGGGGAGAATGGAACCAAGTTGGAAAACACTCTGCAGGATATCATCCAGGAGAAC
TTCCCCAATCTAGCAAGGCAGGCCAACATTCAGATTCAGGAAATACAGAGAACGCCACAA
AGATACTCCTCGAGAAGAGCAACTCCAAGACACATAATTGTCAGGTTCACCAAAGTTGAA
ATGAAGGAAAAAATGTTAAGGGCAGCCAGAGAGAAAGGTCGGGTTACCCACAAAGGGAAG
CCCATCAGACTAACAGTGGATCTCTCTGCAGAAACTCTACAAGCCAGAAGAGAGTGGGGG
CCAATAGTCAACATTCTTA----AAAGAATTTTCAACCCAGAATTTCATATCCAGCCAAA
CTAAGCTTCATAAGTGAGGGAGAAATAAAATACTTTACAGACAAGCAAATGCTGAGAGAT
TTTGTCACCACCAGGCCTGCCCTAAAAGAGCTCCTGAAGGAAGCACTAAACATGGAAAGG
AACAACTGATACCAGCCACTGCAAAATCATGCCAAAATG
>lcl|hg18_L1PA3_chr2_156031387_156037402
CTCCAAGAAATATGGGACTATGTGAAAAGACCAAATCTACGTCTGATTGGTGTACCTGAA
AGTGACGGGGAGAATGGAACCAAGTTGGAAAACACTCTGCAGGATATTATCCAGGAGAAC
TTCCCCAATCTAGCAAGGCAGGCCAACATTCAGATTCAGGAAATACAGAGAACACCACAA
AGATACTCCTCGAGAAGAGCGACTCCAAGACACATAATTGTCAGATTCACCAAAGTTGAA
ATGAAGGAAAAAATGTTAAGGGCAGCTAGAGAGAAAGGTCGGGTTACCCTCAAAGGGAAG
CCCATCAGACTAACAGCAGATCTTTCGGCAGAAACTCTACAAGCCAGAAGAGAGTGGGGG
CCAATATTCAACATTCTTAAAGAAAAGAATTTTCAACCCTGAATTTCATATCCAGCCAAA
CTAAGCTTCATAAGTGAAGGAGAAATAAAATACTTTACAGACAAGCAAATGTTGAGAGAT
TTTGTCACCACCAGGCCTGCCCTAAAAGAGCTCCTGAAGGAAGCGCTAAACATGAAAAGG
AACAACCGGTACCAGCCACTGCAAAATCATGCCAAAATG
>lcl|hg18_L1PA3_chr2_168227712_168233730
CTCCAAGAAATATGGGACTATGTGAAAAGACCAAATCTACGTCTGATTGGTGTACCTCAA
AGTGACGGGAAGAATGGAACCAAGTTGGAAAACACTCTGCAGGATATTATCCAGGAGAAC
TTCCCCAATCTAGCAAGGCAGGCCAACATTCAGATTCAGGAAATACAGAGAACACCACAA
AGATACTCCTCGAGAAGAGCAACTCCAAGACACATAATTGTCAGATTCACCAAAGTTGAA
ATGAAGGAAAAAATGTTAAGGGCAGCCAGAGAGAAAGGTCGGGTTACCCTCAAAGGGAAG
CCCCTCAGACTAACAGCTGATCTCTCAGCAGAAACTCTACGAGCCAGAAGAGAGTGGGGG
CCAATATTCAACATTCTTAAAGAAAAGAATTTTCAACCCAGAATTTCACATCCAGCCAAA
CTAAGCTTCATAAGTGAAGGAGAAATAAAATACTTTACAGACAAGCAAATGCTGAGAGAT
TTTGTCACCACCAGGCCTGCCCTAAAAGAGCTCCTGAAGGAAGTGCTAAACATGGAAGGG
AACAACCAGTACCAGCCGCTGCAAAATCATGCCAAAATG
>lcl|hg18_L1PA3_chr2_137783547_137789574
CTCCAAGAAATATGGGACTATATGAAAAGACCAAATCTACATCTGATTGGTGTACCTGAA
AGTGATGGGGAGAATGGAACCAAGTTGGAAAACACTCTGCAGGATATTATCCAGGAGAAC
TTCCCCAATCTAGCAAAGCAGGCCAACATTCAGATTCAGGAAATACAGAGAACGCCACAA
AGATACTCCTCGAGAAGAGCAACACCAAGACACATAATTGTCAGATTCACCAAAGTTGAA
ATGAAGCAAAAAATGTTAAGGGCAGCCAGAGAGAAAGGTCGGGTTACGCTCAAAGGGAAG
CCCATCAGACTAACAGCAGATCTCTCGGCAGAAACTCTACAAGACAGAAGAGAGCGGGGG
CCAATATTCAACATTCTTAAAGAAAAGAATTTTCAACCCAGAATTTCATATACAGCCAAA
CTAAGCTTCATAAGTGAAGGGGAAATAAAATCCTTTACAGACAAGCAAATGCTGAGAGAT
TTTGTCACCACCAGGCCGGCTCTAAAAGAGCTCCTGAAGGAAGCGCTAAACATGGAAAGG
AACAACCAGTACCAGCCACTGCAAAATCATGCCAAAATG
>lcl|hg18_L1PA3_chr17_65119680_65125835
CTTCAAGAAATATGGGACTATGTGAAAAGACCAAATCTACATCTGATTGGTGTACGTGAA
AGTGACAGGGAGAATGGAACCAAGTTGGAAAACACTCTGCAGGATATTATCCAGGAGAAC
TTCCCCAATCTAGCAAGGCAGGCCAACAATCAGATTCAGGAAATACAGAGAACGCCACAA
AGATACTCCTCGAGAAGAGCAACTCCAAGACACATAATTGTCAGATTCACCAAAGTTGAA
ATGAAGGAAAAAATGTTAAGGGCAGCCAGAGAGAAAGGTCGGGTTACCCACAAAGGGAAG
CCCATCAGACTAACAGCGGATCTCTCGGCAGAAACTCTACAAGCCAGAAGAGAGTGAGGG
CCAATATTCAACATTCTTAAAGAAAAGAATTTTCAACCCAGAATTTCATATCCAGCCAAA
CTAAGCTTCATAAGTGAAGGAGAAATAAAATACTTTACAGACAAGCAAATGCTGAGAGAT
TTTGTCACCACAAGGCCTGCCCTAAAAGAGCTCCTGAAGGAAGCACTAAACATGGAAAGG
AACAACCGGTACCAGCCGCTGCAAAATCATGCCAAAATG
>lcl|hg18_L1PA3_chr17_11705068_11711214
CTCCAAGAAATATGGGACTATGTGAAAAGACCAAATCTACGTCTGATTGGTGTACCTGAA
AGTGACGGGGAGAATGGAACCAAGTTGGAAAACACTCTGCAGGATATTATCCAGGAGAAC
TTCCCCAATCTAGCAAGGCAGGCCAACATTCAGATTCAGGAAATACAGAGAACGCCACAA
AGATACGCCTCGAGAAGAGCAGCTCCAAGACACATAATTGTCAGATTCACGAAAGTTGAA
ATGAAGGAAAAAATGTTAAGGGCAGCCAGAGAGAAAGGTCGGGTTACCCACAAAGGGAAG
CCCATCAGACTAACAGCGGATCTCTCGGCAGAAACTCTACAAGCCAGAAGAGAGTGGGGG
CCAATATTCAACATTCTTAAAGAAAAGAATTTTCAACCCAGAATTTCATATCCAGCCAAA
CTAAGCTTCATAAGTGAAGGAGAAATAAAATACTTTACAGATAAGCAAA-GCTGAGA--T
TTTGTCACCACCAGGCCTGCCCTAAAAGAGCTCCTGAAGGAAGCACTAAACATGGAAAGG
AACAACCGGTACCAGCTGCTGCAAAATCATGCCAAAATA
>lcl|hg18_L1PA3_chr19_34408527_34414562
CTCCAAGAAATATGGGACTATGTGTAAAGACCAAATCTACGTCTGATTGGTGTACCTGAA
AGTGATGGGGAGAATGGAACCAAGTTGGAAAACACTCTGCAGGATATTATCCAGGAGAAC
TTCCCCAATCTAGCAAGGCAGGCCAACATTCAGATTCAGGAAATACAGAGAACGCCACAA
AGATACTCCTAGAGAAGAGCAACTCCAAGACACATAATTGTCAGATTCACCA-AGTTGAA
ATGAAGGAAAAAATGTTAAGGGCAGCCAGAGAGAAAGGTCGGGTTACCCTCAAAGGGAAG
CCCATCAGACTAACAGCAGCTCTCTCGGCAGAAACTCTACAAGCCAGAAGAGAGTGGGGG
CCAATATTCAACATTCTTGAAGAAAAGAATTTTCAACCCAGAATTTCATATCCAGCCAAA
CTAAGCTTCATAAGTGAAGGAGAAATAAAATACTTTACAGACAAGCAAATGCGGAGAGAT
TTTGTCACCACCAGGCCTGCCCTAAAAGAGCTCCTGAAGGAAGCGCTAAACATGGAAAGG
AACAACCGGTACCAGCCACTGCAAAATCATGCCAAAATG
>lcl|hg18_L1PA3_chr2_167267482_167273501
CTCCAAGAAATATGGGACTATGTGAAAAGACCAAATCTACGTCTGATTGGTGTATCTGAA
AGTGACAGGGAGAATGGAGTCAAACTGGAAAACACTCTGCAGGATATTATCCAGGAGAAC
TTCCCCAATCTAGCAAGGCAGGCCAACATTCACATTCAGGAAACACAGAGAACACCACAA
AGATACTCCTCAAGAAGAGCAACTCCAAGACACATAATTGTCAGATTCACCAAAGTTGAA
ATGAAGGAGAAAATGTTAAGGGCAGCCAGAGAGAAAGGTCAGGTTACCCACAAACGGAAG
CCCATCAGATTAACAGCTGAACTCTCAGCAGAAACTCTACAAGCCAGAAGAGAGTGGGGG
CCAATATTCAACATTCTTAAAGAAAAGCATTTTCAACCCAGAATTTCACATCCAGCCAAA
CTAAGCTTCATAAGTGAAGGAGAAATAAAATACTTTACAGACAAGCAAATGCTGAGAGAT
TTTGTCACCACCAGGCCTGCCCTAAAAGACCTCCAGAAGGAAGCGCTAAACATGGAAAGG
AACAACCGGTACCAGCCACTGCAAAATCATGCCAAAATG
>lcl|hg18_L1PA3_chr2_168399799_168405945
CTCTAAGAAATATGGGACTATGTGAAAAGACCAAATCTACGTCTGATTGGTGTACCTGAA
AGTGATGGGGAGAATGGAACCAAGTTGGAAAACACTCTGCAGGATATTATCCAGGAGAAC
TTCCCCAATCTAGCAAGGCAGGCCAACATTCAGATTCAGGAAATACAGAGAACACCACAA
AGATAATCCTCAAGAAGAGCAACTCCAAGACACATAATTGTCAGATTCACCAGAGTTGAA
ATGAAGGAAAAAATTTTAA-GGCAGCCAGAGAGAAAGGGCGGGTTACCCACAAAGGGAAG
CCCATCAGACTAACAGCGGATCTCTCGGGAGAAACTCTACAAGCCAGAAGAGAGTGGGGG
CCAATATTCAACATTCTTAAAGAAAAGAATTTTCAACCCAGAATTTCATATCCAGCCAAA
CTAAGCTTCATAAGTGAAGGAGAAATAAAATACTTTACAGACAAGCAAATGCTGAGAGAT
TTTGTCACCACCAGGCCTGCCCTAAAAGAGCTCCTGAAGGAAGAACTAAACATGGAAAGG
AACAACCGGTAACAGCTGCTGCAAAATCATGCCAAAATG
>lcl|hg18_L1PA3_chr18_25808_31823
CTCCAAGAAATATGGGACTATGTGAAAAGAACAAATCTACGTCTGATTGGTGTACCTGAA
AGTGACAGGGAGAATGGAACCAAGTTGGAAAACACTCTGCAGGATATTATCCAGGAGAAC
TTCCCCAATCTAGCAAGGCAGGCCAACATTCAGATTCAGGAAATACAGAGAACACCACAA
AGATACTCCTCGAGAAGAGCAACTCCAAGACACATAATTGTCAGATTCACCAAAGTTGAA
ATGAAGGAAAAAATGTTAAAGGCAGCCAGAGAGAAAGGTCGGGTTACCCTCAAAGGGGAG
CCCATCAGACTAACAGCTGATCTCTCAACAGAAACCCTACAAGCCAGAAGAGAGTGGGGG
CCAATATTCAACATTCTTAAAGAAAAGAATTTTCAACCCAGAATTTCATATCCAGCCAAA
CTAAGCTTCATCAGTGAGGGAGAAATAAAATATTTTACAGACAAGCAAATGCTGAGAGAT
TTTGTCACCACCAGGCCTGCCCTAAAACAGCTCCTGAAGGAAGCAGTAAACATGGAAAGG
AACAACCGGTACCAGCCACTGCAAAATCATGCCAAAATG
>lcl|hg18_L1PA3_chr16_54190211_54196225
CTCCAAGAAATATGGGACTATGTGAAAAGACCAAATCTTTGTCTGATTGGTGTACCTGAA
AGTGATGGGGAGAATGGAACCAAGTTGGAAAACACTCTGCAGGATATTATCCAGGAGAAC
TTCCCCAATCTAGCAAGGCAGGCCAACATTCAGATTCAGGAAATACAGAGAACACCACAA
AGATACTCCTCAAGAAGAGCAACTCCAAGACACATAATTGTCAGATTCACCAAAGTTGAA
ATGAAGGAAAAAATGTTAAGGGCAGCCAGAGAGAAAGGTCAGGTTACCCTCAAAGGGAAG
CCCATCAGACTAACAGCGGATTTCTCGGCAGAAACCCTACAAGCCAGAAGAGAGTGGGGG
CCAATATTCAACATTCTTAAAGAAAAGAATTTTCAACCCAGAATTTCATATCCAGCCAAA
CTAAGCTTCAAAAGTGAAGGAGAAATAAAATACTTTACAGACAAGCAAATGCTGAGAGAT
TTTGTCACCACCAGGCCTGCCCTAAAAGAGCTCCTGAAGGAAGCGCTAAACATGGAAAGG
AACAACAGGTACCAACCGCTGCAAAATCATGCCAAAATG
>lcl|hg18_L1PA3_chr2_118097300_118103324
CTCCAAGAAATATGGGACTATGTGA-AAGACCAAATCTACGTCCGATTGGTGTACCTGAA
AGTGACGGGGAGAATGGAACCAAGTTGGAAAACACTCTGCAGGATACTATCCAGGAGAAC
TTCCCCAATCTAGCAAGGCAGGCCAACGTTCAGATTCAGGAAATACAGAGAACACCACAA
AGATACTCCTCGAGAAGAGCAACTCCAAGACACATAATTGTCAGATTCACCAAAGTTGAA
ATGAAGGAAAAAATGTTAAGGGCAGCCAGAGAGAAAGGTCGGGTTACCCTCAAAGGGAAG
CCCATCAGACTAACAGCGGATCTCTCGGCAGAAACCCTACAAGCCAGAAGAGAGTGGGGG
CCAATATTCAACATTCTTAAAGAAAAGAATTTTCAACCCAGAATTTCATATCCAGCCAAA
CTAAGCTTCATAAGTGAAGGAGAAATAAAATACTTTACAGACAAGCAAATGCTGAGAGAT
TTTGTCACCACCAGGCCTGCCCTAAAAGAGCTCCTGAAGGAAGTGCTAAACATGGAAAGG
AACAACCGGTACCAGCCGCTGCAAAATCATGCCAAAATG
>lcl|hg18_L1PA3_chr16_51988330_51994329
CTCCAAGAAATATGGGACTATGTGAAAAGACCAAATCTACGTCTGATTGGTGTACCTGAA
AGTGACGGGGAGAATGCAACCAAGTTGGAAAACACTCTTCAGGATATTATTCAGGAGAAC
TTCCCCAATCTAGCAAGGCAGGCCAACATTCAGATTCAGGAAACACAGAGAACGCCACAA
AGATACTCCTCGAGAAGAACAACTCCAAGACACATAGTTGTCAGATTCACCAAAGTTGAA
ATGAATGAAAAAATGTTAAGGGCAGCCAGAGAGAAAGGTCGGGTTACCCTCAAAGGGAAG
CCCATCAGACTAACAGCGGATCTCTCAGCAGAAACTCTACAAGCCAGAAGAGAGTGGGGG
CCAATATTCAACATTCTTAAAGAAAAGAATTTTCAACCCAGATTTTCATATCCAGCCAAA
CTAAGCTTCATAAGTGAAGGAGAAATAAAATACTTTACAGACAAGCAAATGCTGAGAGAT
TTTGTCACCACCAGGCCTGCCCTAAAAGAGCTCCTGAAGGAAGCGCTAAACATGGAAAGG
AACAACCGGTACCAGCCGCTGCAAAATCATGCCAAAATG
>lcl|hg18_L1PA3_chr2_143280315_143286332
CGCCAAGAAATATGGGACTATGTGAAAAGACCAAATCTACGTCTGATTGGTGTACCTGAA
AGTGATGGGGAGAATGGAACCAAGTTGGAAAACACTCTGCAGGATATTATCCAGGAGAAC
TTCCCCAATCTAGCAAGGCAGGCCAACGTTCAGATTCAGGAAATACAGAGAACGCCACAA
AGATACTCCTCGAGAAGAGCAACTCCAAGACAC--AATTGTCAGGTTCAACAAAGTTGAA
ATGAAGGAAAAAACGTTAAGGGCAGCCAGAGAGAAAGGTCGGGTTACCCTCAAAGGGAAG
CCCATCAGACTAACAGCGGATCTGTGGGCAGAAACTCTACAAGCCAGAAGAGAGTGGGGG
CCAATATTCAACATTCTCAAAGAAAAGAATTTTCAACCCAGAATTTCATATCCAGCCAAA
CTAATCTTCATAAGTGAAGGAGAAATAAAATACTTTACAGACAAGCAAATGCTGAGAGAT
TTTGTCACCACCAGGCCTGCCCTAAAAGAGCTCCTGAAGGAAGCGCTAAACATGGAAAGG
AACAACCGGTACCAGCCACTGCAAAATCATGCCAAAATG
>lcl|hg18_L1PA3_chr2_124102771_124108788
CTCCAAGAAATATGGGACTATGTGAAAAGACCAAATCTACGTCTGATTGGTGTACCTGAA
AGTGATGGGGAGAATGGAACCAAGTTGGAAAACACTCTGCAGGATATTATCCAGGAGAAC
TTCCCCAATCTAGCAAGGCAGGCCAACGTTCAGATTCAGGAAATACAGAGAACGCCACAA
AGATACTCCTCGAAAAGAGCAACTCCAAGACACATAATTGTCAGATTCACCAAAGTTGAA
ATGAAGGAAAAAATCTTAAGGGCAGCCAGAGAGAAAGGTCGGGTTACCCTCAAAGGGAAG
CCCATCAGACTAACAGTGGATCTCTCAGCAGAAACCCTACAAGCCAGAAGAAAGTGGGGG
CCAATATTCAACAGTCTTAAAGAAAAGAATTTTCAACCAAGAGTTTCATATCCAGCCAAA
CTAAGCTTCATAAGTGAAGGAGAAATAAAATACTTTACAGACAAGCAAATGCTGAGAGAT
TTTGTCACCACCAGTCCTGCCCTAAAAAAGCTCCTGAAGGAAGCGCTAAACATGGAAAGG
AACAACCGGTACCAGCCGCTGCAAAATCATGCCAAAATG
>lcl|hg18_L1PA3_chr2_13790847_13796860
CTCCAAGAAATATGGGACTATGTGGAAAGATCAAATCTATGTCTGATTGGTGTACCTGAA
AGTGATGGGGAGAATGGAACCAAGTTGGAAAACACTCTGCAGGATATTATCCAGGAGAAC
TT-CCCAATCTAGCAAGGCAGGCCAACGTTCAGATTCAGGAAATACAGAGAACGCCACAA
AGATACTCCTCGAGAAGAGCAACTCCAAGACACATAATTGTCAGATTCACCAAAGTTGAA
ATGAAGGAAAAAATGTTAAGGGCAGCCAGAGAGAAAGGTCGGGTTACCCTCAAAGGGAAG
CCCATCAGACTAACAGCAGATCTCTCGGCAGAAATCCTACAAGCCAGAAGAGAGTGGGGG
CCAATATTCAACATTCTTAAAGAAAAGAATTTTCAACCCAGAATTTCATATCCAGCCAAA
CTAAGCTTCGTAAGTGAGGGAGAAATAAAATACTTTACAGACAAGCAAATGCTGAGAGAT
TTTGTCACCACCAGGCCTGCCCTAAAAGAGCTCCTGAAGGAAGCGCTGAACATGGAAAGG
AACAACCAGTACCAGCCGCTGCAAAATCATGCCAAAATG
>lcl|hg18_L1PA3_chr17_63915860_63921878
CTCCAAGAAATATGGGACTATGTGAAAAAACCAAATCTACGTCTGATTGGTGTACCTGAA
AGTGACGGGGAGAATGGAACCAAGTTGGAAAACACTCTGCAGGATATTATCCAGGAGAAC
TTCCCCAATCTAGCAAGGCAGGCCAACATTCAGATTCAGGAAATACAGAGAACGCCACAA
AGATATTCCTCAAGAAGAGCAACTCCAAGACACATAATTGTCAGATTCACCAAAGTTGAA
ATGAAGGAAAAAATGTTAAGGGCAGCCAGAGAGAAAGGTCAGGTTACCCTCAAAGGGAAG
CCCATCAGACTAACAGTGGATCTTTCGGCAGAAACTCTACAAGCCAGAAGAGAGTGGGGG
CCAATATTCAACATTCTCAAAGAAAAGAATTTTCAACCCAGAATTTCATATCCAGCCAAA
CTAAGCTTCATAAGTGAAGGAGAAATAAAATACTTTACAGACAAGCAAATGCTGAGAGAT
TTTGTCACCACCAGGCCTGCCCTAAAAGAGCTCCTGAAGGAAGCACTAAACATGGAAAGG
AACAACCGGTACCAGCCACTGCAAAATCATGCCAAAATG
>lcl|hg18_L1PA3_chr2_118277827_118283855
CTCCAAGAAATATGGGACCATGAGAAAAGACCAAATCTACGTCTGATTGGTGTACCTGAA
AGTGATGGGGAGAATGGAACCAAGTTGGAAAACACTCTGCAGGATATTATCCAGGAGAAC
TTCCCCAATCTAGCAAGGCAGGCCAACGTTCAGATTCAGGAAATACAGAGAACGCCACAA
AGATACTCCTCGAGAAGAGCAACTCCAAGACACATAATTGTCAGATTCACCAAAGTTGAA
ATGAAGGAAAAAATGTTAAGGGCAGCCAGAGAGAAAGGTCGGGTTACCCTCAAAGGGAAG
CCCATCAGACTAACAGCAGATCTCTTGGCAGAAACCCTGAAAGCCAGAAGAGAGTGGGGG
CCAATATTCGACATTCTTAAAGAAAAGAATTTTCAACCCAGAATATCATATCCAGCCAAA
CTAAGCTTCATAAGTGAAGGAGAAATAAAATCCTTTACAGACAAGCAAATGCTGAGAGAT
TTTGTCACCACCAGGCCTGCCCTAAAAGAGCTCCTGAAGGAAGTGCTAAACATGGAAAGG
AACAACCGGTACCAGCCGCTGCAAAATCATGCAAAAATG
>lcl|hg18_L1PA3_chr2_176332570_176338603
CTCCAAGAAATATGGGACTATGTGAAAAGACCAAATCTACGTCTCATTGGTGTACCTGAA
AGTGATGGGGAGAATGGAACCAAGTTGGAAAACACTCTGCAGGATATTATCCAGGAGAAC
TTCCCCAATCTAGCAAGGCAGGCCAACGTTCAGATTCAGGAAATACAGAGAACGCCACAA
AGATACTCCTCGAGAAGAGCAACTCCAAGACACATAATTGTCAGATTCACCAAAGTTGAA
ATGAAGGAAAAAATGTTAAGGGCAGCCAGAGAGAAAGGTCGGATTACCCTCAAAGGGAAG
CCCATCAGACTAACAGCGGATCTCTGGGCAGAAACCCTACAAGCCAGAAGAGAGTGGGGG
CCAATATTCAACATTCTTAAAGAAAAGAATTTTCAACCCAGAATTTCATATCCAGCCAAA
CTAAGCTTCATAAGTGAAGGAGAAATAAAATCCTTTACAGACAAGCAAATGCTGAGAGAT
TTTGTCACCACCAGGCCTGCCCTAAAAGAGCTCCTGAAGGAAGCGCTAAACATGGAAAGG
AACAACCGGTACCAGCCGCTGCAAAATCATGCCAAAATG
>lcl|hg18_L1PA3_chr18_49291819_49297811
CTCCAAGAAATATGGGACTATGTGAAAAGACCAAATCTACGTCTGATTGGTGTACCTGAA
AGTGATGGGGAGAATGGAACCAAGTTGGGAAACACTCTGCAGGATATTATCCAGGAGAAC
TTCCCCAATCTATCAAGGCAGGCCAACATTCAGATTCAGGAAATACAGAGAATGCCACAA
AGATACTCCTCGAGAAGAGCAACTCCAAGACACATAATTGTCAGATTCACCAAAGTTGAA
ATGAAGGAAAAAATGTTAAGGGAAGCCAGAGAGAAAGGTCGGGTTACCCTCAAAGGGAAG
CCCATCGGACTAACAGCTGATCTCTCAGCAGAAATCCTACAAGCCAAAAGAGAGTGGGGG
CCAATATTCAACATTCTTAAAGAAAAGAATTTTCAACCCAGAATTTCATATCCAGCCAAA
CTAAGTTTCATAAGTGAAGGAGAAATAAAATACTTTACAGACAAGCAAATGCTGAGAGAT
TTTGTCACCACCAGGCCTGCCCTAAAAGAACTCCTGAAGGAAGCGCTAAACATGGAAAGG
AACAACCGGTACCAGCCGCTGCAAAATTATGCCAAAATG
>lcl|hg18_L1PA3_chr19_11976627_11982630
CTCCAAGAAATATGGGACTATGTGAAAAGACCAAATCTACGTCTGATTGGTGTACCTGAA
AGTGATGGGGAGAATGGAACCAAGTTGGAAAACACTCTGCAGGATATTATCCAGGAGAAT
TTCCCCAATCTAGCAAGGCAGGCCAACGTTCAGATTCAGGAAATACAGAGAAAGCCACAA
AGATACTCCTCGAGAAGAGCAACTCCAAGACACATAATTGTCAGATTCACCAAAGCTGAA
ATGAAGGAAAAAATGTCAAGGGCAGCCAGAGAGAAAGGTCGGGTTAACCTCAAAGGGAAG
CCCATCAGACTAACAGCAGATCTCTCGGCAGAAACCCTACAAGCCAGAAGAGAGTGGGGG
CCAATATTCAACATTCTTAAAGAAAAGAATTTTCAACCCAGAATTTCATATCCAGCCAAA
CTAAGCTTCATAAGTGAAGGAGAAATAAAATACTTTACAGACAAGCAAATGCTGAGAGAT
TTTGTCACCACCAGGCCTGCTGTAAAAGAGCTCCTGAAGGAAGCACTAAACATGGAAAGG
AACAACCGGTACCAGCCGCTGCAAAATCATGCCAAAATG
>lcl|hg18_L1PA3_chr17_64506880_64512884
CTCCAAGAAATATGGGACTATGTGAAAAGACCAAATCTACGTCTGATTGGTGTACCTGAA
AGTGATGGGGAGAATGGAACCAAGTTGGAAAACACTCTGCAGGATAGTATCCAGGAGAAT
TTCCCCAATCTAGCAAGGCAGGCCAACGTTCAGATTCAGGAAATACAGAGAACGCCACAA
AGATACTCCTCGAGAAGAGCAACTCCAAGACACATAATTGTCAGATTCACCAAAGTTGAA
ATGAAGGAAAAAATGTTAAGGGCAGCCAGAGAGAAAGGTCGGGTTACCCTCAAAGGGAAG
CCCATCAGACTAACAGTGGATCTCTCGGCAGAAACCCTACAAGCCAGAAGAGAGTGGGGG
CCAATATTCAACATTCTTAAAGAAAAGAATTTTCAACCCAGAATTTCATATCCAGCCAAA
CTAAGCTTCATAAGTGAAGGAGAAATAAAATCCTTTACAGACAAGCAAATGCTGAGAGAT
TTTGTCACCACCAGGCCTGCCCTAAAAGAGCTCCTGAAGGAAGTGCTAAATATGGAAAGG
AACAACTGGTACCAGCCTCTGCAAAATCATGCCAAAATG
>lcl|hg18_L1PA3_chr16_84824403_84830417
CTCCAAGAAATATGGGACTATGTGAAAAGACCAAATCTACGTCTGATTGCTGTACCTGAA
AGTGATGGGGAGAATGGAACCAAGTTGGAAAACACTCTGCAGGATATTATCCAGGAGAAC
TTCCCCAATCTAGCAAGGCAGGCCAACGTTCAGATTCAGGAAATACAGAGAACGCCACAA
AGATACTCCTCGAGAAGAGCAACTCCAAGACACGTAATTGTCAGATTCAGCAAAGTTGAA
ATGAAGGAAAAAATGTTAAGGGCAGCCAGAGAGAAAGGTCGGGTTACCCTCAAAGGGAAG
CCCATCAGACTAACAGCGGATCTCTCGGCAGAAACCCTACAAGCCAGAAGAGAGTGGGGG
CCAATATTCAACATTCTTAAAGAAAAGAATTTTCAACCCAGAATTTCATATCCAGCCAAA
CTAAGCTTCATAAGTGAAGGAGAAATAAAATACTTTACAGACAAGCAAATGCTGAGAGAT
TTTGTCACCACCAGGCCTGCCCTAAAAGAGCTCCTGAAGAAAGCGCTAAACATGGAAAGG
AACAACCAGTACCAGCCGCTGCAAAATCATGCCAAAATG
>lcl|hg18_L1PA3_chr18_32069096_32075113
CTCCAAGAAATATGGGACTATGTGAAAAGACCAAATCTACGTCTGATTGGTGTACCTGAA
AGTGATGGGGAGAATGGAACCAAGTTGGAAAACACTCTGCAGGATATTATCCAGGAGAAT
TTCCCCAATCTAGCAAGGCAGGCCAACATTCAGATTCAGGAAATACGGAGAACGCCACAA
AGATATTCCTCGAGAAGAGCAACTCCAAGACACATAATTGTCAGATTCACTAAAGTTGAA
ATGAAGGAAAAAATTTTAAGGGCAGCCAGAGAGAAAGGTCGGGTTACCCTCAAAGGGAAG
CCCATCAGACTAACAGCGGATCTCTTGGCAGAAACCCTACAAGCCAGAAGAGAGTGGGGG
CCAATATTTAACATTCTTAAAGAAAAGAATTTTCAACCCAGAATTTCATATCCAGCCAAA
CTAAGCTTCATAAGTGAAGGAGAAATAAAATACTTTACAGACAAGCAAATGCTGAGAGAT
TTTGTCACCACCAGGCCTGCCCTAAAAGAGCTCCTGAAGGAAGCGCTAAACATGGAAAGG
AAAAACTGGTACCAGCCGCTGCAAAATCATGCCAAAATG
>lcl|hg18_L1PA3_chr18_23113514_23119540
CTCCAAGAAATATGGGACTATGTGAAAAGACCAAATCTACATCTGATTGGTGTACCTGAA
AGTGATGCGGAGAATGGAACCAAGTTGGAAAACACTCTACAGGATATTATCCAGGAGAAC
TTCCCCAATCTAGCAAGGCAGGCCAACGTTCAGATTCAGGAAATACAGAGAACGCCACAA
AGATACTCCTCAAGAAGAGCAACTCCAAGACACATAATTGTCAGATTCACCAAAGTTGAA
ATGAAGGAAAAAATGTTAAGGGCAGCCAGAGAGAAAGGTCAGGTTACCCTCAAAGGGAAG
CCCATCAGACTAACAGCGGATCTCTCGGTAGAAATTTTACAAGCCAGAAGAGAGTGGGGG
CCAATATTCAACATTCTTAAAG-AAAGAATTTTCAACCCAGAATTTCATATCCAGCCAAA
CTAAGCTTCATAAGTGAAGGAGAAATAAAATCCTTTACAGACAAGCAAATGCTGAGAGAT
TTTGTCACCACCAGGCCTGCCCTAAAAGAGCTCCTGAAGGAAGCACTAAACATGGAAAGG
AACAACCGGTACCAGCCGCTGCAAAATCATGCCAAAATG
>lcl|hg18_L1PA3_chr2_174100264_174106291
CTCCAAGAAATATGGGACTATGTGAAAAGACCAAATCTACGTCTGATTGGTGTACCTGAA
AGTGATGGGGAGAATGGAACCAAGTTGGAAAACACTCTGCAGGACATTATCCAGGAGAAC
TTCCCCAATCTAGCAAGGCAGGCCAACGTTCAGATTCAGGAAATACAGAGAACGCCACAA
AGATACTCCTTGAGAAGAGCAACTCCAAGACACATAATTGTCAGATTCACTAAAGTTGAA
ATGAAGGAAAAAATGTTAAGGGCAGCCAGAGAGAAAGGTCGAGTTACCCTCAAAGGGAAG
CCCATCAGACTAACAGCGGATCTCTCAGCAGAAACCCTACAAGCCAGAAGAGAGTGGGGG
CCAATATTCAACATTCTTAAAGAAAAGAATTTTCAACCCAGAATTTCATATCCAGCCAAA
CTAAGCTTCATAAGTGAAGGAGAAATAAAATCCTTTACAGACAAGCAAATGCTGAGAGAT
TTTGTCACCACCAGGCCTGCCCTAAAAGAGCTCCTGAAGGAAGCACTAAACATGGAAAGG
AACAACCGGTACCAGCCGCTGCAAAGTCATGCCAAAATG
>lcl|hg18_L1PA3_chr18_51705642_51711668
CTCCAAGAAATATGGGACTATGTGATAAGACCAAATCTACGTCTGATTGGTGTACCTGAA
AGTGACGGGGAGAATGGAACCAAGTTGGAAAACACTCTGCAGGATATTATCCAGGAGAAC
TTCCCCAATCTTGCAAGGCAGGCCAACGTTCAGATTCAGGAAACACAGAGAACACCACAA
AGATACTCCTTGAGAAGAGCAACTCCAAGACACATAATTGTCAGATTCACCAAAGTTGAA
ATGAAGGAAAAAATGTTAAGGGCAGCCAGAGAGAAAGGTCGGGTTACCCTCAAAGGGAAG
CCCATCAGACTAACAGCAGATCTCTCAGCAGAAACCCTACAAGCCAGAAGAGAGTGGGGG
CCAATATTCAACATTCTTAAAGAAAAGAATTTTCAACCCAGAATTTCATATCCAGCCAAA
CTAAGCTTCATAAGTGAAGGAGAAATCAAATACTTTACAGACAAGCAAATGCTGAGAGAT
TTTGTCACCACCAGGCCTGCCCTAAAAGAGCTCCTGAAGGAAGTGCTAAACATGGAAAGG
AACAACCAGTACCAGCCGCTGCAAAATCATGCCAAAATG
>lcl|hg18_L1PA3_chr2_122520251_122526295
CTCCAAGAAATATGGGACTATGTGAAAAGACCAAATCTACGTCTGATTGGTGTACCTGAA
AGTGATGGGGAGAATGGAACCAAGTTGGAAAACACTCTGCAGGATATTATCCAGGAGAAC
TTCCCCAATCTAGCAAGGCAGGCCAACGTTCAGATTCAGGAAATACAGAGAACGCCACAA
AGATACTCCTTGAGAAGAGAAACTCCAAGACACATAATTGTCAGATTCACCAAAGTTGAA
ATGAAGGAAAAAATGTTAAGGGCAGCCAGAGAGAAAGGTCGGGTTACCCTCAAAGGGAAG
CCCATCAGACTAAGAGCAGATCTCTCGGCAGAAACCCTACAAGCCAGAAGAGAGTGGGGG
CCAATATTCAACATTCTTAAAGAAAAGAATTTTCAACCCAGAATTTCATATCCAGCCAAA
CTAAGCTTCATAAGTGAAGGAGAAATAAAATACTTTACAGACAAGCAAATGCTGAGAGAT
TTTGTCACCACCAGGCCTGCCCTAAAAGAGCTCCTGAAGGAAGCACTAAACATGGAAAGG
AACAACCGGTACCAGCCGCTGCAAAATCATGCCAAAATG
>lcl|hg18_L1PA3_chr21_random_707165_713298
CTCCAAGAAATATGGGACTATGTGAAAAGACCAAATCTGCGTCTGATTGGTGTACCTGAA
AATGACGGGGAGAATGGAACCAAGTTGGAAAACACTCTGCAGGATATCATCCAGGAGAAC
TTCCCCAATCCAGCAAAGCAAGCCAACATTCAGATTCGGGAAATACAGAGAACACCACAA
AGATACTCCTCGAGAACAGCAACTCCAAGACATATAATTGTGAGATTCACCAAAGTTGAA
ATGAAGAAAAAAATGTTAAGGGCAACCAGAGAGAAAGGTCAGGTTACCCACAAAGGGAAG
CCCATCAGAATAACTGCTGATCTCTCGGCAGAAACTCTACAAGCAAGAAGAGAGTGGGTG
CCAACATTCAACAATCTTACAGAAAAGAATTTTCAACCCAGAATTTCATATTCAGCCAAA
CTAAGCTTCATAAGTGAAGGAGAAATAAAATACTTTACAGACAAGCAAATGCTGAGCGAT
TTTGTCACCACCAGGCCTGCCCTAAAAGAGCTCCTGAAGGAAGCACTAAACATGGAAAGG
CACAATCGGTACCAGCCACTGCAAAAACATGCCAAATTG
>lcl|hg18_L1PA3_chr21_9758522_9764575
CTCCAAGAAATATGGGACTATGTGAAAACACCAAATCTACGTCTGATTGGTGTACCTGAA
AGTGATGGGGAGAATGAAACCAAGTTGGAAAACACTCTGCACGATATTATCCAAGAGAAC
TTCCCCAATCTAGCAAGGCAGGCCAACATTCAGATTCAGGAAATATAGAGAACACCATAA
AGATACTCCTCGAGAACAGCAACTCCAAGACACATAATTGTCAGATTCACCAAAGTTGAA
ATGAAGGAAAAAATGTTAAGGGCAGCCAAAGAGAAAGGTTGGGTTACCCTCAAAGGGAAG
CCCATCAGACTAACAACAGATCTCTTGGCAGAAACTCTACAAGCCAGAAGAGAGTGGGGG
GCAATATTCAACATTCTTAAAGAAAATAATTTTCAACCCAGAATTTCATATCCAGCCAAA
CTAAGCTTCATAAGTGAAGGAGAAATAAAATACTTTACAGACAAGCAAATGTTGAGAGAT
TTTGTCACCACCAGGCCTGCCCAAAAGGACCTCCTTAAGGAAGCACTAAATATGGAGAAG
AACAACCGGTACCAGCCGTGGCAAAATCATGCCAAAATG
>lcl|hg18_L1PA3_chr3_113361807_113367922
CTCCAAGAAATATGGGACTATGTGAAAAGACCAAATCTACGTCTGATTGGTGTACCTGAA
AGTGATGGGGAGAATGGAACCAAGCTGGAAAACACTCTGCAGGATATTATCCAGGAGAAC
TTCCCCAATCTAGCAGGGCAG-CCAACATTCAAATTCACGAAATACAGAGAATGCCACAA
AGATACTCCTCAAGAAGAGCAACTCCAAGACACATAATTGTCAGATTCACCAAAGTTGAA
ATGAAGGAAAAAAAGTTAACGACAGTCAGAGAGAAAGGTCAGGTTACCCACAAAGGGAAG
CCCATCCGACTAATAGCGGACCTCTCAGGAGAAACTCTACAAGCAAGAAGAGAGTGGGGG
CCAATATTCAACATTCTTAAAGAAAAGAATTTTCAACCCAGAATTTCATATCCAGCCAAA
CTAAGCTTCATAAGTGAAGGAGAAATAAAATCCTTTATAGACAAGCAAATGCTGAGAGAT
TTTGTCACCACCAGGCCTGCCCTAAAAGAGCTCCTGAAGGAAGCGCTAAACATGGAAAGG
AACAACCGGTACCAGCTGCTGCAAAATCATGCCAAAATG
>lcl|hg18_L1PA3_chr22_26809520_26815705
CTCCAAGAAATATGGGACTATGTGAAAACACCAAATCTACGTCTGATTGGTGTACCTGAA
AGTCATGGGGAGAATGGAACCAAGGTGGAAAACACTCTGCAGGATATTATCCAGGAGAAC
TTCCCCAATCTAGCAAGGCAGGCCAACATTCAAATTCAGGAAATACAGAGAATGCCAGAA
AGATACTCCCCGAGAAGAGCAACTCCAAGACACATCATTGTCAGATTCACCAAAGTTGAA
ATGAAGGAAAAAATGTTAAGGGCAGCCAGAGAGCAAGATCAGGTTACCCACAAAGGGAAG
CCCATCAGACTAACAGCTGATCTCTCAGCAGAAACTCTACAAGTCAGAAGAGAGTGGGGG
CCAATATTCAACATTCTTAAAGAAAAGAATTTTCAACCCAGAATTTCATATCCAGCCAAA
CTAAGCTTCATAAGTGAAGGAGAAATAAAATCCTTTACAGACAAGCAAATGCTGACAGAT
TTTGTCACCACCAGGCCTGCCCTAAAAGAGCTCCTGAAGGAAGCACTAAACATGGAAAGG
AACAACCGGTAGCAGCCACTGCAAAATCATGCCAAACTG
>lcl|hg18_L1PA3_chr20_21938071_21944234
CTCCAAGAAATATGGGACTATGTGAAAAGACCAAATCTACGTCTGATTGGTGTACCTGAA
AGTGACAGGGAGAATGGAACCAAGTTGGAAAACACTCTGCAGGATATTTTCCAGGAGAGC
TTCCCCAATCTAGCAAGGCAGGCCAACATTCAGATTCCAGAAATACACAGAATGCCACAA
AGATACTCCTCGAGAAGAGCAACTCCAAGACACATAATTGTCAGATTCACCAAAGTTGAA
ATGAAGGAAAACATGTTAAGGGCAGCCAGAGAGAAAGGTCAGATTACCCACAAAGGGAAG
CCCATCAGACTAACAGCGGATCCCTCGGCAGAAACTCTACAAGCCAGAAGAGAGTGGGGG
CGAATATTCAACATTCTTAAAGAAAAGAATTTTCAACCCAGAATTTCATATCCAGCCAAA
CTAAGCTTCATAAGTGAAGGACAAATCAAATACTTTACAGATAAGCAAATGCTGAGAGAT
TTTATCACCACCAGGCCTGCCCTAAAAGAGCCCCTGAAGGAAGCACTAAACATGGAAAGG
AACAACTGGTAAAAGCCACTGCAAAATTATGCCAAATTG
>lcl|hg18_L1PA3_chr20_21969103_21975252
CTCCAAGAAATATGGGACTATGTGAAAAGACCAAATCTACATCTGATTGGTGTACCTGAA
ACTGATGGGGAGAATGGAACCAAGTTGGAAAACACTCTGCAGGATATTTTCCAGGAGAAC
TTCCCCAATCTAGCAAGGCAGGGCAACATTCAGATTCAGGAAATACAGAGAATGCCACAA
AGATACTCCTCGAGAAGAACAACTCCAAGACACATAATTGTCAGATTCACCAAAGTTGTA
ATGAAGGAAAAAATGTTAAGGGCAGCCAGAGAGAAAGGTCGAGTTACCCACAAAGGAAAG
CCCATCAGACTAACAGCAGATCTCTCAGCAGAAACTCTGCAAGCCAGAAGAGAGTGGGGG
CCAATATTCAACATTCTTAAAGAAAAGAATTTTCAACCCAGAATTTCATATCCAGCCAAA
CTAAGCTTCATAAGTGAAGGACAAATCAAATACTTTACAGACAAGCAAATGCTGAGAGAT
TTTGTCACCACCAGGCCTGCCCTAATAGAGCTCCTGAAGGAAGCACTAAACATGGAAAGG
AAAAACCGGTACCAGCCACTGCAAAATCATGCCAAATTG
>lcl|hg18_L1PA3_chr2_209373610_209379760
CTCCAAGAAATATGGGACTATGTGAAAAGACCAAATTTACGTCTGATTGGCATACCTGAA
AGTGACAGGGAGAATGGAACCAAGTTGGAAAACACTCTGCAGGATATTATCCAGGAGAAC
TTCCCCAATCTAGCAAGGCAGGCCAACATTCACATTCAGGAAATACAGAGAACGCCACAA
AGATACTCCTCGAGAAGAGCAACTCCAAGACACATAATTGTCAGATTCACCAAAGTTGAA
ATGAAGGAAAAAATGTTAAGGGCAGCCAGAGAGAAAGATCGGGTAACCCAAAAAGGGAAG
CCCATCAGACTAACAGCAGATCTCTTGGCAGAAACTCTACAAGCCAGAAGAGAGTGGGGG
CCAATATTCAACATTCTTAAAGAAAAGAATTTTTAACCCAGAATTTCATATCCAGTCAAA
CTAAGCTTCATAAGTGAACGAGAAATAAAATTCTTTACAGAGAAGCAAATGCTGAGATAT
TTTGTAACCACCAGGCCTGCCCTAAAAGAGCTCAGGAAGGAAGCACTAAACATGGAAAGG
AAAAACCGGTACCAGCCACTGCAAAAACATGCCAAAATG
>lcl|hg18_L1PA3_chr2_66707725_66713871
CTCCAAGAAATACGGGACTATGGGAAAAGACCAAATTTACGTCTGATTGGTGTACCTGAA
AGTGACGGGGTGAATGGAACCAAGTTGGAAAACACTCTGCAGGATATTATCCAGGAGAAT
TTCCCCAATCTACCAAGGCAGGCCAACATTCAGATACAGGAAATACAGAGAACACCACAA
AGATACTCCTTGAGAAGAGCAACTCCAAGACACATAATTGTCAGATTCACCAAAGTTGAA
ATGAAGGAAAAAATGTTAAGGGCAGCCAGACAGAAAGGTCGGATTACCCACAAAGGGAAG
CCCATCAGACTAACAGCTCATCTCTTGGCAGAAACTCTATAAGCCAGAAGAGAGTGGGGG
CCAATATTCAACATTCTTAAAGAAAAGAATTTTCGACCCAGAATTTCATATCCAGCCAAA
CTAAGCTTCATAAGTGAAGGAGAAATAAAATACTTTACGGACAAGCAAATGCTGAGAGAT
TTTGTCACCACCAGGCCTGCCCTAAAAGAGCTCCTGAAGGAAGCACTAAACATGGAAAGG
AACAACCGGTACCAGCCACTGCAAAATCACGCCAAATTG
>lcl|hg18_L1PA3_chr2_97508316_97514461
CTCCAAAAAATATGGGACTATGTGAAAAGACCAAATCTACATCTGATTGGTGTACCTGAA
AGTCACGGGGAGAATGGAACCAAGTTGGAAAACACTCTTCAGGATATTATCCAGGAGAAC
TTCCCCAATCTAGCAAGGCAGGCCAACATTCAGATTCAGGAAATACAGACAACGCCACAA
AGATACCCCTCGAGAAGAGCAACTCCAAGACACATAATTGTCAGATTCACCAAAGTTGAA
ATGAAGGAAAAAATGTTAAGGGCAACCAGAGAGAAAGGTCGGGTTACCCACAAAGGGAAG
CCCATCAGACTAACAGTGGATCTCTCGGCAGAAACTCTACAAACCAGAAGAGAGTGGGGG
CCAATATTCAACATTCTTAAAGAAAAGAATTTTCAACCCAGAATTTTGTACCCAGCCAAA
CTAAGCTTCATAAGTGAAGGAGAAATAAAATACTTTATAGACAAGCAAATGATGAGAGAT
TTTGTCACCATGAGGCCTGCCCTAAAAGAGCTCCTGAAGAAAGCACTAAACATGGAAAGG
AACAACCGGTACCAGCCACTGCAAAATCATGACAAAATA
>lcl|hg18_L1PA3_chr2_95899005_95905165
CTCCAAGAAATATGGGACTAAGTGAAAAGACCAAATCTACATCTGATTGGTGTACCTGAA
AGTCACGGGGAGAATGGAACCAAGTTGGAAAACACACTGCAGGATATTATCCAGGAGAAT
TTCCCCAATCTAGCAAGGCAGGCCAACATTCAGATTCAGGAAATACAGACAACGCCACAA
AAATACCCCTTGAGAAGAGCAACTCCAAGACACATAATTGTCAGATTCACCAAAGTTGAA
ATGAAGGAAAAAATGTTAAGGGCAGCCAGAGAGAAAGGTCAGGTTGCCCACAAAGAGAAG
CCCATCAGACTAACAGTGGATCTCTCGGCAGAAACTCTACAAGCCGGAAGAGAGTGGGGG
CCAATATTCAACATTCTTAAAGAAAAGAATTTTCAACCCAGAATTTCATATCCTGCCAAA
CTAAGCTTCATAAGTGAAGGAGAAATAAAATACTTTACAGACAAGCAAATGATGAGAGAT
TTTGTCACCACCAGGCCTGCCCTAAAAGAGCTCCTGAAGGAAGCACTAAACGTGGAAAGG
AACAACCGGTACCAGCCACTGCAAAATCATGCCAAAATA
>lcl|hg18_L1PA3_chr2_97255090_97261241
CTCCAAGAAATATGGGACTAAGTGAAAAGACCAAATCTACATCTGATTGGTGTACCTGAA
AGTCACGGGGAGAATGGAACCAAGATGGAAAACACACTGCAGGATATTATCCAGGAGAAC
ATCCCCAATCTAGCAAGGCAGGCCAACATTCAGATTCAAGAAATACAGACAACGCCACAA
AGATACCCCTTGAGAAGAGCAACTCCAAGACACATAATTGTCAGATTCACCAAAGTTGAA
ATGAAGGAAAAAATGTTAAGGGCAGCCAGAGAGAAAGGTCAGGTTGCCCACAAAGGGAAG
CCCATCAGACTAACAGTGGATCTCTCGGCAGAAACTCTACAAGCCGGAAGAGAGTGGGGG
CCAATATTCAACATTCTTAAAGAAAAGAATTTTCAACCCAGAATTTCATATCCTGCCAAA
CTAAGCTTCATAAGTGAAGGAGAAATAAAATACTTCACAGACAAGCAAATGATGAGAGAT
TTTGTCACCACCAGGCTTGCCCTAAAAGAGCTCCTGAAGGAAGCACTAAACATGGAAAGG
AACAACCGGTACCAGCCACTGCAAAATCATGCCAAAATA
>lcl|hg18_L1PA3_chr2_66004827_66010981
CTCCAAGAAATACG-GACTATGTAAAAAGACCAAATCTACGTCTGATTGGTGTACCTGAA
AGTGACGGGGAGAATGGAACCAAGTTGGAAAACACTCTGCAGGATATTATCCAGGAGAAC
TTCCCCAATCTAGCAAGGCAGGCCAACATTCAGATTCAGGAAATACAGAGAACGCCACAA
AGATACTCCTTGAGAAGAGCAACACCAAGACACATAATTGCTAGATTCACCGAAGTTGAA
ATGAAGGAAAAAATGCTAAGGTCAGCCAGATGGAAAGGTCAGGTTACCCACAAAAGGAAG
CCCATCAGACTAACAGTGGATCTCTTGGCAGAAACTCTACAAGCCAGAAGAAAGTGGGGG
CCAATACTCAACATTCTTAAAGAAAAGAATTCTCAACCCAGAATTTCATATCCAGCCAAA
CTAAGCTTCATAAGTGAAGGAGAAATAAAATACTTTATAGACAAGCAAATGCTGAGAGAT
TTTGTCACCACCAGGCCTGCCCTAAAAGAGCTCCTGAAGGAAGCACTAAACATGGAAAGG
AACAACCAGTACCAGCCGCTGCAAAATCATGCCAAATTG
>lcl|hg18_L1PA3_chr2_56632237_56638384
CTCCAAGAAATATGGGACTATGTGAAAAGACCAAATCTACATTTGACTGGTGTACATGAA
AGTGACGGGGAGAATGGAACCAAGTTGGAAAACACTCTGCAGGATATTATCCAGGAGAAC
TTCCCCAATCTAGCAAGGCAGGCCAGCATTCAGATTCAGGAAATACAGAGAACACCACAA
AGATACTCCTCAAGAAGAGCAACTCCAAGACACATAATTGTCTGATTCACCAAAGTTGAA
ATGAAGGAAAAAATGTTAAGGGCAGTCAGAGAGAAAGGTCGGGTTACCCACAAACGGAAG
CCCACCAGACTAACAGCGGATCTCTTGGCAGAAACTCTGCAAGCCATAAAAGAGTGGGGG
CCAATATTCAACATTCTTAAAGAAAAGAATTTTCAACCCAGAATTTCATATCCTGCCAAA
CTAAGCTTCATAAGTGAAGGAGAAATAAAATACTTTACAGACAAGCAAATGCTGAGAGAT
TTTGTCACCACCAGGCCTGTCCTAAAAGAGCTCCTGAAGGAAGCACTAAACATGGAAAGG
AACAACTGGTACCAGCCGCTGCAAAATCATGCCAAAATG
>lcl|hg18_L1PA3_chr2_179958729_179964862
CTCCAAGAAATATGGGACTATGTGAAAAGACCAAATCTACATCTCACTGGAGTACCTGAA
AGTGATGGGGAGAATGGAACCAAGTTGGAAAACACTCTGCAGGATATTATCCAGGAGAAC
TTCCCCAGTGTAGCAAGGCAGGCCAACATTCAGATTCAGGAAATACAGAGAACACCACAA
AGATACTCCTCGAGAAGAGCAACTCCAAGACACATAATTGTCAGATTCACCAAAGTTGAA
ATGAAGGAAAAAATGTTAAGGGCAGCCAGACAGAAAGGTCGGGTTACCCGCAAAGGGAAG
CCCATCAGACTAACAGCGGATCTCTCGGCAGAAACTCTACAAGTCAGAAGAGAGTGGGGG
CCAATATTAAACATTCTTAAAGAAAAGAACTTTCAACCCAGAATTTCATATCCAGCCAAA
----GCTTCCTAAGTGAAGGAGAAATAAAATACTTTACAGACAAGCAAATGTGGAGAGAT
TTTGTCACCACCAGGCCTGCCCTAAAAGAGCTCCTGAAGGAAGTGCTAAACATGGAAAGG
CACAACCGGTACCAGCCACTGCAAAATCATGCCAAAATG
>lcl|hg18_L1PA3_chr3_110709734_110715937
CTCCAAGAAATATGGGACTATGTGAAAAGACCAAATCTACATCTGATTCGTGTACCTGAA
CGTGACGGGGAGAATGGAACCAAGTTGGAAAACACTCTGCAGGATATTATCCAGGAGAAC
TTCCCCAATCTAGCAAGGCAGGCCAACATTAAGATTCAGGAAATACAGAGAACGCCACAA
AGATACTCCTCGAGAAGAGCAACTCCAAGACACATAATTGTCAGATTCACCAAAGTTGAA
ATGAAGGAAAAAATGTTAAGGGCAGCCAGAGAGAAAGGTCGGGTTACCCACAAAGGGAAG
TCCATCAGACTAAAAGCGGATCTCTCGGCAGAAACTCTACAAGCCAATAGAGAGTGGGGG
CCAATATTCAACATTCTTAAAGAAAAGAATTTTCAACCCAGAATTTCAAATCCAGCCAAA
CTAAGCTTCATAAGCAAAGGAGAAATAAAATCCATTACAGACAAGCAAATGCTGAGAGGT
TTTCTCACCACCAGGACTGCCTTACAAGAACTCCTGAAGGAAGCACTAAACATGGAAAGG
AACAACTGGTACCAGCCACTGCAAAAACATGCCAAATTG
>lcl|hg18_L1PA3_chr3_100260216_100266349
CTCCAAGAAATATGGGACTATGTGAAAACACCAAATCTATGTCTGATTGGTGTACCTGAA
AGTGACGGGAAGAATGGATCCAAGTTGGAAAACACGCTGCAGGATATTATCCAGGAGAAC
TTCCCCAATCTAGCAAGGCAGACCAACATTCAGATTCAGGAAATACAGAGAACGCCACAA
AGATACTCCTCAAGAAGAGCAACTCCAAGACACATAATTGTCAGATTCACCAAAGTTGAA
ATGAAGGAAAAAATGTTAAGGGCAGCCAGAGAGAAAGGTCGGGTTACCCACAAAGGGAAG
CCCATCAGACTAACAGCAGATCTCTTGGCAGAAACTCTACAAGCCAGACGAGAGTGGGGG
CCAATATTCAACATTCTTGAAGAAAAGAATTTTCAACCCAGAATTTCATATCCAGCCAAA
CTAAGCTTCATAAGTGAAGGAGAAATAAAATCCTTTACAGACAAGCAAATGCTGAGAGAT
TTTGTCACCACCAGGCCTGCCCTAAAAGAGCTCCTGAAGGAAGCACTAAACATGGAAAGG
AACAACCGGTACCAGCCACTGCAAAAACATGCCAAATTG
>lcl|hg18_L1PA3_chr2_84305374_84311545
CTCCAAGAAATATGGGACTATGTGAAAAGACCAAATCTGCATCTGATCAGTGTACCTGAA
AGTGACAGGGAGAATGGAACCAAGTTGGAAAACACTCTGCAGGATATTATCCAGGAGAAC
TTCCCCAATCTAGCAAGGCTGGCCAACATTCAGATTCAGGAAATACAGAGAACATCACAA
AGATACTCCTCAAGAAGAGCAACTCCAAGACACATAATTGTCAGATTTAACAAAGTTGAA
ATGAAGGAAAAAATGTTAAGGGCAGCCAGAGAGAAAGGTCGGGTTACCCACAAAGGGAAG
CCCATCAGACTAACAGCAGATCTCTTGGCAGAAGCTCCACAAGCCAGAAGAGAGTGGGGG
CCAATATTCAACATTCTTAAAGAAAAGAATTTTCAAATCAGAATTTCATATCCAGCCAAA
CTAAGCTTCACAAGTGAAGGAGAAATAAAATACTTTACAGACAAGCAAATGCTGAGAGAT
TTTGTCACCACCATGCCTGCCCTAAAAGAGCTCCTGAAGGAAGCACTAAACATGGAAAGG
AACAACCAGTACCAGCCACTGCAAAATCATGCCAAAATG
>lcl|hg18_L1PA3_chr2_196095972_196102064
CTCCAAGAAATATGGGACTATGTGAAAAGACCAAATCTACGTCTGATTGGTGTACCTGAA
AGTGACAGGGAGAATGGAACCAAGTTGGAAAACACTCTGCAGGATATT-TCCAGGAGAAC
TTCCCCAATCTAGCAAGGCAGGCCAACATTCAGATTCAGGAAATACAGAGAACGCCACAA
AGATACTCCTCGAGAAGAGCAACTCCAAGACACATAATTAACAGATTCACCAAAGTTGAA
ATGAAGGAAAAAATGTTAAGGGCAGCCAGAGAGAAAGGTCGGGTTACCCACAAAGGGAAG
CCCATCAGACTAACAGCAGATCTCTCGGCAGAAACTCTACAAGCCAGAAGAGAGTGGAGG
CCAATATTGAACGTTCTTAAAGAAAAGAATTTTCAACCCAGAATTTCATATCCAGCCAAA
CTAAGCTTCATAAGTGAAGGAGAAATAAAATACTTTACAGACAAGCAAATGCTGAGAGAT
GTTGTCACCACCAGGCCTGCCCTAAAAGAGCTCCTGAAGGAAGCACTAAACATGGAAAGG
AACAACCAGTACCAGCCGCTGCAAAATCATGCCAAAATG
>lcl|hg18_L1PA3_chr2_179634154_179640297
CTCCAAGAAATATGGGACTATGTGAAAAGACCAAATCTACATCTGATTGGTGTACCTGAA
AGTGATGGGGAGAATGGAACCAAGCTGGAAAACACTCTGCAGGATATTATCCAGGAGAAC
TTCCCCCACCTAGCAAGGCAGGCCAAGATTCACATTCAGGAAATACAGAGAACGCCACAA
AGATACTCCTCAAGAAGAGCAACCCCAAGACAAATAATTGTCAGATTCACCAAAGTTGAA
ATGAAAGAAAAAATGTTAAGGGCAGCCAGAGAGAAAGGTCGGGTTACCCTCAAAGGGAAG
CCCATCAGACTAACAGCTGATCTCTCTGCAGAAACTCTACAAGCCAGAAGAGAGTGGGGG
CCAATATTCAACATTCTTAAAGAAAAGAATTTTCAACCCAGAATTTCATATCCAGCCAAA
CTAAGCTTCATAAGTGAAGGAGAAATAAAATACTTTACAGACAAGCAAATGCTGAGAGAT
TTTGTCACCACCAGGCCTGCCCTAAAAGAGCTCCTGAAGGAAGCACTAAACATGGAAAGG
AACAACCGGTACCAGCCACTGCAAAATCATGCCAAATTG
>lcl|hg18_L1PA3_chr2_35185431_35191579
CTCCAAGAAATATGGGACTATGTGAAAAGACCAAATCTACGTCTGACTGGTGTACCTGAA
AGTGACAGGGAGAATGGAACCAAGTTGGAAAACACTCTGCAGGATATTATCCAGGAGAAC
TTCCCCAATCTAGCAAGGCAGGCCAACATTCAAATTCAGGAAATACAGAGAACGCCACAA
AGATAATCCTCCAGAAGAGCAACTCCAAGACACATAACTGTCAGATTCACCAAAGTTGAA
ATGAAGGAAAAAATGTTAAGGGCAGCCAGAGAGAAAGGTCGGCTTACCCACAAAGGGAAG
CCCATCAGACTAACAGCGGATCCCTCAGCAGAAACTCTACAAGCCAGAAGAGAGTGGGGG
CCAATATTCAACATTCTTAAAGGAAAGAATTTTCAACCCAGAATTTCATATCCAGCCAAA
CTAAGCTTCATAAGTGAAGGAGAAATAAAATCTTTTACAGACAAGCAAATACTGAGAGAT
TTTGTCACCACCAGGCCTGCCCTAAAAGATCTCCTGAAGGAAGCACTAAACATGGAAAGG
AACAACCGGTACCAGCCACAGCAAACTCATGCCAAAATG
>lcl|hg18_L1PA3_chr20_17043436_17049563
CTCCAAGAAATATGGGACTATGTGAAAAGACCAAATTTACGTCTGATTGGTGTACCTGAA
AGTGACGGGGAGAATGGAACCAAGTTGGAAAACACTCTGCAGGATATTATCCGAGAGAAC
TTCCCCAATCTAGCAAGGCAGGCCAACATTCAGATTCAGGAAATACAGAGAACGCCACAA
AGATACTCCTTAAGAAGAGCAACTCCAAGACACATAATTGTCAGATTCACCAAAGTTGAA
ATGAAGGAAAAAATGTTAAGGGCAGCCAGAGAGAAAGGTCGGGTTACCCACAAAGGGAAG
CCCATCAGACTAACAGTGGATCTCTCGGCAGAAACTCTATAAGCCAGAAGAGAGTGGGGG
CCAATATCCAACATTCTTAAAGAAAAGAATTTTCAACCCAGAATTTCATATCCAGCCAAA
CTAAGCTTCATAAGTGAAGGAGAAATAAAATACTCTACAGACAAGCAAATGCTGAGAGAT
TTTGTCACCACCAGGCCTGCCCTAAAAGAGCTCCTGAAGGAAGCACTAAACATGGAAAGG
AACAACCGGTACCAGCCACTGTAAAATCATGCCAAATTG
>lcl|hg18_L1PA3_chr2_76425787_76431962
CGCCAAGAAATATGAGACTATGTGAAAAGACCAAATCTACGTCTGATTGGTGTACCTGAA
AGTGACAGGGAGAATGGAACCAAGTTGGAAAATACTCTGCAGGATATTATCCAGGAGACC
TTCCCCAATCTAGCAAGGCAGGCCAACGTTCAGATTCAGGAAATACAGAGAATGCCACAA
AGATACTCCTCGAGAAGAGCAACTCCAAGACACATAATTGTCAGATTCACCAAAGTTGAA
ATGAAGGAAAAAATGTTTAGGGCAGTCAGAGAGAAAGGTCGGGTTACCCACAAAGGGAAG
CCCATCAGACAAACAGTGGATCTCTTGGCAGAAACTCTACAAGCCAGAGGAGAGTGGGGG
CCAATATTCAACATTCTTAAAGAAAAGAATTTTCAACCCAGAATTTCATATCCAGCTAAA
CTAAGCTTCATAAGTGAAGGAGAAATAAAATACTTTATGGACAAGCAAATGCTCAGAGAT
TTTGTCACCACCAGGCCTTCCCTAAAAGAGCTCCTGAAGGAAGCACTAAACATGGAAAGG
AACAACCGGTACCAGCCGCTGCAAAATCATGCCAAAATG
>lcl|hg18_L1PA3_chr2_209319460_209325614
CTCCAA-AAATATGGGACTATGTGAAAAGACCAAATCTGCATCTGATTGGTGTACCTGAA
AGTGACAGGGAGAATGGAACCAAGTTGGAAAACACTCTGCAGGATATTATCCAGGAGAAC
TTCCCCAATCTAGCAAGGCAGGCCAACATTCACATTCAGGAAATACAGAGAATGCCACAA
AGATACTCCTCGAGAAGAGCAACTCCAAGACACATAATTGTCAGATTCACCAAAGTTGAA
ATGAAGTAAAAAATGTTAAGGGCAGAAAGAGAGAATGGTCGAGTTACACTCAAAGGGAAG
CCCATCAGACTAACAGCAGATGTCTCAGCAGAAACTCTACAAGACAGAAGAGAGTGGGGG
CCAATATTCAACATTCTTAAAGAAAAGAATTTTCAACCCAGAATTTCATATCCAGCCAAA
CTAAGCTTCATAAGTGAAGGAGAAATAAAA-----TACAGACAAGCAAATGCTGAGAGAT
TTTGTCACCACCAGGCCTGCCCTAAAAGAGCTCCTGAAGGAAGCGCTAAACATGGAAAGG
CACAACCAGTACCAGCCGCTGCAAAATCATGCCAAAATG
>lcl|hg18_L1PA3_chr20_53270251_53276415
CTCCAAGAAATATGGGACTATATGAAAAGACCAAATCTATATCTGATTGGTGTACCTGAA
AGTGACGGGGAGAATGGAACCAAGTTGGAAAACACTCTGCAGGATATTATCCAGGAGAAC
TTCCCCAATCTAGCAAGGCAGGCCAACATTCAGATTCAGGAAATACAGAGAATGCCACAA
AGATACTCCTCGAGAAGAGCAACTCCAAGACACATAATTGTCAGATTCACCAAAGTTGAA
ATGAAGGAAAAAACGTTAAGGACAGCCAGAGAAAAAGGTCGGGTTACCCACAAAGGGAAG
CCCTTCAGACTAACAGCGGATCGCTCGGCAGAAACTCTACAAGCCAGAAGAGAGTGGGGG
CCAATATTCAACATTCTTAAAGAAAAGAATTTTCAACCCAGAATTTCATATCCAGCCAAA
CTAAGCTTCATAAGTGAAGGAGAAATAGAATACTTTACAGACAAGCAAATGCTGAGAGAT
TTTGTCACCACCAGACCTGCCCTAAAAGAGCTCCTGAAGGAAGCACTAAACATGGGAAGG
AACAACTGGTACCAGCCACTGCAAAATCATGCCAAATTG
>lcl|hg18_L1PA3_chr20_23825489_23831643
CTCCAAGAAATATGGGACTATGTGAAAAGACCAAATCTGTGTCTGATTGGTGTACCTGAA
AGTGACTGGGAGAATGGAACCAAGTTGGAAAACACTCTGCAGGATACTATCC---AGAAC
TTCCCCAATCAAGCAAGGCAGGCCAACATTCAGATTCAGGAAATACAGAGAATGCCACAA
AGATACTGCTCGAGAAGAGCAACTCCAAGACACATAATTGTCAGATTCACCAAAGTTGAA
ATGAAGGCAAAAATGTTAAGGGCAGCCAGAGAGAAAGGTCAGGTTACCCACAAAGGGAAG
CCCATCAGACTAACAGCTGATCTCTCGGCAGAAA--CTACAAGACAGAAGAGAGTGGGGA
CCAATATTCAACATTCTTAAAGAAAAGAATTTTCAACCCAGAATTTCATATCCAGCCAAA
CTAAGCTTCATAAGTGAAGGAGAAATAAAATACTTTACAGACAAGCAAATGCTGGGAGAT
TTTGTCACCACCAGGCCTGCCCTAAAAGAGCTCCTGAAGGAAGCACTAAACATGGAAAGG
AAAAACTGGTACCAGCCACTGCAAAATCATGCAGAAATG
>lcl|hg18_L1PA3_chr2_76171283_76177419
CGCCAAGAAATATGGGACTATGTGAAAACACCAAATCTACGTCTGACTGGTGTACCTGAA
AGTGACGGGGAGAATGGAACCAAGTTGGAAAACACTCTGCAGGATATTATCCAGGAGAAC
TTCCCCAATCTAGCAAGGCAGGCCAACATTCAGATTCAGGAAATACAGAGAATACCACAA
AGATACTCCTCGAGAAGAGCAACTCCAAGGCACATAATTGTCAGATTCACCAAAGTTGAA
ATGAAGGAAAAAATGTTAAGGGCAGCCAGAGAGAAAGGTCGGGTTACCCTCAAAGGGAAG
CCCATCAGACTAACAGCGGATCTCTCGGCAGAAACTCTACAAGCCAGAAGAGAGAGGGGG
CCAATATTCAACATTCTTAAAGAAAAGAATTTTCAACCCAGAATTTCATATCCAGCCAAA
ATAAGCTTCATAAGTGAAGGAGAAATAAAATACTTTACAGACAAGCAAATGCTGAGAGAT
TTTGTTACCACCAGGCCTGCCCTAAAAGAGTTCCTGAAGGAAGCACTAAACATGGAAAGG
AACAACTGGTACCAGCCACTGCAAAATCATGCCAACATG
>lcl|hg18_L1PA3_chr2_196316853_196322961
CTCCAAGAAATATGGGATTATGTGAAAAGACCAAATCTACGTCTCATTGGTGTACCTGAA
AGTGACGAGGAGAATGGAACCAAGTTGGAAAACACTCTGCAGGATGTTATCCAGGAGAAC
TTCCCCAATCTAGCAAGGCAGGCCAACATTCAGATTCAGGAAATACAGAGAACGCCACAA
AGATACTCCTCGAGAAGAGCAACTCCAAGACACATAATTGTCAGATTCACCAAAGTGGAA
ATGAAGGAAAAAATCTTAAGGGCAGCCAGAGACAAAGGTCGGGTTACCCACAAAGGGAAG
CCCATCAGACTAACAGCAGATCTCTGGGCAGAAACTCTACAAGCCAGAAGAGAGTGGGGG
CCAATATTCAACATTCTT-----AAAGAATTTTCAACCCAGAATTTCATATCCAGCCAAA
CTAAGCTTCATAAGTGAAGGAGAAATAAAATACTTTACCGACAAGCAAATGCTGAGAGAT
GTTGTCACCACCAGGCCTGCCCTAAAAGAGCTCCTGAAGGAAGCACTAAACATGGAAAG-
AACAACCGGTACCAGCCACTGCAAAATCATGCCAAATTG
>lcl|hg18_L1PA3_chr21_14460912_14467068
CTCCAAGAAATATGGGACTATGTGAAAAGACCAAATCTACATCTGATTGGTGTACCTGAA
AGTGACAGGGAGAATGGAACCAAGTTGGAAAACACTCTGCAAGATATTATCCAGGAGGAC
TTCCCCAATCTAGCGAGGAAGGCCAACATTCAGATTCAGGAAATACAGAGAACTCCACAA
AGATACTCCTCGAGAAGAGCAACTCCAAGACACACAATTGTCAGATTCACCAAAGTTGAA
ATGAAGGAAAAAATGTTAAGGGCAGCCAGAGAGAAAGGTCGGGTTACCCACAAAGGGAAG
CCCATCAGACTAACAGCGGATCTCTCGGCAGAAACTCTACAAGCCAGGAGAGAGTGGGGG
CCGATATTCAACATTCTGAAAGGAAAGAATTGTCAACCCAGAATTTCATATCCAGCCAAA
CTAAGCTTCATAAGTGAAGGAGAAATAAAATACTTTACAGACAAGCAAATGCTGAGAGAT
TTTGTCACCACCAGGCCTGCCCTAAAAGAGCTCCTGAAGGAAGCACTAAACATGGAAAGG
AAAAACCGGTACCAGCCACTGCAAAATCATGCCAAATTG
>lcl|hg18_L1PA3_chr21_16208773_16214926
CTCCAAGAAATATGGGACTATGTGAAAAGACCAAATCTACGTCTGACTGGTGTACATGAA
AGTGACGGGGAGAATGGAACCAAGTTGGAAAACACTCTGCAGGATATTATCCAGGAGAAC
TTCCCCAATCTAGCAAGGCAGGCCAACATTCAGATTCAGGAAATACAGAGAACGCCACAA
AGATACTCCTCGAGAAGAGCAACTCCAAGACACATAATTGTCAGATTCACCAAAGTTGAA
ATGAAGGAAAAAATGTTAAGGGCAGCCAGAGAGAAAGGTTGGGTTACCCATAAAGGGAAG
CCCATCAGACTAACAGTGGATCTCTCGGCAGAAACTCTACAAGCCAGAAGAGAGTGGGGG
CCAATATTCAACATTCTTAAAGAAAAGAATTTTCAACCCAGAATTTCATATCCAGCCAAA
CTAAGCTTCATAAGTGAAGGAGAAATAAAATCCTTTACAGACAAGCAAATGCTGACAGAT
TTTGTCACCACCAGGCCTGCCCTACAAGAGCTCCTGAAGGAAGCACTAAACATGGAAAGG
AAAAACCGGTACCAGCCACTGCAAAATCATGTCAAATTG
>lcl|hg18_L1PA3_chr2_21284922_21291114
CTCCAAGAAATATGGGACTATGTGAAAAGACCAAATCTACGTCTGATTGGTGTACCTGAA
AGTGATGGGGAGAATGGAACCAAGTTGGAAAACACTCTGCAGGATATTATCCAGGAGAAC
TTCCCCAATCTAGCAAGGCAGGCCAACATTCAGATTCAGGAAATACAGAGAACGCCACAA
AGATACTCCTCGAGAAGAGCAACTCCAAGACACATAATTGTCAGATTCACCAAAGTTGAA
ATGAAGGAAAAAGTGTTAAGGGCAGCCAGAGAGAAAGGTCGGGTTACCCACAAAGGGAAG
CCCATCAGACTATCAGCGGATCTCTCGGCAGAAACTCTACAAGCCAGAAGAGAGTGGGGG
CCAATATTCAACATTCTTAAAGAAAAGAATTTTCAACCCAGAATTTCATATCCAGCCAAA
CTAAGCTTCATAAATGAAGGAGAAATAAAATACTTTACAGACAAACAAATGCTGAGAGAT
TTTGTCACCACCAGGCCGGCCCTAAAACAGCTCCTGAAGGAAGCACTAAACATGGAAAGG
AACAACTGGTACCAGCCACTGCAAAATCATGCCAAAATG
>lcl|hg18_L1PA3_chr2_184159169_184165310
CTGCAAGAAATATGGGACTATGTGAAAA-ACCAAATCTATGTCTGATTGGTGTACCTGAA
AGTGACGGGGAGAATGGAACCAAGTTGGAAAAC--TCTGCAGGATATTATCCAGGAGAAC
TTCCCCAATCTAGCAAGGCAGGCCAACGTTCAGGTTCAGGAAATACAGAGAACGCCACAA
AGATACTCCTCGAGAAGAGCAACTCTGAGACACATAATTGTCAGATTCACCAAAGTTGAA
ATGAAGGAAAAAATGTTAAGGGCAGCCAGAGAGAAAGGTCGGGTTACCTACAAAGGGAAG
CCCATCAGACTAACAGCGGATCTCTCAGCAGAAACTCTACAAGCCAGAAGAGAGTGGGGG
CCAATATTCAACATTCTTAAAGAAAAGAATTTTCAACCCAGAATTTCATATCCAGCCAAA
CTAAGCTTCATAAGTGAAGGAGAAATAAAATACTTTACACACAAGCAAATGCTGAGAGAT
TTTGTCACCACTAGGCCTGCCCTAAAAGAGCTCCTGAAGGAAGCCCTAAACATGGAAAGG
AACAACCGGTACCAGCCACTGCAAAATCATGCCAAAATG
>lcl|hg18_L1PA3_chr2_73802031_73808184
CTCCAAGAAATATGGGACTATGTGAAAAGACCAAATCTACGTCTGATTGGTGTACCTGAA
AGTGACGGGGAGAACGGAACCAAGTTGGAAAACACTCTGCAAGATATTATCCAGGAGAAC
TTCCCCAATCTAGCAAGGCAGGCCAACATTCAGATTCAGGAAATACA-AGAACGCCACAA
AGATACTCCTCGAGAAGAGGAACTCCAAGACACATAATTGTCAGATTCACCAAAGTTGAA
ATGAAGGAAAAAATGTTACGGGCAGCCAGACAGAAAGATCGGGTTACCCACAAAGGGAAG
CCCATCAGACTAACAGCTGATCTCTCGACAAAAACTCTACAAGCCAGAAGAGAGTGGGGG
CCAATATTCAACATTCTTAAAGAAAAGAATTTTCAACCCAGAATTTCATATCCAGCCAAA
CTAAGCTTCATAAGTGAAGGAGAAATAAAATACTTTACAGACAAGCAAATGCTGAAAGAT
TTTGTCACCACCAGGCCTGCCCTAAAAGAGCTCCTGAAGGAAGCACTAAACATGGAAAGG
AACAACCGGTACCAGCCATTGCAAAATCATGCCAAATTG
>lcl|hg18_L1PA3_chr2_194277838_194283903
CTCCAAGAAATATGGGACTATGTGAAAAGACCAAATCTACGTCTGATTGGTGTACCTGAA
AGTGACGGGGAGAATGGAACCAAGTTGGAAAACACTCTGCAGGATATTATCCAGGAGAAC
TTCCCCAATCTAGCAAGGCAGGCCAACATTCAGATTCAGGAAATACAGAGAACGCCACAA
AGATACTCCTCGAGAAGAGCAACACCAAGACACATAATTGTCAGATTCACTAAAGTTGAA
ATGAAGGAAAAAATGTTAAGGGCAGCCAGAGAGAAAGGTCGGGTTACCCTCAAAGGGAAG
CCCATCAGACTAACAGCAGATCTCTTGGCAGAAACTCTACAAGCCAGAAGAGAGTGGGGG
CCAATATTCAACATTCTTAAAGAAAAGAATTTTCAACACAGAATTTCATATCCAGCCAAA
CTAAGCTTCATAAGTGAAGGAGAAATAAAATACTTTACAGACAAGCAAATGCTGAGAGAT
TTTGTCACGACCAGGCCTGCCCTAAAAGAGCTCCTGAAGGAAGCGCTAAACATGGAAAGG
AACAACCGGTACCAGCCGCTGCAAAATCATGCCAAAATG
>lcl|hg18_L1PA3_chr2_62726350_62732365
CTCCAAGAAATATAGGACTATGTGAAAAGACCAAATGTATGTCTGATTGGTGTACCTGAA
AGTGATGGGGAGAATGGAACCAAGTTGGAAAACACTCTGCAGGATATTATCCAGGAGAAC
TTCCCCAATCTAGCAAGGCAGGCCAACATTCGGATTCAGGAAATACAGAGAACGCCACAA
AGATACTCCTTGAGAAGAGCAACTGCAAGACACATAATTGCCAGATTCACCAAAGTTGAA
ATGAAGGAAAAAATGTTAAGGGCAGCCAGAGAGAAAGGTTGGGTTACCCAAAAAGGGAAG
CCCATCAGACTAACAGTGGATCTCTCAGCAGAAACTCTACAAGCCAGAAGAGAGTGGGGG
CCAATATTCAACATTCTTAAAGAAAAGAATTTTCAACCCAGAATTTCATATCCAGCCAAA
CTAAGCTTCATAAGTGAAGGAGAAATAAAATACTTTACAGACAAGCAAATGCTGAGAGAT
TTTGTCACCACCAGGCCTGCCCTAAAAGAGCTCCTGAAAGAAGCGCTAAACATGGAAAGG
AACAACCGATATCAGCCGCTGCAAAATCATGCCAAAATG
>lcl|hg18_L1PA3_chr2_178358370_178364523
CTCCAAGAAATATGGGACTATGTGAAAAGACCAAATCTACGTCTGATCGGTGTACCTGAA
AGTGACGGGGAGAATGGAACCAAGTTGGAAAACACTCTGCAGGACATTATCCAGGAGAAC
TTCCCCAATCTAGCAAGGCAGGCCAACATTCAGATTCAGGAAATACAGAGAACGCCACAA
AGATACTCTTCGAGAAGAGCAACTCCAAGACAAATAATTGTCAGATTCACCAAAGTTGAA
ATGAAGGAAAAAATGTTAAGGGCAGCCAGAGAGAAAGGTCGGGTTACCCACAAAGGGAAG
CCCATCAGACTAACAGCGGATCTCTCGGCAGAAACTCTACAAGCCAGAAGAGAGTGGGGG
CCAATATTCAACATTCTTAAAGAAAAGAATTTTCAACCCAGAATTTCATATCCAGCCAAA
CTAAGCTTCATAAGTGAAGGAGAAATAAAACACTTTACAGACAAGCAAATGCTGAGAGAT
TTTGTCACCACCAGGCCTGCCCTAAAAGAGCTCCTGAAGGAAGCACTAAACATGGAAAGG
AACAACTGGTACCAGCCGCTGCAAAATCATGCCAAAATG
>lcl|hg18_L1PA3_chr2_96408447_96414596
CTCCAAGAAATATGGGACTATGTGAAAAGACCAAATCTAAGTCTGACTGGTGTACCTGAA
AGTGACGGGGAGAATGGAACCAAGTTGGAAAACACTGTGCAGTATATTATCCAGGAGAAC
TTCCCCAATCTAGCAAGGCAGGCCAACATTCAGATTCAGGAAATACGGAGAACACCACAA
AGATACTCCTCGAGAAGAGCAACTCCAAGAAACATAATTGTCAGATTCACCAAAGTTGAA
ATGAAGGAAAAAATGTTAAGGGCAGCCAGAGAGAAAGGTCGGGTTACCCACAAAGGGAGG
CCCATCAGACTAATAGCAGATCTCTCAGCAGAAAATCTACAAGCCAGAAGAGAGTGGGGG
CCAATATTCAACATTCTTAAAGAAAAGAATTTTCAGCCCAGAATTTCATATCCTGCCAAA
CTAAGCTTCATAAGTGAAGGAGAAATAAAATACTTTACAGACAAGCAAATGCTGAGAGAT
TTTGTCACCACCAGGCCTGCCCTAAAAGAGCTCCTGAAGGAAGCGCTAAACATGGAAAGG
AACAACCGGTACCAGCCACTGCAAAATCATGCCAAAATG
>lcl|hg18_L1PA3_chr2_76782727_76788749
CTCCAAGAAATATGGGACTATGTGAAAAGACCAAATCTACGTCTGATTGGTGTACCTGAA
AGCGACGGGCAGAATGGAACCAAGTTGGAAAACACTCTGCAGGGAATTATCCAGAAGAAC
TTCCCCAATCTAGCAAGGCAGGCCAACATTCAGATTCAGGAAATACAGAGAACACCACAA
AGATACTCCTTGAGAAGAGCAACTCCAAGACACATAATTGTCAGATTCACCAAAGTTGAA
ATGAAGGAAAAAATGTTAAGGGCAGCCAGAGAGAAAGGTCGGGTTACCCTCAAAGGGAAG
CCCATCAGACTAACAGCGGATCTCTCGGCAGAAATTCTACAAGCCAGGAGAGACTGGGGG
CCAATATTCAACATTCTTAAAGAAAAGAATTTTCAACCCAGAATTTCATATCCAGCCAAA
CTAAGCTTCATAAGTGAAGGAGAAATAAAATACTTTACAGACAAGCAAATGCTCAGAGAT
TTTGTCACCACCAGGCCTGCCCTAAAAGAGCTCCTGAAGGAAGTGCTAAACATGGAAAGG
AACAACCAGTACCAGCCGCTGGAAAATCAATCCAAAATG
>lcl|hg18_L1PA3_chr21_9788658_9794680
CTCCAAGAAATATGGGACTATGTGAAAAGACCAAATCTACGTCTGATTGGTGTACCTGAA
AGTGACGCGGAGAATGG-ACCAAGTTGGAAAACACTCTGCAGGATATTATCCAGAAGAAC
TTCCCCAATCTAGCAAGGCAGGCCAACGTTCAGATTCATGAAATACAGAGAACGCTAAAA
AGATACTCCTCAAGAAGAGCATCTCCAAGACACATAATTGTCAGATTCACCAAAGTTGAA
ATGAAGGAAAAAATGTTAAGGGCAGCCAGAGAGAAAGGTCGGGTTACCCTCAAAGGGAAG
CCCATCAGACTAACAGTGGATCTCTCTGCAGAAACCCTACAAGCCAGAAGAGAGTGGGGG
CCAATATTCAACATTCTTAAAGAAAATAATTTTCAACCCAGAATTTCATATCCAGCCAAA
CTAAGCTTCATAAGTAAAGGAGAAATAAAATACTTTACAGACCAGCAAATGCTGAGAGAT
TTTGTGACCAGCAGGCCTGCCCTAAAAGAGCTCCTGAAGGAAGCGCTAAACATGGAAAGG
AACAACTGGTACCAGCCGCTGCAAAATCATGCCAAAATG
>lcl|hg18_L1PA3_chr2_184422496_184428522
CTCCAAGAAATATGGGACTATGTGAAAAGACCAAATCTACGTCTGATTGGTGTACCTGAA
AGTGACAAGGAGAATGGAACCAAGTTGGAAAACACTCTGCAGGATATTATCCAGGAGAAC
TTCCCCAGTCTAGCAAGGCAGACCAACGTTCAGATTCAGGAAATACAGAGAACACCACAA
AGATACTCCTTGAGAAGAGCAACTCCAAGACACATAATTGTCAGATTCACCAAAGTTGAA
ACGAAGGAAAAAATGTTAAGGGCAGCCAGAGAGAAAGGTCGGGTTACCCTCAAAGGGAAG
CCCATCAGACTAACGGCGGATCTCTCAGCAGAAACTCTACAAGCCAGAAGAGAGTGGGGG
CCAATATTCAACATTCTTAAAGAAAAGAATTTTCAACCCAGAATTTCATATCCAGCCAAA
CTAGGCTTCATAAGTGAAGGAGAAATAAAATACTTTACAGACAAGCAAATGCTGAGAGAT
TTTGTCACCACCAGGCTTGCCCTAAAAGAGCTCCTGAAGGAAGTGCTAAACATGGAAAGG
AACAACCGGTACCAGCTGCTGCAAAATCATGTCAAAATG
>lcl|hg18_L1PA3_chr2_3352025_3358173
CTCCAAGAAATATGGGACTATGTGAAAAGACCAAATCTGCACCTGATTGGTGTACCTGAA
AGTGATGGGGAGAATGGAACCAAGTTGGAAAACACTCTGCAGGATATTATCCAGGAGAAC
TTCCCCAATCTAGCAAGGCAAGCCAACATTCAGATTCAGGAAATACAGAGAATGCCACAA
AGATACTCCTCGAGAAGAGCAACTCCAAGACACATAATTGTCAGATTCACCAAAGTTGAA
ATGAAGGAAAAAATGTTAAGCGCAGCCAGAGAGAAAGGTCGGGTTACCCACAAAGGGAAG
CCCATCAGACTAACAGCGGATCTCTCGGCAGAAACTCTACAAGCCAGGAGAGAGTAGGGG
CCAATATTCAACATTCTTAAAGAAAATAATTTTCAACCCAGAATTTCATATCCAGCCAAA
TTAAGCTTCATAAGTGAAGGAGAAATAAAATACTTTACAGACAAGCAAATGCTGAGAGGT
TTTGCCACCACCAGGCCTGCCCTAAAAGAGCTCCTGAAGGAAGCACTAAACATGGAAAGG
CATAACC-GTACCAGCCGCTGCAAACTCATGCCAAAATG
>lcl|hg18_L1PA3_chr2_195801405_195807428
CTCCAAGAAATATGGGACTATGTGAAAAGACCAAATCTACGTCTGATTGGTGTACCTGAA
AGTGACGGGGAGAATGGAACCAAGTTGGAAAACACTCTGCAGGATATTATCCAGGAGAAC
TTCCCCAATCTAGCAAGGCAGGCCAACGTTCAGATTCAGGAAATACAGAGAACACCACAA
AGATACTCCTCGAGAAGAGCAACTCCAAGACACATAATTGTCAGATTCACCAAAGTTAAA
ATGAAGGAAAAAATCTTAAGGGCAGCCAGAGAGAAAGGTCAGGATACACTCAAAGGGAAG
CCCATCAGACTAACAGCGGATCTCTCGGCAGAAAATCTACAAGCCAGAAGAGAGTGGGGG
CCAATATTCAACATTCTTGAAGAAAAGAATTTTCAACCCAGAATTTCATATCCAGCCAAA
CTAAGCTTCATAAGTGAAGGAGAAATAAAATACTTTACAGACAAGCAAATGCTGAGAGAT
TTTGTCACCACCAGGCCTGCCCTAAAAGAGCTCCTGAAGGAAGCACTAAACATCGAAAGG
AACAACTGGTACCAGCCACTGCAAAATCATGCCAAAATG
>lcl|hg18_L1PA3_chr22_27112836_27118857
CTCCAAGAAATATGGGACTATGTGAAAAGACCAAATCTACATCTGATTGGTGTACCTGAA
AGTGACGGGGAGAATGGAACCAAGTTGGAAAACACTCTGCAGGATATCATCCAGGAGAAC
TTCCCCAGTCTAGCAAGGCAGGCCAACATTCAGATTCAGGAAATACAGAGAACGCCACAA
AGATACTCCTCGAGAAGAGCAACTCCAAGACACATAATTGTCAGATTCACCAAAGTTGAA
ATGAAGGAAAAAATGTTAAGGACAGCCAGGGAGAAAGGTCGGGTTACCCACAAAGGGAAG
CCCATCAGACTAACAGCTGATGTCTCGGCAGAAACTCTACAAGCCAGAAGAGAGTGGGGG
CCAATATTCAACATTCTTAAAGAAAAGAATTTTCAACCCAGAATTTCATATCCAGCCAAA
CTAAGCTTCATAAGTGAAGGAGAAATAAAATCCTTTACAGACAAGCAAATGCTGAGAGAT
TTTGTCACCACCAGGCCTGCCCTAAAAGAGCTCCTGAAGGAAGCGCTAAACATGGAAAGG
AACAACTGATACCAGCCGCTGCAAAATCATGCCAAAATG
>lcl|hg18_L1PA3_chr21_17384703_17390719
CTCCAAGAAATATGGAACTATGTGAAAAGACCAAATCTACGTCTGATTGGTGTACCTGAA
AGTGATGGGGAGAATGGAACCAAGTTGGAAAACACACTGCAGGATATTATCCAGGAGAAC
TTCCCCAATCTAGCAAGGCAGGCCAATGTTCAGATTCAGGAAATACAGAGAATGCCACAA
AGATACCCCTCAAGAAGAGCAACTCCAAGACACATAATTGTCAGATTCACCAAAGTTGAA
ATGAAGGAAAAAATGTTAAGGACAGCCAGAGAGAAAGGTCGGGTTACCCTCAAAGGGAA-
CCCATCAGACTAACAGCGGATCTCTCGGCAGAAACCCTACAAGCCAGAAGAGAGTGGGGG
CCAATATTCAACATTCTTAAAGAAAAGAATTTTCAACCCAGAATTTCATATCCAGCCAAA
CTAAGCTTCATAAGCGAAGGATAAATAAAATACTTTACAGACAAGCAAATGCTGAGAGAC
TTTGTCACCACCAGGCCTGCCCTAAAAGAGCTCCTGAAGGAAGTGCTAAATATGGAAAGG
AACAACCGGTACCAGCCACTGCAAAATCATGCCAAAATG
>lcl|hg18_L1PA3_chr2_60269663_60275692
CTCCAAGAAATATGGGACTATGTGAAAAGACCAAATCTACATCTGATTGGTGTACCTGAA
AGTGACGGGGAGAATGGAAACAAGTTGGAAAACACTCTGCAGGATATTATCCAGGAGAAA
TTCCCCAATCTAGCAAGGCAGGCCAACATTCAGATTCAGGAAATACAGAGACCGCCACAA
AGATACTCCTCGAGAAGAGCAACTCCAAGACACATAATTGTCAGATTCACCAAAGTTGAA
ATGAAGGAAAAAATGTTAAGGGCAGCCAGAGAGAAAGGTCGGGTTACCCTCAAAGGGAGG
CCCATCGGACTAACAGCAGATCTCTTGACAGAAACTCTACAAGCCAGAAGAGAGTAGGGG
CCAATATTCAACATTCTTAAAGAAAAGAATTTTCAACCCAGGATTTCATATCCAGCCAAA
CGAAGCTTCATAAGTGAAGGAGAAATAAAATACTTTACAGACAAGCAAATGCTGAGAGAT
TTTGTCACCACCAGGCCTGCCCTAAAAGAGCTGCTGAAGGAAGTGCTAACCATGGAAAGG
AACAACCGGTACCAGCCGCTGCAAAATCATGCCAAAATG
>lcl|hg18_L1PA3_chr2_66286966_66293005
CTCCAAGAAATATGGGACTATGTGAAAAGACCAAATCTACGTCTCACTGGTGTACATGAA
AGTGATGGGGAGAATGGAACCAAGTTGGAAAACACTCTGCAGGATATTATCCAGGAGAAC
GTCCCCAATCTAGCAAGGCAGGCCAACATTCAGATTCAGGAAATACAGAGAATGCCACAA
AGATACTCCTTGAGAAGAGCAACTCCAAGACACATAATTGTCAGATTCACCAAAGTTGAA
ATGAAGGAAAAAATGTTAAGGGCAGCGAGAGGGAAAGGTAGGGTTACCCTCAAAGGGAAG
CCCATCAGACTAACAGCGGATCTCTCGGCAGAAACTCTACAAGCCAGAAGAGAGTGGGG-
CCAATATTCAACATTCTTAAAGAAAAGAATTTTCAACCCAGAATTTCATATCCAGCCAAA
CTAAGCTTCATAAGTGAAGGAGAAATAAAATCCTTTACAGACAAGCAAATGCTGAGAGAT
TTTGTCACCACCAGGCCTGCCCTAAAAGAGCTCCTGAAGGAAGCGCTAAACATGGAAAGG
AACAACCGGTACCAGCCGCTGCAAAATCATGCCAAAATG
>lcl|hg18_L1PA3_chr2_76728626_76734654
CTCCAAGAAATATGGGACTATGTGAAAAGACCGAATCTATGTCTGACTGGTGTACCTGAA
AGTGACAGGGAGAATGGAACCAAGTTGGAAAACACTCTGCAGGATATCATCCAGGAGAAC
TTCCCCAATCTAGCAAGGGAGGCCAACATTCAGATTCAGGAAATACAGAGAATGCCACAG
AGATACTCCTCGAGAAGAGCAACTCCAAGACACATAATTGTCAGATTCACCAAAGTTGAA
ATGAAGGAAAAAATGTTAAGGGCAGCCAGAGAGAAAGGTCGGGTTACCCACAAAGGGAAG
CCCATCAGACTAACAGCAGATCTCTCGGCAGAAACTCTACAAGCCAAAAGAGACTGGGGG
CCAATATTCAACATTCTTGAAGAAAAGAATTTTCAACCCAGAATTTCATATCCAGCCAAA
CTAAGCTTCATAAGTGAAGGAGAAATAAAATACTTTACAGACAAGCAAATGCTCAGAGAT
TTTGTCACCACCAGGCCTGCCCTAAAAGAGCTCCTGAAGGAAGCACTAAAGATGGAAAGG
AACAACTGGTACCAGCCGCTGCAAAATCATGCCAAAATG
>lcl|hg18_L1PA3_chr20_29384180_29390326
CTCCAAGAAATATGGGACTATGTGAAAAGACCAAATCTACGTCTGACTGGTGTACCTGAA
AGTGATGGGGAGAATGGAACCAAGTTGGAAAACACTCTGCAGGATATTATCCAGGAGAAC
TTCCCCAATCTAGCAAGGCAGGCCAACATTCAGAATCAGGAAATACAGAGAATGCCACAA
AGATACTCCTCGAGAAGAGCAACTCCAAGACACATAATTGTCAGATTCACCAAAGTTGAA
ATGAAGGAAAAAATGTTAAGGGCAGCCAGAGAGAAAGGTCGGGTTACCCACAAAGTGAAG
CCCATCAGACTAACAGCGGATCTCTCGGCAGAAACTCTACAAGCCAGAAGAGAGTGGGGG
CCAATATTCAACATGCTTAAAGAAAAGAATTTTGAATCCAGAATTTCATATCCAGCCAAA
CTAAGCTTCATAAGTGAAGGAGAAATAAAATACTTTACAGACAAGCAAATGCTGAGAGAT
TTTGTCACCACCAGGCCTGCCCTAAAAGAGCTCCTGAAGGAAGCACTAAACATGGAAAGG
AACAACTGGTACCAGCCACTGCAAAATCATGCCAAATTG
>lcl|hg18_L1PA3_chr3_112112975_112118997
CTCCAAGAAATATGGGACTATGTGAAAAGACCAAATCTACATCTGATTGGTGTACCTGAA
AGTGACGGGGAGAATGGAACCAAGTTGGAAAACACTCTGCAGGATATCATCCAGGAGAAC
TTCCCCAGTCTAGCAAGGCAGGCCAACATTCAGATTCAGGAAATACAGAGAATGCCACAA
AGATACTCCTCGAGAAGAGCAACTCCAAGACACACAATTGTCAGATTCACCAAAGTTGAA
ATGAAGG-AAAAATGTTAAGGGCAGCCAGAGAGAAGGGTCGGGTTACCCTCAAAGGGAAG
CCAATCAGACTAACAGCAGATCTCTCGGCAGAAACTCTACAAGCCAGAAGAGAGTGTGGG
CCAATATTCAACATTCTTAAAGAAAAGAATTTTCAACCCAGAATTTCATATCCAGCCAAA
CTAAGCTTCATAAGTGAAGGAGAAATAAAATACTTTACAGACAAGCAAATGCTGAGAGAT
TTTGTCACCACCAAGCCTGCCCTAAAAGAGCCCCTGAAGGAAGTGCTAAACATGGAAAGG
CACAACTGGTACAAGCCACTGCAAAATCATGCCAAAATG
>lcl|hg18_L1PA3_chr2_33248585_33254736
CTCCAAGAAATATGGGACTATGTGAAAAGACCAAATCTACGTCTGATTGGTGTACCTGAA
AGTGACGGGGAGAATGGAACCAAGTTGGAAAACACTCTGCAGGATATTATCCAGGAGAAC
TTCCCCAATCTAGCAAGGCAGGCCAACATTCAGATTCAGGAAATACAGAGAACGCCACAA
AGATACTCCTTGAGAAGAGCAACTCCAAGACACATAATTGTCAGATTCACCAAAGTTGAA
ATGAAGGAACAAATGTTAAGGGCAGCCAGAGAGAAAGGTCGGGTTACCCACAAAGGGAAG
CCCATCAGACTAACAGCGGATCTCTCGGCAGAAACTCTACAAGCCAGAAGAGAGTGGGGG
CCAATATTCAACATTCTTAAAAAAAAGAATTTTCAACCCAGAATTTCATATCCAGCCAAA
CTAAGCTTCGGAAGTGAAGGAGAAATAAAATACTTTACAGACAAGCAAATGCTGAGAGAT
TTTGTCACCACCAGGCCTGCCCTAAAAGAGCTCCTGAAGGAAGCACTAAACATGGAAAGG
AACAACCAGTACCAGTCACTGCAAAATCATGCCAAATTG
>lcl|hg18_L1PA3_chr2_22232820_22238864
CTCCAAGAAATATGGGACTACGTGAAAAGACAAAATCTACGTCTGATTGGTGGACCTGAA
AGTGACGGGGAGAATGAAACCAAGTTGGAAAACACTCTGCAGGATATTATCCAGGAGAAC
TTCCCCAATCTAGCAAGGCAGGCCAACGTTCAGATTCAGGAAATACAGAGAACGCCACAA
AGATACTCCTGGAGAAGAGCAACTCCAAGACACATAATTGTCAGGTTCACCAAAGTTGAA
ATGAAGGAACAAATGTTAAGGGCAGCCAGAGAGAAAGGTCGGGTTACCCTCAAAAGGAAG
CCCATCAGACTAACAGCGGATCTCTCGGCAGAAACTCTACAAGCCAGAAGAGAGTGGGGG
CCAATATTCAACATTCTTAAAGAAAAGAATTTTCAACCCAGAATTTCATATCCAGCCAAA
CTAAGCTTCATAAGTGAAGGAGAAATAAAATACTTTACAGACAAGCAAATGCTGAGAGAT
TTTGTCACCACCAGGTCTGCCCTAAAAGAGCTCCTAAAGGAAGCACTAAACATGGAAAGG
AACAACTGGTACCAGCAGCTGCAAAATCATGCCAAAATG
>lcl|hg18_L1PA3_chr2_207573880_207579903
CTCCAAGAAATATGGGACTACGTGAAAAGACCAAATCTATGTCTGATTGGTGTACCTGAA
AGTGATGGGGAGAATGGAACCAAGTTGGAAAACACTCTGCAGGATATTATCCAGGAGAAC
TTCCCCAATCTAGCAAGGCAGGCCAACATTCAGATTCAGGAAATACAGAGAACGCCACAA
AGATAATCCTCGAGAAGAGCAACTCCAAGACACATAATTGTCAGATTCACCAAAGATGAA
ATGAAGGAAAAAATGTTAAGGGCAGCCAGAGAGAAAGGTCGGGTTACCCTCAAAGGGAAG
CCCATCAGACTAAC-GCAGATCTCTCGGCAGAAACTCTACAAGCCAGAAGAGAGTGGGG-
CCAATATTCAACATTCTTAAAGAAAAGAATTTTCAACCCAGAATTTCATATCCAGCCAAA
CTAAGCTTCATAAGTGAAGGAGAAATAAAATACTTTACAGACAAGCAAATGCTGAGAGAT
TTTGTCACAACCAGGCCTGCCCTAAAAGAGCTCCTAAAGGAAGCACTAAACATGGAAAGG
AACAACAAGTACCAGCCACTGCAAAATCATGCCAAAATG
>lcl|hg18_L1PA3_chr20_8037514_8043564
CTCCAAGAAATATGGGACTATGTGAAAAGACCAAATCTACGTCTGATTGGTGTAACTGAG
AGTGACAGGGAGAATGGAACCAAGTTGGAAAACACTCTGCAGGATATTATCCAGGAGAAC
TTCCCCAATCTAGCAAGGCAGGCTAACATTCAGATTCAGGAAATACAGAGAATGCCACAA
AGATACTCCTCAAGGAGAGCAACTCCAAGACACATAATTGTCAGATTCACCAAAGTTGAA
ATGAAGGAAAAAATGTTAAGGGCAGCCAGAGAGAAAGGTCGGGTTACCCTCAAAGGGAAG
CCCATCAGACTAACAGCGGATCTCTTGGCAGAAACTCTACAAGCCAGAAGAGAGTGGGGG
CCAATATTCAACATTCTTAAAGAAAAGAATTTTCACCCTAGAATTTCATATCCAGCCAAA
CTAAGCTTCATAAGCAAAGGAGAAATAAAATACTTTACAGACAAGCAAATGCTGAGACAT
TTTGTCACCACCAGGCCTGCCCTAAAAGAGCTCCTGAAGGAAGCGCTAAACATGGAAAGG
AACAACTGGTACCAGCTGCTGCAAAATCATGCCAAAATG
>lcl|hg18_L1PA3_chr3_108893742_108899758
CTCCAAGAAATATGGGACTATGTGAAAAGACCAAATCTATGTCTGATTGGTGTACCTGAA
AGTGACGGGGAGAATGGAACCAAGTTGGAAAACACTCTGCAGGATATTATCCAGGAGAAC
TTCCCCAATCTAGCAAGGCAGGCCAACATTCAGATTCAGGAAATACAGAGAACGCCACAA
AGATACTCCTCGAGAAGAGCAACACCAAGATACACAACTGTCAGATTCACCAAAGGTGAA
ATGAAGGAAAAAATGTTAAGGGCAGCCAGAGAGAAAGTTCGGATTACCCTCAAAGGGAAG
CCTATCAGACTAACAGCGGATCTCTTGGCAGAAACTCTAGAAGCCAGAAGAGAGTGGGGG
CCAGTATTCAACATTCTTAAAGAAAAGAATTTTCAACCCAGAATTTCATATCCAGCCAAA
CTAAGCTTCATAAGTGAAGGAGAAATAAAATACTTTACAGACAAGCAAATGCTGAGAGAT
TTTGTCACCACCAGGCCTGCCCTAAAAGACCTCCTGAAGGAAGCACTAAACATGGAAAGG
AACAACCGGTACCAGCCACTGCAAAATCATGCCAAAATG
>lcl|hg18_L1PA3_chr2_48820483_48826502
CTCCAAGAAATATGGGACTATGTGAAAAGACCAAATCTACGTCTGATTGGTGTACCTGAA
AGTGACGGGGAGAATGGAACCAAGTTGGAAAACACTCTGCAGGTTATTATCCAGGAGAAC
TTCCCCAGTCGAGCAAGGCAGGCCAACATTCAGATTCAGGAAATACAGAGAATGCCACAA
AGATACTCCTCGAGAAGAGCAACTCCAAGACACATAATTGTCAGATTCACCAAAGTTGAA
ATGAAAGAAAAAATGTTAAGGACAGCCAGAGAGAAAGGTCAGGTTACCCTCAAAGGGAAG
CCCATCAGACTAACAGCAGATCTCTCGGCAGAAACTCTACAAGCCAGAAGAGAGTGGGGG
CCAATATTCCACATTCTTAAAGAAAAGAATTTTCAACCCAGAATTTCATATCCAGCCAAA
CTAAGCTTCTTAAGTGAAGGAGAAATAAAATACTTTACAGACAAGCAAATGCTGAGAGAT
TTTGTCACCACCAGGCCTGCCCTAAAAGAGCTCCTGAAGGAAGCGCTAAACATGGAAAGG
AACAACCGGTACCAGCCGCTGCAAAATCATGCCAAAATG
>lcl|hg18_L1PA3_chr2_66219586_66225575
CTCCAAGAAATATGGGACTATGTGAAAAGACCAAATCTACGTCTGATTGGTGTACCTGAA
AGTGACGGGGAGAATGGAACCAAGTTGGAAAACACTCTGCAGGATATTATCCAGGAGAAC
TTCCCCAACCTAGCAAGGCAGGCCAACATTCAGATTCAGGAAATACAGAGAACGCCACAA
AGATACTCCTCGAGAAGAGCAACTCCAAGACACATAATTGTCAGATTCACCAAAGTTGAA
ATGAAGGAAGAAATGTTAAGGGCAACCAGAGGGAAAGGTAGGGTTACCCTCAAAGGGAAG
CCCATCAGACTAACAGCAGATCTCTCAGCAGAAACTCTACAAGCCAGAAGAGAGTGGGGA
CCAATATTCAACATTCTTAAAGAAAAGAATTCTCAACCCAGAATTTCATATCCAGCCAAA
CTAAGCTTCATAAGTGAAGGAGAAATAAAATACTTTACAGACAAGCAAATGCTGAGAGAT
TTTGTCACCACCAGGCCTGCCCTAAAAGAGCTCCTGAAGGAAGCGCTAAACATGGAAAGG
AACAACCAGTACCAGCCGCTGCAAAATCATGCCAAAATG
>lcl|hg18_L1PA3_chr2_83428110_83434124
CTCCAAGAAATATGGGACTATGTGAAAAGACCAAATCTACGTCTGATTGGTGTACCTGAA
AGTGACGGGGAGAATGGAACCAAGTTGGAAAACA--CTGCAGGATATTATCCAGGAGAAC
TTCCCCAATCTAGCAAGGCAGGCCAACATTCAGATTCAGGAAATACAGAGAATACCACAA
AGATACTCCTCGAGAAGAGCAACTCCAAGGCACATAATTGTCAGATTCACCAAAGTTGAA
ATGAAGGAAAAAATGTTAAGGGCAGCCAGAGAGAAAGGTCGGGTTACCCTCAAAGGGAAG
CCCATCAGACTAACAGCGGATCTCTCGGCAGAAACCCTACAAGCCAGAAGAGAGTGGGGG
CCAATATTCAACATTCTTAAAGAAAAGAATTTTCAACCCAGAATTTCATATCCAGCCAAA
CTAAGCTTCATAAGTGAATGAGAAATTAAATACTTTACAGACAAGCAAATGCTGAGAGAT
TTTGTCACCACCAGGCCTGCCCTAAAAGAGCTCCTAAAGGAAGCGCTAAACATGGAAAGG
AACAACCAGTACCAGCCGCTGCAAAATCATGCCAAAATG
>lcl|hg18_L1PA3_chr2_77673466_77679479
CTCCAAGAAATATGGGACTATGTGAAAAGACCAAATCTATGTCTGATTGGTGTAGCTGAA
AGTGTTGGGGAGAATGGAACCAAGTTGGAAAACACTCTGCAGGATATTATACAGGAGAAC
TTCCCCAATCTAGCAAGGCAGGCCAACGTTCAGATTCAGGAAATACAGAGAACACCACAA
AGATACTCCTCGAGAAGAGCAACTCCAAGACACATAATTGTCAGATTCACCAAAGTTGAA
ATGAAGGAAAAAATGTTAAGGGCAGCTAGAGAGAAAGGTCCGGTTACCCTCAAAAGGAAG
CCCATCAGACTAACAGCGGATCTCTCGGCAGAAACCCTACAAGCCAGAATAGAGTGGGGA
CCAATATTCAACATTCTTAAAGAAAAGAATTTTCAACCCAGAATTTCCTATCTAGCCAAA
CTAAGCTTCATAAGTGAAGGAGAAATAAAATACTTTACAGACAAGCAAATGCTGAGAGAT
TTTGTCACCACCAGGCCTGCCCTAAAAGAGCTCCTGAAGGAAGCACTACACATGGAAAGG
AACAACCGGTACCAGCCGCTGCAAAATCATGCCACAATG
>lcl|hg18_L1PA3_chr2_3819830_3825860
CTCCAAGAAATATGCGACTATGTGAAAAGACCAAATCTACATCTGATTGGTATACCTGAA
AGTGATGGGGAGAATGGAACCAAGTTGGAAAACACTCTGCAGGATATTATCCAGGAGAAC
TTCCCCAATCTAGCAAGGCAGGCCAACATTCAGATTCAGGAAATACAGAGAATGCCACAA
AGATACTCCTCAAGAAGAGCAACTCCAAGACACATAATTGTCAGATTCACCAAAGTTGAA
ATGAAGGAAAAAATGTTAAGCACAGCCAGAGAGAAAGGTCGGGTTACCCTCAAAGGGAAG
CCCATCAGACTAACAGCAGATCTCTCGGCAGAAACTCTACAAGCCAGAAGAGAGTGGGGG
CCAATATTCAACATTCTTAAAGAAAAGAATTTTCAACCCAGAATTTCATATCCAGCCAAA
CTAAGCTTCATAAGTGAAGGAGAAATAAAATACTTTACAGACAAGCAAATGCTGAGAGAT
TTTGTCACCACCAGGCCTGCCCTAAAAGAGCTCCTGAAGGAAGCACTAAACATGGAAAGG
AACAACCGGTACCAGCCGCTGCAAAATCATGCCAAAATG
>lcl|hg18_L1PA3_chr2_4183274_4189324
CTCCAAGAAATATGAGACTATGTGAAAAGACCAAATCTGCGTCTGATTGGTGTACCTGAA
AGTGATGGGGAGAATGGAACCAAGTTGGAAAACACTCTGCAGGATATTATCCAGGAGAAC
TTCCCCAATCTAGCAAGGCAGGCCAACATTCAGATTCAGGAAATACAGAGAACGCCACAA
AGATACTCCTCAAGAAGAGCAACTCCAAGACACATAATTGTCAGATTCACCAAAGTTGAA
ATGAAGGAAAAAATGTTAAGGGCAGCCAGAGAGAAAGGTCGGGTTACCCTCAAAGGGAAG
CCCATCAGACTAACAGCAGATCTCTCGGCAGAAACTCTACAAGCCAGAAGAGAGTGGGGG
CCAATATTCAACATTCTTAAAGAAAAGAATTTTCAACCCAGAATTTCATATCCAGCCAAA
CTAAGCTTCATAAGTGAAGGAGAAATAAAATACTTTACAGACAAGCAAATGCTGAGAGAT
TTTGTCACCACCAGCCCTGCCCTAAAAGAGCTCCTGAAGGAAGCGTTAAACATGG-AAGG
AACAACCGGTACCAGCCGCTGCAAAATCATGCCAAAATG
>lcl|hg18_L1PA3_chr2_179555424_179561454
CTCCAAGAAATATGGGACTATGTGAAAAGACCAAATCTACATCTGATTGGTGTACCTGAA
AGTGATGGGGAGAATGGAACCAAGTTGGAAAACACTCTGCAGGATATTATCCAGGAGAAT
TTCCCCAATCTAGCAAGGCAGGCCAACGTTCAGATTCAGGAAATACAGAGAATGCCACAA
AGATACTCCTCGAGAAGAGCAACTCCAAAACACATAATTGTCAGATTCACCAAAGTTGAA
ACGAAGGAAAAAATGTTAAGGGCAGCCAGAGAGAAAGGTCGGGTTACCCTCAAAGGGAAG
CCCATCAGACTAACAGTGGATCTCTCGGCAGAAACCCTACGAGCCAGAAGAGAGTGGGGG
CCAATAGTCAACATTCTTAAAGAAAAGAATTTTCAACCCAGAATTTCATATCCAGCCAAA
CTAAGCTTCATAAGTGAAGGAGAAATAATATACTTTACAGACAAGCAAATGCTGAGAGAT
TTTGTCACCACCAGGCCTGCCCTAAAAGAGCTCCTGAAGGAAGCACTAAACATGGAAAGG
AACAACCAGTACCAGCCGCTGCAAAATCATGCCAAAATG
>lcl|hg18_L1PA3_chr2_177369397_177375401
CTCCAAGAAATATGGGACTATGTGAAAAGACCAAATCTACGTCTGATTGGTGTACCTGAA
AGTGATGAGGAGAATGGAACCAAGTTGGAAAACACTCTGCAGGATATTATCCAGGAGAAC
TTCCCCAATCTAGCAAGGCAGGCCAACATTCAGATTCAGGAAATACAGAGAACACCACAA
AGATACTCCTCGAGAAGAGCAACTCCAAGACACATAATTGTCAGATTCACCAAAGTTGAA
ATGAAGGAAAAAATG-TAAGGGCAGCCAGAGAGAAAGCTCGGGTTACCCACAAAGGGAAG
CCCATCAGACTAACAGTGGATCTCTCAGCAGAAACCCTACAAGCCAGAAGAGAGTGGGGG
CCAATATTCAACATTCTTAAAGAAAAGAATTTTCAACCCAGAATTTCATATCCAGCCAAA
CTAAGCTTCATAAGTGAAGGAGAAATAAAATACTTTACAGACAAGCAAATGCTGAGAGAT
TTTGTCACCACCAGGCCTGCCCTAAAAGAGCTCCTGAAGGAAGCACTAAACATGGAAAGG
AACAACTGGTACCAGCCGCTGCAAAATCATGCCAAAACG
>lcl|hg18_L1PA3_chr2_241132585_241138612
CTCCAAGAAATACGGGACTATGTGAAAAGACCAAATCTACGTCTGATTGGTATACCTGAA
AGTGACGGGGAGAATGGAACCAAATTGGAAAACACTCTGCAGGATATCATCCAGGAGAAC
TTCCCCAATCTAGCAAGGCAGGCCAACATTCAGATTCAGGAAATACAGAGAACGCCACAA
AGATACTCCTCAAGAAGAGCAACTCCAAGACACATAATTGTCAGATTCACCAAAGTTGAA
ATGAAGGAAAAAATGTTAAGGGCAGCCAGAGAGAAAGGTCGGGTTACCCTCAAAGGGAAG
CTCGTCAGACTAACAGTGGATCTCTCGGCAGAAACCCTACAAGCCAGAAGAGAGTGGGGG
CCAATATTCAACATTCTTAAAGAAAAGAATTTTCAACCCAGAATTTCATATCCAGCCAAA
CTAAGCTTCATAAGTGAAGGAGAAATAAAATACTTTACAGACAAGCAAATGCTGAGAGAT
TTTGTCACCACCAGGCCTGCCCTAAAAGAGCTCCTGAAGGAAGCGCTAAACATGGAAAGG
AACAACTGATACCAGCCGCTGCAAAATCATGCCAAAATG
>lcl|hg18_L1PA3_chr2_195946193_195952210
CTCCAAGAAATATGGGACTATGTGAAAAGACCAAATCTACATCTGATTGATGTACCTGAA
AGTGATGGGGAGAATGGAACCAAGTTGGAAAACACTCTGCAGGATATCATCCAGGAGAAT
TTCCCCAATCTAGCAAGGCAGGCCAACGTTCAGATTCAGGAAATACAGAGAACGCCACAA
AGATACTCCTCGAGAAGAGCAACTCCAAGACACATAATTGTCAGATTCACCAAAGTTGAA
ATGAAGGAAAAAATGTTAAGGGCAGCCAGAGAGAAAGGTCAGGTTACCCTCAAAGGGAAG
CCCATCAGACTAACAGCAGATCTCTCGGCAGAAACCCTACAAGCCAGAAGAGAGTGGGGG
CCAATATTGAACATTCTTAAAGAAAAGAATTTTCAACCCAGAATTTCATATACAGCCAAA
CTAAGCTTCATAAGTGAAGGAGAGATAAAATACTTTACAGACAAGGAAATGCTGAGAGAT
TTGGTCACCACCAGGCCTGCCCTAAAAGAGCTCCTGAAGGAAGCGCTAAACATGGAAAGG
AACAACCAGTACCAGCCGCTGCAAAATCATGCCAAAATG
>lcl|hg18_L1PA3_chr2_55816969_55823032
CTCCAAGAAATATGGGGCTATGTGAAAAGACCAAATCTACGTCTGATTGGTGTACCTGAA
AGTGATGGGGAGAATGGAACCAAGTTGGAAAACACTCTGCAGGATATTATCTAGGAGAAG
TTCCCCAATCTAGCAAGGCAGGCCAACGTTCAGATTCAGGAAATACAGAGAACGCCACAA
AGATACTCCTCGAGAAGAGCAACTCCAAGACACATAATTGTCAGATTCACCAAAGTTGAA
ATGAAGGAAAAAATGTTAAGGGCAGTCAGAGAGAAAGGTTGGGTTACCCTCAAAGGGAAG
CCCATCAGACTAACAGCGGATCTCTTGGCAGAAATTCTATAGGCCAGAAGAGAGTGGGGG
CCAATATTCAACATTCTTAAAGAAAAGAATTTTCAACCCAGAATTTCATATCCAGCCAAA
CTAAGCTTCATAAGTGAAGGAGAAATAAAATACTTTACAGACAAGCAAATGCTGAGAGAT
TTTGTCACCACCAGGCCTGCCCAAAAAGAGCTCCTGAAGGAAGCACTAAACATGGAAAGG
AACAACCGGTACCAGCCGCTGCAAAATCATGCCAAAATG
>lcl|hg18_L1PA3_chr3_100934681_100940777
CTCCAAGAAATATGGGACTATGTGAAAAGACCAAATCTACGTCTGATTGGTGTACCTGAA
AGTGATGGGGAGAATGGAACCAAGTTGGAAAACACTCTGCAGGATATTATCCAGGAGAAC
TTCCCCAACCTAGCAAGGCAGGCCAACGTTCAGATTCAGGAAATACAGAGAATGCCACAA
AGATACTCCTTGAGAAGAGCAACTCCGAGACACATAATTGTCAGATTCACCAAAGTTG-A
ATGAAGGAAAAAATGTTAAGGGCAGCCAGAGAGAAAGGTCGGGTTACCCTCAAAGGGAAG
CCCATCAGACTGACAGCGGATCTCTTGGCAGAAACCCTACAAGCCAGAAGAGAGTGGGGG
CCAATATTCAACATTCTTAAAGAAAAGAATTTTCAACCCAGAATTTCATATCCAGCCAAA
CTAAGCTTCATAAGTGAAGGAGAAATAAAATACTTTACAGACAAGCAAATGCTG-GAGAT
TTTGTCACCACCAGGCCTGCCCTAAAAGAGCTCCTGAAGGAAGCACTAAATATGGAATGG
AACAACCGGTACCAGCCGCTGCAAAATCATGCCAAAATG
>lcl|hg18_L1PA3_chr3_111833553_111839588
CTCCAAGAGATAGGGGACTATGTGAAAAGACCAAATCTACGTCTGATTGGTGTACCTGAA
AGTGACGGGGAGAATGGAACCAAGTTGGAAAACACTCTGCAGGATATTATCCAGGAGAAC
TTCCCCAATCTAGCAAGGCAGGCCAACATTCAGATTCAGGAAATACAGAGAACACCACAA
AGATAGTCCTCGAGAAGAGCAACTCCAAGACACATAATTGTCAGATTCACCAAAGTTGAA
ATGAAGGAAAAAATGTTAAGGGCAGCCAGAGAGAAAGGTCGGGTTACCCTCAAAGGGAAG
CCCATCAGACTAACAGCAGATCTCTCGGCAGAAACTCTACAAGCCAGAAGAGAGTGTGGG
CCAATATTCAACATTCTTAAAGAAAAGAATTTTCAACCCAGAATTTCATATCCAGCCAAA
CTAAGCTTCATAAGTGAAGGAGAAATAAAATACTTTACAGACAAGCAAATGCTGAGAGAT
TTTGTCACCACCAGGCCTGCCCTAAAAGAGCTCCTGAAGGAAGCGCTAAACATGGAAAGG
AACAACCGGTACCAGCCGCTGCAAAATCATGCCAAAATG
>lcl|hg18_L1PA3_chr3_106497758_106503753
CTCCAAGAAATATGGGACTATGTGAAAAGACCAAATCTTTGTCTGATTGGTGTACCTGAA
AGTGACGGGGAGAATGGAACCAAGTTGGAAAACACTCTGCAGGATATTATCCAGGAGAAC
TTCCCCAATCTAGCAAGGCAGGCCAACATTCAGATTCAGGAAATACAGAGAACGCCAGAA
AGATACTCCTTGAGAAGAGCAACTCCAAGACACATAATTGTCAGATTCACCAAAGTTGAA
ATGAAGGAAAAAATGTTAAGGGCAGCCAGAGAGAAAGGTCGGGTTACCCTCAAAGGGAAG
CCCATCAGACTAAGAGCAGATCTCTCGGCAGAAACTCTACAAGCCAGAAGAGAGTGGGGG
CCAATATTCAACATTCTTAAAGAAAAGAATTTTCAACCCAGAATTTCATATCCAGCCAAA
CTAAGCTTCATAAGTGAAGGAGAAATTAAATACTTTACAGACAAGCAAATGCTGAGAGAT
TTTGTCACCACCAGGCCTGCCCTAAAAGAGCTCCTGAAGGAAGCGCTAAACATGGAAAGG
AACAACCGGTACCAGCCGCTGCAAAATCATGCCAAAATG
>lcl|hg18_L1PA3_chr2_79362891_79368905
CTCCAAGAAATATGGGACTATGTGAAAAGACCAAATCTATGTCTGATTGGTGTACCTGAA
AGTGACGGAGAGAATGGAACCAAGTTGGAAAATACTCTGCAGGATATTATCCAGGAGAAC
TTCCCCAATCTAGCAAGGCAGGCCAACATTCAGATTCAGGAAATACAGAGAACGCCACAA
AGATACTCCTCGAGAAGAGCAACTCCAAGACACATAATTGTCAGATTCACCAAAGTTGAA
ATGAAGGAAAAAATGTTAAGGGCGGCCAGAGAGAAAGGTCGGGATACCCTCAAAGGGAAG
CCCATTAGACTAACAGCAGATCTCTCGGCAGAAACTCTACAAGCCAGAAGAGAGTGGGGG
CCAATATTCAACATTCTTAAAGAAAAGAATTTTCAACCCAGAATTTCATATCCAGCCAAA
CTAAGCTTCATAAGTGAAGGAGAAATAAAATACTTTACAGACAAGCAAATGCTGAGAGAT
TTTGTCACCACCAGGCCTGCCCTAAAAGAGCTCCTGAAGGAAGCACTAAACATGGAAAGG
AACAACTGGTACCAGCCGCTGCAAAATCATGCCAAAATA
>lcl|hg18_L1PA3_chr2_21979711_21985721
CTCCAAGAAATATGGGACTATGTGAAAAGACCAAATCTACGTCTGACTGGTGTACCTGAA
AGTGATGGGGAGAATGGAACCAAGTTGGAAAACACTCTGCAGGATATTATCCAGGAGAAC
TTCCCCAATCTAGCAAGGCAGGCCAACGTTCAGATTCAGGAAATACAGAGAACACCACAA
AGATACTCCTCGAGAAGAGCAACTCCAAGACACATAATTGTCAGATTCACCAAAGTTGAA
ATG-AGGAAAAAATGTTAAGGGCAGCCAGAGAGAAAGGTTGGGTTACCCTCAAAGGGAAG
CCCATCAGACTAACAGCTGATCTCTCGGCAGAAACCCTACAAGCCAGAAGAGAGTGGGGG
CCAATATTCAACATTCTTAAAGAAAAGAATTTTCAATCCAGAATTTCATATCCAGCCAAA
CTAAGCTTCATAAGTGAAGGAGAAATAAAATACTTTACAGACAAACAAATGCTGAGAGAT
TTTGTCACCACCAGGCCTGCCCTAAAACAGCTCCTGAAGGAAGCACTAAACATGGAAAGG
AACAATTGGTACCAGCCGCTGCAAAATCATGCCAAAATG
>lcl|hg18_L1PA3_chr2_234151243_234157255
CTCCAATAAATATGGGACTACGTGAAAAGACCAAATCTACGTCTGATTGGTTTACCTGAA
AGTGATGGGGAGAATGGAACCAAGTTGGAAAACAGTCTGCAGGCTATTATCCAGGAGAAC
TTCCCCAATCTAGCAAGGCAGGCCAACATTCAGATTCAGGAAATACAGAGAACGCCACAA
AGATACTCCTCGAGAAGAGCAACTCCAAGACACATAATTGTCAGATTCACCAAAGTTGAA
ATGAAGGAAAAAATGTTAAGGGCAGCCAGACAGAAAGGTCGGGTTACCCTCAAAGGGAAG
CCCATCAGACTAACAGCGGATCTCTCGGCAGAAACCCTACAAGCCAGAAGACAGTGGGGG
CCAATATTCAACATTCTTAAAGAAAAGAATTTTCAACCCAGAATTTCATATCCAGCCAAA
CTAAGCTTCATAAGTGAAGGAGAAATAAAATACTTTACAGACAAGCAAATGCTGAGAGAT
TTTGTCACCACCAGGCATGCCCTAAAAGAGCTCCTGAAGGAAGTGCTAAACATGGAAAGG
AACAACCGGTACCACCCGCTGCAAAATCATGCCAAAATG
>lcl|hg18_L1PA3_chr2_72096588_72102598
CTCCAAGAAATATGGGACTATGTGAAAAGACCAAATCTACGTCTGATTGGTGTACCTGAA
AGTGATGGGGAGAATGGAACCAAGTTGGAAAACACTCTGCAGGATATTATCCAGGAGAAC
TTCCCCAATCTAGCAAGGCAGGCCAACGTTCAGATCCAGGAAATACAGAGAACGCCACAA
AGATACTCCTCGAGAAGAGTAACTCCAAGACACATAATTGTCAGATTCACCAAAGTTGAA
ATGAAGGAAAAAATGTTAAGGGCAGCCAGAGAGAAAGGTCGGGTTACCCTCAAAGGGAAG
CCCATCAGACTAACAGCGGATCTCTCGGCAGAAACCCTACAAGCCAGAAGAGAGTGGGGG
CCAACATTCAACATTCTTAAAGAAAAGAATTTTCAACCCAGAATTTCATATCCAGCCAAA
CTAAGCTTCATAAGTGAAGGAGAAATAAAATACTTTACAGACAAGCAAATGCTGAGAGAT
TTTGTCACCACCAGGCCTGCCCTAAAAGAGCTCCTGAAGGAAGCGCTAAACATGGAAAGG
AACAACCGGTACCAGCCGCTGCAAAATCATGCCAAAATG
>lcl|hg18_L1PA3_chr22_20961183_20967196
CTCCAAGAAATATGGGACTATCTGAAAAGACCAAATCTATGTCTGATTGGTGTACCTGAA
AGTGATGGGGAGAATGGAACCAAGTTGGAAAACACTCTGCAGGATATTATCCAGGAGAAC
TTCCCCAATCTAGCAAGGCAGGCCAACGTTCATATTCAGGAAATACAGAGAACGCCACAA
AGATACTCCTCAAGAAGAGCAACTCCAAGACACATAATTGTCAGATTCACCAAAGTTGAA
ATGAAGGAAAAAATGTTAAGGGCAGCCAGAGAGAAAGGTCGGGTTACCCTCAAAGGGAAG
CCCATCAGACTAACAGCGGATCTCTTGGCAGAAACCCTACAAGCCAGAAGAGAGTGGGGG
CCAATATTCAACATTCTTAAAGAAAAGAATTTTCAACCCAGAATTTCATATCCAGCCAAA
CTAAGCTTCATAAGCGAAGGAGAAATAAAATACTTTACAGACAAGCAAATGCTGAGAGAT
TTTGTCACCACCAGGCCTGCCCTAAAAGAGCTCCTGAAGGAAGCGCTAAACATGGAAAGG
AACAACCAGTACCAGCCACTGCAAAATCATGCCAAAATG
>lcl|hg18_L1PA3_chr2_53667675_53673685
CTCCAGGAAATATGGGACTATGTGAAAAGACCAAA--TACGTCTGATTGGTGTACCTGAA
AGTGATGGGGAGAATGGAACCAAGTTGGAAAACACTCTGCAGGATATTATCCAGGAGAAC
TTCCCCAATCTAGCAAGGCAGGCCAACGTTCAGATTCAGGAAATACAGAGAACGCCACAA
AGATACTCCTCGAGAAGAGCAACTCCAAGACACATAATTGTCAGATTCCCCAAGGTTGAA
ATGAAAGAAAAAATATTAAGGGCAGCTAGAGAGAAAGGTCGGGTTACCCTCAAAGGGAAG
CCCATCAGACTAACAGTGGATCTCTCGGCAGAAACCCTACAAGCCAGAAGAGAGTGGGGG
CCAATATTCAACATTCTGAAAGAAAAGAATTTTCAACCCAGAATTTCATATCCAGCCAAA
CTAAGCTTCATAAGTGAAGGAGAAATAAAATACTTTACAGACAAGCAAATGCTGAGAGAT
TTTGTCACCACCAGGCCTGCCCTAAAAGAGCTCCTGGAGGAAGCGCTAAACATGGAAAGG
AACAACCGGTACCAGCCGCTGCAAAATCATGCCAAAATG
>lcl|hg18_L1PA3_chr20_57540228_57546253
CTCCAAGAAATATGGGACTATGTGAAAAGACCAAATCTACATCTGATTGGTGTACCTGAA
AGTGACGGGGAGAATGGAACCAAGTTGGAAAACACTCTGCAGGATATTATCCAGGAGAAC
TTCCCCAATCTAGCAAGGCAGGCCAACATTCAGATTCAGGAAATACAGAGAATGCCACGA
AGATACTCCTCGAGAAGAGCAACTCCAAGACACATAATTGTCAGATTCACCAAAGTTGAA
ATGAAGGAAAAAATGTTAAGGGCAGCCAGAGAGAAAGGTAGGGTTACCCTCAAAAAGAAG
CCCATCAGACTAACAGCAGATCTCTCGGCAGAAACTCTACAAGCCAGAAGAGAGTGGGGG
CCAATATTCAACATTCTTAAAGAAAAGAATTTTCAACCCAGAATTTCATATCCAGCCAAA
CCAAGCTTCATAAGTGAAGGAGAAATAAAATACTTTACAGACAAGCAAATGCTGAGAGAT
TTTGTCACCACCAGGCCTGCCCTAAAAGAGCTCCTGAAGGAAGCACTAAACATGGAAAGG
AACAACCGGTACCAGCCACTGCAAAATCATGCCAAAATG
>lcl|hg18_L1PA3_chr2_43070120_43076146
CTCCAACAAATATGGGACTATGTGAAAAGACCAAATCTACATCTGATTGGTGTACCTGAA
AGTGATGGGGAGAATGGAACCAAGTTGGAAAACACTCTGCAGGATATTATCCAGGAGAAT
TTCCCCAATCTAGCAAGGCAGGCCAACGTTGAGATTCAGGAAATACAGAGAACGCCACAA
AGATACTCCTCGAGAAGAGCAACTCCAAGACACATAATTGTCAGATTCACCAAATTTGAA
ATGAAGGAAAAAATGTTAAGGGCAGCCAGAGAGAAAGGTCGGGTTACCCTCAAAGGGAAG
CCCATCAGACTAACAGCGGATCTCTCAGCAGAAACCCTACAAGCCAGAAGAGAGTGGGGG
CCAATATTCAACATTCTTAAAGAAAAGAATTTTCAACCCAGAATTTCATATCCAGCCAAA
CTAAGCTTCATAAGTGAAGGAGAAATAAAATACTTTACAGACAAGCAAATGCTGAGAGAT
TTTGTCACCACCAGGCCTGCCCTAAAAGAGCTCCTGAAGGAAGCACTAAACATGGAAAGG
AACAACCGGTACCAGCCACTGCAAAATCATGCCAAAATG
>lcl|hg18_L1PA3_chr2_789552_795575
CTCCAAGAAATATGGGACTATGTGAAAAGACCAAATCTACGTCTGATTGGTGTACCTGAA
AGTGACGGGGAGAATGGAACCAAGTTGGAAAACACTCTTCAGGATATTATCCAGGAGAAC
TTCCCCAATCTAGCAAGGCAGGCCAACATTCAGATTCAGGAAATACAGAGAACGCCACAA
AGATTCTCCTCGAGAAGAGCAACTCCAAGACACATAATTGTCGGATTCACCAAAGTTGAA
ATGAAGGAAAAAATGTTAAGGGCAGCCAGAGAGAAAGGTCGGGTTACCCTCAAAGGGAAG
CCCATCAGACTAACAGCGGACCTCTCAGCAGAAACCCTACAAGCCAGAAGAGAGTGGGGG
CCAATATTCAACATTCTTAAAGAAAAGAATTTTCAACCCAGAATTTCATATCCAGCCAAA
CTAAGCTTCATAAGTGAAGGAGAAATAAAATACTTTACAGACAAGCAAATGCTGAGAGAT
TTTGTCACCACCAGGCCTGCCCTAAAAGAGCTCCTGAAGGAAGCGCTAAACATGGAAAGG
AACAACCGGTACCAGCCGCCGCAAAATCATGCCAAAATG
>lcl|hg18_L1PA3_chr20_38681377_38687410
CTCCAAGAAATATGGGACTATGTGAAAAGACCAAATCTACGTCTGATTGGTGTACCTGAA
AGTGACGGGGAGAATGGAACCAAGTTGGAAAACACTCTGCAGGATATTATCCAGGAGAAC
TTCCCCAATCTAGCAAGGCAGGCCAACGTTAAGATTCAGGAAATACAGAGAACTCCACAA
AGATACTCCTCGAGAAGAGCAACTCCAAGACACATAATTGTCAGATTCACCAAAGTTGAA
ATGAAGGAAAAAATGTTAAGGGCAGCCAGAGAGAAAGGTCGGGTTACCCTCAAAGGGAAG
CCCATCAGACTAACAGCGGATCTCTCGGCAGAAACCCTACAAGCCAGAAGAGAGTGGGGG
CCAATATTCAACATTCTTAAAGAAAAGAATTTTCAACCCAGAAATTCATATCCAGCCAAA
CTAAGCTTCATAAGTGAAGGAGAAATAAAATACTTTACAGACAAGCAAATGCTGAGAGAT
TTTGTCACCACCAGGCCTGCCCTAAAAGAGCTCCTGAAGGAAGTGCTAAACATGGAAAGG
AACAACTGGTACCAGCTGCTGCAAAATCATGCCAAAATG
>lcl|hg18_L1PA3_chr3_63216329_63222427
CTCCAAGAAATATGGGACTATGTGAAAAGACCAAATCTATATCTGATTGGTGTACCTGAA
AGTGATGAGGAGAATGGAACCAAGTT--AAAACACTCTGCAGGATATTATCCAGGAGAAC
TTCCCCAGTCTAGCAAGGCAGGCCAAAATTCAAATTGAGGAAATATAGAGAATGCCACAA
AGATACTCCTCGAGAAGAGTAACTCCAAGACACATAATTGTCAGATTCACCAAAGTTGAA
ATGAAGGAAAAAATGTTAAGGGCAGCCAGAGAGAAAGGTCGGGTTACCCACAAAGGGAAG
CCTACCAGACTAACAGCAGATATCTCAGCAGAAACTCTACAAGCCAGACGAAAGAGGAGG
CCAATATTCAACATTCTTAAAGAAAAGAATTTTCAACCCAGAATTTCATATCCAGCCAAA
CTAAACTTCATAAGTGAAGGAGAAATAAAATCCTTTACAGACAAGCAAATGCTGAGAGAT
TTTGTCACCACCAGGCCTGCCCTAAAAGAGCTCCTGAAGGAAGCACTAAACATGGAAAGG
AACAACCAGTAACAGCCACTGCAAAAACATGCCAAATTG
>lcl|hg18_L1PA3_chr3_90562499_90568521
CTCCAAGAAATATGGGACTATGTGAAAAGACCAAATCTACGTCTGATTGGTGTACCTGAA
AGTGATGGGGAGAATGGAACCAAGTTGGAAAACTCTCTGCAGGATATTACCCAGGAGAAC
TTCCCCAATCTAGCAAGGCAAGCCAACATTCAGATTCAGGAAATACAGAGAATGCCACAA
AGATACTCCTCGAGAAGAGCAACTCCAAGACACATAATTGTCAGATTCACCAAAGATGAA
ATGAAGGAAAAAATGTTAAGGGCAGCCAGAGAGAAAGGTCGGGTTACTCTCAAAGGGAAG
CCCATCAGACTAACAGTGGATCTCTCAGCAGAAACTCTACAAGCCAGAAGAGAGTGGGGG
CCAATATTCAACATTCTTAAAGAAAAGAATTTCCAACCGAGAATTTAATATTCAGCCAAA
CTAAGCTTCATAAGTGAAGGAGAAATAAAATACTTTACAGACAAGCAAATGCTGAGAGAT
TTTGTCACCACCAGGCCTGCCCTAAAAGAGTTCCTGAAGGAAGTGCTAAACATGGAAAGG
AACAACCGGTACCAGCCACTGCAAAATCATGCCAAAATG
>lcl|hg18_L1PA3_chr3_66975916_66982094
CTCCAAGAAACATGGGACTATGTGAAAAGACCAAATCTACATCTGATTTGTGTACCTGAA
AGTGACAGGGAGAATGGAACCAAGTTGGAAAACACTCTGCAGCATATTATCCAGGAGAAC
TTCCCCAACCCAGCAAGGCAGGCCAACTTTCAAATTCAGGAAATACAGAGAACGCCACAA
AGATACTCCTCGAGAAGAACAACTCCAAGACACATAATTGTCAGATTCACCAAAGTTCAG
ATGAAGGAAAAAATATTAAGGGCAGCCAGAGAGAAAGGTCGGGTTACCCACAAAGGGAAG
CCCATCAGACTAACAGCTGATCTCTCGGCAGAAACTCTACAAGCCAGAAGAGAGTGGGGG
CCAATATTCAACATTGTTAAAGAAAAGAATTTTCAACCCAGAATTTCACATCCAGCCAAA
CTAAGCTTCATAAGTGAAGGAGAAATAAAATCCTTTACAGACAAGCAAATGCTGAGAGAT
TTTGTCACCACCAGGCCTGCCCTACAAGACCTCCTGAAGGAAGCACTAAACATGAAAAGG
AACAACTGGTACCAGCCACTGCAAAAACATGCCAAATTG
>lcl|hg18_L1PA3_chr3_96261349_96267485
CTCCAAGAAATACGGGACTATGTGAACAGACCAAATCTACGTCTGATTGGTGTACCTGAA
AGTGATGAGGAGAATGGACCCAAGTTGGAAAACACTCTGCAGGATATTATGCAGGAGAAC
TTCCCCAATCTAGCAAGGCAGGCCAACATTCAGATTCAGGAAATACAGAGAATGCCACGA
AGATACTCCTCGAGAAGAGCAACTCCAAGACACGTAATTGTCACATTCACCAAAGTTGAA
ATGAAGGAAAAAATGTTAAGGGCAGCCAGAGAGAAAGGTTGGGATACCCACAAAGGGAAG
CCCATCAGGCTAACAGCGGACCTCTTGTCAGAAACTCTACAAGCCAGAAGAGAGTGGAGG
CCAACATTCAACATTTTTA-AGAAAAGAATTTTCAACCCAGAATTTCATATCCAGCCAAA
CTAAGCTTCATAAGTGAAGGAGAAATAAAATCCTTTACAGATAAGCAAATGCTGAGAGAT
TTTGCCACCACCAGGCCTGCCCTAAAAGAGCACCTGAAGGAAGCACTAAACATGGAAAGG
AACAACCGGTACCAGCCACTGCAAAATCATGCCAAATTG
>lcl|hg18_L1PA3_chr3_61171736_61177868
CTCCAAGAAATATGGGACTATGTGAAAACACCAAATCTACGTCTGATTGGTGTACCTGAA
AGTGATGGGGAGAATGGAACCAAGTTGGAAAACACTCTGCAGGATATTATCCAGGAGAAC
TTCCCCAATCTAGCAAGGCAGGCCAACATTCAGCTTCAGGAAATACAGAGAACGCCACAA
AGATACTCCTCGAGAAGGGCAACTCCAAGACACATAATTGTCAGATTCACCAAAGTTGAA
ATGAAGGAAAAAATGTTAAGGGCAGCCAGACAGAAAGGTCGGGTTACCCACAAAGGGAAG
CCTATCAGACTAACAGCGGATATCTCGGCAGAAATTCTACAAGCCAGAAGAGAGTGGAGG
CCCATATTCAACATTCTTAAAGGAAAGAATTTTCAACCCAGCATTTCATATCCAGCCAAA
CTAAGCTTCATAAGTGAAGGAGAAATAAAATCCTTTACAGACAAGCAAATGCTGAGAGAT
TTTCTCACCACCAGGCCTGCCCTAAAAGAGCTCCTGAAGGAAGCACTAAACATGGAAAGG
AACAACCAGTACCAGCCACTGCAAAATCATGCCAAATTG
>lcl|hg18_L1PA3_chr3_75963598_75969753
CTCCAAGAAATATGGGACTGTGTGAAAAGACCAAATCTACATCTGATTTGTGTACCTGAA
AGTGACAAGGAGAATGGAACCAAGTTGGAAAACACTCTGCAGGATATTATCCAGGAGAAC
TTCCCCAATCTAGCAAGGCAGGCCAACATTCAAATTCAGGAAATACAGAGAACGCCACAA
AGATACTCCTTGAGAAGAGCAACTGCAAGACACATAATTGTCAGATTCATCACAGTTGAA
ATGAAGGAAAAAATGTTAAGGGCAGCCAGAGAGAAAGGTTGGGTTACCCACAAAGGGAAG
CCCATAAGACTAACAGCGTATCTCTCGGCAGAAACTCTACAAGCCAGATGAGAGT-GGGA
CCAATATTCAACATTCTTAAAGAAAAGAATTTTCAACCCAGAATTTCATATCCAGCCAAA
CTAAGCTTCATAAGTGAAGGATAAATAAAATCCTTTACAGACAAGCAAATGCTGAGAGAT
TTTGTCACCACCAGGCATGCCT--AAAAAGCTCCTGAAGGAAGCACTAAACATGGAAAGG
AACAACTGGTACCAGCTACTGCAAAATCATGCCAAATTG
>lcl|hg18_L1PA3_chr3_122175092_122181229
CTCCAAGAAATATGGGACTAGGTGAAAAGACGGAATCTACATCTGATTGGTGTATCTGAA
AGTGACAGGGAGAATGGAACCAAGTTGGAAAACACTCTGCAGGATATTATCCAGGAGAAT
TTCCCCAATCTAGCAAGGCAGGCCAACATTCACATTCAGGAAATACAGAGAATGCCACAA
AGATCCTCCTTGAGAAGAGCAACTCCAAGACACATAATTGTCATATTCACCAAAGTTGAA
ATGAAGGAAAAAATGTTAAGGGCAGCCAGAGACAAAGGTCGGGTTACCCACAAAGGGAAG
CCCATCAGACTAACAGCAGATCTCTTGGCAGAAAATCTGCAAGCCAGAAGAGAGTGGGGG
CCAATATTCAACATTCTTAAAGAAAAGAATTTTCAACCCAGAATTTCATATCCAGCCAAA
CTAAGCTTCATAAATGAAGGAGAAATAAAATACTTCACAGACAAGCAAATGCTGAGAGAT
TTTGTCACCACCAGGCCTGCCCTAAAAGAGCTCCTGAAGGAAGCACTAAACATGGAAAGA
AACAACTGGTACCAGCCACTGCAAAATCATGCCAAATTG
>lcl|hg18_L1PA3_chr4_11945282_11951329
CTACAAGAAATATGGGACTATGTGAAAAGACCAAATCTACGTCTGATTGGTGTACCTGAA
AGTGACGGGGAGAATGGAACCAAGTTGGAAAACACTCTGCAGGTTATTATCCAGGAGAAC
TTCCCCAATCTAGCAAGGCAGGCCAACATTCAGATTCAGGAAATACAGAGAACGCCACAA
AGATAATCCTCGAGAAGAGCAACACCAAGACACATAATTGTCAGATTCACCAAAGTTGAC
ATGAAGGAAAAAATGCTAAGGGCAGCCAGAGAGAAAGGTCGGGTTACCCTCAAAGGGAAG
CCCATCAGACTAATAGCAGATCTCTCAGCAGAAACTCTACAAGCCAGAAGAGAGTGAGGG
CCAATATTGAACATCCTTGAAGAAAAGAATTTTCAACCCAGAATTTCATATCCAGCCAAA
CTAAGCTTCATAAGTGAAGGAGAAATAAAACACTTTACAGACAAGCAAATGCTGAGAGAT
TTTGTCACCACCAGGCCTGCCCTAAAACAGCTCCTGAAGGAAGCGCTAAACACGGAAAGG
AAAAACCGGTACCAGCCACTGCAAAATCATGCCAAAATG
>lcl|hg18_L1PA3_chr3_67280758_67286911
CTCCAAGAAATATGGGACTATGTGAAAAGACCAAATCTATGTCTGATTGGTGTACCTGAA
AGTGACGGGGAGAATGGAACCAAGCTGGAAAACACTCTGCAGGATATTATCCAAGAGAAC
TTCCCCAATCTAGCAAGGCAGGCCAACATTCAGATTCAGGAAATAAAGAGAATGCCACAA
AGATACTCCTCGAGAAGAGCAACTCCAAGACACATAATTGTCAGATTCACCAAAGTTGAA
ATGAAGGAAAAAATGTTAAGGGCAGCCAAAGAGAAAGGTCAGGTTACCCACAAAGGGAAG
CCCATCAGACTAATAGCGGATCTCTCGGCAGAAACTCTACAAGCCAGAAGAGAGTGGGGG
CCAATATTCAACATTGTTAAAGAAAAGAATTTTCAACCCAGAATTTCATATGCAGCCAAA
CTAAGCTTCATAAGTGAAGGAAAAATAAAATCCTTTACAGACAAGCAAATGCTGAGAGAT
TTTGTCACCACCAGGCCTGCCCTAAAAGAGCTCCTGAAGGAAGCACTAAACATGGAAAGG
AACAACCGGTACCAGCCACTGCAAAATCATGCCAAAATG
>lcl|hg18_L1PA3_chr3_58767344_58773481
CTCCAAGAAATATGGGACTACGTGAAAAGACCAAATCTATGTATGATTGGTGTACTTGAA
AGTGACAGGGAGAATGGAACCAAGTTGGAAAACACTCTGCAAGATATTATCCAGGAGAAC
TTCCCCAATCTAGCAAGGCAGGCTAACATTCAGATTCAGGAAATACAGAGAACGCCACAA
AGACACTCCTCCAGAAGAGCAACTCCAAGACACATAATTGTCAGATTCACCAAAGTTGAA
ATGAAGGAAAAAATGTTAAGGGCAGCCAGAGAGAAAGGTCGGGGTACCCACAAAGGGAAG
CCCATCAGACTAACAGCTGATCTCTCAGCAGAAATTCTACAAGCCAGAAAAGAGTGGGGA
CCAATATTCAACATTCTTAAAGAAAAGAATTTTCAACCCAGAATTTCATATCCAGCCAAA
CTAAGCTTCATAAGTGAAGGAGAAATAAAATCCTTTACAGACAAGCAAATGCTGAGACAT
TTTGTCACCACCAGCCCTGCCCTAAAAGAGCTCCTGAAGGAACCGCTAAACATGGAAAGG
ACCAACCAGTACCAGCCACTGCAAAATCATGCCAAATTG
>lcl|hg18_L1PA3_chr4_11168170_11174308
CTCCAGGAAATATGGGATTATGTGAAAAGACCAAATCAATGTCTAATTGGTATACCTGAA
AGTGACGGGGAGAATGGAACCAAGTTGGAAAACACTCTGCAGGATATTATCCAGGAGAAC
TTCCCCAATCTAGCAAGACAGGCAAACATTCAGATTCAGGAAACACAGAGAACACCACAA
AGATACTCCTCGAGAAGAGCAACTCCAAGACACATAATTGTCAGATTCACCAAAGTTGAA
TTGAAGGAAAAAATGTTAAGGGCAGCCAGAGAGAAAGGTCGGGTTACCCACAAAGGGAAG
CCCATCAGATTAACAGCGGATCTCTCGGCAGAAACTCTACAAGCCAGAAGAGAGTGGGGG
CCAATATTCAACATTCTTAAAGAAAAGAATTTTCAACCCAGAATTTCATATCCAGCCACA
CTAAGCTTCATAAGTGAAGGAGAAATAAAATACTTTACAGAGAAGCAAATGCTGAGAGAT
TTTGTCACCACCAGGCCTGCCCTAAAAGAGCTCCTGAAGGAAGCGCTAAACATGGAAAGG
AACAACCGGTACCAGCCGCTGCAAAAACATGCCAAAATG
>lcl|hg18_L1PA3_chr3_6357507_6363622
CTCCAAGAAATATGGGACTATGTGAAAAGACCAAATCTACGTCTGATTGGTGTACCTGAA
AGTGATGGGGAGAATGGAACCAAGTTGGAAAACACTCTGCAGGATATTATCCAGGAGAAC
TTCCCCAATCTAGCAAGGCAGGCCAACATTCAGATTCAGGAAATACAGAGAACGCCACAA
AGATACTCCTCAAGAAGAGCAACTCCAAGACACATAATTGTCAGATTCACCAAAGTTGAA
ATGAAGGAAAAAATGTTAAGGGAAGCCAGAGAGAAAGGTCGGGTTACCCTCAAAGGGAAG
CCCATCAGACTAACAGCAGATCTCTCGGCAGAAACTCTACAAGCCAGAAGAGAGTAGGGG
CCAATATTCAACATTCTTAAAGAAAAGAATTTTCAACCCAGAATTTCATATCCAGCCAAA
CTAAGCTTCATAAGTGAAGGAGAAATAAAATAGTTTACAGAGAAGCAAATGCTGAGAGAT
TTCATCACCACCAGGCCTGCCCTAAAAGAGCTCCTGAAGGAAGCACTAAACATGGAAAGG
AACAACTGGTACCAGCCACTGCAAAATCATGCCAAAATG
>lcl|hg18_L1PA3_chr3_35120409_35126429
CTCCAAGAAATATGGGACTATGTGAAAAGACCAAATCTACGTCTCATTGGTGTACCTGAA
AGTGGCAAGGAGAATGGAACCAAGTTGGAAAATACTCTGCAGGATATTATCCACGAGAAC
TTCCCCAATCTAGCAAGGCAGGCCAACATTCAGATTCAGGAAATACAGAGAACGCCACAA
AGATACTCCTCGAGAAGAGCAACTCCAAGACACATAATTGTCAGATTCACCGAAGTTGAA
ATGAAGGAAAAAATGTTAAGGGCAGCCAGAGAGAAAGGTCGGGTTACCCTCAAAGGGAAG
CCCATCAGACTAACAGCAGATCTCTCAGCAGAAACTCTACAAGCCAGAAGAGAGTGGGGG
TCAATATTCAACATTCTTAAAGAAAAGAATTTTCAACCCAGAATTTCATATCCAGCCAAA
CTAAGCTTCAGAAGTGGAGGAGAAATAAAATCCTTTACAGACAAGCAAATGCTGAGAGAT
TTTGTCACCACCAGGCCTGCCCTAAAAGAGCTCCTGAAGGAAGCACTAAACATGGAAAGG
AACAACTGGTACCAGCCGCTGCAAAATCATACCAAAATG
>lcl|hg18_L1PA3_chr3_42298419_42304570
CTCCAAGAAATATGGGACTATATGAAAAGACCAAATCTGCGTCTGATTGGTGTACCTGAA
AGTGATGGGGAGAATGGAACCAAGTTGGAAAACACTCTTCAGGATATTATCCAGGAGAAC
TTCCCCAATCTAGCGAGGCAGGCCAACATTCAGATTCAGGAAATACAGAGAACGCCACAA
AGAAACTCCTCGAGAAGAGCAACTCCAAGACACATAATCGTCAGATTCACCAAATTTGAA
ATGAAGGAAAAAATATTAAGGGAAGCCAGAGAGAAAGGTCGGGTTACCCACAAAGGGAAG
CCCATCAGACTAACAGCGGATTTCTCAGCAGAAACTCTACAAGCCAGAAGAGAGTGGGGG
CCAATATTCAACATTCTTAAAGAAAAGAATTTTCAAACCAGAATTTCATATCCAGCCAAA
CTAAGCTTCATAAGTGAAGGAGAAATAAAATACTTTACAGACAAGCAAATGCTGAGAGAT
TTTGTCACCACCAGGCCTGCCCTAAAAGAGCTCCTGAAGGAAGCACTAAACATGGAAAGG
AACAGCCAGTACCAGCCGCTGCAAAATCATGCCAAAATG
>lcl|hg18_L1PA3_chr3_82236726_82242883
CTCCAAGAAATATGGGACTATATGAAAAGACCAAATCTGTGTCTGATTGGTGTACCTGAA
AGTGACAGAGAAAATGGAACCAAGTTGGAAAACACTCTGCAGGATATTATCCAGGAGAAC
TTCCCCAATCTAGCAAGGCAGGCAAACATTCAAATTCAGGAAATACAGAGAAGGCCACAA
AGATACTCCTTGAGAAGAGCAACTCCAAGACACATAATTGTCAGATTCACCAAAGTTGAA
ATGAAGGAAAAAATGTTAAGGGCAGCCAGAGAGAAAGGTCGGGTTACCCACAAAGGGAAG
CCCATCAGACTAACAGCGGATCTCTTGGCAGAAACTCTACAAGCCAGAAGAG--TGGGGG
CCAATATTCAACATTCTCAAAGAAAAGAATTTTCAACCCAGAATTTCATATCCAGCCAAA
CTAAGCTTCATAAGTGAAGGAGAAATAAAATACTTTACATAAAAGCAAATACTGAGAGAT
TTTGTCACCACCAGGCCTGCCCTAAAAGAGCTCCTGAAGGAAGTACTAAACATGGAAAGG
AACAACCAGTACCAGCCGCTGCAAAATCATGCCAAAATG
>lcl|hg18_L1PA3_chr4_120202505_120208665
CTCCAAGAAATATGGAACTATGTGAAAAGACCAAATCTACGTCTGATTGGTGTACCTGAA
AGTGACGGGGAGAATGGAACCAAGTTGGAAAACACTCTGCAGGATATTATCCAGGAGAAC
TGCCCCAATCTAGCAAGGCAAGCCAACATTCAGTTTCAGGAAATACAGAGAACACCACAA
AGATACTCCTCGAGAAGAGCAACTCCAAGACACATAATTGTCAGATTCACCAAAGTTGAA
ATGAAGGAAAAAATGTTAAGGGCAGCCAGAGAGAAAGGTGGGGTTACCCACAAAGGGAAG
CCCATCAGATTAACAGCGGATCTCTCTGCAGAAACTCTACAAGCCAGAAGAGAGTGGGGG
CCAGTATTCAACATGCTTAAAGAAAATAATTTTCAACCCAGAATTTCATATCCAGCCAAA
CTAAGCTTCCTAAGTGAAGGAGAAATAAAATACTTTACAGACAAGCAAATACTGAGAGAT
TTTGTCACCACCACGCCTGCCCTACAAGAGCTCCTGAAGGAAGCACTAAACACGGAAAGG
AACAACCGGTACCAGCCACTGCAAAATCATGCCAAATTG
>lcl|hg18_L1PA3_chr4_124138919_124145065
CTCCAAGAAATATGGGACTATGTGAAAAGACCAAATCTGCATCTGATTGGTGTACCTGAA
AGTGATGGGGAGAATGAAACCAAGTTGGAAAACACTCTGCAGGATATTATCCAGGAGAAC
TTCCCCAATCCAGCAAGGCAGGCCAACATTCAGATTCAGGAAATACAGACAACAAAACAA
AGATACTCCTCGAGAAGAGCAACTCCAAGACACATAATTGTCAGATTCACCAAAGTTAAA
ATGAAGGAAAAAATGTTAAGGGCAGCCAGAGAGAAAGGTCAGGTTACCCACAAAGGGAAG
CCCATCAGACTAACAGCGGATCTCTCGGCAGAAACTCTACAAGCCAGAAGAGAGTGGAGG
CCAATATTCAACATTCTTAAAGAAAAGAATTTTCAACCCAGAATTTCATATCCAGCCAAA
CTAAGCTTCATAAGTGAAGGAGAAATAAAACACTTTACAGACAAGCAAATGCTGAGAGAT
TTTGTCACCACCAGGCCTGCCCTAAAAGAGCTCCTGAAGGAAGCACTAAACATGGAAAGG
CACAACCGGTACCAGCCGCTGCAAAATCATGCCAAAATG
>lcl|hg18_L1PA3_chr3_26255578_26261707
CTCCAAGAAATATGGGACTATGTGAAAAGACCAAATCTACGTCTGATTGGTGTACCTGAA
AGTGATGGGGAGAATGGAACCAAGTTGGAAAACACTCTGCAGGATATTATCCAGGAGAAC
TTCCCCAATCTAGCAGGGCAGGCCAACATTCAGATTCAGGAAATACAGAGAACACCACAA
AGATACTCCTCCAGAAGAGCAACTCCAAGACACATAATTGTCAGATTCACCAAAGTTGAA
ATGAAGGAAAAAATGTTAAGGGCAGACAGAGAGAAAAGTTGGGTTACCCACAAAGGGAAG
CCCATCAGACTAACAGTGGATCTCTCAGCAGAAACTCTACAAGCCAGAAGAGAGTGGGGG
CCAATATTCAACATTCTTAAAGGAAAGAATTTTCAACCCAGAATTTCATATCCAGCCAAA
CTAAGCTTCATAAGTGAAGGAGAAATAAAATACTTTACAGACAAGCAAATGCTGAGAGAT
TTTGTCACCACGAGGCCTGCCCTAAAAGACCTCCTGAAGGAAGCACTAAACATGGAAAGG
AACAACTGGTACCAGCCACTGCAAAATCATGCCAAATTG
>lcl|hg18_L1PA3_chr3_23365739_23371880
CTCCAAGAAATATGGGACTATGTGAAAAGACCAAATCTACGTCTGATTGGTGTACCTGAA
AGTGACGGGGAGAAAGGAACCAAGTGGGAAAACACTCTACAGGATATTGTCCAGGAGAAC
TTCCCCAATCTAGCAAGGCAGACCAACATTCAGATTCAGGAAATACAGAGAACGCCTCAA
AGATACTCCTCGAGAAGAGCAACTCCAAGACACATAATTGTCAGATTCACCAAAGTTGAA
ATGAAGGAAAAAATGTTAAGGGCAGCCAGAGAGAAAGGTCGGGTTACCCACAAAGGGAAG
CCCATCAGACTAACAGCAGATCTCTCGGCAGAAACTCTACAAGCCAGAAGAGAGTGGGGA
CAAATATTCAACATTCCTAAAGAAATGAATTTTCAGCCCATAATTTCATATCCAGCCAAA
CTAAGCTTCATAAGTGAAGGAGAAATAAAATACTTTACAGACAAGCAAATGCTGAGAGAT
TTTGTCACCACCAGGCCTGCCCTAAAAGAGCTCCTGAAGGAAGCACTAAACATGGAAAGG
AACAACCGGTACCAGCCACTGCAAAATCATGCCAAATTG
>lcl|hg18_L1PA3_chr3_147118378_147124529
CTCCAAGAAATATGGGACTATGTGAAAAGACCAAATCTACGTCTGATTGGTGTACCTGAA
AGTGACAGGGAGAATGGAAACAAGTTGGAAAACATTCTGCAGGATATTATCCAGGAGAAT
TTCCCCAATCTAGCAAGGCAGGCCAACATTCAGATTCAGGAAATAGAGAGAATGCCACAA
AGATACTCCTTGAGAAGAGCAACTCCAAGACACATAATTGTCAGATTCACCAAAGTTGAA
ATGAGGGAAAAAATGTTAAGGGCAGCCAGAGAGAAAGGTCAGGTTACTCACAAAGGGAAG
CCCATCAGACTACCAGCGGATCTCTCGGCAGAAACTCTACAAGCCAGAAGAGAGTGGGGG
CCAATATTCAACATTCTTAAAGAAAAGAATTTTCAACCCAGGATTTCATATCCAGCCAAA
CTAAGCTTCATAAGTGAAGGAGAAATAAAATATTTTACAGACAAGCAAATGCTGAGAGAT
TTTGTCACCACCAGCTCTGCCCTAAAAGAGCTCCTGAAGGAAACACTAAACATGGAAAGG
AACAACCAGTACCAGCCACTGCAAAATCATGCCAAATTG
>lcl|hg18_L1PA3_chr3_6283607_6289721
CTCCAAGAAATATGGGACTATGTGAAAAGACCAAATCTATGTCTGATTGGTGTACCTGAA
AGTGAAGGGGAGAATGGAACCAAGTTGGAAAACACTCTGCAGGATATTATCCAGGAGAAC
TTCCCCAATCTAGCAAGGCAGGCCAACGTTCAGATTCAGGAAATACAGAGAACGCCACAA
AGATACTCCTCGAGAAGAGCAACTCCAAGACACATAATTGTCAGATTCACCAAAGTTGAA
ATGAAGGAAAAAATGTTAAGGGCAGCCAGAGAGAAAGGTCGAGTTACCCACAAAGGGAAG
CCCATCAGACTAACAGCGGATCTCTTGGCAGAAACTCTACAAGCCAGAAGAGACTGGGGG
CCAATATTCAACATTCTTAAAGAAAAGAATTTTCAACCCAGAATTTCATATCCAGCCAAA
CTAAGCTTCATAAGTGAAAGAGAAATAAAATACTTTAAGGACAAGCAAATGCTGAGAGAT
TTCATCACCACCAGGCCTGCCCTAAAAGAGCTCCTGAAGGAAGCACTAAACATGGAAAGG
AACAACCGGTACCAGCCACTGCAAAATCATGCCAAATTG
>lcl|hg18_L1PA3_chr4_11700704_11706847
CTACAAGAAATATGGGACTATGTGAAAAGACCAAATCTATGTCTGATTGGTGTACCTGAA
AGTGACGGGGAGAATGGAACCAAGTTGGAAAACACTCTGCAGGATATTATCCAGGAGAAC
TTCCCCAATCTAGCAAGGCAGGCCAACATTCAGATTCAGGAAATACAGAGAAGGCCACAA
AGATACTCCTCGAGAAGAGCAACTACAAGACACATAATTGTCAGATTCACCAAAGTTGAA
ATGAAGGAAAAAATGTTAAGGGCAGCCAGAGAGAAAGGTCGGGTTACCCTCAAAGGGAAG
CCCATCAGACTAACAGCGGATCTCTCGGCAGAAACTC-ACAAGCCAGAAGAGATTGGGGA
CCAATATTCAACATTCTTAAAGAAAAGAATTTTCAACCCAG-ATTTCATATCCAGCCAAA
CTAAGCTTCATAAGTGAAGGAGAAATAAAGT-CCTTACAGACAAGCAAACGCTGAGAGAT
TGTGTCACCACCAGGCCTGCCCTAAAAGAGCTCCTGACAGAAGCACTAAACGTGGAAAGG
AACAACTGGTGCCAGCCGCTGCAAAATCATGCCAAAATG
>lcl|hg18_L1PA3_chr3_69607047_69613204
CTCCAAGAAATATGGGACTATGTGAAAAGACCAAATCTACGTCAGATTGCTGTACCTGAA
AGTAACGGGGTGAATGGAACCAAGTTGGAAAACAATCTGCAAGATATTATCCAGGAGAAC
TTCCCCAATCTAGCAAGGCAGGCCAACATTCAGATTCAGGAAATACAGAGAACACCACAA
AAATACTCTTTGAGAAGAGCAACTCCAAGACACATAATTGTCAGAGTCACCAAAGTTGAA
ATGAAGGAAAAAATGTTAAGGGCAGCCAGAGAGAAAGGTTGGGTTACCCACAAAGGGAAG
CCCATCAGACTAATAGGGGATCTCTTGGCAGAAACTCTACAAGCCAGAAGAGAGTGGGGG
CCAATATTCAACATTATTAAAGAAAAGAATTTTCAACCCAGAATTTCATATCTAGCCAAA
CTAAGCTTCATAAGTGAAGGAGAAATAAAATCCTTTACAGACAAGCAAATGCTGAGAGAT
TTTGTCACCACCAGGCCTGCCCTAAAAGAGCTCCTGAAGGAAACACTAAACATGGAAAGG
AACAACCGGTACCAGCCACTGCAAAATCATGCCAAATTG
>lcl|hg18_L1PA3_chr4_119062587_119068635
CTCCAAGAAATATGGGACTATGTGAAAAGACCAAATCTACGTCTGATTGGTGTACCTGAA
AGTGATGGGGAGAATGGAAGCAAGTTGGAAAACACTCTGCAGGATATTATCCAGGAGAAC
TTCCCCAACCTAGCAAGGCAGGCCAACATTCAGATTCAGGAAATACAGAGAATGCCACAA
AGATACTCCTCGAGAAGAGCAACTCCAAAACACATAACTGTCAGATTCACCAAAGTTGAA
ATGAAGGAAAAAATGTTAAGGGCAGCCAGAGAGACAGGTCAGGTTACCCACAAAGGGAAG
CCCATCAGACTAACAGTGGATCTCTCAGCAGAAACACTACAAGCCAGAAGAGAGTGGGGG
CCAATATTCAACGATCTTAAAGAAAAGAATTTTCAACCCAGAATTTCATATCCAGCCAAA
CTAAGCTTCATAAGTGAAGGAGAAATAAAATCCTTTACAGACAAGCAAATGCTGAGAGAT
TTTGTCACCACCAGGCCTGCCCTAAAAGAGCTCCTGAAGGAAGCACTAAACATGGAAAGG
AACAACCGGTACCAGCCACTGCAAAATCATGCCAA----
>lcl|hg18_L1PA3_chr3_89879454_89885498
CTCCAAGAAATATGGGACTATGTGAAAAGACCAAATCTACGTCTGATTGGTGTACCTGAA
AGTGACGGGGAGAATGGAACCAAGTTGGAAAACACTCTGCAGGATATTATCCAGGAGAAC
TTCCCCAATCTAGCAAGGTAGGCCAACATTCAGATTCAGGAAATACAGAGAACGCCACAA
AGATACTCCTCGAGAAGAGCAACTCCAAGACACCTAATTATCAGATTCACCAAAGTTGAA
ATGAAGGAAAAAATGTTAAGGGCATCCAGAGAGAAAGGTGGGGTTACCCTCAAAGGGAAG
CCCATCAGACTAACAGCAGATCTTTCGGCAGAAACTCTACAAGCCAGAAGAGAGTGGGGG
CCAATATTCAACATTCTTAAAGAAAAGAATTTTCAACCCAGAATTTCATATCCAGCCAAA
CTAAGCTTCATAAGTGAAGGAGAAATAAAGTACTTTACAGACAAGCAAATGCTGAGAGAT
TTTGTCACCACCAGGTCTGCCCTAAAAAAGCTCCTGAAGGAAGCGCTAAACATGGAAAGG
AACAACTGGTACCAGCCACTGCAAAATCATGCCAAAATG
>lcl|hg18_L1PA3_chr3_96047562_96053571
CTCCAAGAAATATGGGACTATGTGAAAAGAACAAATCTACGTCTGATTGGTGTACCTGAA
AGTGATGGGGAGAATGGAACCAAGTTGGAAAACACTCTGCAGGATATTGTCCAGGAGAAC
TTCCCCAATCTAGCAAGGCAGGCCAACTTTCAGATTCAGGAAATACAGAGAATGCCACAA
AGATACTCCTCGAGAAGAGCAACTCCAAGACACGTAATTGTCAGATTCACCAAAGTTGAA
ATGAAGGAAAAAATGTTAAGGGCAGCCAGAGAGAAAGGTTGGGTTACCCTCAAAGGGAAG
CCCATCAGAATCACAGCGGATCTCTCAGCAGAAACCCTACAAGCCAGAAGAGAGTGGGGG
CCAATATTCAACATCCTCAAAGAAAAGAATTTTCAACCAAGAATTTCATATCCAGCCAAA
CTAAGTTTCATAAGCGAAGGAGAAATAAAATACTTTACAGACAAGCAAATGCTGAGAGAT
TTTGTCACCACCGGGCCTTCCCTA-AAGAGCTTCTGAAGGAAGTGCTAAATATGGAAAGG
AACAACCGGTACCAGCCGCTGCAAAATCATGCCAAAATG
>lcl|hg18_L1PA3_chr3_67526144_67532295
CTCCAAGAAATATGGGACTATGTGAAAAGATCAAATCTACGTCTCATTGGTGTACCTGAA
AGTGACGGGGAGAATGGAACTAAGTTGGAAAACACTCTGCAGGATATTATCCAAGAGAAC
TTCCCCAATCTAGCAAGGCAGGACAACATTCAGATTCAGGAAATACAGAGAATGCCTCAA
AGATACTCCTCGAGAAGAGCAACTCCAAGACACATAATTGTCAGATTCACCAAAGTTGAA
ATGAAGGAAAAAATGTTAAGGGCAGCCAGAGAGAAAGGTCGGGTTACCCACAAAGGGAAG
CCCATCAGACTAACAGCGGATCTCTCGGCAGAAACTCTACAAGCCAGAAGAGAGTGGGGG
CCAATATTCAACATTCTTAAAGAAAAGAATTTTCAACCCAGAATTTCATATCCACCCAAA
CTAAACTGCATAAGTGAAGGAGAAATGAAATACTTTACAGACAAGCAAATGCTGAGAGAT
TTTGTCACCACCAGGCCTGCCCTAAAAGATCTCCTGAAGGAAGCACTAAACATGGAAAGG
AACAACCGGTACCAGCCGCGGCAAAATCATGCCAAAATG
>lcl|hg18_L1PA3_chr4_111898088_111904239
CTCCAAGAAATATGGGACTATGTGAAAAGACCAAATCTACGTCTGATTGGGGTACCTGAA
AGTGACAGGCAGGATGGAACCAAGTTGGAAAACACTCTGCAGGATATTATCCAGGAGAAC
TTCCTCAATCTAGCAAGGCAGGCCAACATTCAGATTCAGGAAATACAGAGAATGCCACAA
AGATATTCCTCGAGAAGAGCAACCCCAAGACACATAATTGTCAGATTCATCAAAGTTGAA
ATGAAGGAAAAAATGTTAAGGGCAGCCAGAGAGAAAGGTCAGGTTACCCACAAAGGGAAG
CCCATCAGACTAACAGCAGATCTCTTGGCAGAAACTCTACAAGCGAGAAGAGAGTGGGGG
CCAATATTCAACATTCCTA-----AAGAATTTTCAACCCAGAATTTCATATCCAGCCAAA
CTAAGCTTCATAAGCGAAGGAGAAATAAAATACTTTACAGACAAGCAAATGCTGAGAGAT
TTTGTCACCACCAGGCCTGCCCTAAAAGAACTCCTGAAGGAAGCACTAAACATGGAAAGG
AACAACCGGTACCAGCCACTGCAAAATCATGCCAAATTG
>lcl|hg18_L1PA3_chr3_114673336_114679483
CTCCAAGAAATATGGGACTATGTGAAAAGACCAAATCTACGTCTGATTGGTGTACCTGAA
AGTGACAGGGAGAATGGAACCAAGTTGGAAAACACTCTGCAGGATATTATCCAGGAGAAC
TTCCCCAATCTAGCAAGGCAGGCCAACATTCAGATTCAGGAAATACAGAGAACACCACAA
AGATACTCCTCGAGAAGAGCAACACCAAGACGCATAATTGTCAGATTCACCAAAGTGGAA
ATGAAAGAAAAAATGTTAAGGGCAGCCAGAGAGAAAGGTCGGGTTACTGACAAAGGGAAG
ACCATCAGACTAACAGCGGATCTCTCGGCAGAAACTCTACAAGCCAGAAGAGAGTGGGGG
CCAATATTCAACATTCTTAAAGAAAAGAATTTTCAACCCAGAATTTCATATCCAGCCAAA
CTAAGCTTCATAAGTGAAGGAGAAATAAAATACTTTACAGACAAGCAAATGCTGAGAGAT
TTTGTCACCACCAGGCCTGCCCTAAAAGAGCTCCTGAAGGAAGCACTAAACATGGAAAGG
AACAACCGGTACCAGCCGCTGCAAAATCATGCCAAATTG
>lcl|hg18_L1PA3_chr3_137425840_137431972
CTCCAAGAAATATGGGACTATTGGAAAAGACCAAATCTACGTCTGATTGGTGTACCTGAA
AGTGACGGGGAGAATGGAACCAAGTTGGAAAACACTCTTCAGGATATTATCCAGGAGAAC
TTCCCCAATCTAGCAAGGCAGGCCAACATTCAGATTCAGGAAATACAGAGAACACCACAA
AGATACTCCTCGAGAATAGCAAC-CCAAGACACATAATTGTCAGATTCAACAAAGTTGAA
ATGAAGGAAAAAATGTTAAGGGCAGCCAGAGAGAAAGGTCGGGTTACCCACAAAGGGAAG
CCCATCAGACTAAGAGCCGATCTCTCGGCAGAAACTCTACAAGCCAGAAGAGAGTGGGGG
CCAATATTCAACATTCTTAAAGACAAGAATTTTCAACCCAGAATTTCATATCCAGCCAAA
CTAAGCTTCATAAGTGAAGGAGAAATAAAATACTTTACAGACAAGCAAATGCTGAGAGAT
TTTGTCACCACCAGGCCTGCCCTAAAAGAGCTCCTGAAGGAAGCACTAAACATGGAAAGG
AACAACCAGTACCAGCCACTGCAAAATCATGCCAAATTG
>lcl|hg18_L1PA3_chr3_120308124_120314282
CTCCAAGAAATATGGGTCTATGTGGAAAGACCAAATCTACGTCTGATTGGTGTACCTGAA
AGTGATGGGGAGAATGGAACCAAGTTGGAAAACACTCTGCAGGATATTATCCAGGAGAAC
TTCCCCAATCTAGCAAGGCAGGCCAACATTCAGATACAGGAAATACAGAGAACGCCATAA
AGATACTCCTCGAGAAGAGCAACTCCAAGACACATAATTGTCAGATTCACCAAAGTTGAA
ATGAAGGAAAAAATGTTAAGGGCAGCCAGAGAAAAAGGTCGGGTTACCCACAAAGGGAAG
CCCATCAGACTAATAGCGGATCTCTCGGCAGAAACTCTACAAGCCAGAAGAGAGTGGGGG
CCAATATTCAACATTCTTAAAGAAAAGAATTTTCAACCCAGAATTTCATATCCAGCCAAA
CTAAGCTTCATAAGTGAAGGAGAAATAAAATACTTTACAGACAAGCAAATGCTGAGAGAT
TTTGTCACCACCAGGCCTGCCCTAAAAGAGCTCCTGAAGGAAGCACTAAACATGGAAAGG
AACAACTGGTACCAGCCGCTGCAAAATCATGCCAAAATG
>lcl|hg18_L1PA3_chr4_124861990_124868146
CTCCAAGAAATATGGGACTATGTGAAAAGACCAAATCTGCATCTGATTGGTGTACCTGAA
AGTGACAGGGAGAATGGAACCAAGTTCGAAAACACTCTGCAGGATATTATCCAGGAGAAC
TTCCCCAATCTAGCAAGGCAGGCCAACATTCAGATTCAGGAAATACAGAGAATGCCACAA
AGATACTCCTCGAGAAGAGCAACTCCAAGACACATAATTGTCAGATTCACCAAAGTTGAA
ATGAAGGAAAAAATGTTAAGGGCAGCCAGAGAGAAAGGTCGGGTTACCCACAAAGGGAAG
CCCATCAGACTAACAGTGGATCTCTCGGCAGAAACTCTACAAGCCAGAAGAGAGTGGGGG
CCAATATTCAACATTCTTAAAGAAAAGAATTTTCAACCCAGAATTTCATATCCAGCCAAA
CTAAGCTTCATAAGTGAAGGAGAAATAAAATACTTTACAGACAAGCAAATGCTGAGAGAT
TTTGTCACCACCAGGCCTGCCCTAAAAGAGCTCCTGAAGGAAGCACTAAACATGGAAAGG
CACAACTGGTACCAGCCGCTGCAAAATCATGCCAAAATG
>lcl|hg18_L1PA3_chr3_54467841_54473987
CTCCAAGAAATATGGCACTATGTGAAAAGACCAAATCTACG--TGATTGCTGTACCTGAA
AGTGACGGGAAGAATGGAACCAAGTTGGAAAACACTCTGCAGGATATTATCCAGGAGAAC
TTCCCCAATCTAGCAAGGCAAGCCAACATTCAGATTCAGGAAATACAGAGAATGCCACAA
AGATACTCCTCGAGAAGAGCAACTCCAAGACACGTAATTGTCAGACTCACCAAAGTTGAA
ATGAAGGAAAAAATGTTAAGGGCAGCCAGAGAGAAAGGTCGGGTTACCCACAAAGGGAAG
CCCATCAGACTAACAGCGGATCTCTCGGCGGAAACTCTACAAGCCAGAAGAGAGTGGGGG
CCAATATTCAACATTCTTAAAGAAAAGAATTTTCAACCCAGAATTTCATATCCAGCCAAA
CTAAGCTTCAGAAGTGAAGGAGAAATAAAATACTTTAAAGACAAGCAAATGCTGAGAGAT
TTTGTCACCACCAGGCCTGCCCTAAAAGAGCTCCTGAAGGAAGCACTAAACATGGAAAGG
AACAACCGGTACCAGCCGCTGCAAAATCATGCCAAAATG
>lcl|hg18_L1PA3_chr4_128001462_128007605
CCCCAAGAAATATGGGACTATGTGAAAACACCAAATCTACGTCTGATTGGTGTACCTGAA
AGTGACAGGGAGAATGGAACCAAGTTGGAAGACACTCTGCAGGATATTATCC---AGAAC
TTCCCCAATCTAGCAAGGCAGGCCAATATTCAAATTCAGGAAATACAGAGAACACCACAA
AGATACTCCTCAAGAAGAGCAACTCTAAGACACATAATTGTCAGATTCACCAAAGTGGAA
ATGAAGGAAAAAATGTTAAGGGCAGCCAGAGAGAAAGGTCGGGTTACCCTCAAAGGGAAG
CCCATCAGACTAACAGCGGATCTCTTGGCAGAAACTCTACAAGCCAGAAGAGAGTGGGGG
CCAATATTCAACATTCTTAAAGAAAAGAATTTTCAACCCAGCACTTCATATCCAGCCCAA
CTAAGCTTCCTAACTGATGGAGAAATAAAATACTTTACAGACAAGCAAATGCTGAGAGAT
TTTATCACCACCAGGCCTGCCCTAAAAGAGCTGCTGAAGGAAGCACTAAACATGGAAAGG
AACAACCGGTACCAGCCACTGCAAAATCATGCCAAAATG
>lcl|hg18_L1PA3_chr3_134925209_134931345
CTCCAAGAAATATGGGACTATGTGAACAGACCAAATCTGCATCTGATTGGTGTACCTGAA
AGTGACGGGGAGAATGGAACCAAGTTGGAAAACACTCTGCAGGATATTATCCAGGAGAAC
TTCCCCAATCTAGCAAGGCAGGCCAACATTCAGATTCAGGAAATACAGAGAACGCCACAA
AGATACTCCTCGAGAAGAACAACTCCAAGACACATAATTGTCAGATTCACCAAAGTTGAA
ATGAAGGAAAAA-TGTTAAGGATAGCCAGGGAGAAAGGTTGGGTTACCCACAAAGGGAAG
CCCGTCAGACAAACAGCTGATCTCTCAGCAGAAACCCTGCCAGCCAGAAGAGAGTGGGGG
CCAATATTCAACATTCTTAAAGAAAAGAATTTTCAATCCAGAATTTCATGTCCAGCCAAA
CTAAGCATCATAAGTGAAGGAGAAATAAAATACTTTACAGACAAGCAAATGCTGAGAGAT
TTTGTCACCAC-AGGCCTGCCCTAAAAGAGTTCCTGAAGGAAGCACTAAACATGGAAAGG
AACAACCGGTACCAGCTGCTGCAAAATCATGCCAAAATG
>lcl|hg18_L1PA3_chr4_123633521_123639673
CTCCAAGAAATATGGGACTATGTGAAAAGACCAAATCTACATCTGATTGGTGTACCTGAA
AGTGATGGGGAGAATGGAACCAAGCTGGAAAACACTCTGCAGGATATTATCCAGGAGAAC
TTCCCCAATCTAGCAAGGCAGGCCAACATTCAGATTCAGGAAATACAGAGAACGCCACAA
AGATACTCCTCGAGTAGAGCAATTCCAAGACACATA-TTGTCAGATTCAGCAAAGTTGAA
ATGAAGGAAACAATGTTAAGGGCAGCCAGAGAGAAAGGTCGGGTTACCCACAATGGGAAG
CCCATCAGACTAACAGTGGATCTCTCAGCAGAAACTCTACAAGCCAGAAGAGAGTGGGGG
CCAATATTCAACATTCTTAAAGAAAAGAATTTTCAACCCAGAATTTCATATCCAGCCAAA
CTAAGCTTCATAAGTAAAGGAGAAATAAAATACTTTACAGACAAGCAAATGCTGAGAGAT
TTTGTCACCACCAGGCCTGCCCTACAAGAGCTCCTGAAGGAAGCACTAAATATGGAAAGG
AACAACCAGTACCAGCCACTGCAAAATCATGCCAAATTG
>lcl|hg18_L1PA3_chr3_58891554_58897699
CTCCAAGAAATATGGGACTATGTGAAAAGACCAAATCTACGTTTGATTGGTGTACCTGAA
AGTGATGGGGAGAATGGAACAAAGTTGGAAAACACTCTGCAGGATATTATCCAGGAGAAC
TTCCCCAATCTAGCAAGGCAGGCCAACATTCAGATTCAGGAAATACAGAGAATGCCACAA
AGATACTCCTCAAGAAGAGCAACTCCAAGACACATAATTGTCAGATTCACCAAAGTTGAA
ATGAAGGAAAAAATGTTAAGGGCAGCCAGAGAGAAAGGTCGCATTACCTACAAAGGGAAG
CCCATCAGACTAACAGCTGTTCTCTCGGCAGAAACTCTACAAGCCAGAAGAGAGTGGGGG
CCAATATTCAACATTCTTAAAGAAAAGAATTTTCAACCCAGAATTTCATATCCAGCCAAA
CTAAGCTTCATAAGTGAAGGAGAAATAAAATCCTTTACAGACAAGCAAATGCTGAGACAT
TTTGTCACCACCAAGCTTGCCCTAAAAGAGCTCCTGAAGGAAGCACTAAACATGGAAAGG
AACAACCAGTACCAGCAACTGCAAAATCATGCCAAATTG
>lcl|hg18_L1PA3_chr3_38948732_38954888
CTCCAAGAAATATGGGACTATGTGAAAACACCAAATCTACGTCTGATTGGTGTACCTGAA
AGTGACAGGGAGAATGGAACCAAGTTGGAAAACACTCTGCAGGATATTATCCAGGAGAAC
TTCCCCAATCTAGAAAGGCAGGCCAACATTCAGATTCAGGAAATACAGAGAACGCCACAA
AGATACTCCTTGAGAAGAGCAACTCCAAGACACATAATTGTCAGATTTACCAAAGTTGAA
ATGAAGGAAAAAATGTTAAGCGCAGCCAGAGAGAAAGGTCGGGTTACCCACAAAGGGAAG
CCCATCAGACTAACAGCAGACCTCTCGGCAGAAACTCTACAAGCCAGAAGAGAGTGGGGG
CCAATATTCAACATTCTTAAAGAAAAGAATTTTCAACCCAGAATTTCATATCCAGACAAA
CTAAGCTTCATAAGTGAAGGAGAAATAAAATCCTTTACAGACAAGCAAATGCTGAGAGAT
TTTGTCGCCACCAGGCCTGCCCTAAAAGAGCTCCTGAAGGAAGCACTAAACATGGAAAAG
AACAACCGATACCAGCCATTGCAAAATCATGCCAAATTG
>lcl|hg18_L1PA3_chr4_114992748_114998903
CTCCAAGAAATATGGGACTATGTGAAAAGACCAAACCTACGTCTGATTAGTGTACCTGAA
AGTGGTGGGAAGAATGGAACCAAGTTGGAAAACACTCTTCAGGATATTATCCAGGAAAAC
TTCCCCAACCTGGCAAGGCAGGCCAACATTCAGATTCAGGAAATACAGAGAATGCCACAA
AGATACTCCTCAAGAAGAGCAACTCCAAGACACGTAATTGTCAGATTCACCAAAGTTGAA
ATGAAGGAAAAAATGTTAAGGGCAGCCAGAGAGAAAGGTCAGGTTACCCACAAAGGGAAG
CCCATCGGACTAACAGCAGATCTCTCGGCAGAAACTCTACAAGCCAGAAGAGAGTAGGGG
CCAATATTCAACATTCTTAAAGAAAAGAATTTTCAACCCAGAATTTCATATCCAGCCAAA
CTAAGCTTCATAAGTGAAGGAGAAATAAAATACTTTACAGACAAGCAAATGCTGAGAGAT
TTTGTCACCACCAGGCCTGCCCTAAAAGAGCTCCTGAAGGAAGCACTAAACATGGAAAGG
AACAACCAGTACCAGCCACTGCAAAGTCATGCCAAATTG
>lcl|hg18_L1PA3_chr3_156742377_156748535
CTCCAAGAAATATGGGACTATGTGAAAAGACCAAATCTACGTCTGATTGGTGTACCTGAA
AGTGACGGGGAGAATGGAACCAAGTTGGAAAACACTCTGCAGGATATTATCCAGGAGAAC
TTCCCCAGTCTAGCAAGGCAGGCCAACATTCAGATTCAGGAAATACAGAGAACGCCATAA
AGATACTCCTCGAGAAAAGCAACTACAAGACACATAATTGTCAGATTCACCAAAGTTGAA
ATGACGGAAAAAATGTTAAGGGCAGCCAGAGAGAAAGGTCGGGTTACCCACAAAGGGAAG
CCCATCAGACTAACAGCGGATCTCTCGGCAGAAACTCTACAAGCCAGAAGAGAGTGGGGG
CCAATATTCAACATTCTTAAAGAAAAGAATTTTCAACCCAGAATTTCATATCCAGCCAAA
CTAAGCTTCATAAGTGAAGGAGAAATAAAATACTTTACAGACAAGCAAATGCTGAGAGAT
TTTGTCACCACCAGGCCTGCCCTAAAAGAGCTCCTGAAGGAAGCGCTAAACATGGAAAGG
AACAACCAGTACCAGCCACTGCAAAATCATGCCAAATTG
>lcl|hg18_L1PA3_chr3_38421896_38428033
CTCCAGGAAATATGGGACTATGTGAAAAGACCAAATCTACGTCTGATTGGTGTACCTGAA
AGTGACGGGGAGAATGGAACCAAGTTGGAAAACACTCTGCAGGATATTATCCAGGAGAAC
TTCCCCAATCTAGCAAGGCAGGCCAACATTCAGATTCAGGAAATACAGAGAACGCCACAA
AGATACTCCTCGAGAAGAGCAACTCCAAGACACATAATTGTCAGATTCACCAAAGTTGAA
ATGAAGGAAAAAATGTTAAGGGCAGCCAGAGAGAAAGGTCGGGTTACCCACAAAGGGAAG
CCCATCAGACTAACAGCGGATCTCTCGGCAGAAACTCTACAAGCCAGAAGAGAGTGGGGG
CCAATATTCAACATTCTTAAAGAAAAGAATTTTCAACCCAGAATTTCATATCCAGCCAAA
CTAAGCTTCATAAGTGAAGAAGAAATAAAATACTTTACAGACAAGCAAATGCTGAGAGAT
TTTGTCACCACCAGGCCTGCCCTAAAAGAGCTCCTGAAGGAAGCACTAAACATGGAAAGG
AACAACCTGTACCAGCCACTGCAAAATCATGCCAAATTG
>lcl|hg18_L1PA3_chr3_160623550_160629691
CTCCAAGAAATATGGGACTATGTGAAAAGACCAAATCTACATCTAACTGGTTTACCTGAA
AGTGACGGGGAGAACGGAACCAAGTTGGAAAACACTCTGCAGGATATTATCCAGGAGAAC
TTCCCCAATCTAGCAAGGCAGGCCAACATTCAGATTCAGGAAATACAGAGAACGCCACAA
AGATACTCCTCGAGAAGAGCAAGTCCAAGACACATAATTGTCAGATTCACCAAAGTTGAA
ATGCAGGAAAAAATGTTAAGGGCAGCCAGAGAGAAAGGTAGGGTTACCCACAAAGGGAAG
CCCATCAGACTAACAGCGGATCTCTCGGCAGAAACTCTAAAAGCCAGAAGAGAGTGGGGG
CCAATATTCAACATTTTTAAAGAAAAGGATTTTCAAGCCAGAATTTCATATCCAGCCAAA
CTAAGCTTCATAAGTGAAGGAGAAATAAAATACTTTACAGACAAGCAAATGCTGAGAGAT
TTTGTCACCACCAGGCCTGCCTTAAAAGAGCTCCTGAAGGAAGCACTAAACATGGAAAGG
AACAACCGGTACCAGCCGCTGCAAAATCATGCCAAAATG
>lcl|hg18_L1PA3_chr3_167221585_167227606
CTCCAAGAAATATGGGACTATGTGAAAAGACCAAACCTATGTCTGATTGGTGTACCTGAA
AGGGACGGGGAGAATGGAACCAAGTTGGAAAATACTCTGCAGAATATTATCCAGGAGAAC
TTCCCCAATCTAGCAAGGCAGGCCAACGTTCAGATTCAGGAAATACAGAGAACGCCACAA
AGATACTCCTCGAGAAGAGCAACTCCAAGACACATAATTGTCAGATTCACCAAAGTTGAA
ATGAAGGAAAAAATGTTAAGGGCAGCCAGACAGAAAGGTCAGGTTACCCTCAAAGGGAAG
CCCATCAGACTAACAGCAGATCTCTCGGCAGAAACTCTACAAGCCAGAAGAGAGTAGGGG
CCAATATTCAACATTCTTAAAGAAAAGAATTTTCAACCCAGAATTTCATATCCAGCCAAA
CTAAGCTTCATAAGTGACGGAGAAATAAAATACTTTACAGACAAGCAAATGCTGAGAGAT
TTTGTCACCACCAGGCGTGCCCTAAAAGAGCTCCTGAAGGAAGCACTAAACATGGAAAGG
AACAACCGGTACCAGCCGCTGCAAAATCATGCCAAAATG
>lcl|hg18_L1PA3_chr3_18992446_18998582
CTCCAAGAAATACGGGACTATGTGAAAAGACCAAATCTACGTCTGATTGGTGTACCTGAA
AGTCATGGGGAGAATGGAACCAAGTTGGAAAACACTCTGCAGGATATTATCCAGGAGAAC
TTCCCCAATCTAGCAAGGCAGGGCAATGTTCAGATTCAGGAAATACAGAGAACGCCACAA
AGATACTCCTTGAGAAGAGCAACTCCAAGACACGTAATTGTCAGATTCACCAAAGTTGAA
ATGAAGGAAAAATTGTTAAGGGCAGCCAGAGAGAAAGATCGGGTTACCCTCAAAGGGAAG
CCCATCAGACTAACAGCGGATCTCTCGGCAGAAACTCTACAAGCCAGAAGACAGTCGGGG
CCGATATTAAACATTCTTAAAGGAAAGAATTTTCAACCCAGAATTTCATATCCAGCCAAA
CTAAGCTTCATAAGAGAAGGAGAAATAAAATACTTTACAAACAAGCAAATGCTGAGAGAT
TTTGTCACCACCAGGCCTGCCCTAAAAGAGCTCCTGAAGGAAGCACTAAACATGGAAAGG
AACAACTGGTACCAGCCGCTGCAAAATCATGCCAAAATG
>lcl|hg18_L1PA3_chr3_39888837_39894986
CTCCAAGAAATATGGGACTATGTGAAAAGACCAAATCTATGTCTGATTGGTGTACCTGAA
AGCGACGGGGAGAATCAAACCAAGTTGGAAAACACTCTGCAGGATATTATCCAGGAGAAC
TTCCCCAATCTAGCAAGGCAGGCCAACATTCAGATTCAGGAAATACAGAGAACACCACAA
AGATACTCCTCGAGAAGAGCAACTCCAAGACACATAATTGTCAGATTCACCAAAGTTGAA
ATGAAGGAAAAAATGTTAAGGGCAGCCAGAGAGAAAAGTCGGGTTACCCTCAAAGGGAAA
CCCATCAGACTAACAGCAGATCTCTCGGCAGAAACTCTACAAGCCAGAAGAGAGTGGGGG
CCAATATTCAACATTCTTAAAGAAAAGAATTTTCAAACCAGAATTTCATATCCAGCCAAA
CTAAGCTTCATAAATGAAGGAGAAATAAAATCCTTTACAGACAAGCAAATGCTGAGAGAT
TTTGTCACCACCAGGCCTGCCCTAAAAGAGCTCCTGAAGGAAGCACTAAACATGGAAAGG
AACAACCGGTACCAACCACTGCAAAATCATGCCAAAATG
>lcl|hg18_L1PA3_chr3_78807025_78813186
CTCCAAGAAATATGGGACTATGTGAAAAGACCAAATCTACGTCTGATTGGTGTACCTGAA
AGTGACGGGGAGAATGGAACCAAGTTGAAAAACACTCTGCAGGATATTATCCAGGAGAAC
TTCCCCAATCTGGCATGGCAGGCCAACATTCAGATTCAGGAAATACAGAGAACGCCACAA
ATATACTCCTCGAGAAGAGCAACTCCAAGACACATAATTGTCAGATTCACCAAAGTTGAA
ATGAAGGAAAAAATGTTAAGGGCAGCCAGAGAGAAAGGTCAGGTTACCCACAAAGGGAAG
ACCATCAGACTAACAGCGGATCTCTCGGCAGAAACCCTACAAGCCAGAAGAGAGTGGGGG
CCAATATTCAACATTCTTAAAGAAAAGAATTTTCAACCCACAATTTCATATCCAGCCAAA
CTAAGCTTCATAAGTGAAGGAGTAATAAAATACTTT--AGACAAGCAAATGCTGAGAGAT
TTTGTCACCACCAGGCCTGCCCTAAAAGAGCTCCTGAAGGAAGTACTAAACGTGGAAAGG
AACAACCAGTACCAGCCACTGCAAAAACATGCCAAATTG
>lcl|hg18_L1PA3_chr3_113925654_113931804
CTCCAAGAAATATGGGACTATGTGAAAAGACCAAATCTACGTCTGATTGGTGTACCTGAA
AGTGACAGGGAGAATGGAAACAAGTTGGAAAACACTCTGCAGGATATTATCCAGGAGAAC
TTCCCCAATCTAGCAAGGCAGGCCAACGTTCAGATTCAGGAAATACAGAGAACGCCACAA
AGATACTCCTCGAGAACAGCAACTCCAAGACACATAATTGTCAGATTCACCAAAGTTGAA
ATGAAGGAAAAAATGTTAAGGGCAGCCAGAGAGAAAGGTCGGGTTACCCACAAAGGGAAG
CCCATCAGACTAACAGCAGATCTCTCGACAGAAACTCTACAAGCCAGAAGAGAGTGGGGG
CCAGTATTCAACATTCTTAAAGAAAAGAATTTTCAACCCAGAATTTCATATCCAGCCAAG
CTAAGCTTCATAAGTGAAGGAGAAATAAAATACTTTACAGACAAGCAAATGCTGAGAGAT
TTTGTCACCACCAGGCCTGCCCTAAAAGAGCTCCTGAAGGAAGCACTAAACATGGAAAGG
AACATCCGGTACCAGCTGCTGCAAAATCATGCCAAAATG
>lcl|hg18_L1PA3_chr3_154997284_155003435
CTCCAAGAAATATGGGACTATGTGAAAAGACCAAATCTACATCTGATTGGTGTACCTGAA
AGTGATGGGGAGAATGGAACCAAGTTGGAAAACACTCTACAGGATATTATCCAGGAGAAC
TTCCCCAATCTAGCAAGGCAGGCCAACATTCAGATTCAGGAAATACAGAGGATGCCACAA
AAATACTCCTCGAGAAGAGCAACTCCAAGACACATAATTGTCAGATTCACCAAAGTTGAA
ATGAAGGAAAAAATGTTAAGGGCAGCCAGAGAGAAAGGTCGGGTTACCCATAAAGGGAAG
CCCATCAGATTAACAGCTGATCTTTCGGCAGAAACTCTACAAGCCAGAAGAGAGTGGGGG
CCAATATTCAACATTCTTAAAGAAAAGAATTTTCAACCCAGAATTTCATATCCAGCCAAA
CTAAGCTTCATTAATGAAGGAGAAATAAAATACTTTACAGACAAGCAAATGCTGAGAGAT
TTTGTCACCACCAGGGCTGCCCTAAAAGAGCTCTTGAAGGAAGCACTAAACATGGAAAGG
CACAACAAGTACCAGCTGCTGCAAAATCATGTCAAAATG
>lcl|hg18_L1PA3_chr3_177216606_177222666
ATCCAGGAAATATGGGACTATGTGAAAAGACCAAATCTACGTCTGATTGGTGTACCTGAA
AGTGACGGGGAGAATGGAACCAAGTTGGAAAACACTCTGCAGGATATTACCCAGGAGAAC
TTCCCCAATCTAGCAAGGCAGGCCAACATTCAGATTCAGGAAATACAGAGAACACCACAA
AGATACTACTTGAGAAGAGTAACTCCAAGACACATAATTGTCAGATTCACCAAAGTTGAA
ATGAAGGAAAAAATGTTAAGGGCAGCCAGAGAGAAAGGTTGGGTTACCCTCAAAGGGAAG
CCCATCAGACTAACAGCGGATCTCTCGGCAGAAACTCTACAAGCCAGAAGAGAGTGGGGG
CCAATATTCAACATTCTTAAAGAAAAGAATTTTCAACCCAGAATTTCATATCCAGCCAAA
CTAAGCTTCATAAGTGAAGGAGAAATAAAATACTTTACAGACAAGCAAATGCTGAGAGAT
TTTGTCACCACCAGGCCTGGC-TAAAAGAGCTCCTGAAGGAAGTGCTAAACATGGAAAGG
AACAACCGGTACCAGCCGCTGCAAAATCATGCCAAAATG
>lcl|hg18_L1PA3_chr3_146453095_146459099
CTCCAAGAAATATGGGACTATGTGAAAAGACCAAATCTACGTCTGATTGGTGTACCTGAA
AGTGACAGGGAGAATGGAAACAAGTTGGAAAACATTCTGCAGGATATTATCCAGGAGAAC
TTCCCCAATCTAGCAAGGCAGGCCAACATTCAGATTCAGGAAATACAGAGAACGCCACAA
AGATACTCCTTGAGAAGAGCAACTCCAAGACACATAATTGTCAGATTCACCAAAGTTGAA
ATGAAGGAAAAAATGTTAAGGGCAGCCAGAGAGAAAGGTCAGGTTACCCTCAAAGGGAAG
CCCATCAGACTAACAGCGGATCTCTCGGCAGAAACTCTACAAGCCAGAAGAGCATGGGGG
CCAATATTCAACATTCTTAAAGAAAAGAATTTTCAATCCAGAATTTCATATCCAGCCAAA
CTAAGCTTCATAAGTGAAGGAGAAATAAAATACTTCACAGACAAGCAAATGCTGAGAGAT
TTTGTCACCACCGGGCCTGCCCTAAAAGAGCTCCTGAAGGAAGTGCTAAACATGGAAAGG
AACAACCGGTACCAGCCGCTGCAAAATCATGCCAAAATG
>lcl|hg18_L1PA3_chr4_100905613_100911642
CCCCAAGAAATATGGGACTATGTGAAAAGACCAAATCTACGCCTGATTGGTGTACCTGAA
AGTGACGGGGAGAATGGAACCAAGTTGGAAAACACTCTGCAGGATATTATTCAGGAGAAC
TTCCCCAATCTAGCAAGGCAGGCCAACATTCAGATTCAGGAAACACAGAGAATGCCATGA
AGATACTCCTCGAGAAGAGCAACTCCAAGACACATAATTGTCAGATTCACCAAAGTTGAA
ATGAAGGAAAAAATGTTAAGGGCAGCCAGAGAGAAAGGTTGGGTTACCCTCAAAGGGAAG
CCCATCAGACTAATAGCGGATGTCTCAGCAGAAACCGTACAAGCCAGAAGAGAGTGGAGG
CCAATATTCAACATTCTTAAAGAAAAGAATTTTCAACCCAGAAATTCATATCCAGCCAAA
CTAAGCTTCATAAGTGAAGGAGAAATAAAATACTTTACAGAGAAGCAAATGCTGAGAGAT
TCTGTCACCACCAGGCCTGCCCTAAAAGAGTTCCTGAAGGAAGCGCTAAACATGGAAAGG
AACAACCGGTACCAGCCACTGCAAAATCATGCCAAAATA
>lcl|hg18_L1PA3_chr3_134201054_134207196
CTCCAAGAAATATGGGACTATGTGAAAAGACCAAATCTGTGTCTGATTGGTGTACCTGAA
AGTGACGGGGAGAATGGAACCAAGTTGGAAAACACTCTGCAGGATATTATCCAGGAGAAC
TTCCCCAATCTAGCAAGGCAGGCCAACATTCAGATTCAGGAAATACAGAGAACGCCACAA
AGATACTCCTTGAGAAGAGCAACTCCAAGACACATAATTGTCAGATTCACCAAA-TTGAA
ACAAAGGAAAAAATGTTAAGGGCAGCCAGAGAGAAAGGTTGGGTTACCCACAAAGGGAAG
CCCATCAGACTAACAGCAGATCTCTTGGCAGAAACTCTACAAGCCAGAAGAGAGTGGGGG
CCAATATTCAACATTCTTAAAGAAAAGAATTTTCAACCCAGAATTTCATATCCAGCCAAA
CTAAGCTTCATAAGTGAAGGAGAAATAAAATACTTTACAGACAAGCAAATGCTGAGAGAT
TTTGTCACCACCAGACCTGCTCTAAAAGAGCTCCTGAAGGAAGCGCTAAACATGGAAAGG
AACAACCGGTACCAGCCGCTGCAAAATCATGCCAAAATG
>lcl|hg18_L1PA3_chr3_134752872_134759020
CTCCAAGAAATATGGGACTATGTGAAAAGACCAAATCTGCGTCTGATTGGTGTACCTGAA
AGTGACGGGGAGAATGAAACCAAGTTGGAAAACACTCTGCAGGATATTATCCAGGAGAAC
TTCCCCAATCTAGCAAGGCAGGCCAACATTCAGATTCAGGAAATACAGAGAATGCCACAA
AGATACTCCTCGAGAAGAACAACTCCAAGACACATAATTGTCAGATTCACCAAAGTTGAA
TTGAAGGAAAAAATGTTAAGGGCAGCCAGAGAGAAAGGTCGGGTTACTCACAAAGGGAAG
CCCATCAGACTAACAGCGGATCTCTCGGCAGAAACCCTACAATTCAGAAGAGAGTGGGGG
CCAATATTCAACATTCTTAAAGAAAAGAATTTTCAACCCAGAATCTCATATCCAGCCAAA
CTAAGCTTCATAAGTGAAGGAGAAATAAAATACTTTACAGACAAACAAATGCTGAGAGAT
TTTGTCACCACCAGGCCTGCCCTAAAAGAGTTCCTGAAGGAAGCACTAAACATGGAAAGG
CACAACCAGTACCAGCCACTGCAAAATCATGCCAAAATG
>lcl|hg18_L1PA3_chr3_143491736_143497764
CTCCAAGAAATATGGGACTATGTGAAAAGACCAAATCTACGTCTGATTGGTGTACCTGAA
AGTGACAGGGAGAATGGAACCAAGTTGGAAAACACTCTGCAGGATATTATCCAGGAGAAC
TTCCCCAATCTAGCAAGGCAGGCCAACATTCAGATTCAGGAAATACAGAGAACGCCACAA
AGATACTCCTCGAGAAGAGCAACTCCAAGACACATAATTGTCAGATTCACCAAAGTTGAA
ATGAAGGAAAAAATGTTAAGGGCAGCCAGAGAGAAAGGTTGGGTTACCCTCAAAGGGAAG
CCCATCAGACTAACAGCAGAGCTCTCGGCAGAAACTCTACAAGCCAGAAGAGAGTGGGGG
CCAATATTCAACATTCTTAAAGAAAAGAATTTTCAACCCAGAATTTCATATCCAGCCAAA
CTAAGCTTCATAAGTGAAGGAGAAATAAAATACTTTACAGACAAGCAAATGCTGAGAGAT
TTTGTCACCACCAGGCCTGTCCTAAAAGAGCTCCTGAAGGAAGCGCTAAACATGGAAAGG
AACGACCGGCACCAGCCACTGCAAAATCATGCCAAAATG
>lcl|hg18_L1PA3_chr3_132533002_132539159
CTCCAAGAAATATGGGACTATGTGAAAAGACCAAATCTACGTCTGATTGGTGTACCTGAA
AGTGACGGGGAGAATGGAACCAAGTTGGAAAACACTCTGCAGGATATTATCCAAGAGAAC
TTCCCCAATCTAGCAAGGCAGGCCAACCTTCAGATTCAGGAAATACAGAGAACACCACAA
AGATACTCCTCAAGAAGAGCAACTCCAAGACACATAATTGTCAGATTCACCAAAGTTGAA
ATGAAGGAAAAAATGTTAAGGGCAGCCAGAGAGAAAGGTCGGGTTACCCACAAAGGGAAG
CCCATCAGACTACCAGCGGATCTCTCGGCAGAAACTCTACAAGCCAGAAGAGAGTGGGGG
CCAATATTCAACATTCTTAAAGAAAAGAATTTTCAACCCAGAATTTCATATCCAGCCAAA
CCAAGCTTCATAAGTGGAGGAGAAATAAAATACTTTACAGACAAGCAAATGCTGAGAGAT
TTTGTCACCACCAGGCCTGCCCTAAAAGAGCTCCTGAAGGAAGCACTAAACATGGAAAGG
AACAACCGGTACCAGCCACTGCAAAATCATGCCAAAATG
>lcl|hg18_L1PA3_chr3_160592794_160598835
CTCCAAGAAATATGGGACTATGTGAAAAGACCAAATCTACGTCTGATTGCTGTACCTGAA
AGTGATGGGGAGAATGGAACCAAGTTGAAAAACACTCTGCAGGATATTATTCAGGAGAAC
TTCCCCAGTCTAGCAAGGCAGGCCAACGTTCAGATTCAGGAAATACAGAGAACACCACAA
AGATACTCCTCGAGAAGAGCAACTCCAGGACACATAATTGTCAGATTCACCAAAGTTGAA
ATGAAGGAAAAAATGTTAAGGGCAGCCAGAGAGAAAGGTCGGGTTACCCTCAAAGGGAAG
CCCATCAGACTAACAGCGGATCTCTCAGCAGAAACTCTACAAGCCAGAGGAGAGTTGGGG
CCAATATTCAACATTCTTAAAGAAAAGAATTTTCAACCCAGAATTTCATATCCTGCCAAA
CTAAGCTTTATAAGTGAAGGAGAAATAAAATACTTTACAGACAAGCAAATGCTGAGAGAT
TTTGTCACCACCAGGCCTGCCCTAAAAGAGCTCCTGAAGGAAGCACTAAACATGGAAAGG
AACAACCGGTACCAGCCGCTGCAAAATCATGCCAAAATG
>lcl|hg18_L1PA3_chr3_26799592_26805625
CTCCAAGAAATATGGGACTATGTGAAAAGACCAAATCTACGTCTGATTGGTGTACCTGAA
AGTGATGGGGACAATGGAACCAAGTTGGAAAACACTCTGCAGGATATGATCCAGGAGAAT
TTCCCCAATCTAACAAGGCAGGTCAACGTTCAGATTCAGGAAATACAGAGAATGCCACAA
AGATACTCCTCGAGAAGAGCAACTCCAAGACACATAATTGTCAGATTTACCAAAGTTGAA
ATGAAGGAAAAAATGTTAAGGGCAGCCAGAGAGAAAGGTCGGGTTACCCTCAAAGGAAAG
CCCATCAGACTAACAGCGGATCTCTCAGCAGAAACCCTACAAGCCAGAAGAGAGTGGGGG
CCAATATTCAACATTCTCAAAGAAAAGAATTTTCAACCCAGAATTTCATATCCAGCCAAA
CTAAGCTTCATAAGTGAAGGAGAAATAAAATACTTTACAGACAAACAAATGCTGAGAGAT
TTTGTCACCACCAGGCCTGCCCTAAAAGAGCTCCTAAAGGAAGCACTAAACATGGAAAGG
AACAACCGGTACCAGCCACTGCAAAATCATGTCAACTTG
>lcl|hg18_L1PA3_chr3_22754231_22760249
CTCCAAGAAGTATGGGACTATGTGAAAAGACCAAATCTACATCTGATTGGTGTACCTGAA
AGTGATGGGGAGAATGGAACCAAGTTGGAAAACACTCTGCAGGATATTATCCAGGAGAAC
TTCCCCAATCTAGCAAGGCAGGCCAACATTCAGATTCAGGAAATACAGAGAACGCCACAA
AGATACTCCTTGAGAAGAGCAACTGCAAGACACATAATTGTCAGATTCACCAAACTTGAA
ATGAAGGAAAAAATGTTAAGGGCAGCCAGAGAGAAAGTTCGGGTTACCCTCAAAGGGAAG
CCCATCAGACTAACAGTGGATCTCTCAGCAGAAACCCTACAAGCCAGAAGAGAGTGGGGG
CCAATATTCAACATTCTTAAAGAAAAGAATTTTCAACCCAGAATTTCATATCCAGCCAAA
CTAAGCTTCATAAGTGAAGGAGAAATAAAATACTTTACAGAGAAGCAAATGCTGAGAGAT
TTTGTCACCACCAGGCCTGCCCTAAAAGAGCTCCTGAAAGAAGCGCTAAACATGGAAAGG
AACAACCAGTACCAGCCACTGCAAAATCATGCCAAAATG
>lcl|hg18_L1PA3_chr4_12358995_12365017
CTCCAAGAAATATGGGACTATGTGAAAAGACTAAATCTACGTCTGATTGGTGTACCTGAA
AGTGACAGGGAGAATGGAACCAAGTTGGAAAACACTCTGCAGGATATTATCCAGGAGAAC
TTCCCCAATCTAGCAAGGCAGGCCAACATTCAGATTCAGGAAATACAGAGAACTCCACAA
AGATACTCCTCGAGAAGAGCAACTCCAAGACACATAATTGTCAGATTCACCAAAGTTGAA
ATGAAGGAAAAAATGTTAAGGGCAGCCAGAGAGAAAGGTCGGGTTACCCTCAAAGGGAAG
CCCATCAGACTAACAGCGGATCTCTAGGCAGAAACTCTACAAGCCAGAAGAGAGTGGGGG
CCAATATTCAACATTCTTAAAGAAAAGAATTTTCAATCCAGAATTTCATATCCAGCCAAA
CTAAGCTTCACAAGTGAAGGAGAAATAAACTACTTTACAGACAAGCAAATGCTGAGAGAT
TTTGTCACCACCAGGCCTGCCCTAAAAGAGCTCCTGAAGGAAGCACTAAACATGGAAAGG
AACAACCGGTACCAGCCGCTGCAAAATCATGCCAAAATG
>lcl|hg18_L1PA3_chr3_116513833_116520007
CTCCAAGAAATATGGGACTATGTGAAAAGACCAAATCTACGTCTGATTGGTGTACCTGAA
AGTGACGGGGAGAATGGAACCAAGTTGGAAAACACTCTGCAGGATATTATCCAGGAGAAC
TTCCCCAATCTAGCAAGTCAGGCCAACATTCAGATTCAGGAAATACAGAGAACGCCACAA
AGATACTCCTCGAGAAGAGCAACTCCAAGACACATAATTGTCAGATTCACCAAAGTTGAA
ATGAAGGAAAAAATGTTAAGAGCAGCCAGAGAGAAAGGTCGGGTTACCCACAAAGGGAAG
CCCATCAGACTAACAGCAGATCTCTTGGCAGAAACTCTACAAGCCAGAAGAGAGTGGGGG
CCGATATTCAACATTCTTTAAGAAAAGAATTTTCAACCCAGAATTTCATATCCAGCCAAA
CTAAGCTTCATAAGTGAAGGAGAAATAAAATACTTTACAGACAAGCAAATGCTGAGAGAT
TTTGTCACCACCAGGCCTGCCCTAAAAGAGCTCCTGAAGGAAACACTAAACATGGAAAGG
AACAACCGGTACCAGCTGCTGCAAAATCATGCCAAAATG
>lcl|hg18_L1PA3_chr3_40970365_40976516
CTCCAGGAAATATGGGACTATGTGAAAAGACCAAATCTGCGTCTGACTCGTGTACCTGAA
AGTGACGGGGAGAATGGAACCAAGTTGGAAAACACTCTGCAGGATATTATCCAGGAGAAC
TTCCCCAATCTAGCAAGGCAGGCCAACGTTCAGATTCAGGAAATACAGAGAACGCCACAA
AGATACTCCTCGAGAAGAGCAACTCCAAGACACATAATTGTCAGATTCACCAAAGTTGAA
ATGAAGGAAAAAATGTTAAGGGCAGCCAGAGAGAAAGGTCAGGTTACCCACAAAGGGAAG
CCCGTCAGACTAACAGTGGATCTCTCAGTAGAAACTCTATAAGCCAGAAGAGAGTGGGAG
CCAATATTCAACATTCTTAAAGAAAAGAATGTTCAACCCAGAATTTCATACCCAGCCAAA
CTAAGCTTCATAAGTGAAGGAGAAATAAAATACTTTACAGACAAGCAAATGCTGAGAGAT
TTTGTCACCACCAGGCCTGCCCCGAAAGAGCTCCTGAAGGAAGCACTAAACATGGAAAGG
AACAACTGGTACCAGCCACTGCAAAATCAGGCCAAATTG
>lcl|hg18_L1PA3_chr3_123134298_123140323
CTCCAAGAAATATGGGACTATGTGAAAAGACCAAATCTACGTCTGATTGGTGTACCTGAA
AGTGATGGGGAGAATGGAACCAAGTTGGAAAACACTCTGCAGGATATTATCCAGGAGAAC
TTCCCCAATCTAGCAAGGCAGGCCAACGTTCAGATTCAGGAAATACAGAGAACGCCACAA
AGATACTCCTCGAGAAGAGCAACTCCAAGACACATAATTGTCAGATTCACCAAAGTTGAA
ATGAAGGAAAAAATGTTAAGGGCAGCCAGAGAGAAAGGTCGGGTTACCCTCAAAGGGAAG
CCCATCAGACTAACAGCGGATCTCTCGGCAGAAACCCTACAAGCCAGAAGAGAGTGGGGG
CCAATATTCAACATTCTTAAAGAAAAGAATTTTCAACCCAGAATTTCATATCCAGCCAAA
CTAAGCTTCATAAGTGAAGGAGAAATAACATCCTTTACAGGCAAGCAAATGCTGAGAGAT
TTTGTCACCACCAGGCCTGCCCTAAAAGAGCTCCTGAAGGAAGTGCTAAACATGGAAAGG
AACAACCGGTACCAGCCGCTGCAAAATCATGCCAAAATG
>lcl|hg18_L1PA3_chr3_165903088_165909120
CTCCAAGAAATATGGGACTATGTGAAAAGACCAAATCTACGTCTGATTGGTCTACCTGAA
AGTGATGGGGAGAATGGAACCAAGTTGGAAAACACTCTGCAAGATATTATCCAGGAGAAC
TTCCTCAATCTAGCAAGGCAGGCCAACATTCAGATTCAGGAAATACAGAGAACGCCACAA
AGATACTCCTCGAGAAGAGCAACTCCAAGACACATAATTGTTAGATTCACCAAAGTTGAA
ATGAAGGAAAAAATGTTAAGGGCAGCCAGAGAGAAAGGTTGGGTTACCCTCAAAGGGAAG
CCCATCAGACTAACAGCAGATCTCTCGGCAGAAACCCTACAAGCCAGAAGAGGGTGGGGG
CCAATATTCAACATTCTTAAAGAAAAGAATTTTCAACCCAGAATTTCATATCCAGCCAAA
CTAAGCTTCATAAGTGAAGGAGAAATAAAATACTTTACAGACAAGCAAATGCTGAGAGAT
TTTGTCACCACCAGGCCTGCCCTAAAAGAGCTCCTGAAGGAAGTGCTAAACATGGAAAGG
AACAACCGGTACCAGCCGCTGCAAAATCATGCCAAAATG
>lcl|hg18_L1PA3_chr3_40918900_40924927
CTCCAAGAAATATGGGACTATGTGAAAAGACCAAATCTACGTCTGATTGGTGTACCTGAA
AGTGATGGGGAGAATGGAACCAAGTTGGAAAACACTCTGCAGGATATTATCCAGGAGAAC
TTCCCCAATCTAGCAAGGCAGGCCAACGTTCAGATTCAGGAAATACAGAGAACGCCACAA
AGATACTCCTCGAGAAGAGCAACTCCAAGACACATAATTGTCAGATTCACCAAAGTTGAA
ATGAAGGAAAAAATGTTAAGCGCAGCCAGAGAGAAAGGTCGGGTTACCCTCAAAGGGAAG
CCCATCAGACTAACAGTGGATCTCTCGGCAGAAACTCTACAAGCCAGAAGAGAGTGGGGG
CCAATATTCAACATTCTTAAAGAAAAGAATGTTCAACCCAGAATTTCATATCCAGCCAAA
CTAAGCTTCATAAGTGAAGGAGAAATAAAATACTTTACAGACAAGCAAATGCTGAGAGAT
TTTGTCACCACCAGGCCTGCCCTGAAAGAGCTCCTGAAGGAAGCGCTAAACATGGAAAGG
AACAACGGGTACCAGCCGCTGCAAAATCATGCCAAAATG
>lcl|hg18_L1PA3_chr3_70416898_70422924
CTCCAAGAAATATGGGACTATGTGAAAAGACCAAATCTAGGTCTGATTGGTGTACCTGAA
AGTGATGGGGAGAATGGAACCAAGTTGGAAAACACTCTGCAGGATATTATCCAGGAGAAT
TTCCCCAATCTAGCAAGGCAGGCCAACGTTCAGATTCAGGAAATACAGAGAACGCCACAA
AGATACTCCTCGAGAAGAGCAACTCCAAGACACATAATTGTCAGATTCACCAAAGTTGAA
ATGAAGGAAAAAATGTTAAGGGCAGCCAGAGAGAAAGGTTGGGTTACCCTCAAAGGGAAG
CCCATCAGACTAACAGCGGATCTCTCGGCAGAAACCCTACAAGCCAGAAGAGAGTGGGGG
CCAATATTCAACATTCTTAAAGAAAAGAATTTTCAACCCAGAATTTCATATCCAGCCAAA
CTAAGCTTCATAAGCAAAGGAGAAATAAAATACTTTACAGACAAGCAAATGCTGAGAGAT
TTTGTCACCACCAGGCCTGCCCTAAAAGAGCTCCTGAAGGAAGCGCTAAACATGGAAAGG
AACAACCGGTACCAGCCGCTGCAAAATCATGCCAAAATG
>lcl|hg18_L1PA3_chr4_117546302_117552336
CTCCAAGAAATATGGGACTATGTGAAAAGACCAAATCTACGTCTGATTGGTGTACCTGAA
AGTGACGGGGAGAATGGAACCAAGTTGGAAAACACTCTGCAGGATATTATCCAGGAGAAC
TTACCCAATCTAGCAAGGCAGGCCAACATTCAGATTCAGGAAATACAGAGAACGCCACAA
AGATACTCCTCGAGAAGAGCAACTCCAAGACACATAATTGTCACATTCACCAAAGTTGAA
ATGAAGGAAAAAATGTTAAGGGCAGCCAGAGAGAAAGGTCGGGTTACCCTCAAAGGGAAG
CCCATCAGACTAACAGCAGATCTCTTGGCAGAAACCCTACAAGCCAGAAGAGAGTGGGGT
CCCATATTCAACATTCTTAAAGAAAAGAATTTTCAACCCACAATTTCATATCCAGCCAAA
CTAAGCTTCATAAATGAAGGAGAAATAAAATACTTTACAGACAAGCAAATGCTGAGAGAT
TTTCTCACCACCAGGCCTGCCCTAAAAGAGCTCCTGAAGGAAGCGCTAAACATGGAAAGG
AACAACCAGTCCCAGCTGCTGCAAAATCATGCCAAAATG
>lcl|hg18_L1PA3_chr3_159097303_159103326
GTCCAAGAAATATGGGACTATGTGAAAAGACCAAATCTACGTCTGATTGGTGCACCTGAA
AGTGACGGGGAGAATGGAACCAAGTTGGAAAACATTCTGCAAGATATTATCCAGGAGAAC
TTCCCCAATCTAGAAACGCAGGCCGATGTTCAGATTCAGGAAATACAGAGAACGCCACAA
AGATACTCCTCGAGAAGAGCAACTCCAAGACATATAATTGTCAGATTCACCAAAGTTGAA
ATGAAGGAAAAAATGTTAAGGGCAGCCAGAGAGAAAGGTCAGGTTACCCTCAAAGGGAAG
CCCATCAGACTAACAGTGGATCTCTCGGCAGAAACCCTAGAAGCCAGAAGAGAGTGGGGG
CCAATATTCAACATTCTTAAAGACAAGAATTTTCAACCCAGAATTTCATATCCAGCCAAA
CTAAGCTTCATCAGTGAAGGAGAAATAAAATCCTTTACAGACAAGCAAATGCTGAGAGAT
TTTGTCACCACCAGGCCTGCCCTAAAAGAGCTCCTGAAGGAAGCACTAAACATGGAAAGG
AACAACCGATACCAGCCACTGCAAAATCATGCCAAAATG
>lcl|hg18_L1PA3_chr3_166772814_166778836
CTCCAAGAAATATGGGACTGTGTGAAAAGACCAAATCTACGTCTGATTGGTCTACCTGAA
AGTGATGGGGAGAATGGAACCAAGTTGGAAAACACGCTGCAGGATATTATCCAGGAGAAC
TTCCCCAATCTAGCAAGGCAGGCCAACGTTCAGATTCAGGAAATACAGAGAACGCCACAA
AGATACTCCTCGAGAAGAGCAACTCCAAGACACATAATTGTCAGATTCACCAAAGTTGAA
ATGAAGGAAAAAATGTTAAGGGCAGCCAGAGAGAAAGGTCGGGTTACCCTCAAAGGGAAG
GCCATCAGACTAACAGCGGATCTCTCGGCAGAAACCCTACAAGCCAGAAGAGAGTGGGGG
CCAATATTCAACATTCTTAAAGAAAAGAATTTTCAACCCAGAATTTCATATCCAGCCAAA
CTAA-CTTCATAAGTGAAGGAGAAATAAAATACTTTACAGACAAGCAAATGCTGAGAGAT
TTTGTCACCACCAGGCCTGCCCTAAAAGAGCTCCTGAAAGAAGCACTAAACATGGAAAGG
AACAACTGGTACCAGCTGCTGCAAAATCATGCCAAAATG
>lcl|hg18_L1PA3_chr3_180327205_180333348
CTCCAAGAAATATGGGACTATGTGAAAAGACCAAATCTATGTCTGATTGGTGTAGCTGAA
AGTGACGGGGAGAATGGAACCAAGTTGGAAAACACTCTGCAGGATATTATCCAGGAGAAC
TTCCCCAATCTAGCAAGGCAGGCCAACATTCAGATTCAGGAAATACAGAGAACGCCACAG
AGATACTCCTCAAGAAGAGCAACTCCAAGACACATAATTGTCAGATTCACCAAAGTTGAA
ATGAAGGAAAAAATGTTAAGGGCAGCCAGACAGAAAGGTCGGGTTACCCACAAAGGGAAG
CCCATCAGACTAATGGCGGATCTCTCGGCAGAAATTCTACAAGCCAGAAGAGAGTGGGGG
CCAGTATTCAACATTCTTAAAGAAAAGAATTTTCAACCCAGAATTTCATATCCAGCCAAA
CTAAGCTTCATAAGTGAAGGAGAAATAAAATACTTTACAGACAAGCAAATGCTGAGAGAT
TTTGTCACCACCAGGCCTGCCCTAAAAGAGCTCCTGAAGGAAGCGCTAAACATGGAAAGG
AACAACCGGTACCAGCGGCTGCAAAATCATGCCAAAATG
>lcl|hg18_L1PA3_chr3_40171439_40177524
CTCCAAGAAATATGGGACTATGTGAAAAGACCAAATCTACGTCTGATTGGTGTACCTGAA
AGTGACGGGGAGAATGGAACCAAGTTGGAAAACACTCTGCAGGATATTATCCAGGAGAAC
TTCCCCAATCTAGCAAGGCAGGCCAACATTCAGATTCAGGAAATACAGAGAATGCCACAA
AGATACTCCTCGAGAAGAGCAACTCCAAGACACATAATTGTCAGATTCACCAAACTTGAA
ATGAAGGAAAAAATGTTAAGGGCAGCCAGAGAGAAAGGTCCAGTTACCCTCAAAGGGAAG
CCCATCAGACTAACAGCGGATCTCTTTGCAGAAACTCTACAAGCCAGAAGAGAGTGGGGG
CCAATATTCAACATTCTTAAAGAAAAGAATTTTCAACCCAGAATTTCATATCCAGCCAAA
CTAAGCTTCATAAGTGAAGGAGAAATAAAATACTTTACAGACAAGCAAATGCTGAGAGAT
TTTGTCACCACCAGGCCTGCCCTAAAAGAGCTCCTGAAGGAAGCACTAAACATGGAAAGG
AACAACCGATACCAGCCATTGCAAAATCATGCCAAAATG
>lcl|hg18_L1PA3_chr3_120246670_120252730
CTCCAAGAAATATGGGACTATGTGAAAAGACCAAATCTATGTCTGATTGGTGTACCTGAA
AGTGATGGGGAGAATGGAACCAAGTTGGAAAACACTCTGCAGGATATTATCCAGGAGAAT
TTCCCCAATCTAGCAAGGCAGGCCAACATTCAGATTCAGGAAATACAGAGAACACCACAA
AGATACTCCTCGAGAAGAGCAACTCCAAGACACATAATTGTCAGATTCACCAAAGTTGAA
ATGAAGGAAAAAATGTTAAGGGCAGCCAGAGAGAAAGGTCTGGTTACCCTCAAAGGGAAG
CCCATCAGACTAACAGCGGATCTCTCGGCAGAAACCCTACAAGCCAGAAGAGAGTGGGGG
CCAATATTCAACATTCTTAAAGAAAAGAATTTTCAACCCAGAATTTCATATCCAGCCAAA
CTAAGCTTCATAAGTGAAGGAGAAATAAAATACTTTACAGACAAGCAAATGCTGAGAGAT
TTTGTCAACACCAGGCCTGCCCTAAAAGAGCTCCCGAAGGAAGCGCTAAACATGGAAAGG
AACAACCGGTACCAGCCGCTGCAAAATCATGCCAAAATG
>lcl|hg18_L1PA3_chr4_117915648_117921659
CTCCAAGAAATATGGGACTATGTGAAAAGACCAAATCTATGTCTGATTGGTGTACCTGAA
AGTGATGGGGAGAATGGAACCAAGTTGGAAAACACTCTGCAGGATATTATCCAGGAGAAC
TTCCCCAATCTAGCAAGGCAGGCCAACGTCCAGATTCAGGAAATACAGAGAACGCCACAA
AGATACTCCTCGAGAAGAGCAACTCCAAGACACGTAATTGTCAGATCCACCAACGTTGAA
ATGAAGGAAAAAATGTTAAGGGCAGCCAGAGAGAAAGGTCAGGTTACCCTCAAAGGGAAG
CCCATCAGACTAACAGCAGATCTCTCAGCAGAAACCCTACAAGCCAGAAGAGAGTGGGGG
CCAATATTCAACATTCTTAAAGAAAAGAATTTTCAACCCAGAATTTCATATCCAGCCAAT
TTAAGCTTCATAAGTGAAGGAGAAATAAAATCCTTTACAGACAAGCAAATGCTGAGAGAT
TTTGTCACCACCAGGCCTGCCCTAAAAGAGTTCCTGAAGGAAGCGCTAAACATGGAAAGG
AACAACCAGTACCAGCTGCTGCAAAATCATGCCAAAATG
>lcl|hg18_L1PA3_chr3_99106272_99112307
CTCCAAGAAATATGGGACTATGTGAAAAGACCAAATCTATGTCTGATTGGTGTACCTGAA
AGTGATGGGGAGAATGGAACCAAGTTGGAAAACACTCTGCAGGATATTATCCAGGAGAAC
TTCCCCAATCTAGCAAGGCAGGCCAACGTTCAGATTCAGGAAATACAGAGAACGCCACAA
AGATACTCCTTGAGAAGAGCAACTCCAAGACACATAATTGTCAGATTCACCAAAGTTGAA
ATGAAGGAAAAAATGTTAAGGGCAGCCAGAGAGAAAGGTCGGGTTACCCTCAAAGGGAAG
CCCATCAGACTAACAGAGGATCTCTCGGCAGAAACCCTACAAGCCAGAGGGGAGTGGGGG
CCAATATTCAACATTCTTAAAGAAAAGAATTTTCAACCCAGAATTTCATATCCAGCCAAA
CTAAGCTTCATAAGTGAAGGAGAAATAAAATACTTTACAGACAAGCATATGCTGAGAGAT
TTTGTCACCACCAGGCCTGCCCTAAAAGAGCTCCTGAAGGAAGCGCTAAACATGGAAAGG
AACAACCAGTACCAGCCGCTGCAAAATCATGCCAAAATG
>lcl|hg18_L1PA3_chr4_12514154_12520178
CTACAAGAAATATGGGACTATGTGAAAAGACCAAATCTATGTCTGACTGGTGTACCTGAA
AGTGACAGGGAGAATGGAACCAAGTTGGAAAACACTCTGCAGGATATTATCCAGGAGAAC
TTCCCCAATCTAGCAAGGCAGGCCAACATTCAGATTCAGGAAATACAGAGAACGCCACAA
AGATACTCCTCGAGAAGAGCAACTCCAAAACACATAATTGTCAGATTCGTCAAAGTTGAA
ATGAAGGAAAAAATGTTAAGGGCAGCCAGAGAGAAAAGTCGGGTTACCCTCAAAGGGAAG
CCCGTCAGACTAACAGCGGATCTCTCAGCAGAAACTCTACAGGCCAGAAGAGAGTGGAGG
CCAATATTCAACATTCTTAAAGAAAAGGATTTTGAACCCAGAATTTCATATCCAGCCAAA
CTAAGCTTCATAAGTGAAGGAGAAATAAACTACTTTACAGACAAGCAAATGCTGAGAGAT
TTTGTCACCACCAGGCCTGCCCTAAAAGAGCTCCTGAAGGAAGTGCTAAACATGGAAAGG
AACAACCGATACCAGCCACTGCAAAATCATACCAAAATG
>lcl|hg18_L1PA3_chr4_10754340_10760372
CTCCAAGAAATATGGGACTATGTGAAAAGACCAAATCTACGTCTGATTGGTGTACCTGAA
AGTGATGGGGAGAATGGAACCAAGTTGGAAAACACTCTGCAGGATATTATCCAGGAGAAC
TTCCCCAATCTAGCAAGGCAGGCCAACATTCAGATTCAGGAAATACAGAGAACACCACAA
AGATACTCCTCGAGAAGAGCAACTCCAAGACACATAATTGTCAGATTCACCAAAGTTGAA
ATGAAGGAAAAAATGTTAAGGGCAGCCAGAGAGAAAGGTCGGGTTACCCTCAAAGGGAAG
CCCATCAGACTAACAGCAGATCTCTCGGCAGAAACCCTACAAGCCAGAAGAGAGTGGGGG
CCAATATTCAACACTCTTAAAGAAAAGAATTTTCAACCTAGAATTTCATATCCAGCCAAA
CTAAGCTTCATAAGCGAAGGAGAAATAAAATCCTTTACAGACAAGCAAATGCTGAGAGAT
TTTGTCACCACGAGGCCTGCCCTAAAAGAGCTCCTGAAGGAAGCGCTAAACATGGAAAGG
AACAACCAGTACCAGCCGCTGCAAAATCATGCCAAAATG
>lcl|hg18_L1PA3_chr4_107353961_107359986
CTCCAAGCAATATGGGACTATGTGAAAAGACCAAATCTACGTCTGATTGGTGTACCTGAA
AGTGATGGGGAGAATGGAACCAAGTTGGAAAACACTCTGCAGGATATTATCCAGGAGAAT
TTCCCCAATCTAGCAAGGCAGGCCAACGTTCAGATTCAGGAAATACAGAGAATGCCACAA
AGATACTCCTTGAGAAGAGCAACTCCAAGACACATAATAGTCAGATTCACCAAAGTTGAA
ATGAAGGAAAAAATGTTAAGGGCAGCCAGAGAGAAAGGTCGGGTTACCCTCAAAGGGAAG
CCCATCAGACTAACAGCGGATCTCTCGGCAGAAACCCTACAAGCCAGAAGAGAGTGGGGG
CCAATATTCAACATTCTTAAAGAAAAGAATTTTCAACCTAGAATTTCATATCCAGCCAAA
CTAAGCTTCATAAGTGAAGGAGAAATAAAATACTTTACAGACAAGCAAATGCTGAGAGAT
TTTGTCACCACCAGGCCTGCCCTAAAAGAGCTCCTGAAGGAAGCAGTAAACATGGAAAGG
AACAACCGGTACCAGCCGCTGCAAAATCATGCCAAAATG
>lcl|hg18_L1PA3_chr3_75251691_75257722
CTCCAAGAAATATGGGACTATGTGAAAAGACCAAATCTACGTCTGATTGGTGTACCTGAA
AGTGATGGGGAGAATGGAACCAAGTTGGAAAACACTCTGCAGGATATTATCCAGGAGAAT
TTCACCAATCTAGCAGGGCAGGCCAACGTTCAGATTCAGGAAATACAGAGAATGCCACAA
AGGTACTCCTCGAGAAGAGCAACTCCAAGACACATAATTGTCAGATTCACCAAAGTTGAA
ATGAAGGAAAAAATGTTAAGGGCAGCCAGAGAGAAAGGTCGGGTTACCCTCAAAGGGAAG
CCCATTAGACTAACAGCAGATCTCTCGGTTGAAACCCTACAAGCCAGAAGAGAGTGGGGG
CCAATATTCAACATTCTTAAAGAAAAGAATTTTCAACCCAGAATTTCATATCCAGCCAAA
CTAAGCTTCATAAGTGAAGGAGAAATAAAATACTTTACAGACAAGCAAATGCTGAGAGAT
TTTGTCACCACCAGGCCTGGCCTAAAAGAGCTCCTGAAGGAAGTGCTAAACATGAAAAGG
AAAAACCGGTACCAGCCGCTGCAAAATCATGCCAAAATG
>lcl|hg18_L1PA3_chr4_128203166_128209208
CTCCAAGAAATATGGGACTATGTGAAAAGACCAAATCTACGTCTAATTGATGTACCTGAA
AGTGATGGGGAGAATGGAACCAAGTTGGAAAACACTCTGCAGGATATTATCCAGGAGAAC
TTCCCCAATGTACCAAGGCAGGCCAACATTCGGATTCAGGAAATACAGAGAACGCCACAA
AGATACTCCTCGAGAAGAGCAACTCCAAGACACATAATTGTCAGATTCACCAAAGTTGAA
ATGAAGGAAAAAATGTTAAGGGCAGCCAGAGAGAAAGGTCGGGTTACCCTCAAAGGGAAG
CCCATCAGACTAACAGTGGATCTCTCGGCAGAAACCCTACAAGCCAGATGAGAGTGGGGG
CCAATATTCAACATTCTTAAAGAAAAGAGTTTTCAACCCAGAATTTCATATCCAGCCAAA
CTAAGCTTCATAAGTGAAGGAGAAATAAAATACTTCACAGACAAGCAAATGCTGAGAGAT
TTTGTCACCACCAGGCCTGCCCTAAAAGAGCTCCTGAAGGAAGCGCTCAACATGGAAAGG
AACAACCGGTACCAGCCACTGCAAAATCATGCCAAAATG
>lcl|hg18_L1PA3_chr4_123250712_123256723
CTCCAAGAAATATGGGACTATGTGAAAAGACCAAATCTACGTCTGATTGGTGTACCTGAA
AGTGACGGGGAGAATGGAACCAAGTTGGAAAACACTCTGCAGGATATTATCCAAGAGAAC
TTCCCCAATCTAGCAAGGCAGGCCAACATTCAGATTCAGGAAATACAGAGAACGCCACAA
AGATACTCCTCGAGAAGAGCAACTCCAAGACACATAATAGTCAGATTCACCAAAGTTGAA
ATGAAGGAAAAAATGTTAAGGGCAGCCAGAGAGAAAGGTCGGGTTACCCTCAAAGGGAAG
CCCATCAGACTAACAGCGGATCTCTCGGCAGAAACCCTACAAGCCAGAAGAGAGTGGGGG
CCAATATTCAACATTCTTAAAGAAAAGAATTTTCAACCCAGAATTTCATATCCAGCCAAA
CTAAGCTTCATAAGTGAAGGAGAAATAAAATACTTTACAGACAAGCAAATGCTAAGAGAT
TTTGTCACCACCAGGCCTGCCCCACAAGAGCTCCTGAAGGAAGCGCTAAACATGGAAAGG
AACAACCGGTACTAGCCGCTGCAAAATCATGCCAAAATG
>lcl|hg18_L1PA3_chr3_63694029_63700080
CTCCAAGAAATATTGGACTATGTGAAAAGGCCAAATCTACGTCTGATTGGTGTATCTGAA
AATGATGGGGAGAATGGAACCAAGTTGGAAAACACTCTGCAGGATATTATCCAGGAGAAT
TTCCCCAATCTAGCAAGGCAGGCCAATGTTCAGATTCAGGAAATACACAGAACGCCACAA
AGATACTCCTCGAGAGGAGCAACTGCAAGACACATAATTGTCAGATTCACCAAAGTTGAA
ATGAAGGAAAAAATGTTAAGGGCAGCCAGAGAGAAAGGTCGGGTTACCCTCAAAGGGAAG
CCCATCAGACTAACAGCGGATCTCTTGGCAGAAACCCTACAAGCCAGAAGAGAGTGGGGG
CCAATATTCAACATTCTTAAAGAAAAGAATTTTCAACCCAGAATTTCATATCCAGCCAAA
CTAAGCTTCATAAGTGAAGGAGAAATAAAATCCTTTACAGACAAGCAAATGCTGAGAGAT
TTTGTCACCACCAGGCCTGCCCTAAAAGAGCTCCTGAAGGAAGCACTAAACATGGAAAGG
AACAACCAATAACAGCCGCTGCAAAATCATGCCAAAATG
>lcl|hg18_L1PA3_chr3_136226732_136232781
CTCCAAGAAATATGGGACTATGTGAAAAGACAAAATCTACCTCTGATTGGTATACCTGAA
AGTGATGGGGAGAATGGAACCAAGTTGGAAAACACTCTGCAGGATATTATCCAGGAGAAT
TTCCCAAATCTCGCAAGGCAGGCCAACGTTCAGATTCAGGAAATACAGAGAATGCCACAA
AGATACTCCTCGAGAAGAGCAACTCCAAGACACATAAGTGTCAGATTCACCAAAGTTGAA
ATGAAGGAAAAAATGTTAAGGGCAGCCAGAGAGAAAGGTCGGGTTACCCTCAAAGGGAAG
CCCATCAGACTAACAGCGGATCTCTCGGCAGAAACCCTACAAGCCAGAAGAGAGTGGGGG
CCAATATTCAACATTCTTAAAGAAAAGAATTTTCAACCCAGAATTTCATATCCAGCCAAA
CTAAGCTTCATAAGTGAAGGAGAAATAAAATACTTTATAGACAAGCAAATGCTGAGAGAT
TTTGTAACCACCAGGCCTGCCCTAAAAGAGCTTCTGAAGGAAGCGCTAAACATGGAAAGG
AACAACCAGTACCAGCTGCTGCAAAATCATGCCAAAATG
>lcl|hg18_L1PA3_chr3_115478429_115484443
CTCCAAGAAATATGGGACTATGTGAAAAGACCAAATCTACGTCTGATTGGTGTACCTGAA
AGTGATGGGGAGAATGGAACCAAGTTGGAAAACACTCTGCAGGATATTATCCAGGAGAAT
TTCCCCAATCTAGCAAGGCAGGCCAACATTCAGATTCAGGAAATACAGAGAACGCCACAA
AGATACTCCTCGAGAAGAGCAACTCCAAGACACATAATTGTCAGATTCACCAAAGTTCAA
ATGAAGGAAAAAATGTTAAGGGTAGCCAGAGAGAAAGGTCGGGTTACCCTCAAAGGGAAG
CCCATCAGACTAACAGCGGATCTCTCGGCAGAAACCCTACAAGCCAGAAGAGAGTGGGGA
CCAATATTCAACATTCTTAAAGAAAAGAATTTTCAACCCAGAATTTCATATCCAGCCAAA
CTAAGCTTCATAAGTGAAGGAGAAATAAAATACTTTACAGACAAGCAAATGCTGAGAGAT
TTTGTCACCACCAGGCCTGCCCTAAAAGAGCGCCTGAAGGAAGTGCTAAACATGGGAAGG
AACAACCGGTACCAGCCACTGCAAAATCATTCCAAAATG
>lcl|hg18_L1PA3_chr4_121882019_121888049
CTCCAAGAAATATGGGACTATGTGAAAAGACCAAATCTACGTCTGATTGGTGTACCTGAA
AGTGATGGGGAGAATGGAACCAAGTTGGAAAACACTCTGCAGGATATTATCCAGGAGAAT
TTCCCCAATCTAGCAAGGCAGGCCAACGTTCAGGTTCAGGAAATACAGAGAATGCCACAA
AGATACTCCTCGAGAAGAGCAACTCCAAGACACATAATTGTCAGATTCACCAAAGTTGAA
ATGAAGGCAAAAATGTTAAGGGCAGCCAGAGAGAAAGGTCGGGTTACCTTCAAAGGGAAG
CCCATCAGACTAATAGCGGATCTCTCGGCAGAAACCCTACAAGCCAGAAGAGAGTGGGGG
CCGATATTCAACATTCTTAAAGAAAAGAATTTTCAACCCAGAATTTCATATCCAGCCAAA
CTAAGCTTCATAAGTGAAGGAGAAATAAAATACTTTACAGACAAGGAAATGCTGAGAGAT
TTTGTCACCACTAGGCCTGCCCTAAAAGAGCTCCTGAAGGAAGCACTAAACAAGGAAAGG
AACAACCGGTACCAGCCGCTGCAAAATCATGCCAAAATG
>lcl|hg18_L1PA3_chr3_138656480_138662515
CTCCAAGAAATATGGGACTATGTGAAAAGACCAAATCTACGTCTGATTGGTGTACCTGAA
AGTGATGGGGAGAATGGAACCAAGTTGGAAAACACTCTGCAGGATATTATCCAGAGGAAC
TTCCCCAATCTAGCAAGGCAGGCCAACGTTCAGATTCAGGAAATACAGAGAACGCCACAA
AGATACTCCTCGAGAAGAGCAACTCCAAGACACATAATTGTCAGATTCACCAAAGTTGAA
ATGAAGGAAAAAATGTGAAGGGCAGCCAGAGAGAAAGGTCGGGTTACCCTCAAAGGGAAG
CCCATCAGACTAACAGCGGATCTCTCGGCAGAAACCCTACAAGCCAGAAGAGAGTGGGGG
CCAATATTCAACATTCTTAAAGAAAAGAATTTTCAACCCAGAATTTCATATCCAGCCAAA
CTAAGCTTCATAAGTGAAGGAGAAATAAAATACTTTACAGACAAGTAAATGCTGAGAGAT
TTTGTCACCACCAGGCCTGCCCTAAAAGAGCTCCTGAAGGAAGCGCTAAACATGGAAAGG
AACAACCAGTACCAGCCGCTGCAAAATCATGCCAAAATG
>lcl|hg18_L1PA3_chr3_15203177_15209213
CTCCAAGAAATATGGGACTATGTGAAAAGACCAAATCTACGTCTGATTGGTGTACCTGAA
AGTGATGGGGAGAATGGAACCAAGTTGGAAAACACTTTGCAGGATATCATCCAGGAGAAC
TTCCCCAATCTAGCAAGGCAGGCCAACCTTCAGATTCAGGAAATACAGAGAACGCCACAA
AGATACTCCTCGAGAAGAGCAACTCCAAGACACATAATTGTCAGATTCACCAAAGTTGAA
ATGAAGGAAAAAATGTTAAGGGCAGCCAGAGAGAAAGGTCGGGTTACCCTCAAAGGGAAG
CCCATCAGACTAACAGCGGATCTCTCAGCAGAAACCCTACAAGCCAGAAGAGAGTGGGGG
CCAATATTCAACATTCTTAAAGAAAAGAATTTTCAACCCAGAATTTCATATCCAGCCAAA
CTAAGCTTCATAAGTGAAGGAGAAATAAAATCCTTTACAGACAAGCAAATGCTGAGAGAT
TTTGTCACCACCAGGCCTGCCTTACAAGAGCTCCTGAAGGAAGCACTAAACATGGAAAGG
AACAACCGGTACCAGCCACTGCAAAATCATGCCAAAATG
>lcl|hg18_L1PA3_chr3_826060_832098
CTCCAAGAAATATGGGACTATGTGAAAAGACCAAATCTACATCTGATTGATGTACCTGAA
AGTGATGGGGAGAAAGGAACCAAGTTGGAAAACACTCTGCAGGATATTATCCAGGAGAAC
TTCCCCAGTCTAGCAAGGCAGCCCAATGTTCAGATTCAGGAAATACAGACAACACCACAA
AGATACTCCTCGAGAAGAGCAACTCCAAGACACATAATTGTCAGATTCACCAAAGTTGAA
ATGAAGGAAAAAATGTTAAGGGCAGCCAGAGAGAAAGGTCGGGTTACCCTCAAAGGGAAG
CCCATCAGACTAACAGCGGATCTCTTGGCAGAAACCCTACAAGCCAGAAGAGAGTGGGGA
CCAATATTCAACATTCTTAAAGAAAAGAATTTTCAACCCAGAATTTCATATCCAGCCAAA
CTAAGCTTCATAAGTGAAGGAGAAATAAAATACTTTACAGACAAGCAAATGCTGAGAGAT
TTTGTCACCACCAGGCCTGCCTTACAAGAGCTCCTGAAGGAAGCACTAAACATGGAAAGG
AATAATCAGTACCAGCCGCTGCAAAATCATGCCAAAATG
>lcl|hg18_L1PA3_chr3_50985609_50991643
CTCCAAGAAATATGGGACTATGTGAAAAGACCAAATCTACGTCTGATTGGTGTACCTGAA
AGTGACGGGGAGAATGGAACCAAGTTGGAAAACACTCTGCAGGATATTTTCCAGGAGAAC
TTCCCCAATCTAGCAAGGCAGGCCAACGTTCAGATTCAGGAAATACAGAGACCACCACAA
AGATACTCCTCGAGAAGAGCAACTCCAAGACACATAGTTGTCAGATTCACCAAAGTTGAA
ATGAAGGAAAAAATGTTAAGGGTAGCCAAAGAGAAAGGTCGGGTTACCCTCAAAGGGAAG
CCCATCAGACTAACAGGGGATCTCTTGGCAGAAACCCTACAAGCCAGAAGACAGTGGGGG
CCAATATTCAACATTCTTAAAGAAAAGAATTTTCAACCCAGAATTTCATATCCAGCCAAA
CTAAGCTTCATAAGTGAAGGAGAAATACAATACTTTACAGACAAGCAAATGCTGAGAGAT
TTTGTCACCACCAGGCCTGCCTTACAAGAGCTCCTGAAGGAAGTGCTAAACATGGAAAGG
AACAACCGGTACCAGCCGCTGCAAAATCATGCCAAAATG
>lcl|hg18_L1PA3_chr3_8628211_8634221
CTCCAAGAAATATGGGACTATGTGAAAAGACCAAATCTACGTCTCATTGGTGTACCTGAA
AGTGACGGGGAGAATGGAACTAAGTTGGAAAACACTCTGCAGGATATCATCC---AGAAC
TTCCCCAATCTAGCAAGGCAGGCCAATGTTCAGATTCAGGAAATACAGAGAATGCCACAA
AGATACTCCTCGAGAAGAGCAACTCCAAGACACATAATTGTCAGATTCACCAAAGTTGAA
ATGAAGGAAAAAATGTTAAGGGCAGCCAGAGAGAAAGGTCGGATTACCCTCAAAGGGAAG
CCCATCAGACTAACAGCAGATCTCTTGGCAGAAACCCTACAGGCCAGAAGAGAGTGGGGG
CCAATATTCAACGTTCTTAAAGAAAAGAATTTTCAACCCAGAATTTCATATCCAGCCAAA
CTAAGCTTCATAAGTGAAGGAGAAATAAAA-----TACAGACAAGCAAATGCTGAGAGAT
TTTGTCACCACCAGGCCTGCCCTAAAAGAGCTCCTGAAGGAAGTGCTAAACATGGAAAGG
AACAACCAGTACCAGCCACTGCAAAATCATGCCAAAATG
>lcl|hg18_L1PA3_chr3_8732763_8738816
CTCCAAGAAATATGGGACTATGTGAAAAGACCAAATCTACGTCTCATTGGTGTACCTGAA
AGTGACGGGGAGAATGGAACTAAGTTGGAAAACACTCTGCAGGATATCGTCC---AGAAC
TTCCCCAATCTAGCAAGGCAGACCAATGTTCAGATTCAGGAAATACAGAGAACGCCACAA
AGATACTCCTCGAGAAGAGCAACTCCAAGACACATAATTGTCAGATTCACCAAAGTTGAA
ATGAAGGAAAAAATGTTAAGGGCAGCCAGAGAGAAAGGTCGGATTACCCTCAAAGGGAAG
CCCATCAGACTAACAGCAGATCTCTTGGCAGAAACCCTACAGGCCAGAAGAGAGTGGGGG
CCAATATTCAACATTCTTAAAGGAAAGAATTTTCAACCCAGAATTTCATATCCAGCCAAA
CTAAGCTTCATAAGTGAAGGAGAAATAAAATACTTTACAGACAAGCAAATGCTGAGAGAT
TTTGTCACCACCAGGCCTGCCCTAAAAGAGCTCCTGAAGGAAGCGCTAAACATGGAAAGG
AACAACCAGTACCAGCCACTGCAAAATCATGCCAAAATG
>lcl|hg18_L1PA3_chr4_53007272_53013405
CTCCAAGAAATATGAGACTATGTGAAAAGACCAAATCTATGTCTGATTGGTATACCTGAA
AGTGACAGGGAGAATGGAACCAAGTTGGAAAACACTCTGCAGGATATTATCCAGGAGAAC
TTCCCCAATCTAGCAAGGCAGACCAAAATTCAGATTCAGGAAATACAGAGAATGCCACAA
AGATACTCCTCGAGAAGAGCAACTCCAAGACACATAATTGTCAGGTTCACCAAAGTTGAA
ATGAAGGAAAAAATGATAAGGGCAGCCAGAGAGAAAGGTCGGGTTACCCACAAAGGGAAG
CCCATCAGACTAATAGTGGGTCTTTTGGCAGAAACTCTACAAGCCAGAAGAGAGTGGGGG
CCAATATCCGACATTCTTAAAGAAAAGA-TTTTCAACCCAGAATTTGATATCCAGCCAAA
CTAAGCTTCATAAGTGAAGGAGAAATAAAATCCTTTACAGACAAGCAAAGGCTGAGAGAT
TTTGTCACCACTAAGCCTGCCCTAAAAGAGATCCTGAAGGAAGCACTAAACATGGAAAGG
AAAAACCGGTACCAGCCTCTGCAAAATTATGCCAAATTG
>lcl|hg18_L1PA3_chr4_48866608_48872738
CTCCAAGAAATATGGGACTATGTGAAAAGACCAAATCTGCATCTGATTGGTGTACCTGAA
AGTGACGGGGAGAATGGAACCAAGTTGGAAATCACTCTGCAGGATATTATCCTGGAGAAC
TTCCCCAATCCAGCAAAGCCAGCCAACATTCAGATTCAGGAAATACAGAGAATGCCACAA
AGATACTCCTCGAGAACAGCAACTCCAAGACACATAATTGTGAGATTCACCAAAGTTGAA
ATGAAGGAAAAAATGTTAAGGGCAACCAGAGAGAAAGGTCAGGTTACCCATAAAGGGAAG
CCCATCAGAATAACTGCTGATCTCTTGGCAGAAACTCTACAAGCAAGAAGAGAGTGGGGG
CCAATATTCAACATTCTTACAGAAAAGAATTTTCAACCCAGAATTTCATATCCAGCCAAA
CTAAGCTTCATAAGTGAAGGAGAAATAAAATACTTTACAGACAAGCAAATGCTGAGCGAT
TTTGTCACCACCAGGCCTGTCCTAAAAGAGCTCCTGAAGGAAGCACTAAACATGGAAAGG
CACAATCGGTACCAGCCACTGAAAAAACATGCCAAATTG
>lcl|hg18_L1PA3_chr4_46263903_46270044
CTCCAAGAAATATGGGACTGTGTGAAAACACCAAATCTATGTTTGATTGGTGTACCTGAA
AGTGACGGGGAGAATGGAACCAAGTTGGAAAACACTCTGCAGGATATTATCCAGAAGAAA
TTCCCCAATCTAGCAAGGCAGGCCAACATTCAGATTCAGGAAATACAGAGAACGCCACAA
AGATACTCCTCGAGAAGAGCAACTCCAAGACACGT-ATTATCAGATTCACCAAAGTTGAA
ATGAAGGAAAAAATGGTAAGGGCAGCCAGAGAGAAAGGTCGGGTTACCCACAAAGGGAAG
CCCATCAGACTAACAGCGGATCTCTCGGCAGAAACTCTATAAGCCAGAAGAGAGTGGGGG
CCAATATTCAACATTTTTAAAGAAAAGAATTTTCAACCCAGAATTTCATATCCAGCCAAA
CTAAGCTTCATAAGTGAAGGAGAAATAAAATACTTTACAGACAAGCAAATGCTGAGAGAT
TTTGTCACCACCAGGCCTGCCTTAAAAGAGCTCCTGAAGGAAGCACTAAACATGGAAAGG
AACAACTGGTACCAGCCACTGCAAAATCATGCCAAATTG
>lcl|hg18_L1PA3_chr4_52779146_52785294
CTCCAAGAAATATGGGACTATGTGAAAAGACAAAATCTACATCTGATAGGTGTACCTGAA
AGTGACAGGGAGAATGGAACCAAGTTGGAAAACATTCTGCAGAATATTATCCAGGAGAAC
TTCCCCAATCTAGCAAGGCAGACCAACATTCAGATTCAGGAAATACAGAGAACACCACAA
AGATATTCCTTGAGAAGAACAACTCCAAGACACATAATTGTCAGATTCACCAAAGCTGAA
ATGAAGGAAAAAATGTTAAGGGCAGCCACAGATAAAGGTCAGGTTACCCTCAAAGGGAAG
CCCATCAGACTAACAGTGGATCTTACGGCAGAAACCCTACAAGCCAGAAGAGAGTGGGGG
CCAATATTCAACACTCTTAAAGAAAAGAATTTTCAACCCGGAATTTCATATCCAGCCAAA
CTAAGCTTCATAAGTGAAGGAGAAATAAAATACTCTATAGACAAGCAAATGCTGAGAGAT
TTTGTCACTACCAGGCCTGCCCTAAAAGAGCTCCTGATGGAAGCACTAAACATGGAAAGG
AACAACCGGTACCAGCCACTGCAAAATCATGCCAAATTG
>lcl|hg18_L1PA3_chr4_73678295_73684444
CTCCAAGAAATATGGGACTATGTGAAAAGACCAAATCTACGTCTGATTGGTGTATCTGAA
AGTGATGGGGAGAATGGAACCAAGTTGGAAAACACT--GCAGGATATTATCCAGGAGAAC
TTCCCCAATCTAGCAAGGCAGGTCAACATTCAGATTCAGGAAATACAGAGAACGCCACAA
AGATACTCCTCGAGAAGAGCAACTCCAAGACACATAATTGTCAGATTCACCAAAGTTGAA
ATGAAGGAAAAAATTTCAAGGGCAGGCAGAGAGAAAGGTCAGGTTACCCACAAAGGGAAG
CCCATCAGACTAACAGTGGATCTCTCGGCAGAAACTCTACAAGCCAGAAGAGAGTGGGGG
CCAATATTCAACATACTTAAAGAAAGGAATTTTCAACCCAGAATTTCATATCCAGCCAAA
CTAAGCTTCATAAGTGAAGGAGAAATAAAATACTTTACAGACAAGCAAATGCTGAGAGAT
TTTGTCACCACCAGGCCTGCCCTAAAAGAGCTCCTGAAGGAAGCACTAAACATGGAAAGG
AACAACTGGTACCAGCCGCTGCAAAATCATGCCAAAATG
>lcl|hg18_L1PA3_chr4_52880712_52886736
ATCCAAGAAATATGGGACTATGTGAAAAGACCAAATCTACGTCTGATTGGTGTACCTGAA
AGTGACGGGGAGAATGGAACCAAGTTGGAAAACACTCTGCAGGATATCATCCAGGAGAAC
TTCCCCAATCTAGCAAGGCAGGCCAACATTCAGATTCAGGAAATACAGAGAATGCCACAA
AGATACTCCTCGAGAAGAGCAACTCCAAGACACATAATTGTCAGATTCACCAAAGTTGAA
ATGAAGGAAAAAATGTTAAGGGCAGCCAGAGAGAAAGGTTGGGTTACCCACAAAGGGAAG
CCCATCAGAATAACAGCGGATCTCTCAGCAGAAACTCTACAAGCCAGAAGAGAGTGGGGG
CCAGTATTCAACATTCTTAAAGAAAAGAATTTTCAACCCAGAATTTCATATCCAGCCAAA
CTAAGCTTCATAAGCAAAGGAGAAATAAAATCCTTTACAGACAAGCAAATGCTGAGAGAT
TTTGTCACCACCAGGCCTGCCCTAAAAGAGCTCCTGAAGGAAGCACTAAACATGGAAAGG
AACAACCGATACCAGCCACTGCAAAATCATGCCAAAATG
>lcl|hg18_L1PA3_chr4_98876398_98882548
ATTCAAGAAATATGGGACTATGTGAAAAGACCATATCTACGTCTCATCGGTGTACCTGAA
AGTGACGGGGAGAATGGAACCAAGCTGGAAAACACTCTTCAGGATATTATCCAGGAGAAC
TTCCCCAATCTAGCAAGGCAGGCCAACATTCAGATTCAGGAAATACAGAGAATGCCACAA
AGATACTCCTTGCAAAGAGCAACTCCAAGACACAAAATTGCCAGATTCACCAAAGTTGAA
ATGAAGGAAAAAATGTTAAGGGCAGCCAGAGAGAAAGGTCGGGTTACCCACAAAGGGAAG
CCCATCAGGCTAACAGCGGATCTCTTGGCAGAAACTCTACAAGCCAGAAGAGAGCGAAGG
CCAATATTCAACATTCTTAAAGAAAAGAATGTTCAACCCAGAATTTCATATCCAGCCAAA
CTAAACTTCATAAGTGAAGGAGAAACAAAATACTTTACAGACAAGGAAATGCTGAGAGAT
TTTGTTACCACCAGGCCTGCCCGAAAAGAGCTCCTGAAGGAAGCACTAAACGTGGAAAGG
AACAATGGGTACCAGCCACTGCAAAATCATGCCAAATTG
>lcl|hg18_L1PA3_chr4_145909161_145915308
CTCCAAGAAATATGGGACTATGTGAAAAGACCAAATCTCCGTCTGATTGGTGTACCTGAA
AGTGACTGGGAGAATGGAACCAAGTTGGAAAACACTCTGCAGGATATTATCCAGGAGAAC
TTCCCCAATCTAGAAAGGCAGGCCAGCATTCAGATTCAGGAAATACAGAGAACGCCACAA
AGATACTCCTCGAGAGGCGCAACTCCAAGACACCTATTTGTCAGATTCACCAAAGTTGAA
ATGAAGGAAAAAATGTTAAGGGCAGCCAGAGAGAAAGGTCGGGTTACCCACAAAGGGAAG
CCCATCACACTCACAGCTGATCTCTCAGCAGAAACTCTACAAACCAGAAGAGAGTGGGGG
CCAATATTCAACATTCTTAAAGAAAAGAATTTTCAACCCAGAATTTCATATCCAGCCAAA
CTGAGCTTCATAAGTGAAGGAGAAATAAAATACTTTAAAGACAAGAAAATTCTGAGAGAT
TTTGTCACCATCAGGCCTGCCCTAAAAGAGCTCCCGAAGGAAGCACTAAACGTGGAAAGT
CACAACTGGTAACAGCCGCTGCAAAATCATGCCAAAATG
>lcl|hg18_L1PA3_chr4_67610703_67616836
CTCCAAGAAATATGGGACTAGGTGAAAAGACCAAATCTGCGTCTGATTGGTGTACCTAAA
AGTGACGGGGAGAATGGAACCAAGTTGGAAAACACTCTGTAGGATATTATCCAGGAGAAC
TTCCCCAATCTAGCAAGGCAGGCCAACATTCAGATTCAGGAAATACAGAGAACACCACAA
AGATACTCCTCGAGAAGAGCAACTCCAAGACACATAATTGTCAGATTCACCAAAGTTGAA
ATGAAGGAAAAAATGTTAAGGGCATCCAGAGAGAAAGGTCGGGTTACCCACAAAGGGAAG
CCTATCAGACTAACAGCAGATCTCTTGGCAGAAACCCTACAAGCCAGAAGAGAGTGGGGG
CCAATATTCAACATTCTTAAAGAAAAGAATTTTCAACCCAGAATTTCATATCCAGCCAAA
CGAAGCTTCATAAGTGAAGGAGAAATAAAATCCTTTACAGACAAGCAAATGCTGAGAGAT
TTTGTCACCACCAGGCCTGCCCTAAAAGAGCTCCTGAAGGAAGCGCTAAACATGGAAAGG
CACAACCGGTACCAGCCGCTGCAAAATCATGCCAAAATG
>lcl|hg18_L1PA3_chr4_96803874_96810036
CTCCAAGAAATATGGGACTATGTGAAAAGACCAAATCTACGTTTGATTGGCGTACCTGAA
AGTGACGGGGAGAATGGAACCAAGTTGGAAAACACTCTGCAGGATATTATACAGGGGAAC
TTCCCCAATCTAGCAATGCAGGCCAACATTCAGATTCAGGAAATACAGAGAACGCCACAA
AGATACTACTCGAGAACAGCAACTCCAAGACACATAATTGTCAGATTCACCAAAGTTGAA
ATGAAGGAAAAAATGTTAAGGGCAGCCAGAGAGAAAGGTTGGGTTACCCACAAAGGGAAG
CCCATCAGACTAACAGTGGATCTCTTAGCAGAAA--CTACAAGCCAGAAGAGAGTGGGGG
CCAATATTCAACATTCTTAAAGAAAAGAATTTTCAACCCAGAATTTTATATCCAGCCAAA
CTAAGCTTCATAAGTGAAGGAGAAATAAAATACTTTACAGACAAGCAAATGCTGAGAGAT
TTTGTCACCACCAGGCTTGCCCTAGAAGAGCTCCTGAAGGAAGCATTAAACATGGAAAGG
AACAACCAGTACCAACCACTGCAAAATCATGCCAAATTG
>lcl|hg18_L1PA3_chr4_53964939_53971065
CTCCAAGAAATATGGGACTATGTGAAAAGACCAAATCTACATCTGATTGGTGTACCTGAA
AGTGACGGGGAGAATGGAACCAAGTTGCAAAATACTCTGCAGGATATTATCCAGGAGAAC
TTCCCCAATCTAGCAAGGCAGGCCAACATTCAAATTGAGGAAATACAGAGAACGCCACAA
AGATACTCCTTGAGAAGAGCAACTCCAAGACACATAATCGTCAGATTCACCAAAGATGAA
ATGAAGGAAAAAATGTTCAGGGCAGCCAGAGAGAAAGGTCGGGTTACCCACAAAGTGAAG
CCCATTAGACTAACAGCAGATCTCTCCGCAGAAACTCTACAAGCCAGAAGAGAGTGGGGG
CCAATATTCAACATTCTTAAAGGAAAGAATTTTCAACCCAGAATTTCATGTCCAGCCAAA
TTAAGCTTCATAAGAGATGGAGAAATAAAATATTTTACAGACAAGCAAATGCTGAGAGAT
TTTGTCACCACCAGGCCTGCCCTAAAAGAGCTCCTGAAGGAAGCACTAAACTTGGAAAGG
AACAACCAGTACCAGCCACTGCAAAATCATGCCAAACTG
>lcl|hg18_L1PA3_chr4_20714308_20720475
CTCCAAGAAATATGGGACTACGTGAAAAGACCAAATCTACGTCTGATTGGTGTACCTGAA
AGTGACGGGGAGAATGGAACCAAGTTGGAAAACACTCTGCAGGATATTATCCAGGAGAAC
TTCCCAAATCTAGCAAGGCAGGCCAATATTCAGATACAGGAAATACAGAGAACGCCACAA
AGATACTCCTCAAGAAGAGCAACTCCAAGACACATAATTGTCAGATTCACTGAAGTTGAA
ATGAAGGAAAAAATGTTAAGGGCAGCCAGAGAGAAAGGTCGGGTTACCCACAAAGGGAAG
CCCATCAGACTAACAGCAGATTTCTCGGCAGAAACTCTACAAGCCAGAAGAGAGTGGGGG
GCAATATTCAACATTTTTAAAGGAGAGAATTTTTAACCCAGAATTTCATATCCAGCCAAA
CTAAGCTTCATAAGTGAAGGAGAAATAAAATACTTTACAGACAAGCAAATGCTGAGAGAT
TTTGTCACCACCAGGCCTGCCCTAAAAGAGCTCCTGAAGGAAGCACTAAACATGGAAAGG
ATCAACTGGTACCAGCCACTGCAACATCATGCCAAATTG
>lcl|hg18_L1PA3_chr4_91293059_91299198
CTCCAAGAAATATGGGACTATGTGAAAACACCAAATCTACGTCTGATTGGTGTATCTGAA
AGTGACGGGGAGAATGGAACCAAGTTAGAAAACACTCTTCAGGATATTATCCAGGAGAAC
TTCCCCAATCTAGCAAGGCAGGCCAACATTCAGAATCAGAAAATACAGAGAATGCCACAA
AGCTACTACTCGAGAAGAGCAACTCCAAGACACATAATTGTCAGATTCACCAAAGTTGAA
ATGAAGGAAAAAATGTTAAGGGCAGCCAGAGAGAAAGGTCGGGTTACTCACAAAGGGAAG
CCCATCAGACTGACAGCGGATCTCTCAGCAGAAACTCTACAAGCCAGAAGAGAGTGGGGG
CCAATATTCAACATTCTTAAAGAAAAGAATTTTCAACCCAGAATTTCATATCCAGCCAAA
CTAAGTTTCATAAGTGAGGGAGAAATAAAATACTTTACAGACAAGCAAATGCTGAGAGAT
TTTGTCACCACCAGGACTGCCCTAAAAGAGCTCCTGAAGGAAGCACTAAACATGGAAAGG
AACAACAGGTACCAGCCACTGCAAAATCATGCCAAATTG
>lcl|hg18_L1PA3_chr4_91367783_91373806
CTCCAAGAAATATGGGACTACGTGTAAAGACGAAATCTACGTCTGATTGGTGTAACTGAA
AGTGATGGGGAGAATGGAACCAAGTTGGAAAACACTCTGCAGGATGTCATCCAGGAGAAC
TTCCCCAATCTAGCAAGGCAGGCCAACATTCAGATTCAG-AAATACAGAGAACGCCACAA
AGCTACTCCTCGAGAAGAGCAACTCCAAGACACATAATTGTCAGATTCATTGAAGTTGAA
ATGAAGGAAAATATGTTAAGGGCAGCCAGAGAGAAAGGTCGGGTTACCCACAAAGGGAAG
CCCATCAGACTGACAGCAGATCTCTCAGCAGAAATTCTACAAGCCAGAAGAGAGTGGGGG
CCAATATTCAACATTCTTAAAGAAAAGAATTTTCAACCCAGAATTTCATATCCAGCCAAA
CTAAGCTTTATAAGTGAGGGAGAAATAAAATACTTTACAGACAAGCAAATGCTGAGAGAT
TTTGTCACCACGAGGCCTGCCCTAAAAGTGCTCCTGAAGGAAGTGCCAAACATGGAAAGG
AACAACTGATACCAGCCGCTGCAAAATCATGCCAAAATG
>lcl|hg18_L1PA3_chr4_159503158_159509304
CTCCAAGAAATATGGGACTATGTGAAAAGACCAAATCTATGTCGGATTGGTGTACCTGAA
AGTGACGGGGAGAATGGAACCAAGTTGGAAAACAATCTGCAGGGTATTATCCAGGAGAAC
TTCCCCAATCTAGCAAGGCAGGCCAACATTCAGATACAGGAAATACAGAGAATGCCACAA
AGATACTCCTCGAGAAGAGCAACTCCAAGACACATAATTGTCAGATTCACCAAAGTTGAA
ATGAAGGAAAAAATGTTAAGGGCAGCCAGAGAGAAAGGTCGGGTTACCCACAAAGGGAAG
ACCATCAGACTAACAGAGGATCTCTCGGCAGAAACTCTACAAGCCAGGAGAGGGGGGGCG
CCAATATTCAACATTCTTAAAGAAAAGAATTTTCAACCCAGAATTTCATATCCAGCCAAA
CTAAGCTTCATAAGTGAAGGAGAAATAAAATACTTTACAGACAAGCAAATGCTGAGAGAT
TTTGTCACCATCAGGCCTCCCCTAAAAGAGCTCCTGAAGGAAGCACTAAACATGGAAAGG
AACAACCGGTACCAGCCACTGCAAAATCATGCCAAATTG
>lcl|hg18_L1PA3_chr4_180794670_180800825
CTCCAAGAAATATGGGACTATGTGAAAAGACCAAATCTACGTCTAATTGGTGTACCTGAA
AGTGATGGGGAGAATGGAACCAAGTTGGAAAACACTCTGCAGGATATTATCCAGGAGAAC
TTCCCCAGTCTAGCAAGGCAGGCCAACATACAGATTCAGGAAATACAGAGAACGCCACAA
AGATACTCCTCGAGAAGAGCAACTCTAAGACACATAATTGTCAGATTCACCAAAGTGGAA
ATGAAGGAAAAAATGTTAAGGGCAGCCAGAGAGAAAGGTTGGGTTACCCACAAAGGGAAG
CCCATCAGACTAACAGCGGATCTCTCGGCAGAAACTCTGCAAGCCAGAAGAGAGTGGGGG
CCAATATTCAACATTCTTAAAGAAACGAATTTTCAATCCAGAATTTCATATCCAGCCACA
CTAAGCTTCGTAAGTGAAGGAGAAATAAAATACTTTACAGACAAGCAAATGCTGAGAGAT
TTTGTCACCACCAGGCCTGCCCTAAAAGAGCTCCTGAAGGAAGCACTAAACATGGAAAGG
AACAACCGGTACCAGCTGCTGCCAAATAATGCCAAAATG
>lcl|hg18_L1PA3_chr4_144799718_144805843
CTCCAAGAAATATGGGACTATGTGAAAAGACCAAATCTACATCTGATTGGTGTACCTGAA
AGTGATGGGTAGAATGGAACCAAGTTGGAAAACACTCTGCAGGATATTATCCAGGAGAAC
TTCCCCAATCTAGAAAGGCAGGCCAGCATTCAGATTCAGGAAATACAGAGAATGCCACAA
AGATACGCCTCGAGAAGAGCAACTCCAAGACACATAATTGTCAGATTCACCAAAGTTGAA
ATGAAGGAAAAAATGTTAAGGGCAGCCAGAGAGCAAGGTCGGGTTACCCACAAAGGGAAG
CACATCCGACTAACAGCAGATCTCTCGGCAGAAACTCTACAAGCCAGAAGAGAGTGGGGG
CCAATATTCAACATTCTTAAAGAAAAGAATTTTCAATCCAGAATTTCATATCCAGCTAAA
CTAAGCTTCATAAGTGAAGGAGAAATAAAATACTTTACAGACAAGCAAATGCTGAGAGAT
TTTGTCACCACCAGGCCTGCCCTAAAAGAGCTCCTGAAGGAAGCACTAAACATGGAAAGG
AACAACCGGTACCAGCTGCTGCAAAATCATGCCAAAATG
>lcl|hg18_L1PA3_chr4_55089859_55096017
CTCCAAGAAATATGGGACTATGGGAAAAGACCAAATCTGTGTCTGATTGGTGTACCTGAA
AGTGATGGGAAGAATGGAACCAAGTTGGAAAACACTCTGCAGGATATTCTCCAGGAGAAC
TTCCCCAGTCTAGCAAGGCAGGTCAACATTCAGATTCAGGAAATACAGAGAACGCCACAA
AGATACTCCTCAAGAAGAGCAACTCCAAGACACATAATTGTCAGACTCACCAAAGCTGAA
ATGAAGGAAAAAATGTTAAGGGCAGCCAGAGAGAAAAGTCAGGTTACCCACAAAGGGAAG
CCCATCAGACTAATAGCGGATTTCTCGACAGAAACTCTACAAGCCAGAAGAGAGTGGGGG
CCAATATTCAACATTCTTAAAGAAAAGAATTTTCAACCCAGAATTTCATATCCAGCCAAA
CTAAGCTTCATAAGTGAAGGAGAAAGAAAATACTTTACAGATAAGCAAATGCTGAGACAT
TTTGTCACGACCAGGCCTGCCCTAAAAGAGCTCCTGAAGGAAGCACTAAACATGGAAAGG
CACAATCAGTACCAGCCACTGCAAAATCATGCCAAAATG
>lcl|hg18_L1PA3_chr4_73599416_73605574
CTCCAAGAAATATGGGACTATGTGAAAAGACCAAATCTATGTCTGATTTGTGTACCTGAA
AGTGATGGGGAGAATGGAACCAAGTTGGAAAACACTCTGCAGGATATTATCCAGGAGAAC
TTCCCCAATCCAGCAAGGCAGGCCAACATTCAGATTCAGGAAATACAGAGAACACCACAA
AGATACTCCTCGAGAAGAGCAACTCCAAGACACATAATTGTCAGATTCACCAAAGTTGAA
ATGAAGGAAAAAATGTTAAGGGCAGGCAGAGAGAAATGTCAGGTTACCCACAAAGGGAAG
CCCATCAGACTAACAGCGGATCTCTCGGCAGAAACTCTACAAGCCAGAAGAGAGTGGGGG
CCAATATTCAACATTCTTAAAGAAAAGAATTTGCAACCCAGAATTTCATATCCAGCCAAA
CTAAGCTTCATAAGTGAAGGAGAAATAAAATCCTTTACAGACAAGCAAATGCTGAGAGAT
TTTGTCACCACCAGGCCTGCCCTAAAAGAGCTCCTGAAGGAAGCACTAAACATGGAAAGG
AACAACTGGTACCAGCCGCTGCAAAATCATGCCAAAATG
>lcl|hg18_L1PA3_chr4_145532157_145538293
CTCCAAGAAATATGGGACTATGTGAAAAGACCAAATCTACGTCTGATTGGTGTACCTGAA
AGTGACGGGGAGAATGGAACCAAGTTGGAAAACACTCTGCAGGATATTATCCAGGAGAAC
TTCCCCAATCTAGCAAGGCAGGCCAACATTCAAATTCAGGAAATACAGAGAACGCCACAA
AGATACTCCTCGAGAAGAGCAACTCCAAGACACATAATTGTCAGATTCACCGAAGTTGAA
ATGGAGGAAAAAATGTTAAGGGCAGCCAGAGAGAAAGCTCGGGTTACCCAAAAAGGGAAG
CACATCAGACTAACAGTGGATCTCTCAGCAGAAACTCTACAAACCAGAAGAGAGTGGGGG
CCAATATTCAACATTCTTAAAGAAAAGAATTTTCAACCCAGAATTTCATATCCAGTCAAA
CTAAGCTTCATAAGTGAAGGAGAAATAAAATACTTTACAGACAAGCAAATGCTGAGAGAT
TTTGTCACCACCAGGCCTGCCCTAAAAGAGCTCCTGAAGGAAGCACTAAACATGGAAAGG
AATAACCAGTAACAGCCACTGGAAAAACATGCCAAATTG
>lcl|hg18_L1PA3_chr4_189014934_189021068
CTCCAAGAAATATGGGACTATGTGAAAAGACCAAATCTACGTCTGATTGGTGTACCTGAA
AGTGATGGGGAAAATGAAACCAAGTTGCAAAACACTCTGCAGGATATTATCCAGGAGAAC
TTCCCCAATCTAGCAAGGCAGGCCAACATTCAGATTCAGGAAATACAGAAAACGCCACAA
AGATACTCTTCGAGAAGAGCAATTCCAAAACACATAATTGTCAGATTCACCAAAGTTGAA
ATG-AGGAAAAAATGTTAAGGGCAGCCAGAGAGAAAGGTCACGTTACCCACAAAGGGAAG
CCCATCAGACTAACAGCGGATCTCTTGGCAGAAACTCTACAAGCCCAAAGAGAGTGGGGG
CCAATATTCAACATTCTTAAAGAAAAGAATTTTCAACCCAGAATTTCATATCCAGCCAAA
CTAAGCTTCATAAGTGAAGGAGAAATAAAATCCTTTACAGACAAGCAAATGCTGAGAGAT
TCTGTCACCACCGAGCATGCCCTAAAAGAGCTCCTGAAGGAAGCACTAAACATGGAAAGG
AACAACCGGTACCAGCCGCCACAAAATCATGCCAAAATG
>lcl|hg18_L1PA3_chr4_53808834_53814826
CTCCAAGAAATATGGGACTATGTGAAAAGACCAAATCTACATCTGATTGGTGTACCTGAA
AGTGACAGGGAGAATGGAACCAAGTTGCAAAATACGCTGCAGGATATTATCCAGGAGAAC
TTCCCCAATCTAGCAAGGCAGGCCAACGTTCAGATTCAGAAAATACATAGAACACCACAA
AGATAATCCTTGAGAAGAGCAACTCCAAGACACATAATTGTCAGATTCA-CAAAGTTGAA
ATGAAGGAAAAAATGTTAAGGGCAGCCAGAGAGAAAGGTCAGGTTACCCACAAAGGGAAG
CCCATCAGACTCACAGCAGATCTCTCGGCAAAAACTCTACAAGCCAGAAGAGAGTGGGGG
CCAATAATCAACATTCTTAAAGAAAAGAATTTTCAACCCAGAATTTCATATCCAGCCAAA
CTAACCTTCATAAGAGAAGGAGAAATAAAA-----TACAGACAAGCAAATGCTGAGAGAT
TTTGTCACCACCAGGCCTGCCCTAAAAGAGCTCCTGAAGGAAGCACTAAACATGGAAAGG
AACAACCGGTACCAGCCACTGAAAAATCATGACAAATTG
>lcl|hg18_L1PA3_chr4_43961235_43967328
CTCCAAGAAATATGGGACTATGTGAAAAGACCAAATCTACATCTGATTGGTGTACCTGAA
AGTGACAGGGAGAATGGAACCAAGTTGGAAAACACTCTGCAGGATATTATCCAGGAGAAC
TTCTCCAATCTAGCAAGGCAGGCCAACATTCAGATTCAGGAAATACAGAGAACGCCACCA
AGATACTCCTCGAGAAGAGCAACTCCAAGACACATAATTGTCAGATTCACCAAAGTTGAA
ATGAAGGAAAAAATGTTAAGAGCAGCCAGAGAGAAAGGTTGGGTTACCCACAAAGGGAAG
CCCATCAGACTAACAGCGGATCTCTCAGCAGAAACTCTACAAGCCAGAAGAGAGTGGGGG
CCAATATTCAACATTCTTAAAGAAAAGAATTTTCAACCCAGAATTTCATATCCAGCCAAA
CTAAGCTTCATAAGTGAAGGAGAAATAAAATACTTTACAGACAAGCAAATGCTGAGAGAT
TTTGTCACCACCAGGCCTGCCTTACAAGAGCTCCTGAAGGAAGCAGTAAACATGGAAAGG
AACAACTGGTACCAGCCACTGCAAAAACATGCCAAAATG
>lcl|hg18_L1PA3_chr4_42789642_42795797
CTCCAAGAAATATGGGACTATGTGAAAAGACCAAATATGCATCTGATTGGTGTACCTGAA
AGTGATGGGGAGAATGGAACCAAGTTGGAAAACACTCTGCAGGATATTATCCAGGAGAAC
TTCCCCAATCTAGCAAGGCAGGCCAACTTTCAAATTCAGGAAATACAGAGAATGCCACAA
ACATACTTCTCGAGAAGAGCAACTCCAGGACACACAATTGTCAGATTCACCAAAGTTGAA
ATGAAGGAAAAAATGTTAAGGGGAGCCAGAGAGAAAGGTCGAGTTACCCACAAAGGGAAG
CCCATCAGACTAACAGCAGATCTCTCAGCAGAAACTCTACAAGCCAGAAGACAGTGGGGG
CCAATATTCAACATTCTTAAAGAAAAGAATTTTCAACCCAGAATGTCATATCCAACCAAA
CTAAGCTTCATAAGTGAAGGAGAAATAAAATACTTTACAGACAAGCAAATGCTGAGAGAT
TTTGTCACCACCAGGCCTGCCCTAAAAGAGATCCTGAAGGAAGCACTAAACATGGAAAGG
CACAACCAGTACCAGCCGCTGCAAAATCATGCCAAAATG
>lcl|hg18_L1PA3_chr4_132492999_132499014
GTCCAATAAATATGGGACTATGTGAAAAGACCAAATCTACGTCTGACTGGTGTACCTGAA
AGTGATGGGGAGAATGGAACCAAGTTGGGAAACACTCTGAAGGATATTATCCAGGAGAAC
TTCCCCAATCTAGCAAGGCAGGCCAACATTCAGATTCAGGAAATACAGAGAACGCCACAA
AGATACTCCTCAAGAAGAGCAACTCCAAGACACATAATTGTCAGATTCACCAAAGTTGAA
ATGAAGGAAAAAATGTTAAGGGCAGCCAGAGAGAAAGGTCAGGTTACCCACAAAGGGAAG
CCCATCAGACTAACAGCGGATCTCTTGGCAGAAACTCTACAAGCCAGAAGAGAGTGGGGG
CCAATATTCAACATTCTTAAAGAAAAGAATTTTCAACCCAGAATTTCATATCCAGCCAAA
CTAAGCTTCATAAGTGAAGGAGAAATAAAATCCTTTACAGACAAGCAAATGCTGAGAGAT
TTTGTCACCACCAGGCCCACCCTAAAAGAGCTCCTGAAGGAAGCGCTAAACATAGAAAGG
AACAACCGATACCAGCTGCTGCAAAATCATGCCAAAATG
>lcl|hg18_L1PA3_chr4_74635211_74641367
CTCCAAGAAATATGGGACTATGTGAAAAGACCAAATCTACATCTGATTGGTGTACCTGAA
AGTGACGGGGAGAATGGAACCAAGTTGGAAAACACT--GCAGGATATTATCCAGGAGAAC
TTCCCTAATCTAGCAAGGCAGGCCAACATTCAGATTCAGGAAATACAGAGAATGCCACAA
AGATACTCCTTGAGAAGAGCAACTCCAAGACACATAATTGTCAGATTCACCAAAGTTGAA
ATGAAGGAAAAAATGTTAAGGACAGGCAGAGAGAAAGGTCGGGTTACCCACAAAGGGAAG
CCCATCAGACTAACAGCGGATCTCTCGGCAGAAACTCTACAAGCCAGAAGAGAGTGGGGG
CCAATATTCAACATTCTTAAAGAAAAGAATTTTCAACCCAGAATTTCATATCCAGCCAAA
CTAAGTTTCATAAGTGAAGGAGAAATAAAATCCTTTACACACAAGAAAATGCTGAGGGAT
TTTGTCACCAACAGGCCTGCCCTAAAAGAGCTCCTGAAGGAAGCACTAAACATGGAAAGG
AAAAACTGGTACCAGCCACTGCAAAATCATGCCAAGTTG
>lcl|hg18_L1PA3_chr4_5646208_5652361
CTCCAAGAAATATGGGACTATGTGAAAAGACCAAATGTACGTCTGATTGGTGTACGTGAA
CATGACGGGGAGAATGGAAACAAGTTGGAAAACACTCTGAAGGATATTATCCAGGAGAAC
TTCCCCAATCTAGCAAGGCAGGCCAACATTCAGATTCAGGAAATACAGAGAATGCCACAA
AGATACTCCTCGAGAAGAGCAACTCCAAGACACATAATTGTCAGATTCACCAAAGTTGAA
ATGAAGGAAAAAATGTTAAGGGCAGCCAGAGAGAAAGGTCGGGTTACCCTCAAAGGGAAG
CCCATCAGACTAACAGCTGATCGCTAGGCAGAAACTCTACAAGCCAGAAGAGAGTGGGGG
CCAATATTCAACATTCTTAAAGAAAAGAATTTTCAACCCAGAATTTCATATCCCGCCAAA
CTAAGCTTCATAAGTGAAGGACAAATAAAATACTTTACAGACAAGCAAATGCTGAGAGAT
TTTGTCACCACCAGGCCTGCCCTAAAAGAGCTCCTGAAGGAAGCGCTAAACATGGAAAGG
AACAACTGGTACCAGCCACTGCAAAATCAAGCCAAATTG
>lcl|hg18_L1PA3_chr4_142518386_142524529
CTCCAAGAAATATGGGACTATGTGAAAAGACAAAATCTACGTCTGATTGGTGTACCTGAA
AGTGACAGGGAGAATGGAACCAAGCTGGAAA-CACTCTGCAGGATGTTATCCAGGAGAAT
TTCCCCAATCTGGCAAGGCAGGCCAACATTCAGATTCAGGAAATACAGAGAACACCACAA
AGATACTCCTCAAGAAGAGCAACTCCAAGACACATAATTGTCAGATTCACCAAAGTTGAA
ATGAAGGAAAAAATGTTAAGGGCAGCCAGAGAGAAAGGTCGGGTTACCCACAAAGGGAAG
CCCATCAGACTAACAGTGGACCTCTCGGCAGAAACTCTACAAGCCAGAAGAGAGTGGGGG
CCAATATCCAACATTCTTAAAGAAAAGAATTTTCAACCCAGAATTTCATATCCAGCCAAA
CTAAGCTTCATAAGTGAAGGAGAAATAAAATCCTTTACAGACAAGCAAATGCTGAGAGAT
TTTGTCACCACCAGGCCTGCCCTACAAGAGCTCCTGAAGGAAGCACTAAACATGGAAAGG
AACAACCAGTACCAGCCACTGCAAAATCATTTCAAATTG
>lcl|hg18_L1PA3_chr4_79442032_79448060
CTCCAAGAAATATGGGACTATGTGAAAAGACCAAATCTACGTCTGATTGGTGTACCTGAA
AGTGATGTGGAGAATGGAACCAAGTTGGAAAACACTCTGCAGGATATTATCCAGGAGAAC
TTCCCCAATCTAGCAAGGCAGGCCAACATTCAGATTCAGGAAACACAGAGAACGCCACAA
AGATACTCCTCGAGAAGAGCAACTCCAAGACGCATAATTGTCAGATTCACCAAAGTTGAA
ATGAAGGAAAAAATGTTAAGGGCAGCCAGAGAGAAAGGTCGGGTTACCCTCAAAGGGAAG
CCCATCAGACTAACAGCGGATCTCTTGGCCGAAACTCTACAAGCCAGAAGAGAGTGGGGG
CCAATATTCAACATTCTTAAAGAAAAGAATTTTCAACCCAGAATTTCATATCTAGCCAAA
CTAACCTTCATAAGTGAAGAAGAAATAAAATCCTTTAGAGACAAGCAAATGCTGAGAGAT
TTTGTCACCACCAGGCCTACCATAAAAGAGCTCCTGAAGGAAGCGCTAAACATGGAAAGG
AACAACCGGTACCAGCCACTGCAAAATCATGCCAAAATG
>lcl|hg18_L1PA3_chr4_81995585_82001740
CTCCAAGAAATATGGGACAATGTGAAAAGACCAAATCTACGTTTGATTGGTGTACCTGAA
AGTGATGGGGAGAATGGAACCAAGTTGGAAAACACTCTGCAGGATATTATCCAGGAGAAC
TTCCCCAATCTAGCAAGACAGGCCAACATTCAGATTCAGGAAATAAAGAGAATGTCACAA
AGATACTCCTCGAGAAGAGCAACTCCAAGACACATAATTGTCAGATTCACCAACGTTGAA
ATGAAGGAAAAAATGTTAAGGGCAGCCAGAGAGAAAGGTCGGGTTACCCACAAAGGGAAG
TGGATCAGACTAACAGCGGATTTCTCAGCAGAAACTCTACAAGCCAGAAGAGAGTGGGGG
CCAATATTCAACATTCTTAAAGAAAAGAATTTTCAACCGAGAATTTCATATCCAGCCAAA
CTAAGCTTCATAAGTGAAGGAGAAATAAAATATTTTATAGACAAGCAAATGCTGAGAGA-
TTTGTCACCACCAGGCCTGCCCTAAAAGAGTTCCTGAAGGAAGTGCTAAACATGGAAAGG
AACAACCAGTACCAGCTGCTGCAAAATCATGCCAAAATG
>lcl|hg18_L1PA3_chr5_114034468_114040496
CTCCAAGAAATATGGGACTATGTGAAAAGACCAAATCTACGTCTGATTGGCGTACCTGAA
AGTGACGGGGAGAATGGAACCAAGTTGGAAAACACTCTGCAGGATATCATCCAGGAGAAC
TTCCCCAATCTAGCAAGACAGGCCAACATTCAGATTCAGGAAATACAGAGAACGCCACAA
AGATACTCCTCGAGAAGAGCAACTCCAAGACACATAATTGTCAGATTCACCAAAGTTGAA
ATGAAGGAAAAAATGTTAAGGGCAGCCAGAGAGAAAGGTTGGGTTACCCTCAAAGGGAAG
CCCATCAGACTAACAGCAGATCTCTTGGCAGAAACTGTACAAGCCAGAAGAGAGTGGGGG
CCAATATTCAACATTCTTAAAGAAAAGAATTTTCAACCCAGAATTTCATATCCAGCCAAA
CTAAGCTTCATAAGTGAAGAAGAAATGAAATACTTTACAGACAAGCAAATGCTGAGAGAT
TTTGTCACCACCAGGCCTGCCCTAAAACAGCTCCTAAAGGAAGCACTAAACATGGAAAGG
AACAACCAGTACCAGCCGCTGCAAAATCATGCCAAAATG
>lcl|hg18_L1PA3_chr5_115038115_115044299
CTCCAAGAAATATGGGACTATGTG-AAAGACCAAATCTACGTCTGATTGGTGTAACTGAA
AGTGACGGGGAGAATGGAACCAAGTTGGAAAACACTCTGCAGGACATTATCCTGGAGAAC
TTCCCCAATCTAGCAAGGCAGGCCAACATTCAGATTCAGGAAATACAGAGAACGCCACAA
AGATATTCCTCGAGAAGAGCAACTCCAAGACACATAATTGTCACATTTGCCAAAGTTGAA
ATGAATGAAAAAATGTTAAGGGCAGCCAGAGAGAAAGGTCGGGTTACCCACAAAGGGAAG
CCCATCAGACTAACAGCGGATCTCTCGGCAGAAACTCTACAAGCCAGGAGAGAGTGGGGG
CCAATATTCAACATTCTTAAAGAAAAGAATTTTCAACCCAGAATTTCATATCCAGCCAAA
CTAAGCTTTATAAGTGAAGGAGAAATAAAATCCTTTACAGACAAGCAAATGCTGAGAGAT
TTTGTCACCACCAGGCCTGCCCTAAAAGAGCTCCTGAAGGAAGCACTAAACATGGAAAGG
AAAAACCGGTACCAGCCACTGCAAAATCATGCCAAAATG
>lcl|hg18_L1PA3_chr4_52495998_52502012
CTCCAAGAAATATGGGACTATGTGAAAAGACCAAATCTGCGTCTGATTGGTGTACCTGAA
AGTGATGGGGAGAATGAAACCAAGTTGGAAAACACTCTGCAGGGTATTATCCAGGAGAAC
TTCCCCAATCTAGCAACGCAGGCCAACGTTCAGATTCAGGAAATACAGAGAATGCCACAA
AGATACTCCTCGAGAAGAGCAACTTCCAGACACATAATTGTCAGATTCACCAAAGTTGAA
ATGAAGGAAAAAATGTTAAGGGCAGCCAGAGAGAAAGGTCGGATTACCCTCAAAGGGAAG
CCCATCAGACTAACAGGGGATCTCTCGGCAGAAACCCTACAGGCCAGAAGAGAGTGGGGG
CCAATATTCAACATGCTTAAAGAAAAGAATTTTCAACCCAGAATTTCATATCCAGCCAAA
CTAAGCTTCATAAGTGAAGGAGAAATAAAATACTTTACAGAGAAGCAAATGCTGAGAGAT
TTTGTCACCACCAGGCCTGCCCTAAAAGAGCTCCTGAAGGAAGCACTAAACATGGAAAGG
AACAACCAGTACCAGCCGCTGCAAAATCATGCCAAAATG
>lcl|hg18_L1PA3_chr4_94816973_94823118
CTCCAAGAAATATGGGAGTATGTGAAAAGACCAAATCTGCATCTGATTGGTGTACCTGAA
AGTGACTGGGAGAATGGAACCAAGTTGGAAAACACTCTGCAGGATATTATCCAGGACAAC
TTCCCCAATCTAGCAAGGCAGGCCAACATTCAGATTCAGGAAATACAGAGAATGCCACAA
AGCTACTCCTCGAGAAGAGCAACTCCAAGACACATAATTATCAGATTCACCAAAGTTGAA
CTGAAGGAAAAAATGTTAAGGGCAGCCAGAGAGAAAGGTCCGGTTACCCACAAAGGGAAG
CCCATCAGACTAACAGCAGATCTCTCAGCAGAAACTCTACAAGCCAAAAGAGAGTGGGGG
CCAATATTCAACATTCTTAAAGAAAAGAATTTTCAAACCAGAATTTCATATCCAGCCAAA
CTAAGCTTCATAAGTGAAGGATAAATAAAATACTTTACAGACAAGCAAGTGCTGAGAGAT
TTTGTCACCAACAGGCCTGCCCTAAAAGAGCTCCTGAAGGAAGCACTAAACATGGAAAGG
AACAATCAGTACCAGCCGCTGCAAAATCATGCCAAAATG
>lcl|hg18_L1PA3_chr4_90059734_90065877
CCCCAAGAAATATGGGACTATGTGAAAAGACCAAATCTACGTCTGATTGGTGTACCTGAA
AGTGACGGGGAGAATGGAACCAAGTTGGAAACCACTCTGCAGGATATTATCCAGGAGAAC
TTCCCCAATCTAGCAAGGCAGGCCAACATTCAGATTCAGGAAATACAGAGAACGCCACAA
AGATACTCCTCGAGAAGAGCAACTCCAAGACACATAATTGTCAGATTCACCAAAGTTGAA
ATGAAGGAAAAAATGTTAAGGGCAGCCAGAGAGAAAGGTCGGGTTACCCACAAAGGGAAG
CCTATCAGACTAACAGCGGATCTCTCGGCAGAAACTCTACCAGCCAGAAGAGAGTGAGGG
CCAATATTCAACATTCTTAAAGAAAAGAATTTTCAACCCAGAATTTCATATCCAGCCAAA
CTAATCTTCATAAGTGAAGGAGAAATAAAATCCTTTACAGACAAGCAAATGTTGAGAGAT
TTTGTCACCACCAGGCCTACCATAAAAGAGCTCCTGAAGGAAGCACTAAACATGGAAAGG
AACAACTGGTACCAGCCGCTGCAAAATCATGCCAAAATG
>lcl|hg18_L1PA3_chr4_5543206_5549326
CTCCAAGAAATATGGGACTATGTGAAAAGACCAAATCTACGTCTGATTGGTGTACCTGAA
AGTGACAGGGAAAACGGAACCAAGTTGGAAAACACTCTGCAGGATATTATCCAGGAGAAC
TTCCCCAATCTAGCAAGGCAGGCCAACATTCAGATTCACGAAATACAGAGAATGCCACAA
AGATACTCCTCGAGAAGAGCAACTCCAAGACACATAATTGTCAGATTCACCAAAGTTGAA
ATGAAGGAAAAAATGTTAAGGGCAGCCAGAGAGAAAGGTCGGGTTACCCACAAAGGGAAG
CCCATCAGACTAACAGCTGATCGCTAGGCAGAAACTCTACAAGCCAGAAGAGAGTGGGGG
CCAATATCCAACATTCTTAAAGAAAAGAATTTTCAACCCAGAATTTCATATCCCGCCAAA
CTAAGCTTCAAAAGTGAAGGAGAAATAAAATACTTTACAGACAAGCAAACGCTGAGAGAT
TTTGTCACCATCAGGCCTGCCCTAAAAGAGCTCCTGAAGCAAGCACTAAACATGGAAAGG
AACAACTGGTAGCAGCCACTGCAACATCATGCCAAAATG
>lcl|hg18_L1PA3_chr4_143393948_143399970
CTCCAAGAAATATGGGACTATGTGAAAAGACCAAATCTACGTCTGATTGGTGTACCTGAA
AGTGACGAGGAGAATGGAACCAAGGTGGAAAACACTCTGCAGGATATTATCCAGGAGAAC
TTCCCCAATCTAGCAAGGCAGGCCAACATTCAGATTCAGGAAATACAGAGAATGCCACAA
AGATACTCCTCGAGAAGAGCAACTCCAAGACACATAATTGTCAGATTCACCAAAGTGGAA
ATGAAGGAAAAAATGTTAAGGGCAGCCAGAGAGAAAGGTCGGGTTACCCTCAAAGGGAAG
CCCATCAGACTAACAGCGGCTCTCTCGGCAGAAACTCTACAAGCCAGAAGAGAGTGGGGG
CCAATATTCAACATTCTTAAAGAAAAGAATTTTCAACCCAGAATTTCATATCCAGCCAAA
CTAAGCTTCATAAGTGAAGGAGAAATAAAATACTTTACAGACAAGAAAATGCTGAGAGAT
TTTGTCACCACCAGGCCTGCCCTAAAAGAGCTCCTGAAGGAAGCGCTAAACATGGAAAGG
AACAACCGGTACCAGCCGCTGCAAAATCATGCCAAAATG
>lcl|hg18_L1PA3_chr5_117746566_117752658
C-CCAAGAAATATGGGACTATGTGAAAAGACCAAATCTACGTCTGATTGGTGTACCTGAA
AGTGACGGAGAGAATGGAACCAAGTTGGAAAACACTCTGCAGGATATTATCCAGGAGAAC
TTCCCCAATCTAGCAAGGCAGGCCAACATTCAGATTCAGGAAATACAGAGAACGCCACAA
AGATACTCCTTGAGAAGAGCAACTCCAAGACACATAATTGTCAGATTCTCCAAAGTTGAA
ATGAAGGAAAAAATGTTAGGGGCAGCTAGAGAGAAAGGTCGGGTTACCCACAAAGGGAAG
CCCATCAGACTAACAGCTGATCTCTCGGCAGAAACTCTACAAGCCAGAAGAGAGTGGGGG
CCAATATTCAACATTCTTAAAGAAAAGAATTTTCAACCCAGAATTTCATATCCAGCCAAA
CTAAGCTTCATAAGTGAAGGAGAAATAAAATACTTTACAGACAAGCAAATGCTGAGAGAT
TTTGTCACCACCAGGCCTGCCCTAAAAGACCTCCTGAAGGAAGCACTAAACATGGAAAGG
AACAACCGGTACCAGCTGCTGCAAAATCATGCCAAAATG
>lcl|hg18_L1PA3_chr5_116701849_116707881
CTCCAAGAAATATGGGACTATGTGAAAAGACCAAATCTACGTCTGATTGGTGTACCTGAA
AGTGACGGGGAGAATGGAACCAAGTTGGAAAACACTCTGCAGGATATTATCCAGGAGAAC
TTCCCCAATCTAGCAAGGCAGGCCAACATTCAGATTCAGGAAATACAGAGAATGCCACAA
AGATACTCCTCGAGAAGAGCAACTCCAAGACACATAATTGTCAGATTCACCAAAGTTGAA
ATGAAGGAAAAAATGTTAAGGGCAGCCAGAGAGAAAGGTCGGGTTACCCTCAAAGGGAAG
CCCATCAGACTAACAGCGGATCTCTCGGCAGAAACTCTACAAGCCAAAAGAGAGTGGGGG
CCAATATTCAACATTCTTAAAGAAAAGAATTTTCAACCCAGAATTTCATATCCAGCCAAA
CTAAGCTTCATAAGTGAAGGAGAAATAAAATACTTTACAGAAAAGCAAATGCTGAGAGAT
TTTGTCACCACCAGGCCTGCCCTAAAAGAGCTCCTGAAGGAAGCACTAAACATGGTAAGG
AACAACCGGTACCAACCGCTGCAAAATCATGCCAAAATG
>lcl|hg18_L1PA3_chr4_95239079_95245221
CTCCAAGAAATATGGGACTATGTGAAAAGACCAAATCTGCATCTGATTGGTGTACCTGAA
AGTGACGGGGAGAATGGAACCAAGTTGGAAAACACTCTGCAGGATACTATCCAAGACAAC
TTCCCCAATCTAGCAAGGCAGGCCAACATTCAGATTCAGGAAATACAGAGAACGCCACAA
AGATACTCCTCGAGAAGAGCAACTCCAAGACACATAATTGTCAGATTCACCAAAGTTGAA
ATGAA-GAAAAAATGTTAAGGGCAGCCAGAGAGAAAGGTCGGGTTACCCACAAAGGGAAG
CCCATCAGACTAACAGCTGATCTCTTGGCAAAAACTCCACAAGCCAGAATAGAGTGGGGG
CCAATATTCAACATTCTTAAAGAAAAGAATTTTCAACCCAGAATTTCATATCCAGCCAAA
CTAAGCTTCACAAGTGAAGGAGAAACAAAATCCTTTACGGACAAGCAAATGCTGAGAGAT
TTTGTCACCACCAGGCCTGCCCTAAAAGAGCTCCTGAAGGAAGCACTAAACATGGAAAGG
AACAACCAGTACCAGCCACTGCAAAATCATGCCAAATTT
>lcl|hg18_L1PA3_chr5_111244435_111250578
CTCTAAGAAATATGGGACTATGTGAAAAGACTGAATCTACGTCTGATTGGTGTACCTGAA
AGTGACGGGGAGAATGGAACTAAGTTGGAAAACACTCTGCAGGATATTATCCAGGAGAAC
TTCCCCAATCTAGCAAGGCAGGCGACCATTTGGATGCAGGAAATACAGAGAACGCAACAA
AGATACTCCTCAAGAAGAGCAACTCGAAGACACATAATTGTCAGATTCACCAAAGTTGAA
ATGAAGGAAAAAATGTTAAGGGCAGCCAGAGAGAAAGGCTGGGTTACCCACAAAGGGAAG
CCCATCAGACTAACAGCTGATCTCTCGGCAGAAACTCTACAAGCCAGAAAAGAGTGGGGG
CCAATATTCAACATTCTTAA----AAGAATTTTCCACCCAGAATTTCATATCCAGCCAAA
CTAAGCTTCATAAGTGAAGGAGAAATAAAATACTTTACAGACAAGCAAATGCTGAGAGAT
TTTGTCACCACCAGGCCTGCCCTAAAAGAGCTCCTGAAGGAAGCACTAAACATGGAAAGG
AACAACCGGTACCAGCCACTGCAAAATCATGCCAAATGG
>lcl|hg18_L1PA3_chr4_135348384_135354532
CTCCAAGAAATATGGGACTATGTGAACAGACCAAATCTACATCTGATTGGTGTACCTGAA
AGTGACGGGGAGAATGGAACCAAGTTGGAAAACACTCTGCAGGATATTATCCAGGATCAC
TTCCCCAACCTAGCAAGGCAGGCCAACATTCAGATTCAGGAAATACAGAGAACGCCACAA
AGATACTCCTTGAGAAGAGCAACTCCAAGACACATAATTGTCAGATTCACCAAAGTTGAA
ATGAAGGAAAAAATGTTAAGGGCAGCCAGAGAGAAAGGTTGGGTTACCCACAAAGGGAAG
CCCAACAGACTAACAGCGGATCTCTCAGCAGAAACTCTACAAGCCAGAAGAGAGTGGGGG
CCAATATTCAACATTCTTAAAGAAAAGAATTTTCAACCCAGAATTTCATATCCAGCCAAA
CTAAGCTTCATAAGTGAAGGAGAAATAAAATACTTTACAGACAAGCAAATGCTGAGAGAT
TTTGTCACCACCAGGCCTGCCCTAAAAGAGCTCCTGAAGGAAGCACTAAACATGGAAAGG
AACAACCGGTACCAGCCGCTGCAAAATCATGCAAAAATG
>lcl|hg18_L1PA3_chr5_111349600_111355712
CTCCAAGAAATATGGGACTATGTGAAAAGACCACATCTACATCTGATTGGTGTACCTGAA
AGTGACGGGGAGAATGGAACCAAGTTGGAAAACACTCTGCAGGATATTATCCAGGAGAAC
TTCCCCAATCTAGCAAGGCAGGCGACCATTTGGATGCAGGAAATACAGAGAACACCACAA
AGATACTCCTTGAGAAGAGCAACTACAAGACACATAATTGTCAGATTCACCAAAGTTGAA
AGGAAGGAAAAAATGTTAAGGGCAGTCAGAGAGAAAGGTCGGGTTACCCACAAAGGGAAG
CCCATCAGACTAACAGCGGATCTCTCGGCAGAAACTTTACAAGCCAGAAGAGAGTGGG-G
CCAATATTCAACATTCTTAAAGAAAAGAATTTTCAACCCAGAATTTCATATCCAGCCAAA
CTAAGCTTCATAAGTGAAGGAGAAATAAAATACTTTACAGACAAGCAAATGCTGAGAGAT
TTTGTCA-CACCAGGCCTGCCCTAAAAGAGCTCCTGAAGGAAGCACTAAACATGGAAAGG
AACAACCGGTACCAGCCACTGCAAAATCACGCCAAATGG
>lcl|hg18_L1PA3_chr4_61379587_61385597
CTCCAAGAAATATGGGACT--GTGAAAAGACCAAATCTACTTCTGATTGGTGTACCTGAA
AGTGACGGAGAGAATGGAACCAAGTTGGAAAACACTCTGCAGGATATTATCCAGGAGAAC
TTTGCCAAACTAGCAAGGCAGGCCAACATTCAGATTCAGGAAATACAGAGAACGCCACAA
AGATACTCCTCGAGGAGAGCAACTCCAAGACACATAATTGTCAGATTCACCAAAGTTGAA
ATGAAGGAAAAAATGTTAAGGGCAGCCAGATAGAAAGGTCGGGTTACCCTCAAAGGGAAG
CCCATCAGACTAACAGAGGATCTCTTGGCAGAAACTCTACAAGCCAGAAGAGAGTGGGGG
ACAATATTCAACATTGTTAAAGAAAAGAATTTTCAACCCAGAATTTCATATCCAGCCAAA
CTAAGCTTCATAAGTGAAGGAGAAATAAAATACTTTACAGACAAGCAAATGCTGAGAGAT
TTTGTCACCACCAGGCGTGCACTAAAAGAGCTCCTGAAGGAAGTGCTAAACATGGAAAGG
AACAACTGGTACCAGGCACTGCAAAATCATGCCAAAATG
>lcl|hg18_L1PA3_chr4_158315495_158321518
CTCCAAGAAATATGGGACTATGTGAAAAGACCAAATCTACGTCTGATTGGTGTACCTGAA
AGTGACGGGGAGAATGGAACCAAGTTGGAAAACACTCTGCAGGATATTATCCAGGAGAAC
TTCCCCAATCTAGCAAGGCTGGCCAACATTCAGATTCAGGAAATACAGAAAACGCCACAA
AAATACTCCTCAAGAAGAGCAACTCCAAGACACATAATTGTCAGATTCACCAAAGTTGAA
ATGAAGGAAAAAATGTTAAGGGCAGCCAGAGAGAAAGGTCGGGTTACCCTCAAAGGGAAG
CCCATTAGACTAACAGTGGATCTCTCGGCAGAAACTCTACAAGCCAGAAGAGAGTGGGGG
CCAATATTCAACATTCTTAAAGAAAAGAATTTTCAACCCAGAATTTCATATCCAGCCAAA
CTAAGCTTCATAAGTGAAGGAGAAATAAAATACTTTACAGACAAGCAAATGCTGAGAGAT
TTTGTCACCACCAGGCCTGCCCTAAAAGAGATCCTGAAGGAAGTGATAGACATGGAAAGG
AAGAACCGGTACCAGCCACTGCAAAATCATGCCAAAATG
>lcl|hg18_L1PA3_chr4_128817214_128823361
CTCCAAGAAATATGGGACTATGTGGAAAGACCAAATCTACGTCTGATTGGTGTACCTGAA
AGTGATGGGGAGAATGGAACCAAGTTGGAAAACACTCTGCAGAATATTATCCAGGAGAAC
TTCCCCAATCTAGCAAGGCAGGCCAACATTCAGATTCAGGAAATACAGAGAACGCCACAA
AGATACTCCTCGAGAAGAGCAACTCCAAGACACATAATTGTCAGATTCACCAAAGTTGAA
ATGAAGGAAAAAATGTTAAGGGCAGCCAGAGACAAAGTTCGGGTTACCCACAAAGGGAAG
CCCATCAGACTAACAGTGGATCTCTCGGCAGAAACCCTACAAGCCAGAAGAGACTGGGGG
CCAATATTCAACATTCTTAAAGAGAAGAATTTTCAACCCAGAATTTCATATCCAGCCAAA
CTAAGCTTCATAAGTGAAGGAGAAATAAAATACTTCACAGACAAGCAAATGCTGAGAGAT
TTTGTCACCACCAGGCCTGCCCTAAAAGAGCTCCTGAAGGAAGCACTAAACATGGAAAGG
AACAACTGGTACCGGCCACTGCAAAATCATGCCAAATTG
>lcl|hg18_L1PA3_chr4_130994511_131000535
CTCCAAGAAATATGGGACTACGTGAAAAGACCAAATCTACGTCTGATTGGTGTACCTGAA
AGTGATGGGGAGAATGGAACCAAGTTGGAAAACACTCTGCAGGATATTATCCAGGAGAAC
TTCCCCAATCTAGCAAGGCAGGCCAACGTTCAGATTCAGGAAATACAGAGAACGCCACAA
AGATACTCCTCGAGAAGAGCAACTCCAAGACACATAATTGTCGGATTCACCAAAGTTGAA
ATGAAGGAAAAAATGTTAAGGGCAGCCAGAGAGAAAGGTCGGGTTACCCTCAAAGGGAAG
CCCATCAGACTAACAGCGGATCTCTCGGCAGAAACCCTACAAGCCAGAAGAGAGTGGGGG
CCAATATTCAACATTCTTAAAGAAAAGAATTTTCAACCCAGAATTTCATATCCAGCCAAA
CTGAGCTTCATAAGTGAAGGAGAAATAAAATACT-TACCAACAAGCAAATGCTGAGAGAT
TCTGTCACCACCAGGCCTGCCCTAAAAGAGCTCCTGAAGGAAGTGCTAAACATGGAAAGG
AACAACCGGTACCAGCCGCTGCAAAATCATGCCAAAATG
>lcl|hg18_L1PA3_chr4_169015608_169021629
CTCCAAGAAATATGGGACTATGTGAAAAGACCAAATCTACGTCTGATTGGTGAACCTGAA
AGTGACAGGGAGAATGCAACCAAGTTGGAAAACACTCTGCAGGATATTATCCAGGAGAAC
TTCCCCAATCTAGCAAGGCAGGCCAACGTTCAGATTCAGGAAATACAGAGAACATCACAA
AGATACTCCTTGAGAAGAGCAACTCCAAGACACATAATTGTCAGATTCACCAAAGTTGAA
ATGAAGGAAAAAGTGTTAAGGGCAGCCAGAGAGAAAGGTCGGGTTACCCTCAAAGGGAAG
CCCATCAGACTAACAGCGGATCTTTCGGCAGAAACTCTACAAGCCAAAAGAGAGTGGGCG
CCAATATTCAACATTCTTAAAGAAAAGAATTTTCAACCCAGAATTTCATATCCAGCCAAA
CTAAGCTTCATAAGTGAAGGAGAAATAAAATACTCTACAGACAAGCAAATGCTGACAGAT
TTTGTCACCACCAGGCCTGCCCTAAAAGAGCTCCTGAAGGAAGCACTAAACATGGAAAGG
AACAACCGGTACCAGCCACTGCAAAATCATGCCAAAATG
>lcl|hg18_L1PA3_chr4_56402661_56408817
CTCCAAGAAATATGGGACTATATGAAAAGACCAAATCTACGTCTGATTGGTGTACCTGAA
AGTGACGGGGAGAATGGAACCAAGTTGGAAAACACTCTGCAGGATATTATCCAGGAGAAC
TTCCCCAATCTAGCAAGGCAGGCCAACATTCAAATTCAGGAAATACAGAGAATGCCACAA
AGATAATCCTCGAGAAGAGCAACTCCAAGACACATAATTGTCAGATTCACCAAAGTTGAA
ATGAAGGAAAAAATGTTAAGGGCAGCCTGAGAGAAAGGTCAGGTTACCTACAAAGGGAAG
CCCATCAGACTAACAGCGGATCTCTCAGCAGAAACTCTATAAGCCAGAAGAGAGTGGGGG
CCAATATTCAACATTCTTAAAGAAAAGAATTTTCAACCCAGAATTTCATATCCAGCCAAA
CTAAGCTTCATAAGTGAAAAAGAAATAAAATCCTTTATAGACAAGCAAATGCTGAGAGAT
TTTGTCACCACCAGGCCTGCCCTACAAGAGCTCCTGAAGGAAGCACTAAACATGGAAAGG
AACAACCGGTACCAGCCGCTGCAAAATCATGCCAAATTG
>lcl|hg18_L1PA3_chr4_183514864_183521020
CTCCAAGAAATATGGGACTATGTGAAAAGACCAAATCTACATCTGATTGGTGTACCTGAA
AGTGACGGGGAGAATGGAACCAAGTTGGAAAACACTCTGCAGGACATTATCCAGGAGAAC
TTCCCCAATCTAGCAAGGCAGG--AACATTCAGATTCAGGAAATACAGAGAACGCCACAA
AGATACTCCTCGAGAAGAGCAACTCCAAGACACATAATTGTCAGATTCACCAAAGTTGAA
ATGAAGGAAAAAATGTTAAGGGCAGCCAGAGAGAAAGGTCGGGTTACCCACAAAGGGAAG
CCCATCAGACTAACAGCGGATCTCTCGGCAGAAACTCTACAAGCCAGAAGAGAATGGGAG
CCAATATTAAACATTCTTAAAGAAAAGAATTTTCAACCCAGAATTTCATATCCAGCCAAA
CTAAGCTTCATAAGTGAAGGAGAAATAGAATACTTTACAGACAAGCAAATGCTAAGAGAT
TTTGTCACCACCAGGCCTGCCCTAAAAGAGCTCCTGAAGGAAGCACTACACATGGAAAGG
AACAACTAGTACCAGCCACTGCAAAATCATGCCAAAATG
>lcl|hg18_L1PA3_chr5_108805221_108811243
CTCCAAGAAATATGGGACTATGTGAAAAGACCAAATCTACGTCTCATTGGTGTACCTGAA
AGTGAAGGGGAGAATGGAACCAAGTTGGAAAACACTCTGCAGGATATTATCCAGGAGAAC
TTCACCAATCTAGCAAGGCAGGCCAACATTCACATTCAGGAAATACAGAGAATGCCACAA
AGATACTCCTCGAGAAGAGCAACTCCAAGACACATAATTGTCAGATTCACCAAAGTAGAA
ATGAAGGAAAAAATGTTAAGGGCAGCCAGAGAGAAAGGTTGGGTTACCCTCAAAGGGAAG
CCCATCAGACTAACAACGGATCTCTCGGCAGAAACTCTACAAGCCAGAGGAGAGTGGGGG
CCAATATTCAACATTCTTAAAGAAAAGAATTTTCAGCCCAGAATTTCATGTCCAGCCAAA
CTAAGCTTCATAAGTGAAGGAGAAATAAAATACTTTACAGACAAGCAAATGCTGAGAGAT
TTTGTCACCACCAGGCCTGCCCTAAAAGAACTCCTGAAGGAAATGCTAAACATGGAAAGG
AACAACCGGTACCAGCCACTGCAAAATGATGCCAAAATG
>lcl|hg18_L1PA3_chr4_62189618_62195616
CTCCAAGAAATATGGGACTATGTGAAAAAACCAAATCCATGTCTGATTGGTGTACCTGAA
AGTGATGGGGAGAATGGAACCAAGTTGGAAAACACTCTGCAGGATATTATCCAGGAGAAC
TTCCCCATTCTAGCAACGCAGGCCAACATTAAGACTCAGGAAATACAGAGAACGCCACAA
AGATATTCCTCAAGAAGAGCAACTCCAAGACACATAATTGTCAGATTCACCAAAGTTGAA
ATGAAGGAAAAAATGTTAAGGGCAGCCAGAGAGAAAGGTCGGGTTACCCTCAAAGGGAAG
CCCATCAGACTAACAGTGGATCTCTCGGCAGAAACTCTACAAGCCAGAAGAGAGTGGGGG
ACAATATTCAACATTGTTAAAGAAAAGAATTTTCAACCCAGAATTTCATATCCAGCCAAA
CTAAGCTTCATAAGTGAAGGAGAAATAAAATACTTTACAGATAAGCAAATGCTGAGAGAT
TTTGTCACCACCAGGCCTGCCCTAAAAGAGCTCCTGAAGGAAGCGCTAAACATGGAAAGG
AACAACCGGTACCAGCCGCTGCAAAATCATGCCAAAATG
>lcl|hg18_L1PA3_chr4_81827853_81833884
CTCCAAGAAATATGGGACTATGTGAAAAGACCAAATATACGTCTGATTGGTGTACCTGAA
AGTGACGGGGAGAATGGAACCAAGTTGGAAAGCACTCTGCAGGATATTATCCAGGAGAAC
TTCCCCAATCTAGCAAGGCAGGCCAACATTCAGATTCAGGAAATACAGAGAACTCCACAA
AGATACTCCTCGAGAAGAGCAACTCCAAGACACATAATTGTCAGATTCACCAACGTTGAA
ATGAAGGAAAAAATGTTAAGGGCAGCCAGAGAGAAAGGTCGGGTTACCCTCAAAGGGAAG
CCCATCAGACTAACAGCGGATCTCTCGGCAGAAACTCTACAAGCCAGAACAGAGTGGGGG
CCAATATTCAACATTCTCAAAGAAAAGAATTTTCAACACAGAATTTCATATCCAGCCAAA
CTAAGCTTCAAAAGTGAAGGAGAAATAAAATACTTTACAGACAAGCAAATGCTGAGAGAT
TTTGTCACCACCAGGCCTGCCCTACAAGAGCTCCTGAAGGAAGTGCTAAACATGGAAAGG
AACAACTGGTACCAGCCGATGCAAAATCATGCCAAATTG
>lcl|hg18_L1PA3_chr4_23252466_23258493
CTCCAAGAAATATGGGACTATGTGAAAAGATCAAATCTACGTCTGATTGGTGTACCTGAA
AGTGACGGGGAGAATGAAACCAAGTTGGAAAACACTCTGCAGGATATTATCCAGGAGAAC
TTCCCCAATCTAGCAAGACAGGCCAACATTCAGATTCAGGAAATACAGAGAACGCCACAG
AGATACTCCTCGAGAAGAGCAACTCCAAGACACATAATTGTCAGATTCACCAAAGTTGAA
ATGAAGGAAAAAATGTTAAGGGCAGCCAGAGAGAAAGGTCAGGTTACCCTCAAAGGGAAG
CCCATCAGACTAACAGTGGATCTCTGGGCAGAAACTCTACAAGCCAGAAGAGAGTGGGGG
CCAATATTCAACATCCTTAAAGAAAAGAATTTTCAACCCAGAATTTCAAATCCAGCCAAA
CTAAGCTTCATAAGTGAAGGAGAAATAAAACACTTTACAGACAAGCAAATGCTGAGAGAT
TTTGTTACCACCAGGCCTGCCCTAAAAGAGCTCCTGAAGGAAGCACTAAACATGGAAAGG
AACAACTGGTACCAGCCGCTGCAAAATCATGCCAAAATG
>lcl|hg18_L1PA3_chr4_173060857_173066919
CTCCAAGAAATATGGGACTATGTGAAAAGACCAAATCTGCGTCTGATTGGTGTACATGAA
AGTGACGGGGAGAATGGAACCAAGTTGGAAAACACTCTGCAGGATATTATCCAGGAGAAC
TTCCCCAATCTAGCAAGGCAGGCCAACATTCAGATTCAGGAAATACAGAGAATGCCACAA
AGATACTCCCTGAGAAGAGCAACTCCAAGACACATAATTATCAGATTCACCAAAGTTGAA
ATGAAGGAAAAAATGTTAAGGGCAGCCAGAGAGAAAGGTCGGGTTACCCTCAAAGGGAAG
CCCATCAGACTAACAGCAGATCTCTCAGCAGAAACTCTACATGCCAGAAGAGAGTGGGGG
CCAATATTCAACATTCTTAAATAAAAGAATTTTCAACCCAGAATTTCATATCCAGCCAAA
CTAAGCTTCATAAGTGAAGGAGAAATAAAATACTTTACAGACAAGCAAATGCTGAGAGAT
TTTGTCACCACCAGGCCTGCCCTAAAACAGCTCCTGAAGGAAGCGCTAAACATGGAAAGG
AACAACCGATACGAGCCACTGCAAAATCATGCCAAAATG
>lcl|hg18_L1PA3_chr4_5814543_5820556
CTCCAAGAAATATGGGACTATGTGAAAAGACCAAATCTACGTCTGATTGGTGTACCTGAA
AGTGATGGGGAGAATGGAACCAAGTTGGAAAACACTCTGCAGGATATTATCCAGGAGAAC
TTCCCCAATCTAGCAAGGCAGGCCAACATTCAGATTCAGGAAATACAGAGAACGCCACCA
AGATACTCCTCGAGAAGAGCAACTCCAAGACACATAATTGTCAGATTCACCAAAGTTGAA
ATGAAGGAAAAAATGTTAAGGGCAGCCAGAGAGAAAGGTCGGGTTACCCACAAAGGGAAG
CCCATCAGACTAACAGCTGATCGCTAGGCAGAAACTCTACAAGCCAGAAGAGAGTGGGGG
CCAATATCCAACATTCTTAAAGAAAAGAATTTTCAACCCAGAATTTCATATCCAGCCAAA
CTATGCTTCATAAGTGATGGAGAAATAAAATACTTTACAGACAAGCAAATGCTGAGAGAT
TTTGTCACCACCAGGCCTGCCCTAAAAGAGCTCCTGAAGGAAGCGCTAAACATGGAAAGG
AACAACCGGTACAAGCCGCTGCAAAATCAAGCCAAAATG
>lcl|hg18_L1PA3_chr4_165282410_165288434
CTCCAAGAAATATGGGACTATGTGAAAAGACCAAATCTACGTCTGATTGCTGTACCTGAA
AGTGACTGGGAGAATGGAACCAAGTTGGAAAACACTCTGCAGGATATTATCCAGGAGAAC
TTCCCCAATCTAGCAAGGCAGGCCAACGTTCAGATTCAGGAAATACAGAGAACGCCACAA
AGATACTCCTCGAGAAGAGCAACTCCAAGACACATAATTGTCAGATTCACCAAAGTTGAA
ATGAAGGAAAAAATGTTAAGGGCAGCCAGAGAGAAAGGTCGGGTTACCCTCAAAGGGAAG
CCCATCAGACTAACAGCAGATCTCTCGGCAGAAACTCTACAAGCCAGAAGAGAGTGGGGG
CCAATATTCAACATTCTTAAAGAAAAGAATTTTCAACCCAGAATTTCATATCCAGCCAAA
CTAAGCTTCATAAGTGAAGGAGAAATAAAATCCTTTACAGACAAGCAAATGCTGAGAGAT
TCTGTCACCACCAGGCCTGCCCTAAAAGAGCTCCTGAAAGAAGCGCTAAACATGGAAAGG
AACAACCGATACCAGCCGCTGCAAAATCATGCCAAAATG
>lcl|hg18_L1PA3_chr4_96311407_96317430
CTCCAAGAAATATGGGACTATGTGGAAAGACCAAATCTACATCTGATTGGTGTACCTGAA
AGTGATGGGGAGAATGGAACCAAGTTGGAAAACACTCTGCAGGATATTATCCAGGAGAAC
TTCCCCAGTCTAGCAAGGCAGGCCAACACTCAGATTCAGGAAATACAGAGAATGCCACAA
AGATACTCCTCAAGAAGAGAAAGTCCAAGACACATAATTGTCAGATTCACCAAAGTTGAA
ATGAAGGAAAAAATGTTAAGGGCAGCCAGAGAGAAAGGTCGGGTTACCCACAAAGGGAAG
CCCATCAGACTAACACCTGATCTCTCAGCAGAAACTCTACAAGCCAGAAGGGAGTGGGGG
CCAATATTCAACATTCTTAAAGAAAAGAATTTTCAACCCAGAATTTCATATCCAGCCAAA
CTAAGCTTCATAAGTGAAGGAGAAATAAAATACTTTACAGACAAGCAAATGCTGAGAGAT
TTTGTCACCACCAGGCCTGCCCTAAAAGAGCTCCTGAAGGAAGCACTAAACATGGAAAGG
AACAACCGGTACCAGCCACTGCAAAATCATGCCAAAATG
>lcl|hg18_L1PA3_chr5_105986419_105992411
CTCCAAGAAATATGGGACTATGTGAAAAGACCAAATCTATGTCTGATTGGTGTACCTGGA
AGTGATGGGGAGAATGGAACCGAGTTGGAAAACACTATGCAGGATATTATCCAGGAGAAC
TTCCCCAATCTAGCAAGGCAGGCCAACATTCAAATTCAGGAAATACAGAGAACGCCATAA
AGACACTCCTCGAGAAGAGCAACTTCAAGACACATAATTGTCAGATTCACCAAAGTTGAA
ATGAAGGAAAAAATGTTAAGGGCACCCAGAGAGAAAGGTCGGGTTACCCACAAAGGGAAG
CCCATCAGACTAACAGCGGATCTCTCGGCAGAAACTCTACAAGCCAGAAGAGAGTGGGGG
CCAATAGTCAACATTCTTAAAGAAAAGAATTTTCGACCCAGAATTTCATATCCAGCCAAA
CTAAGCTTCATAAGTGAAGGAGAAATAAAATACTTTACAGACAACCAAATGCTGAGAGAT
TTTGTCACCACCAGGCCTGTCCTAAAAGAGCTCCTGAAGGAAGCAATAAACATGGAAAGG
AACAACGGGTACCAGCCACTGCAAAATCATGCCAAAATG
>lcl|hg18_L1PA3_chr4_140021883_140028043
CTCCAAGAAATATGGGACTATGTGAAAAGACCAAATCTACGACTGATTGGTGTACCTGAA
AGTGACGGGGAGAATGGAACCAAGTTGGAAAACCCTCTGCAGGATATTATCCAGGAGAAC
TTCCCCAATCTAGAAAGGGAGGCCAACATTCAGATTCAGGAAATACAGAGAACACCACAA
AGATACTCCTCGAGAAGAGCAACTCCAAGACACATAATTGTCAGATTCACCAAAGTTGAA
ATGAAGGAAAAAATGTTAAGGGCAGCCAGAGAGAAAGGTCAGGTTACCCACAAAGGGAAG
CCCATCAGACTAACAGCGGATCTCTTGGAAGAAACTCTACAAGCCAGAAGAGAGTGGGGG
CCAATATTCAACATTCTTAAAGAAAAGAATTTTCAACCCAGAATTTCATATCCAGCCAAA
CTAAGCTTCATAAGTGAAGGAGAAATAAAATACTTTACAGACAAGCAAATGCTGAGAGAT
TTTGTCACCACCAGGCCTGCCCTAAAAGAGCTCCTGAAGGAAGCACTAAACATGGAAAGG
AACAACCGGTACCAGCCGCTGCAAAATCATGCCAAAGTG
>lcl|hg18_L1PA3_chr4_85092366_85098382
CTCCAAGAAATATGGGACTATGTGCAAAGACCAAATCTACGTCTGATTTGTGTACCTGAA
AGTGACGGGGAGAATGGAACCAAGTTGGAAAACACTCTGCAGGATATTATCCAGGAGAAC
TTCCCCAATCTAGCAAGGCAGCCCAACATTCAGATTCAGGAAATACAGAGAACGCCACAA
AGATACTCCTCGAGAAGAGCAACTCCAAGACACATAATTGTCAGATTCACCAAAGTTGAA
ATGAAGGAAAAAATGTTAAGGGCAGCCAGAGAGAAAGGTCGGGTTACCCTCAAAGGGAAG
CCCATCAGACTAACAGCAGATGTCTCGGCAGAAACTCTACAAGCCAGAAGAGAGTGGGGG
CCAATATTCAACATTCTTAAAGAAAAGAATTTTCAAGCCAAAATTTCATATCCAGCCAAA
CTAAGCTTCATAAGTGAAGGACAAATAAAATACTTTACAGACAAGCAAATGCTGAGAGAT
TTTGTCACCACCAGGCCTGCCCTAAAAGAGCTCCTGAAGGAAGCACTAAACATGGAAAGG
AACAACTGGTACCAGCCGCTGCAAAATCATGCCAAAATG
>lcl|hg18_L1PA3_chr4_160850115_160856164
CTCCAAGAAATATGGGACTATGTGAAAAAACCAAATCTACGTCTGATTGGTGTACCTGAA
AGTGATGGGGAGAATGGAACGAAGTTGGAAAACACTCTGCAGGATATTATCCAGGAGAAT
TTCCCCAATCTAGCAAGGCAGGCCAACGTTCAGATTCAGGAAATACAGAGAATGCCACAA
AGATACTCCTCGAGAAGAGCAACTCCAAGACACATAATTGTCAGATTCACCAAAGTTGAA
ATGCAGGAAAAAATGTTAAGGGCAGCCAGAGAGAAAGGTCAGGTTACCCACAAAGGGAAG
CCCATCGGACTAACAATGGATCTCTCGGCAGAAACCCTACAAGCCAGAAGAGAGTGGGGG
CCGATATTCAACATTCTTAAAGAAAAGAATTTTCAACCCAGAACTTCATATCCAGCCAAA
CTAAGCTTCATAAGTGAAGGAGAAATAAAATACTTTACAGACAAGCAAATGCTGAGCGAT
TTTGTCACCACCAGGCCTGCCCTAAAAGAGCTCCTGAAGGAAGTGCTAAACATGGAAAGG
AACAACCGGTACCAGCCACTGCAAAATCATGCCGAAATG
>lcl|hg18_L1PA3_chr4_150988807_150994855
CTCCAAGAAATATGGGACTATGTGAAAAGACCAAATCTACGTCTGATTGGTGTACCAGAA
AGTGATGGGGAGAATGGAACCAAGTTGGAAAACACTCTGCAGGATATTATCCAGGAGAAC
TTCCCCAATCTAGCAAGGCAGGCCAATGTTCAGATTCAGGAAATACAGAGAATGCCACAA
AGATACTCCTCGAGAAGAGCAACTCCAAGACACATAATTGTCAGATTCACCAAAGTTGAA
ATGAAGGAAAAAATGTTAAGGGCAGCCAGAGAGAAAGGTCGGGTTACCCTCAAAGGGAAG
CCCATCAGACTAACAGCAGGTCTCTCGGCAGAAACCCTACAAGCCAGAAGAGAGTGGGGG
TCAATATTCAACATTCTTAAATAAAAGAATCTTCAACCCAGAATTTCATATCCAGCCAAA
CTAAGCTTCATAAGTGAAGGAGAAATAAAATACTTTACAGACAAGCAAATGCTGGGAGAC
TTTGTCACCACCACGCCTGCCCTAAAAGAGCTCCTCAAGGAAGCGCTAAACATGGAAAGG
AACAACCGGTACCAGCCGCTGCAAAATCATGCCAAAATG
>lcl|hg18_L1PA3_chr4_136588143_136594156
CTCCAAGAAATATGGGACTATGTGAAAAGACCAAATTTACGTCTGATTGGTGTACCTGAA
AGTGACGGGGAGAATGGAACCAAGTTGGAAAACACTCTGCAGGATATTATCCAGGAGAAC
TTCCCCAATCTAGCAAGGCGGGCCAATGTTCAGATTCAGGAAATACAGAGAATGCCACAA
AGATACTCCTCGAGAAGAGCAACTCCAAGACACATAATTGTCAGATTCACCAAAGTTGAA
ATGAAGGAAAAAATGTTAAGGGCAGCCAGAGAGAAAGGTCGGGTTACCCTCAAAGGGAAG
CCCATCAGACTAACAGTGGATCTCTCAGCAGAAACCCTACAAGCCAGAAGAGAGTGGGGG
CCAATATTCAACATTCTTAAAGAAAAGAATTTTCAACCCAGAATTTCATATCCAGCCAAA
CTAAGCTTCATAAGTGAAGGAGAAATAAAATACTTTATAGACAAGCAAATGCTGAGAGAT
TTTGTCACCACCAGGCCTGCCCTAAAAGAGCTCCTGAAGGAAGCGCTAAACATGGAAAGG
AACAACCGGTACCAGCCGCTGCAAAATCATGCCAAAATG
>lcl|hg18_L1PA3_chr4_87274849_87280873
TTCCAAGAAATATGGGACTATGTGAAAAGACCAAATCTACGTCTGATTGGTGTACCTGAA
AGTGATGGGGAGAATGGAACCAAGGTGGAAAACACTCTGCAGGATATTATCCAGGAGAAC
TTCCCCAGTCTAGCAAGGCAGGCCAACGTTCACATTCAGGAAACACAGAGAATGCCACAA
AGATACTCCTCGAGAAGAGCAACTCCAAAACACATAATTGTCAGATTCACCAAAGTTGAA
ATAAAGGAAAAAATGTTAAGGGCAGCCAGAGAGAAAGGTCGGGTTACCCACAAAGGGAAG
CCCATCAGACTAACAGTGGATCTCTCAGCAGAAACCCTACAAGCCAGAAGAGAGTGGGGG
CCAATATTCAACATTCTTAAAGAAAAGAATTTTCAACCCAGAACTTCATATCCAGCCAAA
CTAAGCTTCATAAGTGAAGGAGAAATAAAATACTTTACAGACAAGCAAATGCTGAGAGAT
TTTGTC-CCACCAGGCCTGCCCTAAAAGAGCTCCTGAAGGAAGCGCTAAACATGGAAAGG
AACAACCAGTACCAGCCACTGCAAAATCATGCCAAAATG
>lcl|hg18_L1PA3_chr4_14784727_14790737
CTCCAAGAAATATGGGACTATGTGAAAAGGCCAAATCTACATCTGATTGGTGTACCTGAA
AGTGATGGGGAGAATGGAACCAAGCTGGAAAACACTCTGCAGGATATTATCCAGGAGAAC
TTCCCCAATCTAGCAAGGCAGGCCAACGTTCAGATTCAGGAAATACAGAGAACACCACAA
AGATACTCCTCGAGAAGAGCAACTCCAAGACACATAATTGGCAGATTCACCAAAGTTGAA
AGGAAGGAAAAAATGTTAAGGGCAGCCAGAGAGAAAGGTCGGGTTACCCTCAAAGGGAAG
CCCATCAGACTAACAGCGGATCTCTAGGCAGAAACCCTACAAGCCAGAAGAGAGTGGGGG
CCAATATACAACATTCTTAAAGAGAAGAGTTTTCAACCCAGAATTTCATATCAAGCCAAA
CTAAGCTTCATACGTGAAGGAGAAATAAAATACTTTACAGACAAGCAAATGCTGAGAGAT
TTTGTCACCACCAGTCCTGCCCTAAAAGAGCTCCTGAAGGAAGCGCTAAACATGGAAAGG
AACAACCGGTACCAGCCGCTGCAAAATCATGCCAAAATG
>lcl|hg18_L1PA3_chr4_151056127_151062159
CTCCAAGAAATATGGGACTATGTGAAAAGACCAAATCTATGTCTGATTGGTGTACCAGAA
AGTGATGGGGAGAATGGAACCAAGTTGGAAAACACTCTGCAGGATATTATCCAGGAGAAC
TTCCCCAATCTAGCAAGGCAGGCCAATGTTCAGATTCAGGAAATACAGAGAACGCCACAA
AGATACTCCTCAAGAAGAGCAACTCCAAGACACATAATTGTCAGATTCACCAAAGTTGAA
ATGAAGGAAAAAATGTTAAGGGCAGCCAGAGAGAAAGGTCGGGTTACCCTCAAAGGGAAG
CCCATCAGACTAACAGCGGATCTCTCGGCAGAAACCCTACAAGCCAGAAGAGAGTGGGGG
CCAATATTCAACATTCTTAAAGAAAAGAATTTTCAACCCAGAATTTCATATCCAGCCAAA
TTAAGCCTCATAAGTGAAGGAGAAATAAAATACTTTACAGACAAGCAAATGCTGAGAGAT
TTTGTCACCACCAGGCCTGCCTTACAAGACCTCCTGAAGGAAGCGCTAAACATGGAAAGG
AACAACCGGTACCAGCCGCTGCAAAATCATGCCAAAATG
>lcl|hg18_L1PA3_chr4_98773654_98779677
CTCCAAGAAATATGGGACTATGTGAAAAGACCAAATCTACGTCTGATTGGTGTACCTGAA
AGTGATGGGGAGAATGGAACCAAGTTGGAAAACACTCTGCAGGATATTATCCAGGAGAAT
TTCCCCAATCTACCAAGGCAGGCCAATGTTCAGATTCAGGAAATACAGAGAACGCCACAA
AGATACTCCTCCAGAAGAGCAACTCCAAGACACATAATTGTCAGATTCACCAAAGTTGAA
ATGAAGGAAAAAATGTTAAGGGCAGCCAGAGAGAAAGGTCGGGTTACCCTCAAAGGGAAG
CCCATCAGACTAACAGCGGATCTCTCAGCAGAAACCCTACAAGCCAGAAGAGAGTGGGGA
CCAATATTCAACATTCTTAAAGAAAAGAATTTTCAACCCAGAATTTCATATCCAGCCAAA
CTAAGCTTCATAAGTGAAGGAGAAATAAAATACTTTACAGAGAAGCAAAGGCTGAGAGAT
TTTGTCACCACTAGGCCTGCCCTAAAAGAGCTCCTGAAGGAAGCGCTAAACATGGAAAGG
AACAACTGGTACTAGCTGCTGCAAAATCATGCCAAAATG
>lcl|hg18_L1PA3_chr5_110448477_110454505
CTCCAAGAAATATGGGACTATCTGAAAAGACCAAATCTACGTCTGATTGGTGTACCTGAA
AGTGATGGGGAGAATGGAACCAAGTTGGAAAACACTGTGCAGGATATTATCCAGGAGAAC
TTCCCCAATCTAGCAAGGCAGGCCAACGTTCAGATTCAGGAAATACAGAGAATGCCACAA
AGATACTCCTCGAGAAGAGAAACTCCAAGACACATAATTGTCAGATTCACCAAAGTTGAA
ATGAAGGAAGAAATGTTAAGGGCAGCCAGAGAGAAAGGTCGGGTTACCCTCAAAGGGAGG
CCCATCAGACTAACAGCGGATCTCTCGGCAGAAACCCTGCAAGCCAGAAG--AGTGGGGG
CCAATATTCAACATTCTTAAAGGAAAGAATTTTCAACCCAGAATTTCATATCCAGCCAAA
CTAAGCTTCATAAGTGAAGGAGAAATAAAATACTTTACAGACAAGCAAATGCTCAGAGAT
TTTGTCACCACCAGGCCTGCCCTAAAAGAGCTCCTGAAGGAAGCGCTAAACATGGAAAGG
AACAACCGGTACCAGCCACTGCAAAATCATGCCAAAATG
>lcl|hg18_L1PA3_chr4_95975933_95981959
CTCCAAGAAATATGGGACTATGTGAAAAGACCAAATCTACATCTGATTGGTGTACCTGAA
AGTGACGCGGAGAATGGAACCAAGTTGAAAAACACTCTGCAGGATATTATCTAGGAGAAC
TTCCCCAATCTAACAAGGCAGGCCAACGTTCAGATTCAGGAAATACAGAGAACGCCACAA
AGATACTCCTCGAGAAGAGCAACTCCAAGACACATAATTGTCAGATTCACCAAAGTTGAA
ATGAAGGAAAAAATGTTAAGGGCAGCCAGAGAGAAAGGTCGGGTTACCCACAAAGGGAAG
CCCATCAGACTAACACCTGATCTCTCAGCAGAAACTCTACAAGCCAGAAGGGAGTGGGGG
CCAATATTCAACATTCTTAAAGAAAAGAATGTTCAACACAGAATTTCATATCCAGCCAAA
CTAAGCTTCATAAGTGAAGGAGAAATAAAATACTTTACAAACAAGCAAATGCTGAGAGAT
TTTGTCACCACCAGGCCTGCCCTAAAAGAGCTCCTGAAGGAAGCACTAAACATGGAAAGG
AACAACCGGTACCAGCCACTGCAAAATCATGCCAAAATG
>lcl|hg18_L1PA3_chr4_176177467_176183477
CTCCAAGAAATATGGGACTATGTGAAAAGACCAAATCTATGTCTGATTGGTGTACCTGAA
AGTGACGGGGAGAATGGAACCAAGTTGGAAAACACTCGGCAGGATATCATCCAGGAGAAC
TTCCCCAATCTAGTAAGGCAGGCCAACGTTCAGATTCAGGAAATAGAGAGAACACCACAA
AGATACTCCTCGAGAAGAGCAACTCCAAGACACATAATTGTCAGATTCACCAAAGTTGAA
ATGAAGGAAAAAATGTTAAGGGCAGCCAGAGAGAAAGGTCGGGTTACCCTCAAAGGGAAG
CCCATCAGACTAACAGCGGATCTCTCGGCAGAAACCCTACAAGCCAGAAGAGAGTGGGGG
CCAATATTCAACATTCTTAAAGAAAAGAATTTTCAACCCAGAATTTCATATCCAGCCAAA
CTAAGCTTCATAAGTGAAGGAGAAATAAAATACTTTACAGACAAGCAAATGCTGAGAGAT
TTTGTCACCACCAGGCCTGCCCTAAAAGGGCTCCTGAAGGAAGCACTAAACATGGAAAGG
AACAACCGGTACCAGCCGCTGCCAAATCATGCCAAAATG
>lcl|hg18_L1PA3_chr4_97549370_97555399
CTCCAAGAAATATGGGACTATGTGAAAAGACCAAATCTACGTCTCATTGGTGTACCTGAA
AGTGACAGGGAGAATGGAACCAAGTTGGAAAACACTCTGCAGGATATTATCCAGGAGAAC
TTCCCCAATCTAGCAAGGCAGGCCAATGTTCAGATTCAGGAAATACAGAGAACACCACAA
AGATACTCCTCGAGAAGAGCAACTCCAAGACACATAATTGTCAGATTCACCAAAGTTGAA
ATGAAGGAAAAAATGTTAAGGGCAGCCAGAGAGAAAGGTCGGGTTACCCTCAAAGGAAAG
CCCAACAGACTAACAGCGGATCTCTCGGCAGAAACCCTACAAGCCAGAAGAGAGTGGGGG
CCAATATTCAACATTCTTAAAGAAAAGAATTTTCAACCCAGAATTTCATATCCAGCCAAA
CTAAGCTTCATAAGTGAAGGAGAAATAAAATACTTTACAGGCAAGCAAATGCTGAGAGAT
TTTGTCACCACCAGGCCTGCCCTAAAAGAGCTCCTGAAGGAAGCGCTAAACATGGAAAGG
AACAACCGGTACCAGCCGCTGCAAAATCATGCCAAAATG
>lcl|hg18_L1PA3_chr4_185366375_185372400
CTCCAAGAAATATGGGACTATGTGAAAAGACCAAATCTACATCTGATTTGTGTACCTGAA
AGTGATGGGGAGAATGGAACCAAGTTGGAAAACACTCTGCAGGATATTATCCAGGAGAAC
TTCCCCAATCTAGCAAGGCAGGCCAACGTTCAGATTCAGGAAATACAGAGAACGCCACAA
AGATACCCCTCGAGAAGAGCAACTCCAAGACACATAATTGTCAGATTCACCAAAGTTGAA
ATGAAGGAAAAAATGTTAAGGGCAGCCAGAGAGAAAGGTCGGGTTACCCTCAAAGGGAAG
CCCATCAGACTAACAGTGGATCTCTCGGCAGAAACCCTACAAGCCAGAAGAGAGTGGGGG
CCAATATTCAACATTCTTAAAGAAAAGAATTTTCAACCCAGAATTTCATATCCAGCCAAA
CTAAGCTTCATAAGTGAAGGAGAAATAAAATACTTTACAGACAAGCAAATGCTGAGAGAT
TTTGTCACCACCAGGCCTGTCCTAAAAGAGCTCCTGAAGGAAGCGCTAAACAGGGAAAGG
AACAACCGGTACCACCCGCTGCAAAATCATGCCAAAGTA
>lcl|hg18_L1PA3_chr4_94729228_94735254
CTCCAGGAAATATGGGACTATGTGAAAAGACCAAATCTACGTCTGATTGGTGTACCTGAA
AGTGATGGGGAGAATGGAACCAAGTTGGAAAACACTCTGCAGGATATTATCCTGGAGAAT
TTCCCCAATCTAGCAAGGCAGGCCAACGTTCAGATTCAGGAAATACAGAGAACGCCACAA
AGATACTCCTCGAGAAGAGCAACTCCAAGACACATAATTGTCAGATTCACCAAAGTTGAA
ATGAAGGAAAAAATGTTAAGGGCAGCCAGAGAGAAAGGTCGGGTTACCCTCAAAGGGAAG
CCCATCAGACTAACAGCGGATCTCTCGGCAGAAACCCTACAAGCCAGAAGAGAGTGGGGG
CCAATATTCAACATTCTTAAAGAAAAGAATTTTCAACCCAGAATTTCATATCCAGCCAAA
CTAAGCTTCATAAGTGAAGGAGAAATAAAATACTTTACAGACAAGCAAATGCTGAAAGAT
TTTGTCACCACCAGGCCTGCCCTAAAAGAGCTCCTGAAGGAAGCGCTAAACATGGAAAGG
AACAACCGGTACCAGCTGCTGCAAAATCATGCCAAAATG
>lcl|hg18_L1PA3_chr4_179173179_179179210
CTCCAAGAAATATGGGACTATGTGAAAAGACCAAATCTACGTCTGATTGGTGTACCTGAA
AGTGATGGGGAGAATGGAACCAAGTTGGAAAACACTCTGCAGGATATTATCCAGGAGAAC
TTCCCCAATCTAGCAAGGCAGGCCAACGTTCAGATTCAGGAAATACAGAGAATGCCACAA
AGATACTCCTCAAGAAGAGCAACTCCAAGACACATAATTGTCAGATTCACCAAAGTTGAA
ATGAAGGAAAAAATGTTAAGGGCAGCC-GGGAGAAATGTCGGGTTACCCTCAAAGGGAAG
CCCATCAGACTAACAGCAGATCTCTTGGCAGAAACCCTACAAGCCAGAAGAGAGTGGGGG
CCAATATTCAACATTCTTAAAGAAAAGAATTTTCAACCCAGAATTTCATATCCAGCCAAA
CTAAGCTTCATAAGTGAAGGAGAAATAAAATACTTTACAGACAAGCAAATGCTGAGAAAT
TTTGTCACCACCAGGCCTGCCTTACAAGAGCTCCTGAAGGAAGCACTAAACATGGAAAGG
AACAACCGGTACCAGCTGCTGCAAAATCATGCCAAAATG
>lcl|hg18_L1PA3_chr4_63150590_63156615
CTCCAAGAAATATGGGACTATGTGAAAAGACCAAATCTACGTCTGATTGGTGTACCTGAA
AGTGATGGGGAGAATGGAACCAAGTTGGAAAACACTCTGCAGGATATTATCCAGGAGAAC
TTCCCCAATCTAGCAAGGCAGGCCAACGTTCAGATTCAGGAAATACAGAGAATGCCACAA
AGATACTCCTCGAGACGAGCAACTCCAAGACACATAATTGTCAGATTCACCAAAGTTGAA
ATGAAGGAAAAAATGTTAAGGGTAGCCAGAGAGAAAGGTCGGGTTACCCTCAAAGGGAAG
CCCATCAGACTAACAGCAGATCTCTCAGCAGAAACCCTATAAGCCAGAAGACAGTGGGGG
CCAATATTCAACATTCTTAAAGAAAAGAATATTCAACCCAGAATTTCATATCCAGCCAAA
CTAAGCTTCATAAGTGAAGGAGAAATAAAATACTTTACGGACAAGCAAATGCTGAGAGAC
TTTGTCACCACCAGGCCTGCCTTACAAGAGCTCCTGAAGGAAGCACTAAACATGGAAAGA
AACAACCGGTACCAGCCGCTGCAAAATCATGCCAAAATG
>lcl|hg18_L1PA3_chr4_61915553_61921561
CTCCAAGAAATATGGGACTATGTGAAAAGACCAAATCTACATCTGCTTGGTGTACCTGAA
AGTGATGGGGAGAATGGAACCAAGTTGGAAAACACTCTGCAGGATATTATCCAGGAGAAT
TTCCCCAATCTAGCAAGGCAGGCCAACATTCAGATTCAGGAAATACAGAGAACGCCACAA
AGATACTCCTCGAGAAGAGCAACTCCAAGACACATAATTGTCCAATTCACCAAAGTTGAA
ATGAAGGAAAAAATGTTAAGGGTAGCCAGAGAGAAAGGTCGGGTTACCCTCAAAGGGAAG
CCCATCAGACTAACAGCAGATCTCTTGGCAGAAACCCTACAAGCCAGAAGAGAGTGGGGG
CCAATATTCAACATTCTTAAAGAAAAGAATTTTCAACCCAGAATTTCATATCCAGCCAAA
CTAAGCTTCATAAGTGAAGGAGAAATAAAATACTTTACAGACAAGCAACTGCTGAGAGAT
TTTGTCACCACCAGGCCTGCCCTAAAAGAGCTCCTGAAGGAAGCGCTACACATGGAAAGG
AACAACCGGTACCAGCCGCTGCAAAATCATGCCAAAATG
>lcl|hg18_L1PA3_chr4_54125562_54131622
CTCCAAGAAATATGGGACTATGTGAAGAGACCAAATCTACGTCTGATTGGTGTACCTGAA
AGTGATGGGGAGAATGGAACCAAGTTGGAAAACACTCTGCAGGATATTATCCAGGAGAAC
TTCCCCAATCTAGCAAGGCAGGCCAACGTTCAGATTCAGGAAATACAGAGAACGGCACAA
AGATACTCCTGGAGAAGAGCAACTCCAAGACACATAATTGTCAGATTCACCAAAGTTGAA
ATGAAGGAAAAAATGTTAAGGGCAGCCAGAGAGAAAGGTCGGGTTACCCTCAAAGGGAAG
CCCATCAGACTAACAGCGGATCTCTCTGCAGAAACCCTACAAGCCAGAAGAGAGTGGGGG
CCAATATTCAACATTCTTAAAGAAAAGAATTTTCAATCCAGAATTTCATATCCAGCCAAA
CTAAGCTTCAGAAGTGAAGGAGAAAGAAAATACTTTACAGACAAGCAAATGCTGAGAGAT
TTTGTCACCACCAGGCCTGCCCTAAAAGAGCTCCTGAAGGAAGCGCTAAACATGGAAAGG
AACAACCGGTACCAGCCGCTGCAAAATCATGCCAAAATG
>lcl|hg18_L1PA3_chr5_73676706_73682816
CTCCAAGAAATATGGGACTATGTGAAAAGACCAAATCTACGTCTGATTGGCGTATCTGAA
AGTGACGGGGAGAATGGAACCAAGTTGGAAAACACTCTGCAGGATATTATCCAGGAGAAC
TTCCCTAACCTAGCAGGGCAGGCCAACATTCAAATTCAGGAATTACAGAGAACGCCACAA
AGATACTCCTCGAGTAGAGCAACTCCAAGAAACATAATTGTCAGATTCACCAAAGTTGAA
ATGAAGGAAAAAATGTTAAGGGCAGCCAGAGAGAAAGGTCGGGTTACCCACAAAGGGAAG
CCCATCAGACTAGCAGCAGATGTCTCAGCAGAAACTCTACAAGCCAGAAAGGAGTGGGGG
CCAATATTTAACATTCTTAAAGAAAAGAATTTTCAACCCAGAATTTCATATCCAGCCAAA
CTAAGCTTCATAAGTGAAGGAGAAATAAAATCCTTTACAGACAAGCAAATGCTGAGAGAT
TTTGTCTCCACCAGGCCTGCCCTAAAAGAGCTCCTGAAGGAAGCACTAAACATGGAAAGG
AACAACTGATATCAGCCACTGCAAAAACAGGCTAAATTG
>lcl|hg18_L1PA3_chr5_49588578_49594714
CTCCAAGAAATATGGGACTATGTGAAAAGACCAAATCTGCGTCTGATTGGTGTACCTGAA
AGTGACGGGCAGAATGGATCCAAGTTGGAAAACACTCTGCAGGATATTATCCAGGAGAAC
TTCCCCAATCTAGCAAGCCAGGCCAACATTCAGATTCAGGAAATACAGAGAATGCCACAA
AGATACTCCCTTAGAAGAGCAACTCCAAGACACATAATTGTCAGATTCACCAAAATTGAA
ATGAAGGAAAAAATGTTAAGGGCAGCCAGAGAGAAAGGTCGGGTTACCCACAAAGGGAAG
CCCATCAGACTAACAGCGGATCTCTCGGCAGAAACTCTACAAGCCAGAAGAGAGTGGGGG
TCATTATTCAACATTCTTAAAGAAAAGAATTTTCAACCGCGAATTTCATATCCAGCCAAA
CTAAGCTTCATAAGTGAAGGAGAAATAAAATACTTTACAGACAAGCAAATGCTGAGAGAT
TTTGTCACCACCAGGCCTGCCCTAAAAGAGCTCCTGAAGGCAGCACTAAACATGGAAAGG
AACAACCA-TACCAGCTGTGGGAAAATCATGAGAAAATG
>lcl|hg18_L1PA3_chr5_46407232_46413249
CTCCAAGAAATATGGGACTATATGGAAAGAACAAATCTACGTCTGATTGGTGTACCTGAA
AGTGATGGGGAGAATGCAACCAAGTTGGAAAACACTCTGCAGGATATTATCCAGGAGAAC
TTCCCCAATCTAGCAAGGCAGGCCAACATTCAGATTCAGGAAATACAGAGAACCCCACAA
AGATACTCCTTGAGAAGAGCAACTCCAAGACACATAATTGTCAGGTTCACCAAAGTTGAA
ATGAAGGAAAAAATGCTCAGGGCAGCCAGAGAGAAAGGTTGGGTTACCCTCAAAGCGAAG
CCCATCAGAATAACAGTAGATCTCTCAGCAGAATCTCTACAAGCCATAAGAGAGTGGGGG
CCAATATTCAACATTCATAAAGAAAAGTATTTTCATCCCAGAATTTCATATCCAGCCAAA
CTAAGCTTCATAAGTGAAGGAGAAATAAAATACTTTACAGATAAGCAAATGCTGAGAGAT
TTTGTCACCACCAGGCCTGCCCTAAAAGAGCTCCTGAAGGAAGTGCTAAACATGGAAAGG
AACAACAGGTACCAGCCGCTGCAAAATCATTACAAAATG
>lcl|hg18_L1PA3_chr5_46229284_46235301
CTCCAAGAAATATGGGTCTATGTGAAAAGACCAAATCTACATCTGACTGGTGTACCGGAA
AGTGACGGGGAGAATGGACCCAAGTTGGAAAACACTCCACAGGCTATTATCCAGGAAAAC
TTGCCCAAACTCACAAGGCAGGCCAATATTCAGACGCAGGAAATACAGAGAATGCCACAA
TGATACTCCTCAAGAATAGCAACTCCAA-GCACATAATTGTCAGATTCACCAAAGTTGAA
ATGAAGGAAAAAATATTAAGGGCAGCCAGAGAGAAAGGTCGGGTTACCCTCAAAGGGAAG
CCCATCAGACTAACAGCAGGTCTCTCGGCAGAAACTCTACAAGCCAGAAGAGAGTCTGGG
CCAATATTCAACATTCTTAAAGAAAAGAATTTTCAACCCAGAGTTTCATATCCAGCCAAA
CTAAGCTTCATAAGTGAAGGAGAAATAGAATCCTTTACAGACAAGCAAATGCTGAGAGAT
TTTGTCACCACAAGGCCTGCCCTAAAAGAGCTCCTGAAGGAAGTGCTAAACATGGAAAGG
AACAACCGGTACCAGCTGCTGCAAAATCATGCCAAAATG
>lcl|hg18_L1PA3_chr5_55134916_55141043
CTCCAAGAAATATGGGACTATGTGAAAAGACCATATCTACATCTGATTGGTGTACCTGAA
AGTGACAGGGAGAATGGAAGAAAGTTGGAAAACACTCTGCAGGATATTATCCATGAGAAC
TT---CAATCTAGCAAGGCAGGCCAACATTCAAATTCAGGAAAGA--GAGAACGCCACAA
AGATACTCCTCGAGAAGAGCAACTCCAAGACACATAATTGTCAGATTCACCAAAGTTGAA
ATGAAGGAAAAAATGTTAAGGGCAGCCAGAGAGAAAGGTCGGGTTACCCACAAAGGGAAG
CCCATCAGACTAACAGCTGATCTCTCGGCAGAAACTCTACAAGTCAGAAGAGAGTGGGGG
CCAATATTCAACATTCTTAAAGAAAAGAATCTGCAACCCAGAATTTCATATCCAGCCAAA
CTAAGCTTCAAAAGTGAAGGAGAAATAAAATACTTTACAGACAAGCAAATGCTGAGACAT
TTTGTCACCACCAGGCCTTCCCTAAAAGAGCTCCTGAAGGAAGCAATAAACATGGAAAGG
AATAACCGGTACCAGCCACTGCAAAAACATGCCAAATTG
>lcl|hg18_L1PA3_chr5_49611819_49617842
CTCCAAGAAATATGGGACTATGTGAAAAGACCAAATCTACGTCTGATTGGTGTACCTGAA
ACTGACGGG-AGAATGGAAGCAAGTTGGAAAACACTCTGCCTGATATTATCCAGGAGAAC
CTCCCCAATCTAGTAAGGCAGGCCAACGTTCAGATTCAGGAAATACAGAGAATGCCACAA
AGATACTACTCGAGAAGAGCAATTGCAAGACACAAAATTGTCAGATTCACCAAAGTTGAA
GTGAAGGAAAAAATGTTAAGGGCAGCCAGAGAGAAAGGTTGGCTTACCCTCAAAGGGAAG
CCCATCAGACTAACAGCGGATCTCTTGGCAGAAACTCTACAAGCCAGAAGAGAGTGGGGG
CCAATATTCAACATTCTTAAAAAAAAGAATTTTCAACCCACAATTTCATATCCAGCCAAA
CTAAGCTTCATAAGTGAAGGAGAAACAAAATACTTTACAGACAAGCAAATGCTGAGAGAT
TTTGTCACCATCAGGCCTGCCCTAAAAGAGCTCCTGAAGGAAGTGCTAAACATGGAAAGG
AAAAACTGGTACCAGCTGCTGGAAAATTATGCCAAAATG
>lcl|hg18_L1PA3_chr5_49784578_49790599
CTCCAAGAAATATGGGACTATGTGAAAAGACCAAATCTACGTCGGATTGGTGTATCTGAA
AGTGACGAGGAGGATGGAACCAAGTTGGAAAACACTCTGCAGGGTATTATCCAGGAGAAC
TTCCCCAATCTAGCAAGGCAGGCCAACATTCAGATTCAGGAAATACAGAGAACGCGACAA
CGATACTCCTCAAGAAGAGCAACTCCAAGATACATAATTGTCAGATTCACCAAAGTTGAA
ATGAAGGAAAAAATGTTAAGGGCAGCTAGAGAGAAAGGTCGGGTTACCCACAAAGGGATG
CCCATCAGACTATCAGCAGATCTCTTGGCAGAAACTCTACAAGCCAGAAGAGAGTGGGGA
CCAATATTCAACATTATTAAAGAAAAGAACTTTCAAACCTGAATTTCATATCCAGCCAAA
CTAAGCTTCATAAGTGAAGGAGAAATAACATACTTTACAGACAAGCAGATGCTGAGAGAT
TTTGTCACCACCAGGCCTGCCCTAAAATAGCTCCTGAAGGAAGCGCTAAACATGGAAAGG
AACAACTGGTACCAGCCACTGCAAAATCATGCCAAAATG
>lcl|hg18_L1PA3_chr5_45778866_45785053
CTCCAAGAAATATGGGACTATATGAAAAGACAAAATCTACATCTGATTGGTGTACCTGAA
AGTGACAGGGAGAATGGAACCAAGTTGGAAAACACTCTGCAGGATATTATCCAGGAGAAC
TTCCCCAATCTAGCAAGGCAGGCCAACATTCAGATTCAGGAAATACAGAGAACGCCACAA
AGATACTCCTCGAGAAGATCAACACCAAGACACATAATTGTCAGATTCACCAAAGTTGAA
ATGAAGGAAAAAATGTTAAGGGCAGCCAGAGAGAAAGGTCGGGTTACCCACAAAGGGAAG
CCCATCAGACTAACAGCAGATCTCTTGGCAGAAACTCTACAAGTCAGAAGAGAGGGGAGG
CCAATATTCAACATTCTTAAAGAAAAGAATTTTCAACCCAGAATTTCATAGCCAGCCAAA
CTAAGCTTCATAAACGAAGAAGACATAAAATACTTTACAGACAAGCAAATGCTGAGAGAT
TTTGTCACCACCAGGCCTGCCCTAAAAGAGCTCCTGAAGGAAGCACTAAACATGGAAAGG
AACAACCAGTACCAGCCACTACAAAATCATGCCAAAATG
>lcl|hg18_L1PA3_chr5_57867702_57873874
CTCGAAGAAATATGGGACTATGTGAAAAGACCAAATCTACATCTGATTGGTGTTCCTGAA
AGCGACGGGGAGAATGGAACCAAGTTGGAAAACACTCTGCGGGATATTATCCAGGAGAAC
TTCCCCAATCTAGCAAGTCAGGCCAACATTCAGATTCAGGAAATATAGAGAATGCCACAA
AGATACTCCTTGAGAAGAGCAACTCCAAGACACATAATTGTCAGATTCACCAAAGTTGAA
ATGAAGGAAAAAATGTTAAGGGCAGCTAGAGAGAAAGGTCGGGTTACCCACAAAGGGAAG
CCCATCAGACTAACAGCGGATCTCTCGGCAGAAACTCTACAAGCCAGAAGAGAGTGGGGG
CCAATATTCAACATTCTTAAAGAAAAGAATTTTCAACCCAGAATTTCATATCCAGCCAAA
CTAAGCTTCATAAGTGAACGAGAAATAAAATACTTTACAGACGAGCAAACGCTGAGAGAC
TTTGTCACCACCGGGCCTGCCCTAAAAGAGCTCCTGAAGGAAGCACTAAACATGGAAAGG
AACAACCGGTATCAGCCACTGCAAAATCATGCCAAATTG
>lcl|hg18_L1PA3_chr5_130261159_130267261
CTCCAAGAAATATGGGACCATGTGAAAAGACCAAATCTACGTCTGATTGGTGTACCTGAA
AGTGACGGGGAGAATGGAACCAAGTTGGAAAACACTCTGCAGGATATTATCCAGGAGAAC
TTCCCCAATCTAGCAAGGCAGGCCAATATTCAGATTCAGGAAATACAGAGAACGCCACAA
AGATACTCCTCGAGAAGAGCAACTCCAAGACACATAATTGTCAGATTCACCAAAGTTGAA
ATGGAGGAAAAAATATTAAGGGCAGCCAGAGAGAAAGGCCGGGTTACCCACAAAGGGAAG
CCCATCAGACTAACAGCGGATCTCTCGGCAGAAACTCTACAAGCCAGAAGAGAGTGGGGG
CCAATATTCAACATTCTTAAAGAAAAGAATTTTCAACCCAGAATTTCATATCCAGCCAAA
CTAAGCTTCATAAGTGAAGGAGAAATAAAATACTTTACAGACAAGAAAATGCTGAGAGAT
TTTGTCACCACCAGGCCTGC-CTAAAAGAGCGTCTGAAGGAAGCACTAAACATGGAAAGG
AAAAACAAGTACCAGCCACTGCAAAATCATGCCAAATTG
>lcl|hg18_L1PA3_chr5_49815589_49821727
CTCCAAGAAATATGGGACTATGTGGAAAGACCAAACCTACATCTGATTGGTGTACCTGAA
AGTGACGGGCAGAATGGAACCAAGTTGGAAAACACTCTGCAGGATATTATCCAGGAGAAC
TTCCCCAGTCTAGCAAGGCAGGCCAACATTCAGATTCAGGAAATACAGAGAATGCCACAA
AGACACTCCTCTAGAAGAGCAACTCCAAAACACATAATTGTCAGATACACCATAGTGGAA
ATGAAAGAAAAAATGTTAAGGGCAGCCAGAGAGAAAGGTCGGGTTACCCACAAAGGGAAG
CCAATCAGACTGACAGTGGATCTCTCGGCAGAAACTCTACAAGCCAGAAGAGAGTGGGGG
CCAATATTCAACATTCTTAAAGAAAAGAATTTTCAACACAGAATTTCATATCCAGCCAAA
CTAAGCTTCATAAGTGAAGGAGAAATAAAATACTTTACAGAGAAGCAGATGCTGAGAGAT
TTTGTCACCACCAGGCCTGCCCTAAAAGAG-TCCTGAAGGAAGCACTAAACCTGGAAAGG
-ACAACCAGTACCAGCCATTGCAACAACATGCCAAAATG
>lcl|hg18_L1PA3_chr5_45382241_45388393
CTCCAAGAAATATGGGATTATATGAAAAGACCAAATCTACGTCTGATTGGTGTACCTGAA
AGTGACGGGGAGAATGGAACCAAGTTGGAAAACACTCTGCAGGATATTATACAGGAGAAC
TTCCCCAATCTAGCAAAGCAGGCCAACATTCAGATTCAGGAAATACAGAGAACGCCACAA
AGATACTCCTTGAGAAGAGCAACTCCAAGACACATAATTGTCAGATTCACCAAAGTTGAA
ATGAAGGAAAAAATGTTCAGGGCAGCCAGAGAGAAAGGTCGGATTACCCACAAAGGGAAG
CCCATCAGACTAACAGCAGATCTCTCAGCAGAAACTCTACAAGCCAGAAGAGAGTGGGGG
CCAGTATTCAAAGTTCTTAAAGAAAAGAATTTTCAACCCAGAATTTCATATCCAGCCAAG
CTAAGCTTCATAAGTGAAGGAGAAATAAAATACTTTACAGACAAGCAAATGCTGAGAGAT
TTTGTCACCAGCAGGCCTGCCCTAAAAGAGCTCCTGAAGGAAGCACTAAACATGGAAAGG
AACGACCGGTACCAGCCACTGAAAAATCACACCAAATTG
>lcl|hg18_L1PA3_chr5_52599621_52605739
CTCCAAGAAATATGGTACTATGTGAAAAGACCAAATCTACGTCTCATTTGTGTACCTGAA
AGTGACAGGGAGAATGGAATCCAGTTGGAAAACACTCTGCAGGATATTATCCAGGAGAAC
TTCCCCAATCTAGCAAGGCAAGCCAACATTCAGATTCAGGAAATACAGAGAATGCCACAA
AGATACTCCTCGAGAAGAGCAACTCCAAGACACATAATTGTCAGATTCACCAAAGATGAA
ATGAAGGAAAAAATGTGAAGGGCAGCCAGAGAGAAAGGTCAGGTTACCCACAAAGGGAAG
CCCATCAGACTAACAGCGGATCTCTTGGCAGAAACTCTACAAGCCAGAAGAGAGTGGGGG
CCAATATTCAACATTCTTAAAGAAAAGAATTTTCAACCCAGAATTTCATATCCAGCCAAA
CTAAGCTTCATAAGTGAAGGAGAAATAAAATACTTTACAGACAAGCAAATGCTGAGAGAT
TTTGTCACCACCAGGCCTGCCCTAAAAGAGCTCCTGAAGGAAGCACTAAACATGGAAAGG
AACAACCGGTACCAACCACTGCAAAAACATGCCAAATTG
>lcl|hg18_L1PA3_chr5_52472654_52478820
CTCCAAGAAATATGGGACTATGTGAAAAGACCAAATCTGCATCTGATTGGTGTACCAGAA
AGTGACGGGGAGAATGGAACCAAGTTGGAAAACACTCTGCAGGATATAGTCCAGGAGAAC
TTCCCCAATCTAGCAAGGCAGGCCAACATTCAGATTCAGGAAATACAGAGAACGCCACAA
AGATACTCCTCGAGAAGAGCAACTCCAAGACACATAATTGTCAGATTCACCAAAGTTGAA
ATGAAGGAAAAAATGTGAAGGGCAGCCAGAGAGAAAGGTCGGGTTACCCACAAAGGGAAG
CCCATCAGACTAACAGCGGATCTCTCGGCAGAAAGTCTACAAGCCAGAAGAGAGTGGGGG
CCAATATTCAACATTCTTAAAGAAAAGAATTTTCAACCCAGAATTTCATGTCCAGCCAAA
CTAAGCTTCATAAGTGAAGGAGAAATAAAATACTTTATGGACAAGCAAATGCTGAGAGAT
TTTGTCACCACCAGGCCTGCCCTAAAAGAGCTCCTGAAGGAAGCACTAAACATGGAAAGG
AACAACCGGTACCATCCACTGCAAAAACATGCCAAATTT
>lcl|hg18_L1PA3_chr5_97706609_97712754
CTCCAAGAAATATGGGACTATGTGAAAAGACCAAATCTACGTCTGATTGGTGTACCTGAA
AGTGACGGGGAGAATGGAACCAAGTTGGAAAACACTCTGCAGGATAATATCCACAAGAAC
TTCCCCAATCTAGCAAGGCAGGCCAACATTCAAATTCAGGAAATACAGAGAACTCCACAA
AGATACTCCTCAAGAAGAGCAACTCCAAGACACATAATTGTCAGATTCTCCAAAGTTGAA
ATGAAGGAAAAAATGTTAAGGGCAGCCAGAGAGAAAGGTCAGGTTACCCTCAAAGGGAAG
CCCATCAGACTAACAGCGGATCTCTCGACAGAAACTCTACAAGCCAGAAGAGAGTGGGGG
CCAATATTCAACATTCTTAAAGAAAAGAATTTTCAACCCAGAATTTCATATCCAGCCAAA
CTAAGCTTCATAAATGAAGGAGAAATAAAATCCTTTACAGACAAGCAAATGCTGAGAGAT
TTTGTCACCACCAGGCCTGCCCTAAAAGAGCTCCTGAAGGAAGCGCTAAACATGGAAAGG
AACAACCGGTACCAGCCACTGAAAAACCATGCCAAACTG
>lcl|hg18_L1PA3_chr5_67111592_67117747
CTCCAAGAAATATGGGACTATGTGAAAAGACCAAATCTACGTCTGATTGGTGTACCTCAA
AGTGAAGGAGAGAATGGAACCAAGTTGGAAAACACTCTGCAGGATATTATCCAGGAGAAC
TTCCCCAATCTAGCAAGGCAGGCCAACATTCAGATTCAGGAAATACAGAGAACGCCACAA
AGCTACTCCTTGAGAAGAGCAACTCCAAGACACATAATTGTCAGATTCACCAAAGTTGAA
ATGAAGGAAAAAATGTTAAGGGCAGCCAGAGAGAAAGGTCGGGTTACCCACAAAGGGAAG
CCCATCAGACTAACGGCAGATATCTCGGCAGAAACTCTACAAGCCAGAAGAGAGTGGGGG
CCAATATTCAACATTCTTAAAGAAAAGAATTTTCAACCCAGAATTTCATATCCAGCCAAA
CTAAGCTTCATAAGTGAAGGAGAAAT---ATCCTTTACAGACAAGCAAATGCTGAGAGAT
TTTGTCACCACCAGGCCTGCCCTACAAGAGCTCCTGAAGGAAGCACTAAACAAGGAAAGG
AACAACTGGTACCAGCCACTGCAAAAACATGCCAAATTG
>lcl|hg18_L1PA3_chr5_88953121_88959256
CTCCAAGAAATATGGGACTATGTGAAAAGACCAAATCTGTGTCTGATTGGTGTACCTGAA
AGTGACGGGGAGAATGGAACCAAGTTGGAAAACACTCTGCAGGATACTATCCAGGAGAAC
TTCCCAAATCTAGCAAGGCAGGCCAACATTCAGATTCAGGAAATACAGAGAACACCACAA
AGATACTCCTCGAGAAGAGCAACTCCAAGACACATAATTGTCAGATTCACCAAAGCTGAA
AAGAAGGAAAAAATGTTAAGGGCAGCCAGAGAGAAAGGTCGGGTTACCCACAAAGGGAAG
CCCATCACACTAACAGCGGATCTCTCGGCAGAAACTCTACAAGCCAGAAGGGAGTGGGGG
CCAATATTCAACATTCTTAAAGAAAAGAATTTTCAACCCAGAATTTCATATCTAGCCAAA
CTAAGCTTCATAAGTGAAGGAGAAATAAAATACTTTACATACAAGCAAATGCTGAGAGAT
TTTGTCACCACCAGGCCTGCCCTAATAGAGCTCCTGAAGGAAGCACTAAACATGGAAAGG
CACAACTAGTACCAGCCGCTGCAAAATCATGCCAAAATG
>lcl|hg18_L1PA3_chr5_126466695_126472845
CTCCAAGAAATATGGGACTATGTGAAAAGACCAAATCTACATCTGATTTGTGTACCTGAA
AGTGACGGGGAGAATGGAACCAAGTTGGAAAACACTCTTCAGGATATTATCCAGAAGAAC
TTCCACAATCTAGCAAGGCAGGTCAACATTCAGATTCAGGAAATACAGAGAACGCCACAA
AGATGCTCCTCAAGAAGAGCAACTCCAAGACACATAATTGTCAGATTCACCAAAGTTGAA
ATGAAGGAAAAAATGTTAAGGGCAGCCAGAGAGAAAGGGCGGGTTACCCTCAAAGGGAAG
CCCATCAGACTAACAGCAGATCTGTTGGCAGAAACTCTACAAGCCAGAAGAGAGTGGGGG
CCAATATTCAACATTCTTAAAGAAAAGAATTTTCAACCCAGAATTTCATATCTGGCCAAA
CTAAGCTTCATAAGTGAAGGAGAAATAAAATACTTTACAGACAAGCAAATGCTGAGAGAT
TTTGTCACCATCAGGCCTGCCCTAAAAGAGCTCCTGAAGGAAGCACTAAACATGGAAAGG
AACAACCGGTACCAGCCACAGCAAAATCATGCCAAATTG
>lcl|hg18_L1PA3_chr6_100480434_100486587
CTCCAAGAAATATGGGACTATGTGAAAAGACCAAATCTACGTCTGATTGGTGTACCTGAA
AGTGACAGGGAGAATGGAACCAAGTTGGAAAACACTCTGCAGGATATTATCCAGGAGAAC
TTCCCCAATCTAGCGAGGGAGGCCAACATTCAGATTCAGGAAATACAGAGAACGCCACAA
AGATACTCCTTGAGAAGAGCAACTCCAAGACACATAATAGTCAGATTCACCAAAGTTGAA
ATGAAGGAAAAAATGTTAAGGGCAGCCAGAGAGAAAGGTCGGGTTACCCACAAAGGGAAG
CCCATCAGACTAACAGCGGATCTCTCGGCAGAAACCCTACAAGCCAGGAGAAAGTGAGGG
CCAATATTCAACATTCTTAAAGAAAAGAATTTTCAACCCAGAATTTCATATCCAGCCAAA
CTAAGCTTCGTAAGTGAAGGAGAAATAAAATACTTTACAGACAAGCAAATGCTGAGAGAT
TTTGTCACCACCAGGCCTGCCCTAAAAGAGCTCCTGAAGGAAGCACTAAACATGGAAAGG
AACAACCGGTACCAGCCACTGCAAAATCATGCAAAATTG
>lcl|hg18_L1PA3_chr5_154528091_154534240
CTCCAAGAAATATGGGACTATGTGAAAAGACCAAATCTACGTCTGATTGGTGTACCTGAA
AGTGACGGGGAGAATGGAACCAAGTTGGAAAACACTCTGCAGGATATTATCCAGGAGAAC
CTCCCCAGTCTAGCAAGGCAGGCCAACATTCAGATTCAGGAAATACAGAGAATGCCACAA
AGATACTCCTCGAGTAGAGCAACTCCAAGACACATAATTGTCAGATTCACCAAAGTTGAA
ATGAAGGAAAAAATGTAAAGTGCAGCCGGAGAGAAAGGTCAGGTTACCCACAAAGGGAAG
CCCATCAGACTAACAGCGGATCTCTCGGCAGAAACTCTACAAGCCAGAAGAGAGTGGGGG
CCAATATTCAACATTCTTAAAGAAAAGAATTTTCAACCCAGAATTTCATATCCAGCCAAA
GTAAGCTTCATAAGTGAAGGAGAAATAAAATACTTTACAGACAAGGAAATGCTGAGAGAT
TTTGTCACCACCAGGCCTTCCCTAAAAGAGCTCCTGAAGGAAGCACTAAACATGGAAAGG
AACAACCGGTACCAGCCACTGCAAAACCATGCCAAAATG
>lcl|hg18_L1PA3_chr5_161937619_161943779
CTCCAAGAAATATGGGACTATGTGAAAAGACCAAATCTGTGTCTCATTGGTGTACCTGAA
AGTGATGGGGAGAATGGAACCAAGTTGGAAAACACTCTGCAGGATATTATCCAGGAGAAC
TTCCCCAATCTAGCAAGGCAGGCCAACGTTCAGATTCAGGAAATACAGAGAACGCCACAA
AGATACTCCTCGAGAAGAGCAACTCCAAGACACATAATTGTCAGATTCACCAAAGTTGAA
ATGAAGGAAAAAATGTTAAGGGCAGCCAGAGAGAAAGGTTGGGTTACCCACAAAGGGAAG
CCCATCAGACTAACAGCGGATCTCTCAGCAGAAACTCTACAAGCCAGAAGAGAGTGGGGG
CCAATATTCAACATTCTTAAAGAAAAGAATTTTCAACCCAGAATTTCATATCCAGCCAAA
CTAAGCTTCATAAGGGAAGGAGAAATAAAATACTTTACAGACAAGCAAACGCTGAGAGAT
TTTGTCACCACCAGGCCTGCCCTAAAAGAGCTCCTGAAGGAAGCACTAAACATGAAAAGG
CACAACCAGTACCAGCTGCTGCAAAATCATGCCAAAATG
>lcl|hg18_L1PA3_chr5_50636082_50642232
CTCCAAGAAATATGGGACTATGTGAAAAGACCAAATCTATGTCTGACTGGTGTACCTGAA
AGTGACAGGGAGAATGGAACCAAGTTGGAAAACACTAGGCAGGATATTATCCAGGAGAAC
TTCCCCAATCTAGCAAGGCAGGCCAACATTCAAATTCAGGAAATACAGAGAATGCCACAA
AGATACTCCTTGAGAAGAGCAACTCAAAGACACATAATTGTCAGATTCACCAAAGTTGAA
ATGAAGGAAAAAATGTTAAGGGCAGCCAGAGAGAAAGGTCGGGTTACCCTCAAAGGGAAG
CCCATCAGACTAACAGCAGATCTCTCGGCAGAAACTCTACAAGCCAGAAGAGAGTGGGGG
CCAATATTCAACATTCTTAAAGAAAAGAATTTTCAACCCAGGATTTCATACCCAGCCAAA
CTAAGCTTCATAAGTGAAGGAGAAATAAAATCCTTTACAGACCAGGAAATGCTGAGAGAT
TTTGTCACCACCAGGCCTGCCCTAAAAGAGCTCCTGAAGGAAGCACTAAACATGGAAAGG
AACAACCGGTACCAGCCGCTGCAAAATCATGCCAAAATG
>lcl|hg18_L1PA3_chr5_35431957_35438094
CTCCAAGAAATATGGGACTATGTGGAAAGACCAAATCTACGTCTGATTGGTGTACCTGAA
AGTGACGGGGAGAATGGAACCAAGTTGGAAAACACTCTGCAGGATATTATCCAGGATAAC
TTCCCCAATCTAGCAAGGCAGGCCAACATTCAGATTCAGGAAATACAGAGAACGCCACAA
AGATACTCCTCGAGAAGAGCAACTCCAAGACACATAATTGTCAGATTCACCAAAGTTGAA
ATGGAGGAAAAAATGTTAAGGGCAGCCAGAGAGAAAGGTCGAGTTACCAACAACGAGAAG
CCCATCAGACTAACAGCGGATCTCTCGGCAGAAACTTTATAAGCCAGAAGAGAGTGGGGG
CCAATATTCAACATTCTTAAAGAAAAGAATTTTCAACTCAGGATTTCATATCCAGCCAAA
CTAAGCTTCATAAGTGAAGGAGAAATAAAATACTTTACAGACAAGCAAATGCTG-GAGAT
TTTGTCACCACCAGGCCTGCCCTAAAAGAGCTCCTGAAGGAAGCACTAAACATGGAAAGG
AACAACTGGTACCAGCCACTGCAAAATCATGCCAAATTG
>lcl|hg18_L1PA3_chr5_44704362_44710388
CTCCAAGAAATATGGGAATATGTGAAAAGACCAAATCTATGTCTGACTGGTGTACCTGAA
AGTGACGGGGAGAATGGAACCAAGTTGGAAAATACTCTGCAGGATATTATCCAGGAGAAC
TTCTCCAATCTAGCAAGGCAGGCCAACATTCAGATTCAGGAAATACAGAGAATGCCACAA
AGATACTCCTCAAGAAGAGCAACTCCAAGACACATAATTGTCAGATTCACCAAAGTTGAA
ATGAAGGGTAAAATGTTCAGGGCAGCCAGACAGAAAGGTCGCGTTACCCTCAAAGGGAAT
CCCATCAGACTAACAGCAGATCTCTTGGCAGAAATTCTACAAGCCAGAAGAGAGTGGGGG
CCAATATTCAACATTCTTAAAGAAAATAATTTTCAACCCAGAATTTCATATCCAGCCAAA
CTAAACTTCATAAGTGAAGGAGAAATAAAATACTTTACAGACAAGCAAATGCTGAGAGAT
TTTGTCACCAGCAGGCCTGCCCTAAAAGAGGTCCTGAAGGAAGCACTAAACATGGAAAGG
AACAACCGGTACCAGCCACTGCAAAATCATGCCAAAATG
>lcl|hg18_L1PA3_chr5_78179665_78185783
CTCCAAGAAATATGGGACTATGTGAAAAGACCAAATCTACGTCTGATTGGTGTACCTGAA
AGTGACGGGGAGAATGGAAGCAAGTTGGAAAACACTCTGCAGGATATTATCCAGGAGAAC
TTCCCCAATCTAGCAAGGCAGGCCAACATTCAGATTCAGGAAATACAGAAAATGCCACAA
AGATACTCCTCGAGAAGAGCAACTCCAAGACACATAATTGTCAGATTCATCAAAGTTGAA
ATGAAGGAAAAAATGTTAAGGGCAGCCAGAGAGAAAGGTCGGGTTACCCACAAAGGGAAG
CCCATCAGACTAACAGCAGATCTCTTGGCAGAAACTCTACAAGCCAGAGGAGAGTGGGGG
CCAATATTCAACATTCTTAAAGAAAAGAATTTTCAACCCAGAATTTCATATCCAGCCAAA
CTAAGCTTCATAAGTGAAGGAGAAATAAAATACTATACAGACAAGCAAATGCTGAGAGAT
TTTGTCACCACCAGGCCTGTCCTAAAAGAGCTCCT----GAAGCACTAAACATGGAAAGG
AACAATCGGTACCAGCCGCTGCAAAATCATGCCAAATTG
>lcl|hg18_L1PA3_chr5_79233874_79240027
CTCCAAGAAATATGGGACTATGTGAAAAGACCAAATCTACGTCTGATTGGTGTACCTGAA
AGTGACGGGGAGAATGGAACCAAGTTGGAAAACACTCTGCAGGATATTATCCAGGAGAAC
TTCCCCAATCTAGCAAGGCAGGCCAACATTCAGATTCAGGAAATACAGAGAACACCACAG
AGATACTCCTCGAGAAGAGCAACTCCAAGACACATAATTGTCAGATTCACCAAAGTTGAA
ATGAAGGAAAAAATGTTAAGGGCAGCCAGAGAGAAAGGTCAGATTACCCAAAAAGGGAAG
CCCATCAGACTAACAGCTGATCTCTCAGCAGAAACTCTACAAGCCAGAAGAGAGTGGGGG
CCAATATTCAATATTCTTAAAGAAAAGAATTTTCAACCCAGAATTTCATATCCAGCCAAA
CTAAGCTTCATAAGTGAAGGAGAAATAAAATACTTTACAGACAAGCAAATGCTGAGAGAT
TTTGTCACCACCAGGCCTGTCCTAAAAGAGCTCCTGAAGGAAGCACTAAACCTGGAAAGG
AACAACCGGTACCAGCCACTGCAAAATCATGCCAAATTG
>lcl|hg18_L1PA3_chr5_153083006_153089147
CTCCAAGAAATATGGGACTATGTGAAAAGACCAAATCTATGTCTGATTGGTGTACCTGAA
AGTGATGGGGAGAATGGAACCAAGTTGGAAAACACTCTGCAGGATATTATCCAGGAGAAC
TTCCCCAATCTAGCAAGGCAGGCCAACATTCAGATTCAGGAAATACAGAGAATGTCACAA
AGATACTCCTCGAGAAGAGCAACTCCAAGACACGTAATTGTCAGATACACCAAAGTTGAA
ATGAAGGAAAAAATGTTAAGGGCAGCCAGAGAGAAAGGTCGGCTTACCCACAAAGGGAAG
CCCATCAGACTAACAGCGGATCTCTCGGCAGAAACTCTACAAGCCAGAAGCGACTGGGGG
CCAATATTCAACATTCTTACAGAAAAGAATTTTCAACCCAGAATTTCATATCCAGCCAAA
CTAAGCTTCATAAATGAAGGAGAAATAAAATACTTTACAGACAAGCAAATGCTGAGAGAT
TTTGTCACCACCAGGCCTGCCCTAAAAGAGCTCCTGAAGGAAGCACTAAACATGGAAAGG
AACAACCAGTACCAGCCACTGCAAAATCATGCCAAATTG
>lcl|hg18_L1PA3_chr5_62194732_62200883
CTCCAAGAAATATGGGACTATGTGAAAAGACCTAATCTACGTCTGATTGGTGTACCTGAA
AGTGATGGGGAGAATGGAACCAAGTTGGAAAACACTCTGCAGGATATTATCCAGGAGAAC
TTCCCCAATCTAGCAAGGCAGGCCAACATTCAGATTCAGGAAATACAGAGAACGCCACAA
AGATACTCCTCGAGAAGAGCAACTCTAAGACACATAATTGTCAGATTCACCAAAGTTGAA
ATGAAGGAAAAAATGTTAAGGACAGCCAGAGAGAAAGGTCGGGTTACCCACAAAGGGAAG
CCCATCAGACTAACAGCGGATCTCTCGGCAGAAACTCTACAAGCCAGAAGAGAGTGGTGG
CCAATATTCAACATTTTTAAAGAAGAGAATTTTCAACCCAGAATTTCATATCCAGCCAAA
CTAAGCTTCATAAGTGAAGGAGAAATAAAATCCTTTACAGACAAGCAAATGCTGAGAGAT
TTTTTCACCACCAGGCATGCCCTAAAAGAGCTCCTGAAGGAAGCACTAAACATGGAAAGG
AACAACCGGTACCAGCCACTGCAAAATCATGCCAAAATG
>lcl|hg18_L1PA3_chr5_98703219_98709367
CTCCAAGAAATATGGGACTATGTGAAAAGACCAAATCTACATCTGATTGGTGTACCTGAA
AGTGACGGGGAGAATGGAACCAAGTTGGAAAACACTCTTCAGGATATTATCCAGGAGAAC
TTTCCCAATCTAGCAAGGCAGGCCAACATTCAGATTCAGGAAATACAGAGAACGCCACAA
AGATACTCCTCGAGAAGAGCAACTCCAAGACACATAATTGTCAGATTCACCAAAGTTGAA
ATGAAGGAAAAAATGTTCAGGGCAGCCAGAGAGAAAGGTCGGGTTACCCACAAAGGGAAG
CCCATCAGACTAACAGCTGATCTCTTGGCAGAAACTCTACAAGCCAGAAGAGAGTGGGGA
CCAATATTCAACATTCTTAAAGAAAAGAATTTTCAACCCAGAATTTCATATCCAGCCAAA
CTAAGCTTCATAAGTGAAGGAGAAATAAAATACTTTACAGACAAGCAAAGGCTGAGAGAT
TTTGTCACCACCAGACCTGCCCTAAAAGAGCTCCTGAAGGAAGCACTAAACATGGAAAGG
AACAACCAGTACCAGCCACTGCAAAATCATGCCAAATTG
>lcl|hg18_L1PA3_chr5_45868681_45874704
CTCCAAGAAATATGGGAATATGTGAAAAGACCAAATCAACGTCTGATTGGTGTACCTGAA
AGTGATGTGGAGAATGGAACCAAGTTGGAAAACACTCTGCAGGATATTATCCAGGAGAAC
TTCCCCAATCTAGCAAGGCAGGCCAACGTTCAGATTCAGGAAATACAGAGAACGCCACAA
AGATACTCCTCGACAAGAGCAACTCCAAGACACATAATTGTCAGATTCACCAAAGATGAA
ATGAAGGAAAAAATGTTAAGGGCAGCCAGAGAGAAAGGTCGGGTTACCCTCAAAGGAAAG
CCCATCAGACTAACAGCGGATCTCTCGGCAGAAACCCTACAAGCCAGAAGAGAGTGGGGG
CCAATATTCAACATTCTTAAAGAAAAGAATTTTCAACACAGAATTTCATATCCAGCCAAA
CTAAGCTTCATAAGTGAAGCAGAAATAAAATACTTTACAGACAAGCAAATGCTGAGAGAT
TTTGTCACCACCAGGCCTGCCCTAAAAAAGCTCCTGAAGGAAGCGCTAAACATGGAAAGG
AACAACCGGCACCAGCCGCTGCAAAATCATGCCAAAATG
>lcl|hg18_L1PA3_chr6_101135197_101141333
CTCCAAGAAATATGGGACTATGTGAAAAGACCAAATCTGCGTCTGATTGGTGTACCTGAA
AATGACGGGGAGAATGGAACCAATTTGGAAAACACTCTGCAGGATATTATCCAGGAGAAC
TTCCCCAATCTAGCAAGGCAGGCCAACATTCAGATTCAGGAAATACAGAGAACACCACAA
AGATACTCCTCGAGAAGAGCAACTCCAAGACACATAAGTGTCAGATTCACCAAAGTTGAA
ATGAAGGAAAAAATGTTAAGGGCAGCCAGAGGGAAAGGTCGGGTTACCCACAAAGGGAAG
CCCATCAGACTAACAGCGGATCTCTCGGCAGAAACTCTACAAGCTAGAAGAGAGTGGGGG
CCAATATTCAACATTCTTAAA----AGAATTTTCAACCCAGAATTTCATATCCAGCCAAA
CTAAGCTTCATAACTGAAGGAGAAATAAAATACTTTACAGACAAGCAAATGCTGAGAGAT
TTTGTCACCACCAGCCCTGCCCTACAAGAGCTCCTGAAGGAAGCACTAAATATGGAAAGG
AAAAACCGGTACCAGCCGCTGCAAAATCATGCCAAAATC
>lcl|hg18_L1PA3_chr6_102342778_102348929
CTCCAAGAAATATGGGACTATGTGAAAAGACCAAATCTACATCTGATTGGTGTACCTGAA
AGAGACGGGGAGAATGGAACCAAGTTGGAAAAAACTCTGCAGGATATTATCCAGGAGAAC
TTCCCCAACCTAGCAAGGCAGGCCAACATTCAGATTCAGGAAATACAGAGAACACCACAA
AGATACTCCTCGAGAAGAGCAACTCCAAGACACATAATTGTCAGATTTACCAAAGTTGAA
ATGAAGGAAAAAATGTTAACGGCAGCCAGAGAGAAAGGTCGGGTTACCCTCAAAGGGAAG
CCCATCAGACTAACAGCGGATCTCTCGGCAGAAACTCTACAAGCCAGAAGAGAGTGGGGG
CCAATATTCAACATTCTTAAAGAAAAGAATTTTCAACCCAGAATTTCATATCCAGCCAAA
CTAAGCTTCATAAGTGAAGGAGAAATAAAATACTTTACAGACAAGCAAATGCTGAGAGAT
TTTGTCACCACCAGGCCTGCTCTAAAAGAGCTCCTGAAGGAAGCACTAAACATGCAAAGG
[truncated: 210,571 more chars]
