# Supplementary material for: Cryptic genetic variation enhances primate L1 retrotransposon survival by enlarging the functional coiled coil sequence space of ORF1p
Source: PLoS Genet. 2020 Aug 14;16(8):e1008991. doi: 10.1371/journal.pgen.1008991 (PMC7449397; doi:10.1371/journal.pgen.1008991)
Supplement: S1 Data — (ZIP) [file pgen.1008991.s012.zip › Supplementary_Data_PG/orf1_cterm/7_cterm_seqs.fst]

>7_cterm_cn		
CTCCAAGAAATATGGGACTATGTGAAAAGACCAAACCTACGTTTGATTGGTGTACCTGAA
AGTGACGGGGAGAATGGAACCAAGTTGGAAAACACTCTTCAGGATATTATCCAGGAGAAC
TTCCCCAACCTAGCAAGACAGGCCAACATTCAAATTCAGGAAATACAGAGAACACCACAA
AGATACTCCTCGAGAAGAGCAACCCCAAGACACATAATCGTCAGATTCACCAAGGTTGAA
ATGAAGGAAAAAATGTTAAGGGCAGCCAGAGAGAAAGGTCGGGTTACCCACAAAGGGAAG
CCCATCAGACTAACAGCGGATCTCTCTGCAGAAACCCTACAAGCCAGAAGAGAGTGGGGG
CCAATATTCAACATTCTTAAAGAAAAGAATTTTCAACCCAGAATTTCATATCCAGCCAAA
CTAAGCTTCATAAGTGAAGGAGAAATAAAATCCTTTACAGACAAGCAAATGCTGAGAGAT
TTTGTCACCACCAGGCCTGCCTTACAAGAGCTCCTGAAGGAAGCACTAAATATGGAAAGG
AAAAACCGGTACCAGCCACTGCAAAAACATACCAAATTG
>7_chr11_48426178_48432210
CTCCAAGAAATATGGGACTATGTGAAAAGACCAAATCTACGCTTGGTTGGTGTACCTGAA
AGTGACAGGGAGAATGCAACCAAGTTTGAAAACACTCTTCAGGATATTATCCAGGAGAAC
TTCCCCAACCTAGCAAGGCAGGCCAACATTCAAATTCAGGAAATACAGAGAACAAAACAA
AGATATGCCTCAAGAAGAGCAACCGAAAGACACATAATTGTCAGATTCACCAAGGTTGAA
ATGAAGGAAAAAGTGTTAAGGGCAGCCAGAGGGAAAAGTCAGGTTACCCACAATGAAAAG
GCAATCAGACTAAC--TGAATCTCTCTGCAGAAACCATACAAGCTAGAAGAGGGTGGGGG
CCCATATTCAACATTCTTAAAGAAAAGAATTTTCAACCCAGAATTTCATATCCAGCTAAG
CTAAGCTTCATAAGTGAAGGAAAAACAAAATCCTTTACAGAGAAGCAAATGCTGAGAGAT
TTTGTCACCATCAGGCCTGCCTTACAAGAGCTCCTGAAGGAAGCACTAAAAATAGAAAGG
AAGAACCAGTACCAGCCACTGCAAAAACATGCCAAATTG
>7_chr11_51350844_51356875
CTCCAAGAAATATGAGACTATGTGAAAATACCAAATCTATGCTTGGTTGGTGTACCTGAA
AGTGACAGGGAGAATAGAACCAAGTTTGAAAACACTCTTCAGGATATTATCCAGGAGAAC
TTCCCCAACCTTGCAAGGCAGGCCAACATTCAAATTCAGGAAATACAGAGAACACCACAA
AGATATGCCTCAAGAAGAGCAACCCAAAGACACATAATTCTCAGATTCACCAAGGTTGAA
ATGAAGGAAAAAGTGTTAAGGGCAGCCAGAGGGAAAAGTCAGGTTACCCACAATGAAAAG
GCAATCAGACTAACAGTGAATCTCTCTGCAGAAACCCTACAAGCCAGAAGAGGGTGGGGG
CCAATATTCAACATTCTTAAAGAAAAGAATTTTCAACACAGAATTTCATATCCAGTTAAG
CTAAGCTTCATAAGTGAAGGAAAAACAAAATCCATTACAGACAAGCAAATGCTGAGAGAT
TTTGTCACCATGAGGCCTGCCTTACAAGAGCTCCTGAAGGAAGCACTAAACATAGAAAGG
AACAACCAGTACCAGCCACTGCAAAAACATGCCAAATTG
>7_chr7_12845712_12851858
CTCCAATAAATATGGAACTATGTGAAAAGACCAAATCTACATTTGATTGGTGTACCTGAA
AGTGACAGGGAGAATGGAACCAACTTAGAAAACACTCTTCAGGATATTATCCAGGAGAAC
TTCCCCAACCTAACAAGGCAGGCCAACATTCAAATTCAGGAAATGCAGAGAACACCGCAA
AGATACTCCTTGAAAAGAGCAACCCCAAGACACATAATTGTCAGATTCACCAAGGTTGAA
ATGAAGGAAAAATTGTTAAGGAAAGCCATAGACAAAGCTCAGGTTACCCACAAAGGGAAG
CACATCAGACTAACAGCAGATCTCTCTGCAGAAACCCTATAAGCCAGAAGAGAGTGGTGG
CCAATATTCAACCTTCTTAAAGAAAAGAATTTTCAACCCAGAATCTCATATCTGGCCAAA
CTACGCTTAACACATGAAGGAGAAATAAAATCCTTTACAGACAAGCAAATGCTGAGAGA-
TTTGTCACCAACAGGCCTGCCTTACAAGAGCTCCTGAAGGAAGCACTAAACATGGATAGG
AACAACCAGTACCAGCCACTGCAAAAACATGCCAAATTG
>7_chr1_76094563_76100691
CTCCAAGAAATATGGGACTAGGTGAAAAGACCAAATCTACATTTGATTGGTGTACCTGAA
AGTGACTGGGAGAATGGCCCCAAGTTAGAAAACACTCTTCAGGATATTATCCAGGAGAAC
TTCCCCAACCTAGCAAGACAGGCCAACATTCAAATTCAAGAAATACAGAGAACATCACAA
AGATACTCCTCAAGAAGAGCAACCCCAAGACACATAATTGGCAGATTCACCAAGGTTGAA
ATGAAGGAAAAAATGTTAAGGGCAGCC--AGAGAAAGGTCAGGTTACCCACAAAGGGAAG
CCCATCAGACTAACAGCGGATCTCTCGGCAGAAACCCTACAAGCCAGAAGACAGTGGGGG
CCAATATTCAACATTCTTAAAGAAAAGAATTTTCAACCCATAATTTCATATCCAGCCAAA
CTAAGATTCATAAGTGAAGGAGAAATAAAATCCTTTAGCGAGAAGCAAATGCTGAGAGAT
TTTGTCACCACCAGGCCTGCCTTACAAGAGCTCCTGCAGGAAGCACTAAACATGGATAGG
AATAACCAGTACCAACCACTGCAAACACATGCCAAATTG
>7_chr12_78779253_78785394
CTCCAAGAAATATGGGACTATGTGAAAAAACGAAATCAATGTTTGATTGGTATACCTGAA
AGTGACGGGGAGAATGGAACCAAGTTGGAAAACACTCTGCAGGATATTATCCAGGAGAAC
TTCCCCAACCTAGCAAGGCAGGCCAACATTCAAATTCAGGAAATACAGAGAACACCACAA
AGATACTCCTCGAGAAGAGCAACCCCAAGACACACAATTGTCAGGTTCACCAAAGTTGAA
ATGAAGGAAAAAATGTTAAGGGCAGCCAGAGAGAAAGGCTGGGTTACCCACAAAGGGTAA
-CCATCAGACTAACAGCAGATCTCTTGGCAGAAACCCTAGAAGCCAGAAGAGAGTGGGGG
CCGATATTCAACATTCTTAAAGAAAAGAATTTTCAACCCAGAATTTCATATCCAGCCAAA
CTAAGCTTCATAAGTGAAGGAGAAATAAAATCCTTTACAGACAAGCAAATGCTGAGAGAT
TTTGTCACCACCATGTCTGCCTTACAAGAGCTCCTGAAGGAAGCACTAAACATGGAAAGG
TACAACTGGTACCAGCCACTGCAAAAACATGCCAAATTG
>7_chr11_96163712_96169893
CTCTAAGAAATATGGGACTATGTGAATAGACCAAATCTACGTTTGACTGGTGTACCTGAA
AGTGATGGGGAGAATGGAACCAAGTTAGAAAACACTCTTCAGGATATTATCCAGGAGAAC
TTCCCCAATCTAGCAAGGCAGGCCAACATTCAAATTCAGGAAATACAGAGAACACCACAA
AGATACTCCTTGAGAATAGCAACCCCAAGACACATAATTGTCAGACTCACCAAAGTTGAA
ATGAAGGGAAAAATGTTAAGGGCAGCCAGACAGAAAGATCGGGTTACCCAAAAAGGGAAG
CCCATCAGACTAACAGTGGATCTCTCGGCAGAAACCCTACAAGCCAGAAGAGAATGGGGG
CCAATATTCAACATTCTTAAAGAAAAGAATTTTTTAACCAGAATTTCATATCCAGCCAAA
TTAAGCTTCATAAGTGAAGGAGAAATAAAATCCTTCACAGACACGCAAATGCTGAGAGAT
TGTGTCACCACCAGGCTTGTCTTACAAGAGCTCCTGAATGAAGCACTAAACATGGAAAGG
AACAACCAGTACCAGCCACTGCAAAAACATGCCAAATTG
>7_chr11_98088373_98094551
CTCCAGGAAACATGGGACTATGTAAAAAGACCAAATCTACATTTGATTGGTGTACCTGAA
AGTGACAGGGAGAATGGAACCAAGTTAGGAAACACACTTCAGGATATTGCCCAGGAGAAC
TCCCCCAACCTAGCAAGGCAGGCCAAAATTCAACTTCACGAAATACAGAGAACACCACAA
CGATACTCCTCGAGAAGAGCAACCCCAAGACAC--AATTGTCAGATTCACCAAGGTTGAA
ATGAAGGAAAAAATGTTAAGGGCAGCTAGAGAGGAAGGTCCAGTTACCCAAAAAAAGAAG
CCCATCAGACTAACAGCGGATCTCTCTGCAGAAACCCTAAGAGCCAGAAGAGAGTGGGGG
ACAATATTCAACATTCTTAAAGAAAAGAATTTTCAACCCAGAATTTCATATCCAGCCAAA
CTAAGCTTCATAAGTGATGGAGAAATAAAATCCTTTAGAGACAAGCAAATGCTGAGAGAT
TTTATCACCACCAGGCCTGCCTTACAAGAGCTCCTGAAGGAAGCACTAAACATGGAGAGG
AAAAACTGGTACCAGCCACTGCAAAAACATGCCAAATTA
>7_chr4_138924265_138930407
TTCCAAGAAATACGGGACTATGTGAAAAGACCAATTCTAGGTTTGATTGGTGTACCTGAA
AGTGATGGGGAGAATGGAACCAAGTTGGGAAACACTTTTCAGGATATGATCCAGGAGAAC
TTCCCCATCCTAGCAAGGCAGGCCAACATTCAAATTCAGGAAATACAGAGAAAACCACAA
AGATACTCCTCGAAAAGAGCAACCCCAAGACACACAATTGTCAGATTCACCAAGGTTGAA
ATGAAGGAAAAAATGTTAAGGACAGCCAGAGAGAAAGGTCGGGTTACCCACAAAGGGAAA
CCCATCAGACTAACAGTGGATCTCTTGGCAGAAACTCTACAAGCCAGAAGAGAGT-GGGG
GCAGTATTCAACATTCTTAAAGAAAAGAATTTTCAACCCAGAATTTCATATCCAGCCAAA
CTA-----CATAAGTGATGAAGAAATAAAATACTTTACAGACAAGCAAATGCTGACAGAT
TTTGTCACCACTAGGCCTGCCTTACAGGAGCTCCTGAAGGAAGCACCAAACATGGAGAAG
AACAACTCTTAACAGCCACTGCAAAAACATGCCAAATTC
>7_chr6_105311143_105317276
CTCCAAGAAATATGGGACTATGTGAAAAGACCAAATATACATTTGATTGGTGTGCCTGAG
AGTGACGGGGAGAATGGAACCAAGTTAGAAAACACTCTTCAGGATATTATCCAGGAGAAC
TTCCCCAACCTAGCAAGGGAGGCCAACATTCAAATTCAGGAAATACAGAGAACACCACAA
AGATACTCCTCGAGAAGAGCAACCCCAAGACATATAAATGTCAGATTCACCAAGGTTGAA
ATGAAGGAAAAAATGTTAAGGGCAGCCAGAGAGAAAGGTCGGGTTACCCACAAAGGGAAG
CCCATCAGACTATCAGCAGATCTCTCTGCAGAAACCCTACAAACCAGAAGAGAATGGGGG
CCAATATTCAGTATTCTTAAAGAAAAGAATTTTCAACCCAGAATTTCATATCCAGCCAAA
CTAAGCTTCATAAGTGAAAGAGAAATAAAATCCTTTCCAGACAAGCAAATGCTGAGAGAC
TTTGTCACCACCAGGCCTGACTTGCAAGAGCTCCTGAAGGAAGCACTAAACATGGAAAGT
AACAACCGGTACCAGCCACTGCAAAAACAAGCCAAACTG
>7_chr12_92920250_92926371
CTCCAAGAAATATGGGACTATGTGAAAAGACCAAATCTACATTTGATTGGTGTACCTGAA
ACTGACAGGGAGAACAGAACCAAGTTAGAAAACACTCTTCAGGATATTATCCAGGAGAAC
TTCCCCAACCTAGCAAGGCAGGCCAACATTCAAATTCAGGAAATACAGAGAACACCACAA
AGATACTCCTTGAGAAGAGCAACTCCAAGACACATAATTATCAGATTCACCAAGGTTGAA
ATGAAGGAAAAAATGTTAAGGGCAGCCAGAAAGAAAGGTCGGGTTACCCACAAAGGGAAG
CCCATCAGACTAA--GTGGATCTCTCTGCAGAAACCCTACAAGCCAGAAGAGAGTTGGGG
CCAATATTAAACATTCTTAAGGAAAAGAATTTTTAACCCATAATTTCATATCCAGCCAAA
CTAAGCTTCATAAGTCAAGGAGAAATAAAATCCTTTATAGACAAGCAAATGCTGAGAGAT
TTTGTCACCACCAGGCCTGCTTTACAAGAGCTCCTGAAGGAAGCACTAAACATGGAAAGG
AACGACCAGTATCAGCCACTGCAAAAACAGGCCAAATTA
>7_chr15_32366490_32372641
CTCCAAGAAATATGGGACTATGTGAAAAGACCAAATCTACGTTTGATTGGTGTACCTGAA
AGTGACAGGGAGAATGAAACCAAGTTAGAAAACACTCTTCAGGATATTATTCAGGAGAAC
ATCCCCAACCTAGCAAGGCAGGCCAACATTCAAATTCAGTAAATACAGAGAACACCGCAA
AGATGCTCCTCAAAAAGAGCAACCCTAAGACACTTAATTGTCAGATTCACCAAGGTTGAA
ATGAAGGGAAAAATGTTAAGCACAGCCAGAGAGAAAGGTCAGGTTACCCACAAAAGGAAA
CCCATCAGACTAACAGTGCATCTCTCAGCAGAAACCCTACAAGCCAGAAGAGAGTGGGAG
CCAACATTCAACATTCTGAAAGAAAAGAATTTTCAACCCAGAATTTCATATCCAGCCAAA
CTAAGCTTCATAAGTGAAGGAGAAATAAAATCCTTTACAGACAAGCAAGTGCTGAGAGAT
TTTGTCACCACCAAGTCTGTCTTAGAAGAGCTCCTGAAGGAAGCACTAAACGTGGATACG
AACAACTGGTACCAGCCACTGCAACAACATACCAAATTG
>7_chr4_158895427_158901570
CTCCAAGAAATATGAGACTATGTGAAAAGACCAAATCTATGTTTGATTGATATACCTGAA
AGTGACAGGGAGAATGGAACCAAGTTAGAAAACACTCTTTAGGGTGTTATCCAGGAGAAC
TTCCCAAACCTAGCAAAGCAAGCCAACATTCAAATTCAGGAAATACAGAGAACACCACAA
AGATACTCCTCGAGAAGAGCAAACTCAAGACACATAATTGTCAGATTCACCAAGGATGAA
ATGAAGGAAAAAATGTTAAGGGCAGCCAGAGAGAAAGATTGAGTTACGCACAAAGGGAAG
CCCATCAGACTAACAGCGGATCTCTCGGCAGAAATCCTACAAGCCAGAAGAGAGTGGGGG
CCAATATTCAACATTCTTAAAGAAAAGAATTTTCAACCCAGAATTTCATATCCAGCCAAA
CAAAGCTTCATAAGTGAAGGAGAAATAAAATCCTTTACAGACAAGCAACTGCTGAGAGAT
TTTGTCACCACCAGGCCTGCCTTACAAGAGCTCCAGAAGGAAGCGCTAAACATGGAAAGG
AACAACCGGTACCAGCTACTGCAAAAACATGCCAAATTG
>7_chr10_34396425_34402539
CTCTAAGAAATATGGGACTATGTGAAAAGACCAAATCTATGTTTGATTGGTGTACCTGAA
AGTGACGGGGAGAATGGAAGCAAGTTGGAAAACACTCTTCAGGATATTATCCAGGAGAAC
TTCCCCAACCTAGCAAAGCAGGCCAACATTCAAATTCAGGAAATACAGAGAACATCACAA
AGATACTCCTCAAGAAGAACAACCCCAAGACACATAATTGTCAGATTCACCAAGGTTGAA
ATGCAGGAAAAAATGTTAAGGGCAGCCGGAGAGAAAGGTCAGGTTACCCACAAAGGGAAG
CCCATCAGACTAACAGCAGATGTCTTGGCAGAAACCCTACAAGCCAGA---GAGTGGGGG
CCAATATTCAACATTCTTAAAGGAAAGAATTTTCAACCCAGAATTTCATATCCAGCCAAA
CTAAGCTTCATAAGTGAAGGAGAAATAAAATCCTTTACAGACAAGCAAATGCTGAGAGAT
TTTGTCACCACCAGGCCTGCCTTACAAGAGCTCCTGAAGGAAGCACTAAACATGGAAAGG
AACAACCAGTACCAACCACTGCAAAAACATGCCAAATTG
>7_chr5_113636477_113642599
CTCCAGGAAATATGGGACTATGTGAAAAGACCAAATCTATGTTTGATTGGTGTACCTAAA
AGTGACGGGGAGAATGGACCCAACTTAGAAAACGCTCTTCAGGATATTATCCAAGAGAAC
TTCCCCAACCTAGCAAGGCAGGCCAACATCCAAATTCAGGAAACACAGAGAACACCACAA
AGATAATTCTCAAGAAGAGAAACCCCAAGACACATAATTGTCAGATTCACCAAGGTTGAA
ATGAAGGAAAAAATGTTAAGGGCAGTCAGAGAGAAAGGCTGGGTTACCCACAAAGGAAAG
CCCATCAGACTAACAGCTGATCTCTCTGCAGAAACCCTACAAGCCAGAAGAGATTGGGGG
CAAATATTCAACAATCTCATAGAAAAGAATTTTCAACCCAGAATTTCATATCCAGCCAAA
ATAAGCTTCATAAGTGAAGAAGATATAAAATCCCTTACAGACAAGAAAATGCTGAGAGAT
TTTGTCACCACCAGGCCTGCCCTACAAGAGCTCCTGAAGGAAGCACTAAACATGGAAAGG
AACAACCGGT---AGCCACTGCAAAAACATGCCAAACTG
>7_chr6_84053596_84059715
CTCCAAGAAATATGGGACTACGTGAAAAGACCAAATCTACATTTGACTGGTGTACCTGAA
AGTGACAGGGAGAATGGAACCAAGTTAGAAAACACTCTTCAGGATATTATGCAGGAGAAC
TTCCCCAACCTAGCAAGGCAGGCCAACATTCAAATTCAGGAAATACAGAGAACACCACAG
AGATACTCCTCAAGAAGAGCAAC-CCGAGACACATAATTATCAGATTCACCAAGGTTGAA
ATGAAGGAAAAAATGTTAAGGGCAGTGAGAGAGAAAGGTTGGGTTACCCACAAAGGGAAG
CCAATCAGACTAACAGTGGATCTCTCTGCAGAAACCCTACAAACCAGAAGAGGCTAGGGG
CCAATATTCAACATTCTTAAAGCAAAGAATTCTCAACCTAGAATTTCATATCCAGCCAAA
CTAAGCTTCATAAGTGAAGGAGAAATAAAATGCTTTACAGACAAGCAAATGCTGAGAGAT
TTTGTCACCACCAGGCCTGCCTTACAAGAGCTTCTGAAGGAAGCACTAAACATGGATAGG
AACAACTGGTACCAGCCACTGCAAAAACAGGCCAAATTG
>7_chr5_79242574_79248687
CTCCAAGAAATATGGGGCTATGTGAAAAGACAAAATCTGTGTTTGATTGGTGTACCTGAA
AGTGATGGGGAGAATGGAACCAAGTTAGAAAACACTCTTCAGGATATTATCCAGGAGAAC
TTCCCCAACCTAGCAAGGCAGGCCAACATTCAAATTCAGGAAATAC--ACAACATCACAA
AGATACTCCTTGAGAAGAGCAACCCCAAGACACATAATCATCAGATTCACCAAGGTTGAA
ATGTAGGAAAAAATGTTAAGGGTAGCCAAAGAGAAAGGTCGGGTTACACACAAAGGGAAC
CCCATCAAACTAACAGTGGATCTCTCTGCATAAACCCTACAGGCCAGAAGAGAGTGGAGG
CCAATATTCAACATTCTTAAAGAAAAGAATTTTCAACCCAGAATTTCATATCCAACCAAA
CTAAGCTTCATAAGCGAAGGAGAAATAAAATCCTTTACAGACAAGCAAATGCTGAGAGAT
TTTGTCACCACTGGGCTTGCCTTACAAGAGCTCCTGGCGGAAGCACTAAACATAGAAAGG
AAAAACCGGTACCAGCCACTGCAAAAACATGCCAAATTG
>7_chr11_22003112_22009217
CTTCAAGAAATATGGGACTATGTGAAAAGACCAAATCTACGTTTGATTGGTATACCTGAC
AGTGACGGGGAGAATGGAACCAAGTTAGAAAACACTCTTCAGGATATTATTTAGGAGAAC
TTCCCCAACCTAGCAAGGCAGGCCAACGTTCTAATTCAGGAAATACAGAGAACACCACAA
AGATACTCCTCAAGAAGAGCAAC-CCAAGACACATAATTGTCAGATTCACCAAGGTTGAA
ATGAAGGAAAAAATTTTAAGGGCAGCCAGAGAGAAAGGTCGGGTTACCCACAAAGGGAAG
CCCATCAGACTAACAGCAGATTTCTCTGCAGGAACCCTACAGGACAGAAGAGAGTGGGGG
CCAATATTCAACATTCTTAAAGAAAAGAATTTTCAACCCAGAATTTCATATCAGACCAAA
CTAAGTTTCATAAGTGAAAGAGAAATAAAATCCTTTACAGACAAGCAAATGCTGAGAGAT
TTTGTTACCACCAGGTCTGCCTTACAAAAGCTCCTGAAGGAAGCACTAAACATGGACAGG
AACAACCGGTACCAGCCACTGCAAAAACATACCAAACTG
>7_chr4_83324297_83330458
CTCCAAGAAATATGGGACTATGTGAAAAGACCAAATCTACATTTGATTGGTGTACCTGAA
AGTGACAGGGAGAATGGAACCAAGTTAGAAATCACTCCTCAGGATATTAGCCAGGAGAAC
TTCCCCAACCTAGCAAGACAGGCCAACATTCAAATTCAGGAAATACAGAGAATGCCGCTA
AGATATTCCTTCAGAAGAACAACCCCAAGACACATAACTGTCAGATTCACCAAGGTTAAA
ATGAAGAAAAAAATGTTAAGGGCAGCCAGAGAGAAAGGTTGGGTTACACACAAAGGGAAG
CCCATCAGACTAACAGTGGATCTCTCAGCAGAAACTCTACAAGCCAGAAGAGAGTGGGGG
CCAATATTCAACATTCTTAAAAAAAAGAACTTGCAACCCAGAATTTCATATCCAGCCAAA
CTAAGCTTCATAAGTGAAGGAGAAATAAAATCCTTTACAGACATGCAAATGCTGAGAGCT
TTTGTCACCACCAGGCCTGCCTTACAAGAGCTCCTGAAGGAAGCACTAAACATGGAAAGG
AACAACTGGTACCAGCCACTGCAAAAACATGCCAAATTG
>7_chr2_64007155_64013303
CTCCAAGAAATATGGGACTATGTGAAAAGACCAAATCTACGTTTGATTGGTGTACCTGAA
AGTGATGGGAAGAGTGGAACCAAGTTAGAAAACACTCTTCAGGATACTATCCAGCAGAAC
TTCCCCAACCTAGCAAGGCAGGCCAACATTCACATTCAGGAAATACAGAGAACACCACAA
AGATACTTCTTGAGAAGAACAACCCCAAGACACATAATTGTCGGATTCACCAAGGGTGAA
ATGAAGGAAAAAATGTTAAGGGCAGCCAGAGAGAAAGGTCAGGTTACCCACAAAGGGAAG
CCCATCAGACTAACAGCGGATGTCTCTGCAGAAATCCTAGAAGCCAGAAGAGAGTGGGGG
CCAAGATTCAACATTCTT-----AAAGAATTTTCAACCCAGAATTTCATATCCAGCCAAA
CTAAGCTTCATAAGTGAAGGAGAAATAAAAGCCTTTACAGACAAGCAAATGCTGAGAGAT
TTTGTCACCACCAGGCCTGCCTTACAAGAGCTCCTGAAGGAAGCACTAAACATGGAAAGG
AACAACTGGTACCAGACACTGCAAAAACAGGCCAAATTG
>7_chr12_105383378_105389506
CTCCAAGAAATATGCGACTACGTGAAAAGACCAAATCTACGTTTGATTGATGTACCTGAA
AGTGATGAGGAGAATGGAACCAAGTTAGGAAACACTCTTCAGGATATTATCCAGGAGAAC
TTCCCCAACCTAGCAAGGCAGGCCAACATTCAAATTCAGGAAATACAGAGAACACCACAA
AGATACTCCTCGAGAAGAGCAACCTCGAGACATGTAATTGTCAGATTCACCAAGGTTGAA
ATGACGGAAAAAGTGTTAAGGGCAGCCAGAGAGAAAGCTCGGGTTACCCACAAAGGGAAC
CCCATTAGACTAACAGCAGATCTCTCTGCAGAAACCCTACAAGCCAGAAGAGAGTAGGCG
CCAATATTCAACATTCTTAAAGAAAAGAATTTTCAACCCAGAATTTCATATCCAGCCAAA
CTAAGCTTCATAAGTGAAGGAGAAATAAAATCCTTTACAGACAAACAAATGCTGAGACAT
TTTGTCACCACCAGGCCTGCCTTACAAGAGCTCCTGAAGGAAGCACTAAACATGGAAAGG
AACAACCGGTACCAGCCGCTGCAAAAACATGCCAAATTG
>7_chr3_121205314_121211390
CTTCAAGAAATACGGCATTATGTGAAAAGACCAAATCTACGTTTGAATGGTGTACCTGAA
AGTGATGGGGAGAATGGAATCAAGTTAGAAACCACTCTTAAGGATATTCACCAGGAGAAC
TTCCCCAACATAGCAAGGCAGGCCAACATTCAAATTCAGGAAATACAGAGACCACCACAA
AGATACTCCTCAAGAAGAGCAACCCCAAGACACATAATTGTCAGATTCACCAAGGTTTAA
ATGAAGGAAAAAATGTTAAGGGCAGCC--AGAGAAAGGTTGGGTTACCCACAAAGGGAAG
GCCATCAGACTAACAGCAGATCTCTCGGCAGAAACTCTACAAGCCAGAAGAGAGTGGGGG
AAAATATTCAACATTCTTAAAGAAAAGAATTTTCAACCCAGAATTTCATATCCCGCCAAA
CTAAGCTTCATAAGTGAAGGAGAAATAAAATCCTTTACGGACAAGCAAATGCTGAGAGAT
TTTGTCACCACCAGGCCTGCCTTACAAGAGCTCCTGAAGGAAGCACTAAACATGGATAGC
AACAACCGGTAGCAGCCATTGCAAAAACATGCCAAATTA
>7_chr2_207467177_207473319
CTCCAAGAAATATGGGACTATGTGAAAAGATCAAATCTACGTTTGATTGGTGTACCTGAA
AGTGACGGGGAGAATGGAACCAAGTGAGAAAACACTCTTCAGGATATTATCCAGAAAAAC
TTCCCCAACCTAGCAAGGCAGGCCAACATTCAAATTCAGGAAATACAGAGAACACCATAA
ACATACTCCTCGAGAAGATCAACCCCAAGACAT--AATTGTCAGATTCACCAAGGTTGAA
ATGAAGGAAAAAGTGTTAAGGGCAGCCAGAAAGAAAGGTCGAGTTACCCACAAAGGGAAG
CCCATCAGACTAACAGTGGATCTCTCTGCAGAAACCC-ACAAGCCAGAAGAGAGTGGGGG
CCAATGTTCAACATTCTTAAAGAAAAGAATTTTTAACCCAGAATTTCATATCCAGCCAAA
CTAAGCTTCATAAGTAAAGGAGAAATAAAATCCTTTACAGACAAGCAAATGCTGAGAGAT
TTTGTCACCTCCAGGCGTGCCTTACAAGAGCTCCTGAAGGAAGCATTAAATATGGATAGG
AACAACCGGTACCAGCCACTGCAAAAACATACCAAATTG
>7_chr19_37964714_37970817
CTCCAAGAAATATGGGACTATGTGAAAAGACCAAATCTATGTTTGATTGGTGTACCTGAA
AGCAACGGGGAGAATGGTGCCAAGTTAGAAAACATTCTTCAGGATATTATCCAGGAGAAC
TTCCCCAACCTAGCAAGGCAGGCCAACATTCAAATTCAGGAAATACAGAGAACACTACAA
AGATACT-TTCGAGAAGAGCAACCCCAAGACACACAATTGTCAGATTCA-CAAGGTTGAA
ATGAAAGCAAAAATGTTAAGGGCACCCAGAGAGAAAGGTCAGGTTACCCACAAAGGGAAG
CCCAGCAGACTAACAGTGGATCTCTCTGCAGAAA--CTATAAGCCAGAAGAGAGTGGGGG
CCAATATTCAACATTCTT---GAAAAGAATTTTCAACCCAGAATTTCATATCCAGCCAAA
TTAAGCTTCATAAGTAAAGAAGAAATAAAATCCCTTACAGACAAACAAATGCTGAGAGAT
TTTGTCACCACCAGGCCTGCCTTCCAAGAGCTCCTGAAGGAAGTACTAAACATGGATAGG
AACAATCGGTACCAGCCACTGCAAAAACATGCCAAATTG
>7_chr1_92626548_92632630
CTCCAAGAAATATGAGACTATGTGAAAAGACCAAATCTATGTTTGATTGGTGTACCTGAA
AGTGATGGGGAGAACAGAACCAAGTTTGAAAACACTCTTCAGGATATTATCCAGGAGAGC
TTCCCCAACCTAGCAAGGAAGGCCAACATTCAAATTCAGGAAATACAGAGAACACCACAA
AGATACTCCTCAAGAAGAGCAACCCCAAGACACATAATTGTCAGATTCACCAAGGTTGAA
ATGAAGGAAAAACTGTTAAGGGCAGCCAGAGAGAAAGGTCAGGTTACCCACAAAGGGAAG
CCCATCAGATTAACAGCGGACCTCTGGGCAGAAACCCTACAAGCCAGAAGAGAATGGGGG
CCAATATTCAACATTCTTAAAGAAAAGAATTTTCAACCCAGAATCTCATATCCAGCCAAA
CTAAGCTTCTTAAGTGAAGGAGAAATAAAATCCTTTACAGACAAGCAAATGCTGAGAGAT
TTTGTCACCACCAGGCCTGCCTTACAAGAGCTCCTGAAGTAAGCACTAAA-ATGGACAGG
AACAACCAGTACCAGCCACTGCAAAAACATGCCAAATGG
>7_chr10_96538150_96544234
CTCTAAGAAATATTTGACTATGTGAAAAGACCAAATCTACATCTGATTGGTGTACCTGAA
AGTGATGGGGAGAATGGAACCAAGTTGGAAAACACTCTTCAGAATATTATCCAGGAGAAC
TTCCCCAACCTAGCAAGAGAGGCCAACATTCACATTCAGGAAATACAGAAAATGCCACAA
AGATACTCCTCGAGAAGAGCAACCCCATGACACATAATTGTCAGATTCACCAAAGTTGAA
ATGAAGGAATAAATATTTAGGGCAGCCAGAGAGAAAGGTTGGGTTACCCCCAAAGGGAAG
CCCATCAGACTAACAGCGGATCTCTCAGCAGAAACTCTACAAGCCAGAAGAGAATGGGAG
CCAATATTCAACATTCTTAAAGAAAAGAGTTTTCAACCCAGAATTTCATATCCAGCCAAA
TTAAGCTTCATAAACGAAGGAGAAATAAAATCCTTTACAGACGAGCTAATGCTGAAGAAT
TTTGTCACCACCAGGCCTGCCTTACAAGAGCTCCTGCAGGAGGTGCTAAACATGGAAAGG
AACAACTGGTATGAGCCACTGTAAAAAAGTGTCAAATTG
>7_chr12_118454627_118460742
CTCCAAGACATATGGGACTATGTGAAAAGACCAAAACTATGTTTGATTGGTGTACCTGAA
AGTGATGGGGAGAATGGAACCAAGTTGGAAAATATTCTGCAGGATATTATCCAGGAGAAC
TTCCCCAACCGAGCAAGGCAGGCCAACATTCAAATTCACAAAATACAGAGAACACCACAA
AGATACTCCTTGAGAAGAGCAAGCCCAAGACACATAATTGTCAGATTTACCAAGGTTGAA
ATGAAGGAAAAAATGTTAAGGGCAGTC----AGAAAGTTCAGGTTACCCACAAA-GGAAG
CCCATCAGACTAACAGTGGATCTCTCAGCAGAAACTCTACAAGCCAGAAGAGAGTAAGGG
CCAATATTCAGCATTCTTAAAGAAAAGGATTTTCAACCCAGAATTTCATATCCAGCCAAA
CTAAGCTTCATAAGTGAAGGAGAAATAAAATCCTTTACAGACAAGCAAATGGTGAGAGAT
TTTGTCACCACCAGGCCTGCCTTACAACAGTGCCTGAAGGAAGCACTAAACATAAAAAGG
AACAACCGGTACCAGCCACTGCAAAAACATGCCAAATTG
>7_chr8_62324033_62330167
CTCCAAGAAATATGGTACTATGTGAAAAGACCAAATCTACGTCTGATTGGTGTACCTGAA
AGTGACAGGGAGAATGGAACCAAGTTGGAAAACACTCTGCAGGATATTATCCAGGAGAAC
TTCCCCAATCTAGAAAGGCAGGCCAACATTCAAATTCAGGAAATACAGAGAATGCCACAA
AGTTACTCCTCGAGAAGAGCAACTCCAAGACGTATAATTGTCAGATTCACCAAAGTTGAA
ATGAAGGAAAAAATGTTAAAGGCAGCCAGAGAGAAAGGTCAGGTTACCCATAAAGGGAAG
TCCATCAGACTAACAGCTGATCTCTTGGCAAAAACTCTACAAGCCAGAAGAGAGTGGGGG
CCAATTCTCAACATTCTTAAAGAAAAGAATTTTCAACCCAAAATTTCATATCCAGCCAAA
CTAAGCTTCATAAGTGAAGGAGAAATAAAATACTTTTCAGACAAGCAAATGCTGAGAGAT
TTTGTCACCACCAGGCCTGCCCTAAAAGAGCTCCTGAAGGAAGCACTAAACATGGAAAGG
AAAAACCAGTACCAGCCACTATAAAAACATGCCAAATTG
>7_chr14_37319599_37325723
CTCCAAGAAATATGGGACTATGTGAAAAGACCAAATCTATGTCTGATTGGTGTACCTGAA
AGTGATGGGGAGAATGAAACCAAGTTGGAAAACACTCTTCAGGATATTATCCAGGAGAAC
TTCCCCAACCTAGCAAGGCAGGCTACCATTCAAATTCAGGAAACACAGAGAATGTCACAA
AGATACCCCTTGAGAAGAGCAACTCCAAGACACATAATTGTCAGATTCACCAAAGTTGAA
ATGAAGGAAAAAATCTTAAGTGCAGCCAAAGAGAAAGTTCAGGTTACCCACAAAGGGAAG
CCCATCAGATTAACAGCTGATCTCTCAGCAGAAACTCTACAAGCCAGAAGAGAGTGGGGG
CCAATATTCAACATTCTTAAAGAAAAGAATTTTCAACCCAGAATTTCATATCCAGCCAAA
CAAAGCTTCAAAGGTGAAGGAGAAATAAAATCCTTTACAGACAAGCAAATGCTGAGAGAT
TTTGTCACCACCAGGCCTGCCTTACAGGAGCTCCTGAAGGAAGCACTAAACATGGATATG
AACAACCAGTACCAGCCACTGCAAAAACATGACAAATTG
>7_chr7_92386485_92392610
CTCCAAGAAACAAGGGACTATGTGAAAAGTTCAAATCTACATTTGATTGGTGTACCTGAA
AGTGACGGGGAGAATGGAACCAAGTTGGAAAACACTCTTCAAGATATTATCCAGGAGAAC
TTCCCCAACATAGCAAGGCAGGCCAACATTCAAATTCAGGAAATACAGAGAACGCCACAA
AGATACTCCTTGAGAAGAGCAACACCAAGACTCATAATTGTCAGATTCACCAAGGTTGAA
ATGAAGGAAAAAATATTAAGGACAGCCAGAGAGAAAGGTCGGGTTACCCGTAAAGGGAAG
CCCATCAGACTAACAGTGGATCTCTCAGCAGAAACTCTACAAGCCAGAAGAGAGTGGGGG
CCAATATTCAACATTCTTAAAGAAAAGAATCTTCAACCCAGAATTTCATATCCAGCCAAA
TTAAGCTTCATAAGTGAAGGAGAAATAAAATCCTTTACAGACAAGCAAATGCTGAGAAAT
TTTGTCACCACCAGGCCTGCCTTACAAGAGCTCCTAAAGGAAGCACTAAACATGGAAAGG
AACAACTGGTACCAGCCACTGCAAAAACATGCCAAATTG
>7_chr19_23426402_23432530
CTCCAAGAAATATGGGACTATATGAAAAGACCAAATCTACACCTGATTGGTGTACCTGAA
AGTGATGGGGAGAATGGAACCAAGTTGGAAAACACTCTGCAGGGTATTATCCAGGAGAAC
TTCCCCAATCTAGCAAGGCAGGCCAACATTCAAATTCAGGAAATACAGAGAATGCCACAA
AGATACTCCTCGAGAAGAGCAACTCCAAGACACATATTTGTCAGATTCCTCAAAGTTAAA
ATGAAGGAAAAAATGTTAAGGGCAGCCAGAGAGAAAGGTCGGGTTACCCACAAAGGGAAA
CCCATCAGACTAACAGCGGATCTCTCAGCAGATACTCTAGAAGCCAGAAGAGAGAGGGGA
CCAATATTCAACATTCTTAAAGAAATGAATTTTCAACCCAGAATTTCGTATCCAGCCAAA
CTAAGCTTCATAAGTGAAGGAGAAATAAAATCCTTTACAGACAAGCAAATGCTGAGAGAT
TTTGTCACCACCAGGCCTGCGCTACAAGAGCTGCTGAAGGAAGCACTAGACATGGAAAGG
AACAACCGGTACCAGCCACTGTAAAAACATGACAAATTG
>7_chr14_28174628_28180752
CTCCAAGAAATATGGGACTATGTGAAAAGACCAAATCTATGTCTGATTGGTGTACCTGAA
AGTGACGGGGAGAATGGAACCAAGTTGGAAAACACTCTGCAGGATATTATCCAGGAGAAC
TTCCCCAACCTAGCAAGGCAAGCCAACATTCAAATTCAGGAAATACAGAGAATGCCACAA
AGATATTCTTCAAGAAGAGCAACTCCAAGACACATAATTGTCAGATTCACCAAAGTTGAA
ATGAAGGAAAAAATGTTAAGGGCAGCCAGAGATAAAAGTCAGGTTACCCACAAAGGGAAG
CCCATCAGACTAACAGCTGATCTTTCGGCAGAAACTCTACAAGCCAGAAGAGAGTGGGGG
CCAATATTTAACATTCTTAAAGAAAATAATTTTCAACCTAGAATTTCATATCCAGCCAAA
CTAAGCTTCATAAGTGAAGGAGAAATAAAACCCTTTACAGAGAGGCAAGTGCTGAGAGAT
TTTGTCACCACCAGGCCTGCCCTA---GTGCTCCTGAAGGAAGCACTAAACATGGAAAGG
AACAACTGGTACCAGCCACTGCAACAACATGCCAAATTG
>7_chr3_66896786_66902919
CTCCAAGAAATATGGGACTATGTGAAAAGACCAAATCTATGTCTGATTGGTGTACCTGAA
AGTGATGGGGAGAATGGAACCAAGTTGGAAAACACTCTGCAGGATATTATCCAGGAGAAC
TTCCCCAACCTAGCAAGGCAGGCCAACATTCAAATTCAGGAAATACAGAGAACTCCACAG
AGATACTCCTCGAGAAGAGCAACTCCAAGACACATAATTGTCAGATTCACCAAAGTTGAA
ATGAAGGAAAAAATGTTAAGGGCAGCCAGAGAGAAAGGTCCGGTTACCCA-AAAGGGAAG
CCCATCAGACTAACAGCTGATCTCTTGGCAGAAAATCTACAAGCCAGAAGAGAGTGGGGG
CCAATATTCAACATTCTTAAAGAAAAGAATTTTCAACCCAGAATTTCATATCCAGCCAAA
CTAAGCTTTATAAGTGAAGGAGAAATAAAATCCTTTACAAACAAGCAAACGCTGAGAAAT
TTTGTCACCACCAGGCCTGCCCTAAAAGAGCTCCTGAAAGAAGCACTAAACATGGAAAGG
AGCAACTGGTACCAGCCACTGCAAAAACATGCCAAATTG
>7_chr7_40954601_40960714
CTCCAAGAAATATAGAACTATGTGAAAAGACCAAATCTACGTCTGATTGGTGTAACTGAA
AGGGACGGGAAGAATGGAACCAAGTTGGAAAACACTCTTCAGGATATTATCCAG-AGAAC
TTCCCCAATCTAGCAAGGCAGGCCAACATTCAAATTCAGGAAATAGAAAGAAGGCCACAA
AGATACTCCTCGAGAAGAGCAACTCCAAGACACCTAATTGTCAGATTCACCAAAGTTGAA
ATGAAGGAAAAAATGTTAAGGGCAGCCAGAGAGAAAGGTTGGGTTACCCACAAAGGGAAG
CCCATCAGACTAACAGTGGATCTGTCAGCAGAAACTCTACAAGCCAGAAGAGAGTGGGGG
CCAATATTCAAC-CTCTTAAAGAAAATAATTTTCAATCCAGAATTTCATATCCAGCCAAA
CTAAGCTTCATAAGTGAAGGAGAAATAAAATCCTTTACGGACAAGCAAACACTGAGAGAT
TTTGTCACCACCAGGTCTGCCCTACAAGAGCTCCTGAAGGAAGCACTAAACATGGAAAGG
AACAACTGGTACCAGCCACTGCAAAAACATGCCAAATTG
>7_chr4_109643727_109649841
CTCCAAGATATGTGGGACTATGTGAAAAGACCAAATCTATGTCTCATTGGTGTACCTGAA
AGTGACGGGGAAAATGGAACCAAGTTGGAAAACACTCTGCAGGATATTATCC---AGAAC
TTCCCCAATCTAGCAAGGCAGGCCAACATTCAGATTCAGGAAATACAGAGAACGCCACAA
AGATACTCCTTGAGAAGAGCAACTCCAAGACACATAATTGTCAGATTCACCAAGGTTGAA
AT-CAAGAAAAAATGTTAAGGGCAGCCAGAGAGAAAGGTCGGGTTACCTACAAAGGGAAG
CCCATCAGACTAACGGTGGATCTCTCGGCAGAAACCCTACAAGCCAGAAGAGAGTGGGGG
CCAATATTCAACATTCTTAAAGAAAAGAATTTTCAACTCAGAATTTCATTTCCAGCCAAA
CTAAGCTTCATAAGTGAAGGAGAAATAAAAACCTTTATGGACAAGCGAATGCTGAGAGAT
TTTGTCACCACCAGGCCTGCCTTACAAGAGCTCCTGAAGGAAGCACTAAACACGGAAAGG
AACAACTGGTACCAGCCACTGCAAAAACATACAAAATTG
>7_chr3_27832479_27838478
CTCCAAGAAATATGGGACTATGTGAAAAGACCAAATCTACATCTGATTGGTGTACCTGAA
AGTGATGGGGAGAATGGAACCAAGTTGGAAAACACTCTGCAGGATATTATCCAGGAGAAC
TTCCCCAATCTAGCAAGGCAGGCCAACGTTCAGATTCAGGAAATACAGAGAACGCCACAA
AGATACTCCTCGAGAAGAGCAACTCCAAGACACATAATTGTCAGATTCACCAAAGTTGAA
ATGAATGAAAAAATGTTAAGGGCAGCCAGAGAGAAAGGTCGGGTTACCCTCAAAGGAAAG
CCCATCAGACTAACAGCGGATCTCTCAGCAGAAACCCTACAAGCCAGAAGAGAGTGGGGG
CCAATATTCAACATTCTTAAAGAAAAGAATTTTCAACCCAGAATTTCATATCCAGCCAAA
CTAAGCTTCATAAGTGAAGGAGAAATAAAATACTTTACAGACAAGCAAATGCTGAGAGAT
TTTGTCACCACCAGGCCTGCCCTAAAAGAGCTCCTGAAGGAAGCGCTAAACATGGAAAGG
AACAACTGGTACCAGCCGCTGCAAAATCATGCCAAAATG
>7_chr5_63796504_63802498
CTCCAAGAAATATGGGACTATGTGAAAAGACCAAATCTACGTCTGATTGGTGTACCTGAA
AGTGACGGGGAGAATGGAACCAAGTTGGAAAACACTCTGCAGTATATTATCCAGGAGAAC
TTCCCCAATCTAGCAAGGCAGGCCAACATTCAGATTCAGGAAATACAGAGAACACCACAA
AGATACTCCTCGAGAAGAGCAACTCCAAGACACATAATTGTCAGATTCACCAAAGTTGAA
ATGAAGGAAAAAATGTTAAGGGCAGCCAGAGAGAAAGGTCGGGTTTCCCACAAAGGGAAG
CCCATCAGACTAACAGCTGATCTCTCGGCAGAAACTCTACAAGCCAGAAGAGAGTGGGGG
CCAATATTCAACATTCTTAAAGGAAAGAATTTTCAACCCAGAATTTCATATCCAGCCAAA
CTAAGCTTCATAAGTGAAGGAGAAATAAAATCCTTTACAGACAAGGAAATGCTGAGAGAT
TTTGTCACCACCAGGCCTGCCCTAAAAGAGCTCCTGAAGGAAGCACTAAACATGGAAAGG
AACAACTGGTACCAGCCACTGCAAAATCATGCCAAATTG
>7_chr2_213329619_213335771
CTCCAAGAAATATGGCACTATGTGAAAAGACCAAATCTACGTCTAATTGGTGTACCTGAA
AGTGATGGGGAGAATGGAACCAAGTTGGAAAACACTCTGCAGGAGATTATCCAGGAGAAC
TTCCCCAATCTAGCAAGGCAGGCCCACATTCAAATTCAGGAAATACAGAGAATGCCACAA
AGATACTCCTCAAGAAGAGCAACTCCAAGACACATAATTGTCAGATTCACCAAAGTTGAA
ATGAAGGAAAAAATGTTAAGGGCAGCCAGAGAGAAAGGTCGGGATACCCACAAAGGGAAG
-CCATCAGACTAACAGCTGATCTCTCAGCAGAAACTCTACAAGCCAGAAGAGAGTGGGGG
CCAATATTCAACATTCTTAAAGAAAAGAATTTTCAACACAGAATTTCATATCCAGCCAAA
CTAAGCTTCATAAGTGAAGGAGAAATAAAATACTTTAAAGACAAGCAAATGCTGAGAGAT
TTTGTCACCACCAGGCCTGCCTTACAAGACCTCCTGAAGGAAGCACTAAACATGGAAAGG
AACAACCGGTACCAGCCGCTGCAAAAACATGCCAAATTG
>7_chr6_80017782_80023867
CTCCAAGAAATATGGGACTATGTGAAAAGACCAAATCTACATCTGACTGGTGTACCTGAA
AGTGATGGGGAGAATGGAACCAAGTTGGAAAACACTCTGCAGGATATTATCCAGGAGAAC
TTCCCCAATCTAGCAAGGCAAGCCAACATTCAAATTCAGGAAATACAGAGAATGCCACAA
AGATACTCCTCAAGAAGAGCAACTCCAAGACACATAATAGTCAGATTCACCAAAGTTGAA
ATGAAGGAAAAAATGTTAAGGGCAGCCAGAGAGAAAGGTCGGGTTACCCACAAAGGGAAG
CCCATCAGACTAACAGCAGATCTCTCGGCAGAAACTCTACAAGCCAGAAGAGAGTGGGGG
CCAATATTCAACATTCTTCAAGAAAAGAATTTTCAACCCAGAATTTCATATCCAGCCAAA
CTAAGCTTCATAAGTGAAGGAGAAATAAAATCCTTTACAAACAAGCAAATGCTGAGAGAT
TTGGTCACCACGAGGCCTGCCCTAAAAGAGCTCCTGAAGGAAGCACTAAACATGGAAAGG
AACAACTGGTACCAGCCACTGCAAAACCATGCCAAATTG
>7_chr11_98123857_98129942
CTCCAAGAAATATGGGACTATGAGAAAAGACCAAATCTATGTTTGATTGGTGTACCTGAA
CGTGATCGGGAGAATGGAACCAAGTTAGAAAACACTCTTCATGATATCACCCAGGATAAC
TTCCCCAACCTAGCAAGGCAGGCCAACATTCAAATTCAGGAAATACAGAGAACACCACAA
AGATACTCTACGAGAAGAGCAACCCCAAGACATATAATTTTCAGATTCCCCAAGGTTGAA
ATGAAGGAAAAAATATTAAGGGCAGCCAGAGAGAAAGGTCAGGTTACCCACAAAGGGAAG
CCCATCAGACTGACAGTGGATCTCTCAGCAGAAACCCTACAAACCAGAAGAGAGTAGGGG
CCAATATTCAATATTCTTAAAGAAAAGAATTTTCAACCCAGAATTTCATATCCAGCCAAA
CTAAGCTTCATAAGCAAAGGAGAAATAAAATCCCTTACAGATAAGCAAATGCTGAGAGA-
-TTTTCACCATGAGGCCTGCCTTACAAGAGCTCCTGAAGGAAGCACTAAACATGGAAAGG
AACAACCAGTACCAGCCACTGCAAAAACATGCCAAACTG
>7_chr4_112763352_112769545
CTCCGAGAAATATGGGACTTTGTGAAAAGATCAATCCTACATTTCACTGGTGTACCTGAA
AGTGATGGGGAGAATGGAACCAAGTTGGAAAACACTCTGCAGGATATTGTCC---AGAAC
TTCCTTAACCTAGCAAGGCAGGCCAACATTCAAATTCAGAAAATACAGAGAATACCACAA
AGATACTCCTTGAGAGGAGCAACCCCAAGACACATAATCGTCAGATTCACCAAGGTTGAA
ATGAAGGAAAAAATGTTAAGGGCAGCCAGAGATAAAGGTCGGGTTACCCACAAAGGGAAG
CTCATCAGATTAACAGCAGATCTCTCTGCAGAAACCCTGCAAGTCAGAAAAGAGTGGGGG
CCAATATTCAACAGCGTTAAAGAAAAGAA-TTTCAACCCAGAATTTCATATCCAGCCAAA
CTAAGCTTCATAAGTGAAGGAGAAATAAAATCCTTTACAGACAAGCAAATGCTGAGAGAT
TTTGTCACCACCAGGCCTGCCTTACAGGAGCTCCTGAAGGAAGCACTAAACATGGAAAGA
AAAAGCAAGTGCCAGCCACTGCAAAAACATACCAAATTG
>7_chr4_32054602_32060630
CTCCAAGAAATTTGGGACAATGTGAAAAGACCAAACCTATATTTGATTGGTGTACCTGAA
AGTGACAGGGAGAATAGAACCAAGCTGGAAAACACTCTTCAGGATACTATCCATGAGGAC
TTCACCAACCTGACAAGACAGGCCAACATTCAAATTCAAGAAATACAGAGAACACCACAA
AGGCACTCCTCAAGAAGAGCAACCCCAAGACACATAATCGTAAGATTCACTGAAGTTGAA
ATGAAGGAAAAAATGTTAAGGGTAGCCAGAGAGAAAAGTCGGGTTACCCACAAGGGGAAG
CCCCTCAGACTAACAGCAGATCTCTTGGCAGAAACCCTACAAGCCAGAAGAGAGTGGGGG
CCAATATTCAACATTCTTAAAGAAAAGAATTTTCAACCCAGAATTTCATATCCAGCCAAA
CTAAGCTTCATAAGTGAAGGAGAAATAAAATCCTTTA-AGACAAGCAAATGCTGAGAGAT
GTTGTCACCACTAGGCCTGCCTTACAAGAGATCCTGAAGGAAGTACTAAATATGGAAAGG
AAAAACCGGTTCCAGCCTCTGCAAACACATACAAAATTG
>7_chr4_59140554_59146666
CTCCAAGAAATATGGGACTATGTGAAAAGAACAAATCTGTATTTGATTGGTGTACCTGAA
AGTGACGGGGAGAATGGAACCAAGTTGGAAAACACTTTTCAGGATATTATTCAGGAGAAT
TTCTCCAACCTAGCAAGGCAGGCCAACATTCAAATTCAGGAAATACGGAGAACACCACAA
AGATATTCCTCGAGAAGAGCAACCCCAAGATACAT------AAGATTCACCAAGGTTGAA
ATAAAGTTAAAAATGGTAAGGGCAGCCAGAGAGAAAGGTCAGGTTACCCACAAAGGGAAG
CCCACCAGACTAACAGCAGATCTCTCTGCAGAAACCCTGCAAGCCAGAAGAGAGTGGAGG
CCAATATTCGACATTCTTAAAGAAAAACATTATCAAACCAAAATTTCATATCCAGCCAAA
CTAACCTTCATAAATGAAGGAGAAATAAAATCCTTTACAGACAAGCAAATGCTGAGA--T
TTTGTGACCACCAAGCCTGCCTTACAAGAGCTCCTGAAGGAAGCACTAAACATGGAAAGG
AACAACAGTTACCAGCCACTGCAAAAAC----CAAATTG
>7_chr13_80161733_80167886
CTCCAAGAAACATAGGCCTATGTAGAAAGAGCAAACCTACATTTGATTGGTGTACCTGAA
AGTGATGGAGAGAATGGAACCAAGTTGGAAAACACACTTCAGGATAGTATGCAGGAGAAC
TTCCCCAACCTAGCAAGATAGGCCAACATTCAAATTCAGGAAATACAGAGAACACCACAA
AGATACTCCTTGAGAAGAGCAACCCCAAGTCACATAGTCGTCAGATTCACCAAGGTTGAA
ATG-AGGAAAAAATGTTAAGGGTAGCCAGAGAGAAAGGTTGGATTGCCCACAAA------
CCCATCAGACTAACAGCAGATCTCTCTGCATAAATCCTACCAGCCAGAAGAGAGTGGGGG
CCAATGTTCAACATTCTTAAAGAAAAGAATTTTCAACCCAGAATTTTATATCCAGCCAAA
CTAAGCTTCATAGTGGAAGGATAAATAAAATCGTTTACAGAAAAGCAAATGCTGAGGAAT
TTTGTCACCACCAAGCCTGCCTTACAAGAGCTCCTGAAGGAAGCACTACATATGGAAAGG
AAAAACTGGTATGAACTACTGCAAAAACAAACCAAAATG
>7_chr1_47157952_47164112
CTCCAAGAAATATGGGACTATGTGAAAAGAACAAACCTATGATTGATTAGGGTCCCTGAA
ACTGTTGGGGAGAATAGACCCAAGCTGGAAAATGCACTTCAGGATATTATCCAGGAGAAC
TTCCCCAACCTAGCAAGACAGGCCAACATTCAAATTCAGGAAATACAGAGAACACCACAA
AGATACTCCTCGAGAAGAGCTACCCCAAGACATATAATCATCAGATTT-CCAAAGTTGAA
ATGAAGGAAAAAATGTTAAGGACAGCCAGAGAGAAAAGCCAGGTTACCTACAAAGGAAAG
CCCATCAGACTAACAGTGGATCTCTCTACAGAAACCCTACAAGCCAGAAGAGAGTGGGGA
CCAATATTCAACATTCTTAAAGAAAAGAATTTTCAACCCAGAATTTTATATCCAGCCAAA
CTAAGCTTCATAAGTGAAGGAGAAATCAAATCCTTTACAAACAAGCAAATGCTGAGGGAT
TTTGTCACCACCAGGCCTACCTTACAAGAGCTCCTGAAGGAAGCACTAACTATGGAAAGG
AAAAACCGGTACCAGCCACTGCAAAAATACACCAAAATA
>7_chr5_152642769_152648850
CTCCAAGGAATATTG-ACTATGTGAAAAGACCAAACCTATGATTTATTGGTGTACCTGAA
AGTGATGGGGAGAATTGAACCAAGTTGGAAGAGACATTTCACGATATTATACAGGAGAAC
TTCCCCAACCTAGCAAGACAGGCCAACATTCAAATTCAGGAAATACAGAGAACACCACTA
AGATATTCCTTGAGAAGAGCAACCCCAAGACACGTAACTGTCAGATTCACCAAGATTGAA
ATGAAGGAAAAAATGTTAACAGTATCCCGAGAGAAAGGTCCAATTATCCACAAAGGGAAG
CCCATTAGACTAACAGCAGATATCTCTGCAGAAACCCTGCAAGCTAGAAGTGAGTGGGGG
CCAATATTCAACATTCTTAAAGAAAAGAATTTTCAACCCAGAATTTCACATCCAGCCAAA
CTAAGCTTCATAAGAGAAGGAGAAATAAAATCCTTTACAGACAAGCAAATGCTGAGGGAT
TTTGTCACCACCAGGTTTGCCTTACAAGAGCTCCTGAATGAATAACTAAATATGGAAAAA
AACAACTGGTACCAGCCACTGCAAAAACATAACAAAATG
>7_chr5_21261197_21267273
CTCCAAGAAATATGGGACTATGTGAAAAGACCAAATCTACATTTGATTGGTGTACCTGAA
AGTGATGGGGAGGATGGAACCAAATGGGAAAACACTTTTCAGGATATTATCCAGGAGAAC
TTCCCCAACCTAGCAAGGCAGACCAACATTCAAATTCAGGAAATACGGAGAACACCACAA
AGATACTCCTCGAGAAGAGCAACCCCAAGATACATAAT--TCAGATTCACCAAGGTT-GA
ATGAAGGAAAAAATGTTAAGGGAAGCCAGAAAGAAAGGCCGGGTTACCCACACAGGGAAG
CCCATCAGACTAACAGTGGATCTCTCGGCAGAAACCCTACAAGCCAGAGGAGAGTGGGGG
CCACTATTCAACATTCTGAAAGAAAATGATTTTCAACCCAGAATTTCATATCCAGCCAAA
CTAAGCTTCATAAGCAAAGGAGAAATAAAATCCTTTACAGACAAGCAAATGCTGAGAGAT
TTTCTCACCACCATGCCTGCCTTACAAGAACTCCTGAAGGAAGCACTAAACAGGGAAAGA
AACAACTGGTACCAGCCATTGCAAAAATATACCAAATTG
>7_chr12_23863630_23869731
CTCCAAGAAATATGGGACTATGTGA-AAGACCAAACCTACGTTTGATTGGTGTACCTGAA
AGTGGCGGGGAGAATAGAACCTAATTGAAAAACACATTTCAGGATATTATCCAGGAGAAC
TTCCCCAACCTAGCAAGGCAGACCAACATTCATATTCAGGAAATACAGAAAACACCACAA
AGATACTGCTCTAGAAGAGCAACCCCAAGACACGTAATCGTCAGATTCATCAAGGTTGAA
ATGAAGGAAAAAATGGTAAGGGCAGCCAGAGAGAAAAGTAGGGTTACCCACAAAGGGAAG
CCCATCAGACTAATAGCATATCTCTCTGCAGAAACCCTACAAGCCAGAAGAGAGTGGGGA
CCAATATTCAACACTCTTAAAGAAAAGAATTTTCAACCCAGAATTTCATATCCAGCCAAA
CTAAGCTTTATAAGTGAAGGAGAAATAAAATCCTTTACAGACAAGCAAATGCTGAGAAAT
TTTGTCACCACCAGGCCTGCCTTACTGGAGCTCCTGAAGGAAGCAC-AAATTTGAAAAGG
AAAAATGGGTACCAGCCACTGCAAAAACAAACCAAAATG
>7_chr12_105124717_105130764
CTCCAAGAAATATGGGACTATGTGAATAGACCAAATCTACATTTGATTGGTGTACCTGAA
AGTGACAGGGAAAATGGAACCAAGTTGGAAAACACTCTTCAGGATATTATCCAGGAGAAC
TTCCCCGACCTAGCAAGACAGGCGAACATTCAAATTCAGGAAATACAGAGAACACCACAA
AGATACTCCTCAAGAAGGGCAACCCCAAGACACGTAATCATCAGATTCACCAAAGTTGAA
ATGAAGGAAAAAGTGTTAAGGGCAGCCAAAGAG-AAGGTCAGGTTACCCACAAAGGGAAG
CCCATCAGACTAACAGTGGATCTCTCTGCAGAAACCTTGCAAGCCAGAAGAGAGTGGGGG
CCAATATTCAACGTTCTCAAAGAAAAGAATTTTCAACCCAGAATTTCATAGCAAGCCAAA
CTAAGCTTCATAAGCGAAGGAGAAATAAAATCCTTTACAGACAAGCAAATGCTGAGGGAT
TTTGTCACCACCAGACCTGCCTTACGAGAGCTCTTGAAGGAACCACCAAACATGGAAAGG
AACAACCAATACCAGCCACTGCAAAAACATACCAAATTG
>7_chr19_44800974_44807111
CTCCAA-AAATTTGGGATTATGTGAAAAGACCAAATCTACATTTGATTGGTGTACCTGAA
AGTGATGAGGAGAATGGAACCAAGTTGGAAAACACTCTTTAGGATATTATCCAGGAGAGT
TTCCCCAATTTAGCAAGACAGGCCAACATTCAAATTCAGGAAATACAGAGAACACCACAA
AGAAACTCCTCAAGAAGAGCAACCCCAAGACACATAATTGTCAGACTCACCAAGGTTGAA
ATGAAGGAAAAAATATTAAGGGCGGCCAGAGAGAAAGGCTGGGTTACCCACAAATGGAAG
CCCATCAGACTAACAGTGGATTTCTCAGCAGAAACCCTACAAACCAGAAAAGAGTGGGTG
CCAATATTCAACATTCTTAAATAGAAGAATTTTCAACCCAGAATTTCATATCCAGCCAAA
CTACACTTCATAAGTGAAGGAGAAATAAAATCTTTTACAGACAAGCAAATGTTGAGAGAT
TTTGTCACCACCAGGCCTGCCTTACAAGAGCTCATGAAAGAAGCATTAAGCTTGGAAAGA
A-TAACTGGTACCAGCCACTGCAAAAATATACCAAATTG
>7_chr11_18870045_18876121
CTCCAAGAAATATAGGACTATGTGAAAAGACCAAACCGACATTTGATTGGTGTACCTGAA
AGTGACAGGGAGAATGGAACCAAGTTGGAAAACACTCTTCAGGATATTATCCAGGAGAAC
TTCCCCAACCTAGCAAGACAGGCCAACATTCAAATTCAGGAAATACAGAGAACACCACAA
AGATACTCCTCGAGAAGAGCAACTCCAAGACACATAATTGTCAGATTCACCAAGGTTGAA
ATGAAGGAAAAAATGTTAAGGGCAGCCAGAGACAAAGGTAGGGTTATCCACAAAGGGAAG
TCCATCAGACTAACAGTAGATCTCTCTGCAGAAACCCTACAAGCCAGAAGAGAGTGGGGG
CCAATATTCAACATTCTT-AAGAAAAGAATTTTCAATCCAGAATTTCATATCCAGCCAAA
CTAAGCTTCATAAGCGAAAAAGAAATAAAATCCTTTACAGACAAGCAAATGCTGAGAGAT
TTTGTTACAACCAGGCCTGCCTTACAAGAGCTCCTAAAGGAAGCACTAAATATGGAAAGG
AACGACTGGTACCAGCCACCGCAAAAACATAACAAATTG
>7_chr4_14329387_14335582
CTCCAAGAAATATGGGATTATGTGAAAAGACCAAACCTACATTTGATTGGTGTACCTGAA
AATGATGGGGAGAATGGAACCAAGTTGGAAAACACACTTCAGGATATTGTCCAG-AGAAC
TTCCCCAATATAGCAAGACAGGCAAACATTCGAATTCAGGAAATACAGAGAACACCACAA
AGATACTCCTCAAGAAGAACGACCCCAAGACACATGATTGTCAGATTCACCAAGGTTGAA
ATGAAGGAAAAA-TATTAAGGACAGCCAGACAGAAAGGTCAGCTTACCCACAAAGGGAAG
CCCATCAGACTAACAGCAGATCTGTCTGCAGAAACCCTACAAGCCAGAAAAGAGCATGGG
CCAATATTCAACATTCTTAAAGAAAAGAATTTTCAGTCAAGAATTTCATATCCAGCCAAA
CTAAGCTTCATAAGTGCAGGAGAAATAAAATATTTTACAAACAATAAAATGCTGAGAGAT
TTTGTCACCACCAGGCCGGCCTTACACGAGCTCCTGAAGGAAGCACTAAACATGGAAAGG
AAAAACCAGTGCCAGCCACT-TAAAAACAAATGAAAAAA
>7_chr10_86395133_86401289
CCCCAAGAAATATGGAACTATGTGAAAAGAAC-AACATATATTTGACTGGTGTACCTGAA
AGTGATGGGGAGAATGGAACCAAGTTGGAAAACACACTTCAGGATATTATCCAGGAGAAC
TTCCCCAACCTGGCAAGACAGGCCAACATTCAAATTCAGGAAATACAGAGAACACCACTA
AGATACTCCTCAAGAAGAGCAACCACAAGACACATAATCATCAGATTCACCAAGGTTGAA
ATGAAGGAAAAAATGTTAAGGGCAGCCAGAGAGAAAGGTCAGGTTACCCACAAAGGGAAG
CCCATCAGACTAACAGTGGATCTCTCTGCAAAAACCATATAAGCCAGAATAGAGTAGGGG
CCAATATTTAACATTCTTAAAGAAAAGAATTTTCAACCCAGAATTTCATATCCGGCCAAA
TTAAGCTTCATAAGAGAAGGAGAAATACAATCCTTTACAGACAAGCAAATGCTGAGAGAT
TTTGTCACCACCAGGCCATCCTTACAAGAGCTGCTGAAGGAAGCACTAAACATGGAAAGG
AAAAACCTGTACCAGTCACAGCAAAAACATGCAAAATTA
>7_chr8_2270087_2276185
CTCCAAGAACTATGGGACTATGTGAAAAGACCAAACCTACGTTTGATTGGTGTACCTGAA
AGTGACGGGGAGAATGGAGCCAAGTTGGAAAACACACTTCAGGATATTATCCAGGAGAAC
CTCCCCAGTCTAGCAAGACAGGCCAACATTCAAATTCAGGAAATACAGAGAACACCACAA
AGATACTCCTGGAGAAGAACAACCCCAAGACACATAATCATCAGATTCACCAAGTTTGAA
ATGAAGGAAAAAATGTTAAGGGCAGCCAGAAACAGAGGTTGGGTTACCCACAAAAGGAAG
CCCATCAGATTAACAGTGGATCTCTCTGCAGAAACCCTACAAGCCAGAAGAGAGGGGGGG
CCAAGATTCAACATTATTAAATAAAAGAATTTTTAACCCAGAATTTCATATCCAGCCAAA
CTAAACTTCATAAGTGAAGGAGAAATAAAATCTCTTACAGACCAGAAAATGCTGAGGGGT
TTTGTCACCAGCAGGCCTGTCTTACAAGAGCTCCTCAAGGAAGCACTAAATATGGAAAGG
AAAAACCAGTACCAGCCACTGCAAAAACAAACCAAAATG
>7_chr5_162506014_162512140
CTTCAAGAAATATGGGACTATGTGAAGAGACCAAACCTACGTTTGATTGGTGTAGCCAAA
AGTGATGGGGAAAATGGAACCAAGTTAGAAAACACTCTTCAAGATATTATCCAGGAGAAC
TTCCCCAATCTAGCAAGATAGGCCAACATTCAAATTCAGGAAATATGAAGAACACCACAA
AGATACTCCTTGAGAAGAGCAACTCCAAGACACATAATTGTCAGATTCAGAAAGGTTGAA
ATGAAGGAAAAAATGTTAAGGGCAGCCAGAGAGAAAGATCAGGCTACCCACAAAGGGAAG
CGCATCAGACTAACAGCAGATGTCTCTGCAGAAACCCTACAAGCCAGAAGACAGTGGGGA
CCAACATTCAACATTCTTAAAGAAAAGAATTTTCAACCCAGAATGGTATATCCAGCCAAA
TTAAGCTTCGTAAGTGAAGGAGAAATAAAATCCTTTACAGACAAGCAAATGCTGAGGGAT
TTTGTCATGACCAGGCCTGCCTTACAAGAGCTCCTGAAGGAAGCACTAAATATAGAAAGG
AAAAACCAGTACCAGCTACTGCAAAAACAAACCAAATTG
>7_chr5_8273138_8279298
CTCCAAGAAATATGGGACTATGTGAAAAGACCAAACCTACGTTTGATTGGTGTACCTGAA
AGTGACAGGGAGAATAGAACCAAGTTGGAAAACACTCTTCAGGATATTATCAAGGAGAAC
TTCACCAACCTAGCGAGACTGACCAACATTCAAATTCTGGAAATACAGAGAACACCACAA
AGATACTCCTCAAGAAGAGCAACCCCAAGACATATAGTTGTAAGATTCACCAAGGTTGAA
ATGAAGGAAAAAGTGTCAAGGGCAGTCAGAGAGAAAGGTCTTGTTACCCACAAAGGGAAT
CCCATCAGATTAACA-TGGCTCTCTCTGCAAAAACCCTACAAGCCAGAAGAGAGTGGAGG
CCAATATTCAACATTCTTAAAGTAAAGAATTTTCAACCCAGAATTTCATATCCAGCCAAA
CTAAGCTTCATAAATGAAAGAGAAACAAAACCCTTTACAGACAAGCAAATGCTGAGGGAT
TTTGTCACCACCAGGCCTGCCTTACAAGAACTCCTGAAGGAAGCACAAAATATGGAAAGG
AAAAACCGGTACCAGCCACTGCAAAAACAAACCAAACTG
>7_chr5_146965263_146971396
TTCTAAGAAATATGAGACTATGAGAAAAGACCAAACCTATGTTTGATTGGTGTACCTGAA
AGTGATGGAGAGAATGGAACTAAGTTTGAAAACACACTTCAGGAAATTATCCGGGAGAAC
TTCCCCAATCTAGCAAGACAGGCCAACATTCAAATTCAGGAAATACAGAGAACACCACAA
AGATACTCCTCGAGAAGAGCAGCCCTAAGACACATAATCATCAGATTAAGCAAGGTTGAA
ATGAGGAAAAAAATGTTAAGCACAGCCAGAGAGAAAGGGCGGGTTACCCACAAAGGGAAG
CCCATCAGACTAACAGTGGATCTCTCAGCAGAAACCCTACAAGCCAGAAGAGAGTAGGGG
CCAATATTCAACATTCTTAAAGAAAAGAATTTTCAACCCAGAATTTCATATCCAGCCAAA
CTAAGCTTCATAAGTGAAGGAGAAATAAAATCCTTTACAGACAAGCAAATGCTAAGGGAT
TTTGTCACCATCAGGCCTGCCTTACAAGAGTTCCTGAAGGAAGCACTAAATATGGAAAGG
AA-ATCTGGTACCAGCCACTGCAAAAACAACCCAAAATG
>7_chr3_41386852_41392908
CTCCAAGAAATATGGGATTATGTGAAAAGACCAAACCTACATTTGATTGGTGTACCTGAA
AGCGATGGAAAGAATGGAACCAAGTTGGAAAACACTCTGCAGGATATTATCCAGGAGAAC
TTCCCCAACCTAGCAAGACAGGACAACATTCAAATTCAGGAAATACGGAGAACACCACAA
AGATACTCCTCAGGAAGAGCAACCCCAAGAAACACAATTGTCAAATTCACCAAGGTTAAA
ATAAAGGAAAAAATGTTAAGGGGAGCCAGAGAGAAAGGTCGGGTTACCCACAAAGGGAAG
CCCATCAGACTAACAGCAGATATCTCTGCAGAAACCCTACAAGCCAGAAAAGAGTGGGGG
CCAATATTCAACATTCTT-----AAAGAATTTTCAACCCAGAATTTCATATCCAGCCAAA
CTAAGCTTCATAAGTAAAGGAGAAATAAAATCCTTTACAGACAAGCAAATGCTGAGGGAT
TTTGTCACCACCAGGCCTGCCTTACAAGAGCTCCTGAAGGAAGCACTAAATATGGAAAGG
AAAAGCCAGTACCAGCCACTGCAGAAACAAACCAAAATG
>7_chr8_51590460_51596531
CTTCAAGAAATATGGGACTATGTGAAAAGACCAAACCTACATTTGATTGGTGTGCCTAAA
AGTGAAAGGGAGAATGAAACCAAGTTGGAAATCACTCTTCAAGATATTATCCAGGAGAAC
TTCCCCTACATAGCAAGGCAGGCCAACATTCAAATTCAGGAAATACAGAGAACACCACAA
AGACAGTTATCAAGAAGAGCAATCCCAAGACACATAGTCATCAGATTCAACACGGTTGAA
ATGAAGGAAAAAATGTTAAGAGCAGCCAGAGAGAAAGGTCGTGTTACCAACAAAGGGAAG
CCCATCAGACTAACAGCAGATGTCTCCGCAGAAACTCAACAAGCCAGAAGAGAGTGGGGG
CTAATATTCAACATTCTTAAAGAAAAGAATTTTCAACCCAGAATTACATATCCAGCCAAA
CTAAGCTCCATAAGCGAAGGAAAACTAAAATTCTTTACAGAAAAGCAATTGCTGAGAAAT
TTTGTCATCACTAAATCTGCCTTACAAGAGTTCCTGAAAAAAGTGCTAAATATGGAAAGG
AAAAACCGATACCAGCCACTGCAAAAGTATACCAAATTG
>7_chr21_16421679_16427837
CTCCAAGAAATATGGGACTATGTGGAAAGACCAAACCTACATTTTATTGGTGTCCTTGAA
AGTGACAGGCAGAATGGAACCAAGTTGGAAAACACACTTCGGGATATTATCCAGGAGAAC
TTTCCCAACCTAGCAAGACAGGCCAACATTCAAATTGAGGAAATACAGAAAACACCACAA
AGATACTCCTCGAAAAGAGAAACCCCAAGACACATAATCATCAGATCCACCAAGGTTGAA
ATGAAGGAAGAA-TGTTCAGGGCAGTCAGAGAAAAAGGTCAGGTTACCCACAAAGGGAAG
CCCATCAGACTAACAGTGGGTTTCTCTGCAGAAATCCCACAAGCCAGAAGAGAGTGGGTG
CCAATATCTGACCTTCTTAAAGAAAAGAATTTTCAACCCAGAATTTCATATGCAGCCAAA
CTAAGCTTCATAAGCGAAGCAGAAATAAAATTCTTTACAGACAAGCAAATGCTGAGAGAT
TTTGTCACCACCAGGCCTGCCTTAGAAGAGCTCCTGAAGGAAGCACTAAATATGGAAAGG
AAAAACCGGTGCCAGCCACTGCAAAAACAAACCAAAATG
>7_chr3_68973402_68979555
CTCCAAGAAATCTGGGACTATGTGAGAAGAACAAATCTACGTTTGATTGGTGTACCTGAA
AGTGACAGGGTGAATGGAACCAAGCTGGAAAACACTCTTCAGAATATTATCCAGGAGAAC
TTCCCCAACCTAGCAAGACAGGCC-ACATTCAAATTCAGGAAATACAGAGAACACCACAA
AGATACTCCTCAAGACGACCAACCCCAAGACACGTAATTGCCAGATTGACCAAGGTTGAA
ATGAAGGAAAAAATGTTAAGAGCATCCAGAGAGAAAGGTCGGGTTACCCACAAAGGGAAG
ACCATCAGACTAACAGCGGATCTCTCAGCAGAAACCCTACAATCCAGAAGAGAGTGGGGG
CCAATATTCAACATCCTT----AAAAGAATTTTCAACCCAGAATTTCACATCCAGCCAAA
CTAAGCTTCATAAGTGAAGGAGAAATGAAATCCTTTACAGACAAGCAAATGCTGAGAGAT
TTTATCACCACCAGGCCAGCCTTATAAGAGCTCCTGAAGGAAGCACTAAACATGGAAAGG
AAAAACTGGTACCAGCCGCTGCATAAACATGCCAAATTG
>7_chr6_101603105_101609202
CTCCAAGAAATATGAAACTATGTGAAAAGGCCAAACCTACGTTTCATTGGTGTACCTGAA
AGTGATGGGGAGAATGGCAGAAAGTTGGAAAATACACTTCAGGATATTATCCAGGAGAAC
TTTCCCAACCTAGCAAGACAGGCTAACATTCAAATTCAGGAAATACAGAGAACACCACAA
AGATAATCCTCAAGAAGAGCAACCCCAAGACACATAATAGTCAGATTCACTGAGGTTGAA
ATGAGGAAAAAAATGTTAAGGACAGCCAGAGAGAAAGATCAGGTTACCCACAAAGGGAAG
CCCATCAGACTAACAGCAGATCTCTCTGCAGAAACCCAACAAGCCAAAAGTGAGTTGGGT
CCAATATTCACAATTCTTAAGAAAAAGAATTTTCAACGCAGAATTTCATATCCAGCCAAA
CTAAGCTTCATAAGCGAAGGAGAAATAAAATCCTTTCCAGACAAGCTGATGCTGAGGGAT
TTTGTCACCACCAGGCCTGCCTTACAAGAATTCCTGAAGGAAGCTCTAAATATGGAGAGG
AAAAACCAGTACCAGCCACTGCAAAAGCATGCCGAATTG
>7_chr12_79028278_79034426
CTCCAACAAATATGGGACTACGTGAAAAGACCAAACCTACATTTGATTGGTATACATGAA
AGTGATGGGGAGAATGGAACCAAGTTGAAAAACACACTTCAGGATATTATCCAGGAGAAC
TTCCCCAACCTAGCAATACCAGCCAACACTCAAATTCAGGAAATACAGAGAACACCACAA
AGACACTCCTCGAGAAGAGCAACCCCAGGACACATAATTGTCAGATTCACCAAGGTTGAA
ATGTGGAAAAAAACGTTAAGGGCAGCCAGAGAGAAAGGTCAGGTTACCCACAAAGGGAAG
CCCATCAGACTAAT-GCAGATCTCTTGGCAGAAACCCTACAAGCCAGAAAAGTGTAGGGG
CTAATATGCAACGTTCTTAAAGAAAAGAATTTTCAACCCAGAATTTCATATCCAGCCAAA
CTAAGCTTCATAAGAGAAGAAGAAATAAAATCCTTTACAGACAAGCAAATGCTGAGGGAT
TTTGTCACCACCAGACCTGCCTAACAAGAGCTCCTGAAGGAAGCACTAAATATGGAAAGG
AAAAACTGGTACCAGCCACTGCAAAAACAAACCAAAATG
>7_chr1_81021839_81027936
CTCTAGGAAATATGAGACTATGTGAAAAGACCAAATCTGCATTTGATTGGTGTATCAGAA
AGTGATGGGGAGAATGGAACCAAGTTAGAAAACACTCTTCAGGATATTATCCAGGAGAAC
TTCTCCAACCTAGCAAGAGAGGCCAACATTCAAATTCAGGAAATACAGAGACCACCACAA
AGATAATCCTCGAGAAGAGCAATCCCAAGACACATAATTGTCAGATTCACCAAGGTTGAA
GTGAAGGAAAAAATGTCAAGGGCAGCCAGAAAGAAAGGTCAGGTTACCCACAAAAGGAAG
CCCATCAGACCAACAGCAGATCTCTCTGCAGAAACCCTAGAAGCCAGAAGAGAGTGGGGA
TCAATAGTCAACATTCTTAATGAGAAGAATTTTCAATCCAGAATTTCATATCCAGTCAAA
CTAAGCTTCATAAGTGAAGGAGAAATAAAATCCTTTAAAGACAAGCAAATGCTGAGAGGT
TTTGCCACCACTAGGCCTGCCTTACGAAAGTTCCTGAAGGAAGCACTAAATATGGAAAGG
AAAAACTGGTTCCAGCCACTGCAAAAACATACC--ACTG
>7_chr3_156075514_156081631
CTCCAAGAAATATGGGACTATGTGAAATGACCAAATTTATGTTTGATTGGTATACCTGAA
AGTGACAAGGAGAAGGGAACTAAGCCGGAAAACACTCTTCAGGATATTATCCAGGAGAAC
CTCCCCAACCTAGCAAGGCAGTCCAACATTCACATTCAGGAAATACAAAGAACAGCACAA
AGATATTCCTTGAAAAGAGCAACCCCAAGACACATAATCATTAGATTTACCAAGGTTGAA
ATAAAGGAAAAAATGTTAAGGGCAGCCAGAGAGAAAGGTTGGGTTACCCACAAAGGGAAG
CCCATCACACAAACAGCGGATTTCTCGGCAGAAACTCTACAAGCCAGAAGAGAGTGGGGG
CCAATATTCAGCATTCTTAAAGAAAAGAATTTTCAACTCAGAATTTCATATCCAGCCAGA
CTAAGCTTCATAAGAGAAGGAGAAATAAAATCCTTTACAGACAAGCAAATGCTGAGAGAT
TTTGTCACCACCAGGCCTGCCTTACAAGAGCTCTTGAAGGAAGCGCTAAACATGGAAAGG
AACAACCAGTACCAGCCACTGCAAAAACATGTCAAATTG
>7_chr11_21177770_21183838
CTCCAAGAAATACGGGACTGTGTGAAAAAACTAAATCTACATTTGATTGGTGTACCTGAA
AGTGACAGGG-GAATGGAACCAAGTTGGAAAACACTCTGCAGGATATTATCCAGGAGAAC
TTCCCCAACCTAGCAAGACAGACCAACATTCAAATTCAGGAAATACAGAGACCACCACAA
AAATACTCTTCGAGAAGAGCAACCCCAAGACACATAATTGTCAGATTCACCAAGGATGAA
ATGAAGGAAAAAATGTTAAGGGCAGCCAGAGAGTAAGGTCGGGTTACCCACAAAGGGAAG
CCCATCAGACTAACTGTGGATCTCTCTAAAGAAACCCTACAAGCTAGAAGAGAGTGGGGG
CCAATATTCAACATTCTTAGAGAAACAAATTTTCAACCCAGAAGATCATCTCCAGCCAAA
CTAAGCTTCATAAGCAAAGGAGAAATAAAATACTTTACAGACAGGCAAATGCTGACAGAT
TTTGTCACCACCAGACCGGCCTTACAAGAGTTCCTGAAGGAAGCACTAAACATGAAAAGG
A---ACCAGTAGCAGCCACTGCAAAAACATATCAAATTG
>7_chr1_213667120_213673152
CT-CAAGAAATATGGGACTACGTGAAAAGACCAAATCTATGTTTGATTGGTATACCTGAA
AGTGATGGGGAGAATGAAACCAAGTTGGAAAACACTCTTCAGTATATTATGCAGGAGAAC
TTCCCCAACCTAGCAAGACAGGCCAACATTCAAATTCAGGAAATACAGAGAACACCACAA
AAATACTCCGTGAGAAGAGCAACCCCAAGAAACATAATTGTCAAAATCACCAAGGTTGAA
ATGTAGGAAAAAATGTTAAGGGCAGCCAGAGAGAAACCTTGCGTTACCCACAAAGGGAAG
CTCATCAGACTAACAGCAGATCTCTCTGCAGAAACCCTATAAGCCAGAAAAGAGTGGGAG
TCAATATTCAACGTTCTTAAAGAAAAGAATTTTTAACACAGAATTTCATATCCAGGCAAA
CTAAACTTCATAAGCAAAGGAGAAATAAAATCCTTTACAGAGAAGCAAATGCTGAGAGAT
TTCATCACCTCCAGGCCTGCCTTACAAGAGCTCCTGAAGGAAGCATTAAACATGGAAAGG
AACAACTGGTACCAGCCACAGCAAAAACATACCAAATTG
>7_chr4_170092711_170098760
CTCCAAGAATTAGGGAACTATGTGAAAAGTCCAAACCTACGTTTGACTAGTGCACCTGAA
AGTGACGGGGAGAATGGAACCAAGTTGGAAAACACTCTTCAGGATATTATCAAGGAGAAC
TTCCCCAACCTAGCAAGATAGGCCAACATTCAAATTCAGGAAATACAGAGAA---AACAA
AGATACTCCTCGAGAAGAGCAACCCCAAGATTCATAATCATCAAATTCACCAAGGTTGAA
ATGAAGGAAAAAATGTTATCGGCAGCCAGAGAGAAAGGTCAGGTTACCCACAAGAGGAAG
CCCATCAGACTAACAGCAGATCTCTCTGCAGAAACCCTACAAGCCAGAAAAGAGTGGGGA
CCAATATTCAACATTCTTAAAGAGAAGACTTTTCAACCCAGAATTTCATATCCAACCAAA
CTAAGCTTCATAAGCGAAGGAGAAATAAAATCCTTTACACACAAGCAAATGCTAAGAGAT
TTTGTCATCACCAGGCCTGACTTACAAGAGCTCCTGAAGGAAGCACTAAACATGGAAAGG
AACAATTGGTCCCAGCAACTGCAAAAACATACCAAACTG
>7_chr3_134402846_134408969
CTCCAACAAATATGGGACTATGTGAAAACACC-AACCTATATTTGATTGGTGTACCTGAA
AGTGACGGGGAGAATGGAACCAAGTTGGAAAACACTCTTCAGGATATTATCCAGGAGAAC
TTCCCCAATCTAGCAAGACAGGCCAACATTCAAATTCAGGAAATACAGAGAGCACCACAA
AGATACTCCTTGAGAAGAGCAACCCCAAGACATACAGTCATCAGATTCACCAAGGTTGAA
AAGAATGAAAAAATGTGAAGGGCAGCCAGAAAGAAAGGTCGGGTTACCCACAAAGGGAAG
TGCATCAGACTAGCAGCA-ATCTTTCAGCAGAAACCCTACAAGCCAGAAGAGAGTGGGGA
TCAATATTCAACATTCTT-----AAAGAATTTTCAACCCAGAATTTCATATCCAGCCAAA
CTAAGCTTCAGAAGCGAAGGAGAAATAAAATCCTTTACAGACAAGCAAATACTGAGAGAT
TTTGTCACCACCAGGCCTGCCTTACAAGAGCTCCTGAAGGAAGCACTAAATATGGAAAGG
AAAAACCAGTACCAGCCACTCCAAAAACATACCAAATTA
>7_chr2_209092850_209098955
CTCCAAGAAATATGGGACTATGTGAAAAGACCAAACATAGGTTTGATTGGTGTACCTGAA
AGTGACAGGGAGAATGGAACCAAGTTGGAAAACACTCTTCAGGATATAATCCAGGAGAAG
TTCCCCAACCTAGAAACACAGGCCAACATTCAAACTCAGCAAATACAGAGAACACCTTTA
AGATATTCCT-AAGAAGAGCAACCCCAGGACACATACTCATCAGATTTGCCAAGGTTAAA
ATGAAGCAAAAAATGTTAAGGGCAGCCAGAGAGAAAGATCAGGTTACCCACAAATGGAAA
CCCATCAGACCAACGGTGGATCTCTCTGCAGAAACCCTACAAACCAGAAGAGAGTGGGGG
CCAATATTCAACATTCTTAAAGAAAAGAATTTCCAACCCAGAATTTCATATCCAGCCAAA
CTAAGCTTCATAAGCGAAGGAGAAATAAAATCCTTTACAGACAAGCAAATGCTGAGAGAT
TTTGTCACCTCCAGGCCTGCCTTACAAGAGCTCCTGAAGGAAGCACTAAATACGGAAAGG
GAAAACCAGTACCAGCTACTGAAATAACACACCAAATTG
>7_chr11_100942795_100948959
CTCCAAGAAATATGGGACTATGTGAAAAGACCAAATCTATGTTTGATTGGTGTACCTGAA
AGTGATGGGAAGAATGGAACCAAGTTGGAAAACATTCTTCAGAATATTATCCAGGAGAAC
TTCCCCAACCTAGCAAGGCAGGCCAACATTCAAATTCAGGAAATACAGAGAATACCACAA
AGGTATTCCTCAAGAATAGCAACACCAAGACACATAATCGTCAGATTCACCAAGGGTGAA
ATGAAGGAAAAAATGTTAAGGGCAGGCAGAGAGAAAGACTGGGTTACCCACATAGGGAAG
CCCATCAGACTAACAGCGAATCTCTTGGCAGAAACCCTACAAGCTAGGAGAGAGGAGGGG
CCAATATTCAACATTCTTAAACAAAC-AATTTTCAAACCAGAATTTCATATCCAGCCAAA
CTAAGCTTCATAAGCGAAGGGCAAATAAAATCCTTTACAGACCAGCAAATGCTGAGAGAT
TGTGTCACCACCAGGCCTGCCTTATAAGAGCTCCTGAAGGAAACACTCAACATGGAAAGA
AACAACCGATACAAGCCACTGCAAAAACATACCAAATTG
>7_chr2_201942695_201948742
CTCCGAGAAATATGGGACTATGTGAAAAGACCAAATCTACATTTGATTGGTGTACCTGAA
AGTGACAGGGAGAATGGAACCAAGTTGG-AAACACTCTTCAGCATATTATCCAGGAGAAC
TTCCCCAACCTAGCAAGGCAGGCCAACATTCAAATTCAGGAAATACAGAGAACACCACAA
AGATACTCCTCGAGAAGAGCAACCCCAAGATACATAATCGTCAGATTCACCAAAGTTGAA
ATGAAGGAAAAAATGTTAAGGGCAGCCAGAGAGAAAGTTTGGGTTACCCACAAAGGGAAG
CTCATCAGACTAACAGTGGATCTCTCAGCAGAAACCCTACAAGACAGAAGAGAGGGGGGG
CCAATATTCAACATTCTTAACGAAAAGTATTTTCAACCCAGAAATTCATATTCAGCCAAA
CTAAGCTTCATTAGCGAAGGAGAAATAAAATCCTTTACAGACAAGCAAATGCTGAGAGAT
TTTGTCACCACCAAGCCTGCCTTACAAGAGCTCCTGAAGGAAATACTAAACATGGAAAGG
AAAAACCACTACCAGCCTCTGCAAAAACATACCAAACTG
>7_chr12_40550299_40556365
CTCCAAGAAATATGGCACTATGTGAAAAGACCAAACCTACGCTTGATTGGTGTACCTGAA
AATGACGGGAAGAATGGTACCAAGTTGGAAAACACTCTTCAGGATATTATCCAGGAGAAC
TTTCCCAACCTAGCAAGACAGGCCAACATTCAAATTCAGGAAATAAAGAGAACATCACAA
AGATACTCCTCAATAAGAACAACCCCAAGACACATAATTGTCAGACTGACCAAGGCTGAA
ATGAAGGAAAAAATGTTAAGGGCAGCCAGAGAGAAAGGTCGGGTTACCCACAAAGGGAAG
---ACCAGACTAACAGCCAATCTCTCTGCAGAAACCCTACAAGCCAAACGAGAGTGGGAG
CTAATAGTCAATATTCTTAAAGAAAAGAATTTTCAACCCAGAATTTCATATCCAGCCAAA
CTAAGCTTCAAAAGTGAAGGAGAAATAAAATCCTTTATAGATAACTAAATGCTGAGGGAT
TTTGTCACCACCAGGCCTGCCTTACAAAAGCTCCTGATGGAAGCACTAAATATGGAAAGG
AAAAACCGGTACCAGCCACTGCAAAAACATACCAAAATG
>7_chr2_18502955_18509070
CTCCAAGAAATATGGGACTATACGGAAAGACCAAACCTATGTTTGATTGGTGTACCTGAA
AGTGATGGGGAGAATGGAACCAAGTTGGAAAACACTTTTCAGGATATTATCCAGGAGGAC
TTCCCCAATGTAGCAAGACAGGCCAATATTCAAATTCAGAAAATACAGAAAACACCACAA
AGATACTCCTCGAGAAGAGCAACCCCAAGACAGATAATCATCAGATTCACCAAGGTTGAA
ATGAAGGAGAAAATGTTAAGGGCAGCCAGAGAGAAAGGTTGGATTACCCACAAAGTGAAT
CCCATCAGACTAACAGCAGGTCTCTCTGCAGAAACCCTACAAGCCAGAAGAGAGTGGGGG
CCAATATTCAACATTCTTAAAAAAAAGAATTTTCAACCCAGAATTTCATATCCAGCCAAA
CTAAGCATCATAAGTGAAGGAGAAATAAAACCCTTTACAGACAAGCAAATGCTGAGAGAT
TTTGTCACCACCAGGCCTGCCTTACAAGAGCTCCTGAAGAAAGCACTAAACATGGAAAGG
AACAACTGGTACCAGCAACTGCAAAAACATACCAAATTG
>7_chr11_19390243_19396257
CTCCAAGAAATATGGGACTATGTGAAAAGACCAAACCTACGTTTGATTGGTGTACCTGAA
AGTGATGGGGAGAATGAAACCAAGTTGGTAAACACTCTTCAGGATATTATCCAGAAGAAC
TTCCACATCCTATCAAAACAGGCCAACGTTCAAATTCAGGAAATACAGAGAACACCACAA
AGATACTCCTCGAGAAGAGCAACCCCAAAACACATAATCATCAAATCCACTAAGGTTGAA
ATGAAGGAAAAAATGTTAAGGGCAGCCAGAGAGAAAGGTCTGGTTACCCATAAAGGGAAG
CCCATCAGACTAACTGCAGATCTCTCTGTAGAAACCCTACAAGCCAGAAGAGAGTGGGGG
CCAATATTCAATATTTTTAAAGAAAAGAATTTTCAGCCCAGAATTTCATATCCAGCCAAA
CTAAGCCTCACAAGCGAAGGAGAAATAAAATCCATTAGAGACAAGCAAATGCTGA----T
TTTACCACCACCAGGCCTGCTTTATAAGA--TTCTGAAGGAAGCACTAAATATGGAAAGG
AAAAACCAATACCAGTCCCTGCAAAAACATACCAAATTG
>7_chr3_182519739_182525914
CCCCAAGAAATATGGGACTATGTGAAAAGACCAACACTATGTTTGATTGATATACCTGAA
AGTGAAGGGGAGAATGAAACCAAATTGGAAAACACTCTTCAGGATATTATCCAGGAGAAC
TTCCCCAATCTAGCAAGGCAGGCCAACATTCAAATTCAGGAAATACAGAGAACACCACCA
AGATACTCCTCGAGAAAAGCAACCCCGAGACACATAATTGTCAGATTCACCAAGGTTGAA
ATGAAGGAAAAAATGCTAAGGGCGGCCAGAGAGAAAGGCTGGGTTACCCACAAAGGGAAG
CTCATCAGACTAACAGCAGATCTCTCTGCAGAAATCCTACAAGCCAGAAGAGAGTGGGGG
CCAATATTCAACATTCTTAAAGAAATGAATTTTCAACCCAGAATTTCATATCCAGCCAAA
CTAAGCTTCATAAGCAAAGGAGAAATAAAATCCTTTACAGACAAGGAAATGCTGAGAGAT
TTTGTCACCACGAGGCCTGCCTTACAAGAGTTCCTGAAGGTAGAACTAAATATGGAAAGG
AAAAACCAATACTAGCCACTGCAAAAAGATACCAAATTG
>7_chr3_99883522_99889545
CTACAAGATATATGGGACTATGTGAAAAGACCAAACCTACGTTTTACTGGTGTGCCTGAA
ACTGACGGGGAGAATGGAATCAAGTTGGAAAACACTCTTCAGGATATTATCCAGGAGAAC
TTCCCCAACCTAGCAAGACAGGCCAACATTCAAATTCAGGAAATACAGAGAACACCACAA
AGATACTCCTCGAGAAGAGTAACCCCAAGACACATAATCTTCATATTCACCAAGGTTGAA
ATGAAGGAAAAAATGTTAATAGCAGCCAGAGAGAAAGATCAGGTTACCCACAGAGGGAAG
CCCATCAGACTAACAGCAGATCTCTCTGCAGAAACCCTACAAGCCAGAAGAGAGTGGGGG
CCAATATTCAACATTCTTAAAGAGAAGAATTTTCAACACAGAATTTCATATCCAGCCAAA
CTAAGCTTCATAAGCAAAGGAGAAATAAAATCCTTTACAGACAAGCAAATGGTGAGAGAT
TTTGTCACCACCAGGCCTACCTTGCAAGAGCTCCTGAAGGAAGCACTAAATATGGAAAGG
AAAAACCAGTACCAGCCACTGCAAAAACATATCAAATTG
>7_chr6_83278758_83284859
TTCCAAGAAATATGGGACTATGTGAAAAGACCAAACCTACGTTTGACTGGTGTACCTGAA
AGTGACAGGGAGAATGGAACCAAGTTGGAAAACACTCTTCAGGAGATTATCCAGGAGAAC
TTCCCCAACCTAGCAAGACAGGCCAACATTCAAATTCAGGAAATACAGAGAACAGCACAA
AGACAATCCTCGAGTAGAGCAACCCCAATACACATAATCGTCAGATTCGCCAAGTTTGAA
ATAAAGGAAAAAATGTTAAGGGCAGCCAGAGAGAAAGGTCAGGTCACCTACAAAGGGAAG
-CCATCAGACTAACAGCAGATCTCTCTGCAGAAACCCTACAAGCCAGAAGAGCATAGGTG
TCAATATTCAACATTCTTAAAGAAAAGAATTTTCAACCCAGAATTTCATATCCAGCCAAA
CTAAGCTTCATAAATGAAGGAGAAATAAAATCCTTTACAGATAAGCAAATGCTGACAGAT
TTTGTCACCACCAGGCCTACCTTACAAGAGC-----AAGGAGGCACTAAATATGGAAAGG
AAAAACCGGTACCAGCCACTGCAAAAACATACCAAATTG
>7_chr11_85929529_85935646
CTCCAAGAAATATGGTA-TATGTGAAAAGACCAAAACTATGTTTGATTGGTGTACCTGAA
AGTGACGAGGAGAATGGAACCAAGTTGGAAAACACTCTGCAGGATGTTATCCAGGAGAAT
TTCCCAAACCTAGCAAGGCAGGCCAACATTCAAATACAGGAAATACATAGAACACCACAA
AGATACACCTCAAGAAGAGCAACCCCAAGACACATAATTGTCAGATTCACCAAGGTTGAA
ATGAAGGAAAAAATGTTAAGGGCAGCCAGAGAGAAATGTCAGGTTACCCATAAAGGGAAG
CCCATCGGACTAACAGAGGATCTTTCTGCAGAAACCCTACATGCCAGAAGAGAATGGGAG
TCAATATTCAACATTCTTAAAGAAAACAATTTTCAACCCAGAATTTCATATCCAGCCAAA
CTAAGCTTCATAAGTGAAGGAGAAATAAAATCCTTTACAGACAAGCAAATGCTGAGAGAT
TTTGTCACCCTCAGGCCTGTCTTACAAGAGCTCCTGGAGGAAGCATTAAATATGGAAAGG
AAAAGCTGGTACCAGCCACTGCACAAACATACAAAAATG
>7_chr6_44954340_44960341
CTCCAAGAAATATGGGACTATGTGAAAAGACCAAACCTACACTTGATTGGTGTACCTGAA
AGTGACGGGGAGAATGGAACCAAGTTGGAAAACACTCTGCAGGATATTATCCAGGAGAAC
TTCCCCAGCCTAGCAAGGCAGGCCAACATTCAAATTCTGGAAATACAGAGAACACCACAA
AGATATTCCTTTAGAAGAGCAACTTCAAGACACATAATCATCAGATTCACCAAGGTTGAA
ATGAAGTAAAAAATATTAAGGGCAGCCAGAGAGTAAGAAAGGGTTACCGACAAAGGGAAG
CCCATCAGACTAACAGCAGATCTCTCTGCAGAAACCCTACAAGCCAGAAGAGAGTGGGGG
CCAATATTCAACATTCTTAAAGAAAAGAATTTTCAACCCAGAATTTCATATCCAGCCAAA
CTAAGCTTCATAAGTGAAGGAAAAATAAAATCCTTTACGGACAATCAAATGCTGA----T
TTTGTCACCACCAGGCCTACGTTACAAGAGCTCCTGAAGGAAGCACTAAATATGGAAAGG
AACAACCAGTACCAGCCATTGCAAAAACATACCAAATTC
>7_chr9_10290250_10296428
CTCCAGGAAATATGGGACTATGTGAAAAGACCAAATCTACATTTGATTGGTGTACCTGAA
AGTGATGAGGAGAAAGTAAACAAGTTGGAAAACACTCTTCAGGGTATTATCCAGGAAAAC
TTCACCAACGTAGCAAGACAGGCCAACATTCAAATTCAGGAAATACAGAGAACACCACAA
AGATACTCCTTGAGAAGAGCAACCCCAAGACACATAATCGTCAGATTCACCAAGGTTGAA
ATGAAGGAAAAAATGTTAAGGGCAGCCAGAGGGAAAGCTTGGGTTACCCACAAAGGGAAG
CCCATCAAACTAACAGCGGATCTCTTGGCAGAAACCCTACAAGCCAGAAGAGAGTGGGGG
CCAATATTCAACATTCTT-----AAAGAATTTTCAACCCAGAATTTCTTATCCAGCCAAA
CAAAGCTTCATAAGTGAAGGAGAAATAAAATCCTTTATAGGCAAGCAAATGCTGAGAGAT
TTTGTCACCACCAGGCTTGCCTTACAAGAGCTCCTGAAGGAAGCACTAAACATGGAAGGG
AACAACTGGTACCAGCCACTGCAAAAACATACCAAATTG
>7_chr7_91226449_91232436
CTCCAAGAAATATGGAACTATGAGAAAAGACCAAACCTACATTTGATTGGTATGCCTGAA
AGTGACAGGAAGAATGGAACCAAGTTGGAAAACACTCTTCAGGATATTATCCAGGAGACC
TTCCCCAACCTAGCAAGACAGGCCAACATTCAAATTCAGGAAATACAGACAACACCACAA
AGATACTCCTTGAGAAGAGCAACCCCAAGACTCATAATCGTCAGATTCACCAAGGTTGAA
ATGAAGGAAAAA-TGTTAAGGGCAGCCAGAGAGAAAGGTTGGGTTACCTACAAAGGGAAG
CCCATCAGACTAACAGCAGATATCTCTGCAGAAATCCTACAAGCCAGAAGAGAGTGGGGG
CCAATATTCAACATTCTTAAAGAAAAGAA-TTTCAACCCAGAATTTCATATCCAGCTAAA
CTAAGCTTTATAAGTGAAGGAGAAATGAAATCCTTTACAGACAAGCAGATGCTGA----T
TTTGTCACCACTAGGCCTGCCTTAGAAGAGCTCCTGAAGGAAGCACTAAACATGGAAAGG
AATAACCGGTACCAGCCACTGCAAAATCATACCAAATTG
>7_chr4_139920275_139926304
CTCCAAGAAATATGGGTCTATGTGAAAAGACCAAACCTACATTTGATTGGTGTACCTGAA
AGTGACAGAGAGAATGGAACCAAGTTGGAAAACACTCTTCAGGATATTATCCAGGAGAAC
TTCCCCAGCCTAGCAAGACAGACCAACATTCAAATTCAGGAAATACAGAGAACACAACAA
AGATTCACCTCGAGAAGGTCAACCACAAGACACATAATCGTCAGATTCACCAAGGTTGAA
ATGAAGAAAAAAATGTTAAGAGCAGCCAGAGAGCAAGGTCGGGTTACCCACAAAGGGAAG
CCCATCAGACTAACAGTGGATCTCTCTGCAGAAACCCTACAAGCCAGAAGAGAGTGGGGG
CCAATATTCAACATTCTTAAAGAAAAGAATTTTCAACCCAGAATTTCTTGTCCAGCCAAA
CTAAGCTTCATAAGTGAAGAAGAAATAAAATCCTTTACAGACAAGCAAATGCTGAGAGAT
TTTGTCACCACAAGGCCTGCCTTACAAGAACTCCTGAAGGAAGCACTAAATATGGAAAGG
AAAAACTGGTACCAGTCACTGCAAAAACATACCAAATTG
>7_chr6_134293485_134299690
CTCCAAGAAATACAGGATTACGTAA-AAAACCAAACCTATGTTTGATTGGTGTACCTGAA
AGTGATGAGGAGCATGGAACCAAGTTGGAAAACACACTTCAGGCTATTATCCAAGAGAAC
TTCCCCAACCTAGCAGGACAGACCAACATTCAAATTCAGGAAATACAGAGAACACCACAA
AGATACTCCTTGAGAAGAGCAATCCCAAGACACATAATCATCAGATTCACCAAAGTTGAA
ATGAAGGAAAAAATGTTAAGGGCAGCCAGAGAGAAAGGTAGGGTTACCCACAAAGGGAAG
CCCATCAGACTAACAGCTGATCTCGCTGGAGAAGCTCTACAAGCCAGAAGAGAGTGGGAG
CCAAAATTCAACATTCTTAAAGAAAATAATTTTCAATCCAGAATTTCATATCCAGGCAAA
CTAAGCTTCATAAGTGAAGGAGAAATAAAATCCTTCACAGACAAGCAAATGCTGAGAGAC
TTTGTCACCACCAGGCCTGCCTTACAAGAGCTCCTGAAGGAAGCACTAAACATGGAAAGG
AACAACCGGTACCAGCCACTGCAAAAACTTACCAAATTG
>7_chr11_77986130_77992320
CTCCAAGAAATATGGGACTATGTGAAAAGACCAAATGTACATTTGATTGGTGTGCCTGAA
AGTGACGGGGAGAACAGAACCAAGTTGGAAAACACTCTTCAGGATATTCTCCAGGAGAAG
TTCCCCAACCTAGCAAGACAGGCAAACATTCAAATTCAGGAAATACAGAGAACACCACAA
AGATACTCCTCAAGAAGAGCAACCCCAAGACACATAATTGTCAGGTTCACCAAGGTTAAA
ATGAAGGAAAAAATGTTAACAGCAGCCAGAGAGAAAGGTCGGGTTATCCACAAAGGGAAG
CCCATCAGAC-AACAGCGGATCTCTCTGCAGAAACCCTACAAGCCAGGAGAGAGTGGGAG
CCAATATTCAACATTCTTAAAGAAAAGAATTTTCAACCCAGAATTTCATATCCAGTCAAA
CTAAGCTTCATAAGTGAAGGAGAAATAAAATCCTTTACAGACAAGCAAATGCTGAGAGAT
TTTGCCACCACCAGGCTTGCCTTACACAAGCTCCTGAAGGAAGCACTAAATATGGAAAGG
AACAACCAGTACCAGCCACTGCAAAAACATACCAAATTG
>7_chr5_111074792_111080837
TTCCAAGAAATATGGGACTATGTGAAAAGACCATATATACATTTGATTGGTGTACCTGAA
AGTGATGGGGAGAAAGGAACCAAGTTGGAAAACACTCTTCAGGATATTATCCAGGAGGAC
TTCCCCAACCTAACATGACAGGCCAACATTCAAATTCAGGAAATACAGAGAACCCCACAA
AGATATGCCTCGAGAAGAGCAACCCCAAGATACATAATCATCAGATTCACCAAGATTGAA
ATGAAGGAATAAATGTTAAGGGCAGCCAGAGAGAAAGGTTGGGTTACCCACAAAGGGAAG
CCCATCAGACTAACAGCAGATCTCTCAGTAAAAAC-CTACAAGCCAGAAGAGAGTGGGGG
CCAATATTTAACATTCTT----AAAAGAAGTTTCAACCCAGAAATTCATATCCAGCCAAA
CTAAGCTTCATAAGTGAAGAAGAAATAAAATCCTTTACAGACACGCAAATGCTGAGAGAT
TTTGTCAACAGCAAGCCTGCCTTACAAGAGCTCCTGAAGGAAGCACTAAACATGGAAAGG
AACAACTGGTACCAGCCAGTACAAAAACATACCAAATGG
>7_chrX_71961774_71967964
CTCCAAGAAATATGGGACTATGTGAAAAGACCAAACCTACGTTTGATTGGTGTACCTGAA
GGTGACGGGGAGAATGGAACCAAGTTGGAAGACACTCTTCAGGATATTATCCAAGAGAAC
TTCCCCAACCTAGCAAGACAGGCCAACATTCAAATTCGGGAAATACAGAGAACACCACAA
AGATATTCCTCAAGAAGAGCAAACCCAAGACACATAATCGTCAGATTCACCAAGGTTGAA
ATGAGGAAAAAAATGTTAAAGACAGCCAGAGAGAAAGGCCGGGTTACCCACAAAGGGAAT
CCCATCAGACTAACAGCGGATCTCTCTGAAGAAATCCTACAAGCCAGAAGAGAGTGGGGC
TCAATATTCAACATTCTTACAGAAAAGGATTTTCAACCCAGAATTTCATATCCAGCCAAA
CTAAGCTTCATAAGTGAAGGAGAAATAAAATCCTTTACAGACAAGCAAATGCTGAGAGAT
TTGGTCACCACCAGGCCTGCCTTACAAGAGCTCCTGAGGGAAGCACTCAATACGGAAAGG
AACAACCGGTATCAGCCACTGCAAAAACATGCCAAATTG
>7_chrX_72025980_72032180
CTCCAAGAAATATGGGACTATGTGAAAAGACCAAACCTACGTTTGATTGGTGTACCTGAA
GGTGACGGGGAGAATGGAACCAAGTTGGAAGACACTCTTCAGGATATTATCCAAGAGAAC
TTCCCCAACCTAGCAAGACAGGCCAACATTCAAATTCGGGAAATACAGAGAACACCACAA
AGATATTCCTCAAGAAGAGCAAACCCAAGACACATAATCGTCAGATTCACCAAGGTTGAA
ATGAGGAAAAAAATGTTAAAGACAGCCAGAGAGAAAGGCCGGGTTACCCACAAAGGGAAT
CCCATCAGACTAACAGCGGATCTCTCTGAAGAAATCCTACAAGCCAGAAGAGAGTGGGGC
TCAATATTCAACATTCTTACAGAAAAGGATTTTCAACCCAGAATTTCATATCCAGCCAAA
CTAAGCTTCATAAGTGAAGGAGAAATAAAATCCTTTACAGACAAGCAAATGCTGAGAGAT
TTGGTCACCACCAGGCCTGCCTTACAAGAGCTCCTGAGGGAAGCACTCAATACGGAAAGG
AACAACCGGTATCAGCCACTGCAAAAACATGCCAAATTG
>7_chrX_72628601_72634645
CTCCAAGTTATGTGGGACTATGTGAAAAGACCAAACTTAAGTTTGATGGGTGTACCTGAA
GGTTACAGGGAGAATGGAAGCAAGCTGGAAAACACTATTCAGGATATTATACAGGAGGAC
TTCCCCAACCTAGCAAGACAAGCCAACATTCAAATTCTGGAAATACAGAGAACACCACAA
AGATACTCCTCGAGAAGAGCAAACCCAAGACACATAATTGCCAGATTCACGAAAGTTGAA
ATGAGGAAAAAAATGTTAAGGGCAGCCAGAGAGAAAGGTTGGGTAACCCACAAAGGGAAG
CCCATCAGACTAACAGCAAATCTCTATGTAGAAACCCTATAAGCCAGAAGAGAGTGGGGA
CCAATATTCAACATTCTTAAAAAAAAGAATTTTCAACTCAGAATTTCATATTCAGCCAAA
CTAAGCTTCATAAGTGAAGGAGAAGTAAAATTCTTTACAGACAAGCAAATGCTGAGAGAT
TTTGTCACCACCAGGTCTGCCTTACAAAAGCTCCTGAAGGAGGCAGTACATATGGAAAGG
AAAAACTTGTACCAGCCACTGCAAAAACATATTGAATTG
>7_chr9_8314108_8320317
CTCCGAGAAATATGGGACTATATGAAAACACCAAATTTAC-TTTGATTGGTTTACCTGAA
AGTGAAGGGGAGAATGGAACCAAGTTGGAGAAAACTCTTCAGGATATTATCCAGAAGAAC
TTCCCCAACCTAGCAAGACAGGCCAACATTCAAATTCAGGAAATACTGAGAACACCACTA
AGATATTCTTCGAGAAGAGCAACCCCAAGACACATAATCATCAGATTCACCAAGCTTGAA
ACGAAGGAAAAAATGTTAAGGGCAGCCAGAGACAAATGTCGGCGTGCCCACAAAGGGAAG
CACATCAGACTAACAGCAGGTCTCTCGACAGCAACCCTACAAGCCAGAAGACAGT-GGGG
CCAATATTCAACATTCCTAAAGAAAAGACTTTTCAACCCAGAATTTCATATCCAGCCAAA
CTAAGCTTCATAAGTGAAGGAGAAATAAAATCCTTTTCAGACAAGCAAATGCTGAGAGAT
TTTGTCACCACCAGGCCTGCCTTACAAGAGCTCCTGAAGGAAGCACTAAACATGGAAAGG
AACAACTGGTACCAGCCACTGCAAAAACACACCAAATTG
>7_chr9_108000454_108006593
CTCCAAGAAATATGGGACTACGTGAAAAGACCAAATCTACGTCTGATTGGTGTACCTGAA
AGTGATGGGGAGAATGGAACCAAGTTGGAAAACACTCTGCAGGATATTATCCAGGAGAAC
TTCCCCAACTTAGCAAGGCAGGCCAATTTTCAAATACAGGAAATACAGAGAACACCACAA
AGATATTCTTCGAAAAGAGCAGCCCCAAGACACATAATTGTCAGATTCACCAAGGTAGAA
ATGAAGGAAAAAATGTTAAGGGCAGCCAAAGAGAAAGCTCGGGTTACCCACAAAGGGAAG
CCCACCAGACTAACAGCAGATCTCTCAGCAGAAACCCTATAAGCCAGAAGAGAGTGGGGG
CCAATATTCAACATTATTAAAGAAAACAATTTTCAGCCCAGAATTTCATATCCAGCCAAA
CTA----TCATAAGTGAAGGAGAAATAAAAGCCTTTACAGACAAGCAAATGCTGAGAGAT
TTTGTCACCACCAAGCCTGCCTTACCAGAGCTCCTGAAGGAAGCACTAAACATGGAAAGG
AATAACTGTTACCAGCCATGGCAAAAACATGCCAAATTG
>7_chr9_115239662_115245691
CTCCAAGAAATATGGGACTATGTGAAAAGACCAAATCTACGTCTGATTGGTGTACCTGAA
AGTGATGTGGAGAATGGAACCAAGTTGGAAAACACTCTGCAGGATATTATCCAGGAGAAC
TTCCCCAATCTAGCAAGGCAGGCCAACGTTCAGATTCAGGAAATACAGAGAACGCCACAA
AGATACTCCTCGAGAAGAGCAACTCCAAGACACATAATTGTCAGATTCACCAAAGTTGAA
ATGAAGGAAAAAATGTTAAGGGCAGCCAGAGAGAAAGGTCGGGTTACCCTCAAAGGAAAG
CCCATCAGACTAACAGCGGATCTCTCGGCAGAAACCCTACAAGCCAGAAGAGAGTGGGGG
CCAATATTCAACATTCTTAAAGAAAAGAATTTTCAACCCAGAATTTCATATCCAGCCAAA
CTAAGCTTCATAAGTGAAGAAGAAATAAAATACTTTATAGACAAGCAAATGCTGAGAGAT
TTTGTCACCACCAGGCCTGCCCTAAAAGAGCTCCTGAAGGAAGCGCTAAACATGGAAAGG
AACAACCGGTACCAGCCGCTGCAAAATCATGCCAAAATG
>7_chrX_51870959_51877101
CTCCAAGAAATATGGGACTATGTGAAAAGACTAAATCTACATCTGATTGCTGTACCTGAA
AGTGACAGGGATAATGAAATCAAGTTGGAAAACACTCTGCAGGATATTATCCAGGAGAAT
TTCCCCAATCTAGCAAGGCACGCCAACATTCAAATTCAGGAAATACAGAGAACACCACAA
AGATACTCCTCAAGAAGAGCAACCCCAAGACACATAATTGTCAGATTCGCTAAAGTTGAA
ATGGAGGAAAAAATGTTAAGGGCAGCCAGAGAAAAAGATCGGGTTACCCACAAAGGGAAG
CCCATCAGACTAACAGCTGATCTCTCGGCAGATATTCTACAAGCCAGAAGACAGTGGGGA
CCAATATTCAACATTCTTAAAGAAAAGAATTTTAAAGCCAGAATTTCATATTCAGCCAAA
CTAAGCTTCATAAGTGAAGGAGAAATAAAATCCTTTACAGACAAGAAAATGTTGAGAGAT
TTTGTCACCACCAGGCCTATGCTAAAAGAGCTCCTGACGGAAGCACTAAACACGGAAACG
GAAAACCAGTACCAGCCACTGCAAAATCATGCCAAATTG
>7_chr9_72038756_72044886
CTCCAAGAAATATGGGACTATGTGAAAACACCGAATCTATGTCTGCTTGGTGTACCTGAA
AGTGACAGGGAGAATGGAACCAAGTTGGAAAACACTCTGCAGGATGTTATCCAGGAGAAC
TTCCCCAACCTAGCAAGGCAGGCCAACGTTCAAATTCAGGAAATACAGAGAATGCCACAA
AGATACTCCTTGAGAAGAGCAACTCCAAGACACATAATTGTCAGATTCACCAAAGTGGAA
ATGAAGGAACAAATGTTAAGGGCAGCCAGAGAGAAAGGTCAGGTTACCCACAAAGGGAAG
CCCATCAGACTAACAGCTGATCTCTTGGCAGAAACTCTACTAGCCAGAAGAGAGTCGGGG
CCAATATTCAACATTCTTAAAGAAAAGAATTTTCAACCCAGAATTTCATATCCAGCCAAA
CTAAGCTTCACAAGTGAAGGAGAAATAAAATCCTTTACGGACAAGCAAATGCCGACAGAT
TTTGTCACCACCAGGCCTGTCCTACAAGAGCTCCTGAAGGAAGCACTAAACATGGAAAGG
AACAACCAGTACCAGCCACTGCAAAAACATGCCAAATTG
>7_chr9_77058443_77064560
CTCCAAGAAATATGGGACTATGTGAAAAGACCAAATCTACATCTGACTGGTGTACCTGAA
CGTGATGAGGAGAATGGAACCAAGTTGGAAAACACTCTGCAGGATATTATCCAGGAGAAC
TTCCCCAACCTAGCAAGGCAGGCCAACATTCAAATTCAGGAAATACAGAGAACGCCACAA
AGATACTCCTCGAGAAGAGCAACTCCAAGACACATAATTGTCAGATTCACCAAAGTTGAA
ATGAAGGAAAAAAT-TTAAGGGCAGCCAGAGAGAAAGGTCAGGTTACCCACAAAGGGAAG
CCCATCAGACTAACAGCTGATCCCTGGGCAGAAACTCTACAAGCCAGAAGAGAGTGGGAC
CCAATATTCAACATTCTTAAAGAAAAGAATTTTCAACCCAGAATTTCATATGCAGCCAAA
CTAATCTTCATAAGTGAAGGAGAAATAAAATCCTTTACAGACAAGTAAATGCTGAGAGAT
TTTGTCACCACCAGGCCTGCCCTACAAGAGCTCCTGAAGGAAGCACTAAACATGGAAAGG
AACAACAGGTACCAGCCACTGCAAAAACATGCCAAATTG
>7_chr9_110515590_110521688
CTTCAAGAAATATGAGACTATGTGAAAAGACCAAATCTACATTTGATTGGTGTACCTGAA
AGTGATGGGGAGAATGGAACCAAGTTGGAAAACACTCTGCAAGATATTATCCAGGAGAAC
TTCCCCAACCTAGCAAGTCAAGCCAACATTCAAATTCAGGAAATACAGAGACCACCACAA
AGATACTCCTCAAGAAGAGCAACCCCAACACACAAAACTGTCAGATTCACCAAGGTTGAA
ATGAAGGAAAAAGTGTTAAGGGCAGCCAGAGAGAAAGGTCGAGTTACCCACGAAGGGAAG
CCCATCAGACTAACAGCGGATCTCTCAGAAGAAGCCCTACAAGCCAGAAGAGAATGGGGA
CCAATATTCAACATTCTTAAAGAAA-GAACTTTCAACCCAGAATTTCATATCCAGCCAAA
CTAAGCTTCATAAGTGAAAGAGAAATAAAATCCTTTATAGACAAGCAAATGCTGAGAGAT
TTTGTCACCACCAGGCCTGCCCTAAAAGAGCTCCTGAATGAAGCACTAAACATGGAAAGA
AACAACTGGTACCAGCCATTGCAAAAACATGCCAAATTG
>7_chrX_80407364_80413537
CTCCAAGAAATATAGGACTATGTGAAAAGACCAAATCTACGTCTGATTGGTGTACCTGAA
AGTGATGGGGAGAGTGGAAACAAGTTGGAAAACACTCTGCAGGATATTATCCAGGAGAAC
TTCCCCAATCTAGCAAGACAGGCCAACATTCAAATTCGGGAAATACAGAGAACACCACAA
AGATACCCCTCAAGAAGAGCAACTCCAAGACACATAATCATCAGATTCACCAAGGTTGAA
ATGAAGGAAAAAATGTTAAGGGCAGCCAGGGAGAAAGGTCGGGTTACCCACAAAGGGAAG
CCCATCAGACTAACAGTGGATCTCTCAGCAGAAACCCTACAAGCCAGAAGAGAGTGGGGG
CCAATATTCAACATTCTTAAAGAAAAGAATTTTCAATCCAGAATTTCATATCCAGCGAAA
CTAAGCTTCATAAGTGAAGGAGAAATAAAATAGTTTACAGACAAGCAAATGCTGAGAGAT
TTTGTCACCACCAGGCCTGCCCTAAAAGAGCTCCTGAAGGAATTACTAAACTTGGAAAGG
AGCAACTGGTACCAACCACTGCAAAAACGTGCCAAATTA
>7_chrX_56716859_56723009
CTCCAAGAAATATGGGACTATGTGAAAAAACCAAATCTACGTCTGATTGGCGTGCCTGAA
AGTGACAGAGAGAATAGAACCAAGTTAGAAAACACTCTTCAGGATATTATCCAGGAGAAT
TTTTCCAACGTAGCAACGCAGGCCAACATTCAAATTCAGAAAATACAGAGAATACCACAA
AGATATTCCTCGAGAACAGCAACCCCAAGACACATAATTGTCAGATCCACCAATGTGGAA
ATGAAGGAAAAAATGTTAAGGGCAGCCAGAGAGAAAGGTCCTGTTATCCACAAAGGGAAG
CCCAACAGATTAACAGCAGATCTCTCTGCAGAAATGCTACAAACCAGAAGAGAGTGGGGG
CCAATAGTCAACATTCTTAAAGAAAAGAATTTTCAACACAGAATTTTGTA-CCAGCCAAA
C----ATTCATAAGTGAAGGACAAATAAAATCCTTTCCAGACAAGCAAATGCTGAGAGAT
TTTGTTGCCACCAGGCCTGCCTTACAAGAGCTCCTGAAGGAAGCATTAAACACTGATAGG
AACAACCAGTACCAGCAACTGCAAAAACATGCCAAATTG
>7_chrX_106096211_106102357
CTCCAAGAAATATGGGACTATGTGAAAAGACCAAATCCACGTTTGACTGGTGATCCTGAA
AGTGACAGGAA-AATGGAACCAAGTTAGAAAACACTCTTCAGGATATTATCCAGGAGAAC
TTCCCCAACCTAGAAAGACAGGCCAACATTCAAATTCAGGAAATACAGAGAACACCACAA
AGATACTCCTCGAGAAGAGCAACCCCAAGACACACAATGGTCAGATTCACCAAGGTTGAA
ATGAAGGAAAAACTGTTAAGAGCAGCCAGAGAGAAAGGGCGGGATACCCACAAAGGGAAG
CCCATCAGACTAACAGTGGATCTCTGTGCAGAAACCCTATAAGCCAGAAGAGAGTAGGGG
CCAATATTCAACATTCTTAAAGAAAAGAATTTTCAAACGAGAATTTCATATACAGCCAAA
CTAAGCTTCATAAGTGAAGGAGAAATAAAATCCTTTACAGACAAGCAAATGATGAGAGAT
TACGTCACCACCAGGCCTGCCTTACAAGAGCTCCTGAAGGAAGCACTAAACATGGATAGG
AACAACTGGTACCAGCCACTGCAAAAACATGCCAAATTA
>7_chrX_111591695_111597857
CTCCAAGAAATATGGGACTATGTGAAAAGACCAAATCTACATCTGATTGCTGTACCAGAA
AGTGACGGGGAGAATGGAACCAAGTTGGAAAACACTCTTCAGGATATTACCCAGGAGAAC
ATCCCCAACCTAG-AAGGCAGGCCAACATTCAAATTCAGGAAATACAGAGAACACTACAA
AGATATTCCTTGAGAAGAGCAAACCCAAGACACATAATAGTCAGATTCACCAAGGTTGAA
ATGAAGGAAAAAATGTTAAGGGCAGCCAGAGAGAAAGGTCGGGTTACCCACAAAGGGAAG
CCCATCAGACTAACAGCTGATCTCTCAGCAGAAACCCTACAAGCCAGAAGAGAGTGGGGG
CCAATATTCAACATTCTT-AAGAAAAGAATTTTCAACCCAGAATTTCATATCCAGCCAAA
CTAAGTTTCATAAGTGAAGGAGAAATAAAATCCTTTACAGACAAGCAAATGCTGAGAGAT
TTTGTCACCACCAGGCCTGCCCTAAAAGAGCTCCTGAAGGAAGCACTAAACATGGAAAGG
AACAACCGGTACCAGCCACTGCAAAAACATGCCAAATTG
>7_chr9_3608349_3614383
CTCCAAGAAATATGGGACTATCTGAAAAGACCAAACCTACATTTGATTGGTTTAACTGAA
AGTGACAGGGAGAATGGAACCATGTTGGAAAACACACTTCAGG-TATTATCCAGGAGAAA
TTCCCCAACCTAGCAAGACAGGCCAACATTCAAGTTCAGGAAATACAGAGAACACCACAG
AGATATTCTTCGAGAAGAGCAACCCCAAGACACATAATCATCAGATTCACCAAGGTTGAA
ATGAAGGAAAAAATGTTAAGGGCAGACAGAGAGAATGGTTGGGTTACCCACAAAAGGAAG
CACATCAGACTAAGAGCGGATCTCTCTGCAGAAATGCT--AAGCTAGAAGAGAGTGGGAG
ACAATATTCAACATTCTTAAAGAAAGGAATTTTCAACCCAGAATTTCATATGTAGCCAAA
CTTAGCTTCATAAGTGTAGGAGAAATAAAATCCTTTCCAGACAAACAAATGCTGAGGAAT
TTTGTCACCACCAGGCCTGGCTTACAAGAGCTCCTGAAGGAGGCATTAAATATGGAAAGG
AAAAACTGGTACTAGC-ACTGAAAAAACAAACCAAAATG
>7_chrX_21472627_21478793
CTCCAAGAAATATGAGACTATGTGAAAAGACCAAACCCACATTTGGTTGGTGTACCTGAA
AGTGACTGGGAGAATGGAACCAAGTTGGAAAACACTCTTCAGGATATTATCCAGGAGAAC
TTACCCAACCTAGCAAGACAGGCCAA-ATTCAAATTCAGGAAATACGGAGAAAACCACAA
AGATACTCCTCAAGAAAAGCAACGCCAGGACACATAATCATCAGATTTACCAAGTTTGAA
ATGAGGAAAAAAAGGTTAAGGGCAGCCAGAGAGAAAGGTCGGGTTACCCACAAAGGAAAG
CCAATCAGACTAACAGCAGATCTATCTGCAGAAACCCTACAAGCCAGAAGAGAGTGGGGG
GCAACATTCAACATTCTTAAAGAAAAGAATTTTCAACCCAGAATTTCATATTCAGCCAAA
CTAAGATTCATAAGCTAAGGAGAAATAAAATCCTTTACAGACAAGTAAATGCTGAGAGAT
TTTGTCACTACCAGGCCTGCCTTACAAGAGCTCCTGAAGGAAACACTAAATATGGAAAAG
AAAAACTGGCACCAGCCACTGCAATAATATAC-AAATTG
>7_chrX_97835170_97841231
CTCCAAGAAATATGGGACTATGTGAAAAGACCAAATCTACGTTTGATTGGTGTACCTGAA
AGTGATGGGGAGAATGGAACCAAGTTGGAAAACATTCTTCAGGATATTATCCAGGAGAAC
TTCCCCAACCTAGCAAGACAGGCCAACATTCAAATTCAGGAAGTACAGAGAACACCACAA
AGATACTCCTCGAGAAGAACAAACCCAAGACACATAATCGTGAGATGCACCAAGGTTGAA
ATGAGGAAAAAAATGTTAAGAGCAGCCAGAGAGAAAGGTCGGGTTACCTACAAAGGGAAG
CCCATCAGACTAACAGTGGATGTCTCTGTGGAAACACTACAAGCCAGAAGAGTGTGGGGA
CCTATATTCAACATTCTTAAAGGAAAGAATTTTCAACCCAGAATTTCATATTCAGCCAAA
TTAAGCTTCATAAGTGAAGGAGAAATAAAATCCTTTTCAGACAAGCAAATGCTGAGAGAT
TTTGTCACCACTAGGCATGCGTTACAAGAGCTCCTAAAGGAAGCACTAAATATGAAAAGG
AAAAACAGATACCAGCCACTGCAAAAACATACCAAATTC
