# Supplementary material for: Cryptic genetic variation enhances primate L1 retrotransposon survival by enlarging the functional coiled coil sequence space of ORF1p
Source: PLoS Genet. 2020 Aug 14;16(8):e1008991. doi: 10.1371/journal.pgen.1008991 (PMC7449397; doi:10.1371/journal.pgen.1008991)
Supplement: S1 Data — (ZIP) [file pgen.1008991.s012.zip › Supplementary_Data_PG/orf1_cterm/C_term_l1pa1.fst]

>1_cterm_cn_L1.3		
CTCCAAGAAATATGGGACTATGTGAAAAGACCAAATCTACGTCTGATTGGTGTACCTGAA
AGTGATGTGGAGAATGGAACCAAGTTGGAAAACACTCTGCAGGATATTATCCAGGAGAAC
TTCCCCAATCTAGCAAGGCAGGCCAACGTTCAGATTCAGGAAATACAGAGAACGCCACAA
AGATACTCCTCGAGAAGAGCAACTCCAAGACACATAATTGTCAGATTCACCAAAGTTGAA
ATGAAGGAAAAAATGTTAAGGGCAGCCAGAGAGAAAGGTCGGGTTACCCTCAAAGGAAAG
CCCATCAGACTAACAGCGGATCTCTCGGCAGAAACCCTACAAGCCAGAAGAGAGTGGGGG
CCAATATTCAACATTCTTAAAGAAAAGAATTTTCAACCCAGAATTTCATATCCAGCCAAA
CTAAGCTTCATAAGTGAAGGAGAAATAAAATACTTTATAGACAAGCAAATGTTGAGAGAT
TTTGTCACCACCAGGCCTGCCCTAAAAGAGCTCCTGAAGGAAGCGCTAAACATGGAAAGG
AACAACCGGTACCAGCCGCTGCAAAATCATGCCAAAATG
>l1hs_50
CTCCAAGAAATATGGGACTATGTGAAAAGACCAAATCTACGTCTGATTGGTGTACCTGAA
AGTGATGTGGAGAATGGAACCAAGTTGGAAAACACTCTGCAGGATATTATCCAGGAGAAC
TTCCCCAATCTAGCAAGGCAGGCCAACGTTCAGATTCAGGAAATACAGAGAACGCCACAA
AGATACTCCTCGAGAAGAGCAACTCCAAGACACATAATTGTCAGATTCACCAAAGTTGAA
ATGAAGGAAAAAATGTTAAGGGCAGCCAGAGAGAAAGGTCGGGTTACCCTCAAAGGAAAG
CCCATCAGACTAACAGCGGATCTCTCGGCAGAAACCCTACAAGCCAGAAGAGAGTGGGGG
CCAATATTCAACATTCTTAAAGAAAAGAATTTTCAACCCAGAATTTCATATCCAGCCAAA
CTAAGCTTCATAAGTGAAGGAGAAATAAAATACTTTATAGACAAGCAAATGCTGAGAGAT
TTTGTCACCACCAGGCCTGCCCTAAAAGAGCTCCTGAAGGAAGCGCTAAACATGGAAAGG
AACAACCGGTACCAGCCGCTGCAAAATCATGCCAAAATG
>L1HS::chr8:105971290-105977058(-)
CTCCAAGAAATAGGGGACTATGTGAAAAGACCAAATCTACGTCTGATTGGTGTACCTGAA
AGTGACAGGGAGAATGAAACCAAGTTGGAAAACACTCTGCAGGATATTATGCAGGAGAAC
TTCCCCAACCTAGCAAGACAGGCCAACACTCAAATTCAGGAAATAAACAGACTGCCACAA
AGATACTCCTCGAGAAGAGCAACTCCAAGACACATAATTGTCAGATTCACCAAAGTTGAA
ATGAGGGAAAAAATGTTAAGGGCAGCCAGAGAGAAAGGTTGGGTTACCCAAAAAGGGAAA
CCCATCAGACTAACAGTGGATCTCTCAGCAGAAACTCTACAAGCCAGAAGAGAGTGGGGG
CCAATATTCAACATTCTTAAAGAAAAGAATTTTCAACCCAGAATTTCATATCCAGCCAAA
CTAAGCTTCATAAGCGAAGGAGAAATGAAATACCTTAAAGA-AAGGAAATGCTGAGAGAT
GTCGTCACCACCAGGCTTGCCCTACAAGAGCTCCTGAAGGAAGCACTAAACATGGAAAGG
AACAACCGGTACCAGCCACTGCAAAAACATGACAAATTG
>L1HS::chr4:92358642-92364842(+)
CTCCAAGAAATATGGGACTATGTGAAAGGACCAAACCTATGTCTCATTGGTGTACCTGAA
AGTGACGGGGAGAATGGAACCAAGTTGGAAAACACTCTGCAGGATATTATCCAGGAGAAC
TTCCCCAATCTAGCAAGGCACGCCAACATTCAAATTCAGGAAATACAGAGAACGCCACAA
AGATACTCCTCGAGAAGAGCAACTCCAAGACACATAATTGTCAGATTCACCAAAGTTGAA
ATGAAGGAAAAAATGTTAAGGGCAGCCAGAGAGAAAGGTCGGGTTACCCCCAAAGGGAAG
CCCATCAGACTAACAGCGGATCTCTCGGCAGAAACTCTACAAGCCAGAAGAGAGTGGGGG
CCAATATTCAACATTCTTAAAGAAAAGAATTTTCAACCCAGAATTTCATATCCAACCAAA
CTAAGCTTCATAAGTGCAAGAGAAATAAAATCCTTTACAGACAAGCAAATGCTGAGAGAC
TTTGTCACCACCAGGCCTGCCCTAAAAGAGCTCCTGAAGGAAGCACTAAACATGGAAAGG
AACAACCAGTACCAGCCACTGCAAAATCACGCCAAATTG
>L1HS::chr15:89097829-89103494(-)
CTCCAAGAAATATATGACTATGTGAAAAAACCAAATCTACGTCTGATTGGTGTATCTGAA
AGTGATGGGGAGAATGCAACCAAGTTGGAAAACACTCTGCAGGATATTATCCAGGAGAAC
TTCCCAAATCTAGCAAGGCAGGCCAACATTCAGATTCAGGAAATACAGAGAACGCCACAA
AGATACTCCTTGAGAAGAGCAACTCCAAGACACATAATTGTCAGATTCACCAAAGTTGAA
ATGAAGGAAAAAATGTTAAGGGCAGCCAGAGAGAAAGGTCGGGTTACCCACAAAGGGAAG
CCCATCAGACTAAGAGTGGATCTCTCGGCAGAAACTCTACAAGCCAGAAGAGAGTGGGGG
ACAATATTCAACATTCTTAAAGAAAAGAATTTGCAACCCAGAATTTCATATCCAGCCAAA
CTAAGCTTCATAAATGAAGGAGAAATAAAATACTTTACAGACAAGCAAATGCTGAGAGAT
TTTGTCACCACCAGGCCTGCCCTAAAAGAGCTCCTGAAGGAAGTGCTAAACATGGAAAGG
AAAAACCGATACCAGCTGCTTCAAAATCATGCCAAAATG
>L1HS::chr6:126994696-127000000(+)
CTCCAAGAAATATGGGACTATGTGAAAAGACCAAATCTACGTCTGATTGGTGTACCTGAA
AGTGACGGGGAGAATGGACCCAAGTTGGAAAACTATCTGCAGGATATTATCCAGGAGAAC
TTCCCCAATCTAGCAAGGCAGGCCAACATTCAGATTCAGGAAATACAGAGAACGCCACAA
AGATACTCCTCGAGAAGAGCAACTCCAAGACACATGATTGTCAGATTCACCAAAGTTGAA
ATGAAGGAAAATATGTTAAGGGCAGCCAGAGAGAAAGGTCGGGTTACCCTCAAAGGGAAG
CCCATCAGACTAACAGCGGATCTCTCAGCAGAAACTCTACAAGCCAGAAGAGAGTGGGGG
CCAATATTCAACATGCTTAAAGAAAAGAATTTTCAACCCAGAATTTCATATCCAGCCAAA
TTAAGCCTCATAAGTGAAGGAGAAATAAAATACTTTACAGACAAGCAAATGCTGAGAGAT
TTTGTCACCACCAGGCCTGCCCTAAAAGAGCTCCTGAAGGAAGTGCTAAACATGGAAAGG
AACAACCAGTACCAGCCACTGCAAAACCATGCCAAATTG
>L1HS::chr3:19000000-19005325(-)
CTCCAAGAAATATGGGACTATGTGAAAAGACCAAATTTACATCTGAGTGGTGTACCTGAA
AGTGATGGGGAGAATGGAACCAAGTTGGAAAACACTCTGCAGGATATTATCCAGGAGAAC
TTCCCCAATGTAGCAAGGCAGGCCAATGTTCAGATTCAGGAAATACAGAGAACACCACAA
AGATACTCCTTGAGAAGAGCAACTCCAAGACACATAATTGTCAGATTCACCAAAGCTCAA
ATGAAGGAAAAAATGTTAAGGGCAGCCAGAGAGAAAGGTCGGGTTACCCTCAAAGGGAAG
CCCATCAGACTAACAGCGGATCTCTTGGCAGAAACCCTACAAGCCAGAAGAGAGTGGGGG
CCAATATTCAACATTCTTAAAGGAAAGAATTTTCAACCCAGAATTTCATATCCAGCCAAA
CTAAGCTTCATAAGCGAAGGAGAAATAAAATACTTTACAAACAAGCAAATGCTGAGAGAT
TTTGTCACCACCAGGCCTGCCCTAAAAGAGCTCCTGAAGGAAGCACTAAACATGGAAAGG
AACAACCGGTACCAGCCACTGCAAAATCATGCCAAAATG
>L1HS::chr7:90802758-90808832(+)
CTCCAAGAAATATGGGACTATGTGAAAAGACCAAATCTACGTCTGATTGGTGTACCTGAA
AGTGATGTGGAGAATGGAACCAAGTTGGAAAACACTCTGCAGGATATTATCCAGGAGAAC
TTCCCCAATCTAGCAAGGAAGGCCAACATTCAGATTCAGGAAATACAGAGAACGCCACAA
AGATACTCCTTGAGAAGAGCAACTCCAAGACACATAATTGCCAGATTCACCAAAGTTGAA
ATGAAGGAAAAAATGTTAAGGGCAGCCAGAGAGAAAGGTCGGGTTACCCTCAAAGGGAAG
CCCATCAGACTAACAGCGGATCTCTCGGCAGAAACCCTACAAGCCAGAAGAGAGTGGGGG
CCAATATTCAACATTCTTAAAGAAAAGAATTTTCAACCCAGAATTTCATATCCAGCCAAA
CTAAGCGTCATAAGTGAAGGAGAAATAAAATAGTTTACAGACAAGCAAATGCTGAGAGAT
TTTGTCACCACCAGGCCTGCCTTACAAGAGCTCCTGAAGGAAGCACTAAACATGGAAAGG
AACAACCGGTATCAGCTGCTGCAAAATCATGCCAAAATG
>L1HS::chr3:120291868-120298033(+)
CTACAAGAAATATGGGATTATGTGAAAAGACCAAATCTACGTCTGATTGGTGTACCTGAA
AGTGATGGGGAGAATGGAAACAAGTTGGAAAACACTCTGCAGGATATTATCCAGGAGAAC
TTCCCCAATCTAGCAAGGCAGGCCAACATTCAGATTCAGGAAATACAGAGAACGCCACAA
AGATACTCCTCGAGAAGAGCAACTCCAAGACACATAATTGTCAGATTCACCAAAGTTGAA
ATGAAGGAAAAAATGTTAAGGGCAGCCAGAGAGAAAGGTCAGGTTACCCACAAAGGGAAG
CCCATCAGACTAACAGTGGATCTCTCAGCAGAAACTCTACAAGCCAGAAGAGAGTGGGGG
CCAATATTCAACATTCTTATAGAAAAGAGTTTTCAACCCAGAATTTCATATCCAACCAAA
CTAAGCTTCATAAGTGAAGGAGAAATAAAATCCTTTACAGAGAAGCAAATGCTGAGAGAT
TTTGTCACCACCAGGCCTGCCCTAAAAGAGCTCCTGAAGGAGGCACTAAACATGGAAGGG
AGCAACCGGTACCAGCCACAGCAAAATCATGCCAAATTG
>L1HS::chr5:104848937-104854975(-)
CTCCAAGAAATATGGGACTATGTGAAAAGACCAAATCTACGTCTGATTGGTGTACCTGAA
AGTGATGGGGAGAATGGAACCAAGTTGGAAAACACTTTGCAGGATATTATCCAGGAGAAC
TTCCCCAATCTAGCAAGGCAGGCCAATGTTCAGATTCAGGAAATACAGAGAACGCCACAA
AGATACTCCTCGAGAAGAGCAACTCCAAGACGCATAATTGTCAGATTCACCAAAGATGAA
ATGAAGGAAAAAATGTTAAGGGCAGCCAGAGAGAAAGGTCGGGTTACCCTCAAAGGGAAG
CCCATCAGGCTAACAGCGGATCTCTTGGCAGAAACCCTACAAGCCAGAAGAGAGTGGGGG
CCAATATTCAACATTCTTAAAGAAAAGAATTTTCAACCCAGAATTTCATATCCAGCCAAA
CTAAGCTTCATAAGTGAAGGAGAAATAAAATACTTTACAGACAAGCAAATGCTGAGAGAT
TTTGTCACCACCAGGCCTGCCTTACAAGAGCTCCTGAAGGAAGCACTAAACATGGAAAGG
AACAACCGGTACCAGCCGCTGCAAAATCATGCCAAAATG
>L1HS::chr2:198500000-198505485(-)
CTCCAAGAAATATGGGACTATGTGAAAAGACCAAATCTACGTCTGGCTGGTGTACCTGAA
AGTGATGCGGAGAATGGAACCAAGTTGGAAAACACTCTGCAGGATATTATCCAGGAGAAC
TTCCCCAATCTAGCAAGGCAGGCCAACGTTCAGATTCAGGAAATACAGAGAACGCCACAA
AGATACTCCTCGAGAAGAGCAACTCCAAGACACATAATTGTCAGATTCACCAAAGTTGAA
ATGAAGGAAAAAATGTTAAGGGCAGCCAGAGAGAAAGGTCAGGTTACCCTCAAAGGGAAG
CCCATCAGACTAACAGCGGATCTCTCGGCAGAAACCCTACAAGCCAGAAGAGAGTGGGGG
CCAATATTCAACATTCTTAAAGAAAAGAATTTTCAACCCAGAATTTCATATCCAGCCAAA
CTAAGCTTCATAAGTGAAGGAGAAATAAAATACTTTACAGACAAGCAAATGTTGACAGAT
TTTGTCATGACCAGGCCTGCCCAAAAAGAGCTCCTGAAGGAAGCACTAAACATGGAAAGG
AACAACCGGTACCAGCCGCTGCAAAATCATGCCAAAATG
>L1HS::chr2:231201784-231207228(-)
CTCCAAGAAATATGGGACTATGTGAAAAGACCAAATCTACGTCTGATTGGTGTACCTGAA
AGTGATGGGGAGAATGGAACCAAGTTGGAAAACACTCTGCAGGATATTATCCAGGAGAAC
TTCCCCAATCTAGCAAGGCAGGCCAATGTTCAGATTCAGGAAATACAGAGAACGCCACAA
AGATACTCCTCGAGAAGAGCAACTCCAAGACACATAATTGTCAGATTCACCAAAGTTGAA
ATGAAGGAAAAAATGTTAAGGGCAGCCAGAGAGAAAGCTCGGGTTACCCTCAAAGGGAAG
CCCATCAGACTAACAGCGGATCTCTCAGCAGAAACCCTACAAGCCAGAAGAGAGTGGGGG
CCAATATTCAACATTCTTAAAGAAAAGAATTTTCAACCCAGAATTTCATATCCAGCCAAA
CTAAGCTTCATAAGTGAAGGAGAAATAAAATACTTTACAGACAAGCAAATGCTGAGAGAT
TTTGTCACCACCAGGCCTGCCTTACAAGAGCTCCTGAAGGAAGCACTAAACATGGAAAGG
AACAACCGGTACCAGCCGCTGCAAAATCATGCCAAAATG
>L1HS::chr3:90383231-90389253(+)
CTCCAAGAAATATGGGACTATGTGAAAAGACCAAATCTACGTCTGATTGGTGAACCTGAA
AGTGATGTGGAGAATGGAACCAAGTTGGAAAACACTCTGCAGGATATTATCCAGGAGAAC
TTCCCCAATCTAGCAAGGCAGGCCAATGTTCACATTCAGGAAATACAGAGAACGCCACAA
AGATACTCCTCGAGAAGAGCAACTCCAAGACACATAATTGTCAGATTCACCAAAGTAGAA
ATGAAGGAAAAAATGTTAAGGGCAACCAGAGAGAAAGGTCGGGTTACCCTCAAAGGAAAG
CCCATCAGACTAACAGCGGATCTCTCGGCAGAAACCCTACAAGCCAGAAGAGAGTGGGGG
CCAATATTCAACATTCTTAAAGAAAAGAATTTTCAACCCAGAATTTCATATCCAGCCAAA
CTAAGCTTCATAAATGAAGGAGAAATAAAATACTTTATAGACAAGCAAATGCTGAGAGAT
TTTGTAACCACCAGGCCTGACCTAAAAGAGCTCCTGAAGGAAGCGCTAAACATGGAAAGG
AACAACTGGTACCAGCCACTGCAAAATCATGCCAAAATG
>L1HS::chrX:75543184-75549215(-)
CTCCAAGAAATATAGGACTATGTGAAAAGACCAAACCTACGTCTGATTGGTGTACCTGAA
AGTGATGTGGAGAATGGAACCAAGTTGGAAAACACTCTGCAGGATATTATCCAGGAGAAC
TTCCCCAATCTAGCAAGGCAGACCAACGTTCAGATTCAGGAAATACAGAGAACGCCACAA
AGATACTCCTCGAGAAGAGCAACTCCAAGACACATAATTGTCAGATTCACCAAAGTTGAA
ATGAAGGAAAAAATGTTAAGGGCAGCCAGAGAGAAAGGTCGGGTTACCCTCAAAGGAAAG
CCCATCAGACTAACAGCGGATCTCTCGGCAGAGACCCTACAAGCCAGAAGAGAGTGGGGG
CCAATATTTAACATTCTTAAAGAAAAGAATTTTCAACCCAGAATTTCATATCCAGCCAAA
CTAAGCTTCATAAGTGAAGGAGAAATAAAATACTTTACAGACAAGCAAATGCTGAGAGAT
TTTGTCACCACCAGGCCTGCCCTAAAAGAGCTCCTGAAGGAAGCATTAAACATGGAAAGG
AACAACCGGTACCAGCCGCTGCAAAATCATGCCAAAATG
>L1HS::chr14:52261319-52267350(-)
CTCCAAGAAATATGGGACTATGTGAAAAGACCAAATCTACGTCTGATTGGTGTACTTGAA
AGTGATGTGGAGAATGGAACCAAGTTGGAAAACACTCTGCAGGATATTATCCAGGAGAAC
TTCCCCAATCTAGCAAGGCAGGCCAATGTTCAGATTCAGGAAATACAGAGAACACCACAA
AGATACTCCTCGAGAAGAGCAATTCCAAGACACATAATTGTCAGATTCACCAAAGTTGAA
ATGAAGGAAAAAATGTTAAGGGCAGCCAGAGAGAAAGGTCGGGTTACCCTCAAAGGAAAG
CCCATCAGACTAACAGCGGATCTCTCGGCAGAAACCCTACAAGCCAGAAGAGAGTGGGGA
CCAATATCCAACATTCTTAAAGAAAAGAATTTTCAACCCAGAATTTCATATCCAGCCAAA
CTAAGCTTCATAAGTGAAGGAGAAATAAAATACTTTATAGACAAGCAAATGCTGAGAGAT
TTTGTCACCACCAGGCCTGCCCTAAAAGAGCTCCTGAAGGAAGCGCTAAACATAGAAAGG
AACAACCGGTACCAGCCGCTGCAAAATCATGCCAAAATG
>L1HS::chr1:166212290-166218321(-)
CTCCAAGAAATATGGGACTATGTGAAAAGACCAAATCTACATCTGATTGGTGTACCTGAA
AGTGATGTGGAGAATGGAACTAAGTTGGAAAACACTCTGCAGGATATTATCCAGGAGAAC
TTCCCCGATCTAGCAAGGCAGGCCAACATTCAGATTCAGGAAATACAGAGAACGCCACAA
AGATACTCCTCGAGAAGAGCAACTCCAAGACACATAATTGTCAGATTCACCAAAGTTGAA
ATGAAGGAAAAAATGTTAAGGGCAGCCAGAGAGAAAGGTCGGGTTACCCTCAAAGGAAAG
CCCATCAGACTAACAGCGGATCTCTCGGCGGAAACCCTACAAGCCAGAAGAGAATGGGGG
CCAATATTCAACATTCTTAAAGAAAAGAATTTTCAACCCAGAATTTCATATCCAGCCAAA
CTAAGCTTCATAAGTGAAGGAGAAATAAAATACTTTATAGACAAGCAAATGCTGAGAGAT
TTTGTCACCACCAGGCCTGCCCTAAAAGAGCTCCTGAAGGAAGCGCTAAACATGGAAAGG
AACAACCGGTACCAGCCGCTGCAAAATCATGCCAAAATG
>L1HS::chr18:70633761-70639791(-)
CTCCAAGAAATATGGGACTATGTGAAAAGACCAAATCTACGTCTGATTGGTGTACCTGAA
AGTGATGCGGAGAATGGAACAAAGTTGGAAAACACTCTGCAGGATATTATCCAGGAGAAC
TTCCCCAATCTAGCAAGGCAGGCCAACGTTCAGATTCAGGAAATACAGAGAGCACCACAA
AGATACTCCTCGAGAAGAGCAACTCCAAGACACATAATTGTCAGATTCACCAAAGTTGAA
ATGAAGGAAAAAATGTTAAGGGCAGTCAGAGAGAAAGGTCGGGTTACCCTCAAAGGAAAG
CCCATCAGACTAACAGCGGATCTCTCGGCAGAAACCCTACAAGCCAGAAGAGAGTGGGGG
CCAATATTCAACATTCTTAAAGAAAAGAATTTTCAACCCAGAATTTCATATCCAGCCAAA
CTAAGCTTCATAAGTGAAGGAGAAATAAAATACTTTATAGACAAGCAAATGCTGAGAGAT
TTTGTCACCACCAGGCCTGCCCTAAAAGAGCTCCTGAAGGAAGCGCTAAACATGGAAAGG
AACAACCGGTACCAGCCGCTGCAACATCATGCCAAAATG
>L1HS::chr5:119020480-119026509(-)
CTCCAAGAAATATGGGACTATGTGAAAAGACCAAATCTACGTCTGATTGGTGTACCTGAA
AGTGATGTGGAGAATGGAACCAAGTTGGAAAACACTCTGCAGGATATTATCCAGGAGAAC
TTCCCCAATCTAGCAAGGCAGGCCAACGTTCAGATTCAGGAAATACAGAGAACACCACAA
AGATACTCCTCGAGAAGAGCAACTCCAAGACACATAATTGTCAGATTCACCAAAGTTGAA
ATGAAGGAAAAAATGTTAAGGGCAGCCAGAGAGAAAGGTCGGGTTACCCTCAAAGGAAAG
CCCATCAGACTAACAGCTGATCTCTCGGCAGAAACCCTACAAGCCAGAAGAGAGTGGGGG
CCAATATTCAACATTCTTAAAGAAAAGAATTTTCAACCCAGAATTTCATATCCAGCCAAA
CTAAGCTTCATAAGTGAAGGAGAAATAAAATACTTTATAGACAAGCAAATGCTGAGAGAT
TTTGTCACCACTAGGCCTGCCCTAAAAGAGCTCCTGAAGGAAGCACTAAACATGGAAAGG
AACAACCGGTACCAGCCGCTGCAAAATCATGCCAAAATG
>L1HS::chr8:76533566-76539590(-)
CTCCAAGAAATATGGGACTATGTGAAAAGACCAAATCTACGTCTGATTGGTGTACCTGAA
AGTGATGTGGAGAATGGAACCAAGTTGGAAAACACTCTGCAGGATATTATCCAGGAGAAC
TTCCCCAATCTAGCAAGGCAGGCCAACGTTCAGATTCAGGAAATACAGAGAACGCCACAA
AGATACTCCTCGAGAAGAGCAACTCCAAGACACATAATTGTCAGATTCACCAAAGTTGAA
ATGAAGGAAAAAATGTTAAGGGCAGCCAGAGAGAAAGGTCGGGTTACCCACAAAGGGAAG
CCCATCAGACTAACAGCGGATCTCTCGGCAGAAACCCTACAAGCCAGAAGAGAGTGGGGG
CCAATATTCAACATTCTTAAAGAAAAGAATTTTCAACCCAGAATTTCATATCCAGCCAAA
CTAAGCTTCATAAGCGAAGGAGAAATAAAATCCTTTATAGACAAGCAAATGCTGAGAGAT
TTTGTCACCACCAGGCCTGCCCTAAAAGAGCTCCTGAAGGAAGCGCTAAACATGGAAAGG
AACAACTGGTACCAGCCGCTGCAAAATCATGCCAAAATG
>L1HS::chr1:86392750-86398783(+)
CTCCAAGAAATATGGGACTATGTGAAAAGACCAAATCTACATCTGATTGGTGTACCTGAA
AGTGATGTGGAGAATGGAACCAAGTTGGAAAACACTCTGCAGGATATTATCCAGGAGAAC
GTCCCCAATCTAGCAAGGCAGGCCAACGTTCAGATTCAGGAAATACAGAGAACGCCACAA
AGATACTCCTCGAGAAGAGCAACTCCAAGACACATAATTGTCAGATTCACCAAAGTTGAA
ATGAAGGAAAAAATGTTAAGGGCAGCCAGAGAGAAAGGTCGGGTTACCCACAAAGGGAAG
CCCATCAGACTAATAGCGGATCTCTTGGCAGAAACTCTATAAGCCAGAAGAGAGTGGGGG
CCAATATTCAACATTCTTAAAGGAAAGAATTTTCAACCCAGAATTTCATATCCAGCCAAA
CTAAGCTTCATAAGTGAAGGAGAAATAAAATACTTTATAGACAAGCAAATGCTGAGAGAT
TTTGTCACCACCAGGCCTGCCCTAAAAGAGCTCCTGAAGGAAGCGCTAAACATGGAAAGG
AACAACCGGTACCAGCTGCTGCAAAATCATGCCAAAATG
>L1HS::chr8:8328369-8334416(+)
CTCCAAGAAATATGGGACTATGTGAAAAGACCAAATCTACGTCTGACTGGTGTACCTGAA
AGTGATGTGGAGAATGGAACCAAGTTGGAAAACACTCTGCAGGATATTATCCAGGAGAAC
TTCCCCAATCTAGCAAGGCAGGCCAACGTTCAGATTCAGGAAATACAGAGAACGCCACAA
AGATACTCCTCGAGAAGAGCAACTCCAAGACACATAATTGTCAGATTCACCAAAGTTGAA
ATGAAGGAAAAAATGTTAAGGGCAGCCAGAGAGAAAGGTCGGGTTACCCTCAAAGGAAAG
CCCATCAGACTAACAGCTGATCTCTCAGCAGAAACCCTACAAGCCAGGAGAGAGTGGGGG
CCAATATTCAACATTCTTAAAGAAAAGAATTTTCAACCCAGAATTTCATATCCAGCCAAA
CTAAGCTTCATAAGTGAAGGAGAAATAAAATACTTTATAGACAAGCAAATGCTGAGAGAT
TTTGTCAACACCAGGCCTGCCCTAAAAGAGCTCCTGAAGGAAGCGCTAAACATGGAAAGG
AACAACCGGTACCAGCCGCTGCAAAATCATGCCAAAATG
>L1HS::chr13:75000463-75006491(+)
CTCCAAGAAATATGGGACTATGTGAAAAGACCAAATCTACGTCTGATTGGTGTACCTGAA
AGTGACGGGGAGAATGGAACCAAGTTGGAAAACACTCTGCAGGATATTATCCAGGAGAAC
TTCCCCAATCTAGCAAGGCAGGCCAACGTTCAGATTCAGGAAATACAGAAAACGCCACAA
AGATACTCCTCGAGAAGAGCAACTCCAAGACACATAATTGTCAGATTCACCAAAGTTGAA
ATG-AGGAAAAAATGTTAAGGGCAGCCAGAGAGAAAGGTCGGGTTACCCTCAAAGGAAAG
CCCATCAGACTAACAGCGGATCTCCTGGCAGAAACCCTACAAGCCAGAAGAGAGTGGGGG
CCAATATTCAACATTCTTAAAGAAAAGAATTTTCAACCCAGAATTTCATATCCAGCCAAA
CTAAGCTTCATAAGTGAAGGAGAAATAAAATACTTTATAGACAAGCAAATGCTGAGAGAT
TTTGTCACCACCAGGCCTGCCCTAAAAGAGCTCCTGAAGGAAGCGCTAAACATGGAAAGG
AACAACCGGTACCAGCCGCTGCAAAATCATGCCAAAATG
>L1HS::chr4:63592666-63598687(-)
CTCCAAGAAATATGGGACTATGTGAAAAGACCAAATATACGTCTGATTGGTGTACCTGAA
AGTGATGTGGAGAATGGAACCAAGTTGGAAAACACTCTGCAGGATATTATCCAGGAGAAC
TTCCCCAATCTAGCAAGGCAGGCCAACGTTCAGATTCAGGAAATACAGAGAACGCCACAA
AGATACTCCTCGAGAAGAGCAACTCCAAGACACATAATTGTCAGATTCACCAAAGTTGAA
ATGAAGGAAAAAATGTTAAGGGCAGCCAGAGAGAAAGGTCGGGTTACCCTCAAAGGAAAG
CCCATCAGACTAACAGCGGATCTCTCGGCAGAAACCCTAGAAGCCAGAAGAGAGTGGGGG
CCAATATTCAACATTCTTAAAGAAAAGAATTTTCAACCCAGAATTTCATATCCAGCCAAA
CTAAGCTTCATAAGTGAAGGAGAAATAAAATACTTTATAGACAAGCAAATGCTGAGAGAT
TTTGTCACCACCAGGCCTGCCCTAAAAGAGCTCCTGAAGGAAGCGCTAAACATGGAAAGG
AACAACCGGTACCAGCCGCTGCAAAATCATGCCAAAATG
>L1HS::chr4:94529434-94535489(-)
CTCCAAGAAATATGGGAGTATGTGAAAAGACCAAATCTACGTCTGATTGGTGTACCTGAA
AGTGATGTGGAGAATGGAACCAAGTTGGAAAACACTCTGCAGGATATTATCCTGGAGAAC
TTCCCCAATCTAGCAAGGCAGGCCAACGTTCAGATTCAGGAAATACAGAGAACGCCACAA
AGATACTCCTCGAGAAGAGCAACTCCAAGACACATAATTGTCAGATTCACCAAAGTTGAA
ATGAAGGAAAAAATGTTAAGGGCAGCCAGAGAGAAAGGTCGGGTTACCCTCAAAGGGAAG
CCCATCAGACTAACAGCGGATCTCTTGGCAGAAACCCTACAAGCCAGAAGAGAGTGGGGG
CCAATATTCAACATTCTTAAAGAAAAGAATTTTCAACCCAGAATTTCATATCCAGCCAAA
CTAAGCTTCATAAGTGAAGGAGAAATAAAATACTTTATAGACAAGCAAATGCTGAGAGAT
TTTGTCACCACCAGGCCTGCCCTAAAAGAGCTCCTGAAGGAAGCGCTAAACATGGAAAGG
AACAACCGGTACCAGCCGCTGCAAAATCATGCCAAAATG
>L1HS::chr5:152450542-152456568(-)
CTCCAAGAAATATGGGACTATGTGAAAAGACCAAATCTACGTCTGATTGGTGTACCTGAA
AGTGATGGGGAGAATGGAACCAAGTTGGAAAACACTCTGCAGGATATTATCCAGGAGAAC
TTCCCCAATCTAGCAAGGCAGGCCAACGTTCAGATTCAGGAAATACAGAGAACGCCACAA
AGATACTCCTCGAGAAGAGCAACTCCAAGACACATAATTGTCAGATTCACCAAAGTTGAA
ATGAAGGAAAAAATGTTAAGGGCAGCCAGAGAGAAAGGTCGGGTTACCCTCAAAGGAAAG
CCCATCAGACTAACAGCAGATCTCTCGGCAGAAACCCTACAAGCCAGAAGAGAGTGGGGG
CCAATATTCAACATTCTTAAAGAAAAGAATTTTCAACTCAGAATTTCATATCCAGCCAAA
CTAAGCTTCATAAGTGAAGGAGAAATAAAATACTTTATAGACAAGCAAATGCTGAGAGAT
TTTGTCACCACCAGGCCTGCCCTAAAAGAGCTCCTGAAGGAAGCACTAAACATGGAAAGG
AACAACCGGTACCAGCCGCTGCAAAATCATGCCAAAATG
>L1HS::chr4:48053971-48059991(-)
CTCCAAGAAATATGGGACTATGTGAAAAGACCAAATCTACGTCTGATTGGTGTACCTGAA
AGTGATGTGGAGAAGGGAACCAAGTTGGAAAACACTCTGCAGGATATTATCCAGGAGAAC
TTCCCCAATCTAGCAAGGCAGGCCAACGTTCAGATTCAGGAAATACAGAGAACGCCACAA
AGATACTCCTCGAGAAGAGCAACTCCAAGACACATAATTGTCAGATTCAACAAAGTTGAA
ATGAAGGAAAAAATGTTAAGGGCAGCCAGAGAGAAAGATCGGGTTACCCTCAAAGGAAAG
CCCATCAGACTAACAGCGGATCTCTCGGCAGAAACCCTACAAGCCAGAAGAGAGTGGGGG
CCAATATTCAACATTCTTAAAGAAAAGAATTTTCAACCCAGAATTTCATATCCAGCCAAA
CTAAGCTTCATAAGTGAAGGAGAAATAAAATACTTTATAGACAAGCAAATGCTGAGAGAT
TTTGTCACCACCAGGCCTGCCCTAAAAGAGCTCCTGAAGGAAGCGCTAAACATGGAAAGG
AACAACCGGTACCAGCCGCTGCAAAATCATGCCAAAATG
>L1HS::chr14:19060295-19066341(-)
CTCCAAGAAATATGGGACTATGTGAAAAGACCAAATCTACGTCTGATTGGTGTACCTGAA
AGTGATGTGGAGAATGGAACCAAGTTGGAAAACACTCTGCAGGATATTATCCAGGAGAAC
TTCCCCAATCTAGCAAGGCAGGCCAACGTTCAGATTCAGGAAATACAGAGAACGCCACAA
AGATACTCCTCGAGAAGAGCAACTCCAAGACACATAATTGTCAGATTCACCAAAGTTGAA
ATGAAGGAAAAAATGTTAAGGGCAGCCAGAGAGAAAGGTCGGGTTACCCTCAAAGGAAAG
CCCATCAGACTAACAGTGAATCTCTCGGCAGAAACCCTACAAGCCAGAAGAGAGTGGGGG
CCAATATTCACCATTCTTAAAGAAAAGAATTTTCAACCCAGAATTTCATATCCAGCCAAA
CTAAGCTTCATAAGTGAAGGAGAAATAAAATACTTTATAGACAAGCAAATGCTGAGAGAT
TTTGTCACCACCAGCCCTGCCCTAAAAGAGCTCCTGAAGGAAGCGCTAAACATGGAAAGG
AACAACCGGTACCAGCCCCTGCAAAATCATGCCAAAATG
>L1HS::chrX:148259696-148265715(-)
CTCCAAGAAATATGGGACTATGTGAAAAGACCAAATCTACGTCTGATTGGTGTACCTGAA
AGTGATGTGGAGAATGGAACCAAGTTGGAAAACACTCTGCAGGATATTATCCAGGAGAAC
TTCCCCAATCTAGCAAGGCAGGCCAACGTTCAGATTCAGGAAATACAGAGAACGCCACAA
AGATACTCCTCGAGAAGAGCAACTCCAAGACACATAATTGTCAGATTCACCAAAGTTGAA
ATGAAGGAAAAAATGTTAAGGGCAGCCAGAGAGAAAGGTCGGGTTACCCTCAAAGGAAAG
CCCATCAGACTAACAGCGGATCTCTCGGCAGAAACCCTACAAGCCAG-AGAGAGTGGGGG
CCAATATTCAACATTCTTAAAGAAAAGAATTTTCAACCCAGAATTTCATATCCAGCCAAA
CTAAGCTTCATAAGTGAAGGAGAAATAAAATACTTTACAGACAAGCAAATGCTGAGAGAT
TTTGTCACCACCAGGCCTGCCCTAAAAGAGCTCCTGAAGGAAGCACTAAACATGGAAAGG
AACAACCGGTACCAGCCACTGCAAAATCATGCCAAAATG
>L1HS::chr16:34842846-34848872(-)
CTCCAAGAAATATGGGACTATGTGAAAAGACCAAATCTACGTCTGATTGGTGTACCTGAA
AGTGATGTGGAGAATGGAACCAAGTTGGAAAACACTCTGCAGGATATTATCCAGGAGAAC
TTCCCCAATCTAGCAAGGCAGGCCAACGTTCAGATTCAGGAAATACAGAGAACGCCACAA
AGATACTCCTCGAGAAGAGCAACTCCAAGACACATAATTGTCAGATTCACCAAAGTTGAA
ATGAAGGAAAAAATGTTAAGGGCAGCCAGAGAGAAAGGTCGGGTTACCCTCAAAGGAAAG
CCCATCAGACTAACAGCGGATCTCTCGGCAGAAACCCTACAAGCCAGAAGAGAGTGGGGG
CCAATATTCAACATTCTTAAAGAAAAGAATTTTCAACCCAGAATTTCATATCCAGCCAAA
CTAAGCTTCATAAGTGAAGGAGAAATAAAATACTTTATAGACAAGCAAATGCTGAGAGAT
TTTGTCACCACCAGGCCTGCCCTAAAAGAGCTCCTGAAGGAAGCGCTAAACTTGGAAAGG
AACAACCGGTACCAGCTGCTGCAAAATCATGCCAAAATG
>L1HS::chr1:239786798-239792823(-)
CTCCAAGAAATATGGGACTATGTGAAAAGACCACATCTACGTCTGATTGGTGTACCTGAA
AGTGATGGGGAGAATGGAACCAAGTTGGAAAACACTCTGCAGGATATTATCCAGGAGAAC
TTCCCCAATCTAGCAAGGCAGGCCAACGTTCAGATTCAGGAAATACAGAGAACGCCACAA
AGATACTCCTCGAGAAGAGCAACTCCAAGACACATAATTGTCAGATTCACCAAAGTTGAA
ATGAAGGAAAAAATGTTAAGGGCAGCCAGAGAGAATGGTCGGGTTACCCTCAAAGGAAAG
CCCATCAGACTAACAGCGGATCTCTCGGCAGAAACCTTACAAGCCAGAAGAGAGTGGGGG
CCAATATTCAACGTTCTTAAAGAAAAGAATTTTCAACCCAGAATTTCATATCCAGCCAAA
CTAAGCTTCATAAGTGAAGGAGAAATAAAATACTTTATAGACAAGCAAATGCTGAGAGAT
TTTGTCACCACCAGGCCTGCCCTAAAAGAGCTCCTGAAGGAAGCGCTAAACATGGAAAGG
AACAACGGGTACCAGCCGCTGCAAAATCATGCCAAAATG
>L1HS::chr1:187566803-187572831(+)
CTCCAAGAAATATGGGACTATGTGAAAAGACCAAATCTACGTCTGATTGGTGTACCTGAA
AGTGATGTGGAGAATGGAACCAAGTTGGAAAACACTCTGCAGGATATTACCCAGGAGAAC
TTCCCCAATCTAGCAAGGCAGGCCAACGTTCAGATTCAGGAAATACAGAGAACGCCACAA
AGATACTCCTCGAGAAGAGCAACTCCAAGACACATAATTGTCAGATTCACCAAAGTTGAA
ATGAAGGAAAAAATGTTAAGGGCAGCCAGAGAGAAAGGTCGGGTTACCCTCAAAGGAAAG
CCCATCAGACTAACAGCGGATCTCTCAGCAGAAACCCTACAAGCCAGAAGAGAGTGGGGG
CCAATATTCAACATTCTTAAAAAAAAGAATTTTCAACCCATAATTTCATATCCAGCCAAA
CTAAGCTTCATAAGTGAAGGAGAAATAAAATACTTTATAGACAAGCAAATGCTGAGAGAT
TTTGTCAACACCAGGCCTGCCCTAAAAGAGCTCCTGAAGGAAGCGCTAAACATGGAAAGG
AACAACTGGTACCAGCCGCTGCAAAATCATGCCAAAATG
>L1HS::chr18:45186744-45192798(+)
CTCCAAGAAATATGGGACTATGTGAAAAGACCAAATCTACGTCTGATTGGTGTACCTGAA
AGTGATGTGGAGAATGGAACCAAGTTGGAAAACACTCTGCAGGATATTATCCAGGAGAAC
TTCCCCAATCTAGCAAGGCAGGCCAACGTTCAGATTCAGGAAATACAGAGAACACCAGAA
AGATACTCCTCGAGAAGAGCAACTCCAAGACACATAATTGTCAGATTCACCAAAGTTGAA
ATGAAGGAAAAAATGTTAAGGGCAGCCAGAGAGAAAGGTCGGGTTACCCTCAAAGGAAAG
CCCATCAGACTAACAGCGGATCTCTCAGCAGAAACCCTACAAGCCAGAAGAGAGTGGGGG
CCAATATTCAACATTCTTAAAGAAAAGAATTTTCAACCCAGAATTTCATATCCAGCCAAA
CTAAGCTTCATAAGTGAAGGAGAAATAAAATACTTTATAGACAAGCAAATGCTGAGAGAT
TTTGTCACCACCAGGCCTGCCCTAAAAGAGCTCCTGAAGGAAGCGCTAAACATGGAAAGG
AACAACCAGTACCAGCCGCTGCAAAATCATGCCAAAATG
>L1HS::chr13:49039691-49045702(+)
CTCCAAGAAATATGGGACTATGTGAAAAGACCAAATCTACGTCTGATTGGTGTACCTGAA
AGTGATGTGGAGAATGGAACCAAGTTGGAAAACACTCTGCAGGATATTATCCAGGAGAAC
TTCCCCAATCTAGCAAGGCAGGCCAACGTTCAGATTCAGGAAATACAGAGAACGCCACAA
AGATACTCCTCGAGAAGAGCAACTCCAAGACACATAATTGTCAGATTCACCAAAGTTGAA
ATGAAGGAAAAAATGTTAAGGGCAGCCAGAGAGAAAGGTCGGGTTACCCTCAAAGGAAAG
CCCATCAGACTAACAGCGGATCTCTCGGCAGAAACCTTACAAGCCAGAAGAGAGTGGGGG
CCAATATTCAACATTCTTAAAGAAAAGAATTTTCAACCCAGAATTTCATATCCAGCCAAA
CTAAGCTTCATAAGTGAAGGAGAAATAAAATCCTTTACAGACAAGCAAATGCTGAGAGAT
TTTGTCACCACCAGGCCTGCCCTAAAAGAGCTCCTGAAGGAAGCGCTAAACATGGAAAGG
AACAACCGGTACCAGCCGCTGCAAAATCATGCCAAAATG
>L1HS::chr2:233013906-233019939(-)
CTCCAAGAAATATGGGACTATGTGAAAAGACCAAATCTACGTCTCATTGGTGTACTCGAA
AGTGATGGGGAGAATGGAACCAAGTTGGAAAACACTCTGCAGGATATTATCCAGGAGAAC
TTCCCCAATCTAGCAAGGCAAGCCAACGTTCAGATTCAGGAAATACAGAGAACGCCACAA
AGATACTCCTCGAGAAGAGCAACTCCAAGACACATAATTGTCAGATTCACCAAAGTTGAA
ATGAAGGAAAAAATGTTAAGGGCAGCCAGAGAGAAAGGTCGGGTTACCCTCAAAGGAAAG
CCCATCAGACTAACAGCGGATCTCTCGGCAGAAACCCTACAAGCCAGAAGAGAGTGGGGG
CCAATATTCAACATTCTTAAAGAAAAGAATTTTCAACCCAGAATTTCATATCCAGCCAAA
CTAAGCTTCATAAGTGAAGGAGAAATAAAATACTTTATAGACAAGCAAATGCTGAGAGAT
TTTGTCACCACCAGGCCTGCCCTAAAAGAGCTCCTGAAGGAAGCGCTAAACATGGAAAGG
AACAACCGGTACCAGCCGCTGCAAAATCATGCCAAAATG
>L1HS::chr14:45946313-45952372(-)
CTCCAAGAAATATGGGACTATGTGAAAAGAGCAAATCTACGTCTGATTGGTGTACCTGAA
AGTGATGTGGAGAATGAAACCAAGTTGGAAAACACTCTGCAGGATATTATCCAGGAGAAC
TTCCCCAATCTAGCAAGGCAGGCCAACGTTCAGATTCAGGAAATACAGAGAACGCCACAA
AGATACTCCTTGAGAAGAGCAACTCCAAGACACATAATTGTCAGATTCACCAAAGTTGAA
ATGAAGGAAAAAATGTTAAGGGCAGCCAGAGAGAAAGGTCGGGTTACCCTCAAAGGAAAG
CCCATCAGACTAACAGCGGATCTCTCGGCAGAAACCCTACAAGCCAGAAGAGAGTGGGGG
CCAATATTCAACATTCTTAAAGAAAAGAATTTTCAACCCAGAATTTCATATCCAGCCAAA
CTAAGCTTCATAAGTGAAGGAGAAATAAAATACTTTATAGACAAGCAAATGCTGAGAGAT
TTTGTCACCACCAGGCCTGCCTTACAAGAGCTCCTGAAGGAAGCGATAAACATGGAAAGG
AACAACCGGTACCAGCCACTGCAAAATCATGCTTAAATG
>L1HS::chr8:89697934-89703989(+)
CTCCAAGAAATATGGGACTATGTGAAAAGACCAAATCTACGTCTGATTGGTGTACCTGAA
AGTGATGTGGAGAATGGAACCAAGTTGGAAAACACTCTGCAGGATATTATCCAGGAGAAC
TTCCCCAATCTAGCAAGGCAGGCCAACGTTCAGATTCAGGAAATACAGAGAATGCCACAA
AGATACTCCTCGAGAAGAGCAACTCCAAGACACATAATTGTCAGATTCACCGAAGTTGAA
ATGAAGGAAAAAATGTTAAGGGCAGCCAGAGAGAAAGGTCGGGTTACCCTCAAAGGAAAG
CCCATCAGACTAACAGCGGATCTCTCGGCAGAAACTCTACAAGCCAGAAGAGAGTGGGGG
CCAATATTCAACATTCTTAAAGAAAAGAATTTTCAACCCAGAATTTCATATCCAGCCAAA
CTAAGCTTCATAAGTGAAGGAGAAATAAAATACTTTATAGACAAGCAAATGCTGAGAGAT
TTTGTCACCACCAGGCCTGCCCTAAAAGAGCTCCTGAAGGAAGCACTAAACATGGAAAGG
AACAACCGGTACCAGCCGCTGCAAAATCATGCCAAAATG
>L1HS::chr4:53404637-53410664(+)
CTCCAAGAAATATGGGACTATGTGAAAAGACCAAATCTACGTCTGATTGGTGTACCTGAA
AGTGATGTGGAGAATGGAACCAAGTTGGAAAACACTCTGCAGGATATTATCCAGGAGAAC
TTCCCCAATCTAGCAAGGCAGGCCAACGTTCAGATTCAGGAAATACAGAGAACGCCACAA
AGATACTCCTCGAGAAGAGCAACTCCAAGACACATAATTGTCAGATTCACCAAAGTTGAA
ATGAAGGAAAAAATGTTAAGGGCAGCCAGAGAGAAAGGTCGGGTTACCCTCAAAGGAAAG
CCCATCAGACTAACAGCGGATCTCTCGGCAGAAACCCTACAAGCCAGAAGAGAGTGGGGG
CCAATATTCAACATTCTTAAAGAAAAGAATTTTCAACCTAGAATTTCATATCCAGCCAAG
CTAAGCTTCATAAGTGAAGGAGAAATAGAATACTTTATAGACAAGCAAATGCTGAGAGAT
TTTGTCACCACCAGGCCTGCCCTAAAAGAGCTCCTGAAGGAAGCGCTAAACATGGAAAGG
AACAACCGGTACCAGCCGCTGCGAAATCATGCCAAAATG
>L1HS::chr6:156646114-156652144(-)
CTCCAAGAAATATGGGACTATGTGAAAAGACCAAATCTGCGTCTGATGGGTGTACCTGAA
AGTGATGTGGAGAATGGAACCAAGTTGGAAAACACTCTGCAGGATATTATCCAGGAGAAC
TTCCCCAATCTAGCAAGGCAGGCCAACGTTCAGATTCAGGAAATACAGAGAACGCCACAA
AGATACTCCTCGAGAAGAGCAACTCCAAGACACATAATTGTCAGATTCACCAAAGTTGAA
ATGAAGGAAAAAATGTTAAGGGCAGCCAGAGAGAAAGGTCGGGTTACCCTCAAAGGAAAG
CCCATCAGACTAACAGCGGATCTCTCGGCAGAAACCCTACAAGCCAGAAGAGAGTGGGGG
CCAATATTCAACATTCTTAAAGAAAAGAATTTTCAACCCAGAATTTCATATCCAGCCAAA
CTAAGCTTCATAAGTGAAGGAGAAATAAAATACTTTAGAGACAAGCAAATGCTGAGAGAT
TTTGTCACCACCAGGCCTGCCCTAAAAGAGCTCCTGAAGGAAGCGCTAAACATGGAAAGG
AACAACCGGTACCAGCCGCTGCAAAATCATGCCAAAATG
>L1HS::chr18:39354979-39361010(+)
CTCCAAGAAATATGGGACTATGTGAAAAGACCAAATCTACGTCTGATTGGTGTACCTGAA
AGTGATGTGGAGAATGGAACCAAGTTGGAAAACACCCTGCAGGATATTATCCAGGAGAAC
TTCCCCAATCTAGCAAGGCAGGCCAACGTTCAGATTCAGGAAATACAGAGAACGCCACAA
AGATACTCCTCGAGAAGAGCAACTCCAAGACACATAATTGTCAGATTCACCAAAGTTGAA
ATGAAGGAAAAAATGTTAAGGGCAGCCAGAGAGAAAGGTCGGGTTACCCTCAAAGGAAAG
CCCATCAGACTAACAGCGGATCTCTCGGCAGAAACTCTACAAGCCAGAAGAGAGTGGGGG
CCAATATTCAACATTCTTAAAGAAAAGAATTTTCAACCCAGAATTTCATATCCAGCCAAA
CTAAGCTTCATAAGTGAAGGAGAAATAAAATCCTTTACAGACAAGCAAATGCTGAGAGAT
TTTGTCACCACCAGGCCTGCCCTAAAAGAGCTCCTGAAGGAAGCACTAAACATGGAAAGG
AACAACCGGTACCAGCCGCTGCAAAATCATGCCAAAATG
>L1HS::chr9:85664454-85670486(-)
CTCCAAGAAATATGGGACTATGTGAAAAGACCAAATCTACGTCTGATTGGTGTACCTGAA
AGTGATGTGGAGAATGGAACCAAGTTGGAAAACACTCTGCAGGATATTATCCAGGAGAAC
TTCCCCAATCTAGCAAGGCAGGCCAACGTTCAGATTCAGGAAATACAGAGAACGCCACAA
AGATACTCCTCGAGAAGAGCAACTCCAAGACACATAATTGTCAGATTCACCAAAGTTGAA
ATGAAGGAAAAAATGTTAAGGGCAGCCAGAGAGAAAGGTCGGGTTACCCTCAAAGGGAAG
CCCATCAGACTAACAGCGGATCTCTCGGCAGAAACCCTACAAGCCAGAAGAGAGTGGGGG
CCAATATTCAACATTCTTAAAGAAAAGAATTTTCAACCCAGAATTTCATATCCAGCCAAA
CTAAGCTTCATAAGTGAAGGAGAAATAAAATACTTTATAGACGAGCAAATGCTGAGAGAT
TTTGTCACCACCAGGCCTGCCCTAAAAGAGCTCCTGAAGGAAGTGCTAAACATGGAAAGG
ATCAACCGGTACCAGCCGCTGCAAAATCATGCCAAAATG
>L1HS::chr6:94575456-94581501(-)
CTCCAAGAAATATGGGACTATGTGAAAAGACCAAATCTACGTCTGATTGGTGTACCTGAA
AGTGATGTGGAGAATGGAACCAAGTTGGAAAACACTCTGCAGGATATTATCCAGGAGAAC
TTCCCCAATCTAGCAAGGCAGGCCAACGTTCAGATTCAGGAAATACAGAGAACGCCACAA
AGATACTCCTCGAGAAGAACAACTCCAAGACACATAATTGTCAGATTCACCAAAGTTGAA
ATGAAGGAAAAAATGTTAAGGGCAGCCAGAGAGAAAGGTCGGGTTACCCTCAAAGGAAAG
CCCATCAGACTAACAGCGGATCTCTCGGCAGAAACCCTACAAGCCAGAAGAGAGTGGGGG
CCAATATTCAACATTCTTAAAGAAAAGAATTTTCAAACCAGAATTTCATATCCAGCCAAA
CTAAGCTTCATAAGTGAAGGAGAAATAAAATACTTTATAGACAAGCAAATGCTGAGAGAT
TTTGTCACCACCAGGCCTGCCATAAAAGAGCTCCTGAAGGAAGCGCTAAACATGGAAAGG
AACAACCGGTACCAGCCGCTGCAAAATCATGCCAAAATG
>L1HS::chr8:136888105-136894133(+)
CTCCAAGAAATATGGGACTATGTGAAAAGACCAAATCTACGTCTGATTGGTGTACCTGAA
AGTGATGTGGAGAATGGAACCAAGTTGGAAAACACTCTGCAGGATATTATCCAGGAGAAC
TTCCCCAATCTAGCAAGGCAGGCCAACATTCAGATTCAGGAAATACAGAGAAAGCCACAA
AGATACTCCTCGAGAAGAGCAACTCCAAGACACATAATTGTCAGATTCACCAAAGTTGAA
ATGAAGGAAAAAATGTTAAGGGCAGCCAGAGAGAAAGGTCGGGTTACCCTCAAAGGAAAG
CCCATCAGACTAACAGCGGATCTCTCGGCAGAAACCCTACAAGCCAGAAGAGAGTGGGGG
CCAATATTCAACATTCTTAAAGAAAAGAATTTTCAACCCAGAATTTCATATCCAGCCAAA
CTAAGCTTCATAAGTGAAGGAGAAATAAAATACTTTATAGACAAGCCAATGCTGAGAGAT
TTTGTCACCACCAGGCCTGCCCTAAAAGAGCTCCTGAAGGAAACGCTAAACATGGAAAGG
AACAACCGGTACCAGCCGCTGCAAAATCATGCCAAAATG
>L1HS::chr8:137450317-137456348(-)
CTCCAAGAAATATGGGACTATGTGAAAAGACCAAATCTACGTCTGATTGGTGTACCTGAA
AGTGATGTGGAGTATGGAACCAAGTTGGAAAACACTCTGCAGGATATTATCCAGGAGAAC
TTCCCCAATCTAGCAAGGCAGGCCAACATTCAGATTCAGGAAATACAGAGAACGCCACAA
AGATACTCCTCGAGAAGAGCAACTCCAAGACACATAATTGTCAGATTCACCAAAGTTGAA
ATGAAGGAAAAAATGTTAAGGGCAGCCAGAGAGAAAGGTCGGGTTACCCTCAAAGGAAAG
CCCATCAGACTAACAGCGGATCTCTCGGCAGAAACCCTACAAGCCAGAAGAGAGTGGGGG
CCAATATTCAACATTCTTAAAGAAAAGAATTTTCAACCCAGAATTTCATATCCAGCCAAA
CTAAGCTTCATAAGTGAAGGAGAAATGAAATACTTTATAGACAAGCAAATGCTGAGAGAT
TTTGTCACCACCAGGCCTGCCCTAAAAGAGCTCCTGAAGGAAGCGCTAAACATGGAAAGG
AACAACCGGTACCAGCCGCTGCAAAACCATGCCAAAATG
>L1HS::chr3:4958219-4964276(+)
CTCCAAGAAATATGGGACTATGTGAAAAGACCAAATCTACGTCTGATTGGTGTACCTGAA
AGTGATGTGGAGAATGGAACCAAGTTGGAAAACACTCTGCAGGATATTATCCAGGAGAAC
TTCCCCAATCTAGCAAGGCAGGCCAACGTTCAGATTCAGGAAATACAGAGAACGCCACAA
AGATACTCCTCGAGAAGAGCAACTCCAAGACACATAATTGTCAGATTCACCAAAGTTGAA
ATGAAGGAAAAAATGTTAAGGGCAGCCAGAGAGAAAGGTAGGGTTACCCTCAAAGGAAAG
CCCATCAGACTAACAGCGGATCTCTCGGCAGAAACCCTACAAGCCAGAAGAGAGTGGGGG
CCAATATTCAACATTCTTAAAGAAAAGAATTTTCAACCCAGAATTTCATATCCAGCCAAA
CTAAGCTTCATAAGTGAAGGAGAAATAAAATACTTTATAGACAAGCAAATGCTGAGAGAT
TTTGTCACCACCAGGCCTGCCCTAAAAGAGCTCCTGAAGGAAGCGCTAAACATGGAAAGG
AACAACCGGTACCAGCCACTGCAAAATCATGCCAAAATG
>L1HS::chr4:58428482-58434513(-)
CTCCAAGAAATATGGGACTATGTGAAAAGACCAAATCTACGTCTGATTGGTATACCTGAA
AGTGATGTGGAGAATGGAACCAAGTTGGAAAACACTCTGCAGGATATTATCCAGGAGAAC
TTCCCCAATCTAGCAAGGCAGGCCAACGTTCAGATTCAGGAAATACAGAGAATGCCACAA
AGATACTCCTCGAGAAGAGCAACTCCAAGACACATAATTGTCAGATTCACCAAAGTTGAA
ATGAAGGAAAAAATGTTAAGGGCAGCCAGAGAGAAAGGTCGGGTTACCCTCAAAGGAAAG
CCCATCAGACTAACAGCGGATCTCTCGGCAGAAACCCTACAAGCCAGAAGAGAGTGGGGG
CCAATATTCAACATTCTTAAAGAAAAGAATTTTCAACCCAGAATTTCATATCCAGCCAAA
CTAAGCTTCATAAGTGAAGGAGAAATAAAATACTTTATAGACAAGCAAATGCTGAGAGAT
TTTGTCACCACCATGCCTGCCCTAAAAGAGCTCCTGAAGGAAGCGCTAAACATGGAAAGG
AACAACCGGTACCAGCTGCTGCAAAATCATGCCAAAATG
>L1HS::chr6:85318154-85324181(+)
CTCCAAGAAATATGGGACTATGTGAAAAGACCAAATCTACGTCTGATTGGTGTACCTGAA
AGTGATGTGGAGAATGGAACCAAGTTGGAAAACACTCTGCAGGATATTATCCAGGAGAAC
TTCCCCAATCTAGCAAGGCAGGCCAACGTTCAGATTCAGGAAATACAGAGAACACCATAA
AGATACTCCTCGAGAAGAGCAACTCCAAGACACATAATTGTCAGATTCACCAAAGTTGAA
ATGAAGGAAAAAATGTTAAGGGCAGCCAGAGAGAAAGGTCGGGTTACCCTCAAAGGAAAG
CCCATCAGACTAACAGCGGATCTCTCGGCAGAAACCCTACAAGCCAGAAGAGAGTGGGGG
CCAATATTCAACATTCTTAAAGAAAAGAATTTTCAACCCAGAATTTCATATCCAGCCAAA
CTAAGCTTCATAACTGAAGGAGAAATAAAATACTTTATAGACAAGCAAATGCTGAGAGAT
TTTGTCACCACCAGGCCTGCCCTAAAAGAGCTCCTGAAGGAAGCGCTAAACATGGAAAGG
AACAACCGGTACCAGCCGCTGCAAAATCATGCCAAAATG
>L1HS::chrY:9778739-9784760(+)
CTCCAAGAAATATGGGACTATGTGAAAAGACCAAATCTACGTCTGATTGGTGTACCTGAA
AGTGATGTGGAGAATGGAACCAAGTTGGAAAACACTCTGCAGGATATTATCCAGGAGAAC
TTCCCCAATCTAGCAAGGCAGGCCAACGTTCAGATTCAGGAAATACAGAGAATGCCACAA
AGATACTCCTCGAGAAGAGCAACTCCAAGACACATAATTGTCAGATTCACCAAAGTTGAA
ATGAAGGAAAAAATGTTAAGGGCAGCCAGACAGAAAGGTCGGGTTACCCTCAAAGGAAAG
CCCATCAGACTAACAGCGGATCTCTCGGCAGAAACCCTACAAGCCAGAAGAGAGTGGGGG
CCAATATTCAACATTCTTAAAGAAAAGAATTTTCAACCCAGAATTTCATATCCAGCCAAA
CTAAGCTTCATAAGTGAAGGAGAAATAAAATACTTTATAGACAAGCAAATGCTGAGAGAT
TTTGTCACCACCAGGCCTGCCCTAAAAGAGCTCCTGAAGGAAGTGCTAAACATGCAAAGG
AACAACCGGTACCAGCCACTGCAAAATCATGCCAAAATG
>L1HS::chrY:3311591-3317606(+)
CTCCAAGAAATATGGGACTATGTGAAAAGACCAAATCTACCTCTGATTGGTGTACCTGAA
AGTGATGTGGAGAATGGAACCAAGTTGGAAAACACTCTGCAGGATATTATCCAGGAGAAC
TTCCCCAATCTAGCAAGGCAGGCCAACATTCAAATTCAGGAAATACAGAGAACGCCACAA
AGATACTCCTCGAGAAGAGCAACTCCAAGACACATAATTGTCAGATTCACCAAAGTTGAA
ATGAAGGAAAAAATGTTAAGGGCAGCCAGAGAGAAAGGTCGGGTTACCCTCAAAGGAAAG
CCCATCAGACTAACAGCGGATCTCTCGGCAGAAACCCTACAAGCCAGAAGAGAGTGGGGG
CCAATATTCAACATTCTTAAAGAAAAGAATTTTCAACCCAGAATTTCATATCCAGCCAAA
CTAAGCTTCATAAGTGAAGGAGAAATAAAATACTTTATAGACAAGCAAATGCTGAGAGAT
TTTGTCACCACCAGTCCTGCCCTAAAAGAGCTCCTGAAGGAAGCGCTAAACCTGGAAAGG
AACAACCGGTACCAGCCGCTGCAAAATCATGCCAAAATG
>L1HS::chr8:105752079-105758101(-)
CTCCAAGAAATATGGGACTATGTGAAAAGACCAAATCTACGTCTGATTGGTGTACCTGAA
AGTGATGTGGAGAATGGAACCAAGTTGGAAAACACTCTGCAGGATATTATCCAGGAGAAC
TTCCCCAATCTAGCAAGGCAGGCCAACGTTCAGATTCAGGAAATACAGAGAACGCCACAA
AGATACTCCTCGAGAAGAGCAACTCCAAGACACATAATTGTCAGATTCACCAAAGTTGAA
ATGAAGGAAAAAATGTTAAGGGCAGCCAGAGAGAAAGCTCGGGTTACCCTCAAAGGAAAG
CCCATCAGACTAACAGCGGATCTCTCAGCAGAAATCCTACAAGCCAGAAGAGAGTGGGGG
CCAATATTCAACATTCTTAAAGAAAAGAATTTTCAACCCAGAATTTCATATCCAGCCAAA
CTAAGCTTCATAAGTGAAGGAGAAATAAAATACTTTATAGACAAGCAAATGCTGAGAGAT
TTTGTCACCACCAGGCCTGCCCTAAAAGAGCTCCTGAAGGAAGCGCTAAACATGGAAAGG
AACAACTGGTACCAGCCGCTGCAAAATCATGCCAAAATG
>L1HS::chr7:140761814-140767842(-)
CTCCAAGAAATATGGGACTATGTGAAAAGACCAAATCTACGTCTGATTGGTGTACCTGAA
AGTGATGTGGAGAATGGAACCAAGTTGGAAAACACTCTGCAGGATATTATCCAGGAGAAC
TTCCCCAATCTAGCAAGGCAGGCCAACGTTCAGATTCAGGAAATAGAGAGAATGCCACAA
AGATACTCCTCAAGAAGAGCAACTCCAAGACACATAATTGTCAGATTCACCAAAGTTGAA
ATGAAGGAAAAAATGTTAAGGGCAGCCAGAGAGAAAGGTCGGGTTACCCTCAAAGGAAAG
CCCATCAGACTAACAGCAGTTCTCTCGGCAGAAACCCTACAAGCCAGAAGAGAGTGGGGG
CCAATATTCAACATTCTTAAAGAAAAGAATTTTCAACCCAGAATTTCATATCCAGCCAAA
CTAAGCTTCATAAGTGAAGGAGAAATAAAATACTTTATAGAGAAGCAAATGCTGAGAGAT
TTTGTCACCACCAGGCCTGCCCTAAAAGAGCTCCTGAAGGAAGCGCTAAACATGGAAAGG
AACAACCGGTACCAGCCGCTGCAAAATCATGCCAAAATG
>L1HS::chr1:184814750-184820775(+)
CTCCAAGAAATATGGGACTATGTGAAAAGACCAAATCTACGTCTGATTAGTGTACCTGAA
AGTGATGTGGAGAATGGAACCAAGTTGGAAAACATTCTGCAGGATATTATCCAGGAGAAC
TTCCCCAATCTAGCAAGGCAGGCCAACGTTCAGATTCAGGAAATACAGAGAATGCCACAA
AGACACTCCTCGAGAAGAGCAACTCCAAGACACATAATTGTCAGATTCACCAAAGTTGAA
ATGAAGGAAAAAATGTTAAGGGCAGCCAGAGAGAAAGGTCAGGTTACCCTCAAAGGAAAG
CCCATCAGACTAACAGCGGATCTCTCGGCAGAAACCCTACAAGCCAGAAGAGAGTGGGGG
CCAATATTCAACATTCTTAAAGAAAAGAATTTTCAACCCAGAATTTCATATCCAGCCAAA
CTAAGCTTCATAAGTGAAGGAGAAATAAAATACTTTACAGACAAGCAAATGCTGAGAGAT
TTTGTCACCACCAGGCCTGCCCTAAAAGAGCTCCTGAAGGAAGCGCTAAACATGGAAAGG
AACAACCGGTACCAGCCGCTGCAAAATCATGCCAAAATG
>L1HS::chr3:54428349-54434350(-)
CTCCAAGAAATATGGGACTATGTGAAAAGACCAAATCTACGTCTGATTGGTGTACCTGAA
AGTGATGTGGAGAATGGAACCAAGTTGGAAAACACTCTGCAGGATATTATCCAGGAGAAC
TTCCCCAATCTAGCAAGGCAGGCCAACGTTCAGATTCAGGAACTACAGAGAACGCCACAA
AGATACTCCTCGAGAAGAGCAACTCCAAGACACATAATTGTCAGATTCACCAAAGTTGAA
ATGAAGGAAAAAATGTTAAGGGCAGCCAGAGAGAAAGGTCGGGTTACCCTCAAAGGAAAG
CCCATCAGACTAACAGCGGATCTCTCAGCAGAAACCCTACAAGCCAGAAGAGAGTGGGGG
CCAATATTCAACATTCTTAAAGAAAAGAATTTTCAACCCAGAATTTCATATCCAGCCAAA
CTAAGCTTCATAAGTGAAGGAGAAATAAAATACTTTATAGACAAGCAAATGCTGAGAGAT
TTTGTCACCACCAGGCCTGCCCTAAAAGAGCTCCTGAAGGAAGCGCTAAACCTGGAAAGG
AACAACCGGTACCAGCCGCTGCAAAATCATGCCAAAATG
>L1HS::chr2:153864280-153870310(-)
CTCCAAGAAATATGGGACTATGTGAAAAGACCAAATCTACGTCTGATTGGTGTACCTGAA
AGTGATGTGGAGAATGGAACCAAGTTGGAAAACACTCTGCAGGATATTATCCAGGAGAAC
TTCCCCAATCTAGCAAGGCAGGCCAACGTTCAGATTCAGGAAATACAGAGAACACCACAA
AGATACTCCTCGAGAAGAGCAACTCCAAGACACATAATTGTCAGATTCACCAAAGTTGAA
ATGAAGGAAAAAATGTTAAGGGCAGCCAGAGAGAAAGGTCGGGTTACCCTCAAAGGAAAG
CCCATCAGACTAACAGCGGATCTCTCGGCAGAAACCCTACAAGCCAGAAGAGAGTGGGAG
CCAATATTCAACATTCTTAAAGAAAAGAATTTTCAACCCAGAATTTCATATCCAGCCAAA
CTAAGCTTCATAAGTGAAGGAGAAATAAAATACTTCACAGACAAGCAAATGCTGAGAGAT
TTTGTCACCACCAGGCCTGCCCTAAAAGAGCTCCTGAAGGAAGCGCTAAACATGGAAAGG
AACAACCGGTACCAGCCGCTGCAAAATCATGCCAAAATG
>L1HS::chr4:53682623-53688653(+)
CTCCAAGAAATATGGGACTATGTGAAAAGACCAAATCTACGTCTGATTGGTGTACCTGAA
AGTGATGTGGAGAATGGAACCAAGTTGGAAAACACTCTGCAGGATATTATCCAGGAGAAC
TTCCCCAATCTAGCAAGGCAGGCCAACGTTCAGATTCAGGAAATACAGAGAACGGCACAA
AGATACTCCTGGAGAAGAGCAACTCCAAGACACATAATTGTCAGATTCACCAAAGTTGAA
ATGAAGGAAAAAATGTTAAGGGCAGCCAGAGAGAAAGGTCGGGTTACCCTCAAAGGAAAG
ACCATCAGACTAACAGCAGATCTCTCGGCAGAAAC-CTACAAGCCAGAAGAGAGTGGGGG
CCAATATTCAACATTCTTAAAGAAAAGAATTTTCAACCCAGAATTTCATATCCAGCCAAG
CTAAGCTTCATAAGTGAAGGAGAAATAAAATACTTTATAGACAAGCAAATGCTGAGAGAT
TTTGTCACCACCAGGCCTGCCCTAAAAGAGCTCCTGAAGGAAGCGCTAAACATGGAAAGG
AACAACCGGTACCAGCCGCTGCAAAATCATGCCAAAATG
>L1HS::chr3:4004760-4010794(+)
CTCCAAGAAATATGGGACTATGTGAAAAGACCAAATCTACGTCTGATTGGTGTACCTGAA
AGTGATGTGGAGAATGGAACCAAGTTGGAAAACACTCTGCAGGATATTATCCAGGAGAAC
TTCCCCAATCTAGCAAGGCAGGCCAACGTTCAGATTCAGGAAATACAGAGAACGCCACAA
AGATACTCCTCGAGAAGAGCAACTCCAAGACACATAATTGTCAGATTCACCAAAGTTGAA
ATGAAGGAAAAAATGTTCAGGGCAGCCAGAGAGAAAGGTCGGGTTACCCTCAAAGGAAAG
CCCATCAGACTAACAGCGGATCTCTCGGCAGAAACCCTACAAGCCAGAAGAGAGTGGGGG
CCAATATTCAACATTCTTAAAGAAAAGAATTTTCAACCCAGAATTTCATATCCAGCCAAA
CTAAGCTTCATAAGTGAAGGAGAAATAAAATACTTTATAGACAAGCAAATGCTGAGAGAT
TTTGTCACCACCAGGCATGCCCTAAAAGAGCTCCTCAAGGAAGCGCTAAACATGGAAAGG
AACAACCGGTACCAGCCGCTGCAAAATCATGCCAAAATG
>L1HS::chr5:110637936-110643960(+)
CTCCAAGAAATATGGGACTATGTGAAAAGACCAAATCTACGTCTGATTGGTGTACCTGAA
AGTGATGTGGAGAATGGAACCAAGTTGGAAAACACTCGGCAGGATATTATCCAGGAGAAC
TTCCCCAATCTAGCAAGGCAGGCCAACGTTCAGATTCAGGAAATACAGAGAACGCCACAG
AGATACTCCTCGAGAAGAGCAACTCGAAGACACATAATTGTCAGATTCACCAAAGTTGAA
ATGAAGGAAAAAATGTTAAGGGCAGCCAGAGAGAAAGGTCGGGTTACCCTCAAAGGAAAG
CCCATCAGACTAACAGCGGATCTCTCGGCAGAAACCCTACAAGCCGGAAGAGAGTGGGGG
CCAATATTCAACATTCTTAAAGAAAAGAATTTTCAACCCAGAATTTCATATCCAGCCAAA
CTAAGCTTCATAAGTGAAGGAGAAATAAAATACTTTATAGACAAGCAAATGCTGAGAGAT
TTTGTCACCACCAGGCCTGCCCTAAAAGAGCTCCTGAAGGAAGCACTAAACATGGAAAGG
AACAACCGGTACCAGCCGCTGCAAAATCATGCCAAAATG
>L1HS::chr13:98319662-98325694(-)
CTCCAAGAAATATGGGACTATGTGAAAAGACCAAATCTACGTCTGATTGGTGTACCTGAA
AGTGATGTGGAGAATGGAACCAAGTTGGAAAACACTCTGCAGGATATTATCCAGGAGAAC
TTCCCCAATCTAGCAAGGCAGGCCAACATTCAGATTCAGGAAATACAGAGAACGCCACAA
AGATACTCCTCAAGAAGAGCAACTCCAAGACACATAATTGTCAGATTCACCAAAGTTGAA
ATGAAGGAAAAAATGTTAAGGGCAGCCAGAGAGAAAGGTCGGGTTACCCTCAAAGGAAAG
CCCATCAGACTAACAGCGGATCTCTCGGCAGAAACCCTACAAGCCAGAAGAGAGTGGGGG
CCAATATTCAACATTCTTAAAGAAAAGAATTTTCAACCCAGAATTTCATATCCAGCCAAA
CTAAGCTTCATAAGTGAAGGAGAAATAAAATACTTTATAGACAAGCAAATGCTGAGAGAT
TTTCTCACCACCAGGCCTGCCCTAAAAGAGCTCCTGAAGGAAGCGCTAAACATGGAAAGG
AACAACCGGTACCAGCCGCTGCAAAATCATGCCAAAATG
>L1HS::chr4:92899362-92905564(+)
CTCCAAGAAATATGGGACTATGTGAAAAGACCAAATCTACGTCTGATTGGTGTACCTGAA
AGTGACTGGGAGAATGGAACCAAGTTGGAAAACACTCTGCAGGATATTATCCAGGAGAAC
TTCCCCAATCTAGCAAGGCAGGCCAACGTTCAGATTCAGGAAATACAGAGAACGCCACAA
AGATACTCCTCGAGAAGAGCAACTCCAAGACACATAATTGTCAGATTCACCAAAGTTGAA
ATGAAGGAAAAAATGATAAGGGCAGCCAGAGAGAAAGGTCGGGTTACCCTCAAAGGGAAG
CCCATCAGACTAACAGCGGATCTCTCGGCAGAAACCCTACAAGCCAGAAGAGAGTGGGGG
CCAATATTCAACATTCTTAAAGAAAAGAATTTTCAACCCAGAATTTCATATCCAGCCAAA
CTAAGCATCATAAGTGAAGGAGAAATAAAATACTTTATAGACAAGCAAATGCTGAGAGAT
TTTGTCACCACCAGGCCTGCCCTAAAAGAGCTCCTGAAGGAAGCGCTAAACATGGAAAGG
AACAACCGGTACCAGCCGCTGCAAAATCATGCCAAAATG
>L1HS::chr17:9519302-9525332(+)
CTCCAAGAAATATGGGACTATGTGAAAAGACCAAATCTACGTCTGATTGGTGTACCTGAA
AGTGATGTGGAGAATGGAACCAAGTTGGAAAACACTCTGCAGGATATTATCCAGGAGAAC
TTCCCCAATCTAGCAAGGCAGGCCAACGTTCAGATTCAGGAAATACAGAGAACGCCACAA
AGATACTCCTTGAGAAGAGCAACTCCAAGACACATAATTGTCAGATTCACCAAAGTTGAA
ATGAAGGAAAAAATGTTAAGGGCAGCCAGAGAGAAAGGTCGGGTTACCCTCAAAGGAAAG
CCCATCAGACTAACAGCGGATCTCTCGGCAGAAACCCTACAAGCCAGAAGAGAGTGGGGG
CCAATATTCAACATTCTTAAAGAAAAGAATTTTCAACCCAGAATTTCATATCCAGCCAAA
CTAAGCTTCATAAGTGAAGGAGAAATAAAATACTTTACAGACAAGCAAATGCTGAGAGAT
TTTGTCACCACCAGGCCTGCCCTAAAAGAGCTCCTGAAGGAAGCGCTAAACATGGAAAGG
AACAACCGGTACCAGCTGCTGCAAAATCATGCCAAAATG
>L1HS::chr18:13975859-13981890(-)
CTCCAAGAAATATGGGACTATGTGAAAAGACCAAATCTACGTCTAATTGGTGTACCTGAA
AGTGATGCGGAGAATGGAACCAAGTTGGAAAACACTCTGCAGGATATTATCCAGGAGAAC
TTCCCCAATCTAGCAAGGCAGGCCAACGTTCAGATTCAGGAAATACAGAGAACGCCACAA
AGATACTCCTCGAGAAGAGCAACTCCAAGACACATAATTGTCAGATTCACCAAAGTTGAA
ATGAAGGAAAAAATGTTAAGGGCAGCCAGAGAGAAAGGTCAGGTTACCCTCAAAGGAAAG
CCCATCAGACTAACAGCGGATCTCTCGGCAGAAACCCTACAAGCCAGAAGAGAGTGGGGG
CCAATATTCAACATTCTTAAAGAAAAGAATTTTCAACCCAGAATTTCATATCCAGCCAAA
CTAAGCTTCATAAGTGAAGGAGAAATAAAATACTTTATAGACAAGCAAATGCTGAGAGAT
TTTGTCACCACCAGGCCTGCCCTAAAAGAGCTCCTGAAGGAAGCGCTAAACATGGAAAGG
AACAACCGGTACCAGCCGCTGCAAAATCATGCCAAAATG
>L1HS::chrX:23256633-23262692(+)
CTCCAAGAAATATGGGACTATGTGAAAAGACCAAATCTACGTCTGACTGGTGTACCTGAA
AGTGATGTGGAGAATGGAACCACGTTGGAAAACACTCTGCAGGATATTATCCAGGAGAAC
TTCCCCAATCTAGCAAGGCAGGCCAACGTTCAGATTCAGGAAATACAGAGAACGCCACAA
AGATACTCCTCGAGAAGAGCAACTCCAAGACACATAATTGTCAGATTCACCAAAGTTGAA
ATGAAGGAAAAAATGTTAAGGGCAGCCAGAGACAAAGGTCGGGTTACCCTCAAAGGAAAG
CCCATCAGACTAACAGCGGATCTCTCGGCAGAAACCCTACAAGCCAGAAGAGAGTGGGGG
CCAATATTCAACATTCTTAAAGAAAAGAATTTTCAACCCAGAATTTCATATCCAGCCAAA
CTAAGCTTCATAAGTGAAGGAGAAATAAAATACTTTATAGACAAGCAAATGCTGAGAGAT
TTTGTCAACACCAGGCCTGCCCTAAAAGAGCTCCTGAAGGAAGCGCTAAACATGGAAAGG
AACAACCGGTACCAGCCGCTGCAAAATCATGCCAAAATG
>L1HS::chr11:48869218-48875276(-)
CTCCAAGAAATATGGGACTATGTGAAAAGACCAAATCTACGTCTGATTGGTGTACCTGAA
AGTGATGTGGAGAATGGAACCAAGTTGGAAAACACTCTGCAGGATATTATCCAGGAGAAC
GTCCCCAATCTAGCAAGGCAGGCCAACGTTCAGATTCAGGAAATACAGAGAACGCCACAA
AGATACTCCTCGAGAAGAGCAACTCCAAGACACATAATTGTCAGATTCACCAAAGTTGAA
ATGAAGGAAAAAATGTTAAGGGCAGCCAGAGAGAAAGGTCGGGTTACCCTCAAAGGAAAG
CCCATCAGACTAACAGCGGATCTCTCGGCAGAAACCCTACAAGCCAGAAGAGAGTGGGGG
CCAATATTCAACATTCTTAAAGAAAAGAATTTTCAACCCAGAATTTCATATCCAGCCAAA
CTAAACTTCATAAGTGAAGGAGAAATAAAATACTTTACAGACAAGCAAATGCTGAGAGAT
TTTGTCACCACCAGGCCTGCCCTAAAAGAGCTCCTGAAGGAAGCGCTAAACATGGAAAGG
AACAACCGGTACCAGCCGCTGCAAAATCATGCCAAAATG
>L1HS::chr10:19377530-19383547(-)
CTCCAAGAAATATGGGACTATGTGAAAAGACCAAATCTACGTCTGATTGGTGTACCTGAA
AGTGATGTGGAGAATGGAACCAAGTTGGAAAACACTCTGCAGGATATTATCCAGGAGAAC
TTCCCCAATCTAGCAAGGCAGGCCAACGTTCAGATTCAGGAAATACAGAGAACACCACAA
AGATACTCCTCGAGAAGAGCAACTCCAAGACACATAATTATCAGATTCACCAAAGTTGAA
ATGAAGGAAAAAATGTTAAGGGCAGCCAGAGAGAAAGGTCGGGTTACCCTCAAAGGAAAG
CCCATCAGACTAACAGCGGATCTCTCGGCAGAAACCCTACAAGCCAGAAGAGAGTGGGGG
CCAATATTCAACATTCTTAAAGAAAAGAATTTTCAACCCAGAATTTCATATCCAGCCAAA
CTAAGCTTCATAAGTGAAGGAGAAATAAAATACTTTATAGACAAGCAAATGCTGAGAGAT
TTTGTCACCACCAGGCCTGCCCTAAAAGAGCTCCTGAAGGAAGCGCTAAATATGGAAAGG
AACAACCGGTACCAGCCACTGCAAAATCATGCCAAAATG
>L1HS::chr14:63002569-63008600(+)
CTCCAAGAAATATGGGACTATGTGAAAAGACCAAATCTACGTCTGATTGGTGTACCTGAA
AGTGATGTGGAGAATGGAACCAAGTTGGAAAACACTCTGCAGGATATTATCCAGGAGAAC
TCCCCCAATCTAGCAAGGCAGGCCAACGTTCAGATTCAGGAAATACAGAGAACGCCACAA
AGATACTCCTCGAGAAGAGCAACTCCAAGACACATAATTGTCAGATTCACCAAAGTTGAA
ATGAAGGAAAAAATGTTAAGGGCAGCCAGAGAGAAAGGTCGGGTTACCCTCAAAGGAAAG
CCCATCAGACTAACAGCGGATCTCTCGGCAGAAACCCTACAAGCCAGAAGAGAGTGGGGG
CCCATATTCAACATTCTTAAAGAAAAGAATTTTCAACCCAGAATTTCATATCCAGCCAAA
CTAAGCTTCATAAGTGAAGGAGAAATAAAATACTTTATAGACAAGCAAATGCTGAGAGAT
TTTGTCACCACCAGGCCTGCCCTAAAAGAGCTCCTGAAGGAAGCACTAAACATGGAAAGG
AACAACCGGTACCAGCCGCTGCAAAATCATGCCAAAATG
>L1HS::chr7:7504723-7510751(+)
CTCCAAGAAATATGGGACTATGTGAAAAGACCAAATCTACGTCTGATTGGTGTACCTGAA
AGTGATGTGGAGAATGGAACCAACTTGGAAAACACTCTGCAGGATATTATCCAGGAGAAC
TTCCCCAATCTAGCAAGGCAGGCCAACGTTCAGATTCAGGAAATACACAGAACGCCACAA
AGATACTCCTCGAGAAGAGCAACTCCAAGACACATAATTGTCAGATTCACCAAAGTTGAA
ATGAAGGAAAAAATGTTAAGGGCAGCCAGAGAGAAAGGTCGGGTTACCCTCAAAGGAAAG
CCCATCAGACTAACAGCGGATCTCTCGGCAGAAACCCTACAAGCCAGAAGAGAGTGGGGG
CCAATATTCAACATTCTTAAAGAAAAGAATTTTCAACCCAGAATTTCATATCCAGCCAAA
CTAAGCTTCATAAGTGAAGGAGAAATAAAATACTTTATAGACAAGCAAATGCTGAGAGAT
TTTGTCACCACCAGGCCTGCCCTAAAAGAGCTCCTGAAGGAAGCGCTAAACATGGAAAGG
AACAACCGGTACCAGCCGCTGCAAAATCATGCCAAAATG
>L1HS::chr5:160136615-160142646(-)
CTCCAAGAAATATGGGACTATGTGAAAAGACCAAATCTACGTCTGATTGGTGTACCTGAA
AGTGATGTGGAGAATGGAACCAAGTTGGAAAACACTCTGCAGGATATTATCCAGGAGAAC
TTCCCCAATCTAGCAAGGCAGGCCAACGTTCAGATTCAGGAAATACAGAGAACGCAACAA
AGATACTCCTCGAGAAGAGCAACTCCAAGACACATAATTGTCAGATTCACCAAAGTTGAA
ATGAAGGAAAAAATGTTAAGGGCAGCCAGAGAGAAAGGTCGGGTTACCCTCAAAGGAAAG
CCCATCAAACTAACAGCGGATCTCTCGGCAGAAACCCTACAAGCCAGAAGAGAGTGGGGG
CCAATATTCAACATTCTTAAAGAAAAGAATTTTCAACCCAGAATTTCATATCCAGCCAAG
CTAAGCTTCATAAGTGAAGGAGAAATAAAATACTTTATAGACAAGCAAATGCTGAGAGAT
TTTGTCACCACCAGGCCTGCCCTAAAAGAGCTCCTGAAGGAAGCGCTAAACATGGAAAGG
AACAACCGGTACCAGCCGCTGCAAAATCATGCCAAAATG
>L1HS::chr1:71979381-71985425(+)
CTCCAAAAAATATGGGACTATGTGAAAAGACCAAATCTATGTCTGACTGGTGTACCTGAA
AGTGATGTGGAGAATGGAACCAAGTTGGAAAACACTCTGCAGGATATTATCCAGGAGAAC
TTCCCCAATCTAGCAAGGCAGGCCAACGTTCAGATTCAGGAAATACAGAGAACGCCACAA
AGATACTCCTCGAGAAGAGCAACTCCAAGACACATAATTGTCAGATTCACCAAAGTTGAA
ATGAAGGAAAAAATGTTAAGGGCAGCCAGAGAGAAAGGTCGGGTTACCCTCAAAGGAAAG
CCCATCAGACTAACAGCGGATCTCTCGGCAGAAACCCTACAAGCCAGAAGAGAGTGGGGG
CCAATATTCAACATTCTTAAAGAAAAGAATTTTCAACCCAGAATTTCATATCCAGCCAAA
CTAAGCTTCATAAGTGAAGGAGAAATAAAATACTTTATAGACAAGCAAATGCTGAGAGAT
TTTGTCACCACCAGGCCTGCCCTAAAAGAGCTCCTGAAGGAAGCGCTAAACATGGAAAGG
AACAACCGGTACCAGCCACTGCAAAATCATGCCAAAATG
>L1HS::chr6:117423294-117429326(+)
CTCCAAGAAATATGGGACTATGTGAAAAGATCAAATCTACGTCTGATTGGTGTACCTGAA
AGTGATGTGGAGAATGGAACCAAGTTGGAAAACACTCTGCAGGATATTATCCAGGAGAAC
TTCCCCAATCTAGCAAGGCAGGCCAACGTTCAGATTCAGGAAATACAGAGAACGCCACAA
AGATACTCCTCGAGAAGAGCAATTCCAAGACACATAATTGTCAGATTCACCAAAGTTGAA
ATGAAGGAAAAAATGTTAAGGGCAGCCAGAGAGAAAGGTCGGGTTACCCTCAAAGGAAAG
CCCATCAGACTAACAGCGGATCTCTCGGCAGAAACCCTACAAGCCAGAAGAGAGTGGGGG
CCAATATTCAACATTCTTAAAGAAAAGAATTTTCAACCCAGAATTTCATATCCAGCCAAA
CTAAGCTTCATAAGTGAAGGAGAAATAAAATACTTTATAGACAAGCAAATGCTGAGAGAT
TTTGTCACCACCAGGCCTGCCCTAAAAGAGCTCCTGAAGGAAGCACTAAACATGGAAAGG
AACAACCGGTACCAGCCGCTGCAAAATCATGCCAAAATG
>L1HS::chr4:107492214-107498227(-)
CTCCAAGAAATATGGGACTATGTGAAAAGACCAAATCTACGTCTGATTGGTGTACCTGAA
AGTGATGTGGAGAATGGAACCAAGTTGGAAAACACTCTGCAGGATATTATCCAGGAGAAC
TTCCCCAATATAGCAAGGCAGGCCAACGTTCAGATTCAGGAAATACAGAGAACGCCACAA
AGATACTCCTCGAGAAGAGCAACTCCAAGACACATAATTGTCAGATTCACCAAAGTTGAA
ATGAAGGAAAAAATGTTAAGGGCAGCCAGAGAGAAAGGTCGGGTTACCCTCAAAGGAAAG
CCCATCAGACTAACAGCGGATCTCTCAGCAGAAACCCTACAAGCCAGAAGAGAGTGGGGG
CCAATATTCAACATTCTTAAAGAAAAGAATTTTCAACCCAGAATTTCATATCCAGCCAAA
CTAAGCTTCATAAGTGAAGGAGAAATAAAATACTTTATAGACAAGCAAATGCTGAGAGAT
TTTGTCACCACCAGGCCTGCCCTAAAAGAGCTCCTGAAGGAAGCGCTAAACATGGAAAGG
AACAACCGGTACCAGCCGCTGCAAAATCATGCCAAAATG
>L1HS::chr2:36339649-36345680(-)
CTCCAAGAAATATGGGACTATGTGAAAAGACCAAATCTACGTCTGATTGGTGTACCTGAA
AGTGATGTGGAGAATGGAACCAAGTTGGAAAACACTCTGCAGGATATTATCCAGGAGAAC
TTCCCCAATCTAGCAAGGCAGGCCAACGTTCAGATTCAGGAAATACAGAGAACGCCACAA
AGATACTCCTCGAGAAGAGCAACTCCAAGACACATAATTGTCAGATTCACCAAAGTTGAA
ATGAAGGAAAAAATGTTAAGGGCAGCCAGAGAGAAAGGTCGGCTTACCCACAAAGGGAAG
CCCATCAGACTAACAGCGGATCTCTCGGCAGAAACCCTACAAGCCAGAAGAGAGTGGGGG
CCAATATTCAACATTCTTAAAGAAAAGAATTTTCAACCCAGAATTTCATATCCAGCCAAA
CTAAGCTTCATAAGTGAAGGAGAAATAAAATACTTTATAGACAAGCAAATGCTGAGAGAT
TTTGTCACCACCAGGCCTGCCCTAAAAGAGCTCCTGAAGGAAGCGCTAAACATGGAAAGG
AACAACCGGTACCAGCCGCTGCAAAATCATGCCAAAATG
>L1HS::chr1:210087116-210093168(-)
CTCCAAGAAATATGGGACTATGTGAAAAGACCAAATCTACGTCTGATTGGTGTACCTGAA
AGTGACGGGGAGAATGGAACCAAGTTGGAAAACACTCTGCAGGATATTATCCAGGAGAAC
TTCCCCAATCTAGCAAGGCAGGCCAATGTTCAGATTCAGGAAATACAGAGAACGCCACAA
AGATACTCCTCGAGAAGAGCAACTCCAAGACACATAATTGTCAGATTCACCAAAGTTGAA
ATGAAGGAAAAAATGTTAAGGGCAGCCAGAGAGAAAGGTCGGGTTCCCCTCAAAGGAAAG
CCCATCAGACTAACAGCGGATCTCTCGGCAGAAACCCTACAAGCCAGAAGAGAGTGGGGG
CCAATATTCAACATTCTTAAAGAAAAGAATTTTCAACCCAGAATTTCATATCCAGCCAAA
CTAAGCTTCATAAGTGAAGGAGAAATAAAATACTTTATAGACAAGCAAATGCTGAGAGAT
TTTGTCACCACCAGGCCTGCCCTAAAAGAGCTCCTGAAGGAAGCGCTAAACATGGAAAGG
AACAACTGGTACCAGCCGCTGCAAAATCATGCCAAAATG
>L1HS::chr20:7096841-7102846(-)
CTCCAAGAAATATGGGACTATGTGAAAAGGCCAAATCTACGTCTGATTGGTGTACCTGAA
AGTGATGTGGAGAATGGAACCAAGTTGGAAAACACTCTGCAGGATATTATCCAGGAGAAC
TTCCCCAATCTAGCAAGGCAGGCCAACGTTCAGATTCAGGAAATACAGAGAACGCCACAA
AGATACTCCTCGAGAAGAGCAACTCCAAGACACATAATTGTCAGATTCACCAAAGTTGAA
ATGAAGGAAAAAATGTTAAGGGCAGCCAGAGAGAAAGGTCGGGTTACCCTCAAAGGGAAG
CCCATCAGACTAACAGCGGATCTCTCGGCAGAAACCCTACAAGCCAGAAGAGAGTGGGGG
CCAATATTCAACATTCTTAAAGAAAAGAATTTTCAACCCAGAATTTCATATCCAGCCAAA
CTAAGCTTCATAAGTGAAGGAGAAATAAAATCCTTTACAGACAGGCAAATGCTGAGAGAT
TTTGTCACCACCAGGCCTGCCCTAAAAGAGCTCCTGAAGGAAGCGCTAAACATGGAAAGG
AACAACCGGTACCAGCCGCTGCAAAATCATGCCAAAATG
>L1HS::chr5:15906624-15912659(-)
CTCCAAGAAATATGGGACTATGTGAAAAGACCAAATCTACATCTGATTGGTGTACCTGAA
AGTGATGTGGAGAATGGAACCAAGTTGGAAAACACTCTGCAGGATATTATCCAGGAGAAC
TTCCCCAATCTAGCAAGGCAGGCCAACGTTCAGATTCAGGAAATACAGAGAACGCCACAA
AGATACTCCTCGAGAAGAGCAACTCCAAGACACATAATTGTCAGATTCACCAAAGTTGAA
ATGAAGGAAAAAATGTTAAGGGCAGCCAGAGAGAAAGGTCGGGTTACCCTCAAAGGAAAG
CCCATCAGACTAACAGCGGATCTCTCGGCAGAAACCCTACAAGCCAGAAGAGAGTGGGGG
CCAATATTCAACATTCTTAAAGAAAAGAATTTTCAACCCAGAATTTCATATCCAGCCAAA
CTAAGCTTCATAAGTGAAGGAGAAATAAAATACTTTATAGACAAGCAAATGCTGAGAGAT
TTTGTCACCACCAGGCCTGCCCTAAAAGAGCTCCTGAAGGAAGCGCTAAACATGGAAAGG
AACAACCGGTACCAGCCGCTGCAAAATCATGCCAAAATG
>L1HS::chrX:54145118-54151177(-)
CTCCAAGAAATATGGGACTATGTGAAAAGACCAAATCTACGTCTGATTGGTGTACCTGAA
AGTGATGTGGAGAATGGAACCAAGTTGGAAAACACTCTGCAGGATATTATCCAGGAGAAC
TTCCCCAATCTAGCAAGGCAGGCCAACGTTCAGATTCAGGAAATACAGAGAACGCCACAA
AGATACTCCTCGAGAAGAGCAACTCCAAGACACATAATTGTCAGATTCACCAAAGTTGAA
ATGAAGGAAAAAATGTTAAGGGCAGCCAGAGAGAAAGGTCGGGTTACCCTCAAAGGAAAG
CCCATCAGACTAACAGCGGATCTCTCGGCAGAAACCCTACAAGCCAGAAGAGAGTGGGGG
CCAATATTCAACATTCTTAAAGAAAAGAATTTTCAACCCAGAATCTCATATCCAGCCAAA
CTAAGCTTCATAAGTGAAGGAGAAATAAAATACTTTATAGACAAGCAAATGCTGAGAGAT
TTTGTCACCACCAGGCCTGCCCTAAAAGAGCTCCTGAAGGAAGCGCTAAACATGGAAAGG
AACGACCGGTACCAGCCGCTGCAAAATCATGCCAAAATG
>L1HS::chr5:152266001-152272033(-)
CTCCAAGAAATATGGGACTATGTGAAAAGGCCAAATCTACGTCTGATTGGTGTACCTGAA
AGTGATGTGGAGAATGGAACCAAGTTGGAAAACACTCTGCAGGATATTATCCAGGAGAAC
TTCCCCAATCTAGCAAGGCAGGCCAACGTTCAGATTCAGGAAATACAGAGAACGCCACAA
AGATACTCCTCGAGAAGAGCAACTCCAAGACACATAATTGTCAGATTCACCAAAGTTGAA
ATGAAGGAAAAAATGTTAAGGGCAGCCAGAGAGAAAGGTCGGGTTACCCTCAAAGGGAAG
CCCATCAGACTAACAGCAGATCTCTCGGCAGAAACCCTACAAGCCAGAAGAGAGTGGGGG
CCAATATTCAACATTCTTAAAGAAAAGAATTTTCAACCCAGAATTTCATTTCCAGCCAAA
CTAAGCTTCATAAGTGAAGCTGAAATAAAATACTTTACAGACAAGCAAATGCTGAGAGAT
TTTGTCACCACCAGGCCTACCCTAAAAGAGCTCCTGAAGGAAGCACTAAACATGGAAAGG
AACAACCGGTACCAGCCGCTGCAAAATCATGCCAAAATG
>L1HS::chr5:177199246-177205275(+)
CTCCAAGAAATATGGGACTATGTGAAAAGACCAAATCTACGTCTGATTGGTGTACCTGAA
AGTGATGTGGAGAATGGAACCAAGTTGGAAAACACTCTGCAGGATATTATCCAGGAGAAC
TTCCCCAATCTAGCAAGGCAGGCCAACATTCAGATTCAGGAAATACAGAGAACGCCACAA
AGATACTCCTCGAGAAGAGCAACTCCAAGACACATAATTGTCAGATTCACCAAAGTTGAA
ATGAAGGAAAAAATGTTAAGGGCAGCCAGAGAGAAAGGTCGGGTTACCCTCAAAGGGAAG
CCCATCAGACTAACAGCAGATCTCTCGGCAGAAACCCTACAAGCCAGAAGAGAGTGGGGG
CCAATATTCAACATTCTTAAAGAAAAGAATTTTCAACCCAGAATTTCATTTCCAGCCAAA
CTAAGCTTCATAAGTGAAGGAGAAAGAAAATACTTTACAGACAAGCAAATGCTGAGAGAT
TTTGTCACCACCAGGCCTACCCTAAAAGAGCTCCTGAAGGAAGCACTAAACATGGAAAGG
AACAACCGGTACCAGCCGCTGCAAAATCATGCCAAAATG
>L1HS::chr1:87144763-87150794(-)
CTCCAAGAAATATGGGACTATGTGAAAAGACCAAATCTACGTCTGATTGGTGTACCTGAA
AGTGATGTGGAGAATGGAACCAAGTTGGAAAACACTCTGCAGGATATTATCCAGGAGAAC
TTCCCCAATCTAGCAAGGCAGGCCAACGTTCAGATTCAGGAAATACAGAGAACGCCACAA
AGATACTCCTCGAGAAGAGCAACTCCAAGACACATAATTGTCAGATTCACCAAAGTTGAA
ATGAAGGAAAAAATGTTAAGGGCAGCCAGAGAGAAAGGTCGGGTTACCCTCAAAGGGAAG
CCTATCAGACTAACAGCAGATCTCTCGGCAGAAACCCTACAAGCCAGAAGAGAGTGGGGG
CCAATATTCAACATTCTTAAAGAAAAGAATTTTCAACCCAGAATTTCATTTCCAGCCAAA
CTAAGCTTCATAAGTGAAGGAGAAAGAAAATACTTTACAGACAAGCAAATGCTGAGAGAT
TTTGTCACCACCAGGCCTACCCTAAAAGAGCTCCTGAAGGAAGCACTAAACATGGAAAGG
AACAACCGGTACCAGCCGCTGCAAAATCATGCCAAAATG
>L1HS::chr1:114039842-114045879(+)
CTCCAAGAAATATGGGACTATGTGAAAAGACCAAATCTACGTCTGATTGGTGTACCTGAA
AGTGATGTGGAGAATGGAACCAAGTTGGAAAACACTCTGCAGGATATTATCCAGGAGAAC
TTCCCCAATCTAGCAAGGCAGGCCAACGTTCAGATTCAGGAAATACAGAGAACGCCACAA
AGATACTCCTCGAGAAGAGCAACTCCAAGACACATAATTGTCAGATTCACCAAAGTTGAA
ATGAAGGAAAAAATGTTAAGGGCAGCCAGAGAGAAAGGTCGGGTTACCCTCAAAGGGAAG
CCTATCAGACTAACAGCAGATCTCTCGGCAGAAACCCTACAAGCCAGAAGAGAGTGGGGG
CCAATATTCAACATTCTTAAAGAAAAGAATTTTCAACCCAGAATTTCATTTCCAGCCAAA
CTAAGCTTCATAAGTGAAGGAGAAAGAAAATACTTTACAGACAAGCAAATGCTGAGAGAT
TTTGTCACCACCAGGCCTACCCTAAAAGAGCTCCTGAAGGAAGCACTAAACATGGAAAGG
AACAACCGGTACCAGCCGCTGCAAAATCATGCCAAAATG
>L1HS::chr15:55218279-55224297(-)
CTCCAAGAAATATGGGACTATGTGAAAAGACCAAATCTACGTCTGATTGGTGTACCTGAA
AGTGATGTGGAGAATGGAACCAAGTTGGAAAACACTCTGCAGGATATTATCCAGGAGAAC
TTCCCCAATCTAGCAAGGCAGGCCAACGTTCAGATTCAGGAAATACAGAGAACGCCACAA
AGATACTCCTCGAGAAGAGCAACTCCAAGACACATAATTGTCAGATTCACCAAAGTTGAA
ATGAAGGAAAAAATGTTAAGGGCAGCCAGAGAGAAAGGTCGGGTTACCCTCAAAGGGAAG
CCTATCAGACTAACAGCAGATCTCTCGGCAGAAACCCTACAAGCCAGAAGAGAGTGGGGG
CCAATATTCAACATTCTTAAAGAAAAGAATTTTCAACCCAGAATTTCATATCCAGCCAAA
CTAAGCTTCATAAGTGAAGGAGAAAGAAAATACTTTACAGACAAGCAAATGCTGAGAGAT
TTTGTCACCACCAGGCCTACCCTAAAAGAGCTCCTGAAGGAAGCACTAAACATGGAAAGG
AACAACCGGTACCAGCCGCTGCAAAATCATGCCAAAATG
>L1HS::chr16:16934374-16940413(-)
CTCCAAGAAATATGGGACTATGTGAAAAGACCAAATCTACGTCTGATTGGTGTACCTGAA
AGTGATGTGGAGAATGGAACCAAGTTGGAAAACACTCTGCAGGATATTATCCAGGAGAAC
TTCCCCAATCTAGCAAGGCAGGCCGACATTCAGATTCAGGAAATACAGAGAACGCCACAA
AGATACTCCTCGAGAAGAGCAACTCCAAGACACATAATTGTCAGATTCACCAAAGTTGAA
ATGAAGGAAAAAATGTTAAGGGCAGCCAGAGAGAAAGGTCGGGTTACCCTCAAAGGGAAG
CCTATCAGACTAACAGCAGATCTCTCGGCAGAAACCCTACAAGCCAGAAGAGAGTGGGGG
CCAATATTCAACATTCTTAAAGAAAAGAATTTTCAACCCAGAATTTCATATCCAGCCAAA
CTAAGCTTCATAAGTGAAGGAGAAAGAAAATACTTTACAGACAAGCAAATGCTGAGAGAT
TTTGTCACCACCAGGCCTACCCTAAAAGAGCTCCTGAAGGAAGCACTAAACATGGAAAGG
AACAACCGGTACCAGCCGCTGCAAAATCATGCCAAAATG
>L1HS::chr6:121483862-121489871(+)
CTCCAAGAAATATGGGACTATGTGAAAAGACCAAATCTACGTCTGATTGGTGTACCTGAA
AGTGATGGGGAGAATGGAACCAAGTTGGAAAACACTCTGCAGGATATTATCCAGGAGAAC
TTCCCCAATCTAGCAAGGCAGGCCAACGTTCAGATTCAGGAAATACAGAGAACGCCACAA
AGATACTCCTCGAGAAGAGCAACTCCAAGACACATAATTGTCAGATTCACCAAAGTTGAA
ATGAAGGAAAAAATGTTAAGGGCAGCCAGAGAGAAAGGTCGGGTTACCCTCAAAGGAAAG
CCCATCAGACTAACAGCGGATCTCTCGGCAGAAACCCTACAAGCCACAAGAGAGTGGGGG
CCAATATTCAACATTCTTAAAGAAAAGAATTTTCAACCCAGAATTTCATATCCAGCCAAA
CTAAGCTTCATAAGTGAAGGAGAAATAAAATACTTTATAGACAAGCAAATGCTGAGAGAT
TGTGTCACCACCAGGCCTGCCCTATAAGAGCTCCTGAAGGAAGCGCTAAACCTGGAAAGG
AACAACCGGTACCAGCCGCTGCAAAATCATGCCAAAATG
>L1HS::chrX:56722317-56728349(+)
CTCCAAGAAATATGGGACTATGTGAAAAGACCAAATCTACGTCTGATTGGTGTACCTGAA
AGTGATGTGGAGAATGGAACCAAGTTGGAAAACACTCTGCAGGATATTATCCAGGAGAAC
TTCCCCAATCTAGCAAGGCAGGCCAACATTCAGATTCAGGAAATACAGAGAACGCCACAA
AGATACTCCTCGAGAAGAGCAACTCTAAGACACATAATTGTCAGATTCACCAAAGTTGAA
ATGAAGGAAAAAATGTTAAGGGCAGCCAGAGAGAAAGGTCGGGTTACCCTCAAAGGAAAG
CCCATCAGACTAACAGCGGATCTCTCGGCAGAAACCCTACAAGCCAGAAGAGAGTGGGGG
CCAATATTCAACATTCTTAAAGAAAAGAATTTTCAACCCAGAATTTCATATCCAGCCAAA
CTAAGCTTCATAAGTGAAGGAGAAATAAAATACTTTATAGACAAGCAAATGCTGAGAGAT
TTTGTCATCACCAGGCCTGCCCTAAAAGAGCTCCTGAAGGAAGCGCTAAACATGGAAAGG
AACAACCGGTACCAGCCGCTGCAAAATCATGCCAAAATG
>L1HS::chr13:93337814-93343845(-)
CTCCAAGAAATATGGGACTATGTGAAAAGACCAAATCTACGTCTGATTGGTGTACCTGAA
AGTGATGTGGAGAATGGAACCAAGTTGGAAAACACTCTGCAGGATATTATCCAGGAGAAC
TTCCCCAATCTAGCAAGGCAGGCCAACGTTCAGATTCAGGAAATACAGAGAACGCCACAA
AGATACTCCTCGAGAAGAGCAACTCCAAGACACATAATTGTCAGATTCACCAAAGTTGAA
ATGAAGGAAAAAATGTTAAGGGCAGCCAGAGAGAAAGGTCGGGTTACCCTCAAAGGAAAG
CCCATCAGACTAACAGCGGATCTCTCGGCAGAAACCCTACAAGCCAGAAGAGAGTGGGGG
CCAATATTCAACATTCTTAAACAAAAGAATTTTCAACCCAGAATTTCATATCCAGCCAAA
CTAAGCTTCATAAGTGAAGGAGAAATAAAATACTTTATAGACAAGCAAATGCTGAGAGAT
TTTGTCACCACCAGGCCTGCCCTAAAAGAGCTCCTGAAGGAAGCGCTAAACATGGAAAGG
AACAACCGGTACCAGCCGCTGCAAAATCATGCCAAAATG
>L1HS::chr11:85035802-85041865(+)
CTCCAAGAAATATGGGACTATGTGAAAAGACCAAATCTACGTCTGATTGGTGTACCTGAA
AGTGATGTGGAGAATGGAACCAAGTTGGAAAACACTCTGCAGGATATTATCCAGGAGAAC
TTCCCCAATCTAGCAAGGCAGGCCAACGTTCAGATTCGGGAAATACAGAGAACGCCACAA
AGATACTCCTCGAGAAGAGCAACTCCAAGACACATAATTGTCAGATTCACCAAAGTTGAA
ATGAAGGAAGAAATGTTAAGGGCAGCCAGAGAGAAAGGTCGGGTTACCCTCAAAGGAAAG
CCCATCAGACTAACAGCGGATCTCTCGGCAGAAACCCTACAAGCCAGAAGAGAGTGGGGG
CCAATATTCAACATTCTTAAAGAAAAGAATTTTCCACCCAGAATTTCATATCCAGCCAAA
CTAAGCTTCATAAGTGAAGGAGAAATAAAATACTTTATAGACAAGCAAATGCTGAGAGAT
TTTGTCACCACCAGGCCTGCCCTAAAAGAGCTCCTGAAGGAAGCGCTAAACATGGAAAGG
AACAACCGGTACCAGCCGCTGCAAAATCATGCCAAAATG
>L1HS::chr5:85806507-85812560(+)
CTCCAAGAAATATGGGACTATGTGAAAAGACCAAATCTACGTCTGATTGGTGTACCTGAA
AGTGATGTGGAGAATGGAACCAAGTTGGAAAACACTCTGCAGGATATTATCCAGGAGAAC
TTCCCCAATCTAGCAAGGCAGGCCAACATTCAGATTCAGGAAATACAGAGAACACCACAA
AGATACTCCTCGAGAAGAGCAACTCCAAGACACATAATTGTCAGATTCACCAAAGTTGAA
ATGAAGGAAAAAATGTTAAGGGCAGCCAGAGAGAAGGGTCGGGTTACCCTCAAAGGAAAG
CCCATCAGACTAACAGCGGATCTCTCGGCAGAAACCCTACAAGCCAGAAGAGAGTGGGGG
CCAATATTCAACATTCTTAAAGAAAAGAATTTTCAACCCAGAATTTCATATCCAGCCAAA
CTAAGCTTCATAAGTGAAGGAGAAATAAAATACTTTACAGACAAGCAAATGCTGAGAGAT
TTTGTCACCACCAGGCCTGCCCTAAAAGAGCTCCTGAAGGAAGCACTAAACATGGAAAGG
AACAACCGGTACCAGCCGCTGCAAAATCATGCCAAAATG
>L1HS::chrX:87076407-87082419(+)
CTCCAAGAAATATGGGACTATGTGAAAAGACCAAATCTACGTCTGATTGGTGTACCTGAA
AGTGATGTGGAGAATGGAACCAAGTTGGAAAACACTCTGCAGGATATTATCCAGGAGAAC
TTCCCCAATCTAGCAAGGCAGGCCAACGTTCAGATTCAGGAAATACAGAGAACGCCACAA
AGATACTCCTCGAGAAGAGCAACTCCAAGACACATAATTGTCAGATTCACCAAAGTTGAA
ATGAAGGAAAAAATGTTAAGGGCAGCCAGAGAGAAAGGTCGGGTTACCCTCAAAGGAAAG
CCCATCAGACTAACAGCGGATCTCTCGGCAGAAACCCTACAAGCCAGAAGAGAGTGGGGG
CCAATATTCAACATTCTTAAAGAAAAGAATTTTCAACCCAGAATTTCATATCCAGCCAAA
CTAAGCTTCATAAGTGAAGGAGAAATAAAATACTTTATAGACAAGCAAATGCTGAGAGAT
TTTGTCACCACCAGGCCTGCCCTAAAAGAGCTCCTGAAGGAAGCGCTAAACCTGGAAAGG
AAAAACCGGTACCAGCCGCTGCAAAATCATGCCAAAATG
>L1HS::chr1:197676844-197682876(+)
CTCCAAGAAATATGGGACTATGTGAAAAGACCAAATCTACGTCTGATTGGTGTACCTGAA
AGTGATGGGGAGAATGGAACCAAGTTGGAAAACACTCTGCAGGATATTATCCAGGAGAAC
TTCCCCAATCTAGCAAGGCAGGCCAACGTTCAGATTCAGGAAATTCAGAGAACGCCACAA
AGATACTCCTCGAGAAGAGCAACTCCAAGACACATAATTGTCAGATTCACCAAAGTTGAA
ATGAAGGAAAAAATGTTAAGGGCAGCCAGAGAGAAAGGTCGGGTTACCCTCAAAGGGAAG
CCCATCAGACTAACAGCGGATCTCTCGGCAGAAACCCTACAAGCCAGAAGAGAGTGGGGG
CCAATATTCAACATTCTTAAAGAAAAGAATTTTCAATCCAGAATTTCATATCCAGCCAAA
CTAAGCTTCATAAGTGAAGGAGAAATAAAATACTTTATAGACAAGCAAATGCTGAGAGAT
TTTGTCACCACCAGGCCTGCCCTAAAAGAGCTCCTGAAGGAAGCGCTAAACATGGAAAGG
AACAACCGGTACCAGCCGCTGCAAAATCATGCCAAAATG
>L1HS::chr7:62609209-62615237(-)
CTCCAAGAAATATGGGACTATGTGAAAAGACCAAATCTACGTCTGATTGGTGTACCTGAA
AGTGATGTGGAGAATGGAACCAAGTTGGAAAACACTCTGCAGGATATTATCCAGGAGAAC
TTCCCCAATCTAGCAAGGCAGGCCAATGTTCAGATTCAGGAAATACAGAGAACGCCACAA
AGATACTCCTCGAGAAGAGCAACTCCAAGACACATAATTGTCAGATTCACCAAAGTTGAA
ATGAAGGAAAAAATGTTAGGGGCAGCCAGAGAGAAAGGTCGGGTTACCCTCAAAGGAAAG
CCCATCAGACTAACAGCGGATCTCTCGGCAGAAACCCTACAAGCCAGAAGAGAGTGGGGG
CCAATATTCAACATTCTTAAAGAAAAGAATTTTCAACCCAGAATTTCATATCCAGCCAAA
CTAAGCTTCATAAGTGAAGGAGAAATAAAATACTTTACAGACAAGCAAATGCTGAGAGAT
TTTGTCACCACCAGGCCTGCCCTAAAAGAGCTCCTGAAGGAAGCGCTAAACATGGAAAGG
AACAACCGGTACCAGCCGCTGCAAAATCATGCCAAAATG
>L1HS::chrX:63233147-63239166(-)
CTCCAAGAAATATGGGACTATGTGAAAAGACCAAATCTACGTCTGATAGGTGTACCTGAA
AGTGATGAGGAGAATGGAACCAAGTTGGAAAACACTCTGCAGGATATTATCCAGGAGAAC
TTCCCCAATCTAGCAAGGCAGGCCAACGTTCAGATTCAGGAAATACAGAGAACGCCACAA
AGATACTCCTCGAGAAGAGCAACTCCAAGACACATAATTGTCAGATTCACCAAAGTTGAA
ATGAAGGAAAAAATGTTAAGGGCAGCCAGAGAGAAAGGTCGGGTTACCCTCAAAGGAAAG
CCCATCAGACTAACAGCGGATCTCTCGGCAGAAACCCTACAAGCCAGAAGAGAGTGGGGG
CCAATATTCAACATTCTTAAAGAAAAGAATTTTCAACCCAGAATTTCATATCCAGCCAAA
CTAAGCTTCATAAGTGAAGGAGAAATAAACTACTTTATAGACAAGCAAATGCTGAGAGAT
TTTGTCACCACCAGGCCTGCCATAAAAGAGCTCCTGAAGGAAGCGCTAAACCTGGAAAGG
AACAACCGGTACCAGCCGCTGCAAAATCATGCCAAAATG
>L1HS::chrX:72325981-72332009(+)
CTCCAAGAAATATGGGACTATGTGAAAAGACCAAATCTACGTCTGATTGGTGTACCTGAA
AGTGATGTGGAGAATGGAACCAAGTTGGAAAACACTCTGCAGGATATTATCCAGGAGAAC
TTCCCCAATCTAGCAAGGCAGGCCAACGTTCAGATTCAGGAAATACAGAGAACGCCACAA
AGATACTCCTCGAGAAGAGCAACTCCAAGACACATAATTGTCAGATTCACCAAAGTTGAA
ATGAAGGAAAAAATGTTAAAGGCAGCCAGAGAGAAAGGTCGGGTTACCCTCAAAGGAAAG
CCCATCAGACTAACAGCGGATCTCTCGGCAGAAACCCTACAAGCCAGAAGAGAGTGGGGG
CCAATATTCAACATTCTTAAAGAAAAGAATTTTCAACCCTGAATTTCATATCCAGCCAAA
CTAAGCTTCATAAGTGGAGGAGAAATAAAATACTTTATAGACAAGCAAATGCTGAGAGAT
TTTGTCACCACCAGGCCTGCCCTAAAAGAGCTCCTGAAGGAAGCGCTAAACATGGAAAGG
AACAACCGGTACCAGCCGCTGCAAAATCATGCCAAAATG
>L1HS::chr7:147539683-147545715(-)
CTCCAAGAAATATGGGACTATGTGAAAAGACCAAATCTACGTCTGATTGGTGTACCTGAA
AGTGATGTGGAGAATGGAACCAAGTTGGAAAACACTCTGCAGGATATTATCCAGGAGAAC
TTCCCCAATCTAGCAAGGCAGGCCAATGTTCAGATTCAGGAAATACAGAGAACGCCACAA
AGATACTCCTCGAGAAGAGCAACTCCAAGACACATAATTGTCAGATTCACCAAAGTTGAA
ATGAAGGAAAAAATGTTAAGGGCAGCCAGAGAGAAAGGTCGGGTTACCCTCAAAGGAAAG
CCCATCAGACTAACAGCGGATCTCTCGGCAGAAACCCTACAAGCCAGAAGAGAGTGGGGG
CCAATATTCAACATTCTTAAAGAAAAGAATTTTCAACCCAGAATTTCATATCCAGCCAAA
CTAAGCTTCATAAGTGAAGGAGAAATAAAATACTTTATAGACAAGCAAATGCTGAGAGAT
TTTGTCACCACCAGGCCTGCCCTAAAAGAGCTCCTGAAGGAAGCGCTAAACATGGAAAGG
AACAACCGGTACCAGCCGCTGCAAAATCATGCCAAAATG
>L1HS::chr11:31337201-31343227(-)
CTCCAAGAAATATGGGACTATGTGAAAAGACCAAATCTACGTCTGATTGGTGTACCTGAA
AGTGATGTGGAGAATGGAACCAAGTTGGAAAACACTCTGCAGGATATTATCCAGGAGAAC
TTCCCCAATCTAGCAAGGCAGGCCAACGTTCAGATTCAGGAAATACAGAGAACGCCACAA
AGATACTCCTCGAGAAGAGCAAGTCCAAGACACATAATTGTCAGATTCACCAAAGTTGAA
ATGAAGGAAAAAATGTTAAGGGCAGCCAGAGAGAAAGGTCGGGTTACCCTCAAAGGAAAG
CCCATCAGACTAACAGCGGATCTCTCGGCAGAAACCCTACAAGCCAGAAGAGAGTGGGGG
CCAATATTCAACATTCTTAAAGAAAAGAATTTTCAACCCAGAATTTCATATCCAGCCAAA
CTAAGCTTCATAAGTGAAGGAGAAATAAAATACTTTATAGACAAGCAAATGCTGAGAGAT
TTTGTCACCACCAGGCCTGCCCTAAAAGAGCTCCTGAAGGAAGTGCTAAACATGGAAAGG
AACAACCAGTACCAGCCGCTGCAAAATCATGCCAAAATG
>L1HS::chr3:108468247-108474272(+)
CTCCAAGAAATATGGGACTATGTGAAAAGACCAAATCTACGTCTGATTGGTGTACCTGAA
AGTGATGTGGAGAATGGAACCAAGTTGGAAAACACTCTGCAGGATATTATCCAGGAGAAC
TTCCCCAATCTAGCAAGGCAGGCCAACGTTCAGATTCAGGAAATACAGAGAACGCCACAA
AGATACTCCTCGAGAAGAGCAACTCCAAGACACATAATTGTCAGATTCACCAAAGTTGAA
ATGAAGGAAAAAATGTTAAGGGCAGCCAGAGAGGAAGGTTGGGTTACCCTCAAAGGAAAG
CCCATCAGACTAACAGCGGATCTCTCAGCAGAAACCCTACAAGCCAGAAGAGAGTGGGGG
CCAATATTCAACATTCTTAAAGAAAAGAATTTTCAACCCAGAATTTCATATCCAGCCAAA
CTAAGCTTCATAAGTGAAGGAGAAATAAAATACTTTATAGACAAGCAAATGCTGAGAGAT
TTTGTCACCACCAGGCCTGCCCTAAAAGAGCTCCTGAAGGAAGCGCTAAACATGGAAAGG
AACAACCGGTACCAGCCGCTGCAAAATCATGCCAAAATG
>L1HS::chr3:136197898-136203945(-)
CTCCAAGAAATATGGGACTATGTGAAAAGACCAAATCTACGTCTGATTGGTGTACCTGAA
AGTGATGTGGAGAATGGAACCAAGTTGGAAAACACTCTGCAGGATATTATCCAGGAGAAC
TTCCCCAATCTAGCAAGGCAGGCCAACGTTCAGATTCAGGAAATACAGAGAACGCCACAA
AGATACTCCTCGAGAAGAGCAATTCCAAGACACATAATTGTCAGATTCACCAAAGTTGAA
ATGAAGGAAAAAATGTTAAGGGCAGCCAGAGAGAAAGGTCAGGTTACCCTCAAAGGAAAG
CCCATCAGACTAACAGCGGATCTCTCGGCAGAAACCCTACAAGCCAGAAGAGAGTGGGGG
CCAATATTCAACATTCTTAAAGAAAAGAATTTTCAACCCAGAATTTCATATCCAGCCAAA
CTAAGCTTCATAAGTGAAGGAGAAATAAAATACTTTATAGACAAGCAAATGCTGAGAGAT
TTTGTCAACACCAGGCCTGCCCTAAAAGAGCTCCTGAAGGAAGCGCTAAACATGGAAAGG
AACAACCGGTACCAGCCGCTGCAAAATCATGCCAAAATG
>L1HS::chr12:51956415-51962441(-)
CTCCAAGAAATATGGGACTATGTGAAAAGACCAAATCTACGTCTGATTGGTGTACCTGAA
AGTGATGTGGAGAATGGAACCAAGTTGGAAAACACTCTGCAGGATATTATCCAGGAGAAC
TTCCCCAATCTAGCAAGGCAGGCCAACATTCAGATTCAGGAAATACAGAGAACGCCACAA
AGATACTCCTGGAGAAGAGCAACTCCAAGACACATAATTGTCAGATTCACCAAAGTTGAA
ATGAAGGAAAAAATGTTAAGGGCAGCCAGAGAGAAAGGTCGGGTTACCCTCAAAGGAAAG
CCCATCAGACTAACAGCGGATCTCTCGGCAGAAACCCTACAAGCCAGAAGAGAGTGGGGG
CCAATATTCAACATTCTTAAAGAAAAGAATTTTCAACCCAGAATTTCATATCCAGCCAAA
CTAAGCTTCATAAGTGAAGGAGAAATAAAATACTTTACAGACAAGCAAATGCTGAGACAT
TTTGTCACCACCAGGCCTGCCCTAAAAGAGCTCCTGAAGGAAGCGCTAAACATGGAAAGG
AACAACCGGTACCAGCCGCTGCAAAATCATGCCAAAATG
>L1HS::chr4:14756738-14762768(+)
CTCCAAGAAATATGGGACTATGTGAAAAGACCAAATCTACGTCTGATTGGTGTACCTGAA
AGTGATGTGGAGAATGGAACCAAGTTGGAAAACACTCTGCAGGATATTATCCAGGAGAAC
TTCCCCAATCTAGCAAGGCAGGCCAACGTTCAGATTCAGGAAATACAGAGAACGCCACAA
AGATACTCCTCGAGAAGAGCAACTCCAAGACACATAATTGTCAGATTCACCAAAGTTGAA
ATGAAGGAAAAAATGTTAAGGGCAGCCAGAGAGAAAGGTCGGGTTACCCTCAAAGGAAAG
CCCATCAGACTAACAGCGGATCTCTCGGCAGAAACCCTACAAGCCAGAAGAGAGTGGGGG
CCAATATTCAACATTCTTAAAGAAAAGAATTTTCAACCCAGAATTTCATATCCAGCCAAA
CTAAGCTTCATAAGTGAAGGAGAAATAAAATACTTTATAGACAAGCAAATGCTGAGAGAT
TTTGTCACCACCAGGCCTGCCCTAAAAGAGCTCCTGAAGGAAGCGCTAAACATGGAAAGG
AACAACCAGTACCAGCCGCTGCAAAATCATGCCAAAATG
>L1HS::chr1:196188500-196194532(-)
CTCCAAGAAATATGGGACTATGTGAAAAGACCAAATCTACGTCTGATTGGTGTACCTGAA
AGTGATATGGAGAATGGAACCAAGTTGGAAAACACTCTGCAGGATATTATCCAGGAGAAC
TTCCCCAATCTAGCAAGGCAGGCCAACGTTCAGATTCAGGAAATACAGAGAACGCCACAA
AGACACTCCTCGAGAAGAGCAACTCCAAGACACATAATTGTCAGATTCACCAAAGTTGAA
ATGAAGGAAAAAATGTTAAGGGCAGCCAGAGAGAAAGGTCGGGTTACCCTCAAAGGAAAG
CCCATCAGACTAACAGTGGATCTCTCGGCAGAAACCCTAGAAGCCAGAAGAGAGTGGGGG
CCAATATTCAACATTCTTAAAGAAAAGAATTTTCAACCCAGAATTTCATATCCAGCCAAA
CTAAGCTTCATAAGTGAAGGAGAAATAAAATACTTTATAGACAAGCAAATGCTGAGAGAT
TTTGTCACCACCAGGCCTGCCCTAAAAGAGCTCCTGAAGGAAGCGCTAAACATGGAAAGG
AACAACCGGTACCAGCCGCTGCAAAATCATGCCAAAATG
>L1HS::chr7:97242968-97249000(+)
CTCCAAGAAATATGGGACTATGTGAAAAGACCAAATCTACGTCTGATTGGTGTACCTGAA
AGTGATGTGGAGAATGGAACCAAGTTGGAAAACACTCTGCAGGATATTATCCAGGAGAAC
TTCCCCAATCTACAAAGGCAGGCCAACGTTCAGATTCAGAAAATACAGAGAACGCCACAA
AGATACTCCTCGAGAAGAGCAACTCCAAGACACATAATTGTCAGATTCACCAAAGTTGAA
ATGAAGGAAAAAATGTTAAGGGCAGCCAGAGAGAAAGGTCGGGTTACCCTCAAAGGAAAG
CCCATCAGACTAACAGCGGATCTCTCGGCAGAAACCCTACAAGCCAGAAGAGAGTGGGGG
CCAATATTCAACATTCTTAAAGAAAAGAATTTTCAACCCAGAATTTCATATCCAGCCAAA
CTAAGCTTCATAAGTGAAGGAGAAATAAAATACTTTATAGACAAGCAAATGCTGAGAGAT
TTTGTCACCACCAGGCCTGCCCTAAAAGAGCTCCTGAAGGAAGCGCTAAACATGGAAAGG
AACAACCGGTACCAGCCGCTGCAAAATCATGCCAAAATG
>L1HS::chr1:86214202-86220231(+)
CTCCAAGAAATATGGGACTATGTGAAAAGACCAAATCTACGTCTGATTGGTGTACCTGAA
AGTGATGTGGAGAATGGAACCAAGTTGGAAAACACTCTGCAGGATATTATCCAGGAGAAC
GTCCCCAATCTAGCAAGGCAGGCCAACGTTCAGATTCAGGAAATACAGAGAACGCCACAA
AGATACTCCTTGAGAAGAGCAACTCCAAGACACATAATTGTCAGATTCACCAAAGTTGAA
ATGAAGGAAAAAATGTTAAGGGCAGCCAGAGAGAAAGGTCGGGTTACCCTCAAAGGAAAG
CCCATCAGACTAACAGCGGATCTCTCGGCAGAAACCCTACAAGCCAGAAGAGAGTGGGGG
CCAATATTCAACATTCTTAAAGAAAAGAATTTTCAACCCAGAATTTCATATCCAGCCAAA
CTAAGCTTCATAAGTGAAGGAGAAATAAAATACTTTATAGACAAGCAAATGCTGAGAGAT
TTTGTCACCACCAGGCCTGCCCTAAAAGAGCTCCTGAAGGAAGCGCTAAACATGGAAAGG
AACAACCGGTACCAGCCGCTGCAAAATCATGCCAAAATG
>L1HS::chr3:90218717-90224748(-)
CTCCAAGAAATATGGGACTATGTGAAAAGACCAAATGTACATCTGATTGGTGTACCTGAA
AGTGATGTGGAGAATGGAACCAAGTTGGAAAACACTCTGCAGGATATTATCCAGGAGAAC
TTCCCCAATCTAGCAAGGCAGGCCAACGTTCAGATTCAGGAAATACAGAGAACGCCACAA
AGATACTCCTCGAGAAGAGCAACTCCAAGACACATAATTGTCAGATTCACCAAAGTAGAA
ATGAAGGAAAAAATGTTAAGGGCAGCCAGAGAGAAAGGTCGGGTTACCCTCAAAGGAAAG
CCCATCAGACTAACAGTGGATCTCTCGGCAGAAACCCTACAAGCCAGAAGAGAGTGGGGG
CCAATATTCAACATTCTTAAAGAAAAGAATTTTCAAACCAGAATTTCATATCCAGCCAAA
CTAAGCTTCATAAGTGAAGGAGAAATAAAATACTTTATAGACAAGCAAATGCTGAGAGAT
TTTGTCACCACCAGGCCTGCCCTAAAAGAGCTCCTGAAGGAAGCGCTAAACATGGAAAGG
AACAACCGGTACCAGCCGCTGCAAAATCATGCCAAAATG
>L1HS::chr14:48656285-48662316(+)
CTCCAAGAAATATGGGACTATGTGAAAAGACCAAATCTACGTCTGATTGGTGTACCTGAA
AGTGATGTGGAGAATGGAACCAAGTTGGAAAACACTCTGCAGGATATTATCCAGGAGAAC
TTCCCCAATCTAGCAAGGCAGGCCAACGTTCAGATTCAGGAAATACAGAGAACGCCACAA
AGATACTCCTCGAGAAGAGCAACTCCAAGACACATAATTGTCAGATTCACCAAAGTTGAA
ATGAAGGAAAAAATGTTAAGGGCAGCCAGAGAGAAAGGTCAAGTTACCCTCAAAGGAAAG
CCCATCAGACTAACAGCGGATCTCTCGGCAGAAACCCTACAAGCCAGAAGAGAGTGGGGG
CCAATATTCAACATTCTTAAAGAAAAGAATATTCAACCCAGAATTTCATATCCAGCCAAA
CTAAGCTTCATAAGTGAAGGAGAAATAAAATACTTTATAGACAAGCAAATGCTGAGAGAT
TTTGTCACCACCAGGCCTGCCCTAAAAGAGCTCCTGAAGGAAGCGCTAAACATGGAAAGG
AACAACCGGTACCAGCCGCTGCAAAATCATGCCAAAATG
>L1HS::chrX:65400538-65406570(-)
CTCCAAGAAATATGGGACTATGTGAAAAGACCAAATCTACGTCTGATTGGTGTACCTGAA
AGTGATGTGGAGAATGGAACCAAGTTGGAAAACACTCTGCAGGATATTATCCAGGAGAAC
TTCCCCAATCTAGCAAGGCAGGCCAACGTTCAGATTCAGGAAATACAGAGAACGCCACAA
AGATATTCCTCGAGAAGAGCAACTCCAAGACACATAATTGTCAGATTCACCAAAGTTGAA
ATGAAGGAAAAAATGTTAAGGGCAGCCAGAGAGAAAGGTCAGGTTACCCTCAAAGGAAAG
CCCATCAGACTAACAGCGGATCTCTCGGCAGAAACCCTACAAGCCAGAAGAGAGTGGGGG
CCAATATTCAACATTCTTAAAGAAAAGAATTTTCAACCCAGAATTTCATATCCAGCCAAA
CTAAGCTTCATAAGTGAAGGAGAAATAAAATACTTTATAGACAAGCAAATGCTGAGAGAT
TTTGTCACCACCAGGCCTGCCCTAAAAGAGCTCCTGAAGGAAGCGCTAAACATGGAAAGG
AACAACCGGTACCAGCTGCTGCAAAATCATGCCAAAATG
>L1HS::chr5:80911909-80917959(+)
CTCCAAGAAATATGGGACTATGTGAAAAGACCAAATCTACGTCTGATTGGTGTACCTGAA
AGTGATGTGGAGAATGGAACCAAGTTGGAAAACACTCTGCAGGATATTATCCAGGAGAAC
TTCCCCAATCTAGCAAGGCAGGCCAACGTTCAGATTCAGGAAATACAGAGAACGCCACAA
AGATACTCCTCGAGAAGAGCAACTCCAAGACACATAATTGTCAGATTCACCAAAGTTGAA
ATGAAGGAAAAAATGTTAAGGGCAGCCAGAGAGAACGGTCGGGTTACCCTCAAAGGAAAG
CCCATCAGACTAACAGCGGATCTCTCGGCAGAAACCCTACAAGCCAGAAGAGAGTGGGGG
CCAATATTCAACATTCTTAAAGAAAAGAATTTTCAACCCAGAATTTCATATCCAGCCAAA
CTAAGCTTCATAAGTGAAGGAGAAATAAAATACTTTATAGACAAGCAAATGCTAAGAGAT
TTTGTCACCACCAGGCCTGCCCTAAAAGAGCTCCTGAAGCAAGCGCTAAACATGGAAAGG
AACAACCGGTACCAGCTGCTGCAAAATCATGCCAAAATG
>L1HS::chr8:92534319-92540349(-)
CTCCAAGAAATATGGGACTATGTGAAAAGACCAAATCTACGTCTGCTTGGTGTACCTGAA
AGTGATGGGGAGAATGGAACCAAGTTGGAAAACACTCTGCAGGATATTATCCAGGAGAAC
TTCCCCAATCTAGCAAGGCAGGCCAACGTTCAGATTCAGGAAATACAGAGAACGCCACAA
AGATACTCCTCGAGAAGAGCAACTCCAAGACACATAATTGTCAGATTCACCAAAGTTGAA
ATGAAGGAAAAAATGTTAAGGGCAGCCAGAGAGAAAGGTCGGGTTACCCTCAAAGGAAAG
CCCATCAGACTAACAGCGGATCTCTCGGCAGAAACCCTACAAGCCAGAAGAGAGTGGGGG
CCAATATTCAACATTCTTAAAGAAAAGAATTTTCAACCCAGAATTTCATATCCAGCCAAA
CTAAGCTTCATAAGTGAAGGAGAAATAAAATACTTTATAGACAAGCAAATGTTGAGAGAT
TTTGTCACCACCAGGCCTGCCCTAAAAGAGCTCCTGAAGGAAGCGCTAAACATGGAAAGG
AACAACCGGTACCAGCCGCTGCAAAATCATGCCAAAATG
>L1HS::chr11:87051073-87057103(-)
CTCCAAGAAATATGGGACTATGTGAAAAGACCAAATCTACGTCTGATTGGTGTACCTGAA
AGTGATGTGGAGAATGGAACCAAGTTGGAAAACACTCTGCAGGATATTATCCAGGAGAAC
TTCCCCAATCTAGCAAGGCAGGCCAACGTTCAGATTCAGGAAATACAGAGAACGCCATAA
AGATACTCCTCGAGAAGAGCAACTCCAAGACACATAATTGTCAGATTCACCAAAGTTGAA
ATGAAGGAAAAAATGTTAAGGGCAGCCAGAGAGAAAGGTCGGGTTACCCTCAAAGGAAAG
CCCATCAGACTAACAGCGGATCTCTCAGCAGAAACCCTACAAGCCAGAAGAGAGTGGGGG
CCAATATTCAACATTCTTAAAGAAAAGAATTTTCAACCCAGAATTTCATATCCAGCCAAA
CTAAGCTTCATAAGTGAAGGAGAAATAAAATACTTTATAAACAAGCAAATGCTGAGAGAT
TTTGTCACCACCAGGCCTGCCCTAAAAGAGCTCCTGAAGGAAGCGCTAAACATGGAAAGG
AACAACCGGTACCAGCCGCTGCAAAATCATGCCAAAATG
>L1HS::chrX:82797404-82803428(+)
CTCCAAGAAATATGGGACTATGTGAAAAGACCAAATCTACGTCTGATTGGTGTACCTGAA
AGTGACGGGGAGAATGGAACCAAGTTGGAAAACACTCTGCAGGATATTATCCAGGAGAAC
TTCCCCAATCTAGAAAGGCAGGCCAACGTTCAGATTCAGGAAATACAGAGAACACCACAA
AGATACTCCTCGAGAAGAGCAACTCCAAGACACATAATTGTCAGATTCACCAAAGTTGAA
ATGAAGGAAAAAATGTTAAGGGCAGCCAGAGAGAAAGGTCGGGTTACCCTCAAAGGAAAG
CCCATCAGACTAACAGCGGATCTCTCGGCAGAAACCCTACAAGCCAGAAGAGAGTGGAGG
CCAATATTCAACATTCTTAAAGAAAAGAATTTTCAACCCAGAATTTCATATCCAGCCAAA
CTAAGCTTCATAAGTGAAGGAGAAATAAAATACTTTATAGACAAGCAAATGCTGAGAGAT
TTTGTCACCACCAGGCCTGCCCTAAAAGAGCTCCTGAAGGAAGCGCTAAACATGGAAAGG
AACAACCGGTACCAGCCGCTGCAAAATCATGCCAAAATG
>L1HS::chr12:75268648-75274681(+)
CTCCAAGAAATATGGGACTATGTGAAAAGACCAAATCTACGTCTGATTGGTGTACCTGAA
AGTGATGTGGAGAATGGAACCAAGTTGGAAAACACTCTGCAGGATATTATCCAGGAGAAC
TTCCCCAATCTAGCAAGGCAGGCCAACGTTCAGATTCAGGAAATACAGAGAACGCCACAA
ACATACTCCTCGAGAAGAGCAACTCCAAGACACATAATTGTCAGATTCACCAAAGTTGAA
ATGAAGGAAAAAATGTTAAGGGCAGCCAGAGAGAAAGGTCGGGTTACCCTCAAAGGAAAG
CCCATCAGACTAACAGCGGATCTCTCAGCAGAAACCCTACAAGCCAGAAGAGAGTGGGGG
CCAATATTCAACATTCTTAAAGAAAAGAATTTTCAACCCAGAATTTCATATCCAGCCAAA
CTAAGCTTCATAAGTGAAGGAGAAATAAAATACTTTATAGACAAGCAAATGCTGAGAGAT
TTTGTCACCACCAGGCCTGCCCTAAAAGAGCTCCTGAAGGAAGCGCTAAACACGGAAAGG
AACAACCGATACCAGCCACTGCAAAATCATGCCAAAATG
>L1HS::chr4:120869881-120875913(-)
CTCCAAGAAATATGGGACTATGTGAAAAGACCAAATCTACGTCTGATTGGTGTACCTGAA
AGTGATGTGGAGAATGGAACCAAGTTGGAAAACACTCTGCAGGATATTATCCAGGAGAAC
TTCCCCAATCTAGCAAGGCAGGCCAACGTTCAGATTCAGGAAATACAGAGAACGCCACAA
AGATACTCCTCGAGAAGAGCAACTCCAAGACACATAATTGTCAGATTCACCAAAGTTGAA
ATGAAGGAAAAAATGTTAAGGGCAACCAGAGAGAAAGGTCGGGTTACACTCAAAGGAAAG
CCCATCAGACTAACAGCGGATCTCTTGGCAGAAACCCTACAAGCCAGAAGAGAGTGGGGG
CCAATATTCAACATTCTTAAAGAAACGAATTTTCAACCCAGAATTTCATATCCAGCCAAA
CTAAGCTTCATAAGTGAAGGAGAAATAAAATACTTTATAGACAAGCAAATGCTGAGAGAT
TTTGTCACCACCAGGCCTGCCCTAAAAGAGCTCCTGAAGGAAGCGCTAAACATGGAAAGG
AACAACCGGTACCAGCCGCTGCAAAATCATGCCAAAATG
>L1HS::chr10:107535278-107541309(-)
CTCCAAGAAATATGGGACTATGTGAAAAGACCAAATCTACGTCTGATTGGTGTACCTGAA
AGTGATGTGGAGAATGGAACCAAGTTGGAAAACACTCTGCAGGATATTATCCAGGAGAAC
TTCCCCAATCTAGCAAGGCAGGCCAACATTCAGATTCAGGAAATACAGAGAACGCCACAA
AGATATTCCTCGAGAAGAGCAACTCCAAGACACATAATTGTCAGATTCACCAAAGTTGAA
ATGAAGGAAAAAATGTTAAGGGCAGCCAGAGAGAAAGGTCGGGTTACCCTCAAAGGAAAG
CCCATCAGACTAACAGCGGATCTCTCGGCAGAAACCCTACAAGCCAGAAGAGAGTGGGGG
CCAATATTCAACATTCTTAAAGAAAAGAATTTTCAACCCAGAATTTCATATCCAGCCAAA
CTAAGCTTCATAAGTGAAGGAGAAATAAAATACTTTATAGACAAGCAAATGCTGAGAGAT
TTTGTCACCACCAGGCCTGCCCTAAAAGAGCTCCTGAAGGAAGCGCTAAACATGGAAAGG
AACAACCGGTACCAGCCGCTGCAAAATCATGCCAAAATG
>L1HS::chr3:157737465-157743493(+)
CTACAAGAAATATGGGACTATGTGAAAAGACCAAATCTACGTCTGATTGGTGTACCTGAA
AGTGATGTGGAGAATGGAACCAAGTTGGAAAACACTCTGCAGGATATTATCCAGGAGAAC
TTCCCCAATCTAGCAAGGCAGGCCAACGTTCAGATTCAGGAAATACAGAGAACACCACAA
AGATACTCCTCGAGAAGAGCAACTCCAAGACACATAATTGTCAGATTCACCAAAGTTGAA
ATGAAGGAAAAAATGTTAAGGGCAGCCAGAGAGAAAGGTCGGGTTACCCTCAAAGGAAAG
CCCATCAGACTAACAGCGGATCTCTCGGCAGAAACCCTACAAGCCAGAAGAGAGTGGGGG
CCAATATTCAACATTCTTAAAGAAAAGAATTTTCAACCCAGAATTTCATATCCAGCCAAA
TTAAGCTTCATAAGTGAAGGAGAAATAAAATACTTTATAGACAAGCAAATGCTGAGAGAT
TTTGTCACCACCAGGCCTGCCCTAAAAGAGCTCCTGAAGGAAGCGCTAAACATGGAAAGG
AACAACCGGTACCAGCCGCTGCAAAATCATGCCAAAATG
>L1HS::chr2:181698388-181704416(-)
CTCCAAGAAATATGGGACTATGTGAAAAGACCAAATCTACGTCTGATTGGTGTACCTGAA
AGTGATGTGGAGAATGGAACCAAGTTGGAAAACACTCTGCAGGATATTATCCAGGAGAAC
TTCCCCAATCTAGCAAGGCAGGCCAACGTTCAGATTCAGGAAATACAGAGAACGCCACAA
AGATACTCCTCGAGAAGAGCAACTCCAAGACACATAATTGTCAGATTCACCAAAGTTGAA
ATGAAGGAAAAAATGTTAAGGGCAGCCAGAGAGAAAGGTCGGGTTACCCTCAAAGGAAAG
CCCATCAGACTAACAGCGGATCTCTCGGCAGAAACCCTACAAGCCAGAAGAGAGTGGGGG
CCAATATTCAACATTCTTAAAGAAAAGAATTTTCAACCCAGAATTTCATATCCAGCCAAA
CTAAGCTTCATAAGTGAAGGAGAAATAAAATACTTTATAGACAAGCAAATGCTGAGAGAT
TTTGTCACCACCAGGCCTGCCCTAAAAGAGCTCCTGAAGGAAGCGCTAAACATGGAAAGG
AACAACCGGTACCAGCCGCTGCAAAATCATGCCAAAATG
>L1HS::chr6:94907713-94913778(-)
CTCCAAGAAATATGGGACTATGTGAAAAGACCAAATCTACGTCTGATTGGTGTACCTGAA
AGTGATGGGGAGAATGGAACCAAGTTGGAAAACACTCTGCAGGATATTATCCAGGAGAAC
TTCCCCAATCTAGCAAGGCAGGCCAGCGTTCAGATTCAGGAAATACAGAGAACGCCACAA
AGATACTCCTCGAGAAGAGCAACTCCAAGACACATAATTGTCAGATTCACCAAAGTTGAA
ATGAAGGAAAAAATGTTAAGGGCAGCCAGAGAGAAAGGTCGGGTTACCCTCAAAGGAAAG
CCCATCAGACTAACAGCGGATCTCTCGGCAGAAACCCTACAAGCCAGAAGAGAGTGGGGG
CCAATATTCAACATTCTTAAAGAAAAGAATTTTCAACCCAGAATTTCATATCCAGCCAAA
CTAAGCTTCATAAGTGAAGGAGAAATAAAATACTTTATAGACAAGCAAATGCTGAGAGAT
TTTGTCACCACCAGGCCTGCCCTAAAAGAGCTCCTGAAGGAAGTGCTAAACATGGAAAGG
AACAACCGGTACCAGCCGCTGCAAAATCATGCCAAAATG
>L1HS::chr2:86882361-86888391(-)
CTCCAAGAAATATGGGACTATGTGAAAAGACCAAATCTACGTCTGATTGGTGTACCTGAA
AGTGATGTGGAGAATGGAACCAAGTTGGAAAACACTCTGCAGGATATTATCCAGGAGAAC
TTCCCCAATCTAGCAAGGCAGGCCAACGTTCAGATTCAGGAAATACAGAGAATGCCACAA
AGATACTCCTCGAGAAGAGCAACTCCAAGACACATAATTGTCAGATTCACCAAAGTTGAA
ATGAAGGAAAAAATGTTAAGGGCAGCCAGAGAGAAAGGTCAGGTTACCCTCAAAGGAAAG
CCCATCAGACTAACAGCGGATCTCTCGGCAGAAACCCTACAAGCCAGAAGAGAGTGGGGG
CCAATATTCAACATTCTTAAAGAAAAGAATTTTCAACCCAGAATTTCATATCCAGCCAAA
CTAAGCTTCATAAGTGAAGGAGAAATAAAATACTTTATAGACAAGCAAATGCTGAGAGAT
TTTGTCACCACCAGGCCTGCCCTAAAAGAGCTCCTGAAGGAAGCGCTAAACATGGAAAGG
AACAACCGGTACCAGCCGCTGCAAAATCATGCCAAAATG
>L1HS::chr3:103275381-103281413(-)
CTCCAAGAAATATGGGACTATGTGAAAAGACCAAATCTACGTCTGATTGGTGTACCTGAA
AGTGATGTGGAGAATGGAACCAAGTTGGAAAACACTCTGCAGGATATTATCCAAGAGAAC
TTCCCCAATCTAGCAAGGCAGGCCAACATTCAGATTCAGGAAATACAGAGAATGCCACAA
AGATACTCCTCAAGAAGAGCAACTCCAAGACACATAATTGTCAGATTCACCAAAGTTGAA
ATGAAGGAAAAAATGTTAAGGGCAGCCAGAGAGAAAGGTCGGGTTACCCTCAAAGGAAAG
CCCATCAGACTAACAGCGGATCTCTCGGCAGAAACCCTACAAGCCAGAAGAGAGTGGGGG
CCAATATTCAACATTCTTAAAGAAAAGAATTTTCAACCCAGAATTTCATATCCAGCCAAA
CTAAGCTTCATAAGTGAAGGAGAAATAAAATACTTTATAGACAAGCAAATGCTGAGAGAT
TTTGTCACCACCAGGCCTGCCCTAAAAGAGCTCCTGAAGGAAGCGCTAAACATGGAAAGG
AACAACCGGTACCAGCCGCTGCAAAATCATGCCAAAATG
>L1HS::chr1:105386455-105392486(-)
CTCCAAGAAATATGGGACTATGTGAAAAGACCAAATCTACGTCTGATTGGTGTACCTGAA
AGTGATGTGGAGAATGGAACCAAGTTGGAAAACACTCTGCAGGATATTATCCAGGAGAAC
TTCCCCAATCTAGCAAGGCAGGCCAACGTTCAGATTCAGGAAATACAGAGAACGCCACAA
AGATACTCCTCGAGAAGAGCAACTCCAAGACACATAATTGTCAGATTCACCAAAGTTGAA
ATGAAGGAAAAAATGTTAAGGGCAGCCAGAGAGAAAGGTCGGGTTACCCTCAAAGGGAAG
CCCATCAGACTAACAGCGGACCTCTCGGCAGAAACCCTACAAGCCAGAAGAGAGTGGGGG
CCAATATTCAACATTCTTAAAGAAAAGAATTTTCAACCCAGAATTTCATTTCCAGCCAAA
CTAAGCTTCATAAGTGAAGGAGAAAGAAAATACTTTATAGACAAGCAAATGCTGAGAGAT
TTTGTCACCACCAGGCCTACCCTAAAAGAGCTCCTGAAGGAAGCGCTAAACATGGAAAGG
AACAACTGGTACCAGCCACTGCAAAATCATGCCAAAATG
>L1HS::chr2:144618525-144624556(+)
CTCCAAGAAATATGGGACTATGTGAAAAGACCAAATCTACGTCTGATTGGTGTACCTGAA
AGTGATGTGGAGAATGGAACCAAGTTGGAAAACACTCTGCAGGATATTATCCAGGAGAAC
TTCCCCAATCTAGCAAGGCAGGCCAACGTTCAGATTCAGGAAATACAGAGAACGCCACAA
AGATACTCCTCGAGAAGAGCAACTCCAAGACACATAATGGTCAGATTCACCAAAGTTGAA
ATGAAGGAAAAAATGTTAAGGGCAGCCAGAGAGAAAGGTCGGGTTACCCTCAAAGGAAAG
CCCATCAGACTAACAGCGGATCTCTCGGCAGAAACCCTACAAGCCAGAAGAGAGTGGGGG
CCAATATTCAACATTCTTAAAGAAAAGAATTTTCAACCCAGAATTTCATATCCAGCCAAA
CTAAGCTTCATAAGTGAAGGAGAAATAAAATACTTTATAGACAAGCAAATGCTGAGAGAT
TTTGTCACCACCAGGCCTGCCCTAAAAGAGCTCCTGAAGGAAGCGCTAAACATGGAAAGG
AACAACCGGTACCAGCCGCTGCAAAATCATGCCAAAATG
>L1HS::chr6:84043671-84049700(+)
CTCCAAGAAATATGGGACTATGTGAAAAGACCAAATCTACGTCTGATTGGTGTACCTGAA
AGTGATGTGGAGAATGGAACCAAGTTGGAAAACACTCTGCAGGATATTATCCAGGAGAAC
TTCCCCAATCTAGCAAGGCAGGCCAACGTTCAGATTCAGGAAATACAGAGAACGCCATAA
AGATACTCCTCGAGAAGAGCAACTCCAAGACACATAATTGTCAGATTCACCAAAGTTGAA
ATGAAGGAAAAAATGTTAAGGGCAGCCAGAGAGAAAGGTCGGGTTACCCTCAAAGGAAAG
CCCATCAGACTAACAGCGGATCTCTCGGCAGAAACCCTACAAGCCAGAAGAGAGTGGGGG
CCAATATTCAACATTCTTAAAGAAAAGAATTTTCAAACCAGAATTTCATATCCAGCCAAA
CTAAGCTTCATAAGTGAAGGAGAAATAAAATACTTTATAGACAAGCAAATGCTGAGAGAT
TTTGTCACCACCAGGCCTGCCCTAAAAGAGCTCCTGAAGGAAGCGCTAAACATGGAAAGG
AACAACCGGTACCAGCCGCTGCAAAATCATGCCAAAATG
>L1HS::chr11:125406505-125412536(+)
CTCCAAGAAATATGGGACTATGTGAAAAGACCAAATCTACGTCTGATTGGTGTACCTGAA
AGTGATGTGGAGAATGGAACCAAGCTGGAAAACACTCTGCAGGATATTATCCAGGAGAAC
TTCCCCAATCTAGCAAGGCAGGCCAACGTTCAGATTCAGGAAATACAGAGAACGCCACAA
AGATACTCCTCGAGAAGAGCAACTCCAAGACACATAATTGTCAGATTCACCAAAGTTGAA
ATGAAGGAAAAAATGTTAAGGGCAGCCAGAGAGAAAGGTCAGGTTACCCGCAAAGGAAAG
CCCATCAGACTAACAGCGGATCTCTCGGCAGAAACCCTACAAGCCAGAAGAGAGTGGGGG
CCAATATTCAACATTCTTAAAGAAAAGAATTTTCAACCCAGAATTTCATATTCAGCCAAA
CTAAGCTTCATAAGTGAAGGAGAAATAAAATACTTTATAGACAAGCAAATGCTGAGAGAT
TTTGTCACCACCAGGCCTGCCCTAAAAGAGCTCCTGAAGGAAGCGCTAAACATGGAAAGG
AACAACTGGTACCAGCCGCTGCAAAATCATGCCAAAATG
>L1HS::chr2:214431955-214437986(-)
CTCCAAGAACTATGGGACTATGTGAAAAGACCAAATCTATGTCTGATTGGTGTACCTGAA
AGTGATGTGGAGAATGGAACCAAGTTGGAAAACACTCTGCAGGATATTATCCAGGAGAAC
TTCCCCAATCTAGCAAGGCAGGCCAACGTTCAGATTCAGGAAATACAGAGAACGCCACAA
AGATACTCCTCGAGAAGAGCAACTCCAAGACACATAATTGTCAGATTCACCAAAGTTGAA
ATGAAGGAAAAAATGTTAAGGGCAGCCAGAGAGAAAGGTCGGGTTACCCTCAAAGGGAAG
CCCATCAGACTAACAGCGGATCTCTCGGCAGAAACCCTACAAGCCAGAAGAGAGTGGGGG
CCAATATTCAACATTCTTAAAGAAAAGAATTTTCAACCCAGAATTTCATATCCAGCCAAA
CTAAGCTTCATAAGTGAAGGAGAAATAAAATACTTTATAGACAAGCAAATGTTGAGAGAT
TTTGTCACCACCAGGCCTGCCCTAAAAGAGCTCCTGAAGGAAGCGCTAAACATGGAAAAG
AACAACCGGTACCAGCCGCTGCAAAATCATGCCAAAATG
>L1HS::chrX:95312823-95318841(-)
CTCCAAGAAATATGGGACTATGTGAAAAGACCAAATCTACGTCTGATTGGTGTACCTGAA
AGTGATGTGGAGAATGGAACCAAGTTGGAAAACACTCTGCAGGATATTATCCAGGAGAAC
TTCCCCAATCTAGCAAGGCAGGCCAACGTTCAGATTCAGGAAATACAGAGAACGCCACAA
AGATACTCCTCGAGAAGAGCAACTCCAAGACACATAATTGTCAGATTCACCAAAGTTGAA
ATGAAGGAAAAAATGTTAAGGGCAGCCAGAGAGAAAGGTCGGGTTACCCTCAAAGGAAAG
CCCATCAGACTAACAGCGGATCTCTCGGCAGAAACCCTACAAGCCAGAAGAGAGTGGGGG
CCAATATTCAACATTCTTAAAGAAAAGAATTTTCAACCCAGAATTTCATATCCAGCCAAA
CTAAGCTTCATAAGTGAAGGAGAAAAAAAATACTTTATAGACAAGCAAATGCTGAGAGAT
TTTGTCACCACCAGGCCTGCCCTAAAAGAGCTCCTGAAGGAATCACTAAACATGGAAAGG
AACAACCGGTACCAGCCGCTGCAAAATCATGCCAAAATG
>L1HS::chr4:19079534-19085552(-)
CTCCAAGAAATATGGGACTATGTGAAAAGACCAAATCTACGTCTGATTGGTGTACCTGAA
AGTGATGTGGAGAATGGAACCAAGTTGGAAAACACTCTGCAGGATATTATCCAGGAGAAC
TTCCCCAATCTAGCAAGGCAGGCCAACGTTCAGATTCAGGAAATACAGAGAACGCCACAA
AGATACTCCTCGAGAAGAGCAACTCCAAGACACATACTTGTCAGATTCACCAAAGTTGAA
ATGAAGGAAAAAATGTTAAGGGCAGCCAGAGAGAAAGGTCAGGTTACCCTCAAAGGAAAG
CCCATCAGACTAACAGCGGATCTCTCGGCAGAAACCCTACAAGCCAGAAGAGAGTGGGGG
CCAATATTCAACATTCTTAAAGAAAAGAATTTTCAACCCAGAATTTCATATCCAGCCAAA
CTAAGCTTCATAAGTGAAGGAGAAATAAAATACTTTATAGACAAGCAAATGCTGAGAGAT
TTTGTCACCACCAGGCCTGCCCTAAAAGAGCTCCTGAAGGAATCACTAAACATGGAAAGG
AACAACCGGTACCAGCCGCTGCAAAATCATGCCAAAATG
>L1HS::chr1:247850475-247856506(+)
CTCCAAGAAATATGGGACTATGTGAAAAGACCAAATCTACGTCTGATTGGTGTACCTGAA
AGTGATGTGGAGAATGGAACCAAGTTGGAAAACACTCTGCAGGATATTATCCAGGAGAAC
TTCCCCAATCTAGCAAGGCAGGCCAACGTTCAGATTCAGGAAATACAGAGAACGCCACAA
AGATACTCCTCGAGAAGAGCAACTGCAAGACACATAATTGTCAGATTCACCAAAGTTGAA
ATGAAGGAAAAAATGTTAAGGGCAGCCAGAGAGAAAGGTCGGGTTACCCTCAAAGGAAAG
CCCATCAGACTAACAGCGGATCTCTCGGCAGAAACCCTACAAGCCAGAAGAGAGTGGGGG
CCAATATTCAACATTCTTAAAGAAAAGAATTTTCAACCCAGAATTTCATATCCAGCCAAA
CTAAGCTTCATAAGTGAAGGAGAAATAAAATACTTTATAGACAAGCAAATGCTGAGAGAT
TTTGTCACCACCAGGCCTGCCCTAAAAGAGCTCCTGAAGGAATCACTAAACATGGAAAGG
AACAACCGGTACCAGCCGCTGCAAAATCATGCCAAAATG
>L1HS::chr4:75642750-75648797(-)
CTCCAAGAAATATGGGACTATGTGAAAAGACCAAATCTACGTCTGATTGGTGTACCTGAA
AGTGATGTGGAGAATGGAACCAAGTTGGAAAACACTCTGCAGGATATTATCCAGGAGAAC
TTCCCCAATCTAGCAAGGCAGGCCAACGTTCAGATTCAGGAAATACAGAGAACGCCACAA
AGATACTCCTCGAGAAGAGCAACTCCAAGACACATAATTGTCAGATTCACCAAAGTTGAA
ATGAAGGAAAAAATGTTAAGGGCAGCCAGAGAGAAAGGTCGGGTTACCCTCAAAGGAAAG
CCCATCAGACTAACAGCGGATCTCTCGGCAGAAACCCTACAAGCCAGAAGAGAGTGGGGG
CCAATATTCAACATTCTTAAAGAAAAGAATTTTCAACCCAGAATTTCATATCCAGCCAAA
CTAAGCTTCATAAGTGAAGGAGAAATAAAATACTTTATAGACAAGCAAATGCTGAGAGAT
TTTGTCACCACCAGGCCTGCCCTAAAAGAGCTCCTGAAGGAATCACTAAACATGGAAAGG
AACAACCGGTATCAGCCGCTGCAAAATCATGCCAAAATG
>L1HS::chr16:18832588-18838378(-)
CTCCAAGAAATATGGGACTATGTGAAAAGACCAAATCTACGTCTGATTGGTGTACCTGAA
AGTGATGTGGAGAATGGAACCAAGTTGGAAAACACTCTGCAGGATATTATCCAGGAGAAC
TTCCCCAATCTAGCAAGGCAGGCCAACGTTCAGATTCAGGAAATACAGAGAACGCCACAA
AGATACTCCTCGAGAAGAGCAACTCCAAGACACATAATTGTCAGATTCACCAAAGTTGAA
ATGAAGGAAAAAATGTTAAGGGCAGCCAGAGAGAAAGGTCGGGTTACCCTCAAAGGAAAG
CCCATCAGACTAACAGCGGATCTCTCGGCAGAAACCCTACAAGCCAGAAGAGAGTGGGGG
CCAATATTCAACATTCTTAAAGAAAAGAATTTTCAACCCAGAATTTCATATCCAGCCAAA
CTAAGCTTCATAAGTGAAGGAGAAATAAAATACTTTATGGACAAGCAAATGCTGAGAGAT
TTTGTCACCACCAGGCCTGCCCTAAAAGAGCTCCTGAAGGAAGCACTAAACATGGAAAGG
AACAACCGGTACCAGCCGCTGCAAAATCATGCCAAAATG
>L1HS::chr5:57680001-57686033(+)
CTCCAAGAAATATGGGACTATGTGAAAAGACCAAATCTACGTCTGATTGGTGTACCTGAA
AGTGATGTGGAGAATGGAACCAAGTTGGAAAACACTCTGCAGGATATTATCCAGGAGAAC
TTCCCCAATCTAGCAAGGCAGGCCAACGTTCAGATTCAGGAAATACAGAGAACGCCACAA
AGATACTCCTCGAGAAGAGCAACTCCAAGACACATAATTGTCAGATTCACCAAAGTTGAA
ATGAAGGAAAAAATGTTAAGGGCAGCCAGAGAGAAAGGTCGGGTTACCCTCAAAGGAAAG
CCCATCAGACTAACAGCGGATCTCTCGGCAGAAACCCTACAAGCCAGAAGAGAGTGGGGG
CCAATATTCAACATTCTTAAAGAAAAGAATTTTCAACCCAGAATTTCATATCCAGCCAAA
CTAAGCTTCATAAGTGAAGGAGAAATAAAATACTTTATAGACAAGCAAATGCTGAGAGAT
TTTGTCACCACCAGGCCTGCCCTAAAAGAGCTCCTGAAGGAAGCACTAAACATGGAAAGG
AACAACCGGTACCAGCCGCTGCAAAATCATGCCAAAATG
>L1HS::chr10:87115262-87121294(+)
CTCCAAGAAATATGGGACTATGTGAAAAGACCAAATCTACGTCTGATTGGTGTACCTGAA
AGTGATGTGGAGAATGGAACCAAGTTGGAAAACACTCTGCAGGATATTATCCAGGAGAAC
TTCCCCAATCTAGCAAGGCAGGCCAACGTTCAGATTCAGGAAATACAGAGAACGCCACAA
AGATACTCCTCGAGAAGAGCAACTCCAAGACACATAATTGTCAGATTCACCAAAGTTGAA
ATGAAGGAAAAAATGTTAAGGGCAGCCAGAGAGAAAGGTCGGGTTACCCTCAAAGGAAAG
CCCATCAGACTAACAGCGGATCTCTCGGCAGAAACCCTACAAGCCAGAAGAGAGTGGGGG
CCAATATTCAACATTCTTAAAGAAAAGAATTTTCAACCCAGAATTTCATATCCAGCCAAA
CTAAGCTTCATAAGTGAAGGAGAAATAAAATACTTTATAGACAAGCAAATGCTGAGAGAT
TTTGTCACCACCAGGCCTGCCCTAAAAGAGCTCCTGAAGGAAGCACTAAACATGGAAAGG
AACAACTGGTACCAGCCGCTGCAAAATCATGCCAAAATG
>L1HS::chr6:19765123-19771149(+)
CTCCAAGAAATATAGGACTATGTGAAAAGACCAAATCTACGTCTGATTGGTGTACCTGAA
AGTGATGTGGAGAATGGAACCAAGTTGGAAAACACTCTGCAGGATATTATCCAGGAGAAC
TTCCCCAATCTAGCAAGGCAGGCCAACGTTCAGATTCAGGAAATACAGAGAACGCCACAA
AGATACTCCTCGAGAAGAGCAACTCCAAGACACATAATTGTCAGATTCACCAAAGTTGAA
ATGAAGGAAAAAATGTTAAGGGCAGCCAGAGAGAAAGGTCGGGTTACCCTCAAAGGAAAG
CCCATCAGACTAACAGCGGATCTCTCGGCAGAAACCCTACAAGCCAGAAGAGAGTGGGGG
CCAATATTCAACATTCTTAAAGAAAAGAATTTTCAACCCAGAATTTCATATCCAGCCAAA
CTAAGCTTCATAAGTGAAGGAGAAATAAAATACTTTATAGACAAGCAAATGCTGAGAGAT
TTTGTCACCACCAGGCCTGCCCTAAAAGAGCTCCTGAAGGAAGCACTAAACATGGAAAGG
AACAACTGGTACCAGCCGCTGCAAAATCATGCCAAAATG
>L1HS::chr3:77812828-77818814(-)
CTCCAAGAAATATGGGACTATGTGAAAAGACCAAATCTACGTCTGATTGGTGTACCTGAA
AGTGATGTGGAGAATGGAACCAAGTTGGAAAACACTCTGCAGGATATTATCCAGGAGAAC
TTCCCCAATCTAGCAAGGCAGGCCAACGTTCAGATTCAGGAAATACAGAGAACGCCACAA
AGATACTCCTCGAGAAGAGCAACTCCAAGACACATAATTGTCAGATTCACCAAAGTTGAA
ATGAAGGAAAAAATGTTAAGGGCAGCCAGAGAGAAAGGTCGGGTTACCCTCAAAGGAAAG
CCCATCAGACTAACAGCGGATCTCTCGGCAGAAACCCTACAAGCCAGAAGAGAGTGGGGG
CCAATATTCAACATTCTTAAAGAAAAGAATTTTCAACCCAGAATTTCATATCCAGCCAAA
CTAAGCTTCATAAGTGAAGGAGAAATAAAATACTTTATAGACAAGCAAATGCTGAGAGAT
TTTGTCACCACCAGGCCTGCCCTAAAAGAGCTCCTGAAGGAAGCGCTAAACCTGGAAAGG
AACAACCGGTACCAGCCGCTGCAAAATCATGCCAAAATA
>L1HS::chr18:73558806-73564838(+)
CTCCAAGAAATATGGGACTATGTGAAAAGACCAAATCTACGTCTGATTGGTGTACCTGAA
AGTGATGCGGAGAATGGAACCAAGTTGGAAAACACTCTGCAGGATATTATCCAGGAGAAC
TTCCCCAATCTAGCAAGGCAGGCCAATGTTCAGATTCAGGAAATACAGAGAACGCCACAA
AGATACTCCTCGAGAAGAGCAACTCCAAGACACATAATTGTCAGATTCACCAAAGTTGAA
ATGAAGGAAAAAATGTTAAGGGCAGCCAGAGAGAAAGGTCGGGTTACCCTCAAAGGAAAG
CCCATCAGACTAACAGCGGATCTCTCGGCAGAAACCCTACAAGCCAGAAGAGAGTGGGGG
CCAATATTCAACATTCTTAAAGAAAAGAATTTTCAACCCAGAATTTCATATCCAGCCAAA
CTAAGCTTCATAAGTGAAGGAGAAATAAAATACTTTATAGACAAGCAAATGCTGAGAGAT
TTTGTCACCACCAGGCCTGCCCTAAAAGAGCTCCTGAAGGAAGTGCTAAACATGGAAAGG
AACAACCAGTACCAGCCGCTGCAAAATCATGCCAAAATG
>L1HS::chr17:64592697-64598713(-)
CTCCAAGAAATATGGGACTATGTGAAAAGACCAAATCTACGTCTGATTGGTGTACCTGAA
AGTGATGTGGAGAATGGAACCAAGTTGGAAAACACTCTGCAGGATATTATCCAGGAGAAC
TTCCCCAATCTAGCAAGGCAGGCCAACGTTCAGATTCAGGAAATACAGAGAACGCCACAA
AGATACTCCTCGAGAAGAGCAACTCCAAGACACATAATTGTCAGATTCACCAAAGTTGAA
ATGAAGGAAAAAATGTTAAGGGCAGCCAGAGAGAAAGGTCGGGTTACCCTCAAAGGAAAG
CCCATCAGACTAACAGTGGATCTCTCGGCAGAAACCCTACAAGCCAGAAGAGAGTGAGGG
CCAATATTCAACATTCTTAAAGAAAAGAATTTTCAACCCAGAATTTCATATCCAGCCAAA
CTAAGCTTCATAAGTGAAGGAGAAATAAAATACTTTATAGACAAGCAAATGCTGAGAGAT
TTTGTCACCACCAGGCCTGCCCTAAAAGAGCTCCTGAAGGAAGCGCTAAACCTGGAAAGG
AACAACCGGTACCAGCCACTGCAAAATCATGCCAAAATG
>L1HS::chr5:79074707-79080761(-)
CTCCAAGAAATATGGGACTATGTGAAAAGACCAAATCTACGTCTGATTGGTGTACCTGAA
AGTGATGTGGAGAATGGAACCAAGTTGGAAAACACTCTGCAGGATATTATCCAGGAGAAC
TTCCCCAATCTAGCAAGGCAGGCCAACATTCAGATTCAGGAAATACAGAGAACGCCACAA
AGATACTCCTCGAGAAGAGCAACTCCAAGACACATAATTGTCAGATTCACCAAAGTTGAA
ATGAAGGAAAAAATGTTAAGGGCAGCCAGAGAGAAAGGTCGGGTTACCCTCAAAGGAAAG
CCCATCAGACTAACAGCGGATCTCTCGGCAGAAACCCTACAAGCCAGGAGAGAGTGGGGG
CCAATATTCAACATTCTTAAAGAAAAGAATTTTCAACCCAGAATTTCATATCCAGCCAAA
CTAAGCTTCATAAGTGAAGGAGAAATAAAATACTTTATAGACAAGCAAATGCTGAGAGAT
TTTGTCATCACCAGGCCTGCCCTAAAAGAGCTCCTGAAGGAAGCGCTAAACATGGAAAGG
AACAACCGGTACCAGCCGCTGCAAAATCATGCCAAAATG
>L1HS::chr3:132664850-132670878(-)
CTCCAAGAAATATGGGACTATGTGAAAAGACCAAATCTACGTCTGATTGGTGTACCTGAA
AGTGATGTGGAGAATGGAACCAAGTTGGAAAACACTCTGCAGGATATTATCCAGGAGAAC
TTCCCCAATCTAGCAAGGCAGGCCAACGTTCAGATTCAGGAAATACAGAGAACGCCACAA
AGATACTCCTCGAGAAGAGCAACTCCAAGACACATAATTGTCAGATTCACCAAAGTTGAA
ATGAAGGAGAAAATGTTAAGGGCAGCCAGAGAGAAAGGTCGGGTTACCCTCAAAGGAAAG
CCCATCAGACTAACAGCGGATCTCTCGGCAGAAACCCTACAAGCCAGAAGAGAGTGGGGG
CCAATATTCAACATTCTTAAAGAAAAGAATTTTCAACCCAGAATTTCATATCCAGCCAAA
CTAAGCTTCATAAGTGAAGGAAAAATAAAATACTTTATAGACAAGCAAATGCGGAGAGAT
TTTGTCACCACCAGGCCTGCCCTAAAAGAGCTCCTGAAGGAAGCGCTAAACATGGAAAGG
AACAACCGGTACCAGCCGCTGCAAAATCATGCCAAAATG
>L1HS::chr14:71014007-71020039(+)
CTCCAAGAAATATGGGACTATGTGAAAAGACCAAATCCACGTCTGATTGGTGTACCTGAA
AGTGATGGGGAGAATGGAACCAAGTTGGAAAACACTCTGCAGGATATTATCCAGGAGAAC
TTCCCCAATCTAGCAAGGCAGGCCAACGTTCAGATTCAGGAAATACAGAGAACGCCACAA
AGATACTCCTTGAGAAGAGCAACTCCAAGACACATAATTGTCAGATTCACCAAAGTTGAA
ATGAAGGAAAAAATGTTAAGGGCAGCCAGAGAGAAAGGTCGGGTTACCCTCAAAGGAAAG
CCCATGAGACTAACAGCGGATCTCTCGGCAGAAACCCTACAAGCCAGAAGAGAGTGGGGG
CCAATATTCAACATTCTTAAAGAAAAGAATTTTCAACCCAGAATTTCATATCCAGCCAAA
CTAAGCTTCATAAGTGAAGGAGAAATAAAATACTTTATAGACAAGCAAATGCTGAGAGAT
TTTGTCACCACCAGGCCTGCCCTAAAAGAGCTCCTGAAGGAAGCGCTAAACATGGAAAGG
AATAACCGGTACCAGCCGCTGCAAAATCATGCCAAAATG
>L1HS::chr5:132918979-132924990(+)
CTCCAAGAAATATGGGACTATGTGAAAAGACCAAATCTACGTCTGATTGGTGTACCTGAA
AGTGATGTGGAGAATGGAACCAAGTTGGAAAACACTCTGCAGGATATTATCCAGGAGAAC
TTCCCCAATCTAGCAAGGCAGGCCAACGTTCAGATTCAGGAAATACAGAGAACGCCACAA
AGATACTCCTCGAGAAGAGCAACTCCAAGACACATAATTGTCAGATTCACCAAAGTTGAA
ATGGAGGAAAAAATGTTAAGGGCAGCCAGAGAGAAAGGTCGGGTTACCCTCAAAGGGAAG
CCCATCAGACTAACAGCGGATCTCTCGGCAGAAACCCTACAAGCCAGAAGAGAGTGGGGG
CCAATATTCAACATTCTTAAAGAAAAGAATTTTCAACCCAGAATTTCATATCCAGCCAAA
CTAAGCTTCATAAGTGAAGGAGAAATAAAATACTTTATAGACAAGCAAATGCTGAGAGAT
TTTGTCACCACCAGGCCTGCCCTAAAAGAGCTCCTGAAGGAAGCGCTAAACCTGGAAAGG
AACAACCAGTACCAGCCGCTGCAAAATCATGCCAAAATG
>L1HS::chrX:49784065-49790114(-)
CTCCAAGAAATATGGGACTATGTGAAAAGACCAAATCTACGTCTGATTGGTGTACCTGAA
AGTGATGTGGAGAATGGAACCAAGTTGGAAAACACTCTGCAGGATATTATCCAGGAGAAC
TTCCCCAATCTAGCAAGGCAGGCCAACGTTCAGATTCAGGAAATACAGAGAACGCCACAA
AGATACTCCTCGAGAAGAGCAACTCCAAGACACATAATTGTCAGATTCACCAAAGTTGAA
ATGAAGGAAAAAATGTTAAGGGCAGCCAGAGAGAAAGGTCGGGTTACCCTCAAAGGAAAG
CCCATCAGACTAACAGCGGATCTCTCGGCAGAAACCCTACAAGCCAGAAGAGAGTGGGGG
CCAATATTCAACATTCTTAAAGAAAAGAATTTTCAACCCAGAATTTCATATCCAGCCAAA
CTAAGCTTCATAAGTGAAGGAGAAATAAAATACTTTATAGACAAGCAAATGCTGAGAGAT
TTTGTCACCACCAGGCCTGCCCTAAAAGAGCTCCTGAAGGAAGCGCTAAACATGGAAAGG
AACAACCGGTACCAGCCGCTGCAAAATCATGCCAAAATG
>L1HS::chr2:16774993-16781026(-)
CTCCAAGAAATATGGGACTATATGAAAAGACCAAATCTACGTCTGATTGGTGTACCTGAA
AGTGATGTGGAGAATGGAACCAAGTTGGAAAACACTCTGCAGGATATTATCCAGGAGAAC
TTCCCCAATCTAGCAAGGCAGGCCAACGTCCAGATTCAGGAAATACAGAGAACGCCACAA
AGATACTCCTCGAGAAGAGCAACTCCAAGACACATAATTGTCAGATTCACCAAAGTTGAA
ATGAAGGAAAAAATGTTAAGGGCAGCCAGAGAGAAAGGTCGGGTTACCCTCAAAGGAAAG
CCCATCAGACTAACAGCGGATCTCTCGGCAGAAACTCTACAAGCCAGAAGAGAGTGGGGG
CCAATATTCAACATTCTTAAAGAAAAGAATTTTCAACCCAGAATTTCATATCCAGCCAAA
CTAAGCTTCATAAGTGAAGGAGAAATAAAATACTTTATAGACAAGCAAATGCTGAGAGAT
TTTGTCACCACCAGGCCTGCCCTAAAAGAGCTCCTGAAGGAAGCGCTAAACATGGAAAGG
AACAACCGGTACCAGCCGCTGCAAAATCATGCCAAAATG
>L1HS::chr10:6411579-6417629(-)
CTCCAAGAAATATGGGACTATGTGAAAAGACCAAATCTACGTCTGATTGGTGTACCTGAA
AGTGATGTGGAGAATGGAACCAAGTTGGAAAACACTCTGCAGGATATTATCCAGGAGAAC
TTCCCCAATCTAGCAAGGCAGGCCAACGTTCAGATTCAGGAAATACAGAGAACGCCACAA
AGATACTCCTCAAGAAGAGCAACTCCAAGACACATAATTGTCAGATTCACCAAAGTTGAA
ATGAAGGAAAAAATGTTAAGGGCAGCCAGAGAGAAAGGTCGGGTTACCCTCAAAGGAAAG
CCCATCAGACTAACAGCGGATCTCTCGGCAGAAACCCTACAAGCAAGAAGAGAGTGGGGG
CCAATATTCAACATTCTTAAAGAAAAGAATTTTCAACCCAGAATTTCATATCCAGCCAAA
CTAAGCTTCATAAGTGAAGGAGAAATAAAATACTTTATAGACAAGCAAATGCTGAGAGAT
TTTGTCACCACCAGGCCTGCCCTAAAAGAGCTCCTGAAGGAAGCGCTAAACATGGAAAGG
AACAACCGGTACCAGCTGCTGCAAAATCATGCCAAAATG
>L1HS::chr7:110347060-110353080(-)
CTCCAAGAAATATGGGACTATGTGAAAAGACCAAATCTACGTCTGATTGGTGTACCTGAA
AGTGATGTGGAGAATGGAACCAAGTTGGAAAACACTCTGCAGGATATTATCCAGGAGAAC
TTCCCCAATCTAGCAAGGCAGGCCAACGTTCAGATTCAGGAAATACAGAGAACGCCACAA
AGATACTCCTCGAGAAGAGCAACTCCAAGACACATAATTGTCAGATTCACCAAAGTTGAA
ATGAAGGAAAAAATGTTAAGGGCAGCCAGAGAGAAAGGTCGGGTTACCCTCAAAGGAAAG
CCCATCAGACTAACAGCGGATCTCTCGGCAGAAACCCTACAAGCCAGAAGAGAGTGGGGG
CCAATATTCAACATTCTTAAAGAAAAGAATTTTCAACCCAGAATTTCATATCCAGCCAAA
CTAAGCTTCATAAGTGAAGGAGAAATAAAATACTTTACAGACAAGCAAATGCTGAGAGAT
TTTGTCACCACCAGGCCTGCCCTAAAAGAGCTCCTGAAGGAAGCGCTAAACATGGAAAGG
AACAACCGGTACCAGCCGCTGCAAAATCATGCCAAAATG
>L1HS::chr16:9678347-9684379(-)
CTCCAAGAAATATGGGACTATGTGAAAAGACCAAATCTACGTCTGATTGGTGTACCTGAA
AGTGATGTGGAGAATGGAACCAAGTTGGAAAACACTCTGCAGGATATTATCCAGGAGAAC
TTCCCCAATCTAGCAAGGCAGGCCAACGTTCAGATTCAGGAAATACAGAGAACGCCACAA
AGATACTCCTCGAGAAGAGCAACTCCAAGACACATAATTGTCAGATTCACCAAAGTTGAA
ATGAAGGAAAAAATGTTAAGGGCAGCCAGAGAGAAAGGTCGGGTTACCCTCAAAGGAAAG
CCCATCAGACTAACAGCGGATCTCTCGGCAGAAACCCTACAAGCCAGAAGAGAGTGGGGG
CCAATATTCAACATTCTTAAAGACAAGAATTTTCAACCCAGAATTTCATATCCAGCCAAA
CTAAGCTTCGTAAGCGAAGGAGAAATAAAATACTTTACAGACAAGCAAATGCTGAGAGAT
TTTGTCACCACCAGGCCTGCCCTAAAAGAGCTCCTGAAGGAAGCGCTAAACATGGAAAGG
AACAACCGGTACCAGCCGCTGCAAAATCATGCCAAAATG
>L1HS::chr15:51709413-51715443(-)
CTCCAAGAAATATGGGACTATGTGAAAAGACCAAATCTACGTCTGATTGGTGTACCTGAA
AGTGATGGGGAGAATGGAACCAAGTTGGAAAACACTCTGCAGGATATTATCCAGGAGAAC
TTCCCCAATCTAGCAAGGCAGGCCAACGTTCAGATTCAGGAAATACAGAGAACGCCACAA
AGATACTCCTCGAGAAGAGCAACTCCAAGACACATAATTGTCAGATTCACCAAAGTTGAA
ATGAAGGAAAAAATGTTAAGGGCAGCCAGAGAGAAAGGTCGGGTTACCCTCAAAGGAAAG
CCCATCAGACTAACAGCGGATCTCTCGGCAGAAACCCTACAAGCCAGAAGAGAGTGGGGG
CCAATATTCAACATTCTTAAAGAAAAGAATTTTCAACCCAGAATTTCATATCCAGCCAAA
CTAAGCTTCATAAGTGAAGGAGAAATAAAATACTTTACAGATAAGCAAATGCTGAGAGAT
TTTGTCACCACCAGGCCTGCCCTAAAAGAGCTCCTGAAGGAAGCGCTAAACATGGAAAGG
AACAACCGGTACCAGCCGCTGCAAAATCATGCCAAAATG
>L1HS::chr4:80625706-80631735(+)
CTCCAAGAAATATGGGACTATGTGAAAAGACCAAATCTACGTCTGATTGGTGTACCTGAA
AGTGATGTGGAGAATGGAACCAAGTTGGAAAACACTCTGCAGGATATTATCCAGGAGAAC
TTCCCCAATCTAGCAAGGCAGGCCAACGTTCAGATTCAGGAAATACAGAGAACGCCACAA
AGATACTCCTCGAGAAGAGCAACTCCAAGACACATAATTGTCAGATTCACCAAAGTTGAA
ATGAAGGAAAAAATGTTAAGGGCAGCCAGAGAGAAAGGTCGGGTTACCCTCAAAGGAAAG
CCCATCAGTCTAACGGCGGATCTCTCGGCAGAAACCCTACAAGCCAGAAGAGAGTGGGGG
CCAATATTCAACATTCTTAAAGAAAAGAATTTTCAACCCAGAATTTCATATCCAGCCAAA
CTAAGCTTCATAAGTGAAGGAGAAATAAAATACTTTATAGACAAGCAAATGCTGAGAGAT
TTTGTCACCACCAGGCCTGCCCTAAAAGAGCTCCTGAAGGAAGCGCTAAACATGGAAAGG
AACAACCGGTACCAGCCGCTGCAAAATCATGCCAAAATG
>L1HS::chr12:70167190-70173221(-)
CTCCAAGAAATATGGGACTATGTGAAAAGACCAAATCTACGTCTGATTGGTGTACCTGAA
AGTGATGTGGAGAATGGAACCAAGTTGGAAAACACTCTGCAGGATATTATCCAGGAGAAC
TTCCCCAATCTAGCAAGGCAGGCCAACGTTCAGATTCAGGAAATACAGAGAACGCCACAA
AGATACTCCTCGAGAAGAGCAACTCCAAGACACATAATTGTCAGATTCACCAAAGTTGAA
ATGAAGGAAAAAATGTTAAGGGCAGCCAGAGAGAAAGGTCGGGTTACCCTCAAAGGAAAG
CCCATCAGACTAACAGCGGATCTCTCGGCAGAAACCCTACAAGCCAGAAGAGAGTGGGGG
CCAATATTCAACATTCTTAAAGAAAAGAATTTTCAACCCAGAATTTCATATCCAGCCAAA
CTAAGCTTCATAAGTGAAGGAGAAATAAAATACTTTATAGACAAGCAAATGCTGAGAGAT
TTTGTCACCACCAGGCCTGCCCTAAAAGAGCTCCTGAAGGAAGCGCTAAACATGGAAAGG
AACAACCGGTACCAGCCGCTGCAAAATCATGCCAAAATG
>L1HS::chr14:61521803-61527866(-)
CTCCAAGAAATATGGGACTATGTGAAAAGACCAAATCTACGTCTGATTGGTGTACCTGAA
AGTGATGTGGAGAATGGAACCAAGTTGGAAAACACTCTGCAGGATATTATCCAGGAGAAC
TTCCCCAATCTAGCAAGGCAGGCCAACGTTCAGATTCAGGAAATACAGAGAACGCCACAA
AGATACTCCTCGAGAAGAGCAACTCCAAGACACATAATTGTCAGATTCACCAAAGTTGAA
ATGAAGGAAAAAATGTTAAGGGCAGCCAGAGAGAAAGGTCGGGTTACCCTCAAAGGAAAG
CCCATCAGACTAACAGCGGATCTCTCGGCAGAAACCCAACAAGCCAGAAGAGAGTGGGGG
CCAATATTCAACATTCTTAAAGAAAAGAATTTTCAACCCAGAATTTCATATCCAGCCAAA
CTAAGCTTCATAAGTGAAGGAGAAATAAAATACTTTATAGACAAGCAAATGCTGAGAGAT
TTTGTCACCACCAGGCCTGCCCTAAAAGAGCTCCTGAAGGAAGTGCTAAACATGGAAAGG
AACAACCGGTACCAGCCGCTGCAAAATCATGCCAAAATG
>L1HS::chr16:54076008-54082057(+)
CTCCAAGAAATATGGGACTATGTGAAAAGACCAAATCTACGTCTGATTGGTGTACCTGAA
AGTGATGTGGAGAATGGAACCAAGTTGGAAAACACTCTGCAGGATATTATCCAGGAGAAC
TTCCCCAGTCTAGCAAGGCAGGCCAACGTTCAGATTCAGGAAATACAGAGAACGCCACAA
AGATACTCCTCGAGAAGAGCAACTCCAAGACACATAATTGTCAGATTCACCAAAGTTGAA
ATGAAGGAAAAAATGTTAAGGGCAGCCAGAGAGAAAGGTCGGGTTACCCTCAAAGGAAAG
CCCATCAGACTAACAGCGGATCTCTCGGCAGAAACCCTACAAGCCAGAAGAGAGTGGGGG
CCAATATTCAACATTCTTAAAGAAAAGAATTTTCAACCCAGAATTTCATATCCAGCCAAA
CTAAGCTTCATAAGTGAAGGAGAAATAAAATACTTTATAGACAAGCAAATGCTGAGAGAT
TTTGTCACCACCAGGCCTGCCCTAAAAGAGCTCCTGAAGGAAGCGCTAAACATGGAAAGG
AACAACCGGTACCAGCCGCTGCAAAATCATGCCAAAATG
>L1HS::chr20:54434622-54440577(+)
CTCCAAGAAATATGGGACTATGTGAAAAGACCAAATCTACGTCTGATTGGTGTACCTGAA
AGTGATGTGGAGAATGGAACCAAGTTGGAAAACACTCTGCAGGATATTATCCAGGAGAAC
TTCCCCAATCTAGCAAGGCAGGCCAACGTTCAGATTCAGGAAATACAGAGAACACCACAA
AGATACTCCTCGAGAAGAGCAACTCCAAGACACATAATTGTCAGATTCACCAAAGTTGAA
ATGAAGGAAAAAATGTTAAGGGCAGCCAGAGAGAAAGGTCGGGTTACCCTCAAAGGAAAG
CCCATCAGACTAACAGCGGATCTCTCGGCAGAAACCCTACAAGCCAGAAGAGAGTGGGGG
CCAATATTCAACATTCTTAAAGAAAAGAATTTTCAACCCAGAATTTCATATCCAGCCAAA
CTAAGCTTCATAAGTGAAGGAGAAATAAAATATTTTATAGACAAGCAAATGCTGAGAGAT
TTTGTCACCACCAGGCCTGCCCTAAAGGAGCTCCTGAAGGAAGCGCTAAACATGGAAAGG
AACAACCGGTACCAGCCGCTGCAAAATCATGCCAAAATG
>L1HS::chrX:72600828-72606850(+)
CTCCAAGAAATATGGGACTATGTGAAAAGACCAAATCTACGTCTGATTGGTGTACCTGAA
AGTGATGTGGAGAATGGAACCAAGTTGGAAAACACTCTGCAGGATATTATCCAGGAGAAC
TTCCCCAATCTAGCAAGGCAGGCCAAAGTTCAGATTCAGGAAATACAGAGAACGCCACAA
AGATACTCCTCGAGAAGAGCAACTCCAAGACACATAATTGTCAGATTCACCAAAGTTGAA
ATGAAGGAAAAAATGTTAAGGGCAGCCAGAGAGAAAGGTCGGGTTACCCTCAAAGGAAAG
CCCATCAGACTAACAGCGGATCTCTCGGCAGAAACCCTACAAGCCAGAAGGGAGTGGGGG
CCAATATTCAACATTCTTAAAGAAAAGAATTTTCAACCCAGAATTTCATATCCAGCCAAA
CTAAGCTTCATAAGTGAAGGAGAAATAAAATACTTCATAGACAAGCAAATGCTGAGAGAT
TTTGTCACCACCAGGCCTGCCCTAAAAGAGCTCCTGAAGGAAGCGCTAAACATGGAAAGG
AACAACCGGTACCAGCCGCTGCAAAATCATGCCAAAATG
>L1HS::chr2:148946314-148952342(+)
CTCCAAGAAATATGGGACTATGTGAAAAGACCAAATCTACGTCTGATTGGTGTACCTGAA
AGTGATGTGGAGAATGGAACCAAGTTGGAAAACACTCTGCAGGATATTATCCAGGAGAAC
TTCCCCAATCTAGCAAGGCAGGCCAACGTTCAGATTCAGGAAATACAGAGAACGCCACAA
AGATACTCCTCGAGAAGAGCAACTCCAAGACACATAATTGTCAGATTCACCAAAGTTGAA
ATGAAGGAAAAAATGTTAAGGGCAGCCAGAGAGAAAGGTCGGGTTACCCTCAAAGGAAAG
CCCATCAGACTAACAGCGGATCTCTCAGCAGAAACCCTACAAGCCAGAAGAGAGTGGGGG
CCAATATTCAACATTCTTAAAGAAAAGAATTTTCAACCCAGAATTTCATATCCAGCCAAG
CTAAGCTTCATAAGTGAAGGAGAAATAAAATACTTTATAGACAAGCAAATGCTGAGAGAT
TTTGTCACCACCAGGCCTGCCCTAAAAGAGCTCCTGAAGGAAGCGCTAAACATGGAAAGG
AACAACCGGTACCAGCCGCTGCAAAATCATGCCAAAATG
>L1HS::chr4:112815957-112821987(+)
CTCCAAGAAATATGGGACTATGTGAAAAGACCAAATCTACGTCTAATTGGTGTACCTGAA
AGTGATGTGGAGAATGGAACCAAGTTGGAAAACACTCTGCAGGATATTATCCAGGAGAAC
TTCCCCAATCTAGCAAGGCAGGCCAACGTTCAGATTCAGGAAATACAGAGAACGCCACAA
AGATACTCCTCGAGAAGAGCAACTCCAAGACACATAATTGTCAGATTCACCAAAGTTGAA
ATGAAGGAAAAAATGTTAAGGGCAGCCAGAGAGAAAGGTCGGGTTACCCTCAAAGGAAAG
CCCATCAGACTAACAGCGGATCTCTCGGCAGAAACCCTACAAGCCAGAAGAGAGTGGGGG
CCAATATTCAACATTCTTAAAGAAAAGAATTTTCAACCCAGAATTTCATATCCAGCCAAA
CTAAGCTTCATAAGTGAAGGAGAAATAAAATACTTTATAGACAAGCAAATGCTGAGAGAT
TTTGTCACCACCAGGCCTGCCCTAAAAGAGCTCCTGAAGGAAGCGCTAAACATGGAAAGG
AACAACCGGTACCAGCCGCTGCAAAATCATGCCAAAATG
>L1HS::chr11:81866907-81872933(+)
CTCCAAGAAATATGGGACTATGTGAAAAGACCAAATCTACGTCTGATTGGTGTACCTGAA
AGTGATGTGGAGAATGGAACCAAGTTGGAAAACACTCTGCAGGATATTATCCAGGAGAAC
TTCCCCAATCTAGCAAGGCAGGCCAACGTTCAGATCCAGGAAATACAGAGAACGCCACAA
AGATACTCCTCGAGAAGAGCAACTCCAAGACACATAATTGTCAGATTCACCAAAGTTGAA
ATGAAGGAAAAAATGTTAAGGGCAGCCAGAGGGAAAGGTCGGGTTACCCTCAAAGGAAAG
CCCATCAGACTAACAGCGGATCTCTCGGCAGAAACCCTACAAGCCAGAAGAGAGTGGGGG
CCAATATTCAACATTCTTAAAGAAAAGAATTTTCAACCCAGAATTTCATATCCAGCCAAA
CTAAGCTTCATAAGTGAAGGAGAAATAAAATACTTTATAGACAAGCAAATGCTGAGAGAT
TTTGTCACCACCAGGCCTGCCCTAAAAGAGCTCCTGAAGGAAGCGCTAAACATGGAAAGG
AACAACCGGTACCAGCCGCTGCAAAATCATGCCAAAATG
>L1HS::chr4:99513586-99519614(-)
CTCCAAGAAATATGGGACTATGTGAAAAGACCAAATCTACGTCTGATTGGTGTACCTGAA
AGTGATGTGGAGAATGGAACCAAGTTGGAAAACACTCTGCAGGATATTATCCAGGAGAAC
TTCCCCAATCTAGCAAGGCAGGCCAACGTTCAGATTCAGGAAATACAGAGAACGCCACAA
AGATACTCCTCGAGAAGAGCAACTCCAAGACACATAATTGTCAGATTCACCAAAGTTGAA
ATGAAGGAAAAAATGTTAAGGGCAGCCAGAGAGAAAGGTCGGGTTACCCTCAAAGGAAAG
CCCATCAGACTAACAGCGGATCTCTCGGCAGAAACCCTACAAGCCAGAAGAGAGTGGGGG
CCAATATTCAACATTCTTAAAGAAAAGAATTTTCAACCCAGAATTTCATATCCGGCCAAA
CTAAGCTTCATAAGTGAAGGAGAAATAAAATACTTTATAGACAAGCAAATGCTGAGAGAT
TTTGTCACCACCAGGCCTGCCCTAAAAGAGCTCCTGAAGGAAGCACTAAACATGGAAAGG
AACAACCGGTACCACCCGCTGCAAAATCATGCCAAAATG
>L1HS::chr18:68413785-68419817(-)
CTCCAAGAAATATGGGACTATGTGAAAAGACCAAATCTACGTCTGATTGGTGTACCTGAA
AGTGATGTGGAGAATGGAACCAAGTTGGAAAACACTCTGCAGGATATTATTCAGGAGAAC
TTCCCCAATCTAGCAAGGCAGGCCAACGTTCAGATTCAGGAAATACAGAGAACGCCACAA
AGATACTCCTCGAGAAGAGCAACTCCAAGACACATAATTGTCAGATTCACCAAAGTTGAA
ATGAAGGAAAAAATGTTAAGGGAAGCCAGAGAGAAAGGTCGGGTTACCCTCAAAGGAAAG
CCCATCAGACTAACAGCGGATCTCTCGGCAGAAACCCTACAAGCCAGAAGAGAGTGGGGG
CCAATATTCAACATTCTTAAAGAAAAGAATTTTCAACCCAGAATTTCATATCCAGCCAAA
CTAAGCTTCATAAGTGAAGGAGAAATAAAATACTTTATAGACAAGCAAATGCTGAGAGAT
TTTGTCACCACCAGGCCTGCCCTAAAAGAGCTCCTGAAGGAAGCGCTAAACATGGAAAGG
AACAACCGGTACCAGCTGCTGCAAAATCATGCCAAAATG
>L1HS::chr18:47870329-47876357(-)
CTCCAAGAAATATGGGACTATGTGAAAAGACCAAATCTACGTCTGATTGGTGTACCTGAA
AGTGATGGGGAGAATGGAACCAAGTTGGAAAACACTCTGCAGGATATTATCCAGGAGAAC
TTCCCCAATCTAGCAAGGCAGGCCAACGTTCAGATTCAGGAAATACAGAGAACGTCACAA
AGATACTCCTCGAGAAGAGCAACTCCAAGACACATAATTGTCAGATTCACCAAAGTTGAA
ATGAAGGAAAAAATGTTAAGGGCAGCCAGAGAGAAAGGTCGGGTTACCCTCAAAGGAAAG
CCCATCAGACTAACAGCGGATCTCTCGGCAGAAACCCTACAAGCCAGAAGAGAGTGGGGG
CCAATATTCAACATTCTTAAAGAAAAGAATTTTCAACCCAGAATTTCATATCCAGCCAAA
CTAAGCTTCATAAGTGAAGGAGAAATAAAATACTTTATAGACAAGCAAATGCTGAGAGAT
TTTGTCACCACCAGGCCTGCCCTAAAAGAGCTCCTGAAGGAAGCGCTAAACATGGAAAGG
AACAACCGGTACCAGCCGCTGCACAATCATGCCAAAATG
>L1HS::chr7:93416936-93422991(-)
CTCCAAGAAATATGGGACTATGTGAAAAGACCAAATCTACGTCTGATTGGTGTACCTGAA
AGTGATGTGGAGAATGGAACCAAGTTGGAAAACACTCTGCAGGATATTATCCAGGAGAAC
TTCCCCAATCTAGCAAGGCAGGCCAACGTTCAGATTCAGGAAATACAGAGAATGCCACAA
AGATACTCCTCGAGAAGAGCAACTCCAAGACACATAATTGTCAGATTCACCAAAGTTGAA
ATGAAGGAAAAAATGTTAAGGGCAGCCAGAGAGAAAGGTCGGGTTACCCTCAAAGGGAAG
CCCATCAGACTAACAGCGGATCTCTCGGCAGAAACCCTACAAGCCAGAAGAGAGTGGGGG
CCAATATTCAACATTCTTAAAGAAAAGAATTTTCAACCCAGAATTTCATATCCAGCCAAA
CTAAGCTTCATAAGTGAAGGAGAAATAAAATACTTTATAGACAAGCAAATGCTGAGAGAT
TTTGTCACCACCAGGCCTGCCCTAAAAGAGCTCCTGAAGGAAGCGCTAAACATGAAAAGG
AACAACCGGTACCAGCCGCTGCAAAATCATGCCAAAATG
>L1HS::chr11:90133235-90139266(-)
CTCCAAGAAATATGGGACTATGTGAAAAGACCAAATCTACGTCTGATTGGTGTACCTGAA
AGTGATGTGGAGAATGGAACCAAGTTGGAAAACACTCTGCAGGATATTATCCAGGAGAAC
TTCCCCAATCTAGCAAGGCAGGCCAACATTCAGATTCAGGAAATACAGAGAACGCCACAA
AGATACTCCTCGAGAAGAGCAACTCCAAGACACATAATTGTCAGATTCACCAAAGTTGAA
ATGAAGGAAAAAATGTTAAGGGCAGCCAGAGAGAAAGGTCGGGTTACCCTCAAAGGAAAG
CCCATCAGACTAACAGCGGATCTCTCAGCAGAAACCCTACAAGCCAGAAGAGAGTGGGGG
CCAATATTCATCATTCTTAAAGAAAAGAATTTTCAACCCAGAATTTCATATCCAGCCAAA
CTAAGCTTCATAAGTGAAGGAGAAATAAAATACTTTATAGACAAGCAAATGCTGAGAGAT
TTTGTCACCACCAGGCCTGCCCTAAAAGAGCTCCTGAAGGAAGCGCTAAACATGGAAAGG
AACAACCGGTACCAGCCGCTGCAAAATCATGCCAAAATG
>L1HS::chr1:193686967-193693022(-)
CTCCAAGAAATACGGGACTATGTGAAAAGACCAAATCTACGTCTGATTGGTGTACCTGAA
AGTGATGGGGAGAATGGAACCAAGTTGGAAAACACTCTGCAGGATATTATCCAGGAGAAC
TTCCCCAATCTAGCAAGGCAGGCCAACGTTCAGATTCAGGAAATACAGAGAACGCCACAA
AGATACTCCTCGAGAAGAGCAACTCCAAGACACATAATTGTCAGATTCACCAAAGTTGAA
ATGAAGGAAAAAATGTTAAGGGCAGCCAGAGAGAAAGGTCGGGTTACCCTCAAAGGAAAG
CCCATCAGACTAACAGCGGATCTCTCGGCAGAAACCCTACAAGCCAGAAGAGAGTGGGGG
CCAATATTCAACATTCTTAAAGAAAAGAATTTTCAACCCAGAATTTCATATCCAGCCAAA
CTAAGCTTCATAAGTGAAGGAGAAATAAAATACTTTATAGACAAGCAAATGCTGAGAGAT
TTTGTCACCACCAGGCCTGCCCTAAAAGAGCTCCTGAAGGAAGCGCTAAACATGGAAAGG
AACAACCGGTACCAGCCGCTGCAAAATCATGCCAAAATG
>L1HS::chr1:187312896-187318926(-)
CTCCAAGAAATATGGGACTATGTGAAAAGACCAAATCTACGTCTGATTGGTGTACCTGAA
AGTGATGTGGAGAATGGAACCAAGTTGGAAAACACTCTGCAGGATATTATCCAGGAGAAC
TTCCCCAATCTAGCAAGGCAGGCCAACGTTCAGATTCAGGAAATACAGAGAACGCCACAA
AGATACTCCTCGAGAAGAGCAACTCCAAGACACATAATTGTCAGATTCACCAAAGTTGAA
ATGAAGGAAAAAATGTTAAGGGCAGCCAGAGAGAAAGGTCGGGTTACCCTCAAAGGAAAG
CCCATCAGACTAACAGCGGATCTCTCGGCAGAAACCCTACAAGCCAGAAGAGAGTGGAGG
CCAATATTCAACATTCTTAAAGAAAAGAATTTTCAACCCAGAATTTCATATCCAGCCAAA
CTAAGCTTCATAAGTGAAGGAGAAATAAAATACTTTATAGACAAGCAAATGCTGAGAGAT
TTTGTCACCACCAGGCCTGCCCTAAAAGAGCTCCTGAAGGAAGCGCTAAACATGGAAAGG
AACAACCGGTACCAGCCGCTGCAAAATCATGCCAAAATG
>L1HS::chr11:99473418-99478844(+)
CTCCAAGAAATATGGGACTATGTGAAAAGACCAAATCTACGTCTGATTGGTGTACCTGAA
AGTGATGTGGAGAATGGAACCAAGTTGGAAAACACTCTGCAGGATATTATCCAGGAGAAC
TTCCCCGATCTAGCAAGGCAGGCCAACGTTCAGATTCAGGAAATACAGAGAACGCCACAA
AGATACTCCTCGAGAAGAGCAACTCCAAGACACATAATTGTCAGATTCACCAAAGTTGAA
ATGAAGGAAAAAATGTTAAGGGCAGCCAGAGAGAAAGGTCGGGTTACCCTCAAAGGAAAG
CCCATCAGACTAACAGCGGATCTCTCAGCAGAAACCCTACAAGCCAGAAGAGAGTGGGGG
CCAATATTCAACATTCTTAAAGAAAAGAATTTTCAACCCAGAATTTCATATCCAGCCAAA
CTAAGCTTCATAAGTGAAGGAGAAATAAAATACTTTATAGACAAGCAAATGCTGAGAGAT
TTTGTCACCACCAGGCCTGCCCTAAAAGAGCTCCTGAAGGAAGCGCTAAACATGGAAAGG
AACAACCGGTACCAGCCGCTGCAAAATCATGCCAAAATG
>L1HS::chr12:55182357-55188411(+)
CTCCAAGAAATATGGGACTATGTGAAAAGACCAAATCTACGTCTGATTGGTGTACCTGAA
AGTGATGTGGAGAATGGAACCAAGTTGGAAAACACTCTGCAGGATATTATCCAGGAGAAC
TTCCCCAATCTAGCAAGGCAGGCCAACGTTCAGATTCAGGAAATACAGAGAACGCCACAA
AGATACTCCTCGAGAAGAGCAACTCCAAGACACATAATTGTCAGATTCACCAAAGTTGAA
ATGAAGGAAAAAATGTTAAGGGCAGCCAGAGAGAAAGGTCGGGTTACCCTCAAAGGAAAG
CCCATCAGACTAACAGCGGATCTCTCGGCAGAAACCCTACAAGCCAGAAGAGAGTGGGGG
CCAATATTCAACATTCTTAAAGAAAAGAATTTTCAATCCAGAATTTCATATCCAGCCAAA
CTAAGCTTCATAAGTGAAGGAGAAATAAAATACTTTATAGACAAGCAAATGCTGAGAGAT
TTTGTCACCACCAGGCCTGCCCTAAAAGAGCTCCTGAAGGAAGCGCTAAACATGGAAAGG
AACAACCAGTACCAGCCGCTGCAAAATCATGCCAAAATG
>L1HS::chrY:4816954-4822979(-)
CTCCAAGAAATATGGGACTATGTGAAAAGACCAAATCTACGTCTGATTGGTGTACCTGAA
AGTGATGTGGAGAATGGAACCAAGTTGGAAAACACTCTGCAGGATATTATCCAGGAGAAC
TTCCCCAATCTAGCAAGGCAGGCCAATGTTCAGATTCAGGAAATACAGAGAACGCCACAA
AGATACTCCTCGAGAAGAGCAACTCCAAGACACATAATTGTCAGATTCACCAAAGTTGAA
ATGAAGGAAAAAATGTTAAGGGCAGCCAGAGAGAAAGGTCGGGTTACCCTCAAAGGAAAG
CCCATCAGACTAACAGTGGATCTCTCGGCAGAAACCCTACAAGCCAGAAGAGAGTGGGGG
CCAATATTCAACATTCTTAAAGAAAAGAATTTTCAACCCAGAATTTCATATCCAGCCAAA
CTAAGCTTCATAAGTGAAGGAGAAATAAAATACTTTATAGACAAGCAAATGCTGAGAGAT
TTTGTCACCACCAGGCCTGCCCTAAAAGAGCTCCTGAAGGAAGCGCTAAACATGGAAAGG
AACAACCGGTACCAGCTGCTGCAAAATCATGCCAAAATG
>L1HS::chr15:88053122-88059151(+)
CTCCAAGAAATATGGGACTATGTGAAAAGACCAAATCTACGTCTGATTGGTGTACCTGAA
AGTGATGTGGAGAATGGAACCAAGTTGGAAAACACTCTGCAGGATATTATCCAGGAGAAC
TTCCCCAATCTAGCAAGGCAGGCCAACGTTCAGATTCAGGAAATACAGAGAACGCCACAA
AGATACTCCTCGAGAAGAGCAACTCCAAGACACATAATTGTCAGATTCACCAAAGTTGAA
ATGAAGGAAAAAATGTTAAGGGCAGCCAGAGAGAAAGGTCAGGTTACCCTCAAAGGAAAG
CCCATCAGACTAACAGCGGATCTCTCGGCAGAAACCCTACAAGCCAGAAGAGAGTGGGGG
CCAATATTCAACATTCTTAAAGAAAAGAATTTTCAACCCAGAATTTCATATCCAGCCAAA
CTAAGCTTCATAAGTGAAGGAGAAATAAAATACTTTATAGACAAGCAAATGCTGAGAGAT
TTGGTCACCACCAGGCCTGCCCTAAAAGACCTCCTGAAGGAAGCACTAAACATGGAAAGG
AACAACCGGTACCAGCCGCTGCAAAATCATGCCAAAATG
>L1HS::chrX:129651351-129657381(+)
CTCCAAGAAATATGGGACTATGTGAAAAGACCAAATCTACGTCTGATTGGTGTACCTGAA
AGTGATGTGGAGAATGGAACCAAGTTGGAAAACACTCTGCAGGATATTATCCAGGAGAAC
TTCCCCAATCTAGCAAGGCAGGCCAACGTTCAGATTCAGGAAATACAGAGAACGCCACAA
AGATACTCCTCGAGAAGAGCAACTCCAAGACACATAATTGTCAGATTCACCAAAGTTGAA
ATGAAGGAAAAAATGTTAAGGGCAGCCAGAGAGAAAGGTCGGGTTACCCTCAAAGGAAAG
CCCATCAGACTAACAGCGGATCTCTCGGCAGAAACCCTACAAGCCAGAAGAGAGTGGGGG
CCAATATTCAACATTCTTAAAGAAAAGAATTTTCAACCCAGAATTTCCTATCCAGCCAAA
CTAAGCTTCATAAGTGAAGGAGAAATAAAATACTTTATAGACAAGCAAATGCTGAGAGAT
TTTGTCACCACCAGGCCTGCCCTAAAAGAGCTCCTGAAGGAAGCACTAAACATGGAAAGG
AACAACCGGTACCAGCCGCTGCAAAATCATGCCAAAATG
>L1HS::chr12:44502023-44508037(-)
CTCCAAGAAATATGGGACTATGTGAAAAGACCAAATCTACGTCTGATTGGTGTACCTGAA
AGTGATGGGGAGAATGGAACCAAGTTGGAAAACACTCTGCAGGATATTATCCAGGAGAAC
TTCCCCAATCTAGCAAGGCAGGCCAACGTTCAGATTCAGGAAATACAGAGAACGCCACAA
AGATACTCCTCGAGAAGAGCAACTCCAAGACACATAATTGTCAGATTCACCAAAGTTGAA
ATGAAGGAAAAAATGTTAAGGGCAGCCAGAGAGAAAGGTCGGGTTACCCTCAAAGGAAAG
CCCATCAGACTAACAGCGGATCTCTCGGCAGAAACCCTACAAGCCAGAAGAGAGTGGGGG
CCAATATTCAACATTCTTAAAGAAAAGAATTTTCAACCCAGAATTTCATATCCAGCCAAA
CTAAGCTTCATAAGTGAAGGAGAAATAAAATACTTTATAGACAAGCAAATGCTGAGAGAT
TTTGTCACCACCAGGCCTGCCCTAAAAGAGCTCCTGAAGGAAGCGCTAAACATGGAAAGG
AACAACTGGTACCAGCCGCTGCAAAATCATGCCAAAATG
>L1HS::chr4:79026889-79032919(+)
CTCCAAGAAATATGGGACTATGTGAAAAGACCAAATCTACATCTGATTGGTGTACCTGAA
AGTGATGTGGAGAATGGAACCAAGTTGGAAAACACTCTGCAGGATATTATCCAGGAGAAC
TTCCCCAATCTAGCAAGGCAGGCCAACGTTCAGATTCAGGAAATACAGAGAACGCCACAA
AGATACTCCTCGAGAAGAGCAACTCCAAGACACATAATTGTCAGATTCACCAAAGTTGAA
ATGAAGGAAAAAATGTTAAGGGCAGCCAGAGAGAAAGGTCGGGTTACCCTCAAAGGAAAG
CCCATCAGACTAACGGCGGATCTCTCGGCAGAAACCCTACAAGCCAGAAGAGAGTGGGGG
CCAATATTCAACATTCTTAAAGAAAAGAATTTTCAACCCAGAATTTCATATCCAGCCAAA
CTAAGCTTCATAAGTGAAGGAGAAATAAAATACTTTATAGACAAGCAAATGCTGAGAGAT
TTTGTCACCACCAGGCCTGCCCTAAAAGAGCTCCTGAAGGAAGCGCTAAACATGGAAAGG
AACAACCGGTACCAGCCGCTGCAAAATCATGCCAAAATG
>L1HS::chrX:43165446-43171039(-)
CTCCAAGAAATATGGGACTATGTGAAAAGACCAAATCTACGTCTGATTGGTGTACCTGAA
AGTGATGTGGAGAATGGAACCAAGTTGGAAAACACTCTGCAGGATATTATCCAGGAGAAC
TTCCCCAATCTAGCAAGGCAGGCCAACGTTCAGATTCAGGAAATACAGAGAACGCCACAA
AGATACTCCTCGAGAAGAGCAACTCCAAGACACATAATTGTCAGATTCACCAAAGTTGAA
ATGAAGGAAAAAATGTTAAGGGCAGCCAGAGAGAAAGGTCGGGTTACCCTCAAAGGAAAG
CCCATCAGACTAACAGCGGATCTCTCGGCAGAAACCCTACAAGCCAGAAGAGAGTGGGGG
CCAATATTCAACATTCTTAAAGAAAAGAATTTTCAACCCAGAATTTCATATCCAGCCAAA
CTAAGCTTCATAAGTGAAGGAGAAATAAAATACTTTATAGACAAGCAAATGCTGAGAGAT
TTTGTCTCCACCAGGCCTGCCCTAAAAGAGCTCCTGAAGGAAGCACTAAACATGGAAAGG
AACAACCGGTACCAGCCGCTGCAAAATCATGCCAAAATG
>L1HS::chr18:35399701-35405762(+)
CTCCAAGAAATATGGGACTATGTGAAAAGACCAAATCTACGTCTGATTGGTGTACCTGAA
AGTGATGTGGAGAATGGAACCAAGTTGGAAAACACTCTGCAGGATATTATCCAGGAGAAC
TTCCCCAATCTAGCAAGGCAGGCCAACGTTCAGATTCAGGAAATACAGAGAACTCCACAA
AGATACTCCTCGAGAAGAGCAACTCCAAGACACATAATTGTCAGATTCACCAAAGTTGAA
ATGAAGGAAAAAATGTTAAGGGCAGCCAGAGAGAAAGGTCGGGTTACCCTCAAAGGAAAG
CCCATCAGACTAACAGCGGATCTCTCGGCAGAAACCCTACAAGCCAGAAGAGAGTGGGGG
CCAATATTCAACATTCTTAAAGAAAAGAATTTTCAACCCAGAATTTCATATCCAGCCAAA
CTAAGCTTCATAAGTGAAGGAGAAATAAAATACTTTATAGACAAGCAAATGCTGAGAGAT
TTTGTCACCACCAGGCCTGCCCTAAAAGAGCTCCTGAAGGAAGCCCTAAACATGGAAAGG
AACAACCGGTACCAGCCGCTGCAAAATCATGCCAAAATG
>L1HS::chr2:103182814-103188844(-)
CTCCAAGAAATATGGGACTATGTGAAAAGACCAAATCTACGTCTGATTGGTGTACCTGAA
AGTGATGTGGAGAATGGAACCAAGTTGGAAAACACTCTGCAGGATATTATCCAGGAGAAC
TTCCCCAATCTAGCAAGGCAGACCAACGTTCAGATTCAGGAAATACAGAGAACTCCACAA
AGATACTCCTCGAGAAGAGCAACTCCAAGACACATAATTGTCAGATTCACCAAAGTTGAA
ATGAAGGAAAAAATGTTAAGGGCAGCCAGAGAGAAAGGTCGGGTTACCCTCAAAGGAAAG
CCCATCAGACTAACAGCGGATCTCTCGGCAGAAACCCTACAAGCCAGAAGAGAGTGGGGG
CCAATATTCAACATTCTTAAAGAAAAGAATTTTCAACCCAGAATTTCATATCCAGCCAAA
CTAAGCTTCATAAGTGAAGGAGAAATAAAATACTTTATAGACAAGCAAATGCTGAGAGAT
TTTGTCACCACCAGGCCTGCCCTAAAAGAGCTCCTGAAGGAAGCCCTAAACATGGAAAGG
AACAACCGGTACCAGCCGCTGCAAAATCATGCCAAAATG
>L1HS::chr2:167844964-167851019(+)
CTCCAAGAAATATGGGACTATGTGAAAAGACCAAATCTACGTCTGATTGGTGTACCTGAA
AGTGATGTGGAGAATGGAACCAAGTTGGAAAACACTCTGCAGGATATTATCCAGGAGAAC
TTCCCCAATCTAGCAAGGCAGGCCAACGTTCAGATTCAGGAAATACAGAGAACTCCACAA
AGATACTCCTCGAGAAGAGCAACTCCAAGACACATAATTGTCAGATTCACCAAAGTTGAA
ATGAAGGAAAAAATGTTAAGGGCAGCCAGAGAGAAAGGTCGGGTTACCCTCAAAGGAAAG
CCCATCAGACTAACAGCGGATCTCTCGGCAGAAACCCTACAAGCCAGAAGAGAGTGGGGG
CCAATATTCAACATTCTTAAAGAAAAGAATTTTCAACCCAGAATTTCATATCCAGCCAAA
CTAAGCTTCATAAGTGAAGGAGAAATAAAATACTTTATAGACAAGCAAATGCTGAGAGAT
TTTGTCACCACCAGGCCTGCCCTAAAAGAGCTCCTGAAGGAAGCCCTAAACATGGAAAGG
AACAACCGGTACCAGCCGCTGCAAAATCATGCCAAAATG
>L1HS::chr5:166393765-166399820(-)
CTCCAAGAAATATGGGACTATGTGAAAAGACCAAATCTACGTCTGATTGGTGTACCTGAA
AGTGATGTGGAGAATGGAACCAAGTTGGAAAACACTCTGCAGGATATTATCCAGGAGAAC
TTCCCCAATCTAGCAAGGCAGGCCAACGTTCAGATTCAGGAAATACAGAGAACTCCACAA
AGATACTCCTCGAGAAGAGCAACTCCAAGACACATAATTGTCAGATTCACCAAAGTTGAA
ATGAAGGAAAAAATGTTAAGGGCAGCCAGAGAGAAAGGTCGGGTTACCCTCAAAGGAAAG
CCCATCAGACTAACAGCGGATCTCTCGGCAGAAACCCTACAAGCCAGAAGAGAGTGGGGG
CCAATATTCAACATTCTTAAAGAAAAGAATTTTCAACCCAGAATTTCATATCCAGCCAAA
CTAAGCTTCATAAGTGAAGGAGAAATAAAATACTTTATAGACAAGCAAATGCTGAGAGAT
TTTGTCACCACCAGGCCTGCCCTAAAAGAGCTCCTGAAGGAAGCCCTAAACATGGAAAGG
AACAACTGGTACCAGCCGCTGCAAAATCATGCCAAAATG
>L1HS::chr1:81404888-81410942(-)
CTCCAAGAAATATGGGACTATGTGAAAAGACCAAATCTACGTCTGATTGGTGTACCTGAA
AGTGATGTGGAGAATGGAACCAAGTTGGAAAACACTCTGCAGGATATTATCCAGGAGAAC
TTCCCCAATCTAGCAAGGCAGGCCAACGTTCAGATTCAGGAAATACAGAGAACGCCACAA
AGATACTCCTCGAGAAGAGCAACTCCAAGACACATAATTGTCAGATTCACCAAAGTTGAA
ATGAAGGAAAAAATGTTAAGGGCAGCCAGAGAGAAAGGTCGGGTTACCCTCAAAGGAAAG
CCCATCAGACTAACAGCGGATCTCTCGGCAGAAACCCTACAAGCCAGAAGAGAGTGGGGG
CCAATATTCAACATTCTTAAAGAAAAGAATTTTCAACCCAGAATTTCATATCCAGCCAAA
CTAAGCTTCATAAGTGAAGGAGAAATAAAATACTTTATAGAAAAGCAAATGCTGAGAGAT
TTTGTCACCACCAGGCCTGCCCTAAAAGAGCTCCTGAAGGAAGCACTAAACATGGAAAGG
AACAACCGGTACCAGCTGCTGCAAAATCATGCCAAAATG
>L1HS::chr10:111572195-111578215(-)
CTCCAAGAAATATGGGACTATGTGAAAAGACCAAATCTACGTCTGATTGGTGTACCTGAA
AGTGATGTGGAGAATGGAACCAAGTTGGAAAACACTCTGCAGGATATTATCCAGGAGAAC
TTCCCCAATCTAGCAAGGCAGGCCAACGTTCAGATTCAGGAAATACAGAGAACGCCACAA
AGATACTCCTCGAGAAGAGCAACTCCAAGACACATAATTGTCAGATTCACCAAAGTTGAA
ATGAAGGAAAAAATGTTAAGGGCAGCCAGAGAGAAAGGTCGGGTTACCCTCAAAGGAAAG
CCCATCAGACTAACAGCGGATCTCTCGGCAGAAACCCTACAAGCCAGAAGAGAGTGGGGG
CCAATATTCAACATTCTTAAAGAAAAGAATTTTCAACCCAGAATTTCATATCCAGCCAAA
CTAAGCTTCATAAGTGAAGGAGAAATAAAATACTTTATAGACAAGCAAATGCTGAGAGAT
TTTGTCACCACCAGGCCTGCCCTAAAAGAGCTCCTGAAGGAAGTGCTAAACATGGAAAGG
AACAACCGGTACCAGCCGCTGCAAAATCATGCCAAAATG
>L1HS::chr12:3608361-3614394(-)
CTCCAAGAAATATGGGACTATGTGAAAAGACCAAATCTACGTCTGATTGGTGTACCTGAA
AGTGATGTGGAGAATGGAACCAAGTTGGAAAACACTCTGCAGGATATTATCCAGGAGAAC
TTCCCCAATCTAGCAAGGCAGGCCAACGTTCAGATTCAGGAAATACAGAGAACGCCACAA
AGATACTCCTCGAGAAGAGCAACTCCAAGACACATAATTGTCAGATTCACCAAAGTTGAA
ATGAAGGAAAAAATGTTAAGGGCAGCCAGAGAGAAAGGTCGGGTTACCCTCAAAGGAAAG
CCCATCAGACTAACAGCGGATCTCTTGGCAGAAACCCTACAAGCCAGAAGAGAGTGGGGG
CCAATATTCAACATTCTTAAAGAAAAGAATTTTCAACCCAGAATTTCATATCCAGCCAAA
CTAAGCTTCATAAGTGAAGGAGAAATAAAATACTTTATAGACAAGCAAATGCTGAGAGAT
TTTGTCACCACCAGGCCTGCCCTAAAAGAGCTCCTGAAGGAAGCGCTAAACATGGAAAGG
AACAACCGGTACCAGCCGCTGCAAAATCATGCCAAAATG
>L1HS::chr6:113024947-113030980(+)
CTCCAAGAAATATGGGACTATGTGAAAAGACCAAATCTACATCTGATTGGTGTACCTGAA
AGTGATGTGGAGAATGGAACCAAGTTGGAAAACACTCTGCAGGATATTATCCAGGAGAAC
TTCCCCAATCTAGCAAGGCAGGCCAACGTTCAGATTCAGGAAATACAGAGAATGCCACAA
AGATACTCCTCGAGAAGAGCAACTCCAAGACACATAATTGTCAGATTCACCAAAGTTGAA
ATGAAGGAAAAAATGTTAAGGGCAGCCAGAGAGAAAGGTCGGGTTACCCTCAAAGGAAAG
CCCATCAGACTAACAGTGGATCTCTCGGCAGAAACCCTACAAGCCAGAAGAGAGTGGGGG
CCAATATTCAACATTCTTAAAGAAAAGAATTTTCAACCCAGAATTTCATATCCAGCCAAA
CTAAGCTTCATAAGTGAAGGAGAAATAAAATACTTTATAGACAAGCAAATGCTGAGAGAT
TTTGTCACCACCAGGCCTGCCCTAAAAGAGCTCCTGAAGGAAGCGCTAAACATGGAAAGG
AACAACCGGTACCAGCCGCTGCAAAATCATGCCAAAATG
>L1HS::chr5:151456429-151462452(+)
CTCCAAGAAATATGGGACTATGTGAAAAGACCAAATCTACGTCTGATTGGTGTACCTGAA
AGTGATGGGGAGAATGGAACCAAGTTGGAAAACACTCTGCAGGATATTATCCAGGAGAAC
TTCCCCAATCTAGCAAGGCAGGCCAACGTTCAGATTCAGGAAATACAGAGAACGCCACAA
AGATACTCCTCGAGAAGAGCAACTCCAAGACACATAATTGTCAGATTCACCAAAGTTGAA
ATGAAGGAAAAAATGTTAAGGGCAGCCAGAGAGAAAGGTCGGGTTACCCTCAAAGGAAAG
CCCATCAGACTAACAGCGGATCTCTCGGCAGAAACCCTACAAGCCAGAAGAGAGTGGGGG
CCAATATTCAACATTCTTAAAGAAAAGAATTTTCAACCCAGAATTTCATATCCAGCCAAA
CTAAGCTTCATAAGTGAAGGAGAAATAAAATACTTTACAGACAAGCAAATGATGAGAGAT
TTTGTCACCACCAGGCCTGCCCTAAAAGAGCTCCTGAAGGAAGCGCTAAACATGGAAAGG
AACAACCGGTACCAGCCACTGCAAAATCATGCCAAAATG
>L1HS::chr2:197770311-197776360(+)
CTCCAAGAAATATGGGTCTATGTGAAAAGACCAAATCTACGTCTGATTGGTGTACCTGAA
AGAGATGTGGAGAATGGAACCAAGTTGGAAAACACTCTGCAGGATATTATCCAGGAGAAC
TTCCCCAATCTAGCAAGGCAGGCCAACGTTCAGATTCAGGAAATACAGAGAACGCCACAA
AGATACTCCTCGAGAAGAGCAACTCCAAGACACATAATTGTCAGATTCACCAAAGTTGAA
ATGAAGGAAAAAATGTTAAGGGCAGCCAGAGAGAAAGGTCGGGTTACCCTCAAAGGAAAG
CCCATCAGACTAACAGCGGATCTCTCGGCAGAAACCCTACAAGCCAGAAGAGAGTGGGGG
CCAATATTCAACATTCTTAAAGAAAAGAATTTTCAACCCAGAATTTCATATCCAGCCAAA
CTAAGCTTCATAAGTGAAGGAGAAATAAAATACTTTATAGACAAGCAAATGCTGAGAGAT
TTTGTCACCACCAGGCCTGCCCTAAAAGAGCTCCTGAAGGAAGCGCTAAACATGGAAAGG
AACAACCGGTACCAGCCACTGCAAAATCATGCCAAAATG
>L1HS::chr8:26971135-26977162(+)
CTCCAAGAAATATGGGACTATGTGAAAAGACCAAATCTACGTCTGATTGGTGTACCTGAA
AGTGATGTGGAGAATGGAACCAAGTTGGAAAACACTCTGCAGGATATTATCCAGGAGAAC
TTCCCCAATCTAGCAAGGCAGGCCAACGTTCAGATTCAGGAAATACAGAGAACGCCACAA
AGATACTCCTCGAGAAGAGCAACTCCAAGACACATAATTGTCAGATTCACCAAAGTTGAA
ATGAAGGAAAAAATGTTAAGGGCAGCCAGAGAGAAAGGTCGGGTTACCCTCAAAGGAAAG
CCCATCAGACTAACAGCGGATCTCTCGGCAGAAACCCTACAAGCCAGAAGAGAGTGGGGG
CCAATATTCAACATTCTTAAAGAAAAGAATTTTCAACCCAGAATTTCATATCCAGCCAAA
CTAAGCTTCATAAGTGAAGGAGAAATAAAATACTTTATAGACAAGCAAATGCTGAGAGAT
TTTGTCACCACCAGGCCTGCCCTAAAAGAGCTCCTGAAGGAAGCGCTAAACATGGAAAGG
AACAACCGGTACCAGCTGCTGCAAAATCATGCCAAAATG
>L1HS::chr2:71638604-71644631(-)
CTCCAAGAAATATGGGACTATGTGAAAAGACCAAATCTACGTCTGATTGGTGTACCTGAA
AGTGATGTGGAGAATGGAACCAAGTTGGAAAACACTCTGCAGGATATTATCCAGGAGAAC
TTCCCCAATCTAGCAAGGCAGGCCAACGTTCAGATTCAGGAAATACAGAGAACGCCACAA
AGATACTCCTCGAGAAGAGCAACTCCAAGACACATAATTGTCAGATTCACCAAAGTTGAA
ATGAAGGAAAAAATGTTAAGGGCAGCCAGAGAGAAAGGTCGGGTTACCCTCAAAGGAAAG
CCCATCAGACTAACAGCGGATCTCTCGGCAGAAACCCTACAAGCCAGAAGAGAGTGGGGG
CCAATATTCAACATTCTTAAAGAAAAGAATTTTCAACCCAGAATTTCATATCCAGCCAAA
CTAAGCTTCATAAGTGAAGGAGAAATAAAATACTTTATAGACAAGCAAATGCTGAGAGAT
TTTGTCACCACCAGGCCTGCCCTAAAAGAGCTCCTGAAGGAAGCGCTAAACATGGAAAGG
AACAACCGGTACCAGCCGCTGCAAAATCATGCCAAAATG
>L1HS::chr3:136682535-136688578(-)
CTCCAAGAAATATGGGACTATGTGAAAAGACCAAATCTACGTCTGATTGGTGTACCTGAA
AGTGATGTGGAGAATGGAACCAAGTTGGAAAACACTCTGCAGGATATTATCCAGGAGAAC
TTCCCCAATCTAGCAAGGCAGGCCAACGTTCAGATTCAGGAAATACAGAGAACGCCACAA
AGATACTCCTCGAGAAGAGCAACTCCAAGACACATAATTGTCAGATTCACCAAAGTTGAA
ATGAAGGAAAAAATGTTAAGGGCAGCCAGAGAGAAAGGTCGGGTTACCCTCAAAGGAAAG
CCCATCAGACTAACAGCGGATCTCTCGGCAGAAACCCTACAAGCCAGAAGAGAGTGGGGG
CCAATATTCAACATTCTTAAAGAAAAGAATTTTCAACCCAGAATTTCATATCCAGCCAAA
CTAAGCTTCATAAGTGAAGGAGAAATAAAATACTTTATAGACAAGCAAATGCTGAGAGAT
TTTGTCACCACCAGGCCTGCCCTAAAAGAGCTCCTGAAGGAAGCGCTAAACATGGAAAGG
AACAACCGGTACCAGCCGCTGCAAAATCATGCCAAAATG
>L1HS::chr1:35031656-35037706(-)
CTCCAAGAAATATGGGACTATGTGAAAAGACCAAATCTACGTCTGATTGGTGTACCTGAA
AGTGATGTGGAGAATGGAACCAAGTTGGAAAACACTCTGCAGGATATTATCCAGGAGAAC
TTCCCCAATCTAGCAAGGCAGGCCAACGTTCAGATTCAGGAAATACAGAGAACGCCACAA
AGATACTCCTCGAGAAGAGCAACTCCAAGACACATAATTGTCAGATTCACCAAAGTTGAA
ATGAAGGAAAAAATGTTAAGGGCAGCCAGAGAGAAAGGTCGGGTTACCCTCAAAGGAAAG
CCCATGAGACTAACAGCGGATCTCTCGGCAGAAACCCTACAAGCCAGAAGAGAGTGGGGG
CCAATATTCAACATTCTTAAAGAAAAGAATTTTCAACCCAGAATTTCATATCCAGCCAAA
CTAAGCTTCATAAGTGAAGGAGAAATAAAATACTTTATAGACAAGCAAATGCTGAGAGAT
TTTGTCACCACCAGGCCTGCCCTAAAAGAGCTCCTGAAGGAAGCGCTAAACATGGAAAGG
AACAACCGGTACCAGCCGCTGCAAAATCATGCCAAAATG
>L1HS::chr6:73698377-73704409(-)
CTCCAAGAAATATGGGACTATGTGAAAAGACCAAATCTACGTCTGATTGGTGTACCTGAA
AGTGATGTGGAGAATGGAATCAAGTTGGAAAACACTCTGCAGGATATTATCCAGGAGAAC
TTCCCCAATCTAGCAAGGCAGGCCAACGTTCAGATTCAGGAAATACAGAGAACGCCACAA
AGATACTCCTCGAGAAGAGCAACTCCAAGACACATAATTGTCAGATTCACCAAAGTTGAA
ATGAAGGAAAAAATGTTAAGGGCAACCAGAGAGAAAGGTCGGGTTACCCTCAAAGGAAAG
CCCATCAGACTAACAGCGGATCTCTCGGCAGAAACCCTACAAGCCAGAAGAGAGTGGGGG
CCAATATTCAACATTCTTAAAGAAAAGAATTTTCAACCCAGAATTTCATATCCAGCCAAA
CTAAGCTTCATAAGTGAAGGAGAAATAAAATACTTTATAGACAAGCAAATGCTGAGAGAT
TTTGTCACCACCAGGCCTGCCCTAAAAGAGCTCTTGAAGGAAGCGCTAAACATGGAAAGG
AACAACCGGTACCAGCCGCTGCAAAATCATGCCAAAATG
>L1HS::chr4:170436652-170442683(-)
CTCCAAGAAATATGGGACTATGTGAAAAGACCAAATCTACGTCTGATTGGTGTACCTGAA
AGTGATGTGGAGAAGGGAACCAAGTTGGAAAACACTCTGCAGGATATTATCCAGGAGAAC
TTCCCCAATCTAGCAAGGCAGGCCAACGTTCAGATTCAGGAAATACAGAGAACGCCACAA
AGATACTCCTCGAGAAGAGCAACTCCCAGACACATAATTGTCAGATTCACCAAAGTTGAA
ATGAAGGAAAAAATGTTAAGGGCAGCCAGAGAGAAAGGTCGGGTTACCCTCAAAGGAAAG
CCCATCAGACTAACAGCGGATCTCTCGGCAGAAACCCTACAAGCCAGAAGAGAGTGGGGG
CCAATATTCAACATTCTTAAAGAAAAGAATTTTCAACCCAGAATTTCATATACAGCCAAA
CTAAGCTTCATAAGTGAAGGAGAAATAAAATACTTTATAGACAAGCAAATGCTGAGAGAT
TTTGTCACCACCAGGCCTGCCCTAAAAGAGCTCCTGAAGGAAGCGCTAAACATGGAAAGG
AACAACCGGTACCAGCCGCTGCAAAATCATGCCAAAATG
>L1HS::chrX:26332534-26338563(-)
CTCCAAGAAATATGGGACTATGTGAAAAGACCAAATCTACGTCTGATTGGTGTACCTGAA
AGTGATGTGGAGAATGGAACCAAGTTGGAAAACACTCTGCAGGATATTATCCAGGAGAAC
TTCCCCAATCTAGCAAGGCAGGCCAACGTTCAGATTCAGGAAATACAGAGAACGCCACAA
AGATACTCCTCGAGAAGAGCAACTCCAAGACACATAATTGTCAGATTCACCAAAGTTGAA
ATGAAGGAAAAAATGTTAAGGGCAGCCAGAGAGAAAGGTCGGGTTACCCTCAAAGGAAAG
CCCATCAGACTAACAGCGGATCTCTCGGCAGAAACCCTACAAGCCAGAAGAGAGTGGGGG
CCAATATTCAACATTCTTAAAGAAAAGAATTTTCAACCCAGAATTTCATATCCAGCCAAA
CTAAGCTTCATAAGTGAAGGAGAAATAAAATACTTTATAGACAAGCAAATGCTGAGAGAT
TTTGTCACCACCAGGCCTGCCCTAAAAGAGCTCGTGAAGGAAGCGCTAAACATGGAAAGG
AACAACCGGTACCAGACGCTGCAAAATCATGCCAAAATG
>L1HS::chr2:173179998-173186025(+)
CTCCAAGAAATATGGGACTATGTGAAAAGACCAAATCTACGTCTGATTGGTGTACCTGAA
AGTGATGTGGAGAATGGAACCAAGTTGGAAAACACTCTGCAGGATATTATCCAGGAGAAC
TTCCCCAATCTAGCAAGGCAGGCCAACGTTCAGATTCAGGAAATACAGAGAACGCCACAA
AGATACTCCTCGAGAAGAGCAACTCCAAGACACATAATTGTCAGATTCACCAAAGTTGAA
ATGAAGGAAAAAATGTTAAGGGCAGCCAGAGAGAAAGGTCGGGTTACCCTCAAAGGAAAG
CCCATCAGACTAACAGCGGATCTCTCGGCAGAAACCCTACAAGCCAGAAGAGAGTGGGGG
CCAATATTCAACATTCTTAAAGAAAAGAATTTTCAACCCAGAATTTCATATCCAGCCAAA
CTAAGCTTCATAAGTGAAGGAGAAATAAAATACTTTATAGACAAGCAAATGCTGAGAGAT
TTTGTCACCACCAGGCCTGCCCTAAAAGAGCTCCTGAAGGAAGCGCTAAACATGGAAAGG
AACAACCGGTACCAGCCGCTGCAAAATCATGCCAAAATG
>L1HS::chr3:162954729-162960750(+)
CTCCAAGAAATATGGGACTATGTGAAAAGACCAAATCTACGTCTGATTGGTGTACCTGAA
AGTGATGTGGAGAATGGAACCAAGTTGGAAAACACTCTGCAGGATATTATCCAGGAGAAC
TTCCCCAATCTAGCAAGGCAGGCCAACATTCAGATTCAGGAAATACAGAGAACGCCACAA
AGATACTCCTCGAGAAGAGCAACTCCAAGACACATAATTGTCAGATTCACCAAAGTTGAA
ATGAAGGAAAAAATGTTAAGGGCAGCCAGAGAGAAAGGTCGGGTTACCCTCAAAGGAAAG
CCCATCAGACTAACAGCGGATCTCTCGGCAGAAACCCTACAAGCCAGAAGAGAGTGGGGG
CCAATATTCAACATTCTTAAAGAAAAGAATTTTCAACCCAGAATTTCATATCCAGCCAAG
CTAAGCTTCATAAGTGAAGGAGAAATAAAATACTTTATAGACAAGCAAATGCTGAGAGAT
TTTGTCACCACCAGGCCTGCCCTAACAGAGCTCCTGAAGGAAGCGCTAAACATGGAAAGG
AACAACCGGTACCAGCCGCTGCAAAATCATGCCAAAATG
>L1HS::chr2:11136231-11142262(-)
CTCCAAGAAATATGGGACTATGTGAAAAGACCAAATCTACGTCTGATTGGTGTACCTGAA
AGTGATGTGGAGAATGGAACCAAGTTGGAAAACACTCTGCAGGATATTATCCAGGAGAAC
TTCCCCAATCTAGCAAGGCAGGCCAACGTTCAGATTCAGGAAATACAGAGAACGCCACAA
AGATACTCCTCGAGAAGAGCAACTCCAAGACACATAATTGTCAGATTCACCAAAGTTGAA
ATGAAGGAAAAAATGTTAAGGGCAGCCAGAGAGAAAGGTCGGGTTACCCTCAAAGGAAAG
CCCATCAGACTAACAGCGGATCTCTCGGCAGAAACCCTACAAGACAGAAGAGAGTGGGGG
CCAATATTCAACATTCTTAAAGAAAAGAATTTTCAACCCAGAATTTCATATCCAGCCAAA
CTAAGCTTCATAAGTGAAGGAGAAATAAAATACTTTATAGACAAGCAAATGCTGAGAGAT
TTTGTCACCACCAGGCCTGCCCTAAAAGAGCTCCTGAAGGAAGCGCTAAACATGGAAAGG
AACAACCGGTACCAGCCACTGCAAAATCATGCCAAAATG
>L1HS::chr2:178837800-178843817(+)
CTCTAAGAAATATGGGACTATGTGAAAAGACCAAATCTACGTCTGATTGGTGTACCTGAA
AGTGATGTGGAGAATGGAACCAAGTTGGAAAACACTCTGCAGGATATTATCCAGGAGAAC
TTCCCCAATCTAGCAAGGCAGGCCAACGTTCAGATTCAGGAAATACAGAGAACGCCACAA
AGATACTCCTCGAGAAGAGCAACTCCAAGACACATAATTGTCAGATTCACCAAAGTTGAA
ATGAAGGAAAAAATGTTAAGGGCAGCCAGAGAGAAAGGTCGGGTTACCCTCAAAGGAAAG
CCCATCAGACTAACAGCGGATCTCTCGGCAGAAACCCTACAAGCCAGAAGAGAGTGGGGG
CCAATATTCAACATTCTTAAAGAAAAGAATTTTCAACCCAGAATTTCATATCCAGCCAAA
CTAAGCTTCATAAGTGAAGGAGAAATAAAATACTTTATAGACAAGCAAATGCTGAGAGAT
TTTGTCACCACCAGGCCTGCCCTAAAAGAGCTCCTGAAGGAAGCGCTAAATATGGAAAGG
AACAACCGGTACCAGCCGCTGCAAAATCATGCCAAAATG
>L1HS::chr22:2905927129065303(+)
CTCCAAGAAATATGGGACTATGTGAAAAGACCAAATCTACGTCTGATTGGTGTACCTGAA
AGTGATGTGGAGAATGGAACCAAGTTGGAAAACACTCTGCAGGATATTATCCAGGAGAAC
TTCCCCAATCTAGCAAGGCAGGCCAACGTTCAGATTCAGGAAGTACAGAGAACACCACAA
AGATACTCCTCGAGAAGAGCAACTCCAAGACACATAATTGTCAGATTCACCAAAGTTGAA
ATGAAGGAAAAAATGTTAAGGGCAGCCAGAGAGAAAGGTCGGGTTACCCTCAAAGGAAAG
CCCATCAGACTAACAGCGGATCTCTCGGCAGAAACCCTACAAGCCAGAAGAGAGTGGGGG
CCAATATTCAACATTCTTAAAGAAAAGAATTTTCAACCCAGAATTTCATATCCAGCCAAA
CTAAGCTTCATAAGTGAAGGAGAAATAAAATACTTTATAGACAAGCAAATGCTGAGAGAT
TTTGTCACCACCAGGCCTGCCCTAAAAGAGCTCCTGAAGGAAGCGCTAAACATGGAAAGG
AACAACCGGTACCAGCCGCTGCAAAATCATGCCAAAATG
>L1HS::chr11:109048221-109054253(-)
CTCCAAGAAATATGGGACTATGTGAAAAGACCAAATCTACGTCTGATTGGTGTACCTGAA
AGTGATGGGGAGAATGGAACCAAGTTGGAAAACACTCTGCAGGATATTATCCAGGAGAAC
TTCCCCAATCTAGCAAGGCAGGCCAACGTTCAGATTCAGGAAATACAGAGAACGCCACAA
AGATACTCCTCGAGAAGAGCAACTCCAAGACACATAATTGTCAGATTCACCAAAGTTGAA
ATGAAGGAAAAAATGTTAAGGGCAGCCAGAGAGAAAGGTCGGGTTACCCTCAAAGGAAAG
CCCATCAGACTAACAGCGGATCTCTCGGCAAAAACCCTACAAGCCAGAAGAGAGTGGGGG
CCAATATTCAACATTCTTAAAGAAAAGAATTTTCAACCCAGAATTTCATATCCAGCCAAA
CTAAGCTTCATAAGTGAAGGAGAAATAAAATACTTTATAGACAAGCAAATGCTGAGAGAT
TTTGTCACCACCAGGCCTGCCCTAAAAGAGCTCCTGAAGGAAGCGCTAAACATGGAAAGG
AACAACCGGTACCAGCCGCTGCAAAATCATGCCAAAATG
>L1HS::chr2:113261389-113267422(-)
CTCCAAGAAATATGGGACTATGTGAAAAGACCAAATCTACGTCTGATTGGTGTACCTGAA
AGTGATGTGGAGAATGGAACCAAGTTGGAAAACACTCTGCAGGATATTATCCAGGAGAAC
TTCCCCAATCTAGCAAGGCAGGCCAACGTTCAGATTCAGGAAATACAGAGAACGCCACAA
AGATACTCCTCGAGAAGAGCAACTCCAAGACACATAATTGTCAGATTCACCAAAGTTGAA
ATGAAGGAAAAAATGTTAAGGGCAGCCAGAGAGAAAGGTCAGGTTACCCTCAAAGGAAAG
CCCATCAGACTAACAGCGGATCTCTCGGCAGAAACCCTACAAGCCAGAAGAGAGTGGGGG
CCAATATTCAACATTCTTAAAGAAAAGAATTTTCAACCCAGAATTTCATATCCAGCCAAA
CTAAGCTTCATAAGTGAAGGAGAAATAAAATACTTTATAGACAAGCAAATGCTGAGAGAT
TTTGTCACCACCAGGCCTGCCCTAAAAGAGCTCCTGAAGGAAGCGCTAAACATGGAAAGG
AACAACCGGTACCAGCCACTGCAAAATCATGCCAAAATG
>L1HS::chr3:26439508-26445536(-)
CTCCAAGAAATATGGGACTATGTGAAAAGACCAAATCTACGTCTGATTGGTGTACCTGAA
AGTGATGTGGAGAATGGAACCAAGTTGGAAAACACTCTGCAGGATATTATCCAGGAGAAC
TTCCCCAATCTAGCAAGGCAGGCCAACGTTCAGATTCAGGAAATACAGAGAACGCGACAA
AGATACTCCTCGAGAAGAGCAACTCCAAGACACATAATTGTCAGATTCACCAAAGTTGAA
ATGGAGGAAAAAATGTTAAGGGCAGCCAGAGAGAAAGGTCGGGTTACCCTCAAAGGAAAG
CCCATCAGACTAACAGCAGATCTCTCGGCAGAAACCCTACAAGCCAGAAGAGAGTGGGGG
CCAATATTCAACATTCTTAAAGAAAAGAATTTTCAACCCAGAATTTCATATCCAGCCAAA
CTAAGCTTCATAAGTGAAGGAGAAATAAAATACTTTATAGACAAGCAAATGTTGAGAGAT
TTTGTCACCACCAGGCCTGCCCTAAAAGAGCTCCTGAAGGAAGCGCTAAACATGGAAAGG
AACAACCGGTACCAGCTGCTGCAAAATCATGCCAAAATG
>L1HS::chr10:33799773-33805804(-)
CTCCAAGAAATATGGGACTATGTGAAAAGACCAAATCTACGTCTGATTGGTGTACCTGAA
AGTGATGTGGAGAATGGAACCAAGTTGGAAAACACTCTGCAGGATATTATCCAGGAGAAC
TTCCCCAATCTAGCAAGGCAGGCCAACGTTCAGATTCAGGAAATACAGAGAACGCCACAA
AGATACTCCTCGAGAAGAGCAACTCCAAGACACATAATTGTCAGATTCACCAAAGTTGAA
ATGAAGGAAAAAATGTTAAAGGCAGCCAGAGAGAAAGGTCGGGTTACCCTCAAAGGAAAG
CCCATCAGACTAACAGCGGATCTCTCGGCAGAAACCCTACAAGCCAGAAGAGAGTGGGGG
CCAATATTCAACATTCTTAAAGAAAAGAATTTTCAACCCAGAATTTCATATCCAGCCAAA
CTAAGCTTCATAAGTGAAGGAGAAATAAAATACTTTATAGACAAGCAAATGCTGAGAGAT
TTTGTCACCACCAGGACTGCCCTAAAAGAGCTCCTGAAGGAAGCGCTAAACATGGAAAGG
AACAACCGGTACCAGCCACTGCAAAATCATGCCAAAATG
>L1HS::chr20:23406745-23412777(+)
CTCCAAGAAATATGGGACTATGTGAAAAGACCAAATCTACGTCTGATTGGTGTACCTGAA
AGTGATGTGGAGAATGGAACCAAGTTGGAAAACACTCTGCAGGATATTATCCAGGAGAAC
TTCCCCAATCTAGCAAGGCAGGCCAACGTTCAGATTCAGGAAATACAGAGAACGCCACAA
AGATACTCCTCGAGAAGAGCAACTCCAAGACACATAATTGTCAGATTCACCAAAGTTGAA
ATGAAGGAAAAAATGTTAAGGGCAGCCAGAGAGAAAGGTCGGGTTACCCTCAAAGGAAAG
CCCATCAGACTAACAGCGGATCTCTCGGCAGAAACCCTACAAGCCAGAAGAGAGTGGGGG
CCAATATTCAACATTCTTAAAGAAAAGAATTTTCAACCCAGAATTTCATATCCAGCCAAA
CTAAGCTTCATAAGTGAAGGAGAAATAAAATACTTTATAGACAAGCAAATGCTGAGAGAT
TTTGTCACCACCAGGCCTGCCCTAAAAGAGCTCCTGAAGGAAGCGCTAAACATGGAAAGG
AACAACCAGTACCAGCTGCTGCAAAATCATGCCAAAATG
>L1HS::chrX:154745677-154751709(-)
CTCCAAGAAATATGGGACTATGTGAAAAGACCAAATCTACGTCTGATTGGTGTACCTGAA
AGTGATGTGGAGAATGGAACCAAGTTGGAAAACACTCTGCAGGATATTATCCAGGAGAAC
TTCCCCAATCTAGCAAGGCAGGCCAACGTTCAGATTCAGGAAATACAGAGAACGCCACAA
AGATACTCCTCGAGAAGAGCAACTCCAAGACACATAATTGTCAGATTCACCAAAGTTGAA
ATGAAGGAAAAAATGTTAAGGGCAGCCAGAGAGAAAGGTCGGGTTACCCTCAAAGGAAAG
CCCATCAGACTAACAGCGGATCTGTCGGCAGAAACCCTACAAGCCAGAAGAGAGTGGGGG
CCAATATTCAACATTCTTAAAGAAAAGAATTTTCAACCCAGAATTTCATATCCAGCCAAA
CTAAGCTTCATAAGTGAAGGAGAAATAAAATACTTTATAGACAAGCAAATGCTGAGAGAT
TTTGTCACCACCAGGCCTGCCCTAAAAGAGCTCCTGAAGGAAGTGCTCAACATGGAAAGG
AACAACCGGTACCAGCCGCTGCAAAATCATGCCAAAATG
>L1HS::chrY:5474185-5480240(-)
CTCCAAGAAATATGGGACTATGTGAAAAGACCAAATCTACGTCTGATTGGTGTACCTGAA
AGTGATGTGGAGAATGGAACCAAGTTGGAAAACACTCTGCAGGATATTATCCAGGAGAAC
TTCCCCAATCTAGCAAGGCAGGCCAACGTTCAGATTCAGGAAATACAGAGAACGCCACAA
AGATACTCCTCGAGAAGAGCAACTCCAAGACACATAATTGTCAGATTCACCAAAGTTGAA
ATGAAGGAAAAAATGTTAAGGGCAGCCAGAGAGAAAGGTCGGGTTACCCTCAAAGGAAAG
CCCATCAGACTAACAGCGGATCTCTCGGCAGAAACCCTACAAGCCAGAAGAGAGTGGGGG
CCAATATTCAACATTCTTAAAGAAAAGAATTTTCAACCCAGAATTTCATATCCAGCCAAA
CTAAGCTTCATAAGTGAAGGAGAAATAAAATACTTTATAGACAAGCAAATGCTGAGAGAT
TTTGTCACCACCAGGCCTGCCCTAAAAGAGCTCCTGAAGGAAGCGCTAAACATGGAAAGG
AACAACCGGTACCAGCCGCTGCAAAATCATGCCAAAATG
>L1HS::chr13:31876451-31882507(+)
CTCCAAGAAATATGGGACTATGTGAAAAGACCAAATCTACGTCTGATTGGTGTACCTGAA
AGTGATGTGGAGAATGGAACCAAGTTGGAAAACACTCTGCAGGATATTATCCAGGAGAAC
TTCCCCAATCTAGCAAGGCAGGCCAACGTTCAGATTCAGGAAATACAGAGAACGCCACAA
AGATACTCCTCGAGAAGAGCAACTCCAAGACACATAATTGTCAGATTCACCAAAGTTGAA
ATGAAGGAAAAAATGTTAAGGGCAGCCAGAGAGAAAGGTCGGGTTACCCTCAAAGGAAAG
CCCATCAGACTAACAGCGGATCTCTCGGCAGAAACCCTACAAGCCAGAAGAGAGTGGGGG
CCAATATTGAACATTCTTAAAGAAAAGAATTTTCAACCCAGAATTTCATATCCAGCCAAA
CTAAGCTTCATAAGTGAAGGAGAAATAAAATACTTTATAGACAAGCAAATGCTGAGAGAT
TTTGTCGCCACCAGGCCTGCCCTAAAAGAGCTCCTGAAGGAAGCGCTAAACATGGAAAGG
AACAACCGGTACCAGCCGCTGCAAAATCATGCCAAAATG
>L1HS::chr4:59944565-59950595(+)
CTCCAAGAAATATGGGACTATGTGAAAAGACCAAATCTACGTCTGATTGGTGTACCTGAA
AGTGATGTGGAGAATGGAACCAAGTTGGAAAACACTCTGCAGGATATTATCCAGGAGAAC
TTCCCCAATCTAGCAAGGCAGGCCAACGTTCAGATTCAGGAAATACAGAGAACGCCACAA
AGATACTCCTCGAGAAGAGCAACTCCAAGACACATAATTGTCAGATTCACCAAAGTTGAA
ATGAAGGAAAAAATGTTAAGGGCAGCCAGAGAGAAAGGTCGGGTTACCCTCAAAGGAAAG
CCCATCAGACTAACAGCGGATCTCTCAGCAGAAACCCTACAAGCCAGAAGAGAGTGGGGG
CCAATATTCAACATTCTTAAAGAAAAGAATTTTCAACCCAGAATTTCATATCCAGCCAAA
CTAAGCTTCATAAGTGAAGGAGAAATAAAATACTTTATAGACAAGCAAATGCTGAGAGAT
TTTGTCACCACCAGGCCTGCCCTAAAAGAGCTCCTGAAGGAAGCGCTAAACATGGAAAGG
AACAACCGGTACCAGCCGCTGCAAAATCATGCCAAAATG
>L1HS::chr5:13416609-13422637(+)
CTCCAAGAAATATGGGACTATGTGAAAAGACCAAATCTACGTCTGATTGGTGTACCTGAA
AGTGATGTGGAGAATGGAACCAAGTTGGAAAACACTCTGCAGGATATTATCCAGGAGAAC
TTCCCCAATCTAGCAAGGCAGGCCAACATTCAGATTCAGGAAATACAGAGAACGCCACAA
AGATACTCCTCGAGAAGAGCAACTCCAAGACACATAATTGTCAGATTCACCAAAGTTGAA
ATGAAGGAAAAAATGTTAAGGGCAGCCAGAGAGAAAGGTCGGGTTACCCTCAAAGGAAAG
CCCATCAGACTAACAGCGGATCTCTCGGCAGAAACCCTACAAGCCAGAAGAGAGTGGGGG
CCAATATTCAACATTCTTAAAGAAAAGAATTTTCAACCCAGAATTTCATATCCAGCCAAA
CTAAGCTTCATAAGTGAAGGAGAAATAAAATACTTTATAGACAAGCAAATGCTGAGAGAT
TTTGTCACCACCAGGCCTGCCCTAAAAGAGCTCCTGAAGGAAGCGCTAAACATGGAAAGG
AACAACCGGTACCAGCCGCTGCAAAATCATGCCAAAATG
>L1HS::chr1:218182569-218188594(-)
CTCCAAGAAATATGGGACTATGTGAAAAGACCAAATCTACGTCTGATTGGTGTACCTGAA
AGTGATGTGGAGAATGGAACCAAGTTGGAAAACACTCTGCAGGATATTATCCAGGAGAAC
TTCCCCAATCTAGCAAGGCAGGCCAACGTTCAGATTCAGGAAATACAGAGAACGCCACAA
AGATACTCCTCGAGAAGAGCAACTCCAAGACACATAATTATCAGATTCACCAAAGTTGAA
ATGAAGGAAAAAATGTTAAGGGCAGCCAGAGAGAAAGGTCGGGTTACCCTCAAAGGAAAG
CCCATCAGACTAACAGCGGATCTCTCGGCAGAAACCCTACAAGCCAGAAGAGAGTGGGGG
CCAATATTCAACATTCTTAAAGAAAAGAATTTTCAACCCAGAATTTCATATCCAGCCAAA
CTAAGCTTCATAAGTGCAGGAGAAATAAAATACTTTATAGACAAGCAAATGCTGAGAGAT
TTTGTCACCACCAGGCCTGCCCTAAAAGAGCTCCTGAAGGAAGCGCTAAACATGGAAAGG
AACAACTGGTACCAGCCGCTGCAAAATCATGCCAAAATG
>L1HS::chr10:5287317-5293346(+)
CTCCAAGAAATATGGGACTATGTGAAAAGACCAAATCTACGTCTGATTGGTGTACCTGAA
AGTGATGTGGAGAATGGAACCAAGTTGGAAAACACTCTGCAGGATATTATCCAGGAGAAC
TTCCCCAATCTAGCAAGGCAGGCCAACGTTCAGATTCAGGAAATACAGAGAATGCCACAA
AGATACTCCTCGAGAAGAGCAACTCCAAGACACATAATTGTCAGATTCACCAAAGTTGAA
ATGAAGGAAAAAATGTTAAGGGCAGCCAGAGAGAAAGGTCGGGTTACCCTCAAAGGAAAG
CCCATCAGACTAACAGCAGATCTCTCGGCAGAAACCCTACAAGCCAGAAGAGAGTGGGGG
CCAATATTCAACATTCTTAAGGAAAAGAATTTTCAACCCAGAATTTCATATCCAGCCAAA
CTAAGCTTCATAAGTGAAGGAGAAATAAAATACTTTATAGACAAGCAAATGCTGAGAGAT
TTTGTCACCACCAGGCCTGCCCTAAAAGAGCTCCTGAAGGAAGCGCTAAACATGGAAAGG
AACAACCGGTACCAGCCGCTGCAAAATCATGCCAAAATG
>L1HS::chr4:62805645-62811680(-)
CTCCAAGAAATATGGGACTATGTGAAAAGACCAAATCTACGTCTGATTGGTGTACCTGAA
AGTGATGTGGAGAATGGAACCAAGTTGGAAAACACTCTGCAGGATATTATCCAGGAGAAC
TTCCCCAATCTAGCAAGGCAGGCCAACGTTCAGATTCAGGAAATACAGAGAACGCCACAA
AGATACTCCTCGAGAAGAGCAACTCCAAGACACATAATTGTCAGATTCACCAAAGTTGAA
ATGAAGGAAAAAATGTTAAGGGCAGCCAGAGAGAAAGGTCGGGTTACCCTCAAAGGAAAG
CCCATCAGACTAACAGCGGATCTCTCGGCAGAAACCCTACAAGCCAGAAGAGAGTGGGGG
CCAATATTCAACATTCTTAAAGAAAAGAATTTTCAACCCAGAATTTCATATCCAGCCAAA
CTAAGCTTCATAAGTGAAGGAGAAATAAAATACTTTATAGACAAGCAAATGCTGAGAGAT
TTTGTCACCACCAGGCCTGCCCTAAAAGAGCTCCTGAAGGAAGCGCTAAACATGGAAAGG
AACAACCGGTACCAGCCGCTGCAAAATCATGCCAAAATG
>L1HS::chr13:35054399-35060431(-)
CTCCAAGAAATATGGGACTATGTGAAAAGACCAAATCTACGTCTGATTGGTGTACCTGAA
AGTGATGTGGAGAATGGAACCAAGTTGGAAAACACTCTGCAGGATATTATCCAGGAGAAC
TTCCCCAATCTAGCAAGGCAGGCCAACGTTCAGATTCAGGAAATACAGAGAACACCACAA
AGATACTCCTCGAGAAGAGCAACTCCAAGACACATAATTGTCAGATTCACCAAAGTTGAA
ATGAAGGAAAAAATGTTAAGGGCAGCCAGAGAGAAAGGTCGGGTTACCCTCAAAGGAAAG
CCCATCAGACTAACAGCAGATCTCTCGGCAGAAACCCTACAAGCCAGAAGAGAGTGGGGG
CCAATATTCAACATTCTTAAAGAAAAGAATTTTCAACCCAGAATTTCATATCCAGCCAAA
CTAAGCTTCATAAGTGAAGGAGAAATAAAATACTTTATAGACAAGCAAATGCTGAGAGAT
TTTGTCACCACCAGGCCTGCCCTAAAAGAGCTCCTGAAGGAAGCGCTAAACATGGAAAGG
AACAACCGGTACCAGCCGCTGCAAAATCATGCCAAAATG
>L1HS::chr9:98459867-98465886(+)
CTCCAAGAAATATGGGACTATGTGAAAAGACCAAATCTACGTCTGATTGGTGTACCTGAA
AGTGATGTGGAGAATGGAACCAAGTTGGAAAACACTCTGCAGGATATTATCCAGGAGAAC
TTCCCCAATCTAGCAAGGCAGGCCAACGTTCAGATTCAGGAAATACAGAGAACGCCACAA
AGATACTCCTCGAGAAGAGCAACTCCAAGACACATAATTGTCAGATTCACCAAAGTTGAA
ATGAAGGAAAAAATGTTAAGGGCAGCCAGAGAGAAAGGTCGGGTTACCCTCAAAGGAAAG
CCCATCAGACTAACAGCGGATCTCTCGGCAGAAACCCTACAAGCCAGAAGAGAGTGGGGG
CCAATATTCAACATTCTTAAAGAAAAGAATTTTCAACCCAGAATTTCATATCCAGCCAAA
CTAAGCTTCATAAGTGAAGGAGAAATAAAATACTTTATAGACAAGCAAATGCTGAGAGAT
TTTGTCACCACCAGGCCTGCCCTACAAGAGCTCCTGAAGGAAGCGCTAAACATGGAAAGG
AACAACCGGTACCAGCCGCTGCAAAATCATGCCAAAATG
>L1HS::chr4:15843169-15849195(+)
CTCCAAGAAATATGGGACTATGTGAAAAGACCAAATCTACGTCTGATTGGTGTACCTGAA
AGTGATGTGGAGAATGGAACCAAGTTGGAAAACACTCTGCAGGATATTATCCAGGAGAAC
TTCCCCAATCTAGCAAGGCAGGCCAACGTTCAGATTCAGGAAATACAGAGAACGCCACAA
AGATACTCCTCGAGAAGAGCAACTCCAAGACACATAATTGTCAGATTCACCAAAGTTGAA
ATGAAGGAAAAAATGTTAAGGGCAGCCAGAGAGAAAGGTCAGGTTACCCTCAAAGGAAAG
CCCATCAGACTAACAGCGGATCTCTCGGCAGAAACCCTACAAGCCAGAAGAGAGTGGGGG
CCAATATTCAACATTCTTAAAGAAAAGAATTTTCAACCCAAAATTTCATATCCAGCCAAA
CTAAGCTTCATAAGTGAAGGAGAAATAAAATACTTTATAGACAAGCAAATGCTGAGAGAT
TTTGTCACCACCAGGCCTGCCCTAAAAGAGCTCCTGAAGGAAGAGCTAAACATGGAAAGG
AACAACCGGTACCAGCCGCTGCAAAATCATGCCAAAATG
>L1HS::chr4:94559458-94565488(-)
CTCCAAGAAATATGGGACTATGTGAAAAGACCAAATCTACATCTGATTGGTGTACCTGAA
AGTGATGTGGAGAATGGAACCAAGTTGGAAAACACTCTGCAGGATATTATCCAGGAGAAC
TTCCCCAATCTAGCAAGGCAGGCCAACGTTCAGATTCAGGAAATACAGAGAACGCCACAA
AGATACTCCTCAAGAAGAGCAACTCCAAGACACATAATTGTCAGATTCACCAAAGTTGAA
ATGAAGGAAAAAATGTTAAGGGCAGCCAGAGAGAAAGGTCGGGTTACCCTCAAAGGAAAG
CCCATCAGACTAACAGCGGATCTCTCGGCAGAAACCCTACAAGCCAGAAGAGAGTGGGGG
CCAATATTCAACATTCTTAAAGAAAAGAATTTTCAACCCAGAATTTCATATCCAGCCAAA
CTAAGCTTCATAAGTGAAGGAGAAATAAAATACTTTATAGACAAGCAAATGTTGAGAGAT
TTTGTCACCACCAGGCCTGCCCTAAAAGAGCTCCTGAAGGAAGTGCTAAACATGGAAAGG
AACAACCGGTACCAGCCGCTGCAAAATCATGCCAAAATG
>L1HS::chr5:34147950-34154136(+)
CTCCAAGAAATATGGGACTATGTGAAAAGACCAAATCTACGTCTGATTGGTGTACCTGAA
AGTGATGTGGAGAATGGAACCAAGTTGGAAAACACTCTGCAGGATATTATCCAGGAGAAC
TTCCCCAATCTAGCAAGGCAGGCCAACGTTCAGATTCAGGAAATACAGAGAACGCCACAA
AGATACTCCTCGAGAAGAGCAACTCCAAGACACATAATTGTCAGATTCACCAAAGTTGAA
ATGAAGGAAAAAATGTTAAGGGCAGCCAGAGAGAAAGGTCGGGTTACCCTCAAAGGAAAG
CCCATCAGACTAACAGCGGATCTCTCGGCAGAAACCCTACAAGCCAGAAGAGAGTGGGGG
CCAATATTCAACATTCTTAAAGAAAAGAATTTTCAACCCAGAATTTCATATCCAGCCAAA
CTAAGCTTCATGAGTGAAGGAGAAATAAAATACTTTATAGACAAGCAAATGTTGAGAGAT
TTTGTCACCACCAGGCCTGCCCTAAAAGAGCTCCTGAAGGAAGCGCTAAACATGGAAAGG
AACAACCGGTACCAGCCGCTGCAAAATCATGCCAAAATG
>L1HS::chr2:170105133-170111166(+)
CTCCAAGAAATATGGGACTATGTGAAAAGACCAAATCTACGTCTGATTGGTGTACCTGAA
AGTGATGTGGAGAATGGAACCAAGTTGGAAAACACTCTGCAGGATATTATCCAGGAGAAC
TTCCCCAATCTAGCAAGGCAGGCCAACGTTCAGATTCAGGAAATACAGAGAACGCCACAA
AGATACTCCTCGAGAAGAGCAACTCCAAGACACATAATTGTCAGATTCACCAAAGTTGAA
ATGAAGGAAAAAATGTTAAGGGCAGCCAGAGAGAAAGGTCGGGTTACCCTCAAAGGAAAG
CCCATCAGACTAACAGCGGATCTCTTGGCAGAAACCCTACAAGCCAGAAGAGAGTGGGGG
CCAATATTCAACATTCTTAAAGAAAAGAATTTTCAACCCAGAATTTCATATCCAGCCAAA
CTAAGCTTCATAAGTGAAGGAGAAATAAAATACTTTATAGACAAGCAAATGTTGAGAGAT
TTTGTCACCACCAGGCCTGCCCTAAAAGAGCTCCTGAAGGAAGCACTAAACATGGAAAGG
AACAACCGGTACCAGCCGCTGCAAAATCATGCCAAAATG
>L1HS::chr7:69662314-69668343(+)
CTCCAAGAAATATGGGACTATGTGAAAAGACCAAATCTACGTCTGATTGGTGTACCTGAA
AGTGATGTGGAGAATGGAACCAAGTTGGAAAACACTCTGCAGGATATTATCCAGGAGAAC
TTCCCCAATCTAGCAAGGCAGGCCAACGTTCAGATTCAGGAAATACAGAGAACACCACAA
AGATACTCCTCGAGAAGAGCAACTCCAAGACACATAATTGTCAGATTCACCAAAGTTGAA
ATGAAGGAAAAAATGTTAAGGGCAACCAGAGAGAAAGGTCGGGTTACCCTCAAAGGAAAG
CCCATCAGACTAACAGCGGATCTCTCGGCAGAAACCCTACAAGCCAGAAGAGAGTGGGGG
CCAATATTCAACATTCTTAAAGAAAAGAATTTTCAACCCAGAATTTCATATCCAGCCAAA
CTAAGCTTCATAAGTGAAGGAGAAATAAAATACTTTATAGACAAGCAAATGCTGAGAGAT
TTTGTCACCACCAGGCCTGCCCTAAAAGAGCTCCTGAAGGAAGCGCTAAACATGGAAAGG
AACAACCGGTACCAGCCGCTGCAAAATCATGCCAAAATG
>L1HS::chrX:81096652-81102683(+)
CTCCAAGAAATATGGGACTATGTGAAAAGACCAAATCTACGTCTGATTGGTGTACCTGAA
AGTGATGTGGAGAATGGAACCAAGTTGGAAAACACTCTGCAGGATATTATCCAGGAGAAC
TTCCCCAATCTAGCAAGGCAGGCCAACGTTCAGATTCAGGAAATACAGAGAACGCCACAA
AGATACTCCTCGAGAAGAGCAACTCCAAGACACATAATTGTCAGATTCACCAAAGTTGAA
ATGAAGGAAAAAATGTTAAGGGCAGCCAGAGAGAAAGGTCGGGTTACCCTCAAAGGAAAG
CCCATCAGACTAACAGCGGATCTCTCGGCAGAAACCCTACAAGCCAGAAGAGAGTGGGGG
CCAATATTCAACATTCTTAAAGAAAAGAATTTTCAACCCAGAATTTCATATCCAGCCAAA
CTAAGCCTCATAAGTGAAGGAGAAATAAAATACTTTATAGACAAGCAAATGTTGAGAGAT
TTTGTCACCACCAGGCCTGCCCTACAAGAGCTCCTGAAGGAAGCGCTAAACATGGAAAGG
AACAACCGGTACCAGCCGCTGCAAAATCATGCCAAAATG
>L1HS::chr4:79269134-79275167(+)
CTCCAAGAAATATGGGACTATGTGAAAAGACCAAATCTACGTCTGATTGGTGTACCTGAA
AGTGATGTGGAGAATGGAACCAAGTTGGAAAACACTCTGCAGGATATTATCCAGGAGAAC
TTCCCCAATCTAGCAAGGCAGGCCAACGTTCAGATTCAGGAAACACAGAGAACGCCACAA
AGATACTCCTCGAGAAGAGCAACTCCAAGACACATAATTGTCAGATTCACCAAAGTTGAA
ATGAAGGAAAAAATGTTAAGGGCAGCCAGAGAGAAAGGTCGGGTTACCCTCAAAGGAAAG
CCCATCAGACTAACAGCGGATCTCTCGGCAGAAACCCTACAAGCCAGAAGAGAGTGGGGG
CCAATATTCAACATTCTTAAAGGAAAGAATTTTCAACCCAGAATTTCATATCCAGCCAAA
CTAAGCTTCATAAGTGAAGGAGAAATAAAATACTTTATAGACAAGCAAATGCTGAGAGAT
TTTGTCACCACCAGGCCTGCCCTAAAAGAGCTCCTGAAGGAAGCACTAAACATGGAAAGG
AACAACCGGTACCAGCCGCTGCAAAGTCATGCCAAAATG
>L1HS::chr11:24349497-24355547(+)
CTCCAAGAAATATGGGACTATGTGAAAAGACCAAATCTACGTCTGATTGGTGTACCTGAA
AGTGATGTGGAGAATGGAACCAAGTTGGAAAACACTCTGCAGGATATTATCCAGGAGAAC
TTCCCCAATCTAGCAAGGCAGGCCAACGTTCAGATTCAGGAAATACAGAGAACGCCACAA
AGATACTCCTCGAGAAGAGCAACTCCAAGACACATAATTGTCAGATTCACCAAAGTTGAA
ATGAAGGAAAAAATGTTAAGGGCAGCCAGAGAGAAAGGTCGGGTTACCCTCAAAGGAAAG
CCCATCAGACTAACAGCGGATCTCTCGGCAGAAACCCTACAAGCCAGAAGAGAGTGGGGG
CCAATATTCAACATTGTTAAAGAAAAGAATTTTCAACCCAGAATTTCATATCCAGCCAAA
CTAAGCTTCATAAGTGAAGGAGAAATAAAATACTTTATAGACAAGCAAATGTTGAGAGAT
TTTGTCACCACCAGGCCTGCCCTAAAAGAGCTCCTGAAGGAAGCGCTAAACATGGAAAGG
AACAACCGGTACCAGCCGCTGCAAAATCATGCCAAAATG
>L1HS::chr7:113416177-113422207(-)
CTCCAAGAAATATGGGACTATGTGAAAAGACCAAATCTACGTCTGATTGGTGTACCTGAA
AGTGATGTGGAGAATGGAACCAAGTTGGAAAACACTCTGCAGGATATTATCCAGGAGAAC
TTCCCCAATCTAGCAAGGCAGGCCAACGTTCAGATTCAGGAAATACAGAGAACGCCACAA
AGATACTCCTCGAGAAGAGCAACTCCAAGACACATAATTGTCAGATTCACCAAACTTGAA
ATGAAGGAAAAAATGTTAAGGGCAGCCAGAGAGAAAGGTCGGGTTACCCTCAAAGGAAAG
CCCATCAGACTAACAGCGGATCTCTCGGCAGAAACCCTACAAGCCAGAAGAGAGTGGGGG
CCAATATTCAACATTCTTAAAGAAAAGAATTTTCAACCCAGAATTTCATATCCAGCCAAA
CTAAGCTTCATAAGTGAAGGAGAAATAAAATACTTTATAGACAAGCAAATGTTGAGAGAT
TTTGTCACCACCAGACCTGCCCTAAAAGAGCTCCTGAAGGAAGCGCTAAACATGGAAAGG
AACAACCGGTACCAGCCGCTGCAAAATCATGCCAAAATG
>L1HS::chr6:156355269-156361299(+)
CTCCAAGAAATATGGGACTATGTGAAAAGACCAAATCTACGTCTGATTGGTGTACCTGAA
AGTGATGTGGAGAATGGAACCAAGTTGGAAAACACTCTGCAGGATATTATCCAGGAGAAC
TTCCCCAATCTAGCAAGGCAGGCCAACGTTCAGATTCAGGAAATACAGAGAACGCCACAA
AGATACTCCTCGAGAAGAGCAACTCCAAGACACATAATTGTCAGATTCACCAAAGTTGAA
ATGAAGGAAAAAATGTTAAGGGCAGCCAGAGAGAAAGGTCGGGTTACCCTCAAAGGAAAG
CCCATCAGACTAACAGCGGATCTCTCGGCAGAAACCCTACAAGCCAGAAGAGAGTGGGGG
CCAATATTCAACATTCTTAAAGAAAAGAATTTTCAACCCAGAATTTCATATCCAGCCAAA
CTAAGCTTCATAAGTGAAGGAGAAATAAAATACTTTATAGACAAGCAAATGCTGAGAGAT
TTTGTCACCACCAGGCCTGCCCTAAAAGAGCTCCTGAAGGAAGCGCTAAACATGGAAAGG
AACAACCGGTACCAGCTGCTGCAAAATCATGCCAAAATG
>L1HS::chr1:237238564-237244593(+)
CTCCAAGAAATATGGGACTATGTGAAAAGACCAAATCTACGTCTGATTGGTGTACCTGAA
AGTGATGTGGAGAATGGAACCAAGTTGGAAAACACTCTGCAGGATATTATCCAGGAGAAC
TTCCCCAATCTAGCAAGGCAGGCCAACGTTCAGATTCAGGAAATACAGAGAACGCCACAA
AGATACTCCTCGAGAAGAGCAACTCCAAGACACATAATTGTCAGATTCACCAAGGTTGAA
ATGAAGGAAAAAATGTTAAGGGCAGCCAGAGAGAAAGGTCGGGTTACCCTCAAAGGAAAG
CCCATCAGACTAACAGCGGATCTCTCGGCAGAAACCCTACAAGCCAGAAGAGAGTGGGGG
CCAATATTCAACATTCTTAAAGAAAAGAATTTTCAACCCAGAATTTCATATCCAGCCAAA
CTAAGCTTCATAAGTGAAGGAGAAATAAAATACTTTATAGACAAGCAAATGTTGAGAGAT
TTTGTCACCACCAGGCCTGTCCTAAAAGAGCTCCTGAAGGAAGCGCTAAACATGGAAAGG
AACAACCGGTACCAGCCTCTGCAAAATCATGCCAAAATG
>L1HS::chr20:11613427-11619485(+)
CTCCAAGAAATATGGGACTATGTGAAAAGACCAAATCTACGTCTGATTGGTGTACCTGAA
AGTGATGTGGAGAATGGAACCAAGTTGGAAAACACTCTGCAGGATATTATCCAGGAGAAC
TTCCCCAATCTAGCAAGACAGGCCAACGTTCAGATTCAGGAAATACAGAGAACGCCACAA
AGATACTCCTCGAGAAGAGCAACTCCAAGACACATAATTGTCAGATTCACCAAAGTTGAA
ATGAAGGAAAAAATGTTAAGGGCAGCCAGAGAGAAAGGTCGGGTTACCCTCAAAGGAAAG
CCCATCAGACTAACAGCGGATCTCTCGGCAGAAACCCTACAAGCCAGAAGAGAGTGGGGG
CCAATATTCAACATTCTTAAAGAAAAGAATTTTCAACCCAGAATTTCATATCCAGCCAAA
CTAAGCTTCATAAGTGAAGGAGAAATAAAATACTTTATAGACAAGCAAATGCTGAGAGAT
TTTGTCACCACCAGGCCTGCCCTAAAAGAGCTCCTGAAGGAAGCGCTAAACATGGAAAGG
AACAACCGGTACCAGCCGCTGCAAAATCATGCCAAAATG
>L1HS::chr9:113179382-113185406(+)
CTCCAAGAAATATGGGACTATGTGAAAAGACCAAATCTACGTCTGATTGGTGTACCTGAA
AGTGATGTGGAGAATGGAACCAAGTTGGAAAACACTCTGCAGGATATTATCCAGGAGAAC
TTCCCCAATCTAGCAAGGCAGGCCAACGTTCAGATTCAGGAAATACAGAGAATGCCACAA
AGATACTCCTCGAGAAGAGCAACTCCAAGACACATAATTGTCAGATTCACCAAAGTTGAA
ATGAAGGAAAAAATGTTAAGGGCAGCCAGAGAGAAAGGTCGGGTTACCCTCAAAGGAAAG
CCCATCAGACTAACAGCGGATCTCTCGGCAGAAACCCTACAAGCCAGAAGAGAGTGGGGG
CCAATATTCAACATTCTTAAAGAAAAGAATTTTCAACCCAGAATTTCGTAT-CAGCCAAA
CTAAGCTTCATAAGTGAAGGAGAAATAAAATACTTTATAGACAAGCAAATGCTGAGAGAT
TTTGTCACCACCAGGCCTGCCCTAAAAGAGCTCCTGAAGGAAGCGCTAAACATGGAAAGG
AACAACCGGTACCAGCCGCTGCAAAATCATGCCAAAATG
>L1HS::chr13:109162820-109168843(-)
CTCCAAGAAATATGGGACTATGTGAAAAGACCAAATCTACGTCTGATTGGTGTACCTGAA
AGTGATGTGGAGAATGGAACCAAGTTGGAAAACACTCTGCAGGATATTATCCAGGAGAAC
TTCCCCAATCTAGCAAGGCAGGCCAACGTTCAGATTCAGGAAATACAGAGAACGCCACAA
AGATACTCCTCGAGAAGAGCAACTCCAAGACACATAATTGTCAGATTCACCAAAGTTGAA
ATGAAGGAAAAAATGTTAAGGGCAGCCAGAGAGAAAGGTCGGGTTACCCTCAAAGGAAAG
CCCATCAGACTAACAGCGGATCTCTCGGCAGAAACCCTACAAGCCAGAAGAGAGTGGGGG
CCAATATTCAACATTCTTAAAGAAAAGAATTTTCAACCCAGAATTTCATATCCAGCCAAA
CTAAGCTTCATAAGTGAAGGAGAAATAAAATACTTTATAGACAAGCAAATGCTGAGAGAT
TTTGTCACCACCAGGCCTGCCCTAAAAGAGCTCCTGAAGGAAGCGCTAAACATGGAAAGG
AACAACCGGTACCAGCTGCTGCAAAATCATGCCAAAATG
>L1HS::chrX:105712515-105718549(+)
CTCCAAGAAATATGGGACTATGTGAAAAGACCAAATCTACGTCTGATTGGTGTACCTGAA
AGTGATGTGGAGAATGGAACCAAGTTGGAAAACACTCTGCAGGATATTATCCAGGAGAAC
TTCCCCAATCTAGCAAGGCAGGCCAACGTTCAGATTCAGGAAATACAGAGAACGCCACAA
AGATACTCCTCGAGAAGAGCAACTCCAAGACACATAATTGTCAGATTCACCAAAGTTGAA
ATGAAGGAAAAAATGTTAAGGGCAGCCAGAGAGAAAGGTCGGGTTACCCTCAAAGGAAAG
CCCATCAGACTAACAGCGGATCTCTCGGCAGAAACCCTACAAGCCAGAAGAGAGTGGGGG
CCAATATTCAACATTCTTAAAGAAAAGAATTTTCAACCCAGAATTTCATATCCAGCCAAA
CTAAGCTTCATAAGTGAAGGAGAAATAAAATACTTTATAGACAAGCAAATGCTGAGAGAT
TTTGTCACCACCAGGCCTGCCCTAAAAGAGCTCCTGAAGGAAGCGCTAAACATGGAAAGG
AACAACCGGTACCAGCCGCTGCAAAATCATGCCAAAATG
>L1HS::chr4:23616394-23622416(+)
CTCCAAGAAATATGGGACTATGTGAAAAGACCAAATCTACGTCTGATTGGTGTACCTGAA
AGTGATGTGGAGAATGGAACCAAGTTGGAAAACACTCTGCAGGATATTATCCAGGAGAAC
TTCCCCAATCTAGCAAGGCAGGCCAACGTTCAGATTCAGGAAATACAGAGAACGCCACAA
AGATACTCCTCGAGAAGAGCAACTCCAAGACACATAATTGTCAGATTCACCAAAGTTGAA
ATGAAGGAAAAAATGTTAAGGGCAGCCAGAGAGAAAGGTCGGGTTACCCTCAAAGGAAAG
CCCATCAGACTAACAGCGGATCTCTCGGCAGAAACCCTACAAGCCAGAAGAGAGTGGGGG
CCAATATTCAACATTCTTAAAGAAAAGAATTTTCAACCCAGAATTTCATATCCAGCCAAA
CTAAGCTTCATAAGTGAAGGAGAAATAAAATACTTTATAGACAAGCAAATGCTGAGAGAT
TTTGTCACCACCAGGCCTGCCCTAAAAGAGCTCCTGAAGGAAGCGCTAAACATGGAAAGG
AACAACCGGTACCAGCCGCTGCAAAATCATGCCAAAATG
>L1HS::chr2:176346679-176352722(-)
CTCCAAGAAATATGGGACTATGTGAAAAGACCAAATCTACGTCTGATTGGTGTACCTGAA
AGTGATGTGGAGAATGGAACCAAGTTGGAAAACACTCTGCAGGATATTATCCAGGAGAAC
TTCCCCAATCTAGCAAGGCAGGCCAACGTTCAGATTCAGGAAATACAGAGAACGCCACAA
AGATACTCCTCGAGAAGAGCAACTCCAAGACACATAATTGTCAGATTCACCAAAGTTGAA
ATGAAGGAAAAAATGTTAAGGGCAGCCAGAGAGAAAGGTCGGGTTACCCTCAAAGGAAAG
CCCATCAGACTAACAGCGGATCTCTCGGCAGAAACCCTACAAGCCAGAAGAGAGTGGGGG
CCAATATTCAACATTCTTAAAGAAAAGAATTTTCAACCCAGAATTTCATATCCAGACAAA
CTAAGCTTCATAAGTGAAGGAGAAATAAAATACTTTATAGACAAGCAAATGTTGAGAGAT
TTTGTCACCACCAGGCCTGCCCTAAAAGAGCTCCTGAAGGAAGCGCTAAACATGGAAAGG
AACAACCGGTACCAGCCGCTGCAAAATCATGCCAAAATG
>L1HS::chr1:121274028-121280059(-)
CTCCAAGAAATATGGGACTATGTGAAAAGACCAAATCTACGTCTGATTGGTGTACCTGAA
AGTGATGTGGAGAATGGAACCAAGTTGGAAAACACTCTGCAGGATATTATCCAGGAGAAC
TTCCCCAATCTAGCAAGGCAGGCCAACGTTCAGATTCAGGAAATACAGAGAACGCCACAA
AGATACTCCTCGAGAAGAGCAACTCCAAGACACATAATTGTCAGATTCACCAAAGTTGAA
ATGAAGGAAAAAATGTTAAGGGCAGCCAGAGAGAAAGGTCGGGTTACCCTCAAAGGAAAG
CCCATCAGACTAACAGCGGATCTCTCGGCAGAAACCCTACAAGCCAGAAGAGAGTGGGGG
CCAATATTCAACATTCTTAAAGAAAAGAATTTTCAACCCAGAATTTCATATCCAGCCAAA
CTAAGCTTCATAAGTGAAGGAGAAATAAAATACTTTATAGACAAGCAAATGCTGAGAGAT
TTTGTCACCACCAGGCCTGCCCTAAAAGAGCTCCTGAAGGAAGCGCTAAACATGGAAAGG
AACAACCGGTACCAGCCGCTGCAAAATCATGCCAAAATG
>L1HS::chr16:68617351-68623408(-)
CTCCAAGAAATATGGGACTATGTGAAAAGACCAAATCTACGTCTGATTGGTGTACCTGAA
AGTGATGTGGAGAATGGAACCAAGTTGGAAAACACTCTGCAGGATATTATCCAGGAGAAC
TTCCCCAATCTAGCAAGGCAGGCCAACGTTCAGATTCAGGAAATACAGAGAACGCCACAA
AGATACTCCTCAAGAAGAGCAACTCCAAGACACATAATTGTCAGATTCACCAAAGTTGAA
ATGAAGGAAAAAATGTTAAGGGCAGCCAGAGAGAAAGGTCGGGTTACCCTCAAAGGAAAG
CCCATCAGACTAACAGCGGATCTCTCGGCAGAAACCCTACAAGCCAGAAGAGAGTGGGGG
CCAATATTCAACATTCTTAAAGAAAAGAATTTTCAACCCAGAATTTCATATCCAGCCAAA
CTAAGCTTCATAAGTGAAGGAGAAATAAAATACTTTATAGACAAGCAAATGCTGAGAGAT
TTTGTCACCACCAGGCCTGCCCTAAAAGAGCTCCTGAAGGAAGCGCTAAACATGGAAAGG
AACAACCGGTACCAGCCGCTGCAAAATCATGCCAAAATG
>L1HS::chr2:194077146-194083174(-)
CTCCAAGAAATATGGGACTATGTGAAAAGACCAAATCTACGTCTGATTGGTGTACCTGAA
AGTGATGTGGAGAATGGAACCAAGTTGGAAAACACTCTGCAGGATATTATCCAGGAGAAC
TTCCCCAATCTAGCAAGGCAGGCCAACGTTCAGATTCAGGAAATACAGAGAACGCCACAA
AGATACTCCTCGAGAAGAGCAACTCCAAGACACATAATTGTCAGATTCACCAAAGTTGAA
ATGAAGGAAAAAATGTTAAGGGCAGCCAGAGAGAAAGGTCGGGTTACCCTCAAAGGAAAG
CCCATCAGACTAACAGCGGATCTCTCGGCAGAAACCCTACAAGCCAGAAGAGAGTGGGGG
CCAATATTCAACATTCTTAAAGAAAAGAATTTTCAACACAGAATTTCATATCCAGCCAAA
CTAAGCTTCATAAGTGAAGGAGAAATAAAATACTTTATAGACAAGCAAATGCTGAGAGAT
TTTGTCACCACCAGGCCTGCCCTAAAAGAGCTCCTGAAGGAAGCGCTAAACATGGAAAGG
AACAACCGGTACCAGCCGCTGCAAAATCATGCCAAAATG
>L1HS::chr20:12781665-12787692(-)
CTCCAAGAAATATGGGACTATGTGAAAAGACCAAATCTACGTCTGATTGGTGTACCTGAA
AGTGATGTGGAGAATGGAACCAAGTTGGAAAACACTCTGCAGGATATTATCCAGGAGAAC
TTCCCCAATCTAGCAAGGCAGGCCAACGTTCAGATTCAGGAAATACAGAGAACGCCACAA
AGATACTCCTCGAGAAGAGCAACTCCAAGACACATAATTGTCAGATTCACCAAAGTTGAA
ATGAAGGAAAAAATGTTAAGGGCAGCCAGAGAGAAAGGTCGGGTTACCCTCAAAGGAAAG
CCCATCAGACTAACAGCGGATCTCTCGGCAGAAACCCTACAAGCCAGAAGAGAGTGGGGG
CCAATATTCAACATTCTTAAAGAAAAGAATTTTCAACCCAGAATTTCATATCCAGCCAAA
CTAAGCTTCATAAGTGAAGGAGAAATAAAATACTTTACAGACAAGCAAATGCTGAGAGAT
TTTGTCACCACCAGGCCTGCCCTAAAAGAGCTCCTGAAGGAAGCGCTAAACATGGAAAGG
AACAACCGGTACCAGCCGCTGCAAAATCATGCCAAAATG
>L1HS::chr15:84119556-84125586(-)
CTCCAAGAAATATGGGACTATGTGAAAAGACCAAATCTACGTCTGATTGGTGTACCTGAA
AGTGATGTGGAGAATGGAACCAAGTTGGAAAACACTCTGCAGGATATTATCCGGGAGAAC
TTCCCCAATCTAGCAAGGCAGGCCAACGTTCAGATTCAGGAAATACAGAGAACGCCACAA
AGATACTCCTCGAGAAGAGCAACTCCAAGACACATAATTGTCAGATTCACCAAAGTTGAA
ATGAAGGAAAAAATGTTAAGGGCAGCCAGAGAGAAAGGTCGGGTTACCCTCAAAGGAAAG
CCCATCAGACTAACAGCGGATCTCTCGGCAGAAACCCTACAGGCCAGAAGAGAGTGGGGG
CCAATATTCAACATTCTTAAAGAAAAGAATTTTCAACCCAGAATTTCATATCCAGCCAAA
CTAAGCTTCATAAGTGAAGGAGAAATAAAATACTTTATAGACAAGCAAATGCTGAGAGAT
TTTGTCACCACCAGGCCTGCCCTAAAAGAGCTCCTGAAGGAAGCGCTAAACATGGAAAGG
AACAACCGGTACCAGCCGCTGCAAAATCATGCCAAAATG
>L1HS::chr22:4938157349387604(-)
CTCCAAGAAATATGGGACTATGTGAAAAGACCAAATCTACGTCTGATTGGTGTACCTGAA
AGTGATGTGGAGAATGGAACCAAGTTGGAAAACACTCTGCAGGATATTATCCAGGAGAAC
TTCCCCAATCTAGCAAGGCAGGCCAACGTTCAGATTCAGGAAATACAGAGAACGCCACAA
AGATACTCCTCGAGAAGAGCAACTCCAAGACACATAATTGTCAGATTCACCAAAGTTGAA
ATGAAGGAAAAAATGTTAAGGGCAGCCAGAGAGAAAGGTCGGGTTACCCTCAAAGGAAAG
CCCATCAGACTAACAGCGGATCTCTCGGCAGAAACCCTACAAGCCAGAAGAGAGTGGGGG
CCAATATTCAACATTCTTAAAGAAAAGAATTTTCAACCCAGAATTTCATATCCAGCCAAA
CTAAGCTTCATAAGTGAAGGAGAAATAAAATACTTTATAGACAAGCAAATGCTGAGAGAT
TTTGTCACCACCAGGCCTGCCCTAAAAGAGCTCCTGAAGGAAGCGCTAAACATGGAAAGG
AACAACCGGTACCAGCCGCTGCAAAATCATGCCAAAATG
>L1HS::chr4:167491128-167497159(+)
CTCCAAGAAATATGGGACTATGTGAAAAGACCAAATCTACGTCTGATTGGTGTACCTGAA
AGTGATGTGGAGAATGGAACCAAGTTGGAAAACACTCTGCAGGATATTATCCAGGAGAAC
TTCCCCAATCTAGCAAGGCAGGCCAACGTTCAGATTCAGGAAATACAGAGAACGCCACAA
AGATACTCCTCGAGAAGAGCAACTCCAAGACACATAATTGTCAGATTCACCAAAGTTGAA
ATGAAGGAAAAAATGTTAAGGGCAGCCAGAGAGAAAGGTCGGGTTACCCTCAAAGGAAAG
CCCATCAGACTAACAGCGGATCTCTCGGCAGAAACCCTACAAGCCAGAAGAGAGTGGGGG
CCAATATTCAACATTCTTAAAGAAAAGAATTTTCAACCCAGAATTTCATATCCAGCCAAA
CTAAGCTTCATAAGTGAAGGAGAAATAAAATACTTTATAGACAAGCAAATGCTGAGAGAT
TTTGTCACCACCAGGCCTGCCCTAAAAGAGCTCCTGAAGGAAGCGCTAAACATGGAAAGG
AACAACCGGTACCAGCCGCTGCAAAATCATGCCAAAATG
>L1HS::chr12:73677447-73683448(-)
CTCCAAGAAATATGGGACTATGTGAAAAGACCAAATCTACGTCTGATTGGTGTACCTGAA
AGTGATGTGGAGAATGGAACCAAGTTGGAAAACACTCTGCAGGATATTATCCAGGAGAAC
TTCCCCAATCTAGCAAGGCAGGCCAACGTTCAGATTCAGGAAATACAGAGAACGCCACAA
AGATACTCCTCGACAAGAGCAACTCCAAGACACATAATTGTCAGATTCACCAAAGTTGAA
ATGAAGGAAAAAATGTTAAGGGCAGCCAGAGAGAAAGGTCGGGTTACCCTCAAAGGAAAG
CCCATCAGACTAACAGCGGATCTCTCGGCAGAAACCCTACAAGCCAGAAGAGAGTGGGGG
CCAATATTCAACATTCTTAAAGAAAAGAATTTTCAACCCAGAATTTCATATCCAGCCAAA
CTAAGCTTCATAAGTGAAGGAGAAATAAAATACTTTATAGACAAGCAAATGCTGAGAGAT
TTTGTCACCACCAGGCCTGCCCTAAAAGAGCTCCTGAAGGAAGCGCTAAACATGGAAAGG
AACAACCGGTACCAGCCGCTGCAAAATCATGCCAAAATG
>L1HS::chrX:82314592-82320645(-)
CTCCAAGAAATATGGGACTATGTGAAAAGACCAAATCTACGTCTGATTGGTGTACCTGAA
AGTGATGTGGAGAATGGAACCAAGTTGGAAAACACTCTGCAGGATATTATCCAGGAGAAC
TTCCCCAATCTAGCAAGGCAGGCCAATGTTCAGATTCAGGAAATACAGAGAACGCCACAA
AGATACTCCTCGAGAAGAGCAACTCCAAGACACATAATTGTCAGATTCACCAAAGTTGAA
ATGAAGGAAAAAATGTTAAGGGCAGCCAGAGAGAAAGGTCGGGTTACCCTCAAAGGAAAG
CCCATCAGACTAACAGCGGATCTCTCGGCAGAAACCCTACAAGCCAGAAGAGAGTGGGGG
CCAATATTCAACATTCTTAAAGAAAAGAATTTTCAACCCAGAATTTCATATCCAGCCAAA
CTAAGCTTCATAAGTGAAGGAGAAATAAAATACTTTATAGACAAGCAAATGCTGAGAGAT
TTTGTCACCACCAGGCCTGCCCTAAAAGAGCTCCTGAAGGAAGCGCTAAACATGGAAAGG
AACAACCGGTACCAGCCGCTGCAAAATCATGCCAAAATG
>L1HS::chr3:158813168-158819183(-)
CTCCAAGAAATATGGGACTATGTGAAAAGACCAAATCTACGTCTGATTGGTGTACCTGAA
AGTGATGTGGAGAATGGAACCAAGTTGGAAAACACTCTGCAGGATATTATCCAGGAGAAC
TTCCCCAATCTAGCAAGGCAGGCCAACGTTCAGATTCAGGAAATACAGAGAACTCCACAA
AGATACTCCTCGAGAAGAGCAACTCCAAGACACATAATTGTCAGATTCACCAAAGTTGAA
ATGAAGGAAAAAATGTTAAGGGCAGCCAGAGAGAAAGGTCGGGTTACCCTCAAAGGAAAG
CCCATCAGACTAACAGCGGATCTCTCGGCAGAAACCCTACAAGCCAGAAGAGAGTGGGGG
CCAATATTCAACATTCTTAAAGAAAAGAATTTTCAACCCAGAATTTCATATCCAGCCAAA
CTAAGCTTCATAAGTGAAGGAGAAATAAAATACTTTATAGACAAGCAAATGTTGAGAGAT
TTTGTCACCACCAGGCCTGCCCTAAAAGAGCTCCTGAAGGAAGCGCTAAACATGGAAAGG
AACAACCGGTACCAGCCGCTGCAAAATCATGCCAAAATG
>L1HS::chr7:25081479-25087510(-)
CTCCAAGAAATATGGGACTATGTGAAAAGACCAAATCTACGTCTGATTGGTGTACCTGAA
AGTGATGTGGAGAATGGAACCAAGTTGGAAAACACTCTGCAGGATATTATCCAGGAGAAC
TTCCCCAATCTAGCAAGGCAGGCCAACGTTCAGATTCAGGAAATACAGAGAATGCCACAA
AGATACTCCTCGAGAAGAGCAACTCCAAGACACATAATTGTCAGATTCACCAAAGTTGAA
ATGAAGGAAAAAATGTTAAGGGCAGCCAGAGAGAAAGGTCGGGTTACCCTCAAAGGGAAG
CCCATCAGACTAACAGCGGATCTCTCGGCAGAAACCCTACAAGCCAGAAGAGAGTGGGGG
CCAATATTCAACATTCTTAAAGAAAAGAATTTTCAACCCAGAATTTCATATCCAGCCAAA
CTAAGCTTCATAAGTGAAGGAGAAATAAAATACTTTATAGACAAGCAAATGCTGAGAGAT
TTTGTCACCACCAGGCCTGCCCTAAAAGAGCTCCTGAAGGAAGCGCTAAACATGGAAAGG
AACAACCGGTACCAGCCGCTGCAAAATCATGCCAAAATG
>L1HS::chr1:105312869-105318900(-)
CTCCAAGAAATATGGGACTATGTGAAAAGACCAAATCTACGTCTGATTGGTGTACCTGAA
AGTGATGTGGAGAATGGAACCAAGTTGGAAAACACTCTGCAGGATATTATCCAGGAGAAC
TTCCCCAATCTAGCAAGGCAGGCCAACGTTCAGATTCAGGAAATACAGAGAACGCCACAA
AGATACTCCTCGAGAAGAGCAACTCCAAGACACATAATTGTCAGATTCACCAAAGTTGAA
ATGAAGGAAAAAATGTTAAGGGCAGCCAGAGAGAAAGGTCGGGTTACCCTCAAAGGAAAG
CCCATCAGACTAACAGCGGATCTCTCGGCAGAAACCCTACAAGCCAGAAGAGAGTGGGGG
CCAATATTCAACATTCTTAAAGAAAAGAATTTTCAACCCAGAATTTCATATCCAGCCAAA
CTAAGCTTCATAAGTGAAGGAGAAATAAAATACTTTATAGACAAGCAAATGCTGAGAGAT
TTTGTCACCACCAGGCCTGCCCTAAAAGAGCTCCTGAAGGAAGCGCTAAACATGGAAAGG
AACAACCGGTACCAGCCACTGCAAAATCATGCCAAAATG
>L1HS::chr1:180835947-180841979(-)
CTCCAAGAAATATGGGACTATGTGAAAAGACCAAATCTACGTCTGATTGGTGTACCTGAA
AGTGATGTGGAGAATGGAACCAAGTTGGAAAACACTCTGCAGGATATTATCCAGGAGAAC
TTCCCCAATCTAGCAAGGCAGGCCAACGTTCAGATTCAGGAAATACAGAGAACGCCACAA
AGATACTCCTCGAGAAGAGCAACTCCAAGACACATAATTGTCAGATTCACCAAAGTTGAA
ATGAAGGAAAAAATGTTAAGGGCAGCCAGAGAGAAAGGTCGGGTTACCCTCAAAGGAAAG
CCCATCAGACTAACAGCGGATCTCTCGGCAGAAACCCTACAAGCCAGAAGAGAGTGGGGG
CCAATATTCAACATTCTTAAAGAAAAGAATTTTCAACCCAGAATTTCATATCCAGCCAAA
CTAAGCTTCATAAGTGAAGGAGAAATAAAATACTTTATAGACAAGCAAATGCTGAGAGAT
TTTGTCACCACCAGGCCTGCCCTAAAAGAGCTCCTGAAGGAAGCGCTAAACATGGAAAGG
AACAACCGGTACCAGCCGCTGCAAAATCATGCCAAAATG
>L1HS::chr6:2418008-2424037(-)
CTCCAAGAAATATGGGACTATGTGAAAAGACCAAATCTACGTCTGATTGGTGTACCTGAA
AGTGATGGGGAGAATGGAACCAAGTTGGAAAACACTCTGCAGGATATTATCCAGGAGAAC
TTCCCCAATCTAGCAAGGCAGGCCAACGTTCAGATTCAGGAAATACAGAGAACGCCACAA
AGATACTCCTCGAGAAGAGCAACTCCAAGACACATAATTGTCAGATTCACCAAAGTTGAA
ATGAAGGAAAAAATGTTAAGGGCAGCCAGAGAGAAAGGTCGGGTTACCCTCAAAGGAAAG
CCCATCAGACTAACAGCGGATCTCTCGGCAGAAACCCTACAAGCCAGAAGAGAGTGGGGG
CCAATATTCAACATTCTTAAAGAAAAGAATTTTCAACCCAGAATTTCATATCCAGCCAAA
CTAAGCTTCATAAGTGAAGGAGAAATAAAATACTTTATAGACAAGCAAATGCTGAGAGAT
TTTGTCACCACCAGGCCTGCCCTAAAAGAGCTCCTGAAGGAAGCGCTAAACATGGAAAGG
AACAACCGGTACCAGCCGCTGCAAAATCATGCCAAAATG
>L1HS::chr5:145989048-145995097(+)
CTCCAAGAAATATGGGACTATGTGAAAAGACCAAATCTACGTCTGATTGGTGTACCTGAA
AGTGATGTGGAGAATGGAACCAAGTTGGAAAACACTCTGCAGGATATTATCCAGGAGAAC
TTCCCCAATCTAGCAAGGCAGGCCAACGTTCAGATTCAGGAAATACAGAGAACGCCACAA
AGATACTCCTCGAGAAGAGCAACTCCAAGACACATAATTGTCAGATTCACCAAAGTTGAA
ATGAAGGAAAAAACGTTAAGGGCAGCCAGAGAGAAAGGTCGGGTTACCCTCAAAGGAAAG
CCCATCAGACTAACAGCGGATCTCTCGGCAGAAACCCTACAAGCCAGAAGAGAGTGGGGG
CCAATATTCAACATTCTTAAAGAAAAGAATTTTCAACCCAGAATTTCATATCCAGCCAAA
CTAAGCTTCATAAGTGAAGGAGAAATAAAATACTTTATAGACAAGCAAATGCTGAGAGAT
TTTGTCACCACCAGGCCTGCCCTAAAAGAGCTCCTGAAGGAAGCGCTAAACATGGAAAGG
AACAACCGGTACCAGCCGCTGCAAAATCATGCCAAAATG
>L1HS::chr9:113553377-113559409(+)
CTCCAAGAAATATGGGACTATGTGAAAAGACCAAATCTACGTCTGATTGGTGTACCTGAA
AGTGATGTGGAGAATGGAACCAAGTTGGAAAACACTCTGCAGGATATTATCCAGGAGAAC
TTCCCCAATCTAGCAAGGCAGGCCAACGTTCAGATTCAGGAAATACAGAGAATGCCACAA
AGATACTCCTCGAGAAGAGCAACTCCAAGACACATAATTGTCAGATTCACCAAAGTTGAA
ATGAAGGAAAAAATGTTAAGGGCAGCCAGAGAGAAAGGTCGGGTTACCCTCAAAGGAAAG
CCCATCAGACTAACAGCGGATCTCTCGGCAGAAACCCTACAAGCCAGAAGAGAGTGGGGG
CCAATATTCAACATTCTTAAAGAAAAGAATTTTCAACCCAGAATTTCATATCCAGCCAAA
CTAAGCTTCATAAGTGAAGGAGAAATAAAATACTTTATAGACAAGCAAATGCTGAGAGAT
TTTGTCACCACCAGGCCTGCCCTAAAAGAGCTCCTGAAGGAAGCACTAAACATGGAAAGG
AACAACCGGTACCAGCCGCTGCAAAATCATGCCAAAATG
>L1HS::chr17:68540929-68546936(-)
CTCCAAGAAATATGGGACTATGTGAAAAGACCAAATCTACGTCTGATTGGTGTACCTGAA
AGTGATGTGGAGAATGGAACCAAGTTGGAAAACACTCTGCAGGATATTATCCAGGAGAAC
TTCCCCAATCTAGCAAGGCAGGCCAACGTTCAGATTCAGGAAATACAGAGAACACCACAA
AGATACTCCTCGAGAAGAGCAACTCCAAGACACATAATTGTCAGATTCACCAAAGTTGAA
ATGAAGGAAAAAATGTTAAGGGCAGCCAGAGAGAAAGGTCGGGTTACCCTCAAAGGAAAG
CCCATCAGACTAACAGCGGATCTCTCGGCAGAAACCCTACAAGCCAGAAGAGAGTGGGGG
CCAATATTCAACATTCTTAAAGAAAAGAATTTTCAACCCAGAATTTCATATCCAGCCAAA
CTAAGCTTCATAAGTGAAGGAGAAATAAAATACTTTATAGACAAGCAAATGCTGAGAGAT
TTTGTCACCACCAGGCCTGCCCTAAAAGAGCTCCTGAAGGAAGTGCTAAACATGGAAAGG
AACAACCGGTACCAGCCGCTGCAAAATCATGCCAAAATG
>L1HS::chr5:101467060-101473089(+)
CTCCAAGAAATATGGGACTATGTGAAAAGACCAAATCTACGTCTGATTGGTGTACCTGAA
AGTGATGTGGAGAATGGAACCAAGTTGGAAAACACTCTGCAGGATATTATCCAGGAGAAC
TTCCCCAATCTAGCAAGGCAGGCCAACGTTCAGATTCAGGAAATACAGAGAACGCCACAA
AGATACTCCTCGAGAAGAGCAACTCCAAGACACATAATTGTCAGATTCACCAAAGTTGAA
ATGAAGGAAAAAATGTTAAGGGCAGCCAGAGAGAAAGGTCGGGTTACCCTCAAAGGAAAG
CCCATCAGACTAACAGCGGATCTCTCGGCAGAAACCCTACAAGCCAGAAGAGAGTGGGGG
CCAATATTCAACATTCTTAAAGAAAAGAATTTTCAACCCAGAATTTCATATCCAGCCAAA
CTAAGCTTCATAAGTGAAGGAGAAATAAAATACTTTATAGACAAGCAAATGCTGAGAGAT
TTTGTCACCACCAGGCCTGCCCTAAAAGAGCTCCTGAAGGAAGCGCTAAACATGGAAAGG
AACAACTGGTACCAGCCGCTGCAAAATCATGCCAAAATG
>L1HS::chr9:92911886-92917916(+)
CTCCAAGAAATATGGGACTATGTGAAAAGACCAAATCTACGTCTGATTGGTGTACCTGAA
AGTGATGTGGAGAATGGAACCAAGTTGGAAAACACTCTGCAGGATATTATCCAGGAGAAC
TTCCCCAATCTAGCAAGGCAGGCCAACGTTCAGATTCAGGAAATACAGAGAACGCCACAA
AGATACTCCTCGAGAAGAGCAACTCCAAGACACATAATGGTCAGATTCACCAAAGTTGAA
ATGAAGGAAAAAATGTTAAGGGCAGCCAGAGAGAAAGGTCGGGTTACCCTCAAAGGAAAG
CCCATCAGACTAACAGCGGATCTCTCGGCAGAAACCCTACAAGCCAGAAGAGAGTGGGGG
CCAATATTCAACATTCTTAAAGAAAAGAATTTTCAACCCAGAATTTCATATCCAGCCAAA
CTAAGCTTCATAAGTGAAGGAGAAATAAAATACTTTATAGACAAGCAAATGCTGAGAGAT
TTTGTCACCACCAGGCCTGCCCTAAAAGAGCTCCTGAAGGAAGCGCTAAACATGGAAAGG
AACAACCGGTACCAGCCGCTGCAAAATCATGCCAAAATG
>L1HS::chr7:30478858-30484890(+)
CTCCAAGAAATATGGGACTATGTGAAAAGACCAAATCTACGTCTGATTGGTGTACCTGAA
AGTGATGTGGAGAATGGAACCAAGTTGGAAAACACTCTGCAGGATATTATCCAGGAGAAC
TTCCCCAATCTAGCAAGGCAGGCCAACGTTCAGATTCAGGAAATACAGAGAACGCCACAA
AGATACTCCTCGAGAAGAGCAACTCCAAGACACATAATTGTCAGATTCACCAAAGTTGAA
ATGAAGGAAAAAATGTTAAGGGCAGCCAGAGAGAAAGTTCGGGTTACCCTCAAAGGAAAG
CCCATCAGACTAACAGCGGATCTCTCGGCAGAAACCCTACAAGCCAGAAGAGAGTGGGGG
CCAATATTCAACATTCTTAAAGAAAAGAATTTTCAACCCAGAATTTCATATCCAGCCAAA
CTAAGCTTCATAAGTGAAGGAGAAATAAAATACTTTATAGACAAGCAAATGCTGAGAGAT
TTTGTCACCACCAGGCCTGCCCTAAAAGAGCTCCTGAAGGAAGCGGTAAACATGGAAAGG
AACAACCGGTACCAGCCGCTGCAAAATCATGCCAAAATG
>L1HS::chr6:133341830-133347885(-)
CTCCAAGAAATATGGGACTATGTGAAAAGACCAAATCTACGTCTGATTGGTGTACCTGAA
AGTGATGTGGAGAATGGAACCAAGTTGGAAAACACTCTGCAGGATATTATCCAGGAGAAC
TTCCCCAATCTAGCAAGGCAGGCCAACGTTCAGATTCAGGAAATACAGAGAACGCCACAA
AGATACTCCTCGAGAAGAGCAACTCCAAGACACATAATTGTCAGATTCACCAAAGTTGAA
ATGAAGGAAAAAATGTTAAGGGCAGCCAGAGAGAAAGGTCGGGTTACCCTCAAAGGAAAG
CCCATCAGACTAACAGTGGATCTCTCGGCAGAAACCCTACAAGCCAGAAGAGAGTGGGGG
CCAATATTCAACATTCTTAAAGAAAAGAATTTTCAACCCAGAATTTCATATCCAGCCAAA
CTAAGCTTCATAAGTGAAGGAGAAATAAAATACTTTATAGACAAGCAAATGTTGAGAGAT
TTTGTCACCACCAGGCCTGCCCTAAAAGAGCTCCTGAAGGAAGCGCTAAACATGGAAAGG
AACAACCGGTACCAGCCGCTGCAAAATCATGCCAAAATG
>L1HS::chr9:46439646-46445703(-)
CTCCAAGAAATATGGGACTATGTGAAAAGACCAAATCTACGTCTGATTGGTGTACCTGAA
AGTGATGTGGAGAATGGAACCAAGTTGGAAAACACTCTGCAGGATATTATCCAGGAGAAC
TTCCCCAATCTAGCAAGGCAGGCCAACGTTCAGATTCAGGAAATACAGAGAACGCCACAA
AGATACTCCTCGAGAAGAGCAACTCCAAGACACATAATTGTCAGATTCACCAAAGTTGAA
ATGAAGGAAAAAATGTTAAGGGCAGCCAGAGAGAAAGGTCGGGTTACCCTCAAAGGAAAG
CCCATCAGACTAACAGCGGATCACTCGGCAGAAACCCTACAAGCCAGAAGAGAGTGGGGG
CCAATATTCAACATTCTTAAAGAAAAGAATTTTCAACCCAGAATTTCATATCCAGCCAAA
CTAAGCTTCATAAGTGAAGGAGAAATAAAATACTTTATAGACAAGCAAATGTTGAGAGAT
TTTGTCACCACCAGGCCTGCCCTAAAAGAGCTCCTGAAGGAAGCACTAAACATGGAAAGG
AACAACCGGTACCAGCCGCTGCAAAATCATGCCAAAATG
>L1HS::chr1:67544574-67550598(-)
CTCCAAGAAATATGGGACTATGTGAAAAGACCAAATCTACGTCTGATTGGTGTACCTGAA
AGTGATGTGGAGAATGGAACCAAGTTGGAAAACACTCTGCAGGATATTATCCAGGAGAAC
ATCCCCAATCTAGCAAGGCAGGCCAACGTTCAGATTCAGGAAATACAGAGAACGCCACAA
AGATACTCCTCGAGAAGAGCAACTCCAAGACACATAATTGTCAGATTCACCAAAGTTGAA
ATGAAGGAAAAAATGTTAAGGGCAGCCAGAGAGAAAGGTCGGGTTACCCTCAAAGGAAAG
CCCATCAGACTAACAGCGGATCTCTCGGCAGAAACCCTACAAGCCAGAAGAGAGTGGGGG
CCAATATTCAACATTCTTAAAGAAAAGAATTTTCAACCCAGAATTTCATATCCAGCCAAA
CTAAGCTTCATAAGTGAAGGAGAAATAAAATACTTTATAGACAAGCAAATGTTGAGAGAT
TTTGTCACCACCAGGCCTGCCCTAAAAGAGCTCCTGAAGGAAGCGCTAAACATGGAAAGG
AACAACCGGTACCAGCCACTGCAAAATCATGCCAAAATG
>L1HS::chrX:118569431-118575456(-)
CTCCAAGAAATGTGGGACTATGTGAAAAGACCAAATCTACGTCTGATTGGTGTACCTGAA
AGTGATGTGGAGAATGGAACCAAGTTGGAAAACACTCTGCAGGATATTATCCAGGAGAAC
TTCCCCAATCTAGCAAGGCAGGCCAACGTTCAGATTCAGGAAATACAGAGAACGCCACAA
AGATACTCCTCGAGAAGAGCAACTCCAAGACACATAATTGTCAGATTCACCAAAGTTGAA
ATGAAGGAAAAAATGTTAAGGGCAGCCAGAGAGAAAGGTCGGGTTACCCTCAAAGGAAAG
CCCATCAGACTAACAGCGGATCTCTCGGCAGAAACCCTACAAGCCAGAAGAGAGTGGGGG
CCAATATTCAACATTCTTAAAGAAAAGAATTTTCAACCCAGAATTTCATATCCAGCCAAA
CTAAGCTTCATAAGTGAAGGAGAAATAAAATACTTTATAGACAAGCAAATGTTGAGAGAT
TTTGTCACCACCAGGCCTGCCCTAAAAGAGCTCCTGAAGGAAGCGCTAAACATGGAAAGG
AACAACTGGTACCAGCCGCTGCAAAATCATGCCAAAATG
>L1HS::chr4:80858869-80864900(+)
CTCCAAGAAATATGGGACTATGTGAAAAGACCAAATCTACGTCTGATTGGTGTACCTGAA
AGTGATGTGGAGAATGGAACCAAGTTGGAAAACACTCTGCAGGATATTATCCAGGAGAAC
TTCCCCAATCTAGCAAGGCAGGCCAACGTTCAGATTCAGGAAATACAGAGAACGCCACAA
AGATACTCCTCGAGAAGAGCAACTCCAAGACACATAATTGTCAGATTCACCAAAGTTGAA
ATGAAGGAAAAAATGTTAAGGGCAGCCAGAGAGAAAGGTCGGGTTACCCTCAAAGGAAAG
CCCATCAGACTAACAGCGGATCTCTTGGCAGAAACCCTACAAGCCAGAAGAGAGTGGGGG
CCAATATACAACATTCTTAAAGAAAAGAATTTTCAACCCAGAATTTCATATCCAGCCAAA
CTAAGCTTCATAAGTGAAGGAGAAATAAAATACTTTATAGACAAGCAAATGTTGAGAGAT
TTTGTCACCACCAGGCCTGCCCTAAAAGAGCTCCTGAAGGAAGCACTAAACATGGAAAGG
AACAACCGGTACCAGCCGCTGCAAAATCATGCCAAAATG
>L1HS::chr11:93154152-93160197(+)
CTCCAAGAAATATGGGACTATGTGAAAAGACCAAATCTACGTCTGACTGGTGTACCTGAA
AGTGATGTGGAGAATGGAACCAAGTTGGAAAACACTCTGCAGGATATTATCCAGGAGAAC
TTCCCCAATCTAGCAAGGCAGGCCAACGTTCAGATTCAGGAAATACAGAGAACGCCACAA
AGATACTCCTCGAGAAGAGCAACTCCAAGACACATAATTGTCAGATTCACCAAAGTTGAA
ATGAAGGAAAAAATGTTAAGGGCAGCCAGAGAGAAAGGTCGGGTTACCCTCAAAGGAAAG
CCCATCAGACTAACAGCGGATCTCTCGGCAGAAACCCTACAAGCCAGAAGAGAGTGGGGG
CCAATATTCAACATTCTTAAAGAAAAGAATTTTCAACCCAGAATTTCATATCCAGCCAAA
CTAAGCTTCATAAGTGAAGGAGAAATAAAATACTTTATAGACAAGCAAATGTTGAGAGAT
TTTGTCACCACCAGGCCTGCCCTAAAAGAGCTCCTGAAGGAAGCGCTAAACATGGAAAGG
AACAACCGGTACCAGCCGCTGCAAAATCATGCCAAAATG
>L1HS::chr5:155488929-155494976(-)
CTCCAAGAAATATGGGACTATGTGAAAAGACCAAATCTACGTCTGATTGGTGTACCTGAA
AGTGATGTGGAGAATGGAACCAAGTTGGAAAACACTCTGCAGGATATTATCCAGGAGAAC
TTCCCCAATCTAGCAAGGCAGGCCAACGTTCAGATTCAGGAAATACAGAGAACGCCACAA
AGATACTCCTCGAGAAGAGCAACTCCAAGACACATAATTGTCAGATTCACCAAAGTTGAA
ATGAAGGAAAAAATGTTAAGGGCAGCCAGAGAGAAAGGTCGGGTTACCCTCAAAGGAAAG
CCCATCAGACTAACAGCGGATCTCTCGGCAGAAACCCTACAAGCCAGAAGAGAGTGGGGG
CCAATATTCAACATTCTTAAAGAAAAGAATTTTCAACCCAGAATTTCATATCCAGCCAAA
CTAAGCTTCATAAGTGAAGGAGAAATAAAATACTTTATAGACAAGCAAATGTTGAGAGAT
TTTGTCACCACCAGGCCTGCCCTAAAAGAGCTCCTGAAGGAAGCGCTAAACATGGAAAGG
AACAACCGGTACCAGCCGCTGCAAAATCATGCCAAAATG
>L1HS::chr1:174559461-174565517(-)
CTCCAAGAAATATGGGACTATGTGAAAAGACCAAATCTACGTCTGATTGGTGTACCTCAA
AGTGATGTGGAGAATGGAACCAAGTTGGAAAACACTCTGCAGGATATTATCCAGGAGAAC
TTCCCCAATCTAGCAAGGCAGGCCAACGTTCAGATTCAGGAAATACAGAGAACGCCACAA
AGATACTCCTCGAGAAGAGCAACTCCAAGACACATAATTGTCAGATTCACCAAAGTTGAA
ATGAAGGAAAAAATGTTAAGGGCAGCCAGAGAGAAAGGTCGGGTTACCCTCAAAGGAAAG
CCCATCAGACTAACAGCGGATCTCTCGGCAGAAACCCTACAAGCCAGAAGAGAGTGGGGG
CCAATATTCAACATTCTTAAAGAAAAGAATTTTCAACCCAGAATTTCATATCCAGCCAAA
CTAAGCTTCATAAGTGAAGGAGAAATAAAATACTTTATAGACAAGCAAATGCTGAGAGAT
TTTGTCACCACCAGGCCTGCCCTAAAAGAGCTCCTGAAGGAAGCGCTAAACATGGAAAGG
AACAACCGGTACCAGCCGCTGCAAAATCATGCCAAAATG
>L1HS::chr3:46824595-46830628(-)
CTCCAAGAAATATGGGACTATGTGAAAAGACCAAATCTACGTCTGATTGGTGTACCTGAA
AGTGATGTGGAGAATGGAACCAAGTTGGAAAACACTCTGCAGGATATTATCCAGGAGAAC
TTCCCCAATCTAGCAAGGCAGGCCAACGTTCAGATTCAGGAAATACAGAGAACGCCACAA
AGATACTCCTCGAGAAGAGCAACTCCAAGACACATAATTGTCAGATTCACCAAAGTTGAA
ATGAAGGAAAAAATGTTAAGGGCAGCCAGAGAGAAAGGTCGGGTTACCCTCAAAGGAAAG
CCCATCAGACTAACAGCGGATCTCTCGGCAGAAACCCTACAAGCCAGAAGAGAGTGGGGG
CCAATATTCAACATTCTTAAAGAAAAGAATTTTCAACCCAGAATTTCATATCCAGCCAAA
CTAAGCTTCATAAGTGAAGGAGAAATAAAATACTTTATAGACAAGCAAATGCTGAGAGAT
TTTGTCACCACCAGGCCTGCCCTAAAAGAGCTCCTGAAGGAAGCGCTAAACATGGAAAGG
AACAACCGGTACCAGCCGCTGCAAAATCATGCCAAAATG
>L1HS::chr3:108918719-108924750(+)
CTCCAAGAAATATGGGACTATGTGAAAAGACCAAATCTACGTCTGATTGGTGTACCTGAA
AGTGATGTGGAGAATGGAACCAAGTTGGAAAACACTCTGCAGGATATTATCCAGGAGAAC
TTCCCCAATCTAGCAAGGCAGGCCAACGTTCAGATTCAGGAAATACAGAGAACGCCACAA
AGATACTCCTCGAGAGGAGCAACTCCAAGACACATAATTGTCAGATTCACCAAAGTTGAA
ATGAAGGAAAAAATGTTAAGGGCAGCCAGAGAGAAAGGTCGGGTTACCCTCAAAGGAAAG
CCCATCAGACTAACAGCGGATCTCTCGGCAGAAACCCTACAAGCCAGAAGAGAGTGGGGG
CCAATATTCAACATTCTTAAAGAAAAGAATTTTCAACCCAGAATTTCATATCCAGCCAAA
CTAAGCTTCATAAGTGAAGGAGAAATAAAATACTTTATAGACAAGCAAATGTTGAGAGAT
TTTGTCACCACCAGGCCTGCCCTAAAAGAGCTCCTGAAGGAAGCGCTAAACATGGAAAGG
AACAACCGGTACCAGCCGCTGCAAAATCATGCCAAAATG
>L1HS::chr3:116078846-116084873(+)
CTCCAAGAAATATGGGACTATGTGAAAAGACCAAATCTACGTCTGATTGGTGTACCTGAA
AGTGATGTGGAGAATGGAACCAAGTTGGAAAACACTCTGCAGGATATTATCCAGGAGAAC
TTCCCCAATCTAGCAAGGCAGGCCAACGTTCAGATTCAGGAAATACAGAGAACGCCACAA
AGATACTCCTCGAGAAGAGCAACTCCAAGACACATAATTGTCAGATTCACCAAAGTTGAA
ATGAAGGAAAAAATGTTAAGGGCAGCCAGAGAGAAAGGTCGGGTTACCCTCAAAGGAAAG
CCCATCAGACTAACAGCGGATCTCTTGGCAGAAACCCTACAAGCCAGAAGAGAGTGGGGG
CCAATATTCAACATTCTTAAAGAAAAGAATTTTCAACCCAGAATTTCATATCCAGCCAAA
CTAAGCTTCATAAGTGAAGGAGAAATAAAATACTTTATAGACAAGCAAATGTTGAGAGAT
TTTGTCACCACCAGGCCTGCCCTAAAAGAGCTCCTGAAGGAAGCGCTAAACATGGAAAGG
AACAACCGGTACCAGCCGCTGCAAAATCATGCCAAAATG
>L1HS::chr6:70720239-70726444(+)
CTCCAAGAAATATGGGACTATGTGAAAAGACCAAATCTATGTCTGATTGGTGTACCTGAA
AGTGATGTGGAGAATGGAACCAAGTTGGAAAACACTCTGCAGGATATTATCCAGGAGAAC
TTCCCCAATCTAGCAAGGCAGGCCAACGTTCAGATTCAGGAAATACAGAGAACGCCACAA
AGATACTCCTCGAGAAGAGCAACTCCAAGACACATAATTGTCAGATTCACCAAAGTTGAA
ATGAAGGAAAAAATGTTAAGGGCAGCCAGAGAGAAAGGTCGGGTTACCCTCAAAGGAAAG
CCCATCAGACTAACAGCGGATCTCTCGGCAGAAACCCTACAAGCCAGAAGAGAGTGGGGG
CCAATATTCAACATTCTTAAAGAAAAGAATTTTCAACCCACAATTTCATATCCAGCCAAA
CTAAGCTTCATAAGTGAAGGAGAAATAAAATACTTTATAGACAAGCAAATGTTGAGAGAT
TTTGTCACCACCAGGCCTGCCCTAAAAGAGCTCCTGAAGGAAGCGCTAAACATGGAAAGG
AACAACCGGTACCAGCCGCTGCAAAATCATGCCAAAATG
>L1HS::chr8:135082999-135089016(-)
CTCCAAGAAATATGGGACTATGTGAAAAGACCAAATCTACGTCTGATTGGTGTACCTGAA
AGTGATGTGGAGAATGGAACCAAGTTGGAAAACACTCTGCAGGATATTATCCAGGAGAAC
TTCCCCAATCTAGCAAGGCAGGCCAACGTTCAGATTCAGGAAATACAGAGAACGCCACAA
AGATACTCCTCGAGAAGAGCAACTCCAAGACACATAATTGTCAGATTCACCAAAGTTGAA
ATGAAGGAAAAAATGTTAAGGGCAGCCAGAGAGAAAGGTCGGGTTACCCTCAAAGGGAAG
CCCATCAGACTAACAGCGGATCTCTCGGCAGAAACCCTACAAGCCAGAAGAGAGTGGGGG
CCAATATTCAACATTCTTAAAGAAAAGAATTTTCAACCCAGAATTTCATATCCAGCCAAA
CTAAGCTTCATAAGTGAAGGAGAAATAAAATACTTTATAGACAAGCAAATGTTGAGAGAT
TTTGTCACCACCAGGCCTGCCCTAAAAGAGCTCCTGAAGGAAGCGCTAAACATGGAAAGG
AACAACCGGTACCAGCCGCTGCAAAATCATGCCAAAATG
>L1HS::chr1:119394974-119401003(+)
CTCCAAGAAATATGGGACTATGTGAAAAGACCAAATCTACGTCTGATTGGTGTACCTGAA
AGTGATGTGGAGAATGGAACCAAGTTGGAAAACACTCTGCAGGATATTATCCAGGAGAAC
TTCCCCAATCTAGCAAGGCAGGCCAACGTTCAGATTCAGGAAATACAGAGAACGCCACAA
AGATACTCCTCGAGAAGAGCAACTCCAAGACACATAATTGTCAGATTCACCAAAGTTGAA
ATGAAGGAAAAAATGTTAAGGGCAGCCAGAGAGAAAGGTCGGGTTACCCTCAAAGGAAAG
CCCATCAGACTAACAGCGGATCTCTCGGCAGAAACCCTACAAGCCAGAAGAGAGTGGGGG
CCAATATTCAACATTCTTAAAGAAAAGAATTTTCAACCCAGAATTTCATATCCAGCCAAA
CTAAGCTTCATAAGTGAAGGAGAAATAAAATACTTTATAGACAAGCAAATGCTGAGAGAT
TTTGTCACCACCAGGCCTGCCCTAAAAGAGCTCCTGAAGGAAGCGCTAAACATGGAAAGG
AACAACCGGTACCAGCCGCTGCAAAATCATGCCAAAATG
>L1HS::chrX:146735252-146741285(+)
CTCCAAGAAATATGGGACTATGTGAAAAGACCAAATCTACGTCTGATTGGTGTACCTGAA
AGTGATGTGGAGAATGGAACCAAGTTGGAAAACACTCTGCAGGATATTATCCAGGAGAAC
TTCCCCAATCTAGCAAGGCAGGCCAACGTTCAGATTCAGGAAATACAGAGAACGCCACAA
AGATACTCCTCGAGAAGAGCAACTCCAAGACACATAATTGTCAGATTCACCAAAGTTGAA
ATGAAGGAAAAAATGTTAAGGGCAGCCAGAGAGAAAGGTCGGGTTACCCTCAAAGGAAAG
CCCATCAGACTAACAGCGGATCTCTCGGCAGAAACCCTATAAGCCAGAAGAGAGTGGGGG
CCAATATTCAACATTCTTAAAGAAAAGAATTTTCAACCCAGAATTTCATATCCAGCCAAA
CTAAGCTTCATAAGTGAAGGAGAAATAAAATACTTTATAGACAAGCAAATGCTGAGAGAT
TTTGTCACCACCAGGCCTGCCCTAAAAGAGCTCCTGAAGGAAGCGCTAAACATGGAAAGG
AACAACCGGTACCAGCCGCTGCAAAATCATGCCAAAATG
>L1HS::chr4:167677046-167683059(+)
CTCCAAGAAATATGGGACTATGTGAAAAGACCAAATCTACGTCTGATTGGTGTACCTGAA
AGTGATGTGGAGAATGGAACCAAGTTGGAAAACACTCTGCAGGATATTATCCAGGAGAAC
TTCCCCAATCTAGCAAGGCAGGCCAACGTTCAGATTCAGGAAATACAGAGAACGCCACAA
AGATACTCCTCGAGAAGAGCAACTCCAAGACACATAATTGTCAGATTCACCAAAGTTGAA
ATGAAGGAAAAAATGTTAAGGGCAGCCAGAGAGAAAGGTCGGGTTACCCTCAAAGGAAAG
CCCATCAGACTAACAGCGGATCTCTCGGCAGAAACCCTACAAGCCAGAAGAGAGTGGGGG
CCAATATTCAACATTCTTAAAGAAAAGAATTTTCAACCCAGAATTTCATATCCAGCCAAA
CTAAGCTTCATAAGTGAAGGAGAAATAAAATACTTTATAGACAAGCAAATGCTGAGAGAT
TTTGTCACCACCAGGCCTGCCCTAAAAGAGCTCCTGAAGGAAGCGCTAAACATGGAAAGG
AACAACCGGTACCAGCCGCTGCAAAATCATGCCAAAATG
>L1HS::chr5:172829799-172835831(-)
CTCCAAGAAATATGGGACTATGTGAAAAGACCAAATCTACGTCTGATTGGTGTACCTGAA
AGTGATGTGGAGAATGGAACCAAGTTGGAAAACACTCTGCAGGATATTATCCAGGAGAAC
TTCCCCAATCTAGCAAGGCAGGCCAACGTTCAGATTCAGGAAATACAGAGAACGCCACAA
AGATACTCCTCGAGAAGAGCAACTCCAAGACACATAATTGTCAGATTCACCAAAGTTGAA
ATGAAGGAAAAAATGTTAAGGGCAACCAGAGAGAAAGGTCGGGTTACCCTCAAAGGAAAG
CCCATCAGACTAACAGCGGATCTCTCGGCAGAAACCCTACAAGCCAGAAGAGAGTGGGGG
CCAATATTCAACATTCTTAAAGAAAAGAATTTTCAACCCAGAATTTCATATCCAGCCAAA
CTAAGCTTCATAAGTGAAGGAGAAATAAAATACTTTATAGACAAGCAAATGCTGAGAGAT
TTTGTCACCACCAGGCCTGCCCTAAAAGAGCTCCTGAAGGAAGCGCTAAACATGGAAAGG
AACAACCGGTACCAGCCGCTGCAAAATCATGCCAAAATG
>L1HS::chr9:115560387-115566439(-)
CTCCAAGAAATATGGGACTATGTGAAAAGACCAAATCTACGTCTGATTGGTGTACCTGAA
AGTGATGTGGAGAATGGAACCAAGTTGGAAAACACTCTGCAGGATATTATCCAGGAGAAC
TTCCCCAATCTAGCAAGGCAGGCCAACGTTCAGATTCAGGAAATACAGAGAACACCACAA
AGATACTCCTCGAGAAGAGCAACTCCAAGACACATAATTGTCAGATTCACCAAAGTTGAA
ATGAAGGAAAAAATGTTAAGGGCAGCCAGAGAGAAAGGTCGGGTTACCCTCAAAGGAAAG
CCCATCAGACTAACAGCGGATCTCTCGGCAGAAACCCTACAAGCCAGAAGAGAGTGGGGG
CCAATATTCAACATTCTTAAAGAAAAGAATTTTCAACCCAGAATTTCATATCCAGCCAAA
CTAAGCTTCATAAGTGAAGGAGAAATAAAATACTTTATAGACAAGCAAATGTTGAGAGAT
TTTGTCACCACCAGGCCTGCCCTAAAAGAGCTCCTGAAGGAAGCGCTAAACATGGAAAGG
AACAACCGGTACCAGCCGCTGCAAAATCATGCCAAAATG
>L1HS::chr11:78388817-78394847(-)
CTCCAAGAAATATGGGACTATGTGAAAAGACCAAATCTACGTCTGATTGGTGTACCTGAA
AGTGATGTGGAGAATGGAACCAAGTTGGAAAACACTCTGCAGGATATTATCCAGGAGAAC
TTCCCCAATCTAGCAAGGCAGGCCAACGTTCAGATTCAGGAAATACAGAGAACGCCACAA
AGATACTCCTCGAGAAGAGCAACTCCAAGACACATAATTGTCAGATTCACCAAAGTTGAA
ATGAAGGAAAAAATGTTAAGGGCAGCCAGAGAGAAAGGTCGGGTTACCCTCAAAGGAAAG
CCCATCAGACTAACAGCGGATCTCTCGGCAGAAACCCTACAAGCCAGAAGAGAGTGGGGG
CCAATATTCAACATTCTTAAAGAAAAGAATTTTCAACCCAGAATTTCATATCCAGCCAAA
CTAAGCTTCATAAGTGAAGGAGAAATAAAATACTTTATAGACAAGCAAATGCTGAGAGAT
TTTGTCACCACCAGGCCTGCCCTAAAAGAGCTCCTGAAGGAAGCGGTAAACATGGAAAGG
AACAACCGGTACCAGCCGCTGCAAAATCATGCCAAAATG
>L1HS::chr9:96875817-96881847(-)
CTCCAAGAAATATGGGACTATGTGAAAAGACCAAATCTACGTCTGATTGGTGTACCTGAA
AGTGATGTGGAGAATGGAACCAAGTTGGAAAACACTCTGCAGGATATTATCCAGGAGAAC
TTCCCCAATCTAGCAAGGCAGGCCAACGTTCAGATTCAGGAAATACAGAGAACGCCACAA
AGATACTCCTCGAGAAGAGCAACTCCAAGACACATAATTGTCAGATTCACCAAAGTTGAA
ATGAAGGAAAAAATGTTAAGGGCAGCCAGAGAGAAAGGTCGGGTTACCCTCAAAGGAAAG
CCCATCAGACTAACAGCGGATCTCTCGGCAGAAACCCTACAAGCCAGAAGAGAGTGGGGG
CCAATATTCAACATTCTTAAAGAAAAGAATTTTCAACCCAGAATTTCATATCCAGCCAAA
CTAAGCTTCATAAGTGAAGGAGAAATAAAATACTTTATAGACAAGCAAATGCTGAGAGAT
TTTGTCACCACCAGGCCTGCCCTAAAAGAGCTCCTGAAGGAAGTGCTAAACATGGAAAGG
AACAACCGGTACCAGCCGCTGCAAAATCATGCCAAAATG
>L1HS::chr11:36573156-36579186(-)
CTCCAAGAAATATGGGACTATGTGAAAAGACCAAATCTACGTCTGATTGGTGTACCTGAA
AGTGATGTGGAGAATGGAACCAAGTTGGAAAACACTCTGCAGGATATTATCCAGGAGAAC
TTCCCCAATCTAGCAAGGCAGGCCAACGTTCAGATTCAGGAAATACAGAGAACGCCACAA
AGATACTCCTCGAGAAGAGCAACTCCAAGACACATAATTGTCAGATTCACCAAAGTTGAA
ATGAAGGAAAAAATGTTAAGGGCAGCCAGAGAGAAAGGTCGGGTTACCCTCAAAGGAAAG
CCCATCAGACTAACAGCGGATCTCTCGGCAGAAACCCTACAAGCCAGAAGAGAGTGGGGG
CCAATATTCAACATTCTTAAAGAAAAGAATTTTCAACCCAGAATTTCATATCCAGCCAAA
CTAAGCTTCATAAGTGAAGGAGAAATAAAATACTTTATAGACAAGCAAATGCTGAGAGAT
TTTGTCACCACCAGGCCTGCCCTAAAAGAGCTCCTGAAGGAAGCGCTAAACATGGAAAGG
AACAACCGGTACCAGCCGCTGCAAAATCATGCCAAAATG
>L1HS::chr6:51739581-51745600(+)
CTCCAAGAAATATGGGACTATGTGAAAAGACCAAATCTACGTCTGATTGGTGTACCTGAA
AGTGATGTGGAGAATGGAACCAAGTTGGAAAACACTCTGCAGGATATTATCCAGGAGAAC
TTCCCCAATCTAGCAAGGCAGGCCAACGTTCAGATTCAGGAAATACAGAGAACGCCACAA
AGATACTCCTCGAGAAGAGCAACTCCAAGACACATAATTGTCAGATTCACCAAAGTTGAA
ATGAAGGAAAAAATGTTAAGGGCAGCCAGAGAGAAAGGTCGGGTTACCCTCAAAGGAAAG
CCCATCAGACTAACAGCGGATCTCTTGGCAGAAACCCTACAAGCCAGAAGAGAGTGGGGG
CCAATATTCAACATTCTTAAAGAAAAGAATTTTCAACCCAGAATTTCATATCCAGCCAAA
CTAAGCTTCATAAGTGAAGGAGAAATAAAATACTTTATAGACAAGCAAATGCTGAGAGAT
TTTGTCACCACCAGGCCTGCCCTAAAAGAGCTCCTGAAGGAAGCGCTAAACATGGAAAGG
AACAACCGGTACCAGCCGCTGCAAAATCATGCCAAAATG
>L1HS::chr15:71022083-71027499(+)
CTCCAAGAAATATGGGACTATGTGAAAAGACCAAATCTACGTCTGATTGGTGTACCTGAA
AGTGATGTGGAGAATGGAACCAAGTTGGAAAACACTCTGCAGGATATTATCCAGGAGAAC
TTCCCCAATCTAGCAAGGCAGGCCAACGTTCAGATTCAGGAAATACAGAGAACACCACAA
AGATACTCCTCGAGAAGAGCAACTCCAAGACACATAATTGTCAGATTCACCAAAGTTGAA
ATGAAGGAAAAAATGTTAAGGGCAGCCAGAGAGAAAGGTCGGGTTACCCTCAAAGGAAAG
CCCATCAGACTAACAGCGGATCTCTCGGCAGAAACCCTACAAGCCAGAAGAGAGTGGGGG
CCAATATTCAACATTCTTAAAGAAAAGAATTTTCAACCCAGAATTTCATATACAGCCAAA
CTAAGCTTCATAAGTGAAGGAGAAATAAAATACTTTATAGACAAGCAAATGTTGAGAGAT
TTTGTCACCACCAGGCCTGCCCTAAAAGAGCTCCTGAAGGAAGCGCTAAACATGGAAAGG
AACAACCGGTACCAGCCACTGCAAAATCATGCCAAAATG
>L1HS::chr7:141620459-141626512(-)
CTCCAAGAAATATGGGACTATGTGAAAAGACCAAATCTACGTCTGATTGGTGTACCTGAA
AGTGATGTGGAGAATGGAACCAAGTTGGAAAACACTCTGCAGGATATTATCCAGGAGAAC
TTCCCCAATCTAGCAAGGCAGGCCAACGTTCAGATTCAGGAAATACAGAGAACGCCACAA
AGATACTCCTCGAGAAGAGCAACTCCAAGACACATAATTGTCAGATTCACCAAAGTTGAA
ATGAAGGAAAAAATGTTAAGGGCAGCCAGAGAGAAAGGTCGGGTTACCCTCAAAGGAAAG
CCCATCAGAATAACAGCGGATCTCTCGGCAGAAACCCTACAAGCCAGAAGAGAGTGGGGG
CCAATATTCAACATTCTTAAAGAAAAGAATTTTCAACCCAGAATTTCATATCCAGCCAAA
CTAACCTTCATAAGTGAAGGAGAAATAAAATACTTTATAGACAAGCAAATGTTGAGAGAT
TTTGTCACCACCAGGCCTGCCCTAAAAGAGCTCCTGAAGGAAGCGCTAAACATGGAAAGG
AACAACCGGTACCAGCCGCTGCAAAATCATGCCAAAATG
>L1HS::chrX:11725368-11731399(+)
CTCCAAGAAATATGGGACTATGTGAAAAGACCAAATCTACGTCTGATTGGTGTACCTGAA
AGTGATGTGGAGAATGGAACCAAGTTGGAAAACACTCTGCAGGATATTATCCAGGAGAAC
TTCCCCAATCTAGCAAGGCAGGCCAACGTTCAGATTCAGGAAATACAGAGAACGCCACAA
AGATACTCCTCGAGAAGAGCAACTCCAAGACACATAATTGTCAGATTCACCAAAGTTGAA
ATGAAGGAAAAAATGTTAAGGGCAGCCAGAGAGAAAGGTCGGGTTACCCTCAAAGGAAAG
CCCATCAGACTAACAGCGGATCTCTCGGCAGAAACCCTACAAGCCAGAAGAGAGTGGGGG
CCAATATTCAACATTCTTAAAGAAAAGAATTTTCAACCCAGAATTTCATATCCAGCCAAA
CTAAGCTTCATAAGTGAAGGAGAAATAAAATACTTTATAGACAAGCAAATGTTGAGAGAT
TTTGTCACCACCAGGCCTGCCCTAAAAGAGCTCCTGAAGGAAGCGCTAAACATGGAAAGG
AACAACCAGTACCAGCCGCTGCAAAATCATGCCAAAATG
>L1HS::chr2:4781319-4787350(+)
CTCCAAGAAATATGGGACTATGTGAAAAGACCAAATCTACGTCTGATTGGTGTACCTGAA
AGTGATGTGGAGAATGGAACCAAGTTGGAAAACACTCTGCAGGATATTATCCAGGAGAAC
TTCCCCAATCTAGCAAGGCAGGCCAACGTTCAGATTCAGGAAATACAGAGAACGCCACAA
AGATACTCCTCGAGAAGAGCAACTCCAAGACACATAATTGTCAGATTCACCAAAGTTGAA
ATGAAGGAAAAAATGTTAAGGGCAGCCAGAGAGAAAGGTCGGGTTACCCTCAAAGGGAAG
CCCATCAGACTAACAGCGGATCTCTCGGCAGAAACCCTACAAGCCAGAAGAGAGTGGGGG
CCAATATTCAACATTCTTAAAGAAAAGAATTTTCAACCCAGAATTTCATATCCAGCCAAA
CTAAGCTTCATAAGTGAAGGAGAAATAAAATACTTTATAGACAAGCAAATGTTGAGAGAT
TTTGTCACCACCAGGCCTGCCCTAAAAGAGCTCCTGAAGGAAGCGCTAAACATGGAAAGG
AACAACCGGTACCAGCCGCTGCAAAATCATGCCAAAATG
>L1HS::chr8:126595130-126601133(+)
CTCCAAGAAATATGGGACTATGTGAAAAGACCAAATCTACGTCTGATTGGTGTACCTGAA
AGTGATGTGGAGAATGGAACCAAGTTGGAAAACACTCTGCAGGATATTATCCAGGAGAAC
TTCCCCAATCTAGCAAGGCAGGCCAACGTTCAGATTCAGGAAATACAGAGAACGCCACAA
AGATACTCCTCGAGAAGAGCAACTCCAAGACACATAATTGTCAGATTCACCAAAGTTGAA
ATGAAGGAAAAAATGTTAAGGGCAGCCAGAGAGAAAGGTCGGGTTACCCTCAAAGGAAAG
CCCATCAGACTAACAGCGGATCTCTCGGCAGAAACCCTACAAGCCAGAAGAGAGTGGGGG
CCAATATTCAACATTCTTAAAGAAAAGAATTTTCAACCCAGAATTTCACATCCAGCCAAA
CTAAGCTTCATAAGTGAAGGAGAAATAAAATACTTTATAGACAAGCAAATGTTGAGAGAT
TTTGTCACCACCAGGCCTGCCCTAAAAGAGCTCCTGAAGGAAGCGCTAAACATGGAAAGG
AACAACCGGTACCAGCCGCTGCAAAACCATGCCAAAATG
>L1HS::chr4:21161013-21167044(+)
CTCCAAGAAATATGGGACTATGTGAAAAGACCAAATCTACGTCTGATTGGTGTACCTGAA
AGTGATGTGGAGAATGGAACCAAGTTGGAAAACACTCTGCAGGATATTATCCAGGAGAAC
TTCCCCAATCTAGCAAGGCAGGCCAACGTTCAGATTCAGGAAATACAGAGAACGCCACAA
AGATACTCCTCGAGAAGAGCAACTCCAAGACACATAATTGTCAGATTCACCAAAGTTGAA
ATGAAGGAAAAAATGTTAAGGGCAGCCAGAGAGAAAGGTCGGGTTACCCTCAAAGGAAAG
CCCATCAGACTAACAGCGGATCTCTCGGCAGAAACCCTACAAGCCAGAAGAGAGTGGGGG
CCAATATTCAACATTCTTAAAGAAAAGAATTTTCAACCCAGAATTTCATATCCAGCCAAA
CTAAGCTTCATAAGTGAAGGAGAAATAAAATACTTTATAGACAAGCAAATGTTGAGAGAT
TTTGTCACCACCAGGCCTGCCCTAAAAGAGCTCCTGAAGGAAGCGCTAAACATGGAAAGG
AACAACCGGTACCAGCCGCTGCAAAACCATGCCAAAATG
>L1HS::chr11:92869804-92875839(+)
CTCCAAGAAATATGGGACTATGTGAAAAGACCAAATCTACGTCTGACTGGTGTACCTGAA
AGTGATGTGGAGAATGGAACCAAGTTGGAAAACACTCTGCAGGATATTATCCAGGAGAAC
TTCCCCAATCTAGCAAGGCAGGCCAACGTTCAGATTCAGGAAATACAGAGAACGCCACAA
AGATACTCCTCGAGAAGAGCAACTCCAAGACACATAATTGTCAGATTCACCAAAGTTGAA
ATGAAGGAAAAAATGTTAAGGGCAGCCAGAGAGAAAGGTCGGGTTACCCTCAAAGGAAAG
CCCATCAGACTAACAGTGGATCTCTCGGCAGAAACCCTACAAGCCAGAAGAGAGTGGGGG
CCAATATTCAACATTCTTAAAGAAAAGAATTTTCAACCCAGAATTTCATATCCAGCCAAA
CTAAGCTTCATAAGTGAAGGAGAAATAAAATACTTTATAGACAAGCAAATGTTGAGAGAT
TTTGTCACCACCAGGCCTGCCCTAAAAGAGCTCCTGAAGGAAGCGCTAAACATGGAAAGG
AACAACCGGTACCAGCCGCTGCAAAATCATGCCAAAATG
>L1HS::chr16:33755031-33761079(-)
CTCCAAGAAATATGGGACTATGTGAAAAGACCAAATCTACGTCTGATTGGTGTACCTGAA
AGTGATGTGGAGAATGGAACCAAGTTGGAAAACACTCTGCAGGATATTATCCAGGAGAAC
TTCCCCAATCTAGCAAGGCAGGCCAACGTTCAGATTCAGGAAATACAGAGAACGCCACAA
AGATACTCCTCGAGAAGAGCAACTCCAAGACACATAATTGTCAGATTCACCAAAGTTGAA
ATGAAGGAAAAAATGTTAAGGGCAGCCAGAGAGAAAGGTCGGGTTACCCTCAAAGGGAAG
CCCATCAGACTAACAGCGGATCTCTCGGCAGAAACCCTACAAGCCAGAAGAGAGTGGGGG
CCAATATTCAACATTCTTAAAGAAAAGAATTTTCAACCCAGAATTTCATATCCAGCCAAA
CTAAGCTTCATAAGTGAAGGAGAAATAAAATACTTTATAGACAAGCAAATGTTGAGAGAT
TTTGTCACCACCAGGCCTGCCCTAAAAGAGCTCCTGAAGGAAGCGCTAAACATGGAAAGG
AACAACCGGTACCAGCCGCTGCAAAATCATGCCAAAATG
>L1HS::chr10:107137104-107143135(-)
CTCCAAGAAATATGGGACTATGTGAAAAGACCAAATCTACGTCTGATTGGTGTACCTGAA
AGTGATGTGGAGAATGGAACCAAGTTGGAAAACACTCTGCAGGATATTATCCAGGAGAAC
TTCCCCAATCTAGCAAGGCAGGCCAACGTTCAGATTCAGGAAATACAGAGAACGCCACAA
AGATACTCCTCGAGAAGAGCAACTCCAAGACACATAATTGTCAGATTCACCAAAGTTGAA
ATGAAGGAAAAAATGTTAAGGGCAGCCAGAGAGAAAGGTCGGGTTACCCTCAAATGAAAG
CCCATCAGACTAACAGCGGATCTCTCGGCAGAAACCCTACAAGCCAGAAGAGAGTGGGGG
CCAATATTCAACATTCTTAAAGAAAAGAATTTTCAACCCAGAATTTCATATCCAGCCAAA
CTAAGCTTCATAAGTGAAGGAGAAATAAAATACTTTATAGACAAGCAAATGTTGAGAGAT
TTTGTCACCACCAGGCCTGCCCTAAAAGAGCTCCTGAAGGAAGCGCTAAACATGGAAAGG
AACAACCGGTACCAGCCGCTGCAAAATCATGCCAAAATG
>L1HS::chr16:83670857-83676901(+)
CTCCAAGAAATATGGGACTATGTGAAAAGACCAAATCTACGTCTGATTGGTGTACCTGAA
AGTGATGTGGAGAATGGAACCAAGTTGGAAAACACTCTGCAGGATATTATCCAGGAGAAC
TTCCCCAATCTAGCAAGGCAGGCCAACGTTCAGATTCAGGAAATACAGAGAACGCCACAA
AGATACTCCTCGAGAAGAGCAACTCCAAGACACATAATTGTCAGATTCACCAAAGTTGAA
ATGAAGGAAAAAATGTTAAGGGCAGCCAGAGAGAAAGGTCGGGTTACCCTCAAAGGAAAG
CCCATCAGACTAACAGCGGATCTCTCGGCAGAAACCCTACAAGCCAGAAGAGAGTGGGGG
CCAATATTCAACATTCTTAAAGAAAAGAATTTTCAACCCAGAATTTCATATCCAGCCAAA
CTAAGCTTCATAAGTGAAGGAGAAATAAAATACTTTATAGACAAGCAAATGTTGAGAGAT
TTTGTCACCACCAGGCCTGCCCTAAAAGAGCTCCTGAAGGAAGCGCTAAACATGGAAAGG
AACAACCGGTACCAGCCGCTGCAAAATCATGCCAAAATG
>L1HS::chr4:88268255-88274298(-)
CTCCAAGAAATATGGGACTATGTGAAAAGACCAAATCTACGTCTGATTGGTGTACCTGAA
AGTGATGTGGAGAATGGAACCAAGTTGGAAAACACTCTGCAGGATATTATCCAGGAGAAC
TTCCCCAATCTAGCAAGGCAGGCCAACGTTCAGATTCAGGAAATACAGAGAACGCCACAA
AGATACTCCTCGAGAAGAGCAACTCCAAGACACATAATTGTCAGATTCACCAAAGTTGAA
ATGAAGGAAAAAATGTTAAGGGCAGCCAGAGAGAAAGGTCGGGTTACCCTCAAAGGAAAG
CCCATCAGACTAACAGCGGATCTCTCGGCAGAAACCCTACAAGCCAGAAGAGAGTGGGGG
CCAATATTCAACATTCTTAAAGAAAAGAATTTTCAACCCAGAATTTCATATCCAGCCAAA
CTAAGCTTCATAAGTGAAGGAGAAATAAAATACTTTATAGACAAGCAAATGTTGAGAGAT
TTTGTCACCACCAGGCCTGCCCTAAAAGAGCTCCTGAAGGAAGCGCTAAACATGGAAAGG
AACAACCGGTACCAGCCGCTGCAAAATCATGCCAAAATG
>L1HS::chr6:129319530-129325561(+)
CTCCAAGAAATATGGGACTATGTGAAAAGACCAAATCTACGTCTGATTGGTGTACCTGAA
AGTGATGTGGAGAATGAAACCAAGTTGGAAAACACTCTGCAGGATATTATCCAGGAGAAC
TTCCCCAATCTAGCAAGGCAGGCCAACGTTCAGATTCAGGAAATACAGAGAACGCCACAA
AGATACTCCTCGAGAAGAGCAACTCCAAGACACATAATTGTCAGATTCACCAAAGTTGAA
ATGAAGGAAAAAATGTTAAGGGCAGCCAGAGAGAAAGGTCGGGTTACCCTCAAAGGAAAG
CCCATCAGACTAACAGCGGATCTCTCGGCAGAAACCCTACAAGCCAGAAGAGAGTGGGGG
CCAATATTCAACATTCTTAAAGAAAAGAATTTTCAACCCAGAATTTCATATCCAGCCAAA
CTAAGCTTCATAAGTGAAGGAGAAATAAAATACTTTATAGACAAGCAAATGTTGAGAGAT
TTTGTCACCACCAGGCCTGCCCTAAAAGAGCTCCTGAAGGAAGCGCTAAACATGGAAAGG
AACAACCGGTACCAGCCGCTGCAAAATCATGCCAAAATG
>L1HS::chr13:30215843-30221843(-)
CTCCAAGAAATATGGGACTATGTGAAAAGACCAAATCTACGTCTGATTGGTGTACCTGAA
AGTGATGTGGAGAATGGAACCAAGTTGGAAAACACTCTGCAGGATATTATCCAGGAGAAC
TTCCCCAATCTAGCAAGGCAGGCCAACGTTCAGATTCAGGAAATACAGAGAACGCCACAA
AGATACTCCTCGAGAAGAGCAACTCCAAGACACATAATTGTCAGATTCACCAAAGTTGAA
ATGAAGGAAAAAATGTTAAGGGCAGCCAGAGAGAAAGGTCGGGTTACCCTCAAAGGAAAG
CCCATCAGACTAACAGCGGATCTCTCGGCAGAAACCCTACAAGCCAGAAGAGAGTGGGGG
CCAATATTCAACATTCTTAAAGAAAAGAATTTTCAACCCAGAATTTCATATCCAGCCAAA
TTAAGCTTCATAAGTGAAGGAGAAATAAAATACTTTATAGACAAGCAAATGTTGAGAGAT
TTTGTCACCACCAGGCCTGCCCTAAAAGAGCTCCTGAAGGAAGCGCTAAACATGGAAAGG
AACAACCGGTACCAGCCGCTGCAAAATCATGCCAAAATG
>L1HS::chr1:237182767-237188794(-)
CTCCAAGAAATATGGGACTATGTGAAAAGACCAAATCTACGTCTGATTGGTGTACCTGAA
AGTGATGTGGAGAATGGAACCAAGTTGGAAAACACTCTGCAGGATATTATCCAGGAGAAC
TTCCCCAATCTAGCAAGGCAGGCCAACGTTCAGATTCAGGAAATACAGAGAACGCCACAA
AGATACTCCTCGAGAAGAGCAACTCCAAGACACATAATTGTCAGATTCACCAAAGTTGAA
ATGAAGGAAAAAATGTTAAGGGCAGCCAGAGAGAAAGGTCGGGTTACCCTCAAAGGAAAG
CCCATCAGACTAACAGCGGATCTCTCGGCAGAAACCCTACAAGCCAGAAGGGAGTGGGGG
CCAATATTCAACATTCTTAAAGAAAAGAATTTTCAACCCAGAATTTCATATCCAGCCAAA
CTAAGCTTCATAAGTGAAGGAGAAATAAAATACTTTATAGACAAGCAAATGTTGAGAGAT
TTTGTCACCACCAGGCCTGCCCTAAAAGAGCTCCTGAAGGAAGCGCTAAACATGGAAAGG
AACAACCGGTACCAGCCGCTGCAAAATCATGCCAAAATG
>L1HS::chr6:86708764-86714791(-)
CTCCAAGAAATATGGGACTATGTGAAAAGACCAAATCTACGTCTGATTGGTGTACCTGAA
AGTGATGTGGAGAATGGAACCAAGTTGGAAAACACTCTGCAGGATATTATCCAGGAGAAC
TTCCCCAATCTAGCAAGGCAGGCCAACGTTCAGATTCAGGAAATACAGAGAACGCCACAA
AGATACTCCTCGAGAAGAGCAACTCCAAGACACATAATTGTCAGATTCACCAAAGTTGAA
ATGAAGGAAAAAATGTTAAGGGCAGCCAGAGAGAAAGGTCGGGTTACCCTCAAAGGAAAG
CCCATCAGACTAACAGCGGATCTCTCGGCAGAAACCCTACAAGCCAGAAGAGAGTGGGGG
CCAATATTCAACATTCTTAAAGAAAAGAATTTTCAACCCAGAATTTCATATCCAGCCAAA
CTAAGCTTCATAAGTGAAGGAGAAATAAAATACTTTATAGACAAGCAAATGTTGAGAGAT
TTTGTCACCACCAGGCCTGCCCTAAAAGAGCTCCTGAAGGAAGCGCTAAACATGGAAAGG
AACAACCGGTACCAGCCGCTGCAAAATCATGCCAAAATG
>L1HS::chr15:83551633-83557671(-)
CTCCAAGAAATATGGGACTATGTGAAAAGACCAAATCTACGTCTGATTGGTGTACCTGAA
AGTGATGTGGAGAATGGAACCAAGTTGGAAAACACTCTGCAGGATATTATCCAGGAGAAC
TTCCCCAATCTAGCAAGGCAGGCCAACGTTCAGATTCAGGAAATACAGAGAACGCCACAA
AGATACTCCTCGAGAAGAGCAACTCCAAGACACATAATTGTCAGATTCACCAAAGTTGAA
ATGAAGGAAAAAATGTTAAGGGCAGCCAGAGAGAAAGGTCGGGTTACCCTCAAAGGAAAG
CCCATCAGACTAACAGCGGATCTCTCGGCAGAAACCCTACAAGCCAGAAGAGAGTGGGGG
CCAATATTCAACATTCTTAAAGAAAAGAATTTTCAACCCAGAATTTCATATCCAGCCAAA
CTAAGCTTCATAAGTGAAGGAGAAATAAAATACTTTATAGACAAGCAAATGTTGAGAGAT
TTTGTCACCACCAGGCCTGCCCTAAAAGAGCTCCTGAAGGAAGCGCTAAACATGGAAAGG
AACAATCGGTACCAGCCGCTGCAAAATCATGCCAAAATG
>L1HS::chr8:129465248-129471266(-)
CTCCAAGAAATATGGGACTATGTGAAAAGACCAAATCTACGTCTGATTGGTGTACCTGAA
AGTGATGTGGAGAATGGAACCAAGTTGGAAAACACTCTGCAGGATATTATCCAGGAGAAC
TTCCCCAATCTAGCAAGGCAGGCCAACGTTCAGATTCAGGAAATACAGAGAACGCCACAA
AGATACTCCTCGAGAAGAGCAACTCCAAGACACATAATTGTCAGATTCACCAAAGTTGAA
ATGAAGGAAAAAATGTTAAGGGCAGCCAGAGAGAAAGGTCGGGTTACCCTCAAAGGAAAG
CCCATCAGACTAACAGCGGATCTCTCGGCAGAAACCCTACAAGCCAGAAGAGAGTGGGGG
CCAATATTCAACATTCTTAAAGAAAAGAATTTTCAACCCAGAATTTCATATCCAGCCAAA
CTAAGCTTCATAAGTGAAGGAGAAATAAAATACTTTATAGACAAGCAAATGTTGAGAGAT
TTTGTCACCACCAGGCCTGCCCTAAAAGAGCTCCTGAAGGAAGCGCTAAACATGGAAAGG
AACAACTGGTACCAGCCGCTGCAAAATCATGCCAAAATG
>L1HS::chr10:100542698-100548728(-)
CTCCAAGAAATATGGGACTATGTGAAAAGACCAAATCTACGTCTGATTGGTGTACCTGAA
AGTGATGTGGAGAATGGAACCAAGTTGGAAAACACTCTGCAGGATATTATCCAGGAGAAC
TTCCCCAATCTAGCAAGGCAGGCCAACGTTCAGATTCAGGAAATACAGAGAACGCCACAA
AGATACTCCTCGAGAAGAGCAACTCCAAGACACATAATTGTCAGATTCACCAAAGTTGAA
ATGAAGGAAAAAATGTTAAGGGCAGCCAGAGAGAAAGGTCGGGTTACCCTCAAAGGAAAG
CCCATCAGACTAACAGCGGATCTCTCGGCAGAAACCCTACAAGCCAGAAGAGAGTGGGGG
CCAATATTCAACATTCTTAAAGAAAAGAATTTTCAACCCAGAATTTCATATCCAGCCAAA
CTAAGCTTCATAAGTGAAGGAGAAATAAAATACTTTATAGACAAGCAAATGCTGAGAGAT
TTTGTCACCACCAGGCCTGCCCTAAAAGAGCTCCTGAAGGAAGCGCTAAACATGGAAAGG
AACAACCGGTACCAGCCGCTGCAAAATCATGCCAAAATG
>L1HS::chr14:63583424-63589453(-)
CTCCAAGAAATATGGGACTATGTGAAAAGACCAAATCTACGTCTGATTGGTGTACCTGAA
AGTGATGTGGAGAATGGAACCAAGTTGGAAAACACTCTGCAGGATATTATCCAGGAGAAC
TTCCCCAATCTAGCAAGGCAGGCCAACGTTCAGATTCAGGAAATACAGAGAACGCCACAA
AGATACTCCTCGAGAAGAGCAACTCCAAGACACATAATTGTCAGATTCACCAAAGTTGAA
ATGAAGGAAAAAATGTTAAGGGCAGCCAGAGAGAAAGGTCGGGTTACCCTCAAAGGAAAG
CCCATCAGACTAACAGCGGATCTCTCGGCAGAAACCCTACAAGCCAGAAGAGAGTGGGGG
CCAATATTCAACATTCTTAAAGAAAAGAATTTTCAACCCAGAATTTCATATCCAGCCAAA
CTAAGCTTCATAAGTGAAGGAGAAATAAAATACTTTATAGACAAGCAAATGCTGAGAGAT
TTTGTCACCACCAGGCCTGCCCTAAAAGAGCTCCTGAAGGAAGCGCTAAACATGGAAAGG
AACAACCGGTACCAGCCGCTGCAAAATCATGCCAAAATG
>L1HS::chr17:68455097-68461128(+)
CTCCAAGAAATATGGGACTATGTGAAAAGACCAAATCTACGTCTGATTGGTGTACCTGAA
AGTGATGTGGAGAATGGAACCAAGTTGGAAAACACTCTGCAGGATATTATCCAGGAGAAC
TTCCCCAATCTAGCAAGGCAGGCCAACGTTCAGATTCAGGAAATACAGAGAACGCCACAA
AGATACTCCTCGAGAAGAGCAACTCCAAGACACATAATTGTCAGATTCACCAAAGTTGAA
ATGAAGGAAAAAATGTTAAGGGCAGCCAGAGAGAAAGGTCGGGTTACCCTCAAAGGAAAG
CCCATCAGACTAACAGCGGATCTCTCGGCAGAAACCCTACAAGCCAGAAGAGAGTGGGGG
CCAATATTCAACATTCTTAAAGAAAAGAATTTTCAACCCAGAATTTCATATCCAGCCAAA
CTAAGCTTCATAAGTGAAGGAGAAATAAAATACTTTATAGACAAGCAAATGTTGAGAGAT
TTTGTCACCACCAGGCCTGCCCTAAAAGAGCTCCTGAAGGAAGCGCTAAACATGGAAAGG
AACAACCGGTACCAGCCGCTGCAAAATCATGCCAAAATG
>L1HS::chr4:71194623-71200024(+)
CTCCAAGAAATATGGGACTATGTGAAAAGACCAAATCTACGTCTGATTGGTGTACCTGAA
AGTGATGTGGAGAATGGAACCAAGTTGGAAAACACTCTGCAGGATATTATCCAGGAGAAC
TTCCCCAATCTAGCAAGGCAGGCCAACGTTCAGATTCAGGAAATACAGAGAACGCCACAA
AGATACTCCTCGAGAAGAGCAACTCCAAGACACATAATTGTCAGATTCACCAAAGTTGAA
ATGAAGGAAAAAATGTTAAGGGCAGCCAGAGAGAAAGGTCGGGTTACCCTCAAAGGAAAG
CCCATCAGACTAACAGCGGATCTCTCGGCAGAAACCCTACAAGCCAGAAGAGAGTGGGGG
CCAATATTCAACATTCTTAAAGAAAAGAATTTTCAACCCAGAATTTCATATCCAGCCAAA
CTAAGCTTCATAAGTGAAGGAGAAATAAAATACTTTATAGACAAGCAAATGCTGAGAGAT
TTTGTCACCACCAGGCCTGCCCTAAAAGAGCTCCTGAAGGAAGCGCTAAACATGGAAAGG
AACAACCGGTACCAGCCGCTGCAAAATCATGCCAAAATG
>L1HS::chr4:80888061-80894087(+)
CTCCAAGAAATATGGGACTATGTGAAAAGACCAAATCTACGTCTGATTGGTGTACCTGAA
AGTGATGTGGAGAATGGAACCAAGTTGGAAAACACTCTGCAGGATATTATCCAGGAGAAC
TTCCCCAATCTAGCAAGGCAGGCCAACGTTCAGATTCAGGAAATACAGAGAACGCCACAA
AGATACTCCTCGAGAAGAGCAACTCCAAGACACATAATTGTCAGATTCACCAAAGTTGAA
ATGAAGGAAAAAATGTTAAGGGCAGCCAGAGAGAAAGGTCGGGTTACCCTCAAAGGAAAG
CCCATCAGACTAACAGCAGATCTCTCGGCAGAAACCCTACAAGCCAGAAGAGAGTGGGGG
CCAATATTCAACATTCTTAAAGAAAAGAATTTTCAACCCAGAATTTCATATCCAGCCAAA
CTAAGCTTCATAAGTGAAGGAGAAATAAAATACTTTATAGACAAGCAAATGTTGAGAGAT
TTTGTCACCACCAGGCCTGCCCTAAAAGAGCTCCTGAAGGAAGCGCTAAACATGGAAAGG
AACAACCGGTACCAGCCGCTGCAAAATCATGCCAAAATG
>L1HS::chr5:103854288-103860317(+)
CTCCAAGAAATATGGGACTATGTGAAAAGACCAAATCTACGTCTGATTGGTGTACCTGAA
AGTGATGTGGAGAATGGAACCAAGTTGGAAAACACTCTGCAGGATATTATCCAGGAGAAC
TTCCCCAATCTAGCAAGGCAGGCCAACGTTCAGATTCAGGAAATACAGAGAACGCCACAA
AGATACTCCTCGAGAAGAGCAACTCCAAGACACATAATTGTCAGATTCACCAAAGTTGAA
ATGAAGGAAAAAATGTTAAGGGCAGCCAGAGAGAAAGGTCGGGTTACCCTCAAAGGAAAG
CCCATCAGACTAACAGCGGATCTCTCGGCAGAAACCCTACAAGCCAGAAGAGAGTGGGGG
CCAATATTCAACATTCTTAAAGAAAAGAATTTTCAACCCAGAATTTCATATCCAGCCAAA
CTAAGCTTCATAAGTGAAGGAGAAATAAAATACTTTATAGACAAGCAAATGTTGAGAGAT
TTTGTCACCACCAGGCCTGCCCTAAAAGAGCTCCTGAAGGAAGCGCTAAACATGGAAAGG
AACAACCGGTACCAGCCGCTGCAAAATCATGCCAAAATG
>L1HS::chr6:24811885-24817934(-)
CTCCAAGAAATATGGGACTATGTGAAAAGACCAAATCTACGTCTGATTGGTGTACCTGAA
AGTGATGTGGAGAATGGAACCAAGTTGGAAAACACTCTGCAGGATATTATCCAGGAGAAC
TTCCCCAATCTAGCAAGGCAGGCCAACGTTCAGATTCAGGAAATACAGAGAACGCCACAA
AGATACTCCTCGAGAAGAGCAACTCCAAGACACATAATTGTCAGATTCACCAAAGTTGAA
ATGAAGGAAAAAATGTTAAGGGCAGCCAGAGAGAAAGGTCGGGTTACCCTCAAAGGAAAG
CCCATCAGACTAACAGCGGATCTCTCGGCAGAAACCCTACAAGCCAGAAGAGAGTGGGGG
CCAATATTCAACATTCTTAAAGAAAAGAATTTTCAACCCAGAATTTCATATCCAGCCAAA
CTAAGCTTCATAAGTGAAGGAGAAATAAAATACTTTATAGACAAGCAAATGCTGAGAGAT
TTTGTCACCACCAGGCCTGCCCTAAAAGAGCTCCTGAAGGAAGCGCTAAACATGGAAAGG
AACAACCGGTACCAGCCGCTGCAAAATCATGCCAAAATG
>L1HS::chr7:65751840-65757871(-)
CTCCAAGAAATATGGGACTATGTGAAAAGACCAAATCTACGTCTGATTGGTGTACCTGAA
AGTGATGTGGAGAATGGAACCAAGTTGGAAAACACTCTGCAGGATATTATCCAGGAGAAC
TTCCCCAATCTAGCAAGGCAGGCCAACGTTCAGATTCAGGAAATACAGAGAACGCCACAA
AGATACTCCTCGAGAAGAGCAACTCCAAGACACATAATTGTCAGATTCACCAAAGTTGAA
ATGAAGGAAAAAATGTTAAGGGCAGCCAGAGAGAAAGGTCGGGTTACCCTCAAAGGAAAG
CCCATCAGACTAACAGCGGATCTCTCGGCAGAAACCCTACAAGCCAGAAGAGAGTGGGGG
CCAATATTCAACATTCTTAAAGAAAAGAATTTTCAACCCAGAATTTCATATCCAGCCAAA
CTAAGCTTCATAAGTGAAGGAGAAATAAAATACTTTATAGACAAGCAAATGCTGAGAGAT
TTTGTCACCACCAGGCCTGCCCTAAAAGAGCTCCTGAAGGAAGCGCTAAACATGGAAAGG
AACAACCGGTACCAGCCGCTGCAAAATCATGCCAAAATG
>L1HS::chr7:110883571-110889602(-)
CTCCAAGAAATATGGGACTATGTGAAAAGACCAAATCTACGTCTGATTGGTGTACCTGAA
AGTGATGTGGAGAATGGAACCAAGTTGGAAAACACTCTGCAGGATATTATCCAGGAGAAC
TTCCCCAATCTAGCAAGGCAGGCCAACGTTCAGATTCAGGAAATACAGAGAACACCACAA
AGATACTCCTCGAGAAGAGCAACTCCAAGACACATAATTGTCAGATTCACCAAAGTTGAA
ATGAAGGAAAAAATGTTAAGGGCAGCCAGAGAGAAAGGTCGGGTTACCCTCAAAGGAAAG
CCCATCAGACTAACAGCGGATCTCTCGGCAGAAACCCTACAAGCCAGAAGAGAGTGGGGG
CCAATATTCAACATTCTTAAAGAAAAGAATTTTCAACCCAGAATTTCATATCCAGCCAAA
CTAAGCTTCATAAGTGAAGGAGAAATAAAATACTTTATAGACAAGCAAATGTTGAGAGAT
TTTGTCACCACCAGGCCTGCCCTAAAAGAGCTCCTGAAGGAAGCGCTAAACATGGAAAGG
AACAACCGGTACCAGCCGCTGCAAAATCATGCCAAAATG
>L1HS::chr8:73787773-73793823(-)
CTCCAAGAAATATGGGACTATGTGAAAAGACCAAATCTACGTCTGATTGGTGTACCTGAA
AGTGATGTGGAGAATGGAACCAAGTTGGAAAACACTCTGCAGGATATTATCCAGGAGAAC
TTCCCCAATCTAGCAAGGCAGGCCAACGTTCAGATTCAGGAAATACAGAGAACGCCACAA
AGATACTCCTCGAGAAGAGCAACTCCAAGACACATAATTGTCAGATTCACCAAAGTTGAA
ATGAAGGAAAAAATGTTAAGGGCAGCCAGAGAGAAAGGTCGGGTTACCCTCAAAGGAAAG
CCCATCAGACTAACAGTGGATCTCTCGGCAGAAACCCTACAAGCCAGAAGAGAGTGGGGG
CCAATATTCAACATTCTTAAAGAAAAGAATTTTCAACCCAGAATTTCATATCCAGCCAAA
CTAAGCTTCATAAGTGAAGGAGAAATAAAATACTTTATAGACAAGCAAATGTTGAGAGAT
TTTGTCACCACCAGGCCTGCCCTAAAAGAGCTCCTGAAGGAAGCGCTAAACATGGAAAGG
AACAACCGGTACCAGCCGCTGCAAAATCATGCCAAAATG
>L1HS::chr4:91596890-91602908(-)
CTCCAAGAAATATGGGACTATGTGAAAAGACCAAATCTACGTCTGATTGGTGTACCTGAA
AGTGATGTGGAGAATGGAACCAAGTTGGAAAACACTCTGCAGGATATTATCCAGGAGAAC
TTCCCCAATCTAGCAAGGCAGGCCAACGTTCAGATTCAGGAAATACAGAGAACGCCACAA
AGATACTCCTCGAGAAGAGCAACTCCAAGACACATAATTGTCAGATTCACCAAAGTTGAA
ATGAAGGAAAAAATGTTAAGGGCAGCCAGAGAGAAAGGTCGGGTTACCCTCAAAGGAAAG
CCCATCAGACTAACAGCGGATCTCTCGGCAGAAACCCTACAAGCCAGAAGAGAGTGGGGG
CCAATATTCAACATTCTTAAAGAAAAGAATTTTCAACCCAGAATTTCATATCCAGCCAAA
CTAAGCTTCATAAGTGAAGGAGAAATAAAATACTTTATAGACAAGCAAATGTTGAGAGAT
TTTGTCACCACCAGGCCTGCCCTAAAAGAGCTCCTGAAGGAAGCGCTAAACATGGAAAGG
AACAACCGGTACCAGCCGCTGCAAAATCATGCCAAAATG
>L1HS::chr1:84518072-84524089(-)
CTCCAAGAAATATGGGACTATGTGAAAAGACCAAATCTACGTCTGATTGGTGTACCTGAA
AGTGATGTGGAGAATGGAACCAAGTTGGAAAACACTCTGCAGGATATTATCCAGGAGAAC
TTCCCCAATCTAGCAAGGCAGGCCAACGTTCAGATTCAGGAAATACAGAGAACGCCACAA
AGATACTCCTCGAGAAGAGCAACTCCAAGACACATAATTGTCAGATTCACCAAAGTTGAA
ATGAAGGAAAAAATGTTAAGGGCAGCCAGAGAGAAAGGTCGGGTTACCCTCAAAGGAAAG
CCCATCAGACTAACAGCGGATCTCTCGGCAGAAACCCTACAAGCCAGAAGAGAGTGGGGG
CCAATATTCAACATTCTTAAAGAAAAGAATTTTCAACCCAGAATTTCATATCCAGCCAAA
CTAAGCTTCATAAGTGAAGGAGAAATAAAATACTTTATAGACAAGCAAATGTTGAGAGAT
TTTGTCACCACCAGGCCTGCCCTAAAAGAGCTCCTGAAGGAAGCGCTAAACATGGAAAGG
AACAACCGGTACCAGCCGCTGCAAAATCATGCCAAAATG
>L1HS::chr11:95169380-95175410(+)
CTCCAAGAAATATGGGACTATGTGAAAAGACCAAATCTACGTCTGATTGGTGTACCTGAA
AGTGATGTGGAGAATGGAACCAAGTTGGAAAACACTCTGCAGGATATTATCCAGGAGAAC
TTCCCCAATCTAGCAAGGCAGGCCAACGTTCAGATTCAGGAAATACAGAGAACGCCACAA
AGATACTCCTCGAGAAGAGCAACTCCAAGACACATAATTGTCAGATTCACCAAAGTTGAA
ATGAAGGAAAAAATGTTAAGGGCAGCCAGAGAGAAAGGTCGGGTTACCCTCAAAGGAAAG
CCCATCAGACTAACAGCGGATCTCTCGGCAGAAACCCTACAAGCCAGAAGAGAGTGGGGG
CCAATATTCAACATTCTTAAAGAAAAGAATTTTCAACCCAGAATTTCATATCCAGCCAAA
CTAAGCTTCATAAGTGAAGGAGAAATAAAATACTTTATAGACAAGCAAATGTTGAGAGAT
TTTGTCACCACCAGGCCTGCCCTAAAAGAGCTCCTGAAGGAAGCGCTAAACATGGAAAGG
AACAACCGGTACCAGCCGCTGCAAAATCATGCCAAAATG
>L1HS::chr12:126783569-126789584(-)
CTCCAAGAAATATGGGACTATGTGAAAAGACCAAATCTACGTCTGATTGGTGTACCTGAA
AGTGATGTGGAGAATGGAACCAAGTTGGAAAACACTCTGCAGGATATTATCCAGGAGAAC
TTCCCCAATCTAGCAAGGCAGGCCAACGTTCAGATTCAGGAAATACAGAGAACGCCACAA
AGATACTCCTCGAGAAGAGCAACTCCAAGACACATAATTGTCAGATTCACCAAAGTTGAA
ATGAAGGAAAAAATGTTAAGGGCAGCCAGAGAGAAAGGTCGGGTTACCCTCAAAGGAAAG
CCCATCAGACTAACAGCGGATCTCTCGGCAGAAACCCTACAAGCCAGAAGAGAGTGGGGG
CCAATATTCAACATTCTTAAAGAAAAGAATTTTCAACCCAGAATTTCATATCCAGCCAAA
CTAAGCTTCATAAGTGAAGGAGAAATAAAATACTTTATAGACAAGCAAATGTTGAGAGAT
TTTGTCACCACCAGGCCTGCCCTAAAAGAGCTCCTGAAGGAAGCGCTAAACATGGAAAGG
AACAACCGGTACCAGCCGCTGCAAAATCATGCCAAAATG
>L1HS::chr3:89509975-89516006(-)
CTCCAAGAAATATGGGACTATGTGAAAAGACCAAATCTACGTCTGATTGGTGTACCTGAA
AGTGATGTGGAGAATGGAACCAAGTTGGAAAACACTCTGCAGGATATTATCCAGGAGAAC
TTCCCCAATCTAGCAAGGCAGGCCAACGTTCAGATTCAGGAAATACAGAGAACGCCACAA
AGATACTCCTCGAGAAGAGCAACTCCAAGACACATAATTGTCAGATTCACCAAAGTTGAA
ATGAAGGAAAAAATGTTAAGGGCAGCCAGAGAGAAAGGTCGGGTTACCCTCAAAGGAAAG
CCCATCAGACTAACAGCGGATCTCTCGGCAGAAACCCTACAAGCCAGAAGAGAGTGGGGG
CCAATATTCAACATTCTTAAAGAAAAGAATTTTCAACCCAGAATTTCATATCCAGCCAAA
CTAAGCTTCATAAGTGAAGGAGAAATAAAATACTTTATAGACAAGCAAATGTTGAGAGAT
TTTGTCACCACCAGGCCTGCCCTAAAAGAGCTCCTGAAGGAAGCGCTAAACATGGAAAGG
AACAACCGGTACCAGCCGCTGCAAAATCATGCCAAAATG
>L1HS::chr4:137214649-137220701(-)
CTCCAAGAAATATGGGACTATGTGAAAAGACCAAATCTACGTCTGATTGGTGTACCTGAA
AGTGATGTGGAGAATGGAACCAAGTTGGAAAACACTCTGCAGGATATTATCCAGGAGAAC
TTCCCCAATCTAGCAAGGCAGGCCAACGTTCAGATTCAGGAAATACAGAGAACGCCACAA
AGATACTCCTCGAGAAGAGCAACTCCAAGACACATAATTGTCAGATTCACCAAAGTTGAA
ATGAAGGAAAAAATGTTAAGGGCAGCCAGAGAGAAAGGTCGGGTTACCCTCAAAGGAAAG
CCCATCAGACTAACAGCGGATCTCTCGGCAGAAACCCTACAAGCCAGAAGAGAGTGGGGG
CCAATATTCAACATTCTTAAAGAAAAGAATTTTCAACCCAGAATTTCATATCCAGCCAAA
CTAAGCTTCATAAGTGAAGGAGAAATAAAATACTTTATAGACAAGCAAATGTTGAGAGAT
TTTGTCACCACCAGGCCTGCCCTAAAAGAGCTCCTGAAGGAAGCGCTAAACATGGAAAGG
AACAACCGGTACCAGCCGCTGCAAAATCATGCCAAAATG
>L1HS::chr5:108595088-108601119(+)
CTCCAAGAAATATGGGACTATGTGAAAAGACCAAATCTACGTCTGATTGGTGTACCTGAA
AGTGATGTGGAGAATGGAACCAAGTTGGAAAACACTCTGCAGGATATTATCCAGGAGAAC
TTCCCCAATCTAGCAAGGCAGGCCAACGTTCAGATTCAGGAAATACAGAGAACGCCACAA
AGATACTCCTCGAGAAGAGCAACTCCAAGACACATAATTGTCAGATTCACCAAAGTTGAA
ATGAAGGAAAAAATGTTAAGGGCAGCCAGAGAGAAAGGTCGGGTTACCCTCAAAGGAAAG
CCCATCAGACTAACAGCGGATCTCTCGGCAGAAACCCTACAAGCCAGAAGAGAGTGGGGG
CCAATATTCAACATTCTTAAAGAAAAGAATTTTCAACCCAGAATTTCATATCCAGCCAAA
CTAAGCTTCATAAGTGAAGGAGAAATAAAATACTTTATAGACAAGCAAATGTTGAGAGAT
TTTGTCACCACCAGGCCTGCCCTAAAAGAGCTCCTGAAGGAAGCGCTAAACATGGAAAGG
AACAACCGGTACCAGCCGCTGCAAAATCATGCCAAAATG
>L1HS::chr7:49719841-49725896(-)
CTCCAAGAAATATGGGACTATGTGAAAAGACCAAATCTACGTCTGATTGGTGTACCTGAA
AGTGATGTGGAGAATGGAACCAAGTTGGAAAACACTCTGCAGGATATTATCCAGGAGAAC
TTCCCCAATCTAGCAAGGCAGGCCAACGTTCAGATTCAGGAAATACAGAGAACGCCACAA
AGATACTCCTCGAGAAGAGCAACTCCAAGACACATAATTGTCAGATTCACCAAAGTTGAA
ATGAAGGAAAAAATGTTAAGGGCAGCCAGAGAGAAAGGTCGGGTTACCCTCAAAGGAAAG
CCCATCAGACTAACAGCGGATCTCTCGGCAGAAACCCTACAAGCCAGAAGAGAGTGGGGG
CCAATATTCAACATTCTTAAAGAAAAGAATTTTCAACCCAGAATTTCATATCCAGCCAAA
CTAAGCTTCATAAGTGAAGGAGAAATAAAATACTTTATAGACAAGCAAATGTTGAGAGAT
TTTGTCACCACCAGGCCTGCCCTAAAAGAGCTCCTGAAGGAAGCGCTAAACATGGAAAGG
AACAACCGGTACCAGCCGCTGCAAAATCATGCCAAAATG
>L1HS::chr7:96475962-96481992(-)
CTCCAAGAAATATGGGACTATGTGAAAAGACCAAATCTACGTCTGATTGGTGTACCTGAA
AGTGATGTGGAGAATGGAACCAAGTTGGAAAACACTCTGCAGGATATTATCCAGGAGAAC
TTCCCCAATCTAGCAAGGCAGGCCAACGTTCAGATTCAGGAAATACAGAGAACGCCACAA
AGATACTCCTCGAGAAGAGCAACTCCAAGACACATAATTGTCAGATTCACCAAAGTTGAA
ATGAAGGAAAAAATGTTAAGGGCAGCCAGAGAGAAAGGTCGGGTTACCCTCAAAGGAAAG
CCCATCAGACTAACAGCGGATCTCTCGGCAGAAACCCTACAAGCCAGAAGAGAGTGGGGG
CCAATATTCAACATTCTTAAAGAAAAGAATTTTCAACCCAGAATTTCATATCCAGCCAAA
CTAAGCTTCATAAGTGAAGGAGAAATAAAATACTTTATAGACAAGCAAATGTTGAGAGAT
TTTGTCACCACCAGGCCTGCCCTAAAAGAGCTCCTGAAGGAAGCGCTAAACATGGAAAGG
AACAACCGGTACCAGCCGCTGCAAAATCATGCCAAAATG
>L1HS::chrX:11953415-11959433(-)
CTCCAAGAAATATGGGACTATGTGAAAAGACCAAATCTACGTCTGATTGGTGTACCTGAA
AGTGATGTGGAGAATGGAACCAAGTTGGAAAACACTCTGCAGGATATTATCCAGGAGAAC
TTCCCCAATCTAGCAAGGCAGGCCAACGTTCAGATTCAGGAAATACAGAGAACGCCACAA
AGATACTCCTCGAGAAGAGCAACTCCAAGACACATAATTGTCAGATTCACCAAAGTTGAA
ATGAAGGAAAAAATGTTAAGGGCAGCCAGAGAGAAAGGTCGGGTTACCCTCAAAGGAAAG
CCCATCAGACTAACAGCGGATCTCTCGGCAGAAACCCTACAAGCCAGAAGAGAGTGGGGG
CCAATATTCAACATTCTTAAAGAAAAGAATTTTCAACCCAGAATTTCATATCCAGCCAAA
CTAAGCTTCATAAGTGAAGGAGAAATAAAATACTTTATAGACAAGCAAATGTTGAGAGAT
TTTGTCACCACCAGGCCTGCCCTAAAAGAGCTCCTGAAGGAAGCGCTAAACATGGAAAGG
AACAACCGGTACCAGCCGCTGCAAAATCATGCCAAAATG
