# Supplementary material for: Cryptic genetic variation enhances primate L1 retrotransposon survival by enlarging the functional coiled coil sequence space of ORF1p
Source: PLoS Genet. 2020 Aug 14;16(8):e1008991. doi: 10.1371/journal.pgen.1008991 (PMC7449397; doi:10.1371/journal.pgen.1008991)
Supplement: S1 Data — (ZIP) [file pgen.1008991.s012.zip › Supplementary_Data_PG/orf1_cterm/4ct_seq.fst]

>4ct_cn_50_cg
CTCCAAGAAATATGGGACTATGTGAAAAGACCAAATCTACGTCTGATTGGTGTACCTGAA
AGTGACGGGGAGAATGGAACCAAGTTGGAAAACACTCTGCAGGATATTATCCAGGAGAAC
TTCCCCAATCTAGCAAGGCAGGCCAACATTCAAATTCAGGAAATACAGAGAACGCCACAA
AGATACTCCTCGAGAAGAGCAACTCCAAGACACATAATTGTCAGATTCACCAAAGTTGAA
ATGAAGGAAAAAATGTTAAGGGCAGCCAGAGAGAAAGGTCGGGTTACCCACAAAGGGAAG
CCCATCAGACTAACAGCGGATCTCTCGGCAGAAACTCTACAAGCCAGAAGAGAGTGGGGG
CCAATATTCAACATTCTTAAAGAAAAGAATTTTCAACCCAGAATTTCATATCCAGCCAAA
CTAAGCTTCATAAGTGAAGGAGAAATAAAATACTTTACAGACAAGCAAATGCTGAGAGAT
TTTGTCACCACCAGGCCTGCCCTAAAAGAGCTCCTGAAGGAAGCACTAAACATGGAAAGG
AACAACCGGTACCAGCCACTGCAAAAACATGCCAAATTG
>lcl|hg18_L1PA4_chr10_20620352_20626507
CTCCAAGAAATATGGGACTATGTGAAAAGACCAAATCTATGTCTGATTGGTGTATCTGAA
AGTGACGGGGAGAATGGAACCAAGTTGGAAAACACTCTGCAGGATATTACCCAGGAGAAC
TTCCTCAATCTAGCAAGGCAGGCAAACATTCAGATTCAGGAAACACAGAGAACACCACAA
AGATACTCCTCGAGAAGAGTAACACCAAGAAACATAATTGTCAGATTCACCAAAGTTAAA
ATGAAGGAAAAAATGTTAAGGGCAGCCAGAGAGAAAGGTCGGGTTACCCACAAAGGGAAG
CCCATCAGACTAACAGCGGATCTCTCAGCAGAAACTCTACAAACCAGAAGAGAGTGGGGA
CCAATATTCAACATTCTTAAAAAAAAGAATTTTCAACCCAGAATCTCATATCCAGCCAAA
CTAAGCTTCATAAGTGAAGGAGAAATAAAATACTTTACAGACAAGCAAATGCTGACAGAT
TTTGTCACCACCAGGCCTGCCCTAAAAGAGCTCCTGAAGGAAGCACTAAACATGGAAAGG
AACAACTGCTACCAGCCACTGCAAAAACATGCCAAAATG
>lcl|hg18_L1PA4_chr10_20884340_20890532
CTCCAAGAAATATGGGACTATGTGAAAAGACCAAATCTACATCTGATTGGTGTACCTGAA
AGTGACGGGGAGAATGGAACCAAGTTGGAAAACACTCTGCAGGATATTATCCAGGAGAAC
TTCCCCAATCTAGCAAGGAAGGCCAACATTCAGATTCAGGAAATACAGAGAAGGCCACAA
AGATACTCCTTGAGAAGAGCAACTCCAAGACACATAATTGTCAGATTCACCAAAGTTGAA
ATGAATGAAAAAATGTTAAGGGCAGCCAGAAAGAAAAGTCGGGTTATCCACAAAGGGAAG
TCCATCAGACTAATAGCTGATCTCTCAGCAGAAACTCTGCAAGCCAGAAGAGAGGGGGG-
CCAATATTCAACATTCTTAAAGTAAATAATTTTCAACCCAGAATTTCATATCCAGCCAAA
CTAAGCTTCATAAATGAAGGAGAAATAAAATACTTTACAGACAAGCAAATGCTGAGAGAT
TTTGTCACCACCAGGCCTGCCCTAAAAGAGCTCCTGAAGGAAGCACTAAACATGGAAAGG
AACAACCGGTACCAGCCACTGCAAAAACATGCCAAAATG
>lcl|hg18_L1PA4_chr1_119841794_119847949
CTCCAAGATATATGGGACTATGTGAAAAGACCAAATCTACGTCTGATTGGTGTACCTGAA
AGTGATGGGGAGAATGGAACCAAGTTGGAAAACACTCTGCAGTATATTATCCAGGAGAAC
TTCCCCAATTTAGCAAGGCAGGCCAACATTCAGATTCAGGAAATACAGAGAATGCCACAA
AGATACTCCTTGAGAAGAGCAACTCCAAGACACATAATTGTCAGATTCACCAAAGTTGAA
ATCAAGGAAAAAATGTTAAGGGCAGCCAGAGGGAAAGGTCGGGTTACCCACAAAGAGAAT
CCCATCAGACTTACAGCACATCTCTCGGCAGAAACTCTACAAGCCAGAAGAGAGTGGGGG
CCAATACTCAACATTCTTAAAGAAAATAATTTTCAACCCAGAATTTCATATCT-GCCAAA
CTAAGCTTCTTAAGTGAAGGAGAAATAAAATATTTTACAGACAAGCAAATGCTGAGAGAT
TTTGTCACCACCAGGTCTGCCCTAAAAGAGCTCCTGAAGGAAGCACTAAACATGGAAAGG
AACAACTGGTACCAGCCACTGCAAAAACATACCAAAATG
>lcl|hg18_L1PA4_chr1_171389507_171395667
CTCCAAGAAATATGGGACTATGTGAAAAGACCAAATCTACGTCTGATTGGTGTATCTGAA
AGTGACCGGGAGAATGGAACCAAGTTGGAAAACACTCTGCAGGATACTGTCCAG---AAC
TTCCCCAATCTAGCAAGGCAGGCCAACATTCACATTCAGGAAATACAGAGAATGCCACAA
AGATACTCCTCGAGAAGAGCAACTCCAAGACACATAATTGTCAGATTCACCAAAGTTGAA
ATGAAGGAAAAAATGTTAAGGGCAACCAGAGAGAAAAGTCTGATTACCCACAAAGGGAAG
CCCATCAGACTAACAGCGGATCTCTCGGCAGAAACTCTACAAGCCAGAAGAGAGTGGGGG
CCAATATTCGACATTCTTAAAGAAAAGAATTTTCAACCCAGAATTTCATATCCAGCCAAA
CTAAGCTTCATAAGTAAAGGAGAAATAAAATACGTTACACACAAACAAATGCTGAGAGAT
TTTGTCACCACCAGGCCTGCCTTAAAAGAGCTCCTGAAGGAAGCACTAAACATGGAAAGG
AACAACCGGTACCAGCCACTGCAAAAACATGCCAAAATG
>lcl|hg18_L1PA4_chr1_187561038_187567181
CTCCAAGAAATATGGGACTATGTGAAAAGACCAAATCTAAATCTGATTGGTGTACCTGAA
AATGACGAGTAGAATGGAACCAAGTTGGAAAACACTCTGCAGGATATTATCCAGGAGAAC
TTCCCCAATCTAGCAAGGCAGGCAAACATTCAGATTCAGGAAATACAGAGAACGCCACAA
AGATACTCCTCGAGAAGAGCAACTCCAAGACACATAATTGTCAGATTCACCAAAGTTGAA
ATGAAGGAAAAAATGTTAAGGGCAGCCAGAGAGAAAGATCGGGTTACCCACAAAGGGAAG
CCCATCAGACGAACAGCGGATCTCTCAGCAGAAACTCTACAAGCCAGAAGAGAGTGGGGA
ACAATATTCAACATTCTTAAAAAAAAGAATTTTCAACCCAGAATTTCATATCCAGCCAAA
TTAGGCTTCATAAGTAAAGAATAAATAAAATACTTTACAGACAAGCAAATGCTGAGAGAT
TTTGTTACCACCAGGCCTGCCCTAAAAGAACTCCTGAAGGAAGCACTAAACATGGAAAGG
AACAACCAGTACCAGCCACT--AAAAACATGCCAAAATT
>lcl|hg18_L1PA4_chr1_145002082_145008234
CTCCCAGAAATATGGGACTATGTGAAAAGACCAAATCTATGTCTGATTGGTGTACCTAAA
AGTGACGGGGAGAATGGAAACATTTTGGAAAACACTCTGCAGGATATTATCCAGGAGAAC
TTCCCCAATCTAGCAAGGCAGGCCAACATTCAGATTCAGGAAATACAGAGAATGCCACAA
AGATACTCCTCGAGAAGGGCAACTCCAAGACACATAATTGTCAGATTCACCAAAGTTGAA
ATGAAGGAAAAAATGTTAAGGGCAGCCAGAGAGAAAGGTCAGGTTACCCACAAAGGGAAG
CCCGTCAGACTAACGGCGGATCTCTCGGGAGAAACTCTACAAGCCA-AAGAGAGTGGGAG
CCAATATTCAACATTCTTCAAGAAAATAATTTTCAACCCAGAATTTCATATCCAGCCAAA
CTAAGCTTCATAAGTGAAGGAGACATAAAATACTTTACAGACAAGCAAATGCTGAGAGAT
TTTGTCACCACCAGGCCTGCCCTAAAAGAGCTCCTGAAGGAAGCACTAAACATGGAAAGG
AACAACCAGTACCAGCCACTGCAAAAACATGGCAAAATG
>lcl|hg18_L1PA4_chr1_83405692_83411893
CTCCAAGAAATATGGGACTATGTGAAAAGACCAAATCTATGTCTGATTGGTGTACCTGAA
AGTGATGGGGAGAATGGAACCAAGTTGGAAAACACTCTGCAGGATATTATCCAGGAGAAC
TTTCCCAATCTGGCAAGGCAGGCCAACATTCAGATTCAGGAAATACAGAGAACACCACAA
AGATACTCCTCGAGAAGAGCAACTCCAAGACACATAATTATCAGATTCACCAAAGTTGAA
ATGAAGGAAAAAATGTTAAGGGCAGCCAGAGAGAAAGGTTGGGTTACCCACAAAGGGAAG
CACATCAGACTAACAGCGGATCTCTCGGCAGAAACTCTACAAGCCAGAAGAGAGTGGGGA
TCAATATTCAACATTCTTAAAGAAAAGAATTTTCAACCCAGAATCTCATATCCAGCCAAA
CTAAGCTTCATAAGTGAAGGAGAAATAAAATACTTTACAGACAAGCAAATGCTGAGAGAT
TTTGCCACCACCAGGCCTGCCCTAAAAGAGCTCCTGAAGGAAGCACTAAACATGGAAAGG
AACAAACGGTACCAGCCACTGCAAAAACATGCCAAAATG
>lcl|hg18_L1PA4_chr1_118064819_118070978
CCC-AAGAAATATGGGACTATGTGAAAAGACCAAATCTACGTCTGATTGGTGTACCTGAA
AGTGACAGGGAGAATGGAACCAAGTTGGAAAACATTCTGCAGGCTATTAACCAGGAGCAC
TTCCCCAATCTAGCAAGGCAGGCCAACATTCAGACTCAGGAAATACAGAGAATGCCACAA
AGATACTCCTTGAGAAGAGCAGCTCCAAGACGCATAATTGTCAGATTCACCAAAGTTGAA
ATGAAGGAAAAAACGTTAAGGGCAGCCAGAGAGAAAGGTTGGGTTACCCACAAAGGCAAG
CCCATCAAACTAACAGTGGATCTCTCAGCAGAAACTCTACAAGCCAGAAGAGAGTGGGGG
CCAATATTCAACATTCTTAAAGAAAAGAATTTTCCACCCAGAATTTCATATCCAGCCAAA
CTAAGCTTCACAAGTGAAGGAGAAGTAAAATACTTTACAGACAAGCAAATGCTGAGAGAT
TTTGTCACCACCAGGCCTGCCCTAAAAGAGCTCCTGAAGGAAGCACTAAACATGGAAAGG
AACAACCGGTACCAGCCACTGCAAAAACATGCCAAAATG
>lcl|hg18_L1PA4_chr1_30738824_30744990
CTCCAAGAAATATGGGACTATGTGAAAAGACCAAATCTACGTCTGATTGGTGTACCTGAA
AGTGACGGGGAGAATGGAACCAAGTTGGAAAACACTCTGCAGGATATAATCCAGGAGAAC
TTCCCCAATCTAGCAAGGCAGGCAAACATTCAGATTTGAGAAACACACAGAACACCACAA
AGATACTCCTCAAGAAGAGCAACTCCAAGACACATAATTGTCAGATTCACCAAAGTTGAA
ATGAGGGAAAAAATGTTAAGGGCAGCCAGAGAGAAAGGTCAGGACACCCACAAAGGGAAG
GCCATCAGACTAACAGCGGATCTCTCAGCAGAAATTCTACAAGCCAGAAGAGAGTGGGGG
CCAATATTCAACATTCTTAAAGAAAAGAATTTTCAACCCAGAATTTCATATCCAGCCAAA
CT-AGCTTCATAAGTGAAGGAGAAATAAAATCCTTTACAGACAAGCAAATGCTGAGAGAT
TTTGTCACCACCAGGCCTGCCCTAAAAGAGCTCCTGAAGGAAGCACTAAACATGGAAAGG
AACAACCGGTACCAGCCACTGCAAAAACATGCCAAAATG
>lcl|hg18_L1PA4_chr1_75224791_75230896
CTCCAAGAAATATGGGACTATGTGAAAAGACCACATCTAGTTCTGATTGGTGTACCTGAA
AGTGACAGGGAGAAAGGAATCAAGTTGGAAAACACTCTGCAGGATATTATCCAGGACAAC
TTCACCAATCTAGCAAGGCAAGCCAACATTCAGATTCAGGAAATACAAAGAACGCCAGAA
AGATACTCCTCGAGAAGAGCAACTCCAAGACACATAATTGTCAGATTCACCAAAGTTGAA
ATGAAGGAAAAAATGTTAAGGGCAGCCAGAGAGAAAGGTTGGGTTGCCCACAAAGGGAAG
CCCATCAGACTAAGAGCGGATCTCTCGGCAGAAACTCTACAAGCCAGAAGAGAGTGGGGG
CCAATATTCAACATTCTTAAAGACAAGAATTTTCAACCCAGAATTTCATATCCAGCCAAA
CTAAGCTTCATAAGTGAAGGAGAAATAAAATACTTTACAGACAAGCAAATGCTGAGAGAT
TTTGTCACCACCAGGCCTGCCCTAAAAGAGCTCCTGAAGGAAGCGCTAAACATGTAAAGG
AACAACCGGTACCAGCCGCTGCAAAATCATGCCAAATTG
>lcl|hg18_L1PA4_chr10_114000648_114006809
CTCCAAGAAATATGGGACTATATGAAAAGACCAAATCTATGTCTGATTGGTGTACCTGAA
AGTGACGGGGAGAATGGAACCAAGTTGGAAAACACTCTGCAGGATATTATGCAGGAGAAC
TTCCCCAATCTAGCAAGGCAGGCCAACATTCAGATTCAAGAAATACAGAGAATGCCACAA
AGATACTCCTCGAGAAGAGCAACTCCAAGACACATAATTGTCACATTCACCAAAGTTGAA
ATGAAGGAAAAAATGTTAAGGGCAGCCAGAGAGAAAGGTCAGGTTACCCACAAAGGGAAA
CCCATCAGACTAACAACAGATCTCTCGGCAGAAACTCTACAAGCCAAAAGAGAGTGGGGG
CCAATATTCAACATTCTTAAAGGAAAGAATTTTCAACCCAGAATTTCATATCCAGCCAAA
CTAAGCTTCATAAGTGAAGGAGAAATAAAATACTTTACAGACAAGCAAATGCTGAGAGAT
TTTGTCACCACTAGGCCTGCCCTAAAAGAGCTCCTGAAGGAAGCGCTAAACATGGAAAGG
AACAACCGCTACCAGCCACTGCAAAATCATGCCAAATTG
>lcl|hg18_L1PA4_chr1_7394405_7400569
CTCCAAGAAATATAAGACTATGTGAAAAGACCAAATCTACGTCTGATTGGTGTGCCTGAA
AGTGACGGGGAGAATGGAACCAAGTTGGAAAACACTCTGCAGGATATTATCCAGGAGAAC
TTCCCCAAACTAGCAAGGCAGGCCAACATTCAGATTCAGGAAATACAGAGAATGCCACAA
AGATACTCCTCGAGAAGAGCAACTCCAAGACACATAATTGTCAGATTCACCAAAGTTGAA
ATGAAGGAAAAAATATTAAGGGCAGCCAGAGAGAAAGGTCGGGTTACCCACAAAGGGAAG
CCCATCAGACTAACAGCGGATCTCTCAGCAGAAACTCTACAAGCCAGAAGAGAGTGGGGG
CCAATATTCAACATTCTTAAAAAAAAGAATTTTCAACCCAGAATTTCATATCCAGCCAAA
CTAAGCTTCATAAGTGAAGGAGAAATAAAGTACTTTACAGACAAGCAAACGCTGAGAGAT
TTTGTCACCGCCAGGCCTGCCCTAAAAGAGCTCCTGAAGGAAGCACTAAACATGGAAAGG
AACAACCAGTACCAGCCACTGCAAAAACATGCCAAATTG
>lcl|hg18_L1PA4_chr1_110086926_110093086
CTCCAAGAAATATGGGACTATGTGAAAAGACCAAATCTACGTCTGATTAGTGTACCTGAA
AGTGAGGGGGAGAATGGAACCAAGTTGGAAAACACTCTGCAGGATGTTATCCAGGAGAAC
TTCCCCAATCTAGCAAGGCAGGCCAACATTCAGATTCAGGAAATACAGAGAATGCCACAA
AGATACTCCTCGAGAAGAGCAACTCCAAGACACATAATTGTCAGATTCACCAAAGTTGAA
ATGAAGGAAAAAATGTTAAGGGCAGCCAGAGAGAAAGGTCGGGTTACCCACAAAGGGAAG
CCCATCAGACTAACAGCGGATCTCTCCGCAGAAACTCTACAAGCCAGAAGAGAGTGGGGG
CCAACATTCAACATTCTTAAAGAAAAGAATTTTCAACCCAGAATTTCATATCCAGCCAAA
CTAAGCTTCATAAGTGAAGGAGAAATAAAATACTTTACAGACAAGCAAATGCTGAGAGAT
TTTGTCACCACCAGGCCTGCCCTAAAAGAGCTCCTGAAGGAAGCGCTAAACATGGAAAGG
AACAACCGGTTCCAGCCACTGCAAAAACATGCCAAAATG
>lcl|hg18_L1PA4_chr2_51393364_51399487
CTCCAAGAAATATGGGACTACGTGAAAAGACCAAATCTACGTCTGACTGGTGTACCTGAA
AGTGACAGGGAGAATGGAACCAACATGGAAAACACTCTGCAGGATACTATCCAGGAGAAT
TTCCCCAATCTAGCAAGGCAGGCCAACATTCAGATTCAGGAAATACAGAGAACGCCACAA
AGATACTCCTCGGGAAGAGCAACTCCAAGACACATAATTGTCAGATTCACCAAAGTTGAA
ATGAAGGAAAAAATGCTAAGGGTAGCCAGAGAGAAAGGTCGGGTTACCCACAAAGGGAAG
CCCATTAGACTAACAGCGGATCTCTCAGCAGAAACCCTACAAGCCAGAAGAGAGTGGGGG
CCAATATTCAACATTCCTAAAGAAAAGAATTTTCAACCCAGAATTTCATATCCAGCCAAA
CTAAGCTTCATAAGTGAAGGAGAAATAAAATACTTTACAGACAAGCAAATGCTGAGAGAT
TTTGTCACCACCAGGCCTGCCCTAAAAGAGCTCCTGAAGGAAGCACTAAACATGGAAAGG
AACAACTGGTACCAGCCACTGCAAAAACATGCCAAAATG
>lcl|hg18_L1PA4_chr2_209357226_209363393
CTCCAAGAAATATGGGACTATGTGAAAAGACCAAATTTACGTCTGATTGGCATACCTGAA
AGTGATGGGGAGAATGGAACCAAGTTGGAAAACACTCTGCAGGATATTATCCAGGAGAAC
TTCCCCAATCTAGCAAGGCAGGCCAACATTCACATTCAGGAAATACAGAGAACGCCACAA
AGATACTCCTCGAGAAGAGCAACTCCAAGACACATAATTGTCAGATTCACCAAAGTTGAA
ATGAAGGAAAAAATGTTAAGGACAGCCAGAGAGAAAGGTCGGGTTACCCACAAAGGGAAG
CCCATCAGACTAACAGCAGATCTCTCGGCAGAAACTCTACAAGCCAGAAGAGAGTGGGGG
CCAATATTCAACATTCTTAAAGAAAAGAATTTTCAACCCAGAATTTCACATCCAGTCAAA
CTAAGCTTCATAAGTGAACGAGAAATAAAATACTTTACAGAGAAGCAAATGCTGAGAGAT
TTTGTCACCACCAGGCCTGTCCTAAAAGAGCTCCTGAAGGAAGCACTAAACATGGAAAGG
AAAAACCGGTACCAGCCACTGCAAAAACATGCCAAAAAG
>lcl|hg18_L1PA4_chr2_228603855_228610003
CTCCAAGAAATATGGCATTATGTGAAAAGACCAAATCTACGTCTGATTGCTGTACCTGAA
ACTGACGGGGAGAATGGAACCAAGTTGGAAAACACTCTGCAGGATGTTATCCAGGAGAAC
TTCCCCAATCTAGCAAGGCAGGCAAACATTCAGATCCAGGAAATACAGAGAACGCCACAA
AGATACTCCTCGAGAAGAGCAACTCCAAGA----TAATTGTCAGATTCACCAAAGTTGAA
ATGAAGGAAAAAATGTTAAGGGCAGCCAGAGAGAAAGGTCGGGTTACCCACAAAGGGAAG
CCCATCAGACTAACAGCTGATCTCTTGGCAGAAACTCTACAAGCCAGAAAAGAGTAGGGA
CCAATATTCAACATTCTTAAAGAAAAGAATTTTCAACCCAGAATTTCATATCCAGCCAAA
CTAAGCTTCATAAGTGAAGGAGAAATAAAATACTTTACAGACAAGCAAATACTGAGAGAT
TTTGTCACCACCAGGCCTGCCCTACAAGAGCTCCTGAAGGAAGCACTAAACATGGAAAGG
AACAACCGGTACCTGCCACTCCAAAAACATGCCAAAATG
>lcl|hg18_L1PA4_chr2_34713883_34720047
CTCCAAGAAATATGGGACTATGTGAAAAGACCAAATCTACATCTGATTGGTGTACCTGAA
AGTGACAGAGAGAATGGAACCAAGTTGGAAAACACTCTGCAGGATATTTTCTAGGAGAAC
TTCCCTAATCTAGCAAGACAGGCCAACATTCAGATTCAGGAAATACAGAGAATGCCACAA
AGATACTCCTCGAGAAGAGCAACTCCAAGACACATAATTGTCAGATTCACCAAAGTTGAA
ATGAAGGAAAAAATGTTAAGGGCAGCCAGAGAGAAAGGTTGGGTTACCGAC-AAGGGAAG
CCCATCAGACTAACAGCTGATCTCTCAGCAGAAACTCTACAAGCCCGAAGAGAGTGGGGG
CCAATATTCAACATTCTTAAAGAAAAGAATTTTCAACCCAAAATTTCATATCCAGCCAAA
CTAAGCTTCATAAGTGAAGGAGAAATAAAATCCTTTACAGACAAGCAAATGCTGAGAGAT
TTTGTCACCATCAGGCCTGCCCTAAAAGAGCTCCTGAAGGAAGCACTAAACATGGAAAGG
AACAACTGGTACCAGCCACTGCAAAAACATGCC-AACTG
>lcl|hg18_L1PA4_chr20_24850360_24856545
CTCCAAGAAATATGGGACTATGTGAAAAGACCAAATCTACGTCTGATTGCTGTACCTGAA
AGTGACGGGGAGAATGAAAACAAGTTGGAAAACACTCTCCAGGATATTATCCAGGAGAAC
TTCCCCAGTCTAGCAAGGCAGGCCAACATTCAGATTCAGGAAATACAGAGAATGCCACAA
AGATACTCCTCAAGAAGAGCAACTCCAAGACACATAATTGTCAGATTCACCAAAGTTGAA
ATGAAGGAAAAAATGTTAAGGGCAGCCAGAGAGAAAGGTCGGGTTACCCAAAAAGGGAAG
CCCATGAGACTAACAGTGGATCTCTTGGCAGAAACTCTACAAGCCAGAAGAGAGTGGGGG
CCAATATTCAACGTTCTTAAGGAAAAGAATTTTTAACCCAGAATTTTATATCCAGCCAAA
CTAAGCTTCGTAAGTGAAGGAGAAATAAAATCCTTTACAGAAAAGCAAATGTTGAGAGAT
TTTGTCACCACCAGGCCTGCCCTAAAAGAGCTCCTGAAGGAAGCACTAAACATGGAAAGG
AACAACCGGTACCAGCCACTGCAAAAACATGCCAAAATA
>lcl|hg18_L1PA4_chr2_209404537_209410702
CTCCAAGAAACATGGGACTATGTGAAAAGACCAAATCTACATCTGATTGGTGTACCAGAA
AGTGATGGGGAGAATGGAACCAAGTTGGAAAACACTCTGCAGGATATTATCCAGGAGAAC
TTCCCCAATCTAGCAAGGTAGGCCAACATTCAGATTCAGGAAATACAGAGAATGCCACAA
AGATAATCCTCGAGAAGAGCAACTCCAAGACATATAATTGTCAGATTCACCAAAGTTGAA
ATGAAGGAAAAAATGTTAAGGGCAGTCAGAGAGAAAGGTCAGGTTACCCACAAAGGGAAG
CGCATCAGACTAACAGCGGATCTCTCGGCAGAAACTCTACAAGCCAGAAGAGAGTGGGGG
CCAATATTCAACATTCTT-AAGGAAAGAATTTTAAACCCAGAATTTCATATCCAGCCAAA
CTAAGCTTCATAAGTGAAGGAGAAATAAAATACTTCACAGACAAGCAAATGCTGAGAGAT
TTTGTCACCACCAGGCCTGCCCTAAAAGAGCTCCTGAAAGAAGTGCTAAACATGGAAAGG
CACAACCAGTACCAGCCGCTGCAAAATCATGCCAAAATG
>lcl|hg18_L1PA4_chr20_18261557_18267758
CTTGAAGAAATATGGGACTATGTGAAAAGACCAAATCTAAGTCTGATTGGTGTACCTGAA
AGTGATGGGGAGAATGGAACCAAGTTGGAAAACACTCTGCAGGATATTATCCAGGAGAAC
TTCCCCAATCTAGCAAGGCAGGCCAACATTCACATTCAGGAAATACAGAGAATGCCACAA
AGATACTCCTCAAGAAGAGCAACTCCAAGACACATAATTGTCAGATTCATCAACGTTGAA
ATGAAGGAAAAAATGTTAAGGGCAGCCAGAGAGAAAGGTTGGGTTACCCACAAAGGGAAG
CCCATCAGACTAACAGCAGATCTCTCGGCAGAAACTCTACAAGCCAGAAGAGAGTGGGGG
CCAATATTCAACATTCTTAAAGAAAAGAATTTTCAACCCAGAATTTCATATCCAGCCAAA
CTAAGCTTCATAAGTGAAGGAGAAATAAAATACTTTACAGACAAGCAAATGCTGAGAGAT
TTTGTCACCACCAGGCCTGTCCTAAAAGAGCTCCTGAAGGAAGCACTAAACATGGAAAGG
AACAACTGGTACCAGCCACTGCAAAAACATGCCAAAATG
>lcl|hg18_L1PA4_chr2_184021288_184027449
CTCCAAGAAATATGGGACTATGTGAAAAGACCAAATCTACGTCTGATTGGTGTACCTGAA
AGTGATGGGGAGAATGGAACCAAGTTGGAAAACACTCTACAGGATATTATCCAGGAGAAC
TTCCCCAATCTAGCAAGGCAGGCCAACATTCAGATTCAGGAAATACAGAGAACGCCACAG
AGATACTCCTCGAGAAGAGCAATTCCAAGACACATAATTGTCAGATTCACCAAAGTTGAA
ATGAAGGAAAAAATGTTAAGGGCAGCCAGAGAGAAAGGTCGGGTTACCCACAAAGGGAAG
CCCATCAGACTAACAGCGGATCTCTCGGCAGAAACCCTACAAGCCAGAAGAGAGTGGGGG
CCAATATTCAACATTCTTAAAGAAAAGAATTTTCAACCCAGAATTTCATATCCAGCCAAA
CTAAGCTTCATAAGTGAAGGAGAAATAAAATACATTACAGATAAGCAAATGCTGAGGGAT
TTTGTCACCACCAGGCCTGCCCTAAAAGAGCTCCTGAAGGAAGCACTAAACATGGAAAGG
AACAACCGGTATCAGCCACTGTAAAAACACACCAAATTG
>lcl|hg18_L1PA4_chr2_73541090_73547286
CTCCAAGAAATATGGGACTATGTGAAAAGACCAAATCTACGTCTGATTGGTGTACCTGAA
AGTGACAGGGAGAATGGAACCAAGTTGGAAAACACTCTGCAGGATATTATCCGGGAGAAC
TTCCCCAATCTAGCAAGGCAGGCCAACATTCAGATTCAGGAAATACAGAGAACGCCACAA
AGATACTCCTCGAGAAGAGCAACTCCAAGACACATAATTGTCAGATTCACCAAAGTTGAA
ATGAAGGAAAAAATGTTAAGGACAGCCAGAGAGAAAGGTCGGATTACCCACAAAGGGAAG
CCCATCAGACTAACAGCGGATCTCTCGGCAGAAACCCTATAAGCCAGAAGAGAGTGGGGG
CCAATATTCAACATTCTTAAAGAAAAGAATTTTCAACCCAGAATTTCATATCCAGCGAAA
CTAAGCTTCATAAGTGAAGGAGAAATAAAATCCTTTACAGACAAGCAAATGCTGAGAGAT
TTTGTCACCACCAGGCCTGCCCTAAAAGAGCTCCTGAAGGAAGCGCTAAACATGGAAAGG
AACAACTGGTACCAGCCACTGCAAAAACATGCCAAAATG
>lcl|hg18_L1PA4_chr3_123934409_123940587
CTCCAAGAAATATGGGACTATGTGAAAAGACCAAATCTACGTCTGATTGGTGTACCTGAA
AGTGATGGGGAGAATGGAACCAAGTTGGAAAACACTCTGCAGGATATTATCCAGAAGAAC
TTCCCCAGTCTAGCAAGGCAGGCCAACATTCAGATTCAGGAAATACAGAGAACGCCACAA
AGATACTCCTCGAGAAGAGCAACTCCAAGACACATAATTGTCAGATTCACCAAAGTTGAA
ATGAAGGAAAAAATGTTAAGGGCAACCAGAGAGAAAGGTCGGGTTACCCACAAAGAGAAG
CCCATCAGACTAACAGCGGATCTCTCGGCAGAAACTCTACAAGCCAGAAGAGGGTGGGGG
CCAATATTCAACATTCTTAAAGAAAAGAATTTTCAACCCAGAATTTCATATCCAGCCAAA
CTAAGCTTCACAAGTGAAGTAGAAATAGAATACTTTACAGACAAGCAAATGCTGAGAGAT
TTTGTCACCACCGGGCCTGCCCTAAAAGAGCTCCTGAAGGAAGCACTAAACATGGAAAGG
AACAACCGGTACCAGCCACTGCAAAAACATGCCAAATTG
>lcl|hg18_L1PA4_chr22_27059839_27066021
CTCCAAGAAATATGGGACTATGTGAAAAGACCAAATCTACGTCTGATTGGTGTACCTGAA
AGTCATGGGGAGAATGGAACCAAGTTGGAAAACACTCT-CAGGATATTATCCAGGAGAAT
TTCCCCAATCTAGCAAGGCAGGCCAATATTCAAATTCAGGAAATACAGAGAACGCCACAA
AGATACTCCTCGAGAAGAGCAATGCCAAGACACATAATTGTCAGATTCACCAAAGTTGAA
ATGAAGGAAAAAATGTTAAGGGCAGCCAGAGAGAAAGGTCGGGTTACCCACAAAGG-AAG
CCCATCAGACTAACAGCTGATCTCTCGACAGAAACTCTACAAGCCAGAAGAGAGTGGGGG
CCAGTTTTCAACATTCTTAAAGAAAAGAATTTTCAACCCAGAATTTCATATCCAGCCAAA
CTAAGCTTCATAAGTGAAGGAGAAATAAAATCCTTTACAGACAAGCAAATGCTGAGAGAT
TTTGTCACCACCAGGCCTGCCCTAAAAGAGCTCCTGAAGGAAGCACTAAACATGGAAAGG
AACAACCGGTACCAGCCACTGCAAAAACATGCCAAATTG
>lcl|hg18_L1PA4_chr3_99375618_99381779
CTCCAAGAAATATGG-ACTATGTGAAAAGACCAAAACTATGACTGATTGGTGTACCTGAA
AGTGACGGGGAGAATGGAACCAAGTTGGAAAACACTCTGCAGGATATTATCTAGGAGAAC
TTCCCCAATCTAGCAAGGTGGGCCAACACTCAGATTCAGGAAATATAGAGAATGCCACAA
TGATACTCCTCGAGAAGAGCAACTCCAAGACACATAATTGTCAGATTTGCCCAAGTTGAA
ATGAAGGAAAAAATGTTAAGGGCAGCCAGAGAGAAAGGTTGGGTTACCCACAAAGGGAAG
CCCATCAGACTAACAGCGGATCTCTTGGCAGAAACTCTACAATCCAGAAGAGAGTGGGAG
CCAATATTCAACATTCTGAAAGAAAAGAATTTTCAACACAGAATTTCATATCCAGACAAA
CTAAGCTTCATAAGTGAAGGAGAAATAAAATACTTTACAGACAAGCAAATGCTGAGAGAT
TTTGTCACCACCAGGCCTGCCCTAAAAGAGCTCCTGAAGGAAGCACTAAACATGGAAAGG
AACAACTGGTAACAGCCACTGCAAAAACATGCCAAAATG
>lcl|hg18_L1PA4_chr4_105462091_105468234
CTCCAAGAAATATGGGACTATGTGAAAAGACCAAATCTATGTCTGATTGGTGTACCTGAA
AATGACAGGGAGAATGGAACCAAGCTGGAAAACACTCTGCAGGATATTATCCAGGAGAAC
TTCCCCAATCTAGCAAGGCAGGCCAACATTCAGATTCAGGAAATACAGAGAATGCCACAA
AGATACTCCTCGAGAAGAGCAACTCGAAGACACATAATTGTCAGATTCACCAAAGTGGAA
ATGAAGGAAAAAATGTTAAGGACAGCCAGAGAGAAAGGTAGGGTTACCCACAAAGGGAAG
CCCATCGGACTAACAGCGAATCTCTCAGCAGAAACTCTACAAGCCAGAAGAGAGTGGGGG
CCAATATTCAACATTCTTAAAGAAAAGAATTTTCAACCCAGAATTTAATATCCAGTCAAA
CAAAGCTTCATAAATGAAGGAGAAATAAAATACTTTACAGACAAACAAATGCTGAGAGAT
TTTGTCACCACCAGGCCTGCCCTAAAAGAGCTCCTGAAGGAAGCACTAAACATGGAAAAG
AACAACCGGTACCAGCCACTGCAAAAACATGCCACAATG
>lcl|hg18_L1PA4_chr3_99608121_99614261
CTCCAAAAAATATGGGACTATGTGAAAAGACCAAATCTATGTCGGATTGGTGTACCTGAA
AGTGACGGGGAGAATGGAACCAAGTTGGAAAACGCTCTCCAGGATATTATCCAGGAGAAC
TTCCCCTATCTAGCAAGGCAGGCCAACATTCAGATTCAGTAAATACAGAGAACGCCACAA
AGATACTCCTCGAGAAGAGCAACTCCAAGACCCATAATTGTCAGATTCACCAAAGTTGAA
ATGAAGGAAAAAATGTTAACAGCAGCCAGAGAGAAAGGTCAGGTTACCCACAAAGGGAAG
CCCATCAGACTAACAGCAGATCTCTTGGCAGAAACTCTACAAGCCAGAAGAGAGAGGGGA
CCAATATTCAACATTGTTAAAGAAAAGCATTTTCAACCCAGAATTTCATATCCAGCCAAA
CTAAGCTTCATAAGTGAAGGAGAAATAAAATACTTTACAGACAAGCAAATGCTGAGAGAT
TTTGTCACCACCAGGCCTGCCCTAAAAGAGCTCCTGAAGGAAGCACTAAACATAGATAGG
AACAACTGGTACCAGCCACTGCAAAAACATGCCAAATTG
>lcl|hg18_L1PA4_chr3_98138146_98144292
CTCCAGGAAATATGGGACTATGTGAAAAGAACAAATCTACGACTGATTGGTGTATCTGAA
AGTGACGGGGAGAATGGAACCAAGTTGGAAAACACTCTGCAGGATATTATCCAGGAGAAC
TTCCCAAATATAGCAAGGCAGGCCAACATTTAGATTCAGGAAATAAAGAGAATGCCACAA
AGATACTCCTCGAGAAGAGCAACTCCAAGACACATAATTGTCAGATTCACCAAAGTTGAA
ATGAAGGAAAAAATGTTAAGGGCAGCCAGAGAGAAAGGTCGGGTTACCCACAAAGGGAAG
CCCATCAGACTAACAGCTGATCTCTCGGCAGAAACTCTACAAGCCAGAAGAGAGTGGGGA
CTAATATCCAACATTCTTAAAGAAAAGAATTTTCAACCCAGAATTTCATATCCAGCCAAA
CTAAGCTTCATAAGTGGAGGAGAAATAAAATCCTTTACAGACAAGCAAATGCCGAGAGAT
TTTGTCACCACCAGGCCTGCCCTAAAAGAGCTCCTGAAGGAAGCACTAAACATGGAAAGG
AACAACCGGTACCAGCCACTACAAAAACATGCCAAATTG
>lcl|hg18_L1PA4_chr4_112518509_112524674
CTCCAAGAAATATGGGACTATGTGAAAAGACCAAATCTATGTCTGATTGGTGTACCTGAA
AGTGACGGGGAGAACGGAACCAAGTTGGAAAACACTCTGCAGGATATTATCCAGGAGAAC
TTCCCCAATCTAGCAAGGCAGGCCAACACTCAGATTCAGGAAATACAGAGAACACCACAA
AGATACTTCTCGAGAAGAGCAACTTCAAGACACATAATTGTCAGATTCACCAAAGTTGAA
ATGAAGGAAAAAATGTTAAGGGCAGCCAGAGAGAAAGGTCGGGTTACCCACAAAGGGAAG
CCCATCAGACTAACAGCCGATCTCTCGGCAGAAACTCTGCAAGCCAGAAGAGAGTGGGGG
CCAATATTCAACATTCTTAAAGAAAAGAATTTTCAACCCAGAATTTCATATCCAGCCAAA
CTAAGCTTCATAAGTGAAGGAGAAATAAAATACTTTACAGATAAGCAAATGCTGACCGAT
TTTGTCACCACCAGGCCTGCCCTAAAAGAGCTCCTGAAGGAAGCGCTAAACATGGAAAGG
AAAAACTGGTACCAGCCACTGCAAAAACATGCCAAAATG
>lcl|hg18_L1PA4_chr3_96037558_96043613
CTCCAAGAAATATGGGACTATATGAAAAGACCAAATCTATGTCTGATTGGTGTACCTGAA
AGTGATGGGGAGAATGGAACCAAGTTGGAAAACACTCTGCAGGATATTATCCAGGAGAAC
TTCCCCAATCTAGCAAGGCAGGCCAACATTCAGATTCAGGAAATACAGAGAACGCCACAA
AGATACTCCTTGAGAAGAGCAACTCCAAGACACATAATTGTCAGATTCACCAAAGTTGAA
ATGAAGGAAAAAATGTTAAGGGCAGCCAGAGAGAAAGGTCAGGTTACCCACAAAGTGAAG
CCCATCAGACTAACAGCAGATCTCTTGGCAGAAACTCTACAAGCCAGAAGAGAGTGGGGG
CCAACATTCAACATTCTTAAAGAAAAGAATTTTCAACACAGAGTTTCATATCCAGCCAAA
CTAAGCTTCATAAGTGAAGGAGAAATAAAACACTTTA-AGACAAGCAAATGCTGAGAGAT
TTTGTCACCACCAGGCCTGCCCTAAAAGAGCTCCAGAAGGAAGCACTAAACATAGATAGG
AAGAACCAGTACCAGCCACTGCAAAAACATGCCAAAATG
>lcl|hg18_L1PA4_chr3_171862871_171869009
CTCCAAGAAATATGGGACTATGTGAAAAGACCAAATCTACGTCTGATTGGTGTATCTAAA
AGTGACGGGGAGAATGGAACCAAGTTGGAAAACACTCTGCAGGATATTATCCAGGAGAAC
TTCCCCAATCTAGCAAGGCAGGCCAACATTCAGATTCAGGAAATACAGAGAACGCCACAA
AGATACTCCTCGAGAAGAGCAACTCCAAGACACATAATTGTCAGATTCACCAAAGTTGAA
AT---GGAAAAAATGTTAAGGGCAGCCAGAGACAAAGGTCGGGTTACCCACAAAGGGAAG
CCCATCAGACTAACAGCAGATCTCTCAGCAGAAACTCTACAAGCCAGAAGAGAGTGAGGG
CCAATATTCAACATTCTTAAAGAAAAGACTTTTCAACCCAGAATTTCATATCCGGCCAAA
CTAAGTTTCATAAGTGAAGGAGAAATAAAATACTTTACAGACAAGCAAATGCTGAGAGAT
TTTGTCACCACCAGGCCTGCCCTAAAAGAGCTCCTGAAGGAAGCGCTAAACATGGAAAGG
-ACAACTGGTACCAGCCACTGCAAAAACATGCCAAATTG
>lcl|hg18_L1PA4_chr4_76359250_76365408
CTCCAAGAAATATGGGACTATGTGAAAAGACCAAATCTACGTCTGATTGGTGTACCTGAA
AGTGACGGGGAGAATGGAACCAAGTTGGAAAACACTCTGCAGGATATTATCCAGGAGAAC
TTCCCCAATCTAGGAAGGCAGGGCAACATTCAGATTCAGGAAATACAGAGAACGCCACAA
AGATACTCCTCGAGAAGAGCAACTCCAAGACACATAATTGTCAGATTCACCAAAGTTGAA
ATGACGGAAAAAATGTTAAGGGCAGCCAGAAAGAAAGATCGAGTTACCCACAAAGGGAAG
CCCATCAGACTAACAGTGGCTCTCTCGGCAGAAACTCTACAAGCCAGAAGAGAATGGGGG
CCAATATTCAACATTCTTAAAGAAAAGAATTTTCAACCCAGAATTTCATATCCAGCCAAA
CTAAGCTTCATAAGTGAAGGAGAAATAAAATCATTTACAGACAAGCAAATGCTGAGAGAT
TTTATCACAAACAGGCTGGCCCTAAAAGAGCTCCTTAAGGAAGCACTAAACGTGGAAAGG
AACAACCAGTACCAGCCACTGCAAAAACATGCCAAAATG
>lcl|hg18_L1PA4_chr4_99158196_99164317
CTCCAAGAAATATGGGACTATGTGAAAAGACCAAATCTACGTCTGATTGATGTACCTGAA
AGTGATGGGGAAAATGGAACCAAGTTGGAAAACACTCTGCAGGATATTATCCAGGAGAAC
TTCCCCAATCTAGCAAGGCAGGCCAACATTCAGATTCAGGAAATACAGAGAACGCCACAA
AGATACTCCTCGAGAAGAGCAACTCCAAGACACATAATTGTCAGATTCACCAAAGTTGAA
ATGAAGGAAAAAATGTTAGGGGCAGCCAGAGAGAAAGGTCACGTTACCCACAAAGGGAAG
CCCATCAGACTAACAGTGGATCTCTTGGCAGAAACTCTACAAGCCAGAAGAGAGTGGGGG
CCAATATTCAACATTCTTAAAGAAAAGAATTTTCAACCCAGAATTTCATATCCAGCCAAA
CTAAGCTTCATAAGTGAAGGAGAAATAAAATACTTTACAGACAAGCAAATGCTGAGAGAT
TTTGTCACCACCAGACCTGCCCTAAAAGAGCCCCTGAAGGAAGCACTAAACATGGAAAGG
AACAACCAGTACCAGCCACTGCAAAAACATGCCAAATTG
>lcl|hg18_L1PA4_chr4_142689893_142696047
CTCCAAGAAATATGGGACTATGTG-AAAGACCAAATCTACATCTGATTGGTGTACCTGAA
AGTGACGGGGAGAATGGAACCAAGTTGGAAAACACTCTGCAGGATATTTTCCAGGAGAAC
TTCCCCAATCTAGCAAGGCAGGCCAACATTCAGATTCAGGAAATACAGAGAACGCCACAA
AGATACTCCTCAAGAAGAGCAACTCCAAGACACATAATTGTCAGATTCAGCAAAGTTGAA
ATGAAGGAGAAAATGTTAAGGGCAGCTAGAGAGAAAGGTCGGGTTACCCACAAAGGGAAG
CCCATCAGACTAACAGCAGACCTCTTGGCAGAAATTCTACAAGCCAGAAGAGAGTGGGGG
CCAATATTCAACATTCTTAAAGAAAAGAATTTTCAACCCAGAATTTCATATCCAGCCAAA
CTAAGCTTCATAAGTGAAGGAGAAATAAAATCCTTTACAGACAAGCAAATGCTAAGAGAT
TTTGTCACCACCAGGCCTGCCCTAAAAGAGCTTCTGAAGGAAGCACTAAACATGGAAAGG
AACAACCGGTACCAGCCACTGCAAAAACATGCCAAAATG
>lcl|hg18_L1PA4_chr5_119490539_119496622
CTCTAAGAAATATGGGACTATGTGAAAAGACCAAATCTACGTCTGATTGGTGTACCTGAA
AGTGACGGGGAGAATGGAACCAAGTTGGAAAACACTCTGCAGGATATTATCCAGGAGAAC
TTCCCCAATCTAGCAAGGCAGGCCAACATTCAGATTCAGGAAATACAGAGAACGCCACAA
AGATACTCCTCGAGAAAAGCAACTCCAAGAAACATAATTGTCAGATTCACCAAAGTTGAA
ATGAAGGAAAAAATGTTAAGGGCAGCCAGAGAGAAAAGTCGAGTTACCCACAAAGGGAAG
CCCATCACACTAACAGTGGATCTCTCAGCAGAAACTCTACAAGCCAGAAGAGAGTGGGGG
CCAACATTCAACATTCTTAAAGAA-----TTTTCAACCCAGAATTTCATATCCAGCCAAA
CTAACCTTCATAAGTGAAGGAGAAATAAAATACTTTACAGACAAGCAAATGCTGAGAGAT
TTTGTCACCACCAGGCCTACCCTAAAAGAGCTCCTGAAGGAAGCACTAAACATGGAAAGG
AACAACCGGTACCAGCCACGCCAAAAACATGCCAAAATG
>lcl|hg18_L1PA4_chr4_161291770_161297928
CTCCAAGAAATATGGGACTATGTGAAAAGACCAAATCTATGTCTGATTGGTGTACCTGAA
AGTGACGGGGAGAATGGAACCAAGTTGGAAAACACTCTGCAGGATATTATCCAGGAGAAC
TTCCCCAATCTAGCAAGGCAGGCCAACATTCAGATTCAGGAAATACAGAGAATGCCACAA
AGATACTCCTCGACAAGAGCAACTCCAAGACACATAATTGTCAGATTCACCACAGTTGAA
ATGAAGGAAAAAATGTTAAGGGCAGCCAGAGAGAAAGCTCGGGTTACCCAAAAAGGGAAG
CCCATCAGAGGAACAGCGGATCTCTCGGCAGAAACTCTACAAGCCAGAAGAGAGTGGGGG
CCAATATTCAACATTCTTAAAGAAAAGATTTTTCAACCCAGAATTGCATATCCAGCCAAA
CTAAGCTTCATAAGTGAAGGAGAAATAAAATACTTTACAGACAAGCAAATGCTGAGAGAT
TTTGTCACCACCAGGCCTGCCCTAAAAGAGCTCCTGAAGGAAGCACTAAACATGGAAAGG
AACAACCGGTACCAGCCACTGCAAAATCATGCCAAATTG
>lcl|hg18_L1PA4_chr4_144131480_144137635
CTCCAAGAAATATGGGACTATGTGAAAAGACCAAATCTACATCTGATTGGTGTACCTGAA
AGTGACGAGGAGAATGGAACCAAGTTGGAAAACACTCTGCAGGATATTATCCAGGAGAAC
TTCCCCAATCTAGCAAGACAGGCCAACATTCAGATTCAGGAAATACAGAGAACACCACAA
AGATACTCCTCGAGAAGAGCAACTCCCAGACACATAATTGTCAGATTCACCAAAGTTGAA
ATGAAGGAAAAAATGTTAAGGGCAGCCAGAGGGAAAGGTTGGGTTACCCACAAAGGGAAG
CCCATCAGACTAACAGCGGATCTCTCGGCAGAAACTCTACAAGCCAGAAGAGAGTGGGGG
CCAATATTCAACATTCTTAAAGAAAAGAATTTTCAACCCAGAATTTCATATCCAGCCAAA
CTAAGCTTCATAAGTGAAGGAGAAATAAAATACTTTACTCTCCAGCAAATGCTGAGAGAT
TTTGTCAACAACAGGCCTGCCCTAAAAAAGCTCCTGAAGGAAGCACTAAACATGGAAAAG
AACAACCGGTACCCGCCACTGCAAAATCATGCCAAACTG
>lcl|hg18_L1PA4_chr5_59887190_59893230
CTCCAAGAAATATGAGACTATGTGAAAAGACCAAATCTACGTCTCATTGGTGTACCTGAA
AGTGACGGGGAGAATGGAACCAAGTTGGAAAGCACTCTGCAGAATATTATCCAGGAGAAC
TTCCCCAATCTAGCAAGGCAGGCCAACATTCAAATTCAGGAAATACAGAGAATGCCACAA
AGATACTCCTCGAGAAGAGCAACTCCAAGACACATAGTTGTCAGATTCACCAAAGTTGAA
ATGAAGGAAAAAATGTTAAGGGTAGCCAGAGACAAACATCGGGTTACCCACAAAGGGAAG
CCCATCAGACTAATAGCGGATATCTCTGCAGAAACTCTACAACCCAGAAGAGAGTGGGGG
CCAATATTGAACATTCTTAAAGAAAAGGATTTTCAACCCAGAATTTCATATCCAGCCAAA
CTAAGCTTCATAAGTGAAGGAGAAATAAAATACTTTACATATAAGCAAATGCTGAGAGAT
TTTGTCACCACCAGTCCTGCCCTAAAAGAGCTCCTGAAGGAAGCACTAAACATGGAAAGG
AACAACCGGTACCAGCCACTGCAAAAACATGCCAAATTG
>lcl|hg18_L1PA4_chr5_49661661_49667827
CTCCAAGAAATATGGGACTATGTGAAAAAATCAAATCTACATCTGATTGGTGTACTTGAA
AGCGACGGGGAGAATGGAACCAAGATGAAAAACACTCTGCAGGATATTATCCAGGAGAAC
TTCCCCAATCTAGCAAGGCAGGCCAACATTCAGATTCAGGAAATACAGAGAATGCCACAA
AGATACTCCTAGAGAAGAGCAACTCCAAGACATATAATTGTCAGATTCACCAAAGTTGAA
ATGAAGGAAAAAATGTAAAGGGCAGCCAGAGAGAAAGGTCGGGTTACCCACAAAGGGAAG
CCCATCACACTAACAGCGGATCTCTCAGCAGAAACTCTACAAGCCAGAAGAGACTGGGGG
CCAATATTCAACATTTTTAAAGAAAAGAATTTTCAACCCAGAATTTCATATCCAGCCAAA
CTAAGCTTCATAAGTGAAGGAGAAATAAAATACTTTACAGACAAGCAAATGCTGAGAGAT
TTTGTCACCACCAGGCCTGCC-TAAAAGAGCTCCTGAAGGAAGCACTAAACATGGAAAGG
ACCAACCAGTATCAGCCACTGCAAAAACATGCCAAAATG
>lcl|hg18_L1PA4_chr6_115677930_115684097
CTCCAAAAAATACGGGACTATGTGAAAAGACCAAATCTACATCTGATGGGTGTACCTGAA
AGTGACGGGGAGAATTGAACCAAGTTGGAAAACACCCTGCAGGATATTATCCCGGAGAAC
TTCCCCAATCTAGCAAGACAGGCCAACATTCAGATTCAGGAAATACAGAGAATGCCACAA
AGATACTCCTCGAGAAGAGCAACTCCAAGACGCATAATTGTCAGATTCACCAAAGTTGAA
ATGAAGGAAAAAATGTTAAGGGCAGCCAGAGAGAAAGGTCGGGTTACCCACAAAGGGAAG
CCCATCAGACTAACAGCAGATCTCTCAGCAGAAACTCTACAAGCCAGAAGAGAGTGGGGG
CCAATATTCAACATTCTTAAAGAAAAGAATTTTCAACCCAGAATTTCATATCCAGCCAAA
CTAAGCTTCATAAGTGAAGGAGAAATAAAATCCTTTACAGACAAGCAAATGCTGAGAGAT
TTTGTCAACACCAGGCCTGCCCTAAAAGAGCTCCTGAAGGAAGCAGTAAACATAGAAAGG
AACAACCGGTACCAGCCACTGCAAAAACATGCCAAAATG
>lcl|hg18_L1PA4_chr6_100524174_100530314
TTCCAAGAAATATGGGACTATGTGAAAAGACCAAATCTACATCTGATTGGTGTACCTGAA
AGTGATGGGGAGAATGGAACCAAGCTGGAAAACACTCTGCAGGATATTATCCAGGAGAAC
TTCCCCAATCTAGCAAGGCAGGCCAACATTCAGATTCAGGAAATACAGAGAACGTCACAA
AGATACTCCTCGAGAAGAGCAACTCCAAGACACATAATTGTCAGATTCACCAAAGTTGAA
ATGAAGGAAAAAATGTTAAGGGCAGCCAGAAAGAAAGGTCGGGTTACCCACAAAGGGAAG
CCCATCAGATTAACAGTGGATCTCTCGACAGAAACTCTACAAGCCAGAAGAGAGTGGGGG
CCAATATTTAACATTCTTAAAGAA-AGAATTTTCAACCCAGAATTTCATATCCAGCCGAA
CTAAGCTTCATAAGTGAAGGAGAAATAAAATACTTTACAGACAAGCAAATGCTGAGAGAT
TTTGTCACCACCAGGCCTGCCCTACAAGAGCTCCTGAAGGAAGCACTAAACATGGAAAGG
AAAAACCGGTACCAGCCACTGCAAAAACATGCCAAAATG
>lcl|hg18_L1PA4_chr5_77449796_77455935
CTCCAAGAAATGTGGGACTATGTGAAAAGACCAAATCTACGTCTCATTGGTGTACCTGAA
AGTGACGGGTAGAATGGAACCAAGTGGGAAAACACTCTGCAGGATATTATCCAGGAGAAC
TTCCCCAATCTAGCAAGAAAGGCCAACATTCGGATTCAGGAAATACAGAGAACGCCACAA
AGATACTCCTTGAGAAGAGCAACTCCAAGACACATAATTGTCAGATTCACCAAACTTGAA
ATGAAGGAAAAAACGTTAAGGGCAGCCAGAGAGAAAGGTCGGGTTACCTACAAAGGGAAG
CCCATCAGACTAACAGCTGATCTCTTGGCAGAAACTCTACAAGCCAGAGGAGAGTGGGGG
CCAATATTCCACATGCTTAAAGAAAAGAATTTTCAACCCAGAATTTCATATCCAGCCAAA
CTAAGCTTCCTAAGTGAAGGAGAAATAAAATACTTTACAGACAAGCAAATGCTGAGAGAT
TTTGTCACCACCCGGCCTGCCCTAAAAGAGCTCCTAAAGGAAGCACTAAATATGGAAAAG
AACAACCAGTACCAGCCACTGCAAAAACATGCCAAAATG
>lcl|hg18_L1PA4_chr6_75139483_75145518
CTCCAAGAAATATGGGACTATGTGAAAAGACCAAATCTACGTCTGATTGGTGTACCTGAA
AGTGATGGGGAGAATGGAACCAAGTTGGAAAACACTCTGCAGGATATTATCCAGGAGAAC
TTCCCCAATCTAGCAAGGCAGGCCAACATGCAAATTCAGGAAAT----AGAACACCACAA
AGATACTCCTCAAGAAGAGCAACCCCAAGACACATAATTGTCAGATTCACCAAAGTTGAA
ATGAAGGAAAAAATGTTAAGGGCAGCCAGAGAGAAAGGTCAGGTTACCCACAAAGGGAAG
CCCATCAGACTAACAGCTGATCTCTCAGCAGAAACTCTACAAGCCAGAAGAGAGTGGGGG
CCAATATTCAACATTCTTCAAGAAAAGAATTTTCAACCCAGAATTTCATATCCAGCCAAA
CTATACTTCATAAGTGAAGGAGAAATAAAATACTTTACAGACAAGCAAATGCTGAGAGAT
TTTGTCACCACCAGGCCTGCCCTACAAGAGTTCCTGAAGGAAGCACTAAATATGGAAAGG
AACAACCGGTACCAGCCACTGCAAAAACATGCCAAATTG
>lcl|hg18_L1PA4_chr7_109457423_109463582
CTCCAAGAAATATGCGACTATGTGAAAAGACCAAATCTACGTCTGATTGGTGTACCTGAA
AGTGATGGGGAGAATGGAACCAAGTTGGAAAACACTCTGCAGGATATTATCCAGGAGAAC
TTCCCCAATCTAGCAAGGCAGGCCAACATTCAGATTCAGGAAATAGAGAGAACACCACAA
AGATGCTCCTCGAGAAGAGCAACTCCAAGACACATAATTGTCAGATTCACCAAAGTTGAA
ATGAAGGAAAAAATGTTAAGGGCAGCCAGAGAGAAAGGTCAGGTTACCTATAAAGGGAAG
CGCATCAGACTAACAGTGGATCTCTCAGCAGAAACTCTACAAGCCAGAAGAGAGTGGGGG
CCAATATTCAACGTTCTTAAAGAAACGAATTTTCAACCCAGAATTTCATATCCAGCCATA
CTAAGCTTCATAAGTGAAGGAGAAATAAAATACTTTACAGACAAGCAAATGCTGAGAGAT
TTTGTCACCACCAGGCCTGCCCTAAAAGAGCTCCTGAAGGAAGCATTAAACATGGAAAGG
AACAACCAGTACCAGCCACTGCAAAAACATGACAAATTG
>lcl|hg18_L1PA4_chr6_random_170311_176478
CTCCAAAAAATACGGGACTATGTGAAAAGACCAAATCTACATCTGATGGGTGTACCTGAA
AGTGACGGGGAGAATTGAACCAAGTTGGAAAACACCCTGCAGGATATTATCCCGGAGAAC
TTCCCCAATCTAGCAAGACAGGCCAACATTCAGATTCAGGAAATACAGAGAATGCCACAA
AGATACTCCTCGAGAAGAGCAACTCCAAGACGCATAATTGTCAGATTCACCAAAGTTGAA
ATGAAGGAAAAAATGTTAAGGGCAGCCAGAGAGAAAGGTCGGGTTACCCACAAAGGGAAG
CCCATCAGACTAACAGCAGATCTCTCAGCAGAAACTCTACAAGCCAGAAGAGAGTGGGGG
CCAATATTCAACATTCTTAAAGAAAAGAATTTTCAACCCAGAATTTCATATCCAGCCAAA
CTAAGCTTCATAAGTGAAGGAGAAATAAAATCCTTTACAGACAAGCAAATGCTGAGAGAT
TTTGTCAACACCAGGCCTGCCCTAAAAGAGCTCCTGAAGGAAGCAGTAAACATAGAAAGG
AACAACCGGTACCAGCCACTGCAAAAACATGCCAAAATG
>lcl|hg18_L1PA4_chr6_50298977_50305137
CTCCAAGAAATATGGGACTATGTGAAAAGACCAAATCTACGTCTGATTGGTGTACCTGAA
AGTGACGGGGAGAATGGAACCAAGTTGGAAAACACTCTGCAGGATATTATACAGGAGAAC
TTCCCAAATCTAGCAAGGCAGGCCAACATTCAGATTCAGGAAATACAGAGAACGCCACAA
AGATACTCCTCAAGAAGAGCAACTCCAAGACGCATAATTGTCAGATTCACCAAAGTTGAA
ATGAAGGAAAAAATGTTAAGGGCAGCCAGAGAGAAAGATCAGGTTACCCACAAAGGGAAG
CCCATCAGACTAACAGCAGATCTCTTGGCAGAAACTCTACAAGCCAGAAGAGAGTGGGGA
CCAATATTCAACATTCTTAAAGAAAAGAATTTTCAACCCAGAATTTCATATCCAGCCAAA
CTAAGCTTCATAAGTGAAGGAAAAATAAAATACTTTACAGACAAGCAAATGCTGAGAGAT
TTTGTCACCACCAGGCCTGCCCTAAAACAGCTCCTGAAGGAAGCACTAAACATGGAAAGG
AACAACCAGTACCAGCCACTGCAAAAACATGACAAAATG
>lcl|hg18_L1PA4_chr6_19329039_19335190
CTCCAAGAAATATGGGACTATGTGAAAAGACCAAATCTACATCTGATTGGTGTACCTGAA
AGTGACGGTGAGAATGGAACCAAGTTGGAAAACACTCTGCAGGATATTATCCAGGAGAAC
TTCCCCAATCTAGCAAGGCAGGCCAACATTCAGATTCAGGAAATACAGAGAATGCCACAA
AGATACTCCTCAAGAAGAGCAACTCCAAGACACATAATTGTCAGATTCACCAAAGTTGAA
ATGAAGGAAAAAATGTTAAGGGCAGCCAGAGAGAAAGGTCAGGTCACCCACAAAGGGAAG
CCCATCAGACTAA-AGCAGATCTCTCAGCAGAAACTCTACAAGCCAGAAGAGAGTGGGGA
CCAATATTCAACATTCTTAAAGAAAAGAATTTTCAACCCAGAATTTCATATCCAGCCAAA
CTAAGCTTCATAAGTGAAGGAGAAATAAAATCCTTTAGAGACAAGCAAATGCTGAGAGAT
TTTGTCACCACCAGGCCTGCCCTAAAAGAGCTACTGAAGGAAGCACTAAACATGGAAAGG
AACAACCGGTACCAGCCACTACAAAAACATGCCAAAATG
>lcl|hg18_L1PA4_chr7_32313882_32320054
CTCCAAGAAATATGGGACTATGTGAAAAGACTAAACCTACGTCTGATTGGTGTACCTGAA
AGTGACAGAGAGAATGGAACCAAGTTGGAAAACACTCTGCAGGATATTATCCAGGAGAAC
TTCCCCAGTCCAGCAAGGCAGGCCAACATTCAGACTCAGGAAATACAGAGAAAGCCACAA
AGATACTCCTCAAGAAGAGCAACTCCAAGACACATAATTGTCAGATTCACCAAAGTTGAA
ATGAAGGAAAAAATGTTAAGGGCAGCCAGAGAGAAAGGTCGGGTTACCCTCAAAGGGAAG
CCCATCAGACTAACAGTGGATCTCTCAGCAGAAACTCTACAAGCCAGAAGGGAGTGGGGG
CCAATATTCAACATTCTTATAGAAAAGAATTTCCAACCCAGAATTTCATATCCAGCCAAA
CTAAGCTTCATAAGTGAAGGAGAAATAAAATACTTTACAGACAAGCAAATGCTGAGAGAT
TTTGTCACCACCAGGCCTGCCCTAAAAGAGCTCCTGAAGGAAGCACTAAACATGGAAAGG
AAAAACTGGTACCAACCACTGAAAAAACATGCCAAAATG
>lcl|hg18_L1PA4_chr7_106935589_106941739
CTCCAAGAAATATGGGACTATGTGAAAAGACCAAGTCTACGTCTGATTGGTGTACCTGAA
AGTGATGGGGAGAATGGAACCAAGTTGGAAAACACTCTGCAGGATATTATCCAGGAGAAC
TTCCCCAATCTAGCAAGGCAGGCCAACATTCAGATTCAGGAAATACAGAGAACGCCACAA
AGATGCTCCTCGAGAAGAGCAACTCCAACACACGTAATTGTCAGATTCACCAAAGTTGAA
ATGAAGGACAAAATGTTAAGGGCAGCCAGAGAGAAAGGTCGGGTTACCCACAAAGGGAAG
CCCATCAGACTAACAGCGGATCTCTCGGCAGAAACTCTACAAGCCAGAAGAGAGTGGGGA
CCAATATTCAACATTCTTAAAGAAAAGAATTTTCAACCCAGAATTTCATATCCAGCCAAA
CTAAGCTTCATAAGTGAAGGGGAAATAAAATCCTTTACAGACAAGCAAATGCTGAGAGAT
TTTGTCACCACCAGGCCTGCCCTAAAAGAGCTCCTGAAAGAAGCACTAAACATGGAAAGG
AACAACCGGTACCAGCCACTGCAAAAACATGACAAAATG
>lcl|hg18_L1PA4_chr7_110927114_110933272
CTCCAAGAAATATGGGACTATGTGAAAAGACCAAATCTACGTCTGATTGGTGTACCTGAA
AGTGACGGGGAGAATGGAACCAACTTGGAAAACACTCTGCAGGATATTATCCAGGAGAAC
TTCCCCAGTCTAGCAAGGCAGGCCAACATTCAAATTCAGGAAATACAGAGAACGCCACAA
AGATACTCCTCGAGAAGAGCAACTCCAAGACACATAACTGTCACATTCACCAAAGTTGAA
ATGAAGGAAAAAATGTTAAGGGCAGCCAGAGAGAAAGGTCGGGTTACCCACAAAGGGAAG
CCCATCAGACAAACAGCGGATCTCTCAGCAGAAACTCTACAAGCCAGAAGAGAGTGGGGG
CCAATATTCAACATTCTTAAAGAAAAGAATTTTCAACCCAGAATTTCATATCCAGCCAAA
CTAAGCTTCATAAGTGAAGGAGAAATAAAATACTTTACAGAGATGCACATGCTGAGAGAT
TCTGTCACCACCAGGCCTGCCCTAAAAGAGCTCCTGAAGGAAGCACTAAACATAGAAAGG
AACAACCGGTACCAGCCACTGC-AAAACATGCCAAAATG
>lcl|hg18_L1PA4_chr8_5930707_5936829
CTCCAAGAAATATGGGACTATGTGAAAAGACCAATTCTATGTCTGATTGGTGTACCTGAA
AGTGACGGAGAGAATGGAACCAAGTTGGAAAACACTCTGTAGGATATTATCCAGGAGAAC
TTCCCCAATCTAGCAAGGCAGGCAAACATTCAGATTCAGGAAATACAGAGAACGCCACAA
AGCTACTCCTCGAGAAGAGCAACTCCAAGACACATAATTGTCAGTTTCACCAAAGTTGAA
ATGAAAGAAAAAATGTTAAGGGCAGCCAGAGAGAAAGGTTGGGTTGCCCACAAAGGGAAG
CCCATCAGAGTAACAGCGGATCTCTCAGCAGAAACTCTACCAGCCAGGAGACATTGGGGG
ACAATATTCAACATTCTTAAAGAAAAGAATTTTCAACCCAGAATTTCATATCCAGCCAAA
CTAAGCTTCATAAGTGAAGGAGAAATAAAATGCTTTACAGACAAGCAAATGCTGAGAGAT
TTTGTCACCACCAGGCCTGCCCTAAAAGAGCTCCTGAAGGAAACACTAAACATGGAAAGG
AACAACTGGTACCAGCCACAGCAATCACATGCCAAAATG
>lcl|hg18_L1PA4_chr8_65177340_65183477
CTCCAAGAAATATGGGACTATGTGAAAAGACCAAATCTACGTCTGATTGGTGTACCTGAA
AGCGACGGGGAGAATGGAACCAAGTTGGAAAACACTCTGCAGGATATTATCCAGGAGAAC
TTCCCCAATCTAGCAAGGCAGGCCAACATTCAGATTCAGGAAATACAGAGAACGCCACAA
AGACACTCCTCGAAAAGAGCAACTCCAAGACACATAATTGTCAGATTCACCAAAGTTGAA
ATGAGG-AAAAAATGTTAAGGGCAGCCAGAGAGAAAGGTCGGGTTACCTACAAAGGGAAG
CCCATCAGACTAACTGTGGATCTCTCGGCAGAAACTCTACAAGCCAGAAGAGAGAGGGGG
CCAATATTCAATATTCTTAAAGAAAAGAATTTTCAACCCAGAATTTCATATCCAGCCAAA
CTAAGCTTCATAAGTGAAGGAGAAATAATATACTTTACAGACAAGCAAATGCTGAGAGAT
TTTGTCACCACCAGGCCTGCCCTAAAAGAGCTCCTGAA---------------GGAAAGG
AACAACCGGTACCAGCCACTGCAAAAACACGCCAACATG
>lcl|hg18_L1PA4_chr8_56551543_56557670
CTCCAAGAAATAAGGGACTATGTGAAAAGACCAAATCTATGTCTGACTGGTTTACTTGAA
AGTGATGGGGAGAATGCAACCAAGTTGGGAAACACCATGCAGGATATTATCCAGGAGAAC
TTCCCCAATCTAGCAAGGCAGGTCAACATTCAGATTCAGAAAATACAGAGAACGCCACAA
AGATACTCCTCGAGAAGAGCAACTCCAAGACACATAATTGTCAGATTCACCAAAGTTGA-
----AGGAAAAAATGTTAAGGGCAGCCAGAGAGAAAGGCCGGGTTACCCAAAAAGGGAAG
CCCATCAGACTAACAGCGGATCTCTTGGCAGAAACTCTACAAACCAGAAGAGAGTGGGGG
CCAATATTCAACATTCTTAAA-AAAAGAATTTTCAACCCAGAATTTCATATCCAGCCAAA
CTAAGCTTCATAAGTGAAGGAGAAATAAAATACTTTACAGACAAGCAAATGCTGAGAGAT
TTTGTCACCACCAGGCCTGCCCTAAAAGAGCTCCTGAAGGAAGCACTAAACATGGAAAGG
AACAACCGGTACCAGCCACTGCAAAAACATGCCAAAATG
>lcl|hg18_L1PA4_chr8_60531948_60538085
CTCCAAGAAATATGGAACTATGTGAAAAGACCAAATCTACATCTGATTGGTGTACCTGAA
AGTGACAGGGAGAATGGAACCAAGTTGGAAAACACTCTGCAGGATATTATCCAGGAGAAC
TTCCCCAATCTAGCAAGGCAGGCCAACATTCAGATTCAGGAAATACAGAGAATGCCACAG
AAATACTCCTTGAGAAGAGCAACTCCAAGACACATAAGTGTCAGATTCACCAAAGTTGAA
ATGAAGGAAAAAATGTTAAGGGCAGTCAGAGAGAAATGTCGGGTTACCCACAAAGGGAAG
CCTATCAGACTAACAGCAGATCTCTCAGCAGAAACTCTACAAGCCAGAAGAGAGTGGGGG
CCAATATTCAACATTCTTAAAGGAAAGAATTTTCAACCCAGAAGTTCATATCCAGCCAAA
CTAAGCTTCAC-AGTGAAGGAGAAATAAAATCCTTTACAGACAAGCAAATGCTGAGAGAT
TTTGTCACCACCAGGCCTGCCCTAAAAGAGCTCCTGAAGGAAGCACTAAACATGGAAAGG
AACAACTGGTACCAGCCCCTGAAAAAACATGCCAAAATG
>lcl|hg18_L1PA4_chr7_43779262_43785411
CTCCAAGAAATATGGGACTATGTGAAAAGACCAAATCTACGTCTGATTGGTGTACCTGAA
AGTGACGGGGAGAATGGAACGAAGTTAGAAAACACTCTGCAGGATATTATCCAGGAGAAC
TTCCCCAATCTAGCAAGGCAGGCCAACATTCAGATTCAGGAAATACAGAGAACACCACAA
AGATACTCCTCGAGAAAAGCAACTCCAAGACATATAATTGTCAGATTCACCAAAGTTGAA
ATGAAGGAAAAAATGTTAAGGGCAGCCAGAGAGAAAGGTCGGGTTATCCACAAAGGGAAG
CCCATCAGACTAACAGCGGATCTCTCGGCAGAAACTCTACAAGCCAGAAGAGAGTGGGGG
CCAATATTCAACATTCTTAAAGAAAAGAATTTTCAACCCAGAATTTCATATCCAGCCAAA
CTAAGCTTCATAAGTGAAGGAGAAATAAAATACTTTACAGACAAGCAAATGCTGAGAGAT
TTTGTCACCACCAGGCCTGCCCTAAAAGAGCTCCTGAAGGAAGCACTAAACATGGAAAGG
AACAACCGGTACCAGCCACTGCAAAAACATGCCAAATTG
>lcl|hg18_L1PA4_chr9_124210734_124216873
CTCCAAGAAATATGGGACTATGTGAAAAGACCAAATCTACATCTGATTGGTGTACCTGAA
AGTGACGGGGAGAATGGAACCAAGTTGGAAAACACTCTGCAGGACATTACCCAGAAGAAC
TTCCCCAATCTAGCAATGCAGGCCAATATTCAGATTCAGGAAATACAGAGAACGCCACAG
AGATACTCCTCAAGAAGAGCAACTCCAAGACACATAATTGTCAGATTCACCAAAGTTGAA
ATGAAGGAAAAAATGTTAAGGGCAGCCAGAGAGAAAGGTTGGGTTACCCACAAAGGGAAG
CCCATCAGACTAACAGCAGATCTCTTGGCAGAAGCTCTACAAGCCAGAAGAGAGTGGGGG
CCAATATTCAACATTCTTAAAGAAAAGAATTTTCAACCCAGAATTTCATATCCAGCCAAA
CTAAGCTTCATAAGTGAAGGAGAAATAAAATCCTTTACAGACAAGCAAATGCTGAGAGAT
TTTGTCACCACCAGGCCTGCCCTAAAAGAGCTCCTGAAGGAAGCACTAAACATGGAAAGG
AACAACCGGTATCAGCCACTGCAAAAACATGCCAAAATG
>lcl|hg18_L1PA4_chrX_58151257_58157407
CTTGAAGAAATATGGGACTATGTGAAAAGA-AAAATTTACGTCTGACTGGTGTACCTGCA
AGTGACGGGGAGAATGGAATCAAGTTGGAAAACACTCTGCAGGATATTATCCAGGAGAAC
TTCCCCAATCTAGCAAGGCACGCCAACATTCAGATTCAGGAAATACAGAGAACGCCACAA
AGATACTCCTCAGGAAGAACAATTTCCAGACATATAATTGTCAGAATCACCAAAGATGAA
ATGAAGGAAAAAATGTTAAGGGCAGCCAGAGAGAAAGGTCAGGTTACCCACAAAGGAAAG
CCCATCAGACTAACAGCTGGTGTCTCAGCAGAAACTCTACAAGCCAGAAGAGAGTGGGGG
CCAATATTCAACATTCTTAAAGAAAAGAACTTTCAACCCAGAATTTCATATCCAGCCAAA
CTAAGCTTCATAAGTGAAGGAGAAATAAAATACTACACAGAAAAGCATATGCTAAGAGAT
TTTGTCACCACCAGGCCTGCCCTAAAAGAGCTCCTGAAGGAAGCACTAAACACGGAAAGG
AACAACCGGTACGAGCCACTGCAAAAACAGGCCAAATTG
>lcl|hg18_L1PA4_chr9_77145306_77151461
CTCCAAGAAATATAATACTATGTGAAAAGACCAAATCTATGTCTGATTGGTGTACCTGAA
AGTGACGGGGAGAATGGAACCAAGTTGGAAAACACACTGCAGGATATTATCCAGGAGAAT
TTCCCCAATCTAGCAAGGCAGGCCAACATTCAGATTCAGGAAATACAGAGAATGCCACAA
AGATACTCCTCAAGAAGAGCAACTCTAAGACACATAATTGTCAGATACACCAAAGTTGAA
ATGAAGGAAAAAATGTTAAGGGCAGCCAGAGAGAAAGGGCGGGTTACCCACAAAGAGAAG
CCCATCAGACTAACAGCAGATCTCTCGGCAGAAACTCTACAAGCCAGAATAGAGTGGGGG
CCAATATTCAACATTCTTAAAGAAAAGAATTTTCAACCCAGAATTTCATATCCAGCCAAA
CTAAGCTTCATAAGTGAAGGAGAAACAAAATACTTTACAGACAAGTAAATTCTGAGAGAT
TTTGTCACCACTAGGCCTGCCCTACAAGAGCTCCTGAAGGAAGCACTAAACATGGAAAGG
AACAACCAGTACCAGCCACTGCAAAAACATGCCAAATTC
>lcl|hg18_L1PA4_chrX_104160592_104166729
CTCCAAGAAATATGGGACTATGTGAAAAGACCAAATCTATGTCTGATTGGTGTACCTGAA
AGTGATGGGGAGAATGGAACCAAGTTGGAAAACACTCTGCAGGATATAATCCAGGAGAAC
TTCCCCAATCTAGCAAGGCAGGTCAACATTCAGATTCAGGAAATACAGAGAACGCCACAA
ACATACTCCTCGAGAAGAGCAACTCCAAGACATATAATTGTCAGATTCACCAAAGTTGAA
ATGAAGGAAAAAATGTTAAGGGCAGCCAGAGAGAAAGATTGGGTTACACACAAAGGGAAG
CCAATCAGACTAACGGCTGATCGCACTGCAGAAACTCTACAAGCCAGAAGAGAGTGGGGG
CCAATATTCAACATTCTTAAAGAAAAGAATTTTCAACCCAGAATTTCATATCCAGCCAAA
CTAAGCTTCATAAGTGAAGGAAAAATAAAATACTTTACAGAGAAGCAAATGCTGAGAGAT
TTTGTCACCACCAGGCCTGCCCTAAAAGAGCTCCTGAAGGAAGCAATAAACATGGAAAGG
AACAACCGGTACCAGCCACTGCAAAAACATGCCAAAATG
>lcl|hg18_L1PA4_chrX_20773483_20779663
CTCCAAGAAATATGGGACTATGTGAAAAGACCAAATCTACGTCTGATTGGTGTACCTGAA
AGTGATGGGGAGAATGGAACCAAGTTGGAAAACACTCTGCAGGATATTATCCAGGAGAAC
TTCCCCAATCTAGCAAGGCAGGCCAACATTCAGATTCAGGACATACAGAGAACGCCACAA
AGGTACTCCTCAAGAAGAGCAACTCCAAGACACATAATTGTCAGATTCACCAAAGTTGAA
ATGAAGGAAAAAATGTTAAGGGCAGCCAGAGAGAAAGGTCGGGTTACCCACAAAGGGAAG
CCCATCAGACTAACAGCGGATCTCTCGGCAGAAACTCTACAAGCCAGAAGAGAGTGGGGG
CCAATATTCAACATTCTTAAAGAAAAGAATTTTCCACCCAGAATTTCATATCCAGCCAAA
CTAAGCTTCATAAGTGAAGGAGAAATAAAATCCTTTACACACAAGCAAATGCTGAGAGAT
TT--TCACCACCAGGCCTGCCCTAAAAGAGCTCCTGAAGGAAGCACTAAACATGGAAAGG
AACAATCGGTACCAGCCACTGCAAAAACATGCCAAATTA
>lcl|hg18_L1PA4_chrX_131971368_131977523
CTCCAAGAAATATGGGACTATGTAAAAAGACCAAATCTACGTCTGATTGGTGTACCTGAA
AGCAATGGGGAGAATGGAACCAAGTTGGAAAACACTCTGTAGGATATTATCTAGGAGAAC
TTCCCCAATCTAGCAAGGCAGGCCAACATTCAGATTCAGGAAATACAGAGAACGCCACAA
AGATACTCCTCAAGAAGAGCAACTCCAAGAAACATAATTGTCAGATTCACCAAAGTTGAA
ATGAAGGAAAAAATGTTAAGGGCAGCCAGAGAGAAAGGTCAGGTTACCCACAAAGGGAAG
CCCATCAGACTAACAGCGGATCTCTCGGCAGAAACTCTACAAGCCAGAAGAGAGTGGGGG
CCAATATTCAACATTCTTAAAGAAAAGAATTTTCAACCCAGAATTTCATACCCAGCCAAA
CTAAGCTTCATAAGTGAAGGAGAAATAAAATACTTTACAGACAAACAAATGCTGAGACAT
TTTGTCACCACCAGACCTGCCCTAAAAGAGCTCCTGAAGGAAGCACTAAACATGGAAAGG
AACAACCGGTAGCAGCCACTGCAAAAACATGCCAAAATG
>lcl|hg18_L1PA4_chrX_74130594_74136728
CTCCAAGAAATATGGGACTATGTGAAAAGATCAAATCTACATCTGATTGGTGTACCTGAA
AGTGATGGGGAGAATGGAACCACGTTGGAAAACACTCTGCAGGATATTCTCCAGGAGAAC
TTCCCCAATCTAGGAAGGCAGGCCAACATTCAGATTCAGGAAATACAGAGAACTCCACAA
AGATACTCCTCGAAAAGAGCAACTCAAAGACATATAATTGTCAGATTCACCAAAGTTGAA
ATAAAGGAAAAAATGTTAAGGGCAGCCAGAGAGAAAGGTCGGGTTACCCACAAATGGAAG
CCCATCAGACTAACAGTGGATCTCTCGGCAGAAACTCTACAAGCCAGAAGAGAGTGGGGA
CCAATATTCAACATTCTTAAAGAAAAGAATTTTTAACCCAGAATTTCATATCCAGCCAAA
CTAAACTTCATAAGAGAAGGAGAAATAAAATACTTTACAGACAAGCAAATGATGAGGGAT
TTTGTCACCACCAGGCCTACCCTAAAAGAGCTCCTGAAGGAAGCACTAAACATGGAAAGG
AACAACCAGTACCAGCCACTGCAAAGACATGCCAAATTG
>lcl|hg18_L1PA4_chrX_66624901_66631073
CTCCAAGAAATATGGGACTATGTGAAAAGACCAAATCTACATCTGACTGGTGTACCTGAA
AGTGACGGGGAGAATGGAACCAAGTTGGAAAACACTCTGCAGGATATTATCCAGGAGAAC
TTCCCCAATCTAGCAAGGCAGGCCTACATTCAGATTCAGGAAATACAGAGAATGCCACAA
AGATACTCCTTGAGAAGAGCAACTCCAAGACACATAATTGTCAGATTCACCAAAGTTGAA
ATGAAGGAAAAAATATTAAGGGCAGCCAGAGAGAAAGGTCGGATTACCCACAAACAGAAG
CCCATCAGACTAACAGCAGATCTGTTGGCAGAAACTCCACAATCCAGAAGAGAGTGGGGG
CCAATATTCAACAATCTTAAAGAAAAGAATTTTCAACCCAGAATTTCATATCCAGCCAAA
CTAAGCTTCATAAGTGAAGGAGAAA-AAAATCCTTTACAGACAAGCAAATGCTGAGAGAT
TTTGTCACCACCAGGCCTGCCCTACAAGAGCTCCTGAAGGAAGCACTAAACATGGAAAGG
AACAACCGTTACCAGCCACTGCAAAAACATGACAGATTG
>lcl|hg18_L1PA4_chrX_77608379_77614544
CTCCAAGAAATGTGGGACTATGTGAAAACACCAAATCTACATCTGATTGGTGCACCTGAA
AGTGATGGGGAGAATGGAACCAAGTTGGAAAACACTCTGCAGGATATTATCCAGGAGAAC
TTCCCCAATCTAGCAAGGCAGGCCAACATTCAGATTCAGGAAACACAGAGAATGTCACAA
AGAAACTCCTCGAGAAGAACAACTCCAAGAAACATAATTGTCAGATTCACCAAAGTTGAA
ATGAAGGAAAAAATGTTAAGGGCAGCCAGAGAGAAAGGTTGGGTTACCCACAAAGGGAAG
CCCATCAGACTAACAGCTGATCTCTCAGCAGAAACTCTACAAGCCAGAAGAGAGTGGGGG
CCGATATTCAACATTCCTAAAAAAAAGAATTTTCAACCCAGAATTTCATATCCAGCCAAA
CTAAGCTTCATAAGTGAAGGAGAAATAAAATACTTTACAGACAAGCAAATGCTGAGAGAT
TTTGTCACCACCAGGCCTGCCCTAAAAGAGCTCCTGAAGGAAGCACTAAACATGGAAAGG
AGCAACCAGTACCAGCCACTGCAAAAACATGCGAAAATG
>lcl|hg18_L1PA4_chr11_48506046_48512203
CTCCAACAAATATGAGACTACATGAAAAGACCAAATCAACGTCTGATTGGTTTACCTGAA
AGTGACGGGGAGAATGGAACCAAGTTGGAAAACACTCTGCAGTATATTATCCAGGAGAAC
TTCCCCAATCTAGCAAGGCAGGCCAACATTCAGATTCAGGAAATACAGAGAACGCCACAA
AGATACTCCTCAAGAAGACCAACCCCAAGACACATAATTGTCAGATTCGCCAAAGTTGAA
ATGAAGGAAAAAATGTTAAGGGGAGCCAGAGAGAAAGGTCGGGTTACCCACAAAGGGAAG
CCAATCAGACTAACAGCGGATTTCTCAGCAGAAACTCTACAATCCAGAAGAGAATGGGGG
CCAGTATTCAACATTCTTAAAGAAAAGAATTTTCAACTCAGAATTTCATATCCAGCCAAA
C--GGTTTCATAAGTGAAGGAGAAATAAAATCCTTTACAGACAAGCAAATGCTGAAAGAT
TTTGTCACCACCAGGCCTGCCCTAAAACACCTCCTGAAGGAAGCACTGAACATGGAAAGG
AACAACTGGTACCAGCCACTGCAAAAACGTGCCAAAATG
>lcl|hg18_L1PA4_chr11_48324107_48330261
CTCCAAGAAATATGGGACTATGTGAAAAGACCAAATCTACGTCTGATTGGTGTACCTGAA
AGTGAGGGGGAGAATGGAAGCAAGTTGGAAAACACACTGCAGGATATTATCCAGGAGAAC
TTCCCCAATCTAGCAAGGCAGGCCAACATTCAGATTCAGGAAATACAGAGAATGCCACAA
AGATACTCCTCAAGAAGAGCAACTCCAAGACACATAAATGTCAGATTCACCAAAGTTGAA
ATGAAGG-AAAAATGTTAAGGGCAGCCAGAGAGAAAGGTCGGGTTACCCACAAAGGGAAG
CCCATCAGACTAACAGCAGATCTCTTGGCAGAAACTCTAAAAGCCAGAAGAGAGTAGGGG
CCAATATTCAACATTCTTAAAGAAAAGAATTTTCAACCCAGAATTTCATATCCAGCCAAA
CTAAGCTTCATAAGTGAAGGAGAAATAAAATACTTTAAAGACAAGCAAATGCTGAGAGAT
TTTGTCACCACCAGACCTGCCCTAAAAGAGCTCCTGAAGGAAGCACTAAACATGGAAAGG
AACAACCGGTACCAGCCACTGCAAAAACATGCCAAAATG
>lcl|hg18_L1PA4_chr10_43922189_43928351
CTCCAA-AAATATAGGACTATGTGAGAAGACCAAATCTACATCTGATTGGTGTACCTGAA
AGTGACAGGGAGAATGGAACCAAGTTGGAAAACACTCTGCAGGTTATTATCCGGGAGAAC
TTCCCCAGTCTAGCAAAGCAGGCCAACATTCAGATTCAGGAAATACACAGAAAGCCACAG
AGATACTCCTTGAGAAGAGCAACTCCAAGACACATAATTGTCACATTCACCAAAGTTGAA
ATGAAGGAAAAAATGTTAAGGGCAGCCAGAGAGAAAGGTCAGGTTACTCACAAAGGGAAG
CCCATCAGACTAACAGCAGATCTGTCGTCAGAAACTCTACAAGCCAAAAGAGAGTGGGGG
CCAATATTCAACATTCTTAAAGAAAAGAATTTTCAACCCAGAATTTCATATCCAGCCAAA
CTAAGCTTCCTAAGTGAAGAAGAAATAAAATCTTTTACAGACAAGCAAATGCTGAGAGAT
TTTGTCACCACCAGGCCTGCCGTACAACAGCTCCTGAAGGAAGCACTAAACATGGAAAGG
AAAAACTGGAACCAGCCACTGCAAAAACATGCCAAAATG
>lcl|hg18_L1PA4_chr10_38094573_38100721
CTCCAAGAAATATGGGACTAGGTGAAAAGACCAAATCTACATCTGATTGGTGTACCTGAA
AGTGACGGGGAGAAAGGAACCAAGTTGGAACACACTCTGCAGGATATTATCCAGGAGAAC
TTCCCCAATCTAACAAGGCAGGCCAACGTTCAGATTCAGGAAATATAGAGAACGCCACAA
AGATACTCCTCGAGAAGAGCAAGTCCAAGACACATAATTGTCAGATTCACCAAAGTTGAA
ATGAAGGAAAAAATGTTAAGGGCAGCCAGAGAGAAAGGTCGGGTTACCCACAAAGGGAAG
CCCATCAGACTAACAGCAGATCTCTTGGCAGAAACCCTACAAGCCAGAAGGGAGTGGGGG
CCAATATTCAACATTCTTAAAGAAAAGAATTTCCAACCCAGAATTTCATATCCAGCCAAA
CTAAGCTTCATAAGTGAAGGAGAAATAAAATACTTTACAGACAAGTAAATGCTGAGAGAT
TTTGTCACCACCAGGCCTGCCCTAAAATAGCTCCTGAAAGACGCACTAAACATGGAAAGG
AACAACCAGTTCCAGCCACTGCAAAAACATGCCAAAATG
>lcl|hg18_L1PA4_chr11_39733166_39739311
CTCCAAGAAATATGAGACTATGTGAAAAGACCAAATCTATGTCTGATTGCTGTACCTGAA
AGTGACGGGGAGAATGGAACCAAGTTGGAAAACACTCTGCCGGATATTATCCAGGAGAAC
TTCCCTAATCTAGCAAGCCAGGCCAACACTGAGATTCAGGAAATACAGAGAACACCACAA
AGATACTCCTCGAGAAGAGCAACTCCAAGACACATAATTGTCAGATTCACCAAAGTTGAA
ATGAAGGAAAAAATGTTAAGGGCAGCCAGAGAGAAAGGTCGGGTTACCCACAAAGGGAAG
TCCATCAGACTAACAGCGGATCTCCTGGCAGAAACTCTACAAGCCAGAAGAGAGTGGGGG
CCAACATTCAACATTCTTAAATAAAAGAATTTTCAACCCAGAATTTCATATCCAGCCAAA
CTAAGCTTCATAAGTGAAGGAGAAATAAAATACTTTACAGTCAAGCAAATGCTGAGAGAT
TTTGTCACCACCAGGCCTGCCCTAAAAGAGTTCCTGAAGGAAGCACTAAACATGGAAAGG
AACAACTGGTACCAGCCACTGCAAAAACAAGCCAAAATG
>lcl|hg18_L1PA4_chr10_67872438_67878601
CTCCAAGAAATATGGGACTATGTGAAAAGACCAAATCTATATCTGATTGGTGTACCTGAA
AATGACGGGGAGAATAGAACCAAGTTGGAAAACACTCTGCAGGATATTATCCAGGAGAAC
TTCCCCAGTCTAGCAAGGCAGGCCAACATTCAGATTCAGGAAATACAGAGAACACCACAA
AGATACTCCTCGAGAAGAGCAACTCCAAGACACATAATTGTCAGATTCACCAAAGTTGAA
ATGAAGGAAAAAATGGTAAGGGCAGCCAGAGAGAAAGGTTGGGTTACCCACAAAGGGAAA
GCCATCAGACTAACAGTAGATCTCTTGGCAAAAACTCTACAAGCCAGAAGAGAGTGGGGG
CCAACATTTCACATTCTTAAAGAAAAGAATTTTCAACCCAGAATTTCATATCCAGCCAAA
CTAAGCTTCATAAGTGAAGGAGAAATAAAATACTTTACAGACAAGCAAATGCTGAGAGAT
TTTGTCACCACCAGGCCTGCCCTAAAAGAGCTCCTGAAGGAAGCACTAAACATGGAAAGC
AACAACCGGTACCAGCCACTGCAAAAACATACCAAAATG
>lcl|hg18_L1PA4_chr10_42480583_42486755
CTCCAAGAAATATGGGACTATGTGAAAAGACCAAATCTACGTCTGATTGGTGTACCTGAA
AGTGACAGGGAGAATGGAACCAAGTTGGAAAACACTCTGCAGGATATTATCCAGGAGAAC
TTCCCCAATCTAGCAAGGCAGGCCAACATTCAGATTCAGGAAATACAGAGAACGCCACAA
AGATACTCCTCGAGAAGAGCAACTCCAAGACACATAATTGTCAGATTTACCAAAGTTGAA
ATGAAGGAAAAAATGTTAAGGGCAGCCAGAGAGAAAGGTCGGGTTATCCACAAAGGGAGG
CCCATCAGACTAAGAGCGGATCTCTTGGCAGAAACTCTACAAACCAGAAGAAAGTGGGGG
CCAATATTCAACATTCTTAAAGAAAAGAATTTTCAACCCAGAATTTCATATCCAGCCAAA
CTAAGCTTCATAAGTGAAGGAGAAATAAAACACTTTACAGACAAGCAAATGCTGAGAGAT
TCTGTCACCACCAGGCCTGCCCTACAAGAGCTCCTGAAGGAAGCACTAAACATGGAAAGG
AACAACCAGTACCAGCCACCGCAAAAACATGCCAAAATG
>lcl|hg18_L1PA4_chr11_45100441_45106624
CTCCAAGAAATATGGGACTATGTGAAAAGACCAAATCTACATCTGATTGGCGTACCTGAA
AGTGACAGGGAGAATGGAACCAAGTTGGAAAACACTCTGCAGGATATTATCCAGGAGAAC
TTCCCCAATCTAGCAAGGCAGGCCAACATTCAGATTCAGGAAATACGGAGAACACCACAA
AGATACTCCTCGAGAAGAGCAACTCCAAGACACATAATTGTCAGATTCACCAAAGTTGAA
ATGAAGGAAACAATGTTAAGGGCAGCCAGAGAGAAAGGTCGGGTTACCCACAAAGGGAAG
CCCATCAGACTAACAGTGGATCTCTCGGCAGAAACTCTACAAGCCAGAAGAGAGTGGGGG
CCAATATTCAACATTCTTAAAGAAAAGAATTTTCAACCCAGGATTTCACATCCAGCCAAA
CTAAGCTTCATAAGCGAAGGAGAAATAAAATACTTTACAGACAAGCAAATGCTGAGAGAT
TTTGTCACCACCAGGCCTGCCGTAAAAGAGCTCCTGAAGGAAGCACTAAACATGGAAAGG
AACAACCGGTACCAGCCACTGCAAAACCATGCCAAATTG
>lcl|hg18_L1PA4_chr10_87626356_87632514
CTCCAAGAAATATGGGACTATGTGAAAAGACCAAATCTACGTCTGATTGGTGTACCTGAA
AGTGACGGGGAGAATGGAACCAAGTTGGAAAACACCCTGCAGGGTATTATCCAGGAGAAC
TTCCCCAATATAGCAAGGCAGGCCAACATTCAGATTCAGGAAATACAGAGAACGCCACAA
AGATACTCCTCAAGAAGAGCAACTCCAAGACACATAATTGTCAGATTCACCAAAGTTGAA
ATGAAGGAAAAAATGTTAAGGGCAGCCAGAGAGAAAGGTCGGGTTACCCACAAAGGGAAG
CCCATCAGACTAACAGCAGATCTCTCAGCAGAAACTCTACAAGCCAGAAGAGAGTGGGGG
CCAATATTCAACATTCTTAAAGAAAAGAATTTTCAATCCAGAATTTCATATCCAGCCAAA
CTAAGATTCATAAGTGAAGGAGAAATAAAATACTTTACAGACAAGCAAATGCTGAGAGAT
TTTGTCACCACCAGGCCTGCCCTAAAAGAGCTCCTGAAGGAAGCACTGAACATGGAAAGG
AACAACCGGTACCAGCCACTGCAAAATCATGCCAAAATG
>lcl|hg18_L1PA4_chr12_104163762_104169878
CTCCAAGAAATATGGGACTATGTGAAAAGACCAAATCTACCTCTGATTGGTGTACCTGAA
AGTGACGGGGAGAATGGAACCAAGTTGGAAAACACTCTGCAGGATATTATCCAGGAGAAC
TTCCCCAATCTAGCAAGGCAGGCCAACATTCAGATTCAGGAAATACAGAGAATGCCACAA
AGATACTCCTCGAGAAGAACAACTCCAAGACACATAATTGTCAGATTCACCAAAGTTGAA
ATGAAGGAAAAAATGTTAAGGGCAGCCAGAGGGAAAGGTCGGGTTGCCCACAAAGGGAAG
CCCATCAGACTAACAGGGGATCTCTCGGCAGAAACTCTACAAGCCAGAAGAGAGTGGGGG
CCAACATTCAACATTCTTAAAGAAAAGAATTTTCAACCCAGAATTTCATATCCAGCCAAA
CTAAGCTTCATAAGTGAAGGAGAAATAAAATACTTTACAGACAAGCAAATGCTGAGAGAT
TTTGTCACCACCAGGCCTGCCCTAAAAGAGCTCCTGAAGGAAGCACTAAACATGGAAAGG
AACAACCGGTACCAGCCACTGCAAAAACATGCCAGAATG
>lcl|hg18_L1PA4_chr10_65445109_65451313
CTCCAAGAAATATGGGACTATGTGAAAAGACCAAATCTACGTCGGATTGGTGTACCTGCA
AATGACAGGGAGAATGGAACCAAGTTGGAAAACACTCTGCAGGATATTATCCAGGAGAAC
TTCCCCAATCTAGCAAGGCAGGCCAACATTCAGTTTCAGGAAATACAGAGAACGCCACAA
AGATACTCCTCGAGAAGAGCAACTCCAAGACACATAATTGTCAGATGCACCAAAGTTGAA
ATGAAGGAAAAAATGTTAAGGGCAGCCAGAGAGAAAGGTCGGCTCACCCACAAAGGGAAG
CCCATCAGACTAACAGTTGATCTCTTGGCAGAAACTCTACAAGCCAGAAGAGAGTGGGGG
CCAATATTCAACATTCTTAAAGAAAAGAATTTTCAACCCAGAATTTCATATCCAGCCAAA
CTAAGCTTCACAAGTGAAGGAGAAATAAAATACTTTACAGACAAGCAAATGCTGAGAGAT
TTTGTCACCACCAGACCTGCCCTAAAAGAGCTCCTGAAGGAAGCACTAAACATGGAAAGG
AACAACCGGTACCAGCCACTGAAAAAACATGCCAAAATG
>lcl|hg18_L1PA4_chr14_45634374_45640501
CTCCAAGAAATATGGGACTATGTGAAAAGACCAAATCTACGTCTGATTGGTGTACCTGAA
AGTAACGGGGAGAATGGAACCAAGGTGGAAAACACTCTGCAGGATATTATCCAGGAGAAC
TTTCCCAATCTAACAAGGCAGGCCAACATTCAGATTCAGGAAATACAGAGAACGCCACAA
AGATACTCCTCGAGAAGAGCAACTCCAAGACACATAATTTTCAGATTCACCAAAGTTGAA
ATGAAGGAAAAAATGTTAAGGGCAGCCAGAGAGAAAGGTCGGGTTACCCACAAAGGGAAG
CCCATGAGACTAACAGCGGATCTCTCGGCAAAAACTCTACAAGTCAGAAGAGAGTGGGGG
CCAATATTCAACATTCTGAAAGAAAAGAATTTTCAACAAAGAATTTCATATCCACCCAAA
CTAAGCTTCATAAGTGAAGGAGAAATAAAATACTTTACAGACAAGCAAATGCTGAGAGA-
-TTGTCACCACCAGGCCTGCCCTAAAAGAGCTCCTGAAGGAAGCACTAAACATGGAAAGG
AACGACTGGTACCAGACACTGCAAAAACATGCCAAATTG
>lcl|hg18_L1PA4_chr12_45671858_45678006
CTCCAAGAAATATGGGGCTATGTGAAAAGACCAAATCTACGTCTGATTGGTGTACCTGAA
AGTGATGGGGAGAATGGAACCAAGGTGGAAAACACTCTGCAGGATATTATCCAGGAGAAC
TTCCCCAATCTAGCAAGGCAGGCCAACATTCAGATTCAGGAAATACAGAGAACGCCACAA
AGATACTCCTCAAGAAGAGCAACTCCAAGACACATAATTGTCAGATTCACCAAAGTTGAA
ATGAAGGAAAAAATGTTAAGGGCAGCCAGAGAGAAAGGTTGTGTTACCCACAAATGGAAG
CCCATCAGACTAACAGCTGATCTCTCGGCAGAAACTCTACAAGCCAGAAGAGAGTGGAGG
CCAATATTCAACATTCTTAAAGAAAAGAATTTTCAATCCAGAATTTCATATCCACCCAAA
CTAAGCTTCATAAATGAAGGAGAAATAAAATACTTTACAGACAAGCAAATGCTGAGAGAT
TTTGTCAACACCAGGCCTGCCCTAAAAGAGCTCCTGAAGGAAGCACTAAACATGGAAAGG
AACAACCAGTACCAGCCACTGCAAAAACATGTCAAATTG
>lcl|hg18_L1PA4_chr12_96267318_96273467
CTCCAAGAAATATGGGACTATGTGAAAAGACCAAATCTATGTCTGATTGGTGTACCTGAA
AGTGACGGGGAGAATGGAATCAAGTTGGAAAACACTCTGCAGGATATTATCCAGGAGAAC
TTCCCCAATCTAGCAAGGCAGGCCAACATTCAGATTCAGGAAATACAGAGAATGCCACAA
AGATACTCCTCGAGAAGAGCAACTCCAAGACACATAATTGTCAGATTCATCAAAGTTGAA
ATGAAGGAAAAAATGTTAAGGGCAGCCAGAGAGAAAGGTTGGGTTACCCACAAAGGGAAG
CCCATGAGACTAACAGCAGATCTCTCGGCAGAAACTCTACAAGCCAGAAGGGAGTGGGGG
TCAATATTCAACATTCTTAAAGAAAAGAATTTGCAACCCAGAATTTCATATCCAGCCAAA
CTAAGCTTCATAAGTGAAGGAGAAATGAAATCCTTTACTGACAAACAAATGCTGAGAGAT
TTTGTCACCACCAGGCCTGCCCTAAAAGAGCTCCTGAAGGAAGCACTAAACATGGAAAGG
AACAACCGGTACGAGCCACTGCAAAAACATGCCAAAATG
>lcl|hg18_L1PA4_chr14_65562917_65569086
CTCCAAGAAATGTGGGACTATGTGAAAAGACCAAATCTACGTCTGATTGGTGTACCTTAA
AGTGACGGGGAGAATGGAACCAAGTTGGAAAACACTCTGCAGGATATTATCCAGGAGAAC
TTCCCCAATCTAGCAAGGCAGGCCAACATTCAGATTCAGGAAATACAGAGAACGCCACAA
AGATACTCCTTGAGAAGAGCAACTCCAAGACACATAATTGCCAGATTCACCAAAGTTGAA
ATGGAGGAAAAAATGTTAAGGGCAGCCAGAGAGAAAGGTCGGGTTACCCACAAAGGGAAG
CCCATCAGACTAACAGCAGATCTCTGGGCAGAAACTCTACAAGCCAGAAGACAGTGGGGG
CCAATATTCAACATTCTTAAAGAAAAGAATTTTCAACCCAGAATTTCATACCCAGCCAAA
CTAAGCTTCATAAGTGAAGGAGAAATAAAATACTTTACAGACAAGCAAATGCTGAGAGAT
TTTGTCACCACCAGGCCTGCCCTAAAAGAGCTCCTGAAGGAAGCACTAAACATGGAAAGG
AACAACCGGTACCAGCCACTGCAAAAACATGCCAAATTG
>lcl|hg18_L1PA4_chr2_131815525_131821708
CTCCAAGAAATATGGGACTATGTGAAAAGACCAAATCTACGTCTGATTGTTGTACCTGAA
AGTGACGGGGAGAATGTAACCAAGTTGGAAAACACTCTGCAGGATGTTATCCAGGAGAAC
TTCCCCAATCTAGCAAGGCAGGCCAACATTCAGATTCAGGAAATACAGAGAATGCCACAA
AGATACTCCTCGAGAAGAGCAACTCCAAGACACACAATTGTCAGATTCACCAAAGTTGAA
ATGAAGGAAAAAATGTTAAGGGCAGCCAGAGAGAAAGGTTGGGTTACCCACAAAGGGAAG
CCCATCAGACTAACAGTGGATCTCTTGGCAGAAACTCTACAAGCCAGAAGAGAGTGGGGG
CCAATATTCAATATTCTT-----AAAGAATTTTCAACCCAGAATTTCATATCCAGCCAAA
CTAAGCTTCATAAGTGAAGGAGAAATAAAATACTTTACAGACAAGCAAATGCTGAGAGAT
TTTGTCACCACCAGGCCTGCCCTAAAAGAGCTCCTGAAGGAAGCACTAAACATGGAAAGG
AACAACTGGTACCAGCCA---------CATGCCAAATTG
>lcl|hg18_L1PA4_chr2_14156710_14162867
CTCCAAGAAATATGGGACTATGTGAAAAGACCAAATCTACGTCTGATTAGGGTACCTGAA
AGCGATGGGGAGAATGGAACCAAGTTGGAAAACACTCTGCAGGATATTATCCAGGAGAAC
TTACCCAATCTAGCCAGGCAGGCCAACGTTCAGATTCAGGAAATACAGAGAATGCCACAA
AGATACTCCTCAAGAAGAGCAACTCCAAGACACATAATTGTCAGATTCACCAAAGTTGAA
ATGAAGGAAAAAATGTTAAGGGCAGCCAGAGAGAAAGGTCGGGTTACCCACAAAGGGAAG
CCCATCAGACTAACAGCGGATCTCTCGGCAGAAACTCTACAAGCCAGAAGAGAGTGGGGG
CCAATATACAACATTCTTAAAGAAAAGAATTTTCAACCCAGAATTTCATATCCAGCCAAA
CTAAACTTCACAGGTGAAGGAGAAATAAAATACTTTACAGACAAGCAAATGCTGAGAGAT
TTTGTCACCACCAGGCCTGCCCTAAAAGAGCTCCTGAAGGAAGCATTAAACATGGAAAGG
AACAACTGGTACCAGCTGCTGCAAAATCATGCCAAAGTG
>lcl|hg18_L1PA4_chr15_95757558_95763707
CTCCAAGAAATATGGGACTATGTGAAAAGACCAAATCTACGTCTGATTGGTGTACCTGAA
AGTGACGGGGAGAATGGAACCAAGTTGGAAAACATTCTGCAGGATATTATGCAGGAGAAC
TTCCCCAATCTAGCAAGGCAGGGCAACATTCAGCTTCAAGAAATACAGAGAATGCAACGA
AGATACTCCTCGAGACGAGCAACTCCAAGACACATAATTGTCAGAATCACCAAAGTTGAA
ATGAAGGAAAAAATGTTAAGGGCAGCCAGAGAGAAAGGTCGGGTTACCCACAAAGGGAAG
CCCATCAGATTAACAGCGGATCTCTCGGCAGAAACTCTACAAGCCAGAAGAGAGTGGGGG
CCAACAGTCAACATTCTTAAAGAAAAGAATTTTCAACCCAGAATTTCATATCCAGCCAAA
CTAAGCTTCATAAGTGAAGGAGAAATAAAATACTTTACAGACAAGCAAATGCTGAGAGAT
TTTGTCACCACCAGGCCTGCCCTAAAAGAGCTCCTGAAGGAAGCACTAAACATGGAAAGG
AACAACCGGTACCAGCCACTGCAAAATCATGCCAAAATG
>lcl|hg18_L1PA4_chr19_42299212_42305367
CTCCAAGAAATATGGGACTATGTGAAAAGACCAAATCTATGTCTGATTGGTGTACCTCAA
AGTGACAGGGAGAATGGAACCAAGTTGGAAAACACTCTGCAGGATATTATCCAGGAGAAC
TTCCCCAATCTAGCAAGGCAGGCCACCATTCAGATTCAGGAAATACAGAGAACGCCACAA
AGATACTTCTCGAGAAGAGCAACTCCAAGACACATAATTGTCAGATTCACCAAAGTTGAA
ATGAAGGAAAAAATGTTAAGGGCAGCCAGAGAGAAAGGTCAGGTTACCCACAAAGGGAAG
CCCATCAGACTAACAGCTGATCTCTCAGCAGAAACTCTACAAGCCAGAAGAGAAGGGGGG
CCAATATTCAACATTCTT----AAAAGAATTTCCAACCCAGAATTTCATATCCAGCCAAA
CTAAGCTTCATAAGTGAAGGAGAAGTAAAATCCTTTACAGACAAGCAAATGCTGAGAGAT
TTTGTCACCAGCAGGCCTGCCCTAAAAGAGCTCCTGAAGGAAACACTAAACATAGAAAGG
AACAACCTGTACCAGCCACTGCAAAAACATGCCAAATTG
>lcl|hg18_L1PA4_chr15_44615731_44621872
CTCCAAGAAATATGGGACTATGTGAAAAGACCAAATCTATGTCTGATTGGTGTACCTGAA
AGTGACAGGGAGAATGGAACCAAGTTGGAAAACACTCTGCAGGATATTGTCCAGGAGAAC
TTCCCCAATCTAGCAAGGCAGGCCAACATTCAGATTCAGGGAATACAGAGAACGCCACAA
AGATACTCCTCGAGAAGAGCAACTCCAAGACACATAATTGTCAGATTCACCAAAGTTGAA
ATGAAGGAAAAAATGTTAAGGGCAGCCAGAGAGAAAGCTCGGGTTACCCACAAAGGGAAG
CCCATCAGACTAACAGCGGATCTCTCGGCAGAAACTCTACAAGCCAGAAGAGAGTGGGGA
CCAATATTCAACATTCTTAAAGAAAAGAATTTTCAACCCAGAATTTCATATCCAGCCAAA
CTAAGCTTCATAAGTGAAGGAGAAATAAAATACTTTACAGACAAGCAAATGCTGAGAGAT
TTTGTCACCACCAGGCCTGCCCTAAAAGAGCTCCTGAAGGAAGCACTAAACATGGAAAGG
AACAACCAGTACCAGCCACTGCAAAAACATGCCAAAATG
>lcl|hg18_L1PA4_chr2_147624831_147631006
CTCCAAGAAATATGGGACTATGTGAAAAGACAAAATCTATATCTGATTGGTGTACCTGAA
AGTGACGGGGATAATGGAACCAGGTTGGAAAACACTCTGCAGGATATTATCCAGGAGAAC
TTCCCCAATCTAGCAAGGCAGGCCAACATTCAGATTCAGGAAATACAGAGAACGCCACAA
AGATAATCCTCGAGAAGAGCAACTCCAAGACACATAATTGTCAGATTCACCAAAGTTGAA
ATGAAGGAAAAAATGTTAAAGGCAGCCAGAGAGAAAGGTCGGGTTACCCACAAAGGGAAG
CCCATCAGACTAACAGCAGATCTCTGAGCAGAAACTCTACAAGCCAGAAGAGAGTGGGGG
CCAATATTCAACATTCTTAAAGAAAAGAATTTTCAACCCAGAATTTCATATCCAGCCAAA
CTAAGCTTCATAAGTGAAGGAGAAATAAAATACTTTACAGATAAGCAAATGCTGAGAGAT
TTTGTCACCACCAGGCCTGCCCTAAAAGAGTTCCTGAAGGAAGCACTAAACACGGAAAGG
AACAACTGGTACCAGCCACTGCAAAAACATGCCAAAATG
>lcl|hg18_L1PA4_chr2_150065966_150072166
CTCCAAGAAATATGGGACTATGTGAAAAGACCAAATCTACATCTGATTGGTGTACCTGAA
AGTGACGGGGAGAATGGAACCAAGTTGGAAAACACTCTGCAGGATATTATCCAGGAGAAC
TTCCCCAATCTAGCAAGGCAGGCCAACATTCAGATTCAGGAAATACAGAGAACGCCACAA
AGGTACTCCTCGAGAAGAGCAACTCCAAGACACATAATTGTCAGATTCACCAAAGTTGAA
ATGAAGGAAAAAATGTTAAGGGCAGCCAGAGAGAAAGGTCGGGTTAACCACAAAGGGAAG
CCCATCAGACTAACAGTGGATCTCTCGGCAGAAACTCTACAAGCCAGAAGAGAGTGGGGG
CCAATATTCAACATTCTTAAAGAAAAGAATTTTCAACCCAGAATTTCATATCCAGCCAAA
CTAAGCTTCATAAGTGAAGGAGAAATAAAATACTTTACAGACAAGCAAATGCTGAGAGAT
TTTGTCACCACCAGGCCTGCCCTAAAAGAGCTCCTGAAGGAAGCACTAAACATGGAAAAG
AACAACCAGTACCAGCCACTGCAAAAACATGCCAAAATG
>lcl|hg18_L1PA4_chr15_76686990_76693127
CTCCAAGAAATATGGGACTATGTGAAAAGACCAAATCTACATCTGATTGGTGTACCTGAA
AGTGACGGGGAGAATGGAACCAAGTTGGAAAACACTCTGCAGGATATTATCCAGGAGAAC
TTCCCCAATCTAGCAAGGCAGGCCAACATTCAGATTCAGGAAATACAGAGAATGCCACAA
AGATACTCCTCGAGAAGAGCAACTCCAAGACACATAATAGTCAGATTCACCAAAGTTGAA
ATGAAGGAAAAAATGTTAAGGGCAGCCAGAAAGAAAGGTCGGGTTACCCACAAAGGGAAG
CCCATCAGACTAACAGCAGATCTCTCGGCAGATACTCTACAAGCCAGAAGAGAGTGGGGG
CCAATATTCAACATTCTTAAAGAAAAGAATTTTCAACCCAGAATTTCATATCCAGCCAAA
CTAAGCTTCATAAGTAAAGGAGAAATAAAATACTTTACAGACAAGCAAATGCTGAGAGAT
TTTATCACCACCAGGCCTGCCCTAAAAGAGCTCCTGAAGGAAGCGCTAAACATGGAAAGG
AACAACTGGTACCAGCCACTGCAAAAACATGCCAAAATG
>lcl|hg18_L1PA4_chr15_75229912_75236041
CTCCAAGAAATATGGGACTATGTGAAAAGACCAAATCTGCGTCTGATTGGTGTACCTGAA
AGTGACAGGGAGAATGGAACCAAGCTGGAAAACACTCTGCAGGATATTATCCAGGAGAAG
TTCCCCAATCTAGCAAGGCAGGCCAACATTCAGATTCGGGAAATACAGAGAACGCCAC--
AGATACTCCTCGAGAAGAGCAACTCCAAGACACATAATTGTCAGATTCACCAAAGTTGAA
ATGAAGGAAAAAATGTTAAGGGCAGCCAGAGAGAAAGGTCGGGTTACCCACAAAGGGAAG
CCCATCAGACTAACAGCTGATCTCTTGGCAGAAACTCTACAAGCCAGAAGAGAGTGGGGG
CCAATATTCAACATTCTTAAAGAAAAGAATTTTCAACCCACAATTTCATATCCAGCCAAA
CTAAGCTTCATAAGTGAAGGAGAAATAAAATACTTTACAGACAAGCAAATGCTGAGAGAT
TTTGTCACCACCAGGCCTGCCCTGAAAGAGCTCCTGAAGGAAGCACTAAACATGGAAAGG
AACAACCAGTTCCAGCCACTGCAAAAACATGCCAAAATG
>lcl|hg18_L1PA4_chr19_38028777_38034928
CTCCAAGAAATATGGGACTATGTGAAAAGACCAAATCTACGTCTGATTGGTGTACCTGAA
AGTAACGGGGAGAATGGAACCAAGTTGGAAAACACTCTGCAGGGTATTATCCAGGAGAAC
TTCCCCAATCTAGCAAGGCAGGCCAATATTCAGATTCAGGAAATACAGAGAATGCCACAA
AGATACTCCTCGAGAAGGGCAACTCCAAGACACATAATTGTCAGATTCACCAAAGTTGAA
ATGAAGGAAAAAATGCTAAGGGCAGCCAGAGAGAAAGGCTGGGTTACCCACAAAGGGAAG
CCGGTCAGACTAACAGCGGATCTCTTGGCAGAAACTCTACAAGCCAGAAGAGAGTGGGGG
CCAACATTCAGCATTCTTAAAGAAAAGAATTTTCAACCCAGAATTTCGTACCCACCCAAG
CTAAGCTTCATAAGTGAAGGAGAAATAAAATACTTTACAGACAAGCAAATGCTGAGAGAT
TTTGTCACCACCAGGCCTGCCCTAAAAGAGCTCCTGAAGGAAGCACTAAACATGGAAAGG
AACAACCGGTACCAGCCACTGCAAAAACATGCCAAAATG
>lcl|hg18_L1PA4_chr19_45235663_45241801
CTCCAAGAAATATGGGACTATGTGAAAAGACCAAATCTACGTCTCATTGGTGTACCTGAA
AGTGACGGAGAGAATGGAACCAAGTTGGAAAACACTCTGCAGGATATTATCCAGGAGAAC
TTCCCCAATCCAGCAAGGCAGGCCAACATTCAGATTCAGGAAATACAGAGAATGCCACAA
AGATACTCCTCGAGAAGAGCAACTCCAAGACACATAATTGTCAGATTCACCAAAGTTGAA
ATGAAGGAAAAAACGTTAAGGGCAGCCAGAGAGTAAGGTCGGGTTACCCACAAAGGGAAG
CCCATCAAACTAACAGCGGATCTCTTGGCAGAAACTCTACAAGCCAGAAGAGAGTGGGGG
CCAATATTCAACATTCTT----GAAAGAATTTTCAACCCAGAATTTCAT-TCCAGCCAAA
CTAAGTTTCATAAGTGAAGGAGAAATAAAATCCTTTATAGACAAGCAAATGTTGAGGGAT
TTTGTCACCACCAGGCCTGCCCTAAAAGAGCTCCTGAAGGAAGCACTAAACATGGAAAGG
AACAACCGGTGCCAGCCACTGCAAAAACATGCCAAAATG
>lcl|hg18_L1PA4_chr1_67018414_67024597
CTCCAAGAAATATGGGACTATGTGAAAAGACCAAATTTACATCTGATTGGTGTACCTGAA
AGTGACAGGGAGAATGGAACCAAGCTGGAAAAAACTCTGCAGGATATTATCCAGGAGAGC
TTCCCCAATCTAGCAAGGCAGGCCAACATTCAGATTCAGGAAATACAGAGAATGCCACAA
AGATACTCCTCGAGAAGAGCAACTCCAAGACACATAATTGTCAGATTCACCAAAGTTGAA
ATGAAGGAACAAATGTTAAGGGCAGCCAGAGAGAAAGGTCAGGTTACCCACAAAGGGAAG
CCCATCAGACTAACAGCAGATCTCTCGGCAGAAACTCTACAAGCCAGAAGAGAGTGGGGG
CCAATATTCAACATTCTTAAAGAAAAGAATTTTCAACCCAGAATTTCATATCCAGCCAAA
TTAAGCTTCATAAGTGAAGGAGAAATAAAATCCTTTACAGACAAGCAAATGCTGAGAGAT
TTTGTCACCACCAGGCCTGCCCTAAAAGAGCTCCTGAAGGAAGCACTAAACATGGAAAGG
AACAACCAGTACCAGCCACTGCAAAAACATGCCAAAATG
>lcl|hg18_L1PA4_chr1_182366331_182372514
CTCCAAGAAATATGGGACTATATGAAAAGACCAAATCTACATCTGATTGGTGTACCTGAA
AGTGACGGGGAGAATGGAACCAAGTTGGAAAACACTCTGCAGGATATTATCCAGGAGAAC
TTCCCCAATCTAGCAAGGCAGGTCAACATTCAAATTCAGGAAATACAGAGAATGCTACAA
AGATACTCCTTGAGAAGAGCAACTCCAAGACACATAATTGTCAGATTCACCAAAGT----
-TGAAGGAAAAAATGTTAAGGGCAGCGAGAGAGAAAGGTCGGGTTACCCACAAAGGGAAG
CCCATCAGACTAACAGCGGATCTCTCAGAAGAAACTCCACAAGCCAGAAGAGAGTGGGGG
CCAATATTCAACATTCTTAAAGAAAAGAATTTTCAACCCAGAACTTCATATCCAGCCAAA
CTAAGCTTCATAAGTGAAGGAGAAATAAAATACTTTACAGACAAGCAAATGCTGAGAGAT
TTTGTCACCACCAGGCCTGCCCTAAAAGAGCTCCTGAAGGAAGAACTAAACATGGAAAGG
AACAACCGGTACCAACCACTGCAAAAACATGCCAAAATG
>lcl|hg18_L1PA4_chr4_171796952_171803143
CTCCAAGAAATATGGGACTATGTGAAAAGACCAAGTCTGTGTCTGATTGGTGTACCTGAA
AGTGACAGGGAGAATGGAACCAAGTTGGAAAACACTCTGCAGGATATTATCCAGGAGAAC
TTCCCCAATCTAGCAAGGCAGGCCAACATTCAGATTCAGGAAATACAGAGAATGCCACAA
AGATACTCCTCGAGAAGGGCAACTCCAAGACACATAATTGTCAGATTGACCAAAGTTGAA
ATGAAGGAAAAAATGTTAAGGGCAGCCAGAGAGAAAGGTCGGGTTACCCACAAAGGGAAG
CCCATCAGACTAACAGTGGATCTCTCGGCAGAAACTCTACAAGCCAGAAGAGAGTGGGGG
CCAATATTCAACATTCTTAAAGAAAAGAATTTTCAACCCAGAATTTCATATCCAGCTAAA
CTAAGCTTCATAAGTGAAGGAGAAATAAAATACTTCACAGACAGGCAAATGCTGAGAGAT
TTTGTCACTACCAGGCCTGCCCTAAAAGAGCTCCTGAAGGAAGCACTAAACATGGAAAGG
AACAACCGGTACCAGCCACTGCAAAAACATGCCAAAATG
>lcl|hg18_L1PA4_chr6_122900000_122906196
CTCCGAGAAATATGGGACTATGTGAAAAGACCAAATCTACGTCTGATTGGTGTACCTGAA
AATGACGGGGAGAATGGAACCAAGTTGGAAAACACTCTGCAGGATATTATCCAGGAGAAC
GTCCCCAATCTAGCAAGGCAGGCCAACATTCAGATTCAGGAAATACAGAGAACGCCACAA
AGATACTCCTCGAGAAGAGCAACTCCAAGACACATAATTGTCAGATTCACCAAAGTTGAA
ATGAAGGAAAAAATGTTAAGGGCAGCCAGAGAGAAAGGTCAGGTTACCCACAAAGGGAAG
CCCATCAGATTAACAGCGGATCTCTCGGCAGAAACTCTACAAGACAGAAGAGAGTGGGGG
CCAATATTCAACATTCTTAAAGAACAGAATTTTCAACCCAGAATTTCATATCCAGCCAAA
CTAAGCTTCATAAGTGAAGGAGAAATAAAATACTTTACAGACAAGCAAATGCTGAGAGAT
TTTGTCACCACCAGGCCTGCCCTAAAAGAGCTCCTGAAGGAAGCACTAAACATGGAAAGG
AACAACCGGTACCACCCACTGCAAAAACATGCCAAAATG
>lcl|hg18_L1PA4_chr7_42586698_42592876
CTCCAAGAAATATGGGACTATGTGAAAAGACCAAATCTACGTCTGATTGGTGTACCTGAA
AGTGACGGGGAGAATGGAACCAAGTTGGAAAACACTCTGCAGGATATTATCCAGGAGAAC
TTCCCCAATCTAGCAAGGCAGGCCAACATTCAGATTCAGGAAATACTGAGAACCCCACAA
AGATACTCCTCGAGAAGAGCAACTCCAAGACACATAATTGTCAGATTCACCAAAGTTGAA
ATGAAGGAAAAAATGTTAAGGGCAGCCAGAGAGAAAGGTCCGGTTACCCACAAAGGGAAG
CCCATCAGACTAACAGCAGATCTCTTGGCAGAAACTCTACAAGCCAGAAGAGAGTGGAGG
CCAATATTCAACATTCTTAAAGAAAAGAATTTTCAACCCAGAATTTCATATCCAGCCAAA
CTAAGCTTCATAAGTGAAGGAGAAATAAAATACTTCACAGACAAGCAAATGCCGAGAGAT
TTTGTCACCACCTGGCCTGCCCTAAAAGAGCTCCTGAAGGAAGCACTAAACATGGAAAGG
AACAACCAGTACCAGCCACTGCAAAAACATGCCAAAATG
>lcl|hg18_L1PA4_chr8_136928761_136934949
CTCCAAGAAATATGGGACTATGTGAAAAGACCAAATCTATGTCTCATTGGTGTACCTGAA
AGTGACGGGG-----GGAACCAAGTTGGAAAACACTCTACAGGATATTATCCGGGAGAAC
TTCCCCAATCTAGCAATGCAGGCAAACATTCAGATTCAGGAAATACAGAGAATGTCACAA
AGATACTCCTTGAGAAGAGCAACTCCAAGACACATAATTGTCAGATTCACCAAAGATGAA
ATGAAGGAAAAAATCTTAAGGGCAGCCAGAGAGAAAGGTCGGGTTACCCACAAAGGGAAG
CCCGTCAGACTAACAGCGGATCTCTCGGCAGAAACTCTACAAGCCAGAAGAGAGTGGGGG
ACAATATTCAACATTCTTAAAGAAAAGAATTTTCAACCCAGAATTTCATATCCAGCCAAA
CTAAGCTCCATAAGTGAAGGAGAAATAAAATACTTTACAGACAAGCAAATGCTGAGAGAT
TTTGTCACCACCAGGCCTGCCCTAAAAGAGCTCCTGAAGGAAGCACTAAACATGGAAAGG
AACAACCGATACCAGCCGCTGCAAAAACATGCCAAAATG
>lcl|hg18_L1PA4_chr8_132313045_132319214
CTCCAAGAAATATGGGACTATGTGAAAAGACCAAATCTACATCTGACTGGTGTACCTGAA
AGTGACGGGGAGAATGGAACCAAGTTGGAAAACACTCTGCAGGATATTATCCAGGAGAAC
TTCCCCAATCTAGCAAGGCAGGCCAACATTCAGATTCAGGAAATACAGAGAACATCACAA
AGATACTCCTCGAGAAGAGAAACTCCAAGACACAAAATTGTCAGACTCACCAAAGTTGAA
ATGCAGGAACAAATGTTAAGGGCAGCCAGAGAGAAAGGTCGGGTTACCCACAAAGGGAAG
CCCATCAGACTAACAGCGGATCTCTCGGCAGAAACTCTACAAGCCAGAAGAGAGTGGGGG
TCAATATTCAACATTCTTAAAGAAAAGAATTTTCAACCCAGAATTTCATATCCAGCCAAA
CTAAGCTTCATAAGTGAAGGAGAAATAAAATACTTTACAGACAAGCAAATGCTGAGAGAT
TTTGTCACCACCAGGCCTGCCCTAAAAGAGCTCCTGAAGGAAGCACTAAACATGGAAAGG
AAAAACTGGTACCAGCCACTGCAAAAACATGCCAAAATG
>lcl|hg18_L1PA4_chrY_24619183_24625388
CTCCAAGAAATATGGGAGTATGTGAAAAGACCAAATCTACTTCTGATTGGTGTACCTGAA
AGTGACGGGGAGAATGGAACCAAGTTGGAAAATACTCTGCAGGATATCATCCAGGAGAAC
TTCCCCAATCTAGCAAGGCAGGCCAACATTCAGATTCAGGAAATACACAGAATGCCACAA
AGATAGCCCTCGTGAAGAGCAACTCCAAGACACATAATTGTCAGATTCACCAAAGTTGAA
ATGAAGGAAAAAATGTTAAGAGCAGCCAGAGAGAAAGGTCGGGTTACCCACAAAGGGAAG
CCCATCAGACTAAGAGCTGATCAGTTGGCAGAAAGCCTACAAGCCAGAAGAAAGTGGGGG
CCAGTATTCAACATCCTTAAAAAAAGGAATTTTCTACCCAGAATTTCATATCCAGCCAAA
TTAAGCTTCATAAGTGAAGGAGAAATAAAATCCTTTACAGAAAAGCAAATGCTAGGAGAT
TTTGTCACCACAGGGCCTGCCCTACAAGAGCTCCTGAAGGAAGCATTAAACATGGAAAGG
AACAACCGGTACCAGGCTCTGCAAAAACGTGCCAAAATG
>lcl|hg18_L1PA4_chrY_26155817_26162023
CTCCAAGAAATATGGGAGTATGTGAAAAGACCAAATCTACTTCTGATTGGTGTACCTGAA
AGTGACGGGGAGAATGGAACCAAGTTGGAAAATACTCTGCAGGATATCATCCAGGAGAAC
TTCCCCAATCTAGCAAGGCAGGCCAACATTCAGATTCAGGAAATACACAGAATGCCACAA
AGATAGCCCTCGTGAAGAGCAACTCCAAGACACATAATTGTCAGATTCACCAAAGTTGAA
ATGAAGGAAAAAATGTTAAGAGCAGCCAGAGAGAAAGGTCGGGTTACCCACAAAGGGAAG
CCCATCAGACTAAGAGCTGATCAGTTGGCAGAAAGCCTACAAGCCAGAAGAAAGTGGGGG
CCAGTATTCAACATCCTTAAAAAAAGGAATTTTCTACCCAGAATTTCATATCCAGCCAAA
TTAAGCTTCATAAGTGAAGGAGAAATAAAATCCTTTACAGAAAAGCAAATGCTAGGAGAT
TTTGTCACCACAGGGCCTGCCCTACAAGAGCTCCTGAAGGAAGCATTAAACATGGAAAGG
AACAACCGGTACCAGGCTCTGCAAAAACGTGCCAAAATG
>lcl|hg18_L1PA4_chr12_65201567_65207731
CTCCAAGAAATATGGGACTATGTGAAAAGACCAAATCTACGTCTGACTGGTGTACCTGAA
AGTGATGGGGAGAATGGAATCAAGTGGGAAAACACTCTGCAGGATATTATCCAGGAGAAC
TTCCCCAATCTAGCAAGGCAGGCCAACATTCAGATTCAGGAAATACAGAGAACACCACAA
AGATACTCCTCGAGAAGAGCAACTCCAAGACACATAATTGTCAGATTCACCAAAGTTGAA
ATGAAGGAAAAAATGTTAAAGGCAGCCAGAGAGAAAGGTCGGGTTACCCACAAAGGGAAG
CCCATCAGATTAACAGCTGATCTCTTGGCAGAAGCTCTACAAGCCAGAAGAGAGTGGGGG
CCAATATTCAACATTCTTAAAGAAAATAATTTTCAACCCAGAATTTCATATCCAGCCAAA
CTAAGCTTCATAAGTGAAGGAGAAATAAAATACTTTACAGACAAGCAAATGCTGAGAGAT
TTTGTCACCACCAGGCCTGCCCTAAAAGAACTCCTGAAGGAAGCACTAAACATGGAAAGG
AACAACTGGTACCAGCCGCTGCAAAAACATGCCAAAATG
>lcl|hg18_L1PA4_chr15_29706586_29712767
CTCCAAGAAATATGGGACTATGTGAAAAGACCAAATTTACGTCTGATTGGTGTACCTGAA
AGTGATGGGGAGAATGGAACCAAGTTGGAAAACACTCTGCAGGATATTTTCCAGGAGAAC
TTCCCCAATCTAGCAAGGCAGGCAAACATTCAGATTCAGGAAATACAGAGAACGCCACAA
AGATACTCCTCGAGAAGAGCAGCTCCAAGACACATAATTATCAGATTCACCAAAGTTGAA
ATGCAGGAAAAAATGTTAAGCGCAGACAGAGAGAAAGGTCGGGTAACCCACAAAGGGAAA
CCCATCAGACTAACAGCTGATCTCACGGCAGAAACTCTACAAGCCAGAAGAGAGTTGGGG
CCAATATTCAACATTCTTAAAGAAAAGAATTTTCAACCCAGAATTTCATATCCAGCCAAA
CTAAGCTTCATAAGTGAAGGAGAAATAAAATACTTTACAGACAAGCAAATGCTGAGAGAT
TTTGTCACCACCAGGTCTGCCCTAAAAGAGCTCTTAAAGGAAGAACTTAACATGGAAAGG
AACAACTGGTACCAGCCACTGCAAAAACATGCCAAAATG
>lcl|hg18_L1PA4_chr6_110072984_110079132
CTCCAAGAAATATGGGACTATGTGAAAAGACCAAACCTAAGTTTGATTGGTGTACCTGAA
AGTGACAGGGAGAACAGACCTAAGTTGGAAAACACTCTTCAGGATATTATCCAGGAAAAC
TTCCCCAACCTAGCAAGGCAGGCCAACATTCAAATTCAGGAAATACAGAGAACGCTACAA
AGATACTCCTTGAGAAGAGCAACCCCAAGACACATAATTGTCAGATTCACCAAGGTTAAA
ATGAAGGAAAAAATGTTAAGGGCAGCCAGAGAGAAAGGTTGGGTTACCCACAAAGAGAAG
CCCATCAGACTAACAGTGGATCTCTTGGCAGAAACTCCACAAGCCAGAAGAGAGTGGGGG
CCAATATTCAACATTCTTAAAGAAAATAATTTTCAACCCAGAATTTCATATCCAGCCAAA
CTAAGCTTCATAACTGAAGGAGAAATAAAATCCTTTACAGACAAGCAAATGCTGAGAGAT
TTTGTCACCACCAGGCCCGCCTTACAAGAGCTCCTGA-GGAAACACTAAGCATGGAAAGG
AACAACCAGTAACAGTCACTGAAAAAACATGCCAAGTTG
>lcl|hg18_L1PA4_chr12_11953351_11959517
CTCCAAGAAATATGGGACTATGTGAAAAGACCAAATCTACATCTGATTGGTGTACCTGAA
AGTGACGGGGAGAATGGAACCAAGTTGGAAGACAGTCTGCAGGATTTTATCCAGGAGAAC
TTCCCCAATATAGCAAGGCAGGCCAACATTCATATTCAGGAAATACAGAGAACGCCACAA
AGATACTCCTCGAGAAGAGCAACTCCAAGACACATAATTGTCAGATTCACCAAAGTTGAA
ATGAAGGAAAAAATGTTAAGGGCAGCCAGAGAGAAAGGTCGGGTTACCCACAAAGGGAAG
CCGATCAGACTAACAGCTGATCTCTCGGCAGAAACTCTACAAGCCAGAAGAGAGTGGGGA
CCAATATTCAACATCCTTAAAGAAAAGAATTTTCAACCCAGAATCTCATATCCAGCCAAA
CTAAGCTTCATAAGTGAAGGAGAAATAAAATCCTTTACAGACAAGCAAATGCTGAGAGAT
TTTGTCA-CACCAGGCCTGCCCTAAAAGAGCTCCTGAAGGAAGCACTAAACATGGAAAGG
AACAACCAGTACCAGCCACTGCAAAAACATGCCAAATTG
>lcl|hg18_L1PA4_chr1_76015865_76022015
CTCCAAGAAATATGGGACTATGTGAAAAGACCAAATCTACGTTTGATTAGTATACCTGAA
AATCACGGGGAGAATGGAACCAAGTTGGAAAACACTCTTCAGGATATTATCCAGGAGAAC
TTCCCCAACCTAGCAAGGCAGGCCAACATTCAAATTCAGGAAATACAGAGAACACCAGAA
GGATACTCCTCAAGAAGAGCAACTCCAAAACACATAATTGTCAGATTCACCAAGGTTGAA
ATGAAGGAAAAAATGTTAAGGGCAACCAGAGAGAAAGGTCAGGTTACCCACAAAGGGAAG
CCCATCAGACTAACAGTGGATCTCCCAGCAGAAACTCTACAAGCCAGAAGAGAGTGGGGG
CCAATATTCAACATTCTTAAAGAAAAGAATTTTCAACCCAGAATTTCATATCCAGCCAAA
CTAAGCTTCATAAGTGAAGGAGAAATAAAATCCTTTACAGACAAGCAAATGCTGAGAGAT
TCTGTCACCACAAGGCCTGCCTTACAAGAGCTCCTGAAGAAAGCACTAAACATGGAAAGG
AACAACCAGTACCAACCACTGCAAAAACCTGCCAAATTG
>lcl|hg18_L1PA4_chr1_156572512_156578650
CTCCAAGAAATATGGGATGATGTGAAAAGACCAAATCTATGTCTAACTGGTGTACCTGAA
AGTGATGGGGACAGTGGAACCAAGTTGGAAAACAATCTGCAAGATATTATCCAGGAGAAC
TTCCCCAACCTAGCAAGGCAGGCCAACATTCACATTCAGGAAATACAGATAATGCCACAA
AGATACTCCTTGAGAAGAGCAACCCCAAGACACATAATTTTCAGATTCACCAAAGTTGAA
ATGAAGGAAAAAATGTTAAGGGCAGCCAGAGAGAAAGGTCAGGTTACCCACAAAGGGAAG
CCCATCAGACTAACAGCTGATCTGTTGGCAGAAACTCTGCAAGCCAGAAGAGAGTGGGGG
CCAATATTCAACATTCTTAAAGAAAATAATTTTCAACCCAGAATTTCATATCCAGCCAAA
CTAAGGTTCATAAGTGAAGGAGAAATAAAATCCTTTATAGACAAGCAAATGCTGAGAGAT
TTTGTCACCACCAGGCCTGCCCTACATGAGCTCCTGAAGGAAGCACTAAACATGGAAAGG
AACAACTGGTACCAGCCAC-GCAAAAACATGCCAAATTG
>lcl|hg18_L1PA4_chr1_142362175_142368311
CTCCAAGAAATATGGGACTATGTCAATAGAACAAATCTACGTCTATTTGGTTTACCTGAA
AGTGACGGGGAGAATGGAACCAAGTTGGAAAACACTCTGCAGGATATTATCCAGGAGAAC
TTCCCCAATCTAGCAAGGCAGGCCAACATTCACATTCAGGAAATACAGAGAATGCCACAA
AGATACTCCTCGAGAAGAGCAATTCCAAGACACATAATTGCCAGATTCACCAAAGTTGAA
ATGAAAGAAAAAATTTTAAAGGCAGCCAGAGAGAAAGGTCGGGTTACCCACAAAAGGAAG
CCCATCAGACTAACTGCTGATCTCTCTGCAGAAACTCTATAAGCCAGAAGAGAGTAGGGG
CCAATATTCAACATTCTTAAAGGAAAGAATTTTCAACCCAGAATTTCATATCCAGCCAAA
CTAACCTTCATAAGTGAGGGAGAAATAATATGCTCCACAGACAAGCAAATGCTGAGAGAT
TTTGTCACCACCAGGCCTGCCCTAAAAGATCTCCTGAAGGAAGCACTAAACATGGAAAGG
AACAACTGGTACCAGCCACTGTAAAACCATGCCAAATTG
>lcl|hg18_L1PA4_chr1_141501312_141507437
CTCCAAGAAATATGGGACTATGTGAAAAGACCAAATGTATGTCTAATTGGTGTACCTGAA
AGTGACGGGGAGAATGGGACCAAGTTGGAAAACACTCTGCAGGATATTATCCAGGAGAAC
TTCCCCAATCTAGTAAGGCAGGCCAACATACAAATTCAGGAAATACAGAGAATGCCACAA
AGATACTCCTCGAGAAGAGCAACTCCAAGACACATAATGGTCAGATTCACCAAAGTTGAA
ATGAATGAAAAAATTTTAAAGGCAGCCA-AGAGAAAGGTCAGGTTACCCACAAAAGGAAG
CCCATCAGACAATCTGCTGATCTCTCCTCAGAAACTCTACAAGCCAGAAGAGAGTGGGGG
CCAATATTCAACATTCTTAAAGAAAAGAATTTTCAACCCAGAATTTCATATTCCGCTAAA
CTAAGCTTCATAAGTGAAGGAGAAATAATATACTCCACAGACCAGCAAATGCTGAGAGAT
TTTGTCACCACCAGGCCTGCCCTAAAAGAGCTCCTGAAGGAAGCACTAAACATGGAAAGG
AACAACTGGTACCAGCCACTGCAAAAACATGCCAAATTG
>lcl|hg18_L1PA4_chr1_141885612_141891740
CTCCAAGAAATATGGGACTATGTGAAAAGACCAAATGTATGTCTAATTGGTGTACCTGAA
AGTGACGGGGAGAATGGAACCAAGTTGGAAAACACTCTGCAGGATATTATCCAGGAGAAC
TTCCCCAATCTAGTAAGGCAGGCCAACATACAAATTCAGGAAATACAGAGAATGCCACAA
AGATACTCCTCGAGAAGAACAACTCCAAGACACATAATTGTCAGATTCACCAAAGTTGAA
ATGAATGAAAAAATTTTAAAGGCTGCCA-AGAGAAAGGTCAGGTTACCCACAAAAGGAAG
CCCATCAGACAATCTGCTGATCTCTCCTCAGAAACTCTACAAGCCAGAAGAGAGTGGGGG
CCAATATTCAACATTCTTAAAGAAAAGAATTTTCAACCCAGAATTTCATATTCAGCTAAA
CTAGGCTTCATAAGTGAAGGAGAAATAATATACTCCACAGACAAGCAAATGCTGAGAGAT
TTTGTCACCACCAGGCCTGCCCTAAAAGAGCTCCTGAAGGAAGCACTAAACATGGAAAGG
AACAACTGGTACCAGCCACTGCAAAAACATGCCAAATTG
>lcl|hg18_L1PA4_chr1_59848797_59854902
CTCCAAGAAATATGGGACTATGTGAAAAGACCAAATCTACGTCTGATTAGTGTACCTGAA
AGTGACGGGGAGAATGGAACCAACTGGGAAAACACTCTGCAGGATATTATCCAG---AAC
TTCCCCAACCTAGCTAGGCAGACCAACATTCAGATTCAGGAAATACAGAGAATGCCACAA
AGATACTCCTCGAGAAGAGCAACTCCAAGACACATAATTGTCAGATTCACCAAAGTTGAA
ATGAAGGAAAAAATGTTAAGGGCAGCCAGAGAGAAAGGTTGGGTTACCCACAAAAGGAAG
CCCATCAGACTAACAGCTGATCTCTCGGCAGAAACTCTACAAGCCAGAAGAGAGTGGGGG
CCAATATTCAACATTCTTAAAGAAAAGAATTTTCAACCCAGAATTTCATATCCAGCCAAA
CTAAGCTTCATAAGTGAAGGAGAAATGAAATACTTTACAGACAAGCAAATACTGAGAGAT
TTTGTCACCACCAGGCCTGCCCTAAAAGAGCTCCTGACGGAAGCACTAAACATGGAAAGG
AACAACTGGTACCAGCCACTGCAAAAACATGCCAAATTG
>lcl|hg18_L1PA4_chr1_209222258_209228396
CTCCAAGAAACATGGGACTATGTGAAAAGACCAAATCTACATCTGACTGGTATACCTGAA
AGTGATGGGGAGAATGGAACCAAGTTGGAAAACACTCTGCAGGATATTATCCAGGAGAAC
TTCCCCAATCTAGCAAGACAGGCCAACATTCAAATTCAGGAAATACAGAGAACACCGCAA
AGATACTCCTCGAGAAGAGCAACTCCAAGACACATAATTGTCAGATTCACCAACGTTGAA
ATGAAGGAAAAGATGTTAAGGGCAGCCAGAGAGAATGGTCGGGTTACCCACAAAGGGAAA
CCCATCAGACTAACAGCTGATCTCTCAGCAGAAATTCTACAAGCCAGAAGAGAGTGGGGG
CTGATATTCAACATTCTTAAAGAAAAGAATTTTCAACCAAGAATTTCATATCCAGCCAAA
CTAAGCTTCATAAGTGAAGGAGAAATAAAATCCTTTACAGACAAGCAAATGCTGAGAGAT
TTTGTCACCACCAGGCCTGCCCTAAAAGAGCTCCTGAAGGAAGCACTAAACATGGAAAGG
AACAACCAGTACCAGCCACTGCAAAAACATGCCAAGTTG
>lcl|hg18_L1PA4_chr1_184492356_184498484
CTCCAAGAAATATGGGACTATGTGAAAAGACCAAATCTACGTCTGATTGGTGTACCTGAA
AATGATGGGGAGAATGGAACCAAGTTGGAAAACACTCTTTAGGATATTATCCAGGAGAAC
TTCCCCAACCTAGCAAGGCAGGCCAACATTCAAATTCAGGAAATACAGAGAACGCCACAA
AGATACTCCTTGAGAAGAGCAATTCCAAGACACATAATTGTCAGATTCACCAAAGTTGAA
ATGAAAGAGAAAATGTTAAGGGCAGCCATAGAGAAAGGTCGGGTTACCCACAAAGGGAAG
CCCAACAGACTAACAGCTGATCTCTCGGCAGAAACTCTACAAGACAGAAGAGAGTGGGGG
CCAATATTCAAAGTTCTTAAAGAAAAGAATTTTGAATCCAGAATTTCATATCCAGCCAAA
CTAAGCTTCATAAGTGAAGGAGAAATAAAATCCTTTACCGACAAGCAAATGCTGAGAGAT
TTTGTCACCACCAGGCCTGCCCTAAAAGAGCTCCTGAAGGAAGCACTAAACATGGAAAGG
AACAACCAGTACCAGCCACTGCAAAAACATGCGAAATTG
>lcl|hg18_L1PA4_chr1_48549848_48555948
CTCCAAGAAATATGGGACTATGTGAAAAGACCAAATCTGTGTCTGATTGGTGTACCTGAA
AGTGACGGGGAGAATGGAACCAAGTTGGAAAACACTCCACAGGATATTTTCCAGGAGAAC
TTCCCCAGTCTAGCAATGCAGGCTGACATTCAAATTCAGGAAATACAGAGAATGCCACAA
AGATACTCCTCGAGAAGAGCAACTCCAAGACACATAATTGTCAGATTCACCAAAGTTTAA
ATGAAGGCAAAAATGTTAAGGGCAGCCAGAGAGAAAGGTCGGGTTACCCACAAAGGGAGG
CCCATCAGACTAACAGCTGATCTCTTGGCAGAAACTCTACAAGCCAGAAGAGAGTGGGGG
CCAATATTCAACATTCTTAAAGAAAAGAATTTTCAACCCAGAATTTCATATCCAGCCAAA
CTAAGCTTCATAAGTGAAGGAGAAATAAAATCCTTTACAGACAAGCAAATGCTGAGAGAT
TTTGTCACCACCAGGCCTGCCCTAAAAGAGCTCCTGAAGGAAGCACTAAACATCGAAAGG
AACAACTGGTACCAGCCACTGCAAAAACATGCCAAATTG
>lcl|hg18_L1PA4_chr10_32811433_32817567
CTCCAAGAAATATGGGACTATGTGAAAAGACCAAATCT------GATTAGTGTACCTGAA
AGTGATGGGGAGAATGGAACCAAGTTGGAAAACACTCTTCAGGATATTATCCAGGAGAAC
TTCCCCAATCTAGCAAGGCAGGCCAACATTCAAATTCAGGAAACACAGAGAACACCACAA
AGACATTCCTCGAGAACAGCAACTCCAAGACATATAATTGTCAGATTCACCAAAGTTGAA
ATGAAGGATAAAATGTTAAGGGCAGCCAGAGAGAAAGGTCCAGTTACCAACAAAGGGAAG
CCCATCAGACTAACAGCTGATCTCTCGGCAGAAACTCTACAAGCCAGAAGAGAGTGGGGG
CCAATATTCAACATTCTTAAAGAAAAGAATTTTCAACCCAGAATCTCATATCCAGCCAAA
CTAAGCTTCATAAGTGAAGGAGAAATAAAATCCTTTACAGACAAGCAAATGCTGAGAGAT
TTTGTCACCATCAGGCCTGCCCTAAAAGAGCTCCTGAAGGAAGCACTAAACATGGAAAGG
AACA------ACCAGCCACTGCAAAAACATGCCAAATTG
>lcl|hg18_L1PA4_chr10_23995352_24001497
CTCCAAGAAATATGGGACTATGTGAAAAGACCAAATCTGCGTCTGAATGCTGTACCTGAA
AGTGACAGGGAGAATGGAACCAAGTTGGAAAACACTCTGCAGGATATTACCCAGGAGAAC
TTCCCCAACCTAGCAAGGCAGGCCAACATTCAAATTCAGGAAATACAGAGAAAGCCACAA
AGATACTCCTCGAGAAGAGCAACTCCAAGACACATAATTGTCAGATTCACCAAAGTTGAA
ATGAAGGAAAAAATGTTAAGGGCAGCCAGAGAGAAAGGTCGCATTACCCACAAAGGGAAG
CCCATCAGACTAACAGCAGATCTCTTGGCAGAAACTCTACAAGCCAGAAGAGAGTGGGGG
CCAATATTCAACATTCTTAAAGAAAAGAATTTTCAACCCAGAATTTCATATCCAGTCGAA
CTAAGCTTCATAAGTGAAGGAGAAATAAAATAC-TTACAGACAAGCAAATGCTGAGAGAT
TTTGTCACCACCAGGCCTGCCCTAAAAGAGCTCCTGAAGGAAGCACTAAATATGGAAAGG
AATAAACGGTACCAGCCACTGCAAAAACATGCCAAATTG
>lcl|hg18_L1PA4_chr1_211453858_211459985
CTCCAAGAAATGTGGGACTATGGGAAAAGACCAAATGTACGTCTGATTGGTGTACCTGAA
AGTGACGGGGAGAATGGAACCAAGTTGGAAAACACTCTGCAGAATATTATCCAGGAGAAC
TTCCCCAATCTAGCAAGGCAGGCCAACATTCAAATTCAGAAAATACAGAGAATGCCACAA
AGATACTCCTCGAGAAGAGCAACTCCAAGACACATAATTGTCAGATTCACCAAACTTGAC
ATGGAGGAAAAAATGTTAAGGGCAGCCAGAGAGAAAGGTCGGGTTACCCATGAAGGGAAG
CCCACCAGACTAGCAGCTGATCTCTCGGCAGAAATTCTACAAGCCAGAATAGAGTGGAGG
CCAATATTCAACATTCTTAAAGAAAAGAATTTTTAACCCAGAATTTCATATCCAGCCAAA
CTAAGCTTCATAAGTGAAGGAGAAATAAAATACTTTAAAGACAAGCAAATGCTGAGAGAT
TTTGTCACCACCAGGCCTGCCCTAAAAGAGCTCCTGAAGGAAGCACTAAACATGGAAAGG
AACAACCAGTACCAGCCACTGCAAAAACATGCCAAATTG
>lcl|hg18_L1PA4_chr1_164647161_164653299
CTCCAGGAAATATGGGACTATGTGAAAAGACCAAATCTACATCTGATTGGTGTACCTGAA
AGTGACGGGGAGAATGGAACTAAGTTGGAAAACACTCTGCAGGATGTTATCCAGGAGAAC
TTCCCCAATCTAGTGAGGCAGGCCAACATTCAAATTCAGGAAATACAGAAAACGCTACAA
AGATACTCCTCAAGAAGAGCAACTCCAAGACACATAATTGTCAGATTCACCAAAGTTGAA
ATGAAGGAAAAAATGTTAAGGGCAGCCAGAGAGAAAGGTCGGGTTACCCACAGAGGGAAG
CCCATCAGACTAACAGCTGATATCTCAGCAGAAACTCTACAAGCCAGAAGAGAGTGGGGG
CCAATATTCAACATTCTTAAAGATAAGAATTTTCAACCCAGAATTTCATATCCAGCCAAA
CTAAGCTTCAAAAGTGAAGGAGAAATAAAATACTTTGCAGACAAGCTAATGCTGAGAGAT
TTTGTCACCACCACACGTGCCCTACAAGAGCTCCTGAAGGAAGCACTAAACATGGAAAGG
AACAACCGGTACCAGCCACTGCAAAAACATGCCAAATTG
>lcl|hg18_L1PA4_chr1_75935913_75941947
CTCCAAGAAATATGGGACTATGTGAAAAGACCAAATCTACATCTGATTGGTGTACCTGAA
AGTGACGGGGAGAATGGAACCAAGTTGGAAAACACTCTGAAGGATATTATCCAGGAGAAC
TTCCCCAATCTAGCAAGGCAGGCCAACGTTCAGATTCAGGAAATACAGAGAACACCACAA
AGATACTCCTCGAGAAGAGCAACTCCACGACACATAATTGTCAGATTCACCAAAGTTGAA
ATGAAGGAAAAAATGTTAAGGGCAGCCAGAGAGAAAGGTCGGGTTACCCTCAAAGGGAAG
CCCATCAGACTAACAGCGGATCTCTCGGCAGAAACTCTACAAGCCAGAAGA-ATTGGGGG
CCAATATTCAACATTCGTAAAGAAAAGAATTTTCAACCCAGAATTTCATATCCAGCCAAA
CTAAGCTTCATAAGTGAAGGAGAAATAAAGTACTTTACAGACAAGCAAATGCTGAGAGAT
TTCGTCACCACCCGGCCTGCCCTAAAAAAGGTGCTGAAGGAAGCGCTAAACATGGAAAGG
AACAACTGGTACCAGCCGCTGCAAAATCATGCCAAAATG
>lcl|hg18_L1PA4_chr1_156540369_156546408
CTCCAAGAAATATGGGACTATGTGAAAAGACCAAATCTATGTCTGATTGGTGTACCTGAA
AGTGACAGGGAGAATGGAACCAAGTTGGAAAACACTCTGCAGGATATTATCCAGGAGAAC
TTCCCCAATCTAGCAAGGCAGGCCAACATTCAAACTCAGGAAATACAGAGAATGCCACAA
AGATACTCCTCAAGAAGAGCAACTCCAAGACACATAATTGTCAGATTCACCAAAGTTGAA
ATGAAGGAAAAAATGTTAAGGGCAGCCAGAGAGAAAGGTGGGGTTACCCACAAAGGGAAG
CCCATCAGACTAACAGCTGATCTCTCAGCAGAAACTCTACAAGCCAGAAGAGAGTGGGGG
CCAATATTCAACATTCTTAAAGAAAAGAATTTTCAAACCAGAATTTCATATGTAGCCAAA
CTAAGCTTCATAAGTGAAGGAGAAATAAAATAGTTTACAGACAAGCAAATGCTGAGAGAT
TTTGTCATCACCAGGCCTGCCCTACAAGAGCTCCCGAAGGAAGCACTAAACATGAAAAGG
AACAAGTGGTACCAGCCACTGCAAAAACATGCCAAATTG
>lcl|hg18_L1PA4_chr1_150786883_150793018
CTCCAAGAAATATGGGACTATGTGAAAAGACCAAATCTATATCTGATTGGTGTACCTGAA
AGTGACAGGGAGAATGGAACCAAGTTGGAAAACACTCTGCAGGATATCATCCAGGAGAAC
TTCCCCAATCTAGCAAGGCAGGCTGACATTCAGATTCAGGAAATACAGAGAACCCCACAA
AGATACTCCTTGAGAAGAGCAGCTCCAAGACACATAATTGTCAGATTCACCAAAGTTGAA
ATGAACGAAAAAATGTTAAGTGCAGCCAGAGAGAAAGGTCGGGTTACCCGCAAAGGGAAG
CCCATCAGACTAGCAGCTGATCTCTCAGCAGAAACTCTGCAAGCCAGAAGAGACTGAAGA
CCAACATTCAACATTCTTA-AGAAAAGAATTTTCAACCCAGAATTTCATATCCAGCCAAA
CTAAGCTTCATAAGTGAAGGAGAAATAAAATCCTTTACAGACGAGCAAATGCTGAGAGAT
TTTGTCAACAACAGGCCTGCCCTAAAAGAGCTCCTGAAGGAAGCACTAAACATAGAAAGG
AACAACCGGTACCAGCCACTGCAAAAACATGCCAAATTG
>lcl|hg18_L1PA4_chr1_67414910_67421047
CTCCAAGAAATACGGGACTATGTGAAAAGACCAAATCTATGTCTGATTGGTGTACCTGAA
AGTGACAGGGAGAATGGAACCAAGCTGGAAAACACTCTGCAGGATACTATCCAGGAGAAC
TTCCCAAATCTAGCAAGGCAGGCCAACATTCAGATTCAGGAAATACAGAGAACGCCACAA
AGATACTCCTCGAGAAGACCAACTCCAAGACACATGATTGTCAGATTCACCAAAGTTGAA
ATGAAGGAAAAAATGTTAAGCACAGCCAGAGAGAAAGGTCGGGTTACCCACAAAGGGAAG
CCCATCAGACTAACAGCGGATCTCTCAGCAGAAACTCTAAAAGCCAGAAGAGAGTGGAGG
TCAATATTCAGCATTCTTAAAGAAAAGAATTTTCAACTCAGATTTTCATATCCAGCCAAA
CTAAGCTTCATAAGTGAAGGAGAAATAAAATACTTTACAGACAAGCAAATGCTGAGAGAT
TTTGTCACCACCAGGCCTGCCCTAAAAGAGCTCCTGAAGGAAGCAATAAACATGGAAAGG
AAAAACCAGTACCAGCCACTGCAAAAACGTGCCAAATTG
>lcl|hg18_L1PA4_chr10_20788617_20794764
CTCCAAGAAATATGGGACTATGTGAAAACACCAAATCTACATCTGACTGGTGTACCTGAA
AGTGGCAGGGAGAATGGAACCAAGTTGGAAAACACTCTGCAGGATATTATCCAGGAGAAC
TTCCCCAACCTAGCAAGGCAGGCCAACATTCAAATTCAGGAAATACAGAGATTGCCACAA
ATATACTACTCTAGAAGAGTAACTCCAAGACACATAATTGTCAGATTCACCAAAGTCAAA
ATGAAGGAAAAAATGTTAAGGGCAGCCAGAGAGAAAGGTCGGGTTACCCACAAAGGGAAG
CCCATCAGACTAACAGCGGATCTCTCAGCAGAAACTCTACAAGCCAGAAGACAGTGGGGA
CCAATATTCAACATTCTTAAAGAAACGAAATTTCAACCCAGAATCTCATATCCAGCCAAA
CTAAGCTTCATAAGTGAAGGAGAAATAAAATATTTTACAGACAAGCAAATGCTGAGAGAT
TTTGTCACCACCAGGCCTGCCCTAAAAGAACTCCTGAAAGAAGCACTAAACATGGAAAGG
AACAACCGGTACCAGCCACTGCAACAACATGCCAAATTG
>lcl|hg18_L1PA4_chr1_168699651_168705802
CTCCAAGAAATATGGGACTATGTGAAAAGACCAAATCTATGTCTGATTGGTGTACCTGAA
AGTGACGGGGAGAATGGAACCAAGTTGGAAAACACTCTGCAGAATATTATCCAGGAGAAC
TTCCCCAATCTAGCAAGGCAGGCCAACATTCAAATTCAGGAAATACAGAGAATGCCACAA
AGATACTCCTCGAGAAGAGCAACTCCAAGACACATAACTGTCAGATTCACCAAAGTTGAA
ATGAAGGAAAAAATGTTAAGGGCAGCCAGAGAGAAAGGTCAGGTTACCCATAAAGGGAAG
CCAATCAGACTAACAGCTGATCTCTCAGCAGAAACTCTACAAGCCAGAAGAGAGTGGGGG
CCAATATTCAACATTCTTAAAGAAAAGAATTTTCAACTCAGAATTTCATATCCAGCCAAA
CTAAGCTTCATAAGTGAAGGAGAAATAAAATACTTTACAGACAAGCAAATGCTGAGAGAT
TTTGTCACCACCAGGCCTGCCCTAAAAGAGCTCCTGAAGGAAGCGCTAAACATGGAAAGG
AACAACCAGTACCAGCCACTGCAAAAACATGCCAAATTG
>lcl|hg18_L1PA4_chr1_92867812_92873942
CTCCAAGAAATATGGGACTATGTGAAAAGACCAAATCTACGTCTGATTGGTGTACCTGAA
AGTGACGGGGAGAATGGAACCAAGTTGGAAAAC--TCTGCAGGATATTATCCAGGAGAAC
TTCCCCAATCTAGCAAGGCAGGCCAACATTCAAATTCAGGAATTACAGAGAATACCACAA
AGATACTCCTCAAGAAGAGCAACTCCAAGACACATAATTGTCAGATTCACCAAAGTTGAA
ATGAAGTTAGAAATGTTAAGGGCAGCCAGAGAGAAAGGTCGGGTTACCCACAAAGGGAAG
CCCATCAGACTAACAGCTGATCTCTCAGCAGAAA--CTACAAGCCAGAAGAGAGTGGGGG
CCAATATTCAACATTCTTAAAGAAAAGAATTTTCAACCCAGAATTTCATATCCAGCCAAA
CTAAGCTTCATAAGTGAAGGAGAAATAAAATCCTCCTCAGTCAAGCAAATGGTGAGAGAT
TTTGTCACCACCAGGCCTGCCCTAAAAGAGCTCCTGAAGGAAGCACTAAACATGGAAAGG
AACAGCTGGTACCAGCCACTGCAAAAACATGCCAAATTG
>lcl|hg18_L1PA4_chr1_164546731_164552888
CTCCAAGAAATATGGGACAAGGTAAAAACACCAAATCTATGTCTGACTGGTGTACCTGAA
AGTGATGGGGAGAATGGAACCAAGTTGGAAAAAAATCTGCAGGATATTATCCAGGAGAAC
TTCCCCAATCTAGCAAGGCAGGCCAACATTCAGATTCAGGAAATACAGAGAACACCACAA
AGATACTCTTCGAGAAGAGCAACTCCAAGACACATAATTGTCAGATTCACCAAAGTTGAA
ATGAAGGAAAACATGTTAAGGGCAGCCAGAGAGAAAGGTCAGGTTACACACAGAGGGAAG
CCCATTAGACCAACAGCTGATCTCTTGGCAGAAACTCTATAAGCCAGAAGAGAGTGGGGG
CCAATATTCAACATTCTTAAAGAAAATAATTTTCAACCCACAATTTCATATCCAGCCAAA
CTAAGCTTCATAAGTGAAGGAGAAATAAAATACTTTACAGATAAGCAAATGC-GAGAGAT
TTTGTCACCACCAGGCCTGCCCTACAGGAGCTCCTGAAGGAAGCACTAAACATGGGAAGG
AACAACTGGTACCAGCCACTGCAAAAACATGCCAAATTG
>lcl|hg18_L1PA4_chr1_198116702_198122835
CTCCAAGAAATATGGGACTATGTGAAAAGACCAAATCTATGTCTGATTGGTGTACCTGAA
AGTGACGGGGAGAATGGAACCAAGTTGGAAGACACTCTGCAGGATAGTATCCAGGAGAAC
TTCCCCAACCTAGCAAGGCAGGCCAACATTCAAATTCAGGAAATACCGAGAACGCCACAA
AGATACTCCTGGTGAAGAGCAACTCCAAGACACATAAATGTCAGATTCACCAAAGTTGAA
ATGAAGGAAAAAATGTTAAGGGCAGCCAGAGAGAAAGGTCGGGTTACCCACAAAGGGAAG
CCCATCAGACTAACAGCTGATCTCTCGGCAGAAACTCTACAAGCCAGAAGAGAGTGGGGG
CCAATATTCAACATTCTTAAAGAAAAGAATTTTCAACCCAGAATTTCATATCCAGCCAA-
CTAAGCTTCATAAGTGAAGGAGAAATAAAATACTTTACAGACAAGCAAATGCTGAGAGAT
TTTGTCACCACCAGGCCTGCCCTAAAAGAGCTCCTGAAGGAAGCACTAAACATGGAAAGA
AACAACCAGTACCAGCCACTGCAAAAACATGCCAAAGTG
>lcl|hg18_L1PA4_chr1_145340739_145346883
CTCCAAGAAATATGGGACTATGTGAAAAGACCAAATCTACATCTGATTGGTGTACCTGAA
AGTGATGGGGAGAATGGAATCAAGTTGGAAAACACTCTGCAGGATATTATCCAGGAGAAC
TTCCCCAATCTAGCAAGGCAGGCCAACACTCAAATTCAGGAAATACAGAGAACGCCACAA
AGATACTCCTCGAGAAGAGCAACTCCAAGACACATAACTATCAGATTCACCAAAGTGGAA
ATGAAGGAAAAAATGTTAAGGGTAGCCAGAGAGAAAGGCTGGGTTACCCACGAAGGGAAG
CCCATCAGACTAACAGCTGATCTCTCGGCAGAAACTCTACAAGCCAGAAGAGAGTGGGGA
GCAATATTCAACATTCCTAAAGAAAAGAATTTTCAACCCAGAATTTCATATCCAGCCAAA
CTAAGCTTCATCAGTGAAGGAGAAATAAAATATGTTACAGACAAGCAAATGCTGAGAGAT
TTTGTCACCACCAGGCCTGCCCTAGAAGAGCTCCTGAAGGAAGCACTAAACATGGAAAGG
AACCACTGGTACCAGCCACTG-AAAAACATGCCAAATTG
>lcl|hg18_L1PA4_chr1_246184890_246191012
CTCCAAGAAATATGGGACTATGTGAAAAGACCAAATCTACATCTGATTGGTGTACCTGAA
AGTGACGAGGAGAATGGAACCAAGTTGCAAAACACTCTGCAGGATATTATCCAAGAGAAC
TTTCCCAATCTAGCAAGGCAGGCCAACATTCAAATTCAGGAAATACACAGAACGCCACAA
AGATACTTCTTGAGAAGAGCAACTCCAAGAAAAGCAAATGTCAGATTCACCAAAGTATAA
ATGAAGGAAAAAATGTTAAGGGCAGCCAGAAAGAAAAGTCTAGTTACCCATAAAGGGAAG
CCCATCGGACTAACAGCAGATCTCTCAGCAGAAACTCTACAAGCCAGAAGAGAGTGGGGG
CCAATATTCAACATTCTTAAAGAAAAGAATTTTCAACCCAGAATTTCATATCCAGCCAAA
CTAAGCTTCATAAGTGAAGGAGAAATAAAATACTTTACAGACAAGCAAATGCTGAGAGAT
TTTGTCACCACCAGGCCTGACCTAAAAGAGCTCCTGAAGGAAGCACTAAAGATGGAAAGG
AACAACCGGTACCAGCCACTGCAAAATCATGCCAAATTG
>lcl|hg18_L1PA4_chr1_103283765_103289894
CTCCAAGAAATATGGGACTATGTGAAAAGACCAAATCTACCTCTGACTGGTGTACCTGAA
AGTGACGGGGAGAATGGAACCAAGTTGGAAAACACTCTGCAGGATATTATCCAGGAGAAC
TTCCCCAATCTAGCAAGGCAGGCCAACATTCAAATTTAGGAAATACAGAGAACCTCACAA
AGATAGTCCTTGAGAAGAGCAACTCCAAGAAACATAATTGTCAGATTCACCAAAGTTGAA
ATGAAGGAAAAAATGTTAAGGGCAGCCAGAGAGAAAGGTCGGGTTACCCACAAAGGGAAG
CCCATCAGATTAACAGCTGATCTCTCGGCAGAAACTCTACAAGCCAGAAGAGAGTGGGGG
CCAATATTCAACATTCTTAAAGAAAAGAATTTTCAGCCCAGGATTTCATTTCCAGCGAAT
CAAAGCTTCATAAGTGAAGGAGAAATAAAATACTTTACAGACAAGCAAATGCTGAGAGAT
TTTGTCACCACCAGGCCTACCCTACAAGAGCTCCTGAAGGAAGCACTAAACATGTAAAGG
AAAAATCGGTATCAGCCACTGCAAAAACATGCCAAATTG
>lcl|hg18_L1PA4_chr10_20854655_20860781
CTCCAAGAAATATGAGACTATGTAAAAAGACCAAATCTACGTCTGATTGGTGTACCTGAA
AGTGACGGGGAGAATGGAACCAAGTTGGAAAACACTCTGCAGGATATTATCCAGGAGAAC
TTCCCCAATCTAGCAAGGAAGGCCAACATTCAGATTCAGGAAATACAGAGAAGGCCACAA
AGATACTCCTCGAGAAGAGCAACTCCAAGACACATAATTGTCAGATTCACCAAAGTTGAA
ATGAAGGAAAAAATGTTAAGGGCAGCAAGAGAGAAAGGTCAGGTTACCCACAAAGGGAAG
CTCATCAGACTAACAGCTGATCTCTCGGCAGAAACTCTACAAGCCAGAAGAGAGTGGGGG
CCAATATTCAACATTCTTAAAGAAAAGAATTTTCAACCCAGAATTTCATATCCAGCCAAA
CTAAGCTTCATAAGTGAAGGAGAAATAAAATACTTTACATACAAGCAAATGCTGAGACAT
TTTGTCACCACCAGGCCTGCCCTAAAAGAGCTCCTGAAGGAAGCACTAAACATGGAAAGC
AACAACTGGTACCAGCCACTGCAAAATCATGCCAAATTG
>lcl|hg18_L1PA4_chr1_208213181_208219318
CTCCAAGAAATATGGGACTATGTGAAAAGACCAAATCTATGTCTGATTGGTGTACCTGAA
AGTGATGGGGAGAATGGAACCAAGTTGGAAAACACTCTGCAGGATATTATCCAAGAGAAC
TTTCCCAAACTAGCAAGGCAGGCCAACATTCAAATTCGGGAAATACAGAGAATGCCACAA
AGATACTCCTCCAGAAGAGCAACTCCAAGACTCATAATTGTCAGATTCATCAAAGTTGCA
ATTAAGGAAAAAATGTTAAGGGCAGCCAGAGAGAAAGGTCGGGTTACCCACAAAGGGAAG
CCCATCAGACTAACAGCTGATCTCTCGGCAGAAACTCTACAAGCCAGAAGACAGTGGGGA
CCAATATTCAACATTCTTAAAGAAAAGAATTTTCAACCCAGAATTTCATATCCAGCCAAA
TTAAGCTTCATAAGTGAAGGAGAAATAAAATCCTTTACAGACAAGCAAACGGTGAGAGAT
TTTGTCACTACCAGGCCTGCCCTAAAAGAGCTCCTGAAGGAAGCACTAAACATGGAAAGG
AACAACCAGTACCAGCCACTGCAAAAACATGCCAAATTG
>lcl|hg18_L1PA4_chr1_164336066_164342225
CTCCAAGAAATATGGGACTATGTGAAAAGACCAAATCTACGTCTGATTGGTGTACCTGAA
AGTGACGGGGAGAATGGAACCAAGTTGGAAAACACTCTGCAGGATATTATCCAGGAGAAC
TTCCCCAATCTAGTAAGGCAGGCCAACATTCAAATTCAGGAAATACAGAGAACACCACAA
AGATACTCCTCGAGAAGAGCAACTCCAAGACACATAATTGTCAGATTCACCAAAGTTGAA
ATGAAGGAAAAAATGTTAAGGGCAGCCAGAGAGAAAGGTCAGGTTACCCACAGAGGGAAG
CCCATCAGACTAACAGCTGAACTCTCGGCAGAAACTCTACAAGCCAGAAGAGAGTGGGGG
CCAATATTCAACATTCTTAAGGAAAATAATTTTCAACCCAGAATTTCATATCCAGCCAAA
CTAAGCTTCATAACCAAAGGAGAAATAAAATACTTTACAGACAAGCAAATGCTGAGAGAT
TTTGTCACCACCAGGCCTGCCCTAAAAGAGCTCCTGAAGGAAGCACTAAACAT-GAAAGG
AACAACCGGTAACAGCCACTGCAAAAACATGCCAAATTG
>lcl|hg18_L1PA4_chr1_223194849_223200943
TTCCAAGAAATATGGGACTCTGTGAAAAGACCAAATCTACATCTGATTGGTGTACCTGAA
AATGACGGGGAGAATGGAACCAAGTTGGAAAACACTCTGCAGGATATTATACAGGAGAAC
TTCCCCAGTCTAGCAAGGCAGGCCAACATTCAAATTCAGGAAATACAGAGAATGCCACAA
AGATATTCCTCGAGAAGAGCAACTCCAAGACACATAACTGTCAGATTCACCAAAGTTGAA
ATGAAGGAAAAAATGTTAAGGGCAGCCAGAGAGAAAGGTAGGGTTACCCACAAAGGGAAG
CCCATCACACTAACAGCTGATCTCTCAGCAGAAACTCTACAAGCCAAAAGAGAGTGGGGG
TCAATATTTAACATTCTTAAAGAAAAGAATTTTCAACCCAGAATTTCATATCCAGCCAAA
CTAAGCCTCAGAAGTGAAGGAGAAATAAAATCCTTTACAGACAAGCAACTGCTGAGAGAT
TTTGTCACCACCGGGCCTGCCCTAAAAGAGCTCCTGAAGGTAGCACTAAACATGGAAAGG
AACAACTGGTACCAGCCACTGCAAAAACATGCCAAATTG
>lcl|hg18_L1PA4_chr1_171961527_171967634
CTCCAAGAAATATCGGAGTATGTGAAAAGACCAAATCTACGTCTGATTGGTGTACCTGAA
AGTGACGGGGAGAATGGAACCAAGTTGGAAAACACTCTGCAGGATATTATCCACGAGAAC
TTCCCCAATCGAGCAAGGCAGACCAACATTCAAATTCAGGAAATACAGAGAACGCCACAA
AGATACTCCTTGAGAAGAGCAACTCCAAGACACATAATTGTCAGATTCACCAAGGTTGAA
ATGAAGGAAAAAATGTTAAGGGCAGCCAGAGAGAAAGGTCAGGTAACCCACAAAGGGAAG
CCCATCAGACTAACAGCTGATCTCTCGGCAGAAACTCTACAAGCCAGAAGACAGTGGGGG
CCAATATTCAACATTCTTAAAGAAAAGAATTTTCAACCCAGAATTTCATATCCAGCCAAA
CTAAGCTTCATAAGTGAAGGAGAAATAAGATCCTTTACAGACAAGCAAATGCTGAGAGAT
TTTGTCACCACCAGACCTGCCCGAAAAGAGCTCCTGAAGGAGGCACTAAACAGGGAAAGG
AACAACCGGTACCAGCCACTGCAAAAACATGCCAAATTG
>lcl|hg18_L1PA4_chr1_66423115_66429257
CTCCAAGAAATATGGGACTATGTGAAAAGGCCAAATCTACGTCTGATTGGTGTACCTGAA
AGTGACAGGGAGAATGGAACCAAGTTGGAAAACACTCTGCAGGATATTATCCAGGAGAAC
TTCCCCAATCTAGCAAGGTAGGCCAACATTCAACTTCAGGAAATACAGAGAATGCCACAA
AGATACTCCTCGAGAAGAGCAACTCCAAGACATATAATTGTCAGATTCACCAAAGTTGAA
ATGAAGGAAAAAATGTTAAGGGCAGCCAGAGAGAAAGGTCAGGTTACCCACAAAGGGAAA
-CCATCAGACTAACAGCTGATCTCTTGGCAGAAACTCTACAAGCCAGCAGAGAGTGGGGG
CCAATATTCAACATTCTTAAAGAAAAGAATTTTCAACCCAGAATTTCATATCCAGCCAAA
CTAAGCTTCATAAGTGAAGGAGAAATGAAATAC-TTATAGACAAGCAAATGCTGAGAGAT
TTTGTCACCACCAGGCTTGCCCTAAAAGAGCTCCTGAAGGAAGCACTAAACATAGAAAGG
AAAAACTGGTACCAGCCACTGCAAAGACATGCCAAATTG
>lcl|hg18_L1PA4_chr1_68919781_68925907
CTCAAAGAAATATGGGACTATGTGAAAAGACCAAATCTACCTTTGATTGGTGTACCTGAA
AGTGACAGAGAGAATGGAAACAAGTTGGAAAACACTCTACAGGATATTATCCAGGAGAAC
TTCCCCAATCTAGCAAGGCATGCCAACATTCAAATTCAGGAAATACAGAGAATGCCACAA
AGATACTCCTCGAAAAGGGCAACCCCAAGATATATAATTGTCAGATTCACCAAAGTTGAA
ATGAAGGAAAAAATGTTAAGGGCAGCCAGAGATAAAAGTCTGGTTACCCACAAAGGGAAG
CTCATCAGACTAACAGCTGGTCTCTCACCAGAAACTCTACAAGCCAGAAGAGAATGGGGG
CCAATATTCAACATTCTTACAGAAAAGAATTTTCAACCCAGAATTTCATATCCAGCCAAA
CTAAGCTTCATAAGTGAAGGAGAAATAAAATACTTTACAGATAAGTAAATGCTGAGAGAT
TTTGTCACCACCAGGCCTGCCCTAAAAGAGCTCCTGAAGGAAGCACTAAACATGGAAAGG
AACAACCGGTACCAGCAACTGCAAAAACATACCAAATTG
>lcl|hg18_L1PA4_chr10_27747207_27753325
CTCCAAGAAACATGGGACTATGTGAAAAGACCAAATCTACGTCCGACTGGTGTACCTGAA
AGTGACGGGGAGAATGGAACCAAGTTGGAAAACACTCTTGAGGATATTATCCAGAAAAAC
TTCCCCAAACTAGCAAGGCAGGCCAACATTCGAATTCAGGAAATACAGAGAATGCCACAA
AGATACTCCTTGAGAACAGCAACTCCAAGACACATAATTGTCAGATTCACTAAAGTTGAA
ATGAAGGAAGAAATGTTAAGGGCAGCCAGAGAGAAAGGTCGGGTTACCCACAAAGGGAAG
CCCATCAGACTAACAGCTGATCTCTCGGCAGAAACTCTACAAGCCAGAAGAGAGTGGGGG
CCAATATTCAACATTCTTAAAGAAAAGAATTCTCAACCCAGAATTTCATATCCAGCCAAA
TTAAGCTTCATAAGTGAAGGAGAAATAAAATCCTTTACAGACAAGCAAATGCTGAGAGAT
TTTGTCACCACCAGGCCTGCCCTAAAAGAGCTCCTGAAGGAAGCGCTAAACATGGAAAGG
AACAACTGGTACCAGCCACTGCAAAAACATGCCAAATTG
>lcl|hg18_L1PA4_chr1_118981900_118988061
CTCCAAGAAATATGGGACTATGTGAAAAGACCAAATCTATGTCTGATTGGTGTACCTGAA
AGTGACGGGGAGAATGGAACCAAGTTGAAAAACACTCTGCAGGATGTTATCCAGGAGAAC
TTCCCCAGCCTAGCAAGGCAGGCCAACATTCAGATTCAGGAAATACAGAGAATGCCACAA
AGATTCTCCTCGAGAAGAGCAACTCCAAGACACATAATTGTCAGATTTACCAAAGTTGAA
ATGAAAGGAAAAATGTTAAGGGCAGCCAGAGAGAAAGGTCGGGTTACCCACAAAGGGAAG
CCCATCAGACTAACAGCATATCTCTCAGCAGAAATTCTACAAGCCAGAAGAGAGTGGGGG
CCAATATTCAACATTCTTAAAGAAAAGAATTTTCAACCCAGAATTTCATATCCAGCCAAA
CTAAGCTTCATAAGTGAAGGAGCAATAAAATATTTTACTGACAAGCAAATGCTGAGAGAT
TTTGTCACCACCAGACCTGCCCTAAAAGAGCTCCTGAAGGAAGCGCTAAACATGGAAAGG
AACAACCAGTACCAGCCACTGCAAAATCATGCCAAATTG
>lcl|hg18_L1PA4_chr1_103692427_103698550
CTCCAAGAAATATGGGACTATGTGAAAAGACCAAATCTACGTCTGATTAGTGTACCTGAA
AGTGACGGGAAGAATGGAACCAAGTTGGAAAACGCTCTGCAGGATACTATCCAGGAGAAC
TTCCCCAATCTAGCAAGGCAGGCCAACATTCAAATTCAGGAAATACAGAGAACCCCACAA
AGATACTCCTCGAGAAGAGCAACTCCAAGACACATAATTGTCAGATTTACCAAAGTTGAA
ATGAAGGAAAAAATGTTAAGGGCAGCCAGAGAGAAAGGTCGGGTTACCCACAAAGGGAAG
CCCATCAGACTAACAGCTGATCTCTTGGCAGAAACTCTACAAGCCAGAAGAGACTGGGGG
CCAATATTCAACATTCTTAAAGAAAAGAATTTTCAACCCAGAATTTCATATCCAGCCAAA
CTAAGCTTCATTAGTGAAGGAGAAATAAAATACTTTACAGACAAGCAAATGCTGAGAGAT
TTTGTCACCACCAGGCCTGCCCTAAAAGAGCTCTTGAAGGAAGCACTAAACATGGAAAGG
AACAACCAGTACCAGCCACTGCAAAAACATGCCAAATTG
>lcl|hg18_L1PA4_chr1_41414524_41420621
CTCCAAGAAATATGGGACTATGTGAAAAGACCAAATCTACGTCTGATTGGTGTACCTAAA
AGTGATGGGGAGAATGGAACCAAGTTGGAAAACACTCTTCAGGATATTATCCAGGAGAAC
TTCCCCAAT-TAGCAAGGCAGGCCAACATTCAAATTCAGGAAATACAGAGAATGCCACAA
ACATACTCCTCGAGAAGAGCAACTCCAAGACACATAATTGTCAGATTCACCAAAGTTGAA
ATGAAGGAAAAATTGTTAATGGCAGCCAGAGAGAAAGGTTGGGTTACCCACAAAGGGAAG
CCCATCAGACTAACAGCTGTTCTCTCGGCAGAAACTCCACAAGCCAGAAGAGAGCAGGGA
CCAATATTCAACATTCTTAAAGAAAAGAATTTTCAACGCAGAATTTCATATCCAGCCAAA
CTAAGCTTCATAAGTGAAGGAGAAATAAAATCCTTTACAGACAAGCAAATGCTGAGAGAT
TTTGTCACCACCAGGACTGCCCTAAAAGAGCTCCTGAAGGAAGCACTAAACACGGAAAGG
AACAACTGGTACCAGCCACTGCAAAAACATGCCAAACTG
>lcl|hg18_L1PA4_chr1_171558164_171564276
CTGCAAGAAATATGGGACTATGTGAAAAGACCAAATCTACGTCTAATTGGTGTACCTGAA
AGTGACAGGGAGAATGCAACCAAGTTGTAAAACACTCTGCAGGATATTGTCCACAAGAAC
TTCCCCAATCGAGCAAGGCAGGCCAACATTCACATTCAGGAAATACATAGAACGCCACAA
AGATACTCCTCGAGAAGAGCAACTCCAAGACACATAATTGTCGGATTCACCAAAGTTGAA
ATGAAGGAAAACATATTAAGAGCAGCCAGACAGAAAGGTCGGGTTACTCACAAAGGGGAG
CCCATCAGACTAACAGCGGATCTCTCGGCAGAAACCCTACAAGCCAGAAGGGGCGGGGGG
CCAATATTCAACATTCTTAAAGAAAAGAATTTTCAACCCAGAATTTCATATCCAGCCGAA
CCAAACTTCATAAGTGAAGGAGAAATAAAATACTTTACAGACAAGCAAATGCTGAGAGAT
TTTGTCACCACCAGGCCTGCCCTAAGAGAGCTCCTGAAGGAAGCACTAAACATGGAAAGG
AACAACCAGTACCAGCCACTGCAAAAACATGCCAAATTG
>lcl|hg18_L1PA4_chr1_210897991_210904148
GTCCAAGAAATATGGGACTATATGAAAAGACCAAATGTACGTCTGATTGGCATACCTGAA
AGTGATGGGGAGAATGGAACCAAGTTGGAAAACACTCTGCGGGATATTATACAGGAGAAC
TTCCCCAATCTAGCAAGGCAGGCCAACATTCAAATTCAGGAAATACAGAGAATGCCACAA
AGATACTCCTCAAGAAGAGCAACTCCAAGACACATAATTGTCAGATTCACCAAAGTTGAA
ATAGAGGAAAAAATGTTAAGGGCAGCCAGAGAGAAAGGTCGGGTTACCCACAAAGGGAAG
CCCATCAGACTAATAGCTAATCTCTTGGCAGAAACTCTACAAGCCAGAAGAGAGTGGGGG
CCACTATTCAACATCCTTAAAGAAAAGAATTTTCACCCCAGAATTTCACATCCAGCCAAA
TTAAGCTTCATAAGTGAAGGAGAAATAAAACACTTTACAGACAAGCAAATGCTGAGAGA-
-TTGTCACCGCCAGGCCTGCCCTAAAAGAGCTCCTGAAGGACGCATTAAACATGGAAAGG
AACAACCAGTACCAGCCACTGCAAAAACATGCCAAATTG
>lcl|hg18_L1PA4_chr1_156452214_156458361
CTCCAAGAAATATGGGACTATGTGAAAAGACCACATCTACGTCTGATTCGTGTACCTGAA
AGTGACAGGGAGAATGGAACCAAGTTGGAAAACACTCTACAGGATATTATCCAGGAGAAC
TTCCCCAATCTAGCAAGGTAGGCCAGTATTCAAATTCAGGAAATACAGAGAATGCCACAA
AGATACTCCTCGAGAAGAGCAACTCCAAGA------ATTGTCAGATTCACCAAAGTTGAA
ATGAAGGAAAAAATGTTAAGGGCAGCCACAGAGAAAGCTCGGGTTACCCACAAAGGGAAG
GCCATCAGACTAACAGTTGATCTCTCAGCAGAAACTCTACAAGCCAGAAGAGAGTGGGGG
CCAATATTCAACATTCTTAAAGAAAAGAATTTTCAACCCATAATTTCATATCTAGCCAAA
CTAAGCTTTGTAAGTGAAGGAGAAATAAAATACTTTACAGACAAGCTAATGCTGAGAGAT
TTTGTCACCACCAGGCCTGCCCTAAAAGAGCTCCTGAAGGAAGTGCTAAACATGGAAAGG
AACAACCAGTACCAGCCACTGCAAAAACATGCCAAATTG
>lcl|hg18_L1PA4_chr10_106469727_106475871
CTCCAAGAAATATGGGACTATGTGAAAAGACCAAATCTACGTCTGATTGGTGTACCTGAA
AGTGATGGGGAGAATGCAACCAAGTTGGAAAACACTCTGCAGGATATTATCCAGGAGAAC
TTCCCCAATCTAGTAAGGCAGGCCAACATTCAGATTCAGGAAATACAGAGAACGCCACAA
AGATACTCCTCGAGAAGAGCAACTCCAAGACACATAATTGTCAGATTCACCAAAGTTGAA
ATGAAGGAAAAAGTGTTAAGGGCAGCCAGAGAGAAAGGTCGGGTTACCCACAAAGGAAAG
CCCATCAGACTAACAGCTGATCTCTCGGCAGAAACTCTACAAGTCAGAAGAGAGTGGGGG
CCAATATTCAACATTCTTAAAGAAAAGAATTTTCAACCCGGAATTTCATATCCAGCCAAA
CTAAGCTTCATAAGTGAAGGAGAAATAAAATCCTTTACAGACAAGCAAATGCTGAGAGAT
TTTGTCACCACCAGGACTGCCCTAAAAGAGCTCCTGAAGGAAGCACTAAACATGGAAAGG
AACAACCGGTACCAGCCACTGCAAAAACATGCCAAATTG
>lcl|hg18_L1PA4_chr1_164013931_164020014
CTCCAAGAAATATGGGACTATGTGAAAAGACCAAATCTACGTCTGATTGGTGTACCTGAA
AGTGACGGGGAGAATGGAACCAAGTTGGAAAACA--CTGCAGGATATTATCCAGGAGAAC
TTCCCCAATCTAGCAAGGCAGGCCAACATTCAGATTCAGGAAATACGGAGAACGCCACAG
AGATACTCCTTGAGAAGAGCAACTCCCAGACACATAATTGTCAGATTCACCAAAGTTGAA
ATAAAGGAAAAAATGTTAAGGGCAGCCAGAGAGAAAGGTCAGGTTACCCACAAAGGGAAG
CCCATCAGACTAATAACTGATCTCTTGGCAGAAACTCTACAAGCCAGAAGGGAGTGGGGG
CCAATATTCAACATTCTTAAAGAAAAGAATTTTCAACCCAGAATTTCATATCCAGCCAAA
CTCAGCTTCATAAGTGAAGGAGAAATAAAATCCTTTACAGACAAGCAAATGCTGAGAGAT
TTTGTCACCACAAGGCCTGCTCTAAAAGAGCTCCTGAAGGAAGCACTAAACATGGAAAGG
AACAACCAGTACCAGCCACTGCAAAATCATGTCAAATTG
>lcl|hg18_L1PA4_chr1_175907569_175913704
CTCCAAGAAATACGGGACTATGTGAAAAGACCAAATCTACATCTAACTGGTGTACCTGAA
AGTGACGGGGAGAATGGAACCAAGTTGGTAAACACTGTGCAGGATATTATCCAGGAGAAC
TTCCCCAATCTAGCAAGGCAGGCCAACATTCAAATTCAGGAAATACAGAAAACGCCAAAA
AGATACTCCTGGAGAAGAGCAACTCCAAGACACATAATTGTCAGATTCACCAAAGTTGAA
ATGAAGGAAAAAATGTTAAGGGCAGCCAGAGAGGAAGGTCGGGTTACCCACAAAGGGAAG
CCCATCAGACTAACAGCTGATCTCTCGGCAGAAACCCTACAAGCCAGAAGAGAGTGGGGG
CCAATATTCAACATTCTTAAAGAAAAGAATTTTCAACCCAGAATTTCATATCCAGCCAAA
CTAAGCTTCATAAATGAAGGAGAAATAAAATACTTTACAGACAAGCAAATGCTGAGAGAT
TTTGTCACCACCAGGCCTGCCCTAAAAGAGCTCCTGAAGGAAGCACTAAACATGGAAAGG
AACAACCAGTACCAGCCACTGCAAAAACATGCCAAATTG
>lcl|hg18_L1PA4_chr1_94093877_94100016
CTCCAAGGAATATGGGACTATGTGAAAAGACCAAATCTACATCTGATTGGTGTACCTGAA
AGTGACGGGGAGAATGGAACCAAGTTGGAAAACA--CTGCAGGATATTATCCAGGAGAAC
TTCCCCAATCTAGCAAGGCAGGCCAACATTCAGATTCGGGAAATACAGAGAACGCCACAA
AGATACTCCTCGAGAAGAGCAACTCCAAGATACATAATTGTCAGATTCACCAAAGTTGAA
ATGAAGGAAAAAATGTTAAGAGCAGCCAGAG--AAAGGTTGGGTTACCCACAAAGGGAAG
CCCATCAGACTAACAGCTGATCTCTCAGCAGAAACTCTACAAGCCAGAAGAGAGTGGGGG
TCAAAATTCAGCATTCTTAAAGAAAAGAATTTTCAACCCAGAATTTCATATCCAGCCAAA
CCAAGCTTCATAAATGAAGGTGAAATAAAATCCTTTACAGACAAGGAAATGCTGAGAGAT
TTTGTCACCACCAGGCCTGCCCTAAAACAGCTCCTGAAGGAAGCACTAAACATGGAAAGG
AACAACTGGTACCAGCCACTGCAAAAACATGCCAAATTG
>lcl|hg18_L1PA4_chr1_59489084_59495222
CTCCAAGAAATATGGAACTATGTGAAAAGACCAAATCTACCTCTGATTGGTTTACCTGAA
AGTGACGGGGAGAATGGAACCAAGTGGGAAAACACTCTGCAGGATATTATCCAGGAGAAC
TTACCCAATCTAGCAAGGCAGGCCAACATTCAAATTCAGGAAATACAGAGGACGCCACAA
AGATACTCCTCAAGAAGAGCAACTCCAAGACACATAATTGTCAGATTCACCAAAGTTGAA
ATGAAGGAAAAAATGTTAAGGGGAACCAGAGAGAAAAGTTGGGTTACCCACAAAGGGAAG
CCCATCAGACTAACAGCTGATCTCTCGGCAGAAATTCACCAAGCCAGAAGACAGTGGGGG
CCAATATTCAACATTCTTAAAGAAAAGAATTTTCAATCCAGAATTTCATATCCAGCCAAA
CTAAGCTTCATAAGTGAATGAGAAATAAAATACTTTACAAACAAGCAAATGCTGAGAGAT
TTTGTCACCACCAGGCCTGCCCTACAAGAGCTCCTGAAGGAAGCACTAAACATGGAAAGG
AACAACTGGTACCAGCCACTGCAAAATCATGCCAAATTG
>lcl|hg18_L1PA4_chr1_93640103_93646243
CTCCAAGTAATATGGGACTATGTGAAAAGACCAAATCTTCGTCTAATTGGTGTACCTGAA
AGTGACGGGGAGAATGGAACCAAGCTGGAAAACACTCTGCAGGATATAATCCAGGAGAAC
TTCCCCAATCTAGCAAGTCAGGCCAACATTCAAATTCAGGAAATACAGAGAACACCACAA
AGATCCTCCTTGAGAAGAGCAACTCCAAGACACATAATTGTCAGATTCACCAAAGTTGAA
ATGAAGGAAAAAATGTTAAGAGCAGCCAGAGAGAAAGGTCAGGTTACCCACAAAGGGAAG
CCCATCAGACTAACAGCTGATCTCTCAGCAGAAACTCTACAAGCCAGAAGAGAGTGGGGG
CCAATATTCAACATTCTTAAAGGAAAGAATTTTCAACCCAGAATTTCATATCCAGCCAAA
CTAAGCTTCATAAGTAAAGGAGAAATAAAATCCTTTACAGACAAGCAAATGCTGAGAGAT
TTTGCCACCACCAGGCCTGCCCTAAAAGAGCTCCTGAAGGAAACACTAAACATGGAAAGG
AACAACCAGTACCAGCCACTGCAAAAACATGCCAAATTG
>lcl|hg18_L1PA4_chr10_21266389_21272537
CTCCAAGAAATATGGGACTATGTGAAAAGACCAAATCTATGTCTGCTTGGTGTACCTGAA
AGTGATGGGGAGAATGGAACCAAGTTGGAAAACACTCTGCAGGATATTATCCAGGAGAAC
TTCCCCAATCTAGCAAGGCAGGCCAACATTCAGATTCAGGAAATACAGAGAACACCACAA
AGATACTCCCCAAGAAGAGCAACTCCAAGACACATAACTGTCAGATTCACCAAAGTTGAA
ATGAAGGAAAAAAGGTTAAGGGCAGCCAG----AAAGGTCAGGTTACCCACAAAGGGATG
CCCATCAGACTAACAGCTGATCTCTCAGCAGAAACTCTACAAGCCAGAAGAGAGTGGGGG
CCAATATTCAACATTCTTAAAGAAAAGAATTTTCAACCCAGAATTTCATATCCAGCCAAA
CTAAGCTTCTTAAGTGAAGGAGAAATAAAATACTTTACAGACAAGCAAATGCTGAGAGAT
TTTGTCACCACCAAGCCTGCCCTAAAAGAGCTCCTGAAGGAAGCACGAAACTTGGAAAGG
AACAACTGGTACCAGCCACTGCAAAAACATGCCAAATTG
>lcl|hg18_L1PA4_chr1_47404184_47410320
CTCCAAGAAATATGGGACTCTGTGAAAAGACCAAATCTACGTCTGATTGGTGTACCTGAA
AGTGACGGGGAGAATGGAACCAAGTTGGAAAACATTCTGCAGGATATTATCCAGGAGAAC
TTCCCCAATCTAGCAAAGCAGGCCAACATTCAAATTCAGGAAATACAGAGAATGCCACAA
AGATACTCCTCGAGAAGAGCAACTCCAAGACACATAATTGTCAGATTCACTAAAGTTGAA
ATGAAGGAAAAAATGTTAATGGCAGCCAGAGAGAAAGGTCAGGTTACCCACAAAGGGAAG
CCCATCAGACTAACAGCTGATCTCTTGGCAGTAACTCTACAAGCCAGAAGAGAGTGGGGG
CCAATATTCAACATTCTTAAAGAAAAGAATTTTCAACCCAGAATTTCATATCCAGCCAAA
CTAAGCTTCATAAGTGAAGGAGAAATAAAATACTTTACAGACAAGCAAATGCTGAGAGAT
TTTGTCACCACCAGGCCTCACCTAAAAGAGCTCCTGAAGGAAGCACTAAACATGGAAAGG
AACAACCGGTACCAGCCACTGCAAAAACATGCCAATTTG
>lcl|hg18_L1PA4_chr1_226775015_226781159
CTCCAAGAAACATGGGACTATGTGAAAAGACCAAATCTACGTCTGATTGGTGTACCTGAA
AGTGACGGGGAGAATGGAACCAAGTTGGAAAACACTCTACAGGATATTATCCAGGAGAAC
TTCCCCAACCTAGCAAGGCAGGCCAACATTCAGATTCAGGAAATACAGAGAATGCCACAA
AGATACTCCTCGAGAACAGCAACTCCAAGACACATAATTGTCAGATTCACCAAAGTTGAA
ATGAAGGAAAAAATGTTAAGGGCAGCCAGAGAGAAAGGTCGGGTTACCCACAAAGGGAAG
CCCATCAGACTAACAGCTGATCTCTCGGCAGAAACTCTACAAGCCAGAAGAGAGTGGGGG
CCACTATTCAACATTCTTAAAGAAAAGAATTTTCCACCCAGAATTTCATATCCAGCCAAA
CTAAGCTTCATAAGTGAAGGAGAAATAAAATCCTTTACAGACAAGCAAATGCTGAGAGAT
TTTGTCACCACCAGGCCTGCCTTACAAGAGCTCCTGAAGGAAGCACTAAACATGGAAAGG
AACAACTGGTACCAGCCACTGCAAAAACATGCCAAATTG
>lcl|hg18_L1PA4_chr1_117561741_117567910
CTCCAAGAAGTATGGGACTATGTGAAAAGACCAAATCTATATCTGATTGGTGTACCTAAA
ACTGACGGGGAGAATGGAACCAAGTTGGAAAACACTCTGCAGGATATTATCCAGGAGAAC
TTCTCCAATCTAGCAAGGCAGGCCAACATTCAAATCCAGGAAATACAGAGAACGCCACAA
AGATACTCCTCGAGAAGAGAAACTCCAAGACACATAATTGTCAGATTCACCAAAGTTGAA
ATGAAGGACAAAATGTTAAGGGCAGCCAGAGAGAAAGGTCGGGTTACCCACAAAGGGAAG
CCCATCAGACTAACAGCTGATCTCTCAGCAGAAACTCTACAAGCCAGAAGAGAGTGGGGG
CCAATATTCAACATTCTTAAAGAAAAGAATTTTCAGCCCAGAATTGCATATCCAGCCAAA
CTAAGCTTCATAAGTGAAGGAGAAATAAAATACTTTACAGACAAGTAAATGCTGAGAGAT
TTTGTCACCATCAGGCCTGCCCTACAAGAGCTCCTGAAGGAAGCACTAAACATGGAAAGG
AACAACTGGTACCAGCCACTGCAAAAACATGCCAAATTG
>lcl|hg18_L1PA4_chr10_102156078_102162231
CTCCAAGAAATATGGGACTATGTGAAAAGACCAAATCTACATCTGATTGGTGTACCTGAA
AGTGACGGGGAGAATGGAACCAAGTTGGAAAACACTCTGCAGGATATTATCCAGGAGAAC
TTCCCCAATCTAGCAAGGCAGGCCAACATTCAAATTAAGGAAATACAGAGAACACCACAA
AGATACTCCTTGAGAAGAGCAACTCCAAGACACATAATTGTCAGATTCACCAAAGTTGAA
ATGAAGGAAAAAATGTTAAGGGCAGCCAGAGAGAAAGGTTGGGTTACCCACAAAGGGAAG
CCCATCAGACTAACAGCTGATCTCTTGGCAGAAACTCTACAAGCCAGAAGAGAGTGGGGG
CCAATATTCAACATTCTTAAAGAAAAGAATTTTCAACCCAGAATTTCATATCCAGCCAAA
CTAAGCTTCATAAGTGAAGGAGAAATAAAATCCTTTACAGACAAGCAAATGCTGAGAGAT
TTTGTCACCACCAGGCCTGCCCTAAAAGAGCTCCTGAATGAAGCACTAAACATGGAAAGG
AACAACCGGTACCAGCCACTGCAAAAACATGTCAAATGG
>lcl|hg18_L1PA4_chr1_93129669_93135811
CTCCAAGAAATATGTGACTATGTGAAAAGACCAAATCTACATCTGATTGGTGTAACTGAA
AGTGACGGGGAGAATGGAACCAAGTTGGAAAACACTCTGCAGGATATTATCGAGGAGAAC
TTCCCCAAGCTAGCAAGGCAGGCCAACATTCAGATTCAGGAAATACAGAGAACGCCACAA
AGATACTCCTCGAGAAGAGCAACTCCAAGACACATAATTGTCAGAGTGACCAAAGTTGAA
ATGAAGGAAAAAATGTTAAGGGCAGCCAGAGAGAAAGGTCAGGTTACCCACAAAGGGAAG
CCCATCAGACTAACAGCGGATCTCTCGGCAGAAACTCTACAAGCCAGAAGAGAGTGGGGG
CCAATATTCAACATGCTTAAAGAAAAGAATTTTCAACCCAGAATTTCATATCCAGCCAAA
CTAAGCTTCATAAGTGAAGGAGAAATAAAATCCTTTACAGACAAGCAAATGCTGAGAGAT
TTTGTCACCATCAGGCCTGCCCTAAAAGAGCTCCTGAAGGAAGCACTAAACATGGAAAGG
AACAACCGGTACCAGCCACTGCAAAAACATGCCAAACTG
>lcl|hg18_L1PA4_chr1_91534952_91541100
CTCCAAGAAATATGGGACTATGTGAAAAGACCAAGTCTACATCTGATTGGTGTACCTGAA
AGTCACAGGGAGAATGGAACCAAGTTGGAAAACGCTCTGCAGGATATTATCCAGGAGAAC
TTCCCCAATCTAGCAAGGCAGGCC-ACATTCAAATTCAGGAAATACAAAGAATGCCACAA
AGATACTCCTCAAGAAGAGCAACTCCAAGACACAAAGTTGTCAAATTCACCAAAGTTGAA
ATGAAGGAAAAAATGTTAAGAGCAGCCAGAGAGAAAGGTTGGGTTACCCACAAAGGGAAA
TCCATCAGACTAACAGCTGATCTCTTGGCAGAAACTCTACAAACCAGAAGAGAGTGGGGG
CAAATATTCAACATTCTTAAAGAAAAGAATTTTCAACCCAGAATTTCATATCCAGCCAAA
CTAAGCTTCATAAGTGAAGGAGAAGTAAAATCCTTTACAGACAAGCAAATGCTGAGAGAT
TTTGTCACCACCAGGCCTGCCCTAAAAGAGCTCCTGAAGGAAGCAATAAACATGGAAAGG
AACAACTGGTACCAGCCACTGCAAAAACATGCCAAATTG
>lcl|hg18_L1PA4_chr1_91604783_91610892
CTCCAAGAAATATGGGACTATGTGAAAAGACCAAAACTACATCTCATTGGTGTACCTGAA
AGTGACGGGGAGAATGGAACCAAGTTGGAAAACTCTCTGCAGGATATTATCCAGGAGAAC
TTCTCCAATCTAGCAAGGCAGGCCAACATTCAAATTTAGGAAATACAGAGAACGCCACAA
AGATACTCCTCAAGAAGAGCAACTCCAAGACACATAATTGTCAGATTCACCAAAGTTGAA
ATGAAGGAAAAAATGTTAAGAGTAGCCAGAGAGAAAGGTTGGGTTACCAACAAAGGGAAA
CCCAACAGACTAACAGCTGATCTCTCGGCAGAAACTCTACAAACCAGAAGAGAGTGGGGG
CAAATATTCAACATTCTTAAAGAAACGAATTTTCAACCCAGAATTTCATATCCAGCCAAA
CTAAGCTTCATAAGTGAAGGAGAAATAAAATCCTTTACAGACAAGCAAATGCTGAGAGAT
TTTGTCACCACCAGCCCTGCCCTAAAAGAGCTCCTGAAGGAAGCAATAAACATGGAAAGG
AACAACTGGTACCAGCCACTGCAAAAACATGCCAAATTG
>lcl|hg18_L1PA4_chr10_1257357_1263495
CTCCAAGAAATATGGGACTATGTGGAAAGACCAAATCTACGTCTGATTGGTGTACCTGAA
AGTGATGGGGAGAATGGAACCAAGTTGGAAAACACTCTGCAGGATATTATCCAGGAGAAC
TTCCCCAATCTAGCAAAGCAGGCCAACATTCATATTCAGGAAATACAGAGAACGCCACAA
AGATACTCCTCGAGAAGAGCAGCTCCAAGACACATAATTGTCAGATTCACCAAAGTTGAA
ATGAAGGAAAAAATGTTAAGGGCAGCCAGAGAGAAAGGTCGGGTTACCCACAAAGGGAC-
CCCATCAGACTAACAGCTGATCTCTCGGCAGAAACTCTACAAGCCAGAAGAGAGTGGGGA
CCAACATTCGACATTCTTAAAGAAAAGAATTTT-AACCCAGAATTTCATATCCAGCCAAA
CTAAGCTTCATAAGTGAAGGAGAAATAAAATACTTTACAGACAAGCAAATGCTGAGAGAT
TTTGTCACCACCAGGCCTGCCCTACAAGAACTCCTGAAGGAAGCACTAAACATGGAAAGG
AACAACCGGTACCAGCCACTGCAAAAACATGCCAAATTG
>lcl|hg18_L1PA4_chr10_133192830_133198971
CTCCAAGAAATATGGGACTTTGTGGAAAGACCAAATCTACGTCTGATTGGTGTACCTGAA
AGTGACGGGGAGAAAGGAACCAAGTTGGAAAACACTCTGCAGGATATTATCCAGGAGAAA
GTCCCCAATCTAGCAAAGCAGGCCAACATTCAAATTCAGGAAATACAGAGAATGCCACAA
AGATACTCCTCGAGAAGAGCAACTCCAAGACATATAATTGTCAGATTCACCAAAGTTGAA
ATGAAGGAAAAAATGTTAAGGGCAGCCAGAGAGAAAGGTCGGGTTACCCACAAAGGGAAG
CCCATCAGACTAACAGCTGATCTCTCGGGAGAAACTCTGCAAGCCAGAAGAGAGCGGGGA
CCAATATTCAACATTCTTAAAGAAAAGAATTTTCAACCCAGAATCTCATATCCAGCCAAA
CTAAGCTTCATAAGTGAAGGAGAAATAAAATACTTTACAGACAAGCAAATGCTGAGAGAT
TTTGTCACCACCAGGCCTGCTCTAAAAGAGCTCCTGAAGGAAGCACTAAACATGGAAAGG
AACGACCAGTACCAGCCACTGCAAAAACATGCCAAATTG
>lcl|hg18_L1PA4_chr10_23918715_23924868
CTCCAAGAAATATGGGACTATGTGAAAAGACCAAATCTACATCTAATTGGTGTACCTGAA
AGTGACGGGGAGAACGGAACCAAGTTGGAAAACACTCTGCACGATATTATCCAGGAGAAC
TTCTCCAATCTAACAAGGCAAGCCAACATTCACATTCAGGAAATACAGAAAATGCCACAG
AGATACTCCTCAAGAAGAGCAACTCCAAGACACATAATTGTCAGATTCACCAAAGTTGAA
ATGAAGGAAAAAATGTTAAGGGCAGCCAGACAGAAAGGCCGGGTTACCCACAAAGGGAAG
CCCATCAGACTAACAGCTGATCTCTCGGCAGAAACTCTACAAGCCAGAAGAGAGTGGGGG
CCAATATTCAACATTCTTAAAGAAAAGAATTTTCAACCCAGAATTTCATATCCAGCCAAA
CTAAGCTTCATAAGTGAAGGACAAATAAAATCCTTTACAGACAAGCAAATGCTGAGAGAT
TTTGTCACCACCAGGCCTGCCCTAAAAGAGCTCCTGAAGGAAGCACTAAACATGGAAAGG
AACAACTGGTACCAGCCACTGCAAAAACATGCCAAATTG
>lcl|hg18_L1PA4_chr1_240710999_240717147
CTCCAAGAAATATGGGACTATGTGAAAAGACCAAATCTATGTCTGATTGGTGTACCTGAA
AGTAATGGGGAGAATGGAACCAAGTTGGAAAACACTCTACAGGATATTATCCAGGAGAAC
TTCCCCAACCTAGCAAGGCAGGCCAACATTCAAATTCAGGAAATACAGAGAATGCCACAA
AGATACTCCTTGAGAAGAGCAACTCCAAGACACATAATTGTCAGATTCACCAAAGTTGAA
ATGAAGGAAAAAATGTTAAGGGCAGCCAGAGAGAAAGGTCGTGTTACCCACAAAGGGAAG
CCCATCACACTAATAGCTGATCTCTCGGCAGAAACTCTACAAGCCAGAAGAGAGTGGGGG
CCAATATTCAACATTCTTACAGAAAATAATTTTCAACCCAGAATTTCATATCCAGCCAAA
CTAAGCTTCATAAGTGAAGGAGAAATAAAATACTTTACAGACAAGCAAATGCTGAGAAAT
TTTGTCACCACCAGGCCTGCCCTACAAGAGCTCCTGAAGGAAGCACTAAACATGGAAAGG
AACAGCCGGTACCAGCCACTGCAAAAACATGCCAAATTG
>lcl|hg18_L1PA4_chr10_111431309_111437462
CTCCAAGAAATATGGGACTATGTGAAAAGACCAAATCTACGTCTGATTGGTGTACCTGAA
AGTGACGGGGAGAATGGGACCAAGGTGGAAAACACTCTGCAGGATATTATCCAGGAGAAC
TTCCCTAATCTAGCAAGGCAGGCCAACATTCAAATTCAGGAAATACAGAGAACGCCACAA
AGATACTCCTCGAGAAGAGCAACTCCAAGACACATAATTGTCAGATTCACCAAAGTTGAA
ATGAAGGAAAAAATGTTAAGGGCAGCCAGAGAGAAACGTCAAGTTACCCACAAAGGGAAG
CCCATTAGACTAACAGCTGATCTCTTGGCAGAAACTCTACAAGCCAGAAGAGAATGGGGG
CCAATATTCAACATTCTT-----AAAGAATTTTCAACCCAGAATTTCATATCCAGCCAAA
CTAAGCTTCATAAGTGAAGGAGTAATAAAATACTTTACAGACAAGTAAATGCTGAGAGAT
TTTGTCACCACCAGGCCTGCCCTAAAAGAGCTCCTGAAGGAAGCACTAAACATGGAAAGG
AACAACCAGTGCCAGCCACTGCAAAAACATGCCAAATTG
>lcl|hg18_L1PA4_chr1_102680228_102686373
CTCCAAGAAATATGGGACTATGTGAAAAGACCAAATCTACGTCTGATTGGTGTACCTGAA
AGTGACAGGGAGAATGGAACCAAGTTGGAAAACACTCTGCAGGATATTATCCAGAAGAAC
TTCCCCAATCTAGCAAGGCAAGCAAACATTCAAATTCAGGAAATACAGAGAATGCCACCA
AGATACTCCTCGAGAAGAGCAACTCCAAGACACATAATTGTCAGATTCACCAAAGTTGAA
ATGAAGGAAAAAATGTTAAGGGCCGCCAGAGAGAAAGGTCGGGTTACCCATAAAGGGAAG
CCCATCAGACTAACAGCTGATCTCTTGGCAGAAACTCAACAAGCCAGAAGAGAGTGGGGG
CCAATATTCAACATTCTTAAAGAAAAGAATTATCAACCCAGAATTTCATATCCAGCCAAA
CTAAGCTTCATAAGTGAAGGAGAAATAAAATACTTTACAGACAAGCAAATGCTGAGAGAT
TTTGTCACCACCAGGCCTGCCCTAAAAGAGCTCCTGAAGGAAGCACTAAACATGGAAAGG
AACAACTGGTACCAGCCACTGCAAAAACATGCCAAATTG
>lcl|hg18_L1PA4_chr10_111402106_111408221
CTTCAAGAAATATGGGACTATGTGAAAAGACCAAATCTACGTCTGATTGGTGTAACTGAA
AGTGACAGGGAGAATGGAACCAAGTTGGAAAACACTCTGCAGGATATTATCCAGGAGAAC
TTCCCCAATCTAGCAAGGCAGGCCAACATTCAAATTCAGGAAATACAGAGAACACCACAA
ATATACTCCTCGAGAAGAGCAACTCCAAGACACATAATTGTCAGATTCACCAAAGTTGAA
ATGAAGGAAAAAATGTTAAGGGCAGCCAGAGAGAAAGGTCGGGTTACCCACAAAGGAAAG
CCCATCAGACTAACAGCTGATCTCTCAGCAGAAACTCTACAAGCCAGAAGAGAGTGGGGG
CCAATATTCAACATTCTTAAAGAAAAGAATTTTCAACCCAGAATTTCATATCCAGCCAAA
CTAAGCTTCATAAGTGAAGGAGTAATAAAATACTTTACAGACAAGCAAATGCTGAGAGAT
TTTGTCACCACCAGGCCTGCCCTAAAAGAGCTCCTGAAGGAAGCACTAAACATGGAAAGG
AACAACCAGTGCCAGCCACTGCAAAAACATGCCAAATTG
>lcl|hg18_L1PA4_chr1_205446703_205452875
CTCCAAGAAATATGGGACTATGTGAAAAGACCAAATCTATGTCTGACTGGTGTACCTGAA
AGTGACAGGGAGAATGGAACCAAGTTGGAAAACACTCTGCAGGATATTATCCAGGAGAAC
TTCCCCAATCTAGCAAGGCAGGCCAACATTCAAATTCAGGAAATACAGAGAACGCCACAA
AGATACTCCTCGAGAAGAGCAACTCCAAGACACATAATTGTCAGATTCACCAAAGTTGAA
ATGAAGGAAAAAATGTTAAGGGCAGCCAGAGAGAAAGGTTGGGTTACCCTCAAAGGGAAG
CCCATCAGACTAACAGCTGATCTCTTGGCAGAAACTCTACAAGCCAGAAGAGAGTGGGGG
CCAATATTCAACATTCTTAAAGAAAAGAATTTTCAACCCAGAATTTCATATCCAGCCAAA
CTAAGCTTCATAAGTGAAGGAGAAACAAAATACTTTACTGACAAGCAAATGCTGAGAGAT
TTTGTCTCCACCAGGCCTGCCCTAAAAGAGCTGCTGAAGGAAGCACTAAACATGGAAAGG
AACAACCGGTACCAGCCACTGCAAAAACATGCCAAATGG
>lcl|hg18_L1PA4_chr1_151069385_151075478
CTCTAAGAAATATGGGACTATGTGAAAAGACCAACTCTACATCTAATTGCTGTACCTGAA
AGTGACGGGGAGAATGGAACCAAGTTGGAAAACACTCTGCAGGATATTATCCAGGAGAGC
TTCCCCAATCTAGCAAGGCAGGCCAACAGTCAAATTCAGGAAATACAGAGAATGCCACAA
AGATACTCCTCGAGAAGAGCAACTCCAAGACACACAATTGTCAGATTCACCAAAGTTGAA
ATGAAGGAAAATGTGTTAAGGGCAGCCAGAGAGAAAGGTCGGGTTACCCACAAAGAGAAG
CCCATCAGACTAACAGCTGATTTCTCGGCAGAAACTCTACAAGCCAGAAGAGAGTGGGGG
CCAATATTCAACATTCTTAAAGAAAAGAATTTTCAACCCAGAATTTCATATCCAGCCAAA
CTAAGCTTCGTAAGTGAAGGAGAAATAAAATACTTTATAGACAAGCAAATGCTGAGAGAT
TTTGTCACCACCAGGCCTGCCCTAAAAGAGCTCCTGAAGGAAGCACTAAAAATGGAAAGG
AACGACTGGTACCAGCCACTGCAAAAACATGCCAAATTG
>lcl|hg18_L1PA4_chr1_100901126_100907264
CTCCAAGAAATATAGGACTATGTGAAAAGACCAAATCTACGTCTGATTGGTGTACCTGAA
AGTGACGGGGAGAATGGAACCAAATTGGAAAACACTCTGCAGGATATTATCCAGGAGAAC
TTCCCCAGTCTAGCAAGGCAGGCCAACATTCAAATTCAGGAAATACAGAGAATGCCACAA
AGATATTCCTTGAGAAGAGCAACTCCAAGACACATAATTGTCAGATTCACCAAAGTTGAA
ATGAAGG-AAAAATGTTAAGGGCAGCCAGAGAGAAAGGTCTGGCTACCCACAAAGGGAAG
CCCATCAGACTAACAGCAGATCTCTTGGCAAAAACTCTGCAAGCCAGAAGAGAGTGGGGG
CCAATATTCAACATTCTTAAAGAAAAGAATTTTCAACCCAGAATTTCATTTCCAGCCAAA
CTAAGCTTCATAAGTGAAGGAGAAATAAAATCCTTTACAGACAAGCAAATGCTGAGAGAT
TTTGTCACCACCAGGCCTGCCTGAAAAGAGCTCCTGAAGGAAGCACTAAATATGGAAAGG
AAAAACCGCTACCAGCCACTGCAAAAACATGCCAAATTG
>lcl|hg18_L1PA4_chr1_155490322_155496474
CTCCAAGAAATATGGGACTATGTGAAAAGACAAAATCTATGTCTAATTGGTGTACCTGAA
AGTGACAGGGAGAATGGAAACAAGTTGGAAAACA--CTGCAGGATATTATCCAGGAGAAT
TTCCCCAATCTAGCAAGGCAGGCCAACATTCAAATTCGGGAAACACAGAGAACACCACAA
AGATACTCCTCGAGAAGAGCAACTCCAAGACACATGATTGTCAGATTTACCAAAGTTGAA
ATGAAGGAAAA-ATGTTAAGGGCAGCCAGAGAGAAAGGTCGGGTTACCTACAAAGGGAAG
CCCATCAGACTAACTGCTGATCTCTTGGCAGAAACTCTACAAGCCAGAAGAGAGTGGGGG
CCAATATTCAACATTCTTAAAGAAAAGAATTTTCAACCCAGAATTTCGTATCCAGCCAAA
CTAAGCTTCATAAGTGAAGGAGAAATAAAATACTTCACAGACAAGCAAATGCTGAGAGAT
TTTGTCACCACCAGGCCTGCCCTAAAAGAGCTCCTGAAGGAAGCACTAAACAT-----GG
AACAACCAGTACCAGCCACTGCAAAAACAAGCCAAATTG
>lcl|hg18_L1PA4_chr1_33910185_33916305
TTCCAAGAAATATGGGACTATGTGAAAAGACCAAATCTACGTCTGATCGGTGTACCTGAA
AGTGACGGGGAGAATGGAACCAAGTTGGAAAACACTCTGCAGGATATGATCCAGGAGAAC
TTCCCCAATCTAGCAAGGCAGGCCAACATTCAAATTCAGGAAATACAGAGAGCACCACAA
AGATACTCCTCGAGAAGAGCAACTCCAAGACACATAATTGTCAGATTCACCAAAGTTGAA
ATGAAGGAAAAAATGTTAAGGGCAGCCAGAGAGAAAGGTCGGGTTACCCACAAAGGGAAG
CCCATCAGACTAACAGCTGACCTCTCGGCAGAAACTCTGCAAGCCAGAAGAGAGTGGGGA
CCAATATTCAACATTCTTAAAGAAAAGAATTTTCAACCCAGAATTTCATATCCAGCCAAA
CT-AGCTTCATAAGTGAAGGAGAAATGAAATCCTTTACAGACAAGCAAATGCTGAGAGAT
TTTGTCACCACCAGGCCTGCCCTAAAAGAGCTCCTGAAGGAAGCACTAAACATGGAAAGG
AACAACTGGTAACAGCCGCTGCAAAA-CATGCCAAATTG
>lcl|hg18_L1PA4_chr10_100733418_100739405
CTCCAAGAAATATGGGACTATGTGAAAAGACCAAATCTACATATGATTGGTGTACCTGAA
AGTGACAGGGAGAATGGAACCAAGTTGGAAAACACTCTGCAGGATATTATCCAGGAGAAT
TTCCCCAATCTAGCAAGGCACGCCAACATTCAGACTCAGGAAATACAGAGAACGCCACAA
AGATACTCCTCGAGAAGAGCAACTCCAAGACACATCATTGTCAGATTCACCAAAGTTGAA
ATGAAGGAAAAAATGTTAAGGGCAGCCAGAGAGAAAGGTCAGGTTACCCACAAAGGGAAG
TCCATCAGACTAACAGCTGATCTCTTGGCAGAAACTCTACAAGCCAGAAGAGAGTGGGGG
CCAATATTCAACATTCTTAAAGAAAAGAATTTTTAACCAAGAATTTCATATCCAGCCAAA
CTAAGCTTCATAAGTGAAGGAGAAATAAAATACTTTACAGACAAGCAAATGCTGAGAGAT
TTTGTCACCACCAGGCCTGCCCTAAAACAGCTCCTGAAGGAAGCACTAAACATGGAAAGG
AACAACCAGTACCAGCCACTGCAAAAACATGCCAAATTG
>lcl|hg18_L1PA4_chr10_24391073_24397226
CTCCAAGAAATATGGGACTATGTGGAAAGACGAAATCTACGTCTAATTGGTGTACCTGAA
ATTGACGGGGAGAATGGAACCAAGTTGGAAAACACTCTGCAGGATATTATCCAGGAGAAC
TTCCCCAATCTAGCAAGGCAGACCAACATTCAAATTCAAGAAATACACAGAATGCCACAA
AGATACTCCTCGAGAAGAGCAACTCCAAGACACATAATTGTCAGATTCACCAAAACTGAA
ATGAAGGAAAAAATGTTAAGGGCAGCCAGAGAGGAAGGTCAGGTCACCCACAAAGGGAAA
CCCATCAGACTAACAGATAATCTCTCGGCAGAAACTCTACAAGCCAGAAGGGAGTGGGGG
CCAATATTCAACATTATTAAAGAAAAGAATTTTCAACCCAGAATTTCATATCCAGCCAAA
CTAAGCTTCATAAGTGCAGGAGATATAAAATACTTTACAGACAAGCAAATGCTGAGAGAT
TTTGTCACCACCAGGCCTGCCCTAAAAGAGCTCCTGAAGGAAGCACTAAACATGGAAAGG
AACAACTGGTACCAGCCACTGCAAAAACAGGCCAAATTG
>lcl|hg18_L1PA4_chr10_135244050_135250201
CTCCAAGAAATATGGGACTATGTGAAAAGACCAAATCCATGTGTGATTGGTCTACCTGAA
AGTGATGGGGAGAATGGAACCAAGTTGGAAAACACTCTGCAGGATATTATCCAGGAGAAC
TTCCCCAATCTAGCAAGGCAGGCCAACATTCAAATTCAGGAAATACAGAGAACGCCACAA
AGATACTCCTCGAGAAGAGCAACTCCAAGACACATAATTGTCAGATTCACCAAAGTTGAA
ATGAAGGAAAAAATGTTAAGGTCAGCCAGAGAGAAAGGTCGGGTTACCCACAAAGGGAAG
CCCATCAGACTAACAGCTGATCTCTCAGCAGAAACTCTACAAGCCAGAAGAGAGTGGGGA
CCAATATTCAACATTCTTAAAGAAAAGAATTTTCAACCTACAATCTCATATCCAGCCAAA
CTAAGCTTCATAAGGGAAGGAGAAATAAAATACTTTACAGACAAGCAAATGCTGAGAGAT
TTTGTCACCACCAGGCCTGCCCTAAAAGAGTTCCTGAAGGAAGCACTAAACATGGAAAGG
AATAACCGGTACCAGCCAATGCAAAAACATGCCCAACTG
>lcl|hg18_L1PA4_chr10_27628189_27634295
CTCCAAGAAATATGGGACTATGTGAAAAGACCAAATCTACGTCTGATTGGTGTACCTGAA
AGTGACAGTGAAAATGGAACCAGGTTGGAAAACACTCTTTAGGATATTATCCAGGAGAAC
TTCCCCAATCTAGCAAGGCAGGCCAACATTCAAATTCAGGGAATACAGAGAATGTCACAA
AGATACTCCTTGAGAAGAGCAACTCCAAGACACATAATTGTCAGATTCACCAAAGTTGAA
ATGAAGGAAAATATGTTAAGGGCAGCCAGAGAGAAAGGTCGGGTTACCCACAAAGGGAAG
CCCATCAGACTAACAGCTGATCTCTCGGCAGAAATTCTACAAGCCAGAAGAAAGTGGGGG
CCAATAATCAACATTCTTAAAGAAAAGAATTTTCAACCCAGAATTTCATATCCAGAGAAA
CTAAGCTTCATAAGTGGAGGAGAAATAAAATCCTTTACAGACAAGCAAATGCTGAGAGAT
TTTGTCACCACCAGGCCTGCCCTAAAAGAGCTCCTGAAGGAAGCACTAAACATGGAAAGG
AACAGCTGGTACCAGCCACTGCAAAAACATGCCAAATTG
>lcl|hg18_L1PA4_chr1_74585280_74591373
CTCCAAGAAATATGGGACTATGTGAAAAGACCAAATCTACGTCTCATTGGTGTACCTGAA
AGTGACAGGGAGAATGGAACCAAGTTGGAAAACACTCTGCAGGATATTATCCAGGAGAAC
TTCCCCAATCTAGCAAGGCAGGCCAACATTCAAATTCAGGAAATACAGAGAACGCCACAA
AGATACTCCCCGAGAAGAGCAACTCCAAGACACATAATTGTCAGATTCACCAAAGTTGAA
ATAAAGGAAAAAATGTTAAGGGCAGCCAGAGAGAAAGGTTGGGTTACCCACAAAGGGAAG
CCCATCAGACTAACAGCAGATCTCTCGGCAGAAACTCTACAAGCCAGAAGAGAGTGGGGG
CCAATATTCAACATTCTTAAAGAAAAGAATTTTCAACCCAGAATTTCATATCCAGCCAAA
CTAAGCTTCATAAGTGAAGGAGAAATAAAATACTTTACAGACAAGCAAATACTGAGAGAT
TTTGTCACCACCAGGCCTGCCCTAAAAGAGCTCCTGAAGGAAGCACTAAACATGGAAAGG
AACAACTGGTACCAGCCACTGCAAAAACATGCCAAATTG
>lcl|hg18_L1PA4_chr10_112792889_112799029
CTCCAAGAAATATGGGACTATGTGAAAAGACCAAATCTACGTCTACTTGATGTACCTGAA
AGTGACGGGGAGAATGGAACCAAGTTGGGAAACACTCTGCAGGATATTATCCAGGAGAAC
TTCCCCAATCTAGCAAGGCAGGCCAACATTCAAATTCAGGAAATACAGAGAATGCCACAA
AGATACTCCTCGAGAAGAGCAACTCCAAGACACATAATTGTCAGATTCACCAAAGCTGAA
ATGAAGGAAAAAATGTTAAGGGCAGCCAGAGAGAAAGGTTGGGTTACCCACAAAGGGAAA
CCCATCAGACTAACAGCTGATCTCTCAGCAGAAACTCTACAAGCCAGAAGAGAGTGGGGG
CCAATATTCAACATTCTTAAAGGAAAGAATTTTCAACGCAGAATTTCATATCCAGCCAAA
CTAAGCTTCATAAGTGAAGGAGAAATAAAATACTTTACAGACAAGCAAATGCTGAGAGAT
TTTGTCACCACCAGGCCTGCCCTAGAAGAGCTCCTGAAGGAAGCACTAAACATGGAAAGG
AACAACCGCTACCAGCCACTCCAAAAACATGCCAAATTG
>lcl|hg18_L1PA4_chr1_45522825_45528970
CTCCAAGAAATATGGGACTATGTGAAAAGACCAAATCTATGTCTGATTGGTGTACCTGAA
AGTGATGGGGAGAATGGAACCAAGTTGGAAAACACTCTGCAGGATATTATCCAGGAGAAC
TTCCCCAATCTAGCAAGGCAGGCCAACATTCAAATTCAGGAAATACAGAGAATGCCACAA
AGATATTCCTCAAGAAGAGCAACTCCAAGACACATAATTATCAGATTCACCAAAGTTGAA
ATGAAGGAAAAAATGTTAAGGGCAGCCAGAGAGAAAGGTCGGGTTACCCACAAAGGGAAG
CCCATCAGACTAACAGCTGATTTCTCGGCAGAAACTCTACAAGCCAGAAGAGAGTGGGAG
CCAATATTCAGCATTCTTAAAGAAAAGAATTTTCAACCCAGAATTTCATATCCAGCCAAA
CTAAGCTTCATAAGTGAAGGAGAAATAAAATACTTTACAGACAAGCAAATGCTGAGAGAT
TTTGTCACCACCAGGACTGCCCTAAAAGAGCTCCTGAAGGAAGCACTAAACATGGAAAGG
AACAACCACTTCCAGCCACTGCAAAAACATGCCAAATTG
>lcl|hg18_L1PA4_chr1_198421119_198427314
CTCCAAGAAATATGGGACTATGTGAAGAGACCAAATCTATGTCTCATTGGTGTACCTGAA
AGTGACGGGGAGGATGGAACCAAGTTGGAAAACACTCTGCAGGATATTATCCAGGAGAAC
TTCCCCAATCTAGCAAGGCAGGCCAACATTCAAATTCAGGAAATACCAAGAACGCCACAA
AGGTACTCCTCGAGAAGAGCAACTCCAAGACACATAATTGTCAGATTCACCAAAGTTGAA
ATGAAGGAAAAAATGTTAAGGGCAGCCAGAGAGAAAGGTCGGGTTACCCACAAAGGGAAG
CCCATCAGACTAACAGCTGATCTCTCAGCAGGAACTCAACAAGCCAGAAGAGAGTGGGGG
CCAATATTCAACATTCTTAAAGAAAAGAATTTTCAACCCAGAATTTCATATCCAGCCAAA
CTAAGCTTCATAAGTGAAGGAGAAATAAAATACTTTACAGACAAGCAAATGCTGAGAGAT
TGTGTTACCACCAGGCCTGCCCTAAAAGCGCTCTTGAAGGAAGCACTAAACATGGAAAGG
AACAGCCAGTACCAGCCACTGCAAAAACACACCAAATTG
>lcl|hg18_L1PA4_chr1_62937665_62943657
CTCCAAGAAATATGGGACTATGTGAAAAGACCAAATCTACATCTGATTGGTGTACCTGAA
AGTGACGGGGAGAATGGAACCAAGTTGGAAAACACTCTGCAGGATATTACCCAGGAGAAC
TTCCCCAATCTAGCAAGGCAGGC---CATTCAAATTCAGGAAATACAGAGAACGCCACAA
AGATACTCCTCGAGAAGAGCAACTCCAAGACACATAATTGTCAGATTCACCAAAGTTGAA
ATGAAGGAAAAAATGTTAAGGGCAGCCAGAGAGAAAAGTTGGGTTACCCACAAAGGGAAG
CCCATCAGACTAACAGCTGATCTCTCGGCAGAAACTCTACAAGCCAGAAGAGAGTGGGGG
CCAATATTCAACATTCTTAAAGAAAAGAATTTTCAACCCAGAATTTCATATCCAGCCAAA
CTAAGCTTCATAAGTGAAGGAGAAATAAAATACTTTACAGACAAGCAAATGCTGAGAGAT
TTTGTCACCACCAGGCCTGCCCTAAAAGAGCTCCTGAAGGAAGCACTAAACATGGAAAGG
AAAAACCGGTACCAGCGACTGCAAAATCATGCCAAATTG
>lcl|hg18_L1PA4_chr11_48661173_48667274
CTCCAAGAAATATGGGACTATGTGAAAAGACCAAATCTACGTCTGATAGGTGTCCCTGAA
ATAGACAGGGAGAATGGAACCAAGTTGGAAAACACACTGTAGGATATTATCCAGGAGAAC
TTCCCCAATCTATCAAGTCAGGCCAACATTCAAATTCTGGAAATACAGAGAATGCCAAAA
AGATACTCCTCGAGAAGAGCAACTCCAAGACACATAATTGTCAGATTCACCAAAGTTGAA
ATGAAGGAAAAAATGTTAAGGGCAGT--GAAAGGAATGTTGGGTTAACCACAAAGGGAAG
ACCATCAGACTAACAGTGGATCTCTTGACAGAAACTCCACAAGCCTAAAGAGAGTGGGGG
CCAATATTCAACATTCTTAAAGAAAAGAATTTTCAAACCAGAACCTCACATCCAACAAAA
CTAAGCTTCGTAAGTGAAGGAGAAATAAAATACTTTACAGACAAGCAAATGCTGAGATAA
TTTGTCACCACCAGGCCTCCCCTACAAGAGCTCATGAAGGAAGCACTAAACATGGAAAGG
AACAATTGGTACCGGCCACTGCAAAAACACACCAAATTG
>lcl|hg18_L1PA4_chr11_51172224_51178240
CTCCAAGAAATATGGGACTATGTGAAAAGACCAAATCTACGTCTGATTTGTGTAAGTGAA
AGGGATGGGGAGAATGGAACCAAGTTGGAAAACACTCTGCAGGATATTATCCAGGAGAAC
TTCCCCAATCTAGCAAGTCAGGCCAACATTCAAATTAAGGAAAATCAGAGAGTGCCAAGA
AGATACTCCTTGAGAAGAGCAACTCCAAGACACATAATTCTCAGATTCACCAAAGTTGAA
ATGAAAGAGAAAATGTTAAGGGCAGCCAGAGAGAAATGTCGGGTTACCCACAAAGGGAAG
CCAATCAGACTAACAACTGATCTCTCGGCAGAAACTCTACAAGCCAGAAGAGAGTGGGGG
CCAATATTCAACATTCTTAAAGGAAAGAAATTTCAACCCAGAATTTCATTTCTGGGCAAA
CTAAGCTTCACAAGTGAAGGAGAAATAAAATCCTTTACAGCCAAGCAAATGCTGAGACAC
TTTGTCACCACCAGGCCTGCCCTAAAAGAGCTCCTGAAGGAAGCACTAAACATGTAAAGG
AACAGTCAGTATCACCCACTTCAAAAATATACCAAATTG
>lcl|hg18_L1PA4_chr11_48388192_48394355
CTCAAAAAAATATGGGACTATGTGAAAAGACCAAATCTACGTCTGATTGGTGTACCTGAA
AGTCACAGGGAGAATGGAACCAAGTTGGAAATCACTCTGCAGGATATTATCCAGGAGAAC
TTCCCCAATCAAGCAAGGCAGGCCAACATTCAAATTCAGGAAAGATAGAGAACGCCAAAA
TGATACTCCTCAAGAAAAGCAACTCCAAGACACATAACTATCAGATTTACCAAACTTGAA
ATGAAGGAAAAAATGTTAAGGGCAGCCAGAGAGAAAGGTCGGGTTACCCACAAAGGGAAG
CCCATCAGACTAACAGTGGATCTCTCAGCAGAAACTCTACAAGCCAGAAGAGAGTGGGGA
CCAATATTCAACATTCTTAAAGAAAAGAATTTTCAACCCAGAATCTCATATCCAGCCAAA
CTAGGCTTCATAAGTGAAGGAGAAATAAAATCCTTTACAGACAAGCAAATGCTGAGAGAT
TTTGTCACCACCAGGCCTGCCCTAAAAGAGCTCCTGAAGGAAGCACTGAACATGGAAAGG
AAGAACCGGTACTAGCCACTGCAAAAACATGCCAAATTG
>lcl|hg18_L1PA4_chr11_51388387_51394547
CTCCAAAAGATATGGGACAGTGTGAAAAGATGAAATCTACGTATGATTGGTGTACCTGAA
AGTGACAGGGAGAATAGAACCAAGTTGGAAAACACTCTGCAGGATATTATCCAGGAGAAC
TTCCCCAATCTAGCAAGGCAGGCCAACATTCAAATTCAGGAAGTACAGAGAATGCCAAAA
AGAAACTCCTCGAGAAGAGCAACTCCAAGACACATAATTGTCAGATTTACCAAACTTGAA
ATGAAGGAAAAAATATTAAGGGCAGCCAGAGAGAAAGGTCGGGTTACCCACAAAGGGAAG
CCCAACAGACTAACAGCTAATCTCTCAGCAGAAAAGCTACAAGCCAGAAGAGAGTGGGGA
CCAACATTCAACATTCTTAAAGAAAAGAATTTTCAACCCAGAATCTCATATCCAGCTAAA
CTAAGCTTCATAAGTGAAGGAGAAATAAAATACTTTACAGACAAGCAAATGCTGAGAGAT
TTTGTCACCAGCAGGCCTGCCCTAAAAGAGCTCCTCAAGGAAGCACTAAACATCGAAAGG
AACAACCGGCACCAGCCACTGCAAAAACATGCCAAATTA
>lcl|hg18_L1PA4_chr11_48589878_48596029
CTCCAAGAAATATGGGACTATGTGAAAAGACCAAATCTACATTGGATTGATGTACCTGAG
AGTGACGGGGAGAATGGAACCAAGTTGGAAAACACTCTGCTGGATATTATCAAGGAGAAC
TTCCCCAATCTAGCAAGGCAGGCCAACATTCAAAATCAGGAAATCCAGAGAATCGCACAA
AGATACTCCTCAAGAAGAGCAACTCCAAGACACATAGTTGTCAGATTTACCAAAGTTGAA
ATGAAGGAGAAAATGTTAAGGGCAGCCAGAGACAAAAGTCAGGCTACCCACAAAGGGAAG
CCCATCAGACTAACAGCAGATCTCTCAGCAGAAACTCTACAAGCCAGAAGAGAGTGGGGG
CCAATATTCAACATGCTTAAAGAAAAGAATATTCAACTCAGAATTTCATATCCAGCCAAA
CTAAGCTTTATAAGTGAAGGAGAAATAAAATCCTTTACAGACAAGCAAATGCTGAGAGAT
TTTGTCACCACCAGGCCTGCCCTAAAAGAGCTCCTGAAGGAAGCACTAAACATGGAAAGG
AAAAACTGGTACCAGCCACTGCGAAAACATGCCAAATCG
>lcl|hg18_L1PA4_chr11_51261149_51267289
CTCCAAGAAATATGGGATTATGTGAAAAGACCAAATCTACTTTTGATTGGTGTACCTCAG
AGTGACGGGGAGAATGGAACCAAGTTGGAAAACACTCTGCAGGATACTATCCAGGAGAAA
TTCCCCAATCTAGAAAGGCAGGCCAACATTCACATTCAGGAAATACAGAGAACCCCCCAA
AGATACTCCTCAAGAACAGCAACTCCAAGAAACATAATTGTCAGATTCACCAAAGTTGAA
ATGAAGGAGAAAATGTTAAGGGCAGCCACAGAGAAAGGTCGGGTTACCCACAAAGGGAAG
CCCATCAGACTAACTACTGATCTCTCAGCAGAAACTCTACAAGCCAGAAGAGAGTGGGGG
CCAATATTCAACAGGCTTAAAGAAAAGAATTTTCAACTCAGAATTTCATATCCAGCCAAA
CTAAGCTTTATAAGTGAAGGAGAAATAAAATCCTTTACAGACAAGCAAATGCTGAGAGAT
TCTGTCACCACCAGGCCTGCCATAAAAGACCTCCTGAAGGAAGCAATAAACACGGAAAGG
AACAACCAGTACCAGCCACTGCAAAAACATGCCAAATCG
>lcl|hg18_L1PA4_chr11_50239857_50245990
CTCCCAGAAATATGGGAGTATGTGAAAAGACCAAATCTACGTCTGACTGGTGTACCTGAA
AGTGATGGGGAGAATAGAACCAAGTTGGAAAACACTCTGCAGGATATTATCCAGGAGAAC
TTCCCCAACCTAGCAAGGCAGGGCGACATTCAAATTCAGGAAATACAGAGAACACCACAA
AGATACTCCTCGAGAAGAGCAACTCCAAGACACATAATTGTCAGATTCACCAAAGTTGAA
ATGAAGGAAAAAATGTTAAGGGCAGCCAGAGAGAAAGGTCGGGTTACCTACAAAGGGAAG
CCCATCAGACTAACAGCTGATCTCTCAGCAGAAACTCTACAAGCCAGAAGAGAGTGGGGG
CCAATATTCAACCTTCTTGAAGAAAAGAATTTTCAACCCAGAATTTCATGTCCAGCCAAA
CTAAGCTTCATAAGTGAAGGAGAAATAAAATACTTTACAGACAAGCAAAGGCTGAGAGAT
TTTGTCACCACCAGGCCGGCCCTGCAAGAGCTCCCGAAGGAAGCACTAAATATGGAAAGG
AACAACCGGTACCAGCCACTGCAAAAACATGCAAAATTG
>lcl|hg18_L1PA4_chr10_33083587_33089689
CTCCAAGAAATATGGGACTATGGGAAAAGACCAAATCTACATCAGATTGTTGTACCTGAA
AGTGACAGGGAGAATGGAACCAAGTTGGAAAACACTCTTCTGGATATTATCCAGGAGAAT
TTCCCCAACCTAGCAAGGCAGGCCAACATTCAAATTCAGGAAATACAGAGAACACCACAA
AGATACTCCTCGAGAAGAGCAACTCCAAGACACATAATTGACAGATTCACCAAAGTTGAA
ATGAAGGACAAAAAGTTAAGGGCAGCCAGAGAGAAAGGTCGCGTTACCCACAAAGGGAAG
GCCATCAGACTAACAGCGGATCTCTCCGCAGAAATTCTATAAGCCAGAAGAGAGTGGGGG
CCAATATTCAACATTCTTAA-----AGAATTTTCAACCCAGAATTTCATATCCAGCCAAA
CTAAGCTTCATAAGTGAAGGAGAAATAAAATCCTTTACAGACAAGCAAATGCTGAGAGAT
TTTGTCACCACCAGGCCTGCCTTACAAGAGCTACTGAAGGAAGCACTAAACATGGAAAGG
AACAACTGGTACCAGCCACTGGAAAAACATGCCAAATTG
>lcl|hg18_L1PA4_chr11_54656768_54662898
CTCTAAGAAATATGGGACTATGTGGAAAGACCAAATCTACGTCTGATTGGTGTACCAGAA
AGTGATGGGGAGAATGGAACCAAGTTGGAAAACACTCTGCAGGATATTATCCAGGAGAAC
TTCCCCAATCTAGCAAGACAGGCCAACATTCACATTCAGAAAATACAGAGAACGTCACAA
AGATACTCCTCAAGAAGAGCAACTCCAAGACACAAAATTGTCAGATTCACCAAAGTTGAA
ATGAAGGAAAAAATGTTAAGGGCAGCCAGAGAGAAAGGTCGAGTTACCCACAAAGGGAAG
CCCATCAGAGTAAGAGCTGATCTCTTGGCAGAAACTCTACAAGCCAGAAGAGAGTGGGGA
CCAATATTCACCATCCTTAAAGAAAAGATTTTTCAACCCAGAATTCCATATCCAGCCAAA
CTAAGCTTCATAAGTGAAGGAGAAATAAAATACTTTGCAGAGAAGCAAATGCTGAGAGAT
TTTGTCACCACCAGGCCTGCCCTAAAAGAGCTCCTGAAGGAAGCACTAAACATGGAAAGG
AACAACCAGTACCAGCTACTGAAAAAACATGCCGAGTTG
>lcl|hg18_L1PA4_chr10_41955470_41961598
CTCCAAGAAATAAGGGACTATGTGAAAAGACCAAACGTACGTCTGATTGGTGTACCTGAA
AGTGACGGGGAGAATGGAACTAAGTTGGAAAACACTCTTCAAGATATTATCCAGGAGGAC
TTCCCCAATCTAGCAAGGCAGGCCAACATTCAGATTCAGGAAACACAGAGAATGCAGCAA
AGATACTCCTCAAGAAGAGAAACTCCAAGACAAATAATTGTCAAATTCACAAAAGTTGAA
ATGAAGGAAAAAATGTTAAGGGCAGCCAGAGAGAAAGGTCGGGTTACCCACAAAGGGAAG
CCCATCATACTAAGAGCTGATCTCTTGGCAGAAACTCTTCAAGCCAGAAGAGAGTGGGGG
CCAATATTCAACATTCTTAAAGAAAAGAATTTTCAACCCAGAATTTCATATCCAGCCAAA
CTAAGCTTCATAAGTGAAGGAGAAATAAAATCCTTTACAGACAAGCAAATGCTGAGAGAT
TTTATCACCACCAGGCCTGCCCTAAAAGAGCTCCTGAAGGAAGCACTAAACATGGAAAGG
AACAACTGGTACCAGCCACTGCAAAAACATGCCAAATTG
>lcl|hg18_L1PA4_chr11_54917317_54923461
CTCCAAGAAATACGGGACTATGTGAAAAGACCAAATCTACGTCTGATTGGTGTACCTGAA
AGTGACAGGGAGAATGCAACCAAGTTGGAAAACACTCTGCAGGATATTATCCACGAGAAA
TTCCCCATTCTAGCAAGGCAGGCTAACAGTCAAATTCAGGAAATACAGAGAATACCACAA
AGATACTCCTTGAGAAAAGCAACTCTGAGACACATAATTGTCAGATTCACCAAAGTTGAA
ATGAAGGAAAAAATGTGAAGGGCAGGCACAGAGAAAGGTCGGGGTACCCACAATGGGAAG
CCCATCAGACTAACATCTGATCTCTCAGCAGAAACTCCACAAGCCAGAAGAGAGTAGGGG
CCAATATTCAACATTCTTAAAGAAAAGAATTTTCAACCCAGAATTTCATATCCAGCCAAA
CCAAGCTTCATAAGTGAAGGAGAAATAAAATCCTTCACAGACCAGCAAAGGCTGAGAGAT
ATTGTCACCACCAGGTCTGCCCTAACAGAGCTCCTGAAGGAAGCACTAAACATGGAAAGG
AACAACTGGTACCAGCCACTGCAAAAACATGCCAAATTG
>lcl|hg18_L1PA4_chr11_50109490_50115651
CTCCAAGAAATATGGGACTATGTGAAAAGACCAAATCTACGTCTGATTGGTGTATCTGAA
AGTGACAGGGAGAATGGAACCAAGTTGGAAAACACTCTGCAGGAAATTATCCAGGAGAAC
TTCCCCAATCTATCAAGGCAGGCCAACATTCAAATGCAGGAAATACAGAGAATACCACAG
AGATATTCCTCAAGAAGAGCAACTCCAAGACATGTAATTATCAGATTCACCAAAGTTGAA
ATGGAGGAAAAAATGTTAAGGGCAGCCAGAGAGAAAGGTCGGGTTACCCACAAAGGGAAG
CCCATCAGACTAAGAGCTGATCTCTTGGCAGAAACCCTACAAGCCAGAAGAGAGTGGGGA
CCAATATTCAACATTCTTAAAGAAAAGAATTTTCAACCCAGAATTTCATATCCAGCCAAA
ATAAGCTTCATAAGTGAAGGAGAAATAAAATCCTTTACAGACAAGCAAATGCTGAGAGAT
TTTGTCACTACCAGGCCCGCCCTAAAAGAGCTCCTAAAGGAAGTACTAAACATGGAAAGG
AACAACCAGTACCAGCCACTGCAAGAACATGCCAAATTG
>lcl|hg18_L1PA4_chr10_33027989_33034091
CTCCAAGAAATATGGGTCTATGTAAAAAGACCAAATCTACGTCTGATTGGTGTACCTTAA
AGTGAAGGGGTGAATGGAACCAAGTTGGAAAACAGTCTGCAGGATATTATGCAGGAGAAC
TTCCCCAATCTAGCAAGGCAGGCCAACATTCAAATTCAGGAAATACAGAGAATGCCACAA
AGATACTCCTCGAGAACAGCAACTCCAAGACTCATAATTGTCAGATTCACCAAAGTAGAA
ATGAAGGAAAAAATATTAAGGGCAGCCAGAAAGAAATGTCGCGTTACCCACAAAGGGAAG
CCCATCAGACTAATAGCGGATCTCTCGGCAGAAACTCTACAAGCCGGAAGAGAGTGGGGG
CCAATATTCAACATTCATAAAGAAAAGAATTTTCAACTCAGAATTTCATATCCAGCCAAA
CTAAGCTTCATAAGTGAAGGAGAAATAAAATCCTTTACAAACAAGCAAGTGCTGAGAGAT
TTTGTCACCACCAGGCCTGCCCTAAAAGAGCTCCTGAAGGAAGCACTAAACATGAAAAGG
AACAACCAGTACCAGCCACTGCGAAAACATGCCAAATTG
>lcl|hg18_L1PA4_chr11_87830668_87836800
CTCCAAGAAATATGGGACTATGTGAAAAGACCAAATCTATGTCTGATTGGTGTACCTGAA
AGTGATGGGGAGAATGGGACCATGCTGGAAAACACTCTGCAGTATATTATCCAGGAGAAC
TTCCCCAATCTAGCAAGGCAGGCCAACATTCAAATTCAGGAAACACAGAGAATGCCACAA
AGATACTCCTCAAGGAGAACAACTCCAAGACACATAATTGTCAGATTTGCCAAAGTCGAA
ATGAAGGAAAAAATGTTAAGGGCAGCCAGAGAGAAAGGTCAGGTTACCCACAAAGGGAAG
CCCATCAGACTAACAGCTGATCTCTCGGCAGAAACTCTACAAGCCAGAAGAGAGTGGGGG
CCAATATTCAATATTCTTAAATAAAAGAATTTTCAACCCAGAATTTCATATCCAGCCAAA
CTAAGCTTCAAAAGTGAAAGAGAAAAAAAATCCTTTACAGACAAGCAAATGCTGAGAGAT
TTTGTCACCATCAGGCCTGCCCTACAAGAGCTCCTGAAGGAACCACTAAACATGGAAAGG
AACAACTGGTACCAACCACTGCAAAAACATGCCAAATTG
>lcl|hg18_L1PA4_chr11_18135915_18142057
CTCCAAGAAATATGGGACTATGTGAAAAGACCAAATCTACATCTGATTGGTGTACCCGAA
AGTGACGGGGAGAATGGAACCAAGTTGGAAAACACTCTGCAGGATATTATCCAGGAGAAC
TTCCCCAATCTAGTAAGGCAGGCCAACATTCAAATTCAGGAAATACAGATAACGCCACAA
AGATACTCCGCGAGAAGAGCAACTCCAAGACACATAATTGTCAGATTGACCAAAGTTGAA
ATGAAGGAAAAAATGTTAAGGGCAGCCAGAGACAAAGGTCAGGTTACCCGCAAAGGGAAG
CCCATCAGACTAACAGCGGATCTCTCGGCAGAAACTCTACAATCCAGAAGAAAGTGGGGG
CCAATATTCAACATTCTTAAAGAAAAGAATTTTCAACCCAGAATTTCATATCCAGCCAAA
CTAAGCTTCATAAGTGAAGGAGAAATAAAATTCTTTACAGACAAGCAAATGATGAGAGAT
TCTGTCACCACCAGGCCTGCCCTAAAAGAGCTCCTGAAGGAAGCACTAAACATGGAAAGG
AAAAACCGGTACCAGCCACTGCAAAAACATGCCAAATTG
>lcl|hg18_L1PA4_chr11_102762438_102768570
CTCCAAGAAATATGGGACTATGTGAAAAGACCAAATCTACGTCTGATTGGCGTACCTGAA
ACTGATGGGAAGAATGGAACCAAGTTGGAAAACACTCTGCAGGATATTATCAGGGAGAAT
TTCCCCAATCTAGCAAGACAGGCCAACATTCAGATTCAGGAAATACAGAGAATGCCACAA
AGATACTCCTCGAGAAGAGCAACTCCAAAACACATAATTGTCAGATTCACCAAAGTTGAA
ATGAAGGAAAAAATGGTAAGGGCAGCCAGAGAGAAAGGTCGGGTTACCCACAAAGGGAAG
CCCATCAGACTAACAGCTGATCTCTTGGCAGAAACTCTACAAGCCAGAAGAGAGTGGGGG
CCAATATTCAACATTCTTAA-GAAAAGAATTTTCAACCCAGAATTTCATATCCAGCCAAA
CTAAACTTCCTAAGTGAAGGAGAAATAAAATACTTTATAGACAAGCAAGTGCTGAGAGAT
TTTGTCACCACCGGGCCTGCCCTACAAGAGCTCCTGAAGGAAGCACTCAACATGGAAAGG
AACAACTGGTACCAGCCACTGCAAAAACATGCCAAATTG
>lcl|hg18_L1PA4_chr11_81508656_81514796
CTCCAAGAAATATGGGACTATGTGAAAAGACCAAATCTATGTCTGATTGGTGTACCTGAA
AGTGATGGGGAGAATGGAACCAAGTTGGAAAACACTCTACAGGATATTATCCAGGAGAAA
TTCCCCAATCTAGCAAGGCAGGCCAACATTCAAATTCAGGAAATACAGAGGACGCCACAA
AAATACTCCTCGAGAAGAGCAACTCCAAGACACATAATTGTCAGATTCACCAAAGTTGAA
ATGAAGGAAAAAATGTTAAGGGCAGCCAGAGAGACATGTCGGGTTACCCTCAAAGGGAAG
CCCATCACACTAACAGCGGATCTCTCTGCAGAAACGCTACAAGCCAGAAGAGAGTGGGGG
CCAATATTCAAC-TTCTTAAAGAAAAGAATTTTCAACACAGAATTTCATATCCAGCCAAA
CTAAGCTTCATAAATGAAGGAGAAATAAAATCCTTTACAGACAAGCAAATGCTGAGAGAT
TTTGTCACCACCAGGCCTGCCCTAAAAGAGCTCCTGAAGGAAGCACTAAACATGGAAAGG
AACAACCGGTACCAGCCACTGCAAAAACATGCCAAATTG
>lcl|hg18_L1PA4_chr11_43179357_43185506
CTCCAAGAAATATGGGACTATGTGAAAAGACCAAATCTATGTCTGATTGGTGTACCTGAA
AGTGAAGGGGAGAATGGAACCAAGTTGGAAAACACTCTGCAGGATATTATCCAGGAGAAC
TTCCCCAATCTAGAAAGGCAGGCCAACATTCAAATTCAGGAAATACAGAGAATGCCACAA
AGATACTCCTCAAGAAGAGCAACTGCAAGACACATAATTGTCAGATTCACCAAAGTTGAA
ATGAAGGAAAAAATGTTATGGGCATCCAGAGAAAAAGGTCGGGTTACCCACAAAGGGAAG
CCAATCAGACTAACAGCTGATCTCTTGGCAGAAACTCTACAAGCCAGAAGAGAGTGGGGG
CCAATATTCAACATTCTTAA-AAAAAGAATTTTCAACCCAGAATTTCACATCCAGCCAAA
TTAAGCTTCATAAGTGAAGGAGAAATAAAATACTTTACAGACAAGCCAGTGCTGAGAGAT
TTTGTCACCACCAGGCCTGCCCTAAAAGAGCTCCTGAAGGAAGCACTAAACATGGAAAGG
AAAAACCGGTACCAGCCACTGCAAAAACATGCCAAATTG
>lcl|hg18_L1PA4_chr10_96445304_96451383
CTCCAAGAAATATAGGACTATGTGAAAAGACCAAATCTATGTCTGATTGGTGTACCTGAA
AGTGACGGGGAGAATGGAACCAAGTTGGAAAACACTCTGCACGATATTATCCAGGAGAAC
TTCCCCAATCTAGCAAGGCAGGCCAATATTCAAATTCAGGAAATACAGAGAATGCCACAA
AGATACTCCTCGGGAAGAGCAACTCCAAGACACATAATTGTCAGATTCACCGAAGTTGAA
ATGAAGGAAAAAATGTTAAGGGCAGCCAGAGAGAAAGCTTGGGTTACCCACAAAGGGAAG
CCCATCAGACTAACAGCTGATCTCTCAGCAGAAACTCTACAAGCTAGAAGAGAATGGGGG
CCAATATTCAACATTCTTAAAGAAAAGAATTTTCAACCCAGAATTTCATATCCAGCCAAA
CTAAGCTTCATAAGTGAAGGAGAAATAAAATCATTTATAGACAAGCAAATGCTGAGAGAT
TTTGTCACCACCACGCCTGCCCTACAAGAGCTCCTGAAGGAAGCACTAAACATGGAAAGG
AACAAACAGTACCAGCCACTGCAAAAACATACCAAATTG
>lcl|hg18_L1PA4_chr11_21250045_21256183
CTCCAAGAAATATGGGACTATGTGAAAAGACCAAATCTACGTCTGATTGGTGTATCTGAA
AGTGACAGGGAGAAAGGAACCAAGTTGGAAAACACTTTGCAGGGTATTATCCAGGAGAAC
TTCCCCAATCTAGCAAGGCAGGCCAACATTCAAATTCAGGAAAGACAGAGAACACCACAA
AGATGCTCCTCGAGAAGAGCAACTCCAAGACACACAATTGTCAGATTCACCAAAGTTGAA
ATGAAGGAAAAAATGTTAAGGGCAGCCAGAGAGAAAGGTCGGGTTACCCACAAAGGGAAA
CCCATCAGACTAACAGCTGATCTCTCGGCAGAAACTCTACAAGCCAGAGGAGAGTGGGG-
CCAATATTCAACATTCTTAAAGAAAAGAATTTTCAACCCAGAATTTCATATCCAGCCAAA
CTAAGCTTCATAAGTGAAGGAGAAATAAAATCCTTTACAGACAAGCAAATGCTGAGAGAT
TTTGTCACCACCAGGCCTGCCCTGAAAGAGCTCCTGAAGGAAGCACTAAACATAGAAAGG
AACAACCAGTACCAGCCACTGCAAAAACATGCCAAATTG
>lcl|hg18_L1PA4_chr11_3470763_3476857
CTCCAAGAAATATGGGACTATGTGAAAAGACCAAATCTACGTCTGACTGGTGTACCTGAA
AGTGACAGTGAGAATGGAACCAAGTTGGAAAACACTCTGCAGGATATTATGCAGGAGAAC
TTCCCCAATCTAGCAAGGCAGGCCAACATTCAAATTCAGGAAATACAGAGAACACCACAA
AGATATTCCTCAAGAAGAGCAACTCCAAGACACATAATTGTCAGATTCACTAAAGTTAAA
ATGAAGGAAAAAATGTTAAGGGCAGCCAGAGAGAAAGGTCAGGTTACCCACAAAGGGAAG
CCCATCAGACTAACAGCTGATCTCTTGGCAGAAACTCTACAAGCCAGAAGAGAGTGGGTG
CCAATATTCAACATTCTTAAAGAAAAAAATGTTCAACTCAGAATTTCAAATCCAGCCAAA
CTAAGCTTCATAAGTGAAGGAGAAATAAAATACTTTACAGACAAGCAAATGCT----GAT
TTTGTCACCACCAGTCCTGCCCTACAAGAGCTCCTGAAGGAAGCACTAAACATTGAAAGG
AACAATCAGTACCAGCCACTGCAAAAACATGCCAAATTG
>lcl|hg18_L1PA4_chr11_71112422_71118537
CTCCAAGAAATATGGGACTATGTGAAAAGACCAAATCTACGTCTGATTGGTGTACCTGAA
AGTGACAGTGAGAATGGAACCAAGTTGGAAAACACTCTGCAGGATATTATGCAGGAGAAC
TTCCCCAATCTAGCGAGGCAGGCCAACATTCAAATTCAGGAAATATGGAGAACACCACAA
AGATACTCCTCAAGAAGAGCAACTCCAAGACAGATAATTGTCAGATTCACCAAAGTTAAA
ATGAAGGAAAAAATGTTAAGGGCAGCCAGAGAGAAAGGTCAGGTTACCCACAAAGGGAAG
CCCATCAGACTAACAGCTGATCTCTTGGCAGAAACTCTACAAGCCAGAAGAGAGTGGGGG
CCAATATTCAACATTCTTAAAGAAAAAAATGTTCAACTCAGAATTTCAAATCCAGCCAAA
CTAAGCTTCATAAGTGAAGGAGAAATAAAATACTTTACAGACAAGCAAATGCTGAGAGAT
TTTGTCACCACCAGTCCTGCCCTACAAGAGCTCCTGAAGGAAGCACTAAACATTGAAAGG
AACAATCAGTACCAGCCACTGCAAAAACATGCCAAATTG
>lcl|hg18_L1PA4_chr11_55743518_55749678
CTCCAAGAAATATGGGACTATGTGAAAAGACCAAAGCTCCGTC----TGGTGTACCTGAA
AGTGACGGGGGGAATGGAACCAAGTTGGAAAACACTCTGCAGGATATTATCCAGGAGAAC
TTCCCCAATCTAGCAAGGCAGGCAAACATTCAAATTCAGGAAATACAGAGAATGCCACAA
AGATACTCCTCGAGAAGAGCAACTCCAAGACACATAATTGTCAGATTCACCAAAGTTGAA
ATGAAGGAAAAAATGTTAAAGGCAGCCAGAGAGAAAGGTTGGGCTACCCACAAAGGGAAG
CCCATCAGACTAACAGCGGATCTCTCAGCAGAAACTCTAGAAGCCAGAAGAGAGTGGGGG
CCAATATTCAACATTCTTAAAGAAAAGAATTTTCAACTCAGAATTTCATATCCAGCCAAA
CTAAGCTTCATAAGTGAAGAAGAAATAAAATCCTTTACAGACAAGCAAATGCTGAGAGAT
TTTGTCACCATCAGGCCTGCCCTAAAAGAGCTCCTGAAGGAAGCACTAAACATGGAAAGG
AACAACCAGTACCAGCCACTGCAAAAACATGCCAAATTG
>lcl|hg18_L1PA4_chr11_58905704_58911844
CTCCAAGAAATATGGGACTATGTGAAAAGACCAAATCTATGTGTGATTGGTGTACCTGAA
AGTGACAGGGAGAATGGAACCAAGTTGGAAAACACTCAGCAGGATATTATCCAAGAGAAC
TTCCCCAATCTAGCAAGGCAGGCCAACATTCAAATTCAGGAAATACAGAGAATGCCACAA
AGATACTCCTTGAGAAGAGCAACTCCAAGACACATAACTGTCAGATTCACCAAAGTTGAA
ATGAAGG-AAAAATGTTAAGGGCAGCCAGAGAGAAAGTTCGGGTTACCCACAAAGGGAAG
CCCATCAGACTAACAGCTGATCTCTCAGCAGAAACTCTACAAGCCAGAAGAAAGTGGGGG
CCAATACTCAACATTCTTCAAGAAAAGAATTTTCAAACCAGAATTTCATATCCAGCCAAA
CTAAGCTTCATAAGTGAAGCAGAAATAAAATATTTTACAGACAAGCAAATGCTGAGAGAT
TTTGTCACCGCCAGGCCTGCCCTAAAAGAGCTCCTGAAGGAAGTGCTAAACATGGAAAGG
AAGAACCGATACCAGCTACTGCAAAAACATGCCAAATTG
>lcl|hg18_L1PA4_chr11_89950288_89956423
CTCCAAGAAATATGGGACTATGTGAAAAGACCAAATCTACATGTGATTGGTGTACCTGAA
AGTGACAGGGATAATGGAACCAAGTTGGAAAACACTCTGCAGGATATTATCCAGGAGAAC
TTCCCCAATCTAACAAGGTAGGCCAACATTCAGATTCAGGAAATACAGAGAATACCACAA
AAATACTCCTCGAGAAGAGCAACTCCAAGACACATAATAGTCAGATTCACCAAAGTTGAA
ACGAAGGAAAAAATGTTAAAGGCAGCCAGAGTGAAAGGTCGGGTTACCCACAAAGGGAAG
CCCATCAGACTAACAGTTGATCTCTCAGCAGAAACTCTACAAGACACAAGAGACTGGGGG
CCG-TATTCAACATTCTCAAAGAAAATAATTTTCAACCCAGAATTTCATATCCAGCCAAA
CTAAGCTTCATAAGTGAAGGAGAAATAAAATACTTTATAGACAAGGAAATGCTGAGAGAT
TTTGTCACCACCAGGCCTGCCCTAAAAGAGATCCTGAAGGAAGCACTAAATATGGAAAGG
AACAACCGCTACCAGCCACTGCAAAAAATTGCCAAATTT
>lcl|hg18_L1PA4_chr11_16474456_16480594
CTCCAAGAAATATGGGACTATGTGAAAAGACCAAATCTACGTCTGATTCGTGTACCTGAA
AGTGACGGGGAGAAGGGAACCAAGTTGGAAAACACTCTGCAGGATATTATCCAGGAGAAC
TTCTCCAATCTAGCAAGGCAGGCCAACATTCACATTCAGGAAATACAGAGAATGCCACAA
AGATACTCCTCGAGAAGAGCAACTCCAAGACACATAACTGTCAGATTCACCAAAGTTGAA
ATGAAGGAAAAAATATTAAGCGAAGCCAGAGAGAAAGGTCGGGTTACCCACAAAGGGAAG
CCCATCAGACTAACAGCTGATCTCTTGGCAGAAACTCTACAAGCCAGAAGACAGTGGGGG
CCAATATTCAACATTCTTGAAGAAAAGAATTTTCAACCTACAATTTCATATCCAGCCAAA
CTAAGCTTCATAAGTGAAGGAGAA---------TTTACAGAGAAGCAAATGCTGAGAGAT
TTTGTCACCACCAGGCCTGCCCTAAAAGAGCTCCTGAAGGAAGCACTAAACATGGAAAGG
AACAACCGGTACCAGCCACTGCAAAAACATGCCAAATTG
>lcl|hg18_L1PA4_chr11_4378631_4384746
CTCCAAGAAATATGGGACTACGTGAAAAGACCAAATGTACGTCTGACTGGTGTACCTGAA
AGTGACAGGGAGAATGGAACCAAGTTGGAAAACACTCTGCAGGATATTATCTAGGAGAAC
TTCCCCAATCTAGCAAGGCAGCCCAACATTCAAATTCAGGAAATACAGAGAATGCCATAA
AGATACTCCTCGAGAACAGCAACTCCAAGACACATAATTGTCAGATTCACCAAAGTTGAA
ATGAAGGAAAAAATGTTAAGGACAGCCAGAGAGAAAAGCCAGGTTACCCACAAAGGGAAG
CCCATCAGACTAACAGCTGATCTCTCAGCAGAAACTCTACAAGCCAGAAGAGAGTGGGGG
CCAATATTCAACATTCTTAAAGAAAAGAATTTTCAACCCAGAATTTCATATCCAGCCAAA
CTAAGCTTCATAAGTGAAGGAGAAATAAAATACTTTACAGACAAGCAAATGCTGAGAGAT
TTTGTCACCACC-GGACTGCTCTAAAAGAGCTCCTGAAGGAAGCACTAAACATGGAAAGG
AACAACCAGTACCAGCCACTGCAAAAACATGCCAAATTG
>lcl|hg18_L1PA4_chr11_58395343_58401471
CTCCAAGAAATATGGGACTATGTGAAAAGACCAAACCTACGTCTAACTGGTGTACCTGAA
AGTGACGGGGAGAATGGAACCAAGTTGGAAAACACTCTGCAGGATATTATCCAGGAGAAC
TTCCCCAATCCAGCAAGGCAGGCCAACATTCAGATTCAGGAAATACAGAGAATGCCACAA
ATATACTCCTCGAGAAGAGCAACTCCAATACACATAATTCTCAGATTCACCAAAGTTGAA
ATGAAGGAAAAAATGTTGAGGGCAGCCAGAGAGAAAGGTCAGGTTACACACAAAGGGAAG
CCCAACAGACTAACAGCTGATCTCTTGGCAGAAACTCTACAAGCCAGAAGAGAGTGGGGG
CCAATATTTAACATTCTTAAAGAAAATAATTTTCAACCCAGAATTTCATGTCCAGCCAAA
CTAAGCTTCATAAGTGAAGGAGAAATAAAATACTTTACAGGCAAGCAAATGCTGAGAGAT
TTTGTCACCACCAGGCCTGCCCTAAAAGAGCTCCTGAAGGAAGCACTAAACATGGAAAGG
AACAACCAGTACCAGCCACTGCAAAAATATGCCAAATTG
>lcl|hg18_L1PA4_chr10_43532165_43538296
CTCCAAGAAATATGGGACTATGTGAAAAGACCAAATCTACATCTGATTGGTGTACCTGAA
AGTGACAGGGAGAATGGAACCAAGTTGGAA-ACACTCTGCAGGATATTATCCAGGAAAAC
TTCCCCAATCTAGCAAGGCAGGCCAACCTTCAAATTCAGGAAATACAGAGAACGCCACAA
AGATACTGCTCGAGAAGAGCAACTCCAAGACACATAATTGTCAGATTCACCAAAGTTGAA
ATGAAGG-AAAAATGTTAAGGGCAGCCAGAGAGAAAGGTCGGGTTACCCACAAAGGGAAG
CCCATCAGACTAACAGCGGATCTCTTGGCAGAAACTCTACAAGCCAGAAGAGAGTGGGGG
CCAATATTCAACATTCTTAAAGAAAAGAATTTTCAACCCAGAATCTCATATCCAGCCAAA
CTAAGCTTCATAAGTGAAGGAGAAATAAAATCCTTTACAGACAAGCAAATGCTGAGAGAT
TTTGTCACCACCAGGCCTGCCCTAAAAGAGCTCCTGAAGGAAGCACTAAACGTGGAAAGG
AACAACCAGTACCAGCCACTGCAAAAACATGCCAAATTG
>lcl|hg18_L1PA4_chr11_91445349_91451485
CTCTAAGAAATATGGGACTAAGTGAAAAGACCAAATCTACGTGTGACTGGTGTACCTGAA
AGTGACGCGGAGAATGGAACCAAGTTGGAAAACACTCTGCAGAATATTATCCAGGAGAAC
TTCCCCAATCTAGCAAGGCAGGCCAGCATTCAAATTCAGGAAATATAGAGAATGCCACAA
AGATACTCCTCGAGAAGAGCAACTCTAAGACACATAATTGTCACATTCACCAAAGTTGAA
ATGAAGGAAAAAATGTTAAGGACAGCCAGAGAGAAAGGTGGGGTTACCCACAAACGGAAG
CCCATCAGACTAACAGCTGATCTCTTGGCAGAAACTCTACAAGCCAGAAGAGAGTGTAGG
CCCTTATTCAACATTCTTAACGAGAAGAATTTTCAACCCAGAATTTCATATCCAGCCAAA
CTAAGCTTCATAAGTGAAGGAGAAATAAAATACTTTACAGACAAGCAAATGCTGAGAGAT
TTTGTCACCACCAGGCCTGCCCTAAAAGAGCTCCTGAAGGAAGCACTAAACATAGAAAGG
AAAAACTGGTACCAGCCACTACAAAAACATGCCAAATTG
>lcl|hg18_L1PA4_chr10_65374405_65380538
CTCCAAGAAATATGGGACTATGTGAAAAGACCAAATCTACATCCGATTGGTGTACCTGAA
AGTGACGGGGAGAATGGAACCAAGTTGGAAAACACTCTGCAGGATATTATCCAGGAGAAC
TTCCCCAGTCTAGCAAGGCAGGCCAACATTCAAATTCAGGAAATACAGAGAATGCCACAA
AGATATTCCTCGAGAAGAGCAACTCCAAAACACATAATTGTCAGATTCACCAAAGTTGAA
ATGAAGGAAAAAATGTTAAGGGCAGCCAGAGAGAAAGGTCGGCTCACCCACAAAGGGAAG
CCCATCAGACTAACAGTTGATCTCTTGGCAGAAACTCTACAAGCCAGAAGAGAGTGGGGG
CCAAAATTCAACATTCTTAAAGAAAAGAATTTTCAACCCAGAATTTCATTTCCAGCCAAA
CTAAGCTTCATAAGTGAAGGAGAAATAAAATCCTTTACAGACAAGCAAATGCTGAGAGAT
TTTGTCACCACCAGGCCTGCCCTAAAAGAGCTCCTGAAGGAAGCACTAAACATGGAAAGG
AACAACCGGTACCAGCCACTGAAAAAACATGCCAAATTG
>lcl|hg18_L1PA4_chr11_131758524_131764668
CTCCACGAAATATGGGACTA--TGAAACGACCAAATGTACGTCTGA-TGGTGTACCTGAA
AGTGACGGGGAGAATGGAACCAAGTTGGAAAACACTCTGCAGGATATTATCCAGGAGAAA
TTCCCCAATCTAGCAAGGCAGGCCAACATTCAAATTCAGGAAATACAGAGAATGCCACAA
AGATACTCCTCGAGAAGAGCAACTCCAAGACACATAATTGTCAGATTCACCAAAGTTGAA
ATGGAGGAAAAAATGTTAAGGGCAGCCAGAGAGAAAGGTCGGGTTACCCACAAAAGGAAG
CCCAGCAGACTAACAGCTGATCTCTCGGCAGAAACTCTACAAGCCAGAAGAGAGTGGGGA
CCAATATTCAACTTTCTTAAAGAAAAGAATTTTCAACCCAGAATTTCATATCCAGCCAAA
CTAAGCTTCATAAGTGAAGGTGAAATAAAATACTTTACAGACAAGCAAATGCTGAGAGAT
TCTGTCACCACCAGCCCTGCCCTAAAAGAGCTCCTGAAGGAAGCACTAAACATGGAAAGG
AACAACCGGTACCAGCCACTGCAAAAACATGCCGAATTA
>lcl|hg18_L1PA4_chr11_11689388_11695554
CTGCAAGAAGTATGGGACTATGTGAAAAGACCAAATCTATGTCTGATTGGTGTACCTGAA
AGTGACGGGGAGAATGGAACCAAGTTGGAAAACACTCTGCAGGATATTATTAAGGAGAAC
TTCCCCAATCTAGCAAGACAGGCCAACATTCAAATTCAGGAAATACGAAGAACGCCACAA
AGATACTCCTCAAGAAGAGCAGCTCCAAGACACACAATTGTCAGATTCACCAAAGTTGAA
ATGAAGGAAAAAATGTTAAGGGCAGCCAGAGAGAAAGGTCAGGTTATCCACAAAAGGAAG
CCCATCAGACAAACAGCTGATCTCTCCGCAGAAACTCTACAAGCCAGAAGAGAGTGGGGG
CCAATATTCAACATTCTTAAAGAAAAGAATTTTCAACCCAGAATTTCATATCCAGCCAAA
CTAACCTTCATAAGTGAAGGAGAAATAAAATACTTTACAGACAAGCAAATACGGAGAGAC
TGTGTCACCACCAGGTCTGCCCTACAAGAGCTCCTGAAGGAAGCACTAAACATGGAAAGG
AACAACTGGTACCAGCCACTGCAAAAACATTCCAAATTG
>lcl|hg18_L1PA4_chr11_40888691_40894860
CTCCAAGAAATATGGGACTATGTGAAAAGACCAAATCTACATCTGATTAGCGTACCTGAA
AGTGAGGGGGAGAATGGAACAAAGTTGGAAAACACTCTGCAGGATATTATCCAGGAGAAC
TTCCCCAATCTAGCAAGGCAGGCCAACGTTCAAATTCAGGAAATACAGAGAATGCCACAA
AGATACTCCTTGAGAAGAGCAACTCCAAGACACATAATTGTCAGATTTACCAAAGTTGAA
ATGAAGGAAAAAATGTTAAGGGCAGCCAGAGAGAAAGGTTGGATTACCCACAAAGGGAAG
CCCATCAGACTAACAGCTGATCTCTCAGCAGAAACTCTACAAGCCAGAAGAAAGTTGGGG
CCAATATTCAACATTCTTAAAGAAAAGAATTTCCAACCCAGAATTTCATATCCAGCCAAA
CTAAGCTTCATAACTGAAGGAGAAATAAAATCCTTTACAGACAAGCAAATGCTGAGAGAT
TTTGTCACCACCAGGCCTGCCCTAAAAGAGCTCCTGAAGGAAGCGCTAAACATGGAAAGG
AACAACTGGTACCAGCCACTGCAAAACCATGCCAAATTG
>lcl|hg18_L1PA4_chr11_19559495_19565642
CTCCAACAAATATGGGACTATGTGAAAACACCAAATCTACATCTGATTGGTGTACCTGAA
ACTGACGGAGAGAATGGAACAAAGTTGGAAAACACTCTGCAGGATATTATCCAGGAGAAC
TTCCCCAATCTAGCAAGGCAGGCCAATATTCAAATTCAGGAAATACAGAGAATGCCACAA
ACATACTCCTCGAGAAGAACAACCCCAAGACACATAATTGTCAGGTTCACCAAAGTTGAA
ATGAAAGAAAAAATGTTACGGGCAGCCAGAGAGAAAGGTTGGGTTACCCACAAAGGGAAG
CCCATCAGACTAACAGCGGATCTCTTAGTAGAAACTCTACAAGCAAGAAGAAAGTGGGGG
CCAATATTCAACATTCTTAAAGAAAAGAATTTTCAACCCAGAATTTCATATCCAACCAAA
CTAAGCTTCATAAGTGAAGGAGAAATAAAATCCTTTACAGACAAGCAAATGTTGAGAGAT
TTTGTCACCACCAGGCCTGCCCTAAAAGAGCTCCTGAAGGAAGCACTAAACATGGAAAGG
AACAACCGGTACCAGCCACTGCAAAAACACGCCAAATTG
>lcl|hg18_L1PA4_chr11_35732629_35738767
CTCCAAGAAATATGGGACTATGTGAAAAGACCAAATCTGTGTCTCACTGGTGTACCTGAA
AGTGACGGGGAGAATGGAACCAAGTTGGAAAACACTCTGCAGGATATTATCCAGGAGAAC
TTCCCCAATCTAGCAAGGCAGGCCAACATTCAAATTCAGGAAATACAGAGAATGCCACAA
AGATACTCCTTGAGAAGAGCAACTCCAAGACACATAACTGTCAGGTTCACCAAAGTTGAA
ATGAAGGAAAAAACGTTAAGGGCAGCCAGAGAGAAAGGTTGGGTTACCCACAAAGGGAAG
CCCATCAGACTAACGGCTGATGTCTTGGCAGAAACTCTACAAGCCAGAAGAGAGTGGGGG
CCAATACTCAACATTCTTAAAGAAAAGAATTTTCAACCCAGAATTTCATATCCAGCCAAA
CTAAGCTTCATAAGTGAAGGAGAAATAAAATACTTTACAGACAAACAAATGCTGAGAGAT
TTTGTCACCAACAAGCCTGCCCTAAAAGAGCTCCTGAAGGAAGCACTAAACATGGAAAGG
AAAAACCAGTACCAGCCACTGCAAAAACATGCCAAATCG
>lcl|hg18_L1PA4_chr11_93529544_93535677
CTCCAAGAAATATGGGACTATGTGAGAAGACCAAATCTGCGTCTGATTGGTGTACCTGAA
AGTGACAGGGAGAATGGAACCAAGTAGGAAAACACTCTGCAGGATATTATCCAGGAGAAC
TTCCCCAATCTAGCAAGTCAGGCCAACATTCAGATTCAGGAAATACAGAGAACGCCACAA
AGATACTCCTCGAGAAGAGCAACTCCAAGACACATAATTGTCAGATTCACCAAAGTTGAA
ATGAAGGAAAAAATGTTAAGGGCAGCCAGAGAGAAAGGTGGGGTTACCCACCAAGGGAAG
CCCATCAGACTAACAGCTGATTTCTCGGCAGAAACTCTACAAGCCAGAAGAGAGTGGGGG
CCAATATTCAACATTCTTAAAGAAAAGAATTTTCAACCCAGAATTTCATATCCAGCCAAA
CTAAGCTTCATAAGCGAAGGAGAAATAAAATCCTTTACAGCAAAGCAAATGCTGAGAGAT
TTTGTCACCACCAGGCCTGCCCTAAAAGAGCTCCTGAAGGAAGCACTAAACATGGAAAGG
AACAAATGGTACCAGCCAATGCAAAAAAATGCCAAATTC
>lcl|hg18_L1PA4_chr11_5193814_5199939
CTCCAAGAAATATGGGACTATGTGAAAAGACCAAATCTACATCTAATTGGTGTAGCTGAA
AGTGATGGGGAGAATGGAACCAAGTTGGAAAACACTCTGCAGGATATTATCCAGGAGAAC
TTCCCCAATCTAGCAAGGCAAGCCCAAATTCACATTCAGGAAATACAGAGAACGCCACAA
AGATACTCCTAGAGAAAAGCAACTCCAAGACACATAACTGTCAGATTCACCAAAGTTGAA
ATGAAGGAAAAAATGTTAAGGGCAGCCAGAGAGAAAGGTCGGGTTACCCACAAAGGGAAG
CCCATCAGACTAACAGCTGATCTATCGGCAGAAACTCTACAAGCCAGAAGAAAGTGGGGG
CCAATATTCAACATTGTTAAAGAAAAGAATTTTCAACCCAGAATTTCATATCCAGCCAAA
CTAAGCTTCATAAGTGAAGGAGAAATAAAATCCTTTACAGACAAGCAAATGCTGAGAGAT
TTTGTCACCACCAGGCCTGCCCTACAAGAGCTCCTGAAGGAAGCACTAAACATGGAAAGG
AACAACTAGTATCAGCCACTGCAAAAACATGCCAAATTG
>lcl|hg18_L1PA4_chr11_42977493_42983644
CTCCGAGAAATATGGGACTATGTGAAAAGACCAAATCTACGTCTGACTGGTGTACCTGAA
AGTGATGGGGAGAATGGAACCAAGTTTGAAAA-ACTCTGCAGGATATTATCCAGGAGAAC
TTCCCCAATCTAGCAAGGCAGGCCAACATTCACTTTCAGGAAATACAGAGAATGCCACAA
AGATACTCCTCAAGAAGAGCAACTCCAAGACACATAATTGTCAGATTCACCAAAGTTGAA
ATGAAGGAAAAAATGTTAAGGGCAGCCAGAGAAAAAGGTCAGGTTACCCACAAAGGGAAG
CCCATCAGACTAACAGCAGATCTCTCGGCAGAAACTCTACAAGCCAGAAGAGAGTGGGGG
CCAATATTCAACATTCTTAAAGAAAAGAATTTTCAACCCAGAATTTCATATCCAGCCAAA
CTAAGCTTCATAATTGAAGGAGAAATAAAATCCTTTACGGATGAGCAAATGCTGAGAGAT
TTTGTCACCACCAGGCCTGCCCTAAAAGAGCTCCTGAAGGAAGCACTAAACATGGAAAGG
AACAACCGGTACCAGCCACTGCAAAAACATGCCAAATTG
>lcl|hg18_L1PA4_chr10_37221889_37228008
CTCCAAGAAATATGGGACTATGTGAACAGACCAAATCTACATCTGATTGGTGTACCTGAA
AGTGACGGGGAGAATGGAACCAAGTTGGAAAACACTCTGCAGGATATTATCCAGGAGAAC
TTCCCCAATCTAGCAAGGCAGGCCAACATTCACATTCAGGAAATACAGAGAATGCCACAA
AGATACTCCTCGAGAAGAGCAACTCCAAGACACATAATTGTCAGATTCACCAAAGTTGAA
ATGAAGGAAAAAATGTTAAGGGAAGCCAGAGAGAAAGGTCAGGTTGCCCACAAAGGGAAG
CCCATCAGACTAACAGTTGATGTCTCGGCAGAAACTCTACAAGCCAGAAGAGAGTGGGGG
CCAATATTCAACATTTTTAAAGAAAAGAATTTTCAATCCAGAATTTCACATCCAGGAAAG
CTAAGCTTCATAAGTGAAGGAGAAATAAAATACTTTACAGACAAGCCAATGCTGAGAGAT
TCTGTCACTAACAGGCCTGCCCTAAAAGAGCTCCTGAAGGAAGCACTAAATGTGGAAAGG
AACAACCAGTTCCAGCCACTGCAAAAACATGCCAAATTG
>lcl|hg18_L1PA4_chr11_86039303_86045449
CTCCAAGAAATATGGGACTCTGTGAAAAGACCAAATCTACGTCTGACTGGTATGCCTGAA
AGTGATGGGGAGAATGGAACCAAGTTGGAAAACACTCTGCAGGATATTATCCAGGAGAAC
TTCCCCAATCTAGCAAGGCAGGCCAACATTTAGATTCAGGAAATACAGAGAATGCCACAA
AGATACTCCTCGAGAAGAGCAACTCCAAGACACATAATTGTCAGATTCACCAAAGTTGAA
ATGAAGGAAAAAATGTTAAGGGCAGCCAGAGAAAAGGCTCGGGTTACCCACAAAGGGAAG
CCCATCAGACTAACAGCTGATCTCTCTGCAGAAACTCTACAAGCCAGAAGAGAGTGGGGG
TCAATATTCAACATTCTTAAAGAAAAGAATTTTCAACCCAGAATTTCATATCCAGCCAAA
CTAAGCTTCATAAGTGAAGGAGAAATAAAATACTTGAGAGACAAGCAAATGCTGAGAGAT
TTTGTCACCACCAGGCCTGCCCTAAAAGAGCTCCTGAGGGAAGCACTAAACATGGAAAGG
AACAACCAGTACCAGCCACTGCAAAAACATGCCAAAGTG
>lcl|hg18_L1PA4_chr11_82901215_82907355
CTCCAAGAAATATGGGACTATGTGAAAAGACCAAATCTACATCTGATTGGTGTACCTGAA
AGTGACGGGGAGAATGGAACCAAGTTGAAAAACACTCTGCAGGATATTATCCAGGAGAAC
TTCCCCAATCTAGCAAGGCAGGCCAACATTCAGATTCAGGAAATACAGAGAATGCCACAA
AGATACTCCTTGAGAAGAGCAACTCCAAGACACATAATTGTCAGATTCACCAAAGTTGTA
ATGAAGAAAAAAATGTTAAGGGCAGCCAGAGAGAAAGGTCAGGTTACCCA-AAAGGGAAG
CCCATCAGACTAACAGCGGATCTCTCGGCAGAAACTCTACAAGCCAGAAGAGAGACGGGC
CCAATATTCAACATTATTAAAGAAAAGAATTTTCAACCCAGAATTTCATATCCAGCCAAA
CTAAGCTTCATAAGTGAAGGAGAAATAAAATACTTTACAGACAAGCAAATGCTGAGAGAT
TTTGTCACCACCAGGCCTGCCCTACAAGAGCTCCTGAAGGAAGCACTAAACATGGAAATG
AACAACCGGTACCAGCCACTGCAAAATCATGCCAAATTG
>lcl|hg18_L1PA4_chr11_30156554_30162733
CTACAAGAAATATGGGACTATGTGAAAAGACCAAATCTACGTCTCATTGGTGTACCTGAA
AGTGACGGGGAGAATGGAACCAAGTTGGAAAACACTCTGCAGGATATTATCCAGGAGAAC
TTCCCCAATCTAGAAAGGCAGGCCAACATTCAAATTCAGGAAATACAGAGAACTCCACAA
AGATACTCTTTGAGAAGAGAAACTCCAAGACACAAAATTGTCAGATTCACCAAAGTTGAA
ATGAAGGAAAAAATGTTAAGGGCAGCCAGAGAGAAAGGTCAGGTTACCCACAAAGGGAAG
CCCATCAGACTAACAGCTGATCTCTTGGCAGAAACTCTACAAGCCAGAAGAGAGTGGGGG
CCAATATTCAACATTCTTAAAGAAAAGAATTTTCAACCCAGAATTTCATATCCAGCCAAA
CTAAGCTTCATAAGTTAAGGAGAAATAAAATACTTTACAGACAAGCAAATGCTGAGAGAT
TTTGTCACCACCAGGCCTGCCCTAAAAGAGCTCCTGAAGGAAGCACTAAACATGGAAAGG
AACAACTGGTACCAGCCACTGCAAAAACATGCCAAATTG
>lcl|hg18_L1PA4_chr10_33144798_33150907
CTTCAAGAAATATGGGACTACATGAAAAGACCAAATCTACGTCTGATTGGTGTACCCGAA
AGTGACAGGGAGAATGGAACCAAGTTGGAAAACACTCTGTAGGATATTATCCAGGAGAAC
TTCCCCAATCTAGCAAGGCAGGCCAACATTCAAATTCAGGAAATACAGAGAAAGCCACAA
AGATACTCCTCGAGAAGAGCAACTCCAAGACACATAATTGTCAGATTCACCAAAGTTGAA
ATGAAGGAAAAAATGTTAAGGGCAGCCAGAGAGAAAGGTCAGGTTACCCACAAAGGGAAG
CCCATCAGACTAACAGCTGATCTCTCAGCAGAAACTCTACAAGCCAGAAGAGAGTGGGGG
CCAATATTCAACATTCTTAAAGAAAAGAATTTTCAACTCAGAATTTCATATCCAGCCAAA
CTAAGCTTCATAAGTGAAGGAGAAATAAAATCCTTTACAGACAAGCAAATGTTGAGAGAT
TTTGTCACCACCAGGCCTGCCCTAAAAGAGCTACTGAAGGAAGCACTAAACATGGAAAGG
AACAACCGGTACCAGCCACGGCAAAAACATGCCAAATGG
>lcl|hg18_L1PA4_chr11_93743191_93749335
CTCCAAGAAATATGGGACTATGTGAAAAGACCAAATCTATGTCTCATTGGTGTACCTGAA
AATGACGGGTAGAATGGAACCAAGTTGGAAAACACTCTGCAGGATATTATCCAGGAAAAC
TTCCCCAATCTAGCAAGGCAGGCCAACATTCAAATCAAGGAAATACAGAGAATGCCACAA
AGATACTCCTCGAGAAGAGCAACTCCAAGACACATAATTGTCAGATTCACCAAAGTTGAA
ATGAAGGAAAAAATGTTAAGGGCAGTCAGAGAGAAAGGTCGGGTTACCCACAAAGGGAAG
CACATCAGACTAACAGCTGATCTCTTGGCAGAAACTCTACAAGAAAGAAGAGAGTGGGGG
CCAATATTCAACATTCTTAAAGAAAAGAATTTTCAACCCAGAATTTCATATCCAGCCAAA
CTAAGCTTCATAAGTGAAGGAGAAACAAAATCCTTTACAGACAAGCAAATGCTGAGAGAT
TTTGTCACCACCAGGCCTGCCCTAAAAGAGCTCCTGAAGGAAGCACTAAACATGGAAAGG
AACAACTGGTACCAGCCACTGCAAAAACATGCCAAATTG
>lcl|hg18_L1PA4_chr11_43631527_43637667
CTCCAAGAAATATGGGACTATGTGAAAAGACCAAATCTACGTCTAATTGGTGTACCTGAA
AGTGACGGGGAGAATGGAGCCAAGTTGGAAAACACTCTGCAGGATATTATCCAGGAGAAC
TTCCCCAATCTGGCAAGGCAGGCCAAC------ATTCAGGAAATACAGAGAACACCACAA
AGATACTCCTCAAGAAGAGCAACTCCAAGACACATAATTGTCAGATTCACTGAAGTTGAA
ATGAAGGAAAAAATGTTAAGGGTAGCCAGAGAGAAAGGTCGGGTTACCCACAAAGGGAAG
CACATCAGACTAACAGCTGATCTCTCAGCAGAAACTCTATAAGCCAGAAGAGACTGGGGG
TCAATATTCAACATTCTTAAAGGAAAGAATTTTCAACCCAGAATTTCATATCCAGCCAAA
CTAAGCTTCATAAGTGAAGGAGAAATAAAATACTTTACAGACAAGCAAATGCTGAGAGAT
TTTGTCACCACCAGGCCTGCCCTAAAAGAGCTCCTGAAGGAAGCACTAAACATGGAAAGG
AACAACTGGTACCAGCCACTGCAAAAACATGCCAAATTG
>lcl|hg18_L1PA4_chr11_8374620_8380749
CTCCAAGAAATATGGGACCATGTGAAAAGACCAAGTCTACGTCTGATTGGTGCACCTGAA
AGTGATGGGGAGAATGGAACCAAGTTGGAAAACACTCTGCACGATATTATCCAGGAGAAC
TTCCCCAATCTAGCAAGGCAGGCCAACATTCAAATTCAGGAAATACAGAGAATGCCACAA
AGATACTCCTCGAGAAGAGCAACTCCAAGACACATAATTGTCAGATTCACCAAAGTTGAA
ATGAAGGAAAAAATGTTAAGGGCAGCCAGAGGGAAAGGTCGGGTTACCCACAAGGTGAAG
CCCATCAGACTAACAGCTGATCTCTCAGCAGAAACTCTACAAGCCAGAAGACAGTGGGGG
CCAATATTCAACATTCTTAAAGCAAAGAATTTTCAACCCACAATTTCATATCCAGCCAAA
CTAAGTTTCATAAGTGAAAGAGAAATAAAATCCTTCACAGACAAGCAAATGCTGAGAGAT
TTTGTCACCACCAGGCCTGCCCTAAAAGAGCTCCCGAAGGAAGCACTAAACATGGAAAGG
AACAAAAGGTTCCAGCCAATGCAAAAACATGCCAAATTG
>lcl|hg18_L1PA4_chr11_85914573_85920675
CTCCAAGAAATATGGGACTATGTGAAAAGACCAAATCTATGTCTGACTGGTGTACCTGAA
AGTGACGGGGCGAATGGAACCAAGTTGGAAAATACTCTGCCGGATATTATACATGAGAAC
TTCCCCAATCTAGTCAGGAAGGTCAACATTCAAATTCAG---------AGAATGCCACAA
AGATAATCCTTGAGAAGAGCAACTCCAAGACACATAATTGTCAGATTCACCAAAGTTGAA
ATGAAGGAAAAAATGTTGAGGGCAGCCAGAGAGAAAGGTTGGGTTACCCACAAAGGGAAG
CCCATCAGACTAACAGCTGATCTCTTGGCAGAAACTCTACAAGCCAGAAGAGAGTGGGGG
CCAATATTCAACATTCTTAAAGAAAAGAATTTTCAAGCCAGAATTTCATATCCAGCCAAA
CT-AGCTTCATAAGTGAAGGAGAAATAAAATACTTCATAGACAAGCAAATGCTGAGAGAT
TTTGTCACCACCAGGCCTGCCCTACAAGAGCTCCTGAAGGAAGCACTAAACATGGAAAGG
AACAACCAGTACTAGCCACTGCACAAACACACAAAAATG
>lcl|hg18_L1PA4_chr11_42492774_42498923
CTCCAAGAAATATGGGACTATGTGAAAAGACCAAATCTACGTCTGATAGGTGTACCTGAA
AGTGATGGGGAGAATGGAACCAAGTTGGAAAACACTCTGCAGGATATTATCCAGGAGAAC
TTCCCCAATCTAGCAAGGCAGGCCAACATTCAAATTCAGGAAATACAGAGAATGCCACAA
AGATACTCCTCAAGAAGAGCAACTCCAAGACAAATAATTGTCAGATTCACCAAAGCTGAA
ATGAAGAAAAAAATGTTAAGGGCAGCCAGAGAGAAAGGTCGGGTTACCCACAAAGGGAAG
CCCATCAGACTAACAGCTGATCTCTCTGTGGAAACTCTACAAGCCAGAAGAGAGTGGGGG
CCAATATTCAACATTCTTAAAGAAAAGAATTTTCAACCCAGAATTTCATATCCAGCCAAA
CTAAGCTTCATAAGTGAAGGAGAAATAAAATCCTTTACAGACAAGCAAATGCTGAGAGAT
TTTGTCACCACCAGGCCTGCCCTAAAAGAGCTCCTGAAGGAAGCAGTAAACATGGAAAGG
AAAAACTGGTACCAGCCACTGCAAAAACAAGTAAAATTG
>lcl|hg18_L1PA4_chr11_113909234_113915378
ATCCAAGAAATATGGGACTATGTGAAAAGACCAAATCTACGTCTAATTGGTGTACCTGAA
AGTGACGGGGAGAATGGAACCAAGTTGGAAAACACTCTGCAGGATATTATCCAGGAGAAC
TTCCCCAATCTAGCAAGGCAGGCCAACATTCAAATTCAGGAAATACAGAGAACGCCACTA
AGATACTCCTAGAGAAGAGCAACTCCACGACACATAATTGTCAAATTCACCAAAGTTTAA
ATGAAGGAAAAAATGTTAAGGGCAGCCAGAGAGAAAGGTCGGGTTACCCACAAAGGGAAG
CCCATCAGACTAACAGCTGATCTCTTGCCAGAAACTCTACGAGCCAGAAGAGAGTGGGGA
CCAATATTCAAAATTCTTAAAGAAAAGAACTTTCAACCCAGAATTTCATATCCAACCAAA
CTAAGCTTCATAAGTGAAGGAGAAATACAATACTTTACAGACAAGCAAATGCTGAGAGAT
TTTGTCACCACCAGGCCTGCCCTAAAAGAGCTCCTGAAGGAAGCACTAAACATGGAAAGG
AGCAACCGGTACCAGCCACTGCAAAAACAAGCCAAATTG
>lcl|hg18_L1PA4_chr11_80922989_80929111
CTCCAAGAAATATGGGACTATGTGAAAAGACCAAATCTACATCTCATTGGTGTACCTGAA
AGTGATGGGGAGAATGGAACCAAGTTGGAAAACACTCTGCAGGATATTATCCAGGAGAAC
TTCCCCAATCTAGCAAGGCAGGCCAACATTCAAATTCAGGAAATACAGAGAACACCACAA
AGATACTCCTCAAGAAGAGCAACTCCAAGACACATAATTGTCAGATTCACCAAAGTTAAA
ATGAAGGAAAAAATGTTAACGGGAGCCAGAGAGGAAGGTTGGGTTACCCACAAAGGGAAG
CCCATCAGACTAACAGCAGATCTCTCAGCAGAAACTCTACAAGCCAGAAGAGAGTGGGTG
CCAATATTCAACATTCTTAAAG-AAAGAATTTTCAACCCAGAATTTCATATCCAGCCAAA
CTAAGCTTCATAAGTGAAGGAGAAATAAAATCCTTTACAGACAAGCAAATGCTGAGAGAT
TTTGTCA-CACCAGGCCTGCCCTAAAAGAGCTCCTGAAGGAAGCATTAAACATGGAAAGG
AACAACCGGTACCAGCCACTACAAAAACATGCCAAATTG
>lcl|hg18_L1PA4_chr11_29743792_29749941
CTCCAAGAAATATGGGACTATGTGAAAAGACCAAATCTACGTCTCATTGGTGTGCCTGAA
AGTGACGGGGAGAATGGAACCAAGTTGGAAAACACTCTGCAGGATATTATCCAGGAGAAC
TTTCCCAGTCTAGCAAGGCAGGCCAACATTCAAATTCAGGAAATACAGAGAACACCACAA
AGATACTCCTCGAGAAGAGCAACTCCAAGACACATAATTGACAGATTCACCAAAGTTGAA
ATGAAGGAAAAAATGTTAAGGGCAGCCAGAGAGAAAGGTCAGGTTACCCACAAAGGGAAG
CCCATCAGACTAACAGCTGATCTCTCAGCAGAAACTCTACAAGCCAGAAGAGAGTGGGGG
CCAATATTCAACATTCTTAAAGAAAAGAATTTTCAACCCAGAATCTCATATCCAGCCAAA
CTAAGCTTCATAAGTGAAGGAGAAATAAAATACTTTACAGACAAGCAAATGCTGAGAGAT
TTTGGCACCACCAGACCTGCCCTAAAAGAGCTCCTGAAGGAAGCACTAAACATGGAAAGG
AACAACTGGTACCAGCCACTGCAAAAACATGCCAAATTG
>lcl|hg18_L1PA4_chr11_31718878_31725017
CTACAAGAAATATGGGACTATGTGAAAAGACCAAAACTACGTCTGATTGGTGTACCTGAA
AGTGACGGTGAGAATGGAACCAAGTTGGAAAACACTCTGCAGGATATTATCCAGGAGAAC
TTCCCCAATCTAGCAAGGCAGGCCATCATTCAAATTCAGGAAATACAGAGAAAGCCACAA
AGATACTCCTTCAGAAGAGCAGTCTCAAGACACATAATTGTCAGATTCATCAAAGTTGAA
ATGAAGGAAAAAATGTTAAGGGCAGCCAGAGAGAAAGGTCGGGTTACCCACAAAGGGAAG
CCCATCAGACTAACGGCTGATCTCTCTGCAGAAACTCTACAAGCCAGAAGAGAGTGGGGG
CCAATATTCAACTTTCTTAAAGAAAAGAATTTTCAACCCAGAATCTCATATCCAGCTAAA
CTAAGCTTCATAAGTGAAGGAGAAATAAAATACTTTACAAACAAACAAATGCTGAGAGAT
TTTGTCACCACCAGGCCTGCCCTAAAAGAGCTCCTGAAGGAAGCACTAAACATGGAAAGG
ATCAACCAGTACGAGCCACTGCAAAAACATGCCAAATTG
>lcl|hg18_L1PA4_chr10_65866118_65872287
CTCCAAGAAATATGGGACTATGTGAAAAGACCAAATCTGCATCTGATTGGTGTACCTGAA
AGTGACAGGGAGAATGGAACCAAGTTGGAAAACACTCTGCAGGATA---TCCAGGAGAAC
TTCCCTAATCTAGCAAGGCAGGGCAACATTCAGATTCAGGAAATACAGAGAACGCCACAA
AGATACTCCTCGAGAAGAGCAACTCCAAGACACATAATTGTCAGATTCACCAAAGTTGAA
ATGAAGGAAAAAATGTTAAGGGCAGCCAGAGAGAAAGGTCGGGTTACCCACAAAGGGAAG
CCCATCAGACTAACAGCGGATCTCTTGGCAGAAACTCTATAAGCCAGAAGAGAGTGGGGA
CCGATATTCAACATTCTTAAAGAAAAGAATTTTCAACCCAGAATTTCATATCCAGCCAAA
CTAAGCTTCATAAGTGAAGGAGAAATAAAATCCTTTACAGACAAGCAAATGCTGAGAGAT
TTTGTCACCACCAGGCCTGCCCTAAAAGACCTCCTGAAGGAAGCACTAAACATGGAAAGG
AACAACCGGTACCAGCCACTGAAAAAACATGCCAAATTG
>lcl|hg18_L1PA4_chr11_115380856_115386984
CTCCAAGAAATATGGGACTATGTGAAAAGACCAAATCTACATCTGATTGGTGTACCTGAA
AGTGACGGGGAGAATGGAACCAAGTTGGAAAACACTTTGCAGGATATTTTCCAGGAGAAC
TT-CCCAATCTAGCAAGGCAGGCCAACATTCAAATTCAGGAAATACAGAGAACGCCACAA
AGATATTCCTCAAGAAGAGCAACTCCAAGACACATAATTGTCAGATTCACCAAAGTTGAA
ATGAAGGAAAAAATGTTAAGGGCAGCCAGAGAGAAAGGTCGGGTTACCCACAAAGGGAAG
CCCATCAGACTAACAGCTGATCTCTCGGCAGAAACTCTACAAGCCAGAAGAGAGTGGGGG
CAAATATTCAACATTCTT---------------CAACCCAGAATTTCATATCCAGCCAAA
CTAAGCTTCATAAGTGAAGGAGAAATAAAATACTTTACAGCCAAGCAAATGCTGAGAGAT
TTTATCACCACCAGGCCTGCCCTAAAAGAGCTCCTGAAGGAAGCACTAACCATGGAAAGG
AACAACCGGTACCAGCCACTGCAAAAACATGCCAAATTG
>lcl|hg18_L1PA4_chr11_30241267_30247410
CTCCAAGAAATATGGGACTATGTGAAAAGACCAAATCTACGTCTGATTGGTGTACCTGAA
AGTGACGGGGAGAATGGAACCAAGTTGGAAAACACTCTGCAGGATATTATCCAGGAGAAC
TTCCCCAATCTAGAAAGGCAGGCCAACATTCAAATTCAGGAAATACAGAGAACTCCACAA
AGATACTCCTCAAGAAGAGCAAGTCCAAGACACATAATTGTCAGATTCACCAAAGTTGAA
ATGAAGGAAAAAATGTTAAGGGCAGCCAGAGAGGAAGGTCAGGTTACCCACAAAGGGAAG
CCCATCAGACTAACAGCTGATCTCTCGGCAGAAACTCTGCAAGCCAGAAGAGAGTGGGGA
CCAATATTCAACATTCTTTAAGAAAAGAATTTTCAACCCAGAATCTCACATCCAGCCAAA
CTAAGCTTCATAAGTGAAGGAGAAATAAAATACTTTACAGACAAGCAAATGCTGAGAGAT
TTTGTCACCACCAGGCCTGCCCTAAAAGAGCTCCTGAAGGAAGCACTAAACATGGAAAGG
AACAACTGGTACCAGCCACTGCAAAAACATGCCAAATTG
>lcl|hg18_L1PA4_chr10_77572473_77578601
CTCCAAGAAATATGGGACTATGTGAAAAGACCAAATCTACGTCTGATTGGTGTACCTGAA
AGTGACGGGGAGAATGGAACCAAGTTGGAAAACACTCTGCAGGATATTATCCAGGAGAAC
TTCCCCAATCTAGCAAGGCAGGCCAACATTCAGATTCAGGAAATACAGAGAACGCCACAA
AGATACTCCTCAAGAGGAGCAACTCCAAGACACATAATTGTCAGATTCACCAAAGTTGAA
ATGAAGGAAAAAACGTTAAGGGCAGCCAGAGAGAAAGGTCGGGTTACCCACAAAGGGAAG
CCCATCAGACTAACAGCGGATCTCTCAGCAGAAACTCTGCAAGCCAGAAGAGAGTGGGGA
CCAATATTCAACATTCTT-AAGAAAAGAATTTTCAACCCAGAATTTCATATCCTGCCAAA
CTAAGCTTCATAAGTGAAGGAGAAATAAAATACTTTACAGACAAGCAAATGCTGAGAGAT
TTTGTCACCAGCAGGCCTGCCCTAAATGAGCTCCTGAAGGAAGCACTAAACATGGAAAGG
AACGACCGGTACCAGCCACTGCAAAAACATGCCAAATTG
>lcl|hg18_L1PA4_chr11_114181157_114187280
CTCCAAGAAATATGGGACTATGTGAAAAGACCAAATCTACGTCTGATTGGTGTACCTGAA
AGTGATGGGGAGAATGGAACCAAGTTGGAAAACACTCTGCAGGATATTATCCAGGAGAAC
TTCCCCAATCTAGCAAGGCAGGCCAACATTCAGATTCAGGAAATACAGAGAACGCCACAA
AGATACTCCTTGAGAAGAGCAACTCCAAGACACGTAATTGTCAGATTCACCAAAGTTGAA
ATGAAGGAAAAAATGTTAAGGGCAGCCAGAGAGAAAAGTCGGGTTACCCACAAAGGGAAG
CCCATCAGACTAACAGCTGATCTCTCGCCAGAAACTCTACGAGCCAGAAGAGAGTGGGGA
CCAATATTCAAAATTCTTAAAGAAAAGAACTTTCAACCCAGAATTTCATATCCAACCAAA
CTAAGCTTCATAAGTGAGGGAGAAATAAAATACTTTACAGACAAGCAAATGCTGAGAGAT
TTTGTCACCACCAGGCCTGCCCTAAAAGAGCTCCTGAAGGAAGCACTAAACATGGAAAGG
AACAACCAGTACCAGCCACTGCAAAAACATGCCAAACTG
>lcl|hg18_L1PA4_chr11_115342862_115349044
CTCCAAGAAATATGGGACTATGTGAAAAGACCAAATCTACATCTGATTGGTGTACCTGAA
AGTGACAGGGTGAATGGAACCAAGTTGGAAAACACTCTGCAGGATATTATCCAGGAGAAC
TT-CCCAATCTAGCAAGGCAGACCAACATTCAAATTCAGGAAATACAAAGAACGCCACAA
AGATACTCCTTGAGAAGAGCAACTCCAAGACACATAATTGTCAGATTCACCAAAGTTGAA
ATGAAGGAAAAAATGTTAAGGGCAGCCAGAGAGAAAGGTCGGGTTACCCACAAAGGGAAG
CCCATCAGACTAACAGCTGATCTCTCAGCAGAAACTCTACAAGCCAGAAGAGAGTGGAGG
CCAATATTCAACATTCTTAAAGAAAAGAATTTTCAACCCAGAATTTCATATCCAGCCAAA
CTAAGCTTCATAAGTGAAGGAGAAATAAAATACTTTACAGACAAGCAAATGCTGAGAGAT
TTTATCACCACCAGGCCTGCCCTAAAAGAGCTCCTGAAGGAAGCACTAAACATGGAAAGG
AACAACTGGTACCAGCCACTGCAAAAACGTGCCAAATTG
>lcl|hg18_L1PA4_chr11_99410910_99417065
CTCCAAGAAATATGGGACTATGTGAAAAGACCAAATCTATGTCTGATTAGTGTACCTGAA
AGTGACGGGGAGAATGGAACCAAGGTGGAAAACACTCTGCAGGATACTACCCAGGAGAAC
TTCCCCAATCTAGCAAGGCAGGCCAACATTCAAATTCAGGAAATACAGAGAATGCCATAA
AGATACTCCTCGAGAAGAGCAACTCCAAGACACATATTTGTCAGATTCACCAAAGTTGAA
ATGAAGGAAAAAATGTTAAGGGCAACCAGAGAGAAAGGTCGGGTTACCCTCAAAGGGAAG
CCCATCAGACAAACAGCTGATCTCTGGGCAGAAACTCTACAAGCCAGAAGAGAGTGGGGG
CCAATATTCAACATTCTTAAAGAAAAGAATTTTCAACCTAGAATTTCATATCCAGCCAAA
TTAAGCTTCATAAGTAAAGGAGAAATAAAATACTTTACAGACAAGCAAATGTGGAGAGAT
TTTGTCACTACCAGGCCTGCCCTAAAAGAGCTACTGAAGGAAGCACTAAACATGGAAAGG
AACAACCGGAACCAGCCACTGCAAAAACATGCCAAGTTG
>lcl|hg18_L1PA4_chr11_13372669_13378816
CTCCAAGAAATATGGGACTATGTGAAAAGACCAAATCTACGTCTCATTGGTGTACCTGAA
AGTGATGGGGAGAATGGAACCAAGTTGGAAAACACTCTGCAGGATATTATCCAGGAGAAC
TTCCCCAATCTAGCAAGGAAGGCCAACATTCAAATTCAGGAAATACAGAGAACGCCACAA
AGATACTCCTCGAGAAGAGCAACTCCAAGACACGTAATTGTCAGATTCACCAAAGTTGAA
ATGAAGGAAAAAATGTTAAGGGCAGCCAGAGAGAAAGGTCGGGTAACCCACAAAGGGAAG
CCCATCAGACTAACAGCTGATCTCTCAGCAGAAACTCTACAAGCCAGAAGAGAGTGGGGG
CCAATATTCAACATTCTTAAAGAAAAGAATTTTCAACCCAGAATTTCATATCCAGCCAAA
CTAAGCTTCATAAGTGAAGGAGAAATAAAATCCTTTACAGACAAGCAAATGCTGAGAGAT
TTTGTCACCACCAGGCCTGCCCTACAAGAGCTCCTGAAGGAAGCACTAAATATGGGAAGG
AACAACCAGTACCAGCCACTGCAAAAACATGCCAAATTG
>lcl|hg18_L1PA4_chr10_64379393_64385533
CTCCAAGAAATATGGGACTATGTGAAAAGACCAAATCTACCTCTAATTGGTGTACCTGAA
AGTGACATGGAGAATGGAACCAAGTTGGAAAACACTCTGCAGGATATAATCCAGGAGAAC
TTCCCCAATCTAGCAAGGCAGGCCAACATTCAAATTCAGGATATACAGAGAACACCACAA
CAATACTCCTCGAGAAGAGCAACTCCAAGACACATAATTGTCAGATTCACCAAAGTTGAA
AGGAAGGAAAAAATGTTAAGGGCAGCCAGAGAGAAAGGTCGGGTTACCTGCAAAGGGAAG
CCCAACAGACTAACAGCTGATCTCTCCACAGAAACTCTACAAGCCAGAAGAGAGTGGGGG
CCAATATTCAACATTCTTAAAGAAAAGAATTTTCAACCCAGAATTTCATATCTGGCCAAA
CTAAGCTTCATAAATGAAGGAGAAATAAAATACTTTACAGACAAGCAAATGCTGAGAGAT
TTTGTCACCACCAGGCCTGCCCTAAAAGAGCTCCTGAAGGAAGCACTAAACATGGAAAGG
AACAACCCATACCAGCCACTGGAAAAACATGCCAAATTG
>lcl|hg18_L1PA4_chr10_80106215_80112414
CTCCAAGAAATATGGGACTATGTGAAAAGACCAAATCTACGTCTAATTGGTGTACCTGAA
AGTGATGGGGAGAATGGAACCGAGTTGGAAAACACTCTGCAGGATATTATCCAGGAGAAC
TTCCCCAATCTAGCAAGGCAGGCCAACATTCAAATTCAGGAAATGCAGAGAATGCCACAA
AGATACTCCTCGAGAAGAGCAACTCCAAGACACATAATTGTCAGATTCACTAAAGTTGAA
ATGAAGGAAAAAATGTTAAGGGCAGCCAGAGAAAAAGGTCGGGTTACCCACAAAGGGAAG
CCCATCAGACTAACAGTGGATCTCTCGGCAGAAACTCTATAAGCCAGAAGAGAGTGGGGG
CCAATATTCAACATTCTTAAAGAAAAGAATTTTCAACCCAGAATTTCATATCCAGTCAAA
CTAAGCTTCATAAGTGAAGGAGAAATAAAATCCTCCACAGACAAGCAAATGCTGAGAGAT
TTTGTCACCATCAGGCCTGCCCTAAATGAGCTCCTTAAGGAAGCACTAAACATGGAAAGG
AACAACCGGTACCAGCCACTGCAAAAACATGCCAAATTG
>lcl|hg18_L1PA4_chr11_125086611_125092755
CTCCAAGAAATATGGGACTATGTGAAAAGACAAAATCTACGTCTAATTGGTGTACCTGAA
AGTGACGGGGAGAATGGAACCAAGTTGGAAAACACTCTGCAGGATATTATCCAGGAGAAC
TTCCCCAATCTAGCAAGGCAGGCCAACATTCAAATTCAGGAAATACAGAGAACACCACAA
AGATACCCCTTGAGAAGAGCAACTCCAAGACACATAATTGTCAGATTCACCAAAATTGAA
ATGAAGAAAAAAATGTTAAGGGCAGCCAGAGAGAAAGGTTGGGTTACCCACAAAGGGAAG
CCCATCAGACTAACAGCAGATCTCTCGGCAGAAACTCTACAAGCCAGAAGAGAGTGGGGG
CCAATATTCAACATTCTTAAAGAAAAGAATTTTCAACACAGAATTTCATATCCAGCCAAA
CTAAGCTTCATAAGTGAAGGAGAAATAAAATCCTTTACAGACAAGCAAATGCTGAGACAT
TTTGTCACCACCAGGCCTGCCCTAAAAGAGCTCCTGAAGGAAGCACTAAACATGGAAAGG
AACAACTGGTACCAGCCACTGCAAAAACATGCCAAATTG
>lcl|hg18_L1PA4_chr11_98953787_98959914
CTCCAAGAAATATGGCACTATGTGAAAAGACAAAATCTATGTCTAATTGGTGTACCTGAA
AGTGACGGGGAGAATGGAGCCAAGTTGGAAAACACTCTGCAGGATATTATCCAGGAGAAC
TTCTCCAACCTAGCAAGGCAGGCCAACATTCAAATTCAGGAAATAAAGAGAATGGCACAA
AGATACTCCTCGAGAAGAGCAACTCCAAGACACATAATTGTCAGATTCATCAAAGTTGAA
ATGAAGGAAAAAATGTTAAGGGCAGCCAGAGAGAAAGGTCGGGTTACCCACAAATGGAAG
CCCATCAGACTAACAGCTGATCTCTCGGCAGAAACTCTACAAGCAAGAAGAGAGTGGGGG
CCAATATTCAACATTCTTAAAGAAAAGAATTTTCAACCCAGAATTTCATATCCAGCCAAA
TTAAGCTTCATAAGTGAAGGAGAAATAAAATACTTTACAGACAAGCAAATGTTGAGAGAT
TTTGTCACCACCAGGCCTGCCCTAAAAGAGCTCCTGAAGGAAGTACTAAACATGGAAAGG
AACAACTGGTACCAGCCACTGCAAAAACATGCCAAATTG
>lcl|hg18_L1PA4_chr11_10204456_10210577
CTCCAAGAAATAAGGGACTATGTGAAAAGACCAAATCTATGTCTGATTGGTGTACCTGAA
AGTGACGGGGAGAATGGAACCAAGTTGGAAAACACTCTGCAGGATATTATCCAGGAGAAC
TTCCCCAATCTAGCAAGGCAGGCCAACATTCAAATTCAGGAAATACAGAGAACGCCACAA
AGATACTCCTTGAGAAGAGCAACTCCAAGATACATAACTGTCAGATTCACCAAAGTTGAA
ATGAAGGAAAAAATGTTAAGG-CAGCCAGAGAGAAAGGTCGGGTTACCCACAAAGGGAAG
CCCATCAGACTAACAGCGGATCTCTCAGCAGAAACTCTACAAGCCAAAAGAAACTGAGGG
CCAACATTCAACATTCTTAAAGAAAAGAATTTTCAACCCAGAATTTCATATCCAGCCAAA
CTAAGCTTCATAAGTGAAGGAGAAATAAAATCCTTTACAGACAAGCAAATGCTGAGAGAT
TTTGTCGCCACCAGGCCTGCCCTAAAAGAGCTCCTGAGGGAAGCACTAAACATGGAAAGG
AACAACCGGTACCAGCCACTGCAAAAACATGCCAAATTG
>lcl|hg18_L1PA4_chr12_103306473_103312613
CTCCAAGAAATATGGGACTATGTGAAAAGACCAAATCTACATCTGATTGGTGTACCTGAA
AGTGACGGGGAGAATGGAACCAAGTTGGAAAACAGTCTGCAGGATATTATCCAGGAGAAC
TTCCCCAATCTAGCAAGGCAGGCCAACATTCAAATTCAGGAAATACAGAGAATGCCACAA
AGATACTCCTCGAGAAGAGCAACTCCAAGACACATAATTGTCAGATTCACCAAAGTTGAA
ATGAAGGAAAAAATGTTAAGGGAAGCCAGAGAGAAAGGTCAGGTTACCCACAAAGGGAAG
CCCATCAGGCTAACAGCTGATCTCCTGGCAGAAACTCTACAAGCCAGAAGAGAGTGGAGG
CCAATATTCAACATTCTTAAAGAAAAGAGTTTTCAACCCAGAATTTCATATCCAGCCAAA
CTAAGCTTCATAAGTGAAGGAGAAATAAAATCCTTTACAGACAAGCAAATGCTGAGAGAT
TTTGTCACCACCAGGCCTGCCCTAAAAGAGCTCCTGAAGGAAGCACTAAACATGGAAAGG
AACAACTGGTACCAGCCACTGCAAAAACATGCCAAATTG
>lcl|hg18_L1PA4_chr11_62837049_62843173
CTCCAAGAAACATGGGACTATGTGAAAAGACCAAATCTACGTCTGATTGGTGTGCCTGAA
AGTGACGGGGAGAATGGAACCAAGTTGGAAAACACTCTGCAGGATATTATCCAGGAGAAC
TTCCCCAATCTAGCAAGGCAGGCCAACATTCAGATTCAGGAAATACAGAGAATGCCACAA
AGATACCCCTCGAGAACAGCAACTCCAAGACACATAATTGTCAGATTCACCAAAGTTGAA
ATGAAGGAAAAAATGTTAAGGGCAGCCAGAGAGAAAGGTCGGGTTACCCACAAAGGGAAG
CCCATCAGACTAACAGTGGATCTGTCGCCAAAAACACTACAAGCCAGAAGAGAGTGGGGG
CCAATATTCAACATTCTT-----CAAGAATTTTCAACCCAGTATTTCATATCCAGCCAAA
CTAAGCTTCATAAGTGAAGGAGAAATAAAATACTTTACAGACAAGCAAATGCTGAGAGAT
TTTGTCACCACCAGGCCTGCCCTAAAAGAGCTCCTGAAGGAAGCACTAAACATGGAAAGG
AACAACCGATACCAACCACTGCAAAATCATGCCAAATTA
>lcl|hg18_L1PA4_chr11_76352526_76358647
CTCCAAGAAATATGGGACT--GTGAAAAGACCAAATCTACGTCTGATTGTTGTACCTGAA
AGTGACAGGGAGAATGGAACCAAGTTGGAAAACACTCTGCAGGATATTATCCAGGAGAAC
TTCCCCAATCTAGCAAGGCAGGCCAACATTCAAATTCAGGAAATACAAAGAATGCCACAA
AGATACTCCTCGAGAGGAGCAACTCCAAGACACATAACTCTCAGATTCACGAAAGCTGAA
ATGAAGGAAAAAATGTTAAGGGCAGCCAGACAGAAAGGTAGGGTTACCCACAAAGGGAAG
CCCATCAGACTAACAGCTGATCTCTCAGCAGAAACTCTACAAGCCAGAAGAGAGTGGGGG
CCAATATTCAACATTCTTAAAGGAAAGAATTTTCAACACAGAATTTCATATCCAGCCAAA
CTAAGCTTCATAAGTGAAGGAGAAATAAAATCCTTTACAGACAAGCAAATGCTGAGAGAT
TTTGTCACCACCAGCCCTGCCCTAAAAGAGCTCCTGAAGGAAGCACTAAACATGGAAAGG
AACAACCGGTACCAGCCACTGCAAAAACATGCCAAATTG
>lcl|hg18_L1PA4_chr11_6882396_6888528
CTCCAAGAAATATGGGACTATGTGAAAAGACCAAATCTACATCTGATTGGTGTACCTGAA
AGCGACGGGGAGAATGGAACCAAGTTGGAAAACACTCTGCAGGATATTATCCAGGAGAAC
TTCCCCAATCTAGCAAGCCAGGCCAACATTCAGATTCAGGAAATACAGAGAACGCCACAA
AGATACTCCTCAAGAAGAGCAACTCCAAGACACATAATTGTCAGATTCACCAAAATTGAA
ATGAAGGAAAAAATGTTAAGGGCAGCCAGAGAGAAAGGTCGGGTTACCCACAAAGGGAAG
CCCATCAGACTAACAGCTGATCTCTCGGCAGAAACTCTACAAGCCAGAAGAGAGTGGGGG
CCAATATTCAACATTCTTAAACAAAAGAATTTTCAACCCAGAATTTCATATCCAGCCAAA
CTAAGCTTCATACGTGAAGGAGAAATAAAATACTTTACAGACAAGCAAATGCTGAGAGAT
TTTGTCACCACCAGGCCTGCCCTAAAAGAGCTCCTGAAGGAAGCACTAAACATGGAAAGG
AACAACCGGTACCAACCACTGCAAAAACATGCCAAATTG
>lcl|hg18_L1PA4_chr11_62942780_62948967
CTCCAAGAAATATGGGACTATGTGAAAAGACCAAATCTACGTCTGATTGGTGTACCTGAA
AGTGATGGGGAGAATGGAACCAAGTTGGAAAACACTCTGCAGGATATTATCCAGGAGAAC
TTCCCCAATCTAGCAAGGCAGGCCAACGTTCAGATTCAGGAAATACAGAGAACGCCACAA
AGATACTCCTCGAGAAGAGCAACTCCAAGACACATAATTGTCAGATTCACCAAAGTTGAA
ATGAAGGAAAAAATGTTAAGGGCAGCCAGAGAGAAAGGTCGGGTTACCATCAAAGGGAAG
CCCATCAGACTAACAGCGGATCTCTCGGCAGAAACCCTACAAGCCAGAAGAGAGTGGGGG
CAAATATTCAACATTCTTAAAGAAAAGAATTTTCAACCCAAAATTGCATATCCAGCCAAA
ATAAGCTTCATAAGTGAAGGAGAAATAAAATACTTTACAGACAAGCAAATGCTGAGAGAT
TTTGTCACCACCAGGCCTGCCCTAAAAGAGCTCCTGATGGAAGCACTAAACATGGAAAGG
AACAACCGGTATCAGCCACTGCAAAAACATGCCAAATTG
>lcl|hg18_L1PA4_chr10_81705902_81712046
CTCCAAGAAATATGGGACTATGTGAAAAGACCAAATCTATGTCTGATTGGTGTACCTGAA
AGTGACATGGAGAATGGAACCAAGCTGGAAAACACTCTGCAGGATATTATCCAGGAGAAC
TTCCCCAATGTAGCAAGGCAGGCCAACATTCAAATTCAGGAAATACAGAGAACGCCACAA
AGATACTCCTCGAGAAGAGCAACTCCAAGACACATAATTGTCAGATTCACCAAAGTTGAA
ATGAAGGAAAAAATGTTAAGGACAGCCAGAGAGAAAGGTCGGGTTACCCACAACGGGAAG
CCCATCAGACCAACAGTGGATCTCTCAGCAGAAACTCTACAAGCCAGAAGAGAGTGGGGG
CCAATATTCAGCATTCTTAAAGAAAAGAATTTTCAACCCAGAATTTCATATCCAGTCAAA
CTAAGCTTCATAAGTGAAGGAGAAATAAAATACTTTACAGACAAGCAAATGCTGAGAGAT
TTTGTCAACACCAGGCCTGCCCTAAAAGAGCTCCTGAAGGAAGCACTAAACATGGAAAGG
AACAACTGGTACCAGCCACTGCAAAAACATGCCAAAATG
>lcl|hg18_L1PA4_chr11_70899742_70905892
CTCCAAGAAATATGGGACTATGTGAAAAGACCAAATCTACATCTGATTGGTGTACCTGAA
AGTGACGGGGAGAATGGAACCAAGTTGGAAAACACTCTGCAGGATATTTTCCAGGAGAAC
TTCCCCAATCTAGCAAGGCAGGCCAACTTTCAGATTCAGGAAATACAGAGAACGCCACAA
AGATACTCCTTGAGAAGAGCAACTCCAAGACACATAATTGTCAGATTCACCAAAGTTGAA
ATGAAGGAAAAAATGTTAAGGGCAGCCAGAGAGAAAGGTCGAGTTACCCACAAAGGGAAG
CCCGTCAGACTAACAGCAGATCTCTCGGCAGAAACTCCACAAGCCAGAATAGAGTGAGGG
CCAATATTCAACATTCTTAAAGAAAAGAATTTTCAACCCAGAATTTCATATCCAGCCAAA
CTAAGCTTCATAAGTGAAGGAGAAATAAAATACTTTACAGACAAGCAAATGCTGAGAGAT
TTTGTCACTACCAGGCCTGCCCTAAAAGAGCTCCTGAAGGAAGCGCTAAACATGGAAAGG
AACAACCAGTACTAGCCACTGCAAAAACATGCCAAAATA
>lcl|hg18_L1PA4_chr11_16498613_16504765
CTCCAAGAAATATGGGACTATGTGAAAAGACCAAATCTACGTCTGATTCGTGTACCTGAA
AGTGACAGGAAGAATGGAACCAAGTTGGAAAACACTCTGCAGGATATTATCCAGGAGAAC
TTCCCCAATCTAGCAAGGCAGGCCAACATTCACATTCAGGAAATACAGAGAACGCCACAA
AGATACTCCTCAAGAAGAGCAACTCCAAGACACATAATTGTCAGATTCACCAAAGTTGAA
ATGAAGGAAAAAATGTTAAGGGCAGCCACAGAGAAAGGTCGGGTTACCCACAAAGGGAAG
CCCATCAGACTAACAGCGGATCTCTTGGCAGGAACTCTACAACCCAGAAGACAGTGGGGG
CCAATATTCAATATTCTTAAAGAAAAGAATTTTCAACCCAGAATTTCATATCCAGCCAAA
CTAAGCTTCATAAGTGAAGGAGAAATAAAATCCTTTACAGAGAAGCAAATGCTGAGAGAT
TTTGTCATCACCAGGCCTGCCCTAAAAGAGCTCCTGAAGGAAGCACTAAACATGGAAAGG
AACAACCAGTACCAGCCACTGCAAAATCATGCCAAAATG
>lcl|hg18_L1PA4_chr11_127515163_127521319
CTCCAAGAAATATGGGACTATGTGAAAAGACCAAATCTACGTCTGATTGGTGTACCTGAA
AGTGACAGGGAGAATGGAACCAAGTTGGAAAACACTCTGCAGGATATGATCCAGGAGAAC
TTCCCCAATCTAGCAAGGCAGGCCAACATTCAGGTTCAGGAAATACAGAGAATGCCACAA
AGATACTCCTCGAGAAGAGCAACTCCAAGACACATAATTGTCAGATTCACCAAAGTTGAA
ATGAAGGAAAAAATGTTAAGGGCAGCCAGAGAGAAAGGTCGGGTTACCCACAAAGGGAAG
CCCATCAGACTAACAGCGGATCTCTCGGCAGAAACTCTACATGCCAGAAGAGAGTGGGGG
CCAATATTCAACATTCTTAAAGTAAAGAATTTTCAACCCAGAATTTCATATCCAGCCAAA
CTAAGCTTCATAAGTGAAGGAGAAATAAAATACTTTACAGACAAGCAAATGCTCAGAGAT
TTTGTCACCACCAGGCCTGCCCTAAAAGAGCTCCTGAAGGAAGCACTAAACGTGGAAAGG
AACAACCAGTACCAGCCACTGCAAAATCATGCCAAATTG
>lcl|hg18_L1PA4_chr11_131695265_131701287
CTCCAAGAAATATGGGACTATGTGAAAAGACCAAATCTACCTCTGATTGGTGTACCTGAA
AGTGATGGGAAGAATGGAACCAAGTTGGAAAACATTCTGCAGAATATTATCCAGGAGAAT
TTCCCCAATCTAGCAAGGCAGGCCAACATTCAGATTCAGGAAATACAGAGAATGCCACAA
AGATACTCCTCGAGAAGAGCAACTCCAAGACACATAATTGTCAGATTCACCAAAGTTGAA
ATGAAGGAAAAAATGTTAAGGGCAGCCAGAGAGAAAGGTCGGGTTACCCTCAAAGGGAAG
CCCATCAGACTAACAGCGGATCTCTCGGCAGAAACCCTACAAGCCAGAAGAGAGTGGGGG
CCAATATTCAACATTCTTAAAGAAAAGAATTTTCAACCCAGAATTTCATATCCAGCCAAA
CTAAGCTTCATAAGTGAAGGAGAAATAAAATACTTTACAGACAAGCAAATGCTGAGAGAT
TTTGTCACCACCAGGCCTGCCCTAAAAGAGCTCCTGAAGGAAGTGCTAAACATGGAAAGG
AACAACTGGTACCATCCACTGCAAAAACAGGCCAAAATG
>lcl|hg18_L1PA4_chr11_88359812_88365843
CTCCAAGAAATATGGGACTATGTGAAAAGACCAAATCTACGTCTGATTGGTGTACCTGAA
AGTGACGGGGAGAATGGAACCAAGTTGGAAAACACTCTGCAGGATATTATCCAGGAGAAC
TTCCCCAATCTAACAAGGCAGGCCAACATTCAGACTCAGGAAATACAGAGAACGCCACAA
AGATACTCCTCGAGAAGAGCAACTCCAAGACACATAACTGTCAGATTCACCAAAGTTGAA
ATGAAGGAAAAAATGTTAAGGGCAGCCAGAGAGAAAGGTCGGGTTACCCTCAAAGGGAAG
CCCATCAGACTAACAGCGGATCTCTCGGCAGAAACCCTACAAGCCAGAAGAGAGTGGAGG
CCAATACTCAACATTCTTAAAGAAAAGAATTTTCAACCAAGAATTTCATATCCAGCCAAA
CTAAGCTTCATAAGTGAAGGAGAAATAAAATCCTTTACAGACAAGCAAATGCTGAGAGAC
TTTGTCACCACCAGGCCTGCCCTAAAAGAGCTCCTGAAGGAAGTGCTAAACATGGAAAGG
AACAACCGGTACCAGCCGCTGCAAAATCATGCCAAAATG
>lcl|hg18_L1PA4_chr10_82631205_82637340
CTCCAAGAAATATGGGACTATGTGAAAAGACCAAATCTACATCTGATTGGTGTACCTGAA
AGTGATGGGGAGAATGGAACCAAGTTGGAAAACACTCTGCAGGATATTATAC---AGAAC
TTCCCCCATCTAGCAAGGCAGGCCAACATTCAAATTCAGGAAATACAGAGAATGCCACAA
AGATACTCCTTGAAAAGAGCAACTCCAAG--ACATAATTGTCAGATTCACCAAAGCTGAA
ATGAAGGAAAAAATGTTAAGGGCAGCCAGAGAGAAAGGTCGGGTTACCCACAAAGGGAAG
CCCATCAGACTAACAGCGGATCTCTCAGCAGAAACTCTACAAGCCAGAAGAGAGTGGGGG
CCAATATTCAACTTTCTTAAAGAAAAGAATTTTCAACCCAGAATTGCATATCCAGCCAAA
CTAAGCTTCATAAGTGAAGGATAAATAAAATCCTTTACAGACAAGCAAATGCTGAGAGAT
TCTGTCACCATCAGGCCTGCCCTACAAGAGCTCCTGAAGGAAGCACTAAACATGGAAAGG
AACAACCGGTACCAGCCTCTGCAAAAACATGCCAAATTG
>lcl|hg18_L1PA4_chr11_74276131_74282258
CTCCAAGAAATATGGGACTATGTGAAAAGACCAAATCTACGTCTGATTGGTGTACCTGAA
AGTTACGGGGAGAATGGAA-CAAGTTGGAAAACACTCTGCAGGATATTATCCAGGAGAAC
TTCCCCAACCTAGCAAGGCAGGCCAACATTCAAATTCAGGAAATACACAGAACGCCACAA
AGATACTCCTCGAGAAGAGCAACTCCAAGATACATAATTGTCAGATTCACCAAAGTTGAA
ATGAAGGAAAAAATGTTAGGGGCAGCCAGAGAGAAAGGTCGGGTTACCCTCAAAGGGAAG
CCCATCAGACTAACAGCTGATCTCTTGACAGAAACTCTACAAGCCAGAAGAGAGTGGGGG
CCAATATTCAACATTCTTAAAGAAAAGAATTTTCAACCCAGAATTTCATATCCAGCCAAA
CTAAGCTTCCTAAGTGAAGGAGAAATAAAATCCTTTACAGACAAGCAAATGCTGAGAGAT
TTTGTCACCACCAGGCCTG-CCTAAAAGAGCTCCTGAAGGAAGCACTAAACATGGAAAGG
AACAACCAGTACCAGCCACTGCAAAAACATGCCAAATTG
>lcl|hg18_L1PA4_chr10_95270721_95276842
CTCCAAGAAATATGGGACTGTGTGAAAAGACCAAATCTATGTCTGACTGGTGTACCTGAA
AGTGACGAGGAGAATGCAACCAAATTGGAAAACACTCTGCAGGATATTATCCAGGAGAAC
TTCCCCAGTCTAGCAAGGCAGGCCAACATTCAAATTCAGGAAATACAGAGAATGCCACAA
AGATACTCCTCGAGAAGAGCAACTCCAAGACACATAATTGTCAGATTCACCAAAGTTGAA
ATGAAGGAAAAAATGTTAAGGGCAGCCAGAGAGAAAGGTCGGGTTACCCACAAAGGGAAG
CCCATCAGACTAACAGCTGATCTCTCAGCAGAAACTGTACAAGCCAGAAGAGAGTGGGGG
TCAATATTCAACATTCTTAAAGAAAAGAATTTTCAACCCAGAATTTCATATCCAGCCAGA
GTAAGCTTCATAAGTGAAGGAAAAATAAAATCCTTTACAGACAAGCAAATGCTGAGAGAT
TTTGTCACCACCAGGCCTGCCCTACAAGAGCTCCTAAAGGAAGCACTAAACGTGGAAAGG
AACAACCAGTACCAGCCACTGCAAAAACATGCCAAATTG
>lcl|hg18_L1PA4_chr10_50593007_50599111
CTCCAGGAAATATTGGACTATGTGAAAAGACCAAATCTACGTCTGATTGGTGTACCTGAA
AGTGACGGGGAGAATGGAACCAAGTTGGAAAACACTCTGCAGGTTATTATCCAGGAGAAC
TTTCCCAACCTACCAAGGCAGGCCAACATTCAGATTCAGGAAATACAGAGAACACCACAA
AGATACTCCTCGAGAAGAGCAACTCCAAGACACATAATTGTCAGATTCACCAAAGTTGAA
ATGAAGGAAAAAATGTTAAGGGCAGCCAGAGAGAAACCTCGGGTTACCCACAAAGGGAAG
CCCATCAGACTAACAGCTGATCTCTCGGCAGAAACTCTACAAGCCAGAAGAGAGTGGGGG
CCAATATTCAACATTCTTAAAGAAAAGAATTTTCAACCCAGAATTTCATATCCAGCCAAA
CTAAGCTTCATAAGTGAAGGAGAAATAAAATACTTTACAGACAAGCAAATGCTGAGAGAT
TTTGTCACCACCAGGCCTGCCCTACAAGAGCTCCTGAAGGAAGCACTAAACATGGAAAGG
AACACTCAGTACCAGCCACGGCAAAAACATGCCAAATTG
>lcl|hg18_L1PA4_chr11_74507991_74514159
CTCCCAGAAATATGGGACTATGTGAAAAGACCAAATCTACGTCTGATTGGTGTACCTGAA
AGTCACGGGGAGAATGGAACCAAGCTAGAAAACACTCTTCAGGATATTATCCAAGAGGTC
TTCCCCAATCTAGAAAGGCAGGCCAACATTCAAACTCAGGAAATACAGACAATGCCATAA
AGATACTCCTCGAGAAGAGCAACCCCCAGACACATAATTGTCAGATTCACCAAGGTTGAA
ATTAAGGAAAAAATGTTAAGGGCAGCCAGAGAGAAAGGTTGGGTTACCCACAAAGGGAAG
CCCATCAGACTAATAGTGGCTCTCTTGGCAGAAACCCTACAAGCCAGAAGAGAGTGGGGG
CCAATATTCAACATTCTTAAAGAAAAGCATTTTCAACCCAGAATTTCATATCCAGCCAAA
CTAAGCTTCATAAGTGAAGGAGAAATAAAATACTTTACAGACAAGCAAATGCTG-GAGAT
TTTGTCACCACCAGGCCTGCCCTAAAAGAGCTCCTGAAGGAAGCACTAAACATGGAAAGG
AACAACCAGTACCAGCCACTGCAAAAACATGCCAAATTG
>lcl|hg18_L1PA4_chr12_34683747_34689875
CTCCAAGAAATATGGGACTATGTGAAAAGTCCAAATCTACCTCTGATTGGTATACCTGAA
AGTGACGGGAAGAATGGAACCAAGTTGGAAAACACTCTGCAGGATATTGTCCAGGAGGAT
TTCCCCAATCTAACAAGGCAGGCCAAAATTCAAATTCAGAAAATACAGAGAATGCCACAA
AGATACTCCTCGAGAAGAGCAACTCCAAGACATATAATTGACAGAAACACCAAAGTTAAA
ATGAAGG-AAAAATGTTAAGGGCAGCGAGAGAGAAAGGTTGGGTTACCCACAAAGGGAAG
CCCATCAGACTAACAGCTGCTCTCTCAGCAGAAACTCTACAAGCCAGAAGAGAGTTGCGG
CCAATATTCAACATTCTTAAAGAAAAGAATTTTCAAACTAGAATTTCATATCCAGCCAAA
CTAAGCTTCCTAAGTGAAGGAGAAATAAAATACTTTACAGACAAGCAAATGCTGAGAGAT
TTTGTCACCACCAGACCTGCCCTAAAAGAGCCCCTGAAGGAAGCACTAAGCATGCAAAGG
AACAACTGGTACCAGCCACTGCAAAAATATGCCAAATTG
>lcl|hg18_L1PA4_chr12_36572474_36578611
CTCCAAGAAATATGGGACTATGTGAAAAGACCAAATCTACGTCTGATTGGTGTACCTGAA
AGTGACGGGGAGAATGGAACCAAGTTGGGAAACACTCTGCAGGATATTATCCAGGAGAAC
GTCCCCAGTCTAGCAAGGCAGGCCAACATTCATATTCAGGAAATACAGAGAATGCCACAA
AGATATTCCTCGAGAAGAGTAACTTCAAGACACATAATTGTCAGTTTCACCAAAGTTGAA
ATGAAGGAAAAAATGTTAAGGGCAGCCAGAG--AAAGGTCGAGTTAACCACAAAGGGAAG
CCCATCAGACTAACAGCTGATCTCTTGGCAGAAATTCTACCAGCCAGAGGAGAGTGGGAG
CCAATATTCAACATTCTTAAAGAAAAGAATTTTCAACCCAGAATTTCATATCCAGCCAAA
CTAAGTTTCATAACTGAAGGAGATACAAAATACTTTACAGACAAGCAAATGCTGAGAGAA
TTTGTCACCACCAGGCCAGCACTGAAAGAGCTCCTGAAGGAAGCAATAAACATGGAAAGG
AACAACAGCTACCAGCCACTGCAAAAACATGCCAAATTT
>lcl|hg18_L1PA4_chr12_34508252_34514396
CTCCAAGAAATAGGGGACTATGTGAAAAGACCAAATCTACATCTGATTGGTGTACATGAA
AGTGATGGGGAGAATGGAATC-AGTTGGAAAACACTCTGCAAGATATTATCCAGGAGAAC
TTCCCCAATCTAGCAAGGCAGGCCAACATTCAGATTCAGGAAGTACAGAGAACGCCACAA
AGATTCTCCTCGAGAAGAGCAACTCCAAGACACGTAATTGACAGAAACACCAAAGTTGAA
ATGAAAGAAAAAATGTTAAGCACAGCCAGAGAGAAAGGTCAGGTTACCCACAAAGGGAAG
CATATCAGACTAACAGCGGATCTCTCAGCAGAAACTCTACAAACCAGAAGAGAGTGGGGG
CCAATATTCAACATTCTTAAAGAAAAGAATTTTCAACCCAAAATTTCATATCCAGACAAA
CTAAGTTTCATAAGTGAAGGAGAAATAAAATACTTTACAGACAAGCAAATGCTGAGAGAT
TTTGTCACCACCAGGCCTGCCCTAAAAGAGCTCCTGAAGGAAGCACTAAACATGGAAAGG
AACAACCAGTACCAGCCACTGCAAAAATATGCCAAAATG
>lcl|hg18_L1PA4_chr12_36711503_36717637
CTCCAAGAAATATGGGACTATGTGAAAAGACCAAATCTACGTCTGATTGGTGTACATGAA
AGTGACAAGGAGAATGGAACCAAATTGGAAAACACTCTGCAGGATATTATCCAGAAGAAC
GTCCCCAATCTAGCAAGGCAAACCAACATTCAAATTCAGGAAATACAGAGAATGCCACAA
AGATAC-CCTCGAGAAGAGCAACTCCAAGACACATAATTGTCAGATACACCAAAGTTGAA
ATGAAGGGAAAAATGTTAAGGGCAGCCAGAGAGAAAGGTCGGATTACCCACAAAGGGAAG
CCCATCAGACTAACAGCTGATCTCTAGGCAGAAACTCTACAGGCCAGAAGAGAGTGGGGA
CCAATATTCAACATTCTTAAAGAAAAGAATTTTCAACCCAGCATTTCATATCCAGCCAAA
CTAAGCTTCATAAGTGAAGGAGAAATAAAATCCTTTACAGACAAGCAAATGCTGACCGAT
TTTGTCACCACCAGGACTGCCCAAAAAGAGCTCCTGAAGGAAACACTTAACATGGAAAGA
AACAACCGGTATCAGCGACTGCAAAA-CATGCCAAATTG
>lcl|hg18_L1PA4_chr13_78327051_78333188
CTCCAAGAAATATGGGACTATGTGGAAAGACCAAATCTATGTCTGACTGGTATACCTGAA
AGTGACGGGGAGAATGGAACCAAGTTGGAAAACACTCTGCAGGATATTATCCAGGAGGAC
TTCCCCAATCTAGCAAGGCAGGCCAACATTCAGATTCAGGAAATACACAGAACGCCACAA
AGATACTCCTCGAGAAGAGTAACTCCAAGACACATAATTATCAGATTCACCAAAGTTGAA
ATGAAGGAAAAAATGTTAAGGGCAGCCAAAGAGAAAGGTCAGGTTACCTACAAAGGGAAG
CCCAACAGACTAATAGCTGATCTCTCGGCAGAAACTCTACAAGCCAGAAGAGAGAGGGGG
CCAATAATCAACATTCTTAAAGAAAAGAATTTTCAACCCAGAATTTCATATCCAGCCAAA
CTAAGCTTCATAAGTGAAGGAGAAATAAAATCCTTTACAGACAAGCAAATGCTGAGAGAT
TTTGTCACCAACAGGCCGGCCCTAAAAGAGCTCATGAAGGAAGCACTAAATATGGAAAGG
AACAACAGGTACCAGCCACTGCAAAAACATGCCAAATTG
>lcl|hg18_L1PA4_chr12_8344932_8351045
CTCCAAGAAATATGGGACTATGTGAAAAGACCAAATCTACGTCTGATTGGTGTACCTGAA
AGTCACAGGGAGAATGGAACCAAGTTGGAAAACACTCTGCAGGATATTATGTAGGAGAAC
TTCCCCAATCTAGCAAGGCAGGCCAACATTCAAATTCAGGAAATACAGAGAACACTACAA
AGATACTCCTCAAGAAGAGCAACTCTAAAACACATAATTGTCAGATTCACCAAAGTTAAA
ATGAAAGAAAAAATGTTAAGGGCAGCCAGAGAGAAAGGTCAGGTTACCCACAAAGGGAAG
CCCATCAGACTAACAGCTGATCTCTCAGCAGAAACTCTACAAGCCAGAAGAGAGTGGGGG
CCAATATTGAACATTCTTAAAGAAAAAAATTTTCAACTCAGAATTTCAAATCCAGCCAAA
CTAAGCTTCATAAGTGAAGGAGAAATAAAATACTTTACAGACAAGCAAATGCTGAGAGAT
TTTGTCACCACCAGGCCTGCCCTACAAGAGCTCCTGAAGGAAGCACTAAACAGGGAAAGG
AACAATCAGTACCAGCCACTGCAAAAACATGCCAAATGG
>lcl|hg18_L1PA4_chr15_18413486_18419636
CTCCAAGAAATATGGGACTATGTGAAAAGACCAAATCTACGTCTGATTGGTGTACCTGAA
AGTGACAGGGAGAATGGAACCAAGTTGCAAAACACTCTGCAGGATATTATCCAGGAGAAC
TTCCCCAATCTAGAAAGGCAGGCCAACATTCCAATTCAGGAAATACAGAGAATGTCACAA
AGATAATCCTCGAGAACAGCAACTCCAAGACACATAATTGTCAGATTCCCCAAAGTTGAA
ATGAAGGAAAAAATGTTAAGGGAAGCCAGAGAGAAAGGTTGGGTTACCCACAAAGGGAAG
CCCATCGGACTAACAGTGGATCTCTCATCAGAAACTCTACAAGCCAGAAGAGAGTGGGGG
CCAATATTCAACATTCTTAAAGAAAAGAATTTTCAACCCAGAATTTCATATCCAGCCAAA
CTAAGCTTCCTAAGTGAGGGAGAAATACAATCCTTTACAGATAAGCAAATGATGAGAGAT
TTTGTCACCACCAGGCCTGCCCTAAAAGAGCTCCTGAAGGAAGCACTAAACATGGAAAGG
AACAATCGGTAACAGCCACTGCAAAAACATGCCAAATTG
>lcl|hg18_L1PA4_chr12_11421399_11427519
CTGCAAGAAATATGAGACTATGTGAAAAGACCAAATCTACATCTGATTGGTGTACCTGAA
AGTGATGGGGAGAATGGAACCAAGTTGGAAAACACTCTGCAGGATATTACTCAGGAGAAC
TTCCCCAATCTAGCAAGACAGGCCAACATTCAAATGCAGGAAATACAGAGAATGCCACAA
AAATACCCCTTGAGAAGAGCAACTCGAAGACACGTAATTGTCAGATTCACCAAAGTTGAA
ATGAAGGGAAAAATGTTAAGGGCAGCCAGAGAGAAAGGTCGGATTACCCACAAACAGAAG
CCCATTAGACTAACAGCTGATCTCTCAGCAGAAACTCTACAAGCCAGAAGAGAGTGGGGG
CCAATATTCAACATTCCTAAAGACAAGAATTTTCAACCCAGAATTTCATACCCAGCCAAA
CTAAGCTTCATAAGTGAAGGAGAAATAAAATCCTTTACAGACAAGCAAATGCTGAGAGAT
TTTGTCACCATCAGGCCTGCCCTAAAAGAGCTGCTGTAGGCAGCATTAAACATGGAAAGG
AACAACCAGTACCAGCCACTGCAAAAACATGCCAAATTG
>lcl|hg18_L1PA4_chr12_38243695_38249845
CTCCAAGAAATATGGGACTATGTGAAAAGACCAAATCTACATCTGATTGGTGTACCTGAA
AGTGACGGGGAGAATGGAATCAAGTTGGAAAACACTCTGCAGGATATTATCCAGGAGAAC
TTCCCCAATCTAGCAAGGCAGGCCAACATTCAAATTCACGAAATACAGAGAATGCCACAA
AGATACTCCTCAAGAAGAGCAACTCCAAGACACATAATTGTCAGATTCACCAAAGTTGAA
ATGAAGGAAAAAATGTTAAGGGCAGCCAGAGAGAAAGGTGGGGTTACCCACAAAGGGAAG
CCCATCAGACTAACAGCTGATCTATCAGCAGAAACTCTACAAGCCAGAAGAGAGTGGGGG
CCAATATTCAACATTCTTAAAGAAAAGAATTTTCAACCCAGAATTTCATATCCAGCCAAA
CTAAGCTTCATAAGTGAAGGAGAAATCAAATCCTTTACAGACAAGCAAATGCTGAGAGAT
TTTGTCACCACTAGGCCTGCCCTAAAAGAGCTCCTGAAGGAAGCACTAAACATGGAAAGG
AACAACCGGTACCAGCCACTGCAAAAGGATGCCTAATTG
>lcl|hg18_L1PA4_chr13_17975618_17981761
CTCCAAGAAATATGGGACTATGTGAAAAGACCAAATCTACGTCTGATTGGTGTACCTGAA
ACTGACGGGGAGAATGGAACCAAGTTGGAAAACACTCTGCAGGATATTATCCAGGAGAAC
TCCCCCAATATAGCAAGGCAGGCCAACATTCAGATTCAGGAAATACAGAGAAGGCCACAA
AGATACTCCTCGAAAAGAGCGATTCCAAGACACATAATTGTCAGATTCACCATAGTTGAA
ATGAAGGAAAAAATGTTAAGGGCAGCCAGAGAGAAAGGTCGGGTTACCCACAAAGGGAAG
CCCATCAGACTAACAGTGGATCTCTTGGCAGAAACTCTAGAAGCCAGAAGAGAGTGGGGG
CCGATATTCAACATTCTTAAAGAAAAGAATTTTCAACGCAGAATTTCATATCCAGCCAAA
CTAAGCTTCATAAGTGAAGGAGAAATAAAATACTTTACAGACAAGCAAATGCTGAGAGAT
TTTGTCACCACCAGGCCTGCCCTAAAAGAGCTCCTGAAGGAAGCACTAAACATGGAAAGG
AACAACCAGTACCAGCCGCTGCAAAATCATGCCAAAATG
>lcl|hg18_L1PA4_chr12_82467025_82473172
CTCCAATAAATATAGGGCTATGTGAAAAGACCAAATCTACGTGTAATTGGTGTACCTGAA
AGTGACGGGGAGAATGGAACCAAGTTGGAAACCACTCTGCAGGATACTATCCAGGAGAAC
TTCCCCAATCTAGCAAGGCAGGCCAACATTCAAATTCAGGAAATACAGAGAACGCCACAA
AGATACTCCTTGAGAAGAGCAACTCCAAGACACATAATTGTCAGATTCACCAAAGTTGAA
ATGAAGGAAAAAATGTTAAGTGCAGCCAGAAAGAAAGGTCGTGTTACCCACAAAGGGAAG
CCCATCAGACTAACAGCTGATCTCCCGGCAGAAACTCTACAAGCCAGAAGAGACTGGGGG
ACAATATTCAGCATTCTTAAAGAAAAGAATTTTCAATCAAGAATTTCATATCCAGCCAAA
CTAAGTTTCATAAGTGAAGGAGAAATAAAATACTTTACAGACAAGCAAATGCTGAGAGAT
TTTATCACCCCCAGGCCGGCCCTACAAGAGCTCCTGAAGGAAGCACTAAACATGGAAAGG
AACAACTGGTACCAGGCACTACAAAAACATACCAAATTG
>lcl|hg18_L1PA4_chr14_105493234_105499378
CTCCAAGAAATATCAGACTATGTGAAAAGACCAAATCTATGTCTGATTGGTGCACCTGAA
AGTGACAGGGAGAATGGAACCAAGTTGGAAAACACCCTGCAGTATATTATCCAGCAGAAC
TTCCCCAACCTAGCAAGACAGGCCAACATTCAAATTCAGGAAATACAGAGAACCCCACAA
AGATACTCCTCGAGAAGAGCAACTCCAAGACACATAATTGTTAGATTCACCAAAGTTGAA
ATGAAGGAAAAAATATTAAGGGCAGCCAGAGAGAAAGGTCGGGTTACCCTCAAAGGGAAG
CCCATCAGACTAACAGCTGATCTCTCAGCAGAAACTCTACAAGCCAGAAGAGAGTGGGGG
CCAATATTCAACATTCTTAAAGAAAAGAAATTTCAACCCAGAATTTCATATCCATCCAAA
CTAAGCTTCATAAGTGAAGGAGAAATAAAATCCTTTACAGACAAACAAATGCTGATAGAT
TTTGTCATCACCAGGCCTGCCCTACAGGAGCTCCTGAAGGAAGCACTAAACATGGAAAGG
AACAACTGGTACCAGCCACTGCAAAAACATGCCAAATCA
>lcl|hg18_L1PA4_chr15_18497199_18503347
CTCCAAGAAATATCAGACTATGTGAAAAGACCAAATCTATGTCTGATTGGTGTACCTGAA
AGTGACAGGGAGAATGGAACCAATTTGGAAAACACTCTGCAGGATATTATCCAGGAGAAC
TTCCCCAACCTAGCAAGACAGGCCAACATTCAAATTCAGGAAATACAGAGAATGTCACAA
AGATACTCCTCGAGAAGAGCAACTCCAAGACACATAATTGTCAGATTCACCAAAGTTGAA
ATGAA-AAAAAAATATTAAGGGCAGCCAGAGAGAAAGGTTGGGTTACCCACAAAGGGAGG
CCCATCAGACTAATAGCTGATCTCTCAGCAGAAACTCTACAAGCCAGAAGAGAATGGGGG
CCAATATCCAACATTCTTAAAGAAAAGAAATTTCAACCCAGAATTTCATATCCAGCCAAA
CTAAGCTTCATAAGTGAAGGAGAAATAAAATCCTTTACAGACAAACAAATGCTGATACAC
TTTGTCATCACCAGGCCTGCCCTACAGGAGCTCCTGAAGGAAGCACTAAAAGTGGAAAGG
AACAACTTGTACCAGCCACTGCAAAAACATGCCAAATTG
>lcl|hg18_L1PA4_chr15_19508574_19514719
CTCCAAGAAATATCAGACTATGTGAAAAGACCAAATCTATGTCTGATTGGTGTACCTGAA
AGTGACAGGGAGAATGGAACCAATTTGGAAAACACTCTGCAGGATATTATCCAGGAGAAC
TTCCCCAACCTAGCAAGACAGGCCAACATTCAAATTCAGGAAATACAGAGAATGTCACAA
AGATACTCCTCGAGAAGAGCAACTCCAAGACACATAATTGTCAGATTCACCAAAGTTGAA
ATGAA-AAAAAAATATTAAGGGCAGCCAGAGAGAAAGGTTGGGTTACCCACAAAGGGAGG
CCCATCAGACTAATAGCTGATCTCTCAGCAGAAACTCTACAAGCCAGAAGAGAATGGGGG
CCAATATCCAACATTCTTAAAGAAAAGAAATTTCAACCCAGAATTTCATATCCAGCCAAA
CTAAGCTTCATAAGTGAAGGAGAAATAAAATCCTTTACAGACAAACAAATGCTGATACAC
TTTGTCATCACCAGGCCTGCCCTACAGGAGCTCCTGAAGGAAGCACTAAAAGTGGAAAGG
AACAACTTGTACCAGCCACTGCAAAAACATGCCAAATTG
>lcl|hg18_L1PA4_chr12_17666774_17672897
CTCCAGGAAATATGGGACTATGTGAAAAGACCAAATCTAAGTCTGATTGGTGTACCTGAA
AGTGACGGGGAGAAAGGAACCAAGTTGGAAAACACTCTTCAGGATATTATCCAGGAGAAC
TTCCCCAATCTAGCAAGGCAGGCCAACATTCAAATTCAGGAAATACAGAGAACGCCACAA
AGATACTCCTCGAGAAGAGCAACTCCAAGACACAGAATTATCAGATTCACCAAAGTTGAA
ATGAAGGAAAAAATGTTAAGGGAAGCCAGAGAGAAAGGTTAGGTTACCCACAAAGGGAAG
CCCATCAGACTAACAGCTGATCTCTTGGCAGAAACTCCACAAGCCAGAAGAGAGTGGGGA
CCAATATTCAACATTCTTAAAGAAAAGAATTTTCAACCCAGAATTTCATATCCAGCCAAA
CTAAGCTTCATAAGTGAAGGAGAAATAAAATACTTTACAGACAAGCAAATGCTGAGAGAT
TTTGTCACTGCCAGGCCTGCCCTAAAAGAGCTCCTGAAGGAAGCACTCAACCTGGAAAGG
AACAACCGGTACCAGCCACTGCAAAATCATGCCAAATTG
>lcl|hg18_L1PA4_chr12_36771405_36777542
ATCCAAGAAATATGGGACTATGTGAAAAGACCAAATCTACATCTGATTGGTGTACCTGAA
AATGACAGGGAGAATGGAACCAAGTTGGAAAACACTCTGCAGGATATTATCC---AGAAC
TTCCCCAATCTACCAAGGCAGGGCAACTTTCAAATTCAGGAAATACAGAGAATGCCACAA
AGATACGCCACAAGAAGAGCAACTCCAAGACACATAATTGTCAGATTCTCCAAAGTTGAA
ATGAAGGAAAAAATGTTAAGGGCAGCCAGAGAGAAAGGTCGGGTTACCCACAAAGGGAAG
CCCATTAGATTAACAGCAGATCCCTCGGCAGAAACTCTACAAGCCAGAAGAGAGTGAGGA
CCAATAGTCAACATTCTTAAAGAAAATAATTTTCAACCTAGAATTTCATATCCAGCCAAA
CTAAGCTTCATAAGTGAAGGAGAAATAAAATACTTTACAGACAAGCAAATGCTGAGAGCT
TTTGTCACCACCGGGCCTGCCCTAAAAGAGCTCCTGAAGGAAGCAATAAACATGGAAAGA
AACAACTGGTACCAGCCACTGCAAAAACATGCCAAATTG
>lcl|hg18_L1PA4_chr12_54184749_54190890
CTCCAAGAAATATGGGACTATGTGAAAAGACCAAATCTACGTCTGATTGTTGTACCTGAA
AGTGATGGGGAGAATGGAACCAAGTTGGAAAACACTCTACAGGATATTATCCAGGAGAAC
TTCCCCAATTTAGCAAGGCAGGCCAACATTCACATTCAGGAAATACAGAGAACGCCACAA
AGATACTCTTCGAGAAGAGAAACTCAAAGACACATAATTGTCAGATTCACCAAGGTTGAA
ATGAAGGAAAATATGTTAAGGGCAGCCAGAGAGAAAGGTCGGGTTACCCACAAAGGGG--
-TAATCAGACTAACAGCGGATCTCTCCGCAGAAACTCTATAAGCCAGATGAGAGTGGGGG
CCAATATTCAACATTCTTAATGAAAAGAATTTTCAACCCAGAATTTCATATCCAGCCAAA
CTAAGCTTCATAAGTGAAGGAGAAATAAAATCCTTTACAGACAAGCAAATGCTGAGAGAT
TTTGTCACCACCAGGCCTGCCCTAAAAGAGCTCCTGAAGGAAGCACTAAACATGGAAAGG
AACAACTGGTACCAGCCACTGCAAAAACATGCCAAATTG
>lcl|hg18_L1PA4_chr12_85888304_85894424
CTCCAAGAAATATGGGACTATGTGAAAAGACCAAATCTATGTCTGATAGGTGTACCTGAA
AGTGACGGGTAGAATGGAACCAAGTTGGAAAACACTCTGGAGGATATTATCCAGGAGAAC
TTCCCCAATCTAGCAAGGCAGGCCAACATTCATATTCAGGAAATACAGAGAACGCCACAA
AAATACTCGTTGAGAAGAGCAACTCCAAGACACATAATTGTCAGATTCACCAAAGTTGAA
ATGAAGGAAAAAATGTTAAGCGCAGCCAGAGAGAAAGGTCGGGTTACCCACAAAGAGAAG
CCCATCGGACTAATAGCTGAACTCTAGGCAGAAACTCTGCAAGCCAGAAAAGAGTGGGGG
CCAATATTCAACATTCTTAAAGAAAAGAATTTTCAACCCAGAATTTCATATCCAGTCAAA
CTAACCTTCATAAGTGAAGGAGGAATAAAATCCTTTACACACAAGCAAACGCTGAGAGAT
TTTGTCACCACCAGGCCTGCCCTAC----GCTCCTGAAGGAAGCACTAAACATGGAAAAG
AACAACTGGTCCCAGTGACTGCAAAAACATGCCAAATTA
>lcl|hg18_L1PA4_chr12_62308129_62314266
CTCCAAGAAATATGGGACTATGTGAAAAGACCAAGTCTACGTCTGATTGGTGTACCTGAA
AGTGATGGGGAGAATGGAACCAAGTTGGAAAACACTCTGCAGGATATTATCCAGGAGAAC
TTCCCCAGTCTAGCAAGGCAGGCCAACATTCAAATTCAGGAAATACAGAGAACGCCACAA
AGATACTCCTCGAGAAGAGCAACTCCAAGACACATAATTGTCAGGTTCACCAAAATGGAA
ATGCAGGAAAAACTGTTAAGGGCAGCCAGAGAGAAAGGTCAGGTTACCCACAAAGGGAAG
CCCATCAGACTAACAGCTGATCTCTTGGCAGAAACTCTACAAGCCAGAAGAGAGTGGGGG
CCAATATTCAACATTCTTAAAGAAAAGAATTTTCAACCCAGAACTTCATATCCAGCCAAA
CTAAGCTTCATAAGTGAAGGAGAAATAAAATCCTTTACAGACAAGCAAATGCTGAGAGAT
TTTGTCACCACCAGGCCAGCCCTAAAAGAGCTCCTGAAGGAAGCATGAAATATGGAAAGG
AACAACTGGTACCAGCCACTGCTAAAACATGCCAAATTG
>lcl|hg18_L1PA4_chr14_47905217_47911357
CTCCAAGAAATATGGGACTATGTGAAAAGACCAAATATACGTCTGATTGGTGTACCTGAA
AGTGACGGGGAGAATGGTATCAAGTTGGAAAACACTCTGCAGTATATTATCCAGGAGAAC
TTCCCCAAGCTAGCAAGGCAGGCCAACATTCAAATTCAGCAAATACAGAGAATGCCACAA
AGATACTCCTCCAGAAGAGAAACTCCAAGACACATAATTGTCAGATTCATCAAAGTTGAA
ATGGAGGAAAAAATGTTAATGACAGCCAAAGAGAAAGGTCAGGTTACCCAAAGAGGGAAG
CCCATCAGACTAACAGCTGATCTCTTGGCAGAAACTCGACAAGCCTGAAGAGGGTGGAGG
CCAATATTCAACATTCTTAAAGAAAAGAATTTGCAACCCAGAATTTCATATCCAGTCAAA
CTAAGCTTCATAAGTGAAGGAGAAATAAAATACTTTACAGACAAGCAAATTCTAAGAGAT
TTTGTCACCACCAGGCCTGCCCTAAAAGAGCTCCTGAAGGAAGCACTAAACATGGAAAGG
AACAACTGGTACCAGCCACTGCAAAAACATGCCAAATTG
>lcl|hg18_L1PA4_chr12_80576989_80583105
CTCCAAGAAATATGGGACTATGTGAAAAGACCAAATCTACGTCCCATTGGTGTACCTGAA
AGTGATGGGGAGAAAGGAACCAAGTTGGAAAACACTCTGCAGGATATTATCCAGGAGAAC
TTCCCCAATCTAGCAAGGCAGGCCAACATTCAAATTCAGGAAATACAGAGAACGCCACAA
AGATACTCCTCGAGAAGAGCAACTCCAAGACACATAATCGTCAGATTCACCAAAGTTGAA
ATGAAAGAAAAAATGTTAAGTGCAGCCAGAGAGAAAGGTCGGGTTACCCACAAAGGGAAT
CCCATCAGACTAACAGTGGATCTCTCGGCAGAAACTCTACAAGCCAGATGAGAGTGGGGG
CCAATATTCAACATTCTTAAAGAAAAGAATTTTCAACCCAGAATTTCATATCCAGCCAAA
CTAAGCTTCATAAGTGAAGGAGAAATAAAATACTTTACAGACAAGCAAATGCTGAGAGAT
TTTGTCACCACCAGGCCTGCACTAAAAGAGCTCCTGAAGGAAGCACTAAACATGGAAAGG
AACAACCAGTAACAGCCACTGCAAAAACATGCCAAATTG
>lcl|hg18_L1PA4_chr14_45700094_45706235
CTCCAAGAAATATGGGACTATGTGAAAAGACCAAATCTACGTCTCATTGGTGTACCTGAA
AGTGACAGGGAGAATGGAACCAAGTTGGAAGACA--CTGCAGGATATTACCCATGAGAAC
TTCTGCAATCTAGCAAGGCAGGCCAACATTCAAATTCAGGAAATACAGAGAACGCCACAA
AGATACTCCTCGAGAAGAGCAACTCCAAGACACATAATTTTCATATTCACCAAAGTTGAA
ATGAAGGAAAAAATGTTAAGGGCAGCCAGAGAGAAAGGTTGGGTTACCCACAAAGGGAAG
CCCATCAGACTAACAGCTGATCTCTCAGTAGAAACTCTACAGGCCAGAAGAGAGTGGGGG
CCAATATTCAACATTCTGAAAGAAAAGAATTTTCAACCCGGAATTTCATATCCAGCCAAA
CTAAGCTTCATAAGCGAAGGAGAAATAAAATACTTTACAGACAAGCAAATGCTGAGAGAT
TTTGTCGCCACCAGGCCTGCCCTAAAAGAGCTCCTGAAGGAAGCACTAAACATGGAAAGG
AACGACCGGTACCAGCCACTGCAAAAACATGCCAAATTG
>lcl|hg18_L1PA4_chr12_33817069_33823216
CTTCAAGAAATATGGGACTATGTGAAAAGACCAAATCTATGTCTGATTGGTGTACCTGAA
AGTGATGGGGAGAATGGAACCAAGTGGGAAAATAATCTGCTGGATATTATCCAGGAGAAC
TTCCCCAATCTAGCAAGGCAGGCCAACATTCAAATTCAGGAAATACAGAGAACGCCACAA
AGATACTCCTCGAGAAGAGCAACTCCAAGACATATAATTGTCAGATTCACCAAAGTTGAA
ATGAAGGAAAAAATGTTAAGGGCAGCCAGAGAGAAAGGTCGGGTTACCGACAAAGGGAAG
CCCATCAGACTAACAGCGGATCTCTCTGCAGAAACTCTACAAACCAGAAGAGAGTGGGGG
CCAATATTCAACATTCTTAAAGAAAAGAATTTTCAATCCAAAATTTCATATCCAGCCAAA
CTAAGCTTCATAAATGAAGGAGATATAAAATACTTTACAGACAAGCAAATGCTGAGAGAT
TTTGTCACCACCAGCCCTGCCCTAAAAGAGCTCCTGAAGGAAGCAGTAAACATGGAAAGG
AACAACTGGTACCAGCCACTGCAAAAACATGCCAAATTG
>lcl|hg18_L1PA4_chr12_47113830_47119957
CTCCAAGAAATATGGGACTATGTGAAAAGACCAAATCTACGTCTGACTGGTGTACCTGAA
ACTGATGGGGAGAATGGAACCAAGTTGGAAAACACTCTGCAGGATATTAGCCAGGAGAAC
TTCCCCAATCTAGCAAGGCAGGCCAACATTCAAATTCAGGAAATACAGAGAATGCCACAA
AGATACTCCTTAAGAAGAGCAACTCCAAGACATATAATTGTCAGATTCATCAAAGTGGAA
ATGAAGGAAAAAATGTTAAGAGCAGCCAGAGAGAAAGGTCGGGTTACCCACAAAGGGAAG
CCCATCAGACTAACAGCTGATCTCTCGGCAGAAACTCTACAAGCCAGAAGAGAGTGGGGG
CCAATATTCAACATTCTTAAAGGAAAGAATTTTCAACCCAGAATTTCATATCCAGCCAAA
GTAAGCTTCATAAGTGAAGGAGAAATAAAATCCTTTACAGACAAGCAAATGCTGAGAGAT
TTTGTCA---CCAAGCCTGCCCTAAAAGAGCTCCTGAAGGAAGCACTAAACATGGAAAGG
AACAACCAGTACCAGTGACTGCAAAAACATGCCAAATTG
>lcl|hg18_L1PA4_chr14_60444793_60450940
CTCCAAGAAATATGTGACTATGTGAAAAGACCAAATGTACATCTAATTGGTGTACCTGAA
AGTGACGGGGAGAATGGAACCAAGCTGGAAAACACTCTGCAGGATATTATCCAGGAGAAC
TTCCCCAATCTAGCAAGGCAGGCCAACATTCAAATTCAGGAAATACAGAGAACGCCACTA
AGATACTCCTCGAGAAGAGCAACTCCAAGACACATAACTGTCAGATTCACCAAAGTTGAA
ATGAAGGAAAAAGTGTTAAGGGCAGCCAGAGAGAAAGGTCAGGTTACCCAAAAAGGGAAG
CCCATCAGACTAACAGCTGATCTCTTGGCAGAAACTCTACAAGCCAGAAGACAGTGGGGG
CCAATATTCAACATTCTTAAAGAAAAGAATTTTCAACCCAGAATTTAATATCCAGCCAAA
CTAAGCTTCATAAGTGAAGGAGAAATAAAATCCTTTATAGACAAGCAAATGCTGAGAGAT
TTTGTCACCACCAGGCCTGCCCTACAAAAGCTCCTGAAGGAAGCACTAAACATGGAAAGG
AACAACCGGTGCCAGCCACTGCAAAAACATGCCAATTTG
>lcl|hg18_L1PA4_chr13_60299337_60305481
CTCCAAGAAATATGGGACTATGTGAAAAGACCAAATCTATGTCTGATTGGTGTACCTGAA
AGTGATGGGGGGAATGGAACCAAGTTGGAAAACACTCTGCAGGATATCATCCAGGAGAAC
TTCCCCAACCTAGCAAGGCAGGCCAACATTCAAATTCAGGAAATACAGAGAATGCCACAA
AGACACTCCATGAAAAGAGCAACTCCAAGACACATAATTGTCAGATTCACCAAAGTTGAA
ATGAAGGAAAAAATGTTAAGTGCAGCCAGAGAGAGAGGTCAGATTACCCACAAAGGAAAG
CCCATCAGACTAACAGCTGATCTCTCAGCAGAAACTCCACAAGCCAGAAGAGAGTGGGGG
CCAATATTCAACATTCTTAAAGAAAAGAATTTTCAACACAGAATTTCGTATCCAGCCAAA
CTAAGCTTCATAAGTGAAGGAGAAATAAAATACTTTATAGACAAGCAAATGCTGAGAGAT
TTTGTCACCACCAGGCCTGCCCTAAAAGAGCTCCTGAAGGAAGCACTAAACATGGAAAGG
AACAACTGGTACGAGCCACTGCAAAATCATGCCAAATTA
>lcl|hg18_L1PA4_chr13_71737622_71743763
CTCCAAGAAATATGGGACTATGTGAAAAGACCAAATCTACGTCTGATTGGTGTACCTGAA
AGGGACAGGGAGAATGGAACCAAGTTGGAAAACACTCTGCAGGATATTATCCAGGAGAAC
TTCCCCAATCTAGCAAGGCAGGCCAACATTCACATTCAGGAAATACAGAGAATGCCACAA
AGATACTCCTCGAGAAGAGCAACTCCAAGACACATAATTGTCAGATTCGCCAAAGATGAA
ATGAAGGAAAAAATGCTAAGGGCAGCCAGAGAGAAAGGTCGAGTTACCCACAAAGGGAAG
CCCATCAGACTAACAGCGGATCTCTCGGCAGAAACTCTACAAGCCAGAAGAGAGTGGGGG
CCCGTATTCAACATTCTTAAAGAAAAGAATTTTCAACCCAGAATTTCATATCCAGCCAAA
CTAAGCTTCATAAGTGAAGGAGAAATAAAATACTTTACAGACAAGCAAATGCTGAGAGAT
TTTGTCACTACCAGGCCTGCCCTAAAAGAGCTCCTGAAGGAAGCACTAAACATGGAAAGG
AACAACCGATACCAGCCACTGCAAAAACATGCCAAATTG
>lcl|hg18_L1PA4_chr14_24722474_24728585
CTCCAAGAAATATAGGACTATGTGAAAAGACCAAATATACGTCTAATTGGTGTACCTGAA
AGTTAAGGGGAGAATGGAACCAAGTTGGAAAACACTCTGCAGGATATTATCCAGGAGAAC
TTCCCCAATCTAGCAAGGCAGGCCAACATTCAAATTCAGGAAATACAGAGAATGCCACAA
AGACACTACTCGAGAAGAGCAACTCCAAGACACATAATTGTCAGATTCACCAAAGTTGAA
ATGAAGGAAAAAATGTTAAGGGCAGCCAGAGAGAAAGGTCGGGTTACCCACAAAGGGAAG
CCCATCAGACTAACAGCTGATATCTCGGCAGAAACTCTATAAGCCAGAAGAGAGTGGGGG
TGAATATTCAACATTCTTAAAGAAAATAATTTTCAACCCAGAATTTCATATCCAGCCAAA
CTAAGCTTCATATGTGAAGGAGAAATAAAATACTTTACAGACAAGCAAATGCTGAGAGAT
ATTGTCACCACCAGGCCTGCCCTAAAAGAGCTCCTGAAGGAAGCACTAAACATGGAAAGG
AGCGACCGGTACCAGCCACTGCAAAAACATGCCAAATTG
>lcl|hg18_L1PA4_chr12_33000354_33006531
CTCCAAGAAATATGGGACTATATGAAAAGACCAAATCTATGTCTGATTGGTGTACCTGAA
AGTGACGGGGAGAATGGAACCAAGTTGGAAAACACTCTGCAGGATATTATCCAGGAGAAT
TTCCCCAATCTGGCAAGGCAGGCCTACATTCAAATTCGGGAAATACAGAGAATGCCACAA
AGATACTCCTTGAGAAGAGCAACTCCAAGACACATAATTATCAGATTCACCAAAGTTGAA
ATGAAGGAAAAAATGTTAAGGGCAGCCAGAGAGAAAGGTCGAGTCACCCACAAAGGGAAG
CCCATCAGACTAACAGCTGATCTCTCGGCAGAAACTCTACAAGCCAGAAGAGAGTGGGGG
CCAATATTCAACATTCTTAAAGAAAAGAATTTTCAATCCAGAATTTCATATCCAGCCAAA
CTAAGCTTCATAAGTGAAGGAGAAATAAAACCCTTTACAGACAAGCAAATGCTGAGCGAT
TTTGTCACCACCAGGCCTGCCCTAAAAGAGCTCCTGAGGAAAGCACTAAACATGGAAAGG
AACAACCGGTACCAGCCACTGCAAAAACATGCCAAATTG
>lcl|hg18_L1PA4_chr14_71946028_71952148
CTCCAAGAAATACGGGAGTATGTGAAAAGCCCAAATCTACGTCTGATTGGTGTACCTGAA
AGTGACAGGGAGAATGGAACCAAGTTGGAAAACACTCTGCAGGATATTATCCAGGAGAAC
TTCCCCAATCTAGCAAGGCAGGCCAACATTCAAATTCAGGAAATACAGAGAACGCCACAA
AGATACTCCTTGAGAAGAGCAACTCCAAGACACATAATTGTCAGATTCACCAAAGTTGAA
ATGAAGGAAAAAATGTTAAGAGCAGCCAGAGAGAAAGGTCGGGTTACCCACAAAGGAAAG
CCCATCAGACTAACAGCTGATCTCTCAGCAGAAACTCTACAAGCCAGAAGAGAGTGGGGA
CCAATATTCAACATTCTTAAAGAAAAGAATTTTCAATCCAGAATTTCATATCCAGCCAAA
CTAAGCTTCATAAGTGAAGGAGAAATAAAATACTTTACAGACAAGCAAATGCTGAGAGAT
TTTGTCACCACCAGGCCTGCCCTAAAAGAGCTCCTGAAGGAAGCACTAAACATGGAAAGG
AACAACCAGTACCAGCCACTGCAAAAACATGCCAAATTG
>lcl|hg18_L1PA4_chr14_36832285_36838407
CTCCGAGAAATATGGGACTATGTGAAAAGACCAAATCTACATCTAATTGGTGTACCTGAA
AGTGACGGGGAGAATGGAATCAAGTTGGAAAACACTCTGCAGGATATCATCCAGGAGAAC
TTCCCCAATCTAGCAAGGCAGGTCACTATTCAAATTCAGGAATTACAGAGAACACCACAA
AGATACTCCTCAAGAAGAGCAACTCCAAGACACGTAATTGTCAGATTCACCAAAGTTGAA
ATGAAGGAAAAAATGTTCAGGGCAGCCAGAGAGAAAGGTTGGGTTACCCACAAAGGGAAG
CCTATCAGACTAACTGCTGATGTCTCAGCAGAAACTCTACGAGCCAGCAGAGAGTGGGGG
CCAATATTCAACATTCTTAAAGAAAAGAATTTTCAACCCAGAATTTCATATCCAGCCAAA
CTAGGCTTCATAAGTGAAGGAGAAATAAAATACTTCACAGACAAGCAAATGCTGAGAGAT
TTTGTCACCACCATGCCTGCTCTACAAGAGCTCCTGAAGGAAGCACTAACCATGGAAAGG
AACAACCGGTACCAGCCACTGGAAAAACATGCCAAATTG
>lcl|hg18_L1PA4_chr12_68979273_68985363
CTCCAAGAAATATGGGACTATGTGAAAAGACCAAATCTAC------TTGGTGTACCTGAA
AGTGACGGGGAGAATGGAACCAAGTTGGAAAACACTCTGGAGGATATTATCCAGGAGAAC
TTCCCCAGTCTGGCAAGGCAGGCCAACATTCACATTCAGGAAATAGAGAGGACTCCACAA
AGATACTCCTCGAGAAGAGCAACGCCAAGACACATAATTGTCAGATTCACCAAAGTTGAA
ATGAAGGAAAAAATGTTAAGGGCATCCAGAGAGAAAGGTCGGGTTACCCACAAAGGGAAG
CCCATCGGACTAAAAGCTGATCTCTCGGCAGAAACTCTACAAGCCAGAAGAGAGTGGGGA
CCAATATTCAACATTCTTAAAGAAAAGAATTTTCAACCCAGAATTTCATATCCAGCCAAA
CTAAGCTTCGTAAGTGAAGGAGAAATAAAATACTTTACAGACAAGCAAATGCTGAGACAT
TTTGTCACCACCAGGCCTGCCCTAAAATAGCTCATGAAGGAAGCACTAAACACGGAAAGG
AACAACCGGTACCAGCCACTGCAAAAACATGCCAAATTG
>lcl|hg18_L1PA4_chr14_61581926_61588090
CTCCAAGAAATATGGGACTATGTGAAAAGACCAAATCTATGTCTGACTGGTGTACCTGAA
AGTGACGGGCAGAATGGAGGCAAGTTGGAAAACACTCTGCAGGATATTTTCCAGGAGAAC
TTCCCAAATCTAGCAAGGCAGGCCAACATTCAAATTCAGGAAATACAGAGAATGCCACAA
AGATACTCTTTGAGAAGAGCAACTCCAAGACACATAATTGTCTGATTCACCAAAGTTGAA
ATGAAGGAAAAAATGTTAAGGGCAGCCAGAGAGAAAGGTCGGGTTACCCACAAAGGGAAG
CCCATCAGACTAACAGCTGATCTCTTGGCAGAAACTCTACAAGCCAGAAGAGAGTGGGAA
CCAATATTCAACATTCTT-----AAAGAATTTTCAACCCAGAATTTCATATTCTGCCAAA
CTAAGCTTCATAAGTGAAGAAGAAATAAAATCCTTTACAGACAAGCAAATGCTGAGAGAT
TTTGTCACCACCAGGCCTGCCCTAAAAGAGCTCCTGAAGGAAGCACTAAACATGGAAAGG
AACAAGTGGTACCAGCCGCTGCAAAAACATGCCAAATTG
>lcl|hg18_L1PA4_chr13_74713307_74719451
CTCCAAGAAATATGGGTCTATGTGAGAAGACCAAATCTAAGTATAATTGGTGTACCTGAA
AATGACGGAGAGAGTGGAACCAAGTTGGAAAACACTCTGCAGGATATTATCCAGGAGAAA
TTCCTCAATCTAGCAAGGCAGGCCAACATTCAAATTCAGGAAATACAGAGAACACCACAA
AGATACTTCTCGAGAAGAGCAACTCCAAGACACATAATTGTCAGATTCACCAAAGTTGAA
ATGAAGGGAAAAATGTTAAGAGCAGCCAGAGAGAAAGGTCGGGTTACCCACAAAGGGAAT
CCCATCAGACTAACAGCGGATCTCCTGGCAGAAACTCTACAAGCCAGAAGAGAGTGGGGG
CCAATATTCAACATTCTTAAAGAAAAGAATTTTCAACCCAGAATTTCATATCCAGCCAAA
CTAAGCTTCATAAGTGAAGGAGAAATAAAATACTTTACAGACAAGCAAATGCTGAGAGAT
TTTATCACCACCAGGCCTGCCCTAAAAGAGCTCCTGAAGGAAGCACTAAACATGGAAAGG
AACAACCAGTACCAGCCACTGCAAAAACATGCCAAATTG
>lcl|hg18_L1PA4_chr13_25365187_25371315
CTCCAAGAAATATGGGACTATGTGAAAAGACCAAATCTATGTCTAATTGGTGGACCTGAA
AGTGACGGGGAGAATGGAACTAAGTTGGAAAACACTCTGCAGGATATTATCCAGGAGAAC
TTCCCCAATCCAGCAAGGCAGGCCAACATTCAAATTCAGGAAATACAGAGAACGCCACAA
AGATACTCCTTGAGAAGAGCAACTTCAAGACACATAATTGTCACATTCACCAAAGTTGAA
ATGAAGGAAAAAATGTTAAGGGCAGCCAGAGAGAAAGGTCGGGTTGCCCACAAAGGGAAG
CCCATCAGACTAACAGCTGATGTCTCGGCAGAAACTCTACAAGCCAGAAGAGAGTGGGGG
CCAATATTCAACATTCTTAAAGAAAAGAATTTTCAACCCAGAATTTCATATCCAGCCAAA
CTAAGCTTCGTAAGTGAAGGAGAAATAAAATACTTTACAGACAAGCAAATGCTGAGAGAT
TTTGTCA-CACCAGGCCTGCCCTAAAAGAGCTCCTGAAGGAAGCACTAAACATAGAAAGG
AACAACCAGTACCAGCCACTGCAAAAACATGCCAAACTG
>lcl|hg18_L1PA4_chr14_19818047_19824193
CTCCAAGAAATATGGGACTATGTGAAAAGACCAAATCTACATCTGATTGGTGTACCTGAA
AGTGATGGGGAGAACGGAACCAAGTTGGAAAACACTCTGCAGGATATTATCCAGGAGAAC
TTCCCCAATCTAGCAAGGAAGGCCAACATTCAAATTCAGGAAATACAGAGAACACCACAA
AGATACTCCTCAAGAAGAGCAACTCCAAGACACATAATTCTCAGATTCACCAAAGTTGAA
ATGGAGGAAAAAATGTTAAGGGCAGCCAGAGAGAAAGACCGGGTTGCCCACAAAGGGAAG
CCCATCAGACTAACCGCTGATCTCTCGGCAGAAATTCTACAAGCCAGAAGAGAGTGGGGG
CCGATATTCAACATTCTTAAAGAAAAGAATTTTCAACCCACAATTTCATATCCAGCCAAA
CTAAGCTTCATAAGTGAAGGAGAAATAAAATACTTTACAGACAAGCAAATGCTAAGAGAT
TTTGTCACCACCAGGCCTGCCCTAAAAGAGCTCCTGAAGGAAGCACTAAACATGGAAAGG
AACAACCAATACCAGCCACTGCAAAAACATGCCAAATTA
>lcl|hg18_L1PA4_chr12_128088057_128094193
CTCCAAGAAATATGGGACTATGTGAAAAGACCAAACCTACGTCTGTTTGGTGTACCTGAA
AGTGACGGGGAGAATGGAACCAAGTTGGAAAACACTCTGCAGGATATTATCCAGGAGAAC
TTCCCCAATCTAGCAAGGCAGGCCAACATTCAAATTCAGGAAATACAGAGAACACCACAG
AGATAATCCTCGAGAAGAGCAACTCCAAGACACATAATTGCCAGATTCACCAAAGTTGAA
ATGAAGGAAAAAATGTTAAGGGCAGCCAGAGAGAAAGGTCGGGTTACCCACAAAGGGAAG
CACATCAGACTAACAGCTGATCTCTTGGCAGAAACTCTACAAGCCAGAAGAGAGTGGGGG
GCAATATTCAACATTCTTAAAGAAAAGAATTTTCAACCCAGAATTTCATATCCAGCCAAA
CTAAGCTTCATAAGTGAAGGAGAAATAAAATACTTTACAGACAAGCAAATGCTGAGAGAT
TTTGTCACCACCAGGCCTGTCCTAAAAGAGCTCCTGAAGGAAGCACTAAACATGGAAAGG
AACAACCAGTACCAGCCACTGCAAAAACATGCCAAATTG
>lcl|hg18_L1PA4_chr12_128106380_128112549
CTCCAATAAATATGGGACTATGTGAAAAGACCAAATCTATGTCTAATTGGTGTACCTGAA
AGTGACGGGGAGAATGGAACCAAGTTGGAAAACACTCTGCAAGATATTATCCAGGAGAAC
TTCCCCAATCTAGCAAGGCAGGCCAACATTCAAATTCAGGAAATACAGAGAACACCACAG
AGATAATCCTCAAGAAGAGCAACTCCAAGACACATAATTGCCAGATTCACCAAAGTTGAA
ATGAAGGAAAAAATGTTAAGGGCAGCCAGAGAGAAAGGTCGGGTTACCCACAAAGGGAAG
CACCTCAGACTAACAGCTGATCTCTTGGCAGAAACTCTACAAGCCAGAAGAGAGTGGGGG
GCAATATTCAACATTCTTAAAGAAAAGAATTTTCAACCCAGAATTTCATATCCAGCCAAA
CTAAGCTTCCTAAGTGAAGGAGAAATAAAATACTTTACAGACAAACAAATGCTGAGAGAT
TTTGTCACCACCAGGCCTGTCCTAAAAGAGCTCCTGAAGGAAGCACTAAACATGGAAAGG
AACAACCGGTACCAGCCACTGCAAAAACATGCCAAATTG
>lcl|hg18_L1PA4_chr13_85383929_85390055
CTCCAAGAAATATGGGACTATGTGAAAGGACCAAATCTATGTCTGATTGGTGTACCTGAA
AGTGATGGGGAGAATGGAACCAAGTTGGAAAACAATCTGCAGGATATCATCCAGGAGAAC
TTCCCCAATCTAGCAAGGCAGGCCAACATTCAACTTCAGGAAATAGAGAGAACGCCACAA
AGATACTCCTCAAGAAGAGCAACTCCAAGACACATAATTGTCAGATTCACCAAAGTTGAA
ATGAAGGAAAAAATGTTAAGGGCAGCCAGAGAGAAAGGTCGGGTTACCCACAAAGGGAAG
CCCATCAGACTAACAGCTGATCTCTTGGCAGAAACTCTACAAGCCAGAAGAGAGTGGGGG
CCAATAGTCAACATTCTTAAAGGGAAGAATTTTCAACCCAGAATTTCATACCCAGTCAAA
CTAAGCTTCATAAGTGAAGGAGAAATAAAATACTTTACAGACAAGCAAATGCTGAGAGAT
TTTGTCACCACCAGGCCTGCCCTAAAAGAGCTCCTGAAGGAAGCACTAAACATGGAAAGG
AACAACCAGTACCAGCCACTGCAAAAACATGCCAAATTG
>lcl|hg18_L1PA4_chr14_56175983_56182128
CTCCAAGAAATATGGGACTATGTGAAAAGACCAAATCTATGTCTGATTGGTGTACCTGAA
AGTGACAGGAAGAATGGAACCAAGTTGGAAAACACTCTGCAGGATACTATCTAGGAGAAC
TTTCCCAACCTAGCAAGTCAGGCCAGCATTCAAATTCAGGAAATACAGAGAACACCACAA
AGATACTCCTCGAGAAGAGCAACTCCAAGACACATGATTGTCAGATTCACCAAAGCTGAA
ATGAAGGAAAAAATGTTAAGGGCAGCCAGAGAGAAAGATGGGGTTACCCACAAAGGGAAG
CCCATCAGACTAACAGCAGATCTCTTGGGAGAAACTCTACAAGCCAGAAGAGGGTGGGGG
CCAATATTCAGTATTCTTCAAGAAAAGAATTTTCAACCCAGAACTTCATATCCAGCCAAA
CTAAGCTTCATAAGTGAAGGAGAAATAAAATCCTTTACAGACAAGCAAATGCTGAGAGAT
TTTGTCACCACCAGACCTGCCCTAAAAGAGCTCCTGAAAGAAGCACTAAACATGGAAAGG
AACAACCAGTACCAGCCACTGCAAAAACATGCCAAATGG
>lcl|hg18_L1PA4_chr14_32390118_32396265
CTCCAAGAAATATGGGACTATGTGAAAAGACAAAATCTACGTCTGATTGGTGTACCTGAA
AGTGACGGGGAGAATGCAACCAAATTGGAAAACACACTGCAGGATATTATCCAGGAGAAC
TTCCCCAATCTAGCAAGGCAGGCCAACATTCACATTCAGGAAATACAGATAACGCCACAA
AGATACTCCTCGAGAAGAGCAACTCCAAGACACATAATTGTCAGATTCACCAAAGTTGAA
ATGAAGGACAAAATGTTAAGGGCAGCCAGAGAGAAAGGTCAGGTTACCCACAAAGGGAAG
CCCATCAGACTAACAGCTGATCTCTCAGCAGAAACTCTACAAGCCGGAAGAGATTGGGGG
CCAATATTCAACACTCTTAAAGAAAAGAATTTTCAACTCAGAATTTCATATCCAGCCAAA
CTAAGCTTCATAAGTGAAGGAAAAATAAAATACTTTACAGACAAGCAAATGCTGAGAGAT
TTTGTCACCACCAGGCCTGCCCGAAAAGAGCTCCTAAAGGAAGCACTAAACATGGAAAGG
AACAATTGGTACCAGCCACTGCAAAAACATGCCAAATGG
>lcl|hg18_L1PA4_chr14_52854509_52860683
CTCCAAGAAATATGGGACTATGTGAAAAGACCAAATCTACATTTGATTAGTGTACCTGAA
AGTGACTGGGAGAATGGAACCAGGTTGGAAAACACTCTGAAGGATATTATCCAGGAGAAC
TTCCCCAATCTAGCAAGGCAGGCCAACATTCAAATTCAGGAAATACAGAGAATGCCACAA
AGAAGCTCCTCGAGAAGAGCAACTCCAAGACACATAATTGTCAGATTCACCAAAGTTGAA
ATGAAGGAAAAAATGTTAAGGGCAGCCAGAGAGAAAGGTCGGGTTACCCACAAAGGGAAG
CCCATCAGACTAACAGCTGATCTCTCAGCAGAAACTCTACAAGCCAGAAGAGAGTGGGGA
CCAATATTCAACATTCTTAAAGAAAAGAATTTTCAACCCAGAATTTCATATCCAGCCAAA
CTAAGCTTCATAAGTGAAGGAGAAATAAAATCCTTTACAGACAAGCAAATGCTGAGAGAT
TTTGTCACCACCAGGCCTACCCTAAAAGAGCTCATGAAGGAAGCACTAAACATGGAAAGG
AATAACCGGTACCAGCCACTGCAAAAACATGCCAAATTG
>lcl|hg18_L1PA4_chr12_11334438_11340562
CTCCAAGAAATATGGGACTATGTGAAAAGACCAAATCTACGTCTGATTGGTGTGCCTGAA
AGTGACAGGGAGAATGGAACCAAGTTGGAAAACACTCTGCAGGATATTATCCAGGAGAAC
TTCCCCAATCTAGCAAGGCAGGCCAACATTCAGACTCAGGAAATACAGAGAATGCCACAA
AGATACTCCTCGAGAAGAGCAACTCCAAGACACATAATTGTCAGATTCACCAAAGTTGAA
ATGAAGGAAAAAATGTTAAGGGCAGCCAGAGAGAAAGGTTGGGTTACCCACAAAGGGAAG
CCCATCAGACTAACAGTGGATCTCCAGGCAGAAACTCTACAAGCCAGAAGAGAGTGGGGG
CCAATATTCAACAATCTTAAAGAAAAGAATTT-CAACCCAGAATTTCATATCCAGCCAAA
CTAAGCTTCATAAGTGAAACACAAATAAAATCCTCTAAAGACAAGCAAATGCTGATAGAT
TTTGTCACCACCAGGCCTGCCCTAAATGAGCTCCTGAAGGAAGCACTAAACATGGAAAGG
AACAACCGGTACCAGCCACTGCAAAATCATGCCAAATTG
>lcl|hg18_L1PA4_chr12_96521127_96527273
CTCCAAGAAATATGGGACTATGTGAAAAGACCAAATCTACGTCTGATTGGTGTACCTGAA
AGTGAGGGGGAGAATGGAACCAAGTTGGAAAACACTCTGCAGGATATTATCTAGGAGAAC
TTCCCCAACCTAGCAAGGCAGGCCAGCATTCAAATTCAGGAAATACAGAGAACGCCACAA
AGATACTCCTTGAGAAGAGCAACTCCAAGACACATAATTGTCAGATTCACCAAAGTTGAA
ATGAAAGAAAAAATGTTAAGGGCAGCAAGAGAGAAAGGTTGGGTTACCCACAAAGGGAAG
CCCATCAGACTAACAGCTGATCTCTCCGCAGAAACTCTACAAGTCAGAAGAGAGTGGGGG
CCAATATTCAACATTCTTAAAGAAAAGAATTTTCAACCCAGAATTTCATATCCAGCCAAA
CTAAGCTTCATAAGTGAAGGAGAAATAAAATACTTTACAAACAAGCAAATGCCGAGAGAT
TTTGTCACCTCCCGGCCTGCCCTAAAAGAGTTCCTGAAGGAAGCACCAAACAGGGAAAGG
AACAACCGGTACCAACCACTGTAAAAACAAGCCAAATTG
>lcl|hg18_L1PA4_chr12_38149724_38155874
CTCCAAGAAATATGGGACTATGTGAAAAGACTAAATCTATGTCTGATTGGTGTACCTGAA
AGTGACAGGGAGAATGGAACCAAGTTGGAAAACACTCTGCAGGATATTATCCAGGAGAAC
TTCCCCAATCTAGCAAGGCAGGCCAACATTCAAATTCAGGAAATACAGATAATGCCACAA
AGATACTCCTTGAGAAGAGCAACTCCAAGACACATAATTGTCAGATTCACCAAAGTTGAA
ATGAAGGAAAAAATGTTAAGGGCAGCCAGAGAGAAAGGTCGGGTTACCCACAAAGGGAAG
CCCATCAGACTAACAGCAGATCCCTTGGCAGAAACTCTACAAGCCAGAAGAGAGTGGGGG
CCAATATTCAACATTCTGAAAGAAAAGAATTTTCAACCCAGAATTTCATATCCAGCCAAA
CTAAGCTTCGTAAGTGAAGGAGAAATCAAATCCTTTACAAACAAGCAGATGCTGAGAGAT
TTTGTCACCACCAGACCTGCCTTACAGGAGCTCCTGAAGGAAGTACTAAACATGGAAAGG
AACAACCAGTACCAGCCACTGCAAAAACATGCCAAATTG
>lcl|hg18_L1PA4_chr12_40743050_40749189
CTCCAAGAAATATGGGACTATGTGAAAAGACCAAATCTACGTCTGATTGGTGTACCTGAA
AGTGACAGGGAGAATGGAATCAAGTTGGAAAACACTCTGCAGGATATTATCCAGCAGAAC
TTCCCCAATCTAGCAAGGCAGGCCAACATTCAAATTCAAGAAATACAGAGAACGCCACAA
AGATATTCCTCGAGAAGAGCAACTCCAAGACACAGAATTGTCAGATTCACCAAAGTTGAA
ATGAAGGAAAAAATCTTAAGGGCAGCCAG------AGGTTGGGTTACCCACAAACGGAAG
CCCATCAGACTAACAGCTGATCTCTCAGCAGAAACTCTACAAGCCAGAAGAGAGTGGGGA
CCAATATTCAACATTCTTAAAGAAAAGAATTTTCAACCCAGAATTTCATATCCAGCCAAA
CTAAGCTTCATAACTGAAGGAGAAATAAAATACTTTACAGACAAGCAAAGGCTGAGAGAT
TTTGTCACCACCAGGCCTGCCCTATAAGAGCTCCTGAAGGAAGCACTAAACATGGAAAGG
AACAACCG------GCCACTGCAAAAACATGCCAAATCG
>lcl|hg18_L1PA4_chr12_45736769_45742910
CTCCAAGAAATATGGGACTATGTGAAAAGACCAAATCTATGTCTGATTGGTGTACCTGAA
AATGACGGGGAGAATGCAACCAAGTTGGAAAACACTCTGCAGGATATTATCCAGGAGAAC
TTCCCCAATCTAGCAAGGCAGGCCAACATTCACATTCAGGAAATACAGAGAACGCCACAA
AGGTACTCCTTGAGAAGAGCAACTCCAAGACACATAATTGTCAGATTCACCAAAGTTGAA
ATGAAGGAAAAAATGTTAAGGGCAGCCAGAGAGAAAGGTCAGGTTACCCACAAAGGGAAG
CCCATCAGACTAACAGCTGATCTCTCGGCAGAAACTCTACAAACCAGAAGAGAGTGGGGG
CCAATATTCAACATGCTTAAAGAAAAGAATTTTCAATCCAGAATTTCATATCCAGCCAAA
CTAAGCTTCATAAGTGAAGGAGAAATAAAATACTTTACAGACAAGCAAATGCTGAGAGAT
TTTGTCACCACCAGGCCTGCCCTAAAAGAGCTCCTGAAGGAAGCACTAAACATGGAAAGG
AACAACCGGTACCAGTCACTGCAAAAACATGCCAAATTG
>lcl|hg18_L1PA4_chr14_31773555_31779711
CTCCAAGAAATATGGGACTATGTGAAAAGACCAAATCTACGTCTGATTGGTGTACCTGAA
AGTGACGGGGAGAATGGAACCAAGTTGGAAAACACTCTGCAGGATATTATCCAGGAGAAC
TTCCCCAATCTAGCAAGGCAGGCCAACATTCACATTCAGGAAATACACAGAATGCCACAA
AGATACTCCTCGAGAAGAGCAACTCCAAGACACACAATTGTCAGATTCACCAAAGTTGAA
ATGAAGGAAAAAATGTTAAGGGCAGTCAGAGAGAAAGGTCGGGTTACCCTCAAAGGGAAG
CCCATCAGACTAACAGCGGATCTCTTGGCAGAAACTCTACAAGCCAGAAGAGAGTGGGGA
CCAATGTTCAACATTCTTAAAGAAAAGAATTTTCAACCCAGAATCTCATATCCAGCCAAA
CTAAGCTTCATAAGTGAAGGAGAAATAAAATCCTTTACAGACAAGCAAATGCTGAGAGAT
TTTGTCACCACCAGGCCTGCCCTAAAAGAGCTCCTGAAGGAAGCACTAAACATGGAAAGG
AACAACCAGTACCAGCCACTGCAAAAACATGCCAAATTG
>lcl|hg18_L1PA4_chr14_86949651_86955798
CTCCAAGAAATATGGGACTATGTGAAAAGACCAAATCTACGTCTCATTGGTGTACCTGAA
AGTGACGGGGAGAATGGAACCAAGTTGGAAAACACTCTGCAGGATATTATCCAGGAGAAC
TTACCCAATCTAGCAAGGCAGGCCAACATTCAAATTCAGGAAATACAGAGAATGCCACAA
AGATACTCCTTGAGAAGAGCAACTCCAAGACACATAATTGTCAGATTCACCAAAGTTGAA
ATGAAGGAAAAAATGTTAAGGGCAGCCAGAGAGAAAGGTCGGGTTACCCACAAAGGGAAG
CCCATCAGACTAACAGCTGATCTCTCAACAGAAACTCTACAAGCCAGAAGAGAGTGAGGA
CCAATGTTCAACATTCTTAAAGAAAAGAATTTTCAACCCAGAATCTCATATCCAGCCAAA
CTAAGCTTCATAAGTGAAGGAGAGATAAAATACTTTACAGACAAGCAAATGCTGAGAGAT
TTTGTCACCACCAGGCCTGCCCTAGAAGAGCTCCTGAAGGAAGCACTAAACCTGGAAAGG
AACAACCAGTACCAGCCACTGCAAAAACATGCCAAATTG
>lcl|hg18_L1PA4_chr14_48680426_48686609
CTCCAAGAAATATGGGACTATGTGAAAAGACCAAATCCACATCTGACCGCTGTACCTGAA
AGTGATGGGGAGAATGGAACCAAGTTGGAAAACACTCTGCAGGATATTATCCAGGAGAAC
TTCCCCAATCTAGCAAGGCAGGCCAACATTCAAATTCAGGAAATACAGAGAACGCCACAA
AGATACTCCTCGAGAAGAGCAACTCCAAGACACATAATTGTCAGATTCACCAAAGTTGAA
ATGAAGGAAAAAATGTTAAGGGCAGCCAGAGAGAAAGGTCGGGTTACCCTCAAAGGGAAG
CCCATCAGACTAATGGCTGATCTCTTGGCAGAAACTCTACAAGCCAGAAGAGAGTGGGGA
CCAATATTCAACGTTCTTAAAGAAAAGAATTTTCAACCCAGAATTTCATATCCAGCCAAA
TTAAGCTTCATAAGTGAAGGAGAAATAAAATACTTTACAGACAAGCAAAGGCTGAGAGAT
TTTCTCACCACCAGGCCTGCCCTAAAAGAGCTCCTGAAGGAAGCACTAAACATGGAAAGG
AACAATCGGTACCAGCCACTGCAAAAACATGCCAAATTG
>lcl|hg18_L1PA4_chr12_16421347_16427493
CTCCAAGAAATATGGGACTATGTGAAAAGACCAAATCTACATCTGATTGGTGTACCTGAA
AGTGATGGGGAGAATGGAACCAAGGTGGAAAACACTCTGCAGGATATTATCCAGGAGAAC
TTCCCCAATCTAGCAAGGCAGGCCAACATTCAAATTCAGGAAATACAGAGAATGCCACAA
AGATACTCCTCG---AGAGCAACCCCAAGACACATAATTGTGAGATTCACCAAAGTTGAA
ATGAAGGAAAAAATGTTAAGAGCAGCCAGAGAGAAAGGTCGGGTTACCCACAAAGGGAAG
CCCATCAGACTAATAGCTGATCTCTCGGCAGAAACTCTACAAGCCAGAAGAGAGTGGGGA
CCAATATTCAACATTCTTAAAGAAAAGAATTTTCAACCCAGAATTTCATATCCAGCCAAA
CTAAGCTTCATAAGTGAAAGAGAAATAAAATACTTTACAGACAAGCAAATGCTGAGAGAT
TTTGTCACCACCAGGCCTGCCCTGAAAGAGCTCCTGAAGGAAGCACTAAATATGGAAAGG
AAGAACCGGTACCAGCCACTGCAAAAACATGCCAAATTG
>lcl|hg18_L1PA4_chr13_95776436_95782463
CTCCAAGAAATATGGGACTATGTGAAAAGACCAAATCTACATCTGATTGGTGTACCTGAA
AGTGATGGGGAGAATGGAACCAAGTTGGAAAACACTCTGCAGGATATTATCCAGGAGAAC
TTCCCCAATCTAGCAAGGTAGGCCAACGTTCAGATTCAGGAAATACAGAGAACGCCACAA
AGATACTCCTCGAGAAGAGCAACTCCAAGACACATAATTGTCAGATTCACCAAAGTTGAA
ATGAAGGAAAAAATGTTAAGGGCAGCCAGAGAGAAAGGTCGGGTTACCCTCAAAGGGAAA
CCCATCAGACTAACAGCAGATCTCTCAGCAGAAACCCTACAAGCCAGAAGAGAGTGGGGG
CCAATATTCAACATTCTTAAAGAAAAGAATTTTCAACCCAGAATTTCATATCCAGCCAAA
CTAAGCTTCATAAGTGAAGGAGAAATAAAATACTTTACAGACAAGCAAATGCTGAGAGAT
TTTGTCACCACCAGGCCTGCCCTAAAAGAGCTCCTGAAGGAAGCGCTAAACATGGAAAGG
AACAACCGGTACCGGCCGCTGCAAACTCATGCCAAAATG
>lcl|hg18_L1PA4_chr12_21176036_21182186
CTCCAAGAAATATGGGACTATGTGAAAAGACCAAATCTACGTCTGATTGGTGTACCTGAA
AGTGATGGGGAGAAGGGAACCAAGTTGGAAAACACTCTGCAGGATATTATCCAGGAGAAC
TTCCCCAATCTAGCAAGGCAGGCCAACGTTCAGATTCAGGAAATACAGAGTACGCCACAA
AGATACTCCTCGAGAAGAGCAACTCCAAGACACATAATTGTCAGATTCACCAAAGTTGAA
ATGAAGGAAAAAATATTAAGGGCAGCCAGAGAGAAAGGTTGGGTTACCCACAAAGGGAAG
CCCATCAGACTAACAGCTGATCTCTCGGCAGAAACTCTACAAGCCAGAAGAGAGTGGGGA
CCAATATTCAACATTCTTAAAGAAAAGAATTTTCAACCCAGAATTTCATATCCAGCCAAA
CGAAGCTTCATAAGTGAAGGAGAAACAAAATCCTTCACAGACAAGCAAATGCT----GAT
TTTGTCACCACCAGGCCTGCCCTAAAAGAGCTCCTGAAGGAAGCACTAAACATGGAAAGG
AACAACTGGTACCAGCCACTGCAAAAACATGCCAAATTG
>lcl|hg18_L1PA4_chr12_30632555_30638712
CTCCAAGAAATATGGGACTATGTGAAAAGACCAAATCTACGTCTCATTGGTGTACCTGAA
AGTGATGGGGAGAATGGAACCAAGTTGGAAAACACTCTGCAGGATATTATGCAGGAGAAC
TTCCCCAATCTAGCAAGGCAGGCCAACATTCAGATTCAGGAAATACAGAGAACGCCACAA
AGATACTCCTCGAGAAGAGCAACTCCCAGACACATAATTGTCAGATTCACCAAAGTTGAA
ATGAAGGAAAAAATGTTAAGGGCAGCCAGAGAGAAAGGTCGGGTTACCCACAAAGGGAAG
CCCATCAGACTAACAGCAGATCTCTCGGCAGAAACTCTATAAGCCAGAAGAGAGTGGGGG
CCAATATTCAACATTCTTAAAGAAAAGAATTTTCAACCCAGAATTTCATATCCAGCCAAA
CTAAGCTTCATAAGTGAAGGAGAAATAAAATACTTTACAGACAAGCAAATGCTGAGAGAT
TTTGTCACCACCAGGCCTGCCCTAAAAGAGCTCCTGAAGGAAGCACTAAACATGGAAAGG
AACAACTGGTACCAGCCACTGCAAAAACATGCCAAAATG
>lcl|hg18_L1PA4_chr14_38556127_38562282
CTCCAAGAAATATGGGACTATGTGAAAAGACCAAATCTACGTCTCATTGGTGTACCTGAA
AGTGACGGGGAGAATGGAACCAAGTTGGAAAACACTCTACAGGATATTATCCAGGAGAAC
TTCCCCAATCTAGAAAGGCAGGCCAACATTCAGATTCAGGAAACACAGAGAACGCCACAA
AGATACTCCTTGAGAAGAGCAACTCCAAGACACATAATTGTCAGATTCACCAAAGTTGAA
ATGAAGGAAAAAATGTTAAGGGCAGCCAGAGAGAAAGGTCGGGTTACCCACAAAGGGAAG
CCCATCAGACTAACAGCGGATCTTTCGGCAGAAACTCTACAAGCCAGAAGAGAGTGGGGG
CCAATATTCAACATTCTTAAAGAAAAGAATTTTCTACCCAGAATTTCGTATCCAGCCAAA
CTAAGCTTCATAAGTGAAAGAGAAATAAAATATTTTAAAGACAAGCAAATGCTGAGAGAT
TTTGTCACCACCAGGCCTGCCCTAAAAGAGCTCCTGAAGGAAGCAGTAAACATGGAAAGG
AACAACCGGTACCAGCCGCTGCAAAAACATGCCAAAATG
>lcl|hg18_L1PA4_chr12_23190038_23196204
CTTCAAGAAATATGGGACTATGTGAAAAGACCAAATCTATGTCTAATTGGTGTACCTGAA
AGTGATGGGGAGAATGGAACCAAGTTGGAAAACACTCTGCAGGATATTATCCAGGAGAAC
ATCCCCAATCTAGCAAGGCAGGCCAACATTCAAATTCAGGAAATACAGAGACCGCCACAA
AGATACTCCTCGAGAAGAGCAACTCCAAGACACATAATTGTCAGATTCACCAAAGTGGAA
ATGAAGGAAAAAATGTTAAGGGCAGCCAGAGAGAAAGGTCGGGTTACCCACAAAGGGAAG
CCCATCAGACGAAGAGCTGATCTCTCGGCAGAAACTCTACAAGCCAGAAGAGAGTGGGGA
CCAATATTCAACATTCTTAAAGAAAAGAATTTTCAATCCAGAATCCCATATCCAGCCAAA
CTAAGCTTCATAAGTGAAGGAGAAATAAAATACTTTACAGACAAGCAAATGCTGAGAGAT
TTTGTCACCACCTAGCCTGCCCTAAAAAAGCTCCTGAAGGAAGCACTAAACATGGAAAGG
TACAACCGGTACCAGCCACTGCAAAAACATGCCAAATTG
>lcl|hg18_L1PA4_chr12_43421368_43427494
CTCCAAGAAA-ATGGGACTACGTGAAAAGACCAAATCTACGTCTGATTGGCGTACCTGAA
AGTGACGGGGAGAATGGAACCAAGTTGGAAAACACGATGCAGGATATTATCCAGGAGAAC
TTCCCCAATCTAGCAAGGCAGACCAACATTCAGATTCAGGAAATATAGAGAACGCCACAA
AGATACTTCTTGAGAAGAGCAACACCAAGACACGTAATTGTCAGATTCACCAAAGTTGAA
ATGAAGGAAAAAATGTTAAGGGCAGCCAGAGAGAAAGGTTGGGTTACCCTCAAAGGGAAG
CACATCAGACTAACAGCAGATCTCTCGGCAGAAACTCTACAAGCCAGAAGAGCATGGGGA
CCAATATTCAACATTCTTAAAGAAAAGAATTTTCAACCCAGAATTTCATATCCACCCAAA
CTAAGCTTCATAAATGAAGGAGAAATAAAATACTTCAAAGACAAGCAAATGCTGAGAGAT
TTTGTCACCACCAGGCCTGCCCTAAAAGACCTCCTGAAGGAAGCACTAAACATGGAAAGG
AACAACCGGTACCAGCCACTGCAAAAACATGCCAAATTG
>lcl|hg18_L1PA4_chr12_53831507_53837647
CTCCAAGAAATATGGGACTGTGTGAAAAGACCAAATCTATGTCTGATTGGTGTAATTGAA
AGTGATGGGGAGAATGGAACCAAGTTGGAAAACACTCTGCAGAATATTATCCAGGAGAAC
TTCCCCAATCTAGCAAGGCAGGCCAACATTCAAATTCAGGAAATACAGAGAATGCCACAA
AGATATTCCTCGAGAAGAGCAACTCCAAGACACATAGTTGTCAGATTCACCAAAGTTGAA
ATGAAGGAAAAAATGTTAAGGGCAGCCAGAGAGAAAGGTTGGGTTACCCACAAAGGGAAG
CCCATCAGACTAACAGCGGATCTCCCGGCAGAAACTTTACAAGCCAGAAGAGAGTGGGGG
CCAATATTCAACATTCTTAAAGAAAAGAATTTTCAACCCAGAATTTCATATCTAGCCAAA
CTAAGCTTCATAAGTGAAGGAGAAATAAAATACTTTA-AGACAAGCAAACGCAGAGAGAT
TTTGTCACCACCAGGCCTGCCCTACAAGAGCTCCTGAAGGAAGCACTAAACATGGAAAGG
AACAACTGGTACCAGCCACTGCAAAAACATGCTGAATTG
>lcl|hg18_L1PA4_chr13_34894288_34900419
CTCCAAGAAATATGGGACTATGTGAAAAGACCAAATCTATGTCTGATTGGTGTACCTGAA
AGTGATGGGGAGAATGGAACCAAGTTGGAAAACACTCTGCAGGATATTATCCAGGAGAAC
TTCCCCAACCTAGCAAGGCAGGCCAACATTCAAATTCAGGAAATACAGAGACCGCCACAA
AGATACTCCTCGAGAAGAGCAACTCCAAGACACATAATTGTCAGATTCACCAAAGTTGAA
ATGAAGGAAAAAACGTTAAGGGCAGCCAGAGAGAAAGGTCGGGTTACCCACAAAGGGAAG
CCCATCAGACTAACAGCTGATCTCTTGGCAGAAACTCTACAAGCCAGAAGAGAGTGGGGG
CCA--ATTCAACATTCTTAAAGAAAAGAATTTTCAACCCAGAATTTCATATCCAGCCAAA
CTAAGCTTCATAAGTGAAGGAGAAATAAAAAACTTTACAAACAAGCAAATGCTGAGAGAT
TTTGTCACTACCAGGCCTGCCCTAAAAGAGCTCCTGAAGGAAGCACTAAACATGGAAAGG
AACAACCGGCAGCAGCCACTGCAAAAACATGCCAAATTG
>lcl|hg18_L1PA4_chr12_105315773_105321879
CTCCAAGAAATATGGGACTATATGAAAAGACCAAATGTAGGTCTGATTGGTGTACCTGAA
AGTGACAGGGAGAATGGAACCAAGTTGGAAAACACTCTGCAGGATATTATCCAGGAGAAC
TTCCCCAATCTAGCAAGGCAGGCCAACATTCAAATTCAGGAAATACAGAGAATGCCACAA
AGATACTCCTTGAGAAGAGCAACTCCAAGACGCATAATTGTCAGATTCACCAAAGTTGAA
ATGAAAGAAAAAATGTTAAGGGCAGCCAGGGAGAAAGATCGGGTTACCCACAAAGGGAAG
CCCATCAGACTAACAGCGGATCTCTCAGCAGAAACTCTACAAGCCAGAAGAGAGTGGGGG
CCAATATTCAACATTCTCAAAGAAAAGAATTTTCAACCCAGAATTTCATATCCAGCCAAA
CTAAGCTTCATAAGTGAAGGAGAAATAAAATACTTTACAGACAAGCAAATGCTGAGAGAC
TTTGTCACCACCAGGCCTGCCCTAAAAGAGCTCCTGAAGGAAGCACTAAACTTGGAAAGG
AACAACCGGTACCAGCCACTACAAAAACATGCCAAATTG
>lcl|hg18_L1PA4_chr13_41006888_41013004
CTCCAAGAAATATGGGACTATGTGAAAAGACCAAATCTACGTCTGATTGGTGTACCTGAA
AGTGACGGGGAGAATGGAACCAAATTAGAAAATACTCTGCAGGATATCATCCAGGAGAAC
TTCCCCAATCTAGCAAGGCAGGCCAACATTCAAATTCAGGAAATACAGAGAATGCCACAA
AGGTACTCCTCGAGAAGAGCAACTCCAAGACACATAATTGTCAGATTCACCAAAGTTGAA
ATGAAGGAAAAAATGTTAAGGGCAGCCAGAGAGAAAGGTCGGGTTACCCACAAAGGGAAG
CCCATCAGACTAACAGTGGATCTTTCAGCAGAAACTCTACAAGCCAGAGGAGAGTGGGGG
CCAATATTCAACATTCTTAAAGAAAAGAATTTTCAACCCAGAATTTCATATCCAGCCAGG
CTAAGCTTAGTAAGTGAAGGAGAAATAAAATACTTTACAGACAAGCAAATGCTGAGAGAT
TTTGTCGCCACCAGGCCTGCCCTAAAAGAGCTCCTGAAGGAAGCACTAAACATGGAAAGG
AACAATGGGTACCAGCCACTGCAAAAACATGCCAAATTG
>lcl|hg18_L1PA4_chr12_2678925_2685069
CTCCAAGAAATATGGGACTATGTGAAAAGACCAAATCTACATCTGATTGGTGTACCTGAA
AGTGACGGGGAGAATGGAACCAAGTTGGAAAACACTCTGCAGGATATTATCCAGGAGAAC
TTCCCCAATCTAGCAAAGCAGGCCAACATTCAAATTCAGGAAATACAGAGAACGCCACAA
AGATACTCCTTGAGAAGAGCAACTCCAAGACACATAATTGTCAGATTCACCAAAGTTGAA
ATGAAGGAAAAAATGTTAAGGGCAGCCAGAGAGAAAGGTCGGGTTACCCACAAAGGGAAG
CCCATCAGACTAACAGCTGATCTCTTGGCAGAAACTCTACAAGCCAGAAGAGAGTGGGGA
CCAATATTCAACATTCTTAAAGAAAAGAATTTTCAACCCAGAATTTCATATCCAGCCAAA
CTAAGCTTCATAAGTGAAGGAGAAATAAAATACTTTACAGACAAGCAAATGCTGAGAGAT
TTTGTCACCACCAGGCCTGCCCTAAAAGAGCTCCTGAAGGAAGCACTAAACATGGAAAGG
AACAACCGGTACCAGCCACTGCAAAAACATGCCAAATTT
>lcl|hg18_L1PA4_chr12_31594268_31600406
CTCCAAGAAATATGGGACTATGTGAAAAGACCAAATCTACATCTGATTGGTGTACCTGAA
AGTGACGGGGAGAATGGAACCAAGTTGGAAAACACTCTGCAGGATAT-----AGGAAAAC
TTCCCCAATCTAGCAAGGCAGGCCAACATTCAAATTCAGGAAATACAGAGGACGCGACAA
AGATACTCCTCGAG-AGAGCAACTCCAAGACACATAATTGTCAGATTCACCAAAGTTGAA
ATGAAGGAAAAAATGTTAAGGGCAGCCAGAGAGAAAGGTCGGGTTACCCACAAAGGGAAG
CCCATCAGACTAACAGCAGATCTCTTGGCAGAAATTCTACAAGCCAGAAGAGAGTGGGGG
CCAATATTCAACATTCTTAAAGAAAAGAATTTTCAACCCAGAATATCATATCCAGCCAAA
CTAAGCTTCATAAGTGAAGGAGAAATAAAATACTTTACAGACAAGTAAATGCTGAGAGAT
TTTGTCACCACCAGGCCTGCCCTAAAAGAGCTCCTGAAGGAAGCACTAAACATGGAAAGG
AACAACCGGTACCAGCCACTGCAAAAACATGCCAAATTG
>lcl|hg18_L1PA4_chr12_53492624_53498771
CTCCAAGAAATATGGGACTATGGGAAAAGACCAAATCTATGTCTGATTGGTGTACCTGAA
AGTGATGGGGAGAATGGAACCAAGTTGGAAAACACTCTGCAGGATATTATCCAGGAGAAC
TTCCTCAATCTAGCAAGGCAGGCCAACATTCAAATTCAGGAAATACAGAGAATGCCACAA
AGATACTCCTCGAGAAGAGCAACTCCAAGACACATAACTGTCAGATTCACCAAAGTTGAA
ATGAAGGAAAAAATGTTAAGGGCAGCCAGAGAGAAGGGTCGGGTTACCCACAAAGGGAAG
CCCATCAGACTAACAGCGGATCTCTCAGCAGAAACTCTACAAGCCAGAAGAGAGTGGGGG
CCAATATTCAACATTCTTAAAGAAAACAATTTTCAATCCAGAATTTCATATCCAGCCAAA
CTAAGCTTCACAAGTGAAGGAGAAATAAAATCCTTTACAGACAAGCAAATGCTGAGAGAT
TTTGTCACCACCAGGCCTGCTGTAAAAGAACTCCTGAAGGAAGCACTAAACATGGAAAGG
AACAACCGGTACCAGCCACTGCAAAAACATGCCAAATTG
>lcl|hg18_L1PA4_chr14_87991831_87997943
CTCCAAGAAATATGGGACTATGTGAAAAGACCAAATTTATGTCTGATTGGTGTACCTGAA
AGTGATGGGGAGAATGGAACCAAGTTGGAAAACACTCTGCAGGATATTATCCAGGAGAAC
TTCCCCAACCTAGCAAGGCAGGCCAACATTCAGATTCAGGAAATACAGAGAATGCCATAA
AGATAATCCTCGAGAAGAGCAACTCCAAGACACATAATTGTCAGATTCACCAAAGTTGAA
ATGAAGGAAAAAATGTTAAGGGCAGCCAGAGAGAAAGGTCGGGTTACCCACAAAGGGAAG
ACCATCAGACTAACGGCGAATCTC--AGCAGAAACTCTACAAGCCAGAAGAGAGTGGGGG
CCAATATTCAACATTCTTAAAC----GAATTTTCAACCCAGAATTTCATATCCAGCCAAA
TTAAGCTTCATAAGTGAAGGAGAAATAAAATCCTTTACAGACAAGCAAATGCTGAGAGAT
TTTGTCACCACCAGGCCTGCTCTACAAGAGCTCCTGAAAGAAGCAGTAAACATGGAAAGG
AACGACTGGTACCAGCCACTGCAAAAACATGCCAAAATG
>lcl|hg18_L1PA4_chr13_21818226_21824347
CTCCAAGAAATATGGGACTATTTGAAAAGACCAAATCTACGTCTGATTGGTGTACCTGAA
AGTGATGGGGAGAATGGAACC-AGTTGGAAAACACTCTGCAGGATGTTATCCAGGAGAAC
ATCCCCAATCTACCAAGGCATGCCAGCATTCAAATTCAGGAAATACAGAGAACGCCACAA
AGATACTCATCGAGAAGAGCAACTCCAAGACCCATAATTGTCAGATTCATCAAAGTTGAA
ATGAAGGAAAGAATGTTAAGGGCAGCCAGAGAGAAAGGTCGGGTTACCCACAAGGGGAAG
CCCATCAGACTAACAGCTGATCTCTAGGTAGAAACTCTACAAGCCAGAAGAGAGTTGGGG
CCAATATTCAACATTCTTAAAGAAAAGAATTTTCAACCCAGAATTTCATATCCAGCCAAA
CTAAGCTTCATAAGTGAAGGAGAAATAAAATCCTTTACAGACAAGCAAATGCTGAGAGAT
TCTGTCACCACCAGGCCTGCCCTAAAAGAGCTCCTGAAGGAAGCACTAAACATGGAAAGG
AACAACCGGTACCTGCCACTGCAAAAACATGCCAAATTG
>lcl|hg18_L1PA4_chr14_41290720_41296852
CTCCAAGAAATATGGGACTATGTGAAAAGGTCAAATCTACGTCTGAATGGTGTACCTAAA
AATGACGGGGAGAATGGAACCAAGTTGGAAAAC-CTCTGCAGGATATTATCCAGGAGAAC
TTCCCCAATCTAGCGAGGCAGACCAACATTCAAATTCAGTAAATACAGAGAATGCCACAA
AGATACTCCTCGAGAAGAGCAACTCCAAGACACATAATTGTCAGATTCACTAAAGTTGAA
ATGAAGGAAAAAATGTTAAGGGCAGCCAGAGAGAAAGGTCGGCTTACCCACAAAGGGAAG
CCAATCAGACTAACAGCTGATCTCTCGGCAGATACTCTACAAGCCAGAAGAGAGTGGGGG
CCAATATTCAACATTTTTAAACAAAAGAATTTTCAACCCAGAATTCCATATCCAGCCAAA
CTAAGCTTCATAAGTGAAGGAGAAATAAAATACTTTACAGACAAGCAAATGCTGAGAGAT
TTTCTCACCGCCAGGCCTGCCCTAAAAGGGCTCCTGAAGAAAGCACTAGACGTGGAAAGG
AACATCCGGTACCAGCCACTGCAAAATCATGCCAAATTG
>lcl|hg18_L1PA4_chr14_59049652_59055799
CTCCAAGAAATATGGGAGTATGTGAAAAGACCAAATCTACGTCTGATTGGTGTACCTGAA
AGTGACAGGGAGAATGGAACCAAGTTGGAAAACACTCTGCAGGATATCATACAGGAGAAC
TTCCCCAATCTAGCAAGGCAGGCCAACATTCAAATTCAGGAAATACAGAGAATGCCACAA
AGATACTCCTCCAGAAGAGCAACTCCAAGACACATAATTGTCAGATTCACCAAAGTTGAA
ATGAAGGAAAAAATGTTAAGGGCAGCCAGAGAGAAAGGTCGGGTTACCCACAAAGGGAAG
CCCAGCAGACTAACAGCTGACCTCTCAGCAGAAACACTACAAGCCAGAAGAGAGTGGGGG
CCAATATTCAACATTCTTAAAGAAAAGAATTTTCAACCCAGAATTTAATATCCAGCCAAA
CTAAGCTTCATAAATGAAGGAGAAATAAAATCCTTTATAGACAAGCAAATGATGAGAGAT
TTTGTCACCACCAGGCCTGCCCTACAAGAGCTCCTGAAGGAAGCACTAAACATGGAAAGG
AACAACTGGTACCAGCCACTGAAAAAGCATGCCAAATTG
>lcl|hg18_L1PA4_chr12_33185969_33192113
CTCCAAGAAATATGGGACTATGCGAAAAGACCAAACCTACGTTTGATTGGTGTACTTGAA
AATGACGAGAAGAATGGAACTGAGTTGAAAAACACTCGGCTGTATATTATCCAGGAGAAC
TTCCCCAATCTAACAAGGTAGGCCAACATTCAAATTCAGGAAATACAGAGAACGCCACAA
AGATACTCCTCGAGAAGAGCAACTCCAAGAGATATAATTGTCAGATTCACCAAAGTTGAA
ATGAAGGAAAAAATGTTAAGGGCAGCCAGAGAGAAAGGTCGGGTGACCCACAAAGGGAAG
CCCATCAGACTAACAGCTGATCTCTTGGCAGAAACTCTACAAGCCAGAAGAGAGTGGGGG
CCAATATTCAACATTCTTAAAGAAAAGAATTTTCAATCCAGAATTTCATACCCAGACAAA
CTAAGCTTCATAAGTGAAGGAGAAATAAAATCCTTTACAGACAAGCAAATGCTGAGAGAT
TTTGTCACCACCAGGCCTGCCCTAAAAGAGCTCCTGAAGGAAGCACTAAACATGGAAAGG
AACAACCGGTACCAGCCACTGCAAAAACATGCCAAATTG
>lcl|hg18_L1PA4_chr13_100989404_100995551
CTCCAAGAAATATGGGACTATGTGAAAAGCCCAAATCTGCGTCTGATTGGTGTACCTGAA
AGTGACAGGGAGAATGGAACCAAGTTGGAAAACACTCTGCAGGATATTATCCAGCAGAAC
TTCCCCAATCTAGCCAGGCAGGCCAACATTCAAACTCAGGAAATACAGAGAACGCCACAA
AGATACTCCTCAAGAAGAGCAACCCCAAGACACATAATTGTCAGATTCACCAAAGTTGAA
ATGAGGGAAAAAATGTTAAGGGCAGCCAGAGAGAAAGGTAGGGTTACCCACAAAGGGAAG
CCCATCAGACTAACAGCTGATCTCTCGGCAGAAACTCTACAAGCCAGAAGAGGGTGGGGG
CCAATATTCAACATTCGTAAAGAAAAGAATTTTCAACCCAGAATTTCATATCCAGCCAAA
CTAAGCTTTATAAGTGAAGGAGAAATAAAATCCTTTACAGACAAGCAAATGCTGAGAGAT
TTTGTCACCACCAGGCCTGCCCTAAAAGAGCTCCTGAAGGAAGCACTAAACATGGAAAGG
AAAAACCAGTACCAGCCACCACAAAAAAATGCCAAATTG
>lcl|hg18_L1PA4_chr14_39172497_39178631
CTCCAAGAAATATGGGACTATGTAAAAAGACCAAATCTACGTCTGATCGGTGTACCTGAA
AGTGACAGGGAGAATGGAACCAAG-TGGAAAACACTCTGCAGGATATTATCCAGGAGAAC
TTCCCCAATCTAGCAAGGCAGGCCAATATTCAGATTCAGGAAATACAGAGAATGCCACAA
AGATACTCCTCGAGAAGAGCAACTCCAAGACACATAATTGTCAGATTCACCAAAGTTGAA
ATGAAGGAAAAAATGTTAAGGGCAGCCAGAGAAAAAGGTCGGGTTACCCAAAAAGGGAAG
CCCATCAGACTAACAGCGGATCTCTCAGCAGAAACTCTACAAGC-------AAGTGGGGG
CCAATATTCAACATTCTTAAAGAAAAGAATTTTCAACCCAGAATTTCATATCCAGCCAAA
CTGAGCTTCATAAGTGAAGGAGAAATAAAATACTTTACAGACAAGCAAATGCTGAGAGAT
TTTGTCACCACCAGGCGTGCCCTAAAAGAGCTCCTGAAGGAAGCACTACACATGGAAAGG
AGCAACTGGTACCAGCCACTGCAAAAACATGCCTAACTG
>lcl|hg18_L1PA4_chr12_61920469_61926585
CTCCAAGAAATATGGGACTATGTGAAAAGACCAAATCTACGTCTGATTGGTGTACCTGAA
AGTGATGGGGAGAATGGAACGAAGTTGGAAAACACTCTGCAGGATATTATGCAGGAGAAC
TTCCCCAATCTAGCAAGGCAGGCCAACATTCAAATTCAGGAAATACAGAGAATGCCACAA
AGATACTCCTTGAGAAGACCAACTCCAAGACACATAAATGTCAGATTCACCAAAGTTGAA
ATGAAGGAAAAAATGTTAAGGGCAGCCAGAGAGAAAGGTCGGGTTACCCACAAAGGGAAG
CCCATCAGACTAACAGCTGATCTCTCGGCAGAAACTCTACAAACCAGAAGACAGTGCGGG
CCAATTTTCAACATACTTAAAGAAAAGAATTTTCAACCCCGAATTTCATATCCAGCCAAA
C--AGCTTCATAAGTGAAGGAGAAATAAAATCCCTCACAGAGAAGCAAATGCTGAGAGAT
ATTGTCACCACCACGCCTGCCCTATGAGAGCTCCTGAAGGAAGCACTAAACATGGAAAGG
AACAACTGGTACCAGCCACTGCAAAAACATGCCAAGTTG
>lcl|hg18_L1PA4_chr14_60545860_60551941
CTCCAAGAAATATGGGACTATGTGAAAAGACCAAATCTACGTCTGATTGGTGTACCTGAA
AGTGATAGGGAGAATGGAACTAAGTTGGAAAACACTCTGCAGCATATTATCCAGGAGAAC
TTCCCCAGCCTAGCAAGGCAGGCCAACATTCACATTCAGGAAATACAGAGAACGCCACTA
ACATACTCCACGAGAAGAGCAACTCCAAAACATATAATTGTCAGATTCACCAAAGTTGAA
ATGAAGGAAAAAATGTTAAGGGCAGCCAGAGAGAAA-GTCGGGTTACCCACAATGGGAAG
CCCATCAGACTAACAGCTGATCTCTTGGCAGAAACTTCACAAGCCAGAAGACATTGGGGG
CCAATATTCAACATTCTTAAAGAAAAGAATTTTCAACCCAGAATTTAATATCCAGCCAAA
CTAAGCTTCATAAGTGAAGGAGAAATAAAATCCTTTACAGACAAGCAAATGCTGAGAGAT
TTTGTCATCACCAGACCCGCCCTACAAGAGCTCCTGAAGGAAGCACTAAACATGGAAAGG
AACAACCAGTACCAGTCACTGCAAAAACATGCCAAATTG
>lcl|hg18_L1PA4_chr14_54406833_54412973
CTCCAAGAAATATGGGACTATGTGAAAGGACCAAATCTATATCTGATTGGTGTACCTGAA
AGTGACAGGGAGAATGGAACCAAGTTGGAAAACACTCTGCAGGATATCATCCAGGAGAAC
TTCCCCAATCTAGCAAGGCAGGCCAACATTCAGATTCAGGAAATACAGAGAATGCCACAA
AGATACTCCTCGAGAAGAGCAACTCCAAGACACATAATTGTCAGATTCACCAAAGTTGAA
ATGAAGGAAAAAATGTTAAGGGCAGCCAGAGAGAAAGGTCAGGTTACCCACAAAGGGAAG
CCCATCGGACTAACAGCTGATCTCTCGGCAGAAACTCTACAAGCCAGAAGAGAGTGGGGG
CCAATATTCAACATTCTTAAAGAAAAGAATTTTCAACCCAGAATTTCATATCCAGCCAAA
CTAAGCTTCATAAGTGAAGGAGAAATAAAATCCTTTACAGACAAGCAAATGCTGAGAGAT
TTTGTCACCACCACGCCTGCCCTACAAGAGCTCCTGAAAGAAGCACTAAACATGGAAAGG
AACAACCGGTACCAGCCACTGAAAAAACATGCCAAATTG
>lcl|hg18_L1PA4_chr14_36431507_36437639
CTCCAAGAAATATGGGACTATGTGAAAAGACCAAATCTACGTGTGATTGGTGTACCTGAA
AGTGATGGGGAGAATGGAACCAAGTTGGAAAACACTCTGCAGGATATAATCCAGGAGAAC
TTCCCCAATCTAGCAAGGCAGGCCAACATTCTAATTCAGGAAATACAGAGAACAACACAA
AAATAATCCTCGAGAAGAGCAGCTCCAAGACACATAATTGTCAGATTCACCAAAGTCGAA
ATGAAGTAAAAAATGTTAAGGGCAGCCAGAGAGAAAGGTCGGGTTACCCACAAAGGGAAG
CCCATCAGACTAACAGCTGATCTCTTGGCAGAAACTCTACAAGCCAGCAGAGAGTGCGGG
CCAATATTCAACATTCTTAAAGAAAAGAATTTTCAACCCAGAGTTTCATATCCAGCCAAA
CTAAGCTTCAGAAGTGAAGGAGAAATAAAATACTTTACAGACAAGCAAATGCTGAGAGAT
TTTGTCACCACCAGGCCTGCCCTAAAAGAGCTCTTGAAGGAAGTACTAAACATGGAAAGG
AACAACCGGTACCAGCCACTGGAAAAACATGCCAAATTG
>lcl|hg18_L1PA4_chr12_74197478_74203629
CTCCAAGAAATATGGGACCATGTGAAAAGACCAAATCTACGTCTGATTGGTGTGCCTGAA
AGTGACGGGGAGAATGGAACCAAGTTGGAAAACACTCTGCAGGATATTTTCCAGGAGAAC
TTCCCCAATCTAGCAAGGCAGGCCAACATTCAGATTCAGGAAATACAGAGAATGCCACAA
AGATACTCCTCAAGAAGAGCAACTCCAAGACACATAATTGTCAGATTCACCAAAGTTGAA
ATGAAGGAAAAAATGTTAAGGGCAGCCAGAGAGAAAGGTACGGTTACCCACAAAGGGAAG
CCCATCAGACTAACAGCTGATCTCTCAGAAGAAATTCTACAAGCCAGAAGAGAGTGGGGG
CCAATATTCAACATTCTTAAAGAAAAGAGTTTTCAACCCAGAATTTCATATCCAGCCAAA
CTAAGCTTCATAAGTGAAGGAGAAATAAAATCCTTTACAGACAAGCAAATGCTGAGAGAT
TTTGTCACCAGCAGGCCTGCCTTAAAAGAGCTCCTGAAGGAAGCACTAAACATGGAAAGG
AACAACTGGTACCAGCCACTGCAAAAACATGCCAAATTG
>lcl|hg18_L1PA4_chr12_104431773_104437917
CTCCAAGAAATATGGGACTATGTGAAAAGACCAAATCTACATCTGACTGGTGTACCTGAA
AGTGACGGGGAGAATGGAACCAAGCTGGAAAACACTCTGCAGGATATTATCCAGGAGAAC
TTCCCCAATCTAGCAAGGCAGGCCAACGTTCAGATTCAGGAAATACAGAGAACACCACAA
AGATACTTCTCAAGAAGAGCAACTCTAAGACACATAATTGTCAGATTTACCAAAGTTGAA
ATGAAGGAAAAACTGTTAAGGGAAGCCAGAGAGAAAGGTTGGGTTACCCACAAAGGGAAG
CTCATCAGACTAACAGATGATCTCTTGGCAGAAACTCTACAAGCCAGAAGACAGTGGGGG
CCAATATTCAACACTGTTAAAGCAAAGAATTTTCAATCCAGAACTTCATATCCAGCCAAA
CTAAGCTTCATAAGTGAAGGAGAAATATAATACTTTACAGACAAGCAAATGCTGAGAGAT
TTTGTCACCACCAGGCCTGCCCTAAAAGAGCTCCTGAAGGAAGTGCTAAACATAGAAAGG
AACAACTGGTACCAGCCACTGCAAAAACATGCCAAATTG
>lcl|hg18_L1PA4_chr14_61735573_61741723
CTCCAAGAAATATGGGACTATGTGAAAAGACCAAATCTACGTCTGATTGGTGTACCTGAA
AGTGACAGGGAGAATGGAATCAAGTTGGAAAACACTCTGCAGGATATTATCCAGGAGAAC
TTCCCCAATCTAGCAAGGCAGGCCAATATTCAAATTCAGGAAATACAGAGAATACCACAA
AGATACTCCTCCAGAAGAGCAACTCCAAGACACATAATTGTCAGATTCACCAAAGTTGAA
ATGAAGGAAAAAATGTTAAGGGCAGCCAGAGAGAAAGGTCGGGTTACCCACAAAGGGAAG
CCCATCAGACTAACAGCTGATCTCTCAGCAGAAACTCTACAAGCCAGAAGACAGTGGGGG
CCAATATTCAACATTCTTAAAGAAAAGAATTTTCGACCCAGAATTTCATATCCAGCCAAA
CTAAGCTTCATAAGTGAAGGAGAAATAAAATCCTTTACAGACAAGCAAATGTTGAGAGAT
TTTGTCACCACCAGGCCTGCCCCAAAAGAGCTCCTGAAGGAAGCACTGAACATGGAAAGG
AAAAACCGGTACCAGCCACTGCAAAATCATGCCAAATTG
>lcl|hg18_L1PA4_chr12_56906989_56913137
CTCCAAGAAATATGGGACTATGTGAAAAGACCAAATCTACTTCTGATTGGTGTACCTGAA
AGTGACGGGGAGAATGGAACCAAGTTGGAAAACATTCTGCAGGATATTATCCAGGAGAAC
TTCCCCAATCTAGCAAGGCAGGCCAACATTCAAATTCAGGAAATGCAGAGAATGCCACAA
AGATACTCCTCGAGAAGAGCAACTCCAAGACACATAATTGTCAGATTCACCAAAGTTGAA
ATGAAGGAAAAAATGTTAAGGGCAGGCAGAGAGAAAGGTCCGGTTACCCACAAAGGGAAG
CCCATCAGACTAACAGCTGATCTCTCGGCAGAAACTCTACAAACCAGAAGAGAGTGGGGG
CCAATATTCAACATTCTTAAAGAAAAGAATTTTCAACCCAGAATTTCATATCCAGCCAAA
CTAAGCTTCATAAGTGAAGGAGGAATAAAATAATTTACAGACAAGCAAATGCTGAGAGAT
TTTGTCACCACCAGGCCTGCCCTAAAAGAGCTCCTAAAGGAAGCTCTAAACATGGAAAGG
AACAACTGGTACCAGCCACTGCAAAAACATGCCAAATTG
>lcl|hg18_L1PA4_chr13_49975182_49981306
CTCCAAGAAATATGGGACTATGTGAAAAGACCAAATCTACGTCTGATTGGTGTACCTGAA
AGTGACGGGGAGAATGGAACCAAGTTGGAAAACACTCTGCAGGATATTATCCAGGAGAAC
TTCCCCAATCTAGCAAGGCAGGCCAACATTCAAATTCAGGAAATACAGAGAACGCCACAA
AGATACTCCTCGAGAAGAGCAACTCCAAGACACATAACTGTCAGATTCACCAAAGTTGAA
ATGAAGGAAAAAATGTTAAGGGCAGCCAGAGAGAAAGGTTGGGTTACCCACAAAGGGAAG
CCCATCAGAGTAACAGCTGATCTCTCGGCAGAAACTCTATAAGCCAGATGAGAGTGGGGG
CCAATATTCAACATTCTTAAAGAAAAGAATTTTCAACCCAGAATTTCATATCCAGCCAAA
CTAAGCTTCATAAGTGAAGGAGAAATAAAATCCTTTACAGACAAGCAAATGCTGAGAGAT
TTTGTCACCACCAGGCCTGCCCTAAAAGAGCTCCTGAAGGAAGCACTAAACATGGAAAGG
AACAGCTGGTACGAGCCACTGCAAAAACATGCCAAATTG
>lcl|hg18_L1PA4_chr12_27448818_27454953
CTCCAAGAAATATGGGACTATGTGAAAAGACCAAATCTACGTCTGATTGGTGTACCTGAA
AGTGACGGGGAGGATGGAACCAAGTTGGAAAACACTCTGCAGGATATTATCCAGGAGAAC
TTCCCCAATCTAGCAAGGCAGGCCAACATTCAGATTCAGGAAATACAGAGAACGCCACAA
AGATACTCCTCGAGAAGAGCAACTCTAAGACACATAATTGTCAGATTCACCAAAGTTGAA
ATGAAGGAAAAAATGTTAAGGGCAGCCAGAGAGAAAGGTCAGGTTACCCACAAAGGGAAG
CCCATCAGACTAACAGCTGATCTCTCAGCAGAAACTCTACAGGCCAGAAGAGAGTGGGGG
CCAATATTCAACATTGTTAAAGAAAAGAATTTTCAACCCAGAAGTTCATATCCAGCCAAA
CTAAGCTTCATAAGTGAAAGAGGAATAAAATACTTTACAGACAAGCAAATGCTGAGAAAT
TTTGTCACCACCAGGACTGCCTTACAAGAGCTCCTGAAGGAAGCACTAAACATGGAAAGG
AACAACCAGTACCAGCCACTGCAAAAACATGCCAAATTG
>lcl|hg18_L1PA4_chr16_35035577_35041719
CTCCAAGAAATATGGGACTATGTGAAAAGACCAAATTTACGTCAGATTGGGGTACCTGAA
AGTGACAGAGAGAATACAACCAAGTTGGAAGTGACTAAGCAGGATATTATCCAGGAGCAA
TTCCCCAATCTAGCAAGGCAGGCCAACATTAAAATTCAGGAAATACAGAGAATGCCACAA
AGATACTCCTCGAGAAGAGCAACTCCAAGACACATAATTGTCAGATTCACCAAAGTTGAA
ATGAAGGAAAAAATGTTAAGAGCAGCCAGAGAGAAAAGTCTGGTTAGCCACAAAAGGAAG
CCCATCAGACTAACAGCTGATCTCTCAGAAGAAAATCTACAAGCCAGAAGAGAGTGGGGG
CCAATATTCAACATTCTTAAAGAAAAGAATTTTCAACCCAGAATTTCATATCCAGCCAAA
CTAAGCTTCATAAGTGAAGGAGAAATCAAATCCTTTACAGACAAGCAAAGGCTGAGAGAT
TTTGTCACCACCAGGCCTTCCCTAAAAGAGCTCCTGAAGGAAGCACTAAACAGGGAAAGG
CACAACCAGTACCAGCCACTGCAAAATCATGCCAAAAGG
>lcl|hg18_L1PA4_chr19_32878187_32884335
CTTCAAGAAATATGGGACTATGTAAAAACCCCAAATCTACATCGGATTGTTGTATCCGAA
AGTGACAGGGAGAATGGAACCAAGTTGGAAAACACTCTGCGGGATAATATCCAGGAGAAT
TTCCCCAATCTAGCAAGGCAGGCCAACATTCAAATTCAGGAAATACAGAGAATGCTACAA
AGATACTCCTCGAGAAGAGCAACTCCAAGACACATAATTGTCAGATTCGCCAAATTTCAA
ATGAAGGAAAAAATGTTAAGGATAGCCAGAGAGAAAGGTCGGGTTACCCACAAAGGGAAG
CCCATCGGACAAACAGCAGATATGTCAGTAGAAACTCTACAAGCCGGAAGAGAGTGGGGG
CCAATATTCAACATTCTTAAAGAACAGAATTTTCAACGCAGAATTTCATATACAGTCAAA
CTAAGCTTCATAAGTGAAGGAGAAATAAAATGCTTTACAGACAAGCAAATGCTGAGAGAT
TTCGTCACCACCAGGCCTTCCCTAAAAGAGCTCCTGAAGGAAGCACTAAACATGGAAAGG
AACAACTGATACCAGCCACTGCAAAAACAGGCCAAATTG
>lcl|hg18_L1PA4_chr2_103183456_103189584
CTCCAAGGAATATGGGATTACGTGAAAAGACCAAATCTACGTCTGATTGGCGTACCTGAA
AGTGACAGGGAGAATGGAACCAAGTTGGAAAACACTCTTCAGGATATTATCCAGGAGAAA
TTCCCCAACCTAGTAAGGCAGGCCAATCTTCAAATTCAGGAAATACAGAGAACACCACAA
AGATACTCCTCAAGAAGAGCAACTCCAAGAAACATAATTGTCAGATTC-TCAAAGTTGAA
ATGAGGGGAAAAATGTTAAGGGCAGCCAGAGAGAAAGGTCAGGTTACCCACAAAGGGAAA
CCCATCAGACTAACAGCTGATCTCTCAGCAGAAACTCTACAAGCCAGAAGAGAGTGGGGG
CCAATATTCAACATTCTTAAAGAAAAGAATTTTCAACCCAGAATTTCATATCCAGCCAAA
CTAAGCTTCATAAGTGAAGGAGAAATAAAATACTTTACAGACAAGCAAGTGCTGAGAGAT
TTTGTCACCACCAGGCCTCCCTTACAAGAGCTCCTGAAGGAAGCACTAAACATGGAAAGG
AACAACCAGTACCAGCCACTGCAAAAACATGACAAACTG
>lcl|hg18_L1PA4_chr18_15219121_15225248
CTCCAAGAAATATGGGACTATGTGAAAAGACCAAATCTATGTCTGATTGGTGTACCTGAA
ACTGATGGGGAGAATGGAACCAAGTTGGAAAACACTCTGCAGGATATTATCCAGGAGAAC
TTCCCCAATCTAGCAAGGCAGGCCAACATTCAGATTCAGGAAATACAGAGAATGCCACAA
AGATACTCCTCGAGAAGAGCAATTCCAAGACACATAATTGTCAGATTCACCATAGTTGAA
AGGAAGGAAAAAATGTTAAGGGCAGCCAGAAAGAAAGGTCAGGTTACCCACAAAGGGAAG
CCAATCAGACTAACAGTGGACATCTTGGCAGAAACTCTAGAAGCCAGAAGAGAGTGGGGG
CCGATATTCAACATTCTTAAAGAAAAGAATTTTCAACGCAGAATTTCATATCCAGCCAAA
CTAAGCTTCATAAGTGAAGGAGAAATAAAATACTTTACAGACAAGCAAATGCTGAGAGAT
TTTGTCACCACCAGGCCTGCCCTAAAAGAGCTCCTGAAGGAAGCACTAAACATGGAAAGG
AACAACCAGTACCAGCCGCTGCAAAATCATGCCAAAATG
>lcl|hg18_L1PA4_chr15_85619560_85625704
CTCCAAGAAGTATGGGACTATGTGAAAAGACCAAATCTACATCTGATTGGCATACCTGAA
AGTGATGGGAAGAATGGAACCAAGATGGAAAACA--CTGCAGGATATTATCCAGGAGAAC
TTCCCCAATCTAGGAAGGCAGGCCAACATTCAAATTCAGGAAGTACAGAGAATGCCACAA
AGATACTCCTAGAGAAGAGCAACTCCAAGACACATAATTGTCAGATTCACCAAAGTTGAA
ATGAAGGAAAAAATGTTAAGGACAGCTAGAGAGAAAGGTCGGGTTACCCACAAAGGGAAG
CCCATTAGACTAACAGCTGATCTCTCAGCAGAAACTCTACAAGCCAGAAGAGAGTGGGGA
CCAATATTCAACATTCTTAAAGAGAAGAATTTTTAACACACAATTTCATATCCAGCCAAA
CTAAGCTTCATCAGTGAATGAGAAATAAAATCCTTTACAGACAAGCAAATGCTGAGAGAT
TTTGTCACCACGAGGCCTGCCCTAAAGGAGCTCCTGAAGGAAGCACTAAACATGGAAAGG
AACAACTGGTACCAGCCACGGCAAAAACACGCCAAATTG
>lcl|hg18_L1PA4_chr16_49840318_49846463
CTCCAAGAAATATGGGACTATGTGAAAAGATCAAACCTAAGTCAGATTGGTGTACCTGAA
AGTGACGGGGAGAATGGAACCAAGCTGGAAAACACTCTTCAGGATATTATCCAGGAAAAC
TTCCCCAATCTAGCAAGGCAGGCCAACATTCAAATTCAGGAAATACAGAGAACGCCACAA
AGATACTTCTGAAGAAGAGCAACTCAAAGACACATAACTGTGAGATTCACCACAGTTGAA
ATGAATGAAAAAATGTTAAGGGCAGCCAGAGAGAA-GGTCGGGTTACTCACAAAGGGAAG
CCCATCAGACTAACAGCTGATCTCTCAGCAGAAACTCTACAAGCCAGAAGAGAGTGAGGG
CCAATATTCAACATTTGGAAAGAAAAGAATTTTCAACCCAGAATTTCATATCCACCCAAA
CTAAGCTTCATAAGTGAAGGAGAAATAAAATCCTTTATAGACAAGCAAATGCTGAGAGAT
TTTGTCACCACTAGGCCTGCCCTACAAGACCTCCTGAAGAAAGCACTAAATATGGAAAAG
AACAACCAGTACCAGCCACTGCAAAAACATGCCAAATTG
>lcl|hg18_L1PA4_chr19_20815668_20821798
CTACAAGAAATATGGGACTATGTGAAAAGACCAAATCTACATCTGATTGGTGTACCTGAA
AGTGACGGGGAGAATGGAAACAAGTTGGAAAGCACTCTGCAGGATATTATTCAGGAGAAC
TTCCCCAACCTAGCAAGGCAGGCCAACATTCAAATTCAGGAAATACAGAGAACACCATAA
AGACACTCCTTGAGAAGAGCAACTCCAAGACACATAACTGTCAGATTCACCAAAGTTGAA
ATGAAGGAAAAAATGTTAAGGGCAGCCAGAGAGAAAGGTCAGGTTACCCACAAAGGGAAA
CCCATCAGACTAACAGCTGATCTCTTGGCAGAAACTCTACAGGCCAGAAGAGAGTGGGGG
CCAATGTTCAACATTCTTAAAGAAAAGAATTTTCAACCCAGAATTTCATATCCAGCCAAA
TTAACCTTCATAAGTGAAGGAGAAATAAAATACTTTACAGACAAGCAAATGCTGAGAGAT
TTTGTCACCACCAGGCCTGCCCTAAAAGATCTCCTGAAAGAAACACTAAACATGGAAAGG
AACAACTGGTACCAGCCAATGCAAAAACATGCCAAATTG
>lcl|hg18_L1PA4_chr16_46029123_46035319
CTCCAAGAAATATGGGACTATGTGAAAAGATCAAATCTACGTCTAACTGGTGTACTTGAA
AGTGATGGGGAGAATGGAACCAAGTTGGAAAACACCCTGCAGGATATTATCCAGGAGAAC
TTCCCCGATCTAGCAAGGCAGGCCAACACTGAAATTCAGGAAATACAGAGAACACCACAA
AGATACTCCTCGAGAACAGCAACTCCAAGACACATAATTGTCAGATTCACCAAAGTTGAA
ATGAAAGAAAAAATGTTAAGGACAGCCAGAGAGAAAGGTCGGGTAACCCACAAAGGGAAG
GCCATCAGACTAACAGCTGATCTCTCGGCAGAAACTCTACAAGCCAGAAGAGAGTGGGGG
CCAATATTCAACATTCTTAAAGAAAAGAATTTTCAACCCAGATTTTCAAATCCAGCAAAA
CTAAGCTTCATAAGTGAAGGAGAAATAAAATACTTTACAGACAAGCAAATGCTGAGAGAT
TTTGTCACCACCAGGCCTGCCCTAAAAGAGCTCCTGAAGGAAGCACTAAACATGGAAAGG
AACAACCGGTATCAGCCACTGCAAAAACAAGCCAAACTG
>lcl|hg18_L1PA4_chr18_30499392_30505489
CTCCAAGAAATATGGGACTATGTGAAAAGACCAAATCTACATCTGGTTGGTATACCTGAA
AGTGATGGGGAGAATGGAACCAAGTTGGAAAACACTCTTCAGGATATTATCCAGGAGAAC
TTCCCCAACCTAGCAAGGCAGGCCAACATTCAAATTCAGGAAATACAGAGAATGCCACAA
AGATACTCCTCAAGAAGAGCAACTCCAAGATACATAATTGTCAGATTCACCAAAGTTGAA
ATGAAGGAAAAAATATTAAGGGCAGCCAGAGAGAAAGGTCAGGTTACCCACAAAGGGAAG
CCCATCAGACTAACAGCGGATCTCTCTGCAGAAACTCTACAAGCCAGAAGAGAGTGGGGG
CCAATATTCAACATTCTTAAAGAAAAGAATTTTCGACCCAGAATTTCATATCCAGCCAAA
CTAAGCTTCATAAGTGAAGGGGAAATAAAATCCTTTACAGACAAGCTAATGCTGACAGAT
TTTGTCACCACCAGGCCTGCCCTACAAGAGCTCCTGAAGGAAGCACTAAACATGGAAAGG
GACAACTGTTACCAGCCATTGCAAAAACATGACAAATTG
>lcl|hg18_L1PA4_chr2_107276707_107282858
CTCCAAGAAATATGGGACTATGTGAAAAGACCAAATCTACGTCTAATTGATGTACCTGAA
AGTGACAGGGAGAATGAAACCAAGTTGGAAAACACTCTGCAGGATATTATCCAGGAGAAT
TTCCCCAATCTAGCAGGGCAGGCCAACATTCAAATTCAGGAAATACAGAGAACGCCACAA
AGATACTCCTCGAGAAGAGCAATGACAAGACACATAATTGTCAGATTCACCAAAGTTGAA
ATGAAGGAAAGAATGTTAAGGGCAGCCAGAGAGAAAGATCAGGTTACCCACAAAGGGAAG
CCCATCAGACTAACAGCGGATCTCTCAGCAGAAACTCTACAAGCCAGAAGAGAGTGGGGG
CCAATATTCAACATTCTTAAAGAAAAGAATTTTCAACCCAGAATTTCATATCCAGCCAAA
CTAAGCTTCATAAGTGAAGGAGAAATAAAATACTTTACAGACAAGCAAATGCTGAGAGAT
TTTGTCACCACTAGGCCTGCCCTAAAAGAGCTCCCAAAGGAAGAACTAAACATGGGAAGG
AACAACCAGTACCAGCCACCACAAAAACATGACAAATTG
>lcl|hg18_L1PA4_chr19_39807880_39814018
CTCCAAGAAATATGGGACCATGTGAAAAGACCAAATCTATGTCTGATTGGTGTACCTGAA
AGTGATGGGGAGAATGGAACCAAGTTGGAAAACAATCTGCAGGATATTATCCAGGAGAAC
TTCCCCAATCTAGCAAGGCAGGCCAACATTCAAACTCAGGAAACACAGAGAATACCACAA
AGATACTCCTCGAGAAGAGCAACTCCAAGACACATAATTGTCAGATTCACCAAAGTTGAA
ATGAAGGAAAAAATGTTAAGGGTAGCCAGAGAGAAAGGTCGGGTTACCCACAAGGGGAAG
CCCATCAGACTAACAGCTAATCTCTCCGCAGAAACTCTACATGCCAAAAGAGAGTGGGGG
CCAATATTCAACATTCCTAAAGAAAAGAATTTTCAACCCAGAATTTTACATCCAGCCAAA
CTAACCTTCATACGTGAAGGAGAAATAAAATCCTTTACAGACAAGCAAATGCTGAGAGAT
TTTGTCACCACCAGGCCTGCCCTACAAGAGCTCCTGAAGGAAGCACTAAACATGGAAAGG
AACAACTGGTACCAGCCACTGCAAAAACACGCCAAATTG
>lcl|hg18_L1PA4_chr15_98441592_98447726
CTCCAAGAAATATGGGACTATGTGAAAAGACCAAATCTACATCTGATTGGTGGACCTGAA
AGTGACGAGGAGAACGCAACCAAGTTGGAAAACACTCTGCAGGATATTATCCAGGAGAAC
TTCCCCAATCTAGCAAGGCAGGCCAACACTCAAATTCAGGAAATATAGAGAACACCACAA
AGATACTCCTCGAGAAGAGCGACTCCAAGACACATAATTGTCAGATTCACCAAAGTTGAA
ATCAAGGAAAAAATGTTAAGGGCAGCCAGAGAGAAAGGTCGGGTTACCCACAAAGGCAAG
CCCATCAGACGAAGAGCTGATCTCTCGGCAGAAACTCTATAAGCCAGAAGAGAGTGGGGA
CCAATATTCAACATTCTTAAAGAAAAGAATTTTCAAGCCAGAATTTCATATCCAGCCAAA
CTAAGCTTCATAAGTGAAGGAGAAATAAAATATTATACAGACAAGCAAATGCTGAGAGAT
TTTGTCACCACCAGGCCTGCCCTACAAGAGCTCTTGAAGGAAGCACTAAACATGGAAAGG
AACAACTGGTAACAGCCACTGCAAAAACAAGCCAAATTG
>lcl|hg18_L1PA4_chr16_57663664_57669808
CTCCAAGAAATACGGGACTATGTGAAAAGACCAAATCTACGTCTGATTGGTGTAACTGAA
AGTGACGGGGAGAATGGAACCAAGTTGGAAAACA--CTGCAGGATATCATCCAGGAGAAC
TTCCCCAATCTAGCAAGGCAGGCCAACATTCAAATTCAGGAAATACAGAGAACACCACAA
AGATACTCCTCGAGAAGAGCAACTCCAAGACACATAATTGTCAGATTCACCAAGGTTGAA
ATGAAGGAAAAAATGTTAAGGGCAGCCAGAGAGAAAGGTCGGGTTACCCACAAGGGGAAG
CCCATCAGAATAACAGCTGATCTCTCGGCAGAAACTCTACAAGCCAGAAGAGAGTGGGGG
CCAATATTCAACATTCTTAAAGAAAAGAATTTTCAACCCAGAATTTCATATGCAGCCAAA
CTAAGCTTCATAAGTGAAGGAGAAATAAAATCCTTTACAGACAAGCAAATGCTGAGAGAT
TTTGTCACCACCAGGCCTGCCCTAAAAGAGCTCCTGAAGGAAGTGCTAAACATGGAAAGG
AACAACCGGTACCAGCCGCTGCAAAATCATGCCAAATTG
>lcl|hg18_L1PA4_chr18_55074861_55080993
CTCCAAGAAATATGGGACTATGTGAAAAGACCAAATCTACGTCTGATTGGTGTACCTGAA
AGTGATGGGGAGAATGGAACCAAGTTGGGAAACACTCTGTAGGATATTATCCAGGAGAAC
TTCCCCAATCTAGTAAGGCAGGCCAACATTCAAATTCAGGAAATACAGAGAACACCACAA
AGATACTCCTCGAGAAGAGCAACTCCAAGACACATAATTGTCAGATTCACCAAAGTTGAA
ATGAAGGAAAAAATGTTAAGGGCAGCCAGAGAGAAAGGTCGGGCTACCCACAAAGGGAAG
CCCATCAGAATAACAGCTGATCTCTCGGCAGAAACTCTACAAGCCAGAAGAGAATGGGGG
CCAATATTCGACATTCTTAAAGAAAAGAATTTTCAACCCAGAATTTCATATCCAGCCAAA
CTAAGCTTCATAAGTGAAGGAGAAGTAAAATACTTTACAGACAAGCAAATGCTGAGTGAT
TTTGTCACCACCAGGCCTGCCCTGACAGAGCTCCTGAAGGAAGCACTAAACATGGAAAGG
AACAACCGGTACCAGCCACCGCAAAAACATGCCAAATTT
>lcl|hg18_L1PA4_chr18_35948062_35954167
CTCCAAGAAATATGGGACTATGTGAAAAGACCAAATCTACATCTAATTGATGGACCTGAA
GGTGATGGGGAGAATGGAACCAAGTTGGAAAACACTCTGCAGGATATTATCCAGGAGAAC
TTCCCCAATCTAGCAAGGCAGGCCAACATTCAAATTCAGGAAATGCAGAGAACACCACAA
AGATACTCCTTGAGAAGAGCAATTCCAAGACACATAATTGTCAGATTCACCAAAGTTGAA
ATGAAGGAAAAAGTGTTAAGGGCAGCCAGCGAGAAAAGTCGGGTTCCCCACAAAGGGAAG
CCCATCGGACTAATAGCTGATCTCTTGGCAGAAACTCTACAGGCCAGAAGAGAGTGGGGG
CCAATATTCAACATTCTTAAAGAAAAGAATTTTCAACCCAGAATTTCATATCCAGCCAAA
CTAAGCTTCAAAAGTGAAGGAGAAATAAAATACTTTACAGACAAGCAAATGCTGAGAGAT
TTTGTCACCACTAGGCCTGCCCTAAAAGAGCTCCTGAAGGAAGCATGAAGCATGGAAAGG
AACAACCGGTACCAGCCACTGCAAAAACATGCCAAATCG
>lcl|hg18_L1PA4_chr15_21839435_21845588
CTCCAAGAAATGTGGGACTATGTGAAAAGACCAAATCTACGTCTGATTGGTGTACCTGAA
AGTAACGGGGAGAATGGAACCAAGCTGGAAAACACTCTGCAGGATATTATCCAGGAGAAC
TTCCCCAATCTAGCAAGGCAGGCCAACATTCAGATTCAGGAAAAACAGAGAATGCCACAA
AGATACTCCTTGAGAAGAGCAACTCCAGGACACGTAATTGTCAGATTCACCAAAGTTGAA
ACGCAGGAAAAAATGTTAAGGGCAGCCAGAGAGAAAGGTCGGGTTACCCACAAAGGAAAG
CCCATCACACTAACAGCTGACCTCCCGGCAGAAACTCTACGAGCCAGAAGAG--TGGGGG
CCAATATTCAACATTCTTAAAGAAAAGAATTTTCAACCCAGAATTTCATATCCAGCCAAA
CTAAGATTCATAAGTGAAGGAGAAATAAAATCCTTTACAGACAAGCAAATGCTGAGAGAT
TTTGTCTCCCCCAGGCCTGCCCTACAAGAGCTCCTGAAGGAAGCACTAAACATGGAAAGG
AACAACCGATACCAGTCACTGCAAAATCATGCCAAATTG
>lcl|hg18_L1PA4_chr16_58422111_58428254
CTCCAAGAAATATGACACTATGTGAAAAGACCAAATCTACATCTGATTGGTGTACCTGAA
AGTGATGGGGAGAATGGAACCAAGTTGGAAAACACTCTGCAGGATATTATCCAGGAGAAC
TTCCCCAATCTAGCAAGGAAGGCCAACATTCAACTTCAGGAAATACAGAGAACGCCACAA
AGATACTCCTTGAGAAGAGCAACTCCAAGACACATAATTGTCAGATTCACCAAAGTTGAA
ATGAAGGAAAAAATGTTAAGGGCATTCAGAGAGAAAGGTCGGGTTACCAACAAAGGGAAG
CCCATCAGACTAACAGTGGATCTCTCGGCAGAAACTCTACAAGCCAGAGGAGAGTGGGGG
CCAATATTCAACATTCTTAAAGAAAAGCATTTTCAACCCAGAATTTCATATCCAGCCAAA
CTAAGCTTCATAAATGAAGGAGAAATAAAATACTTTACAGACAAGCAAATGCTGAGAGAC
TTTGTCACCACCAGGCCTTCCCTAAAAGAGCTCCTGAAGGAAGCACTAAACATGGAAAGG
AACAACCAGTACCAGCCACTGCAAAAACATGCCAAATTG
>lcl|hg18_L1PA4_chr16_31819573_31825747
CTCCAAGAAATATGGGATTATGTGAAAAGACCAAATCTACGTCTCATTGGTGTACCTGAA
AGTGACGAGGAGAATGGAACCAAGTTGGAAAACACTCTGCAGGATATTATCCAGGAGAAC
TTCCCCAATCCAGCAAGGCAGGCAAACATTCAAATTCAGGAAATATAGAGAATGCCACAA
AGATACTCCTCAAGAAGAGCAACTCCAAGACATATAATTGTCAGATTCACCAAAGTTGAA
AGGAAGGAAAAAATGTTAAGGGCAGCCAGAGAGAAAGGTCAGGTTACCCACAAAGGGAAG
CCCATCAGACTAACAGCTGATCTCTTGGCAGAAACTCTACAAGCCAGAAGAGAGTGGGGG
CCAATATTCAACATTCTTAAAGAAAAGAATTTTCAACCCAGAATTTCATATCCAGCCAAA
CTAAGCTTCATAAGTGAAGGAGAAATAAAATCCTTTACAGACAAGCAAATGCTGAGAGAT
TTTGTCACCACCAGGCCTGCCCTACAAGAGCTCCTGAAGGAAGCACTAAACATGGAAAGG
AACAACCGGTACCAGCCACTGCAAAAACATGCCAAACTG
>lcl|hg18_L1PA4_chr15_85593999_85600109
CTCCAAGAAACATGGGACTAGGTGAAAAGACCAAATCTATGTCTGATTGGTGTACCTGAA
AGTGACGGGGAGAATGGAACCAAGTTGGAAAACACTCTGCAGGATATTATCCAGGAGAAC
TTCCCCAATCTAGCAAGGCAGGCCAACATTCAAATTTAGGAAATACAGAGAATGCCACAA
AGATACTCCTCGAGAAGAACAACTCCAAGACACATAATTGTCAGATTCACCAAAGTTGAA
ATGAAGGAAAAAATGTTAAGGGCATCCAGAGAGAAAGGTCAGGTTACCCACAAAGGGAAG
CCCATCAGACTAACAGCTGTTCTCTTGGCAGAAACTCTACAAGCCAGAAGAGAGTGGGGG
CCAATATTCAACATTCTTAAAGAAAATAATTTTCAACCCAGAATTTCATATCCAGCCTAA
CTAAGCTTCATCAGTGAAGGAGAAATAAAATACTTTACAGACAAGCAAATGCTGAGAGAT
TTTGTCACCACCAGGCCTGCCTTACAAGAGCTCCTGAAGGAAGCACTAAACATGGAAAGG
AAAAACTGGTACCAGCCAGTGCAATAACATGCCAAATTG
>lcl|hg18_L1PA4_chr16_31606044_31612146
CTCCAAGAAATATGGGACTATGTGAAAAGACCAAATCTACGTCTGATTGGTGTACCTGAA
AGTGAAGGGGAGAACGGAACCAAGTTGGAAAACACTCTGCAGGATATTATCCAGGAGAAC
TTCCCCAATCTAGCAAGGCAGGCCAACATTCAAATTCAGGAAATATAGAGAATGCCACAA
AGATACTCCTCAAGAAGAGCAACTCCAAGACACATAATAGTCAGATTCACCAAAGTTGAA
ATCAACGAAAAAATGTTAAAGGCAGCCAGAGAGAAAGGTCAGGTTACCCACAAAGGGAAG
CCTATCAGACTAACAGCTGATCTCTCAGCAGAAACTCTACAAGCCAGAGGAGAGTGGGGG
CCAATATTCAACATTCTTAAAGAAAAGAATTTTCAACCCAGAATTTCATATCCAGCCAAA
CTAAGCTTCATAAGTGAAGGAGAAATAAAATACTTTACAGACAAGCAAATGCTGAGAGAT
TTTGTCACCACCAGGCCTGCCCTAAAAGAGCTCCTGAAGGAAGCACTAAACATGGAAAGG
AACAACCGGTAGTAGCCACTGCAAAAACATGCCAAATTG
>lcl|hg18_L1PA4_chr15_85721464_85727630
CTCCAAGAAACATGGGACTGTGTGAAAAGACCAAATCTATGTCTGATTGGTGTACATGAA
AGTGACGGGGAGAATGGAACCAAGTTGGAAAACACTCTGCAGGACATTATCCAGGAGAA-
--CCCCAATCTAGCAAGGCAGGCCAACATTCAGATTCAGGAAATACAGAGAACGCCACAA
AGATATTCCTCAAGAAGAGCAACTCCAAGACACAAAATTGTCAGATTCACCAAAGTTGAA
ATGAAGGAAAAAATGTTAAGGGCAGCCAGAGAGAAAGGTCAGGTTACCCACAAAGGGAAG
CCCATCAGACTAACAGCGGATCTCTCGGCAGAAACTCTACATGCCAGAAGAGAGCGGGGG
CCAATAATCAACATTCTTAAAGAAAAGAATTTTCTACCCAGAATTTCATATCCAGCCAAA
CTAAGCTTCATAAGTGAAGGAGAAATAGAATACTTTACAGACAAGCAAATGCTGAGAGAT
TTTGTCACCACCAGGCCTGCCCTAAAAGAGCTCCTGAAGGAAGCACTAAACATGGAAAGG
AACAACCGGTACCAGCCACTGCAAAAACATGCCAAATTG
>lcl|hg18_L1PA4_chr2_139012788_139018922
CTCCAAGAAATATGGGACTATGTGAAAAGACCAAATCTATGTCTGATTGGTGTACCTGAA
AGTGATGGGGAGAATGGAACCAAGTGGGAAAACACTCTGCAGGATATTATCCAGGAGAAC
TTCCCCAATCTAGCAAGGCAGGCCAACATTCAAATTCAGGAAATACAGAGAATGCCACAA
AGATACTCCTCGAGAAGAGCAACTCCAAGACACATAACTGTCAGATTCACCAAAGTTGAA
ATGAAGGAAAAAATGTTAAG-GCAGCCAGAGAGAAAGGTCAGGTTACCCACAAAGGGAAG
CCCGTCAGACTAACAGCTGATCTCTCGGCAGAAACTCTACAAGCCAGAAGAAAGTGGGGG
CCAATATTCAACATTATTAAAGAAAAGAATTTTCAACCCAGAATTTCACATCCAGCCAAG
CTAAGCTTCGTAAGTGAAGGATAAATAACATCCTTTACAGACAAGCAAATGCTGAGAGAT
TCTGTCACCACCAGGCTTGCCCTAAAAGAGCTCCTGAAGGAAGCGCTAAACATGGAAAGG
AACAACCGGTACCAGCCACTGCACAAACATGCCAAACTG
>lcl|hg18_L1PA4_chr2_129512186_129518295
CTCCAAGAAATATGGGACTATGTGAAAAGACCAAATCTATGTCTGATAGGTGTACCTGAA
AGTGACGGGGAGAATAGAACCAAGTTGCAAAACACTGTGCAGGATATTATCCAGGAGAAC
TTCCCCAATCTAGAAAGGCAGACCAACATTCAAATTCAGGAAACACAGAGAATGCCACAA
AGATACTCCTCGAGAAGAGCAACTCCAAGACACATAATTGTCAGAGTCACCAAAGGTGAA
AGGAAGGAAAAAATGTTAAGGGCAGCCAGAGAGAAAGGTCAGGTTACCCACAAAGGGAAG
CCCACCAGACTAACAGCTGATCTCTCAGCAGAAACATTACCAGCCAGAAGAGAGTGGGGG
CCAATATTCAACATTCTTAAAGAAAAGAATTTTCAACCCAGAATTTCATATCCAGCTAAA
CTAAGCTTTATAAATGAAGGAGAAATAAAATCTGTTACAGACAAGCAAATGCTGAGAGAT
TTTGTCACCACCATGCCTGCCCTAAAAGAGCTCCTGAAGGAAGCACTGAACATGGAAAGG
AACAACCAATACCAGCCACTGCAAAAACATGCCAAATTG
>lcl|hg18_L1PA4_chr19_44896429_44902572
CTCCAAGAAATATGGGACTATGAGAAAAGACCAAATCTATGTCTGACTGGTGTACCCGAA
AGTGACAGGGAGAATGGAACCAAGTTGGAAAACACTCTGCAGGATATTATCCAGGAGAAC
TTCCCCAATCTAGCAAGGCAGGCCAACATTCAGATTCAGGAAATACAGAGAATGCCACAA
AGATACTCCTTGAGAAGAGCAACTCCAAGACACATGATTGTCAGATTCACCAAAGTTGAA
ATGAAGGAAAAAATGTTAAGGGCAGCCAGAGAGAAAGGTCGGGTTACCCACAAAGGGAAG
CCCATCAGACTAACAGCTGATCTCTTGGCAGAAACTCTACAAGCCAGAGGAGAGTGGGGG
CCAATATTCAACATTCTTAAAGAAAAGAATTTTCAACCCAAAATTTCATATCCAGCCAAA
CTAAGTTTCATAAGTGAAGGAGAAATAAAATCCTTTACAGACAAGCTAATGCTGAGAGAT
TTTGTCACCACCAAGCCTGCCCTAAAAGAGCTCCTGAAGGAAGCACTAAACATGGAAAGG
AAAAACCGGTACCAGCCACTGCAAAATCATGCCAAATTG
>lcl|hg18_L1PA4_chr18_31731442_31737598
CTCCAAGAAATATGGGAATAAGTGAAAAGACCAAATCTACATCTGATTGGTGTACCTGAA
AGTGACGGGGAGAATG-AACCAAGTTGGAAAATACTCTGCAGGATATTATCCAGGAGAAC
TTCCCCAACCTAGCAAGGCAGGCCAACATTCAAATTCAGGAAATACAGAGAACGCCACAA
AGATACTCCTCAAGAAGAGCAACTCCAAGACACATAATTGTCAGATTCACCAAAGTTGAA
ATGAAGGAAAAAATGTTAAGGGCAGCCAGAGAGAACGGTCGGGTTACCCACAAAGGGAAG
CCCATCAGACTAACAGCTGATCTCTTGGCAGAAACTCTACAAGCCAGAAGAGAATGGGGG
CCAATATTCAACGTTCTTAAAGAAAAGAATTTTCAACCCAGAATTTCATATCCAGCCAAA
CTAAGCTTCATAAGTGAAGGAGAAATAAAATACTTTACAGACAAGTAAATGTTGAGAGAT
TTTGTCACCATCAGGCCTGTCCTAAAAGAGCTCCTGAAGGAAGCACTAAACATGGAAAGG
AGCAACT-GTACCAGCCACTGCAAAAACATGCCAAATTG
>lcl|hg18_L1PA4_chr2_134516821_134522945
CTCCAAGAAATATGGGACTATGTGAAAAGACCAAATCTACATCTGATTGGTGTACCTGAA
AGTGACGGGGAGAATGGAACCAAGTTGGAAAACACTCTGCAGGATATTATCCAGGAGAAC
TTCCCCAATCTAGCAAGGCAGGCCAACATTCACATTCAGGAAATACAGAGAATGCCACAA
AGATACTCCTCGAGAAGAGCAACTCCAAGACACATAATTGTCAGATTCACCAAAGTTGAA
ATGAAGGAAAAAATGTT-AGGGCAGCCAGAGAGAACTGTTGGGTTACCCAAAAAGGGAAG
CCCATCAGACTAACAGGTGATCTCTCGGCAGAAACTCTACAAGCCAGAAGAGAGTGGGGA
CCAATATTCAACATTCTTAAAGACAAGAATTTTCAACCCAGAATTTCATATCCAGCCAAA
CTAAGCTTCATAAGTGAAGGAGAAATAAAATACTTTACAGACAAGCAAATGCTGAGAGAT
TTTGTCTCCACCAG-CCTGCCCTAAAAGAGCTCCTGAAGGAAGCACTAAACATGGAAAGG
AGCAACTGGTACCAGCCACTGCAAAAACATGCCAAATTG
>lcl|hg18_L1PA4_chr16_74310524_74316685
CTCCAAGAAATATGGGACTATGTGAAAAGACCAAATCTACGTCTGATTGGTGGACCTGAA
AGTCACAGAGAGAATGGAACCAAGTTGGAAAACACTCTGCAGGATATTATCCAGGAGAAC
TTCCCCAATCTAGCAAGGCAGGCCAACATTCACATTCAGGAAATACAGAGAACACCACAA
AGATACTCCTCAAGAAGAGCAACTCCAAGACACATAATTGTCAGATTCACCAAAGTTGAA
ATGAAGGAAAAAATGGGAAGGGCAGCCAGAGAGAAAGGTCGGGTTACCCACAAAGGGAAG
CCTATCAGACTAACAGCGGATCTCTCAGCAGAAACTCTACAAGCCAGAAGAGAGTGGGGG
CCAATATTCAATATTCTTAAAGAAAAGAATTTTCAACC-AGAATTTCATATCCAGCCAAA
CTAAGCTTCATAAGTGAAGGAGAAATAAAATCCTCTACAGACAAGCAAATGCTGAGAGAT
TTTGTCACCACCAGGCCTGCCCTAAAAGAGCTCCTGAAGGAAGCACTTAACATGGAAAGG
AAAAACTGGTACCAGCCACTGCAAAAACATGCTCAATTG
>lcl|hg18_L1PA4_chr16_74326231_74332349
ATCCAAGAAATATGGGACTATGTGAAAAGACCAAATCTACGTCTGATTGGTGTACCTGAA
GGTCACAGGGAGAATGGAACCAAGTTGGAAAACACTCTGCAGGATATTATCCAGGAGAAC
TTCCCCAATCTAGCAAGGCAGGCCAACATTCACATTCAGGAAATACAGAGAACACCACAA
AGATACTCCTCGAGAAGAGCTACTCCAAGACACATAATTGTCAGATTCACCAAAGTTGAA
ATGAAGGAAAAAATGTGAAGGGCAGCCAGAAAGAAAGGTCGGGTTACCCACAAAGGGAAG
CCCATCAGACTAACAGCGGATCTCTCGGCAGAAACTCTACAAGCCAGAAGAGAGTGGGGG
CCAATATTCAATACTCTTAAAGAAAAGAATTTTCAACC-AGAATTTCATATCCAGCCAAA
CTAAGCTTCATAAGTGAAGGAGAAATAAAATCCTCTACAGACAAGCAAATGCTGAGAGAT
TTTGTCACCACCAGGCCTGCCCTAAAAGAGCTCCTGAAGGAAGCACTTAACATGGAAAGG
AAAAACTGGTACCAGCCACTGCAAAAACATGCTCAATTG
>lcl|hg18_L1PA4_chr2_116273478_116279619
CTCCAAGAAATATGGGACTATGTGAAAAGACCAAATCTACGTCTGATTGGTGTACCTGAA
AGTGACGGGGAGAATGGAACCAAGTTGGAAAACACTCTGCAGGATATTATCCAGGAGAAC
TTCCCCAATCTAGCAAGGAAGGCCAATATTCAGATTCAGGAAATACAGAGAATGCCACAA
AGATACTGCTCGAGAAGAGCAACTCCAAGACACATAATTGTCAGATTCACCAAAGTTGAA
ATGAAGGAAAAAATGTTAAGGGCAGCCAGAGAGAAAGGTCGGGTTACCCACAAAGGGAAG
CCTGTCAGACTAACAGCGGATCTCTCGGCAGAAACTCTAGAAGCCAGAAGATAGTGGGGG
CCAATATTTAACATTCTTAAAGAAAAGCATTTTCAACCCAGAATTTCATATCCAGCCAAA
CTGAGCTTCATACGTGAAGGAGAAA-AAAACACTTTACAGACAAGCAAATGCTGAGAGAT
TTTGTCACCACCAGGCCTGCCCTAAAAGAGCTCCTGAAGGAAGCACTAAACATGGAAAGG
AACAACCGGTACCAGCCACTGCAAAAACATGCCAAATTG
>lcl|hg18_L1PA4_chr18_41528436_41534556
CTCCAAGAAATATGGGACTGTGTGAAAAGACCAAATCTACATCTGGTTGGTGTACCTGAA
AGTGACGGGGAGAATGGAACAAAGTTGGAAAACACTCTGCAGGATATTATCCAGGAGAAC
TTCCCCAATCTAGCAAGGCAGCCCAACATTCAAATTCAGGAAATACAGAGAACGCCACAA
AGATACTCCTCGAGAAGAGCAATTCCAAGACACATAATTGTCAGATTCACCAAAGTTGAA
ATGAAGGAAAAAATGTTAAGGGCAGCCAGAGAGAAAGGTCGGGTTACCCACAAAGGGAAG
CCCATCAGACTAAAAACTGATTTCTCAGCAGAAACTCTACAAGCCAGAAGAGAGTGGGGG
CCAATATTCAACATTCTTAAAGAAAAGAATTTTCAACCCAGAATTTCATATCCAGCCAAA
CTAAGCTTCATAAGTGAAGGAGAAATAAAATACTTTACAGACAAGCAAATGCTGAGAGAT
TTTGTCACCACCAGGCCTGCTCTAAAAGAGCTCCTGAAGGAAGCACTAAACATGGAAAGG
AACAAACAGTACCAGCCACTGCAAAAACATGCGAAATTG
>lcl|hg18_L1PA4_chr18_49035583_49041719
CTCCAAGAAATATGGGACTATGTGAAAAGACCAAATCTACTTCTGATTGGTGTACCTGAA
AGTGACAGGGAGAATGGAACCAAGTTGGAAAACATACTGCAGGATATTATCCAGGAGAAC
TTCCCCAATCTACCAAGGCAGGCCAATATTCAAATTCATGAAATACAGAGAACACCACAA
AGATACTCCTCCAGAGGAGCAACTCCAAGACACTTAATTGTCAGATTCACCAAAGTTGAA
ATGAAGGAAAAAATGTTAAGGGCAGCCACAGAGAAAGGTCAGGTTACCCACAAAGGGAAG
CCCATTAGACTAACAGCAGATCTCTTGGCAGAAACTCTACAAGCCAGAAGAGAGTGGGGG
CCAATATTCAACATTCTTAAAGAAAAGAATTTTCAACCCAGAATTTCATATCCAGCCAAA
CTAAGCTTCAGAAGTGAAGGAGAAATAAAATACTTTACAGACAAGCAAATGCTGAGAGAT
TTTGTCACTACCAGGCCTGCCCTAAAAGAGCTCCTGAAGGAAGCACTAAACATGGAAAGG
AACAACTGGTACCAGACACTGCAAAAACATCCCAAATTG
>lcl|hg18_L1PA4_chr16_10288079_10294210
CTCCAAGAAATATGGGACTATGTGAAAAGACCAAATCTACATCTAATTGGTGTACCTGAA
AGTGACAGGGAGAATGGGACCAAGTTGGAAAACACTCTGCAGGATATTATCCAGGAGAAC
TTCCCCAATATAGCAAGGCAGGCAAACATTCAAATTCAGGAAATATAGAGAACGCCACAA
AGATACTCCTCGAGAAGAGCAACTCCAAGTCACATAATTTTCAGATTCACCAAAGTTGAA
ATGAAGGAAAAAATGTTAAGGGAAGCCAGAGAGAAAGGTCGGGTTACCCACAAAGGGAAG
CCCATCAGACTAACAGCTGATCTTTCGGCAGAAACTCTACAAGCCAGAAGAGAGTGGGGG
CCAATATTCAACATTCTTAAAGAAAAGAATTTTCAACCCAGAATTTCATATCCAGCCAAA
CTAAGTTTCATAAGTGAAGGAGAAATAAAATACTTTACAGACAAGCAAATGCTGAGAGAT
TTTGTCACCACTAGGCCTTCCCTAAAAGAGCTCCTGAAGGAAGCACTAAACATGGAAAGG
AACAACCAGTACCAGCCACTGCAAAAACATACCAAATTG
>lcl|hg18_L1PA4_chr18_13333089_13339217
CTCCAAGAAATATGGGACTATGTGAAAAGACCAAATCTACGTCTGATTGGTGTACCTGAA
AGTGACGGGGAGAATGGAACCAAATTGGAAAACACCCTGCAGGATATTATCCAGAAGAAC
TTCCCCAATCTAGCAAGGCAGGCCAACATTCAAATTCAGGAAATACAGAGAACGCCACAA
AGATACTCCTCGAGAAGAGCAACTCCAAGACACATAACTGTCAGATTCACCAAAGTTGAA
ATGAAGGAAAAAATTTTAAGGGCAGTCAGAGAGAAAGGTTGGGTTACCCACAAAGGGAAG
CCCATCAGACTAACAGCTGATCTCTCGGCAGAAACTCTACAAGCCAGAAGAGAGTGGGAG
CCAATATTCAACATTCTTAAAGAAAAGAATTTTCAACCCAGAATTTCATATCCAGCCAAA
CTAAGCTTCATAAGTGAAAGAGAAATAAAATACTTTACAGACAAGCAAATGCTGAGAGAT
TTTGTCACCACCAGGCCTGCCCTACAAGAGCTCCTGAAGAAAGCACTAAACATGGAAAGG
AACAACCAGTACCAGCCACTGCAAAAACATGCCAAATTA
>lcl|hg18_L1PA4_chr2_143201907_143208030
CTCCAAGAAATATGGGACTATGTGAAAAGACCAAATCTACATCTGATTGGTGTACCCGAA
AGTGATGGGGAGAAAGGAACCAAGTTGGAAAACA--CTGTAGGATATTATCCAGGAGAAC
TTCCCCAATCTAGCAAGGCAGGCCAACTTTCAGATTCAGGAAATACAGAGAATGCCACAA
AGATACTCCTTGGGAAGAGCAACTCCAAGACACATAATTGTCAGATTCACC-AAGTTGAA
ATGAAGGAAAAAATGTTAAGGGCAGCCAGAGAGAAAGGTCGGGTTACCCTCAAAGGGAAG
CCCATCAGACTAACAGCTGATCTCTCAGCAGAAACCCTACAAGCCAGAAGAGAGTGGGGG
CCAATATTCAACATTCTTAAAGAGAAGAATTTTCAACCCAGAATTTCATATCCAGCCAAA
CTAAGCTTCATAAGTGAAGGAGAAATAAAATACTTTACAGACAAGCAAATGCTGAGAGAT
TTTGTCACCACCAGGCCTGCCCTAAAAGAGCTCCTGAAGGAAGCACTAAACATGGTAAGG
AAGAACCAGTACCAGCCACTGCAAAAACATGCCAAATTG
>lcl|hg18_L1PA4_chr16_34379059_34385208
CTCCAAGAAATATGGGACTATGTGAAAAGACCAAATCTACGTCTGATTGGTGTACCTGAA
AGTGACGGGGAGAATGGAACCAAGTTGGAAAACACTCTGCAGGATATTACCTAGGAGAAC
TTCCCCAATCTAACAAGGCAGGCCAACATTCAAATTCAGGAAATACAGAAAATGTCACAA
AGATATTCCTCGAGAAGAGTAACTCCAAGACACATAATTGTCAGATTCACCAAAGTTGAA
ATGAAGGAAAAAATGTTAAGGGCAGCCAGAGAGAAAGGTCGGGTTACCCACAAAGGGAAG
CCCATCACACTAACAGCCGATATCTCGGTAGAAACTCTACAAGCCAGAAGAGAGTGGGGA
CCAATATTCAACATTCTTAAAGAAAAGAAATTTCAACCCAGAATCTCATATCAAGCCAAA
CTAAGCTTCATAAGTGAAGGAGAAATAAAATACTTTACAGACAAGCAAATGTTGAGAGAT
TTTGTCACCACCAGGCATGCCCTAAAAGAGCTCCTGAAGGAAGCACTAAACATGGAAAGG
AACAACCGGTACCAGCCCCTGCAAAAACATGCCAAATTG
>lcl|hg18_L1PA4_chr16_50599009_50605174
CTCCAAGAAATATGGGACTATGTGAAAAGACCAAATCTACATCTGACTGGTGTACCTGAA
AGTGATGGGGAGAATGGAACCAAGATGGAAAACACTCTGCAGGATATTATCCAGGAGAAT
GTCCCCAATCTAGCAAGGCAGGCCAATATTGAAATTCAGGAAATACAGAGAACACCACAA
AGATACTCCTTGAGAAGAGCAACTCCAAGACACATAATTGTCAGATTCACCAAAGTTGAA
ATGAAGGAAAAAATGGTAAGGGCAGCCAGAGAGAAAGGTCGGGTAACCCACAAAGGGAAG
CCCATTAGACTAACAGCGGATCTCTTGGCAGAAACTCTACAAGCCAGAAGAGAGTGGGGG
CCAATATTCAACATTCTTAAAGAAAAGAATTTTCAACCCAGAATTTCATATCCAGCCAAA
CTAAGCTTCATAAGTGAAGGAGAAATAAAACACTTTACAGACAAGCAAATGCTGAGAGAT
TTTGTCACCACCAGGCCTGACCTAAAAGAGCTCCTGAAGGAAGCACTAAATATGGAAAGG
AAAAGCCAGTACCAGCCACTGGAAAAACATGCCGAGTTG
>lcl|hg18_L1PA4_chr16_78727716_78733856
CTCCAAGAAATATGGGACTATGTGAAAAGACCAAATCTACGTCTGATTGGCGTACCTGAA
AGTGATGGGGAGAATGGAACCAAGTTGGAAAACACTCTGCAGGATATTATCCAGGAGAAC
TTCCCCAATCTAGCAAGGCAGGCCAACATTCAAATTCAGGAAATACAGAGAATGCCACAA
AGATACTCCTCGAGAAGAGCAACTCCAAGAGACATAATTGT-AGATTCACCAAAGTTGAA
ATGAAGGAAAAAACGTCAAGGGCAGCCAGAGAGAAAGGTCGGGTTACCCACAAAGGGAAG
CCCATCAGACTAACAGCTGATCTCTCAGTGGAAACTCTACAAGCCAGAAGAGAGTGGGGG
CCAATATTCAACATTCTT-----AAAGAATTTTCAACCCAGAATTTCATATCCAGCCAAA
CTAAGCTTCATAAGTGAAGGAGAAATAAAATACTTTACAGACAAGCAAATGCTGAGAGAT
TCTGTCACCACCAGACCTGCCCTAAAAGAGCTCCTGAAGGAAGCAGTAAACATGGAAAGG
AACAACTGGTACCAGCCACTGCAAAAACATGCCAAATTG
>lcl|hg18_L1PA4_chr15_57882894_57888985
CTCCAAGAAATATGGGACTATGTGAAAAGACCAAATCTACGTCTGATTGGCATACCTGAA
AGTGACGGGGAGAATGGAACCAAGTTGGAAAACACTCTGCAGGATATTATCCAGGAGAAC
TTCCCCAATCTAGCAAGGCAGGCCAACATTCAAATTCAGGAAATACAGAGAACGCCACAA
AGATACTCCCCAAGAAGAGCAAGTCTAAGACACATAATTGTCAGATTCACCAAAGTTGAA
ACGAAGGAAAAAATGTTAAGGGCAGCCAGAGAGAAAGGTCAGGTGACCCACAAAGGGAAG
CCCATCAGACTAACAGCTGATCTCTCAGCAGAAACTCTACAAGCCAGAAGAGATTGGGGG
CCAATATTCAACATTCTTAAAGAAAAGAATTTTCAACCCAGAATTTCATATCCAGCCAAA
CTAAGCTTCATAAGTGAAGGAGAAATAAGATCCTTTACAGACAAGCAAATGCTGAGAGAT
TTTGTCACCACCAGGCCTGCCCTATAAGAGCTCCTGAAGGAAGCACTAAACATGGAAAGG
AACAACTGGTACCAGCCACTGCAAAAACATGCCAAATTG
>lcl|hg18_L1PA4_chr15_47912709_47918856
CTCCAAGAAATATGGGACTGTGTGAAAAGACCAAACCTACATCTGATTGGTGTACCTGAA
AGTGACGGGGAGAATGGAACCAAGTTGGAAAGCACTCTGCAGGATATTAGCCAGGAGAAC
TTCCCCAACCTAGCAAGGCAGGCCAACATTCAAATTCAAGAAATACAGAGAATGCCACAA
AGATATTCCTCGAGAAGAGCAACTCCAGGACACATAATTGTCAGATTCACCAAAGTTGAA
ATGAAGG-AAAAATGTTAAGGGCAGCCAGAGAGAAAGGTCGGGTTACCCACAAAGGGAAG
CCCATAAAACTAACAGCGGATCTCTCGGCAGAAACTCTACAAGCCAGAAGAGAGTGGGGG
CCAATATTCAACATTCTTAAAGAAAAGAATTTTCAACCAAGAATTTCATATCCAGCCAAA
CTAAGCTTCATAAGTGAAGGAGAAATAAAATATTTTACAGACAAGCAAATGCTGAGAGAT
TTTATCACCACCAGGCCTGCCCTAAAAGAGCTCCTGAAGGAAGCACTAAACATGGAAAGG
AAAAACCAGTACCAGCCACTGCAAAAACATGCCAAATTG
>lcl|hg18_L1PA4_chr2_147262442_147268577
CTCCAAGAAATATGAGACCACGTGAAAAGACCAAATCTACGTCTGATTGGTGTACCTGAA
AGTGACGGGGAGAATGGAACCAAGTTGGAAAACATTCTGCAGGATATTATCCAGGAGAAC
TTCCCTAATCTAGCAAGGCAGGCCAACATTCAAATTCAGGCAATACAGAGAATGCCACAA
AGATACTCCTCAAGAAGAGTAACTCCAAGACACATAATTGTCAGATTCACCAAAATTGAA
ATGAAGGAAAAAATGTTAAGGGCAGCCAGAGAGAAAGGTCGGATTACCCACAAGTGAAAG
CCCATCAGACTAACAGCTGATCTCTCAGCAGAAACTCTACAAGCCAGAAGAGAGTGGGAG
CCAATGTTCAACATTCTTAAAGAAAAGAATTTTCAACCCAGAATTTCATATCCAGCCAAA
CTAAGCTTCATAAGTAAAGGAGAAACAAAATACTTTACAGACAAGCAAATGCTGAGAGAT
TTTTTCATCACCAGGCCTGCCCTAAAAGAGCTCCAGAAGGAAGCACTAAACATGGAAAGG
AACAACCAGTACCAGCCACTGCAAAAACATGCCAAATTG
>lcl|hg18_L1PA4_chr19_34531097_34537220
CTCCACGAAATATGGGACTATGTGAAAAGAACAAATCTACGTCTGATTGGTGTACCTGAA
AGTGACGGGGAGAATGGAACCAAGTTGGAAAACACTCTTCAGGATATTATCCAGGAGAAC
TTCCTTAATCTAGCAACACAGGCCAACATTCAAATTCAGGAAATACAGAGAACACCACAA
AGATACTCCTCGAGAAGAGCAACACCAAGACACATAATTGTCAGATTCACTAAAGTTGAA
ATGAAGGAAAAAATGTTAAGGGCAGCCAGAGAGAAAGGTCAGGTTACCCACAAAGGGAAG
CCCACCAGACTAACAGCAGATCTCTTGGCAGAAACTCTACAAGCCAGAAGAGAGTGGGGA
CCAATATGCAACATTCTTAAAGAAAAGAATTTTCAACCCAGAATTTCATATCCAGCCAAA
CTAAGCTTCATAAGTGAAGGAGAAATGAAATCCTTTACAGACAAGCAAATGCTGAGAGAT
TTTGTCACCACCAGGTCTGCCCTACAAGAGCTCCTGAAGGAAGCACTAAGCATGGAAAGG
AACAACCGGTACCAGCCACTGCAAAAACATACCAAATTG
>lcl|hg18_L1PA4_chr15_52778310_52784463
CTCCAAGAAATGTGGGACTGTGTGAAAAGACCAAATCTACATCTGATTGGTGTACCTGAA
AGTGACGGGGAGAATGGAACCAAGTTGGAAAACACTCTGCAGGATATTATTCAGGAGAAC
TTTCCCAATCTAGCAAGGCAGGCCAACATTCAAATTCAGGAAATACAGAGAACCCCACAA
AGATACTCCTCGGGAAGAGCAATTCCAAGACACATAACTGTCAGATTCACCAAAGTTGAA
ATGAAGGAAAAAATGTTAAGGGCAGCCACAGAGAAAGGTCGGGTTACCCACAAAGGGAAG
CCAATCAGACTAACAGCGGATCTCTTGGCAGAAACTCTACAAGCCAGAAGAGAGTGGGGG
CCAATATTCAACATTCTTAAAGAAAAGAATTTTCAACCCAGAATTTCATATCCAGCCAAA
CTAAGCTTCATAAGTGAAGGAGAAATAAAATACTTTACAGACAAGCAAATGCTGAGAGAT
TTTGTCACCACCAGGCCTGCCCTAAAAGAGCTCCTGAAGGAAGCACTAAACATAGAAAGG
AACAACCGGTACCAGCCACTGCACAAACATGCCAAATTG
>lcl|hg18_L1PA4_chr16_46269183_46275324
CTCCAAGAAATATGGGACTATGTGAAAAGAGCAAATCTACGTCTGATTGGTGTACCTGAA
AGTGACGGGGAGAATGGAACCAAGTTGGAAAACACTCTGAGGGATATGATCCAGGACAAC
TTCCCCAATCTAGCAACGCAGACCAATATTCAGATCCAGGAAATACAGAGAACGCCACAA
AGATACTCCTCGAGAAGAGCAACTCCAAGACACATAATTGTCAGATTCACCAAAGTTGAA
ATGAAAGAAAAAATGTTAAGGGCAGCCAGAGAGAAAGGTCGGGTAACCCACAAAGGGAAG
GCCATCAGACTAACAGCGGATCTCTTGGCAGAA----TACAAGCCAAAAGAGAGTGGGGG
CCAATATTCAACATTCTTAAAGGAAAGAATTTTCAACCCAGAATTTAATATCCAGCCAAA
CTAAGCTTCATAAGTGAAGGAGAAATAAAATACTTTACAGACAAGC------TGAGAGAT
TTTGTCACCACCAGGCCTGCCCTAAAAGAGCTCCTGAAGGAAGCACTAAACATGGAAAGG
AACAACTGGTACCAGACACTGCAAAAACATGCCAAAATG
>lcl|hg18_L1PA4_chr15_30125171_30131281
CTCCAAGAAATATGGGACTATGTGAAAAGACCAAATCTGCATCTGATTGGTGTACCTGAA
AATGACGGGGAGAATGGAACCAAGTTGGAAAACACTCTGCAGGATATCATCCATGAGAAC
TTCCCCAATCTAGCAAGGCAGGCCAACATTCACATTCAGGAAATACAGAGAACACCACAA
AGATACTCATCGAGAAGAGCAACTCCAAGACACATAATTGTCAGATTCACCAAAGTGGAA
ATGAAAGAAAAAACGTTAAGGGCAGCCAGAGAGAAAGGTCGGGTTACCCACAAAGGGAAA
CCCATCAGACTAACAGCGGATCTCTCGGCAGAAACTCTACAAGCCAGAAGAGAGTGGGGG
CCAATATTCAACATTCTCAAAGAAAAGAATTTTCACC-TAGAATTTCATATCCAGCCAAA
CTAAGCTTCATAAGTGAAGGAGAAATAAAATACTTTACAGACAAGCAAATGCTGAGAGAT
TTTGTCACCACCAGGCCTGCCCTAAAAGAGCTCCTGAAGGAAGCACTAAACATGGAAAGG
CACAACCGGTACTAGCTGCTGCAAAATCATGCCAAAATG
>lcl|hg18_L1PA4_chr19_40042922_40048957
CTCCAAGAAATATGGGACTATGTGAAAAGACCAAATCTACGTCTGATTGGTGTACCTGAA
AGTGATGGGGAGAATGGAACCAAGTTGGAAAACACTCTGCAGGATATTATCCAGGAGAAC
TTCCCCAATCTAGCAAGGCAGGCCAACGTTCAGATTCAGGAAATACAGAGAACGCCACAA
AGATACTCCTCAAGAAGAGCAACTCCAAGACACATAATTGTCAGATTCACCAAAGTTGAA
ATGAAGGAAAAAATGTTAAGGGCAGCCAGAGAGAAAGGTCGGGTTACCCTCAAAGGGAAG
CCCATCAGACTAACAGCGGATCTCTCAGCAGAAACCCTACAAGCCAGAAGAGAGTGGGGG
CCAATATTCAACATTCTT----AAAAGAATTTTCAACGCAGAATTTCATATCCAGCCAAA
CTAGGCTTCATAAGTGAAGGAGAAATAAAATACTTTACAGACACGCAAATGCTGAGAGAT
TTTGTCACCACCAGGCCTGCCTTACAAGAGCTCCTGAAGGAAGCACTAAACATGGAAAGG
AACAACCAGTCCCAGCCGCTGCAAAATCATGCCAAAATG
>lcl|hg18_L1PA4_chr18_60390781_60396891
CTCCAAGAAATATGGGACTATGTGAAAAGACCAAATCTACATCTGATTGGTGTACCTAAA
AGTGATGGGGAGAATGGAACCAAGTTGGAAAACACTCTGCAGGATATTATCCAGGAGAAC
TTCCCCAATCTAGAAAGGCAGGTCAACATTCAGATTCAGGAAATGCAGAGAACGCCACAA
AGATACTCCTTGAGAAGAGCAACTCCAAGACACATAATTGTCAGATTCACCAAAGTTGAA
ATGAAGGAAAAAATGTTAAGGGCAGACAGAGAGAAAGGTCGGGTTACCCACAAAGGGAAG
CCCATCAGACTAACAGCAGATCTCTTGGCAGAAACTCTACAAGTCAGAAGAGAGTGGGGG
CCAATATTCAACATTCTTAAAGAAAAGAATTTTCAACCCAGAATTTCATATCCAGCCAAA
CTAAGCTTCATAAATGAAGGAGAAATAAAATACTTTACAGACAAGCAAATGCTGAGAGAT
TGTGTCACCACCAGGCCTGCCCTAAAAGAGCTCCTGAAGGAAGCACTAAACATGGAAAGG
AACAACCGATACCAGCCACTGCAAAAACATGCCAAAACG
>lcl|hg18_L1PA4_chr19_20602428_20608585
CTCCAAGAAATATGGGACTATGTGAAAAGACCAAATCTACATCTGATTGGTGTATCTAAA
AGTGACGGGGAGAATGGAACCAAGTTGGAAAGCATTCTGCAGGATATTATCCAGGAGAAC
TTCCCCAATCTAGCAAGGCAGACCAACATTCAAAT-CAGGAAATACAGAGAACGCCACAA
AGATACTCCTCGAGAAGAGGAATTCCAAGACACATAATTGTCAGATTCACCAAAGTTGAA
ATGAAGGAAAAAATGTTAAGAGCAGCCAGAGAGAAAGCTCGGGTTATCCACAAAGGGAAG
CCCAGCAGACTAACAGCTGATCTCTTGGCAGAAACTCTACAAGCCAGAAGAGAGTGAGGA
TCAATATTCAACATTTTTAAAGAAAAGAATTTTCAACCCGGAATTTCATATCCAGCCAAA
CTAAGCTGCATAAGTGAAGGAGAAATAAAATACTTTACAGACAAGCAAATGCTGAGAGAT
TTTGTCACCACCAAGTCTGCCCTAAAGGAGCTCCTGAAGGAAGCACTAAACATGGAAAGG
AGCAACCGGTACCAGCCGCTGCAAAATCATGCCAAAATG
>lcl|hg18_L1PA4_chr17_29381503_29387667
CTCCAAGACTTATGGCAGTATGTGGAAAGACCAAATCTACGTCTGATTGATTTACCTGAA
AGTGACGGGGAGAATGGAACCAAGTTGGAAAACACTCTGCAGGATATTATCCAGGAGAAC
TTCCCCAATCTAGCAAGGCAGACCAACATTCAAATTCAGGAAATACAGAGAATGCCACAA
AGATACTCCTCGAGAAGAGCAACTCCAAGACACATAATTGTCAGATGAACCAAAGTTGGA
ATGAAGGAAAAAATGATCAGGGTAGCCAGAGAGAAAGGTCAGGTTACCCACAAAGGGAAA
CCCATCAGACTAACAGCTGATCTCTTGGCAGAAACTCTACAAGCCAGAAGAGAGTGGGGG
CCAATATTCAACATTCTTAAAGAAAAGAATTTTCAACCCAGAATTTCATATCCAGCCAAA
CTAAGCTTCATAAGTGAAGGAGAAATAAAATACTTTACAGACAAGCAAATGCTGAGAGAT
TTTGTCACCACCAGGCCTGCCCTACAAGAGCTCCTGAAGGAAGCACTAAACATGGAAAGG
AACAACCAGTACCAGCTGCTGCAAAAACATGCCAAATTG
>lcl|hg18_L1PA4_chr16_78811105_78817241
CTCCAAGAAATATGGTACAATGTGAAAAGACCAAATCTACGTCTGATTGGCGTACCTGAA
AGTGACGAGGAGAATGGAACCAAGTTGGAAAACACTCAGCAGGATATTATCCAGGAGAAC
TTCCCCAATCTAGCAAGGCAGGCCAACATTCAAATTCAGGAAATACAGAGAATGCCACAA
AGATACTCCTCGAGAAGAGCAACGCCAAGACACATAATTCTCAGATTCACCAAAGTTGAA
ATGAAGGAAAAAATGTTAAGGGCAGCCAGAGAGAAAGGTCGGGTTATCCACAAAGGGAAG
CCCATCAGACTAACAGCTGATCTCTCGGCAGAAACTCTACAAGCCAGAAGAGAGTGGGCG
CCAATACTCAACATTCTTAAAGAAAAGAATTTTCAACCCAGAATTTCATATCTAGCCAAA
CTAAGCTTCATAAGTGAAGGAGAAATAAAATCCTTTACAGACAAGCAAATGCTGAGAGAT
TTTGTCACCACCAGGCCTGCCCTAAAAGAGCTCCTGAAGGAAGCACTAAACATGGAAAGG
AACAACTGGTACCAGCCACTGCAAAAACATGCCAAAATG
>lcl|hg18_L1PA4_chr15_74682434_74688566
TTCCAAGAAATATGGGACTATGTGAAAAGACCAAATCTGCGTCTGATTGGTGTACCTGAA
AGTGACGGGGAGAATGGAACCAAGTTGGAAAACACTCTGCAGGATATTATCCAGGAGAAC
TTCCCCAATCTAGCAAGGCAGGCCACCATTCAAATCCAGGAAATACAGAGAATGCCACAA
AGATAATCCTCAAGAAGAGCAACTCCAAGACACAAAATTGTCAGATTCACCAAAGTTGAA
ATGAAGGAAAAAATGTTAAGAGCAGCCAGAGACAAAGGTCAGGTTACCCACAAAGGGAAG
CCCATCAGATGAACAGCTGATCTCTCAGCAGAAACTCTACAAGCCAGAAGAGAGTGGGGG
CCAGTATTCAACATTGTTAAAGAAAAGAATTTTCAACCCAGAATTTCATATCCAGCCAAA
CTAAGCTTCATAAGTGAAGGAGAAATAAAATACTTTACAGACAAGTAAATGCTGAGAGAT
TTTGTCACCACCAGGCCTGCCCTAAAAGAGCTCCTGAAGGAAGCACTAAACATGGAAAGG
AACAACCAGTACCAGCCACTGCAAAAACATGCCAAATTG
>lcl|hg18_L1PA4_chr2_137544605_137550777
CTCCAAGAAATATGGGACTATGTGAAAAGACCAAATCTACATTTGACTGGTGTACCTGAA
AGTGATGGGGAGAATGGAACCAAGTTGGAAAATACTCTGCAGGATATTATCTAGGAGACT
TTCCCCAATCTGGCACAGCAGGCCAACATTCAAATCCAGGAAATACACAGAACGCCACAA
AGATACTCCTTGAGAAGAGCAACTCCAAGACACATAATTGTCAGATTCACCAAAGTTGAA
ATGAAGGAAAAAATGTTAAGAGCAGCCAGAGAGAAAGGTCGGGTTACTCACAAAGGGAAG
CCCATCAGCCTAACAGCTGATATCTCGGCAGAAACTCCACAAGCCAGAAGAGAGTGGGGG
CCAATATTTAACATTCTTAAAGAAAAGAATTTTCAACCCAGAATTTCATATCCAGCCAAA
CCAAGCTTCATAACTGAAGGAGAAATAAAATCCTTTACAGACAAGCAAATGCTGAGAGAT
TTTGTCACCACCAGGCCTGCCCTAAAAGAGCTCCTGAAGGAAGCACTAAACATGGAAAGG
AACAACCGGAACCAGCCACTGCAAAAACATGCCAAATTG
>lcl|hg18_L1PA4_chr18_39119889_39126041
CTCCAAGAAATATGGGACCATGTGAAAAGACCTAATCTACGTCTGATTGGTGTAACTGAA
AGTGATGGGGAGAATGGAACCAAGTTGGAAAACACTCTGCAGGATATTATCCAGGAGAAC
TTCCCCAATCTAGCAAAGCAGGCCAACATTCAAATTCAGGAAATACAGTGAATGCCACGA
AGATACTCCTCGAGAAGAGCAACTCCAAGACACATAATTGTCAGATTCACCAAAGTTGAA
ATGAAGGAAAAAATGTTAAGGGCAGCCAGAGAGAAAGGTCGGGTTACCCACAAAGGGAGG
CCCATCAGACTAACAGCGGATCTCTCGGCAGAAACTCTACAAGCCAGAAAAGAGTGGGGA
CCAATATTCAACATTCTTAAAGAAAAGAATTTTCAACCCAGAATTTCATATCCAGCCAAA
CTAAGCTTCATAAGTGAAGGAGAAATAAAATACTTTACAGACAAGCAAATGCTGAGAGAT
TTTGTCACCACCAGGCCTGCCCTAAAAGAGCTCCTGAAGGAAGCACTAAACATGGAAAGG
AACAACCGGTACCAGCCACTGCAAAAACATGCCAAATTG
>lcl|hg18_L1PA4_chr15_65527622_65533751
CTCCAAAAAATATGGGACTATGTGAAAAGACCAAATCTACGTCTGATTGGTGTACCTGAA
AGTGATGGGGAGAATGGAACCAAGTTGGAAAACACTCTTCAGGATATTATCCAGGAGAAC
TTCCCCAATCTAGCAAGGCAGGCCAACATTCAAATTCAGGAAATACAGAGAATGCCACAA
AGATACTCCTCGAGAAGAGCAACTCCAAGACACATAATTGTCAGATTCACCAAAGTTGAA
ATGAAGGAAAAAATGTTAAGGGCAGCCAGAGAGAAAGGTCGGGTTACCCACAAAGGGAAG
CCCATCAGACTAACAGCTGATCTCTCGGCAGAAACTCTACAAGCCAGAAGAGAGTGGGGA
CCAATATTCAACATTCTTAAAGAAAAGAATTTTCAACCCAGAATTTCATATCCAGCCAAA
CTAAGCTTCATAAGTGAAAGAGAAATAAAATCCTTTACAGACAAGCAAATGCTGAGAGAT
TCTGTCACCACCAGGCCAGCCCTAAAAGAGCTCCTGAAGGAAGCACTAAACATGGAAAGG
AACAACCAGTACCAGCCACTGCAAAAACATGCCAAATCG
>lcl|hg18_L1PA4_chr15_86701302_86707436
CTCCAAGAAATATGGGACTATGTGAAAAGA-CAAATCTACGTCTGATTGATGTACCTGAA
GGTGACGGGGAGAATGGAACCAAGCTGGAAAACACTCTGCAGGATATTATCCAGGAGAAC
TTCTCCAATCTAGCAAGGAAGGCCAACATTCAAATTCAGGAAATACAGAGAATGCCACAA
AGATACTCCTCGAGAAGAGCAACTCCAAGACACATAATTGTCAGATTCACCAAAGTTGAA
GTGACGGAAAAAATGTCAAGGGCAGCCAGAGAGAAAGGTCGGGTTACCCTCAAAGGGAAG
CCCATCAGACTAACAGCTGATCTCTCTGCAGAAACTCTACAAGCCAGAAAAGAGTGGGGA
CCAATATTCAACATTCTTAAAGAAAACAATTTTCAACCCAGAATCTCATATCCAGCCAAA
CTAAGCTTCATAAGTGAAGGAGAAATAAAATACTTTACAGACAAGCAAATGCTGAGAGAT
TTTGTCACCACCGGGCCTGCCCTAAAAGAGCTCCTGAAGGAAGCACTAAACATGGAAAGG
AACAACCGGTACCAGCCACTGCAAAAACATGCCAAAATG
>lcl|hg18_L1PA4_chr15_28928117_28934248
CTCCAAGAAATATGGGACTATTTAAAAAGACCAAATCTATGTCTGATTACTGTATCTGAA
AGTGATGGGGAGAATGGAACTAAGTTGGAAAACACTCTACAGGATATTATCCAGGAGAAC
TTCCCCAATCTAGCAAGGCAGGCCAACATTCAGATTCAGGAAATACACAGAACGCCACAA
AGATAATCCTCTAGAAGAGCAACTCCAAGACACATAATTGTCAGATTCACCAAAGTTGAA
ATGAAGGAAAAAATATTAAGGGCAGCCAGAGAGAAAGGTTGGGTTACCCACAAAGGGAAG
CCCATCAGACTAACAGCTGATCTGTCGGCAGAAACCTTACAAGCCAGAAGACAGTGGGGG
CCAATATTCAACATTCTTGAAGAAAAGAATTTTTAACCCAGAATTTCATATCCAGCTAAA
CTAAGCTTCATAAGTGAAGCAGGAATAAAATACTTTACAGACAAGCAAATGCTGAGAGAT
TTTGTCACCACCAGGCCTGCCCTAAAAGAGCTCCCGAAGGAAGCACTAAACATGGAAAGG
AACAACCAGTACCAGCCATTGCAAAAACATGCCAGATTG
>lcl|hg18_L1PA4_chr2_102307264_102313393
CTCCAAGAAATATGGGACTATGTGAAAAGACCAAATCTACATCTGATTGGTATACCTGAA
AGTGACAGGTAGAATGGAACCAAGTTGGAAAACACTCTGCAGGGTATTATCCAGGAGAAC
TTCCCCAATCTAGCAAGGCAGGCCAACATTCAAATTCAGGAAATACAGAGAACACCACAA
AGATACTCCTTGAGAAGAGCAACTCCAAGACACATAATTGTCAGATTCACCAAAGTTGAA
ATGAAGGCAAAAATGTTAAGGGCAGCCAGAGAGAAAGGTCGGGTTACCCACAAGGGGAAG
CCCATCAGACTAAAAGCTGATCTCTTGGCAGAAACTCTACAAGCCAGAAGAGAGTGGGGG
CCAATATTCAACATTCTTAAAGAAAAGAATTTTCAACCCAGAATTTCATATCTAGCCAAA
CTAAGCTTCATAAGTGAAGGAGAAATAAAATACTTTACAGACAAGCAAATGCTGAGAGAT
TTTGTCACCACCAGGCCTGCCCTACAAGAGCTCCTGAAGGAAGCACTAAACATGGAAAGG
AACAACCGGTACCAGCCACTGCAAAAACATGCCAAATTG
>lcl|hg18_L1PA4_chr15_98425500_98431650
CTCCAAGAAATATGGGACTATGTGAAAAGACCAAATCTACTTCTGATTGGTGTACCTGAA
AGTGACGGGGAGAATGGAGCCAAGTTGGAAAACACTCTGCAGGATATTATACAGGAGAAC
TTCCCCAATCTAGCAAGGCAGGCCAACACTCAAATTCAGGAAATACAGAGAAATCCACAA
AGATACTCCTTGAGAAGAGTAACTCCAAGACACATAATTGTCAGATTCACCAAAGTTGAA
ATCAAGGAAAAAATGTTAAGGGCAGCCAGAGAGAAAGGTCAGGTTACCCACAAAGGGAAG
CCCATCAGACTAACAGTGGATCTCTTGGCAGAAACTCTACAAGCCAGAAGAGAGTGGGGG
CCAATATTCAACATTCTTAAAGAAAGGAATTTTCAACCCAGAATTTCATATCCAGCCAAA
CTAAGCTTCATAAGTGAAGGAGAAATAAAATACTATACAGACAAGCAAATGCTGAGAGAT
TTTGTCACCACCAGGCCTGCCCTACAAGAGCTCCTGAAGGAAGCACTAAACATGGAAAGG
AACAACTGGTAACAGCCACTGCAAAAACAAGCCAAATTG
>lcl|hg18_L1PA4_chr16_71172199_71178332
CTGCAGGAAATATGGGACTATGTGAAAAGACCAAATCTACGTCTGATTGGTGTACCTGAA
AGTGACAGGGAGAATGCAACCAAGTTGGAAAACACTCTGCAGGATATTATCCAGCAGAAC
TTCCCCAATCTAGCAAGGCAGGCCAACATGCAAATTCAGTAAATACAGAGAATGCCACAA
AGATACTCCTCAAGAAGAGCAACTCCAAGACACCTAATTGTCAGATTCACCAAAGTTGAA
ATGAAGGAAAAAATGTTAAGGGCAGCCAGAGAGAAAGGTCGGGTTACCCACAAAGGGAAG
CCCATCAGACTAACAGCGGATCTCTCGACAGAAACTCTACAAGCCAGAAGAGAGTGGGGA
CCAATATTCAACATTCTTAAAGAAAAGAATTTTCAACCCAGAATTTCATATCCAGCCAAA
CTAAGCTTCATAAATGAAGGAGAAATAAAATCCTTTACAGACAAGCAAATGCGGACAGAT
TTTGTCACCACCAGGCCTGCCCTAAAAGAGCTCCTGAAGGAAGCACTACACATGGAAAGG
AACAACCGGTACCAGCCACTGCAAAAACATGCCAAATTG
>lcl|hg18_L1PA4_chr15_49670436_49676573
CTCCAAGAAATATGGGACTATGTGAAAAGACCAAATCTACGTCTCATTGGTGTACCTGAA
AGTGACAGGGACAATGGAACCAAGTTGGAAAACACTCTACAGGATATTATCCAGGAGAAC
TTCCCCAATCCAGCAAGGCAGGCCAACATTCAAATTCAGGAAATACAGAGAACGCCACAA
AGATACTCCTTGACAAGAGCAACTCCAAGACACATAATTGTCTGATTAACCAAAGTTGAA
ATGAAGGAAAAAATGTTAAGCGCAGCCAGAGAGAAAGGTC----CACCCACAAATGGAAG
CCCATCAGACTAACAGCTGATCTCTCGGCATAAACTCTACAAGCCAGAAGAGAGTGGGGG
CCAATATTCAACATTCTTAAAGAAAAGAATTTTC-ACCCAGAATTTCATATCCAGCCAAA
CTAAGCTTCATAAGTGAAGGAGAAATAAAATCCTTTATAGACAAGCAAATGCTGAGAGAT
TTTGTCACTGCCAGGCCTGCCCTAAAAGAGCTCCTGAAGGAAGCACTAAACATGGAAAGG
AACAACCAGTACCAGCCACTGTAAAAACATGCCAAATTG
>lcl|hg18_L1PA4_chr2_100134502_100140691
CTCCAAGAAATATGGGACTATGTGAAAAGACCAAATCTACGTCTGATTGGTGTACCTGAA
AGTGATGGGGAGAATGGAACCAAGTTGGAAAACACTCTGCAGGATATTATCCAGGAGAAC
TTCCCCAGTCTAGCAAGGCAGGCCAACATTCAAATTCAGGAAATACAGAGAATGCCACAA
AGATACTCCTCGAGAAGAGCAACTCCAAGACACATAATTGTCAGATTCAACAAAGTTGAA
ATGAAGGAAAAAATGTTAAGGGCAGCCAGAGAGAAAGGTCAGGTTACCCACAAGGGGAAG
CCCATCAGACTAACAGCTGATCTCTCAGCAGAAAATCTACTAGCCAGAAGAGAGTGGGGG
CCAATATTCAACGTTCTTAAAGAAAAGAATTTTCAACCCAGAATTTCATATCCAGCCAAA
CTAAGCTTCATAAGTGAAGGAGAAATAAAATCCTTTACATACAAGCAAACGCTGAGAGAT
TTTGTCACCACCAGGCCTGCCCTAAAAGAGCTCCTGAAGGAAGCACTAAACATGGAAAGG
AACAACTGGTACCAGCCACTGCAAAAACATGCCAAATTG
>lcl|hg18_L1PA4_chr16_57687825_57693951
CGCCAAGAAATATGGGACTATGTGAAAAGACCAAATCTACATCTGATTGGTGTACCTGAA
AGTGACGGGGAGAATGGAACCAAGTTGGAAATCACTCTGCAGGATATTATCCAGGAGAAC
TTCCCCAATCTAGCAAGGCAGGCCAACATTCAAATTCAGGAAATACAGAGAACGCCACAA
AGATACTCCTCGAGAAGAGCAACTCCAAGACACATAATTGTCAGATTCACCAAAGTTGAA
ATGAAGGAAAAAATGTTAAGGGCAGCCAGAGAGAAAGGTCGGGTTACCCACAAGGGGAAG
CCCATCAGAATAACAGCTGATCTCTCGGCAGAAACTCTACAAGCCAGAAGAGAGTGGGGG
CCAATATTCAACATTCTTAAAG-----AATTTTCAACCCAGAATTTCATATCCAGCCAAA
CTAAGCTTCATAAGTGAAGGAGAAATAAAATCCTTTACAGACAAGCAAATGCTGAGAGAT
TTTGTCACCACCAGGCCTGCCCTAGAAGAGCTCCTAAAGGAAGCACTAAACATGGAAAGG
AACAACCTGTACCAGCCACTGCAAAAACATGCCAAATTG
>lcl|hg18_L1PA4_chr19_9369381_9375432
CTCCAAGAAATATAGGACTATATGAAAAGACCAAATCTACATCTGATTGGTGTACCTGAA
AGTGACAGGGAGAATGGAACCAAGTTGGAAAACACTCTGCAGGATATTATCCAGGAGAAC
TTCCCCAATCTAGCAAGGCAGGCCAACATTCAAATTCAGGAAATACAGAGAAAGCCACAA
AGATACTCCTCAAGAAGAGCAACTCCAAGACACATAATTGTCAGATTCACCAAAGTTGAA
ATGAAGGAAAAAATGTTAAGGGCACCCAGAGAGAAAGGTCGGGCTACCCACAAAGGGAAG
CCCATCAGACTAACAGCTGATCTCTCAGCAGAAACTCTACAAGCCAGAAGACAGTGGGGG
CCAATATTCAACACTCTTAAAGAAAAGAATTTTCAACC-AGAATTTCATATCCAGCCAAA
CTAAGCTTCATAAGTGAAGGAGAAATAAAA-----TACAGACAAGCAAATGCTGAGAGAT
TTTGTCACCACCTGGCCTGCCCTACAAGAGCTCCTGAAGGAAGGACTAAACATGGAAAGG
AACAACCGGTACCAGCCACTGCAAAAACATGCCAAATTG
>lcl|hg18_L1PA4_chr15_92136453_92142615
CTCCAAGAAATATGGGACTATGTGAAAAGACTAAATCTATGTCTGATTGGTGTACCTGAA
AGTGACGGGGAGAATGGAACCAAGTTGGAAAGCACTCTGCAGGATATTATCCAGGAGAAC
TTCCCCAATCTAGCAAGGCAGGCCAACATTCAGATTCGGGAAATACAGAGAATGCCGCAA
AGATACTCCTCAAGAAGAGCAACTCCAAGACACATAATTGTCAGATTCACCAAAGTTGAA
ATGAAGGAAAAAATGTTAAGGGCAGCCAGAGAGAAAGGTCAGGTTACCCACAAAGGGAAG
CGCATCAGACTAACAGCTGATCTCTCCGCAGAAACTCCACAAGCCAGAAGAGAGTGGGGG
CCAATATTCAACATTCTTAAAGAAAATAATTTTCAACCCAGAATTTCGTATCCAGCCAAA
CTAAGCTTCATAACTGAAGGAGACATAAAATTCCTTACAGACAAGCAAATGCTGAGAGAT
TTTGTCACCACCAGGCCTACCCTG-AAGAGCTCCTGAAGGAAGCACTAAACATGGAAAGG
AACAACCAGTACCAGCCACTGCAAAAACATGCCAAATTG
>lcl|hg18_L1PA4_chr2_135705851_135711988
CTCCAAGAAATATGGGACCATGTGAAAAGATCAAATCTACATCTGATTGGTGTACCTGAA
ACTGATGGGGAGAATGGAACCAAGTTGGAAAACACTCTGCAGGATATTATCCGGGAGAAC
TTCCCCAATCTGGCAAGGCAGGCCAACATTCAAATTCAGGAAATACAGAGAACGCCACAA
AGATACTCCTCGAGAAGAGCAACTCCAAGACATACAATCGTCAGATTCACCAAAGTTGAA
ATGAAGGAAAAAATGTTAAGGGCAGCCAGAGAGAAAGCTCGGGTTACCCACAAAGGGAAG
CCCATCAGACTAACAGCGGATCTCTTGGCAGAAACTCTACAAGCCAGAAGACAGTGGGGG
CCAATATTCAACATTCTCAAAGAAAAGAATTTTCAACCTAGAATTTCATATCCAGCCAAA
CTAAGCTTCATAAGTGAAGGAGAAATAAAATCCTTTACAGACAAGCAAATGCTGAGAGAT
TTTGTCACCACCAGACCTGCCCTAAAAGAGCTCCTGAAGGAAGCACTAAACATGGAAAGG
AACAACCAGTACAAGCCACTGCAAAAACATGCCAAATTG
>lcl|hg18_L1PA4_chr2_135765638_135771751
CTCCAACAAATATGGGACTATGTGAAAAGACCAAATCTACGTCTGATTGGTATACCTGAA
AGTGACGGGGAGAATGGAACCAAGTTGGAAAACACTCTGCAGGATATTATCCAGGAGAAC
TTCCCCAATCTAGCAAGGCAGGCCAACATTCAAATTCAGGAAATACAGAGAACGCCACAA
AGATGCTCCTCGAGAACAGCAACTCCAAGATACACAATTGTCAGATTCACCAAAGTTGAA
ATGAAGGAAAAAATGTTAAGGGCAGCCAGAGAGAAAGGTCGGGTTACTCACAAAGGGAAG
CCCATCAGACTAACAGCAGATCTTTCAGCAGAAACTGTACAAGCCAGAAGAGAGTGGGGG
CCAATATTCAACATTCTTAAAGAAAAGAATTTTCAACCCAGAATTTCATATCCAGCCAAA
CTGAGCTTCATAAGTGAAGGAGAAATAAAATCCTTTACAGACAAGCAAATGCTGAGAGAT
TTTGTCACCACCAGACCTGCCCTACCAGAGCTCCTGAAGGAAGCACTAAACATGGAAAGG
AAAAACCAGTACAAGCCACTGCAAAAACATGCCAAATTG
>lcl|hg18_L1PA4_chr17_29228268_29234381
CTCCAAGAAATATGGCACTATGTGAAAAGACCAAATCTATGTCTGACTGGTGTACCTGAA
AGTGATGGGGAGAATGGAACCAAGTTGGAAAACACTCTGCAGGATATTATCCAGGAGCAC
TTCCCCAATCTAGCAAGGCAGGCCTACATTCACATTCAGGAAATACAGAGAATGCCACAA
AGATACTCCTCGAGAAGAGCAACTCCAAGACACATAATTGTCAGATTCACCAAAGTTGAA
ATGAAGGAAAAAATGTTAAGGGCAGCCAGAGAGAAAGGTCGGGTTACCCACAAGGGGAAG
CCCATCAGACTAACAGCTGATCTCTTGGCAGAAACTCTACAAGCCAGAAGAGAGTGGGGG
CCAATATTCAACATTCTTAAAGAAAAGAATTTTCAACCCAGAATTTCATATCCAGCCAAG
CTAAGCTTCATAAGTGAAGGAGAAATAAAATACTTTACAGACAAGCAAATGCTGAGAGAT
TTTGTCACCACCAGGCCTGCCCTAAAAGAGCTCCTGAAGGAAGCACTAAACATGGAAAGG
AACAACCGGTACCAGCCACTGCAAAAACATGCCAAACTG
>lcl|hg18_L1PA4_chr18_8563213_8569364
CTCCAAGAAATATGGGACTACGTGAAAAGACCAAATCTACATCTGATTTGTGTACCTGAA
AGTGACGGGGAGAATGGAATCAAGTTGGAAAACA--CTGCAGGATATTATCCAGGAGAAC
TTCCCCAATCTAGCAACGCAGGCCAACATTCAGATTCAGGAAATACAGAGAATGCCACAA
AGATACTCCTTGAGAAGAGCAACTCTAAGACACATAATTGTCAGATTCACCAAAATTGAA
ATTAAGGAAAAAATGTTAAGGGCAGCCAGAGAGAAAGGTCAGGTTACCCACAAGGGGAAG
CCCATCAGACTACCAGCTGATCTCTTGGCAGAAACTCTACAAGCCAGAAGAGAGTGGGGG
CCAATATTCAACATTCTTAAAGAAAAGAATTTTCAAACCAGAATTTCATATCCAGCCAAA
CTAAGCTTCATAAGTGAAGGAGAAATAAAATGCTTTACAGACAAGCAAATGCTGAGAGAT
TTTGTCACCACCAGGCCTGCCCTAAAAGAGCTCCTGAAGGAAGCACTAAACATGGAAAGG
AACAACCGGTACCAGCCACTGCAAAAACATGCCAAATTG
>lcl|hg18_L1PA4_chr15_67696424_67702553
CTCCAAGAAATATGGGACTATGTGAAAAGACCAAATCTATGTCTGATTGGTGTACCTGAA
AGTGATGGGGAGAATGGAACCAAGTTGGAAAACACTCTGCAGGATATTATCCAGGAGAAC
TTCCCCAATCTAGCAGGGCAGGCCAACATTCAGATTCAGGAAATACAGAGAATGCCACAT
AACTACTCCTCGAGAAGAGCAACTCCAAGACACATAATTGTCAGATTCACCAAAGTTGAA
ATGAAGGAAAAAATGTTAAGGGCAGCCAGAGAGAAAGGTCGGGTTACCCACAAAGGGAAG
CCCATCAGACTAACAGCTGATCTCTCGGCAGAAACTCTACAAGCCAGAAAACAGTGGGGG
CCAATATTCAACATTCTTAAAGAAAAGAATTTTCAACCCAGAATTTCATATCCAGCCAAA
CTAAGCTTCATAAGTGAAGGAGAAATAAAATACTTTACAGACAAGCAAATGCTGAGAGAG
TTTGTCACCACCAGGCCTGCCCTAAAAGAGCTCCTGAAGGAAGCACTAAACATGGAAAGG
---AACCGGTACCAGCCACTGCAAAAACATGCCAAATTG
>lcl|hg18_L1PA4_chr18_2850236_2856341
CTCCAAGAAATATGGGACTATGTGAAAAGACCAAATCTACGTCTGATTGGTGTACCTGAA
AGTGACGGGGAGAATGGAACCAAGTTGGAAAACACTCTGCAGGATATTATCCAGGAGAAC
TTCCCCAATCTAGTAAGGCAGGCCAACATTCAAATTCAGGAAATACAGAGAATGCCACAA
AGAGACTCCTTGAGAAGAGCAACTCCAAGACACATAATTGTCAGATTCACCAAAGTTGAA
ATGAAGGAAAAAATGTTAAGGGCAGCCAGAGAGAAAGGTCAGGTTACCCACAAAGGGAAG
CCCATCAGACTAATAGCTGATCTCTCAGCAGAAACTCTACA----AGAAGAGAGTGGGGG
CCAATATTCAACATTCTTAAAGAAAAGAATTTTCAACCCAGAATTTCATATCCAGCCAAA
CTAAGTTTCATAAGTGAAGGAGAAATAAAATACTTTACAGACAAGCAAATGCTGAGAGAT
TTTGTCACCACCAGGCCTGCCCTAAAAGAGCTCCTGCAGGAAGCACTAAATATGGAAAGG
AACAACCGGTACCAGCCACTGCAAAAACATGCCAAAATG
>lcl|hg18_L1PA4_chr15_82320437_82326527
ATCCAAGAAATATGGGACTATGTGAAAAGACCAAATCTACGTCTGATTGGTGTACCTGAA
AGTGACGGGGAGAATGGAACCAAGTTGGAAAACACTCTGCAGGGTATTATCCAGGTGAAC
TTCCCCAATCTAGCAAGGCAGGCCAACATTCAAATTCAGGAAATACAGAGAATGCCACAA
AGATACTCCTCGAGAAGAGCAACTGCAACACACATAATTGTCAGATTCACCAAAGTTGAA
ATGAAGGAAAAATTGTTAAGGGCAGCCAGAGAGAAAGGTCGGGTTACCCACAAAGGGAAG
CCCATCAGGCTAACAGCAGATCTCTTGGCAGAAACTCTACAAGCCAGAAGAGAGTGGGGG
CCAATATTCAAAATTCTTAAAGAAAAGAATTTTCAACCTAGAATTTCATATCCAGCCAAA
CTAAGCTTCATAAGTGAAGGAGAAATAAAATCCTTTACAGATAAGCAAATGCTGAGAGAT
TTTGTCACCACCAGGCCTGCCCTAAAAGAGCTCCTGAAGGAAGAGCTCAACATGCAAAGG
AACAACTGGTACCAGCCACTGCAAAAACATGCCAAATTG
>lcl|hg18_L1PA4_chr16_65087387_65093531
CTCCAAGAAATATGGGACTATGTGAAAAGACCAAATCTACATCTGATTGGTGTACCTGAA
AGTGACGGGGAGAATGGAACCAAGTTGGAAAACACTCTGCAGGATATTACCCAGGAGAAC
TTCCCCAACCTAGCAAGGCAGGCCAACATTCATATTCAGGAAATACAGAGAATGCCACAA
AGATACTCCTTGAGAAGAGCAACTCCAAGACACATAATTGTCAGATTCACCAAAGTTGAA
ATGAAGGAAAAAATGTTAAAGGCAGCCAGAGAGAAAGGTCGGGTTACCCACAAAGGGAAG
CCCATCAGACTAACAGCTGATCTCTCGGCAGAAACTCTACAAGCCAGAAGAGAGTGGGGG
CCGATATTCAACATTCTTAAAGGAAAGAATTTTCAACCCAGAATTTCATATCCAGCCAAA
CTAAGCTTCATAAGTGAAGGAGAAATGAAATACTTTACAGACAAGCAAATGCTGAGAGAT
TTTCTCACCACCAGGCCTGCCCTAAAAGAGCTCCTGAACGAAGCACTAAACATGGAAAGG
AACAACTGGTACCAGCCACTGCAAAAACATGCCAAACTG
>lcl|hg18_L1PA4_chr17_6646525_6652657
CTCCAAGAAATATGGGACTATGTGAAAAGACCAAATCTACATCTGATTGGTGTACCTGAA
AGTGATGGGGAGAATGGAACCAAGTTGGAAAACACTCTGCAGTATATTATCCAGGAGAAC
TTCCCCAATCTAGCAAGGCAGGCCAACATTCAAATTCAGGAAATACAGAGAATGCCACAA
AGATACTCCTTGAGAAGAGCAACTCCAAGACACATAATTGTCAGATTCACCAAAGTTGAA
ATGAAGGAAAAAATGTTAAGGGCAGCCAGAGAGAAAGGTTGGGTTACCCACAAAGGGAAG
CCCATCAGACTAACAGCTGATCTCTCAGCAGAAACTCTACAAGCCAGAAGAGAGTGGGGG
CCGATATTCAACATTCTTAAAGAAAAGAAATTTCAACCCAGAATTTCATATCCAGCCAAA
CTAAGCATTATAAGTGAAGGAAAAATAAAATCCTTTACAGACAAGCAAATGCTGAGAGAT
TTTGTCACCATCAGGCCTGCCTTGCAAGAGCTCCTGAAGGAAGCACTAAACATGGAAAGG
AACAACTGGTACCAGCCGCTGCAAAAACATGCCAAATTG
>lcl|hg18_L1PA4_chr2_144010418_144016563
CTCCAAGAAATATGGGTCTATGTGAAAAGACCAAACCTACATTTGATAGGTGTACCTGAA
AGTGAGCGGGAAAATGGAACCAAGTTGGAAAACACTCTGCAGGATATTATCCAGGAGAAC
TTCCCCAATCTAGCAAGGCAGGCCAACATTCAAATTCAAGAAATACAGAGAATGCCACAA
AGATTCTCCTTGGGAAGAGCAACGCCAAGACACATAATTGTCAGATTCACCAAAGTTGAA
ATGAAGGAAAAAATGTTAAGGGCAGCCAGAGAGAAAGGTCAGGTTAACCACAAAGGGAAG
CCCATCAGACTAACAGCTGATCTCCCAGCAGAAACTCTACAAGCCAGAAGAGAGTGGGGG
CCAATACTCAACATTCTTAAAGAAAAGAATTTTCAACCCAGAATTTCATATCCAGCCAAA
CTAAGCTTCATAAGGGAAGGAGAAATAAAATACTTTACAGACAAGCAAATGCTGAGAGAT
TTTGTCACCACCAGGCCTGCCTTAAAGGAGCTCCTGAAGGAAGCACTAAACATGGAAAGA
AACAACCGGTACCACCCACTGCAAAAACAGGCCAAATTG
>lcl|hg18_L1PA4_chr16_31256692_31262860
CTCCAAGAAATATGGGACTATGTGAAAAGACCAAATCTACATCTCATTGGTGTACCTGAA
AGTGACAGGGAGAATGGAACCAAGTTGGAAAACACTCTGCAGGATATTATCCAGGAGAAC
TTCCCCAATCTAGCAAGGCAGGCCAACATTCAAATTCAGGAAATACAGAGAATGCCACAA
AGATACTCCTCAAGAAGAGCAACTCCAAGACACATAATTGTCAGGTTCACCAAAGTTGAA
ATGAAGGAAAATATGTTAAGGGCAGCCAGAGAGAAAGGTCGGGTTACCCACAAAGGGAAA
CCCATCAGACTAACAGCTGATCTCTTGGCAGAAACTCTACAAGCCAGAAGAGAGTGGGGG
CCAATATTCAACATTCTTAAAGGAAAGAATTTTCAACCCAGAATTTCATATCCAGCCAAA
CTAAGCTTCATAAGTGAAGGAGAAATAAAATACTTTACAGACAAACAAATGCTGAGAGAT
TTTGTCACCACCAGGCCTGCCCTAAAAGAGCTCCTGAAGGAAGCACTAAACATGGAAAGG
AACAACCGGTACCAGCCACTGCAAAAACATGCCAAATTG
>lcl|hg18_L1PA4_chr2_11939038_11945180
CTCCAAGAAATATGGGACTATGTGAAAAGACCAAATCTACATCTAAATGGTGTACCTGAA
AGTGATGGGGAGAATGGAACCAAGTTGGAAAACACTCTGCAGGATATTATCCAGGAGAAC
TTCCCCAATCTAGCAAGGCAGGCCAACATTCAAATTCAGGAAATACAGAGAACGCCAAAA
AGATACTCCTTGAGAAGAGCAACTCCAAGCCACATGACTGTCAGATTCATCAAAGTTGAA
ATGAAGGAAAAAATGTTAAGGACAGCCAGAGAGAAAGGTTGGGTTACCCACAAAGGGAAG
CCCATCAGACTAACAGCTGATCTCTCTGCAGAAACTCTACAAGCCAGAAGAGAGTGGGGG
TCAATATTCAACATTCTTAAAGAAAACAGTTTTCAACCCAGAATTTCATATCCAGCCAAA
CTAAGCTTCATAAGTGAAGGAGAAATAAAATACTTTACAGACAAGCAAATGCTGAGAGAT
TTTGTCACCACCAGAGCTGCCCTAAAAGAGCTCCTGAAGGAAGCACTAAACATGGAAAGG
AACAACCGGCACCAGCCACTGCAAAAACTTGCCAAATTG
>lcl|hg18_L1PA4_chr15_33465340_33471477
CTCCAAGAAATATGGGACTATGTGAAAAGACCAAATCTACGTCTAATTGGTGTACCTGAA
AGTGATGGGGAGAATGGAACCAAATTGGAAAACACTCTGCAGGATATTATCCAGGAGAAC
TTCCCCAATCTAGCAAGGCAGGCCAACATTCAAATTAAGGAAATACAGAGAACACCACAA
AGATACTCCTCGAGAAGAGCAACTCCAAGACACATAATTGTCAGATTCACCAAAGTTGAA
ATGAAGGAAAAAATGTCAAGGGCAGCCAGAGAGAAAGGTCGGGTTACCCACAAAGGGAAG
CCCATCAGACTAACAGCTGATATCTCGACAG-AATTCTACAAGCCAGAAGAGAGTGGGGA
CCAATATTCAACATTCTTAAAGAAAAGAATTTTCAACCCAGAATTTCATATCCAGCCAAA
CTAAGCTTCATAAGAGAAGGAGAAATAAAATCCTTTACAGACAACCAAATGCTGAGAGAT
TTTGTCACCACCAGGCCTGCCCTAAAAGAGCTCCTGAAGGAAGCACTAAATATGGAAAGG
AACAAGCAGTATTAGCCACTGCAAAAACATGACAAATTG
>lcl|hg18_L1PA4_chr19_39883127_39889239
CTCCAAGAAATATGGGACTATGTGAAAAGACCAAATCTATGTCTAACTGGTGTACCTGAA
AGTGATGAGGAGAATGGAACCAAGTTGGAAAACACTCTGCGGGATATTATCCAGGAGAAC
TTCCCCAATCTAGCAAGGCAGGCCAACATTCAGATTCAGGAAATACAGAGAACGCCACAA
AGATACTCCTCCAGAAGAGCAACTCCAAGACACATAATTGTCAGATTCACCAAAGTCGAA
ATGATGGAAAAAATATTAAAGGCAGCCAGAGAGAAAGGTCGGGTTACCCACAAAGGGAAG
CCCATCAGACTAACAGCAGATCTCTCGGCAGAAACTCTACAAGCCAGAAGAGAGTGGGGG
CCAATATTCAACATTCTTAAAGAAAAGAATTTTCAACCCAGAATTTCATATCCAGCCAAA
CTAAGCTTCATAAGTGAAGGAGAAATAAAATACTTTACAGACAAGCAAATGCTGAGAGAT
TTTGTCACCACCAGGCCTGCCCTACAAGAGCTCCTGAAGGAAGCACTAAACATGGAAAGG
GACAACTTGTACCAGCCACTGCAAAAACATGCCAAATTG
>lcl|hg18_L1PA4_chr2_148240562_148246672
CTCCAAGAAATATGGGACTATGTGAAAAGACCAAATCTACGTCTGATTGGTGTACTTGAA
AGTGACGGGGAGAATGGAACCAAGTTGGAAAACACTCTGCAGGATATTACCCAGGAGAAC
TTCCCCAATCTAGCAAGGCAGGCCAACATTCAGATTCAGGAAATACAGAGAATGCCACAA
AGATACTCCTCGAGAAGAGCAACTCCAAGACACATAATTGTCAGATTCACCAAAGTTGAC
ATGAAGGAGAAACTGTTAAGGGCAGCCAGAGAGAAAGGTTGGCTTACCCACAAAGGGAAG
CCCATCACACTAACAACTGATCTCTCAGCAGAAACTCTACAAGTCTGAAGAGAGAGGGGG
CCGATATTCAACATTCTTAAAGAAAAGGATTTTCAACCCAGAATTTCATATCCAGCCAAA
CTAAGCTTCATAAGTGAAGGAGAAATAAAATACTTTACAGACAAGCAAATGCTGAGAGAT
TTTGTCACCACCAGGCCTGCCCTAAAAGAGCTCCTGAAGGAAGCACTAAACATGGAAAGG
AACAACCGGTACCAGCCACTGCAAAAACATACCAAATTG
>lcl|hg18_L1PA4_chr16_45081274_45087415
CTCCAAGAAATATGGGACTATGTGAAAAGACCAAATCTACGTCTGATTGGTGTACCTGAA
AGTGACAGGGAGAAAAGAACCAAGTTTGAAAACACTCTGCAGGATATTATCCAGGAGAAC
TTCTCCAATGTAACAAGGCAGGGCAACATTCAAATTCAGGAAATACAGAGAATGCCACAA
AGATACTCCTCGAGAAGAGCAACTCCAAGACACATAATTGTCAGATTCACCAAAGTTGAA
ATGAAGGAAAAAATATTAAGGGCAGCCAGAGAGAAAGGTGGGGTTACCCACAAAGAGAAG
CCCAACAGACTAACAGCTGATCTCTCAGCAGAAACTCTACAAGCCAGAAGAGAGTGGGG-
CCAATATTCAACATTCTTAAAGAAAAGAATTTTCAACCCAGAATTTCATATCCAGCCAAA
CTAAGCTTCATAAGTGAAGGAGAAATAAAACACTTTACAGACAAGCAAATGCTGAGAGAT
TTTGTCACCACCAGGCCTGCCCTAAAAGAGCTCCTGAAGCAAGCACTAAACATGGAAAGG
AACAACCAGTACCAGCCACTGCAAAAACATGCCAAATTG
>lcl|hg18_L1PA4_chr18_41628034_41634172
TTCCAAGAAATATGGGACTATGTGAAAAGACCAAATCTACATCTGATTGGTGTACCTGAA
AGTGACGGGGAGAATGGAACCAAATTGGAAAACACTCTGCAGGATATTATCCAGGAGAAC
TTCCCCAATCTAGCAAGGCAGGCCAACATTCAAATGCAGGAAATACAGAGAATGCCACAA
AAATACTCCTCGAGAAGAGCAATTCCAAGACACATAATTGTCAGATTCACCAAAGTTGAA
ATGAAGGAAAAAATGTTAAGGGCAGCCAGAGAGAAAGGTTAGGTTACTCACAAAGGGAAG
CCCATCAGACTAACAGCTGATCTCTCGGCAGAAACTCTACAAGCCAGAAGAGAGTGGGGG
CCAATATTCAACATTCTTAAAGAAAAGAATTTTCAACCCAGAATTTCATATCCAGCCAAA
TTAAGCTTCATAAGTGAAGGAGAAATAAAATACTTTACAGACAAGCAAATGCTGAGAGAT
TTTGTCACCACCAGGCCTGTCCTAAAAGAGCTACTGAAGGAAGCACTAAACATGGAAAGG
AACAACCAGTACCAGCCACTGCAAAAACATGCCAAATTG
>lcl|hg18_L1PA4_chr18_17716898_17723038
CTCCAAGAAATATGGGACTATGTGAAAAGACCAAATCTACGTCTGATTGGTGTACCTGAA
AGTGACGGGGAGAATGGAGCCAAGTTGGAAAACACTCTGCCCGTTATTATCCAGGAGAAC
TTCCCCAATCTAGCAAGGCAGACCAACATTCAAATTCAGGAAATACAGAGAACGCCACAA
AGATACTCCTTGAGAAGAGCAACTCCAAGACACATAATTGTCAGATTCACCAAAGTTGAA
ATGAAGGAAAAAATGTTAAGCGTAGCCAGAGAGAAAGGTCGGGTTACCCACAAAAGGAAG
CCCATCAGACTAACAGCTGATCTCTTGGCAGAAACTCTACAAGTCAGAAGAGAGTGGGGG
CCAATATTCAACATTCTTAAAGAAAAGAAGTTTCAACCCAGAATTTCATATCCAGCCAAA
CTAAACTTCATAAGTGAAGGAGAAATAAAATACTTTACAGACAAGCAAATGCTGAGAGAT
TTTGTCACCACCAGGCCTGCCCTAAAAGAGCTCCTGAAGGAAGCACTAAACATGGAAAGG
AACAACCAGTACCAGCCACTGCAAAAACATGCCAAATTG
>lcl|hg18_L1PA4_chr18_6153694_6159822
CTCCAAGAAATATGGGACTATGTGAAAAGACCAAATCTACATCTGATTGGTGTACCTGAA
AGTGACGGGGAGAATGGAACCAAGTTGGAAAACACTCTGCAGGATATTATCCAGGAGAAC
TTCCCCAATCTAGCAAGGCAGGCCAACATTCAAATTCAGGAAATACAGAGAATGCCACAA
AGATACTCCTCGAGAAGAGCAATTCCAAGACACATAATTGTCAGATTCACCAAAGTTGAA
ATGAAGAAAAAAATGGTAAGGGCAGCCAGAGAGAAAGGTCGGGTTACCCACAAAGGGAAG
CCCGTCAGACTAACAACTGATCTCTCGGCAGAAATTCTACAAGCCAGAAGAGAGTGGGGG
CCAATATTCAACATTCTTAAA-AAAAGAATTTTCAACCCAAAATTTCATATCCAGCCAAA
CTAAGCTTCATAACTGAAGGAGAAATAAAATACTTTACAGACAAGCAAACACTGAGAGAT
TTTGTCACCACCAGGCCTGCCCTAAAAGAGCTCCTGAAGGAAGCACTAAACATGGAAAGG
AACGACTGGTACCAACCACTGCAAAAACATGCCAAATTG
>lcl|hg18_L1PA4_chr2_91003057_91009210
CTCCAGGAATTATGGGACTATGTGAAAAGACCAAACCTACGTCTGATTGGTGTAGCTGAA
AGTGACGGGGAGAATGGAACTAAGTTGGAAAACACTCTGCAAGATATTATCCAGGAGGAC
TTCCCCAATCTAGTAAGGCAGGCCAACATTCAGATTCAGGAAACACAGAGAACGCCACAA
GGATACTCCTTAAGAAGAGAAACTCCAAGACACATAATTGTCAAATTCACCAAAGATGAA
ATGAAGGAAAAAATGTTAAGGGCAGCCAGAGAGAAAGGTCCGGTTACCCACAAAGGGAAG
CCCATCAGACTAACAGCTGATCTCTCAGCACAAACTCTTCAAGCCAGAAGAGAGTGGGGG
CCAATATTCAACATTCTTAAAGAAAGTAATTTTCAACCCAGAATTTCATATCCAGCCAAA
CTAAGCTTCATAAGTGAAGGAGAAATAAAATCCTTTACAGACAAGCAAATGCTCAGAAAT
TTTATCACCACCAGGCCTGCCCTAAAAGAGCTCCTGAAGGAAGCACTAAACATGGAAAGG
AACAACTGGTACCAGCCACTGCGAAAACATGTCAAATTG
>lcl|hg18_L1PA4_chr21_13425971_13432122
CTCCAAGAAATATGGGACTCTGTGAAAAGACCAAATCTACGTCTGATTGGTGTACCTGAA
ACTGACGGGGAGAATGGAACCAAGTTGGAAAACACTCTGCAGGATATTATCCAGGAGAAC
TCCCCCAATATAGCAAGGCAGGCCAACATTCAGATTCAGGAAATACAGAGAATGCCACAA
AGATACTCCTTGAAAAGAGCGATTCCAAGACACATAATTGTCAGATTCACCATAGCTGAA
ATGAAGGAAAAAATGTTAAGGGCAGCCAGAGAGAAAGGTCGGGTTACCCACAAAGGGAAG
CCCATCAGACTAACAGTGGATCTCTTGGCAGAAACTCTAGAAGCCAGAAGAGAGTGGGGG
CCAATATTAAACATTCTTAAAGAAAAGAATTTTCAATGCAGAATTTCATATCCAGCCAAA
CTAAGCTTCATAAGTGAAGGAGAAATAAAATACTTTACAGACAAGCAAATGCTGAGAGAT
TTTGTCACCACCAGGCCTGCCCTAAAAGAGCTCCTGAAGGAAGCACTAAACATGAAAAGG
AACAACCAGTACCAGCCGCTGCAAAATCATGCCAAAATG
>lcl|hg18_L1PA4_chr2_73619036_73625160
CTCCAAGAAATATGAGACTATATGAAACAACCAAATCTACGTCTGATTGGTGTACTTGAA
AGTGACGGGGAGAATGGAACCAAGTTGGAAAATACTCTGCAGGATATTATCCAGGAGAAC
TTCCCCAATCTAGCAAGGCAGGCCAACATTCACATTCAGGAAATACAGAGAATGCCACAA
AGATGCTCCTCGAGAAGAGCAACTCCAAGACACATAATTGTCAGATTCACCAAAGTTGAA
ATGAAGGAGAAAATGTTAAGGGCAGCCAGAGAGAAAGGTCGGGTTACCCACAAAGGGAAG
CCCATCAGACTAACAACTGATCTCTCAGCAGAAACTCC--AATCCAGAAGAGAGTGGGGG
CCAGTATTCAACATTCTTAAAGAAAAGAATTTTCAACCCAGAATTTCATATCCAGCCAAA
CTAAGCTTCATAAGTGAAGGAGAAATAAAATCCTTTACAGACAAGCAAATGCTGAGAGAT
TTTGTCACCACTAGGCCTGCCCTAAAAGAGCTCCTGAAGGAAGCACGAAACATGGAAAGG
AACAACTGGTACCAGCCACTGCAAAAACATGCCAAATTG
>lcl|hg18_L1PA4_chr21_random_535211_541339
CTCCAAGAAATATGGGACTATGTGAAAAGACCAAATGTATGTCTAATTGGTGTACCTGAA
AGTGACGGGGAGAATGGAACCAAGTTGGAAAACACTCTGCAGGATATTATCCAGGAGAAC
TTCCCCAATCTAGTAAGGCAGGCCAACATACAAATTCAGGAAATACAGAGAATGCCACAA
AGATACTCCTCGAGAAGAACAACTCCAAGACACATAATTGTCAGATTCACCAAAGTTGAA
ATGAATGAAAAAATTTTAAAGGCTGCCA-AGAGAAAGGTCAGGTTACCCACAAAAGGAAG
CCCATCAGACAATCTGCTGATCTCTCCTCAGAAACTCTACAAGCCAGAAGAGAGTGGGGG
CCAATATTCAACATTCTTAAAGAAAATAATTTTCAACCCAGAATTTCATATTCAGCTAAA
CTAGGCTTCATAAGTGAAGGAGAAATAATATACTCCACAGACAAGCAAATGCTGAGAGAT
TTTGTCACCACCAGGCCTGCCCTAAAAGAGCTCCTGAAGGAAGCACTAAACATGGAAAGG
AACAACTGGTACCAGCCACTGCAAAAACATGTCAAATTG
>lcl|hg18_L1PA4_chr21_random_1328014_1334122
CTCCAAGAAATATGGGACTATGTCAATAGACCAAATCTACGTCTATTTGGTTTACCTGAA
AGTGACGGGGAGAATGGAACCAAGTTGGAAAACACTCTGCAGTATATTATCCAGGAGAAC
TTCCCCAATCTAGCAAGGCAGGCCAACATTCACATTCAGGAAATACAGAGAATGCCACAA
AGATACTCCTTGAGAAGAGCAATTCCAAGACACATAATTGTCAGATTCACCAAAGTTGAA
ATGAAAGAAAAAATTTTAAAGGCAGCCAGAGAGAAAGATCGGGTTACCCACAAAAGGAAG
CCCATCAGACTAACTGCTGATCTCTCTGCAGAAACTCTACAAGCCAGAAGAGAGTAGGGG
CCAATATTCAACATTCTTAAAGGAAAGAATTTTCAACCCTGAATTTCATATCCAGCCAAA
CTAACCTTCATAAGTGAGGGAGAAATAATATGCTCCACAGACAAGCAAATGCTGAGAGAT
TTTGTCACCACCAGGCCTGCCCTAAAAGATCTCCTGAAGGAAGCACTAAACATGGAAAGG
AACAACTGGTACCAGCCACTGTAAAACCATGCCAAATTG
>lcl|hg18_L1PA4_chr21_random_218007_224137
CTCCAAGAAATATGGGACTATGTCAATAGAACAAATCTACGTCTATTTGGTTTACCTGAA
TGTGACGGGGAGAATGGAACCAAGTTGGAAAACACTCTGCAGGATATTATCCAGGAGAAC
TTCCCCAATCTAGCAAGGCAGGCCAACATTCACATTCAGGAAATACAGAGAATGCCACAA
AGATACTCCTCGAGAAGAGCAATTCCAAGACACATAATTGTCAGATTCACCAAAGTTGAA
ATGAAAGAAAAGATTTTAAAGGCAGCCAGAGAGAAAGGTCGGGTTACCCACAAAAGGAAG
CCCATCAGACTAACTGCTGATCTCTCTGCAGAAACTCTACAAGCCAGAAGAGAGTAGGGG
CCAATATTCAACATTCTTAAAGGAAAGAATTTTCAACCCAGAATTTCATATCCAGCCAAA
CTAACCTTCATAAGTGAGGGAGAAATAATATGCTCCACAGACAAGCAAATGCTGAGAGAT
TTTGTCACCACCAGGCCTGCCCTAAAAGATCTCCTGAAGGAAGCACTAAACATGGAAAGG
AACAACTGGTACCAGCCACTGTAAAACCATGCCAAATTG
>lcl|hg18_L1PA4_chr3_103209739_103215889
CTCCAAGAAATATGGGACTATGTGAAAAGACCAAATCTGTGTCTGATTGGTGTACCTGAA
AGTGACGGGGAGAATGGAACCAAGTTGGAAAACAGTCTGCAGGATATTATCCAGGAGAAC
TTCCCCAATCTAGCAAGGCAGGCCAACATTCAAATTCAGGAAATACAGAGAACACCGCAA
AGATACTCCTCGAGGAGAGCAACTCCAAGACACATAATTGTCAGATTCACCAAAGTTGAA
ATGAAGGAAAAAATGTTAAGGACAGCCAGAGAGAAAGGTCAGGTTACCCACCAAGGGAAG
CCCATCAGACTAACAGTGGATCTCTTGGCAGAAACTCTACAAGCCAGAAGAGAGTGGGGG
CCAATATTCAACATTCTTAAAGAAAAGAATTTTCAACCCAGAATTTCATATCCAGCCAAA
CTAAGCTTCATAAGTGAAGGGGAAATAAAATCCTCTACAGACAAGCAAATGCTGAGAGAT
TTTGTCACCACCAGGCCTGCCCTAAAAGAGCTCCTGAAGGAAGCACTAAACATGGAGAGG
AACAACCGGTACCAGCCACTGCAAAAACATGTCAAATTG
>lcl|hg18_L1PA4_chr2_59167390_59173525
CTCCAAGAAATATGGGACTATGAGAAAAGACCAAATCTACGTCTCATTGGTGTACCTGAA
AGTGATGGGGAGAATGGAACCAAGTTGGAAAGCACTCTGCAGGATATTATCCAGGAGAAA
TTCCCCAATCTAGCAAGGCAGGCCAACATTCAAATTTAGGAAATACAGAGAACGCCACAA
AGATACTCCTCAAGAAGAGCAACTCCAAGACACACAATGGTCAGATTCACCAAAGTTGAA
ATGAAGGAAAAAATGTTAAGGGCAGCCAGACAGAAACATCGGGTTACCCACAAAGGGAAG
CCCATCAGACTAACAGCTGATCTCTCAGCAGAAACTCTACGAGCCAGAAGAGAGTGGGGG
CCAATATTCAACATTCTTAAA-AAAAGAATTTTCAACCCAGTATTTCATATCCAGCCAAA
CTAAGCTTCATAAGTTAAGGAGAAATAAAATACTTTATAGACAAGCAAATGCTGAGAGAT
TTTCTCA---ACAGGCCTGCCCTAAAAGAGCTCCTGAAGGAAGCACTAAACATGGAAAGG
AACAACCAGTACCAGACACTGAAAAAACATGCCACATTG
>lcl|hg18_L1PA4_chr2_56711883_56718031
CTCCAATAAATATAGGACTATGTGAAAAGACCAAATCTGTGTCTGATAAGTGTACCTGAA
AGTGACGGGGAGAATGGAAGCAAGTTGGGAAACACTCTGCAGGATATTATCCAGGAGAAC
TTCCCCAATCTAGCAAGGTAGGCCAACATTCAAATTCAGGAGATACAGAGAACGCAACAA
AGATACTCCTCAAGAAGAGCAACTCCAAGACACATAATTGTCAGATTCACCAAAGTTGAA
ATGAAGGAAAAAATGTTAAGGGAAGCCAGAGAGAAAGGTCGGGTTACCCATAAAGGGAAG
CCCATGAGACTAACAGCTGATATCTCGGCAGAAACTCTACAAGCCAGAAGAGAGTGGGGA
CCAATATTCAACATTCTTAAAGGAAAGAATTTTCAACCCCGAATTTCATATCCTGCCAAA
CTAAGCTTCATAAGTGAAGGAGAAATAAAATACTTTACAGACAAGCAAATGCTGAGAGAT
TTTGTCACGACCAGGCCTGCCCTAAAAGAGCTCCTGAAGGAAGCTCTAAACATGGAAAGG
AACAACCGGTACCAGCCACTGCAAAAACATGCCAAATTG
>lcl|hg18_L1PA4_chr2_186803296_186809434
CTCCAAGAAATATGGGACTAAGTGAAAAGACCAAATCTACGTCTGATTGGTGTACCTGAA
AGTGACAGGGAGAATGGAACCAAGTTGGAAAACACTCGGCAGGATATTATCCAGGAGAAC
TTCCCCAATCTAGCAAGGCAGGCCAACATTCAAATTCACGAAATACAGAGAATGCCACAA
AGATACTCCTCGAGAAGAGCAACTCCAAGACACATAATTGTCAGATTCACCAAAGTTGAA
ATGAAGGAAAAAATGTTAAGGGCAGCCAGAGACAAAGATCAGGTTACCCACAAAGGGAAG
CCCATCAGACTAACAGCTGATCTCTTGGCAGAAACTCTACAAGCCAGAAGAGAGGGGGGA
CCAATATTCAACATTCTTAAAGAAAAGAATTTTCAACCCAGAATTTCATATCCAGTCAAA
CTAAGCTTCATAAGTGAAGGAGAAATAAAATACTTTACAGACAAGCAAATGCTGAGAGAT
TTTGTCACCACCAGGCCTGCCCTAAAAGAGCTCCTGAAGGAAGCACTAAACATGGAAAGG
AAAAACCAGTAACAGCCACTGCAAAAACATGCCAAATTG
>lcl|hg18_L1PA4_chr3_100236323_100242466
CTCCAAAAAATATGGGACTATGTGAAAAGACCAAATCTACATCTGATTGGTGTACCTGAA
AGTGACAGGGAGCATGGAAACAAGTTGGAAAACACTCTGCAGGATATTATCCAGGAGAAC
TTCCACAATCTAGCAAGGCAGGCCAACATTCAAATTCAGGAAATACAGAGAATGCCACAA
AGATACTCCTCGAGAAGAGCAACTCCAAGACACGTAATTGTCAGATTCACCAAAGTTGAA
ATGAGGGAAAAAATGTTAAGGGCAGCCAGAGAGAAAGGTCAGGTTACCCACAAAGGGAAG
CCCATCAGACTAACAGTGAATCTCTCAGCAGAAACTCTACAAGCCAGAAGAGAGTGTGGA
CCAATATTCAACATTCTTAAAGAAAAGAATTTTCAACCCAGAATCTCATATCCAGCCAAA
CTAAGCTTCATAAGTGAAGGAGAAATAAAATCCTTATCAGACAAGCAAATGCTGAGAGAT
TTTGTCACCACCAGGCCTGCCCTAAAAGAGCTCCTGAAGGAAGCACTGAACATGGAAAGG
AAAAACTGGTACCAGCCACTGCAAAAACATGCCAAATTG
>lcl|hg18_L1PA4_chr22_15521277_15527388
CTCCAAGAAATATGGGACTATGTGAAAA-ACCAAGTCTACGTCTGATTGGTGTACCTGAA
AGTGACGGGGAGAATGGAACCAAGTTGCAAAACACTCTGCAGGATATTATCCAGGAGAAC
TTCTCCAATCTAGGAAGGCAGGCCAACATTCAGATTCAGGAAATACAGAGAATGCCACAA
AGATACTCCTCGAGAAGAGCAACTCCAAGACACATAATTGTCAGATTCACCAAAGTTGAA
ATGAAGGAAAAAATGTTAAGGGCAGCCAGAGAGAAACGTCGGGTTACCCACAAAGGGAAG
CACATCAGACTAACAGCGGATCTCTTGGCAGAAACTCTACAAGCCAGAAGAGAGTGGGGG
CCAATATTCAACATTCTTAAAGAAAACAATTTTCAACCCAGAATTTCATATCCAGCCAAA
CTAAGCTTCATAAGTGAAGGAGAAATAAAATACTTTACAGACAAGCAAATGCTGAGAGAT
TTTGTCACCACCAGGCCTGCCCTAAAAGAGCTCCTGAAGGAAGCACTAAACATGGAAAGG
AACAAGCGGTACCAGCCACTGCAAAAACATGCCAAATTG
>lcl|hg18_L1PA4_chr2_55868760_55874900
CTCGAAGAAATATGGGACTATGTGAAAAGACCTAATCTACATCTGATTGGTGTACCTGAA
AGTGATGAGGAGAATGGAAACAAGTTGCAAAACACTCTGCAGGATATTATCCAGGAGAAC
TTCCCCAATCTAGCAAGGCAGGCCAACATTCAAATTCAGGAAATACAGAGAACACCACAA
AGATACTCCTCGAGAAGAGCAACTCCAAGACACATAATTGTCAGATTCACCAAAGTTGAA
ATGAAGGAAAAAATGTTAAGGGCAGCCAGAGAGAAAGGTCGGGTTACCCACAAAGGGAAG
CCCATCAGACTAACAGCGGATCTCTCGGCAGAAACCCTACAAGCCAGAAGAGAGTGGGGG
CCAATATTCAACATTCTTAAAGAAAAGAATTTTCAACCCAGAATTTCATATCCAGCCAAA
CTAAGCTTCATAAGTGAAGGAGAAATAAAATACTTCACAGACAAGCAAATGTTGAGAGAT
TTTGTCACCACCAGGCCT-CCCTAAAAGAGCTCCTGAAGGGAGCACTAAACATGGAAACG
AACAACCGGTACCAGCCACTGCAAAATCGTGCCAAATTG
>lcl|hg18_L1PA4_chr2_55894672_55900794
CTCGAAGAAATATGGGACTATGTGAAAAGACCTAACCTACATCTGATTGGTGTACCTGAA
AGTGACGACGAGAATGGAAGCAAGCTGGAAAACACTCTGCAGGATATTATCCAGGAGAAC
TTCCTCAATCTAGCAAGGCAGGCCTACATTCAAATTCAGGAAATACAGAGAACACCACAA
AGATACTCTTCGAGAAGAGCAACTCCAAGACACATAATTGTCAGATTCACCAAAGTTGAA
ATGAAGGAAAAAATGTTAAGGGCAGTCAGAGAGAAAGGTCGGGTTACCCACAAAGGGAAG
CCCATCAGACTAACAGCGGATCTCTCAGCAGAAACTCTACAAGCCAGAAGAGAGTGGGGG
CCAATATTCAACATTCTTAAAGAAAAGAATTTTCAACCCAGAATTTCATATCCAGCCAAA
CTAAGCTTCATAAGTGAAGGAGAAATAAAATACTTCACAGACAAGCAAATGTTGAGAGAT
TTTGTCACCATCAGGGCT-CCCTAAAAGAGCTCCTGAAGGGAGCACTAAACATGGAAAGG
AGCAACCGGTACCGGCCACTGCAAAAACATGCCAAATTG
>lcl|hg18_L1PA4_chr2_31572732_31578821
CTCCAAGAAATATGGGACTATGTGAAAAGACCAAATCTACCTCCGATTGATGTACCTGAA
AGTGACAGGGAGAATGGAACCAAGTTGGAAAACACTCTGCAGGATGTTATCCAGGAGAAC
TTCCCCAACCTAGCAAGGCAGGCCAACATTCAGATTCAGGAAATACAGAGAATGCCACAA
AGATACTCCTCGAGAAGAGCAACTCCAAGACACATAATTGTCAGATTCACCAAAGTTGAA
ATGAAGGAAAAAATGTTGAGGGCAGCCAGAGAGAAAGGTCGGCTTACCCACAAAGGGAAG
CCCATCAGAATAACAGCAGATCTCTTGGCAGAAACTCTACAAGCCAGAAGAGAGTGGGGA
CCAATATTCAACATTCTTAAAGAAAAGAATTTTCAACCCAGAATTTCATATCCAGCCAAA
CTAAGCTTCATAAGTGAAGGAGAAATAAAATACTTTACAGACAAGCAAATGCTGAGAGAT
TTTGTCACCACCAGGCCTGCCCTAAAAGAGCTCCTGAAGGAAGCACTAAACATGGAAAGG
AACAACCGGTACCAGCCGCTGCAAAATCATGCCAAAATG
>lcl|hg18_L1PA4_chr2_228772099_228778259
CTCCAGGAAATATGGGACTATGTGAAAAGACCAAATCTACGTCTGATTGGTGTACCTGAA
AGTGATGGGGAGAATGGAACCAAGTTGGAAAACACTCTGCAGGATATTATCCAGGAGAAC
TTCCCCAATCTAGCAAGGCAGGCCAACATTCAGATTCAGGAAATACAGAGAATGCCACAA
AGATACTCCTTGAGAAGAGCAACTCCAAGACATATAATTGTCAGATTCACCAAAGTTGAA
ATGAAGGAAAAAATGTTAAGGGCAGCCAGAGAGAAAGGTCGGGTTACCCACAAAGGGAAG
C-CATCAGACTAACAGCAGATCTCTCGGCAGAAATTCTACAAGCCAGAAGAGAGTGGGGG
CCAATATTCAACATTCTTAAAGAAAAGAATTTTCAACCCAGAATTTCATATCCAGCCAAA
CTAAGCTTCATAAGTGAAGGAGAAATAAAATACTTTACAGACAAACAAATGCTGAGAGAT
TTTGTCACCACCAGGCCTGCCCTAAAAGAGCTCCTGAAGGAAGCACTAAACATGGAAAGA
AACAACCGGTACCAGCCACTGCAAAA-CATGCCAAATTG
>lcl|hg18_L1PA4_chr3_128002608_128008741
CTCCAAGAAATATGGGACTATGTGAAAAGACCAAATCTACGTCTGATTGGTGTACCTGAA
AGTGACGGGGAGAATGGAACCAAGTTGGAAAACACTCTGCAGGATATTATCCAGGAGAGC
TTCCCCAATCTAGCCATGCAGGCCAACATTCAAATTCAGGAAATACAGAGAACACCACAA
AGATACTCCTCGAGAAGAGCAACTCCAAGACACATAACTGTCAGATTCACCAAAGTTGAA
ATGAATGAAAAAATGTTAAGGTCAGCCAGAGAGAAAGGTTGGGTTACCCACAAAGGGAAG
CCCATCAGACTAACAGCTGATCTCTCAGCAGAAACTCTACAAGCCAGAAGAGAGTGGGGG
CCGATATTCAACATTCTTAAAGAAAAGAATTTTCAACCCAGAATTTCATATCCAGCCAAA
CTAAGCTTCATAAGTGAAG-AGAAATAAAATCCTTTACAGACAAGCAAATGCTGAGAGAT
TTTGTCACCACCAGGCCTGCCCTACAAGAGCTCCTGACACAAGCACTAAACGTGGAAAGG
AACAACTAGTACCAACCACTGCAAAAACATGCGAAAATG
>lcl|hg18_L1PA4_chr2_9095912_9102076
CTCCAAGAAATATGGGACTATGTGAAAACACCAAATCTACGTCTGATTGGTGTACCTGAA
AATGACGGGGAGAATGGAAACAAGTTGGAAAACACTCTGCAGGATATTATCCAGGAGAAC
TTCCCCAACCTAGCAAGGCAGGCCAACATTCAGATTCAGGAAATACAGAGAACGCCACAA
AGATACTCCTGGAGAAGAGCAACTCCAAGGCACATAATTGTCAGATTCACCAAAGTTGAA
ATGAAAGAAAAAATGTTAAGGGCAGCCAGAGAGAAAGGTCGGGTTACCCACAAAGGGAAG
CCCATCAGACTAACAGCGGATCTCTCGGCAGAAACTCTACAAGCCAGAAGAGAGTGGGGG
CCAATATTCAACATTCTTAAAGAAAAGAATTTTCAACCCAGAATTTCATATCCAGCCAAA
CTAAGCTTCATAAGTGAAGGAGAAATAAAATACTTTACAGACAAGCAAATGCTGAGAGAT
TTTGTCATCACCAGGCCTGCCCTAAAAGAGCTCCTAAAGGAAGCACTAAACATGGAGAGG
AACAACCGGTACCAGCCACTGCAAAAACATACCAAAATG
>lcl|hg18_L1PA4_chr3_108345630_108351783
CTCCAAGAAATATGGGACTATGTGAAAAGACCAAATCTACATCTGATTGGTGTACCTGAA
AGTGACGGGGAGAATGGAACCAAGTTGGAAAACACTCTGCAGGATATTATCCAGGAGAAC
TTCCCCAATCTAGCAAGGCAGGTCAACATTCAGATTCAGGAAATACAGAGAACGCCACAA
AGATATGCCTCGAGAAGAGCAACTCCAAGAAACATAATTGTCAGATTCACCAAAGTTGAA
ATGAAGGAAAAAATGATAAGGGCAGCCAGAGAGAAAGGTCGGGTTACCCACAAAGGGAAG
CCCATCAGACTAACAGCGGATCTCTTGGCAGAAACTCTACAAGCCAGAAGAGAGTGGGGG
CCAATATTCAACATTCTTAAAGAAAAGAATTTTCAACCCAGAATTTCATATCCAGCCAAA
CTAAGCTTCATAAGTGAAGGAGAAATAAAATCCTTTACAGACAAGCAAATGCTGAGAGAT
TTTGTCACCACCAGGCCTGCCCTAAAAGACCTCCTGAAGGAAGCACTAAACATAGAAAGG
AACAACTGGTAGCAGCCACTGCAAAAACATGCCAAAATG
>lcl|hg18_L1PA4_chr2_198301932_198307933
CTCCAAGAAATATGGGACTATGTGAAAAGACCAAATCTACGTCTGACTGGTGTACCTGAA
AGTGATGGGGAGAATGGAACCAAGTTGGAAAACACTCTGCAGGATATTATCCAGGAGAAC
TTCCCCAATCTAGCAAGGCAGGCCAACGTTCAGATTCAGGAAATACAGAGAACGCCACAA
AGATACTCCTCGAGAAGAGCAACTCCAAGACACATAATTGTCAGATTCACCAAAGTTGAA
ATGAAGGAAAAAATGTTGAGGGCAGCCAGAGAGAAAGGTCGGGTTACCCTCAAAGGGAAG
CCCATCAGACTAACAGCGGATCTCTCGGCAGAAACCCTACAAGCCAGAAGAGAGTGGGGG
CCAATATTCAACATTCTTAAAGAAAAGAATTTTCAACCCAGAATTTCATATCCAGCCAAA
CTAAGCTTCATAAGTGAAGGAGAAATAAAATCTTTTACAGACAAGCAAATGCTGAGAGAT
TTTGTCACCACCAGGCCTGCCTTACAAGAGCTCCTAAAGGAAGCACTAAACATGGAAAGG
AACAACCGGTACCAGCCGCTGCAAAATCATGCCAAAATG
>lcl|hg18_L1PA4_chr2_150109848_150115977
CTCCAAGAAATATGGGACTATGTGAAAAGACCAAATCTACATCTGATTGGTGTACCTGAA
AGTGACGGGGAGAATGGAACCAAGTTGGAAAACACTCTGCAGGATATTATCCAGGAGAAC
TTCCCCAATCAAGCAAGGCAGGCCAACATTCAGATTCAGGAAATACAGAGAATGCCACAA
AGGTACTCCTCGAGAAGAGCAACTCCAAGACACATAATTGTCAGATTCACCAAAGTTGAA
ATGAAGGAAAAAATGTTAAGGGCAGCCAGAGAGAAAGGTCGGGTTAACCACAAAGGGAAG
CCCATCAGAATAACAGTGGATCTCTCGGCAGAAACTCTACAAGCCAGAAGAGAGTGGGGG
CCAATATTCAACATTCTTAAAGAAAAGAATTGTCAACGCAGAATTTCATATCCAGCCAAA
CTAAGCTTCATAAGTGAAGGAGAAATAAAATACTTTACAGACAAGCAAATGCTGAGAGAT
TTTGTCACCACCAGGTCTGCCCTAAAAGAGCTCCTGAAGGAAGCACT-AATATGGAAAGG
AACAACCAGTACCAGCCACTACAAAATCATACCAAATTG
>lcl|hg18_L1PA4_chr3_117656734_117662832
CTCCAAGAAATATGGGACTATGTGAAAAGACCAAATCTGCATCTGACTGGTGTACCTGAA
AGTCACTGGGAGAATGGAACCAAGTTGGAAAACACTCTGCAGGATATTATCCAGCAGAAC
TTCCCCAATCTAGCAAGGCAGGCCAACATTCAGATTCAGGAAATACAGAGAACGCCACAA
AGATACTCCTCGAGAAGAGCAACTCCAAGACACATAATTGTCAGTTTCACCAAAGTTGAA
ATGAAGGAAAAAATGTTAAGGGCAGCCAAAGAGAAAGGTCGGGTTACCCACAAAGGGAAG
CCCATCAGACTAACAGCTGATCTCTCGGCAGAAACTCTACAAGCCAGAAGACACTGGGGG
CCAATATTCAACATTCTTAAAGGAAAGAATTTTCAACCCAGAATTTCATATCCAGCCAAA
CTAAGCTTCATAAGTGAAGGAGAAATAAAATACTTTACAGACAAGCAAATGCTGAGAGAT
TTTGTCACCACCAGGCCTGCCCTAAAAGAGCTCCTGAAGGAAGCGCTAAACATGGAAAGG
AACAACCGGTACCAGCCACTGCAAAATCATGCCAAAATG
>lcl|hg18_L1PA4_chr2_38085343_38091505
CTCCAAGAAATGTGGGACTATGTGAAAAGACCAAATCTACGTCTGATTGGTGTACCTGAA
AGTGACAGGGAGAATGGAACCAAGTTGGAAAACACTCTGCAGGATATCATCCAGGAGAAC
TTCCCCAATCTAGCAAAGCAGGCCAACATTCAAATTCAGGAAATACAGAGAACGCCAAAA
AGATACTCCTCGAGAAGACTAACTCCAAGACATGTAATTGTCAGATTCACCAAAGTTGAA
ATGAAGGAAAAAATGTTAAGGGCAGCCAGAGAGAAAGGACGGGTTACCCATAAAGGGAAG
CCCATCAGACTAACAGCTGATCTCTCAGCAGAAACTCTACAAGCCAGAAGAGAGTGGGGG
CCAATATTCCACATTCTTAAAGAAAAGAATTTTCAACCCAGAATTTCATATCCAGCCAAA
CTAAGCTTCATAAGTGAAGGAGAAATAAAATCCCTTACAGACGAGCAAATGCTGAGAGAT
TTTGTCACCACCAGACCTGCCCTAAAAGAGCTCCTGAAGGAAGCACTCAACATGGAAAGG
AACAACCGGTACCAGCCACTGCAAAAACATGCCAAATTG
>lcl|hg18_L1PA4_chr2_215793212_215799299
CTCCAAGAAATATGGGACTATGTGAAAAGACCAAATCTACGTCTGATTGGTGTACCTAAA
AGTGACGGAGAGAATGGAACCAAGTTGGAAAACACTCTGCAGGATATTATCCAGGAGAAC
TTCCCCAATCTAGCAAGGCAGGCCAACATTCAAATTCAGGAAATACAGAGAACACCACAA
AGATACTCCTCGAGAAGAGCAACTCCAAGACACATAATTGTCAGATTCACCAAAGTTGAA
ATGAAGGAAAAAATGTTAAGGGCAGCCAGAGAGAAAGGTCGGGTTACCCACAAAGGGAAG
CCCATCAGACTAACAGCTGATCTCTCAGCAGAAACTCTACAAGCCAGAAGAGAGAGGGGA
CCAATATTCAACATTCTTAAAGAAAAGAATTTTCAATCCAGAATTTCATATCCAGCCAAA
CTAAGTTTCATAAGTGAAGGAGAAATAAAATACTTTACAAACAAGCAAATGCTCAGAGAT
TTTGTCATCACCAGGCCTGCCCTACAAGAGCTCCCGAAGGAAGCACCAAACATGGAAAGG
AACAACCAGTACCAGCCACTGCAAAAACATGCCAAATTG
>lcl|hg18_L1PA4_chr2_67270448_67276603
CTCCAAGAAATATGGGACTATGTGAAATGACCAAATCTACGCCTGATTGGTGTACCTGAA
AGTGACAGAGAGAATGGAACCAAGTTGGAAAACACTCTGCAGGATACTATCCAGGAGAAC
TTCCCCAACCTAGCAAGGCAGGCCAACATTCAAATTCAGGAAATACAGAGAATGCCACAA
AGATACTCCTCGAGAAGAGCAACTCCAAGACACATAATTGTCAGATGCACCAAAGTTGAA
ATGAAGGAAAAAATGTTAAGGGCAGCCAGATAGAAAGGTCGGGTTACCCACAAAGGGAAG
CCCATCAGACTAACAGCTGATCTCTCGGCAGAAACTCTACAAGCCAGAAGAGAGTGGGG-
CCAATATTCAACATTCTTAAAGAAAGGAATTTTCAACCCAGAATCTCATATCCAGCCAAA
CTAAGCTTCATAAGTGAAGGAGAAATAAAATCCTTTACAGACAAGCAAATGCTGAGAGAT
TTTGTCACCACCAGGCCTGCCCTAAAAGAGCTCCTGAAGGAAGCACTAAACATGGAAAGG
AACAACTGGTACCAGCCGCTGCAAAAACATGCCAAATTG
>lcl|hg18_L1PA4_chr2_179660360_179666532
CTCCAAGAAATATGGGACTATGTGAAAAGACCAAATCTACGTCTGATTGGTGTACCTGAA
AGTGATGGGGAGAATGGAACCAAGTTGGAAAACACTCTGCAGGATATTATCCAGGAGAAC
TTCCCCAATCTAGCAAGGCAGGCCAAGATTCACATTCAGGAAATACAGAGAACGTCACAA
AGATACTCCTCAAGAAGAGCAACTCCAAGACATATAATTGTCAGATTCACCAAAGTTGAA
ATGAAGGAAAAAATGTTAAGGGCAGCCAGAGAGAAAGGCCGGGTTACCCACAAAGGGAAG
CCCATCAGACTAACAGCTGATCTCTCTGCAGAAACTCTACCAGCCAGAAGAGAGTGGGGA
CAAATATTCAACATTCTTAAAGAAAAGAATTTTCAACCCAGAATTTCATGTCAAGCCAAA
CTAAGCTTCCTAAGTGAAGGAGAAATAATATACTTTACAGACAAGCAAATGCTGAGAGAT
TTTGTCACCACCAGGCCTGCCCTAAAAGAGCTCCTGAAGGAAGCACTAAACATGGAAAGG
AACAACCAGTACCAGCCACTGCAAAAACATGCCAAATTG
>lcl|hg18_L1PA4_chr2_38213054_38219238
CTCCAAGAAACATGGGACTATGTGAAAAGACCAAATCTACATCTGATTGGTGTACCTGAA
AGTGACGGGGAGAATGGAACCAAGTTGGAAAACACTCTGCAGGATATTATCCAGGAGAAC
TTCCCCAATCTAGCAAGGCAGGCCAACATTCAAATTCAGGAAATACAGAGAATGCCACAA
AGAAAATCCTCCAGAAGAGCAACTCCAAGACACATAATTGTCAGATTCACCAAAGTTGAA
ATGAAGGAAAAAATGTTAAGGGCAGCCAGAGAGAAAGGACGGGTTACCCACAAGGGGAAG
CCCATCAGACTAACAGCTGATCTCTCAGCAGAAACTCTACAGGCCAGAAGAGAGTGGGGA
CCAATATTCAACATTCTTAAAGAAAAGAATGTTCAACCCAGAATCTCATATCCAGCCAAA
CTAAGCTTCATAAGTGAAGGAGAAATAAAATACTTTACAGACAGGCAAATGCTGAGAGAT
TTTGTCACCACCAGACCTGCCCTAAAAGAGCTCCTGAAGGAAGCACTAAACATGGAAAGG
AACAACCGGTACCAGCCACTGCAAAAACATGCCAAATTG
>lcl|hg18_L1PA4_chr3_120365987_120372176
CTCCAAGAAATATGGGACTATGTGAAAAGACCAAATCTACATCTGATTGGTGTACCTGAA
AGTGACTTGGAGAATGGAACCAAGTTGGAAAACACTCTGCAGGATATTATCCAGGAGAAC
TTCCCCAATCTAGCAAGGCAGGCCAACATTCAGATTCAGGAAATACAGAGAACGCCACAA
AGATACTCCTCGAGAAGAGCAACTCCAAGACACATAATTCTCAGATTCACCAAAGTTGAA
ATGAAGGAAAAAATGTTAAGGGCAGCC----AGAAAGGTCAGGTTACCCACAAAGGGAAG
CCCATCAGACTAATAGCGGATCTCTCAGCAAAAACTCTACAAGCCAGAAGAGAGTGGGGA
CCAATATTCAACATTTTTAAAGAAAAGAATTTTCAACCCAGAATTTCATATCCAGCCAAA
CTAAGCTTCATAAGTGAAGGAGAAATAAAATACTTTACAGACAAGCAAATGCTGAGAGAT
TTTGTTACCACCAGGCCTGCCCTAAAAGAGCTCCT-CAGGAAGCACTAAACATGGAAAGG
AACAACCGGTACCAACCACTGCAAAAACATGCCAAATTG
>lcl|hg18_L1PA4_chr2_220386475_220392624
CTCCAAGAAATATGGGACTATGTGAAAAGACCAAATCTACGTCTGATTGGTGTACCTGAA
AGTGACGGGGAGAATGGAACCAAGTTGGAAAACACGCTGCAGGATATTATCCAGGAGAAC
TTCCCCAATCTAGCAAGGCAGGCAAACATTCAAATTCAGGAAATACAGAGAATGCCATAA
AGATACTCCTCGAGAAGAGCAACTCCAAGACACATAATTGTCAGATTCACCAAAGTTGAA
ATGAAGGAAAAAATGTTAAGGGCAGTCAGAGAGAAAGGTCGGGTTACCCACAAAGGGAAG
CTCATCAGACTAACAGCTGATCTCTCAGCAGAAACTCTACAAGCCAGAAGAGAGTGGGAA
CAAATATTCAACATTCTTAAAGAAAAGAATTTTCAGCCCAGAATTTCATATCCAGCCAAA
CTAAGCTTCATAAGTGAAGGAGAAATAAAATACTTTACAGACAAGCAAATGCTGAGAGAT
TTTGTCACCACCAGGCCTGCCCTAAAAGAGCTCCTGAAGGAAGCAGTAAACATGGAAAGG
AAAAACCGGTACCAGCCACTGCAAAAACATGCCAAATTG
>lcl|hg18_L1PA4_chr2_23812943_23819085
CTCCAAGAAATATGGGACTATGTGAAAAGACCAAATCTACATCTGATTGGTGTACCTGAA
AGTGACGGGGAGAATGGAACCAAGTTGGAAAACACTCTGTAGGATATTATCCAAGAGAAG
TTCCCCAATCTAGCAAGGCAGGCCAACATTCAGATTCAGGAAATACAGAGAATGCCACAA
AGATAGTCCTTGAGAAGAGCAACTCCAAGACACATAATTGTCAGATTCACCAAAGTTGAA
ATGAAGAAACAAATGTTCAGGGCAGCCAGAGAGAAAGGTCAGGTTACCCACAAAGGGAAG
CCCATCAGACTAACAGCTGATCTCTCTGCAGAAACTCTACCAGCCAGAAGAGAGTGGGGA
CCAATATTCAACATTCTTAAAGAAAAGAATTTTCAACCCAGAATTTCATATCCAGCCAAA
CTAAGCTTCATAAGTGAAGGAGAAATAAAACACTTTACAGACAAGCAAATGCTGAGAGAT
TTTGTCACCACCAGCCCTGCCCTAAAAGAGCTCCTGAAGGAAGCACTAAACATGGAAAGG
AACAACTGGTACCAGCCACTGCAAAAACATGCCAAATTG
>lcl|hg18_L1PA4_chr22_26889672_26895818
CTCCAAGAAATATGGGACTATGTGAAAAGACCAAATCTACATCTCATTGGTGTACCTGAA
AGTCATGGGGAGAATGGAACCAAGTTGGAAAACACTCTGCAGGGTATTATCCAGGAGAAC
TTCTCCAATCTAGCAAGGCAGGCCAACATTCAAATTCAGGAAATACAGAGAACACCACAA
AGATACTCCTCGAGAAGAGCAACGCCAAGACACATAATTGTCAGATTCACCAAAGTTGAA
ATGAAGGAAAAAATGTTAAGAGCAGCCAGAGAGAAAGGTCGGGTTACCCACAAAGGGAAG
CCCATCAGACTAACAGCTGATCTCAGGACAGAAACTCTACAAGCCAGAAGAGAGTAGGGG
CCAATATTCAACATTCTTAAAGAAAAGAATTTTCAACCCAGAATTTCATATCCAGCCAAA
CTAAGCTTCATAAGTGAAGGAGAAATAAAATCCTTTACAGACAAGTAAATGTTGACAGAT
TTTGTCACCACCAGGCCTGCCCTAAAAGAGCTCCTGAAGGAAGCACTAAATATGGAAAGG
AACAACTGGTACCAGCCACTGCAAAAACATGCCAAATTG
>lcl|hg18_L1PA4_chr2_213358098_213364237
CTCCTAGAAATATAGCACTATGTGAAAAGACCCAATCTACATCTAATTGGTGTACCTGAA
AGTGATGGGGAGAATGGAACCAAGTTGGAAAACACTCTGCAGGAGATTATCCAGGAGAAC
TTCCCCAATCTAGCAAGGCAGGCCCACATTCAAATTCAGGAAATATAGAGAATGCCACAA
AGATACTCCTCGAGAAGAGCAACTACAAGACACATAATTGTCAGATTCACCAAAGTTGAA
ATGAAGGAAAAAATGTTAAGGGCAGCCAGAGAGAAAGGTTGGGTTACCCACAAAGGGAAG
CCCATCAGACTAACAGCTGATCTCTCAGCAGAAACTCTACAAGCCAGAAGAGAGTGGGGG
CCAATATTCAACATTCTGAAAGAAAAGAATTTTCAACCCAGAATTTCATATCCAGCCAAA
TTAAGCTTCATA-----AGGAGAAATAAAATACTTTACAGACAAGCAAATGCTGGGAGAT
TTTGTCACCACCAGGTCTGCCTTACAAGACCTCCTGAAGGAAGCACTAAACATGGAAAGG
AACAACCGGTACCAGCCACTGCAAAAACATGCCAAATTG
>lcl|hg18_L1PA4_chr2_59406947_59413079
CTCCAAGAAATATGGGACTATATGAAAAGACCAAATCTACGTCTGATTGGTGTACCTGAA
AGTGACGGGGAGAATGGAACCAAGTTGGAAAACACTCTGCAGGATATTATCCAGGAGAAC
TTCCCCAATCTAGCAAGGCAGGCCAACATTCAAATTCAGGAAATACAGAGAACGCCACAA
AGATACTCCTTGAGAAGAGCAACCCCAAGACACATAATTGTCAGATTCACCAAAGTTGAA
ATGAAGGAAAAAATGTTAAGGGTAGCCAGAGAGAAGGGTCGGGTTACCCACAAAGGGAAG
CCTGTCAGACTAACAGCTGATCTCTTGGCAGAAACTCTACAAGCCAGAAGACAGTGAGGG
CCAATATTCAACATTCTTAAAGAAAAGAATTTTCAACCCAGGATTTCATATCCAGCCAAA
CTAAGCTTCATAAGTTAAGGAGAAATAAAATCCTTTACAGACAAGCAAATGCTGAGAGAT
TTTGTCACCACCAGGCCTACCCTAAAAGAGCTCCTGAAGGAAGCACGAACCATGGAAAGG
AACAACCGGTACCAGACACTGCAAAAACATGCCAAATTG
>lcl|hg18_L1PA4_chr3_122097741_122103890
CTCCAAGAAATATGGGACTAGGTGAAAAGACCAAATCTACATCTAATTGGTGTACCTGAA
AGTGACAGGGAGAATGGAAACAAGTTGGAAAACACTCTGCAGGATATTATCCAGGAGAAC
TTCCCCAATCTAGCAAGGCAGGTTAACATTCAAATTCAGGAAATACAGAGAATGCCACAA
AGATACTCCTCGAGAAGAGCAACTCCAAGACACATAATTGTCAGATTCACCAAAGTTGAA
ATGAAGGAAAAAATGTTAAGGGCAGCCAGAGACAAAGGTCGGGTTACCCACAAAGGGAAG
CCCATCAGACTAACAACTGATCTCTCAGCAGAAACTCTACAAGCCAGAAGAGAGTGGGGG
CCAATATTCAACAATCTTAAAGAAAAGAATTTTCAACCCAGAATTTCATATCCAGCCAAA
CTAAGCTTCATAAGTGAAGGAGAAATAAAATCCTTTACAGACAAGCAAATGCTGAGACAT
TTTGTCACCACCAGGCCTGCCCTAAAAGAGCTCCTGAAGGAAGCACTAAATATGGAAACG
AGCAACCAGTACCAGCCACTGCAAAAACATGCCAAATTG
>lcl|hg18_L1PA4_chr2_20968693_20974853
TAAAAAGAAATGTGGGACTATGTGAAAAGACAAAATCTACGTCTGATTGGTGTACCTGAA
AGTGATGGGGAGAATGGAACCAAGTTGGAAAACACTCTGCAGGATATTATCCAGGAGAAC
TTCCCCAATCTAGCAAGGCAGGCCAACATTCAAATTCAGGAAATACAGAGAATGCCACAA
AGATACTCCTCGAGAATAGCAACTCCAAGACACATAATTGTCAGATTCACCAAAGTTGAA
ATGAAGGAAAAAATGTTAAGGGCAGCCAGAGAGAAATGTCAGGTTACCCACAAAGGGAAG
CCCATTGGACTAACAGCTGATCTCTCGGCAGAAACTCCACAAGCCAGAAGAGAGTGGGGG
CCAATATTCAACATTCTTAAAGAAAAGAATTTTTAACCCAGAATTTCATATCCAGCCAAA
CTAAGCTTCATAAGTGAAGGAGAAATAAAATCCTTCACAGACAAGCAAATGCTAAGAGAT
TTTGTCACCACCAGGCCTGCCCTAAAGGAGCTCCTGAAGGAAGCACTAAACATGGAAAGG
AACAACCGGTACCAGCCACTGCAAAAACATGCCAAATTG
>lcl|hg18_L1PA4_chr2_35641632_35647775
CTCCAAGAAATATGGGACTATGTGAAAAGACCAAATCTACGTCTGATTGGTGTACCTGAA
AGTGACGGGGAGGATGGAACCAAGTTGGAAAACACTCTGCAGGATATTATCCAGGAGAAC
TTCCCCAATCTAGCAAGGCAGGCCAACATTCAAATTCAGGAAATACAGAGAATGCCACAA
AGATACTCCTCGAGAAGAGCAACTCCAAGACACATAATTATTAGATTCACCAAAGTTGAA
ATGAAGGAAAAAATGTTAAGGCCAGCCAGAGAGAAAGGTCGGGTTACCCACAAAGGGAAG
CCCATCAGACTAACAGCTGATCTCTCAGCAGAAACTCTACAAGCCAGAAGAGAGTGGGGG
CCAATATTCAACATTCTTAAAGAAAAGAATTTTCAACCCAGAATTTCATATGCAGCCAAA
CTAAGCTTTATAAGTGAAGGAGAAATAAAATCCTTTACAGACAAGCAAATGCTGAGAGAT
TTTGTCACCACCAGCCCTGCCCTA-AAGAGTTCCTGAAGGAAGCACTAAACATGGAAAGG
AACAACCGGTACCAGCCACTGCAAAAACATGCCAAATTG
>lcl|hg18_L1PA4_chr20_14390149_14396321
CTCCAAGGAATATGGGACTATGTGAAAAGACCAAATCTACGTCCAATTTGTGTACCTGAA
AGTGACGGGGAGAATGGAACCAAGTTGGAAAACACTCTGCAGGATATTATCCAGGAGAAC
TTCCCCAATCTAGCAAGGCAGGCCAACATTCAAATTCAGGAAATACAGAAAACGCCACAA
AGATATTCCTCGAGAAGAGCAACTCCAAGACACATAATTGTCAGATTCACCAAAGTTGAA
ATGAAGGAAAAAATGTTAAGGGCAGCCAGAGAGAAAGGTCAGGTTACCCACAAAGGGAAG
CCCATCAGACTAACAGCTGATCTCTCAGCAGAAACTCTACAAGTCAGAACAGAGTGGGGG
CCACTATTCAACATTCTTAAAGAAAAGAATTTTCAACTCAGAATTTCATATCCAGCCAAA
CTAAGCTTCATAAGTGAAGGAGAAATAAAATACTTTACAGACAAGCAAATGCTGAGAGAT
TTTGTCACCACTAGGCCTGCCCTAAAAGAGCTCCCGAAGGAAGCACTAAACATGGAAAGG
AACAACCGGTACCAGGCACTGCAAAAACATGCCAAATTG
>lcl|hg18_L1PA4_chr2_66723285_66729379
CTCCAAGAAATATGGGACTATGTGAAAAGACCAAATCTACGTCTGATTGGTGTACCTGAA
AGTGACAGGGAGAATGGAACCAAGTTGGAAAACACTCTGCAGGATATTATCCAGGAGAAA
TTCCCCAATCTAGCAAGGCACGCCAACATTCAGATTCAGGAAATACAGAGAACGCCACAA
AGATACTCCTCGAGAAGAGCAACTCCAAGACACATAATTGTC-------------TTGAA
ATGAAGGAAAAAATGTTAAGGGCAGCCAGAGAGAAAGGTCGGGTTACCCACAAAGGGAAG
CCCATCAGACTAACAGCGGATTTCGCAGCAGAAACTCTACAAGTCAGAAGAGAGTGAGGG
CCAATATTCAACATTCTTAAAGAAAAGAATTTTCAACCCAGAATTTCATATCCAGCCAAA
CTAAGCTTCATAAGTGAAGGAGAAATAAAATACTTTACAGACAAGCAAATGCTGAGAGAT
TTTGTCACCACCAGACCTGCCCTAAAAGAGCTTCTGAAGGAAGCACTAAACATGGAAAGG
AACAACCAATACCAGCCACTGTAAAAACATGCCAAATTG
>lcl|hg18_L1PA4_chr22_22335171_22341325
CTCCAAGAAATATGGGACTATGTGAAAAGACCAAATCTATGTCTGATTGGTGTACCTGAA
AGTGACAGGGAGAATGGAACCAAGTTGGAAAACACTCTGCAGGATATTATCCAGGAGAAC
TTCCCCAATGTAGCAAGGCAGGCCAACATTCAAATTCAGGAAATACAGAGAACGCCACAA
AGATACTCCTCAAGAAGAGCAACTCCAATACACATAATTGTCAGATTCACCAAAGTTGAA
ATGAAGGAAAAAATGTTAAGGGCAGCCAGAGAGAAAGGTCGGGTTACCCACAAAGGGAAG
CCCGTCAGACTAACAGCTGATCTCTCAGCAGAAACCGTACAAGCCAGAAGAGAGTGGGGG
CCAATATTCAACATTCTTAAAGGAAAGAATTTTCAACCCAGAATTTCATATCCAGCCAAA
CTAAGCTTCATAAGTGAAGGAGAAATAAAATACTTTACAGACAAGCAAATGCTGAAAGAT
TTTGTCACCACCAGGCCTGCCCTAAAAGAGCTCCTGAAGGAAGCACTAAACATGGAAAGG
AACAACTGGTACCAGCCACTGCAAAAGCATGCCAAATTG
>lcl|hg18_L1PA4_chr2_80173639_80179791
CTCCAAGAAATATGGGACTCTGTGAAAAGACCAAATCTACATCTGATTGGTGTACCTGAA
AGTGACGGACAGAATGGAACCAAGTTGGAAAACACTCTGCGGGATATTATCCAGGAGAAC
TTCTCCAATCTAGGAAGGCAGGCCAACATTCAAATTCAGGAAATACAGAGAACGCCACAA
AGATACTCCTCGAGAAGAGCAACTCCAAGACACATAATTGTCAGATTCACCAAAGTTGAA
ATGAAGGAAAAAATATTAAGGGCAGCCAGAGAGAAAGGTCGGGTTACCCACAAAGGGAAG
CCCATCAGACTAACAGCTGATCTCTCGGCAGAAACTCTACAAGCGAGAAAAGAATGGGGG
CCAACATTCAACATTCTTAAAGAAAAGAATTTTCAACCCAGAATTTCACATCCAG-CAAA
CTAAGCTTCATAAGTGAAGGAGAAATAAAATACTTCACAGACAAGCAAATGCTGAGAGAT
TTTGTCACCACCAGGCCTGCCATAAAAGAGCTCATGAAGGAAGCACTAAACATGGAAAGG
AACAACCGGTACCAGCCACTTCAAAAACATGCCAAATTG
>lcl|hg18_L1PA4_chr2_66043700_66049852
CTCCAAGAAATATGGGACTATGTGAAAAGACCAAATCTACGTCTAATTGGTGTACCTGAA
AGTGATGGAGAGAATGGAACCAAGTTGGAAAACACTCTGCAGGAAATTATCCAGGAGAAC
TTCCCCAATCTAGCAAGGCACACCAACATTCAAATTCAGGAAATACAGAGAATGCCACAA
AGATACTCCTCGAGAAGAGCAACTCCAAGACACATAATTGTCAGATTCACCAAAGTTGAA
ATGAAGGAAAAAATGTTAAGGGCAGCCAGAGAGAAAGGTCAGGTTACCCACAAAGGGAAG
CCCATCAGACTAACAGTGGATCTCTTGGCAGAAACTCTACAAGCCAGAAGAGACTGGGGA
CCAATATGCAACATTCTTAAAGAAAAGAATTTTTAACCCAGAATTACATATCCAGCCAAA
CTAAGCTTCAGAAGTGAAGGAGAAATAAAATACTTTACAGACAAGCAAATGCTGAGAGAT
TTTGTCACCACCAGGCCTGCCCTAAAAGATCTCCTGAAGGAAGCACTAAACATGGAAAGA
AACAACCGGTACCAGCCACTGCAAAAACACACCAAATTG
>lcl|hg18_L1PA4_chr2_84057036_84063179
CTCCAAGAAATATGGAACTATGTGAAAAGACCAAATCTACATCTAATTGGTGTACCTGAA
AGTGACGGAGAGAATGGAACCAAGTTGGAAAACACTCTGCAGGATATTATCCAGGAGAAC
TTCCCCAATCTAGCAAGGCAGGCCAACATTCAAATTCAGGAAATACAGAGAACGCCACAA
AGATACTCCTCGAGAAGAGCAACTCCAAGACACATAATTGTCAGATTCTCCAAAGTTGAA
ATGAAGG-AAAAATGTTAAGGGCAGCCAGAGAGAAAGGTTGGGTTACCCACAAAGGGAAG
CCCATCAGACTAACAGCTGATCTCTTGGCAGAAACTCTACAAGCCAGAAGGGAGTGGGGT
CCAATATTCAACATTCTTAAAGAAAAGAATTTTCAACCCAGAATTTCATATCCAGCCAAA
CTGAGCTTCATAAGTGAAGGAGAAATAAAATCCTTTACAGACAAGCAAATGCTGAGAGAT
TTTGTCACCACCAGGCCTGCCCTAAAAGAGCTCCTGAAGGAAGCACTAAACATGGAAAAG
AACAACCGGTACCAGCCACTGCAAAAACATGCCAAATTG
>lcl|hg18_L1PA4_chr2_170017538_170023690
CTCCAAGAAATATGGGACTATGTGAAAAGACCAAATCTACGTCTGATTGGTGTACCTGAA
AGTGACAGGGAGAATGGAACCAAGTTGGAAAACACTCTGCAGGATATTATCCAGGAGAAC
TTCCCCAATCTAGCAAGGCAGGCCAACATTCACATTCAGGAAATACAGAGAACACCACAA
AGATACTCCTCGAGAAGAGCAACTCCAAGACACATAATTGTCAGATTCAACAAAGTTGAA
ATGAAGGAAAAAATGTTAAGGGCAGCCAGAGAGAAAGGTCAGGTTACCCACAAATGGAAG
CCCATCAGACTAACAGCTGATCTCTCAGTAGAAACTCTACAAGCCAGAAGAGAGTGGGGG
CCAATATTCAACATTCTTAAAGAAAAGAATTTACAACCCAGAATTTCATATCCAGCCAAA
CTCAGCTTCATAAGTGAAGGACAAATAAAATACTTTACAGACAAGCAAATGCTGAGAGAT
TTTGTCACCACCAGGTCTGCCCTAAAAGAGCTCCTGAAGGAAGCAC-AAACATGGAAAGG
AACAACCGGTACCAGGCACTGCAAAAACATGCCAAATTG
>lcl|hg18_L1PA4_chr3_101886912_101893044
CTCCAAGAAATATGGGACTATA-GAAAACACCAAATCTATGTCTGATTGGTGTACCTGAA
AGTGACGGGGAGAAAGGAACCAAGTTGGAAAACACTCTGCAGTATATTATCCAGGAGAAC
TTCCCCAATCTAGCAAGGCAGGCCAACATTCAGATTCAGGAAATACAGAGAACGCCACAA
AGATACTCCTCGAGAAGAGCAACTCCAAGACACATAATGGTCAAATTCACCAAAGTCGAA
ATGAAGGAAAAAATGTTAAGGGCAGCCAGAGACAAAGGTTGGGTTACCCATAAAGGGAAG
CCCATCAGACTAACAGCACATCTCTCGGCAGAAACTCTGCAAGCCAGAAGAGAGTGGGGG
CCAATATTCAACATTCTTAAAGAAAAGAATTTTCAACCCAGAATTTCATATCCAGCCAAA
CTAAGCTTCATAAATGAAGAAGAAATAAAATCCTTTACAGACAAGCAAATGCTGAGAGAT
TTTGTCACTACCAGGCCTGTCCTAAAAGAGCTCCTGAAGGAAGCACTAAATATGGAAAGG
AATAACCGGTACCAGCCACTGCAAAAACATGCCAAATTG
>lcl|hg18_L1PA4_chr3_109570864_109577028
CTCCAAGAAATATGGGACTATGTGAAAAGACTAAATCTACGTCTGATTGGTGTACCTGAA
AGTGATGGGGAGAATGGAACCAAGCTGGAAAACACTCTG-GGGAAGTTCTCCTGGATAAT
ATCCTCAATCTAGCAAGGCAGGCCAACACTCAAATTCAGGAAATACAGAGAACGCCAGAA
AGATACTCCTCGAGAAGAGCAACTCCAAGACACATAATTGGCAGATTCACCAAAGTTGAA
ATGAAGGAAAAAATGTTAAGGGCAGCCAGAGAGAAAAGTCGGGTTACCCACAAAGGGAAG
CCCATCAGACTAACAGCTGATCTCTTGGCAGAAACTCTACAAGCCAGAAGAGAGTGGGGG
CCAATATTCAACATTCTCAAAGAAAAGAATTTTCAA-CCAGAATTTCATATCCAGCCAAA
CTAAGCTTCATAAGTGAAGGAGAAACAAAATCCTTTACAGACAAGCAAATGCTGAGAGAT
TTTGTCACCACCAGGCCTGCCCTAAAAGAGCTCCTGAAGAAAGCACTAAACATGGAAA-A
AACAACCGGTACCAGCCACTGCAAAAACAGGCCAAATTG
>lcl|hg18_L1PA4_chr2_9918543_9924673
CTCCCAGAAATATGGGACTATGTGAAAAGACCAAATCTACGTCTTATTGGTGTACCTGAA
AGTGACAGGGAGAATCGAACCAAGTTGGAAAACACTCTACAGGTTGTTATCCAGGAGAAC
TTCCCCAATCTAGCAAGGCAGGCCAACATTCAAATTCAGAAAATTCAGAGAATGCCACAA
AGATACTCCTCGAGAAGAGCAACTCCAAGACACATAATTGTCAGATTCACCAAAGTTGAA
ATGAAGGAAAACATGTTAAGGGCAGCCAGAGAGAAAGGTCGGGTTACCCACAAAGGGAAG
CCCATCAGACTAATAGCTGATCTCTCGGCAGAAACTCTACAAGCCAGAAGAGAGTGGGGG
CCAATATTCAACATTCTTAAAGAAAAGAATTTTCAACCTATAATTTCATATCCAGCCAAA
CTAAGCTTCATAAGTGAAGGAGAAATAAAATACTTTACAGACAAGCAAATGCTGAGAGAT
TTTGTCACCACCAGGCCTGCCCTAAAAGAGCTCCTGAAGGAAGCACTAAACATGGAAAGG
AACAACCGGTACCAGCCACTGCAAAAACATGCCAAATTG
>lcl|hg18_L1PA4_chr2_86044431_86050584
CTCCAAGAAATATGGGACTATGTGAAAAGACCAAATCTACGTCTAATTGGTGTACCTGAA
AGTGATGGGGAGAATGCAACCAAGCTGGAAAACCCTCTGCAGGATATTATCCAGGAGAAC
TTCCCCAATCTAGCAAGGCAAGCCAACATTCAAATTCAGGAAATACAGAGAACGCCACAA
AGATACTCCTCGAGAAGAGCAACTCCAAGACACACGATTGTCAGATTCACCAAAGTTGAA
ATGAAGGAAAAAATGTTAAGGGCAGCCAGAGAGAAAGGTCGGGTTACCCACAAAGGGAAG
CCCATCAGACTAACAGCTGATCTCTCGGCAGAAACTCTACAAGCCAGAAGAGAGTGGGGG
CCAATATTCAACATTCTTAAAGTAAAGAATTTTCAACCCAGAATTTCACATCCAGCCAAA
CTAAGCTTCATAAGTGAAGGAGAAATAAAATACTTTACAGACAAGCAAATGCTGAGAGAT
TTTTTCACCACCAGGCCTGCCCTAAAAGAGCTCCTGAAGGAAGCACTAAACATGGAAAGG
AACAACCGGTACCAGCCACTGCAAAAACATGCCAAATTG
>lcl|hg18_L1PA4_chr21_37403247_37409344
CTCCAAGAAATATGGGACTGTGTGAAAAGACCAAATCTACGTCTAATTGGTGTACCTGAA
AGTGACGGGGAGAATGGAACCAAGTTGGAAA--TATCTGTAGGATATTATCCAGGAGAAC
TTCCCCAATCTAGCAAGGCAGGCCAACATTCAAATTCAGGAAATACAGAGAACACCACAA
AGATACTCCTTGAGAAGAGCAACTCCAAGACACATAATTGTCAGATTCACCAAAGTTGAA
ATGAAGGAAAAAATGTTAAGGGCAGCCAGAGAGAAAGGTCGGGTTACCCACAAAGGGAAG
CCCATCAGACTAACTGCTGATCTCTCGGCAGAAACTCTACAAGCCAGAAGAGAGTGGGGG
CGAATATTCAACATTCTTAAAGAAAAGAATTTTCAACCCAGAATTTCATATCCAGCCAAA
CTAAGCTTCATAAGTG-AGGAGAAATAAAATACTTCACAGACAAGCAAATGCTGAGAGAT
TTTGTCACCACCAGGCCTGCCCTACAAGAGCTCCTGAAGGAAGCACTAAACATGGAAAGG
AACAACCGGTACCAGCCACTGCAAAAACATGCCAATTTG
>lcl|hg18_L1PA4_chr3_123338614_123344765
CTCCAAGAAATATGGGACTATGTGAAAAGACCAAATCTACGTCTAATTGGTGTACCTGAA
AGTGACGGGGAGAATGGAACCAAGTTGGAAAACACTCTGCAAGATATTATCCAGGAGAAC
GTCCCCAATCTAGCAAAGCAGGCCAACATTCAAATTCAGGAAATACAGAGAACGCCACAA
AGATACTCCTCGAGAAGAGCAACTCCAAGACACATAA-TGTCAGATTCACCAAAGTTGAA
ATGAAGGAAAAAATGTTAAGGGCAGCCAAAGAGAAAGGTCGGGTTACCCACAAAGGGAAG
CCCATCAGACTAACAGCTGATCTCTTGGCAGAAACTCTACAAGCCAGAAGAGAGTGGGGG
CCAATATTCAACATTCTTAAAGAAAAGAATTTTCAACCCAGAATTTCATATCCAGCCAAA
CTAGGCTTCATAAGTGAAGGAGAAATAAAATCCTTTACAGACAATCAAATGCTGAGAGAT
TTTGTCACCACCAGGCCTGCCCTAAAAGAGCTCCTGAGGGAAGCATTAAACATGGAAAGG
AACAACTGGTACCAGCCACTGCAAAAATACGCCAAATTG
>lcl|hg18_L1PA4_chr2_62661525_62667625
CTCCAAGAAATATGGGACTATGTGAAAAGATCAAATCTACGTCTGATTGGTGTACCTGAA
AGTGATGGGGAGAATGGAACCAAGTTGGAAAACACTCTGCAGGATATTATCCAGGAGAAT
TTCCCCAACCTAGAAAGGCAGGCCAACATTCAAATTCAGGAAATACAGAGAATGCCACAA
AAATACTCCTCGAGAAGAGCAACTCCAAGACACATAATTGTCAGATTCACCAAAGTTGAA
ATGAAGGAAAAAATGTTAAGGGCAACCACAGAGAAAGGTTGGGTTACACACAAAGGGAAG
CCCATCAGATTAACAGCAGATCTCTTGGCAGAAACTCTACAAGCCAGAAGAGAGTGGGGG
CCAATATTCAACATTCTTAAAG-AAAGAATTTTCAACCCAGAATTTCATATCCAGCCAAA
CTAAGCTTCATAAGTGAAGGAGAAATAAAATATTTTACAGACAAGCAAATGCTGAGAGAT
TTTGTCACCACCAGGCCTGCCCTGCAAGAGCTCCTGAAGGAAGCACTAAACATGGAAAGG
AACAACCAGTACCAGCCACTGCAAAAACATGCCAAATTA
>lcl|hg18_L1PA4_chr2_150530494_150536625
CTCCAAGAAATATGGGACTATCTGAAAAGACCAAATCTACATCTGAATGGTGTACCTGAA
AGTGAAAGGGAGAATGGAACCAAGTTGGAAAACACTCTGTAGGATATCATCC-GGAGAAC
TTCCCCAATCTAGCAAGGCAGGCCAACATTCAAATTCAGGAAATACAGAGAATACCACAA
AGATTCTCCTCGAGAAGAGCAACTCCAAGACACATAATTGTCAGATTCACCAAAGTTGAA
ATGAAAGAAAAAATGTTAAGGGCAGCCAGAGAGAAAGGTCGGGATACACACAAAGGGAAG
CCCATCAGACTAACAGCTGATCTCTCGGCAGAAACTCTACAAGCCAGAAGAGAGTGGGGG
CCAATATTCAACATTCTTAAAGAAAAGAATTTTCAACCCAGAATTTCATATCCAGCCAAA
CTAAGCTTCATAAGTGAAGGAGAAATAAAATCCTTTACAGACAAGCAAATGCTGAGAGAT
TTTGTCACCACCAGGCCTGCCCTAAAAGAGCTCCTGAAGGAAGCACTAAACACGGAAAGG
AACAACCAGTACCAGCCACTGCAAAAACATGACAAATTG
>lcl|hg18_L1PA4_chr2_150202641_150208751
CTCCAAGAAACATGGGACTATGTGAAAAGACCAAATCTACATCTGACTGGTGTACTTGAA
AGTGACGGGGAGAATGGAACCAAGTTGGAAAACACTCTGCAGGATATTATCCAGGAGAAC
TTCCCCAATCTAGCAAGGCAGGCCAACATTCAGATTCAGGAAATACAGAGAACACCACAA
AGATACTCCTTGAGAAGAGCAACTCCAAGACACATAATTGTCAGATTCACCAAAGTTGAA
ATGAAGGAAAAAATGTTAAGAGCAGCCAGAGAGAAAGGTCGGGTTACCCACAAAGGGAAG
CCCATCAGACTAACAGCTGATCTCTTGGCAGAAACTCTAAAAGCCAGAAGATAGTGGGGG
CCAATATTCAATATTATTAGAGAAAAGAATTTTCAACCCAGAATTTCATATCCAGCCAAA
CTAAGCTTCATAAGTGAAGGAGAAATAAAATACTTTACACACAAGCAAATGCTGAGAGAT
TTTGTCACCACCAGGCCTGCCTTAAAAGAGCTCCTGAAGGAAGCACTAAACATGGAAAGG
AACAACTGGTACCAGCCACTGCAAAAACATGCCAAATTG
>lcl|hg18_L1PA4_chr2_19447214_19453345
CTCCAAGAAATGTGGGACTATGTGAAAAGACCAAATCTACGTCTGATTGGTATACTTGAA
AGTGAAGGGGAGAATGGAACCGAGTTGGAAAACACTCTGCAGGATGTTATCCAGGAGAAC
TTCCCCAACCTAGCAATGCAGGCCAACATTCAAATTCAGGAAATACAGAGAATGCCACAA
AGATACTCCTTGAGAAGAGCAACTCCAAGACACATAATTATCAGATTCACCAAAGTTGAA
ATGAAGGAAAAAATGTTAAGGGCAGCCAGAGAGAAAGGTCGGGTTACCCACAAAGGGAAG
CCCATCAGACTAATAGCGGATCTCTCGGCAGAAACTCTACAAGCCAGAAGAGAGAGGGGG
TCAATATTCAACATTCTTAAAGACAAGAATTTTCAACCCAGAATTTCATATCCAGCCAAA
CTAAGCTTCATAAGCAAAGGAGAAATAAAATCCTTTACAGACAAGCAAATGCTGAGAGAT
TTTGTCACCACCAGGCCTGTGCTACAAGAGCTCCTGAAGGAAGCACTAAACATGGAAAGG
AACAACCAGTACCAGCCACTGCAAAAACATGCCAAATTG
>lcl|hg18_L1PA4_chr3_127051344_127057495
CTCCAAGAAATATGGGACTATGTGAAAAGACAAAATCTACGTCTGATTGGTGTACCTGAA
AGTGATGGGGAGAATGGAACCAAGTTGGAAAACACTCTGCAGGATATTATGCAGGAGAAC
TTCCCCAATCTAGCAAGGCAGGCCAACATTCAAATTCGGGAAATACAGAGAATGCCACAA
AGATACTCCTTGAGAAGAGCAACTCCAAGACACATAATTGTCAGATTCACCAAAGTTAAA
ATGAAGGAAAAAATGTTAAGGGCAGCCAGAGAGAAAGGTCGGGTTACCTACAAAGGGAAG
TCCATCAGACTAACAACTGATCTCTCAGCAGAAGCTCTACAAGCCAGAAGAGAGTGGGGG
CCAATTTTCAACATTCTTAAAGAGAAGAATTTTCAACCCAGAATCTCATATCCAGCCAAA
CTAAGCTTCATAAGTGAAGGAGAAATAAAATACTTTACAGACAAGCAAATGCTGAGAGAT
TTTGTCACCACCAGGCCTGCCCTACAAGAGCTCCTGAAGGAAGCACTAAACATGGAAAGG
AAAAACCGTTA-CAGCCACTGCAAAAACATGCCAAATTG
>lcl|hg18_L1PA4_chr2_35091019_35097162
CTCCAAGAAATATGGGACTATGTGAAAAGACCAAATCTGTGTCTGATTGGTGTACCTGAA
AGTGACGGGGAGAATGGAATCAAGTTGGAAAACACTCTGCAGGATATTATCCAGGAGAAC
TTCCCCAATCTAGCAAGGCAGGCCAACATTCAAATTCAGGAAATACAGAGAACGCCACAA
AGATAATCCTCCAGAAGAGCAACTCCAAGACACATAACTGTCAGATTCACCAAAGTTGAA
ATGAAGGAAAAAATGTTAAGGGCAGCCAGAGAGAAAGGTCGGCTTACCCACAAAGGGAAG
CCCATCAGACTTACTGCTGATCTCTCGGCAGAAACTCTACAAGCCAGAAGACAGTGGGGG
CCAATATTCAACATTCCTAAAGAAAAGAATTTTCAACCCAGAATTTCATATCCAGCCAAA
CTAAGCTTCATAAGTGAAGGAGAAATAAAATACTTTACAGACAAGCAAATGCTGAGAGAT
TTTGTCACCATCAGGCCTGCCCTAAAAGAGCTCCTGAAGGAAACACTAAACATGGAAAGG
AACAACCAGTAGCAGCTACTGCAAAAACATGCCGAATTG
>lcl|hg18_L1PA4_chr2_84586194_84592335
CTCCAAGAAATATGGGACTATGTGAAAAGACCAAATCTACGTCTGATTTTTGTACCTGAA
AGTGACAGGGAGAATGGAACCAAGTTGGAAAACACTCTGCAGGATATTATCCAGGAAAAC
TTCCCCAATCTAGCAAGGCAGGCCAACATTCAAATTCAGGAAATACAGAGAACACCACAA
AGATACTCCTTGAGAAGAGCAACTCCAAGACATATAATTGTCAGATTCACCAAAGTTGAA
ATGAAGGAAAAAATGTTAAGGGCAGCCAGAGAGAAAGGTCGGGTTACGCACAAAGGGAAG
CCCATCAGACTAACAGCTAATCTCTCAGCAGAAACTCTACAAGGCAGAAGAGAGTGGGGG
CCAATATTCAACATTCTTAAAGAAAAGAATTTTCAACCCAGAATTTCATATCCAGCCAAA
CTAAGCTTCATAAGTGAATGAGAAATAAAATACTTTACAGACAAGCAAATGCTGAGAGAT
TTTGTCACCACCAGGCCTGCCCTAAAAGAGCTCCTGAAGGAAGCACTAAACATAGAAAGG
AACAACCGGTACCAGCCACTGCAAAGACATGCCAAATTG
>lcl|hg18_L1PA4_chr20_43713535_43719646
CTCCAAGAAATATGGGACTATGTGAAAAGACCAAATCTTCGTCTGATTGGTGTACCTGAA
AGTGACAGGGAGAATGGAACCAAGGTGGAAAACACTCTGCAGGATATTATCCAGGAGAAC
TTCCCCAATCTAGCAAGGCAGGCCAACATTCAAATTCAGGAAAT----AGAATGCCACAA
AGATACTCCTCGAGAAGAGTAACTCCAAGACACATAATTGTCAGATTCACCAAAGTTGAA
ATCAAGGAAAAAATGTTAAGGGCAGCAAGAGAGAAAGGTCGGGTTACCCACAAAGGGAAG
CCCATCAGACTAACAGTGGATCTCTCGGCAGAAACTCTACAAGCCAGAAGAGAGTGGGGG
CCAATATTCAACATTCTTAAAGAAAAGAGTTTTCAACCCAGAATTTCATATCCAGCCAAA
CTAAGCTTCATAAGTGAAGGAGAAATAAAATACTTTATAGACAAGCAAATGCTGAGAGAT
TTTATAACCACCAGGCCTGCCCTAGAAGAGCTCCTGAAGGAAGCACTAAACATGGAAAGG
AACAATTGGTACCAGCCACTTGAAAAACATGCCAAATTG
>lcl|hg18_L1PA4_chr2_62685877_62692014
CTCCAAGAAATATGGGACTATGTGAAAAGGCCAAATCTACATCTGATTGGTGTACCTGAA
AGTGACGGGGAGAATGGAACCAAGTTGGAAAACACTCTGCAGGATATTATCCAGGAGAAC
TTCCCCAATCTAGCAAGGCAGGCCAACATTCAAATTCAGGAAAAACAGAGAAAGCCACAA
AGATACTCCTTGAGAAGAGCAACTCCAAGACACATAATTGTCAGATTCACCAAAGTTGAA
ATGAAGGAAAAAGTGTTAAGGGCAGCTAGAGACAAAGGTCGGGTTACTCACAAAGGGAAG
CCCATCAGACTAACAGCGGATCCCTCGGCAGAAA--CTACAAGCCAGAAGAGAGTGGGGG
CCAATATTCAACATTCTTAAAGGAAAGAATTTTCAACCCAGAATTTCATATCCAGCCAAA
CTAAGCTTCATAAGTGAAGGAGAAATAAAATACTTTACAGAAAAGCAAACGTTGAGAGAT
TTTGTCACCACCAGGACTGCCCTAAAAGAGCTCCTGAAGGAAGCACTGAACATGGAAAGG
AACAACCGGTACCAGCCACTGCAAAAACATGCCAAATCG
>lcl|hg18_L1PA4_chr2_35398328_35404470
CTCCAAGAAATATGGGACTATGTGAAAAGACCAAATCTACATCTGATTGGAGTACCTGAA
AGTGATGGGGAGAATGCAACCAAGTTGGAAAACACTCTGCAGGATATTATTCAGGAGAAC
TTCCCCAATCTAGCAAGGCAGGCCAACATTCAAATTCAGGAAATACAGAGAACGCCACAA
AGATAATCCTCCAGAAGAGCAACTCCAAGACACATAATTGTCAGATTCACCAAAGTTGAA
ATGAAGGAAAAAATGTTAAGGGCAGCCAGAGAGAAAGGTCGCGTTACCCACAAAGGGAAG
CCCATCAGACTTACAGCTGATCTCTTGGCAGAAACTCTACAAGCCAGAAGAGAGTGGGGG
CCAATATTCCACATTCTTAAAGAAAAGAATTTTCAACCCAGAATTTCATATGCAGCCAAA
GTAAGCTTCACAAGTGAAGGAGAAATAAAATCCTTTACAGACAAGCAAATGCTGAGAGAT
TTTGTCACCACCAGGCCTGCCCTAAAAGAGCTCCTGAAGGAAGCACTAAACATGGAAAGG
AACAACCGGTACCAGCCACTGCAAAAACATGCCAAATTA
>lcl|hg18_L1PA4_chr20_2429472_2435604
CTCCAAGAAATATGGGACTATGTGAAAAGACCAAATCTACGTCTGATTGGTGTATCTGAA
AGTGATGGGGAGAATGGAACCAAGTTGGAAAACACTCTGCAGGATATTATCCAGGAGAAC
TTCCCCAACCTAGCAAGGCAGGCCAACACTGAAATTCAGGAAATACAGAGAACGCCACAA
AGATACTCCTCGAGAAGAGCAACTCCAAGACACATAATTGTCAGATTCACCAAAGTTGAA
ATGAAGGAAAAAATGTTAAGGGCAGCCAGAGAGAAAGGTCGGGTTACCCACAAAGGGAAG
CCCATCAGACTAACAGCTGATCTCTCGGCAGAAACTCTACAAGCCAGAAGAGAGTGGGGG
CCAATATTCAACATTCTTAAAGAAAAGAATTTTCAACCCAGAATTTCATATCCAGCCAAA
CTAAGCTTCGTAAGTGAAGGAGAAATAAAATAATTTACAGACAAGCAAATGCTGAGAGAT
TTGGTCACCACCAGGCCTGCCCTAAAAGACCTCCTGAAGGAAGCACTAAACATGGAAAGG
AACAACCGGTACCAGCCACCTCAAAAACATGCCAAATTG
>lcl|hg18_L1PA4_chr2_191345222_191351372
CTCCAAGAAATATGGGACTATGTGAAAAGACCAAATCTCCGTCTGATTGGTGTACCTGAA
AGTGATGGGGAGAATGGAACCAAGTTGGAAAACACTCTGCAGGATATTATCCAGGAGAAC
TTCCCCAATCTACCAAGGCAGGCTAACATTCAAATTCAGGAAATACAGAGAACGCCACAA
AGATACTCTTTGAGAAGACCAAAACCAAGACACATAATTGTCAGATTCACCAAAGTTGAA
ATGAAGGAAAAAATGTTAAGGGCAGCCAGAGAGAAAGGTTGGGTTACCCACAAAGGGAAG
CCCATCAGACTAACAGCTGATCTCTTGGCAGAAACTCTACAAGCCAGAAGAGAGTGGGGG
CCAATATTCAACATTCTTAAAGAAAGGAATTTTCAACCCAGAATTTCGTATCCAGCCAAA
CTAAGCTTCATAAGTGAAGGAGATATAAAATACTTTACAGACAAGCAAATGCTGAGAGA-
TTTGTCACCACCAGACCTGCCCTACAAGAGCTCCTGAAGGAAGCACTAAACATGGAAAGG
AACAACCGCTACCAGCCATTGCAAAAACATGCCAAATTG
>lcl|hg18_L1PA4_chr2_172206042_172212175
CCCCAAGAAATATGGGACTATGTGAAACGACCAAATCTTTGTCTAATTGGTGTACCTGAA
AGTGACGGGGAGAATGGAACCAAGTTGGAAAACACTCTGCAGGATATTATCCAGGAGAAC
TTCCCCAATCTAGCAAGGCAGGCCAATATTCAGATTCAGGAAATACAGAGAACGCCACAA
AGATACTCCTGGAGAAGAGCAACTCCAAGACACATAATTGTCAGATTCACCAAAGTTTAA
ATGAAGGAAAAAATGTTAAGGGCAGCCAGAGAGAAAGGTCGGGTTACCCACAAAGGGAAG
CCCATCAGATTAACAGCTGATCTCTTGGCAGAAACTCTATAAGCCAGAAGAGAGTTGGGG
CCAATATTCAACATTCTTAAAGAAAAGAATTTTCAACCCAGAATTTCATATCCAGCCAAA
CTAAGCTTCATAAGTGAAGGAGAAATAAAATGCTTTACAGACAAGCAAATGCTGAGAGAT
TTTGTCACCACCAGGCCTGCCTTACAAGAGCTCCTGAAGGAAGCACTAAACATGGGAAGG
AACAACCAGTACCAGCCACTGCAAAAACATGCCAAATTG
>lcl|hg18_L1PA4_chr2_226680237_226686377
CTCCAAGAAATATGGGGCTATAAGAAAAGACCAAATCTACGTC-GATTGGTGTACCTGAA
AGTGATGGGGAGAATGGAACCAAGTTGGAAAACACTCTGCAGGATATTATCCAGGAGAAC
TTCCCCAATCTAGCAAGGCAGGCCAACATTCAAATTCAGGAAATACAGAGACCGCCACAA
AGATACTCCTTGAGGAGAGCAACTCCAAGACACATAATTGTCAGATTCACCAAAGTTGAA
ATGAAGGAAAAAATATAAAGGGCAGCCAGGGAGAAAGGTCAGGTTACCCACAAAGGGAAG
CCCATCAGACTAACAGCTGATCTCTCGGCAGAAACTCTACAAGCCAGAAGAGAGTAGGGG
CCAATATTCAACATTCTTAAAGAAAATAATTTTCAACCCAGAATTTCATATCCAGCCAAA
CTAAGCTTCATAAGTGAAGGAGAAATAAAATACTTTACTGACAAGCAAATGCTGAGAGAT
TTTGTCACCACCAGGCCTGCCCTAAAAGAGCTCCTGAAGGAAGCACTAAACATGGAAAGG
AACAACCAGTACCAGCCACTGC-AAAACAAGCCAAATTG
>lcl|hg18_L1PA4_chr21_28971111_28977255
CTCCAAGAAATATGGGACTATGTGAAAAGACCAAATCTACGTCTGATTGGTGTACCTGAA
ACTGACGGGGAGAATGGAACCAAGCTGGAAAACACTCTGCAGGATATTACCCAGGAGAAC
TTCCCCAATCTAGCAAGGCGGGCCAACATTCAAATTCAGGAAATACAGAGAACACCACAA
AGATACTCCTCAAGAAGAGCTACTCCAAGACACATAATTGTCAGATTCACCAAAGTTGAA
ATGAAGGAACAAATGTTAAGGGCAGCCAGAGAGAAAGGTCGGGTAACCCACAAAGGGAAG
CCCATCAGACTAACAGCAGATCTCTCAGCAGAAACTCTACAAGCCAGAAGAGAGTGGGGG
CCAATGTCCAACATTCTTAAAGAAAAGAATTTTCAACCCAGAATTTCATATCCAGCCAAA
CTAAGCTTCATAAGTGAAGGAGAAATAAAATCCTTTACAGACAAGCAAATGCTGAGAGAT
TTTGTTACCACCAGGCCTGCCCTAAAAGAGTTCCTGAAGGAAGCACTAAACATGGAAAGG
AATAACCGGTACCAGTCACTGCAAAAACATGCCAAATTG
>lcl|hg18_L1PA4_chr2_24876697_24882844
CTCCAAGAAATATGGGACTATGTGAAAAGACCAAATCTACGTCTGATAGGTGTACCTGAA
AGTGATGGGGAGAATGGAACCAAGTTGGAAAACACTCTGCAGGATATTATCCAGGAGAAC
TTCCCCAAACTAGCAAGGCAGGCCAATATTCATATTCAGGAACTACAGAGAACGCCACAA
AGATACTCCTTGAGAAGAGCAACCCCAAGACACATAATTGTCAGATTCACCAAAGTTGAA
ATGAAGGAAAAAATG-TAAGGGCAGCCAGAGAGAAAGGTCGGGCTACCCACAAAGGGAAG
CCCATCAGACTAACAGCTGATCTCTCGGCACAAACTCTACAAGTCAGAAGAGAGTGGGGG
CCAATGTTCAACATTCTTAAAGAAAAGAATTCTCATCCCAGAATTTCATATCCAGCCAAA
CTAAGCTTCATAAGTGAAGGAGAAATAAAATCCTTTACAGACAAGCAAATGCTGAGAGAT
TTTGTCACCACCAGGCCTGCCCTAAAAGAGCTCCTGAAGGAAGCACTAAACGTGGAAAGG
AACAACCGGTACCAGCCACTGCAAAAACATGCCAAATTG
>lcl|hg18_L1PA4_chr2_18736946_18743084
CTCCAAGAAATATGGGACTATGTGAAAAGACCAAATCTACGTCTGACTGGTGTACCTGAA
AGTGACGGGGAGAATGGAACCAAGTTGGAAAACACTCTGCAGGATATTATGCAGGAGAAC
TTCCCCAATCTAGCAAGGCAAGCCAACATTCAAACTCAGGAAATACAGAGAACGCCACAA
AGATACTCTTCAAGAAGAGCAACTCCAAGACACATAATTGTCAGATTCACCAAAGTAGAA
ATGAAGGAAAAAATGTTAAGGGCAGCCAGAGAGAAAGGTCAGGTTACCCACAAAGGGAAG
CCCATCAGACTAACAGCTGATCTCTCGGCAGAAACTCTACAAGCCAGAAGAGAGTGGGGG
CCAATATTCAACATTCTTAAAGGAAAGAATTTTCAACCCAGAATTTCATATCCAGCCAAA
CTAAGCTTCATAAGTGAAGGAGAAATAAAATACTTTACAGACAAGCAAATGCTGAGAGAT
TTTGTCACCAC----CCTGCCCTAAAAGAGCTCCTAAAGGAAGCACTAAACATGGAAAGG
AACAACCGGTAACAGCCACTGCAAAAACATGCCAAATTG
>lcl|hg18_L1PA4_chr2_56217790_56223915
CACCAAGAAATATGGGACTATGTGAAAAGACCATATCTATGTCTGATTGGTGTATCTGAA
AGTGACGGGGAGAATGGAACCAAGTTGGAAAACACTCTGCAGGATATTATCCAGGAGAAC
TTCCCCAATCTAGCAAGGCAGGCCAACATTCAAATTCAGGAAATACAGAGAAAGCCACAA
AGATACTCCTCGAGAAGAGCAACTCCAAGACACATAATTGTCCGATTCACCAAAGTTGAA
ATGAAGGAAAAAATGTTAAGGGCAGCCAGAGAGAAAGGTTGGGTTACTCACAAAGGCAAG
CCCATCAGACTAACAGCTCATCTCTCAGTGGAAACTCTACAAGCCAGAAGAGAGTAGGGG
CCAATATTCAACATTCTTAAAGAAAAGAATTTTCAAGCCAGAATTTCATATCCAGCCAAA
CTAAGCTTCATAAGTGAAGGAGAAATAAAATACTTTACAGACAAGCAAATGCTGAGAGAT
TTTGTCACCACCAGGCCTGCCCTAAAAGAGCTCCTAAAGGAAGCACTAAACACGGAAAGG
AAAAACCAGTACTGGCCACTGCAAAAACATGCCAAATTG
>lcl|hg18_L1PA4_chr2_210923593_210929733
CTTCAAGAAATATGGGACTATGTGAAAAGACCAAATCTACGTCTGATTGGTGTACCTGAG
AGTGACAGGGAGAATGGAACCAAGTTGGAAAACACTCTGCAGGATATTTTCCAAGAGAAC
TTCCCCAATCTAGCAAGGCAGGCCAACATTCAAATTCAGGAAATACAGAGAAGGCCACAA
AGATACTCCTTGAGAAGAGCAACTCCAAGACACAGAATTGTCAGATTCACCAAAGTGGAA
ATGAAGGAAAAAATGTTAAGGGCAGCCAGAGAGAAAGGTCGGGTTACCCATAAAGGGAAG
CCCATCAGACTAACAGCTGATCTCTCAGCAGAAACTCTACAAGCCAGATGAGAGTGGGGG
CTAATATTCAACATTCTTA----AAAGAATTTTCAACCCAGAATTTCATATCCAGCCCAG
CTAAGCTTCATAAGTGAAGGAGAAATAAAATCCTTTACAGACAAGCAAATGCTGAGAGAT
TTTGTCACCACCAGGCCTGCCCTAAAAGAGCTCCTGAAGGAAGCACTAAACATGGAAAGG
AACAACCGGTACCAGCCACCGCAAAAACATGCCAAATTG
>lcl|hg18_L1PA4_chr2_72484368_72490506
CTCCAAGAAATATGGGACTATGTGGAAAGACCAAATCTACATCTGATTGGTGTACTTGAA
AGTGACAGGGAGAATGGAACCAAGTCAGAAAACACTCTGCAGGATATTATCCAGGAGAAC
TTCCCCAATCTAGCAAGGCAGGCCAGCATTCAAATTCAGGAAATACAGAGAACGCCACAA
AGATACTCCTGGAGAGGAGCAACTCCAAGACACATAATTGTCAGATTCACCGAAGTTCAA
ATGAAGGACAAAATGTTAAGGGCAGCCAGAGAGAAAGGTCAGGTTACCCACAAAGGGAAG
CCCATCAGACTAGTTGCGGATCTCTTGGCAGAAACTCTACAAGCCAGAAGAGAGTGGGGG
CCAATATTCAACATTCTTACAGAAAAGAATTTTCAACCAAGAATTTCATATCCAGCAAAA
CGAAGCTTCATAAGTGAAGGAGAAATAAAATCCTTTACAGACAAGCAAATGCTGAAAGAT
TTTGTCACCACCAGGCCTGCCCTACAAGAGCTCCTGAAGGAAGCACTAAACATGGAAAGG
AACAACCAGTACCAGCCACTGCAAAAACATGCCAAATTG
>lcl|hg18_L1PA4_chr21_40403235_40409370
CTCCAAGAAATATGGGACTATGTGAAAAGACCAAATCTACATCTGATTGGTGTGCCTGAA
AGTGACAGAGAGAATGGAACCAAGTTGGAAAACACTCTGCAGGATATTATCCAGGAGAAT
TTCCCCAATCTAGCAAGGCAGGCCAACATTCAAATTCAGGAAATACAGAGAACACCATAA
AGATACTCCTTGAGAAGAGCAACTCCAAGACACATAATTGTCAGATTCACCAAAGTTGAA
ATGAAGGAAAAAATGTTAAGGGCAGCCAGAGAGAAAGGTTGGGTTACCCACAAAGGAAAG
CCTATCAGACTAAGAGCTGATCTCTCAGCAGAAACTCTACAAGCCAGAAGAGAGTGGGGG
CCAATATTCAACATTCTTAAAGAAAAGAATTTTCAACCCAGAATTTCATATCCAGCCAAA
CTAAGCTTCATAAGTGAAGGAGAAATAAAATACTTTACAGACAAGCAAATGCTGAGAGAT
TTTGTCACCACCAGGCCGGCCCTAAAAGAGCTCCTAAAGGAAGCACTAAACATGGAAAGG
AACAACCAGTACCAGTCACTGCAAAAACATGCCAAATTG
>lcl|hg18_L1PA4_chr2_98960731_98966908
CTCCAAGAAATATGGGACTATGTGAAAAGACCATATCTACGTCTGATTGGTGTACCTGAA
AGTGACGGGGAAAATGGAACCAAGTTGGAAAACACTCTGAGGGATATTATCCAGCAGAAC
TTCCCCAATCTAGCAAGGCAGGCCAACATTCAAATTTAGGAAATACAGAGAATGCTACAA
AGATACTCCTCGAGAAGAGCAACTCCAAGACACATAATTGTCAGATTCACCAAAGTTGAA
ATGAAGG-GAAAATGTTAAGGGCAGCCAGAGAGAAAGGTCGGGTTACCCACAAGGGGAAG
CCCATCAGACTAACAGCTGATCTCTCGGCAGAAACTCTACAAGCCAGAAGACAGTGGGGG
CCAATATTCAACATTCTTAAAGAAAAGAATTTTTAACCCAGAATTTCATATCCAGCCAAA
CTAAGCTTCGTAAGTGAAGGAGAAATAAAATACTTTACAGACAAACAAATGCTGAGAGAT
GTTGTCACCACCAGGCCTGCCCTAAAAGAGCTCCTGAAGGAAGCACTAAACATGGAAAGG
AACAACTGGTACCAGCCACTGCAAAAACATGCCAAATTG
>lcl|hg18_L1PA4_chr2_211078390_211084513
CTCCAAGAAATATGGGACTTTGTGAAAAGACCAAATCTATGTCTGATTGGTGTACCTGAA
AGTGACAGGGAGAATGGGACCAAGTTGGAAAACACTCTGCAGGATATTATCCAGGAGAAC
TTCCCTAATCTAGCAAGGCAGGCCAACATTCAGATTCAGGAAATACAGAGAACGCCACAA
AGATACTCCTCAAGAAGAGCAACTCCAAGACACAGAATTGTCAGATTCACCAAAGTTGAA
ATGCAGGAAAAAATGTTAAGGGCAGCCAGAGAGAAAGGTCGGGTTACCCATAAAGGGAAG
CCTATCAGACTAACAATGGATCTCTCGGCAGAAACTCTAGAAGGCAGAAGAGAGTGGGGG
CCAATATTCAACATTCTTAAAGAAAAGAATTTTCAACCCAGAATTTCTTATCCAGTGAAA
CTAAGCTTCATAAGTGAAGGAGAAATAAAATACTTTATAGATAAGCAAATGCTGAGAGAT
TTTCTCACCACCAGGCCTGCCCTAAAAGAGCTCCTGAAGGAAGCACTAAACATGGAAAGG
AACAACTGGTACCACCCACTGCAAAAACATGCCAAATTG
>lcl|hg18_L1PA4_chr3_118979518_118985678
CTCCAAGAAATATGGGACTATGTGAAAAGACCAAATCTATGTCTGACTGGTGTACCTGGC
AGTGATGGGGAAAATGGAACCAAGTTGGAAAACACTCTGCAGGATATTATACAGGAGAAC
TTCCCCAATCTAGCAAGGCAGGCCAACATTCACATTCAGGAAATACAGAGAATGCCACAA
AGATACTCCTCAAGAAGAGCAACTCCAAGACACATAATTGTCAGATTCACCAAAGTAGAA
ATGAAGGAAAAAATGTTAAGGGCAGCCAGAGAGAAAGGTCGGGTTACCCTCAAAGAGAAG
CCCATCAGATTAACAGCTGATCTCTCAGCAGAAACTCTACAAGCCGGAAAAGAGTGGGGT
CCAATATTCAACATTCTTAAAGAAAAGAATTTTCAACCCAGAATTTCATATCCAGCCAAA
CTAAGCTTCATAAGTGAAGAAGAAATAAAATACTTTACAGACAAGCAAATGCTGAGAGAT
TTTGTCACCACCAGACCTGCCCTAAAAGAGCTCCTGAAGGAAGCACTAAACATGGAAAGG
AAAAACTGGTACCAGCCACTGTAAAAACATGCCAAATTG
>lcl|hg18_L1PA4_chr20_18683915_18690014
CTCCAAGAAATATGGGACTATGTGAAAAGACCAAATCTACATCTGATTGGTGTACCTGAA
AGTGACGGGGAGAATGGAACCAAGTTGGAAAACATGCTGCAGGATATTATCCAGGAGAAC
TTCCCCAATCTAGCAAGGCAGGCCAACATTCACATTCAGGAAATACAGAGAACGCCACAA
AGATACTGCTCGAGAAGAGCAACTCCAAGACGCATAATTGTCAGATTCACCAAAGTTGAA
ATGAAGGAAAAAATGTTAAGGGCAGCCAGAGAGAAAGGTTGGGTTACCCACAAAGGGAAG
CCCATCAGACTAACAGCGGATCTCTCGGCAGAAACTCTACAAGCTAGAAGAGAGTGGGGG
CCAATATTCAACATTCTTAAAGAAAAGAATTTTCAACTCAGAATTTCATATCCAGCCAAA
CTAAGCTTCCTAAGTGAAGGAGAAATAAAATACTTTACAGACAAGCAAATGCTGAGAGA-
TTGGTCACCACCAGGCCTGCCCTAAAAGAGCTCCTGAAGGAAGCACTAAACATGGAAAGG
AACAAA-GGTACCAGCCACTGCAAAAACATGCCAAATTG
>lcl|hg18_L1PA4_chr2_169963962_169970055
CTCCAAGAAATATGGGACTATGTGAAAAGACCAAATCTACATCTGATTGGTGTACCTGAA
AGTGACGGGGAGAATGGAACCAAGTTGGAAAACACTCTGCAGGATATTATCCAGGAGAAC
TTCCCCAATCTAGCAAGGCAGGCCAACATTCACATTCAGGAAATACAGAGAACACCACAA
AGATACTCCTCGAGAAGAGCAACTCCAAGACACATAATTGTCAGATTCAACAAAGTTGAA
ATGAA-GAAAAAATGTTAAGGGCAGCCAGAGAGAAAGGTCGGGTTACCCACAAAGGGAAG
CCCATCAGACTAACAGCTGATCTCTCGGCAGAAACTCTACAAGCCAGAAGAGAGTGGGGG
CCAATATTCAACATTCTTAAAG-AAAGAATTTTCAACCCAGAATTTCATATCCAGCCAAA
CTAAGCTTCATAAGTGAAGGACAAATAAAATCCTTTACAGACAAGCAAATGCTGAGAGAT
TTTGTCACCACCAGGCCTGCCCTAAAGGAGCTCCTGAAGGAAGCACTAAACATGGAAAGG
AACAACTGGTACCAGCCACTGCAAAAACATGCCAAATTG
>lcl|hg18_L1PA4_chr2_95281562_95287685
CTCCAAGAAATATGGGACTATGTGAAAAGACCAAATCTATGTCTGATTGGTGTATCTGAA
AGTGACAGGGAGAATGGAACCAAGTTGGAAAACACTCTGCAGGATATTATCCAGGAGAAC
TTCCCCAGTCTAGCAAGGCAGGCCAACATTCAAATTCAAGAAATACAGAGAACACGACAA
AGATACTCCTCAAGAAGAGCAACTCCAAGACACATAATTGTCAGATTCACCAAAGTTGAA
ATGAAGGAAAAAATGTTAAGGGCAGCCAGAGAGAAAAGTCGGGTTACCCACAAAGGGAAG
CCCATCAGACTAAGAGCTGATCTCTCGGCAGAAACTCTACAAGCCAGAAAAGAGTGGGGG
CCAATATTCAACATTCTTAAAGAAAAGAATTTTCAACCCAGAATTTCATACCCAGCCAAA
CTAAGCTTCATAAGTGAAGGAGAAATAAAATCCTTTACAGACAAGCAAATGCTGAGAGAT
TTTGTCATCACCAGGCCTGCCCTAAAAGAGCTCCTGAAGGAAGCACTAAACATGGAAAGG
AACAACCAGTACCAGCCACTGCAAAAACATCCCAAATTG
>lcl|hg18_L1PA4_chr3_109857049_109863185
CTCCAAGAAATATGGGACTATGTGAAAAGACCAAATCTACGTCTGATTGGTGTACCTGAA
AGTGATGGGGAGAATGCAACCAAGTTGGAAAACACTCTGCAGGATATTATCCAGGAGAAC
TTCCCCAATCTAGCAAGGCAGGCTAGTATTCAAACTTAGGAAATACAGAGAACGCCACAA
AGATACTACTCGAGAAGAGCAACTCCAAGACACATAATTGGCAGATTCACCAAAGTTGAA
ATGAAGGAAAAAATGTTAAGGGCAGCCAGAGAGAAAGGTCGGGTTACCCACAAAGGGAAG
CCCATCAGACTAACAGCTGATCTCTTGGCAGAAACTCTACAAGCCAGAAGAGAGTGGGGG
CCAATATTCAACATTCTTAAAGAAAAGAATTTTCAACCCAGAATTTCATATCCAGCCAAA
CTAAGCTTCATAAGTAAAGGAGAAATAAAATCCTTTACAGACAAGCAAATGCTGAGAGAT
TTTGTCACCACCAGGCCTGCCCTAAAAGAGCTCCTGAAGGAAGCACTAAACATGGAAAGG
AACAACCAGTACCAGCAACTGCAAAAACATGCCAAATTG
>lcl|hg18_L1PA4_chr2_201863513_201869638
CTCCAAGAAATATGGGACTATGTGAAAAGACCAAATCTACGTCTGATTGGTGTACCTGAA
AGTGACAGGGAGAATGGAACCAAGTTGGAAAACACTCTGCAGGATATTATCCAGGAGAAC
TTCCCCAACCGAGCAAGGCAGGCCAACAATCAGATTCAGGAAATACAGAGAACAGCATAA
AGATACTCCTCGAGAAGAGCAACTCCAAGACACATAACTGTCAGATTCACCAAAATTGAA
ATGAAGGAAAAAATGTTAAGGGCAGCCAGAGAGAAAGCTCGGGTTACCCACAAAGGGAAG
CCCATCAGACTAACAGCAGATCTGTCAGCAGAAACTCTACAAGCCAGAAGAGAGTGAGGG
CCAATATTCAACATTCTTAAAGAAAAGAATTTTCAACCCAGAATTTCATATCCAGTCAAA
CTAAGCTTCATGATTGAAGGAGAAATAAAATACTTTACAGACAAGCAAATGCTGAGAGAT
TTGGTCA-CACCAGGCCTGCCTTAAAAGAGCTCCTGAAGGAAACACTAAACATGGAAAGG
AACAACCGGTACCAGCCACTGCAAAAACATGTCAAATTG
>lcl|hg18_L1PA4_chr2_191044076_191050180
CTCCAAGAAATATGGGAGTATGTGAAAAGACCAAATCTACATCTGATTGGTGTACCTGAA
AGTGACAGGGAGAATGGAACCAAGTTGGAAAACACTCTGCAGGATATTATCCAGGAGAAC
TTCCCCAATCTAGCAAGGCAGGCCAACATTCAAATTCAGGAAATATAGAGAA-GCCACAA
AGATACTCCTCGAGAAGAGCAACTCCAAGACACATAATTGTCAGATTCACCAAAGTTGAA
ATGAAGGAAAAAATGTTAAGGGCAGCCAGAGAGAAAGGTCGGGTTACCCACAAAGGGAAG
CCCATCAGATTAACAGGTGATCTCTGGGCAGAAACTCTACAAGCCAGAAGAGAGTGGGGG
CCAATATTCAACATTCTTAAAGGAAAGAATTTTCAACCCAGAATTTCATATCCAGCCAAA
CTAAGCTTTATAAGTGAAGGAGAAATAAAATACTTTACAGACAAGCAAATGCTGAGAGAT
TTTGTCACCACCAGACCTGCCCTAAAAGAGCTCCTGAAGGAAGCACTAAACATGGAAAGG
AACAACCGGTACCAGCTACTGCAAAAACATGCCAAATTG
>lcl|hg18_L1PA4_chr2_215825940_215832081
CTCCAAGAAATATGGGACTATGTGAAAAGACCAAATCTATGCCTGACTGGTGTACCTGAA
AGTGATGGGGAGAATGGAACCAAGTTGGAAAACACTCTGCAGGATATTATCCAGGAGAAC
TTCCCCAATCTAGCAAGGCAGGCCAACATTCAAATTCAGGAAATACAGAGAATGCCACAA
AGATAATCCTCCAGAACAGCAACTCCAAGACACATAATTGTCAGATTCACCAAAGTTGAA
ATGAAGGAAAAAATGTTAAGGGCAGCCAGAGAGAAAGGTCGGGTTACCCACAAAGGGAAG
CCCATCAGACTAACAGCTGATCTCTCGACAGAAACTCTACAAGCCAGAAGAAAGTGGGGG
CCAATATTCAACATTCTTAAAGAAAAGAATTTTGAACACAGAATTTCATATCCAGCCAAA
CTAAGCTTCA-AAGTGAAGGAGAAATAAAACTCTTTACAGACAAGCAAATGCTGAGAGAT
TTTGTCACCACCAGGCCTGCCCTACAAGAGCTCCTGAAGGAAGCACTAAACATGGAAAGG
AACAACTGGTACCAGCCACTGCAAAAACATGCCAAATTG
>lcl|hg18_L1PA4_chr3_138952235_138958270
CTCCAAGAAATATGGGACTATGTGAAAAGACCAAATCTACATTTGATTGGTGTACCTGAA
AGTGATGGGGAGAATGGAACCAAGTTGGAAAACACTCTTCAGGATATTATCCAGGAGAAC
TTCTCCAACCTAGCAAGGCAGGCCAGCATTCAAATTCAGGAAATACAGAGAACACCACAA
AGATACTTCTTCAGAAGAGCAACCCCAAGACACATAATTATCAGACTCACCAAGGTTGAA
ATGAAGGAAAAA-TGTTAAGGACAGCCAGAGAGAAAGGTTGGGTTACCCACAAAGGGAAG
CCTATCAGACTAACAGCAGATCTCTCGGCAGAAACCCTATAAGCCAGAAGAGAGTGGGGG
CCAATATTCAACATTCTTAAATAAAAGAATTTTCAACAGGGAATTTCATATCCAGCCAAA
CTAAGCTTCCTAAGTGAAGGAGAAATAAAATCCTTTACAAACAAGCAAATGCTGAGAGAT
TTTGTCACCACCAGGCCTGCTTTATAAAAGCTCCTGGAGGAAGCACTAAACATGGAAAGG
AACAACCAGTACCAGCCACTGCAAAAACATGCCAAATGG
>lcl|hg18_L1PA4_chr3_4982443_4988598
CTCCAAGAAATATGAGACTATGTGAAAAGACCAAACCTACATTTGATTGGTGTACCTGAA
AGTAATGAGGAGAATGGAACCAAGTTGGAAAACACTCTGCAGGATATTATCCAGGAGAAC
TTCCCCAGCCTAGCAAGGCAGGCCAACATTCAAATTCAGGAAATACAGAGAACGCCACAA
AGACACTCCTTGAGAAGACCAACCCCAAGACACATAATTGTCAGATTCACCAAGGTTGAA
ATGAAGGAAAAAATGTTAAGGGCAGCCAGAAAGAAAGGTTGGGTTACCCACAAAGGAAAG
CCCATCAGACTAACAGTGGATCTCTCAGCAGAAACTTTACAAGCCAGAAGAGAGTGGGGG
CCAATATTCAACATTCTTAAAGAAAAGAATTTTCAACCCAGAATTTCATATCCAGTCAAA
CTAAGCTTCATAAGTGAAGGAGAAATAAAATCCTTTACAGACAAACAAATGCTGAGAGAT
TTTGTCACCACCAGGCCTGCCCTAAAAGAGCTCCTGAAGGAAGCGCTAAACAAGGAAAGG
AACAACCAGTACCAGCCACTGCAAAAACATGCCAAATTG
>lcl|hg18_L1PA4_chr4_104848132_104854232
CTCCAAGAAATATGGGACTATGTGAAAAGACCAAATCTACCTCTGATTGGTGTACCTGCA
AGTGACGGGGAGAATGGAACCAAGTTGGAAAACACTCTGCAGGATATTATCCAGGAGAAT
TTCCCCAACCTACCAACGCAGGCCAACATTCAAATTCAGGAAATACAGAGAATGCCACAA
AGATACTCCTCGAGAAGAGCAACTCCAAGACGCATAATCGTCAGATTCACCAAAGTTGAA
ATGAAGGAAAAAATGTTAAGGGCAGCCAGAGAGAAAGGTCGGGTTACCCACAAAGGAAAG
CCCATCAGACTAACAGCGGATCTCTTGGCAGAAACTCTACAGGCCAGAAGAGAGTGGGGG
CCAATATTCAACATTCTTAAAGAAAAGAATTTTCAACCTAGAATTTCATATCCAGCCAAA
CTAAGCTTCATAAGTGAAGGAGAAATAAAATCCTTTACAGACAAGCAAATGCTGAGAGAT
TTTGTCACCACTAGGCCTGCCCTAAAAGAGCTCCTGAAGGAAGCACTAAAAATAGAAAGG
AGCAACTGGTAGCAGCCATTGCAAAAACATGCCAAATTG
>lcl|hg18_L1PA4_chr3_90127815_90133950
CTCCAGGAAATATGGGACTATGTGAAAAGACCAAATCTATGTCTGATCGGTGTACCTGAA
AGTGACGGAGAGAATGGAACCAAGTTGGACAACACTCTACAGGATATTATCCAAGAGAAC
TTCCCCAACCTAGCAAGGCAGGCCAACATTCAAATTCAGGAAATACAGAGAATGCCACAA
AGATACGCCTCCAGAAGAGCAACTCCAAGACACATAATTGTCAGATTCACCAAAGTTGAA
ATGAAGGAAAAAGTGTTAAGGGAAGCCAGAGAGAAAGGTTGGGTTACCCACAAAGGAAAG
CCCATCAGACTAAAAGCTGATTTCTTGGCAGAAACTCTAAAAGCCAGAAGAGACTGAGGG
CCAATATTCAACATTCTTAAGGAAAAGAATTTTCAACCCAGAATTTCATATCCAGCCAAA
CTAAGCTTCAGAACTGAAGGAGAAATAAAATACTTTACAGACAAGCCAATGCTGAGAGAT
TTTGTCAACACCAAGCCTGCCTTAAAAGAGCTCCTGAAGGAAGCACTAAACATTGAAAGG
AATGACCAGTACTAGCCACTGCAAAAACATGCCAAATTG
>lcl|hg18_L1PA4_chr3_89963556_89969715
CTCCAAGAAATATGGGACTATGTGAAAAGACCAAATCTACATCTGACTGGTGTTCCTGAA
AGTGACAGGGAGAATGGAACCGAGTTGGTAAACACTCTGCAGGATATTATCCAGGAGAAC
TTCCCCAATCTAACAAGGCAGGCCAACATTCAAATACAGGAAATACAGAGAACGCCACAA
AGATACGCGTCCAGGAGAGCAACTCCAAGACACATAATTGTCAGATTCTCCAAAGTGGAA
ATGAAGGAAAAAATGTTAAGGGAAGCCAGAGAGAAAGGTCAGGTTACCAACAAAGGGAAG
CCCATCAGACTAACAACTGATCTCACAGCAGAAACTGTACAAGCCAGAAGAGAGTGCGGG
TCAATATTCAACATTCTTAAAGAGAAGAATTTTCAATCCAGAATTTCATATCCAACCAAA
CTAAGCTTCAGAAGTGAAGGAGAAATAAAATACTTTACAGACAACCCAATGCTGAGAGAT
TTTGTCACCACCAGGCCTTCCCTACAAGAGCTCCTGAAGGAAGCACTAAACATGGAAAGG
AAAAACTGGTACCAGCCACTGCAAAAACATGCCAAATTG
>lcl|hg18_L1PA4_chr4_107698695_107704838
CTCCAAGAAATATGGGACTATGTGAAAAGACCAAATCTACATCTGACTGGTGTACCTGAA
AGTGACGGGGAGAATGGAACCAAGTTGGAAAACACTCTGCAGAATACTATCCAGGAGAAC
TTCCCCAATCTAGCAAGGCAGGCCAACATTTAAATTCAGGAAATACAGAGAATGCCACAA
AGATACTCCTCAAGAAGAGCAACTCCAAGACACATAATTGTCAGATTCACCAAAGTTGAA
ATGAAGGAAACAATGTTAAGGGCAGCCAGAGAGAAAGGTTGGGTTACCCACAAAGGGAAG
CCAATCAAACTAACAGCAGATCTCTTGGCAGAAACTCTACAAGCCAGAAGAGAGTGGGGG
CCAATATTCAACATTCTTAAAGAAAAGAATTTTCAACCCAGAATTTCATATCCAGACAAA
CTAAGCTTCATAAGTGAAGGAGAAATAAAATACTTTACAGACAAGCAAATGCTGAGAGAT
TTTGTCACCACCAGGCCTGCCCTACAAGAGCTCCTGAAGGAAGCACTAAACATGGAAAGG
AACAACAGGTACCAGCCGCTGCAAAAACATGCCAAACTG
>lcl|hg18_L1PA4_chr3_61165541_61171669
CTCCAAGAAATATGGGACTATGTGAAAAGACCAAATCTATGTCTGATTGGTGTACCTGAA
AGTGACGGGGAGAATGGAACCAAGTTGGAAAACACTCTGCAGGATATCATTCAGGAGAAC
TTCCCCAATCTAGCAAGGCAGGCCAACATTCAGATTTAGGAAATACAGAGAATGCCAGAA
AGATACTCCTCAAGAAGAGCAACTCCAAGACACTTCATTGTCAGATTCACCAAAGTTGAA
ATGAAGTAAAAAATTTTAAGGGCAGCCAGAGAGAAAGGTCGGGTTACCCACAAAGGGAAG
CCCATCAGACTAACAGCGGATCTCTCGGCAGAAACTCTACAAGCCAGAAGAGAGTGGGGG
CCAATATTCAACATTCTTAAAGGAAAGAATTTTCAACCCAGCATTTCATATCCAGCCAAA
CTAAGCTTCATAAGTGAAGGAGAAATAAAATCCTTTACAGACAAGCAAATGCTGAGAGAT
TTTCTCACCACCAGGCCAGCCCTAAAAGAGCCCCTGAAGGAAGCACTAAACATGGAAAGG
AACAACCAGTACCAGCCACTGCAAAAACATGCCAAATTT
>lcl|hg18_L1PA4_chr3_86170922_86177060
CTCCAAGAAATATGGGACTATGTGAAAAGACCAAATCGACGTCTGATTTGTGTACCTGAA
AGTGATGGGGAGAATGGAACAAAGTTGGAAAACACTCTGCAGGATATTATCCAGGAGAAC
TTCCCCAATCTAGCAAGACAGGCCAACATTCAGATTCAGGAAATACAGAGAACACCACAA
AGATACTCCTCGAGAAGAGCAACTCCAAGACACATAATTGTCAGATTCA-CAAAATTGAA
ATGAAGGAAAAAATGTTAAGGGCAGCCAGAGAGAAAGGTCGGGTTACCCACAAAGTGAAG
CCCATCAGACTAACAGCTGATCTCTTGGCAGAAACTCTACAAGCCAGAAGAGAGTGGGGG
TTAATATTCAACATTCTTAAAGAAAAGAATTTTCAACCCAGAATTTCATATCCAGCCAAA
CTAAGCTTCATAAGTGAAGGAGAAATAAAATACTTTACAGACAAGCAAATGCTGAGAGAT
TTTGTCACCACCAGGCCTGCCCTAAAAGAGCTCCTGAAGGAAACACTAAACGTGGAAAGG
AACAACCGGTACCAGCCACTGCAAAAACATGCCAAATTG
>lcl|hg18_L1PA4_chr3_76346176_76352181
CTCCAAGAAATATGGGACTATGTGAAAAGACCAAATCTATGTCTAATTGGTGTACCTGAA
AGTGATGGGGAGAATGGAACCAAGTTGGAAAACTCTCTTCAGGTTATTATCCAGGAGAAC
TTCCCCAATCTAGCAAGGCAGGCCAACATTCAAATTCAGGAAATACAGAGAATGCCACAA
AGATAATCCTCGAGAAGAACAGCTCCAAGACACATAACTGGCAGATTCACCAAAGTTGAA
ATGAAGGAAAAAATGTTAAGGGCAGCCAGAGAGAAAGGTCAGGTAACCCACAAAGGGAAG
CCCAGCAGACTAACAGCTGATCTCTCAGCAGAAACTCTACAAGCCAGAAGAGAGTGGGGG
TCAATATTCAACATTCTTAAAGGAAAGAATTTTCAACCCAGAATTTCATATCCAGCCAAA
CTAAGCTTCATAAGTGAAGGAGAAATAAAATACTTTACAGACAAGCAAATGCTGAGAGAT
TGTGTCACCACCAGGCCTGCCCTAAAAGAGCTCCTGAAGGAAGCACTAAACATGGAAAGG
AACAACTGGTAAAAGCCACTACAAAAACATGCCAAATTG
>lcl|hg18_L1PA4_chr3_random_325546_331550
CTCCAAGAAATATGGGACTATGTGAAAAGACCAAATCTATGTCTAATTGGTGTACCTGAA
AGTGATGGGGAGAATGGAACCAAGTTGGAAAACTCTCTTCAGGTTATTATCCAGGAGAAC
TTCCCCAATCTAGCAAGGCAGGCCAACATTCAAATTCAGGAAATACAGAGAATGCCACAA
AGATAATCCTCGAGAAGAACAGCTCCAAGACACATAACTGGCAGATTCACCAAAGTTGAA
ATGAAGGAAAAAATGTTAAGGGCAGCCAGAGAGAAAGGTCAGGTAACCCACAAAGGGAAG
CCCAGCAGACTAACAGCTGATCTCTCAGCAGAAACTCTACAAGCCAGAAGAGAGTGGGGG
TCAATATTCAACATTCTTAAAGGAAAGAATTTTCAACCCAGAATTTCATATCCAGCCAAA
CTAAGCTTCATAAGTGAAGGAGAAATAAAATACTTTACAGACAAGCAAATGCTGAGAGAT
TGTGTCACCACCAGGCCTGCCCTAAAAGAGCTCCTGAAGGAAGCACTAAACATGGAAAGG
AACAACTGGTAAAAGCCACTACAAAAACATGCCAAATTG
>lcl|hg18_L1PA4_chr3_35242314_35248434
CTCCAAGAAATATGGGACTATGTGAAAAGACCAAATTTACATCTGACTGGTGCACCTGAA
AGTGATGGGAAGAATGGAACCAAGTTGGAAAACACTCTGCAGGATATTATGCAGGAGAA-
TTCCCCAGTCTAGCAAGGCAGGCCAACATTCAAATTCAGGAAATACAGAGAACATCACAA
AGATACTCCTCGAGAAGAGCAACTCCAAGACACATAATTGTCAGATTCACCAAAGTTGAA
ATGAAGGAAAAAATGTTAAGGGCATCCAGAGAGAAAGGTCAGGTTACCCACAAAGGGAAG
CCCATCAGACTAACAGCAGACCTCTCGGCAGAAACTCTACAAGCCAGAAGAAAGTGGGGG
CCAATATTCAACATTCTTAAAGAAAAGAATTTTCAACCCAGAATTTCATATCCAGCCAAA
CTAAGCTTCATATGTGAAGGAGAAATAAAATACTGTACAGACAAGCAAATGCTGAGAGAT
TCTGTCACCACCAGGCCTGCCCTAAAAGAGCTGCTGAAGGAAGCACTAAACATGGAAAGG
AACAAACTGTACCAGCCACTGCAAAAACATGCCAAATTG
>lcl|hg18_L1PA4_chr4_104738064_104744102
CTCCAAGAAATATGGGACTATGTGAAAAGACCAAATCTACGTCTGATTGGTGTACCTGAA
AGTGACGGGGAGATTGGAACCAAGTTGGAAAACACTCTGCAGGATACTATCTAGGAGAAC
TTCCCCAATCTAGCAAAGCAGGCCAACATTCAAACTCAGGATATACAGAGAACACCACAA
AGATACTCCTCAAGAATAGCAACTAAAAGACACATAATTGTCAGATTCACCAAAGTGGAA
ATGAAGGAAAAAATGTTAAGCGCAGCCAGAGAGAAAGGTCAGGTTACCCACAAAGGGAAG
CCCATCAGACTAACACCTGATCTCTCAGCAGAAACTCTACAAGCCAGAAGAGAGTGGAGA
CCAATATTCAACATTTTTAAAGAAAAGAATTTTCATCCCAGAATTTCATATCCAGCCAAA
CTAAGCTTCATAAGTGAAGGAGAAATAATATCCTCTACAGACAAGCTAATGCTGAGAGAT
TTTGTCACCACCAGGCCTGCCCTAAAAGAGCTCCTGAAGGAAGCACTAAACATGGAAAGG
AACAACCAGTACCAGCCATTGCAAAAACATGCCAAATTG
>lcl|hg18_L1PA4_chr3_79076367_79082512
CTCCAAGAAATATAGGACCATGTGAAAAGACCAAATCTACGTCTGATTGGTGTACCTGAA
AGTGATGGGGAGAATGGAACCAAGTTGGAAAACACTCTGCAGGGTATTATCCAGAAGGAC
TTCCCCAATCTAGCAAGGCAGGCCAACATTCAAATTCAGGAAATACAGAGAACACCACAA
AGATACTCCTCGAGAAGGGCAATTCCAAGACACATAATTGTCAGATTCACCAAAGTTGAA
ATGAAGGAAAAAATGTTAAGGGCAGCCAGGGAGAAAGGTCGGGTTACCCACAAAGGGAAG
CCCACCAGACTAACAGCTAATCTCTTGGCAGAAACTCTACAAGCTAGAGGAGAGTGGGGA
CCAATATTCAACATTCTTAAAGAAAAGAATTTTCAACCCACAATTTCATATCCAGCCAAA
CTAAGCTTCATAAGTGAAGGAGTAATAAAATACTTTACAGACAAGCAAATGCTGAGAGAT
TTTGTCACCACCAGGCCTGCCCTAAAAGAGCTCCTGAAGGAAGCACTAAATGTGGAAAGG
AACAACTGGTAACAGCCACTGCAAAAACATGCCAAATTG
>lcl|hg18_L1PA4_chr3_98743629_98749745
TTCCAAGAAATATGGGACTATGTGAAAAGACGAAATCTACGTCTGATTGGTGTACCTGAA
AGTGATGGGGAGAATGGAACCAAGTTGGAAAACACTCTGCAGGATATTATCCAGGAGAAC
TTCCCAAATATAGCAAGGCAGGCCAACATTCAAATTCAGGAAATACAGAGAACTCCACAA
AGATACTCTTCGAGAAGAGCAACCCCAAGACACATAATTGTCAGATTTACCAAAGTTGAA
ATGAAGGAAAAAATGTTAAGGGCAGCCAGAGAGAAAGGTCGGGTTACCCTCAAAGGGAAG
CCCATCAGACTAACAGCTGATCTCTCTGCAGAAACTCTACAAGCCAGAAGAGAGTGGGGA
CCAATATTCAACATTCTTAAAGAAAAGAATTTTCAACCCAGAATTTCATATCCAGCCAAA
CTAAGCTTCATAAGTGAAGGAGAAATAAAATCCTTTACAGACAAGCAAATGCTGAGAGAT
TTTGTCACCACCAGGCCTGCCCTAAAAGAGCTCCCGAAGGAAGCACTAAACATGGAAAGG
AACAACCAGTACCAGCCAATGCAAAAACATGCCAAATTG
>lcl|hg18_L1PA4_chr3_64436510_64442675
CTCCAAGAAATATGGGACCATGTGAAAAGACCAAATCTATGTCTGATTGGTGTACCTGAA
AGTGATGGGGAGAATGGAACCAAGTTGGAAAACACTCTGCAGGATATTATCCAGGAGAAC
TTCCCCAATCTAGCAAGGCAGGCCAACATTCAAATTCAGGAAATACAGAGAACGCCACAA
AGATACTCCTCGAGAAGAGCAACTCCAAGACACACAATTGTCAGATTGACCAAAGTTGAA
ATGAAGGAAAAAATGTTAAGGGCAGCCAGAGAGAAAGGTCGGGTTACCCACAAAGGTTAG
CCCATCAGACTAACAGCTGATCTCTTGGCAGGAACTCTACAAGCCAGAAGAAAGTGGGGA
CCAATATTCAACATTCTTAAAGAACAGAATTTTCAACCCAGAATTTCATATCCAGCCAAA
CTAAGCTTCATAAGTGAAAGAGAAATAAAATACTTTACAGACAAGCAAATGCTGAGAGAT
TTTGTCACCACCAGGCCTGCCCTAAAAGAGCTCCTGAAGGAAGCACTAAACATGGAAAGG
AACAACTGGTACCAGCCACTGCAAAAACACGCCAAATTG
>lcl|hg18_L1PA4_chr3_189573192_189579343
CTCCAAGAAATATGGGACTATGTGAAAGGACCAAATCTACGTCTGATTGGTGTACCTGAA
AGTGACGGGGAGAATGAAACCAAGTTGGAAAACACTCGGCAGGATATTATCCAGAAGAAC
TTCCCCAATCTAGCAAGGCAGGCCAACATTCAAATTCAGGAAATACAGAGAATGCCACAA
AGATACTCCTCGAGAAGAGCAACTCCAAGACATATATTTGTCAGATTCACCAAAGTTGAA
ATGAAGGAAAAAATGTTAAGGGCAGCCAGAGAGAAAGGTCAGGTTACCCACAAAGGGAAG
CACATCAGACTAACAGCAGATCTCTCGGCAGAAACTCTACAAGCCAGAAGAGAGCGGGGA
CCAATATTCAACATTCTTAAAGAAAAGAATTTTCAACCCAGAATTTCATATCCAGCCAAA
CTAAGCTTCATAAGTGAAGGAGAAATAAAATACTTTACAGACAAGCAAATGCTGAGAGAT
TTTGTCACTACCAGGCCTGCCTTACAAGAGCTCCTGAAGAAAGCACTAAACCTGGAAAGG
AACAACCAGTACCAGCCACTGCAAAAACATGCCAAATTG
>lcl|hg18_L1PA4_chr3_36099241_36105381
CTCCAAGAAATATGGGACTATGTGAAAAGACCAAATCTACATCTGATTGGTGTACCTGAA
AGTGACAGGGAGAATGGAACCAAGTTGGAAAACACTCTGCAGGATATTATCCAGGAGAAC
TTCCCCAATCTAGCATGGCAGGCCAACATTCAGATTCAGGAAATACAGAGAACGCCACAA
AGATACTCCTCTAGAAGAGCAACTCCAAGACACATAATTGTCAGATTCACCAAAGTTGAA
ATGAAGGAAAAAATGTGAAGGGCAGCCAGAGAGAAAGGTCAGGTTACCCACAAAGGGAAG
CCCATCAGAATAACAGCAGATCTCTCAGCAGAAACTCTACAAGCCAGAAGAGAGTGGGGA
CCAATATTCAACATTCTTAAAGAAAAAAATTTTCAACCCAGAATCTCATATCCAGCCAAA
CTAAGCTTCATAAGTGAAGGAGAAATAAAATACTTTACAGACAAGCAAATGCTGAGAGAT
TTTGTCACCACCAGGCCTGCCCTAAAAGAGCTCCTGAAGGAAGCACTAAACATGGAAAGG
AACAACCATTACCAGCCACTGCAAGAACATGTCAAATTG
>lcl|hg18_L1PA4_chr3_198621197_198627325
CGCCAAGAAATATGGGACTATGTGAAAAGACCAAATCTACGTCTGATTGGTGTACCTGAA
AGTGACGGGGAGAATGGAACCAAGTTGGAAAATACCCTGCAGGATATTATCCAGGAGAAC
TTCCCCAATCTAGCAAGGCAGACCAACATTCAGATTCAGGAAATACAGAGAACGCCACAA
AGATACTCCTCGAGAAGAGCAACTCCAAGACACATAATTGTCAGATTCACCAAAGTTGAA
ATGAAGGAAAAAATGTTAAGGGAAGCCAGGGAGAAAGGTTGGGCTACCCACAAAGGGAAG
CCCATCAGACTAACAGCTGATCTCTTGGCAGGAACTCTACAAGCCAGAAGAGAGTGGGGA
CCAATATTCAACATTCTTAAAGAAAAGAATTTTCAACCCAGAATTTCACATCCAGCCAAA
CTAAGCTTCATAAGTGAAGGAGAAATAAAATACTTTACAGACAAGCAAATGCTGAGAGAT
TTTGTCACCACCAGGCCTGCCCTAAAAGAGCTCCTGAAGGAAGCACTAAACATGGAAAGG
AACAACCCATACCAGCCACTGCAAAAACATGCCAAATTG
>lcl|hg18_L1PA4_chr3_51464977_51471128
CTCCAAGAAATATGGGACTATGTGAAAACACCAAATCTACGTCTGATTGGTGTACCTGAA
AGTGACAGGGAGAATGGAACCAAGTTGGAAAACACTCTGCAGGATATTATCCAGGAGAAC
TTCCCCAATCTAGCAAGGCAGGCCAACATTCAAATTAAGGAAATACACAGAACACCACAA
AGATACTCCTCAAGAAGAGCAACTCCAAGACACATAATTGTCAGATTCACCAAAGTTGAA
ATGAAGGAAAAAATGTTAAGGGCAGCCAGAGAGAAAGGTCGGGTTACCCACAAAGGGAAG
CCCATCAGACTAACAGCTGATCTCTCTGCAGAAACTCTACAAGCCAGAAGAGAGTGGGAA
CCAATATTCAACACTCTTAAAGAAAAGAATTTTCAACCCAGAATCTCATATCCAGCCAAA
CTACGCTTCATAAGTGAAGGAGAAATAAAATACTTCACAGACAAGCAAATGCTGAGAGAT
TTTGTCACCACCAGGCCTGCCTTACAAGAGCTCCTGAAGGAAGCACTAAACATGGAAAGA
AACAACCGGTACCAGCCACTGCAAAAACATGCCAAATTG
>lcl|hg18_L1PA4_chr3_63605887_63612052
CTCCAAGAAATATGGGACTATGTGAAAAGACCAAATCTACGTCAGATTGGTGTATCTGAA
AGTCACGGGGAGAATAGAACCAAGTTGGAAAACACTCTTCAGTATATTATCCAGGAGAAT
TTCCCCAATCTAGCAAGGCAGGCTAACATTCAAATTCAGGAAATACAGAAAATGCCACAA
AGATACTCCTCGAGAAGAGCAATTCCAAGACACATAATTGTCAGATTCACCAAAGTTGAA
ATGAAGGAAAAAATGTTAAGGGCAGCCAGAGAGAAAGGTCGGGTTACCCACAAAGGGAAG
CCCATCAGACTAACAGCTGATCTCTTGGAAGAAACTCTACAAGCCAGAAGAGAGTGGGGA
CCAATATTCAACATTCTTAAAGGAAAGAATTTTCAACCCAGAATTTCATATCCAGCCAAA
TTAAGCTTCATAAGTGAAGGAGAAATAAAATCCTTTACAGACAAGCAAATGCTGAGAGAT
TTTGTCACCACCAGGCCTGCCCTAAAAGA-CTCCTGAAGGAAGCACTAAACATGGAAAGG
AACAACCAGTACCAGCCACTACAAAAACATGCCAAATTG
>lcl|hg18_L1PA4_chr3_73500303_73506456
CTCCAAGAAATATGGGACTATGTGAAAAGACCAAATCTACGTCAGATTGGTGTACCTGAA
AGTGACGGGGAGAATGGAACCAAGTTGGAAAACACTCTGCAGGATATTATCCAGGAGAAC
GTCGCCAATCTAGCAAGGCAGACCAACATTCAAATTCAGGAAATACAGAGAATGCCACAA
AGATACTCCTTGACAAGAGCAACTCCAAGACACATAATTGTCAGATTCACCAAAGATGAA
ATGAAGGAAAAAATGTTAAAGGCAGCCAGAGAGAAAGGTCGGGTTACCCACAAAGGGAAG
CCCATCAGACTAACAGCTGATCTCTTGGCAGAAACTCTACAAGCCAGAAGAGAGTGGGGA
CCAATATTCAACATTCTTAAAGAAAAGAATTTTCAACCCAGAATTTCATATCCAGCCAAA
CTAAGCTTCATAAGAGAAGGAGAAATAAAATCCTTTACAGACAAGCAAATGCTGAGAGAT
TTTGTCACCACCAGGCCTGCCTTACAAGAGCTCCTGAAGGAAGCACTAAACATGGAAAGG
AACAACCGGTACCAGCCACTGCAAAAACATGCCAAATTG
>lcl|hg18_L1PA4_chr3_132006164_132012347
CTCCAAGAAATATGGGACTATGTGAAAAGACCAAACCTACGTCTGATTGGTGTACCTGAA
AGTGACAGGGAGAATGGAACCAAGTTGGAAAACACTCTGCAGGATATTATCCAGGAGAAC
TTCCCCAGTCTAGCAAGGCAGGCCAACATTCAAATTCAGGAAATACAGAGAACACCACAA
AGATACTCCTCGAGAAGAGCAACTCCAAGACACGTAATTGTCAGATTCACCAAAGTTGAA
ATGAAGGAAAAAATGTTAAGGGCAGCCAGAGAGAAAGGTCGGGTTACCCATAAAGGGAAG
CCCATCAGACCAACAGCTGATCTCTCGGCAGAAATTCTACAAGCCAGAAGAGAGTGGGGA
CCAATATTCAACATTCTTAAAGAAAAGAATTTTCAACCCAGAATCTCCTATCCAGCCAAA
CTAAGCTTCATAAGTGAAGGAGAAATAAAATCCTTTATGGACAAGCAAATGCTGAGAGAT
TTGGTCACCACCAGGCCTGCCCTAAAAGAACTCCTGAAGGAAGCACTAAACATGGAAAGG
AACAACCAGTACCAGCCACTGCAAAAACATGCCAAATTG
>lcl|hg18_L1PA4_chr3_140766897_140773017
CTCCAAGAAATATGGGACTATATGAAAAGACCAAATCTACGTCTGATTGGTGTGCCTGAA
AGTGACGGGGAGAATGGAACCAACTTGGAAAACACTCTGCAGGATATTATCCAGGAGAAC
TTCCCCAGTCTAGCAAGGCAGGCCAACATTCAAATTCAGGAAATACAGAGAATACCACAA
AGATACTTCTCGAGAAGAGCAACTCCAAGACACATAATTGTCAGATTCACCAAAGTTAAA
ATGAAGGAAAAAATGTTAAGGGCAGCCAGAGAGAAAGGTCGGGTTACCCTCAAAGGGAAG
CCCATCAGACTAACAGCGGACCTCTCGGCAGAAACTCTACAAGCCAGAAGAGAGTGGAGA
CCAATATTCAACATTCTTAAAGAAAAGAATTTTCAACCCAGAATTTCATATCCAGCCAAA
CTAAGCTTCATAAGTGAAGGAGAAATAAAACCCTTTACAGACAAGCAAATGCTGAGAGAT
TTTGTCACCACCAGGCCTGCCCTAAAAGAGCTCCTGAAGGAAGCACTAAACATGGAAAGG
AACAACTGGTACCAGCCACTGCAAAATCATGCCAAATTG
>lcl|hg18_L1PA4_chr3_23103768_23109954
CTCCAAGAAATATGGGACTATGTGAAAAGACCAAATCTATGTCTGATTGGTGTACCTGAA
AGTGATGGGGAGAATGGAACCAAGTTGGAAAACACTCTGCAGGATATTATCCAGGAGAAC
TTCCCCAATCTAGCAAGGCAGGTCAACATTCAAATTCAGGAAATACAGAGAACGCCACAA
AGATACTCCTCAAGAAGAGCAACTCCAAGACACATAATTGTCAGATTCACCAAAGTTGAA
ATGAAGGAAAAAATGTTAAGGGCAGCCAGAGAGAAAGGTCAGGTCACCCAAAAAGGGAAG
CCCATCAGACTAACACCTGATCTCTCGGCAGAAACCCTACAAGCCAGAAGAGAATGGGGA
CCAATATTCAACATTCTTAAAGGAAAGAATTTTCAACCCAGAATTTCATATCCAGCCAAA
CTAAGCTTCATAAGTGAAGGAGAAATAAAATCCTTTACAGACAAGCAAATGCTGAGAGAT
TCTGTCACCAGCAGGCCTGCCCTAAAAGAGCTCCTGAAGGAAGCACCAAACATGGAAAGG
AACAACCAGTAGCAGCCACTGCAAAAATATGCCAAATTG
>lcl|hg18_L1PA4_chr3_36337470_36343589
CTCCAAGAAATAAGGA--TACGTGAAAAGACCAAATCTACATCTGATTGGTGTACCTGAA
AGTGACAGGGAGAATGGAACCAAGTTGGAAAACACTCTGCAGGATATTATCCTGGAGAAC
TTCCCCAATCTAGCAAGGCAGGCCAACATTCAAATTCAGGAAATACAGAGAATGCCACAA
AGATACTCCTTGAGAAGAGCAACTCCAAGACACATAATTGTCAGATTCACCAAAGTTGAA
ATGAAGGAAAAAATGTTAAGGGCAGCCAGAGAGAAAGGTCGGGTTACCCACAAAGGGAAG
CCCATCAGACTAAC-GCTGATATCTCGGCAGAAACTCTACAAGCCAGAAGAGAGTGGGGG
CCAATATTCAACATTCTTAAAGAAAAGAATTTTCAACCCAGAATTTCATATCCAGCCAAA
CTAAGCTTCATAAGTGAAGGAGAAATAAAATACTTTACAGACAAGCAAATGCTGAGAGAT
TTTGTCACCACCAGGCCTGTCCTACAAGACCTCCTGAAGGAAGCATT-AACATGGAAAGG
AAAAACTGGTACCAGCCACTGCAAAAACATGCCAAATTG
>lcl|hg18_L1PA4_chr3_55840695_55846830
CTCCAAGAAATATGGGACTATGTGAAAAGACCAAATCTACGTCTGATTGGTGTACCTGAA
AGTGACGGGGAGAATGGAACCAAGTTGGAAAACACTCTGCAGGATATTATCCAGGAGAAC
TTCCCTAATCTAGCAAGGCAGACCAACATTCAGATTCAGGAAATACAGAGAACACCACAA
AGATACTCCTCGAGAAGAGCAACTCCAAGACACATAATTGTCAGATTCAACAAAGTGGAA
ATGAAGGAAAAAATATTAAGGGCAGCCAGAGAGAAAGGTCGGGTTACCCACAAAGGGAAT
CCCATCAGACTAACAGCGGATCTCTCGGCAGAAACTCTACAAGCCAGAAGAGAGTGGGGG
CCAATATTCAACATTCTTAAAGAAAAGAATTTTCAACCCAGAATTTCATATCCAGCCAAA
CTAAGCTTCAGAAGTGAAGGAGAAATAAACTCCTTTACAGACAAGCAAATGCTGAGAGAT
TTTGTCATCACCAGGCCTGCCCTAAAAGAGCTCCTGAAGGAAGCACTAAACATGGAAAGG
AACAACTGGTACCAACCACTGCAAAATCATGCCAAATTG
>lcl|hg18_L1PA4_chr3_140392177_140398297
CTCCAAGAAATATGGGACTATGTGAAAAGACCAAATTTATGTCTGATTGGTGTACCTGAA
ACTGACGGGGAGAATGGAACCAAATAGGAAAACACTCTGCAAGATATTATCCAGAAGAAC
TTCCCCAATCTAGCAAGGCAGGCCAACATTCAAATTCAGGAAATACAGAGAACGCCACAA
AGATACTCCTTGAGAAGAGCAACTCCAAGACACATAATTGTCAGATTCACCAAACTTGAA
ATGAAGGAAAAAATGTTAAGGGCAGCCAGAGAGAAAGGTCAGGTTACCCACAAAGGGAAG
CCCATAAGACTAACAACGGATCTCTCGGCAGAAACTCTACAAGCCAGAAGAGAGTGGGGG
CCAATATTCAACATTCTTAAAGAAAAGAATTTTCAATCCAGAATTTCATATCCAGCCAAA
CTAAGCGTCATAAGTGAAGGAGAAATAAAATACTTTACACACAAGCAAATGCTGAGAGAT
TTTGTCACCACCAGGCCTGCCCTAAAAGAGCTCCTGAAGGAAGCACTAAACATGGAAAGG
AACAACCGGTACCAGCCACTGCAAAATCATGCCAAATTG
>lcl|hg18_L1PA4_chr3_159079817_159085982
-TCCAAGAAATATGGGACTACGTGAAAAGACCAAATTTACATCTGATTGGTGTACCTGAA
AGTGACAGGGAGAATGGAACCAAGCTGGAAAACACTCTGCAAGATATTATCCAGGAGAAC
TTCCCCAATCTAGCAAGGCAGGCCAACATTCAGATTCAGGAAATACAGAGAATGCCACAA
AGATACTCCTTGAGAAGAGCAACTCCAAGAGGAATAATTGGCAGATTCACCAAAGTTGAA
ATGAAGGAAAAAATGTTAAGGGCAGCCAGAGAGAAAGGTCGGGTTACCCACAAAGGGAAG
CCCATCAGACTAACAGCTGATCTCTTGGCAGAAACTCTACAAGCCAGAAGAGAGTGGGGG
CCAATATTCAACATTCTTAAAGAACAGGATTTTCAACCCAGAATTTCATATCCAGCCAAA
CTAAGCTTCATCAGTGAAGGAGAAATAAAATCCTTTACAGACAAGCAAATGCTGAGAGAT
TTTGTCACCACCAGACCCGCCCTAAAAGAGCTCCTGAAGGAAGCACTAAACATGGAAAGG
AACAGCCAGTACGAGCTACTACAAAAACATGACAAATTG
>lcl|hg18_L1PA4_chr3_41658690_41664845
CTCCAAGAAATATGGGACTATGTGAAAAGACCAAATCTGTATCTGATTGGTGTACCTGAA
AGTGACGGGGAGAACGGAACCAAGTTGGAAAACACTCTTCAGGATATTATCCAGGAGAAC
TTCCCTAATCTAGCAAGGCAGGCCAACATTCAGATTCAGGAAATACAGAGAACGCCACAA
AGATACTCCTTGAGAAGAGCAACTCCAAGACACATAATTGTCAGATTCACCATAGTTGAA
ATGAAGGAAAAAATGTTAAGGGCAGCCATAGAGAAAGGTCGGGTTACCCACAAAGGGAAG
CCCATCAGACTAACAGCGGATCTCTCAGCAGAAACTGTACAAGCCAGAAGAGAGTGGGAG
CCAATATTCAACATTCTTAAAGAAAAGAATTTTCAACCCAGAATCTCATATCCAGCCAAA
CTAAGCTTCATAAGTGAAGGAGAAATAAAACACTTTACAGACAAGCAAATGCTGACAGGT
TTTGTCACCACCAGGCCTGCCCTAAAAGAGCTCCTGAAGGAAGCACTAAACATGGAAAGG
AACAACCAGTACCAGTCGCTGCAAAATCATGCCAAAGTG
>lcl|hg18_L1PA4_chr3_30010413_30016413
CTCCAAGAAATATGGGACTATGTGAAAAGACCAAATCTACATCTGATTGGTGTACCTGAA
AGTGATGGGGAGAATGGAACCAAGTTGGAAAACACTCTGCAGGATATTATCCAGGAGAAC
TTCCCCCATCTAGCAAGGCAGGCCAACGTTCAGATTCAGGAAATACAGAGAACGCCACAA
AGATACTCCTCGAGAAGAGCAACTCCAAGACACATAATTGTCAGATTCACCAAAGTTGAA
ATGAAGGGAAAAATGTTAAGGGCAGCCAGAGAGAAAGGTCGGGTTACCCTCAAAGGGAAG
CCCATCAGACTAACAGCGGATCTCTCAGCAGAAACTCTACAAGCCAGAAGAGAGTGGGGG
CCAATATTCAACATTCTTAAAGAAAAGAATTTTCAATCCAGAATTTCATATCCAGCCAAA
CTAAGCTTCATAAGTGAAGGAGAAATAAAATCCTTTACAAACAAGCAAGTGTTGAGAGAT
TTTGTCACCACCAGGCCTGCCTTACAAGAGCTCCTAAAGGAAGCACTAAACATGGAAAGG
AACAACCGGTACCAGCCACTGCAAAATCATGCCAAAATG
>lcl|hg18_L1PA4_chr3_54294023_54300139
CTCCAAGAAATATGGAACTATGTGAAAAGACCAAATCTACGTCTGAATGGTGTACCTGAT
AGTGATGGGGAGAATGGAACCAAGTTGGAAAACACTCTGCAGGATATTATCCAGGAGAAC
TTCCTCAATCTAGCAAGGCAGGCCAATATTCAGATTCAGGAAATACAGAGAACGCCACAA
AGATATTCCTCGAGAAGAGCAACTCCAAGACACATAATTGTCAGATTCACCAAAGTTGAA
ATGAAGGAAAAAATGTTAAGGGCAGCCAGAGAGAAAGGTCAGGTTACCCACAAAGGGAAG
CGCATCAGACTAAC--CGGATCTCTCGGCAGAAACTCTACAAGCCAGAAGAGAGTGGGGG
CCAATATTCAACATTCTTAAAGAAAAGAATTTTCAACCCAGAATTTCATATCCAGCCAAA
CTAAGCTTCGTAAGTGAAGGAGAAATAAAATACTTTACAGACAAGCAAATGCTGAGAGAT
TCTGTCACCACCAGGCCTGCCCTAAAAGAGCTCCTGAAAGAAGCACTAAACATGGAAAGG
AACAACCAGTACCAGCCACTGCAAAAACATGCCAAATTG
>lcl|hg18_L1PA4_chr4_114565120_114571306
CTCCAAGAAATATGGGACTATGTGAAAAGACCAAATCTACGTCTGATTGGTGTACCTGAA
AGTGATGGGGAGAATGGAACCAAGTTGGAAAACACTCTGCAGGATATTATCCAGGAGAAC
GTCCCCAATCTAGCAAGGCAGGCCAATATTCAGATTCAGGAAATACAGAGAATGCCACAA
AGATACTCCTCAAGAAGAGCAACTCCAAGACACATAATTGTCAGATTCACCAAAGTTGAA
ATGAAGGAAAAAATGTTAAGGGCAGCCAGAGAGAAAGGTCGGGTTACCCACAAAGGGAAG
CCCATCAGACTAACAGCTGATCTCTCGGCAGAAACTCTACAAGCCAGAAAAGAGTGGGGG
CCAATATTCAACATTCTTAAAGAAAAGAATTTTCAACCCAGAATTTCATATCCAGCCAAA
CTAAGCTTCATAAGTGATGGAGAAATAAAATACTTTACAGATAAGCAAATGCTGAGAGAT
TTTGTCATCACCCGGCCTGCGCTGAAAGAGCTCCTGAAGGAAGCACTAAACATGGAAAGG
AACAACCGGTACCAGCCACTGCAAAAACAAGCCAAATTG
>lcl|hg18_L1PA4_chr3_74122554_74128675
CTCTAAGAAATATGGGACTATGTGAAAAGATCAAATCTACGTCTAATTGGTGTACCTGAA
AGTGACGGAGAGAATGGAATCAAGGTGGAAAACACTCTGCAGGATATTATCCAAGAGAAC
TTCCCCAATCTAGCAATGCAAGCCAACATTCAAATTCAGGAAATACAGAGAACACCACAA
AGATACTCTTCAAGAAGAGCAACTCCAAGACACATAATTGTCAGATTCACCAAAGTTGAA
ATGAAGGAAAAAATGTTAAGGGCAGCCAGAGAGAAAGGTCGGGTTACCCACAAAGGGAAG
CCAATCAGACTAACAGCTGATCTCTTGGCAGAAACTCTACAATCCAGAAGAGAGTGGGGG
CCGATATTCAACATTCTTAAAGAAAAGAATTTTCAACCCAGAATTTCATATCCAACCAAA
CTAAGCTTCATAAGCAAAGAAGAAATAAAATACTTTACAGACAAGCAAATGCTGAGAGAT
TTTGTCACCACCAGGCCTGCCCTAAAAGAGCTCCTGAAGGAAGCACTAAACATGGAAAGG
AACAACCGGTACCAGCCACTG-AAAAACATGCCAAATTG
>lcl|hg18_L1PA4_chr3_131361975_131368093
CTCCAAGAAATATGGGACTATGTGAAAAGACCAAATCTACGTCTGATTGGTGTACCTGAA
AGTGACAGGGAGAATGGAACCAAGTTGGAAAACACTCTGCGGGATATTATGCAGGAGAAC
TTCCCCAATCTAGCAAGGCAGGCCAACATTCAAATTCAGGAAATACAGAGAACACCACAA
AGATATTCCTCAAGAAGAGCAACTCCAAGACACATAATTGGCAGATTCACCAAAGTTAAA
ATGAAGGAAAAAATGTTAAGGGCAGCCAGAAAGAAAGGTCAGGTCACCCTCAAAGGGAAG
CCCATCAGACTAACAGCTGATCTCTCAGCAGAAACTCTACAAGCCAGAAGAGAGTGGGGG
CCAATATTCAACATTATTAAAGAAAAAAATTTTCAACTCAGAATTTCAAATCCAGCCAAA
CTAAGCTTCATAAGTAAAGGAGAAATAAAATACTTTACAGACAAGCAAATGCTGAGAGAT
TTTGTCACCACCAGTCCTGCCCTACAAGAGCTCCTGAAGGAAGCACTAAACATTGAAAGC
AACAATCAGTACCAGCCACTGCAAAAACATGCCAAATTG
>lcl|hg18_L1PA4_chr3_87148955_87155072
CTCCAAGCAATATGGGACTATGTAAAAAGACCAAATCTACGTCTGATTGGTGTACCTGAA
AGTGAGGGGGAGAAGGGAACCAAGTTGGAAAACACTCTGCAGGATATTATCCAGGAGAAC
TTCCCCAATCTAGCAAGGC-GGCCAACATTCAAATTCAGGAAATACAGAGAACGCCACAG
AGATACACCTCGAGAAAAGCAACTCCAAGACACATAACTGTCAGATGCACCAACGTTGAA
ATGAAGGAAAAAATGTTAAGGGCAGCCAGAGAGAAAGGTCGGGTTACCCACAAAGGGAAG
CCCATCAGACTAACAGCTGATCTCTTGGCAGAAACTCTACAAGCCAGAAGAGAGTGGGGA
CCAATATTCAACATACTTA----AAAGAATTTTCAACCCAGAATTTTGTATCCAGCCAAA
CTAAGCTTCATAAGTGAAAGAGAAATGAAATACTTTACAAACAAGCAAATGCTGAGAGAT
TTTGTCACCACCAGGCCTGCTCTAAAAGAGCTCCTGAAGGAAGCACTAAACATGGAAAGG
AACAACCGGTACCAGGCACTGCAAAAACATGCCAAATTG
>lcl|hg18_L1PA4_chr3_144592007_144598135
CTCCAAGAAATATGGGACTGTGTGAAAAGACCAAATCTACATCTGATTGGTGTACCTGAA
AGTGATGGGGAGAATGGAATCAAGTTGGAAAACACTCTGCAGGATATTATCCAGGAGAAC
TTCCCCAATCTAGCAAGGCAGGCCAATATTCAAATTCAGGAAACACAGAGAACGCCACAA
ACATACTCCTTGAGAAGAGCAACTCCAAGACACATAATTGTCATATTCACCAAAGTTGAA
ATGAAGGAAGAAATGTTAAGGGCAGCCAGAGAGAAAGGTCGGGTTACCCACAAAGGGAAG
CCCATCAGACTAACAGCTGATGTTTCAGCAGAAACTCTACAAGCCAGAAGACAGTGGGG-
CCAATATTCAACATTCTTAAAGAAAAGAATTTTCAACCCAGAATTTCATATCCAGCCAAA
CTAAGCTTCATAAGTGAAGGAGAAATAAAATCGTTTACAGACAAGCAAAGACTGAGAGAT
TTTGTCACTGCCAGGCTTGCCCTACAAGAGCTCCTGAAGGAAGCACTAAACATGGAAAGG
AACAACTGGTACCAGCCACTGCAAAAACATGCCAAATTG
>lcl|hg18_L1PA4_chr4_107000737_107006866
CTCCAAGAAATATCGGACTATGTGAAAAGACCAAATCTACGTCTGATTGGTGTACCTGAA
AGTGATGGGGAGAATGGAACCAAGTTGGAAAACACTCTGCAGGATATTATCCAGGAGAAC
TTCCCCAATCTAGCAAGGTAGGCCAAAATTCAAACTCAGGAAATACAGAGAATGCCACAA
AGATACTCGTCGAGAAGAGCAACTCAAAGACACATAATTGTCAGATTCACCAAAGTTGAA
ATGAAGGAAAAAATGTTAAGGGCAGCCAGAGAGAAAGGTCGGGTTACCCTCAAAGGGAAG
CCCATCAGACTAACAGCTGATCTCTTGGCAGAAATTCTACCAGCCAGAAGAGAGTGGGGG
CCAATATTCAACATTCTTAAAGAAAAGAATTTTCAACCCAGAATTTCATATCCAGCCAAA
CTAAGCTTCATAAGTGAAAGAGAAATAAAATACTTTACAGACAAGCAAATGCTGAGAGAT
TTTGTCACCACCAGGCCTGCCCTACAAGAGCTCCTGAAGGAAGCACTAAACATGGAAAGG
AACAACTGGTACCAGCCACTGCAAAAACATGCCAAATTG
>lcl|hg18_L1PA4_chr4_100632309_100638455
CTCCAAGAAATATGGGACTATGTGAAAAGATTAAATCTACATCTAATTGGTGTACCTGAA
AGTGATGGGGAGAATGGAACCAAGTTGGAAAACACTCTACAGGATATTACCCAGGAGAAC
TTCCTCAATCTAGCAAGGCAGGCCAACATTCAGATTCAGGAAATACAGAGAATGCCACAT
AGATTCTCCTCGAGAAGAGCAACTCCAAGACACATAATTGTCAGATTCACCAAAGTTGAA
ATGAAGGAAAAAATGTTAAGGGCAGCCAGAGAGAAAGGTCGGGTTACCCACAAAGGGAAG
CCCATCAGACTAAGAGCTGATCTCTCAGCAGAAACTCTACAAGTCAGAAGAGAGTGGGAG
CCAATATTCAACATTCTTAAACAAAAGAATTTTCAACCCAGAATTTCATATCCAGCCAAA
CTAAGCTTCATAAGTGAAGGAGAAATAAAATACTTTACAGACAAGCAAATGTGGAGAGAT
TTTATCACCACCAGGCCTACCTTACAAGAGCTCCTGAAGAAAGCAATAAACATGGAAAGG
AACAACTGGTACCAGCCAGTGCAAAAACATGCCAAATTG
>lcl|hg18_L1PA4_chr3_97061922_97068070
CTCCAAGAAATATGGGACTATGTGAAAAGACCAAATCTACGACTGATTGGTGTACCTGAA
AGCGATGGAGAGAATGGAACCAAGTTGGAAAACACTCTGCAGGATATTATCCAGGAGAAC
TTCCCCAACCTAGCAAGGCAGGCCAACATTCAGATTCAGGAAATACAGAGAATGTCACAA
AGATACTCCTCGAGAAGAGCAATTCCAAGACACATAATTGTCAGATTCACCAAAGTTGAA
ATGAAGGAAAAAATGTTAAGGGCAGCCAGAGAGAAAGGTCGGGTTACCCTCAAAGGGAAA
CCCATCAGACTAAAAGCTGATCTCTCAGTAGAAACTCTACAAGCCAGAAGAGAGTGGGGG
CCAATATTCAACATTCTTAAAGAAAAGAATTTTCAACCCAGAACTTCATATCCAGGCAAA
CTAAGCTTCATAAGTGAAGGAGAAATGAAATCCTTTACAGACAAGCAAAAGCTGAGATAT
TTTGTCACCACCAGGCCTGCCCTAAAAGAGCTCCTGAAGGAAGCCCTAAACATGGAAAGG
AACAACCGCTACCAGCCACTGGAAAAACGTACCAAACTG
>lcl|hg18_L1PA4_chr3_25215951_25222058
CTCCAAGAAATATGGGACTATGTGAAAAGACCAAATCTACATCTGATTGGTGTACCCGAA
AGTGATGGGGAGAATGGAACCAAGTTGGAAAACACTCTGCAGGATATTATCCAGGAGAAC
TTCCCCAACCTAGCAAGGCAGGCCAACATTCAAATTCAGGAAATACACAGAACTCCCCAA
AGATACTCCTCAAGAAGAGCAACTCCAAGACACATAATTGTCAGATTCAT---AATTGAA
ATGAAGGAAAAAATGTTAAGGGCAGACAGAGAGAAAGGTCAGGTTACCCGCAAAGGGAAG
CCCATCAGACTAATAGTAGATTTCTTGACAGAAACTCTACAAGCCAGAAGAGAGTGGGGG
CCAATATTCAACATTCTTAAAGAAAAGAATTTTCAATCCAAAATTTCATATCCAGCCAAA
CTAAGCTTCATAAGTGAAGGGGAAATAAAATCCTTTACAGACAAGCAAATGCTGAGAGAT
TTTGTCACCACCAGGCCTGCCCTACAAGAGCTCCTGAAGGAAGCACTAAACATGGAAAGG
AACAACCAGTACCAGCCACTGCAAAAACATGCCGAATTG
>lcl|hg18_L1PA4_chr4_119544297_119550440
CTCCAAGAAATATAGAACTATGTGAAAAGACCAAATCTACGTCTGATTGGTGTACCTGAA
AGTGACAGGGAGAATGGAATCAAGTTGGAAAACACTCTGCAGGATATTATCCAGGAGAAC
TTCCCCAACCTAGCAAGGCAGGCCAACATTCAAATTCAGGAAATAAAGAGAACGCCACAA
AGATACTCCTCGAGAAGAGCAACTCCAAGACACATAATTGTCAGATTCCCCAAAGTTGAA
ATGAAGGAAAAAATGTTAAGGGCAGCCAGAGAGAAAGGTTGGGTTACCCACAAAGGGAAG
-CCATCAGACTAACAGCTGATCTCTCGGCAGAAACTCTACAAGCCAGAAGAGAGTGGGGG
CCAATATTCAACATTCTTAAAGAAAAGAATTTTCAACCCAGAATTTCATATCCAGCCAAA
CTAAGCTTCATAAGTCAAGGAGAAATAAAATCCTTTACAGACAAGCAAATGCTGAGAGAT
TTTGTCACCACCAGGCCTGCCCTAAAAGAGCTCCTGAAGGAAGCACTAAACATGGAAAGG
AACAATTGGTACCAGCCACTGCAAAAACATGCCAAATTG
>lcl|hg18_L1PA4_chr3_6961742_6967877
CTCCAAGAAATATGGGACTATGTGAAAAGACCAAATCTACGTCTGATTGGTGTACCTGAA
AGTGACAGGGAGAATGGAACCAAGTTGGAAAACACTCTGCAGGATATTATCCAGGAGAAC
TTCCCCAATCTAGCAAGTCAGGCCAACATTCAGATTCAGGAAATACAGAGAATGCCACAA
AGATACTCCTCGAGAAGAGCAACTCCAAGACACATAATTGTCAGATTCACCAAAGTTGAA
ATGAAGGAAAAAATGTTAAGGGCAACCAGAGAGAAAGGTCGGGTTACCCACAAAGAGAAG
CCCATCAGACTAACAGCAGATCTCTCAGCAGAAACTCTACAAGCCAGAAGAGAGTGGGGG
CCAATATTCAATATTCCTAAAGAAAAGAATTTTCAACCCAGAATTTCATATTCAGCCAAA
CTAAGCTTCATAAATGAAGGAAAAATAAAATACTTTACAGACAAGCAAATGCTGAGAGAT
TTTGTCACCACCAGGCCTGCTCTAAAAGAGCTCCTGAAGGAAGCATTAAACATGGAAAGG
AACAACCGGTACCAGCCACTGCAAAAACATGCCAAATTG
>lcl|hg18_L1PA4_chr4_117392519_117398634
CTCCAAGAAACATGGGACTACGTGAAAAGACCAAATCTACATCTGATTGGTGTACCAGAA
AGTGATGGGGAGAATGGAACCAAGTTGGAAAACCCTCTGCAGGATATTATCCAGGAGAAC
TTCCCCAATCTAGCAAGGCAGGCCAACATTCAAATTCAGGAAATACAGAGAACGCCACAA
AGATACTCCTTGAGAAGAGCAACTCCAAGACACATAATTGTCAGATTCACCAAAATTGAA
ATGAAGGAAAAAATGTTAAGGGCACCCAGAGAGAAAGGTCGGGTTACCCACAAAGGGAAG
CCCATCAGTCTAACAATGAATCTCTCGGCAGAAACTCTACAAGCCAGAAGAGAGTGGGGG
CCAATATTCAACATACTT-----AAAGAATTTTCAACCCAGAATTTCATATCAAGCCAAA
CTAAGCTTCGTAAGTGAAGGAGAAATAAAATACTTTACAGACAAGCAAATCCTGAGAGAT
TTTGTCACCACCAGGCCTGCTCTACAAGAGCTCCTGAAGGAAGCACTAAACATGGAAAGG
AACAACTGGTACCAGCCACTACAAAAACATGCCAAATTG
>lcl|hg18_L1PA4_chr3_59315548_59321712
CTCCAAGAAATATGGGACTATGTGAAAAGACCAAATCTACGTCTGATTGGTGTATCTGAA
AATGATGGGGAGAATGGAACCAAGTTGGAAAACACTCTGCAGGATATTACACAGGAGAAC
TTCCCCAATCAAGCAAGGCAGGCCAACATTCAAATTCAGGAAATACAGAGAACACCACAA
AGATACTCCTCCAGAAGAGCAACTCCAAGACACATAATTGTCAGATTCACCAAAGTTGAA
ATGAAGGAAAAAATGTTAAGGGCAGCCAGAGAGAAAGGTCGGGTTACCCACAAAGGGAAG
CCCATCAGACTAACAGCGGATCTCTCAGCAGAAACTCTACAAGCCAGAAGAGAATGGGAG
CCAATATTCAACATTCTTAAAGAAAAGAATTTTCAACCCAGAATTTCATATCCAGCCAAA
ATAAGCTTCATAAGTGAAGGAGAAATAAAATCCTTTACAGACAAGCAAATGCTGAGAGAT
TTTGTCACCACCAGGCCTGCCCTAAAAGAGCTCCTGAAGAAAGCACTAAACATGGAAAGG
AACAACCAGAACCAGCCACTGCAAAAACATGCCAAATTG
>lcl|hg18_L1PA4_chr3_158885689_158891802
CTCCAAGAAATATGGGACTATGTGAAAAGACAAAATCTATGTCTGATTTGTGTACCTGAA
AGTGATGGGGAGAATGGAACCAAGTTGGAAAACACTCTGCAGGATATTATCCAGGAGAAC
TTCCCCACCCTAGAAAGGCAGGCCAACATTCAAATTCAGGAAATACAGAGAGTGCCACAG
AGATATTCCTCGAGAAGAGCAACTCAAAGACTCATAATTGTCAGATTCACCAAAGTTGAA
ATGAAGGAAAAAATGTTAAGGGCAGCCAGAGAGAAAGGTCAGGTTACGCACAAAGGGAAG
CCCATCAGACTAACAGCTGATCTCTTGGCAGAAACTCTACAAGCCAGAAGAGAGTGGGGG
CCAATAGTCAACATTCTTAAAGAAAAGAATTTTCAACCCAGAATTTCATATCCAGCCAAA
CTAAGCTTCATAAGTGAAGGACAAATAAAATCCTTTACAGACAAGCAAATGCTGAGAGAT
TTTGTCACCACCAGGCCTGCCTTAAAAGAGCTCCTGAAGGAAGCACTAAACATGGAAAGG
AACAACCAGTACCAGCCACTGCAAAAACATGCCAAATTG
>lcl|hg18_L1PA4_chr3_41840679_41846800
CTCCAAGAAATACGGGACTATGTGAAAAGGCCAAATCTACGTCTGATTGGTGTACCTGAA
AGTGACAGGGAGAATGGAACCAAGCTGGAAAACACTCTGCAGGATATTATCCAGGAGAAT
TTCCCCAATCTAGCAAGGCAGGCCAACATTCAAATTCAGGAAATACAGAGAACGCCACAA
AAATGCTTCTCAAGAAGAGCAACTCCAAGACACATAATTGTCAGATTCATGAAAGTTGAA
ATGAAGAACAAAATGTTAAGGGCAGCCAGAGAGAAAGGTCGGGTTACCCACAAAGGGAAG
CCCATCAGACTAACAGCGGATCTCTTCGCAAAAACTCTACAAGCCAGAAGAGAGTGGGGA
CCAATATTCAACATTCTTAAAGAAAAGAATTTTCAACCCAGAATTTCATATCCAGCCAAA
CTAAGCTTCGTAAGTGAAGGAGAAATAAAATACTTTACAGACAAACAAATTTTGACAGAT
TTTGACACCACCAGGCCTGCCCTACAAGAGCTCCTGAAGGAAGCACTAAACATGGAAA-G
ACCAACCAGTACCAGCCACTGCAAAAACATGCCAAATTG
>lcl|hg18_L1PA4_chr3_87224091_87230231
CTCCAAGAAATATGGGACTACGTGAAAAGACCAAATCTACATCTAATTGGTGTACCTGAA
AGTGACGAAGAGAATGGAATCAAGTTGGAAAACACTCTAAAGGATATTATCCAGGAGAAC
TTCCCCAATCTGGCAAGGCAGGCCAACATTCAAATTCAGGAAATACAGAGAACGCCACAA
AGATACTCCCTGAGAACAGCAACTCCAAGACACATAATTGTCAGATTCACCAAAGTTGAA
ATGAAGGAAAAAATGTTAAGGGCAGCCAGAGAGAAAGGTCGGGTTACCCACAAAGGGAAG
CCCATCAGACTAACAGCTGATCTCTCGGCAGAAACTCTACAAGTCAGAAGAGAGTGGGGA
CCAATATTCAACATTCGTAAAGAAAAGAATTTTTAACCCAGAATTTCATATCCAGCCAAA
CTAAGCTTCATAAGTGAAGGAGAAATAAAATCCTTTACAGACAAGCAAATGCTGAGAGAT
TTTGTCACCACCAGGCCTGCCCTACAAGAGCTCCTGAAGGAAGCACTAAACATGGAAAAG
AACAACCAGTACCAGCCACTGCAAAAACATGCCAAATTG
>lcl|hg18_L1PA4_chr4_111034905_111041043
CTCCAAGAAATATGGGACTATGTGAAAAGACCAAATCTACGTCTGATTGGTGTACCTGAA
AGTGACGGGGAGAATGGAACCAAGTTGAAAAACACTCTGCAGGATATTTTCCAGGAGAAC
TTCCCCAATCTAGCAAGGCAGGCCAACATTCAGATTCAGGAAATACAGAGAACGCCACAA
AGATACTCCTTGAGAAGAGCAACTCCAAGACACATAATTGTTAGATTCACCAAAGTTGAA
ATGAAGGAAAAAATGTTAAGGGCAGCCAGAGAGAAAGATTGGGTTACCCACAAAGGGAAG
CCCATCAGACTAACAGCTGATCTCTCAGCAGAAACTCTACAAGCCAGAAGAGAGTGGGGG
CCAATATTCAACATTCTTAAAGAAAAGAATTTTCAACCCAGAATTTCATATCAAGACAAA
ATAAGCTTCATAGGTGAAGGAAAAATAAAATCCTTTACAGACAAGCAAATGCTGAGAGAT
TTTGTCACCACCAGGCCTTCCCTAAAAGAGCTCCTGAAGGAAGCACTAAACATGGAAAGG
AACAACTGATACCAGCCACTGCAAAAACATGCCAAATTG
>lcl|hg18_L1PA4_chr3_68942060_68948166
CTCCAAGAAATATGGGACTATGTGAAAAGACCAAATCTATGTCTGATTGGTGTATCTGAA
AGTGACGGGGAGAATGGAACCAAGTTGGAAAACATTCTGCAGGATATTACGCAGGAGAAC
TTTCCCAATCTACCAAGGCAGGCCAACATTCAAATTCAGGAAATACAGAGAACACCACAA
AGATACTCCTTGAGAAGAGCAACTCCAAGACACACAATTGTCAGATTCACCAAAGTTGAA
ATGAAGGAAAAAATGTTAAGGGCAGCCAGAGAGAAAGGTCGGGTTACCCACAAAGGGAAG
CCCATCAGACTAACAGCGGATCTCTCAGCAGAAACTCTACAAGCCAGAAGAGAGTGGGGG
CCAATATTCAACATTCTTAAAGAAAAGAATTTTCAACCCAGAATTTCATATCCAGCCAAA
CTAAGCTTCATAAGTGAAGAAGAAATGAAATCCTTTACAGATAAGCAAATGCTGAGAGAT
TCTGTCACCACCAGGCCTGTGCTAAAAGAGCTCCTGAAAGAAGCACTAAACATGGAAAGG
GACAACAGGTACCAGCTACTGCAAAAACATGCCAACTTG
>lcl|hg18_L1PA4_chr3_34110583_34116713
CTCCAAGAAATATGGCACTATGTGAAAAGACCAAATCTACATCTGACTGGTGTACCTGAA
AGTGACAGGGAGAATGGAACTAAGTTGGAAAACACTCTGCAGGATATTATCCAGGAGAAC
TTCCCCAATCTAGCAAGGCAGGCCAACATTCAAATTCAGGAAATACAGAGAATGCCACAA
AGATACTCCTCGAGAAGAGCAACTCCAAGACACATAATTTTCAGATTCACCAAAGTTGAA
ATGAAGGAAAAAATGTTAAGGGCAGCCAGAGAGAAAGGTTGGGTTACCCACAAAGGGAAG
CCCATCAGACTATCAGCTGATCTCTCAGCAGAAACTCTGCAAGCCAGAAGAGAGTGGGGT
CCAATATTCAACATTCTTAAAGAAAAGAATTTTCAAGCCAGAATTCCATGTCCAGCCAAA
TGAAGCTTCATAAGTGAAGGAGAAATAAAATACTTTACAGACAAGCAAATGCTGAGAGAT
TTTGTCACCACTAGGCTTCCCCTACAAGAGCTCCTGAAGGAAGCACTAAACATGGAAAGG
AACAACTGGCACCCACCACTGCAAAAACATGCCAAATTG
>lcl|hg18_L1PA4_chr3_1698362_1704478
CTCCAAGAAATATGGGACTATGTGAAAAGACCAAATTTATGTCTGATTGGTGTACCTGAA
AGTGACGGGGAGAATGGAACCAAGTTGGAAAACACTCTGCAGGATATTACCCAGGAGAAC
TTCCCCAATCTAGCAAGGCAGGCCAACATTCAAATTCAGGAAATACAGAGAACGCCACAA
AGATACTCCTCAAGAAGAGCAAGTCCAAGACACATAATTGTCAGATTTACCAAAGTTGAA
ATGAAGGAAAAAATGTTAAGGGCAGACACAGAGAAAGGTCCGGTTACCCGCAAAGGAAAG
CCCAACAGACTAACAGCTGATCTCTCGGCAGAAACTCTACAAGCCAGAAGAGAGAGGAGG
CCAATATTCAACATTCTTAAAGAAAAGAATTTTCAACCCAGAATTTCATATCCAGCCAAA
CTAAGCTTCATAAGTGAAGGAGAAATAAAATCCTTTACAGACAAGCAAATGCTGAGAGAT
TTTGTCACCACCAGGCCTGCCCTACAAGAGCTCCTGAAGGAAGCACTAAACATGGAAAGG
AACAACCAGTACCAGCCACTGCAAAAACATGCCAAACTG
>lcl|hg18_L1PA4_chr3_148141152_148147272
CTCCAAGAAATATGGGACTATGTGAAAAGACCAAATCTACATCTGACTGGTGTACCTGAA
AGTGACGGGGAGAATGAAACCAAGTTGGAAAACACTCTGCAGGATATTATCCAGGAGAGC
TTTCCCAATCTAGTAAGGCAGGCCAACATTCAAATTCAGGAAATACAGAGAACACCAAAA
AGATACTCCTTGAGAAGAGCAACTCCAAGACACATAATTGTCAGATTCACCAAAGTTGAA
ATGAAAGAAAAAATGTTAAGGGCAGTCAGAGAGAAAGGTCAGGTTACTCACAAAGGGAAG
CCCATCAGACTAACAGCTGATCACTCCGCAGAAGCTCTACAAGCCAGAAGAGAGTGGAGG
CCAATATTCAACATTCTTAAAGAAAAGAATTTTCAGCCCAGAATTTCCTATCCAGCCAAA
CTAAGCTTCATAAGTGAAGGAGAAATGAAATACTTTACAGACAAGCAAATGCTGAGACAT
ATTGTCACCACCAGGCCTGCCCTAAAAGAGCTCCTGAAGGAAGCACTCAACATGGAAAGG
AACAACCAGTACCAGCCACTGCAAAAACATGCCAAATTG
>lcl|hg18_L1PA4_chr3_82009965_82016119
CTCCAAGAAATATGGGACTATGTGAAAAGACCAAATCTACATCTGATTGGTGTACCTGAA
AGTGACAGGGAGAATGGAACCAAGTTGGAAAACACTCTGCAGGATATTATCCAGGAGAAC
TTCTCCAATCTAGCAAGGCAGGCCAATATTCAAATTCAGGAAATACAGAGAATGCCGTAA
AGACACTCCCTGAGAAAAGCAACTCCAAGACACGTAATTATCATATTCACCAAAGTTGAA
ATGAAGGAAAAAATGTTAAGGGCAGCCATAGAGAAAGGTCGGGTTACCCACAAAGGGAAG
CCCATCAGAGTAACAGCTGATCTCTTGGCAGAAACTCTGCAAGCCAGAAGAGAGTAGGGG
CCAATATTCAACATTCTTAAAGAAAATAATTTTCAACTCAGAATTTCACGTCCAGCCAAA
CTAAGCTTCATAAGTGAAGGAGAAATAAAATACTTTACAGACAAGCAAATGCTGAGAGAT
TTTGTCACCACCAGGCCTGCTCTAAAAGAGCTCCTGAAGGAAGTACTAAACATGGAAAGG
AACAACCAGTACCAGCCATTGCAAAAACATGCCAAATTG
>lcl|hg18_L1PA4_chr4_112235249_112241381
CTCCAAGAAATATGGCACTATGTGAAAAGACCAAATCTACGTCTGATTGGTGTACCTGAA
AGTGACGGGGAGAATGGAACCAAGTTGGAAAACGCTCTGCAGGATATTATCCAGGAGAAC
TTCCCCAGTCTAGCAAAGCAGGCCAACATTCAAATTCAGGAAATACAGAGAACGCCACAA
AGATACTCCTCGAGAAGAGCAACTCCAAGACACATAATTGTCAGATTCACCAAAGTTGAA
ATGAAGGAAAAAATGTTAAGGGCAGCCAGAGAGAAAGGTCGGGTTACCCACAAAGGGAAG
CCCATCAGACTAACAGCTGATCTCTCGGCAGAAACTCTACAAGCCAGAAGAGAGTGGGGG
CCAATATTCAACATTCTTAAAGAAAAGAATTTTCAACCCAGAATTTCATATCCAGCCAAA
CTAAGCTTCATAAGTGAAGGAGAAATAAAATCCTTTACAGACAAGCAAATGCAGAGAGAT
TTTGTCACCACCAGGCCTGCCCTAAAAGAGCTCCTGAAGGAAGCACTCAACATGGAGAGG
AACAACCGGTACCAGCCACTACAAAATCATGCCCAATTG
>lcl|hg18_L1PA4_chr3_55218200_55224337
CTCCAAGAAATATGGCACTATGTGAAAAGAGCCAATCTACGTCTGATTGGTGTACCTGAA
AGTGATGGGGAGAATGGAACCAAGTTGGAAAACACTCTGCAGGATATTATCCAGGAGAAC
TTCCCCAATCTAGCAAGGCAGGTAAACATTCACATTCAGGAAATACAGAGAACACCACAA
AGATACTCCTCGAGAAGAGCAACTCCAAGACACATAATTGTTAGATTCCCCAAAGTTAAA
ATGAAGGAAAAAATGTTAAGGGCAGCCAGAGAGAAAGGTCGGGTTACCCTCAAAGGGAAG
CCCATCAGACTAACAGCTGAGCTCTCTGCAGAAACTCTACAAGACAGAAGAGAGTGGGGG
CCAATATTCAACATTCTTATAGAAAAGAATTTTCAACCCAGAATTTCATATCCAGCCAAA
CTAAGCTTCAGAAGTGAAGGAGAAATAAAATCCTTTACAGACAAGCAAATGCTGAGAGAT
TTTGTCACCACCAGGCCTGCCTTACAAGAGCTCCTGAGGGAAGCACTAAACATGGAAAGG
AACAACCGGTACCAGCCACTGCAAAAACATGCCAAATTG
>lcl|hg18_L1PA4_chr3_40010549_40016673
CTCCAAGAAATATGGGACTATGTGAAAAGACCAAATCTACGTCTGATTGGTGTACTTGAA
AGTGACGGGGAGAATGGAACCAAGTTGGAAAACACTCTGCAGGATATTATACAGAAGAAC
TTCCCCAATCTAGCAAGGCAGGCCAACATTCAAATTCAGGAAATACAATGAATGACGCAA
AGATACTCCTCGAGAAGAGCAACTCCAAGACACATAATTGTCAGATTCACCAAAGTTGAA
ATGAAGGAAAAAATGTTAAGGGCAGCCAGAGAGAAAGGTCGGGTTACCCACAAAGGGAAG
CCCATCAGACTAACAGCTGATCTCTTCGCAGAAACTCTACAAGCCAGAAGAGAGTGGGGG
CCAATATTCAACATTCTTA----AAAGAATTTTCAACCCAGAATTTCCTATCCAGCCAAA
CTAAGCTTCATAAGTGAAGGAGAAATAAAATCCTTTACAGACAAGCAAATGCTGAGAGAT
TCTGTCACCACCAGGCCTGCCATACAAGAGCTCCTGAAGGAAGCACTAAACATGGAAAAG
AACAACCGGTACCAGCCACTGCAAAAACATGCCAAATTG
>lcl|hg18_L1PA4_chr4_107543074_107549199
CTCCAAGAAATATGGGACTATGTGAAAAGACCAAATCTACGTCTGATTGGTGTACCTGAA
AGTGACGGGGAGAATGGAATCAAGTGGGAAAACACTCTGCAGGATATTATCCAGGAGAAC
TTCCCCAATCTAGCAAGGCAGGACAACATTTAAATTCAGGAAATACAGAGAATGCCACAA
AGATACTCCTCAAGAAGAGCAACTCC-AGACACATAATTGTCAGATTCATCAAAGTTGAA
ATGAAGGAAAAAATGTTAAGGGCA----GAGAGAAAGGTCGGGGTACCCACAAAGGGATG
CCCATCAGACTAACAGCTGATCTCTCAGTAGAAACTCTACAAGCCAGAAGAGAGTGGGGG
CCAATTTTCAACATTCTTAAAGAAAAGAATTTTCAACCCAGAATTTCATATCCAGCCAAA
CTAAGCTTCATAAGTGAAGGAGAAATAAAATACTTTACAGACAAGCAAATGCTGAGAGAT
TTTGTCACCACCAGGCCTGCCCTACAAGAGCTCCTGAAGGAAGCACTAAACGTGGAAACG
AACACCCAATACGAGCCACTGCAAAAACATGCCAAATTC
>lcl|hg18_L1PA4_chr3_43695451_43701590
CTCCAAGAAATATGGGACTATGTGAAAAGACCAAATCTACGTCTGATTGCTGTACCTGAA
AGTGACGGGAAGAATGGAACCAAGTTGGAAAACACTCGGCAGGATATTATCCAGGAGAAC
TTCCCCAGTCTAGCAAGGCAGGCCAATATTCAAATTCAGGAAATACAGAGACCACCACAA
AGATACTCCTCGAGAAGAGCAACTCCAAGACACATATTTGTCACATTCACCAAAGTCGAA
ATGAAGGAAAAAATGTTAAGGGCAGCCAGAGAGAAAGGTCGGGTTACCCACAAAGGGAAG
CCCATCAGATTAACAGCTGATCTCTTGGCAGAAACTCTACAAGCCAGAAGAGAGTGGGGG
CCAATATTCAACATTCTTA----AAAGAATTTTCAACCCAATATTTCATATCCAGCCAAA
CTAAGCTTCATAAGTGAAGGACAAATAAAATCCTTTACAGACAAGCAAATGCTGAGAGAT
TTTGTCACCACCAGGCCTGCCCTAAAAGAGCTCCTGAAGGAAGCACTAAACATGGAAAGG
AACAACTGGTACCAGCCGCTGCAAAAACATGCCAAATTG
>lcl|hg18_L1PA4_chr3_15408019_15414125
CTCTAAGAAATATGGGACTCTGGGAAAAGACCAAATCTACGTTTGATTGGTGTACCTGCA
AGTGACGGGGAGAATGGAACCAAGTTGGAAAACACTCTGCAGGATATTATCCAGGAGAAC
TTCCCCAATCTAGCAAGGCAGGCCAACATTCAAATTCAGGAAATACAGAGAACACCACAA
AGATACTCCTCGAGAAGAGCAACTCCAAGACACATAATTGTCAGATTCACCAAAGTTGAA
ATGAAGGAAAAAATGTTAAGGGCAGCCAGAGAGAAAGATCGGATTACTCACAAAGGGAAG
CCCATCAGACTAACAGCTGATCTCTCAGCAGAAACTCTACAAGCCAGAAGAGAGTGGGGG
CCAATATTCAACATTCTTAAAGAAAAGAATTTTCAACCCAGAATTTCATATCCAGCCAAA
CTAAACTTCATAAGTGAAGGAGAAATAAAAT-----ACAGACAAGCAAATGCTGAGAGAT
TTTGTCACCACCAGGCCTGCCCTAAAAGAACTCCTGAAGGAAGCACTAAACATGGAAAGG
AACAACCGGTACCAGCCACTGCAAAAACATGCCAAATTG
>lcl|hg18_L1PA4_chr3_167817934_167824063
CTCCAAGAAATATGGGACTATGTGAAAAGACCAAATCTACATCTGATTGGTGTACCTGAA
AGTGACGGGAAGAATGGAACCAAGTTGGAAAACACTCTGCAGGATATTATCCAGGAGAAC
TTCCCCAATCTAGCAAGGCAGACCAACGTTCAAATTCAGGAAATACAGAGAATGCCACAA
AGATATTCCTCGAGGAGAGCAACTCCAAGACACATAATTGTCAGATTCATGAAAGTTGAA
ATGAAGGAAAAAATGTTAAGGGCAGCCAGAGAGAAAGGTCGGGTTACCCACAAAGGGAAG
CCCATCAGACTAACAGCTGATCTCTTGGCAGAAACCCTACAAGCCATAAGAGAGTGGGGG
CCAATATTCAACATGCTTAAAGAAAAGAATTTTCAACCCAGAATTTCATATCCAGCCAAG
CTAAGCTTCATAAGTGAAGGAGAAATAAAATCCTTTACAGACAAGCAAATGCTGAGAGAT
TTTGTCACCACCAGGCCTGCCCTAAAAGAGCTCCTGAAGGAAGAACTAAACATGGAAAGG
AAAAACTGCTACCAGCCACTGCAAAAACATGCCAAATTG
>lcl|hg18_L1PA4_chr3_32026950_32033102
CTCCAAGAAATATGGGACTATGTGAAAAGACCGAATCTACATCTGATTGGTGTACCTGAA
AGTGACGGGGAGAATGCAACAAAGTTGGAAAACACTCTGCAGGATATTATCCAGGAAAAC
TTCCCCAATCTAGCAAGGCAGGCCAACATTCAAATTCAGGAAATACAGAGAATGCCACAA
AGATACTCCTTGGGAAGAGCAACTCCAAGACACATAATTGTCAGATTCACCAAAGTTGAA
ACAAAGGAAAAAATGTTAAAGGCAGCCAGAGAGAAAGGTCGGGTTA-CCACAAAGGGAAG
CCCATCAGACTAACAGCTGATCTCTCGGCAGAAACTCTACAAGCCAGAAGAGAGTGGGGG
CCAATATTCAACATTCTTAAAGAAAAGAATTTTCAACCCAGAATTTCATATCCAGCCAAA
CTAAGCTTCATAAGTGAAGGAGAAATAAAATACTTTACAGACAAGCAAATGTTGAGACAT
TTTGTCACCACCAGGCCTGCCCTACAAGAGCTCCTGAAGGAAGCACTAAACATGGAAAGG
AACAACCAGTATCAGCCACTGCAAAAACATGCCAAATTG
>lcl|hg18_L1PA4_chr3_74288804_74294954
CTCCAAGAAATATGGGACTATATGAAAAGACCAAATCTACATCTGATTGGTGTACCAAAA
AGTAACGGGGAGAATGGAACCAAGTTGGAAAACACTCTGCAGGATATTATCCAGGAGAAC
TTCCCCAATCTAGCAAGGCAGGCCAACATTCAAATTCAGGGAATACAGAGAATGCCACAA
AGATACTCCTCGAGAATAGCAACTCCAAGACACATAATTGTCAGATTCTTCAAAGTTGAA
ATGATGGAAAAAATGTTAAGGGCAGCCAGAGAGAAAGGTTGGGTTACCCACAAAGGGAAG
CCCATCAGACTAACAGCTGATCTCTCAGCAGAAACTCTACAAGCCAGAAGAGAGTGGGGA
TCAATATTCAACATTCTTAAAGAAAAGAATTTTCAACCCAGAATTTCATATCCAGCCAAA
CTAAGCTTCATAAGTGAAGGAGAAATAAAATCCTTTACAGACAAGCAAATGCTGAGAGAT
TTTGTCATCACCAGGCCTGCCCTAAAAGAGCTCCTGAAGGGAGCACTAAACATGGAAAGG
AACAACCAGTACCAGCCACTGCAAAAACATGCCAAATTG
>lcl|hg18_L1PA4_chr3_138862116_138868251
CTCCAAGAAATATGGGACTATGTGAAAAGACCAAACCTACGTTTGATTGTTGTACCTGAA
AGTGATGGGGAGAATGGAACCAAGTTGGAAAACACTCTGCAGGATATTATCCAGGAGAAC
TTCCCCAATCTAGCAAGGCAGACCAATATTCACATTCAGGAAATACAGAGAATGCCACAA
AGATACTCCTCGAGAAGAGCAACTCCAAGACACATAATTGTCAGATTCACCAAAGTTGAA
ATGAAGGGAAAAATGTTAAGGGCAGCCAGAGAGAAAGGTCGGGTTACCCACAAAGGGAAG
GCCATCGGATTAACAGCTCATCTCTCAGCAGAAACTCTATAAGCCAGAAGAGAGTGGGGG
CCAATATTCAACCTTCTTAAAGAAAAGAATTTTTAATCTAGAATTTCATATCCAGCCAAA
CTAAACTTCAGAAGTGAAGGAGAAATAAAATCCTTTACAGACAAGCAAATGCTGAGAGAT
TTTGTCATCACCAGGCCTGCCCTAAAAGAGCTCCTGAAGGAAGCACTAAACATGGAAAGG
AACAACTGGTACCAGCCACTGCAAAAGCATGCCAAATTG
>lcl|hg18_L1PA4_chr3_152709969_152716109
CTCCAAGAAATATGGGACTATGTGAAAAGACCAAATCTACGTCTAATTGGTGTACCTGAA
AGTGATGCGGAGAATGGAACCCAGTTGGAAAACACTCTTCAGGATATTATCCAGGAGAAC
TTCCCCAATCTAGCAAGGCAGGCCAACATTCAAATTCAGGAAATACAGAGAACGCCACAA
AGATACTCCTCGAGAAGAGCAACTCCAAGACACATAATTGTCAGATTCACCAAAGTTGAA
ATGAAGGAAAAAATGTTAAGGGCAGCCAGAGAGAAAGGTCGGGTTACCCACAAAGGGAAG
CCCATCAGATCAAGTGCTGATCTCTTGGCAGAAACTCTACAAGCCAGAAGAGAGTGGGGG
CCAATATTCAACATTCTTAAAGAAAAGAATTTCCAACCCAGAATTTCACATCCAGCCAAA
ATAAGCTTCATAAGTGAAGGAGAAATAAAATACTTCACAGGCAAGCAAATGCTGAGAGAT
TTTGTCACTATCAGGCCTGCCCTAAAAGAGCTCCTGAAGGAAGCACTAAACATGGAAAGG
AGCAACTGGTACCAGCCACTGCAAAAACATGCCAAATTG
>lcl|hg18_L1PA4_chr4_109576026_109582194
CTCCAAGATATATGGGACTATGTGAAAAGACCAAATCTACGTCTCATTGGTGTACCTGAA
AGTGACGGGGAGAATGGAACCAAATTGGAAAACACTCTGCAGGATATTATCCAGGGGAAC
TCCCCCAATCTAGCAAGGCAGGCCAACATTCAGATTCAGGAAATACAGAGAATGCCACAA
AAATACTCCTCGAGAAGAGCAACTCCAAGACACTTAATTGTCAGATTCACCAAAGTTGAA
ATGAAGGAAAAAATGTTAAGGGCAGCCAGAGAGAAAGGTCGGGTTACCCACAAAGGGAAG
CCCATCAGACTAACAGCAGATCTCTTGGCAGAAACTCTACAAGCCAGAAGAGAGTGGGGG
CCAATATTCAACATTCTTAAAGAAAAGAATTTTTAACCCAGAATTTCATATCCAGCCAAA
CTAAGCTTCATAAGTGAAGGAGAAATAAAATACTTTACAGACAAGCAAATGCTGAGAGAT
TTTGTCACCACCAGGCCTGCCCTAAAAGAGCTCCTGAAGGAAGCACTAAACATGGAAAGG
AACAACCAGTACCAGCCACTGCAAAAACATGCCAAATTG
>lcl|hg18_L1PA4_chr3_15923758_15929889
CTCCAAGAAATATGGGACTATGTGAAAAGACCATATCTACATCTAACTGGTGTACCTGAA
AGTGACGGGGAGAATGGAACCAAGTTGGAAAACACTCTGCAGGATATTATCCAGGTGAAC
TTCCCCAATCTAGCAAGGCAGGCCAACATTCAAATTCAGGAAATACAGAGAATGCCACAA
AGATACTCCTTGAGAAGAGAAACTCCAAGACACATAATTGTCAGATTCACCAAAGTTGAA
ATGAAGGAAAAAATGTTAAGGACAGCCAGAGAGAAAGGTGAGGTTAACCACAAAAGGAAG
CCCATCAGACTAACAGCTGATCTCTTGGCAGAAACTCTACAAGCCAGAAGAGAGTGGGGG
CCAATATTCAACATTCTTAAAG-AAAGAATTTTCAACCCAGAATTTCATATCCAGCCAAA
CTAAGCTTCATAAGTGAGGCAGAAATAAAATCCTTTACAGACAAGCAAATGCTGAGAGAT
TTTGTCACCACCAGGCCTGCCCTAAAAGAGCTCCTGAAGGAAGCACTAAACATGGAAAGG
AACAACCAGTACCAGCCACTGCAAAAACATGCCAAATTG
>lcl|hg18_L1PA4_chr3_160691606_160697744
CTCCAAGAAATATGGGACTATTTGAAAAGACCAAAACTACGTCTAATTGCTGTACCTGAA
AGTGATGGGGAGAATGGAACCAAGTTGGAAAACACTCTGCAGGATATTATCCAGGAGAAC
TTCCCCAACCTAGCAAGGCAGGCCAACATTAAAATTCAGGAAATACAGAGAATGCCACAA
AGATACTCCTTGAGAAGAGCAACTCCAAGACACATAATTGTCAGATTCACCAAAGTTGAA
ATGAAGGAAAAAATGTTAAGGGCAGCCAGAGAGAAAGGTCGGGTTACCCACAAAGGGAAG
CCCATCAGACTAACAGCTGATCTCTCAGCAGAAACTCTACAAGCCAGAAGAGATGGGGGA
CCAATAGTCAATATTTTTAAAGAAAAGAAGTTTCAACCCAGAATTTCATATCCAGCCAAA
CTAAGCTTCATAAGTGAAGGAGAAATAAAATACTTTACAGACAAGCAAATGCTGAGTGAT
TTTGTCACCACCAGGCCTGCCCTAAAAGAGCTCCTGAAGGAAGTACTAAACGTGGAAAGG
AACAACAAGTACCAGCCACTGCAAAAACATGCCAAATTG
>lcl|hg18_L1PA4_chr3_8938637_8944751
CTCCAAGAAATATGGCACTATATGAAAAGACCAAATCTACGTCTCACTGGTGTACCTGAA
AGTGACGGGGAGAATGGAACCAAGTTGGAAAACACTCTGCAGGATATTATCCAGGAGAAC
TTCCCCAGTCTAGCAAGGCAGCCCAACATTCACATTCAGGAAATACAGAGAACGCCACAG
AGATACTCCTCGAGAAGAGCAACTCCAAGACACATAATTGACAGATTCACCAAAGTTGAA
ATGAAGGAAAAAACGTTAAGGGCAGCCAGAGAGAAAGGTCGGGTTACCCACAAAGGGAAG
CCCATCAGACTAACAGCTGATCTCCTGGCAGAAACTTTACAAGCCAGAAGAAAGTGGGGG
CCAATATTCAGCATTCTTAAAGAAAAGAATTTTCAACCCAGAATTTCATATCCAGCCAAA
CTAAGCTTCGTAAGTGAAGGAGAAATAAAATACTTTACAGACAAGCAAATGCTGGGAGAT
TCTGTTACCACCAGGCCTGCCCTAAAAGAGCTCCTGAAGGAAGCACTAAACGTGGAAAGG
AACAACCAGTACCAGCCACTGCAAAAACATGCCAAATTG
>lcl|hg18_L1PA4_chr3_174646547_174652685
CTCCAAGAAATACGGGACTATGTGAAAAGACCAAAACTACGTCTGATTGTTGTACCTGAA
AGTGACGGGGAGAATGGAACCAAGTTGGAAAACATTCTGCAGGATATTATCCAGGAGAAC
TTCCCCAATATAGCAATGCAGGCCAACATTCACATTCAGGAAATACAGAGAATGCCACAA
AGATACTCCTCAAGAAGAGCAACTCCAAGACACATAATTGTCAGATTCACCAAAGTTGAA
ATGAAGGAAAAAATGTTAAGGGCAGCCCGAGAGAAAGGTCGGGTTACCCACAAAGGGAAG
CCCATCAGACTAACAGCTGATCTCTCAGCAGAAACTCTACAAGCCAGAAGAGAGTGGGGG
CCAATA-TCAACGTTCTTAAAGAAAAGAATTTTCAACCCAGAATTTCATATCCAGCCAAA
CTAAGCTTCATAAGTGAAGGAGAAATAAAATACTTTACAGACAAGCAAATGCTGAGAGAT
TTTGTCACCACCAGGCCTGCCCTAAAAGAGCTCCTGAAGGAAGCACTAAACATGGAAAGG
AACAACCAGTACCAGCCACTGCAAAAACATGCCAAATTG
>lcl|hg18_L1PA4_chr3_149547750_149553885
CTCCAAGAAATATGGGATTATGTGAAAAGACTAAATCTACATCTAATTGATGTACCTGAA
AGTGACGGGGAGAATGGAACCAAGTTGGAAAACACTCTGCAGGATATTATCCAGGAGAAC
TTCCCCAATCTAGCAAGACAGGCCAACATTCAAATTCAGGAAATACAGAGAATGCCACAA
AGATACTCCTCGAGAAGAGCAACTCCAAGACACATAATTGTCAGATTCACCAAAGTTGAA
ATGAAGGAAAAAATGTTAAGGGCA-CCAGAGAGAAAGGTCGGGTTACCCACAAAGGGAAG
CCCATCAGACTAACAGCTGATCTCTTGGCAGAAACTCTACAAGCCAGAAGAGAGTGGGGG
CCAATATTCAAGATTCTTAAAGAAAAGAATTTTCAACCCAGAATTTCATATCCAGCCAAA
CTAAGCTTCATAAGTGAAGGAGAAGTGAAATCCTTTACAGACAAGCAAATGCTGAGAGAT
TTTGTCACCACCAGGCCTGCCCTAAAAGAGCTCCTGAAGGAAACACTAAACATGGAAAGG
AACAACTGGTACCAGCCACTGCAAAAACATGCCAAAATG
>lcl|hg18_L1PA4_chr4_111462381_111468558
CTCCAAGAAATATGGGACTATGTGAAAAGAACAAATCTACATCTGATTGGTGTACCTGAA
AGTGATGGGGAGAGTGGAACCAAGTTGGAAAACACTCTGCAGGATATTATCCAGGAGAAC
TTCCCCAATCTAGCAAGGCAGGCCAACATTCAAATTCAGGAAATACAGAGAACACCACAA
A-ATACTCCTCGAGAAGAGCAACTCCAAGACACATAATTGTCAGATTCACCAAAGTTGAA
ATGAAGGAAAAAATGTTAAGGGCAGCCAGAGAGAAAGGTTGGGTTACCCACAAAGGGAAG
CCCATCAGACTAACAGCTGATCTCTCGGCAGAAACTCTACAAGCCAGAAGAGAGTGGGGG
CCAATATTCAATATTCTTAGAGAAAAGAATTTTCAACCCAGAATTTCATATCCAGCCAAA
CTAAGCTTCATAAGTGAAGGAGAAATAAAATACTTTACAGACAAGCAAATGCTGAGAGAT
TTTGTCACCACCAGGCCTGCCCTAAAAGAGCTCCTGAAGGAAGCACTAAACATGGAAAGG
AACAACCAGTACCAGCCACTGCAAAATCATGCCAAAATG
>lcl|hg18_L1PA4_chr3_142336896_142343011
CTCCGAGAAATATGGGACTATGTGAAAAGACCAAATCTACATCTAATTGGTGTACCTGAA
AGTGACTGGGAGAATGGAACCAAGTTGGAAAACACTCTGCAGGATATTATCCAGGAGAAC
TTCCCCAATCTAGCAAGGCAGGCCAACATTCGAATTCAGGAAAT--AGAGAACGCCACAA
AGATACTCCTCAAGAAGAGCAACTCCAAGACACATAATTGTCAGATTCACCAAAGTTGAA
ATGAAGGAAAAAGTGTTAAGGGCAGCCTGAGTGAAAGGTGGGGTTACCCACAAAGGGAAG
CCCATCAGACTAACAGCTGATCTCTCGGCAGAAACTCCACAAGCCAGAAGAGAGTGGGGG
CCAATATTCAACATTCTTAAAGAAAAGAATTTTCAACCCAGAATTTCATATCCAGCCAAA
CTAAGCTTCATAAGTGAAGGAGAAATAAAATACTTCACAGACAAGCAAATGCTGAGAGAT
TTTGTTACCACCAGGCCTGCCCTAAAAGAGCTCCTGAAGGAAGCACTAAACATGGAAAGG
AACAACTGGTACCAGCCACTGCAAAAACATGCCAAGTTG
>lcl|hg18_L1PA4_chr3_177906014_177912192
CTCCAAGAAATATGGGACTATGTGAAAAGACCAAATCTACGTCTAATTGGTGTACCTGAA
AGTGATGGGGAGAATGGAACCAAGTTGGAAAACACTCTGCAGGATATTATCCAGGAGAAC
TTCCCCAACCTAGCAAGGCAGGCAAACATTCAAATTCAGGAAATACAGAGAACACCACAA
AGATACTCCTTGAGAAGAGCAACTCCAAGACACATAATTGTCAGATTCACCAAAGTTGAA
ATGAAGGAAAAAATGTTAAGGGCAGCCAGAGAGAAAGGTCAGGTTACCCACAAAGGGAAG
CCCATCAGACTAGCTGTTGATCTCTTGGCAGAAACTCTACAAGCCAGAAGAGAATGGGGG
CCAATACTCAACATTCTTAAAGAAAAGAATTTTCAACCCAGAATTTCATATCCACCCAAA
CTAAGCTTCATAAGAGAATGAGAAATAAAATACTTCACAGACAAGCAAATGCTGAGAGAT
TTTGTCACCACCAGGCCTGCCCTGAAAGAGCTCCTGAAGGAAGCACTAAACATGGAAAGG
AACAACCGGTACCAGCCACTGCAAAAACATGCCAAATTG
>lcl|hg18_L1PA4_chr3_134375241_134381363
CTCCAAGAAATATGGGACTATGTGAACAGACCAAATTTACGTCTGATTGGTGTACCTGAA
AGTGACGGGGAGAATGGAACCAAGTTGGAAAACACTCTGCAGGATATTATCCAGGAGAAC
TTCCCCAACCTAGCAAGGCAGGCCAACATTCAATTTCAGGAAATACAGAGAATACCACAA
AGATACTCCTCAACAAAAGCATCTCCAAGACACATAATTGTCAGATTC----AAGTTGAA
ATGAGGGAAAAAATGTTGAGGGCAGCCAGAGAGAAAGGTCGGGTTACCCACAAAGGGAAG
CCCATCAGACTAACAGCAGATCTCTTGGCAGAAACTCTACAAGCCAGAAGAGAGTGGGGG
CCAATATTCAACATTCTTAAAGAAAAGAATTTTCAACCCAGAATTTCATATCCAGCCAAA
CTAAGCTTCATAAGTGAAGGAGAAATAAAATACTTTACAGACAAGCAAATGCTGAGAGAT
TTTGTCACCACCAGGCCTGCCCTAAAAGAGCTCCTGAAGGAAGCACTAAACATGGAAAGG
AGCAACTGGTACCAGCCACTGCAAAAACATGCCAAATTG
>lcl|hg18_L1PA4_chr3_77342435_77348564
CTCCAAGAAATATGGGACTATGTGAAAAGACCAAATCTATGTTTAATTGGTGTACCTGAA
AGTGACGGGGAGAATGGAACCAAGTTGGAAAACACTCTGCAGGATATTATCCAGGAGAAC
TTCCCCAACCCAGCAAGGCAGGCCAACATTCAAATTCAGGAAATACAGAGAACGCCACAA
AGATACTCCTTGAGAAGAGCAACTCCAAGACACATAATTGTCAGATTCACCAAAGTTGAA
ATGAAGGAAAAAATGTTAAGGGCAGCCAGAGAGAAAGGTCGGGTTACCCACAAAGGGAAG
CCCATCAGACTAACAGCTGATCTCTCGGCAGACACTCTACAAGCCAGAAGAGAGTGGGGG
CCAATATTCAACATTCTTAAAGAAAAGAATTTTCAACCCAGACTTTCATATCCAGCCAAA
CTAAGCTTCATAAGTGAAGGAGGAATAAAATACTTTACAGACGAGCAAATGCTGAGAGAT
TTTGTCACCACCAGGCCTGCCCTAAAAGAGCTCCTGAAGGAAGCACTAAACATGGAAAGG
AATAACTGGTACCAGCCACTGCAAAAACATGCCAAATTG
>lcl|hg18_L1PA4_chr4_111217206_111223360
CTCCAAGAAATACGGGACTATGTGAAAAGACCAAATCTACATCTGATTGGTGTACCTGAA
AGTGACAGGGAGAATGGAACCAAGTTGGAAAACACTCTGCAGGATATTATCCAGGAGAAC
TTCCCAAATCTAGCAAGGCAGGACAACATTCATATTCAGGAAATACAGAGAACGCCACAA
AGATACTCCTCAAGAAGAGCAACTCCAAGACACATAATTGTCAGATTCACCAAAGTTGAC
ATGAAGGAAAAAATGTTAAGGGCAGCCAGAGAGAAAGGTTGGGTTATCCACGAAGGGAAG
CCCATGAGACTAACAGCTGACCTCTTGGCAGAAACTCTACAAGCCAGAAGAGAGTGGGGG
CCAATATTCAACATTCTTAAAGAAAAGAATTTTCAACCCAGAATTTCATATCCAGCCAAA
CTAAGCTTCATAAGTGAAGGAGAAATAAAATACTTTACAGACAAGCAAATGCTGAGAGAT
TTTGTCACCATCAGGCCTGCCCTAAAAGAGCTCCTGAAGGAAGCACTAAACATGGAAAGG
AACAACCAGTACCAGCCACTGCAAAAACATGCCAAATTG
>lcl|hg18_L1PA4_chr3_18016193_18022314
CTCCAAGAAATATGGGACTATGTGAAAAGAACAAATCTACATCTGATTGGTGTACCTGAA
AGTGACGGGGAGAATGGAACCAAGTTGGAAAACACTCTGCAGGATATTATCCAGGAGAAC
TTCCCCAACCTAGCAAGGCAGGCCAACATTCAAATTCAGGAAATACAGAGAATGCCACAA
AGATATTCCTCGAGAAGAGCAACTCCAAGACACATAATTTTCAGATTCACCAAAGTTGAA
ATG-AGGAAAAAATGTTAAGGGCAGCCAGAGAAAAAGGTCAGTTTACCCTCAAAGGGAAG
CCCATCAGACTAACAGCTGATCTCTCGGCAGAAACTCTACAAGCCAGAAGAGAGTGGGGG
CCAATATTCAACATTCTTAAAGAAAAGAATTTTCAACCCAGAATTTCATATCCAGCCAAA
CTAAGCTTCATAAGTGAAGGAGAAATAAAATACTTTACAGACAAGCAAATGCTGAGAGAG
TTTGTCACCACCAGGCCTGCCCTAAAAGAGCTTCTGGAGGAAGCACTAAACTTGGAAAGG
AACAACCAGTACCAGCCACTGCAAAAACATGCCAAATTG
>lcl|hg18_L1PA4_chr4_113715896_113722074
CTCCAAGAAATATGGGACTATGTGAAAAGACCAAATCTACGTCTGATTGGTGTACCTGAA
AGTGACAGGGAGAATGGAACCAAGTTGGAAAACACTCTGCAGGATATTATCCAGGAAAAC
TTCCCCAATCTAGCAAGGCAGGCCAACATTCAAATTCAGGAAATACAGAGAATGCCACAA
ACATACTCCTCAAGAACAGCAACTCCAACACACATAATCGTCAGATTCACCAAAGTTGAA
ATGAAGGAAAAAATGTTAAGGGCGGCCAAAGAGAAAGGTCGAGTTACCCACAAAGGGAAG
CCCATTAGACTAACAGCTGATCTCTCAGCAGAAACTGTACAAGCCAGAAGAAAGTGGGGG
CCAATATTCAACATTCTTAAAGAAAAGAATTTTCAACCCAGAATTTCATATCCAGTCAAA
CTAAGCTTCATAAGTGAAGGAGAAATAAAATCCTTTACAGACAAGCAAATGCTGAGAGAT
TTTGTCACCACCAGGCCTGCCCTAAAAGAGCTCCTGAAGGAAGCGCTAAACATGGAAAGG
AATAACTGGTACCAGCCACTGCAAAAACATGCCAAATTG
>lcl|hg18_L1PA4_chr3_55397808_55403897
CACCAAGAAATATGGGACTATGTGAAAAGACCAAATCTACGTCTAATCGGTGTACCTGAA
AGTGACAAGGAGAATGGAACCAAGTTGGAAAACACTCTGCAGGATATTATCCAGGAGAAC
TTCCCCAATCTAGCAAGGCAGGCCAACATTCACATTCAGGAAATACAGAGAACGCCACAA
AGATACTCCTCGAGAAGAGCAACTCCAAGACACATAATTGTCACATTCACCAAAGTTGAA
ATGAAGGAAAAAATATTAAGGGCAGCCAGAGACAAAGGTCGGGTTACCCACAAAGGGAAG
CCCATCAGACTAACAGCTGATCTCTTGGCAGAAACTCTACAAGAGAGAAGAGAGTGGGGG
CCAATATTCAACATTCTTAAAGAAAAGAATTTTCAA-CCAGAATTTCATATCC--CCAAA
CTAAGCTTCAGAAGTGAAGGAGAAATAAAATACTTTACAGACAAGCAAATGTTGAGAGAT
TCTGTCATCACCAGGCCTGCCCTAAAAGGGCTCGTGAAGGAAGCACTAAACATGGAAAGG
AACAACCGGTACCAGCCACTGCAAAAACATGCCAAAGTG
>lcl|hg18_L1PA4_chr3_144822163_144828312
CTCCAAGAAATATGGGACTATGTGAAAAGACCAAATCTACGTCTGACTGGTGTACCTGAA
AGTGATGGGGAGAATGGAACCAAGTTGGAAAACACTCTGCAGGATATTATCCAGGAGAAC
TTCCCCAATCTAGCAAGGCAGGCCAACATTCAAATTCAGGAAATACAGAGAACGCCACAA
AGATACTCCTCGAGAAGAGTAACTCCAAGACACATAATTGTCAGATTCACCAAAGTTGAA
ATGAAGGAAAAAATGTTAAGGGCAGCCAGAGAGAAAGGTCGGGTTACCCACAAAGGGAAG
CCCATCAGACTAACAGCTGATCTCTCGGCAGAAACTCTACAAGCCAGAAGAGAGTGGGGG
CCAATATTCAACATTGTTAAGGAAAAGAATTTTCAACCCAGAATTTCATATCCAGCCAAA
CTAAGCTTCATAAGTGAAGGAGAAATAAAATACTTTACAGACAAGAAAATGCTGAGAGAT
TTTGTCACCACCAGGCCTGCCCTAAAAGAGCTCCTGAAAGAAGCACTAAACATGGAAAGG
AACAACTGCTACCAGCCATTGCAAAAACATGCCAAATTG
>lcl|hg18_L1PA4_chr3_58719300_58725435
CTCCAAGAAATATGGGACTATGTGAAAAGACCAAATCTACGTCTGATTGGTGTACCTGAA
AGTGATGGGGAGAATGGAACCAAGTTGGAAAACACTCTGCAGGATATTATCCAGGAGAAC
TTCCCCAATCTAGCAAGGCAGGCCAACATTCAGATTCAGGAAATACAGAGAACGCCACAA
AGATACTCCTCCAGAAGAGCAACTCCAAGACACATCATTGTCAGATTCACCAAAGTTGAA
ATGAAGGAAAAAATGTTAAGGGCAGCCAGAGAGAAAGGTCAGGTTAGCCACAAAGGGAAG
CCCATCAGACTAACAGCTGATTTCTCCGCAGAAACTCTACAAGCCAGAAGAGAGTGGGGG
CCAATATTCAACATTATTAAAGAAAATAATTTTCAACCCAGAATTTCATATCCAGCCAAA
CTAAGCTTCATAAGTGAAGGAGAAATAAAATCCTTTACAGACAAGCAAATGCTGAGAGAT
TTTGTCACCACCAGGTCTGCCCTAAAAGAGCTCCTGAAGGAAGCACTAAACATGGAAAGG
AACAACCAGTACCAGCCACGGCAAAAACATGACAAATTG
>lcl|hg18_L1PA4_chr3_34444233_34450381
CTCCAAGAAATATGGGAATATGTGAAAAGACCAAATCTACATCTGATTGGTACACCTGAA
AGTGACGAGGAAAATGGAACCAAGTTGGAAAACACTCTGCAGGATATTATCCAGGAGAAC
TTCCCCAATCTAGCAAGGCAGGCCAACATTCAAATTCAGGAAATACAGAGAATGCCACGA
AGATAATCCTCGAGAAGAGCAACTCCAAGACACATGATTTTCAGATTCACCAAAGTTGAA
ATGAAGAAAAAAATGTTAAGGGCAGCCAGAGAGAAAGGTCGGGTTACCCACAAAGGGAAG
CCCATCAGACTAACAGCGGATCTCTCGGCAGAAACTCTACAAACCAGAAGAGAGTGAGGA
CCAATATTCAACATTCTTAAAGAAAAGAATTTTCAACCCAGAATTTCATATCCAGCCAAA
CTAAGCTTCATAAGTGAAGGAGAAATAAAATCCTTTACAGACAAGCAAATGCTGAGAGAT
TTTGTCACCACCAGGCCTGCCCTAAAAGAGCTCCTGAAGGAAGCAGCAAACATGGAAAGG
AACAACCGGTACCAGCCACTGCAAAAACATGCCAAATTT
>lcl|hg18_L1PA4_chr3_37629458_37635597
CTCCAAGAAATATGGGACTATGTGAAAAGACCAAATCTACGTCTGATTGGTGTACCTGAA
AGTGACGGGGAAAATGGAACCAAGTTGGAAAACACTCTGCAGGATATTATCCAGGAGAAC
TTCCCCAGTCTAGCAAGGCAGGCCAACATTCAAATTCAGGAAATACAGAGAATGCCACAA
AGATACTCCTCGAGAAGAGCAACTCTAAGACACATAATTGTCAGATTCACCAAAGCTGAA
ATGAAGGAAAAAATGTTAAGGGCAGCCAGAGAGAAAGGTCGGGTTACCCACAAAGGGAAG
CCCATCAGACTAACAGTGGATCTCTCAGCAGAAACCCTACAAGCCAGATGGGAGTGGGGG
CCAATATTCAACATTCTTAAAGAAAAGAATTTGCAACCCAGAATTTCATATCCAGCCAAA
CTAAGCTTCATAAGTGAAGGAGAAATAAAATCCTTTACAGACAAGCAAATGCTGAGAGAT
TTTGTCACCACCAGGCCTGCCCTAAAAGAGCTCCTGAAGGAAGCACTAAACATGGAAAGG
AACAACCATTACCAGCCACTGCAAAAACATGCCAAATTG
>lcl|hg18_L1PA4_chr3_14086599_14092747
CTCCAAGAAATATGGGACTATGTGAAAAGACCAAATCTACGTCTGATTGGTGTACCTGAA
AGTGACGGGGAAAATGGAACCAAGTTGGAAAACACTCTGCAGGATGTTATCTAGGAGAAC
TTCCCCAATCTAGTAAGGCAGGCCAACATTCAAATTCAGGAAATACAGAGAATGCCACAA
AGATACTCCTCGAGAAGAGCAACTCTAAGATACATAATTGTCAGATTCACCAAAGTTGAA
ATGAAGGAAAAAATGTTAAGGGCAGCCAGAGAGAAAGGTCGGGTTACCCACAAAGGGAAG
CCCATCAGACTAACAGCTGATCTCTCAGCAGAAACTCTACAAGCCAGAAGAGAGTGGGGG
CCAATATTCAACATTCTTAAAGAAAATAATTTTCAACCCAGAGTTTCATATCCAGCCAAA
CTAAGCTTCATAAGTGAAGGAGAAATAAAATCCTTTACAGACAAGCAAATGCTGAGAGAT
TTTGTCACCACCAGGCCTGCCCTAAAAGAACTCCTGAAGGAAGCACTAAACATGGAAAGG
AACAACCAGTACCAGCCACTGCAAAAACATGCCAAATTG
>lcl|hg18_L1PA4_chr4_103514910_103521079
CTCCAAGAAATATGGGACTATGTGAAAAGACCAAATCTATGTCTGATTGGTGTACCTGAA
AGTGACTGGGAGAATGGAACCAAGTTGGAAAACACTCTGCAGGATATTATCCAGGAGAAC
TTCTCCAATCTAGCAAGGCAGGCCAACATTCAAATTCAGGAAATACAGAGAACGCCACAA
AGATACTCCTTGAGAAGAGCAACCCCAAGACACATAATTGTCAGATTCACCAAAGTTGAA
ATGAAGGAAAAAATGTTAAGGGCAGCCGGAGAGAAAGGTCAGGTTACCCACAAAGGGAAG
CCCATCAGACTAACAGCTGATCTCTTGGCAGAAACTTTACAAGCCAGAAGAGAGTGGGGG
CCAATATTCAACATTCTTAAAGAAAAAAATTTTCAACCCAGAATTTCATATCCTGCCAAA
CTAAGCTTCATAAGTGAAGGAGAAATAAAATCCTTTACAGACAAGCAAATGCTGAGAGAT
TTTGTCACCACCAGGCCTGCCCTAAAAGAGCTCCTGAAGGAAGCACTAAACATGGAAAGG
AACAACTGGTACCAGCCACTGCAAAAACATGCCAAATTG
>lcl|hg18_L1PA4_chr3_56954201_56960358
CTCCAAGAAATATGGGAGTATGTGAAAAGACCAATTCTACGTCTGGTTGGTGTACCTGAA
AGTGATGGGGAGAATGGAACCAAGTTGAAAAACACTCTGCAGGATATTATCCAGGAGAAC
TTCCCCAATCTAGCAAGGCAGGCCAACATTCAAATTCAGGAAACACAGACAATGTCACAA
AGATACTCCTCGAGAAGAGCAACTCCAAGACACATAATTGTAAGATTCACCAAAGTTGAA
ATGAAGGAAAAAATGTTAAGGGCAGCCAGAGAGAAAGGTCAGGTTACCCACAAAGGGAAG
CCCATCAGACTAACAGCTGATCTCTCCTCAGAAACTCTACAAGCCAGAAGAGAGTGGGGG
CCAATATTCGACATTCTTAAAGAAAAGAATTTCCAACCCAGAATTTCATATCCAGCCAAA
CTAAGCTTCAGAAGTGAAGGAGAAATAAAATCCTTAACAGACAAGCAAATGCTGAGAGAT
TTTGTCACCACCAGGCCTGCCCTAAAACAGCTCCTGAAGGAAGCACTAAATATGGAAAGG
AACAACCAGTACCAGCCACTGCAAAAACATGCCAAATTG
>lcl|hg18_L1PA4_chr3_57437706_57443851
CTCCAAGAAATATGGGACTATGTGAAAAGACCATATCTACGTCTGATTGGTGTACCTGAA
AGTGACGGGGAGAATGGAACCAAGTTGGAAAACACTCTGCAGGATATTATCCAGGAGAAC
TTCCCCAACCTAGCAAGGCAGGCCAACATTCAAATTCAGGAAATACACAGAATTCCACCA
AGATACTCCTCGAGAAGAGCAACTCCAAGAAACGTAATTGTCAGATTCACCAAAGTTGAA
ATGAAGGAAAAAATGTTAAGGGCAGCCAGAGAGAAAGGTTGGGTTACCAACAAAGGGAAG
CCCATCAGACTAACAGCTGAGCTCTTGGCAGAAACTCTATAAGCCAGAAGAGAGTGGGGG
CCAATATTCAACATTCTTACAGAAAAGAATTTTCAACCCAGAATTTCATATCCAGCCAAA
CTAAGCTTCATAAGTGAAGGAGAAATAAAATACTTTACAGACAAGCAAATGCTGAGAGAT
TTTGTCACCACCAGGCCTGCCCTAAAAGAGCTCCTGAAGGAAGCGCTAAACATGGAAAGG
AACAATCAGTACCAGCCACTGCAAAAACGTGCCAAATTG
>lcl|hg18_L1PA4_chr4_62857574_62863696
CTCCGAGAAATATGGGACTATGTGAAAAGACCAAATCTATGTCTGATTGGTGTACCTGAA
AGTGATGGGGAGAATGGAACCAAGTTGGAAAACACTCTGAAGGATATTATTCAGGAGAAC
TTCCCCAACCTAGAAAGTCAGGCCAACATTCAAATTCAGGAAATACAGAGAATGCCACAA
AGATACTCCTTGAGAAGAGCAACTCCAAGACACATAATTGTCAGATTCACCAAAGTTGAA
ATGAAGGAAAAAATGTTAAGGGCAGCCAGAGAGAAAGGTTGGGTTACCCACAGAGGGAAG
CCCATCAGACTAACAGCTGATCTCTTGGCAGAAACTCTACAAGCCAGAAGAGAGTGGGGG
CCAACATTCAACATTCTTAAAGAAAAGAATTTTCAACCCAGAACTTCATATCCAGCCAAA
CTAAGCTTTATAAGTGAAGGAGAAATAAAATCCTTTACAGACAAGCAAATGCTGAGAGAT
TTTGTCACCACCAGGCCTGCCCTAAAAGAGCTCCTGAAGGAAGCACTAAACATGGAAAGG
AACAACCAGTACCAGCCACTGTAAAAACATGCCAAATTG
>lcl|hg18_L1PA4_chr4_69090769_69096896
CTCCAAGAAATATGGGACTATGTGAAAAGACCAAATCTACATCTGATTGGTGTACCTGAA
AGTGACGGGGAGAATGGAAACAAGTTGGAAAACACTCTGCAGGTTATCATCCAGGAGAGC
TTCCCCAATCTAGCAAGGCAGGCTGACATTCAAATTCAAGACATACAGAGAATGCCATAA
AGATACTCCTCAAGAAGAGCAACTCCAAGACACATAATTGTTAGATTCACCAAAGTTGAA
ATGAAGGAAAAAATGTTAAGTGCAGCAAGAGAGAAAGGTCAGGTTACCCACAAAGGGAAG
CCCATCAGACTAACAGCTGATCTCTTGGCAGAAACTCTACAAGCCAGAAGAGAGTGGGGG
CCAATATTCAACATTCTTAAAGAAAAGAATCTTCAACCCAGAATTTCATATCCAGCCAAA
CTAAGCTTCATAAGTGAAGGAGAAATAAAATAATTTACAGACAAGCAAATGCTGAGAGAT
TTTGTCACCACCAGGCCTGCCCTAAAAGAGCTCCTGAAGGAAGCACTAAACATGGAAAGG
AACAACTGGTACCAGCCACTGCAAAAACATGCCAAATGA
>lcl|hg18_L1PA4_chr4_63881915_63888036
CTCCAAGAAATAAGGGACTATGTGAAAAGACCAAATCTACATCCGACTGGCATACTTGAA
AGTGATGGGGAGAATAAAACCAAGTTGGAAAACACTTTGCAGGATATTATCCAGGAGAAC
TCCCCCAATCTAGCAAGGCAGGCCAACATTCAAATTCAGGAAATACAGAGAATGCCACAA
AGATATTCCTTGAGAAGAGCAACTCCAAGACACATAATTATAAGATTCACCAAAGCTGAA
ATGAAGGAAAACATGTTAAAGGCAGCCAGAGAGAAAGGTAGGGTTACCCACAAAGGGAAA
CCCATCAGACTAACAGCTGATCTCCTGGCAGAAACTCTACAAGCCAGAAGAGAGTGGGGG
CCAATATTCAACATTCTTAAAGAAAAGAATTTTCAACCCAGAATTTCATATCCAGCCAAA
CTAAGCTTCATAAGTGAAGGAGAAATAA-ATAGTTTACAGACAAGCAAATGCTGAGACAT
TTTGTCACCACCAGGCCTGCCCTACAAGAGCTCCTAAAGGAAGCACTAAACATGGAAAGG
AAAAAATGGTACCAACCACTGCCAAAACATGCCAAATTG
>lcl|hg18_L1PA4_chr4_161069673_161075810
CTCCAAGAAATATGGGACTATGTGAAAAGACCAAAACTATGTGTGATTGCTGCACCTGAA
AGTGACGGGGAGAATGGAACCAAGTTGGAAAACACTCTGCAGGTTATTAACAAGGAGAAC
TTCCCCAACCAAGTAAGGCAGGCCAACATTCAAATTCAGGAAATACAGAGAATGCCACAA
AGATACTCCTGAAGAAGAGCAACTCCAAGACACATAATTGTCAGATTCCCCAAAGTTGAA
ATGAGAAAAAAAATTTTAAGGGCAGCCAGAGAGAAAGGTTGGGTTACCCACGAAGGGAAG
CCCATCAGACTAACAGCTGATCTCTCTGTAGAAATTCTACAAGCCAGAAGAGAGTGGGGA
CCAATATTCAACATTCTTAAAGAAAAGAATTTTCAACCCAGAATTTCATATCCAGCCAAA
CTAAGCTTCATAAGTGAAGGAGAAATAAAATACTTTATAGACAAGCAAATGCTGAGAGAT
TTTGTCACCACCAGGCCTGCACTACAAGAGCTCCTAAAGGAAGCACTAAACATAGAAACG
AACGTCCGGTACAAGCCACTGCAAAAACATGACAAATTG
>lcl|hg18_L1PA4_chr4_61559975_61566101
CTCCAAGAAATATGGGACTATGTGAAAAGACCAAATCTATGTCTGATTGGTGTACCTGAA
AGTGAGAGGGAGAATGGAACCAAGTTGGAAAATACTCTGCAGGATATTATCCAGGAGAGC
TTCCCCAATCTAGCAAGGCAAGCCAACATTCAAATTCAGGAAATACAGAGAATGCCACAA
AGATACTCCTCAAGAAGAGCAACTCCAAGACACATAATTGTCAGATTCACCAAAGTTGAA
ATGAAGGAAAAAATGTAAAGGGCAGCCAGAGAGAAAGGTCGGGTTACCCACAAAGGGAAG
CCCATCAGACTAACAGCTGATCTCTTGGCAGAAACTCTACAAGCCAGAAGAGAGTGGGGG
CCAATATTCAACATTCTTAAAGAAAGGAATTTTCAACCCAGAATTTCCTATCCAGCCAAA
CTAAGCTTCATAAGTGAAGGAGAAATAAAATCCTTTACAGACAAGCAAATGCTGAGAGAT
TTTGTCACCACCAGGCCTGCCCTGTAAGAGCTCCTGAAGGAAGCACTAAACATGGAAAGA
AAAAACTGGTACCAGCCACTGCAAAAACATGCCAAATTG
>lcl|hg18_L1PA4_chr5_114208021_114214154
CTCCAAGAAATATGGGACTATGTGAAAAGACCAAACCTATGTCTGATTGGTGTACCTGAA
AGTGATGGGGGGAATGGAACCAAGTTGGAAAACACTCTGCAGTATATTATCCAGGAGAAC
TTCCCCAACCTAGCAAGGCAGGCCAA--------TCAAGGACATACAGACAAAGCCACAA
AGATATTCCTCAAGAAGACCAACTCCAAGACACATAATTGTCAGATTCATCAAAGTTGAA
ATGAAGGAAAAAATGTTAAGGGCAGCCAGAGAGAAAGGTGTGGTTACCCACAAAGGGAAG
CCCATCAGACTAACAGCGCATCTCCCAGCAGAAACTTTAAAAGCCAGAAGACAGCGGGGG
CCAATATTCAATATTCTTAAAGAAAAGAATTTTCAACCCAGAATTTCATATCCAGCAAAA
ATAAGCTTCATAAGTGAAGGAGAAATAAAATCCTTTACAGACAAGCAAATGCTGAGAGAT
TTTGTCACCACCAGGCCTGCATTACAAGAGCTCCTGAAGGAAGCACTAGACATGGAAAGG
AACAACCAGTACCAGCCACTGCAAAAACATGACAAACTG
>lcl|hg18_L1PA4_chr5_121994486_122000527
CTCCAAGAAATATGGGACTATGTGAAAAGACCAAATCTATGTCTGATTGGCGCACCTGAA
AGTGACGGAGAGAATGGAACCAAGTTGGAAAACACTTTTTGGGATATTACCTAGGAGAAC
TTCCCCAATCTAGCAAGGCAGGCCAACATTGAAATTCAGGAAATACAGAGAACACCACAA
AGATACTCCTTGAGAAGAGCAACTCAAAGACACATAACTGTCAGATTCACCAAGGTTGAA
ATGAAGGAAAAAATGTTAAGGGCAGCCAGAGAGAAAGGTTGGGTTACCCATGAAGGGAAG
CCCATTAGACGAACAGCGGATCTCTCAGCATAAATTCTACAAGCCAGAAGAGAGGGGGGG
CCAATATTCAACATTCTTAAAGAAAAGAATTTTCAACCCAGAATTTCATATCCCGCCAAA
CTAAGCTTCATAAATGAAGGAGAAATAAAATACTTTACAGACAAGCAGATGCTGAGAGAT
TTTGTCACCACCAGGCCTGCCCTACAAGAGCTCCTGAAGGAAATACTAAACATGGAAAGC
AACAACTGGTACCAGCCACTGCAAAAACATGCCAAATTG
>lcl|hg18_L1PA4_chr4_94056540_94062665
CTCCAAGAAATATGGGACTATGTGAAAAGACCAAATCTACGTCTGATTGGTGTACCTGAA
AGTGACTGGGAGAATGGAACCAAGTTGGAAAACACTCTGCAGGATATTATCCAGGAGAAC
TTCCCCAATCTAGCAAGGCAGACCAACATTCAAATTTAGGAAATACAGAGAACACCACAA
AGATAATCCTTGAGAAGAGCAACTCCAAGACACATAATTGTCAGATTCACCAAAATTAAA
ATGAAGGAAAAAATGTTAAGGGTAGCCAGAGAGAAAGGTCGAGTTACCCACAAAGGGAAG
TCCATCAGAATAACAGCTGATCTCTCCGCAGAAACTCTACAAGCCAGAAGAGAGTGGGGG
CCAATATTCAACATTCTTAAAGAAAAGAATTTTCAACCCAGAATTTCATATCCAGCCAAA
CTAAGCCTCATAAGTGAAGAAGAAATAAAATCCTTTACAGACAAGCAAATGCTGAGAGAT
TTTGTCAACACCAGGCCTGCCCTAAAAGAGCTCCTGAAGGAAGCACTAAACATAGAAAGG
GACAACTGGTACCAGCCACTGCAAAAACATGCCAAATTG
>lcl|hg18_L1PA4_chr4_91619551_91625697
CTCCAAGAAATATGTGACTATGTGAAAAGACCAAATCTACGTCTAATTGGTGTACCTGAA
AGTGATGGGGAGAATGGAACCAAGTTGGAAAACACTCTGCAGGATATTATCCAGGACAAC
TTCCCCAATCTAGCAAGGCAGGCCAACATTCACATTCAGTGAATACAGAGAATGCCACAA
AGATACTCCACAAGAAGAGCAACTCCAAGATACATAATTGTCAGATTCACCAATGTTGAA
ATGAAGGAAAAAATGTTAAGGGCAGCCAGAGAGAAAGGTTGGGTTATCCACAAAGGGAAG
CCCATCACACTAACAGCTGATCTCTCAGCAGAAACTCTACAAGCCAGAAGAGAGTGGGGG
CCAATATTCAACATTCTTAAAGAAAAGAATTTTCAACTCAGAATTTCATATCCAGCCAAA
CTAAGCTTCATAAGTGAAGGAGAAATAAAATACTTTACAGACAAGCAAATGCTGAGAGAT
TCTGTCACCACCAGGCCTGCCCTGAAAGACCTCCTGAAGGAAGCACTAAACATGGAAAGG
AACAACCGGTACCAGCCACTGCAAAAACATGCTAAATTG
>lcl|hg18_L1PA4_chr4_165703741_165709855
CTCCAAGAAATAGGGGACTATGTGAAAAGACCAAATCTACATCTGCTTGGTGTACCTGAA
AGTGATGGGGAGAATAGAACCAAGTTGGAAAACACTCTGCAGGATATTATCCAGGAGAAC
TTCCCCAACCTACCAAGGCAAGCCAACATTCAAATTCAGGAAATACAGAGAATGCCACAA
AGATACTCCTCAAGAAGAGCAACTCCAAGACACATAATTGTCACATTCACCAAAGTTGAA
ATGAAGGAAAAAATGTTAAGGGCAGCCAGAGAGAAAGCTCGGGTTACCCACAAAGGGAAG
CCCATCAGACTAACAGCAGATCTCTCGGCAGAAACTCTGCAAGCCAGAAGAGGGTGGGGG
CCAATATTCAACATTCTTAAAGAAATGAAATTTCAACCCAGAATTTCATATCCAGCCAAA
ACAAGCTTCATAAGTGAAGGAGAAATAAAATCCTTTACAGACAAGCAAATGCTGAGAGAT
TTTGTCACCACCAGGCTTGCCCTAAAAGAGCTCCTGAAGGAAGCACTAAACATGGAAAGG
AACAACCATTACCAGCCACTGCAAAAACATGCGAAATTG
>lcl|hg18_L1PA4_chr4_175569623_175575765
CTCCAAGAAATATCGGACTATGTGAAAAGACCAAATCTACATCCGATTGGTGTACCTGAA
AGTGATGGAGAGAATGGAACCAAGTTGGAAAACACTCTGCAGGATATTATCCAGGAGAAC
TTCCCCAACCTAGCAAGGCAGGCAAACATTCAGATTCAGGAAATACAGAGAACGCCACAA
AGTTACTCCTCGAGAAGAGCAACTCCAAGACACATAATTGTCAGATTCACCAAATTTGAA
ATGAAGGAAAAAATGTTAAGGGCAGCCAGAAAGAAAGGTCGGGTTACCCACAAAAGGAAG
CCCATCAGACTAACAGCAGGTCTCTCAGCAGAAACTCTACAAGCCAGAAGAGGGTGGGGG
CCAATATTCAACATTCTTAGAGAAAAGAATTTTCAAACCAGAATTTCATATCCAGCCAAA
CTAAGCTTCATAAGTGAAAGAGAAATAAAATACTTTACAGACACGCAAATGCTGAGAGAT
TTTGGCACCACCAGGCCTGCCCTACAAGAGCTCCTGAAGGAAGCGTTAAACATGGAAAGG
AACAACCAGTACCAGCCACTGCAAAAATATGACAAATTG
>lcl|hg18_L1PA4_chr4_131186808_131192947
CTCCAAGAAACATGGGACTACATAAAAAGACCAAATATACATCTGATTGGTGTACCTGAA
AGTGACGGGGAGAATGGAACCAAGTTGGAAAACACTCTGCAAGATATTATCCAGGAGAAC
TTCCCCAATCTAGCAAGGCAGGCCAACATTCACATTCAGGAAATACAGAGAACGCCACAA
AGATACTCCTTGAGAAGAGCAACTCCAAGACACATAATTGTCAGATTCACCAGAGTTGAA
ATGAAGGAAAAAATGTTAAGGGCAGCTAGAGAGAAAGGTCGGGTAACCCACAAAGGGAAG
CCCATCAGACTAACAGCGGATGTCTCAGCAGAAACTCTACAAGCCAGAAGAGACTGGGGG
TCAATATTCAACATTCTTAAAGAACAGAATTTTCAACTCAGAATTTCATATCCAGCCAAA
CTAAGCTTCATAAGTGAAGGAGGAATAAAATACTTTATAGACAAGCAAATGCTGAGAGAT
TTTGTCACCACCAGGACTGCCCTAAAAGAGCTCCTGAAGGAAGCACTAAATATGGAAAGG
AATAACCAGTACCAGCCACTGCAAAAACATGCCAAATTG
>lcl|hg18_L1PA4_chr4_131011344_131017487
CTCCAAGAAATATGGGACTATGTGAAAAGACCAAATCTACATCTGATTGGTGTACCTGAA
AGTGACGGGGAGAATGGAACCAAGTTGGAAAACACTCTGCAGGATATTATCCAGGAGAAC
TTCCCCAACCTAGAAAGGTAGGCCAACATTCAGATTCAGGAAATACAGAGAACACCACAA
AGATACTTCTCGAGAAGAGCAACTTCAAGACACATAATTGTCAGATTCACCAAAGTTGAA
ATGAAGGAAAAAATGTCAAGGGCAGCCAGAGAGAAAGGTCAGGTTACCCACAAAGTGAAG
CCCATCAGACTAACAGCTGATCTCTCAGCAGAAACTCTACAAGCCAGAAAAGAGTAGGGG
CCAATATTCAACATTCTTAAAGAACAGAATTTTCAACCCAGAATTTCATATCCAGCCAAA
CTGAGCTTCATAAGTGAAGGAGAAATAAAATCCTTTACAGACAAGCAAATGCTGAGAGAT
TTTGTCACCACCAGGCCTGCCCTACAAGAGCTCCTGAAGGAAGCACTAAACATGGAAAGG
AACAACCAGTACCAGCCACAGCAAAAATATGCCAAATTG
>lcl|hg18_L1PA4_chr4_58092777_58098908
CTCCAAGAAATATGGGACTATGTGAAAAGACCAAATCTACCTCTGATTGGTGTACCTGAA
AGTGTTGGGGAGAATGGAACCAACTTGGAAAACACTGTGCAGGATATCGTCCAGGAGAAC
TTCCCCAACCTAGCAAGGCAGGTCAACATTCAGATTCAGGAAATACAGAGAATGTCACAA
AGATACTCCCCGAGAAGAGCAACTCCAAGACACATAATTGTCAGATTCACCAAAGTTGAA
ATGAAGGAAAAAATGTTAAGGGCAGCCAGAGAGAAAGGTCGGGTTACCCACAAAGGGAAG
CCCATCAGACTAACAGCTGATCGCTCGGCAGAAACTCTACAAGCCAGAAGAGAGTGGGGG
TCAATATTCAACATTCTTAAGGA-AAGAATTTTCAACCCAGAATTTCATATCCAGCCAAA
CTAAGCTTCATAAGTGAAGGAGAAATAAAATACTTTACAGACAAGCAAATGCTGAGAGAT
TTTGTCACCACCAGGCCTGCCCTTAAAGAGCTCCTGAAGGAAGCACTAAACATGGAAAGG
AACAACTGGTACCAGCCACTGCAAAATCATGCCAAATTG
>lcl|hg18_L1PA4_chr4_128613296_128619434
CTCCAAGAAATATGGGACTATGTGAAAAGACCAAGTCTACATCTGATTGGTGTACCTGAA
AGTGACGGGGAGAATGGAACCAAGTTGGAAAACACTCTGCAGGATATTATCCAGGAGAAC
TTCCCCAATCTAGCAAGGCAGGCCAATATTCAAATTCAGGAAATACAGAGAATGCCACAA
AGATACTCCTCGAGAAGAGCAACTCCAAGACACATAATTGTCAGATTCACCAAAGTTGAA
ATGAAGGAAAAAATGTTAAGGGCAGCCAGAGAGAAAGGTCGGGTTACCCTCAAAGGGAAG
CCCATCAGACTAACAGCTGATCTCTCAGCAGAAACTCTACAAGCCAGAAGAGAGTGGGAG
CCAGTATTCAACATTCTTAAAGAAAAGAATTTTCAACCCAGAATTTCATATCCAGCCAAA
CTAAGCTTCATAAGTAAAGGAGAAATAAAATACTTTACAGACGAGCAAATGCTGAGAGAT
TTTATCACCACCAGGCCTGCCCTAAAAGAGCTCCTGAAGGAAGCACTAAACATAGAAAGG
AACGACCAGTACCAGCCACTGCAAAAACATGCCAAATTG
>lcl|hg18_L1PA4_chr4_173454095_173460240
CTCCAAGAAATATGGGACTATGTGAAAAGACCAAATCTACGTCTGATTGGTGAACCTGAA
AATGACGGGGAGAATGGAACCAAG-TGGAAAACACTCTGCAGGAAATTATCCAGGAGAAC
TTCCCCAATCTAGCAAGGCAGGCCAACATTCAAATTCAGGAAATACAGAGAATGCCACAA
AGATACTCCTCGAGAAGAGCAACTCCAAGACACATAATTGTCAGATTCACCAAAGTTGAA
ATGAAGGAAAAAATGTTAAGGGCAGCCACAGAGAAAGGTCGGGTTAC-CAC-AAGGGAAG
CCCATCAGACTAACAGCTGATATCTCGGCAGAAACTCTACAAGCCAGAAGAGAGTGGGGG
CCAATATTCAACATTCTTAAAGA-AAGAATTTTCAACCCAGAATTTCAAATCCTGCCAAA
CTAAGCTTCATAAGTGAAGGAGAAATAAAATCCTTTATAGACAAGCAAATGCTGACAGAT
TTTGACACCACCAGGCCTGCCCGAAAAGAGCTCCTGAAGGAAGCACTAAACATGGAAAGG
AACAACCGGTACCAGCCACTGCAAAAACATGCCAAATTG
>lcl|hg18_L1PA4_chr4_4066127_4072331
CTCCAAGAAATATGGGACTATGTGAAAAGACCAAATCTACATCTGATTGGTGTACCTGAA
AGTGACGGGGAGAATGGAACCAAGTTGGAAAACACTCTGCAGGATATTATGCAGGAGAAC
TTCCCCAATCTAGCAAGGCAGGACAACATTCAAATTCAGGAAATACAGAGAATGCCACAA
AGATACTCCTCGAGAAGAGCAACTCCAAGACACATAATTGTCAGATTCACCAAAGTTAAA
ATGAAGGAAAAAATGTTAAGGGCAGCCAGAGAGAAAGGTCGGGTTACCCACAAAGGGAAG
ACCATCAGACTAACAACAGATCTCTCAGGAGAAATTCTACAAGCCAGAAGAGAGTGGGGG
CCAATATTCAACATTCTTAAAGAGAAGAATTTTCAACCCAGAATCTCATATCCAGCCAAA
ATAAGTTTCATAAGTG---GAGAAATAAAATCCG-TGCAGACAAGCAAATGGTGAGAGAT
TTTGTCACCACCAGGCCTGCCCTACAAGAGCTCCTGAAGGAAGCACTAAGAATGGAAAGG
AAAAACTGGTACCAGCCACTGCAAAAACATGCCAAATTG
>lcl|hg18_L1PA4_chr4_86127384_86133565
CTCCAAGAAATATGGGACTATGTGAAAAGACCAAATCTACATCTGATTGGTGTACTTGAA
AGTGATGGGGAGAATGGAACTAAGTTGGAAAACACTCTGCAGGATATTATCCAGGAGAAC
TTCCCCAATCTAGCAAGGCAGGCCAACATTCAAATTCAGGATATATAGACAATGCCACAA
AGATACTCCTCGAGAAGAGCAACTCCAAGACACATAATTTTCAGATTCATGAAAGTTGAA
ATGAAGG-AAAAATGTTAAGGGCAGCCAGAGAGAAAGGTCGGGTTACCCACAAAGGGAAG
CCCATCAGCCTAACAGCTGATCTCTTGGCAGAAACTCTACAAGCCAGAAGAGAGTGCAGG
CCAATATTCAACATTCTTAAAGAAAGGAATTTTCAACCCAGAATTTCATATCCACCCAAA
CTAAGTTTCATAAATGAAGGAGAAATAAAATCCTTTACAGACAAGCAAATACTGAGAGAT
TTTGTCACCACCAGGCCTGCCCTAAAAGAGCTCCTGAAGGAAGCACTAAACATGGAGAGG
AACGACCAGTACCAGCGACTGCAAAAACATGCCAAATTG
>lcl|hg18_L1PA4_chr4_171421005_171427168
CTCCAAGAAATATGGCACTATGTGAAAAGACCAAATCTATGTCTGATTGGTGTACCTGAA
AGTGACAGGGAGAATGGAACCAAGTTAGAAAACACTCTGCAGGATATTATCCAGGAGAAC
TTCCCCAATCTAGCAAGGCAGGCCAACATTCAAATTCAGGAAATACAGACAACGCCACAA
AGATACTCCTCGAGAAGATCAACTCCAAGACATATAATTGTCAAATTCACCAAAGTTGAA
ATGAAGGAAAAAATATTTAGGGCAGCCAGAGAG--------GGTTACCCACAAAGGGAAG
CCCATCAGACTAACAGCTGATATCTAGGCAGAAACTCTACAAGCCAAAAGAGAGTGGGGG
CCAATATTCAACATTCTTAAAGAAAAGAATTTTCAACCCAGAATTTCATATCCAGCCAAA
CTAAGCTTCATAACTGAAGGAGAAATAAAATCCTTTACAGACAAGCAAATGCTGAGAAAT
TTTGTCACCATCAGGCCTGCACTAAAAGAGCTCCTGAAGGAAGCACTAAACATGGAAAGG
AACAACCGGTACCAGCCACTGCAAAAACATGCCAAATTG
>lcl|hg18_L1PA4_chr4_129572112_129578248
CTCCAAGAAATATGGGACTATGGGAAAAGACCAACTCTACGTCTGATTGGTGTACCTGAA
ACTGACAGGGAGAATGGAAACAAGTTGGAAAACATTCTGCAGGATATTATCCAGGAGAAC
TTCCCCAATCTAGCAAGGCAGGCCAACATTCAAATTGAGGAAATACAGAGAATGCCAAAA
AGATACTCCTCGAGAAGAGCAACTCCAAGACACATAATTGTCAGATTCACCAAAGTTGAA
ATGAAGGAAAAAATGCTAAGGGCAGCCAGAGAGAAACGCCAGGTTACCCACAAAGGGAAG
CCCATCAGACTAACAGTGGATCTCTCGGCAGAAACTCTACAAGCCAGAAGAGAGTGGGGG
CCAATATTCAACATTCTTAAAGAAAAGAATTTTCAACCCAGAATTTCATATCCAGCCAAA
CTAAGCTTCATAAGTGAAGGAGAAATGAAATACTTTACAGAAAAGCAAATGCTGAGAGAT
TTTGTCACCACCAGGCCTGCCCTAAAAGAGCTCCTGAAGGAAGCACTAAACATGGAAAGG
AACAACCGGTACCAGCCACTGTAAAAACATGCCAAATTG
>lcl|hg18_L1PA4_chr4_92998523_93004633
CTCCAAGAAATATGGGACTATGTGAAAAGACCAAATCTACCTCTGATTGGTGTACCTGAA
AGTGACAGGGAGAATGGAACCAAGTTGGAAAACACTCTGCAGGATGTTATCCAGGAGAAC
TTCCCCAATCTAGCAAGGCAGGCCAACATTCAAATTCAGGAAATACAGAGAACACCACAA
AGATACTCCTCGAGAAGAGCAACTCCAAGACACATAATTGTCAGATTCACCAAAGTTGAA
ATGAAGGAAAAAATGTTAAGGGCAGCCAGAGAGAAAGGTCGGGTTACCCACAAAGGGAAG
CCCATCAGATTAACAGCTGATCTCTCGGCAGAAACTCTACAAGCCAGAAGAGAGTGGGGG
CCAATATTCAACATTCTCAAAGAAAAGCCTTTTCAACCCAGAATTTCATATCCAGCCAAA
CTAAGCTTCATAAGTAAAAGAGAAATAAAATCTTTTACAGACAAGCAAATGCTGAGAGAT
TTTGTCACCACCAGGCCTACCCTAAAAGAGCTCCTGAAGGAAGCACTAAACATGGAAAGG
AACAACCAGTACCAGCCACTGCAAAAACATGCCAAATTG
>lcl|hg18_L1PA4_chr4_80116617_80122767
CTCCAAGAAATCTGGGACTATGTGAAAAGACCAAATCTATGTCTGATTGGTGTTCCTGAA
AGTGATGGGGAGAATGGAATCAAGTTGGAAAACACTCCACAGGATATTATACAGGAGAAC
TT-CCCAATCTAGCAAGGCAAGCCAACATTCAGATTCAGGAAATACAGAGAACGCCACAA
AGATACTCCTCGAGAAGAGCAACTCCAAGACACATAATTTTCAGATTCACCAAAGTTGAA
ATGAAGGAAAAAATGTTAAGGGCAGCCAGAGAGAAAGGTTGGGTTACCCACAAAGGGAAG
CACATCAGACTAACAGCGGATCTCTCAGCAGAAACTCTACAAGCCAGAAGAGAGTGGGGG
CCAATATTCAACATGCTTAAAGAAAAGAATTTTCAACCCAGAATTTCATATCCAGCCAAA
CTAAGCTTCATAAGTGAAGGAGAAATAAAATACTTTACAGACAAGCAAATGCAGAGAGAT
TTTGTCACCACCAGGCCTGCCCTACAAGAGCTCCTGAAGGAAGCACTAAACTTGGAAAGG
AACAATCGGTACCAGCCACTGCAAAAACATGCCAAATTG
>lcl|hg18_L1PA4_chr4_72168987_72175077
CTCCAAGAAATATGGGACTATGTGAAAAGACCAAATCTACCTCTGACTGGTGTACC-GAA
AGTGACAGACAGAATGGAACCAAGTTGGAAAACATTCTGCAGGATATTGTCTATGAGAAC
TTCCCCAATCTAGCAAGGCAGGTCAACATTCAAATTCAGGAAATACAAAGAATGCCACAA
AGATACTCCTCAAGAAGAGCAACTCCAAGCCACATAATTGTCAGATTCACCAAAGTTGAA
ATGAAGGAAAAAATGTTAAGGGCAGCCAGAGAGAAAGGTCGGGTTACCCACAAAGGAAAG
CCCATCAGACTAACAGCTGATCTCTCGGCAGAAACTTCACAAGCCAGAAGAGAGTGGGGG
CCAATATTCAACATTCTTAAAGAAAAGAATTTTCACCCCAGAATTTCATATCCAGCCAAA
CTAAGCTTCATAAGTGAAGGAGAAATAAAATCCTTTACAGACAAGCAAATACTGAGAGAT
TTTGTCACCACCAAGTCTGCCCAAAAAGAGCTCCTGAAGGAAGCACTAAACATGGAAAGG
AACAACTGGTACCAGCCACTGCAAAAACATGCCAAATTG
>lcl|hg18_L1PA4_chr4_191121920_191127996
CTCCAAGAAATACGGGACTATGTGAAAAGACCAAATCTATGTCTGATTGGTGTACCTTAA
AGTGATGGGGAGAATGAAACCAAGTTGGAAAACACTCTGCAGGATATTATCCAGGAGAAC
TTCCCCAATCTAGCAAGGCAGGCCAATATTTAAATTCAGGAAATACAGAGAATGCCACAA
AGATACTCCTTGAGAAGAGCAACTCCAAGACACATAATTATCAGATTCACCAAAGT----
-TGAAGGAAAAAATGTTAAGGGCAGCCAGAGAGAAAGGTTGGGTTACCCACAAAGGGAAG
CCCATCAGACGAACAGCTGATCTCTCCGCAGAAACTCTACAAGCCAGAAGAGAGTGGGGG
CCAATATTCAACATTCTT----AAAAGAATTTTCAACCCAGAATTTCATATCTAGCCAAA
CTAAGCTTCATAAGTGAAAGAGAAATAAAATC---TACAGACAAGCAAATGCTGAGAGAT
TTTGTCACCAGCAGGCCTGCCCTAACAGAGCTCCTGAAGGAAGCACTAAACATGGAAAGG
AACAACCTGTACAAGCCACTGCAAAAACATGCCAAATTG
>lcl|hg18_L1PA4_chr4_18207850_18213994
CTCCAAGAAATATGGGAATATGTGAAAAGACCAAATCTACATCTGATTGGTGTACCTGAA
AGTGACAGGGAGAATGGAACCAAGTTAGAAAACACTCTGCAGGATATTATACAGGAGAAC
TTCCCCAATATAGCAAAGCAGGCCAACACTCAAATTCAGGAAATACAGAGAATGCCACAA
AGATGCTCCTCAAGAAGAGCAACTCCAAGACACATAATTGTCAGATTCACCAAAGTTGAA
ATGAAGGAAAAAATGTTAAGGGCAGCCAGAGAGAAAGGTCAGGTTACCCACAAAGGGAAG
CCCATCAGACTAACAGCTGATCTCTCAGCAGAAACTCTACAAGCCAGAAGAGAGTGGGGG
CCAATATTCAACATTCTTAAAGAAAAGAATTTTCAACCCAGAATTTCATATCCAGCCAAA
CTAAGCTTCATAAGTAAAGGAGAAATAAAATTCTTTACAGACAACCAAATGCTGAGAGAT
TTTGTCACCACCAGGCCTGCCCTACAACAGCTCCTGAAGAAAGCACTAAACATGGACAGG
AACAACTGGTACCAGCCACTGCAAAAACATGCCAAATTG
>lcl|hg18_L1PA4_chr4_72259788_72265952
CTCCAAGAAATATGGGACTATGTGAAAAGACCAAATCTACGTCTGATTGGTGTACCTGAA
AGTGACAGGGAGAATGGAACCAAGTTGGAAAACACTCTGCAGGGTATTATCCAGGAGAAC
TTCCCCAATCTAGCAAGGCAGGCCAACATTCAAATTCAGGAAATACAGAGAACACCACAA
AGATACTCCTCAAGAAGAGCAACTCCAAGACACATAATTGTCAGATTCACCAAAGTTGAA
ATGAAGG-AAAAATGTTAAGGGCAGGCAGAGAGAAAGGTCGGGTTACTCACAAAGGGAAG
CCCATCAGACTAACAGCTGATCTCTTGGCAGAAACTCTACAAGCCAGAAGAGAGTGGGGG
CCAATATTCAACATTCTTAAAGAAAAGAATTTTCAACACAGAATTACATATCCAGCCAAA
CTAAGCTTCATAATTGAAGGAGAAATAAAATCCTTTACAGACAAGCAGATACTGAGAGAT
TTTGTCACCACCAGGCCTGCCCTAAAAGAGCTCCTGAAGGAAGCACTAAACATGGAAAGG
AATAACCAGTACCAGCCACTGCAAAAACATGCCAAATTG
>lcl|hg18_L1PA4_chr4_130036157_130042286
CTCCAAGAAATATGGGACTATGTGAAAAGACCAACTCT-CGTCTGATTGGTGTACCTGAA
AGTGACGGGGAGAATGGAACCAAGTTGGAAAACACTCTGCAGGATATTATCCAGGAGAAC
TTCCCCAATCTAGCAAGGCAGGCCAACGTTCATATTCAGGAAATACAGAGAATGCCACAA
AGATACTCCTCAAGAACAGCAACTCCAAGACACATAATTGTCAGATTCACCAAAGTTGAA
ATGAAGGAAAAAATGTTAAGGGCAGCCAGAGAGAAAGATCGGGTTACCCACAAAGGGAAG
CCCATCAGACTAACAGCTGATCTCTCGGCAGAAACTCTACAAGCCAGAAGAGAGTGGGGG
CCAATATTCAATATTCTTAAAGAAAAGAATTTTCAACCCAGAATTTCATATCCAGCCAAA
CTAAGCTTCATAAGTGAAGGAGAAATAAAATCCTTTACAGACAAGCAAATGCTGAGAGAT
TTTGTCACCACCAGGCCTG-CCTAAAAGAGCTCCTGAAGGAAGCACTAAACATGGAAAGG
AACAACCGGTACCAGCCGCTGCAAAAACATGCCAAATTG
>lcl|hg18_L1PA4_chr4_84538084_84544216
CTCCAAGAAATATGGGACTATGTGAAAAGACCAAATCTACGTCTGATTGGTGTACCTGAA
AGTGATGGGGAGAAAGGAACCAAGTTGGAAAACACTCTGCCGGATATTATCCAGGAGAAC
TTCCCCAATCTAGCAAGGCAAGCCAACATTCA-ATTCAGGAAATACAGAGAACACCACAA
AGATACTTCTCGAGAAGAGCAACTCCAAGACACATAATTGTCAGATTCACCAAAGTTGAA
ATGAAGGAAAAAATGTTAAGGGCAGCCAGAGAGAAAGGTCAGGTTACCCACAAAGGGAAG
CCCATCAGACTAACAGCTGATCTCTTGGCAGAAACTCTATAAGCCAGAAGAGAGTGGGGG
CCAATATTCAACATTCTTAAAGAAAAGAATTTTCAACCCAGAATTTCATATCCAGCCAAA
CTAAGCTTCATAAGTGAAGGAGAAATAAAATCCTTTACAGACAAGCAAATGCTGAGAGAT
TTTGTCACCACCAGGCCTGCCCTACAAGAGCTCCTGAAGGAAGCACTAAACATGGAAAGG
AACAACCAGTACCAGCCACTGCAAAAACATGCCAAATTG
>lcl|hg18_L1PA4_chr4_random_608473_614605
CTCCAAGAAATATGGGACTATGTCAATAGAACAAATCTACGTCTATTTGGTTTACCTGAA
TGTGACGGGGAGAATGGAACCAAGTTGGAAAACACTCTGCAGGATATTATCCAGGAGAAC
TTCCCCAATCTAGCAAGGCAGGCCAACATTCACATTCAGGAAATACAGAGAATGCCACAA
AGATACTCCTAGAGAAGAGCAATTCCAAGACACATAATTGTCAGATTCACCAAAGTTGAA
ATGAAAGAAAAAATTTTAAAGGCAGCCAGAGAGAAAGGTCGGGTTACCCACAAAAGGAAG
CCCATCAGACTAACTGCTGATCTCTCTGCAGAAACTCTACAAGCCAGAAGAGAGTAGGGG
CCAATATTCAACATTCTTAAAGGAAAGAATTTTCAACCCAGAATTTCATATCCAGCCAAA
CTAACCTTCATAAGTGAGGGAGAAATAATATGCTCCACAGACAAGCAAATGCTGAGAGAT
TTTGTCACCACCAGGCCTGCCCTAAAAGATCTCCTGAAGGAAGCACTAAACATGGAAAGG
AACAACTGGTACCAGCCACTGTAAAACCATGCCAAATTG
>lcl|hg18_L1PA4_chr4_random_831892_838024
CTCCAAGAAATATGGGACTATGTCAATAGACCAAATCTACGTCTATTTGGTTTACCTGAA
AGTGACAGGGAGAATGGAACCAAGTTGGAAAACACTCTGCAGTATATTATCCAGGAGAAC
TTCCCCAATCTAGCAAGGCAGGCCAACATTCACATTCAGGAAATACAGAGAATGCTACAA
AGATACTCCTTGAGAAGAACAATTCCAAGACACATAATTGTCAGATTCACCAAAGTTGAA
ATGAAAGAAAAAATTTTAAAGGCAGCCAGAGAGAAAGGTCGGGTTACCCACAAAAGGAAG
CCCATCAGACTAACTGCTGATCTCTCTGCAGAAACTCTACAAGCCAGAAGAGAGTAGGGG
CCAATATTCAACATTCTTAAAGGAAAGAATTTTCAACCCTGAATTTCATATCCAGCCAAA
CTAACCTTCATAAGTGAGGGAGAAATAATATGCTCCACAGACAAGCAAATGCTGAGAGAT
TTTGTCACCACCAGGCCTGCCCTAAAAGATCTCCTGAAGGAAGCACTAAACATGGAAAGG
AGCAACTGGTACAAGCCACTGTAAAACCACGCCAAATTG
>lcl|hg18_L1PA4_chr4_62302932_62309118
CTCCAAGAAATATGGGACTATGTGAAAACACCAAATCTACGTCTGATTGGTGTACCTGAA
AGTGATGGGGAGAATGGAACCAAGTTGGAAAACACTCTGCAGGATATTATCCAGGAGAAC
TTCCCCAACCTAGCACGGCAGGCCAACATTCAAATACAGGAAATACAGAGAACACCAAAA
AGATACTCCTCGAGAAGAGCA--------ACACATAATTGTCAGATTTACCAAAGTTGAA
ATGAAGGAAAAAATGTTAAGGGCAGCCAGAAAGAAAGGCAGGGTTACCCACAAAGGGAAG
CCCATCAGACTAACAGCTGATCTCTCGGCAGAAACTCTACAAGCCAGAAGACAGTGGGGG
CCAATATTCAACATTCTTAAAGAAAAGAATTTTCAACCCAGAATTTCATATCCAGCCAAA
CTAAGCTTCATAAGTGAAGGAGAAATAAAATACTTTACAGACTAGCAAATGCTGAGAGAT
TCTGTCACCACCAGGCCTGCCCTACAAGAGCTCCTGAAGGAAGCACTAAACATGGAAAGG
AACAAGCGGTTCCAGCCACTGCAAAATCATGCCAAATTG
>lcl|hg18_L1PA4_chr5_110297585_110303717
CTCCAAGAAATATGGGACTATGTGAAAAGACCAAATCTACGTCTCATTGGTGTACCTGAA
AGTGACGGGGAGAATGGAACCAAGCTGGAAAACACTCTGCAGGATATTATCCAGGAGAAT
TTCCCCAATCTAGCAAGGCAGGCCAACATTCAGATTCAGGAAACACAGAGAATGCCACAA
AGATACTCCTCGAGAAGAGCAACTCCAAGACACATAACTGTCAGATTCACCAAAGATGAA
ACGAAGGAAAAAATGTTAAGGGCAACCAGAGAGAAAGGTCGGGTTACCCACAAAGGGAAG
CCCATCAGACTTACAGCTGATCTCTTGGCAGAAACTCTACAAGCCAGAAGAGAGTAGGGG
CCAATATTCAACATTCTTAAAGAAAAGAATTTTCCACCCGGAATTTCATATCCAGCCAAA
CTAAGCTTCATAAGTGAAGGAGAAATAAAATACTTTACAAACAAGCAAATGCTGAGAGAT
TATGTCACCACCTGGCCTGTCCTAAAAGAGCTCCTGAAGGAAGCACTAAACATGGAAAGG
AACAACCGGTACCAGCCACTGCAAAAACATGCCAAATTG
>lcl|hg18_L1PA4_chr4_5533215_5539332
CTCCAAGAAATATGAGACTTTGTGAAAATACCAAATCTACATCTGATTGGTGTACCTGAA
AGTGACGGGGAGAATGGAACCAAGTTGGAAAACACTCTGCAGGATATTATCCAGGAGAAC
TTCTTCAGTGTAGCAAGACAGGCCAACATTCAGATTCAGGAAATACAGAGAACGCCACCA
AGATACTCCACGAGAAGAGCAACTCCAAGACACATAACTGTCAGATTCATCAAAGTTGAA
ATGAAGGAAAAAATGGGAAGGGCAGCCAGAGAGAAAGGTCGGGTTACCCACAAAGGGAAG
CCCATCAGACTAACAGCTGATCGCTAGGCAGAAACTCTACAAGCCAAAAGAGAGTGGGGG
CCAATAATCAACATTCTTAAAGAAAAGAATTTTCAACCCAGAATTTCATATCCAGCCAAA
CTATGCTTCATAAGTGAAGGAGAAATAAAATACTTTACAGACAAGCAAATGCTGAGAGAT
TTTGTCACCACCAGGCCTGCCCTAAAAGAGCTCCTGAAGCAAGCACTAAACATGGAAAGG
AACAACTGGTACCAGCCACTGCAAAAACATGCCAAATTG
>lcl|hg18_L1PA4_chr4_95449300_95455465
CTCCAAGAAATATGGGACTATGTGAAAAGACCAAATCTACGTCTGATTGGTGTACCTGAA
AGTGATGGGGAGAATGGAACCAAGTTGGAAAACACTCTGCAGGATATTATCCAGGAGAAC
TTCCCCAATCCAGCAAAGCAGGCCAACATTCAAATTCAGGAAATACAGAGAACGCCACAA
AGATACTCCTCGAGAAGAGCAACTCCAAGACACATAATTGTCAGATTCACCAAAGTTGAA
ATGAAGGAAAAAATGTTAAGGGCAGCCAAAGAGAAAGGTCGGGTTACCCACAAAGGAAAG
CCCATCAGACTAACAGCTGATCTCTCAGCAGAAACTCTACAAGCCAGAAGAGAGTGGGGG
CCAATATTCAACATTCTTAAAGAAAAGAATTTTCAACCCAGAATTTCATATCCAGCCAAA
CTAAGCTTCATAAGTGAAGGAAAAATAAAATCCTTTCCAGACAAGCAAATGCTGAGAGAT
TTTGTCACCATTAGGCCTGCCCTACAAGAGCTCCTGAAGGAAGCACTAAACATGGAATGG
AACAACCAGTACCAGCCCCTGCAAAAACATGCCAAATTG
>lcl|hg18_L1PA4_chr5_109642237_109648396
CTCCAAGAAATATGGGACTATGTGAAAAGACCAAATCTACGTCTGATTGGTGTACCTGAA
AGTGACGGGGAGAATGGAATCAAGTTGGAAAACACTCTGCAGGATATTATCCAGGAGAAC
TTCTCCAATCTAGCAAGGCAGGTCAGCATTCAGATTCAGGAAATACAGAGAACACCACAA
AGATACTCCTCGAGAAAAGCAACTCCAAGACACATAATTGTCAGATTCACCAAAGTTGAA
ATGAAGGAAAAAATGTTGAGGGCAGCCAGAGAGAAAGGTCGGGTTACCCACAAAGGGAAG
CCCATCAGACTAACAGCGGATCTCTCGACAGAAACCCTACAAGCCAGAAGAGAGTGGGGG
CCAATATTCAACATTCTTAAAGAAAAGAATTTTCAAACCAGAATTTCATATCCAGCCAAA
CTAAGCTTCATAAGTGAAGGAGAAATAAAATACTTTACAGACAAGCAAATGCTGAGAGAT
TGTCTCACCACCAGGCCTGCCCTAAAAGAGCTCCTGAAGGAAGCGCTAAACATGGAAAGG
AACAACCGGTACCAGCCACAGCAAAATCATGCCAAATTG
>lcl|hg18_L1PA4_chr4_57944755_57950893
CTCCAAGAAATATGGGACTATGTGAAAAGACCAAATCTACGTCTGATTGGTGGACCTGAA
AGTGACAGGGAGAATGGAACCAAGTTGGAAAACACTCTGCAGGATATTATACAGGAGAAC
TTCCCCAATCTAGCAAGGCAGGCCAACATTCAGATTCAGGAAATACAGAGAATGCCACAA
AGATACTCCTCGAGAAGAGCAACTCCAAGACACATAATTGTCAGATTCACCAAAGTTGAA
ATGAAGGAAAAAATGTTAAGGGCAGTCAGAGAGAAAGGTTGGGTTACCCTCAAAGGGAAG
CCCATCAGACTAACAGCGGATCTCTCGGCAGAAACTCTACAAGCCAGAAGAGAGTGGGGG
CCAATATTCAACATTCTTAAAGAAAAGAATTTTCAACCCAGAATTTCATATCCAGCCAAA
CTAAGCTTCATAAGTGAAGGAGAAATAAAATACTTTACAGACAAGCAAATGCTGAGAGAT
TTGGTCACCACCAGGCCTGCCTTAGAAGAGCTCCTGAAGGAAGCACTAAACATGGAAAGG
AACAACCGGTACCAGCCACTGCAAAAACATGCCAAATTG
>lcl|hg18_L1PA4_chr4_147138357_147144445
CTCCAAGAAATATGGGACTATGTGAAAAGACCAAATTTACATCTGATTGGTGTAACTGAA
AGTGACGGGGAGAATGAAACCAAGTTGGAAAACA--CTGCAGGATGTTATCCAGGAGAAC
TTCCCCAATCTAGCAAGGCAGACCGACATTCAAATTCAGCAAATACAGAGAATGCCGCAA
AGATACTCCTCAAGAAAAGCAACTCCAAGACAGATAATTGTCAGATTCACCAAAGCTGAA
ATGAAGGAAAAAATGTTAAGGGCAGTCAGAGACAAAGGTCGGGTTACCCACAAAGGGAAG
CCTATCAGACTAACAGCTGATCTCTCGGCAGAAACTCTATAAGCCAGAATAGAGTGGGGA
CCAATATTCAACATTCTTAAAGAAAAGAATTTTCAACCCAGAATTTAATATCCAGCCAAA
CTAAGCTTCATAAGTGAAGGAGAAATAAAATACTTTACAGACAAGCAAATGCTGAGAGAT
TTTGTCACCACCAGGCCTGCCCTAAAAGAGCTCCTGAAGGAAGCACTAAACATGGAAAGG
AAAAACTGGTACCAGCCACTGCAAAAACATGCCAAATTA
>lcl|hg18_L1PA4_chr4_53738451_53744586
CTCTAAGAAACATGGGACTCTGTGAAAAGAGCAAATCTACATCTGATTGGTGTACCTGAA
AGTGATGGGGAGAATGGAACCAAGTTGGAAAACACTCTGCAGGATATTATCCAGGAGAAC
TTCCCCAATCTAGCAAGGCGGGCCAACATTCAAATTCAGGAAATACAGAAAACACCACAA
AGATACTCCTCAAGAGGAGCAACTCCAAGACACATAATTGTCAGATTCACCAAAGTTGAA
ATGAAGGAAAAAATGTTAAGGGCAGCCAGAGAGAAAGGTTGGGTTACCCACAAAGGGAAG
CCCATCAGACTAACAGCTGATCGCTCGGCAGAAACTCTACAAGCCAGAAGAGAGTGGGGA
CCAATATTCAACATTCTTAAAAAAAAGAATTTTCAACCCAGAATCTCATATCCAGCCAAA
CTAACCTTCATAAGTGAAGGAGAAATAAAACACTTTACAGACAAGCAAATGCTGAGAGAT
TTTGTCACCACCAGGCCAGTCCTAAAAGAGCTCCTGAAGGAAGCACTAAAGAT-GAAAGG
AACAACCAGTACCAGCCACTGCAAAAACATGCCAAATTA
>lcl|hg18_L1PA4_chr4_48561355_48567506
CTCCAAGAAATATGGGACTATGTGAAAAGACCAAATCTATGTCTGATTGGTGTACCTGAA
AGTGACGGAGAGAATGGAACTAAGTTGGAAAACACTCTGCAGGATATTATCCAGGAGAAC
TTCCCCAATCTACCAAGGCAGGCCAACATTCAAATTCAGGAAATACAGAGAACGCCACAA
AGATACTCCTTGAGAAGAGCAACTCCAAGACACATAATTGTCAGATTCACCAAAGTGGAA
ATGAAGGAAAAAATGTTAAGGGCAGCCAGAGAGAAAGGTCGGGTTACCCACAAAAGGAAG
CCCATTAGACTAACAGCGGATCTCTTGGCAGAAGCTCTACAAGCCAGAAGAGAGTGGGGG
CCAATATTCAACATTCTTAAAGACAAGAATTTTCAACCCAGAATTTCATATCCAGCCAAA
CTAAGCTTCATAAGTGAAGGAGAAATAAAATACTTTACAGACAAGCAAATGCT--GAGAT
TTCGTCACCACCAGGCCTACCCTAAAAGAGCTCCTGAAGGACGCACTAAACATGGAAAGG
AACAACCGGTACCAGCCTCTGCAAAAACATGCCAAATTG
>lcl|hg18_L1PA4_chr4_44576235_44582371
CTCCAAGAAATATGGGACTATGTGAAAAGACCAAATCTACATCTGATTGGTGTACCTGAA
AGTGACGGGGAGAATGGAACCAAGTTGGAAAACACTCTGCAGGATATTATCCAGGAGAAC
TTCCCCAATCTAGCAAGGCAGGCCAACATTCACATTCAGGAAATACAGAGAACGCCACAA
AGATACTTCTCGAGAAGAGCAACTCCAAGACACATAATTGTCAGATTCACCAAAGTTGAA
ATGAAGGAAAAAATGTTAAGGGCAGCCAGAGAGAAAGGTCGGGTTACCCACAAAGGCAAG
CCCATCAGACTAACAGCTGATCTCTCTGCAGAAACTCTACAAGCCAGAAGAGAGTGGGGA
CCAATATTCAACATTCTTAAAGAAAAGAATTTTCAACCCAGAATCTCATTTCCAGCCAAA
CTAAGCTTCATAAGTGAAGGAGAAATAAAATACTTTACAGATAAGCAAATGCTGAGAGAT
TTTGTCACCACCAGGCCTGCCCTAAAAGAGCTCCTGAAGGAAGCACTAAACATGGAAAGG
AACAACCAGTACCAGCCACTGCAAAAACATGCCAAATTG
>lcl|hg18_L1PA4_chr5_112829782_112835895
CTCCAAGAAATATGGGACTATGTGAAAAGACCAAATCTACATCTGATTGGTATACCTGAA
AGTGACAGGGAGAATGGAACCAAGTTGGAAAACA--CTGCAGGATATTATCCAGGAGAAC
TTCCCCAATCTAGCAAGGCAGGCCAATATTCAAATTCAGGAAATACAGAGAATGCCACAA
AGATACTCCTCGAGAAGAGCAACTCCAAGACACATAATTCTCAGATTCACCAGAGTTGAA
ATGAAGGAAAAAATGTTAAGGGCAGCCAGAGGGAAAGGTCAGGTTACCCACAAAGGGAAG
CCCATCAGACTAACAGCTGATCTCTCGGCAGAAACTCTACAAGCCAGAAGAGAGTGGGGA
CGAATATTCAACATTCTTAAAGAAAAGAATTTTCAACCCAGAATTTCATATCCAGCCAAA
CTAAGCTTCATAAGTGAAGGAGAAATAAAATACTTTACAGACAAGCAAATGCTGAGAGAT
TTTGTCACCACCAGGCCTGCCCTAAAAGAGCTCCTGAAGGAAGCACTAAACATGGAAAGG
AACAACTGGTACCAGCCACTGCAAAAACATGCCAAATTG
>lcl|hg18_L1PA4_chr4_71318213_71324363
CTCCAAGAAATATAGGACTATGCGAAAAGACCAAACCTACATCTGATTGGTGTACCTGAA
AGTGACGGGGAGGATGGAACCAAGTTGGAAAACAATCTGCAGGATATTATCCAGGAGAAC
TTCCCCAATCTAGCAAGGCAGGCCAACATTCAGATTCAGGAAATACAGAGAATGCCACAA
AGATACTCCTCAAGAAGAGCAACTCCAAGACACATAATTGTCAGATTCACCAAAGTTGAA
ATGAAGGAAAAAATGTTAAGGGCAGCCAGAGAGAAAGGTCGGGTTACCCACAAAGGGAAG
CCCATCCGACTAACAGTGGATCTCTCGGCAGAAACTCTACAAGCCAGAAGAGAGTGGGGG
CCAATAGTCAACATTCTTAAAGAAAAGAATTTTCAACCCAGAATTTCATATCCAGCCAAA
CTAAGCTTCATAATTGAAGGAGAAATAAAATCCTTTACAGACAAGCAAATGCTGAGAGAT
TTTGTCACCACCAGGCCTGCCCTAAAAGAGCTCCTGAAGGAAGCACTAAACATGGAAAGG
AACAACCGGTACCAGCCACTGCAAAAACATGCCAAAATG
>lcl|hg18_L1PA4_chr4_130164153_130170296
CTCCAAGAAATATGGGACTATGTGAAAAGACCAAATCTACGTCTGATTGGTGTACCTGAA
AGTGACGGGGAGAATGGAACCAAGTTGGAAAACACTCTGCAGGATATTATTCAGGAGAAC
TTCCCCAATCTAGCAAGGCAGGCCAACATTCACATTCAGGAAATACAGAGAACACCATAA
AGAAACTCCTTGAGAAGAGCAACTCCAAGACACATAATTGTCAGATTCACCAAAGTGGAA
ATGAAGGAAAAAATGTTAAGGGCAGCCAGAGAGAAAGGTCGGGTTACCCACAAAGGGAAG
CCCATCAGACTAACAGCGGATCTCTTGGCAGAAACGCTACAAGCCAGAAGAGAGTGGGGG
CCAATATTCAACATTCTTAAAGAAAAGAATTTTCAACCCAGAATTTCATATCCAGCCAAA
CTAAGCTTCATAAGTGAAGGAGAAATAAAATCCTTTACAGAAAAGCAAATGCTGAGAGAT
TTTGTCACCACCAGGCCTGCCCTAAAAGAGCTCCTGAAGGAAGCACTAAACATGGAAAGG
AACAACCGGTACCAGCCACTGCAAAATCATGCCAAATTG
>lcl|hg18_L1PA4_chr4_120214242_120220389
CTCCACGAAATATGGGACTATGTGAAAAGACCAAATCTACATCTGATTGGTGTACCTGAA
AGTGACGGGGAGAATGGAACCAAGTTGGAAAACACTCTGCAGGATATTATCCAGGAGAAC
TTCCCCAATCTAGCAAGGCAGGCCAACATTCAGTTTCAGGAAATACAGAGAACACCACAA
AGATACTCCTCGAGAAGAGCATCTCCAAGACATATAATTGTCAGATTCACCAAAGTTGAA
ATGAAGGAAAAAATGTTAAGGGCAGCCAGAGAGAAAGGTGGGGTTACCCACAAAGGGAAG
CCCATCAGACTAACAGCGGATCTCTTGACAGAAACTCTATAAGCCAGAAGAGAGTGGGGG
CCAGTATTCAACATGCCTAAAGAAAAGAATTTTCAACCCAGAATTTCATATCCAGCCAAA
CTAAGCTTCCTAAGTGAAGGAGAAATAAAATACTTTACAGACAAGCAAATACTGAGAGAT
TTTGTCACCACCACGCCTGCCCTACAAGAGCTCCTGAAGGAAGCACTAAACACGGAAAGG
AACAACTGGTACCAGCCACTGCAAAATCATGCCAAATTG
>lcl|hg18_L1PA4_chr4_124080239_124086401
ATCCAAGAAATATGGGACTATGTGAAAAGACCAAATCTACGTCTGATTGGTGTACTTGAA
AGTGACGGGGAGAATGGAACCAAGTTGGAAAACACTCTGCAGGATATTATCAAAGAGAAC
TTCCCCAATCTAGCGAGGCAGGCCAACATTCAGATTCAGGAAATACAGAGAACGCCACAA
AGATACTCCTCGAGAAGAGCAATTCCAAGACACATAATTGTCAGATTCACCAAAGTTAAA
ATGAAGGAAAAAATGTTAAGAGCAGCCAGAGAGAAAGGTCAGGTTACCCACAAAGGGAAG
CCCATCAGACTAACAGCGGATCTCTCGGCAGAAACTCTACAAGCCAGAAGAGAGTGGGGG
CCAATATTCAACATTCTTAAAGAAAAGAATTTTCAACCCAGAATTTCATATCCAGCCAAA
CTAAGCTTCATAAGTGAAGGAGAAATAAAATACTTTACAGACAAGCAAATGCTGAGAGAT
TTTGTCACCACCAGGCCTGCCCTAAAAGAGCTCCTGAAGGAAACACTAAACATGGAAAAG
AACAACCGGTACCAGCTGCTGCAAAATCATGCCAAAATG
>lcl|hg18_L1PA4_chr4_174760789_174766912
CTCCAAGAAATATGGGACTATGTGAAAAGACCAAATCTGTGTCTGATTGATGTACCTGAA
AGTGACGGGGAGAATGGAACCAAGTTGGAAAACACTCTGCAGGATATTATCCAGGAGAAC
TTCCCCAATCTAGCAAGGCAAGCCAACATTCAGATTCAGGAAATACAGAGAATGCCACAA
AGATACTCCTCGAGAAGAGCAACTCCAAGACACATAATTGTCAGATTCACCAAAGTTGAA
ATGAGGGAAAAAATGTTAAGGGCAGCCAGAGAGAAAGGTCGGATTACCCACAAAGGGAAG
CCCATCAGACTAACAACTGATCTCTCTGCAGAAACTCTACAAGCCAGAAGAGAGTGGGGG
CCAATATTCAACATTCTTAAAGAAAAGAATTTTCAACCCAGAATTTCATATCCAGCCAAA
CTAAGCTTCATAAGTGAAGGAGAAATAAAATACTTTACTGACAAGCAAATGCTGAGAGAT
[truncated: 287,288 more chars]
