# Supplementary material for: Cryptic genetic variation enhances primate L1 retrotransposon survival by enlarging the functional coiled coil sequence space of ORF1p
Source: PLoS Genet. 2020 Aug 14;16(8):e1008991. doi: 10.1371/journal.pgen.1008991 (PMC7449397; doi:10.1371/journal.pgen.1008991)
Supplement: S1 Data — (ZIP) [file pgen.1008991.s012.zip › Supplementary_Data_PG/orf1_cterm/1-7_cterm_cn_peps.fasta]

>1_cterm_cn_L1.3		
LQEIWDYVKRPNLRLIGVPESDVENGTKLENTLQDIIQENFPNLARQANVQIQEIQRTPQ
RYSSRRATPRHIIVRFTKVEMKEKMLRAAREKGRVTLKGKPIRLTADLSAETLQARREWG
PIFNILKEKNFQPRISYPAKLSFISEGEIKYFIDKQMLRDFVTTRPALKELLKEALNMER
NNRYQPLQNHAKM
>2_cterm_cn_jc		
LQEIWDYVKRPNLRLIGVPESDGENGTKLENTLQDIIQENFPNLARQANVQIQEIQRTPQ
RYSSRRATPRHIIVRFTKVEMKEKMLRAAREKGRVTLKGKPIRLTADLSAETLQARREWG
PIFNILKEKNFQPRISYPAKLSFISEGEIKYFTDKQMLRDFVTTRPALKELLKEALNMER
NNRYQPLQNHAKM
>3ct_cn_50_cg_rest
LQEIWDYVKRPNLRLIGVPESDGENGTKLENTLQDIIQENFPNLARQANVQIQEIQRTPQ
RYSSRRATPRHIIVRFTKVEMKEKMLRAAREKGRVTLKGKPIRLTADLSAETLQARREWG
PIFNILKEKNFQPRISYPAKLSFISEGEIKYFTDKQMLRDFVTTRPALKELLKEALNMER
NNRYQPLQNHAKM
>4ct_cn_50_cg_rest
LQEIWDYVKRPNLRLIGVPESDGENGTKLENTLQDIIQENFPNLARQANIQIQEIQRTPQ
RYSSRRATPRHIIVRFTKVEMKEKMLRAAREKGRVTHKGKPIRLTADLSAETLQARREWG
PIFNILKEKNFQPRISYPAKLSFISEGEIKYFTDKQMLRDFVTTRPALKELLKEALNMER
NNRYQPLQKHAKL
>5mod_cn_50_cg_rest
LQEIWDYVKRPNLRLIGVPESDGENGTKLENTLQDIIQENFPNLARQANIQIQEIQRTPQ
RYSSRRATPRHIIVRFTKVEMKEKMLRAAREKGRVTHKGKPIRLTADLSAETLQARREWG
PIFNILKEKNFQPRISYPAKLSFISEGEIKSFTDKQMLRDFVTTRPALQELLKEALNMER
NNRYQPLQKHAKL
>5anc_50_cg_rest
LQEIWDYVKRPNLRLIGVPESDGENGTKLENTLQDIIQENFPNLARQANIQIQEIQRTPQ
RYSSRRATPRHIIVRFTKVEMKEKMLRAAREKGRVTHKGKPIRLTADLSAETLQARREWG
PIFNILKEKNFQPRISYPAKLSFISEGEIKSFTDKQMLRDFVTTRPALQELLKEALNMER
NNRYQPLQKHAKL
>6_cterm_cn_50_cg_rest		
LQEIWDYVKRPNLRLIGVPESDGENGTKLENTLQDIIQENFPNLARQANIQIQEIQRTPQ
RYSSRRATPRHIIVRFTKVEMKEKMLRAAREKGRVTHKGKPIRLTADLSAETLQARREWG
PIFNILKEKNFQPRISYPAKLSFISEGEIKSFTDKQMLRDFVTTRPALQELLKEALNMER
NNRYQPLQKHAKL
>7_cterm_cn_jc		
LQEIWDYVKRPNLRLIGVPESDGENGTKLENTLQDIIQENFPNLARQANIQIQEIQRTPQ
RYSSRRATPRHIIVRFTKVEMKEKMLRAAREKGRVTHKGKPIRLTADLSAETLQARREWG
PIFNILKEKNFQPRISYPAKLSFISEGEIKSFTDKQMLRDFVTTRPALQELLKEALNMER
KNRYQPLQKHTKL
