# Supplementary material for: Cryptic genetic variation enhances primate L1 retrotransposon survival by enlarging the functional coiled coil sequence space of ORF1p
Source: PLoS Genet. 2020 Aug 14;16(8):e1008991. doi: 10.1371/journal.pgen.1008991 (PMC7449397; doi:10.1371/journal.pgen.1008991)
Supplement: S1 Data — (ZIP) [file pgen.1008991.s012.zip › Supplementary_Data_PG/orf1_cterm/7_cterm_names]

>7_cterm_cn		
>7_chr11_48426178_48432210
>7_chr11_51350844_51356875
>7_chr7_12845712_12851858
>7_chr1_76094563_76100691
>7_chr12_78779253_78785394
>7_chr11_96163712_96169893
>7_chr11_98088373_98094551
>7_chr4_138924265_138930407
>7_chr6_105311143_105317276
>7_chr12_92920250_92926371
>7_chr15_32366490_32372641
>7_chr4_158895427_158901570
>7_chr10_34396425_34402539
>7_chr5_113636477_113642599
>7_chr6_84053596_84059715
>7_chr5_79242574_79248687
>7_chr11_22003112_22009217
>7_chr4_83324297_83330458
>7_chr2_64007155_64013303
>7_chr12_105383378_105389506
>7_chr3_121205314_121211390
>7_chr2_207467177_207473319
>7_chr19_37964714_37970817
>7_chr1_92626548_92632630
>7_chr10_96538150_96544234
>7_chr12_118454627_118460742
>7_chr8_62324033_62330167
>7_chr14_37319599_37325723
>7_chr7_92386485_92392610
>7_chr19_23426402_23432530
>7_chr14_28174628_28180752
>7_chr3_66896786_66902919
>7_chr7_40954601_40960714
>7_chr4_109643727_109649841
>7_chr3_27832479_27838478
>7_chr5_63796504_63802498
>7_chr2_213329619_213335771
>7_chr6_80017782_80023867
>7_chr11_98123857_98129942
>7_chr4_112763352_112769545
>7_chr4_32054602_32060630
>7_chr4_59140554_59146666
>7_chr13_80161733_80167886
>7_chr1_47157952_47164112
>7_chr5_152642769_152648850
>7_chr5_21261197_21267273
>7_chr12_23863630_23869731
>7_chr12_105124717_105130764
>7_chr19_44800974_44807111
>7_chr11_18870045_18876121
>7_chr4_14329387_14335582
>7_chr10_86395133_86401289
>7_chr8_2270087_2276185
>7_chr5_162506014_162512140
>7_chr5_8273138_8279298
>7_chr5_146965263_146971396
>7_chr3_41386852_41392908
>7_chr8_51590460_51596531
>7_chr21_16421679_16427837
>7_chr3_68973402_68979555
>7_chr6_101603105_101609202
>7_chr12_79028278_79034426
>7_chr1_81021839_81027936
>7_chr3_156075514_156081631
>7_chr11_21177770_21183838
>7_chr1_213667120_213673152
>7_chr4_170092711_170098760
>7_chr3_134402846_134408969
>7_chr2_209092850_209098955
>7_chr11_100942795_100948959
>7_chr2_201942695_201948742
>7_chr12_40550299_40556365
>7_chr2_18502955_18509070
>7_chr11_19390243_19396257
>7_chr3_182519739_182525914
>7_chr3_99883522_99889545
>7_chr6_83278758_83284859
>7_chr11_85929529_85935646
>7_chr6_44954340_44960341
>7_chr9_10290250_10296428
>7_chr7_91226449_91232436
>7_chr4_139920275_139926304
>7_chr6_134293485_134299690
>7_chr11_77986130_77992320
>7_chr5_111074792_111080837
>7_chrX_71961774_71967964
>7_chrX_72025980_72032180
>7_chrX_72628601_72634645
>7_chr9_8314108_8320317
>7_chr9_108000454_108006593
>7_chr9_115239662_115245691
>7_chrX_51870959_51877101
>7_chr9_72038756_72044886
>7_chr9_77058443_77064560
>7_chr9_110515590_110521688
>7_chrX_80407364_80413537
>7_chrX_56716859_56723009
>7_chrX_106096211_106102357
>7_chrX_111591695_111597857
>7_chr9_3608349_3614383
>7_chrX_21472627_21478793
>7_chrX_97835170_97841231
