# Supplementary material for: Cryptic genetic variation enhances primate L1 retrotransposon survival by enlarging the functional coiled coil sequence space of ORF1p
Source: PLoS Genet. 2020 Aug 14;16(8):e1008991. doi: 10.1371/journal.pgen.1008991 (PMC7449397; doi:10.1371/journal.pgen.1008991)
Supplement: S1 Data — (ZIP) [file pgen.1008991.s012.zip › Supplementary_Data_PG/orf1_cterm/5anc_ct.fst]

>5anc_50_cg_rest
CTCCAAGAAATATGGGACTATGTGAAAAGACCAAATCTACGTCTGATTGGTGTACCTGAA
AGTGACGGGGAGAATGGAACCAAGTTGGAAAACACTCTTCAGGATATTATCCAGGAGAAC
TTCCCCAACCTAGCAAGGCAGGCCAACATTCAAATTCAGGAAATACAGAGAACGCCACAA
AGATACTCCTCGAGAAGAGCAACTCCAAGACACATAATTGTCAGATTCACCAAAGTTGAA
ATGAAGGAAAAAATGTTAAGGGCAGCCAGAGAGAAAGGTCGGGTTACCCACAAAGGGAAG
CCCATCAGACTAACAGCGGATCTCTCGGCAGAAACTCTACAAGCCAGAAGAGAGTGGGGG
CCAATATTCAACATTCTTAAAGAAAAGAATTTTCAACCCAGAATTTCATATCCAGCCAAA
CTAAGCTTCATAAGTGAAGGAGAAATAAAATCCTTTACAGACAAGCAAATGCTGAGAGAT
TTTGTCACCACCAGGCCTGCCTTACAAGAGCTCCTGAAGGAAGCACTAAACATGGAAAGG
AACAACCGGTACCAGCCACTGCAAAAACATGCCAAATTG
>lcl|hg18_L1PA5_chr5_114480910_114487013
CTCCAAGAAATATGGGACTATGTGAAAAGACCAAATCTACATCTGATTGGTGTAACTGAA
AGAGATGGGGAGAATGGAACCCAGTTGGAAAACACTCTTCAGGGTATTATCCAGGAGAAC
TTTCACAACCTAGCAAGGCAGGCCAACATTCAAATTCA-GGAATACAGAGAATGTCACAA
AGATACTCCTCGAGAAGAGCAACTCCAAGACACATAATTGTCAGATTCACCAAAGTTGAA
ATGAAGGAAAAAATGTTAAGGGCAGCCAGAGAGAAAGGTCGGGTTACCCACAAAGGGAAG
CCCATCAGACTAACAGCAGATCTCTCAGCAGAAACTCTACAAGCCAGAAGAAAGTGGGGG
CCAATATTCAACATTCTTAAAGAAAAGAATTTTCAGCCCAGAATTTCATATCCAGCCAAA
CTAAGCTTCGTAAGTGGAAGAGAAATAAAATCCTCTACAGACAAGCAAATGCTGAAAGAT
TTTGTCACCACCAGGCCTGCCTTACAAGAGCTCCTGAAGGAAGCACTAAACATGGAAAGC
AACAACTGGTACCAGCCACTGCAAAAACATGCGAAATTG
>lcl|hg18_L1PA5_chr6_108838713_108844832
CTCCAAGAAATATGGGACTATGTGAAAAGACCAAATCTACATCTGATTGGTGTATCTGAA
AGTGACGGGGAGAATGGAACCAAGTTGGAAAATACTCTTCAGGGTATTATCCAGGAGAAC
TTCCCAAACCTAGTGAGGCAGGCCAACATTCAAATTCAGGAAATACAGAGAACGCCACAA
AGATACTCCTCGAGAAGAGCAACTCCAAGACACGTAATTGTCAGATTCACCAAAGTTGAA
ATGAAGGAAAAAATGTTAAGGGCAGCCAGAGAGAAAGGTTGGGTTACCCACAAAGGGAAG
CCCATCAGACTAACAGCGGATCTCTCAGCAGAAATCCTTCAAGCCAGAAGAGAGTGGGGG
CCAATATTCAACATTCTTAAAGAAAAGAATTTTCAACCCAGAATTTTATATCCAGCCAAA
CTAAGCTTCATAAGTGAAGGAGAAATAAAATCCTTTACAGACAAACAACTGCTGACAGGT
TTTGTCACCACCAGGCCTGCCCTAAAAGAGCTCCTGAAGGAAGCACTAAACATGGAAAGG
AACAACTGGTACCAGCCACTGCAAAATCATGCCAAATTG
>lcl|hg18_L1PA5_chr5_72059222_72065317
CTCCAAGAATTATGGGACTATGTGAAAAGACCAAATCTACATCTGATTGGTGTACCTGAA
AGTGATGGGGAGAATGGAACCAAGTTGGAAAACACTCTGCAGGATATTATCCAGGAGAAC
TTCCCCAACCTAGCAAGTCAGGCCAACATTCAAATTCAGGAAATACAGAGAATGCCACAA
AGATACTCCTTGAGAAGAGCAACTCCAAGACACATAATTGTCAGATTCACCAAAGTTGAA
ATGAAGGAAAAAATGTTAAGGGCAGCCAGAGAGAAAGGTTGGGCTACCCACAAAGGGAAG
CCCAACAGACTAACAGCAGATCTCTCAGCAGAAACTCTACAAGTCAGAAGAGAGTGGGAG
CCAATATTCAACATTGTTAAAGAAAAGAATTTTCAACCCAGAATTTCATATCCAGCCAAA
CTAAGCTTCCTAAATGAAGGAGAAATAAAATCCTTTACAGACAAACAAATGCTGAGAGGT
TTTGTCACCACCAGGCCTGCCTTACAAGAGCTCCTGAAGGAAGCACTAAACATGGAAAGG
AACAACCAGTACCAGCCACTGC-AAAACATGCCAAATTG
>lcl|hg18_L1PA5_chr6_167218290_167224475
CTCCAAGAAATATGGGCCTATGTGAAAAGACTAAATCTACATCTGATTGGTCTACCTGAA
AGTGACGGGGAGAATGGAACCAAGTTGGAAAACACTCTGCAGGATATTATCCAGGAGAAA
TTCCCCAACCTAGCAAGGCAGGCCAACATTTAAATTCAGAAAATACAGAGAAGGCCACAA
AGATACTCCTCGAAAAGAGCAACTCCAAGACACATAACTGTCAGATTCACCAAAATTGAA
ATGAAGGAAAAAATGTTAAGGGCAGCCAAAGAGAAAGGTCGGGTTACCCACAAAGGGAAG
CCCATCAGACTAACAGCAGATCTCTCAGCAGAAACTCTACAAGCCAGAAGACAGTGGGGG
CCAATATTCAACATTCTGAAAGAAAAGACTTTCCAACCCAGAATTTCATATCCAGCCAAA
CTACGCTTCATAAGTGAAGGAGAAATAAAATTCTTTACAGACAAACAAATGCTGAGAGAT
TTTGTCACCACCAGGTCTGCCTTACAAGAGCTCCTGAAGGAAGCACTAAACATGGAAAGG
AACAGCAGATATCAGCCACTGCAAAAACATGCCAAATTC
>lcl|hg18_L1PA5_chr7_85641298_85647358
CTCCAAGAAATATGGGACTATGTGAAAAGACCAAATCTACATTTGATTGGTGTACATCAA
AGTGACGGGGAGAATGGAACCAAGTTGGAAAACACTCTACAGGATATTATCCAGGAGAAC
TTCCCCAACCTAGCAAAGCAAGCCAACATTCAAATTCAGGAAACACAGAGAACACCACAA
AGTTACTCCTCAAGAAGAGCAACTCCAAGACACATAATTGTCAGATTCACCAAAGTTGAA
ATGAAGGAAAAAATGTTAAGG-TAGCCAGAGAGAAAGGTCGGGTTACCCACAAAGGGAAG
CCCATCAGACTAACAGCAGATCTCTCGGCAGAAACTCTACAAGCCAGAAGAGAGTGGGGG
CCAAAATTCAACATTGTTAAAGAAAACAATTTTCAACCCAGAATTTCATATCCAGCCAAT
CTAAGCTTCATAAGTGAAGGAGAAATAAAATCTTTTA------AAAAAATGCTGAGAGAT
TTTGTCAACACCAGGCCTGCCTCACGAGAGCTCCTGAAGGAAGCACTAACCATGGAAAGG
AACAACTGGTACCAGCCACTGCAAAAACTTGCCAAATCG
>lcl|hg18_L1PA5_chr8_25522805_25528907
CTCCAAGAAATATGGGACTATGTGAAAAGACCAAATCTACGTCTGATTGATGTACCTGAA
AGTGATGGAGAGAATGGAACCAAGTTGGCAAACACTCTTCAGGATATTATCCAGGAGAAC
TTCCCCATCCTAGTGAGGCAGGCCAACATTCAAATTCAGGAAACACAGAGAATGCCACAA
AGATACTCCTTGAGAAGAGCAACTCCAAGACACATAATTGTCAGATTCACCAAAGTTGAA
ATGGAGGAAAAAATGTTAAGGGCAGCCAGAGAGAAAGGTT-GGTTACCTGCAAACAGAAG
CTCATCAGACTAACAGCAGATCTCTTGGCAGAAACTCTACAAGCCAGTAGAGAGTGGGGG
CCAATATTCAACATTCTTAAAGGAAAGAATTTTCAACACAGAATTTCATATCCAGCCAAA
TTAACCTTCATAAGTGAAGGAGAAATAAAATCCTTTATAGACAAACAAATGCTGAGAGAT
TTTGTCACCACCAGGCCTGCCCTAAAAGAGCTCCTGAAGGAAGCACTAAACATGGAAAGG
AACAACCAGTACCAGCCACTGCAAAAATATGCCAAATTG
>lcl|hg18_L1PA5_chr6_64596962_64603066
CTCCAAGAAATATGGGACTATGTGAAAAGACCAAATCTATGTCTGATTGGTGTACCTGAA
AGTGATGGGGAGAATGGAACCAAGTTGGAAAACACTCTTCAGGATATTATCCAGGAGAAC
TTCCCCAACCTAGCAAGGCAGGCCAACATTCAAATTCAGGAAATACAGAGAACTCCACAA
AGATACTCCTTGAGAAGAGCAACTCCAAGACACATAATTGTCAGATTCACCAAAGTCGAA
ATGAAGGGAAAAATGTTAAGGGCAGCCAGAGAGAAAGGTCAGGTTACCCACAAAGGGAAG
CCCATCAGAGTAACAGCGGATTTCTTGGCAGAAACTCTTAAAGCCAGGAGAGAGTGGAGG
CCAGTATTCAACATTCTTAAAGAAAAGGATTTTCAACCCAGAATTTCATATCCAGCCAAA
CTAAGCTTCATAAGTGAAGGAGAAATAAAATCCTTTACAGACAAACAAATGCTGAGAGAT
TTTGTCACCACCAGGCCTGCCTTACAAGAGCTCCTGAAGGAAGCACTAAACATGGAAAGG
GAAAACCAGTACCAGCCATTGCAAAAACATGCCAAATTG
>lcl|hg18_L1PA5_chr8_63363355_63369458
CTCCAAGAAATATGGGACTATGTGAAAAGACCAAATCTACGTCTGATTGCTGTGCCTGAA
AGTGATGGGGAGAATGGAACCAAGTTGGAAAACACTCTTCAGGATATTATCCAC---AAC
TTCCCCAACCTAGTGAGGCAGGCCAACATTCAAATTCAGGAAATACAGAGAACACCACAA
AGATATTC---AAGAAGAGCAACTCCAAGACACATAATTGTCAGATTCACCAAAGTTGAA
ATGAAGGAAAAAATGTTAAGAGCAGCCAGAGAGAAAGGTTGAGTTACCCACAAAGGGAAG
CCCATCAGACTAACGGTGGATCTCTCAGCAGAAACTCTACAAGCCAGAAGAGATTAGGGG
CCAATATTCAACATTCTTAAAGAAAAGAATTTTCAACCCAGAATTTCATATCCAGCCAAA
CTAAGCTTCATAAGTGAAGGAGAAATAAAATCCTTTACAGACAAACAAAAGCTGAGAGAT
TTTGTCACCATCAGGCCTGCCTTACAAGAGCTCCTCAAGGAAGCAATAAACATGGAAAGG
AACAACTGGTACCAGCCACTGCAAAAACATGCAAAATTG
>lcl|hg18_L1PA5_chr1_76067105_76073207
CTACAAGAAATGTGGCACTATGTGAAAAAACCAAATCTACATCTCATTGGTGTACCTAAA
AGTGACGGGGAGAATGGAACCAAGTTGGAAAACACTCTTCAGGATATTATCCAGGAGAAC
TTCCCCAGCCTAGCAAGGCAGGCCAACATTCAAATTCAGGAAATACAGAGAACGCCGCAA
AGATACTCCTCAAGAAGAGCAATTCCAAGACACATAATTGTCAGATTCACCAAAGTTGAA
ATGAAGGAAAAAATGTTAAGGGCAACCAGAGAGAAAGGTCAGGTTACCCACAAAGGGAAG
CCCATCAGACTAACAGCGGATCTCCCAGCAGAAACTCTACAAGCCAGAAGAGAGTGGAGG
CCAATATTCAACATTCTTAAAGAAAAGAATTTTCAACCCAGAATTTCATATCCAGCCAAA
CTAAGCTTCATAAGTGAAGGAGAAATAAAATCCTTTA-AGACAAACAAATGCTGAGAGAT
TCTGTCACCACCAGGCCTGCCTTACAAGAGCTCCTGAAGAAAGCACTAAACATGGAAAGG
AACAACCAGTACCAGCCACTGCAAAAACATGCCAAATTG
>lcl|hg18_L1PA5_chr4_58894287_58900393
CTCCAAGAAATATGGGACTATGTGAAAAGACAAAATATACGTCTGATTGGTGTACCTGAA
AGTGACAGGGAGAATGGAACCAAG-TGGAAAGCACTCTTCAGGATATTACCCAGGAGAAC
GTCCCCAACCTAGTGAGCCAGGTCAACATTCAAATTCAGGAAATATAGAGAATGCAACAA
AGATACTCCTTGAGAAGAGCAACTCCAAAACACATAATTGTCAGATTCGCCAAAGTTGAA
ATGAAGGAAAAAATGTTAAGGGCAGCCAGAGAGAAAGGTTGGGTTACCCACAAAGGGAAA
CCCATCAGACTAACAGCGGATCTCTCAGCAGAAACTCTACCAACCAGAAGAGAGAGGAGG
CCAATATTCAACATTCTTAAAGAAAAGAATTTTCAACCCAGAATCTCATATCCAGCCAAA
CTAAGCTTCATAAGTGAAGGCGAAATAAAATCCTTTACAGACAAGCAAATGCTAAGAGAT
TTTGTCACCACCAGGCCTGCCTTACAAGAGCTCCTGAAGGAAGCGTTAAACATGGAAAAG
AACAACTGGTACCAGCCACTGCAAAAACATGCCAAATTG
>lcl|hg18_L1PA5_chr3_34920656_34926730
CTCCAAGAAATATGGGGCTATGTGAAAAGACCAAATCTACGTGTGACTGGTGTACCTGAA
AGTGACTGGGAGAATGGAACCAAGTTGGAAAACACTCCTCAGGATATTATCCAGGAGAAC
TTCCCCAACTTAGGGAGGCAGGCCAACATTCAAATTCAGGAAATACAGAGAACGTCACAA
AGATAATCCTCGAGAAGAGCAACTGCAAGACACATAACTGTCAGATTCACCAAAGTTGAA
ATGAAGGAAAAAATGTTAAGGGCAGCCAGAGAGAAATGTCAAGTTACCCAAAAAGGGAAG
CCCATCAGACTAACAGCGGATCTCCTGGCAGAAACTCTACAAGCCAGAAGAGAGTGGGGG
CCAATATTCAACATTCTTAAG-AAAAGAATTTTCAACCCAGAATTTCATATCCAGCCAAA
CTAAGCTTCATAAATGAAGGAGAAATAAAATCCTTTGCAGACAAACAAATGCTGAGATAT
TTTGTCACCACCAGGCCTGTCTTACAAGAGCTCCTGAAGGAAGCACTAAACATGGAAAGG
AACAACTGGTACCAGCCACTGCAAAAACATGCCAAATTG
>lcl|hg18_L1PA5_chr4_150608625_150614738
CT-CAAGAAATATGGGACTATGTGAAAAGACCAAATCTACATCTGATTGGTATACCTGAA
AGTGACGGGGAGAATGGAAGCAAGTTGGAAAACATTCTGCAGAATATTATCCAGGAGAAC
TTCCCCAACCTAGTGAGGCAGGCCAACATTCAATTTCAGGAAACACAGAGAATGCCACAA
AGATATTCCTCGAGAAGAGCAACTCCAAGACACATAATTGTCAGATTCACCAAAGTTGAA
ATGAAGGAAAAAATGTTAAGGGCAGCCAGAGAGAAAGGTCGGGTTACCCACAAAGGGAAG
CCCATCAGACTAACAGCGGATCTCTCGGCAGAAACTCTACAAGCGAGAAGAGAGTGGAGA
CCAATATTCAACATTGTTAAAGAAAAGAATTTTCAACCCAGAATTTCATATCCAGCCAAA
CTAAGCTTCATAAGTGAAGGAGAAATAAAATCCTTTACAGACAAACAAAGGCTGAGAGAT
TTTGTCACCACCAGGCCTGCCTTACAAGAGCTCCTGAAGGAAGCACTAAACATGGAAAGG
AACAACCAGTACCAGCCACTGCAAAAACATGCCACATTG
>lcl|hg18_L1PA5_chr5_62084022_62090107
CTCCAAGAAATATGGGACTATGTGAAAAGACCAAATCTATGTCTGATTGATGTACCTGAA
AGTGACGGGGAGAATAGAGCCAAGTTGGAAAACACTCTTCGGGATATTATCCAGGAGAAC
TTCCCCAACCTAGCAAGGCAGGCCAACATTCAAATTCAGGAAATAGAGAGAATGCCACAA
AGATACTCCTCGAGAAGAGCAACTCCAAGACACATAGTTGTCAGATTCACCAAAGTTGAA
ATGAAGGAAAAAATGTTAAGGGCAGCCAGAGAGAAAGGTTGGGTTACCCACAAAGGGAAA
CCCATCAGACTAATAGCTGATCTCTCTGCAGAAACTCTACAAGCCAGAAGAGAGTAGGGG
CCAATATTCAACATTCTTAAAGGAAAGAATTTTCAACCCAGAATTTCATATCCAGCCAAA
CTAAGCTTCATAAGTGAAGGAGAAATAAAATACTTTACAGACAAGCAAATGCTGAGAGAT
TTTGTCACCACCAGGCCTGCCTTACAAGTGCTCCTGAAGGAAGCACTGAACATGGAAAGG
AACAACCAGTACCAGTCACTGCAAAAACATGTCAAATTA
>lcl|hg18_L1PA5_chr1_96671584_96677735
CTCTAAGAAATATGTGACTATGTGAAAAGACCAAATCTACGTCTGACTGGTGTACCTGAA
AGTGATGGGGAGAATGGAACCAAGTTGGAAAACACTCTGCAGGATATTATCCAGGAGAAC
TTCCCCAACCCAGCAAGGCAGGCCAACATTCAAATTCAAGAAATACAGAGAACACCACAA
AGATACTCCTCGAGAAGAGTAACTCCAAGACACATAATTGTCAGATTCACCAAAGTTGAA
ATGAAGGAAAAAATGTTAAGGGCAGCCAGAGAGAAAGGTCGGGTTACCCTCAAAGGGAAG
CCCATCAGACTAACAGCGGATCTCTCGGCAGAAACCCTACAAGCCAGAAGAGAGTAGGGG
CCAATATTCAACATTCTTAAAGAAAAGAATTTTCAACCCAGAATTTCATATGCAGCCAAA
CTAAGCTTCATAAGTGAAGGAGAAATAAAATCCTTTACAGACAAGCAAATGCTGAGAGAT
TTTGTCGCCACCAGGCCTGCCTTACAACAGCTCCTGAAGGAAGCACTAAACATGGAAAGG
AACCACCAGTACCAGCCACTGCAAAAACATGCCAAATTG
>lcl|hg18_L1PA5_chr10_111117018_111123153
CTCCAAGAAATATGGGACTATGTGAAAAGACCAAATCTACATCTGATTGGTGTACCTGAA
AGTGACGGGGAGAATGGAACCAAGTTGGAAAACACTCTTCAGGATATTATCCAGGAGAAC
TTCCCCAACCTAGTGAGGCAGGCCAACATTCAAATTCAGGAAATAAAGAGAACACCACAA
AGATACTCCTCAAGAAGAGCAACTCCAAGACACATAATTGTCAGATTCACCAAGGTTGAA
ATGAAGGAAAAATTGTTAAGGGCAGCCGGAGAGAAAGGTCAGGTTACACACAAAGGGAAG
CCCATTAGACTAACAGCAGATCTCTCAGCAGAAACTGTACATGCCAGAAGAGAGTGGGGG
CCGATATTCAACATTCTGAAAGAAAAGAATTTTCAACCCAGAATTTCATATCCAGCCAAA
CTAAGCTTCATAAGTGAAGGAGAAATAAAATACTTTCCAGACAAGCAAATGCTGAGAGAT
TTTGTCATCACCAGGCCTGCCTTACAAGAGCTCCTGAAGGAAGCACTTAACATGGA-AGG
AACAACTGGTACCAGCCACTGCAAAAACATGCCAAATTG
>lcl|hg18_L1PA5_chr1_62181401_62187484
CTCCAAGAAATATAGGACTATGTGAAAAGACCAAATCTACGTCTGATTGGTGTACCTGAA
AGTGACAGGGAGAATGGAACCAAGTTGGAAAACACTCTGCAGGATATTATCCAGGAGAAC
TTCCCTAACCTAGGGAGGCAGGCCAACATTCAAATTCAGGAAATACAGAGAACACCACAA
AGATACTCCTCAAGAAGAGCAACCCCAAGACACAAAATTGTCAGATTCACCGAAGTTGAA
ATGAAGGAAAAAATGTTAAGGGCAGCCAGAGAGAAAGGTTGGGTTACCCACAAAGGGAAG
CCCATCAGACTAACAGCGGATCTCTCAGCAGAGACTCTACAAGCCAGAAGAGAGTGGGTG
CCAATATTCAACATTCTTAAAGAAAAGAATTTTCAACCCAGAATTTCATATCCAGCCAAA
CTAAGCTTCATAAGTGAAGGAGAAATAAAATCCTTTACAGACAAACAAATGCTAAGAGAT
TTTGTCACCACCAGGCCTGCCTTACAAGAGCTCCTGAAGGAAGCACTAAACATGGAAAGT
AACAACCGATACCAGCCACTGCAAAAACAAGCCAAATTG
>lcl|hg18_L1PA5_chrX_64302651_64308762
CTCCAAGAAATATGGGACTATGTGAAAAGACCAAACCTACGTCTCATTGGTGTACCTGAA
AGTGACAGGGAGAATGGAACCAAGATGGAAAACACTCTTCAGGATATTATCCAGGAGAAC
TTCCCCAACCTAGAAAGGCAGGCCAACATTCAAATTCAGGAAATACAGAGAATGCCACAA
AGATACTCCTAGAGAAGAGCAATTCCAAGACAAATAATTGTCAGATTCACCAAAGTTGAA
AAGAAGGGAAAAATGTTAAGGGCAGCCAGAGAGAAAGGTCGGGTTACCTACAAAGGGAAG
CCCATCAGACTAACAGCAGATCTCTCGGCAGAAACTCTAAAAGCCAGAAGACAGTGGGGG
CAAATATTCAACAATCTTAAATAAAATAATTTTCAACCCAGAATTTCATATCCAGCCAAA
TTAAGCTTCATAAGTGAAGGAGAAATAAAATACTTTACAGACAAACAAGTGCTGAGAGAT
TTTGTCACCACCGGGCCTGCCTTACAAGAGCTCATGAAAAAAGCACTAACCATGGAAAGG
AACAATTGGTACCAGCCACGGCAAAAACATGCCAAATTG
>lcl|hg18_L1PA5_chr6_133480491_133486606
CTCCAAGAAATACGGGACTATGTGAAAAGACAAAATCTATGTCTGATTGGTGTACCTGAA
AGTGACAGGGAGAATGGAACCAAGTTGGAAAACACTT--CAAGATGTTATCCAGGAGAAC
TTCCCCAACTTAGCAAGGCAGGCCAACGTTCAAATTCAGGAAATACAGAGAATGCCACAA
AGACACTCCTCAAGAAGAGCAACTCCAAGACACATAATTGTCAGATTCACTAAGGTTGAA
ATGAAGGAAAAAATGTTAAGGGCAGCCAGAGAGAAAGGTCAGGTTACCCACGAAGGGAAG
CCCATCAGACTAACAGTGGATCTCTCAGCAGAAA--CTACCAGCCAGAAGAGAGTGGGGG
CCAATATTCAACATTCTTAAAGAAAAGAATTTTTAACCCAGAATTTCATATCCAGCTAAA
CTAAGCTTCATAAGTGAAGGAGAAATAAAATACTTCACAGATAAGCAAATGCTGAGAGAT
TTTGTCACCACCAGGCCTGCCTTACAAGAGCTCCTGAAGGAAGCACTAAACATGGAAAGG
AACAACCAGTACCAGCCACTGCAAAAACATGCCAAATCG
>lcl|hg18_L1PA5_chr7_133574389_133580489
CTCCAAAAAATATGGGACTATGTGAAAAGACCAAATCTACGTCTGACTGGTGTACCTGAA
AGTGACTGGGAGAATGGAACCAAGTTGGAAAACAGTCTGCAGGATATTATCCAGGAGAAC
TTCCCCAACCTAGCGAGGCAGGCCAACATTCATATTCAGGAAATACAGAGAATGCCACAA
AGATACTCCTCTAGAAGAGCAACTCCAAGACACTTAATTGTCAGATTCACCAAATTTGAA
ATGACGGAAAAAATGGTAAGGGCAGCCAGAGAGAAAGGTCAGGTTACCCACAAAGGGAAG
CCCATCAGAATAACAGCGGATATCTCAGCAGAAACTCTACAAGCCAGAAGAGAGTGGGGG
CCAATATTCAACATTCTTAAAGAAAAGAATTTTCAACCCAGAATTTCATATCCAGCCAAA
CTAAGCTTCATAAGTGAAGGAGAAATAAAATCCTTTACAGACAAACAAATGCTAAGAGAT
TTTGTCACCACCAGGCCTACCTTACAAGAGCTCCTGAAGGAAGCACTAAA-ATGGAAAGG
AACAACCAGTACCAGCCACTGCAAAAACATGCCAAATTG
>lcl|hg18_L1PA5_chrX_136983268_136989377
CTCTAAGAAATATGGGACTATGTGAAAAGACCAAATCTACATCTGATTGGTGTACCTGAA
AGTGATGGGGAGAATGGAACCAAGTTGGAAAACACTCTTCAGGATACTATACAAGAGAAC
TTCCCCAACCTAGCAAAGCAGGCCAACATTCAAATTCAGGAAACACAGAGAACACCACAA
AGATACTCCTCGAGAAGAGCAACTCCAAGACACATAATTGTCAGATTCACCAAAGTTGAA
ATGAAGGAAAAAATGTTAAGAGCAGCCAGAGAGAAAGGTCCGGTTACCCACAAAGAGAAG
CCCATCAGACTAACAGCTGATCTCTCAGCAGAAACTCTACAAGCCAGAAGAGAGTGGGGG
CCAATATTCAACATTCTTAAAGAAAAGAATTTTCAACACAGAATTTCATATCCAGCCAAC
CTAAGCTTCATAAGTGAAGGAGAAATAAAATCCTTTACAGACAAACAAATGCTGAGAGAT
TTTGTCACCACTAGGCCTGCCTTACAAGAGCTCCTGAAGGAAGCACTAAACATGCAAAGG
AACAACCGGTACCAGCCACTACAAAAACATGCCAAATTG
>lcl|hg18_L1PA5_chr8_72468103_72474198
CTCCAAGAAATATGGAACTATGTGAAAACACCAAATCTATGTCTGATTGGTGTACCTGAA
AGTGACGGGGAGAATGGAACCAAGTTGGAAAACACTCTGCAGGATGTTATCCAGGAGAAC
TTCCACAACGTGGCAAGGCAGGCCAACATTCAAATTCAGGAAATACAGAGAACACCACAG
AGATACTCCTCGAGAAGAGCCACTCCAAGACACACAATTGTTAGATTTGCCAAAGTTGAA
ATGAGGGAAAAAATGTTAAGGGCAGCCAGAGAGAAAGGTTGGGTTACTCACAAAGGGAAG
CCCATCAGACTAACAGTGGATCTCTCAGCAGAAACTCTATAAGCCAAAAGAGAGTGGGGG
CCAATATTCAACATTCTTAAAGAAAAGAATTTTCAACCCAGAATTTCATATCCAGCCAAA
CTAAACTTCATATGTGAAGGAGAAATAAAATCTTTTACAGACAAATAAGTGCTGAGAGAT
TTTGTCAACACCAGGCCTGCCTTACAAGAGCTCCTGAAGGAAGCACTAAACATGGAAAGG
AACAACTAGTACCAGCCACTGCAAAAACATGCCAAATTG
>lcl|hg18_L1PA5_chr9_1573449_1579502
CTCCAAGAAATATGGGGCTGTGTGAAAATACCAAATCTGCATCTGATCGGTGTACCTGAA
AGTGACGGGGAGAATGGAGCCAAGTTGGAAAACACTCTGCAGGATACTATCCAGGAGAAC
TTCCCCAACCTAGTGAGGCAGGCCAACACTCACATTCAGAAAATACAGAGAACACCACAA
AGATCCTCCTCGAGAAGAGCAACTCCAAGACACATAATTGTCAGATTCACCAAGGTTGAA
ATGAAGGAAAAAACATTAAGGGCAGCCAGAGAGAAAGGTTGGGTTACCCACAAAGGGAAG
CCCATCAGACTAACAGCTGATCTCTCGGCAGAAACTCTACAAGACAGAAGAGAGTGGGGG
CCAATATTCAGCATTCTTAAAG-----AATTTTCAACCCAGAATTTCATATCTAGCCAAA
CTAAGCTTCATAAGTGAAGGAGAAATAAAATCCTTTACAGACAAGCAAATGCTGAGAGAT
TTTGTCACCACCAGACCTGCCTTACAAGAGCTCCTGAAGGAAGCACTAAACATGGAAAGG
AAAGACCAGTACCAGCTACTGCAAAAACATGCCAAATTG
>lcl|hg18_L1PA5_chr9_6325883_6332007
CTCTGAGAAATATGGGACTATGTGAAAAGACCAAATCTATGTCTGATTGCTGTACCTGAA
AGTGATGGGGAGAATGGAACCAAGATGGAAAATACTCTTCAGGATATTATCCAGGAGAAC
TTCCTCAACCTAGCAAGGGAGGCCAACATTCAAATTCACAAAATACAGAGAACACCACAA
AGATACTCCTCAAGAAGAGCAACTCCAAGACACATAATTGTCAGATTCACCAAAGTTGAA
ATGAAGGAAAAAATGTTAAGGGCGGCCAGAGAGAAAGGTCAGGTTACCCCCAAAGGGAAG
CCCATAAGACTAACAGCGGATCTCTTGGCAGAAACTCTACAAGCCAGAAGAGAGTGGGGG
CCAATATTCAACATTCTTAAAGAAAAGAATTTTCAACCCAGAATTTCATATCCAGCCAAA
CTAAGCTTCATAAGTGAAGGAGAAATAAAATACTTTACAGACAAGCAAATGCTGAGAAAT
CTTGTCACCACCAGGCCTGCCTTACAAGAGCTCCTGAAGGAAGCAGTGAACATGGAAAGG
AACAACTGGTAAAAGCCACTGCAAAAACATGCCAAATTG
>lcl|hg18_L1PA5_chrX_133041190_133047299
CTCCAAGAAATATGGGACTATGTGAAAAGACCAAATATGCATCTGATTGGTGTACCTGAA
AGTGATGGGGAGAATGGAACCAAGTTGGAAAACACTCTTCAGGATATTATCCAGGAGAAC
TTCCCCAACCTAGCGAGGCAGGCCAACATTCAAATTCAGGAAACACAGAGAACACCACAA
AGATACTCCTCAAGAACAGCAACTCCAAGACACATAACTGTCAGATTCACCAAAGTTGAA
ATGAAGGAAAAAATGTTAATGGTAGCCAGAGAGAAAGGTCTGGTTACCCACAAAGGGAAG
CCCATCAGACTAACAGCGGATCTCTTGGCAGAAACTCTACAAGCCAGAAGAGAGTGGGGG
CCAATATTCAACATTCTTAAAGAAAAGAATTTTCAACCCAGAATTTCATATCCAGCCAAA
CTAAGCTTCATAAGTGAAGGAGAAATAAAATCCTTTACAGACACGCAAATGCTGAGAGAT
TTTGTCACCAACAGGCCAGCCTTACAAGAGCTCCTGAAGGAAGCACTAAACATGGAAAGG
AACAACCAGTATCAGCCACTGCAAAAACATGCCAAATTG
>lcl|hg18_L1PA5_chr1_79652462_79658574
CTCCAAGAAATATGGGACTATGTGAAAAGACCAAATATACATCAGATTGGTGTACCTGAA
AGTGACAGGGAGAATGGAACCAAGTTGGAAAACACTCTTCAGGATACTATCCAGGAGAAC
TTCCCCAATCTAGCAAGGCAGGCCAACATTCAAATTCAGGAAATACAGAGAATGCCACAA
AGATACTCCTCGAGAAGAGCAACTCCAAGAAACATAATTGTCAGATTCACCAAAGTTGAA
ATGAAGGAAAAAATGTCAAGGGCAGCCAG----AAAGGTCGGGTTACCAACAAAGGGAAG
CCCATCAGACTAACAGCAGATCTCTTGGCAGAAACTTTACAAGCCAGAAGAGAGTGGGGG
CCAATATTCAACATTCTTAAAGAAAAGAATTTTCAACCCAGAATTTCATCTCCAGCCAAA
CTAAGCTTCAAAAGTGAAGGAGAAATAAAATCCTTTACAGACAAGCAAATGCTGAGAGAT
TTTGTCACCACCAGGCCTGCCTTACAAGAGCTCCTGAAGGGAGCACTAAACATGGAAAGG
AACAACCAGTACCAGCCACTGCAAAAACATGCCATATTG
>lcl|hg18_L1PA5_chr1_167636560_167642659
CTCCAAGAAATATGGGACTATGTGAAAAGACCAAATCTACGTCTGATTGGTGTACCTGAA
AGTGACGGGGAGAACGGAACCAAGTTAGAAAACACTCTTCTGGATATGATCCAGGAGAAC
TTCCCCAAGCTAGCAAGGCAGGCCAACATTCAAATTCAGGAAATACAGCAAATACCACAA
AGATACTCCTCAAGAAGAGCAACTCCAAGACACATAATTGTCAGATTTACTAAAGTTGAA
ATGAAGGAAAAAATGTTAAGGGCAGCCAGAGAGAAAGGTTGGGTTACCCACAAAGGGAAG
CCCATCAGACTAACAGCGGATCTCTCGGCAGAAACTCTACAAGCCAGAAGAGAGTGGGGG
CCAATATTCAACATTCTTAAAGAAAAGAATTTTCAACCCAGAATTTCATATCCAGCCAAA
CTAAGCTTCATAAGTGAAGGAGAAATAAAATACCTTACAGACAAGCAAATGCTGAGAGAT
TTTGTCACCACCAGGCCTGCCCTAAAAGAGCTCCTGAAGGAAGCACTAAACATGGAAAGG
AACAACCAGTACCAGCCACCACAAAAACATGCCAAAATG
>lcl|hg18_L1PA5_chr10_59847546_59853610
CGCCAAGAAATATGGGACTATGTGAAAAGACCAAATCTATGTCTAATTGGCGTATCTGAA
AGTGACAGGGAGAATGGAACCAAGTTGGAAAACACTCTGCAGGATATTATCCAGGAGAAC
TTCCCCAACTTAGTGAGGCAGGCCAACACTGAAATTCAGGAAATACAGAGAATGCCACAA
AGATACTCCTCGAGAAGAGCAACTCCAAGACACATAATTGTCAGATTCACCAAGGTTGAA
ATGAAGGAAAAAATGTTAAGGGCAACCAGAGAGAAAGATTGGGTTACCCACAAAGGGAAG
CCCATCAGACTAACAGCAGATCTCTCAGCAGAAACTCTACAAGCCAGAAGA-AGTGGGGA
CCAATATTCAACAATCTTAAAG-----AATTTTCAACCCAGAATTTCATATCCAGCCAAA
CTAAGCTTCATAAGTGAAGGAGAAATAAAATCCTTTACAGACAAACAAATACTGAGAGAT
TTTGTCACCACCAGGCCTGCCTTACAAGAGCTCCTGAAGGAAGCACTAAACATGGAAAGG
GACAACTGGTACCAGCCACTGCAAAAACATGCCAAAGTG
>lcl|hg18_L1PA5_chr1_112555814_112561950
CTCCAAGAAAGAAGGGATTATAAGAAAAGACCAAATCAACGTCTGATTGGTGTACCTGAA
AGTGACAGGAAGAATGGAACCAAGTTGGAAAACACTCTTCAGGATTTTATCCAGGAGAAC
TTCCACAACCTAGCAAGGCAGGCCAACATTCAAATTCAGGAATTACAGAGAATGCCACAA
AGATACTCCTTGAGAAGAGCAACTCCAAGACACATAATTGTCAGAGTCACCAAAGTTGAA
ATGAAGGAAAAAATGTTAAGGGCAGCCAGAGAGGAAGGTCGGGTTACCCACAAAGGGAAG
CCCATCAGACTAACAGTGGATCTGTCAGCAGAAACTCTACAAGCCAGAAGAGAGTGGGGG
CCAATATTTAACATTCTAAAAGAAAAGAATTTTCAAACCAGAATGTCATATCCAGCCAAA
CTAAGCTTCATAAGTGAAGGAGAAATAAAATCCTTTACAGACAAACAAATGCTGAGAGAT
TTTGTCACCCCCAGGCCTGCCTTACAACAGCTCCTGAAGGAAGCACTAAACATGGAAAGG
AACAACCGGTACTAGCCACTGCAAAAACATGCCAAATTG
>lcl|hg18_L1PA5_chr13_31104577_31110678
CTCCAAGAAATATGGGACTATGTGAGAAGATCAGATCTACCTCTGACTGGTGTACCTGAA
AGTGATAGGGAGAATGGAACGAAGTTGGAAAACACTCTGCAGGATATTATCCAGGAGAAC
TTCCCCAACCTAGCGAGGCAAGCCAACATTCAAATTCAGGAAAT----AGAACGCCACAA
AGATACTGCTCGAGAAGAGCAACTCCAATACACATAATTGTCAAATTCACCAAACTTGAA
TCAAAGGAAAAAATGTTAAGGGCAGCCAGAGAGAAAGGTCGGGTTACCAACAAAGGGAAG
CCCATCAGACTAACAGCAGATCTCTCAGCAGAAACTCTACAAGCCAGAAGAGAGTGGGAG
CCAATATTCAACATTCTTAAAGAAAAGAATTGTCAACCCAGAATTTCATATACAGCCAAA
TTAAGCTTCATAAGTGAAGGAGAAATAAAATCCTTTACAGACAGGCAAAGGCTGTGAGAC
TTTGTCACCGCCAGGCCTGCATTACAAGAGCTCCTGAAGGAAGCACTAAACATGGAAAGG
AATAACTGGTACCAGCCACTGCAAAAACATGCCAAATTG
>lcl|hg18_L1PA5_chr2_57351506_57357590
CTCCAAGAAATATGGGACTATGTGAAAAGACCAAATCTATGTCTGGTTGGTGTACCGGAA
AGTGATGGGGAGAATGAAACCAAGTTGGAAAACACTCTTCAGGATATCATCTAGGAGAAC
TTCCCCAACCTAGTGAGGCAAGCCAACATTAAAATTCAGGAAATACAGAGAACGCCAGAA
AGATACTCCTTGAGAAGAGCAACTCCAAGACAC--AATTGTCAGATTCACCAAAGTTGAA
ACAAAGGAAAAAATATTAAGGACAGCCAGAGAGAAAGGTCGGGTTACCCACAATGGGAAG
CCCATCAGACTAACAGCAGATCTCTTGGCAGGAACTCTACAAGCCAGAAGAGAGTGGGGG
CCAATGTTCAACATTCTTAAAGAAAAGAATTTTCAACCCAGAATTTCATATTCGGCCAAA
CTAAGCTCCATAAATGATAGAGAAATAAAACACTTTACAGAGAAAAAAATGCTGAGAGAT
TTTGTAACCACCAGGCCTGCCTTACAAGAGCTCCTGAAGGAAACACTAAACATGGGAAGG
AACAACCTGTACCAGCCACTGCAAAAACATGCCAA----
>lcl|hg18_L1PA5_chr2_1742743_1748821
CTCCAAGAAATATGGGACTGTGTGAAAAGACCAAATCTATGTCTGATTGGTGTACCTGAA
AGTGACGAGGAGAATGGAACCAAGTTGGAAAACACTCTTCAGGATATTATCCAGGAGAAC
TTCCCCAGCCTAGCAAGGCAGGCCAACATTCAAATTCAGGAAATACAGAGAATGCCACAA
AGATACTCCTCGAGAAGAGCAACTCCAAGACACATAATTGTCAGATTCACCAAAGCTGAT
ATGAAGGAAAAAATGTTAAGGGCGGCCAAAGAGAAAGGTCGGGTTACCCACAAAGGGAAG
CCCATCAGACTAACAGCGGATCTCTTCGCAGAAACTCTACAAGCCAGAAGAGAGTGGGGG
CCAATATTCAACATTCTTAAAGAAAAGAATTTTCAACCCAGAATTTCATATCCAGTCGAA
CTAAGCTTCATAAGTGAAGGAGAAATAAAATACTT-ACAGACAAGCAAATGCTGAGAGAT
TTTGTCACCACCAGGCCTGCCCTAAAAGAGCTCCTGAAGGAAGCACTAAACATGGAAAGG
AACA-CTGGTACCAGCCACTGCAAAAACATGCCAAATTG
>lcl|hg18_L1PA5_chr2_135220555_135226671
CTCTAAGACATATGGGACTATGTGAAAAGACCAAATCTGTGTCTGATTGGTGTACCTGAA
AGTGACGGGGAGAATGGAACTAAGTTGGAAAACACTCTTCAGGATATTATCCAGGAGAAC
TTCCTCAACCTAGCAAGGCAGGCCAACATTCAAATTCAGGAAATGCAGAGAACACCACAA
AGATACTCCTCGAGAAGAGCAACTCCAAGACACATAATTGTCAGATTCACCAAAGCTGAA
ATGAAAGAAAAAATGTTAAGGGCAGCCAGAGAGAAAGGTCGGGTTACCCACAATGGGAAG
CCCATCAGACTAACAGCTGGTCGCTTGGCAGAAACTCTACAAGCCAGAAGAGAGTGGGGG
CTAATATTCAACATTCTTTAAGAAAAGAATTTTCAACCCAGAATTTCATATCCAGCCAAA
CTAAGCTTCATAAGTGAAGGAGAAATGAAATCCTTTACAGACCAACAAATGCTGAGAGAT
TTTGTCACCACCAGGCCTGCCTTACAAGAGCTCCTGAAGGAAGCACTAAACATGGAAAGG
AACAACCAGTACAAGCCACTGCAAAAACATGCCAAATTG
>lcl|hg18_L1PA5_chr3_156020479_156026573
CTCCAAGAAATATGGGACTATGTGAAAAGACCAAATCTACGTCTGATTGGTATACCTGAA
AGTGAACAGGAGAATGGAACCAAGTTGGAAAACACTCTGCAGGATATTATCCAGGAGAAC
TTCCCCAATCTAGCAAGGCAGGCCAACATTCAAATTCAGGAAATACAGAGAATGCCACAA
AGATACTCCTCGAGAAGAACAACTCCAAGACACATAATTGTCAGACTCACCAAAGTTGAA
ATGAAGGAAAAAATGTTAAGGGCAGCTAGAGAGAAATGTCGGGTTACCCACAAAGGGAAG
CCCATCAGACCAACAGCGGATCTTTCGGCAGAAACTCTACAAGTCAGAAGAGAGTGGGGG
CCAGTATTCAACATTCTGAAAGAAAAGAATTTTCAACCCAGAATTTCATATCCAGCCAAA
CTAAGCTTCATAAGTGAAGGAGAAATAAAATACTTTACAGACAAATAAATGCTGAGAGAT
TTTGTCACCACCAGGCCTGCCTTACAAGAGCTCCTGAAGGAAGCACTAAACGTGGAAAGG
AACAACCAGTACCAGCCACTGCAAAAACATGCCAAGTTG
>lcl|hg18_L1PA5_chr4_59968007_59974103
CTCCAAGAAATATGGGACTATGTGAAAAGATCAAATCTACGTCTGACTGGTGTACCTGAA
AGTGATGGGGAGAATGGATCCAAGTTGGAAAACACTCTTCAGGATATCATCCAGGAGAGC
TTCCCCAACCTAGCAAGGCAGGCCAACATTCAAATTCAGGAAATACAGAGAATGCCACAA
ACATACTCCTCGAAAAGAGCAACTCCAAGACACATAATTGTCAGATTCACCAATGCTGAA
ATGAAGGAAAAAATGTTAAGGGCAGCCAGAGAGAAAGGTCAGGTTACCCACAAAGGAAAG
CCCATCAGACTAACAGCAGATCTCTCAGCAGAAATCCTACAAGTGAGAAGAGAGTGGGGG
CCAATATTCAACATTCTTAAAGAAAAGAATTTTCAACCCAGAATTTCATATCCAGACAAA
CTAAGATTCATAAGTGATGGAGAAATAAAATACTTTACAG--AAACAAATGGTGAGAGAC
TTTGTCACCACCAGGCCTGCACTAAAAGAGCTCCTGAAGGAAGCACTAAACATGGAAAGG
AACAACCAGTACCAGTCACTGCAAAACCATGACAAATTG
>lcl|hg18_L1PA5_chr5_56107899_56114019
CTCCAAGAAATACGGGACTATGTGAAAAGACCAAATCTACGTCTGATTGGCATACCTGAA
AGTGACGGGGAGAATGCAAACAAGTTGGAAAACACTCTTCAGGATATTATCGCAGAGAAC
TTCCCCAACCTAGTGAGGCAGGCCAACATTCAAATTCAGGAAACACAGAGAATGCCACAA
AGATACTCCTCGAGAAGAGCAACTCCAAGACACATAATTGTCAGATTCACCAAAGTTGAA
ATGAAGGAAAAAATGTTAAGGGCAGCCAGAAAGAAAGGTTGGGTTACCCAAAAAGGGAAG
CCCATCAGACTAACATCAGATCTCTCAGCAGAAACTCTACAAGCCAGAAGAGAGTAGGGG
CCAATATTCAACATTCTTAAAGAAAAGAATTTTCAACCCAGAATTTCATATCCAGCCAAA
CTAAGCTTCATAAGTGAAGGAGCAATAAAATCCTTTACAGACAAACAAATGCTGAGAGAT
TTTGTCACCACCAGGCCTGCCTTACAAGAGCTCCTGAAGGAAGCACTAAACATGGAAAGG
AACAACCAGTACCAGCCACTGCAAAAACATGCCAAATTG
>lcl|hg18_L1PA5_chr5_68023224_68029244
CTCCAAGAAATATGGGACTACATGAAAAGACCAAATCTACGTCTGATTGGTTTACCAGAA
AGTGACAGGGAGAATGGAACCAAGTTGGAAAACACTCTTCAGGATATCATCCAGGAGAAC
TTCCTCAACCTAGCAAGGCAGGCCAACATTCAAATTCAGGAAATACAGAGAACACCACAA
AGGTACTCCTTGAGAAGAGCAACTCCAAGACACATAATTGTCAGATTCACCAAAGTGGAA
ATAAAGGAAAAAATGTTAAGGGCAGCCAGAGAGAAAGGTCGGGTTACCCTCAAAGGGAAG
CCCATCAGACTAACAACGGATCTCTCAGCAGAAACTCTACAAGCCAGAAGAGAGTGGGGG
CCAGTATTCAACATTCTTAAAGAAAAGAATTTTCAACCCAGAATTTCATATCCAGCCAAA
CTAAGCTTCATAAGTGATGGAGAAATAAAATACTTTATAGACAAGCAAATGCTGAGAGAT
TTTGTCACCACCAGGCCTGCCTTACAAGAGCTCCTGAAGGAAGCACTAAACATGGA-AGG
AACAACTAGTACCAGCCACTGCAAAAACATGCCAAAT--
>lcl|hg18_L1PA5_chr10_60111631_60117750
CTCCAAGAAATACAGGACTATGTGAAAAGACCAAATCTACATTTGACTGGTGTACCTGAA
AGTGATGGGGAGAATGGAACCAAATTGGAAAACATTCTTCAGGATATTATCCAGGGAAAT
TTCCCCAAACTAGCAAGGCAGGCCAACATTCAAATTCAGGAAATACAGAGAATGCCACAA
AGATACTCCTCGAGAAGAGCAACTCCAAGACACATAATTGTCAGATTCACCAAAGTTGAA
ATGAAGGAAAAAATGTTAAGGGCAGCCAGAGAGAAAGGTCGGGTTACCCACAAAGGGAAT
CCCATCAGACTAACAGCAGATCTCTCGGCAGAAACTCTACAAGCCAGAATAGAGTGGGGT
CCAATATTCAACATTCTTAAAGAAAAGAATTTTCAACCCAGAATTTCATATCCAGCCAAA
CTAAGCTTCATAAGTGAAGGAGAAATAAAATCCTTTACAGACAAACAAATGCTGAGAGAT
TTTGTCACCACCAGGCCTGCCTTACAAGAGCTCCTGAAGGAAGCACTAACCAAGGAAAGG
AACAACTGGTACCAGCCACTGCAGAAACGTGCCAAATTG
>lcl|hg18_L1PA5_chr10_60838092_60844220
CTCCAAGAAATATGGGACTATGTGAAAAGACCAAATCTACATCTTATTGGTGTACCTGAA
AGTGACAGGGAGAATGGAACCAAGCCAGAAAACACTCTTCAGGATATTATCCAGAAAAAC
TTCCCCAACCTAGCATGGCAGGCCAACATTCAAATTCAGGAAATACAGAGAACACCACAA
AGATACTCCTCGAAAAGAGCAACTCCAAGACACATAATAGTTAGATTCACCAAAGTTGAA
ATTAAGGAAAAAATGTTAAGGGCAGGCAGAGAGAAAGGTTGGGTTACCTGCAAAGGGAAG
CCCATCAGACAAACAGCAGATCTCTTGGCAGAAACTCTACAAGCCAGAAGAGAGTGGAGG
CCAATATTCAACATACTTAAAGACAAGAATTTTCAACCCAGAATTTCATATCCAGCCAAA
CTAAGCTTCATAAGTGAAGGAGAAGTGAAATCCTTTACAGACAAACAAATGCTGAGAGAT
TTTGTCAGCACCAGGCCTGCCTTACAAGAGCTCCTGAA-GAAGCACTAAACATGGAAAGG
AACAACCAGTACCAGCAACTGCAAAAACATGTCCAATTG
>lcl|hg18_L1PA5_chr10_85087106_85093231
CTCCAAGAAATATGGGACTATGTGAAAAGACCAAATCTACTTCTGATTGGTGTACCTGAA
AGTGACGGGGAGAATGGAAGCAAGTTGGAAAACACTCT-TAGGATACTATCCAGGAGAAC
TTCCCCAACCTAGCAAGGCA-GCCAACATTCAAATTCAGGAAATACAGAGAACACCAGAA
AGATACTCCTCAAGAAGAGCAACTCCAAGACACATAATTGTCAGATTCACCAAAGTTGAA
ATGAAGGAAAAAATGTTAAGAGCAGCCAGAGAGAAAGGTTGGGTTACCCACAAAGGGAAG
CCCATCAGACTAACAGCAGATTTCTT-GCAGAAACTCTATAAGCCAGAAGAGAGTGGGGG
CCAATATTCAACATTCTTGAAGAAAAGCATTTCCAACCCAGAATTTCACATCCAGCCAAA
CTAAGCTTCACTAGTGAAGGAGAAATAATACCCTTTACAGACAAACAAATGCAGAGAGAT
TTTGTCACCACCAGGCCTGCCTTACAAGAGCTCCTGAAGGAAGCACTAAACATGGAAAGG
AACAACTGGTACCAGCCACTGCAAAAACATGCCAAATTG
>lcl|hg18_L1PA5_chr12_98233587_98239717
CTCCAAAAAGTATGGGACTATGTGAAAAGACCAAATCTACATCTGATTGTTGTACCAGAA
AGTGACGGGGAGAACAGAACCAAGTTGGAAAACACTCTGCGAGATATTATCCAGGAGAAC
TTCCCCAACCTAGCAAGGCAGGCCAACATTCAAATTCAGGAGATACAGAGAATGCCACAA
AGATATTCCTCAAGAAGAGCAACTTCAAGACACATAATTGTCAGATTCACCAAAATTGAA
ATGAAGGAAAAAATATTAAGGGCAGCCAGAGAGAAAGGGCAGGTTACCCACAAAGGGAAG
CCGATCAGACTAAGAGTGGATCTCTCAGCAGAAGCTCTACAAGCCAGAAGAGAGTGGGGG
CCAATATTCAACATTCTTAAAGAAAAGAACTTTCAACCCAGAATTTCATATCCAGCCAAA
CTAACCTTCATAAGTGAAGGATAAATAAAATCCTTTACAGACAAACAAATGCTGAGAGAC
TTTGTCACCACTAGGCCTGCTTTACAGGAGCTCCTGAAGGAAGCACTAAACATGGAAAGG
AACAACCGGTACCAGCCACTGCAAAAATGTGCCAAATTG
>lcl|hg18_L1PA5_chr2_124596997_124603120
CTCCAAGAAATATGGGACTATGTGAAAAGACCAAATCTACGTCTGATTGGTGTACCTAAA
AGAGACGGGGAGAATGGAACCAAGTTGGAAAACACTCTGCAGCATATTATCCTGGAGAAC
TTCCCCAATCTAGCAAGGCAGGCCTACGTTCAAATTCAGGAAACAGAGAGAATGCCACAG
AGATACTCCTCAAGAAGAGCAACTCCAAGACACATAATTGTCAGATTCACCAAAGTTGAA
ATGAAGGAAAAAATCTTAAGGGCAGCCAGAGAGAAAGGTCGGGTTACCCACAAAGGGAAG
CCCATCAGACTAACAGCAGATCTCTCAGAAGAAACTCTACAAGCCAGAAGAGAGTGGGGG
CCAATATTCAACATTCTTAAAGAAAAGAATTTTCAACCCAGAATTTCATATCCAGCCAAA
CTAAGCTTCACAAGTGGAGGAGAAATAAAATCCTTTACAGACAAACAAATGCTGAGAGAT
TATGTCACCACCAGGCCTGCCCTACAAGAGCTTCTGAAGGAAGCACTAAACATAGAAAGG
AACAACCAGTATGAGCCACTGCAAAAACATGCCAAATTG
>lcl|hg18_L1PA5_chr2_84742785_84748886
CTCCAAGATATATGGGACTGTGTGAAAAGACCAAATCTACGTCTGATTGGTGTACCTGAA
AGTGACGGGGAGAATGGAACCAAGTTGGAAAACACTCTGCAGGATATTATCCAGGAGAAC
TTCCCCAACCTAGCAAGACAGGCCAACATTCAGATTCAGGAAATACAGAGAACGCCACAA
AGATACTCCTTGTGAAGAGCAACTCCAAGACACACAATTGTCAGATTCACCAAAGTTAAA
ATAAAGGAAAAAATATTAAGGGCAGCTAGAGAGAAAGGTCGGGTTACCCACAAAGGGAAG
CCCATCAGACTAACAGCTGATCTCTCATCAGAAACTCTAAAAGCCAAAAGAGAGTGGTGG
CCAATATTCAACATTCTTAAAGAAAGCAATTTTCAACCCAGAATTTCATATCCAGCCAAA
CTGAGCTTCATAAGTGAAAGAGAAATAAAATCCTTTACAGACAAGCAAATACTGAGAGAT
TTTGTCACCACCAGGCCAGCCTTGCAAGAGCTCCTGAAGGAAGCACTAAACATGGAAAGG
AATAACCGGTACCAGCCACTGCAAAAACATGCCAAATAG
>lcl|hg18_L1PA5_chr4_171662781_171668920
CTCCAAGAAATATGGGACTATGTGAAAAGACCAAATCTACGTCTGATTGGTGTACCTGAA
AGTGACGGGGAGAATGGAACCAAGTTGGAAAACACTCTGCAGGATATTATACAGGAGAAT
TTCCCCAACCTAGAAAGGAAGGCCAACATTCAAATTCAGGAAATACAGAGAATGCCACAA
AGATACTCCTCGAGAAGAGCAACTCCAAGACACATAA-TGTCAGATTCACCAAAGTTGAA
GTAAAGGAAAAAATGTTAAGGGTACCCAGAGAGAAATGTCATGTTACCCACAAAGGGAAG
CCCATCAGACTAACAGCAGATCTCTTGGCAGAAACTCTACAAGCCAGAAGAGAGTGGGGG
CCCATATTCAACATTCTTAAAGAAAAGAATTTTCAACCCAGAATTTCATATCCAGCCAAA
CCAAGCTTCATAAGTGAAGGAGAAATAAAATCCTTTACAGACAAGCAAATGCTGAGAGAT
TTTGTCATCACGTGGCCTGCCTTACAAGAGCTCCTGAAGGAAGCACTAAACATGGGAAGG
AACAACCAGTACCAGCCACTGCAAAAATATGCCAAATTG
>lcl|hg18_L1PA5_chr4_109097337_109103428
CTCCAAGAAATATGGGACGAGGTAAAAAGACCAAATCTACGTCTGACTGGTGTACCTGAA
AGTGACGGGGAGAATGGAACCAAGTTGGAAAACACTCTGCAGGATATTATCTAGGAGAAC
TTCCCCAACCTAGCAAGGCAGGCCAACATTCAAATTCAGGAAATACAGACAATGCTACAA
AGATACTCCTCGAGAAGAGCAACTCCAAGACACACAATTGTCAGGTTCACCAAAGTTGAA
ATGAAGGAAAAAATGTTAAGGGCAGCCAGAGAGAAAGGTCGGGTTATCCTCAAAGGGAAG
CCCATCAGAATAACAACGACTCTCTCGGCAGAAACTCTACAAGCCAGAAGAGAGTGGGGG
CCAATATTCAACATTCTTAAAGAAAAAAATTTTCAATGCAGAATTTCATATCCAGCCAAA
CTAAGTTTCATAAGTGAAGGAGAAATAAAATCCTTTACAGACAAGCTAATGCTAAGAGAT
TTTGTCACCACCAGGCCTGCCTTACAAGTGCTCCTAAAGGAAGCACTAAACATGGAAAGG
AATAACAGGTACCAGCCACTGCAAAAATACGCCAAATTG
>lcl|hg18_L1PA5_chr4_158297948_158304052
CTCCAAGAAATATGGGACTATGTGAAAAGACCAAATCTACGTCTGACTGGTGTACCTGAA
AGTAACGGGGAGAATGGAAACAAGTTGGAAAACACTCTGCAGGATATTATCCAGGAGAAC
TTCCCCAACCTAGCAGGGCAGGCCAACATTCAAATTCAGGAAATACAGAGAATGCCACAA
AGATACTCCACGAGAAGAGCAACTCCAAGACACATAATTGTCAGATTCACTAAAGTTGAA
ATGAAGGAAAAAATGTTAAGGGCAGCCAGAGAGAAAGGTCAGATTACCCACAAAGGGAAG
CCCATCAGACTAACAGCGGATCTCTTGGCAGAAACTCTACAAGCTAGAAGAGAGTGGGGG
CCAATAGTCAACATTCTTAAAGAGAAGAATTTTCAACTCAGAATTTCATATCCAGCCAAA
CTAAGCTTCATAAGTGAAGGAGAAATAAAATCCTTTACAGACAAGCAAATGCTGAGAGAT
TTTGTCACCACCAGGCCTGCCCTAAAAGAGCTCCTGAAGGAAGCACTAAACATGGAAAGG
AACAACCTGTACCAGCCACTGCAAAAACATGCTGAATTG
>lcl|hg18_L1PA5_chr4_159062250_159068369
CTCCAAGAAATATGGGACTATGTGAAAAGACCAAATCTATGTCTGATTGGTGTACCTGAA
AGTGTTGGGGAGAAAGGAACCAAGCTGGAAAACACTCTTCAGGATATTATCCAGGAGAAC
TTCCCCAACCTAGCAAGGAAGGCCAACATTCAAATTCAGGAAACACAGAGAACACCACAA
AGATACTCCTCGAGAACAGCAACTCCAAGACACATAATTGTCAGATTCACCAAGGTTGAA
ATGAAGGAAAAAATATTAAGGGCAGCCAGAGAG-AAAGTCGGGTTACCCACAAAGGGAAG
CCCATCAGATTAACAGCGGATCTCTTGGCAGAAACTCTACAAACCAGGAGAGAGTGGGGG
CAAATATTCAATATTCTTAAAGAAACGAATTTTCAACCCAAAATTTCATATCCAGACAAA
CTAAGCTTCATAATTGAAGGAGAAATAAAATACTTTACAGACAAGCAAATGCTGAGAGAT
TTTGTCACCACCAGGCCTGCCTTACAAGAGCTCCTGAAGGAAGCAGTAAACATGGAAAGG
AACAACCGGTACCAGCCACTGCAAAAACATGCCAAATTG
>lcl|hg18_L1PA5_chr10_102204238_102210312
CTCCAAGAAATATGCGACTATGTGAAAAGACCAAATCTATGTCTGATTGGTGTACCTGAA
AGTGACAGGGAGAATGGAACCAAGTTGGAAAACATTCTTTAGGATATTATCCAGGAGAAC
TTCCCCTACCTAGCGAGGAAGGCCAACATTCAAATTCAGGAAATACAGAGAATGCCACAA
AGATACTCCTTGAAAAGAGCAACTCCAAGACACATAATTGTCAGATTCACCAAAGTTGAA
ATGAAGGAAAAAATGTTAAGGGCAGCCAGAGAGAAAGGTCGGGTTACCCACAAAGGGAAG
CCCATCAGTCTAACAGCGGATCTCTCGGCAGAAACTCTACAAGCCAGAAGAGAGTGGGGG
CCAATATTCAACATTCTTAAAGAAAAGAATTTTCAACCCAGAATTTCATATCCAGCCAAA
CTAAGCTTCATAAGTGAAGGAGAAATAAAATCCTTTACAGACAAGCAAATGCTGAGAGAT
TTTGTCCCCACCAGGCCTGCCTTACAAAAGCTCCTGAAGGAAGCACTAAACATGGAAAGG
AACAACCAGTACCAGCCACTACAAAAACATGCCAAATTG
>lcl|hg18_L1PA5_chr12_96609234_96615347
CTCCAAGAAATATGGGACTATGTGAAAAGACCAAATCTACATCTGATTGGTGTACCTGAA
AGTGATGGAGAGAAAGGAACCAAGTTGGAAAACACTCTTCAGGATATTATCCAGGAGAAC
TTCCCCAACTGAGTGAGGCAGGCCAACATTCAAATTCAGGAAATACAAAGAATGCCACAA
AGATAATCCTCGAGAAGAGCAACTCCAAGACACATAATTGTCAGATTCACCAAAGTTGAA
ATGAAGGAAAAAATGTTAAGGGCAGCCAGAGAGACAGGTAGGGTTACCCACAAGGGGAAA
CCCATCAGACTAACAGCAGATCTATCTGCAGAAACCCTACAAACCAGAAGAGAGTGAGGG
CCAATATTCAACGTTCTTAAAGAAAAGAATTTTCAACCCAGAATTTCATATCCAGCCAAA
CTAAGCTTCATAAGTGGAGGAGAAATAAAATCCTTTACAGACAAGCAAATGCTGAGAGAC
TTTATAACCACCAGGCCTGTCATACAGGAGCTCCTGAAGGAAGCACTAAACATGGAAAGG
AACAGCCAGTACCAGCCACTGCAAAAACATGCCAAATTG
>lcl|hg18_L1PA5_chr13_86812991_86819113
CTCCAAGAAATACGGGACTATGTGAAAAGACCAAATCTACGTCTGACTGGTGTACTTGAA
AGTGACGGAGATAATGGAACCAAGTTGGAAAACACTCTTCAGGAT---TTCCAGGAGAAC
TTCGCCAACCTAGCGAGGCAGGCCAACATTCAAATTCAGGAAATACAGAGAACGCCACAA
AGATACTCCTCGAGAAGAGCAACTCCAAGACAAATAATTATCAGATTCACCAAAGTTGAA
ATGAAGGAAAAAATGTTAAGGGCAGCCAGAGAGAAAGGTCGGGTCACCAATGAAGGGAAG
CAATTCAGACTAACAGCAGATCTCTCGGCAGAAACTCTACAAGCCAGAAAAGAGTGGGGG
CCAATATTCAACATTCTTAAAGAAAAGAATTTTCAACCCAGAATTTCATAACCAGCCAAA
CTAAGCTTCATAAGTGAAGGAGAAATAAAATTCTTTACAGACAAACAAATGCTGAGAGAT
TTTGTCACCACTGGGCCTGCCTTACAAGAGCTCCTGAAGGAAGCACTAAACATGGAAAGG
AACAACTGGTACCAGCCACTGTGAAAACATGCCAAATTG
>lcl|hg18_L1PA5_chr14_22211101_22217204
CTCCAAGAAATATGGGACTATGTGAAAAGACCAA-TCTACATCTGATTGGTGTACCTGAA
AGTGACGGGGAGAATGGAACCAAGTTGGAAAACACTCTGCAGGATATTATCCAGGAGAAC
CTACCGAACCTAGCAAGGCAGGCCAACATTCAAATTCAGGAAATACAGAGAATGCCACAA
AGATACTCCTCAAGAAGAGCAACTCCAACACCCATAATTGTCAGATTCACCAAAGTTGAA
ATGAAGGAAAAACTGTTAAGGGCAGTCAGAGACAAAGGTCGGGTTACCCACAAAGGGAAG
CCCATCAGACTAACAGCTGATCTCTCGGCAGAAACTCTACAAGCCAGAAAAGAGTGGGGG
CCAATATTCAACATTCTTAAAGAAAAGAATTTTCAACCCAGAATTTCATATCCAGACAAA
TTAAGCTTCATAAGGGAAGGAGAAATAAAATCCTTTACAGACAAGCAAATGCTGAGACAT
TTTGTCACCACCAGGCCTGCCCTAAAAGAGCTCCTGAAGGAAGCACTAAACATGGAAAGG
AACAACCAGTACCAGCCACTGCAAAAACATGTCAAATTG
>lcl|hg18_L1PA5_chr13_78772203_78778199
CTCCAAGAAATATGTGACTATGCGAAAAGACCAAATCTATGTCTGATTGGTGTACCTGAA
AGTGACAGGGAGAATGGAACCAAGTTGGAAAACACTCTTCAGGATATTATCCAGGAGAAC
TTCCGCAACCTAGCAAAGCAGGCCAACATTCAAATTCAGGAAATACAGAGAACACCGCAA
AGATACTCCTCGAGAAGAGCAACTCCAAGACACATAATTGTTAGATTCACCAAAGTTGAA
ATGAAGGAAAAAATGTTAAGGGCAGCCAGAGAGAAAGGTTGGGTTTCCCACAAACGGAAG
CCCATCAGACTACCAACGGATCTCTCAGCAGAAACTCTACAAGCCAGAAGAGAGTGGGGG
CCAATATTCAACATTCTTAAAGAAAAGAATTTTCAACCCAGAATTTCATATCCAGCCAAA
CTAAGCTTCATAAGTGAAGGAGAAATAAAATCCTTTACAGACAAGCTAATGCTGAGAGAT
GTTGTCACCACCAGGCTTACCTTACAAGTGCTCCTGAAGGAAGCACTAAACATGGAAAGG
AACAACTGGTACCAGCCACTGCAAACACATGCCAAATTG
>lcl|hg18_L1PA5_chr14_48145696_48151801
CTCCAAGAAATTTGGGAGTATGAGAAAAGACCAAATCTACATCTGACTGGTGAACCTGAA
AGTGATGGGGAGAATGGAACCAAGTTGGAAAACACTCTGCAGGATATTATCCAGGAGAAC
TTCCCCAACATAGCAAGGCAGGCCAACATTCAAATTCAGGAAATATAAAGAATGCCACAA
AGACACTCGTCGAGAAGAGCAACCCCAAGACACATAATTGTCAGGTTCACCAAAGTTGAA
ATGAAGGAAAAAATGTTAAGGGCAGCCAGAGAAAAAGGTCAGGTTACCCACAAAGGGAAG
CCCATCAGACTAAAAGCTGATCTCTCGGCAGAAACTCTACAAGCCAGAAGAGAGTGGGGG
ACAATATTCAACATTCTTAAAG-----AATTTTCAACCCAGAATTTCATATCCAGCCAAA
CTAACCTTCATAAGTGAAGGAGAACTAAAATCCTTTACAAACCAGCAAATGCTGAGAGAT
TTTGTCACCACCAGGCCTGCCCTAAAAGAGCTCCTGAGGGAAGCACTGAACATGGAAAGG
AACAACCAGTACTAGCCACTGCAAAAACATGCCAAAT--
>lcl|hg18_L1PA5_chr19_35367408_35373505
CTCTAAGAAATACAGGACTATGTGAAAAGACCAAATCTACGTCTGATTGGTGTACCTGAA
AGTGACAGGGAGAATGGAACCAAGTTGGAAAACACTCTTCAGGATATTATCCAGGAGAAC
TTCCACAACCTAGCAAGGCAGGCCAACATTCAAGTTCAGGAAATACAGAGAACACCACAA
AGATACTCCTCGAGAAGAGCAACTCCAAGACACATAATTGTCAGATTCACCAAAGTTGAA
ATGAAGGAAAAAATGTTAAGGGCAGCCAGAGAGAAAGGTCAGGTCACCCACAAAGGGAAG
CCCACCAGGCTAAAAGTGGATCTCTTGGCAGAAACTCTACAAGCCAGAAGAGAGTGGGGG
CCAATATTCAACATTCTTAAAGAAAATAATTTTCAACCCAGAATTTCACATCCAGCCAAA
TTAAGCTTCATAAGTGAAGGAGAAATAAAATCCTTTACAGACAAACAAATGCTGAGAGAT
TTTGTCACCACCAGGCCTGCCTTACAAGAGCTCCTGAAGGAAGCACTAAACATGGAAAGG
AATAACTGGTACCAGTTACTGCAAAAACATGCCAAATTG
>lcl|hg18_L1PA5_chr17_54278414_54284538
CTCCAAGAAATATGGGACTACGTGAAAAGACCAAATCTCTGTCTGACTGGTGTACCTGAA
AGTGACGGGGAGAATGGAACCAAGTTGGAAAACACTCTTCAGGATATTATCCAGGAGAAC
TTCCCCAACGTAGCAAGGCAGGCCAACATTCAAATTCAGGAAATACAGAGAACATCACAA
AGATACTCCTTGAGAAGAGCAACTCCAAGACACATAATTGTCAGATTCACCAAAGTTGAA
ATGAAGGAAAAAATGTTAAGGGCAGCCAGAGAGAAAGGTTGGGTTACTCACAAAGGGAAG
CCCATCAGACTAATAGCGGATCTCTTGGCAGAAACTCTACAAGCCAGAAGAGAGTGGGGG
CCAATATTCAACATTCTTACAGAAAAGAATTTTCAACCCAGAATTTCATATCCAGCCAAA
CTAAGCTTCATAAGTGAAGGAGAAATAAAATCCTTTACAGACAAACAAATGCTGAGAGAT
TTTGTCACCACCAGGCCTGCCTTACAAGAGCTCCTGAAGGAAGCACTAAACTTGGAAGGG
AACAACCAGTACCAGCCACTGCAAAAACATGCCAAATTG
>lcl|hg18_L1PA5_chr15_62036609_62042718
CTCCAAGAAATATG-GACTACGTGAAAAGACCAAATCTACGTTTGATTAGTGTACCTGAA
AGTGACGGGGAGAGTGGAACCAGGTTGGAAAACACTCTTCAGGATATTATCCAGTAGAAC
TTCCCCAACCTAGTGAGACAGGCCAACATTCAAATTCAGGAAATACAGAGAACGCCACAA
AGATACTCCTCAAGAAGAGCAAATCCAAGACACATAATTGTCAGATTCACCAAAGTTGAA
ATAAAGGAAAAAATGTTAATGGCAGCCAGAGAGAAAGGTCGGGTTACCCACAAAGGGAAG
CCCGTCAGACTAACAGCAGATCTCTCGGCAGAAACCCTACAAGCCAGAAGAGAGTGGGGG
CCAATATTCAACATTCTTAAAGAAAAGAATTTTCAACCCAGAATCTCACATCTAG-CAAA
CTAAGCTTCATAAGTGAAGGAGAAATAAAATCCTTTACAGACAAACAAATGCTGAGAGAT
GTTGTCACCACCAGGCCTGCCTTACAAGAGCTCCTGAAGGAAGCACTAAATATGGAAAGG
AACAACTGGTACCAGCCACTGCAAAAACATGCCAAATTG
>lcl|hg18_L1PA5_chr18_13679803_13685872
CTCCAAGAAATATGGAACTATGTGAAAAGACCAAATCTACGTCTGATTGGTGTACCTGAA
AGTGATGGGGAGAATGAAACCAAGTGGGAAAACATTCTTCAGGATATTATCGAGGAGAAC
TTCCCCAGCCTAGCAAGGCAAGCCAACATTCAAATTCAGGAAATACAGAGAACGCCACAA
AGATACTCCACAAGAAGAGCAACTCTGAGACACATAATTGTCAGATTCGCCAAAGTTGAA
ATGAAGGAAAAAACGTTAAGGGCAGCCAGAGAGAAAGACTGGGTTACCCACAAAGGGAAG
CCCATCAGACTAACAGCTGATCTCTCAGCAGAAACTCTACAAGCCAGAAGAGAGTGGGGG
TCAATATTCAACATTCTT----AAAAGAATTTTCAACCCAGAATTTCATATCCAGCCAAA
CTAAGCTTCATAAGTGAAGGAGAAATAAAATACTTTACAGACAAGCAAATGCTGAGAGAT
TTTGTCACCACCAGGCCTGCCTTACAAGAGCTCCTGAAGGAGGCACTAAACATGGAAAGG
AACAACCAGTACCAGCCACTGCAAAAACATGCCAAATTA
>lcl|hg18_L1PA5_chr17_27016046_27022167
CTCCAAGAAATATGGGACTATGTGAAAAGACCAAATCTACCTCTGATTGGTGTACCTGAA
AGTGTCGGGGAGAATGGAACCAAGTTGGAAAACACTCTTCAGGATATTATCTAGGAGAAC
TTCCCCAACCTAGCAAGGCAGGCCAACATTCAAATTCAGGAAATACAGAGAATGCCACAA
AGACACTCCTTGAGAAAAGCAACTCCAAGACACATAATTGTCAGTCTCACCAAAGTTGAA
ATGAAGGAAAAAATGTTAAGGGCAGCCAGAGAGAAAGGTCGGGATACCCTCAAAGGGAAG
TCCATCAGACTAACAGTGGATCTCTCGGCAGAAACTCTACAAGCCAGAAGAGAGT-GGGG
CCAATATTCAACATTCTTAAAGAAAAGAATTTTCAACCCAGAATTTCATATCCAGCCAAA
CTACGCTTCATAAATGAAGGAGAAATAAAATCCTTTACAGACAAGCAAATGCTGAGAGAT
TTTGTCACCACCAGGCCTGCCTTACAAGAGCTCCTGAAGGAAGCACTAAGCATGGAAAGG
AACAACCGGTACCAGCCACTGCAAAAACATGCCAAATTG
>lcl|hg18_L1PA5_chr17_39225409_39231502
CTCCAAGAAATATGGGACTATGTGAAAAGACCAAACCTACGTCTGATTGGTGTACCCGAA
AGTGATGGGGAGAATGGAACCAAGTTGGAAAACACTCTTCAGGATATTATGCGGGAGAAC
TTCCCCAATCGAGCAAGGCAGGCCAACATTCAAATTCAGGAAATACAGAGAATGCCACAA
AGATACTCCTCGAGAAGAGCAACCCCAAGACACATAATTATCAGATTCACCAAAGTTGAA
ATGAAGGAGAAAATGTTAAGGGCAGCCAGAGAGAAAGGTTGGGTTACCCACAAAGGGAAG
CCCATCAGACTAACAGCGGATCTCTTGGCAGAAACTCTACAAGCCAGAAGAGAGTGGGAG
CCAATATTCAACATTCTTAAAGGAAAGAATTTTCAACCCAGAATTTCATATCCAGCCAAA
CTAAACTTCATAAGTGAAGGAGAAATAAAATCCTTTACAGACAAACAAATGCTAAGAGAT
TTTGTCATCACCAGGCCTGCCTTACAAGAGCTCCTGAAGGAAGCACTAAACCTGGAAAGG
AACAACTGGTACCAGCCACTGCAAAAACATGCCAAATTG
>lcl|hg18_L1PA5_chr3_148324683_148330760
CTCCAAGAAACATGGGACTATGTGAAAAGACCAAATCTACGTCTGATTGGTGTACCTGAA
AGTGACGGGGAGAATGGAACCAACTTGGAAAACACTCTTCAGGATATTATCTAGGAGAAC
TTCCCCAACCTAGCAAGGCAGGCCAACATTCAAATTCAGGAAATACAGAGAACGCCACAA
AGATATTCCTTGAGAAGAGCAACTCCAAGACACATAATTGTCAGATCCACCGAAGTGGAA
ATGAAGGAAAAAGTGTTAAGGGCAGCCAGAGAGAAAGGTTGGGTTACTCACAAAGGGAAG
CCCATCAGACTAACAGCTGATCTCTCGGAAGAAACTCTACAAGCCAGAAGAGAGTGGGGG
CCAATATTCAACATTCTTAAAGAAAAGAATTTTCAACCCAGAATTTCATATCCAGCCAAA
CTAAGCTTCGTAAGTGAAGGAGAAATAAAATCTTTTACAGACAAACAAATGCTAAGAGAT
TTTGTCACCACCAGGCCTGCACTAAAAGAACTCCTGAAGGAAGCACTAAACATGGAAAGG
AACAATCGGTACCAGCCACTGCAAAAACATGCCAAATTG
>lcl|hg18_L1PA5_chr2_152308128_152314270
CTCCAAGAAATATGGGACTATGTGAAAAGACCAAATCTACGTCTGATTGGTGTACCTGAA
AGTGATGGGGAGAATGGAACCAAGTTGGAAAACACTCTTCAGGATATTATCCAGGAGAAC
TTCCCCAACCTAGCAAGGCAGGCCAACATTCAAATTCAGGAAATACAGAGAACACCACAA
AGATACTCCTTGAGAAGAGCAACCCCAAGACACATAAATGTCAGATTCACTAAAGTTGAA
ATGAAGGAAAAAATGTTAAGGGCAGCCAGAGAGAAAGGTCAGGTTACCCACAAAGGGAAG
CCCATCAGACTAACAGCTGATCTCTTGGCAGAAACTCTACAAGCCACAAGAGAGTGGGGG
CCAATATTCAACATTCTTAAAGAAAAGAATTTTCAACCCAGAATTTCATATCCAGCCAAA
CTAAGCTTCATAAGTGAAGGAGAAATAAAATCCTTTACAGACAAATAAATGCTGAGAGAT
TTTGTCACCACCAGGCCTGCCCTAAAAGAGCTCCTGAAGGAAGCACTAAACATGGAAAGG
AACAACCGCTATCAGCCACTGCAAAAACATGCCAAATTG
>lcl|hg18_L1PA5_chr2_68144427_68150532
CTCCAAGAAATATGAGACTTTGTGAAAAGACCAAATCTGCATCTGAATTGTGTACCTGAA
AGTGACTGGGAGAATGGAACCAAGTTGGAAAACACTCTTCAGGATATCATCCAGGAGAAC
TTCCCCAACCTAGTGAAGCTGGCCAACATGCAAATTCAGGAAATACAGAGAACACCACAA
AGATACTCGTCGAGAAGAGCAACTCCAAGACACATAATTGTCAGATTCACCAAAGTTGAA
ATGAAGGAAAAAATGTTAAGGGCAGCCAG----AAAGGTCAGGTTACCCACAAAGGGAAG
CCCATCATAGTAACAGCTGATCTCTCGGCAGAAACTCTACAAGCCAGAAGAGAGTGGGGG
CCAATATTCAACATTCTTAAAGAAAAGAATTTTCAACCCAGAATATCATATCCAGCCAAA
CTAAGCTTCATAAGTGAAGGAGAAATAAAATCCTTTACAGACAA--ATATACTGAGAGAT
TTTGTCACCACCAGGCCTGCCTTACAAGAACTCCTGAAGGAAGCACTAAAGATGGAAAGG
AACAACTGGTACCAGCCACTGCAAAAACATGCCAA-TTG
>lcl|hg18_L1PA5_chr2_218675574_218681651
CTCCAAAAAATATGGGACTATGTGAAAAGACCAAATCTACATCTGATTGGTGTACCTTAA
AGTGACGAGGAGAATCAAACCAAGTTGGAAAACACTCTTCATGATATTACCCAGGAGAAC
TTCCCCAA-CTAGAAAGGCAGGCCAACATTCAAATTCAGGAAATACAGAGAACGCCACAA
AGATACTCCTCAAGAAGAGCAACTCCAAGACACATAATTGTCAGATTCGCCAAAGTTGAA
ATGAAGGAAAAAATGTTAAGGGCAGCCAGAGAGAAAGGTCAGGTTACCCACAAAGGGAAG
CCCTTCAGACTAACAGTGGATCTCTCAGCAGAAACTCTACAAGCCAGAAGGGAGTGGGGG
CTAATATTCAACATTCTTAAAGAAAAGAATTTTCAATCCAGAATTTCATATCCAGCCAAA
CTAAGCTTCATAAGTGAAGCAGAAATAAAATCCTTTACAGACAAACAAATGCTGAGAGAT
TTTGTCACCACCAGGCCTGCCTTACAAGAGCTCCTGAAGGAAGCACTAAACATGGAAAGG
AACAACCGGTACCAGCCACTGCAAAAGCATGCCAAATTG
>lcl|hg18_L1PA5_chr2_220955183_220961308
CTCCAAGAAATATGGGACTATGTGAAAAGACCAAATCTATGTCTGATTGGTGTACCTGAA
AGTGACGGAGAGAATGGAACCAAGTTGGAAAACACTCTCCAGCATTTTATCCAGGAGAAC
ATCCCCAACGTAGTGAGGCAGGACAACATTCAAATTCAGGAAATACAGAGAACGTCGCAA
AGATACTCCTCAAGAAGAGCAACTCCAAGACACATAATTGTCAGATTCACCAAAGTTGAA
ATGAAGGAAAAAATGTTAAGGGCAACCAGAGAGAAAGGTCGGGTTACCCACAAAGGGAAG
CCCATCAGACTAACAGCTGATTTCTCAGCAGAAACTCTACAAGCCAGAAGAGAGTGGGGA
CCAATATTCAACATTCTTAAAGAAAAGAATTTTCAACCCAGAATTTCATATCCAGCCAAA
CTAAGCTTCATAAGTGAAGGAGAAATAAAATCCTTTACAGACAAGCAAATGCTGAGAGAT
TTTGTCACCACCAGGCCTGCCTTACAAGAGCTCCTGAAGGAAGCACTAAACATGGAAAGG
AACAACCAGTACCAGCCACTGCAAAAACATGCCAAATTG
>lcl|hg18_L1PA5_chr3_56585475_56591596
CTCCAAGAAATATGGGACTATGTGAAAAGACCAAATCTACATCTC----GTGTACCTGAA
AGTGATGGGGAGAATGGAACCAAGTTGGAAAACACTCTGCAGGATATCATCCAGGAGAAC
TTCCCCAACCTAGCAAGGCAGGCCAACATTCAAATTCAGGAAATACAGAGAACACCACAA
AGATACTCCTCAAGAAGAGCAACCCCAAGACACATAATTGTCAGATTCACCAAAGTTGAA
A-GAAGGAAAAAATGTTAAGGGCAGCCAGAGAGAAAGGTCAGGTTACCCACAAAGGGAAG
CCCATCGGACTAACAGTGGATCCCTAAGCAGAAACTCTACAAGCCAGAAGACAGTGGGGG
CCAATATTCAACATTCTTAAAGAAAAGAATTTTCAACCCAGAATTTCATATCCAGCCAAA
CTAAGCTTCATAAATGAAGGAGAAATAAAATCCTTTACAAACAAACAAATGCTGAGAGAT
TTTGTCACCACCAGGCCTGCCTTACAAGAGCTCCTGAAGGAAGCACTAAACATGGAAAGG
AACAACCGGTACCAGCCACTGCAAAAACATGCCAAATTG
>lcl|hg18_L1PA5_chr8_79519676_79525781
ATCCAAGAAATATGGGACTATGTGAAAAGACCAAATCTACGTCTGATTGGTGTACCTGAA
AGTGATGGGGAGAATGGAACCAAGTTGGAAAACACTT--CAGGATATTATCCAGGAGAAC
ATCCCCAACCTAGCGAGGGAGGCCAACATTCAAATTCAGGAAATGCAGAGAACACCACAA
AGATACTCCTTGAGAAGAGCAACTCCAAGACACATAATTGTCAGATTCACCAAGGTAGAA
ATGAAGGAAAAAATGTTAAGGGCAGCCAGAGAGAAAGGTCGGGTTATCTACAAAGGGAAA
CCCATCAGACTAACAGCAGATCTCTTGGTGGAAACACTATGAGCCAGAAGAGAGTGCGGG
CCAATATTCAACATTCTTAAT-AAAAGAATTTTCAACCCAGAATTTCATATCCAGTCAAA
CTAAGCTTCATAAGTGAAGGAGAAATATAATCCTTTACAGATAAACAAATGCTGAGAGAT
TTTCTCACCACTAGGCCTGCCTTACAAGAGCTCATGAAGGAAGCACTAAACATGGAAAGG
AACAACCAGTACTAGTCACTGCAAAAACATGCCAAATTG
>lcl|hg18_L1PA5_chr9_94795570_94801691
CTCCAAGAAATATGAGACTATGTGAAAAGACCAAACCTCTGTCTGATTGGTGTACCTGAA
AGTGACGGGGAGAATGGAACCAAGTTGGAAAACACTCTGCAGGATATTATCCAGGAGAAC
TTCGCCAACCTAGTGAGGCAGGCCAACATTCAAATTCAGGAAATACAGAGAATGCCACAA
AGATACTCCTTGAGAAGAGCAACTCCAAGACACATAATTGTCAGATTCACCAAAGTTGAA
ATGAAGGAAAAAATGTTAAGGGCAGCCAGAGAGAAAGGTTGGGTTATCCACAAAGGGAAG
CCCATCAGACTAACAGTGGATCTCTCGGCAGAAACTCTACAAGCCAGAAGAGAGTGGGGG
CCAATATTCAACATTCTTAAAG-----TATTTTCAACCCAGAATTTCATATCCAGCCAAA
CTAAGCTTCACAAGTGAAGGAGAAATAAAATCCTTTACAGACAAACAAATGCTGAGAGGT
TTTGTTACCACCAGGCCTGCCTTACAAGAGGTCCTGAAGGAAGCACTAAATATGGAAAGG
AACAACCGGTACCAGCCACTGCAAAAACGTGCCAAATTA
>lcl|hg18_L1PA5_chrX_10566125_10572207
CTCCAAGAATTATGGCACTATGTGAAAAGACCAAATCTACGTCGGATTGGTGTGCCTGAA
AGTGACGGGGAGAATGGAACCAAGTTGGAAAACACTCTTCAGGATATTATCCAGGAGAAC
CTCCCCAACCTAGTGAGGCAGGCCAACATTCAAATTCAGGAAATACAGAGAATGCCACAA
AGATACTCCTTGAGAAGAGCAATTCCAAGACACATAATTGTCAGATTCACCATGGTCGAA
ATGAAGGAAAAAATGTTAAGGGCAGCCAGAGAGAAAGGTCGGGTTACCCACAAAGGGAAG
CCCATCAGACTAACAGCTGATCTGTCGGCAGAAACTCTACAAGCCAGAAGGGAGTGAGGG
CCAATATTCAACATTCTTGAAGAAAAGAATTTTCAACCCAGAATTTCATATCCAGCCAAA
CTAAGCTTCATAAGTGAAGGAGAAATAAAATCCTTTACAGACAAGCAAATGCTGAGAGAT
TTTGTCACCACCAGGCCTGCCTTACAAGAGCTCCTGAAGGAAGCACTAAACATGGAGAGG
AACAACAGGTACCAGCCACAGCAAAAACATGCCAAATTG
>lcl|hg18_L1PA5_chrY_21186136_21192208
CTCCAAGAAATATGGGATTATGTGAAAAGACCAAATTTATGTCCGATTAGTGTACCCGAA
AGTGACGGGGAGAATGGAACCAAGTTGGAGAACACTCTTCAGGATATTATCCAGGAGAAC
TTCCCCAACCTAGTGAGGCAGGCCAACATTTAAATTCAGGAAATACACAGAACACCACAA
AGATACTCCTCGAGAAGAGCAACTCCAAGAC--ATAATTGTCAGATTCACCAAAGCTGAA
ATAAAGGAAAAAATGTTAAAGACAGCCAG----AAAGGTCAGGTTACCCACAAAGGGAGG
CCCATCAGACTAACAGCAGATCTCTCTGCAGAAACCCTATAAGCCAGAAGAGAGTGGGGG
CCAATATTCAACATTCTTAAAG-----AATTTTCAACACAGAATTTAATATCCAGCCAAA
CTAAGCTTCATAAGTGAAGGAAAAATAAAATCCTTTACAGAT----AAATGCTGAGAGAT
TTTGTCACCACCACGCCTGCCCTAAAAGAGCTCCTGAAGGAAGCATTAAACATGTAAAGG
AACAGCAGGTACCAGCCACTGCAAAAACATGCCAAATTG
>lcl|hg18_L1PA5_chrX_68886748_68892749
CTCCAAGAAATATGGGACTATGTGAAAAGACCAAATCTATGACTGATTGCTGTACCTGAA
AGTGACGGGGAGAATGGAACCAACTTGGAAAACACTCTTCAGGATATTATCCAGGAGAAC
TTCCCTAACCTAGCAAGGCAGGCCAACATTCAAATTCAGGAAATACAGAGAACACCACAA
AGATACTC---GAGAACAGCAACTCCAATACATATAATTGTCAGATTCACCAAAGTTGAA
ATGAAGGAAAAAATGTTAAGGGCAGCCAGACAGAAAGGTCGGGTTACTCACAAAGGGTAG
CTCATCAGACTAAAAGCTGATCTCTCGGCAGAAACTCTACAAGTCAGAAGAGAGTGGGGG
CCAATATTCAACATTCTTGAAGAAAAGAATTTTCAACCCAGAATTTCATACCCAGCCAAA
CTAAGCTTCAT-AGTGAAGGAGAAATAAAATCCTTTACAGACAAACAAATGCT----GAT
TTTGTCACCACCAGGCCTGCCTTACAAGAGCTCCTGAAGGAAGCACTAAACATGGAAAGG
AACAACCAGTACCAGCCACTGCAAAAGCATGTCAAATTG
>lcl|hg18_L1PA5_chrX_96939572_96945684
CTCCAAGAAATATGGGACTATGTGAAAAGACCAAATCCATGTCAGATTGGTGTACCTGAA
AGTAATGGGGAGAATGGAGCCAAGTTGGAAAACACTCTTCAGGATATTATCCAGGAGAAC
TTCCCCAAATTAGCAAGGCAGGCCAACATTCAAATTCAGGAAATACAGAGAATGCCACAG
AGATACTCCTCGAGAAGATCAACTCCAAGACACATAATTGTCAGATTCACCAAAGTTGAA
ATGAAAGAAAAAATGTTAAGGGCAGCCAGAGAGAAAGGTCGGGTTACCCACAAAGGGAAG
CCCATCAGACTAACAGTGCATCTCTCAGCAGAAACTCTACAAGCCAGAAGAGAGTGGGGG
CCAATATTCAACATTCTTAAAGAAAAGAATTTTCAACCCAGAATTTCATATCCAGCCAAA
CTAAGCTTCATAAGTGAAGGAGAAATAAAATACTTTACAGGCAAACAAATGCTGAGAGAT
TGTGTCACCACCAGGCCTGCCTTACAAGAGCTCCTGAAGGAAGCACTAAACGTGGAAAGG
AACAACCAGTACCAGCTACTGCAAAAACATGCCAAATTG
>lcl|hg18_L1PA5_chr3_148794323_148800433
CTCCAAGAAATATGGGACTATGTGAAAAGACCGAATGTACATCTGATTGGTGTACCTGAA
AGTGATGGGGAGAATGCAACCAAGTTGGAAAATGC-CTTCACAATACTATCCAGGAGAAC
TTCCCCAACCTAGTGAGGCAGGCCAACATTCAAATTCAGGAAATACAGAGAACGCCACAA
AGATGCTCCTCATGAAGAGCAACTCCAAGACACATAATTGTCATATTCACCAACACTGAA
ATGAAGGAAAAAATGTTAAGAGAAAACAGAGAGAAAGGTTGGGTTACTCACAAAGGGAAG
CCCATCAGATTAACAGTGGATCTCTCAGCAGAAAGTCTACAATCCAGAAGAGAGTGGGGG
CCAATATTCAACATTCTTAAAGAAAAGAATTTTCCACCCAGAATTTTATATCCTGCCAAA
CTAAGCTTCATAAGTGAAGGAGAAATAAAATCCTTTACAGACAAGCAAATGCTGAGAGAT
TTTGTCACCACCAGGCCTGCCCTAAAAGAGCTCCTGAAGGAAGCACTAAACATGGAAAGG
AACAACCAGTACCAGCCACTGCAAAAACATGCCAAATTG
>lcl|hg18_L1PA5_chr1_100836383_100842528
CTCCAAGAAATATGGGACTATGTAAAAAGGCGAAATCTACATTCAATTGGTGTACCTGAA
CGTGACGAGGAGAATGGAACCAAGCTGGAAAACACTCTTCAGGATATTATCCAGGAGAAC
TTCCCTAGCCTAGCGAGGCAGGCCAACACTAAAATTCAGGAAATACAGAGAACACCACAA
AGATACTCCTCAAGAAGAGCAACTCCAAGACACATAATTGTCAGATTCACCAAAGTTGAA
ATGAAGGAAAAAATATTAAGGGCAGCCAGAGAAAAAGGTTGAGTTACCCACAAAGGGAAG
CCCATCAGACTAACAGCAGATCTCTCAGCAGAAACTCTACAAGCCAGAAGACAGTGGGGG
CCAATATTCAACATTCTTAAAGAAAAGAATTTTCAACCCAGAATTTCATATCCAGCCAAA
CCAAACTTCATAAGTGAAAGAGAAATAAAATCCTTTACAGACCAGCAAATGCTGAGAGAT
TCTGTCACCACCAGGCCTGCCTTACAAGACCTCCTAAAGGAAGCACTAAACATGGAAAGG
AACGACTGGTACCAACCACCACAAAAACATGACAAATTG
>lcl|hg18_L1PA5_chr1_197883110_197889223
CTCCAAGAAATCTGGGACTATGTGAAAAGACCAAATCTATATCTGATTGGTGTACCTGAA
AGTGATGGGGAGAATGGAACCAAGTTGGAAAACACTCTTCAAGACATTATCCAGGAGAAC
TTTGCCAACCTACCAAAGCAGGCCAACATTCAAATTCAGGAAATACAGAGAATGCCACAA
AGATACTCCTCAAGAAGAGAAACTCCAAGACACATAAATGTCAGATTCACCAAAGTTGAA
ATGAAGGAAAAAATGTTAAGGGCAGCCAGAGAGAAATGTCGGGTTACCCACAAAGGGAAG
CCCATCAGACTAACAGCTGATCTCTTGGCAGAAACTCTACAAGCCAGAAGAGAGT-GGGG
CCAATATTCAACAATCTTAAATAAAAGAATTTTCAACCCAGAATTTCATATCCAGCCAAA
CTA-GCTTCATAAGTGAAGGAGAAATAAAATCCTTTACAGACAAACAAATGCTGAGAGAT
TTTGTCACCACCAGGCCTGCCTTACAAAAGGTCTTGAAGGAAGCACTAAACATGGAAAGG
AACAACCAGTACCAGCCACTGCAAAAACATGCCAAATTG
>lcl|hg18_L1PA5_chr6_64640856_64646944
CTCCAAGAAATATGGGGCTATGTAAAAAAAACAAATCTACGTCTGATTGGTGTACCTGAA
AGTGTTGGGAAGAATGGAACCAAGTTGGAAAACACTCT-CAGGATATTATCCAGGAGAAC
TTCCCCAACCTAGCAAGGCAGCCCAACAGTCAAATTCAGGAAATACAGAGAACGCCACAA
AGAAACTCCTTGAGAAGTGCAACTCCAAGACACGTAATTGTCAGATTCACCAAAGTTGAA
ATGAAGGAAAAAACATTAAGGGCGGCCAGAGAGAAAGGTCAGGTTACCTACAAAGGGAAG
CCCATCAGAATAACAGCAGATCACTCAGCAGAAACTCTACAAGCCAGAAGAGAGTGGGGG
CCAATATTCAACATTCTTAAGGAAAAGAATGTTCAACCCAGAATTTCATATCCAGCCAAA
CTAAGCTTCATAAGTGAAGGAGAAATAAAATACTTTACAGACAAGCAAATGCTGAGAGAT
TTTGTCACCACCAGGCCTGCCCTAAAAGAGCTCCTGAAGGAAGCACTAAACATGGAAAGG
AACAACCAGTACCAGCCGCTGCAAAATCATGCCAAATTG
>lcl|hg18_L1PA5_chr7_106521194_106527309
CTCCAAGAAATATGGGACTATGTGAA-AGACCAAATCTGCGTCTGATTGTTGTACCTGAA
AGTGACGGGGAGAAAGGAACCAAGTTGGAAAACACTCTTCAGGATATTATCCAGGAGAAC
TTCCCTAACCTAGCAAGGCAGGCTAACACTCAAATTCAGGAAATACAGAGAATGCCACAA
AGATACTCCTCGAGAAAAGCAACTCCAAGACACATAACTGTCAGATTCACCAAAGTTGAA
ATGAAGGAAAAAATGTTAAGGGCAGCCAGAGAGAAAGGTCGGGTTACCCACAAAGGGAAG
CCCATCAGACTAACAGTGGATCTCTCGGCAGAAACTCTACAAGCCAGAAGAGAATGGGGG
CCAATATTCAACATTCTTAAAGAAAAGAATTTTCAACCCAGAATTTCATATCCAGCCAAA
CTAAGCTTCATAAGTGGAGGAGAAATAAAATCCTTTACAGACAAGCAAATGCTGAGAGAT
TTTGTCACCACCAGGCCTGCCCTAAAAGAGCTCCTGAAGGAAGCACTAAACATGGAAAGG
AACAACTGGTACCAGCCACTGCAAAAACATGCCAAATTG
>lcl|hg18_L1PA5_chr7_78322520_78328611
CTCCAAGAAATATGGGACTAGGTGAAAAGACCAAATCTAAGTCTGATTGGTGTACCTGAA
AGTGATGGGGTGAATGGAACCAACTTGGAAAACACTCTTCAGGATACTATCCAGGAGAAC
TACCCCAACCTAGTGAGGCAGGCCAACATTCAAATTCAGGAAATACAGAGAACGCCATGA
AGATACTCCTCAAGAAGATCAACTCCAAGACACATAATTGTCAGATT-AACAAAGTTGAA
ATGAAGGAAATAGTGTTAAGGGCAGCCAGAGAGAAAGGTCGGGTTACCCACAAAGGGAAG
CCCATTGGACAAACCCTGGATCTCTCAGCAGAAACTCTACAAGCCAGAAGAGAGTGGGGG
CCAATATTCAACATTCCTAAAGAAAAGAATTTTCAACCCAGAATTTCATATCCAGTCAAA
CTAAGCTTCATAAGTGAAGGAGAAATAAAATCCTTTACAGACGAACAAATGCTGAGAGAT
TTTGTCACCACCAGGCCTGCCCTAAAAGACCTCCTGAAGGAAGAACTAAACATGGAAAGG
AACAACTGATACCAGCCACTGCAACAACATGCCAAATTG
>lcl|hg18_L1PA5_chr7_30543655_30549775
CTCCAAGAAATATGGGACTATGTGAAAAGACCAAATCTATGTCTGATTGGTGTACCTGAA
AGTGACAGGGCGAATGGAACCAAGTTGGAAAACACTGTTCAGGATATTATCCAGGAGAAC
TTCCCCAACCTAGCAAGGCAGGCCAACATTCAAATTCAGGAAATACAGAGAATGCCACAA
AGATACTCCTCAAGAAGAGCAACTCCAAAACACATAATTGTCAGATTCACCAAAGTTGAA
ATGAAGGAAAAAATGTTAAGGGCAGCCAGAGAGAAAGGTCGGCATACCCACAAAGGGAAG
TCCATCAAACTAATAGCGGATCTCTTGGCAGAAACTCTACAAGCCAGAAGAGAGAGGGGG
CCAATATTCAACATTCTTAAAGAAAAGAATTTTCAACCCAGAATTTCATATCCAGCCAAA
TTAAGCTTCATACATGAAGGAGAAATAAAGTCCTTTACAGACAAACAAATGCTGAGAGAT
TTTGTCACCACCAGGCCTGCCTTACAAGAGCTCCTGAAGGAAGCACTAAACATGGAAAGG
AACAACTGGTACCAGCCACTGCAAAAACATGCAAAATTG
>lcl|hg18_L1PA5_chr6_46300485_46306588
CTCCAAGAAATAAGCGACTATGTGAAAAGACCAAATCTACATCTGATTGGTGTGCCTGAA
AGTGACGGGGAGAATGGAACCAAGTTGGAAAACACTCTTCAGGATATCAGCCAGGAGAAC
TTCCCCAACCTAGCAAGTCAGGCCAACATTCAAATTCAGGAAATACAGAGAACGCCACAA
AGATACTCCATGAGAAGAGCAACTCCAAGAAACATAATTGTCAGATTCTCCAAAGTTGAA
ATGAAGGAAAAAATGTTAAGGGCAGCAAGAAAGAAAGGTCAGGTTACCCACAAAGGAAAG
CCCACCAGACTAACAGCTGATCTCTCAGCAGAAACTCTACAAGCCAGAAGAGAGTGGGCG
CCAATATTCAACATTCTTAAAGAGAAGAATTTTCAACCCAGAATTTCATATCCAGCCAAA
CTAAGCTTCATAAGTGAAGGAGAAATAAAATACTTTACAGACAAGCAAATGCTGAGAGAT
TTTGTCATCACCAGGCCTGCCCTAAAAGAGCTCCTGAAGGAAGCACTAAACATGGAAAGG
AACAACTGGTACCAGCCACTGCAAAAACATGCCAAACTG
>lcl|hg18_L1PA5_chr9_104396983_104403070
CTCCAAGAAATAAGGGACTATATAAAAAGACTAAATCTATGTCTGATTGGTGTACCTAAA
AGTGGCAGGGAGAATGGAACCAAGTTGGAAAACACTCTGCAGGATATTATCCAGGAGAAC
TTCCCCAACCTAGGGAGGCAGGCCAACATTCAAATTCAGGAAATACAGAGAACACCACGA
AGATACTCCTTGAGAAGAGAAACTCCAAGACCTATAATTGTCAGATTCACTAAAGTTGAA
ATGAAGGAAAAAATGTTAAGGGAAGCCAGAGAGAAAGGTTGGGTTACCCACAAAGGAAAG
CCCATCAGACTAACAGCTGATCTCTTGGCAGAAACTCTACAAGCCAGAAGAGAGTGGGGG
CAAATATTCAACATTCTTGAAGAAAAGAATTTTCAACCGATAATTTCATATCCACCCAAA
CTAAGCTTCATAAGTGGAGGAGAAATAAAATTCTTTGCAGACAAACAAATGCTGAGAGAT
TTTGTCACTACCAGGCCTGCCTTACAAGAGCTCCTGAAGGAAGCAATAAACATGGAAAGG
AACAACCAATACCAGCCACTGCAAAAACATGCCTAATTG
>lcl|hg18_L1PA5_chr9_94370175_94376317
CTCCAAGAAATATGGGACTATGTGAAAAGACCAAATCTACATCTGATTGGTGTACCTGAA
AGTGACGGGGAGAATGGAACCAAGTTGGAAAACACTCTGCAGGATATTATCCAGGAGAAC
TTCCCCAACATAGCAAGGCAGGCCAACATTCAAATTCAGGAAATACAGAGAACGCCACAA
AGATACTCCTCGAGAAGAGCAACTCCAAGACACATAATTGTCAGATTCACCAAAGCTGAA
ATGAAGGAAAAAATGTTAAGAGCAGCCAGAGAGAAAGGTCGGGTTACCCACAAAGGGAAG
CCCATCAGACTAACAGCGGATCTCTCGGCAGAAACTCTACAAGCAAGAAGAGAGTGGGGG
CCGATATTCAACATTCTTAAAGAAAAGAATTTTCAACCCAGAATTTCATATCCAGCCAAA
CTAAACTTCATAAGTGAAGGAGGAATAAAATCCTTTACAGACAAACAAATGCTGAGAGAT
TTTGTCACTGCCAGGCCTGCCTTACAAGAGCTCCTGAAGGAAGCACTAAATGTGGAAAGG
AACAACCGGTACCAGTTACTGCAAAAACGTGCCAAATTG
>lcl|hg18_L1PA5_chr8_43157949_43164042
CTCCAAGAAATATGGGACTATGTGAAAAGATCAAATCTGTGTCTGATTGGTGTACCTGAA
AGTGACGGGGAGAACAGAACCAAGTCGGAAAAAACTCTTCAGGATATTATCTAGGAGAAC
TTCCGCAACCCAGCAAGGCAGGCCAACATTCAAATTCAGGAAATACAGAGAACACCACAA
AGATACTCCTCAAGAAGAGCAACTCCAAGACACATAATTGTCAGATTCACCAAAGTTGAA
ATGAAGGAAAAAATGTTAAGGGCAGCCAGAGAGAAAGGTCAGGTTACCCATAAAGGGAAG
TCCATCAGACTAACAGCAGATCTCTCAGCAGAAACTCTACAAGCCACAAGACAGTGGGGG
CCAATATCCAACATTCTTAAAGAAAAGGATTTTCAGTCTAGAATTTCATATCCAGCCAAA
CTAAGCTTCATAAGTGAAAGAGAAATAAAATACTTTACAGACAAACAAATACTGAAAGAT
TTTGTCACCAGCAGGCCTACCTTACAAGAGCTCCTCAAGGAAGCACTAAACATGGAAAGG
AACAACCGGTACCAGACACTGCAAAAACATGCCAAATTG
>lcl|hg18_L1PA5_chr8_41328628_41334707
CTCCAAGAAATATGGGACTATGTGAAAAGACCAAATCTACATCTCATTGGTGTACCTGAA
AGTGACGGGAAGAATGGAACCAAGTTGGAAAACACTCCGCAGGATATTATCCAGGAGAAC
TTCCACAAACTAGCGAGGCAGGCCAACATTCAAATTCAGGAAATACAGAGAACACCATAA
AGATACTCCTCGAGAAGAGCAACTCCAAAACACATAATTGTCAGATTCACCAAAGTTGAA
ATGAAGGAAAAAATGTCAAGGGCAGCCAGAGAGAAAGGTCGGGTTACCCACAAAGGGAAG
CCCATCAGACTAATAGCAGATCTCTCGGCAGAAACTCTACAAGCCAGAAGAGAGTGGGGG
CCAATATTCAACATTCTTAAAGAAAAGAATTTTCAACCCAGAATTTCACATCCAGCCAAA
CTAAGCTTCATAAGTGAAGGAGAAATAAAATGATTTATAGACAAACAAATGCTGAGAGAT
TTTGTAACCACCAGGCCTGCCTTACAAGAGCTCCTGAAGGAAGCACTAAAAATGGAAAGG
AACAATTGGTACCAACCACTGCAAAAACATGCCAAATTG
>lcl|hg18_L1PA5_chr10_32921490_32927552
CTCCAAGAAATATGGGACTATGTGAAAAG-CCAAATCTAAGTCTGATTGGTGTACCTGAA
AGTAACAGGGAGAATGGAACCAAGTTGGAAAACACTCTTCAGGATACTATCCAGGAGAAC
TTCCCCAACCTAGTGAGGCAGGCCAACATTCAAATTCGGGAAATACAGAGAACGCCACAA
AGATATTCCTTGAGAAGAGCAACCCCAAGACGCATAATTGTCAAATTCACCAACGTTGAA
ATGAAAAAAAAAATGTTAAGGGCAGCCAG----AAAGGTCGGGTTACCCACAAAGGGAAG
CCCATCAGACTAACAGCAGATGTCTCGGCAGAAACTCTACAAGCCAGAAGAGAGTGGGGG
CCAATATTCAACATTCTTAAAGAAAAGAATTTTCAACCCAGAATTTCATATCCAGCCAAA
CTAAGCTTCATAAGTGATGGAGAAATAAAATACTTTACAGACAAACAAATGCGGAGAGAT
TTTGTTATCACAACGCCTGCCTTACAAGAGCTCCTGAAGGAAGCACTAAACATGGAAAGG
AACAAC------CAGCCACTGCAAAAACATGCCAAATTG
>lcl|hg18_L1PA5_chr1_223466199_223472342
CTCCACGAAATATGGGATTATGTGAAAAGACCAAATCTACGTCTGATTGGTGTACCAGAA
AGTGACTGGGAGAATGGAACCAAGGTGGAAAACACTCTGCAAGATATTATCCAGGAGAAC
TTCCACAACCTAGCAAGGCAGGCCAACATTCAAATTCAGGAAATACAGAGAATGCCACAA
AGATACTCCTCGAGAAGAGCAACTCCAAGACACAT-ACTGTCAGATTCACCAAAGTTGAA
ATGAAGGAAAAAACATTAAGGGCAGCCAGAGAGAAAGGTTGGGTTACCCACAAAGGGAAG
CCCATCAGACTAACAGTGGATCTCTTGGCAGAAACTCTACAAGCCAGAAGAGAGTGGGAG
CCAATATTCAACATTCTTAAAGGAAAGAATTTTCAACCCAGAATTTCATATCCAGCCAAA
CTAAGCTTCGTAAGTGAAGGAGAAATAAAATCCTTTACAGACAAGCAAATGCTGAGACAT
TTTGTCACCGTCAGGCCTGCCTTACAAGAGCTCCTGAAGGAAGCACTAAACATGGAAAGG
AACAATCAGTACTAGCCACTGCAAAAACATGCCAAATTG
>lcl|hg18_L1PA5_chr11_23299110_23305252
CTCCAAGAAACATGGGACTATGTGAAAAGACCAAATCTACGTCTGATTGGTGTACCTGAA
AGTGATGGGGAGAATGGAAGCAAG-TGGAAAACACTCTTCAGGATATTATCCAGGAAAGC
TTCCCCAACCTAGCAAGGCAGGCCAACATTCAAATTCAGGAAATACAGAGAACGCCACAA
AGATACTCCTCGAGAAGAGCAACTCCAAGACACATAATTGTCAGATTCACCAAAGTTGAA
ATGAAGGAAAAAATGTTAAGGGCAGCCAGAGAGAACGGTCGGGTTACCCACAAAGGGAAG
CCCATCAGACTAACAGCAGATTTCTCAGCAGAAACTCTACAAGCCAGAAGAGAGTGGGGG
CCAATATTCAACATTTTTAAAGAAAAGAATTTTCAACCCAGAATTTCATATCCAGCCAAA
CTAAGTTTCATAAGTAAAGGAGAAATAAAATCCTTTACAGACAAACAAATGCTGAGAGAT
TTTGTCACCACCAGGCCTGCCTTACAAGAGCTCCTGAAGGAAGCACTAAACATGGAAAGG
AACAACAGATACCAGCCACTGCGAAAACATGCCAAATTG
>lcl|hg18_L1PA5_chr17_3187327_3193435
CTTCAAGAAATATGGGACTATGTGAAAAGACAAAATCTACATTTGATTGGTGTACCTGAA
AGTGATGTGGAAAATGGAACGAAGCTGGAAAACACTCTTCAAGATATTATCCAGGAGAAC
TTCCCCAACCTAGCAAGGCAGTCCAAAATTCAAATTCAGGAAATACAGAGAACACCACAA
AGATACTCCTCCAGAAGAGCAACTCCAAGACACATAATTGTCAGATTCACCAAGGTTGAA
ATGAAAGAAAAAATGTTAAGGGCAGCCAGAGAGAAAGGTCGGGTTACCCACAAAGGGAAG
CCCATCAGACTAACAGTGGATCTCTCAGCAGAAACTCTACAAGCCAGAAGAGAGTGGGGG
CCAATATTCAACATTCTTAAAGAAAAGAATTTTCAACCCAGAATTTCATATCTAGCCAAA
CTAAGCTTCATAAGTGAAGGAGAAATAAAATCCTTTACAGACAAGCAAATGCTGAGAGAT
TTTGTCACCACCAGGCCTGCCTAACAAGAGCTCCTGAAGGAAACACTAAACGTGGAAAGG
AAAAACCGGTACTAGCCACTGCAGAAACATGCCAAATTG
>lcl|hg18_L1PA5_chr17_13699538_13705641
CTCCAAGAAATATGGGACTATGTGAAAAGACCA--TCTATGTTTGATTGGTGTACCTGAA
AGCGACGGGGAAAATGGAACCAAGTTGGAAAACACTCTTCAGGATATTATCCAGGAGAAC
TTCCCCAACCTAGCAAGGCAGGCAGACATTCAAATTCAGGAAATACAGAGAACACCACAA
AGATACTCCTTGAGAAGATCAACCTCAAGACACATAATTGTCAGATTCACCAAGGTTGAA
ATGAAGGAAGAAATTTTAAGGGCAGCCAGAAAGAAAGGTCGGGTTACCCACAAAGGGAAG
CCCATCAGACTAACAGTGGATCTCTTGGCAGAAACCCTACAAGCCAGAAGAGAGTGGGGG
CCAATATTCAACATTCTTAAAGAAAAGAATTTTCAACCCAGAATTTCATATCCAGCTAAA
CTAAGCTTCATAAGTGAAGGAAAAATAAAATCCTTTACAGACAAGCAAATGCTGAGAGAT
TTTGTCACCACCAGGCCTGCCTTACAAGAGTTCCTGAAGGAAGCACTGAACATGGAAAGG
AACAACTGGTACCAGCCACTGCAAAAACATGCCAAATTG
>lcl|hg18_L1PA5_chr3_21828727_21834835
CTCCAAGAAATATGGGACTCTGTGAAAAGACCAAATCTACGTCTGATTGGTGTACCTGAC
AGTGACGGGGAGAATGGAACCAAGTTGGAAAACAGTCTGCAGGATATTATCCAGGAGAAC
CTCCCCAATCTAGCAAGGCAGGCCAACATTGAAATTCAGGAAATACAGAGAATGCCACAA
AGATAGTCCTCGAGAAGAGCAACTCCAAGACACATAATTGTCAGATTCACCAAAGTTGAA
ATGAAGGTAAAAATGTTAAGGGCAGCCAGAGAGAAAGGTCGGGTTACCCACAAAGGGAAG
CCCATCAGACTAACAGCAGATCTCTCGGCAGAAACCATACAAGCCAGAAGAGAGTGGGGG
CCAATATTCAACATTCTTA---AAAAGAATTTTCAACCCAGAATTTCATATCCAGCCAAA
CTAAGCTTCATAAGTGAAGGAGAAATAAAATCCTTTACAGACAAGCAAATGCTGAGAGAT
TTTGTCACCAACAGGCCTGTCTTGCAAGAGCTCCTGAAGGAAGCACTAAACATGGAAAGG
AACAACTGGTACCAGCCACTGCAAAAATATGCCAAATTG
>lcl|hg18_L1PA5_chr8_57221266_57227402
CTCCAAGAAATATGGGACTATGTGAAAAGACCAAATCTACTTCTGATTGGTGTACCTGAA
AGTGATGGGGAGAATGGAACCAAGTTGGAAAACACTCTGCAGGATGTTATCCAGGAGAAC
GTCCCCAACCTAGCAAGGCAGGCCAACATTCAAATTCAGGAAATACAGAGAATGCCACAA
AAATACTCCTCGAGAAGAGCAACTCCAAGACACATAATTGTCAGATTCACCAAAGTTGAA
ATGAGGGAAAAAATGTTAAGGGCAGAGAGACAGAAAGGTCGGGTTACCCACAAAGGGAAG
CCCATCAGACTAACAGCTGATCTCTCTGCAGAAACTCTACAAGCCAGAAGAGAGTGGGGG
CCAATATTCAACATTCTTAAAGTAAAGAATTTGCAACCCAGAATTTCATATCCAGCCAAA
CTAAGCTTCATAAGTGAAGGAGAAATAAAGTCCTTTACAGACAATCAAATGCTGAGAGAT
TCTGCCACCACCAGGCCTGCCTTACAAGAGCTCCTGAAGGAAGCACTAAACATGGAAAGG
AATAACAGGTACCAGCCACTGCAAAAACATGCCAAATTG
>lcl|hg18_L1PA5_chrX_134845686_134851691
CTCCAAGAAATATGGGACTATGTGAAAAGACCAAATCTACATCTGATTGGTGTACCCAAA
AGTGACGGGGAGAATGGAACCAAGTTGGAAAATACTCTTCAGGATATCATCCAGGAGAAC
TTCCCCAACTTAGGAAGGCAGGCCAACATTCAAATTCAGGAAATACAGAGAACGCCACAA
AGATACTCCTCGAGAAGAGCAACTCCAAGACACATAATTGTCAGATTCACCAAAGTTGAA
ATGAAGGAAAAAATATTAAGGGCAGCCAGAGAGAAAGGTCAGGTTACCCAC-AAAGGAAG
CCCATCAGACTAACAGCGGATCTCTCGGCAGAAACTCTACAAGCCAGAAGAGAGTGGGGG
CCAATATTCAACATTCTTAAAGAAAAGAATTTTCGATCCAGAATTTCATATCCAGCCAAA
CTAAGCTTCATAAGTGAAGGAGAAATAAGATACTTTACAGACAAGCAAATGCTGAGAGAT
TTTGTCACCGCCAGGCCTGCCTTACAAGAGCTCCTGAAGGAAGCACTAAACATGGAAAGG
AACAACTGGTACCAGCCACTGCAAAAACATGCCAAATTG
>lcl|hg18_L1PA5_chr9_5461815_5467960
CTCCCAGAAATATGGGACTATGTGAAAAGACCAAATCTACGTCTTACTGGTGTACCTGAA
AGTGATGGTGAGAATGGAACCAAGTTGGAAAACACTCTTCAGGATATTATCCAGGAGAAC
TTCCCCAACCTAGCAAGGCAGGCCAACATTCAAATTCAGGAAATACAGAGAACACCACAA
AGATACTTCTTGAGAAGAGCAACTCCAAGACACATAATTTTCAAATTCACCAAAATTGAA
ATGAAGGAAAAAATGTTAAGGGCAGCCAGAGAGAAAGGTCGAGTTACCCACAAAGGGAAG
CCCATCAGACTAACAGCGGATCTCTCAGCAGAAACTCTACAAGCCAGAAGAGAGTGGGGG
CCAATATTCAACATTCCTAAAGAAAAGAATTTTCAACCCAGAATTTCATATCCAGCCAAA
CTAAGCTTCATAAGTGAAAGAGAAATAAAATCCTTTATAGACAAGCAAATGCTGAGAGAT
TTTGTCACCACCAGGCCTGCATTACAAGAGCTCCTGAAGGAAGCACTAAACATGGAAAGG
AACAACCAGTACCAGCCACTGCAAAAACATGCCAAATTG
>lcl|hg18_L1PA5_chr1_229848471_229854594
CTCCAAGAAATATGAGACTATGTGAAAAGACCAAATCTACGTTTGACTGGTGTACCTGAA
AGTGACGGGGAGAATGGAACCAAGTTGGAAAACACTCTGCAGGATACTATCCAGGAGAAC
TTCCCCAACCTAGCAAGGCAGGCCAACATTCAAATTCAGGAAATACAGAGAACACCACAA
AGATACTCCTCAAGAAGAGCAACCCCAAGACATATAATTGTCAGATTCACCAAGGTTGAA
ATGAAGGAAAAAATGTTAAGTGCAGCCAGAGAGAAAGGTCGGGTTACCCACAAAGGGAAG
TCTGAT-GACTAACAGTGGATATCTCAGCAGAAACTCTACAAGCCAGAAGAGAGTGGGGG
CCAATATTCAATATTCTTAAAGAAATGAATTTTCAGCCCAGAATTTCATATCCAGCCAAA
CTAAGCTTCATAAGTGAAGGAGAAATAGAATCCTTTACAGACAAGCAAATGCTCAGAGAT
TTTGTTACCACTAGGTCTGCCTTACAAGAGCTCCTGAAGGAAGCACTAAACATGGAAAGG
AACAACGGGTACCAGCCACTGCAAAAACATGCCAAACTG
>lcl|hg18_L1PA5_chr10_58976049_58982135
CTCTAAAAAATATGGGACTA--TGAAAAGACCAAATCTACGTCTGATTGGTGTACCTGAA
AGTGACAGGGAGAAGGGAACCAAGTTGGAAAACACTCTGCAGGATATTATCCAGGAGAAC
TTCCCCAACCTAGCAAGGTAGGCCAACATTCAAATTCAGGAAATACAGAGAACACCACAA
AGATACTCCTCGGGAAGAGCAACTCCAAGACACATAATTGTCAGATTCGCCAAAGTTGAA
ATGAAGGAAAAAATATTAAGGGCAGCCAGAGAGAAAGGTCAGGTTACCCACAAAGGGAAG
CCCATCAGACTAACAGTGGATCTCTCGTCAGAAACTCTGCAAGCCAGAAGAGAGTGGGGG
CCAATATTCAACATTCTTAAAGAAAAGAATTTTCAACCCAGAATTTCATATCTAGCCAAA
CTAAGCTTCATAAGTGAAGGAGAAATAAAATCTTTGGCAGACAAGCAAATGCTAAGAGAT
TTTGTCACCACCAGACCTGCCTTACAAGAGCTCCTGAAGGAAGCACTAGACAAGGAAAGG
AACAACCGGTACCAGCCACTGCAAAAACATGCCAAATTG
>lcl|hg18_L1PA5_chr1_219497419_219503580
C-CCAAGAAATATGGGACTATGTGAAAAGACTAAATCTACGTCTGATTTGTGTACCTGAA
AGTGATGGGGAGAATGGAACCAAGTTGGAAAACACTCTGCAGGATATTATCCAGGAGAAC
TTCCCCAACCTAGCAAAGCAGGCTAACATTCAAATTCAGGAAATACAGAGAATGCCACAA
AGATACTCCTCTAGAAGAGCAATCCAAAGACACATAATCGTCAGATTCACCAAGGTTGAA
ATGTAGGAAAAAATGTTAAGGGCAGCCAGAGAG-AAAGTCGGGTTACCCACAAAGGGAAG
CCCATCAGACTAACAGCGGATCTCTCACCAGAAATTCTACAAGCCAGAAGAGAGTGGGGG
CCAATATTCAACATTCTTAAAGAAAATAATTTTCAGCCCAGAATTTCATATCCAGTCAAA
CTAAGCTTCATAAGTGAAGAAGAAATAAAATCCTTTACAGACAAGCAAATGCTGAGAGAT
TTTGTCACCACCAGGCCTGCCTTACAAGAGCTCCTGAAGGAAGCACTAAACATGGAAAGG
AACAACCGGTACCAGCCACTGCAAAAACATGCCAAATTG
>lcl|hg18_L1PA5_chr1_51143147_51149269
CTCCAAGAAATATGGGACTATGTGAAAAGACCAAATCTGCATCTGATTGGTGTACCTGAA
AGTGACGAGAAGACTGGAACCAAGTTGGAAAACACTCTAAAGGATATTACCCAGGAGAAC
TTCCCCAACCTAGCAAGGCAGGCCAACATTCAAATTCAGGAAATACAGAGAACACCACAA
AGATACTCCTCGAGAAGAGCAACTCCAAGACACATAATTGTCAGATTCACCAAAGTTGAA
ATGAAGGAAAAGATGTTAAGGGTAGCCAGAGAGAAAGGTCGAGTTACCCACAAAGGGAAG
TCCATCAGACTAACAGCGGATCTCTGGGCAGAAACTCTACCAGCCAGAAGAGAGTGGGGT
CCAATATTCAACATTCTTAAAGAAAAGAATTTTCAACCCAGAATTTCATATCCAGCCAAA
CTAAGCTTCATAAGTGTAGGAGAAATAAAATCCCTTACAGACAAGCAAATGCTGAGAGAT
TTTGTTACCACCAGGCCTACCTTACAAGAGCTTCTGAAGGAAGCACTAAACGTGGAAAGG
AACAACCAATACTGGACACTGCAAAAACATGCCAAATTG
>lcl|hg18_L1PA5_chr3_123059210_123065365
CTCCAGGA-ATACGGGACAATGTGAAAAGACCAAATCTACGTTTGATTGGTGTATCTGAA
AGTGACAGAGAGAATGGAAACAAGTTGGAAAACACTCTTCAGGATATTATCCAGGAGAAC
TTCCCCAACCTAGCAAGGCAGGCCAACATTCAAATTCAGGAAATACAGAGAATACCACAA
AGATACTCCTGGAGAAGAGCAACTCCAAGACACATAATTGTCAGATTCACCAATGTTGAA
ATGAAGGAAAAAATGTTAAAGGAAGCCAGAGAGAAAGGTCGGGTTACCCACAAAGCGAAG
CCCATCAGACTAACAGCAGATCTCTCGGCAGAAACTCTACAAGCCAGAAGAGCATGGGGG
CCAATATTCAACATTCTTAAAGAAAATAATTTGCAACACAGAATTTCATATCCAGCCACA
CTAAGCTTCATAAGTGAAGGAGAAATAAAATCCTTTACAGACAAGCAAATGCTGAGAGAT
TTTGTCACCACCAGGCCTGCCTTACAAGAGCTCCTGAAGGAAGCACTAAACATGGAAAGG
AACAGCCGGTACCAGCCACTACAAAAACATGCCAAATTG
>lcl|hg18_L1PA5_chr1_48194500_48200634
CTCCAAGAAATATGGGACTATGTGAAAAGACCAAATCTACATCTGATTGGTGTACCTGAA
AGTGACGGGGAGAATGGAACCAAGTTGGAAAACACTCTGCAGGATATTATCCAGGAGAAC
TTCCCCAACCTAGCAACGCAGGCCAACATTCAAATTCAGTAAATACAGAGACCACCACGA
AGATATTCTTCGATAAGAGCAACTCCAAGACACATAATTGTCAAATTCACCAAAGTTGAA
ATGAGGGAAGAAATGTTAAGGGCAGCCAGAGAGAAAGGTCGGGTTACCCACAAAGGGAAG
CCCATCAGACTAACAGCTGATCTCTTGGCAGAAACTCTACAAGCCAGAATAGAGTAGGGG
TCAATATTCAACATTCTTAAAGAAAAGAATTTTCAACCCAGAATTTCATATCCAGCCAAA
CTAAGCTTCATAAGTGAAGGAGAAATAAAATACTTTACAGACAAGCAAATGCTGAGAGAT
TTTGTCACCACCAGGCCTGCCTTACAAGAGCTCCTGAAGGAAGCACTAAACATGGAAAGG
AACAACCGGTACCAGCCACTGCAAAAACATGCCAAATTG
>lcl|hg18_L1PA5_chr1_177695802_177702007
CTCCAAGAAATATGCGACTATGTGAAAAGACCAAATCTACGTCT-ATTGGTGTATCTGAA
AGTGACAGGGAGAATGGAACCAAGTTGGAAAACACTCTTCAGGATATTATCCAGGAGAAC
TTCCCCAACCTAGCAAGGCAGGCCAACATTCAAATTCAGGAAATACAGAGAATGCCACAA
AGATACTCCTCGAGAAGAGCAACTCCAAAACACATAATTGTCAGATTCACCAAAGTTGAA
ATGAAGGAAAAAATGTTAAGGGCAGCCACAGAGAAAAGTCGGGTTACTCACAAAGGGAAG
TCCATCAGATTAAAAGCGGATCTCTTGGCAGAAGCTCTACAAGCCAGAAGAGAGTGGGGG
CCAATATTCAACATTCTTAAAGAAAAGAATTTTCAACCCAGAATTTCATATCCAGTAAAA
CTAAGCTTCATAAGTGAAGGAGAAATAAAATCCTTTACAGACAAGCAAATGCTGAGAGAT
TTTATCACCACCAGGCCTGCCTTACAAGAGCTCCTGAAGGAAGCACTAAACATGGAAAGG
AACAACTGGCACCAGCCACTGCAAAAACATGCCAAATTG
>lcl|hg18_L1PA5_chr1_115276581_115282703
CTCCAAGAAATATGGGACTATGTGAAAAGACCAAATCTACGTCTGATTGGTGTACCTGAA
AGTGATGGGGAGAATGGAACAAAGTTGGAAAACACTCTGCAGGATATTATCCAGGAGAAC
TTCCCCAACCTAGCAAGGCAGGCCAACATTCAAATTCAGGAAATACAGAGAACACCACAA
AGATACTCCTCGAGAAGAGCAACTCCAAGATACATAATTGTCAGATTCACCAAAGTTGAA
ATGAAGGAAAAAATGTTAAGGGCAGCCAGAGAGAAAGGTCAGGTTACCTACAAAGGGAAG
GCCATCAGACTAACAGCGGATCTCT--GGAGAAACTCTACAAGCCAGAAGAGAGTGGGGG
CCAATATTCAACATTCTTAAAGAAAAGAATTTTCAACCCAGAATTTCATATCCAGCCAAA
CTAAACTTCATAAGTGAAGGAGAAATAAAATCCTTTACAGACAAGCAAATGCTGAGAGAT
TTTGTCACCACCAGGCCTGCCTTACAAGAGCTCATGAAGGAAGCACTAAACATGGAAAAG
AACAACCGGTACCAGCCACTGCAAAAACATGCCAAATTA
>lcl|hg18_L1PA5_chr10_33241111_33247289
CTCCAAGAAATATGGGACTATGTGAAAAGACCAAATCGATGTCTGATTGGTGTACCAGAA
AGTGACAGGGAGAATGGAACCAAGTTGGAAAACATTTTTCAGGATATTATCCAGGAGAAC
TTCCCCAACCTAGCAAGGCAGGCCAACATTCAAATTCAGGAAATACAGAGAAAGCCACAA
AGATACTCCTTGAGAAGAGCAACTCCAAGACACATGATTGTCAGATTCACCAAAGTTGAA
ATGAAGGAAAAAATGTTAAGGGCAGCCAGAGAGAAAGGTTGGGTTACCCACAAAGGGAAG
CCCATCAGACTAGCAGCAGATCTCTCGGCAGAAACTCTACAAGCCAGAAGAGAGTGGGGG
CCAATATTTAACATTCTTAAAGAAAAGAATTTTCAACCCAGAATTTCATATTAAGCCAAA
CTAAGCTTT--AAGTGAAAGAGAAATAAAATCCTTTACAGACAAGCAAATGCTGAGAGAT
TGTGTCACCACCAGGCCTGCCTTACAAGAGCTCCTGAAGGAAGCACTAAACATGGAAAGG
AACAACTGGTACCAGCCACTGCAAAAACATGCCAAATTG
>lcl|hg18_L1PA5_chr1_148190589_148196694
CTCAAAGAAATATGGGACTATGTGAAAAGACCAAATCTATGTCTGATTGGTGTACCTGAA
AGTGACGGGGAGAATGGAACCAAGTTGGAAAACACTCTTCGGGATATTATACAGGAGAAC
TTCCCCAACCTAGCAAGGCAGGCCGACATTCAAATTCAGGGAATACAGAGAACGCCACAA
AGATACTCCTTGAGAAGAGCAACTCTGAAATACATAATTGTCAGATTC-CCAAAGTTGAA
ATGAAGGAAAAAATGCTAAGGGCAGCCAGAGAGAAAGGTCGGGTTACCCACAAAGGGAAG
CCCATCAGACTAACAGCAGATCTCTCGGCAGAAACTCTGCAAGCCAGAAGAGCGTGGGGG
CCAATATTCAACAGTCTTAAAGAAAAGAATTTTCAACCCAGAATTTCGTATCCAGCCAAA
CTAAGCTTCATAAGTGAAGGAGAAATAAAATCCTTTACAGACACGCAAATGCTGAGAGAT
TTTGTCACCACCAGGCCTGCCTTACAAGAGCTCCTGAAAGAAGCACTAAACATGGAAAGG
AACAACCGATACCAGCCACTGCAAAAACATGCCAAATT-
>lcl|hg18_L1PA5_chr1_53242923_53249042
CTCCAAGAAATATGGGACTATGTGAAAAGACCAAATCTACGTCTGACTGGTGTACCTGAA
AGTGAGGGGGAGAATGGAACCAAGTTGGAAAACACTCTTCAGGATATTATCCAGGAGAAC
TTCCCCAACCTAGCAAGGCAGGCCAACATTCAAATTCAGGAAATACATAGAACGCCACAA
AGATACTCCTCGAGAAGAGCAACTCCAAGACACGTAATTGTCAGATTCACTAAAGTTGAA
ATGAAGGAAAAAATATTAAGGGCAGCCACAGAGAAAGGTCGGGTTACCCACAAAGGGAAG
CCCAACAGACTAACAGCGGATCTCTCGGCAGAAACTCTACAAGCCAGAAGAGAGTGGGGG
CCAATATTCAACATTCTTAAAGAAAAGAATTTTCAACCCAAAATTTCATATCCAGCCAAA
CTAAGCTTCATAAGTGAAGGAGAAATAAAATCCTTTACACACAGGCAAATGCTGAGAGAT
TTTGTCACCACCAGGCCTGCCTTACAAGAGCTCCTGAAGGAAGTACTAAACATGGAAAGG
AACAACTGGTACCAGCCACTGAAAAAACATGCCAAATTG
>lcl|hg18_L1PA5_chr12_86089316_86095480
ATCCAAGAAATATGGGACTATGTGAAAAGACCAAATCTACTTTTGACTGGTGTACCTGAA
AGTGACAGGGAGGATGGAACCAAGTTGAAAAACACTCTTCAGGATATTATCCAAGGGAAC
TTCCCCAACCTAGCAAGGCAGGCCAACATCCAAATTCAGAAAATACAGAGAACACCACAA
AGACACTTCTTGAGAAGAGCAACCCCAAGACACAT-ATTGTCAGATTAACCAAGGTTGAA
ATGAAGGAAAAAATGTTAAAGGCAGCCAGAGAGAAAGGTCTGGTTACCCACAAAGGATAG
CCCATCAGACTAACAGCTGATCTCTTGGAAGAAACTCTACAAGCCAAAAGAGAGTGGGGA
CCAATATTCAACGTTCTTAAAGAAAAGAATCTTCAACTCAGAATTTCATATCCAGCCAAA
CTAAGCTTCATAACTGAAGGAGAAATAAAATCCTTTAAAGACAAGAAAATGCTGAGAGAT
TGTGTCCCCACCAAGCCTGTCTTACAAGAGCTCCTGAAGGAAGCACTAAACATGGAAAGG
AATAACCGGTACCAGCCACTGCAAAAACATGCCAAATTG
>lcl|hg18_L1PA5_chr13_68950000_68956123
CTCCAAGAAATATGGGACTATGTGAAAAGACCAAATCTACATCTGATTGATGTACCTGAG
AGTGACAGGGAGAATGGAACCAATTTGGAAAACATTCTTCAGTATATTAACCAGGAGAAC
TTCCCCAACCTAGCAAGGCAGGCCAACATTCAAATTCAGGAAATACAGAGAACGCCACAA
AGATACTCCTCGAGAAGAGCAACTCCAAGACATATAATTGTCAGATTCACCAAAGTTGAA
ATGAAGGAAAAAATATTAAGGGCAGCCAGAGAGAAAGGTCGGGTTACCCACAAAGGGAAG
CCCATCAGACTAACAGCTGATCTCTCGGCAGAAACTCTAAAAGCCAGAAGAGAATGGGGA
CCAATATTCAACATTTTTAAATAAAAGAATTTTCAACCCAGAATTTCATATCCAGCCAAA
CTAAGCTTCATAAATGAAGGAGAAATAAAATCCTTTACAGACAAGCAAATGCTGAGAGAT
TTTGTCACCACCAGGCCTGCCTCACAAGAGCTTCTGAAGGAAGCACTAAACATGGAAAGG
AACAATCAGTACCAGCCACTGCAAAAACATGCCAAATTG
>lcl|hg18_L1PA5_chr12_118027006_118033141
CTCCAAGAAATATGGGACTATGTGAAAAGACCAAATCTATGTCTGATTGGTATACCTGAA
AGTGACGGGGAGAATGGAACCAAGTTGGAAAACACTCTTCAGGATATTATCCAG---AAC
TTCCCCAACCTAGCGGGGCAGGCCAACATTCAAATTCAGGAAATACAGAGAACGCCACA-
AGATACTCCTCAAGAAGAGCAACTCCAAGACACATAACTGTCAGATTCACCAAAGTTGAA
ATGAAGGAAAAAATGTTAAGGGCAGCCAGAGAGAAAGGTCGGGTTACCCACAAAGGGAAG
CCCATCAGACTAACAGCTGATCTCTCGGCAGAAACTCTACAAGCCAGAAGAGGGTGGGGG
CCAATATTCAACATTCTTAAAGAAAAGAATTTTCAACCCAGAATTTCATATCCAGCCAAA
CTAGGCTTCATAAGTGAAGGAGAAATAAAATCCTTTACAGACAAGCAAATGCTGAGAGAC
TTTGTCACCACCAGGCCTGCCTTACAAGAGCTCCTGAAGGAAGCACTAAACATGGAAAGG
AACAACTGATACTAGCCACTGCAAAAACATGCCAAATTG
>lcl|hg18_L1PA5_chr1_144944704_144950855
CTCCAATAAATATGGGACTATGTAAAAAGACCAAATCTACATTTGATAGCTGTAC-TGAA
AGTGACAGAGAGAATGGAATCAAGTTGGAAAACGCTCTGCAGGATATTATCCAGGAGAAC
TTCCCCAATCTAGCAAGGCAGGCCAACATTCAAATTCAGGAAATACAGAGAACGCCACAA
AGATACTCCCCGAAAAGAGCAACTCCAAGACACATAATTGTCAGATTCACCAAAGTTGAA
ATGAAGGAAAAAATGTTAAGGGCAGCCAGAGAGAAAGGTCGGGATACCCACAAAGGGAAG
CCCATCAGACTAACAGCTGATCTCTTGGCAGAAACTCTACAAGCCAGGAGGGAGTGGGGG
CTAATATTCGACAATCTTAAAGAAAAGAATTTTCAACACAGAATTTCATATCCAGCCAAA
TGAAGCTTCATAAGTGAAGGAGAAATAAAATACTTTACAGACAAGAAAATGCTGAGAAAT
TTTGTCACCACCAGGCCTGCCCTAAAAGAGCTCCTGAAGGAAGCACTAAATATGGAAAGG
AACAACTAGTACCAGCCACTGCAAAAACATGCCAAATTG
>lcl|hg18_L1PA5_chr11_106669666_106675756
CTCCAAGAAACATGGGACTATGTGAAAAGACCAAATCTATGTTTGATTGGCATACCTGAA
AGTGATGGGGAGAATGGAACCAAGTTGGAAAACACTCTTCAGGATATTATCCAGGAGAAC
-TTTCCAACCTAACAAGGCAGGCCAACATTCAAACTCAGGAAACACAGAGAACACCACAA
AGATACTCCTCGAGAAGAGAAACCCCAAGACACATAATTGTCAGATTCACCATGGTTGAA
ATGAAGGAAAAAATGTTAAGTGCAGCCAGAAAGAAAGGTCGGGTTACCCACAAAGGGAAG
CCCATCAGGCTAACAGCAGATCTCTTGTCAGAAATGCTACAAACCAGAAGAGAATGGGGG
CCAATATTCAATATTCTTAAAGAAAAGAACTTTCAACCCAGAATTTCATATCCAGACAAA
CTAAGCTTCATAAGTGAAGGAGAAATAAAATCACTTACAGACAAGCAAATGCTGAGAGAT
TGTGTTACCACCAGGCCTGCCTTACAAGAGCTCCTGAAGGAAGCACTAAACACAGAAAGA
AACAACTGGTATCAGCCACTGCAAAAACATGCCAAATTG
>lcl|hg18_L1PA5_chr12_103796241_103802382
CTCCAAGAAATATGGGACTATGTGAAAAGACCAAATCTACATTTGATTGGTATACCTGAA
AGTGATGAGGAGAATGGAACCAAGTTGGAAAACACTCTTCAGGATATTATCCAGGAGAAC
TTCCCCAACCTAGCAAGACAGGCCAACATTCAAATTCAGGAAATACAGAGAACGTCACAA
AGATACTCCTTGAGAAGAGCAACCCCAAGACACATAATTGTCAGATTCACCAAGGTTGAA
ATGAAGGAAAAAATGTTAAAGGCAGCCAGAGAGAAAGGTTGGGTTACCCACAAAGGGAAG
CCCATCAGACTAACAGTGGATCTCTCAGCAGAAACTCTACAAGCCAGAAGAGAGTGGGGG
CCAATATTCAACATTCTTAAAGAAAAGAATTTTCAACCCAGAATTTCATATCCAGCCAAA
CTAAGCTTCATAAGTGAAGGAGAAATAAAATACTTTACAGACAAGCAAATGCTGAGAGAT
TTTGTCACCACCAGGCCTGCCCTAAAAGAGCTCCTGAAGGAAGCACTAAACATGGAAAGG
AAAAACCAGTACCAGCCACTGCAAAAACATGCCAAATTG
>lcl|hg18_L1PA5_chr16_32330617_32336759
CTCCAAGAAATATGGGACTATGTGAAAAGACCAAATCTATATTTGATTGGTGTACCGGAA
AGTGATGAGGAGAATGGAACCAAGTTGGAAAACACTCTTCAGGATATTATCCAGGAGAAT
TTCCCCAACCTAGCAAGGCAGGCCAACATTCAACTTCAGGAAATACAGAGAACAACACAA
AGATACTCTTTGAGAAGAGCGATTCCAAGACACATAATTGTCAGATTCACCAAGGTTGAA
GTGTAGGAAAAAGTGTTAAGGGCAGCCAGAGAGAAAGGTCAGGTTAGCCACAAAGGGAAG
CCCATCAGACTAACAGCTGATCTCTTGGCAGAAACCCTACAATCCAGAAGAGAGTGGGGG
CCAATATTCAACATTCTTAAAGAAAATAATTTTCAATCCAGAGTTTCATATCCAGCCAAA
CTAAGCTTCATAAGTGAAGGAGAAATAAAATTCTTTACTGACAAGCAAATGCTGAGAGAT
TTTGTCACCACCAGGCCTGCCTTACAAGAGCTCCTGAAAGAAGCACTAAACATGGAAAGA
AACACCTGGTACCACCCAGTGCAAAAACATGCCAAGTTG
>lcl|hg18_L1PA5_chr19_22130143_22136295
CTCCAAGAAATACGAGACTACGTGAAAAGACTTAATCTATGTCTGATTGGTGTACCTGAA
AATGACGGGGAGAATGGAACCAAGTTGCAAAACACTCTTCAAGATATTATCCAGGAGAAC
TTCCCCAACCTAGCAAGGCAGGCCAAAATTCAAATTCAGGAAACACAGAGAACACCACAA
AGATACTCCTTGAGAAGAGTAACTCCAAGACA-ATAATTGTCAGGTTCGCCAAAGTTGAA
ATGAAGGAAAAAATGTTAAGGGCAGCCAGAGAGAAAGATCGGGTTACCCACAAAGGGAAA
CCCATCAGACTAACAGTGGATCTCTCAACAGAAACTCTACAAGCCAGAAGAGAGTGGGGG
CCAATATTCAACATTCTTAAAGAAAAGAATTTTCAA-CCAGAATTTCATATCCAGCAAAA
TTAAGCTGCATAAGTGAAGGAGAAATAAAATCCTTTACAGACAAGCAAATGCTGAGAGAT
TTTGTTACTACCAGGCCTGCCTTACAAGAGCTCCTGAAAGAAGCACTAAATATGGAAAGG
AAAAACTGGTACCAGCCACTGCAAAAACATGCCAAATTC
>lcl|hg18_L1PA5_chr18_40133862_40139951
CTCAAAGAAATGTGGGACTATGTGAAAAGACCAAATCTAAGTCTGATTGGTGTACCTGAA
AGAGACAGGGAGAATGGAAACAGGTTGGAAAACAGTCTTCAGGATATTATCCAGGAGAAC
TTCCCCAAGCTAGCAA-GCAGGACAACATTCAAATTCAGGAAACACAGAGAATGCCACAA
AGATACTCCTCGAGAAGAGCAACTCCAAGACACATAATTGTCAGATTTACCAAAGTTGAA
ATGAAGGAAAAAATATTAAGGGCAGCCAGACGGAAAGGTCGGGTTATACACAAAGGGAAG
CCCATCAGACTAAC--TGGATCTCTCGGCAGAAACACTACAAGCTAGAAGAGAGTGGAGG
CCAATATTCAATATTCTTAAAGAAAAGAATTTTCAACCCAGAATTTCATGTCCAGCCAAA
CTAAGCTTCAGAAGTGAAGGAGAAATAAAATCCTTTACAGACAAGGAAATGCTGAGAAAT
TTTGTCACCGCCAGGCCTGCCCTACAAGAACTCCTCAAAAAAGCACTAAACATGGAAAGG
AACAACCAGTACCAGCCACTGCAAAAACATGCCAAATTG
>lcl|hg18_L1PA5_chr14_55765105_55771218
CTCCAAGAAATACAAGACTATGTGAAAAGACCAAATCCATTTCTGATTGGTGTACGTGAA
AGTGAAGGGGAGAATGGAACCAAGTTGGGAAACACTCTTCAGGGTATTATCCAGGAGAAC
TTCCCCAACCTAGCAAGGCAGGCCAGCATTCAAATTCATGAAATACAGAGAATGCCACAA
AGATACTCCTCTAGAAGAGCAACTCCAAGACACATGATTGTCAGATTCACCAAAGTTGAA
ATGAAGGAAAAAATGTTAAGGGCAGCCAGAGAGAAAGGTCGGGTTACCCACAAAGGGAAG
CCCATCAGACTAACAGCAGATCTCTCGGCAGAAACCCTACAAGCCAGAAGAGAGTGGGGG
CCAGTATTCAACATTCTTAAAGAAAAGAGTTTTCATGCCAGAATTTCATATCCAGCCAAA
CTAAGCTTCAGAAGTGAAGGAGAAATAAAATCCTTTACACACAAGCAAATGCTGAGAGAT
TTTGTGACCACGAGGCCTGCCTTACAAGAGCTCCTGAAGGAAGCACTAAACATGGAAAGG
AACAACTGGTACCAGCCACTGCAAAAACATGCCAAATTG
>lcl|hg18_L1PA5_chr14_70472601_70478728
CTCCAAGAAATATGGGACTATGTGAAAAGACCAAATCTATGTCTGACTGGTGTACCTGAA
AGTGACAGGGAGAATGGCACCAAGTTGGAAGACACTCTTCAGGATATTATCCAGGAGAAC
TTCCCCAACCTAGCAAAGCAGGCCAACATTCAAATTCAGGAAATACAGAGAATGCCACAA
AGATACTCCTCAAGAAGAGCAACTCCAAGACACATAATTGTCAGATTCACCAAAGTTGAA
ATGAAGAAAAAAATATTAAGGGCAGCCAGAGAGAAAGGTCAGGTTACCCACAAAGGGAAG
CCCATCAGACTAACAGCTGATCTCTTGGCAGAAACTCTACAATCAAGAAGAGAGTGGGGG
CCAATATTCAACATTCTTAAAGAAAAGAATTTTCAACCCAGAATTTCATATCCAGCCAAA
CTAAGCTTCATATGTGAAGGAGAAATAAAATCCTTTACAGACAAGCAAATGCTGAGAGAT
TTTGTCACC---AGGCCTGCCTTACAAGAGCTCCTGAAGGAAGCACTAAACATGGAAAGG
AACAACCAGTAGCAACCACTGCAAAAACATGCCAAATTG
>lcl|hg18_L1PA5_chr18_22072553_22078665
CTCCAGGAAATATGGGACTATGTAAAAAGACCAAATCTACATCTGATTGGTGTACCTGAA
AGTGATGGGGAGAATGGAACCAAGTTGGAAAACACTCTGCAGGATATTAACCAGGAGAAC
TTCCCCAACCTAGCAAGGCAGGCCAACATTCAAATTCAGGAAATACAGAGAACGCCACAA
AGATACTCCTCGAGAAGAGCAACTGCAAGACACATAATTGTCAGATTCACCAAAGTTGAA
ATGAAGGAAAAAATATTAAGGGCAGCCAGAGAGAAAGGTCAGGTTACCTACAAGGGGAAG
CCCATCAGACTAACAGCAGATATCTTGGCAGAAACTCTACAAGCCAGAAGACAGTGGGGG
CCAATATTCAACATTCTTAAAG-AAAGAATTTTCAAGTCAGAATTTCATATCCAGCCAAA
CTAAGCTTCATAAGTGAAGGAGAAATAAAATCCTTTACAGACAAACAAATGCTGAGAGAT
TTTGTCACCACCAGGCCTGCCTTACAAGAGCTCCTGAAGGAAGCACTAAACACAGCAAGG
AACAACCAGTATCAGCCACTGCAAAAACATGCCAAATTG
>lcl|hg18_L1PA5_chr16_31197560_31203675
CTCCAAGAAATATGGGACTATGTGAAAAGACCAAATCTACGTCTGATTGGTGTACCTGAA
AGTGACAGGGCGAATGGAACCAAGTTGGAAAACACTCTTCAGGGTATTATCCAGGAGAAC
TTCCCCAATCTAGCAAGGCAGGCCAACATTCAAATTCAGGAAATACAGAGAACACCACAA
AGATACTCCTCAAGAAGAGCAACTCCAAGACACATAATTGTCAGATTCACCAAAGTTGAA
ATGGAGGAAAAAATGTTAAGGGCAGCCAGAGAGAAAGGTCAGGTTACCCACAAAGGGAAG
CCCATCAGACTAGCAGCTGATCTCTCAGCAGAAACCCTACAAGCCAGAAGAGAGTGGGGG
CCAATATTCAACATTCTTAGAGAAAAGAATTTTCAACCCAGAACTTCATATCCAGCCAAA
CTAAGCTTCATAAGTGAAGGAGAAATAAAATACTTTACAGACAAGCAAATGCTGAGAGAT
TTTGTCACCACCAGGCCTGCCCTAAAAGAGCTCCTGAAGGAAGCACTAAACATGGAAAGG
AAAAACCAGTGCCAGCCACTGCAAAAACATACCAAATTG
>lcl|hg18_L1PA5_chr16_47819516_47825650
CTCCAAGAAATAAGGAACTATGTGAAAAGACCAAATCTATATCTGAATGGTGTACCTGAA
AATGACAAGGAGAATGGAACCAAGTTGGAAAACACTCTTCAGGATATTATCCAGGAGAAC
TTCCCCAACCTAGCAAGGCAGGCCAATATTCAAATTCATGAAATACAGAGAATTCCGCAA
AGATACTCCTTGAGATGAGCAACTCCAAGACACATAATTGTCAAATTCACCACAGTTGAA
ATGAAGGAAAAAATGTTAAGGGCAGCCAGAAAGAAAGGTCTGGTTACCCACAAAGGGAAG
CCCATCAGACTAACAGCAGATCTCTCAGCAGAAACTCTACAAGCCAGAATAGAGTGGGGG
CCTATATTCAGAATTCTTAAAGAAAAGAATTTTCAACCCAGAATTTCACATCCAGTCAAG
CTAAGCTTCATAAGTGAAGGAGAAATAAAATCCTTTACAGACAAGCAAATGCTGAGAGAT
TTTGTCGCCACTAGGCCTGCCCTACAAGAGCTCCTGAAGGAAGCACTAAACATGGAAAGG
AACAACAAGTACCAGCCACTGGAAAAACACGCCAAATTG
>lcl|hg18_L1PA5_chr14_84554505_84560576
CTCCAAGAAATATGGGACTATGTGAAAAGACCAAATCTACATCTGACTGGTGTACCTGAA
AGTGATGGGGAGAATGGAACCAAGTTGGAAAACACTCTGCAGGATATTTGACAGGAGAAC
TTCCCCAACCTAGCAAGGCAGGCCAACATTCAAATTCGGGAAATACAGAGAATGCCACAA
AGATATTCTTTGAGAAGAGCAACTCCAAGACACATAATTGTCAGATTCACCAAAGTTGAA
ATGAAAGAAAAAATGTTAAGGGCAGCCAGAGAGAAAGGTCGGGTTACCCACAAAGGGAAG
CCCATCAGACTAACAGCTGATCTCTCGGCAGAAACTCTACAAGCCAGAAGAGAGTGGGGG
CCAATATTCAACATTCTTAAAGAAACGAATTTTCAACCCAGAATTTCATATCCAGCCAAA
CTAAGTTTCATAAGTGAAAGAGA-ATAAAATCCTTTACAGACAAACAAATGCTGAGAGAT
TTTGTCACCACCAGGCCTGCCTTACAAGAGCTCCTGAAGGAAGCACTAAACATGGAAGGG
AATAACTGGTACCAGCTACTGAAAAAACATGCCAAATTG
>lcl|hg18_L1PA5_chr15_52828765_52834905
CTACAAGAAATATGAGACTATGTGAAAACACCAAATCTACATCTGATTGGTGTACCTGAA
AGTGATGGGGAGAATGGAACCAAGTTGGAAAACACTCTGCAGGATATTATCCAGGAGAAC
TTCCCCAACCTAGCAAGGCAGGCCAACATTTAAATTCAGGAAATACAGAGAATGCTACAA
AGGTACTCCGTAAGAAGAGCAACTCCAAGACACATAACTGTCAGATTCACCAAAGTTGAA
ATGAAGGAAAAAATATTAAGGGCAGCCACAGAGAAAGGTGGGGTTACCCACAAAGGGAAG
CCCATCAGACTAACAGCAGATCTCTCAGAAGAAACCCTATAAGCCATAAGAGAGTGGGGG
CCAATATTCAACATTCTGAAAGAAAAGAATTTTCAACCCAGAATTTCATATCCAGCCAAA
CTAAGCTTCATAAGTGAAGGAGAAATAAAATCCTTTACAGACAAGCAAACGCTTAGAGAT
TCTGTCACCACCAGACCTGCCTTATAAGAGCTCCTGAAGGAAGCACTAAACATGGAAAGG
AACAATTGGTACCAGCCACTGAAAAAACATGCCAGATTG
>lcl|hg18_L1PA5_chr18_1325219_1331362
CTCCAAGAAATATGGGACTATGTGAAAACACCAAATCTATGTCTGATGGGTGTACCTAAA
AGTGATGAGGAGAATGGAACCAAGTTGG-AAACACTCTACAGGATGTTATCCAGGAGAAC
TTCCCCAATCTAGCAAGGCAGGCCAACGTTCAAATCCAGGAAATACAGAGAATGCCACAA
AGATACTCCTCGAGAAGAGCAATCCCAAGACACGTAATTGTCAGATTCACCAAGGTTGAA
ATGAAGGAAAAAATGTTCAGGGCAGCCAGAGAGAAAGGTTGGGTTACCCACAAAGGGAAG
CCCATCAGACTAACAGCTGATCTCTCGGCAGAAACTCTACAAGTCAGAAGAGAGTGGGGG
CCAATATTCAACATTCTTAAAGAAAAGAATTTTCAACCCAGAATTTCATATCCAGCCAAA
CTAAGCTTCATAAGTGAAGGAGAAATAAAATACTTTACAGACAAGCAAATGCTGAGAGAT
TTTGTCACCACCAGGCCTGCCCTAAAAGAGCTCCTGAAGGAAGCACTAAACATGGAAAGG
AAGAACTGGTACCAGCCACTGCAAAAACATGCCAAAATG
>lcl|hg18_L1PA5_chr14_32056271_32062284
CTCCAAGAAATATGGGACTATGTGAAAAGACCAAATCTACGTCTGATTGGTGTACCTGAA
AGTGACGGGGAGAATGGAACCAAGTTGGAAAACACTATTCAGGATATTATCCAGGAGAAC
TTCACCAACCTAGAAAGGCAGACCAACATTCAAATTCAGGAAATACAGAGAATGCCACAA
AGATACTCCTTGAGAAGAGAAACTCCAAGACACATAATTGTCAGATTCACCAAAGTTGAA
ATGAAGAAAAACATGTTAAGGGCAGCCAGAGAGAAAGGTCGGGTTACCCACAAAGGGAAG
CCCATCAGACTAACAGCAGATCTCTCAGCAGAAACTCTACAAGCCAGAAGAGAGTGGGAG
CCAATATTCAACAT-CTTAAAGAAAAGAATTTTCAACCCAGAATTTCTTATCCAGCCAAA
CTAAGCTTCAGAAGTGAAGGAGAAATAAAATCCTTTACAGACAAGCAAATGCTGAGAGAT
TTTGTCACCACCAGGCCTGCCTTACAAGAACTCCTGAAGGAAGCACTGAACATGGAAAGG
AACGACCAGTACCAGCCACTGCAAAAACATGCCAAATTG
>lcl|hg18_L1PA5_chr14_91763530_91769665
CTCCAAGAAATATGGGACTATGTGAAAAGACCAAATCTACGTCTGATTGGTGTACCTGAA
AGTGACAGGGAGAATGGAA-CAAGTTGGAAAACACTCTGCAGGATATTATCCAGGAGAAC
TTCCCCAACCTAGCGAGGCAGGCCAACATTCAAATTCAGGAAATACAGAGAACACCACAA
AGATACTCCTCGAGAAGAGCCACTCCAAGACACATAATTGTCAGATTCACCAAAGTTTAA
ATGAAGGAAAAAATGTTAAGGGCAGCCAGAGAGAAAGGCTGGGTTACCCACAAAGGGGAG
CCCATCAGACTAACAGTGGATCTCTTGGCAGAAATTCTACAAGCCAGAAGACAGTGGGGG
CCAATATTCAACACTCTTAAAGAAAAGAATTTTCAACCCAGAATTTCATATCCAGCCAAA
CTAAGCTTCGTAAGTGAAGGAGAAATAAAATACTTTACAGATAAGCAAATGCTGAGAGAT
TTTGTCACCACCAGGCCTGCCTTACAAGAGCTCCTGAAGGAAGCACTAAACATGGAAAGG
AACAATCAGTACCAGCCACTGCAAAAACATGCCAAATTG
>lcl|hg18_L1PA5_chr16_48934752_48940815
CTCCAAGAAATATTGGACTATGTGAAAAGGCCAAATCTACATCTGATTGGTGTACCTGAA
AGTGATGGGGAGAATGGAACCAAGTTGGAAAACACTCTTCAGGATATTATCCAGGAGAAC
TTCCCCAACCTAGCAAGGCAGGCCAATATTCAAATTCAGGAAATACAGAGAATGCCACAA
AGATACTCCTCGAGAAGAGCAACTCCAAGACACATAATTGTCAGATTCACCAAAGTTGAA
ATGAAGGAAAAAATGTTAAGGGCAGCCAGAGAGAAAGGTCAGGTTACCCACAAAGGGAAG
CCCATCAGACTAACAGCAGATCTCTCAGCAGAAACCCTATAAGCCAGAAGAGAGTGGGAG
CCAATATTCAACATTCTTAAAGAAAAGAATTTTCAACCCAGAATTTCATATCCAGCCAAA
CTAAGCTTCATAAGTGAAGGAGAAATAAAATCTTTTACAGACAAACAAATGCTGACAGAT
TTTGTCATCACCAGGCCTGTCTTACAAGAGCTTCTGAAGGAAGCACTAAACGTGGAAAGG
AATAACCAGTACCAGCCACTGCAAAAACAGGCCAAATTG
>lcl|hg18_L1PA5_chr22_15307966_15314100
CTCCAAGAAATATGGGACCATGTGCAAAGACCAAATATATATTTGATTGGTGTACCAGAA
AGTGATGAGGAGAATGGAACCAAGTTGGAAAACACTCTTCAGGATATTATCCAGGAGAAC
TTCCCCAACCTAGCAAGGCAGGCCAACATTCAACTTCAGGAAATACAGAGAACAACACAA
AGATACTCTTTGAGAGGAGTGATTCCAAGACACATAATTGTCAGATTCACCAAGGTTGAA
GTGTAGGAAAAAGTGTTAAGGGCAGCCAGAGAGAAAGGTCAGGTTAGCCACAAAGGGAAG
CCCATCAGACTAACAGCTGATCTCTTGGCGGAAACCCTACAATCCAGAAGAGAGTGGGGG
CCAATATTCAACATTCTTAAAGAAAATAATTTTCAATCCAGAGTTTCATATCCAGCCAAA
CTAAGATTCATAAGTGAAAGAGAAATAAAATTCTTTACTGACAAGCAAATGTTGAGAGAT
TTTGTCACCACCAGGCCTGCCTTACAAGAGCTCCTGAGGGAAGCACTAAACATGGAAAGA
AACACCCGGTAACAGCCAGTGCAAAAACATGCCAAGTTG
>lcl|hg18_L1PA5_chr2_60210816_60216979
CTCCAAGAAATATGGGACTATGTGAAAAGACCGAATTTACGTTTGATTGGTGTACCTGGA
AGTGATGGGGAGAATGGAACCAAGTTAGAAAACACTCTTCAGGATATTATCCAGGAGAAC
TTCCCCAACCTAGCAAGGCAGGCCAATATTCCAATTCAGGAAATACAGAGAACACCACAA
AGGTACTCCTCAAGAAGAGCAACCCCAAGACACATAATTATCAGATTCACTGAGGTTGAA
ATGAAGGAAAACATGTTAAGGGCAGCCAGAAAGAAAGGTCAGGTTACCTTCAAAAGGAAG
CCCATCAGACTAACAGTGGATCTCTCGGCAGAAACTCTACAAGCCAGCAGAGAGTGGGGG
CCAATATTCAACATTCTTAAAGAAAAGAACTTTCAACCCAGAATTTCATGTCCCGCCAAA
CTAAGCTTCATAAGTGAAGGAGAAATAAAATACTTTACAGACAAGCAAATGCTGGGGGAT
TTTGTCACCACCAGGCCTGCCTTACAAGAGCTCCTGAAGGAGGCACTAAACATGGAAAGG
AACAACCAGTACCAGCCACTGCAAAAACATGCCAAATTG
>lcl|hg18_L1PA5_chr3_144863866_144870020
CTCCAAGAAATATGGGATTATGTGAAAAGACTAAATCTACGTTTGATTGGTGTACCTGAA
AGTGATGGGGAGAATGGAACCAACTTGGAAAACACTCTGCAGGATATTATCCAGGAGAAC
TTCCCCAGTCTAGCAAGGCAGGCCAACATTCAAATTCAGGAAATACAGAGAACGCCACAA
AGATACTCCTTGAGAAGACCAACCCCGAGACACGTAATTGTCAGATTCACCAAGGTTGAA
ATGAAGGAAAAAATGTTAAGGGCAGCCAGAGAGAAAGGTCAGGTTGCCCACAAAGGGAAT
CCCAACAGACTAACAGCGGATCTCTCTGCAGAAACTCTACAAGCCAGAATAGAGTGGGGG
CCAATATTCAACATTCTTAAAGAAAAGAATTTTCAACCCAGAATCTCATATCCAGCCACA
CCAAGCTTCATAAGTGAAGGAGAAATAAAATCCTTTCCAGACAAGCAAATGCTGAGAGGT
TTTGTCACCACCAAGCCTGCCTTGCAAAA-CTCCTAAAGGAAGCAGTAAACATGGAAAGG
AACAACCGGTACCAGCCACTGCAAAAACATGCCAAATTG
>lcl|hg18_L1PA5_chr2_51849674_51855847
CTCTGAGAAATACGGGACTATATGAAAAGACCAAATCC-CGTTTAATTGGTGTACCAGAA
AGTGACGGGGAGAATGGAACCAAGTTGGAAAATGTTCTTCAGGATATCATCCAGGAGAAC
ATCCCCAACCTAGCAAGGCAGACCAACATTCAAATTCAGGAAATACAGAGAACACCACAA
AGATACTCCTTGAGAAGAGCAACTCTAAGACACATAATTTTCAGATTCACCAAGGTTGAA
ATGAAGGAAAAAATGTTAAGGGCAGCCAGAGAGAAAAGTCAGGTTAACCACAAAGGGAAG
CCCGTCAGACTAACAGCATATCTGTCAGCAGAAACTCTAAAAGCCAGAAGAGAGTGGGGG
CCAATATTCAACATTCTTAAAGAAAAGAATTTTCAGCCCAGAATTTCATATCCAGCCAAA
CTAAGCTTCATAAGTGAAGGAGAAATAAAATACTTTACAGACAAGCAAATGCTGAGAGAT
TTTGTCACCACCAGGCCTACCTTTCGAGAGCTCCTGAAGGAAGCACTAAACATGGAAAGG
AACAACCGGTATCAGCCACTGCAAAAACATGCCAAATTG
>lcl|hg18_L1PA5_chr2_73745136_73751265
CTCCAAGAAATATGGGACTATGTGAAAAGACCAAATCTATGTCTGATTGGTGTACCTGAA
AGTGATGAGGAGAATGGAACCAAGTTGGAAAACACTCTGCAGGATATTACCCAGGAGAAC
TTCCCCAGCCTAGCAAGGCAGGCCAACATTCAAATTCAGGAAATACAGAGAATGCCACAA
AGATACTCCTCGAGAAAAGCAACTCCAAGACACATAATTGTCAGATTCACCAAAGCTGAA
ATGAAGGAAAAAATCTTAAGGGCAGCCAGACAGAAAGGTCAGGTTACCCACAAAGGGAAG
CCCATCAGACTAACAACTGATCTCTCAGCAGAAACTCTACAAGCCAGAAAGGAGTGGGGG
CCAATATTCAACATTCTTAAAGAAAAGAATTTTCAACCTAGAATTTCATATCCAGCCAAA
CTAAGCTTCATAAGTGAAGGAGAAATAAAATCCTTTACAGACAAACAAATGCTGAGAGAT
TTTCTCACCACCAGGCCTGTCTCACAAGAGCTCCTGAAGGAAGCACTAAATATGGAAAGG
AACAACCGGTACCAGCCACTGCAAACGTATGCCAAATTG
>lcl|hg18_L1PA5_chr3_149981115_149987244
CTCCAAGAAATATGGAACTATGTGAAAAGACCAAATCTACGTCTGATTGGCGTAACTGAA
AGTGACGGGGAGAATGAAACCAAGTTGCAAAACACTCTTCAGGGTATTATCTAGGAGAAC
TTCCCCAACTTAGCAAGGCAGGCCAACATTGAAATTCAGGAAATACAGAGAAAGCCACAA
AGATACTCCTTGAGAAGAGCAACTCCAAGATACATAATTGTCAGATTCACCAAAGTTGAA
ATGAAGGAAAAAATGTTAAGGGCAGCCAGAGACAAAGGTC-GGTTACCCACAAAGGGAAG
CCCATTAGACTAACAGCTGATCTCTTGGCAGAAATTCTACAAGCCAGAAGAGAGAGGGGG
CCAATATTCAACATTTTTAAAGACAAGAATTTTCAACCCAGAATTTCATATCCAGCCAAA
CTAAGCTTCATAAGTGAAGGAGAAATAAAATCCTTTACAGACAAGCAAATGCTGAGAGAT
TTTGTCACCACCAGGCCTGCCTTACAAGAGCTCCTGAAGGAGGCACTAAACATGGAAAGG
AACAACTGGTACCAGCCACTGCAAAAACATGCCAAATTG
>lcl|hg18_L1PA5_chr2_156935043_156941147
CTCCAAGAAATATGGGACCATGTGAAAAGACCAAATCTATGTCTGATTGGTGTACCTGAA
AGTGACGGGGAGAATGGACCCAAGTTGGAAAACACTCTGCAGGATATTATCCAGGAGAAC
TTCCCCAACTTAGCAAGGCAGGCCAACATTCAAATTCAGGAAATACAGAGAACACCACAA
AGATACTCCACAAGAAGAGCAACTCCAAGACACATAATTATCAGATTCATCAAAGTTGAA
ATGCAACAAAAAATGTTAAGGGCAGCCAGAGAGAAAGGT-GGGTTACCCAAAAAGGGAAG
CCCATCAGACTAACAGCGGATCTCTCGGCAGAAACTCTACAAGCCAGAAGAGAGTGGGGG
CCAATATTCAACATACTTAAAGAAAATAATTTTCAACCCAGAATTTCATATCCAGCCAAA
CTAGGCTTCATAAGTGAAGGAGAAATAAAATACTTTACAGACAAGCAAATGCTGAGAGAT
TTTGTCACCACCAGGCCTACCTTACAAGAGTTCCTGAAGGAAGCACTAAACATGGAAAGG
AACAACTGGTACCAGCCACTGCAAAAACATGCCAAATTG
>lcl|hg18_L1PA5_chr3_155463089_155469207
CTCCAAGAAATATCAGACTATGTGAAAAGACCAAATCTATGTTTGATTGGTGTACCTCAA
AGTGACGGGGAGAATGGAACCAAGTTGGAAAACA--CTGCAGGATATTATCCAGGAGAAC
TTCCCCAACCTAGCAAGGCAGGCCAACATTCAAATATAGGAAACACACAGA-TGCCACAA
AGATACTCCTCGAGAAGAGCAACCCTGAGACACATAATTCTCACATTGACCAAGGTTGAA
ATGAAGGAAAAAATCTTAAAGACAGCCAGAGAGAAAGGTCAGGTT-ACCATAAAGGGAAG
CACATCAGACTAACAGCAGATCTCTCAGCAGAAACTCTACAAGCCAGAAGAGAGTGGGTG
CCAATATTCAACATTCTTAAAGAAAAGAATTTTCAACCCAGAAATTCATATCCAGCCAAA
CTAAGCTTCATAAGTGAAGGAGAAATAAAATCCTTTACAGC-AAGCAAATGCTGAGAGA-
TTTGTCA-CACCAGGCCTGCCTTACAAGAGCTCCTGAAGGAAGCACTAAACGTAGAAAGG
AACAACTGGTAGCAGCCACTGCAAAAACATGCCAAATTG
>lcl|hg18_L1PA5_chr2_35979492_35985589
CTCCAAGAAATATGGGACTATGTGAAAAGACCAAATCTACATCTGATTGGTGTACCTGAA
AGTGACGGGGAGAATGGAACCAAATTGGAAAACATTCTTCAGGATATTATTCAGGAGAAT
TTCCCCAACCTAGCAAGGCAGGCCAACATTCAAATTTAGGAAATACAGAGAATGCCACAA
AGATACTCCTCGAGAAGAGCAACTGCAAGACACATAATTGACAGATTCACCAAAGTTGAA
ATGAAGGAAAAAATGTTAAGGGCAGCCAGAGAGAAAGGTCGGGTTACCCACAAAGGGAAG
CCCATCAGACTAACAGCAGATCTCTCAGCAGAAACTCTACAAGCCAGAAGAGAGTGGGGG
CCAATATTCAACATTCTTAAAGGAAAGAGTTTTCAACCCAGAATTTCATATCCAGCCAAA
ATAAGCTTCATAAGTGAAGGAGAAATAAAATACTTCACAGACAAGCAAATGCTGAGAGAT
TTTGTCACCATCAAATCTGCCTTAGAAGAGCTTCTGAAGGAAGCACTAAACATGGAAAGG
AACAACCAGTACCAGCCACTGCAAAAACATGCCAAATTG
>lcl|hg18_L1PA5_chr20_19090290_19096456
CTCCAAGAAATATGGGACTAAGTGAAATGACCAAATCTATGTTTGTTTGGTGTACCTGAA
AGTGATGGGGAGAATGGAACTAAGTTGGAAAACACTCTTCAGGATATTATCCAGGAGAAC
TTCCCCAATCTAGCAAGGCAGGCCAACATTCAAATTCAGGAAATACAGAGAATGCCACAG
AGATACTCCTTGAGAAGAGCAACCCCAAGACACATAATTGTCAGATTCACCAAGTTTGAA
ATGAAGGAAAAAATATTAAGGGCAGCCAGAGAGAAAGGTTGGCTTACCCACAAAGGGAAG
CCCATCAGACTAACAGCAGATCTCTCCGCAGAAAATCTACAAGCCAGAAGAAAGTGGGGG
CCAATATTCAACATTCTTAAAGAAAAGAATTTTCAACCCAGAATTTCATATCCAGCCAAA
CTAAGCTTCATAAGTGAAGGAGAAATAAATACCTTTACAGACAAGCAAATGCTGAGAGAT
TTTGTCACCACCAGGCCTGCCTTACAAGAGTTCCTGAAGGAAGCACTAAACATGAAAAGG
AACAACTGGTACCAGCCACTGCAAAAACATGCCAAATTG
>lcl|hg18_L1PA5_chr2_213448691_213454857
CTCCAAGAAATATGGGACTATGTGAAAAGACCAAATCTACGTCTGATTAGTGTATCTGAA
AGTGATGGGGAGAATGGAACCAATTTGGAAAACACTCTTCAGGATATTATCCAGGAGAAC
TTCCCCAACCTCGCGAGGCAGGCCAACATTCAAATTCAGGAAATACAGAGAATGCCACAA
AGATACTCCTCGAGAAGAGCAACTCCAAGACACATAATTGTCAGATTCACCAAAGCTGAA
ATGAAGGAAAAAATGTTAAGGGCAGCCAGAGAGACAGGTCCGGTTACCCACAAAGGGAAG
CCCATCAGACTAACAGCTGATCTCTCAGCAGAAACTCTACAAGCCAGAAGAGAGTGGGGG
CCAATATTCAACATTCTGAAAGAAAAGAATTTTCAACCAGGAATTTCATATCCAGCCAAA
CTAAGCTTTCTAAGTGAAGGAGAAATAAAATCCTTTACAGACAAGCAAATGCTGGGAGAT
TTTGTCACCACCAGGCCTGCCTTACAAGAGCTCCTGAAGGAAGCACTAAACATGGAAAGG
AATAACCGGTACCAGCCACTGCAAAAACATACCAAATTG
>lcl|hg18_L1PA5_chr2_223157341_223163489
CTCCAAGAAATATGGGACTATGTGAAAAGACCAAATCTACGTTTGATTGGTGTACCTGAA
AGTGACGGGGAGAATGGAACCAAGTTGGAAAACACTCTACAGGATATTATCCAGGAGAAC
TTCCCCAACCTAGCAAGGCAGGCCACCATTC-AATTCAGGAAATACAGAGAACCCCACAA
AGGTACTCCTCAAGAAGAGCAACTCCAAGACATATAATTGTCAGATTCACCAAGGGTGAA
ATGAAGGAAAAAATGTTAAGGGCAGCCAG----AAAGGTCCAGTTACCCACAAAGGGAAC
CCCATCAGACTAACAGCGGATCTCTCAGGAGAAACTCTACAAACCAGAAGAGAGTGGGGG
CAAATATTCAACATTCTTAAAGAAAAGAATTTTCTACCCAGAATTTCATATCCAGCCAAA
CTAAGCTCCATAAGTGAAGGAGAAATAAAATCCTTTACAGACAAGCAAATGCTGAGAGAT
TTTGTCACCACCAGGCCTACCTTACAAGAGCTCCTGAAGGAAGCACTAAACATGGAAAGG
AACAACCGGTACCAGCCACTGCAAAAACATACCAAATTG
>lcl|hg18_L1PA5_chr2_46552702_46558747
CTCTAAGAAATATGGGACTATGTGAAAAGACCAAATCTACATCTGATTGGTGTACCTGAA
AGTGACAGGGAGAATGGAACCAGGTTGGAAAACACTCTGCAGGATATTATCCAGGAGAAC
TTCCCCAACCTAGCAAGGCAGGCCAACATTCAAATTCAGGAAATACAGAGAATGCTACAA
AGATACTTCTCGAGAAGAGTAACTCCAAGACACATAATTGTCAGATTCACCAAAGTT---
--GAAGGAAAAAATGTTAAGGGCAGCCAGAGAGAAAGGTCAGGTTACCCACAAAGGGAAG
CCCATCAGACTAACAGCAGATCTCTTGGCAGAAACTCTACAGGCCAGAAGAGAGTAGGGG
CCAATACTCAACATTCTTAAAG----GAATTTTCAACCCGGAATTTCATATCCAGCCAAA
CTAAGCTTCATAAATGAAGGAGAAATAAAATGCTTTACAGACAAGCAAATGCTGAGAAAT
TCTGTCACCATCAGGCCTGCCTTACAAGAGCTCCTGAAGGAAGCACTAAACATGGAAAGG
AACAACTGGTACCAGCCACTGCAAAAACATGCCAAATTG
>lcl|hg18_L1PA5_chr2_62596160_62602294
CTTCAAGAAATATGGGACTATGTGAAAAGACCAAATCTACGTCTGATTGGTGTACCTGAA
AGTGACGGGGAGAATGGAACCAAGTTGGAAAACACTCTGCAGGATATTATCCAGGAGAAC
TTCCCCAATCTAGCAAGGCAGGCCAACATTCAAATTCAGGAAATACAGAGAATGCCATAA
AGATACTCCTCGAGAAGAGCAACTCCAAGACACATAATTATCAGATTCACCAAAGTTGAA
ATGAAGGAAAAAATGTTAAGGGCAGCCAGAGAGAAAGGTCAGGTTACCCACAAAGGGAAG
CCCATCAGACTAACAGCTGATCTCTCAGCACAAACTCTACAAGCCAGAAGAGAGTGGGGG
CCAATATTCAACATCCTTAAAGAAAAGAATGTTCAACCCAGAATTTCATATCCAGCCAAA
CTAAGCTTCATAAGTGAAGGAGAAATAAAATACTTTACAGACAAACAAATGCTGAGAGAT
TTTGTCACCACCAGGCCTGCCTTACAAGAGCTCCTGAAGGAAGCACTAAGCATGGAAAGG
AACAACTGGTACCAGCCACTGCAACAACATGCCAAATTG
>lcl|hg18_L1PA5_chr20_41933220_41939325
CTCCAAGAAATATGGGACTATGTGAAAAGACCAAATCTACATCTGATTGGTATACCTGAA
AGTGACAGGGAGAATGGAACCAAGTTGGAAAACACTCTGCAGGATATTATCCAGGAGAAC
TTCCCCAACCTAGCAAGGCAGGCCAACATTCAAATTCAGGAAATACAGAGAATGCCACAA
AGATAGTCCTCGAGAAGAGCAACTCCAAGACACATAATTGTCAGATTCACCAAAGTTGAA
ATGAAGGAAAAAATGTTAAGGGCAGCCAGAGAGAAAGGTCAGGTTACCCACAAAGGGAAG
CCCATCAGACTAACAGCAAATCTCTCGGCAGAAACTCTACAAGCCAGAAAAGAGTGGGGG
CCAATATTCATCATTCTTAAAGGAAAGAATTTGCAAACCAGAATTTCATATCCAGCCAAA
CTAAGCTTCATAAGTGAAGGAGAAATAAAATCCTTTACAGACAAGCAAATGCTGAGAGAT
TTTGTCACCACCAGGCCTGCCTTACAAGAGCTCCTGAAGGAAGCACTAAACATGGAAAGG
AACAACCGGTACCAGCCACTGCAAAAATATGCCAAATTG
>lcl|hg18_L1PA5_chr4_71332057_71338162
CTCCAGGAAATATGGGACTATGTGAAAAGACCAAATCTACGTTTGATTGGTATACCTTAA
AGTGATGGTGAGAATGGAACCAAATTAGAAAACACTCTTCAGGATAT-ATCCAGGAGAAC
TTCCCCAACCTAGC-AGGCAGGCCAACATTCAAATTCAGGAAATACAGAGAACACCAGAA
AGATACTCCTCGAGAAGAGCAACCCCAAGACACATGATTGTCAGATTCACCAAGGTTGAA
ATGAAGGCAAAAATGTTAAGGGCAGCCAGAGAGAAAGGTTAGGCTACTCACAAAGGGAAG
CTCATCAGACTAACAGCAGATCTGTGGGCAGAAACCCTACAAGCCAGAAGAGAGTGGGGG
CCAATATTCAACATTCTTAAAGAAAATAATTTTCAACCTGGAATTTCATATCCAGCCAAA
CTAAGCTTCATAAGTGAAGGAGAAATAAAATCCTTTACAGACAAGCAAATGTGAAGAGAT
TTTATCACCACCAGGCCTGCCTTACAAGAGTTCCTGAAGGAAGCACTAAACATGGAGAGG
AAAAACCGGTACCAACCACTGCAAAAACATGCCAAAGTG
>lcl|hg18_L1PA5_chr3_182785905_182792034
CTCCAAGAAATATGGGACTATGTGAATAGACCAAATCTACATTTGATTGGTGTACCTGAA
AGTGATGGGGAGAATGGAACCACGCTGGAAAACATTCTTCAGAATATTATCCAGGAGAAC
TTCCCCAACATAGCAAGGCAGGACAACATTCAAATTCAGGAAATACAGAGAACACCAGAA
AGATACTCCTCGAGAAGAGCAACCCCAAGACACATAATTGTCAGATTCACCAAGGTTGAA
ATGAAGGAAAAAATGTTAAGGGCAGCCAGAGAGAAAGGTCAAGTTACCCACAAAGGGAAG
CCCATCAGACTAACAGCGGATCTCTCTGCAGAAACCCTACAAGCCAGAAGAGAGT-GGGG
CCAATATTCAACATTCTTAAAGAGAAGAATTTTCAACGCAGAATTTCATATCCAGAC-AA
CTAAGATTCATAAGCGAAGGAGAAATAAAATCCTTTACAGACAAGCAAATGCTGAATGAT
TTTATCATCACCAGGGCTGCCTTGCAAGAGCTCCTGAAGGAAGCACTAAATATGGAAAGA
AACAACTGGTACCAGCCACTGCAAAAACAGGCCAAATTG
>lcl|hg18_L1PA5_chr3_96846588_96852763
CTCCAAGAAATATGGGACTATGTGAAAAGACCAAATCTACGTTTGATTGGTGTACCTGAA
AGTGAGAGGGAGAATGGGACGAAGCTGGAAAACACTCCTCAGGATATTATCCAGGAGAAC
TTCCCCAACCTAGCAAGGCAGGCCAACATTCAAATTCAGGAAATACAGAGAATGTCACAA
AGATACTCCCTGAGAAGAGCAACCCC-AGACACATAATTGTCAGATTCACCAAGGTTGAA
ATGAAGGAAAAAATGTTAAGGGCAACCAGAGAGAAAGGTCGGGTTACCCACAAAGGGAAG
CCCATCAGACTAACAGTGGATCTCTTGGCAGAAACTCTACAAGCCAGAAGAGAGTGGGGG
CCAATATTCAACATTCTTAACGAAAAGAATTTTCAACCCAGAATTTCATATCCAGCCAAA
CTAAGCTTCATAAGTGAAGGAGAAATAAAATCCTTTACAGACAAGCAAATGCTGAGGGAT
TTTGTCACTACTAGGCCTGCTTTACAAGAGCTCCTGAAGGAAGCACTAAACATGGAAAGG
GACAACTGGTACCAGCCACTGCAAAAACTTGCCAAACTG
>lcl|hg18_L1PA5_chr3_166334901_166340986
CTCCAAGAAATATGGGACTATGTGAAAAGACCAAATCTACGTCTGATTGGTGTACCTGAA
AGTGATGGTGAGAATGGAACCAAGTTGGAAAACACTCTTCAGGATATTATCCAGGAGAAC
CTCCCCAACCTAGCAAGGCAGGCCAACATTCAAATTCAGGAAATACAGAGAATGCCACAA
AGATACTCCTCGAGAAGAGCTACTCCAAGACACATAATTGTCAGATTCACCAAAGTTGAA
ATGAAGGAAAAAATGTTAAGGGCAGCCACAGATAAAGGTCGGGTTACCCACAAAGGGAAA
CCCATCAGACTAACAGCTGATCTCTCAGCAGAAACTCTACAAGCCAGAAGAAAGTGGGGG
CCAATATTCAACAAGCTTAAAGAAAAGACTTTTCAACCCAGAATTTCATATCCAGCCAAA
CTAAGCTTCATAAGTGAAGGAGAAATAAAATCCTTTACAGATGAGTAAATGCTGAGAGAT
TTTGTCACCACCAGGCCTGCCGTACAAGAGCTCCTGAAGGAAGCACTAAATATGGAAAGG
AACAACTGGTACCAGCCACTGCAAAAACATGCCAAATTG
>lcl|hg18_L1PA5_chr4_19473524_19479689
CTCCAAGAAATATGGGACTATGTGAAAAAACCAAATCTACGTCTGATTGGTGTACCTGAA
GGTGATGGGGAGAATGAAATCAAGTTGGAAAACACTCTTCAGGATATTATCCAGGAGAAC
TTCCCCAACCTAGCAAGGCAGGCCAACATTCATATTCAGGAAAAACACAGAACACCAGAA
AGATATTCCTCGAGAAGAGCAACCCCAAGACAAATAATCGTCAGATTCACCAAGGTTGAA
ATGAAGGAAAAAATGTTAAGGGCAGCCAGAGAAAAAGGTTAGATTACCCACAAAGTGAAG
CCCATCAAACTAGCAGCAGATCTCTAGGCAAAAACTCTACAAGCCAGAAGAGAATGAGGG
CCAACATTCAACATTCTCAAAGAAAAGAATTTTCAACCCAGAGTTTCATATCCAGCCAAA
CTAAGCTTCATAAGTGAAGGAGAAATAAAATCCTTTACAGACAAGCAAATGCTGAGAGAT
TATGTCAACACCAGGCCTGCCTTACAAGAGCTCCTGAAGGAAGCACTAAACATGGAAAGG
AACAACCGGTATGAGCCACTGCAAAAACATGCCAAATTG
>lcl|hg18_L1PA5_chr3_29686781_29692926
CTCCAAGAAATATGGTACTATGTGAAGAGACCAAATCTACATCTGATTGGTGTACCTGAA
AGTGACGGGGAGAATGGAACCAAGCTGGAAAACACTCTTCAGGGTATTATCCAGGAGAAC
TTCCCCAACCTAGCAAGGCAGGCCAACATTCAAATTAAGGAAATACATAGAACACCACAA
AGATACTCCTTGAGAAGAGCAACCCCTAGACACATAATTGTCAGATTCACAAAGGTTGTA
ATGAAGGAAAATATGTTAAGGGCAGCCAGAGAGAAAGGTCAGGTTACCCATAAATGGAAG
CCCATCAGACTAACAGTAGATCTCTCAACAGGAACTCTATAAGCCAGAAGAGAGTGGGGG
CCGATATTCAACATTCTTAAAGAAAAGAATTTTCAACCCAGAATTTCATATCCAGCCAAA
CTAAGCTTCATAAGTGAAGGAGAAATAAAATTCTTTACAGACAAGCAAATGCTGAGAGAT
TTTATCACCACCAGGCCTGCCTTACAAGAGCTCCTAAAGGAAGCAGTAAACATGGAAAGG
AATAACCGGTACCAGCCACTGCAAAAATATGCCAAATTG
>lcl|hg18_L1PA5_chr3_61003701_61009842
CTCCAAGTAATACGGGACTATGTGAAAAGACCAAATCTACATCTGATTGGTGTACCTGAA
AGTGATGAGGAGAATGGAACCAAGTTGGAAAACACTCTGCAGGATATTATCCAGGAGAAC
TTCCCCAATCTAGCAATGCAGGCCAAAATTCAAATTCAGGAAATACAGAGA-CGCCACAA
AGATACTCCTCGAGAAGAGCAAATCCAAGACACATAATTGTCAGATTCACCAAAGTTGAA
ATGAAGGAAAAAATATTAAGGGCAGCCAGAGAGAAAGGTCCGGTTACCCACAAAGGGAAG
CACATCAGACTAACAGCGGATCTCTCAGCAGAAACTCTAGAAGCCAGAAGAGAGTGGAGG
CCAATATCCAGCATTCTTAAAGAAAAGAATTTTCAACCCAGAATTTCATAACTAGCCAAA
CTAATCTTCACAAGTGAAGGAGAAATAAAATCCTTTACAGACAAGCCAATACTGAGAGAT
TTAGCCACCACCAGGCCTGCCTTACAAGAGCTCCTGAAGGAAGCACTAAACATGGAAAGG
AACAACCAGTACCAGCCACTGCAAAAACATGCCACACTA
>lcl|hg18_L1PA5_chr4_44289891_44296005
CTCCAAGAAATATGGGACTATGTGAAAAGACTAAATTTACATCTGATTAGTGTACCTGAA
AGTGGCAGGGAGAATAGAACCAAGTTGGAAAACACTCTTCAGGATATTATCCAGGAGAAC
TTCCCCAACCTAGCAAGGCAGGCCAACATTCAAATTCAGGAAATAAAGAGAACGCCACAA
AGATACTACTCGAGAAGAGCAACTCGAAGACACATAATTGTCCGATTCTTTAAAGTTGAA
ATGAAGGAAAAAATGGTAAGGGCAGCCAGTGAGAAAGGTTGAGTTACCCACAAAGGGAAG
CCCATCAGACTAAGAACGGATCTCTCAGCAGAAAGTCTACAAGCCAGAAAAGAGTGGGGG
CCAATATTCAACATTCTTAAAGAAAAGAATTTTCAACCCAGAATTTCATATCCAGCCAAA
CTAAGCTTCATAAGTGAAGGAGAAAAAAAATCCTTTACAGACAAGCAAATGCTGAGAGAT
TGTGTCACCACCAGGCCTGCCTTACAAGAGCGCCTCAAGGAAGCACTAAACATGGAAAGA
AACAACCAGTACCAGCCACTGCAAAAGCATGCCAAATTG
>lcl|hg18_L1PA5_chr4_171364834_171370989
CTCCAAAAAATATGGGACTATGTGAAAAGACCAAATCTATGTCTGAGTGGTGTACCTGAA
AGTGATGGGGAGAATGGAACCAAGTTGGAAAACACTGTTCAGGATGTTATCCAGGAGAAC
TTCCTCAACCTATCAAAGCAGGCCAACATTCAAATTCAGGAAATACAGAGAACACCACAA
AGATACTCCTTGAGAAGAGCAACTCCAAGACACATAATTGTCAGATTCACCAAAGTTGAA
ATGAAGGAAAAAATGTTAAGGGCAGCCAGAGAGAAAGGTCAGGTTACCCACAAAGGGAAG
CCCATCATACTAACAGTGGATCTCTCAGCAGAAACTCTACAAGCCAGAAGAGAGTGGGGG
CCAATATTCAACATTCTTAAAGAAAAGAATTTTCAAACCAGAATTTAATATCCAGCCAAA
CTAAGATTCATAAGTGAAGGAGAAATAAAATCCTTTACAGACAAACAAATGCTGAGAGAT
TTTGTCACCACCAGGCTGACCTTACAAGAGCTCCTGAAGGAAGCACTAAACATGGAAAGG
AACAACCGGTACCAGCCACTGCAAAAACATGCCAAATTG
>lcl|hg18_L1PA5_chr3_60921138_60927278
CTCCAGGAAATATGGGACTATGTGAAAAGACCAAATCTACGTCTGCTTGGTGTACCTGAA
AGTGATGAGGAGAATGGAACCAAGTTGGAAAACACTCTGCAGGATATTATCCAGGAGAAC
TTCCCAAACCTAGCAAGGCAGGCCAACATTCAAATTCAGGAAATACAGAGACAACCACAA
AGATACTCCTCAAGAAGAGCAACTCCAAGACACATAATTGTCAGATTCACCAAAGTTGAA
ATGAAGGAAAAAATGTTAAGAGCAGCCAGAGAGAAAGGTCAGGTTACCCACAAAGGGAAG
CCCATCAGACTAACAACAGATCTCTTGGCAGAAACTCTACAAGCCAGAAGAGAATGGGGG
CCA--ATTCAACATTCTTAAAGACAAGAATTTTCAACCCAGAATTTCATATCCAGCCAAA
CTAAGCTTCAGAAGTGAAGGAGAAATAAAATCCTTTACAGACAAGCAAATGCTGAGAGAC
TTTGTCACCACCAGGCCTGCCTTACAAGAGCTCCTGAAGGAAGCATTAAACATGGAAAGG
AACAACCAGTAACAGCCACTGCAAAAACATGCCAAATTG
>lcl|hg18_L1PA5_chr4_139495380_139501498
CTCCAAGAAATATGGGACTATGTGAAAAGACCAAATCTACATCTGATTGTTGTACCTGAA
AGCGATGGGGAGAATGGGACCAAGTTGGAAAACACTCTGCAGGATATTATCCAGGAGAAC
TCCCTCAACCTAGCAAGGCAGGCCAACATTCAAATTCAGGAAATACAGAGAATGCCACAA
AGATACTCCTCAAGAAGAGCAACTCCAGGACACATAATTGTCAGATTCACCAAAGTTGAA
ATGAAGGAAAAAATGTAAAGGGCAGCCAGAGAGAAAAGTCAGGTTACCCAAAAAAGGAAG
CCCATCAGACTAACAGCTGATCTCTTGGCAGAAACTCTACAAGCCAGAAGAGAGTGGGGG
CCAATATTCAACATTCTTAAAGTAAAGAATTTTCAACCCAGAATTTCATATCCAGCCAAA
CTAAGCTTCATAAGTGAAGGAGAAATAAAATCCTTTACAGACAAGTAAATGCTGAGAGAT
TTTGTCACCACCAGGCCTGCCCTAAAAGAGCTCCTGAAGGAAGCACTAAACATGGAAAGG
AACAACCGGTACCAGCTGCTGCAAAAACATGCCAAATTG
>lcl|hg18_L1PA5_chr10_69008829_69014958
CTCCAAGAAATAGGGGACTATGTGAAAAGACCACATCTACGTCTGATTGGTGTACCTGAA
AGTGACGGGGAGAATGGAACCAAGTTGGAAAACACTCCTCAGGATATTATCCAGGAGAAC
TTCCACAACCTAGCAAGGCAGGCCAACATTCAAATTCAGGAAATACAGAGAACACCACAA
AGATACTACTCAACAAGAGCAACTACAAGACATATAATTGTCAGATTCACCAAAATTGAA
ATGAAGGAAAAAATGTTAAGGGCAGCCAGAGAGAAAGATCAGGTTACCCACAAAGGGAAG
CCCATCAGACAAACAGTGGATCTCTCAGCAGAAACTCTACAAGCCAGAAGAGAGTGGGGA
CCAATATTCAACATTCTTAAAGAAAAGAATTTTCAATCCAGAATTTCATATCCAGCCAAA
CTAAGCTTCATAAGTGAAGGAGAAATAAAATATTTTACAGACAAGCAAATGCTGAGAGAT
TTTGTCACCAGCAGGCCTGCCCTAAAAGAGCTCCTGAAGGAAGCACTAAACATGGAAAGG
AACAACCGGTACCAGCCACTGCAAAACCATGCCAA-TTG
>lcl|hg18_L1PA5_chr4_53329098_53335215
CTCCAAGAAATATGGGACTATGTGAAAAGACCAAATCTATGTCTGATTGGTGTACCTGAA
AGTGACGGGGAGAATGGAACCAAGTTGGAAAACACTTTGCAGGATATTATCCAGGAGAAT
TTCCCCAATCTAGCAAGGCAGGCCAACATTCAAATTCAGGAAATACAAAGAATGCCACAC
AGATACACTTCAAGAAGAGCAACTCCAAGACACATAATTGTCAGATAAACCAAAGTTGAA
ATGAAGGGAAAAATGTTAAGGGCAGCCAGAGAGAACGATCAGGTTACCCACAAAGGGAAA
CCCACCAGACTAAAAGTGGATCTCTCGGCAGAAA--GTACAAGCCAGAAGAGAGTGGGGG
CCAATATTCAACATTCTTAAAGAAAAGAATTTTCAACCCAGAATTTCATATCCAGCCAAA
CTAAGCTTCATAAGTGAAGGAGAAATAAAATACTTTACAGACAATCAAATGCTGAGAGAT
TTTGTTACCACCAGGCCTGCCTTACAAGAGCTCCTGACAGAAGCACTAAACATGGAAAGG
AACAACTGGTACCAGCCACTGCAAAAACATGCCAAATTG
>lcl|hg18_L1PA5_chr3_53449826_53455969
CTTCAAGAAATATGGGACTATGTGAAAAGACCAAATCTAAGTCTAATTAGTGTACCTGAA
AGTGACAGGGAGAAGGGACCCAAGTTGGAAAACACTCTTCAGGATATTATCCAGGAGAAC
TTCCCCAACCTAGCAAGGCAGGTAAACATTCAAATTCAGGAAATACAGAGAACGCCACAA
AGATACTCCTTGAGAAGAGCAACCCCAAGACACATAATTATCAGATTCACCAAAGTTGAA
ATGAAGGAAAAAATATTAAGGGCAGCCAGAGAGGAGGGTCGGGTTACCCACAAAGGGAAG
CCCATCAGACTAACAGTGGATCTCTCGGCAGAAACTCTACAAGCCAGAAGAGAGTGGGGG
CCAATATTCAGCATTCTTAAAGAAAAGAATTTTCAACCCAGAATTTCATATCCAGCCAAA
CTAAGCTTCATAAGTGAAGGAGAAATAAAATCCTTAACAGACAAGCAAATGCTGAGAGAT
TTTGTCACCACCAGGCCTGCCTTACAAGAGCTCCTGAAGGAAGCACTAAACATGGAAAGG
AACAACCTGTACAAGCCACTGCAAAAACATGCCAAATTG
>lcl|hg18_L1PA5_chr3_178061797_178067905
CTCCAAGAAATATGCGACTATGTGAAAAGACCAAATCTACATCTGATTGGTGTACCTGAA
AGTGACGGGGTGAATGGAACCAAGCTGGAAAACACTCTTCAGGATATTATCCAGGAGAAT
TTCCCCAACCTAGCAAGGCAGGCCAGCATTCAAATTCAGAAAATACAGAGAATGCCACAA
AGATACTCCTCAAGAAGAGCAACTCCAAGATACATAATTTTCAGATTCACCAAAGTTGAA
ATGAAGGAAAAAATATCAAGGGCAGCCAGAGAGAAAGGTCAGGTTACCTAAAAAGGGAAG
CCCATCAGACCTACAGTGGATCTCTCGGCAGAAATTCTACAAGCCAGCAGAGAGTGGGGG
CCAATATTCAACATTCTTAAAGAAAAGAATTTTCAACCCAGAATTTCATATCCACCCAAA
CTAAGCTTCATAAGTGAAGGAGAAATAAAATACTTTACAGACAAGCAAATGCTGAGAGAT
TTTGTCACCACCAGGCCTGCCTCACAAGAGCTCCTGAAGGAAGCACTAAACATGGAAAGG
AACAACCTGTATGAGCCACTGCAAAAACATGCCAAATTG
>lcl|hg18_L1PA5_chr3_39970058_39976181
CTCCAAGAAATGTGGGACTATGTGAAAAGACCAAATCTACATCTGATTGGCGTACCTGAA
AGTGACGGGGAGAATGAAACCAAGTTGGAAAACACTCTGCAGGATATTATACAGGAGAAC
TTCCCCAATCTAGCAAGACAGGCCAACATTCAAATTCAGGAAATACAGAGAATGCCACAA
AGATACTCCTCGAGAAGAGCAACTCCATGACACATAATTGTCAGATTCACCAAACTTGAA
ATTAAGGAAAAAATGTTAGGGGCAGCCAGAGAGAAAGGTCAGGTTACCCACAAAGGGAAG
CCCATCAGACTAACAATGGATCTCTCTGCAGAAACTCTACAAGCCAGAAGAGAGTGGGGG
CCAATATTCAACATTCTTAAAGAAAAGAATTTTCAACCCAGAATTTCATATCCAGCCAAA
CTAAGCTTCATAAATGAAGGAGAAATAAAATCCTTTACAGACAAGCAAATGCTGAGAGAT
TCTGTCACCACCAGGCCTGCCATACAAGAGCTCCTGAAGGAAGCACTAAACATGGAAAAG
AACAACCGGTACCAGCCACTGCAAAAACATGTCAAATTA
>lcl|hg18_L1PA5_chr4_107020788_107026802
CTCTAAGAAATATGGGACTATGTGAAAAGAACAACTCCACATCTGATTGGTGTACCTGAA
AGTGATGGGGAGAATGGAACCAAGTTGGAAAACACTCCTCAGGATATTATCCAGGAGAAC
TTCCCCAACCTAGCAAGGCAGGCCAACATTCAAATTCAGGAAATACAGAGAACACCATAA
AGATACTTCTCGAGAAGAGCAACTCCAAGACACATAATTGTCAGATTCACCAAAGTTGAA
ATGAAGGAAAAAATGTTAAGGGCAGCCAGAGAGAAAGGTTGGGTTACTCACAAAGGGAAG
CCCATCAGACTAACAGCTGAACTCTTGGCAGAAACTATACAAGCCAGAAAAGAGTGGGGG
CCAATATTCAACATTCTTAAAG-----AATTTTCAACACAGAATTTCATATACAGCCAAA
CTAAGCTACATAAGTGGAGCAGAAATAAAATCCTTTACAGACAAGCAAATGCTGAGAGAT
TTTGTAACCACCAGGCCTGCCCTACAAGAGCTCCTGAAGGAAGCACTAAACATGGAAAGG
AATAACCGGTACCAGCCACTACAAAAACATGCCAAATTG
>lcl|hg18_L1PA5_chr5_80172485_80178624
CTCCATGAAATATGGGACTATGTGAAAAGACCAAATATACATTTGATTGGTGTACTGGAA
AGTGACGGGGAGAATGGAACTAAGTTAGAAAACACTCTTCAGGATATTATCTAGGAGAAG
TTCCCTAACCTAGCAAGGCAGGCCAACATTCAAATTCAGGAAATACAGAGAACACCACAA
AGATACTCCTCGAGAAGAGCAACTCCAAGACACATAATTGTCAGATTCACCAAGGTTGAA
ATGAAAGAAAAAATGTTAAGGGCAGTCAGAGAGAAAGGTCCGGTTACCCACAAAGGGAAG
CCCATCAGACTAACAGTGGATCTCTTGGCAGAAACCACACAAGCCAGAAGAGAGTGGGGG
CCAATATTCAACACTCTTAAAGAAAAGAATTTTCAACCCAGAATCTCATATCCAGCCAAA
CTAAGCTTCATATGTGGGGGAGAAGTAAAATCCTTCACAGACAACCAAATGCTGAGAGAT
TTTGTCACCACCAGGTCTGCCTTACAAGAGCTCCTAAAGGAAGCACTAAACATGGAAAGG
AACAATCAGTACCAGCCACTGCAAAAACATGCCAAATTG
>lcl|hg18_L1PA5_chr6_115351039_115357198
CTCCAAGAAATATGGGACTATGTGAAAAGACCAAATCTATGTCTGATTGGTGTACCTGGA
AGTGACAGGGAGAATGGAACCAAGTTGGAAAACACTCTGCAGGATATTATCCAGGAGAAC
TTCCCCAACCTAGCAAGGCAGGCCAACATTCAAATTCAGGAAATACAGAGAATGCCACAA
AGATACTCCTCCAGAAGAGCAACTCCAAGACACATAATTGTCAGATTCACCAAAGTTGAA
ATGAAGGAAAAATTGTTAAGGGCAGCCAGAGAGAAAGGTGAGGTTACCCACAAAGGGAAG
CCCATCAGACTGTCAGCGGATCTCTCGGCAGACACTCTACAAGCCAGAAAAGAGTGGGAG
CCAATATTCAACATTCTTAAAG-AAAGAATTCTCAACCCAGAATTTCATATCCAGCCAAA
CTAAGCTTTGTAAGTGAAGGAGAAATAAAATACTTTACAAACAAGCAAATGCTGAGAGAT
TTTGTCAACACCAGGCCTGCCTTACAAGAGCTCCTGAAGGAAGTACTAAACATGGAAAGG
AACAACCAGTACCAGCCAATGCAAAAACATGCCAAATTG
>lcl|hg18_L1PA5_chr4_95459942_95466095
CTCCAAGAAACATGCGACTATGTGAAAAGACCAGATCTACATTTGATTGGTATACCTAAA
CATGATGGGGAGAATGGAACCAAGCTGGAAAACACTC--CAGTATATTATCCAGGAGAAC
TTCCCCAACCTAGCAAGACAGGCCAACATGCAAATTCAGGAAATACAGAGAACACCACAA
AGACATTCCTTGAGAAGAACAACTCCAAGACATGTAATCGTCAGATTCACCAAGGTTGAA
ATGAAGGAAAAAATGTTAAGGGCAACCAGAGAGAAAGGTCAGGTTACCCACAAAGGGAAG
CCCATCAGACTAACAGCTGATCTCTCAGCAGAAACTCTACAAGCCAGAAGAGAGTGGGGG
CCAATATTCAACATGCTTAAATAAAACAATTTTCAACCCAGAATTTCATATCCTGCCAAA
CTAAGCTTCATAAGTGAAGGAGAAATAAAATCCTTCACAGAGAAGCAAATGCTGAGAGAT
TTTGTCAATACCAGGTCTGCTT-ACAAGAGCTCCTGAAGGAAGCACTAAACATGGAAAGA
AACAACCGGTACCAGCCCCTGCAAAAACATGCCAAATTG
>lcl|hg18_L1PA5_chr5_35110932_35117060
CTCCAAGATATACGGGACTATGTGAAAAGACCAAATCGACATCTGATTGGTGTACCTGAA
AGTGACAGGGAGAATGGAACCAAGTTGGAAAACACTCTGCAGGATATTATCCAGGAGTAC
TTCTCCAACCTAGAAAGGCAAGCCAACATTCAAATTCAGGAAATACAGAGAATGCCACAA
AGGTACTCCTCGAGAAGAGCAACTCCAAGACACGTAATTGTCAGATTCACCAAAGTTAAA
ATAAAGGAAAAAACATTAAGGGCAGCCAGAGAGAAAGGTCAGGCTACCCACAAAGGGAAG
CCCATCAGACTAACAGTGGATCTCTTGGCAGAAACTCTAAAACCCAGAAGAGAGTGGGGG
CCAATATTCAACATTCTCAAAGAAAAGAATTTTCAACCCAGAATTTCATATCCAGCCAAA
CTAAGCTTCATAAGTGAAGGAGAAATAAAATACTTTACAGACAAGCAAATGCTGAGAGAT
TTTGTCACTACCAGGCCTGCCTTACAAGAGCTCCTGAAGGAAGCACTAAACATGGAAAGG
AACAACCGGTACCAGCCACTGCAAAAACATGCCAAATTG
>lcl|hg18_L1PA5_chr5_35140115_35146234
CTCCAAGAAATACGGGACTATGTGAAAAGACCAAATCTATGTCTGATTGGTGTACCTGAA
AGTAACAAGGAGAATGGAACCAAGTTGGAAAACACTCTGCAGGATATTATCCAGGAGTAC
TTCCCCAACCTAGCAAGGCAGGCCAACATTCAAATTCAGGAAATACAGAGAACGCCACAA
AGATACTCCTCGAGAAGAGCAACTCCAAGACACATAATTGTCAGATTCACCAAAGTTGAA
ATGAAGGAAAAAATGTTACGGGCAGCCAGAGAGAAAGGTTGGGTTACCCACAAAGGGAAG
CCCATCAGACTAACAGTGGATCTCTTGGCAGAAACTCTGCAAGCCAGAAGAGAGTGGGGG
CCAATATTCAACATTCTTAAAGAAAAGAATTTTCAACCCAGAATTTCATATCCAGCCAAA
CTAAGCTTCATAAGTGAAGGAGAAATAAAATCCTTTACAGACAAGCAAGTGCTGAGAGAT
TTTGTCACCACCAGGCCTGCCTTACAAGAGCTCCTGAAGGAAGCACTAAACATGGGAAGG
AACAACTGGTACCAGCCACTGCAAAAACATGCCAAATTG
>lcl|hg18_L1PA5_chr5_90886966_90893106
CTCCAAGAAATATGGGACGATGTGAAAAGATCAAATCTATGTCTGACTGGTGTACCTGGA
AGTGACGGGGAGAATGGAACCAAGTTGGAAAACACTCTTCAGGATATTATCCAGGAGAAC
TTCCCCAACCTAGCAAGGCAGCCCAACATTCAAATTCAGGAAATACAGAGACTGCCACAA
AGATACTCCTCAAAAAGAGCAACTCCGAGACACATAATTGTCAGATTCACCAAAGTTGAA
ATGAAGGAAGAAATGTTAAGGGTGGCGAGAGAGAAAGGTCGGGTTATCCACAAAGGGAAG
CCCATCAGACTAACAGCAGATCTCTCAGCAGAAACCCTATAAGCCAGAAGAGAGTGGGGG
CCAATATTCAACATTCTTAAAG-AAATAATTTTCAAGTCAGAATTTCATATCCAGCCAAA
CTAAGCTTCATAAGTGAAGGAGGAATAAAATACTTTACAGACAAGCAAATGCTGAGAGAT
TTTGTCACCACCAGGCCTGCCCTACAAGAGCTCCTGAAGGAAGCACTCAACATGGAAAGG
AACAACCGGTACCAGCCACTGCAAAAACATGCCAAATTA
>lcl|hg18_L1PA5_chr5_43296473_43302607
CTCCAAGAAATATGGGACTATATGAAAAGACCAAATCTACGTCTGATTGGTGTACCTGAA
AGTGACGGAGAGAATGGAACCAAGTTGGAAAACACTCTGCAGGATATTATCCAGGAGAAC
TTCCCCAACCTAGCAAGGCAGGCCAACATTCAAATTCAGGAAGTGCAGAGAACATCACAA
AGATACTCCTCGAAAAGAGCAATTCCAAGACAC--AATTGTCAGATTCACCAAAGTTGAA
ATGAAGGCAAAAATGTTAAGGGCAGCCAGAGAGACAGGTTGGGTTACCTGCAAAGGGAAG
CCCATCAGACTAACAGCAGATCTCTCGGCAGAAACTCTACAAGCCAGAAGAGAGTGGGGG
CCAATATTCAACATTCTTAAAGAAAAGAATTTTCCATCCAGAATTCCATAGCCAGTCAAA
CTAAGCTTCATAAGTGAAGAAGAAATAAAATCCTTTACAGAC-AAAAAATGCTGAGAGAT
TTTGTCACCACCAGGCCTGCCTT-CAAGAGCTCCTGAAGGAAGCACTAAACATGGAAAGG
AACAACCAGTACCAGCCACTGCAAAAACATGCCAAATTG
>lcl|hg18_L1PA5_chr1_213772168_213778337
CTCCAAGAAATATGGGACTATGTGAAAAGACCAAATCTACATCTGATTGGTGTACCTGAA
AGTGACGGGGAGAATGGAACCAAGTTGGAAAACACTCTTCAGGATATTAACCAGGAGAAT
TTCCCCAACCTAGCAAGGCAGGCCAACATTCAAATTCAGGAAATACAGTGAACGCCACAA
AGATACTCCTCGAGAAGAACAACTCCAAGACACATAGTTGTCAGATTCACCAAAGTTGAA
ATGAAGGGAAAAATGTTAAAGGCAGCCAGAGAGAAACGTCAGGTAAACCACAATGGCAAG
CCCATCAGACTAACAGCGGCTCTCTCGACAGAAACTCTACAAGCCAGAAGAGAGTGGGGG
CCAATATTCAACATTCTTAAAG-AAAGAATTTTCAACCCAGAATTTCACATCCAGCCAAA
CTAAGCT-CATAAGTGAAGGAGAAATAAAAGCCTTTACAGACAAGCAAATGCTGAGAGAT
TTTGTCGCCACCAGGCCTGCCTTACAAGAGCTCCTGAAGGAAGCACTAAACATGGAAAGG
AAAAACGAGTTCCAGCCACTGCAAAACCATGCCAAATTG
>lcl|hg18_L1PA5_chr10_95677447_95683573
CTCCAAGAAATATGGGACTATGTGAAAAGGCCAAATCTACATCTGATTGGTGTACCTGAA
AGTGATGGGGAGAATGGAACCAAGTGGAAAAACACTCCGCAGGATATTATCCAGGAGAAC
TTCCCCAACCTAGCAAGGCA-GCCAATATTCAAATTCAGGAAATACAGAGAACGCCACAA
AGATACTCCTCAAGAAGAGCAACTCCAAGACACATAACTGTCAGATTCACCAAGGTTGAA
ATGAAGGAAAAAATGTTAAGGGCAGCCAGAAAGAAAGGTTGGGTTACCCACAATGGGAAG
CCCATCAGACTAATAGTGGATCTCTCAGCAGAAACTCTACAAGCCAGAAGAGAGTGGGGG
CCAATATTCAACATTCTTAAAGAAAAGAATTTTCAACTCAGAATTTCACATCCAGCCAAA
CAAAGCTTCATAAGTGAAGGAGAAATAAAATCCTTTACAGACAAGCAAACGCTGAGAGAT
TTTGTCACCACCAGGCCTCCCTTACAAGAGCTCCTGAAGGAAGCACTAAACATGGAAAGG
AACAACCGGTACCAGCCACTGCAAAAACATGCCAAATTG
>lcl|hg18_L1PA5_chr1_170827038_170833177
CTCCAAGAAATATGGGACTATGTGAAAAGACCAAATCTACATTTGAATGGTGTACCTGAA
AGTGACGGGGAAAATGGAACCAAGTTGGAAAACATGCTGCAGGGTATTATCCACGAGAAC
TTCCCCAACCTAGCAAGGCAGGCCAACATTCAAATTCAGGAAATACACAGAACGCCACAA
AGATACTCCTCGAGAAGAGCAACTCCAAGACACATAATTGTCAGATTCACCAAAGTTGAA
ATGAAGGAAAAAATATTAAGGGCAGCCAGAGAGAAAGGTCGGGTTACCCACAAAGGGAAG
CCCATCAGACTAACAGTGGATCTCTTGGCAGAAACTCTACAAGTCAGAAGAGAGTGGGGG
CCAATATTCAACATTCTTAAAGAAAGGAATTTTCAACCCAGAACTTCATATCCAGCCAAA
CTAAGCTTCATAAGTGAAGGAGAAACAAACTGCTTTACAGACAAGCAAAC---GTGAGAT
TTTGTCACCACCAGGCCTGCCTTACAAGAGCTCCTGAAGGAAGCACGAAAAGTGGAAAGG
AACGATTGGTACCAGCCACTGCAAAAACATGCCAAATTG
>lcl|hg18_L1PA5_chr10_19769282_19775278
CTCCAAGAAATATGGGACTATGTGAAAAGACCAAATCTACATCTGATTGGTGTACCTGAA
AGTGATGGGGAGAATGGAACCAAGTTGGAAAATACTCTGCAGGATATTATCCAG---AAC
TTCCCCAACCTAGCAAGGCAGGCCAACATTCAAATTCAGGAGATACAGAGAATGCCACAA
AGATACTCCTTGAGAAGAGCAACTCCAAGACACATAATTGTCAGATACACCAAAGTTGAA
ATGAAGGAAAAAATGTTAAGGGCAGCCAGAGAGAAAGGTTGGGTTACCCACAAAGGGATG
CCCATCAGATTAACAATGGATCTTTCCACAGAAAGTCTACAAGCCAGAAGAGAGTGAGGG
CCAATATTCAACATTCTTAAAGAAAATAATTTTCAACCCAGAATTTCATATCCAGCCAAA
CTAAGCTTCATAAGTGAAAGAGAAATAAAATCCTTTACAGACAAGCAAATGCGGAGAGAT
TTTGTCACCACCAAGCCTGCCTTACAATAGCTCCTGAAGGAAGCAATAAACATGGAAAG-
AACGACTGGTACCAGGCACTGCAAAAACATGCCAAATTG
>lcl|hg18_L1PA5_chr10_91681274_91687387
CTCCAAGAAATACGGAAATATGTGAAAAGACCAAATCTACATCTGATTGGTGTACCTGAA
AGTGATGGGGAGAATTGAACCAAGTTGGAAAACACTCTTCAGGATATTATCCAGGAAAAC
TTCCCCAATCTAGCAAGGCAGGCCAACATTCAAATTCAGGAAATACAGAGAATGCCACAA
AGATACTCCTCGAGAAGAGCAACTCCGAGACACATAATTGTCAGATTCACCAAGGTTGAA
ATGAAGGAAAAAATGTTAAGGGCAGCCAGAGAGAAAGGTCGGGTTACTCACAAAGGGAAG
TCCGTCAGACTAACAGCGGATCTCTCGGCAGAAACACTACAAGCCAGAAGAGAGTGAGGG
CCAATATTCAACATTCTTAAAGAAAAGAATTTTCAACCCAGAATTTCATATCCAGTGAAA
CAAAGCTTCATAAATGAAGAAGAAACAAAACCCTTCACAGACAAGCAAATGCTGAGAGAT
TTTGTCACCACCAGGCCTGCTTTACAAGAGCTCCTGAAGGAAGCACTAAACATGGAAAGG
AACAACCAGTACCACCCACCGCAAAAACATGCCAAATTG
>lcl|hg18_L1PA5_chr10_67383152_67389284
CTCCAAGAAATATGGGACTATGTGAAAAGACCAAATCTACATCTGATTGGTGTACCTGAA
AGTGACGGGGAGAATAGAACCAAGCTGGAAAACACTCTTCAGGGTATTATCCAGGTGAAC
TTCCCCAACCTAGCAAGGCAGGCCAACATTCAAATTCAGGAAATACAGAGAACACCACAA
AGATACTCCTCAAGAAGAACAGTTCCAAGACACATAATTGTCAGATTCACCAAAGTTGAA
ATGAAGGAAAAAA--TTAAGGGCAACCAGAGAGAAAGGTCGGGTTACCCACAGAGGGAAG
CCCATCAGACTAACAGCAGATCTCTCGGCAGAAACTCTACAAGCCAGAAGA----GAGGG
CCAATATTCAACATTCTTAAAGAAAAGAATATTCAACCCAGAATTTGATATCCAGCCAAA
CTAAGCTTCATAAGTGAAGGAGGTATAAAATCCTTTACAGACAAGCAAATGCTGAGATAT
TTTGTCACCACCAGGCCTGCCTTACAAGAGCTCCTGAAGGAAGCACTAAACATGGAAAGG
AACAACCGGTACCAGCCACTGCAAAAACATGCTAAATTG
>lcl|hg18_L1PA5_chr1_207231426_207237547
TTCCAAGAAATATGGGACTATGTGAAAAGACCAAATCTACATCTGATTGGTGTACCTGAA
AGTGACGGGCAGAATGGAACCAAGTTGGAAAACACTCTTCAGGATATCATCCAGGAGAAC
TTCCCCATCCTAGCAAGGCAGGCCAACATTCAAATTCAGGAAATACAGAGAACGCCACAA
AGATACTCCTCGAGAAGAGCAACTCCAAGACACGTAATTGTCAGATTCACCAAAGTTGAA
ATGAAGGAAAAAATATTAAGGGCAGCCAGACAGAAAGGTCAGGTTACCCACAAAGGGAAG
CCCATCAGACTGATAGCAGATCTCTTGGCAGAAACTCTACAAGCCAGAAGAGAGTGGGGG
CCAATATTTAACATTCTTAAAGAAAAGAATTTTCACCCCAGAATTTCATATCCAGCCAAA
CTAAGCTTCATAAGTGGAGAAGAAATAAAATCCTTTACAGACAAAGAAACACTGAGAGAT
TTTGTCACCACCAGGCCTGCCTTACAAGAGCTCCTGAAGGAAGCACTAAACATGGAAAAG
AACAACTGATAACAGCCACTGCAAAAACATGCCAAATTG
>lcl|hg18_L1PA5_chr12_81463096_81469256
CTCCAAGAAATATAGAACTATGTGAAAAGACCAAATCTACATTGGATTGGTGTACCTGAA
AGTCACGGGGAGAATGAAACCAAGCAGGAAAACACTCTTCAGAATATTATCCAGGAGAAC
TTCCCCAACCTAGCAAGGCAGGCCAACATTCAAATTCAGGAAATACAGAGAATGCCACAA
AGATACTCCTTGAGAATAGCAACCCCAAGACACATAATTGTCAGATTCACCAAAGTTGAA
ATGAAGGAAAAAATGTTAAGGGCAGCCAGACTGAAAGGTTGGGTTACCCACAAAGGGAAG
CCCATCAGACTAATAGCAGATCTGTCAGCAGAAACTCTACAAGCCAGAAGACAGTGGGGG
CTAATATTCAACATTCTTAAAGAAAAGAATTTTCAACCCAGAATTTCATACCCAGCCAAA
CTAAGCTTCATAAGTGAAGGAGAAATAAAATTCTTTGCAGACAAGCAAATGCTGAGAGAT
TTTGTCACTACCAGGCCTGCCATACAAGAGCTCCTGAAGAAAGCACCAAACATAGAAAGA
AACAACCAGTACCAGCCACTGCAAAAACATGCCAAATTG
>lcl|hg18_L1PA5_chr12_37887820_37893961
CTCCAAGACATATGGGATTATGTGAAAAGACCAAATCTACATTAGATTGGTGTACCTGAA
AGTGATGGGGAGAATGGAACCAAGTTGGAAAACACCCTTCAGGACATTATCCAGGAGAAC
TTCCCCAACCTAGCGAGACAGGCCAACATTCAAAGTCAAGAAATACAGAGAACACCACAA
AGATACTCCTTGAGAAGAGCAACCACAAGACACATGATTGTCAGATTCACCCAGATTGAA
ATGAAGGAAAAAATGTTAAGGGCAGCCAGAGAGAAAGGTTGGGTTACCCACAACGGGAAG
CCCATCAGACTAACAGCAGATCCCTCGGCAGAAACTCTACAAGCCAGAAGAGAGTGGGGT
CCAATATTCAACATTCTTAAAGAAAAGAATTTTCAAGCCACAATTTCATATCCAGCCAAA
CTAAGCTTCACAAGTGAAGGAGAAATAAAATCCTTTACAAACAAGCAGATGCTGAGAGAT
TTTGTCACCACCAGACCTGCCTCACAAGAGCTCCTGAAGGAAGTGCTAAACATGGAAAGG
AACAACCGGTACCAGCCACTGCAAAAACATGCCAAATTG
>lcl|hg18_L1PA5_chr13_65057309_65063457
CTCCAAGAAATATGGGACTATGTGAAAAGACCAAATCTATGTTTGATTGGTGTACCTCAA
AGTGACAGGGAGAATGGAACCAAGTTAGAAAACACTCTTCAGGATATTATCCAGGAGAAC
TTCCCCAGCTGTGGAAGGCAGGCCAACATTCAAATTCAGGAAATACAGAGAACACCACAA
AGATACTCCTTGAGGAGAACAACCCCAAGACACATAATCTTCAGATTCACCAAGGTTGAA
ATGAAGGAAAAAGTGTTAAGGGCAGCCAGAGAGAAAGGTCAAGTTACCCACAAAGGGAAG
CCCATTAGACTAACAGTGGATCTCTTGGGAGAAACCCTACATGCCAGAAGGGAGTGGGGG
CCAATATTCAACATTCTTAAAGGAAAGAATTTTCAACCCAGAATTTCATATACAGCCAAA
CTAAGCTTCATAAGTGAAGGAGAAATAAAATCCCTTACAGACAAGCAAATGCTGAGAGAT
TTTGTCACCACCATGTCTGCCCTAGAAGAGGTCCTGAAGGAAGCACTAAACATGGAAAGG
AACAACCGGTACCAGCCACTGCAAAAACATGCCAAATTG
>lcl|hg18_L1PA5_chr13_60795706_60801877
CTCCAAGAAATATGGGATT-TGTGGAAAGACCAAATCTACATTTGATTGGTGTACCTGAA
AGTGATGGGGAGAATGGAACTAAGTTGGAAAACACTCTTGAGGATATTATCCAGGAGAAC
TTCCCCAATCTAGCAAGGCAGGCCAACATTCAAATTCAGGAAATACAGAGAACACCACAA
AGATACTCCTCGAGAAGGGCAACCCCAAGACACAT----GTCAGATTCACCAAGGTTGAA
ATGAAGGAAAAAATGTTAAGGGCAGCTAGAGAGAAAGGTCGGGTTACCCATAAAGGGAAG
CCCATCAGGCTAACAGCAGATCTCTCAGCAGAAACTCTAAAAGCCAAAAGAGAGTGAGGG
CCAATATTCAACATTCTTAAAGAAAAGAATTTTCAACCCAGAATTTTATATCCTGCCAAA
CTAAGCTTCATAAGTGAAGGAAAAATAAAATCCTTTACAGACAAGCAAATGCTGAGAGAT
TTTGTCACCACCAGGCCTGCCTTACAAGAGCTCCTGAAGGAAGCACTAAAAATGGAAAGG
AATAACCAGTACCAGCCACTGCAAAAACATGCCAAATTG
>lcl|hg18_L1PA5_chr13_18455911_18462015
CTCAAAGAAATATGGGACTATGTGAAAAAACCAAATCTACGTCTCATCGGTGTACCCGAA
AGTGACAGGGAGAATGGAACCAAGTTGGAAAACACTCTGCAGGATATTATCCAGGAGAAC
TTCCCCAACCTAGTGAGGCAGGCCAACATTCAAATTCAGAAAATACAGAGAATGCCACAA
AGATACTCCTCGAGAAGAGCAACTCCAAGACGCATAATTGTCACATTCACCAAAGTTGAA
ATGAAGGAAAAAATGTTAAGGGCAGCCAGAGAGAAAGGTTGGGTTACCCACAAATGGAAG
CCCATCAGACTAACAGCTGATCTCTGAGCACAAACTCTACAAGCCAGAAGAGAGTTGGAG
CCAATATTCAACATTCTTAAAGAAAAGAATTTTCAACCCAGAATTTCATATCCAGCCAAA
CTAAGCTTCATGAGTGAAGGAGAAATAAAATCCTTTACAGACAAGCAAATGCTGAGAGAT
TTTGTCATCACCAGGTCTGCCTTACAAGAGCTCCTGAAGGAAGCACTAAACATGGAAAGG
AACAACCGGTACCAGCCACTGCAAAAACATGCCAAATTG
>lcl|hg18_L1PA5_chr13_54744680_54750846
CCCCAAGAAATATGGGACTATGTGAAAAGACCAAATCTACATCTGATCGGTGTACCTGAA
AGTGATGGAGAGAATGGAACCAAGTTGGAAAACACTCTTCAGGGTATTATCCAGGAGAAC
TTCCCCAACCTAGCAAGGCAGGCCAACATTCAAATTCAGGAAATACAGAGAACACCACAA
AGATACTCCTCAAGAAGAGCAACTCCAAGACACATAATTGTCAGATTCACCAAAGTTGAA
ATGAAGAAAAAAATGTTAAGTGCAGCCAGAGAGAAAGGTCAAGATACCCACAAAGGGAAG
CCCATCAGACTAACAGCTGATCTCTCAGCAGAAACTCTACAAGCCAGAAGAAAATGGGGG
CCAATATTCAACATTCTTAAAGAAAAGAATTTTCAACCCAGAATTTCCTATCCAGCCAAA
CTAAGCATCATAATTGAAGGAGAAATAAAATCCTTTAGGGACAAGCAAATGCTGACAGAT
TTTGTTACCACCAGGACTGCCTTACAAGAGCTCCTGAAGGAAGCACTAAACATGGAAAGG
AACAACAAGTACCAGCCACTGTAAAATCATGCCAAATTG
>lcl|hg18_L1PA5_chr12_85274265_85280403
CTGCAAGAAACATGGGACTATGTGAAAAGACCAAATCTATGTCTGATTGGTGTACCTGAA
AGTGATGGGGAGAATGGAACCAAGTTGGAAAATATTCTTCAGGATATTATCCAGGAGAAC
TTCCCCAACCTAGCAAGGCAGGCCAACATTCAAATTCAGGAAATACAGAGAACACCACAG
CGATACTCCTCGAGAAGAACAACCCCAAAACACATAATTGTCAGATTCACCAAAATTGAA
ATGAAGGAAAAAATGTTAAGGGCAGCCAGAGAGAAAGGTCAGGTTACTGACAAAGGGAAG
CCCATCAGATTAATAGCTGATCTCTCAGCAGAAACTCTCCAAGCCAGAAGAGAGTGGGGG
CCAATATACAACATTCTTAAAGAAAAGAATTTTCAACCCAGAATTTCATATCCAGCCAAA
CTAAGCTTCGTAAGTGAAGGAGAAATAAAATACTTTACAGACAAGTAAATATTGAGA--T
TTTGTCACCACCAGGCCTGCCTTCCAAGAGGTCCTGAAGGAAGCACTAAACATGGAAAGG
AACAACCACTACCAGCCACTGCAAAAACATGCCAAATTG
>lcl|hg18_L1PA5_chr12_98928669_98934711
CTCCAAGAAATATGGGACTATGTGAAAAGACCAAATCTACATCTGATTGGTGTACCTGAA
AGTGACGGGGAGAATGGAACCAAGTTGGAAAACACTCTGCAGGATATCATCCAGGAGAAC
TTCCCCAACCTAGCAAGGCAGGCCAACATTCAAATTCAGGAAATACTGAGAATGCCACAA
AGATACTCCTCGAGAAGAGCAACTCCAAGACACATAATTGTCAGATTCACCAAAGTTGAA
ATGAAGTAAAAAATGTTAATGGCAACCAGAGAGAAAGGTCGGGTTACCCACAAAGGGAAG
CCAATCAGACTAACAGCGGATCTCTCGGCAGAAACTCTACAAGCCAGAAGAGAGTGGGGG
CCAATATTCAACATTCTTAAAGAAAAGAATTTTCAACCCAGAATTTCATATCCAGCCAAA
CTAAGCTTCATAAGTGAAAGAGAAATAAAATCCTTTACAGACAAACAAATGCTGAGAGAT
TTTGCCACCACCAGACTTCCCTTACAAGAGCTCCTGAAGGAAGCACTAAACATGGAAGGG
AACAACCGGTACCAGCCACTGCAAAAACATGCCAAATTG
>lcl|hg18_L1PA5_chr18_10640016_10646137
CTCCAAGAAATATGGGACTATGTGAAAAGACCAAATCTACGTCTGAGTGGTGTACCTGAA
AGTGACAGGGAGAAAGGAACCAAGTTGGAAAACACTCTGCAGGATATTACCCAGGAGAAC
TTCCCCAACCTAGCAAGATAGGCCAACATTCAAATTCAGGAAATACAGAAAACATCACAA
AGATACTCCTCGAGAAGAGCAACCCCAAGACACATAATTGTCAGATTCACCAAGGTTGAA
ATGAAGGAAAAAAGGCTGAGAGCAGCCAGAGAGAAAGGTTGGGTTAGCCACAAAGGGAAG
CCCATCACACTAACAGCGGATCTCTCGGCAGAAACCCTACGAGCCAGAAGAGAGTGGGGG
CCAATATACAGCCTTCTTAAAGAAAAGAATTTTCAACCCAGAATTTCATATCCAGCCAAG
CTAAGCTTCATAAGTGAAGGAGAAATAAAATCCTTTACAGACAAGCAAATGCTGAGAGAT
TTTGTCACTACCAGGCCTGCCTTACAAGAGCTCCTGAAGGAAGCACTAAACATGGAAAGG
AAAAACCAGTACCAGCCACTGCAAAAACATGCCAAAGTA
>lcl|hg18_L1PA5_chr2_167250592_167256695
CTCCAAGAAATATGGGACTATGTGAAAAGACCAAATCTACGTCTGATTGGTGTACTTGTA
AGTGAAGGGAATAATGGAACAAAGTTGGAAAACACTCTGCAGGATATTATCCAGGAGAAC
TTCCCCAACCTAGGAAGGCAGGCCAACATTCAAATTCAGGAAATACAGAGAACACCTCAA
AGATACTCCTCGAGAAGAGCAACTCCAAGACACATAATTGTCAGATTCACCAAGGTGGAA
ATGAAGG-AAAAATGTTAAGGGCAGCAAGAGAGAAAGGTCCGTTTACCCACAAAGGGAAG
CCCAGCAGACTAACAGCAGATCTCTTGGCAGAAACCCTACAAGCCAGAAGAGAGTGGGGG
CCAATATTCAACATTCTTAAAGAAAAGCATTTTCAACCCAGAATTTCATATACAGCCACA
CAAAGCTTCATAAGTGAAGGAGAAATAATATCCTTTACAGACAAGCAAATGCTGAGAGAT
TTTGTCACCACCAGGCCTGCCTTACAAGAGCTCCTGAAGGAAGCACTAAACATGGAAAGG
AACAATCGGTATCAGCCACTGAAAAAACATGCCAAATTG
>lcl|hg18_L1PA5_chr6_121629998_121636112
CTCCAAGAAATATGGGACTACGTGAAAAGACCAAATCTACGTCTGACTGATGTACCTGAA
AGTGACGGGGAGAATGAAACCAAGTTGGAAAACGTTCTTCAGGATATTATCCAGGAGAAC
TTCCCCAACCTAGCAAGGCAGGCCAACATTCAAATTCAGGAAGTACAGAGAACACCACAA
AGATACTCCTCAAGAAGAGCAACTGCAAGACACATAATTGTCAGATTCACCAAAGTTCAA
ATGAAGGAAAAAATGTTAAGGGCAGCCAGAGATAAAGGTCGGGTTATTCACAAAGAGAAG
CCCATCAGACTAACAGCGGATCTCTCGGCAGACACTCTGCAAGCCAGAAGAGAGTAGCAG
CCAATATTCAACCTTCTTGAAGAAAAGAATTTTCAACCCAGAATTTCATGTCCAGCCAAA
CTAAGCTTCAAAAGTGAAGGAGAAATCAAATCCTTTGCAGACAAACAAATGCTGAGAGAT
TTTGTCACCACCAGGCCTGCCTTACAAGAGCTGCTGAAGGAAGCACTAAACATGGAATGG
AACAACTGGTACCAGCCACTGCAAAAACATGCCAACTTG
>lcl|hg18_L1PA5_chr6_161513667_161519777
CTCCAAGAAATATGGGACTATGTGAAAAGACCAAATCTACGTCTGATTGATGTACCTGAA
AGTGACGGGGAGAATGGAACCACGTTGGAAAACACTCTACAGGATATTATCCAGGATAAC
TTCCCCAACCTATCAAGGCAGGCCAACATTCAAATTCAGGAAATACAGAGAACGCCACAA
AGATACTCCTCGAGAAGAGCAACTCTAAGACACATAATTGTCAGATTCACCAAAGTTGAA
ATGAAGGAAAAAATGTTAAGGGCAGTCAGAGAGAAAGATCAATTTACCCACAAAAGGAAG
CCCATCAGACTAACAGCAGATCTCTCGGCAGAAGCTCTACACGCCAGAAGAGAGTGGGGG
CCAATATTGAACATTCTTAAAGAAAAGAATTTTCAACCCAGAATTTCATATCCAGCCAAA
CTAAGCTTCATAAGTAAAGGAGAAATAAAATCCTTTACAGACAAGCAAATGCTGAGAGAT
TTTGTCACCACCAGGCCTGCCTTAAAAGAGCTCCTGAAGGAAGCACTAAACATGGAATGG
AACAACCGGTACCAGCCACTACAAAAACATGCCAAATTG
>lcl|hg18_L1PA5_chr6_149221327_149227459
CTCCAAGAAATATGGGACTATATGAAAAGACCAAATCTACGTCTGATTGGTGTACCTGAA
AGTGACGGGGAGAATGGAACCAAGTTGGAAAACACTCTGCAGGATATTATCCAGGAGAAC
TGCCCCAACCTAGCAAGGCAGGCCAACATTCAAATTCAGGAAATAGAGGGAATGCCACAA
AGATACTCCTCGAGAAGAGCAACTCCAAGACACCTAATTGTCAGATTCACCAAAGTTGAA
ATGAAGGAAAAAATGTTAAGGG-CGCCAGAGAGAAAGGTCAGGTTACCCACAAAGGGAAG
CCCATCAGACTAACAGCTGGTCTCTTGGCAGAAACTCTACAAGCCAGAAGAGAGTGGGGG
CCAATATTCAACATTCTTAAAGAAGAGAATTTTCAACCCAGAATTTCACATCCAGCCAAA
CTAAGCTTCATAAGTGAAGGAGAAATAAAATTCTTTACAGACAAGCAAATGCTGAGAGAT
TTTGTCACCACCAGGCCTGCCCTAAAAGAGCTCCCGAAGGAAGCCCTAAACATGGAAAGG
AACAACCAGTACCAGCCACTGCAAAAACATGCCAAATTG
>lcl|hg18_L1PA5_chr8_18368678_18374855
CTCCAAGAAATATGGGACTATGTGAAAAGACCAAATCTACGTCTGATTGGTGTACCTGAA
ATTGACGGGGAGAATGGAACCAAGTTGGAAAACACTCTTCAGGATATTATCTAAGAGAAC
TTCCCCAACCTAGCAAGGCAGGCCAACATTCAAATTCATGAAATACAGACAACACCACAA
AGATACTCCTCGAGAAGAGCAACCCCAAGACACATAATTGTCAGGTACACCAAGGTTGAA
ATGAAGGAAAAAATGTTAAGGGGAGCCAGAGAGAAAAGTCGGGTTACCCACCAATGGAAG
CCCATCAGACTAACAGTGGATCTTTCAGCAGAAACCCCACAAGCCAGAAGAGAGTGGGGG
CCAATATACAACATTCTTAAAGAAAAGAATTTTCAACCCAGAATTTCATATCCAGCCAAA
CTAAGCTTCATAGGTGAAGGAGAAATAAAATCCTTTAGAGACAAGCCAATGCTGAGAGAT
TTTGTCACAACCAGGCCTGCTTTACAAGAGTTCCTGAAGGAAGCACTAAACATAGAAAGG
AACAACCGGTACCAGCCACTGCAAAAACACGCCAAATTG
>lcl|hg18_L1PA5_chr7_124327824_124333942
CTCCAAGAAATATGGGACTATAAGAAAAGACCAAATCTACATTTGATTGGTGTACCTAAA
AGTGATGGGGAGAATAGATCCAAATTGGAAAACACTCTCCAGGATATTATCCAGGAGAAC
TTCTCCAATCCAGCAAGGCAGGCCAACATTCAAATTCAGGAAATACAGAGAACGCCACAA
AGATGCTCCTCGAGAAGAGCAACCTCAAGACACATAACTGTCAGATTCACCAAGGCTGAA
ATGAAGGAAAAAATGTTAAGAGCAGCCAGAGAAAAAGGTCAGGTTACCCACAAAGGGAAG
CCCATCAGACTAATAGTGGATCTCTCAGGAGAAACTCTACAAGCCAGAAGAGAGTTGGGG
CCAATATTCAACATTCTTAAA-AAAAGAATTTTCAACCCAGAATTTCATATCCAGCCAAA
CTAAGCTTCTTAAGTGAAGGAGAAATAAAATCCTTTACAGACAAGCAAATGCTGAAAGAT
TTTGTCACCACCAGACCTGCCTTACAAGAGCTCCCGAAGGAAGCACTAAACATGGAAAGG
AACAATTGGTACCAGCCAATGCAAAAACATGCCAAATTG
>lcl|hg18_L1PA5_chr7_139449588_139455665
CTCCAAGAAATATGGGACTATATGAAAAGACCAAATGTACGTCTGATAGGTGTACCTGAA
AGTGACGGGGAGAATGGAACCAAGTTGGAAAACACTCTTCAGGATATTATCCAGGAGAAC
TTCCCCAACCTAGCAAGGCGGGCCAACATTCAAATTCAGGAAATACAGAGAACGCCACAA
AGATACTTCTTGAGAAGAGCAACTCCAAGACACGTAATTGTCAGATTCACCAAAGTTGAA
ATGAAGGAAAAAATGTTAAGGGCAGCCAGAGAGAAAGGTCGGGTTACCCACAAAGGGAAG
CCCATCAGACTGACAGCGGATCTCTCGGCAGAAACTCTACAAGCCAGAAGAGAGTGGGGG
CCAATATTCAACATTCTTGAAGAAAACAATTTTCAACCCAGAATTTCATATCCAGCCAAA
CTAAGCTTCATAAGTGAAGGAGAAATAAAATCCTTTACAGAGAAGCAAATGCTGAGAGAT
TTTGTCACCACCAGGCCTGCCTTACAAGAGCTCCTGAAGGAAGCACTAAACATGGAAAGG
AACAACTGAGACCAGCCACTGCAAAAACATGCCAAATTG
>lcl|hg18_L1PA5_chr6_87159041_87165167
CTCCAAGAAATATGGGACCATGGGAAAAGATAAAATCTACCTCTGATTGGTGTACCTGAA
AGTGATGGGGAGAATGCAACCAAGTTGGAAAACACTCTTCAGGACATTATCCAGGAGAAC
TTCCCTAACCTAGCAAGGCAGGCCAACATTCAAATTCAGGAAATGCAGAGAACTCCACAA
A-ATACTCCTCAAGAAGAGCAACTCCAAGACACATAATTGTCAGATTCACCAAAGTTGAA
ATGAAGGAAAAAATGTTAAGGGCAGCCAGAGAGAAAGGTCGGGTTACCCACAAATGGAAG
CCCATCAGACTAACAGCGGATGTCTCAGCAGAAACTCTACAAGCCAGAAGAGAGTGGGGG
CCAATATTCAACATTCTTAAAGAAAAGAATTTTCAACCCAGAATTTCATATCTAGCCAAA
CTAAGCTTCATAAGTGAAGGTGAAATAAAATCTTTTACAGACAAGCAAATGCTGAGAGAT
TTTGTCACCACCAGGCTTGCCCTACAAGAGCTCCTGAAGGAAGCACTAAACATGGAAAGG
AACAACCAGTACCAGCCACTGTAAAAACATGCCAAATTG
>lcl|hg18_L1PA5_chr8_19811831_19817919
CTCCAAGAAATATGGGAGTATGTGAAAAGACCACATGTACATCTGATTGGCATACCTGAA
AGTGACGGGGAGAATGGAACCAAGTTGGAAAACACTCTGCAGGATATTATCCATGAGAAC
TTCCCCAATCTAGCGAGGCAGGCCAACATTCAAATTCAGGAAACAGAGAGAATGCCACAA
AGATACTCCTCGAGAAGAGCAACCTCAAGACACATAATTATCAGACTCACCAAAGTTGAA
ATGAAGGAAAAAATATTAAGGTCAGCCAGAGAGAAAGGTCGGGCTACCCACAAAGGGAAG
CCCATCAGACTAACAGCAGATCTCTTGGCAGAAACACTACAAGCCATAAGAGAGTGGGGG
CCA-TATTCAACATTTTTAAAGAAAAGAATTTTCAACCCAGAATTTCGTATCCAGCCAAA
CTAAACTTCATAAGTGAAGGAGAAATAAAATCCTTTACAGACAAACAAATGCTGAGAGAT
TTTGTCATCACCAAGCCTGCCTTACAAGAGCTCCTGAAGGAAGCACTAAACATGGAAAGG
AACAACCGGTACCAGCCACTGCAAAAACATGCCAAATTG
>lcl|hg18_L1PA5_chr8_120602425_120608576
CTCCAAGAAATATGGGACTATGTGAAAAGACCAAATATACATCTGACTGGTGTACCTGAA
AGTGACAGGGAGAATGGAACCAAGTTGGAAAACACTCTGCAGGATATTATCCAGGAGAAC
ATCCCCAACATAGCAAGGCAGGCCAACATTCACATTCAGGAAATACAGAGAATGCCACAA
AGATACTCCTCGAGAAGAGCAACTCCAAGACACATAATTGTCAGATTTACCAAAGTTGAA
ATGAAGAAAAAAATGTTAAGGGCAGCCAGAGAGAAAGGTCAGGTTACCCACAAAGAGAAG
CCCATCAGACTAACAGTGGATCTCTCGGCAGAAACTCTACAAGCCAGAAGAGAGTAGGAG
CCAATATTCAACATTCTTAAAGAAAAGAATTTTCAACCCAGAATTTCATATCCAGCCAAA
CTAAGCTTCATAAATGAAGAAGAAATGAAATCCTTTACAGACAAGCAAATGCCGAGAGAT
TTTGTCACCACCAGGCCTGCCTTACAAGAGCTCCTAAAGGAAGCACTAAACATGGAAAGG
AACAACTGGTATCAACCACTGCAAAAAGATGCCAAATTA
>lcl|hg18_L1PA5_chr7_92575585_92581695
CTCCAAGAAATAAGGGACTATATGAAAAGACCAAATCTACGTTTGATTTGTGTACCTGAA
AGTGACGGGGAGAATGGAACCAAGTTGGAAAACACTCTTCAGGATATTATCCAGGAGAAC
TTCCCCAACCTAGCAAGGGAGGCCAACATTCAAATTCAGAAAATACAGAGAATGCCACAA
AGATACTCCTCGGGGAGAGCAACTCCAAGACACATAATTGTCAGATTCACCAAAGTTGAA
ATGAAGGAAAAAATATTAAGGGCAGCCAGAAAGAAAGGTCCGGTTACCCACAAAGGGGAG
CCCATCAGATTAACAGCAGATCTCTTGGCAGAAACTCTACAAACCAGAAGAGAGTGGGGG
CCAATATTAAACATTCTTAAAGAAAAGAATTTTCAACCCAGAATTTCATATCCAGCCAAA
CTAAGCTTCATAAGTGAAGGAGAAATAAAATCCTTTACAGACAAGCAAATGCCGAGAAAT
TTTGTTACCACCAGGCCTGCCTTACAAGAGCTCCTGAAGGAAGCACTAAACATGGAAAGG
AAAATCCGGTACCAGCCACTGCAAAAACATGCCAAATTG
>lcl|hg18_L1PA5_chr8_139785088_139791217
CTCCAGGAAATATGGGACTATGTGAAAAGACCAAATCTACACCTGATTGGTGTACCTGAA
AGTGACGGGGAGAATGGAACCAAGTTGGAAAACACTCTTCAGGATATTATCCAGGAGAAC
TTCCCCAACTTAGCGAGGCAGGCCAACGTTCAAATTCAGGAAATACAGAGAACACCACAA
AGATACTCCTCGAGAAGAGCAACTCCAAGACACATAATTGTCAGATTCACCAAAGTTGAA
ATGAAGGAAAAAATGTTAAGGGCAGCCAGAGGGAAAGGTCGGTTT-ACCACAAAGGGAAG
CTCATCAGACTAACAGCGGATCTCTCAGCAGAAACTCTACAAGCCAGAAGAGAGTAGGGG
CCAATATTCAACATTCTTAAAGAAAAGAATTTTCAACCCAGAATTTCATATCCAGCCAAA
CTAAGCTTCATAAGTGAAGGAGAAATAAAATCCTTTACAGACAAGCAAATGCTGAGAGAT
TTTGTCACCACCAGGCCTGCCTTATGAGAGCTCTTGAAGGAAGCACTAAACATGGAAAGG
AATAACCGGTACCAGCCACTGCAAAAACATGCCAAATTG
>lcl|hg18_L1PA5_chr9_11896456_11902459
CTCCAAGAAATATGGGACTTTGTGAAAAGACCAAGCCTATGTTTGATTGGTGTACCTGAA
AGTGACGGGGAGAATGGAACCAAGTTGGAAAACACACTTTAGGATATTGTCCAGGAGCAC
TTCCCCAACCTAGCAAGACAGGCCAACATTCAAATTTAGGAAATACAGAGAACACCACAA
ACATACTCCTTGAGAAGAGTAAACCCAAGACACATAATTGTCAGATTTGCCAAGGTTAAA
ATGAAGGAAAAAATGTTAAGGGCAGCCAGAGAGAAAGGTCAGGTTACCCACAAAAGGAAG
CCCATAAGACTAACAGCAGATCTCTCTGCAGATA-TCTACAAGCCAGAAGAGAGTAGGTG
CCAACATACAACATTCTTAG--AAAAGAACTTTCAAACCAGAATTTCATATCCAGCCAAA
CTAAGCTTCATAAGCGAAGGAGAAATAAAATTCTTTACAGAAAAGCAAATGCTGCAGGAT
TTTGTCACCACCAGGCCTGCCCTACAAGAGCTCCTGAAGGAAGTACTAAATATGGAAAGG
AAAAACCAGCACCAGCCACTGCAAAAACATACCAAA-TA
>lcl|hg18_L1PA5_chrX_62239114_62245257
CTCCAAGAAGTATAGGACTACGTGAAAAGACCAAATCTACTTTTGATTGGTATACCTGAA
AGTGACAGGGAGAATGGAACCAAGTTGGAAAACACTCTGCAGGATATTATCCAGGAGAAA
TTCCCCAACCTAGCAAGGCAGGCCAACATTCAAATTCAGGAAATGCAGAGAATGCCACAA
AGATACTGCTCGAGAAGAGAAACCCCAAGTCACATAATTGTCAGATTCATCAAGGTTGAA
ATGAAGGAAAAAATGTTAAGGGCAGCCAGAGATAAAGGCCGGTTTATCCACAAAGGGAAG
CCCATCAGACTAACAGCGGATCTCTCAGCAGAAACTCTACAAGCCAGAAGAGAGTGGGGG
CCAATATTCAACATTCTTAAAGAAAAGAATTTTCAACCCAGAATTTCGTATCCAGCCAAA
CTAAGCTTCATAAGTGAAGGA-AAATAAAATCCTTTACAGACAAGCAAATGCTGAGAGAT
TTTGTCACCACCAGCCCTGACTTACAAGAGCTCCCGAAGGAAACACTAAACATGGAAAGG
AACAACCGGTACCAGCCACTGCAAAAACACGCCAAAATG
>lcl|hg18_L1PA5_chrX_150118957_150125125
CTCCAAGAAATATAGGACTATGTGAAAAGACCAAATCTACATTTGATTGGTGTACCTGAA
AGTGACAGGGAGAATGGAATCAAGTTGGAAAACACTATTCAGAATATTATCCAGGAGAAC
TTCCCCAACCTAGCAAGACAGGCCAACATTCAAATTCAGGAAATGCAGAGAACACCACAA
AGATACTCCTCAAGAAGGGCAACCCCAAGACACATAATTGTCAGATTCACCAAGGTTTAA
ATGTAGGAAAAAATGTAAAGGGCAGCCAGAGAGAAAGGTTGGGTTACCCACAAAGGGAAG
CCCATCAGACTAACAGCGGACGTCTCGGCAGAAACCTTACAAGCCAGAAGAGAGTAGGGG
CCAATATTCAACATTCTTAAAGAAAAGAATTTTCAACCCAGAATTTCATATCCAGCCAAA
GTAAGCAACATAAGTGAAGGTGAAATAAAATCCTTTATGGACAAGCAAATGCTGAGAGAT
TTTGTCATCACCAGGCCTGCCTTACAAGAGCTCCTGAAGGAAACACTAAACATGGAAAGG
AACAACTGGTACCAGCCACTGCAAAAACATGCCAAATTG
>lcl|hg18_L1PA5_chrX_137108137_137114258
CTCCAAGAAATATGGTACTATGTCAAAAGACCAAATCTACGTCTGACTGGTGTTCCTGAA
AGTGACAGGGGGAATGGAACCAAGTTGGAAAACACTCTGCAGGATATTATCCAGGAGAAC
TTCCCAAACCTAGCAAGGCAGACCAACATTAAAATTCAGGAAATACAGAGAACGCCACAA
AGATATTCCTCGAGAAGAGCAACTCCAAGACACATAACTGTCAGATTCACCAAAGTTGAA
ATGAAGGAAAAAATATTAAGGTCAGCGAGATAGAAAGGTCGGGTT-ACTACAAAGGGAAG
CCCATC-GACCAACAGCAGATCTCTCAGCAGAAGTTCTACAAGCCAGAAGAGAATGGGGG
CCAATATTCAACATTCTTAAAGAAAAGAATTTTCAACCCAGAATTTCATATCCAGCCAAA
CTAAGCTTCATAAGTGAAGGAGAAATAAAATCCTTTATAGACAAGCAAGTGCTGAGGGCT
TTTGTAACCACCAGGCCTCCCTTAGAAGAGCTCCTGAAGGAAGGAATAAACATGGAAAGG
AACAACCGGTGCCAGCCACTGCAAAAACATGCCAAATTG
>lcl|hg18_L1PA5_chrX_63945010_63951135
CTCAAAGAAATATGGGATTATGTGAAAAGACCAAATCTATGTCTGATTGGTGTACCTGAA
ATGGACAGGGAGAATGGAACCAAGTTGGAAAACACTCTGCAGGATATTATCCAGGAGAAC
TTCCCCAACCTAGCGACGGAGGCCAACACTCAAATTCAGGAAATTCGGAGAATGCCACAA
AGATACTCCTCGAGAAGAGCAACTCCAAGGCACGTAATTGTCAGATTCACCAAAGTTGAA
ATGAAG-AAAAAATGTTAAGGGCAGCCAGAGAAAAAGATCAGGCTACCCACAAAGGGAAG
CCCATCAGATTAACAGCAGACCTCTCGGCAGAAACTCTACAAGCCAAAAGAGAGTTGGGG
CCAATATTCAACATCCTTAAAGAAAAGAATTTTCAACCCAGAATTTTATATCCACCCAAA
CTAAGCTTCGTAAGTGAAGGAGAAATAAAATACTTTACAGACAAGCAAAGGCTAAGAGAT
TTTGTCACCACCAGGCCTGCCTTACAAGAGCTCCTGAAGGAAGCACTAAACATGGAAAGG
AACAACCAGTACTAGCCACTGCCAAAAAATGCCAAATTG
>lcl|hg18_L1PA5_chr9_72011366_72017491
CTCCAAGAAATATGGGACTATGTCAAAAGACCAAATCTACATCTGATTGGTGTACCTGAA
AGTGACGGGGAGGATGGAACCAAGTTGGAAAACAGTCTTCAGGATATTATCCAGGAGAAC
TTCCCCAACCTACCAAGGCAAGCCAACATAGAAATTCAGGAAATTCAGAGAACGCCACAA
AGATACTCCTCGAGAAGAGCAATCCCAAGACACATAATTGTCAGATTCACCAAAGTGGAA
ATGGAGG-AAAAATGTTAAGGGCAGCCAG----AAAGGTCAGGTTACCCATAAAGGGAAG
CCCATCAAACTAATAGCTGATCTCTTGGCAGAAACTCTACAAGCCAGAAGAGAGTGGGGG
CCAATATTCAACATTCTTAAAGAAAAGAATTTTCAACCCAGAATTTCATATCCAGCCAAA
CTAAGCTTCATAAGTGAAGGAGAAATAAAATCCTTTATAGACAAACAAATGCTGAGAGGT
TTTGTCACTACCAGGCCTGTCTTACA-GAGCTCCCGAAGGAAGCACTAAACATGAAAAGG
AACAACCGGTACCAGCCACTGCAAAAACATGCCAAATTG
>lcl|hg18_L1PA5_chrX_62583069_62589087
CTCCAAGAAATATGGGACTATGGGAAAAAACCAAATCTACATCTGATTGGTGTACCTGAA
AGTGACGGGGAGAATGGAACCAAGTTGGAAAACACTCTCCAGGATATTATCCAGGAGAAC
TTCCCCAACCTAGCAAGGCAGGCCAACATTCAAATTCAAGAAATACAGAGAATGCCACAA
AGATAGGCCTTGAGAAGAGCAAGTCCAAGACACATAATTTTCAGATTCACCAAAGTTGAA
ATGAAGGAAAAAATGTTAAGGGCAGCCAGAGAGAAAGGTTGGGTTACCCACAAAGGGAAG
CCCATCAGACTAACAGTGGATCTCTCGGCAGAAACTCTACAAGCCAGAAGAGAGTTGGGG
CCAATATTCAACATTATTAAGG-AAAGAATTTTCAATCCAGAATTTCATATCCAGCCAAA
CTAACCTTCATGAGAGAAGGAGAAATAAAATTCTTTACAGACAAGCAAATGCTGCAAAAT
TTTGTCACCACCAGGCCTGCCTTACAAGAGCTCTTGAAGGAAGCATTAAACATGGAAACG
AACAACCAGTACCAGCCACTGCAAAAACATGCCAAATTG
>lcl|hg18_L1PA5_chrX_14897045_14903165
CTCCAAGAAATATGGGAATATGTGAAAAGACCAAATCTACGTCTGATTGGTGTACCTGAA
AGTGATGGGGATAATGGAACCAAGTTGGAAAACACTCTTCAGGATATTATCCAGCAATAC
TTCCCCAACCTAGCAAGGCAGGCCAACATTCAAATTCAGGAAATACAGAGAATGCCACAA
AGATGCTCCTCAAGAAGAGCAGCTCCAAGACACATAATTGTCAGATTCACCAAAGCTGAA
ATGAAGGAAAAAATGTTAAGGGCAGCCAGAGGGAAAGGTCGGGTTACCCACAAAGGGAAG
CCCATCAGACTAAAAGTGGATGTCTTGGCAGAAACTCTACAAGCCAGAAGAGAGTGGGGG
CCAATATTCAACATTCTTAAAGAAAAGAATTTTCAACCCAGAATTTCATTTCCAGCCAAA
CTAAGCTTCATAAGTAAAGGAGAAATAAAATCCTTTACAGACAAGGAAATGCTGAGAGAT
TTTGTCACCACCAGGCCTGCCTTACAAGAGCTCCTGAAGGAAGCACTAAACATGGAAAGG
AACAACCGGTACCAGCCCCAGCAAAAACATGCCAAATTG
>lcl|hg18_L1PA5_chr9_34868247_34874382
CTCCAAGAAATATGGGACTATGTGAAAAGACCAAATCTATGTCTGACTGGTGTACCTGAA
AGAGACGGGGAGAATGGAACCAAGTTGGAAAACACTCTTCAGGATATTATCCAGGAGAAC
TTCCCCAATCTAGCAAGGCAGGCCAACATTCACATTCAGGAAATACAGAGAACGCCACAA
AGATACTCCTCGAGAAGAGCAACTCCAAGACACATAATTATCAGATTCACCAAAGTTGAA
ATGAAGGAAAAAATATTAAGGGTAGCCAGAGAGAAAGGTCAGGTTACCCACAAAGGGAAG
CCCATCAGACTAACAGCAGATATCTCAGCAGAAACTCTACAAGCCAGAAGAGAGTGGGGG
CCAATATTCAACATTCTTAAAGAAAAGAATTTTCAACCCAGAATTTCATATCCAGCCAAA
CTAAGCTTCATAAGTGAAGGAGAAATAAAATCCTTTACAGACAAGCAAATACTGAGAGAT
TTTGTCACCACCAGGCCTGCCTTACAAGAGCTCCTGAAGGAAGCACTAAACATGGAAAGG
AACAACCGGTACCAGCCACTGCAAAAACGTGCCAAATTG
>lcl|hg18_L1PA5_chrX_18662171_18668301
CTCCAAGAAATATGGGACTATGTGAAAAGACTAAATCTGCATCTGATTGGTGTACCTGAA
AGTGACTGGGAGAATGGAACCAAGTTGGAAAACACTCTTCAGGATATTATCCAGGAGAAC
TTCCCCAATCTAGCAAGGCAGGCCAACATTCAGATTCAGGAAATACAGAGAATGCCACAA
AGATACTCCTCGAGAAGAACAACTCCAAGACACATAATTGTCAGATTCACCAAAGTTGAA
ATGAAGGAAAAAATGTTAAGGGCAGCCAGAGAGAAAGGTCGGGTTACCCACAAAGGGAAG
CCTATCAGACTAACAGCGGATCTCTCGGCAGAAACTCTACAAGCCAGAAGAGGGTGGGAG
CCAATATTCAACATTCTTAAAGAAAAGAATTTTCAACCCAGAATTTCATATCCAGCCAAA
CTAAGCTTCGTAAGTGAAGGAGAAACAAAATCCTTTAAAGACAAGCAAATGCTGAGAGAT
TTTGTCACCACCAGGCCTGCCTTACAAGAGCTCCTGAAGGAAGCACTAAACATGGAAAGG
AACAACTGGTACCAGCCACTGCAAAAACATGCCAAATTG
>lcl|hg18_L1PA5_chrX_109220594_109226697
CTCCAAGAAATATGGGACTATGTGAAAAGACCAAATCTACGTCTGATTGGTGTACCTGAA
AGTGATGGGGAGAATGGAGCCAAGTTGGAAAACACTCTGCAGCATATTATCCAGGAGAAC
TTCCCCAACCTAGCAAGGCAGGCCAACATTCAAATTCAGGAAATACAGAGAACACCGCAA
AGATACTCCTCAAGAAGAGCAAATCCAAGACACATAATTGTCAGATTCACCAAAGTTGAA
ATGAAGGAAAAAATGTTAAGGGCAGCCAGAGAGAAAGGTCGGGTTACCCACAAAGGGAAG
CCAATCAGACTAACAGCAGATCTTGCGGCAGAAACTCTACAAGCCAGAAGAGAATGGGGG
CCAATATTCAACATTCTTAAAGAAAAGAATTTTCAACCCAGAATTTCATATCCAGCCAAA
CTAAGCTTCATAAGTGAAGGAGAAATAAAATCCTTTACAGACAAGCAAATGCTGAGAGAT
TTTGTCACCACCAGGCCTGCCTTACAAGAGCTCCTGAAAGAAACACTAAACATGGAAAGA
AACAACCGGTACCAGCCACTGCAAAAACATACCAAATTG
>lcl|hg18_L1PA5_chr9_102055519_102061653
CTCCAAGAAATATGGGTCTATGTGAAAAGACCAAATCTACATCTGATTGGTGTACCTGAA
AGTGACGGGAAGAATGGAACCAAGTTGGAAAACACTGTTCAGGATATTATCCAGGAGAAC
TTCCCCAACCTAGAAAGGCAGGCCAACATTCAAATTCAGGAAATACAGAGAATGCCACAA
AGATACTCCTCGAGAAGAGCAACTCCAAGACACATAATTGTCAGATTCACCAAAGTTGAA
ATGAAGGAAAAAATGTTAAGGGCAGCCAGAGAGATAGGTCGGGTTACCCACAAAGGGAAG
CCCATCAGACTAACAGCAGATCTCTTGGCAGAAACTCTACAAGCCAGAAGAGAGTGGGGG
CCGATATTCAACATTCTTAAAGAAAAGAATTGTCAAACCAGAACTTCATATCCAGCCAAA
CTAAGCTTCATAAGTGAAGGAGAAATAAAATCCTTTACAGACAAGCAAATGCTGAGAGAT
TTTGTTAGCACCAGGCCTGCCTGACAAGAGTTCCTGAAGGAAGCAGTAAACATGGAAAGG
AACAACTGGTACTAGCCACTACAAAAGCATGCCAAATTG
>lcl|hg18_L1PA5_chrX_67020532_67026659
CTCCAAGAAATATGGGAATATGTGAAAAGACCAAATCTAAGTCTGATTGGTGTACTTGAA
AGTGACGGGGAGAATGGAACCAACTTGGAAAACACTCTGCAGGATAATAACCAGGAGAAC
TTCCGCAACCTAGCAAGGCAGGCCAATATTCAAATTCAGGAAATATAGAGAACACCACAA
AGATACTCCTCAAGAAGAGCAACTCCAGGACACATAATTATCACATTCACCAAAGTTGAA
ATGAAGGAAAAAATGTTAAGGGACGCCAGAGAGAAAGGTCGGGTTACCAA-AAAGGGAAG
CCCATCAGACTAACAGCGGATCTCTCAGTAGAAACTCTACAAGCCAGTAGAGAGTGGGGG
CCAATATTCAACATTCTTAAAGAAAAGAAATTTCAACCCAGAATTTCATATCCAGCCAAA
CTAAGCTTCATAAGTAAAGGAGAAATAAAATCCTTAACAGACAAGCAAATGCTGAGAGAT
TTTATCACCACCAAGCGTACCTTACAAGAGCTCCTGAAGGAAGCACTAAACATGGAAAGG
AACAACTGGTACCAGCCACCGCAAACACATGCCAAATTG
>lcl|hg18_L1PA5_chrX_69651694_69657848
CTCCAAGAAATATGGGACTATGTGAAAAAACCAAATCTACGTTTGATTGGTGTACCTGAA
AGTGATGGGGAGAATGGAACCAAGTTGGAAAACACTCTGCAGGATATTATCCAGGAAAAC
TTCCCAAACCTAATAAGGCAGGCCAGAATTCAAATTCAGGAAATTCCGAGAACACCACTA
AGATACTCCTCTAGAAGAGCAACCCCAAGACATATAATTGTCAGATTCACCAAGGTTGAA
ATGAAGGAAACAATGTTAAGGGCAGCCAGAGAGAAAGGTTAGGTGACCCACAAAGGGAAG
CCCATTGGACTAACAGCTGATCTCTCAGCAGAAACTCTACAAGCCAGAAGAGAGTGGGGG
CCAATATTCAACATTCTTGAAGAAAAGAATTTTCAACCCAGAATTTCATATCCAGCCAAA
CTAAGCTTCATAAGTGAAAGAGAAATGAAATCCTTTACACACAAACAAATGCTGAGAGAT
TTTGTCACCAGCAGGCCTCCCTTACAAGAGCTCCTGAAGGAAGCACTAAACATGGAAAGG
AACAACCCGTACCAGCCACTGCAAAAACATGCCAAATTG
>lcl|hg18_L1PA5_chr3_73464692_73470831
CTCCAAGAAATATGGGACTATGTGAAAAGACCAAATCTACATCTGATTGGTGTACCTGAA
AGTGATGGGGAGAATGGAACTCAGTTGGAAAACACTCTTCAGGACACTATCCAGGAGAAC
TTCCCCAACCTAGCAAGGCAGGCCAACATTCAAATTCAGGAAATACAGAGAATGCCACAA
AGATACTCCTTGAGAAGAGCACCTCCAAGACATGTAATTGTCAGCTTCGCCAAAGTTGAA
ATGAAGGAAAAAATGTTAAGCACAGCCAGAGAGAAAGGTCGGGTTACCCACAAAGGGAAG
CCCATCAGACTAACAGCTGATCTCTCGGCAGAAACTCTGCAAGCCAGAAGAGAGTGGGGG
CCAATATTCAACATTCTTAAAGAAAAGAATTTTCAACCCAGAATTTCATATCCAGCCAAA
CTAAGCTTCATAAGTGAAGGAAAAATAAAATCCTTTACAGACAAGCAACTGCTGAGAGAT
TTTGTCACCACCAGGCCTGCCTTACAAGAGCTCCTGAAGGAAGCACTAAACATGGAAAGG
AACAACCGGTACCAGCCACTGCAAAAACATGCCAAATTG
>lcl|hg18_L1PA5_chr6_105969580_105975722
CTCCAAGAAATATGGGACTATGTGAAAAGACCAAATGTACATTTGATTGGTATACCTGAA
AGTGATGGGGAGAATGGAACCAAGCTGGAAAATACTCTTCAGGATAGTATCCAGGAGAAC
TTCCCCAACCTAGCAAGGCAGGCCAACATTCAAATTCACGAAATACAGAGAACACCACAA
AGATACTCCTCAAGAAGAGCAACCCCAAGGCACATAATTGTCAGATTCACCAAGGTTGAA
ATGAAGGAAAAAATGTTAAAGGCAGCCAGAGAGAAAGGTCAGGTTACTCACAAAGGGAAG
CCCATCAGACTAACAGCAGATCTCTCAGCAGAAACTCTACAAGCCAGAAGAGAGTGGGGG
CCAATATTCAACATTCTTAAAGAAAAGAATTTTGAAACCAGAATTTCATATACAGCCAAA
GTAAGCTTCATAAGTGAAGGAGAAAGAAAATCCTTTACAGACAAGCAAATGCTGAGAGAT
TTTGTCACCATGAGGCCTGTCTTAGAAGAGGTCCTGAAGGAAGCAATAAAAATGGAAAGG
AACAACCAGTACCAGCCACTGCAAAAACATGCCAAATTT
>lcl|hg18_L1PA5_chr5_160300662_160306799
CTCCAAGAAATATGGGACTATGTGAAAAGACCAAATCTACTTCGGATTGGTGTACCTGAA
AGTGACGAGGAGAATGGAACCAAGTTGGAAAACACTCTGCAGGATATTATCCAGGAGAAT
TTCCCCAATCTAGCAAGGCAGGCCAACATTCAAATTCAGGAAATTCAGAGAACGCCACAA
AGATTCTCCTCAAGAAGAGAAACTACAAGACACGTAATAGTCAGATTCACCAAAGTTGAA
ATGAAGGAAAAAATGTTAAGGGCAGCCAGAGAGTAAGGTTGGGTTACCCACAAAGGGAAG
CCCATCAGACTAACAGCAGATGTCTCAGCAGAAAACCTACACACCAGAAGAGAGTGGGAG
CCAATATTCAACATTCTTAAAGAAAATAATTTTCAACCCAGAATTTCATATCCAGCCAAA
GTAAGATTCATAATTGAAAGAGAAATAAAATCCTTTACAGACAAACAAATGCTGAAAGAT
TTTGTCACCACCAGTCCTGCCTTAAAAGAGCTCCTGAAGGAAGCACTAAACATGGAAAGG
AACAATCAGTACCAGCCACTGCAAAACCATGCCAAATTG
>lcl|hg18_L1PA5_chr5_41241117_41247255
CTCCAAGAAATATGGGACTATGTGAAAAGACCAAATCTACGTCTGATTGGTGTACCTGAA
AGTGACAGGGCGAGTGGAACCGAGTTGGAAAACACTCTGCAGGATATTATCCAGGAGAAC
TTCCCCAACCTAGAAAGGCAGGCCAACATTCAAATTCAGGAAATGCAGAGAATGCCACAA
AGATGCTCCTTGAGAAGAGCAACTCTAAGACACATAATTGTCAGATACACCAAAGTTGAA
ATGAAGGAAAAAATGTTAAGGGCAGCCAGAGAGAAAGGTCGGGTTACCCACAAAGGGAAG
CCCATCAGACTAAAAGCAGTTCTCTCAGCAGAAACTCTACAAGCCAGAAGAGAGTAGGGG
CCAATATACAACATTCTTAAAGAAAAGAATTTTCAACCCAGAATTTCGTATCCAGCCAAA
CTAAGCTTCATAAGTGAAGGAGAAATAAAATACTTTACAGACAAGGAAATGCTCAGAGAT
TTTGTCACCACCAGGCCTGCCTTACAAGAGCTCCTGAAGGAAGCACTAAACATAGAAAGG
AAAAACTGGTACCAGCCACTGCAAAAACATGCCAAATTG
>lcl|hg18_L1PA5_chr4_96274053_96280238
CTCCAAGAAATATGGGACTATGTGAGAAGACCAAATCTACGTCTGATTGGTGTACCTGAA
AGTGATGGGGAGAATGGAACCAAGTTGGAAGACACTCTTCAGGACATTATCCAGGAGAAC
TTCCCCAACCTAGCAAGGCAAGCCAACATTCAAATTCAGGAAATACAGAAAACACCACAA
AGATACTCCTCAAGAAGAGCAACTCCAAGACACAGAATTGTGAAATTCACCAAAATTGAA
ATGAAGGAAAAAATGTTAAGGGCAGTCAGAGAGAAAGGTCGGGTTAGCCACAAAGGGAAG
CCCATCAGACTAACAGCTGATCTCTCAGCAGAAACTCCACAAGCCAGAAGAGAGTGGGGG
CCAATATTCAACATTCTTAAAGAAAAGAATGTTCAGCCCAGAATTTCACATCCAGCCAAA
CTAAGCTTCATAAGTGAAAGAGAAATAAAATACTTTACAGACAAGCAAATGCTGAGAGAT
TTTGTCACCATCAGGCCTGCCTTACAAGAGCTCCTGAAGGAAGCACTAAACATAGAAAGG
AACAACCGGTAGCAGCCACTGCAAAAACATGCCAAATTG
>lcl|hg18_L1PA5_chrX_67361324_67367491
CTCCAAGAAATATGGGACTATGGGAAAAGACCAAATCTACGCCTGATTTGTGTACCTGAA
AGTGACGGCGAGAATGGAACCAAGTTGGAAAACACTCTGCAGGATATTATCCAGGAGAAC
TTCCCCAATCTAGCAAGGCAGGCCAACATTCACATTCAGGAAATACAGAGAATGCCACAA
AGATACTGCTTGAGAAGAGCAACTCCAAGACACATAATTGTCAGATTCACCAAAGTTGAA
ATGAAGGAAAAAATGTTAAGGGCAGCCAGAGAGAAAGGTCAGGTTACCCACAAAGGGAAG
CCCATCAGACTAACAGCTGATTTCTCGGCAGAAACTCTACAAGCCAGAAGAGAGTAGGGG
CCAATATTCAACTTTCTTAATGAAAAGAATTTTCAACCCAGAATTTCATAACTAGCCAAA
CTAAGCTTCATAAGTAAAGGCGAAATAAAATACTTTACAGACAAGCAAATGCTGAGAGAT
TCTGTCACTACCAGTCCTGCCTTACAAGAGCTCCTAAAGGAAGCACTAAACATGGAAAGG
AACAACCAGTACCAGCCACTGCAAAGACATGCCAAATTG
>lcl|hg18_L1PA5_chr3_33981186_33987270
CTCCAAGAAATATGCGACTATGTGAAAAGACCAAATCTACATCTGATTGGTGTACCTGAA
AGTGACAGGGAGAATGGAACCAAGTTGGAAAACACTCTTCAGGATATTGTCCAGGAGAAC
TTCCCCAACCTAGCAAGGCAGGCCAATATTCAGATTCAGGAAATACGGAGAATGCCACAA
AGATAATCCTTGAGAAGAGCAACTCCAAGACACATAATTGTCAAATGCACCAAAGTTGAA
ATGAAGGAAAAAATGTTAAAGGCAGCCAGAGAGAAAGGTCGGGTTACCCACAAAGGGAAG
CCCATCAGACTAACAGCTGATCTCTTGGTAGAAACTCTACAAGCCAGAAGAGAGTGGGCG
CCAATATTCAACATTCTTAAAGAAAAGAATTTTCAACCCAGAATTTCATATCCAGCCAAA
CTAAGCTTCAGAAGTGAAGGAGAAATAAAATCCTTTACAAACAAGCAAATGCTGAGAGAT
TTTGTCACCACCAGGCCTGCCTTAAAAGAGCTCCTGAAGGAAGCACTAAACATGGAAAGG
AACAACCTGTACCAGCCACTGCAAAAACATGCCAAATTG
>lcl|hg18_L1PA5_chr3_34096208_34102340
CTCCAAGAAATATGTGACTATGTGAAAAGACCAAATCTATATCTGATTGGTGCACCTGAA
AGTGACAGGGAGAATGGAACTAAGTTGGAAAACACTCTGCAGGATATTATCCAGGAGAAC
TTCCCCAACCTTGCAAGGCAGGCCAACATTCAAATTCAGAAAATACAGAGAACACCACAA
AGATAGACCTCGAGAAGAGCAACTCCAAGACACATAATTGTCAGATTCACCAAAGTTAAA
ATGAACGAAAAAATGTTAAGGGCAGCCAGAGAGAAAGGTACGGTTACCCACAAAGGGAAG
CCCATCAGACTAACAGCGGATGTCTCGGCAGAAATTCTGCAAGCCAGAAGAAAGTGGGGG
CCAATATTCAACATTCTTAAAGAAAAGAATTTTCAACCCAGAAATTCATATCCAGCCAAA
CTAAGCTTCATAAGTGAAGCAGAAATAAAATCCTTTACAGACAAACAAATGCTGAGAGAT
TTTGTCACCACCAGGCCTGCCTTAAAAGAGCTCCCGCAGGAAGCATTAAACATGGAAAGG
AACAACTGGTACCCGCCACTGCAAAAACATGCCAAATTG
>lcl|hg18_L1PA5_chr4_78461833_78467919
CTCCAAGAAATATGGGACTATGTGAAAAGACCAAGTCTATGTCTGATTGGTGTATGTGAA
AGTGACAGGGAGAATG-AACCAAGTTGGAAAACACTCTTCAGGATATTATCCAGGAGAAC
TTCCCCAACCTAGCAAGGCATGCCAACATTCAAATTAAGGAAATGCAGAGAACACCACGA
AGATACTCCTTGAAAAGAGCAACACCAAGACACATAATTGTCAGATTCACCAAAGTTAAA
ATGAAGG-AAAAATATTAAGGGCAGCCAGAGAGGAAGGTCAGATTACCCACAAAGGGAAG
CCCATCAGACTAACAGCCAATCTCTCGGCAGAAATTCTACAAGCCAGAAGAGAGTGGGGG
ACAATATTCAACATTCTTAAAGAAAAGAATTTACAATCCAGAATTTCATATCCAGCCAAA
CTAAACTTCATAAGTGAAGGAGAAATAAAATCCTTTACAGACAAGCAAATGCTGAGAGAT
TCTCTCACCAGCAGAACTACCTTACAAGAGCTCCTGAAGGAAGGACTAAACATGGAAAGG
AACAACCAGTACCAGCCACTGCAAAAACATGCCAAATTG
>lcl|hg18_L1PA5_chr5_10043871_10049992
CTCCAAGAAATATGGGACTATATGAAAAGACCAAATCTACATCTGATTGATGTACCTGAA
AATGACGCGGAGAATGGAACCAATGTGGAAAACATTCTGCAGGATATTATCCAGGAGAAC
TTCCCCAACCTAGCAAAGCAGGCCAACATTCAAATTCAGGAAATACAGAGAATGCCACAA
AGATACTCCTTGAGAAGAGAAACTCCAAGACACATAATTGTCAGATTTACCAAGGTTGAA
ATGGAGGAAAAAATGTTAAGGGAAGCCAGAGAGAAAGGCTGGGTTACCCACAAAGGGAAG
CCCATCAAACTAACAGCAGATCTCTCTGAAGAAACTCTACAAGCCAGAAGAGAATGGGGG
CCAATATTCAACATTCTTAAAGAAAAGAATTTTCAACCCAGAATTTCATATCCAGCCAAA
CTAAGCTTCAT-AGTGAAGGAGAAATAAAATCCTTTAAAGACAAGCAAATGCTGACAGAT
TTTGTCAGCACCAGGCCTGCCTTACAAGAGCTCCTGAAGGAAGCACTAAACATGGAAAGG
AACAACTGGTACAAGCCACTGCAAAAACATGCCA--TCG
>lcl|hg18_L1PA5_chr7_115416570_115422647
CATCAAGAAATATGGGACTATGTAAAAAGACCAAATCTACATCTGATTGGTGTACCTGAA
AGTGACGGGGAGAATGGAACCAAGTTGGAAAACACTCTTCAGGATATCATCCAGGAGAAC
TTCCCCAATCTAGCAAGGCAGGCCAACATTCAAATTCAGGAAATGCAGAGAACGCCACAA
AGATACTCCTCGAGAAGAGCAACTCTAAGACACATAATTGTGAGATTCGCCAAAGTTGAA
ATGAAGGAAAAAATGTTAAAGGGAGCCAGAGAGAAAGGTCAGGTTACCCACAAAGGGAAG
CCCATCAGACTAACAGCTGATCTCTCCACAGAAACTCTACAAGCTAGAAGAGAG-GGGGG
CCAGTACTCAAAATTCATAAAGAAAAGAATTTTCAACCCAGAATTTCATATCCAGCCAAA
CTAAGCTTCAT----AAAGGAGAAATAAAATCCTTTACAGACAAGCAAATGCTGA-AGAT
TTTGTCACCACCAGGTCTGCTTTACAAGAGCTCCTGAAGGAAGCACTAAACATGGAAAGG
AACAACTAGTACAAGCCACTGCAAGAACATGCCAAATTG
>lcl|hg18_L1PA5_chr1_47063398_47069571
CTATAAGAAATATGGGACTATGTGAAAAGACCAAATATACATTTGATTGGTGTACCTGAA
AGTGATGGGGAGAATGGAACCAAGATGGAAAACACTCTTCAGGATATTATCCAG---AAC
TTCCCCAACCTAGCAAGGCAGGCCAACATTCAAATTCAGAAAATACAGAGAACACCACAC
AGATACTCCTCGAGAAGAGCAACTCCAAGACACACAATTGTCAGATTCACCAAGGTTGAA
ATGAGGGAAAGAATGTTAAGGGCAGCCAGAGAGAAAGGTCAGGTTACCCACAAAGGGAAG
CCCATCAGACTAACCGTGGATCTCTCGGCAGAAACCCTACAAGCCAGAAGAGAGTGGGGG
CCAATATTCAGCATTCTTAAAGAAAAGAATTTTCAACCCAGAATTTCACATCCAGCCAAA
CTCAGCTTCATAAGTGAAGGGGAAATAAAATCCTTTACAGACAAGCAAAGGCTGAGAGAT
TTTGTCAACACCAGGCCTGCCTTACAAGAGCTCCTGAAGGAAGCACTAAACATGGAAAGG
AACAACTGGTACCAACCACTGCAAAAACAAGCCAAATTG
>lcl|hg18_L1PA5_chr3_25345054_25351188
CTCCAAGAAATATGGGACTATGTGAAAAGACCAAATCTACATCTGATTGGTGTACCTGAA
AGTGACGGGGACAATGGAACCAAGTTGGAAAACACTCTGCAGGATATTAATGAGAAGAGC
TTCCCCAAGCCAGCAAGACAGGCCAACATTCCAATTCAGGAAATACAGAGAACTCCACAA
AGATACTCCCCGAGAAGAGCAACCCCAAGACACATAATTGTCAGATTCA-CAAAGTTGAA
ATGAAGGAAAAAGTGTTAAGGGCAGCCAGAGAGAAAGGTCAGGTTACCCACAAAGGGAAG
CCCATCAGACTAACAGCGGATCTCTCGGCAGACACTCTGCAAGCCAGAAGAGAGTGGGGG
CCAATATTCAACATTCTTAAAGAAAAGAATTTTCAACCCAGAATTTCATATCCAGCCAAA
CTAAGCTTCATAAGTGAAGGAGAAATAAAATCCTTTACAGACAAGCAAATGCTGAGAGAT
TTTGTCACAACCAGGCCTGCCCTACAAGAGCTCCTGAAGGAAGCACTAAACATGGAAAGG
AACAACCAGTACCAGCCACTA-AAAAACATGCCAAATTG
>lcl|hg18_L1PA5_chr4_167901216_167907375
CTCCAAGAAATATGGGACTATGTGAAGAGACCAAATCTACATTTGATTGGTGTACGTGAA
AGTGATGGGGAGAATGGAACCAAGTTGGAAAACACTCTGCACGATATTAACCAGGAGAAC
TTCCCCAACCTAGCAAGGTAGGCCAACATTCAAATTCAGGATATACAGAGAACACCACAA
AGACATTCCTCAAGAAGAGCAACCCCAAGACACATAATTTTCATATGCACCAAGGTGGAA
ATGAAGGAAAAAATGTTAAGGGCAGCCAGAGAGAAAGGTCGGGTTACCCACAAAGGGAAG
CCCATCAGACTAACAGCGGATCTCTCAGCAGAAACTCTATGAGCCAGAAGAGAGTGGGGG
CCAATATTCAACATTCTTAAAGAAAAGTATTTTCAACCCAGTATTTCATATCCAGCCAAA
CTAAATTTCATAAGTGAAGGAGAAATAAAATCCTTTACAGACAAGCAAATGCTGAGGGAT
TTTCTCACCACCAGGCCTGCCTTATAAGAGCTCCTGAAGAAAGCACTAAACATGGAAAGG
AACAACCAGTAACAGCCACTGCAAAAACATGCCAAATTG
>lcl|hg18_L1PA5_chr1_239125188_239131321
CT-CAAGAAATATGGAACTATGTGAAAAGACCAAATCTTCATCTGATTGGTGTATCTGAA
ATTGACAGGGAGAATGGAACCAAGTTGGAAAACACTCTTCAGGATATTTTCCAGGAGAAC
TTCACCTACCTAGCAAGGCAGGCCAACATTCAAATTCAGGAAATACAGAGAACGCCACAA
AGATACACCTCGAGAAGAGCAACTCTAAGACACATAATTGTCAGATTCACCAAAGTTGAA
ATGAAGGAAAAAATGTTAAGGGCAGCCAGAGAGAAAGGTCAGGTTACCCACAAAGGGAAG
CCCATCAGACTAACAGCTGATCTCTCAGCAGAAACTCTACAAGCCAGAAGAGAGTAGGGG
CCAACATTCAACATTCTTAAAGAAAAGAATTTTCAACCCAGAATTTCATATGCAGCCAAA
CTAAGCTTCCTAAGTGAAGGAGAAATAAAATCCTTTACGGACAAGCAATTGCTGAGAGAT
TTTGTCACCACCAGGCCTGCCTTATAAGAGCTCCTGAAGGAAGCACTAAACATGGAAAGG
AACAACTGGTACCAGCCATTGCTAAAACATGCCAAATTG
>lcl|hg18_L1PA5_chr1_95396636_95402771
CTCTGAGAAATATGAGACTATGTGAAGAGACCAAATCTACGTTTGACTGGTATACCTGAA
AGTGATGGGGAGAATGGAACCAAGTTGGAAAACACTCTTCAGGGTATTATCCAGGAGAAC
TTCCCCAACCTAGCAAGGCAGGCCAACATTCAAATTCAGGAAATACAGAGAACACCACAA
AGATACTCCTCGAGAAGAGCAACTCCAAGACACATAATTGTCAGATTCACCAAAGCTGAA
ATGAAGGAAAAAATGTTAAGGGCAGCCAGAGAGAAAGGTTGGGTTACCCACAAAGGGAAG
CCCAACAGACTAACAGCGGATCTCTCGGCAGAAACTCTACAAGCCAGAACAGAGTGGGGG
CCAATGTTCAACATTCTTAAAGTAAAGAACTTTCAATCCAGAATTTCATATCCAGCTAAA
CTAAGCTTCATAAGTGAAGGAGAAATAAAATCCTTTACAGACAAGCAAATGCTGAGACAT
TCTGTCACCACCACGCCTGCCTTACAAGAGCTCCTGAAGGAAGCACTAAACATGGAAAGG
AACAACCAGTACTAACCACTGCAAAAACATGCCAAATTG
>lcl|hg18_L1PA5_chr10_26426325_26432447
TTCCAAGAAATATGGGATGATGTGAAAAGATCAAATCTACGTCTGATTGGTGTACCTGAA
AGTGACAGGGACAATGGAACCAAGTTGGAAAACACTCTTTAGGATATTATCCAGGAGAAC
TTCCCTAACCAAGCAAGGCAGGACAACATTCAAATTCAGGAAATACAGAAAATGCCACAA
AGATACTCCTCCAGAAGAGCAACTCCAAAACACATAATTGTCAGATTCACCAAGGTTGAA
ATGAAGGAAAAAATATTAAGGGCAGCCAGAGAGAAAGGTCGGCTTACCCACAAAGGGAAG
TCCATCAGACTAACAGCGGATCTCCTGGCAGAAACTCTACAAGCCAGAAAAGAGTGGGGG
CCAATATTCAAAATTCTTAAAGAAAAGAATTTTCAACCCAGAATTTCATATCCAGCCAAA
CTAAGCTTCATAAGTGAAGGAGAAAGAAAATCCTTTACAGACAAGCAAATGCTGAGAGAT
TTTGTCACCACCAGGCCTGCCTTACAAGAGCTCCTGAAGGAAGCACTAAACGTGGAAAGG
AACAACTGGTACCAGCCACTGCAAAAACATGCCAAATTG
>lcl|hg18_L1PA5_chr1_45400614_45406741
CTCCAAGAAATATGGGACAATGTGAAAAGACCAAATCTACGTCTGATTGGCGTACCTGAA
AGTGACAGGGAGAATGGAACCAAGTTGGAAAACACTCTTCAGGATGTTATCCAGGAGAAC
TTCCCCAACCTAGCAAGGCAGGCCAACATTCAAATTCAGGAAATACATAGAACGCCACAA
AGATAGTCCTCCAGAAGAGCAACTCCAAGACACATAATTGTCAGATTCACCAAAGTTGAA
ATGAAGGAAAAAATGTTGAGGGCAGCCAGAGAGAAAGGTTGGGTTACCCATAAAGGGAAG
CCCATCAGACTAACAGTGGATCTCTCGGCAGAAACTCTAAAAGCCAGAAGAGAGTGGGGG
CCAATATTCAGCATTCTTAAAGAAAAGAATTTTCAACCCAGAATTTCATAACCAGCCAAA
CTAAGCTTCACAGGTGAAGGAGAAATAAAATCCTTTACAGACAAGCAAATGCTGAGAGAT
TTTGTCACCACCAGGCCTGCCCTACAAGAGCTCCTGAAGGAAGCACTAAACATGGAAAGG
AACAACCGGTACCAGCCACTGCAAAAACATGACAAATTG
>lcl|hg18_L1PA5_chr10_91065840_91071964
CTCCAAGAAATATGGGACTATGTGAAAAGACCAAACATACATCTGACTGGTGTACCTGAA
AGTGACACGGAGAATGGAACCAAGTTGGAAAACACTCTGCAGGATATTATGCAGGAGAAC
TTCCCCAACCTAGCAAGGGAGGCTAACATTCAAATTCAGGAAATACGGAGAACGCCACAA
AGATATTCCTCGAGAAGAGCAATTCCAAGACACATAATTAGCAGATTCACCAAAGTTGAA
ATGAAGGAAAAAATGTTAAAGGCAGCCAGAGAGAAGGGTCAGGTTACCCACAAAGGGAAG
CCCATCAGACTAACAGCAGATGTCTCGGCAGAAACTCTACAAGCCAGAAGAGAGTGGGGG
CCAATATTCAACATTCTTAAAGAGAAGAATTTTCAACCCAGAATTTCATATCCAGCCAAA
CTAAGCTTCATAAGTGAAGGAGAAATAAAATCCTTTACAGACAAGCAAAGGCTGAGAGAT
TTTGTCACCACCAGGCCTGCCTTACAAGAGCTCCTGAAGGAAGCACTAAACATGGAAAGG
AACAACCGGTACCAGCCACTGC-AAAACATGTCAAAGTG
>lcl|hg18_L1PA5_chr10_101390313_101396434
CTCCAAGAAATATGGGACTATGTGAAAAGACCAAATCTACATCTGATTGGTGTACCTGAA
AGTGATGGGGAGAATGGAACCAAGTTGGAAAACACTCTTCAGGATATTATCCAGGAGAAC
TTCCCCAACCTAGCAAGGCAGGCCAACATTCAAATTCAGGAAATACAGAGAACACCGCAA
AGATACTCCTCAAGAAGAGCAACTCCAAGACACATAATTGTCAGATTCACCAAAGTAGAA
ATGAAGGAAAAAATGTTAAGGGCAGCCAGAGAGAAAGGTCGGGTTACCCACAAAGGCAAG
CCCATCAAACTAACAGCGGATCTCTCA-CAGAAACTCTACAAGCCAGAAGAGAGTGGGGG
CCAATATTCAACATTCTTAAAGAAAAGAATTTTCAACCCAGAATTTCATATCCAGCCAAA
CTAAGCTACATACATGAAGGAGAAATAAAATCCTTTACAGACAAGGAAATGCTGAGAGAT
TTTGTCACCACCAGGCCTGCCTTACAAGAGCTCCTGAAGGCAGCACTAAACATGGAAAGG
AACAACTGGTACCAGCCACTGCAAAAACATGCCAAATTG
>lcl|hg18_L1PA5_chr1_232251996_232258153
CTCCAAGAAATATGGGACTATGTGAAAACACCAAATCTACGTCTGAATGGTGTACCTGAA
AGTGACAGGGAGAATGGAACCAAGTTGGAAAACACTTTGCAGGATATTATCCAGGAGAAC
TTCCCCAACCTAGCAAGGCAGGCCAACATTCAAATTCAGGAAATACAGAGAATGCCACAA
AGATACTCCTCGAGAGGAGCAACTCCAAGACACATAATTGTCAGATTCACCAAAGTTGAA
ATGAAGGAAAAAATGTTAAGGG-TGCCAGAGAGAAAGGTCTGGTTACCCACAAAGGGAAG
CCCATCAGACTAACAGCAAATCTCTCAGCAGAAACTCTACAAGCCAGAAGAGAGTGGGGG
CCAATATTCAACATTCTTAAAGAAAAGAATTTTCAACCCAGAATTTCATATCAAGCCAAA
CTAAGCTTCATAATTGAAGGAGAAATAAAATCCTTTACAGACAAGCAAATGCTCAGAGAT
TCTGTCACCACCAGGCCTGCCTTACAAGAGCTCCTGAAGGAAGCACTAAACATGGAAAGG
AACAAATGGTACCAGCCACTGCAAAAACATGCCAAATTG
>lcl|hg18_L1PA5_chr12_11378615_11384751
CTCCAAGAAATATGGGACTATGTGAAAAGACCAAATCTACATTTGATTGGTGTATCCGAA
AGTGATGGGGAGAATGGAACCAAGTTGAAAAACACTCTGCAGGATATTATCCAGGAGAAC
TTCCTCAACATAGTAAGGCAGGCCAATATTCAAATTCAGGAAATACAGAGAACGCCACAG
AGATACCCCTCGAGAAGAGCAACCCCAAGACACATAATTGTCAGATTCACCAAGGTTGAA
ATGAAAGAAAAAATGTTAAGGGCAGCCAGAGAGAAAGGTCAGGTTACCCACAAAGGGAAG
CCCATCAGACTAACAGCTGATCTCTCGGCAGGAATTCTACAAGCCAGAAGAGAGTGGGGA
CCAATATTCAACATTCTTAAAGAGAAGGATTTTCAACCCAGAATTTCATATCCAGCCAAA
CTAAGCTTCATAAGTGAAGGAGAAATAAAATCCTTTACAGGCAAGCAAATGCTGAGAGAT
TTTGTCACCACCAGGCTTGCCTTACAAGAGCTCTTGAAGGAAGCACTAAACATGGAAAGG
AACAACCGGTACCAGCAACAGCAAAAACATGCCAAATTG
>lcl|hg18_L1PA5_chr12_101055433_101061521
CTCCAAGAAATATGGGACTATATGAAAAGACCAAATTTACATCTGATTGGTGTACCTGAA
AGTGACGGGGAGAATGGAACCAAGTTGGAAAACACTCTGCAGGATATTATCCAGGAGAAC
TTCCCCAACCTAGCAGGGCAGGCCAACATTCAAATTCAGGAAATACAGAGAACTCCACAA
AGATACTCCTCGAGAAGACCAACTCCAAGACACATAATTATCAGATTCACCAAAGTTGAA
CTGAAGGAAAAAATGTTAAGGGCAGCCAGAGAGAAAGGTCAGGTTACTCACAAAGGGAAG
CCCATCAGACTAACAGCAGATCTCTCGGCAGAAACGCTACAAGCCAGAAGACAGTGGGGG
CCAATATTCAACATTCTTAAAGAAAAGAATTTTCAACCCAGAATTTCATAGCCAGCCAAA
CTAAGCTTCATAAGTGAAGGAGAAATAAAATCCTTTACAGACAAGCAAATGCTGAGAGAT
TTTGTCACCACCAGACCTGCCTTACAAGAGCTCCTGAAGGAAGTACTAAACATGGAAAGG
AAAAACTGGTACCAGCCACTGCAAAAACATGCCAAATTT
>lcl|hg18_L1PA5_chr13_77998208_78004335
CTCCAAAAAATATGGGACTATGTGAAAAGACCAAATCTACATCTGATTGGTGTACCTGAA
AGTGACAGGGAGAATGGAACCAAGTTGGAAAACACTCTTCAGGATATTATCCAGGAGAAC
TTCCCCAATCTAGCAAGGCAGGCCAACATTCAAATTCAGGAAAGACAGAGAACGCCACAA
AGATACTCCCTGAGAAGAGTAACTCCAAGACACATAATTGTCAGATTCACCAAAGTTGAA
ATGAAGGAAAAAATGTTAAGCACAGCCAGAGAGAAAGGTCAGGTTATCTACAAAGGGAAG
CCCATCAGACTAAGAATGGATCTCTTGGCAGAAATTCTACAAGCCAGAAGAGAGTGGGGG
CCAATATTCAACATTCTTAAAGAAAAGAATTTTCAACCCAGAATTTCATATCCAGCCAAA
CTAATCTTCATAAGTGAAGGAGAAATAAAATCCTTTATAGACAAGCAAATGCTGAGAGAT
TTTGTCACCACCAGGCCTGCCTTACAAGAGCTCCTGAAGGAAGCACTAAACATGG-----
AACAACCAATACCAGCCACTGCAAAAACATGCCAAATTG
>lcl|hg18_L1PA5_chr13_39320413_39326541
CTCCAAGAAATATGGGACTATGTGAAAAGACCAAATCTACATCTGATTAGTGTACCTGAA
AGTGATGGGGAGAATGGAACCAAGTTGGAAAACATTCTTCAGGATAGTATCCAGGAGAAT
TTCCCCAACCTAGCAAGGCAGGCCAACATTCAAATTCAGGAAATACAGAGAACGCCCCAA
AGATACTCCTCGAGAAGAGCAACTCCAAGACACATAATTGTCAGATTCACCAAAGTTGAA
ATGAAGGAAAAACTGTTAAGGGCAGCCAGAGAGAAAGGTCTGGTGACCCACAAAGGGAAG
CCCATCAGACTAACAGTGGATCTCTCGGGAGAAACTCTACAAGCCAGAAGAGAGTGGGGG
CCAATATTCGACATTCTTAAAGAAAAGAATTTTCAACCCAGAATTTCATACCCAGCCAAA
CTAAGCTTCATAAGTGAAGGAGAAATAAAATCCTTTACAGACAAACAAATGCTGAGAGAT
TTTGTCACCACCAGGCCTGCCTTACAAGAGCTCCTGAAGGAAGCACTAAACATGGAAAGG
AACAACCAGTACCAGCCACTGCAAAAACATGCCAAATTG
>lcl|hg18_L1PA5_chr12_93740727_93746919
CTCCAAGAAATATGGGACTATGTGAAAAGACCAAATCTATGTCTGATTGGTGTACCTGAA
AGTGACAGGGAGAATGGAACCAAGTTGGAAAATACTCCTCAGGACATTATCCAGGAGAAC
TTCCCCAACCTAGCAAGGCAGGCCAACATTCAAATTCAGGAAATACAGAGAACACCACAG
AGATACTCCTCGAGAAGAGCAGCTCCAAGACACATAATTGTCAGATTCACCAAAGTTGAA
ATGAAGGAAAAAATGTTAAGGGCAGCCAGAGAGAAATGTCAGGTTACCCACAAAGGGAAG
CCCATCAGACTAACAGCAGATCTCTCAGCAGAAACTCTACAAGCCAGAAGAGAGTGGGGG
TCAATATTCAACATTCTTAAAGAAAAGAATTTTCAACCCAAAATTTCATATCCAGCCAAA
CTAAGCTTCATAAGTGAAGGAGAAATAAAATACTTTACAGACAAGCAAATGCTGAGAGAT
TTTGTCACCACCAGGCCTGCCCTACAAGAGCTCCTGAAGAAAGCACTAAACATGGAAAGG
AACAGCCAGTACCAGACACTGCAAAAACATGCCAAATTT
>lcl|hg18_L1PA5_chr13_110119944_110126065
CTCCGAGAAATATGGGACTATGTGAAAAGACCAAATCTGCGTCTGATTGGTGTACCTGAA
AGTGACAGGGAGAATGGAACCAAGTTGGAAAACACTCTTCAGGATATTATCCAGGAGAAC
TTCCCCAACCTGACAAGGCAGGCCAACATTCACATTCAGAAAATACAGAGAACGCCACAG
AGATACTCCTCGAGAAGAGCAACTCCATGACACATAATTGTCAGATTCACCAAAGTTGAA
ATGAAGGAAAAAATGTTAAGGGCAGCCAGAGAGAAAGGTCGGGTTACCCACAAAGGGAAG
CCCATCAGACTAACAGCAGATCTCCTGGCAGAACCTCTATAAGCCAGAAGAGAGTGGGGG
CCAATATTCAACGTTCTTAAAGAAAAGAATTTTTAACCCAGAATTTCATATCCAGCCAAA
CTAAGATTCATAGGTGAAGGAGAAATAAAATCCTTTACAGACAAGCAAATGCTGAGAGAT
GTTGTCACCACCAGGCCTGCCTTACAAGAGCTCCTGAAGGAAGCACTAAACATGGAAAGG
AACAACCAGTACCAGCCACTGCAAAAACATGCCGAATTG
>lcl|hg18_L1PA5_chr18_32945518_32951614
CTCCAAGAAATATGGGACTATGTGAAAAGACCAAATCTACGTTTGACTGGTGTACCTGAA
AGGGACGGGGAGAATGGAACCAAGTTGGAAAATACTCTTCAGGATATCAACCAGGAGAAC
TTCCCCAACCTAGCAAGGCAGGCCAACATTCAAATTCAGGAAATACAGAGAATGCCACAA
AGAT-ATCCTCGAGAAGAGCAACTCCAAGACACATAATTGTCAGATTCACCAAAGTTGAA
ATGAAGAAAAAAGTGTTAAGGGCAGCCACAGAGAAAGGTCAGGTTAATCATAAAGGGAAG
CCCATCAGACTACCAGCGGATCTCTGGGCAGAAACTCTACAAGCCAGAAGAGAGTGGGGG
CCAATATTCAACAAACTTAAAGAAAATAATTTTCAACCCAGAATTTCATATCCAGCCAAA
CTAAGCTTCATAAGCAAAGGAGAAATAAAATCCTTTACAGACAAGCAAATGCTGAAAGAC
TTTGTCACTACCAGACTTGCCTTACAAGAGCTCCTGAAGGAATCACTGAACGTGGAAAGG
AACAACTGGTACCAGCCACTGCAAAAACATGCCAAATTG
>lcl|hg18_L1PA5_chr14_46916201_46922309
CTCCAAGAAATATGGGACTATGTGAAAAGACCAAATCTACGTCTGATTGGTGTACATTAA
AGTGGCAAAGAGAATGGAACCAAGTTGGAAAACACTCTTCAGGATATTATCCAGGAGAAC
TTCCCCAACCTAGCAAGGGAGGCCAACATTCAAATTCAGGAAATACAGAGAACGCCACAA
AGATACTCCTCAAGAAGAGCAACTCCAAGACACATAATTGTCAGATTCACCAAAGTTGAA
ATGAAGGAAAAAATGATAAGGGCAGCCAGAGAGAAAGGTC-GGTTACCCACAAAGGGAAG
CCCATCAGACTAACAGCGGATCTCTTGGCAGAAACTCTACAAGCCAGAAGAGAGTGGGGG
CCAATATTCAACATTCTTAAAGAAAAGAATTTTCAACCTAGAATTTCATATCCAGCCAAA
CTAAGCTTCATAAGTGAAGGAGAAATAAAATCCTTTACAGACAAGCAAATGCTGA--GAT
TTTGTCACCACCAGGCCTGCCTTACAAGAGCTCCTGAAGGAAGCGCTAAACATGGAAAGG
AACAACTGGTAGCAGCCACTGCAAAAACATGCCAAATTG
>lcl|hg18_L1PA5_chr14_56636951_56643102
CTCCAAGAAATATGGGACTATGTGAAAAGACCAAATCTACGTCTGATTGGTGTACCTGAA
AGTGACGGGGAGAATGGAATCAAGTTGGAAAACACTCTGCAGGATATTATCCAGGAGAAC
TTCCCCAACCTAGCAAGGCAGGCCAACATTCAAATTCAGGAAATACAGAGAATGCCACAA
AGATACTCCTCGAGAAGAGCAACTCCAAGACACATAATTGTCAGATTCACCAAAGTTGAA
ATGAAGGAAAAAATGTTAAGGGGAGCCAGAGAGAAAGGTCGGGTTACCCACAAAGGGAAG
CCCATCAGACTAACAGTGGATCTCTTGGAAGAAATTCTACAAGCCAGAAGAGAGTGGGGG
CCAATACTCAACATTCTTAAAGAAAAGAATTTTCAACCCAGAATTTCATATCCAGCCAAA
CTAAGCTTCATAAGTGAAGGAGAAATAAAATCCTTTACAGACAAGCAAATGCTGAGAGAT
TTTGTCACAACCAGGCCTACCTTACAATAGCTCCTGAAGGAAGCACTAAACACGGAAAGG
AACAGCCAGTACCAGCCACTGAAAAAACATGCCAAATTG
>lcl|hg18_L1PA5_chr15_36660229_36666361
CTCCAAGAAATATGGGACTATGTGAAAAGACCAAATCTACGTCTGATTGGTCTACCTGAA
AGTGACAGGGGGAAGGGAATCAAGTTGGAAAACACTCTTCAGGATATTATCCAGGAGAAT
TTCCCCAACCTAGCAAGACAGGCCAACATTCAAATTCAGGAAATACAGAGAATGCCACAA
AGATACTCCTTGAGAAGAGCAACTCCAAGAC--ATAATTGTCAGATACACCAAAGTTGAA
ATGAAGGAAAAAATGTTAAGGGCAGCCAGAGAGAAAGGCCGGGTTACCCACAAAGGGAAA
CCCATCAGACTAATAGTGGATTTCTCGGCGGAAACTCTACAAGCCAGTAGAGAGTGGGGG
CCAATATTCAACATTCTTGAAGAAAAGAATTTTCAACCCAGAATTTCATATCCAGACAAA
CTAAACTTCATAAGTGAAGGAGAAATAAAATCCTTTACAGACAAGCAAATGCTGAGAGAT
TTTGTCACCACTAGGCCTGCTTTACAAGAGCTCCTGAAGGAAGCACTAAACATGGAAAGG
AAAAACCGGTACCAGCCACTGCAAAAACATGCCAAATTG
>lcl|hg18_L1PA5_chr14_60628743_60634865
CTCCAAGAAATATGGGAGTATGCGAAAAGACCAAATCTACATCTGATTGGTGTACTTGAA
AGTGACAGGGAGAATGGAACCAAGTTGGAAATCACTCTGCAGGATATTATTCAGGAGAAC
TCCCCCAACCTAGCAAGGAAGGCCAACATTCAAATTCAGGAAACACAGAGAATACCACAA
AGATACTCCTTGAGAATAGCAACTCCAAGACACATAATTGTCAGATTCACCAAAGTTGAA
ATGAAGGAAAAAATGTTAAGGGCAGCCAGAGAGAAAGGTCGGGTTACCCACAAAGGGAAG
CCCATCAGACTAACAGCTGATCTCTCAGCAGAAACTCTACAAGCCAGAAGAGAGTGGGGG
CCAATATTCAACATTCTTAAAGAAAAGAATTTTCAACCCAGAATTTAGTATCCAGCCAAA
CTAAGCTTCATAAGTGAAGGAGAAATAAAATACTTTACAGACAAGCAAATGCTGAGAGAT
TTTGTCACCACCAGGCCTGCCTTATAAGAGCTCCTGAAGTAAGCACTAAACATGGAAAGG
AACAACCGGTACCAGCCATTGCAAAAACATGCCAAATTG
>lcl|hg18_L1PA5_chr20_33122748_33128856
CTCCAAGAAATATGGGACTGTGTGAAAAGACCAAATCTACGTCTGATTGGTGTACCTGAA
AGTGACGGGGAGAATGGAACCAAGTTGGAAAACACTCTTCAGGATATTATCCAGGAGAAC
TTCCCCAATCTAGCAAGGCAGGTCAACATTCAAATTCAGGAAATACAGAGAACGCCACAA
AGATACTCCTCGAGGAGAGGAACTCCAAGACACATAATTGTCAGATTCACCAAAGTTGAA
ATTAAGGAAAAAATATTAAGGGCAGCCAGAGAGAAAGGTCGGGTTACCCACAAAGGGAAG
CCCATCAGACTAACAGCGGTTCTCTTGGCAGAAACTCTACAAGCCAGAAGAGAGTGGGGG
CCAATATTCAACATTCTTAAAGAAAAGAATTTTCAACCCAGAGTTTCATATCCAGCCAAA
CTAAGCTTCATAAGTGAAGGAGAAGTAAAATCCTTTACAGACAAGCAAATGCTGAGAGAT
TTTGTCACCACCAGGCCTGCCTTACAAGAGCTCCTGAAGGAAGCGCTAAACATGGAAAGG
AACAACCGATACCAACTACTGCAAAAACATGCCAAATTG
>lcl|hg18_L1PA5_chr2_32179041_32185159
CTCCAAGAAATATAGGACTATGTGAAAAGACCAAATCTATGTCTGACGGGTGTACCTGAA
AGTGACGGGGAGAATGGAACCAAGTTGGAAAACACTCTGCAGGATATTATCCAGGAGAAG
TTCCCCAACCTAGCAAGGCAGGCCAACATTCAAATTCAGGAAATACAGAGAATGCCACAA
AGATACTACTCAAGAAGAGCAACTCCAAGACACATAATTGTCAGATTCACCAAAGTTGAA
ATGTAGGAAAAAATGTTAAGGGCAGCCAGAGAGAAAGGTCGGGTTACCCACAAAGGGAAG
CCCATCAGACTAACAGCTGATCTCTTGGCAGAAACTCTAAAAACCAGAAGAGAGTGGGGG
CCAATATTCAACATTCTTAAAGGAAAGAATTTTCAACCCAGAGTTTCATATCCAGCCAAA
CTAAGCTTCATAAGTGAAGGAGAAATAAAATCCTTTAAAGACAAGCAAATGCTGACAGAT
TTTGTAACTACCAGGCCTGCCTTACAGGAGCTCCTGAAGGAAGCACTGAACATGGAAATG
AACAACCGGTACAAGCCACTGCAAAAACATGCCAAATTG
>lcl|hg18_L1PA5_chr22_27254936_27261063
CTCCAAGAAATATGGGACTATGTGAAAAGACCAAATCTACGTCTGATTGGTGTACTTGAA
AGTCATGGGGAGAATGGAACCAAGTTGGAAAACACTCT-CAGGATATTATCCAGGAGAAC
TTCCCCAACCTAGCAAGGCAGGCCAACATTCAAATTCAGGAAATACAGAGAACGCCACAA
AGATACTCCTCCAGAAGAGCAACTCTAAGACACGTAATTGTCAGATTCACCAAAGTTGAA
ATGAAGGAAAAAATATTAAGGGCAGCCAGAGAGAAAGGTCGGGTTGCCCACAAAGGGAAG
CCCATCAGACTAACAGCAGATGTCTCGGCAGAAACTCTACAAGCCAGAAGAGAGTGGGGG
CCAATATTCAACATTCTTAAAGAAAAGAATTTTCAACCAAGAATTTCATACCCAGCCAAA
CTAAGCTTCATAAGTGAAGGAGAAATAAAATCCTTTACAGACAAGCAAATGCTGAGAGAT
TTTGTCACCACCAGGCCTGCCTTACAA-AGCTCCTGGAGGAAGCACTAAACATGGAAAGG
AACAACCGGTACCAGCCACTGCAAAAACATGCCAAACTG
>lcl|hg18_L1PA5_chrX_80029767_80035903
CTCCAAGAAATATGGGACTACGTGAAAAGACCAAATCTATGTCTGATTGGTATACCTGAA
AGTGATGGCAAGAATGGAACCAAGTTGGAAAACACTCTACAGGATATTATCCACGAGAAC
TTCCTCAACCTGGCAGGGCAGGCCAACATTCAAATCGAGAAAATACAGAGAACACAACAA
AGATAATCCTCCAGAAGAGTAACTCCAAGACACATAACTGTCAGATTCACCAAAGTTGAA
ATGAAGGAAAAAATGTTAAGGGCAGCCAGAGAGAAAGGTCGGGTTACCCACAAAGAGAAG
CCCCTCAGACTAACAGCGGATCTCTCGGCAGAAACTCTACAAGCCAGAAGAGAGTGGGGG
CCAATATTCAACATTCTTAAAGAAAAGAATTTTCAACCCAGAATTTCATATCCAGCCAAA
CTAAGCTTCATAAGTGAAGGAGAAATAAAATACTTTACAAACAAGCAAATGCTGAGAGAT
TTTGTCACCACCAGGCCAGGCTTACAAGAGCTCGTGAAGGAAGCACTAGACATGGAAAGG
AACAATCGGTACCAGCCACTACAAAAACATGCCAAATTG
>lcl|hg18_L1PA5_chr6_91328549_91334660
CTCCAAGAAATATGGGACTATGTGAAAAGACCAAATCTACATCTCATTAGTGTACCTGAA
AGTGATGGAGAGAATGGAACCAAGTTGGAAAACCCTCTTCAGGATA--ATCCAGGAGAAC
TTCCCCAACCTAGCAACGCAGGCCAACATTCAAATTCAGGAAATACAGAGAACGCCACAA
AGATACTCCTCGAGAAGAGCAACTCCAAGATACATAATCGTCAGATTCACCAAAGTTGAA
ATGAAGGAAAAAATGTTAAGGGCAGCCAGAGAGAAAGGTCGGGTTACCCACAAAGGGAAG
CCCATCAGACTAACAGTGGATCTCTCAGCAGAAACTCTATAAGCCAGAAGAGAGTGGGGG
CCAATAGTCAACATTCTTAAAGAAAAGAATTTTCAACCCAGAATTTCATATCCAGCCAAA
CTAAGCTTCATAGGTGAGGGAGAAATAAAATCCTTTACAGACAAACAAATGCTGACAGAT
TTTGTCACTACCAGGCCTGCTGAACAAGAGCTCCTGAAGGAAGCACTAAACATGGAAAGG
AACAACCGGTACCAGCCATTGCAAAAACATGCCAAATTG
>lcl|hg18_L1PA5_chr7_55612376_55618500
CTCCAAGAAATATGGGACTATGTGAAAAGACCAAATTTACGTCTGATTGGTGTACCTGAA
GGTGACGGGGAGAATGGAACCAAGTTGGAAAACACTCTGCAGGATATTATCCAGAAGAAT
TTCCCCAACCTAGCGAGGCAGGCCAATCTTCAAATTCAGGAAATACAGAGAACACCACAG
AGATACTCCTTGAGAAGAGCAACCCCAAGACACATAATTGTCAGATTCACCAAAGTTGAA
ATGAAGGAAAAAATATTAAGGGCAGCCAGAGAGAAAGGTCAGGTTACCCACAAAGGAAAG
CCCATCAGACTAACAGAGGATCTCTCTGCAGAAACCCTCTAATCCAGAAGAGAGTGGGGG
CCAATATTCAACATTCTTAAAGAAAAGAATTTTCAACCCAGAATTTCATATCCAGCCAAA
CTAAGTTTCAGAAGTGAAGGAGAAATAAAATCCTTTACAGACAAACAAATGCTGAGAGAT
TTTGTCACTACCAGGCCTGCCTTACAAGAGCTCCTGAAGGAAGCACTAAACATAGAAAGG
AACAACTGGTACCAGCCACTGCAAAAACATGCCAAATTA
>lcl|hg18_L1PA5_chrX_115059876_115066003
CTCCGAGAAATGTGGGACTATGTGAAAAGACCAAATCTATGTCTGATTGGTATACCTGAA
AGTAACAGGGAGAATGGAACCAAGTTGGAAAACACTCTTCAGGATATTATCCAGGAGAAC
TTCCCCAACCTAGCAAGGCAGGCCAACATTCAAATTCAGGAAATACAGAGAATGCCACAA
AGATACTCCTCAAGAAGCGCAACTCCAAGACACATAATTGTCAGATTCACCAAAGTCGAA
ATGAAGGAGAAAATGTTAAGGGCAGCCAGAGAGAAAAGTCGGGTTACCCACAAAGGGAAG
CCCATCAGACTAACAGCAGATCTCTCGGCAGAAACTCTACAAGCCAGAAGAAAGTGGGGG
CCAATATTCAACATTATTAAAGAAAAGAATTTTCAACCCAGAATTTTATATCCAGCCAAA
CTAAGCTTCAAAAGTGAAGGAGAAATAAAATACTTTACAGACAAGCAAATGCTGAGAGAT
TTTGTCACCACCAGGCCTGCCTTACAAGAGCTCCTGAAGGAAGTACTAAACATGGAAAGG
AAAAACTGATACCAGCCACTGCAATAGCATGCCAAATTG
>lcl|hg18_L1PA5_chr8_94564667_94570801
ATCCAAAAAATATGGGACTATGTGAAAAGACCAAATCTACTTCTGACTGGTATACCTGAA
AGTGATGGGGAGAATGGAACCAAGTTGGAAAACATTCTTTAGGATATTAT-CAGGAGAAC
TTCCCCAACCTAGCAAGGCAGGTCAACATTCAAATTCAGGAAATACAGAGAACACCACAA
AGATACTACTCGAGAAGAGAAACTCCAAGACACATAATTGTTAGATTCACCAAAGTTGAA
ATGAAGGAAAAAATGTTAAGGGCAGCCAGAGAGAAAGGTCGGGTTACCCACAAAGGGAAG
CCCATCAGACTAACAGCTGATCTCTCGGCAGAAACTCTACAAGCCAGAAGAGAGTGGGGG
CCAATATTCAACGTTCTTAAAGAAAAGAATTTTCAACCCAGAATTTCATATCCAGCCAAA
CTAAGCTTCATAAATGAAGGAGAAATAAAATCCTTTACAGACAAGCAAATGCTGAGGGAT
TTTGTCACCACCAGGCCTGCCTTACAAGAACTCCTGAAGGAAGCACTAAACATGGAAAGG
AACAACCCGTACCAGACACTCCAAAAACATGCCAAATTG
>lcl|hg18_L1PA5_chr1_69627721_69633865
CTTCAAGAAATGTGGGACTATGTGAAAAGACAAAATCTATGTTTGATTGGTGTACCTGAA
AGTGACGGGGAGAATGGAACCAAGTTGGAAAACACTCTGCAGGATATTAGCCAGGAGAAC
TTCCCCAACCTAGCAAGGCAGGCCAACATTCAAATTCAGGAAATACAGAGAACACCACAA
AGATACTCCTCGAGAAGAACAACTCCAAGACACATAATTGTCAGATTCACCAAGGTTGAA
ATGAAGGAAAAAATGTTAAGGGCAGCCAGAGAGAAAGGTCAGGTTACCCACAAAGGGAAG
CCCATCAGACTAACAGCAGATCTCTCAGCAGAAACTCTACAAGGCAGAAGAGAGTGGGGG
CCAATATTCAACATTCTTAAAGAAAAGAATTTTCAAACCAGAATTTCATATCCAGCCAAA
CTAAGCTTCATAAGTGAAGGAGAAATAAAATCCTTTATAGACAAGCAAATGCTGAGAGAT
TTTATCATCATCAGGCCTGCCTTGCAAGAGCTACTGAAGGAAGCACTAAACACGGAAAGG
AAAAACCGGTACCAGCCACTGCAAAAGCATGCCAAATTG
>lcl|hg18_L1PA5_chr4_44193186_44199304
CTCCAAGAAATATGGGACTAAGTGAAAAGACCAAATTTATGTCAGATTGGTGTACCTGAA
AGTGACAGGGAGAATGGAACCAAGTTGCAAAACACTCTTCAGGGTATTATCCAGGAGAAC
TTCCCCAACCTAGCAAGGCAGGCCAACATTCAAATTCAAGAAATACAGAGAATGCCACAA
AGATACTCCTTGAGAAGAGCAACTACAAGACACGTAATTGTCAGATTCGCCAAAGTTGAA
ATGAAGGAAAAAATGTTAAGGGCAGCCAGAGAGAAAGGTCGGGTTACCCACAAAGGGAAG
CACATCAGACTAACAGCAGATCTCTTGGCAGAAACTCTACAAGCCAGAAGAGAGTGGGGG
CCAATATTCAACATTCTTAAAGAAAAGAATTTTCAACCCAGAATTTCATATCCAGCCAAA
CTAAGCT-CATAAGTGAAGGAGAAATAAAATCCTTTACAGACAAGCAAATGCTGAGAGAT
TTTGTCACCACCAGGCCTGCCTTACAAGAGCTCTTGAAGGAAGCACTAAACATGGAAAGG
AACAACCAGTAACAGCCACTGCAAAAACATGCCAAATTG
>lcl|hg18_L1PA5_chr10_38992327_38998467
CTCCAAGAAATATGAGACCATGTAAAAAGACCAAATCTACATTTGATTGGTGTACCGGAA
AGTGATGAGGAGAATGGAACCAAGTTGGAAAACACTCTGTAGGATATTATCCAGGAGAAC
TTCCCCAATCTAGCAAGGCAGGCCAACATTCAACTTCAGGAAATACAGAGAACAACACAA
AGATACTCTTTGAGAAGAGCAATTCCAAGACACATAATTGTCAGATTCACCAAGGTTGAA
GTGTAGGAAAAAGTGTTAAGGGCAGCCAGAGAGAAAGGTCAGGTTAGCCACAAAGAGAAG
CCCATCAGACTAACAGCTGATCTCTTGGCAGAAACCCTACAATCCAGAAGAGAGTGGGGG
CCAATATTCAACATTCTTAAAGAAAATAATTTTCAAACCAGAGTTTCATATCCAGCCAAA
CTAAGCGTCATAAGTGAAGGAGAAATAAAATTCTTTACTGACAAGCAAATGCTGAGAGAT
TTTGTCACCACCAGGCCTGCCTTACAAGAGCTCCTGAAGGAAGCACTAAACATGGAAAGA
AACACCCGGTACCAGCCAGTGCAAAAACATGCCAAGTTG
>lcl|hg18_L1PA5_chr12_71487627_71493745
CTCCAAGAAATATGGGACTATGTGAAAAAACCAAGTCTACATGTGATTGGTGTACCTGAA
AGTGACGGGGTAAATGGACCCAAGTTGGAAAACACTCTGCAGGATATTATCCAGAAGAAC
TTCCCCAACCTAGCAAGGCAGGCCAGCATTCAAATTCAGGAAATACAGAGAATGCCACAA
AGGCACTCCTGGAGAAGAGCAACTCCAAGACACATAATTTTCAGATTCACCAAAGTTGAA
ATGAAGGAAAAAATG-TCAGGGCAGCCAGAGAGAAAGGTTGGGTTACCCACAAAGGGAAG
CCCATCAGACTAACAGCGGATCTCTCAGCAGAAACTCTACAAGCCAGAAGAGAGTGGGTG
CCAATATTCAAAATTCTTAAAGAAAAGAATTTTCAACCCAGAATTTCATATCCAGCCAAA
CTAATCTTCATAAATGAAGGAGAAATAAAATCCTTTACAGACAAGCAAATGCTGAGAGAT
TTTGTCACCACCAAGCCTGCCTTACAAGAGCTCCTGAAGGAAGCACTAAACATGGAAAGG
AACAACCAGTACCAGCCACTGCAAAAACATGCCAAATTG
>lcl|hg18_L1PA5_chr10_86721694_86727845
CTCCAAGAAATATGGGACTGTGTGAAAAGACCAAGTCTATGTCTGATTGGTATACCTGAA
AGTGACAAGGAGAATGGAACCAAGTTGGAAAACACTCTGCAGGATATTATCCAGGAGAAC
TTCCCCAACCTAGCAAGGCAGGCCAACATTCAAATTCAGGAAATACAGAGAATGCCACAA
ACATACGCCTCGAGAAGAGCAACTCCAAGACACATAATTGTCAGATTCACCAAAGTTGAA
ATGAAGGAAAAAATGTTAAGGGCAGCCAGAGAGAAAGGTCGGGTTACCCACAAAGGAAAG
CCCATCAGACTAACAGTGGATCTCTCCGCAGAAACTCTACAAGCCAGAAGAGAGTGGGGG
CCAATATTCAACATTCTTAAAGAAAAGAATTTTCAAACCAGAATTTCATATCCAGCTAAA
CTAAGCTTCATAAGTGAAGGAGAAATAAAATCCTTTACAGACAATCAAATGCTGAGAGAT
TTTGTCACCACCAGG-CTGCCTTACAAGAGCTCCTGAATGAAGCACTTAACATGGGAAGG
AACAACCAGTACCAGCCACTGCAAAAACATGCCAAATTG
>lcl|hg18_L1PA5_chr11_14755798_14761895
CTCCAAGAAATATGGGACTATATGAAAAGACCAAATCTACGTCTGATGGGTGTACCTGAA
AGTGACGGGGAGAATGGAACCAAGTTGGAAAACACTCTTCAGGATATTATCCAGGAGAAC
TTCCCCAACCTAGCAAGGAAGGCCAACATTCAAATTCAGGAAATACAGAGAACACCACAA
AGATACTCCTCGAGAAGAGCAACTCCAAAACACATAATTGTCAGATTCACCAAAGTTGAA
ATAAAGGAAAAAATGTTAAGGGCAGCCAGAGAGAAAGGTCGGGTTACCCACAAAGGGAAG
CCCATCAGACTAACAGCGGATCTCTCGGCAGAAACTCTACAAGCCAGGAGAGAGTGGGGT
CCAATATTCAGTACTCTTCAACAAAAGAATTTTCAACCCAGAATTTCATATCCATCCCAA
CTAAGCTTCATAAGTGAAGGAGAAATAAAATCCTTTACAGACAAGCAAATGCTGAGAGAT
TTTGTCACCACCAGGCCTGCCTTACAAGAGCTCCTGAAGGAAGCACTAAACATGGAAAGG
AACAACTGCTACCAGCCACTGCAAAAACATGCCAAATTG
>lcl|hg18_L1PA5_chr10_67016876_67023005
CTCCAAGAAATATGGGAATATGTGAAAAGACCAAATCTACATCTTATTGGTGTACCTGAA
AGTGACAGGCAGAATGGAACTAAGTTGGAAAACACTCTTCAGGATATTATCCAGGAAAAC
TTCCCCAACCTAGCAAGGCAGAACAACATTCAAATTCAGGAAATACAGAGAACACCACAA
AGATACTCCTCAAAAAGAGCAACTCCAAGACATGTAATTGTCAGATTCACCAAAGTTGAA
ATGAAGGAAAAAATGGTAAGGGCAGCCAGAGAGAAAGGTCAGGTTACCCACATAGGGAAG
CCCATCAGACTAACAGCTGATATCTCAGCAGAAACTCTACAAGCCAGAAGAGAGTGGGGG
CCAATATTCAACATTCTTAAAGAAAAGAATTTTCAATCTGGAATTTCATATCCAGCCAAA
CTAAGCTTCATAAGTGAAGGAGAAATAAAATCTTTTACAAACAAGCAAATGCTGAGAGAT
TTTGTCACCACCAGGCCTGCCTTACAAGAGCTCCTGAAGGAAGCACTAAACATGGAAAAG
AACAACCGGTACCAGCCACTGCAAAAGCATGCCAAATTG
>lcl|hg18_L1PA5_chr1_151646097_151652238
CTCCAAGAAATATGGGACTATGTGAAAAGACCAAATCTAAGTCTGCTTGGTGTACATGAA
AGTGAGGAGGAGAATGGAACCAAGCTGGAAAACAGTCTGCAGGATATTATCCAGGAGAAC
TTCCCCAATCTAGCAAGGCAGGCTAACATTCAAATTCAGGAAATACAGAGAGGGCCACAA
AGATACTCCTCGAAAAGAGCAACTACAAGACACATAATTGTCAGATTCACCAAAGTTGAA
ATGAAGGAAAAAATCTTAAGGGCAGCCAGAGAGAAAGCTCAGGGTACCCACAAAGGGAAG
CCCATCACACTAACAGAGGATCTCTTGGCAGAAACTCTACAAGCCAGAAGAGAGTCGGGG
CCAATATTCAACATTCTTAAAGAAAAGAATTTTCAACCCAGAATTTCATATCCAGCCAAA
TTAAGCTTCATAAGTGGAGGAGAAATAAAATCCTTTACAGACAAGCAAATGCTGAGAGAT
TTTGTCACCACCAGGCCTGCCTTACAAGAGCTCCTGAAGGAAGCACTAAACATGGAAAGG
AACAACCGTTACCAGCCACTACAAAAACATGCCAAACTG
>lcl|hg18_L1PA5_chr1_177919811_177925953
CTCCAAGAAATATGGGACTATGTGAAAAGACCAAATCTACGTCTGATTGGTGTACCTGAA
AGTGATGGGGAGAATGGAACCAAGTTGGAAAACACTCTGCAGGATATTATCCAGGAGAAC
TTCCCCAACCTAGCAAGGCAGGCCAACATTCAAATTCAGGAAACACAGAGAACACCACAA
AGATACTCCTTGAGAAGAGCAACTCCAAGAAACATAATTGTCAGATTCACCAAAGTTGAA
ATTAAGGAAAAAATGTTAAACGCAGCCAGAGAGAAAGGTCAGGTTACCCACAAAGGGAAG
GCCATCAGACTAACAGCGTATCTCTCTGCACAAACTCTACAAACCAGAAGAGAGTGGGGG
ATAATATTCAACATTCTTAAAGAAAAGAATTTTCAACCCAGAATTTCATATCCAGCCAAA
CTAAGCTTCATAAGTGAAGGAGAAATAAAATCCTTTACAGACAAGCAAATGCTGAGAGAT
TTTGTCACCACCAGGCCTGCTTTACAACAGCTCCTGAAGGAAGCACTAAACATGGAAAGG
AACAACTGGTACCAGCCACTGCAAAAACGTGCCAAATTG
>lcl|hg18_L1PA5_chr13_63683196_63689311
CTCCAAGAAATATGGGACTATGTGAAGACAACAAATCTACGTCTGATTGGTGTACCTGAA
AGTGACGGGGAGAATGGAACCAAGTTGGAAAACACTCTTCAGGATATTATCCAGGAGAAC
TTCCCCAACCTAGCAAGGCAGGCCAGCATTCAAATTCAGGAAATACAGAGAACACCACAA
AGATACTCCCTGAGAAGAGCAACTCCAAGACACATAATTGTCAGATTCACCAAAGTTAAA
ATGAAGGAAAAAATGTTAAGGGCAGCCAGAGAGAAAGTTCGGGTTACCCACAAAAGGAAG
CCCATCAGACTAACAGTGGATCTCTCAGCAGAAACTCTACAAGCCAGAAGAGAGTGGGGG
CCAATATTCAACATTCTTAAAGAAGAGTATTTTCACCCCAGAATTTCAAATCCAGCAAAA
CTAAGCTTCATAAGTGAAGGAGAAATAAATTCCTTTACAGACAAGCAAATGCTGGGAGAT
TTTGTCACTACCAGACCTGCCTTACAAGAGCTCCTGAAGGAAGCACTAAACATGGAAAGG
AACAAACAGTACCAGCCACTGCAAAAATATGCCAAATTG
>lcl|hg18_L1PA5_chr12_22444303_22450378
CTCCAAGAAATATGGGACTATGTGAAAAGACCAAATCTACTTCTGATTGGTGCACCTGAA
AGTGACAGGGAGAATAGAACCAAGTTGGAAAACACTCTTCAGGATATTATCCAGGAGAA-
--------CCTAGTAAAGCAGGCCAACATTCAAATTCAGGAAATACAGAGAACACCACAA
AGATACTCCTCGAGAAGAGCAAATCCAAGACACATAATTATCAGATTAACCAAGGTTGAA
ACAAAGGAAAAAATGTTAAAGGCAGCTAGAGAGAAAGGTCGGGTTACCCTCAAAGGGAAG
CCCATCAGACTAACAGCGGATCTCTCAGCAGAAACTCTACAAGCCAGAAGAGAGTGGGGA
CCAATATTCAACATTCTTAAAGAAAAGAATTTTCAACCCAGAATTTCATATCCAGCCCAA
CTAAGCTTCATAAGTGAAGGAGAAATAAAATACTTTACAGACAAGCAAATGCTGAGAGAT
TTTGTCACCATCAGGCCTGCCCTAAAAGAACTCCTGAAGGAAGCACTAAACATGGAAAGG
AACAACTGGTACCAGCCACTGGAAAAACATGCCAAATTG
>lcl|hg18_L1PA5_chr11_39962141_39968319
CTCCAAAAAATATGGGAATATATGAAAAGACCAAATCTACATCTGATTGGTGTACCTGAA
AGTGACGAGGAGAATGAAAGCAAGTTGGAAAACATTCTTCAGTATATTATCTAGGAGAAC
TTCCCCAACCCGGCAAGGCAGGCCAACATTCAAATTCAGGAAATACAGAGAATGCCACAA
AGATACTCCTCGAGAAGAGCAACTCCAAGACACATAATTGTCAGATTCACCAAAGTTGAA
ATGAAGGAAAAAATGTTCAGGGCAACCAGAGAGAAAGGTCGGGTTACCCACAAAGGGAAG
CCCATCAGACTAACAGCTGATCTCTCGGCAGAAACTCTACAAGCCAGAAGAGAGTGGGGG
CCAATATTCAACATTCTTAAAGAAAAGAATTTTCAACCCAGAATTTCATATCCAGCCAAA
CTAATCTTCATAAGTGAAGGAGAAATGAAATCCCTTACAGACAAGCAAATGCTGAGAGAT
TTTGTCACCACCAGGCCTGCCTTACAAGAGCTCCCGAAGGAAGCACTAAACATGGAAAGG
AACAACTGGTACCAGCTACTGCAAAAACATGCCAAATTG
>lcl|hg18_L1PA5_chr14_24030475_24036615
CTCCAAGAAATATGAGACTATGTGACAAGACCAAATCTCCGTCTGACTGGTGTACCTGAA
AGTGACGGGGAGAATGGAACCAAGTTGGAAAACACTCTGCAGGATATTATCCAGGAGAAC
TTCCCCAACCTAGCAAGGCAGGCTAACATTCAAATTCAGGAAATACAGAGAACACAACAA
AGATACTCCTCAAGAAGAGCAACTCCAAGACACATAATTGTCAGATTCACCAAAGTTGAA
ATGAAGGAAAAAATGTGAAGGGCAGCCAGAGAGAAAGGTCGTGTTACCCACAAAGGGAAG
CCCATCATACTAACAGTGGATCTCTCAGCAGAAACTCTACAAGCCAGAAGAGAGTGGGGG
CCAATATTCAACATTCTTAAAGAAAATAATCTTCAATCCAGAATTTCATATCCAGCTAAA
CGAAGCTTCATAAGTGAAGGAGGAATAAAATCCTTTACAGACAAGCAAATGCTGAGAGAT
TTTGTCACCACCAGACCTGCCTTAGAAGAGCTCCTGAAGGAAGCAGTAAACATGGAAAGG
AACAACCGGTATCAGCCACTGCAAAAACATGCCAATTTG
>lcl|hg18_L1PA5_chr11_18636921_18643035
CACCAAGAAATATGGGACTATGTGAAAAGACCAAATCTACATCTGATTGGTGTACCTGAA
AGTGACAGGGAGAATGGAACCAAGTTGGAAAACACTCCTCAGGATATTATCCAGGAGAAC
TTCCCCAACCTAGCAAGGCAGGCCAACATTCAAATTCA-GAAATACAGAGAACGCCACAA
AGACACTCCTTGAGAAGAGCAACTCCAAGACACATAATTGTCAGATTCACCAAAGTTGAA
ATGCAGGAAAAAATGTTAAGGGCAGCCAGAGAGAAAGGTCGGGTTACCCACAAAGGGAAG
CCCATCAGACTAACAGCTGATCTCTCAGCAGAAACTCTACAAGCCAGAAGAGAGTGGGGG
CCACTATTCAACATTCTTAAAGAAAAGAATTTTCAACCCAGAATTTCATACCCAGCCAAA
AGAAGCTTCATAAGTGAAGGAGAGATAAAATCCTTCACAGACAAGCAAATGCTGAGAGAT
TTTGTCATCACCAGGCCTGCCTTACAAGAGCTCCTGAAGGAAGCACTAAACATGGAAAGG
AACAACTGGTACCAGCCACTGCAAAAACATGCCAAATTG
>lcl|hg18_L1PA5_chr14_20398123_20404267
CTCCAAAAAATATGGGACTATGTGAAAAGACCAAATCTACATCTGATTAGTGTACCTGAA
AGTGACGGGGAGAATGCAACCAAGTTGGAAAACACTCTGCAGGATATTATCCAGGAGAAC
TTCCCCAACCTAGCAAGGCAGGCCAAGATTCAAATTCAGGAAATACAGAGAACGCCACAA
AGATACTCCTTGAGAAGAGCAACTCTAAGACACACAATTGTCGGATTCACCAAAGTTGAA
ATGAAGGAAAAAATGTTAAGGGCAGCCAGAGAGAAAGGTCGGGTTACCCACAAAGGGAAG
CCCATCAGACTAACAGCTGATCTCTCGGCAGAAACTCTACAAGCCA-AAGAGAGTGGGGG
CCAATATTCAACATTCTTAAAG-----AATTTTCAACCCAGAATTTCATACCCAGCCAAA
CCAAGCTTCATAAGTGAAGGAGAAAAAAAATCCTTTACAGACAAGCAAATGCTGAGAGAT
TTTGTCACCACCAGGCCTGCTTTACAAGAGCTCCTGAAGGAAGCACTAAACATGGAAAGG
AACAACCGGTACCAGCCACTGCAAAAACATGCCAAATTG
>lcl|hg18_L1PA5_chr18_60242493_60248619
CTTCAAGAAATATGGGACTATGTGAAAAGACCAAATCTACGTCTGACTGGTGTACCTGAA
AGTGATGGGGAGAATGGAATCAAGTTGGAAAACACTCTGCAGGGTATTATCCAGGAGAAC
TTCCCCAACCTAGCAAGGCAGGCCAACATTCAAATTTAGGAAATACAGAGAACACCACAA
AGATACTCCTCGAGAAGAGCAACTCCAAGACACATAATTGTCAGATTCACCAAAGTTGAA
ATGAAGGAAAAAATGTTAAGGGTCGCCAGAGAGAAAGGTTGGGTTACCCACAAAGGGAAG
CCCATCAGACTAACAGCAGATCTCTTGGCAGAAACTCTACAAGTCAGAAGAGAGTGGGGG
CCAATATTCAACATTCTTAAAGAAAAGAATTTTCAACCCAGAATTTCATATCAAGCCAAA
CTAAGCTTCATAAGTGAAGGAGACATAAAATCCTTTACAGACAAGCAAATGCTGAGAGGT
TGTGTCACCACCAGGCCTGTCTCAAAAGAGCTCCTGAAGGAAGCACTAAACATGGAAAGG
AATGACTGATACCAGCCACTGCAAAAACATGCCAAATTG
>lcl|hg18_L1PA5_chr15_44504420_44510550
CTCCAAGAAATATGGGACTATGTGAAACGACCAAATCTACGTCTGATTGGTGTACCTGAA
AGTGATGGGGAGAATGGAACCAAGTTGGAAAACACTCTGCAGGATATTATCCAGGAGAAC
TTCCCCAACCTAGCAAGGCAGGCCAACACTGAAATTCAGGAAATACAGAGAACACCACAA
AGATACACCTCAAGAAGAGCAACTCCAAGACACATAATTGTCAGATTCACCAAAGTTGAA
ATAAAGGAAAAAATGTTAAGGGCAGCCACAGAGAAAGGTCAGCTTACCCACAAAGGGAAG
CCCATCAGAGTAATAGCAGATCTCACGGCAGAAACGCTACAAGCCAGAAGAGAGTGGGGG
CCGATAAGCAACATTCTTAAAGAAAAGAATTTTCAACCCAGAATTTCATATCCAGCCAAA
CTAAGCTTCATAAGTGAAGGAGAAATAAAATCCTTTACAGACAAGCAAATGCTGAGAGAT
TTTGTCACCACCAGGCCTGCCTTACAAGAGCTCCTGAAGCAAGCACTAAACATGGAAAGG
AACAACTGGTACCAGCCACTGCAAAAACATGCCGACTTG
>lcl|hg18_L1PA5_chr16_57464548_57470671
CTCCAAGACATGTGGGACTATGTGAAAAGACCAAATCTACGTCTGATTGGTGTACCTGAA
AGTGATGGGGAGAATGGAACCAAGTTGGAAAACACTCTTCAGGATATTATCCAGGAGAAC
GTCCCCAACCTAGCAAGGCAGGCCAACATTCAACTTCAGGAAATACAGAGAACACCACAA
AGATATTCCTCGAGAAGATCAACTTCAAGACACATAATTGTCAGATTCACCAAAGTTGAA
ATGAAGGAAAAAATGTTAAGGGCAGCCAGAGAGAAACATCAGGTTACCCACAAAGGGAAG
CCCATCAGACTAACAGCGGATCTCTCGGCAGAAACTCTACAAGCCAGAAGAGAGTGGGGC
CCAATATTCAAGATTCTTAAAGAAAAGAATTTTCAACCCAGAATTTCATATCCAGCCAAA
CTAAGCTGCATAAGTGAAGGTGAAATAAAATCCTTTACAGACAAGCAAATGCTGAGAGAT
TTTATCACCACCAGGCCTGCCTTACAAGAGCTCCTGAAGGAAGCACTAAACATGGAAAGG
AACAACCGGTACCAGCCACTGCAAAAACATGCCAAAATG
>lcl|hg18_L1PA5_chr15_56272860_56279041
TTCCAAGAAATATGGGACTACGTGAAAAGACCAAATCTACGTCTGATTGGTGTACCTCGA
AGTGACGGGGAGAACGGAATCAAGTTGGAAAACACTCTTCAGGATATTATCCAGGAGAAC
TTCCCCAACCTAGAAAGGCAAGCTAACATTCAAATTCAGGAAATACAGAGAATGCCACAA
AGATACTCCTCGAGAAGAGCAACCCCAAGACACATAATTGTCAGATTCACCAAGGTTGAA
ATGAAGGAAAAAATGTTAAGGGCAGCCAGAGAGAAAGGTCATGTTACCCACAAAGGGAAG
CCCATCAAACTAACAGCTGATCTCTCGGCAGAAACTCTACAAGCCAAAAGAGAGTGGGGG
CCAAAATTCAACATTCTTAAAGAAAAGAATTTTCAACCCAGAATTTCATATCCAGCCAAA
CTAAGCTTCATAAGTGAAGGAGAAATAAAATCCTTTACAGACAAGCAAATGCTGAGACAT
TTTGTCACCACCAGGCCTGCCCTACAAGAGCTCCTGAAGGAAGCTCTAAACATGGAAAGG
AACAACCAGTACCTG-CACTGCAAAAACATACCAAATTG
>lcl|hg18_L1PA5_chr3_110739744_110745863
CTCCAAGAAATACGGGACTATGTGAAAAGACCAAATCTACGTCTGATTGGTGTACGTGAA
AGTGATGGGGAGAATGGAACCAAGTTGGAAAACACTCCGTAGGATATTATCCAGGAGAAC
TTCCCCAATCTAGCAAGGCAGGCCAACATTCAAATTCAGGAAATACAGAGAACACCACAA
AGATACGCCTCGAGAAGAGCAACTCCAAGACACATAATTGTCAGATTCACCAAAGTTGAA
ATGAAGGAAAAAATGTTAAGGGCAGCCAGAGAGAAAGTTCAGGTTACCCATAAAGGGAAG
CCCATCAGACTAACAGCAGATCTCTTGGCAGAAACTCTACAAGCCAGAAGAGAGTGGGGG
CTAATATTCAACATTCTTAGAGAAAAGAATTTTCAACCCAGAATTTCATATGCAGCCAAA
CTAAGCTTCATAAGTGAAGGAGAAATAAAATCCTTTATAGACAAGCAAATGCTGAGAGAT
TTTCTCACCACCAGGCTTGCCTTACAAGAACTCCTGAAGGAAGCACTAAACATGGAAAGG
AACAACTGGTACCAGCCACTGCAAAAACATGCCAAATTG
>lcl|hg18_L1PA5_chr2_194403838_194409973
CTCCAAGAAATACGGGACTATGTGAAAAGACCAAATTTACGTCTCATTGGTATACCTGAA
AGTGACGGGGAGAATGGAACCAAGATGGAAAACACTCTGAAGGATATTATCCAGGAGAAC
TTCCCCAACTTAG----GCAGGCCAACATTCAAATTCAGGAAATACAGAGAATGCCACAA
AGATACTTCTCGAGAAGAGCAACTCCAAGACACATAATTGTCAGATTCACCAAAGTTGAA
ATGAAGGAAAAAATGTTAAGGGCAGACAGAGAGAAAAGTAGGGTTACCCACAAAGGGAAG
CCCATCAGACTAACAGCTGATCTCTCGGCAGAAACTCTACAAGCCAGAAAAGAGTGGGGG
CCAATGTTCAACATTCTTAAAGAAAAGAATTTTCAACCCAGAATTTCATACCCAGCCAAA
CTAAACTTCATAAGTGAAGGAGAAATAAAATCCTTTACAGACAAGCAAATGCTGAGAGAT
TTTGTCACCACCAGGCCTGCCCTAAAAGAGCTCCTGAAGGAAACACTAAACATGGAAAGG
AACAGCTGGTATCAGCCACTGCAAAAACAGGCCAAATTG
>lcl|hg18_L1PA5_chr2_178622345_178628483
CTCCAAGAAATATGGGACTATGTGAAAAGACCAAATCTACGTCTGATTGGTATACCTGAA
AGTGACGGGGAGAATGGAACCAAGTTGGAAAACAATCTTTAGGATATTATGCAGGAGAAC
TTCCCCAACCTAGCAAGGCAGACCAACATTCAAATTCAGGAAACAGAGAGAACGCCACAA
AGATACTCCTTGAGAAGAGCAACTCCAAGACACATAATTAACAGATTCACCAAAGTTGAA
ATGAAG-AAAAAATGCTAAGGGCAGCCAGAGAGAAAGGTCATGTTACCCACAAAGGGAAG
CCCATCAGACTAACAGTGGATCTCTCAGCAGAAACTCTGCAAGCCAGAAGAGAGTGGGGG
CCAATATTCAACATTCTTAAAGAAAAGAATTTTCAACCCAGAATTTCATATCCAGCCAAA
CTAAGCTTCATAAGTGAAGGAGAAATAAAATCCTTTACAGACAAGCAAATGCTGAGAGAT
TTTGTCAACACCAGGCCTGCCTTACAAGAGCTCCTGAAGGAAGCACTAAATATGGAAAGG
AACAACTGGTACCAGCCACTGCAAAAATATGCCAAATTA
>lcl|hg18_L1PA5_chr3_134882756_134888890
CTCCAAGAAATATGGGACTATGTGAAAAGACAAAATCTACGTCTGATTGGTGTACCTGAA
AGTGACGGGGAG--TGGAACCAAGTTGGAAAACACTCTTCAGGATATTATTCAGGAGAAC
TTCCCCAACCTAGCAAGGCAGGCCAACATTCAAATTCAGGAAATACAGAGAATGCCACAA
AGATACTCCTCAAGAAAAGCATCTCCAAGACACATAATTGTCAGATTC----AAGTTGAA
ATGAGGGAAAAAATGTTGAGGGCAGCCAGAGAGAAAGGTTGGGTTACCCACAAAGGGAAG
CTCATCAGGCTAACAGCTGATCTCGCGGCAGAAACTCTACAAGCCAAAAGAGAGTGGGGG
CCAATATTCAACATTTTTAAAGAAAAGAATTTTCAACCCAGAATTTCATATCCAGCCAAA
CTAAGGTTCCTAAGTGAAGGAGAAATAAAATCCTTTACAGACAAGCAAATGCTGAGAGCT
TTTGTCAACATCAGGCCTGCCTTACAAGAGCTCCTGAAGGAAGCACTAAACATGGAAAGG
AAAAACCGGTACCAGCCACTGCAAAAACATGCCAAATTG
>lcl|hg18_L1PA5_chr2_64971665_64977713
CTCCAAGAAATATGGGACTATGTGAAAAGACCAAATCAACGTCTGATTGGTGTACCTGAA
AGTGACGGGGAGAATGGAACCAAGTTGGAAAACACTCTGCAGGATATTATCCAGGAGAAC
TTCCCCAACCTAGCAAGGCATGCCAACATTCAAATTCAGGAAATACAGAGAATGCCATAA
AGATACTCCTCAAGAAGAGCAACTCCAAGACACATAATTATCAGATTCACCAAAGTTGAA
ATGAAGGAAAAAATGTT-AGGGCAGCCAGAGTGAAAGGTTGGGTTACCCCCAAAGGGAAG
CCCATTGGACTAACAGCGGATCTCTCAGCAGAAACTCTACAAGCCAGAAGAGAGTGGGGG
CCAATATTCAACATTCTTAGAGAAAAGAAGGTTCAACCCAGAATTTCATATCCAGCCAAA
CTAAGCTTCATAAGTGAAGGAAAAATAAAAT-CTTTACAGACAAACAAATGCTGAGAGAT
TTTGTCACCATCAGGCCTGCCTTACAAGAGCTCCTGAAGGAAGCACTAAATATGGAAAGG
AACAACCGGTGCCAGCCACTGCAAAAACATGCCAAATTG
>lcl|hg18_L1PA5_chr2_201134015_201140179
CTCCAAGAAATATGGGACTATGTGAAAAGACCAAATCTACGTCTGACTGGTGTACCTGAA
AGTGACGGGGAGAATGGAACCAAGTTGGAAAACACTCTTCCGGATATTATCCAGGAAAAC
TTCCCCAGCCTAGCAAGGCAGGCCAACATTCAAATTTAGGAAATACAGAGAATGCCACAA
AGATACTCCTTGAGAAGAGCAACTCCAAGACACATAATTGTCAGATTCACCAAAGTTGAA
ATGAAGGAAAAAATGTTAAGGGCAGCCAGAGAGAAAGGTTGGGTTACTCACAAAGGGAAG
CCCATTAGACTAACAGCAGAACTCTCAGCAGAAACTCTACAAGCCAGAAGAGAGTGGGGG
CCAATATTCAACATTCTTAAAGAAAAGAATTTTCAACCCAGAATTTCATATCCAGCCAAA
CTAAGCTTCATAAGTGAAGGAGAAATAAAATCCTTTACAGACAAGCAAATACTGAGCGAT
TTTGTCACCACCAGGACTGCCCTAAAAGAGATCCTGAAGGAAGCGCTAAACATTGAAAGG
AACAACTGGTACCAGCCACTGCAAAAACATGCCAAATTG
>lcl|hg18_L1PA5_chr2_235348870_235355026
CTTCAAGAAATATGGGACTATGTGAAAAGACCAAATCTATGTCTGATTGGTGTACCTGAA
AGTGACGGGGAGAATGGAACCAAATTGGAAAACACTCTTCAGGATATTATCCAGGAGAAC
TTCCCCAACCTAGCCAGGCAGGCCAACATTCAAATCCAAGAAATACAGAGAATGCCACAA
AGATACTCCTCAAGAAGAGCAACTCCAAAACACATAATTGTCAGATTCACCAAAGTTGAA
ATGAAGGAAAAAATGTTAAGGGCAGCCAGAGAGAAAGGTCGGGTTACCCACAAAAGGAAG
CCCATCAGACTAACAGCGGATCTCTCAGCAGAAACTCTACAAGCCAGAAGAGAGTGGGGG
CCAATATTCAACATTCTTAAAGAAAAGAATTTTCAACCCAGAATTTCATATCCAGACAAA
CTAAGCTTCATATGTGAAGGAGAAATAAAATCCTTTACAGACAAATAAATGCTGAGAGAT
TTTGTCACCAGTAGGCCTGCCTTACAAGAGCTCCTGAAGGAAGCACTAAATATGGAAAGG
AACAACCGGTACCAGCCACTGCAAAAACATGCCAAATTG
>lcl|hg18_L1PA5_chr3_172133401_172139555
CCCCAAGAAATATGGAACTATGTGAAAAGACCAAATCTACATCTGATTGGTGTACCTGAA
AGTGACAGGGAGAATGGAACCAAGTTGAAAAACACTCTGCAGGATGTTATCCAGGAGAAC
TTCCCCAACCTAGCAAGGCAGGCCAACATTCAGATTCAGGAAATACAGAGAACGCCACAA
AGATACTCCTTGAGAACAGCAACTCCAAGACACATAATTGTCAGATTCACCAAAGTTGAA
ATGAAGGAACAAATGTTAAGGGCAGCCAGAGAGAAAGGTCGGGTTACCCACAAAGGGAAG
CCCATCAGACAAAGAGTGGATCTCTCGGCAGAAACTCTACAAGCCAGAAGAGAGTGGGGG
CCAATATTCAACATTCTTAAAGAAAAGAATTTTCAACCCAGAATTTCATATCCAGCCAAA
CTAAGCTTCATAAGTGAAGGAGAAATAAAATACTTTACAGACAAGCAAATGCTGAGAGAT
TTTGTCACCACCAGGCCTGCCCTAAAAGAGCTCCTGAAGGAAGCACTAAATTTGGAAAAG
AACAACCGGTATCAGCCACTGCAAAATCATGCCAAATTG
>lcl|hg18_L1PA5_chr3_2440749_2446825
CTCCAAGGAATATGGGACTATGTGAAAAGACCAAATCCACGTCTGATTGGTGTACCTGAA
AGTGACGGGGAGAATGGAACCAAGTTGGAAAACACTCTGCAGGATATTATCTGGGAGAAC
TTCCCCAA-CTAGCAAGGCAAGCCAACATTCAAATTCAGGAAATACAGAGAATGCAACAA
AGATACTCCTCGAGAAGAGCAACTCCAAGACTCATAATTGTCAGATTCACCAAAGTTGAA
ATGAAGGAAAAAATGTTAAGGGCAGCCAGAGAGAAAGGTTGGGTTACCCGCTAAGAGAAG
CCCATCAGACTAACAGCTGATCTCTCGGCAGAAACTCTACAAGCCAGAAGAGAGTGGGGG
CCAATATTCAACATTCTTAAAGCAAAGAATTTTCAATCCAGAATTTCATATCCAGCCAAA
CTAAGCTTCATAAGTGAAGGAGAAATAAAATCCTTTACAGACAAGCAAATGCTGAGAGAT
TTTCTCACCACCAGGCCTGCCTTACAAGAGCTCCTGAAGAAAGCACTAAACATGGAAAGC
AACAACCGGTACCAGCCACTGCAAAAACATGCCAAATTG
>lcl|hg18_L1PA5_chr4_44440764_44446906
CTCCAAGAAATATGGGACTATGTGAAAACACCAAATCTATGTCTGATTGGTGTACCTGAA
AGTGATGGGGAAAATGGAATCAAGTTGGAAAACACTCTTCAGGATATTATCCAGGAGAAT
TTCCCCAACCTAGCAAGGCAGGCCAACATTCAAATTCAGGAAATACAGAGAATGCCACAA
AGATACTCCTCAAGAAGAGCAACTCCAATACACATAATTGTCAGATTCACCAAAGTTGAA
ATGAAGG-AAAAATGTTAAGGGCAGACAGAGAGAAAGGTCAAGTTACCCACAAAGGGAAG
CCCATCAGACTAACAATGTATCTCTCGGCAGAAACTCTACAAGCCAGAAGAGAGTGGGGG
CCAATATTCAACATTCTTAAAGAAAAGAATTTTCAACCCAGAATTTCATATCCAGCCAAA
CTAAGCTTCATAAGTGAAGCAGAAATAAAATCCTTTACAGACAAGCAAATGCCGAGAGAT
TTTGTCACCACCAGGCCTGCCTTACAAGAGCTCCTGAAGGAAGCACTAAACATGGAAAGG
AACAACCAGTAACAGCCACTGCAAAAACATGCCAAATTG
>lcl|hg18_L1PA5_chr4_43588316_43594414
CTCCAAGAAATATGGGAATATGTGAAAAAACCAAATCTACGTCTGATTGGTGTACCTGAA
AGTGACGGGGAGAATGGAACCAAGTTGGAAAACACTCTGCAGGATATTATCCAGGAGAAC
TTCCCCA-CCTAGCAAGGGAGGCCAACATTCAAATTCAGGAAGTGCAGAGAACGCCACAA
AGATACTCCTCGAGAAGAGCAACTCCAAGACAAATAATTGTCAGATTCACCAAAGTTGAA
ATGAAGGAAAAAATGTTAAGGGCAGTCAGAGAGAAAGGTCGGGTTACCCACAAAGGGAAG
CCCATCACACTAACAGCGGATGTCTCAGCAGAAACTCTACAAGCCAGAAGACAGTGGGGG
CCAATACTCAACATTCTTAAAGAAAAGAATTTTCAACCCAGAATTTCATATCCAGCCAAA
CTAAGCTTCATAACTGAAGGAGAAATAAAATACTTTACAGACAAGCAAATGCTGAGAGAT
TTTGTCACCACCAGGCCTGCCTTACAAGAGCTCCTGAAGGAAGCAGTAAACATGGAAAGG
AACAACTGGTACCAGCCACTGCAAAAACATGCCAAATTG
>lcl|hg18_L1PA5_chr4_28462248_28468388
CTCCAAGAAATATGGGACTATGTGAAAAGACCAAATGTACGTCTGATTGGTGTACCCAAA
AGTGATGGGGAGAATGGAACCAAGTTGGAAAACACTCTGAAGGATATTATCCAGGAGAAC
GTCCCCAATCTAGCAAGGCAGGCCAACATTCAAATTCAGGAAATACAGAGAACACCACAA
ATATACTCCTCGAGAAGAGCAACTCCAAGACACATAATTGTCAGATTCATCAAAGTTGAA
ATGAAGGGAAAAATATTAAGGGCAGCCAGAGAGAAAGGTCAGGATACCCACAAAGGGAAG
CCCATCAGACTAACAGCAGATCTCTTGGCAGAAAGTCTACAAGCCAGAAGAGAGTGGGGG
CCAATATTCAACATTCTTAAAGAAAAGAATTTTCAACCCAGAATTTCCTATCCAGCCAAA
CTAAGCTTCATAAGTGAAGGAGAAATAAAATCCTTCACAGACAAGCAAATGCTGAGAGAT
TTTGTCACCACCAGGCCTGCCCTACAAGAGCTCCTGAAGGAAGCACTAAACATGGAAAGG
AACAACCGGTACCAGCCACTACAAAAACGTGACAAATTG
>lcl|hg18_L1PA5_chr3_160914749_160920880
CTCCAAGAAATATGGGACTATGTGAAAAGACCAAATCTACATCTGATTGGTATACCTGAA
AGTGATGGGGAGAATGGAACCAAGTTGGAAAACACTCTGCAGGATATTATCCAGGAGAAC
TTCCTCA-CCTAGCAAGGCAGGCCAACATTCAAATTCAGGAAATAGAGAGAATGCCACAA
AGATACTCCTCAAGAAGAACAACTCCAAGACACATAATTGTCAGATTCACCAAAGTTGAA
ATGAAGGAAAAAATGTTAAGGGCAGCCAGAGAGAAAGGTCAGGTTACCCACAAAGGGAAG
CCCATCAGACTAACAGAGGATCTCTCAGCAGAAACTCTACAAGCCAGAAGAGAGTGAGGG
CCAATATTCAACATTCTTAAAGAAAAGAATTTTCAACCCAGAATTTCATATCCAGCCAAA
CTAAGCTTCATACGTGAAGGAGAAATAAAATCCTTTACAGACAAGCAAATGCTGACAGAT
TTTGACACCATCAGGTCTGCCTTACAAGAGCTCCTGAAGGAAGCACTAAACATGGAAAGG
AACAACTGGTATCAGCCACTGCAAAAATATGCCAAATTG
>lcl|hg18_L1PA5_chr4_141648805_141654870
CTCCAAGAAATACGGGACTATGTGAAAAGACCAAATCTATGTCTGATTGGTGTACCTGAA
AGTGACAGGGAGAATGGAACCAAGTTGGAAAATACTCTTCAGGATATTATCCAGGAGAAT
TTCCCCAATCTAGCAAGGCAGGCCAACATTCAAATTCAGGAAATAGAGAGAATGCCACAA
AGATACTCCGTGAGAAGAGCAACTCCAAGACACATAATTGTCAGATTCACCAAAGTGGAA
ATGAAGGAAAAAATGTTAAGGGAAGCCAGAGAGAAAGGTCGGGTTGCCCACAAAGGGAAG
CCCATCAGACTAACAGTGGATCTCTCCGCAGAAACTCTACAAGCCAGAAGAGAGTGGGGG
CCAATACTCAACATTCGTAAAGAAAAGAATTTTCAACCCAGAATTTCACACCCGACCAAA
CTAAGCTTCATAAGTGAAGGAGAAATAAAATCCTTTACAGACATGCAAATGCTGAGAGAT
TTTGTCACCACCAGGCCAGCCTTACATG-GCTCCTGAAGGGAGCACTAAACGTGGAAAGG
AATAACCAGTACCAGCCACTGCAAAAACATGCCAAATTG
>lcl|hg18_L1PA5_chr4_92288645_92294838
CTCTAAGAAATATGGGACTATGTGAAAAGACTAAATCTACATCTGATTGGTATATCTGAA
AGTGATGGGGAGAATGGAACCAAGTTGGAAAACACTCTGCGGGATATTATCCAGGAGAAC
TTCCCCAAATTAGCAA-GCAGGCCAACATTCAAATTCAGGAAATACAGAGAACGCCACAA
AGATACTCCTTGAGAAGAGCAACTCCAAGACACATAATTGTTAGATTCACCAAAGTAGAA
ATGAAGGAAAAAATGTTGAGGGCAATGAGAGAGAAAGGATGGGTTACCCAAATAGGGAAG
CC--------TAACAGCGGATCCCTCGGCAGAAACTCTACAAGCCAGAAGAGAGTGGGGG
CTAATATTCAACATTCTTAAAGAAAAGAATCTTCAACTCAGAATTTCATAACCAGCCAAA
CTAAGCTTCATAAGGGAAGGAGAAACAAAATCCTTTACAGACAAGCAAATGCTGAGAGAT
TTTGTCACTACAAGGCCTGCCTTACAGGAGCTCCTGAAGGAAGCACTAAACATGGAAAGG
AACAACTGGTACCAGCCACTGCAAAAACATGCCAAATTG
>lcl|hg18_L1PA5_chr5_100293692_100299831
CTCCAAGAAATATGAGACTATGTGAAAAGACCAAATTTACGTCTGATTGGTGTACCTGAA
AGTTACGGGGAGAATGTAACCAAGTTGGAAAACACTCTTCAGGATATTATCCAGGAGAAC
TTCCCCAATCTAGCAAGGCAGACCAACATTCAAATTCAGGAAATACAGAGAACGCCACAA
AGATACTCCTCGAGAAGAGCAACTCTAAGACACATAATTGTCAGATTCACCGAAGTTGAA
ATGAAGGAAAAAATGTTAAGGGCAGCCAGAGATAAAGGTCAGGTT-ACCACAAAGGGAAA
TCCATCAGACTAACAGCTGATCTCTCAGCAGATACTCTACAAACCAGAAGAGAGTGGGGG
CCAATATTCAACATTCTTAAAGAAAATAATTTTCAACCTAGAATTTCATATCCAGCCAAA
CTAAGCTTCATAAGTGAAGGAGAAATAAAATCCTTTACAGACAAGCACATGCTGAGAGAT
TTTGTCACCATCAGGCCTGCCTCAGTAGAGCTCCTGAAGGAAGCACTAAACATGGAAAGG
AACAACCAGTACCAGCCACTGCAAAAACATGCCAAATTG
>lcl|hg18_L1PA5_chr6_104356411_104362567
CTCCAAGAAATATGGGACTATGGGAAAAGACCAAATCTACGTCTCATTGGTATACCTGAA
AGTGACGGTGAGAATGGAACCAAGTTGGAAAACACTCTTCAGGATATTATCCAGGAGAAC
TTCCCCAACCTAGAAAGGCAGGCCAATATTCAAATTCAGGAAATACAGAGAACTCCACAA
AGATACTCCTCAAGAAGAGC-ACCCCAAGACACATAATTGTCAGATTCACCAAGGTTGAA
ATGAAGGAAAAAATATTAAGGGCAGCCAGAGAGAAAGGTCGGGTTACCCACAAAGGGAAG
CCCATCAGACTAACAGCGGATCTCTCAGTAGAAACTCTACAAGCCAGAAGAGAGTGGGGG
CCAATATTCAACATTCTTAAAGAAAACAATTTTCAACCCAGAATTTCATATCCAGCCAAA
CTAAGCTTCATAAGTGAAGGAGAAATAAAATCATTTACAGACAAGCAGATTCTGAGAGAT
TTTGTCACCACCAGGCCTACCTTACAAGAGCTCCTGAAGGAAGCACTAAACATGGAAAGG
AACAACCACTACCAACTACTGCAAAAGCATTCCAAATTG
>lcl|hg18_L1PA5_chr6_131449170_131455294
CTCCAAGAAATATGGGACTATGTGAAAAGACCAAATCTACATTTGATTGGTGTACCTGAA
AGTGATGAGGAGAATGGAACCAAGTTGGAAAACTCTCTTCAGGATATTATCCAGGAGAAC
TTCCCCAA-CTAGCAAGGCAGGCCAACATTCAAATTCAGGAAATACAGAGAATGCCACAA
AGATACTCCTTGAGAAGAGTAACTCCAAGACACATAATTGTCAGATTCACCAAAGTTGAA
ATGAAGGAAAAAATGTTAAGGGCAGCCAGAGAGAAAGGTTGGGTTACCCACAAAGGGAAG
CCCATCAGACTAACAGCGGATCTCTTGGCAGAGACTCTACAAGCCAGAAGAGAGTCAAGG
CCAATATTCAACATTCTTCAAGAAAAGAATTTTCAACCCAGAATTTCATATCCAGCCAAA
CTAAGCTTCATAAGTGAAAGAGAAATAAAATCCTTTACAGATAAGCAAATGCTGAGAGA-
TTTGTCACCACCAGGCCTGCCTTACAAGAGCTCCTGAAGGAAGTACTAAACATGGAAAGG
AACAACAGGTACCAGCCACTGCAAAAGCATGCCAAATTG
>lcl|hg18_L1PA5_chr5_123721845_123727993
CTCCAAGAAATATGGGAATATGAGAAAAGACCAAATCTATGTCTGATTGGTGTACCTGAA
AGTGAAGGGGAGAATGGAACCAAGTTGG-AAACACTCTTCAGGATATTATCCAGGAGAAC
TTCCCCAACCTAGCAAGGCAGGCCAACATTCAAATTCAGGAAATACAGAGAATGCCACAA
AGATACTCCTTGAGAAGAGCAACTCCAAGACACATAATTGTCAGATTCACCAAAGTTGAA
ATGAAGGAAAAAATGTTAAGGGTGGCCAGACAGAAAGGTCAGGTTACCCACAAAGGGAAG
CCCATCACACTAACAGCGGATGTCTTGGCAGAAACTCTACAAGCCAAAAGTGAGTGGGGG
CCAGTATTCAACATTCTTAAAGAAAAGAATTTTAAACCCAGAATTTCATATCCAGCCAAA
CTAAGCTTCATAAGTGAAGGAGACATAAAATCCTTTACAGACAAGCAAATGCTGAGAGAT
TTTGTCACCACCAGGCCTGCCTTACAAGAGCTCCTGAAGGAAGCACTAAACATGGAAAGG
AAAAACTGGTACCAGCCACTGAAAAAACATGCCAAATTG
>lcl|hg18_L1PA5_chr4_84304240_84310385
CTCCAAGAAATATGGGACTATGTGAAAAGACCAAATCTACATCTGATTGGTGTACTTGAA
AGTGACAGGGAGAATGGGACCAAGTTGGAAAACACTCTTCAGGATATTATCCAGGAGAAC
TTCCCCAACCTAGCAAGGCAGGCCAACATTCAAATTCAGGAAATACAGAGAATGCCACAA
AGATACTCCTCGAGAAGAGCAACTCCAAGACACATAATTGTCAGCTTCACTGAAGTTGAA
ATGAAGGAAAAAATGTTAAGGGCAGCCAGAGAGAAAGGTTGGGTTACCCACAAAGGGAAA
CCCATCAGACTAACAGTGGATCTCTTGGCAAAAACTCTACAAGCCAGAAGACAGTGGAGG
CCAATATTCAACATTCTTAAAGAAAAGAATTATCAACCCAGAATTTCATATCCAGCCAAA
CTAGGCTTCGTAAGTGAAGGAGAAATAAAATCCTTTACAGAAAAGCAAACGCTGAGAGAT
TTTGTCACCACCAGGCCTGCCTTACAAGAGCTCCTGAAGGAAGCACTAAACATGGAAAGG
AACAACCGGTACTAGCCATTGCAAAAACACGCCAAATTG
>lcl|hg18_L1PA5_chr5_88961627_88967652
CTCCAAGAAATATGGGGCTATGTGAAAAGACCAAATCTACGTCTGATTGGTGTACCTGAA
AGTGACAGGGAGAATGGAACCAAGCTGGAAAACACTCTTCAGGATATTATCCAGGAGAAC
TTCCTCAACCTAGCAAGGCAGGCCAACATTCAGATTCAGGAAATACAGAGAATGCCACAA
AGATACTCCTCCAGAAGAGCAGCTCCAAGACGCATAGTTGTCAGATTCACTAAAGTTGAA
ATAAAGGAAAAAATGTTAAGGGCAGCCAGAAAGAAAGGTTGGTTTACCCACAAAGGGAAG
CCCATCAGACTAACAGTGAATCTCTTGGCAGAAACTCTACAAGCCAGAAGAGAGTGGGGG
CGAATATTCAACATTCTTAAAGAAAAGAATTTTCAACCCAGAATTTCACATCCAGCCAAA
CCAAGCTTCATCAGTGAAGGAGAAAAAAAATACTTTACAGACAAGCAAATGCTGAGAGAT
TTTGTCACCACCAGGCCTGCCTTATAAGAGCTCCTGAAGGAAGTACTAAACATGGAAAGG
AACAACTGGTACCACCCACTGCAAAAACATGCCAAATTG
>lcl|hg18_L1PA5_chr5_55552951_55559084
CTCCAAGAAATATGGGACTATGTGAAAAGACCAAATCTACGTCTGATTGGTGTACCTGAA
AGTGACGGGGAGAATGGAACCAAGTTGGAAAACACTCTTCAGGATATTATCCAGGAGAAC
GTCCCCAACCTAGGAAGGCAGGCCAACATTCAAATTCAGGAAATACAGAGAATGCCACAA
AGATACTCCTCAAGAAGACCAACTCCAAGACACATAATTGTCAGATTCACCAAAGTTGAA
ATGAAGGAAAAAATGTTAAGGGCAGCCAGAGAGAAAGGTCGGGTTACCCACAAAGGGAAG
CCCATCAAACCAATAGATGATCTCTTGGCAGAAACTCTACAAGCCAGAAGAGAGTGAGGG
CCAATATTCAACATTCTTAAAGAAAAGAATTTTCAACCCAGAATTTCATATCCAGCCAAA
CTAAGCTTCATAAGTGAAGGAGAAATAAAATCCTTTGCAGACAAGCAAATGCTGAGAGAT
TTTGTCACCACCAGGCCTGCCCTAAAAGAGCTCCTGAAGGAAGCACTAAACATGGAAAGG
AACAACTGGTATCAGCCACTGCAAAAACATGACAAATTG
>lcl|hg18_L1PA5_chr8_67067641_67073710
CTCCAAGAAATATGGGACTATGTGAAAAGACCAAATCTACGTCTGATTGGTATACCTGAA
AGTGACGGGGAGAATGGAACCAAGTTGGAAAACACTCTGCAGGATATTATCCAGGAGAAC
TTCCCCAACCTAGAAAGGCAGGCCAACATTCAAATTCAGGAAATACAGAGAATGCCAGTA
AGATACTCCTCGAGAAGAGCAACTCCAAGACACATAATTGTCAGATTTACCAAAGTTGAA
ATGAAGGAAAAAATGTTAAGCGCAGCCAGAGAGAAATGTCAAGTTACCCACAAGGGGAAG
CCCATCAGACTAACAGTGGATCTCTCAGCAGAAACTCTAGAAGCCAGAAGAGAGTGGGGG
CCAATATTCAACATTCTTAAAGGAAAGAATTTTCAACCCAGAATTTCATATCCAGCCAAA
CTAAGCTTCATAAGTGAAGGAGAAATAAAATCCTTTACAGACAAGTAAATGCTGAGAGAT
TTTGTCATCACCAGGCCTGCCCTAAAAGAGCTCCCGAAGGAAGCACTAAACATGGAAAGG
AACAACTGGTACCAGCCACTGCAAAAACATGCCAAATTG
>lcl|hg18_L1PA5_chr8_84972562_84978714
CTCCAAGAAATATGGGAATATGTGAAAAGACCAAATCTACATCTGATTGCTGTACCTGAA
AGTCATGGGGAGAATGGAACCAAGTTGGAAAATGCTCTTCAGGATGTTATCCAGGAGAAC
TTCCCCAACCTAGTAAGGCAGGCCAACATTCAAATTCAGGAAATACAGAGAATGCCACAA
AGATACTCCTCGAGAAGAGCAACTCCAAGACACATAATTGTCAGATTCACCAAAGTAGAA
ATGAAGGAAAAAATGTTAAGGGTAGCCAAAGAAAAAGGTCGGGTTACCCACAAGGGGAAG
CCCATCAGACTAACAGCGGATCTCTCAGCAGAAACTCTACAAGCCAGAAGAGAGTGAGGG
CCAATATTCAACATTCTTAAAGAAAAGAATTTTGAACCCAGAATTTCATTTACAGCCAAA
CTAATCTTCATAACTGAAGGAGAAATAAAATCCTTTACAGATGAGCAAATGCTGAGA--T
TTTGTCACCACCAGGCTTGCCTTACAAGAGCTCCTGAAGGAAGCACTAAACATGGAAAGG
AAAAACTAGTACCAGTCACTGCAAAAACATGCCAAATTG
>lcl|hg18_L1PA5_chr9_9415929_9422047
CTCCAAGAAATATGGGACTATGTGAAAAGACCAAATCTACGTCTGATTGGTGTACGTAAA
AGTGACAGGGAGAATGGAACCAAGTTGGAAAACACTCTTCAGGATATTATCCAGGAGAAC
TTACCCAACCTAGCAAGGCAGGCCAACATTG-AAATCAGGAAACACAGAAAATGCCACAA
AGATACTCTTCAAGAAGAGCAACTCCAAGACACATAATTGTCAGATTTACCAAAGTTGAA
AAGAAGGAGAAAATGTTAAGGGCAGCCAGAGAGAAAGGTTGGGTTACCCACAAAGGGAAG
CCCATCAGACTAACAGCTGATCTCTCGGCAGAAACTCTACAAGCCAGAAGAGAGTGGGGG
CCACTACTCAACATGCTTAAAGAAAGGAATTTTCAACCCAGAATTTCATATCCAGCCAAA
CTAAGCTTCATACGTGAAAGAGAAATAAAATCCTTTACAGACAAACAAATGCTGAGAGAT
TTTGTCACCACCAGGCCTGCCTTACAAGAGCTCCTGAAAGAAGCACTAAACGTGGAAAGG
AACAACCGTTACCAGCCACTGCAAAGACATGCCGAATTG
>lcl|hg18_L1PA5_chrX_51878992_51885148
CTCCAAGAAATATGGGACTATGTTAAAAGACCAAATCTATGTCTGACTGGTGTACCTGAA
ACTGACGGGGAGAATGGAACCAAGTTGGAAAACACTCTGCAGGATATTATCCAGGAGAAC
TTCTCCAATCTAGCAAGGCAGGCCAACATTCAAATTCAGGAAATACAGAGAACGCCACAA
AGATACTCCCCGAGAAGAGCAACTCGAAGACACGTAATTGTCAGATTCACCAAACTTGGA
ATGAAGGAAAAAATGTCAAGGGCAGCCAGAGAAAAAGGACGGGTTACCCACAAAGGGAAG
CCCATCAGACTAACACCTGATCTCTCAGCAGAAACTCTACAAGCCAAAAGAGAGTAGAGG
CCAATATTCAACATTCTTAAAGAAAAGAATTTTCAACCCAGAATTTCATATCCAGCCAAA
CTAAGCTTCACAAGTGAAGGAGAAATAAAATCCTTTACAGACAAGCAAATGCTGAGAGAT
ATTGTCAACAC-AGGCCTGCCTTACAAGAGCTGCTGAAGGAAGCACTAAACATGGAAAGG
ACCAACCAGTACCAGCCACTGCAAAAACATGCCAAATTG
>lcl|hg18_L1PA5_chr9_15634265_15640409
GTCCAAGAAATATGGGACTATGTGAAAAGACCACATCTACGTCTGATTGGTGTACCTGAA
AGTGACAGGGAGAATGGAACCGAGTTGGAAAACACTCTTCAGGATATTATCCAGGAGAAT
TTCCCCAACCTAGTGAGGCAGGCCAACATTCAAATTCAGGAAATACAGAGAACGCCACAA
AGATACTCCTCGAGAAGAGCAATTCCAAGACACATAATTGTCAGATTCACCAAAGTTGAA
ATGAAGATAAAAATGTTAAGGGCAACCAGAGAGAAAGGTCGGGTTACCCACAAAGGGAAG
CCCATCAGACTAACAGTGGATCTCTCAGCAGAAACTCTACAAGCCAGAAGAGAGTGGGGG
CCAATATTCAACATGCTTAAAGAAAAGAATTTTCAACCCAGAATTTCTTATCCAGCCAAA
CTAAGCTTCATAAGTGAAGGAGAAATAAAATCCTTTACAGACAAGCAAATGCTGAGAGAT
TTTGTCACCACCAGGCCTGCCTTACAAGAGCTCCTGAAGGAAGCAATAAACATGGAAAGG
AAAAACTGATACGAGCCCCTGCAAAAATATGCCAAATTG
>lcl|hg18_L1PA5_chrX_45742698_45748860
CTCCAAGAAATATGGGACTATGTGAAAAGACCAAATCTACGTCTGATTGGTGTACCTGAA
AGTGACGGGGAGAATGGAACCAAGTTGGAGAACACTCTGCAGGTTATTATCCAGGAGAAC
TTCCCCAACCTAGTGAGGCAGGCCAACATTCAAATTCAGGAAATATAGAGAACGCCACAA
AGATACTCCTCAAGAAGAGCAACTCCAAGACACATAATTGTCAGACCCACCAAAGTTGAA
ATGAAGGAAAAAATGTTAAGGGTAGCCAGAGAGAAAGGTCAGGTTACCCACAAACGGAAG
CCCATCAGACTAAAAATGGATCTCTCAGCAGACACACTACAAGCCAGAAGAGAGTGGGGG
CCAATATTCAACGTTCTTAAAGAAAAGAATTTTCAACCCAGAATTTCATATCCAGCCAAA
CTAAGCTTCATTAGCAAAGGAGAAATATAATCCTTCACAGACAAGCAAATGTTGAGATAT
TTTATCACCACTAGGCCTGCCTTACAAGAGCTCCTGAAGGAAGCACTAAACATGGAAAGG
AACAACCGGTACCAGCCACTGCAAAAACATGCCAAATTG
