# Supplementary material for: Cryptic genetic variation enhances primate L1 retrotransposon survival by enlarging the functional coiled coil sequence space of ORF1p
Source: PLoS Genet. 2020 Aug 14;16(8):e1008991. doi: 10.1371/journal.pgen.1008991 (PMC7449397; doi:10.1371/journal.pgen.1008991)
Supplement: S1 Data — (ZIP) [file pgen.1008991.s012.zip › Supplementary_Data_PG/orf2/ORF2_h_orth_l1pa2-l1pa7.xlsx]

## Sheet: L1Pa2
POS	SUM_A	SUM_T	SUM_C	SUM_G	SUM_N	SUM_total	%A	%T	%C	%G	%N	Cons_Hs
1987	172	0	2	0	2	176	97.7273	0	1.13636	0	1.13636	A
1988	0	172	1	1	2	176	0	97.7273	0.568182	0.568182	1.13636	T
1989	1	0	0	173	2	176	0.568182	0	0	98.2955	1.13636	G
1990	174	0	0	0	2	176	98.8636	0	0	0	1.13636	A
1991	0	1	172	1	2	176	0	0.568182	97.7273	0.568182	1.13636	C
1992	171	1	1	1	2	176	97.1591	0.568182	0.568182	0.568182	1.13636	A
1993	3	0	0	171	2	176	1.70455	0	0	97.1591	1.13636	G
1994	0	0	1	173	1	175	0	0	0.571429	98.8571	0.571429	G
1995	173	0	0	1	1	175	98.8571	0	0	0.571429	0.571429	A
1996	0	174	0	1	0	175	0	99.4286	0	0.571429	0	T
1997	1	2	171	1	0	175	0.571429	1.14286	97.7143	0.571429	0	C
1998	172	0	0	3	0	175	98.2857	0	0	1.71429	0	A
1999	170	1	1	3	0	175	97.1429	0.571429	0.571429	1.71429	0	A
2000	172	0	0	3	1	176	97.7273	0	0	1.70455	0.568182	A
2001	1	173	0	1	1	176	0.568182	98.2955	0	0.568182	0.568182	T
2002	2	173	0	0	1	176	1.13636	98.2955	0	0	0.568182	T
2003	1	0	173	1	1	176	0.568182	0	98.2955	0.568182	0.568182	C
2004	175	0	0	0	1	176	99.4318	0	0	0	0.568182	A
2005	0	1	174	0	1	176	0	0.568182	98.8636	0	0.568182	C
2006	175	0	0	0	1	176	99.4318	0	0	0	0.568182	A
2007	0	3	171	1	0	175	0	1.71429	97.7143	0.571429	0	C
2008	172	0	0	3	1	176	97.7273	0	0	1.70455	0.568182	A
2009	1	173	1	0	1	176	0.568182	98.2955	0.568182	0	0.568182	T
2010	172	1	0	2	3	178	96.6292	0.561798	0	1.1236	1.68539	A
2011	175	0	0	0	3	178	98.3146	0	0	0	1.68539	A
2012	0	1	174	0	3	178	0	0.561798	97.7528	0	1.68539	C
2013	170	1	4	0	3	178	95.5056	0.561798	2.24719	0	1.68539	A
2014	166	0	9	0	3	178	93.2584	0	5.05618	0	1.68539	A
2015	0	174	1	0	2	177	0	98.3051	0.564972	0	1.12994	T
2016	174	0	0	1	1	176	98.8636	0	0	0.568182	0.568182	A
2017	0	172	2	0	1	175	0	98.2857	1.14286	0	0.571429	T
2018	0	172	0	2	0	174	0	98.8506	0	1.14943	0	T
2019	172	0	1	1	0	174	98.8506	0	0.574713	0.574713	0	A
2020	171	1	2	0	0	174	98.2759	0.574713	1.14943	0	0	A
2021	1	0	173	0	0	174	0.574713	0	99.4253	0	0	C
2022	2	165	6	1	0	174	1.14943	94.8276	3.44828	0.574713	0	T
2023	1	173	0	1	0	175	0.571429	98.8571	0	0.571429	0	T
2024	0	175	0	0	0	175	0	100	0	0	0	T
2025	171	0	4	0	0	175	97.7143	0	2.28571	0	0	A
2026	173	0	2	0	0	175	98.8571	0	1.14286	0	0	A
2027	174	0	0	1	0	175	99.4286	0	0	0.571429	0	A
2028	1	172	2	0	0	175	0.571429	98.2857	1.14286	0	0	T
2029	1	0	0	174	0	175	0.571429	0	0	99.4286	0	G
2030	0	173	2	0	0	175	0	98.8571	1.14286	0	0	T
2031	169	1	5	0	0	175	96.5714	0.571429	2.85714	0	0	A
2032	174	0	1	0	0	175	99.4286	0	0.571429	0	0	A
2033	175	0	0	0	0	175	100	0	0	0	0	A
2034	1	173	0	1	0	175	0.571429	98.8571	0	0.571429	0	T
2035	0	1	1	173	0	175	0	0.571429	0.571429	98.8571	0	G
2036	1	0	1	173	0	175	0.571429	0	0.571429	98.8571	0	G
2037	166	0	1	8	0	175	94.8571	0	0.571429	4.57143	0	A
2038	0	3	171	1	0	175	0	1.71429	97.7143	0.571429	0	C
2039	1	172	1	1	0	175	0.571429	98.2857	0.571429	0.571429	0	T
2040	174	1	0	0	0	175	99.4286	0.571429	0	0	0	A
2041	175	0	0	0	0	175	100	0	0	0	0	A
2042	175	0	0	0	0	175	100	0	0	0	0	A
2043	0	174	1	0	0	175	0	99.4286	0.571429	0	0	T
2044	2	9	1	163	0	175	1.14286	5.14286	0.571429	93.1429	0	G
2045	0	0	175	0	0	175	0	0	100	0	0	C
2046	1	173	1	0	0	175	0.571429	98.8571	0.571429	0	0	T
2047	0	2	172	0	0	174	0	1.14943	98.8506	0	0	C
2048	0	1	174	0	0	175	0	0.571429	99.4286	0	0	C
2049	174	0	0	1	0	175	99.4286	0	0	0.571429	0	A
2050	173	0	0	2	0	175	98.8571	0	0	1.14286	0	A
2051	0	174	1	0	0	175	0	99.4286	0.571429	0	0	T
2052	0	174	0	1	0	175	0	99.4286	0	0.571429	0	T
2053	175	0	0	0	0	175	100	0	0	0	0	A
2054	175	0	0	0	0	175	100	0	0	0	0	A
2055	176	0	0	0	0	176	100	0	0	0	0	A
2056	175	0	0	1	0	176	99.4318	0	0	0.568182	0	A
2057	0	0	0	176	0	176	0	0	0	100	0	G
2058	175	0	0	0	0	175	100	0	0	0	0	A
2059	0	2	173	0	0	175	0	1.14286	98.8571	0	0	C
2060	176	0	0	0	0	176	100	0	0	0	0	A
2061	3	4	167	2	0	176	1.70455	2.27273	94.8864	1.13636	0	C
2062	174	1	0	1	0	176	98.8636	0.568182	0	0.568182	0	A
2063	1	0	3	172	0	176	0.568182	0	1.70455	97.7273	0	G
2064	174	1	0	1	0	176	98.8636	0.568182	0	0.568182	0	A
2065	1	3	172	0	0	176	0.568182	1.70455	97.7273	0	0	C
2066	0	174	0	2	0	176	0	98.8636	0	1.13636	0	T
2067	2	0	0	174	0	176	1.13636	0	0	98.8636	0	G
2068	4	1	1	170	0	176	2.27273	0.568182	0.568182	96.5909	0	G
2069	2	0	174	0	0	176	1.13636	0	98.8636	0	0	C
2070	174	1	0	1	0	176	98.8636	0.568182	0	0.568182	0	A
2071	174	2	0	0	0	176	98.8636	1.13636	0	0	0	A
2072	172	0	0	4	0	176	97.7273	0	0	2.27273	0	A
2073	0	169	7	0	0	176	0	96.0227	3.97727	0	0	T
2074	0	175	0	0	2	177	0	98.8701	0	0	1.12994	T
2075	0	0	0	175	2	177	0	0	0	98.8701	1.12994	G
2076	0	0	2	173	2	177	0	0	1.12994	97.7401	1.12994	G
2077	173	0	1	1	2	177	97.7401	0	0.564972	0.564972	1.12994	A
2078	1	172	2	0	2	177	0.564972	97.1751	1.12994	0	1.12994	T
2079	168	1	0	2	2	173	97.1098	0.578035	0	1.15607	1.15607	A
2080	172	0	0	0	1	173	99.422	0	0	0	0.578035	A
2081	172	0	2	2	1	177	97.1751	0	1.12994	1.12994	0.564972	A
2082	4	0	3	168	1	176	2.27273	0	1.70455	95.4545	0.568182	G
2083	174	1	0	1	1	177	98.3051	0.564972	0	0.564972	0.564972	A
2084	3	1	5	167	1	177	1.69492	0.564972	2.82486	94.3503	0.564972	G
2085	1	174	0	1	0	176	0.568182	98.8636	0	0.568182	0	T
2086	0	0	176	0	0	176	0	0	100	0	0	C
2087	175	0	0	0	0	175	100	0	0	0	0	A
2088	175	0	0	0	0	175	100	0	0	0	0	A
2089	1	0	2	172	0	175	0.571429	0	1.14286	98.2857	0	G
2090	174	1	0	1	0	176	98.8636	0.568182	0	0.568182	0	A
2091	1	3	170	2	0	176	0.568182	1.70455	96.5909	1.13636	0	C
2092	0	3	173	0	0	176	0	1.70455	98.2955	0	0	C
2093	0	3	172	1	0	176	0	1.70455	97.7273	0.568182	0	C
2094	173	1	0	1	0	175	98.8571	0.571429	0	0.571429	0	A
2095	2	171	3	0	0	176	1.13636	97.1591	1.70455	0	0	T
2096	0	2	174	0	0	176	0	1.13636	98.8636	0	0	C
2097	174	0	0	2	0	176	98.8636	0	0	1.13636	0	A
2098	0	1	2	173	0	176	0	0.568182	1.13636	98.2955	0	G
2099	0	176	0	0	0	176	0	100	0	0	0	T
2100	1	0	0	175	0	176	0.568182	0	0	99.4318	0	G
2101	1	174	1	0	0	176	0.568182	98.8636	0.568182	0	0	T
2102	1	1	0	174	1	177	0.564972	0.564972	0	98.3051	0.564972	G
2103	0	2	174	0	1	177	0	1.12994	98.3051	0	0.564972	C
2104	0	173	2	0	1	176	0	98.2955	1.13636	0	0.568182	T
2105	4	2	2	168	1	177	2.25989	1.12994	1.12994	94.9153	0.564972	G
2106	2	174	0	0	1	177	1.12994	98.3051	0	0	0.564972	T
2107	172	0	0	4	1	177	97.1751	0	0	2.25989	0.564972	A
2108	0	174	1	0	2	177	0	98.3051	0.564972	0	1.12994	T
2109	0	173	2	0	2	177	0	97.7401	1.12994	0	1.12994	T
2110	0	1	174	0	2	177	0	0.564972	98.3051	0	1.12994	C
2111	173	1	1	0	2	177	97.7401	0.564972	0.564972	0	1.12994	A
2112	0	0	0	175	2	177	0	0	0	98.8701	1.12994	G
2113	3	1	0	171	2	177	1.69492	0.564972	0	96.6102	1.12994	G
2114	174	0	0	1	2	177	98.3051	0	0	0.564972	1.12994	A
2115	171	0	1	3	2	177	96.6102	0	0.564972	1.69492	1.12994	A
2116	174	1	0	0	2	177	98.3051	0.564972	0	0	1.12994	A
2117	1	3	172	0	1	177	0.564972	1.69492	97.1751	0	0.564972	C
2118	1	0	174	1	1	177	0.564972	0	98.3051	0.564972	0.564972	C
2119	1	1	174	0	1	177	0.564972	0.564972	98.3051	0	0.564972	C
2120	176	0	0	0	1	177	99.435	0	0	0	0.564972	A
2121	1	175	0	0	1	177	0.564972	98.8701	0	0	0.564972	T
2122	0	0	175	1	1	177	0	0	98.8701	0.564972	0.564972	C
2123	1	171	3	1	1	177	0.564972	96.6102	1.69492	0.564972	0.564972	T
2124	0	0	175	1	1	177	0	0	98.8701	0.564972	0.564972	C
2125	175	0	0	1	1	177	98.8701	0	0	0.564972	0.564972	A
2126	1	24	151	0	1	177	0.564972	13.5593	85.3107	0	0.564972	C
2127	19	1	0	156	0	176	10.7955	0.568182	0	88.6364	0	G
2128	1	170	1	4	0	176	0.568182	96.5909	0.568182	2.27273	0	T
2129	3	0	0	173	0	176	1.70455	0	0	98.2955	0	G
2130	0	2	174	0	0	176	0	1.13636	98.8636	0	0	C
2131	175	0	1	0	0	176	99.4318	0	0.568182	0	0	A
2132	2	0	1	173	1	177	1.12994	0	0.564972	97.7401	0.564972	G
2133	176	0	0	0	1	177	99.435	0	0	0	0.564972	A
2134	0	0	0	176	1	177	0	0	0	99.435	0.564972	G
2135	173	1	0	1	1	176	98.2955	0.568182	0	0.568182	0.568182	A
2136	0	1	175	0	1	177	0	0.564972	98.8701	0	0.564972	C
2137	176	0	0	0	1	177	99.435	0	0	0	0.564972	A
2138	0	1	175	1	2	179	0	0.558659	97.7654	0.558659	1.11732	C
2139	175	0	1	1	2	179	97.7654	0	0.558659	0.558659	1.11732	A
2140	0	4	173	0	2	179	0	2.23464	96.648	0	1.11732	C
2141	174	1	0	2	2	179	97.2067	0.558659	0	1.11732	1.11732	A
2142	0	175	3	0	2	180	0	97.2222	1.66667	0	1.11111	T
2143	175	0	1	2	2	180	97.2222	0	0.555556	1.11111	1.11111	A
2144	1	2	2	173	2	180	0.555556	1.11111	1.11111	96.1111	1.11111	G
2145	4	0	0	174	2	180	2.22222	0	0	96.6667	1.11111	G
2146	0	0	177	1	2	180	0	0	98.3333	0.555556	1.11111	C
2147	0	178	0	0	2	180	0	98.8889	0	0	1.11111	T
2148	1	0	177	0	0	178	0.561798	0	99.4382	0	0	C
2149	176	1	0	0	0	177	99.435	0.564972	0	0	0	A
2150	175	0	0	2	0	177	98.8701	0	0	1.12994	0	A
2151	176	1	0	0	0	177	99.435	0.564972	0	0	0	A
2152	175	0	1	1	0	177	98.8701	0	0.564972	0.564972	0	A
2153	0	175	1	1	0	177	0	98.8701	0.564972	0.564972	0	T
2154	174	0	1	3	0	178	97.7528	0	0.561798	1.68539	0	A
2155	178	0	0	0	0	178	100	0	0	0	0	A
2156	177	1	0	0	0	178	99.4382	0.561798	0	0	0	A
2157	165	0	0	13	0	178	92.6966	0	0	7.30337	0	A
2158	0	2	0	176	0	178	0	1.1236	0	98.8764	0	G
2159	1	0	0	177	0	178	0.561798	0	0	99.4382	0	G
2160	178	0	0	0	0	178	100	0	0	0	0	A
2161	0	178	0	0	0	178	0	100	0	0	0	T
2162	1	0	0	177	0	178	0.561798	0	0	99.4382	0	G
2163	0	0	1	177	0	178	0	0	0.561798	99.4382	0	G
2164	176	0	0	2	0	178	98.8764	0	0	1.1236	0	A
2165	2	0	0	176	0	178	1.1236	0	0	98.8764	0	G
2166	0	0	0	178	0	178	0	0	0	100	0	G
2167	176	0	1	1	0	178	98.8764	0	0.561798	0.561798	0	A
2168	177	1	0	0	0	178	99.4382	0.561798	0	0	0	A
2169	0	0	0	178	0	178	0	0	0	100	0	G
2170	177	0	0	1	0	178	99.4382	0	0	0.561798	0	A
2171	0	178	0	0	0	178	0	100	0	0	0	T
2172	0	2	176	0	0	178	0	1.1236	98.8764	0	0	C
2173	0	178	0	0	0	178	0	100	0	0	0	T
2174	177	1	0	0	0	178	99.4382	0.561798	0	0	0	A
2175	0	0	178	0	0	178	0	0	100	0	0	C
2176	1	2	175	0	0	178	0.561798	1.1236	98.3146	0	0	C
2177	175	2	0	1	0	178	98.3146	1.1236	0	0.561798	0	A
2178	177	0	0	1	0	178	99.4382	0	0	0.561798	0	A
2179	3	0	2	173	0	178	1.68539	0	1.1236	97.191	0	G
2180	2	1	175	0	0	178	1.1236	0.561798	98.3146	0	0	C
2181	143	1	33	1	0	178	80.3371	0.561798	18.5393	0.561798	0	A
2182	177	0	0	0	0	177	100	0	0	0	0	A
2183	178	0	0	0	1	179	99.4413	0	0	0	0.558659	A
2184	1	176	0	1	1	179	0.558659	98.324	0	0.558659	0.558659	T
2185	0	1	1	176	1	179	0	0.558659	0.558659	98.324	0.558659	G
2186	0	1	0	177	1	179	0	0.558659	0	98.8827	0.558659	G
2187	177	0	0	1	1	179	98.8827	0	0	0.558659	0.558659	A
2188	178	0	0	0	1	179	99.4413	0	0	0	0.558659	A
2189	177	0	1	0	1	179	98.8827	0	0.558659	0	0.558659	A
2190	174	1	1	2	1	179	97.2067	0.558659	0.558659	1.11732	0.558659	A
2191	0	2	175	1	1	179	0	1.11732	97.7654	0.558659	0.558659	C
2192	176	0	0	0	0	176	100	0	0	0	0	A
2193	178	0	0	0	0	178	100	0	0	0	0	A
2194	177	1	0	0	0	178	99.4382	0.561798	0	0	0	A
2195	178	0	0	0	0	178	100	0	0	0	0	A
2196	178	0	0	0	0	178	100	0	0	0	0	A
2197	177	0	1	0	0	178	99.4382	0	0.561798	0	0	A
2198	176	0	1	0	0	177	99.435	0	0.564972	0	0	A
2199	3	1	0	173	0	177	1.69492	0.564972	0	97.7401	0	G
2200	1	0	0	177	0	178	0.561798	0	0	99.4382	0	G
2201	0	0	176	2	0	178	0	0	98.8764	1.1236	0	C
2202	178	0	0	0	0	178	100	0	0	0	0	A
2203	3	0	0	175	0	178	1.68539	0	0	98.3146	0	G
2204	3	1	0	174	0	178	1.68539	0.561798	0	97.7528	0	G
2205	1	0	0	177	0	178	0.561798	0	0	99.4382	0	G
2206	1	1	2	174	0	178	0.561798	0.561798	1.1236	97.7528	0	G
2207	0	177	1	0	0	178	0	99.4382	0.561798	0	0	T
2208	0	178	0	0	0	178	0	100	0	0	0	T
2209	0	0	2	176	0	178	0	0	1.1236	98.8764	0	G
2210	0	2	176	0	0	178	0	1.1236	98.8764	0	0	C
2211	177	0	1	0	0	178	99.4382	0	0.561798	0	0	A
2212	178	0	0	0	0	178	100	0	0	0	0	A
2213	1	177	0	0	0	178	0.561798	99.4382	0	0	0	T
2214	7	0	171	0	0	178	3.93258	0	96.0674	0	0	C
2215	1	1	176	0	0	178	0.561798	0.561798	98.8764	0	0	C
2216	1	177	0	0	0	178	0.561798	99.4382	0	0	0	T
2217	176	0	2	0	0	178	98.8764	0	1.1236	0	0	A
2218	1	0	2	175	0	178	0.561798	0	1.1236	98.3146	0	G
2219	0	177	1	0	0	178	0	99.4382	0.561798	0	0	T
2220	0	3	173	2	0	178	0	1.68539	97.191	1.1236	0	C
2221	0	177	0	1	0	178	0	99.4382	0	0.561798	0	T
2222	0	1	177	0	0	178	0	0.561798	99.4382	0	0	C
2223	1	171	0	6	0	178	0.561798	96.0674	0	3.37079	0	T
2224	0	0	2	176	0	178	0	0	1.1236	98.8764	0	G
2225	178	0	0	0	0	178	100	0	0	0	0	A
2226	0	177	0	1	0	178	0	99.4382	0	0.561798	0	T
2227	175	0	0	3	0	178	98.3146	0	0	1.68539	0	A
2228	178	0	0	0	1	179	99.4413	0	0	0	0.558659	A
2229	177	0	0	1	1	179	98.8827	0	0	0.558659	0.558659	A
2230	177	0	0	0	1	178	99.4382	0	0	0	0.561798	A
2231	0	1	174	2	1	178	0	0.561798	97.7528	1.1236	0.561798	C
2232	178	0	0	0	2	180	98.8889	0	0	0	1.11111	A
2233	0	0	1	177	3	181	0	0	0.552486	97.7901	1.65746	G
2234	174	1	2	1	3	181	96.1326	0.552486	1.10497	0.552486	1.65746	A
2235	2	2	174	0	3	181	1.10497	1.10497	96.1326	0	1.65746	C
2236	1	175	1	1	3	181	0.552486	96.6851	0.552486	0.552486	1.65746	T
2237	0	178	0	0	3	181	0	98.3425	0	0	1.65746	T
2238	0	175	2	1	2	180	0	97.2222	1.11111	0.555556	1.11111	T
2239	174	0	3	0	2	179	97.2067	0	1.67598	0	1.11732	A
2240	177	0	1	0	2	180	98.3333	0	0.555556	0	1.11111	A
2241	176	0	0	2	2	180	97.7778	0	0	1.11111	1.11111	A
2242	1	0	177	0	1	179	0.558659	0	98.8827	0	0.558659	C
2243	0	2	176	0	1	179	0	1.11732	98.324	0	0.558659	C
2244	176	1	0	1	1	179	98.324	0.558659	0	0.558659	0.558659	A
2245	178	0	0	0	1	179	99.4413	0	0	0	0.558659	A
2246	2	1	175	0	1	179	1.11732	0.558659	97.7654	0	0.558659	C
2247	175	0	2	1	0	178	98.3146	0	1.1236	0.561798	0	A
2248	176	0	1	1	0	178	98.8764	0	0.561798	0.561798	0	A
2249	176	1	0	1	0	178	98.8764	0.561798	0	0.561798	0	A
2250	1	0	4	173	0	178	0.561798	0	2.24719	97.191	0	G
2251	173	3	1	1	0	178	97.191	1.68539	0.561798	0.561798	0	A
2252	1	176	0	1	0	178	0.561798	98.8764	0	0.561798	0	T
2253	2	1	174	1	0	178	1.1236	0.561798	97.7528	0.561798	0	C
2254	176	0	1	0	0	177	99.435	0	0.564972	0	0	A
2255	178	0	0	0	0	178	100	0	0	0	0	A
2256	177	0	0	1	0	178	99.4382	0	0	0.561798	0	A
2257	177	0	0	1	0	178	99.4382	0	0	0.561798	0	A
2258	3	0	0	175	0	178	1.68539	0	0	98.3146	0	G
2259	178	0	0	0	0	178	100	0	0	0	0	A
2260	0	0	5	173	0	178	0	0	2.80899	97.191	0	G
2261	177	0	0	1	0	178	99.4382	0	0	0.561798	0	A
2262	0	2	176	0	0	178	0	1.1236	98.8764	0	0	C
2263	171	1	1	0	0	173	98.8439	0.578035	0.578035	0	0	A
2264	169	0	2	1	0	172	98.2558	0	1.16279	0.581395	0	A
2265	171	0	0	1	0	172	99.4186	0	0	0.581395	0	A
2266	2	0	0	168	0	170	1.17647	0	0	98.8235	0	G
2267	176	1	0	0	0	177	99.435	0.564972	0	0	0	A
2268	177	0	0	0	0	177	100	0	0	0	0	A
2269	1	0	0	176	0	177	0.564972	0	0	99.435	0	G
2270	1	1	1	175	0	178	0.561798	0.561798	0.561798	98.3146	0	G
2271	1	3	172	2	0	178	0.561798	1.68539	96.6292	1.1236	0	C
2272	0	0	178	0	0	178	0	0	100	0	0	C
2273	176	1	0	1	0	178	98.8764	0.561798	0	0.561798	0	A
2274	0	174	3	1	0	178	0	97.7528	1.68539	0.561798	0	T
2275	0	177	0	1	0	178	0	99.4382	0	0.561798	0	T
2276	175	1	1	1	0	178	98.3146	0.561798	0.561798	0.561798	0	A
2277	1	2	175	0	0	178	0.561798	1.1236	98.3146	0	0	C
2278	173	4	0	1	0	178	97.191	2.24719	0	0.561798	0	A
2279	0	178	0	0	0	178	0	100	0	0	0	T
2280	178	0	0	0	0	178	100	0	0	0	0	A
2281	178	0	0	0	0	178	100	0	0	0	0	A
2282	1	176	1	0	0	178	0.561798	98.8764	0.561798	0	0	T
2283	2	0	0	176	0	178	1.1236	0	0	98.8764	0	G
2284	3	0	1	174	0	178	1.68539	0	0.561798	97.7528	0	G
2285	0	178	0	0	0	178	0	100	0	0	0	T
2286	177	0	1	0	0	178	99.4382	0	0.561798	0	0	A
2287	177	0	1	0	0	178	99.4382	0	0.561798	0	0	A
2288	178	0	0	0	0	178	100	0	0	0	0	A
2289	4	0	0	174	0	178	2.24719	0	0	97.7528	0	G
2290	1	0	0	177	0	178	0.561798	0	0	99.4382	0	G
2291	1	0	0	177	0	178	0.561798	0	0	99.4382	0	G
2292	177	1	0	0	1	179	98.8827	0.558659	0	0	0.558659	A
2293	0	178	0	0	1	179	0	99.4413	0	0	0.558659	T
2294	0	0	177	1	1	179	0	0	98.8827	0.558659	0.558659	C
2295	178	1	0	0	1	180	98.8889	0.555556	0	0	0.555556	A
2296	177	0	0	2	1	180	98.3333	0	0	1.11111	0.555556	A
2297	0	179	0	0	1	180	0	99.4444	0	0	0.555556	T
2298	1	175	0	3	1	180	0.555556	97.2222	0	1.66667	0.555556	T
2299	1	1	177	0	0	179	0.558659	0.558659	98.8827	0	0	C
2300	176	1	2	0	0	179	98.324	0.558659	1.11732	0	0	A
2301	175	0	0	4	0	179	97.7654	0	0	2.23464	0	A
2302	0	1	178	0	0	179	0	0.558659	99.4413	0	0	C
2303	176	2	0	1	0	179	98.324	1.11732	0	0.558659	0	A
2304	178	0	0	1	0	179	99.4413	0	0	0.558659	0	A
2305	0	0	1	178	0	179	0	0	0.558659	99.4413	0	G
2306	179	0	0	0	0	179	100	0	0	0	0	A
2307	176	0	0	3	0	179	98.324	0	0	1.67598	0	A
2308	2	0	0	177	0	179	1.11732	0	0	98.8827	0	G
2309	178	0	1	0	0	179	99.4413	0	0.558659	0	0	A
2310	4	0	2	173	0	179	2.23464	0	1.11732	96.648	0	G
2311	0	0	179	0	1	180	0	0	99.4444	0	0.555556	C
2312	0	179	0	0	1	180	0	99.4444	0	0	0.555556	T
2313	179	0	0	0	1	180	99.4444	0	0	0	0.555556	A
2314	179	0	0	0	1	180	99.4444	0	0	0	0.555556	A
2315	1	1	175	1	1	179	0.558659	0.558659	97.7654	0.558659	0.558659	C
2316	1	176	1	0	1	179	0.558659	98.324	0.558659	0	0.558659	T
2317	176	0	1	1	1	179	98.324	0	0.558659	0.558659	0.558659	A
2318	2	174	2	0	1	179	1.11732	97.2067	1.11732	0	0.558659	T
2319	1	1	175	2	1	180	0.555556	0.555556	97.2222	1.11111	0.555556	C
2320	0	0	177	2	1	180	0	0	98.3333	1.11111	0.555556	C
2321	0	175	3	1	0	179	0	97.7654	1.67598	0.558659	0	T
2322	176	0	0	3	1	180	97.7778	0	0	1.66667	0.555556	A
2323	178	0	1	0	1	180	98.8889	0	0.555556	0	0.555556	A
2324	178	0	0	0	1	179	99.4413	0	0	0	0.558659	A
2325	0	177	1	0	1	179	0	98.8827	0.558659	0	0.558659	T
2326	178	0	0	1	1	180	98.8889	0	0	0.555556	0.555556	A
2327	0	176	2	1	1	180	0	97.7778	1.11111	0.555556	0.555556	T
2328	176	1	1	1	1	180	97.7778	0.555556	0.555556	0.555556	0.555556	A
2329	0	176	3	0	2	181	0	97.2376	1.65746	0	1.10497	T
2330	179	0	0	0	2	181	98.895	0	0	0	1.10497	A
2331	0	177	2	0	1	180	0	98.3333	1.11111	0	0.555556	T
2332	2	0	0	177	1	180	1.11111	0	0	98.3333	0.555556	G
2333	0	1	178	0	1	180	0	0.555556	98.8889	0	0.555556	C
2334	178	0	0	1	1	180	98.8889	0	0	0.555556	0.555556	A
2335	2	2	175	0	1	180	1.11111	1.11111	97.2222	0	0.555556	C
2336	1	3	175	0	1	180	0.555556	1.66667	97.2222	0	0.555556	C
2337	0	1	175	3	1	180	0	0.555556	97.2222	1.66667	0.555556	C
2338	178	0	0	1	0	179	99.4413	0	0	0.558659	0	A
2339	176	1	1	1	0	179	98.324	0.558659	0.558659	0.558659	0	A
2340	1	174	4	0	0	179	0.558659	97.2067	2.23464	0	0	T
2341	178	0	0	1	0	179	99.4413	0	0	0.558659	0	A
2342	1	4	173	1	0	179	0.558659	2.23464	96.648	0.558659	0	C
2343	178	0	0	1	0	179	99.4413	0	0	0.558659	0	A
2344	4	1	1	173	0	179	2.23464	0.558659	0.558659	96.648	0	G
2345	1	0	0	178	0	179	0.558659	0	0	99.4413	0	G
2346	179	0	0	0	0	179	100	0	0	0	0	A
2347	1	0	0	178	0	179	0.558659	0	0	99.4413	0	G
2348	2	2	173	2	0	179	1.11732	1.11732	96.648	1.11732	0	C
2349	177	0	2	0	0	179	98.8827	0	1.11732	0	0	A
2350	0	4	175	0	0	179	0	2.23464	97.7654	0	0	C
2351	0	0	178	1	0	179	0	0	99.4413	0.558659	0	C
2352	45	1	132	1	0	179	25.1397	0.558659	73.743	0.558659	0	C
2353	178	0	1	0	0	179	99.4413	0	0.558659	0	0	A
2354	0	1	0	178	0	179	0	0.558659	0	99.4413	0	G
2355	176	1	1	1	0	179	98.324	0.558659	0.558659	0.558659	0	A
2356	1	177	1	0	0	179	0.558659	98.8827	0.558659	0	0	T
2357	0	178	1	0	0	179	0	99.4413	0.558659	0	0	T
2358	1	0	178	0	0	179	0.558659	0	99.4413	0	0	C
2359	176	0	0	3	0	179	98.324	0	0	1.67598	0	A
2360	1	176	2	0	0	179	0.558659	98.324	1.11732	0	0	T
2361	177	0	0	2	0	179	98.8827	0	0	1.11732	0	A
2362	177	0	1	1	0	179	98.8827	0	0.558659	0.558659	0	A
2363	178	1	0	0	0	179	99.4413	0.558659	0	0	0	A
2364	1	0	1	177	0	179	0.558659	0	0.558659	98.8827	0	G
2365	0	0	179	0	0	179	0	0	100	0	0	C
2366	178	0	1	0	0	179	99.4413	0	0.558659	0	0	A
2367	179	0	0	0	0	179	100	0	0	0	0	A
2368	0	0	1	178	0	179	0	0	0.558659	99.4413	0	G
2369	1	178	0	0	0	179	0.558659	99.4413	0	0	0	T
2370	0	2	172	5	0	179	0	1.11732	96.0894	2.7933	0	C
2371	1	1	175	2	0	179	0.558659	0.558659	97.7654	1.11732	0	C
2372	0	178	1	0	0	179	0	99.4413	0.558659	0	0	T
2373	2	10	3	164	0	179	1.11732	5.58659	1.67598	91.6201	0	G
2374	178	0	0	1	0	179	99.4413	0	0	0.558659	0	A
2375	4	0	2	173	0	179	2.23464	0	1.11732	96.648	0	G
2376	5	171	3	0	0	179	2.7933	95.5307	1.67598	0	0	T
2377	2	0	1	176	0	179	1.11732	0	0.558659	98.324	0	G
2378	176	0	0	3	0	179	98.324	0	0	1.67598	0	A
2379	2	0	176	0	0	178	1.1236	0	98.8764	0	0	C
2380	2	4	172	1	0	179	1.11732	2.23464	96.0894	0.558659	0	C
2381	0	177	2	0	0	179	0	98.8827	1.11732	0	0	T
2382	176	1	0	2	0	179	98.324	0.558659	0	1.11732	0	A
2383	0	1	178	0	1	180	0	0.555556	98.8889	0	0.555556	C
2384	177	0	0	0	2	179	98.8827	0	0	0	1.11732	A
2385	176	0	0	1	2	179	98.324	0	0	0.558659	1.11732	A
2386	178	0	0	0	2	180	98.8889	0	0	0	1.11111	A
2387	0	0	2	176	2	180	0	0	1.11111	97.7778	1.11111	G
2388	178	0	0	0	1	179	99.4413	0	0	0	0.558659	A
2389	1	0	0	177	1	179	0.558659	0	0	98.8827	0.558659	G
2390	177	0	1	0	1	179	98.8827	0	0.558659	0	0.558659	A
2391	4	2	172	0	1	179	2.23464	1.11732	96.0894	0	0.558659	C
2392	0	176	0	2	1	179	0	98.324	0	1.11732	0.558659	T
2393	0	178	0	0	1	179	0	99.4413	0	0	0.558659	T
2394	178	0	1	0	2	181	98.3425	0	0.552486	0	1.10497	A
2395	0	0	0	179	2	181	0	0	0	98.895	1.10497	G
2396	178	0	1	0	2	181	98.3425	0	0.552486	0	1.10497	A
2397	0	2	177	0	2	181	0	1.10497	97.7901	0	1.10497	C
2398	1	178	0	0	2	181	0.552486	98.3425	0	0	1.10497	T
2399	0	1	178	0	2	181	0	0.552486	98.3425	0	1.10497	C
2400	1	1	177	0	1	180	0.555556	0.555556	98.3333	0	0.555556	C
2401	1	1	176	0	1	179	0.558659	0.558659	98.324	0	0.558659	C
2402	178	0	0	0	1	179	99.4413	0	0	0	0.558659	A
2403	2	1	175	0	1	179	1.11732	0.558659	97.7654	0	0.558659	C
2404	171	1	1	5	1	179	95.5307	0.558659	0.558659	2.7933	0.558659	A
2405	0	2	176	0	1	179	0	1.11732	98.324	0	0.558659	C
2406	177	0	0	0	1	178	99.4382	0	0	0	0.561798	A
2407	13	164	0	0	1	178	7.30337	92.1348	0	0	0.561798	T
2408	0	177	0	0	1	178	0	99.4382	0	0	0.561798	T
2409	177	0	1	0	2	180	98.3333	0	0.555556	0	1.11111	A
2410	176	0	0	2	2	180	97.7778	0	0	1.11111	1.11111	A
2411	1	176	1	0	2	180	0.555556	97.7778	0.555556	0	1.11111	T
2412	177	0	1	0	2	180	98.3333	0	0.555556	0	1.11111	A
2413	175	0	0	3	2	180	97.2222	0	0	1.66667	1.11111	A
2414	2	175	1	0	2	180	1.11111	97.2222	0.555556	0	1.11111	T
2415	0	0	0	177	2	179	0	0	0	98.8827	1.11732	G
2416	3	0	1	174	2	180	1.66667	0	0.555556	96.6667	1.11111	G
2417	1	1	1	175	2	180	0.555556	0.555556	0.555556	97.2222	1.11111	G
2418	178	0	0	0	2	180	98.8889	0	0	0	1.11111	A
2419	1	0	0	177	2	180	0.555556	0	0	98.3333	1.11111	G
2420	176	1	0	1	2	180	97.7778	0.555556	0	0.555556	1.11111	A
2421	2	4	170	2	2	180	1.11111	2.22222	94.4444	1.11111	1.11111	C
2422	0	178	0	0	2	180	0	98.8889	0	0	1.11111	T
2423	0	178	0	0	1	179	0	99.4413	0	0	0.558659	T
2424	0	175	2	1	1	179	0	97.7654	1.11732	0.558659	0.558659	T
2425	178	0	0	0	1	179	99.4413	0	0	0	0.558659	A
2426	177	0	0	1	1	179	98.8827	0	0	0.558659	0.558659	A
2427	0	2	177	0	1	180	0	1.11111	98.3333	0	0.555556	C
2428	178	0	0	1	1	180	98.8889	0	0	0.555556	0.555556	A
2429	2	1	174	1	1	179	1.11732	0.558659	97.2067	0.558659	0.558659	C
2430	2	4	173	0	1	180	1.11111	2.22222	96.1111	0	0.555556	C
2431	0	0	179	0	1	180	0	0	99.4444	0	0.555556	C
2432	1	1	177	0	1	180	0.555556	0.555556	98.3333	0	0.555556	C
2433	180	0	0	0	0	180	100	0	0	0	0	A
2434	0	1	178	1	0	180	0	0.555556	98.8889	0.555556	0	C
2435	0	179	1	0	1	181	0	98.895	0.552486	0	0.552486	T
2436	2	0	0	178	1	181	1.10497	0	0	98.3425	0.552486	G
2437	0	180	0	0	1	181	0	99.4475	0	0	0.552486	T
2438	0	1	179	0	1	181	0	0.552486	98.895	0	0.552486	C
2439	180	0	0	0	1	181	99.4475	0	0	0	0.552486	A
2440	177	0	2	0	2	181	97.7901	0	1.10497	0	1.10497	A
2441	0	4	175	0	1	180	0	2.22222	97.2222	0	0.555556	C
2442	177	0	0	2	1	180	98.3333	0	0	1.11111	0.555556	A
2443	0	179	0	0	1	180	0	99.4444	0	0	0.555556	T
2444	0	176	2	1	1	180	0	97.7778	1.11111	0.555556	0.555556	T
2445	176	0	0	2	1	179	98.324	0	0	1.11732	0.558659	A
2446	2	0	0	176	1	179	1.11732	0	0	98.324	0.558659	G
2447	177	0	0	1	1	179	98.8827	0	0	0.558659	0.558659	A
2448	0	0	178	0	1	179	0	0	99.4413	0	0.558659	C
2449	178	1	0	1	1	181	98.3425	0.552486	0	0.552486	0.552486	A
2450	0	0	0	180	1	181	0	0	0	99.4475	0.552486	G
2451	178	1	0	1	1	181	98.3425	0.552486	0	0.552486	0.552486	A
2452	0	179	1	0	1	181	0	98.895	0.552486	0	0.552486	T
2453	2	2	176	0	1	181	1.10497	1.10497	97.2376	0	0.552486	C
2454	177	0	1	2	1	181	97.7901	0	0.552486	1.10497	0.552486	A
2455	179	0	0	1	1	181	98.895	0	0	0.552486	0.552486	A
2456	2	20	157	1	1	181	1.10497	11.0497	86.7403	0.552486	0.552486	C
2457	13	0	0	167	1	181	7.18232	0	0	92.2652	0.552486	G
2458	176	3	1	0	1	181	97.2376	1.65746	0.552486	0	0.552486	A
2459	1	1	1	177	1	181	0.552486	0.552486	0.552486	97.7901	0.552486	G
2460	179	0	0	1	1	181	98.895	0	0	0.552486	0.552486	A
2461	0	1	177	2	1	181	0	0.552486	97.7901	1.10497	0.552486	C
2462	178	1	0	1	1	181	98.3425	0.552486	0	0.552486	0.552486	A
2463	0	0	1	179	1	181	0	0	0.552486	98.895	0.552486	G
2464	179	0	0	1	1	181	98.895	0	0	0.552486	0.552486	A
2465	179	0	0	1	1	181	98.895	0	0	0.552486	0.552486	A
2466	180	0	0	0	1	181	99.4475	0	0	0	0.552486	A
2467	4	0	0	176	1	181	2.20994	0	0	97.2376	0.552486	G
2468	0	180	0	0	1	181	0	99.4475	0	0	0.552486	T
2469	2	10	168	0	1	181	1.10497	5.52486	92.8177	0	0.552486	C
2470	177	0	1	2	1	181	97.7901	0	0.552486	1.10497	0.552486	A
2471	179	0	0	1	1	181	98.895	0	0	0.552486	0.552486	A
2472	5	4	170	1	1	181	2.76243	2.20994	93.9227	0.552486	0.552486	C
2473	179	0	0	1	1	181	98.895	0	0	0.552486	0.552486	A
2474	179	0	1	0	1	181	98.895	0	0.552486	0	0.552486	A
2475	1	0	1	178	1	181	0.552486	0	0.552486	98.3425	0.552486	G
2476	1	1	1	177	1	181	0.552486	0.552486	0.552486	97.7901	0.552486	G
2477	180	0	0	0	1	181	99.4475	0	0	0	0.552486	A
2478	0	180	0	0	1	181	0	99.4475	0	0	0.552486	T
2479	181	0	0	0	1	182	99.4505	0	0	0	0.549451	A
2480	1	8	171	1	1	182	0.549451	4.3956	93.956	0.549451	0.549451	C
2481	4	3	175	0	1	183	2.18579	1.63934	95.6284	0	0.546448	C
2482	1	2	179	0	1	183	0.546448	1.0929	97.8142	0	0.546448	C
2483	182	0	0	0	1	183	99.4536	0	0	0	0.546448	A
2484	0	0	0	182	1	183	0	0	0	99.4536	0.546448	G
2485	3	0	2	177	1	183	1.63934	0	1.0929	96.7213	0.546448	G
2486	181	0	1	0	1	183	98.9071	0	0.546448	0	0.546448	A
2487	176	0	6	0	1	183	96.1749	0	3.27869	0	0.546448	A
2488	1	181	0	0	1	183	0.546448	98.9071	0	0	0.546448	T
2489	2	180	0	0	1	183	1.0929	98.3607	0	0	0.546448	T
2490	2	1	1	178	1	183	1.0929	0.546448	0.546448	97.2678	0.546448	G
2491	181	1	0	0	1	183	98.9071	0.546448	0	0	0.546448	A
2492	181	0	0	1	1	183	98.9071	0	0	0.546448	0.546448	A
2493	0	0	181	1	1	183	0	0	98.9071	0.546448	0.546448	C
2494	0	182	0	0	1	183	0	99.4536	0	0	0.546448	T
2495	1	2	178	1	1	183	0.546448	1.0929	97.2678	0.546448	0.546448	C
2496	182	0	0	0	1	183	99.4536	0	0	0	0.546448	A
2497	3	0	0	179	1	183	1.63934	0	0	97.8142	0.546448	G
2498	0	1	180	1	1	183	0	0.546448	98.3607	0.546448	0.546448	C
2499	0	182	0	0	1	183	0	99.4536	0	0	0.546448	T
2500	1	1	179	1	1	183	0.546448	0.546448	97.8142	0.546448	0.546448	C
2501	1	181	0	0	1	183	0.546448	98.9071	0	0	0.546448	T
2502	4	0	3	175	1	183	2.18579	0	1.63934	95.6284	0.546448	G
2503	1	2	176	3	1	183	0.546448	1.0929	96.1749	1.63934	0.546448	C
2504	180	0	1	1	1	183	98.3607	0	0.546448	0.546448	0.546448	A
2505	4	2	174	1	1	182	2.1978	1.0989	95.6044	0.549451	0.549451	C
2506	0	0	182	0	1	183	0	0	99.4536	0	0.546448	C
2507	180	0	0	2	1	183	98.3607	0	0	1.0929	0.546448	A
2508	182	0	0	0	1	183	99.4536	0	0	0	0.546448	A
2509	1	0	1	180	1	183	0.546448	0	0.546448	98.3607	0.546448	G
2510	2	37	143	0	1	183	1.0929	20.2186	78.1421	0	0.546448	C
2511	65	0	0	117	1	183	35.5191	0	0	63.9344	0.546448	G
2512	1	0	0	181	1	183	0.546448	0	0	98.9071	0.546448	G
2513	182	0	0	0	1	183	99.4536	0	0	0	0.546448	A
2514	1	0	181	0	1	183	0.546448	0	98.9071	0	0.546448	C
2515	0	1	180	1	1	183	0	0.546448	98.3607	0.546448	0.546448	C
2516	0	182	0	0	1	183	0	99.4536	0	0	0.546448	T
2517	180	0	1	1	1	183	98.3607	0	0.546448	0.546448	0.546448	A
2518	180	1	1	0	1	183	98.3607	0.546448	0.546448	0	0.546448	A
2519	1	178	3	0	1	183	0.546448	97.2678	1.63934	0	0.546448	T
2520	182	0	0	0	1	183	99.4536	0	0	0	0.546448	A
2521	1	0	0	181	1	183	0.546448	0	0	98.9071	0.546448	G
2522	181	0	0	1	1	183	98.9071	0	0	0.546448	0.546448	A
2523	0	3	179	0	1	183	0	1.63934	97.8142	0	0.546448	C
2524	180	0	0	2	1	183	98.3607	0	0	1.0929	0.546448	A
2525	1	180	0	1	1	183	0.546448	98.3607	0	0.546448	0.546448	T
2526	3	2	176	1	1	183	1.63934	1.0929	96.1749	0.546448	0.546448	C
2527	0	181	0	1	1	183	0	98.9071	0	0.546448	0.546448	T
2528	179	0	0	3	1	183	97.8142	0	0	1.63934	0.546448	A
2529	2	1	179	0	1	183	1.0929	0.546448	97.8142	0	0.546448	C
2530	180	0	0	2	1	183	98.3607	0	0	1.0929	0.546448	A
2531	1	0	0	181	1	183	0.546448	0	0	98.9071	0.546448	G
2532	182	0	0	0	1	183	99.4536	0	0	0	0.546448	A
2533	182	0	0	0	1	183	99.4536	0	0	0	0.546448	A
2534	0	2	179	1	1	183	0	1.0929	97.8142	0.546448	0.546448	C
2535	0	180	1	1	1	183	0	98.3607	0.546448	0.546448	0.546448	T
2536	0	0	182	0	1	183	0	0	99.4536	0	0.546448	C
2537	0	180	1	1	1	183	0	98.3607	0.546448	0.546448	0.546448	T
2538	0	1	181	0	1	183	0	0.546448	98.9071	0	0.546448	C
2539	0	1	180	0	1	182	0	0.549451	98.9011	0	0.549451	C
2540	181	0	0	0	1	182	99.4505	0	0	0	0.549451	A
2541	1	2	179	0	1	183	0.546448	1.0929	97.8142	0	0.546448	C
2542	0	0	180	2	1	183	0	0	98.3607	1.0929	0.546448	C
2543	2	2	178	0	1	183	1.0929	1.0929	97.2678	0	0.546448	C
2544	4	0	178	0	1	183	2.18579	0	97.2678	0	0.546448	C
2545	182	0	0	0	1	183	99.4536	0	0	0	0.546448	A
2546	181	1	0	0	1	183	98.9071	0.546448	0	0	0.546448	A
2547	180	1	0	1	1	183	98.3607	0.546448	0	0.546448	0.546448	A
2548	1	179	0	2	1	183	0.546448	97.8142	0	1.0929	0.546448	T
2549	0	0	182	0	1	183	0	0	99.4536	0	0.546448	C
2550	182	0	0	0	1	183	99.4536	0	0	0	0.546448	A
2551	182	0	0	0	1	183	99.4536	0	0	0	0.546448	A
2552	2	2	176	2	1	183	1.0929	1.0929	96.1749	1.0929	0.546448	C
2553	182	0	0	0	2	184	98.913	0	0	0	1.08696	A
2554	2	0	0	180	2	184	1.08696	0	0	97.8261	1.08696	G
2555	181	0	0	1	2	184	98.3696	0	0	0.543478	1.08696	A
2556	181	0	0	1	2	184	98.3696	0	0	0.543478	1.08696	A
2557	0	177	5	0	2	184	0	96.1957	2.71739	0	1.08696	T
2558	182	0	0	0	2	184	98.913	0	0	0	1.08696	A
2559	0	178	4	0	2	184	0	96.7391	2.17391	0	1.08696	T
2560	182	0	0	0	1	183	99.4536	0	0	0	0.546448	A
2561	2	2	177	1	1	183	1.0929	1.0929	96.7213	0.546448	0.546448	C
2562	177	2	0	2	2	183	96.7213	1.0929	0	1.0929	1.0929	A
2563	0	171	5	0	2	178	0	96.0674	2.80899	0	1.1236	T
2564	2	176	2	1	2	183	1.0929	96.1749	1.0929	0.546448	1.0929	T
2565	1	172	6	2	2	183	0.546448	93.9891	3.27869	1.0929	1.0929	T
2566	0	180	1	0	2	183	0	98.3607	0.546448	0	1.0929	T
2567	0	181	0	0	2	183	0	98.9071	0	0	1.0929	T
2568	0	175	4	2	2	183	0	95.6284	2.18579	1.0929	1.0929	T
2569	0	181	0	0	2	183	0	98.9071	0	0	1.0929	T
2570	0	1	180	1	1	183	0	0.546448	98.3607	0.546448	0.546448	C
2571	180	0	0	2	1	183	98.3607	0	0	1.0929	0.546448	A
2572	0	0	0	182	1	183	0	0	0	99.4536	0.546448	G
2573	2	0	177	0	1	180	1.11111	0	98.3333	0	0.555556	C
2574	179	0	0	0	1	180	99.4444	0	0	0	0.555556	A
2575	3	1	175	0	1	180	1.66667	0.555556	97.2222	0	0.555556	C
2576	0	3	178	0	1	182	0	1.64835	97.8022	0	0.549451	C
2577	177	0	0	4	1	182	97.2527	0	0	2.1978	0.549451	A
2578	0	2	181	0	1	184	0	1.08696	98.3696	0	0.543478	C
2579	183	0	0	0	1	184	99.4565	0	0	0	0.543478	A
2580	1	3	178	1	1	184	0.543478	1.63043	96.7391	0.543478	0.543478	C
2581	1	2	180	0	1	184	0.543478	1.08696	97.8261	0	0.543478	C
2582	179	0	0	4	1	184	97.2826	0	0	2.17391	0.543478	A
2583	2	2	179	0	1	184	1.08696	1.08696	97.2826	0	0.543478	C
2584	181	0	1	1	2	185	97.8378	0	0.540541	0.540541	1.08108	A
2585	0	4	178	1	2	185	0	2.16216	96.2162	0.540541	1.08108	C
2586	0	3	179	1	2	185	0	1.62162	96.7568	0.540541	1.08108	C
2587	0	181	1	1	2	185	0	97.8378	0.540541	0.540541	1.08108	T
2588	181	1	0	1	2	185	97.8378	0.540541	0	0.540541	1.08108	A
2589	0	181	0	2	2	185	0	97.8378	0	1.08108	1.08108	T
2590	0	183	0	0	1	184	0	99.4565	0	0	0.543478	T
2591	1	0	181	1	1	184	0.543478	0	98.3696	0.543478	0.543478	C
2592	1	2	180	0	1	184	0.543478	1.08696	97.8261	0	0.543478	C
2593	181	0	1	0	1	183	98.9071	0	0.546448	0	0.546448	A
2594	181	1	0	1	1	184	98.3696	0.543478	0	0.543478	0.543478	A
2595	180	0	2	1	1	184	97.8261	0	1.08696	0.543478	0.543478	A
2596	183	0	0	0	1	184	99.4565	0	0	0	0.543478	A
2597	0	177	6	0	1	184	0	96.1957	3.26087	0	0.543478	T
2598	0	181	2	0	1	184	0	98.3696	1.08696	0	0.543478	T
2599	3	0	0	180	1	184	1.63043	0	0	97.8261	0.543478	G
2600	182	0	0	1	1	184	98.913	0	0	0.543478	0.543478	A
2601	0	1	181	1	1	184	0	0.543478	98.3696	0.543478	0.543478	C
2602	1	3	179	0	1	184	0.543478	1.63043	97.2826	0	0.543478	C
2603	182	0	0	1	1	184	98.913	0	0	0.543478	0.543478	A
2604	0	0	183	0	1	184	0	0	99.4565	0	0.543478	C
2605	178	0	2	3	1	184	96.7391	0	1.08696	1.63043	0.543478	A
2606	2	178	1	1	2	184	1.08696	96.7391	0.543478	0.543478	1.08696	T
2607	180	0	1	1	2	184	97.8261	0	0.543478	0.543478	1.08696	A
2608	3	3	149	27	2	184	1.63043	1.63043	80.9783	14.6739	1.08696	C
2609	2	179	0	1	2	184	1.08696	97.2826	0	0.543478	1.08696	T
2610	0	149	1	32	2	184	0	80.9783	0.543478	17.3913	1.08696	T
2611	0	0	1	181	2	184	0	0	0.543478	98.3696	1.08696	G
2612	0	1	0	181	2	184	0	0.543478	0	98.3696	1.08696	G
2613	181	1	0	0	2	184	98.3696	0.543478	0	0	1.08696	A
2614	182	0	0	0	2	184	98.913	0	0	0	1.08696	A
2615	1	0	0	181	2	184	0.543478	0	0	98.3696	1.08696	G
2616	0	181	0	1	3	185	0	97.8378	0	0.540541	1.62162	T
2617	178	0	0	4	3	185	96.2162	0	0	2.16216	1.62162	A
2618	181	0	1	0	3	185	97.8378	0	0.540541	0	1.62162	A
2619	181	0	1	0	3	185	97.8378	0	0.540541	0	1.62162	A
2620	3	1	0	178	3	185	1.62162	0.540541	0	96.2162	1.62162	G
2621	0	0	180	2	3	185	0	0	97.2973	1.08108	1.62162	C
2622	11	170	0	0	3	184	5.97826	92.3913	0	0	1.63043	T
2623	1	1	180	0	3	185	0.540541	0.540541	97.2973	0	1.62162	C
2624	0	182	0	0	3	185	0	98.3784	0	0	1.62162	T
2625	0	0	182	0	3	185	0	0	98.3784	0	1.62162	C
2626	0	2	180	0	2	184	0	1.08696	97.8261	0	1.08696	C
2627	0	182	0	0	3	185	0	98.3784	0	0	1.62162	T
2628	1	2	178	1	3	185	0.540541	1.08108	96.2162	0.540541	1.62162	C
2629	180	1	1	1	2	185	97.2973	0.540541	0.540541	0.540541	1.08108	A
2630	2	0	0	181	2	185	1.08108	0	0	97.8378	1.08108	G
2631	0	0	181	2	2	185	0	0	97.8378	1.08108	1.08108	C
2632	182	0	0	1	2	185	98.3784	0	0	0.540541	1.08108	A
2633	179	0	1	3	1	184	97.2826	0	0.543478	1.63043	0.543478	A
2634	182	0	0	0	2	184	98.913	0	0	0	1.08696	A
2635	2	178	2	0	2	184	1.08696	96.7391	1.08696	0	1.08696	T
2636	0	1	0	181	2	184	0	0.543478	0	98.3696	1.08696	G
2637	1	178	3	0	2	184	0.543478	96.7391	1.63043	0	1.08696	T
2638	177	1	1	3	2	184	96.1957	0.543478	0.543478	1.63043	1.08696	A
2639	181	0	0	1	2	184	98.3696	0	0	0.543478	1.08696	A
2640	182	0	0	0	2	184	98.913	0	0	0	1.08696	A
2641	182	0	0	0	2	184	98.913	0	0	0	1.08696	A
2642	0	3	1	176	2	182	0	1.64835	0.549451	96.7033	1.0989	G
2643	179	1	0	2	2	184	97.2826	0.543478	0	1.08696	1.08696	A
2644	182	0	0	0	2	184	98.913	0	0	0	1.08696	A
2645	1	3	175	2	2	183	0.546448	1.63934	95.6284	1.0929	1.0929	C
2646	179	1	0	1	2	183	97.8142	0.546448	0	0.546448	1.0929	A
2647	2	0	1	178	2	183	1.0929	0	0.546448	97.2678	1.0929	G
2648	180	0	0	1	2	183	98.3607	0	0	0.546448	1.0929	A
2649	121	1	4	55	2	183	66.1202	0.546448	2.18579	30.0546	1.0929	A
2650	182	0	0	0	2	184	98.913	0	0	0	1.08696	A
2651	0	180	1	1	2	184	0	97.8261	0.543478	0.543478	1.08696	T
2652	0	179	2	1	2	184	0	97.2826	1.08696	0.543478	1.08696	T
2653	178	0	0	5	1	184	96.7391	0	0	2.71739	0.543478	A
2654	0	179	4	0	1	184	0	97.2826	2.17391	0	0.543478	T
2655	183	0	0	0	1	184	99.4565	0	0	0	0.543478	A
2656	182	0	0	1	1	184	98.913	0	0	0.543478	0.543478	A
2657	0	1	180	2	1	184	0	0.543478	97.8261	1.08696	0.543478	C
2658	181	0	0	2	1	184	98.3696	0	0	1.08696	0.543478	A
2659	179	0	0	1	1	181	98.895	0	0	0.552486	0.552486	A
2660	179	0	0	1	1	181	98.895	0	0	0.552486	0.552486	A
2661	1	1	178	0	1	181	0.552486	0.552486	98.3425	0	0.552486	C
2662	2	178	0	0	1	181	1.10497	98.3425	0	0	0.552486	T
2663	166	1	1	15	1	184	90.2174	0.543478	0.543478	8.15217	0.543478	A
2664	0	182	1	0	1	184	0	98.913	0.543478	0	0.543478	T
2665	0	2	179	2	1	184	0	1.08696	97.2826	1.08696	0.543478	C
2666	1	182	0	0	1	184	0.543478	98.913	0	0	0.543478	T
2667	0	0	182	1	1	184	0	0	98.913	0.543478	0.543478	C
2668	0	182	1	0	1	184	0	98.913	0.543478	0	0.543478	T
2669	0	1	182	0	1	184	0	0.543478	98.913	0	0.543478	C
2670	182	0	0	1	1	184	98.913	0	0	0.543478	0.543478	A
2671	0	0	0	183	1	184	0	0	0	99.4565	0.543478	G
2672	181	0	0	2	1	184	98.3696	0	0	1.08696	0.543478	A
2673	1	2	180	0	1	184	0.543478	1.08696	97.8261	0	0.543478	C
2674	0	1	182	0	1	184	0	0.543478	98.913	0	0.543478	C
2675	182	1	0	0	1	184	98.913	0.543478	0	0	0.543478	A
2676	0	3	180	0	1	184	0	1.63043	97.8261	0	0.543478	C
2677	181	1	0	1	1	184	98.3696	0.543478	0	0.543478	0.543478	A
2678	2	1	4	176	2	185	1.08108	0.540541	2.16216	95.1351	1.08108	G
2679	0	180	2	1	2	185	0	97.2973	1.08108	0.540541	1.08108	T
2680	3	1	0	179	2	185	1.62162	0.540541	0	96.7568	1.08108	G
2681	4	0	176	2	3	185	2.16216	0	95.1351	1.08108	1.62162	C
2682	179	2	0	1	3	185	96.7568	1.08108	0	0.540541	1.62162	A
2683	181	0	0	1	2	184	98.3696	0	0	0.543478	1.08696	A
2684	2	180	0	0	2	184	1.08696	97.8261	0	0	1.08696	T
2685	0	0	178	4	2	184	0	0	96.7391	2.17391	1.08696	C
2686	182	0	0	0	2	184	98.913	0	0	0	1.08696	A
2687	181	0	1	0	2	184	98.3696	0	0.543478	0	1.08696	A
2688	182	0	0	0	2	184	98.913	0	0	0	1.08696	A
2689	1	2	176	3	2	184	0.543478	1.08696	95.6522	1.63043	1.08696	C
2690	1	181	0	0	2	184	0.543478	98.3696	0	0	1.08696	T
2691	182	0	0	0	2	184	98.913	0	0	0	1.08696	A
2692	0	1	1	180	2	184	0	0.543478	0.543478	97.8261	1.08696	G
2693	180	0	1	2	1	184	97.8261	0	0.543478	1.08696	0.543478	A
2694	179	2	1	1	1	184	97.2826	1.08696	0.543478	0.543478	0.543478	A
2695	0	1	182	0	1	184	0	0.543478	98.913	0	0.543478	C
2696	0	183	0	0	1	184	0	99.4565	0	0	0.543478	T
2697	1	0	182	0	1	184	0.543478	0	98.913	0	0.543478	C
2698	182	0	0	1	1	184	98.913	0	0	0.543478	0.543478	A
2699	3	0	0	180	2	185	1.62162	0	0	97.2973	1.08108	G
2700	7	0	1	175	2	185	3.78378	0	0.540541	94.5946	1.08108	G
2701	180	0	0	3	2	185	97.2973	0	0	1.62162	1.08108	A
2702	0	181	1	1	2	185	0	97.8378	0.540541	0.540541	1.08108	T
2703	0	183	0	0	3	186	0	98.3871	0	0	1.6129	T
2704	180	0	1	2	2	185	97.2973	0	0.540541	1.08108	1.08108	A
2705	182	0	0	1	2	185	98.3784	0	0	0.540541	1.08108	A
2706	1	0	0	182	2	185	0.540541	0	0	98.3784	1.08108	G
2707	182	0	0	1	2	185	98.3784	0	0	0.540541	1.08108	A
2708	182	0	1	0	2	185	98.3784	0	0.540541	0	1.08108	A
2709	15	168	0	1	3	187	8.02139	89.8396	0	0.534759	1.60428	T
2710	0	0	185	0	2	187	0	0	98.9305	0	1.06952	C
2711	0	182	2	1	4	189	0	96.2963	1.0582	0.529101	2.1164	T
2712	0	0	185	0	3	188	0	0	98.4043	0	1.59574	C
2713	183	0	1	1	3	188	97.3404	0	0.531915	0.531915	1.59574	A
2714	0	4	181	0	3	188	0	2.12766	96.2766	0	1.59574	C
2715	0	184	1	0	3	188	0	97.8723	0.531915	0	1.59574	T
2716	1	1	182	1	3	188	0.531915	0.531915	96.8085	0.531915	1.59574	C
2717	180	0	3	1	4	188	95.7447	0	1.59574	0.531915	2.12766	A
2718	183	0	1	0	4	188	97.3404	0	0.531915	0	2.12766	A
2719	184	0	0	0	3	187	98.3957	0	0	0	1.60428	A
2720	162	1	0	21	3	187	86.631	0.534759	0	11.2299	1.60428	A
2721	1	2	181	0	3	187	0.534759	1.06952	96.7914	0	1.60428	C
2722	1	26	156	1	1	185	0.540541	14.0541	84.3243	0.540541	0.540541	C
2723	22	3	1	158	1	185	11.8919	1.62162	0.540541	85.4054	0.540541	G
2724	0	0	183	0	2	185	0	0	98.9189	0	1.08108	C
2725	2	181	0	0	2	185	1.08108	97.8378	0	0	1.08108	T
2726	1	1	180	1	2	185	0.540541	0.540541	97.2973	0.540541	1.08108	C
2727	183	0	0	0	2	185	98.9189	0	0	0	1.08108	A
2728	180	0	0	3	2	185	97.2973	0	0	1.62162	1.08108	A
2729	2	0	181	0	2	185	1.08108	0	97.8378	0	1.08108	C
2730	1	181	1	0	2	185	0.540541	97.8378	0.540541	0	1.08108	T
2731	175	2	1	5	2	185	94.5946	1.08108	0.540541	2.7027	1.08108	A
2732	1	2	180	0	3	186	0.537634	1.07527	96.7742	0	1.6129	C
2733	179	1	1	2	3	186	96.2366	0.537634	0.537634	1.07527	1.6129	A
2734	0	183	0	0	3	186	0	98.3871	0	0	1.6129	T
2735	0	0	0	183	3	186	0	0	0	98.3871	1.6129	G
2736	1	0	0	182	3	186	0.537634	0	0	97.8495	1.6129	G
2737	182	0	1	0	3	186	97.8495	0	0.537634	0	1.6129	A
2738	182	0	0	1	3	186	97.8495	0	0	0.537634	1.6129	A
2739	182	0	0	1	3	186	97.8495	0	0	0.537634	1.6129	A
2740	0	1	182	0	3	186	0	0.537634	97.8495	0	1.6129	C
2741	1	182	0	0	3	186	0.537634	97.8495	0	0	1.6129	T
2742	2	0	1	180	2	185	1.08108	0	0.540541	97.2973	1.08108	G
2743	183	0	0	0	2	185	98.9189	0	0	0	1.08108	A
2744	183	0	0	0	2	185	98.9189	0	0	0	1.08108	A
2745	0	0	182	1	2	185	0	0	98.3784	0.540541	1.08108	C
2746	183	0	0	0	2	185	98.9189	0	0	0	1.08108	A
2747	183	0	0	1	1	185	98.9189	0	0	0.540541	0.540541	A
2748	0	4	178	2	1	185	0	2.16216	96.2162	1.08108	0.540541	C
2749	0	0	184	0	1	185	0	0	99.4595	0	0.540541	C
2750	0	183	1	0	1	185	0	98.9189	0.540541	0	0.540541	T
2751	0	0	1	184	1	186	0	0	0.537634	98.9247	0.537634	G
2752	0	2	183	0	1	186	0	1.07527	98.3871	0	0.537634	C
2753	0	185	0	0	1	186	0	99.4624	0	0	0.537634	T
2754	0	1	184	0	1	186	0	0.537634	98.9247	0	0.537634	C
2755	0	1	184	0	1	186	0	0.537634	98.9247	0	0.537634	C
2756	0	184	1	0	1	186	0	98.9247	0.537634	0	0.537634	T
2757	1	0	1	183	1	186	0.537634	0	0.537634	98.3871	0.537634	G
2758	185	0	0	0	1	186	99.4624	0	0	0	0.537634	A
2759	179	0	0	6	1	186	96.2366	0	0	3.22581	0.537634	A
2760	0	183	1	0	2	186	0	98.3871	0.537634	0	1.07527	T
2761	0	0	0	184	2	186	0	0	0	98.9247	1.07527	G
2762	185	0	0	0	1	186	99.4624	0	0	0	0.537634	A
2763	1	0	184	0	1	186	0.537634	0	98.9247	0	0.537634	C
2764	0	182	3	0	1	186	0	97.8495	1.6129	0	0.537634	T
2765	181	1	1	1	1	185	97.8378	0.540541	0.540541	0.540541	0.540541	A
2766	2	0	181	1	1	185	1.08108	0	97.8378	0.540541	0.540541	C
2767	2	182	0	0	1	185	1.08108	98.3784	0	0	0.540541	T
2768	3	1	0	180	1	185	1.62162	0.540541	0	97.2973	0.540541	G
2769	1	0	0	183	1	185	0.540541	0	0	98.9189	0.540541	G
2770	35	1	1	147	1	185	18.9189	0.540541	0.540541	79.4595	0.540541	G
2771	0	185	0	0	1	186	0	99.4624	0	0	0.537634	T
2772	184	0	0	1	1	186	98.9247	0	0	0.537634	0.537634	A
2773	3	0	182	0	1	186	1.6129	0	97.8495	0	0.537634	C
2774	184	0	0	1	1	186	98.9247	0	0	0.537634	0.537634	A
2775	0	185	0	0	1	186	0	99.4624	0	0	0.537634	T
2776	184	0	0	1	1	186	98.9247	0	0	0.537634	0.537634	A
2777	183	2	0	0	1	186	98.3871	1.07527	0	0	0.537634	A
2778	3	15	164	3	1	186	1.6129	8.06452	88.172	1.6129	0.537634	C
2779	18	0	0	167	1	186	9.67742	0	0	89.7849	0.537634	G
2780	184	0	1	0	1	186	98.9247	0	0.537634	0	0.537634	A
2781	183	0	1	1	1	186	98.3871	0	0.537634	0.537634	0.537634	A
2782	183	1	0	1	1	186	98.3871	0.537634	0	0.537634	0.537634	A
2783	1	184	0	0	1	186	0.537634	98.9247	0	0	0.537634	T
2784	2	2	1	180	1	186	1.07527	1.07527	0.537634	96.7742	0.537634	G
2785	184	0	1	0	1	186	98.9247	0	0.537634	0	0.537634	A
2786	185	0	0	0	1	186	99.4624	0	0	0	0.537634	A
2787	4	0	1	180	1	186	2.15054	0	0.537634	96.7742	0.537634	G
2788	1	0	2	182	1	186	0.537634	0	1.07527	97.8495	0.537634	G
2789	0	2	183	0	1	186	0	1.07527	98.3871	0	0.537634	C
2790	184	1	0	0	1	186	98.9247	0.537634	0	0	0.537634	A
2791	0	0	3	182	1	186	0	0	1.6129	97.8495	0.537634	G
2792	181	1	1	0	1	184	98.3696	0.543478	0.543478	0	0.543478	A
2793	182	0	2	1	1	186	97.8495	0	1.07527	0.537634	0.537634	A
2794	185	0	0	0	1	186	99.4624	0	0	0	0.537634	A
2795	0	183	1	1	1	186	0	98.3871	0.537634	0.537634	0.537634	T
2796	180	0	1	4	1	186	96.7742	0	0.537634	2.15054	0.537634	A
2797	184	0	0	1	1	186	98.9247	0	0	0.537634	0.537634	A
2798	183	0	0	1	1	185	98.9189	0	0	0.540541	0.540541	A
2799	0	1	2	181	1	185	0	0.540541	1.08108	97.8378	0.540541	G
2800	180	3	1	0	1	185	97.2973	1.62162	0.540541	0	0.540541	A
2801	3	180	1	0	1	185	1.62162	97.2973	0.540541	0	0.540541	T
2802	3	0	0	182	1	186	1.6129	0	0	97.8495	0.537634	G
2803	0	184	1	0	1	186	0	98.9247	0.537634	0	0.537634	T
2804	0	185	0	0	1	186	0	99.4624	0	0	0.537634	T
2805	1	1	181	1	1	185	0.540541	0.540541	97.8378	0.540541	0.540541	C
2806	0	185	0	0	1	186	0	99.4624	0	0	0.537634	T
2807	0	185	0	0	1	186	0	99.4624	0	0	0.537634	T
2808	0	184	0	1	1	186	0	98.9247	0	0.537634	0.537634	T
2809	1	0	0	184	1	186	0.537634	0	0	98.9247	0.537634	G
2810	185	0	0	0	1	186	99.4624	0	0	0	0.537634	A
2811	185	0	0	0	1	186	99.4624	0	0	0	0.537634	A
2812	183	1	0	0	2	186	98.3871	0.537634	0	0	1.07527	A
2813	2	2	180	0	2	186	1.07527	1.07527	96.7742	0	1.07527	C
2814	0	0	184	0	2	186	0	0	98.9247	0	1.07527	C
2815	182	0	0	2	2	186	97.8495	0	0	1.07527	1.07527	A
2816	180	0	1	3	2	186	96.7742	0	0.537634	1.6129	1.07527	A
2817	0	55	127	2	2	186	0	29.5699	68.2796	1.07527	1.07527	C
2818	3	0	2	179	2	186	1.6129	0	1.07527	96.2366	1.07527	G
2819	183	0	0	1	2	186	98.3871	0	0	0.537634	1.07527	A
2820	2	0	1	181	2	186	1.07527	0	0.537634	97.3118	1.07527	G
2821	184	0	0	0	2	186	98.9247	0	0	0	1.07527	A
2822	184	0	0	1	1	186	98.9247	0	0	0.537634	0.537634	A
2823	3	2	178	2	1	186	1.6129	1.07527	95.6989	1.07527	0.537634	C
2824	183	0	1	1	1	186	98.3871	0	0.537634	0.537634	0.537634	A
2825	185	0	0	0	1	186	99.4624	0	0	0	0.537634	A
2826	184	0	1	0	1	186	98.9247	0	0.537634	0	0.537634	A
2827	0	0	2	183	1	186	0	0	1.07527	98.3871	0.537634	G
2828	183	0	1	1	1	186	98.3871	0	0.537634	0.537634	0.537634	A
2829	0	2	182	1	1	186	0	1.07527	97.8495	0.537634	0.537634	C
2830	181	0	2	2	1	186	97.3118	0	1.07527	1.07527	0.537634	A
2831	2	2	181	0	1	186	1.07527	1.07527	97.3118	0	0.537634	C
2832	179	0	5	0	2	186	96.2366	0	2.68817	0	1.07527	A
2833	182	0	1	2	2	187	97.3262	0	0.534759	1.06952	1.06952	A
2834	1	7	177	0	2	187	0.534759	3.74332	94.6524	0	1.06952	C
2835	181	1	0	3	2	187	96.7914	0.534759	0	1.60428	1.06952	A
2836	0	181	3	1	2	187	0	96.7914	1.60428	0.534759	1.06952	T
2837	183	0	0	2	2	187	97.861	0	0	1.06952	1.06952	A
2838	4	2	178	1	2	187	2.13904	1.06952	95.1872	0.534759	1.06952	C
2839	1	3	181	0	1	186	0.537634	1.6129	97.3118	0	0.537634	C
2840	185	0	0	0	1	186	99.4624	0	0	0	0.537634	A
2841	1	1	0	183	1	186	0.537634	0.537634	0	98.3871	0.537634	G
2842	183	1	0	1	1	186	98.3871	0.537634	0	0.537634	0.537634	A
2843	184	0	0	1	1	186	98.9247	0	0	0.537634	0.537634	A
2844	1	183	1	0	1	186	0.537634	98.3871	0.537634	0	0.537634	T
2845	1	1	183	0	1	186	0.537634	0.537634	98.3871	0	0.537634	C
2846	0	185	0	0	1	186	0	99.4624	0	0	0.537634	T
2847	0	0	183	2	1	186	0	0	98.3871	1.07527	0.537634	C
2848	0	184	1	0	1	186	0	98.9247	0.537634	0	0.537634	T
2849	0	0	0	183	1	184	0	0	0	99.4565	0.543478	G
2850	0	1	0	184	1	186	0	0.537634	0	98.9247	0.537634	G
2851	2	0	0	183	1	186	1.07527	0	0	98.3871	0.537634	G
2852	185	0	0	0	1	186	99.4624	0	0	0	0.537634	A
2853	1	32	150	2	1	186	0.537634	17.2043	80.6452	1.07527	0.537634	C
2854	50	1	1	133	1	186	26.8817	0.537634	0.537634	71.5054	0.537634	G
2855	1	2	182	0	1	186	0.537634	1.07527	97.8495	0	0.537634	C
2856	185	0	0	0	1	186	99.4624	0	0	0	0.537634	A
2857	0	182	0	2	1	185	0	98.3784	0	1.08108	0.540541	T
2858	0	183	2	0	1	186	0	98.3871	1.07527	0	0.537634	T
2859	1	8	176	0	1	186	0.537634	4.30108	94.6237	0	0.537634	C
2860	181	0	1	3	1	186	97.3118	0	0.537634	1.6129	0.537634	A
2861	183	0	0	2	1	186	98.3871	0	0	1.07527	0.537634	A
2862	183	1	1	0	1	186	98.3871	0.537634	0.537634	0	0.537634	A
2863	3	0	0	182	1	186	1.6129	0	0	97.8495	0.537634	G
2864	1	5	178	1	1	186	0.537634	2.68817	95.6989	0.537634	0.537634	C
2865	181	0	3	1	1	186	97.3118	0	1.6129	0.537634	0.537634	A
2866	2	1	1	180	2	186	1.07527	0.537634	0.537634	96.7742	1.07527	G
2867	0	180	3	1	3	187	0	96.2567	1.60428	0.534759	1.60428	T
2868	2	1	0	182	3	188	1.06383	0.531915	0	96.8085	1.59574	G
2869	0	182	1	1	3	187	0	97.3262	0.534759	0.534759	1.60428	T
2870	1	2	0	182	3	188	0.531915	1.06383	0	96.8085	1.59574	G
2871	1	181	3	0	3	188	0.531915	96.2766	1.59574	0	1.59574	T
2872	183	0	0	2	2	187	97.861	0	0	1.06952	1.06952	A
2873	1	0	1	183	1	186	0.537634	0	0.537634	98.3871	0.537634	G
2874	185	0	0	0	1	186	99.4624	0	0	0	0.537634	A
2875	1	0	1	183	1	186	0.537634	0	0.537634	98.3871	0.537634	G
2876	2	1	0	182	1	186	1.07527	0.537634	0	97.8495	0.537634	G
2877	2	0	0	183	1	186	1.07527	0	0	98.3871	0.537634	G
2878	183	0	2	0	1	186	98.3871	0	1.07527	0	0.537634	A
2879	183	0	0	2	1	186	98.3871	0	0	1.07527	0.537634	A
2880	184	1	0	0	2	187	98.3957	0.534759	0	0	1.06952	A
2881	0	183	1	1	2	187	0	97.861	0.534759	0.534759	1.06952	T
2882	1	182	1	1	2	187	0.534759	97.3262	0.534759	0.534759	1.06952	T
2883	0	182	2	1	2	187	0	97.3262	1.06952	0.534759	1.06952	T
2884	183	1	0	1	2	187	97.861	0.534759	0	0.534759	1.06952	A
2885	0	182	2	0	3	187	0	97.3262	1.06952	0	1.60428	T
2886	184	0	0	0	3	187	98.3957	0	0	0	1.60428	A
2887	1	0	1	182	3	187	0.534759	0	0.534759	97.3262	1.60428	G
2888	0	1	183	0	3	187	0	0.534759	97.861	0	1.60428	C
2889	183	0	0	1	3	187	97.861	0	0	0.534759	1.60428	A
2890	0	1	182	2	1	186	0	0.537634	97.8495	1.07527	0.537634	C
2891	0	183	0	2	1	186	0	98.3871	0	1.07527	0.537634	T
2892	185	0	0	0	1	186	99.4624	0	0	0	0.537634	A
2893	181	0	4	0	1	186	97.3118	0	2.15054	0	0.537634	A
2894	182	0	0	3	1	186	97.8495	0	0	1.6129	0.537634	A
2895	0	182	3	0	1	186	0	97.8495	1.6129	0	0.537634	T
2896	2	0	1	182	1	186	1.07527	0	0.537634	97.8495	0.537634	G
2897	1	3	180	0	1	185	0.540541	1.62162	97.2973	0	0.540541	C
2898	1	0	185	0	1	187	0.534759	0	98.9305	0	0.534759	C
2899	1	2	183	0	1	187	0.534759	1.06952	97.861	0	0.534759	C
2900	184	0	1	1	1	187	98.3957	0	0.534759	0.534759	0.534759	A
2901	1	1	182	2	1	187	0.534759	0.534759	97.3262	1.06952	0.534759	C
2902	186	0	0	0	1	187	99.4652	0	0	0	0.534759	A
2903	180	1	1	4	1	187	96.2567	0.534759	0.534759	2.13904	0.534759	A
2904	2	1	2	181	1	187	1.06952	0.534759	1.06952	96.7914	0.534759	G
2905	184	0	0	2	1	187	98.3957	0	0	1.06952	0.534759	A
2906	0	0	0	186	1	187	0	0	0	99.4652	0.534759	G
2907	183	0	0	2	1	186	98.3871	0	0	1.07527	0.537634	A
2908	184	0	2	0	1	187	98.3957	0	1.06952	0	0.534759	A
2909	184	1	0	1	1	187	98.3957	0.534759	0	0.534759	0.534759	A
2910	0	0	0	186	1	187	0	0	0	99.4652	0.534759	G
2911	1	3	182	0	1	187	0.534759	1.60428	97.3262	0	0.534759	C
2912	183	0	1	2	1	187	97.861	0	0.534759	1.06952	0.534759	A
2913	1	0	0	185	2	188	0.531915	0	0	98.4043	1.06383	G
2914	1	1	0	183	3	188	0.531915	0.531915	0	97.3404	1.59574	G
2915	185	0	0	0	3	188	98.4043	0	0	0	1.59574	A
2916	183	0	0	2	3	188	97.3404	0	0	1.06383	1.59574	A
2917	184	0	1	0	3	188	97.8723	0	0.531915	0	1.59574	A
2918	1	2	4	178	3	188	0.531915	1.06383	2.12766	94.6809	1.59574	G
2919	184	1	0	0	3	188	97.8723	0.531915	0	0	1.59574	A
2920	1	183	1	0	3	188	0.531915	97.3404	0.531915	0	1.59574	T
2921	2	1	181	1	2	187	1.06952	0.534759	96.7914	0.534759	1.06952	C
2922	0	8	177	0	2	187	0	4.27807	94.6524	0	1.06952	C
2923	184	0	0	1	2	187	98.3957	0	0	0.534759	1.06952	A
2924	184	0	0	1	2	187	98.3957	0	0	0.534759	1.06952	A
2925	182	2	1	0	2	187	97.3262	1.06952	0.534759	0	1.06952	A
2926	183	0	1	1	2	187	97.861	0	0.534759	0.534759	1.06952	A
2927	1	179	4	1	2	187	0.534759	95.7219	2.13904	0.534759	1.06952	T
2928	0	182	2	1	2	187	0	97.3262	1.06952	0.534759	1.06952	T
2929	2	0	1	182	2	187	1.06952	0	0.534759	97.3262	1.06952	G
2930	186	0	0	0	1	187	99.4652	0	0	0	0.534759	A
2931	0	1	183	2	1	187	0	0.534759	97.861	1.06952	0.534759	C
2932	184	0	0	2	1	187	98.3957	0	0	1.06952	0.534759	A
2933	2	1	182	1	1	187	1.06952	0.534759	97.3262	0.534759	0.534759	C
2934	1	4	180	1	1	187	0.534759	2.13904	96.2567	0.534759	0.534759	C
2935	0	2	183	1	1	187	0	1.06952	97.861	0.534759	0.534759	C
2936	0	184	1	1	1	187	0	98.3957	0.534759	0.534759	0.534759	T
2937	183	1	1	1	1	187	97.861	0.534759	0.534759	0.534759	0.534759	A
2938	186	0	0	0	1	187	99.4652	0	0	0	0.534759	A
2939	0	1	184	1	1	187	0	0.534759	98.3957	0.534759	0.534759	C
2940	184	0	0	1	1	186	98.9247	0	0	0.537634	0.537634	A
2941	2	183	1	0	1	187	1.06952	97.861	0.534759	0	0.534759	T
2942	0	1	184	1	1	187	0	0.534759	98.3957	0.534759	0.534759	C
2943	184	1	0	1	1	187	98.3957	0.534759	0	0.534759	0.534759	A
2944	1	0	185	0	1	187	0.534759	0	98.9305	0	0.534759	C
2945	185	0	1	0	1	187	98.9305	0	0.534759	0	0.534759	A
2946	185	1	0	0	1	187	98.9305	0.534759	0	0	0.534759	A
2947	1	184	1	0	1	187	0.534759	98.3957	0.534759	0	0.534759	T
2948	0	185	0	1	2	188	0	98.4043	0	0.531915	1.06383	T
2949	182	0	1	3	2	188	96.8085	0	0.531915	1.59574	1.06383	A
2950	184	0	0	2	2	188	97.8723	0	0	1.06383	1.06383	A
2951	185	1	0	0	2	188	98.4043	0.531915	0	0	1.06383	A
2952	185	1	0	0	2	188	98.4043	0.531915	0	0	1.06383	A
2953	0	3	2	181	2	188	0	1.59574	1.06383	96.2766	1.06383	G
2954	186	0	0	0	2	188	98.9362	0	0	0	1.06383	A
2955	186	0	0	0	2	188	98.9362	0	0	0	1.06383	A
2956	1	1	184	0	2	188	0.531915	0.531915	97.8723	0	1.06383	C
2957	1	184	1	0	2	188	0.531915	97.8723	0.531915	0	1.06383	T
2958	186	0	0	0	2	188	98.9362	0	0	0	1.06383	A
2959	0	1	0	185	2	188	0	0.531915	0	98.4043	1.06383	G
2960	183	0	1	2	1	187	97.861	0	0.534759	1.06952	0.534759	A
2961	176	0	0	10	1	187	94.1176	0	0	5.34759	0.534759	A
2962	184	0	0	2	1	187	98.3957	0	0	1.06952	0.534759	A
2963	184	0	0	2	1	187	98.3957	0	0	1.06952	0.534759	A
2964	2	0	2	182	1	187	1.06952	0	1.06952	97.3262	0.534759	G
2965	0	1	185	0	1	187	0	0.534759	98.9305	0	0.534759	C
2966	185	0	1	1	0	187	98.9305	0	0.534759	0.534759	0	A
2967	186	0	0	1	0	187	99.4652	0	0	0.534759	0	A
2968	2	0	2	182	1	187	1.06952	0	1.06952	97.3262	0.534759	G
2969	185	0	0	1	1	187	98.9305	0	0	0.534759	0.534759	A
2970	3	0	0	183	1	187	1.60428	0	0	97.861	0.534759	G
2971	0	2	184	0	1	187	0	1.06952	98.3957	0	0.534759	C
2972	182	0	1	2	1	186	97.8495	0	0.537634	1.07527	0.537634	A
2973	185	0	0	1	1	187	98.9305	0	0	0.534759	0.534759	A
2974	186	0	0	0	1	187	99.4652	0	0	0	0.534759	A
2975	1	2	183	0	1	187	0.534759	1.06952	97.861	0	0.534759	C
2976	185	0	0	1	1	187	98.9305	0	0	0.534759	0.534759	A
2977	2	2	182	0	1	187	1.06952	1.06952	97.3262	0	0.534759	C
2978	184	1	0	1	1	187	98.3957	0.534759	0	0.534759	0.534759	A
2979	0	186	1	0	0	187	0	99.4652	0.534759	0	0	T
2980	0	186	0	1	0	187	0	99.4652	0	0.534759	0	T
2981	0	0	187	0	0	187	0	0	100	0	0	C
2982	184	1	1	0	0	186	98.9247	0.537634	0.537634	0	0	A
2983	187	0	0	0	0	187	100	0	0	0	0	A
2984	187	0	0	0	0	187	100	0	0	0	0	A
2985	185	0	0	2	0	187	98.9305	0	0	1.06952	0	A
2986	0	1	1	185	0	187	0	0.534759	0.534759	98.9305	0	G
2987	0	1	186	0	0	187	0	0.534759	99.4652	0	0	C
2988	0	185	1	1	0	187	0	98.9305	0.534759	0.534759	0	T
2989	186	0	0	1	0	187	99.4652	0	0	0.534759	0	A
2990	0	0	1	186	0	187	0	0	0.534759	99.4652	0	G
2991	0	2	184	1	0	187	0	1.06952	98.3957	0.534759	0	C
2992	187	0	0	0	0	187	100	0	0	0	0	A
2993	0	0	1	186	0	187	0	0	0.534759	99.4652	0	G
2994	187	0	0	0	0	187	100	0	0	0	0	A
2995	184	0	1	2	0	187	98.3957	0	0.534759	1.06952	0	A
2996	4	0	0	183	0	187	2.13904	0	0	97.861	0	G
2997	3	1	1	182	0	187	1.60428	0.534759	0.534759	97.3262	0	G
2998	2	1	184	0	0	187	1.06952	0.534759	98.3957	0	0	C
2999	186	0	0	1	0	187	99.4652	0	0	0.534759	0	A
3000	187	0	0	0	0	187	100	0	0	0	0	A
3001	2	0	1	184	0	187	1.06952	0	0.534759	98.3957	0	G
3002	187	0	0	0	0	187	100	0	0	0	0	A
3003	186	0	0	0	0	186	100	0	0	0	0	A
3004	185	0	0	1	0	186	99.4624	0	0	0.537634	0	A
3005	0	183	1	1	0	185	0	98.9189	0.540541	0.540541	0	T
3006	187	0	0	0	0	187	100	0	0	0	0	A
3007	187	0	0	0	0	187	100	0	0	0	0	A
3008	1	1	185	0	0	187	0.534759	0.534759	98.9305	0	0	C
3009	1	181	3	1	1	187	0.534759	96.7914	1.60428	0.534759	0.534759	T
3010	186	0	0	0	1	187	99.4652	0	0	0	0.534759	A
3011	184	0	1	0	1	186	98.9247	0	0.537634	0	0.537634	A
3012	169	1	1	14	1	186	90.8602	0.537634	0.537634	7.52688	0.537634	A
3013	185	0	0	0	1	186	99.4624	0	0	0	0.537634	A
3014	0	184	1	0	1	186	0	98.9247	0.537634	0	0.537634	T
3015	0	1	184	0	1	186	0	0.537634	98.9247	0	0.537634	C
3016	182	2	0	2	1	187	97.3262	1.06952	0	1.06952	0.534759	A
3017	0	0	0	186	1	187	0	0	0	99.4652	0.534759	G
3018	184	0	1	1	1	187	98.3957	0	0.534759	0.534759	0.534759	A
3019	2	1	0	183	1	187	1.06952	0.534759	0	97.861	0.534759	G
3020	1	2	182	1	1	187	0.534759	1.06952	97.3262	0.534759	0.534759	C
3021	185	0	1	0	1	187	98.9305	0	0.534759	0	0.534759	A
3022	2	0	1	183	1	187	1.06952	0	0.534759	97.861	0.534759	G
3023	186	0	0	0	1	187	99.4652	0	0	0	0.534759	A
3024	186	0	0	0	1	187	99.4652	0	0	0	0.534759	A
3025	2	2	181	1	1	187	1.06952	1.06952	96.7914	0.534759	0.534759	C
3026	1	184	1	0	1	187	0.534759	98.3957	0.534759	0	0.534759	T
3027	0	0	2	184	1	187	0	0	1.06952	98.3957	0.534759	G
3028	185	0	1	0	1	187	98.9305	0	0.534759	0	0.534759	A
3029	186	1	0	0	0	187	99.4652	0.534759	0	0	0	A
3030	0	0	0	187	0	187	0	0	0	100	0	G
3031	2	1	1	183	0	187	1.06952	0.534759	0.534759	97.861	0	G
3032	185	0	1	0	0	186	99.4624	0	0.537634	0	0	A
3033	181	0	0	6	0	187	96.7914	0	0	3.20856	0	A
3034	186	0	0	1	0	187	99.4652	0	0	0.534759	0	A
3035	1	181	3	2	0	187	0.534759	96.7914	1.60428	1.06952	0	T
3036	186	0	0	1	0	187	99.4652	0	0	0.534759	0	A
3037	0	0	5	182	0	187	0	0	2.6738	97.3262	0	G
3038	184	0	2	1	0	187	98.3957	0	1.06952	0.534759	0	A
3039	0	0	1	186	0	187	0	0	0.534759	99.4652	0	G
3040	186	0	0	1	0	187	99.4652	0	0	0.534759	0	A
3041	4	4	179	0	0	187	2.13904	2.13904	95.7219	0	0	C
3042	186	0	0	1	0	187	99.4652	0	0	0.534759	0	A
3043	0	5	181	0	0	186	0	2.68817	97.3118	0	0	C
3044	173	0	2	6	0	181	95.5801	0	1.10497	3.31492	0	A
3045	186	0	0	1	0	187	99.4652	0	0	0.534759	0	A
3046	186	0	0	1	0	187	99.4652	0	0	0.534759	0	A
3047	186	0	0	1	0	187	99.4652	0	0	0.534759	0	A
3048	185	0	2	0	0	187	98.9305	0	1.06952	0	0	A
3049	179	3	2	3	0	187	95.7219	1.60428	1.06952	1.60428	0	A
3050	3	4	175	3	0	185	1.62162	2.16216	94.5946	1.62162	0	C
3051	2	5	178	3	0	188	1.06383	2.65957	94.6809	1.59574	0	C
3052	0	6	179	2	1	188	0	3.19149	95.2128	1.06383	0.531915	C
3053	3	184	0	0	1	188	1.59574	97.8723	0	0	0.531915	T
3054	0	185	2	0	1	188	0	98.4043	1.06383	0	0.531915	T
3055	0	0	186	0	1	187	0	0	99.4652	0	0.534759	C
3056	184	0	2	0	1	187	98.3957	0	1.06952	0	0.534759	A
3057	186	0	0	1	1	188	98.9362	0	0	0.531915	0.531915	A
3058	186	0	1	0	1	188	98.9362	0	0.531915	0	0.531915	A
3059	187	0	0	0	1	188	99.4681	0	0	0	0.531915	A
3060	185	1	1	0	1	188	98.4043	0.531915	0.531915	0	0.531915	A
3061	183	0	2	1	1	187	97.861	0	1.06952	0.534759	0.534759	A
3062	0	185	0	1	1	187	0	98.9305	0	0.534759	0.534759	T
3063	1	159	25	1	1	187	0.534759	85.0267	13.369	0.534759	0.534759	T
3064	185	0	1	0	1	187	98.9305	0	0.534759	0	0.534759	A
3065	179	0	0	7	1	187	95.7219	0	0	3.74332	0.534759	A
3066	0	180	4	2	1	187	0	96.2567	2.13904	1.06952	0.534759	T
3067	3	1	1	181	1	187	1.60428	0.534759	0.534759	96.7914	0.534759	G
3068	187	0	0	0	1	188	99.4681	0	0	0	0.531915	A
3069	185	1	0	1	1	188	98.4043	0.531915	0	0.531915	0.531915	A
3070	0	186	1	0	1	188	0	98.9362	0.531915	0	0.531915	T
3071	2	1	185	0	0	188	1.06383	0.531915	98.4043	0	0	C
3072	0	1	187	0	0	188	0	0.531915	99.4681	0	0	C
3073	188	0	0	0	0	188	100	0	0	0	0	A
3074	4	1	1	182	0	188	2.12766	0.531915	0.531915	96.8085	0	G
3075	3	0	0	185	0	188	1.59574	0	0	98.4043	0	G
3076	187	0	0	0	0	187	100	0	0	0	0	A
3077	2	1	1	183	0	187	1.06952	0.534759	0.534759	97.861	0	G
3078	2	1	183	1	0	187	1.06952	0.534759	97.861	0.534759	0	C
3079	0	185	2	0	0	187	0	98.9305	1.06952	0	0	T
3080	0	0	0	185	0	185	0	0	0	100	0	G
3081	3	2	3	179	0	187	1.60428	1.06952	1.60428	95.7219	0	G
3082	2	177	3	2	0	184	1.08696	96.1957	1.63043	1.08696	0	T
3083	0	185	0	2	0	187	0	98.9305	0	1.06952	0	T
3084	0	187	0	0	0	187	0	100	0	0	0	T
3085	0	185	2	0	0	187	0	98.9305	1.06952	0	0	T
3086	0	182	5	0	0	187	0	97.3262	2.6738	0	0	T
3087	0	187	0	0	0	187	0	100	0	0	0	T
3088	1	0	1	185	0	187	0.534759	0	0.534759	98.9305	0	G
3089	186	1	0	0	0	187	99.4652	0.534759	0	0	0	A
3090	187	0	0	0	0	187	100	0	0	0	0	A
3091	187	0	0	1	0	188	99.4681	0	0	0.531915	0	A
3092	8	1	0	179	0	188	4.25532	0.531915	0	95.2128	0	G
3093	1	1	2	184	0	188	0.531915	0.531915	1.06383	97.8723	0	G
3094	188	0	0	0	0	188	100	0	0	0	0	A
3095	1	186	1	0	0	188	0.531915	98.9362	0.531915	0	0	T
3096	1	2	185	0	0	188	0.531915	1.06383	98.4043	0	0	C
3097	186	0	1	1	0	188	98.9362	0	0.531915	0.531915	0	A
3098	187	0	0	1	0	188	99.4681	0	0	0.531915	0	A
3099	2	2	184	0	0	188	1.06383	1.06383	97.8723	0	0	C
3100	187	0	0	0	0	187	100	0	0	0	0	A
3101	186	0	0	2	0	188	98.9362	0	0	1.06383	0	A
3102	183	1	0	4	0	188	97.3404	0.531915	0	2.12766	0	A
3103	188	0	0	0	0	188	100	0	0	0	0	A
3104	0	177	8	3	0	188	0	94.1489	4.25532	1.59574	0	T
3105	8	177	3	0	0	188	4.25532	94.1489	1.59574	0	0	T
3106	2	0	0	185	0	187	1.06952	0	0	98.9305	0	G
3107	186	1	0	0	1	188	98.9362	0.531915	0	0	0.531915	A
3108	1	186	0	0	1	188	0.531915	98.9362	0	0	0.531915	T
3109	187	0	0	0	1	188	99.4681	0	0	0	0.531915	A
3110	1	0	0	186	1	188	0.531915	0	0	98.9362	0.531915	G
3111	185	1	0	1	1	188	98.4043	0.531915	0	0.531915	0.531915	A
3112	2	2	182	1	1	188	1.06383	1.06383	96.8085	0.531915	0.531915	C
3113	2	40	144	1	1	188	1.06383	21.2766	76.5957	0.531915	0.531915	C
3114	32	3	2	150	1	188	17.0213	1.59574	1.06383	79.7872	0.531915	G
3115	0	0	187	0	1	188	0	0	99.4681	0	0.531915	C
3116	0	186	1	0	1	188	0	98.9362	0.531915	0	0.531915	T
3117	186	0	0	1	1	188	98.9362	0	0	0.531915	0.531915	A
3118	2	0	0	185	1	188	1.06383	0	0	98.4043	0.531915	G
3119	2	0	185	0	1	188	1.06383	0	98.4043	0	0.531915	C
3120	183	0	3	0	1	187	97.861	0	1.60428	0	0.534759	A
3121	186	0	0	1	0	187	99.4652	0	0	0.534759	0	A
3122	2	0	0	184	0	186	1.07527	0	0	98.9247	0	G
3123	185	0	0	1	0	186	99.4624	0	0	0.537634	0	A
3124	0	2	185	0	0	187	0	1.06952	98.9305	0	0	C
3125	0	182	2	3	0	187	0	97.3262	1.06952	1.60428	0	T
3126	184	1	2	0	0	187	98.3957	0.534759	1.06952	0	0	A
3127	185	1	0	0	0	186	99.4624	0.537634	0	0	0	A
3128	0	182	3	1	0	186	0	97.8495	1.6129	0.537634	0	T
3129	180	0	0	5	1	186	96.7742	0	0	2.68817	0.537634	A
3130	182	0	2	1	1	186	97.8495	0	1.07527	0.537634	0.537634	A
3131	184	0	0	1	1	186	98.9247	0	0	0.537634	0.537634	A
3132	1	0	0	184	1	186	0.537634	0	0	98.9247	0.537634	G
3133	182	0	0	0	2	184	98.913	0	0	0	1.08696	A
3134	184	1	0	2	2	189	97.3545	0.529101	0	1.0582	1.0582	A
3135	173	0	0	13	2	188	92.0213	0	0	6.91489	1.06383	A
3136	185	0	0	3	2	190	97.3684	0	0	1.57895	1.05263	A
3137	182	0	1	0	2	185	98.3784	0	0.540541	0	1.08108	A
3138	179	0	0	2	2	183	97.8142	0	0	1.0929	1.0929	A
3139	170	0	0	1	1	172	98.8372	0	0	0.581395	0.581395	A
3140	1	0	0	169	0	170	0.588235	0	0	99.4118	0	G
3141	182	0	0	2	0	184	98.913	0	0	1.08696	0	A
3142	2	0	0	182	0	184	1.08696	0	0	98.913	0	G
3143	185	2	0	1	0	188	98.4043	1.06383	0	0.531915	0	A
3144	2	0	0	186	0	188	1.06383	0	0	98.9362	0	G
3145	188	0	0	0	0	188	100	0	0	0	0	A
3146	185	3	0	0	0	188	98.4043	1.59574	0	0	0	A
3147	2	0	0	186	0	188	1.06383	0	0	98.9362	0	G
3148	187	0	0	1	0	188	99.4681	0	0	0.531915	0	A
3149	186	0	2	0	0	188	98.9362	0	1.06383	0	0	A
3150	0	187	1	0	0	188	0	99.4681	0.531915	0	0	T
3151	0	2	186	0	0	188	0	1.06383	98.9362	0	0	C
3152	172	13	0	2	0	187	91.9786	6.95187	0	1.06952	0	A
3153	188	0	0	0	0	188	100	0	0	0	0	A
3154	188	0	0	0	0	188	100	0	0	0	0	A
3155	0	185	3	0	0	188	0	98.4043	1.59574	0	0	T
3156	187	0	0	1	0	188	99.4681	0	0	0.531915	0	A
3157	2	1	3	182	0	188	1.06383	0.531915	1.59574	96.8085	0	G
3158	183	2	1	2	0	188	97.3404	1.06383	0.531915	1.06383	0	A
3159	1	38	148	0	0	187	0.534759	20.3209	79.1444	0	0	C
3160	77	0	1	110	0	188	40.9574	0	0.531915	58.5106	0	G
3161	0	2	186	0	0	188	0	1.06383	98.9362	0	0	C
3162	186	1	0	1	0	188	98.9362	0.531915	0	0.531915	0	A
3163	185	0	1	2	1	189	97.8836	0	0.529101	1.0582	0.529101	A
3164	1	187	0	0	2	190	0.526316	98.4211	0	0	1.05263	T
3165	185	0	1	1	2	189	97.8836	0	0.529101	0.529101	1.0582	A
3166	187	0	0	0	2	189	98.9418	0	0	0	1.0582	A
3167	186	0	0	1	2	189	98.4127	0	0	0.529101	1.0582	A
3168	187	0	0	0	2	189	98.9418	0	0	0	1.0582	A
3169	185	0	1	0	3	189	97.8836	0	0.529101	0	1.5873	A
3170	184	1	1	0	3	189	97.3545	0.529101	0.529101	0	1.5873	A
3171	0	184	1	1	3	189	0	97.3545	0.529101	0.529101	1.5873	T
3172	0	1	0	186	2	189	0	0.529101	0	98.4127	1.0582	G
3173	185	0	0	2	2	189	97.8836	0	0	1.0582	1.0582	A
3174	0	186	1	0	2	189	0	98.4127	0.529101	0	1.0582	T
3175	186	0	0	1	0	187	99.4652	0	0	0.534759	0	A
3176	184	0	1	2	0	187	98.3957	0	0.534759	1.06952	0	A
3177	184	1	0	2	0	187	98.3957	0.534759	0	1.06952	0	A
3178	0	0	2	185	0	187	0	0	1.06952	98.9305	0	G
3179	4	1	1	181	0	187	2.13904	0.534759	0.534759	96.7914	0	G
3180	1	2	1	183	0	187	0.534759	1.06952	0.534759	97.861	0	G
3181	0	1	1	185	0	187	0	0.534759	0.534759	98.9305	0	G
3182	183	1	0	2	0	186	98.3871	0.537634	0	1.07527	0	A
3183	0	184	3	0	0	187	0	98.3957	1.60428	0	0	T
3184	182	0	0	5	0	187	97.3262	0	0	2.6738	0	A
3185	1	186	0	0	0	187	0.534759	99.4652	0	0	0	T
3186	1	1	181	4	0	187	0.534759	0.534759	96.7914	2.13904	0	C
3187	185	1	0	1	0	187	98.9305	0.534759	0	0.534759	0	A
3188	0	6	180	1	0	187	0	3.20856	96.2567	0.534759	0	C
3189	2	0	185	0	0	187	1.06952	0	98.9305	0	0	C
3190	187	0	0	0	0	187	100	0	0	0	0	A
3191	0	3	184	0	0	187	0	1.60428	98.3957	0	0	C
3192	4	36	147	0	0	187	2.13904	19.2513	78.6096	0	0	C
3193	37	1	2	147	0	187	19.7861	0.534759	1.06952	78.6096	0	G
3194	187	0	0	0	0	187	100	0	0	0	0	A
3195	1	186	0	0	0	187	0.534759	99.4652	0	0	0	T
3196	1	2	183	1	0	187	0.534759	1.06952	97.861	0.534759	0	C
3197	0	2	185	0	0	187	0	1.06952	98.9305	0	0	C
3198	1	2	184	0	0	187	0.534759	1.06952	98.3957	0	0	C
3199	185	1	1	0	0	187	98.9305	0.534759	0.534759	0	0	A
3200	1	1	184	1	0	187	0.534759	0.534759	98.3957	0.534759	0	C
3201	185	0	0	2	0	187	98.9305	0	0	1.06952	0	A
3202	1	0	1	185	0	187	0.534759	0	0.534759	98.9305	0	G
3203	185	1	1	0	0	187	98.9305	0.534759	0.534759	0	0	A
3204	187	0	0	0	0	187	100	0	0	0	0	A
3205	187	0	0	0	0	187	100	0	0	0	0	A
3206	0	185	2	0	0	187	0	98.9305	1.06952	0	0	T
3207	183	1	1	2	0	187	97.861	0.534759	0.534759	1.06952	0	A
3208	0	2	185	0	0	187	0	1.06952	98.9305	0	0	C
3209	186	0	0	1	0	187	99.4652	0	0	0.534759	0	A
3210	186	0	0	1	0	187	99.4652	0	0	0.534759	0	A
3211	186	0	0	1	0	187	99.4652	0	0	0.534759	0	A
3212	0	1	182	3	1	187	0	0.534759	97.3262	1.60428	0.534759	C
3213	0	185	1	0	1	187	0	98.9305	0.534759	0	0.534759	T
3214	181	0	1	3	1	186	97.3118	0	0.537634	1.6129	0.537634	A
3215	1	3	180	1	1	186	0.537634	1.6129	96.7742	0.537634	0.537634	C
3216	0	1	183	1	1	186	0	0.537634	98.3871	0.537634	0.537634	C
3217	185	0	0	1	1	187	98.9305	0	0	0.534759	0.534759	A
3218	1	184	1	0	1	187	0.534759	98.3957	0.534759	0	0.534759	T
3219	1	1	184	0	1	187	0.534759	0.534759	98.3957	0	0.534759	C
3220	185	0	0	0	1	186	99.4624	0	0	0	0.537634	A
3221	1	1	0	184	0	186	0.537634	0.537634	0	98.9247	0	G
3222	178	0	0	9	0	187	95.1872	0	0	4.81283	0	A
3223	1	1	2	183	0	187	0.534759	0.534759	1.06952	97.861	0	G
3224	185	1	0	1	0	187	98.9305	0.534759	0	0.534759	0	A
3225	186	0	0	1	0	187	99.4652	0	0	0.534759	0	A
3226	0	185	2	0	0	187	0	98.9305	1.06952	0	0	T
3227	185	0	1	1	0	187	98.9305	0	0.534759	0.534759	0	A
3228	2	3	179	3	0	187	1.06952	1.60428	95.7219	1.60428	0	C
3229	0	186	1	0	0	187	0	99.4652	0.534759	0	0	T
3230	184	0	0	4	0	188	97.8723	0	0	2.12766	0	A
3231	0	7	180	1	0	188	0	3.7234	95.7447	0.531915	0	C
3232	187	0	0	1	0	188	99.4681	0	0	0.531915	0	A
3233	186	0	0	2	0	188	98.9362	0	0	1.06383	0	A
3234	186	0	0	1	1	188	98.9362	0	0	0.531915	0.531915	A
3235	1	3	182	1	1	188	0.531915	1.59574	96.8085	0.531915	0.531915	C
3236	183	1	0	2	1	187	97.861	0.534759	0	1.06952	0.534759	A
3237	3	1	183	0	1	188	1.59574	0.531915	97.3404	0	0.531915	C
3238	0	3	183	1	1	188	0	1.59574	97.3404	0.531915	0.531915	C
3239	0	187	0	0	1	188	0	99.4681	0	0	0.531915	T
3240	0	3	184	0	1	188	0	1.59574	97.8723	0	0.531915	C
3241	0	186	1	0	1	188	0	98.9362	0.531915	0	0.531915	T
3242	184	0	0	3	1	188	97.8723	0	0	1.59574	0.531915	A
3243	0	48	138	1	1	188	0	25.5319	73.4043	0.531915	0.531915	C
3244	22	2	1	162	1	188	11.7021	1.06383	0.531915	86.1702	0.531915	G
3245	0	0	187	1	0	188	0	0	99.4681	0.531915	0	C
3246	187	0	0	1	0	188	99.4681	0	0	0.531915	0	A
3247	188	0	0	0	0	188	100	0	0	0	0	A
3248	186	0	0	2	0	188	98.9362	0	0	1.06383	0	A
3249	1	186	0	1	0	188	0.531915	98.9362	0	0.531915	0	T
3250	185	0	2	1	0	188	98.4043	0	1.06383	0.531915	0	A
3251	187	0	1	0	0	188	99.4681	0	0.531915	0	0	A
3252	188	0	0	0	0	188	100	0	0	0	0	A
3253	0	2	185	1	0	188	0	1.06383	98.4043	0.531915	0	C
3254	0	188	0	1	0	189	0	99.4709	0	0.529101	0	T
3255	185	1	0	3	0	189	97.8836	0.529101	0	1.5873	0	A
3256	0	0	0	189	0	189	0	0	0	100	0	G
3257	188	0	0	1	0	189	99.4709	0	0	0.529101	0	A
3258	189	0	0	0	0	189	100	0	0	0	0	A
3259	186	0	3	0	0	189	98.4127	0	1.5873	0	0	A
3260	185	1	1	2	0	189	97.8836	0.529101	0.529101	1.0582	0	A
3261	0	189	0	0	0	189	0	100	0	0	0	T
3262	0	1	186	2	0	189	0	0.529101	98.4127	1.0582	0	C
3263	0	186	2	1	0	189	0	98.4127	1.0582	0.529101	0	T
3264	188	0	0	1	0	189	99.4709	0	0	0.529101	0	A
3265	0	0	1	188	0	189	0	0	0.529101	99.4709	0	G
3266	187	0	2	0	0	189	98.9418	0	1.0582	0	0	A
3267	188	0	0	1	0	189	99.4709	0	0	0.529101	0	A
3268	1	0	0	188	0	189	0.529101	0	0	99.4709	0	G
3269	187	1	1	0	0	189	98.9418	0.529101	0.529101	0	0	A
3270	188	1	0	0	0	189	99.4709	0.529101	0	0	0	A
3271	188	0	0	1	0	189	99.4709	0	0	0.529101	0	A
3272	0	189	0	0	0	189	0	100	0	0	0	T
3273	2	2	1	184	0	189	1.0582	1.0582	0.529101	97.3545	0	G
3274	0	0	2	187	0	189	0	0	1.0582	98.9418	0	G
3275	188	1	0	0	0	189	99.4709	0.529101	0	0	0	A
3276	1	187	0	1	0	189	0.529101	98.9418	0	0.529101	0	T
3277	187	0	0	2	0	189	98.9418	0	0	1.0582	0	A
3278	179	1	9	0	0	189	94.709	0.529101	4.7619	0	0	A
3279	186	0	2	1	0	189	98.4127	0	1.0582	0.529101	0	A
3280	0	187	2	0	0	189	0	98.9418	1.0582	0	0	T
3281	0	187	2	0	0	189	0	98.9418	1.0582	0	0	T
3282	1	2	186	0	0	189	0.529101	1.0582	98.4127	0	0	C
3283	0	2	187	0	0	189	0	1.0582	98.9418	0	0	C
3284	0	189	0	0	0	189	0	100	0	0	0	T
3285	0	26	129	34	0	189	0	13.7566	68.254	17.9894	0	C
3286	22	0	3	164	0	189	11.6402	0	1.5873	86.7725	0	G
3287	187	0	0	1	0	188	99.4681	0	0	0.531915	0	A
3288	1	2	183	1	1	188	0.531915	1.06383	97.3404	0.531915	0.531915	C
3289	184	0	1	2	1	188	97.8723	0	0.531915	1.06383	0.531915	A
3290	0	3	185	0	1	189	0	1.5873	97.8836	0	0.529101	C
3291	185	0	1	2	1	189	97.8836	0	0.529101	1.0582	0.529101	A
3292	1	186	1	0	1	189	0.529101	98.4127	0.529101	0	0.529101	T
3293	187	0	0	2	1	190	98.4211	0	0	1.05263	0.526316	A
3294	0	1	188	0	2	191	0	0.52356	98.4293	0	1.04712	C
3295	185	1	0	3	2	191	96.8586	0.52356	0	1.57068	1.04712	A
3296	0	4	184	1	2	191	0	2.09424	96.3351	0.52356	1.04712	C
3297	1	172	16	0	2	191	0.52356	90.0524	8.37696	0	1.04712	T
3298	1	2	185	1	2	191	0.52356	1.04712	96.8586	0.52356	1.04712	C
3299	1	188	0	0	2	191	0.52356	98.4293	0	0	1.04712	T
3300	0	1	188	0	1	190	0	0.526316	98.9474	0	0.526316	C
3301	1	0	188	0	1	190	0.526316	0	98.9474	0	0.526316	C
3302	1	1	185	1	1	189	0.529101	0.529101	97.8836	0.529101	0.529101	C
3303	186	0	0	2	1	189	98.4127	0	0	1.0582	0.529101	A
3304	187	0	1	1	0	189	98.9418	0	0.529101	0.529101	0	A
3305	0	0	2	187	0	189	0	0	1.0582	98.9418	0	G
3306	188	1	0	0	0	189	99.4709	0.529101	0	0	0	A
3307	0	0	189	0	0	189	0	0	100	0	0	C
3308	1	186	2	0	0	189	0.529101	98.4127	1.0582	0	0	T
3309	188	0	0	1	0	189	99.4709	0	0	0.529101	0	A
3310	188	0	1	0	0	189	99.4709	0	0.529101	0	0	A
3311	186	1	0	2	0	189	98.4127	0.529101	0	1.0582	0	A
3312	1	2	185	0	0	188	0.531915	1.06383	98.4043	0	0	C
3313	2	3	184	0	0	189	1.0582	1.5873	97.3545	0	0	C
3314	188	0	1	0	0	189	99.4709	0	0.529101	0	0	A
3315	0	0	1	188	0	189	0	0	0.529101	99.4709	0	G
3316	1	0	0	188	0	189	0.529101	0	0	99.4709	0	G
3317	183	0	0	6	0	189	96.8254	0	0	3.1746	0	A
3318	189	0	0	0	0	189	100	0	0	0	0	A
3319	2	1	0	186	0	189	1.0582	0.529101	0	98.4127	0	G
3320	188	1	0	0	0	189	99.4709	0.529101	0	0	0	A
3321	189	0	0	0	0	189	100	0	0	0	0	A
3322	5	1	1	182	0	189	2.6455	0.529101	0.529101	96.2963	0	G
3323	0	183	5	1	0	189	0	96.8254	2.6455	0.529101	0	T
3324	1	185	2	1	0	189	0.529101	97.8836	1.0582	0.529101	0	T
3325	3	0	0	186	0	189	1.5873	0	0	98.4127	0	G
3326	189	0	0	0	0	189	100	0	0	0	0	A
3327	185	0	2	2	1	190	97.3684	0	1.05263	1.05263	0.526316	A
3328	0	189	0	0	1	190	0	99.4737	0	0	0.526316	T
3329	1	1	186	0	2	190	0.526316	0.526316	97.8947	0	1.05263	C
3330	0	186	2	0	2	190	0	97.8947	1.05263	0	1.05263	T
3331	0	2	186	0	2	190	0	1.05263	97.8947	0	1.05263	C
3332	0	186	1	1	2	190	0	97.8947	0.526316	0.526316	1.05263	T
3333	0	3	0	186	1	190	0	1.57895	0	97.8947	0.526316	G
3334	189	0	0	0	0	189	100	0	0	0	0	A
3335	187	0	1	1	0	189	98.9418	0	0.529101	0.529101	0	A
3336	1	184	2	2	0	189	0.529101	97.3545	1.0582	1.0582	0	T
3337	187	2	0	0	0	189	98.9418	1.0582	0	0	0	A
3338	1	0	1	187	0	189	0.529101	0	0.529101	98.9418	0	G
3339	186	0	1	2	0	189	98.4127	0	0.529101	1.0582	0	A
3340	0	2	187	0	0	189	0	1.0582	98.9418	0	0	C
3341	0	0	189	0	0	189	0	0	100	0	0	C
3342	188	0	0	1	0	189	99.4709	0	0	0.529101	0	A
3343	184	0	0	5	0	189	97.3545	0	0	2.6455	0	A
3344	0	189	0	0	0	189	0	100	0	0	0	T
3345	188	1	0	0	0	189	99.4709	0.529101	0	0	0	A
3346	188	0	0	1	0	189	99.4709	0	0	0.529101	0	A
3347	1	1	186	1	0	189	0.529101	0.529101	98.4127	0.529101	0	C
3348	186	1	0	2	0	189	98.4127	0.529101	0	1.0582	0	A
3349	2	0	0	187	0	189	1.0582	0	0	98.9418	0	G
3350	0	0	0	189	0	189	0	0	0	100	0	G
3351	176	2	10	1	0	189	93.1217	1.0582	5.29101	0.529101	0	A
3352	2	93	2	92	0	189	1.0582	49.2063	1.0582	48.6772	0	N
3353	1	1	188	0	0	190	0.526316	0.526316	98.9474	0	0	C
3354	1	189	0	0	0	190	0.526316	99.4737	0	0	0	T
3355	1	0	0	189	0	190	0.526316	0	0	99.4737	0	G
3356	190	0	0	0	0	190	100	0	0	0	0	A
3357	189	1	0	0	0	190	99.4737	0.526316	0	0	0	A
3358	187	0	0	3	1	191	97.9058	0	0	1.57068	0.52356	A
3359	0	187	3	0	1	191	0	97.9058	1.57068	0	0.52356	T
3360	0	190	0	0	2	192	0	98.9583	0	0	1.04167	T
3361	2	0	1	187	2	192	1.04167	0	0.520833	97.3958	1.04167	G
3362	5	183	1	1	2	192	2.60417	95.3125	0.520833	0.520833	1.04167	T
3363	1	0	1	188	2	192	0.520833	0	0.520833	97.9167	1.04167	G
3364	2	0	0	188	1	191	1.04712	0	0	98.4293	0.52356	G
3365	0	2	188	0	1	191	0	1.04712	98.4293	0	0.52356	C
3366	188	0	1	0	0	189	99.4709	0	0.529101	0	0	A
3367	186	0	0	3	0	189	98.4127	0	0	1.5873	0	A
3368	0	188	1	0	0	189	0	99.4709	0.529101	0	0	T
3369	188	1	0	1	0	190	98.9474	0.526316	0	0.526316	0	A
3370	188	0	2	0	0	190	98.9474	0	1.05263	0	0	A
3371	0	187	3	0	0	190	0	98.4211	1.57895	0	0	T
3372	0	6	184	0	0	190	0	3.15789	96.8421	0	0	C
3373	189	0	1	0	0	190	99.4737	0	0.526316	0	0	A
3374	187	0	0	3	0	190	98.4211	0	0	1.57895	0	A
3375	1	189	0	0	0	190	0.526316	99.4737	0	0	0	T
3376	188	1	1	0	0	190	98.9474	0.526316	0.526316	0	0	A
3377	2	1	0	186	0	189	1.0582	0.529101	0	98.4127	0	G
3378	0	70	119	1	0	190	0	36.8421	62.6316	0.526316	0	C
3379	1	185	4	0	0	190	0.526316	97.3684	2.10526	0	0	T
3380	0	190	0	0	0	190	0	100	0	0	0	T
3381	190	0	0	0	0	190	100	0	0	0	0	A
3382	0	1	188	1	0	190	0	0.526316	98.9474	0.526316	0	C
3383	1	2	185	2	0	190	0.526316	1.05263	97.3684	1.05263	0	C
3384	188	0	1	1	0	190	98.9474	0	0.526316	0.526316	0	A
3385	189	0	0	1	0	190	99.4737	0	0	0.526316	0	A
3386	0	10	178	0	0	188	0	5.31915	94.6809	0	0	C
3387	5	5	177	3	0	190	2.63158	2.63158	93.1579	1.57895	0	C
3388	187	1	1	0	0	189	98.9418	0.529101	0.529101	0	0	A
3389	187	1	0	1	0	189	98.9418	0.529101	0	0.529101	0	A
3390	189	0	0	1	0	190	99.4737	0	0	0.526316	0	A
3391	190	0	0	0	0	190	100	0	0	0	0	A
3392	187	0	0	2	0	189	98.9418	0	0	1.0582	0	A
3393	5	1	2	181	1	190	2.63158	0.526316	1.05263	95.2632	0.526316	G
3394	189	0	0	1	1	191	98.9529	0	0	0.52356	0.52356	A
3395	1	2	2	185	1	191	0.52356	1.04712	1.04712	96.8586	0.52356	G
3396	0	188	1	1	1	191	0	98.4293	0.52356	0.52356	0.52356	T
3397	1	0	189	0	1	191	0.52356	0	98.9529	0	0.52356	C
3398	2	2	186	0	1	191	1.04712	1.04712	97.3822	0	0.52356	C
3399	188	0	0	2	1	191	98.4293	0	0	1.04712	0.52356	A
3400	0	0	1	189	1	191	0	0	0.52356	98.9529	0.52356	G
3401	3	0	3	184	1	191	1.57068	0	1.57068	96.3351	0.52356	G
3402	188	0	0	1	1	190	98.9474	0	0	0.526316	0.526316	A
3403	0	0	190	0	1	191	0	0	99.4764	0	0.52356	C
3404	0	2	188	0	1	191	0	1.04712	98.4293	0	0.52356	C
3405	188	0	0	2	0	190	98.9474	0	0	1.05263	0	A
3406	0	0	2	188	0	190	0	0	1.05263	98.9474	0	G
3407	190	0	0	0	0	190	100	0	0	0	0	A
3408	1	183	4	2	0	190	0.526316	96.3158	2.10526	1.05263	0	T
3409	1	0	0	189	0	190	0.526316	0	0	99.4737	0	G
3410	0	0	0	190	0	190	0	0	0	100	0	G
3411	189	0	1	0	0	190	99.4737	0	0.526316	0	0	A
3412	0	188	2	0	0	190	0	98.9474	1.05263	0	0	T
3413	0	189	1	0	0	190	0	99.4737	0.526316	0	0	T
3414	0	0	190	0	0	190	0	0	100	0	0	C
3415	188	0	1	1	0	190	98.9474	0	0.526316	0.526316	0	A
3416	1	2	187	0	0	190	0.526316	1.05263	98.4211	0	0	C
3417	189	0	0	0	0	189	100	0	0	0	0	A
3418	0	1	1	187	0	189	0	0.529101	0.529101	98.9418	0	G
3419	0	0	189	0	0	189	0	0	100	0	0	C
3420	0	35	154	0	0	189	0	18.5185	81.4815	0	0	C
3421	10	0	1	179	0	190	5.26316	0	0.526316	94.2105	0	G
3422	188	0	0	2	0	190	98.9474	0	0	1.05263	0	A
3423	189	0	0	1	0	190	99.4737	0	0	0.526316	0	A
3424	1	189	0	0	0	190	0.526316	99.4737	0	0	0	T
3425	0	189	0	1	0	190	0	99.4737	0	0.526316	0	T
3426	0	3	186	1	0	190	0	1.57895	97.8947	0.526316	0	C
3427	0	188	1	1	0	190	0	98.9474	0.526316	0.526316	0	T
3428	187	1	2	0	0	190	98.4211	0.526316	1.05263	0	0	A
3429	3	16	171	0	0	190	1.57895	8.42105	90	0	0	C
3430	0	1	187	1	0	189	0	0.529101	98.9418	0.529101	0	C
3431	185	1	1	2	0	189	97.8836	0.529101	0.529101	1.0582	0	A
3432	2	1	1	186	0	190	1.05263	0.526316	0.526316	97.8947	0	G
3433	186	0	2	2	0	190	97.8947	0	1.05263	1.05263	0	A
3434	0	0	1	188	0	189	0	0	0.529101	99.4709	0	G
3435	4	1	0	185	0	190	2.10526	0.526316	0	97.3684	0	G
3436	0	189	1	0	0	190	0	99.4737	0.526316	0	0	T
3437	189	0	0	1	0	190	99.4737	0	0	0.526316	0	A
3438	5	2	182	1	0	190	2.63158	1.05263	95.7895	0.526316	0	C
3439	186	0	2	2	0	190	97.8947	0	1.05263	1.05263	0	A
3440	188	1	1	0	0	190	98.9474	0.526316	0.526316	0	0	A
3441	2	0	0	187	0	189	1.0582	0	0	98.9418	0	G
3442	2	0	1	187	0	190	1.05263	0	0.526316	98.4211	0	G
3443	189	0	0	1	0	190	99.4737	0	0	0.526316	0	A
3444	2	0	0	188	0	190	1.05263	0	0	98.9474	0	G
3445	0	0	0	190	0	190	0	0	0	100	0	G
3446	190	0	0	0	0	190	100	0	0	0	0	A
3447	173	0	0	17	0	190	91.0526	0	0	8.94737	0	A
3448	0	2	188	0	0	190	0	1.05263	98.9474	0	0	C
3449	0	187	1	2	0	190	0	98.4211	0.526316	1.05263	0	T
3450	2	1	0	187	0	190	1.05263	0.526316	0	98.4211	0	G
3451	2	0	1	187	0	190	1.05263	0	0.526316	98.4211	0	G
3452	0	187	2	1	0	190	0	98.4211	1.05263	0.526316	0	T
3453	188	0	1	1	0	190	98.9474	0	0.526316	0.526316	0	A
3454	2	2	185	1	0	190	1.05263	1.05263	97.3684	0.526316	0	C
3455	0	2	188	0	0	190	0	1.05263	98.9474	0	0	C
3456	186	1	0	4	0	191	97.3822	0.52356	0	2.09424	0	A
3457	0	191	0	0	0	191	0	100	0	0	0	T
3458	0	190	0	1	0	191	0	99.4764	0	0.52356	0	T
3459	0	0	191	0	0	191	0	0	100	0	0	C
3460	1	2	188	0	0	191	0.52356	1.04712	98.4293	0	0	C
3461	0	190	1	0	0	191	0	99.4764	0.52356	0	0	T
3462	0	192	0	0	0	192	0	100	0	0	0	T
3463	0	1	191	0	0	192	0	0.520833	99.4792	0	0	C
3464	0	190	1	1	0	192	0	98.9583	0.520833	0.520833	0	T
3465	0	0	0	192	0	192	0	0	0	100	0	G
3466	191	0	0	1	0	192	99.4792	0	0	0.520833	0	A
3467	191	0	0	1	0	192	99.4792	0	0	0.520833	0	A
3468	191	0	0	1	0	192	99.4792	0	0	0.520833	0	A
3469	1	5	184	2	0	192	0.520833	2.60417	95.8333	1.04167	0	C
3470	1	189	1	1	0	192	0.520833	98.4375	0.520833	0.520833	0	T
3471	192	0	0	0	1	193	99.4819	0	0	0	0.518135	A
3472	0	190	2	0	1	193	0	98.4456	1.03627	0	0.518135	T
3473	0	191	1	0	1	193	0	98.9637	0.518135	0	0.518135	T
3474	2	1	190	0	1	194	1.03093	0.515464	97.9381	0	0.515464	C
3475	0	3	190	0	1	194	0	1.54639	97.9381	0	0.515464	C
3476	192	0	0	1	1	194	98.9691	0	0	0.515464	0.515464	A
3477	190	0	1	2	0	193	98.4456	0	0.518135	1.03627	0	A
3478	2	190	1	0	0	193	1.03627	98.4456	0.518135	0	0	T
3479	2	1	186	4	0	193	1.03627	0.518135	96.3731	2.07254	0	C
3480	189	0	2	2	0	193	97.9275	0	1.03627	1.03627	0	A
3481	188	2	0	3	0	193	97.4093	1.03627	0	1.5544	0	A
3482	0	180	13	0	0	193	0	93.2642	6.73575	0	0	T
3483	191	0	1	1	0	193	98.9637	0	0.518135	0.518135	0	A
3484	1	0	1	191	0	193	0.518135	0	0.518135	98.9637	0	G
3485	192	0	1	0	0	193	99.4819	0	0.518135	0	0	A
3486	193	0	0	0	0	193	100	0	0	0	0	A
3487	191	1	1	0	0	193	98.9637	0.518135	0.518135	0	0	A
3488	193	0	0	0	0	193	100	0	0	0	0	A
3489	189	1	0	3	0	193	97.9275	0.518135	0	1.5544	0	A
3490	2	0	0	191	0	193	1.03627	0	0	98.9637	0	G
3491	191	1	0	1	0	193	98.9637	0.518135	0	0.518135	0	A
3492	1	0	1	191	0	193	0.518135	0	0.518135	98.9637	0	G
3493	5	1	0	187	0	193	2.59067	0.518135	0	96.8912	0	G
3494	1	0	0	192	0	193	0.518135	0	0	99.4819	0	G
3495	192	0	1	0	0	193	99.4819	0	0.518135	0	0	A
3496	186	1	5	1	0	193	96.3731	0.518135	2.59067	0.518135	0	A
3497	0	193	0	0	0	193	0	100	0	0	0	T
3498	0	4	189	0	0	193	0	2.07254	97.9275	0	0	C
3499	1	2	189	1	0	193	0.518135	1.03627	97.9275	0.518135	0	C
3500	0	192	0	1	0	193	0	99.4819	0	0.518135	0	T
3501	1	2	189	1	0	193	0.518135	1.03627	97.9275	0.518135	0	C
3502	0	4	189	0	0	193	0	2.07254	97.9275	0	0	C
3503	1	2	189	1	0	193	0.518135	1.03627	97.9275	0.518135	0	C
3504	0	193	0	0	0	193	0	100	0	0	0	T
3505	193	0	0	0	0	193	100	0	0	0	0	A
3506	193	0	0	0	0	193	100	0	0	0	0	A
3507	0	2	191	1	0	194	0	1.03093	98.4536	0.515464	0	C
3508	1	192	1	0	0	194	0.515464	98.9691	0.515464	0	0	T
3509	1	0	192	1	0	194	0.515464	0	98.9691	0.515464	0	C
3510	178	15	1	0	0	194	91.7526	7.73196	0.515464	0	0	A
3511	0	194	0	0	0	194	0	100	0	0	0	T
3512	0	194	0	0	1	195	0	99.4872	0	0	0.512821	T
3513	0	193	0	1	1	195	0	98.9744	0	0.512821	0.512821	T
3514	0	191	0	3	1	195	0	97.9487	0	1.53846	0.512821	T
3515	194	0	0	0	1	195	99.4872	0	0	0	0.512821	A
3516	0	191	1	2	1	195	0	97.9487	0.512821	1.02564	0.512821	T
3517	3	0	0	191	0	194	1.54639	0	0	98.4536	0	G
3518	194	0	0	0	0	194	100	0	0	0	0	A
3519	2	1	1	190	0	194	1.03093	0.515464	0.515464	97.9381	0	G
3520	1	0	1	192	0	194	0.515464	0	0.515464	98.9691	0	G
3521	1	2	188	3	0	194	0.515464	1.03093	96.9072	1.54639	0	C
3522	2	4	188	0	0	194	1.03093	2.06186	96.9072	0	0	C
3523	193	0	0	1	0	194	99.4845	0	0	0.515464	0	A
3524	2	0	0	192	0	194	1.03093	0	0	98.9691	0	G
3525	0	0	192	2	0	194	0	0	98.9691	1.03093	0	C
3526	194	0	0	0	0	194	100	0	0	0	0	A
3527	0	194	0	0	0	194	0	100	0	0	0	T
3528	2	0	192	0	0	194	1.03093	0	98.9691	0	0	C
3529	192	1	1	0	0	194	98.9691	0.515464	0.515464	0	0	A
3530	0	194	0	0	0	194	0	100	0	0	0	T
3531	1	175	18	0	0	194	0.515464	90.2062	9.27835	0	0	T
3532	0	0	194	0	0	194	0	0	100	0	0	C
3533	0	193	1	0	0	194	0	99.4845	0.515464	0	0	T
3534	4	0	0	190	0	194	2.06186	0	0	97.9381	0	G
3535	193	1	0	0	0	194	99.4845	0.515464	0	0	0	A
3536	0	190	4	0	0	194	0	97.9381	2.06186	0	0	T
3537	190	4	0	0	0	194	97.9381	2.06186	0	0	0	A
3538	2	2	190	0	0	194	1.03093	1.03093	97.9381	0	0	C
3539	0	0	194	0	0	194	0	0	100	0	0	C
3540	193	0	1	0	0	194	99.4845	0	0.515464	0	0	A
3541	194	0	0	0	0	194	100	0	0	0	0	A
3542	194	0	0	0	0	194	100	0	0	0	0	A
3543	5	1	0	188	0	194	2.57732	0.515464	0	96.9072	0	G
3544	2	2	190	0	0	194	1.03093	1.03093	97.9381	0	0	C
3545	0	14	179	1	0	194	0	7.21649	92.268	0.515464	0	C
3546	83	21	1	89	0	194	42.7835	10.8247	0.515464	45.8763	0	N
3547	1	1	0	192	0	194	0.515464	0.515464	0	98.9691	0	G
3548	2	2	1	189	0	194	1.03093	1.03093	0.515464	97.4227	0	G
3549	3	2	188	1	0	194	1.54639	1.03093	96.9072	0.515464	0	C
3550	192	0	1	1	0	194	98.9691	0	0.515464	0.515464	0	A
3551	2	0	2	190	0	194	1.03093	0	1.03093	97.9381	0	G
3552	192	0	1	1	0	194	98.9691	0	0.515464	0.515464	0	A
3553	0	0	3	191	0	194	0	0	1.54639	98.4536	0	G
3554	193	0	0	1	0	194	99.4845	0	0	0.515464	0	A
3555	1	4	188	1	0	194	0.515464	2.06186	96.9072	0.515464	0	C
3556	192	0	0	2	0	194	98.9691	0	0	1.03093	0	A
3557	2	1	191	0	0	194	1.03093	0.515464	98.4536	0	0	C
3558	194	0	0	0	0	194	100	0	0	0	0	A
3559	190	0	0	4	0	194	97.9381	0	0	2.06186	0	A
3560	2	1	188	3	0	194	1.03093	0.515464	96.9072	1.54639	0	C
3561	64	0	126	3	0	193	33.1606	0	65.285	1.5544	0	C
3562	192	0	0	1	0	193	99.4819	0	0	0.518135	0	A
3563	190	1	1	2	0	194	97.9381	0.515464	0.515464	1.03093	0	A
3564	190	0	4	0	0	194	97.9381	0	2.06186	0	0	A
3565	194	0	0	0	0	194	100	0	0	0	0	A
3566	192	1	0	1	0	194	98.9691	0.515464	0	0.515464	0	A
3567	193	0	1	0	0	194	99.4845	0	0.515464	0	0	A
3568	1	1	2	190	0	194	0.515464	0.515464	1.03093	97.9381	0	G
3569	194	0	0	0	0	194	100	0	0	0	0	A
3570	4	2	1	187	0	194	2.06186	1.03093	0.515464	96.3918	0	G
3571	193	0	0	1	0	194	99.4845	0	0	0.515464	0	A
3572	192	2	0	0	0	194	98.9691	1.03093	0	0	0	A
3573	0	194	0	0	0	194	0	100	0	0	0	T
3574	0	192	0	2	0	194	0	98.9691	0	1.03093	0	T
3575	0	193	0	1	0	194	0	99.4845	0	0.515464	0	T
3576	0	190	4	0	0	194	0	97.9381	2.06186	0	0	T
3577	193	0	0	1	0	194	99.4845	0	0	0.515464	0	A
3578	0	1	2	191	0	194	0	0.515464	1.03093	98.4536	0	G
3579	189	1	0	4	0	194	97.4227	0.515464	0	2.06186	0	A
3580	2	0	192	0	0	194	1.03093	0	98.9691	0	0	C
3581	0	0	193	1	0	194	0	0	99.4845	0.515464	0	C
3582	194	0	0	0	0	194	100	0	0	0	0	A
3583	193	0	0	1	0	194	99.4845	0	0	0.515464	0	A
3584	0	193	1	0	0	194	0	99.4845	0.515464	0	0	T
3585	190	0	1	2	0	193	98.4456	0	0.518135	1.03627	0	A
3586	1	191	1	0	0	193	0.518135	98.9637	0.518135	0	0	T
3587	1	0	191	1	0	193	0.518135	0	98.9637	0.518135	0	C
3588	0	2	190	1	0	193	0	1.03627	98.4456	0.518135	0	C
3589	0	188	5	0	0	193	0	97.4093	2.59067	0	0	T
3590	0	193	0	0	0	193	0	100	0	0	0	T
3591	1	0	1	191	0	193	0.518135	0	0.518135	98.9637	0	G
3592	192	0	0	1	0	193	99.4819	0	0	0.518135	0	A
3593	1	188	2	2	0	193	0.518135	97.4093	1.03627	1.03627	0	T
3594	1	0	1	192	0	194	0.515464	0	0.515464	98.9691	0	G
3595	195	0	0	0	0	195	100	0	0	0	0	A
3596	192	0	1	2	0	195	98.4615	0	0.512821	1.02564	0	A
3597	1	2	192	0	0	195	0.512821	1.02564	98.4615	0	0	C
3598	194	0	0	1	0	195	99.4872	0	0	0.512821	0	A
3599	0	193	2	0	0	195	0	98.9744	1.02564	0	0	T
3600	0	188	7	0	0	195	0	96.4103	3.58974	0	0	T
3601	5	0	1	189	0	195	2.5641	0	0.512821	96.9231	0	G
3602	193	1	0	1	0	195	98.9744	0.512821	0	0.512821	0	A
3603	1	190	4	0	0	195	0.512821	97.4359	2.05128	0	0	T
3604	3	0	1	191	0	195	1.53846	0	0.512821	97.9487	0	G
3605	0	4	191	0	0	195	0	2.05128	97.9487	0	0	C
3606	190	0	3	2	1	196	96.9388	0	1.53061	1.02041	0.510204	A
3607	192	0	1	3	1	197	97.4619	0	0.507614	1.52284	0.507614	A
3608	196	0	0	0	1	197	99.4924	0	0	0	0.507614	A
3609	196	0	0	0	1	197	99.4924	0	0	0	0.507614	A
3610	194	0	1	1	1	197	98.4772	0	0.507614	0.507614	0.507614	A
3611	1	193	2	0	1	197	0.507614	97.9695	1.01523	0	0.507614	T
3612	1	1	194	0	1	197	0.507614	0.507614	98.4772	0	0.507614	C
3613	0	2	194	0	1	197	0	1.01523	98.4772	0	0.507614	C
3614	1	192	2	1	1	197	0.507614	97.4619	1.01523	0.507614	0.507614	T
3615	1	2	193	0	0	196	0.510204	1.02041	98.4694	0	0	C
3616	195	0	0	1	0	196	99.4898	0	0	0.510204	0	A
3617	194	0	0	2	0	196	98.9796	0	0	1.02041	0	A
3618	0	195	1	0	0	196	0	99.4898	0.510204	0	0	T
3619	194	0	2	0	0	196	98.9796	0	1.02041	0	0	A
3620	195	1	0	0	0	196	99.4898	0.510204	0	0	0	A
3621	195	0	1	0	0	196	99.4898	0	0.510204	0	0	A
3622	195	0	1	0	0	196	99.4898	0	0.510204	0	0	A
3623	0	194	2	0	0	196	0	98.9796	1.02041	0	0	T
3624	192	3	0	1	0	196	97.9592	1.53061	0	0.510204	0	A
3625	0	0	195	1	0	196	0	0	99.4898	0.510204	0	C
3626	1	189	3	3	0	196	0.510204	96.4286	1.53061	1.53061	0	T
3627	1	0	0	195	0	196	0.510204	0	0	99.4898	0	G
3628	1	1	1	193	0	196	0.510204	0.510204	0.510204	98.4694	0	G
3629	0	2	194	0	0	196	0	1.02041	98.9796	0	0	C
3630	193	1	0	2	0	196	98.4694	0.510204	0	1.02041	0	A
3631	189	0	1	6	0	196	96.4286	0	0.510204	3.06122	0	A
3632	195	0	0	1	0	196	99.4898	0	0	0.510204	0	A
3633	133	2	61	0	0	196	67.8571	1.02041	31.1224	0	0	A
3634	1	21	169	5	0	196	0.510204	10.7143	86.2245	2.55102	0	C
3635	18	0	0	178	0	196	9.18367	0	0	90.8163	0	G
3636	196	0	0	0	0	196	100	0	0	0	0	A
3637	193	1	1	1	0	196	98.4694	0.510204	0.510204	0.510204	0	A
3638	1	194	1	0	0	196	0.510204	98.9796	0.510204	0	0	T
3639	0	1	195	0	0	196	0	0.510204	99.4898	0	0	C
3640	0	1	193	2	0	196	0	0.510204	98.4694	1.02041	0	C
3641	195	1	0	0	1	197	98.9848	0.507614	0	0	0.507614	A
3642	1	0	0	195	1	197	0.507614	0	0	98.9848	0.507614	G
3643	0	1	195	0	1	197	0	0.507614	98.9848	0	0.507614	C
3644	196	0	0	0	1	197	99.4924	0	0	0	0.507614	A
3645	5	0	1	190	1	197	2.53807	0	0.507614	96.4467	0.507614	G
3646	0	0	196	0	1	197	0	0	99.4924	0	0.507614	C
3647	194	1	0	1	1	197	98.4772	0.507614	0	0.507614	0.507614	A
3648	0	0	195	1	0	196	0	0	99.4898	0.510204	0	C
3649	194	0	0	2	0	196	98.9796	0	0	1.02041	0	A
3650	0	196	0	0	0	196	0	100	0	0	0	T
3651	0	1	195	0	0	196	0	0.510204	99.4898	0	0	C
3652	194	0	0	1	0	195	99.4872	0	0	0.512821	0	A
3653	195	0	0	1	0	196	99.4898	0	0	0.510204	0	A
3654	194	0	2	0	1	197	98.4772	0	1.01523	0	0.507614	A
3655	194	0	2	0	1	197	98.4772	0	1.01523	0	0.507614	A
3656	196	0	0	0	1	197	99.4924	0	0	0	0.507614	A
3657	0	1	0	193	1	195	0	0.512821	0	98.9744	0.512821	G
3658	0	0	196	0	1	197	0	0	99.4924	0	0.507614	C
3659	0	193	2	1	1	197	0	97.9695	1.01523	0.507614	0.507614	T
3660	0	194	2	0	1	197	0	98.4772	1.01523	0	0.507614	T
3661	192	1	1	2	0	196	97.9592	0.510204	0.510204	1.02041	0	A
3662	0	195	1	0	1	197	0	98.9848	0.507614	0	0.507614	T
3663	1	7	188	0	1	197	0.507614	3.5533	95.4315	0	0.507614	C
3664	1	1	194	0	1	197	0.507614	0.507614	98.4772	0	0.507614	C
3665	194	0	0	2	1	197	98.4772	0	0	1.01523	0.507614	A
3666	1	2	192	1	1	197	0.507614	1.01523	97.4619	0.507614	0.507614	C
3667	0	1	194	1	1	197	0	0.507614	98.4772	0.507614	0.507614	C
3668	195	0	0	1	1	197	98.9848	0	0	0.507614	0.507614	A
3669	1	190	4	1	0	196	0.510204	96.9388	2.04082	0.510204	0	T
3670	1	0	0	195	0	196	0.510204	0	0	99.4898	0	G
3671	194	0	0	2	0	196	98.9796	0	0	1.02041	0	A
3672	2	192	2	0	0	196	1.02041	97.9592	1.02041	0	0	T
3673	0	0	196	0	0	196	0	0	100	0	0	C
3674	196	0	0	0	0	196	100	0	0	0	0	A
3675	193	0	1	2	0	196	98.4694	0	0.510204	1.02041	0	A
3676	1	0	1	194	0	196	0.510204	0	0.510204	98.9796	0	G
3677	1	194	0	1	0	196	0.510204	98.9796	0	0.510204	0	T
3678	1	0	2	193	0	196	0.510204	0	1.02041	98.4694	0	G
3679	1	0	0	195	1	197	0.507614	0	0	98.9848	0.507614	G
3680	1	0	0	195	1	197	0.507614	0	0	98.9848	0.507614	G
3681	1	2	193	0	2	198	0.505051	1.0101	97.4747	0	1.0101	C
3682	0	195	0	1	2	198	0	98.4848	0	0.505051	1.0101	T
3683	1	195	0	0	2	198	0.505051	98.4848	0	0	1.0101	T
3684	0	1	194	1	1	197	0	0.507614	98.4772	0.507614	0.507614	C
3685	196	0	0	0	1	197	99.4924	0	0	0	0.507614	A
3686	1	195	0	0	1	197	0.507614	98.9848	0	0	0.507614	T
3687	0	0	196	0	1	197	0	0	99.4924	0	0.507614	C
3688	2	3	191	0	1	197	1.01523	1.52284	96.9543	0	0.507614	C
3689	0	1	195	0	0	196	0	0.510204	99.4898	0	0	C
3690	0	196	0	0	0	196	0	100	0	0	0	T
3691	0	0	1	195	0	196	0	0	0.510204	99.4898	0	G
3692	1	0	1	195	0	197	0.507614	0	0.507614	98.9848	0	G
3693	0	1	0	196	0	197	0	0.507614	0	99.4924	0	G
3694	194	2	0	1	0	197	98.4772	1.01523	0	0.507614	0	A
3695	1	195	1	0	0	197	0.507614	98.9848	0.507614	0	0	T
3696	3	1	0	193	0	197	1.52284	0.507614	0	97.9695	0	G
3697	0	2	195	0	0	197	0	1.01523	98.9848	0	0	C
3698	196	0	1	0	0	197	99.4924	0	0.507614	0	0	A
3699	197	0	0	0	0	197	100	0	0	0	0	A
3700	1	0	1	195	0	197	0.507614	0	0.507614	98.9848	0	G
3701	1	0	0	196	0	197	0.507614	0	0	99.4924	0	G
3702	0	2	195	0	0	197	0	1.01523	98.9848	0	0	C
3703	0	197	0	0	0	197	0	100	0	0	0	T
3704	0	1	0	195	1	197	0	0.507614	0	98.9848	0.507614	G
3705	0	0	4	192	1	197	0	0	2.03046	97.4619	0.507614	G
3706	0	195	1	0	1	197	0	98.9848	0.507614	0	0.507614	T
3707	0	195	0	1	1	197	0	98.9848	0	0.507614	0.507614	T
3708	0	4	192	0	1	197	0	2.03046	97.4619	0	0.507614	C
3709	195	0	0	1	1	197	98.9848	0	0	0.507614	0.507614	A
3710	189	0	4	3	1	197	95.9391	0	2.03046	1.52284	0.507614	A
3711	1	186	9	0	1	197	0.507614	94.4162	4.56853	0	0.507614	T
3712	192	1	0	3	1	197	97.4619	0.507614	0	1.52284	0.507614	A
3713	0	190	5	2	0	197	0	96.4467	2.53807	1.01523	0	T
3714	197	0	0	0	0	197	100	0	0	0	0	A
3715	0	45	152	0	0	197	0	22.8426	77.1574	0	0	C
3716	37	3	0	157	0	197	18.7817	1.52284	0	79.6954	0	G
3717	3	2	193	0	0	198	1.51515	1.0101	97.4747	0	0	C
3718	196	1	0	1	0	198	98.9899	0.505051	0	0.505051	0	A
3719	195	1	0	2	0	198	98.4848	0.505051	0	1.0101	0	A
3720	197	0	1	0	0	198	99.4949	0	0.505051	0	0	A
3721	0	196	2	0	0	198	0	98.9899	1.0101	0	0	T
3722	1	0	197	0	0	198	0.505051	0	99.4949	0	0	C
3723	196	0	1	0	0	197	99.4924	0	0.507614	0	0	A
3724	191	0	0	7	0	198	96.4646	0	0	3.53535	0	A
3725	0	197	0	1	0	198	0	99.4949	0	0.505051	0	T
3726	197	0	1	0	0	198	99.4949	0	0.505051	0	0	A
3727	194	1	2	1	0	198	97.9798	0.505051	1.0101	0.505051	0	A
3728	197	0	0	1	0	198	99.4949	0	0	0.505051	0	A
3729	0	193	4	1	0	198	0	97.4747	2.0202	0.505051	0	T
3730	2	0	3	193	0	198	1.0101	0	1.51515	97.4747	0	G
3731	0	196	0	2	0	198	0	98.9899	0	1.0101	0	T
3732	197	1	0	0	0	198	99.4949	0.505051	0	0	0	A
3733	197	0	0	1	0	198	99.4949	0	0	0.505051	0	A
3734	1	195	1	1	0	198	0.505051	98.4848	0.505051	0.505051	0	T
3735	0	1	197	0	0	198	0	0.505051	99.4949	0	0	C
3736	0	1	197	0	0	198	0	0.505051	99.4949	0	0	C
3737	197	0	0	1	0	198	99.4949	0	0	0.505051	0	A
3738	3	3	0	192	0	198	1.51515	1.51515	0	96.9697	0	G
3739	0	1	197	0	0	198	0	0.505051	99.4949	0	0	C
3740	198	0	0	0	0	198	100	0	0	0	0	A
3741	0	195	3	0	0	198	0	98.4848	1.51515	0	0	T
3742	194	2	0	2	0	198	97.9798	1.0101	0	1.0101	0	A
3743	0	198	0	0	0	198	0	100	0	0	0	T
3744	196	0	0	2	0	198	98.9899	0	0	1.0101	0	A
3745	198	0	0	0	0	198	100	0	0	0	0	A
3746	197	0	0	0	0	197	100	0	0	0	0	A
3747	0	2	193	3	0	198	0	1.0101	97.4747	1.51515	0	C
3748	197	0	0	0	0	197	100	0	0	0	0	A
3749	1	0	2	195	0	198	0.505051	0	1.0101	98.4848	0	G
3750	198	0	0	1	0	199	99.4975	0	0	0.502513	0	A
3751	32	0	1	166	0	199	16.0804	0	0.502513	83.4171	0	G
3752	3	2	192	2	0	199	1.50754	1.00503	96.4824	1.00503	0	C
3753	1	0	198	0	0	199	0.502513	0	99.4975	0	0	C
3754	197	0	1	0	0	198	99.4949	0	0.505051	0	0	A
3755	196	0	0	3	0	199	98.4925	0	0	1.50754	0	A
3756	195	1	2	1	1	200	97.5	0.5	1	0.5	0.5	A
3757	1	0	1	197	1	200	0.5	0	0.5	98.5	0.5	G
3758	198	0	0	1	1	200	99	0	0	0.5	0.5	A
3759	2	0	197	0	1	200	1	0	98.5	0	0.5	C
3760	197	0	0	1	1	199	98.995	0	0	0.502513	0.502513	A
3761	196	0	0	3	1	200	98	0	0	1.5	0.5	A
3762	198	0	0	1	1	200	99	0	0	0.5	0.5	A
3763	197	0	1	0	1	199	98.995	0	0.502513	0	0.502513	A
3764	198	0	0	0	1	199	99.4975	0	0	0	0.502513	A
3765	3	2	193	0	1	199	1.50754	1.00503	96.9849	0	0.502513	C
3766	1	3	194	0	1	199	0.502513	1.50754	97.4874	0	0.502513	C
3767	198	0	0	0	0	198	100	0	0	0	0	A
3768	0	1	195	2	0	198	0	0.505051	98.4848	1.0101	0	C
3769	197	0	0	0	0	197	100	0	0	0	0	A
3770	0	195	0	2	0	197	0	98.9848	0	1.01523	0	T
3771	3	0	1	194	0	198	1.51515	0	0.505051	97.9798	0	G
3772	195	0	0	3	0	198	98.4848	0	0	1.51515	0	A
3773	1	195	1	1	0	198	0.505051	98.4848	0.505051	0.505051	0	T
3774	2	196	0	0	0	198	1.0101	98.9899	0	0	0	T
3775	196	0	2	0	0	198	98.9899	0	1.0101	0	0	A
3776	0	197	1	0	0	198	0	99.4949	0.505051	0	0	T
3777	0	1	196	1	0	198	0	0.505051	98.9899	0.505051	0	C
3778	1	194	0	3	0	198	0.505051	97.9798	0	1.51515	0	T
3779	0	0	196	2	0	198	0	0	98.9899	1.0101	0	C
3780	195	0	3	0	0	198	98.4848	0	1.51515	0	0	A
3781	196	0	0	2	0	198	98.9899	0	0	1.0101	0	A
3782	0	195	1	2	0	198	0	98.4848	0.505051	1.0101	0	T
3783	197	2	0	0	0	199	98.995	1.00503	0	0	0	A
3784	0	0	0	199	0	199	0	0	0	100	0	G
3785	197	2	0	0	0	199	98.995	1.00503	0	0	0	A
3786	0	197	0	2	0	199	0	98.995	0	1.00503	0	T
3787	1	0	0	198	0	199	0.502513	0	0	99.4975	0	G
3788	3	0	195	1	0	199	1.50754	0	97.9899	0.502513	0	C
3789	199	0	0	0	0	199	100	0	0	0	0	A
3790	1	1	0	197	0	199	0.502513	0.502513	0	98.995	0	G
3791	198	0	0	1	0	199	99.4975	0	0	0.502513	0	A
3792	198	0	0	1	0	199	99.4975	0	0	0.502513	0	A
3793	199	0	0	0	0	199	100	0	0	0	0	A
3794	198	0	0	1	0	199	99.4975	0	0	0.502513	0	A
3795	152	0	0	47	0	199	76.3819	0	0	23.6181	0	A
3796	1	0	0	197	0	198	0.505051	0	0	99.4949	0	G
3797	2	0	197	0	0	199	1.00503	0	98.995	0	0	C
3798	0	1	198	0	0	199	0	0.502513	99.4975	0	0	C
3799	0	198	1	0	0	199	0	99.4975	0.502513	0	0	T
3800	0	199	0	0	0	199	0	100	0	0	0	T
3801	0	193	3	3	0	199	0	96.9849	1.50754	1.50754	0	T
3802	1	0	2	196	0	199	0.502513	0	1.00503	98.4925	0	G
3803	198	0	0	1	0	199	99.4975	0	0	0.502513	0	A
3804	2	1	197	0	0	200	1	0.5	98.5	0	0	C
3805	199	0	0	1	0	200	99.5	0	0	0.5	0	A
3806	199	0	0	1	0	200	99.5	0	0	0.5	0	A
3807	199	0	1	0	0	200	99.5	0	0.5	0	0	A
3808	198	1	0	1	0	200	99	0.5	0	0.5	0	A
3809	0	199	1	0	0	200	0	99.5	0.5	0	0	T
3810	1	197	2	0	0	200	0.5	98.5	1	0	0	T
3811	0	0	200	0	0	200	0	0	100	0	0	C
3812	199	0	1	0	0	200	99.5	0	0.5	0	0	A
3813	196	1	0	3	0	200	98	0.5	0	1.5	0	A
3814	0	2	198	0	0	200	0	1	99	0	0	C
3815	196	0	3	1	0	200	98	0	1.5	0.5	0	A
3816	193	0	1	6	0	200	96.5	0	0.5	3	0	A
3817	1	4	188	1	1	195	0.512821	2.05128	96.4103	0.512821	0.512821	C
3818	5	6	174	14	1	200	2.5	3	87	7	0.5	C
3819	1	3	192	2	1	199	0.502513	1.50754	96.4824	1.00503	0.502513	C
3820	0	199	0	0	1	200	0	99.5	0	0	0.5	T
3821	1	198	0	0	1	200	0.5	99	0	0	0.5	T
3822	1	1	197	0	1	200	0.5	0.5	98.5	0	0.5	C
3823	198	0	1	0	1	200	99	0	0.5	0	0.5	A
3824	0	195	4	0	1	200	0	97.5	2	0	0.5	T
3825	4	2	1	192	1	200	2	1	0.5	96	0.5	G
3826	0	1	198	1	0	200	0	0.5	99	0.5	0	C
3827	1	198	1	0	0	200	0.5	99	0.5	0	0	T
3828	199	0	1	0	0	200	99.5	0	0.5	0	0	A
3829	200	0	0	0	0	200	100	0	0	0	0	A
3830	200	0	0	0	0	200	100	0	0	0	0	A
3831	199	0	0	0	1	200	99.5	0	0	0	0.5	A
3832	197	0	1	1	1	200	98.5	0	0.5	0.5	0.5	A
3833	1	2	196	0	1	200	0.5	1	98	0	0.5	C
3834	1	198	1	0	1	201	0.497512	98.5075	0.497512	0	0.497512	T
3835	0	1	198	1	1	201	0	0.497512	98.5075	0.497512	0.497512	C
3836	0	196	4	0	1	201	0	97.5124	1.99005	0	0.497512	T
3837	0	1	199	1	0	201	0	0.497512	99.005	0.497512	0	C
3838	200	0	1	0	0	201	99.5025	0	0.497512	0	0	A
3839	196	0	0	4	0	200	98	0	0	2	0	A
3840	0	198	0	2	0	200	0	99	0	1	0	T
3841	200	0	0	0	0	200	100	0	0	0	0	A
3842	198	0	0	1	0	199	99.4975	0	0	0.502513	0	A
3843	197	0	0	2	0	199	98.995	0	0	1.00503	0	A
3844	0	196	2	1	0	199	0	98.4925	1.00503	0.502513	0	T
3845	1	196	1	1	0	199	0.502513	98.4925	0.502513	0.502513	0	T
3846	198	1	1	0	0	200	99	0.5	0.5	0	0	A
3847	2	0	0	197	0	199	1.00503	0	0	98.995	0	G
3848	0	1	0	199	0	200	0	0.5	0	99.5	0	G
3849	0	199	0	1	0	200	0	99.5	0	0.5	0	T
3850	195	0	1	5	0	201	97.0149	0	0.497512	2.48756	0	A
3851	1	198	2	0	0	201	0.497512	98.5075	0.995025	0	0	T
3852	0	193	5	2	1	201	0	96.0199	2.48756	0.995025	0.497512	T
3853	1	0	2	197	1	201	0.497512	0	0.995025	98.01	0.497512	G
3854	199	0	1	0	1	201	99.005	0	0.497512	0	0.497512	A
3855	0	197	2	1	1	201	0	98.01	0.995025	0.497512	0.497512	T
3856	1	0	0	199	1	201	0.497512	0	0	99.005	0.497512	G
3857	0	0	0	200	1	201	0	0	0	99.5025	0.497512	G
3858	2	0	0	199	0	201	0.995025	0	0	99.005	0	G
3859	200	1	0	0	0	201	99.5025	0.497512	0	0	0	A
3860	1	27	173	0	0	201	0.497512	13.4328	86.0697	0	0	C
3861	40	3	1	157	0	201	19.9005	1.49254	0.497512	78.1095	0	G
3862	0	198	2	1	0	201	0	98.5075	0.995025	0.497512	0	T
3863	200	0	0	1	0	201	99.5025	0	0	0.497512	0	A
3864	0	201	0	0	0	201	0	100	0	0	0	T
3865	1	163	36	0	1	201	0.497512	81.0945	17.9104	0	0.497512	T
3866	0	200	0	0	1	201	0	99.5025	0	0	0.497512	T
3867	0	1	198	1	1	201	0	0.497512	98.5075	0.497512	0.497512	C
3868	199	0	0	1	1	201	99.005	0	0	0.497512	0.497512	A
3869	199	1	0	0	1	201	99.005	0.497512	0	0	0.497512	A
3870	199	0	0	0	1	200	99.5	0	0	0	0.5	A
3871	196	0	1	2	1	200	98	0	0.5	1	0.5	A
3872	0	196	2	0	1	199	0	98.4925	1.00503	0	0.502513	T
3873	196	0	3	1	1	201	97.5124	0	1.49254	0.497512	0.497512	A
3874	197	0	0	3	1	201	98.01	0	0	1.49254	0.497512	A
3875	1	197	0	2	1	201	0.497512	98.01	0	0.995025	0.497512	T
3876	197	2	0	1	1	201	98.01	0.995025	0	0.497512	0.497512	A
3877	198	0	0	2	1	201	98.5075	0	0	0.995025	0.497512	A
3878	0	0	3	197	1	201	0	0	1.49254	98.01	0.497512	G
3879	198	1	0	1	1	201	98.5075	0.497512	0	0.497512	0.497512	A
3880	2	0	0	198	1	201	0.995025	0	0	98.5075	0.497512	G
3881	0	4	196	0	1	201	0	1.99005	97.5124	0	0.497512	C
3882	0	199	2	0	1	202	0	98.5149	0.990099	0	0.49505	T
3883	196	0	2	3	1	202	97.0297	0	0.990099	1.48515	0.49505	A
3884	1	197	3	0	1	202	0.49505	97.5248	1.48515	0	0.49505	T
3885	0	2	197	2	1	202	0	0.990099	97.5248	0.990099	0.49505	C
3886	0	202	0	0	0	202	0	100	0	0	0	T
3887	200	0	1	1	0	202	99.0099	0	0.49505	0.49505	0	A
3888	1	201	0	0	0	202	0.49505	99.505	0	0	0	T
3889	1	0	0	201	0	202	0.49505	0	0	99.505	0	G
3890	202	0	0	0	0	202	100	0	0	0	0	A
3891	3	2	195	1	0	201	1.49254	0.995025	97.0149	0.497512	0	C
3892	202	0	0	0	0	202	100	0	0	0	0	A
3893	197	1	0	4	0	202	97.5248	0.49505	0	1.9802	0	A
3894	199	1	2	0	0	202	98.5149	0.49505	0.990099	0	0	A
3895	0	0	202	0	0	202	0	0	100	0	0	C
3896	2	0	199	1	0	202	0.990099	0	98.5149	0.49505	0	C
3897	1	1	199	1	0	202	0.49505	0.49505	98.5149	0.49505	0	C
3898	200	0	0	1	1	202	99.0099	0	0	0.49505	0.49505	A
3899	0	3	198	0	1	202	0	1.48515	98.0198	0	0.49505	C
3900	201	0	0	0	1	202	99.505	0	0	0	0.49505	A
3901	1	2	0	198	1	202	0.49505	0.990099	0	98.0198	0.49505	G
3902	0	1	200	0	1	202	0	0.49505	99.0099	0	0.49505	C
3903	0	1	200	0	1	202	0	0.49505	99.0099	0	0.49505	C
3904	196	0	1	3	1	201	97.5124	0	0.497512	1.49254	0.497512	A
3905	200	0	0	0	1	201	99.5025	0	0	0	0.497512	A
3906	0	200	0	0	1	201	0	99.5025	0	0	0.497512	T
3907	201	0	0	0	1	202	99.505	0	0	0	0.49505	A
3908	0	201	0	0	2	203	0	99.0148	0	0	0.985222	T
3909	0	0	201	0	2	203	0	0	99.0148	0	0.985222	C
3910	200	0	1	0	2	203	98.5222	0	0.492611	0	0.985222	A
3911	0	201	0	0	2	203	0	99.0148	0	0	0.985222	T
3912	199	1	0	1	2	203	98.0296	0.492611	0	0.492611	0.985222	A
3913	0	4	198	0	1	203	0	1.97044	97.5369	0	0.492611	C
3914	1	199	1	1	0	202	0.49505	98.5149	0.49505	0.49505	0	T
3915	9	1	1	191	0	202	4.45545	0.49505	0.49505	94.5545	0	G
3916	201	0	0	1	0	202	99.505	0	0	0.49505	0	A
3917	202	0	0	0	0	202	100	0	0	0	0	A
3918	0	200	1	0	1	202	0	99.0099	0.49505	0	0.49505	T
3919	2	0	0	199	1	202	0.990099	0	0	98.5149	0.49505	G
3920	0	1	0	200	1	202	0	0.49505	0	99.0099	0.49505	G
3921	3	0	0	198	2	203	1.47783	0	0	97.5369	0.985222	G
3922	2	3	195	0	2	202	0.990099	1.48515	96.5347	0	0.990099	C
3923	201	0	0	0	2	203	99.0148	0	0	0	0.985222	A
3924	200	0	0	1	4	205	97.561	0	0	0.487805	1.95122	A
3925	198	0	1	2	4	205	96.5854	0	0.487805	0.97561	1.95122	A
3926	200	0	0	1	4	205	97.561	0	0	0.487805	1.95122	A
3927	195	1	2	3	4	205	95.122	0.487805	0.97561	1.46341	1.95122	A
3928	0	0	201	0	4	205	0	0	98.0488	0	1.95122	C
3929	0	199	2	0	4	205	0	97.0732	0.97561	0	1.95122	T
3930	1	0	0	199	4	204	0.490196	0	0	97.549	1.96078	G
3931	0	0	1	200	4	205	0	0	0.487805	97.561	1.95122	G
3932	200	0	0	1	4	205	97.561	0	0	0.487805	1.95122	A
3933	199	0	0	2	4	205	97.0732	0	0	0.97561	1.95122	A
3934	3	0	0	198	4	205	1.46341	0	0	96.5854	1.95122	G
3935	1	3	198	0	3	205	0.487805	1.46341	96.5854	0	1.46341	C
3936	201	0	0	1	3	205	98.0488	0	0	0.487805	1.46341	A
3937	0	200	2	0	3	205	0	97.561	0.97561	0	1.46341	T
3938	0	201	0	1	2	204	0	98.5294	0	0.490196	0.980392	T
3939	1	3	197	1	2	204	0.490196	1.47059	96.5686	0.490196	0.980392	C
3940	1	4	197	0	2	204	0.490196	1.96078	96.5686	0	0.980392	C
3941	0	4	198	0	2	204	0	1.96078	97.0588	0	0.980392	C
3942	1	197	3	0	2	203	0.492611	97.0443	1.47783	0	0.985222	T
3943	0	200	2	0	2	204	0	98.0392	0.980392	0	0.980392	T
3944	1	199	0	2	1	203	0.492611	98.0296	0	0.985222	0.492611	T
3945	1	1	0	200	1	203	0.492611	0.492611	0	98.5222	0.492611	G
3946	201	0	0	1	2	204	98.5294	0	0	0.490196	0.980392	A
3947	201	0	1	0	2	204	98.5294	0	0.490196	0	0.980392	A
3948	201	0	0	1	2	204	98.5294	0	0	0.490196	0.980392	A
3949	201	0	1	0	2	204	98.5294	0	0.490196	0	0.980392	A
3950	2	1	195	3	2	203	0.985222	0.492611	96.0591	1.47783	0.985222	C
3951	0	199	1	2	2	204	0	97.549	0.490196	0.980392	0.980392	T
3952	3	0	0	198	1	202	1.48515	0	0	98.0198	0.49505	G
3953	4	0	0	198	1	203	1.97044	0	0	97.5369	0.492611	G
3954	1	1	199	1	1	203	0.492611	0.492611	98.0296	0.492611	0.492611	C
3955	202	0	0	0	1	203	99.5074	0	0	0	0.492611	A
3956	0	4	196	3	1	204	0	1.96078	96.0784	1.47059	0.490196	C
3957	200	0	0	2	1	203	98.5222	0	0	0.985222	0.492611	A
3958	202	0	0	0	1	203	99.5074	0	0	0	0.492611	A
3959	1	1	0	201	1	204	0.490196	0.490196	0	98.5294	0.490196	G
3960	201	0	0	2	1	204	98.5294	0	0	0.980392	0.490196	A
3961	1	1	198	3	1	204	0.490196	0.490196	97.0588	1.47059	0.490196	C
3962	202	0	0	1	1	204	99.0196	0	0	0.490196	0.490196	A
3963	2	1	0	200	1	204	0.980392	0.490196	0	98.0392	0.490196	G
3964	3	1	0	199	1	204	1.47059	0.490196	0	97.549	0.490196	G
3965	1	2	0	200	1	204	0.490196	0.980392	0	98.0392	0.490196	G
3966	200	1	0	1	1	203	98.5222	0.492611	0	0.492611	0.492611	A
3967	0	201	1	1	1	204	0	98.5294	0.490196	0.490196	0.490196	T
3968	0	0	0	203	1	204	0	0	0	99.5098	0.490196	G
3969	1	6	194	1	1	203	0.492611	2.95567	95.5665	0.492611	0.492611	C
3970	0	0	201	1	1	203	0	0	99.0148	0.492611	0.492611	C
3971	0	2	198	2	1	203	0	0.985222	97.5369	0.985222	0.492611	C
3972	0	201	1	0	1	203	0	99.0148	0.492611	0	0.492611	T
3973	1	1	197	3	1	203	0.492611	0.492611	97.0443	1.47783	0.492611	C
3974	0	200	3	0	1	204	0	98.0392	1.47059	0	0.490196	T
3975	0	1	201	1	1	204	0	0.490196	98.5294	0.490196	0.490196	C
3976	0	202	1	0	1	204	0	99.0196	0.490196	0	0.490196	T
3977	0	6	196	1	1	204	0	2.94118	96.0784	0.490196	0.490196	C
3978	203	0	0	0	1	204	99.5098	0	0	0	0.490196	A
3979	0	3	197	3	1	204	0	1.47059	96.5686	1.47059	0.490196	C
3980	0	0	203	0	1	204	0	0	99.5098	0	0.490196	C
3981	201	0	0	2	1	204	98.5294	0	0	0.980392	0.490196	A
3982	0	2	201	0	1	204	0	0.980392	98.5294	0	0.490196	C
3983	0	203	1	0	1	205	0	99.0244	0.487805	0	0.487805	T
3984	2	3	198	1	1	205	0.97561	1.46341	96.5854	0.487805	0.487805	C
3985	0	2	203	0	1	206	0	0.970874	98.5437	0	0.485437	C
[truncated: 1,829 more rows]

## Sheet: L1Pa3
POS	SUM_A	SUM_T	SUM_C	SUM_G	SUM_N	SUM_total	%A	%T	%C	%G	%N	Cons_Hs
2117	667	1	0	1	5	674	99	0.1	0	0.1	0.7	A
2118	2	653	13	1	5	674	0.3	96.9	1.9	0.1	0.7	T
2119	5	1	5	658	4	673	0.7	0.1	0.7	97.8	0.6	G
2120	661	0	4	5	3	673	98.2	0	0.6	0.7	0.4	A
2121	1	6	661	2	2	672	0.1	0.9	98.4	0.3	0.3	C
2122	656	2	1	10	2	671	97.8	0.3	0.1	1.5	0.3	A
2123	10	3	2	653	3	671	1.5	0.4	0.3	97.3	0.4	G
2124	5	2	5	657	3	672	0.7	0.3	0.7	97.8	0.4	G
2125	639	24	4	2	3	672	95.1	3.6	0.6	0.3	0.4	A
2126	4	656	10	1	3	674	0.6	97.3	1.5	0.1	0.4	T
2127	10	3	647	10	3	673	1.5	0.4	96.1	1.5	0.4	C
2128	662	0	4	4	3	673	98.4	0	0.6	0.6	0.4	A
2129	656	4	2	9	4	675	97.2	0.6	0.3	1.3	0.6	A
2130	659	8	2	2	5	676	97.5	1.2	0.3	0.3	0.7	A
2131	2	659	8	1	6	676	0.3	97.5	1.2	0.1	0.9	T
2132	3	668	0	0	5	676	0.4	98.8	0	0	0.7	T
2133	1	3	665	2	5	676	0.1	0.4	98.4	0.3	0.7	C
2134	664	1	0	6	5	676	98.2	0.1	0	0.9	0.7	A
2135	6	5	658	2	5	676	0.9	0.7	97.3	0.3	0.7	C
2136	669	0	3	0	4	676	99	0	0.4	0	0.6	A
2137	4	19	645	3	4	675	0.6	2.8	95.6	0.4	0.6	C
2138	663	2	3	4	5	677	97.9	0.3	0.4	0.6	0.7	A
2139	9	650	8	3	4	674	1.3	96.4	1.2	0.4	0.6	T
2140	663	0	3	5	5	676	98.1	0	0.4	0.7	0.7	A
2141	669	0	0	4	6	679	98.5	0	0	0.6	0.9	A
2142	12	14	644	4	7	681	1.8	2.1	94.6	0.6	1	C
2143	652	1	6	11	8	678	96.2	0.1	0.9	1.6	1.2	A
2144	640	2	21	11	7	681	94	0.3	3.1	1.6	1	A
2145	0	666	5	3	7	681	0	97.8	0.7	0.4	1	T
2146	668	0	0	6	6	680	98.2	0	0	0.9	0.9	A
2147	1	664	7	1	5	678	0.1	97.9	1	0.1	0.7	T
2148	3	663	6	2	5	679	0.4	97.6	0.9	0.3	0.7	T
2149	670	0	2	3	5	680	98.5	0	0.3	0.4	0.7	A
2150	662	0	7	6	2	677	97.8	0	1	0.9	0.3	A
2151	6	7	661	1	3	678	0.9	1	97.5	0.1	0.4	C
2152	3	628	43	1	2	677	0.4	92.8	6.4	0.1	0.3	T
2153	1	670	2	2	2	677	0.1	99	0.3	0.3	0.3	T
2154	2	662	5	5	2	676	0.3	97.9	0.7	0.7	0.3	T
2155	659	0	9	5	2	675	97.6	0	1.3	0.7	0.3	A
2156	667	0	6	1	2	676	98.7	0	0.9	0.1	0.3	A
2157	664	2	3	5	2	676	98.2	0.3	0.4	0.7	0.3	A
2158	5	660	6	2	2	675	0.7	97.8	0.9	0.3	0.3	T
2159	8	2	0	663	2	675	1.2	0.3	0	98.2	0.3	G
2160	4	666	3	2	2	677	0.6	98.4	0.4	0.3	0.3	T
2161	654	4	14	3	2	677	96.6	0.6	2.1	0.4	0.3	A
2162	675	0	0	0	2	677	99.7	0	0	0	0.3	A
2163	664	0	2	9	2	677	98.1	0	0.3	1.3	0.3	A
2164	3	660	10	2	1	676	0.4	97.6	1.5	0.3	0.1	T
2165	9	1	1	662	1	674	1.3	0.1	0.1	98.2	0.1	G
2166	6	2	6	660	1	675	0.9	0.3	0.9	97.8	0.1	G
2167	622	2	1	47	1	673	92.4	0.3	0.1	7	0.1	A
2168	6	9	657	2	2	676	0.9	1.3	97.2	0.3	0.3	C
2169	1	672	0	1	2	676	0.1	99.4	0	0.1	0.3	T
2170	664	0	3	7	0	674	98.5	0	0.4	1	0	A
2171	667	0	8	0	0	675	98.8	0	1.2	0	0	A
2172	666	1	3	5	0	675	98.7	0.1	0.4	0.7	0	A
2173	0	668	5	2	0	675	0	99	0.7	0.3	0	T
2174	9	17	9	640	0	675	1.3	2.5	1.3	94.8	0	G
2175	4	12	659	0	0	675	0.6	1.8	97.6	0	0	C
2176	3	658	13	2	0	676	0.4	97.3	1.9	0.3	0	T
2177	2	10	663	2	0	677	0.3	1.5	97.9	0.3	0	C
2178	3	3	667	4	0	677	0.4	0.4	98.5	0.6	0	C
2179	669	2	5	0	0	676	99	0.3	0.7	0	0	A
2180	660	2	0	15	1	678	97.3	0.3	0	2.2	0.1	A
2181	2	670	3	2	2	679	0.3	98.7	0.4	0.3	0.3	T
2182	1	666	7	3	2	679	0.1	98.1	1	0.4	0.3	T
2183	665	0	2	6	3	676	98.4	0	0.3	0.9	0.4	A
2184	669	0	1	6	3	679	98.5	0	0.1	0.9	0.4	A
2185	676	0	0	2	2	680	99.4	0	0	0.3	0.3	A
2186	674	1	1	2	2	680	99.1	0.1	0.1	0.3	0.3	A
2187	3	1	4	669	2	679	0.4	0.1	0.6	98.5	0.3	G
2188	660	0	0	8	2	670	98.5	0	0	1.2	0.3	A
2189	4	6	657	2	2	671	0.6	0.9	97.9	0.3	0.3	C
2190	678	0	0	1	1	680	99.7	0	0	0.1	0.1	A
2191	6	12	659	2	0	679	0.9	1.8	97.1	0.3	0	C
2192	665	1	2	9	0	677	98.2	0.1	0.3	1.3	0	A
2193	8	0	4	666	0	678	1.2	0	0.6	98.2	0	G
2194	672	1	1	5	1	680	98.8	0.1	0.1	0.7	0.1	A
2195	4	9	663	3	1	680	0.6	1.3	97.5	0.4	0.1	C
2196	1	670	3	5	1	680	0.1	98.5	0.4	0.7	0.1	T
2197	4	0	2	674	1	681	0.6	0	0.3	99	0.1	G
2198	9	4	5	662	1	681	1.3	0.6	0.7	97.2	0.1	G
2199	8	8	662	2	2	682	1.2	1.2	97.1	0.3	0.3	C
2200	672	3	1	3	4	683	98.4	0.4	0.1	0.4	0.6	A
2201	675	3	1	1	5	685	98.5	0.4	0.1	0.1	0.7	A
2202	665	2	0	13	5	685	97.1	0.3	0	1.9	0.7	A
2203	3	641	33	2	5	684	0.4	93.7	4.8	0.3	0.7	T
2204	2	668	2	8	5	685	0.3	97.5	0.3	1.2	0.7	T
2205	9	2	4	664	5	684	1.3	0.3	0.6	97.1	0.7	G
2206	1	3	3	672	6	685	0.1	0.4	0.4	98.1	0.9	G
2207	674	1	2	2	7	686	98.3	0.1	0.3	0.3	1	A
2208	0	674	4	1	6	685	0	98.4	0.6	0.1	0.9	T
2209	649	1	3	3	7	663	97.9	0.2	0.5	0.5	1.1	A
2210	652	1	1	2	8	664	98.2	0.2	0.2	0.3	1.2	A
2211	664	0	0	13	8	685	96.9	0	0	1.9	1.2	A
2212	9	1	17	650	8	685	1.3	0.1	2.5	94.9	1.2	G
2213	671	2	1	6	7	687	97.7	0.3	0.1	0.9	1	A
2214	8	3	10	658	6	685	1.2	0.4	1.5	96.1	0.9	G
2215	1	675	1	1	5	683	0.1	98.8	0.1	0.1	0.7	T
2216	0	5	666	8	4	683	0	0.7	97.5	1.2	0.6	C
2217	677	0	1	1	5	684	99	0	0.1	0.1	0.7	A
2218	672	1	1	5	5	684	98.2	0.1	0.1	0.7	0.7	A
2219	2	0	5	673	4	684	0.3	0	0.7	98.4	0.6	G
2220	676	2	0	2	3	683	99	0.3	0	0.3	0.4	A
2221	9	15	651	5	3	683	1.3	2.2	95.3	0.7	0.4	C
2222	3	11	665	1	4	684	0.4	1.6	97.2	0.1	0.6	C
2223	2	2	675	1	4	684	0.3	0.3	98.7	0.1	0.6	C
2224	674	3	1	2	3	683	98.7	0.4	0.1	0.3	0.4	A
2225	2	670	6	2	3	683	0.3	98.1	0.9	0.3	0.4	T
2226	1	5	673	1	2	682	0.1	0.7	98.7	0.1	0.3	C
2227	674	1	3	1	3	682	98.8	0.1	0.4	0.1	0.4	A
2228	10	0	12	658	3	683	1.5	0	1.8	96.3	0.4	G
2229	6	666	6	2	6	686	0.9	97.1	0.9	0.3	0.9	T
2230	4	1	4	671	5	685	0.6	0.1	0.6	98	0.7	G
2231	1	673	7	1	6	688	0.1	97.8	1	0.1	0.9	T
2232	2	0	2	678	6	688	0.3	0	0.3	98.5	0.9	G
2233	3	34	645	0	5	687	0.4	4.9	93.9	0	0.7	C
2234	1	674	5	3	4	687	0.1	98.1	0.7	0.4	0.6	T
2235	20	4	5	653	3	685	2.9	0.6	0.7	95.3	0.4	G
2236	1	671	11	1	4	688	0.1	97.5	1.6	0.1	0.6	T
2237	675	0	2	7	3	687	98.3	0	0.3	1	0.4	A
2238	5	677	1	0	3	686	0.7	98.7	0.1	0	0.4	T
2239	0	679	3	2	3	687	0	98.8	0.4	0.3	0.4	T
2240	1	5	678	0	4	688	0.1	0.7	98.5	0	0.6	C
2241	678	0	0	5	4	687	98.7	0	0	0.7	0.6	A
2242	4	4	0	675	4	687	0.6	0.6	0	98.3	0.6	G
2243	8	4	4	668	4	688	1.2	0.6	0.6	97.1	0.6	G
2244	678	1	1	1	4	685	99	0.1	0.1	0.1	0.6	A
2245	662	3	1	18	3	687	96.4	0.4	0.1	2.6	0.4	A
2246	677	3	2	2	3	687	98.5	0.4	0.3	0.3	0.4	A
2247	5	7	668	4	3	687	0.7	1	97.2	0.6	0.4	C
2248	7	14	658	6	4	689	1	2	95.5	0.9	0.6	C
2249	4	8	671	2	3	688	0.6	1.2	97.5	0.3	0.4	C
2250	677	2	0	6	4	689	98.3	0.3	0	0.9	0.6	A
2251	2	673	7	2	5	689	0.3	97.7	1	0.3	0.7	T
2252	3	5	673	3	5	689	0.4	0.7	97.7	0.4	0.7	C
2253	2	676	4	3	5	690	0.3	98	0.6	0.4	0.7	T
2254	1	6	676	1	5	689	0.1	0.9	98.1	0.1	0.7	C
2255	678	1	2	3	4	688	98.5	0.1	0.3	0.4	0.6	A
2256	7	136	540	3	2	688	1	19.8	78.5	0.4	0.3	C
2257	181	1	9	495	2	688	26.3	0.1	1.3	71.9	0.3	G
2258	3	644	3	36	3	689	0.4	93.5	0.4	5.2	0.4	T
2259	10	5	0	671	3	689	1.5	0.7	0	97.4	0.4	G
2260	1	4	680	0	2	687	0.1	0.6	99	0	0.3	C
2261	674	3	2	3	2	684	98.5	0.4	0.3	0.4	0.3	A
2262	7	0	8	668	2	685	1	0	1.2	97.5	0.3	G
2263	677	3	0	5	3	688	98.4	0.4	0	0.7	0.4	A
2264	2	0	8	675	3	688	0.3	0	1.2	98.1	0.4	G
2265	674	0	0	6	2	682	98.8	0	0	0.9	0.3	A
2266	3	6	671	0	2	682	0.4	0.9	98.4	0	0.3	C
2267	677	0	1	7	2	687	98.5	0	0.1	1	0.3	A
2268	7	16	662	0	2	687	1	2.3	96.4	0	0.3	C
2269	676	0	1	8	1	686	98.5	0	0.1	1.2	0.1	A
2270	8	35	638	5	1	687	1.2	5.1	92.9	0.7	0.1	C
2271	677	1	1	7	1	687	98.5	0.1	0.1	1	0.1	A
2272	4	655	24	4	0	687	0.6	95.3	3.5	0.6	0	T
2273	680	2	0	5	0	687	99	0.3	0	0.7	0	A
2274	9	2	3	672	0	686	1.3	0.3	0.4	98	0	G
2275	11	2	3	670	1	687	1.6	0.3	0.4	97.5	0.1	G
2276	2	8	675	1	2	688	0.3	1.2	98.1	0.1	0.3	C
2277	1	679	5	1	2	688	0.1	98.7	0.7	0.1	0.3	T
2278	2	5	676	2	2	687	0.3	0.7	98.4	0.3	0.3	C
2279	677	1	1	3	4	686	98.7	0.1	0.1	0.4	0.6	A
2280	679	0	2	3	4	688	98.7	0	0.3	0.4	0.6	A
2281	675	3	2	4	5	689	98	0.4	0.3	0.6	0.7	A
2282	679	0	2	3	5	689	98.5	0	0.3	0.4	0.7	A
2283	0	672	13	0	4	689	0	97.5	1.9	0	0.6	T
2284	672	1	0	12	4	689	97.5	0.1	0	1.7	0.6	A
2285	687	1	0	1	4	693	99.1	0.1	0	0.1	0.6	A
2286	685	2	2	0	3	692	99	0.3	0.3	0	0.4	A
2287	618	2	1	68	3	692	89.3	0.3	0.1	9.8	0.4	A
2288	13	0	1	674	2	690	1.9	0	0.1	97.7	0.3	G
2289	8	1	1	679	2	691	1.2	0.1	0.1	98.3	0.3	G
2290	683	3	0	3	2	691	98.8	0.4	0	0.4	0.3	A
2291	4	680	3	2	3	692	0.6	98.3	0.4	0.3	0.4	T
2292	14	3	1	671	2	691	2	0.4	0.1	97.1	0.3	G
2293	5	0	2	682	2	691	0.7	0	0.3	98.7	0.3	G
2294	686	1	1	1	2	691	99.3	0.1	0.1	0.1	0.3	A
2295	13	0	2	674	2	691	1.9	0	0.3	97.5	0.3	G
2296	7	1	0	681	2	691	1	0.1	0	98.6	0.3	G
2297	686	1	1	1	3	692	99.1	0.1	0.1	0.1	0.4	A
2298	689	0	0	0	3	692	99.6	0	0	0	0.4	A
2299	12	5	3	669	3	692	1.7	0.7	0.4	96.7	0.4	G
2300	685	0	0	3	3	691	99.1	0	0	0.4	0.4	A
2301	2	671	8	8	3	692	0.3	97	1.2	1.2	0.4	T
2302	0	4	681	4	1	690	0	0.6	98.7	0.6	0.1	C
2303	2	677	8	2	2	691	0.3	98	1.2	0.3	0.3	T
2304	676	3	2	8	1	690	98	0.4	0.3	1.2	0.1	A
2305	2	15	668	3	1	689	0.3	2.2	97	0.4	0.1	C
2306	4	9	672	4	2	691	0.6	1.3	97.3	0.6	0.3	C
2307	678	1	3	6	2	690	98.3	0.1	0.4	0.9	0.3	A
2308	684	2	1	2	2	691	99	0.3	0.1	0.3	0.3	A
2309	10	0	0	678	2	690	1.4	0	0	98.3	0.3	G
2310	8	3	676	2	2	691	1.2	0.4	97.8	0.3	0.3	C
2311	658	2	27	2	2	691	95.2	0.3	3.9	0.3	0.3	A
2312	687	0	0	2	3	692	99.3	0	0	0.3	0.4	A
2313	683	0	2	4	3	692	98.7	0	0.3	0.6	0.4	A
2314	1	675	11	2	3	692	0.1	97.5	1.6	0.3	0.4	T
2315	9	0	0	680	2	691	1.3	0	0	98.4	0.3	G
2316	7	0	3	679	2	691	1	0	0.4	98.3	0.3	G
2317	681	1	0	5	4	691	98.6	0.1	0	0.7	0.6	A
2318	679	0	2	8	4	693	98	0	0.3	1.2	0.6	A
2319	689	0	0	1	5	695	99.1	0	0	0.1	0.7	A
2320	676	0	4	10	5	695	97.3	0	0.6	1.4	0.7	A
2321	1	7	678	4	5	695	0.1	1	97.6	0.6	0.7	C
2322	647	5	5	7	5	669	96.7	0.7	0.7	1	0.7	A
2323	677	0	4	6	5	692	97.8	0	0.6	0.9	0.7	A
2324	681	1	1	5	5	693	98.3	0.1	0.1	0.7	0.7	A
2325	682	1	1	5	6	695	98.1	0.1	0.1	0.7	0.9	A
2326	681	1	2	6	6	696	97.8	0.1	0.3	0.9	0.9	A
2327	683	2	4	1	4	694	98.4	0.3	0.6	0.1	0.6	A
2328	685	3	2	0	4	694	98.7	0.4	0.3	0	0.6	A
2329	12	3	2	671	4	692	1.7	0.4	0.3	97	0.6	G
2330	8	4	0	677	4	693	1.2	0.6	0	97.7	0.6	G
2331	6	12	669	2	3	692	0.9	1.7	96.7	0.3	0.4	C
2332	687	1	0	2	3	693	99.1	0.1	0	0.3	0.4	A
2333	9	1	2	678	2	692	1.3	0.1	0.3	98	0.3	G
2334	17	3	2	671	1	694	2.4	0.4	0.3	96.7	0.1	G
2335	12	5	1	675	1	694	1.7	0.7	0.1	97.3	0.1	G
2336	20	8	2	663	1	694	2.9	1.2	0.3	95.5	0.1	G
2337	2	688	3	0	1	694	0.3	99.1	0.4	0	0.1	T
2338	0	689	1	3	4	697	0	98.9	0.1	0.4	0.6	T
2339	4	3	2	684	3	696	0.6	0.4	0.3	98.3	0.4	G
2340	5	6	680	1	3	695	0.7	0.9	97.8	0.1	0.4	C
2341	689	1	2	1	3	696	99	0.1	0.3	0.1	0.4	A
2342	678	1	2	12	4	697	97.3	0.1	0.3	1.7	0.6	A
2343	2	688	3	0	3	696	0.3	98.9	0.4	0	0.4	T
2344	1	7	682	3	3	696	0.1	1	98	0.4	0.4	C
2345	3	11	679	0	3	696	0.4	1.6	97.6	0	0.4	C
2346	0	682	9	2	3	696	0	98	1.3	0.3	0.4	T
2347	680	1	6	6	2	695	97.8	0.1	0.9	0.9	0.3	A
2348	5	1	13	673	2	694	0.7	0.1	1.9	97	0.3	G
2349	4	682	6	0	2	694	0.6	98.3	0.9	0	0.3	T
2350	1	6	682	2	2	693	0.1	0.9	98.4	0.3	0.3	C
2351	1	690	3	0	1	695	0.1	99.3	0.4	0	0.1	T
2352	1	5	686	2	2	696	0.1	0.7	98.6	0.3	0.3	C
2353	11	653	8	22	2	696	1.6	93.8	1.1	3.2	0.3	T
2354	5	2	6	682	2	697	0.7	0.3	0.9	97.8	0.3	G
2355	691	1	0	3	3	698	99	0.1	0	0.4	0.4	A
2356	5	683	5	2	4	699	0.7	97.7	0.7	0.3	0.6	T
2357	678	4	0	11	3	696	97.4	0.6	0	1.6	0.4	A
2358	688	1	3	1	3	696	98.9	0.1	0.4	0.1	0.4	A
2359	690	1	1	3	3	698	98.9	0.1	0.1	0.4	0.4	A
2360	690	0	1	3	3	697	99	0	0.1	0.4	0.4	A
2361	2	15	668	9	3	697	0.3	2.2	95.8	1.3	0.4	C
2362	683	2	2	7	3	697	98	0.3	0.3	1	0.4	A
2363	3	2	8	681	3	697	0.4	0.3	1.1	97.7	0.4	G
2364	684	1	1	9	3	698	98	0.1	0.1	1.3	0.4	A
2365	1	13	678	3	2	697	0.1	1.9	97.3	0.4	0.3	C
2366	2	683	4	4	2	695	0.3	98.3	0.6	0.6	0.3	T
2367	1	691	2	2	2	698	0.1	99	0.3	0.3	0.3	T
2368	1	672	13	10	2	698	0.1	96.3	1.9	1.4	0.3	T
2369	688	1	5	0	2	696	98.9	0.1	0.7	0	0.3	A
2370	693	0	2	1	2	698	99.3	0	0.3	0.1	0.3	A
2371	682	1	0	12	2	697	97.8	0.1	0	1.7	0.3	A
2372	4	9	681	1	2	697	0.6	1.3	97.7	0.1	0.3	C
2373	4	7	678	6	2	697	0.6	1	97.3	0.9	0.3	C
2374	691	0	2	2	2	697	99.1	0	0.3	0.3	0.3	A
2375	687	2	0	6	2	697	98.6	0.3	0	0.9	0.3	A
2376	3	13	677	1	2	696	0.4	1.9	97.3	0.1	0.3	C
2377	684	2	2	5	2	695	98.4	0.3	0.3	0.7	0.3	A
2378	686	0	4	5	2	697	98.4	0	0.6	0.7	0.3	A
2379	692	2	1	0	2	697	99.3	0.3	0.1	0	0.3	A
2380	11	5	6	672	2	696	1.6	0.7	0.9	96.6	0.3	G
2381	688	2	1	4	2	697	98.7	0.3	0.1	0.6	0.3	A
2382	1	689	6	0	3	699	0.1	98.6	0.9	0	0.4	T
2383	5	2	683	6	4	700	0.7	0.3	97.6	0.9	0.6	C
2384	678	2	4	4	4	692	98	0.3	0.6	0.6	0.6	A
2385	684	2	0	5	3	694	98.6	0.3	0	0.7	0.4	A
2386	693	0	2	1	3	699	99.1	0	0.3	0.1	0.4	A
2387	691	2	0	2	3	698	99	0.3	0	0.3	0.4	A
2388	6	0	9	680	2	697	0.9	0	1.3	97.6	0.3	G
2389	688	1	2	5	2	698	98.6	0.1	0.3	0.7	0.3	A
2390	2	1	17	676	1	697	0.3	0.1	2.4	97	0.1	G
2391	692	2	1	1	2	698	99.1	0.3	0.1	0.1	0.3	A
2392	4	4	685	3	2	698	0.6	0.6	98.1	0.4	0.3	C
2393	660	1	4	3	3	671	98.4	0.1	0.6	0.4	0.4	A
2394	667	0	1	1	3	672	99.3	0	0.1	0.1	0.4	A
2395	665	0	0	5	3	673	98.8	0	0	0.7	0.4	A
2396	6	1	4	658	3	672	0.9	0.1	0.6	97.9	0.4	G
2397	689	0	1	7	3	700	98.4	0	0.1	1	0.4	A
2398	690	0	4	2	3	699	98.7	0	0.6	0.3	0.4	A
2399	14	2	2	678	2	698	2	0.3	0.3	97.1	0.3	G
2400	12	0	2	682	2	698	1.7	0	0.3	97.7	0.3	G
2401	8	5	678	3	2	696	1.1	0.7	97.4	0.4	0.3	C
2402	0	7	690	0	2	699	0	1	98.7	0	0.3	C
2403	692	0	0	5	2	699	99	0	0	0.7	0.3	A
2404	1	689	6	0	1	697	0.1	98.9	0.9	0	0.1	T
2405	2	689	4	1	1	697	0.3	98.9	0.6	0.1	0.1	T
2406	684	1	2	9	2	698	98	0.1	0.3	1.3	0.3	A
2407	5	10	679	2	2	698	0.7	1.4	97.3	0.3	0.3	C
2408	630	49	9	8	2	698	90.3	7	1.3	1.1	0.3	A
2409	1	690	3	2	2	698	0.1	98.9	0.4	0.3	0.3	T
2410	685	1	5	4	2	697	98.3	0.1	0.7	0.6	0.3	A
2411	686	0	3	6	2	697	98.4	0	0.4	0.9	0.3	A
2412	1	683	9	3	2	698	0.1	97.9	1.3	0.4	0.3	T
2413	9	3	2	682	2	698	1.3	0.4	0.3	97.7	0.3	G
2414	13	2	9	673	2	699	1.9	0.3	1.3	96.3	0.3	G
2415	2	682	9	4	2	699	0.3	97.6	1.3	0.6	0.3	T
2416	685	0	5	5	3	698	98.1	0	0.7	0.7	0.4	A
2417	694	0	1	2	3	700	99.1	0	0.1	0.3	0.4	A
2418	697	0	0	1	2	700	99.6	0	0	0.1	0.3	A
2419	7	2	4	684	1	698	1	0.3	0.6	98	0.1	G
2420	13	5	3	677	1	699	1.9	0.7	0.4	96.9	0.1	G
2421	4	1	4	689	1	699	0.6	0.1	0.6	98.6	0.1	G
2422	691	2	2	3	1	699	98.9	0.3	0.3	0.4	0.1	A
2423	3	692	3	0	1	699	0.4	99	0.4	0	0.1	T
2424	3	4	688	3	1	699	0.4	0.6	98.4	0.4	0.1	C
2425	690	2	3	3	2	700	98.6	0.3	0.4	0.4	0.3	A
2426	691	1	1	6	3	702	98.4	0.1	0.1	0.9	0.4	A
2427	2	690	7	0	3	702	0.3	98.3	1	0	0.4	T
2428	4	686	1	8	4	703	0.6	97.6	0.1	1.1	0.6	T
2429	3	2	691	2	3	701	0.4	0.3	98.6	0.3	0.4	C
2430	691	1	2	4	3	701	98.6	0.1	0.3	0.6	0.4	A
2431	692	1	1	6	2	702	98.6	0.1	0.1	0.9	0.3	A
2432	5	8	685	2	2	702	0.7	1.1	97.6	0.3	0.3	C
2433	693	1	0	2	2	698	99.3	0.1	0	0.3	0.3	A
2434	687	2	1	9	2	701	98	0.3	0.1	1.3	0.3	A
2435	3	2	1	693	2	701	0.4	0.3	0.1	98.9	0.3	G
2436	699	1	0	2	2	704	99.3	0.1	0	0.3	0.3	A
2437	694	0	0	8	1	703	98.7	0	0	1.1	0.1	A
2438	4	2	6	690	1	703	0.6	0.3	0.9	98.2	0.1	G
2439	698	0	0	3	1	702	99.4	0	0	0.4	0.1	A
2440	25	2	3	671	1	702	3.6	0.3	0.4	95.6	0.1	G
2441	3	7	688	2	2	702	0.4	1	98	0.3	0.3	C
2442	5	692	1	2	2	702	0.7	98.6	0.1	0.3	0.3	T
2443	696	0	4	2	2	704	98.9	0	0.6	0.3	0.3	A
2444	695	2	3	2	2	704	98.7	0.3	0.4	0.3	0.3	A
2445	3	3	686	9	1	702	0.4	0.4	97.7	1.3	0.1	C
2446	1	694	4	2	2	703	0.1	98.7	0.6	0.3	0.3	T
2447	685	0	8	9	3	705	97.2	0	1.1	1.3	0.4	A
2448	5	692	2	3	3	705	0.7	98.2	0.3	0.4	0.4	T
2449	5	7	689	1	3	705	0.7	1	97.7	0.1	0.4	C
2450	4	9	688	2	3	706	0.6	1.3	97.5	0.3	0.4	C
2451	1	697	3	2	4	707	0.1	98.6	0.4	0.3	0.6	T
2452	699	1	1	2	4	707	98.9	0.1	0.1	0.3	0.6	A
2453	697	2	2	2	5	708	98.4	0.3	0.3	0.3	0.7	A
2454	700	1	2	1	5	709	98.7	0.1	0.3	0.1	0.7	A
2455	2	697	5	0	5	709	0.3	98.3	0.7	0	0.7	T
2456	689	2	0	12	7	710	97	0.3	0	1.7	1	A
2457	1	687	11	3	7	709	0.1	96.9	1.6	0.4	1	T
2458	694	0	4	4	7	709	97.9	0	0.6	0.6	1	A
2459	3	676	20	3	7	709	0.4	95.3	2.8	0.4	1	T
2460	696	0	0	5	6	707	98.4	0	0	0.7	0.8	A
2461	2	689	4	7	6	708	0.3	97.3	0.6	1	0.8	T
2462	9	2	1	690	4	706	1.3	0.3	0.1	97.7	0.6	G
2463	2	13	684	3	3	705	0.3	1.8	97	0.4	0.4	C
2464	690	1	4	7	3	705	97.9	0.1	0.6	1	0.4	A
2465	7	17	676	2	2	704	1	2.4	96	0.3	0.3	C
2466	4	3	694	1	2	704	0.6	0.4	98.6	0.1	0.3	C
2467	4	11	684	3	2	704	0.6	1.6	97.2	0.4	0.3	C
2468	699	0	0	3	2	704	99.3	0	0	0.4	0.3	A
2469	694	2	3	4	1	704	98.6	0.3	0.4	0.6	0.1	A
2470	5	668	30	0	1	704	0.7	94.9	4.3	0	0.1	T
2471	700	0	0	3	1	704	99.4	0	0	0.4	0.1	A
2472	4	6	686	7	0	703	0.6	0.9	97.6	1	0	C
2473	690	3	2	8	0	703	98.2	0.4	0.3	1.1	0	A
2474	5	4	1	694	0	704	0.7	0.6	0.1	98.6	0	G
2475	7	2	3	692	0	704	1	0.3	0.4	98.3	0	G
2476	697	0	2	5	1	705	98.9	0	0.3	0.7	0.1	A
2477	8	2	4	690	1	705	1.1	0.3	0.6	97.9	0.1	G
2478	2	9	686	7	1	705	0.3	1.3	97.3	1	0.1	C
2479	702	1	1	1	0	705	99.6	0.1	0.1	0.1	0	A
2480	5	25	674	0	0	704	0.7	3.6	95.7	0	0	C
2481	4	7	689	5	0	705	0.6	1	97.7	0.7	0	C
2482	23	8	671	3	0	705	3.3	1.1	95.2	0.4	0	C
2483	696	2	2	5	0	705	98.7	0.3	0.3	0.7	0	A
2484	3	1	10	691	0	705	0.4	0.1	1.4	98	0	G
2485	681	19	2	3	0	705	96.6	2.7	0.3	0.4	0	A
2486	1	695	6	2	0	704	0.1	98.7	0.9	0.3	0	T
2487	1	696	1	7	0	705	0.1	98.7	0.1	1	0	T
2488	2	5	697	1	1	706	0.3	0.7	98.7	0.1	0.1	C
2489	696	1	4	4	1	706	98.6	0.1	0.6	0.6	0.1	A
2490	4	695	5	1	1	706	0.6	98.4	0.7	0.1	0.1	T
2491	702	1	0	2	2	707	99.3	0.1	0	0.3	0.3	A
2492	696	1	6	2	2	707	98.4	0.1	0.8	0.3	0.3	A
2493	693	4	0	8	2	707	98	0.6	0	1.1	0.3	A
2494	11	0	3	691	2	707	1.6	0	0.4	97.7	0.3	G
2495	3	9	689	3	2	706	0.4	1.3	97.6	0.4	0.3	C
2496	694	4	1	6	1	706	98.3	0.6	0.1	0.8	0.1	A
2497	699	0	4	2	1	706	99	0	0.6	0.3	0.1	A
2498	5	1	5	694	0	705	0.7	0.1	0.7	98.4	0	G
2499	2	697	4	2	0	705	0.3	98.9	0.6	0.3	0	T
2500	2	9	693	1	0	705	0.3	1.3	98.3	0.1	0	C
2501	1	5	698	1	0	705	0.1	0.7	99	0.1	0	C
2502	0	695	6	3	0	704	0	98.7	0.9	0.4	0	T
2503	7	50	18	630	0	705	1	7.1	2.6	89.4	0	G
2504	703	1	0	2	0	706	99.6	0.1	0	0.3	0	A
2505	11	1	2	690	1	705	1.6	0.1	0.3	97.9	0.1	G
2506	37	650	12	7	1	707	5.2	91.9	1.7	1	0.1	T
2507	8	3	3	693	1	708	1.1	0.4	0.4	97.9	0.1	G
2508	703	3	0	1	3	710	99	0.4	0	0.1	0.4	A
2509	5	3	696	0	3	707	0.7	0.4	98.4	0	0.4	C
2510	12	17	675	3	3	710	1.7	2.4	95.1	0.4	0.4	C
2511	3	697	4	2	3	709	0.4	98.3	0.6	0.3	0.4	T
2512	699	1	0	7	3	710	98.5	0.1	0	1	0.4	A
2513	7	9	680	9	3	708	1	1.3	96	1.3	0.4	C
2514	699	1	2	5	2	709	98.6	0.1	0.3	0.7	0.3	A
2515	697	1	3	8	2	711	98	0.1	0.4	1.1	0.3	A
2516	694	1	1	13	2	711	97.6	0.1	0.1	1.8	0.3	A
2517	9	1	7	693	2	712	1.3	0.1	1	97.3	0.3	G
2518	701	1	1	7	2	712	98.5	0.1	0.1	1	0.3	A
2519	7	0	8	695	2	712	1	0	1.1	97.6	0.3	G
2520	704	3	1	1	3	712	98.9	0.4	0.1	0.1	0.4	A
2521	1	9	696	3	3	712	0.1	1.3	97.8	0.4	0.4	C
2522	1	700	2	6	3	712	0.1	98.3	0.3	0.8	0.4	T
2523	0	702	5	2	3	712	0	98.6	0.7	0.3	0.4	T
2524	697	0	4	7	3	711	98	0	0.6	1	0.4	A
2525	2	2	5	700	3	712	0.3	0.3	0.7	98.3	0.4	G
2526	706	0	1	4	2	713	99	0	0.1	0.6	0.3	A
2527	1	18	690	1	2	712	0.1	2.5	96.9	0.1	0.3	C
2528	4	700	4	2	3	713	0.6	98.2	0.6	0.3	0.4	T
2529	6	4	691	8	4	713	0.8	0.6	96.9	1.1	0.6	C
2530	2	5	703	1	5	716	0.3	0.7	98.2	0.1	0.7	C
2531	3	6	701	1	5	716	0.4	0.8	97.9	0.1	0.7	C
2532	709	0	0	3	5	717	98.9	0	0	0.4	0.7	A
2533	5	12	694	1	6	718	0.7	1.7	96.7	0.1	0.8	C
2534	702	2	1	7	6	718	97.8	0.3	0.1	1	0.8	A
2535	3	8	701	0	5	717	0.4	1.1	97.8	0	0.7	C
2536	702	1	3	5	5	716	98	0.1	0.4	0.7	0.7	A
2537	354	347	5	5	5	716	49.4	48.5	0.7	0.7	0.7	N
2538	3	705	2	3	5	718	0.4	98.2	0.3	0.4	0.7	T
2539	705	2	3	5	4	719	98.1	0.3	0.4	0.7	0.6	A
2540	711	0	0	4	4	719	98.9	0	0	0.6	0.6	A
2541	1	705	4	5	4	719	0.1	98.1	0.6	0.7	0.6	T
2542	712	2	3	0	5	722	98.6	0.3	0.4	0	0.7	A
2543	697	2	0	16	6	721	96.7	0.3	0	2.2	0.8	A
2544	5	696	13	2	6	722	0.7	96.4	1.8	0.3	0.8	T
2545	10	5	3	697	6	721	1.4	0.7	0.4	96.7	0.8	G
2546	16	1	0	699	6	722	2.2	0.1	0	96.8	0.8	G
2547	2	2	3	709	6	722	0.3	0.3	0.4	98.2	0.8	G
2548	708	1	1	5	6	721	98.2	0.1	0.1	0.7	0.8	A
2549	7	3	2	704	6	722	1	0.4	0.3	97.5	0.8	G
2550	707	0	0	9	7	723	97.8	0	0	1.2	1	A
2551	10	34	669	3	5	721	1.4	4.7	92.8	0.4	0.7	C
2552	2	702	4	6	5	719	0.3	97.6	0.6	0.8	0.7	T
2553	4	708	3	0	4	719	0.6	98.5	0.4	0	0.6	T
2554	4	709	4	1	4	722	0.6	98.2	0.6	0.1	0.6	T
2555	703	1	4	7	1	716	98.2	0.1	0.6	1	0.1	A
2556	715	0	3	1	1	720	99.3	0	0.4	0.1	0.1	A
2557	2	13	703	1	1	720	0.3	1.8	97.6	0.1	0.1	C
2558	710	2	1	6	2	721	98.5	0.3	0.1	0.8	0.3	A
2559	10	12	690	4	2	718	1.4	1.7	96.1	0.6	0.3	C
2560	5	12	701	2	2	722	0.7	1.7	97.1	0.3	0.3	C
2561	8	12	697	3	2	722	1.1	1.7	96.5	0.4	0.3	C
2562	6	7	705	2	2	722	0.8	1	97.6	0.3	0.3	C
2563	711	1	4	4	4	724	98.2	0.1	0.6	0.6	0.6	A
2564	3	8	708	1	3	723	0.4	1.1	97.9	0.1	0.4	C
2565	6	709	4	1	3	723	0.8	98.1	0.6	0.1	0.4	T
2566	14	2	2	703	3	724	1.9	0.3	0.3	97.1	0.4	G
2567	1	715	5	0	4	725	0.1	98.6	0.7	0	0.6	T
2568	1	4	714	3	4	726	0.1	0.6	98.3	0.4	0.6	C
2569	718	0	5	1	3	727	98.8	0	0.7	0.1	0.4	A
2570	718	0	0	7	3	728	98.6	0	0	1	0.4	A
2571	5	28	691	1	3	728	0.7	3.8	94.9	0.1	0.4	C
2572	716	4	0	6	3	729	98.2	0.5	0	0.8	0.4	A
2573	3	709	12	2	3	729	0.4	97.3	1.6	0.3	0.4	T
2574	0	715	8	2	3	728	0	98.2	1.1	0.3	0.4	T
2575	714	2	1	5	2	724	98.6	0.3	0.1	0.7	0.3	A
2576	12	1	6	704	1	724	1.7	0.1	0.8	97.2	0.1	G
2577	717	1	0	4	0	722	99.3	0.1	0	0.6	0	A
2578	6	5	703	5	0	719	0.8	0.7	97.8	0.7	0	C
2579	712	1	4	6	0	723	98.5	0.1	0.6	0.8	0	A
2580	7	2	4	710	0	723	1	0.3	0.6	98.2	0	G
2581	718	2	1	3	0	724	99.2	0.3	0.1	0.4	0	A
2582	9	706	5	3	0	723	1.2	97.6	0.7	0.4	0	T
2583	3	7	710	4	0	724	0.4	1	98.1	0.6	0	C
2584	711	1	5	5	0	722	98.5	0.1	0.7	0.7	0	A
2585	706	3	2	13	0	724	97.5	0.4	0.3	1.8	0	A
2586	7	150	562	7	0	726	1	20.7	77.4	1	0	C
2587	94	0	9	621	0	724	13	0	1.2	85.8	0	G
2588	718	3	2	3	0	726	98.9	0.4	0.3	0.4	0	A
2589	6	0	5	716	0	727	0.8	0	0.7	98.5	0	G
2590	723	2	0	2	0	727	99.4	0.3	0	0.3	0	A
2591	3	6	713	5	0	727	0.4	0.8	98.1	0.7	0	C
2592	717	1	0	5	0	723	99.2	0.1	0	0.7	0	A
2593	7	0	8	708	0	723	1	0	1.1	97.9	0	G
2594	717	2	2	5	0	726	98.8	0.3	0.3	0.7	0	A
2595	721	3	2	0	0	726	99.3	0.4	0.3	0	0	A
2596	716	3	0	7	1	727	98.5	0.4	0	1	0.1	A
2597	14	6	3	703	1	727	1.9	0.8	0.4	96.7	0.1	G
2598	2	719	3	2	1	727	0.3	98.9	0.4	0.3	0.1	T
2599	0	387	336	2	1	726	0	53.3	46.3	0.3	0.1	T
2600	717	0	4	4	2	727	98.6	0	0.6	0.6	0.3	A
2601	716	0	2	7	2	727	98.5	0	0.3	1	0.3	A
2602	12	12	702	2	2	730	1.6	1.6	96.2	0.3	0.3	C
2603	727	0	0	2	3	732	99.3	0	0	0.3	0.4	A
2604	723	0	1	4	3	731	98.9	0	0.1	0.5	0.4	A
2605	13	2	6	707	3	731	1.8	0.3	0.8	96.7	0.4	G
2606	9	5	11	703	3	731	1.2	0.7	1.5	96.2	0.4	G
2607	718	3	2	4	4	731	98.2	0.4	0.3	0.5	0.5	A
2608	3	717	6	2	5	733	0.4	97.8	0.8	0.3	0.7	T
2609	726	1	0	2	5	734	98.9	0.1	0	0.3	0.7	A
2610	2	56	666	3	4	731	0.3	7.7	91.1	0.4	0.5	C
2611	11	11	704	3	4	733	1.5	1.5	96	0.4	0.5	C
2612	6	5	712	6	4	733	0.8	0.7	97.1	0.8	0.5	C
2613	723	1	1	5	3	733	98.6	0.1	0.1	0.7	0.4	A
2614	8	1	2	718	3	732	1.1	0.1	0.3	98.1	0.4	G
2615	4	1	4	721	3	733	0.5	0.1	0.5	98.4	0.4	G
2616	717	5	1	4	3	730	98.2	0.7	0.1	0.5	0.4	A
2617	724	1	3	1	4	733	98.8	0.1	0.4	0.1	0.5	A
2618	0	707	18	4	4	733	0	96.5	2.5	0.5	0.5	T
2619	2	724	2	1	4	733	0.3	98.8	0.3	0.1	0.5	T
2620	6	0	6	716	4	732	0.8	0	0.8	97.8	0.5	G
2621	726	2	0	1	4	733	99	0.3	0	0.1	0.5	A
2622	721	3	2	3	4	733	98.4	0.4	0.3	0.4	0.5	A
2623	4	11	710	4	3	732	0.5	1.5	97	0.5	0.4	C
2624	3	721	5	1	2	732	0.4	98.5	0.7	0.1	0.3	T
2625	4	2	723	2	2	733	0.5	0.3	98.6	0.3	0.3	C
2626	722	1	2	5	3	733	98.5	0.1	0.3	0.7	0.4	A
2627	9	3	3	715	3	733	1.2	0.4	0.4	97.5	0.4	G
2628	0	10	717	3	3	733	0	1.4	97.8	0.4	0.4	C
2629	1	726	3	0	4	734	0.1	98.9	0.4	0	0.5	T
2630	1	11	713	5	2	732	0.1	1.5	97.4	0.7	0.3	C
2631	0	724	4	1	3	732	0	98.9	0.5	0.1	0.4	T
2632	12	3	6	708	3	732	1.6	0.4	0.8	96.7	0.4	G
2633	2	15	712	1	3	733	0.3	2	97.1	0.1	0.4	C
2634	727	0	1	2	5	735	98.9	0	0.1	0.3	0.7	A
2635	11	11	702	4	5	733	1.5	1.5	95.8	0.5	0.7	C
2636	4	11	710	3	6	734	0.5	1.5	96.7	0.4	0.8	C
2637	721	1	4	4	6	736	98	0.1	0.5	0.5	0.8	A
2638	720	4	2	5	5	736	97.8	0.5	0.3	0.7	0.7	A
2639	7	0	5	719	5	736	1	0	0.7	97.7	0.7	G
2640	17	155	554	5	5	736	2.3	21.1	75.3	0.7	0.7	C
2641	252	8	5	466	3	734	34.3	1.1	0.7	63.5	0.4	G
2642	5	3	4	720	3	735	0.7	0.4	0.5	98	0.4	G
2643	729	1	0	1	3	734	99.3	0.1	0	0.1	0.4	A
2644	3	16	711	1	3	734	0.4	2.2	96.9	0.1	0.4	C
2645	4	8	714	6	3	735	0.5	1.1	97.1	0.8	0.4	C
2646	3	725	3	1	3	735	0.4	98.6	0.4	0.1	0.4	T
2647	725	0	1	7	3	736	98.5	0	0.1	1	0.4	A
2648	722	2	2	9	3	738	97.8	0.3	0.3	1.2	0.4	A
2649	0	708	25	2	3	738	0	95.9	3.4	0.3	0.4	T
2650	726	5	0	4	3	738	98.4	0.7	0	0.5	0.4	A
2651	2	2	11	720	3	738	0.3	0.3	1.5	97.6	0.4	G
2652	727	0	3	4	2	736	98.8	0	0.4	0.5	0.3	A
2653	6	14	714	0	2	736	0.8	1.9	97	0	0.3	C
2654	728	2	1	3	4	738	98.6	0.3	0.1	0.4	0.5	A
2655	0	726	3	5	4	738	0	98.4	0.4	0.7	0.5	T
2656	3	5	725	1	4	738	0.4	0.7	98.2	0.1	0.5	C
2657	0	728	4	2	4	738	0	98.6	0.5	0.3	0.5	T
2658	715	1	2	15	5	738	96.9	0.1	0.3	2	0.7	A
2659	7	10	716	0	5	738	0.9	1.4	97	0	0.7	C
2660	727	3	0	4	4	738	98.5	0.4	0	0.5	0.5	A
2661	4	0	1	729	4	738	0.5	0	0.1	98.8	0.5	G
2662	728	1	0	3	4	736	98.9	0.1	0	0.4	0.5	A
2663	720	4	7	3	5	739	97.4	0.5	0.9	0.4	0.7	A
2664	5	8	718	3	5	739	0.7	1.1	97.2	0.4	0.7	C
2665	3	727	4	1	4	739	0.4	98.4	0.5	0.1	0.5	T
2666	1	2	731	2	4	740	0.1	0.3	98.8	0.3	0.5	C
2667	0	733	3	0	5	741	0	98.9	0.4	0	0.7	T
2668	6	7	715	8	3	739	0.8	0.9	96.8	1.1	0.4	C
2669	3	20	712	1	3	739	0.4	2.7	96.3	0.1	0.4	C
2670	731	2	1	2	3	739	98.9	0.3	0.1	0.3	0.4	A
2671	7	14	711	2	4	738	0.9	1.9	96.3	0.3	0.5	C
2672	3	6	727	1	4	741	0.4	0.8	98.1	0.1	0.5	C
2673	10	12	713	3	4	742	1.3	1.6	96.1	0.4	0.5	C
2674	12	7	717	2	4	742	1.6	0.9	96.6	0.3	0.5	C
2675	731	4	0	3	4	742	98.5	0.5	0	0.4	0.5	A
2676	719	8	6	5	2	740	97.2	1.1	0.8	0.7	0.3	A
2677	726	2	0	10	2	740	98.1	0.3	0	1.4	0.3	A
2678	1	734	2	2	2	741	0.1	99.1	0.3	0.3	0.3	T
2679	7	4	726	2	3	742	0.9	0.5	97.8	0.3	0.4	C
2680	732	0	3	3	3	741	98.8	0	0.4	0.4	0.4	A
2681	729	0	3	6	3	741	98.4	0	0.4	0.8	0.4	A
2682	6	27	700	5	4	742	0.8	3.6	94.3	0.7	0.5	C
2683	732	2	0	4	6	744	98.4	0.3	0	0.5	0.8	A
2684	9	0	5	724	6	744	1.2	0	0.7	97.3	0.8	G
2685	731	1	1	5	6	744	98.3	0.1	0.1	0.7	0.8	A
2686	727	3	1	6	6	743	97.8	0.4	0.1	0.8	0.8	A
2687	3	721	8	5	6	743	0.4	97	1.1	0.7	0.8	T
2688	722	3	3	10	6	744	97	0.4	0.4	1.3	0.8	A
2689	2	719	14	2	6	743	0.3	96.8	1.9	0.3	0.8	T
2690	729	3	0	6	5	743	98.1	0.4	0	0.8	0.7	A
2691	2	11	725	0	5	743	0.3	1.5	97.6	0	0.7	C
2692	723	5	3	5	6	742	97.4	0.7	0.4	0.7	0.8	A
2693	5	705	5	1	9	725	0.7	97.2	0.7	0.1	1.2	T
2694	3	732	1	2	8	746	0.4	98.1	0.1	0.3	1.1	T
2695	3	675	55	4	9	746	0.4	90.5	7.4	0.5	1.2	T
2696	2	725	10	2	8	747	0.3	97.1	1.3	0.3	1.1	T
2697	1	729	7	2	8	747	0.1	97.6	0.9	0.3	1.1	T
2698	1	718	20	0	8	747	0.1	96.1	2.7	0	1.1	T
2699	4	729	5	1	5	744	0.5	98	0.7	0.1	0.7	T
2700	2	3	728	1	4	738	0.3	0.4	98.6	0.1	0.5	C
2701	733	2	0	3	3	741	98.9	0.3	0	0.4	0.4	A
2702	2	3	4	729	2	740	0.3	0.4	0.5	98.5	0.3	G
2703	2	5	716	0	2	725	0.3	0.7	98.8	0	0.3	C
2704	721	0	2	2	2	727	99.2	0	0.3	0.3	0.3	A
2705	5	7	709	4	2	727	0.7	1	97.5	0.6	0.3	C
2706	4	23	696	2	2	727	0.6	3.2	95.7	0.3	0.3	C
2707	701	0	1	23	2	727	96.4	0	0.1	3.2	0.3	A
2708	4	12	720	1	2	739	0.5	1.6	97.4	0.1	0.3	C
2709	730	1	2	5	2	740	98.6	0.1	0.3	0.7	0.3	A
2710	10	23	701	4	2	740	1.4	3.1	94.7	0.5	0.3	C
2711	9	10	718	2	2	741	1.2	1.3	96.9	0.3	0.3	C
2712	724	3	2	10	2	741	97.7	0.4	0.3	1.3	0.3	A
2713	1	14	724	1	2	742	0.1	1.9	97.6	0.1	0.3	C
2714	735	1	1	3	2	742	99.1	0.1	0.1	0.4	0.3	A
2715	6	10	724	0	3	743	0.8	1.3	97.4	0	0.4	C
2716	2	17	717	4	3	743	0.3	2.3	96.5	0.5	0.4	C
2717	3	734	4	0	3	744	0.4	98.7	0.5	0	0.4	T
2718	727	2	2	11	5	747	97.3	0.3	0.3	1.5	0.7	A
2719	0	735	5	2	6	748	0	98.3	0.7	0.3	0.8	T
2720	1	736	3	2	6	748	0.1	98.4	0.4	0.3	0.8	T
2721	3	4	729	5	6	747	0.4	0.5	97.6	0.7	0.8	C
2722	3	3	736	0	5	747	0.4	0.4	98.5	0	0.7	C
2723	736	1	1	3	6	747	98.5	0.1	0.1	0.4	0.8	A
2724	741	1	1	0	5	748	99.1	0.1	0.1	0	0.7	A
2725	737	1	4	0	5	747	98.7	0.1	0.5	0	0.7	A
2726	737	0	1	5	5	748	98.5	0	0.1	0.7	0.7	A
2727	0	695	45	3	3	746	0	93.2	6	0.4	0.4	T
2728	4	734	2	3	3	746	0.5	98.4	0.3	0.4	0.4	T
2729	5	4	0	734	3	746	0.7	0.5	0	98.4	0.4	G
2730	735	0	0	8	4	747	98.4	0	0	1.1	0.5	A
2731	4	9	729	1	3	746	0.5	1.2	97.7	0.1	0.4	C
2732	3	6	729	2	3	743	0.4	0.8	98.1	0.3	0.4	C
2733	730	1	1	8	3	743	98.3	0.1	0.1	1.1	0.4	A
2734	1	7	734	1	3	746	0.1	0.9	98.4	0.1	0.4	C
2735	734	1	0	8	3	746	98.4	0.1	0	1.1	0.4	A
2736	4	718	17	4	3	746	0.5	96.2	2.3	0.5	0.4	T
2737	727	3	4	9	4	747	97.3	0.4	0.5	1.2	0.5	A
2738	8	10	341	384	4	747	1.1	1.3	45.6	51.4	0.5	G
2739	4	729	6	4	4	747	0.5	97.6	0.8	0.5	0.5	T
2740	1	720	3	19	3	746	0.1	96.5	0.4	2.5	0.4	T
2741	4	1	3	735	3	746	0.5	0.1	0.4	98.5	0.4	G
2742	4	1	4	736	3	748	0.5	0.1	0.5	98.4	0.4	G
2743	740	1	2	1	3	747	99.1	0.1	0.3	0.1	0.4	A
2744	742	0	0	2	3	747	99.3	0	0	0.3	0.4	A
2745	8	3	5	728	3	747	1.1	0.4	0.7	97.5	0.4	G
2746	6	728	6	4	4	748	0.8	97.3	0.8	0.5	0.5	T
2747	739	0	0	4	4	747	98.9	0	0	0.5	0.5	A
2748	739	1	2	4	4	750	98.5	0.1	0.3	0.5	0.5	A
2749	741	1	1	3	6	752	98.5	0.1	0.1	0.4	0.8	A
2750	7	2	3	735	6	753	0.9	0.3	0.4	97.6	0.8	G
2751	3	10	732	2	5	752	0.4	1.3	97.3	0.3	0.7	C
2752	74	671	2	0	5	752	9.8	89.2	0.3	0	0.7	T
2753	4	4	727	10	5	750	0.5	0.5	96.9	1.3	0.7	C
2754	3	741	2	0	5	751	0.4	98.7	0.3	0	0.7	T
2755	1	5	738	1	2	747	0.1	0.7	98.8	0.1	0.3	C
2756	4	9	732	3	2	750	0.5	1.2	97.6	0.4	0.3	C
2757	2	744	2	0	2	750	0.3	99.2	0.3	0	0.3	T
2758	2	7	738	2	2	751	0.3	0.9	98.3	0.3	0.3	C
2759	743	1	2	4	3	753	98.7	0.1	0.3	0.5	0.4	A
2760	10	6	0	734	3	753	1.3	0.8	0	97.5	0.4	G
2761	10	4	732	4	3	753	1.3	0.5	97.2	0.5	0.4	C
2762	745	2	2	2	3	754	98.8	0.3	0.3	0.3	0.4	A
2763	747	2	1	1	4	755	98.9	0.3	0.1	0.1	0.5	A
2764	744	2	0	5	4	755	98.5	0.3	0	0.7	0.5	A
2765	1	730	16	3	4	754	0.1	96.8	2.1	0.4	0.5	T
2766	16	2	0	732	4	754	2.1	0.3	0	97.1	0.5	G
2767	6	731	5	9	4	755	0.8	96.8	0.7	1.2	0.5	T
2768	742	1	1	6	3	753	98.5	0.1	0.1	0.8	0.4	A
2769	748	0	1	3	3	755	99.1	0	0.1	0.4	0.4	A
2770	742	2	3	3	4	754	98.4	0.3	0.4	0.4	0.5	A
2771	739	2	2	7	4	754	98	0.3	0.3	0.9	0.5	A
2772	8	9	12	721	3	753	1.1	1.2	1.6	95.8	0.4	G
2773	741	3	1	6	4	755	98.1	0.4	0.1	0.8	0.5	A
2774	663	77	3	8	4	755	87.8	10.2	0.4	1.1	0.5	A
2775	7	18	716	9	4	754	0.9	2.4	95	1.2	0.5	C
2776	744	3	0	3	4	754	98.7	0.4	0	0.4	0.5	A
2777	5	2	9	735	4	755	0.7	0.3	1.2	97.4	0.5	G
2778	746	1	2	2	6	757	98.5	0.1	0.3	0.3	0.8	A
2779	717	3	17	14	7	758	94.6	0.4	2.2	1.8	0.9	A
2780	744	0	2	5	7	758	98.2	0	0.3	0.7	0.9	A
2781	0	742	5	3	5	755	0	98.3	0.7	0.4	0.7	T
2782	1	736	9	5	7	758	0.1	97.1	1.2	0.7	0.9	T
2783	737	1	0	12	6	756	97.5	0.1	0	1.6	0.8	A
2784	4	723	18	4	7	756	0.5	95.6	2.4	0.5	0.9	T
2785	739	0	3	5	6	753	98.1	0	0.4	0.7	0.8	A
2786	744	0	1	4	5	754	98.7	0	0.1	0.5	0.7	A
2787	6	9	729	5	5	754	0.8	1.2	96.7	0.7	0.7	C
2788	741	3	3	4	5	756	98	0.4	0.4	0.5	0.7	A
2789	746	0	1	6	5	758	98.4	0	0.1	0.8	0.7	A
2790	739	2	2	6	3	752	98.3	0.3	0.3	0.8	0.4	A
2791	1	5	738	3	3	750	0.1	0.7	98.4	0.4	0.4	C
2792	4	734	2	4	2	746	0.5	98.4	0.3	0.5	0.3	T
2793	352	2	8	382	2	746	47.2	0.3	1.1	51.2	0.3	G
2794	1	741	7	0	3	752	0.1	98.5	0.9	0	0.4	T
2795	6	6	733	6	3	754	0.8	0.8	97.2	0.8	0.4	C
2796	0	748	4	0	3	755	0	99.1	0.5	0	0.4	T
2797	2	3	734	14	3	756	0.3	0.4	97.1	1.9	0.4	C
2798	2	748	1	2	3	756	0.3	98.9	0.1	0.3	0.4	T
2799	5	7	737	4	3	756	0.7	0.9	97.5	0.5	0.4	C
2800	743	4	2	5	4	758	98	0.5	0.3	0.7	0.5	A
2801	1	0	3	749	3	756	0.1	0	0.4	99.1	0.4	G
2802	746	1	2	5	3	757	98.5	0.1	0.3	0.7	0.4	A
2803	9	6	740	0	3	758	1.2	0.8	97.6	0	0.4	C
2804	2	4	745	5	3	759	0.3	0.5	98.2	0.7	0.4	C
2805	751	3	1	1	2	758	99.1	0.4	0.1	0.1	0.3	A
2806	1	5	750	0	2	758	0.1	0.7	98.9	0	0.3	C
2807	749	2	1	4	2	758	98.8	0.3	0.1	0.5	0.3	A
2808	8	2	2	744	2	758	1.1	0.3	0.3	98.2	0.3	G
2809	2	733	12	8	3	758	0.3	96.7	1.6	1.1	0.4	T
2810	15	0	0	741	3	759	2	0	0	97.6	0.4	G
2811	8	7	741	0	4	760	1.1	0.9	97.5	0	0.5	C
2812	754	2	0	0	4	760	99.2	0.3	0	0	0.5	A
2813	746	4	1	5	4	760	98.2	0.5	0.1	0.7	0.5	A
2814	6	747	2	3	4	762	0.8	98	0.3	0.4	0.5	T
2815	2	2	745	9	4	762	0.3	0.3	97.8	1.2	0.5	C
2816	750	1	4	2	4	761	98.6	0.1	0.5	0.3	0.5	A
2817	749	1	4	3	4	761	98.4	0.1	0.5	0.4	0.5	A
2818	756	0	0	1	4	761	99.3	0	0	0.1	0.5	A
2819	1	18	734	4	3	760	0.1	2.4	96.6	0.5	0.4	C
2820	2	741	12	2	3	760	0.3	97.5	1.6	0.3	0.4	T
2821	744	0	0	12	3	759	98	0	0	1.6	0.4	A
2822	3	4	10	740	4	761	0.4	0.5	1.3	97.2	0.5	G
2823	752	2	0	3	4	761	98.8	0.3	0	0.4	0.5	A
2824	744	3	6	5	4	762	97.6	0.4	0.8	0.7	0.5	A
2825	2	13	741	2	3	761	0.3	1.7	97.4	0.3	0.4	C
2826	3	751	1	3	3	761	0.4	98.7	0.1	0.4	0.4	T
2827	1	10	741	6	4	762	0.1	1.3	97.2	0.8	0.5	C
2828	754	0	0	4	3	761	99.1	0	0	0.5	0.4	A
2829	15	1	5	737	4	762	2	0.1	0.7	96.7	0.5	G
2830	12	2	10	734	4	762	1.6	0.3	1.3	96.3	0.5	G
2831	747	2	0	9	5	763	97.9	0.3	0	1.2	0.7	A
2832	3	750	5	0	6	764	0.4	98.2	0.7	0	0.8	T
2833	2	751	0	6	6	765	0.3	98.2	0	0.8	0.8	T
2834	744	0	15	0	6	765	97.3	0	2	0	0.8	A
2835	753	1	1	4	6	765	98.4	0.1	0.1	0.5	0.8	A
2836	3	1	2	752	6	764	0.4	0.1	0.3	98.4	0.8	G
2837	751	1	1	5	5	763	98.4	0.1	0.1	0.7	0.7	A
2838	753	1	2	2	5	763	98.7	0.1	0.3	0.3	0.7	A
2839	451	302	1	1	3	758	59.5	39.8	0.1	0.1	0.4	A
2840	10	4	738	1	4	757	1.3	0.5	97.5	0.1	0.5	C
2841	3	743	6	3	5	760	0.4	97.8	0.8	0.4	0.7	T
2842	2	3	749	2	5	761	0.3	0.4	98.4	0.3	0.7	C
2843	754	0	4	1	4	763	98.8	0	0.5	0.1	0.5	A
2844	1	13	742	3	5	764	0.1	1.7	97.1	0.4	0.7	C
2845	0	753	5	1	6	765	0	98.4	0.7	0.1	0.8	T
2846	2	4	742	10	6	764	0.3	0.5	97.1	1.3	0.8	C
2847	751	1	1	3	6	762	98.6	0.1	0.1	0.4	0.8	A
2848	751	0	0	10	5	766	98	0	0	1.3	0.7	A
2849	756	1	3	1	5	766	98.7	0.1	0.4	0.1	0.7	A
2850	744	2	1	14	5	766	97.1	0.3	0.1	1.8	0.7	A
2851	4	8	745	4	4	765	0.5	1	97.4	0.5	0.5	C
2852	5	159	594	3	2	763	0.7	20.8	77.9	0.4	0.3	C
2853	215	8	7	530	2	762	28.2	1	0.9	69.6	0.3	G
2854	2	12	741	5	2	762	0.3	1.6	97.2	0.7	0.3	C
2855	10	745	2	3	2	762	1.3	97.8	0.3	0.4	0.3	T
2856	1	3	752	4	3	763	0.1	0.4	98.6	0.5	0.4	C
2857	755	0	3	1	3	762	99.1	0	0.4	0.1	0.4	A
2858	745	2	0	12	3	762	97.8	0.3	0	1.6	0.4	A
2859	6	13	733	6	3	761	0.8	1.7	96.3	0.8	0.4	C
2860	3	753	2	1	7	766	0.4	98.3	0.3	0.1	0.9	T
2861	743	1	2	14	7	767	96.9	0.1	0.3	1.8	0.9	A
2862	6	19	735	0	7	767	0.8	2.5	95.8	0	0.9	C
2863	739	0	0	22	9	770	96	0	0	2.9	1.2	A
2864	2	750	7	2	9	770	0.3	97.4	0.9	0.3	1.2	T
2865	5	0	1	755	9	770	0.6	0	0.1	98.1	1.2	G
2866	6	1	2	752	9	770	0.8	0.1	0.3	97.7	1.2	G
2867	754	2	2	4	10	772	97.7	0.3	0.3	0.5	1.3	A
2868	759	0	1	3	10	773	98.2	0	0.1	0.4	1.3	A
2869	758	0	2	3	10	773	98.1	0	0.3	0.4	1.3	A
2870	7	7	748	1	9	772	0.9	0.9	96.9	0.1	1.2	C
2871	1	748	8	7	8	772	0.1	96.9	1	0.9	1	T
2872	9	1	1	754	7	772	1.2	0.1	0.1	97.7	0.9	G
2873	757	4	1	1	7	770	98.3	0.5	0.1	0.1	0.9	A
2874	749	5	2	8	6	770	97.3	0.6	0.3	1	0.8	A
2875	4	11	745	4	6	770	0.5	1.4	96.8	0.5	0.8	C
2876	760	0	2	2	6	770	98.7	0	0.3	0.3	0.8	A
2877	753	2	4	6	6	771	97.7	0.3	0.5	0.8	0.8	A
2878	7	17	734	4	5	767	0.9	2.2	95.7	0.5	0.7	C
2879	3	11	745	5	5	769	0.4	1.4	96.9	0.7	0.7	C
2880	3	758	3	0	6	770	0.4	98.4	0.4	0	0.8	T
2881	6	2	7	750	6	771	0.8	0.3	0.9	97.3	0.8	G
2882	4	5	755	1	6	771	0.5	0.6	97.9	0.1	0.8	C
2883	0	757	6	1	6	770	0	98.3	0.8	0.1	0.8	T
2884	1	12	748	3	6	770	0.1	1.6	97.1	0.4	0.8	C
2885	2	4	758	0	7	771	0.3	0.5	98.3	0	0.9	C
2886	2	755	3	5	5	770	0.3	98.1	0.4	0.6	0.6	T
2887	7	1	2	755	5	770	0.9	0.1	0.3	98.1	0.6	G
2888	762	1	1	1	5	770	99	0.1	0.1	0.1	0.6	A
2889	750	1	0	14	4	769	97.5	0.1	0	1.8	0.5	A
2890	2	751	9	2	4	768	0.3	97.8	1.2	0.3	0.5	T
2891	7	2	1	754	4	768	0.9	0.3	0.1	98.2	0.5	G
2892	760	1	1	2	3	767	99.1	0.1	0.1	0.3	0.4	A
2893	9	7	747	2	3	768	1.2	0.9	97.3	0.3	0.4	C
2894	3	755	4	3	3	768	0.4	98.3	0.5	0.4	0.4	T
2895	759	1	1	5	4	770	98.6	0.1	0.1	0.6	0.5	A
2896	1	10	750	5	4	770	0.1	1.3	97.4	0.6	0.5	C
2897	3	750	5	7	7	772	0.4	97.2	0.6	0.9	0.9	T
2898	10	1	4	749	7	771	1.3	0.1	0.5	97.1	0.9	G
2899	6	1	6	753	7	773	0.8	0.1	0.8	97.4	0.9	G
2900	26	2	4	735	6	773	3.4	0.3	0.5	95.1	0.8	G
2901	2	756	6	3	6	773	0.3	97.8	0.8	0.4	0.8	T
2902	755	0	1	11	5	772	97.8	0	0.1	1.4	0.6	A
2903	11	12	743	1	5	772	1.4	1.6	96.2	0.1	0.6	C
2904	749	3	3	13	4	772	97	0.4	0.4	1.7	0.5	A
2905	4	753	10	1	4	772	0.5	97.5	1.3	0.1	0.5	T
2906	764	0	1	3	4	772	99	0	0.1	0.4	0.5	A
2907	766	0	1	2	4	773	99.1	0	0.1	0.3	0.5	A
2908	26	128	604	10	6	774	3.4	16.5	78	1.3	0.8	C
2909	115	6	2	644	6	773	14.9	0.8	0.3	83.3	0.8	G
2910	762	1	3	1	6	773	98.6	0.1	0.4	0.1	0.8	A
2911	761	4	1	1	6	773	98.4	0.5	0.1	0.1	0.8	A
2912	761	0	2	4	6	773	98.4	0	0.3	0.5	0.8	A
2913	4	754	7	2	6	773	0.5	97.5	0.9	0.3	0.8	T
2914	6	2	3	756	6	773	0.8	0.3	0.4	97.8	0.8	G
2915	764	0	0	4	6	774	98.7	0	0	0.5	0.8	A
2916	765	0	1	2	4	772	99.1	0	0.1	0.3	0.5	A
2917	12	1	3	750	4	770	1.6	0.1	0.4	97.4	0.5	G
2918	8	1	2	758	4	773	1	0.1	0.3	98.1	0.5	G
2919	2	6	760	1	2	771	0.3	0.8	98.6	0.1	0.3	C
2920	768	0	1	1	4	774	99.2	0	0.1	0.1	0.5	A
2921	4	2	3	761	5	775	0.5	0.3	0.4	98.2	0.6	G
2922	770	1	0	1	6	778	99	0.1	0	0.1	0.8	A
2923	757	3	5	7	6	778	97.3	0.4	0.6	0.9	0.8	A
2924	769	1	0	2	6	778	98.8	0.1	0	0.3	0.8	A
2925	3	760	5	4	6	778	0.4	97.7	0.6	0.5	0.8	T
2926	757	3	5	6	6	777	97.4	0.4	0.6	0.8	0.8	A
2927	767	1	4	1	7	780	98.3	0.1	0.5	0.1	0.9	A
2928	773	0	0	0	7	780	99.1	0	0	0	0.9	A
2929	9	2	9	753	5	778	1.2	0.3	1.2	96.8	0.6	G
2930	768	1	1	4	5	779	98.6	0.1	0.1	0.5	0.6	A
2931	2	763	6	4	5	780	0.3	97.8	0.8	0.5	0.6	T
2932	10	2	5	757	6	780	1.3	0.3	0.6	97.1	0.8	G
2933	4	759	9	2	4	778	0.5	97.6	1.2	0.3	0.5	T
2934	2	764	9	0	5	780	0.3	97.9	1.2	0	0.6	T
2935	6	5	756	7	4	778	0.8	0.6	97.2	0.9	0.5	C
2936	3	767	5	0	4	779	0.4	98.5	0.6	0	0.5	T
2937	1	771	3	0	4	779	0.1	99	0.4	0	0.5	T
2938	2	765	5	4	4	780	0.3	98.1	0.6	0.5	0.5	T
2939	7	2	3	764	4	780	0.9	0.3	0.4	97.9	0.5	G
2940	775	0	0	1	4	780	99.4	0	0	0.1	0.5	A
2941	773	0	2	2	4	781	99	0	0.3	0.3	0.5	A
2942	771	1	2	3	4	781	98.7	0.1	0.3	0.4	0.5	A
2943	3	14	757	3	4	781	0.4	1.8	96.9	0.4	0.5	C
2944	1	11	763	2	6	783	0.1	1.4	97.4	0.3	0.8	C
2945	759	1	2	14	5	781	97.2	0.1	0.3	1.8	0.6	A
2946	758	1	3	17	5	784	96.7	0.1	0.4	2.2	0.6	A
2947	8	231	530	10	5	784	1	29.5	67.6	1.3	0.6	C
2948	85	1	8	685	5	784	10.8	0.1	1	87.4	0.6	G
2949	770	0	1	8	5	784	98.2	0	0.1	1	0.6	A
2950	8	0	4	767	5	784	1	0	0.5	97.8	0.6	G
2951	772	1	0	3	6	782	98.7	0.1	0	0.4	0.8	A
2952	765	2	3	6	8	784	97.6	0.3	0.4	0.8	1	A
2953	7	7	757	3	9	783	0.9	0.9	96.7	0.4	1.1	C
2954	767	4	1	5	9	786	97.6	0.5	0.1	0.6	1.1	A
2955	764	0	5	10	9	788	97	0	0.6	1.3	1.1	A
2956	775	1	2	1	9	788	98.4	0.1	0.3	0.1	1.1	A
2957	6	1	9	761	9	786	0.8	0.1	1.1	96.8	1.1	G
2958	769	1	1	6	10	787	97.7	0.1	0.1	0.8	1.3	A
2959	3	21	750	2	10	786	0.4	2.7	95.4	0.3	1.3	C
2960	770	1	1	6	9	787	97.8	0.1	0.1	0.8	1.1	A
2961	8	8	759	2	10	787	1	1	96.4	0.3	1.3	C
2962	771	1	2	2	10	786	98.1	0.1	0.3	0.3	1.3	A
2963	763	0	3	11	8	785	97.2	0	0.4	1.4	1	A
2964	2	9	762	2	7	782	0.3	1.2	97.4	0.3	0.9	C
2965	764	3	1	8	7	783	97.6	0.4	0.1	1	0.9	A
2966	1	764	11	1	6	783	0.1	97.6	1.4	0.1	0.8	T
2967	766	3	2	7	6	784	97.7	0.4	0.3	0.9	0.8	A
2968	5	12	758	3	6	784	0.6	1.5	96.7	0.4	0.8	C
2969	5	6	765	2	6	784	0.6	0.8	97.6	0.3	0.8	C
2970	767	1	2	10	7	787	97.5	0.1	0.3	1.3	0.9	A
2971	4	0	12	764	6	786	0.5	0	1.5	97.2	0.8	G
2972	776	0	1	5	5	787	98.6	0	0.1	0.6	0.6	A
2973	772	0	5	6	4	787	98.1	0	0.6	0.8	0.5	A
2974	3	777	3	0	4	787	0.4	98.7	0.4	0	0.5	T
2975	3	4	771	4	5	787	0.4	0.5	98	0.5	0.6	C
2976	1	775	3	2	6	787	0.1	98.5	0.4	0.3	0.8	T
2977	6	2	768	5	6	787	0.8	0.3	97.6	0.6	0.8	C
2978	3	769	7	2	7	788	0.4	97.6	0.9	0.3	0.9	T
2979	5	3	1	771	7	787	0.6	0.4	0.1	98	0.9	G
2980	8	3	1	768	6	786	1	0.4	0.1	97.7	0.8	G
2981	6	1	1	773	6	787	0.8	0.1	0.1	98.2	0.8	G
2982	771	5	1	4	6	787	98	0.6	0.1	0.5	0.8	A
2983	3	77	697	3	6	786	0.4	9.8	88.7	0.4	0.8	C
2984	531	6	6	237	6	786	67.6	0.8	0.8	30.2	0.8	A
2985	0	16	765	1	5	787	0	2	97.2	0.1	0.6	C
2986	770	3	4	5	5	787	97.8	0.4	0.5	0.6	0.6	A
2987	2	771	8	1	5	787	0.3	98	1	0.1	0.6	T
2988	2	774	4	3	6	789	0.3	98.1	0.5	0.4	0.8	T
2989	1	26	752	4	5	788	0.1	3.3	95.4	0.5	0.6	C
2990	775	3	1	3	6	788	98.4	0.4	0.1	0.4	0.8	A
2991	779	1	2	2	5	789	98.7	0.1	0.3	0.3	0.6	A
2992	772	3	2	8	4	789	97.8	0.4	0.3	1	0.5	A
2993	10	4	2	768	5	789	1.3	0.5	0.3	97.3	0.6	G
2994	1	10	769	4	5	789	0.1	1.3	97.5	0.5	0.6	C
2995	775	2	2	4	5	788	98.4	0.3	0.3	0.5	0.6	A
2996	7	3	10	764	5	789	0.9	0.4	1.3	96.8	0.6	G
2997	5	769	10	0	6	790	0.6	97.3	1.3	0	0.8	T
2998	9	3	3	769	6	790	1.1	0.4	0.4	97.3	0.8	G
2999	3	771	10	0	6	790	0.4	97.6	1.3	0	0.8	T
3000	16	3	2	763	6	790	2	0.4	0.3	96.6	0.8	G
3001	5	772	7	0	6	790	0.6	97.7	0.9	0	0.8	T
3002	776	0	1	5	5	787	98.6	0	0.1	0.6	0.6	A
3003	6	2	20	755	5	788	0.8	0.3	2.5	95.8	0.6	G
3004	769	4	3	8	5	789	97.5	0.5	0.4	1	0.6	A
3005	10	5	1	768	5	789	1.3	0.6	0.1	97.3	0.6	G
3006	14	0	0	770	5	789	1.8	0	0	97.6	0.6	G
3007	7	0	2	775	5	789	0.9	0	0.3	98.2	0.6	G
3008	778	0	5	1	5	789	98.6	0	0.6	0.1	0.6	A
3009	780	1	1	2	6	790	98.7	0.1	0.1	0.3	0.8	A
3010	783	0	0	1	6	790	99.1	0	0	0.1	0.8	A
3011	1	768	15	0	6	790	0.1	97.2	1.9	0	0.8	T
3012	2	768	3	11	6	790	0.3	97.2	0.4	1.4	0.8	T
3013	2	767	7	8	6	790	0.3	97.1	0.9	1	0.8	T
3014	770	2	3	9	7	791	97.3	0.3	0.4	1.1	0.9	A
3015	1	771	11	2	6	791	0.1	97.5	1.4	0.3	0.8	T
3016	779	2	1	3	6	791	98.5	0.3	0.1	0.4	0.8	A
3017	9	0	3	773	7	792	1.1	0	0.4	97.6	0.9	G
3018	2	14	767	2	7	792	0.3	1.8	96.8	0.3	0.9	C
3019	784	1	0	1	6	792	99	0.1	0	0.1	0.8	A
3020	5	12	768	3	5	793	0.6	1.5	96.8	0.4	0.6	C
3021	4	774	6	4	5	793	0.5	97.6	0.8	0.5	0.6	T
3022	779	2	1	5	4	791	98.5	0.3	0.1	0.6	0.5	A
3023	773	0	12	3	4	792	97.6	0	1.5	0.4	0.5	A
3024	778	2	2	5	6	793	98.1	0.3	0.3	0.6	0.8	A
3025	2	776	7	2	5	792	0.3	98	0.9	0.3	0.6	T
3026	7	2	1	776	6	792	0.9	0.3	0.1	98	0.8	G
3027	5	17	762	1	7	792	0.6	2.1	96.2	0.1	0.9	C
3028	4	8	774	0	8	794	0.5	1	97.5	0	1	C
3029	3	6	772	5	9	795	0.4	0.8	97.1	0.6	1.1	C
3030	777	3	1	6	7	794	97.9	0.4	0.1	0.8	0.9	A
3031	6	12	765	4	7	794	0.8	1.5	96.3	0.5	0.9	C
3032	778	0	1	7	5	791	98.4	0	0.1	0.9	0.6	A
3033	769	1	0	16	6	792	97.1	0.1	0	2	0.8	A
3034	11	1	10	765	5	792	1.4	0.1	1.3	96.6	0.6	G
3035	780	3	1	4	5	793	98.4	0.4	0.1	0.5	0.6	A
3036	4	2	9	772	4	791	0.5	0.3	1.1	97.6	0.5	G
3037	778	4	0	6	4	792	98.2	0.5	0	0.8	0.5	A
3038	783	1	2	3	3	792	98.9	0.1	0.3	0.4	0.4	A
3039	778	4	1	5	3	791	98.4	0.5	0.1	0.6	0.4	A
3040	2	2	5	779	3	791	0.3	0.3	0.6	98.5	0.4	G
3041	5	8	766	9	4	792	0.6	1	96.7	1.1	0.5	C
3042	781	1	0	5	5	792	98.6	0.1	0	0.6	0.6	A
3043	11	0	2	773	6	792	1.4	0	0.3	97.6	0.8	G
3044	15	2	2	769	5	793	1.9	0.3	0.3	97	0.6	G
3045	783	1	0	4	5	793	98.7	0.1	0	0.5	0.6	A
3046	784	0	1	3	6	794	98.7	0	0.1	0.4	0.8	A
3047	781	0	1	6	7	795	98.2	0	0.1	0.8	0.9	A
3048	3	9	4	772	7	795	0.4	1.1	0.5	97.1	0.9	G
3049	785	2	0	1	7	795	98.7	0.3	0	0.1	0.9	A
3050	1	779	7	1	6	794	0.1	98.1	0.9	0.1	0.8	T
3051	8	5	768	7	6	794	1	0.6	96.7	0.9	0.8	C
3052	10	60	713	4	6	793	1.3	7.6	89.9	0.5	0.8	C
3053	782	0	2	5	4	793	98.6	0	0.3	0.6	0.5	A
3054	785	0	0	4	4	793	99	0	0	0.5	0.5	A
3055	785	3	0	1	4	793	99	0.4	0	0.1	0.5	A
3056	781	2	2	4	3	792	98.6	0.3	0.3	0.5	0.4	A
3057	1	746	38	3	3	791	0.1	94.3	4.8	0.4	0.4	T
3058	1	765	10	13	3	792	0.1	96.6	1.3	1.6	0.4	T
3059	11	3	3	773	3	793	1.4	0.4	0.4	97.5	0.4	G
3060	776	3	1	9	3	792	98	0.4	0.1	1.1	0.4	A
3061	2	10	778	0	3	793	0.3	1.3	98.1	0	0.4	C
3062	781	0	6	4	3	794	98.4	0	0.8	0.5	0.4	A
3063	14	16	748	9	3	790	1.8	2	94.7	1.1	0.4	C
3064	1	11	775	4	3	794	0.1	1.4	97.6	0.5	0.4	C
3065	3	16	768	3	3	793	0.4	2	96.8	0.4	0.4	C
3066	0	782	7	2	5	796	0	98.2	0.9	0.3	0.6	T
3067	777	2	3	10	5	797	97.5	0.3	0.4	1.3	0.6	A
3068	787	0	2	4	5	798	98.6	0	0.3	0.5	0.6	A
3069	1	23	768	1	5	798	0.1	2.9	96.2	0.1	0.6	C
3070	780	4	1	8	5	798	97.7	0.5	0.1	1	0.6	A
3071	1	788	2	2	5	798	0.1	98.7	0.3	0.3	0.6	T
3072	3	7	782	1	5	798	0.4	0.9	98	0.1	0.6	C
3073	785	2	1	5	4	797	98.5	0.3	0.1	0.6	0.5	A
3074	1	8	781	2	4	796	0.1	1	98.1	0.3	0.5	C
3075	790	0	2	1	4	797	99.1	0	0.3	0.1	0.5	A
3076	786	0	1	6	3	796	98.7	0	0.1	0.8	0.4	A
3077	3	778	10	2	5	798	0.4	97.5	1.3	0.3	0.6	T
3078	2	782	0	9	5	798	0.3	98	0	1.1	0.6	T
3079	775	2	3	10	5	795	97.5	0.3	0.4	1.3	0.6	A
3080	777	1	6	7	5	796	97.6	0.1	0.8	0.9	0.6	A
3081	788	1	1	1	4	795	99.1	0.1	0.1	0.1	0.5	A
3082	774	1	0	17	4	796	97.2	0.1	0	2.1	0.5	A
3083	5	8	9	772	4	798	0.6	1	1.1	96.7	0.5	G
3084	781	2	5	5	5	798	97.9	0.3	0.6	0.6	0.6	A
3085	787	0	2	6	5	800	98.4	0	0.3	0.8	0.6	A
3086	2	6	782	5	4	799	0.3	0.8	97.9	0.6	0.5	C
3087	9	776	8	1	5	799	1.1	97.1	1	0.1	0.6	T
3088	789	0	0	5	4	798	98.9	0	0	0.6	0.5	A
3089	5	2	11	775	4	797	0.6	0.3	1.4	97.2	0.5	G
3090	788	0	0	6	4	798	98.7	0	0	0.8	0.5	A
3091	722	1	1	70	5	799	90.4	0.1	0.1	8.8	0.6	A
3092	787	0	0	7	5	799	98.5	0	0	0.9	0.6	A
3093	782	3	3	6	5	799	97.9	0.4	0.4	0.8	0.6	A
3094	16	1	7	767	4	795	2	0.1	0.9	96.5	0.5	G
3095	2	10	778	5	4	799	0.3	1.3	97.4	0.6	0.5	C
3096	783	1	1	8	6	799	98	0.1	0.1	1	0.8	A
3097	790	0	3	2	6	801	98.6	0	0.4	0.2	0.7	A
3098	7	0	4	784	5	800	0.9	0	0.5	98	0.6	G
3099	785	2	1	7	5	800	98.1	0.3	0.1	0.9	0.6	A
3100	21	1	2	771	5	800	2.6	0.1	0.3	96.4	0.6	G
3101	5	8	776	7	4	800	0.6	1	97	0.9	0.5	C
3102	788	1	7	1	6	803	98.1	0.1	0.9	0.1	0.7	A
3103	793	0	1	3	6	803	98.8	0	0.1	0.4	0.7	A
3104	789	2	2	3	6	802	98.4	0.2	0.2	0.4	0.7	A
3105	3	9	782	1	5	800	0.4	1.1	97.8	0.1	0.6	C
3106	785	2	1	8	4	800	98.1	0.3	0.1	1	0.5	A
3107	5	12	779	0	4	800	0.6	1.5	97.4	0	0.5	C
3108	788	3	2	2	4	799	98.6	0.4	0.3	0.3	0.5	A
3109	3	789	3	1	4	800	0.4	98.6	0.4	0.1	0.5	T
3110	3	788	5	2	5	803	0.4	98.1	0.6	0.2	0.6	T
3111	1	9	782	6	6	804	0.1	1.1	97.3	0.7	0.7	C
3112	780	0	3	11	5	799	97.6	0	0.4	1.4	0.6	A
3113	793	2	0	3	5	803	98.8	0.2	0	0.4	0.6	A
3114	792	0	4	1	5	802	98.8	0	0.5	0.1	0.6	A
3115	794	1	2	0	4	801	99.1	0.1	0.2	0	0.5	A
3116	9	3	8	775	4	799	1.1	0.4	1	97	0.5	G
3117	2	7	782	6	4	801	0.2	0.9	97.6	0.7	0.5	C
3118	1	786	10	0	4	801	0.1	98.1	1.2	0	0.5	T
3119	787	5	1	3	4	800	98.4	0.6	0.1	0.4	0.5	A
3120	12	4	8	772	4	800	1.5	0.5	1	96.5	0.5	G
3121	6	9	775	6	4	800	0.8	1.1	96.9	0.8	0.5	C
3122	789	1	1	7	4	802	98.4	0.1	0.1	0.9	0.5	A
3123	4	5	4	784	4	801	0.5	0.6	0.5	97.9	0.5	G
3124	791	0	0	6	4	801	98.8	0	0	0.7	0.5	A
3125	791	0	2	6	3	802	98.6	0	0.2	0.7	0.4	A
3126	6	1	3	789	3	802	0.7	0.1	0.4	98.4	0.4	G
3127	14	6	2	777	4	803	1.7	0.7	0.2	96.8	0.5	G
3128	1	6	792	0	5	804	0.1	0.7	98.5	0	0.6	C
3129	790	0	4	6	5	805	98.1	0	0.5	0.7	0.6	A
3130	796	1	0	3	5	805	98.9	0.1	0	0.4	0.6	A
3131	6	2	1	791	5	805	0.7	0.2	0.1	98.3	0.6	G
3132	793	1	3	3	5	805	98.5	0.1	0.4	0.4	0.6	A
3133	792	1	4	3	5	805	98.4	0.1	0.5	0.4	0.6	A
3134	786	1	3	10	5	805	97.6	0.1	0.4	1.2	0.6	A
3135	0	794	4	2	5	805	0	98.6	0.5	0.2	0.6	T
3136	790	1	3	4	5	803	98.4	0.1	0.4	0.5	0.6	A
3137	791	0	3	4	5	803	98.5	0	0.4	0.5	0.6	A
3138	1	8	787	3	5	804	0.1	1	97.9	0.4	0.6	C
3139	1	787	6	5	5	804	0.1	97.9	0.7	0.6	0.6	T
3140	798	0	1	0	5	804	99.3	0	0.1	0	0.6	A
3141	795	2	2	0	5	804	98.9	0.2	0.2	0	0.6	A
3142	728	0	3	67	5	803	90.7	0	0.4	8.3	0.6	A
3143	787	1	3	6	5	802	98.1	0.1	0.4	0.7	0.6	A
3144	4	788	3	2	5	802	0.5	98.3	0.4	0.2	0.6	T
3145	3	7	782	5	4	801	0.4	0.9	97.6	0.6	0.5	C
3146	785	3	5	5	4	802	97.9	0.4	0.6	0.6	0.5	A
3147	7	4	4	784	4	803	0.9	0.5	0.5	97.6	0.5	G
3148	796	2	0	1	4	803	99.1	0.2	0	0.1	0.5	A
3149	7	1	3	788	4	803	0.9	0.1	0.4	98.1	0.5	G
3150	8	9	779	3	4	803	1	1.1	97	0.4	0.5	C
3151	795	2	0	3	5	805	98.8	0.2	0	0.4	0.6	A
3152	4	1	4	791	5	805	0.5	0.1	0.5	98.3	0.6	G
3153	796	0	0	3	6	805	98.9	0	0	0.4	0.7	A
3154	796	1	2	2	6	807	98.6	0.1	0.2	0.2	0.7	A
3155	15	11	770	5	6	807	1.9	1.4	95.4	0.6	0.7	C
3156	2	791	1	8	6	808	0.2	97.9	0.1	1	0.7	T
3157	6	1	5	791	6	809	0.7	0.1	0.6	97.8	0.7	G
3158	790	1	4	8	5	808	97.8	0.1	0.5	1	0.6	A
3159	798	1	2	1	6	808	98.8	0.1	0.2	0.1	0.7	A
3160	11	2	0	789	6	808	1.4	0.2	0	97.6	0.7	G
3161	7	2	0	793	6	808	0.9	0.2	0	98.1	0.7	G
3162	797	1	2	1	6	807	98.8	0.1	0.2	0.1	0.7	A
3163	776	1	7	18	6	808	96	0.1	0.9	2.2	0.7	A
3164	793	2	1	6	6	808	98.1	0.2	0.1	0.7	0.7	A
3165	1	774	24	3	6	808	0.1	95.8	3	0.4	0.7	T
3166	791	1	2	6	5	805	98.3	0.1	0.2	0.7	0.6	A
3167	7	0	13	780	5	805	0.9	0	1.6	96.9	0.6	G
3168	790	4	2	7	5	808	97.8	0.5	0.2	0.9	0.6	A
3169	5	3	8	786	4	806	0.6	0.4	1	97.5	0.5	G
3170	790	1	0	11	5	807	97.9	0.1	0	1.4	0.6	A
3171	5	11	785	1	5	807	0.6	1.4	97.3	0.1	0.6	C
3172	788	1	9	5	5	808	97.5	0.1	1.1	0.6	0.6	A
3173	35	19	741	4	4	803	4.4	2.4	92.3	0.5	0.5	C
3174	777	0	1	5	4	787	98.7	0	0.1	0.6	0.5	A
3175	793	2	2	6	4	807	98.3	0.2	0.2	0.7	0.5	A
3176	797	4	1	2	4	808	98.6	0.5	0.1	0.2	0.5	A
3177	799	0	3	3	4	809	98.8	0	0.4	0.4	0.5	A
3178	799	1	2	3	4	809	98.8	0.1	0.2	0.4	0.5	A
3179	781	6	3	15	4	809	96.5	0.7	0.4	1.9	0.5	A
3180	30	14	756	2	4	806	3.7	1.7	93.8	0.2	0.5	C
3181	10	14	776	4	4	808	1.2	1.7	96	0.5	0.5	C
3182	5	16	781	2	4	808	0.6	2	96.7	0.2	0.5	C
3183	1	789	7	3	5	805	0.1	98	0.9	0.4	0.6	T
3184	4	786	11	2	5	808	0.5	97.3	1.4	0.2	0.6	T
3185	2	5	788	6	5	806	0.2	0.6	97.8	0.7	0.6	C
3186	769	0	11	1	5	786	97.8	0	1.4	0.1	0.6	A
3187	796	1	0	5	5	807	98.6	0.1	0	0.6	0.6	A
3188	796	1	2	4	6	809	98.4	0.1	0.2	0.5	0.7	A
3189	795	3	3	2	8	811	98	0.4	0.4	0.2	1	A
3190	798	0	3	3	8	812	98.3	0	0.4	0.4	1	A
3191	791	2	2	9	8	812	97.4	0.2	0.2	1.1	1	A
3192	1	788	8	8	6	811	0.1	97.2	1	1	0.7	T
3193	3	745	57	2	7	814	0.4	91.5	7	0.2	0.9	T
3194	795	0	8	3	7	813	97.8	0	1	0.4	0.9	A
3195	786	4	2	15	7	814	96.6	0.5	0.2	1.8	0.9	A
3196	3	764	38	1	5	811	0.4	94.2	4.7	0.1	0.6	T
3197	12	3	5	786	6	812	1.5	0.4	0.6	96.8	0.7	G
3198	799	4	1	2	5	811	98.5	0.5	0.1	0.2	0.6	A
3199	803	2	1	1	5	812	98.9	0.2	0.1	0.1	0.6	A
3200	5	795	5	3	4	812	0.6	97.9	0.6	0.4	0.5	T
3201	4	11	792	1	7	815	0.5	1.3	97.2	0.1	0.9	C
3202	2	19	785	2	7	815	0.2	2.3	96.3	0.2	0.9	C
3203	797	3	2	7	7	816	97.7	0.4	0.2	0.9	0.9	A
3204	8	5	2	793	6	814	1	0.6	0.2	97.4	0.7	G
3205	11	3	4	792	6	816	1.3	0.4	0.5	97.1	0.7	G
3206	804	2	0	4	5	815	98.7	0.2	0	0.5	0.6	A
3207	12	6	9	783	6	816	1.5	0.7	1.1	96	0.7	G
3208	6	9	788	7	6	816	0.7	1.1	96.6	0.9	0.7	C
3209	2	799	8	1	5	815	0.2	98	1	0.1	0.6	T
3210	6	4	8	793	7	818	0.7	0.5	1	96.9	0.9	G
3211	10	4	6	792	9	821	1.2	0.5	0.7	96.5	1.1	G
3212	2	797	5	1	13	818	0.2	97.4	0.6	0.1	1.6	T
3213	2	802	3	6	14	827	0.2	97	0.4	0.7	1.7	T
3214	2	807	4	0	16	829	0.2	97.3	0.5	0	1.9	T
3215	1	804	7	1	18	831	0.1	96.8	0.8	0.1	2.2	T
3216	2	797	15	0	17	831	0.2	95.9	1.8	0	2	T
3217	1	801	7	6	17	832	0.1	96.3	0.8	0.7	2	T
3218	5	3	4	803	15	830	0.6	0.4	0.5	96.7	1.8	G
3219	807	0	2	4	15	828	97.5	0	0.2	0.5	1.8	A
3220	810	2	1	3	15	831	97.5	0.2	0.1	0.4	1.8	A
3221	805	3	3	6	15	832	96.8	0.4	0.4	0.7	1.8	A
3222	49	6	8	754	15	832	5.9	0.7	1	90.6	1.8	G
3223	11	4	3	800	13	831	1.3	0.5	0.4	96.3	1.6	G
3224	815	0	1	1	10	827	98.5	0	0.1	0.1	1.2	A
3225	0	815	2	1	11	829	0	98.3	0.2	0.1	1.3	T
3226	2	8	802	5	9	826	0.2	1	97.1	0.6	1.1	C
3227	805	2	5	6	9	827	97.3	0.2	0.6	0.7	1.1	A
3228	803	1	2	12	8	826	97.2	0.1	0.2	1.5	1	A
3229	7	6	803	3	7	826	0.8	0.7	97.2	0.4	0.8	C
3230	816	0	0	2	7	825	98.9	0	0	0.2	0.8	A
3231	811	0	3	7	8	829	97.8	0	0.4	0.8	1	A
3232	819	0	2	0	8	829	98.8	0	0.2	0	1	A
3233	805	1	2	3	8	819	98.3	0.1	0.2	0.4	1	A
3234	1	775	33	3	7	819	0.1	94.6	4	0.4	0.9	T
3235	37	758	13	4	6	818	4.5	92.7	1.6	0.5	0.7	T
3236	8	4	8	792	6	818	1	0.5	1	96.8	0.7	G
3237	810	4	0	7	7	828	97.8	0.5	0	0.8	0.8	A
3238	0	800	20	1	6	827	0	96.7	2.4	0.1	0.7	T
3239	813	2	0	4	7	826	98.4	0.2	0	0.5	0.8	A
3240	42	2	10	765	7	826	5.1	0.2	1.2	92.6	0.8	G
3241	810	0	1	7	8	826	98.1	0	0.1	0.8	1	A
3242	10	13	792	4	7	826	1.2	1.6	95.9	0.5	0.8	C
3243	15	194	605	5	7	826	1.8	23.5	73.2	0.6	0.8	C
3244	216	8	2	592	6	824	26.2	1	0.2	71.8	0.7	G
3245	1	9	807	2	7	826	0.1	1.1	97.7	0.2	0.8	C
3246	2	809	5	3	7	826	0.2	97.9	0.6	0.4	0.8	T
3247	813	1	1	6	6	827	98.3	0.1	0.1	0.7	0.7	A
3248	20	3	7	791	6	827	2.4	0.4	0.8	95.6	0.7	G
3249	7	6	803	5	7	828	0.8	0.7	97	0.6	0.8	C
3250	807	5	3	3	7	825	97.8	0.6	0.4	0.4	0.8	A
3251	819	2	0	1	7	829	98.8	0.2	0	0.1	0.8	A
3252	7	2	3	810	7	829	0.8	0.2	0.4	97.7	0.8	G
3253	812	4	0	6	6	828	98.1	0.5	0	0.7	0.7	A
3254	7	13	800	3	6	829	0.8	1.6	96.5	0.4	0.7	C
3255	6	803	5	8	6	828	0.7	97	0.6	1	0.7	T
3256	813	4	2	2	7	828	98.2	0.5	0.2	0.2	0.8	A
3257	815	1	1	2	7	826	98.7	0.1	0.1	0.2	0.8	A
3258	4	795	18	2	7	826	0.5	96.2	2.2	0.2	0.8	T
3259	804	1	5	9	7	826	97.3	0.1	0.6	1.1	0.8	A
3260	802	0	9	7	7	825	97.2	0	1.1	0.8	0.8	A
3261	805	0	1	13	6	825	97.6	0	0.1	1.6	0.7	A
3262	2	1	4	802	6	815	0.2	0.1	0.5	98.4	0.7	G
3263	795	2	1	5	6	809	98.3	0.2	0.1	0.6	0.7	A
3264	784	1	5	8	6	804	97.5	0.1	0.6	1	0.7	A
3265	436	7	1	341	4	789	55.3	0.9	0.1	43.2	0.5	A
3266	814	0	1	2	5	822	99	0	0.1	0.2	0.6	A
3267	817	1	2	3	5	828	98.7	0.1	0.2	0.4	0.6	A
3268	816	2	1	6	5	830	98.3	0.2	0.1	0.7	0.6	A
3269	783	4	4	4	6	801	97.8	0.5	0.5	0.5	0.7	A
3270	19	5	9	763	7	803	2.4	0.6	1.1	95	0.9	G
3271	794	2	0	7	7	810	98	0.2	0	0.9	0.9	A
3272	9	1	16	777	6	809	1.1	0.1	2	96	0.7	G
3273	821	1	1	4	6	833	98.6	0.1	0.1	0.5	0.7	A
3274	16	4	2	805	6	833	1.9	0.5	0.2	96.6	0.7	G
3275	825	1	1	1	7	835	98.8	0.1	0.1	0.1	0.8	A
3276	817	3	2	8	7	837	97.6	0.4	0.2	1	0.8	A
3277	6	6	4	815	6	837	0.7	0.7	0.5	97.4	0.7	G
3278	825	0	4	1	7	837	98.6	0	0.5	0.1	0.8	A
3279	825	0	4	1	7	837	98.6	0	0.5	0.1	0.8	A
3280	3	817	7	3	6	836	0.4	97.7	0.8	0.4	0.7	T
3281	8	4	815	4	6	837	1	0.5	97.4	0.5	0.7	C
3282	824	3	2	4	5	838	98.3	0.4	0.2	0.5	0.6	A
3283	827	3	1	3	5	839	98.6	0.4	0.1	0.4	0.6	A
3284	828	1	2	3	5	839	98.7	0.1	0.2	0.4	0.6	A
3285	5	808	18	3	4	838	0.6	96.4	2.1	0.4	0.5	T
3286	821	2	2	7	5	837	98.1	0.2	0.2	0.8	0.6	A
3287	5	2	9	817	5	838	0.6	0.2	1.1	97.5	0.6	G
3288	823	1	1	8	6	839	98.1	0.1	0.1	1	0.7	A
3289	9	279	539	5	5	837	1.1	33.3	64.4	0.6	0.6	C
3290	156	13	3	661	6	839	18.6	1.5	0.4	78.8	0.7	G
3291	8	16	808	4	7	843	0.9	1.9	95.8	0.5	0.8	C
3292	829	2	3	3	7	844	98.2	0.2	0.4	0.4	0.8	A
3293	825	0	2	10	9	846	97.5	0	0.2	1.2	1.1	A
3294	4	818	6	4	9	841	0.5	97.3	0.7	0.5	1.1	T
3295	812	2	2	6	8	830	97.8	0.2	0.2	0.7	1	A
3296	825	2	9	2	8	846	97.5	0.2	1.1	0.2	0.9	A
3297	833	1	1	4	9	848	98.2	0.1	0.1	0.5	1.1	A
3298	833	1	2	3	10	849	98.1	0.1	0.2	0.4	1.2	A
3299	828	2	4	5	11	850	97.4	0.2	0.5	0.6	1.3	A
3300	819	6	2	12	11	850	96.4	0.7	0.2	1.4	1.3	A
3301	1	823	11	4	11	850	0.1	96.8	1.3	0.5	1.3	T
3302	9	1	1	828	10	849	1.1	0.1	0.1	97.5	1.2	G
3303	827	6	2	5	8	848	97.5	0.7	0.2	0.6	0.9	A
3304	4	810	22	3	8	847	0.5	95.6	2.6	0.4	0.9	T
3305	834	2	1	3	9	849	98.2	0.2	0.1	0.4	1.1	A
3306	831	1	4	3	11	850	97.8	0.1	0.5	0.4	1.3	A
3307	824	5	2	9	11	851	96.8	0.6	0.2	1.1	1.3	A
3308	11	2	7	817	11	848	1.3	0.2	0.8	96.3	1.3	G
3309	15	2	4	819	11	851	1.8	0.2	0.5	96.2	1.3	G
3310	17	3	1	819	11	851	2	0.4	0.1	96.2	1.3	G
3311	12	2	2	824	12	852	1.4	0.2	0.2	96.7	1.4	G
3312	821	11	1	7	14	854	96.1	1.3	0.1	0.8	1.6	A
3313	4	828	9	0	12	853	0.5	97.1	1.1	0	1.4	T
3314	827	1	2	11	12	853	97	0.1	0.2	1.3	1.4	A
3315	3	831	6	2	9	851	0.4	97.6	0.7	0.2	1.1	T
3316	1	5	831	6	8	851	0.1	0.6	97.6	0.7	0.9	C
3317	837	2	0	4	8	851	98.4	0.2	0	0.5	0.9	A
3318	5	10	825	2	9	851	0.6	1.2	96.9	0.2	1.1	C
3319	3	15	822	1	8	849	0.4	1.8	96.8	0.1	0.9	C
3320	834	3	0	4	8	849	98.2	0.4	0	0.5	0.9	A
3321	5	13	821	3	7	849	0.6	1.5	96.7	0.4	0.8	C
3322	4	171	665	4	7	851	0.5	20.1	78.1	0.5	0.8	C
3323	162	9	7	666	6	850	19.1	1.1	0.8	78.4	0.7	G
3324	839	3	2	2	6	852	98.5	0.4	0.2	0.2	0.7	A
3325	1	840	3	2	6	852	0.1	98.6	0.4	0.2	0.7	T
3326	6	12	826	2	6	852	0.7	1.4	96.9	0.2	0.7	C
3327	4	4	838	1	6	853	0.5	0.5	98.2	0.1	0.7	C
3328	4	17	825	2	5	853	0.5	2	96.7	0.2	0.6	C
3329	839	2	2	6	4	853	98.4	0.2	0.2	0.7	0.5	A
3330	6	15	826	2	4	853	0.7	1.8	96.8	0.2	0.5	C
3331	840	0	1	7	6	854	98.4	0	0.1	0.8	0.7	A
3332	4	1	3	840	7	855	0.5	0.1	0.4	98.2	0.8	G
3333	846	1	0	3	7	857	98.7	0.1	0	0.4	0.8	A
3334	842	3	3	2	7	857	98.2	0.4	0.4	0.2	0.8	A
3335	842	3	2	3	7	857	98.2	0.4	0.2	0.4	0.8	A
3336	4	840	6	1	7	858	0.5	97.9	0.7	0.1	0.8	T
3337	833	2	1	15	7	858	97.1	0.2	0.1	1.7	0.8	A
3338	8	9	829	5	8	859	0.9	1	96.5	0.6	0.9	C
3339	842	0	1	8	8	859	98	0	0.1	0.9	0.9	A
3340	846	0	1	5	7	859	98.5	0	0.1	0.6	0.8	A
3341	844	6	0	3	7	860	98.1	0.7	0	0.3	0.8	A
3342	1	10	837	5	7	860	0.1	1.2	97.3	0.6	0.8	C
3343	2	849	2	0	7	860	0.2	98.7	0.2	0	0.8	T
3344	841	0	1	11	7	860	97.8	0	0.1	1.3	0.8	A
3345	4	9	838	3	6	860	0.5	1	97.4	0.3	0.7	C
3346	2	12	839	2	6	861	0.2	1.4	97.4	0.2	0.7	C
3347	841	1	1	12	7	862	97.6	0.1	0.1	1.4	0.8	A
3348	3	848	4	1	7	863	0.3	98.3	0.5	0.1	0.8	T
3349	5	7	838	6	7	863	0.6	0.8	97.1	0.7	0.8	C
3350	852	1	0	2	8	863	98.7	0.1	0	0.2	0.9	A
3351	6	1	4	844	8	863	0.7	0.1	0.5	97.8	0.9	G
3352	850	2	2	2	9	865	98.3	0.2	0.2	0.2	1	A
3353	9	5	3	839	9	865	1	0.6	0.3	97	1	G
3354	846	1	3	5	9	864	97.9	0.1	0.3	0.6	1	A
3355	824	27	2	3	9	865	95.3	3.1	0.2	0.3	1	A
3356	3	849	4	0	9	865	0.3	98.2	0.5	0	1	T
3357	843	2	3	7	10	865	97.5	0.2	0.3	0.8	1.2	A
3358	3	17	829	6	9	864	0.3	2	95.9	0.7	1	C
3359	4	840	9	1	9	863	0.5	97.3	1	0.1	1	T
3360	841	1	2	11	8	863	97.5	0.1	0.2	1.3	0.9	A
3361	5	55	794	1	8	863	0.6	6.4	92	0.1	0.9	C
3362	846	0	4	6	8	864	97.9	0	0.5	0.7	0.9	A
3363	850	1	2	3	8	864	98.4	0.1	0.2	0.3	0.9	A
3364	845	1	4	7	8	865	97.7	0.1	0.5	0.8	0.9	A
3365	6	16	833	2	8	865	0.7	1.8	96.3	0.2	0.9	C
3366	846	4	3	4	8	865	97.8	0.5	0.3	0.5	0.9	A
3367	19	16	818	4	8	865	2.2	1.8	94.6	0.5	0.9	C
3368	3	8	837	9	7	864	0.3	0.9	96.9	1	0.8	C
3369	1	850	3	4	7	865	0.1	98.3	0.3	0.5	0.8	T
3370	1	4	851	2	7	865	0.1	0.5	98.4	0.2	0.8	C
3371	1	848	6	2	7	864	0.1	98.1	0.7	0.2	0.8	T
3372	836	4	4	13	7	864	96.8	0.5	0.5	1.5	0.8	A
3373	11	295	548	3	7	864	1.3	34.1	63.4	0.3	0.8	C
3374	116	15	5	721	7	864	13.4	1.7	0.6	83.4	0.8	G
3375	5	7	842	3	7	864	0.6	0.8	97.5	0.3	0.8	C
3376	854	0	2	1	8	865	98.7	0	0.2	0.1	0.9	A
3377	852	1	1	3	8	865	98.5	0.1	0.1	0.3	0.9	A
3378	850	1	0	6	8	865	98.3	0.1	0	0.7	0.9	A
3379	4	842	7	3	9	865	0.5	97.3	0.8	0.3	1	T
3380	843	2	4	7	8	864	97.6	0.2	0.5	0.8	0.9	A
3381	850	3	1	2	8	864	98.4	0.3	0.1	0.2	0.9	A
3382	849	4	0	3	9	865	98.2	0.5	0	0.3	1	A
3383	4	4	842	6	10	866	0.5	0.5	97.2	0.7	1.2	C
3384	2	840	11	4	10	867	0.2	96.9	1.3	0.5	1.2	T
3385	846	1	2	10	11	870	97.2	0.1	0.2	1.1	1.3	A
3386	8	4	2	845	12	871	0.9	0.5	0.2	97	1.4	G
3387	854	0	2	4	11	871	98	0	0.2	0.5	1.3	A
3388	857	2	0	2	12	873	98.2	0.2	0	0.2	1.4	A
3389	850	6	3	2	12	873	97.4	0.7	0.3	0.2	1.4	A
3390	855	0	2	4	11	872	98.1	0	0.2	0.5	1.3	A
3391	2	845	13	1	12	873	0.2	96.8	1.5	0.1	1.4	T
3392	3	3	849	6	12	873	0.3	0.3	97.3	0.7	1.4	C
3393	3	846	12	1	11	873	0.3	96.9	1.4	0.1	1.3	T
3394	850	2	0	8	11	871	97.6	0.2	0	0.9	1.3	A
3395	4	3	10	842	12	871	0.5	0.3	1.1	96.7	1.4	G
3396	853	0	2	5	9	869	98.2	0	0.2	0.6	1	A
3397	853	4	1	3	10	871	97.9	0.5	0.1	0.3	1.1	A
3398	11	6	2	842	11	872	1.3	0.7	0.2	96.6	1.3	G
3399	855	1	1	3	12	872	98.1	0.1	0.1	0.3	1.4	A
3400	856	1	3	1	13	874	97.9	0.1	0.3	0.1	1.5	A
3401	857	0	1	3	13	874	98.1	0	0.1	0.3	1.5	A
3402	2	844	11	4	13	874	0.2	96.6	1.3	0.5	1.5	T
3403	3	1	1	856	13	874	0.3	0.1	0.1	97.9	1.5	G
3404	3	4	3	851	13	874	0.3	0.5	0.3	97.4	1.5	G
3405	850	1	0	9	13	873	97.4	0.1	0	1	1.5	A
3406	5	848	6	2	12	873	0.6	97.1	0.7	0.2	1.4	T
3407	853	0	0	7	12	872	97.8	0	0	0.8	1.4	A
3408	836	3	20	1	12	872	95.9	0.3	2.3	0.1	1.4	A
3409	853	0	3	5	12	873	97.7	0	0.3	0.6	1.4	A
3410	0	859	4	0	10	873	0	98.4	0.5	0	1.1	T
3411	0	860	2	1	10	873	0	98.5	0.2	0.1	1.1	T
3412	4	28	828	2	9	871	0.5	3.2	95.1	0.2	1	C
3413	0	10	851	3	8	872	0	1.1	97.6	0.3	0.9	C
3414	3	860	2	1	6	872	0.3	98.6	0.2	0.1	0.7	T
3415	3	155	631	77	6	872	0.3	17.8	72.4	8.8	0.7	C
3416	111	1	11	743	6	872	12.7	0.1	1.3	85.2	0.7	G
3417	862	0	1	4	4	871	99	0	0.1	0.5	0.5	A
3418	8	14	843	2	4	871	0.9	1.6	96.8	0.2	0.5	C
3419	857	1	1	7	5	871	98.4	0.1	0.1	0.8	0.6	A
3420	7	18	841	0	5	871	0.8	2.1	96.6	0	0.6	C
3421	836	5	4	19	6	870	96.1	0.6	0.5	2.2	0.7	A
3422	4	841	17	2	6	870	0.5	96.7	2	0.2	0.7	T
3423	855	1	1	9	5	871	98.2	0.1	0.1	1	0.6	A
3424	3	16	845	1	6	871	0.3	1.8	97	0.1	0.7	C
3425	852	2	1	13	6	874	97.5	0.2	0.1	1.5	0.7	A
3426	2	16	845	5	6	874	0.2	1.8	96.7	0.6	0.7	C
3427	6	484	376	2	6	874	0.7	55.4	43	0.2	0.7	T
3428	8	23	834	4	6	875	0.9	2.6	95.3	0.5	0.7	C
3429	3	862	4	0	6	875	0.3	98.5	0.5	0	0.7	T
3430	2	16	848	3	6	875	0.2	1.8	96.9	0.3	0.7	C
3431	3	5	861	0	6	875	0.3	0.6	98.4	0	0.7	C
3432	6	8	843	12	6	875	0.7	0.9	96.3	1.4	0.7	C
3433	864	2	1	2	7	876	98.6	0.2	0.1	0.2	0.8	A
3434	860	3	1	6	8	878	97.9	0.3	0.1	0.7	0.9	A
3435	8	1	13	848	8	878	0.9	0.1	1.5	96.6	0.9	G
3436	858	5	2	5	8	878	97.7	0.6	0.2	0.6	0.9	A
3437	0	6	860	5	8	879	0	0.7	97.8	0.6	0.9	C
3438	3	860	8	0	8	879	0.3	97.8	0.9	0	0.9	T
3439	861	1	1	7	7	877	98.2	0.1	0.1	0.8	0.8	A
3440	868	1	2	0	7	878	98.9	0.1	0.2	0	0.8	A
3441	863	1	5	2	7	878	98.3	0.1	0.6	0.2	0.8	A
3442	3	10	847	11	7	878	0.3	1.1	96.5	1.3	0.8	C
3443	13	8	846	4	7	878	1.5	0.9	96.4	0.5	0.8	C
3444	863	0	0	8	7	878	98.3	0	0	0.9	0.8	A
3445	10	1	4	855	8	878	1.1	0.1	0.5	97.4	0.9	G
3446	10	3	1	855	7	876	1.1	0.3	0.1	97.6	0.8	G
3447	863	1	1	3	7	875	98.6	0.1	0.1	0.3	0.8	A
3448	859	2	0	9	7	877	97.9	0.2	0	1	0.8	A
3449	6	5	3	858	8	880	0.7	0.6	0.3	97.5	0.9	G
3450	864	2	2	3	6	877	98.5	0.2	0.2	0.3	0.7	A
3451	865	2	1	4	7	879	98.4	0.2	0.1	0.5	0.8	A
3452	21	9	5	836	10	881	2.4	1	0.6	94.9	1.1	G
3453	4	833	30	3	11	881	0.5	94.6	3.4	0.3	1.2	T
3454	0	858	7	3	13	881	0	97.4	0.8	0.3	1.5	T
3455	4	2	6	857	13	882	0.5	0.2	0.7	97.2	1.5	G
3456	862	3	3	1	13	882	97.7	0.3	0.3	0.1	1.5	A
3457	803	3	53	11	13	883	90.9	0.3	6	1.2	1.5	A
3458	1	865	3	2	13	884	0.1	97.9	0.3	0.2	1.5	T
3459	5	5	861	1	14	886	0.6	0.6	97.2	0.1	1.6	C
3460	5	853	11	2	14	885	0.6	96.4	1.2	0.2	1.6	T
3461	0	4	869	0	14	887	0	0.5	98	0	1.6	C
3462	1	865	6	2	11	885	0.1	97.7	0.7	0.2	1.2	T
3463	6	5	3	862	10	886	0.7	0.6	0.3	97.3	1.1	G
3464	873	2	1	1	9	886	98.5	0.2	0.1	0.1	1	A
3465	865	1	2	10	9	887	97.5	0.1	0.2	1.1	1	A
3466	2	858	14	4	8	886	0.2	96.8	1.6	0.5	0.9	T
3467	869	0	1	8	7	885	98.2	0	0.1	0.9	0.8	A
3468	12	0	14	852	8	886	1.4	0	1.6	96.2	0.9	G
3469	870	1	1	8	8	888	98	0.1	0.1	0.9	0.9	A
3470	7	12	859	2	8	888	0.8	1.4	96.7	0.2	0.9	C
3471	7	9	858	6	7	887	0.8	1	96.7	0.7	0.8	C
3472	875	0	1	5	7	888	98.5	0	0.1	0.6	0.8	A
3473	863	1	2	15	6	887	97.3	0.1	0.2	1.7	0.7	A
3474	11	860	7	2	6	886	1.2	97.1	0.8	0.2	0.7	T
3475	876	1	1	3	6	887	98.8	0.1	0.1	0.3	0.7	A
3476	870	1	1	10	6	888	98	0.1	0.1	1.1	0.7	A
3477	3	10	865	4	6	888	0.3	1.1	97.4	0.5	0.7	C
3478	876	2	0	4	6	888	98.6	0.2	0	0.5	0.7	A
3479	11	0	5	865	6	887	1.2	0	0.6	97.5	0.7	G
3480	26	5	5	847	5	888	2.9	0.6	0.6	95.4	0.6	G
3481	519	9	351	5	5	889	58.4	1	39.5	0.6	0.6	A
3482	5	655	5	220	5	890	0.6	73.6	0.6	24.7	0.6	T
3483	2	7	871	5	5	890	0.2	0.8	97.9	0.6	0.6	C
3484	3	876	5	0	7	891	0.3	98.3	0.6	0	0.8	T
3485	5	1	3	877	8	894	0.6	0.1	0.3	98.1	0.9	G
3486	884	1	0	1	9	895	98.8	0.1	0	0.1	1	A
3487	882	2	2	1	9	896	98.4	0.2	0.2	0.1	1	A
3488	880	2	0	5	10	897	98.1	0.2	0	0.6	1.1	A
3489	3	865	13	5	10	896	0.3	96.5	1.5	0.6	1.1	T
3490	2	880	2	3	10	897	0.2	98.1	0.2	0.3	1.1	T
3491	9	1	4	873	9	896	1	0.1	0.4	97.4	1	G
3492	34	846	3	3	9	895	3.8	94.5	0.3	0.3	1	T
3493	3	1	2	880	9	895	0.3	0.1	0.2	98.3	1	G
3494	6	8	1	873	7	895	0.7	0.9	0.1	97.5	0.8	G
3495	4	8	875	2	5	894	0.4	0.9	97.9	0.2	0.6	C
3496	884	2	0	1	5	892	99.1	0.2	0	0.1	0.6	A
3497	878	1	3	6	7	895	98.1	0.1	0.3	0.7	0.8	A
3498	2	873	8	5	7	895	0.2	97.5	0.9	0.6	0.8	T
3499	878	2	3	4	7	894	98.2	0.2	0.3	0.4	0.8	A
3500	879	0	2	7	7	895	98.2	0	0.2	0.8	0.8	A
3501	2	881	5	0	6	894	0.2	98.5	0.6	0	0.7	T
3502	6	29	852	1	7	895	0.7	3.2	95.2	0.1	0.8	C
3503	883	2	3	3	7	898	98.3	0.2	0.3	0.3	0.8	A
3504	873	4	3	12	7	899	97.1	0.4	0.3	1.3	0.8	A
3505	3	867	19	1	8	898	0.3	96.5	2.1	0.1	0.9	T
3506	880	3	5	4	8	900	97.8	0.3	0.6	0.4	0.9	A
3507	12	2	11	866	8	899	1.3	0.2	1.2	96.3	0.9	G
3508	2	21	867	1	8	899	0.2	2.3	96.4	0.1	0.9	C
3509	1	874	14	3	8	900	0.1	97.1	1.6	0.3	0.9	T
3510	0	888	3	1	7	899	0	98.8	0.3	0.1	0.8	T
3511	884	1	1	6	6	898	98.4	0.1	0.1	0.7	0.7	A
3512	4	7	881	1	5	898	0.4	0.8	98.1	0.1	0.6	C
3513	3	15	874	1	7	900	0.3	1.7	97.1	0.1	0.8	C
3514	888	0	2	3	7	900	98.7	0	0.2	0.3	0.8	A
3515	885	4	2	1	7	899	98.4	0.4	0.2	0.1	0.8	A
3516	10	23	849	3	8	893	1.1	2.6	95.1	0.3	0.9	C
3517	44	17	801	29	8	899	4.9	1.9	89.1	3.2	0.9	C
3518	870	3	4	3	8	888	98	0.3	0.5	0.3	0.9	A
3519	876	2	2	6	7	893	98.1	0.2	0.2	0.7	0.8	A
3520	887	1	1	4	8	901	98.4	0.1	0.1	0.4	0.9	A
3521	884	1	5	3	8	901	98.1	0.1	0.6	0.3	0.9	A
3522	885	0	0	8	8	901	98.2	0	0	0.9	0.9	A
3523	38	2	5	846	8	899	4.2	0.2	0.6	94.1	0.9	G
3524	882	4	1	8	7	902	97.8	0.4	0.1	0.9	0.8	A
3525	15	0	8	872	8	903	1.7	0	0.9	96.6	0.9	G
3526	0	883	10	2	8	903	0	97.8	1.1	0.2	0.9	T
3527	7	7	875	6	8	903	0.8	0.8	96.9	0.7	0.9	C
3528	1	4	886	4	6	901	0.1	0.4	98.3	0.4	0.7	C
3529	887	5	0	6	6	904	98.1	0.6	0	0.7	0.7	A
3530	10	1	3	884	7	905	1.1	0.1	0.3	97.7	0.8	G
3531	8	1	2	887	7	905	0.9	0.1	0.2	98	0.8	G
3532	892	0	3	3	7	905	98.6	0	0.3	0.3	0.8	A
3533	7	10	876	5	7	905	0.8	1.1	96.8	0.6	0.8	C
3534	4	9	882	3	7	905	0.4	1	97.5	0.3	0.8	C
3535	892	2	1	4	7	906	98.5	0.2	0.1	0.4	0.8	A
3536	3	3	12	881	6	905	0.3	0.3	1.3	97.3	0.7	G
3537	889	2	2	6	6	905	98.2	0.2	0.2	0.7	0.7	A
3538	10	853	34	3	6	906	1.1	94.2	3.8	0.3	0.7	T
3539	14	0	1	885	6	906	1.5	0	0.1	97.7	0.7	G
3540	2	2	5	891	6	906	0.2	0.2	0.6	98.3	0.7	G
3541	896	1	2	2	6	907	98.8	0.1	0.2	0.2	0.7	A
3542	3	886	11	2	6	908	0.3	97.6	1.2	0.2	0.7	T
3543	2	892	6	2	7	909	0.2	98.1	0.7	0.2	0.8	T
3544	1	9	887	4	7	908	0.1	1	97.7	0.4	0.8	C
3545	896	0	0	5	7	908	98.7	0	0	0.6	0.8	A
3546	3	15	879	4	7	908	0.3	1.7	96.8	0.4	0.8	C
3547	896	1	1	1	7	906	98.9	0.1	0.1	0.1	0.8	A
3548	11	0	2	889	6	908	1.2	0	0.2	97.9	0.7	G
3549	0	5	895	3	6	909	0	0.6	98.5	0.3	0.7	C
3550	7	112	778	5	7	909	0.8	12.3	85.6	0.6	0.8	C
3551	120	5	2	775	7	909	13.2	0.6	0.2	85.3	0.8	G
3552	894	4	2	2	7	909	98.3	0.4	0.2	0.2	0.8	A
3553	899	1	0	2	7	909	98.9	0.1	0	0.2	0.8	A
3554	1	897	3	2	7	910	0.1	98.6	0.3	0.2	0.8	T
3555	2	899	2	1	7	911	0.2	98.7	0.2	0.1	0.8	T
3556	4	5	889	6	7	911	0.4	0.5	97.6	0.7	0.8	C
3557	1	893	10	0	7	911	0.1	98	1.1	0	0.8	T
3558	886	6	7	4	8	911	97.3	0.7	0.8	0.4	0.9	A
3559	14	13	876	1	7	911	1.5	1.4	96.2	0.1	0.8	C
3560	5	6	888	7	7	913	0.5	0.7	97.3	0.8	0.8	C
3561	897	4	1	3	7	912	98.4	0.4	0.1	0.3	0.8	A
3562	5	2	10	888	7	912	0.5	0.2	1.1	97.4	0.8	G
3563	901	3	1	0	7	912	98.8	0.3	0.1	0	0.8	A
3564	11	2	2	890	7	912	1.2	0.2	0.2	97.6	0.8	G
3565	15	9	6	876	7	913	1.6	1	0.7	95.9	0.8	G
3566	0	894	11	1	7	913	0	97.9	1.2	0.1	0.8	T
3567	895	4	1	7	6	913	98	0.4	0.1	0.8	0.7	A
3568	12	17	871	7	6	913	1.3	1.9	95.4	0.8	0.7	C
3569	896	3	1	8	7	915	97.9	0.3	0.1	0.9	0.8	A
3570	901	3	2	3	7	916	98.4	0.3	0.2	0.3	0.8	A
3571	17	0	1	890	7	915	1.9	0	0.1	97.3	0.8	G
3572	8	2	7	893	8	918	0.9	0.2	0.8	97.3	0.9	G
3573	903	2	1	2	11	919	98.3	0.2	0.1	0.2	1.2	A
3574	12	5	1	890	12	920	1.3	0.5	0.1	96.7	1.3	G
3575	7	6	3	892	11	919	0.8	0.7	0.3	97.1	1.2	G
3576	905	1	0	0	12	918	98.6	0.1	0	0	1.3	A
3577	831	1	1	73	13	919	90.4	0.1	0.1	7.9	1.4	A
3578	10	30	851	15	12	918	1.1	3.3	92.7	1.6	1.3	C
3579	6	889	7	4	12	918	0.7	96.8	0.8	0.4	1.3	T
3580	11	5	2	888	12	918	1.2	0.5	0.2	96.7	1.3	G
3581	16	5	5	881	12	919	1.7	0.5	0.5	95.9	1.3	G
3582	1	895	9	2	12	919	0.1	97.4	1	0.2	1.3	T
3583	901	1	0	7	12	921	97.8	0.1	0	0.8	1.3	A
3584	6	17	878	7	12	920	0.7	1.8	95.4	0.8	1.3	C
3585	4	19	879	7	14	923	0.4	2.1	95.2	0.8	1.5	C
3586	896	3	4	6	14	923	97.1	0.3	0.4	0.7	1.5	A
3587	1	902	5	2	15	925	0.1	97.5	0.5	0.2	1.6	T
3588	2	907	0	2	15	926	0.2	97.9	0	0.2	1.6	T
3589	4	9	896	3	14	926	0.4	1	96.8	0.3	1.5	C
3590	3	7	901	1	14	926	0.3	0.8	97.3	0.1	1.5	C
3591	1	906	3	2	15	927	0.1	97.7	0.3	0.2	1.6	T
3592	1	905	6	0	14	926	0.1	97.7	0.6	0	1.5	T
3593	3	4	901	4	13	925	0.3	0.4	97.4	0.4	1.4	C
3594	3	902	6	1	11	923	0.3	97.7	0.7	0.1	1.2	T
3595	2	2	2	906	11	923	0.2	0.2	0.2	98.2	1.2	G
3596	906	1	1	2	11	921	98.4	0.1	0.1	0.2	1.2	A
3597	909	1	0	2	11	923	98.5	0.1	0	0.2	1.2	A
3598	901	0	3	8	12	924	97.5	0	0.3	0.9	1.3	A
3599	4	33	874	2	11	924	0.4	3.6	94.6	0.2	1.2	C
3600	4	894	7	8	11	924	0.4	96.8	0.8	0.9	1.2	T
3601	901	3	1	7	12	924	97.5	0.3	0.1	0.8	1.3	A
3602	1	900	9	3	12	925	0.1	97.3	1	0.3	1.3	T
3603	1	908	3	1	12	925	0.1	98.2	0.3	0.1	1.3	T
3604	2	4	903	3	13	925	0.2	0.4	97.6	0.3	1.4	C
3605	5	10	893	5	13	926	0.5	1.1	96.4	0.5	1.4	C
3606	902	3	4	5	13	927	97.3	0.3	0.4	0.5	1.4	A
3607	894	5	7	8	13	927	96.4	0.5	0.8	0.9	1.4	A
3608	10	898	6	1	11	926	1.1	97	0.6	0.1	1.2	T
3609	2	7	897	9	10	925	0.2	0.8	97	1	1.1	C
3610	898	5	7	5	10	925	97.1	0.5	0.8	0.5	1.1	A
3611	903	2	0	11	9	925	97.6	0.2	0	1.2	1	A
3612	1	849	63	2	9	924	0.1	91.9	6.8	0.2	1	T
3613	911	1	1	2	9	924	98.6	0.1	0.1	0.2	1	A
3614	5	2	8	899	11	925	0.5	0.2	0.9	97.2	1.2	G
3615	899	3	2	10	12	926	97.1	0.3	0.2	1.1	1.3	A
3616	911	0	1	4	12	928	98.2	0	0.1	0.4	1.3	A
3617	913	0	0	2	13	928	98.4	0	0	0.2	1.4	A
3618	909	2	1	3	13	928	98	0.2	0.1	0.3	1.4	A
3619	908	1	0	6	13	928	97.8	0.1	0	0.6	1.4	A
3620	9	1	3	899	13	925	1	0.1	0.3	97.2	1.4	G
3621	912	0	0	2	13	927	98.4	0	0	0.2	1.4	A
3622	35	1	3	874	13	926	3.8	0.1	0.3	94.4	1.4	G
3623	25	5	0	886	12	928	2.7	0.5	0	95.5	1.3	G
3624	11	3	4	899	13	930	1.2	0.3	0.4	96.7	1.4	G
3625	905	6	2	5	13	931	97.2	0.6	0.2	0.5	1.4	A
3626	910	1	4	4	12	931	97.7	0.1	0.4	0.4	1.3	A
3627	8	904	6	2	12	932	0.9	97	0.6	0.2	1.3	T
3628	8	9	901	2	12	932	0.9	1	96.7	0.2	1.3	C
3629	5	11	904	0	11	931	0.5	1.2	97.1	0	1.2	C
3630	4	908	2	2	13	929	0.4	97.7	0.2	0.2	1.4	T
3631	4	6	909	0	13	932	0.4	0.6	97.5	0	1.4	C
3632	2	11	906	1	12	932	0.2	1.2	97.2	0.1	1.3	C
3633	4	11	897	6	12	930	0.4	1.2	96.5	0.6	1.3	C
3634	3	912	2	1	12	930	0.3	98.1	0.2	0.1	1.3	T
3635	909	1	3	6	12	931	97.6	0.1	0.3	0.6	1.3	A
3636	909	1	2	7	11	930	97.7	0.1	0.2	0.8	1.2	A
3637	2	14	900	5	10	931	0.2	1.5	96.7	0.5	1.1	C
3638	1	916	2	1	10	930	0.1	98.5	0.2	0.1	1.1	T
3639	3	3	911	2	10	929	0.3	0.3	98.1	0.2	1.1	C
3640	901	5	4	8	11	929	97	0.5	0.4	0.9	1.2	A
3641	1	910	5	1	11	928	0.1	98.1	0.5	0.1	1.2	T
3642	1	914	2	2	11	930	0.1	98.3	0.2	0.2	1.2	T
3643	3	912	5	2	13	935	0.3	97.5	0.5	0.2	1.4	T
3644	3	886	8	24	12	933	0.3	95	0.9	2.6	1.3	T
3645	909	4	5	6	11	935	97.2	0.4	0.5	0.6	1.2	A
3646	4	907	8	5	11	935	0.4	97	0.9	0.5	1.2	T
3647	11	1	2	910	11	935	1.2	0.1	0.2	97.3	1.2	G
3648	919	0	1	4	11	935	98.3	0	0.1	0.4	1.2	A
3649	12	6	1	905	11	935	1.3	0.6	0.1	96.8	1.2	G
3650	12	3	2	906	11	934	1.3	0.3	0.2	97	1.2	G
3651	6	17	896	4	10	933	0.6	1.8	96	0.4	1.1	C
3652	2	9	916	1	10	938	0.2	1	97.7	0.1	1.1	C
3653	916	1	3	7	10	937	97.8	0.1	0.3	0.7	1.1	A
3654	12	1	5	911	9	938	1.3	0.1	0.5	97.1	1	G
3655	4	9	913	3	9	938	0.4	1	97.3	0.3	1	C
3656	919	1	3	8	9	940	97.8	0.1	0.3	0.9	1	A
3657	4	919	4	5	9	941	0.4	97.7	0.4	0.5	1	T
3658	1	6	924	1	9	941	0.1	0.6	98.2	0.1	1	C
3659	923	3	3	3	9	941	98.1	0.3	0.3	0.3	1	A
3660	4	922	7	0	9	942	0.4	97.9	0.7	0	1	T
3661	2	107	819	4	9	941	0.2	11.4	87	0.4	1	C
3662	1	11	917	3	9	941	0.1	1.2	97.4	0.3	1	C
3663	1	922	3	6	9	941	0.1	98	0.3	0.6	1	T
3664	8	3	7	914	9	941	0.9	0.3	0.7	97.1	1	G
3665	923	2	4	3	9	941	98.1	0.2	0.4	0.3	1	A
3666	2	916	13	0	9	940	0.2	97.4	1.4	0	1	T
3667	925	2	2	3	9	941	98.3	0.2	0.2	0.3	1	A
3668	7	19	900	7	9	942	0.7	2	95.5	0.7	1	C
3669	9	5	914	5	9	942	1	0.5	97	0.5	1	C
3670	930	1	1	1	8	941	98.8	0.1	0.1	0.1	0.9	A
3671	928	1	3	1	9	942	98.5	0.1	0.3	0.1	1	A
3672	932	0	0	2	9	943	98.8	0	0	0.2	1	A
3673	14	1	6	914	9	944	1.5	0.1	0.6	96.8	1	G
3674	4	15	910	7	9	945	0.4	1.6	96.3	0.7	1	C
3675	4	121	808	2	10	945	0.4	12.8	85.5	0.2	1.1	C
3676	186	200	6	541	10	943	19.7	21.2	0.6	57.4	1.1	G
3677	10	2	3	920	10	945	1.1	0.2	0.3	97.4	1.1	G
3678	17	6	4	908	11	946	1.8	0.6	0.4	96	1.2	G
3679	5	8	919	3	11	946	0.5	0.8	97.1	0.3	1.2	C
3680	928	0	1	6	11	946	98.1	0	0.1	0.6	1.2	A
3681	7	1	10	917	12	947	0.7	0.1	1.1	96.8	1.3	G
3682	933	1	0	2	13	949	98.3	0.1	0	0.2	1.4	A
3683	9	1	5	921	13	949	0.9	0.1	0.5	97	1.4	G
3684	926	3	3	4	13	949	97.6	0.3	0.3	0.4	1.4	A
3685	8	15	911	3	13	950	0.8	1.6	95.9	0.3	1.4	C
3686	931	1	1	6	12	951	97.9	0.1	0.1	0.6	1.3	A
3687	13	7	916	3	11	950	1.4	0.7	96.4	0.3	1.2	C
3688	928	2	4	5	10	949	97.8	0.2	0.4	0.5	1.1	A
3689	925	2	4	11	9	951	97.3	0.2	0.4	1.2	0.9	A
3690	9	29	896	5	8	947	1	3.1	94.6	0.5	0.8	C
3691	108	11	810	10	5	944	11.4	1.2	85.8	1.1	0.5	C
3692	924	2	3	5	5	939	98.4	0.2	0.3	0.5	0.5	A
3693	929	4	3	4	5	945	98.3	0.4	0.3	0.4	0.5	A
3694	931	3	0	8	5	947	98.3	0.3	0	0.8	0.5	A
3695	930	4	5	4	5	948	98.1	0.4	0.5	0.4	0.5	A
3696	926	2	5	11	7	951	97.4	0.2	0.5	1.2	0.7	A
3697	928	3	3	7	6	947	98	0.3	0.3	0.7	0.6	A
3698	12	4	17	905	6	944	1.3	0.4	1.8	95.9	0.6	G
3699	935	0	0	8	7	950	98.4	0	0	0.8	0.7	A
3700	4	15	9	914	7	949	0.4	1.6	0.9	96.3	0.7	G
3701	934	1	5	1	8	949	98.4	0.1	0.5	0.1	0.8	A
3702	937	0	2	3	9	951	98.5	0	0.2	0.3	0.9	A
3703	2	926	9	2	9	948	0.2	97.7	0.9	0.2	0.9	T
3704	2	936	2	3	9	952	0.2	98.3	0.2	0.3	0.9	T
3705	2	934	3	4	9	952	0.2	98.1	0.3	0.4	0.9	T
3706	1	930	10	2	9	952	0.1	97.7	1.1	0.2	0.9	T
3707	939	1	1	4	8	953	98.5	0.1	0.1	0.4	0.8	A
3708	10	4	6	925	8	953	1	0.4	0.6	97.1	0.8	G
3709	931	3	1	9	8	952	97.8	0.3	0.1	0.9	0.8	A
3710	9	10	921	5	7	952	0.9	1.1	96.7	0.5	0.7	C
3711	8	6	930	1	7	952	0.8	0.6	97.7	0.1	0.7	C
3712	941	0	1	3	6	951	98.9	0	0.1	0.3	0.6	A
3713	937	0	0	10	6	953	98.3	0	0	1	0.6	A
3714	2	937	10	0	7	956	0.2	98	1	0	0.7	T
3715	932	6	2	9	7	956	97.5	0.6	0.2	0.9	0.7	A
3716	3	929	14	3	7	956	0.3	97.2	1.5	0.3	0.7	T
3717	4	11	933	2	8	958	0.4	1.1	97.4	0.2	0.8	C
3718	1	17	929	2	10	959	0.1	1.8	96.9	0.2	1	C
3719	2	908	37	1	10	958	0.2	94.8	3.9	0.1	1	T
3720	0	939	9	0	10	958	0	98	0.9	0	1	T
3721	10	3	7	928	10	958	1	0.3	0.7	96.9	1	G
3722	932	4	3	10	9	958	97.3	0.4	0.3	1	0.9	A
3723	8	934	3	4	10	959	0.8	97.4	0.3	0.4	1	T
3724	8	4	2	936	10	960	0.8	0.4	0.2	97.5	1	G
3725	946	0	1	2	10	959	98.6	0	0.1	0.2	1	A
3726	946	1	1	3	10	961	98.4	0.1	0.1	0.3	1	A
3727	3	26	922	0	11	962	0.3	2.7	95.8	0	1.1	C
3728	939	4	1	7	11	962	97.6	0.4	0.1	0.7	1.1	A
3729	2	917	31	1	9	960	0.2	95.5	3.2	0.1	0.9	T
3730	3	895	49	4	11	962	0.3	93	5.1	0.4	1.1	T
3731	25	1	7	918	10	961	2.6	0.1	0.7	95.5	1	G
3732	938	4	4	5	10	961	97.6	0.4	0.4	0.5	1	A
3733	4	937	8	2	10	961	0.4	97.5	0.8	0.2	1	T
3734	10	1	2	938	9	960	1	0.1	0.2	97.7	0.9	G
3735	3	10	933	6	9	961	0.3	1	97.1	0.6	0.9	C
3736	934	1	3	9	9	956	97.7	0.1	0.3	0.9	0.9	A
3737	946	0	2	4	9	961	98.4	0	0.2	0.4	0.9	A
3738	947	0	1	4	8	960	98.6	0	0.1	0.4	0.8	A
3739	947	3	1	1	8	960	98.6	0.3	0.1	0.1	0.8	A
3740	939	5	1	7	8	960	97.8	0.5	0.1	0.7	0.8	A
3741	3	942	4	4	8	961	0.3	98	0.4	0.4	0.8	T
3742	8	7	937	1	8	961	0.8	0.7	97.5	0.1	0.8	C
3743	0	8	942	3	8	961	0	0.8	98	0.3	0.8	C
3744	0	950	2	0	9	961	0	98.9	0.2	0	0.9	T
3745	1	6	942	4	9	962	0.1	0.6	97.9	0.4	0.9	C
3746	941	3	4	6	7	961	97.9	0.3	0.4	0.6	0.7	A
3747	899	1	2	52	8	962	93.5	0.1	0.2	5.4	0.8	A
3748	3	942	5	3	8	961	0.3	98	0.5	0.3	0.8	T
3749	947	1	2	5	8	963	98.3	0.1	0.2	0.5	0.8	A
3750	947	1	4	3	9	964	98.2	0.1	0.4	0.3	0.9	A
3751	948	0	3	4	9	964	98.3	0	0.3	0.4	0.9	A
3752	946	2	2	5	9	964	98.1	0.2	0.2	0.5	0.9	A
3753	2	949	4	1	9	965	0.2	98.3	0.4	0.1	0.9	T
3754	946	1	2	7	9	965	98	0.1	0.2	0.7	0.9	A
3755	3	9	943	1	8	964	0.3	0.9	97.8	0.1	0.8	C
3756	2	944	5	4	8	963	0.2	98	0.5	0.4	0.8	T
3757	16	0	0	941	7	964	1.7	0	0	97.6	0.7	G
3758	9	4	3	941	7	964	0.9	0.4	0.3	97.6	0.7	G
3759	5	8	939	6	7	965	0.5	0.8	97.3	0.6	0.7	C
3760	954	0	1	3	8	966	98.8	0	0.1	0.3	0.8	A
3761	943	0	6	9	7	965	97.7	0	0.6	0.9	0.7	A
3762	945	1	3	10	7	966	97.8	0.1	0.3	1	0.7	A
3763	103	11	839	7	6	966	10.7	1.1	86.9	0.7	0.6	C
3764	25	154	769	12	6	966	2.6	15.9	79.6	1.2	0.6	C
3765	172	5	5	777	7	966	17.8	0.5	0.5	80.4	0.7	G
3766	958	0	1	1	7	967	99.1	0	0.1	0.1	0.7	A
3767	947	3	2	8	7	967	97.9	0.3	0.2	0.8	0.7	A
3768	5	951	4	1	7	968	0.5	98.2	0.4	0.1	0.7	T
3769	3	12	940	7	7	969	0.3	1.2	97	0.7	0.7	C
3770	2	11	948	1	7	969	0.2	1.1	97.8	0.1	0.7	C
3771	956	0	0	7	7	970	98.6	0	0	0.7	0.7	A
3772	7	1	2	954	6	970	0.7	0.1	0.2	98.4	0.6	G
3773	4	7	949	4	6	970	0.4	0.7	97.8	0.4	0.6	C
3774	960	0	1	4	6	971	98.9	0	0.1	0.4	0.6	A
3775	22	2	1	940	6	971	2.3	0.2	0.1	96.8	0.6	G
3776	4	10	951	1	6	972	0.4	1	97.8	0.1	0.6	C
3777	965	2	0	1	6	974	99.1	0.2	0	0.1	0.6	A
3778	0	19	947	2	6	974	0	2	97.2	0.2	0.6	C
3779	951	1	7	9	6	974	97.6	0.1	0.7	0.9	0.6	A
3780	4	962	0	2	6	974	0.4	98.8	0	0.2	0.6	T
3781	2	8	947	11	6	974	0.2	0.8	97.2	1.1	0.6	C
3782	933	5	15	13	6	972	96	0.5	1.5	1.3	0.6	A
3783	959	0	3	6	6	974	98.5	0	0.3	0.6	0.6	A
3784	964	1	0	4	6	975	98.9	0.1	0	0.4	0.6	A
3785	962	0	5	3	6	976	98.6	0	0.5	0.3	0.6	A
3786	964	4	0	2	6	976	98.8	0.4	0	0.2	0.6	A
3787	5	6	7	943	6	967	0.5	0.6	0.7	97.5	0.6	G
3788	1	10	952	6	6	975	0.1	1	97.6	0.6	0.6	C
3789	1	963	3	1	7	975	0.1	98.8	0.3	0.1	0.7	T
3790	0	964	3	2	7	976	0	98.8	0.3	0.2	0.7	T
3791	955	1	7	6	7	976	97.8	0.1	0.7	0.6	0.7	A
3792	4	953	10	2	6	975	0.4	97.7	1	0.2	0.6	T
3793	4	7	953	5	7	976	0.4	0.7	97.6	0.5	0.7	C
3794	4	16	948	1	8	977	0.4	1.6	97	0.1	0.8	C
3795	962	1	1	5	9	978	98.4	0.1	0.1	0.5	0.9	A
3796	8	22	934	5	9	978	0.8	2.2	95.5	0.5	0.9	C
3797	9	13	943	4	9	978	0.9	1.3	96.4	0.4	0.9	C
3798	958	0	3	9	9	979	97.9	0	0.3	0.9	0.9	A
3799	6	948	14	2	9	979	0.6	96.8	1.4	0.2	0.9	T
3800	7	2	2	959	10	980	0.7	0.2	0.2	97.9	1	G
3801	965	2	1	2	10	980	98.5	0.2	0.1	0.2	1	A
3802	2	960	8	1	10	981	0.2	97.9	0.8	0.1	1	T
3803	0	9	954	8	10	981	0	0.9	97.2	0.8	1	C
3804	959	0	2	11	10	982	97.7	0	0.2	1.1	1	A
3805	968	2	0	3	8	981	98.7	0.2	0	0.3	0.8	A
3806	9	2	8	954	8	981	0.9	0.2	0.8	97.2	0.8	G
3807	5	950	8	9	9	981	0.5	96.8	0.8	0.9	0.9	T
3808	9	5	6	954	8	982	0.9	0.5	0.6	97.1	0.8	G
3809	16	1	1	957	9	984	1.6	0.1	0.1	97.3	0.9	G
3810	23	7	3	944	9	986	2.3	0.7	0.3	95.7	0.9	G
3811	4	10	961	0	9	984	0.4	1	97.7	0	0.9	C
3812	3	961	9	3	9	985	0.3	97.6	0.9	0.3	0.9	T
3813	1	976	0	0	9	986	0.1	99	0	0	0.9	T
3814	0	6	970	1	9	986	0	0.6	98.4	0.1	0.9	C
3815	971	3	0	3	10	987	98.4	0.3	0	0.3	1	A
3816	7	965	5	0	10	987	0.7	97.8	0.5	0	1	T
3817	3	9	958	4	10	984	0.3	0.9	97.4	0.4	1	C
3818	4	15	954	4	10	987	0.4	1.5	96.7	0.4	1	C
3819	1	5	971	0	10	987	0.1	0.5	98.4	0	1	C
3820	4	966	6	1	9	986	0.4	98	0.6	0.1	0.9	T
3821	5	2	2	968	10	987	0.5	0.2	0.2	98.1	1	G
3822	9	4	3	962	10	988	0.9	0.4	0.3	97.4	1	G
3823	13	5	6	955	10	989	1.3	0.5	0.6	96.6	1	G
3824	972	3	0	6	10	991	98.1	0.3	0	0.6	1	A
3825	5	960	11	5	10	991	0.5	96.9	1.1	0.5	1	T
3826	14	5	1	962	10	992	1.4	0.5	0.1	97	1	G
3827	3	10	963	6	9	991	0.3	1	97.2	0.6	0.9	C
3828	974	0	5	4	8	991	98.3	0	0.5	0.4	0.8	A
3829	977	2	2	1	8	990	98.7	0.2	0.2	0.1	0.8	A
3830	9	1	2	969	7	988	0.9	0.1	0.2	98.1	0.7	G
3831	16	16	14	937	8	991	1.6	1.6	1.4	94.6	0.8	G
3832	5	14	962	1	9	991	0.5	1.4	97.1	0.1	0.9	C
3833	5	978	1	1	9	994	0.5	98.4	0.1	0.1	0.9	T
3834	10	8	3	963	11	995	1	0.8	0.3	96.8	1.1	G
3835	10	3	5	966	10	994	1	0.3	0.5	97.2	1	G
3836	1	972	11	0	11	995	0.1	97.7	1.1	0	1.1	T
3837	1	975	6	3	11	996	0.1	97.9	0.6	0.3	1.1	T
3838	2	7	975	2	11	997	0.2	0.7	97.8	0.2	1.1	C
3839	980	0	3	3	11	997	98.3	0	0.3	0.3	1.1	A
3840	970	4	4	10	10	998	97.2	0.4	0.4	1	1	A
3841	2	902	81	3	8	996	0.2	90.6	8.1	0.3	0.8	T
3842	978	2	0	8	8	996	98.2	0.2	0	0.8	0.8	A
3843	4	951	29	4	8	996	0.4	95.5	2.9	0.4	0.8	T
3844	974	4	1	9	6	994	98	0.4	0.1	0.9	0.6	A
3845	10	367	602	9	5	993	1	37	60.6	0.9	0.5	C
3846	184	6	6	793	6	995	18.5	0.6	0.6	79.7	0.6	G
3847	21	12	952	5	6	996	2.1	1.2	95.6	0.5	0.6	C
3848	984	1	2	3	6	996	98.8	0.1	0.2	0.3	0.6	A
3849	990	0	0	1	6	997	99.3	0	0	0.1	0.6	A
3850	984	2	0	4	7	997	98.7	0.2	0	0.4	0.7	A
3851	2	978	8	3	7	998	0.2	98	0.8	0.3	0.7	T
3852	5	6	972	8	7	998	0.5	0.6	97.4	0.8	0.7	C
3853	981	3	1	5	7	997	98.4	0.3	0.1	0.5	0.7	A
3854	965	1	2	23	6	997	96.8	0.1	0.2	2.3	0.6	A
3855	1	979	6	6	6	998	0.1	98.1	0.6	0.6	0.6	T
3856	971	3	12	7	6	999	97.2	0.3	1.2	0.7	0.6	A
3857	977	1	15	2	6	1001	97.6	0.1	1.5	0.2	0.6	A
3858	976	4	4	12	6	1002	97.4	0.4	0.4	1.2	0.6	A
3859	4	953	36	3	6	1002	0.4	95.1	3.6	0.3	0.6	T
3860	23	3	2	968	6	1002	2.3	0.3	0.2	96.6	0.6	G
3861	1	982	7	6	5	1001	0.1	98.1	0.7	0.6	0.5	T
3862	992	2	2	1	6	1003	98.9	0.2	0.2	0.1	0.6	A
3863	985	4	2	6	6	1003	98.2	0.4	0.2	0.6	0.6	A
3864	1	984	9	3	6	1003	0.1	98.1	0.9	0.3	0.6	T
3865	4	9	981	4	6	1004	0.4	0.9	97.7	0.4	0.6	C
3866	2	8	986	2	6	1004	0.2	0.8	98.2	0.2	0.6	C
3867	989	0	2	6	7	1004	98.5	0	0.2	0.6	0.7	A
3868	3	12	4	979	7	1005	0.3	1.2	0.4	97.4	0.7	G
3869	4	14	978	2	7	1005	0.4	1.4	97.3	0.2	0.7	C
3870	984	3	2	10	8	1007	97.7	0.3	0.2	1	0.8	A
3871	2	982	14	1	8	1007	0.2	97.5	1.4	0.1	0.8	T
3872	981	3	3	14	7	1008	97.3	0.3	0.3	1.4	0.7	A
3873	0	983	13	6	7	1009	0	97.4	1.3	0.6	0.7	T
3874	989	2	6	2	7	1006	98.3	0.2	0.6	0.2	0.7	A
3875	995	1	2	3	6	1007	98.8	0.1	0.2	0.3	0.6	A
3876	994	2	1	5	6	1008	98.6	0.2	0.1	0.5	0.6	A
3877	3	9	980	10	6	1008	0.3	0.9	97.2	1	0.6	C
3878	989	2	3	8	6	1008	98.1	0.2	0.3	0.8	0.6	A
3879	8	4	5	985	6	1008	0.8	0.4	0.5	97.7	0.6	G
3880	998	0	1	3	6	1008	99	0	0.1	0.3	0.6	A
3881	851	2	1	147	6	1007	84.5	0.2	0.1	14.6	0.6	A
3882	9	9	978	7	7	1010	0.9	0.9	96.8	0.7	0.7	C
3883	7	6	987	4	8	1012	0.7	0.6	97.5	0.4	0.8	C
3884	999	1	1	5	8	1014	98.5	0.1	0.1	0.5	0.8	A
3885	997	3	3	3	8	1014	98.3	0.3	0.3	0.3	0.8	A
3886	963	28	14	1	8	1014	95	2.8	1.4	0.1	0.8	A
3887	10	1	7	988	8	1014	1	0.1	0.7	97.4	0.8	G
3888	994	3	2	6	8	1013	98.1	0.3	0.2	0.6	0.8	A
3889	8	11	979	7	8	1013	0.8	1.1	96.6	0.7	0.8	C
3890	987	2	2	9	8	1008	97.9	0.2	0.2	0.9	0.8	A
3891	998	0	0	10	9	1017	98.1	0	0	1	0.9	A
3892	1005	1	1	2	9	1018	98.7	0.1	0.1	0.2	0.9	A
3893	999	3	6	1	9	1018	98.1	0.3	0.6	0.1	0.9	A
3894	995	1	3	9	7	1015	98	0.1	0.3	0.9	0.7	A
3895	19	10	975	1	7	1012	1.9	1	96.3	0.1	0.7	C
3896	3	11	992	2	9	1017	0.3	1.1	97.5	0.2	0.9	C
3897	998	2	1	8	9	1018	98	0.2	0.1	0.8	0.9	A
3898	2	13	992	5	9	1021	0.2	1.3	97.2	0.5	0.9	C
3899	979	3	2	16	9	1009	97	0.3	0.2	1.6	0.9	A
3900	4	971	18	8	8	1009	0.4	96.2	1.8	0.8	0.8	T
3901	4	3	4	1003	8	1022	0.4	0.3	0.4	98.1	0.8	G
3902	995	3	3	12	8	1021	97.5	0.3	0.3	1.2	0.8	A
3903	0	1004	6	2	6	1018	0	98.6	0.6	0.2	0.6	T
3904	2	1005	6	1	6	1020	0.2	98.5	0.6	0.1	0.6	T
3905	997	8	3	7	6	1021	97.6	0.8	0.3	0.7	0.6	A
3906	0	1005	8	1	7	1021	0	98.4	0.8	0.1	0.7	T
3907	5	11	996	3	6	1021	0.5	1.1	97.6	0.3	0.6	C
3908	2	1009	2	3	8	1024	0.2	98.5	0.2	0.3	0.8	T
3909	0	5	1007	5	7	1024	0	0.5	98.3	0.5	0.7	C
3910	1009	2	2	2	7	1022	98.7	0.2	0.2	0.2	0.7	A
3911	1004	1	0	11	7	1023	98.1	0.1	0	1.1	0.7	A
3912	9	966	36	5	7	1023	0.9	94.4	3.5	0.5	0.7	T
3913	1012	1	1	4	7	1025	98.7	0.1	0.1	0.4	0.7	A
3914	4	2	10	1002	8	1026	0.4	0.2	1	97.7	0.8	G
3915	1009	4	1	5	9	1028	98.2	0.4	0.1	0.5	0.9	A
3916	4	997	9	11	9	1030	0.4	96.8	0.9	1.1	0.9	T
3917	10	3	0	1008	10	1031	1	0.3	0	97.8	1	G
3918	7	12	994	7	10	1030	0.7	1.2	96.5	0.7	1	C
3919	1010	1	3	6	10	1030	98.1	0.1	0.3	0.6	1	A
3920	8	1	6	1004	10	1029	0.8	0.1	0.6	97.6	1	G
3921	1007	3	2	6	9	1027	98.1	0.3	0.2	0.6	0.9	A
3922	1014	0	0	6	9	1029	98.5	0	0	0.6	0.9	A
3923	1017	0	1	2	8	1028	98.9	0	0.1	0.2	0.8	A
3924	1019	0	0	2	7	1028	99.1	0	0	0.2	0.7	A
3925	56	3	2	959	7	1027	5.5	0.3	0.2	93.4	0.7	G
3926	26	18	5	972	8	1029	2.5	1.7	0.5	94.5	0.8	G
3927	4	19	998	1	8	1030	0.4	1.8	96.9	0.1	0.8	C
3928	9	11	996	5	8	1029	0.9	1.1	96.8	0.5	0.8	C
3929	5	1007	5	5	8	1030	0.5	97.8	0.5	0.5	0.8	T
3930	0	1012	9	2	7	1030	0	98.3	0.9	0.2	0.7	T
3931	3	1000	13	8	7	1031	0.3	97	1.3	0.8	0.7	T
3932	9	1	9	1005	7	1031	0.9	0.1	0.9	97.5	0.7	G
3933	1018	0	1	6	6	1031	98.7	0	0.1	0.6	0.6	A
3934	13	9	1000	4	7	1033	1.3	0.9	96.8	0.4	0.7	C
3935	1021	0	2	1	7	1031	99	0	0.2	0.1	0.7	A
3936	1020	1	4	1	7	1033	98.7	0.1	0.4	0.1	0.7	A
3937	1020	2	4	0	7	1033	98.7	0.2	0.4	0	0.7	A
3938	1017	4	0	8	6	1035	98.3	0.4	0	0.8	0.6	A
3939	4	1016	2	5	6	1033	0.4	98.4	0.2	0.5	0.6	T
3940	1	1021	4	2	6	1034	0.1	98.7	0.4	0.2	0.6	T
3941	3	12	1012	0	6	1033	0.3	1.2	98	0	0.6	C
3942	1021	1	0	6	5	1033	98.8	0.1	0	0.6	0.5	A
3943	1012	1	1	15	5	1034	97.9	0.1	0.1	1.5	0.5	A
3944	8	16	1001	4	5	1034	0.8	1.5	96.8	0.4	0.5	C
3945	1018	1	4	4	5	1032	98.6	0.1	0.4	0.4	0.5	A
3946	955	6	1	65	5	1032	92.5	0.6	0.1	6.3	0.5	A
3947	11	61	952	3	5	1032	1.1	5.9	92.2	0.3	0.5	C
3948	90	66	608	194	4	962	9.4	6.9	63.2	20.2	0.4	C
3949	12	26	988	3	5	1034	1.2	2.5	95.6	0.3	0.5	C
3950	3	1021	8	1	7	1040	0.3	98.2	0.8	0.1	0.7	T
3951	0	1028	2	4	8	1042	0	98.7	0.2	0.4	0.8	T
3952	2	6	1024	2	8	1042	0.2	0.6	98.3	0.2	0.8	C
3953	1016	5	5	8	8	1042	97.5	0.5	0.5	0.8	0.8	A
3954	3	1013	12	7	8	1043	0.3	97.1	1.2	0.7	0.8	T
3955	8	6	1	1021	8	1044	0.8	0.6	0.1	97.8	0.8	G
3956	11	5	1018	3	7	1044	1.1	0.5	97.5	0.3	0.7	C
3957	2	1030	7	0	7	1046	0.2	98.5	0.7	0	0.7	T
3958	1029	1	1	7	8	1046	98.4	0.1	0.1	0.7	0.8	A
3959	1029	3	3	6	9	1050	98	0.3	0.3	0.6	0.9	A
3960	1034	1	1	5	9	1050	98.5	0.1	0.1	0.5	0.9	A
3961	1032	2	6	2	9	1051	98.2	0.2	0.6	0.2	0.9	A
3962	1023	6	3	10	8	1050	97.4	0.6	0.3	1	0.8	A
3963	2	19	1009	4	8	1042	0.2	1.8	96.8	0.4	0.8	C
3964	4	1024	3	4	10	1045	0.4	98	0.3	0.4	1	T
3965	4	8	1025	7	10	1054	0.4	0.8	97.2	0.7	0.9	C
3966	2	1036	6	1	10	1055	0.2	98.2	0.6	0.1	0.9	T
3967	1	12	1029	4	11	1057	0.1	1.1	97.4	0.4	1	C
3968	1032	2	7	4	11	1056	97.7	0.2	0.7	0.4	1	A
3969	1021	3	1	20	11	1056	96.7	0.3	0.1	1.9	1	A
3970	11	1019	6	9	11	1056	1	96.5	0.6	0.9	1	T
3971	1027	4	6	7	9	1053	97.5	0.4	0.6	0.7	0.9	A
3972	1035	2	6	2	9	1054	98.2	0.2	0.6	0.2	0.9	A
3973	1032	0	3	10	9	1054	97.9	0	0.3	0.9	0.9	A
3974	3	1033	9	2	9	1056	0.3	97.8	0.9	0.2	0.9	T
3975	3	1028	12	5	10	1058	0.3	97.2	1.1	0.5	0.9	T
3976	1028	5	11	4	9	1057	97.3	0.5	1	0.4	0.9	A
3977	20	6	7	1014	10	1057	1.9	0.6	0.7	95.9	0.9	G
3978	12	3	5	1028	9	1057	1.1	0.3	0.5	97.3	0.9	G
3979	2	1034	11	2	10	1059	0.2	97.6	1	0.2	0.9	T
3980	1046	0	0	5	11	1062	98.5	0	0	0.5	1	A
3981	2	1019	31	1	11	1064	0.2	95.8	2.9	0.1	1	T
3982	2	1036	12	2	9	1061	0.2	97.6	1.1	0.2	0.8	T
3983	12	1	19	1021	8	1061	1.1	0.1	1.8	96.2	0.8	G
3984	1047	3	0	3	8	1061	98.7	0.3	0	0.3	0.8	A
3985	4	1043	6	1	8	1062	0.4	98.2	0.6	0.1	0.8	T
3986	10	10	2	1033	8	1063	0.9	0.9	0.2	97.2	0.8	G
3987	15	2	1	1039	8	1065	1.4	0.2	0.1	97.6	0.8	G
3988	18	1	2	1036	8	1065	1.7	0.1	0.2	97.3	0.8	G
3989	1043	1	5	9	7	1065	97.9	0.1	0.5	0.8	0.7	A
3990	9	193	854	2	6	1064	0.8	18.1	80.3	0.2	0.6	C
3991	257	8	3	791	7	1066	24.1	0.8	0.3	74.2	0.7	G
3992	2	1050	8	0	6	1066	0.2	98.5	0.8	0	0.6	T
3993	1050	2	2	6	6	1066	98.5	0.2	0.2	0.6	0.6	A
3994	3	1048	7	2	6	1066	0.3	98.3	0.7	0.2	0.6	T
3995	1	254	803	2	6	1066	0.1	23.8	75.3	0.2	0.6	C
3996	4	1053	2	1	6	1066	0.4	98.8	0.2	0.1	0.6	T
3997	3	5	1043	9	6	1066	0.3	0.5	97.8	0.8	0.6	C
3998	1047	0	7	5	6	1065	98.3	0	0.7	0.5	0.6	A
3999	1053	0	2	5	6	1066	98.8	0	0.2	0.5	0.6	A
4000	1049	1	1	2	7	1060	99	0.1	0.1	0.2	0.7	A
4001	1045	1	3	5	8	1062	98.4	0.1	0.3	0.5	0.8	A
4002	1	1039	9	4	8	1061	0.1	97.9	0.8	0.4	0.8	T
4003	1043	2	13	5	8	1071	97.4	0.2	1.2	0.5	0.7	A
4004	1034	3	3	24	11	1075	96.2	0.3	0.3	2.2	1	A
4005	2	1048	8	7	11	1076	0.2	97.4	0.7	0.7	1	T
4006	1051	3	4	8	11	1077	97.6	0.3	0.4	0.7	1	A
4007	1057	2	1	8	11	1079	98	0.2	0.1	0.7	1	A
4008	6	0	20	1041	10	1077	0.6	0	1.9	96.7	0.9	G
4009	1057	3	2	5	11	1078	98.1	0.3	0.2	0.5	1	A
4010	14	4	7	1040	11	1076	1.3	0.4	0.7	96.7	1	G
4011	1	7	1054	3	10	1075	0.1	0.7	98	0.3	0.9	C
4012	5	1051	7	3	10	1076	0.5	97.7	0.7	0.3	0.9	T
4013	1039	3	3	21	9	1075	96.7	0.3	0.3	2	0.8	A
4014	3	1050	12	1	9	1075	0.3	97.7	1.1	0.1	0.8	T
4015	6	47	1007	8	9	1077	0.6	4.4	93.5	0.7	0.8	C
4016	1	1055	8	3	9	1076	0.1	98	0.7	0.3	0.8	T
4017	1044	3	3	18	10	1078	96.8	0.3	0.3	1.7	0.9	A
4018	4	1056	4	5	11	1080	0.4	97.8	0.4	0.5	1	T
4019	6	2	1	1063	10	1082	0.6	0.2	0.1	98.2	0.9	G
4020	1066	2	1	3	10	1082	98.5	0.2	0.1	0.3	0.9	A
4021	16	9	1040	9	8	1082	1.5	0.8	96.1	0.8	0.7	C
4022	1064	1	2	6	9	1082	98.3	0.1	0.2	0.6	0.8	A
4023	1035	2	5	32	9	1083	95.6	0.2	0.5	3	0.8	A
4024	1056	2	10	6	9	1083	97.5	0.2	0.9	0.6	0.8	A
4025	7	15	1048	3	9	1082	0.6	1.4	96.9	0.3	0.8	C
4026	6	15	1050	2	8	1081	0.6	1.4	97.1	0.2	0.7	C
4027	2	5	1067	0	8	1082	0.2	0.5	98.6	0	0.7	C
4028	1065	3	3	1	8	1080	98.6	0.3	0.3	0.1	0.7	A
4029	2	26	1046	1	7	1082	0.2	2.4	96.7	0.1	0.6	C
4030	1062	1	2	10	6	1081	98.2	0.1	0.2	0.9	0.6	A
4031	10	0	1	1065	7	1083	0.9	0	0.1	98.3	0.6	G
4032	6	16	1046	9	7	1084	0.6	1.5	96.5	0.8	0.6	C
4033	3	12	1060	2	8	1085	0.3	1.1	97.7	0.2	0.7	C
4034	1064	1	2	10	9	1086	98	0.1	0.2	0.9	0.8	A
4035	1054	0	1	23	10	1088	96.9	0	0.1	2.1	0.9	A
4036	2	1068	7	2	10	1089	0.2	98.1	0.6	0.2	0.9	T
4037	1066	2	2	7	11	1088	98	0.2	0.2	0.6	1	A
4038	1	1066	8	2	11	1088	0.1	98	0.7	0.2	1	T
4039	3	7	1069	0	11	1090	0.3	0.6	98.1	0	1	C
4040	1065	2	5	7	10	1089	97.8	0.2	0.5	0.6	0.9	A
4041	4	1061	16	0	9	1090	0.4	97.3	1.5	0	0.8	T
4042	1064	4	6	8	9	1091	97.5	0.4	0.5	0.7	0.8	A
4043	8	23	1049	2	9	1091	0.7	2.1	96.2	0.2	0.8	C
4044	4	1059	13	7	8	1091	0.4	97.1	1.2	0.6	0.7	T
4045	7	1	6	1070	8	1092	0.6	0.1	0.5	98	0.7	G
4046	1073	4	6	2	8	1093	98.2	0.4	0.5	0.2	0.7	A
4047	1076	0	3	7	8	1094	98.4	0	0.3	0.6	0.7	A
4048	6	1072	6	2	7	1093	0.5	98.1	0.5	0.2	0.6	T
4049	5	6	1	1072	8	1092	0.5	0.5	0.1	98.2	0.7	G
4050	6	10	4	1067	8	1095	0.5	0.9	0.4	97.4	0.7	G
4051	30	3	1	1054	8	1096	2.7	0.3	0.1	96.2	0.7	G
4052	8	3	1072	4	8	1095	0.7	0.3	97.9	0.4	0.7	C
4053	1075	0	7	3	8	1093	98.4	0	0.6	0.3	0.7	A
4054	1077	1	4	6	8	1096	98.3	0.1	0.4	0.5	0.7	A
4055	1081	1	3	3	8	1096	98.6	0.1	0.3	0.3	0.7	A
4056	1078	1	7	2	8	1096	98.4	0.1	0.6	0.2	0.7	A
4057	1067	1	7	15	9	1099	97.1	0.1	0.6	1.4	0.8	A
4058	0	9	1076	5	9	1099	0	0.8	97.9	0.5	0.8	C
4059	1	1084	3	3	9	1100	0.1	98.5	0.3	0.3	0.8	T
4060	10	1	1	1078	8	1098	0.9	0.1	0.1	98.2	0.7	G
4061	6	0	4	1081	8	1099	0.5	0	0.4	98.4	0.7	G
4062	1085	1	2	3	8	1099	98.7	0.1	0.2	0.3	0.7	A
4063	1079	2	1	9	8	1099	98.2	0.2	0.1	0.8	0.7	A
4064	15	3	2	1071	7	1098	1.4	0.3	0.2	97.5	0.6	G
4065	3	12	1072	3	7	1097	0.3	1.1	97.7	0.3	0.6	C
4066	1082	5	2	2	8	1099	98.5	0.5	0.2	0.2	0.7	A
4067	3	1074	15	0	8	1100	0.3	97.6	1.4	0	0.7	T
4068	1	1088	2	1	8	1100	0.1	98.9	0.2	0.1	0.7	T
4069	3	7	1077	4	7	1098	0.3	0.6	98.1	0.4	0.6	C
4070	3	12	1079	0	6	1100	0.3	1.1	98.1	0	0.5	C
4071	8	10	1073	4	6	1101	0.7	0.9	97.5	0.4	0.5	C
4072	1	1087	7	0	7	1102	0.1	98.6	0.6	0	0.6	T
4073	0	1087	5	5	7	1104	0	98.5	0.5	0.5	0.6	T
4074	3	1086	4	4	8	1105	0.3	98.3	0.4	0.4	0.7	T
4075	1	2	2	1092	9	1106	0.1	0.2	0.2	98.7	0.8	G
4076	1085	3	0	7	9	1104	98.3	0.3	0	0.6	0.8	A
4077	1091	1	1	4	9	1106	98.6	0.1	0.1	0.4	0.8	A
4078	1083	1	1	11	9	1105	98	0.1	0.1	1	0.8	A
4079	1091	1	3	2	9	1106	98.6	0.1	0.3	0.2	0.8	A
4080	6	21	1052	16	7	1102	0.5	1.9	95.5	1.5	0.6	C
4081	12	1040	10	37	8	1107	1.1	93.9	0.9	3.3	0.7	T
4082	10	2	0	1088	9	1109	0.9	0.2	0	98.1	0.8	G
4083	15	4	9	1072	9	1109	1.4	0.4	0.8	96.7	0.8	G
4084	6	17	1077	0	9	1109	0.5	1.5	97.1	0	0.8	C
4085	1091	2	1	7	9	1110	98.3	0.2	0.1	0.6	0.8	A
4086	5	25	1065	11	9	1115	0.4	2.2	95.5	1	0.8	C
4087	1092	3	3	8	10	1116	97.8	0.3	0.3	0.7	0.9	A
4088	1101	2	0	5	9	1117	98.6	0.2	0	0.4	0.8	A
4089	4	3	10	1091	9	1117	0.4	0.3	0.9	97.7	0.8	G
4090	1099	0	1	8	9	1117	98.4	0	0.1	0.7	0.8	A
4091	2	11	1085	11	9	1118	0.2	1	97	1	0.8	C
4092	1103	2	0	2	9	1116	98.8	0.2	0	0.2	0.8	A
4093	25	5	12	1066	9	1117	2.2	0.4	1.1	95.4	0.8	G
4094	17	8	3	1084	8	1120	1.5	0.7	0.3	96.8	0.7	G
4095	13	7	3	1091	8	1122	1.2	0.6	0.3	97.2	0.7	G
4096	1096	5	4	8	9	1122	97.7	0.4	0.4	0.7	0.8	A
4097	2	1104	6	2	9	1123	0.2	98.3	0.5	0.2	0.8	T
4098	12	3	1	1098	8	1122	1.1	0.3	0.1	97.9	0.7	G
4099	16	18	1075	4	8	1121	1.4	1.6	95.9	0.4	0.7	C
4100	3	18	1089	5	8	1123	0.3	1.6	97	0.4	0.7	C
4101	4	13	1092	5	7	1121	0.4	1.2	97.4	0.4	0.6	C
4102	7	1096	10	2	7	1122	0.6	97.7	0.9	0.2	0.6	T
4103	3	11	1096	8	8	1126	0.3	1	97.3	0.7	0.7	C
4104	3	1106	5	4	8	1126	0.3	98.2	0.4	0.4	0.7	T
4105	2	10	1101	7	8	1128	0.2	0.9	97.6	0.6	0.7	C
4106	1	1114	3	2	8	1128	0.1	98.8	0.3	0.2	0.7	T
4107	4	13	1103	1	8	1129	0.4	1.2	97.7	0.1	0.7	C
4108	1112	0	1	8	8	1129	98.5	0	0.1	0.7	0.7	A
4109	6	12	1097	5	7	1127	0.5	1.1	97.3	0.4	0.6	C
4110	6	15	1096	3	8	1128	0.5	1.3	97.2	0.3	0.7	C
4111	1095	3	4	18	8	1128	97.1	0.3	0.4	1.6	0.7	A
4112	2	13	1105	2	9	1131	0.2	1.1	97.7	0.2	0.8	C
4113	4	1116	2	1	9	1132	0.4	98.6	0.2	0.1	0.8	T
4114	5	8	1105	5	9	1132	0.4	0.7	97.6	0.4	0.8	C
4115	3	7	1109	4	9	1132	0.3	0.6	98	0.4	0.8	C
[truncated: 1,829 more rows]

## Sheet: L1Pa4
POS	SUM_A	SUM_T	SUM_C	SUM_G	SUM_N	SUM_total	%A	%T	%C	%G	%N	Cons_Hs
2126	801	0	4	4	0	809	99.0111	0	0.494438	0.494438	0	A
2127	7	779	14	9	2	811	0.863132	96.0543	1.72626	1.10974	0.246609	T
2128	15	4	7	783	2	811	1.84957	0.493218	0.863132	96.5475	0.246609	G
2129	787	5	0	17	2	811	97.0407	0.616523	0	2.09618	0.246609	A
2130	7	23	775	5	2	812	0.862069	2.83251	95.4433	0.615764	0.246305	C
2131	780	2	2	24	2	810	96.2963	0.246914	0.246914	2.96296	0.246914	A
2132	17	9	0	784	2	812	2.0936	1.10837	0	96.5517	0.246305	G
2133	12	3	4	791	2	812	1.47783	0.369458	0.492611	97.4138	0.246305	G
2134	792	6	3	9	1	811	97.6572	0.739827	0.369914	1.10974	0.123305	A
2135	8	737	64	0	1	810	0.987654	90.9877	7.90123	0	0.123457	T
2136	10	7	789	4	1	811	1.23305	0.863132	97.2873	0.493218	0.123305	C
2137	796	3	2	9	1	811	98.1504	0.369914	0.246609	1.10974	0.123305	A
2138	783	6	7	14	1	811	96.5475	0.739827	0.863132	1.72626	0.123305	A
2139	801	3	3	3	0	810	98.8889	0.37037	0.37037	0.37037	0	A
2140	3	798	6	3	0	810	0.37037	98.5185	0.740741	0.37037	0	T
2141	27	768	10	3	0	808	3.34158	95.0495	1.23762	0.371287	0	T
2142	8	5	791	2	0	806	0.992556	0.620347	98.139	0.248139	0	C
2143	806	0	1	1	0	808	99.7525	0	0.123762	0.123762	0	A
2144	6	17	782	3	0	808	0.742574	2.10396	96.7822	0.371287	0	C
2145	801	0	4	3	1	809	99.0111	0	0.494438	0.370828	0.123609	A
2146	10	27	768	4	1	810	1.23457	3.33333	94.8148	0.493827	0.123457	C
2147	789	2	6	12	2	811	97.2873	0.246609	0.739827	1.47965	0.246609	A
2148	7	791	9	1	2	810	0.864198	97.6543	1.11111	0.123457	0.246914	T
2149	794	1	3	8	3	809	98.1459	0.123609	0.370828	0.988875	0.370828	A
2150	803	0	2	2	3	810	99.1358	0	0.246914	0.246914	0.37037	A
2151	14	18	767	7	3	809	1.73053	2.22497	94.8084	0.865266	0.370828	C
2152	782	2	7	19	3	813	96.187	0.246002	0.861009	2.33702	0.369004	A
2153	796	1	4	8	3	812	98.0296	0.123153	0.492611	0.985222	0.369458	A
2154	4	794	12	0	2	812	0.492611	97.7833	1.47783	0	0.246305	T
2155	793	1	1	13	1	809	98.0222	0.123609	0.123609	1.60692	0.123609	A
2156	8	665	132	4	1	810	0.987654	82.0988	16.2963	0.493827	0.123457	T
2157	2	793	9	4	1	809	0.247219	98.0222	1.11248	0.494438	0.123609	T
2158	798	3	2	5	1	809	98.6403	0.370828	0.247219	0.618047	0.123609	A
2159	795	4	3	7	1	810	98.1481	0.493827	0.37037	0.864198	0.123457	A
2160	8	28	768	3	2	809	0.988875	3.46106	94.932	0.370828	0.247219	C
2161	8	197	593	7	2	807	0.991326	24.4114	73.482	0.86741	0.247831	C
2162	5	798	3	1	2	809	0.618047	98.6403	0.370828	0.123609	0.247219	T
2163	2	795	4	6	3	810	0.246914	98.1481	0.493827	0.740741	0.37037	T
2164	786	3	4	14	3	810	97.037	0.37037	0.493827	1.7284	0.37037	A
2165	798	1	7	3	5	814	98.0344	0.12285	0.859951	0.36855	0.614251	A
2166	796	4	3	6	5	814	97.7887	0.4914	0.36855	0.737101	0.614251	A
2167	5	777	14	14	7	817	0.611995	95.104	1.71359	1.71359	0.856793	T
2168	27	4	2	776	8	817	3.30477	0.489596	0.244798	94.9816	0.979192	G
2169	3	792	12	4	9	820	0.365854	96.5854	1.46341	0.487805	1.09756	T
2170	797	1	8	4	9	819	97.3138	0.1221	0.976801	0.4884	1.0989	A
2171	805	5	2	1	9	822	97.9319	0.608273	0.243309	0.121655	1.09489	A
2172	801	1	2	9	5	818	97.9218	0.122249	0.244499	1.10024	0.611247	A
2173	2	796	11	3	5	817	0.244798	97.4296	1.34639	0.367197	0.611995	T
2174	24	1	1	787	3	816	2.94118	0.122549	0.122549	96.4461	0.367647	G
2175	13	1	2	797	3	816	1.59314	0.122549	0.245098	97.6716	0.367647	G
2176	84	3	8	720	3	818	10.2689	0.366748	0.977995	88.0196	0.366748	G
2177	8	14	790	1	2	815	0.981595	1.71779	96.9325	0.122699	0.245399	C
2178	5	797	9	4	1	816	0.612745	97.6716	1.10294	0.490196	0.122549	T
2179	801	0	5	6	2	814	98.4029	0	0.614251	0.737101	0.2457	A
2180	799	3	10	2	3	817	97.7968	0.367197	1.22399	0.244798	0.367197	A
2181	793	0	4	19	3	819	96.8254	0	0.4884	2.3199	0.3663	A
2182	4	797	12	3	2	818	0.488998	97.4328	1.46699	0.366748	0.244499	T
2183	25	21	5	765	2	818	3.05623	2.56724	0.611247	93.5208	0.244499	G
2184	4	25	787	0	2	818	0.488998	3.05623	96.2103	0	0.244499	C
2185	2	786	22	6	2	818	0.244499	96.088	2.68949	0.733496	0.244499	T
2186	8	6	796	4	1	815	0.981595	0.736196	97.6687	0.490798	0.122699	C
2187	2	13	801	1	5	822	0.243309	1.58151	97.4453	0.121655	0.608273	C
2188	801	5	5	6	6	823	97.3269	0.607533	0.607533	0.72904	0.72904	A
2189	785	4	8	20	7	824	95.267	0.485437	0.970874	2.42718	0.849515	A
2190	9	795	10	3	7	824	1.09223	96.4806	1.21359	0.364078	0.849515	T
2191	3	807	1	6	7	824	0.364078	97.9369	0.121359	0.728155	0.849515	T
2192	801	4	1	9	8	823	97.3269	0.486027	0.121507	1.09356	0.972053	A
2193	810	2	1	4	8	825	98.1818	0.242424	0.121212	0.484848	0.969697	A
2194	811	1	0	5	6	823	98.5419	0.121507	0	0.607533	0.72904	A
2195	807	3	1	6	5	822	98.1752	0.364964	0.121655	0.729927	0.608273	A
2196	4	6	4	801	4	819	0.4884	0.732601	0.4884	97.8022	0.4884	G
2197	681	5	2	120	5	813	83.7638	0.615006	0.246002	14.7601	0.615006	A
2198	3	15	788	3	4	813	0.369004	1.84502	96.925	0.369004	0.492005	C
2199	809	5	0	4	4	822	98.4185	0.608273	0	0.486618	0.486618	A
2200	9	12	790	6	3	820	1.09756	1.46341	96.3415	0.731707	0.365854	C
2201	807	1	0	9	3	820	98.4146	0.121951	0	1.09756	0.365854	A
2202	12	1	10	795	3	821	1.46163	0.121803	1.21803	96.8331	0.365408	G
2203	801	1	4	13	4	823	97.3269	0.121507	0.486027	1.57959	0.486027	A
2204	8	15	785	13	4	825	0.969697	1.81818	95.1515	1.57576	0.484848	C
2205	4	809	5	4	3	825	0.484848	98.0606	0.606061	0.484848	0.363636	T
2206	10	2	2	808	2	824	1.21359	0.242718	0.242718	98.0583	0.242718	G
2207	19	3	4	797	3	826	2.30024	0.363196	0.484262	96.4891	0.363196	G
2208	16	16	788	3	2	825	1.93939	1.93939	95.5152	0.363636	0.242424	C
2209	816	2	1	3	3	825	98.9091	0.242424	0.121212	0.363636	0.363636	A
2210	817	1	3	2	2	825	99.0303	0.121212	0.363636	0.242424	0.242424	A
2211	806	2	1	14	2	825	97.697	0.242424	0.121212	1.69697	0.242424	A
2212	8	748	65	2	2	825	0.969697	90.6667	7.87879	0.242424	0.242424	T
2213	6	801	10	6	4	827	0.725514	96.8561	1.20919	0.725514	0.483676	T
2214	6	5	4	808	3	826	0.726392	0.605327	0.484262	97.8208	0.363196	G
2215	9	2	4	808	3	826	1.08959	0.242131	0.484262	97.8208	0.363196	G
2216	811	2	0	9	3	825	98.303	0.242424	0	1.09091	0.363636	A
2217	6	803	7	4	2	822	0.729927	97.6886	0.851582	0.486618	0.243309	T
2218	756	6	10	7	3	782	96.6752	0.767263	1.27877	0.895141	0.383632	A
2219	772	1	5	1	4	783	98.5951	0.127714	0.63857	0.127714	0.510856	A
2220	794	1	7	11	4	817	97.1848	0.122399	0.856793	1.34639	0.489596	A
2221	13	4	20	776	4	817	1.59119	0.489596	2.44798	94.9816	0.489596	G
2222	806	3	2	12	4	827	97.4607	0.362757	0.241838	1.45103	0.483676	A
2223	11	7	23	782	3	826	1.33172	0.847458	2.7845	94.6731	0.363196	G
2224	3	810	6	3	3	825	0.363636	98.1818	0.727273	0.363636	0.363636	T
2225	5	7	807	3	4	826	0.605327	0.847458	97.6998	0.363196	0.484262	C
2226	817	1	4	0	5	827	98.7908	0.120919	0.483676	0	0.604595	A
2227	809	3	2	8	6	828	97.7053	0.362319	0.241546	0.966184	0.724638	A
2228	11	2	8	801	6	828	1.3285	0.241546	0.966184	96.7391	0.724638	G
2229	812	2	3	6	6	829	97.9493	0.241255	0.361882	0.723764	0.723764	A
2230	14	21	781	5	6	827	1.69287	2.5393	94.4377	0.604595	0.725514	C
2231	15	18	783	5	6	827	1.81378	2.17654	94.6796	0.604595	0.725514	C
2232	9	17	795	1	6	828	1.08696	2.05314	96.0145	0.120773	0.724638	C
2233	807	2	1	12	6	828	97.4638	0.241546	0.120773	1.44928	0.724638	A
2234	6	799	10	7	6	828	0.724638	96.4976	1.20773	0.845411	0.724638	T
2235	3	13	806	0	6	828	0.362319	1.57005	97.343	0	0.724638	C
2236	798	12	7	7	7	831	96.0289	1.44404	0.842359	0.842359	0.842359	A
2237	16	10	13	785	7	831	1.92539	1.20337	1.56438	94.4645	0.842359	G
2238	4	804	10	6	7	831	0.481348	96.7509	1.20337	0.722022	0.842359	T
2239	14	3	4	803	5	829	1.68878	0.361882	0.482509	96.8637	0.603136	G
2240	2	810	8	4	5	829	0.241255	97.7081	0.965018	0.482509	0.603136	T
2241	9	7	7	801	7	831	1.08303	0.842359	0.842359	96.3899	0.842359	G
2242	1	14	808	1	7	831	0.120337	1.68472	97.2323	0.120337	0.842359	C
2243	1	812	5	6	7	831	0.120337	97.7136	0.601685	0.722022	0.842359	T
2244	39	2	8	773	7	829	4.70446	0.241255	0.965018	93.2449	0.844391	G
2245	2	808	14	0	7	831	0.240674	97.2323	1.68472	0	0.842359	T
2246	810	4	0	10	7	831	97.4729	0.481348	0	1.20337	0.842359	A
2247	1	808	13	1	7	830	0.120482	97.3494	1.56627	0.120482	0.843373	T
2248	6	814	4	0	5	829	0.723764	98.1906	0.482509	0	0.603136	T
2249	2	17	799	6	6	830	0.240964	2.04819	96.2651	0.722892	0.722892	C
2250	817	3	1	3	6	830	98.4337	0.361446	0.120482	0.361446	0.722892	A
2251	12	0	2	810	5	829	1.44753	0	0.241255	97.7081	0.603136	G
2252	13	0	7	805	5	830	1.56627	0	0.843373	96.988	0.60241	G
2253	821	1	0	3	5	830	98.9157	0.120482	0	0.361446	0.60241	A
2254	752	2	2	69	5	830	90.6024	0.240964	0.240964	8.31325	0.60241	A
2255	808	5	4	8	3	828	97.5845	0.603865	0.483092	0.966184	0.362319	A
2256	13	18	790	3	3	827	1.57195	2.17654	95.526	0.362757	0.362757	C
2257	11	18	791	5	4	829	1.3269	2.17129	95.4162	0.603136	0.482509	C
2258	6	14	802	3	5	830	0.722892	1.68675	96.6265	0.361446	0.60241	C
2259	816	1	1	7	5	830	98.3133	0.120482	0.120482	0.843373	0.60241	A
2260	2	807	13	2	4	828	0.241546	97.4638	1.57005	0.241546	0.483092	T
2261	6	15	799	3	4	827	0.725514	1.81378	96.6143	0.362757	0.483676	C
2262	1	810	8	5	3	827	0.120919	97.9444	0.967352	0.604595	0.362757	T
2263	5	11	807	1	2	826	0.605327	1.33172	97.6998	0.121065	0.242131	C
2264	816	0	3	4	2	825	98.9091	0	0.363636	0.484848	0.242424	A
2265	19	200	596	7	1	823	2.30863	24.3013	72.418	0.850547	0.121507	C
2266	274	10	13	528	1	826	33.1719	1.21065	1.57385	63.9225	0.121065	G
2267	5	805	5	11	1	827	0.604595	97.3398	0.604595	1.33011	0.120919	T
2268	12	10	1	803	1	827	1.45103	1.20919	0.120919	97.0979	0.120919	G
2269	4	11	808	1	1	825	0.484848	1.33333	97.9394	0.121212	0.121212	C
2270	808	3	2	5	2	820	98.5366	0.365854	0.243902	0.609756	0.243902	A
2271	21	1	10	787	2	821	2.55786	0.121803	1.21803	95.8587	0.243605	G
2272	806	3	2	14	2	827	97.4607	0.362757	0.241838	1.69287	0.241838	A
2273	9	2	13	800	2	826	1.08959	0.242131	1.57385	96.8523	0.242131	G
2274	805	2	0	12	3	822	97.9319	0.243309	0	1.45985	0.364964	A
2275	11	9	799	3	3	825	1.33333	1.09091	96.8485	0.363636	0.363636	C
2276	820	2	1	5	3	831	98.6763	0.240674	0.120337	0.601685	0.361011	A
2277	10	14	805	0	2	831	1.20337	1.68472	96.8712	0	0.240674	C
2278	815	2	2	10	2	831	98.0746	0.240674	0.240674	1.20337	0.240674	A
2279	17	45	756	11	3	832	2.04327	5.40865	90.8654	1.32212	0.360577	C
2280	809	6	2	11	4	832	97.2356	0.721154	0.240385	1.32212	0.480769	A
2281	7	781	37	5	3	833	0.840336	93.7575	4.44178	0.60024	0.360144	T
2282	813	4	1	11	4	833	97.599	0.480192	0.120048	1.32053	0.480192	A
2283	13	5	9	802	5	834	1.55875	0.59952	1.07914	96.1631	0.59952	G
2284	24	4	3	798	5	834	2.8777	0.479616	0.359712	95.6835	0.59952	G
2285	8	17	803	1	5	834	0.959233	2.03837	96.283	0.119904	0.59952	C
2286	1	822	5	2	5	835	0.11976	98.4431	0.598802	0.239521	0.598802	T
2287	4	9	813	4	4	834	0.479616	1.07914	97.482	0.479616	0.479616	C
2288	821	0	4	2	4	831	98.7966	0	0.481348	0.240674	0.481348	A
2289	816	0	8	5	5	834	97.8417	0	0.959233	0.59952	0.59952	A
2290	823	1	3	2	5	834	98.6811	0.119904	0.359712	0.239808	0.59952	A
2291	821	1	3	4	6	835	98.3234	0.11976	0.359281	0.479042	0.718563	A
2292	5	801	18	4	6	834	0.59952	96.0432	2.15827	0.479616	0.719424	T
2293	816	5	1	6	5	833	97.9592	0.60024	0.120048	0.720288	0.60024	A
2294	821	2	2	5	3	833	98.5594	0.240096	0.240096	0.60024	0.360144	A
2295	826	1	1	2	3	833	99.1597	0.120048	0.120048	0.240096	0.360144	A
2296	80	6	2	739	3	830	9.63855	0.722892	0.240964	89.0361	0.361446	G
2297	18	5	6	802	2	833	2.16086	0.60024	0.720288	96.2785	0.240096	G
2298	10	0	6	815	2	833	1.20048	0	0.720288	97.8391	0.240096	G
2299	817	4	1	10	2	834	97.9616	0.479616	0.119904	1.19904	0.239808	A
2300	7	807	10	8	3	835	0.838323	96.6467	1.1976	0.958084	0.359281	T
2301	29	2	1	798	4	834	3.47722	0.239808	0.119904	95.6835	0.479616	G
2302	13	4	9	804	4	834	1.55875	0.479616	1.07914	96.4029	0.479616	G
2303	815	4	3	7	5	834	97.7218	0.479616	0.359712	0.839329	0.59952	A
2304	26	4	2	798	5	835	3.11377	0.479042	0.239521	95.5689	0.598802	G
2305	18	2	2	810	5	837	2.15054	0.238949	0.238949	96.7742	0.597372	G
2306	823	0	0	9	5	837	98.3274	0	0	1.07527	0.597372	A
2307	827	1	1	3	4	836	98.9234	0.119617	0.119617	0.358852	0.478469	A
2308	9	7	4	812	4	836	1.07656	0.837321	0.478469	97.1292	0.478469	G
2309	827	2	3	2	4	838	98.6874	0.238663	0.357995	0.238663	0.477327	A
2310	4	809	11	10	5	839	0.476758	96.4243	1.31108	1.1919	0.595948	T
2311	3	7	823	0	4	837	0.358423	0.83632	98.3274	0	0.477897	C
2312	6	818	9	1	3	837	0.716846	97.73	1.07527	0.119474	0.358423	T
2313	817	1	3	13	3	837	97.6105	0.119474	0.358423	1.55317	0.358423	A
2314	7	25	797	4	2	835	0.838323	2.99401	95.4491	0.479042	0.239521	C
2315	12	8	811	4	3	838	1.43198	0.954654	96.778	0.477327	0.357995	C
2316	821	1	3	9	4	838	97.9714	0.119332	0.357995	1.07399	0.477327	A
2317	822	3	3	7	3	838	98.0907	0.357995	0.357995	0.835322	0.357995	A
2318	19	2	3	811	4	839	2.2646	0.238379	0.357569	96.6627	0.476758	G
2319	24	9	794	7	4	838	2.86396	1.07399	94.7494	0.835322	0.477327	C
2320	820	0	11	1	5	837	97.9689	0	1.31422	0.119474	0.597372	A
2321	828	2	1	3	5	839	98.6889	0.238379	0.11919	0.357569	0.595948	A
2322	825	3	1	5	7	841	98.0975	0.356718	0.118906	0.59453	0.832342	A
2323	4	808	22	0	9	843	0.474496	95.8482	2.60973	0	1.06762	T
2324	22	2	3	806	9	842	2.61283	0.23753	0.356295	95.7245	1.06888	G
2325	13	2	4	816	9	844	1.54028	0.236967	0.473934	96.6825	1.06635	G
2326	827	0	3	4	11	845	97.8698	0	0.35503	0.473373	1.30178	A
2327	827	1	3	4	11	846	97.7541	0.118203	0.35461	0.472813	1.30024	A
2328	823	2	3	7	10	845	97.3964	0.236686	0.35503	0.828402	1.18343	A
2329	800	3	4	21	9	837	95.5795	0.358423	0.477897	2.50896	1.07527	A
2330	5	15	800	8	9	837	0.597372	1.79211	95.5795	0.955795	1.07527	C
2331	784	2	4	7	8	805	97.3913	0.248447	0.496894	0.869565	0.993789	A
2332	796	5	5	24	8	838	94.9881	0.596659	0.596659	2.86396	0.954654	A
2333	821	3	2	6	8	840	97.7381	0.357143	0.238095	0.714286	0.952381	A
2334	825	0	4	5	8	842	97.981	0	0.475059	0.593824	0.950119	A
2335	827	0	4	5	6	842	98.2185	0	0.475059	0.593824	0.712589	A
2336	825	4	5	2	6	842	97.981	0.475059	0.593824	0.23753	0.712589	A
2337	813	12	2	8	6	841	96.6706	1.42687	0.237812	0.951249	0.713436	A
2338	39	10	4	774	5	832	4.6875	1.20192	0.480769	93.0288	0.600962	G
2339	22	12	9	794	4	841	2.61593	1.42687	1.07015	94.4114	0.475624	G
2340	6	11	815	7	4	843	0.711744	1.30486	96.6785	0.830368	0.474496	C
2341	834	0	1	3	5	843	98.9324	0	0.118624	0.355872	0.59312	A
2342	23	5	4	801	4	837	2.74791	0.597372	0.477897	95.6989	0.477897	G
2343	22	7	6	805	3	843	2.60973	0.830368	0.711744	95.4923	0.355872	G
2344	25	19	7	789	4	844	2.96209	2.25118	0.829384	93.4834	0.473934	G
2345	24	8	11	797	5	845	2.84024	0.946746	1.30178	94.3195	0.591716	G
2346	2	831	7	0	7	847	0.236128	98.111	0.826446	0	0.826446	T
2347	2	828	7	3	6	846	0.236407	97.8723	0.827423	0.35461	0.70922	T
2348	12	9	3	816	4	844	1.4218	1.06635	0.35545	96.6825	0.473934	G
2349	4	13	821	2	4	844	0.473934	1.54028	97.2749	0.236967	0.473934	C
2350	830	3	5	2	4	844	98.3412	0.35545	0.592417	0.236967	0.473934	A
2351	825	5	2	8	4	844	97.7488	0.592417	0.236967	0.947867	0.473934	A
2352	4	821	12	2	4	843	0.474496	97.3903	1.42349	0.237248	0.474496	T
2353	4	11	819	4	5	843	0.474496	1.30486	97.153	0.474496	0.59312	C
2354	2	14	816	7	4	843	0.237248	1.66074	96.7972	0.830368	0.474496	C
2355	5	812	20	2	3	842	0.593824	96.4371	2.3753	0.23753	0.356295	T
2356	819	3	4	14	2	842	97.2684	0.356295	0.475059	1.66271	0.23753	A
2357	17	1	19	803	2	842	2.019	0.118765	2.25653	95.3682	0.23753	G
2358	4	825	6	3	3	841	0.475624	98.0975	0.713436	0.356718	0.356718	T
2359	7	10	816	5	2	840	0.833333	1.19048	97.1429	0.595238	0.238095	C
2360	4	830	3	3	2	842	0.475059	98.5748	0.356295	0.356295	0.23753	T
2361	3	26	807	4	2	842	0.356295	3.08789	95.8432	0.475059	0.23753	C
2362	60	669	7	104	3	843	7.11744	79.3594	0.830368	12.3369	0.355872	T
2363	12	2	8	818	5	845	1.42012	0.236686	0.946746	96.8047	0.591716	G
2364	829	2	1	7	5	844	98.2227	0.236967	0.118483	0.829384	0.592417	A
2365	10	813	14	1	5	843	1.18624	96.4413	1.66074	0.118624	0.59312	T
2366	814	5	0	19	6	844	96.4455	0.592417	0	2.25118	0.7109	A
2367	835	0	2	2	5	844	98.9336	0	0.236967	0.236967	0.592417	A
2368	835	0	0	4	5	844	98.9336	0	0	0.473934	0.592417	A
2369	827	0	2	10	5	844	97.9858	0	0.236967	1.18483	0.592417	A
2370	3	13	819	6	5	846	0.35461	1.53664	96.8085	0.70922	0.591017	C
2371	831	3	4	5	5	848	97.9953	0.353774	0.471698	0.589623	0.589623	A
2372	10	3	7	822	5	847	1.18064	0.354191	0.826446	97.0484	0.590319	G
2373	826	8	4	5	4	847	97.5207	0.94451	0.472255	0.590319	0.472255	A
2374	5	18	814	7	4	848	0.589623	2.12264	95.9906	0.825472	0.471698	C
2375	6	822	8	5	4	845	0.710059	97.2781	0.946746	0.591716	0.473373	T
2376	3	831	2	7	3	846	0.35461	98.227	0.236407	0.827423	0.35461	T
2377	0	825	10	10	4	849	0	97.1731	1.17786	1.17786	0.471143	T
2378	821	5	15	4	4	849	96.702	0.588928	1.76678	0.471143	0.471143	A
2379	836	4	4	1	4	849	98.4688	0.471143	0.471143	0.117786	0.471143	A
2380	824	3	0	18	4	849	97.0554	0.353357	0	2.12014	0.471143	A
2381	16	27	796	5	5	849	1.88457	3.18021	93.7574	0.588928	0.588928	C
2382	12	18	807	8	5	850	1.41176	2.11765	94.9412	0.941176	0.588235	C
2383	836	1	2	4	5	848	98.5849	0.117925	0.235849	0.471698	0.589623	A
2384	825	3	0	16	7	851	96.9448	0.352526	0	1.88014	0.822562	A
2385	6	9	823	6	6	850	0.705882	1.05882	96.8235	0.705882	0.705882	C
2386	829	4	1	9	6	849	97.6443	0.471143	0.117786	1.06007	0.706714	A
2387	834	4	1	7	6	852	97.8873	0.469484	0.117371	0.821596	0.704225	A
2388	835	5	5	1	5	851	98.1199	0.587544	0.587544	0.117509	0.587544	A
2389	17	6	15	806	5	849	2.00236	0.706714	1.76678	94.9352	0.588928	G
2390	835	2	2	8	5	852	98.0047	0.234742	0.234742	0.938967	0.586854	A
2391	6	827	12	1	5	851	0.705053	97.1798	1.41011	0.117509	0.587544	T
2392	8	13	817	9	4	851	0.940071	1.52761	96.0047	1.05758	0.470035	C
2393	818	3	7	11	5	844	96.9194	0.35545	0.829384	1.30332	0.592417	A
2394	818	1	0	25	6	850	96.2353	0.117647	0	2.94118	0.705882	A
2395	838	1	2	5	5	851	98.4724	0.117509	0.235018	0.587544	0.587544	A
2396	833	2	0	11	5	851	97.8848	0.235018	0	1.2926	0.587544	A
2397	9	2	12	823	5	851	1.05758	0.235018	1.41011	96.7098	0.587544	G
2398	838	2	1	5	4	850	98.5882	0.235294	0.117647	0.588235	0.470588	A
2399	8	0	9	832	4	853	0.937866	0	1.0551	97.5381	0.468933	G
2400	838	1	0	8	4	851	98.4724	0.117509	0	0.940071	0.470035	A
2401	10	11	823	3	4	851	1.17509	1.2926	96.7098	0.352526	0.470035	C
2402	810	1	5	4	4	824	98.301	0.121359	0.606796	0.485437	0.485437	A
2403	808	1	6	3	4	822	98.2968	0.121655	0.729927	0.364964	0.486618	A
2404	814	1	0	5	5	825	98.6667	0.121212	0	0.606061	0.606061	A
2405	15	2	12	793	5	827	1.81378	0.241838	1.45103	95.8888	0.604595	G
2406	835	1	2	10	5	853	97.8898	0.117233	0.234467	1.17233	0.586166	A
2407	842	2	4	2	5	855	98.4795	0.233918	0.467836	0.233918	0.584795	A
2408	15	1	3	832	5	856	1.75234	0.116822	0.350467	97.1963	0.584112	G
2409	22	7	3	819	3	854	2.57611	0.819672	0.351288	95.9016	0.351288	G
2410	5	22	820	3	4	854	0.58548	2.57611	96.0187	0.351288	0.468384	C
2411	1	15	835	1	4	856	0.116822	1.75234	97.5467	0.116822	0.46729	C
2412	838	1	0	13	4	856	97.8972	0.116822	0	1.51869	0.46729	A
2413	0	838	13	2	4	857	0	97.783	1.51692	0.233372	0.466744	T
2414	2	838	9	5	4	858	0.2331	97.669	1.04895	0.582751	0.4662	T
2415	844	2	0	7	3	856	98.5981	0.233645	0	0.817757	0.350467	A
2416	5	25	820	3	4	857	0.583431	2.91715	95.6826	0.350058	0.466744	C
2417	817	6	6	24	4	857	95.3326	0.700117	0.700117	2.80047	0.466744	A
2418	5	837	6	7	4	859	0.582072	97.4389	0.698487	0.814901	0.465658	T
2419	841	1	8	5	4	859	97.9045	0.116414	0.931315	0.582072	0.465658	A
2420	841	2	0	13	5	861	97.6771	0.232288	0	1.50987	0.58072	A
2421	8	833	13	2	4	860	0.930233	96.8605	1.51163	0.232558	0.465116	T
2422	14	4	3	835	4	860	1.62791	0.465116	0.348837	97.093	0.465116	G
2423	16	6	12	822	5	861	1.8583	0.696864	1.39373	95.4704	0.58072	G
2424	1	834	14	6	4	859	0.116414	97.0896	1.6298	0.698487	0.465658	T
2425	838	4	4	9	5	860	97.4419	0.465116	0.465116	1.04651	0.581395	A
2426	852	1	0	4	5	862	98.8399	0.116009	0	0.464037	0.580046	A
2427	853	2	1	1	6	863	98.8413	0.23175	0.115875	0.115875	0.695249	A
2428	19	8	7	820	6	860	2.2093	0.930233	0.813953	95.3488	0.697674	G
2429	19	7	2	829	4	861	2.20674	0.813008	0.232288	96.2834	0.464576	G
2430	10	5	5	837	4	861	1.16144	0.58072	0.58072	97.2125	0.464576	G
2431	841	5	1	8	5	860	97.7907	0.581395	0.116279	0.930233	0.581395	A
2432	9	839	6	1	6	861	1.0453	97.4448	0.696864	0.116144	0.696864	T
2433	10	8	834	4	6	862	1.16009	0.928074	96.7517	0.464037	0.696056	C
2434	841	2	6	7	6	862	97.5638	0.232019	0.696056	0.812065	0.696056	A
2435	843	3	1	9	6	862	97.7958	0.348028	0.116009	1.04408	0.696056	A
2436	0	841	13	0	6	860	0	97.7907	1.51163	0	0.697674	T
2437	4	845	1	7	6	863	0.463499	97.9143	0.115875	0.811124	0.695249	T
2438	8	11	831	5	6	861	0.929152	1.27758	96.5157	0.58072	0.696864	C
2439	843	2	6	4	6	861	97.9094	0.232288	0.696864	0.464576	0.696864	A
2440	836	2	3	15	7	863	96.8714	0.23175	0.347625	1.73812	0.811124	A
2441	6	17	829	5	7	864	0.694444	1.96759	95.9491	0.578704	0.810185	C
2442	836	3	1	8	7	855	97.7778	0.350877	0.116959	0.935673	0.818713	A
2443	833	1	4	10	8	856	97.3131	0.116822	0.46729	1.16822	0.934579	A
2444	8	7	9	823	7	854	0.936768	0.819672	1.05386	96.37	0.819672	G
2445	848	1	1	5	6	861	98.4901	0.116144	0.116144	0.58072	0.696864	A
2446	841	1	4	10	7	863	97.4508	0.115875	0.463499	1.15875	0.811124	A
2447	16	6	9	816	6	853	1.87573	0.7034	1.0551	95.6624	0.7034	G
2448	828	7	3	6	6	850	97.4118	0.823529	0.352941	0.705882	0.705882	A
2449	137	6	9	692	5	849	16.1366	0.706714	1.06007	81.5077	0.588928	G
2450	7	12	828	6	4	857	0.816803	1.40023	96.6161	0.700117	0.466744	C
2451	1	844	5	3	3	856	0.116822	98.5981	0.584112	0.350467	0.350467	T
2452	843	3	6	4	5	861	97.9094	0.348432	0.696864	0.464576	0.58072	A
2453	840	3	6	5	5	859	97.7881	0.349243	0.698487	0.582072	0.582072	A
2454	4	14	828	6	5	857	0.466744	1.63361	96.6161	0.700117	0.583431	C
2455	2	843	6	1	5	857	0.233372	98.3664	0.700117	0.116686	0.583431	T
2456	812	2	15	22	5	856	94.8598	0.233645	1.75234	2.57009	0.584112	A
2457	3	838	9	1	6	857	0.350058	97.783	1.05018	0.116686	0.700117	T
2458	7	14	825	5	6	857	0.816803	1.63361	96.266	0.583431	0.700117	C
2459	4	17	824	8	5	858	0.4662	1.98135	96.0373	0.932401	0.582751	C
2460	1	843	5	1	8	858	0.11655	98.2517	0.582751	0.11655	0.932401	T
2461	842	1	4	3	9	859	98.021	0.116414	0.465658	0.349243	1.04773	A
2462	842	1	4	4	10	861	97.7933	0.116144	0.464576	0.464576	1.16144	A
2463	839	0	3	7	10	859	97.6717	0	0.349243	0.814901	1.16414	A
2464	1	836	13	1	11	862	0.116009	96.9838	1.50812	0.116009	1.2761	T
2465	838	3	4	9	10	864	96.9907	0.347222	0.462963	1.04167	1.15741	A
2466	3	831	18	2	10	864	0.347222	96.1806	2.08333	0.231481	1.15741	T
2467	834	2	1	18	10	865	96.4162	0.231214	0.115607	2.08092	1.15607	A
2468	7	820	28	2	10	867	0.807382	94.579	3.22953	0.230681	1.1534	T
2469	835	1	1	21	8	866	96.4203	0.115473	0.115473	2.42494	0.923788	A
2470	3	834	11	10	7	865	0.346821	96.4162	1.27168	1.15607	0.809249	T
2471	15	6	5	830	7	863	1.73812	0.695249	0.579374	96.1761	0.811124	G
2472	6	18	829	3	5	861	0.696864	2.09059	96.2834	0.348432	0.58072	C
2473	845	3	3	5	5	861	98.1417	0.348432	0.348432	0.58072	0.58072	A
2474	9	28	815	4	6	862	1.04408	3.24826	94.5476	0.464037	0.696056	C
2475	5	14	835	2	4	860	0.581395	1.62791	97.093	0.232558	0.465116	C
2476	10	15	826	6	6	863	1.15875	1.73812	95.7126	0.695249	0.695249	C
2477	848	0	3	5	6	862	98.3759	0	0.348028	0.580046	0.696056	A
2478	845	2	2	7	6	862	98.0278	0.232019	0.232019	0.812065	0.696056	A
2479	5	824	27	0	6	862	0.580046	95.5916	3.13225	0	0.696056	T
2480	845	3	0	8	4	860	98.2558	0.348837	0	0.930233	0.465116	A
2481	10	22	820	3	5	860	1.16279	2.55814	95.3488	0.348837	0.581395	C
2482	840	4	1	11	5	861	97.561	0.464576	0.116144	1.27758	0.58072	A
2483	12	3	3	838	4	860	1.39535	0.348837	0.348837	97.4419	0.465116	G
2484	20	2	6	830	3	861	2.32288	0.232288	0.696864	96.3995	0.348432	G
2485	847	4	1	6	2	860	98.4884	0.465116	0.116279	0.697674	0.232558	A
2486	17	2	4	837	2	862	1.97216	0.232019	0.464037	97.0998	0.232019	G
2487	13	15	825	8	2	863	1.50637	1.73812	95.5968	0.926999	0.23175	C
2488	851	3	4	4	2	864	98.4954	0.347222	0.462963	0.462963	0.231481	A
2489	7	25	826	2	2	862	0.812065	2.90023	95.8237	0.232019	0.232019	C
2490	11	18	827	6	2	864	1.27315	2.08333	95.7176	0.694444	0.231481	C
2491	21	10	825	5	2	863	2.43337	1.15875	95.5968	0.579374	0.23175	C
2492	851	0	2	8	2	863	98.6095	0	0.23175	0.926999	0.23175	A
2493	8	4	9	841	2	864	0.925926	0.462963	1.04167	97.338	0.231481	G
2494	844	6	1	10	4	865	97.5723	0.693642	0.115607	1.15607	0.462428	A
2495	0	848	8	4	4	864	0	98.1481	0.925926	0.462963	0.462963	T
2496	6	850	2	5	4	867	0.692042	98.0392	0.230681	0.576701	0.461361	T
2497	6	7	845	5	4	867	0.692042	0.807382	97.4625	0.576701	0.461361	C
2498	851	2	2	9	5	869	97.9287	0.23015	0.23015	1.03567	0.575374	A
2499	3	849	12	1	7	872	0.344037	97.3624	1.37615	0.114679	0.802752	T
2500	858	1	1	4	6	870	98.6207	0.114943	0.114943	0.45977	0.689655	A
2501	853	3	5	5	6	872	97.8211	0.344037	0.573394	0.573394	0.688073	A
2502	858	2	0	7	5	872	98.3945	0.229358	0	0.802752	0.573394	A
2503	16	3	8	841	5	873	1.83276	0.343643	0.91638	96.3345	0.572738	G
2504	9	10	840	9	5	873	1.03093	1.14548	96.2199	1.03093	0.572738	C
2505	857	1	5	5	4	872	98.2798	0.114679	0.573394	0.573394	0.458716	A
2506	860	1	2	5	4	872	98.6239	0.114679	0.229358	0.573394	0.458716	A
2507	7	3	3	855	4	872	0.802752	0.344037	0.344037	98.0505	0.458716	G
2508	3	848	16	1	3	871	0.344432	97.3594	1.83697	0.114811	0.344432	T
2509	10	13	839	5	3	870	1.14943	1.49425	96.4368	0.574713	0.344828	C
2510	7	9	846	4	3	869	0.805524	1.03567	97.3533	0.460299	0.345224	C
2511	2	856	4	4	4	870	0.229885	98.3908	0.45977	0.45977	0.45977	T
2512	3	695	18	150	4	870	0.344828	79.8851	2.06897	17.2414	0.45977	T
2513	846	2	4	12	4	868	97.4654	0.230415	0.460829	1.38249	0.460829	A
2514	12	1	10	842	4	869	1.3809	0.115075	1.15075	96.893	0.460299	G
2515	436	425	0	3	4	868	50.2304	48.9631	0	0.345622	0.460829	A
2516	3	5	9	847	4	868	0.345622	0.576037	1.03687	97.5806	0.460829	G
2517	855	3	0	6	4	868	98.5023	0.345622	0	0.691244	0.460829	A
2518	12	14	832	3	5	866	1.38568	1.61663	96.0739	0.34642	0.577367	C
2519	15	17	832	2	6	872	1.72018	1.94954	95.4128	0.229358	0.688073	C
2520	5	852	9	0	6	872	0.573394	97.7064	1.03211	0	0.688073	T
2521	855	2	0	9	6	872	98.0505	0.229358	0	1.03211	0.688073	A
2522	12	20	757	77	6	872	1.37615	2.29358	86.8119	8.83028	0.688073	C
2523	842	2	2	14	7	867	97.1165	0.230681	0.230681	1.61476	0.807382	A
2524	856	1	1	3	8	869	98.504	0.115075	0.115075	0.345224	0.920598	A
2525	858	1	1	7	8	875	98.0571	0.114286	0.114286	0.8	0.914286	A
2526	17	2	11	837	9	876	1.94064	0.228311	1.25571	95.5479	1.0274	G
2527	844	18	1	4	10	877	96.2372	2.05245	0.114025	0.4561	1.14025	A
2528	16	4	10	837	10	877	1.8244	0.4561	1.14025	95.439	1.14025	G
2529	853	5	3	5	10	876	97.3744	0.570776	0.342466	0.570776	1.14155	A
2530	6	14	845	2	10	877	0.684151	1.59635	96.3512	0.22805	1.14025	C
2531	5	854	5	4	10	878	0.569476	97.2665	0.569476	0.455581	1.13895	T
2532	4	847	9	7	10	877	0.4561	96.5792	1.02623	0.798176	1.14025	T
2533	855	1	6	9	10	881	97.0488	0.113507	0.681044	1.02157	1.13507	A
2534	11	2	8	850	9	880	1.25	0.227273	0.909091	96.5909	1.02273	G
2535	856	6	2	5	8	877	97.6055	0.684151	0.22805	0.570125	0.912201	A
2536	7	26	833	4	7	877	0.798176	2.96465	94.9829	0.4561	0.798176	C
2537	8	853	7	3	5	876	0.913242	97.3744	0.799087	0.342466	0.570776	T
2538	12	13	837	9	5	876	1.36986	1.48402	95.5479	1.0274	0.570776	C
2539	4	10	856	1	6	877	0.4561	1.14025	97.6055	0.114025	0.684151	C
2540	12	14	840	3	6	875	1.37143	1.6	96	0.342857	0.685714	C
2541	862	1	3	3	6	875	98.5143	0.114286	0.342857	0.342857	0.685714	A
2542	5	25	837	3	7	877	0.570125	2.85063	95.439	0.342075	0.798176	C
2543	852	3	4	12	8	879	96.9283	0.341297	0.455063	1.36519	0.910125	A
2544	8	8	851	4	10	881	0.908059	0.908059	96.5948	0.45403	1.13507	C
2545	850	5	4	5	10	874	97.254	0.572082	0.457666	0.572082	1.14416	A
2546	822	30	2	9	10	873	94.1581	3.43643	0.229095	1.03093	1.14548	A
2547	5	854	3	1	9	872	0.573394	97.9358	0.344037	0.114679	1.03211	T
2548	858	2	5	4	10	879	97.6109	0.227531	0.568828	0.455063	1.13766	A
2549	859	1	3	7	10	880	97.6136	0.113636	0.340909	0.795455	1.13636	A
2550	5	855	9	1	10	880	0.568182	97.1591	1.02273	0.113636	1.13636	T
2551	853	3	5	10	9	880	96.9318	0.340909	0.568182	1.13636	1.02273	A
2552	847	3	3	17	9	879	96.3595	0.341297	0.341297	1.93402	1.02389	A
2553	5	843	19	4	10	881	0.567537	95.6867	2.15664	0.45403	1.13507	T
2554	14	3	4	851	7	879	1.59272	0.341297	0.455063	96.8146	0.796359	G
2555	10	2	2	858	7	879	1.13766	0.227531	0.227531	97.6109	0.796359	G
2556	9	4	8	852	6	879	1.02389	0.455063	0.910125	96.9283	0.682594	G
2557	866	2	0	5	6	879	98.521	0.227531	0	0.568828	0.682594	A
2558	7	3	4	859	6	879	0.796359	0.341297	0.455063	97.7247	0.682594	G
2559	864	1	0	8	5	878	98.4055	0.113895	0	0.911162	0.569476	A
2560	15	47	801	7	5	875	1.71429	5.37143	91.5429	0.8	0.571429	C
2561	7	846	4	10	5	872	0.802752	97.0183	0.458716	1.14679	0.573394	T
2562	2	863	4	1	6	876	0.228311	98.516	0.456621	0.114155	0.684932	T
2563	4	857	14	0	6	881	0.45403	97.2758	1.5891	0	0.681044	T
2564	856	6	8	5	7	882	97.0522	0.680272	0.907029	0.566893	0.793651	A
2565	866	2	3	4	7	882	98.1859	0.226757	0.340136	0.453515	0.793651	A
2566	7	26	835	5	7	880	0.795455	2.95455	94.8864	0.568182	0.795455	C
2567	865	2	2	4	7	880	98.2955	0.227273	0.227273	0.454545	0.795455	A
2568	24	22	820	4	7	877	2.7366	2.50855	93.5006	0.4561	0.798176	C
2569	12	13	846	5	8	884	1.35747	1.47059	95.7014	0.565611	0.904977	C
2570	16	11	845	4	8	884	1.80995	1.24434	95.5882	0.452489	0.904977	C
2571	3	16	856	2	7	884	0.339367	1.80995	96.8326	0.226244	0.791855	C
2572	865	4	1	8	8	886	97.6298	0.451467	0.112867	0.902935	0.902935	A
2573	7	12	858	1	7	885	0.79096	1.35593	96.9492	0.112994	0.79096	C
2574	1	859	13	2	7	882	0.113379	97.3923	1.47392	0.226757	0.793651	T
2575	22	3	3	847	6	881	2.49716	0.340522	0.340522	96.1407	0.681044	G
2576	7	868	2	1	6	884	0.791855	98.19	0.226244	0.113122	0.678733	T
2577	2	9	864	3	5	883	0.226501	1.01925	97.8482	0.339751	0.566251	C
2578	870	0	3	5	6	884	98.4163	0	0.339367	0.565611	0.678733	A
2579	866	2	1	9	6	884	97.9638	0.226244	0.113122	1.0181	0.678733	A
2580	6	35	837	0	6	884	0.678733	3.95928	94.6833	0	0.678733	C
2581	865	1	4	6	6	882	98.0726	0.113379	0.453515	0.680272	0.680272	A
2582	3	858	12	3	6	882	0.340136	97.2789	1.36054	0.340136	0.680272	T
2583	2	847	18	8	6	881	0.227015	96.1407	2.04313	0.908059	0.681044	T
2584	859	1	1	9	5	875	98.1714	0.114286	0.114286	1.02857	0.571429	A
2585	9	3	15	843	5	875	1.02857	0.342857	1.71429	96.3429	0.571429	G
2586	860	0	0	10	6	876	98.1735	0	0	1.14155	0.684932	A
2587	7	22	841	2	6	878	0.797267	2.50569	95.7859	0.22779	0.683371	C
2588	862	0	4	8	5	879	98.066	0	0.455063	0.910125	0.568828	A
2589	4	4	11	857	5	881	0.45403	0.45403	1.24858	97.2758	0.567537	G
2590	854	3	4	15	5	881	96.9353	0.340522	0.45403	1.70261	0.567537	A
2591	7	856	10	3	5	881	0.794552	97.1623	1.13507	0.340522	0.567537	T
2592	13	4	843	10	2	872	1.49083	0.458716	96.6743	1.14679	0.229358	C
2593	837	2	22	8	2	871	96.0964	0.229621	2.52583	0.918485	0.229621	A
2594	846	2	0	21	2	871	97.1297	0.229621	0	2.41102	0.229621	A
2595	13	261	590	10	3	877	1.48233	29.7605	67.2748	1.14025	0.342075	C
2596	140	4	10	722	3	879	15.9272	0.455063	1.13766	82.1388	0.341297	G
2597	863	2	5	8	3	881	97.9569	0.227015	0.567537	0.908059	0.340522	A
2598	16	3	13	846	4	882	1.81406	0.340136	1.47392	95.9184	0.453515	G
2599	864	3	0	10	4	881	98.0704	0.340522	0	1.13507	0.45403	A
2600	5	11	855	6	4	881	0.567537	1.24858	97.0488	0.681044	0.45403	C
2601	859	5	1	8	3	876	98.0594	0.570776	0.114155	0.913242	0.342466	A
2602	9	5	10	848	4	876	1.0274	0.570776	1.14155	96.8037	0.456621	G
2603	872	0	1	7	5	885	98.5311	0	0.112994	0.79096	0.564972	A
2604	871	2	2	5	7	887	98.1962	0.225479	0.225479	0.563698	0.789177	A
2605	856	1	4	20	7	888	96.3964	0.112613	0.45045	2.25225	0.788288	A
2606	30	9	7	834	6	886	3.386	1.0158	0.790068	94.1309	0.677201	G
2607	3	869	4	5	8	889	0.337458	97.7503	0.449944	0.56243	0.899888	T
2608	7	836	37	2	8	890	0.786517	93.9326	4.1573	0.224719	0.898876	T
2609	863	2	7	8	8	888	97.1847	0.225225	0.788288	0.900901	0.900901	A
2610	865	1	2	13	8	889	97.3003	0.112486	0.224972	1.46232	0.899888	A
2611	33	21	809	16	8	887	3.72041	2.36753	91.2063	1.80383	0.901917	C
2612	870	1	2	6	6	885	98.3051	0.112994	0.225989	0.677966	0.677966	A
2613	868	1	2	9	6	886	97.9684	0.112867	0.225734	1.0158	0.677201	A
2614	16	5	7	850	6	884	1.80995	0.565611	0.791855	96.1538	0.678733	G
2615	21	2	15	842	5	885	2.37288	0.225989	1.69492	95.1412	0.564972	G
2616	859	4	4	14	3	884	97.1719	0.452489	0.452489	1.58371	0.339367	A
2617	3	869	9	0	3	884	0.339367	98.3032	1.0181	0	0.339367	T
2618	872	2	0	7	2	883	98.7542	0.226501	0	0.792752	0.226501	A
2619	3	644	235	0	2	884	0.339367	72.8507	26.5837	0	0.226244	T
2620	8	17	851	6	3	885	0.903955	1.9209	96.1582	0.677966	0.338983	C
2621	5	4	863	10	3	885	0.564972	0.451977	97.5141	1.12994	0.338983	C
2622	874	3	0	5	5	887	98.5344	0.338219	0	0.563698	0.563698	A
2623	12	2	3	864	5	886	1.3544	0.225734	0.3386	97.5169	0.564334	G
2624	12	3	2	864	5	886	1.3544	0.3386	0.225734	97.5169	0.564334	G
2625	873	4	1	1	5	884	98.7557	0.452489	0.113122	0.113122	0.565611	A
2626	848	6	21	6	6	887	95.6032	0.676437	2.36753	0.676437	0.676437	A
2627	7	799	71	4	6	887	0.789177	90.0789	8.00451	0.450958	0.676437	T
2628	8	864	4	6	6	888	0.900901	97.2973	0.45045	0.675676	0.675676	T
2629	17	2	14	850	6	889	1.91226	0.224972	1.5748	95.613	0.674916	G
2630	874	2	2	5	7	890	98.2022	0.224719	0.224719	0.561798	0.786517	A
2631	875	3	1	4	7	890	98.3146	0.337079	0.11236	0.449438	0.786517	A
2632	2	32	843	7	5	889	0.224972	3.59955	94.8256	0.787402	0.56243	C
2633	6	871	5	2	6	890	0.674157	97.8652	0.561798	0.224719	0.674157	T
2634	2	9	868	5	7	891	0.224467	1.0101	97.4186	0.561167	0.785634	C
2635	867	1	4	13	7	892	97.1973	0.112108	0.44843	1.4574	0.784753	A
2636	16	7	13	848	6	890	1.79775	0.786517	1.46067	95.2809	0.674157	G
2637	5	11	863	4	6	889	0.56243	1.23735	97.0754	0.449944	0.674916	C
2638	6	868	8	1	6	889	0.674916	97.6378	0.899888	0.112486	0.674916	T
2639	5	8	865	6	5	889	0.56243	0.899888	97.3003	0.674916	0.56243	C
2640	2	872	9	1	7	891	0.224467	97.8676	1.0101	0.112233	0.785634	T
2641	23	9	4	848	6	890	2.58427	1.01124	0.449438	95.2809	0.674157	G
2642	6	13	857	6	4	886	0.677201	1.46727	96.7269	0.677201	0.451467	C
2643	873	2	5	4	4	888	98.3108	0.225225	0.563063	0.45045	0.45045	A
2644	13	18	840	14	4	889	1.46232	2.02475	94.4882	1.5748	0.449944	C
2645	5	6	868	9	4	892	0.560538	0.672646	97.3094	1.00897	0.44843	C
2646	880	2	3	3	4	892	98.6547	0.224215	0.336323	0.336323	0.44843	A
2647	870	1	7	11	3	892	97.5336	0.112108	0.784753	1.23318	0.336323	A
2648	10	5	1	874	3	893	1.11982	0.55991	0.111982	97.8723	0.335946	G
2649	26	244	609	10	3	892	2.9148	27.3543	68.2735	1.12108	0.336323	C
2650	345	7	7	529	2	890	38.764	0.786517	0.786517	59.4382	0.224719	G
2651	14	8	4	865	2	893	1.56775	0.895857	0.447928	96.8645	0.223964	G
2652	880	3	1	5	3	892	98.6547	0.336323	0.112108	0.560538	0.336323	A
2653	15	13	862	1	3	894	1.67785	1.45414	96.4206	0.111857	0.33557	C
2654	8	14	864	4	3	893	0.895857	1.56775	96.7525	0.447928	0.335946	C
2655	3	881	4	1	5	894	0.33557	98.5459	0.447427	0.111857	0.559284	T
2656	864	1	14	10	7	896	96.4286	0.111607	1.5625	1.11607	0.78125	A
2657	881	0	2	7	7	897	98.2163	0	0.222965	0.780379	0.780379	A
2658	6	833	46	6	6	897	0.668896	92.8651	5.12821	0.668896	0.668896	T
2659	878	6	2	5	6	897	97.8818	0.668896	0.222965	0.557414	0.668896	A
2660	4	7	11	869	7	898	0.445434	0.77951	1.22494	96.7706	0.77951	G
2661	885	0	1	5	7	898	98.5523	0	0.111359	0.556793	0.77951	A
2662	8	26	855	2	6	897	0.891862	2.89855	95.3177	0.222965	0.668896	C
2663	880	2	2	6	8	898	97.9955	0.222717	0.222717	0.668151	0.890869	A
2664	7	869	12	3	7	898	0.77951	96.7706	1.3363	0.334076	0.77951	T
2665	5	13	866	6	7	897	0.557414	1.44928	96.544	0.668896	0.780379	C
2666	1	880	3	6	5	895	0.111732	98.324	0.335196	0.670391	0.558659	T
2667	869	3	1	17	5	895	97.095	0.335196	0.111732	1.89944	0.558659	A
2668	4	16	864	7	4	895	0.446927	1.78771	96.5363	0.782123	0.446927	C
2669	880	1	1	10	5	897	98.1048	0.111483	0.111483	1.11483	0.557414	A
2670	9	3	9	872	5	898	1.00223	0.334076	1.00223	97.1047	0.556793	G
2671	885	1	1	6	4	897	98.6622	0.111483	0.111483	0.668896	0.445931	A
2672	873	6	4	9	4	896	97.433	0.669643	0.446429	1.00446	0.446429	A
2673	8	17	859	7	4	895	0.893855	1.89944	95.9777	0.782123	0.446927	C
2674	2	876	11	2	4	895	0.223464	97.8771	1.22905	0.223464	0.446927	T
2675	3	11	870	9	4	897	0.334448	1.22631	96.99	1.00334	0.445931	C
2676	1	883	6	3	4	897	0.111483	98.4392	0.668896	0.334448	0.445931	T
2677	1	17	866	9	3	896	0.111607	1.89732	96.6518	1.00446	0.334821	C
2678	2	19	872	0	3	896	0.223214	2.12054	97.3214	0	0.334821	C
2679	878	3	3	7	4	895	98.1006	0.335196	0.335196	0.782123	0.446927	A
2680	5	28	852	5	3	893	0.55991	3.1355	95.4087	0.55991	0.335946	C
2681	7	14	867	5	2	895	0.782123	1.56425	96.8715	0.558659	0.223464	C
2682	17	14	857	6	2	896	1.89732	1.5625	95.6473	0.669643	0.223214	C
2683	14	18	856	7	2	897	1.56076	2.00669	95.4292	0.780379	0.222965	C
2684	884	2	3	5	3	897	98.5507	0.222965	0.334448	0.557414	0.334448	A
2685	877	5	6	8	3	899	97.5528	0.556174	0.667408	0.889878	0.333704	A
2686	880	0	2	14	3	899	97.8865	0	0.222469	1.55729	0.333704	A
2687	6	881	6	1	2	896	0.669643	98.3259	0.669643	0.111607	0.223214	T
2688	7	10	876	3	4	900	0.777778	1.11111	97.3333	0.333333	0.444444	C
2689	894	0	2	2	6	904	98.8938	0	0.221239	0.221239	0.663717	A
2690	889	2	3	4	6	904	98.3407	0.221239	0.331858	0.442478	0.663717	A
2691	7	19	866	8	5	905	0.773481	2.09945	95.6906	0.883978	0.552486	C
2692	890	0	2	7	7	906	98.234	0	0.220751	0.772627	0.772627	A
2693	4	1	7	887	7	906	0.441501	0.110375	0.772627	97.9029	0.772627	G
2694	891	3	3	1	8	906	98.3444	0.331126	0.331126	0.110375	0.883002	A
2695	878	4	5	12	8	907	96.8026	0.441014	0.551268	1.32304	0.882029	A
2696	4	882	12	1	7	906	0.441501	97.351	1.3245	0.110375	0.772627	T
2697	876	2	2	20	7	907	96.5821	0.220507	0.220507	2.20507	0.771775	A
2698	2	869	25	4	6	906	0.220751	95.9161	2.75938	0.441501	0.662252	T
2699	886	2	1	10	5	904	98.0088	0.221239	0.110619	1.10619	0.553097	A
2700	5	21	871	1	4	902	0.554324	2.32816	96.5632	0.110865	0.443459	C
2701	881	5	2	11	4	903	97.5637	0.55371	0.221484	1.21816	0.442968	A
2702	8	865	15	9	4	901	0.887902	96.0044	1.66482	0.99889	0.443951	T
2703	3	890	2	2	4	901	0.332963	98.7791	0.221976	0.221976	0.443951	T
2704	17	128	739	9	5	898	1.8931	14.2539	82.294	1.00223	0.556793	C
2705	2	883	10	1	5	901	0.221976	98.0022	1.10988	0.110988	0.554939	T
2706	1	893	3	2	5	904	0.110619	98.7832	0.331858	0.221239	0.553097	T
2707	2	640	254	4	5	905	0.220994	70.7182	28.0663	0.441989	0.552486	T
2708	6	884	5	5	5	905	0.662983	97.6796	0.552486	0.552486	0.552486	T
2709	4	10	881	4	4	903	0.442968	1.10742	97.5637	0.442968	0.442968	C
2710	887	2	1	8	4	902	98.337	0.221729	0.110865	0.886918	0.443459	A
2711	16	6	6	869	3	900	1.77778	0.666667	0.666667	96.5556	0.333333	G
2712	9	20	851	2	3	885	1.01695	2.25989	96.1582	0.225989	0.338983	C
2713	872	2	3	5	3	885	98.5311	0.225989	0.338983	0.564972	0.338983	A
2714	8	21	847	7	3	886	0.902935	2.3702	95.5982	0.790068	0.3386	C
2715	7	13	862	5	3	890	0.786517	1.46067	96.8539	0.561798	0.337079	C
2716	872	2	3	10	3	890	97.9775	0.224719	0.337079	1.1236	0.337079	A
2717	3	16	881	0	2	902	0.332594	1.77384	97.6718	0	0.221729	C
2718	881	1	7	10	2	901	97.7802	0.110988	0.776915	1.10988	0.221976	A
2719	14	69	811	5	2	901	1.55383	7.65816	90.0111	0.554939	0.221976	C
2720	16	59	822	5	1	903	1.77187	6.53378	91.0299	0.55371	0.110742	C
2721	762	6	4	129	3	904	84.292	0.663717	0.442478	14.2699	0.331858	A
2722	7	26	868	1	3	905	0.773481	2.87293	95.9116	0.110497	0.331492	C
2723	889	3	3	6	3	904	98.3407	0.331858	0.331858	0.663717	0.331858	A
2724	5	13	876	6	4	904	0.553097	1.43805	96.9027	0.663717	0.442478	C
2725	4	207	681	8	4	904	0.442478	22.8982	75.3319	0.884956	0.442478	C
2726	6	883	8	2	6	905	0.662983	97.5691	0.883978	0.220994	0.662983	T
2727	871	3	5	21	6	906	96.1369	0.331126	0.551876	2.31788	0.662252	A
2728	6	790	101	2	5	904	0.663717	87.3894	11.1726	0.221239	0.553097	T
2729	1	891	8	0	5	905	0.110497	98.453	0.883978	0	0.552486	T
2730	10	12	875	4	5	906	1.10375	1.3245	96.5784	0.441501	0.551876	C
2731	13	13	871	5	4	906	1.43488	1.43488	96.1369	0.551876	0.441501	C
2732	893	0	1	5	4	903	98.8926	0	0.110742	0.55371	0.442968	A
2733	896	2	1	3	4	906	98.8962	0.220751	0.110375	0.331126	0.441501	A
2734	898	1	2	1	4	906	99.117	0.110375	0.220751	0.110375	0.441501	A
2735	891	5	0	6	4	906	98.3444	0.551876	0	0.662252	0.441501	A
2736	4	751	145	2	4	906	0.441501	82.8918	16.0044	0.220751	0.441501	T
2737	4	882	12	4	4	906	0.441501	97.351	1.3245	0.441501	0.441501	T
2738	9	4	8	881	4	906	0.993377	0.441501	0.883002	97.2406	0.441501	G
2739	889	2	1	9	5	906	98.1236	0.220751	0.110375	0.993377	0.551876	A
2740	9	11	877	3	5	905	0.994475	1.21547	96.9061	0.331492	0.552486	C
2741	2	8	888	3	7	908	0.220264	0.881057	97.7974	0.330396	0.770925	C
2742	892	3	2	6	7	910	98.022	0.32967	0.21978	0.659341	0.769231	A
2743	2	20	879	2	7	910	0.21978	2.1978	96.5934	0.21978	0.769231	C
2744	877	14	1	12	6	910	96.3736	1.53846	0.10989	1.31868	0.659341	A
2745	3	851	41	9	6	910	0.32967	93.5165	4.50549	0.989011	0.659341	T
2746	882	10	2	10	7	911	96.8167	1.09769	0.219539	1.09769	0.768386	A
2747	21	9	74	799	7	910	2.30769	0.989011	8.13187	87.8022	0.769231	G
2748	4	875	15	9	5	908	0.440529	96.3656	1.65198	0.991189	0.550661	T
2749	4	885	2	12	6	909	0.440044	97.3597	0.220022	1.32013	0.660066	T
2750	8	2	3	889	6	908	0.881057	0.220264	0.330396	97.9075	0.660793	G
2751	5	2	7	889	7	910	0.549451	0.21978	0.769231	97.6923	0.769231	G
2752	898	0	3	3	8	912	98.4649	0	0.328947	0.328947	0.877193	A
2753	901	2	0	2	8	913	98.6857	0.219058	0	0.219058	0.876232	A
2754	13	2	6	882	9	912	1.42544	0.219298	0.657895	96.7105	0.986842	G
2755	4	884	11	6	9	914	0.437637	96.7177	1.2035	0.656455	0.984683	T
2756	894	1	0	10	10	915	97.7049	0.10929	0	1.0929	1.0929	A
2757	896	0	3	5	12	916	97.8166	0	0.327511	0.545852	1.31004	A
2758	894	2	0	7	12	915	97.7049	0.218579	0	0.765027	1.31148	A
2759	39	1	1	861	11	913	4.27163	0.109529	0.109529	94.3045	1.20482	G
2760	4	13	879	5	9	910	0.43956	1.42857	96.5934	0.549451	0.989011	C
2761	776	118	3	5	9	911	85.1811	12.9528	0.329308	0.548847	0.987925	A
2762	7	21	871	5	9	913	0.766703	2.30011	95.3998	0.547645	0.985761	C
2763	6	886	9	2	8	911	0.658617	97.2558	0.987925	0.219539	0.878156	T
2764	6	14	880	4	9	913	0.657174	1.53341	96.3855	0.438116	0.985761	C
2765	4	17	881	3	9	914	0.437637	1.85996	96.3895	0.328228	0.984683	C
2766	1	894	6	4	8	913	0.109529	97.9189	0.657174	0.438116	0.876232	T
2767	0	21	884	1	6	912	0	2.30263	96.9298	0.109649	0.657895	C
2768	894	2	4	7	6	913	97.9189	0.219058	0.438116	0.766703	0.657174	A
2769	14	8	1	883	8	914	1.53173	0.875274	0.109409	96.6083	0.875274	G
2770	2	8	889	7	8	914	0.218818	0.875274	97.2648	0.765864	0.875274	C
2771	897	2	4	4	9	916	97.9258	0.218341	0.436681	0.436681	0.982533	A
2772	895	5	2	6	10	918	97.4946	0.544662	0.217865	0.653595	1.08932	A
2773	896	2	2	7	10	917	97.7099	0.218103	0.218103	0.763359	1.09051	A
2774	5	880	18	5	10	918	0.544662	95.8606	1.96078	0.544662	1.08932	T
2775	19	5	2	882	12	920	2.06522	0.543478	0.217391	95.8696	1.30435	G
2776	0	881	14	13	11	919	0	95.8651	1.52339	1.41458	1.19695	T
2777	871	2	3	23	11	910	95.7143	0.21978	0.32967	2.52747	1.20879	A
2778	892	0	2	12	9	915	97.4863	0	0.218579	1.31148	0.983607	A
2779	893	1	4	9	9	916	97.4891	0.10917	0.436681	0.982533	0.982533	A
2780	893	3	3	7	10	916	97.4891	0.327511	0.327511	0.764192	1.0917	A
2781	9	10	19	866	9	913	0.985761	1.09529	2.08105	94.8521	0.985761	G
2782	893	3	4	8	10	918	97.2767	0.326797	0.43573	0.87146	1.08932	A
2783	884	14	4	9	10	921	95.9826	1.52009	0.434311	0.977199	1.08578	A
2784	21	53	822	14	9	919	2.28509	5.76714	89.445	1.52339	0.979325	C
2785	891	4	3	10	10	918	97.0588	0.43573	0.326797	1.08932	1.08932	A
2786	12	6	14	876	8	916	1.31004	0.655022	1.52838	95.6332	0.873362	G
2787	909	0	3	0	9	921	98.6971	0	0.325733	0	0.977199	A
2788	894	2	8	8	10	922	96.9631	0.21692	0.867679	0.867679	1.0846	A
2789	902	1	0	8	11	922	97.8308	0.10846	0	0.867679	1.19306	A
2790	3	891	9	8	10	921	0.325733	96.7427	0.977199	0.868621	1.08578	T
2791	6	866	21	19	9	921	0.651466	94.0282	2.28013	2.06298	0.977199	T
2792	889	5	2	16	8	920	96.6304	0.543478	0.217391	1.73913	0.869565	A
2793	7	867	34	4	8	920	0.76087	94.2391	3.69565	0.434783	0.869565	T
2794	894	4	4	5	8	915	97.7049	0.437158	0.437158	0.546448	0.874317	A
2795	891	1	4	12	10	918	97.0588	0.108932	0.43573	1.30719	1.08932	A
2796	18	21	854	15	9	917	1.96292	2.29008	93.1298	1.63577	0.981461	C
2797	893	1	7	4	9	914	97.7024	0.109409	0.765864	0.437637	0.984683	A
2798	899	2	1	3	8	913	98.4666	0.219058	0.109529	0.328587	0.876232	A
2799	900	1	3	4	7	915	98.3607	0.10929	0.327869	0.437158	0.765027	A
2800	1	14	888	2	7	912	0.109649	1.53509	97.3684	0.219298	0.767544	C
2801	3	883	9	6	5	906	0.331126	97.4614	0.993377	0.662252	0.551876	T
2802	56	6	12	834	5	913	6.13363	0.657174	1.31435	91.3472	0.547645	G
2803	3	894	10	2	5	914	0.328228	97.8118	1.09409	0.218818	0.547046	T
2804	3	12	890	8	4	917	0.327154	1.30862	97.0556	0.87241	0.436205	C
2805	2	904	8	2	5	921	0.217155	98.1542	0.868621	0.217155	0.542888	T
2806	3	12	886	15	5	921	0.325733	1.30293	96.1998	1.62866	0.542888	C
2807	3	907	5	2	5	922	0.32538	98.3731	0.542299	0.21692	0.542299	T
2808	2	10	902	2	4	920	0.217391	1.08696	98.0435	0.217391	0.434783	C
2809	905	1	4	7	5	922	98.1562	0.10846	0.433839	0.759219	0.542299	A
2810	12	1	6	898	4	921	1.30293	0.108578	0.651466	97.5027	0.434311	G
2811	909	0	0	8	4	921	98.6971	0	0	0.868621	0.434311	A
2812	10	19	886	2	5	922	1.0846	2.06074	96.0954	0.21692	0.542299	C
2813	10	10	894	4	4	922	1.0846	1.0846	96.9631	0.433839	0.433839	C
2814	907	0	3	8	4	922	98.3731	0	0.32538	0.867679	0.433839	A
2815	1	20	894	2	4	921	0.108578	2.17155	97.0684	0.217155	0.434311	C
2816	899	3	2	14	5	923	97.3998	0.325027	0.216685	1.51679	0.541712	A
2817	13	2	8	895	5	923	1.40845	0.216685	0.866739	96.9664	0.541712	G
2818	7	897	6	7	4	921	0.760043	97.3941	0.651466	0.760043	0.434311	T
2819	19	2	0	895	4	920	2.06522	0.217391	0	97.2826	0.434783	G
2820	8	15	885	2	4	914	0.875274	1.64114	96.8271	0.218818	0.437637	C
2821	899	2	5	6	3	915	98.2514	0.218579	0.546448	0.655738	0.327869	A
2822	901	0	1	11	3	916	98.3624	0	0.10917	1.20087	0.327511	A
2823	8	896	7	2	2	915	0.874317	97.9235	0.765027	0.218579	0.218579	T
2824	5	7	898	7	2	919	0.54407	0.761697	97.7149	0.761697	0.217628	C
2825	905	2	5	3	2	917	98.6914	0.218103	0.545256	0.327154	0.218103	A
2826	912	0	2	3	2	919	99.2383	0	0.217628	0.326442	0.217628	A
2827	910	0	2	5	2	919	99.0207	0	0.217628	0.54407	0.217628	A
2828	3	26	881	8	3	921	0.325733	2.82302	95.6569	0.868621	0.325733	C
2829	8	894	12	6	3	923	0.866739	96.8581	1.30011	0.650054	0.325027	T
2830	899	1	0	20	4	924	97.2944	0.108225	0	2.1645	0.4329	A
2831	8	0	10	901	5	924	0.865801	0	1.08225	97.5108	0.541126	G
2832	910	1	0	9	5	925	98.3784	0.108108	0	0.972973	0.540541	A
2833	902	2	3	12	5	924	97.619	0.21645	0.324675	1.2987	0.541126	A
2834	8	16	884	10	5	923	0.866739	1.73348	95.7746	1.08342	0.541712	C
2835	6	902	7	5	6	926	0.647948	97.4082	0.75594	0.539957	0.647948	T
2836	0	9	901	10	7	927	0	0.970874	97.1953	1.07875	0.755124	C
2837	901	0	1	20	7	929	96.986	0	0.107643	2.15285	0.753498	A
2838	19	4	9	890	6	928	2.04741	0.431034	0.969828	95.9052	0.646552	G
2839	17	7	14	885	7	930	1.82796	0.752688	1.50538	95.1613	0.752688	G
2840	904	3	2	14	7	930	97.2043	0.322581	0.215054	1.50538	0.752688	A
2841	2	879	37	4	8	930	0.215054	94.5161	3.97849	0.430108	0.860215	T
2842	5	902	10	6	7	930	0.537634	96.9892	1.07527	0.645161	0.752688	T
2843	900	2	16	6	10	934	96.3597	0.214133	1.71306	0.642398	1.07066	A
2844	913	2	2	8	9	934	97.7516	0.214133	0.214133	0.856531	0.963597	A
2845	7	2	8	907	8	932	0.751073	0.214592	0.858369	97.3176	0.858369	G
2846	915	3	0	8	8	934	97.9657	0.321199	0	0.856531	0.856531	A
2847	913	1	7	5	6	932	97.9614	0.107296	0.751073	0.536481	0.643777	A
2848	883	32	2	6	5	928	95.1509	3.44828	0.215517	0.646552	0.538793	A
2849	4	20	893	7	6	930	0.430108	2.15054	96.0215	0.752688	0.645161	C
2850	2	912	4	7	6	931	0.214823	97.9592	0.429646	0.75188	0.644468	T
2851	4	5	914	3	5	931	0.429646	0.537057	98.174	0.322234	0.537057	C
2852	920	3	5	2	4	934	98.5011	0.321199	0.535332	0.214133	0.428266	A
2853	5	16	901	7	5	934	0.535332	1.71306	96.4668	0.749465	0.535332	C
2854	5	915	8	1	5	934	0.535332	97.9657	0.856531	0.107066	0.535332	T
2855	6	7	903	14	4	934	0.642398	0.749465	96.6809	1.49893	0.428266	C
2856	913	0	5	7	4	929	98.2777	0	0.538213	0.753498	0.430571	A
2857	913	1	4	12	2	932	97.9614	0.107296	0.429185	1.28755	0.214592	A
2858	928	2	1	1	2	934	99.3576	0.214133	0.107066	0.107066	0.214133	A
2859	919	5	4	3	2	933	98.4995	0.535906	0.428725	0.321543	0.214362	A
2860	5	17	904	5	2	933	0.535906	1.82208	96.8917	0.535906	0.214362	C
2861	10	222	688	11	2	933	1.07181	23.7942	73.7406	1.17899	0.214362	C
2862	279	18	4	629	2	932	29.9356	1.93133	0.429185	67.4893	0.214592	G
2863	4	15	910	2	3	934	0.428266	1.606	97.4304	0.214133	0.321199	C
2864	21	901	3	4	5	934	2.24839	96.4668	0.321199	0.428266	0.535332	T
2865	5	7	911	5	5	933	0.535906	0.750268	97.642	0.535906	0.535906	C
2866	905	5	7	12	5	934	96.8951	0.535332	0.749465	1.2848	0.535332	A
2867	907	3	1	20	5	936	96.9017	0.320513	0.106838	2.13675	0.534188	A
2868	9	15	898	9	8	939	0.958466	1.59744	95.6337	0.958466	0.85197	C
2869	2	905	17	7	9	940	0.212766	96.2766	1.80851	0.744681	0.957447	T
2870	910	3	1	18	11	943	96.5005	0.318134	0.106045	1.9088	1.16649	A
2871	1	17	914	0	11	943	0.106045	1.80276	96.9247	0	1.16649	C
2872	903	7	2	20	11	943	95.7582	0.742312	0.212089	2.12089	1.16649	A
2873	6	913	12	2	12	945	0.634921	96.6138	1.26984	0.21164	1.26984	T
2874	7	0	3	920	13	943	0.742312	0	0.318134	97.561	1.37858	G
2875	8	2	5	918	9	942	0.849257	0.212314	0.530786	97.4522	0.955414	G
2876	923	1	4	5	9	942	97.983	0.106157	0.424628	0.530786	0.955414	A
2877	925	0	4	5	7	941	98.2997	0	0.42508	0.53135	0.743889	A
2878	922	1	5	6	6	940	98.0851	0.106383	0.531915	0.638298	0.638298	A
2879	13	17	899	4	6	939	1.38445	1.81044	95.7401	0.425985	0.638978	C
2880	7	913	5	8	7	940	0.744681	97.1277	0.531915	0.851064	0.744681	T
2881	11	5	6	911	7	940	1.17021	0.531915	0.638298	96.9149	0.744681	G
2882	925	3	1	3	7	939	98.5091	0.319489	0.106496	0.319489	0.745474	A
2883	910	2	1	17	7	937	97.1185	0.213447	0.106724	1.8143	0.747065	A
2884	9	14	903	3	7	936	0.961538	1.49573	96.4744	0.320513	0.747863	C
2885	924	1	4	3	6	938	98.5075	0.10661	0.426439	0.319829	0.639659	A
2886	922	2	0	9	4	937	98.3991	0.213447	0	0.960512	0.426894	A
2887	11	24	892	5	4	936	1.17521	2.5641	95.2991	0.534188	0.42735	C
2888	8	14	904	7	4	937	0.853789	1.49413	96.4781	0.747065	0.426894	C
2889	1	915	12	5	5	938	0.10661	97.548	1.27932	0.533049	0.533049	T
2890	17	3	6	907	4	937	1.8143	0.320171	0.640342	96.7983	0.426894	G
2891	3	17	912	2	4	938	0.319829	1.81237	97.2281	0.21322	0.426439	C
2892	5	923	6	0	4	938	0.533049	98.4009	0.639659	0	0.426439	T
2893	3	12	911	7	5	938	0.319829	1.27932	97.1215	0.746269	0.533049	C
2894	1	9	924	1	5	940	0.106383	0.957447	98.2979	0.106383	0.531915	C
2895	6	923	3	4	4	940	0.638298	98.1915	0.319149	0.425532	0.425532	T
2896	14	4	10	908	4	940	1.48936	0.425532	1.06383	96.5957	0.425532	G
2897	931	2	1	2	4	940	99.0426	0.212766	0.106383	0.212766	0.425532	A
2898	895	3	1	36	3	938	95.4158	0.319829	0.10661	3.83795	0.319829	A
2899	1	917	11	7	3	939	0.106496	97.6571	1.17146	0.745474	0.319489	T
2900	9	4	5	918	3	939	0.958466	0.425985	0.532481	97.7636	0.319489	G
2901	929	1	1	5	5	941	98.7248	0.10627	0.10627	0.53135	0.53135	A
2902	6	9	918	3	5	941	0.63762	0.956429	97.5558	0.31881	0.53135	C
2903	7	917	10	3	6	943	0.742312	97.2428	1.06045	0.318134	0.636267	T
2904	909	2	4	22	6	943	96.3945	0.212089	0.424178	2.33298	0.636267	A
2905	1	18	914	4	7	944	0.105932	1.90678	96.822	0.423729	0.741525	C
2906	6	920	6	6	7	945	0.634921	97.3545	0.634921	0.634921	0.740741	T
2907	19	4	5	907	6	941	2.01913	0.42508	0.53135	96.3868	0.63762	G
2908	21	6	8	903	6	944	2.22458	0.635593	0.847458	95.6568	0.635593	G
2909	29	2	7	900	6	944	3.07203	0.211864	0.741525	95.339	0.635593	G
2910	4	925	4	4	6	943	0.424178	98.0912	0.424178	0.424178	0.636267	T
2911	919	5	1	11	6	942	97.5584	0.530786	0.106157	1.16773	0.636943	A
2912	76	25	833	1	6	941	8.07651	2.65675	88.5228	0.10627	0.63762	C
2913	895	1	11	27	6	940	95.2128	0.106383	1.17021	2.87234	0.638298	A
2914	4	905	19	6	6	940	0.425532	96.2766	2.02128	0.638298	0.638298	T
2915	916	2	8	8	6	940	97.4468	0.212766	0.851064	0.851064	0.638298	A
2916	928	2	2	4	7	943	98.4093	0.212089	0.212089	0.424178	0.742312	A
2917	31	236	648	20	7	942	3.29087	25.0531	68.7898	2.12314	0.7431	C
2918	181	7	4	742	6	940	19.2553	0.744681	0.425532	78.9362	0.638298	G
2919	932	1	0	2	6	941	99.0436	0.10627	0	0.21254	0.63762	A
2920	930	0	5	1	7	943	98.6214	0	0.530223	0.106045	0.742312	A
2921	929	1	3	3	7	943	98.5154	0.106045	0.318134	0.318134	0.742312	A
2922	5	922	6	3	6	942	0.530786	97.8769	0.636943	0.318471	0.636943	T
2923	14	4	8	910	6	942	1.4862	0.424628	0.849257	96.603	0.636943	G
2924	927	2	2	5	7	943	98.3033	0.212089	0.212089	0.530223	0.742312	A
2925	931	2	1	2	6	942	98.8323	0.212314	0.106157	0.212314	0.636943	A
2926	16	2	2	916	6	942	1.69851	0.212314	0.212314	97.2399	0.636943	G
2927	24	5	3	904	5	941	2.55048	0.53135	0.31881	96.068	0.53135	G
2928	6	17	907	6	5	941	0.63762	1.80659	96.3868	0.63762	0.53135	C
2929	923	2	1	10	8	944	97.7754	0.211864	0.105932	1.05932	0.847458	A
2930	10	7	8	912	8	945	1.0582	0.740741	0.846561	96.5079	0.846561	G
2931	924	3	1	9	8	945	97.7778	0.31746	0.10582	0.952381	0.846561	A
2932	924	1	10	3	8	946	97.6744	0.105708	1.05708	0.317125	0.845666	A
2933	923	1	1	13	7	945	97.672	0.10582	0.10582	1.37566	0.740741	A
2934	5	921	13	0	6	945	0.529101	97.4603	1.37566	0	0.634921	T
2935	922	4	3	9	8	946	97.463	0.422833	0.317125	0.951374	0.845666	A
2936	933	0	4	0	7	944	98.8347	0	0.423729	0	0.741525	A
2937	928	1	5	4	7	945	98.2011	0.10582	0.529101	0.42328	0.740741	A
2938	14	7	8	909	7	945	1.48148	0.740741	0.846561	96.1905	0.740741	G
2939	922	3	3	12	8	948	97.2574	0.316456	0.316456	1.26582	0.843882	A
2940	3	915	12	7	8	945	0.31746	96.8254	1.26984	0.740741	0.846561	T
2941	19	6	3	910	7	945	2.01058	0.634921	0.31746	96.2963	0.740741	G
2942	0	925	8	6	7	946	0	97.7801	0.845666	0.634249	0.739958	T
2943	3	928	4	5	7	947	0.31679	97.9937	0.422386	0.527983	0.739176	T
2944	7	14	913	5	7	946	0.739958	1.47992	96.5116	0.528541	0.739958	C
2945	1	930	9	0	7	947	0.105597	98.2049	0.95037	0	0.739176	T
2946	0	930	10	0	8	948	0	98.1013	1.05485	0	0.843882	T
2947	3	925	8	4	7	947	0.31679	97.6769	0.844773	0.422386	0.739176	T
2948	12	1	5	920	7	945	1.26984	0.10582	0.529101	97.3545	0.740741	G
2949	933	1	2	3	7	946	98.6258	0.105708	0.211416	0.317125	0.739958	A
2950	931	2	3	4	7	947	98.3105	0.211193	0.31679	0.422386	0.739176	A
2951	931	4	1	4	7	947	98.3105	0.422386	0.105597	0.422386	0.739176	A
2952	7	22	903	8	7	947	0.739176	2.32313	95.3537	0.844773	0.739176	C
2953	7	11	918	6	6	948	0.738397	1.16034	96.8354	0.632911	0.632911	C
2954	926	2	2	13	7	950	97.4737	0.210526	0.210526	1.36842	0.736842	A
2955	903	0	2	38	7	950	95.0526	0	0.210526	4	0.736842	A
2956	20	389	522	11	5	947	2.11193	41.0771	55.1214	1.16156	0.527983	C
2957	106	2	10	826	4	948	11.1814	0.21097	1.05485	87.1308	0.421941	G
2958	937	0	1	7	4	949	98.7355	0	0.105374	0.737619	0.421496	A
2959	18	2	6	919	4	949	1.89673	0.210748	0.632244	96.8388	0.421496	G
2960	935	1	3	6	4	949	98.5248	0.105374	0.316122	0.632244	0.421496	A
2961	934	0	3	7	4	948	98.5232	0	0.316456	0.738397	0.421941	A
2962	20	10	909	5	6	950	2.10526	1.05263	95.6842	0.526316	0.631579	C
2963	938	1	1	6	6	952	98.5294	0.105042	0.105042	0.630252	0.630252	A
2964	938	0	3	5	5	951	98.633	0	0.315457	0.525762	0.525762	A
2965	939	0	0	6	5	950	98.8421	0	0	0.631579	0.526316	A
2966	14	5	11	914	4	948	1.47679	0.527426	1.16034	96.4135	0.421941	G
2967	932	2	0	10	7	951	98.0021	0.210305	0	1.05152	0.736067	A
2968	3	35	904	2	6	950	0.315789	3.68421	95.1579	0.210526	0.631579	C
2969	933	2	2	10	6	953	97.9014	0.209864	0.209864	1.04932	0.629591	A
2970	21	15	907	4	7	954	2.20126	1.57233	95.0734	0.419287	0.733753	C
2971	930	3	3	8	7	951	97.7918	0.315457	0.315457	0.84122	0.736067	A
2972	934	2	0	16	6	958	97.4948	0.208768	0	1.67015	0.626305	A
2973	5	29	914	2	6	956	0.523013	3.03347	95.6067	0.209205	0.627615	C
2974	920	5	3	25	7	960	95.8333	0.520833	0.3125	2.60417	0.729167	A
2975	5	929	17	2	6	959	0.521376	96.8717	1.77268	0.208551	0.625652	T
2976	940	2	1	9	7	959	98.0188	0.208551	0.104275	0.938478	0.729927	A
2977	8	22	917	5	7	959	0.834202	2.29406	95.6204	0.521376	0.729927	C
2978	10	14	924	5	6	959	1.04275	1.45985	96.3504	0.521376	0.625652	C
2979	940	1	4	8	5	958	98.1211	0.104384	0.417537	0.835073	0.521921	A
2980	10	4	9	932	4	959	1.04275	0.417101	0.938478	97.1846	0.417101	G
2981	945	3	3	4	5	960	98.4375	0.3125	0.3125	0.416667	0.520833	A
2982	945	3	2	6	5	961	98.3351	0.312175	0.208117	0.62435	0.520291	A
2983	5	942	8	1	4	960	0.520833	98.125	0.833333	0.104167	0.416667	T
2984	6	12	935	3	3	959	0.625652	1.2513	97.4974	0.312826	0.312826	C
2985	2	948	4	2	4	960	0.208333	98.75	0.416667	0.208333	0.416667	T
2986	9	10	934	5	5	963	0.934579	1.03842	96.9886	0.519211	0.519211	C
2987	2	948	7	1	3	961	0.208117	98.6472	0.728408	0.104058	0.312175	T
2988	12	3	3	939	2	959	1.2513	0.312826	0.312826	97.9145	0.208551	G
2989	12	3	2	941	3	961	1.2487	0.312175	0.208117	97.9188	0.312175	G
2990	16	1	4	937	4	962	1.6632	0.10395	0.4158	97.4012	0.4158	G
2991	948	5	0	4	4	961	98.6472	0.520291	0	0.416233	0.416233	A
2992	7	23	926	1	4	961	0.728408	2.39334	96.358	0.104058	0.416233	C
2993	912	4	1	41	4	962	94.8025	0.4158	0.10395	4.26195	0.4158	A
2994	1	18	938	2	5	964	0.103734	1.86722	97.3029	0.207469	0.518672	C
2995	945	1	3	8	7	964	98.029	0.103734	0.311203	0.829876	0.726141	A
2996	2	940	10	4	7	963	0.207684	97.6116	1.03842	0.415369	0.726895	T
2997	7	940	7	2	7	963	0.726895	97.6116	0.726895	0.207684	0.726895	T
2998	14	105	827	9	7	962	1.4553	10.9148	85.9667	0.935551	0.727651	C
2999	948	0	3	7	7	965	98.2383	0	0.310881	0.725389	0.725389	A
3000	951	2	3	4	5	965	98.5492	0.207254	0.310881	0.414508	0.518135	A
3001	947	5	1	6	5	964	98.2365	0.518672	0.103734	0.622407	0.518672	A
3002	19	3	2	935	6	965	1.96891	0.310881	0.207254	96.8912	0.621762	G
3003	7	19	931	3	6	966	0.724638	1.96687	96.3768	0.310559	0.621118	C
3004	937	5	9	5	4	960	97.6042	0.520833	0.9375	0.520833	0.416667	A
3005	23	4	8	924	5	964	2.38589	0.414938	0.829876	95.8506	0.518672	G
3006	5	940	10	7	6	968	0.516529	97.1074	1.03306	0.72314	0.619835	T
3007	28	3	3	929	7	970	2.8866	0.309278	0.309278	95.7732	0.721649	G
3008	5	941	10	7	7	970	0.515464	97.0103	1.03093	0.721649	0.721649	T
3009	25	6	0	932	8	971	2.57467	0.61792	0	95.9835	0.823893	G
3010	2	941	13	7	8	971	0.205973	96.9104	1.33883	0.720906	0.823893	T
3011	948	3	2	10	8	971	97.6313	0.30896	0.205973	1.02987	0.823893	A
3012	5	2	14	943	8	972	0.514403	0.205761	1.44033	97.0165	0.823045	G
3013	951	1	2	9	9	972	97.8395	0.102881	0.205761	0.925926	0.925926	A
3014	19	6	9	928	8	970	1.95876	0.618557	0.927835	95.6701	0.824742	G
3015	16	0	1	949	7	973	1.6444	0	0.102775	97.5334	0.719424	G
3016	16	0	2	948	8	974	1.64271	0	0.205339	97.3306	0.821355	G
3017	958	0	4	4	8	974	98.3573	0	0.410678	0.410678	0.821355	A
3018	957	2	5	2	8	974	98.2546	0.205339	0.513347	0.205339	0.821355	A
3019	950	2	4	10	10	976	97.3361	0.204918	0.409836	1.02459	1.02459	A
3020	1	953	9	2	10	975	0.102564	97.7436	0.923077	0.205128	1.02564	T
3021	4	948	2	12	11	977	0.409417	97.0317	0.204708	1.22825	1.1259	T
3022	3	948	10	4	10	975	0.307692	97.2308	1.02564	0.410256	1.02564	T
3023	947	1	3	15	10	976	97.0287	0.102459	0.307377	1.53689	1.02459	A
3024	0	926	34	7	9	976	0	94.877	3.48361	0.717213	0.922131	T
3025	949	0	2	18	6	975	97.3333	0	0.205128	1.84615	0.615385	A
3026	8	2	10	949	6	975	0.820513	0.205128	1.02564	97.3333	0.615385	G
3027	3	13	950	3	5	974	0.308008	1.3347	97.5359	0.308008	0.513347	C
3028	955	4	6	5	4	974	98.0493	0.410678	0.616016	0.513347	0.410678	A
3029	10	12	936	11	5	974	1.02669	1.23203	96.0986	1.12936	0.513347	C
3030	2	953	11	3	4	973	0.20555	97.9445	1.13052	0.308325	0.4111	T
3031	953	0	2	12	2	969	98.3488	0	0.206398	1.23839	0.206398	A
3032	959	1	8	2	3	973	98.5612	0.102775	0.822199	0.20555	0.308325	A
3033	956	2	1	11	4	974	98.152	0.205339	0.102669	1.12936	0.410678	A
3034	4	947	9	9	4	973	0.4111	97.3279	0.924974	0.924974	0.4111	T
3035	18	7	2	943	4	974	1.84805	0.718686	0.205339	96.8172	0.410678	G
3036	8	30	925	5	5	973	0.822199	3.08325	95.0668	0.513875	0.513875	C
3037	5	17	944	3	5	974	0.513347	1.74538	96.9199	0.308008	0.513347	C
3038	5	13	950	3	3	974	0.513347	1.3347	97.5359	0.308008	0.308008	C
3039	953	4	2	12	3	974	97.8439	0.410678	0.205339	1.23203	0.308008	A
3040	7	23	932	9	3	974	0.718686	2.3614	95.6879	0.924025	0.308008	C
3041	950	6	5	10	3	974	97.5359	0.616016	0.513347	1.02669	0.308008	A
3042	949	3	1	18	2	973	97.5334	0.308325	0.102775	1.84995	0.20555	A
3043	32	0	8	931	2	973	3.2888	0	0.822199	95.6835	0.20555	G
3044	959	1	0	12	1	973	98.5612	0.102775	0	1.2333	0.102775	A
3045	10	1	11	950	1	973	1.02775	0.102775	1.13052	97.6362	0.102775	G
3046	956	2	2	12	1	973	98.2528	0.20555	0.20555	1.2333	0.102775	A
3047	964	1	3	6	1	975	98.8718	0.102564	0.307692	0.615385	0.102564	A
3048	965	1	0	8	1	975	98.9744	0.102564	0	0.820513	0.102564	A
3049	13	3	4	953	1	974	1.3347	0.308008	0.410678	97.8439	0.102669	G
3050	8	16	939	10	1	974	0.821355	1.64271	96.4066	1.02669	0.102669	C
3051	964	2	2	5	2	975	98.8718	0.205128	0.205128	0.512821	0.205128	A
3052	25	5	2	941	2	975	2.5641	0.512821	0.205128	96.5128	0.205128	G
3053	24	2	3	946	3	978	2.45399	0.204499	0.306748	96.728	0.306748	G
3054	963	1	5	4	5	978	98.4663	0.102249	0.511247	0.408998	0.511247	A
3055	967	0	4	5	5	981	98.5729	0	0.407747	0.509684	0.509684	A
3056	963	3	3	7	5	981	98.1651	0.30581	0.30581	0.713558	0.509684	A
3057	12	15	11	938	5	981	1.22324	1.52905	1.1213	95.6167	0.509684	G
3058	957	6	0	12	5	980	97.6531	0.612245	0	1.22449	0.510204	A
3059	1	959	12	1	6	979	0.102145	97.9571	1.22574	0.102145	0.61287	T
3060	12	11	944	6	4	977	1.22825	1.1259	96.6223	0.614125	0.409417	C
3061	14	761	188	10	4	977	1.43296	77.8915	19.2426	1.02354	0.409417	T
3062	956	1	5	8	4	974	98.152	0.102669	0.513347	0.821355	0.410678	A
3063	964	1	4	4	5	978	98.5685	0.102249	0.408998	0.408998	0.511247	A
3064	964	5	3	2	5	979	98.4678	0.510725	0.306435	0.20429	0.510725	A
3065	965	1	4	5	6	981	98.369	0.101937	0.407747	0.509684	0.611621	A
3066	1	929	41	5	7	983	0.101729	94.5066	4.17091	0.508647	0.712106	T
3067	6	902	29	39	7	983	0.610376	91.7599	2.95015	3.96745	0.712106	T
3068	15	4	7	950	7	983	1.52594	0.406918	0.712106	96.6429	0.712106	G
3069	962	0	2	12	6	982	97.9633	0	0.203666	1.222	0.610998	A
3070	8	18	948	2	6	982	0.814664	1.83299	96.5377	0.203666	0.610998	C
3071	963	1	2	10	7	983	97.9654	0.101729	0.203459	1.01729	0.712106	A
3072	15	27	928	6	5	981	1.52905	2.75229	94.5973	0.611621	0.509684	C
3073	16	23	928	10	4	981	1.63099	2.34455	94.5973	1.01937	0.407747	C
3074	6	8	955	9	5	983	0.610376	0.813835	97.1516	0.915565	0.508647	C
3075	1	968	5	2	6	982	0.101833	98.5743	0.509165	0.203666	0.610998	T
3076	963	2	3	9	7	984	97.8659	0.203252	0.304878	0.914634	0.711382	A
3077	966	0	3	8	5	982	98.3707	0	0.305499	0.814664	0.509165	A
3078	7	36	930	4	5	982	0.712831	3.66599	94.7047	0.407332	0.509165	C
3079	935	4	1	39	6	985	94.9239	0.406091	0.101523	3.95939	0.609137	A
3080	9	952	16	2	5	984	0.914634	96.748	1.62602	0.203252	0.50813	T
3081	4	9	961	5	7	986	0.40568	0.912779	97.4645	0.507099	0.709939	C
3082	962	1	3	12	7	985	97.665	0.101523	0.304569	1.21827	0.71066	A
3083	9	13	952	4	9	987	0.911854	1.31712	96.4539	0.405268	0.911854	C
3084	958	4	7	6	9	984	97.3577	0.406504	0.711382	0.609756	0.914634	A
3085	965	1	1	9	8	984	98.0691	0.101626	0.101626	0.914634	0.813008	A
3086	6	951	13	6	8	984	0.609756	96.6463	1.32114	0.609756	0.813008	T
3087	8	946	7	15	7	983	0.813835	96.236	0.712106	1.52594	0.712106	T
3088	947	3	11	12	8	981	96.5341	0.30581	1.1213	1.22324	0.815494	A
3089	963	1	2	11	6	983	97.9654	0.101729	0.203459	1.11902	0.610376	A
3090	971	2	1	3	5	982	98.8798	0.203666	0.101833	0.305499	0.509165	A
3091	962	3	1	10	5	981	98.0632	0.30581	0.101937	1.01937	0.509684	A
3092	7	11	15	942	5	980	0.714286	1.12245	1.53061	96.1224	0.510204	G
3093	972	1	2	6	4	985	98.6802	0.101523	0.203046	0.609137	0.406091	A
3094	961	1	2	17	4	985	97.5635	0.101523	0.203046	1.72589	0.406091	A
3095	14	13	950	3	4	984	1.42276	1.32114	96.5447	0.304878	0.406504	C
3096	9	945	25	3	4	986	0.912779	95.8418	2.5355	0.30426	0.40568	T
3097	953	3	1	22	2	981	97.1458	0.30581	0.101937	2.24261	0.203874	A
3098	8	3	10	961	2	984	0.813008	0.304878	1.01626	97.6626	0.203252	G
3099	963	3	2	14	1	983	97.9654	0.305188	0.203459	1.42421	0.101729	A
3100	262	0	2	718	1	983	26.6531	0	0.203459	73.0417	0.101729	G
3101	975	1	1	6	1	984	99.0854	0.101626	0.101626	0.609756	0.101626	A
3102	975	2	0	6	1	984	99.0854	0.203252	0	0.609756	0.101626	A
3103	22	2	6	954	1	985	2.2335	0.203046	0.609137	96.8528	0.101523	G
3104	5	14	960	5	1	985	0.507614	1.42132	97.4619	0.507614	0.101523	C
3105	968	1	2	11	1	983	98.4741	0.101729	0.203459	1.11902	0.101729	A
3106	971	2	2	7	1	983	98.7792	0.203459	0.203459	0.712106	0.101729	A
3107	15	3	12	952	1	983	1.52594	0.305188	1.22075	96.8464	0.101729	G
3108	971	2	0	9	2	984	98.6789	0.203252	0	0.914634	0.203252	A
3109	17	5	8	953	2	985	1.72589	0.507614	0.812183	96.7513	0.203046	G
3110	17	17	937	12	3	986	1.72414	1.72414	95.0304	1.21704	0.30426	C
3111	969	4	3	8	3	987	98.1763	0.405268	0.303951	0.810537	0.303951	A
3112	974	3	2	4	3	986	98.783	0.30426	0.20284	0.40568	0.30426	A
3113	955	14	1	10	4	984	97.0528	1.42276	0.101626	1.01626	0.406504	A
3114	1	13	966	0	4	984	0.101626	1.32114	98.1707	0	0.406504	C
3115	975	0	3	7	4	989	98.5844	0	0.303337	0.707786	0.404449	A
3116	16	21	946	2	4	989	1.6178	2.12336	95.6522	0.202224	0.404449	C
3117	964	6	5	10	3	988	97.5709	0.607287	0.506073	1.01215	0.303644	A
3118	1	965	12	7	3	988	0.101215	97.6721	1.21457	0.708502	0.303644	T
3119	1	970	7	7	3	988	0.101215	98.1781	0.708502	0.708502	0.303644	T
3120	3	9	963	10	4	989	0.303337	0.91001	97.3711	1.01112	0.404449	C
3121	970	3	8	5	5	991	97.8809	0.302725	0.807265	0.504541	0.504541	A
3122	980	0	1	6	7	994	98.5915	0	0.100604	0.603622	0.704225	A
3123	975	1	8	2	6	992	98.2863	0.100806	0.806452	0.201613	0.604839	A
3124	981	3	0	2	6	992	98.8911	0.302419	0	0.201613	0.604839	A
3125	17	5	16	944	6	988	1.72065	0.506073	1.61943	95.5466	0.607287	G
3126	4	11	965	7	6	993	0.40282	1.10775	97.1803	0.704935	0.60423	C
3127	3	967	13	4	4	991	0.302725	97.5782	1.31181	0.403633	0.403633	T
3128	967	6	0	13	2	988	97.8745	0.607287	0	1.31579	0.202429	A
3129	15	4	7	960	2	988	1.51822	0.404858	0.708502	97.166	0.202429	G
3130	4	9	967	6	3	989	0.404449	0.91001	97.7755	0.606673	0.303337	C
3131	974	2	3	8	3	990	98.3838	0.20202	0.30303	0.808081	0.30303	A
3132	16	4	5	961	4	990	1.61616	0.40404	0.505051	97.0707	0.40404	G
3133	975	0	3	10	4	992	98.2863	0	0.302419	1.00806	0.403226	A
3134	978	4	4	4	4	994	98.3903	0.402414	0.402414	0.402414	0.402414	A
3135	18	2	3	967	4	994	1.81087	0.201207	0.301811	97.2837	0.402414	G
3136	35	6	2	947	4	994	3.52113	0.603622	0.201207	95.2716	0.402414	G
3137	4	13	965	6	4	992	0.403226	1.31048	97.2782	0.604839	0.403226	C
3138	977	1	4	6	3	991	98.5873	0.100908	0.403633	0.605449	0.302725	A
3139	984	0	1	5	3	993	99.0937	0	0.100705	0.503525	0.302115	A
3140	10	6	4	970	4	994	1.00604	0.603622	0.402414	97.5855	0.402414	G
3141	980	2	5	1	4	992	98.7903	0.201613	0.504032	0.100806	0.403226	A
3142	983	0	7	0	4	994	98.8934	0	0.704225	0	0.402414	A
3143	967	5	2	16	4	994	97.2837	0.503018	0.201207	1.60966	0.402414	A
3144	2	965	17	3	5	992	0.201613	97.2782	1.71371	0.302419	0.504032	T
3145	978	2	2	5	6	993	98.4894	0.20141	0.20141	0.503525	0.60423	A
3146	970	5	4	8	6	993	97.6838	0.503525	0.40282	0.805639	0.60423	A
3147	7	13	956	10	7	993	0.704935	1.30916	96.2739	1.00705	0.704935	C
3148	6	961	11	9	6	993	0.60423	96.7774	1.10775	0.906344	0.60423	T
3149	972	2	4	9	7	994	97.7867	0.201207	0.402414	0.905433	0.704225	A
3150	974	3	4	5	7	993	98.0866	0.302115	0.40282	0.503525	0.704935	A
3151	186	6	15	775	7	989	18.8069	0.606673	1.51668	78.362	0.707786	G
3152	970	1	1	14	7	993	97.6838	0.100705	0.100705	1.40987	0.704935	A
3153	3	971	10	3	6	993	0.302115	97.7845	1.00705	0.302115	0.60423	T
3154	2	6	965	12	6	991	0.201816	0.605449	97.3764	1.2109	0.605449	C
3155	979	0	1	8	6	994	98.4909	0	0.100604	0.804829	0.603622	A
3156	9	4	8	970	4	995	0.904523	0.40201	0.80402	97.4874	0.40201	G
3157	978	2	2	8	4	994	98.3903	0.201207	0.201207	0.804829	0.402414	A
3158	24	2	3	963	4	996	2.40964	0.200803	0.301205	96.6867	0.401606	G
3159	28	31	922	11	5	997	2.80843	3.10933	92.4774	1.10331	0.501505	C
3160	977	4	2	9	5	997	97.994	0.401204	0.200602	0.902708	0.501505	A
3161	11	3	5	973	5	997	1.10331	0.300903	0.501505	97.5928	0.501505	G
3162	983	2	1	6	4	996	98.6948	0.200803	0.100402	0.60241	0.401606	A
3163	984	1	1	8	4	998	98.5972	0.1002	0.1002	0.801603	0.400802	A
3164	11	22	945	16	4	998	1.1022	2.20441	94.6894	1.60321	0.400802	C
3165	6	973	10	5	5	999	0.600601	97.3974	1.001	0.500501	0.500501	T
3166	11	1	10	973	6	1001	1.0989	0.0999001	0.999001	97.2028	0.599401	G
3167	981	3	3	8	5	1000	98.1	0.3	0.3	0.8	0.5	A
3168	985	0	4	5	5	999	98.5986	0	0.4004	0.500501	0.500501	A
3169	14	5	4	971	5	999	1.4014	0.500501	0.4004	97.1972	0.500501	G
3170	14	4	0	977	4	999	1.4014	0.4004	0	97.7978	0.4004	G
3171	983	2	2	6	5	998	98.497	0.200401	0.200401	0.601202	0.501002	A
3172	816	8	14	157	5	1000	81.6	0.8	1.4	15.7	0.5	A
3173	974	9	6	6	4	999	97.4975	0.900901	0.600601	0.600601	0.4004	A
3174	3	934	49	9	4	999	0.3003	93.4935	4.9049	0.900901	0.4004	T
3175	966	4	3	17	3	993	97.281	0.40282	0.302115	1.71198	0.302115	A
3176	19	1	14	957	2	993	1.91339	0.100705	1.40987	96.3746	0.20141	G
3177	986	1	3	5	5	1000	98.6	0.1	0.3	0.5	0.5	A
3178	14	4	13	964	6	1001	1.3986	0.3996	1.2987	96.3037	0.599401	G
3179	980	3	0	8	7	998	98.1964	0.300601	0	0.801603	0.701403	A
3180	10	16	961	3	7	997	1.00301	1.60481	96.3892	0.300903	0.702106	C
3181	969	3	9	9	8	998	97.0942	0.300601	0.901804	0.901804	0.801603	A
3182	20	58	898	5	9	990	2.0202	5.85859	90.7071	0.505051	0.909091	C
3183	946	1	6	9	9	971	97.4253	0.102987	0.61792	0.92688	0.92688	A
3184	981	4	4	2	9	1000	98.1	0.4	0.4	0.2	0.9	A
3185	985	1	2	6	8	1002	98.3034	0.0998004	0.199601	0.598802	0.798403	A
3186	984	4	3	4	8	1003	98.1057	0.398804	0.299103	0.398804	0.797607	A
3187	969	9	9	8	9	1004	96.5139	0.896414	0.896414	0.796813	0.896414	A
3188	932	26	11	27	8	1004	92.8287	2.58964	1.09562	2.68924	0.796813	A
3189	35	23	932	1	7	998	3.50701	2.30461	93.3868	0.1002	0.701403	C
3190	8	30	949	9	8	1004	0.796813	2.98805	94.5219	0.896414	0.796813	C
3191	6	23	957	10	8	1004	0.59761	2.29084	95.3187	0.996016	0.796813	C
3192	4	981	9	3	9	1006	0.397614	97.5149	0.894632	0.298211	0.894632	T
3193	4	973	17	3	9	1006	0.397614	96.7197	1.68986	0.298211	0.894632	T
3194	21	12	954	7	7	1001	2.0979	1.1988	95.3047	0.699301	0.699301	C
3195	953	2	9	10	7	981	97.1458	0.203874	0.917431	1.01937	0.713558	A
3196	994	0	1	3	7	1005	98.9055	0	0.0995025	0.298507	0.696517	A
3197	992	1	2	3	8	1006	98.6083	0.0994036	0.198807	0.298211	0.795229	A
3198	987	1	3	7	8	1006	98.1113	0.0994036	0.298211	0.695825	0.795229	A
3199	975	5	9	9	8	1006	96.9185	0.497018	0.894632	0.894632	0.795229	A
3200	974	6	6	11	8	1005	96.9154	0.597015	0.597015	1.09453	0.79602	A
3201	2	988	7	1	8	1006	0.198807	98.2107	0.695825	0.0994036	0.795229	T
3202	6	258	730	4	7	1005	0.597015	25.6716	72.6368	0.39801	0.696517	C
3203	969	1	17	12	8	1007	96.2264	0.0993049	1.68818	1.19166	0.794439	A
3204	912	5	4	79	8	1008	90.4762	0.496032	0.396825	7.8373	0.793651	A
3205	8	973	12	7	9	1009	0.792864	96.4321	1.1893	0.693756	0.891972	T
3206	12	6	6	978	7	1009	1.1893	0.594648	0.594648	96.9277	0.693756	G
3207	992	2	4	6	7	1011	98.1207	0.197824	0.395648	0.593472	0.692384	A
3208	987	4	4	9	7	1011	97.6261	0.395648	0.395648	0.890208	0.692384	A
3209	4	986	11	4	7	1012	0.395257	97.4308	1.08696	0.395257	0.6917	T
3210	8	17	971	10	6	1012	0.790514	1.67984	95.9486	0.988142	0.592885	C
3211	2	20	982	2	8	1014	0.197239	1.97239	96.8442	0.197239	0.788955	C
3212	979	7	3	17	9	1015	96.4532	0.689655	0.295567	1.67488	0.8867	A
3213	16	7	2	980	8	1013	1.57947	0.691017	0.197433	96.7423	0.789733	G
3214	15	8	7	976	7	1013	1.48075	0.789733	0.691017	96.3475	0.691017	G
3215	995	4	2	5	9	1015	98.0296	0.394089	0.197044	0.492611	0.8867	A
3216	21	4	15	968	9	1017	2.0649	0.393314	1.47493	95.1819	0.884956	G
3217	12	11	966	18	10	1017	1.17994	1.08161	94.9853	1.76991	0.983284	C
3218	5	989	11	3	11	1019	0.490677	97.0559	1.07949	0.294406	1.07949	T
3219	19	10	8	969	11	1017	1.86824	0.983284	0.786627	95.2802	1.08161	G
3220	27	36	14	934	11	1022	2.64188	3.5225	1.36986	91.3894	1.07632	G
3221	9	970	18	5	9	1011	0.890208	95.9446	1.78042	0.49456	0.890208	T
3222	7	987	6	13	10	1023	0.684262	96.4809	0.58651	1.27077	0.977517	T
3223	2	1003	4	4	11	1024	0.195312	97.9492	0.390625	0.390625	1.07422	T
3224	2	995	14	2	12	1025	0.195122	97.0732	1.36585	0.195122	1.17073	T
3225	3	977	28	5	12	1025	0.292683	95.3171	2.73171	0.487805	1.17073	T
3226	9	969	19	16	11	1024	0.878906	94.6289	1.85547	1.5625	1.07422	T
3227	11	25	7	968	12	1023	1.07527	2.44379	0.684262	94.6237	1.17302	G
3228	991	2	1	6	12	1012	97.9249	0.197628	0.0988142	0.592885	1.18577	A
3229	1000	1	2	10	13	1026	97.4659	0.0974659	0.194932	0.974659	1.26706	A
3230	997	2	6	8	13	1026	97.1735	0.194932	0.584795	0.779727	1.26706	A
3231	937	7	10	61	13	1028	91.1479	0.680934	0.972763	5.93385	1.26459	A
3232	9	9	22	975	11	1026	0.877193	0.877193	2.14425	95.0292	1.07212	G
3233	994	3	7	12	8	1024	97.0703	0.292969	0.683594	1.17188	0.78125	A
3234	6	989	16	6	7	1024	0.585938	96.582	1.5625	0.585938	0.683594	T
3235	9	9	988	7	5	1018	0.884086	0.884086	97.053	0.687623	0.491159	C
3236	1003	3	2	8	5	1021	98.237	0.29383	0.195886	0.783546	0.489716	A
3237	990	2	5	19	5	1021	96.9638	0.195886	0.489716	1.86092	0.489716	A
3238	8	15	992	4	5	1024	0.78125	1.46484	96.875	0.390625	0.488281	C
3239	996	0	3	14	4	1017	97.9351	0	0.294985	1.3766	0.393314	A
3240	1007	1	7	5	4	1024	98.3398	0.0976562	0.683594	0.488281	0.390625	A
3241	1003	4	10	3	4	1024	97.9492	0.390625	0.976562	0.292969	0.390625	A
3242	1004	3	4	6	5	1022	98.2387	0.293542	0.391389	0.587084	0.489237	A
3243	0	979	36	2	5	1022	0	95.7926	3.5225	0.195695	0.489237	T
3244	14	946	51	7	7	1025	1.36585	92.2927	4.97561	0.682927	0.682927	T
3245	17	4	17	979	6	1023	1.66178	0.391007	1.66178	95.6989	0.58651	G
3246	996	6	2	13	7	1024	97.2656	0.585938	0.195312	1.26953	0.683594	A
3247	8	965	40	6	7	1026	0.779727	94.0546	3.89864	0.584795	0.682261	T
3248	1000	5	4	11	7	1027	97.371	0.486855	0.389484	1.07108	0.681597	A
3249	11	2	9	999	6	1027	1.07108	0.194742	0.876339	97.2736	0.584226	G
3250	1000	0	4	17	6	1027	97.371	0	0.389484	1.65531	0.584226	A
3251	15	8	989	8	6	1026	1.46199	0.779727	96.3938	0.779727	0.584795	C
3252	12	314	689	5	4	1024	1.17188	30.6641	67.2852	0.488281	0.390625	C
3253	294	21	7	695	4	1021	28.7953	2.05681	0.685602	68.0705	0.391773	G
3254	5	20	990	3	5	1023	0.488759	1.95503	96.7742	0.293255	0.488759	C
3255	4	998	15	2	5	1024	0.390625	97.4609	1.46484	0.195312	0.488281	T
3256	1002	2	1	16	5	1026	97.6608	0.194932	0.0974659	1.55945	0.487329	A
3257	21	4	13	983	5	1026	2.04678	0.389864	1.26706	95.809	0.487329	G
3258	12	10	992	6	5	1025	1.17073	0.97561	96.7805	0.585366	0.487805	C
3259	1001	3	12	4	5	1025	97.6585	0.292683	1.17073	0.390244	0.487805	A
3260	1014	1	1	4	5	1025	98.9268	0.097561	0.097561	0.390244	0.487805	A
3261	9	6	9	996	5	1025	0.878049	0.585366	0.878049	97.1707	0.487805	G
3262	998	2	3	18	5	1026	97.271	0.194932	0.292398	1.75439	0.487329	A
3263	13	29	969	10	5	1026	1.26706	2.82651	94.4444	0.974659	0.487329	C
3264	5	999	11	6	5	1026	0.487329	97.3684	1.07212	0.584795	0.487329	T
3265	1006	0	6	4	5	1021	98.5309	0	0.587659	0.391773	0.489716	A
3266	997	5	6	10	6	1024	97.3633	0.488281	0.585938	0.976562	0.585938	A
3267	2	989	23	5	7	1026	0.194932	96.3938	2.24172	0.487329	0.682261	T
3268	968	3	3	17	6	997	97.0913	0.300903	0.300903	1.70512	0.601805	A
3269	968	4	10	7	6	995	97.2864	0.40201	1.00503	0.703518	0.603015	A
3270	971	4	0	10	6	991	97.9818	0.403633	0	1.00908	0.605449	A
3271	16	2	3	975	7	1003	1.59521	0.199402	0.299103	97.2084	0.697906	G
3272	997	2	3	4	7	1013	98.4205	0.197433	0.29615	0.394867	0.691017	A
3273	998	2	1	7	6	1014	98.4221	0.197239	0.0986193	0.690335	0.591716	A
3274	32	13	2	958	6	1011	3.16518	1.28586	0.197824	94.7577	0.593472	G
3275	996	2	1	8	6	1013	98.3218	0.197433	0.0987167	0.789733	0.5923	A
3276	999	0	3	6	6	1014	98.5207	0	0.295858	0.591716	0.591716	A
3277	1013	1	1	7	6	1028	98.5409	0.0972763	0.0972763	0.680934	0.583658	A
3278	994	6	1	11	6	1018	97.6424	0.589391	0.0982318	1.08055	0.589391	A
3279	11	10	25	966	6	1018	1.08055	0.982318	2.4558	94.8919	0.589391	G
3280	1014	4	1	6	3	1028	98.6381	0.389105	0.0972763	0.583658	0.291829	A
3281	20	4	20	981	2	1027	1.94742	0.389484	1.94742	95.5209	0.194742	G
3282	1010	2	0	13	3	1028	98.249	0.194553	0	1.26459	0.291829	A
3283	20	5	6	996	3	1030	1.94175	0.485437	0.582524	96.699	0.291262	G
3284	1017	1	2	5	5	1030	98.7379	0.0970874	0.194175	0.485437	0.485437	A
3285	1017	3	2	6	7	1035	98.2609	0.289855	0.193237	0.57971	0.676329	A
3286	15	9	7	999	7	1037	1.44648	0.867888	0.675024	96.3356	0.675024	G
3287	1018	1	4	8	7	1038	98.0732	0.0963391	0.385356	0.770713	0.674374	A
3288	1019	6	4	3	7	1039	98.0751	0.577478	0.384986	0.288739	0.673725	A
3289	7	1020	4	2	7	1040	0.673077	98.0769	0.384615	0.192308	0.673077	T
3290	5	7	1012	9	7	1040	0.480769	0.673077	97.3077	0.865385	0.673077	C
3291	1016	6	6	4	8	1040	97.6923	0.576923	0.576923	0.384615	0.769231	A
3292	1021	2	5	6	8	1042	97.9846	0.191939	0.479846	0.575816	0.767754	A
3293	1020	2	4	10	7	1043	97.7948	0.191755	0.383509	0.958773	0.671141	A
3294	7	980	41	8	7	1043	0.671141	93.9597	3.93097	0.767018	0.671141	T
3295	1016	3	5	11	7	1042	97.5048	0.287908	0.479846	1.05566	0.671785	A
3296	5	3	17	1012	5	1042	0.479846	0.287908	1.63148	97.1209	0.479846	G
3297	1018	3	2	15	5	1043	97.6031	0.287632	0.191755	1.43816	0.479386	A
3298	19	434	577	7	8	1045	1.81818	41.5311	55.2153	0.669856	0.76555	C
3299	220	17	15	785	9	1046	21.0325	1.62524	1.43403	75.0478	0.860421	G
3300	8	16	1009	5	10	1048	0.763359	1.52672	96.2786	0.477099	0.954198	C
3301	1026	3	4	4	10	1047	97.9943	0.286533	0.382044	0.382044	0.95511	A
3302	1024	1	2	10	10	1047	97.8032	0.095511	0.191022	0.95511	0.95511	A
3303	9	999	17	7	12	1044	0.862069	95.6897	1.62835	0.670498	1.14943	T
3304	1000	5	3	12	14	1034	96.7118	0.483559	0.290135	1.16054	1.35397	A
3305	1021	3	11	4	14	1053	96.9611	0.2849	1.04463	0.379867	1.32953	A
3306	1024	1	5	9	14	1053	97.246	0.0949668	0.474834	0.854701	1.32953	A
3307	1029	4	4	2	12	1051	97.9068	0.38059	0.38059	0.190295	1.14177	A
3308	1019	5	7	8	10	1049	97.1401	0.476644	0.667302	0.762631	0.953289	A
3309	1009	11	7	13	8	1048	96.2786	1.04962	0.667939	1.24046	0.763359	A
3310	7	1013	19	2	8	1049	0.667302	96.5682	1.81125	0.190658	0.762631	T
3311	11	8	11	1010	5	1045	1.05263	0.76555	1.05263	96.6507	0.478469	G
3312	1018	6	2	12	4	1042	97.6967	0.575816	0.191939	1.15163	0.383877	A
3313	11	801	223	4	4	1043	1.05465	76.7977	21.3806	0.383509	0.383509	T
3314	1013	1	3	22	4	1043	97.1237	0.0958773	0.287632	2.1093	0.383509	A
3315	1020	1	11	8	4	1044	97.7011	0.0957854	1.05364	0.766284	0.383142	A
3316	1019	7	7	6	5	1044	97.6054	0.670498	0.670498	0.574713	0.478927	A
3317	27	7	12	990	4	1040	2.59615	0.673077	1.15385	95.1923	0.384615	G
3318	26	7	9	998	4	1044	2.49042	0.670498	0.862069	95.5939	0.383142	G
3319	28	14	5	993	4	1044	2.68199	1.341	0.478927	95.1149	0.383142	G
3320	18	8	9	1008	4	1047	1.7192	0.764088	0.859599	96.2751	0.382044	G
3321	1004	11	8	12	5	1040	96.5385	1.05769	0.769231	1.15385	0.480769	A
3322	2	1026	10	3	5	1046	0.191205	98.088	0.956023	0.286807	0.478011	T
3323	1026	1	1	17	5	1050	97.7143	0.0952381	0.0952381	1.61905	0.47619	A
3324	5	1029	11	0	4	1049	0.476644	98.0934	1.04862	0	0.381316	T
3325	7	20	1011	6	5	1049	0.667302	1.90658	96.3775	0.571973	0.476644	C
3326	1029	2	0	13	3	1047	98.2808	0.191022	0	1.24164	0.286533	A
3327	13	42	980	7	3	1045	1.24402	4.01914	93.7799	0.669856	0.287081	C
3328	3	16	1022	3	3	1047	0.286533	1.52818	97.6122	0.286533	0.286533	C
3329	1020	8	3	13	3	1047	97.4212	0.764088	0.286533	1.24164	0.286533	A
3330	6	20	1012	8	3	1049	0.571973	1.90658	96.4728	0.762631	0.285987	C
3331	9	274	759	3	3	1048	0.858779	26.145	72.4237	0.28626	0.28626	C
3332	234	16	8	784	3	1045	22.3923	1.5311	0.76555	75.0239	0.287081	G
3333	1034	5	3	4	4	1050	98.4762	0.47619	0.285714	0.380952	0.380952	A
3334	5	1030	11	0	4	1050	0.47619	98.0952	1.04762	0	0.380952	T
3335	9	17	1013	6	5	1050	0.857143	1.61905	96.4762	0.571429	0.47619	C
3336	5	21	1012	9	5	1052	0.475285	1.9962	96.1977	0.855513	0.475285	C
3337	4	10	1028	6	5	1053	0.379867	0.949668	97.6258	0.569801	0.474834	C
3338	1034	4	3	6	6	1053	98.1956	0.379867	0.2849	0.569801	0.569801	A
3339	9	18	1016	8	6	1057	0.851466	1.70293	96.1211	0.756859	0.567644	C
3340	1039	1	1	10	6	1057	98.2971	0.0946074	0.0946074	0.946074	0.567644	A
3341	7	5	1	1038	6	1057	0.662252	0.473037	0.0946074	98.2025	0.567644	G
3342	1046	0	1	1	7	1055	99.1469	0	0.0947867	0.0947867	0.663507	A
3343	1033	4	7	8	7	1059	97.5449	0.377715	0.661001	0.75543	0.661001	A
3344	1037	3	5	7	7	1059	97.9226	0.283286	0.472144	0.661001	0.661001	A
3345	4	1024	21	2	7	1058	0.378072	96.7864	1.98488	0.189036	0.661626	T
3346	1033	1	1	16	7	1058	97.6371	0.094518	0.094518	1.51229	0.661626	A
3347	12	24	1003	11	7	1057	1.13529	2.27058	94.8912	1.04068	0.662252	C
3348	1039	3	1	7	8	1058	98.2042	0.283554	0.094518	0.661626	0.756144	A
3349	1032	3	4	14	7	1060	97.3585	0.283019	0.377358	1.32075	0.660377	A
3350	1036	4	1	12	6	1059	97.8281	0.377715	0.0944287	1.13314	0.566572	A
3351	4	20	1020	9	5	1058	0.378072	1.89036	96.4083	0.850662	0.47259	C
3352	8	1034	11	1	4	1058	0.756144	97.7316	1.0397	0.094518	0.378072	T
3353	1035	1	0	19	4	1059	97.7337	0.0944287	0	1.79415	0.377715	A
3354	5	13	1032	2	3	1055	0.473934	1.23223	97.8199	0.189573	0.28436	C
3355	6	15	1034	0	3	1058	0.567108	1.41777	97.7316	0	0.283554	C
3356	1031	2	4	18	3	1058	97.448	0.189036	0.378072	1.70132	0.283554	A
3357	2	1043	9	2	3	1059	0.188857	98.4891	0.849858	0.188857	0.283286	T
3358	4	9	1033	9	3	1058	0.378072	0.850662	97.6371	0.850662	0.283554	C
3359	1039	2	1	8	4	1054	98.5769	0.189753	0.0948767	0.759013	0.379507	A
3360	6	3	9	1031	4	1053	0.569801	0.2849	0.854701	97.9107	0.379867	G
3361	1047	1	3	5	5	1061	98.6805	0.0942507	0.282752	0.471254	0.471254	A
3362	21	10	3	1022	5	1061	1.97926	0.942507	0.282752	96.3242	0.471254	G
3363	1040	1	5	5	5	1056	98.4848	0.094697	0.473485	0.473485	0.473485	A
3364	1035	2	9	10	6	1062	97.4576	0.188324	0.847458	0.94162	0.564972	A
3365	6	1031	17	1	6	1061	0.565504	97.1725	1.60226	0.0942507	0.565504	T
3366	1034	2	2	17	6	1061	97.4552	0.188501	0.188501	1.60226	0.565504	A
3367	13	25	1000	17	6	1061	1.22526	2.35627	94.2507	1.60226	0.565504	C
3368	1	1033	18	3	5	1060	0.0943396	97.4528	1.69811	0.283019	0.471698	T
3369	1023	0	3	29	5	1060	96.5094	0	0.283019	2.73585	0.471698	A
3370	5	857	181	11	5	1059	0.472144	80.9254	17.0916	1.03872	0.472144	T
3371	1029	1	6	20	5	1061	96.984	0.0942507	0.565504	1.88501	0.471254	A
3372	1048	2	4	5	5	1064	98.4962	0.18797	0.37594	0.469925	0.469925	A
3373	1038	2	5	12	6	1063	97.6482	0.188147	0.470367	1.12888	0.56444	A
3374	7	28	1017	5	5	1062	0.659134	2.63653	95.7627	0.47081	0.47081	C
3375	1047	2	2	6	5	1062	98.5876	0.188324	0.188324	0.564972	0.47081	A
3376	21	45	987	4	5	1062	1.9774	4.23729	92.9379	0.376648	0.47081	C
3377	8	22	1021	6	4	1061	0.754006	2.07352	96.23	0.565504	0.377003	C
3378	5	1043	8	1	4	1061	0.471254	98.3035	0.754006	0.0942507	0.377003	T
3379	9	10	1027	11	5	1062	0.847458	0.94162	96.7043	1.03578	0.47081	C
3380	3	1038	14	2	5	1062	0.282486	97.7401	1.31827	0.188324	0.47081	T
3381	1028	4	4	22	5	1063	96.7074	0.376294	0.376294	2.06961	0.470367	A
3382	17	475	560	6	5	1063	1.59925	44.6849	52.6811	0.56444	0.470367	C
3383	204	10	8	836	5	1063	19.191	0.940734	0.752587	78.6453	0.470367	G
3384	19	17	1009	12	5	1062	1.78908	1.60075	95.0094	1.12994	0.47081	C
3385	1037	1	5	12	4	1059	97.9226	0.0944287	0.472144	1.13314	0.377715	A
3386	1046	3	5	4	3	1061	98.5862	0.282752	0.471254	0.377003	0.282752	A
3387	1043	2	1	12	5	1063	98.1185	0.188147	0.0940734	1.12888	0.470367	A
3388	8	1037	9	4	4	1062	0.753296	97.646	0.847458	0.376648	0.376648	T
3389	1038	1	5	13	3	1060	97.9245	0.0943396	0.471698	1.22642	0.283019	A
3390	1050	3	3	3	4	1063	98.777	0.28222	0.28222	0.28222	0.376294	A
3391	1050	1	1	7	4	1063	98.777	0.0940734	0.0940734	0.658514	0.376294	A
3392	3	13	1024	16	4	1060	0.283019	1.22642	96.6038	1.50943	0.377358	C
3393	5	1032	15	4	4	1060	0.471698	97.3585	1.41509	0.377358	0.377358	T
3394	1027	16	1	14	4	1062	96.7043	1.50659	0.094162	1.31827	0.376648	A
3395	2	3	8	1047	4	1064	0.18797	0.281955	0.75188	98.4023	0.37594	G
3396	1052	1	3	5	6	1067	98.5942	0.0937207	0.281162	0.468604	0.562324	A
3397	1056	2	4	1	7	1070	98.6916	0.186916	0.373832	0.0934579	0.654206	A
3398	1054	5	5	1	7	1072	98.3209	0.466418	0.466418	0.0932836	0.652985	A
3399	1047	2	2	14	7	1072	97.6679	0.186567	0.186567	1.30597	0.652985	A
3400	2	1046	13	4	6	1071	0.186741	97.6657	1.21382	0.373483	0.560224	T
3401	8	7	1049	4	6	1074	0.744879	0.651769	97.6723	0.372439	0.558659	C
3402	6	1050	9	3	4	1072	0.559701	97.9478	0.839552	0.279851	0.373134	T
3403	1012	2	2	51	5	1072	94.403	0.186567	0.186567	4.75746	0.466418	A
3404	12	0	14	1042	5	1073	1.11836	0	1.30475	97.1109	0.465983	G
3405	1057	1	2	8	4	1072	98.6007	0.0932836	0.186567	0.746269	0.373134	A
3406	1051	3	3	11	4	1072	98.041	0.279851	0.279851	1.02612	0.373134	A
3407	7	11	3	1046	5	1072	0.652985	1.02612	0.279851	97.5746	0.466418	G
3408	1062	3	2	1	4	1072	99.0672	0.279851	0.186567	0.0932836	0.373134	A
3409	1057	2	6	3	4	1072	98.6007	0.186567	0.559701	0.279851	0.373134	A
3410	1053	2	3	10	4	1072	98.2276	0.186567	0.279851	0.932836	0.373134	A
3411	7	1027	26	8	6	1074	0.651769	95.6238	2.42086	0.744879	0.558659	T
3412	18	12	2	1036	8	1076	1.67286	1.11524	0.185874	96.2825	0.743494	G
3413	11	2	10	1045	7	1075	1.02326	0.186047	0.930233	97.2093	0.651163	G
3414	1051	3	1	13	7	1075	97.7674	0.27907	0.0930233	1.2093	0.651163	A
3415	6	1051	9	4	7	1077	0.557103	97.5859	0.835655	0.371402	0.649954	T
3416	1052	2	3	13	7	1077	97.6787	0.185701	0.278552	1.20706	0.649954	A
3417	1035	1	33	1	7	1077	96.1003	0.0928505	3.06407	0.0928505	0.649954	A
3418	1057	2	2	9	5	1075	98.3256	0.186047	0.186047	0.837209	0.465116	A
3419	3	1057	9	1	3	1073	0.27959	98.5089	0.83877	0.0931966	0.27959	T
3420	1	1063	6	1	3	1074	0.0931099	98.9758	0.558659	0.0931099	0.27933	T
3421	5	14	1047	4	3	1073	0.465983	1.30475	97.5769	0.372787	0.27959	C
3422	5	21	1041	4	3	1074	0.465549	1.95531	96.9274	0.372439	0.27933	C
3423	3	1058	8	2	2	1073	0.27959	98.6021	0.745573	0.186393	0.186393	T
3424	11	169	720	169	2	1071	1.02708	15.7796	67.2269	15.7796	0.186741	C
3425	218	6	9	838	2	1073	20.3169	0.55918	0.83877	78.0988	0.186393	G
3426	1059	3	0	8	2	1072	98.7873	0.279851	0	0.746269	0.186567	A
3427	16	30	1022	2	2	1072	1.49254	2.79851	95.3358	0.186567	0.186567	C
3428	1050	4	4	12	3	1073	97.8565	0.372787	0.372787	1.11836	0.27959	A
3429	10	37	1021	2	4	1074	0.931099	3.44507	95.0652	0.18622	0.372439	C
3430	1039	6	5	17	4	1071	97.0121	0.560224	0.466853	1.5873	0.373483	A
3431	12	1023	29	6	4	1074	1.11732	95.2514	2.70019	0.558659	0.372439	T
3432	1055	0	2	18	5	1080	97.6852	0	0.185185	1.66667	0.462963	A
3433	11	28	1034	2	5	1080	1.01852	2.59259	95.7407	0.185185	0.462963	C
3434	1053	5	7	10	4	1079	97.5904	0.463392	0.648749	0.926784	0.370714	A
3435	14	117	932	10	3	1076	1.30112	10.8736	86.6171	0.929368	0.27881	C
3436	19	194	859	4	3	1079	1.76089	17.9796	79.6108	0.370714	0.278035	C
3437	17	21	1031	7	3	1079	1.57553	1.94625	95.5514	0.648749	0.278035	C
3438	10	1059	2	4	3	1078	0.927644	98.2375	0.185529	0.371058	0.278293	T
3439	5	22	1043	5	3	1078	0.463822	2.04082	96.7532	0.463822	0.278293	C
3440	8	8	1060	1	3	1080	0.740741	0.740741	98.1481	0.0925926	0.277778	C
3441	9	12	1048	9	4	1082	0.831793	1.10906	96.8577	0.831793	0.369686	C
3442	1069	2	2	5	5	1083	98.7073	0.184672	0.184672	0.461681	0.461681	A
3443	1067	3	1	8	4	1083	98.5226	0.277008	0.0923361	0.738689	0.369344	A
3444	15	2	8	1053	4	1082	1.38632	0.184843	0.739372	97.3198	0.369686	G
3445	1053	6	2	19	5	1085	97.0507	0.552995	0.184332	1.75115	0.460829	A
3446	11	13	1050	6	6	1086	1.01289	1.19705	96.6851	0.552486	0.552486	C
3447	6	1056	12	5	6	1085	0.552995	97.3272	1.10599	0.460829	0.552995	T
3448	1066	2	3	6	7	1084	98.3395	0.184502	0.276753	0.553506	0.645756	A
3449	1075	3	1	0	7	1086	98.9871	0.276243	0.092081	0	0.644567	A
3450	1063	2	5	8	7	1085	97.9724	0.184332	0.460829	0.737327	0.645161	A
3451	11	28	1028	10	6	1083	1.0157	2.58541	94.9215	0.923361	0.554017	C
3452	17	17	1033	14	5	1086	1.56538	1.56538	95.1197	1.28913	0.460405	C
3453	1067	1	5	8	4	1085	98.341	0.0921659	0.460829	0.737327	0.368664	A
3454	21	5	4	1053	4	1087	1.93192	0.459982	0.367985	96.8721	0.367985	G
3455	23	5	8	1039	5	1080	2.12963	0.462963	0.740741	96.2037	0.462963	G
3456	1064	1	1	8	6	1080	98.5185	0.0925926	0.0925926	0.740741	0.555556	A
3457	1060	1	1	13	8	1083	97.8763	0.0923361	0.0923361	1.20037	0.738689	A
3458	15	4	4	1059	7	1089	1.37741	0.367309	0.367309	97.2452	0.642792	G
3459	1081	1	2	1	7	1092	98.9927	0.0915751	0.18315	0.0915751	0.641026	A
3460	1073	6	5	2	6	1092	98.2601	0.549451	0.457875	0.18315	0.549451	A
3461	22	22	12	1030	6	1092	2.01465	2.01465	1.0989	94.3223	0.549451	G
3462	7	994	80	4	8	1093	0.640439	90.9424	7.3193	0.365965	0.73193	T
3463	5	1067	6	9	6	1093	0.457457	97.6212	0.548948	0.823422	0.548948	T
3464	11	3	7	1066	5	1092	1.00733	0.274725	0.641026	97.619	0.457875	G
3465	1076	2	2	7	6	1093	98.4446	0.182983	0.182983	0.640439	0.548948	A
3466	1054	2	14	17	6	1093	96.4318	0.182983	1.28088	1.55535	0.548948	A
3467	3	1072	10	2	7	1094	0.274223	97.989	0.914077	0.182815	0.639854	T
3468	14	8	1064	1	6	1093	1.28088	0.73193	97.3468	0.0914913	0.548948	C
3469	5	1013	63	5	6	1092	0.457875	92.7656	5.76923	0.457875	0.549451	T
3470	0	10	1073	4	6	1093	0	0.914913	98.1702	0.365965	0.548948	C
3471	5	1069	12	2	7	1095	0.456621	97.6256	1.09589	0.182648	0.639269	T
3472	13	19	8	1049	7	1096	1.18613	1.73358	0.729927	95.7117	0.638686	G
3473	1075	1	8	3	7	1094	98.2633	0.0914077	0.731261	0.274223	0.639854	A
3474	1069	2	3	17	7	1098	97.3588	0.182149	0.273224	1.54827	0.637523	A
3475	12	1052	18	9	7	1098	1.0929	95.8106	1.63934	0.819672	0.637523	T
3476	1080	2	1	8	8	1099	98.2712	0.181984	0.0909918	0.727934	0.727934	A
3477	14	6	18	1053	8	1099	1.27389	0.545951	1.63785	95.8144	0.727934	G
3478	1066	6	1	18	6	1097	97.1741	0.546946	0.0911577	1.64084	0.546946	A
3479	19	37	1030	3	6	1095	1.73516	3.379	94.0639	0.273973	0.547945	C
3480	8	12	1059	10	5	1094	0.731261	1.09689	96.8007	0.914077	0.457038	C
3481	1079	3	2	6	5	1095	98.5388	0.273973	0.182648	0.547945	0.456621	A
3482	1057	0	2	30	4	1093	96.7063	0	0.182983	2.74474	0.365965	A
3483	15	1059	14	2	3	1093	1.37237	96.8893	1.28088	0.182983	0.274474	T
3484	1071	6	2	13	3	1095	97.8082	0.547945	0.182648	1.18721	0.273973	A
3485	1072	3	5	12	3	1095	97.8995	0.273973	0.456621	1.09589	0.273973	A
3486	4	30	1051	8	3	1096	0.364964	2.73723	95.8942	0.729927	0.273723	C
3487	1072	3	2	14	3	1094	97.989	0.274223	0.182815	1.27971	0.274223	A
3488	19	4	4	1067	2	1096	1.73358	0.364964	0.364964	97.354	0.182482	G
3489	30	3	5	1056	2	1096	2.73723	0.273723	0.456204	96.3504	0.182482	G
3490	105	35	948	6	3	1097	9.57156	3.19052	86.4175	0.546946	0.273473	C
3491	5	1055	4	31	4	1099	0.454959	95.9964	0.363967	2.82075	0.363967	T
3492	4	21	1062	9	4	1100	0.363636	1.90909	96.5455	0.818182	0.363636	C
3493	4	1076	12	5	4	1101	0.363306	97.7293	1.08992	0.454133	0.363306	T
3494	12	4	9	1072	5	1102	1.08893	0.362976	0.816697	97.2777	0.453721	G
3495	1092	1	1	1	6	1101	99.1826	0.0908265	0.0908265	0.0908265	0.544959	A
3496	1087	5	2	2	6	1102	98.6388	0.453721	0.181488	0.181488	0.544465	A
3497	1082	1	1	13	5	1102	98.1851	0.0907441	0.0907441	1.17967	0.453721	A
3498	4	1072	15	5	4	1100	0.363636	97.4545	1.36364	0.454545	0.363636	T
3499	13	1072	5	8	5	1103	1.1786	97.1895	0.453309	0.725295	0.453309	T
3500	22	9	16	1051	4	1102	1.99637	0.816697	1.45191	95.3721	0.362976	G
3501	932	152	5	7	5	1101	84.6503	13.8056	0.454133	0.635786	0.454133	A
3502	24	3	3	1067	5	1102	2.17786	0.272232	0.272232	96.824	0.453721	G
3503	32	5	3	1057	6	1103	2.90118	0.453309	0.271985	95.8296	0.543971	G
3504	9	14	1071	2	7	1103	0.815956	1.26927	97.0988	0.181324	0.634633	C
3505	1085	3	3	6	6	1103	98.3681	0.271985	0.271985	0.543971	0.543971	A
3506	1077	2	4	15	6	1104	97.5543	0.181159	0.362319	1.3587	0.543478	A
3507	10	1058	22	6	6	1102	0.907441	96.0073	1.99637	0.544465	0.544465	T
3508	1066	3	11	8	6	1094	97.4406	0.274223	1.00548	0.731261	0.548446	A
3509	1079	1	4	4	5	1093	98.7191	0.0914913	0.365965	0.365965	0.457457	A
3510	4	1073	7	4	5	1093	0.365965	98.1702	0.640439	0.365965	0.457457	T
3511	2	804	271	9	4	1090	0.183486	73.7615	24.8624	0.825688	0.366972	T
3512	1081	2	10	4	4	1101	98.1835	0.181653	0.908265	0.363306	0.363306	A
3513	1078	2	4	15	4	1103	97.7335	0.181324	0.362647	1.35993	0.362647	A
3514	3	1047	38	11	4	1103	0.271985	94.9229	3.44515	0.99728	0.362647	T
3515	1086	3	1	8	4	1102	98.5481	0.272232	0.0907441	0.725953	0.362976	A
3516	11	8	9	1070	5	1103	0.99728	0.725295	0.815956	97.0082	0.453309	G
3517	8	28	1056	7	4	1103	0.725295	2.53853	95.7389	0.634633	0.362647	C
3518	6	1029	65	0	4	1104	0.543478	93.2065	5.88768	0	0.362319	T
3519	2	1087	7	4	4	1104	0.181159	98.4601	0.634058	0.362319	0.362319	T
3520	1081	2	2	16	4	1105	97.8281	0.180995	0.180995	1.44796	0.361991	A
3521	9	20	1061	11	3	1104	0.815217	1.81159	96.1051	0.996377	0.271739	C
3522	4	22	1067	8	3	1104	0.362319	1.99275	96.6486	0.724638	0.271739	C
3523	1089	3	6	3	4	1105	98.552	0.271493	0.542986	0.271493	0.361991	A
3524	1090	1	4	8	4	1107	98.4643	0.0903342	0.361337	0.722674	0.361337	A
3525	20	38	1022	9	4	1093	1.82983	3.47667	93.5041	0.823422	0.365965	C
3526	10	22	1054	17	4	1107	0.903342	1.98735	95.2123	1.53568	0.361337	C
3527	1054	1	3	8	5	1071	98.4127	0.0933707	0.280112	0.746965	0.466853	A
3528	1086	0	3	11	5	1105	98.2805	0	0.271493	0.995475	0.452489	A
3529	1087	5	5	5	4	1106	98.2821	0.45208	0.45208	0.45208	0.361664	A
3530	1086	4	4	9	4	1107	98.103	0.361337	0.361337	0.813008	0.361337	A
3531	1079	3	11	11	3	1107	97.4706	0.271003	0.993677	0.993677	0.271003	A
3532	985	6	17	95	3	1106	89.0597	0.542495	1.53707	8.58951	0.271248	A
3533	1059	25	10	11	3	1108	95.5776	2.25632	0.902527	0.99278	0.270758	A
3534	20	16	19	1042	2	1099	1.81984	1.45587	1.72884	94.8135	0.181984	G
3535	2	1076	17	8	2	1105	0.180995	97.3756	1.53846	0.723982	0.180995	T
3536	6	16	1073	9	2	1106	0.542495	1.44665	97.0163	0.813743	0.180832	C
3537	8	13	1076	9	2	1108	0.722022	1.17329	97.1119	0.812274	0.180505	C
3538	1083	4	5	14	2	1108	97.7437	0.361011	0.451264	1.26354	0.180505	A
3539	20	2	7	1075	2	1106	1.80832	0.180832	0.632911	97.1971	0.180832	G
3540	24	7	6	1071	2	1110	2.16216	0.630631	0.540541	96.4865	0.18018	G
3541	1096	0	3	9	2	1110	98.7387	0	0.27027	0.810811	0.18018	A
3542	9	13	1082	6	2	1112	0.809353	1.16906	97.3022	0.539568	0.179856	C
3543	13	14	1079	5	4	1115	1.16592	1.25561	96.7713	0.44843	0.358744	C
3544	1096	1	4	10	4	1115	98.296	0.0896861	0.358744	0.896861	0.358744	A
3545	17	6	15	1073	5	1116	1.5233	0.537634	1.34409	96.147	0.448029	G
3546	1094	4	0	13	6	1117	97.9409	0.358102	0	1.16383	0.537153	A
3547	22	979	102	8	6	1117	1.96956	87.6455	9.1316	0.716204	0.537153	T
3548	46	6	2	1056	6	1116	4.12186	0.537634	0.179211	94.6237	0.537634	G
3549	18	3	6	1084	5	1116	1.6129	0.268817	0.537634	97.1326	0.448029	G
3550	1106	1	3	3	6	1119	98.8382	0.0893655	0.268097	0.268097	0.536193	A
3551	5	1098	7	4	7	1121	0.44603	97.9483	0.624442	0.356824	0.624442	T
3552	3	1106	3	3	7	1122	0.26738	98.574	0.26738	0.26738	0.623886	T
3553	2	9	1098	5	7	1121	0.178412	0.802855	97.9483	0.44603	0.624442	C
3554	1098	1	5	10	7	1121	97.9483	0.0892061	0.44603	0.892061	0.624442	A
3555	7	31	1070	6	8	1122	0.623886	2.76292	95.3654	0.534759	0.713012	C
3556	1100	6	2	6	9	1123	97.9519	0.534283	0.178094	0.534283	0.801425	A
3557	12	4	2	1095	8	1121	1.07047	0.356824	0.178412	97.6806	0.713649	G
3558	5	19	1083	6	8	1121	0.44603	1.69492	96.6102	0.535236	0.713649	C
3559	10	178	919	5	8	1120	0.892857	15.8929	82.0536	0.446429	0.714286	C
3560	238	10	8	857	8	1121	21.231	0.892061	0.713649	76.4496	0.713649	G
3561	1101	1	2	9	5	1118	98.4794	0.0894454	0.178891	0.805009	0.447227	A
3562	1092	7	4	10	6	1119	97.5871	0.625559	0.357462	0.893655	0.536193	A
3563	1	1104	7	0	5	1117	0.0895255	98.8362	0.626679	0	0.447628	T
3564	3	1104	3	3	5	1118	0.268336	98.7478	0.268336	0.268336	0.447227	T
3565	3	10	1094	6	5	1118	0.268336	0.894454	97.8533	0.536673	0.447227	C
3566	0	1092	20	2	6	1120	0	97.5	1.78571	0.178571	0.535714	T
3567	1099	0	4	11	6	1120	98.125	0	0.357143	0.982143	0.535714	A
3568	4	23	1085	2	6	1120	0.357143	2.05357	96.875	0.178571	0.535714	C
3569	6	15	1094	3	6	1124	0.533808	1.33452	97.331	0.266904	0.533808	C
3570	1099	6	6	6	4	1121	98.0375	0.535236	0.535236	0.535236	0.356824	A
3571	14	2	13	1089	4	1122	1.24777	0.178253	1.15865	97.0588	0.356506	G
3572	1108	1	2	6	4	1121	98.8403	0.0892061	0.178412	0.535236	0.356824	A
3573	25	12	8	1073	4	1122	2.22816	1.06952	0.713012	95.6328	0.356506	G
3574	28	8	4	1078	4	1122	2.49554	0.713012	0.356506	96.0784	0.356506	G
3575	5	1098	10	4	6	1123	0.445236	97.7738	0.890472	0.356189	0.534283	T
3576	1099	4	2	16	6	1127	97.5155	0.354925	0.177462	1.4197	0.532387	A
3577	27	27	1056	11	6	1127	2.39574	2.39574	93.7001	0.976043	0.532387	C
3578	1096	4	7	12	7	1126	97.3357	0.35524	0.62167	1.06572	0.62167	A
3579	1109	3	3	5	6	1126	98.4902	0.26643	0.26643	0.44405	0.53286	A
3580	153	5	7	954	6	1125	13.6	0.444444	0.622222	84.8	0.533333	G
3581	26	5	5	1086	6	1128	2.30496	0.443262	0.443262	96.2766	0.531915	G
3582	1117	1	1	3	7	1129	98.9371	0.088574	0.088574	0.265722	0.620018	A
3583	38	3	4	1077	7	1129	3.36581	0.265722	0.354296	95.3942	0.620018	G
3584	30	3	9	1080	8	1130	2.65487	0.265487	0.79646	95.5752	0.707965	G
3585	1111	4	0	9	6	1130	98.3186	0.353982	0	0.79646	0.530973	A
3586	135	6	8	975	5	1129	11.9575	0.531444	0.708592	86.3596	0.44287	G
3587	17	26	1071	11	5	1130	1.50442	2.30088	94.7788	0.973451	0.442478	C
3588	5	1109	8	4	5	1131	0.442087	98.0548	0.707339	0.353669	0.442087	T
3589	24	9	5	1088	4	1130	2.12389	0.79646	0.442478	96.2832	0.353982	G
3590	26	21	16	1066	5	1134	2.29277	1.85185	1.41093	94.0035	0.440917	G
3591	3	1109	11	8	5	1136	0.264085	97.6232	0.96831	0.704225	0.440141	T
3592	1116	4	0	11	6	1137	98.153	0.351803	0	0.967458	0.527704	A
3593	8	29	1085	7	6	1135	0.704846	2.55507	95.5947	0.61674	0.528634	C
3594	5	20	1099	6	6	1136	0.440141	1.76056	96.743	0.528169	0.528169	C
3595	1095	10	7	18	6	1136	96.3908	0.880282	0.616197	1.58451	0.528169	A
3596	10	1102	14	3	6	1135	0.881057	97.0925	1.23348	0.264317	0.528634	T
3597	2	1116	6	6	6	1136	0.176056	98.2394	0.528169	0.528169	0.528169	T
3598	9	17	1098	5	6	1135	0.792952	1.4978	96.7401	0.440529	0.528634	C
3599	3	27	1095	6	6	1137	0.263852	2.37467	96.3061	0.527704	0.527704	C
3600	3	1121	5	2	6	1137	0.263852	98.5928	0.439754	0.175901	0.527704	T
3601	1	1120	10	1	6	1138	0.0878735	98.4183	0.878735	0.0878735	0.527241	T
3602	3	5	1119	4	3	1134	0.26455	0.440917	98.6772	0.352734	0.26455	C
3603	5	1110	15	3	3	1136	0.440141	97.7113	1.32042	0.264085	0.264085	T
3604	12	1	4	1114	3	1134	1.0582	0.0881834	0.352734	98.2363	0.26455	G
3605	1127	0	3	3	5	1138	99.0334	0	0.26362	0.26362	0.439367	A
3606	1128	2	3	1	6	1140	98.9474	0.175439	0.263158	0.0877193	0.526316	A
3607	1130	1	0	3	7	1141	99.0359	0.0876424	0	0.262927	0.613497	A
3608	12	44	1071	7	7	1141	1.05171	3.85627	93.865	0.613497	0.613497	C
3609	5	1103	16	10	8	1142	0.437828	96.5849	1.40105	0.875657	0.700525	T
3610	1113	5	5	14	9	1146	97.1204	0.4363	0.4363	1.22164	0.78534	A
3611	2	1110	24	2	8	1146	0.17452	96.8586	2.09424	0.17452	0.69808	T
3612	1	1126	8	3	9	1147	0.087184	98.1691	0.697472	0.261552	0.784656	T
3613	11	16	1100	12	7	1146	0.95986	1.39616	95.986	1.04712	0.61082	C
3614	2	19	1117	0	9	1147	0.174368	1.6565	97.3845	0	0.784656	C
3615	1113	7	8	7	10	1145	97.2052	0.611354	0.69869	0.611354	0.873362	A
3616	1107	4	2	24	9	1146	96.5969	0.34904	0.17452	2.09424	0.78534	A
3617	10	1110	11	6	8	1145	0.873362	96.9432	0.960699	0.524017	0.69869	T
3618	11	14	1098	12	8	1143	0.96238	1.22485	96.063	1.04987	0.699913	C
3619	1120	2	3	12	7	1144	97.9021	0.174825	0.262238	1.04895	0.611888	A
3620	1107	5	5	20	7	1144	96.7657	0.437063	0.437063	1.74825	0.611888	A
3621	11	1022	102	3	6	1144	0.961538	89.3357	8.91608	0.262238	0.524476	T
3622	1122	4	2	12	6	1146	97.9058	0.34904	0.17452	1.04712	0.52356	A
3623	12	4	12	1113	6	1147	1.04621	0.348736	1.04621	97.0357	0.523104	G
3624	1117	3	2	10	8	1140	97.9825	0.263158	0.175439	0.877193	0.701754	A
3625	1126	1	5	9	8	1149	97.9983	0.0870322	0.435161	0.78329	0.696258	A
3626	1135	1	0	5	7	1148	98.8676	0.087108	0	0.43554	0.609756	A
3627	1124	2	5	10	7	1148	97.9094	0.174216	0.43554	0.87108	0.609756	A
3628	1123	5	0	11	8	1147	97.9076	0.43592	0	0.959024	0.697472	A
3629	14	4	18	1102	8	1146	1.22164	0.34904	1.57068	96.1606	0.69808	G
3630	1125	4	0	12	7	1148	97.9965	0.348432	0	1.0453	0.609756	A
3631	47	7	9	1076	7	1146	4.10122	0.61082	0.78534	93.8918	0.61082	G
3632	36	2	1	1103	7	1149	3.13316	0.174064	0.0870322	95.9965	0.609225	G
3633	31	3	3	1106	6	1149	2.698	0.261097	0.261097	96.2576	0.522193	G
3634	1130	4	3	5	7	1149	98.3464	0.348129	0.261097	0.435161	0.609225	A
3635	1114	7	12	10	7	1150	96.8696	0.608696	1.04348	0.869565	0.608696	A
3636	3	1128	11	2	5	1149	0.261097	98.1723	0.957354	0.174064	0.435161	T
3637	8	15	1115	5	4	1147	0.697472	1.30776	97.2101	0.43592	0.348736	C
3638	8	24	1109	3	4	1148	0.696864	2.09059	96.6028	0.261324	0.348432	C
3639	9	1130	3	2	5	1149	0.78329	98.3464	0.261097	0.174064	0.435161	T
3640	12	26	1102	4	5	1149	1.04439	2.26284	95.9095	0.348129	0.435161	C
3641	4	21	1113	5	4	1147	0.348736	1.83086	97.0357	0.43592	0.348736	C
3642	11	21	1105	5	5	1147	0.959024	1.83086	96.3383	0.43592	0.43592	C
3643	5	1124	10	3	5	1147	0.43592	97.9948	0.87184	0.261552	0.43592	T
3644	1121	3	8	13	3	1148	97.6481	0.261324	0.696864	1.1324	0.261324	A
3645	1131	3	5	5	4	1148	98.5192	0.261324	0.43554	0.43554	0.348432	A
3646	4	27	1109	5	4	1149	0.348129	2.34987	96.5187	0.435161	0.348129	C
3647	3	1128	3	11	5	1150	0.26087	98.087	0.26087	0.956522	0.434783	T
3648	6	14	1122	2	5	1149	0.522193	1.21845	97.6501	0.174064	0.435161	C
3649	1124	7	1	13	5	1150	97.7391	0.608696	0.0869565	1.13043	0.434783	A
3650	5	1128	13	0	6	1152	0.434028	97.9167	1.12847	0	0.520833	T
3651	2	1132	10	3	6	1153	0.173461	98.1787	0.867303	0.260191	0.520382	T
3652	1	1140	2	5	6	1154	0.0866551	98.7868	0.17331	0.433276	0.519931	T
3653	4	1102	18	23	5	1152	0.347222	95.6597	1.5625	1.99653	0.434028	T
3654	1123	5	2	19	4	1153	97.3981	0.433651	0.173461	1.64788	0.346921	A
3655	1	1129	10	9	4	1153	0.0867303	97.9185	0.867303	0.780572	0.346921	T
3656	10	1	5	1133	4	1153	0.867303	0.0867303	0.433651	98.2654	0.346921	G
3657	1141	4	1	2	4	1152	99.0451	0.347222	0.0868056	0.173611	0.347222	A
3658	25	3	2	1120	4	1154	2.16638	0.259965	0.17331	97.0537	0.34662	G
3659	18	10	4	1117	4	1153	1.56114	0.867303	0.346921	96.8777	0.346921	G
3660	8	24	1105	11	4	1152	0.694444	2.08333	95.9201	0.954861	0.347222	C
3661	7	23	1117	2	4	1153	0.607112	1.9948	96.8777	0.173461	0.346921	C
3662	1132	4	1	12	3	1152	98.2639	0.347222	0.0868056	1.04167	0.260417	A
3663	28	2	5	1115	3	1153	2.42845	0.173461	0.433651	96.7042	0.260191	G
3664	12	21	1111	7	2	1153	1.04076	1.82134	96.3573	0.607112	0.173461	C
3665	1123	7	6	16	3	1155	97.2294	0.606061	0.519481	1.38528	0.25974	A
3666	5	1136	10	2	3	1156	0.432526	98.2699	0.865052	0.17301	0.259516	T
3667	3	22	1128	1	3	1157	0.259291	1.90147	97.4935	0.0864304	0.259291	C
3668	1134	6	5	10	3	1158	97.9275	0.518135	0.431779	0.863558	0.259067	A
3669	8	1140	6	1	3	1158	0.690846	98.4456	0.518135	0.0863558	0.259067	T
3670	7	22	1122	4	4	1159	0.603969	1.89819	96.8076	0.345125	0.345125	C
3671	5	16	1128	7	3	1159	0.431406	1.3805	97.3253	0.603969	0.258844	C
3672	3	1140	10	2	3	1158	0.259067	98.4456	0.863558	0.172712	0.259067	T
3673	10	2	11	1133	4	1160	0.862069	0.172414	0.948276	97.6724	0.344828	G
3674	1145	5	3	4	3	1160	98.7069	0.431034	0.258621	0.344828	0.258621	A
3675	9	1132	16	2	2	1161	0.775194	97.5022	1.37812	0.172265	0.172265	T
3676	1141	6	1	11	2	1161	98.2773	0.516796	0.0861326	0.947459	0.172265	A
3677	8	23	1116	11	1	1159	0.69025	1.98447	96.2899	0.949094	0.0862813	C
3678	13	17	1116	13	2	1161	1.11972	1.46425	96.124	1.11972	0.172265	C
3679	1151	0	0	5	2	1158	99.3955	0	0	0.431779	0.172712	A
3680	1153	1	3	1	2	1160	99.3966	0.0862069	0.258621	0.0862069	0.172414	A
3681	1145	7	6	1	2	1161	98.6219	0.602929	0.516796	0.0861326	0.172265	A
3682	17	4	4	1134	2	1161	1.46425	0.344531	0.344531	97.6744	0.172265	G
3683	14	22	1105	18	3	1162	1.20482	1.89329	95.0947	1.54905	0.258176	C
3684	7	37	1112	4	3	1163	0.601892	3.18143	95.6148	0.343938	0.257954	C
3685	38	999	8	115	3	1163	3.26741	85.8985	0.687876	9.88822	0.257954	T
3686	21	6	7	1124	3	1161	1.80879	0.516796	0.602929	96.8131	0.258398	G
3687	37	3	4	1118	3	1165	3.17597	0.257511	0.343348	95.9657	0.257511	G
3688	10	22	1125	6	3	1166	0.857633	1.88679	96.4837	0.51458	0.25729	C
3689	1148	2	3	8	3	1164	98.6254	0.171821	0.257732	0.687285	0.257732	A
3690	17	2	17	1124	3	1163	1.46174	0.171969	1.46174	96.6466	0.257954	G
3691	1144	5	2	11	4	1166	98.1132	0.428816	0.171527	0.943396	0.343053	A
3692	13	1	6	1142	3	1165	1.11588	0.0858369	0.515021	98.0258	0.257511	G
3693	1143	3	1	8	3	1158	98.7047	0.259067	0.0863558	0.690846	0.259067	A
3694	10	30	1109	8	4	1161	0.861326	2.58398	95.5211	0.689061	0.344531	C
3695	1140	3	4	15	4	1166	97.7702	0.25729	0.343053	1.28645	0.343053	A
3696	24	19	1113	5	5	1166	2.05832	1.6295	95.4545	0.428816	0.428816	C
3697	1126	3	13	6	5	1153	97.6583	0.260191	1.12749	0.520382	0.433651	A
3698	1135	2	8	16	5	1166	97.3413	0.171527	0.686106	1.37221	0.428816	A
3699	17	33	1104	5	5	1164	1.46048	2.83505	94.8454	0.429553	0.429553	C
3700	743	4	354	12	5	1118	66.458	0.357782	31.6637	1.07335	0.447227	A
3701	1106	5	5	15	5	1136	97.3592	0.440141	0.440141	1.32042	0.440141	A
3702	1137	7	6	6	5	1161	97.9328	0.602929	0.516796	0.516796	0.430663	A
3703	1143	3	8	8	7	1169	97.7759	0.25663	0.684346	0.684346	0.598802	A
3704	1155	3	3	3	7	1171	98.6336	0.256191	0.256191	0.256191	0.59778	A
3705	1136	1	10	16	7	1170	97.094	0.0854701	0.854701	1.36752	0.598291	A
3706	1139	4	4	14	7	1168	97.5171	0.342466	0.342466	1.19863	0.599315	A
3707	35	9	11	1106	8	1169	2.99401	0.769889	0.940975	94.6108	0.684346	G
3708	1147	2	1	15	10	1175	97.617	0.170213	0.0851064	1.2766	0.851064	A
3709	17	21	18	1112	11	1179	1.4419	1.78117	1.52672	94.3172	0.932994	G
3710	1152	6	4	6	10	1178	97.7929	0.509338	0.339559	0.509338	0.848896	A
3711	1157	5	2	6	10	1180	98.0508	0.423729	0.169492	0.508475	0.847458	A
3712	2	1147	12	5	9	1175	0.170213	97.617	1.02128	0.425532	0.765957	T
3713	3	1160	6	2	9	1180	0.254237	98.3051	0.508475	0.169492	0.762712	T
3714	4	1152	6	10	8	1180	0.338983	97.6271	0.508475	0.847458	0.677966	T
3715	3	1151	16	2	8	1180	0.254237	97.5424	1.35593	0.169492	0.677966	T
3716	1155	3	7	7	8	1180	97.8814	0.254237	0.59322	0.59322	0.677966	A
3717	17	6	11	1137	6	1177	1.44435	0.509771	0.934579	96.6015	0.509771	G
3718	1147	2	2	22	5	1178	97.3684	0.169779	0.169779	1.86757	0.424448	A
3719	8	28	1129	8	4	1177	0.679694	2.37893	95.9218	0.679694	0.339847	C
3720	12	13	1140	11	4	1180	1.01695	1.10169	96.6102	0.932203	0.338983	C
3721	1163	2	1	9	4	1179	98.6429	0.169635	0.0848176	0.763359	0.339271	A
3722	1154	0	4	19	3	1180	97.7966	0	0.338983	1.61017	0.254237	A
3723	3	1152	19	4	3	1181	0.254022	97.5445	1.60881	0.338696	0.254022	T
3724	1160	3	3	12	3	1181	98.2218	0.254022	0.254022	1.01609	0.254022	A
3725	16	1140	15	7	3	1181	1.35478	96.5284	1.27011	0.592718	0.254022	T
3726	8	27	1135	7	3	1180	0.677966	2.28814	96.1864	0.59322	0.254237	C
3727	9	33	1131	5	3	1181	0.762066	2.79424	95.7663	0.42337	0.254022	C
3728	5	576	584	7	3	1175	0.425532	49.0213	49.7021	0.595745	0.255319	N
3729	5	1153	13	4	4	1179	0.424088	97.7947	1.10263	0.339271	0.339271	T
3730	18	3	17	1137	4	1179	1.52672	0.254453	1.4419	96.4377	0.339271	G
3731	1168	1	1	5	4	1179	99.067	0.0848176	0.0848176	0.424088	0.339271	A
3732	13	1133	21	9	4	1180	1.10169	96.0169	1.77966	0.762712	0.338983	T
3733	19	4	2	1152	3	1180	1.61017	0.338983	0.169492	97.6271	0.254237	G
3734	1165	2	1	6	3	1177	98.9805	0.169924	0.0849618	0.509771	0.254885	A
3735	1156	3	1	15	3	1178	98.1324	0.254669	0.0848896	1.27334	0.254669	A
3736	4	33	1135	4	3	1179	0.339271	2.79898	96.268	0.339271	0.254453	C
3737	1151	3	7	16	3	1180	97.5424	0.254237	0.59322	1.35593	0.254237	A
3738	5	1127	40	6	3	1181	0.42337	95.4276	3.38696	0.508044	0.254022	T
3739	11	612	540	16	3	1182	0.930626	51.7766	45.6853	1.35364	0.253807	T
3740	134	6	15	1023	4	1182	11.3367	0.507614	1.26904	86.5482	0.338409	G
3741	1147	5	5	21	4	1182	97.0389	0.423012	0.423012	1.77665	0.338409	A
3742	11	1139	25	5	4	1184	0.929054	96.1993	2.11149	0.422297	0.337838	T
3743	22	4	3	1151	4	1184	1.85811	0.337838	0.253378	97.2128	0.337838	G
3744	8	22	1136	10	4	1180	0.677966	1.86441	96.2712	0.847458	0.338983	C
3745	1148	2	10	15	4	1179	97.3707	0.169635	0.848176	1.27226	0.339271	A
3746	1159	1	7	12	5	1184	97.8885	0.0844595	0.591216	1.01351	0.422297	A
3747	1167	4	4	6	5	1186	98.398	0.337268	0.337268	0.505902	0.421585	A
3748	1165	9	3	4	6	1187	98.1466	0.758214	0.252738	0.336984	0.505476	A
3749	1158	7	5	10	6	1186	97.6391	0.590219	0.421585	0.84317	0.505902	A
3750	3	1165	9	3	7	1187	0.252738	98.1466	0.758214	0.252738	0.589722	T
3751	6	30	1139	3	8	1186	0.505902	2.52951	96.0371	0.252951	0.674536	C
3752	3	23	1150	4	7	1187	0.252738	1.93766	96.8829	0.336984	0.589722	C
3753	4	1168	8	1	8	1189	0.336417	98.2338	0.672834	0.0841043	0.672834	T
3754	3	14	1158	6	8	1189	0.252313	1.17746	97.3928	0.504626	0.672834	C
3755	1167	1	4	10	9	1191	97.9849	0.0839631	0.335852	0.839631	0.755668	A
3756	1100	4	4	75	9	1192	92.2819	0.33557	0.33557	6.29195	0.755034	A
3757	5	1157	14	6	8	1190	0.420168	97.2269	1.17647	0.504202	0.672269	T
3758	1164	4	2	13	8	1191	97.733	0.335852	0.167926	1.09152	0.671704	A
3759	1168	5	8	5	7	1193	97.9044	0.419111	0.670578	0.419111	0.586756	A
3760	1171	5	5	5	7	1193	98.1559	0.419111	0.419111	0.419111	0.586756	A
3761	1173	2	3	8	7	1193	98.3236	0.167645	0.251467	0.670578	0.586756	A
3762	1	1163	20	1	6	1191	0.0839631	97.649	1.67926	0.0839631	0.503778	T
3763	1164	6	7	7	6	1190	97.8151	0.504202	0.588235	0.588235	0.504202	A
3764	8	23	1150	3	5	1189	0.672834	1.9344	96.7199	0.252313	0.420521	C
3765	11	1157	13	4	6	1191	0.923594	97.1453	1.09152	0.335852	0.503778	T
3766	19	4	3	1158	6	1190	1.59664	0.336134	0.252101	97.3109	0.504202	G
3767	18	3	5	1160	5	1191	1.51134	0.251889	0.419815	97.3971	0.419815	G
3768	6	19	1150	6	5	1186	0.505902	1.60202	96.9646	0.505902	0.421585	C
3769	1170	4	6	4	5	1189	98.402	0.336417	0.504626	0.336417	0.420521	A
3770	1169	2	11	4	5	1191	98.1528	0.167926	0.923594	0.335852	0.419815	A
3771	1174	4	3	7	4	1192	98.4899	0.33557	0.251678	0.587248	0.33557	A
3772	29	25	1122	12	4	1192	2.43289	2.09732	94.1275	1.00671	0.33557	C
3773	22	266	889	12	4	1193	1.84409	22.2967	74.518	1.00587	0.335289	C
3774	266	8	5	912	3	1194	22.2781	0.670017	0.41876	76.3819	0.251256	G
3775	1182	4	2	0	3	1191	99.2443	0.335852	0.167926	0	0.251889	A
3776	1177	5	3	5	3	1193	98.6588	0.419111	0.251467	0.419111	0.251467	A
3777	4	1175	10	1	3	1193	0.335289	98.4912	0.838223	0.0838223	0.251467	T
3778	16	15	1152	7	2	1192	1.34228	1.25839	96.6443	0.587248	0.167785	C
3779	3	15	1169	4	2	1193	0.251467	1.25733	97.9883	0.335289	0.167645	C
3780	1184	0	1	6	3	1194	99.1625	0	0.0837521	0.502513	0.251256	A
3781	18	3	3	1168	3	1195	1.50628	0.251046	0.251046	97.7406	0.251046	G
3782	9	19	1162	2	4	1196	0.752508	1.58863	97.1572	0.167224	0.334448	C
3783	1178	3	3	9	5	1198	98.3306	0.250417	0.250417	0.751252	0.417362	A
3784	186	5	3	1000	5	1199	15.5129	0.417014	0.250209	83.4028	0.417014	G
3785	6	19	1168	1	5	1199	0.500417	1.58465	97.4145	0.0834028	0.417014	C
3786	1174	4	8	7	6	1199	97.9149	0.333611	0.667223	0.58382	0.500417	A
3787	9	42	1141	3	6	1201	0.749376	3.49709	95.0042	0.249792	0.499584	C
3788	1173	4	7	11	6	1201	97.6686	0.333056	0.582848	0.915903	0.499584	A
3789	4	1169	14	6	7	1200	0.333333	97.4167	1.16667	0.5	0.583333	T
3790	3	13	1164	14	8	1202	0.249584	1.08153	96.8386	1.16473	0.665557	C
3791	1154	5	11	13	7	1190	96.9748	0.420168	0.92437	1.09244	0.588235	A
3792	1173	2	2	19	7	1203	97.5062	0.166251	0.166251	1.57938	0.581879	A
3793	1144	4	4	45	7	1204	95.0166	0.332226	0.332226	3.73754	0.581395	A
3794	1188	2	4	4	7	1205	98.5892	0.165975	0.33195	0.33195	0.580913	A
3795	1187	2	4	6	7	1206	98.4245	0.165837	0.331675	0.497512	0.580431	A
3796	12	21	24	1125	7	1189	1.00925	1.76619	2.0185	94.6173	0.58873	G
3797	3	26	1166	3	5	1203	0.249377	2.16126	96.9244	0.249377	0.415628	C
3798	4	1173	11	10	4	1202	0.332779	97.5874	0.915141	0.831947	0.332779	T
3799	7	1179	10	3	4	1203	0.581879	98.005	0.831255	0.249377	0.332502	T
3800	1173	5	4	16	6	1204	97.4252	0.415282	0.332226	1.3289	0.498339	A
3801	7	1176	13	2	5	1203	0.581879	97.7556	1.08063	0.166251	0.415628	T
3802	9	21	1162	7	6	1205	0.746888	1.74274	96.4315	0.580913	0.497925	C
3803	2	25	1167	4	7	1205	0.165975	2.07469	96.8465	0.33195	0.580913	C
3804	1180	3	5	10	8	1206	97.8441	0.248756	0.414594	0.829187	0.66335	A
3805	17	18	1152	10	8	1205	1.41079	1.49378	95.6017	0.829876	0.6639	C
3806	4	19	1172	4	8	1207	0.3314	1.57415	97.1002	0.3314	0.6628	C
3807	1184	1	2	13	6	1206	98.1758	0.0829187	0.165837	1.07794	0.497512	A
3808	3	1143	50	5	6	1207	0.24855	94.6976	4.1425	0.41425	0.4971	T
3809	36	1	5	1160	7	1209	2.97767	0.082713	0.413565	95.9471	0.578991	G
3810	1187	6	2	7	6	1208	98.2616	0.496689	0.165563	0.57947	0.496689	A
3811	6	1176	15	6	6	1209	0.496278	97.2705	1.24069	0.496278	0.496278	T
3812	9	15	1170	7	6	1207	0.74565	1.24275	96.9345	0.57995	0.4971	C
3813	1181	5	5	11	6	1208	97.7649	0.413907	0.413907	0.910596	0.496689	A
3814	1187	5	5	7	6	1210	98.0992	0.413223	0.413223	0.578512	0.495868	A
3815	18	7	10	1170	6	1211	1.48637	0.578035	0.825764	96.6144	0.495458	G
3816	8	1175	17	6	5	1211	0.660611	97.0273	1.4038	0.495458	0.412882	T
3817	21	29	16	1139	5	1210	1.73554	2.39669	1.32231	94.1322	0.413223	G
3818	14	2	2	1191	5	1214	1.15321	0.164745	0.164745	98.1054	0.411862	G
3819	26	4	6	1173	6	1215	2.13992	0.329218	0.493827	96.5432	0.493827	G
3820	6	27	1174	2	6	1215	0.493827	2.22222	96.6255	0.164609	0.493827	C
3821	4	1192	10	4	4	1214	0.329489	98.1878	0.823723	0.329489	0.329489	T
3822	4	1202	2	2	4	1214	0.329489	99.0115	0.164745	0.164745	0.329489	T
3823	2	14	1194	0	5	1215	0.164609	1.15226	98.2716	0	0.411523	C
3824	1191	4	5	11	5	1216	97.9441	0.328947	0.411184	0.904605	0.411184	A
3825	9	1193	8	0	5	1215	0.740741	98.1893	0.658436	0	0.411523	T
3826	6	34	1161	8	4	1213	0.494641	2.80297	95.7131	0.659522	0.329761	C
3827	8	21	1180	3	4	1216	0.657895	1.72697	97.0395	0.246711	0.328947	C
3828	14	17	1175	6	4	1216	1.15132	1.39803	96.6283	0.493421	0.328947	C
3829	2	1198	8	3	6	1217	0.164339	98.4388	0.657354	0.246508	0.493016	T
3830	23	6	12	1167	6	1214	1.89456	0.494234	0.988468	96.1285	0.494234	G
3831	27	5	10	1169	6	1217	2.21857	0.410846	0.821693	96.0559	0.493016	G
3832	22	1	9	1179	7	1218	1.80624	0.0821018	0.738916	96.798	0.574713	G
3833	1200	7	2	5	7	1221	98.2801	0.573301	0.1638	0.4095	0.573301	A
3834	4	1197	4	11	7	1223	0.327065	97.8741	0.327065	0.899428	0.572363	T
3835	15	8	1	1193	7	1224	1.22549	0.653595	0.0816993	97.4673	0.571895	G
3836	7	14	1187	10	5	1223	0.572363	1.14473	97.0564	0.817661	0.408831	C
3837	1204	1	3	10	5	1223	98.4464	0.0817661	0.245298	0.817661	0.408831	A
3838	1203	7	1	8	5	1224	98.2843	0.571895	0.0816993	0.653595	0.408497	A
3839	19	1	7	1190	4	1221	1.5561	0.0819001	0.573301	97.4611	0.3276	G
3840	26	21	26	1144	5	1222	2.12766	1.71849	2.12766	93.617	0.409165	G
3841	4	21	1188	6	5	1224	0.326797	1.71569	97.0588	0.490196	0.408497	C
3842	4	1202	8	4	6	1224	0.326797	98.2026	0.653595	0.326797	0.490196	T
3843	15	15	3	1184	6	1223	1.22649	1.22649	0.245298	96.8111	0.490597	G
3844	27	10	16	1168	6	1227	2.20049	0.814996	1.30399	95.1915	0.488998	G
3845	6	1192	21	2	6	1227	0.488998	97.1475	1.71149	0.162999	0.488998	T
3846	7	1206	6	2	8	1229	0.569569	98.1286	0.488202	0.162734	0.650936	T
3847	5	20	1191	5	8	1229	0.406835	1.62734	96.9081	0.406835	0.650936	C
3848	1209	1	5	8	9	1232	98.1331	0.0811688	0.405844	0.649351	0.730519	A
3849	1199	5	6	14	9	1233	97.2425	0.405515	0.486618	1.13544	0.729927	A
3850	4	99	1114	7	9	1233	0.324412	8.0292	90.3487	0.567721	0.729927	C
3851	1200	3	5	15	8	1231	97.4817	0.243704	0.406174	1.21852	0.649878	A
3852	6	1175	38	5	8	1232	0.487013	95.3734	3.08442	0.405844	0.649351	T
3853	1183	22	1	17	5	1228	96.3355	1.79153	0.0814332	1.38436	0.407166	A
3854	19	527	658	17	5	1226	1.54976	42.9853	53.6705	1.38662	0.40783	C
3855	257	14	9	943	5	1228	20.9283	1.14007	0.732899	76.7915	0.407166	G
3856	291	13	912	9	3	1228	23.6971	1.05863	74.2671	0.732899	0.2443	C
3857	1217	0	1	7	2	1227	99.185	0	0.0814996	0.570497	0.162999	A
3858	1211	10	5	4	2	1232	98.2955	0.811688	0.405844	0.324675	0.162338	A
3859	1214	3	3	9	2	1231	98.619	0.243704	0.243704	0.731113	0.16247	A
3860	6	1211	10	3	4	1234	0.486224	98.1361	0.810373	0.243112	0.324149	T
3861	6	10	1206	7	5	1234	0.486224	0.810373	97.731	0.567261	0.405186	C
3862	1209	1	2	14	5	1231	98.2128	0.0812348	0.16247	1.13729	0.406174	A
3863	1179	2	2	44	6	1233	95.6204	0.162206	0.162206	3.56853	0.486618	A
3864	8	1197	13	9	7	1234	0.648298	97.0016	1.05348	0.729335	0.567261	T
3865	1206	5	4	12	7	1234	97.731	0.405186	0.324149	0.972447	0.567261	A
3866	1206	2	12	7	6	1233	97.8102	0.162206	0.973236	0.567721	0.486618	A
3867	1210	4	3	8	7	1232	98.2143	0.324675	0.243506	0.649351	0.568182	A
3868	11	561	648	4	8	1232	0.892857	45.5357	52.5974	0.324675	0.649351	C
3869	253	7	5	960	7	1232	20.5357	0.568182	0.405844	77.9221	0.568182	G
3870	4	1197	21	3	7	1232	0.324675	97.1591	1.70455	0.243506	0.568182	T
3871	1219	3	3	4	7	1236	98.6246	0.242718	0.242718	0.323625	0.566343	A
3872	1215	4	4	6	7	1236	98.301	0.323625	0.323625	0.485437	0.566343	A
3873	4	1210	11	4	7	1236	0.323625	97.8964	0.889968	0.323625	0.566343	T
3874	7	9	1208	5	6	1235	0.566802	0.728745	97.8138	0.404858	0.48583	C
3875	4	21	1202	3	4	1234	0.324149	1.70178	97.4068	0.243112	0.324149	C
3876	1213	3	2	12	5	1235	98.2186	0.242915	0.161943	0.97166	0.404858	A
3877	44	51	4	1132	5	1236	3.55987	4.12621	0.323625	91.5858	0.404531	G
3878	5	22	1201	3	6	1237	0.404204	1.7785	97.0897	0.242522	0.485044	C
3879	1198	4	7	20	6	1235	97.004	0.323887	0.566802	1.61943	0.48583	A
3880	4	1183	41	2	7	1237	0.323363	95.6346	3.31447	0.161681	0.565885	T
3881	1200	2	5	26	7	1240	96.7742	0.16129	0.403226	2.09677	0.564516	A
3882	7	1206	11	10	8	1242	0.563607	97.1014	0.885668	0.805153	0.644122	T
3883	1210	2	6	11	7	1236	97.8964	0.161812	0.485437	0.889968	0.566343	A
3884	1218	3	9	3	7	1240	98.2258	0.241935	0.725806	0.241935	0.564516	A
3885	1223	3	0	9	7	1242	98.4702	0.241546	0	0.724638	0.563607	A
3886	9	23	1180	21	6	1239	0.726392	1.85634	95.2381	1.69492	0.484262	C
3887	1213	4	1	15	5	1238	97.9806	0.323102	0.0807754	1.21163	0.403877	A
3888	12	5	11	1206	4	1238	0.969305	0.403877	0.88853	97.4152	0.323102	G
3889	1231	3	1	2	4	1241	99.1942	0.241741	0.0805802	0.16116	0.322321	A
3890	1204	2	2	30	4	1242	96.9404	0.161031	0.161031	2.41546	0.322061	A
3891	12	38	1178	9	4	1241	0.966962	3.06205	94.9234	0.725222	0.322321	C
3892	11	18	1203	5	5	1242	0.885668	1.44928	96.8599	0.402576	0.402576	C
3893	1220	3	3	11	8	1245	97.992	0.240964	0.240964	0.883534	0.64257	A
3894	1219	0	4	14	8	1245	97.9116	0	0.321285	1.1245	0.64257	A
3895	759	248	215	16	8	1246	60.9149	19.9037	17.2552	1.28411	0.642055	A
3896	60	3	8	1170	8	1249	4.80384	0.240192	0.640512	93.6749	0.640512	G
3897	1222	1	2	17	10	1252	97.6038	0.0798722	0.159744	1.35783	0.798722	A
3898	8	16	1204	9	11	1248	0.641026	1.28205	96.4744	0.721154	0.88141	C
3899	1214	3	8	10	10	1245	97.51	0.240964	0.64257	0.803213	0.803213	A
3900	1230	2	3	7	9	1251	98.3213	0.159872	0.239808	0.559552	0.719424	A
3901	1236	5	1	1	9	1252	98.722	0.399361	0.0798722	0.0798722	0.71885	A
3902	1241	0	1	2	9	1253	99.0423	0	0.0798085	0.159617	0.718276	A
3903	1226	2	4	12	9	1253	97.8452	0.159617	0.319234	0.957702	0.718276	A
3904	37	25	1173	6	8	1249	2.96237	2.0016	93.9151	0.480384	0.640512	C
3905	12	21	1203	5	11	1252	0.958466	1.67732	96.0863	0.399361	0.878594	C
3906	1213	4	3	19	11	1250	97.04	0.32	0.24	1.52	0.88	A
3907	12	199	1026	7	10	1254	0.956938	15.8692	81.8182	0.558214	0.797448	C
3908	1190	7	5	32	9	1243	95.7361	0.563154	0.402253	2.57442	0.724055	A
3909	10	1182	31	11	10	1244	0.803859	95.0161	2.49196	0.884244	0.803859	T
3910	18	5	10	1210	9	1252	1.4377	0.399361	0.798722	96.6454	0.71885	G
3911	1226	2	2	14	7	1251	98.0016	0.159872	0.159872	1.1191	0.559552	A
3912	4	1224	12	1	7	1248	0.320513	98.0769	0.961538	0.0801282	0.560897	T
3913	5	1226	8	5	7	1251	0.39968	98.0016	0.639488	0.39968	0.559552	T
3914	1218	8	9	8	7	1250	97.44	0.64	0.72	0.64	0.56	A
3915	2	1227	13	3	7	1252	0.159744	98.0032	1.03834	0.239617	0.559105	T
3916	8	20	1208	9	5	1250	0.64	1.6	96.64	0.72	0.4	C
3917	4	1228	11	3	6	1252	0.319489	98.0831	0.878594	0.239617	0.479233	T
3918	2	5	1234	5	6	1252	0.159744	0.399361	98.5623	0.399361	0.479233	C
3919	1230	1	8	5	8	1252	98.2428	0.0798722	0.638978	0.399361	0.638978	A
3920	1221	6	1	16	8	1252	97.524	0.479233	0.0798722	1.27796	0.638978	A
3921	10	1152	75	6	8	1251	0.799361	92.0863	5.9952	0.479616	0.639488	T
3922	1229	3	3	9	9	1253	98.0846	0.239425	0.239425	0.718276	0.718276	A
3923	12	3	13	1217	9	1254	0.956938	0.239234	1.03668	97.0494	0.717703	G
3924	1231	0	2	12	8	1253	98.2442	0	0.159617	0.957702	0.638468	A
3925	4	1209	21	10	8	1252	0.319489	96.5655	1.67732	0.798722	0.638978	T
3926	23	8	1	1214	8	1254	1.83413	0.637959	0.0797448	96.8102	0.637959	G
3927	19	20	1202	5	7	1253	1.51636	1.59617	95.9298	0.399042	0.558659	C
3928	1231	1	5	8	6	1251	98.4013	0.0799361	0.39968	0.639488	0.479616	A
3929	11	5	10	1222	4	1252	0.878594	0.399361	0.798722	97.6038	0.319489	G
3930	1232	1	2	10	4	1249	98.6389	0.0800641	0.160128	0.800641	0.320256	A
3931	1238	0	5	5	5	1253	98.8029	0	0.399042	0.399042	0.399042	A
3932	1237	2	3	8	6	1256	98.4873	0.159236	0.238854	0.636943	0.477707	A
3933	1239	4	5	2	5	1255	98.7251	0.318725	0.398406	0.159363	0.398406	A
3934	30	11	9	1199	5	1254	2.39234	0.877193	0.717703	95.614	0.398724	G
3935	36	29	7	1177	4	1253	2.8731	2.31445	0.558659	93.9346	0.319234	G
3936	3	24	1216	2	5	1250	0.24	1.92	97.28	0.16	0.4	C
3937	13	10	1223	5	6	1257	1.03421	0.795545	97.2951	0.397772	0.477327	C
3938	6	1226	8	3	6	1249	0.480384	98.1585	0.640512	0.240192	0.480384	T
3939	2	1218	24	6	6	1256	0.159236	96.9745	1.91083	0.477707	0.477707	T
3940	3	1199	42	6	5	1255	0.239044	95.5378	3.34661	0.478088	0.398406	T
3941	29	3	8	1210	5	1255	2.31076	0.239044	0.63745	96.4143	0.398406	G
3942	1232	5	2	10	6	1255	98.1673	0.398406	0.159363	0.796813	0.478088	A
3943	19	23	1194	12	6	1254	1.51515	1.83413	95.2153	0.956938	0.478469	C
3944	1243	0	1	8	9	1261	98.5726	0	0.0793021	0.634417	0.713719	A
3945	1242	1	5	6	9	1263	98.3373	0.0791766	0.395883	0.475059	0.712589	A
3946	1238	8	5	3	10	1264	97.943	0.632911	0.39557	0.237342	0.791139	A
3947	1244	3	3	5	11	1266	98.2622	0.236967	0.236967	0.394945	0.868878	A
3948	0	1248	8	2	11	1269	0	98.3452	0.630418	0.157604	0.866824	T
3949	5	1242	9	2	11	1269	0.394011	97.8723	0.70922	0.157604	0.866824	T
3950	6	14	1229	6	11	1266	0.473934	1.10585	97.0774	0.473934	0.868878	C
3951	1237	6	4	9	11	1267	97.6322	0.47356	0.315706	0.710339	0.868193	A
3952	1227	1	0	28	11	1267	96.8429	0.0789266	0	2.20994	0.868193	A
3953	18	15	1219	5	11	1268	1.41956	1.18297	96.1356	0.394322	0.867508	C
3954	1237	1	4	12	9	1263	97.9414	0.0791766	0.316706	0.950119	0.712589	A
3955	1024	6	9	217	9	1265	80.9486	0.474308	0.711462	17.1542	0.711462	A
3956	12	112	1122	4	8	1258	0.953895	8.90302	89.1892	0.317965	0.63593	C
3957	135	69	663	254	8	1129	11.9575	6.1116	58.7245	22.4978	0.708592	C
3958	10	30	1205	10	8	1263	0.791766	2.3753	95.4078	0.791766	0.633413	C
3959	1	1245	11	3	7	1267	0.0789266	98.2636	0.868193	0.23678	0.552486	T
3960	3	1247	7	3	6	1266	0.236967	98.4992	0.552923	0.236967	0.473934	T
3961	3	10	1244	4	6	1267	0.23678	0.789266	98.1847	0.315706	0.47356	C
3962	1226	9	9	18	6	1268	96.6877	0.709779	0.709779	1.41956	0.473186	A
3963	8	1233	15	6	6	1268	0.630915	97.2397	1.18297	0.473186	0.473186	T
3964	17	10	9	1226	6	1268	1.34069	0.788644	0.709779	96.6877	0.473186	G
3965	6	17	1229	9	7	1268	0.473186	1.34069	96.9243	0.709779	0.55205	C
3966	4	1242	12	4	8	1270	0.314961	97.7953	0.944882	0.314961	0.629921	T
3967	1238	2	2	18	8	1268	97.6341	0.157729	0.157729	1.41956	0.630915	A
3968	1253	2	5	7	8	1275	98.2745	0.156863	0.392157	0.54902	0.627451	A
3969	1258	2	4	4	6	1274	98.7441	0.156986	0.313972	0.313972	0.470958	A
3970	1255	4	4	5	6	1274	98.5086	0.313972	0.313972	0.392465	0.470958	A
3971	1226	14	9	19	7	1275	96.1569	1.09804	0.705882	1.4902	0.54902	A
3972	3	40	1209	4	7	1263	0.23753	3.16706	95.7245	0.316706	0.554236	C
3973	8	1234	7	7	9	1265	0.632411	97.5494	0.55336	0.55336	0.711462	T
3974	7	18	1236	8	10	1279	0.547303	1.40735	96.638	0.625489	0.781861	C
3975	2	1249	12	8	9	1280	0.15625	97.5781	0.9375	0.625	0.703125	T
3976	5	15	1248	4	8	1280	0.390625	1.17188	97.5	0.3125	0.625	C
3977	1241	10	10	6	7	1274	97.4097	0.784929	0.784929	0.470958	0.549451	A
3978	1236	3	1	26	7	1273	97.0935	0.235664	0.0785546	2.04242	0.549882	A
3979	8	1237	10	10	9	1274	0.627943	97.0958	0.784929	0.784929	0.706436	T
3980	1250	3	11	6	9	1279	97.7326	0.234558	0.860047	0.469116	0.703675	A
3981	1243	7	12	8	8	1278	97.2613	0.547731	0.938967	0.625978	0.625978	A
3982	1239	6	2	25	6	1278	96.9484	0.469484	0.156495	1.95618	0.469484	A
3983	3	1225	38	6	7	1279	0.234558	95.778	2.97107	0.469116	0.547303	T
3984	2	1255	5	9	7	1278	0.156495	98.2003	0.391236	0.704225	0.547731	T
3985	1244	6	11	11	6	1278	97.3396	0.469484	0.86072	0.86072	0.469484	A
3986	22	9	11	1230	6	1278	1.72144	0.704225	0.86072	96.2441	0.469484	G
3987	32	18	11	1211	7	1279	2.50195	1.40735	0.860047	94.6833	0.547303	G
3988	3	1260	6	5	7	1281	0.234192	98.3607	0.468384	0.39032	0.546448	T
3989	1253	4	1	17	7	1282	97.7379	0.312012	0.0780031	1.32605	0.546022	A
3990	5	1222	48	3	7	1285	0.389105	95.0973	3.73541	0.233463	0.544747	T
3991	1	1236	34	6	6	1283	0.0779423	96.3367	2.65004	0.467654	0.467654	T
3992	20	1	21	1236	6	1284	1.55763	0.0778816	1.63551	96.2617	0.46729	G
3993	1254	9	3	13	5	1284	97.6636	0.700935	0.233645	1.01246	0.389408	A
3994	7	1258	10	5	5	1285	0.544747	97.8988	0.77821	0.389105	0.389105	T
3995	19	15	2	1239	5	1280	1.48438	1.17188	0.15625	96.7969	0.390625	G
3996	27	9	4	1241	5	1286	2.09953	0.699844	0.311042	96.5008	0.388802	G
3997	38	13	7	1223	4	1285	2.9572	1.01167	0.544747	95.1751	0.311284	G
3998	1253	16	4	9	4	1286	97.4339	1.24417	0.311042	0.699844	0.311042	A
3999	20	325	928	7	4	1284	1.55763	25.3115	72.2741	0.545171	0.311526	C
4000	334	17	7	925	4	1287	25.9518	1.3209	0.543901	71.8726	0.3108	G
4001	9	1253	18	2	4	1286	0.699844	97.4339	1.39969	0.155521	0.311042	T
4002	1265	3	1	13	4	1286	98.367	0.233281	0.0777605	1.01089	0.311042	A
4003	2	1259	18	2	5	1286	0.155521	97.9005	1.39969	0.155521	0.388802	T
4004	8	32	1231	9	6	1286	0.622084	2.48834	95.7232	0.699844	0.466563	C
4005	5	1276	2	2	6	1291	0.387297	98.8381	0.154919	0.154919	0.464756	T
4006	8	9	1258	9	6	1290	0.620155	0.697674	97.5194	0.697674	0.465116	C
4007	1263	3	7	7	7	1287	98.1352	0.2331	0.543901	0.543901	0.543901	A
4008	1272	2	3	3	6	1286	98.9114	0.155521	0.233281	0.233281	0.466563	A
4009	1270	1	1	2	8	1282	99.064	0.0780031	0.0780031	0.156006	0.624025	A
4010	1265	1	2	5	9	1282	98.6739	0.0780031	0.156006	0.390016	0.702028	A
4011	4	1252	16	3	10	1285	0.311284	97.4319	1.24514	0.233463	0.77821	T
4012	1256	7	14	10	9	1296	96.9136	0.540123	1.08025	0.771605	0.694444	A
4013	1240	8	2	37	9	1296	95.679	0.617284	0.154321	2.85494	0.694444	A
4014	2	1269	17	1	7	1296	0.154321	97.9167	1.31173	0.0771605	0.540123	T
4015	1241	5	12	26	6	1290	96.2016	0.387597	0.930233	2.0155	0.465116	A
4016	1265	2	3	13	6	1289	98.1381	0.155159	0.232739	1.00853	0.465477	A
4017	18	3	23	1241	6	1291	1.39427	0.232378	1.78156	96.127	0.464756	G
4018	1265	7	10	6	7	1295	97.6834	0.540541	0.772201	0.46332	0.540541	A
4019	23	6	7	1251	6	1293	1.77881	0.464037	0.541377	96.7517	0.464037	G
4020	6	29	1241	8	6	1290	0.465116	2.24806	96.2016	0.620155	0.465116	C
4021	3	1272	9	1	6	1291	0.232378	98.5283	0.697134	0.0774593	0.464756	T
4022	1235	3	11	40	6	1295	95.3668	0.23166	0.849421	3.0888	0.46332	A
4023	9	1256	19	5	6	1295	0.694981	96.9884	1.46718	0.3861	0.46332	T
4024	6	151	1121	14	6	1298	0.46225	11.6333	86.3636	1.07858	0.46225	C
4025	7	1269	11	6	6	1299	0.538876	97.6905	0.846805	0.461894	0.461894	T
4026	1257	2	4	30	7	1300	96.6923	0.153846	0.307692	2.30769	0.538462	A
4027	5	1267	14	7	7	1300	0.384615	97.4615	1.07692	0.538462	0.538462	T
4028	17	7	3	1263	5	1295	1.31274	0.540541	0.23166	97.529	0.3861	G
4029	1276	1	0	13	5	1295	98.5328	0.0772201	0	1.00386	0.3861	A
4030	15	15	1244	14	5	1293	1.16009	1.16009	96.2104	1.08275	0.386698	C
4031	1278	0	4	5	5	1292	98.9164	0	0.309598	0.386997	0.386997	A
4032	1254	5	13	19	6	1297	96.6847	0.385505	1.00231	1.46492	0.462606	A
4033	1275	7	3	9	5	1299	98.1524	0.538876	0.230947	0.692841	0.384911	A
4034	12	28	1247	4	5	1296	0.925926	2.16049	96.2191	0.308642	0.385802	C
4035	8	24	1245	16	5	1298	0.616333	1.849	95.9168	1.23267	0.385208	C
4036	4	15	1274	2	4	1299	0.307929	1.15473	98.0754	0.153965	0.307929	C
4037	1287	2	3	3	4	1299	99.0762	0.153965	0.230947	0.230947	0.307929	A
4038	6	23	1263	4	5	1301	0.461184	1.76787	97.0792	0.307456	0.38432	C
4039	1277	3	2	12	5	1299	98.3064	0.230947	0.153965	0.923788	0.384911	A
4040	19	1	3	1273	4	1300	1.46154	0.0769231	0.230769	97.9231	0.307692	G
4041	8	21	1260	9	4	1302	0.614439	1.6129	96.7742	0.691244	0.30722	C
4042	12	19	1265	3	5	1304	0.920245	1.45706	97.0092	0.230061	0.383436	C
4043	1278	3	6	7	5	1299	98.3834	0.230947	0.461894	0.538876	0.384911	A
4044	1248	0	2	47	5	1302	95.8525	0	0.15361	3.60983	0.384025	A
4045	4	1276	16	1	5	1302	0.30722	98.0031	1.22888	0.0768049	0.384025	T
4046	1282	3	1	11	5	1302	98.4639	0.230415	0.0768049	0.844854	0.384025	A
4047	3	1281	10	3	5	1302	0.230415	98.3871	0.768049	0.230415	0.384025	T
4048	4	13	1276	4	7	1304	0.306748	0.996933	97.8528	0.306748	0.53681	C
4049	1267	3	12	14	7	1303	97.2371	0.230238	0.920952	1.07444	0.537222	A
4050	2	1270	24	4	8	1308	0.152905	97.0948	1.83486	0.30581	0.611621	T
4051	1273	4	11	11	6	1305	97.5479	0.306513	0.842912	0.842912	0.45977	A
4052	17	30	1243	11	6	1307	1.30069	2.29533	95.1033	0.841622	0.459067	C
4053	7	1263	27	5	4	1306	0.535988	96.7075	2.06738	0.382848	0.306279	T
4054	19	6	9	1267	4	1305	1.45594	0.45977	0.689655	97.0881	0.306513	G
4055	1292	1	3	6	4	1306	98.928	0.0765697	0.229709	0.459418	0.306279	A
4056	1288	1	3	11	4	1307	98.5463	0.0765111	0.229533	0.841622	0.306044	A
4057	3	1281	14	5	4	1307	0.229533	98.0107	1.07116	0.382555	0.306044	T
4058	25	5	4	1264	4	1302	1.92012	0.384025	0.30722	97.0814	0.30722	G
4059	22	6	2	1274	3	1307	1.68324	0.459067	0.153022	97.4751	0.229533	G
4060	300	7	6	991	4	1308	22.9358	0.535168	0.458716	75.7645	0.30581	G
4061	12	18	1261	8	5	1304	0.920245	1.38037	96.7025	0.613497	0.383436	C
4062	1287	1	3	8	5	1304	98.6963	0.0766871	0.230061	0.613497	0.383436	A
4063	1291	0	5	10	6	1312	98.3994	0	0.381098	0.762195	0.457317	A
4064	1297	2	3	4	6	1312	98.8567	0.152439	0.228659	0.304878	0.457317	A
4065	1292	4	7	3	6	1312	98.4756	0.304878	0.533537	0.228659	0.457317	A
4066	1273	5	16	13	6	1313	96.9535	0.380807	1.21858	0.990099	0.456969	A
4067	4	19	1277	7	6	1313	0.304646	1.44707	97.2582	0.53313	0.456969	C
4068	0	1289	10	8	6	1313	0	98.1721	0.761615	0.609292	0.456969	T
4069	22	3	2	1281	6	1314	1.67428	0.228311	0.152207	97.4886	0.456621	G
4070	17	6	2	1284	7	1316	1.29179	0.455927	0.151976	97.5684	0.531915	G
4071	1292	1	3	12	8	1316	98.1763	0.0759878	0.227964	0.911854	0.607903	A
4072	1294	0	4	11	8	1317	98.2536	0	0.303721	0.835232	0.607441	A
4073	18	5	2	1285	7	1317	1.36674	0.379651	0.15186	97.5702	0.531511	G
4074	7	25	1278	3	7	1320	0.530303	1.89394	96.8182	0.227273	0.530303	C
4075	1298	6	0	10	6	1320	98.3333	0.454545	0	0.757576	0.454545	A
4076	2	1291	17	4	6	1320	0.151515	97.803	1.28788	0.30303	0.454545	T
4077	4	1304	6	0	5	1319	0.30326	98.8628	0.45489	0	0.379075	T
4078	6	11	1284	6	5	1312	0.457317	0.838415	97.8659	0.457317	0.381098	C
4079	5	27	1276	5	5	1318	0.379363	2.04856	96.8134	0.379363	0.379363	C
4080	3	29	1272	8	4	1316	0.227964	2.20365	96.6565	0.607903	0.303951	C
4081	2	1293	10	2	5	1312	0.152439	98.5518	0.762195	0.152439	0.381098	T
4082	0	1293	16	5	4	1318	0	98.1032	1.21396	0.379363	0.30349	T
4083	2	1292	10	9	4	1317	0.15186	98.1017	0.759301	0.683371	0.303721	T
4084	13	0	7	1293	4	1317	0.987092	0	0.531511	98.1777	0.303721	G
4085	1302	2	1	11	4	1320	98.6364	0.151515	0.0757576	0.833333	0.30303	A
4086	1304	2	5	5	4	1320	98.7879	0.151515	0.378788	0.378788	0.30303	A
4087	1303	6	4	5	4	1322	98.5628	0.453858	0.302572	0.378215	0.302572	A
4088	1301	4	5	8	4	1322	98.4115	0.302572	0.378215	0.605144	0.302572	A
4089	6	51	1251	13	4	1325	0.45283	3.84906	94.4151	0.981132	0.301887	C
4090	26	1182	16	98	4	1326	1.96078	89.1403	1.20664	7.39065	0.301659	T
4091	11	2	5	1304	4	1326	0.829563	0.15083	0.377074	98.3409	0.301659	G
4092	21	4	17	1281	4	1327	1.58252	0.301432	1.28109	96.5335	0.301432	G
4093	5	24	1294	2	4	1329	0.376223	1.80587	97.3664	0.150489	0.300978	C
4094	1306	3	6	8	4	1327	98.4175	0.226074	0.452148	0.602864	0.301432	A
4095	13	18	1281	12	4	1328	0.978916	1.35542	96.4608	0.903614	0.301205	C
4096	1304	1	0	20	4	1329	98.1189	0.0752445	0	1.50489	0.300978	A
4097	1315	5	2	4	4	1330	98.8722	0.37594	0.150376	0.300752	0.300752	A
4098	10	0	8	1307	5	1330	0.75188	0	0.601504	98.2707	0.37594	G
4099	1312	3	2	11	6	1334	98.3508	0.224888	0.149925	0.824588	0.449775	A
4100	3	20	1290	17	5	1335	0.224719	1.49813	96.6292	1.27341	0.374532	C
4101	1313	7	1	10	8	1339	98.0583	0.522778	0.0746826	0.746826	0.597461	A
4102	48	3	17	1262	8	1338	3.58744	0.224215	1.27055	94.3199	0.597907	G
4103	19	4	5	1309	7	1344	1.41369	0.297619	0.372024	97.3958	0.520833	G
4104	20	5	4	1310	6	1345	1.48699	0.371747	0.297398	97.3978	0.446097	G
4105	1323	4	5	11	7	1350	98	0.296296	0.37037	0.814815	0.518519	A
4106	4	1323	8	8	7	1350	0.296296	98	0.592593	0.592593	0.518519	T
4107	20	6	2	1317	7	1352	1.47929	0.443787	0.147929	97.4112	0.517751	G
4108	17	33	1289	5	7	1351	1.25833	2.44264	95.4108	0.370096	0.518135	C
4109	3	11	1330	2	5	1351	0.222058	0.814212	98.4456	0.148038	0.370096	C
4110	4	27	1300	10	5	1346	0.297177	2.00594	96.5825	0.742942	0.371471	C
4111	0	1321	17	3	5	1346	0	98.1426	1.263	0.222883	0.371471	T
4112	2	14	1326	5	5	1352	0.147929	1.0355	98.0769	0.369822	0.369822	C
4113	4	1330	14	1	5	1354	0.295421	98.2275	1.03397	0.0738552	0.369276	T
4114	2	17	1319	11	5	1354	0.14771	1.25554	97.4151	0.812408	0.369276	C
4115	4	1336	5	5	5	1355	0.295203	98.5978	0.369004	0.369004	0.369004	T
4116	3	24	1320	2	5	1354	0.221566	1.77253	97.4889	0.14771	0.369276	C
4117	1333	3	6	7	5	1354	98.449	0.221566	0.443131	0.516987	0.369276	A
4118	4	23	1320	3	5	1355	0.295203	1.69742	97.417	0.221402	0.369004	C
4119	4	25	1318	3	4	1354	0.295421	1.84638	97.3412	0.221566	0.295421	C
4120	1317	4	2	27	4	1354	97.2674	0.295421	0.14771	1.99409	0.295421	A
4121	3	21	1322	3	4	1353	0.221729	1.55211	97.7088	0.221729	0.295639	C
4122	3	1335	8	5	4	1355	0.221402	98.524	0.590406	0.369004	0.295203	T
4123	8	9	1326	9	5	1357	0.589536	0.663228	97.7155	0.663228	0.36846	C
4124	9	23	1315	6	5	1358	0.662739	1.69367	96.8336	0.441826	0.368189	C
[truncated: 1,829 more rows]

## Sheet: L1Pa5
POS	SUM_A	SUM_T	SUM_C	SUM_G	SUM_N	SUM_total	%A	%T	%C	%G	%N	Cons_Hs
2123	740	2	6	10	4	762	97.1129	0.262467	0.787402	1.31234	0.524934	A
2124	9	726	18	6	4	763	1.17955	95.1507	2.35911	0.78637	0.524246	T
2125	18	2	3	735	5	763	2.35911	0.262123	0.393185	96.3303	0.655308	G
2126	743	2	2	9	3	759	97.892	0.263505	0.263505	1.18577	0.395257	A
2127	3	20	729	5	3	760	0.394737	2.63158	95.9211	0.657895	0.394737	C
2128	741	8	0	7	2	758	97.7573	1.05541	0	0.923483	0.263852	A
2129	14	9	1	733	2	759	1.84453	1.18577	0.131752	96.5744	0.263505	G
2130	9	8	6	735	2	760	1.18421	1.05263	0.789474	96.7105	0.263158	G
2131	741	3	6	9	2	761	97.3719	0.394218	0.788436	1.18265	0.262812	A
2132	14	728	15	2	2	761	1.83968	95.6636	1.97109	0.262812	0.262812	T
2133	10	8	731	10	1	760	1.31579	1.05263	96.1842	1.31579	0.131579	C
2134	744	4	2	8	1	759	98.0237	0.527009	0.263505	1.05402	0.131752	A
2135	722	3	6	27	1	759	95.1252	0.395257	0.790514	3.55731	0.131752	A
2136	746	8	1	2	1	758	98.4169	1.05541	0.131926	0.263852	0.131926	A
2137	3	748	4	2	2	759	0.395257	98.5507	0.527009	0.263505	0.263505	T
2138	2	749	3	1	3	758	0.263852	98.8127	0.395778	0.131926	0.395778	T
2139	2	6	743	4	3	758	0.263852	0.791557	98.0211	0.527704	0.395778	C
2140	745	3	3	5	3	759	98.1555	0.395257	0.395257	0.658762	0.395257	A
2141	12	19	725	2	3	761	1.57687	2.49671	95.2694	0.262812	0.394218	C
2142	744	3	3	8	4	762	97.6378	0.393701	0.393701	1.04987	0.524934	A
2143	13	29	714	2	4	762	1.70604	3.80577	93.7008	0.262467	0.524934	C
2144	724	2	6	25	5	762	95.0131	0.262467	0.787402	3.28084	0.656168	A
2145	8	730	16	2	4	760	1.05263	96.0526	2.10526	0.263158	0.526316	T
2146	745	1	2	8	5	761	97.8975	0.131406	0.262812	1.05125	0.65703	A
2147	747	1	3	7	5	763	97.903	0.131062	0.393185	0.917431	0.655308	A
2148	12	16	726	5	5	764	1.57068	2.09424	95.0262	0.65445	0.65445	C
2149	741	8	4	7	5	765	96.8627	1.04575	0.522876	0.915033	0.653595	A
2150	740	4	3	14	5	766	96.6057	0.522193	0.391645	1.82768	0.652742	A
2151	2	751	7	1	4	765	0.261438	98.1699	0.915033	0.130719	0.522876	T
2152	753	0	1	7	4	765	98.4314	0	0.130719	0.915033	0.522876	A
2153	0	735	21	2	4	762	0	96.4567	2.75591	0.262467	0.524934	T
2154	7	740	6	5	3	761	0.919842	97.2405	0.788436	0.65703	0.394218	T
2155	750	2	5	2	2	761	98.5545	0.262812	0.65703	0.262812	0.262812	A
2156	750	0	1	8	2	761	98.5545	0	0.131406	1.05125	0.262812	A
2157	16	22	716	4	2	760	2.10526	2.89474	94.2105	0.526316	0.263158	C
2158	5	54	693	7	3	762	0.656168	7.08661	90.9449	0.918635	0.393701	C
2159	7	746	2	6	3	764	0.91623	97.644	0.26178	0.78534	0.39267	T
2160	2	752	4	2	3	763	0.262123	98.5583	0.524246	0.262123	0.393185	T
2161	745	2	5	6	3	761	97.8975	0.262812	0.65703	0.788436	0.394218	A
2162	749	1	5	5	4	764	98.0366	0.13089	0.65445	0.65445	0.52356	A
2163	738	3	2	17	6	766	96.3446	0.391645	0.261097	2.21932	0.78329	A
2164	7	729	13	11	6	766	0.913838	95.1697	1.69713	1.43603	0.78329	T
2165	25	5	2	728	6	766	3.26371	0.652742	0.261097	95.0392	0.78329	G
2166	4	733	11	10	6	764	0.52356	95.9424	1.43979	1.3089	0.78534	T
2167	745	1	7	4	5	762	97.769	0.131234	0.918635	0.524934	0.656168	A
2168	747	4	3	5	4	763	97.903	0.524246	0.393185	0.655308	0.524246	A
2169	744	3	0	12	3	762	97.6378	0.393701	0	1.5748	0.393701	A
2170	3	744	11	1	2	761	0.394218	97.7661	1.44547	0.131406	0.262812	T
2171	28	7	1	722	2	760	3.68421	0.921053	0.131579	95	0.263158	G
2172	21	7	2	729	3	762	2.75591	0.918635	0.262467	95.6693	0.393701	G
2173	42	2	9	705	3	761	5.51905	0.262812	1.18265	92.6413	0.394218	G
2174	15	23	714	5	3	760	1.97368	3.02632	93.9474	0.657895	0.394737	C
2175	7	739	11	5	3	765	0.915033	96.6013	1.43791	0.653595	0.392157	T
2176	745	3	3	9	4	764	97.5131	0.39267	0.39267	1.17801	0.52356	A
2177	747	1	9	4	4	765	97.6471	0.130719	1.17647	0.522876	0.522876	A
2178	736	3	7	15	5	766	96.0836	0.391645	0.913838	1.95822	0.652742	A
2179	4	746	6	5	5	766	0.522193	97.389	0.78329	0.652742	0.652742	T
2180	25	15	11	710	5	766	3.26371	1.95822	1.43603	92.6893	0.652742	G
2181	9	40	708	3	7	767	1.1734	5.21512	92.3077	0.391134	0.912647	C
2182	5	697	53	5	7	767	0.65189	90.8735	6.91004	0.65189	0.912647	T
2183	7	12	741	1	6	767	0.912647	1.56454	96.6102	0.130378	0.782269	C
2184	2	8	746	5	6	767	0.260756	1.04302	97.2621	0.65189	0.782269	C
2185	744	3	5	10	6	768	96.875	0.390625	0.651042	1.30208	0.78125	A
2186	731	5	3	23	7	769	95.0585	0.650195	0.390117	2.9909	0.910273	A
2187	6	742	9	4	8	769	0.780234	96.4889	1.17035	0.520156	1.04031	T
2188	6	747	4	6	10	773	0.776197	96.6365	0.517464	0.776197	1.29366	T
2189	737	5	3	14	10	769	95.8388	0.650195	0.390117	1.82055	1.30039	A
2190	752	2	4	4	9	771	97.5357	0.259403	0.518807	0.518807	1.16732	A
2191	757	0	3	3	7	770	98.3117	0	0.38961	0.38961	0.909091	A
2192	751	4	1	6	7	769	97.6593	0.520156	0.130039	0.780234	0.910273	A
2193	11	5	8	738	6	768	1.43229	0.651042	1.04167	96.0938	0.78125	G
2194	741	3	1	11	6	762	97.2441	0.393701	0.131234	1.44357	0.787402	A
2195	5	17	734	0	5	761	0.65703	2.2339	96.452	0	0.65703	C
2196	753	3	2	6	5	769	97.9194	0.390117	0.260078	0.780234	0.650195	A
2197	8	24	725	8	6	771	1.03761	3.11284	94.0337	1.03761	0.77821	C
2198	755	1	2	7	6	771	97.9248	0.129702	0.259403	0.907912	0.77821	A
2199	14	3	12	737	5	771	1.81582	0.389105	1.55642	95.5901	0.648508	G
2200	751	5	4	6	5	771	97.406	0.648508	0.518807	0.77821	0.648508	A
2201	6	15	740	5	5	771	0.77821	1.94553	95.9792	0.648508	0.648508	C
2202	4	751	5	7	5	772	0.518135	97.2798	0.647668	0.906736	0.647668	T
2203	20	4	2	741	5	772	2.59067	0.518135	0.259067	95.9845	0.647668	G
2204	22	4	4	737	5	772	2.84974	0.518135	0.518135	95.4663	0.647668	G
2205	22	17	721	6	4	770	2.85714	2.20779	93.6364	0.779221	0.519481	C
2206	750	5	3	9	4	771	97.2763	0.648508	0.389105	1.16732	0.518807	A
2207	749	5	5	7	4	770	97.2727	0.649351	0.649351	0.909091	0.519481	A
2208	743	1	4	18	4	770	96.4935	0.12987	0.519481	2.33766	0.519481	A
2209	1	703	57	5	4	770	0.12987	91.2987	7.4026	0.649351	0.519481	T
2210	4	749	7	8	5	773	0.517464	96.8952	0.905563	1.03493	0.646831	T
2211	9	9	6	742	5	771	1.16732	1.16732	0.77821	96.2387	0.648508	G
2212	15	3	12	736	5	771	1.94553	0.389105	1.55642	95.4604	0.648508	G
2213	744	7	2	13	7	773	96.2484	0.905563	0.258732	1.68176	0.905563	A
2214	6	750	8	3	9	776	0.773196	96.6495	1.03093	0.386598	1.15979	T
2215	673	3	5	19	7	707	95.1909	0.424328	0.707214	2.68741	0.990099	A
2216	690	1	6	6	6	709	97.3202	0.141044	0.846262	0.846262	0.846262	A
2217	740	3	5	5	6	759	97.4967	0.395257	0.658762	0.658762	0.790514	A
2218	21	1	17	714	6	759	2.7668	0.131752	2.23979	94.0711	0.790514	G
2219	755	6	2	5	6	774	97.5452	0.775194	0.258398	0.645995	0.775194	A
2220	19	8	11	733	5	776	2.44845	1.03093	1.41753	94.4588	0.64433	G
2221	4	760	5	1	5	775	0.516129	98.0645	0.645161	0.129032	0.645161	T
2222	5	12	744	9	6	776	0.64433	1.54639	95.8763	1.15979	0.773196	C
2223	760	1	2	7	4	774	98.1912	0.129199	0.258398	0.904393	0.516796	A
2224	759	4	1	6	4	774	98.062	0.516796	0.129199	0.775194	0.516796	A
2225	7	2	5	757	4	775	0.903226	0.258065	0.645161	97.6774	0.516129	G
2226	757	3	2	9	4	775	97.6774	0.387097	0.258065	1.16129	0.516129	A
2227	11	40	715	5	4	775	1.41935	5.16129	92.2581	0.645161	0.516129	C
2228	11	28	726	6	4	775	1.41935	3.6129	93.6774	0.774194	0.516129	C
2229	7	24	738	1	4	774	0.904393	3.10078	95.3488	0.129199	0.516796	C
2230	753	4	3	9	3	772	97.5389	0.518135	0.388601	1.1658	0.388601	A
2231	14	732	20	5	2	773	1.81113	94.696	2.58732	0.646831	0.258732	T
2232	3	18	749	2	2	774	0.387597	2.32558	96.77	0.258398	0.258398	C
2233	755	2	4	10	3	774	97.5452	0.258398	0.516796	1.29199	0.387597	A
2234	18	4	11	738	3	774	2.32558	0.516796	1.42119	95.3488	0.387597	G
2235	3	743	16	5	3	770	0.38961	96.4935	2.07792	0.649351	0.38961	T
2236	23	2	4	740	3	772	2.97927	0.259067	0.518135	95.8549	0.388601	G
2237	1	759	8	4	8	780	0.128205	97.3077	1.02564	0.512821	1.02564	T
2238	14	7	3	748	8	780	1.79487	0.897436	0.384615	95.8974	1.02564	G
2239	2	11	758	1	8	780	0.25641	1.41026	97.1795	0.128205	1.02564	C
2240	3	760	6	3	9	781	0.384123	97.3111	0.768246	0.384123	1.15237	T
2241	47	4	10	711	9	781	6.01793	0.512164	1.28041	91.0371	1.15237	G
2242	1	755	15	1	8	780	0.128205	96.7949	1.92308	0.128205	1.02564	T
2243	753	2	4	13	5	777	96.9112	0.2574	0.514801	1.6731	0.643501	A
2244	2	762	7	1	6	778	0.257069	97.9434	0.899743	0.128535	0.771208	T
2245	1	765	3	3	5	777	0.1287	98.4556	0.3861	0.3861	0.643501	T
2246	2	10	750	10	5	777	0.2574	1.287	96.5251	1.287	0.643501	C
2247	758	2	2	10	4	776	97.6804	0.257732	0.257732	1.28866	0.515464	A
2248	14	0	4	750	4	772	1.81347	0	0.518135	97.1503	0.518135	G
2249	19	2	5	744	4	774	2.45478	0.258398	0.645995	96.124	0.516796	G
2250	765	2	1	3	4	775	98.7097	0.258065	0.129032	0.387097	0.516129	A
2251	221	7	4	540	4	776	28.4794	0.902062	0.515464	69.5876	0.515464	G
2252	764	1	1	6	4	776	98.4536	0.128866	0.128866	0.773196	0.515464	A
2253	6	19	740	5	3	773	0.776197	2.45796	95.7309	0.646831	0.388098	C
2254	24	16	724	8	3	775	3.09677	2.06452	93.4194	1.03226	0.387097	C
2255	7	20	741	4	4	776	0.902062	2.57732	95.4897	0.515464	0.515464	C
2256	761	3	1	7	4	776	98.067	0.386598	0.128866	0.902062	0.515464	A
2257	7	744	17	4	4	776	0.902062	95.8763	2.19072	0.515464	0.515464	T
2258	6	16	738	10	4	774	0.775194	2.06718	95.3488	1.29199	0.516796	C
2259	5	757	7	1	4	774	0.645995	97.8036	0.904393	0.129199	0.516796	T
2260	3	14	745	7	4	773	0.388098	1.81113	96.3777	0.905563	0.517464	C
2261	754	6	6	6	3	775	97.2903	0.774194	0.774194	0.774194	0.387097	A
2262	15	243	502	10	3	773	1.94049	31.436	64.9418	1.29366	0.388098	C
2263	242	14	21	495	3	775	31.2258	1.80645	2.70968	63.871	0.387097	G
2264	3	746	9	14	4	776	0.386598	96.134	1.15979	1.80412	0.515464	T
2265	22	11	1	741	5	780	2.82051	1.41026	0.128205	95	0.641026	G
2266	3	13	751	5	5	777	0.3861	1.6731	96.6538	0.643501	0.643501	C
2267	761	3	0	7	5	776	98.067	0.386598	0	0.902062	0.64433	A
2268	22	2	12	736	5	777	2.8314	0.2574	1.5444	94.7233	0.643501	G
2269	764	3	3	7	5	782	97.6982	0.383632	0.383632	0.895141	0.639386	A
2270	9	3	11	755	4	782	1.1509	0.383632	1.40665	96.5473	0.511509	G
2271	756	5	2	9	4	776	97.4227	0.64433	0.257732	1.15979	0.515464	A
2272	8	13	748	4	4	777	1.0296	1.6731	96.2677	0.514801	0.514801	C
2273	769	1	2	7	3	782	98.3376	0.127877	0.255754	0.895141	0.383632	A
2274	17	15	745	3	2	782	2.17391	1.91816	95.2685	0.383632	0.255754	C
2275	770	0	2	9	2	783	98.3397	0	0.255428	1.14943	0.255428	A
2276	12	33	722	14	3	784	1.53061	4.20918	92.0918	1.78571	0.382653	C
2277	761	1	1	12	3	778	97.8149	0.128535	0.128535	1.54242	0.385604	A
2278	8	721	38	8	3	778	1.02828	92.6735	4.88432	1.02828	0.385604	T
2279	765	6	0	12	2	785	97.4522	0.764331	0	1.52866	0.254777	A
2280	19	2	6	758	1	786	2.4173	0.254453	0.763359	96.4377	0.127226	G
2281	29	8	8	740	1	786	3.68957	1.01781	1.01781	94.1476	0.127226	G
2282	8	16	760	1	2	787	1.01652	2.03304	96.5693	0.127065	0.25413	C
2283	3	775	6	1	3	788	0.380711	98.3503	0.761421	0.126904	0.380711	T
2284	5	14	758	7	3	787	0.635324	1.77891	96.3151	0.889454	0.381194	C
2285	776	1	4	2	6	789	98.3523	0.126743	0.506971	0.253485	0.760456	A
2286	773	1	6	7	8	795	97.2327	0.125786	0.754717	0.880503	1.00629	A
2287	780	1	4	2	8	795	98.1132	0.125786	0.503145	0.251572	1.00629	A
2288	777	2	1	7	9	796	97.6131	0.251256	0.125628	0.879397	1.13065	A
2289	4	760	16	7	9	796	0.502513	95.4774	2.01005	0.879397	1.13065	T
2290	777	1	0	8	9	795	97.7358	0.125786	0	1.00629	1.13208	A
2291	781	1	4	1	9	796	98.1156	0.125628	0.502513	0.125628	1.13065	A
2292	778	2	1	6	8	795	97.8616	0.251572	0.125786	0.754717	1.00629	A
2293	32	9	6	732	11	790	4.05063	1.13924	0.759494	92.6582	1.39241	G
2294	18	0	3	765	9	795	2.26415	0	0.377358	96.2264	1.13208	G
2295	25	3	8	750	9	795	3.14465	0.377358	1.00629	94.3396	1.13208	G
2296	772	6	5	3	9	795	97.1069	0.754717	0.628931	0.377358	1.13208	A
2297	8	763	10	5	9	795	1.00629	95.9748	1.25786	0.628931	1.13208	T
2298	23	1	0	759	10	793	2.90038	0.126103	0	95.7125	1.26103	G
2299	27	4	9	743	10	793	3.40479	0.504414	1.13493	93.6948	1.26103	G
2300	773	3	4	4	8	792	97.601	0.378788	0.505051	0.505051	1.0101	A
2301	30	8	2	745	8	793	3.7831	1.00883	0.252207	93.947	1.00883	G
2302	18	2	3	764	8	795	2.26415	0.251572	0.377358	96.1006	1.00629	G
2303	783	0	2	3	8	796	98.3668	0	0.251256	0.376884	1.00503	A
2304	771	4	5	7	8	795	96.9811	0.503145	0.628931	0.880503	1.00629	A
2305	15	8	5	759	7	794	1.88917	1.00756	0.629723	95.5919	0.881612	G
2306	775	1	3	8	5	792	97.8535	0.126263	0.378788	1.0101	0.631313	A
2307	5	754	20	7	5	791	0.632111	95.3224	2.52845	0.884956	0.632111	T
2308	8	9	761	9	5	792	1.0101	1.13636	96.0859	1.13636	0.631313	C
2309	9	761	12	3	7	792	1.13636	96.0859	1.51515	0.378788	0.883838	T
2310	763	3	2	17	6	791	96.4602	0.379267	0.252845	2.14918	0.758534	A
2311	11	16	754	3	6	790	1.39241	2.02532	95.443	0.379747	0.759494	C
2312	5	22	749	10	4	790	0.632911	2.78481	94.8101	1.26582	0.506329	C
2313	774	1	7	4	4	790	97.9747	0.126582	0.886076	0.506329	0.506329	A
2314	773	1	2	10	4	790	97.8481	0.126582	0.253165	1.26582	0.506329	A
2315	18	1	6	760	5	790	2.27848	0.126582	0.759494	96.2025	0.632911	G
2316	38	9	723	15	5	790	4.81013	1.13924	91.519	1.89873	0.632911	C
2317	772	2	8	3	5	790	97.7215	0.253165	1.01266	0.379747	0.632911	A
2318	777	0	6	3	5	791	98.2301	0	0.758534	0.379267	0.632111	A
2319	774	0	0	12	5	791	97.8508	0	0	1.51707	0.632111	A
2320	9	744	28	3	5	789	1.14068	94.2966	3.5488	0.380228	0.633714	T
2321	41	1	1	741	5	789	5.19645	0.126743	0.126743	93.9163	0.633714	G
2322	11	6	4	763	5	789	1.39417	0.760456	0.506971	96.7047	0.633714	G
2323	769	1	1	11	4	786	97.8372	0.127226	0.127226	1.39949	0.508906	A
2324	768	0	3	8	5	784	97.9592	0	0.382653	1.02041	0.637755	A
2325	775	2	3	3	5	788	98.3503	0.253807	0.380711	0.380711	0.634518	A
2326	745	3	3	30	7	788	94.5431	0.380711	0.380711	3.80711	0.888325	A
2327	20	20	734	5	7	786	2.54453	2.54453	93.3842	0.636132	0.890585	C
2328	763	2	6	6	9	786	97.0738	0.254453	0.763359	0.763359	1.14504	A
2329	764	3	6	14	7	794	96.2217	0.377834	0.755668	1.76322	0.881612	A
2330	777	1	6	4	7	795	97.7358	0.125786	0.754717	0.503145	0.880503	A
2331	767	2	5	14	7	795	96.478	0.251572	0.628931	1.76101	0.880503	A
2332	769	2	3	11	6	791	97.2187	0.252845	0.379267	1.39064	0.758534	A
2333	761	6	8	9	6	790	96.3291	0.759494	1.01266	1.13924	0.759494	A
2334	743	7	6	25	7	788	94.2893	0.888325	0.761421	3.17259	0.888325	A
2335	287	8	6	424	5	730	39.3151	1.09589	0.821918	58.0822	0.684932	G
2336	20	10	10	744	5	789	2.53485	1.26743	1.26743	94.2966	0.633714	G
2337	9	16	747	13	4	789	1.14068	2.02788	94.6768	1.64766	0.506971	C
2338	776	2	5	3	5	791	98.1037	0.252845	0.632111	0.379267	0.632111	A
2339	40	5	5	729	5	784	5.10204	0.637755	0.637755	92.9847	0.637755	G
2340	44	14	6	725	5	794	5.54156	1.76322	0.755668	91.3098	0.629723	G
2341	42	12	3	734	5	796	5.27638	1.50754	0.376884	92.2111	0.628141	G
2342	35	15	9	731	5	795	4.40252	1.88679	1.13208	91.9497	0.628931	G
2343	3	781	5	1	5	795	0.377358	98.239	0.628931	0.125786	0.628931	T
2344	2	779	6	4	4	795	0.251572	97.9874	0.754717	0.503145	0.503145	T
2345	19	5	3	765	4	796	2.38693	0.628141	0.376884	96.1055	0.502513	G
2346	5	18	765	3	2	793	0.630517	2.26986	96.4691	0.37831	0.252207	C
2347	773	1	6	11	2	793	97.4779	0.126103	0.75662	1.38714	0.252207	A
2348	776	1	1	14	2	794	97.733	0.125945	0.125945	1.76322	0.251889	A
2349	8	773	7	3	2	793	1.00883	97.4779	0.882724	0.37831	0.252207	T
2350	2	10	774	4	2	792	0.252525	1.26263	97.7273	0.505051	0.252525	C
2351	9	19	760	3	2	793	1.13493	2.39596	95.8386	0.37831	0.252207	C
2352	5	776	11	0	2	794	0.629723	97.733	1.38539	0	0.251889	T
2353	763	6	7	15	2	793	96.2169	0.75662	0.882724	1.89155	0.252207	A
2354	15	4	13	759	2	793	1.89155	0.504414	1.63934	95.7125	0.252207	G
2355	4	776	7	2	2	791	0.505689	98.1037	0.884956	0.252845	0.252845	T
2356	2	13	762	12	2	791	0.252845	1.64349	96.3338	1.51707	0.252845	C
2357	4	779	7	3	2	795	0.503145	97.9874	0.880503	0.377358	0.251572	T
2358	0	12	773	8	2	795	0	1.50943	97.2327	1.00629	0.251572	C
2359	10	752	8	24	2	796	1.25628	94.4724	1.00503	3.01508	0.251256	T
2360	20	4	10	761	2	797	2.50941	0.501882	1.25471	95.4831	0.250941	G
2361	779	5	1	9	2	796	97.8643	0.628141	0.125628	1.13065	0.251256	A
2362	6	767	18	4	3	798	0.75188	96.1153	2.25564	0.501253	0.37594	T
2363	765	4	0	18	4	791	96.713	0.505689	0	2.2756	0.505689	A
2364	785	1	3	2	4	795	98.7421	0.125786	0.377358	0.251572	0.503145	A
2365	787	0	1	7	4	799	98.4981	0	0.125156	0.876095	0.500626	A
2366	776	3	4	11	5	799	97.1214	0.375469	0.500626	1.37672	0.625782	A
2367	4	21	757	13	5	800	0.5	2.625	94.625	1.625	0.625	C
2368	774	9	1	16	6	806	96.0298	1.11663	0.124069	1.98511	0.744417	A
2369	12	7	8	772	3	802	1.49626	0.872818	0.997506	96.2594	0.374065	G
2370	780	5	2	12	3	802	97.2569	0.623441	0.249377	1.49626	0.374065	A
2371	7	27	758	7	3	802	0.872818	3.36658	94.5137	0.872818	0.374065	C
2372	5	775	8	10	3	801	0.62422	96.7541	0.998752	1.24844	0.374532	T
2373	4	789	1	4	2	800	0.5	98.625	0.125	0.5	0.25	T
2374	3	780	10	8	2	803	0.373599	97.1357	1.24533	0.996264	0.249066	T
2375	786	2	8	5	2	803	97.8829	0.249066	0.996264	0.622665	0.249066	A
2376	793	6	1	2	2	804	98.6318	0.746269	0.124378	0.248756	0.248756	A
2377	780	2	2	17	2	803	97.1357	0.249066	0.249066	2.11706	0.249066	A
2378	11	24	758	6	3	802	1.37157	2.99252	94.5137	0.74813	0.374065	C
2379	16	16	757	11	3	803	1.99253	1.99253	94.2715	1.36986	0.373599	C
2380	792	0	2	6	2	802	98.7531	0	0.249377	0.74813	0.249377	A
2381	779	2	0	15	2	798	97.619	0.250627	0	1.8797	0.250627	A
2382	11	15	768	4	3	801	1.37328	1.87266	95.8801	0.499376	0.374532	C
2383	783	3	1	10	2	799	97.9975	0.375469	0.125156	1.25156	0.250313	A
2384	791	1	2	6	2	802	98.6284	0.124688	0.249377	0.74813	0.249377	A
2385	792	2	4	4	3	805	98.3851	0.248447	0.496894	0.496894	0.372671	A
2386	16	18	9	759	3	805	1.98758	2.23602	1.11801	94.2857	0.372671	G
2387	783	5	6	8	5	807	97.026	0.619579	0.743494	0.991326	0.619579	A
2388	3	782	14	4	5	808	0.371287	96.7822	1.73267	0.49505	0.618812	T
2389	8	12	775	9	4	808	0.990099	1.48515	95.9158	1.11386	0.49505	C
2390	774	0	4	12	4	794	97.4811	0	0.503778	1.51134	0.503778	A
2391	735	0	0	60	4	799	91.99	0	0	7.50939	0.500626	A
2392	795	0	3	4	4	806	98.6352	0	0.372208	0.496278	0.496278	A
2393	787	4	2	8	5	806	97.6427	0.496278	0.248139	0.992556	0.620347	A
2394	9	4	8	780	7	808	1.11386	0.49505	0.990099	96.5347	0.866337	G
2395	792	1	2	6	5	806	98.263	0.124069	0.248139	0.744417	0.620347	A
2396	7	5	17	772	5	806	0.868486	0.620347	2.10918	95.7816	0.620347	G
2397	786	3	0	11	6	806	97.5186	0.372208	0	1.36476	0.744417	A
2398	10	8	776	4	5	803	1.24533	0.996264	96.6376	0.498132	0.622665	C
2399	758	3	5	2	5	773	98.0595	0.388098	0.646831	0.258732	0.646831	A
2400	758	1	1	4	5	769	98.5696	0.130039	0.130039	0.520156	0.650195	A
2401	749	3	3	9	3	767	97.6532	0.391134	0.391134	1.1734	0.391134	A
2402	12	2	15	736	1	766	1.56658	0.261097	1.95822	96.0836	0.130548	G
2403	789	2	1	7	2	801	98.5019	0.249688	0.124844	0.873908	0.249688	A
2404	787	7	1	6	2	803	98.0075	0.871731	0.124533	0.747198	0.249066	A
2405	24	1	3	773	3	804	2.98507	0.124378	0.373134	96.1443	0.373134	G
2406	34	3	3	763	3	806	4.21836	0.372208	0.372208	94.665	0.372208	G
2407	7	29	757	11	2	806	0.868486	3.59801	93.9206	1.36476	0.248139	C
2408	7	18	776	3	4	808	0.866337	2.22772	96.0396	0.371287	0.49505	C
2409	783	1	1	19	3	807	97.026	0.123916	0.123916	2.3544	0.371747	A
2410	2	784	17	1	3	807	0.247831	97.1499	2.10657	0.123916	0.371747	T
2411	3	790	9	2	3	807	0.371747	97.8934	1.11524	0.247831	0.371747	T
2412	793	3	1	8	4	809	98.0222	0.370828	0.123609	0.988875	0.494438	A
2413	8	33	756	6	3	806	0.992556	4.09429	93.7965	0.744417	0.372208	C
2414	775	7	3	18	3	806	96.1538	0.868486	0.372208	2.23325	0.372208	A
2415	4	784	12	3	2	805	0.496894	97.3913	1.49068	0.372671	0.248447	T
2416	788	3	4	8	2	805	97.8882	0.372671	0.496894	0.993789	0.248447	A
2417	788	5	4	8	1	806	97.7667	0.620347	0.496278	0.992556	0.124069	A
2418	7	773	23	2	0	805	0.869565	96.0248	2.85714	0.248447	0	T
2419	20	7	6	768	1	802	2.49377	0.872818	0.74813	95.7606	0.124688	G
2420	18	6	7	771	2	804	2.23881	0.746269	0.870647	95.8955	0.248756	G
2421	3	789	9	2	2	805	0.372671	98.0124	1.11801	0.248447	0.248447	T
2422	789	1	1	12	3	806	97.8908	0.124069	0.124069	1.48883	0.372208	A
2423	800	0	1	4	3	808	99.0099	0	0.123762	0.49505	0.371287	A
2424	796	2	2	5	3	808	98.5149	0.247525	0.247525	0.618812	0.371287	A
2425	16	7	2	778	3	806	1.98511	0.868486	0.248139	96.5261	0.372208	G
2426	19	5	2	781	3	810	2.34568	0.617284	0.246914	96.4198	0.37037	G
2427	17	15	6	769	3	810	2.09877	1.85185	0.740741	94.9383	0.37037	G
2428	796	1	5	4	4	810	98.2716	0.123457	0.617284	0.493827	0.493827	A
2429	4	788	9	4	3	808	0.49505	97.5248	1.11386	0.49505	0.371287	T
2430	5	9	779	12	2	807	0.619579	1.11524	96.5304	1.48699	0.247831	C
2431	792	1	8	5	2	808	98.0198	0.123762	0.990099	0.618812	0.247525	A
2432	787	7	1	12	2	809	97.2806	0.865266	0.123609	1.48331	0.247219	A
2433	4	788	10	5	2	809	0.494438	97.4042	1.23609	0.618047	0.247219	T
2434	7	781	4	15	3	810	0.864198	96.4198	0.493827	1.85185	0.37037	T
2435	8	11	785	3	3	810	0.987654	1.35802	96.9136	0.37037	0.37037	C
2436	794	0	8	4	4	810	98.0247	0	0.987654	0.493827	0.493827	A
2437	791	2	4	9	3	809	97.775	0.247219	0.494438	1.11248	0.370828	A
2438	9	20	770	7	3	809	1.11248	2.47219	95.1792	0.865266	0.370828	C
2439	782	2	2	13	3	802	97.5062	0.249377	0.249377	1.62095	0.374065	A
2440	774	6	2	17	3	802	96.5087	0.74813	0.249377	2.1197	0.374065	A
2441	10	1	11	776	4	802	1.24688	0.124688	1.37157	96.7581	0.498753	G
2442	795	1	0	9	6	811	98.0271	0.123305	0	1.10974	0.739827	A
2443	795	1	2	7	6	811	98.0271	0.123305	0.246609	0.863132	0.739827	A
2444	16	2	12	775	6	811	1.97287	0.246609	1.47965	95.561	0.739827	G
2445	791	5	3	5	6	810	97.6543	0.617284	0.37037	0.617284	0.740741	A
2446	25	5	12	763	8	813	3.07503	0.615006	1.47601	93.8499	0.98401	G
2447	5	12	780	3	8	808	0.618812	1.48515	96.5347	0.371287	0.990099	C
2448	4	786	5	5	8	808	0.49505	97.2772	0.618812	0.618812	0.990099	T
2449	792	4	3	4	6	809	97.8986	0.494438	0.370828	0.494438	0.741656	A
2450	789	2	5	8	5	809	97.5278	0.247219	0.618047	0.988875	0.618047	A
2451	3	7	787	8	5	810	0.37037	0.864198	97.1605	0.987654	0.617284	C
2452	7	786	7	6	5	811	0.863132	96.9174	0.863132	0.739827	0.616523	T
2453	759	1	12	34	6	812	93.4729	0.123153	1.47783	4.18719	0.738916	A
2454	4	783	16	1	6	810	0.493827	96.6667	1.97531	0.123457	0.740741	T
2455	4	24	774	6	6	814	0.4914	2.9484	95.086	0.737101	0.737101	C
2456	8	66	731	5	6	816	0.980392	8.08824	89.5833	0.612745	0.735294	C
2457	2	800	5	3	8	818	0.244499	97.7995	0.611247	0.366748	0.977995	T
2458	798	3	0	7	8	816	97.7941	0.367647	0	0.857843	0.980392	A
2459	799	2	7	3	9	820	97.439	0.243902	0.853659	0.365854	1.09756	A
2460	798	2	3	7	10	820	97.3171	0.243902	0.365854	0.853659	1.21951	A
2461	4	767	38	0	10	819	0.4884	93.6508	4.6398	0	1.221	T
2462	796	2	4	11	9	822	96.837	0.243309	0.486618	1.3382	1.09489	A
2463	5	781	24	3	10	823	0.607533	94.8967	2.91616	0.36452	1.21507	T
2464	782	5	4	21	11	823	95.0182	0.607533	0.486027	2.55164	1.33657	A
2465	5	771	33	2	15	826	0.605327	93.3414	3.99516	0.242131	1.81598	T
2466	798	5	1	9	16	829	96.2606	0.603136	0.120627	1.08565	1.93004	A
2467	0	796	13	4	15	828	0	96.1353	1.57005	0.483092	1.81159	T
2468	20	8	4	778	15	825	2.42424	0.969697	0.484848	94.303	1.81818	G
2469	12	22	775	2	10	821	1.46163	2.67966	94.3971	0.243605	1.21803	C
2470	797	3	5	6	8	819	97.3138	0.3663	0.610501	0.732601	0.976801	A
2471	7	33	766	3	6	815	0.858896	4.04908	93.9877	0.368098	0.736196	C
2472	6	21	779	5	4	815	0.736196	2.57669	95.5828	0.613497	0.490798	C
2473	9	18	780	3	4	814	1.10565	2.2113	95.8231	0.36855	0.4914	C
2474	801	2	3	4	4	814	98.4029	0.2457	0.36855	0.4914	0.4914	A
2475	789	2	2	20	4	817	96.5728	0.244798	0.244798	2.44798	0.489596	A
2476	3	797	12	1	3	816	0.367647	97.6716	1.47059	0.122549	0.367647	T
2477	799	0	4	10	3	816	97.9167	0	0.490196	1.22549	0.367647	A
2478	8	27	771	7	3	816	0.980392	3.30882	94.4853	0.857843	0.367647	C
2479	797	3	0	13	3	816	97.6716	0.367647	0	1.59314	0.367647	A
2480	25	3	4	779	2	813	3.07503	0.369004	0.492005	95.818	0.246002	G
2481	20	2	2	790	2	816	2.45098	0.245098	0.245098	96.8137	0.245098	G
2482	801	3	3	7	2	816	98.1618	0.367647	0.367647	0.857843	0.245098	A
2483	14	4	2	795	2	817	1.71359	0.489596	0.244798	97.3072	0.244798	G
2484	10	19	778	9	2	818	1.22249	2.32274	95.11	1.10024	0.244499	C
2485	805	2	4	5	2	818	98.4108	0.244499	0.488998	0.611247	0.244499	A
2486	7	20	778	8	3	816	0.857843	2.45098	95.3431	0.980392	0.367647	C
2487	13	21	779	3	2	818	1.58924	2.56724	95.2323	0.366748	0.244499	C
2488	9	13	787	6	2	817	1.10159	1.59119	96.328	0.734394	0.244798	C
2489	803	3	0	10	3	819	98.0464	0.3663	0	1.221	0.3663	A
2490	11	6	11	788	3	819	1.3431	0.732601	1.3431	96.2149	0.3663	G
2491	792	6	5	13	6	822	96.3504	0.729927	0.608273	1.58151	0.729927	A
2492	0	808	5	2	7	822	0	98.2968	0.608273	0.243309	0.851582	T
2493	6	801	2	7	8	824	0.728155	97.2087	0.242718	0.849515	0.970874	T
2494	8	9	794	3	8	822	0.973236	1.09489	96.5937	0.364964	0.973236	C
2495	804	0	3	7	8	822	97.8102	0	0.364964	0.851582	0.973236	A
2496	11	783	17	4	8	823	1.33657	95.1397	2.06561	0.486027	0.972053	T
2497	805	0	3	6	7	821	98.0512	0	0.365408	0.730816	0.852619	A
2498	808	0	1	3	5	817	98.8984	0	0.122399	0.367197	0.611995	A
2499	798	0	2	12	4	816	97.7941	0	0.245098	1.47059	0.490196	A
2500	28	8	6	770	3	815	3.43558	0.981595	0.736196	94.4785	0.368098	G
2501	12	10	780	9	1	812	1.47783	1.23153	96.0591	1.10837	0.123153	C
2502	803	1	3	7	1	815	98.5276	0.122699	0.368098	0.858896	0.122699	A
2503	801	3	2	8	1	815	98.2822	0.368098	0.245399	0.981595	0.122699	A
2504	18	3	8	785	2	816	2.20588	0.367647	0.980392	96.201	0.245098	G
2505	9	772	31	3	4	819	1.0989	94.2613	3.7851	0.3663	0.4884	T
2506	7	30	773	3	4	817	0.856793	3.67197	94.6144	0.367197	0.489596	C
2507	3	17	791	6	3	820	0.365854	2.07317	96.4634	0.731707	0.365854	C
2508	8	794	12	3	3	820	0.97561	96.8293	1.46341	0.365854	0.365854	T
2509	3	763	16	35	1	818	0.366748	93.2763	1.95599	4.27873	0.122249	T
2510	800	3	1	13	1	818	97.7995	0.366748	0.122249	1.58924	0.122249	A
2511	12	5	9	791	1	818	1.46699	0.611247	1.10024	96.6993	0.122249	G
2512	765	40	4	7	1	817	93.6353	4.89596	0.489596	0.856793	0.122399	A
2513	15	4	10	787	1	817	1.83599	0.489596	1.22399	96.328	0.122399	G
2514	804	3	1	9	1	818	98.2885	0.366748	0.122249	1.10024	0.122249	A
2515	11	46	759	1	1	818	1.34474	5.62347	92.7873	0.122249	0.122249	C
2516	18	43	743	5	1	810	2.22222	5.30864	91.7284	0.617284	0.123457	C
2517	6	800	9	4	1	820	0.731707	97.561	1.09756	0.487805	0.121951	T
2518	801	3	2	12	1	819	97.8022	0.3663	0.2442	1.4652	0.1221	A
2519	17	24	739	35	1	816	2.08333	2.94118	90.5637	4.28922	0.122549	C
2520	790	1	2	17	1	811	97.4106	0.123305	0.246609	2.09618	0.123305	A
2521	796	1	4	13	1	815	97.6687	0.122699	0.490798	1.59509	0.122699	A
2522	806	2	1	11	1	821	98.173	0.243605	0.121803	1.33983	0.121803	A
2523	13	6	9	791	0	819	1.5873	0.732601	1.0989	96.5812	0	G
2524	805	2	3	12	0	822	97.9319	0.243309	0.364964	1.45985	0	A
2525	10	6	9	797	0	822	1.21655	0.729927	1.09489	96.9586	0	G
2526	808	2	3	12	0	825	97.9394	0.242424	0.363636	1.45455	0	A
2527	4	22	792	6	0	824	0.485437	2.6699	96.1165	0.728155	0	C
2528	6	801	6	9	0	822	0.729927	97.4453	0.729927	1.09489	0	T
2529	7	801	8	7	0	823	0.850547	97.3269	0.972053	0.850547	0	T
2530	808	4	3	9	0	824	98.0583	0.485437	0.364078	1.09223	0	A
2531	13	2	14	794	0	823	1.57959	0.243013	1.70109	96.4763	0	G
2532	806	1	4	11	0	822	98.0535	0.121655	0.486618	1.3382	0	A
2533	3	21	794	5	0	823	0.36452	2.55164	96.4763	0.607533	0	C
2534	5	805	8	5	0	823	0.607533	97.8129	0.972053	0.607533	0	T
2535	7	17	792	5	0	821	0.852619	2.07065	96.4677	0.609013	0	C
2536	5	16	802	2	0	825	0.606061	1.93939	97.2121	0.242424	0	C
2537	4	16	805	1	0	826	0.484262	1.93705	97.4576	0.121065	0	C
2538	812	6	3	4	1	826	98.3051	0.726392	0.363196	0.484262	0.121065	A
2539	17	28	777	3	1	826	2.05811	3.38983	94.0678	0.363196	0.121065	C
2540	803	3	4	17	4	831	96.6306	0.361011	0.481348	2.04573	0.481348	A
2541	9	23	787	8	4	831	1.08303	2.76775	94.7052	0.962696	0.481348	C
2542	808	1	2	8	6	825	97.9394	0.121212	0.242424	0.969697	0.727273	A
2543	786	10	2	22	6	826	95.1574	1.21065	0.242131	2.66344	0.726392	A
2544	11	794	10	5	7	827	1.33011	96.0097	1.20919	0.604595	0.846433	T
2545	822	1	3	3	7	836	98.3254	0.119617	0.358852	0.358852	0.837321	A
2546	816	4	1	7	7	835	97.7246	0.479042	0.11976	0.838323	0.838323	A
2547	7	811	8	2	6	834	0.839329	97.2422	0.959233	0.239808	0.719424	T
2548	805	6	6	9	7	833	96.6387	0.720288	0.720288	1.08043	0.840336	A
2549	802	2	7	16	8	835	96.0479	0.239521	0.838323	1.91617	0.958084	A
2550	4	785	32	6	8	835	0.479042	94.012	3.83234	0.718563	0.958084	T
2551	21	4	4	796	4	829	2.53317	0.482509	0.482509	96.0193	0.482509	G
2552	20	6	4	796	4	830	2.40964	0.722892	0.481928	95.9036	0.481928	G
2553	15	2	13	795	3	828	1.81159	0.241546	1.57005	96.0145	0.362319	G
2554	817	2	1	5	3	828	98.6715	0.241546	0.120773	0.603865	0.362319	A
2555	21	4	5	795	3	828	2.53623	0.483092	0.603865	96.0145	0.362319	G
2556	805	1	2	19	3	830	96.988	0.120482	0.240964	2.28916	0.361446	A
2557	16	59	741	11	2	829	1.93004	7.11701	89.3848	1.3269	0.241255	C
2558	5	810	4	8	2	829	0.603136	97.7081	0.482509	0.965018	0.241255	T
2559	4	815	5	5	2	831	0.481348	98.0746	0.601685	0.601685	0.240674	T
2560	7	801	16	2	2	828	0.845411	96.7391	1.93237	0.241546	0.241546	T
2561	812	2	5	8	3	830	97.8313	0.240964	0.60241	0.963855	0.361446	A
2562	820	1	0	9	3	833	98.4394	0.120048	0	1.08043	0.360144	A
2563	13	30	784	4	4	835	1.55689	3.59281	93.8922	0.479042	0.479042	C
2564	822	3	1	5	4	835	98.4431	0.359281	0.11976	0.598802	0.479042	A
2565	14	39	773	3	4	833	1.68067	4.68187	92.7971	0.360144	0.480192	C
2566	8	20	801	4	4	837	0.955795	2.38949	95.6989	0.477897	0.477897	C
2567	20	20	786	7	4	837	2.38949	2.38949	93.9068	0.83632	0.477897	C
2568	9	22	798	4	4	837	1.07527	2.62843	95.3405	0.477897	0.477897	C
2569	812	5	6	9	4	836	97.1292	0.598086	0.717703	1.07656	0.478469	A
2570	4	27	800	3	3	837	0.477897	3.22581	95.5795	0.358423	0.358423	C
2571	4	819	6	4	5	838	0.477327	97.7327	0.71599	0.477327	0.596659	T
2572	22	4	8	801	5	840	2.61905	0.47619	0.952381	95.3571	0.595238	G
2573	1	827	3	2	5	838	0.119332	98.6874	0.357995	0.238663	0.596659	T
2574	3	13	818	0	5	839	0.357569	1.54946	97.497	0	0.595948	C
2575	817	2	7	8	5	839	97.3778	0.238379	0.834327	0.953516	0.595948	A
2576	819	1	5	11	6	842	97.2684	0.118765	0.593824	1.30641	0.712589	A
2577	0	65	766	3	7	841	0	7.72889	91.082	0.356718	0.832342	C
2578	816	3	2	13	7	841	97.0273	0.356718	0.237812	1.54578	0.832342	A
2579	6	817	7	3	7	840	0.714286	97.2619	0.833333	0.357143	0.833333	T
2580	4	803	18	9	7	841	0.475624	95.4816	2.14031	1.07015	0.832342	T
2581	805	1	4	8	7	825	97.5758	0.121212	0.484848	0.969697	0.848485	A
2582	13	5	14	786	7	825	1.57576	0.606061	1.69697	95.2727	0.848485	G
2583	808	3	0	8	6	825	97.9394	0.363636	0	0.969697	0.727273	A
2584	5	15	793	6	6	825	0.606061	1.81818	96.1212	0.727273	0.727273	C
2585	820	3	2	6	5	836	98.0861	0.358852	0.239234	0.717703	0.598086	A
2586	16	7	10	802	5	840	1.90476	0.833333	1.19048	95.4762	0.595238	G
2587	825	4	3	5	5	842	97.981	0.475059	0.356295	0.593824	0.593824	A
2588	5	807	17	6	5	840	0.595238	96.0714	2.02381	0.714286	0.595238	T
2589	8	16	796	11	4	835	0.958084	1.91617	95.3293	1.31737	0.479042	C
2590	755	5	54	17	3	834	90.5276	0.59952	6.47482	2.03837	0.359712	A
2591	812	0	0	18	3	833	97.479	0	0	2.16086	0.360144	A
2592	11	283	527	14	3	838	1.31265	33.7709	62.8878	1.67064	0.357995	C
2593	147	4	6	678	3	838	17.5418	0.477327	0.71599	80.9069	0.357995	G
2594	829	1	2	8	3	843	98.3393	0.118624	0.237248	0.948992	0.355872	A
2595	8	0	13	819	4	844	0.947867	0	1.54028	97.0379	0.473934	G
2596	825	4	0	8	4	841	98.0975	0.475624	0	0.951249	0.475624	A
2597	8	18	803	9	5	843	0.948992	2.13523	95.255	1.06762	0.59312	C
2598	817	4	2	2	6	831	98.3153	0.481348	0.240674	0.240674	0.722022	A
2599	11	3	10	803	6	833	1.32053	0.360144	1.20048	96.3986	0.720288	G
2600	820	2	3	10	7	842	97.3872	0.23753	0.356295	1.18765	0.831354	A
2601	827	2	4	4	7	844	97.9858	0.236967	0.473934	0.473934	0.829384	A
2602	787	7	5	40	5	844	93.2464	0.829384	0.592417	4.73934	0.592417	A
2603	28	3	8	796	4	839	3.33731	0.357569	0.953516	94.8749	0.476758	G
2604	3	820	9	4	5	841	0.356718	97.503	1.07015	0.475624	0.59453	T
2605	3	816	13	6	5	843	0.355872	96.7972	1.54211	0.711744	0.59312	T
2606	819	3	10	5	4	841	97.3841	0.356718	1.18906	0.59453	0.475624	A
2607	822	2	1	12	3	840	97.8571	0.238095	0.119048	1.42857	0.357143	A
2608	67	28	734	7	4	840	7.97619	3.33333	87.381	0.833333	0.47619	C
2609	828	3	3	6	4	844	98.1043	0.35545	0.35545	0.7109	0.473934	A
2610	830	3	3	4	4	844	98.3412	0.35545	0.35545	0.473934	0.473934	A
2611	29	5	5	799	3	841	3.44828	0.59453	0.59453	95.0059	0.356718	G
2612	25	4	9	803	2	843	2.9656	0.474496	1.06762	95.255	0.237248	G
2613	827	3	2	7	1	840	98.4524	0.357143	0.238095	0.833333	0.119048	A
2614	4	824	9	1	1	839	0.476758	98.2122	1.07271	0.11919	0.11919	T
2615	822	5	2	12	1	842	97.6247	0.593824	0.23753	1.42518	0.118765	A
2616	6	793	38	4	1	842	0.712589	94.1805	4.51306	0.475059	0.118765	T
2617	12	17	805	7	1	842	1.42518	2.019	95.6057	0.831354	0.118765	C
2618	8	20	812	3	1	844	0.947867	2.36967	96.2085	0.35545	0.118483	C
2619	834	4	0	6	1	845	98.6982	0.473373	0	0.710059	0.118343	A
2620	12	2	2	828	3	847	1.41677	0.236128	0.236128	97.7568	0.354191	G
2621	10	7	4	823	3	847	1.18064	0.826446	0.472255	97.1665	0.354191	G
2622	833	3	3	3	3	845	98.5799	0.35503	0.35503	0.35503	0.35503	A
2623	737	6	92	11	3	849	86.808	0.706714	10.8363	1.29564	0.353357	A
2624	8	798	39	1	4	850	0.941176	93.8824	4.58824	0.117647	0.470588	T
2625	7	831	2	6	4	850	0.823529	97.7647	0.235294	0.705882	0.470588	T
2626	25	8	8	804	5	850	2.94118	0.941176	0.941176	94.5882	0.588235	G
2627	836	2	1	4	5	848	98.5849	0.235849	0.117925	0.471698	0.589623	A
2628	834	1	3	8	5	851	98.0024	0.117509	0.352526	0.940071	0.587544	A
2629	5	79	757	6	4	851	0.587544	9.2832	88.9542	0.705053	0.470035	C
2630	9	829	4	5	4	851	1.05758	97.4148	0.470035	0.587544	0.470035	T
2631	2	9	826	9	3	849	0.235571	1.06007	97.2909	1.06007	0.353357	C
2632	834	3	1	9	2	849	98.2332	0.353357	0.117786	1.06007	0.235571	A
2633	12	4	10	820	1	847	1.41677	0.472255	1.18064	96.8123	0.118064	G
2634	5	20	819	3	1	848	0.589623	2.35849	96.5802	0.353774	0.117925	C
2635	3	838	5	1	1	848	0.353774	98.8208	0.589623	0.117925	0.117925	T
2636	3	8	828	8	1	848	0.353774	0.943396	97.6415	0.943396	0.117925	C
2637	3	834	7	3	1	848	0.353774	98.3491	0.825472	0.353774	0.117925	T
2638	16	6	5	823	1	851	1.88014	0.705053	0.587544	96.7098	0.117509	G
2639	10	19	814	9	1	853	1.17233	2.22743	95.4279	1.0551	0.117233	C
2640	845	2	3	2	1	853	99.0621	0.234467	0.3517	0.234467	0.117233	A
2641	18	24	798	10	1	851	2.11516	2.82021	93.772	1.17509	0.117509	C
2642	6	13	829	3	1	852	0.704225	1.52582	97.3005	0.352113	0.117371	C
2643	836	4	8	4	1	853	98.007	0.468933	0.937866	0.468933	0.117233	A
2644	833	7	3	9	1	853	97.6553	0.820633	0.3517	1.0551	0.117233	A
2645	15	2	8	827	1	853	1.7585	0.234467	0.937866	96.9519	0.117233	G
2646	31	251	562	7	1	852	3.6385	29.4601	65.9624	0.821596	0.117371	C
2647	380	9	9	454	1	853	44.5487	1.0551	1.0551	53.2239	0.117233	G
2648	16	4	6	827	1	854	1.87354	0.468384	0.702576	96.8384	0.117096	G
2649	838	3	2	10	2	855	98.0117	0.350877	0.233918	1.16959	0.233918	A
2650	18	24	808	3	2	855	2.10526	2.80702	94.5029	0.350877	0.233918	C
2651	9	24	810	9	2	854	1.05386	2.8103	94.8478	1.05386	0.234192	C
2652	6	837	8	3	3	857	0.700117	97.6663	0.933489	0.350058	0.350058	T
2653	839	2	3	10	4	858	97.7855	0.2331	0.34965	1.1655	0.4662	A
2654	839	1	4	10	4	858	97.7855	0.11655	0.4662	1.1655	0.4662	A
2655	4	769	73	8	4	858	0.4662	89.627	8.50816	0.932401	0.4662	T
2656	840	2	1	10	3	856	98.1308	0.233645	0.116822	1.16822	0.350467	A
2657	6	1	10	836	3	856	0.700935	0.116822	1.16822	97.6636	0.350467	G
2658	842	3	0	8	3	856	98.3645	0.350467	0	0.934579	0.350467	A
2659	4	26	822	1	3	856	0.46729	3.03738	96.028	0.116822	0.350467	C
2660	835	7	2	9	3	856	97.5467	0.817757	0.233645	1.0514	0.350467	A
2661	4	827	11	10	3	855	0.467836	96.7251	1.28655	1.16959	0.350877	T
2662	6	20	825	2	4	857	0.700117	2.33372	96.266	0.233372	0.466744	C
2663	7	821	19	7	5	859	0.814901	95.5763	2.21187	0.814901	0.582072	T
2664	830	3	2	19	5	859	96.624	0.349243	0.232829	2.21187	0.582072	A
2665	6	33	809	4	5	857	0.700117	3.85064	94.3991	0.466744	0.583431	C
2666	833	3	4	14	6	860	96.8605	0.348837	0.465116	1.62791	0.697674	A
2667	11	6	3	834	6	860	1.27907	0.697674	0.348837	96.9767	0.697674	G
2668	843	3	1	5	4	856	98.4813	0.350467	0.116822	0.584112	0.46729	A
2669	840	1	2	11	4	858	97.9021	0.11655	0.2331	1.28205	0.4662	A
2670	6	25	816	7	3	857	0.700117	2.91715	95.2159	0.816803	0.350058	C
2671	6	831	9	8	3	857	0.700117	96.9662	1.05018	0.933489	0.350058	T
2672	5	11	834	5	3	858	0.582751	1.28205	97.2028	0.582751	0.34965	C
2673	3	840	8	4	2	857	0.350058	98.0163	0.933489	0.466744	0.233372	T
2674	9	20	817	9	2	857	1.05018	2.33372	95.3326	1.05018	0.233372	C
2675	7	20	823	4	2	856	0.817757	2.33645	96.1449	0.46729	0.233645	C
2676	841	3	4	4	3	855	98.3626	0.350877	0.467836	0.467836	0.350877	A
2677	15	38	791	3	3	850	1.76471	4.47059	93.0588	0.352941	0.352941	C
2678	13	26	807	8	4	858	1.51515	3.0303	94.0559	0.932401	0.4662	C
2679	20	15	810	9	4	858	2.331	1.74825	94.4056	1.04895	0.4662	C
2680	21	24	802	7	5	859	2.4447	2.79395	93.3644	0.814901	0.582072	C
2681	842	2	3	4	5	856	98.3645	0.233645	0.350467	0.46729	0.584112	A
2682	829	7	3	15	4	858	96.62	0.815851	0.34965	1.74825	0.4662	A
2683	834	5	2	13	4	858	97.2028	0.582751	0.2331	1.51515	0.4662	A
2684	4	836	8	5	3	856	0.46729	97.6636	0.934579	0.584112	0.350467	T
2685	3	9	835	7	4	858	0.34965	1.04895	97.3193	0.815851	0.4662	C
2686	843	1	4	6	4	858	98.2517	0.11655	0.4662	0.699301	0.4662	A
2687	833	2	1	16	4	856	97.3131	0.233645	0.116822	1.86916	0.46729	A
2688	13	19	812	9	4	857	1.51692	2.21704	94.7491	1.05018	0.466744	C
2689	845	3	0	4	6	858	98.4848	0.34965	0	0.4662	0.699301	A
2690	17	2	4	829	6	858	1.98135	0.2331	0.4662	96.62	0.699301	G
2691	831	3	9	9	6	858	96.8531	0.34965	1.04895	1.04895	0.699301	A
2692	820	13	10	8	7	858	95.5711	1.51515	1.1655	0.932401	0.815851	A
2693	2	832	19	0	8	861	0.232288	96.6318	2.20674	0	0.929152	T
2694	830	1	2	21	8	862	96.2877	0.116009	0.232019	2.43619	0.928074	A
2695	2	824	27	1	7	861	0.232288	95.7027	3.13589	0.116144	0.813008	T
2696	826	2	2	25	7	862	95.8237	0.232019	0.232019	2.90023	0.812065	A
2697	7	33	811	3	6	860	0.813953	3.83721	94.3023	0.348837	0.697674	C
2698	831	7	6	13	6	863	96.292	0.811124	0.695249	1.50637	0.695249	A
2699	1	846	7	2	5	861	0.116144	98.2578	0.813008	0.232288	0.58072	T
2700	8	836	8	4	4	860	0.930233	97.2093	0.930233	0.465116	0.465116	T
2701	17	33	792	11	4	857	1.98366	3.85064	92.4154	1.28355	0.466744	C
2702	3	839	12	3	4	861	0.348432	97.4448	1.39373	0.348432	0.464576	T
2703	3	848	4	3	4	862	0.348028	98.3759	0.464037	0.348028	0.464037	T
2704	3	52	795	7	3	860	0.348837	6.04651	92.4419	0.813953	0.348837	C
2705	4	841	7	4	3	859	0.465658	97.9045	0.814901	0.465658	0.349243	T
2706	8	27	814	7	2	858	0.932401	3.14685	94.8718	0.815851	0.2331	C
2707	844	3	2	8	2	859	98.2538	0.349243	0.232829	0.931315	0.232829	A
2708	13	7	5	831	2	858	1.51515	0.815851	0.582751	96.8531	0.2331	G
2709	12	24	806	4	2	848	1.41509	2.83019	95.0472	0.471698	0.235849	C
2710	835	1	4	7	2	849	98.351	0.117786	0.471143	0.824499	0.235571	A
2711	22	28	791	7	2	850	2.58824	3.29412	93.0588	0.823529	0.235294	C
2712	6	35	813	5	1	860	0.697674	4.06977	94.5349	0.581395	0.116279	C
2713	843	3	6	7	1	860	98.0233	0.348837	0.697674	0.813953	0.116279	A
2714	2	29	826	2	1	860	0.232558	3.37209	96.0465	0.232558	0.116279	C
2715	833	7	2	19	2	863	96.5238	0.811124	0.23175	2.20162	0.23175	A
2716	10	654	190	5	2	861	1.16144	75.9582	22.0674	0.58072	0.232288	T
2717	19	169	664	8	2	862	2.20418	19.6056	77.0302	0.928074	0.232019	C
2718	450	20	4	387	3	864	52.0833	2.31481	0.462963	44.7917	0.347222	A
2719	8	27	822	6	3	866	0.923788	3.11778	94.9192	0.692841	0.34642	C
2720	838	6	6	13	5	868	96.5438	0.691244	0.691244	1.4977	0.576037	A
2721	4	23	826	9	7	869	0.460299	2.64672	95.0518	1.03567	0.805524	C
2722	9	729	112	10	7	867	1.03806	84.083	12.9181	1.1534	0.807382	T
2723	5	848	7	2	7	869	0.575374	97.5834	0.805524	0.23015	0.805524	T
2724	843	3	5	9	6	866	97.3441	0.34642	0.577367	1.03926	0.692841	A
2725	2	815	40	5	6	868	0.230415	93.894	4.60829	0.576037	0.691244	T
2726	3	849	7	2	6	867	0.346021	97.9239	0.807382	0.230681	0.692042	T
2727	11	15	821	11	6	864	1.27315	1.73611	95.0231	1.27315	0.694444	C
2728	12	19	821	6	5	863	1.3905	2.20162	95.1333	0.695249	0.579374	C
2729	850	2	2	2	5	861	98.7224	0.232288	0.232288	0.232288	0.58072	A
2730	849	4	2	3	6	864	98.2639	0.462963	0.231481	0.347222	0.694444	A
2731	846	4	2	6	6	864	97.9167	0.462963	0.231481	0.694444	0.694444	A
2732	847	2	2	8	6	865	97.9191	0.231214	0.231214	0.924855	0.693642	A
2733	4	733	114	7	6	864	0.462963	84.838	13.1944	0.810185	0.694444	T
2734	3	841	9	7	5	865	0.346821	97.2254	1.04046	0.809249	0.578035	T
2735	10	7	10	832	5	864	1.15741	0.810185	1.15741	96.2963	0.578704	G
2736	842	2	2	12	5	863	97.5666	0.23175	0.23175	1.3905	0.579374	A
2737	5	19	833	1	5	863	0.579374	2.20162	96.5238	0.115875	0.579374	C
2738	16	13	824	7	3	863	1.854	1.50637	95.4809	0.811124	0.347625	C
2739	848	3	4	6	3	864	98.1481	0.347222	0.462963	0.694444	0.347222	A
2740	5	21	832	2	2	862	0.580046	2.43619	96.5197	0.232019	0.232019	C
2741	836	7	3	17	2	865	96.6474	0.809249	0.346821	1.96532	0.231214	A
2742	7	812	35	9	2	865	0.809249	93.8728	4.04624	1.04046	0.231214	T
2743	841	8	3	9	2	863	97.4508	0.926999	0.347625	1.04287	0.23175	A
2744	35	13	27	785	2	862	4.06032	1.50812	3.13225	91.0673	0.232019	G
2745	4	828	13	16	3	864	0.462963	95.8333	1.50463	1.85185	0.347222	T
2746	4	841	11	5	3	864	0.462963	97.338	1.27315	0.578704	0.347222	T
2747	18	6	4	832	4	864	2.08333	0.694444	0.462963	96.2963	0.462963	G
2748	14	3	9	837	4	867	1.61476	0.346021	1.03806	96.5398	0.461361	G
2749	856	1	0	4	4	865	98.9595	0.115607	0	0.462428	0.462428	A
2750	856	0	2	7	2	867	98.7313	0	0.230681	0.807382	0.230681	A
2751	19	3	6	835	2	865	2.19653	0.346821	0.693642	96.5318	0.231214	G
2752	4	839	11	11	2	867	0.461361	96.7705	1.26874	1.26874	0.230681	T
2753	851	3	2	9	3	868	98.0415	0.345622	0.230415	1.03687	0.345622	A
2754	860	1	3	2	3	869	98.9643	0.115075	0.345224	0.23015	0.345224	A
2755	853	4	3	5	3	868	98.2719	0.460829	0.345622	0.576037	0.345622	A
2756	26	1	3	836	3	869	2.99194	0.115075	0.345224	96.2025	0.345224	G
2757	6	14	839	6	3	868	0.691244	1.6129	96.659	0.691244	0.345622	C
2758	822	38	6	1	3	870	94.4828	4.36782	0.689655	0.114943	0.344828	A
2759	11	29	820	6	2	868	1.26728	3.34101	94.47	0.691244	0.230415	C
2760	6	850	8	3	2	869	0.690449	97.8136	0.920598	0.345224	0.23015	T
2761	10	14	837	6	1	868	1.15207	1.6129	96.4286	0.691244	0.115207	C
2762	5	28	831	3	1	868	0.576037	3.22581	95.7373	0.345622	0.115207	C
2763	4	850	9	4	1	868	0.460829	97.9263	1.03687	0.460829	0.115207	T
2764	1	18	842	6	0	867	0.11534	2.07612	97.1165	0.692042	0	C
2765	849	4	1	16	0	870	97.5862	0.45977	0.114943	1.83908	0	A
2766	14	6	8	840	2	870	1.6092	0.689655	0.91954	96.5517	0.229885	G
2767	12	12	841	4	5	874	1.373	1.373	96.2243	0.457666	0.572082	C
2768	857	1	2	4	5	869	98.6191	0.115075	0.23015	0.460299	0.575374	A
2769	858	2	1	8	6	875	98.0571	0.228571	0.114286	0.914286	0.685714	A
2770	854	1	2	11	6	874	97.7117	0.114416	0.228833	1.25858	0.686499	A
2771	10	845	9	4	6	874	1.14416	96.6819	1.02975	0.457666	0.686499	T
2772	29	6	2	830	5	872	3.32569	0.688073	0.229358	95.1835	0.573394	G
2773	9	826	23	11	5	874	1.02975	94.508	2.63158	1.25858	0.572082	T
2774	841	3	3	18	4	869	96.7779	0.345224	0.345224	2.07135	0.460299	A
2775	834	2	2	16	4	858	97.2028	0.2331	0.2331	1.8648	0.4662	A
2776	858	3	1	4	5	871	98.5075	0.344432	0.114811	0.459242	0.574053	A
2777	853	2	3	7	6	871	97.9334	0.229621	0.344432	0.803674	0.688863	A
2778	16	23	17	809	7	872	1.83486	2.63761	1.94954	92.7752	0.802752	G
2779	852	0	4	10	6	872	97.7064	0	0.458716	1.14679	0.688073	A
2780	853	6	2	6	6	873	97.709	0.687285	0.229095	0.687285	0.687285	A
2781	15	53	773	23	5	869	1.72612	6.09896	88.9528	2.64672	0.575374	C
2782	854	1	2	8	5	870	98.1609	0.114943	0.229885	0.91954	0.574713	A
2783	10	9	5	841	5	870	1.14943	1.03448	0.574713	96.6667	0.574713	G
2784	854	3	2	9	5	873	97.8236	0.343643	0.229095	1.03093	0.572738	A
2785	860	4	2	4	5	875	98.2857	0.457143	0.228571	0.457143	0.571429	A
2786	853	2	1	14	7	877	97.2634	0.22805	0.114025	1.59635	0.798176	A
2787	3	849	13	6	6	877	0.342075	96.8073	1.48233	0.684151	0.684151	T
2788	6	789	57	19	6	877	0.684151	89.9658	6.49943	2.16648	0.684151	T
2789	826	12	2	31	6	877	94.1847	1.3683	0.22805	3.53478	0.684151	A
2790	13	784	71	4	7	879	1.47895	89.1923	8.07736	0.455063	0.796359	T
2791	858	3	2	6	5	874	98.1693	0.343249	0.228833	0.686499	0.572082	A
2792	853	2	0	14	6	875	97.4857	0.228571	0	1.6	0.685714	A
2793	11	12	838	8	5	874	1.25858	1.373	95.881	0.915332	0.572082	C
2794	847	2	5	12	5	871	97.2445	0.229621	0.574053	1.37773	0.574053	A
2795	860	3	5	4	4	876	98.1735	0.342466	0.570776	0.456621	0.456621	A
2796	853	4	4	10	6	877	97.2634	0.4561	0.4561	1.14025	0.684151	A
2797	1	16	844	7	6	874	0.114416	1.83066	96.5675	0.800915	0.686499	C
2798	13	835	8	7	6	869	1.49597	96.0875	0.920598	0.805524	0.690449	T
2799	40	9	20	795	5	869	4.60299	1.03567	2.3015	91.4845	0.575374	G
2800	2	854	7	2	4	869	0.23015	98.2739	0.805524	0.23015	0.460299	T
2801	8	13	839	8	5	873	0.91638	1.48912	96.1054	0.91638	0.572738	C
2802	1	858	12	2	4	877	0.114025	97.8335	1.3683	0.22805	0.4561	T
2803	5	11	847	11	4	878	0.569476	1.25285	96.4692	1.25285	0.455581	C
2804	2	862	8	3	6	881	0.227015	97.8434	0.908059	0.340522	0.681044	T
2805	5	17	843	9	6	880	0.568182	1.93182	95.7955	1.02273	0.681818	C
2806	860	4	1	8	7	880	97.7273	0.454545	0.113636	0.909091	0.795455	A
2807	6	4	6	857	6	879	0.682594	0.455063	0.682594	97.4972	0.682594	G
2808	863	1	1	8	6	879	98.1797	0.113766	0.113766	0.910125	0.682594	A
2809	21	23	823	5	6	878	2.3918	2.61959	93.7358	0.569476	0.683371	C
2810	9	18	839	8	6	880	1.02273	2.04545	95.3409	0.909091	0.681818	C
2811	867	0	1	7	4	879	98.6348	0	0.113766	0.796359	0.455063	A
2812	6	24	843	3	4	880	0.681818	2.72727	95.7955	0.340909	0.454545	C
2813	858	5	2	12	3	880	97.5	0.568182	0.227273	1.36364	0.340909	A
2814	26	6	7	836	3	878	2.96128	0.683371	0.797267	95.2164	0.341686	G
2815	11	840	10	14	3	878	1.25285	95.672	1.13895	1.59453	0.341686	T
2816	14	2	1	858	3	878	1.59453	0.22779	0.113895	97.7221	0.341686	G
2817	10	12	848	3	3	876	1.14155	1.36986	96.8037	0.342466	0.342466	C
2818	860	4	3	7	3	877	98.0616	0.4561	0.342075	0.798176	0.342075	A
2819	852	3	6	13	4	878	97.0387	0.341686	0.683371	1.48064	0.455581	A
2820	4	856	12	4	4	880	0.454545	97.2727	1.36364	0.454545	0.454545	T
2821	2	5	861	8	5	881	0.227015	0.567537	97.7299	0.908059	0.567537	C
2822	868	2	3	5	5	883	98.3012	0.226501	0.339751	0.566251	0.566251	A
2823	869	3	4	3	5	884	98.3032	0.339367	0.452489	0.339367	0.565611	A
2824	869	2	0	8	5	884	98.3032	0.226244	0	0.904977	0.565611	A
2825	3	112	760	5	5	885	0.338983	12.6554	85.8757	0.564972	0.564972	C
2826	10	856	9	4	7	886	1.12867	96.614	1.0158	0.451467	0.790068	T
2827	856	0	3	20	7	886	96.614	0	0.3386	2.25734	0.790068	A
2828	14	5	24	837	7	887	1.57835	0.563698	2.70575	94.363	0.789177	G
2829	854	3	3	18	7	885	96.4972	0.338983	0.338983	2.0339	0.79096	A
2830	854	4	6	17	6	887	96.2796	0.450958	0.676437	1.91657	0.676437	A
2831	7	21	849	4	6	887	0.789177	2.36753	95.7159	0.450958	0.676437	C
2832	4	864	4	7	5	884	0.452489	97.7376	0.452489	0.791855	0.565611	T
2833	2	16	852	11	5	886	0.225734	1.80587	96.1625	1.24153	0.564334	C
2834	864	3	1	12	6	886	97.5169	0.3386	0.112867	1.3544	0.677201	A
2835	28	2	3	847	4	884	3.16742	0.226244	0.339367	95.8145	0.452489	G
2836	19	8	8	846	4	885	2.14689	0.903955	0.903955	95.5932	0.451977	G
2837	864	4	2	11	4	885	97.6271	0.451977	0.225989	1.24294	0.451977	A
2838	7	861	9	3	4	884	0.791855	97.3982	1.0181	0.339367	0.452489	T
2839	1	869	8	3	5	886	0.112867	98.0813	0.902935	0.3386	0.564334	T
2840	844	3	14	17	6	884	95.4751	0.339367	1.58371	1.92308	0.678733	A
2841	871	1	0	7	6	885	98.4181	0.112994	0	0.79096	0.677966	A
2842	7	6	9	857	5	884	0.791855	0.678733	1.0181	96.9457	0.565611	G
2843	870	1	3	4	5	883	98.5277	0.11325	0.339751	0.453001	0.566251	A
2844	871	2	4	4	5	886	98.307	0.225734	0.451467	0.451467	0.564334	A
2845	857	13	3	9	5	887	96.6178	1.46561	0.338219	1.01466	0.563698	A
2846	1	23	856	2	5	887	0.11274	2.59301	96.5051	0.225479	0.563698	C
2847	7	853	12	7	5	884	0.791855	96.4932	1.35747	0.791855	0.565611	T
2848	7	9	862	3	3	884	0.791855	1.0181	97.5113	0.339367	0.339367	C
2849	866	5	6	3	3	883	98.0747	0.566251	0.679502	0.339751	0.339751	A
2850	3	32	840	5	2	882	0.340136	3.62812	95.2381	0.566893	0.226757	C
2851	7	866	9	2	3	887	0.789177	97.6325	1.01466	0.225479	0.338219	T
2852	11	11	849	11	5	887	1.24014	1.24014	95.7159	1.24014	0.563698	C
2853	859	4	10	5	6	884	97.1719	0.452489	1.13122	0.565611	0.678733	A
2854	860	3	2	18	6	889	96.7379	0.337458	0.224972	2.02475	0.674916	A
2855	872	3	5	2	7	889	98.0877	0.337458	0.56243	0.224972	0.787402	A
2856	875	3	0	6	6	890	98.3146	0.337079	0	0.674157	0.674157	A
2857	2	17	853	10	6	888	0.225225	1.91441	96.0586	1.12613	0.675676	C
2858	14	250	619	3	4	890	1.57303	28.0899	69.5506	0.337079	0.449438	C
2859	312	21	10	544	3	890	35.0562	2.35955	1.1236	61.1236	0.337079	G
2860	11	19	855	3	3	891	1.23457	2.13244	95.9596	0.3367	0.3367	C
2861	78	797	7	6	3	891	8.75421	89.4501	0.785634	0.673401	0.3367	T
2862	8	19	854	5	3	889	0.899888	2.13723	96.063	0.56243	0.337458	C
2863	867	6	2	11	3	889	97.5253	0.674916	0.224972	1.23735	0.337458	A
2864	858	6	3	20	2	889	96.5129	0.674916	0.337458	2.24972	0.224972	A
2865	12	16	854	6	2	890	1.34831	1.79775	95.9551	0.674157	0.224719	C
2866	4	859	17	8	2	890	0.449438	96.5169	1.91011	0.898876	0.224719	T
2867	855	4	4	25	2	890	96.0674	0.449438	0.449438	2.80899	0.224719	A
2868	1	21	864	1	3	890	0.11236	2.35955	97.0787	0.11236	0.337079	C
2869	849	5	6	28	3	891	95.2862	0.561167	0.673401	3.14254	0.3367	A
2870	1	868	16	5	3	893	0.111982	97.2004	1.79171	0.55991	0.335946	T
2871	14	1	2	873	3	893	1.56775	0.111982	0.223964	97.7604	0.335946	G
2872	11	7	3	871	3	895	1.22905	0.782123	0.335196	97.3184	0.335196	G
2873	879	1	2	8	3	893	98.4323	0.111982	0.223964	0.895857	0.335946	A
2874	879	2	6	4	3	894	98.3221	0.223714	0.671141	0.447427	0.33557	A
2875	880	4	2	5	3	894	98.434	0.447427	0.223714	0.559284	0.33557	A
2876	10	21	857	4	3	895	1.11732	2.34637	95.7542	0.446927	0.335196	C
2877	11	866	9	6	3	895	1.22905	96.7598	1.00559	0.670391	0.335196	T
2878	10	2	3	877	3	895	1.11732	0.223464	0.335196	97.9888	0.335196	G
2879	876	3	2	9	4	894	97.9866	0.33557	0.223714	1.00671	0.447427	A
2880	872	3	1	16	3	895	97.4302	0.335196	0.111732	1.78771	0.335196	A
2881	20	16	853	2	4	895	2.23464	1.78771	95.3073	0.223464	0.446927	C
2882	878	3	5	4	5	895	98.1006	0.335196	0.558659	0.446927	0.558659	A
2883	884	0	4	4	6	898	98.441	0	0.445434	0.445434	0.668151	A
2884	10	34	839	8	6	897	1.11483	3.79041	93.534	0.891862	0.668896	C
2885	9	31	841	11	5	897	1.00334	3.45596	93.757	1.22631	0.557414	C
2886	6	873	8	6	5	898	0.668151	97.216	0.890869	0.668151	0.556793	T
2887	19	4	9	861	6	899	2.11346	0.444939	1.00111	95.7731	0.667408	G
2888	4	25	862	3	6	900	0.444444	2.77778	95.7778	0.333333	0.666667	C
2889	4	883	6	0	6	899	0.444939	98.2202	0.667408	0	0.667408	T
2890	6	17	862	9	7	901	0.665927	1.88679	95.6715	0.99889	0.776915	C
2891	5	15	874	0	6	900	0.555556	1.66667	97.1111	0	0.666667	C
2892	2	883	5	5	7	902	0.221729	97.8936	0.554324	0.554324	0.776053	T
2893	13	4	4	873	6	900	1.44444	0.444444	0.444444	97	0.666667	G
2894	885	1	5	5	5	901	98.2242	0.110988	0.554939	0.554939	0.554939	A
2895	863	1	3	29	5	901	95.7825	0.110988	0.332963	3.21865	0.554939	A
2896	7	878	6	6	4	901	0.776915	97.4473	0.665927	0.665927	0.443951	T
2897	16	5	4	872	4	901	1.7758	0.554939	0.443951	96.7814	0.443951	G
2898	885	1	2	8	4	900	98.3333	0.111111	0.222222	0.888889	0.444444	A
2899	6	14	872	3	5	900	0.666667	1.55556	96.8889	0.333333	0.555556	C
2900	4	874	14	2	5	899	0.444939	97.2191	1.55729	0.222469	0.556174	T
2901	870	2	4	18	5	899	96.7742	0.222469	0.444939	2.00222	0.556174	A
2902	7	22	865	2	4	900	0.777778	2.44444	96.1111	0.222222	0.444444	C
2903	2	874	9	12	4	901	0.221976	97.0033	0.99889	1.33185	0.443951	T
2904	29	4	4	860	6	903	3.21152	0.442968	0.442968	95.2381	0.664452	G
2905	19	4	4	869	7	903	2.1041	0.442968	0.442968	96.2348	0.775194	G
2906	32	6	7	851	7	903	3.54374	0.664452	0.775194	94.2414	0.775194	G
2907	6	877	11	5	6	905	0.662983	96.9061	1.21547	0.552486	0.662983	T
2908	878	2	4	15	4	903	97.2315	0.221484	0.442968	1.66113	0.442968	A
2909	62	29	802	6	4	903	6.866	3.21152	88.8151	0.664452	0.442968	C
2910	849	3	14	34	3	903	94.0199	0.332226	1.55039	3.76523	0.332226	A
2911	6	871	17	5	4	903	0.664452	96.4563	1.88261	0.55371	0.442968	T
2912	887	2	3	8	3	903	98.2281	0.221484	0.332226	0.885936	0.332226	A
2913	890	2	4	5	2	903	98.5604	0.221484	0.442968	0.55371	0.221484	A
2914	29	244	606	22	2	903	3.21152	27.021	67.1096	2.43632	0.221484	C
2915	221	5	4	673	2	905	24.4199	0.552486	0.441989	74.3646	0.220994	G
2916	898	0	3	2	4	907	99.0077	0	0.330761	0.220507	0.441014	A
2917	897	1	2	3	4	907	98.8975	0.110254	0.220507	0.330761	0.441014	A
2918	895	0	1	7	4	907	98.677	0	0.110254	0.771775	0.441014	A
2919	3	882	10	8	4	907	0.330761	97.2437	1.10254	0.882029	0.441014	T
2920	12	10	3	878	4	907	1.32304	1.10254	0.330761	96.8026	0.441014	G
2921	892	2	3	6	4	907	98.3462	0.220507	0.330761	0.661521	0.441014	A
2922	895	4	0	4	5	908	98.5683	0.440529	0	0.440529	0.550661	A
2923	22	4	2	874	5	907	2.42558	0.441014	0.220507	96.3616	0.551268	G
2924	20	6	7	870	5	908	2.20264	0.660793	0.770925	95.815	0.550661	G
2925	11	20	869	3	5	908	1.21145	2.20264	95.7048	0.330396	0.550661	C
2926	889	2	2	9	4	906	98.1236	0.220751	0.220751	0.993377	0.441501	A
2927	19	3	2	879	5	908	2.09251	0.330396	0.220264	96.8062	0.550661	G
2928	887	5	1	4	5	902	98.337	0.554324	0.110865	0.443459	0.554324	A
2929	886	4	6	6	6	908	97.5771	0.440529	0.660793	0.660793	0.660793	A
2930	887	1	2	12	7	909	97.5798	0.110011	0.220022	1.32013	0.770077	A
2931	1	884	10	6	9	910	0.10989	97.1429	1.0989	0.659341	0.989011	T
2932	878	5	0	18	9	910	96.4835	0.549451	0	1.97802	0.989011	A
2933	890	4	6	4	11	915	97.2678	0.437158	0.655738	0.437158	1.20219	A
2934	896	2	1	8	10	917	97.7099	0.218103	0.109051	0.87241	1.09051	A
2935	14	9	12	871	11	917	1.52672	0.981461	1.30862	94.9836	1.19956	G
2936	888	1	4	13	14	920	96.5217	0.108696	0.434783	1.41304	1.52174	A
2937	4	880	21	2	14	921	0.434311	95.5483	2.28013	0.217155	1.52009	T
2938	36	6	4	861	11	918	3.92157	0.653595	0.43573	93.7908	1.19826	G
2939	1	886	15	5	11	918	0.108932	96.5142	1.63399	0.544662	1.19826	T
2940	1	888	13	4	10	916	0.10917	96.9432	1.41921	0.436681	1.0917	T
2941	16	15	866	7	9	913	1.75246	1.64294	94.8521	0.766703	0.985761	C
2942	3	893	8	3	8	915	0.327869	97.5956	0.874317	0.327869	0.874317	T
2943	3	889	14	5	8	919	0.326442	96.7356	1.52339	0.54407	0.870511	T
2944	0	897	7	7	6	917	0	97.819	0.763359	0.763359	0.654308	T
2945	11	2	7	892	6	918	1.19826	0.217865	0.762527	97.1678	0.653595	G
2946	907	0	1	2	5	915	99.1257	0	0.10929	0.218579	0.546448	A
2947	903	1	5	2	5	916	98.5808	0.10917	0.545852	0.218341	0.545852	A
2948	896	2	2	12	5	917	97.7099	0.218103	0.218103	1.30862	0.545256	A
2949	7	25	875	6	6	919	0.761697	2.72035	95.2122	0.652884	0.652884	C
2950	4	13	884	13	5	919	0.435256	1.41458	96.1915	1.41458	0.54407	C
2951	892	5	4	12	5	918	97.1678	0.544662	0.43573	1.30719	0.544662	A
2952	855	2	2	55	5	919	93.0359	0.217628	0.217628	5.98477	0.54407	A
2953	7	714	183	8	6	918	0.762527	77.7778	19.9346	0.87146	0.653595	T
2954	64	2	4	844	6	920	6.95652	0.217391	0.434783	91.7391	0.652174	G
2955	900	4	0	10	5	919	97.9325	0.435256	0	1.08814	0.54407	A
2956	13	3	9	890	7	922	1.40998	0.32538	0.976139	96.5293	0.759219	G
2957	907	1	2	5	7	922	98.3731	0.10846	0.21692	0.542299	0.759219	A
2958	903	3	1	11	7	925	97.6216	0.324324	0.108108	1.18919	0.756757	A
2959	21	13	879	3	5	921	2.28013	1.41151	95.4397	0.325733	0.542888	C
2960	897	5	2	8	5	917	97.819	0.545256	0.218103	0.87241	0.545256	A
2961	901	2	5	6	4	918	98.1481	0.217865	0.544662	0.653595	0.43573	A
2962	902	2	5	6	3	918	98.2571	0.217865	0.544662	0.653595	0.326797	A
2963	11	4	21	879	3	918	1.19826	0.43573	2.28758	95.7516	0.326797	G
2964	892	4	3	14	2	915	97.4863	0.437158	0.327869	1.53005	0.218579	A
2965	8	30	873	1	2	914	0.875274	3.28228	95.5142	0.109409	0.218818	C
2966	903	3	4	7	1	918	98.366	0.326797	0.43573	0.762527	0.108932	A
2967	20	21	868	8	1	918	2.17865	2.28758	94.5534	0.87146	0.108932	C
2968	896	5	5	9	1	916	97.8166	0.545852	0.545852	0.982533	0.10917	A
2969	903	2	1	16	1	923	97.8332	0.216685	0.108342	1.73348	0.108342	A
2970	7	39	871	3	1	921	0.760043	4.23453	94.5711	0.325733	0.108578	C
2971	874	3	4	40	2	923	94.6912	0.325027	0.433369	4.33369	0.216685	A
2972	5	892	23	1	2	923	0.541712	96.6414	2.49187	0.108342	0.216685	T
2973	904	1	0	18	3	926	97.6242	0.107991	0	1.94384	0.323974	A
2974	19	23	870	8	4	924	2.05628	2.48918	94.1558	0.865801	0.4329	C
2975	14	19	886	3	4	926	1.51188	2.05184	95.6803	0.323974	0.431965	C
2976	913	2	0	7	4	926	98.5961	0.215983	0	0.75594	0.431965	A
2977	6	2	11	903	4	926	0.647948	0.215983	1.1879	97.5162	0.431965	G
2978	907	4	6	4	5	926	97.9482	0.431965	0.647948	0.431965	0.539957	A
2979	906	4	4	8	5	927	97.7346	0.431499	0.431499	0.862999	0.539374	A
2980	2	905	12	2	5	926	0.215983	97.7322	1.2959	0.215983	0.539957	T
2981	5	13	901	3	4	926	0.539957	1.40389	97.3002	0.323974	0.431965	C
2982	4	908	8	3	4	927	0.431499	97.9504	0.862999	0.323625	0.431499	T
2983	9	11	896	7	2	925	0.972973	1.18919	96.8649	0.756757	0.216216	C
2984	4	903	11	5	1	924	0.4329	97.7273	1.19048	0.541126	0.108225	T
2985	14	3	3	900	1	921	1.52009	0.325733	0.325733	97.7199	0.108578	G
2986	18	5	6	896	1	926	1.94384	0.539957	0.647948	96.7603	0.107991	G
2987	17	6	8	893	1	925	1.83784	0.648649	0.864865	96.5405	0.108108	G
2988	911	1	0	11	1	924	98.5931	0.108225	0	1.19048	0.108225	A
2989	9	25	887	2	2	925	0.972973	2.7027	95.8919	0.216216	0.216216	C
2990	901	3	5	17	2	928	97.0905	0.323276	0.538793	1.8319	0.215517	A
2991	1	25	898	2	2	928	0.107759	2.69397	96.7672	0.215517	0.215517	C
2992	914	2	2	9	4	931	98.174	0.214823	0.214823	0.966702	0.429646	A
2993	2	904	14	8	4	932	0.214592	96.9957	1.50215	0.858369	0.429185	T
2994	2	911	7	9	6	935	0.213904	97.4332	0.748663	0.962567	0.641711	T
2995	5	762	155	7	6	935	0.534759	81.4973	16.5775	0.748663	0.641711	T
2996	915	2	4	5	6	932	98.176	0.214592	0.429185	0.536481	0.643777	A
2997	922	3	3	1	7	936	98.5043	0.320513	0.320513	0.106838	0.747863	A
2998	914	7	1	7	7	936	97.6496	0.747863	0.106838	0.747863	0.747863	A
2999	17	8	7	895	5	932	1.82403	0.858369	0.751073	96.03	0.536481	G
3000	10	24	889	6	5	934	1.07066	2.56959	95.182	0.642398	0.535332	C
3001	903	6	8	9	5	931	96.9925	0.644468	0.859291	0.966702	0.537057	A
3002	21	5	8	892	7	933	2.2508	0.535906	0.857449	95.6056	0.750268	G
3003	5	890	23	9	7	934	0.535332	95.2891	2.46253	0.963597	0.749465	T
3004	27	6	7	890	7	937	2.88154	0.640342	0.747065	94.984	0.747065	G
3005	7	893	19	12	6	937	0.747065	95.3042	2.02775	1.28068	0.640342	T
3006	22	12	5	892	6	937	2.34792	1.28068	0.533618	95.1974	0.640342	G
3007	0	894	27	9	6	936	0	95.5128	2.88462	0.961538	0.641026	T
3008	900	4	4	14	3	925	97.2973	0.432432	0.432432	1.51351	0.324324	A
3009	10	4	14	900	4	932	1.07296	0.429185	1.50215	96.5665	0.429185	G
3010	897	2	11	18	4	932	96.2446	0.214592	1.18026	1.93133	0.429185	A
3011	28	3	10	886	4	931	3.00752	0.322234	1.07411	95.1665	0.429646	G
3012	19	8	5	898	4	934	2.03426	0.856531	0.535332	96.1456	0.428266	G
3013	23	2	5	903	5	938	2.45203	0.21322	0.533049	96.2687	0.533049	G
3014	927	0	3	3	6	939	98.722	0	0.319489	0.319489	0.638978	A
3015	926	3	2	4	5	940	98.5106	0.319149	0.212766	0.425532	0.531915	A
3016	922	5	1	7	6	941	97.9809	0.53135	0.10627	0.743889	0.63762	A
3017	6	899	26	4	6	941	0.63762	95.5367	2.76302	0.42508	0.63762	T
3018	10	906	4	15	7	942	1.06157	96.1783	0.424628	1.59236	0.7431	T
3019	2	917	7	9	7	942	0.212314	97.3461	0.7431	0.955414	0.7431	T
3020	905	7	3	19	6	940	96.2766	0.744681	0.319149	2.02128	0.638298	A
3021	2	883	44	6	5	940	0.212766	93.9362	4.68085	0.638298	0.531915	T
3022	911	3	2	19	4	939	97.0181	0.319489	0.212993	2.02343	0.425985	A
3023	20	5	10	897	2	934	2.14133	0.535332	1.07066	96.0385	0.214133	G
3024	5	20	907	2	3	937	0.533618	2.13447	96.7983	0.213447	0.320171	C
3025	918	2	3	11	1	935	98.1818	0.213904	0.320856	1.17647	0.106952	A
3026	11	26	889	9	4	939	1.17146	2.7689	94.6752	0.958466	0.425985	C
3027	6	919	9	4	4	942	0.636943	97.5584	0.955414	0.424628	0.424628	T
3028	909	4	6	15	5	939	96.8051	0.425985	0.638978	1.59744	0.532481	A
3029	929	2	4	4	5	944	98.411	0.211864	0.423729	0.423729	0.529661	A
3030	919	0	5	16	4	944	97.3517	0	0.529661	1.69492	0.423729	A
3031	8	915	8	9	4	944	0.847458	96.928	0.847458	0.95339	0.423729	T
3032	31	6	3	899	3	942	3.29087	0.636943	0.318471	95.4352	0.318471	G
3033	14	29	890	2	4	939	1.49095	3.08839	94.7817	0.212993	0.425985	C
3034	6	15	913	5	4	943	0.636267	1.59067	96.8187	0.530223	0.424178	C
3035	7	16	914	2	3	942	0.7431	1.69851	97.0276	0.212314	0.318471	C
3036	922	2	2	13	2	941	97.9809	0.21254	0.21254	1.38151	0.21254	A
3037	9	31	892	7	3	942	0.955414	3.29087	94.6921	0.7431	0.318471	C
3038	923	1	5	6	3	938	98.4009	0.10661	0.533049	0.639659	0.319829	A
3039	912	1	3	22	4	942	96.8153	0.106157	0.318471	2.33546	0.424628	A
3040	35	3	13	888	4	943	3.71156	0.318134	1.37858	94.1676	0.424178	G
3041	924	1	2	12	4	943	97.9852	0.106045	0.212089	1.27253	0.424178	A
3042	9	5	10	914	4	942	0.955414	0.530786	1.06157	97.0276	0.424628	G
3043	927	2	0	7	5	941	98.5122	0.21254	0	0.743889	0.53135	A
3044	930	4	2	3	5	944	98.5169	0.423729	0.211864	0.317797	0.529661	A
3045	925	2	0	12	4	943	98.0912	0.212089	0	1.27253	0.424178	A
3046	13	3	4	920	4	944	1.37712	0.317797	0.423729	97.4576	0.423729	G
3047	9	16	907	8	4	944	0.95339	1.69492	96.0805	0.847458	0.423729	C
3048	932	2	3	5	4	946	98.5201	0.211416	0.317125	0.528541	0.422833	A
3049	23	0	6	913	2	944	2.43644	0	0.635593	96.7161	0.211864	G
3050	22	2	14	904	3	945	2.32804	0.21164	1.48148	95.6614	0.31746	G
3051	923	2	2	10	4	941	98.0871	0.21254	0.21254	1.0627	0.42508	A
3052	922	0	4	15	4	945	97.5661	0	0.42328	1.5873	0.42328	A
3053	927	3	3	8	5	946	97.9915	0.317125	0.317125	0.845666	0.528541	A
3054	11	23	13	894	5	946	1.16279	2.43129	1.37421	94.5032	0.528541	G
3055	922	9	1	7	4	943	97.7731	0.954401	0.106045	0.742312	0.424178	A
3056	5	905	21	9	5	945	0.529101	95.7672	2.22222	0.952381	0.529101	T
3057	13	10	905	12	5	945	1.37566	1.0582	95.7672	1.26984	0.529101	C
3058	8	884	41	3	6	942	0.849257	93.8429	4.35244	0.318471	0.636943	T
3059	928	1	0	9	5	943	98.4093	0.106045	0	0.954401	0.530223	A
3060	933	4	2	2	4	945	98.7302	0.42328	0.21164	0.21164	0.42328	A
3061	933	3	5	0	4	945	98.7302	0.31746	0.529101	0	0.42328	A
3062	922	3	4	13	3	945	97.5661	0.31746	0.42328	1.37566	0.31746	A
3063	2	893	40	6	3	944	0.211864	94.5975	4.23729	0.635593	0.317797	T
3064	7	851	51	31	3	943	0.742312	90.2439	5.40827	3.28738	0.318134	T
3065	37	3	8	892	2	942	3.92781	0.318471	0.849257	94.6921	0.212314	G
3066	925	3	2	10	2	942	98.1953	0.318471	0.212314	1.06157	0.212314	A
3067	7	49	884	1	2	943	0.742312	5.19618	93.7434	0.106045	0.212089	C
3068	917	4	5	15	1	942	97.3461	0.424628	0.530786	1.59236	0.106157	A
3069	20	27	891	3	1	942	2.12314	2.86624	94.586	0.318471	0.106157	C
3070	13	26	895	6	1	941	1.38151	2.76302	95.1116	0.63762	0.10627	C
3071	16	26	883	17	1	943	1.69671	2.75716	93.6373	1.80276	0.106045	C
3072	10	918	10	2	1	941	1.0627	97.5558	1.0627	0.21254	0.10627	T
3073	926	0	2	13	2	943	98.1972	0	0.212089	1.37858	0.212089	A
3074	919	2	8	12	2	943	97.4549	0.212089	0.848356	1.27253	0.212089	A
3075	12	31	895	3	2	943	1.27253	3.28738	94.9099	0.318134	0.212089	C
3076	905	10	3	23	3	944	95.8686	1.05932	0.317797	2.43644	0.317797	A
3077	9	921	6	4	3	943	0.954401	97.667	0.636267	0.424178	0.318134	T
3078	4	18	915	3	4	944	0.423729	1.90678	96.928	0.317797	0.423729	C
3079	927	3	2	12	4	948	97.7848	0.316456	0.21097	1.26582	0.421941	A
3080	7	16	919	1	4	947	0.739176	1.68955	97.0433	0.105597	0.422386	C
3081	922	1	11	4	6	944	97.6695	0.105932	1.16525	0.423729	0.635593	A
3082	924	3	1	14	7	949	97.3656	0.316122	0.105374	1.47524	0.737619	A
3083	2	922	15	4	8	951	0.210305	96.9506	1.57729	0.42061	0.84122	T
3084	3	903	12	26	7	951	0.315457	94.9527	1.26183	2.73396	0.736067	T
3085	886	8	9	34	7	944	93.8559	0.847458	0.95339	3.60169	0.741525	A
3086	931	3	1	8	7	950	98	0.315789	0.105263	0.842105	0.736842	A
3087	931	6	4	3	7	951	97.897	0.630915	0.42061	0.315457	0.736067	A
3088	930	3	4	8	6	951	97.7918	0.315457	0.42061	0.84122	0.630915	A
3089	10	10	16	909	5	950	1.05263	1.05263	1.68421	95.6842	0.526316	G
3090	933	11	1	1	4	950	98.2105	1.15789	0.105263	0.105263	0.421053	A
3091	930	3	6	8	4	951	97.7918	0.315457	0.630915	0.84122	0.42061	A
3092	8	15	916	7	2	948	0.843882	1.58228	96.6245	0.738397	0.21097	C
3093	6	924	13	5	1	949	0.632244	97.3656	1.36986	0.52687	0.105374	T
3094	922	5	1	18	1	947	97.3601	0.527983	0.105597	1.90074	0.105597	A
3095	13	6	17	911	1	948	1.37131	0.632911	1.79325	96.097	0.105485	G
3096	926	2	3	16	1	948	97.6793	0.21097	0.316456	1.68776	0.105485	A
3097	43	6	7	891	2	949	4.53109	0.632244	0.737619	93.8883	0.210748	G
3098	935	2	2	7	4	950	98.4211	0.210526	0.210526	0.736842	0.421053	A
3099	932	3	2	9	5	951	98.0021	0.315457	0.210305	0.946372	0.525762	A
3100	31	8	5	902	6	952	3.2563	0.840336	0.52521	94.7479	0.630252	G
3101	10	12	908	16	6	952	1.05042	1.2605	95.3782	1.68067	0.630252	C
3102	938	3	5	3	6	955	98.2199	0.314136	0.52356	0.314136	0.628272	A
3103	935	1	2	11	6	955	97.9058	0.104712	0.209424	1.15183	0.628272	A
3104	20	2	13	914	6	955	2.09424	0.209424	1.36126	95.7068	0.628272	G
3105	935	1	1	13	5	955	97.9058	0.104712	0.104712	1.36126	0.52356	A
3106	20	4	6	918	5	953	2.09864	0.419727	0.629591	96.3274	0.524659	G
3107	16	14	906	11	5	952	1.68067	1.47059	95.1681	1.15546	0.52521	C
3108	933	2	0	10	5	950	98.2105	0.210526	0	1.05263	0.526316	A
3109	943	1	2	3	5	954	98.847	0.104822	0.209644	0.314465	0.524109	A
3110	925	6	3	10	5	949	97.471	0.632244	0.316122	1.05374	0.52687	A
3111	8	30	903	3	4	948	0.843882	3.16456	95.2532	0.316456	0.421941	C
3112	927	3	3	15	4	952	97.3739	0.315126	0.315126	1.57563	0.420168	A
3113	38	45	862	3	4	952	3.9916	4.72689	90.5462	0.315126	0.420168	C
3114	931	6	3	9	4	953	97.6915	0.629591	0.314795	0.944386	0.419727	A
3115	0	929	15	1	4	949	0	97.8925	1.58061	0.105374	0.421496	T
3116	2	936	4	6	4	952	0.210084	98.3193	0.420168	0.630252	0.420168	T
3117	5	9	917	18	5	954	0.524109	0.943396	96.1216	1.88679	0.524109	C
3118	932	3	6	5	5	951	98.0021	0.315457	0.630915	0.525762	0.525762	A
3119	941	0	1	7	4	953	98.7408	0	0.104932	0.734523	0.419727	A
3120	939	0	4	7	4	954	98.4277	0	0.419287	0.733753	0.419287	A
3121	940	1	3	6	4	954	98.5325	0.104822	0.314465	0.628931	0.419287	A
3122	11	6	15	914	4	950	1.15789	0.631579	1.57895	96.2105	0.421053	G
3123	6	16	921	6	4	953	0.629591	1.67891	96.6422	0.629591	0.419727	C
3124	3	922	22	2	5	954	0.314465	96.6457	2.30608	0.209644	0.524109	T
3125	918	9	4	19	5	955	96.1257	0.942408	0.418848	1.98953	0.52356	A
3126	21	4	7	917	4	953	2.20357	0.419727	0.734523	96.2225	0.419727	G
3127	6	10	927	8	3	954	0.628931	1.04822	97.1698	0.838574	0.314465	C
3128	930	3	8	10	3	954	97.4843	0.314465	0.838574	1.04822	0.314465	A
3129	9	1	3	938	3	954	0.943396	0.104822	0.314465	98.3229	0.314465	G
3130	941	1	2	5	4	953	98.7408	0.104932	0.209864	0.524659	0.419727	A
3131	936	5	4	6	4	955	98.0105	0.52356	0.418848	0.628272	0.418848	A
3132	29	3	1	917	4	954	3.03983	0.314465	0.104822	96.1216	0.419287	G
3133	41	13	5	892	3	954	4.29769	1.36268	0.524109	93.501	0.314465	G
3134	7	18	920	4	3	952	0.735294	1.89076	96.6387	0.420168	0.315126	C
3135	925	5	3	13	2	948	97.5738	0.527426	0.316456	1.37131	0.21097	A
3136	932	2	0	14	4	952	97.8992	0.210084	0	1.47059	0.420168	A
3137	14	7	6	921	4	952	1.47059	0.735294	0.630252	96.7437	0.420168	G
3138	936	0	2	7	4	949	98.6301	0	0.210748	0.737619	0.421496	A
3139	936	3	4	6	4	953	98.2162	0.314795	0.419727	0.629591	0.419727	A
3140	932	4	2	12	4	954	97.6939	0.419287	0.209644	1.25786	0.419287	A
3141	4	922	18	5	4	953	0.419727	96.7471	1.88877	0.524659	0.419727	T
3142	927	10	4	9	5	955	97.0681	1.04712	0.418848	0.942408	0.52356	A
3143	938	2	0	12	4	956	98.1172	0.209205	0	1.25523	0.41841	A
3144	11	16	911	13	4	955	1.15183	1.67539	95.3927	1.36126	0.418848	C
3145	12	925	12	2	5	956	1.25523	96.7573	1.25523	0.209205	0.523013	T
3146	938	2	2	11	4	957	98.0146	0.208986	0.208986	1.14943	0.417973	A
3147	938	6	1	3	6	954	98.3229	0.628931	0.104822	0.314465	0.628931	A
3148	32	6	9	899	5	951	3.36488	0.630915	0.946372	94.5321	0.525762	G
3149	937	3	0	9	5	954	98.218	0.314465	0	0.943396	0.524109	A
3150	5	928	8	9	4	954	0.524109	97.2746	0.838574	0.943396	0.419287	T
3151	3	15	917	15	4	954	0.314465	1.57233	96.1216	1.57233	0.419287	C
3152	944	2	5	5	3	959	98.4359	0.208551	0.521376	0.521376	0.312826	A
3153	14	6	17	920	4	961	1.45682	0.62435	1.76899	95.7336	0.416233	G
3154	948	1	2	7	4	962	98.5447	0.10395	0.2079	0.727651	0.4158	A
3155	20	4	4	930	4	962	2.079	0.4158	0.4158	96.6736	0.4158	G
3156	57	13	877	11	4	962	5.92516	1.35135	91.1642	1.14345	0.4158	C
3157	951	2	2	6	4	965	98.5492	0.207254	0.207254	0.621762	0.414508	A
3158	9	5	8	939	3	964	0.93361	0.518672	0.829876	97.4066	0.311203	G
3159	962	3	0	0	4	969	99.2776	0.309598	0	0	0.412797	A
3160	951	2	3	10	4	970	98.0412	0.206186	0.309278	1.03093	0.412371	A
3161	18	33	906	8	4	969	1.85759	3.40557	93.4985	0.825593	0.412797	C
3162	4	947	8	7	4	970	0.412371	97.6289	0.824742	0.721649	0.412371	T
3163	19	1	4	942	4	970	1.95876	0.103093	0.412371	97.1134	0.412371	G
3164	948	2	7	9	4	970	97.732	0.206186	0.721649	0.927835	0.412371	A
3165	950	6	2	10	4	972	97.7366	0.617284	0.205761	1.02881	0.411523	A
3166	33	2	4	929	6	974	3.38809	0.205339	0.410678	95.3799	0.616016	G
3167	17	3	4	945	6	975	1.74359	0.307692	0.410256	96.9231	0.615385	G
3168	954	3	6	4	6	973	98.0473	0.308325	0.61665	0.4111	0.61665	A
3169	135	1	17	816	5	974	13.8604	0.102669	1.74538	83.7782	0.513347	G
3170	957	3	2	8	5	975	98.1538	0.307692	0.205128	0.820513	0.512821	A
3171	4	857	99	11	5	976	0.409836	87.8074	10.1434	1.12705	0.512295	T
3172	935	1	2	28	5	971	96.2925	0.102987	0.205973	2.88363	0.514933	A
3173	11	1	17	938	5	972	1.13169	0.102881	1.74897	96.5021	0.514403	G
3174	951	3	5	11	3	973	97.739	0.308325	0.513875	1.13052	0.308325	A
3175	22	2	17	930	2	973	2.26105	0.20555	1.74717	95.5807	0.20555	G
3176	945	4	3	12	2	966	97.8261	0.414079	0.310559	1.24224	0.207039	A
3177	18	27	918	1	3	967	1.86143	2.79214	94.9328	0.103413	0.310238	C
3178	951	2	6	9	4	972	97.8395	0.205761	0.617284	0.925926	0.411523	A
3179	19	77	854	14	3	967	1.96484	7.96277	88.3144	1.44778	0.310238	C
3180	916	3	7	13	5	944	97.0339	0.317797	0.741525	1.37712	0.529661	A
3181	952	1	3	14	5	975	97.641	0.102564	0.307692	1.4359	0.512821	A
3182	958	2	1	8	6	975	98.2564	0.205128	0.102564	0.820513	0.615385	A
3183	959	4	3	5	7	978	98.0573	0.408998	0.306748	0.511247	0.715746	A
3184	951	8	8	4	7	978	97.2393	0.817996	0.817996	0.408998	0.715746	A
3185	896	34	14	27	6	977	91.7093	3.48004	1.43296	2.76356	0.614125	A
3186	53	29	882	4	5	973	5.44707	2.98047	90.6475	0.4111	0.513875	C
3187	6	34	925	7	5	977	0.614125	3.48004	94.6776	0.716479	0.511771	C
3188	10	50	902	9	5	976	1.02459	5.12295	92.418	0.922131	0.512295	C
3189	2	963	6	0	4	975	0.205128	98.7692	0.615385	0	0.410256	T
3190	7	908	41	6	4	966	0.724638	93.9959	4.24431	0.621118	0.414079	T
3191	44	20	901	4	4	973	4.5221	2.0555	92.6002	0.4111	0.4111	C
3192	939	0	8	7	5	959	97.9145	0	0.834202	0.729927	0.521376	A
3193	966	2	2	6	5	981	98.4709	0.203874	0.203874	0.611621	0.509684	A
3194	964	1	6	6	5	982	98.167	0.101833	0.610998	0.610998	0.509165	A
3195	967	3	3	3	4	980	98.6735	0.306122	0.306122	0.306122	0.408163	A
3196	953	10	11	3	2	979	97.3442	1.02145	1.1236	0.306435	0.20429	A
3197	950	4	12	8	3	977	97.2364	0.409417	1.22825	0.818833	0.307062	A
3198	6	944	13	11	5	979	0.61287	96.4249	1.32789	1.1236	0.510725	T
3199	11	32	930	3	5	981	1.1213	3.26198	94.8012	0.30581	0.509684	C
3200	949	2	16	9	5	981	96.738	0.203874	1.63099	0.917431	0.509684	A
3201	892	2	4	79	4	981	90.9276	0.203874	0.407747	8.05301	0.407747	A
3202	9	937	26	6	5	983	0.915565	95.3204	2.64496	0.610376	0.508647	T
3203	19	8	7	941	5	980	1.93878	0.816327	0.714286	96.0204	0.510204	G
3204	973	1	3	4	4	985	98.7817	0.101523	0.304569	0.406091	0.406091	A
3205	966	5	8	2	3	984	98.1707	0.50813	0.813008	0.203252	0.304878	A
3206	10	956	11	4	3	984	1.01626	97.1545	1.11789	0.406504	0.304878	T
3207	10	16	944	11	5	986	1.0142	1.62272	95.7404	1.11562	0.507099	C
3208	4	32	940	6	4	986	0.40568	3.24544	95.3347	0.608519	0.40568	C
3209	963	7	2	10	4	986	97.6673	0.709939	0.20284	1.0142	0.40568	A
3210	22	2	3	955	3	985	2.2335	0.203046	0.304569	96.9543	0.304569	G
3211	27	5	14	937	4	987	2.73556	0.506586	1.41844	94.9341	0.405268	G
3212	971	2	1	10	4	988	98.2794	0.202429	0.101215	1.01215	0.404858	A
3213	24	18	8	934	4	988	2.42915	1.82186	0.809717	94.5344	0.404858	G
3214	16	24	918	28	4	990	1.61616	2.42424	92.7273	2.82828	0.40404	C
3215	4	970	11	0	4	989	0.404449	98.0789	1.11223	0	0.404449	T
3216	28	18	8	925	4	983	2.84842	1.83113	0.813835	94.0997	0.406918	G
3217	35	45	8	896	4	988	3.54251	4.55466	0.809717	90.6883	0.404858	G
3218	6	923	22	10	6	967	0.620476	95.4498	2.27508	1.03413	0.620476	T
3219	6	955	5	18	7	991	0.605449	96.3673	0.504541	1.81635	0.706357	T
3220	4	975	2	5	9	995	0.40201	97.9899	0.201005	0.502513	0.904523	T
3221	2	971	8	5	9	995	0.201005	97.5879	0.80402	0.502513	0.904523	T
3222	4	946	33	4	9	996	0.401606	94.9799	3.31325	0.401606	0.903614	T
3223	7	947	12	20	9	995	0.703518	95.1759	1.20603	2.01005	0.904523	T
3224	20	23	2	941	8	994	2.01207	2.31388	0.201207	94.668	0.804829	G
3225	962	4	0	10	7	983	97.8637	0.406918	0	1.01729	0.712106	A
3226	973	2	1	9	7	992	98.0847	0.201613	0.100806	0.907258	0.705645	A
3227	966	2	6	11	7	992	97.379	0.201613	0.604839	1.10887	0.705645	A
3228	912	14	10	51	7	994	91.7505	1.40845	1.00604	5.13078	0.704225	A
3229	19	12	21	934	7	993	1.91339	1.20846	2.1148	94.0584	0.704935	G
3230	965	9	2	11	8	995	96.9849	0.904523	0.201005	1.10553	0.80402	A
3231	3	959	15	10	6	993	0.302115	96.576	1.51057	1.00705	0.60423	T
3232	11	20	941	12	8	992	1.10887	2.01613	94.8589	1.20968	0.806452	C
3233	957	4	8	16	7	992	96.4718	0.403226	0.806452	1.6129	0.705645	A
3234	954	2	1	29	5	991	96.2664	0.201816	0.100908	2.92634	0.504541	A
3235	14	31	929	12	6	992	1.41129	3.125	93.6492	1.20968	0.604839	C
3236	973	4	5	8	6	996	97.6908	0.401606	0.502008	0.803213	0.60241	A
3237	974	5	5	8	5	997	97.6931	0.501505	0.501505	0.802407	0.501505	A
3238	970	5	8	7	5	995	97.4874	0.502513	0.80402	0.703518	0.502513	A
3239	971	1	4	10	4	990	98.0808	0.10101	0.40404	1.0101	0.40404	A
3240	2	929	52	3	3	989	0.202224	93.9333	5.25784	0.303337	0.303337	T
3241	28	936	11	11	2	988	2.83401	94.7368	1.11336	1.11336	0.202429	T
3242	17	4	17	949	2	989	1.71891	0.404449	1.71891	95.9555	0.202224	G
3243	967	8	4	12	4	995	97.1859	0.80402	0.40201	1.20603	0.40201	A
3244	5	931	44	10	4	994	0.503018	93.662	4.42656	1.00604	0.402414	T
3245	971	5	2	9	5	992	97.8831	0.504032	0.201613	0.907258	0.504032	A
3246	17	6	10	953	6	992	1.71371	0.604839	1.00806	96.0685	0.604839	G
3247	959	4	3	20	6	992	96.6734	0.403226	0.302419	2.01613	0.604839	A
3248	12	34	932	8	6	992	1.20968	3.42742	93.9516	0.806452	0.604839	C
3249	18	331	630	7	6	992	1.81452	33.3669	63.5081	0.705645	0.604839	C
3250	357	21	8	602	6	994	35.9155	2.11268	0.804829	60.5634	0.603622	G
3251	10	24	946	8	6	994	1.00604	2.41449	95.171	0.804829	0.603622	C
3252	5	962	19	1	6	993	0.503525	96.8781	1.91339	0.100705	0.60423	T
3253	970	3	2	13	7	995	97.4874	0.301508	0.201005	1.30653	0.703518	A
3254	24	15	14	936	7	996	2.40964	1.50602	1.40562	93.9759	0.702811	G
3255	12	13	949	15	7	996	1.20482	1.30522	95.2811	1.50602	0.702811	C
3256	961	2	12	10	7	992	96.875	0.201613	1.20968	1.00806	0.705645	A
3257	970	8	2	11	7	998	97.1944	0.801603	0.200401	1.1022	0.701403	A
3258	18	3	11	958	8	998	1.80361	0.300601	1.1022	95.992	0.801603	G
[truncated: 2,692 more rows]

## Sheet: L1Pa6
POS	SUM_A	SUM_T	SUM_C	SUM_G	SUM_N	SUM_total	%A	%T	%C	%G	%N	Cons_Hs
[truncated: 3,828 more rows]

[truncated: 2 more sheets: L1Pa7, summary]
